# Supplementary material for: LIMPIC: a computational method for the separation of protein MALDI-TOF-MS signals from noise
Source: BMC Bioinformatics. 2007 Mar 26;8:101. doi: 10.1186/1471-2105-8-101 (PMC1847688; doi:10.1186/1471-2105-8-101)
Supplement: Additional File 3 — Compressed archive of 30 text files, containing MALDI-TOF-MS data acquired from human plasma samples. [file 1471-2105-8-101-S3.zip › Plasma/P_1.txt]

4988.379 2
4988.715 -1
4989.050 -2
4989.386 -3
4989.721 -1
4990.056 2
4990.392 8
4990.727 14
4991.063 21
4991.398 26
4991.734 29
4992.069 29
4992.405 26
4992.740 21
4993.076 18
4993.411 19
4993.747 20
4994.082 20
4994.418 19
4994.753 18
4995.089 18
4995.425 18
4995.760 19
4996.096 20
4996.431 22
4996.767 26
4997.103 32
4997.438 35
4997.774 35
4998.110 33
4998.445 29
4998.781 25
4999.117 20
4999.452 17
4999.788 17
5000.124 19
5000.460 24
5000.796 26
5001.131 28
5001.467 28
5001.803 27
5002.139 26
5002.475 24
5002.810 24
5003.146 23
5003.482 20
5003.818 18
5004.154 17
5004.490 19
5004.826 21
5005.162 25
5005.497 28
5005.833 29
5006.169 29
5006.505 27
5006.841 23
5007.177 17
5007.513 12
5007.849 10
5008.185 10
5008.521 12
5008.857 14
5009.193 17
5009.530 20
5009.866 22
5010.202 22
5010.538 21
5010.874 21
5011.210 23
5011.546 25
5011.882 25
5012.218 24
5012.555 23
5012.891 21
5013.227 18
5013.563 17
5013.899 15
5014.236 14
5014.572 15
5014.908 17
5015.244 17
5015.581 17
5015.917 19
5016.253 20
5016.589 19
5016.926 16
5017.262 15
5017.598 15
5017.935 17
5018.271 18
5018.608 19
5018.944 21
5019.280 23
5019.617 23
5019.953 20
5020.290 17
5020.626 18
5020.962 19
5021.299 20
5021.635 22
5021.972 24
5022.308 25
5022.645 26
5022.981 23
5023.318 21
5023.654 17
5023.991 16
5024.328 14
5024.664 17
5025.001 19
5025.337 19
5025.674 22
5026.011 25
5026.347 24
5026.684 25
5027.020 24
5027.357 24
5027.694 22
5028.030 21
5028.367 19
5028.704 17
5029.041 20
5029.377 21
5029.714 20
5030.051 22
5030.388 23
5030.724 22
5031.061 19
5031.398 19
5031.735 17
5032.072 16
5032.408 14
5032.745 11
5033.082 10
5033.419 10
5033.756 10
5034.093 10
5034.430 12
5034.767 16
5035.103 18
5035.440 20
5035.777 21
5036.114 22
5036.451 23
5036.788 22
5037.125 20
5037.462 20
5037.799 23
5038.136 29
5038.473 33
5038.810 34
5039.147 35
5039.484 32
5039.822 28
5040.159 25
5040.496 23
5040.833 23
5041.170 26
5041.507 29
5041.844 30
5042.181 32
5042.519 39
5042.856 44
5043.193 47
5043.530 50
5043.867 51
5044.205 49
5044.542 44
5044.879 36
5045.216 33
5045.554 35
5045.891 43
5046.228 48
5046.566 52
5046.903 54
5047.240 51
5047.578 48
5047.915 43
5048.252 40
5048.590 41
5048.927 41
5049.264 43
5049.602 43
5049.939 42
5050.277 41
5050.614 37
5050.952 32
5051.289 28
5051.626 28
5051.964 29
5052.301 31
5052.639 36
5052.976 42
5053.314 48
5053.652 53
5053.989 51
5054.327 45
5054.664 38
5055.002 37
5055.339 35
5055.677 36
5056.015 41
5056.352 45
5056.690 52
5057.028 56
5057.365 53
5057.703 48
5058.041 46
5058.378 50
5058.716 51
5059.054 53
5059.392 54
5059.729 55
5060.067 57
5060.405 56
5060.743 52
5061.080 47
5061.418 45
5061.756 46
5062.094 41
5062.432 35
5062.770 30
5063.107 28
5063.445 29
5063.783 31
5064.121 31
5064.459 33
5064.797 36
5065.135 38
5065.473 38
5065.811 39
5066.149 40
5066.487 42
5066.825 43
5067.163 44
5067.501 41
5067.839 39
5068.177 39
5068.515 42
5068.853 50
5069.191 63
5069.529 73
5069.867 79
5070.205 83
5070.543 85
5070.881 83
5071.219 77
5071.558 71
5071.896 63
5072.234 63
5072.572 64
5072.910 63
5073.248 57
5073.587 54
5073.925 54
5074.263 55
5074.601 54
5074.940 51
5075.278 45
5075.616 43
5075.954 41
5076.293 37
5076.631 29
5076.969 23
5077.308 19
5077.646 14
5077.984 12
5078.323 12
5078.661 10
5078.999 11
5079.338 15
5079.676 18
5080.015 21
5080.353 22
5080.692 21
5081.030 18
5081.369 17
5081.707 15
5082.045 12
5082.384 12
5082.723 13
5083.061 16
5083.400 20
5083.738 23
5084.077 25
5084.415 27
5084.754 28
5085.092 28
5085.431 27
5085.770 27
5086.108 27
5086.447 27
5086.786 24
5087.124 22
5087.463 19
5087.802 17
5088.140 15
5088.479 15
5088.818 17
5089.156 21
5089.495 25
5089.834 27
5090.173 28
5090.511 28
5090.850 26
5091.189 23
5091.528 20
5091.867 17
5092.205 17
5092.544 14
5092.883 13
5093.222 11
5093.561 12
5093.900 17
5094.239 24
5094.578 30
5094.917 34
5095.255 37
5095.594 38
5095.933 37
5096.272 33
5096.611 29
5096.950 29
5097.289 29
5097.628 28
5097.967 26
5098.306 25
5098.645 23
5098.984 22
5099.324 20
5099.663 19
5100.002 20
5100.341 25
5100.680 30
5101.019 34
5101.358 39
5101.697 42
5102.036 43
5102.376 42
5102.715 40
5103.054 36
5103.393 33
5103.732 33
5104.072 31
5104.411 31
5104.750 34
5105.089 39
5105.429 44
5105.768 48
5106.107 51
5106.447 52
5106.786 51
5107.125 49
5107.464 48
5107.804 47
5108.143 49
5108.483 51
5108.822 52
5109.161 54
5109.501 53
5109.840 55
5110.180 58
5110.519 60
5110.858 64
5111.198 66
5111.537 66
5111.877 62
5112.216 54
5112.556 44
5112.895 34
5113.235 26
5113.575 19
5113.914 16
5114.254 19
5114.593 23
5114.933 25
5115.272 27
5115.612 26
5115.952 25
5116.291 27
5116.631 27
5116.971 27
5117.310 28
5117.650 30
5117.990 33
5118.329 35
5118.669 35
5119.009 33
5119.348 29
5119.688 26
5120.028 21
5120.368 17
5120.707 17
5121.047 19
5121.387 20
5121.727 21
5122.067 23
5122.407 24
5122.746 26
5123.086 27
5123.426 26
5123.766 26
5124.106 27
5124.446 29
5124.786 27
5125.126 25
5125.466 24
5125.805 22
5126.145 20
5126.485 17
5126.825 14
5127.165 14
5127.505 19
5127.845 26
5128.185 30
5128.525 32
5128.866 32
5129.206 29
5129.546 25
5129.886 22
5130.226 18
5130.566 19
5130.906 22
5131.246 27
5131.586 32
5131.926 33
5132.267 34
5132.607 32
5132.947 31
5133.287 28
5133.627 26
5133.968 24
5134.308 22
5134.648 25
5134.988 25
5135.329 23
5135.669 22
5136.009 22
5136.349 24
5136.690 25
5137.030 25
5137.370 21
5137.711 18
5138.051 17
5138.391 18
5138.732 23
5139.072 30
5139.413 38
5139.753 41
5140.093 42
5140.434 42
5140.774 39
5141.115 37
5141.455 36
5141.796 35
5142.136 35
5142.477 36
5142.817 36
5143.158 33
5143.498 30
5143.839 28
5144.179 27
5144.520 26
5144.861 23
5145.201 21
5145.542 18
5145.882 18
5146.223 19
5146.564 19
5146.904 17
5147.245 16
5147.586 17
5147.926 19
5148.267 20
5148.608 18
5148.948 18
5149.289 18
5149.630 19
5149.971 18
5150.311 15
5150.652 12
5150.993 11
5151.334 11
5151.674 12
5152.015 12
5152.356 14
5152.697 15
5153.038 19
5153.379 22
5153.720 22
5154.060 21
5154.401 19
5154.742 17
5155.083 16
5155.424 15
5155.765 13
5156.106 12
5156.447 15
5156.788 16
5157.129 18
5157.470 21
5157.811 21
5158.152 22
5158.493 25
5158.834 27
5159.175 27
5159.516 26
5159.857 25
5160.198 23
5160.539 22
5160.880 20
5161.222 16
5161.563 15
5161.904 16
5162.245 19
5162.586 20
5162.927 21
5163.269 19
5163.610 19
5163.951 17
5164.292 15
5164.633 13
5164.975 14
5165.316 17
5165.657 19
5165.998 21
5166.340 23
5166.681 26
5167.022 31
5167.364 37
5167.705 42
5168.046 45
5168.388 50
5168.729 55
5169.071 57
5169.412 58
5169.753 60
5170.095 63
5170.436 70
5170.778 73
5171.119 72
5171.460 69
5171.802 68
5172.143 63
5172.485 59
5172.826 55
5173.168 52
5173.509 53
5173.851 55
5174.193 49
5174.534 42
5174.876 36
5175.217 31
5175.559 24
5175.900 21
5176.242 20
5176.584 23
5176.925 29
5177.267 32
5177.609 31
5177.950 31
5178.292 29
5178.634 24
5178.975 21
5179.317 18
5179.659 17
5180.001 17
5180.342 19
5180.684 22
5181.026 23
5181.368 26
5181.710 28
5182.051 28
5182.393 29
5182.735 29
5183.077 27
5183.419 23
5183.761 22
5184.102 21
5184.444 17
5184.786 16
5185.128 15
5185.470 15
5185.812 16
5186.154 18
5186.496 18
5186.838 19
5187.180 22
5187.522 22
5187.864 20
5188.206 21
5188.548 20
5188.890 21
5189.232 22
5189.574 20
5189.916 19
5190.258 19
5190.600 19
5190.942 22
5191.284 24
5191.627 28
5191.969 28
5192.311 30
5192.653 28
5192.995 29
5193.337 30
5193.680 29
5194.022 30
5194.364 33
5194.706 34
5195.048 35
5195.391 38
5195.733 41
5196.075 43
5196.418 48
5196.760 48
5197.102 48
5197.444 50
5197.787 47
5198.129 41
5198.471 38
5198.814 38
5199.156 37
5199.499 35
5199.841 32
5200.183 28
5200.526 26
5200.868 26
5201.211 24
5201.553 20
5201.896 16
5202.238 16
5202.581 17
5202.923 18
5203.266 18
5203.608 20
5203.951 22
5204.293 23
5204.636 23
5204.978 22
5205.321 20
5205.663 21
5206.006 20
5206.349 18
5206.691 16
5207.034 14
5207.377 10
5207.719 8
5208.062 9
5208.405 13
5208.747 16
5209.090 21
5209.433 24
5209.775 25
5210.118 24
5210.461 23
5210.804 22
5211.146 22
5211.489 22
5211.832 20
5212.175 16
5212.518 12
5212.860 8
5213.203 8
5213.546 6
5213.889 9
5214.232 12
5214.575 17
5214.918 20
5215.260 22
5215.603 22
5215.946 21
5216.289 19
5216.632 18
5216.975 15
5217.318 15
5217.661 15
5218.004 15
5218.347 14
5218.690 12
5219.033 13
5219.376 11
5219.719 11
5220.062 12
5220.405 12
5220.748 14
5221.092 16
5221.435 16
5221.778 15
5222.121 14
5222.464 15
5222.807 16
5223.150 18
5223.494 19
5223.837 18
5224.180 18
5224.523 18
5224.866 16
5225.210 16
5225.553 16
5225.896 18
5226.239 19
5226.583 17
5226.926 15
5227.269 12
5227.613 11
5227.956 9
5228.299 9
5228.643 9
5228.986 10
5229.329 11
5229.673 14
5230.016 17
5230.359 18
5230.703 18
5231.046 17
5231.390 16
5231.733 15
5232.077 13
5232.420 12
5232.764 12
5233.107 13
5233.451 16
5233.794 18
5234.138 20
5234.481 20
5234.825 22
5235.168 23
5235.512 22
5235.855 21
5236.199 20
5236.543 16
5236.886 13
5237.230 11
5237.573 9
5237.917 8
5238.261 9
5238.604 9
5238.948 10
5239.292 12
5239.636 13
5239.979 12
5240.323 11
5240.667 12
5241.010 13
5241.354 14
5241.698 17
5242.042 19
5242.386 22
5242.729 23
5243.073 21
5243.417 18
5243.761 14
5244.105 8
5244.449 6
5244.792 6
5245.136 10
5245.480 16
5245.824 22
5246.168 25
5246.512 27
5246.856 27
5247.200 22
5247.544 14
5247.888 9
5248.232 6
5248.576 7
5248.920 8
5249.264 11
5249.608 12
5249.952 13
5250.296 15
5250.640 16
5250.984 15
5251.328 16
5251.672 17
5252.016 18
5252.361 22
5252.705 25
5253.049 25
5253.393 26
5253.737 26
5254.081 23
5254.426 18
5254.770 18
5255.114 19
5255.458 19
5255.802 22
5256.147 23
5256.491 24
5256.835 24
5257.179 21
5257.524 16
5257.868 14
5258.212 17
5258.557 17
5258.901 16
5259.245 17
5259.590 18
5259.934 20
5260.279 19
5260.623 17
5260.967 17
5261.312 18
5261.656 17
5262.001 13
5262.345 12
5262.690 14
5263.034 18
5263.378 21
5263.723 24
5264.067 26
5264.412 26
5264.757 27
5265.101 27
5265.446 24
5265.790 23
5266.135 22
5266.479 20
5266.824 16
5267.169 13
5267.513 11
5267.858 9
5268.202 9
5268.547 8
5268.892 10
5269.236 15
5269.581 18
5269.926 20
5270.271 22
5270.615 24
5270.960 27
5271.305 30
5271.650 31
5271.994 28
5272.339 28
5272.684 29
5273.029 27
5273.373 25
5273.718 27
5274.063 29
5274.408 32
5274.753 35
5275.098 36
5275.443 34
5275.787 31
5276.132 31
5276.477 28
5276.822 28
5277.167 29
5277.512 30
5277.857 27
5278.202 23
5278.547 20
5278.892 17
5279.237 15
5279.582 17
5279.927 19
5280.272 22
5280.617 25
5280.962 26
5281.307 26
5281.652 27
5281.997 27
5282.343 26
5282.688 26
5283.033 27
5283.378 26
5283.723 24
5284.068 21
5284.413 17
5284.759 14
5285.104 15
5285.449 18
5285.794 23
5286.139 29
5286.485 36
5286.830 42
5287.175 47
5287.520 50
5287.866 49
5288.211 47
5288.556 44
5288.902 39
5289.247 34
5289.592 31
5289.938 29
5290.283 28
5290.628 30
5290.974 34
5291.319 35
5291.665 35
5292.010 34
5292.355 31
5292.701 29
5293.046 26
5293.392 22
5293.737 21
5294.083 20
5294.428 21
5294.774 20
5295.119 21
5295.465 21
5295.810 24
5296.156 25
5296.502 25
5296.847 26
5297.193 27
5297.538 24
5297.884 22
5298.230 18
5298.575 15
5298.921 11
5299.266 10
5299.612 9
5299.958 9
5300.304 13
5300.649 15
5300.995 14
5301.341 14
5301.686 13
5302.032 14
5302.378 16
5302.724 19
5303.069 23
5303.415 25
5303.761 26
5304.107 25
5304.453 23
5304.799 21
5305.144 20
5305.490 20
5305.836 22
5306.182 21
5306.528 19
5306.874 16
5307.220 12
5307.566 10
5307.912 9
5308.258 9
5308.604 12
5308.950 15
5309.295 18
5309.641 19
5309.988 18
5310.334 17
5310.680 17
5311.026 16
5311.372 15
5311.718 15
5312.064 17
5312.410 19
5312.756 20
5313.102 21
5313.448 18
5313.794 17
5314.140 17
5314.487 18
5314.833 18
5315.179 20
5315.525 20
5315.871 20
5316.218 19
5316.564 16
5316.910 13
5317.256 12
5317.603 13
5317.949 14
5318.295 14
5318.641 16
5318.988 16
5319.334 15
5319.680 14
5320.027 13
5320.373 15
5320.719 17
5321.066 19
5321.412 22
5321.758 23
5322.105 25
5322.451 26
5322.798 24
5323.144 21
5323.491 18
5323.837 18
5324.184 18
5324.530 19
5324.877 21
5325.223 21
5325.570 22
5325.916 24
5326.263 23
5326.609 22
5326.956 22
5327.302 22
5327.649 21
5327.995 21
5328.342 20
5328.689 18
5329.035 16
5329.382 14
5329.729 14
5330.075 16
5330.422 17
5330.769 17
5331.115 18
5331.462 20
5331.809 20
5332.156 20
5332.502 18
5332.849 17
5333.196 16
5333.543 16
5333.889 14
5334.236 10
5334.583 8
5334.930 6
5335.277 6
5335.623 6
5335.970 8
5336.317 9
5336.664 12
5337.011 15
5337.358 16
5337.705 16
5338.052 16
5338.399 18
5338.746 19
5339.092 20
5339.439 22
5339.786 21
5340.133 22
5340.480 22
5340.827 19
5341.174 18
5341.521 17
5341.869 16
5342.216 15
5342.563 14
5342.910 13
5343.257 14
5343.604 16
5343.951 19
5344.298 21
5344.645 22
5344.992 21
5345.340 17
5345.687 15
5346.034 13
5346.381 12
5346.728 13
5347.076 13
5347.423 16
5347.770 19
5348.117 22
5348.465 22
5348.812 22
5349.159 22
5349.506 22
5349.854 22
5350.201 19
5350.548 16
5350.896 15
5351.243 14
5351.590 14
5351.938 13
5352.285 13
5352.633 14
5352.980 13
5353.327 13
5353.675 12
5354.022 14
5354.370 15
5354.717 17
5355.065 18
5355.412 18
5355.760 18
5356.107 18
5356.455 18
5356.802 20
5357.150 21
5357.497 22
5357.845 22
5358.192 26
5358.540 29
5358.888 30
5359.235 29
5359.583 31
5359.931 30
5360.278 28
5360.626 23
5360.973 18
5361.321 14
5361.669 14
5362.017 14
5362.364 14
5362.712 14
5363.060 15
5363.407 14
5363.755 14
5364.103 14
5364.451 14
5364.799 16
5365.146 19
5365.494 20
5365.842 20
5366.190 21
5366.538 20
5366.886 19
5367.233 18
5367.581 15
5367.929 14
5368.277 16
5368.625 17
5368.973 18
5369.321 18
5369.669 20
5370.017 22
5370.365 24
5370.713 24
5371.061 21
5371.409 19
5371.757 19
5372.105 18
5372.453 16
5372.801 15
5373.149 13
5373.497 13
5373.845 14
5374.193 14
5374.541 14
5374.889 12
5375.238 10
5375.586 9
5375.934 8
5376.282 7
5376.630 8
5376.978 11
5377.327 14
5377.675 17
5378.023 18
5378.371 18
5378.719 16
5379.068 16
5379.416 15
5379.764 13
5380.113 12
5380.461 12
5380.809 13
5381.158 14
5381.506 15
5381.854 16
5382.203 18
5382.551 20
5382.899 20
5383.248 18
5383.596 17
5383.944 16
5384.293 17
5384.641 18
5384.990 18
5385.338 16
5385.687 16
5386.035 14
5386.384 10
5386.732 6
5387.081 5
5387.429 8
5387.778 15
5388.126 19
5388.475 23
5388.823 24
5389.172 24
5389.521 21
5389.869 16
5390.218 12
5390.566 12
5390.915 15
5391.264 19
5391.612 22
5391.961 25
5392.310 26
5392.658 27
5393.007 25
5393.356 22
5393.705 22
5394.053 23
5394.402 23
5394.751 24
5395.100 26
5395.448 28
5395.797 28
5396.146 27
5396.495 27
5396.844 25
5397.193 24
5397.541 21
5397.890 18
5398.239 15
5398.588 15
5398.937 13
5399.286 12
5399.635 14
5399.984 19
5400.333 22
5400.682 24
5401.031 23
5401.380 22
5401.728 18
5402.077 18
5402.427 19
5402.776 19
5403.125 21
5403.474 26
5403.823 27
5404.172 26
5404.521 22
5404.870 18
5405.219 12
5405.568 10
5405.917 9
5406.266 9
5406.616 11
5406.965 14
5407.314 15
5407.663 15
5408.012 14
5408.361 12
5408.711 9
5409.060 8
5409.409 8
5409.758 9
5410.108 10
5410.457 10
5410.806 9
5411.155 9
5411.505 11
5411.854 12
5412.203 13
5412.553 13
5412.902 14
5413.251 13
5413.601 12
5413.950 10
5414.300 9
5414.649 10
5414.998 13
5415.348 14
5415.697 14
5416.047 15
5416.396 15
5416.746 12
5417.095 11
5417.445 12
5417.794 14
5418.144 17
5418.493 18
5418.843 20
5419.192 19
5419.542 19
5419.891 16
5420.241 13
5420.591 11
5420.940 10
5421.290 9
5421.639 9
5421.989 10
5422.339 11
5422.688 11
5423.038 13
5423.388 15
5423.737 16
5424.087 16
5424.437 15
5424.787 15
5425.136 18
5425.486 20
5425.836 23
5426.186 23
5426.535 24
5426.885 26
5427.235 27
5427.585 25
5427.935 22
5428.285 21
5428.634 22
5428.984 20
5429.334 19
5429.684 14
5430.034 12
5430.384 11
5430.734 12
5431.084 12
5431.434 15
5431.784 20
5432.134 24
5432.484 26
5432.834 29
5433.184 29
5433.534 27
5433.884 22
5434.234 19
5434.584 16
5434.934 14
5435.284 11
5435.634 9
5435.984 9
5436.334 12
5436.684 13
5437.034 13
5437.385 11
5437.735 12
5438.085 13
5438.435 12
5438.785 12
5439.135 11
5439.486 12
5439.836 13
5440.186 15
5440.536 16
5440.887 18
5441.237 20
5441.587 19
5441.937 19
5442.288 20
5442.638 19
5442.988 20
5443.339 20
5443.689 19
5444.039 18
5444.390 18
5444.740 15
5445.090 12
5445.441 13
5445.791 15
5446.142 19
5446.492 20
5446.843 21
5447.193 22
5447.544 23
5447.894 25
5448.244 24
5448.595 25
5448.946 24
5449.296 22
5449.647 20
5449.997 15
5450.348 11
5450.698 9
5451.049 7
5451.399 8
5451.750 10
5452.101 12
5452.451 14
5452.802 15
5453.153 15
5453.503 15
5453.854 16
5454.205 17
5454.555 17
5454.906 16
5455.257 15
5455.607 15
5455.958 14
5456.309 13
5456.660 12
5457.010 12
5457.361 13
5457.712 12
5458.063 10
5458.414 11
5458.764 13
5459.115 14
5459.466 14
5459.817 15
5460.168 17
5460.519 17
5460.870 18
5461.221 17
5461.571 19
5461.922 22
5462.273 23
5462.624 22
5462.975 19
5463.326 17
5463.677 15
5464.028 14
5464.379 14
5464.730 15
5465.081 17
5465.432 18
5465.783 19
5466.134 19
5466.485 17
5466.837 15
5467.188 12
5467.539 12
5467.890 12
5468.241 12
5468.592 12
5468.943 12
5469.295 12
5469.646 13
5469.997 13
5470.348 12
5470.699 11
5471.051 12
5471.402 12
5471.753 12
5472.104 11
5472.456 11
5472.807 11
5473.158 13
5473.509 12
5473.861 14
5474.212 18
5474.563 22
5474.915 24
5475.266 24
5475.617 22
5475.969 18
5476.320 14
5476.672 9
5477.023 6
5477.374 5
5477.726 5
5478.077 7
5478.429 9
5478.780 11
5479.132 12
5479.483 13
5479.835 13
5480.186 13
5480.538 13
5480.889 12
5481.241 10
5481.592 10
5481.944 12
5482.296 12
5482.647 12
5482.999 12
5483.350 11
5483.702 10
5484.054 9
5484.405 8
5484.757 7
5485.109 7
5485.460 9
5485.812 9
5486.164 10
5486.515 12
5486.867 13
5487.219 13
5487.571 12
5487.922 11
5488.274 11
5488.626 13
5488.978 15
5489.330 16
5489.681 17
5490.033 18
5490.385 18
5490.737 16
5491.089 14
5491.441 12
5491.793 12
5492.145 12
5492.496 12
5492.848 12
5493.200 11
5493.552 10
5493.904 11
5494.256 11
5494.608 12
5494.960 11
5495.312 11
5495.664 11
5496.016 10
5496.368 11
5496.720 11
5497.072 12
5497.424 13
5497.776 12
5498.129 12
5498.481 12
5498.833 12
5499.185 13
5499.537 14
5499.889 15
5500.241 16
5500.594 16
5500.946 16
5501.298 17
5501.650 18
5502.002 17
5502.355 17
5502.707 19
5503.059 20
5503.411 21
5503.764 21
5504.116 21
5504.468 20
5504.820 19
5505.173 14
5505.525 11
5505.877 11
5506.230 13
5506.582 15
5506.935 17
5507.287 18
5507.639 17
5507.992 15
5508.344 11
5508.697 6
5509.049 5
5509.401 6
5509.754 7
5510.106 10
5510.459 12
5510.811 13
5511.164 13
5511.516 14
5511.869 14
5512.222 14
5512.574 15
5512.927 14
5513.279 16
5513.632 19
5513.984 20
5514.337 20
5514.690 19
5515.042 20
5515.395 19
5515.748 19
5516.100 17
5516.453 16
5516.806 16
5517.158 15
5517.511 12
5517.864 11
5518.216 8
5518.569 7
5518.922 7
5519.275 7
5519.628 9
5519.980 13
5520.333 18
5520.686 23
5521.039 28
5521.392 31
5521.744 32
5522.097 31
5522.450 29
5522.803 26
5523.156 24
5523.509 25
5523.862 29
5524.215 31
5524.568 34
5524.921 33
5525.274 29
5525.627 23
5525.980 18
5526.333 13
5526.686 14
5527.039 15
5527.392 18
5527.745 19
5528.098 19
5528.451 19
5528.804 17
5529.157 16
5529.510 15
5529.863 15
5530.216 17
5530.569 17
5530.922 16
5531.276 14
5531.629 14
5531.982 14
5532.335 13
5532.688 12
5533.042 12
5533.395 14
5533.748 16
5534.101 18
5534.455 19
5534.808 19
5535.161 20
5535.514 18
5535.868 14
5536.221 12
5536.574 9
5536.928 10
5537.281 10
5537.634 10
5537.988 9
5538.341 9
5538.694 10
5539.048 12
5539.401 13
5539.755 14
5540.108 15
5540.462 16
5540.815 16
5541.169 17
5541.522 16
5541.875 16
5542.229 14
5542.583 13
5542.936 13
5543.290 11
5543.643 12
5543.997 12
5544.350 11
5544.704 11
5545.057 11
5545.411 11
5545.765 9
5546.118 6
5546.472 5
5546.826 7
5547.179 10
5547.533 13
5547.887 15
5548.240 17
5548.594 19
5548.948 18
5549.301 16
5549.655 13
5550.009 13
5550.363 16
5550.716 18
5551.070 20
5551.424 19
5551.778 21
5552.132 23
5552.485 24
5552.839 25
5553.193 25
5553.547 28
5553.901 29
5554.255 26
5554.609 21
5554.963 15
5555.317 13
5555.670 13
5556.024 14
5556.378 15
5556.732 16
5557.086 18
5557.440 17
5557.794 15
5558.148 12
5558.502 10
5558.856 8
5559.210 7
5559.564 6
5559.919 7
5560.273 8
5560.627 9
5560.981 11
5561.335 12
5561.689 15
5562.043 18
5562.397 18
5562.751 16
5563.106 15
5563.460 15
5563.814 15
5564.168 16
5564.522 16
5564.877 15
5565.231 15
5565.585 13
5565.939 12
5566.294 10
5566.648 9
5567.002 11
5567.357 12
5567.711 13
5568.065 12
5568.420 12
5568.774 12
5569.128 15
5569.483 18
5569.837 20
5570.191 23
5570.546 24
5570.900 24
5571.255 21
5571.609 16
5571.964 11
5572.318 9
5572.673 9
5573.027 10
5573.381 12
5573.736 14
5574.091 15
5574.445 16
5574.800 16
5575.154 18
5575.509 19
5575.863 21
5576.218 22
5576.572 24
5576.927 26
5577.282 25
5577.636 22
5577.991 18
5578.346 15
5578.700 14
5579.055 11
5579.410 9
5579.764 6
5580.119 6
5580.474 7
5580.829 9
5581.183 11
5581.538 13
5581.893 15
5582.248 17
5582.602 16
5582.957 12
5583.312 8
5583.667 7
5584.022 7
5584.376 10
5584.731 12
5585.086 14
5585.441 14
5585.796 14
5586.151 14
5586.506 13
5586.861 14
5587.216 17
5587.571 18
5587.926 19
5588.281 17
5588.636 15
5588.991 15
5589.346 16
5589.701 16
5590.056 17
5590.411 18
5590.766 18
5591.121 16
5591.476 14
5591.831 10
5592.186 10
5592.541 11
5592.896 10
5593.251 8
5593.606 7
5593.962 8
5594.317 8
5594.672 9
5595.027 8
5595.382 9
5595.738 12
5596.093 14
5596.448 16
5596.803 15
5597.158 14
5597.514 13
5597.869 11
5598.224 9
5598.580 6
5598.935 6
5599.290 7
5599.646 10
5600.001 14
5600.356 17
5600.712 19
5601.067 18
5601.422 16
5601.778 12
5602.133 9
5602.489 8
5602.844 7
5603.199 8
5603.555 10
5603.910 11
5604.266 13
5604.621 14
5604.977 14
5605.332 12
5605.688 12
5606.043 12
5606.399 11
5606.755 9
5607.110 7
5607.466 5
5607.821 4
5608.177 5
5608.533 5
5608.888 6
5609.244 7
5609.599 9
5609.955 12
5610.311 13
5610.666 15
5611.022 17
5611.378 19
5611.734 21
5612.089 22
5612.445 24
5612.801 23
5613.157 21
5613.512 18
5613.868 15
5614.224 11
5614.580 8
5614.936 6
5615.291 6
5615.647 7
5616.003 9
5616.359 12
5616.715 14
5617.071 14
5617.427 13
5617.782 13
5618.138 13
5618.494 14
5618.850 15
5619.206 14
5619.562 13
5619.918 14
5620.274 12
5620.630 10
5620.986 10
5621.342 13
5621.698 16
5622.054 16
5622.410 17
5622.766 17
5623.122 19
5623.479 21
5623.835 22
5624.191 22
5624.547 23
5624.903 22
5625.259 20
5625.615 16
5625.971 14
5626.328 11
5626.684 10
5627.040 10
5627.396 12
5627.752 13
5628.109 16
5628.465 17
5628.821 16
5629.177 14
5629.534 12
5629.890 10
5630.246 7
5630.603 6
5630.959 6
5631.315 6
5631.672 7
5632.028 10
5632.384 14
5632.741 19
5633.097 22
5633.454 23
5633.810 21
5634.166 19
5634.523 21
5634.879 24
5635.236 27
5635.592 31
5635.949 35
5636.305 35
5636.662 35
5637.018 33
5637.375 30
5637.731 28
5638.088 30
5638.444 32
5638.801 32
5639.158 32
5639.514 33
5639.871 33
5640.227 34
5640.584 35
5640.941 33
5641.297 31
5641.654 29
5642.011 25
5642.367 23
5642.724 22
5643.081 23
5643.437 24
5643.794 24
5644.151 23
5644.508 21
5644.864 19
5645.221 18
5645.578 17
5645.935 17
5646.292 15
5646.648 15
5647.005 18
5647.362 20
5647.719 22
5648.076 32
5648.433 40
5648.790 48
5649.147 59
5649.503 67
5649.860 76
5650.217 85
5650.574 87
5650.931 83
5651.288 79
5651.645 78
5652.002 70
5652.359 63
5652.716 60
5653.073 54
5653.430 53
5653.787 54
5654.144 53
5654.501 50
5654.858 47
5655.216 46
5655.573 41
5655.930 37
5656.287 33
5656.644 25
5657.001 23
5657.358 22
5657.716 23
5658.073 21
5658.430 18
5658.787 17
5659.144 16
5659.502 17
5659.859 19
5660.216 21
5660.573 26
5660.931 29
5661.288 29
5661.645 27
5662.002 22
5662.360 18
5662.717 17
5663.074 17
5663.432 19
5663.789 21
5664.147 21
5664.504 21
5664.861 20
5665.219 18
5665.576 14
5665.934 11
5666.291 11
5666.648 10
5667.006 10
5667.363 10
5667.721 10
5668.078 9
5668.436 10
5668.793 11
5669.151 12
5669.509 14
5669.866 16
5670.224 17
5670.581 17
5670.939 16
5671.296 17
5671.654 16
5672.012 15
5672.369 18
5672.727 22
5673.085 26
5673.442 28
5673.800 28
5674.158 25
5674.515 22
5674.873 19
5675.231 17
5675.589 16
5675.946 19
5676.304 21
5676.662 22
5677.020 19
5677.377 15
5677.735 12
5678.093 10
5678.451 11
5678.809 17
5679.167 23
5679.524 29
5679.882 31
5680.240 29
5680.598 25
5680.956 20
5681.314 15
5681.672 11
5682.030 9
5682.388 10
5682.746 10
5683.104 10
5683.462 9
5683.820 9
5684.178 9
5684.536 10
5684.894 9
5685.252 10
5685.610 8
5685.968 8
5686.326 10
5686.684 13
5687.042 16
5687.400 16
5687.758 16
5688.116 16
5688.475 14
5688.833 11
5689.191 7
5689.549 7
5689.907 9
5690.265 12
5690.624 12
5690.982 11
5691.340 12
5691.698 13
5692.057 13
5692.415 10
5692.773 8
5693.131 10
5693.490 11
5693.848 13
5694.206 13
5694.565 13
5694.923 13
5695.281 13
5695.640 12
5695.998 11
5696.357 9
5696.715 10
5697.073 9
5697.432 10
5697.790 9
5698.149 8
5698.507 7
5698.866 7
5699.224 6
5699.583 8
5699.941 10
5700.300 12
5700.658 15
5701.017 18
5701.375 20
5701.734 21
5702.092 21
5702.451 22
5702.810 21
5703.168 24
5703.527 26
5703.885 25
5704.244 23
5704.603 22
5704.961 20
5705.320 16
5705.679 15
5706.037 17
5706.396 19
5706.755 21
5707.114 22
5707.472 22
5707.831 23
5708.190 25
5708.549 28
5708.907 29
5709.266 29
5709.625 27
5709.984 24
5710.343 20
5710.701 18
5711.060 17
5711.419 17
5711.778 18
5712.137 21
5712.496 21
5712.855 18
5713.214 14
5713.573 11
5713.932 10
5714.290 10
5714.649 8
5715.008 8
5715.367 9
5715.726 11
5716.085 13
5716.444 12
5716.803 12
5717.163 13
5717.522 15
5717.881 15
5718.240 15
5718.599 17
5718.958 20
5719.317 25
5719.676 29
5720.035 30
5720.394 33
5720.754 35
5721.113 37
5721.472 37
5721.831 39
5722.190 42
5722.550 42
5722.909 43
5723.268 43
5723.627 42
5723.987 39
5724.346 32
5724.705 30
5725.064 30
5725.424 31
5725.783 33
5726.142 32
5726.502 31
5726.861 30
5727.220 30
5727.580 28
5727.939 26
5728.299 27
5728.658 27
5729.017 24
5729.377 21
5729.736 17
5730.096 12
5730.455 10
5730.815 11
5731.174 12
5731.534 11
5731.893 12
5732.253 13
5732.612 13
5732.972 14
5733.331 16
5733.691 17
5734.050 19
5734.410 20
5734.770 20
5735.129 19
5735.489 19
5735.848 18
5736.208 18
5736.568 17
5736.927 16
5737.287 17
5737.647 17
5738.007 16
5738.366 15
5738.726 14
5739.086 12
5739.445 13
5739.805 14
5740.165 15
5740.525 17
5740.885 19
5741.244 19
5741.604 19
5741.964 17
5742.324 14
5742.684 13
5743.044 12
5743.403 12
5743.763 14
5744.123 17
5744.483 19
5744.843 19
5745.203 19
5745.563 18
5745.923 17
5746.283 15
5746.643 13
5747.003 13
5747.363 14
5747.723 13
5748.083 13
5748.443 15
5748.803 18
5749.163 21
5749.523 22
5749.883 24
5750.243 23
5750.603 21
5750.963 18
5751.323 14
5751.684 11
5752.044 10
5752.404 9
5752.764 9
5753.124 9
5753.484 11
5753.845 13
5754.205 15
5754.565 15
5754.925 16
5755.285 18
5755.646 18
5756.006 18
5756.366 17
5756.727 16
5757.087 18
5757.447 18
5757.807 17
5758.168 15
5758.528 18
5758.888 21
5759.249 22
5759.609 24
5759.970 26
5760.330 32
5760.690 35
5761.051 37
5761.411 39
5761.772 42
5762.132 45
5762.493 49
5762.853 54
5763.214 57
5763.574 58
5763.935 60
5764.295 58
5764.656 56
5765.016 52
5765.377 51
5765.737 50
5766.098 52
5766.459 53
5766.819 50
5767.180 45
5767.540 40
5767.901 34
5768.262 29
5768.622 24
5768.983 23
5769.344 22
5769.704 19
5770.065 17
5770.426 15
5770.787 11
5771.147 8
5771.508 9
5771.869 11
5772.230 14
5772.590 15
5772.951 17
5773.312 16
5773.673 15
5774.034 13
5774.394 10
5774.755 8
5775.116 8
5775.477 8
5775.838 8
5776.199 8
5776.560 7
5776.921 6
5777.282 6
5777.642 9
5778.003 13
5778.364 16
5778.725 18
5779.086 17
5779.447 16
5779.808 14
5780.169 10
5780.530 6
5780.891 5
5781.253 7
5781.614 8
5781.975 9
5782.336 10
5782.697 11
5783.058 11
5783.419 12
5783.780 13
5784.141 14
5784.503 15
5784.864 16
5785.225 14
5785.586 16
5785.947 17
5786.309 19
5786.670 18
5787.031 16
5787.392 15
5787.753 14
5788.115 11
5788.476 9
5788.837 7
5789.199 10
5789.560 10
5789.921 11
5790.283 10
5790.644 8
5791.005 7
5791.367 7
5791.728 7
5792.089 7
5792.451 9
5792.812 11
5793.174 11
5793.535 11
5793.897 12
5794.258 12
5794.620 13
5794.981 15
5795.343 16
5795.704 17
5796.066 17
5796.427 16
5796.789 15
5797.150 14
5797.512 13
5797.873 12
5798.235 16
5798.596 22
5798.958 29
5799.320 33
5799.681 34
5800.043 33
5800.405 31
5800.766 27
5801.128 24
5801.490 21
5801.851 21
5802.213 22
5802.575 23
5802.937 25
5803.298 28
5803.660 32
5804.022 33
5804.384 34
5804.745 33
5805.107 30
5805.469 25
5805.831 20
5806.193 15
5806.554 14
5806.916 16
5807.278 17
5807.640 16
5808.002 15
5808.364 12
5808.726 10
5809.088 9
5809.450 8
5809.812 8
5810.174 9
5810.536 13
5810.897 16
5811.259 18
5811.621 18
5811.984 18
5812.346 16
5812.708 15
5813.070 16
5813.432 16
5813.794 17
5814.156 18
5814.518 18
5814.880 17
5815.242 16
5815.604 13
5815.966 8
5816.329 6
5816.691 8
5817.053 9
5817.415 12
5817.777 14
5818.139 16
5818.502 16
5818.864 14
5819.226 12
5819.588 9
5819.951 8
5820.313 8
5820.675 7
5821.038 8
5821.400 9
5821.762 11
5822.124 11
5822.487 11
5822.849 11
5823.212 10
5823.574 8
5823.936 7
5824.299 7
5824.661 8
5825.024 9
5825.386 12
5825.748 16
5826.111 20
5826.473 22
5826.836 24
5827.198 25
5827.561 25
5827.923 24
5828.286 21
5828.648 17
5829.011 16
5829.373 15
5829.736 14
5830.099 13
5830.461 13
5830.824 11
5831.186 9
5831.549 9
5831.912 8
5832.274 9
5832.637 9
5833.000 10
5833.362 11
5833.725 11
5834.088 9
5834.450 8
5834.813 7
5835.176 9
5835.539 10
5835.901 10
5836.264 10
5836.627 9
5836.990 8
5837.353 8
5837.715 9
5838.078 12
5838.441 14
5838.804 20
5839.167 23
5839.530 26
5839.893 28
5840.255 28
5840.618 29
5840.981 31
5841.344 33
5841.707 35
5842.070 33
5842.433 33
5842.796 33
5843.159 35
5843.522 37
5843.885 39
5844.248 39
5844.611 38
5844.974 37
5845.337 35
5845.700 31
5846.063 26
5846.426 23
5846.789 19
5847.153 18
5847.516 16
5847.879 16
5848.242 18
5848.605 21
5848.968 24
5849.331 25
5849.695 25
5850.058 23
5850.421 20
5850.784 15
5851.148 11
5851.511 11
5851.874 10
5852.237 11
5852.601 14
5852.964 15
5853.327 19
5853.691 20
5854.054 18
5854.417 14
5854.781 12
5855.144 11
5855.507 9
5855.871 8
5856.234 8
5856.597 7
5856.961 8
5857.324 10
5857.688 9
5858.051 10
5858.415 14
5858.778 16
5859.142 18
5859.505 18
5859.869 17
5860.232 13
5860.596 10
5860.959 9
5861.323 6
5861.686 7
5862.050 8
5862.413 8
5862.777 11
5863.141 12
5863.504 13
5863.868 13
5864.231 13
5864.595 14
5864.959 17
5865.322 19
5865.686 18
5866.050 17
5866.414 16
5866.777 13
5867.141 11
5867.505 10
5867.869 10
5868.232 11
5868.596 14
5868.960 16
5869.324 16
5869.687 16
5870.051 14
5870.415 10
5870.779 9
5871.143 9
5871.507 11
5871.871 12
5872.234 13
5872.598 14
5872.962 16
5873.326 16
5873.690 14
5874.054 11
5874.418 10
5874.782 10
5875.146 12
5875.510 13
5875.874 14
5876.238 16
5876.602 18
5876.966 18
5877.330 18
5877.694 15
5878.058 12
5878.422 10
5878.786 8
5879.150 6
5879.515 5
5879.879 4
5880.243 6
5880.607 7
5880.971 9
5881.335 8
5881.700 7
5882.064 8
5882.428 10
5882.792 11
5883.156 12
5883.521 13
5883.885 14
5884.249 14
5884.613 13
5884.978 9
5885.342 7
5885.706 8
5886.071 8
5886.435 7
5886.799 7
5887.164 7
5887.528 7
5887.892 8
5888.257 9
5888.621 9
5888.986 10
5889.350 11
5889.714 12
5890.079 11
5890.443 9
5890.808 10
5891.172 13
5891.537 16
5891.901 18
5892.266 17
5892.630 15
5892.995 15
5893.359 15
5893.724 14
5894.088 15
5894.453 17
5894.818 18
5895.182 20
5895.547 19
5895.911 16
5896.276 14
5896.641 14
5897.005 16
5897.370 17
5897.735 17
5898.099 18
5898.464 18
5898.829 15
5899.194 14
5899.558 12
5899.923 12
5900.288 12
5900.653 11
5901.017 11
5901.382 11
5901.747 12
5902.112 12
5902.477 12
5902.841 12
5903.206 12
5903.571 12
5903.936 12
5904.301 12
5904.666 12
5905.031 11
5905.396 10
5905.761 9
5906.125 9
5906.490 10
5906.855 13
5907.220 16
5907.585 18
5907.950 20
5908.315 22
5908.680 23
5909.045 23
5909.410 21
5909.775 20
5910.141 20
5910.506 19
5910.871 16
5911.236 13
5911.601 12
5911.966 11
5912.331 11
5912.696 10
5913.061 7
5913.427 6
5913.792 7
5914.157 7
5914.522 7
5914.887 7
5915.253 7
5915.618 8
5915.983 10
5916.348 9
5916.714 10
5917.079 12
5917.444 14
5917.809 13
5918.175 13
5918.540 14
5918.905 13
5919.271 13
5919.636 14
5920.001 15
5920.367 16
5920.732 17
5921.098 16
5921.463 14
5921.828 13
5922.194 10
5922.559 7
5922.925 6
5923.290 5
5923.656 5
5924.021 7
5924.387 10
5924.752 13
5925.118 15
5925.483 16
5925.849 14
5926.214 13
5926.580 11
5926.946 8
5927.311 6
5927.677 6
5928.042 7
5928.408 8
5928.774 9
5929.139 9
5929.505 8
5929.871 8
5930.236 7
5930.602 8
5930.968 9
5931.333 10
5931.699 11
5932.065 13
5932.431 14
5932.796 12
5933.162 11
5933.528 10
5933.894 11
5934.260 10
5934.625 10
5934.991 10
5935.357 11
5935.723 11
5936.089 11
5936.455 10
5936.821 11
5937.187 14
5937.552 16
5937.918 17
5938.284 17
5938.650 17
5939.016 14
5939.382 12
5939.748 12
5940.114 13
5940.480 16
5940.846 18
5941.212 20
5941.578 21
5941.944 20
5942.310 17
5942.676 14
5943.042 12
5943.409 11
5943.775 10
5944.141 10
5944.507 9
5944.873 11
5945.239 13
5945.605 16
5945.971 19
5946.338 21
5946.704 21
5947.070 20
5947.436 17
5947.802 14
5948.169 13
5948.535 14
5948.901 16
5949.267 18
5949.634 20
5950.000 20
5950.366 19
5950.733 16
5951.099 11
5951.465 6
5951.832 5
5952.198 6
5952.564 7
5952.931 10
5953.297 13
5953.664 15
5954.030 17
5954.396 17
5954.763 15
5955.129 12
5955.496 10
5955.862 8
5956.229 6
5956.595 7
5956.962 8
5957.328 10
5957.695 12
5958.061 13
5958.428 13
5958.794 13
5959.161 11
5959.528 8
5959.894 7
5960.261 7
5960.627 6
5960.994 7
5961.361 6
5961.727 5
5962.094 7
5962.461 10
5962.827 12
5963.194 13
5963.561 14
5963.928 14
5964.294 14
5964.661 12
5965.028 11
5965.395 14
5965.761 16
5966.128 18
5966.495 18
5966.862 16
5967.229 13
5967.595 11
5967.962 7
5968.329 5
5968.696 5
5969.063 7
5969.430 9
5969.797 10
5970.164 10
5970.531 10
5970.897 10
5971.264 9
5971.631 9
5971.998 9
5972.365 10
5972.732 11
5973.099 11
5973.466 11
5973.833 9
5974.200 8
5974.567 7
5974.935 6
5975.302 6
5975.669 6
5976.036 7
5976.403 9
5976.770 10
5977.137 12
5977.504 13
5977.871 15
5978.239 16
5978.606 15
5978.973 12
5979.340 9
5979.707 9
5980.075 9
5980.442 9
5980.809 11
5981.176 12
5981.544 12
5981.911 13
5982.278 13
5982.645 11
5983.013 9
5983.380 8
5983.747 7
5984.115 7
5984.482 8
5984.849 11
5985.217 13
5985.584 16
5985.952 20
5986.319 22
5986.686 21
5987.054 19
5987.421 16
5987.789 15
5988.156 13
5988.524 12
5988.891 9
5989.259 8
5989.626 10
5989.994 12
5990.361 14
5990.729 17
5991.096 18
5991.464 20
5991.832 20
5992.199 19
5992.567 17
5992.934 14
5993.302 13
5993.670 11
5994.037 11
5994.405 10
5994.773 9
5995.140 10
5995.508 9
5995.876 9
5996.243 9
5996.611 9
5996.979 10
5997.347 10
5997.714 10
5998.082 10
5998.450 9
5998.818 8
5999.186 5
5999.553 4
5999.921 3
6000.289 2
6000.657 1
6001.025 0
6001.393 1
6001.760 4
6002.128 7
6002.496 9
6002.864 12
6003.232 14
6003.600 15
6003.968 14
6004.336 12
6004.704 10
6005.072 9
6005.440 10
6005.808 10
6006.176 10
6006.544 11
6006.912 13
6007.280 15
6007.648 16
6008.016 17
6008.384 15
6008.752 14
6009.121 11
6009.489 9
6009.857 6
6010.225 5
6010.593 5
6010.961 5
6011.329 6
6011.698 7
6012.066 7
6012.434 7
6012.802 8
6013.171 8
6013.539 8
6013.907 8
6014.275 7
6014.644 5
6015.012 3
6015.380 2
6015.748 1
6016.117 2
6016.485 6
6016.853 8
6017.222 9
6017.590 11
6017.959 13
6018.327 14
6018.695 15
6019.064 16
6019.432 14
6019.801 13
6020.169 13
6020.538 12
6020.906 10
6021.275 9
6021.643 10
6022.012 12
6022.380 13
6022.749 12
6023.117 10
6023.486 11
6023.854 12
6024.223 12
6024.591 11
6024.960 10
6025.329 10
6025.697 12
6026.066 14
6026.435 14
6026.803 15
6027.172 17
6027.540 17
6027.909 15
6028.278 10
6028.647 6
6029.015 5
6029.384 4
6029.753 4
6030.122 6
6030.490 8
6030.859 11
6031.228 14
6031.597 15
6031.965 14
6032.334 13
6032.703 13
6033.072 11
6033.441 11
6033.810 11
6034.179 12
6034.547 13
6034.916 15
6035.285 15
6035.654 14
6036.023 12
6036.392 11
6036.761 10
6037.130 10
6037.499 9
6037.868 9
6038.237 8
6038.606 8
6038.975 9
6039.344 10
6039.713 9
6040.082 8
6040.451 8
6040.820 9
6041.189 8
6041.559 8
6041.928 7
6042.297 7
6042.666 9
6043.035 9
6043.404 9
6043.773 10
6044.143 10
6044.512 10
6044.881 10
6045.250 10
6045.619 9
6045.989 10
6046.358 11
6046.727 11
6047.096 12
6047.466 14
6047.835 13
6048.204 13
6048.574 12
6048.943 10
6049.312 7
6049.682 6
6050.051 5
6050.420 4
6050.790 4
6051.159 5
6051.529 6
6051.898 7
6052.267 7
6052.637 7
6053.006 7
6053.376 7
6053.745 8
6054.115 7
6054.484 8
6054.854 9
6055.223 8
6055.593 7
6055.962 6
6056.332 5
6056.702 5
6057.071 7
6057.441 9
6057.810 11
6058.180 13
6058.550 15
6058.919 16
6059.289 15
6059.658 13
6060.028 13
6060.398 12
6060.768 13
6061.137 13
6061.507 14
6061.877 13
6062.246 15
6062.616 15
6062.986 16
6063.356 14
6063.725 12
6064.095 10
6064.465 8
6064.835 6
6065.205 5
6065.575 6
6065.944 11
6066.314 18
6066.684 24
6067.054 27
6067.424 27
6067.794 26
6068.164 22
6068.534 17
6068.904 13
6069.274 10
6069.644 9
6070.013 9
6070.383 10
6070.753 11
6071.123 11
6071.494 12
6071.864 13
6072.234 15
6072.604 15
6072.974 15
6073.344 14
6073.714 13
6074.084 13
6074.454 13
6074.824 13
6075.194 13
6075.564 14
6075.935 15
6076.305 16
6076.675 15
6077.045 15
6077.415 16
6077.786 17
6078.156 17
6078.526 16
6078.896 15
6079.267 14
6079.637 14
6080.007 12
6080.377 9
6080.748 7
6081.118 7
6081.488 6
6081.859 5
6082.229 3
6082.599 2
6082.970 4
6083.340 4
6083.710 5
6084.081 6
6084.451 7
6084.822 8
6085.192 8
6085.563 10
6085.933 12
6086.304 13
6086.674 14
6087.045 14
6087.415 15
6087.786 15
6088.156 16
6088.527 16
6088.897 17
6089.268 20
6089.638 21
6090.009 20
6090.379 18
6090.750 14
6091.121 11
6091.491 9
6091.862 9
6092.233 9
6092.603 10
6092.974 12
6093.345 14
6093.715 14
6094.086 12
6094.457 9
6094.827 7
6095.198 5
6095.569 5
6095.940 7
6096.311 10
6096.681 12
6097.052 12
6097.423 11
6097.794 10
6098.165 9
6098.535 8
6098.906 7
6099.277 7
6099.648 9
6100.019 9
6100.390 10
6100.761 10
6101.132 10
6101.503 10
6101.873 11
6102.244 11
6102.615 11
6102.986 12
6103.357 14
6103.728 15
6104.099 15
6104.470 15
6104.841 15
6105.213 13
6105.584 10
6105.955 8
6106.326 7
6106.697 8
6107.068 7
6107.439 5
6107.810 5
6108.181 5
6108.552 5
6108.924 5
6109.295 6
6109.666 9
6110.037 11
6110.408 14
6110.780 16
6111.151 17
6111.522 19
6111.893 18
6112.265 16
6112.636 12
6113.007 9
6113.378 6
6113.750 5
6114.121 4
6114.492 4
6114.864 3
6115.235 4
6115.606 6
6115.978 8
6116.349 10
6116.721 11
6117.092 11
6117.463 11
6117.835 9
6118.206 8
6118.578 6
6118.949 7
6119.321 9
6119.692 10
6120.064 12
6120.435 11
6120.807 11
6121.178 11
6121.550 9
6121.921 8
6122.293 6
6122.664 7
6123.036 10
6123.408 11
6123.779 13
6124.151 15
6124.522 17
6124.894 17
6125.266 16
6125.637 14
6126.009 12
6126.381 11
6126.753 10
6127.124 8
6127.496 7
6127.868 8
6128.239 9
6128.611 8
6128.983 8
6129.355 9
6129.727 10
6130.098 10
6130.470 10
6130.842 11
6131.214 12
6131.586 13
6131.958 13
6132.329 12
6132.701 11
6133.073 11
6133.445 11
6133.817 12
6134.189 12
6134.561 12
6134.933 14
6135.305 14
6135.677 12
6136.049 11
6136.421 10
6136.793 10
6137.165 7
6137.537 6
6137.909 5
6138.281 7
6138.653 12
6139.025 14
6139.397 16
6139.769 16
6140.141 16
6140.513 13
6140.886 9
6141.258 6
6141.630 6
6142.002 7
6142.374 9
6142.746 9
6143.119 10
6143.491 11
6143.863 10
6144.235 9
6144.607 8
6144.980 8
6145.352 8
6145.724 9
6146.097 9
6146.469 10
6146.841 11
6147.213 13
6147.586 15
6147.958 17
6148.331 17
6148.703 15
6149.075 15
6149.448 13
6149.820 10
6150.192 7
6150.565 7
6150.937 6
6151.310 8
6151.682 9
6152.055 9
6152.427 10
6152.800 12
6153.172 13
6153.545 12
6153.917 10
6154.290 8
6154.662 7
6155.035 6
6155.407 6
6155.780 6
6156.153 6
6156.525 8
6156.898 9
6157.270 9
6157.643 7
6158.016 6
6158.388 6
6158.761 5
6159.134 5
6159.506 5
6159.879 6
6160.252 8
6160.625 8
6160.997 8
6161.370 9
6161.743 9
6162.116 9
6162.488 8
6162.861 9
6163.234 8
6163.607 8
6163.980 7
6164.353 6
6164.725 5
6165.098 6
6165.471 6
6165.844 5
6166.217 5
6166.590 6
6166.963 5
6167.336 5
6167.709 4
6168.082 4
6168.455 5
6168.828 7
6169.200 9
6169.573 12
6169.947 14
6170.320 13
6170.693 12
6171.066 11
6171.439 11
6171.812 11
6172.185 11
6172.558 10
6172.931 10
6173.304 12
6173.677 12
6174.050 14
6174.424 18
6174.797 22
6175.170 25
6175.543 27
6175.916 25
6176.289 23
6176.663 20
6177.036 17
6177.409 13
6177.782 11
6178.156 9
6178.529 6
6178.902 6
6179.275 6
6179.649 7
6180.022 8
6180.395 7
6180.769 6
6181.142 7
6181.515 8
6181.889 10
6182.262 13
6182.636 16
6183.009 18
6183.382 19
6183.756 19
6184.129 15
6184.503 11
6184.876 7
6185.250 5
6185.623 3
6185.997 3
6186.370 4
6186.744 5
6187.117 8
6187.491 10
6187.864 11
6188.238 10
6188.611 10
6188.985 9
6189.359 8
6189.732 8
6190.106 10
6190.480 10
6190.853 12
6191.227 13
6191.600 13
6191.974 15
6192.348 15
6192.722 16
6193.095 17
6193.469 20
6193.843 21
6194.216 21
6194.590 20
6194.964 19
6195.338 20
6195.712 21
6196.085 21
6196.459 21
6196.833 23
6197.207 23
6197.581 20
6197.955 18
6198.328 17
6198.702 16
6199.076 16
6199.450 17
6199.824 18
6200.198 16
6200.572 16
6200.946 16
6201.320 15
6201.694 15
6202.068 15
6202.442 14
6202.816 15
6203.190 15
6203.564 16
6203.938 14
6204.312 12
6204.686 12
6205.060 11
6205.434 10
6205.808 9
6206.182 8
6206.556 8
6206.930 9
6207.305 10
6207.679 9
6208.053 8
6208.427 8
6208.801 7
6209.175 6
6209.550 8
6209.924 10
6210.298 12
6210.672 15
6211.047 16
6211.421 17
6211.795 16
6212.169 14
6212.544 11
6212.918 10
6213.292 9
6213.667 10
6214.041 10
6214.415 10
6214.790 9
6215.164 9
6215.539 8
6215.913 8
6216.287 7
6216.662 6
6217.036 5
6217.411 6
6217.785 7
6218.160 7
6218.534 8
6218.909 9
6219.283 10
6219.658 10
6220.032 9
6220.407 7
6220.781 9
6221.156 12
6221.530 14
6221.905 15
6222.279 17
6222.654 18
6223.029 19
6223.403 16
6223.778 12
6224.153 9
6224.527 8
6224.902 7
6225.277 5
6225.651 4
6226.026 3
6226.401 3
6226.775 3
6227.150 2
6227.525 3
6227.900 3
6228.274 5
6228.649 9
6229.024 13
6229.399 15
6229.774 16
6230.149 14
6230.523 11
6230.898 9
6231.273 8
6231.648 7
6232.023 8
6232.398 9
6232.773 9
6233.148 7
6233.522 7
6233.897 7
6234.272 6
6234.647 6
6235.022 7
6235.397 7
6235.772 6
6236.147 4
6236.522 4
6236.897 4
6237.272 6
6237.647 8
6238.023 8
6238.398 9
6238.773 9
6239.148 9
6239.523 8
6239.898 7
6240.273 8
6240.648 9
6241.023 10
6241.399 9
6241.774 11
6242.149 13
6242.524 14
6242.899 15
6243.275 14
6243.650 11
6244.025 10
6244.400 11
6244.776 11
6245.151 11
6245.526 12
6245.902 12
6246.277 11
6246.652 9
6247.028 7
6247.403 3
6247.778 4
6248.154 5
6248.529 6
6248.904 6
6249.280 6
6249.655 6
6250.031 5
6250.406 4
6250.782 4
6251.157 4
6251.532 6
6251.908 7
6252.283 9
6252.659 9
6253.034 10
6253.410 10
6253.786 9
6254.161 8
6254.537 7
6254.912 8
6255.288 8
6255.663 8
6256.039 7
6256.415 7
6256.790 8
6257.166 8
6257.542 9
6257.917 9
6258.293 10
6258.669 13
6259.044 13
6259.420 14
6259.796 12
6260.171 12
6260.547 12
6260.923 12
6261.299 13
6261.674 11
6262.050 13
6262.426 15
6262.802 16
6263.178 16
6263.554 15
6263.929 14
6264.305 13
6264.681 12
6265.057 11
6265.433 10
6265.809 11
6266.185 12
6266.561 11
6266.937 10
6267.312 10
6267.688 9
6268.064 10
6268.440 10
6268.816 11
6269.192 11
6269.568 11
6269.944 9
6270.320 9
6270.696 7
6271.073 7
6271.449 9
6271.825 10
6272.201 11
6272.577 12
6272.953 13
6273.329 13
6273.705 13
6274.081 12
6274.458 13
6274.834 15
6275.210 16
6275.586 17
6275.962 18
6276.339 18
6276.715 17
6277.091 17
6277.467 15
6277.844 14
6278.220 13
6278.596 12
6278.972 10
6279.349 11
6279.725 12
6280.101 12
6280.478 13
6280.854 12
6281.230 11
6281.607 12
6281.983 10
6282.360 10
6282.736 10
6283.112 11
6283.489 11
6283.865 11
6284.242 10
6284.618 8
6284.995 8
6285.371 9
6285.748 10
6286.124 11
6286.501 13
6286.877 15
6287.254 16
6287.630 15
6288.007 16
6288.384 18
6288.760 18
6289.137 18
6289.513 19
6289.890 20
6290.267 20
6290.643 19
6291.020 15
6291.397 12
6291.773 11
6292.150 10
6292.527 9
6292.903 10
6293.280 13
6293.657 14
6294.034 13
6294.410 13
6294.787 12
6295.164 11
6295.541 9
6295.917 8
6296.294 8
6296.671 9
6297.048 9
6297.425 9
6297.802 8
6298.179 7
6298.555 9
6298.932 11
6299.309 14
6299.686 16
6300.063 17
6300.440 17
6300.817 15
6301.194 13
6301.571 11
6301.948 10
6302.325 11
6302.702 13
6303.079 13
6303.456 13
6303.833 13
6304.210 11
6304.587 9
6304.964 6
6305.341 5
6305.718 5
6306.095 7
6306.473 7
6306.850 6
6307.227 6
6307.604 6
6307.981 6
6308.358 5
6308.736 4
6309.113 4
6309.490 4
6309.867 6
6310.244 7
6310.622 9
6310.999 11
6311.376 12
6311.753 12
6312.131 10
6312.508 8
6312.885 8
6313.263 7
6313.640 8
6314.017 9
6314.395 11
6314.772 14
6315.149 17
6315.527 19
6315.904 21
6316.282 23
6316.659 22
6317.037 20
6317.414 16
6317.791 12
6318.169 9
6318.546 9
6318.924 11
6319.301 14
6319.679 17
6320.056 18
6320.434 18
6320.812 15
6321.189 11
6321.567 9
6321.944 7
6322.322 7
6322.699 8
6323.077 9
6323.455 9
6323.832 8
6324.210 7
6324.588 6
6324.965 7
6325.343 7
6325.721 6
6326.098 7
6326.476 8
6326.854 11
6327.232 12
6327.609 11
6327.987 10
6328.365 8
6328.743 8
6329.120 8
6329.498 7
6329.876 7
6330.254 8
6330.632 9
6331.010 10
6331.388 9
6331.765 9
6332.143 11
6332.521 16
6332.899 19
6333.277 22
6333.655 23
6334.033 20
6334.411 18
6334.789 15
6335.167 13
6335.545 12
6335.923 11
6336.301 12
6336.679 11
6337.057 9
6337.435 7
6337.813 6
6338.191 6
6338.569 7
6338.947 8
6339.325 8
6339.703 7
6340.082 7
6340.460 8
6340.838 8
6341.216 10
6341.594 11
6341.972 12
6342.351 12
6342.729 11
6343.107 10
6343.485 9
6343.863 9
6344.242 9
6344.620 8
6344.998 6
6345.376 5
6345.755 7
6346.133 9
6346.511 11
6346.890 14
6347.268 16
6347.646 18
6348.025 19
6348.403 18
6348.782 14
6349.160 13
6349.538 12
6349.917 10
6350.295 9
6350.674 8
6351.052 9
6351.431 11
6351.809 12
6352.188 12
6352.566 12
6352.945 11
6353.323 10
6353.702 9
6354.080 9
6354.459 9
6354.837 11
6355.216 13
6355.594 13
6355.973 14
6356.352 14
6356.730 14
6357.109 12
6357.488 10
6357.866 8
6358.245 7
6358.624 5
6359.002 4
6359.381 4
6359.760 5
6360.138 6
6360.517 7
6360.896 8
6361.275 8
6361.653 10
6362.032 10
6362.411 10
6362.790 9
6363.169 9
6363.547 8
6363.926 6
6364.305 4
6364.684 4
6365.063 5
6365.442 7
6365.821 9
6366.199 10
6366.578 10
6366.957 9
6367.336 10
6367.715 10
6368.094 12
6368.473 14
6368.852 17
6369.231 20
6369.610 22
6369.989 21
6370.368 18
6370.747 16
6371.126 14
6371.505 11
6371.884 10
6372.264 7
6372.643 5
6373.022 5
6373.401 6
6373.780 7
6374.159 6
6374.538 7
6374.917 7
6375.297 10
6375.676 12
6376.055 14
6376.434 13
6376.813 13
6377.193 11
6377.572 10
6377.951 8
6378.330 10
6378.710 12
6379.089 16
6379.468 18
6379.848 19
6380.227 17
6380.606 14
6380.986 11
6381.365 10
6381.744 10
6382.124 11
6382.503 12
6382.882 12
6383.262 12
6383.641 11
6384.021 10
6384.400 9
6384.780 8
6385.159 7
6385.539 7
6385.918 7
6386.298 8
6386.677 7
6387.057 7
6387.436 8
6387.816 9
6388.195 9
6388.575 8
6388.954 8
6389.334 7
6389.714 8
6390.093 11
6390.473 13
6390.853 16
6391.232 18
6391.612 18
6391.992 18
6392.371 17
6392.751 15
6393.131 14
6393.510 13
6393.890 13
6394.270 11
6394.650 9
6395.029 7
6395.409 6
6395.789 5
6396.169 6
6396.548 9
6396.928 13
6397.308 16
6397.688 17
6398.068 17
6398.448 15
6398.828 14
6399.207 14
6399.587 14
6399.967 14
6400.347 14
6400.727 15
6401.107 15
6401.487 15
6401.867 16
6402.247 17
6402.627 22
6403.007 26
6403.387 28
6403.767 27
6404.147 24
6404.527 22
6404.907 19
6405.287 16
6405.667 14
6406.047 14
6406.427 14
6406.808 13
6407.188 12
6407.568 11
6407.948 11
6408.328 12
6408.708 12
6409.088 11
6409.469 10
6409.849 8
6410.229 5
6410.609 3
6410.990 4
6411.370 5
6411.750 7
6412.130 8
6412.511 10
6412.891 12
6413.271 13
6413.652 14
6414.032 14
6414.412 15
6414.793 17
6415.173 17
6415.553 17
6415.934 19
6416.314 18
6416.694 18
6417.075 17
6417.455 15
6417.836 13
6418.216 10
6418.597 10
6418.977 12
6419.358 18
6419.738 23
6420.119 27
6420.499 29
6420.880 27
6421.260 24
6421.641 18
6422.021 11
6422.402 7
6422.782 8
6423.163 11
6423.544 15
6423.924 19
6424.305 22
6424.686 23
6425.066 23
6425.447 22
6425.828 20
6426.208 14
6426.589 12
6426.970 13
6427.350 15
6427.731 17
6428.112 19
6428.493 23
6428.873 28
6429.254 33
6429.635 35
6430.016 36
6430.397 40
6430.777 45
6431.158 54
6431.539 67
6431.920 81
6432.301 95
6432.682 109
6433.063 119
6433.444 124
6433.824 132
6434.205 139
6434.586 142
6434.967 146
6435.348 150
6435.729 155
6436.110 156
6436.491 151
6436.872 138
6437.253 118
6437.634 105
6438.015 90
6438.396 73
6438.777 57
6439.158 46
6439.540 43
6439.921 39
6440.302 36
6440.683 29
6441.064 23
6441.445 19
6441.826 17
6442.207 13
6442.589 10
6442.970 10
6443.351 11
6443.732 13
6444.113 15
6444.495 16
6444.876 16
6445.257 15
6445.638 14
6446.020 12
6446.401 10
6446.782 9
6447.164 8
6447.545 11
6447.926 13
6448.308 14
6448.689 15
6449.070 15
6449.452 14
6449.833 13
6450.214 11
6450.596 11
6450.977 10
6451.359 12
6451.740 13
6452.122 14
6452.503 15
6452.885 15
6453.266 15
6453.648 14
6454.029 14
6454.411 13
6454.792 11
6455.174 9
6455.555 7
6455.937 6
6456.318 5
6456.700 5
6457.082 5
6457.463 6
6457.845 6
6458.226 6
6458.608 6
6458.990 7
6459.371 8
6459.753 9
6460.135 10
6460.517 11
6460.898 11
6461.280 12
6461.662 12
6462.043 10
6462.425 11
6462.807 14
6463.189 17
6463.571 19
6463.952 20
6464.334 21
6464.716 21
6465.098 19
6465.480 17
6465.862 13
6466.243 11
6466.625 10
6467.007 9
6467.389 7
6467.771 7
6468.153 10
6468.535 12
6468.917 13
6469.299 12
6469.681 12
6470.063 11
6470.445 10
6470.827 9
6471.209 8
6471.591 9
6471.973 11
6472.355 14
6472.737 17
6473.119 20
6473.501 24
6473.883 27
6474.265 27
6474.648 24
6475.030 23
6475.412 21
6475.794 17
6476.176 15
6476.558 14
6476.941 15
6477.323 17
6477.705 16
6478.087 14
6478.469 14
6478.852 14
6479.234 12
6479.616 10
6479.998 9
6480.381 10
6480.763 10
6481.145 10
6481.528 10
6481.910 9
6482.292 10
6482.675 9
6483.057 8
6483.439 7
6483.822 7
6484.204 6
6484.587 5
6484.969 5
6485.352 5
6485.734 5
6486.116 7
6486.499 8
6486.881 10
6487.264 13
6487.646 14
6488.029 14
6488.411 14
6488.794 12
6489.177 8
6489.559 6
6489.942 5
6490.324 3
6490.707 6
6491.090 9
6491.472 13
6491.855 17
6492.237 19
6492.620 19
6493.003 18
6493.385 17
6493.768 14
6494.151 10
6494.533 9
6494.916 9
6495.299 11
6495.682 12
6496.064 11
6496.447 10
6496.830 10
6497.213 9
6497.596 9
6497.978 8
6498.361 7
6498.744 7
6499.127 8
6499.510 9
6499.893 10
6500.276 10
6500.658 10
6501.041 9
6501.424 9
6501.807 8
6502.190 6
6502.573 4
6502.956 4
6503.339 4
6503.722 6
6504.105 7
6504.488 8
6504.871 10
6505.254 12
6505.637 13
6506.020 14
6506.403 13
6506.786 10
6507.169 10
6507.552 10
6507.935 9
6508.319 9
6508.702 10
6509.085 11
6509.468 11
6509.851 10
6510.234 9
6510.618 8
6511.001 9
6511.384 11
6511.767 13
6512.150 13
6512.534 14
6512.917 13
6513.300 11
6513.683 9
6514.067 8
6514.450 8
6514.833 8
6515.217 8
6515.600 10
6515.983 11
6516.367 13
6516.750 13
6517.133 14
6517.517 15
6517.900 15
6518.284 15
6518.667 14
6519.050 13
6519.434 13
6519.817 12
6520.201 11
6520.584 9
6520.968 8
6521.351 8
6521.735 7
6522.118 7
6522.502 5
6522.885 5
6523.269 5
6523.652 5
6524.036 6
6524.420 6
6524.803 7
6525.187 8
6525.571 8
6525.954 9
6526.338 9
6526.721 8
6527.105 7
6527.489 7
6527.872 9
6528.256 11
6528.640 12
6529.024 15
6529.407 16
6529.791 19
6530.175 19
6530.559 18
6530.942 17
6531.326 16
6531.710 17
6532.094 16
6532.478 13
6532.862 11
6533.245 9
6533.629 9
6534.013 10
6534.397 11
6534.781 12
6535.165 13
6535.549 14
6535.933 13
6536.317 11
6536.701 9
6537.084 8
6537.468 10
6537.852 11
6538.236 12
6538.620 13
6539.004 14
6539.389 14
6539.773 11
6540.157 9
6540.541 7
6540.925 5
6541.309 5
6541.693 4
6542.077 5
6542.461 6
6542.845 8
6543.229 9
6543.614 9
6543.998 9
6544.382 9
6544.766 7
6545.150 5
6545.535 4
6545.919 5
6546.303 7
6546.687 10
6547.072 11
6547.456 12
6547.840 12
6548.224 12
6548.609 10
6548.993 9
6549.377 8
6549.762 9
6550.146 12
6550.530 12
6550.915 12
6551.299 12
6551.683 12
6552.068 11
6552.452 9
6552.837 8
6553.221 7
6553.606 8
6553.990 9
6554.375 9
6554.759 9
6555.144 10
6555.528 8
6555.913 7
6556.297 5
6556.682 5
6557.066 6
6557.451 7
6557.835 8
6558.220 9
6558.604 9
6558.989 8
6559.374 6
6559.758 6
6560.143 6
6560.528 8
6560.912 9
6561.297 11
6561.682 13
6562.066 14
6562.451 15
6562.836 15
6563.221 13
6563.605 13
6563.990 12
6564.375 11
6564.760 9
6565.144 9
6565.529 8
6565.914 9
6566.299 10
6566.684 10
6567.068 12
6567.453 12
6567.838 12
6568.223 12
6568.608 11
6568.993 11
6569.378 11
6569.763 11
6570.148 12
6570.533 13
6570.917 15
6571.302 14
6571.687 13
6572.072 12
6572.457 11
6572.842 10
6573.227 9
6573.613 8
6573.998 8
6574.383 8
6574.768 9
6575.153 9
6575.538 9
6575.923 9
6576.308 11
6576.693 14
6577.078 16
6577.463 17
6577.849 16
6578.234 16
6578.619 13
6579.004 11
6579.389 9
6579.775 8
6580.160 8
6580.545 8
6580.930 8
6581.316 8
6581.701 8
6582.086 9
6582.471 8
6582.857 8
6583.242 9
6583.627 8
6584.013 8
6584.398 6
6584.783 6
6585.169 8
6585.554 9
6585.940 11
6586.325 13
6586.710 14
6587.096 14
6587.481 14
6587.867 14
6588.252 14
6588.638 14
6589.023 13
6589.409 11
6589.794 10
6590.180 9
6590.565 7
6590.951 6
6591.336 7
6591.722 8
6592.108 10
6592.493 10
6592.879 9
6593.264 9
6593.650 6
6594.036 5
6594.421 5
6594.807 5
6595.193 8
6595.578 11
6595.964 12
6596.350 11
6596.735 12
6597.121 12
6597.507 10
6597.893 8
6598.278 7
6598.664 7
6599.050 8
6599.436 9
6599.821 10
6600.207 11
6600.593 12
6600.979 13
6601.365 12
6601.751 10
6602.137 8
6602.522 8
6602.908 9
6603.294 10
6603.680 11
6604.066 13
6604.452 14
6604.838 15
6605.224 15
6605.610 15
6605.996 16
6606.382 16
6606.768 15
6607.154 13
6607.540 11
6607.926 9
6608.312 8
6608.698 7
6609.084 9
6609.470 12
6609.856 15
6610.242 16
6610.629 16
6611.015 15
6611.401 13
6611.787 12
6612.173 10
6612.559 7
6612.946 8
6613.332 9
6613.718 11
6614.104 13
6614.490 15
6614.877 17
6615.263 19
6615.649 20
6616.035 20
6616.422 18
6616.808 18
6617.194 19
6617.581 19
6617.967 18
6618.353 17
6618.740 16
6619.126 16
6619.512 16
6619.899 16
6620.285 15
6620.672 17
6621.058 17
6621.445 15
6621.831 13
6622.217 12
6622.604 12
6622.990 11
6623.377 12
6623.763 18
6624.150 25
6624.536 31
6624.923 37
6625.309 46
6625.696 52
6626.083 56
6626.469 63
6626.856 74
6627.242 95
6627.629 118
6628.016 156
6628.402 205
6628.789 268
6629.176 337
6629.562 409
6629.949 484
6630.336 557
6630.722 632
6631.109 699
6631.496 744
6631.883 776
6632.269 796
6632.656 800
6633.043 787
6633.430 768
6633.816 738
6634.203 696
6634.590 655
6634.977 606
6635.364 553
6635.751 496
6636.137 440
6636.524 381
6636.911 327
6637.298 277
6637.685 227
6638.072 183
6638.459 149
6638.846 119
6639.233 102
6639.620 89
6640.007 76
6640.394 66
6640.781 59
6641.168 50
6641.555 43
6641.942 41
6642.329 39
6642.716 36
6643.103 33
6643.490 29
6643.877 27
6644.264 24
6644.651 25
6645.038 26
6645.426 31
6645.813 35
6646.200 38
6646.587 39
6646.974 36
6647.361 31
6647.749 29
6648.136 25
6648.523 23
6648.910 22
6649.298 23
6649.685 23
6650.072 23
6650.459 22
6650.847 19
6651.234 18
6651.621 16
6652.009 15
6652.396 15
6652.783 15
6653.171 15
6653.558 14
6653.945 14
6654.333 13
6654.720 10
6655.108 9
6655.495 7
6655.883 6
6656.270 6
6656.657 7
6657.045 7
6657.432 8
6657.820 9
6658.207 11
6658.595 13
6658.982 15
6659.370 18
6659.758 19
6660.145 18
6660.533 18
6660.920 17
6661.308 15
6661.696 15
6662.083 16
6662.471 14
6662.858 15
6663.246 17
6663.634 18
6664.021 16
6664.409 14
6664.797 12
6665.185 11
6665.572 13
6665.960 13
6666.348 13
6666.736 15
6667.123 16
6667.511 17
6667.899 16
6668.287 14
6668.674 12
6669.062 11
6669.450 11
6669.838 10
6670.226 9
6670.614 8
6671.002 8
6671.389 9
6671.777 10
6672.165 9
6672.553 8
6672.941 8
6673.329 9
6673.717 11
6674.105 11
6674.493 13
6674.881 16
6675.269 18
6675.657 19
6676.045 19
6676.433 19
6676.821 20
6677.209 20
6677.597 17
6677.985 14
6678.373 14
6678.762 15
6679.150 16
6679.538 18
6679.926 22
6680.314 27
6680.702 31
6681.090 32
6681.479 30
6681.867 26
6682.255 23
6682.643 18
6683.032 13
6683.420 10
6683.808 11
6684.196 14
6684.585 17
6684.973 18
6685.361 18
6685.749 16
6686.138 13
6686.526 11
6686.914 10
6687.303 10
6687.691 11
6688.080 12
6688.468 11
6688.856 10
6689.245 8
6689.633 5
6690.022 3
6690.410 3
6690.799 3
6691.187 4
6691.575 5
6691.964 6
6692.352 7
6692.741 8
6693.130 7
6693.518 7
6693.907 5
6694.295 4
6694.684 4
6695.072 5
6695.461 6
6695.849 8
6696.238 9
6696.627 10
6697.015 9
6697.404 9
6697.793 10
6698.181 11
6698.570 12
6698.959 11
6699.347 11
6699.736 10
6700.125 7
6700.514 5
6700.902 4
6701.291 3
6701.680 4
6702.069 5
6702.458 7
6702.846 7
6703.235 7
6703.624 7
6704.013 9
6704.402 10
6704.791 11
6705.179 12
6705.568 12
6705.957 12
6706.346 10
6706.735 8
6707.124 7
6707.513 7
6707.902 8
6708.291 10
6708.680 11
6709.069 13
6709.458 14
6709.847 14
6710.236 12
6710.625 12
6711.014 11
6711.403 10
6711.792 9
6712.181 9
6712.570 8
6712.959 9
6713.348 9
6713.738 9
6714.127 8
6714.516 7
6714.905 6
6715.294 5
6715.683 4
6716.072 3
6716.462 3
6716.851 5
6717.240 7
6717.629 9
6718.019 10
6718.408 12
6718.797 12
6719.186 12
6719.576 10
6719.965 9
6720.354 8
6720.744 7
6721.133 7
6721.522 8
6721.912 8
6722.301 9
6722.690 10
6723.080 9
6723.469 10
6723.859 9
6724.248 8
6724.638 7
6725.027 7
6725.416 7
6725.806 7
6726.195 8
6726.585 9
6726.974 9
6727.364 10
6727.753 8
6728.143 7
6728.533 6
6728.922 5
6729.312 6
6729.701 8
6730.091 10
6730.481 11
6730.870 11
6731.260 9
6731.649 6
6732.039 6
6732.429 6
6732.818 6
6733.208 8
6733.598 10
6733.988 11
6734.377 11
6734.767 11
6735.157 9
6735.546 7
6735.936 5
6736.326 4
6736.716 3
6737.106 3
6737.495 3
6737.885 2
6738.275 4
6738.665 6
6739.055 7
6739.445 6
6739.835 5
6740.224 4
6740.614 5
6741.004 6
6741.394 5
6741.784 7
6742.174 9
6742.564 11
6742.954 12
6743.344 12
6743.734 11
6744.124 11
6744.514 10
6744.904 8
6745.294 7
6745.684 8
6746.074 7
6746.464 8
6746.854 8
6747.244 8
6747.635 8
6748.025 7
6748.415 6
6748.805 5
6749.195 4
6749.585 2
6749.975 1
6750.366 3
6750.756 4
6751.146 5
6751.536 6
6751.926 8
6752.317 10
6752.707 11
6753.097 11
6753.487 10
6753.878 9
6754.268 8
6754.658 7
6755.049 5
6755.439 4
6755.829 4
6756.220 4
6756.610 3
6757.000 4
6757.391 5
6757.781 6
6758.172 6
6758.562 6
6758.953 4
6759.343 3
6759.733 4
6760.124 4
6760.514 3
6760.905 4
6761.295 5
6761.686 6
6762.076 8
6762.467 10
6762.857 12
6763.248 15
6763.639 16
6764.029 15
6764.420 13
6764.810 11
6765.201 8
6765.592 5
6765.982 4
6766.373 3
6766.764 4
6767.154 6
6767.545 7
6767.936 6
6768.326 6
6768.717 5
6769.108 4
6769.498 3
6769.889 2
6770.280 3
6770.671 4
6771.062 7
6771.452 8
6771.843 8
6772.234 8
6772.625 8
6773.016 8
6773.406 8
6773.797 9
6774.188 8
6774.579 9
6774.970 9
6775.361 7
6775.752 7
6776.143 7
6776.534 7
6776.925 8
6777.316 9
6777.707 9
6778.098 9
6778.489 10
6778.880 10
6779.271 10
6779.662 10
6780.053 10
6780.444 9
6780.835 9
6781.226 6
6781.617 4
6782.008 5
6782.399 6
6782.790 5
6783.181 7
6783.573 9
6783.964 10
6784.355 10
6784.746 9
6785.137 7
6785.528 5
6785.920 5
6786.311 5
6786.702 5
6787.093 7
6787.485 8
6787.876 9
6788.267 9
6788.659 9
6789.050 8
6789.441 8
6789.832 8
6790.224 9
6790.615 9
6791.007 12
6791.398 15
6791.789 18
6792.181 20
6792.572 21
6792.963 23
6793.355 23
6793.746 21
6794.138 18
6794.529 16
6794.921 16
6795.312 17
6795.704 16
6796.095 15
6796.487 14
6796.878 15
6797.270 13
6797.661 12
6798.053 11
6798.444 11
6798.836 11
6799.228 10
6799.619 9
6800.011 9
6800.403 10
6800.794 12
6801.186 11
6801.577 12
6801.969 13
6802.361 13
6802.753 11
6803.144 11
6803.536 10
6803.928 10
6804.319 11
6804.711 11
6805.103 9
6805.495 9
6805.887 8
6806.278 7
6806.670 6
6807.062 6
6807.454 5
6807.846 5
6808.238 5
6808.629 5
6809.021 6
6809.413 7
6809.805 7
6810.197 7
6810.589 7
6810.981 8
6811.373 7
6811.765 6
6812.157 7
6812.549 7
6812.941 8
6813.333 8
6813.725 8
6814.117 7
6814.509 8
6814.901 9
6815.293 8
6815.685 7
6816.077 7
6816.469 6
6816.861 6
6817.253 5
6817.645 4
6818.038 4
6818.430 5
6818.822 6
6819.214 6
6819.606 6
6819.998 5
6820.391 6
6820.783 7
6821.175 7
6821.567 7
6821.960 7
6822.352 9
6822.744 10
6823.136 10
6823.529 10
6823.921 10
6824.313 10
6824.706 10
6825.098 9
6825.490 8
6825.883 6
6826.275 5
6826.668 3
6827.060 2
6827.452 2
6827.845 2
6828.237 3
6828.630 4
6829.022 5
6829.415 8
6829.807 11
6830.200 13
6830.592 15
6830.985 16
6831.377 15
6831.770 14
6832.162 11
6832.555 9
6832.947 8
6833.340 10
6833.732 13
6834.125 15
6834.518 17
6834.910 18
6835.303 19
6835.696 18
6836.088 18
6836.481 19
6836.874 20
6837.266 23
6837.659 25
6838.052 26
6838.444 27
6838.837 28
6839.230 30
6839.623 27
6840.015 26
6840.408 23
6840.801 20
6841.194 18
6841.587 15
6841.979 14
6842.372 14
6842.765 15
6843.158 16
6843.551 16
6843.944 15
6844.337 14
6844.730 11
6845.122 10
6845.515 8
6845.908 6
6846.301 6
6846.694 8
6847.087 10
6847.480 11
6847.873 13
6848.266 12
6848.659 11
6849.052 11
6849.445 11
6849.838 11
6850.231 12
6850.624 14
6851.018 14
6851.411 14
6851.804 12
6852.197 9
6852.590 6
6852.983 6
6853.376 6
6853.770 7
6854.163 11
6854.556 18
6854.949 24
6855.342 28
6855.736 31
6856.129 30
6856.522 27
6856.915 22
6857.309 16
6857.702 12
6858.095 11
6858.488 13
6858.882 14
6859.275 16
6859.668 18
6860.062 18
6860.455 18
6860.848 15
6861.242 13
6861.635 12
6862.029 12
6862.422 13
6862.815 13
6863.209 13
6863.602 12
6863.996 12
6864.389 11
6864.783 11
6865.176 10
6865.570 11
6865.963 11
6866.357 11
6866.750 11
6867.144 13
6867.537 14
6867.931 15
6868.325 14
6868.718 13
6869.112 13
6869.505 12
6869.899 12
6870.293 14
6870.686 17
6871.080 18
6871.474 19
6871.867 16
6872.261 14
6872.655 12
6873.049 10
6873.442 9
6873.836 12
6874.230 16
6874.624 21
6875.017 24
6875.411 25
6875.805 25
6876.199 26
6876.593 27
6876.986 28
6877.380 30
6877.774 32
6878.168 36
6878.562 42
6878.956 45
6879.350 44
6879.743 45
6880.137 48
6880.531 52
6880.925 54
6881.319 56
6881.713 58
6882.107 60
6882.501 63
6882.895 59
6883.289 54
6883.683 51
6884.077 48
6884.471 44
6884.865 38
6885.259 34
6885.654 31
6886.048 29
6886.442 29
6886.836 27
6887.230 27
6887.624 28
6888.018 27
6888.412 27
6888.807 25
6889.201 23
6889.595 21
6889.989 23
6890.383 26
6890.778 27
6891.172 27
6891.566 27
6891.960 26
6892.355 26
6892.749 25
6893.143 23
6893.538 22
6893.932 26
6894.326 32
6894.721 39
6895.115 47
6895.509 52
6895.904 55
6896.298 57
6896.692 55
6897.087 50
6897.481 47
6897.876 47
6898.270 46
6898.665 49
6899.059 51
6899.453 50
6899.848 47
6900.242 43
6900.637 39
6901.031 33
6901.426 31
6901.821 26
6902.215 23
6902.610 23
6903.004 21
6903.399 20
6903.793 19
6904.188 16
6904.583 15
6904.977 13
6905.372 13
6905.767 12
6906.161 15
6906.556 18
6906.951 18
6907.345 19
6907.740 20
6908.135 20
6908.530 18
6908.924 15
6909.319 14
6909.714 13
6910.109 12
6910.503 13
6910.898 15
6911.293 17
6911.688 19
6912.083 22
6912.478 22
6912.872 23
6913.267 22
6913.662 20
6914.057 16
6914.452 15
6914.847 12
6915.242 10
6915.637 8
6916.032 7
6916.427 6
6916.822 7
6917.217 7
6917.612 7
6918.007 8
6918.402 11
6918.797 13
6919.192 16
6919.587 16
6919.982 17
6920.377 17
6920.772 17
6921.167 17
6921.562 16
6921.957 15
6922.352 15
6922.748 13
6923.143 11
6923.538 8
6923.933 7
6924.328 7
6924.723 6
6925.119 7
6925.514 7
6925.909 6
6926.304 7
6926.700 9
6927.095 10
6927.490 11
6927.885 11
6928.281 11
6928.676 11
6929.071 12
6929.467 14
6929.862 15
6930.257 19
6930.653 21
6931.048 22
6931.444 22
6931.839 19
6932.234 16
6932.630 13
6933.025 12
6933.421 11
6933.816 11
6934.212 12
6934.607 13
6935.003 16
6935.398 19
6935.794 22
6936.189 22
6936.585 23
6936.980 25
6937.376 26
6937.771 25
6938.167 23
6938.563 26
6938.958 30
6939.354 36
6939.749 41
6940.145 45
6940.541 47
6940.936 48
6941.332 46
6941.728 42
6942.123 37
6942.519 36
6942.915 35
6943.311 33
6943.706 31
6944.102 30
6944.498 28
6944.894 26
6945.289 25
6945.685 22
6946.081 20
6946.477 17
6946.873 15
6947.268 14
6947.664 14
6948.060 15
6948.456 15
6948.852 17
6949.248 18
6949.644 19
6950.040 19
6950.436 17
6950.832 16
6951.228 17
6951.624 18
6952.019 21
6952.415 22
6952.811 25
6953.207 27
6953.604 30
6954.000 34
6954.396 36
6954.792 38
6955.188 44
6955.584 49
6955.980 54
6956.376 55
6956.772 53
6957.168 50
6957.564 46
6957.961 42
6958.357 36
6958.753 29
6959.149 27
6959.545 25
6959.941 22
6960.338 20
6960.734 18
6961.130 16
6961.526 16
6961.923 17
6962.319 19
6962.715 19
6963.111 18
6963.508 18
6963.904 17
6964.300 17
6964.697 15
6965.093 11
6965.489 10
6965.886 9
6966.282 11
6966.679 11
6967.075 15
6967.471 19
6967.868 21
6968.264 23
6968.661 24
6969.057 24
6969.454 21
6969.850 19
6970.247 19
6970.643 18
6971.040 20
6971.436 21
6971.833 20
6972.229 18
6972.626 17
6973.023 15
6973.419 14
6973.816 13
6974.212 12
6974.609 10
6975.006 11
6975.402 12
6975.799 11
6976.196 9
6976.592 9
6976.989 8
6977.386 8
6977.782 9
6978.179 6
6978.576 6
6978.973 6
6979.369 8
6979.766 9
6980.163 12
6980.560 16
6980.956 18
6981.353 21
6981.750 23
6982.147 22
6982.544 21
6982.941 19
6983.337 18
6983.734 17
6984.131 17
6984.528 18
6984.925 18
6985.322 20
6985.719 18
6986.116 16
6986.513 15
6986.910 15
6987.307 15
6987.704 16
6988.101 14
6988.498 14
6988.895 15
6989.292 16
6989.689 16
6990.086 16
6990.483 16
6990.880 16
6991.277 16
6991.674 17
6992.071 16
6992.469 17
6992.866 19
6993.263 19
6993.660 18
6994.057 19
6994.454 18
6994.852 18
6995.249 18
6995.646 19
6996.043 18
6996.441 18
6996.838 17
6997.235 14
6997.632 14
6998.030 16
6998.427 16
6998.824 14
6999.222 13
6999.619 16
7000.016 18
7000.414 20
7000.811 22
7001.208 24
7001.606 25
7002.003 28
7002.401 28
7002.798 26
7003.195 26
7003.593 27
7003.990 28
7004.388 27
7004.785 25
7005.183 25
7005.580 25
7005.978 29
7006.375 33
7006.773 35
7007.170 36
7007.568 35
7007.966 34
7008.363 31
7008.761 26
7009.158 21
7009.556 17
7009.954 17
7010.351 15
7010.749 12
7011.146 9
7011.544 8
7011.942 9
7012.340 11
7012.737 12
7013.135 14
7013.533 15
7013.930 16
7014.328 17
7014.726 16
7015.124 15
7015.522 15
7015.919 17
7016.317 21
7016.715 22
7017.113 23
7017.511 23
7017.908 22
7018.306 21
7018.704 20
7019.102 19
7019.500 18
7019.898 18
7020.296 18
7020.694 17
7021.092 17
7021.490 17
7021.888 16
7022.286 15
7022.684 14
7023.082 14
7023.480 13
7023.878 13
7024.276 12
7024.674 13
7025.072 14
7025.470 15
7025.868 16
7026.266 14
7026.664 13
7027.062 12
7027.460 13
7027.858 13
7028.257 13
7028.655 13
7029.053 13
7029.451 12
7029.849 10
7030.248 8
7030.646 7
7031.044 6
7031.442 5
7031.840 6
7032.239 10
7032.637 12
7033.035 14
7033.434 15
7033.832 15
7034.230 15
7034.628 16
7035.027 15
7035.425 14
7035.824 15
7036.222 15
7036.620 14
7037.019 13
7037.417 12
7037.816 10
7038.214 10
7038.612 8
7039.011 7
7039.409 8
7039.808 8
7040.206 10
7040.605 14
7041.003 17
7041.402 19
7041.800 19
7042.199 19
7042.597 18
7042.996 18
7043.395 17
7043.793 16
7044.192 16
7044.590 19
7044.989 19
7045.388 20
7045.786 20
7046.185 22
7046.584 24
7046.982 25
7047.381 23
7047.780 19
7048.178 17
7048.577 16
7048.976 13
7049.375 11
7049.773 10
7050.172 13
7050.571 15
7050.970 17
7051.368 19
7051.767 19
7052.166 20
7052.565 22
7052.964 22
7053.363 20
7053.762 18
7054.160 18
7054.559 18
7054.958 18
7055.357 18
7055.756 17
7056.155 17
7056.554 18
7056.953 19
7057.352 18
7057.751 16
7058.150 15
7058.549 15
7058.948 15
7059.347 13
7059.746 11
7060.145 11
7060.544 10
7060.943 9
7061.342 8
7061.741 7
7062.140 5
7062.539 4
7062.939 4
7063.338 3
7063.737 4
7064.136 7
7064.535 9
7064.934 9
7065.334 9
7065.733 10
7066.132 12
7066.531 13
7066.931 14
7067.330 15
7067.729 16
7068.128 17
7068.528 16
7068.927 13
7069.326 10
7069.726 8
7070.125 7
7070.524 7
7070.924 8
7071.323 10
7071.722 14
7072.122 14
7072.521 15
7072.921 15
7073.320 14
7073.719 12
7074.119 11
7074.518 9
7074.918 7
7075.317 8
7075.717 10
7076.116 10
7076.516 12
7076.915 14
7077.315 14
7077.714 13
7078.114 14
7078.513 13
7078.913 12
7079.313 14
7079.712 15
7080.112 14
7080.511 13
7080.911 13
7081.311 11
7081.710 9
7082.110 8
7082.510 8
7082.909 8
7083.309 8
7083.709 7
7084.109 7
7084.508 7
7084.908 7
7085.308 6
7085.708 5
7086.107 5
7086.507 6
7086.907 7
7087.307 8
7087.707 9
7088.107 9
7088.506 9
7088.906 8
7089.306 7
7089.706 5
7090.106 5
7090.506 5
7090.906 5
7091.306 4
7091.706 4
7092.106 4
7092.506 3
7092.906 2
7093.305 3
7093.705 3
7094.106 5
7094.506 5
7094.906 7
7095.306 8
7095.706 10
7096.106 10
7096.506 10
7096.906 8
7097.306 6
7097.706 5
7098.106 6
7098.506 6
7098.907 8
7099.307 12
7099.707 14
7100.107 15
7100.507 15
7100.907 14
7101.308 12
7101.708 12
7102.108 11
7102.508 9
7102.909 9
7103.309 9
7103.709 10
7104.109 9
7104.510 9
7104.910 10
7105.310 11
7105.711 12
7106.111 11
7106.511 11
7106.912 11
7107.312 10
7107.713 10
7108.113 10
7108.513 8
7108.914 6
7109.314 6
7109.715 7
7110.115 10
7110.516 12
7110.916 15
7111.317 16
7111.717 16
7112.118 16
7112.518 15
7112.919 12
7113.319 10
7113.720 8
7114.120 7
7114.521 7
7114.922 6
7115.322 5
7115.723 5
7116.123 7
7116.524 9
7116.925 11
7117.325 11
7117.726 10
7118.127 10
7118.527 8
7118.928 6
7119.329 5
7119.730 5
7120.130 5
7120.531 4
7120.932 4
7121.333 4
7121.733 3
7122.134 3
7122.535 3
7122.936 3
7123.337 3
7123.738 3
7124.138 5
7124.539 6
7124.940 7
7125.341 8
7125.742 7
7126.143 7
7126.544 7
7126.945 5
7127.346 3
7127.747 2
7128.148 3
7128.549 5
7128.950 7
7129.351 11
7129.752 13
7130.153 15
7130.554 15
7130.955 14
7131.356 12
7131.757 9
7132.158 7
7132.559 4
7132.960 4
7133.361 6
7133.762 7
7134.164 9
7134.565 9
7134.966 9
7135.367 9
7135.768 7
7136.169 5
7136.571 3
7136.972 4
7137.373 5
7137.774 7
7138.176 9
7138.577 13
7138.978 15
7139.379 14
7139.781 13
7140.182 12
7140.583 10
7140.985 10
7141.386 9
7141.787 9
7142.189 10
7142.590 12
7142.991 12
7143.393 11
7143.794 10
7144.196 10
7144.597 9
7144.999 10
7145.400 9
7145.802 9
7146.203 8
7146.605 8
7147.006 8
7147.408 9
7147.809 9
7148.211 9
7148.612 10
7149.014 12
7149.415 12
7149.817 12
7150.218 12
7150.620 11
7151.022 10
7151.423 9
7151.825 8
7152.227 8
7152.628 10
7153.030 11
7153.432 12
7153.833 13
7154.235 16
7154.637 17
7155.038 17
7155.440 19
7155.842 21
7156.244 21
7156.645 22
7157.047 22
7157.449 20
7157.851 18
7158.253 16
7158.654 14
7159.056 12
7159.458 12
7159.860 13
7160.262 14
7160.664 14
7161.066 15
7161.468 16
7161.869 17
7162.271 16
7162.673 14
7163.075 13
7163.477 14
7163.879 13
7164.281 11
7164.683 11
7165.085 10
7165.487 9
7165.889 9
7166.291 9
7166.693 8
7167.095 8
7167.498 9
7167.900 11
7168.302 12
7168.704 12
7169.106 10
7169.508 7
7169.910 5
7170.312 4
7170.715 4
7171.117 5
7171.519 7
7171.921 7
7172.323 10
7172.726 11
7173.128 12
7173.530 12
7173.932 12
7174.335 14
7174.737 14
7175.139 13
7175.541 11
7175.944 8
7176.346 7
7176.748 6
7177.151 6
7177.553 7
7177.955 10
7178.358 12
7178.760 12
7179.163 10
7179.565 8
7179.968 7
7180.370 5
7180.772 4
7181.175 3
7181.577 4
7181.980 4
7182.382 5
7182.785 5
7183.187 6
7183.590 6
7183.992 8
7184.395 11
7184.798 11
7185.200 13
7185.603 14
7186.005 15
7186.408 14
7186.811 12
7187.213 10
7187.616 8
7188.018 7
7188.421 6
7188.824 5
7189.226 5
7189.629 5
7190.032 7
7190.435 7
7190.837 9
7191.240 9
7191.643 11
7192.046 12
7192.448 12
7192.851 12
7193.254 11
7193.657 11
7194.060 10
7194.462 8
7194.865 6
7195.268 5
7195.671 4
7196.074 4
7196.477 5
7196.880 7
7197.283 8
7197.685 9
7198.088 7
7198.491 6
7198.894 7
7199.297 6
7199.700 5
7200.103 7
7200.506 6
7200.909 6
7201.312 5
7201.715 5
7202.118 4
7202.521 5
7202.925 6
7203.328 6
7203.731 7
7204.134 8
7204.537 7
7204.940 7
7205.343 6
7205.746 7
7206.150 7
7206.553 9
7206.956 9
7207.359 9
7207.762 11
7208.165 11
7208.569 10
7208.972 9
7209.375 9
7209.778 10
7210.182 12
7210.585 16
7210.988 17
7211.392 16
7211.795 16
7212.198 15
7212.602 12
7213.005 9
7213.408 6
7213.812 5
7214.215 4
7214.619 3
7215.022 3
7215.425 2
7215.829 4
7216.232 7
7216.636 9
7217.039 11
7217.443 12
7217.846 12
7218.250 11
7218.653 9
7219.057 8
7219.460 6
7219.864 6
7220.267 6
7220.671 7
7221.074 8
7221.478 9
7221.882 10
7222.285 11
7222.689 12
7223.092 12
7223.496 12
7223.900 12
7224.303 10
7224.707 7
7225.111 5
7225.515 6
7225.918 8
7226.322 10
7226.726 11
7227.129 12
7227.533 12
7227.937 11
7228.341 8
7228.745 5
7229.148 3
7229.552 4
7229.956 4
7230.360 5
7230.764 9
7231.168 13
7231.571 15
7231.975 17
7232.379 17
7232.783 15
7233.187 12
7233.591 10
7233.995 9
7234.399 8
7234.803 8
7235.207 7
7235.611 7
7236.015 6
7236.419 6
7236.823 6
7237.227 8
7237.631 12
7238.035 14
7238.439 15
7238.843 15
7239.247 14
7239.651 11
7240.055 9
7240.459 8
7240.864 8
7241.268 8
7241.672 7
7242.076 7
7242.480 6
7242.884 6
7243.289 5
7243.693 4
7244.097 4
7244.501 4
7244.906 5
7245.310 5
7245.714 5
7246.118 5
7246.523 5
7246.927 4
7247.331 4
7247.736 3
7248.140 4
7248.544 5
7248.949 7
7249.353 9
7249.757 10
7250.162 12
7250.566 12
7250.971 12
7251.375 11
7251.779 9
7252.184 7
7252.588 5
7252.993 4
7253.397 3
7253.802 3
7254.206 3
7254.611 3
7255.015 4
7255.420 7
7255.824 8
7256.229 9
7256.634 9
7257.038 9
7257.443 8
7257.847 8
7258.252 9
7258.657 9
7259.061 10
7259.466 12
7259.871 12
7260.275 13
7260.680 11
7261.085 10
7261.489 10
7261.894 10
7262.299 10
7262.704 10
7263.108 9
7263.513 8
7263.918 7
7264.323 6
7264.727 5
7265.132 4
7265.537 5
7265.942 6
7266.347 9
7266.752 12
7267.156 14
7267.561 16
7267.966 15
7268.371 15
7268.776 13
7269.181 10
7269.586 8
7269.991 6
7270.396 5
7270.801 5
7271.206 4
7271.611 3
7272.016 2
7272.421 2
7272.826 3
7273.231 5
7273.636 6
7274.041 6
7274.446 6
7274.851 6
7275.256 5
7275.661 5
7276.066 4
7276.472 4
7276.877 6
7277.282 8
7277.687 9
7278.092 10
7278.497 11
7278.903 10
7279.308 9
7279.713 7
7280.118 6
7280.523 5
7280.929 5
7281.334 7
7281.739 8
7282.144 9
7282.550 10
7282.955 8
7283.360 7
7283.766 8
7284.171 10
7284.576 11
7284.982 12
7285.387 12
7285.793 11
7286.198 10
7286.603 9
7287.009 7
7287.414 7
7287.820 9
7288.225 9
7288.631 10
7289.036 9
7289.442 8
7289.847 7
7290.253 7
7290.658 8
7291.064 10
7291.469 11
7291.875 13
7292.280 13
7292.686 12
7293.091 11
7293.497 9
7293.903 8
7294.308 7
7294.714 6
7295.120 6
7295.525 7
7295.931 8
7296.337 9
7296.742 9
7297.148 9
7297.554 9
7297.959 10
7298.365 9
7298.771 7
7299.177 8
7299.582 9
7299.988 10
7300.394 10
7300.800 9
7301.206 9
7301.611 10
7302.017 12
7302.423 13
7302.829 11
7303.235 12
7303.641 12
7304.047 12
7304.453 11
7304.858 10
7305.264 11
7305.670 10
7306.076 9
7306.482 6
7306.888 3
7307.294 3
7307.700 3
7308.106 3
7308.512 3
7308.918 5
7309.324 6
7309.730 8
7310.136 7
7310.542 6
7310.949 5
7311.355 6
7311.761 6
7312.167 8
7312.573 8
7312.979 9
7313.385 9
7313.791 10
7314.198 9
7314.604 9
7315.010 8
7315.416 6
7315.822 6
7316.229 6
7316.635 6
7317.041 6
7317.447 5
7317.854 5
7318.260 5
7318.666 3
7319.073 3
7319.479 3
7319.885 5
7320.292 7
7320.698 9
7321.104 9
7321.511 9
7321.917 7
7322.324 6
7322.730 3
7323.136 3
7323.543 4
7323.949 5
7324.356 6
7324.762 7
7325.169 6
7325.575 7
7325.982 6
7326.388 5
7326.795 5
7327.201 5
7327.608 4
7328.014 6
7328.421 7
7328.828 7
7329.234 8
7329.641 10
7330.047 10
7330.454 9
7330.861 9
7331.267 8
7331.674 7
7332.081 8
7332.487 6
7332.894 5
7333.301 5
7333.707 5
7334.114 4
7334.521 4
7334.928 5
7335.334 5
7335.741 6
7336.148 6
7336.555 6
7336.962 6
7337.368 7
7337.775 7
7338.182 8
7338.589 8
7338.996 9
7339.403 11
7339.810 15
7340.216 17
7340.623 18
7341.030 19
7341.437 19
7341.844 17
7342.251 14
7342.658 12
7343.065 9
7343.472 8
7343.879 7
7344.286 7
7344.693 7
7345.100 8
7345.507 8
7345.914 6
7346.321 6
7346.728 5
7347.135 5
7347.543 4
7347.950 4
7348.357 5
7348.764 7
7349.171 9
7349.578 9
7349.985 9
7350.393 9
7350.800 9
7351.207 9
7351.614 10
7352.021 12
7352.429 13
7352.836 13
7353.243 13
7353.650 12
7354.058 11
7354.465 10
7354.872 10
7355.280 9
7355.687 9
7356.094 11
7356.502 11
7356.909 11
7357.316 12
7357.724 10
7358.131 10
7358.539 12
7358.946 14
7359.353 15
7359.761 16
7360.168 18
7360.576 19
7360.983 18
7361.391 14
7361.798 10
7362.206 8
7362.613 6
7363.021 5
7363.428 5
7363.836 6
7364.244 9
7364.651 11
7365.059 13
7365.466 14
7365.874 13
7366.282 11
7366.689 8
7367.097 5
7367.504 5
7367.912 6
7368.320 7
7368.727 9
7369.135 10
7369.543 10
7369.951 10
7370.358 10
7370.766 9
7371.174 9
7371.582 9
7371.989 9
7372.397 8
7372.805 6
7373.213 4
7373.621 3
7374.028 2
7374.436 2
7374.844 3
7375.252 4
7375.660 6
7376.068 9
7376.476 10
7376.884 10
7377.292 9
7377.700 8
7378.107 7
7378.515 6
7378.923 5
7379.331 7
7379.739 10
7380.147 11
7380.555 10
7380.963 9
7381.371 6
7381.780 5
7382.188 4
7382.596 3
7383.004 3
7383.412 5
7383.820 5
7384.228 6
7384.636 6
7385.044 6
7385.453 5
7385.861 6
7386.269 6
7386.677 6
7387.085 7
7387.493 7
7387.902 7
7388.310 7
7388.718 8
7389.126 8
7389.535 7
7389.943 9
7390.351 10
7390.760 12
7391.168 13
7391.576 12
7391.985 12
7392.393 10
7392.801 9
7393.210 8
7393.618 6
7394.026 8
7394.435 10
7394.843 11
7395.252 12
7395.660 11
7396.068 11
7396.477 12
7396.885 14
7397.294 16
7397.702 17
7398.111 19
7398.519 19
7398.928 17
7399.336 15
7399.745 12
7400.154 11
7400.562 12
7400.971 14
7401.379 14
7401.788 14
7402.197 13
7402.605 12
7403.014 11
7403.422 11
7403.831 13
7404.240 14
7404.648 15
7405.057 15
7405.466 15
7405.875 12
7406.283 11
7406.692 9
7407.101 7
7407.510 7
7407.918 7
7408.327 6
7408.736 5
7409.145 5
7409.554 5
7409.962 5
7410.371 6
7410.780 7
7411.189 8
7411.598 8
7412.007 8
7412.416 6
7412.825 5
7413.233 4
7413.642 4
7414.051 4
7414.460 4
7414.869 4
7415.278 5
7415.687 6
7416.096 5
7416.505 4
7416.914 4
7417.323 5
7417.732 5
7418.141 5
7418.550 5
7418.960 4
7419.369 4
7419.778 4
7420.187 4
7420.596 4
7421.005 5
7421.414 5
7421.823 5
7422.233 5
7422.642 6
7423.051 6
7423.460 5
7423.869 6
7424.279 7
7424.688 8
7425.097 8
7425.506 7
7425.916 5
7426.325 4
7426.734 4
7427.143 4
7427.553 3
7427.962 4
7428.371 5
7428.781 6
7429.190 7
7429.600 8
7430.009 7
7430.418 6
7430.828 6
7431.237 5
7431.647 4
7432.056 4
7432.465 3
7432.875 3
7433.284 3
7433.694 5
7434.103 7
7434.513 8
7434.922 9
7435.332 9
7435.742 9
7436.151 10
7436.561 8
7436.970 8
7437.380 7
7437.789 6
7438.199 6
7438.609 7
7439.018 9
7439.428 10
7439.838 11
7440.247 13
7440.657 13
7441.067 12
7441.476 10
7441.886 7
7442.296 6
7442.705 6
7443.115 5
7443.525 6
7443.935 7
7444.345 9
7444.754 10
7445.164 11
7445.574 11
7445.984 10
7446.394 9
7446.803 7
7447.213 5
7447.623 4
7448.033 5
7448.443 7
7448.853 9
7449.263 10
7449.673 12
7450.083 13
7450.493 12
7450.903 11
7451.312 9
7451.722 7
7452.132 6
7452.542 6
7452.952 6
7453.363 5
7453.773 4
7454.183 6
7454.593 9
7455.003 11
7455.413 14
7455.823 15
7456.233 15
7456.643 15
7457.053 14
7457.463 11
7457.874 9
7458.284 9
7458.694 8
7459.104 7
7459.514 7
7459.925 6
7460.335 4
7460.745 4
7461.155 4
7461.565 5
7461.976 7
7462.386 9
7462.796 12
7463.207 13
7463.617 15
7464.027 18
7464.438 21
7464.848 21
7465.258 23
7465.669 24
7466.079 25
7466.489 28
7466.900 30
7467.310 30
7467.721 32
7468.131 34
7468.542 36
7468.952 38
7469.362 46
7469.773 57
7470.183 65
7470.594 72
7471.004 78
7471.415 80
7471.825 77
7472.236 70
7472.647 61
7473.057 54
7473.468 49
7473.878 46
7474.289 39
7474.700 33
7475.110 30
7475.521 27
7475.931 22
7476.342 17
7476.753 15
7477.163 15
7477.574 15
7477.985 14
7478.396 14
7478.806 14
7479.217 15
7479.628 16
7480.039 16
7480.449 16
7480.860 17
7481.271 18
7481.682 18
7482.093 15
7482.503 13
7482.914 11
7483.325 10
7483.736 8
7484.147 5
7484.558 3
7484.969 3
7485.380 5
7485.790 7
7486.201 9
7486.612 10
7487.023 11
7487.434 12
7487.845 11
7488.256 10
7488.667 8
7489.078 7
7489.489 9
7489.900 10
7490.311 12
7490.722 14
7491.133 14
7491.545 15
7491.956 14
7492.367 11
7492.778 8
7493.189 5
7493.600 5
7494.011 5
7494.422 5
7494.834 5
7495.245 5
7495.656 5
7496.067 8
7496.478 9
7496.890 10
7497.301 10
7497.712 10
7498.123 10
7498.535 9
7498.946 8
7499.357 6
7499.768 5
7500.180 7
7500.591 7
7501.002 8
7501.414 8
7501.825 8
7502.237 8
7502.648 7
7503.059 6
7503.471 4
7503.882 4
7504.294 6
7504.705 7
7505.116 9
7505.528 11
7505.939 12
7506.351 13
7506.762 12
7507.174 11
7507.585 11
7507.997 12
7508.408 13
7508.820 13
7509.232 11
7509.643 10
7510.055 9
7510.466 8
7510.878 5
7511.290 3
7511.701 4
7512.113 5
7512.525 5
7512.936 4
7513.348 4
7513.760 4
7514.171 4
7514.583 4
7514.995 4
7515.406 4
7515.818 5
7516.230 5
7516.642 6
7517.053 5
7517.465 6
7517.877 7
7518.289 8
7518.701 10
7519.113 12
7519.524 13
7519.936 13
7520.348 13
7520.760 11
7521.172 9
7521.584 7
7521.996 6
7522.408 5
7522.820 6
7523.231 7
7523.643 8
7524.055 8
7524.467 7
7524.879 9
7525.291 10
7525.703 11
7526.115 12
7526.527 13
7526.940 14
7527.352 13
7527.764 12
7528.176 11
7528.588 10
7529.000 12
7529.412 12
7529.824 12
7530.236 12
7530.648 12
7531.061 12
7531.473 11
7531.885 11
7532.297 9
7532.709 10
7533.122 11
7533.534 10
7533.946 10
7534.358 9
7534.771 7
7535.183 6
7535.595 5
7536.007 4
7536.420 2
7536.832 3
7537.244 3
7537.657 5
7538.069 8
7538.482 10
7538.894 12
7539.306 12
7539.719 11
7540.131 11
7540.544 10
7540.956 10
7541.368 9
7541.781 9
7542.193 11
7542.606 14
7543.018 15
7543.431 15
7543.843 15
7544.256 14
7544.668 13
7545.081 11
7545.493 9
7545.906 8
7546.319 7
7546.731 7
7547.144 8
7547.556 9
7547.969 11
7548.382 11
7548.794 13
7549.207 14
7549.620 16
7550.032 18
7550.445 19
7550.858 19
7551.270 18
7551.683 18
7552.096 17
7552.509 13
7552.921 11
7553.334 9
7553.747 11
7554.160 13
7554.573 13
7554.985 15
7555.398 17
7555.811 19
7556.224 19
7556.637 20
7557.050 20
7557.463 19
7557.875 17
7558.288 18
7558.701 26
7559.114 41
7559.527 59
7559.940 83
7560.353 106
7560.766 133
7561.179 167
7561.592 200
7562.005 235
7562.418 271
7562.831 303
7563.244 336
7563.657 361
7564.070 366
7564.483 354
7564.896 338
7565.310 317
7565.723 289
7566.136 257
7566.549 217
7566.962 180
7567.375 155
7567.788 131
7568.202 104
7568.615 86
7569.028 78
7569.441 71
7569.854 67
7570.268 60
7570.681 52
7571.094 50
7571.507 49
7571.921 46
7572.334 44
7572.747 39
7573.161 35
7573.574 32
7573.987 28
7574.401 25
7574.814 22
7575.227 22
7575.641 22
7576.054 21
7576.468 17
7576.881 13
7577.294 11
7577.708 10
7578.121 9
7578.535 9
7578.948 9
7579.362 9
7579.775 10
7580.189 11
7580.602 14
7581.016 16
7581.429 18
7581.843 17
7582.256 16
7582.670 15
7583.084 14
7583.497 14
7583.911 14
7584.324 15
7584.738 16
7585.152 17
7585.565 17
7585.979 15
7586.393 14
7586.806 13
7587.220 12
7587.634 12
7588.047 13
7588.461 15
7588.875 16
7589.289 17
7589.702 16
7590.116 14
7590.530 12
7590.944 9
7591.358 8
7591.771 5
7592.185 5
7592.599 5
7593.013 5
7593.427 5
7593.841 5
7594.255 6
7594.669 8
7595.082 11
7595.496 12
7595.910 12
7596.324 11
7596.738 10
7597.152 10
7597.566 10
7597.980 9
7598.394 10
7598.808 10
7599.222 11
7599.636 11
7600.050 10
7600.464 9
7600.878 10
7601.293 11
7601.707 11
7602.121 10
7602.535 11
7602.949 10
7603.363 9
7603.777 8
7604.191 5
7604.606 3
7605.020 2
7605.434 3
7605.848 3
7606.262 5
7606.677 6
7607.091 7
7607.505 8
7607.919 7
7608.334 5
7608.748 3
7609.162 3
7609.577 4
7609.991 4
7610.405 4
7610.820 4
7611.234 5
7611.648 5
7612.063 5
7612.477 4
7612.891 4
7613.306 6
7613.720 8
7614.135 8
7614.549 8
7614.964 9
7615.378 10
7615.793 11
7616.207 12
7616.622 12
7617.036 13
7617.451 15
7617.865 16
7618.280 15
7618.694 15
7619.109 15
7619.523 15
7619.938 15
7620.353 16
7620.767 14
7621.182 13
7621.596 11
7622.011 8
7622.426 6
7622.840 4
7623.255 4
7623.670 4
7624.085 4
7624.499 3
7624.914 3
7625.329 3
7625.743 5
7626.158 6
7626.573 9
7626.988 11
7627.403 12
7627.817 12
7628.232 10
7628.647 7
7629.062 6
7629.477 5
7629.892 6
7630.306 8
7630.721 11
7631.136 13
7631.551 14
7631.966 15
7632.381 15
7632.796 15
7633.211 13
7633.626 11
7634.041 9
7634.456 8
7634.871 7
7635.286 6
7635.701 4
7636.116 4
7636.531 5
7636.946 5
7637.361 4
7637.776 3
7638.191 5
7638.606 7
7639.021 10
7639.437 12
7639.852 12
7640.267 12
7640.682 13
7641.097 13
7641.512 12
7641.927 13
7642.343 14
7642.758 15
7643.173 17
7643.588 17
7644.004 15
7644.419 11
7644.834 10
7645.249 12
7645.665 14
7646.080 16
7646.495 18
7646.911 19
7647.326 21
7647.741 22
7648.157 23
7648.572 23
7648.987 22
7649.403 22
7649.818 21
7650.234 21
7650.649 22
7651.065 22
7651.480 24
7651.895 24
7652.311 23
7652.726 19
7653.142 15
7653.557 12
7653.973 10
7654.388 9
7654.804 9
7655.220 8
7655.635 10
7656.051 11
7656.466 13
7656.882 13
7657.297 15
7657.713 17
7658.129 18
7658.544 17
7658.960 15
7659.376 15
7659.791 16
7660.207 19
7660.623 19
7661.038 17
7661.454 16
7661.870 14
7662.286 14
7662.701 14
7663.117 16
7663.533 19
7663.949 22
7664.365 22
7664.780 22
7665.196 24
7665.612 28
7666.028 32
7666.444 36
7666.860 37
7667.275 36
7667.691 35
7668.107 31
7668.523 27
7668.939 27
7669.355 29
7669.771 30
7670.187 31
7670.603 31
7671.019 30
7671.435 27
7671.851 27
7672.267 27
7672.683 30
7673.099 33
7673.515 34
7673.931 32
7674.347 30
7674.763 31
7675.179 35
7675.595 40
7676.012 44
7676.428 44
7676.844 42
7677.260 38
7677.676 29
7678.092 19
7678.508 10
7678.925 6
7679.341 7
7679.757 10
7680.173 12
7680.590 11
7681.006 11
7681.422 11
7681.838 11
7682.255 10
7682.671 11
7683.087 12
7683.504 12
7683.920 13
7684.336 12
7684.753 9
7685.169 8
7685.585 8
7686.002 8
7686.418 8
7686.835 9
7687.251 11
7687.667 13
7688.084 14
7688.500 13
7688.917 12
7689.333 11
7689.750 10
7690.166 7
7690.583 6
7690.999 5
7691.416 5
7691.832 4
7692.249 6
7692.665 8
7693.082 10
7693.499 10
7693.915 10
7694.332 11
7694.748 12
7695.165 11
7695.582 10
7695.998 11
7696.415 13
7696.832 14
7697.248 13
7697.665 11
7698.082 9
7698.499 9
7698.915 7
7699.332 5
7699.749 4
7700.166 6
7700.582 8
7700.999 10
7701.416 11
7701.833 11
7702.250 11
7702.666 12
7703.083 11
7703.500 10
7703.917 8
7704.334 8
7704.751 8
7705.168 7
7705.585 6
7706.002 8
7706.419 12
7706.835 14
7707.252 16
7707.669 18
7708.086 19
7708.503 21
7708.920 21
7709.337 18
7709.754 17
7710.171 15
7710.589 11
7711.006 7
7711.423 6
7711.840 7
7712.257 7
7712.674 10
7713.091 11
7713.508 12
7713.925 12
7714.343 11
7714.760 9
7715.177 9
7715.594 8
7716.011 8
7716.428 8
7716.846 8
7717.263 8
7717.680 8
7718.097 8
7718.515 8
7718.932 8
7719.349 7
7719.767 6
7720.184 6
7720.601 8
7721.019 8
7721.436 9
7721.853 11
7722.271 13
7722.688 14
7723.105 13
7723.523 11
7723.940 9
7724.358 7
7724.775 5
7725.193 5
7725.610 6
7726.027 7
7726.445 8
7726.862 8
7727.280 8
7727.697 6
7728.115 6
7728.533 5
7728.950 5
7729.368 6
7729.785 7
7730.203 7
7730.620 6
7731.038 6
7731.456 8
7731.873 9
7732.291 11
7732.709 13
7733.126 15
7733.544 15
7733.962 16
7734.379 18
7734.797 18
7735.215 18
7735.632 17
7736.050 15
7736.468 11
7736.886 9
7737.303 9
7737.721 8
7738.139 9
7738.557 10
7738.975 10
7739.393 9
7739.810 7
7740.228 5
7740.646 4
7741.064 3
7741.482 3
7741.900 4
7742.318 7
7742.736 9
7743.154 11
7743.571 13
7743.989 14
7744.407 14
7744.825 13
7745.243 9
7745.661 5
7746.079 4
7746.497 5
7746.915 5
7747.334 6
7747.752 7
7748.170 8
7748.588 10
7749.006 11
7749.424 11
7749.842 11
7750.260 11
7750.678 12
7751.096 11
7751.515 9
7751.933 8
7752.351 6
7752.769 4
7753.187 3
7753.606 4
7754.024 5
7754.442 6
7754.860 6
7755.279 7
7755.697 9
7756.115 11
7756.533 12
7756.952 11
7757.370 10
7757.788 9
7758.207 7
7758.625 6
7759.043 5
7759.462 6
7759.880 7
7760.299 8
7760.717 8
7761.135 9
7761.554 8
7761.972 6
7762.391 6
7762.809 6
7763.228 6
7763.646 5
7764.065 5
7764.483 6
7764.902 8
7765.320 10
7765.739 9
7766.157 9
7766.576 10
7766.995 9
7767.413 9
7767.832 11
7768.250 13
7768.669 16
7769.088 17
7769.506 16
7769.925 14
7770.344 13
7770.762 11
7771.181 8
7771.600 6
7772.018 6
7772.437 5
7772.856 5
7773.275 4
7773.693 3
7774.112 3
7774.531 5
7774.950 8
7775.368 11
7775.787 13
7776.206 15
7776.625 16
7777.044 17
7777.463 16
7777.882 15
7778.300 14
7778.719 13
7779.138 13
7779.557 13
7779.976 13
7780.395 11
7780.814 11
7781.233 12
7781.652 12
7782.071 12
7782.490 11
7782.909 10
7783.328 10
7783.747 12
7784.166 11
7784.585 10
7785.004 10
7785.423 10
7785.842 9
7786.261 8
7786.680 7
7787.100 6
7787.519 8
7787.938 9
7788.357 8
7788.776 9
7789.195 9
7789.615 10
7790.034 10
7790.453 9
7790.872 7
7791.291 6
7791.711 6
7792.130 6
7792.549 6
7792.968 10
7793.388 13
7793.807 16
7794.226 18
7794.646 18
7795.065 16
7795.484 14
7795.904 11
7796.323 7
7796.742 6
7797.162 8
7797.581 10
7798.001 12
7798.420 13
7798.840 13
7799.259 12
7799.678 10
7800.098 7
7800.517 4
7800.937 5
7801.356 5
7801.776 5
7802.195 5
7802.615 5
7803.035 6
7803.454 5
7803.874 4
7804.293 4
7804.713 5
7805.132 7
7805.552 9
7805.972 11
7806.391 12
7806.811 14
7807.231 15
7807.650 15
7808.070 14
7808.490 13
7808.909 13
7809.329 12
7809.749 11
7810.169 10
7810.588 9
7811.008 10
7811.428 10
7811.848 10
7812.268 11
7812.687 11
7813.107 10
7813.527 10
7813.947 10
7814.367 9
7814.787 9
7815.206 9
7815.626 8
7816.046 11
7816.466 12
7816.886 13
7817.306 14
7817.726 15
7818.146 15
7818.566 14
7818.986 13
7819.406 11
7819.826 10
7820.246 10
7820.666 9
7821.086 9
7821.506 10
7821.926 10
7822.346 9
7822.766 8
7823.186 8
7823.606 7
7824.026 6
7824.447 6
7824.867 6
7825.287 7
7825.707 9
7826.127 8
7826.547 8
7826.968 7
7827.388 6
7827.808 5
7828.228 5
7828.648 6
7829.069 8
7829.489 8
7829.909 9
7830.330 8
7830.750 9
7831.170 8
7831.590 7
7832.011 7
7832.431 7
7832.851 6
7833.272 7
7833.692 8
7834.113 10
7834.533 11
7834.953 13
7835.374 14
7835.794 14
7836.215 14
7836.635 14
7837.056 13
7837.476 14
7837.897 14
7838.317 13
7838.738 12
7839.158 10
7839.579 8
7839.999 6
7840.420 4
7840.840 4
7841.261 4
7841.681 4
7842.102 4
7842.523 5
7842.943 6
7843.364 6
7843.785 6
7844.205 7
7844.626 7
7845.047 7
7845.467 6
7845.888 5
7846.309 4
7846.729 4
7847.150 5
7847.571 5
7847.992 7
7848.412 7
7848.833 8
7849.254 8
7849.675 7
7850.096 5
7850.516 4
7850.937 4
7851.358 5
7851.779 6
7852.200 7
7852.621 9
7853.042 9
7853.463 9
7853.883 9
7854.304 8
7854.725 7
7855.146 6
7855.567 5
7855.988 5
7856.409 7
7856.830 8
7857.251 8
7857.672 8
7858.093 9
7858.514 8
7858.935 8
7859.356 7
7859.778 5
7860.199 4
7860.620 4
7861.041 3
7861.462 3
7861.883 4
7862.304 6
7862.725 7
7863.147 8
7863.568 9
7863.989 9
7864.410 6
7864.831 7
7865.253 9
7865.674 11
7866.095 13
7866.516 16
7866.938 18
7867.359 18
7867.780 17
7868.201 13
7868.623 9
7869.044 10
7869.465 11
7869.887 11
7870.308 11
7870.729 13
7871.151 14
7871.572 14
7871.994 13
7872.415 10
7872.836 8
7873.258 9
7873.679 7
7874.101 6
7874.522 6
7874.944 6
7875.365 6
7875.787 5
7876.208 5
7876.630 5
7877.051 6
7877.473 7
7877.894 7
7878.316 8
7878.738 9
7879.159 9
7879.581 10
7880.002 10
7880.424 9
7880.846 9
7881.267 9
7881.689 8
7882.111 6
7882.532 6
7882.954 7
7883.376 8
7883.797 10
7884.219 9
7884.641 8
7885.063 7
7885.484 7
7885.906 6
7886.328 6
7886.750 6
7887.172 7
7887.593 7
7888.015 7
7888.437 7
7888.859 6
7889.281 6
7889.703 6
7890.125 5
7890.547 5
7890.968 5
7891.390 4
7891.812 3
7892.234 4
7892.656 5
7893.078 4
7893.500 5
7893.922 7
7894.344 8
7894.766 10
7895.188 13
7895.610 15
7896.032 18
7896.454 19
7896.876 18
7897.298 16
7897.721 14
7898.143 12
7898.565 9
7898.987 7
7899.409 6
7899.831 6
7900.253 6
7900.676 6
7901.098 6
7901.520 6
7901.942 6
7902.364 7
7902.787 7
7903.209 7
7903.631 7
7904.053 7
7904.476 6
7904.898 6
7905.320 6
7905.742 8
7906.165 9
7906.587 10
7907.009 11
7907.432 12
7907.854 12
7908.277 13
7908.699 13
7909.121 14
7909.544 15
7909.966 14
7910.389 13
7910.811 13
7911.233 12
7911.656 9
7912.078 9
7912.501 9
7912.923 8
7913.346 7
7913.768 7
7914.191 7
7914.613 8
7915.036 8
7915.459 7
7915.881 5
7916.304 5
7916.726 5
7917.149 3
7917.572 3
7917.994 4
7918.417 5
7918.840 6
7919.262 8
7919.685 9
7920.108 10
7920.530 11
7920.953 11
7921.376 12
7921.798 12
7922.221 12
7922.644 12
7923.067 12
7923.490 12
7923.912 11
7924.335 10
7924.758 11
7925.181 13
7925.604 15
7926.026 17
7926.449 18
7926.872 17
7927.295 16
7927.718 15
7928.141 18
7928.564 20
7928.987 23
7929.410 26
7929.833 32
7930.256 38
7930.679 43
7931.102 55
7931.524 70
7931.948 90
7932.371 111
7932.794 126
7933.217 140
7933.640 146
7934.063 148
7934.486 145
7934.909 143
7935.332 143
7935.755 138
7936.178 132
7936.601 120
7937.024 101
7937.448 83
7937.871 64
7938.294 47
7938.717 36
7939.140 29
7939.564 27
7939.987 25
7940.410 25
7940.833 23
7941.257 21
7941.680 21
7942.103 24
7942.526 24
7942.950 23
7943.373 21
7943.796 19
7944.220 16
7944.643 12
7945.066 9
7945.490 9
7945.913 9
7946.336 11
7946.760 13
7947.183 13
7947.607 13
7948.030 13
7948.454 12
7948.877 12
7949.301 14
7949.724 17
7950.147 17
7950.571 20
7950.995 19
7951.418 18
7951.842 17
7952.265 14
7952.689 12
7953.112 12
7953.536 11
7953.959 10
7954.383 9
7954.807 7
7955.230 6
7955.654 6
7956.078 6
7956.501 7
7956.925 9
7957.349 10
7957.772 10
7958.196 9
7958.620 8
7959.043 8
7959.467 10
7959.891 11
7960.315 13
7960.738 15
7961.162 17
7961.586 17
7962.010 16
7962.434 13
7962.858 11
7963.281 9
7963.705 8
7964.129 8
7964.553 8
7964.977 7
7965.401 7
7965.825 8
7966.249 8
7966.673 9
7967.096 9
7967.520 9
7967.944 9
7968.368 10
7968.792 10
7969.216 8
7969.640 8
7970.064 9
7970.488 9
7970.912 10
7971.337 10
7971.761 12
7972.185 12
7972.609 13
7973.033 13
7973.457 10
7973.881 9
7974.305 7
7974.729 6
7975.154 6
7975.578 7
7976.002 8
7976.426 10
7976.850 14
7977.275 16
7977.699 17
7978.123 17
7978.547 14
7978.971 13
7979.396 10
7979.820 7
7980.244 5
7980.669 5
7981.093 6
7981.517 6
7981.942 7
7982.366 7
7982.790 6
7983.215 5
7983.639 4
7984.063 4
7984.488 5
7984.912 6
7985.337 7
7985.761 9
7986.186 10
7986.610 10
7987.035 9
7987.459 8
7987.884 6
7988.308 6
7988.733 5
7989.157 4
7989.582 4
7990.006 7
7990.431 9
7990.855 10
7991.280 11
7991.705 11
7992.129 10
7992.554 10
7992.978 9
7993.403 7
7993.828 6
7994.252 5
7994.677 5
7995.102 6
7995.526 8
7995.951 8
7996.376 8
7996.801 8
7997.225 8
7997.650 8
7998.075 6
7998.500 6
7998.924 6
7999.349 6
7999.774 6
8000.199 5
8000.624 5
8001.049 5
8001.473 4
8001.898 3
8002.323 2
8002.748 3
8003.173 3
8003.598 3
8004.023 4
8004.448 4
8004.873 5
8005.298 5
8005.723 4
8006.148 5
8006.573 8
8006.998 9
8007.423 10
8007.848 11
8008.273 13
8008.698 14
8009.123 13
8009.548 12
8009.973 10
8010.398 11
8010.823 13
8011.248 14
8011.673 14
8012.099 15
8012.524 16
8012.949 17
8013.374 17
8013.799 16
8014.225 16
8014.650 16
8015.075 17
8015.500 18
8015.925 17
8016.351 15
8016.776 14
8017.201 12
8017.626 11
8018.052 9
8018.477 7
8018.902 5
8019.328 5
8019.753 6
8020.178 8
8020.604 10
8021.029 13
8021.455 14
8021.880 14
8022.305 12
8022.731 12
8023.156 13
8023.582 12
8024.007 13
8024.433 14
8024.858 14
8025.284 14
8025.709 13
8026.135 11
8026.560 10
8026.986 9
8027.411 10
8027.837 11
8028.262 11
8028.688 12
8029.114 11
8029.539 11
8029.965 12
8030.390 11
8030.816 9
8031.242 8
8031.667 8
8032.093 9
8032.519 9
8032.944 10
8033.370 10
8033.796 12
8034.222 14
8034.647 14
8035.073 15
8035.499 13
8035.925 13
8036.350 14
8036.776 14
8037.202 13
8037.628 13
8038.054 15
8038.479 16
8038.905 16
8039.331 16
8039.757 14
8040.183 13
8040.609 12
8041.035 11
8041.461 10
8041.887 11
8042.313 12
8042.739 11
8043.164 10
8043.590 8
8044.016 6
8044.442 7
8044.868 10
8045.294 15
8045.721 19
8046.147 22
8046.573 22
8046.999 21
8047.425 18
8047.851 14
8048.277 10
8048.703 8
8049.129 6
8049.555 5
8049.981 7
8050.408 7
8050.834 6
8051.260 7
8051.686 8
8052.112 9
8052.539 10
8052.965 9
8053.391 9
8053.817 10
8054.244 12
8054.670 13
8055.096 14
8055.522 15
8055.949 14
8056.375 14
8056.801 11
8057.228 8
8057.654 7
8058.080 7
8058.507 6
8058.933 6
8059.360 7
8059.786 8
8060.212 9
8060.639 8
8061.065 6
8061.492 5
8061.918 4
8062.345 4
8062.771 4
8063.198 4
8063.624 6
8064.051 9
8064.477 10
8064.904 9
8065.330 9
8065.757 6
8066.183 3
8066.610 3
8067.037 4
8067.463 6
8067.890 9
8068.317 10
8068.743 10
8069.170 10
8069.596 8
8070.023 5
8070.450 4
8070.877 4
8071.303 3
8071.730 3
8072.157 3
8072.583 3
8073.010 3
8073.437 4
8073.864 4
8074.291 5
8074.717 6
8075.144 5
8075.571 5
8075.998 4
8076.425 3
8076.852 3
8077.278 2
8077.705 2
8078.132 2
8078.559 4
8078.986 5
8079.413 6
8079.840 7
8080.267 8
8080.694 9
8081.121 10
8081.548 9
8081.975 8
8082.402 8
8082.829 7
8083.256 6
8083.683 5
8084.110 4
8084.537 4
8084.964 5
8085.391 6
8085.818 7
8086.245 8
8086.672 9
8087.100 9
8087.527 8
8087.954 6
8088.381 5
8088.808 4
8089.235 5
8089.663 6
8090.090 7
8090.517 8
8090.944 8
8091.371 7
8091.799 6
8092.226 5
8092.653 4
8093.081 4
8093.508 5
8093.935 5
8094.362 5
8094.790 7
8095.217 7
8095.645 7
8096.072 7
8096.499 8
8096.927 8
8097.354 9
8097.781 9
8098.209 9
8098.636 8
8099.064 7
8099.491 6
8099.919 5
8100.346 4
8100.774 4
8101.201 4
8101.629 4
8102.056 5
8102.484 6
8102.911 6
8103.339 7
8103.766 7
8104.194 7
8104.622 5
8105.049 4
8105.477 4
8105.904 3
8106.332 3
8106.760 3
8107.187 4
8107.615 4
8108.043 4
8108.470 4
8108.898 3
8109.326 3
8109.754 3
8110.181 4
8110.609 3
8111.037 3
8111.465 5
8111.892 6
8112.320 5
8112.748 5
8113.176 5
8113.604 5
8114.032 5
8114.459 5
8114.887 4
8115.315 3
8115.743 5
8116.171 6
8116.599 6
8117.027 6
8117.455 7
8117.883 7
8118.311 7
8118.739 6
8119.167 6
8119.594 5
8120.022 7
8120.451 6
8120.879 6
8121.307 6
8121.735 8
8122.163 10
8122.591 12
8123.019 13
8123.447 13
8123.875 12
8124.303 11
8124.731 10
8125.159 10
8125.588 11
8126.016 12
8126.444 13
8126.872 12
8127.300 11
8127.728 8
8128.157 5
8128.585 4
8129.013 4
8129.441 4
8129.870 4
8130.298 4
8130.726 5
8131.154 5
8131.583 5
8132.011 6
8132.439 6
8132.868 7
8133.296 8
8133.724 8
8134.153 8
8134.581 8
8135.010 6
8135.438 5
8135.866 3
8136.295 3
8136.723 4
8137.152 5
8137.580 6
8138.009 7
8138.437 6
8138.866 6
8139.294 5
8139.723 4
8140.151 4
8140.580 6
8141.008 8
8141.437 10
8141.865 11
8142.294 10
8142.723 9
8143.151 7
8143.580 5
8144.009 3
8144.437 3
8144.866 3
8145.294 4
8145.723 5
8146.152 6
8146.581 8
8147.009 9
8147.438 10
8147.867 11
8148.295 11
8148.724 11
8149.153 10
8149.582 8
8150.011 7
8150.439 6
8150.868 5
8151.297 6
8151.726 7
8152.155 8
8152.584 8
8153.012 7
8153.441 6
8153.870 5
8154.299 4
8154.728 3
8155.157 3
8155.586 4
8156.015 4
8156.444 4
8156.873 4
8157.302 4
8157.731 5
8158.160 8
8158.589 12
8159.018 14
8159.447 15
8159.876 14
8160.305 12
8160.734 10
8161.163 6
8161.592 3
8162.021 2
8162.450 3
8162.880 4
8163.309 5
8163.738 6
8164.167 6
8164.596 8
8165.025 9
8165.455 8
8165.884 7
8166.313 7
8166.742 7
8167.171 6
8167.601 6
8168.030 5
8168.459 6
8168.889 6
8169.318 5
8169.747 4
8170.176 4
8170.606 4
8171.035 4
8171.465 5
8171.894 6
8172.323 7
8172.753 8
8173.182 9
8173.611 9
8174.041 8
8174.470 8
8174.900 7
8175.329 5
8175.759 5
8176.188 3
8176.618 2
8177.047 3
8177.477 3
8177.906 3
8178.336 4
8178.765 5
8179.195 6
8179.624 6
8180.054 6
8180.484 7
8180.913 7
8181.343 7
8181.772 8
8182.202 9
8182.632 10
8183.061 10
8183.491 9
8183.921 9
8184.350 8
8184.780 7
8185.210 7
8185.640 8
8186.069 9
8186.499 11
8186.929 10
8187.359 8
8187.788 6
8188.218 4
8188.648 4
8189.078 4
8189.508 7
8189.937 10
8190.367 12
8190.797 13
8191.227 13
8191.657 13
8192.087 12
8192.517 10
8192.947 9
8193.377 8
8193.807 8
8194.237 7
8194.666 6
8195.096 5
8195.526 4
8195.956 6
8196.386 7
8196.816 7
8197.247 7
8197.677 6
8198.107 6
8198.537 6
8198.967 6
8199.397 6
8199.827 7
8200.257 8
8200.687 10
8201.117 11
8201.547 12
8201.978 12
8202.408 11
8202.838 11
8203.268 10
8203.698 9
8204.129 9
8204.559 9
8204.989 9
8205.419 10
8205.850 10
8206.280 11
8206.710 12
8207.140 11
8207.571 10
8208.001 10
8208.431 10
8208.862 8
8209.292 7
8209.722 5
8210.153 5
8210.583 6
8211.014 7
8211.444 7
8211.874 9
8212.305 9
8212.735 10
8213.166 8
8213.596 7
8214.027 6
8214.457 5
8214.888 5
8215.318 3
8215.749 4
8216.179 5
8216.610 6
8217.040 8
8217.471 8
8217.901 9
8218.332 8
8218.763 6
8219.193 5
8219.624 4
8220.054 5
8220.485 5
8220.916 6
8221.346 7
8221.777 7
8222.208 7
8222.638 6
8223.069 5
8223.500 5
8223.931 4
8224.361 4
8224.792 5
8225.223 5
8225.654 5
8226.084 5
8226.515 4
8226.946 4
8227.377 3
8227.808 3
8228.239 2
8228.669 2
8229.100 3
8229.531 3
8229.962 3
8230.393 3
8230.824 3
8231.255 4
8231.686 3
8232.117 4
8232.548 7
8232.979 8
8233.410 9
8233.841 9
8234.272 9
8234.703 8
8235.134 7
8235.565 7
8235.996 5
8236.427 5
8236.858 5
8237.289 5
8237.720 5
8238.151 4
8238.582 4
8239.013 4
8239.445 4
8239.876 4
8240.307 3
8240.738 2
8241.169 2
8241.600 2
8242.032 2
8242.463 2
8242.894 1
8243.325 1
8243.757 2
8244.188 4
8244.619 5
8245.050 7
8245.482 7
8245.913 7
8246.344 8
8246.776 7
8247.207 6
8247.638 4
8248.070 4
8248.501 4
8248.933 3
8249.364 2
8249.795 1
8250.227 0
8250.658 0
8251.090 2
8251.521 3
8251.953 4
8252.384 5
8252.816 5
8253.247 5
8253.679 4
8254.110 3
8254.542 2
8254.973 2
8255.405 3
8255.836 3
8256.268 3
8256.699 3
8257.131 2
8257.563 2
8257.994 2
8258.426 3
8258.858 3
8259.289 4
8259.721 5
8260.153 6
8260.584 6
8261.016 7
8261.448 7
8261.879 7
8262.311 6
8262.743 6
8263.175 6
8263.606 5
8264.038 6
8264.470 7
8264.902 7
8265.334 8
8265.766 9
8266.197 9
8266.629 9
8267.061 8
8267.493 7
8267.925 5
8268.357 5
8268.789 4
8269.221 4
8269.653 4
8270.084 4
8270.516 4
8270.948 4
8271.380 4
8271.812 3
8272.244 3
8272.676 2
8273.108 2
8273.540 3
8273.972 4
8274.404 3
8274.837 3
8275.269 4
8275.701 5
8276.133 7
8276.565 7
8276.997 7
8277.429 8
8277.861 8
8278.294 6
8278.726 4
8279.158 2
8279.590 2
8280.022 2
8280.454 2
8280.887 2
8281.319 2
8281.751 4
8282.183 4
8282.616 4
8283.048 4
8283.480 4
8283.913 3
8284.345 2
8284.777 3
8285.210 3
8285.642 4
8286.074 4
8286.507 4
8286.939 4
8287.371 4
8287.804 3
8288.236 2
8288.669 2
8289.101 3
8289.534 4
8289.966 5
8290.398 7
8290.831 8
8291.263 9
8291.696 9
8292.128 9
8292.561 9
8292.994 7
8293.426 6
8293.859 5
8294.291 5
8294.724 6
8295.156 7
8295.589 8
8296.022 7
8296.454 8
8296.887 9
8297.320 7
8297.752 6
8298.185 6
8298.618 5
8299.050 5
8299.483 4
8299.916 3
8300.349 2
8300.781 2
8301.214 3
8301.647 3
8302.080 3
8302.512 2
8302.945 3
8303.378 4
8303.811 5
8304.244 4
8304.676 4
8305.109 4
8305.542 4
8305.975 5
8306.408 4
8306.841 5
8307.274 5
8307.707 6
8308.140 6
8308.573 5
8309.006 4
8309.439 3
8309.871 3
8310.304 2
8310.737 3
8311.171 2
8311.604 2
8312.037 2
8312.470 3
8312.903 4
8313.336 4
8313.769 4
8314.202 4
8314.635 3
8315.068 3
8315.501 3
8315.934 4
8316.368 4
8316.801 5
8317.234 6
8317.667 7
8318.100 6
8318.534 5
8318.967 5
8319.400 4
8319.833 3
8320.266 4
8320.700 4
8321.133 3
8321.566 4
8322.000 4
8322.433 4
8322.866 3
8323.300 4
8323.733 7
8324.166 9
8324.600 11
8325.033 12
8325.466 12
8325.900 11
8326.333 8
8326.767 5
8327.200 4
8327.633 3
8328.067 4
8328.500 5
8328.934 5
8329.367 5
8329.801 6
8330.234 7
8330.668 6
8331.101 5
8331.535 5
8331.969 5
8332.402 5
8332.836 6
8333.269 6
8333.703 6
8334.137 6
8334.570 6
8335.004 4
8335.437 3
8335.871 3
8336.305 3
8336.738 2
8337.172 2
8337.606 1
8338.040 1
8338.473 1
8338.907 2
8339.341 3
8339.775 3
8340.208 4
8340.642 5
8341.076 6
8341.510 6
8341.944 5
8342.377 5
8342.811 5
8343.245 5
8343.679 6
8344.113 6
8344.547 6
8344.981 6
8345.414 6
8345.848 6
8346.282 5
8346.716 6
8347.150 6
8347.584 7
8348.018 9
8348.452 10
8348.886 10
8349.320 10
8349.754 8
8350.188 7
8350.622 6
8351.056 6
8351.490 5
8351.924 4
8352.359 5
8352.793 6
8353.227 6
8353.661 6
8354.095 7
8354.529 7
8354.963 7
8355.397 6
8355.832 4
8356.266 3
8356.700 3
8357.134 2
8357.568 1
8358.003 1
8358.437 2
8358.871 5
8359.306 7
8359.740 9
8360.174 9
8360.608 10
8361.043 11
8361.477 11
8361.911 9
8362.346 7
8362.780 5
8363.214 5
8363.649 4
8364.083 3
8364.518 2
8364.952 3
8365.386 4
8365.821 5
8366.255 6
8366.690 8
8367.124 9
8367.559 9
8367.993 9
8368.428 9
8368.862 8
8369.297 7
8369.731 6
8370.166 5
8370.600 4
8371.035 4
8371.470 4
8371.904 5
8372.339 6
8372.773 7
8373.208 7
8373.643 7
8374.077 5
8374.512 4
8374.947 3
8375.381 2
8375.816 2
8376.251 2
8376.686 4
8377.120 5
8377.555 7
8377.990 7
8378.425 7
8378.859 6
8379.294 7
8379.729 7
8380.164 6
8380.599 6
8381.033 8
8381.468 8
8381.903 8
8382.338 7
8382.773 6
8383.208 6
8383.643 7
8384.078 7
8384.512 6
8384.947 6
8385.382 5
8385.817 4
8386.252 4
8386.687 3
8387.122 2
8387.557 2
8387.992 2
8388.427 2
8388.862 3
8389.297 3
8389.732 4
8390.168 4
8390.603 5
8391.038 6
8391.473 7
8391.908 6
8392.343 6
8392.778 7
8393.213 8
8393.649 8
8394.084 7
8394.519 6
8394.954 7
8395.389 7
8395.825 6
8396.260 6
8396.695 6
8397.130 6
8397.566 5
8398.001 3
8398.436 3
8398.871 3
8399.307 4
8399.742 4
8400.177 5
8400.613 5
8401.048 5
8401.483 4
8401.919 4
8402.354 4
8402.790 4
8403.225 6
8403.660 6
8404.096 6
8404.531 6
8404.967 4
8405.402 4
8405.838 4
8406.273 5
8406.709 6
8407.144 6
8407.580 7
8408.015 6
8408.451 6
8408.886 5
8409.322 5
8409.757 6
8410.193 7
8410.629 7
8411.064 7
8411.500 6
8411.936 6
8412.371 6
8412.807 6
8413.243 6
8413.678 6
8414.114 7
8414.550 7
8414.985 7
8415.421 7
8415.857 6
8416.293 7
8416.728 7
8417.164 6
8417.600 7
8418.036 6
8418.471 7
8418.907 8
8419.343 9
8419.779 9
8420.215 9
8420.651 8
8421.087 7
8421.522 6
8421.958 6
8422.394 6
8422.830 7
8423.266 9
8423.702 10
8424.138 11
8424.574 11
8425.010 9
8425.446 9
8425.882 8
8426.318 7
8426.754 6
8427.190 6
8427.626 8
8428.062 11
8428.498 13
8428.934 14
8429.370 15
8429.806 14
8430.243 12
8430.679 10
8431.115 7
8431.551 5
8431.987 4
8432.423 4
8432.859 4
8433.296 3
8433.732 4
8434.168 3
8434.604 5
8435.040 7
8435.477 8
8435.913 9
8436.349 9
8436.786 9
8437.222 9
8437.658 7
8438.094 6
8438.531 5
8438.967 6
8439.403 7
8439.840 6
8440.276 7
8440.713 7
8441.149 8
8441.585 8
8442.022 6
8442.458 8
8442.895 11
8443.331 13
8443.768 16
8444.204 18
8444.641 20
8445.077 20
8445.514 20
8445.950 16
8446.387 14
8446.823 14
8447.260 13
8447.696 12
8448.133 12
8448.569 15
8449.006 17
8449.443 18
8449.879 17
8450.316 15
8450.752 15
8451.189 13
8451.626 11
8452.062 10
8452.499 10
8452.936 12
8453.373 13
8453.809 13
8454.246 14
8454.683 14
8455.120 14
8455.556 13
8455.993 11
8456.430 9
8456.867 8
8457.303 6
8457.740 6
8458.177 6
8458.614 8
8459.051 8
8459.488 9
8459.925 11
8460.361 12
8460.798 14
8461.235 13
8461.672 15
8462.109 14
8462.546 13
8462.983 12
8463.420 13
8463.857 17
8464.294 23
8464.731 28
8465.168 32
8465.605 33
8466.042 33
8466.479 32
8466.916 30
8467.353 28
8467.790 28
8468.227 31
8468.665 34
8469.102 35
8469.539 35
8469.976 32
8470.413 31
8470.850 36
8471.287 44
8471.725 63
8472.162 92
8472.599 143
8473.036 210
8473.473 298
8473.911 408
8474.348 532
8474.785 661
8475.223 791
8475.660 899
8476.097 975
8476.534 1006
8476.972 990
8477.409 930
8477.846 849
8478.284 756
8478.721 653
8479.158 548
8479.596 451
8480.033 362
8480.471 285
8480.908 219
8481.346 158
8481.783 115
8482.220 89
8482.658 76
8483.095 65
8483.533 58
8483.970 50
8484.408 46
8484.845 47
8485.283 47
8485.720 45
8486.158 44
8486.596 39
8487.033 33
8487.471 27
8487.908 27
8488.346 31
8488.784 35
8489.221 41
8489.659 44
8490.097 47
8490.534 47
8490.972 42
8491.410 36
8491.847 33
8492.285 30
8492.723 29
8493.161 28
8493.598 28
8494.036 29
8494.474 30
8494.912 32
8495.349 33
8495.787 35
8496.225 35
8496.663 32
8497.101 31
8497.539 30
8497.976 29
8498.414 26
8498.852 23
8499.290 22
8499.728 21
8500.166 21
8500.604 21
8501.042 19
8501.480 21
8501.918 23
8502.356 28
8502.794 32
8503.232 36
8503.670 38
8504.108 39
8504.546 38
8504.984 33
8505.422 26
8505.860 21
8506.298 19
8506.736 19
8507.174 19
8507.612 18
8508.050 15
8508.488 13
8508.927 13
8509.365 10
8509.803 8
8510.241 7
8510.679 8
8511.118 11
8511.556 14
8511.994 15
8512.432 14
8512.870 14
8513.309 14
8513.747 13
8514.185 11
8514.624 9
8515.062 9
8515.500 11
8515.938 12
8516.377 12
8516.815 10
8517.254 9
8517.692 8
8518.130 7
8518.569 5
8519.007 6
8519.445 7
8519.884 7
8520.322 9
8520.761 9
8521.199 9
8521.638 10
8522.076 12
8522.515 13
8522.953 14
8523.392 15
8523.830 14
8524.269 15
8524.707 15
8525.146 15
8525.585 15
8526.023 16
8526.462 17
8526.900 17
8527.339 17
8527.778 16
8528.216 13
8528.655 13
8529.094 13
8529.532 13
8529.971 12
8530.410 11
8530.848 12
8531.287 13
8531.726 14
8532.164 14
8532.603 13
8533.042 12
8533.481 12
8533.920 12
8534.358 10
8534.797 10
8535.236 13
8535.675 14
8536.114 15
8536.553 14
8536.991 13
8537.430 12
8537.869 11
8538.308 11
8538.747 9
8539.186 9
8539.625 11
8540.064 12
8540.503 13
8540.942 15
8541.381 18
8541.820 20
8542.259 19
8542.698 18
8543.137 16
8543.576 13
8544.015 11
8544.454 8
8544.893 7
8545.332 7
8545.771 7
8546.210 7
8546.649 7
8547.088 8
8547.528 9
8547.967 8
8548.406 7
8548.845 8
8549.284 10
8549.724 10
8550.163 11
8550.602 12
8551.041 13
8551.480 13
8551.920 12
8552.359 12
8552.798 12
8553.237 14
8553.677 14
8554.116 14
8554.555 14
8554.995 12
8555.434 13
8555.873 14
8556.313 16
8556.752 19
8557.192 21
8557.631 23
8558.070 21
8558.510 21
8558.949 19
8559.389 15
8559.828 14
8560.268 14
8560.707 15
8561.147 15
8561.586 16
8562.026 15
8562.465 16
8562.905 20
8563.344 21
8563.784 22
8564.223 21
8564.663 20
8565.102 18
8565.542 13
8565.982 9
8566.421 7
8566.861 9
8567.301 10
8567.740 11
8568.180 12
8568.620 11
8569.059 9
8569.499 9
8569.939 9
8570.378 9
8570.818 10
8571.258 12
8571.698 14
8572.137 16
8572.577 18
8573.017 19
8573.457 22
8573.897 25
8574.337 29
8574.776 31
8575.216 32
8575.656 37
8576.096 44
8576.536 50
8576.976 60
8577.416 68
8577.856 77
8578.295 87
8578.735 98
8579.175 105
8579.615 107
8580.055 107
8580.495 103
8580.935 93
8581.375 82
8581.815 66
8582.255 54
8582.695 47
8583.135 42
8583.576 37
8584.016 34
8584.456 35
8584.896 36
8585.336 37
8585.776 37
8586.216 41
8586.656 47
8587.096 54
8587.537 58
8587.977 58
8588.417 59
8588.857 59
8589.297 54
8589.738 46
8590.178 38
8590.618 33
8591.058 29
8591.499 24
8591.939 20
8592.379 16
8592.820 15
8593.260 15
8593.700 15
8594.140 15
8594.581 15
8595.021 16
8595.462 15
8595.902 14
8596.342 13
8596.783 13
8597.223 14
8597.664 17
8598.104 22
8598.544 27
8598.985 33
8599.425 36
8599.866 39
8600.306 41
8600.747 43
8601.187 42
8601.628 38
8602.068 33
8602.509 29
8602.950 24
8603.390 21
8603.831 20
8604.271 18
8604.712 17
8605.153 20
8605.593 21
8606.034 21
8606.475 19
8606.915 16
8607.356 14
8607.797 13
8608.237 13
8608.678 10
8609.119 10
8609.559 11
8610.000 12
8610.441 13
8610.882 12
8611.322 12
8611.763 11
8612.204 10
8612.645 10
8613.086 8
8613.526 7
8613.967 8
8614.408 8
8614.849 7
8615.290 7
8615.731 8
8616.172 8
8616.613 9
8617.054 10
8617.495 10
8617.935 9
8618.376 9
8618.817 7
8619.258 6
8619.699 7
8620.140 7
8620.581 7
8621.022 7
8621.463 6
8621.904 6
8622.346 6
8622.787 8
8623.228 10
8623.669 12
8624.110 14
8624.551 15
8624.992 14
8625.433 12
8625.874 11
8626.316 10
8626.757 10
8627.198 12
8627.639 13
8628.080 13
8628.522 12
8628.963 11
8629.404 10
8629.845 9
8630.287 8
8630.728 7
8631.169 7
8631.610 6
8632.052 7
8632.493 8
8632.934 9
8633.376 8
8633.817 10
8634.258 10
8634.700 12
8635.141 13
8635.583 13
8636.024 12
8636.465 11
8636.907 10
8637.348 8
8637.790 5
8638.231 3
8638.673 2
8639.114 2
8639.556 2
8639.997 3
8640.439 3
8640.880 4
8641.322 4
8641.763 5
8642.205 5
8642.647 6
8643.088 7
8643.530 9
8643.971 9
8644.413 10
8644.855 10
8645.296 10
8645.738 9
8646.180 8
8646.621 6
8647.063 7
8647.505 10
8647.946 12
8648.388 14
8648.830 15
8649.272 14
8649.713 14
8650.155 12
8650.597 9
8651.039 7
8651.480 7
8651.922 7
8652.364 7
8652.806 7
8653.248 6
8653.690 5
8654.132 6
8654.573 9
8655.015 11
8655.457 13
8655.899 13
8656.341 14
8656.783 14
8657.225 12
8657.667 9
8658.109 8
8658.551 8
8658.993 7
8659.435 8
8659.877 6
8660.319 5
8660.761 8
8661.203 11
8661.645 15
8662.087 18
8662.529 22
8662.971 23
8663.414 21
8663.856 19
8664.298 13
8664.740 9
8665.182 6
8665.624 4
8666.066 4
8666.509 5
8666.951 6
8667.393 8
8667.835 9
8668.277 10
8668.720 10
8669.162 9
8669.604 8
8670.047 7
8670.489 7
8670.931 8
8671.373 9
8671.816 10
8672.258 10
8672.700 10
8673.143 8
8673.585 7
8674.028 7
8674.470 7
8674.912 7
8675.355 9
8675.797 12
8676.240 15
8676.682 17
8677.125 19
8677.567 18
8678.010 18
8678.452 18
8678.895 18
8679.337 18
8679.780 19
8680.222 18
8680.665 18
8681.107 19
8681.550 19
8681.992 17
8682.435 16
8682.878 18
8683.320 19
8683.763 20
8684.205 21
8684.648 18
8685.091 15
8685.533 14
8685.976 14
8686.419 14
8686.862 17
8687.304 20
8687.747 23
8688.190 23
8688.633 24
8689.075 25
8689.518 27
8689.961 31
8690.404 32
8690.846 33
8691.289 33
8691.732 29
8692.175 28
8692.618 24
8693.061 23
8693.504 26
8693.946 30
8694.389 35
8694.832 38
8695.275 41
8695.718 39
8696.161 35
8696.604 31
8697.047 27
8697.490 23
8697.933 19
8698.376 17
8698.819 17
8699.262 15
8699.705 14
8700.148 13
8700.591 12
8701.034 11
8701.477 12
8701.920 13
8702.364 13
8702.807 12
8703.250 12
8703.693 12
8704.136 12
8704.579 13
8705.022 14
8705.466 13
8705.909 12
8706.352 11
8706.795 11
8707.238 10
8707.682 10
8708.125 10
8708.568 10
8709.011 11
8709.455 10
8709.898 7
8710.341 6
8710.785 7
8711.228 8
8711.671 8
8712.115 7
8712.558 7
8713.001 7
8713.445 7
8713.888 6
8714.332 5
8714.775 4
8715.218 6
8715.662 7
8716.105 6
8716.549 7
8716.992 7
8717.436 8
8717.879 9
8718.323 10
8718.766 10
8719.210 10
8719.653 12
8720.097 13
8720.541 14
8720.984 16
8721.428 16
8721.871 17
8722.315 17
8722.759 16
8723.202 14
8723.646 12
8724.090 11
8724.533 10
8724.977 11
8725.421 10
8725.864 10
8726.308 10
8726.752 8
8727.195 7
8727.639 7
8728.083 7
8728.527 9
8728.971 11
8729.414 14
8729.858 15
8730.302 15
8730.746 14
8731.190 13
8731.633 11
8732.077 10
8732.521 10
8732.965 11
8733.409 13
8733.853 15
8734.297 16
8734.741 16
8735.185 17
8735.629 17
8736.073 18
8736.517 18
8736.961 17
8737.405 16
8737.849 15
8738.293 14
8738.737 11
8739.181 9
8739.625 8
8740.069 8
8740.513 7
8740.957 6
8741.401 7
8741.845 9
8742.289 14
8742.733 18
8743.178 19
8743.622 20
8744.066 19
8744.510 16
8744.954 13
8745.398 11
8745.843 10
8746.287 13
8746.731 21
8747.175 26
8747.620 32
8748.064 38
8748.508 42
8748.952 46
8749.397 47
8749.841 45
8750.285 42
8750.730 42
8751.174 42
8751.618 42
8752.063 42
8752.507 42
8752.952 43
8753.396 45
8753.840 43
8754.285 40
8754.729 38
8755.174 39
8755.618 43
8756.063 47
8756.507 52
8756.952 56
8757.396 62
8757.841 79
8758.285 97
8758.730 123
8759.174 163
8759.619 222
8760.063 310
8760.508 411
8760.953 544
8761.397 716
8761.842 924
8762.286 1158
8762.731 1398
8763.176 1638
8763.620 1864
8764.065 2061
8764.510 2207
8764.954 2276
8765.399 2291
8765.844 2246
8766.289 2141
8766.733 1980
8767.178 1782
8767.623 1577
8768.068 1368
8768.512 1175
8768.957 989
8769.402 823
8769.847 689
8770.292 568
8770.737 467
8771.181 381
8771.626 311
8772.071 257
8772.516 210
8772.961 178
8773.406 150
8773.851 131
8774.296 118
8774.741 104
8775.186 95
8775.631 85
8776.076 76
8776.521 65
8776.966 57
8777.411 49
8777.856 42
8778.301 38
8778.746 33
8779.191 29
8779.636 27
8780.081 25
8780.526 25
8780.971 24
8781.416 25
8781.861 26
8782.307 28
8782.752 29
8783.197 28
8783.642 27
8784.087 26
8784.532 26
8784.978 26
8785.423 26
8785.868 27
8786.313 26
8786.759 25
8787.204 22
8787.649 18
8788.094 16
8788.540 13
8788.985 12
8789.430 12
8789.876 12
8790.321 13
8790.766 14
8791.212 18
8791.657 21
8792.102 23
8792.548 23
8792.993 23
8793.439 24
8793.884 22
8794.330 20
8794.775 15
8795.220 15
8795.666 16
8796.111 15
8796.557 14
8797.002 13
8797.448 15
8797.893 16
8798.339 14
8798.785 12
8799.230 11
8799.676 13
8800.121 14
8800.567 14
8801.013 14
8801.458 15
8801.904 16
8802.349 18
8802.795 17
8803.241 17
8803.686 17
8804.132 17
8804.578 15
8805.024 12
8805.469 10
8805.915 9
8806.361 10
8806.807 13
8807.252 14
8807.698 15
8808.144 16
8808.590 17
8809.036 16
8809.481 14
8809.927 13
8810.373 13
8810.819 13
8811.265 12
8811.711 10
8812.157 8
8812.602 8
8813.048 8
8813.494 8
8813.940 7
8814.386 9
8814.832 11
8815.278 13
8815.724 12
8816.170 9
8816.616 7
8817.062 5
8817.508 3
8817.954 2
8818.400 1
8818.846 2
8819.292 3
8819.739 5
8820.185 8
8820.631 11
8821.077 13
8821.523 15
8821.969 15
8822.415 15
8822.861 13
8823.308 14
8823.754 15
8824.200 16
8824.646 18
8825.092 18
8825.539 17
8825.985 15
8826.431 13
8826.877 12
8827.324 11
8827.770 12
8828.216 14
8828.663 15
8829.109 15
8829.555 14
8830.002 11
8830.448 9
8830.894 7
8831.341 5
8831.787 3
8832.234 4
8832.680 5
8833.126 5
8833.573 6
8834.019 8
8834.466 11
8834.912 12
8835.359 13
8835.805 13
8836.252 12
8836.698 10
8837.145 10
8837.591 7
8838.038 8
8838.484 10
8838.931 12
8839.378 14
8839.824 14
8840.271 14
8840.717 13
8841.164 11
8841.611 11
8842.057 9
8842.504 8
8842.951 6
8843.397 6
8843.844 7
8844.291 8
8844.737 8
8845.184 8
8845.631 8
8846.078 9
8846.524 11
8846.971 12
8847.418 14
8847.865 17
8848.312 19
8848.758 19
8849.205 17
8849.652 14
8850.099 11
8850.546 10
8850.993 10
8851.440 11
8851.887 12
8852.333 14
8852.780 14
8853.227 13
8853.674 12
8854.121 12
8854.568 10
8855.015 10
8855.462 10
8855.909 9
8856.356 7
8856.803 6
8857.250 6
8857.697 5
8858.144 5
8858.591 5
8859.039 5
8859.486 6
8859.933 7
8860.380 8
8860.827 10
8861.274 11
8861.721 12
8862.168 12
8862.616 12
8863.063 12
8863.510 12
8863.957 12
8864.404 11
8864.852 10
8865.299 9
8865.746 10
8866.193 11
8866.641 12
8867.088 14
8867.535 17
8867.983 19
8868.430 19
8868.877 17
8869.325 15
8869.772 12
8870.219 10
8870.667 9
8871.114 8
8871.561 8
8872.009 9
8872.456 9
8872.904 9
8873.351 10
8873.799 12
8874.246 12
8874.694 13
8875.141 13
8875.588 13
8876.036 13
8876.484 11
8876.931 10
8877.379 8
8877.826 9
8878.274 9
8878.721 8
8879.169 8
8879.617 7
8880.064 7
8880.512 7
8880.959 7
8881.407 8
8881.855 9
8882.302 11
8882.750 12
8883.198 13
8883.645 13
8884.093 11
8884.541 11
8884.989 11
8885.436 12
8885.884 13
8886.332 15
8886.780 15
8887.227 15
8887.675 14
8888.123 12
8888.571 10
8889.019 9
8889.467 9
8889.914 9
8890.362 11
8890.810 11
8891.258 12
8891.706 13
8892.154 13
8892.602 14
8893.050 13
8893.498 12
8893.946 11
8894.394 9
8894.842 8
8895.290 8
8895.738 10
8896.186 11
8896.634 12
8897.082 14
8897.530 15
8897.978 15
8898.426 13
8898.874 12
8899.322 12
8899.770 11
8900.218 11
8900.667 10
8901.115 9
8901.563 10
8902.011 11
8902.459 12
8902.907 15
8903.356 16
8903.804 16
8904.252 16
8904.700 17
8905.149 17
8905.597 18
8906.045 19
8906.493 19
8906.942 19
8907.390 21
8907.838 20
8908.287 21
8908.735 22
8909.183 24
8909.632 32
8910.080 45
8910.528 65
8910.977 90
8911.425 118
8911.874 150
8912.322 183
8912.770 219
8913.219 258
8913.667 299
8914.116 338
8914.564 367
8915.013 380
8915.461 379
8915.910 363
8916.358 334
8916.807 295
8917.255 255
8917.704 222
8918.153 195
8918.601 167
8919.050 140
8919.498 113
8919.947 93
8920.396 77
8920.844 62
8921.293 49
8921.742 41
8922.190 38
8922.639 35
8923.088 31
8923.536 26
8923.985 25
8924.434 27
8924.883 28
8925.331 30
8925.780 32
8926.229 32
8926.678 32
8927.126 31
8927.575 28
8928.024 27
8928.473 27
8928.922 28
8929.371 27
8929.819 26
8930.268 25
8930.717 21
8931.166 20
8931.615 19
8932.064 21
8932.513 24
8932.962 25
8933.411 24
8933.860 22
8934.309 20
8934.758 18
8935.207 15
8935.656 13
8936.105 14
8936.554 15
8937.003 17
8937.452 17
8937.901 19
8938.350 19
8938.799 18
8939.248 17
8939.697 14
8940.147 13
8940.596 13
8941.045 13
8941.494 14
8941.943 15
8942.392 16
8942.842 17
8943.291 17
8943.740 18
8944.189 19
8944.638 20
8945.088 21
8945.537 21
8945.986 22
8946.435 23
8946.885 24
8947.334 27
8947.783 27
8948.233 28
8948.682 26
8949.131 23
8949.581 20
8950.030 18
8950.480 17
8950.929 16
8951.378 17
8951.828 19
8952.277 19
8952.727 20
8953.176 18
8953.626 16
8954.075 15
8954.525 16
8954.974 18
8955.424 18
8955.873 19
8956.323 20
8956.772 20
8957.222 19
8957.671 17
8958.121 15
8958.570 13
8959.020 14
8959.470 17
8959.919 19
8960.369 20
8960.819 20
8961.268 20
8961.718 19
8962.168 17
8962.617 13
8963.067 10
8963.517 11
8963.966 14
8964.416 18
8964.866 23
8965.316 29
8965.765 33
8966.215 37
8966.665 39
8967.115 39
8967.565 39
8968.014 41
8968.464 46
8968.914 48
8969.364 49
8969.814 52
8970.264 53
8970.714 56
8971.164 58
8971.614 57
8972.063 54
8972.513 53
8972.963 52
8973.413 47
8973.863 40
8974.313 35
8974.763 31
8975.213 31
8975.663 31
8976.113 28
8976.563 27
8977.013 27
8977.463 28
8977.914 25
8978.364 22
8978.814 18
8979.264 17
8979.714 17
8980.164 16
8980.614 14
8981.064 14
8981.515 14
8981.965 14
8982.415 13
8982.865 12
8983.315 11
8983.766 11
8984.216 11
8984.666 13
8985.116 15
8985.567 20
8986.017 26
8986.467 31
8986.917 33
8987.368 33
8987.818 31
8988.268 27
8988.719 24
8989.169 21
8989.620 19
8990.070 22
8990.520 25
8990.971 27
8991.421 28
8991.872 29
8992.322 29
8992.772 27
8993.223 25
8993.673 22
8994.124 20
8994.574 19
8995.025 18
8995.475 17
8995.926 18
8996.376 19
8996.827 20
8997.278 21
8997.728 22
8998.179 22
8998.629 21
8999.080 20
8999.531 18
8999.981 16
9000.432 14
9000.882 12
9001.333 11
9001.784 10
9002.234 11
9002.685 13
9003.136 14
9003.587 14
9004.037 14
9004.488 14
9004.939 14
9005.390 14
9005.840 14
9006.291 13
9006.742 15
9007.193 16
9007.644 16
9008.094 14
9008.545 12
9008.996 10
9009.447 10
9009.898 10
9010.349 10
9010.800 11
9011.251 13
9011.702 15
9012.152 14
9012.603 14
9013.054 14
9013.505 13
9013.956 13
9014.407 12
9014.858 12
9015.309 13
9015.760 14
9016.211 12
9016.662 11
9017.113 12
9017.565 11
9018.016 11
9018.467 11
9018.918 11
9019.369 11
9019.820 11
9020.271 10
9020.722 9
9021.174 6
9021.625 5
9022.076 6
9022.527 8
9022.978 10
9023.430 10
9023.881 11
9024.332 12
9024.783 12
9025.235 12
9025.686 9
9026.137 8
9026.588 7
9027.040 6
9027.491 5
9027.942 5
9028.394 5
9028.845 8
9029.296 12
9029.748 14
9030.199 16
9030.651 16
9031.102 16
9031.553 14
9032.005 11
9032.456 9
9032.908 7
9033.359 7
9033.811 8
9034.262 8
9034.714 9
9035.165 9
9035.617 10
9036.068 10
9036.520 10
9036.971 9
9037.423 8
9037.874 6
9038.326 5
9038.778 5
9039.229 4
9039.681 7
9040.133 10
9040.584 13
9041.036 15
9041.488 14
9041.939 13
9042.391 12
9042.843 10
9043.294 10
9043.746 10
9044.198 14
9044.650 17
9045.101 19
9045.553 19
9046.005 18
9046.457 17
9046.908 16
9047.360 14
9047.812 13
9048.264 11
9048.716 10
9049.168 10
9049.619 10
9050.071 10
9050.523 10
9050.975 10
9051.427 11
9051.879 14
9052.331 16
9052.783 17
9053.235 19
9053.687 21
9054.139 22
9054.591 24
9055.043 27
9055.495 30
9055.947 33
9056.399 34
9056.851 35
9057.303 38
9057.755 40
9058.207 39
9058.659 40
9059.111 41
9059.564 42
9060.016 39
9060.468 35
9060.920 30
9061.372 28
9061.824 25
9062.277 25
9062.729 25
9063.181 29
9063.633 33
9064.085 35
9064.538 37
9064.990 39
9065.442 39
9065.894 38
9066.347 35
9066.799 35
9067.251 34
9067.704 31
9068.156 28
9068.608 26
9069.061 26
9069.513 28
9069.965 31
9070.418 33
9070.870 35
9071.323 36
9071.775 38
9072.228 36
9072.680 34
9073.132 32
9073.585 31
9074.037 32
9074.490 34
9074.942 35
9075.395 36
9075.847 37
9076.300 37
9076.753 33
9077.205 31
9077.658 27
9078.110 24
9078.563 23
9079.015 23
9079.468 24
9079.921 26
9080.373 26
9080.826 27
9081.279 29
9081.731 29
9082.184 29
9082.637 31
9083.089 35
9083.542 38
9083.995 40
9084.448 42
9084.900 42
9085.353 41
9085.806 40
9086.259 36
9086.712 33
9087.164 32
9087.617 31
9088.070 31
9088.523 34
9088.976 38
9089.429 41
9089.881 43
9090.334 44
9090.787 42
9091.240 38
9091.693 36
9092.146 33
9092.599 37
9093.052 42
9093.505 43
9093.958 45
9094.411 46
9094.864 44
9095.317 40
9095.770 36
9096.223 35
9096.676 39
9097.129 47
9097.582 52
9098.035 55
9098.488 57
9098.941 57
9099.395 54
9099.848 52
9100.301 49
9100.754 50
9101.207 55
9101.660 62
9102.113 68
9102.567 70
9103.020 70
9103.473 68
9103.926 64
9104.380 62
9104.833 63
9105.286 65
9105.739 68
9106.193 71
9106.646 72
9107.099 69
9107.553 71
9108.006 75
9108.459 83
9108.913 97
9109.366 114
9109.819 128
9110.273 138
9110.726 144
9111.180 150
9111.633 154
9112.086 158
9112.540 163
9112.993 166
9113.447 168
9113.900 173
9114.354 175
9114.807 181
9115.261 192
9115.714 202
9116.168 212
9116.621 221
9117.075 232
9117.528 240
9117.982 249
9118.436 267
9118.889 285
9119.343 303
9119.796 324
9120.250 341
9120.704 359
9121.157 375
9121.611 390
9122.065 406
9122.518 430
9122.972 463
9123.426 497
9123.880 537
9124.333 598
9124.787 679
9125.241 784
9125.695 911
9126.148 1049
9126.602 1213
9127.056 1404
9127.510 1614
9127.964 1836
9128.417 2063
9128.871 2297
9129.325 2505
9129.779 2684
9130.233 2845
9130.687 2959
9131.141 3028
9131.595 3051
9132.049 3026
9132.503 2961
9132.957 2877
9133.410 2784
9133.864 2680
9134.318 2582
9134.772 2497
9135.226 2402
9135.680 2301
9136.134 2200
9136.589 2095
9137.043 2002
9137.497 1911
9137.951 1834
9138.405 1769
9138.859 1704
9139.313 1633
9139.767 1564
9140.221 1505
9140.675 1457
9141.130 1419
9141.584 1374
9142.038 1316
9142.492 1264
9142.946 1205
9143.401 1148
9143.855 1095
9144.309 1043
9144.763 1006
9145.217 971
9145.672 936
9146.126 892
9146.580 861
9147.035 839
9147.489 812
9147.943 785
9148.398 757
9148.852 725
9149.306 696
9149.761 656
9150.215 613
9150.669 574
9151.124 545
9151.578 523
9152.033 494
9152.487 468
9152.942 452
9153.396 434
9153.851 416
9154.305 395
9154.760 373
9155.214 347
9155.669 319
9156.123 294
9156.578 270
9157.032 251
9157.487 239
9157.941 230
9158.396 226
9158.850 221
9159.305 219
9159.760 216
9160.214 212
9160.669 208
9161.124 206
9161.578 200
9162.033 193
9162.488 190
9162.942 188
9163.397 187
9163.852 186
9164.307 182
9164.761 174
9165.216 168
9165.671 162
9166.126 156
9166.580 151
9167.035 146
9167.490 144
9167.945 143
9168.400 139
9168.854 138
9169.309 136
9169.764 133
9170.219 131
9170.674 128
9171.129 125
9171.584 118
9172.039 114
9172.494 109
9172.949 107
9173.404 105
9173.859 101
9174.313 96
9174.768 91
9175.223 90
9175.678 92
9176.134 99
9176.589 105
9177.044 112
9177.499 115
9177.954 114
9178.409 111
9178.864 103
9179.319 95
9179.774 91
9180.229 90
9180.684 90
9181.140 88
9181.595 86
9182.050 80
9182.505 77
9182.960 76
9183.415 74
9183.871 74
9184.326 76
9184.781 78
9185.236 78
9185.692 79
9186.147 80
9186.602 80
9187.058 80
9187.513 76
9187.968 72
9188.423 70
9188.879 68
9189.334 67
9189.790 69
9190.245 73
9190.700 75
9191.156 73
9191.611 70
9192.067 64
9192.522 62
9192.977 62
9193.433 63
9193.888 66
9194.344 73
9194.799 77
9195.255 78
9195.710 77
9196.166 74
9196.621 71
9197.077 67
9197.532 60
9197.988 56
9198.444 53
9198.899 53
9199.355 50
9199.810 48
9200.266 47
9200.722 47
9201.177 48
9201.633 47
9202.089 47
9202.544 49
9203.000 48
9203.456 48
9203.911 48
9204.367 48
9204.823 50
9205.279 50
9205.734 47
9206.190 46
9206.646 46
9207.102 46
9207.558 45
9208.013 45
9208.469 48
9208.925 50
9209.381 51
9209.837 50
9210.293 48
9210.749 50
9211.204 49
9211.660 48
9212.116 49
9212.572 47
9213.028 47
9213.484 45
9213.940 42
9214.396 38
9214.852 34
9215.308 34
9215.764 34
9216.220 35
9216.676 38
9217.132 39
9217.588 41
9218.044 42
9218.500 43
9218.956 41
9219.413 38
9219.869 38
9220.325 37
9220.781 36
9221.237 35
9221.693 32
9222.149 31
9222.606 30
9223.062 29
9223.518 29
9223.974 29
9224.430 32
9224.887 34
9225.343 37
9225.799 37
9226.255 35
9226.712 32
9227.168 29
9227.624 28
9228.081 29
9228.537 32
9228.993 35
9229.450 40
9229.906 45
9230.362 49
9230.819 49
9231.275 48
9231.731 44
9232.188 42
9232.644 40
9233.101 38
9233.557 39
9234.014 42
9234.470 47
9234.927 52
9235.383 52
9235.840 53
9236.296 49
9236.753 49
9237.209 49
9237.666 49
9238.122 49
9238.579 48
9239.035 48
9239.492 43
9239.949 41
9240.405 40
9240.862 38
9241.319 37
9241.775 38
9242.232 40
9242.689 41
9243.145 41
9243.602 40
9244.059 39
9244.515 43
9244.972 45
9245.429 44
9245.886 44
9246.342 46
9246.799 51
9247.256 52
9247.713 53
9248.170 54
9248.626 55
9249.083 54
9249.540 50
9249.997 47
9250.454 43
9250.911 40
9251.368 39
9251.824 37
9252.281 37
9252.738 36
9253.195 38
9253.652 37
9254.109 37
9254.566 37
9255.023 37
9255.480 37
9255.937 37
9256.394 38
9256.851 36
9257.308 38
9257.765 42
9258.222 44
9258.679 45
9259.136 43
9259.594 42
9260.051 42
9260.508 41
9260.965 41
9261.422 40
9261.879 41
9262.336 43
9262.794 43
9263.251 41
9263.708 39
9264.165 37
9264.622 34
9265.080 33
9265.537 33
9265.994 37
9266.451 41
9266.909 46
9267.366 50
9267.823 54
9268.280 56
9268.738 54
9269.195 48
9269.652 45
9270.110 44
9270.567 48
9271.025 50
9271.482 50
9271.939 51
9272.397 52
9272.854 53
9273.312 53
9273.769 53
9274.227 55
9274.684 58
9275.141 64
9275.599 73
9276.056 81
9276.514 88
9276.971 94
9277.429 100
9277.887 102
9278.344 102
9278.802 99
9279.259 94
9279.717 95
9280.174 100
9280.632 102
9281.090 105
9281.547 109
9282.005 112
9282.463 116
9282.920 123
9283.378 132
9283.836 141
9284.293 148
9284.751 155
9285.209 162
9285.667 170
9286.124 181
9286.582 189
9287.040 200
9287.498 212
9287.955 222
9288.413 226
9288.871 224
9289.329 222
9289.787 216
9290.245 215
9290.702 216
9291.160 213
9291.618 214
9292.076 214
9292.534 214
9292.992 215
9293.450 219
9293.908 222
9294.366 221
9294.824 225
9295.282 222
9295.740 209
9296.198 193
9296.656 185
9297.114 180
9297.572 181
9298.030 186
9298.488 187
9298.946 189
9299.404 191
9299.862 185
9300.320 175
9300.778 165
9301.236 161
9301.695 156
9302.153 156
9302.611 159
9303.069 162
9303.527 164
9303.985 164
9304.444 166
9304.902 168
9305.360 165
9305.818 162
9306.276 158
9306.735 156
9307.193 155
9307.651 153
9308.110 148
9308.568 139
9309.026 138
9309.485 139
9309.943 137
9310.401 138
9310.860 135
9311.318 128
9311.776 121
9312.235 113
9312.693 107
9313.152 104
9313.610 105
9314.068 111
9314.527 121
9314.985 136
9315.444 146
9315.902 153
9316.361 154
9316.819 151
9317.278 151
9317.736 149
9318.195 141
9318.653 138
9319.112 136
9319.571 138
9320.029 142
9320.488 147
9320.946 147
9321.405 147
9321.864 149
9322.322 146
9322.781 138
9323.240 132
9323.698 126
9324.157 127
9324.616 136
9325.074 143
9325.533 147
9325.992 154
9326.451 155
9326.909 153
9327.368 149
9327.827 148
9328.286 151
9328.744 157
9329.203 165
9329.662 170
9330.121 177
9330.580 189
9331.039 194
9331.497 198
9331.956 207
9332.415 221
9332.874 239
9333.333 261
9333.792 282
9334.251 297
9334.710 309
9335.169 317
9335.628 316
9336.087 309
9336.546 301
9337.005 300
9337.464 298
9337.923 301
9338.382 302
9338.841 310
9339.300 318
9339.759 326
9340.218 326
9340.677 321
9341.136 316
9341.595 319
9342.055 322
9342.514 327
9342.973 337
9343.432 347
9343.891 362
9344.350 370
9344.810 377
9345.269 389
9345.728 408
9346.187 432
9346.646 465
9347.106 495
9347.565 526
9348.024 554
9348.484 585
9348.943 608
9349.402 629
9349.861 649
9350.321 663
9350.780 670
9351.239 669
9351.699 665
9352.158 661
9352.618 654
9353.077 650
9353.536 637
9353.996 619
9354.455 599
9354.915 577
9355.374 554
9355.834 535
9356.293 528
9356.753 524
9357.212 520
9357.672 518
9358.131 507
9358.591 494
9359.050 475
9359.510 443
9359.969 417
9360.429 403
9360.889 398
9361.348 396
9361.808 394
9362.267 391
9362.727 387
9363.187 380
9363.646 373
9364.106 361
9364.566 363
9365.025 370
9365.485 375
9365.945 375
9366.404 368
9366.864 356
9367.324 346
9367.784 335
9368.243 327
9368.703 324
9369.163 329
9369.623 334
9370.083 344
9370.543 360
9371.002 372
9371.462 387
9371.922 406
9372.382 416
9372.842 424
9373.302 438
9373.762 447
9374.222 463
9374.681 487
9375.141 518
9375.601 549
9376.061 585
9376.521 619
9376.981 635
9377.441 647
9377.901 648
9378.361 633
9378.821 612
9379.281 592
9379.741 579
9380.202 570
9380.662 559
9381.122 554
9381.582 544
9382.042 530
9382.502 511
9382.962 494
9383.422 474
9383.882 452
9384.343 432
9384.803 413
9385.263 393
9385.723 381
9386.183 374
9386.644 364
9387.104 361
9387.564 359
9388.024 350
9388.485 338
9388.945 327
9389.405 330
9389.866 331
9390.326 334
9390.786 341
9391.247 346
9391.707 353
9392.167 354
9392.628 355
9393.088 356
9393.548 356
9394.009 367
9394.469 378
9394.930 389
9395.390 402
9395.851 420
9396.311 444
9396.771 480
9397.232 523
9397.692 566
9398.153 600
9398.613 630
9399.074 661
9399.535 687
9399.995 711
9400.456 738
9400.916 762
9401.377 788
9401.837 812
9402.298 835
9402.759 859
9403.219 883
9403.680 905
9404.141 927
9404.601 948
9405.062 970
9405.523 989
9405.983 1015
9406.444 1052
9406.905 1097
9407.365 1148
9407.826 1192
9408.287 1243
9408.748 1311
9409.208 1402
9409.669 1517
9410.130 1663
9410.591 1862
9411.052 2119
9411.513 2405
9411.973 2722
9412.434 3073
9412.895 3478
9413.356 3950
9413.817 4478
9414.278 5050
9414.739 5741
9415.200 6545
9415.661 7483
9416.122 8538
9416.582 9742
9417.043 11060
9417.504 12466
9417.965 13895
9418.426 15254
9418.887 16550
9419.348 17828
9419.809 18976
9420.271 19978
9420.732 20793
9421.193 21408
9421.654 21804
9422.115 21963
9422.576 21852
9423.037 21455
9423.498 20887
9423.959 20170
9424.420 19285
9424.882 18297
9425.343 17250
9425.804 16163
9426.265 15063
9426.726 13952
9427.188 12844
9427.649 11730
9428.110 10654
9428.571 9587
9429.033 8565
9429.494 7635
9429.955 6801
9430.416 6042
9430.878 5360
9431.339 4751
9431.800 4231
9432.262 3772
9432.723 3373
9433.185 3016
9433.646 2712
9434.107 2451
9434.569 2208
9435.030 1982
9435.492 1784
9435.953 1606
9436.414 1453
9436.876 1320
9437.337 1205
9437.799 1097
9438.260 1001
9438.722 919
9439.183 846
9439.645 788
9440.106 747
9440.568 710
9441.029 678
9441.491 652
9441.953 620
9442.414 581
9442.876 538
9443.337 499
9443.799 467
9444.261 441
9444.722 416
9445.184 387
9445.646 362
9446.107 343
9446.569 327
9447.031 316
9447.492 303
9447.954 286
9448.416 265
9448.878 247
9449.339 237
9449.801 229
9450.263 225
9450.725 222
9451.187 222
9451.648 225
9452.110 221
9452.572 207
9453.034 193
9453.496 184
9453.958 180
9454.420 170
9454.881 160
9455.343 147
9455.805 139
9456.267 131
9456.729 129
9457.191 133
9457.653 142
9458.115 149
9458.577 153
9459.039 153
9459.501 152
9459.963 147
9460.425 140
9460.887 132
9461.349 133
9461.811 137
9462.273 140
9462.735 140
9463.198 140
9463.660 142
9464.122 140
9464.584 134
9465.046 125
9465.508 119
9465.970 115
9466.433 116
9466.895 118
9467.357 119
9467.819 120
9468.281 119
9468.744 116
9469.206 105
9469.668 98
9470.130 93
9470.593 88
9471.055 90
9471.517 91
9471.980 93
9472.442 98
9472.904 102
9473.367 110
9473.829 117
9474.291 121
9474.754 127
9475.216 137
9475.678 148
9476.141 161
9476.603 177
9477.066 193
9477.528 210
9477.991 228
9478.453 244
9478.916 252
9479.378 262
9479.841 264
9480.303 254
9480.766 239
9481.228 218
9481.691 194
9482.153 175
9482.616 157
9483.079 147
9483.541 138
9484.004 132
9484.466 122
9484.929 112
9485.392 101
9485.854 94
9486.317 88
9486.780 86
9487.242 85
9487.705 81
9488.168 76
9488.630 72
9489.093 68
9489.556 65
9490.019 60
9490.481 57
9490.944 55
9491.407 55
9491.870 51
9492.333 45
9492.795 42
9493.258 44
9493.721 47
9494.184 51
9494.647 53
9495.110 56
9495.573 59
9496.036 62
9496.498 61
9496.961 60
9497.424 59
9497.887 57
9498.350 54
9498.813 55
9499.276 56
9499.739 59
9500.202 60
9500.665 60
9501.128 57
9501.591 56
9502.054 54
9502.517 48
9502.980 46
9503.443 49
9503.907 50
9504.370 53
9504.833 54
9505.296 54
9505.759 52
9506.222 48
9506.685 41
9507.149 37
9507.612 39
9508.075 43
9508.538 43
9509.001 47
9509.465 55
9509.928 61
9510.391 62
9510.854 62
9511.318 61
9511.781 61
9512.244 60
9512.708 56
9513.171 51
9513.634 48
9514.098 46
9514.561 41
9515.024 39
9515.488 40
9515.951 38
9516.414 36
9516.878 38
9517.341 42
9517.805 46
9518.268 50
9518.732 53
9519.195 52
9519.659 52
9520.122 47
9520.586 40
9521.049 33
9521.513 32
9521.976 32
9522.440 34
9522.903 37
9523.367 40
9523.830 43
9524.294 45
9524.758 47
9525.221 48
9525.685 50
9526.148 52
9526.612 58
9527.076 62
9527.539 61
9528.003 59
9528.467 55
9528.930 49
9529.394 46
9529.858 43
9530.322 43
9530.785 44
9531.249 48
9531.713 52
9532.177 55
9532.641 57
9533.104 56
9533.568 52
9534.032 48
9534.496 46
9534.960 45
9535.424 46
9535.887 44
9536.351 45
9536.815 49
9537.279 52
9537.743 53
9538.207 49
9538.671 47
9539.135 45
9539.599 44
9540.063 44
9540.527 40
9540.991 38
9541.455 39
9541.919 43
9542.383 47
9542.847 48
9543.311 50
9543.775 54
9544.239 56
9544.703 57
9545.167 55
9545.631 52
9546.095 50
9546.560 49
9547.024 45
9547.488 43
9547.952 42
9548.416 45
9548.880 49
9549.345 50
9549.809 53
9550.273 58
9550.737 60
9551.202 65
9551.666 67
9552.130 69
9552.594 72
9553.059 73
9553.523 74
9553.987 72
9554.452 71
9554.916 70
9555.380 65
9555.845 64
9556.309 61
9556.773 58
9557.238 57
9557.702 56
9558.167 59
9558.631 62
9559.096 67
9559.560 72
9560.024 76
9560.489 78
9560.953 74
9561.418 70
9561.882 69
9562.347 67
9562.811 65
9563.276 64
9563.741 64
9564.205 68
9564.670 79
9565.134 86
9565.599 92
9566.063 96
9566.528 99
9566.993 97
9567.457 95
9567.922 93
9568.387 90
9568.851 89
9569.316 92
9569.781 93
9570.245 92
9570.710 89
9571.175 84
9571.640 81
9572.104 80
9572.569 83
9573.034 87
9573.499 91
9573.964 95
9574.428 97
9574.893 98
9575.358 97
9575.823 91
9576.288 85
9576.753 78
9577.217 76
9577.682 73
9578.147 74
9578.612 78
9579.077 81
9579.542 85
9580.007 90
9580.472 94
9580.937 96
9581.402 93
9581.867 91
9582.332 90
9582.797 94
9583.262 95
9583.727 99
9584.192 104
9584.657 113
9585.122 119
9585.587 121
9586.052 118
9586.517 115
9586.983 114
9587.448 112
9587.913 103
9588.378 98
9588.843 95
9589.308 97
9589.774 96
9590.239 93
9590.704 94
9591.169 96
9591.634 97
9592.100 97
9592.565 94
9593.030 93
9593.495 91
9593.961 90
9594.426 85
9594.891 81
9595.357 81
9595.822 79
9596.287 80
9596.753 81
9597.218 84
9597.683 89
9598.149 94
9598.614 97
9599.080 97
9599.545 102
9600.010 104
9600.476 103
9600.941 104
9601.407 101
9601.872 100
9602.338 102
9602.803 102
9603.269 101
9603.734 100
9604.200 105
9604.665 107
9605.131 111
9605.597 113
9606.062 113
9606.528 116
9606.993 118
9607.459 114
9607.925 107
9608.390 102
9608.856 101
9609.322 98
9609.787 96
9610.253 92
9610.719 93
9611.184 96
9611.650 96
9612.116 93
9612.581 87
9613.047 85
9613.513 81
9613.979 74
9614.445 72
9614.910 74
9615.376 79
9615.842 92
9616.308 105
9616.774 113
9617.239 121
9617.705 130
9618.171 133
9618.637 139
9619.103 152
9619.569 167
9620.035 182
9620.501 203
9620.967 225
9621.433 247
9621.899 271
9622.365 295
9622.831 321
9623.297 348
9623.763 383
9624.229 416
9624.695 448
9625.161 480
9625.627 518
9626.093 552
9626.559 584
9627.025 609
9627.491 625
9627.957 634
9628.423 648
9628.889 658
9629.356 662
9629.822 659
9630.288 642
9630.754 618
9631.220 588
9631.686 545
9632.153 497
9632.619 452
9633.085 417
9633.551 392
9634.018 375
9634.484 367
9634.950 353
9635.417 344
9635.883 330
9636.349 308
9636.815 290
9637.282 280
9637.748 284
9638.214 295
9638.681 308
9639.147 333
9639.614 352
9640.080 372
9640.546 387
9641.013 397
9641.479 411
9641.946 433
9642.412 455
9642.879 467
9643.345 474
9643.812 482
9644.278 489
9644.745 493
9645.211 495
9645.678 493
9646.144 489
9646.611 482
9647.077 466
9647.544 446
9648.011 430
9648.477 413
9648.944 398
9649.411 377
9649.877 357
9650.344 333
9650.811 304
9651.277 275
9651.744 246
9652.211 218
9652.677 200
9653.144 184
9653.611 169
9654.077 154
9654.544 146
9655.011 138
9655.478 133
9655.945 129
9656.411 125
9656.878 122
9657.345 120
9657.812 114
9658.279 104
9658.746 96
9659.212 89
9659.679 78
9660.146 68
9660.613 58
9661.080 52
9661.547 51
9662.014 50
9662.481 51
9662.948 56
9663.415 65
9663.882 73
9664.349 79
9664.816 83
9665.283 84
9665.750 85
9666.217 86
9666.684 84
9667.151 83
9667.618 80
9668.085 77
9668.552 72
9669.019 64
9669.486 57
9669.954 49
9670.421 47
9670.888 49
9671.355 55
9671.822 62
9672.289 65
9672.757 67
9673.224 67
9673.691 63
9674.158 58
9674.625 52
9675.093 49
9675.560 47
9676.027 48
9676.495 48
9676.962 49
9677.429 52
9677.896 58
9678.364 62
9678.831 63
9679.298 61
9679.766 56
9680.233 49
9680.701 44
9681.168 44
9681.635 43
9682.103 46
9682.570 48
9683.038 48
9683.505 47
9683.973 45
9684.440 45
9684.908 48
9685.375 52
9685.843 59
9686.310 63
9686.778 65
9687.245 59
9687.713 52
9688.180 46
9688.648 41
9689.116 42
9689.583 42
9690.051 46
9690.518 49
9690.986 52
9691.454 56
9691.921 59
9692.389 62
9692.857 62
9693.324 60
9693.792 59
9694.260 55
9694.728 52
9695.195 46
9695.663 43
9696.131 47
9696.599 53
9697.066 62
9697.534 67
9698.002 73
9698.470 83
9698.938 93
9699.405 102
9699.873 107
9700.341 110
9700.809 115
9701.277 119
9701.745 124
9702.213 129
9702.681 140
9703.149 159
9703.617 179
9704.084 206
9704.552 233
9705.020 259
9705.488 293
9705.956 327
9706.424 368
9706.892 421
9707.360 472
9707.829 533
9708.297 597
9708.765 657
9709.233 718
9709.701 781
9710.169 835
9710.637 892
9711.105 953
9711.573 1011
9712.041 1061
9712.510 1107
9712.978 1129
9713.446 1128
9713.914 1122
9714.382 1098
9714.851 1053
9715.319 1011
9715.787 958
9716.255 906
9716.724 861
9717.192 809
9717.660 748
9718.128 681
9718.597 612
9719.065 545
9719.533 483
9720.002 423
9720.470 358
9720.938 311
9721.407 279
9721.875 254
9722.344 231
9722.812 205
9723.280 184
9723.749 171
9724.217 158
9724.686 140
9725.154 117
9725.623 100
9726.091 89
9726.560 80
9727.028 72
9727.497 67
9727.965 66
9728.434 68
9728.902 69
9729.371 69
9729.839 67
9730.308 63
9730.777 56
9731.245 47
9731.714 39
9732.182 30
9732.651 26
9733.120 28
9733.588 29
9734.057 30
9734.526 31
9734.994 31
9735.463 31
9735.932 31
9736.401 30
9736.869 28
9737.338 28
9737.807 29
9738.276 28
9738.744 27
9739.213 25
9739.682 23
9740.151 25
9740.620 28
9741.089 28
9741.557 29
9742.026 28
9742.495 27
9742.964 26
9743.433 25
9743.902 23
9744.371 19
9744.840 19
9745.309 17
9745.778 18
9746.247 20
9746.716 21
9747.185 23
9747.654 24
9748.123 23
9748.592 20
9749.061 18
9749.530 16
9749.999 14
9750.468 15
9750.937 16
9751.406 19
9751.875 21
9752.344 22
9752.813 22
9753.283 22
9753.752 23
9754.221 24
9754.690 27
9755.159 30
9755.628 31
9756.098 30
9756.567 30
9757.036 29
9757.505 30
9757.975 30
9758.444 30
9758.913 31
9759.382 30
9759.852 30
9760.321 28
9760.790 26
9761.260 27
9761.729 27
9762.198 27
9762.668 27
9763.137 26
9763.607 24
9764.076 22
9764.545 22
9765.015 22
9765.484 22
9765.954 24
9766.423 27
9766.893 30
9767.362 32
9767.832 34
9768.301 36
9768.771 37
9769.240 37
9769.710 37
9770.179 35
9770.649 35
9771.118 34
9771.588 33
9772.057 30
9772.527 30
9772.997 32
9773.466 32
9773.936 33
9774.406 34
9774.875 34
9775.345 34
9775.815 30
9776.284 25
9776.754 20
9777.224 19
9777.693 16
9778.163 14
9778.633 14
9779.103 15
9779.573 18
9780.042 20
9780.512 22
9780.982 24
9781.452 23
9781.922 23
9782.391 20
9782.861 17
9783.331 16
9783.801 14
9784.271 13
9784.741 12
9785.211 14
9785.681 16
9786.151 18
9786.620 21
9787.090 23
9787.560 23
9788.030 25
9788.500 24
9788.970 23
9789.440 22
9789.910 21
9790.380 20
9790.850 22
9791.321 22
9791.791 23
9792.261 24
9792.731 25
9793.201 23
9793.671 23
9794.141 21
9794.611 18
9795.081 14
9795.552 14
9796.022 15
9796.492 18
9796.962 21
9797.432 20
9797.902 21
9798.373 22
9798.843 20
9799.313 19
9799.783 17
9800.254 19
9800.724 22
9801.194 25
9801.665 27
9802.135 26
9802.605 26
9803.076 23
9803.546 19
9804.016 18
9804.487 17
9804.957 17
9805.427 19
9805.898 22
9806.368 23
9806.839 25
9807.309 25
9807.780 24
9808.250 23
9808.721 23
9809.191 22
9809.662 21
9810.132 20
9810.603 18
9811.073 17
9811.544 17
9812.014 17
9812.485 19
9812.955 22
9813.426 24
9813.897 25
9814.367 26
9814.838 24
9815.308 23
9815.779 21
9816.250 19
9816.720 18
9817.191 19
9817.662 16
9818.132 16
9818.603 17
9819.074 18
9819.545 20
9820.015 21
9820.486 22
9820.957 23
9821.428 25
9821.898 26
9822.369 25
9822.840 25
9823.311 25
9823.782 25
9824.253 23
9824.723 22
9825.194 20
9825.665 19
9826.136 18
9826.607 20
9827.078 23
9827.549 25
9828.020 28
9828.491 29
9828.962 30
9829.433 29
9829.904 27
9830.375 24
9830.846 22
9831.317 20
9831.788 21
9832.259 20
9832.730 20
9833.201 21
9833.672 21
9834.143 19
9834.614 18
9835.085 19
9835.556 20
9836.027 19
9836.499 18
9836.970 17
9837.441 20
9837.912 24
9838.383 27
9838.854 27
9839.326 29
9839.797 28
9840.268 26
9840.739 21
9841.211 18
9841.682 17
9842.153 20
9842.624 23
9843.096 26
9843.567 27
9844.038 26
9844.510 23
9844.981 20
9845.452 19
9845.924 20
9846.395 21
9846.867 25
9847.338 27
9847.809 29
9848.281 30
9848.752 27
9849.224 25
9849.695 24
9850.167 23
9850.638 25
9851.110 28
9851.581 30
9852.053 31
9852.524 33
9852.996 34
9853.467 32
9853.939 30
9854.410 28
9854.882 24
9855.353 25
9855.825 24
9856.297 22
9856.768 22
9857.240 23
9857.712 25
9858.183 27
9858.655 28
9859.127 28
9859.598 29
9860.070 31
9860.542 29
9861.013 26
9861.485 23
9861.957 19
9862.429 19
9862.901 21
9863.372 22
9863.844 25
9864.316 31
9864.788 35
9865.260 39
9865.731 40
9866.203 39
9866.675 37
9867.147 36
9867.619 34
9868.091 29
9868.563 24
9869.035 22
9869.507 20
9869.978 20
9870.450 21
9870.922 22
9871.394 25
9871.866 28
9872.338 30
9872.810 31
9873.282 29
9873.754 28
9874.226 29
9874.699 30
9875.171 31
9875.643 30
9876.115 31
9876.587 30
9877.059 29
9877.531 27
9878.003 22
9878.475 20
9878.948 19
9879.420 20
9879.892 22
9880.364 22
9880.836 24
9881.309 24
9881.781 24
9882.253 23
9882.725 21
9883.197 20
9883.670 20
9884.142 21
9884.614 23
9885.087 25
9885.559 26
9886.031 24
9886.504 24
9886.976 23
9887.448 21
9887.921 20
9888.393 20
9888.865 21
9889.338 25
9889.810 27
9890.283 26
9890.755 26
9891.228 26
9891.700 24
9892.173 24
9892.645 23
9893.118 22
9893.590 20
9894.063 21
9894.535 20
9895.008 20
9895.480 21
9895.953 20
9896.425 21
9896.898 21
9897.371 19
9897.843 18
9898.316 17
9898.788 17
9899.261 17
9899.734 18
9900.206 19
9900.679 20
9901.152 20
9901.624 19
9902.097 21
9902.570 24
9903.043 28
9903.515 32
9903.988 35
9904.461 36
9904.934 36
9905.406 35
9905.879 34
9906.352 33
9906.825 34
9907.298 34
9907.771 33
9908.243 32
9908.716 28
9909.189 26
9909.662 22
9910.135 22
9910.608 26
9911.081 29
9911.554 33
9912.027 37
9912.500 39
9912.973 42
9913.446 42
9913.919 43
9914.392 43
9914.865 44
9915.338 46
9915.811 46
9916.284 47
9916.757 49
9917.230 52
9917.703 53
9918.176 50
9918.649 47
9919.122 45
9919.595 46
9920.069 47
9920.542 49
9921.015 52
9921.488 55
9921.961 55
9922.434 52
9922.908 47
9923.381 43
9923.854 40
9924.327 40
9924.801 37
9925.274 35
9925.747 31
9926.220 27
9926.694 23
9927.167 24
9927.640 30
9928.114 34
9928.587 42
9929.060 48
9929.534 51
9930.007 51
9930.481 47
9930.954 42
9931.427 36
9931.901 34
9932.374 32
9932.848 29
9933.321 30
9933.795 33
9934.268 33
9934.742 35
9935.215 36
9935.689 37
9936.162 38
9936.636 39
9937.109 38
9937.583 34
9938.056 32
9938.530 32
9939.004 28
9939.477 28
9939.951 27
9940.424 29
9940.898 31
9941.372 32
9941.845 30
9942.319 28
9942.793 28
9943.266 28
9943.740 29
9944.214 29
9944.688 29
9945.161 30
9945.635 32
9946.109 32
9946.583 30
9947.056 27
9947.530 24
9948.004 22
9948.478 22
9948.952 21
9949.425 22
9949.899 23
9950.373 24
9950.847 24
9951.321 24
9951.795 21
9952.269 19
9952.743 18
9953.217 18
9953.691 18
9954.165 20
9954.638 19
9955.112 17
9955.586 16
9956.060 16
9956.534 13
9957.008 13
9957.483 13
9957.957 13
9958.431 14
9958.905 15
9959.379 14
9959.853 13
9960.327 13
9960.801 12
9961.275 10
9961.749 11
9962.223 11
9962.698 11
9963.172 12
9963.646 14
9964.120 15
9964.594 16
9965.069 17
9965.543 17
9966.017 14
9966.491 13
9966.966 11
9967.440 9
9967.914 12
9968.388 14
9968.863 16
9969.337 17
9969.811 18
9970.286 18
9970.760 17
9971.234 17
9971.709 17
9972.183 16
9972.658 18
9973.132 19
9973.606 19
9974.081 17
9974.555 17
9975.030 16
9975.504 15
9975.979 14
9976.453 12
9976.928 11
9977.402 10
9977.877 10
9978.351 10
9978.826 11
9979.300 11
9979.775 11
9980.249 11
9980.724 12
9981.199 13
9981.673 14
9982.148 13
9982.623 12
9983.097 14
9983.572 15
9984.047 15
9984.521 15
9984.996 18
9985.471 21
9985.945 22
9986.420 22
9986.895 23
9987.369 26
9987.844 29
9988.319 31
9988.794 34
9989.269 37
9989.743 42
9990.218 45
9990.693 48
9991.168 48
9991.643 47
9992.118 44
9992.592 41
9993.067 37
9993.542 33
9994.017 29
9994.492 26
9994.967 25
9995.442 26
9995.917 24
9996.392 23
9996.867 21
9997.342 23
9997.817 24
9998.292 25
9998.767 24
9999.242 22
9999.717 20
10000.192 19
10000.667 18
10001.142 18
10001.617 18
10002.092 20
10002.567 21
10003.042 19
10003.518 18
10003.993 15
10004.468 14
10004.943 13
10005.418 13
10005.893 15
10006.369 17
10006.844 19
10007.319 17
10007.794 14
10008.270 15
10008.745 15
10009.220 15
10009.695 15
10010.171 13
10010.646 13
10011.121 13
10011.597 12
10012.072 9
10012.547 8
10013.023 8
10013.498 9
10013.973 10
10014.449 11
10014.924 12
10015.400 13
10015.875 12
10016.350 11
10016.826 11
10017.301 11
10017.777 11
10018.252 11
10018.728 11
10019.203 11
10019.679 12
10020.154 12
10020.630 12
10021.105 11
10021.581 11
10022.057 12
10022.532 13
10023.008 13
10023.483 14
10023.959 15
10024.435 18
10024.910 19
10025.386 19
10025.862 18
10026.337 16
10026.813 14
10027.289 12
10027.764 11
10028.240 10
10028.716 9
10029.191 9
10029.667 10
10030.143 9
10030.619 9
10031.095 9
10031.570 10
10032.046 10
10032.522 11
10032.998 10
10033.474 9
10033.950 9
10034.425 9
10034.901 11
10035.377 14
10035.853 17
10036.329 19
10036.805 21
10037.281 24
10037.757 23
10038.233 22
10038.709 19
10039.185 17
10039.661 17
10040.137 18
10040.613 16
10041.089 15
10041.565 14
10042.041 14
10042.517 13
10042.993 12
10043.469 11
10043.945 11
10044.421 13
10044.897 14
10045.373 14
10045.850 16
10046.326 17
10046.802 18
10047.278 18
10047.754 17
10048.230 15
10048.707 14
10049.183 12
10049.659 11
10050.135 13
10050.612 18
10051.088 21
10051.564 22
10052.040 23
10052.517 21
10052.993 21
10053.469 20
10053.946 18
10054.422 17
10054.898 16
10055.375 17
10055.851 17
10056.327 14
10056.804 12
10057.280 10
10057.757 9
10058.233 10
10058.710 10
10059.186 9
10059.662 9
10060.139 11
10060.615 13
10061.092 14
10061.568 15
10062.045 15
10062.521 17
10062.998 18
10063.475 18
10063.951 17
10064.428 17
10064.904 17
10065.381 17
10065.857 18
10066.334 16
10066.811 16
10067.287 17
10067.764 17
10068.241 17
10068.717 17
10069.194 18
10069.671 17
10070.148 17
10070.624 16
10071.101 13
10071.578 12
10072.054 12
10072.531 11
10073.008 11
10073.485 11
10073.962 14
10074.438 16
10074.915 19
10075.392 21
10075.869 21
10076.346 22
10076.823 21
10077.300 19
10077.776 17
10078.253 15
10078.730 15
10079.207 15
10079.684 15
10080.161 16
10080.638 15
10081.115 13
10081.592 12
10082.069 12
10082.546 10
10083.023 9
10083.500 12
10083.977 14
10084.454 15
10084.931 15
10085.408 15
10085.885 14
10086.362 13
10086.840 11
10087.317 8
10087.794 8
10088.271 9
10088.748 9
10089.225 9
10089.702 9
10090.180 12
10090.657 14
10091.134 17
10091.611 17
10092.089 17
10092.566 16
10093.043 15
10093.520 14
10093.998 13
10094.475 11
10094.952 12
10095.429 14
10095.907 15
10096.384 14
10096.861 14
10097.339 12
10097.816 10
10098.294 10
10098.771 8
10099.248 8
10099.726 7
10100.203 8
10100.681 8
10101.158 9
10101.636 9
10102.113 9
10102.591 9
10103.068 10
10103.546 9
10104.023 8
10104.501 8
10104.978 8
10105.456 8
10105.933 10
10106.411 11
10106.888 13
10107.366 14
10107.844 15
10108.321 14
10108.799 13
10109.276 15
10109.754 17
10110.232 17
10110.709 17
10111.187 16
10111.665 15
10112.143 16
10112.620 16
10113.098 15
10113.576 14
10114.053 14
10114.531 16
10115.009 16
10115.487 15
10115.965 15
10116.442 16
10116.920 16
10117.398 14
10117.876 13
10118.354 11
10118.832 11
10119.310 13
10119.787 14
10120.265 14
10120.743 15
10121.221 15
10121.699 15
10122.177 14
10122.655 14
10123.133 12
10123.611 12
10124.089 13
10124.567 14
10125.045 14
10125.523 13
10126.001 14
10126.479 14
10126.957 14
10127.435 13
10127.913 11
10128.391 10
10128.869 12
10129.348 13
10129.826 14
10130.304 17
10130.782 20
10131.260 24
10131.738 26
10132.216 27
10132.695 26
10133.173 25
10133.651 26
10134.129 24
10134.608 23
10135.086 24
10135.564 27
10136.042 28
10136.521 31
10136.999 31
10137.477 30
10137.956 30
10138.434 29
10138.912 27
10139.391 24
10139.869 22
10140.347 20
10140.826 18
10141.304 18
10141.783 16
10142.261 16
10142.739 16
10143.218 17
10143.696 18
10144.175 18
10144.653 18
10145.132 18
10145.610 17
10146.089 17
10146.567 16
10147.046 16
10147.524 15
10148.003 14
10148.481 13
10148.960 13
10149.439 13
10149.917 13
10150.396 12
10150.874 13
10151.353 14
10151.832 15
10152.310 13
10152.789 12
10153.268 10
10153.746 9
10154.225 8
10154.704 8
10155.183 9
10155.661 11
10156.140 13
10156.619 14
10157.098 13
10157.576 13
10158.055 13
10158.534 13
10159.013 14
10159.492 15
10159.970 16
10160.449 17
10160.928 16
10161.407 15
10161.886 15
10162.365 15
10162.844 15
10163.323 15
10163.802 18
10164.280 21
10164.759 20
10165.238 19
10165.717 17
10166.196 16
10166.675 14
10167.154 11
10167.633 10
10168.112 10
10168.591 12
10169.070 13
10169.550 13
10170.029 13
10170.508 13
10170.987 14
10171.466 13
10171.945 14
10172.424 16
10172.903 17
10173.382 18
10173.862 20
10174.341 21
10174.820 20
10175.299 19
10175.778 17
10176.258 14
10176.737 13
10177.216 11
10177.695 9
10178.175 9
10178.654 10
10179.133 10
10179.613 10
10180.092 11
10180.571 11
10181.050 11
10181.530 10
10182.009 10
10182.489 8
10182.968 8
10183.447 8
10183.927 8
10184.406 8
10184.886 8
10185.365 9
10185.844 9
10186.324 10
10186.803 10
10187.283 11
10187.762 11
10188.242 11
10188.721 11
10189.201 11
10189.680 13
10190.160 15
10190.640 15
10191.119 15
10191.599 16
10192.078 16
10192.558 15
10193.038 15
10193.517 15
10193.997 15
10194.476 16
10194.956 16
10195.436 16
10195.916 16
10196.395 17
10196.875 15
10197.355 13
10197.834 13
10198.314 16
10198.794 18
10199.274 21
10199.753 22
10200.233 22
10200.713 21
10201.193 18
10201.673 14
10202.152 12
10202.632 10
10203.112 11
10203.592 12
10204.072 13
10204.552 14
10205.032 14
10205.512 14
10205.992 13
10206.471 12
10206.951 14
10207.431 15
10207.911 16
10208.391 18
10208.871 19
10209.351 20
10209.831 19
10210.311 18
10210.791 15
10211.271 13
10211.751 13
10212.232 13
10212.712 15
10213.192 16
10213.672 16
10214.152 16
10214.632 16
10215.112 17
10215.592 17
10216.073 17
10216.553 17
10217.033 16
10217.513 15
10217.993 13
10218.474 10
10218.954 7
10219.434 6
10219.914 7
10220.394 9
10220.875 11
10221.355 13
10221.835 14
10222.316 13
10222.796 13
10223.276 12
10223.757 12
10224.237 11
10224.717 12
10225.198 12
10225.678 12
10226.159 11
10226.639 10
10227.119 9
10227.600 9
10228.080 9
10228.561 10
10229.041 9
10229.522 8
10230.002 9
10230.483 9
10230.963 9
10231.444 10
10231.924 14
10232.405 17
10232.885 20
10233.366 22
10233.846 22
10234.327 21
10234.808 18
10235.288 14
10235.769 13
10236.249 12
10236.730 12
10237.211 12
10237.691 13
10238.172 13
10238.653 15
10239.134 17
10239.614 16
10240.095 15
10240.576 15
10241.056 14
10241.537 13
10242.018 13
10242.499 13
10242.980 11
10243.460 12
10243.941 11
10244.422 10
10244.903 8
10245.384 9
10245.865 10
10246.345 15
10246.826 18
10247.307 19
10247.788 18
10248.269 16
10248.750 14
10249.231 12
10249.712 11
10250.193 12
10250.674 11
10251.155 14
10251.636 17
10252.117 17
10252.598 16
10253.079 14
10253.560 11
10254.041 12
10254.522 13
10255.003 14
10255.484 15
10255.965 18
10256.446 20
10256.928 20
10257.409 20
10257.890 18
10258.371 14
10258.852 13
10259.333 12
10259.814 12
10260.296 11
10260.777 11
10261.258 10
10261.739 9
10262.221 9
10262.702 9
10263.183 10
10263.664 11
10264.146 13
10264.627 14
10265.108 14
10265.590 14
10266.071 13
10266.552 11
10267.034 11
10267.515 12
10267.996 13
10268.478 15
10268.959 16
10269.441 16
10269.922 17
10270.403 17
10270.885 15
10271.366 15
10271.848 18
10272.329 18
10272.811 19
10273.292 20
10273.774 20
10274.255 20
10274.737 18
10275.219 17
10275.700 15
10276.182 16
10276.663 16
10277.145 14
10277.626 13
10278.108 12
10278.590 11
10279.071 10
10279.553 11
10280.035 11
10280.516 11
10280.998 13
10281.480 15
10281.961 15
10282.443 15
10282.925 15
10283.407 16
10283.888 17
10284.370 17
10284.852 17
10285.334 15
10285.815 14
10286.297 13
10286.779 12
10287.261 11
10287.743 10
10288.225 10
10288.707 9
10289.188 10
10289.670 11
10290.152 10
10290.634 9
10291.116 10
10291.598 11
10292.080 11
10292.562 11
10293.044 12
10293.526 13
10294.008 15
10294.490 16
10294.972 15
10295.454 13
10295.936 11
10296.418 10
10296.900 10
10297.382 11
10297.864 13
10298.346 14
10298.828 15
10299.310 15
10299.793 14
10300.275 9
10300.757 7
10301.239 7
10301.721 8
10302.203 9
10302.686 11
10303.168 13
10303.650 13
10304.132 12
10304.614 11
10305.097 9
10305.579 8
10306.061 8
10306.544 9
10307.026 11
10307.508 12
10307.990 12
10308.473 11
10308.955 10
10309.438 9
10309.920 8
10310.402 7
10310.885 6
10311.367 6
10311.849 6
10312.332 7
10312.814 7
10313.297 9
10313.779 10
10314.262 10
10314.744 10
10315.227 10
10315.709 11
10316.192 12
10316.674 13
10317.157 15
10317.639 16
10318.122 17
10318.604 17
10319.087 16
10319.570 15
10320.052 15
10320.535 16
10321.017 17
10321.500 17
10321.983 17
10322.465 18
10322.948 18
10323.431 18
10323.913 19
10324.396 19
10324.879 19
10325.362 19
10325.844 17
10326.327 15
10326.810 14
10327.293 15
10327.775 14
10328.258 14
10328.741 16
10329.224 19
10329.707 22
10330.189 23
10330.672 22
10331.155 18
10331.638 17
10332.121 18
10332.604 18
10333.087 21
10333.570 28
10334.053 34
10334.535 41
10335.018 48
10335.501 63
10335.984 79
10336.467 99
10336.950 122
10337.433 151
10337.916 182
10338.399 207
10338.882 230
10339.366 247
10339.849 258
10340.332 267
10340.815 261
10341.298 247
10341.781 225
10342.264 204
10342.747 183
10343.230 165
10343.714 152
10344.197 135
10344.680 118
10345.163 104
10345.646 88
10346.129 74
10346.613 60
10347.096 48
10347.579 43
10348.062 40
10348.546 34
10349.029 27
10349.512 23
10349.996 19
10350.479 18
10350.962 20
10351.446 21
10351.929 21
10352.412 22
10352.896 19
10353.379 16
10353.862 14
10354.346 12
10354.829 9
10355.313 8
10355.796 9
10356.280 9
10356.763 9
10357.246 8
10357.730 7
10358.213 7
10358.697 9
10359.180 10
10359.664 12
10360.148 13
10360.631 16
10361.115 17
10361.598 17
10362.082 15
10362.565 13
10363.049 13
10363.533 12
10364.016 11
10364.500 11
10364.984 12
10365.467 14
10365.951 15
10366.435 15
10366.918 13
10367.402 13
10367.886 12
10368.369 10
10368.853 9
10369.337 9
10369.821 10
10370.305 10
10370.788 10
10371.272 10
10371.756 9
10372.240 9
10372.724 9
10373.207 8
10373.691 7
10374.175 8
10374.659 7
10375.143 6
10375.627 6
10376.111 5
10376.595 4
10377.079 3
10377.563 3
10378.046 3
10378.530 4
10379.014 6
10379.498 8
10379.982 11
10380.466 13
10380.950 14
10381.435 15
10381.919 16
10382.403 15
10382.887 13
10383.371 12
10383.855 11
10384.339 10
10384.823 8
10385.307 6
10385.791 6
10386.276 6
10386.760 6
10387.244 7
10387.728 8
10388.212 9
10388.696 11
10389.181 12
10389.665 11
10390.149 11
10390.633 10
10391.118 10
10391.602 9
10392.086 10
10392.571 10
10393.055 10
10393.539 10
10394.023 8
10394.508 8
10394.992 8
10395.477 10
10395.961 11
10396.445 12
10396.930 13
10397.414 12
10397.899 11
10398.383 10
10398.867 8
10399.352 6
10399.836 6
10400.321 8
10400.805 8
10401.290 9
10401.774 11
10402.259 11
10402.743 12
10403.228 13
10403.712 12
10404.197 11
10404.682 10
10405.166 9
10405.651 8
10406.135 7
10406.620 6
10407.105 5
10407.589 5
10408.074 5
10408.559 5
10409.043 6
10409.528 6
10410.013 6
10410.497 7
10410.982 8
10411.467 10
10411.952 11
10412.436 11
10412.921 11
10413.406 11
10413.891 9
10414.376 8
10414.860 6
10415.345 6
10415.830 7
10416.315 8
10416.800 7
10417.285 8
10417.770 9
10418.254 8
10418.739 8
10419.224 9
10419.709 9
10420.194 9
10420.679 9
10421.164 11
10421.649 11
10422.134 12
10422.619 11
10423.104 11
10423.589 12
10424.074 12
10424.559 12
10425.044 12
10425.529 13
10426.014 14
10426.499 13
10426.985 14
10427.470 14
10427.955 14
10428.440 15
10428.925 14
10429.410 14
10429.895 13
10430.381 13
10430.866 11
10431.351 9
10431.836 9
10432.321 7
10432.807 7
10433.292 7
10433.777 7
10434.262 6
10434.748 6
10435.233 6
10435.718 7
10436.204 7
10436.689 7
10437.174 7
10437.660 9
10438.145 10
10438.630 10
10439.116 9
10439.601 8
10440.087 8
10440.572 7
10441.057 8
10441.543 7
10442.028 7
10442.514 7
10442.999 7
10443.485 7
10443.970 6
10444.456 6
10444.941 5
10445.427 6
10445.912 7
10446.398 7
10446.883 6
10447.369 5
10447.855 4
10448.340 4
10448.826 4
10449.311 3
10449.797 4
10450.283 6
10450.768 7
10451.254 8
10451.740 9
10452.225 10
10452.711 10
10453.197 9
10453.682 8
10454.168 7
10454.654 6
10455.140 7
10455.625 5
10456.111 6
10456.597 8
10457.083 9
10457.569 11
10458.054 10
10458.540 10
10459.026 10
10459.512 9
10459.998 7
10460.484 5
10460.970 6
10461.456 6
10461.941 7
10462.427 9
10462.913 11
10463.399 13
10463.885 14
10464.371 14
10464.857 14
10465.343 13
10465.829 13
10466.315 13
10466.801 12
10467.287 12
10467.773 10
10468.259 9
10468.745 9
10469.232 10
10469.718 10
10470.204 11
10470.690 12
10471.176 13
10471.662 11
10472.148 9
10472.634 7
10473.121 7
10473.607 6
10474.093 6
10474.579 5
10475.065 4
10475.552 4
10476.038 5
10476.524 5
10477.010 6
10477.497 7
10477.983 7
10478.469 7
10478.956 6
10479.442 6
10479.928 5
10480.415 4
10480.901 4
10481.387 4
10481.874 4
10482.360 5
10482.846 5
10483.333 5
10483.819 5
10484.306 7
10484.792 8
10485.279 9
10485.765 10
10486.252 12
10486.738 14
10487.225 14
10487.711 13
10488.198 12
10488.684 10
10489.171 8
10489.657 5
10490.144 4
10490.630 3
10491.117 4
10491.604 7
10492.090 9
10492.577 13
10493.063 14
10493.550 15
10494.037 14
10494.523 13
10495.010 11
10495.497 8
10495.984 7
10496.470 7
10496.957 7
10497.444 6
10497.930 5
10498.417 5
10498.904 5
10499.391 6
10499.878 8
10500.364 9
10500.851 10
10501.338 12
10501.825 13
10502.312 12
10502.799 11
10503.285 10
10503.772 9
10504.259 10
10504.746 10
10505.233 11
10505.720 12
10506.207 13
10506.694 12
10507.181 10
10507.668 8
10508.155 6
10508.642 5
10509.129 5
10509.616 5
10510.103 7
10510.590 8
10511.077 8
10511.564 8
10512.051 8
10512.538 7
10513.025 6
10513.512 7
10514.000 8
10514.487 8
10514.974 8
10515.461 8
10515.948 7
10516.435 7
10516.923 6
10517.410 4
10517.897 3
10518.384 3
10518.871 3
10519.359 2
10519.846 3
10520.333 3
10520.821 4
10521.308 4
10521.795 5
10522.282 5
10522.770 6
10523.257 6
10523.744 5
10524.232 5
10524.719 5
10525.207 5
10525.694 6
10526.181 7
10526.669 8
10527.156 8
10527.644 8
10528.131 8
10528.619 6
10529.106 6
10529.594 6
10530.081 5
10530.569 5
10531.056 5
10531.544 6
10532.031 5
10532.519 4
10533.006 4
10533.494 4
10533.981 5
10534.469 6
10534.957 7
10535.444 8
10535.932 8
10536.420 8
10536.907 8
10537.395 8
10537.883 8
10538.370 6
10538.858 6
10539.346 7
10539.833 9
10540.321 10
10540.809 11
10541.297 13
10541.784 13
10542.272 12
10542.760 11
10543.248 8
10543.736 7
10544.223 7
10544.711 7
10545.199 8
10545.687 9
10546.175 9
10546.663 11
10547.151 12
10547.638 12
10548.126 13
10548.614 13
10549.102 12
10549.590 11
10550.078 11
10550.566 10
10551.054 8
10551.542 8
10552.030 6
10552.518 6
10553.006 5
10553.494 5
10553.982 5
10554.470 6
10554.958 7
10555.446 8
10555.935 8
10556.423 8
10556.911 7
10557.399 6
10557.887 4
10558.375 5
10558.863 5
10559.352 5
10559.840 5
10560.328 5
10560.816 5
10561.304 5
10561.793 6
10562.281 7
10562.769 7
10563.257 7
10563.746 6
10564.234 7
10564.722 6
10565.210 6
10565.699 7
10566.187 9
10566.675 10
10567.164 11
10567.652 11
10568.141 10
10568.629 8
10569.117 7
10569.606 6
10570.094 5
10570.583 4
10571.071 5
10571.560 3
10572.048 3
10572.537 5
10573.025 6
10573.514 6
10574.002 7
10574.491 8
10574.979 8
10575.468 8
10575.956 6
10576.445 4
10576.933 4
10577.422 6
10577.911 6
10578.399 7
10578.888 8
10579.376 7
10579.865 7
10580.354 6
10580.842 4
10581.331 4
10581.820 4
10582.308 5
10582.797 5
10583.286 5
10583.775 6
10584.263 8
10584.752 8
10585.241 8
10585.730 8
10586.219 7
10586.707 6
10587.196 5
10587.685 4
10588.174 4
10588.663 4
10589.152 5
10589.640 5
10590.129 5
10590.618 5
10591.107 4
10591.596 4
10592.085 4
10592.574 4
10593.063 5
10593.552 5
10594.041 5
10594.530 6
10595.019 6
10595.508 6
10595.997 7
10596.486 8
10596.975 8
10597.464 7
10597.953 6
10598.442 5
10598.931 4
10599.420 5
10599.909 6
10600.399 7
10600.888 8
10601.377 10
10601.866 11
10602.355 12
10602.844 11
10603.334 9
10603.823 7
10604.312 7
10604.801 5
10605.290 5
10605.780 2
10606.269 2
10606.758 1
10607.247 2
10607.737 3
10608.226 4
10608.715 8
10609.205 10
10609.694 11
10610.183 12
10610.673 11
10611.162 9
10611.652 8
10612.141 8
10612.630 7
10613.120 7
10613.609 6
10614.099 7
10614.588 9
10615.078 10
10615.567 11
10616.057 10
10616.546 11
10617.036 12
10617.525 11
10618.015 10
10618.504 10
10618.994 11
10619.483 12
10619.973 10
10620.462 8
10620.952 6
10621.442 4
10621.931 3
10622.421 3
10622.911 3
10623.400 3
10623.890 3
10624.380 4
10624.869 5
10625.359 5
10625.849 6
10626.338 6
10626.828 7
10627.318 8
10627.808 8
10628.297 7
10628.787 7
10629.277 6
10629.767 5
10630.257 4
10630.746 3
10631.236 3
10631.726 3
10632.216 3
10632.706 2
10633.196 2
10633.686 3
10634.175 4
10634.665 5
10635.155 5
10635.645 5
10636.135 6
10636.625 7
10637.115 7
10637.605 6
10638.095 7
10638.585 8
10639.075 9
10639.565 9
10640.055 8
10640.545 6
10641.035 5
10641.525 5
10642.015 5
10642.506 5
10642.996 6
10643.486 6
10643.976 8
10644.466 8
10644.956 9
10645.446 8
10645.937 7
10646.427 7
10646.917 7
10647.407 6
10647.897 4
10648.388 3
10648.878 4
10649.368 4
10649.858 6
10650.349 7
10650.839 9
10651.329 10
10651.820 10
10652.310 10
10652.800 9
10653.291 8
10653.781 7
10654.271 6
10654.762 8
10655.252 9
10655.742 9
10656.233 9
10656.723 8
10657.214 8
10657.704 7
10658.195 4
10658.685 3
10659.176 2
10659.666 4
10660.157 4
10660.647 5
10661.138 5
10661.628 6
10662.119 6
10662.609 6
10663.100 4
10663.590 4
10664.081 5
10664.572 7
10665.062 8
10665.553 9
10666.043 8
10666.534 9
10667.025 10
10667.515 8
10668.006 7
10668.497 6
10668.988 6
10669.478 7
10669.969 7
10670.460 7
10670.951 6
10671.441 7
10671.932 7
10672.423 6
10672.914 5
10673.404 4
10673.895 4
10674.386 4
10674.877 4
10675.368 5
10675.859 6
10676.350 6
10676.840 6
10677.331 6
10677.822 5
10678.313 4
10678.804 5
10679.295 4
10679.786 4
10680.277 4
10680.768 5
10681.259 4
10681.750 4
10682.241 3
10682.732 4
10683.223 5
10683.714 5
10684.205 6
10684.696 7
10685.187 8
10685.678 9
10686.169 10
10686.661 10
10687.152 9
10687.643 8
10688.134 6
10688.625 4
10689.116 4
10689.607 4
10690.099 4
10690.590 4
10691.081 5
10691.572 6
10692.064 6
10692.555 7
10693.046 6
10693.537 6
10694.029 7
10694.520 8
10695.011 8
10695.503 7
10695.994 7
10696.485 6
10696.977 6
10697.468 6
10697.959 5
10698.451 4
10698.942 6
10699.433 7
10699.925 8
10700.416 7
10700.908 8
10701.399 9
10701.891 10
10702.382 10
10702.874 10
10703.365 9
10703.857 9
10704.348 9
10704.840 8
10705.331 5
10705.823 5
10706.314 4
10706.806 2
10707.298 2
10707.789 2
10708.281 2
10708.772 3
10709.264 4
10709.756 4
10710.247 4
10710.739 5
10711.231 5
10711.722 5
10712.214 6
10712.706 7
10713.197 8
10713.689 10
10714.181 10
10714.673 10
10715.165 9
10715.656 7
10716.148 7
10716.640 5
10717.132 4
10717.624 4
10718.115 4
10718.607 6
10719.099 8
10719.591 9
10720.083 9
10720.575 9
10721.067 8
10721.559 7
10722.050 6
10722.542 6
10723.034 5
10723.526 4
10724.018 4
10724.510 4
10725.002 4
10725.494 4
10725.986 4
10726.478 4
10726.970 4
10727.462 3
10727.954 3
10728.447 2
10728.939 3
10729.431 4
10729.923 5
10730.415 6
10730.907 8
10731.399 8
10731.891 8
10732.384 6
10732.876 6
10733.368 5
10733.860 4
10734.352 4
10734.845 3
10735.337 4
10735.829 4
10736.321 4
10736.814 4
10737.306 5
10737.798 4
10738.290 3
10738.783 3
10739.275 4
10739.767 4
10740.260 5
10740.752 6
10741.244 5
10741.737 5
10742.229 5
10742.722 5
10743.214 4
10743.706 5
10744.199 5
10744.691 6
10745.184 5
10745.676 4
10746.169 3
10746.661 2
10747.154 1
10747.646 1
10748.139 0
10748.631 1
10749.124 2
10749.616 3
10750.109 4
10750.602 6
10751.094 7
10751.587 7
10752.079 6
10752.572 5
10753.065 6
10753.557 7
10754.050 7
10754.543 8
10755.035 8
10755.528 8
10756.021 8
10756.514 6
10757.006 6
10757.499 5
10757.992 4
10758.485 4
10758.977 4
10759.470 3
10759.963 3
10760.456 4
10760.949 5
10761.441 7
10761.934 8
10762.427 7
10762.920 7
10763.413 7
10763.906 7
10764.399 7
10764.891 5
10765.384 4
10765.877 4
10766.370 5
10766.863 5
10767.356 5
10767.849 5
10768.342 6
10768.835 6
10769.328 5
10769.821 4
10770.314 3
10770.807 4
10771.300 7
10771.793 9
10772.287 11
10772.780 12
10773.273 11
10773.766 10
10774.259 8
10774.752 6
10775.245 3
10775.738 2
10776.232 2
10776.725 3
10777.218 3
10777.711 3
10778.204 3
10778.698 4
10779.191 6
10779.684 7
10780.177 7
10780.671 7
10781.164 7
10781.657 6
10782.151 6
10782.644 5
10783.137 4
10783.630 4
10784.124 5
10784.617 4
10785.111 3
10785.604 3
10786.097 5
10786.591 6
10787.084 8
10787.578 9
10788.071 10
10788.565 9
10789.058 7
10789.551 6
10790.045 3
10790.538 2
10791.032 1
10791.525 2
10792.019 4
10792.513 6
10793.006 8
10793.500 9
10793.993 9
10794.487 10
10794.980 9
10795.474 6
10795.968 4
10796.461 4
10796.955 4
10797.449 4
10797.942 5
10798.436 5
10798.930 5
10799.423 5
10799.917 5
10800.411 3
10800.905 3
10801.398 4
10801.892 4
10802.386 5
10802.880 7
10803.373 7
10803.867 7
10804.361 8
10804.855 9
10805.349 8
10805.843 8
10806.336 8
10806.830 7
10807.324 6
10807.818 4
10808.312 2
10808.806 1
10809.300 1
10809.794 3
10810.288 3
10810.782 4
10811.276 6
10811.770 8
10812.264 9
10812.758 10
10813.252 9
10813.746 8
10814.240 6
10814.734 5
10815.228 3
10815.722 1
10816.216 2
10816.710 4
10817.204 5
10817.698 7
10818.192 7
10818.687 7
10819.181 6
10819.675 6
10820.169 5
10820.663 3
10821.157 2
10821.652 3
10822.146 4
10822.640 5
10823.134 6
10823.629 5
10824.123 6
10824.617 6
10825.112 7
10825.606 6
10826.100 6
10826.594 7
10827.089 6
10827.583 5
10828.077 5
10828.572 4
10829.066 4
10829.561 4
10830.055 5
10830.549 5
10831.044 6
10831.538 6
10832.033 6
10832.527 5
10833.022 5
10833.516 5
10834.011 4
10834.505 3
10835.000 3
10835.494 2
10835.989 1
10836.483 2
10836.978 2
10837.472 2
10837.967 2
10838.462 3
10838.956 3
10839.451 3
10839.945 3
10840.440 4
10840.935 4
10841.429 4
10841.924 5
10842.419 6
10842.913 6
10843.408 6
10843.903 5
10844.398 4
10844.892 4
10845.387 4
10845.882 4
10846.377 4
10846.871 6
10847.366 8
10847.861 9
10848.356 12
10848.851 14
10849.346 16
10849.840 16
10850.335 17
10850.830 17
10851.325 18
10851.820 18
10852.315 17
10852.810 16
10853.305 16
10853.800 17
10854.295 17
10854.790 16
10855.285 16
10855.780 16
10856.275 15
10856.770 13
10857.265 10
10857.760 7
10858.255 6
10858.750 6
10859.245 6
10859.740 6
10860.235 5
10860.730 5
10861.225 5
10861.720 6
10862.216 8
10862.711 10
10863.206 13
10863.701 15
10864.196 15
10864.691 14
10865.187 11
10865.682 8
10866.177 6
10866.672 4
10867.168 4
10867.663 3
10868.158 2
10868.653 2
10869.149 2
10869.644 3
10870.139 5
10870.635 6
10871.130 8
10871.625 8
10872.121 8
10872.616 6
10873.111 5
10873.607 4
10874.102 3
10874.598 2
10875.093 3
10875.589 3
10876.084 3
10876.579 3
10877.075 4
10877.570 5
10878.066 5
10878.561 5
10879.057 5
10879.552 6
10880.048 6
10880.544 7
10881.039 7
10881.535 7
10882.030 8
10882.526 6
10883.022 4
10883.517 3
10884.013 3
10884.508 4
10885.004 5
10885.500 6
10885.995 7
10886.491 7
10886.987 7
10887.483 5
10887.978 4
10888.474 3
10888.970 3
10889.466 3
10889.961 3
10890.457 3
10890.953 3
10891.449 4
10891.945 4
10892.440 4
10892.936 5
10893.432 6
10893.928 6
10894.424 6
10894.920 5
10895.416 4
10895.911 2
10896.407 1
10896.903 0
10897.399 0
10897.895 3
10898.391 5
10898.887 6
10899.383 6
10899.879 6
10900.375 5
10900.871 4
10901.367 3
10901.863 1
10902.359 1
10902.855 2
10903.351 2
10903.848 2
10904.344 2
10904.840 3
10905.336 3
10905.832 3
10906.328 4
10906.824 5
10907.320 5
10907.817 5
10908.313 4
10908.809 3
10909.305 2
10909.801 2
10910.298 4
10910.794 4
10911.290 6
10911.786 6
10912.283 6
10912.779 6
10913.275 5
10913.772 3
10914.268 2
10914.764 2
10915.261 3
10915.757 3
10916.253 2
10916.750 3
10917.246 2
10917.743 2
10918.239 3
10918.735 4
10919.232 6
10919.728 8
10920.225 8
10920.721 8
10921.218 8
10921.714 7
10922.211 6
10922.707 4
10923.204 3
10923.700 3
10924.197 3
10924.693 3
10925.190 3
10925.687 3
10926.183 3
10926.680 3
10927.176 3
10927.673 3
10928.170 3
10928.666 4
10929.163 5
10929.660 5
10930.156 5
10930.653 5
10931.150 5
10931.646 4
10932.143 3
10932.640 2
10933.137 2
10933.633 4
10934.130 5
10934.627 5
10935.124 6
10935.621 6
10936.117 7
10936.614 6
10937.111 5
10937.608 4
10938.105 4
10938.602 4
10939.099 3
10939.596 3
10940.092 5
10940.589 5
10941.086 6
10941.583 5
10942.080 5
10942.577 5
10943.074 5
10943.571 4
10944.068 4
10944.565 5
10945.062 6
10945.559 4
10946.056 4
10946.553 3
10947.050 4
10947.548 4
10948.045 5
10948.542 4
10949.039 5
10949.536 5
10950.033 4
10950.530 3
10951.027 2
10951.525 2
10952.022 2
10952.519 2
10953.016 3
10953.513 4
10954.011 5
10954.508 6
10955.005 6
10955.502 5
10956.000 4
10956.497 4
10956.994 3
10957.492 3
10957.989 4
10958.486 4
10958.984 4
10959.481 5
10959.978 5
10960.476 5
10960.973 4
10961.470 3
10961.968 3
10962.465 3
10962.963 3
10963.460 3
10963.958 3
10964.455 4
10964.953 4
10965.450 4
10965.948 4
10966.445 3
10966.943 2
10967.440 3
10967.938 2
10968.435 2
10968.933 3
10969.430 3
10969.928 3
10970.426 3
10970.923 3
10971.421 3
10971.918 3
10972.416 3
10972.914 3
10973.411 3
10973.909 4
10974.407 4
10974.905 3
10975.402 4
10975.900 4
10976.398 4
10976.895 3
10977.393 4
10977.891 5
10978.389 6
10978.887 7
10979.384 7
10979.882 7
10980.380 8
10980.878 9
10981.376 9
10981.874 8
10982.371 8
10982.869 8
10983.367 7
10983.865 5
10984.363 4
10984.861 2
10985.359 2
10985.857 2
10986.355 3
10986.853 3
10987.351 3
10987.849 4
10988.347 5
10988.845 6
10989.343 6
10989.841 6
10990.339 6
10990.837 5
10991.335 5
10991.833 4
10992.331 3
10992.829 3
10993.328 3
10993.826 3
10994.324 4
10994.822 4
10995.320 3
10995.818 3
10996.317 3
10996.815 4
10997.313 4
10997.811 5
10998.309 5
10998.808 6
10999.306 6
10999.804 7
11000.302 6
11000.801 5
11001.299 5
11001.797 4
11002.296 3
11002.794 2
11003.292 2
11003.791 1
11004.289 2
11004.787 3
11005.286 3
11005.784 3
11006.283 3
11006.781 3
11007.280 2
11007.778 1
11008.276 1
11008.775 0
11009.273 1
11009.772 1
11010.270 2
11010.769 3
11011.267 3
11011.766 3
11012.265 4
11012.763 4
11013.262 3
11013.760 3
11014.259 2
11014.758 1
11015.256 1
11015.755 1
11016.253 2
11016.752 2
11017.251 3
11017.749 3
11018.248 2
11018.747 2
11019.246 1
11019.744 1
11020.243 1
11020.742 1
11021.240 2
11021.739 1
11022.238 1
11022.737 1
11023.236 1
11023.734 1
11024.233 1
11024.732 2
11025.231 2
11025.730 2
11026.229 2
11026.728 2
11027.226 1
11027.725 2
11028.224 1
11028.723 2
11029.222 2
11029.721 2
11030.220 2
11030.719 2
11031.218 2
11031.717 3
11032.216 3
11032.715 3
11033.214 3
11033.713 3
11034.212 2
11034.711 3
11035.210 2
11035.709 2
11036.208 2
11036.708 2
11037.207 3
11037.706 3
11038.205 2
11038.704 2
11039.203 3
11039.702 3
11040.202 3
11040.701 3
11041.200 3
11041.699 3
11042.198 3
11042.698 1
11043.197 1
11043.696 1
11044.195 2
11044.695 3
11045.194 3
11045.693 4
11046.193 3
11046.692 3
11047.191 3
11047.691 3
11048.190 3
11048.689 4
11049.189 4
11049.688 4
11050.188 3
11050.687 3
11051.187 3
11051.686 5
11052.185 6
11052.685 7
11053.184 8
11053.684 8
11054.183 7
11054.683 6
11055.182 4
11055.682 2
11056.181 1
11056.681 1
11057.181 1
11057.680 1
11058.180 2
11058.679 3
11059.179 3
11059.679 4
11060.178 4
11060.678 5
11061.178 4
11061.677 4
11062.177 3
11062.677 3
11063.176 2
11063.676 3
11064.176 3
11064.676 3
11065.175 4
11065.675 4
11066.175 5
11066.675 6
11067.174 7
11067.674 8
11068.174 9
11068.674 9
11069.174 9
11069.674 8
11070.173 7
11070.673 5
11071.173 5
11071.673 4
11072.173 5
11072.673 7
11073.173 7
11073.673 7
11074.173 6
11074.673 5
11075.173 4
11075.673 3
11076.173 2
11076.673 2
11077.173 3
11077.673 5
11078.173 5
11078.673 6
11079.173 6
11079.673 5
11080.173 4
11080.673 3
11081.173 1
11081.673 1
11082.174 1
11082.674 1
11083.174 2
11083.674 3
11084.174 4
11084.674 5
11085.175 5
11085.675 5
11086.175 5
11086.675 4
11087.176 4
11087.676 3
11088.176 4
11088.676 4
11089.177 4
11089.677 4
11090.177 3
11090.678 3
11091.178 2
11091.678 1
11092.179 1
11092.679 1
11093.179 2
11093.680 2
11094.180 2
11094.681 3
11095.181 2
11095.681 2
11096.182 3
11096.682 4
11097.183 4
11097.683 4
11098.184 5
11098.684 5
11099.185 4
11099.685 4
11100.186 3
11100.686 2
11101.187 3
11101.688 3
11102.188 2
11102.689 2
11103.189 2
11103.690 2
11104.191 3
11104.691 2
11105.192 2
11105.693 2
11106.193 1
11106.694 1
11107.195 -0
11107.695 0
11108.196 1
11108.697 1
11109.198 2
11109.698 2
11110.199 2
11110.700 2
11111.201 1
11111.702 1
11112.202 1
11112.703 2
11113.204 3
11113.705 4
11114.206 4
11114.707 4
11115.207 4
11115.708 4
11116.209 3
11116.710 3
11117.211 2
11117.712 2
11118.213 1
11118.714 1
11119.215 1
11119.716 1
11120.217 2
11120.718 3
11121.219 3
11121.720 3
11122.221 3
11122.722 4
11123.223 4
11123.724 3
11124.225 3
11124.726 3
11125.227 2
11125.729 2
11126.230 2
11126.731 1
11127.232 1
11127.733 2
11128.234 2
11128.736 1
11129.237 1
11129.738 1
11130.239 1
11130.740 2
11131.242 4
11131.743 4
11132.244 4
11132.745 4
11133.247 4
11133.748 4
11134.249 4
11134.751 4
11135.252 3
11135.753 4
11136.255 4
11136.756 3
11137.257 2
11137.759 2
11138.260 1
11138.762 1
11139.263 1
11139.765 1
11140.266 1
11140.767 2
11141.269 3
11141.770 4
11142.272 5
11142.773 5
11143.275 5
11143.776 5
11144.278 4
11144.779 3
11145.281 2
11145.783 1
11146.284 1
11146.786 1
11147.287 1
11147.789 1
11148.291 2
11148.792 2
11149.294 1
11149.796 2
11150.297 3
11150.799 3
11151.301 3
11151.802 3
11152.304 3
11152.806 3
11153.308 3
11153.809 2
11154.311 2
11154.813 2
11155.315 2
11155.816 3
11156.318 3
11156.820 2
11157.322 2
11157.824 2
11158.326 3
11158.827 3
11159.329 4
11159.831 3
11160.333 4
11160.835 4
11161.337 3
11161.839 3
11162.341 1
11162.843 1
11163.345 2
11163.847 4
11164.349 4
11164.851 4
11165.353 4
11165.855 4
11166.357 5
11166.859 4
11167.361 4
11167.863 3
11168.365 3
11168.867 3
11169.369 2
11169.871 1
11170.373 0
11170.876 -0
11171.378 1
11171.880 1
11172.382 1
11172.884 1
11173.386 2
11173.889 2
11174.391 3
11174.893 3
11175.395 3
11175.898 3
11176.400 4
11176.902 4
11177.404 3
11177.907 3
11178.409 3
11178.911 3
11179.414 2
11179.916 3
11180.418 3
11180.921 2
11181.423 2
11181.925 2
11182.428 3
11182.930 3
11183.433 3
11183.935 4
11184.438 5
11184.940 5
11185.442 5
11185.945 5
11186.447 4
11186.950 4
11187.452 3
11187.955 2
11188.457 1
11188.960 1
11189.463 1
11189.965 1
11190.468 1
11190.970 1
11191.473 2
11191.976 2
11192.478 2
11192.981 2
11193.483 3
11193.986 4
11194.489 4
11194.991 4
11195.494 4
11195.997 3
11196.500 3
11197.002 1
11197.505 1
11198.008 2
11198.511 3
11199.013 3
11199.516 4
11200.019 4
11200.522 4
11201.024 3
11201.527 3
11202.030 3
11202.533 3
11203.036 3
11203.539 3
11204.042 2
11204.544 2
11205.047 2
11205.550 2
11206.053 1
11206.556 2
11207.059 2
11207.562 1
11208.065 2
11208.568 3
11209.071 3
11209.574 3
11210.077 3
11210.580 3
11211.083 2
11211.586 2
11212.089 2
11212.592 2
11213.095 2
11213.599 2
11214.102 2
11214.605 2
11215.108 1
11215.611 2
11216.114 2
11216.617 2
11217.121 3
11217.624 3
11218.127 2
11218.630 2
11219.133 2
11219.637 2
11220.140 2
11220.643 2
11221.146 3
11221.650 3
11222.153 3
11222.656 2
11223.160 1
11223.663 1
11224.166 2
11224.670 2
11225.173 2
11225.676 3
11226.180 4
11226.683 5
11227.186 5
11227.690 4
11228.193 3
11228.697 2
11229.200 2
11229.704 1
11230.207 0
11230.711 0
11231.214 0
11231.718 1
11232.221 1
11232.725 1
11233.228 2
11233.732 2
11234.235 2
11234.739 2
11235.242 2
11235.746 3
11236.250 4
11236.753 4
11237.257 5
11237.760 5
11238.264 5
11238.768 5
11239.271 5
11239.775 5
11240.279 3
11240.783 2
11241.286 2
11241.790 2
11242.294 3
11242.798 4
11243.301 6
11243.805 6
11244.309 7
11244.813 7
11245.316 6
11245.820 4
11246.324 3
11246.828 2
11247.332 2
11247.836 2
11248.340 2
11248.843 2
11249.347 2
11249.851 2
11250.355 1
11250.859 0
11251.363 0
11251.867 -0
11252.371 0
11252.875 1
11253.379 2
11253.883 2
11254.387 2
11254.891 3
11255.395 3
11255.899 3
11256.403 3
11256.907 3
11257.411 3
11257.915 2
11258.419 1
11258.924 1
11259.428 1
11259.932 2
11260.436 2
11260.940 3
11261.444 3
11261.949 3
11262.453 3
11262.957 3
11263.461 2
11263.965 3
11264.470 3
11264.974 4
11265.478 4
11265.982 5
11266.487 5
11266.991 4
11267.495 4
11268.000 3
11268.504 3
11269.008 3
11269.513 3
11270.017 2
11270.521 2
11271.026 3
11271.530 3
11272.035 3
11272.539 3
11273.043 4
11273.548 4
11274.052 3
11274.557 2
11275.061 2
11275.566 2
11276.070 3
11276.575 4
11277.079 5
11277.584 5
11278.088 5
11278.593 4
11279.097 3
11279.602 2
11280.107 2
11280.611 1
11281.116 1
11281.620 0
11282.125 1
11282.630 1
11283.134 1
11283.639 2
11284.144 2
11284.648 2
11285.153 4
11285.658 5
11286.163 6
11286.667 5
11287.172 6
11287.677 6
11288.182 6
11288.686 5
11289.191 3
11289.696 2
11290.201 2
11290.706 2
11291.210 2
11291.715 2
11292.220 2
11292.725 2
11293.230 2
11293.735 1
11294.240 1
11294.745 1
11295.250 2
11295.755 3
11296.259 4
11296.764 4
11297.269 5
11297.774 4
11298.279 4
11298.784 2
11299.289 2
11299.794 2
11300.299 2
11300.805 3
11301.310 3
11301.815 4
11302.320 5
11302.825 5
11303.330 5
11303.835 4
11304.340 4
11304.845 3
11305.351 3
11305.856 3
11306.361 2
11306.866 2
11307.371 2
11307.876 2
11308.382 2
11308.887 2
11309.392 2
11309.897 2
11310.403 2
11310.908 2
11311.413 2
11311.919 1
11312.424 2
11312.929 2
11313.435 3
11313.940 3
11314.445 3
11314.951 2
11315.456 3
11315.961 3
11316.467 3
11316.972 3
11317.478 3
11317.983 3
11318.489 3
11318.994 3
11319.499 2
11320.005 2
11320.510 3
11321.016 3
11321.521 2
11322.027 2
11322.533 2
11323.038 1
11323.544 1
11324.049 1
11324.555 1
11325.060 1
11325.566 1
11326.072 1
11326.577 1
11327.083 2
11327.589 2
11328.094 2
11328.600 2
11329.106 3
11329.611 3
11330.117 2
11330.623 2
11331.128 1
11331.634 1
11332.140 1
11332.646 -0
11333.151 1
11333.657 2
11334.163 3
11334.669 3
11335.175 4
11335.681 4
11336.186 5
11336.692 4
11337.198 3
11337.704 3
11338.210 3
11338.716 4
11339.222 4
11339.728 4
11340.234 3
11340.739 3
11341.245 3
11341.751 3
11342.257 2
11342.763 2
11343.269 2
11343.775 2
11344.281 2
11344.787 2
11345.294 1
11345.800 0
11346.306 2
11346.812 3
11347.318 3
11347.824 3
11348.330 3
11348.836 3
11349.342 3
11349.848 2
11350.355 1
11350.861 0
11351.367 1
11351.873 2
11352.379 2
11352.886 2
11353.392 2
11353.898 3
11354.404 4
11354.911 4
11355.417 4
11355.923 3
11356.429 3
11356.936 2
11357.442 1
11357.948 1
11358.455 2
11358.961 3
11359.467 4
11359.974 4
11360.480 4
11360.987 5
11361.493 4
11361.999 4
11362.506 4
11363.012 5
11363.519 5
11364.025 5
11364.532 4
11365.038 4
11365.545 4
11366.051 4
11366.558 4
11367.064 4
11367.571 3
11368.077 4
11368.584 4
11369.091 3
11369.597 3
11370.104 3
11370.610 3
11371.117 3
11371.624 2
11372.130 2
11372.637 1
11373.144 1
11373.650 0
11374.157 1
11374.664 1
11375.170 2
11375.677 3
11376.184 4
11376.691 5
11377.197 5
11377.704 4
11378.211 3
11378.718 2
11379.225 2
11379.731 2
11380.238 2
11380.745 3
11381.252 3
11381.759 3
11382.266 2
11382.772 2
11383.279 1
11383.786 1
11384.293 2
11384.800 2
11385.307 2
11385.814 2
11386.321 2
11386.828 2
11387.335 2
11387.842 2
11388.349 2
11388.856 2
11389.363 3
11389.870 2
11390.377 2
11390.884 3
11391.391 4
11391.898 5
11392.405 5
11392.913 6
11393.420 5
11393.927 5
11394.434 3
11394.941 1
11395.448 0
11395.955 1
11396.463 1
11396.970 2
11397.477 2
11397.984 2
11398.492 2
11398.999 1
11399.506 1
11400.013 0
11400.521 0
11401.028 1
11401.535 2
11402.042 2
11402.550 3
11403.057 4
11403.564 4
11404.072 5
11404.579 4
11405.087 4
11405.594 3
11406.101 3
11406.609 3
11407.116 4
11407.624 5
11408.131 7
11408.639 7
11409.146 7
11409.654 7
11410.161 7
11410.669 6
11411.176 6
11411.684 6
11412.191 4
11412.699 4
11413.206 3
11413.714 2
11414.221 2
11414.729 3
11415.237 3
11415.744 3
11416.252 4
11416.760 3
11417.267 3
11417.775 3
11418.283 3
11418.790 3
11419.298 3
11419.806 3
11420.313 4
11420.821 4
11421.329 5
11421.837 4
11422.344 4
11422.852 2
11423.360 2
11423.868 2
11424.376 1
11424.883 1
11425.391 2
11425.899 2
11426.407 3
11426.915 3
11427.423 3
11427.931 4
11428.438 4
11428.946 4
11429.454 3
11429.962 3
11430.470 4
11430.978 5
11431.486 5
11431.994 6
11432.502 6
11433.010 6
11433.518 7
11434.026 6
11434.534 6
11435.042 7
11435.550 9
11436.058 11
11436.566 12
11437.074 12
11437.583 13
11438.091 13
11438.599 15
11439.107 13
11439.615 13
11440.123 13
11440.631 16
11441.140 18
11441.648 19
11442.156 20
11442.664 20
11443.172 18
11443.681 17
11444.189 12
11444.697 9
11445.206 5
11445.714 5
11446.222 4
11446.730 3
11447.239 3
11447.747 2
11448.255 3
11448.764 5
11449.272 6
11449.781 8
11450.289 9
11450.797 10
11451.306 10
11451.814 9
11452.323 7
11452.831 5
11453.339 3
11453.848 2
11454.356 2
11454.865 3
11455.373 3
11455.882 3
11456.390 3
11456.899 3
11457.408 2
11457.916 2
11458.425 2
11458.933 3
11459.442 3
11459.950 4
11460.459 3
11460.968 2
11461.476 2
11461.985 1
11462.494 1
11463.002 1
11463.511 2
11464.020 2
11464.528 3
11465.037 3
11465.546 2
11466.055 2
11466.563 2
11467.072 2
11467.581 2
11468.090 3
11468.598 3
11469.107 4
11469.616 4
11470.125 4
11470.634 4
11471.143 4
11471.651 4
11472.160 4
11472.669 4
11473.178 4
11473.687 4
11474.196 3
11474.705 2
11475.214 2
11475.723 2
11476.232 2
11476.741 1
11477.250 2
11477.759 2
11478.268 2
11478.777 3
11479.286 4
11479.795 4
11480.304 5
11480.813 5
11481.322 6
11481.831 6
11482.340 6
11482.849 5
11483.358 4
11483.868 4
11484.377 4
11484.886 3
11485.395 2
11485.904 3
11486.413 3
11486.923 3
11487.432 3
11487.941 3
11488.450 3
11488.960 3
11489.469 4
11489.978 3
11490.487 2
11490.997 2
11491.506 2
11492.015 1
11492.525 1
11493.034 1
11493.543 2
11494.053 2
11494.562 3
11495.071 4
11495.581 4
11496.090 4
11496.600 5
11497.109 6
11497.618 5
11498.128 5
11498.637 4
11499.147 4
11499.656 3
11500.166 3
11500.675 2
11501.185 2
11501.694 4
11502.204 7
11502.714 9
11503.223 11
11503.733 11
11504.242 11
11504.752 10
11505.261 7
11505.771 5
11506.281 4
11506.790 5
11507.300 5
11507.810 5
11508.319 5
11508.829 5
11509.339 6
11509.848 5
11510.358 4
11510.868 4
11511.378 6
11511.887 7
11512.397 8
11512.907 8
11513.417 7
11513.927 6
11514.436 6
11514.946 5
11515.456 5
11515.966 6
11516.476 7
11516.986 8
11517.495 8
11518.005 9
11518.515 10
11519.025 11
11519.535 11
11520.045 12
11520.555 11
11521.065 12
11521.575 13
11522.085 14
11522.595 15
11523.105 18
11523.615 25
11524.125 30
11524.635 37
11525.145 44
11525.655 47
11526.165 49
11526.675 48
11527.185 44
11527.695 39
11528.206 32
11528.716 28
11529.226 22
11529.736 20
11530.246 19
11530.756 17
11531.267 16
11531.777 14
11532.287 13
11532.797 11
11533.307 9
11533.818 8
11534.328 7
11534.838 6
11535.348 6
11535.859 6
11536.369 5
11536.879 5
11537.390 4
11537.900 4
11538.410 3
11538.921 3
11539.431 2
11539.941 3
11540.452 4
11540.962 5
11541.473 5
11541.983 5
11542.493 6
11543.004 7
11543.514 6
11544.025 5
11544.535 4
11545.046 4
11545.556 4
11546.067 3
11546.577 2
11547.088 2
11547.598 3
11548.109 3
11548.620 3
11549.130 2
11549.641 2
11550.151 1
11550.662 1
11551.173 1
11551.683 2
11552.194 3
11552.705 4
11553.215 4
11553.726 4
11554.237 4
11554.747 5
11555.258 5
11555.769 5
11556.280 6
11556.790 6
11557.301 6
11557.812 5
11558.323 3
11558.833 2
11559.344 1
11559.855 2
11560.366 2
11560.877 3
11561.388 3
11561.898 4
11562.409 6
11562.920 6
11563.431 6
11563.942 7
11564.453 7
11564.964 7
11565.475 5
11565.986 4
11566.497 3
11567.008 3
11567.519 3
11568.030 2
11568.541 2
11569.052 3
11569.563 3
11570.074 2
11570.585 1
11571.096 1
11571.607 1
11572.118 2
11572.629 3
11573.140 3
11573.651 4
11574.163 4
11574.674 4
11575.185 4
11575.696 4
11576.207 4
11576.718 4
11577.230 4
11577.741 3
11578.252 3
11578.763 2
11579.275 2
11579.786 2
11580.297 2
11580.808 2
11581.320 2
11581.831 1
11582.342 1
11582.854 2
11583.365 2
11583.876 3
11584.388 3
11584.899 3
11585.410 3
11585.922 3
11586.433 3
11586.945 3
11587.456 4
11587.968 4
11588.479 4
11588.990 3
11589.502 3
11590.013 3
11590.525 3
11591.036 3
11591.548 3
11592.059 3
11592.571 3
11593.083 2
11593.594 2
11594.106 1
11594.617 2
11595.129 3
11595.640 4
11596.152 4
11596.664 3
11597.175 2
11597.687 2
11598.199 2
11598.710 2
11599.222 1
11599.734 1
11600.246 1
11600.757 1
11601.269 1
11601.781 0
11602.292 0
11602.804 1
11603.316 2
11603.828 2
11604.340 3
11604.851 3
11605.363 3
11605.875 2
11606.387 1
11606.899 1
11607.411 1
11607.923 1
11608.434 1
11608.946 1
11609.458 1
11609.970 1
11610.482 0
11610.994 1
11611.506 1
11612.018 3
11612.530 4
11613.042 5
11613.554 6
11614.066 6
11614.578 6
11615.090 5
11615.602 4
11616.114 4
11616.626 2
11617.138 2
11617.650 2
11618.163 2
11618.675 2
11619.187 3
11619.699 3
11620.211 3
11620.723 3
11621.235 2
11621.748 1
11622.260 2
11622.772 3
11623.284 3
11623.797 4
11624.309 4
11624.821 4
11625.333 4
11625.846 3
11626.358 2
11626.870 3
11627.382 4
11627.895 4
11628.407 4
11628.919 3
11629.432 3
11629.944 3
11630.457 4
11630.969 4
11631.481 5
11631.994 6
11632.506 6
11633.019 5
11633.531 5
11634.044 4
11634.556 3
11635.069 2
11635.581 2
11636.093 1
11636.606 1
11637.119 1
11637.631 1
11638.144 1
11638.656 1
11639.169 2
11639.681 3
11640.194 4
11640.707 5
11641.219 5
11641.732 6
11642.244 6
11642.757 6
11643.270 5
11643.782 5
11644.295 5
11644.808 5
11645.321 5
11645.833 5
11646.346 4
11646.859 3
11647.371 3
11647.884 2
11648.397 2
11648.910 3
11649.423 4
11649.935 6
11650.448 8
11650.961 9
11651.474 9
11651.987 8
11652.500 6
11653.012 4
11653.525 3
11654.038 2
11654.551 3
11655.064 3
11655.577 4
11656.090 3
11656.603 3
11657.116 3
11657.629 1
11658.142 0
11658.655 0
11659.168 2
11659.681 2
11660.194 2
11660.707 3
11661.220 3
11661.733 3
11662.246 3
11662.759 3
11663.272 3
11663.786 4
11664.299 5
11664.812 5
11665.325 5
11665.838 5
11666.351 4
11666.864 4
11667.378 4
11667.891 4
11668.404 4
11668.917 4
11669.431 4
11669.944 4
11670.457 4
11670.970 5
11671.484 5
11671.997 6
11672.510 5
11673.024 5
11673.537 6
11674.050 8
11674.564 10
11675.077 12
11675.590 13
11676.104 14
11676.617 14
11677.130 13
11677.644 12
11678.157 13
11678.671 13
11679.184 16
11679.698 21
11680.211 24
11680.725 27
11681.238 30
11681.752 32
11682.265 34
11682.779 36
11683.292 37
11683.806 38
11684.319 40
11684.833 40
11685.347 39
11685.860 37
11686.374 33
11686.887 28
11687.401 22
11687.915 16
11688.428 11
11688.942 8
11689.456 5
11689.969 5
11690.483 5
11690.997 5
11691.511 5
11692.024 5
11692.538 6
11693.052 5
11693.566 5
11694.079 4
11694.593 5
11695.107 5
11695.621 5
11696.135 4
11696.648 4
11697.162 5
11697.676 5
11698.190 5
11698.704 5
11699.218 5
11699.732 5
11700.246 5
11700.760 4
11701.273 3
11701.787 4
11702.301 4
11702.815 4
11703.329 5
11703.843 5
11704.357 5
11704.871 5
11705.385 5
11705.899 4
11706.413 4
11706.928 4
11707.442 4
11707.956 4
11708.470 4
11708.984 4
11709.498 5
11710.012 6
11710.526 7
11711.040 7
11711.555 7
11712.069 7
11712.583 6
11713.097 4
11713.611 3
11714.126 2
11714.640 2
11715.154 3
11715.668 3
11716.183 3
11716.697 3
11717.211 3
11717.726 2
11718.240 2
11718.754 2
11719.268 2
11719.783 3
11720.297 4
11720.812 5
11721.326 6
11721.840 7
11722.355 7
11722.869 7
11723.384 6
11723.898 6
11724.412 7
11724.927 7
11725.441 7
11725.956 7
11726.470 6
11726.985 5
11727.499 4
11728.014 3
11728.528 3
11729.043 4
11729.558 4
11730.072 5
11730.587 5
11731.101 4
11731.616 4
11732.131 2
11732.645 2
11733.160 3
11733.674 4
11734.189 4
11734.704 4
11735.219 5
11735.733 4
11736.248 4
11736.763 4
11737.277 5
11737.792 6
11738.307 6
11738.822 6
11739.336 5
11739.851 4
11740.366 3
11740.881 2
11741.396 3
11741.910 5
11742.425 6
11742.940 5
11743.455 5
11743.970 5
11744.485 5
11745.000 6
11745.515 6
11746.030 6
11746.544 7
11747.059 6
11747.574 5
11748.089 3
11748.604 2
11749.119 2
11749.634 2
11750.149 2
11750.664 2
11751.179 3
11751.694 2
11752.210 2
11752.725 3
11753.240 4
11753.755 4
11754.270 5
11754.785 5
11755.300 5
11755.815 5
11756.330 4
11756.846 3
11757.361 2
11757.876 3
11758.391 4
11758.906 5
11759.422 6
11759.937 6
11760.452 6
11760.967 6
11761.483 5
11761.998 4
11762.513 3
11763.028 2
11763.544 2
11764.059 3
11764.574 3
11765.090 3
11765.605 4
11766.120 4
11766.636 5
11767.151 5
11767.667 5
11768.182 5
11768.697 5
11769.213 6
11769.728 5
11770.244 5
11770.759 4
11771.275 2
11771.790 1
11772.306 1
11772.821 3
11773.337 4
11773.852 5
11774.368 5
11774.883 5
11775.399 4
11775.914 3
11776.430 2
11776.946 2
11777.461 3
11777.977 4
11778.493 4
11779.008 5
11779.524 5
11780.040 4
11780.555 4
11781.071 4
11781.587 3
11782.102 3
11782.618 2
11783.134 2
11783.650 2
11784.165 1
11784.681 1
11785.197 2
11785.713 2
11786.228 3
11786.744 3
11787.260 3
11787.776 3
11788.292 3
11788.808 3
11789.324 2
11789.839 2
11790.355 2
11790.871 2
11791.387 2
11791.903 1
11792.419 1
11792.935 2
11793.451 2
11793.967 2
11794.483 2
11794.999 3
11795.515 4
11796.031 6
11796.547 8
11797.063 9
11797.579 9
11798.095 8
11798.611 6
11799.127 5
11799.643 4
11800.159 3
11800.676 3
11801.192 4
11801.708 4
11802.224 4
11802.740 3
11803.256 1
11803.773 1
11804.289 1
11804.805 2
11805.321 2
11805.837 3
11806.354 4
11806.870 5
11807.386 5
11807.903 4
11808.419 3
11808.935 3
11809.451 2
11809.968 2
11810.484 0
11811.000 0
11811.517 1
11812.033 3
11812.550 4
11813.066 4
11813.582 5
11814.099 4
11814.615 4
11815.132 3
11815.648 2
11816.165 2
11816.681 2
11817.198 3
11817.714 3
11818.231 3
11818.747 2
11819.264 2
11819.780 2
11820.297 2
11820.813 2
11821.330 2
11821.846 3
11822.363 3
11822.880 2
11823.396 2
11823.913 1
11824.429 1
11824.946 1
11825.463 1
11825.979 2
11826.496 2
11827.013 2
11827.530 2
11828.046 3
11828.563 2
11829.080 3
11829.597 3
11830.113 4
11830.630 4
11831.147 4
11831.664 3
11832.180 3
11832.697 2
11833.214 2
11833.731 2
11834.248 3
11834.765 3
11835.282 3
11835.798 3
11836.315 3
11836.832 3
11837.349 2
11837.866 1
11838.383 2
11838.900 3
11839.417 4
11839.934 5
11840.451 6
11840.968 6
11841.485 6
11842.002 5
11842.519 4
11843.036 2
11843.553 2
11844.070 1
11844.587 1
11845.104 1
11845.622 1
11846.139 2
11846.656 2
11847.173 2
11847.690 2
11848.207 2
11848.724 2
11849.242 2
11849.759 2
11850.276 1
11850.793 2
11851.310 3
11851.828 3
11852.345 4
11852.862 4
11853.380 4
11853.897 4
11854.414 4
11854.931 3
11855.449 2
11855.966 1
11856.483 2
11857.001 2
11857.518 1
11858.036 1
11858.553 1
11859.070 1
11859.588 1
11860.105 1
11860.623 2
11861.140 2
11861.657 2
11862.175 3
11862.692 3
11863.210 4
11863.727 4
11864.245 4
11864.762 4
11865.280 4
11865.798 4
11866.315 4
11866.833 4
11867.350 5
11867.868 4
11868.385 4
11868.903 4
11869.421 3
11869.938 3
11870.456 1
11870.974 1
11871.491 1
11872.009 1
11872.527 2
11873.044 3
11873.562 3
11874.080 3
11874.598 3
11875.115 3
11875.633 3
11876.151 4
11876.669 4
11877.186 4
11877.704 4
11878.222 4
11878.740 2
11879.258 1
11879.776 0
11880.293 -0
11880.811 1
11881.329 2
11881.847 3
11882.365 4
11882.883 4
11883.401 5
11883.919 5
11884.437 3
11884.955 2
11885.473 1
11885.991 1
11886.509 1
11887.027 0
11887.545 1
11888.063 2
11888.581 4
11889.099 5
11889.617 5
11890.135 5
11890.653 5
11891.171 4
11891.689 4
11892.207 3
11892.726 2
11893.244 2
11893.762 1
11894.280 1
11894.798 1
11895.316 2
11895.835 3
11896.353 3
11896.871 4
11897.389 3
11897.908 3
11898.426 3
11898.944 3
11899.462 4
11899.981 4
11900.499 5
11901.017 4
11901.536 4
11902.054 3
11902.572 2
11903.091 2
11903.609 2
11904.127 2
11904.646 3
11905.164 3
11905.683 3
11906.201 2
11906.720 2
11907.238 0
11907.756 -0
11908.275 1
11908.793 2
11909.312 3
11909.830 4
11910.349 4
11910.867 3
11911.386 3
11911.905 2
11912.423 1
11912.942 1
11913.460 1
11913.979 1
11914.497 2
11915.016 2
11915.535 3
11916.053 3
11916.572 3
11917.091 3
11917.609 3
11918.128 2
11918.647 2
11919.165 2
11919.684 3
11920.203 3
11920.722 2
11921.240 2
11921.759 1
11922.278 1
11922.797 1
11923.316 2
11923.834 1
11924.353 2
11924.872 2
11925.391 2
11925.910 2
11926.429 1
11926.948 1
11927.466 1
11927.985 2
11928.504 3
11929.023 3
11929.542 4
11930.061 5
11930.580 5
11931.099 4
11931.618 4
11932.137 2
11932.656 2
11933.175 2
11933.694 2
11934.213 2
11934.732 2
11935.251 2
11935.770 2
11936.289 3
11936.808 4
11937.328 4
11937.847 5
11938.366 5
11938.885 5
11939.404 4
11939.923 4
11940.442 3
11940.962 2
11941.481 2
11942.000 2
11942.519 1
11943.038 1
11943.558 1
11944.077 1
11944.596 2
11945.115 2
11945.635 2
11946.154 2
11946.673 2
11947.193 1
11947.712 1
11948.231 1
11948.751 1
11949.270 1
11949.789 1
11950.309 0
11950.828 0
11951.348 1
11951.867 1
11952.387 1
11952.906 1
11953.425 1
11953.945 2
11954.464 2
11954.984 2
11955.503 2
11956.023 3
11956.542 3
11957.062 3
11957.582 3
11958.101 2
11958.621 2
11959.140 2
11959.660 2
11960.179 2
11960.699 2
11961.219 1
11961.738 1
11962.258 2
11962.778 2
11963.297 2
11963.817 2
11964.337 2
11964.856 2
11965.376 1
11965.896 1
11966.416 0
11966.935 0
11967.455 1
11967.975 2
11968.495 3
11969.014 4
11969.534 4
11970.054 4
11970.574 3
11971.094 2
11971.614 1
11972.134 -0
11972.653 -0
11973.173 0
11973.693 1
11974.213 2
11974.733 3
11975.253 4
11975.773 5
11976.293 5
11976.813 4
11977.333 4
11977.853 4
11978.373 4
11978.893 3
11979.413 3
11979.933 2
11980.453 2
11980.973 2
11981.493 2
11982.013 2
11982.533 3
11983.053 5
11983.573 6
11984.094 6
11984.614 6
11985.134 5
11985.654 4
11986.174 3
11986.694 2
11987.215 2
11987.735 2
11988.255 3
11988.775 3
11989.295 3
11989.816 3
11990.336 2
11990.856 1
11991.376 0
11991.897 0
11992.417 0
11992.937 1
11993.458 1
11993.978 1
11994.498 1
11995.019 2
11995.539 2
11996.060 2
11996.580 2
11997.100 2
11997.621 2
11998.141 1
11998.662 0
11999.182 0
11999.703 0
12000.223 1
12000.744 2
12001.264 2
12001.785 3
12002.305 3
12002.826 3
12003.346 3
12003.867 3
12004.387 4
12004.908 3
12005.428 3
12005.949 3
12006.470 3
12006.990 3
12007.511 2
12008.032 2
12008.552 1
12009.073 1
12009.594 0
12010.114 -0
12010.635 0
12011.156 0
12011.676 1
12012.197 1
12012.718 2
12013.239 2
12013.759 2
12014.280 2
12014.801 1
12015.322 1
12015.843 1
12016.363 1
12016.884 2
12017.405 3
12017.926 3
12018.447 3
12018.968 3
12019.489 2
12020.009 2
12020.530 1
12021.051 2
12021.572 3
12022.093 4
12022.614 5
12023.135 5
12023.656 6
12024.177 5
12024.698 4
12025.219 3
12025.740 2
12026.261 2
12026.782 2
12027.303 2
12027.824 1
12028.346 1
12028.867 2
12029.388 2
12029.909 2
12030.430 2
12030.951 2
12031.472 3
12031.993 2
12032.515 2
12033.036 2
12033.557 3
12034.078 3
12034.599 3
12035.121 3
12035.642 3
12036.163 3
12036.684 2
12037.206 1
12037.727 2
12038.248 3
12038.770 4
12039.291 3
12039.812 3
12040.334 4
12040.855 4
12041.376 3
12041.898 4
12042.419 4
12042.941 4
12043.462 4
12043.983 3
12044.505 1
12045.026 1
12045.548 1
12046.069 2
12046.591 2
12047.112 2
12047.634 2
12048.155 2
12048.677 2
12049.198 1
12049.720 0
12050.241 1
12050.763 1
12051.285 1
12051.806 1
12052.328 1
12052.849 1
12053.371 1
12053.893 1
12054.414 1
12054.936 1
12055.458 2
12055.979 2
12056.501 3
12057.023 3
12057.544 3
12058.066 3
12058.588 3
12059.110 3
12059.631 2
12060.153 2
12060.675 1
12061.197 1
12061.719 1
12062.240 1
12062.762 2
12063.284 2
12063.806 2
12064.328 2
12064.850 2
12065.372 2
12065.893 2
12066.415 2
12066.937 2
12067.459 2
12067.981 1
12068.503 2
12069.025 2
12069.547 2
12070.069 2
12070.591 3
12071.113 2
12071.635 2
12072.157 2
12072.679 1
12073.201 1
12073.723 2
12074.245 2
12074.768 2
12075.290 3
12075.812 3
12076.334 4
12076.856 4
12077.378 3
12077.900 3
12078.422 3
12078.945 3
12079.467 2
12079.989 1
12080.511 1
12081.034 1
12081.556 1
12082.078 1
12082.600 1
12083.123 1
12083.645 1
12084.167 1
12084.689 0
12085.212 1
12085.734 0
12086.256 0
12086.779 1
12087.301 1
12087.824 2
12088.346 2
12088.868 2
12089.391 2
12089.913 2
12090.436 3
12090.958 3
12091.480 3
12092.003 4
12092.525 4
12093.048 5
12093.570 5
12094.093 5
12094.615 5
12095.138 5
12095.661 5
12096.183 4
12096.706 2
12097.228 1
12097.751 0
12098.273 0
12098.796 0
12099.319 1
12099.841 1
12100.364 1
12100.887 2
12101.409 2
12101.932 2
12102.455 2
12102.977 1
12103.500 1
12104.023 2
12104.546 2
12105.068 3
12105.591 3
12106.114 3
12106.637 3
12107.159 3
12107.682 2
12108.205 2
12108.728 1
12109.251 1
12109.774 1
12110.296 2
12110.819 2
12111.342 2
12111.865 2
12112.388 3
12112.911 4
12113.434 4
12113.957 3
12114.480 2
12115.003 2
12115.526 2
12116.049 1
12116.572 1
12117.095 1
12117.618 1
12118.141 1
12118.664 1
12119.187 1
12119.710 1
12120.233 1
12120.756 1
12121.279 2
12121.802 2
12122.325 2
12122.848 2
12123.372 2
12123.895 3
12124.418 3
12124.941 4
12125.464 3
12125.988 3
12126.511 2
12127.034 1
12127.557 1
12128.080 0
12128.604 1
12129.127 1
12129.650 2
12130.174 2
12130.697 2
12131.220 3
12131.743 3
12132.267 3
12132.790 3
12133.314 3
12133.837 3
12134.360 2
12134.884 2
12135.407 1
12135.930 0
12136.454 1
12136.977 1
12137.501 1
12138.024 1
12138.548 2
12139.071 2
12139.595 2
12140.118 3
12140.642 3
12141.165 3
12141.689 3
12142.212 3
12142.736 3
12143.259 3
12143.783 3
12144.307 3
12144.830 3
12145.354 3
12145.878 2
12146.401 2
12146.925 2
12147.448 1
12147.972 1
12148.496 1
12149.020 1
12149.543 1
12150.067 1
12150.591 1
12151.114 1
12151.638 1
12152.162 1
12152.686 1
12153.210 1
12153.733 1
12154.257 1
12154.781 2
12155.305 2
12155.829 3
12156.353 3
12156.876 3
12157.400 2
12157.924 2
12158.448 1
12158.972 1
12159.496 1
12160.020 1
12160.544 1
12161.068 1
12161.592 2
12162.116 2
12162.640 2
12163.164 2
12163.688 2
12164.212 2
12164.736 2
12165.260 3
12165.784 4
12166.308 4
12166.832 4
12167.356 4
12167.880 4
12168.404 3
12168.928 3
12169.453 1
12169.977 1
12170.501 2
12171.025 2
12171.549 1
12172.073 2
12172.598 2
12173.122 2
12173.646 2
12174.170 2
12174.695 2
12175.219 2
12175.743 2
12176.267 2
12176.792 2
12177.316 2
12177.840 2
12178.365 2
12178.889 1
12179.413 1
12179.938 0
12180.462 1
12180.987 0
12181.511 1
12182.035 1
12182.560 2
12183.084 3
12183.609 4
12184.133 4
12184.658 4
12185.182 4
12185.707 3
12186.231 2
12186.756 2
12187.280 2
12187.805 2
12188.329 2
12188.854 2
12189.378 1
12189.903 1
12190.427 1
12190.952 1
12191.477 1
12192.001 1
12192.526 1
12193.051 1
12193.575 2
12194.100 2
12194.625 2
12195.149 2
12195.674 2
12196.199 2
12196.723 3
12197.248 4
12197.773 4
12198.298 4
12198.823 3
12199.347 3
12199.872 2
12200.397 2
12200.922 2
12201.447 3
12201.971 4
12202.496 6
12203.021 8
12203.546 8
12204.071 8
12204.596 6
12205.121 4
12205.646 3
12206.171 3
12206.695 3
12207.220 3
12207.745 4
12208.270 5
12208.795 5
12209.320 4
12209.845 3
12210.370 2
12210.895 2
12211.420 2
12211.946 2
12212.471 2
12212.996 2
12213.521 2
12214.046 2
12214.571 2
12215.096 3
12215.621 3
12216.146 4
12216.672 5
12217.197 5
12217.722 4
12218.247 4
12218.772 3
12219.297 3
12219.823 2
12220.348 3
12220.873 3
12221.398 4
12221.924 3
12222.449 3
12222.974 3
12223.500 4
12224.025 4
12224.550 4
12225.076 4
12225.601 4
12226.126 4
12226.652 5
12227.177 5
12227.702 6
12228.228 5
12228.753 4
12229.279 3
12229.804 2
12230.330 1
12230.855 1
12231.381 1
12231.906 2
12232.432 3
12232.957 3
12233.483 3
12234.008 3
12234.534 2
12235.059 2
12235.585 1
12236.110 1
12236.636 1
12237.161 1
12237.687 0
12238.213 0
12238.738 1
12239.264 1
12239.790 2
12240.315 2
12240.841 2
12241.367 3
12241.892 3
12242.418 2
12242.944 1
12243.470 1
12243.995 1
12244.521 1
12245.047 1
12245.573 2
12246.098 2
12246.624 2
12247.150 3
12247.676 3
12248.202 2
12248.728 2
12249.253 2
12249.779 2
12250.305 2
12250.831 2
12251.357 2
12251.883 2
12252.409 2
12252.935 2
12253.461 2
12253.987 2
12254.513 2
12255.039 1
12255.565 1
12256.091 2
12256.617 2
12257.143 2
12257.669 1
12258.195 2
12258.721 2
12259.247 2
12259.773 2
12260.299 1
12260.825 1
12261.351 1
12261.877 1
12262.404 1
12262.930 1
12263.456 2
12263.982 2
12264.508 3
12265.034 3
12265.561 3
12266.087 3
12266.613 3
12267.139 3
12267.666 2
12268.192 2
12268.718 2
12269.244 3
12269.771 3
12270.297 3
12270.823 3
12271.350 3
12271.876 2
12272.402 2
12272.929 3
12273.455 3
12273.981 4
12274.508 6
12275.034 7
12275.561 9
12276.087 9
12276.614 8
12277.140 8
12277.667 5
12278.193 4
12278.720 2
12279.246 1
12279.773 1
12280.299 2
12280.826 3
12281.352 3
12281.879 4
12282.405 4
12282.932 4
12283.458 4
12283.985 3
12284.512 3
12285.038 3
12285.565 3
12286.092 2
12286.618 2
12287.145 2
12287.672 3
12288.198 3
12288.725 3
12289.252 3
12289.778 4
12290.305 5
12290.832 6
12291.359 6
12291.885 5
12292.412 4
12292.939 4
12293.466 3
12293.993 2
12294.520 2
12295.046 2
12295.573 2
12296.100 2
12296.627 2
12297.154 2
12297.681 2
12298.208 2
12298.735 2
12299.262 2
12299.788 2
12300.315 1
12300.842 1
12301.369 0
12301.896 0
12302.423 -0
12302.950 0
12303.477 1
12304.004 3
12304.531 4
12305.059 5
12305.586 5
12306.113 6
12306.640 5
12307.167 4
12307.694 3
12308.221 3
12308.748 3
12309.275 3
12309.803 3
12310.330 3
12310.857 3
12311.384 3
12311.911 3
12312.439 2
12312.966 2
12313.493 2
12314.020 2
12314.547 1
12315.075 1
12315.602 1
12316.129 0
12316.657 -0
12317.184 0
12317.711 1
12318.239 2
12318.766 3
12319.293 3
12319.821 4
12320.348 4
12320.876 3
12321.403 2
12321.930 2
12322.458 2
12322.985 2
12323.513 2
12324.040 1
12324.568 1
12325.095 1
12325.623 1
12326.150 1
12326.678 1
12327.205 1
12327.733 2
12328.260 2
12328.788 2
12329.315 2
12329.843 2
12330.371 1
12330.898 1
12331.426 1
12331.953 1
12332.481 1
12333.009 2
12333.536 3
12334.064 4
12334.592 5
12335.119 4
12335.647 4
12336.175 3
12336.703 2
12337.230 1
12337.758 0
12338.286 -0
12338.814 0
12339.342 0
12339.869 0
12340.397 0
12340.925 0
12341.453 -0
12341.981 -0
12342.509 1
12343.036 1
12343.564 2
12344.092 2
12344.620 3
12345.148 3
12345.676 2
12346.204 2
12346.732 2
12347.260 2
12347.788 3
12348.316 3
12348.844 4
12349.372 5
12349.900 5
12350.428 5
12350.956 5
12351.484 5
12352.012 5
12352.540 5
12353.068 5
12353.596 5
12354.124 5
12354.652 5
12355.181 4
12355.709 5
12356.237 5
12356.765 4
12357.293 4
12357.821 4
12358.350 3
12358.878 3
12359.406 3
12359.934 2
12360.462 2
12360.991 2
12361.519 2
12362.047 1
12362.576 1
12363.104 1
12363.632 1
12364.161 1
12364.689 1
12365.217 1
12365.746 0
12366.274 0
12366.802 0
12367.331 1
12367.859 1
12368.388 0
12368.916 0
12369.444 0
12369.973 1
12370.501 1
12371.030 3
12371.558 4
12372.087 5
12372.615 5
12373.144 5
12373.672 4
12374.201 3
12374.729 2
12375.258 2
12375.787 1
12376.315 2
12376.844 2
12377.372 1
12377.901 1
12378.430 1
12378.958 1
12379.487 1
12380.016 2
12380.544 2
12381.073 3
12381.602 4
12382.130 4
12382.659 4
12383.188 4
12383.716 3
12384.245 3
12384.774 3
12385.303 3
12385.832 2
12386.360 2
12386.889 1
12387.418 2
12387.947 2
12388.476 2
12389.005 2
12389.533 2
12390.062 2
12390.591 2
12391.120 2
12391.649 1
12392.178 2
12392.707 2
12393.236 2
12393.765 2
12394.294 2
12394.823 3
12395.352 3
12395.881 3
12396.410 3
12396.939 2
12397.468 1
12397.997 2
12398.526 2
12399.055 2
12399.584 3
12400.113 5
12400.642 7
12401.171 7
12401.700 8
12402.230 7
12402.759 5
12403.288 4
12403.817 3
12404.346 2
12404.875 2
12405.405 2
12405.934 2
12406.463 3
12406.992 3
12407.522 2
12408.051 2
12408.580 2
12409.109 4
12409.639 5
12410.168 5
12410.697 5
12411.227 5
12411.756 5
12412.285 5
12412.815 4
12413.344 4
12413.873 4
12414.403 4
12414.932 4
12415.462 3
12415.991 2
12416.521 1
12417.050 0
12417.580 -0
12418.109 0
12418.638 1
12419.168 2
12419.697 2
12420.227 2
12420.757 2
12421.286 2
12421.816 2
12422.345 2
12422.875 3
12423.404 3
12423.934 3
12424.464 3
12424.993 2
12425.523 2
12426.052 2
12426.582 1
12427.112 1
12427.642 2
12428.171 3
12428.701 4
12429.231 4
12429.760 4
12430.290 4
12430.820 4
12431.350 3
12431.879 2
12432.409 1
12432.939 0
12433.469 0
12433.999 1
12434.528 1
12435.058 2
12435.588 2
12436.118 2
12436.648 2
12437.178 2
12437.708 2
12438.238 2
12438.767 2
12439.297 2
12439.827 2
12440.357 2
12440.887 2
12441.417 1
12441.947 1
12442.477 1
12443.007 1
12443.537 1
12444.067 1
12444.597 1
12445.127 1
12445.657 1
12446.187 2
12446.718 2
12447.248 2
12447.778 2
12448.308 2
12448.838 2
12449.368 2
12449.898 1
12450.428 0
12450.959 -1
12451.489 0
12452.019 1
12452.549 3
12453.079 4
12453.610 4
12454.140 5
12454.670 4
12455.201 4
12455.731 3
12456.261 2
12456.791 2
12457.322 1
12457.852 1
12458.382 1
12458.913 0
12459.443 0
12459.973 0
12460.504 1
12461.034 1
12461.565 2
12462.095 2
12462.625 2
12463.156 2
12463.686 2
12464.217 1
12464.747 0
12465.278 0
12465.808 1
12466.339 1
12466.869 2
12467.400 2
12467.930 2
12468.461 2
12468.991 2
12469.522 1
12470.053 0
12470.583 1
12471.114 1
12471.644 1
12472.175 1
12472.706 1
12473.236 1
12473.767 1
12474.298 1
12474.828 1
12475.359 1
12475.890 1
12476.421 1
12476.951 1
12477.482 1
12478.013 2
12478.544 3
12479.074 4
12479.605 4
12480.136 4
12480.667 4
12481.198 3
12481.728 2
12482.259 1
12482.790 1
12483.321 1
12483.852 1
12484.383 1
12484.914 0
12485.445 1
12485.975 1
12486.506 1
12487.037 1
12487.568 1
12488.099 1
12488.630 1
12489.161 1
12489.692 1
12490.223 1
12490.754 1
12491.285 0
12491.816 -0
12492.347 -0
12492.879 -0
12493.410 0
12493.941 1
12494.472 2
12495.003 2
12495.534 1
12496.065 1
12496.596 2
12497.128 4
12497.659 5
12498.190 5
12498.721 5
12499.252 5
12499.783 4
12500.315 3
12500.846 1
12501.377 1
12501.908 1
12502.440 1
12502.971 1
12503.502 2
12504.034 2
12504.565 2
12505.096 2
12505.628 3
12506.159 2
12506.690 2
12507.222 2
12507.753 2
12508.285 2
12508.816 3
12509.347 4
12509.879 3
12510.410 4
12510.942 4
12511.473 4
12512.005 3
12512.536 3
12513.068 2
12513.599 2
12514.131 2
12514.662 2
12515.194 2
12515.725 4
12516.257 6
12516.788 8
12517.320 8
12517.852 8
12518.383 8
12518.915 8
12519.447 8
12519.978 7
12520.510 6
12521.042 6
12521.573 5
12522.105 4
12522.637 2
12523.168 1
12523.700 1
12524.232 1
12524.764 1
12525.295 1
12525.827 1
12526.359 2
12526.891 2
12527.422 1
12527.954 1
12528.486 0
12529.018 1
12529.550 2
12530.082 3
12530.614 4
12531.145 4
12531.677 5
12532.209 4
12532.741 4
12533.273 2
12533.805 1
12534.337 1
12534.869 1
12535.401 1
12535.933 1
12536.465 2
12536.997 2
12537.529 3
12538.061 2
12538.593 2
12539.125 2
12539.657 1
12540.189 1
12540.721 1
12541.253 1
12541.786 1
12542.318 1
12542.850 1
12543.382 2
12543.914 2
12544.446 2
12544.978 2
12545.511 2
12546.043 2
12546.575 1
12547.107 1
12547.640 1
12548.172 2
12548.704 3
12549.236 3
12549.769 4
12550.301 4
12550.833 3
12551.365 3
12551.898 2
12552.430 3
12552.963 3
12553.495 4
12554.027 3
12554.560 3
12555.092 3
12555.624 3
12556.157 2
12556.689 2
12557.222 1
12557.754 1
12558.287 1
12558.819 1
12559.352 2
12559.884 2
12560.417 3
12560.949 3
12561.482 2
12562.014 2
12562.547 2
12563.079 2
12563.612 2
12564.144 2
12564.677 2
12565.210 3
12565.742 3
12566.275 3
12566.808 2
12567.340 2
12567.873 2
12568.406 2
12568.938 3
12569.471 4
12570.004 5
12570.536 6
12571.069 6
12571.602 7
12572.135 6
12572.667 6
12573.200 6
12573.733 5
12574.266 4
12574.799 3
12575.331 3
12575.864 2
12576.397 2
12576.930 3
12577.463 3
12577.996 4
12578.529 4
12579.062 4
12579.594 3
12580.127 3
12580.660 2
12581.193 2
12581.726 2
12582.259 3
12582.792 3
12583.325 4
12583.858 3
12584.391 3
12584.924 3
12585.457 3
12585.990 4
12586.523 5
12587.056 5
12587.590 5
12588.123 5
12588.656 4
12589.189 3
12589.722 2
12590.255 2
12590.788 2
12591.321 2
12591.855 2
12592.388 2
12592.921 2
12593.454 2
12593.987 2
12594.521 2
12595.054 2
12595.587 2
12596.120 2
12596.654 1
12597.187 1
12597.720 1
12598.254 2
12598.787 2
12599.320 2
12599.854 3
12600.387 2
12600.920 2
12601.454 2
12601.987 2
12602.520 1
12603.054 1
12603.587 1
12604.121 0
12604.654 1
12605.188 1
12605.721 2
12606.255 2
12606.788 2
12607.322 2
12607.855 2
12608.389 2
12608.922 2
12609.456 2
12609.989 2
12610.523 2
12611.056 2
12611.590 2
12612.124 2
12612.657 2
12613.191 2
12613.725 1
12614.258 1
12614.792 2
12615.326 2
12615.859 3
12616.393 3
12616.927 4
12617.460 4
12617.994 4
12618.528 3
12619.062 3
12619.595 2
12620.129 2
12620.663 2
12621.197 2
12621.730 2
12622.264 2
12622.798 2
12623.332 2
12623.866 2
12624.400 2
12624.934 1
12625.467 1
12626.001 1
12626.535 1
12627.069 1
12627.603 1
12628.137 1
12628.671 1
12629.205 1
12629.739 1
12630.273 2
12630.807 2
12631.341 2
12631.875 2
12632.409 2
12632.943 2
12633.477 2
12634.011 2
12634.545 2
12635.079 1
12635.613 1
12636.148 1
12636.682 1
12637.216 2
12637.750 2
12638.284 3
12638.818 3
12639.353 2
12639.887 2
12640.421 1
12640.955 1
12641.489 1
12642.024 1
12642.558 2
12643.092 3
12643.626 4
12644.161 5
12644.695 4
12645.229 4
12645.764 3
12646.298 3
12646.832 3
12647.367 3
12647.901 3
12648.435 4
12648.970 4
12649.504 4
12650.039 4
12650.573 3
12651.107 2
12651.642 2
12652.176 2
12652.711 2
12653.245 1
12653.780 1
12654.314 2
12654.849 2
12655.383 3
12655.918 4
12656.452 4
12656.987 4
12657.521 3
12658.056 2
12658.591 1
12659.125 0
12659.660 0
12660.194 0
12660.729 0
12661.264 1
12661.798 2
12662.333 3
12662.868 4
12663.402 4
12663.937 3
12664.472 3
12665.007 3
12665.541 2
12666.076 1
12666.611 1
12667.146 1
12667.680 2
12668.215 3
12668.750 4
12669.285 4
12669.820 5
12670.354 5
12670.889 5
12671.424 4
12671.959 3
12672.494 3
12673.029 4
12673.564 4
12674.099 4
12674.634 3
12675.168 2
12675.703 2
12676.238 2
12676.773 2
12677.308 2
12677.843 3
12678.378 3
12678.913 4
12679.448 3
12679.983 3
12680.519 2
12681.054 2
12681.589 1
12682.124 0
12682.659 1
12683.194 1
12683.729 1
12684.264 2
12684.799 2
12685.334 2
12685.870 2
12686.405 1
12686.940 0
12687.475 0
12688.010 1
12688.546 2
12689.081 3
12689.616 3
12690.151 3
12690.687 3
12691.222 2
12691.757 2
12692.293 1
12692.828 2
12693.363 2
12693.899 2
12694.434 2
12694.969 1
12695.505 1
12696.040 1
12696.575 1
12697.111 0
12697.646 0
12698.182 1
12698.717 1
12699.252 1
12699.788 1
12700.323 1
12700.859 1
12701.394 1
12701.930 0
12702.465 1
12703.001 1
12703.536 1
12704.072 1
12704.608 1
12705.143 1
12705.679 1
12706.214 1
12706.750 0
12707.286 0
12707.821 1
12708.357 0
12708.893 0
12709.428 0
12709.964 1
12710.500 1
12711.035 1
12711.571 1
12712.107 1
12712.642 1
12713.178 1
12713.714 1
12714.250 2
12714.785 2
12715.321 2
12715.857 2
12716.393 2
12716.929 1
12717.464 1
12718.000 1
12718.536 2
12719.072 2
12719.608 2
12720.144 2
12720.680 2
12721.216 2
12721.752 2
12722.287 2
12722.823 2
12723.359 2
12723.895 2
12724.431 2
12724.967 3
12725.503 3
12726.039 3
12726.575 3
12727.111 3
12727.647 3
12728.184 2
12728.720 2
12729.256 2
12729.792 2
12730.328 2
12730.864 2
12731.400 3
12731.936 3
12732.472 3
12733.009 3
12733.545 4
12734.081 5
12734.617 5
12735.153 5
12735.690 5
12736.226 4
12736.762 3
12737.298 2
12737.835 1
12738.371 1
12738.907 1
12739.443 1
12739.980 1
12740.516 0
12741.052 1
12741.589 1
12742.125 1
12742.661 0
12743.198 1
12743.734 2
12744.271 2
12744.807 2
12745.343 2
12745.880 3
12746.416 3
12746.953 3
12747.489 3
12748.026 2
12748.562 2
12749.099 2
12749.635 2
12750.172 1
12750.708 1
12751.245 2
12751.781 3
12752.318 3
12752.854 2
12753.391 2
12753.928 1
12754.464 1
12755.001 1
12755.538 1
12756.074 1
12756.611 1
12757.148 1
12757.684 1
12758.221 1
12758.758 1
12759.294 0
12759.831 1
12760.368 1
12760.905 1
12761.441 1
12761.978 1
12762.515 1
12763.052 1
12763.588 2
12764.125 2
12764.662 2
12765.199 2
12765.736 2
12766.273 2
12766.810 2
12767.346 0
12767.883 0
12768.420 1
12768.957 2
12769.494 2
12770.031 3
12770.568 3
12771.105 3
12771.642 4
12772.179 5
12772.716 5
12773.253 4
12773.790 4
12774.327 4
12774.864 3
12775.401 2
12775.938 1
12776.475 1
12777.012 2
12777.549 3
12778.086 3
12778.624 2
12779.161 2
12779.698 1
12780.235 1
12780.772 1
12781.309 0
12781.847 0
12782.384 0
12782.921 0
12783.458 -0
12783.995 -0
12784.533 -0
12785.070 0
12785.607 1
12786.145 1
12786.682 2
12787.219 3
12787.756 3
12788.294 3
12788.831 4
12789.368 4
12789.906 5
12790.443 5
12790.981 5
12791.518 4
12792.055 4
12792.593 4
12793.130 3
12793.668 2
12794.205 2
12794.743 2
12795.280 2
12795.818 2
12796.355 1
12796.893 1
12797.430 0
12797.968 1
12798.505 1
12799.043 1
12799.580 1
12800.118 2
12800.655 2
12801.193 2
12801.731 1
12802.268 1
12802.806 1
12803.343 1
12803.881 2
12804.419 3
12804.956 4
12805.494 5
12806.032 5
12806.570 4
12807.107 5
12807.645 6
12808.183 5
12808.721 5
12809.258 6
12809.796 6
12810.334 5
12810.872 4
12811.409 2
12811.947 2
12812.485 3
12813.023 3
12813.561 3
12814.099 3
12814.637 2
12815.174 1
12815.712 1
12816.250 1
12816.788 1
12817.326 2
12817.864 2
12818.402 2
12818.940 2
12819.478 2
12820.016 1
12820.554 1
12821.092 1
12821.630 1
12822.168 2
12822.706 3
12823.244 4
12823.782 4
12824.320 4
12824.858 4
12825.397 5
12825.935 7
12826.473 7
12827.011 8
12827.549 9
12828.087 8
12828.625 7
12829.164 4
12829.702 3
12830.240 2
12830.778 2
12831.316 3
12831.855 3
12832.393 3
12832.931 3
12833.470 2
12834.008 2
12834.546 1
12835.084 0
12835.623 -0
12836.161 1
12836.699 2
12837.238 3
12837.776 3
12838.315 3
12838.853 3
12839.391 2
12839.930 2
12840.468 2
12841.007 2
12841.545 4
12842.083 4
12842.622 5
12843.160 6
12843.699 7
12844.237 8
12844.776 8
12845.314 8
12845.853 7
12846.392 6
12846.930 5
12847.469 5
12848.007 4
12848.546 3
12849.084 3
12849.623 3
12850.162 3
12850.700 3
12851.239 2
12851.778 2
12852.316 3
12852.855 3
12853.394 3
12853.932 3
12854.471 3
12855.010 3
12855.549 2
12856.087 3
12856.626 4
12857.165 5
12857.704 7
12858.242 10
12858.781 12
12859.320 14
12859.859 15
12860.398 14
12860.937 14
12861.475 13
12862.014 12
12862.553 12
12863.092 14
12863.631 16
12864.170 16
12864.709 15
12865.248 14
12865.787 13
12866.326 11
12866.865 9
12867.404 7
12867.943 6
12868.482 6
12869.021 5
12869.560 5
12870.099 6
12870.638 6
12871.177 5
12871.716 5
12872.255 5
12872.794 4
12873.333 5
12873.872 6
12874.412 6
12874.951 7
12875.490 7
12876.029 8
12876.568 7
12877.107 7
12877.647 7
12878.186 5
12878.725 6
12879.264 5
12879.804 3
12880.343 2
12880.882 1
12881.421 1
12881.961 1
12882.500 1
12883.039 1
12883.579 1
12884.118 1
12884.657 1
12885.197 2
12885.736 2
12886.275 3
12886.815 3
12887.354 4
12887.894 3
12888.433 2
12888.973 1
12889.512 0
12890.051 1
12890.591 1
12891.130 2
12891.670 3
12892.209 4
12892.749 4
12893.288 4
12893.828 3
12894.368 2
12894.907 1
12895.447 1
12895.986 1
12896.526 0
12897.066 0
12897.605 1
12898.145 2
12898.684 2
12899.224 2
12899.764 2
12900.303 2
12900.843 2
12901.383 1
12901.923 1
12902.462 1
12903.002 2
12903.542 3
12904.082 3
12904.621 3
12905.161 3
12905.701 3
12906.241 3
12906.780 2
12907.320 1
12907.860 1
12908.400 2
12908.940 3
12909.480 3
12910.020 3
12910.559 3
12911.099 4
12911.639 5
12912.179 4
12912.719 4
12913.259 3
12913.799 3
12914.339 3
12914.879 1
12915.419 1
12915.959 1
12916.499 2
12917.039 3
12917.579 3
12918.119 4
12918.659 3
12919.199 2
12919.739 1
12920.279 -0
12920.820 0
12921.360 1
12921.900 2
12922.440 3
12922.980 3
12923.520 4
12924.060 4
12924.601 4
12925.141 3
12925.681 2
12926.221 2
12926.762 3
12927.302 4
12927.842 4
12928.382 3
12928.923 4
12929.463 4
12930.003 5
12930.543 4
12931.084 3
12931.624 3
12932.164 3
12932.705 2
12933.245 1
12933.786 1
12934.326 1
12934.866 1
12935.407 3
12935.947 3
12936.488 3
12937.028 3
12937.569 3
12938.109 2
12938.650 2
12939.190 1
12939.731 1
12940.271 0
12940.812 0
12941.352 0
12941.893 1
12942.433 1
12942.974 1
12943.514 3
12944.055 3
12944.596 4
12945.136 4
12945.677 4
12946.217 3
12946.758 3
12947.299 2
12947.839 1
12948.380 1
12948.921 2
12949.462 3
12950.002 3
12950.543 3
12951.084 4
12951.624 4
12952.165 5
12952.706 5
12953.247 4
12953.788 4
12954.328 3
12954.869 2
12955.410 1
12955.951 1
12956.492 2
12957.033 2
12957.574 3
12958.114 3
12958.655 3
12959.196 3
12959.737 3
12960.278 2
12960.819 2
12961.360 1
12961.901 1
12962.442 1
12962.983 1
12963.524 1
12964.065 1
12964.606 1
12965.147 1
12965.688 2
12966.229 3
12966.770 3
12967.311 3
12967.852 3
12968.393 3
12968.935 3
12969.476 2
12970.017 2
12970.558 1
12971.099 1
12971.640 2
12972.181 2
12972.723 2
12973.264 2
12973.805 2
12974.346 2
12974.888 1
12975.429 1
12975.970 0
12976.511 0
12977.053 0
12977.594 1
12978.135 1
12978.677 1
12979.218 1
12979.759 1
12980.301 1
12980.842 1
12981.383 2
12981.925 2
12982.466 2
12983.008 3
12983.549 3
12984.090 3
12984.632 2
12985.173 2
12985.715 2
12986.256 3
12986.798 4
12987.339 4
12987.881 4
12988.422 3
12988.964 2
12989.505 2
12990.047 1
12990.588 0
12991.130 0
12991.672 1
12992.213 1
12992.755 1
12993.296 1
12993.838 1
12994.380 1
12994.921 1
12995.463 1
12996.005 1
12996.546 1
12997.088 1
12997.630 1
12998.172 1
12998.713 2
12999.255 2
12999.797 2
13000.339 1
13000.880 1
13001.422 1
13001.964 1
13002.506 0
13003.048 0
13003.589 0
13004.131 0
13004.673 0
13005.215 0
13005.757 1
13006.299 1
13006.841 1
13007.383 1
13007.925 1
13008.467 1
13009.008 1
13009.550 2
13010.092 2
13010.634 3
13011.176 4
13011.718 5
13012.260 6
13012.802 6
13013.344 5
13013.887 4
13014.429 4
13014.971 4
13015.513 3
13016.055 3
13016.597 3
13017.139 3
13017.681 3
13018.223 3
13018.766 2
13019.308 2
13019.850 2
13020.392 1
13020.934 2
13021.476 2
13022.019 3
13022.561 3
13023.103 2
13023.645 2
13024.188 2
13024.730 2
13025.272 3
13025.815 3
13026.357 4
13026.899 5
13027.442 5
13027.984 4
13028.526 2
13029.069 1
13029.611 0
13030.153 0
13030.696 1
13031.238 1
13031.781 2
13032.323 2
13032.866 3
13033.408 2
13033.950 2
13034.493 2
13035.035 1
13035.578 1
13036.120 1
13036.663 1
13037.206 1
13037.748 2
13038.291 2
13038.833 2
13039.376 3
13039.918 3
13040.461 4
13041.004 4
13041.546 4
13042.089 3
13042.632 3
13043.174 3
13043.717 3
13044.260 2
13044.802 3
13045.345 3
13045.888 3
13046.430 3
13046.973 2
13047.516 2
13048.059 2
13048.602 2
13049.144 1
13049.687 1
13050.230 1
13050.773 1
13051.316 1
13051.858 1
13052.401 1
13052.944 1
13053.487 2
13054.030 2
13054.573 2
13055.116 2
13055.659 2
13056.202 2
13056.745 2
13057.287 2
13057.830 2
13058.373 3
13058.916 3
13059.459 3
13060.002 2
13060.545 2
13061.089 1
13061.632 1
13062.175 0
13062.718 0
13063.261 0
13063.804 0
13064.347 1
13064.890 1
13065.433 2
13065.976 2
13066.520 2
13067.063 3
13067.606 4
13068.149 4
13068.692 3
13069.235 3
13069.779 3
13070.322 3
13070.865 2
13071.408 2
13071.952 1
13072.495 1
13073.038 1
13073.582 2
13074.125 3
13074.668 4
13075.211 4
13075.755 4
13076.298 5
13076.842 5
13077.385 4
13077.928 3
13078.472 2
13079.015 3
13079.559 2
13080.102 2
13080.645 1
13081.189 1
13081.732 2
13082.276 2
13082.819 2
13083.363 1
13083.906 1
13084.450 1
13084.993 2
13085.537 2
13086.080 2
13086.624 2
13087.168 2
13087.711 2
13088.255 2
13088.798 1
13089.342 2
13089.886 2
13090.429 2
13090.973 2
13091.517 2
13092.060 2
13092.604 3
13093.148 3
13093.691 4
13094.235 3
13094.779 4
13095.323 4
13095.866 3
13096.410 2
13096.954 2
13097.498 1
13098.042 1
13098.585 2
13099.129 2
13099.673 2
13100.217 2
13100.761 3
13101.305 3
13101.849 3
13102.392 4
13102.936 3
13103.480 3
13104.024 3
13104.568 4
13105.112 3
13105.656 3
13106.200 2
13106.744 2
13107.288 2
13107.832 2
13108.376 2
13108.920 2
13109.464 2
13110.008 1
13110.552 1
13111.096 1
13111.640 1
13112.185 1
13112.729 1
13113.273 2
13113.817 2
13114.361 2
13114.905 2
13115.449 2
13115.994 2
13116.538 2
13117.082 2
13117.626 1
13118.170 1
13118.715 1
13119.259 2
13119.803 2
13120.347 2
13120.892 2
13121.436 2
13121.980 1
13122.525 1
13123.069 1
13123.613 1
13124.158 2
13124.702 2
13125.246 3
13125.791 3
13126.335 3
13126.880 3
13127.424 3
13127.968 3
13128.513 2
13129.057 2
13129.602 2
13130.146 2
13130.691 1
13131.235 1
13131.780 2
13132.324 2
13132.869 2
13133.413 2
13133.958 1
13134.502 2
13135.047 2
13135.592 2
13136.136 3
13136.681 3
13137.225 3
13137.770 3
13138.315 4
13138.859 3
13139.404 3
13139.949 3
13140.493 2
13141.038 2
13141.583 2
13142.128 2
13142.672 2
13143.217 2
13143.762 2
13144.307 2
13144.851 2
13145.396 2
13145.941 2
13146.486 2
13147.031 1
13147.575 1
13148.120 1
13148.665 2
13149.210 2
13149.755 2
13150.300 2
13150.845 2
13151.390 2
13151.935 1
13152.479 1
13153.024 1
13153.569 2
13154.114 2
13154.659 2
13155.204 2
13155.749 2
13156.294 2
13156.839 2
13157.384 2
13157.929 2
13158.475 2
13159.020 1
13159.565 1
13160.110 0
13160.655 0
13161.200 0
13161.745 1
13162.290 0
13162.835 1
13163.381 1
13163.926 1
13164.471 1
13165.016 1
13165.561 1
13166.107 1
13166.652 2
13167.197 2
13167.742 2
13168.288 2
13168.833 1
13169.378 1
13169.923 1
13170.469 2
13171.014 2
13171.559 3
13172.105 4
13172.650 4
13173.195 3
13173.741 3
13174.286 2
13174.832 1
13175.377 1
13175.922 2
13176.468 3
13177.013 3
13177.559 4
13178.104 4
13178.650 4
13179.195 4
13179.741 3
13180.286 3
13180.832 3
13181.377 3
13181.923 2
13182.468 1
13183.014 2
13183.560 3
13184.105 4
13184.651 5
13185.196 5
13185.742 4
13186.288 4
13186.833 4
13187.379 3
13187.925 2
13188.470 2
13189.016 3
13189.562 4
13190.107 4
13190.653 4
13191.199 5
13191.745 5
13192.290 5
13192.836 5
13193.382 5
13193.928 4
13194.474 5
13195.019 5
13195.565 4
13196.111 4
13196.657 3
13197.203 3
13197.749 2
13198.295 1
13198.841 1
13199.386 1
13199.932 2
13200.478 2
13201.024 2
13201.570 2
13202.116 2
13202.662 2
13203.208 2
13203.754 1
13204.300 1
13204.846 2
13205.392 2
13205.938 2
13206.484 2
13207.030 2
13207.576 1
13208.123 1
13208.669 1
13209.215 1
13209.761 1
13210.307 1
13210.853 2
13211.399 2
13211.945 2
13212.492 2
13213.038 3
13213.584 3
13214.130 3
13214.677 3
13215.223 3
13215.769 4
13216.315 4
13216.862 5
13217.408 4
13217.954 4
13218.500 4
13219.047 3
13219.593 2
13220.139 1
13220.686 1
13221.232 1
13221.779 2
13222.325 3
13222.871 3
13223.418 3
13223.964 3
13224.511 3
13225.057 4
13225.603 4
13226.150 3
13226.696 4
13227.243 4
13227.789 3
13228.336 3
13228.882 2
13229.429 2
13229.975 2
13230.522 3
13231.069 3
13231.615 3
13232.162 3
13232.708 2
13233.255 2
13233.802 2
13234.348 2
13234.895 1
13235.442 1
13235.988 1
13236.535 1
13237.082 1
13237.628 2
13238.175 1
13238.722 1
13239.268 1
13239.815 1
13240.362 2
13240.909 3
13241.456 3
13242.002 3
13242.549 3
13243.096 2
13243.643 2
13244.190 1
13244.736 1
13245.283 2
13245.830 3
13246.377 3
13246.924 3
13247.471 3
13248.018 2
13248.565 2
13249.112 2
13249.659 2
13250.206 2
13250.753 2
13251.300 1
13251.847 0
13252.394 1
13252.941 2
13253.488 3
13254.035 4
13254.582 5
13255.129 5
13255.676 4
13256.223 4
13256.770 3
13257.317 2
13257.864 2
13258.411 2
13258.959 3
13259.506 5
13260.053 6
13260.600 6
13261.147 6
13261.694 6
13262.242 5
13262.789 4
13263.336 2
13263.883 1
13264.431 0
13264.978 1
13265.525 1
13266.072 1
13266.620 1
13267.167 1
13267.714 0
13268.262 -0
13268.809 0
13269.356 1
13269.904 2
13270.451 2
13270.999 3
13271.546 3
13272.093 3
13272.641 3
13273.188 2
13273.736 1
13274.283 1
13274.831 2
13275.378 2
13275.926 2
13276.473 3
13277.021 3
13277.568 4
13278.116 4
13278.663 4
13279.211 4
13279.758 4
13280.306 4
13280.854 4
13281.401 3
13281.949 3
13282.496 2
13283.044 2
13283.592 2
13284.139 1
13284.687 1
13285.235 1
13285.782 1
13286.330 1
13286.878 1
13287.426 2
13287.973 2
13288.521 3
13289.069 3
13289.617 3
13290.164 3
13290.712 2
13291.260 2
13291.808 2
13292.356 2
13292.904 3
13293.451 3
13293.999 3
13294.547 3
13295.095 3
13295.643 3
13296.191 3
13296.739 2
13297.287 2
13297.835 2
13298.383 2
13298.931 2
13299.479 2
13300.027 2
13300.575 2
13301.123 3
13301.671 4
13302.219 5
13302.767 5
13303.315 5
13303.863 4
13304.411 3
13304.959 2
13305.507 2
13306.055 1
13306.603 2
13307.151 3
13307.700 3
13308.248 4
13308.796 4
13309.344 4
13309.892 3
13310.441 2
13310.989 2
13311.537 1
13312.085 1
13312.633 1
13313.182 1
13313.730 1
13314.278 2
13314.827 2
13315.375 2
13315.923 3
13316.472 3
13317.020 2
13317.568 2
13318.117 1
13318.665 1
13319.213 0
13319.762 1
13320.310 1
13320.859 1
13321.407 1
13321.955 1
13322.504 1
13323.052 1
13323.601 1
13324.149 1
13324.698 1
13325.246 1
13325.795 1
13326.343 1
13326.892 1
13327.441 1
13327.989 1
13328.538 1
13329.086 1
13329.635 1
13330.183 2
13330.732 2
13331.281 3
13331.829 4
13332.378 4
13332.927 4
13333.475 5
13334.024 4
13334.573 4
13335.122 3
13335.670 3
13336.219 4
13336.768 4
13337.317 4
13337.865 5
13338.414 5
13338.963 5
13339.512 4
13340.060 3
13340.609 3
13341.158 3
13341.707 4
13342.256 3
13342.805 2
13343.354 2
13343.903 2
13344.451 2
13345.000 2
13345.549 2
13346.098 3
13346.647 3
13347.196 3
13347.745 3
13348.294 4
13348.843 5
13349.392 5
13349.941 6
13350.490 6
13351.039 6
13351.588 5
13352.137 4
13352.686 2
13353.236 1
13353.785 1
13354.334 2
13354.883 2
13355.432 3
13355.981 5
13356.530 6
13357.079 7
13357.629 8
13358.178 7
13358.727 7
13359.276 7
13359.825 6
13360.375 5
13360.924 4
13361.473 4
13362.022 3
13362.572 2
13363.121 1
13363.670 1
13364.220 1
13364.769 1
13365.318 2
13365.868 2
13366.417 2
13366.966 2
13367.516 2
13368.065 2
13368.615 3
13369.164 3
13369.713 4
13370.263 4
13370.812 3
13371.362 3
13371.911 3
13372.461 3
13373.010 3
13373.560 3
13374.109 2
13374.659 2
13375.208 1
13375.758 1
13376.307 -0
13376.857 0
13377.407 1
13377.956 1
13378.506 1
13379.055 1
13379.605 1
13380.155 2
13380.704 1
13381.254 1
13381.804 1
13382.353 0
13382.903 0
13383.453 1
13384.003 1
13384.552 1
13385.102 1
13385.652 1
13386.202 1
13386.751 1
13387.301 1
13387.851 1
13388.401 1
13388.951 1
13389.500 0
13390.050 0
13390.600 0
13391.150 1
13391.700 2
13392.250 2
13392.800 3
13393.350 4
13393.899 4
13394.449 4
13394.999 4
13395.549 4
13396.099 4
13396.649 4
13397.199 4
13397.749 3
13398.299 3
13398.849 2
13399.399 1
13399.949 1
13400.499 1
13401.050 0
13401.600 -0
13402.150 0
13402.700 1
13403.250 2
13403.800 2
13404.350 4
13404.900 4
13405.451 5
13406.001 5
13406.551 5
13407.101 5
13407.651 4
13408.202 4
13408.752 3
13409.302 2
13409.852 3
13410.403 4
13410.953 5
13411.503 5
13412.053 5
13412.604 5
13413.154 4
13413.704 4
13414.255 4
13414.805 3
13415.355 3
13415.906 3
13416.456 2
13417.007 2
13417.557 1
13418.107 0
13418.658 0
13419.208 0
13419.759 1
13420.309 2
13420.860 2
13421.410 2
13421.961 2
13422.511 2
13423.062 1
13423.612 1
13424.163 0
13424.713 0
13425.264 1
13425.815 1
13426.365 1
13426.916 2
13427.466 2
13428.017 2
13428.568 1
13429.118 1
13429.669 1
13430.220 1
13430.770 1
13431.321 1
13431.872 1
13432.422 1
13432.973 1
13433.524 1
13434.075 0
13434.625 0
13435.176 0
13435.727 0
13436.278 1
13436.829 1
13437.379 2
13437.930 2
13438.481 3
13439.032 3
13439.583 3
13440.134 3
13440.685 2
13441.235 2
13441.786 2
13442.337 1
13442.888 1
13443.439 0
13443.990 -0
13444.541 -0
13445.092 0
13445.643 1
13446.194 1
13446.745 2
13447.296 2
13447.847 2
13448.398 2
13448.949 2
13449.500 1
13450.051 1
13450.602 1
13451.154 2
13451.705 2
13452.256 2
13452.807 3
13453.358 3
13453.909 3
13454.460 3
13455.012 3
13455.563 3
13456.114 3
13456.665 3
13457.216 2
13457.768 1
13458.319 1
13458.870 1
13459.421 2
13459.973 2
13460.524 3
13461.075 3
13461.627 3
13462.178 3
13462.729 2
13463.281 2
13463.832 2
13464.383 1
13464.935 1
13465.486 1
13466.038 1
13466.589 0
13467.140 0
13467.692 1
13468.243 1
13468.795 2
13469.346 2
13469.898 2
13470.449 2
13471.001 2
13471.552 1
13472.104 0
13472.655 0
13473.207 0
13473.759 0
13474.310 0
13474.862 0
13475.413 1
13475.965 2
13476.517 3
13477.068 3
13477.620 4
13478.171 5
13478.723 4
13479.275 4
13479.826 3
13480.378 2
13480.930 3
13481.482 3
13482.033 3
13482.585 3
13483.137 4
13483.689 4
13484.240 4
13484.792 4
13485.344 4
13485.896 3
13486.448 3
13487.000 2
13487.551 2
13488.103 1
13488.655 1
13489.207 0
13489.759 0
13490.311 -0
13490.863 1
13491.415 1
13491.967 2
13492.519 3
13493.070 3
13493.622 3
13494.174 3
13494.726 3
13495.278 3
13495.830 2
13496.382 2
13496.935 2
13497.487 2
13498.039 2
13498.591 2
13499.143 2
13499.695 2
13500.247 2
13500.799 3
13501.351 3
13501.903 3
13502.456 3
13503.008 3
13503.560 2
13504.112 2
13504.664 1
13505.216 1
13505.769 0
13506.321 1
13506.873 1
13507.425 1
13507.978 1
13508.530 1
13509.082 1
13509.635 1
13510.187 0
13510.739 0
13511.292 0
13511.844 0
13512.396 1
13512.949 1
13513.501 1
13514.053 2
13514.606 2
13515.158 3
13515.711 3
13516.263 3
13516.816 3
13517.368 2
13517.920 1
13518.473 1
13519.025 1
13519.578 1
13520.130 1
13520.683 1
13521.236 1
13521.788 1
13522.341 1
13522.893 1
13523.446 2
13523.998 2
13524.551 3
13525.104 3
13525.656 3
13526.209 3
13526.762 2
13527.314 2
13527.867 1
13528.420 1
13528.972 1
13529.525 1
13530.078 2
13530.630 2
13531.183 2
13531.736 2
13532.289 2
13532.841 1
13533.394 1
13533.947 1
13534.500 1
13535.053 1
13535.606 1
13536.158 1
13536.711 1
13537.264 1
13537.817 1
13538.370 1
13538.923 1
13539.476 1
13540.029 0
13540.582 0
13541.134 1
13541.687 2
13542.240 2
13542.793 3
13543.346 4
13543.899 5
13544.452 5
13545.005 5
13545.558 4
13546.112 3
13546.665 2
13547.218 1
13547.771 0
13548.324 1
13548.877 1
13549.430 2
13549.983 2
13550.536 2
13551.089 2
13551.643 2
13552.196 2
13552.749 2
13553.302 1
13553.855 2
13554.409 2
13554.962 2
13555.515 2
13556.068 2
13556.622 2
13557.175 2
13557.728 1
13558.281 1
13558.835 0
13559.388 0
13559.941 0
13560.495 1
13561.048 1
13561.601 1
13562.155 2
13562.708 2
13563.262 2
13563.815 2
13564.368 2
13564.922 2
13565.475 2
13566.029 1
13566.582 1
13567.136 1
13567.689 1
13568.243 1
13568.796 1
13569.350 2
13569.903 2
13570.457 2
13571.010 3
13571.564 3
13572.118 3
13572.671 4
13573.225 3
13573.778 2
13574.332 2
13574.886 1
13575.439 1
13575.993 1
13576.547 2
13577.100 3
13577.654 4
13578.208 4
13578.761 4
13579.315 3
13579.869 2
13580.423 1
13580.976 1
13581.530 1
13582.084 1
13582.638 1
13583.192 1
13583.745 1
13584.299 0
13584.853 0
13585.407 1
13585.961 1
13586.515 1
13587.068 1
13587.622 1
13588.176 1
13588.730 1
13589.284 -0
13589.838 0
13590.392 1
13590.946 1
13591.500 1
13592.054 2
13592.608 3
13593.162 3
13593.716 3
13594.270 3
13594.824 2
13595.378 2
13595.932 1
13596.486 1
13597.040 0
13597.594 0
13598.149 1
13598.703 1
13599.257 1
13599.811 2
13600.365 2
13600.919 2
13601.473 2
13602.028 3
13602.582 4
13603.136 5
13603.690 6
13604.245 6
13604.799 5
13605.353 4
13605.907 3
13606.462 1
13607.016 1
13607.570 0
13608.124 -0
13608.679 -0
13609.233 0
13609.788 1
13610.342 1
13610.896 1
13611.451 2
13612.005 2
13612.559 3
13613.114 3
13613.668 4
13614.223 4
13614.777 3
13615.332 3
13615.886 2
13616.441 3
13616.995 3
13617.550 3
13618.104 4
13618.659 4
13619.213 4
13619.768 3
13620.322 2
13620.877 1
13621.431 1
13621.986 1
13622.541 1
13623.095 1
13623.650 1
13624.205 1
13624.759 1
13625.314 1
13625.869 1
13626.423 1
13626.978 1
13627.533 1
13628.087 2
13628.642 2
13629.197 2
13629.752 1
13630.306 1
13630.861 1
13631.416 1
13631.971 1
13632.526 2
13633.080 2
13633.635 3
13634.190 3
13634.745 2
13635.300 2
13635.855 1
13636.410 1
13636.964 1
13637.519 1
13638.074 2
13638.629 3
13639.184 4
13639.739 4
13640.294 4
13640.849 4
13641.404 4
13641.959 3
13642.514 3
13643.069 2
13643.624 2
13644.179 2
13644.734 2
13645.289 2
13645.844 2
13646.400 2
13646.955 1
13647.510 2
13648.065 2
13648.620 2
13649.175 2
13649.730 2
13650.286 2
13650.841 3
13651.396 4
13651.951 3
13652.506 4
13653.062 3
13653.617 3
13654.172 3
13654.727 2
13655.283 1
13655.838 2
13656.393 3
13656.949 3
13657.504 3
13658.059 2
13658.615 1
13659.170 1
13659.725 2
13660.281 2
13660.836 2
13661.391 2
13661.947 3
13662.502 3
13663.058 3
13663.613 2
13664.169 3
13664.724 3
13665.280 3
13665.835 3
13666.391 2
13666.946 2
13667.502 3
13668.057 2
13668.613 2
13669.168 2
13669.724 2
13670.279 2
13670.835 1
13671.391 0
13671.946 0
13672.502 1
13673.057 2
13673.613 2
13674.169 2
13674.724 2
13675.280 2
13675.836 2
13676.392 2
13676.947 2
13677.503 2
13678.059 2
13678.614 2
13679.170 1
13679.726 1
13680.282 1
13680.838 1
13681.393 2
13681.949 2
13682.505 2
13683.061 2
13683.617 2
13684.173 2
13684.728 2
13685.284 3
13685.840 3
13686.396 3
13686.952 4
13687.508 4
13688.064 4
13688.620 4
13689.176 4
13689.732 3
13690.288 2
13690.844 2
13691.400 2
13691.956 3
13692.512 2
13693.068 2
13693.624 2
13694.180 1
13694.736 2
13695.292 2
13695.848 2
13696.404 3
13696.961 3
13697.517 3
13698.073 3
13698.629 2
13699.185 2
13699.741 1
13700.298 1
13700.854 0
13701.410 0
13701.966 1
13702.522 1
13703.079 1
13703.635 2
13704.191 2
13704.748 1
13705.304 1
13705.860 2
13706.416 2
13706.973 2
13707.529 3
13708.085 3
13708.642 4
13709.198 4
13709.755 3
13710.311 3
13710.867 2
13711.424 2
13711.980 1
13712.537 1
13713.093 1
13713.650 2
13714.206 3
13714.763 3
13715.319 4
13715.876 5
13716.432 4
13716.989 4
13717.545 5
13718.102 6
13718.658 7
13719.215 8
13719.771 8
13720.328 9
13720.885 10
13721.441 9
13721.998 8
13722.555 7
13723.111 6
13723.668 5
13724.225 4
13724.781 3
13725.338 3
13725.895 3
13726.451 3
13727.008 3
13727.565 3
13728.122 3
13728.678 3
13729.235 3
13729.792 3
13730.349 4
13730.906 4
13731.462 5
13732.019 6
13732.576 7
13733.133 9
13733.690 10
13734.247 9
13734.804 9
13735.361 9
13735.917 9
13736.474 8
13737.031 8
13737.588 8
13738.145 9
13738.702 9
13739.259 9
13739.816 9
13740.373 11
13740.930 11
13741.487 11
13742.044 12
13742.601 12
13743.158 13
13743.715 14
13744.273 16
13744.830 17
13745.387 19
13745.944 20
13746.501 18
13747.058 18
13747.615 18
13748.172 17
13748.730 16
13749.287 16
13749.844 16
13750.401 16
13750.958 19
13751.516 19
13752.073 20
13752.630 22
13753.187 24
13753.745 23
13754.302 23
13754.859 26
13755.417 26
13755.974 27
13756.531 33
13757.089 38
13757.646 43
13758.203 47
13758.761 49
13759.318 49
13759.876 53
13760.433 56
13760.990 54
13761.548 54
13762.105 58
13762.663 59
13763.220 58
13763.778 58
13764.335 58
13764.893 55
13765.450 54
13766.008 52
13766.565 47
13767.123 44
13767.680 39
13768.238 32
13768.796 26
13769.353 22
13769.911 19
13770.468 17
13771.026 17
13771.584 18
13772.141 19
13772.699 19
13773.257 18
13773.814 17
13774.372 15
13774.930 12
13775.487 11
13776.045 11
13776.603 13
13777.161 14
13777.718 16
13778.276 17
13778.834 19
13779.392 20
13779.950 20
13780.507 18
13781.065 17
13781.623 17
13782.181 17
13782.739 16
13783.297 16
13783.855 17
13784.413 18
13784.970 18
13785.528 19
13786.086 18
13786.644 20
13787.202 23
13787.760 27
13788.318 34
13788.876 42
13789.434 49
13789.992 53
13790.550 58
13791.108 62
13791.666 64
13792.224 66
13792.782 65
13793.340 61
13793.899 58
13794.457 53
13795.015 48
13795.573 40
13796.131 34
13796.689 28
13797.247 24
13797.806 21
13798.364 17
13798.922 14
13799.480 14
13800.038 14
13800.597 14
13801.155 13
13801.713 12
13802.271 11
13802.830 10
13803.388 9
13803.946 8
13804.505 7
13805.063 6
13805.621 5
13806.179 6
13806.738 6
13807.296 7
13807.855 8
13808.413 8
13808.971 9
13809.530 7
13810.088 6
13810.647 7
13811.205 9
13811.764 10
13812.322 9
13812.880 9
13813.439 9
13813.997 9
13814.556 8
13815.115 7
13815.673 7
13816.232 8
13816.790 8
13817.349 9
13817.907 7
13818.466 7
13819.024 6
13819.583 6
13820.142 6
13820.700 5
13821.259 5
13821.818 4
13822.376 4
13822.935 4
13823.494 4
13824.052 3
13824.611 3
13825.170 3
13825.729 2
13826.287 1
13826.846 1
13827.405 2
13827.964 3
13828.522 4
13829.081 5
13829.640 5
13830.199 6
13830.758 6
13831.317 4
13831.875 3
13832.434 4
13832.993 3
13833.552 3
13834.111 5
13834.670 6
13835.229 6
13835.788 7
13836.347 6
13836.906 5
13837.465 5
13838.024 6
13838.583 6
13839.142 7
13839.701 8
13840.260 9
13840.819 8
13841.378 8
13841.937 6
13842.496 4
13843.055 3
13843.614 3
13844.173 4
13844.732 6
13845.292 6
13845.851 6
13846.410 7
13846.969 7
13847.528 7
13848.087 6
13848.647 5
13849.206 5
13849.765 5
13850.324 5
13850.884 4
13851.443 4
13852.002 3
13852.561 3
13853.121 3
13853.680 3
13854.239 3
13854.799 3
13855.358 3
13855.917 3
13856.477 4
13857.036 4
13857.595 4
13858.155 3
13858.714 2
13859.274 2
13859.833 2
13860.392 2
13860.952 3
13861.511 4
13862.071 6
13862.630 7
13863.190 8
13863.749 8
13864.309 8
13864.868 7
13865.428 7
13865.987 7
13866.547 7
13867.107 8
13867.666 10
13868.226 11
13868.785 13
13869.345 14
13869.905 14
13870.464 13
13871.024 14
13871.584 14
13872.143 14
13872.703 17
13873.263 22
13873.822 27
13874.382 31
13874.942 33
13875.502 33
13876.061 33
13876.621 34
13877.181 35
13877.741 34
13878.300 33
13878.860 36
13879.420 39
13879.980 40
13880.540 39
13881.100 36
13881.660 35
13882.219 33
13882.779 31
13883.339 27
13883.899 24
13884.459 25
13885.019 26
13885.579 24
13886.139 21
13886.699 19
13887.259 17
13887.819 15
13888.379 13
13888.939 13
13889.499 15
13890.059 17
13890.619 19
13891.179 19
13891.739 19
13892.299 17
13892.859 15
13893.419 13
13893.980 11
13894.540 10
13895.100 10
13895.660 11
13896.220 13
13896.780 15
13897.340 15
13897.901 14
13898.461 13
13899.021 13
13899.581 13
13900.142 13
13900.702 13
13901.262 13
13901.822 14
13902.383 14
13902.943 11
13903.503 10
13904.064 12
13904.624 15
13905.184 20
13905.745 23
13906.305 28
13906.865 31
13907.426 32
13907.986 30
13908.547 29
13909.107 30
13909.667 30
13910.228 31
13910.788 31
13911.349 31
13911.909 33
13912.470 32
13913.030 30
13913.591 31
13914.151 34
13914.712 35
13915.272 35
13915.833 37
13916.394 37
13916.954 36
13917.515 33
13918.075 27
13918.636 22
13919.197 19
13919.757 16
13920.318 14
13920.879 13
13921.439 13
13922.000 13
13922.561 13
13923.121 12
13923.682 10
13924.243 8
13924.803 6
13925.364 4
13925.925 3
13926.486 4
13927.047 5
13927.607 6
13928.168 8
13928.729 8
13929.290 8
13929.851 8
13930.411 8
13930.972 7
13931.533 6
13932.094 6
13932.655 7
13933.216 8
13933.777 8
13934.338 8
13934.899 9
13935.460 10
13936.021 12
13936.582 14
13937.143 16
13937.704 18
13938.265 18
13938.826 18
13939.387 17
13939.948 15
13940.509 13
13941.070 11
13941.631 11
13942.192 11
13942.753 10
13943.314 10
13943.875 9
13944.436 9
13944.998 7
13945.559 7
13946.120 6
13946.681 4
13947.242 4
13947.804 4
13948.365 4
13948.926 4
13949.487 4
13950.048 5
13950.610 5
13951.171 6
13951.732 7
13952.294 7
13952.855 8
13953.416 8
13953.978 8
13954.539 8
13955.100 8
13955.662 7
13956.223 5
13956.784 5
13957.346 6
13957.907 6
13958.469 7
13959.030 7
13959.591 7
13960.153 5
13960.714 5
13961.276 5
13961.837 7
13962.399 8
13962.960 11
13963.522 14
13964.083 16
13964.645 17
13965.206 16
13965.768 15
13966.330 13
13966.891 12
13967.453 12
13968.014 11
13968.576 11
13969.138 10
13969.699 10
13970.261 10
13970.823 9
13971.384 9
13971.946 9
13972.508 9
13973.069 10
13973.631 9
13974.193 9
13974.755 8
13975.316 8
13975.878 7
13976.440 6
13977.002 6
13977.564 5
13978.125 4
13978.687 3
13979.249 3
13979.811 3
13980.373 4
13980.935 4
13981.497 4
13982.058 5
13982.620 4
13983.182 2
13983.744 2
13984.306 4
13984.868 4
13985.430 4
13985.992 6
13986.554 8
13987.116 9
13987.678 9
13988.240 8
13988.802 7
13989.364 7
13989.926 6
13990.488 5
13991.050 4
13991.612 4
13992.174 4
13992.737 3
13993.299 3
13993.861 3
13994.423 4
13994.985 5
13995.547 7
13996.109 7
13996.672 7
13997.234 6
13997.796 6
13998.358 4
13998.920 4
13999.483 3
14000.045 3
14000.607 3
14001.170 3
14001.732 3
14002.294 2
14002.856 3
14003.419 3
14003.981 2
14004.543 2
14005.106 2
14005.668 3
14006.231 4
14006.793 6
14007.355 7
14007.918 7
14008.480 7
14009.043 6
14009.605 5
14010.168 3
14010.730 2
14011.292 3
14011.855 5
14012.417 6
14012.980 6
14013.543 6
14014.105 6
14014.668 6
14015.230 5
14015.793 4
14016.355 4
14016.918 5
14017.481 5
14018.043 4
14018.606 4
14019.168 5
14019.731 5
14020.294 6
14020.856 7
14021.419 6
14021.982 5
14022.545 6
14023.107 4
14023.670 4
14024.233 4
14024.795 5
14025.358 5
14025.921 5
14026.484 5
14027.047 4
14027.609 3
14028.172 3
14028.735 3
14029.298 4
14029.861 5
14030.424 5
14030.987 5
14031.549 4
14032.112 4
14032.675 5
14033.238 5
14033.801 8
14034.364 10
14034.927 11
14035.490 11
14036.053 10
14036.616 10
14037.179 10
14037.742 9
14038.305 9
14038.868 10
14039.431 12
14039.994 12
14040.557 13
14041.120 12
14041.683 11
14042.246 11
14042.810 11
14043.373 9
14043.936 7
14044.499 6
14045.062 5
14045.625 4
14046.189 3
14046.752 3
14047.315 3
14047.878 5
14048.441 6
14049.005 7
14049.568 7
14050.131 8
14050.694 8
14051.258 7
14051.821 5
14052.384 4
14052.948 4
14053.511 3
14054.074 2
14054.638 2
14055.201 2
14055.764 3
14056.328 3
14056.891 4
14057.455 4
14058.018 5
14058.581 5
14059.145 5
14059.708 4
14060.272 4
14060.835 3
14061.399 3
14061.962 3
14062.526 3
14063.089 3
14063.653 3
14064.216 3
14064.780 4
14065.343 5
14065.907 5
14066.471 5
14067.034 5
14067.598 5
14068.162 4
14068.725 3
14069.289 2
14069.852 3
14070.416 5
14070.980 6
14071.543 7
14072.107 8
14072.671 8
14073.235 7
14073.798 5
14074.362 4
14074.926 3
14075.490 3
14076.053 3
14076.617 4
14077.181 6
14077.745 6
14078.309 6
14078.873 5
14079.436 4
14080.000 5
14080.564 4
14081.128 4
14081.692 5
14082.256 6
14082.820 7
14083.384 8
14083.948 7
14084.512 6
14085.076 4
14085.640 3
14086.203 3
14086.767 2
14087.331 2
14087.896 3
14088.460 4
14089.024 4
14089.588 4
14090.152 3
14090.716 3
14091.280 3
14091.844 2
14092.408 2
14092.972 2
14093.536 2
14094.100 2
14094.665 2
14095.229 2
14095.793 3
14096.357 3
14096.921 3
14097.486 3
14098.050 3
14098.614 1
14099.178 0
14099.743 0
14100.307 0
14100.871 1
14101.435 2
14102.000 3
14102.564 4
14103.128 5
14103.693 5
14104.257 5
14104.821 5
14105.386 4
14105.950 3
14106.515 3
14107.079 2
14107.643 2
14108.208 2
14108.772 3
14109.337 4
14109.901 5
14110.466 6
14111.030 6
14111.595 6
14112.159 6
14112.724 6
14113.288 6
14113.853 5
14114.417 5
14114.982 4
14115.546 4
14116.111 3
14116.676 3
14117.240 3
14117.805 5
14118.369 7
14118.934 10
14119.499 11
14120.063 11
14120.628 9
14121.193 8
14121.757 7
14122.322 6
14122.887 4
14123.452 3
14124.016 4
14124.581 5
14125.146 5
14125.711 5
14126.275 5
14126.840 5
14127.405 5
14127.970 4
14128.535 4
14129.100 4
14129.664 4
14130.229 5
14130.794 5
14131.359 5
14131.924 5
14132.489 5
14133.054 5
14133.619 5
14134.184 6
14134.749 5
14135.314 5
14135.879 4
14136.444 3
14137.009 1
14137.574 1
14138.139 0
14138.704 0
14139.269 1
14139.834 2
14140.399 2
14140.964 3
14141.529 3
14142.094 3
14142.659 2
14143.224 4
14143.790 5
14144.355 5
14144.920 6
14145.485 7
14146.050 7
14146.615 6
14147.181 5
14147.746 3
14148.311 1
14148.876 1
14149.442 1
14150.007 0
14150.572 0
14151.137 1
14151.703 1
14152.268 1
14152.833 1
14153.399 1
14153.964 1
14154.529 1
14155.095 1
14155.660 1
14156.226 1
14156.791 2
14157.356 1
14157.922 1
14158.487 1
14159.053 2
14159.618 2
14160.184 2
14160.749 2
14161.315 2
14161.880 3
14162.446 3
14163.011 3
14163.577 2
14164.142 3
14164.708 3
14165.273 2
14165.839 1
14166.405 2
14166.970 2
14167.536 2
14168.101 2
14168.667 2
14169.233 1
14169.798 1
14170.364 1
14170.930 0
14171.495 -0
14172.061 1
14172.627 2
14173.193 2
14173.758 3
14174.324 4
14174.890 4
14175.456 5
14176.021 5
14176.587 6
14177.153 6
14177.719 6
14178.285 5
14178.850 4
14179.416 3
14179.982 2
14180.548 2
14181.114 1
14181.680 2
14182.246 3
14182.812 4
14183.378 4
14183.944 4
14184.510 4
14185.075 4
14185.641 4
14186.207 3
14186.773 2
14187.339 1
14187.905 1
14188.472 1
14189.038 2
14189.604 2
14190.170 2
14190.736 3
14191.302 4
14191.868 4
14192.434 4
14193.000 4
14193.566 4
14194.132 5
14194.699 5
14195.265 5
14195.831 4
14196.397 4
14196.963 4
14197.530 3
14198.096 3
14198.662 2
14199.228 2
14199.795 1
14200.361 2
14200.927 2
14201.493 2
14202.060 2
14202.626 2
14203.192 2
14203.759 2
14204.325 2
14204.891 2
14205.458 1
14206.024 1
14206.591 1
14207.157 1
14207.723 1
14208.290 1
14208.856 2
14209.423 3
14209.989 4
14210.556 4
14211.122 4
14211.689 3
14212.255 3
14212.822 2
14213.388 1
14213.955 1
14214.521 0
14215.088 1
14215.654 1
14216.221 1
14216.788 1
14217.354 0
14217.921 1
14218.488 1
14219.054 1
14219.621 2
14220.188 3
14220.754 3
14221.321 3
14221.888 3
14222.454 3
14223.021 2
14223.588 2
14224.155 1
14224.721 2
14225.288 2
14225.855 2
14226.422 1
14226.988 1
14227.555 1
14228.122 1
14228.689 1
14229.256 1
14229.823 3
14230.389 4
14230.956 5
14231.523 6
14232.090 5
14232.657 5
14233.224 5
14233.791 5
14234.358 3
14234.925 3
14235.492 3
14236.059 3
14236.626 2
14237.193 2
14237.760 2
14238.327 2
14238.894 3
14239.461 3
14240.028 3
14240.595 3
14241.162 3
14241.729 3
14242.296 3
14242.864 3
14243.431 3
14243.998 2
14244.565 1
14245.132 1
14245.699 0
14246.267 1
14246.834 2
14247.401 3
14247.968 4
14248.535 4
14249.103 4
14249.670 4
14250.237 3
14250.804 2
14251.372 1
14251.939 1
14252.506 1
14253.074 1
14253.641 1
14254.208 2
14254.776 2
14255.343 3
14255.910 4
14256.478 4
14257.045 4
14257.613 5
14258.180 4
14258.748 4
14259.315 5
14259.882 4
14260.450 4
14261.017 3
14261.585 4
14262.152 4
14262.720 4
14263.287 4
14263.855 3
14264.423 3
14264.990 3
14265.558 2
14266.125 2
14266.693 2
14267.260 2
14267.828 2
14268.396 2
14268.963 3
14269.531 3
14270.099 2
14270.666 2
14271.234 1
14271.802 1
14272.369 1
14272.937 2
14273.505 2
14274.073 2
14274.640 3
14275.208 3
14275.776 2
14276.344 2
14276.911 2
14277.479 2
14278.047 2
14278.615 2
14279.183 2
14279.751 3
14280.319 3
14280.886 3
14281.454 3
14282.022 3
14282.590 2
14283.158 2
14283.726 1
14284.294 0
14284.862 2
14285.430 4
14285.998 5
14286.566 6
14287.134 7
14287.702 6
14288.270 6
14288.838 4
14289.406 3
14289.974 2
14290.542 3
14291.110 3
14291.678 3
14292.246 4
14292.814 3
14293.383 3
14293.951 2
14294.519 2
14295.087 2
14295.655 2
14296.223 2
14296.792 2
14297.360 3
14297.928 4
14298.496 4
14299.065 3
14299.633 3
14300.201 4
14300.769 4
14301.338 3
14301.906 3
14302.474 3
14303.043 3
14303.611 3
14304.179 3
14304.748 2
14305.316 3
14305.884 2
14306.453 2
14307.021 1
14307.589 1
14308.158 0
14308.726 -0
14309.295 0
14309.863 1
14310.432 2
14311.000 2
14311.569 2
14312.137 2
14312.706 2
14313.274 2
14313.843 3
14314.411 3
14314.980 4
14315.548 4
14316.117 5
14316.686 5
14317.254 4
14317.823 4
14318.391 4
14318.960 4
14319.529 5
14320.097 4
14320.666 4
14321.235 4
14321.803 4
14322.372 3
14322.941 3
14323.510 3
14324.078 3
14324.647 2
14325.216 3
14325.785 2
14326.353 2
14326.922 2
14327.491 3
14328.060 4
14328.629 4
14329.197 4
14329.766 3
14330.335 2
14330.904 2
14331.473 1
14332.042 0
14332.611 0
14333.180 1
14333.749 1
14334.318 2
14334.887 2
14335.455 2
14336.024 1
14336.593 2
14337.162 1
14337.731 1
14338.300 1
14338.869 2
14339.439 3
14340.008 3
14340.577 3
14341.146 3
14341.715 3
14342.284 3
14342.853 2
14343.422 1
14343.991 0
14344.560 1
14345.130 2
14345.699 3
14346.268 4
14346.837 4
14347.406 4
14347.976 4
14348.545 4
14349.114 4
14349.683 3
14350.253 4
14350.822 4
14351.391 4
14351.960 3
14352.530 3
14353.099 3
14353.668 3
14354.238 3
14354.807 3
14355.376 3
14355.946 3
14356.515 2
14357.085 2
14357.654 1
14358.223 1
14358.793 1
14359.362 1
14359.932 1
14360.501 1
14361.071 1
14361.640 1
14362.210 1
14362.779 1
14363.349 1
14363.918 2
14364.488 2
14365.057 2
14365.627 2
14366.196 2
14366.766 3
14367.336 2
14367.905 2
14368.475 2
14369.044 2
14369.614 2
14370.184 2
14370.753 2
14371.323 3
14371.893 3
14372.462 3
14373.032 3
14373.602 2
14374.172 1
14374.741 1
14375.311 1
14375.881 1
14376.451 2
14377.020 2
14377.590 2
14378.160 2
14378.730 2
14379.300 1
14379.870 1
14380.439 1
14381.009 0
14381.579 1
14382.149 1
14382.719 2
14383.289 2
14383.859 3
14384.429 3
14384.999 3
14385.569 4
14386.139 4
14386.709 4
14387.279 5
14387.849 6
14388.419 6
14388.989 6
14389.559 6
14390.129 4
14390.699 4
14391.269 3
14391.839 2
14392.409 2
14392.979 2
14393.549 1
14394.119 2
14394.690 2
14395.260 3
14395.830 4
14396.400 4
14396.970 4
14397.540 4
14398.111 3
14398.681 2
14399.251 1
14399.821 1
14400.392 1
14400.962 1
14401.532 1
14402.102 0
14402.673 1
14403.243 1
14403.813 1
14404.384 1
14404.954 1
14405.524 2
14406.095 2
14406.665 4
14407.236 5
14407.806 5
14408.376 5
14408.947 5
14409.517 4
14410.088 2
14410.658 2
14411.229 1
14411.799 1
14412.370 2
14412.940 2
14413.511 2
14414.081 2
14414.652 2
14415.222 1
14415.793 1
14416.363 1
14416.934 1
14417.505 2
14418.075 2
14418.646 3
14419.216 3
14419.787 2
14420.358 2
14420.928 2
14421.499 1
14422.070 1
14422.640 0
14423.211 1
14423.782 1
14424.353 2
14424.923 2
14425.494 2
14426.065 2
14426.636 2
14427.206 2
14427.777 1
14428.348 2
14428.919 2
14429.490 2
14430.060 3
14430.631 3
14431.202 3
14431.773 2
14432.344 2
14432.915 3
14433.486 3
14434.057 4
14434.628 5
14435.199 5
14435.770 5
14436.341 4
14436.911 3
14437.482 2
14438.053 2
14438.624 2
14439.196 1
14439.767 1
14440.338 0
14440.909 0
14441.480 1
14442.051 1
14442.622 1
14443.193 2
14443.764 2
14444.335 2
14444.906 3
14445.478 3
14446.049 3
14446.620 4
14447.191 4
14447.762 4
14448.333 4
14448.905 3
14449.476 3
14450.047 2
14450.618 2
14451.190 2
14451.761 2
14452.332 2
14452.903 3
14453.475 3
14454.046 3
14454.617 2
14455.189 2
14455.760 2
14456.332 2
14456.903 2
14457.474 2
14458.046 1
14458.617 2
14459.188 2
14459.760 1
14460.331 1
14460.903 1
14461.474 2
14462.046 2
14462.617 1
14463.189 1
14463.760 0
14464.332 1
14464.903 1
14465.475 0
14466.046 1
14466.618 2
14467.190 2
14467.761 2
14468.333 3
14468.904 3
14469.476 3
14470.048 2
14470.619 2
14471.191 1
14471.763 2
14472.334 2
14472.906 2
14473.478 2
14474.049 3
14474.621 3
14475.193 2
14475.765 1
14476.336 1
14476.908 1
14477.480 1
14478.052 1
14478.624 1
14479.195 2
14479.767 3
14480.339 3
14480.911 3
14481.483 3
14482.055 3
14482.626 2
14483.198 1
14483.770 1
14484.342 3
14484.914 3
14485.486 3
14486.058 3
14486.630 3
14487.202 2
14487.774 1
14488.346 0
14488.918 1
14489.490 1
14490.062 1
14490.634 1
14491.206 1
14491.778 2
14492.350 1
14492.922 2
14493.494 2
14494.067 3
14494.639 3
14495.211 3
14495.783 3
14496.355 2
14496.927 2
14497.499 1
14498.072 1
14498.644 0
14499.216 1
14499.788 2
14500.360 2
14500.933 2
14501.505 3
14502.077 2
14502.650 2
14503.222 3
14503.794 3
14504.366 2
14504.939 2
14505.511 3
14506.083 4
14506.656 4
14507.228 5
14507.801 5
14508.373 5
14508.945 5
14509.518 5
14510.090 3
14510.663 2
14511.235 2
14511.808 2
14512.380 2
14512.952 1
14513.525 2
14514.097 3
14514.670 2
14515.243 3
14515.815 2
14516.388 2
14516.960 2
14517.533 3
14518.105 4
14518.678 4
14519.251 4
14519.823 4
14520.396 4
14520.968 4
14521.541 4
14522.114 3
14522.686 4
14523.259 4
14523.832 4
14524.405 4
14524.977 3
14525.550 4
14526.123 4
14526.695 3
14527.268 4
14527.841 4
14528.414 4
14528.987 4
14529.559 4
14530.132 3
14530.705 2
14531.278 2
14531.851 2
14532.424 1
14532.997 2
14533.569 2
14534.142 2
14534.715 3
14535.288 4
14535.861 3
14536.434 3
14537.007 4
14537.580 5
14538.153 5
14538.726 6
14539.299 6
14539.872 6
14540.445 5
14541.018 4
14541.591 2
14542.164 2
14542.737 2
14543.310 1
14543.883 -0
14544.457 0
14545.030 1
14545.603 1
14546.176 2
14546.749 2
14547.322 2
14547.895 1
14548.469 1
14549.042 0
14549.615 -0
14550.188 1
14550.761 2
14551.335 3
14551.908 4
14552.481 4
14553.054 3
14553.628 3
14554.201 2
14554.774 1
14555.348 1
14555.921 1
14556.494 1
14557.068 1
14557.641 2
14558.214 1
14558.788 1
14559.361 2
14559.935 2
14560.508 3
14561.082 3
14561.655 3
14562.228 2
14562.802 2
14563.375 1
14563.949 0
14564.522 1
14565.096 1
14565.669 2
14566.243 3
14566.816 4
14567.390 5
14567.964 5
14568.537 4
14569.111 4
14569.684 4
14570.258 3
14570.832 3
14571.405 3
14571.979 3
14572.553 3
14573.126 3
14573.700 3
14574.274 3
14574.847 3
14575.421 4
14575.995 4
14576.569 4
14577.142 4
14577.716 4
14578.290 4
14578.864 4
14579.437 3
14580.011 3
14580.585 2
14581.159 2
14581.733 1
14582.307 2
14582.880 1
14583.454 1
14584.028 2
14584.602 2
14585.176 2
14585.750 2
14586.324 2
14586.898 2
14587.472 2
14588.046 2
14588.620 2
14589.194 2
14589.768 1
14590.342 1
14590.916 1
14591.490 1
14592.064 2
14592.638 2
14593.212 2
14593.786 2
14594.360 2
14594.934 1
14595.508 0
14596.082 -0
14596.657 -0
14597.231 0
14597.805 1
14598.379 1
14598.953 2
14599.527 2
14600.102 2
14600.676 1
14601.250 1
14601.824 1
14602.398 1
14602.973 0
14603.547 -0
14604.121 0
14604.696 1
14605.270 1
14605.844 1
14606.419 1
14606.993 2
14607.567 3
14608.142 3
14608.716 3
14609.290 2
14609.865 2
14610.439 1
14611.014 1
14611.588 -0
14612.162 1
14612.737 2
14613.311 3
14613.886 4
14614.460 4
14615.035 4
14615.609 4
14616.184 2
14616.758 2
14617.333 1
14617.907 2
14618.482 2
14619.057 3
14619.631 3
14620.206 3
14620.780 3
14621.355 2
14621.930 2
14622.504 2
14623.079 2
14623.654 2
14624.228 3
14624.803 4
14625.378 4
14625.952 4
14626.527 4
14627.102 3
14627.677 2
14628.251 2
14628.826 2
14629.401 1
14629.976 1
14630.551 1
14631.125 1
14631.700 2
14632.275 3
14632.850 3
14633.425 4
14634.000 6
14634.574 6
14635.149 6
14635.724 6
14636.299 5
14636.874 4
14637.449 4
14638.024 5
14638.599 5
14639.174 5
14639.749 5
14640.324 4
14640.899 4
14641.474 3
14642.049 2
14642.624 1
14643.199 1
14643.774 2
14644.349 2
14644.924 2
14645.499 3
14646.075 4
14646.650 4
14647.225 3
14647.800 4
14648.375 4
14648.950 3
14649.525 2
14650.101 2
14650.676 2
14651.251 2
14651.826 3
14652.401 4
14652.977 3
14653.552 4
14654.127 3
14654.702 3
14655.278 2
14655.853 2
14656.428 3
14657.004 3
14657.579 4
14658.154 4
14658.730 4
14659.305 3
14659.880 3
14660.456 4
14661.031 4
14661.607 4
14662.182 4
14662.758 4
14663.333 3
14663.908 3
14664.484 3
14665.059 3
14665.635 3
14666.210 3
14666.786 3
14667.361 3
14667.937 3
14668.513 3
14669.088 2
14669.664 2
14670.239 2
14670.815 2
14671.390 1
14671.966 1
14672.542 0
14673.117 0
14673.693 0
14674.269 0
14674.844 1
14675.420 1
14675.996 1
14676.571 1
14677.147 1
14677.723 0
14678.299 0
14678.874 0
14679.450 1
14680.026 2
14680.602 2
14681.178 3
14681.753 4
14682.329 3
14682.905 3
14683.481 3
14684.057 2
14684.633 1
14685.208 1
14685.784 1
14686.360 2
14686.936 2
14687.512 3
14688.088 3
14688.664 3
14689.240 3
14689.816 2
14690.392 2
14690.968 1
14691.544 2
14692.120 2
14692.696 2
14693.272 2
14693.848 2
14694.424 1
14695.000 1
14695.576 1
14696.152 1
14696.728 1
14697.304 1
14697.881 1
14698.457 0
14699.033 1
14699.609 1
14700.185 2
14700.761 2
14701.338 2
14701.914 2
14702.490 1
14703.066 1
14703.642 0
14704.219 1
14704.795 1
14705.371 1
14705.948 1
14706.524 2
14707.100 4
14707.676 4
14708.253 4
14708.829 4
14709.406 3
14709.982 3
14710.558 2
14711.135 2
14711.711 2
14712.287 2
14712.864 2
14713.440 2
14714.017 1
14714.593 1
14715.170 -0
14715.746 0
14716.323 0
14716.899 0
14717.476 0
14718.052 1
14718.629 1
14719.205 1
14719.782 1
14720.358 1
14720.935 1
14721.512 1
14722.088 1
14722.665 1
14723.241 1
14723.818 1
14724.395 1
14724.971 1
14725.548 2
14726.125 2
14726.701 2
14727.278 1
14727.855 1
14728.432 1
14729.008 1
14729.585 1
14730.162 0
14730.739 0
14731.315 1
14731.892 0
14732.469 0
14733.046 0
14733.623 1
14734.199 1
14734.776 1
14735.353 1
14735.930 1
14736.507 1
14737.084 1
14737.661 0
14738.238 0
14738.815 1
14739.391 1
14739.968 2
14740.545 2
14741.122 3
14741.699 3
14742.276 3
14742.853 3
14743.430 3
14744.007 2
14744.584 2
14745.162 2
14745.739 2
14746.316 2
14746.893 3
14747.470 3
14748.047 3
14748.624 3
14749.201 2
14749.778 2
14750.356 2
14750.933 2
14751.510 2
14752.087 2
14752.664 4
14753.241 4
14753.819 5
14754.396 6
14754.973 6
14755.550 5
14756.128 4
14756.705 3
14757.282 3
14757.860 3
14758.437 3
14759.014 2
14759.592 3
14760.169 3
14760.746 2
14761.324 2
14761.901 1
14762.478 1
14763.056 1
14763.633 1
14764.211 1
14764.788 1
14765.366 2
14765.943 2
14766.520 3
14767.098 3
14767.675 3
14768.253 2
14768.830 2
14769.408 1
14769.986 1
14770.563 1
14771.141 2
14771.718 2
14772.296 2
14772.873 2
14773.451 2
14774.029 2
14774.606 1
14775.184 1
14775.762 1
14776.339 2
14776.917 1
14777.495 2
14778.072 2
14778.650 2
14779.228 3
14779.805 3
14780.383 3
14780.961 3
14781.539 3
14782.117 2
14782.694 2
14783.272 2
14783.850 2
14784.428 2
14785.006 3
14785.583 3
14786.161 3
14786.739 3
14787.317 2
14787.895 2
14788.473 2
14789.051 3
14789.629 3
14790.207 3
14790.785 3
14791.363 3
14791.941 2
14792.518 1
14793.096 -0
14793.674 -0
14794.252 0
14794.831 1
14795.409 1
14795.987 1
14796.565 1
14797.143 1
14797.721 1
14798.299 1
14798.877 1
14799.455 1
14800.033 2
14800.611 2
14801.190 2
14801.768 2
14802.346 1
14802.924 1
14803.502 1
14804.081 1
14804.659 1
14805.237 2
14805.815 3
14806.393 3
14806.972 3
14807.550 3
14808.128 2
14808.707 1
14809.285 1
14809.863 1
14810.442 1
14811.020 2
14811.598 2
14812.177 2
14812.755 2
14813.333 2
14813.912 2
14814.490 1
14815.069 1
14815.647 1
14816.226 1
14816.804 1
14817.382 1
14817.961 2
14818.539 2
14819.118 2
14819.696 2
14820.275 1
14820.853 1
14821.432 1
14822.011 1
14822.589 2
14823.168 2
14823.746 2
14824.325 2
14824.904 2
14825.482 1
14826.061 1
14826.639 2
14827.218 3
14827.797 2
14828.375 2
14828.954 2
14829.533 3
14830.112 3
14830.690 3
14831.269 3
14831.848 3
14832.427 3
14833.005 3
14833.584 2
14834.163 1
14834.742 1
14835.321 2
14835.899 1
14836.478 1
14837.057 1
14837.636 2
14838.215 1
14838.794 1
14839.373 0
14839.952 0
14840.530 1
14841.109 2
14841.688 2
14842.267 3
14842.846 3
14843.425 3
14844.004 3
14844.583 2
14845.162 1
14845.741 1
14846.320 1
14846.899 3
14847.478 4
14848.057 5
14848.637 5
14849.216 5
14849.795 5
14850.374 4
14850.953 3
14851.532 2
14852.111 2
14852.690 3
14853.270 3
14853.849 2
14854.428 2
14855.007 1
14855.586 1
14856.166 1
14856.745 1
14857.324 1
14857.903 1
14858.483 1
14859.062 2
14859.641 3
14860.221 3
14860.800 3
14861.379 3
14861.959 2
14862.538 1
14863.117 0
14863.697 -1
14864.276 -0
14864.855 0
14865.435 1
14866.014 1
14866.594 1
14867.173 1
14867.753 2
14868.332 2
14868.911 2
14869.491 2
14870.070 2
14870.650 3
14871.229 2
14871.809 2
14872.389 2
14872.968 2
14873.548 2
14874.127 2
14874.707 2
14875.286 3
14875.866 3
14876.446 4
14877.025 5
14877.605 5
14878.185 5
14878.764 4
14879.344 4
14879.924 3
14880.503 1
14881.083 1
14881.663 1
14882.243 2
14882.822 2
14883.402 2
14883.982 2
14884.562 1
14885.141 1
14885.721 1
14886.301 1
14886.881 0
14887.461 -0
14888.041 0
14888.620 -0
14889.200 -0
14889.780 -0
14890.360 0
14890.940 1
14891.520 2
14892.100 2
14892.680 3
14893.260 3
14893.840 3
14894.420 3
14895.000 3
14895.580 3
14896.160 2
14896.740 2
14897.320 2
14897.900 1
14898.480 1
14899.060 1
14899.640 1
14900.220 1
14900.800 1
14901.380 2
14901.960 2
14902.540 3
14903.121 3
14903.701 3
14904.281 3
14904.861 2
14905.441 2
14906.021 2
14906.602 1
14907.182 2
14907.762 3
14908.342 3
14908.923 3
14909.503 3
14910.083 2
14910.663 1
14911.244 1
14911.824 1
14912.404 1
14912.985 1
14913.565 1
14914.145 1
14914.726 1
14915.306 0
14915.887 -0
14916.467 0
14917.047 1
14917.628 3
14918.208 3
14918.789 3
14919.369 4
14919.950 4
14920.530 4
14921.111 3
14921.691 2
14922.272 3
14922.852 3
14923.433 2
14924.013 1
14924.594 1
14925.174 1
14925.755 1
14926.336 1
14926.916 1
14927.497 1
14928.077 1
14928.658 1
14929.239 0
14929.819 0
14930.400 0
14930.981 0
14931.561 1
14932.142 1
14932.723 2
14933.304 2
14933.884 2
14934.465 2
14935.046 1
14935.627 0
14936.207 1
14936.788 1
14937.369 2
14937.950 3
14938.531 3
14939.112 3
14939.692 2
14940.273 2
14940.854 1
14941.435 1
14942.016 1
14942.597 1
14943.178 1
14943.759 1
14944.340 1
14944.921 1
14945.502 1
14946.083 1
14946.664 2
14947.245 1
14947.826 1
14948.407 2
14948.988 1
14949.569 1
14950.150 1
14950.731 1
14951.312 1
14951.893 2
14952.474 2
14953.055 2
14953.636 3
14954.218 3
14954.799 4
14955.380 3
14955.961 3
14956.542 2
14957.123 2
14957.705 2
14958.286 2
14958.867 2
14959.448 3
14960.030 4
14960.611 4
14961.192 4
14961.773 3
14962.355 2
14962.936 1
14963.517 1
14964.099 0
14964.680 0
14965.261 0
14965.843 0
14966.424 -0
14967.005 0
14967.587 0
14968.168 0
14968.750 1
14969.331 1
14969.913 2
14970.494 2
14971.075 2
14971.657 2
14972.238 2
14972.820 2
14973.401 2
14973.983 2
14974.565 2
14975.146 2
14975.728 2
14976.309 2
14976.891 2
14977.472 3
14978.054 3
14978.636 2
14979.217 1
14979.799 1
14980.381 1
14980.962 1
14981.544 2
14982.126 3
14982.707 3
14983.289 3
14983.871 3
14984.452 2
14985.034 2
14985.616 2
14986.198 2
14986.779 2
14987.361 3
14987.943 3
14988.525 2
14989.107 2
14989.688 2
14990.270 2
14990.852 2
14991.434 2
14992.016 3
14992.598 3
14993.180 2
14993.762 2
14994.343 1
14994.925 1
14995.507 0
14996.089 0
14996.671 0
14997.253 0
14997.835 0
14998.417 0
14998.999 0
14999.581 2
15000.163 3
15000.745 3
15001.327 4
15001.909 5
15002.492 4
15003.074 4
15003.656 3
15004.238 2
15004.820 1
15005.402 1
15005.984 2
15006.566 3
15007.149 5
15007.731 6
15008.313 6
15008.895 6
15009.477 6
15010.060 5
15010.642 4
15011.224 3
15011.806 3
15012.389 3
15012.971 3
15013.553 3
15014.135 2
15014.718 1
15015.300 1
15015.882 2
15016.465 2
15017.047 2
15017.630 2
15018.212 2
15018.794 2
15019.377 2
15019.959 2
15020.542 1
15021.124 2
15021.706 2
15022.289 2
15022.871 2
15023.454 3
15024.036 4
15024.619 4
15025.201 4
15025.784 4
15026.366 3
15026.949 3
15027.532 2
15028.114 1
15028.697 1
15029.279 2
15029.862 2
15030.445 3
15031.027 4
15031.610 4
15032.193 4
15032.775 4
15033.358 4
15033.941 4
15034.523 2
15035.106 2
15035.689 2
15036.271 2
15036.854 1
15037.437 1
15038.020 1
15038.602 1
15039.185 2
15039.768 2
15040.351 2
15040.934 3
15041.517 4
15042.099 5
15042.682 5
15043.265 5
15043.848 6
15044.431 5
15045.014 5
15045.597 4
15046.180 3
15046.763 3
15047.346 2
15047.929 3
15048.511 2
15049.094 3
15049.677 3
15050.260 2
15050.843 3
15051.427 3
15052.010 2
15052.593 2
15053.176 2
15053.759 2
15054.342 2
15054.925 3
15055.508 2
15056.091 3
15056.674 2
15057.257 3
15057.841 3
15058.424 3
15059.007 3
15059.590 3
15060.173 3
15060.757 3
15061.340 3
15061.923 4
15062.506 4
15063.089 5
15063.673 5
15064.256 7
15064.839 8
15065.423 9
15066.006 9
15066.589 8
15067.173 8
15067.756 8
15068.339 7
15068.923 7
15069.506 7
15070.089 7
15070.673 7
15071.256 8
15071.840 6
15072.423 6
15073.007 7
15073.590 7
15074.173 7
15074.757 7
15075.340 7
15075.924 7
15076.507 7
15077.091 9
15077.675 9
15078.258 8
15078.842 7
15079.425 6
15080.009 4
15080.592 3
15081.176 4
15081.760 6
15082.343 10
15082.927 13
15083.511 16
15084.094 19
15084.678 21
15085.262 22
15085.845 22
15086.429 21
15087.013 21
15087.596 20
15088.180 20
15088.764 20
15089.348 21
15089.931 21
15090.515 22
15091.099 23
15091.683 24
15092.267 24
15092.850 25
15093.434 24
15094.018 21
15094.602 20
15095.186 19
15095.770 19
15096.354 20
15096.938 21
15097.522 23
15098.105 24
15098.689 23
15099.273 21
15099.857 21
15100.441 23
15101.025 26
15101.609 31
15102.193 36
15102.777 42
15103.361 48
15103.945 52
15104.530 52
15105.114 54
15105.698 57
15106.282 60
15106.866 62
15107.450 63
15108.034 66
15108.618 70
15109.202 76
15109.787 78
15110.371 78
15110.955 81
15111.539 85
15112.123 92
15112.708 100
15113.292 108
15113.876 122
15114.460 138
15115.044 153
15115.629 164
15116.213 176
15116.797 195
15117.382 219
15117.966 249
15118.550 283
15119.135 326
15119.719 375
15120.303 421
15120.888 470
15121.472 531
15122.057 591
15122.641 657
15123.225 725
15123.810 789
15124.394 848
15124.979 901
15125.563 941
15126.148 968
15126.732 987
15127.317 992
15127.901 979
15128.486 958
15129.070 923
15129.655 877
15130.239 830
15130.824 777
15131.408 718
15131.993 662
15132.578 599
15133.162 529
15133.747 462
15134.331 395
15134.916 330
15135.501 273
15136.085 228
15136.670 187
15137.255 154
15137.840 133
15138.424 113
15139.009 96
15139.594 81
15140.178 68
15140.763 56
15141.348 47
15141.933 40
15142.518 35
15143.102 34
15143.687 33
15144.272 31
15144.857 30
15145.442 28
15146.027 24
15146.611 20
15147.196 20
15147.781 20
15148.366 19
15148.951 19
15149.536 21
15150.121 20
15150.706 19
15151.291 17
15151.876 16
15152.461 15
15153.046 16
15153.631 16
15154.216 15
15154.801 15
15155.386 15
15155.971 13
15156.556 12
15157.141 10
15157.726 10
15158.311 10
15158.896 10
15159.482 11
15160.067 10
15160.652 10
15161.237 11
15161.822 10
15162.407 10
15162.993 10
15163.578 10
15164.163 11
15164.748 11
15165.333 13
15165.919 13
15166.504 13
15167.089 12
15167.674 11
15168.260 12
15168.845 10
15169.430 8
15170.016 7
15170.601 7
15171.186 7
15171.772 6
15172.357 5
15172.942 5
15173.528 6
15174.113 7
15174.699 6
15175.284 5
15175.870 4
15176.455 3
15177.040 2
15177.626 3
15178.211 4
15178.797 4
15179.382 5
15179.968 6
15180.553 7
15181.139 8
15181.725 6
15182.310 5
15182.896 4
15183.481 5
15184.067 4
15184.652 3
15185.238 4
15185.824 5
15186.409 6
15186.995 6
15187.581 6
15188.166 6
15188.752 6
15189.338 7
15189.923 6
15190.509 6
15191.095 5
15191.681 5
15192.266 4
15192.852 5
15193.438 4
15194.024 5
15194.610 4
15195.195 4
15195.781 3
15196.367 3
15196.953 2
15197.539 3
15198.125 3
15198.710 4
15199.296 4
15199.882 4
15200.468 3
15201.054 2
15201.640 1
15202.226 1
15202.812 1
15203.398 2
15203.984 3
15204.570 3
15205.156 3
15205.742 3
15206.328 2
15206.914 3
15207.500 3
15208.086 3
15208.672 4
15209.258 4
15209.844 4
15210.430 4
15211.017 4
15211.603 4
15212.189 4
15212.775 4
15213.361 4
15213.947 3
15214.534 3
15215.120 2
15215.706 2
15216.292 1
15216.878 1
15217.465 1
15218.051 1
15218.637 0
15219.223 0
15219.810 0
15220.396 1
15220.982 1
15221.569 2
15222.155 2
15222.741 2
15223.328 3
15223.914 2
15224.500 2
15225.087 2
15225.673 1
15226.260 1
15226.846 1
15227.432 1
15228.019 1
15228.605 1
15229.192 1
15229.778 1
15230.365 2
15230.951 2
15231.538 3
15232.124 3
15232.711 4
15233.297 5
15233.884 5
15234.471 4
15235.057 3
15235.644 3
15236.230 2
15236.817 2
15237.404 2
15237.990 3
15238.577 3
15239.164 4
15239.750 4
15240.337 4
15240.924 4
15241.510 4
15242.097 3
15242.684 3
15243.271 2
15243.857 2
15244.444 1
15245.031 1
15245.618 1
15246.204 2
15246.791 3
15247.378 3
15247.965 4
15248.552 5
15249.139 4
15249.725 4
15250.312 3
15250.899 2
15251.486 2
15252.073 3
15252.660 3
15253.247 3
15253.834 3
15254.421 3
15255.008 3
15255.595 2
15256.182 2
15256.769 3
15257.356 3
15257.943 3
15258.530 3
15259.117 2
15259.704 2
15260.291 2
15260.878 3
15261.465 5
15262.052 7
15262.639 8
15263.226 8
15263.814 8
15264.401 7
15264.988 5
15265.575 4
15266.162 2
15266.749 1
15267.337 2
15267.924 1
15268.511 1
15269.098 2
15269.686 3
15270.273 4
15270.860 5
15271.447 5
15272.035 4
15272.622 4
15273.209 3
15273.797 1
15274.384 0
15274.971 1
15275.559 2
15276.146 4
15276.733 5
15277.321 5
15277.908 5
15278.496 4
15279.083 4
15279.671 4
15280.258 4
15280.845 5
15281.433 5
15282.020 5
15282.608 4
15283.195 3
15283.783 3
15284.370 3
15284.958 4
15285.546 5
15286.133 6
15286.721 7
15287.308 7
15287.896 6
15288.484 5
15289.071 3
15289.659 3
15290.246 2
15290.834 1
15291.422 2
15292.009 3
15292.597 3
15293.185 3
15293.773 4
15294.360 5
15294.948 5
15295.536 6
15296.123 8
15296.711 9
15297.299 10
15297.887 9
15298.475 8
15299.062 6
15299.650 5
15300.238 5
15300.826 4
15301.414 4
15302.002 5
15302.590 5
15303.177 5
15303.765 5
15304.353 4
15304.941 5
15305.529 5
15306.117 5
15306.705 6
15307.293 6
15307.881 8
15308.469 9
15309.057 11
15309.645 11
15310.233 11
15310.821 10
15311.409 7
15311.997 6
15312.585 5
15313.173 5
15313.762 5
15314.350 7
15314.938 8
15315.526 7
15316.114 5
15316.702 5
15317.290 5
15317.879 6
15318.467 8
15319.055 10
15319.643 11
15320.231 12
15320.820 10
15321.408 8
15321.996 6
15322.584 6
15323.173 7
15323.761 7
15324.349 9
15324.938 12
15325.526 13
15326.114 13
15326.703 13
15327.291 14
15327.879 14
15328.468 16
15329.056 19
15329.644 21
15330.233 21
15330.821 22
15331.410 21
15331.998 20
15332.587 18
15333.175 16
15333.764 14
15334.352 14
15334.941 16
15335.529 17
15336.118 17
15336.706 18
15337.295 18
15337.883 18
15338.472 18
15339.060 17
15339.649 16
15340.238 14
15340.826 12
15341.415 10
15342.004 9
15342.592 8
15343.181 8
15343.770 8
15344.358 10
15344.947 10
15345.536 10
15346.124 9
15346.713 8
15347.302 8
15347.891 9
15348.479 10
15349.068 10
15349.657 11
15350.246 12
15350.835 11
15351.423 11
15352.012 11
15352.601 11
15353.190 11
15353.779 11
15354.368 10
15354.957 10
15355.545 10
15356.134 9
15356.723 7
15357.312 6
15357.901 5
15358.490 4
15359.079 3
15359.668 3
15360.257 1
15360.846 1
15361.435 1
15362.024 2
15362.613 3
15363.202 4
15363.791 5
15364.380 5
15364.969 5
15365.558 5
15366.148 4
15366.737 3
15367.326 3
15367.915 3
15368.504 3
15369.093 3
15369.682 3
15370.272 3
15370.861 3
15371.450 3
15372.039 4
15372.628 4
15373.218 4
15373.807 3
15374.396 3
15374.986 4
15375.575 5
15376.164 6
15376.753 6
15377.343 6
15377.932 6
15378.521 5
15379.111 3
15379.700 2
15380.289 2
15380.879 2
15381.468 1
15382.058 2
15382.647 2
15383.237 1
15383.826 1
15384.415 2
15385.005 3
15385.594 4
15386.184 4
15386.773 4
15387.363 3
15387.952 2
15388.542 2
15389.132 2
15389.721 1
15390.311 2
15390.900 2
15391.490 2
15392.079 3
15392.669 3
15393.259 4
15393.848 5
15394.438 5
15395.028 6
15395.617 6
15396.207 6
15396.797 6
15397.386 5
15397.976 3
15398.566 3
15399.156 3
15399.745 2
15400.335 2
15400.925 3
15401.515 3
15402.104 3
15402.694 3
15403.284 3
15403.874 3
15404.464 4
15405.054 3
15405.643 3
15406.233 3
15406.823 3
15407.413 3
15408.003 2
15408.593 2
15409.183 2
15409.773 2
15410.363 2
15410.953 1
15411.543 0
15412.133 1
15412.723 3
15413.313 4
15413.903 5
15414.493 6
15415.083 6
15415.673 5
15416.263 4
15416.853 2
15417.443 1
15418.033 1
15418.623 2
15419.213 2
15419.804 3
15420.394 4
15420.984 4
15421.574 3
15422.164 2
15422.754 1
15423.345 1
15423.935 2
15424.525 2
15425.115 2
15425.705 2
15426.296 2
15426.886 2
15427.476 2
15428.067 1
15428.657 1
15429.247 2
15429.838 3
15430.428 3
15431.018 3
15431.609 3
15432.199 4
15432.789 4
15433.380 4
15433.970 3
15434.561 2
15435.151 2
15435.741 2
15436.332 1
15436.922 2
15437.513 2
15438.103 3
15438.694 5
15439.284 6
15439.875 7
15440.465 7
15441.056 6
15441.646 6
15442.237 5
15442.828 5
15443.418 4
15444.009 3
15444.599 3
15445.190 3
15445.781 2
15446.371 2
15446.962 3
15447.553 3
15448.143 3
15448.734 3
15449.325 3
15449.915 4
15450.506 5
15451.097 5
15451.688 5
15452.278 4
15452.869 4
15453.460 3
15454.051 1
15454.642 1
15455.232 1
15455.823 1
15456.414 1
15457.005 2
15457.596 1
15458.187 1
15458.777 1
15459.368 0
15459.959 1
15460.550 2
15461.141 3
15461.732 3
15462.323 4
15462.914 4
15463.505 4
15464.096 3
15464.687 2
15465.278 2
15465.869 1
15466.460 1
15467.051 1
15467.642 0
15468.233 1
15468.824 1
15469.415 2
15470.006 2
15470.597 2
15471.189 2
15471.780 3
15472.371 3
15472.962 4
15473.553 4
15474.144 4
15474.736 4
15475.327 3
15475.918 3
15476.509 2
15477.100 1
15477.692 1
15478.283 2
15478.874 3
15479.465 4
15480.057 5
15480.648 5
15481.239 5
15481.831 4
15482.422 3
15483.013 2
15483.605 2
15484.196 2
15484.787 1
15485.379 1
15485.970 1
15486.562 2
15487.153 2
15487.745 3
15488.336 3
15488.927 3
15489.519 3
15490.110 4
15490.702 3
15491.293 3
15491.885 2
15492.476 2
15493.068 2
15493.660 1
15494.251 1
15494.843 0
15495.434 1
15496.026 1
15496.617 2
15497.209 2
15497.801 2
15498.392 3
15498.984 3
15499.576 2
15500.167 2
15500.759 2
15501.351 2
15501.942 2
15502.534 2
15503.126 2
15503.718 2
15504.309 1
15504.901 1
15505.493 0
15506.085 0
15506.676 1
15507.268 1
15507.860 1
15508.452 1
15509.044 2
15509.636 2
15510.228 2
15510.819 2
15511.411 2
15512.003 2
15512.595 2
15513.187 2
15513.779 1
15514.371 1
15514.963 2
15515.555 2
15516.147 3
15516.739 4
15517.331 4
15517.923 3
15518.515 3
15519.107 3
15519.699 2
15520.291 3
15520.883 5
15521.475 6
15522.067 7
15522.659 7
15523.251 7
15523.844 5
15524.436 4
15525.028 3
15525.620 3
15526.212 4
15526.804 5
15527.397 6
15527.989 6
15528.581 5
15529.173 4
15529.765 3
15530.358 2
15530.950 1
15531.542 2
15532.135 3
15532.727 4
15533.319 4
15533.911 3
15534.504 3
15535.096 2
15535.688 2
15536.281 1
15536.873 1
15537.466 1
15538.058 2
15538.650 3
15539.243 2
15539.835 3
15540.428 2
15541.020 2
15541.613 3
15542.205 2
15542.798 2
15543.390 3
15543.983 4
15544.575 5
15545.168 4
15545.760 5
15546.353 5
15546.945 5
15547.538 5
15548.131 5
15548.723 4
15549.316 4
15549.908 4
15550.501 4
15551.094 4
15551.686 4
15552.279 4
15552.872 4
15553.464 3
15554.057 3
15554.650 2
15555.242 2
15555.835 2
15556.428 3
15557.021 4
15557.613 5
15558.206 5
15558.799 5
15559.392 5
15559.985 4
15560.578 4
15561.170 2
15561.763 2
15562.356 2
15562.949 3
15563.542 4
15564.135 4
15564.728 5
15565.321 4
15565.913 4
15566.506 3
15567.099 2
15567.692 3
15568.285 3
15568.878 2
15569.471 2
15570.064 3
15570.657 4
15571.250 4
15571.843 4
15572.436 4
15573.030 3
15573.623 2
15574.216 2
15574.809 1
15575.402 1
15575.995 3
15576.588 4
15577.181 4
15577.774 4
15578.368 4
15578.961 3
15579.554 2
15580.147 2
15580.740 2
15581.334 2
15581.927 2
15582.520 2
15583.113 1
15583.707 1
15584.300 1
15584.893 1
15585.487 1
15586.080 1
15586.673 1
15587.267 2
15587.860 1
15588.453 1
15589.047 1
15589.640 2
15590.233 2
15590.827 2
15591.420 2
15592.014 3
15592.607 3
15593.201 3
15593.794 3
15594.387 3
15594.981 3
15595.574 2
15596.168 1
15596.761 1
15597.355 1
15597.949 2
15598.542 2
15599.136 2
15599.729 3
15600.323 3
15600.916 4
15601.510 4
15602.104 4
15602.697 3
15603.291 3
15603.885 2
15604.478 2
15605.072 1
15605.666 1
15606.259 1
15606.853 2
15607.447 2
15608.040 2
15608.634 2
15609.228 1
15609.822 1
15610.416 1
15611.009 1
15611.603 1
15612.197 1
15612.791 1
15613.385 1
15613.978 1
15614.572 1
15615.166 1
15615.760 1
15616.354 2
15616.948 1
15617.542 1
15618.136 1
15618.730 1
15619.324 1
15619.918 1
15620.511 2
15621.105 2
15621.699 2
15622.293 3
15622.887 3
15623.482 3
15624.076 2
15624.670 3
15625.264 3
15625.858 3
15626.452 3
15627.046 3
15627.640 3
15628.234 3
15628.828 2
15629.422 2
15630.017 2
15630.611 2
15631.205 2
15631.799 1
15632.393 1
15632.987 1
15633.582 0
15634.176 0
15634.770 1
15635.364 2
15635.959 3
15636.553 4
15637.147 4
15637.742 4
15638.336 4
15638.930 3
15639.525 3
15640.119 3
15640.713 3
15641.308 2
15641.902 2
15642.496 1
15643.091 1
15643.685 1
15644.280 2
15644.874 3
15645.468 5
15646.063 5
15646.657 5
15647.252 6
15647.846 6
15648.441 5
15649.035 4
15649.630 3
15650.224 2
15650.819 2
15651.414 2
15652.008 1
15652.603 1
15653.197 2
15653.792 3
15654.387 3
15654.981 3
15655.576 3
15656.170 3
15656.765 2
15657.360 2
15657.954 1
15658.549 1
15659.144 2
15659.739 2
15660.333 2
15660.928 3
15661.523 3
15662.118 3
15662.712 3
15663.307 2
15663.902 1
15664.497 1
15665.092 1
15665.686 2
15666.281 3
15666.876 5
15667.471 6
15668.066 7
15668.661 6
15669.256 5
15669.851 3
15670.445 3
15671.040 2
15671.635 1
15672.230 1
15672.825 2
15673.420 2
15674.015 1
15674.610 1
15675.205 0
15675.800 1
15676.395 2
15676.990 3
15677.585 4
15678.180 5
15678.776 5
15679.371 5
15679.966 4
15680.561 3
15681.156 2
15681.751 2
15682.346 1
15682.941 1
15683.537 0
15684.132 -0
15684.727 0
15685.322 1
15685.917 1
15686.513 1
15687.108 2
15687.703 2
15688.298 1
15688.894 1
15689.489 1
15690.084 1
15690.680 2
15691.275 2
15691.870 3
15692.466 3
15693.061 4
15693.656 4
15694.252 4
15694.847 3
15695.442 2
15696.038 1
15696.633 1
15697.229 1
15697.824 0
15698.420 0
15699.015 0
15699.611 -0
15700.206 -0
15700.801 0
15701.397 0
15701.993 1
15702.588 1
15703.184 1
15703.779 1
15704.375 1
15704.970 2
15705.566 2
15706.161 2
15706.757 2
15707.353 3
15707.948 3
15708.544 3
15709.140 3
15709.735 3
15710.331 3
15710.927 4
15711.522 3
15712.118 2
15712.714 2
15713.310 3
15713.905 3
15714.501 3
15715.097 3
15715.693 3
15716.288 3
15716.884 3
15717.480 2
15718.076 1
15718.672 1
15719.268 2
15719.863 3
15720.459 3
15721.055 3
15721.651 3
15722.247 3
15722.843 3
15723.439 2
15724.035 1
15724.631 1
15725.227 1
15725.823 1
15726.419 1
15727.015 1
15727.611 2
15728.207 3
15728.803 3
15729.399 3
15729.995 3
15730.591 4
15731.187 5
15731.783 6
15732.379 7
15732.975 7
15733.571 7
15734.168 8
15734.764 7
15735.360 5
15735.956 4
15736.552 3
15737.148 2
15737.745 3
15738.341 3
15738.937 3
15739.533 3
15740.129 2
15740.726 2
15741.322 2
15741.918 2
15742.515 2
15743.111 3
15743.707 3
15744.303 4
15744.900 4
15745.496 3
15746.093 2
15746.689 2
15747.285 2
15747.882 2
15748.478 1
15749.075 1
15749.671 2
15750.267 3
15750.864 4
15751.460 4
15752.057 5
15752.653 5
15753.250 4
15753.846 3
15754.443 3
15755.039 2
15755.636 2
15756.232 3
15756.829 4
15757.426 4
15758.022 4
15758.619 4
15759.215 3
15759.812 3
15760.409 2
15761.005 2
15761.602 3
15762.199 3
15762.795 4
15763.392 3
15763.989 3
15764.585 2
15765.182 2
15765.779 2
15766.375 2
15766.972 3
15767.569 3
15768.166 4
15768.763 4
15769.359 5
15769.956 4
15770.553 3
15771.150 3
15771.747 3
15772.344 2
15772.940 1
15773.537 1
15774.134 1
15774.731 1
15775.328 1
15775.925 1
15776.522 1
15777.119 2
15777.716 3
15778.313 3
15778.910 3
15779.507 3
15780.104 3
15780.701 2
15781.298 2
15781.895 2
15782.492 2
15783.089 2
15783.686 2
15784.283 2
15784.880 2
15785.477 2
15786.074 3
15786.672 4
15787.269 5
15787.866 7
15788.463 7
15789.060 6
15789.657 5
15790.255 5
15790.852 5
15791.449 5
15792.046 5
15792.643 4
15793.241 5
15793.838 5
15794.435 5
15795.032 4
15795.630 5
15796.227 6
15796.824 6
15797.422 5
15798.019 5
15798.616 4
15799.214 3
15799.811 3
15800.409 2
15801.006 2
15801.603 3
15802.201 3
15802.798 3
15803.396 4
15803.993 4
15804.591 3
15805.188 3
15805.786 4
15806.383 4
15806.981 4
15807.578 3
15808.176 3
15808.773 3
15809.371 3
15809.968 4
15810.566 4
15811.164 5
15811.761 5
15812.359 4
15812.956 2
15813.554 2
15814.152 2
15814.749 3
15815.347 4
15815.945 5
15816.542 5
15817.140 5
15817.738 4
15818.336 3
15818.933 1
15819.531 0
15820.129 1
15820.727 3
15821.324 4
15821.922 5
15822.520 6
15823.118 7
15823.716 7
15824.313 7
15824.911 7
15825.509 5
15826.107 6
15826.705 8
15827.303 9
15827.901 10
15828.499 10
15829.097 9
15829.695 8
15830.292 5
15830.890 3
15831.488 1
15832.086 1
15832.684 3
15833.282 5
15833.880 7
15834.478 10
15835.077 12
15835.675 13
15836.273 14
15836.871 14
15837.469 14
15838.067 14
15838.665 13
15839.263 10
15839.861 9
15840.459 10
15841.058 10
15841.656 10
15842.254 11
15842.852 12
15843.450 13
15844.049 14
15844.647 13
15845.245 11
15845.843 12
15846.442 13
15847.040 14
15847.638 14
15848.236 17
15848.835 21
15849.433 24
15850.031 28
15850.630 30
15851.228 33
15851.826 39
15852.425 46
15853.023 52
15853.622 56
15854.220 62
15854.818 68
15855.417 74
15856.015 79
15856.614 82
15857.212 84
15857.811 91
15858.409 99
15859.008 107
15859.606 114
15860.205 129
15860.803 150
15861.402 170
15862.000 190
15862.599 210
15863.197 227
15863.796 243
15864.395 252
15864.993 254
15865.592 253
15866.190 254
15866.789 258
15867.388 261
15867.986 265
15868.585 273
15869.184 277
15869.783 277
15870.381 268
15870.980 256
15871.579 241
15872.177 223
15872.776 207
15873.375 191
15873.974 176
15874.573 164
15875.171 152
15875.770 139
15876.369 125
15876.968 113
15877.567 99
15878.166 86
15878.764 70
15879.363 56
15879.962 45
15880.561 36
15881.160 30
15881.759 23
15882.358 19
15882.957 18
15883.556 18
15884.155 16
15884.754 18
15885.353 20
15885.952 21
15886.551 21
15887.150 19
15887.749 17
15888.348 16
15888.947 15
15889.546 13
15890.145 12
15890.744 13
15891.343 12
15891.942 11
15892.542 11
15893.141 11
15893.740 11
15894.339 12
15894.938 12
15895.537 12
15896.137 11
15896.736 10
15897.335 10
15897.934 10
15898.534 9
15899.133 8
15899.732 8
15900.331 8
15900.931 7
15901.530 7
15902.129 6
15902.729 7
15903.328 7
15903.927 7
15904.527 8
15905.126 9
15905.725 9
15906.325 9
15906.924 8
15907.524 8
15908.123 7
15908.722 7
15909.322 7
15909.921 7
15910.521 7
15911.120 8
15911.720 7
15912.319 6
15912.919 6
15913.518 7
15914.118 7
15914.717 8
15915.317 8
15915.917 8
15916.516 7
15917.116 7
15917.715 6
15918.315 6
15918.915 7
15919.514 7
15920.114 7
15920.714 7
15921.313 5
15921.913 5
15922.513 4
15923.112 4
15923.712 4
15924.312 7
15924.911 8
15925.511 9
15926.111 9
15926.711 8
15927.311 7
15927.910 6
15928.510 5
15929.110 6
15929.710 5
15930.310 6
15930.910 6
15931.509 6
15932.109 5
15932.709 5
15933.309 3
15933.909 3
15934.509 3
15935.109 4
15935.709 4
15936.309 4
15936.909 4
15937.509 4
15938.109 3
15938.709 4
15939.309 5
15939.909 7
15940.509 9
15941.109 10
15941.709 10
15942.309 9
15942.909 8
15943.509 8
15944.109 6
15944.709 6
15945.309 5
15945.910 5
15946.510 5
15947.110 4
15947.710 4
15948.310 3
15948.910 4
15949.511 3
15950.111 2
15950.711 2
15951.311 1
15951.912 1
15952.512 1
15953.112 1
15953.712 2
15954.313 3
15954.913 3
15955.513 3
15956.114 3
15956.714 2
15957.314 2
15957.915 2
15958.515 2
15959.116 3
15959.716 3
15960.316 4
15960.917 6
15961.517 8
15962.118 8
15962.718 8
15963.319 7
15963.919 6
15964.520 6
15965.120 5
15965.721 4
15966.321 4
15966.922 5
15967.522 4
15968.123 4
15968.723 4
15969.324 3
15969.924 3
15970.525 3
15971.126 2
15971.726 2
15972.327 2
15972.928 3
15973.528 4
15974.129 5
15974.730 6
15975.330 6
15975.931 6
15976.532 6
15977.132 6
15977.733 6
15978.334 6
15978.935 5
15979.535 5
15980.136 4
15980.737 3
15981.338 2
15981.939 1
15982.540 2
15983.140 2
15983.741 3
15984.342 3
15984.943 3
15985.544 3
15986.145 3
15986.746 3
15987.347 3
15987.947 3
15988.548 4
15989.149 4
15989.750 4
15990.351 4
15990.952 3
15991.553 3
15992.154 2
15992.755 3
15993.356 3
15993.957 3
15994.558 4
15995.160 4
15995.761 4
15996.362 3
15996.963 2
15997.564 2
15998.165 4
15998.766 4
15999.367 5
15999.968 5
16000.570 5
16001.171 4
16001.772 3
16002.373 2
16002.974 2
16003.576 3
16004.177 4
16004.778 4
16005.379 4
16005.981 6
16006.582 7
16007.183 6
16007.785 6
16008.386 5
16008.987 6
16009.589 4
16010.190 3
16010.791 1
16011.393 0
16011.994 2
16012.595 3
16013.197 4
16013.798 6
16014.400 8
16015.001 8
16015.603 7
16016.204 5
16016.805 4
16017.407 3
16018.008 2
16018.610 2
16019.211 2
16019.813 3
16020.415 3
16021.016 3
16021.618 2
16022.219 2
16022.821 3
16023.422 4
16024.024 5
16024.626 5
16025.227 5
16025.829 6
16026.431 7
16027.032 7
16027.634 8
16028.236 9
16028.837 9
16029.439 7
16030.041 6
16030.643 7
16031.244 8
16031.846 10
16032.448 11
16033.050 12
16033.651 14
16034.253 14
16034.855 12
16035.457 7
16036.059 5
16036.660 4
16037.262 4
16037.864 4
16038.466 5
16039.068 5
16039.670 5
16040.272 5
16040.874 5
16041.476 5
16042.078 5
16042.680 6
16043.282 6
16043.884 6
16044.486 6
16045.088 6
16045.690 5
16046.292 5
16046.894 5
16047.496 5
16048.098 6
16048.700 6
16049.302 6
16049.904 5
16050.506 5
16051.108 4
16051.710 5
16052.313 8
16052.915 10
16053.517 11
16054.119 13
16054.721 14
16055.323 14
16055.926 11
16056.528 9
16057.130 6
16057.732 4
16058.335 3
16058.937 3
16059.539 3
16060.141 3
16060.744 5
16061.346 6
16061.948 7
16062.551 8
16063.153 8
16063.755 8
16064.358 8
16064.960 8
16065.563 7
16066.165 7
16066.767 7
16067.370 7
16067.972 6
16068.575 5
16069.177 6
16069.780 7
16070.382 9
16070.985 10
16071.587 11
16072.190 12
16072.792 12
16073.395 12
16073.997 11
16074.600 10
16075.202 9
16075.805 8
16076.407 9
16077.010 10
16077.613 12
16078.215 12
16078.818 11
16079.421 11
16080.023 10
16080.626 8
16081.229 5
16081.831 3
16082.434 3
16083.037 4
16083.640 5
16084.242 6
16084.845 8
16085.448 8
16086.051 8
16086.653 8
16087.256 8
16087.859 7
16088.462 7
16089.065 7
16089.667 7
16090.270 8
16090.873 8
16091.476 7
16092.079 7
16092.682 8
16093.285 8
16093.888 7
16094.491 6
16095.094 6
16095.696 7
16096.299 6
16096.902 4
16097.505 4
16098.108 4
16098.711 5
16099.314 6
16099.918 8
16100.521 8
16101.124 9
16101.727 9
16102.330 8
16102.933 7
16103.536 6
16104.139 4
16104.742 3
16105.345 3
16105.948 3
16106.552 2
16107.155 3
16107.758 4
16108.361 4
16108.964 5
16109.568 4
16110.171 5
16110.774 5
16111.377 5
16111.981 4
16112.584 4
16113.187 4
16113.790 3
16114.394 2
16114.997 1
16115.600 1
16116.204 2
16116.807 2
16117.410 2
16118.014 2
16118.617 2
16119.221 2
16119.824 2
16120.427 3
16121.031 3
16121.634 4
16122.238 5
16122.841 5
16123.445 5
16124.048 5
16124.652 5
16125.255 5
16125.859 4
16126.462 4
16127.066 3
16127.669 2
16128.273 1
16128.877 1
16129.480 0
16130.084 1
16130.687 2
16131.291 3
16131.895 4
16132.498 4
16133.102 4
16133.706 4
16134.309 4
16134.913 4
16135.517 3
16136.120 3
16136.724 3
16137.328 3
16137.932 3
16138.535 3
16139.139 2
16139.743 2
16140.347 2
16140.951 2
16141.554 2
16142.158 1
16142.762 1
16143.366 1
16143.970 1
16144.574 2
16145.177 2
16145.781 2
16146.385 2
16146.989 2
16147.593 3
16148.197 2
16148.801 2
16149.405 2
16150.009 1
16150.613 1
16151.217 1
16151.821 1
16152.425 1
16153.029 1
16153.633 1
16154.237 1
16154.841 1
16155.445 1
16156.049 1
16156.653 1
16157.258 1
16157.862 0
16158.466 1
16159.070 1
16159.674 2
16160.278 2
16160.882 2
16161.487 2
16162.091 3
16162.695 3
16163.299 3
16163.904 3
16164.508 2
16165.112 3
16165.716 3
16166.321 3
16166.925 2
16167.529 2
16168.134 2
16168.738 2
16169.342 2
16169.947 2
16170.551 2
16171.155 3
16171.760 3
16172.364 3
16172.968 2
16173.573 2
16174.177 2
16174.782 2
16175.386 2
16175.991 2
16176.595 2
16177.200 2
16177.804 2
16178.409 1
16179.013 1
16179.618 1
16180.222 1
16180.827 1
16181.431 0
16182.036 1
16182.640 1
16183.245 1
16183.850 2
16184.454 2
16185.059 2
16185.664 2
16186.268 3
16186.873 3
16187.478 3
16188.082 4
16188.687 4
16189.292 4
16189.896 4
16190.501 3
16191.106 3
16191.711 3
16192.315 3
16192.920 2
16193.525 2
16194.130 2
16194.735 2
16195.339 1
16195.944 2
16196.549 1
16197.154 2
16197.759 3
16198.364 3
16198.969 3
16199.574 3
16200.178 2
16200.783 2
16201.388 2
16201.993 2
16202.598 2
16203.203 1
16203.808 3
16204.413 4
16205.018 4
16205.623 4
16206.228 4
16206.833 4
16207.438 3
16208.043 2
16208.648 2
16209.253 1
16209.859 2
16210.464 3
16211.069 2
16211.674 2
16212.279 2
16212.884 1
16213.489 1
16214.095 0
16214.700 1
16215.305 1
16215.910 2
16216.515 3
16217.121 3
16217.726 3
16218.331 3
16218.936 2
16219.542 2
16220.147 1
16220.752 1
16221.358 0
16221.963 0
16222.568 1
16223.174 2
16223.779 4
16224.384 5
16224.990 6
16225.595 7
16226.200 6
16226.806 5
16227.411 4
16228.017 2
16228.622 1
16229.228 2
16229.833 2
16230.439 2
16231.044 2
16231.650 2
16232.255 1
16232.861 1
16233.466 1
16234.072 2
16234.677 3
16235.283 4
16235.888 3
16236.494 3
16237.100 2
16237.705 2
16238.311 2
16238.917 2
16239.522 2
16240.128 2
16240.734 2
16241.339 2
16241.945 2
16242.551 2
16243.156 3
16243.762 3
16244.368 4
16244.974 4
16245.579 4
16246.185 3
16246.791 3
16247.397 3
16248.002 2
16248.608 2
16249.214 2
16249.820 2
16250.426 1
16251.032 1
16251.638 1
16252.243 1
16252.849 1
16253.455 1
16254.061 2
16254.667 3
16255.273 3
16255.879 4
16256.485 4
16257.091 4
16257.697 4
16258.303 3
16258.909 2
16259.515 2
16260.121 1
16260.727 0
16261.333 -0
16261.939 1
16262.545 3
16263.151 4
16263.757 4
16264.364 4
16264.970 4
16265.576 3
16266.182 1
16266.788 -0
16267.394 -0
16268.001 1
16268.607 2
16269.213 3
16269.819 3
16270.425 3
16271.032 3
16271.638 2
16272.244 1
16272.850 1
16273.457 0
16274.063 0
16274.669 1
16275.276 1
16275.882 2
16276.488 2
16277.095 2
16277.701 2
16278.307 2
16278.914 1
16279.520 1
16280.127 2
16280.733 3
16281.339 3
16281.946 3
16282.552 3
16283.159 2
16283.765 1
16284.372 1
16284.978 -0
16285.585 0
16286.191 1
16286.798 1
16287.404 2
16288.011 2
16288.617 3
16289.224 3
16289.831 3
16290.437 2
16291.044 2
16291.650 1
16292.257 1
16292.864 1
16293.470 1
16294.077 1
16294.684 1
16295.290 1
16295.897 1
16296.504 1
16297.111 2
16297.717 2
16298.324 1
16298.931 2
16299.538 2
16300.144 3
16300.751 3
16301.358 3
16301.965 3
16302.572 4
16303.178 4
16303.785 3
16304.392 3
16304.999 2
16305.606 2
16306.213 2
16306.820 1
16307.427 1
16308.034 0
16308.641 0
16309.247 1
16309.854 1
16310.461 1
16311.068 2
16311.675 2
16312.282 2
16312.889 3
16313.496 3
16314.104 3
16314.711 3
16315.318 3
16315.925 2
16316.532 2
16317.139 3
16317.746 3
16318.353 3
16318.960 4
16319.567 4
16320.175 4
16320.782 3
16321.389 3
16321.996 3
16322.603 3
16323.211 4
16323.818 4
16324.425 4
16325.032 4
16325.639 3
16326.247 2
16326.854 1
16327.461 -0
16328.069 0
16328.676 0
16329.283 0
16329.891 0
16330.498 1
16331.105 1
16331.713 1
16332.320 1
16332.927 1
16333.535 1
16334.142 1
16334.750 0
16335.357 0
16335.965 1
16336.572 2
16337.180 4
16337.787 4
16338.395 4
16339.002 3
16339.610 3
16340.217 1
16340.825 0
16341.432 -0
16342.040 -0
16342.647 1
16343.255 1
16343.862 1
16344.470 2
16345.078 2
16345.685 2
16346.293 2
16346.901 1
16347.508 1
16348.116 0
16348.724 1
16349.331 1
16349.939 1
16350.547 1
16351.155 1
16351.762 1
16352.370 1
16352.978 1
16353.586 1
16354.193 1
16354.801 1
16355.409 1
16356.017 1
16356.625 1
16357.232 2
16357.840 2
16358.448 3
16359.056 4
16359.664 4
16360.272 4
16360.880 4
16361.488 3
16362.096 2
16362.704 2
16363.312 1
16363.920 1
16364.528 1
16365.136 2
16365.744 2
16366.352 3
16366.960 3
16367.568 3
16368.176 2
16368.784 2
16369.392 1
16370.000 0
16370.608 1
16371.216 1
16371.824 2
16372.432 3
16373.040 4
16373.649 4
16374.257 4
16374.865 4
16375.473 3
16376.081 2
16376.690 2
16377.298 2
16377.906 2
16378.514 2
16379.122 3
16379.731 3
16380.339 3
16380.947 3
16381.556 3
16382.164 1
16382.772 0
16383.381 1
16383.989 1
16384.597 2
16385.206 3
16385.814 3
16386.422 4
16387.031 3
16387.639 3
16388.248 3
16388.856 2
16389.465 3
16390.073 3
16390.681 3
16391.290 3
16391.898 2
16392.507 2
16393.115 1
16393.724 1
16394.333 1
16394.941 1
16395.550 1
16396.158 1
16396.767 1
16397.375 1
16397.984 1
16398.593 1
16399.201 1
16399.810 2
16400.419 3
16401.027 3
16401.636 3
16402.245 3
16402.853 3
16403.462 3
16404.071 3
16404.679 3
16405.288 3
16405.897 3
16406.506 2
16407.114 2
16407.723 1
16408.332 0
16408.941 1
16409.550 2
16410.158 3
16410.767 5
16411.376 6
16411.985 6
16412.594 6
16413.203 5
16413.812 4
16414.421 2
16415.030 1
16415.638 -0
16416.247 1
16416.856 1
16417.465 2
16418.074 2
16418.683 3
16419.292 3
16419.901 3
16420.510 2
16421.119 2
16421.728 1
16422.337 2
16422.947 2
16423.556 2
16424.165 2
16424.774 3
16425.383 4
16425.992 4
16426.601 3
16427.210 3
16427.819 2
16428.429 1
16429.038 1
16429.647 1
16430.256 1
16430.865 1
16431.475 1
16432.084 1
16432.693 1
16433.302 1
16433.912 1
16434.521 1
16435.130 1
16435.740 1
16436.349 1
16436.958 1
16437.568 1
16438.177 1
16438.786 1
16439.396 1
16440.005 1
16440.614 1
16441.224 1
16441.833 2
16442.443 2
16443.052 3
16443.662 3
16444.271 4
16444.881 4
16445.490 4
16446.100 4
16446.709 3
16447.319 3
16447.928 3
16448.538 4
16449.147 3
16449.757 3
16450.366 4
16450.976 5
16451.586 6
16452.195 6
16452.805 5
16453.414 5
16454.024 4
16454.634 3
16455.243 2
16455.853 1
16456.463 2
16457.072 3
16457.682 3
16458.292 3
16458.902 3
16459.511 3
16460.121 2
16460.731 2
16461.341 3
16461.950 4
16462.560 5
16463.170 5
16463.780 5
16464.390 4
16465.000 3
16465.609 2
16466.219 0
16466.829 1
16467.439 1
16468.049 1
16468.659 1
16469.269 1
16469.879 2
16470.489 2
16471.099 2
16471.709 2
16472.319 2
16472.929 2
16473.539 1
16474.149 1
16474.759 1
16475.369 -0
16475.979 0
16476.589 0
16477.199 1
16477.809 2
16478.419 3
16479.029 3
16479.639 3
16480.250 3
16480.860 3
16481.470 4
16482.080 4
16482.690 4
16483.300 3
16483.911 3
16484.521 2
16485.131 1
16485.741 1
16486.351 0
16486.962 1
16487.572 1
16488.182 1
16488.793 2
16489.403 2
16490.013 1
16490.624 1
16491.234 1
16491.844 2
16492.455 2
16493.065 2
16493.675 2
16494.286 2
16494.896 2
16495.507 3
16496.117 3
16496.727 2
16497.338 3
16497.948 3
16498.559 3
16499.169 2
16499.780 2
16500.390 2
16501.001 2
16501.611 2
16502.222 2
16502.832 1
16503.443 1
16504.054 1
16504.664 1
16505.275 1
16505.885 1
16506.496 1
16507.107 1
16507.717 1
16508.328 1
16508.939 1
16509.549 2
16510.160 2
16510.771 2
16511.381 3
16511.992 2
16512.603 2
16513.213 1
16513.824 0
16514.435 0
16515.046 1
16515.657 1
16516.267 1
16516.878 1
16517.489 2
16518.100 3
16518.711 3
16519.322 4
16519.932 4
16520.543 4
16521.154 4
16521.765 3
16522.376 2
16522.987 2
16523.598 1
16524.209 1
16524.820 1
16525.431 2
16526.042 3
16526.653 3
16527.264 3
16527.875 2
16528.486 1
16529.097 1
16529.708 2
16530.319 3
16530.930 3
16531.541 4
16532.152 4
16532.763 3
16533.374 3
16533.986 1
16534.597 1
16535.208 1
16535.819 1
16536.430 1
16537.041 0
16537.653 0
16538.264 1
16538.875 2
16539.486 3
16540.097 3
16540.709 4
16541.320 4
16541.931 3
16542.543 3
16543.154 3
16543.765 3
16544.376 2
16544.988 2
16545.599 2
16546.210 2
16546.822 2
16547.433 2
16548.045 2
16548.656 2
16549.267 1
16549.879 1
16550.490 1
16551.102 1
16551.713 1
16552.325 1
16552.936 2
16553.548 2
16554.159 1
16554.771 2
16555.382 2
16555.994 3
16556.605 3
16557.217 3
16557.828 3
16558.440 3
16559.052 2
16559.663 1
16560.275 1
16560.886 1
16561.498 2
16562.110 1
16562.721 1
16563.333 2
16563.945 2
16564.556 2
16565.168 2
16565.780 3
16566.392 2
16567.003 2
16567.615 2
16568.227 1
16568.839 2
16569.450 3
16570.062 3
16570.674 3
16571.286 4
16571.898 4
16572.509 3
16573.121 3
16573.733 2
16574.345 1
16574.957 1
16575.569 1
16576.181 0
16576.793 0
16577.405 0
16578.017 1
16578.628 1
16579.240 1
16579.852 1
16580.464 1
16581.076 1
16581.688 1
16582.300 1
16582.912 1
16583.525 1
16584.137 1
16584.749 1
16585.361 1
16585.973 1
16586.585 1
16587.197 1
16587.809 1
16588.421 1
16589.033 1
16589.646 0
16590.258 1
16590.870 1
16591.482 2
16592.094 1
16592.707 1
16593.319 2
16593.931 2
16594.543 2
16595.156 2
16595.768 2
16596.380 3
16596.992 3
16597.605 3
16598.217 2
16598.829 2
16599.442 2
16600.054 2
16600.666 1
16601.279 2
16601.891 2
16602.504 2
16603.116 1
16603.728 1
16604.341 1
16604.953 1
16605.566 1
16606.178 1
16606.791 2
16607.403 3
16608.016 5
16608.628 5
16609.241 6
16609.853 5
16610.466 4
16611.078 3
16611.691 3
16612.303 2
16612.916 2
16613.529 2
16614.141 2
16614.754 2
16615.367 2
16615.979 2
16616.592 2
16617.204 3
16617.817 3
16618.430 2
16619.043 2
16619.655 1
16620.268 2
16620.881 2
16621.493 2
16622.106 3
16622.719 3
16623.332 3
16623.945 3
16624.557 4
16625.170 4
16625.783 4
16626.396 3
16627.009 2
16627.622 2
16628.234 2
16628.847 2
16629.460 2
16630.073 2
16630.686 2
16631.299 2
16631.912 1
16632.525 -0
16633.138 0
16633.751 1
16634.364 1
16634.977 1
16635.590 1
16636.203 1
16636.816 2
16637.429 2
16638.042 2
16638.655 3
16639.268 3
16639.881 4
16640.494 4
16641.107 4
16641.720 3
16642.334 3
16642.947 2
16643.560 2
16644.173 1
16644.786 1
16645.399 1
16646.013 1
16646.626 1
16647.239 1
16647.852 1
16648.466 1
16649.079 1
16649.692 1
16650.305 2
16650.919 1
16651.532 1
16652.145 -0
16652.759 0
16653.372 2
16653.985 5
16654.599 8
16655.212 10
16655.825 12
16656.439 12
16657.052 11
16657.666 9
16658.279 5
16658.892 3
16659.506 2
16660.119 2
16660.733 2
16661.346 2
16661.960 1
16662.573 1
16663.187 1
16663.800 1
16664.414 1
16665.027 1
16665.641 1
16666.255 1
16666.868 1
16667.482 1
16668.095 1
16668.709 1
16669.323 2
16669.936 2
16670.550 1
16671.164 1
16671.777 1
16672.391 1
16673.005 1
16673.618 1
16674.232 2
16674.846 2
16675.460 2
16676.073 2
16676.687 2
16677.301 2
16677.915 2
16678.528 2
16679.142 2
16679.756 2
16680.370 2
16680.984 2
16681.598 1
16682.211 0
16682.825 0
16683.439 0
16684.053 1
16684.667 1
16685.281 1
16685.895 2
16686.509 2
16687.123 1
16687.737 1
16688.351 3
16688.965 5
16689.579 7
16690.193 8
16690.807 9
16691.421 9
16692.035 8
16692.649 6
16693.263 3
16693.877 2
16694.491 1
16695.105 0
16695.719 0
16696.334 -0
16696.948 0
16697.562 0
16698.176 1
16698.790 1
16699.404 2
16700.019 2
16700.633 3
16701.247 3
16701.861 3
16702.475 3
16703.090 3
16703.704 2
16704.318 3
16704.933 2
16705.547 2
16706.161 2
16706.775 2
16707.390 2
16708.004 2
16708.619 2
16709.233 2
16709.847 2
16710.462 2
16711.076 1
16711.690 0
16712.305 0
16712.919 1
16713.534 1
16714.148 2
16714.763 3
16715.377 3
16715.992 4
16716.606 4
16717.221 3
16717.835 2
16718.450 1
16719.064 1
16719.679 0
16720.293 1
16720.908 2
16721.523 2
16722.137 2
16722.752 2
16723.366 2
16723.981 2
16724.596 2
16725.210 1
16725.825 1
16726.440 0
16727.054 1
16727.669 1
16728.284 1
16728.899 1
16729.513 1
16730.128 2
16730.743 3
16731.358 3
16731.972 3
16732.587 3
16733.202 3
16733.817 3
16734.432 3
16735.046 2
16735.661 1
16736.276 1
16736.891 1
16737.506 0
16738.121 0
16738.736 1
16739.351 1
16739.966 2
16740.581 2
16741.195 2
16741.810 2
16742.425 2
16743.040 3
16743.655 4
16744.270 4
16744.885 4
16745.500 4
16746.116 3
16746.731 3
16747.346 1
16747.961 1
16748.576 1
16749.191 1
16749.806 1
16750.421 1
16751.036 1
16751.651 1
16752.267 1
16752.882 3
16753.497 3
16754.112 3
16754.727 3
16755.343 3
16755.958 3
16756.573 3
16757.188 2
16757.804 2
16758.419 2
16759.034 3
16759.649 3
16760.265 3
16760.880 4
16761.495 4
16762.111 4
16762.726 3
16763.341 3
16763.957 2
16764.572 2
16765.188 1
16765.803 2
16766.418 2
16767.034 2
16767.649 2
16768.265 2
16768.880 2
16769.496 1
16770.111 1
16770.727 1
16771.342 1
16771.958 2
16772.573 2
16773.189 2
16773.804 2
16774.420 2
16775.035 2
16775.651 3
16776.267 3
16776.882 4
16777.498 5
16778.113 5
16778.729 5
16779.345 5
16779.960 5
16780.576 4
16781.192 2
16781.808 2
16782.423 2
16783.039 1
16783.655 2
16784.270 2
16784.886 3
16785.502 3
16786.118 3
16786.734 3
16787.349 2
16787.965 2
16788.581 2
16789.197 2
16789.813 4
16790.429 5
16791.044 5
16791.660 5
16792.276 5
16792.892 5
16793.508 4
16794.124 4
16794.740 2
16795.356 2
16795.972 2
16796.588 2
16797.204 3
16797.820 3
16798.436 3
16799.052 3
16799.668 3
16800.284 3
16800.900 2
16801.516 2
16802.132 1
16802.748 1
16803.364 2
16803.980 3
16804.596 3
16805.213 3
16805.829 3
16806.445 3
16807.061 2
16807.677 1
16808.293 0
16808.910 0
16809.526 1
16810.142 1
16810.758 1
16811.375 2
16811.991 1
16812.607 1
16813.223 1
16813.840 2
16814.456 2
16815.072 2
16815.689 2
16816.305 2
16816.921 2
16817.538 2
16818.154 2
16818.770 2
16819.387 3
16820.003 3
16820.620 3
16821.236 3
16821.852 3
16822.469 2
16823.085 2
16823.702 2
16824.318 2
16824.935 2
16825.551 2
16826.168 1
16826.784 2
16827.401 2
16828.017 2
16828.634 2
16829.251 3
16829.867 2
16830.484 2
16831.100 1
16831.717 1
16832.334 1
16832.950 2
16833.567 2
16834.184 1
16834.800 2
16835.417 5
16836.034 6
16836.650 7
16837.267 7
16837.884 8
16838.500 8
16839.117 8
16839.734 7
16840.351 6
16840.968 7
16841.584 8
16842.201 9
16842.818 8
16843.435 8
16844.052 7
16844.669 8
16845.285 9
16845.902 10
16846.519 10
16847.136 10
16847.753 9
16848.370 8
16848.987 6
16849.604 4
16850.221 3
16850.838 3
16851.455 3
16852.072 2
16852.689 2
16853.306 1
16853.923 1
16854.540 2
16855.157 2
16855.774 3
16856.391 3
16857.008 5
16857.625 6
16858.242 6
16858.859 6
16859.476 6
16860.094 5
16860.711 5
16861.328 6
16861.945 7
16862.562 7
16863.179 7
16863.797 7
16864.414 7
16865.031 7
16865.648 8
16866.266 7
16866.883 6
16867.500 7
16868.117 7
16868.735 8
16869.352 7
16869.969 8
16870.587 8
16871.204 7
16871.821 7
16872.439 6
16873.056 5
16873.674 6
16874.291 8
16874.908 11
16875.526 12
16876.143 13
16876.761 12
16877.378 11
16877.996 10
16878.613 9
16879.231 8
16879.848 8
16880.466 8
16881.083 9
16881.701 10
16882.318 12
16882.936 13
16883.553 14
16884.171 14
16884.788 13
16885.406 13
16886.024 14
16886.641 16
16887.259 17
16887.877 18
16888.494 20
16889.112 23
16889.730 23
16890.347 24
16890.965 26
16891.583 27
16892.200 29
16892.818 31
16893.436 31
16894.054 32
16894.671 32
16895.289 31
16895.907 29
16896.525 27
16897.143 28
16897.761 29
16898.378 30
16898.996 31
16899.614 32
16900.232 33
16900.850 33
16901.468 31
16902.086 29
16902.704 29
16903.321 31
16903.939 33
16904.557 33
16905.175 33
16905.793 35
16906.411 36
16907.029 35
16907.647 32
16908.265 28
16908.883 26
16909.501 26
16910.119 26
16910.738 26
16911.356 28
16911.974 33
16912.592 35
16913.210 35
16913.828 37
16914.446 38
16915.064 40
16915.682 43
16916.301 47
16916.919 48
16917.537 49
16918.155 49
16918.773 47
16919.392 48
16920.010 56
16920.628 67
16921.246 78
16921.865 92
16922.483 108
16923.101 121
16923.720 131
16924.338 138
16924.956 140
16925.575 148
16926.193 161
16926.811 177
16927.430 188
16928.048 201
16928.666 215
16929.285 226
16929.903 243
16930.522 261
16931.140 276
16931.759 294
16932.377 320
16932.996 347
16933.614 370
16934.232 392
16934.851 412
16935.470 440
16936.088 476
16936.707 518
16937.325 560
16937.944 601
16938.562 643
16939.181 681
16939.799 723
16940.418 769
16941.037 817
16941.655 876
16942.274 939
16942.893 1009
16943.511 1082
16944.130 1160
16944.749 1243
16945.367 1332
16945.986 1429
16946.605 1532
16947.224 1619
16947.842 1705
16948.461 1782
16949.080 1853
16949.699 1909
16950.317 1964
16950.936 2006
16951.555 2045
16952.174 2079
16952.793 2093
16953.412 2085
16954.030 2055
16954.649 2005
16955.268 1944
16955.887 1857
16956.506 1757
16957.125 1642
16957.744 1529
16958.363 1419
16958.982 1296
16959.601 1178
16960.220 1061
16960.839 950
16961.458 857
16962.077 770
16962.696 691
16963.315 622
16963.934 559
16964.553 506
16965.172 449
16965.791 401
16966.410 360
16967.029 321
16967.648 288
16968.267 256
16968.886 224
16969.506 199
16970.125 176
16970.744 154
16971.363 133
16971.982 123
16972.601 119
16973.221 120
16973.840 118
16974.459 113
16975.078 111
16975.698 110
16976.317 105
16976.936 96
16977.555 87
16978.175 81
16978.794 76
16979.413 71
16980.033 65
16980.652 62
16981.271 63
16981.891 61
16982.510 60
16983.130 57
16983.749 53
16984.368 52
16984.988 51
16985.607 48
16986.227 47
16986.846 45
16987.466 47
16988.085 49
16988.705 50
16989.324 50
16989.944 51
16990.563 57
16991.183 62
16991.802 65
16992.422 65
16993.041 64
16993.661 62
16994.281 58
16994.900 54
16995.520 48
16996.139 44
16996.759 44
16997.379 44
16997.998 46
16998.618 45
16999.238 45
16999.857 44
17000.477 43
17001.097 43
17001.717 42
17002.336 40
17002.956 38
17003.576 33
17004.196 28
17004.815 25
17005.435 24
17006.055 25
17006.675 26
17007.295 27
17007.915 30
17008.534 31
17009.154 32
17009.774 28
17010.394 27
17011.014 27
17011.634 27
17012.254 27
17012.874 27
17013.494 28
17014.114 30
17014.734 30
17015.354 27
17015.974 22
17016.594 18
17017.214 13
17017.834 10
17018.454 7
17019.074 6
17019.694 7
17020.314 9
17020.934 9
17021.554 9
17022.174 10
17022.794 11
17023.414 12
17024.034 14
17024.655 16
17025.275 18
17025.895 19
17026.515 20
17027.135 19
17027.755 18
17028.376 17
17028.996 16
17029.616 13
17030.236 11
17030.857 12
17031.477 12
17032.097 13
17032.718 15
17033.338 17
17033.958 17
17034.579 17
17035.199 16
17035.819 13
17036.440 11
17037.060 10
17037.680 9
17038.301 8
17038.921 9
17039.542 11
17040.162 12
17040.782 14
17041.403 14
17042.023 14
17042.644 12
17043.264 11
17043.885 11
17044.505 10
17045.126 10
17045.746 11
17046.367 12
17046.988 13
17047.608 12
17048.229 12
17048.849 12
17049.470 12
17050.090 12
17050.711 9
17051.332 9
17051.952 8
17052.573 9
17053.194 10
17053.814 11
17054.435 13
17055.056 14
17055.677 15
17056.297 14
17056.918 13
17057.539 12
17058.159 11
17058.780 12
17059.401 12
17060.022 13
17060.643 15
17061.263 15
17061.884 16
17062.505 16
17063.126 16
17063.747 15
17064.368 13
17064.989 10
17065.610 8
17066.230 6
17066.851 6
17067.472 5
17068.093 6
17068.714 7
17069.335 7
17069.956 7
17070.577 6
17071.198 5
17071.819 4
17072.440 4
17073.061 6
17073.682 8
17074.303 10
17074.924 11
17075.545 11
17076.166 10
17076.788 9
17077.409 7
17078.030 6
17078.651 7
17079.272 8
17079.893 10
17080.514 11
17081.136 13
17081.757 13
17082.378 15
17082.999 14
17083.620 13
17084.242 13
17084.863 14
17085.484 15
17086.105 15
17086.727 14
17087.348 15
17087.969 14
17088.591 13
17089.212 12
17089.833 13
17090.455 12
17091.076 13
17091.697 14
17092.319 14
17092.940 12
17093.562 10
17094.183 8
17094.804 8
17095.426 10
17096.047 12
17096.669 13
17097.290 14
17097.912 15
17098.533 15
17099.155 14
17099.776 13
17100.398 13
17101.019 12
17101.641 13
17102.262 13
17102.884 13
17103.506 13
17104.127 14
17104.749 13
17105.370 13
17105.992 12
17106.614 11
17107.235 10
17107.857 10
17108.479 12
17109.100 16
17109.722 18
17110.344 20
17110.966 19
17111.587 16
17112.209 15
17112.831 14
17113.453 14
17114.074 14
17114.696 18
17115.318 22
17115.940 24
17116.562 26
17117.183 27
17117.805 26
17118.427 24
17119.049 22
17119.671 18
17120.293 14
17120.915 14
17121.537 16
17122.159 19
17122.780 23
17123.402 27
17124.024 29
17124.646 30
17125.268 32
17125.890 33
17126.512 32
17127.134 34
17127.756 34
17128.378 33
17129.000 31
17129.623 29
17130.245 25
17130.867 23
17131.489 23
17132.111 24
17132.733 26
17133.355 27
17133.977 26
17134.599 25
17135.222 24
17135.844 23
17136.466 20
17137.088 20
17137.710 20
17138.333 23
17138.955 28
17139.577 32
17140.199 36
17140.822 37
17141.444 39
17142.066 40
17142.688 42
17143.311 45
17143.933 50
17144.555 53
17145.178 60
17145.800 65
17146.423 69
17147.045 71
17147.667 73
17148.290 75
17148.912 78
17149.535 80
17150.157 84
17150.779 87
17151.402 89
17152.024 89
17152.647 92
17153.269 100
17153.892 108
17154.514 113
17155.137 115
17155.759 117
17156.382 119
17157.005 119
17157.627 112
17158.250 107
17158.872 105
17159.495 107
17160.118 108
17160.740 110
17161.363 111
17161.985 110
17162.608 106
17163.231 99
17163.853 88
17164.476 83
17165.099 77
17165.722 77
17166.344 78
17166.967 80
17167.590 79
17168.213 76
17168.835 71
17169.458 64
17170.081 57
17170.704 53
17171.327 50
17171.949 51
17172.572 48
17173.195 44
17173.818 42
17174.441 44
17175.064 46
17175.687 46
17176.310 45
17176.932 42
17177.555 39
17178.178 35
17178.801 28
17179.424 22
17180.047 20
17180.670 19
17181.293 19
17181.916 20
17182.539 22
17183.162 23
17183.785 22
17184.408 23
17185.031 24
17185.655 22
17186.278 22
17186.901 19
17187.524 17
17188.147 17
17188.770 18
17189.393 18
17190.016 17
17190.640 16
17191.263 16
17191.886 14
17192.509 12
17193.132 10
17193.756 9
17194.379 9
17195.002 10
17195.625 11
17196.249 11
17196.872 11
17197.495 10
17198.119 8
17198.742 7
17199.365 7
17199.989 6
17200.612 7
17201.235 8
17201.859 8
17202.482 8
17203.105 8
17203.729 7
17204.352 5
17204.976 5
17205.599 5
17206.223 5
17206.846 6
17207.470 7
17208.093 8
17208.717 9
17209.340 8
17209.964 9
17210.587 10
17211.211 10
17211.834 10
17212.458 9
17213.081 9
17213.705 8
17214.329 7
17214.952 6
17215.576 6
17216.199 7
17216.823 9
17217.447 9
17218.070 10
17218.694 10
17219.318 11
17219.942 10
17220.565 8
17221.189 7
17221.813 6
17222.436 6
17223.060 6
17223.684 6
17224.308 6
17224.932 6
17225.555 6
17226.179 6
17226.803 6
17227.427 5
17228.051 3
17228.675 3
17229.298 3
17229.922 3
17230.546 3
17231.170 3
17231.794 4
17232.418 5
17233.042 7
17233.666 7
17234.290 7
17234.914 6
17235.538 5
17236.162 5
17236.786 6
17237.410 7
17238.034 9
17238.658 10
17239.282 11
17239.906 10
17240.530 8
17241.154 6
17241.778 5
17242.402 4
17243.027 4
17243.651 4
17244.275 4
17244.899 5
17245.523 5
17246.147 4
17246.772 3
17247.396 3
17248.020 3
17248.644 2
17249.268 2
17249.893 2
17250.517 2
17251.141 1
17251.765 1
17252.390 2
17253.014 3
17253.638 4
17254.263 5
17254.887 5
17255.511 5
17256.136 6
17256.760 6
17257.385 6
17258.009 5
17258.633 5
17259.258 5
17259.882 4
17260.507 2
17261.131 3
17261.756 4
17262.380 4
17263.004 6
17263.629 7
17264.253 8
17264.878 8
17265.503 8
17266.127 7
17266.752 4
17267.376 4
17268.001 4
17268.625 4
17269.250 4
17269.875 4
17270.499 4
17271.124 4
17271.748 4
17272.373 4
17272.998 4
17273.622 4
17274.247 4
17274.872 5
17275.497 4
17276.121 4
17276.746 3
17277.371 2
17277.996 1
17278.620 1
17279.245 1
17279.870 1
17280.495 2
17281.119 2
17281.744 2
17282.369 3
17282.994 3
17283.619 3
17284.244 4
17284.869 4
17285.493 4
17286.118 4
17286.743 3
17287.368 2
17287.993 1
17288.618 0
17289.243 -0
17289.868 0
17290.493 1
17291.118 3
17291.743 5
17292.368 6
17292.993 7
17293.618 7
17294.243 7
17294.868 5
17295.493 4
17296.118 2
17296.743 2
17297.369 2
17297.994 3
17298.619 4
17299.244 4
17299.869 5
17300.494 5
17301.119 5
17301.745 4
17302.370 3
17302.995 2
17303.620 2
17304.246 1
17304.871 2
17305.496 3
17306.121 3
17306.747 3
17307.372 4
17307.997 3
17308.622 4
17309.248 4
17309.873 4
17310.498 5
17311.124 5
17311.749 5
17312.375 5
17313.000 5
17313.625 4
17314.251 3
17314.876 3
17315.502 2
17316.127 3
17316.753 4
17317.378 4
17318.004 4
17318.629 5
17319.255 5
17319.880 6
17320.506 6
17321.131 6
17321.757 6
17322.382 5
17323.008 5
17323.633 5
17324.259 5
17324.885 6
17325.510 6
17326.136 6
17326.761 7
17327.387 7
17328.013 7
17328.638 7
17329.264 8
17329.890 7
17330.516 7
17331.141 6
17331.767 6
17332.393 4
17333.018 4
17333.644 4
17334.270 4
17334.896 3
17335.522 3
17336.147 2
17336.773 2
17337.399 1
17338.025 2
17338.651 3
17339.277 5
17339.903 6
17340.528 7
17341.154 7
17341.780 6
17342.406 6
17343.032 6
17343.658 5
17344.284 5
17344.910 4
17345.536 5
17346.162 4
17346.788 4
17347.414 6
17348.040 10
17348.666 14
17349.292 17
17349.918 18
17350.544 19
17351.170 17
17351.796 14
17352.422 9
17353.049 5
17353.675 4
17354.301 4
17354.927 4
17355.553 4
17356.179 4
17356.806 5
17357.432 7
17358.058 8
17358.684 10
17359.310 11
17359.937 12
17360.563 11
17361.189 10
17361.815 9
17362.442 8
17363.068 8
17363.694 10
17364.321 12
17364.947 13
17365.573 13
17366.200 12
17366.826 11
17367.452 8
17368.079 7
17368.705 8
17369.332 9
17369.958 9
17370.584 8
17371.211 7
17371.837 6
17372.464 7
17373.090 7
17373.717 9
17374.343 12
17374.970 14
17375.596 14
17376.223 13
17376.849 10
17377.476 8
17378.102 6
17378.729 5
17379.356 4
17379.982 4
17380.609 5
17381.235 6
17381.862 5
17382.489 5
17383.115 4
17383.742 4
17384.369 5
17384.995 5
17385.622 4
17386.249 5
17386.876 5
17387.502 4
17388.129 4
17388.756 6
17389.383 7
17390.009 8
17390.636 9
17391.263 9
17391.890 8
17392.517 8
17393.144 7
17393.770 5
17394.397 5
17395.024 6
17395.651 7
17396.278 7
17396.905 8
17397.532 7
17398.159 7
17398.786 7
17399.413 6
17400.040 5
17400.666 4
17401.293 3
17401.920 3
17402.547 2
17403.175 2
17403.802 1
17404.429 2
17405.056 3
17405.683 3
17406.310 3
17406.937 4
17407.564 4
17408.191 5
17408.818 5
17409.445 5
17410.072 5
17410.700 6
17411.327 6
17411.954 5
17412.581 4
17413.208 4
17413.836 4
17414.463 3
17415.090 2
17415.717 2
17416.345 2
17416.972 2
17417.599 2
17418.226 2
17418.854 2
17419.481 3
17420.108 3
17420.736 4
17421.363 4
17421.990 4
17422.618 4
17423.245 3
17423.873 3
17424.500 2
17425.127 2
17425.755 1
17426.382 1
17427.010 1
17427.637 2
17428.265 1
17428.892 2
17429.520 3
17430.147 3
17430.775 4
17431.402 5
17432.030 4
17432.657 4
17433.285 4
17433.912 3
17434.540 2
17435.168 3
17435.795 3
17436.423 2
17437.050 3
17437.678 3
17438.306 3
17438.933 3
17439.561 3
17440.189 3
17440.817 3
17441.444 4
17442.072 4
17442.700 4
17443.327 4
17443.955 4
17444.583 3
17445.211 3
17445.839 4
17446.466 4
17447.094 4
17447.722 5
17448.350 6
17448.978 8
17449.605 9
17450.233 9
17450.861 10
17451.489 9
17452.117 7
17452.745 6
17453.373 4
17454.001 2
17454.629 1
17455.257 2
17455.885 2
17456.513 2
17457.141 2
17457.769 2
17458.397 3
17459.025 4
17459.653 5
17460.281 5
17460.909 5
17461.537 5
17462.165 5
17462.793 4
17463.421 3
17464.049 3
17464.678 3
17465.306 2
17465.934 2
17466.562 2
17467.190 1
17467.818 0
17468.447 1
17469.075 2
17469.703 3
17470.331 3
17470.959 3
17471.588 4
17472.216 4
17472.844 5
17473.473 5
17474.101 5
17474.729 6
17475.357 7
17475.986 7
17476.614 7
17477.243 7
17477.871 7
17478.499 6
17479.128 6
17479.756 6
17480.384 4
17481.013 4
17481.641 4
17482.270 4
17482.898 4
17483.527 4
17484.155 4
17484.784 3
17485.412 3
17486.041 3
17486.669 2
17487.298 2
17487.926 1
17488.555 1
17489.183 2
17489.812 3
17490.441 4
17491.069 4
17491.698 5
17492.326 5
17492.955 5
17493.584 5
17494.212 4
17494.841 5
17495.470 6
17496.098 7
17496.727 6
17497.356 5
17497.985 4
17498.613 4
17499.242 4
17499.871 4
17500.500 4
17501.128 5
17501.757 5
17502.386 4
17503.015 3
17503.644 2
17504.273 1
17504.901 1
17505.530 2
17506.159 2
17506.788 2
17507.417 3
17508.046 3
17508.675 3
17509.304 3
17509.933 2
17510.562 2
17511.191 1
17511.820 1
17512.449 1
17513.078 1
17513.707 2
17514.336 2
17514.965 3
17515.594 3
17516.223 3
17516.852 3
17517.481 3
17518.110 4
17518.739 4
17519.368 5
17519.997 4
17520.626 4
17521.256 3
17521.885 2
17522.514 1
17523.143 1
17523.772 -0
17524.402 -0
17525.031 2
17525.660 3
17526.289 4
17526.918 5
17527.548 5
17528.177 5
17528.806 4
17529.436 4
17530.065 2
17530.694 2
17531.324 3
17531.953 3
17532.582 3
17533.212 3
17533.841 3
17534.470 3
17535.100 3
17535.729 3
17536.359 3
17536.988 3
17537.617 3
17538.247 3
17538.876 3
17539.506 3
17540.135 2
17540.765 2
17541.394 2
17542.024 3
17542.653 3
17543.283 3
17543.913 3
17544.542 3
17545.172 3
17545.801 3
17546.431 3
17547.061 3
17547.690 3
17548.320 3
17548.949 3
17549.579 3
17550.209 2
17550.838 2
17551.468 1
17552.098 2
17552.728 3
17553.357 3
17553.987 5
17554.617 5
17555.247 5
17555.876 5
17556.506 4
17557.136 4
17557.766 3
17558.395 4
17559.025 5
17559.655 5
17560.285 5
17560.915 4
17561.545 4
17562.175 5
17562.805 6
17563.434 6
17564.064 6
17564.694 6
17565.324 6
17565.954 5
17566.584 5
17567.214 3
17567.844 3
17568.474 3
17569.104 3
17569.734 3
17570.364 2
17570.994 2
17571.624 1
17572.254 1
17572.884 2
17573.515 2
17574.145 3
17574.775 3
17575.405 3
17576.035 3
17576.665 3
17577.295 2
17577.925 2
17578.556 3
17579.186 4
17579.816 5
17580.446 7
17581.076 7
17581.707 7
17582.337 7
17582.967 7
17583.597 6
17584.228 5
17584.858 4
17585.488 3
17586.119 2
17586.749 2
17587.379 2
17588.010 1
17588.640 1
17589.270 2
17589.901 2
17590.531 3
17591.162 3
17591.792 3
17592.422 3
17593.053 3
17593.683 3
17594.314 3
17594.944 3
17595.575 3
17596.205 3
17596.836 3
17597.466 2
17598.097 2
17598.727 2
17599.358 2
17599.988 4
17600.619 5
17601.250 6
17601.880 6
17602.511 6
17603.141 5
17603.772 5
17604.403 5
17605.033 5
17605.664 4
17606.295 4
17606.925 4
17607.556 4
17608.187 3
17608.818 3
17609.448 4
17610.079 4
17610.710 5
17611.341 5
17611.971 4
17612.602 3
17613.233 3
17613.864 4
17614.495 4
17615.125 5
17615.756 6
17616.387 5
17617.018 6
17617.649 6
17618.280 5
17618.911 4
17619.542 3
17620.173 3
17620.803 2
17621.434 2
17622.065 2
17622.696 3
17623.327 4
17623.958 5
17624.589 5
17625.220 6
17625.851 6
17626.482 5
17627.113 4
17627.745 4
17628.376 4
17629.007 5
17629.638 5
17630.269 6
17630.900 6
17631.531 6
17632.162 6
17632.793 5
17633.425 4
17634.056 3
17634.687 3
17635.318 3
17635.949 2
17636.581 2
17637.212 1
17637.843 2
17638.474 1
17639.106 1
17639.737 2
17640.368 2
17640.999 3
17641.631 3
17642.262 4
17642.893 4
17643.525 4
17644.156 4
17644.788 4
17645.419 3
17646.050 3
17646.682 4
17647.313 3
17647.945 3
17648.576 3
17649.207 3
17649.839 4
17650.470 5
17651.102 6
17651.733 7
17652.365 7
17652.996 8
17653.628 8
17654.259 8
17654.891 8
17655.523 7
17656.154 7
17656.786 5
17657.417 4
17658.049 0
17658.680 -0
17659.312 2
17659.944 4
17660.575 7
17661.207 9
17661.839 10
17662.470 10
17663.102 8
17663.734 5
17664.366 2
17664.997 1
17665.629 0
17666.261 0
17666.893 1
17667.524 2
17668.156 2
17668.788 2
17669.420 2
17670.052 3
17670.683 3
17671.315 2
17671.947 2
17672.579 3
17673.211 4
17673.843 4
17674.475 4
17675.107 4
17675.738 3
17676.370 3
17677.002 2
17677.634 2
17678.266 2
17678.898 3
17679.530 3
17680.162 4
17680.794 5
17681.426 6
17682.058 5
17682.690 5
17683.322 3
17683.954 3
17684.587 3
17685.219 3
17685.851 3
17686.483 3
17687.115 3
17687.747 3
17688.379 3
17689.011 2
17689.644 2
17690.276 2
17690.908 3
17691.540 4
17692.172 4
17692.805 3
17693.437 3
17694.069 2
17694.701 1
17695.334 1
17695.966 2
17696.598 2
17697.231 3
17697.863 4
17698.495 5
17699.128 4
17699.760 4
17700.392 4
17701.025 4
17701.657 4
17702.289 4
17702.922 3
17703.554 3
17704.187 2
17704.819 2
17705.452 2
17706.084 2
17706.717 2
17707.349 3
17707.982 4
17708.614 5
17709.247 5
17709.879 5
17710.512 5
17711.144 5
17711.777 5
17712.409 4
17713.042 4
17713.675 5
17714.307 6
17714.940 6
17715.572 6
17716.205 6
17716.838 6
17717.470 5
17718.103 4
17718.736 4
17719.368 4
17720.001 3
17720.634 2
17721.267 3
17721.899 3
17722.532 4
17723.165 4
17723.798 4
17724.431 4
17725.063 3
17725.696 3
17726.329 3
17726.962 4
17727.595 4
17728.228 4
17728.860 3
17729.493 4
17730.126 3
17730.759 3
17731.392 3
17732.025 5
17732.658 6
17733.291 7
17733.924 7
17734.557 6
17735.190 4
17735.823 2
17736.456 1
17737.089 1
17737.722 1
17738.355 2
17738.988 2
17739.621 2
17740.254 2
17740.887 3
17741.520 2
17742.153 3
17742.786 3
17743.420 3
17744.053 4
17744.686 3
17745.319 3
17745.952 2
17746.585 2
17747.219 1
17747.852 1
17748.485 1
17749.118 2
17749.752 2
17750.385 3
17751.018 3
17751.651 3
17752.285 3
17752.918 3
17753.551 4
17754.185 4
17754.818 4
17755.451 5
17756.085 4
17756.718 4
17757.351 3
17757.985 3
17758.618 4
17759.252 4
17759.885 4
17760.519 5
17761.152 4
17761.785 4
17762.419 4
17763.052 3
17763.686 2
17764.319 3
17764.953 3
17765.586 3
17766.220 3
17766.854 3
17767.487 2
17768.121 2
17768.754 2
17769.388 2
17770.022 2
17770.655 2
17771.289 2
17771.922 2
17772.556 1
17773.190 1
17773.823 1
17774.457 1
17775.091 1
17775.725 1
17776.358 -0
17776.992 -0
17777.626 1
17778.259 3
17778.893 4
17779.527 5
17780.161 5
17780.795 5
17781.428 4
17782.062 3
17782.696 2
17783.330 1
17783.964 3
17784.598 4
17785.232 5
17785.865 6
17786.499 6
17787.133 6
17787.767 4
17788.401 3
17789.035 1
17789.669 1
17790.303 1
17790.937 2
17791.571 3
17792.205 3
17792.839 4
17793.473 5
17794.107 5
17794.741 5
17795.375 4
17796.009 4
17796.643 5
17797.277 5
17797.912 5
17798.546 4
17799.180 4
17799.814 4
17800.448 3
17801.082 2
17801.716 2
17802.351 2
17802.985 2
17803.619 2
17804.253 1
17804.887 1
17805.522 2
17806.156 2
17806.790 2
17807.425 2
17808.059 2
17808.693 2
17809.327 2
17809.962 2
17810.596 4
17811.230 5
17811.865 7
17812.499 9
17813.134 9
17813.768 9
17814.402 8
17815.037 6
17815.671 4
17816.306 3
17816.940 2
17817.575 2
17818.209 3
17818.843 4
17819.478 6
17820.112 6
17820.747 6
17821.382 5
17822.016 4
17822.651 2
17823.285 1
17823.920 2
17824.554 3
17825.189 4
17825.824 5
17826.458 6
17827.093 5
17827.727 5
17828.362 3
17828.997 2
17829.631 3
17830.266 3
17830.901 3
17831.535 4
17832.170 5
17832.805 5
17833.440 4
17834.074 3
17834.709 2
17835.344 2
17835.979 1
17836.614 1
17837.248 2
17837.883 3
17838.518 4
17839.153 4
17839.788 4
17840.423 3
17841.057 3
17841.692 3
17842.327 3
17842.962 4
17843.597 4
17844.232 4
17844.867 4
17845.502 4
17846.137 3
17846.772 3
17847.407 3
17848.042 3
17848.677 4
17849.312 4
17849.947 4
17850.582 3
17851.217 3
17851.852 3
17852.487 4
17853.122 4
17853.757 5
17854.393 4
17855.028 4
17855.663 4
17856.298 3
17856.933 2
17857.568 2
17858.203 2
17858.839 3
17859.474 4
17860.109 3
17860.744 3
17861.380 4
17862.015 5
17862.650 6
17863.285 7
17863.921 8
17864.556 8
17865.191 8
17865.827 6
17866.462 5
17867.097 4
17867.733 3
17868.368 3
17869.003 3
17869.639 2
17870.274 3
17870.910 3
17871.545 3
17872.180 3
17872.816 3
17873.451 4
17874.087 3
17874.722 4
17875.358 4
17875.993 4
17876.629 4
17877.264 3
17877.900 3
17878.535 3
17879.171 3
17879.806 4
17880.442 4
17881.078 4
17881.713 4
17882.349 4
17882.984 3
17883.620 2
17884.256 2
17884.891 3
17885.527 3
17886.163 3
17886.798 3
17887.434 2
17888.070 2
17888.706 2
17889.341 1
17889.977 2
17890.613 3
17891.249 4
17891.884 5
17892.520 6
17893.156 6
17893.792 6
17894.428 5
17895.063 5
17895.699 4
17896.335 4
17896.971 4
17897.607 3
17898.243 3
17898.879 3
17899.515 2
17900.151 2
17900.787 1
17901.423 1
17902.058 1
17902.694 0
17903.330 1
17903.966 2
17904.602 2
17905.238 3
17905.875 3
17906.511 3
17907.147 4
17907.783 3
17908.419 4
17909.055 4
17909.691 4
17910.327 4
17910.963 4
17911.599 4
17912.235 4
17912.872 4
17913.508 3
17914.144 3
17914.780 3
17915.416 3
17916.053 2
17916.689 2
17917.325 2
17917.961 2
17918.598 2
17919.234 2
17919.870 2
17920.506 2
17921.143 3
17921.779 2
17922.415 2
17923.052 2
17923.688 1
17924.324 1
17924.961 2
17925.597 2
17926.234 3
17926.870 3
17927.506 4
17928.143 3
17928.779 3
17929.416 2
17930.052 2
17930.689 2
17931.325 2
17931.962 2
17932.598 1
17933.235 2
17933.871 2
17934.508 2
17935.144 2
17935.781 2
17936.417 2
17937.054 2
17937.691 3
17938.327 4
17938.964 4
17939.600 5
17940.237 5
17940.874 4
17941.510 3
17942.147 2
17942.784 1
17943.420 -0
17944.057 0
17944.694 1
17945.331 1
17945.967 2
17946.604 3
17947.241 3
17947.878 3
17948.514 3
17949.151 2
17949.788 2
17950.425 2
17951.062 1
17951.699 1
17952.335 1
17952.972 1
17953.609 1
17954.246 2
17954.883 2
17955.520 2
17956.157 3
17956.794 3
17957.431 3
17958.068 3
17958.705 2
17959.342 1
17959.979 1
17960.616 1
17961.253 1
17961.890 1
17962.527 1
17963.164 1
17963.801 1
17964.438 1
17965.075 1
17965.712 2
17966.349 2
17966.986 1
17967.623 2
17968.261 5
17968.898 6
17969.535 8
17970.172 9
17970.809 9
17971.447 9
17972.084 8
17972.721 5
17973.358 3
17973.995 3
17974.633 4
17975.270 3
17975.907 3
17976.545 3
17977.182 4
17977.819 4
17978.456 5
17979.094 4
17979.731 5
17980.368 5
17981.006 4
17981.643 3
17982.281 2
17982.918 2
17983.555 2
17984.193 2
17984.830 2
17985.468 2
17986.105 2
17986.743 3
17987.380 4
17988.018 5
17988.655 5
17989.293 6
17989.930 7
17990.568 8
17991.205 7
17991.843 5
17992.480 4
17993.118 4
17993.756 4
17994.393 3
17995.031 2
17995.668 2
17996.306 2
17996.944 2
17997.581 1
17998.219 1
17998.857 1
17999.494 0
18000.132 1
18000.770 1
18001.408 2
18002.045 4
18002.683 5
18003.321 7
18003.959 8
18004.596 8
18005.234 8
18005.872 6
18006.510 7
18007.148 6
18007.786 6
18008.423 6
18009.061 5
18009.699 5
18010.337 5
18010.975 5
18011.613 5
18012.251 5
18012.889 5
18013.527 5
18014.165 4
18014.803 4
18015.441 3
18016.079 2
18016.717 2
18017.355 1
18017.993 1
18018.631 1
18019.269 2
18019.907 2
18020.545 3
18021.183 3
18021.821 3
18022.459 3
18023.097 2
18023.735 2
18024.374 1
18025.012 1
18025.650 1
18026.288 2
18026.926 2
18027.564 2
18028.203 3
18028.841 3
18029.479 3
18030.117 3
18030.756 4
18031.394 5
18032.032 5
18032.670 5
18033.309 5
18033.947 5
18034.585 4
18035.224 3
18035.862 3
18036.500 3
18037.139 2
18037.777 2
18038.415 2
18039.054 2
18039.692 3
18040.331 3
18040.969 2
18041.608 2
18042.246 2
18042.884 2
18043.523 2
18044.161 2
18044.800 3
18045.438 3
18046.077 3
18046.715 3
18047.354 3
18047.993 2
18048.631 2
18049.270 3
18049.908 2
18050.547 3
18051.186 2
18051.824 2
18052.463 3
18053.101 3
18053.740 3
18054.379 4
18055.017 5
18055.656 5
18056.295 4
18056.934 4
18057.572 3
18058.211 2
18058.850 2
18059.489 2
18060.127 1
18060.766 1
18061.405 1
18062.044 0
18062.683 0
18063.321 1
18063.960 1
18064.599 1
18065.238 1
18065.877 1
18066.516 2
18067.155 2
18067.793 3
18068.432 4
18069.071 4
18069.710 4
18070.349 4
18070.988 4
18071.627 3
18072.266 2
18072.905 3
18073.544 3
18074.183 3
18074.822 2
18075.461 2
18076.100 2
18076.739 3
18077.378 3
18078.018 2
18078.657 2
18079.296 3
18079.935 3
18080.574 3
18081.213 3
18081.852 3
18082.492 3
18083.131 4
18083.770 3
18084.409 2
18085.048 2
18085.688 2
18086.327 2
18086.966 2
18087.605 2
18088.245 2
18088.884 2
18089.523 2
18090.162 2
18090.802 2
18091.441 1
18092.080 1
18092.720 2
18093.359 2
18093.998 3
18094.638 4
18095.277 6
18095.917 8
18096.556 9
18097.196 8
18097.835 8
18098.474 7
18099.114 5
18099.753 4
18100.393 3
18101.032 3
18101.672 3
18102.311 4
18102.951 3
18103.590 3
18104.230 2
18104.870 2
18105.509 1
18106.149 0
18106.788 0
18107.428 1
18108.068 2
18108.707 2
18109.347 3
18109.986 3
18110.626 4
18111.266 4
18111.906 4
18112.545 5
18113.185 5
18113.825 4
18114.464 4
18115.104 3
18115.744 3
18116.384 3
18117.023 4
18117.663 4
18118.303 4
18118.943 4
18119.583 4
18120.223 3
18120.862 1
18121.502 1
18122.142 2
18122.782 3
18123.422 4
18124.062 4
18124.702 4
18125.342 4
18125.982 4
18126.622 3
18127.261 2
18127.901 3
18128.541 3
18129.181 2
18129.821 2
18130.461 2
18131.101 2
18131.742 3
18132.382 3
18133.022 3
18133.662 3
18134.302 2
18134.942 1
18135.582 1
18136.222 0
18136.862 0
18137.502 1
18138.143 2
18138.783 2
18139.423 3
18140.063 4
18140.703 4
18141.343 4
18141.984 3
18142.624 2
18143.264 2
18143.904 2
18144.545 1
18145.185 1
18145.825 1
18146.466 2
18147.106 2
18147.746 2
18148.387 2
18149.027 1
18149.667 2
18150.308 2
18150.948 3
18151.588 5
18152.229 6
18152.869 7
18153.510 6
18154.150 5
18154.791 5
18155.431 4
18156.071 4
18156.712 3
18157.352 4
18157.993 5
18158.633 5
18159.274 3
18159.915 2
18160.555 2
18161.196 2
18161.836 2
18162.477 2
18163.117 3
18163.758 3
18164.399 3
18165.039 2
18165.680 2
18166.321 1
18166.961 1
18167.602 1
18168.243 2
18168.883 4
18169.524 5
18170.165 6
18170.805 5
18171.446 5
18172.087 4
18172.728 3
18173.368 2
18174.009 1
18174.650 2
18175.291 3
18175.932 4
18176.573 4
18177.213 3
18177.854 3
18178.495 4
18179.136 4
18179.777 3
18180.418 3
18181.059 3
18181.700 3
18182.341 3
18182.981 2
18183.622 2
18184.263 3
18184.904 4
18185.545 5
18186.186 5
18186.827 5
18187.468 5
18188.109 5
18188.750 3
18189.392 3
18190.033 2
18190.674 2
18191.315 3
18191.956 3
18192.597 4
18193.238 5
18193.879 6
18194.520 6
18195.162 6
18195.803 5
18196.444 4
18197.085 3
18197.726 3
18198.368 1
18199.009 1
18199.650 2
18200.291 3
18200.933 4
18201.574 4
18202.215 5
18202.856 5
18203.498 6
18204.139 5
18204.780 4
18205.422 3
18206.063 3
18206.704 3
18207.346 3
18207.987 2
18208.629 2
18209.270 2
18209.911 2
18210.553 1
18211.194 1
18211.836 0
18212.477 0
18213.119 1
18213.760 1
18214.402 3
18215.043 4
18215.685 4
18216.326 4
18216.968 3
18217.609 2
18218.251 1
18218.893 1
18219.534 2
18220.176 4
18220.817 5
18221.459 5
18222.101 5
18222.742 4
18223.384 3
18224.026 1
18224.667 1
18225.309 1
18225.951 1
18226.592 2
18227.234 2
18227.876 2
18228.518 2
18229.159 2
18229.801 1
18230.443 1
18231.085 2
18231.727 1
18232.368 1
18233.010 2
18233.652 3
18234.294 5
18234.936 5
18235.578 5
18236.219 5
18236.861 4
18237.503 3
18238.145 1
18238.787 0
18239.429 2
18240.071 5
18240.713 7
18241.355 8
18241.997 9
18242.639 10
18243.281 8
18243.923 6
18244.565 3
18245.207 2
18245.849 2
18246.491 2
18247.133 1
18247.775 1
18248.417 1
18249.060 1
18249.702 2
18250.344 3
18250.986 4
18251.628 6
18252.270 7
18252.913 8
18253.555 7
18254.197 5
18254.839 4
18255.481 3
18256.124 2
18256.766 1
18257.408 1
18258.050 2
18258.693 3
18259.335 5
18259.977 6
18260.620 7
18261.262 8
18261.904 8
18262.547 7
18263.189 4
18263.831 3
18264.474 2
18265.116 2
18265.758 3
18266.401 3
18267.043 3
18267.686 2
18268.328 2
18268.971 2
18269.613 1
18270.256 1
18270.898 2
18271.541 1
18272.183 2
18272.826 1
18273.468 1
18274.111 1
18274.753 1
18275.396 1
18276.039 1
18276.681 1
18277.324 0
18277.966 0
18278.609 1
18279.252 1
18279.894 1
18280.537 2
18281.180 3
18281.822 4
18282.465 4
18283.108 4
18283.750 3
18284.393 4
18285.036 4
18285.679 3
18286.321 3
18286.964 4
18287.607 5
18288.250 6
18288.893 5
18289.536 4
18290.178 3
18290.821 3
18291.464 2
18292.107 1
18292.750 2
18293.393 3
18294.036 4
18294.679 5
18295.321 5
18295.964 5
18296.607 4
18297.250 3
18297.893 2
18298.536 1
18299.179 1
18299.822 1
18300.465 1
18301.108 1
18301.751 2
18302.394 3
18303.037 3
18303.681 3
18304.324 4
18304.967 4
18305.610 4
18306.253 4
18306.896 4
18307.539 4
18308.182 4
18308.826 3
18309.469 2
18310.112 2
18310.755 3
18311.398 3
18312.042 3
18312.685 4
18313.328 4
18313.971 3
18314.615 3
18315.258 2
18315.901 2
18316.544 2
18317.188 3
18317.831 2
18318.474 2
18319.118 1
18319.761 1
18320.404 1
18321.048 1
18321.691 2
18322.335 3
18322.978 2
18323.621 3
18324.265 3
18324.908 2
18325.552 3
18326.195 3
18326.839 4
18327.482 4
18328.126 4
18328.769 3
18329.413 2
18330.056 2
18330.700 2
18331.343 2
18331.987 2
18332.631 2
18333.274 1
18333.918 2
18334.561 1
18335.205 2
18335.849 1
18336.492 2
18337.136 2
18337.780 3
18338.423 3
18339.067 3
18339.711 3
18340.355 3
18340.998 3
18341.642 3
18342.286 2
18342.930 1
18343.573 1
18344.217 1
18344.861 2
18345.505 3
18346.149 4
18346.792 5
18347.436 4
18348.080 4
18348.724 4
18349.368 3
18350.012 2
18350.656 2
18351.300 2
18351.943 3
18352.587 4
18353.231 5
18353.875 4
18354.519 5
18355.163 5
18355.807 6
18356.451 5
18357.095 4
18357.739 3
18358.383 3
18359.027 3
18359.671 3
18360.315 2
18360.960 2
18361.604 1
18362.248 2
18362.892 1
18363.536 1
18364.180 0
18364.824 1
18365.468 2
18366.113 2
18366.757 3
18367.401 3
18368.045 4
18368.689 3
18369.334 3
18369.978 4
18370.622 4
18371.266 4
18371.911 4
18372.555 4
18373.199 3
18373.844 3
18374.488 3
18375.132 2
18375.777 2
18376.421 3
18377.065 3
18377.710 3
18378.354 4
18378.998 5
18379.643 5
18380.287 5
18380.932 5
18381.576 4
18382.221 4
18382.865 3
18383.510 1
18384.154 1
18384.799 2
18385.443 2
18386.088 2
18386.732 3
18387.377 3
18388.021 2
18388.666 2
18389.310 1
18389.955 1
18390.600 1
18391.244 1
18391.889 1
18392.534 1
18393.178 1
18393.823 1
18394.467 1
18395.112 1
18395.757 2
18396.402 2
18397.046 1
18397.691 1
18398.336 1
18398.981 1
18399.625 1
18400.270 2
18400.915 2
18401.560 3
18402.204 4
18402.849 4
18403.494 4
18404.139 3
18404.784 3
18405.429 3
18406.074 3
18406.718 2
18407.363 1
18408.008 2
18408.653 3
18409.298 3
18409.943 3
18410.588 2
18411.233 2
18411.878 2
18412.523 1
18413.168 0
18413.813 1
18414.458 1
18415.103 1
18415.748 1
18416.393 1
18417.038 0
18417.683 0
18418.328 1
18418.973 1
18419.619 1
18420.264 2
18420.909 2
18421.554 2
18422.199 2
18422.844 2
18423.489 1
18424.135 2
18424.780 2
18425.425 2
18426.070 3
18426.715 3
18427.361 4
18428.006 4
18428.651 4
18429.297 3
18429.942 3
18430.587 3
18431.232 2
18431.878 2
18432.523 3
18433.168 3
18433.814 4
18434.459 4
18435.105 3
18435.750 3
18436.395 3
18437.041 3
18437.686 3
18438.332 2
18438.977 3
18439.623 2
18440.268 2
18440.914 2
18441.559 2
18442.205 2
18442.850 3
18443.496 4
18444.141 5
18444.787 5
18445.432 6
18446.078 5
18446.723 5
18447.369 4
18448.015 3
18448.660 2
18449.306 1
18449.952 1
18450.597 2
18451.243 3
18451.889 3
18452.534 3
18453.180 4
18453.826 4
18454.471 3
18455.117 2
18455.763 2
18456.409 2
18457.054 3
18457.700 3
18458.346 3
18458.992 3
18459.638 3
18460.283 2
18460.929 1
18461.575 0
18462.221 0
18462.867 1
18463.513 2
18464.159 2
18464.805 3
18465.450 3
18466.096 3
18466.742 3
18467.388 2
18468.034 2
18468.680 2
18469.326 1
18469.972 0
18470.618 1
18471.264 2
18471.910 3
18472.556 4
18473.202 4
18473.848 4
18474.495 4
18475.141 4
18475.787 3
18476.433 2
18477.079 3
18477.725 3
18478.371 3
18479.017 2
18479.664 1
18480.310 1
18480.956 1
18481.602 1
18482.248 1
18482.895 2
18483.541 1
18484.187 2
18484.833 2
18485.480 3
18486.126 3
18486.772 3
18487.418 3
18488.065 3
18488.711 3
18489.357 3
18490.004 3
18490.650 3
18491.296 3
18491.943 3
18492.589 3
18493.236 2
18493.882 2
18494.528 2
18495.175 1
18495.821 2
18496.468 1
18497.114 2
18497.761 2
18498.407 2
18499.054 3
18499.700 3
18500.347 3
18500.993 3
18501.640 3
18502.286 2
18502.933 1
18503.580 1
18504.226 1
18504.873 1
18505.519 2
18506.166 3
18506.813 4
18507.459 4
18508.106 4
18508.753 4
18509.399 3
18510.046 2
18510.693 2
18511.340 2
18511.986 2
18512.633 2
18513.280 3
18513.927 3
18514.573 2
18515.220 2
18515.867 2
18516.514 2
18517.161 3
18517.807 3
18518.454 3
18519.101 3
18519.748 4
18520.395 3
18521.042 3
18521.689 3
18522.336 3
18522.982 2
18523.629 2
18524.276 1
18524.923 0
18525.570 1
18526.217 1
18526.864 2
18527.511 3
18528.158 3
18528.805 2
18529.452 2
18530.099 1
18530.746 1
18531.393 1
18532.041 1
18532.688 1
18533.335 2
18533.982 3
18534.629 3
18535.276 2
18535.923 1
18536.570 1
18537.218 1
18537.865 1
18538.512 1
18539.159 0
18539.806 1
18540.454 1
18541.101 1
18541.748 1
18542.395 1
18543.043 1
18543.690 1
18544.337 0
18544.985 1
18545.632 1
18546.279 2
18546.927 2
18547.574 3
18548.221 3
18548.869 3
18549.516 3
18550.163 4
18550.811 4
18551.458 4
18552.106 3
18552.753 3
18553.401 3
18554.048 2
18554.696 2
18555.343 2
18555.991 3
18556.638 3
18557.286 3
18557.933 2
18558.581 2
18559.228 2
18559.876 3
18560.523 4
18561.171 5
18561.819 6
18562.466 7
18563.114 7
18563.762 6
18564.409 5
18565.057 5
18565.705 5
18566.352 4
18567.000 3
18567.648 4
18568.295 5
18568.943 6
18569.591 6
18570.239 6
18570.886 6
18571.534 5
18572.182 4
18572.830 2
18573.477 1
18574.125 3
18574.773 4
18575.421 4
18576.069 4
18576.717 5
18577.365 5
18578.012 4
18578.660 3
18579.308 2
18579.956 2
18580.604 3
18581.252 4
18581.900 4
18582.548 4
18583.196 4
18583.844 4
18584.492 3
18585.140 2
18585.788 1
18586.436 1
18587.084 1
18587.732 2
18588.380 1
18589.028 1
18589.676 1
18590.324 1
18590.973 2
18591.621 2
18592.269 2
18592.917 2
18593.565 2
18594.213 2
18594.861 1
18595.510 1
18596.158 3
18596.806 3
18597.454 4
18598.103 4
18598.751 4
18599.399 5
18600.047 4
18600.696 4
18601.344 4
18601.992 4
18602.641 4
18603.289 3
18603.937 2
18604.586 2
18605.234 2
18605.882 3
18606.531 2
18607.179 2
18607.827 2
18608.476 2
18609.124 1
18609.773 0
18610.421 1
18611.070 2
18611.718 2
18612.367 2
18613.015 2
18613.664 2
18614.312 1
18614.961 2
18615.609 3
18616.258 4
18616.906 5
18617.555 5
18618.204 4
18618.852 4
18619.501 3
18620.149 1
18620.798 1
18621.447 2
18622.095 2
18622.744 2
18623.393 2
18624.041 2
18624.690 3
18625.339 3
18625.987 4
18626.636 4
18627.285 5
18627.934 5
18628.583 4
18629.231 3
18629.880 1
18630.529 1
18631.178 2
18631.827 2
18632.475 3
18633.124 4
18633.773 4
18634.422 4
18635.071 4
18635.720 3
18636.369 2
18637.018 2
18637.666 2
18638.315 2
18638.964 3
18639.613 2
18640.262 3
18640.911 4
18641.560 5
18642.209 5
18642.858 5
18643.507 4
18644.156 4
18644.805 3
18645.455 3
18646.104 3
18646.753 3
18647.402 3
18648.051 3
18648.700 2
18649.349 1
18649.998 1
18650.647 1
18651.297 1
18651.946 2
18652.595 2
18653.244 2
18653.893 2
18654.543 2
18655.192 2
18655.841 2
18656.490 2
18657.140 2
18657.789 2
18658.438 2
18659.087 1
18659.737 1
18660.386 0
18661.035 0
18661.685 1
18662.334 1
18662.984 1
18663.633 2
18664.282 2
18664.932 2
18665.581 1
18666.231 1
18666.880 0
18667.529 0
18668.179 1
18668.828 2
18669.478 1
18670.127 1
18670.777 1
18671.426 2
18672.076 2
18672.725 3
18673.375 3
18674.025 3
18674.674 3
18675.324 3
18675.973 3
18676.623 3
18677.273 3
18677.922 4
18678.572 4
18679.221 4
18679.871 4
18680.521 4
18681.171 3
18681.820 2
18682.470 2
18683.120 2
18683.769 1
18684.419 1
18685.069 2
18685.719 2
18686.368 3
18687.018 3
18687.668 3
18688.318 3
18688.968 3
18689.617 2
18690.267 1
18690.917 2
18691.567 2
18692.217 2
18692.867 2
18693.517 2
18694.167 2
18694.817 2
18695.467 3
18696.116 3
18696.766 3
18697.416 3
18698.066 4
18698.716 3
18699.366 2
18700.016 2
18700.666 1
18701.316 1
18701.966 1
18702.617 1
18703.267 1
18703.917 2
18704.567 2
18705.217 3
18705.867 3
18706.517 4
18707.167 4
18707.817 4
18708.468 3
18709.118 3
18709.768 2
18710.418 1
18711.068 1
18711.719 1
18712.369 1
18713.019 1
18713.669 1
18714.320 2
18714.970 2
18715.620 2
18716.270 2
18716.921 2
18717.571 2
18718.221 2
18718.872 2
18719.522 2
18720.172 2
18720.823 2
18721.473 1
18722.124 1
18722.774 2
18723.424 3
18724.075 3
18724.725 3
18725.376 4
18726.026 3
18726.677 2
18727.327 2
18727.978 2
18728.628 2
18729.279 3
18729.929 3
18730.580 3
18731.230 3
18731.881 3
18732.532 2
18733.182 1
18733.833 1
18734.483 1
18735.134 1
18735.785 2
18736.435 2
18737.086 3
18737.737 3
18738.387 3
18739.038 2
18739.689 3
18740.339 4
18740.990 4
18741.641 5
18742.292 5
18742.942 6
18743.593 6
18744.244 4
18744.895 3
18745.546 2
18746.196 2
18746.847 2
18747.498 2
18748.149 1
18748.800 2
18749.451 3
18750.102 3
18750.753 2
18751.403 3
18752.054 4
18752.705 5
18753.356 6
18754.007 7
18754.658 7
18755.309 8
18755.960 7
18756.611 6
18757.262 4
18757.913 4
18758.564 4
18759.215 4
18759.866 4
18760.517 5
18761.168 5
18761.820 4
18762.471 4
18763.122 3
18763.773 2
18764.424 2
18765.075 2
18765.726 2
18766.377 2
18767.029 3
18767.680 3
18768.331 3
18768.982 3
18769.634 2
18770.285 3
18770.936 4
18771.587 4
18772.239 5
18772.890 6
18773.541 6
18774.192 5
18774.844 4
18775.495 3
18776.146 1
18776.798 1
18777.449 1
18778.100 1
18778.752 1
18779.403 1
18780.055 2
18780.706 2
18781.358 2
18782.009 1
18782.660 1
18783.312 1
18783.963 1
18784.615 2
18785.266 3
18785.918 4
18786.569 5
18787.221 4
18787.872 4
18788.524 3
18789.176 2
18789.827 2
18790.479 2
18791.130 3
18791.782 4
18792.434 4
18793.085 4
18793.737 3
18794.389 2
18795.040 2
18795.692 2
18796.344 3
18796.995 4
18797.647 5
18798.299 5
18798.950 5
18799.602 4
18800.254 2
18800.906 1
18801.558 2
18802.209 2
18802.861 3
18803.513 3
18804.165 4
18804.817 4
18805.468 4
18806.120 4
18806.772 3
18807.424 3
18808.076 4
18808.728 4
18809.380 4
18810.032 4
18810.684 4
18811.336 3
18811.988 3
18812.640 2
18813.292 2
18813.944 2
18814.596 2
18815.248 3
18815.900 2
18816.552 2
18817.204 3
18817.856 3
18818.508 3
18819.160 4
18819.812 4
18820.464 3
18821.116 3
18821.768 3
18822.421 3
18823.073 4
18823.725 5
18824.377 5
18825.029 5
18825.681 4
18826.334 4
18826.986 4
18827.638 4
18828.290 4
18828.943 4
18829.595 5
18830.247 4
18830.899 4
18831.552 3
18832.204 4
18832.856 5
18833.509 5
18834.161 5
18834.813 6
18835.466 8
18836.118 10
18836.771 10
18837.423 11
18838.075 11
18838.728 11
18839.380 11
18840.033 9
18840.685 8
18841.338 9
18841.990 10
18842.643 10
18843.295 10
18843.948 11
18844.600 12
18845.253 13
18845.905 13
18846.558 12
18847.210 10
18847.863 9
18848.516 7
18849.168 5
18849.821 4
18850.473 4
18851.126 4
18851.779 5
18852.431 5
18853.084 5
18853.737 5
18854.389 5
18855.042 4
18855.695 4
18856.348 3
18857.000 3
18857.653 3
18858.306 4
18858.959 4
18859.612 4
18860.264 5
18860.917 4
18861.570 3
18862.223 3
18862.876 2
18863.528 1
18864.181 1
18864.834 -0
18865.487 1
18866.140 3
18866.793 4
18867.446 6
18868.099 8
18868.752 9
18869.405 9
18870.058 7
18870.711 5
18871.364 3
18872.017 2
18872.670 1
18873.323 0
18873.976 1
18874.629 1
18875.282 1
18875.935 2
18876.588 2
18877.241 1
18877.894 0
18878.547 -0
18879.200 1
18879.854 2
18880.507 5
18881.160 6
18881.813 8
18882.466 8
18883.119 7
18883.773 6
18884.426 5
18885.079 4
18885.732 3
18886.386 3
18887.039 3
18887.692 4
18888.345 3
18888.999 3
18889.652 3
18890.305 2
18890.959 2
18891.612 2
18892.265 1
18892.919 0
18893.572 -0
18894.226 1
18894.879 2
18895.532 4
18896.186 5
18896.839 6
18897.493 6
18898.146 6
18898.800 5
18899.453 3
18900.107 2
18900.760 2
18901.414 2
18902.067 2
18902.721 2
18903.374 1
18904.028 1
18904.681 2
18905.335 2
18905.989 2
18906.642 3
18907.296 3
18907.949 4
18908.603 4
18909.257 3
18909.910 3
18910.564 4
18911.218 4
18911.871 4
18912.525 4
18913.179 4
18913.833 4
18914.486 3
18915.140 3
18915.794 2
18916.448 2
18917.101 3
18917.755 3
18918.409 3
18919.063 3
18919.717 2
18920.370 2
18921.024 2
18921.678 2
18922.332 2
18922.986 2
18923.640 1
18924.294 2
18924.948 2
18925.602 2
18926.256 2
18926.910 3
18927.564 3
18928.217 4
18928.871 4
18929.525 3
18930.179 2
18930.834 3
18931.488 3
18932.142 2
18932.796 1
18933.450 1
18934.104 2
18934.758 2
18935.412 2
18936.066 3
18936.720 4
18937.374 4
18938.029 4
18938.683 4
18939.337 4
18939.991 3
18940.645 2
18941.299 2
18941.954 2
18942.608 2
18943.262 1
18943.916 1
18944.571 1
18945.225 2
18945.879 1
18946.533 1
18947.188 2
18947.842 2
18948.496 2
18949.151 2
18949.805 2
18950.460 2
18951.114 2
18951.768 2
18952.423 2
18953.077 4
18953.731 6
18954.386 7
18955.040 7
18955.695 7
18956.349 5
18957.004 4
18957.658 2
18958.313 1
18958.967 0
18959.622 1
18960.276 1
18960.931 2
18961.585 3
18962.240 3
18962.895 4
18963.549 5
18964.204 6
18964.858 6
18965.513 5
18966.168 4
18966.822 3
18967.477 2
18968.132 3
18968.786 3
18969.441 3
18970.096 3
18970.750 3
18971.405 3
18972.060 2
18972.715 1
18973.369 1
18974.024 1
18974.679 1
18975.334 1
18975.989 1
18976.643 1
18977.298 2
18977.953 1
18978.608 1
18979.263 2
18979.918 3
18980.572 3
18981.227 4
18981.882 4
18982.537 4
18983.192 4
18983.847 3
18984.502 1
18985.157 1
18985.812 1
18986.467 1
18987.122 1
18987.777 2
18988.432 2
18989.087 2
18989.742 2
18990.397 1
18991.052 2
18991.707 3
18992.362 3
18993.017 3
18993.673 4
18994.328 4
18994.983 4
18995.638 3
18996.293 3
18996.948 3
18997.603 2
18998.259 2
18998.914 2
18999.569 4
19000.224 4
19000.880 5
19001.535 5
19002.190 4
19002.845 3
19003.501 2
19004.156 1
19004.811 1
19005.467 2
19006.122 3
19006.777 3
19007.433 4
19008.088 4
19008.743 4
19009.399 3
19010.054 3
19010.709 3
19011.365 3
19012.020 2
19012.676 2
19013.331 2
19013.987 2
19014.642 2
19015.298 3
19015.953 3
19016.609 3
19017.264 3
19017.920 3
19018.575 3
19019.231 2
19019.886 2
19020.542 1
19021.197 1
19021.853 1
19022.509 1
19023.164 1
19023.820 1
19024.476 1
19025.131 1
19025.787 2
19026.443 2
19027.098 2
19027.754 2
19028.410 2
19029.065 2
19029.721 2
19030.377 2
19031.033 1
19031.688 1
19032.344 2
19033.000 2
19033.656 2
19034.312 2
19034.967 3
19035.623 3
19036.279 3
19036.935 3
19037.591 3
19038.247 2
19038.903 3
19039.559 2
19040.214 1
19040.870 1
19041.526 1
19042.182 1
19042.838 0
19043.494 1
19044.150 1
19044.806 1
19045.462 2
19046.118 2
19046.774 2
19047.430 1
19048.086 2
19048.742 2
19049.398 2
19050.055 2
19050.711 2
19051.367 2
19052.023 3
19052.679 4
19053.335 5
19053.991 4
19054.647 5
19055.304 4
19055.960 4
19056.616 3
19057.272 2
19057.928 2
19058.585 2
19059.241 3
19059.897 3
19060.553 4
19061.210 5
19061.866 6
19062.522 6
19063.179 6
19063.835 5
19064.491 4
19065.148 3
19065.804 2
19066.460 2
19067.117 2
19067.773 2
19068.430 2
19069.086 3
19069.742 3
19070.399 2
19071.055 3
19071.712 3
19072.368 3
19073.025 3
19073.681 3
19074.338 2
19074.994 2
19075.651 2
19076.307 1
19076.964 1
19077.620 2
19078.277 2
19078.933 3
19079.590 3
19080.247 3
19080.903 3
19081.560 2
19082.217 2
19082.873 2
19083.530 1
19084.187 1
19084.843 1
19085.500 1
19086.157 2
19086.813 2
19087.470 2
19088.127 2
19088.784 2
19089.440 2
19090.097 1
19090.754 0
19091.411 0
19092.068 0
19092.724 1
19093.381 1
19094.038 2
19094.695 3
19095.352 3
19096.009 5
19096.666 7
19097.322 7
19097.979 7
19098.636 7
19099.293 7
19099.950 6
19100.607 5
19101.264 5
19101.921 4
19102.578 4
19103.235 4
19103.892 3
19104.549 2
19105.206 2
19105.863 2
19106.520 2
19107.177 3
19107.834 4
19108.491 4
19109.149 3
19109.806 3
19110.463 2
19111.120 2
19111.777 2
19112.434 2
19113.091 3
19113.749 3
19114.406 3
19115.063 3
19115.720 3
19116.377 3
19117.035 2
19117.692 3
19118.349 3
19119.007 5
19119.664 5
19120.321 5
19120.978 5
19121.636 5
19122.293 4
19122.950 3
19123.608 2
19124.265 1
19124.922 1
19125.580 1
19126.237 1
19126.895 2
19127.552 3
19128.210 4
19128.867 5
19129.524 6
19130.182 6
19130.839 6
19131.497 5
19132.154 5
19132.812 4
19133.469 4
19134.127 3
19134.784 3
19135.442 2
19136.100 2
19136.757 1
19137.415 1
19138.072 2
19138.730 3
19139.388 3
19140.045 3
19140.703 4
19141.361 4
19142.018 4
19142.676 4
19143.334 5
19143.991 4
19144.649 4
19145.307 4
19145.964 3
19146.622 3
19147.280 4
19147.938 4
19148.596 4
19149.253 4
19149.911 4
19150.569 3
19151.227 4
19151.885 4
19152.543 5
19153.200 4
19153.858 3
19154.516 2
19155.174 2
19155.832 1
19156.490 1
19157.148 1
19157.806 1
19158.464 1
19159.122 2
19159.780 2
19160.438 1
19161.096 1
19161.754 1
19162.412 1
19163.070 1
19163.728 0
19164.386 0
19165.044 1
19165.702 2
19166.360 3
19167.018 3
19167.676 3
19168.334 3
19168.992 2
19169.651 1
19170.309 1
19170.967 0
19171.625 0
19172.283 -1
19172.942 0
19173.600 2
19174.258 3
19174.916 4
19175.574 5
19176.233 5
19176.891 5
19177.549 4
19178.208 2
19178.866 2
19179.524 4
19180.183 5
19180.841 7
19181.499 7
19182.158 7
19182.816 6
19183.474 5
19184.133 3
19184.791 2
19185.450 2
19186.108 2
19186.766 2
19187.425 1
19188.083 1
19188.742 0
19189.400 0
19190.059 1
19190.717 1
19191.376 2
19192.034 2
19192.693 2
19193.351 3
19194.010 3
19194.669 2
19195.327 1
19195.986 1
19196.644 2
19197.303 1
19197.962 1
19198.620 1
19199.279 1
19199.938 2
19200.596 1
19201.255 1
19201.914 1
19202.572 1
19203.231 1
19203.890 1
19204.549 1
19205.207 1
19205.866 1
19206.525 1
19207.184 1
19207.842 2
19208.501 2
19209.160 2
19209.819 1
19210.478 1
19211.137 1
19211.796 1
19212.454 1
19213.113 1
19213.772 2
19214.431 3
19215.090 4
19215.749 4
19216.408 4
19217.067 5
19217.726 4
19218.385 4
19219.044 4
19219.703 4
19220.362 3
19221.021 3
19221.680 2
19222.339 1
19222.998 1
19223.657 0
19224.316 -0
19224.975 -0
19225.634 0
19226.294 0
19226.953 1
19227.612 1
19228.271 1
19228.930 2
19229.589 2
19230.249 2
19230.908 2
19231.567 2
19232.226 1
19232.885 1
19233.545 1
19234.204 1
19234.863 1
19235.522 1
19236.182 1
19236.841 1
19237.500 1
19238.160 2
19238.819 3
19239.478 3
19240.138 4
19240.797 3
19241.456 2
19242.116 2
19242.775 1
19243.435 1
19244.094 1
19244.754 1
19245.413 2
19246.072 2
19246.732 2
19247.391 2
19248.051 1
19248.710 1
19249.370 1
19250.029 2
19250.689 2
19251.349 1
19252.008 1
19252.668 1
19253.327 1
19253.987 1
19254.646 0
19255.306 0
19255.966 0
19256.625 0
19257.285 1
19257.945 1
19258.604 1
19259.264 1
19259.924 1
19260.583 1
19261.243 1
19261.903 1
19262.563 1
19263.222 1
19263.882 2
19264.542 3
19265.202 3
19265.862 3
19266.521 3
19267.181 3
19267.841 3
19268.501 4
19269.161 3
19269.821 3
19270.480 3
19271.140 2
19271.800 1
19272.460 1
19273.120 1
19273.780 1
19274.440 2
19275.100 2
19275.760 2
19276.420 3
19277.080 3
19277.740 2
19278.400 2
19279.060 2
19279.720 1
19280.380 1
19281.040 1
19281.700 1
19282.360 1
19283.020 1
19283.680 1
19284.340 1
19285.001 2
19285.661 2
19286.321 3
19286.981 3
19287.641 3
19288.301 3
19288.962 3
19289.622 2
19290.282 1
19290.942 1
19291.603 1
19292.263 1
19292.923 1
19293.583 1
19294.244 1
19294.904 1
19295.564 2
19296.225 2
19296.885 2
19297.545 2
19298.206 2
19298.866 2
19299.526 1
19300.187 1
19300.847 0
19301.508 0
19302.168 0
19302.828 0
19303.489 1
19304.149 0
19304.810 0
19305.470 1
19306.131 1
19306.791 1
19307.452 1
19308.112 1
19308.773 1
19309.433 1
19310.094 1
19310.754 1
19311.415 1
19312.076 1
19312.736 1
19313.397 1
19314.057 2
19314.718 2
19315.379 3
19316.039 3
19316.700 2
19317.361 2
19318.021 2
19318.682 2
19319.343 2
19320.004 2
19320.664 2
19321.325 2
19321.986 2
19322.647 2
19323.307 2
19323.968 2
19324.629 3
19325.290 3
19325.951 3
19326.612 2
19327.272 2
19327.933 1
19328.594 2
19329.255 2
19329.916 2
19330.577 3
19331.238 2
19331.899 2
19332.560 2
19333.221 2
19333.882 3
19334.542 3
19335.203 3
19335.864 3
19336.525 3
19337.187 3
19337.848 2
19338.509 1
19339.170 1
19339.831 1
19340.492 1
19341.153 1
19341.814 1
19342.475 2
19343.136 4
19343.797 5
19344.459 6
19345.120 6
19345.781 6
19346.442 5
19347.103 4
19347.764 3
19348.426 2
19349.087 2
19349.748 1
19350.409 1
19351.071 1
19351.732 1
19352.393 1
19353.054 2
19353.716 3
19354.377 3
19355.038 3
19355.700 2
19356.361 1
19357.022 1
19357.684 2
19358.345 3
19359.007 3
19359.668 4
19360.329 5
19360.991 5
19361.652 4
19362.314 2
19362.975 1
19363.637 1
19364.298 2
19364.960 2
19365.621 2
19366.283 2
19366.944 2
19367.606 1
19368.267 1
19368.929 0
19369.591 0
19370.252 1
19370.914 1
19371.575 1
19372.237 1
19372.899 1
19373.560 1
19374.222 0
19374.884 0
19375.545 1
19376.207 1
19376.869 1
19377.530 1
19378.192 4
19378.854 7
19379.516 11
19380.177 13
19380.839 14
19381.501 14
19382.163 14
19382.824 13
19383.486 9
19384.148 6
19384.810 6
19385.472 5
19386.134 4
19386.795 2
19387.457 2
19388.119 0
19388.781 1
19389.443 1
19390.105 1
19390.767 1
19391.429 1
19392.091 1
19392.753 1
19393.415 1
19394.077 2
19394.739 2
19395.401 3
19396.063 2
19396.725 2
19397.387 2
19398.049 2
19398.711 2
19399.373 0
19400.035 -0
19400.697 1
19401.360 2
19402.022 3
19402.684 4
19403.346 5
19404.008 6
19404.670 5
19405.333 4
19405.995 2
19406.657 2
19407.319 2
19407.981 2
19408.644 1
19409.306 2
19409.968 2
19410.630 1
19411.293 1
19411.955 1
19412.617 1
19413.280 1
19413.942 1
19414.604 2
19415.267 2
19415.929 2
19416.591 2
19417.254 2
19417.916 1
19418.579 2
19419.241 2
19419.904 2
19420.566 1
19421.228 2
19421.891 2
19422.553 2
19423.216 2
19423.878 1
19424.541 1
19425.203 1
19425.866 1
19426.529 0
19427.191 -0
19427.854 -0
19428.516 1
19429.179 2
19429.841 3
19430.504 3
19431.167 3
19431.829 4
19432.492 3
19433.155 3
19433.817 2
19434.480 1
19435.143 1
19435.805 0
19436.468 1
19437.131 1
19437.794 2
19438.456 2
19439.119 2
19439.782 2
19440.445 2
19441.108 1
19441.770 0
19442.433 -0
19443.096 0
19443.759 1
19444.422 1
19445.085 2
19445.747 2
19446.410 2
19447.073 3
19447.736 4
19448.399 4
19449.062 4
19449.725 4
19450.388 3
19451.051 2
19451.714 2
19452.377 1
19453.040 1
19453.703 2
19454.366 2
19455.029 2
19455.692 2
19456.355 1
19457.018 2
19457.681 1
19458.344 1
19459.007 1
19459.671 3
19460.334 5
19460.997 7
19461.660 9
19462.323 10
19462.986 11
19463.649 10
19464.313 8
19464.976 6
19465.639 4
19466.302 3
19466.966 2
19467.629 2
19468.292 2
19468.955 2
19469.619 1
19470.282 1
19470.945 1
19471.609 1
19472.272 1
19472.935 1
19473.599 1
19474.262 1
19474.925 1
19475.589 1
19476.252 2
19476.916 2
19477.579 2
19478.242 2
19478.906 1
19479.569 1
19480.233 0
19480.896 -0
19481.560 -0
19482.223 -0
19482.887 0
19483.550 1
19484.214 1
19484.877 1
19485.541 1
19486.205 1
19486.868 1
19487.532 1
19488.195 0
19488.859 0
19489.523 0
19490.186 1
19490.850 2
19491.514 2
19492.177 2
19492.841 2
19493.505 1
19494.168 1
19494.832 1
19495.496 1
19496.159 1
19496.823 2
19497.487 3
19498.151 3
19498.815 3
19499.478 3
19500.142 3
19500.806 2
19501.470 2
19502.134 2
19502.797 1
19503.461 1
19504.125 1
19504.789 1
19505.453 2
19506.117 3
19506.781 3
19507.445 3
19508.109 3
19508.773 3
19509.437 2
19510.101 1
19510.765 1
19511.429 1
19512.093 2
19512.757 2
19513.421 2
19514.085 2
19514.749 2
19515.413 2
19516.077 2
19516.741 2
19517.405 2
19518.069 3
19518.733 3
19519.398 3
19520.062 2
19520.726 2
19521.390 2
19522.054 2
19522.718 2
19523.383 2
19524.047 2
19524.711 2
19525.375 2
19526.040 1
19526.704 1
19527.368 0
19528.032 1
19528.697 1
19529.361 1
19530.025 1
19530.690 1
19531.354 1
19532.018 1
19532.683 1
19533.347 1
19534.011 1
19534.676 1
19535.340 1
19536.005 1
19536.669 0
19537.333 0
19537.998 1
19538.662 1
19539.327 1
19539.991 1
19540.656 1
19541.320 1
19541.985 1
19542.649 1
19543.314 2
19543.979 2
19544.643 2
19545.308 2
19545.972 2
19546.637 1
19547.301 0
19547.966 0
19548.631 1
19549.295 1
19549.960 1
19550.625 2
19551.289 2
19551.954 2
19552.619 2
19553.284 1
19553.948 0
19554.613 0
19555.278 0
19555.942 0
19556.607 0
19557.272 1
19557.937 1
19558.602 0
19559.266 -0
19559.931 0
19560.596 0
19561.261 0
19561.926 1
19562.591 1
19563.256 1
19563.920 1
19564.585 2
19565.250 2
19565.915 1
19566.580 1
19567.245 2
19567.910 2
19568.575 2
19569.240 3
19569.905 3
19570.570 3
19571.235 3
19571.900 3
19572.565 1
19573.230 1
19573.895 1
19574.560 1
19575.225 1
19575.891 1
19576.556 1
19577.221 1
19577.886 1
19578.551 1
19579.216 1
19579.881 2
19580.547 2
19581.212 1
19581.877 1
19582.542 1
19583.207 1
19583.873 1
19584.538 1
19585.203 2
19585.868 2
19586.534 2
19587.199 2
19587.864 2
19588.530 3
19589.195 4
19589.860 4
19590.526 4
19591.191 3
19591.856 3
19592.522 1
19593.187 0
19593.853 0
19594.518 1
19595.183 2
19595.849 3
19596.514 3
19597.180 3
19597.845 3
19598.511 2
19599.176 2
19599.842 2
19600.507 2
19601.173 2
19601.838 2
19602.504 2
19603.169 2
19603.835 1
19604.501 0
19605.166 0
19605.832 0
19606.497 0
19607.163 0
19607.829 1
19608.494 1
19609.160 1
19609.826 1
19610.491 1
19611.157 1
19611.823 1
19612.488 1
19613.154 1
19613.820 2
19614.486 3
19615.151 3
19615.817 4
19616.483 4
19617.149 3
19617.815 2
19618.480 1
19619.146 1
19619.812 2
19620.478 3
19621.144 3
19621.810 3
19622.476 3
19623.142 3
19623.807 3
19624.473 2
19625.139 1
19625.805 1
19626.471 1
19627.137 1
19627.803 1
19628.469 1
19629.135 1
19629.801 0
19630.467 1
19631.133 1
19631.799 1
19632.465 1
19633.131 1
19633.798 1
19634.464 1
19635.130 1
19635.796 1
19636.462 1
19637.128 1
19637.794 2
19638.460 2
19639.127 2
19639.793 1
19640.459 1
19641.125 2
19641.791 2
19642.458 3
19643.124 3
19643.790 4
19644.456 3
19645.123 2
19645.789 3
19646.455 3
19647.122 4
19647.788 5
19648.454 7
19649.121 7
19649.787 6
19650.453 5
19651.120 3
19651.786 1
19652.453 1
19653.119 1
19653.785 1
19654.452 1
19655.118 1
19655.785 1
19656.451 2
19657.118 2
19657.784 3
19658.451 3
19659.117 3
19659.784 3
19660.450 3
19661.117 3
19661.783 2
19662.450 2
19663.117 1
19663.783 1
19664.450 1
19665.116 1
19665.783 1
19666.450 2
19667.116 3
19667.783 4
19668.450 4
19669.116 3
19669.783 2
19670.450 1
19671.116 1
19671.783 1
19672.450 1
19673.117 3
19673.783 4
19674.450 5
19675.117 4
19675.784 4
19676.451 3
19677.117 2
19677.784 1
19678.451 1
19679.118 2
19679.785 3
19680.452 3
19681.119 3
19681.785 2
19682.452 2
19683.119 2
19683.786 1
19684.453 1
19685.120 1
19685.787 1
19686.454 2
19687.121 1
19687.788 1
19688.455 1
19689.122 1
19689.789 2
19690.456 2
19691.123 2
19691.790 2
19692.457 1
19693.124 1
19693.792 1
19694.459 1
19695.126 0
19695.793 1
19696.460 1
19697.127 1
19697.794 1
19698.462 1
19699.129 1
19699.796 1
19700.463 1
19701.130 0
19701.798 0
19702.465 1
19703.132 1
19703.799 2
19704.467 3
19705.134 3
19705.801 3
19706.469 2
19707.136 2
19707.803 1
19708.471 0
19709.138 0
19709.805 0
19710.473 0
19711.140 1
19711.808 1
19712.475 1
19713.143 1
19713.810 1
19714.477 2
19715.145 2
19715.812 3
19716.480 3
19717.147 3
19717.815 2
19718.482 2
19719.150 0
19719.817 -0
19720.485 0
19721.153 1
19721.820 2
19722.488 2
19723.155 3
19723.823 3
19724.491 3
19725.158 2
19725.826 1
19726.494 1
19727.161 1
19727.829 1
19728.497 -0
19729.164 -1
19729.832 1
19730.500 3
19731.167 6
19731.835 7
19732.503 9
19733.171 10
19733.839 10
19734.506 8
19735.174 5
19735.842 3
19736.510 3
19737.178 3
19737.845 3
19738.513 2
19739.181 2
19739.849 2
19740.517 2
19741.185 2
19741.853 2
19742.521 2
19743.189 2
19743.857 2
19744.525 1
19745.193 1
19745.861 1
19746.529 2
19747.197 2
19747.865 3
19748.533 3
19749.201 3
19749.869 3
19750.537 2
19751.205 1
19751.873 0
19752.541 0
19753.209 0
19753.877 0
19754.545 0
19755.214 1
19755.882 1
19756.550 2
19757.218 3
19757.886 4
19758.555 5
19759.223 5
19759.891 4
19760.559 4
19761.227 3
19761.896 2
19762.564 1
19763.232 1
19763.901 1
19764.569 1
19765.237 1
19765.905 1
19766.574 1
19767.242 1
19767.911 1
19768.579 2
19769.247 2
19769.916 3
19770.584 3
19771.253 2
19771.921 2
19772.589 2
19773.258 2
19773.926 3
19774.595 3
19775.263 3
19775.932 3
19776.600 2
19777.269 2
19777.937 2
19778.606 2
19779.274 3
19779.943 4
19780.612 4
19781.280 4
19781.949 3
19782.617 2
19783.286 0
19783.955 -0
19784.623 0
19785.292 1
19785.961 1
19786.629 1
19787.298 2
19787.967 2
19788.635 1
19789.304 1
19789.973 1
19790.642 1
19791.310 1
19791.979 2
19792.648 2
19793.317 3
19793.985 3
19794.654 4
19795.323 4
19795.992 4
19796.661 4
19797.330 3
19797.999 2
19798.667 1
19799.336 1
19800.005 0
19800.674 -0
19801.343 0
19802.012 -0
19802.681 1
19803.350 2
19804.019 2
19804.688 3
19805.357 4
19806.026 4
19806.695 3
19807.364 2
19808.033 1
19808.702 1
19809.371 1
19810.040 1
19810.709 1
19811.378 1
19812.047 2
19812.717 2
19813.386 2
19814.055 2
19814.724 2
19815.393 3
19816.062 3
19816.731 3
19817.401 3
19818.070 2
19818.739 2
19819.408 2
19820.078 1
19820.747 1
19821.416 1
19822.085 2
19822.755 2
19823.424 2
19824.093 2
19824.763 1
19825.432 1
19826.101 1
19826.771 1
19827.440 1
19828.109 1
19828.779 1
19829.448 1
19830.118 1
19830.787 1
19831.456 1
19832.126 1
19832.795 1
19833.465 1
19834.134 2
19834.804 2
19835.473 2
19836.143 1
19836.812 1
19837.482 2
19838.151 2
19838.821 2
19839.491 2
19840.160 2
19840.830 2
19841.499 2
19842.169 1
19842.839 1
19843.508 0
19844.178 0
19844.848 1
19845.517 1
19846.187 1
19846.857 1
19847.526 2
19848.196 3
19848.866 3
19849.536 3
19850.205 3
19850.875 3
19851.545 3
19852.215 3
19852.884 2
19853.554 2
19854.224 2
19854.894 1
19855.564 1
19856.234 0
19856.903 1
19857.573 1
19858.243 2
19858.913 3
19859.583 3
19860.253 3
19860.923 3
19861.593 3
19862.263 2
19862.933 1
19863.603 1
19864.273 1
19864.943 1
19865.613 1
19866.283 1
19866.953 1
19867.623 1
19868.293 1
19868.963 0
19869.633 1
19870.303 2
19870.973 2
19871.643 2
19872.314 2
19872.984 2
19873.654 2
19874.324 1
19874.994 1
19875.664 0
19876.335 0
19877.005 0
19877.675 0
19878.345 1
19879.015 1
19879.686 1
19880.356 1
19881.026 1
19881.697 1
19882.367 1
19883.037 1
19883.707 1
19884.378 1
19885.048 2
19885.719 2
19886.389 2
19887.059 2
19887.730 1
19888.400 2
19889.070 2
19889.741 2
19890.411 1
19891.082 1
19891.752 2
19892.423 2
19893.093 2
19893.764 2
19894.434 2
19895.105 2
19895.775 2
19896.446 1
19897.116 1
19897.787 0
19898.457 0
19899.128 1
19899.799 1
19900.469 2
19901.140 2
19901.810 2
19902.481 2
19903.152 2
19903.822 2
19904.493 2
19905.164 2
19905.834 2
19906.505 2
19907.176 2
19907.847 2
19908.517 2
19909.188 2
19909.859 1
19910.530 1
19911.200 0
19911.871 0
19912.542 0
19913.213 0
19913.884 1
19914.554 1
19915.225 1
19915.896 1
19916.567 1
19917.238 1
19917.909 2
19918.580 1
19919.251 2
19919.922 2
19920.593 2
19921.263 2
19921.934 1
19922.605 1
19923.276 2
19923.947 2
19924.618 2
19925.289 2
19925.960 2
19926.632 2
19927.303 2
19927.974 1
19928.645 0
19929.316 1
19929.987 2
19930.658 2
19931.329 2
19932.000 2
19932.671 3
19933.343 2
19934.014 2
19934.685 2
19935.356 3
19936.027 3
19936.699 3
19937.370 3
19938.041 2
19938.712 1
19939.384 1
19940.055 0
19940.726 0
19941.397 0
19942.069 0
19942.740 0
19943.411 1
19944.083 0
19944.754 1
19945.425 1
19946.097 3
19946.768 3
19947.440 4
19948.111 4
19948.782 4
19949.454 3
19950.125 3
19950.797 2
19951.468 2
19952.140 2
19952.811 2
19953.483 1
19954.154 1
19954.826 0
19955.497 0
19956.169 -0
19956.840 1
19957.512 1
19958.183 0
19958.855 1
19959.527 1
19960.198 1
19960.870 2
19961.542 2
19962.213 2
19962.885 2
19963.556 2
19964.228 1
19964.900 0
19965.572 0
19966.243 0
19966.915 1
19967.587 1
19968.258 1
19968.930 1
19969.602 1
19970.274 1
19970.946 1
19971.617 0
19972.289 1
19972.961 1
19973.633 2
19974.305 2
19974.977 2
19975.648 2
19976.320 2
19976.992 2
19977.664 2
19978.336 1
19979.008 1
19979.680 1
19980.352 0
19981.024 0
19981.696 0
19982.368 1
19983.040 1
19983.712 1
19984.384 1
19985.056 1
19985.728 1
19986.400 1
19987.072 1
19987.744 1
19988.416 1
19989.088 1
19989.760 1
19990.432 0
19991.105 0
19991.777 -0
19992.449 0
19993.121 0
19993.793 1
19994.465 1
19995.138 1
19995.810 2
19996.482 2
19997.154 2
19997.827 2
19998.499 2
19999.171 2
19999.843 2
20000.516 2
20001.188 2
20001.860 2
20002.533 1
20003.205 1
20003.877 1
20004.550 1
20005.222 1
20005.894 1
20006.567 2
20007.239 2
20007.912 1
20008.584 1
20009.256 1
20009.929 1
20010.601 1
20011.274 1
20011.946 1
20012.619 1
20013.291 2
20013.964 2
20014.636 3
20015.309 3
20015.981 3
20016.654 3
20017.327 3
20017.999 2
20018.672 2
20019.344 2
20020.017 1
20020.690 1
20021.362 2
20022.035 2
20022.708 2
20023.380 3
20024.053 3
20024.726 3
20025.398 3
20026.071 2
20026.744 2
20027.417 1
20028.089 1
20028.762 1
20029.435 1
20030.108 1
20030.780 1
20031.453 1
20032.126 1
20032.799 1
20033.472 0
20034.145 0
20034.818 0
20035.490 0
20036.163 0
20036.836 1
20037.509 1
20038.182 1
20038.855 2
20039.528 2
20040.201 2
20040.874 2
20041.547 2
20042.220 1
20042.893 1
20043.566 1
20044.239 1
20044.912 2
20045.585 2
20046.258 3
20046.931 2
20047.604 2
20048.277 1
20048.950 0
20049.624 0
20050.297 1
20050.970 1
20051.643 1
20052.316 2
20052.989 2
20053.662 2
20054.336 2
20055.009 2
20055.682 2
20056.355 3
20057.029 3
20057.702 3
20058.375 3
20059.048 3
20059.722 2
20060.395 2
20061.068 2
20061.742 2
20062.415 2
20063.088 2
20063.762 1
20064.435 1
20065.108 1
20065.782 1
20066.455 1
20067.129 2
20067.802 2
20068.475 1
20069.149 1
20069.822 1
20070.496 1
20071.169 1
20071.843 1
20072.516 1
20073.190 1
20073.863 1
20074.537 1
20075.210 1
20075.884 1
20076.558 2
20077.231 1
20077.905 1
20078.578 1
20079.252 0
20079.926 -0
20080.599 0
20081.273 1
20081.947 1
20082.620 1
20083.294 2
20083.968 2
20084.641 1
20085.315 1
20085.989 1
20086.662 1
20087.336 1
20088.010 1
20088.684 1
20089.358 1
20090.031 1
20090.705 1
20091.379 0
20092.053 1
20092.727 1
20093.400 2
20094.074 3
20094.748 3
20095.422 3
20096.096 3
20096.770 3
20097.444 2
20098.118 1
20098.792 1
20099.466 1
20100.140 1
20100.814 1
20101.488 0
20102.162 0
20102.836 0
20103.510 0
20104.184 0
20104.858 0
20105.532 0
20106.206 0
20106.880 1
20107.554 1
20108.228 0
20108.902 1
20109.576 2
20110.251 3
20110.925 4
20111.599 4
20112.273 4
20112.947 3
20113.621 3
20114.296 2
20114.970 -0
20115.644 -0
20116.318 0
20116.993 1
20117.667 1
20118.341 2
20119.015 3
20119.690 3
20120.364 3
20121.038 3
20121.713 2
20122.387 2
20123.061 1
20123.736 0
20124.410 0
20125.084 0
20125.759 1
20126.433 2
20127.108 2
20127.782 3
20128.457 3
20129.131 2
20129.805 2
20130.480 1
20131.154 1
20131.829 1
20132.503 0
20133.178 1
20133.852 -0
20134.527 0
20135.202 1
20135.876 1
20136.551 2
20137.225 2
20137.900 2
20138.575 3
20139.249 2
20139.924 2
20140.598 1
20141.273 1
20141.948 1
20142.622 0
20143.297 1
20143.972 0
20144.647 1
20145.321 1
20145.996 2
20146.671 1
20147.346 1
20148.020 1
20148.695 1
20149.370 0
20150.045 0
20150.719 -0
20151.394 0
20152.069 1
20152.744 1
20153.419 1
20154.094 1
20154.769 1
20155.444 1
20156.118 1
20156.793 1
20157.468 1
20158.143 1
20158.818 2
20159.493 1
20160.168 1
20160.843 1
20161.518 0
20162.193 -0
20162.868 0
20163.543 -0
20164.218 -0
20164.893 0
20165.568 0
20166.243 0
20166.918 1
20167.594 2
20168.269 2
20168.944 3
20169.619 3
20170.294 3
20170.969 2
20171.644 2
20172.320 1
20172.995 1
20173.670 1
20174.345 1
20175.020 1
20175.696 1
20176.371 1
20177.046 1
20177.721 2
20178.397 2
20179.072 2
20179.747 2
20180.423 1
20181.098 1
20181.773 1
20182.449 0
20183.124 0
20183.799 0
20184.475 1
20185.150 1
20185.826 0
20186.501 1
20187.176 1
20187.852 1
20188.527 1
20189.203 1
20189.878 1
20190.554 1
20191.229 1
20191.905 1
20192.580 0
20193.256 1
20193.931 1
20194.607 1
20195.282 1
20195.958 1
20196.634 1
20197.309 2
20197.985 2
20198.660 2
20199.336 2
20200.012 2
20200.687 2
20201.363 2
20202.039 2
20202.714 1
20203.390 1
20204.066 1
20204.742 0
20205.417 0
20206.093 -0
20206.769 0
20207.445 1
20208.120 1
20208.796 3
20209.472 4
20210.148 4
20210.824 5
20211.499 4
20212.175 3
20212.851 2
20213.527 1
20214.203 0
20214.879 -0
20215.555 1
20216.231 1
20216.906 1
20217.582 2
20218.258 2
20218.934 2
20219.610 1
20220.286 1
20220.962 0
20221.638 0
20222.314 0
20222.990 0
20223.666 1
20224.342 1
20225.018 2
20225.695 2
20226.371 1
20227.047 1
20227.723 1
20228.399 0
20229.075 -0
20229.751 -0
20230.427 0
20231.104 0
20231.780 0
20232.456 -1
20233.132 0
20233.808 3
20234.485 5
20235.161 7
20235.837 8
20236.513 9
20237.190 9
20237.866 7
20238.542 5
20239.218 2
20239.895 2
20240.571 3
20241.247 3
20241.924 3
20242.600 3
20243.276 2
20243.953 3
20244.629 3
20245.306 2
20245.982 1
20246.658 2
20247.335 2
20248.011 1
20248.688 1
20249.364 1
20250.041 1
20250.717 1
20251.394 1
20252.070 1
20252.747 1
20253.423 1
20254.100 1
20254.776 1
20255.453 1
20256.130 1
20256.806 1
20257.483 1
20258.159 1
20258.836 0
20259.513 0
20260.189 0
20260.866 1
20261.543 1
20262.219 1
20262.896 1
20263.573 1
20264.249 0
20264.926 0
20265.603 0
20266.280 -0
20266.956 -0
20267.633 0
20268.310 0
20268.987 0
20269.664 -0
20270.340 -0
20271.017 0
20271.694 0
20272.371 0
20273.048 1
20273.725 1
20274.402 2
20275.079 2
20275.755 1
20276.432 1
20277.109 1
20277.786 1
20278.463 0
20279.140 -0
20279.817 0
20280.494 1
20281.171 1
20281.848 2
20282.525 2
20283.202 3
20283.879 3
20284.556 3
20285.233 2
20285.911 1
20286.588 0
20287.265 -0
20287.942 -0
20288.619 -0
20289.296 0
20289.973 1
20290.650 2
20291.328 3
20292.005 3
20292.682 3
20293.359 3
20294.036 2
20294.714 1
20295.391 0
20296.068 -0
20296.745 0
20297.423 0
20298.100 0
20298.777 1
20299.455 1
20300.132 1
20300.809 1
20301.487 1
20302.164 1
20302.841 1
20303.519 2
20304.196 2
20304.873 2
20305.551 2
20306.228 2
20306.906 2
20307.583 1
20308.261 1
20308.938 0
20309.616 0
20310.293 0
20310.971 0
20311.648 0
20312.326 0
20313.003 0
20313.681 0
20314.358 0
20315.036 0
20315.713 0
20316.391 0
20317.069 0
20317.746 0
20318.424 -0
20319.101 0
20319.779 0
20320.457 0
20321.134 0
20321.812 1
20322.490 1
20323.167 1
20323.845 1
20324.523 2
20325.201 1
20325.878 1
20326.556 1
20327.234 1
20327.912 1
20328.590 0
20329.267 0
20329.945 1
20330.623 1
20331.301 1
20331.979 1
20332.657 1
20333.334 1
20334.012 1
20334.690 1
20335.368 1
20336.046 1
20336.724 1
20337.402 2
20338.080 2
20338.758 2
20339.436 1
20340.114 1
20340.792 1
20341.470 1
20342.148 2
20342.826 2
20343.504 2
20344.182 2
20344.860 1
20345.538 1
20346.216 0
20346.894 1
20347.572 1
20348.251 1
20348.929 1
20349.607 1
20350.285 2
20350.963 2
20351.641 1
20352.319 1
20352.998 0
20353.676 0
20354.354 0
20355.032 0
20355.711 0
20356.389 0
20357.067 -0
20357.745 0
20358.424 0
20359.102 0
20359.780 1
20360.459 1
20361.137 1
20361.815 1
20362.494 1
20363.172 1
20363.850 1
20364.529 1
20365.207 0
20365.886 1
20366.564 1
20367.243 1
20367.921 1
20368.600 1
20369.278 1
20369.956 1
20370.635 1
20371.313 1
20371.992 1
20372.671 1
20373.349 1
20374.028 2
20374.706 2
20375.385 2
20376.063 2
20376.742 1
20377.421 1
20378.099 1
20378.778 1
20379.456 1
20380.135 0
20380.814 1
20381.492 1
20382.171 1
20382.850 1
20383.529 1
20384.207 1
20384.886 1
20385.565 1
20386.244 1
20386.922 1
20387.601 1
20388.280 1
20388.959 1
20389.638 1
20390.316 1
20390.995 1
20391.674 0
20392.353 0
20393.032 1
20393.711 1
20394.390 1
20395.068 1
20395.747 1
20396.426 1
20397.105 1
20397.784 1
20398.463 1
20399.142 0
20399.821 1
20400.500 1
20401.179 1
20401.858 1
20402.537 1
20403.216 1
20403.895 1
20404.574 1
20405.253 1
20405.932 1
20406.612 0
20407.291 1
20407.970 1
20408.649 1
20409.328 1
20410.007 1
20410.686 1
20411.366 1
20412.045 1
20412.724 1
20413.403 1
20414.082 1
20414.762 1
20415.441 2
20416.120 2
20416.799 2
20417.479 3
20418.158 3
20418.837 3
20419.517 4
20420.196 3
20420.875 2
20421.555 1
20422.234 1
20422.913 0
20423.593 -0
20424.272 -0
20424.951 0
20425.631 0
20426.310 1
20426.990 1
20427.669 1
20428.349 1
20429.028 1
20429.708 1
20430.387 1
20431.067 0
20431.746 1
20432.426 1
20433.105 1
20433.785 0
20434.464 0
20435.144 0
20435.824 0
20436.503 0
20437.183 1
20437.862 1
20438.542 1
20439.222 1
20439.901 1
20440.581 1
20441.261 2
20441.940 3
20442.620 3
20443.300 3
20443.979 3
20444.659 3
20445.339 2
20446.019 2
20446.698 1
20447.378 1
20448.058 1
20448.738 1
20449.418 1
20450.097 1
20450.777 1
20451.457 1
20452.137 1
20452.817 1
20453.497 1
20454.177 1
20454.856 0
20455.536 1
20456.216 1
20456.896 1
20457.576 2
20458.256 2
20458.936 2
20459.616 1
20460.296 1
20460.976 1
20461.656 0
20462.336 0
20463.016 1
20463.696 1
20464.376 1
20465.056 0
20465.736 0
20466.417 1
20467.097 3
20467.777 6
20468.457 8
20469.137 9
20469.817 9
20470.497 8
20471.178 5
20471.858 3
20472.538 2
20473.218 1
20473.898 1
20474.579 1
20475.259 1
20475.939 1
20476.619 1
20477.300 0
20477.980 0
20478.660 0
20479.341 0
20480.021 0
20480.701 0
20481.382 1
20482.062 1
20482.742 1
20483.423 1
20484.103 1
20484.783 1
20485.464 1
20486.144 1
20486.825 1
20487.505 0
20488.186 0
20488.866 0
20489.547 0
20490.227 0
20490.908 0
20491.588 0
20492.269 0
20492.949 0
20493.630 0
20494.310 0
20494.991 -0
20495.671 0
20496.352 0
20497.033 0
20497.713 1
20498.394 -1
20499.074 -1
20499.755 1
20500.436 4
20501.116 8
20501.797 10
20502.478 12
20503.159 13
20503.839 13
20504.520 11
20505.201 6
20505.881 3
20506.562 2
20507.243 2
20507.924 1
20508.605 0
20509.285 1
20509.966 -1
20510.647 -0
20511.328 1
20512.009 3
20512.690 5
20513.370 6
20514.051 7
20514.732 7
20515.413 6
20516.094 4
20516.775 1
20517.456 1
20518.137 1
20518.818 1
20519.499 1
20520.180 2
20520.861 2
20521.542 1
20522.223 1
20522.904 0
20523.585 -0
20524.266 0
20524.947 1
20525.628 1
20526.309 2
20526.990 2
20527.671 3
20528.353 2
20529.034 2
20529.715 2
20530.396 1
20531.077 1
20531.758 0
20532.440 -0
20533.121 0
20533.802 1
20534.483 2
20535.164 2
20535.846 2
20536.527 2
20537.208 2
20537.890 2
20538.571 1
20539.252 0
20539.933 0
20540.615 0
20541.296 1
20541.978 1
20542.659 1
20543.340 1
20544.022 1
20544.703 1
20545.384 1
20546.066 1
20546.747 1
20547.429 1
20548.110 1
20548.792 1
20549.473 0
20550.155 0
20550.836 0
20551.518 0
20552.199 0
20552.881 1
20553.562 1
20554.244 1
20554.925 1
20555.607 2
20556.289 2
20556.970 2
20557.652 2
20558.333 1
20559.015 1
20559.697 1
20560.378 1
20561.060 1
20561.742 1
20562.423 1
20563.105 1
20563.787 0
20564.468 0
20565.150 0
20565.832 0
20566.514 1
20567.196 1
20567.877 1
20568.559 1
20569.241 1
20569.923 1
20570.605 1
20571.286 1
20571.968 1
20572.650 1
20573.332 1
20574.014 1
20574.696 1
20575.378 1
20576.060 -0
20576.741 -0
20577.423 -0
20578.105 0
20578.787 1
20579.469 1
20580.151 2
20580.833 2
20581.515 2
20582.197 1
20582.879 1
20583.561 1
20584.243 0
20584.926 0
20585.608 0
20586.290 -0
20586.972 -0
20587.654 -0
20588.336 1
20589.018 1
20589.700 2
20590.382 3
20591.065 3
20591.747 3
20592.429 3
20593.111 2
20593.793 1
20594.476 0
20595.158 0
20595.840 0
20596.522 0
20597.205 1
20597.887 1
20598.569 1
20599.252 1
20599.934 1
20600.616 1
20601.299 1
20601.981 2
20602.663 1
20603.346 1
20604.028 1
20604.710 1
20605.393 1
20606.075 0
20606.758 0
20607.440 1
20608.123 1
20608.805 1
20609.487 1
20610.170 1
20610.852 1
20611.535 1
20612.217 1
20612.900 1
20613.583 1
20614.265 1
20614.948 1
20615.630 0
20616.313 -0
20616.995 1
20617.678 2
20618.361 3
20619.043 5
20619.726 6
20620.409 6
20621.091 5
20621.774 4
20622.457 2
20623.139 1
20623.822 1
20624.505 1
20625.187 1
20625.870 1
20626.553 1
20627.236 1
20627.919 1
20628.601 1
20629.284 1
20629.967 1
20630.650 1
20631.333 1
20632.015 0
20632.698 -0
20633.381 1
20634.064 1
20634.747 1
20635.430 1
20636.113 3
20636.796 4
20637.479 5
20638.162 5
20638.845 5
20639.528 5
20640.210 4
20640.893 3
20641.576 1
20642.260 1
20642.943 1
20643.626 1
20644.309 1
20644.992 1
20645.675 1
20646.358 1
20647.041 1
20647.724 1
20648.407 1
20649.090 1
20649.773 0
20650.457 0
20651.140 -0
20651.823 -0
20652.506 -0
20653.189 0
20653.873 0
20654.556 0
20655.239 0
20655.922 0
20656.605 1
20657.289 1
20657.972 1
20658.655 1
20659.339 0
20660.022 0
20660.705 0
20661.389 1
20662.072 2
20662.755 3
20663.439 4
20664.122 4
20664.805 4
20665.489 3
20666.172 2
20666.856 1
20667.539 0
20668.223 0
20668.906 0
20669.589 0
20670.273 0
20670.956 0
20671.640 0
20672.323 0
20673.007 1
20673.691 1
20674.374 1
20675.058 0
20675.741 0
20676.425 0
20677.108 0
20677.792 -0
20678.476 0
20679.159 0
20679.843 1
20680.527 1
20681.210 1
20681.894 1
20682.578 1
20683.261 1
20683.945 1
20684.629 1
20685.312 2
20685.996 2
20686.680 2
20687.364 3
20688.047 2
20688.731 2
20689.415 2
20690.099 2
20690.783 1
20691.467 1
20692.150 0
20692.834 -0
20693.518 -0
20694.202 -0
20694.886 0
20695.570 1
20696.254 1
20696.938 1
20697.622 1
20698.305 1
20698.989 1
20699.673 1
20700.357 0
20701.041 -0
20701.725 0
20702.409 1
20703.093 1
20703.777 2
20704.461 2
20705.146 2
20705.830 1
20706.514 1
20707.198 0
20707.882 -0
20708.566 -0
20709.250 -0
20709.934 0
20710.618 0
20711.303 0
20711.987 0
20712.671 0
20713.355 0
20714.039 0
20714.724 0
20715.408 0
20716.092 0
20716.776 0
20717.461 0
20718.145 0
20718.829 -0
20719.513 -0
20720.198 -0
20720.882 -0
20721.566 0
20722.251 1
20722.935 1
20723.619 1
20724.304 1
20724.988 1
20725.673 2
20726.357 2
20727.041 2
20727.726 2
20728.410 2
20729.095 2
20729.779 2
20730.464 2
20731.148 1
20731.833 1
20732.517 1
20733.202 1
20733.886 1
20734.571 1
20735.255 1
20735.940 1
20736.625 1
20737.309 2
20737.994 1
20738.678 1
20739.363 1
20740.048 -0
20740.732 0
20741.417 -0
20742.102 0
20742.786 -0
20743.471 0
20744.156 1
20744.840 1
20745.525 2
20746.210 3
20746.895 3
20747.579 3
20748.264 2
20748.949 2
20749.634 1
20750.319 1
20751.003 1
20751.688 1
20752.373 2
20753.058 2
20753.743 2
20754.428 2
20755.112 2
20755.797 2
20756.482 2
20757.167 1
20757.852 1
20758.537 1
20759.222 0
20759.907 1
20760.592 1
20761.277 1
20761.962 1
20762.647 1
20763.332 1
20764.017 0
20764.702 0
20765.387 0
20766.072 0
20766.757 1
20767.442 1
20768.127 1
20768.813 1
20769.498 0
20770.183 0
20770.868 0
20771.553 0
20772.238 0
20772.924 1
20773.609 1
20774.294 2
20774.979 2
20775.664 1
20776.350 2
20777.035 4
20777.720 4
20778.405 5
20779.091 5
20779.776 4
20780.461 4
20781.147 3
20781.832 1
20782.517 0
20783.203 1
20783.888 1
20784.573 1
20785.259 1
20785.944 1
20786.629 1
20787.315 1
20788.000 1
20788.686 0
20789.371 0
20790.057 0
20790.742 -0
20791.428 -1
20792.113 1
20792.799 2
20793.484 4
20794.170 5
20794.855 6
20795.541 6
20796.226 5
20796.912 4
20797.598 3
20798.283 2
20798.969 2
20799.654 3
20800.340 3
20801.026 3
20801.711 2
20802.397 2
20803.083 1
20803.768 1
20804.454 1
20805.140 1
20805.826 1
20806.511 0
20807.197 0
20807.883 0
20808.569 0
20809.254 0
20809.940 0
20810.626 1
20811.312 0
20811.998 1
20812.683 3
20813.369 5
20814.055 6
20814.741 7
20815.427 8
20816.113 7
20816.799 6
20817.485 4
20818.170 2
20818.856 2
20819.542 1
20820.228 1
20820.914 1
20821.600 1
20822.286 2
20822.972 1
20823.658 1
20824.344 1
20825.030 1
20825.716 1
20826.403 1
20827.089 1
20827.775 1
20828.461 1
20829.147 1
20829.833 1
20830.519 1
20831.205 1
20831.891 0
20832.578 0
20833.264 0
20833.950 0
20834.636 0
20835.322 -1
20836.009 0
20836.695 2
20837.381 4
20838.067 5
20838.754 6
20839.440 6
20840.126 6
20840.812 5
20841.499 3
20842.185 0
20842.871 0
20843.558 1
20844.244 1
20844.931 2
20845.617 2
20846.303 2
20846.990 1
20847.676 1
20848.363 1
20849.049 1
20849.735 1
20850.422 2
20851.108 2
20851.795 2
20852.481 2
20853.168 2
20853.854 1
20854.541 1
20855.227 1
20855.914 1
20856.601 1
20857.287 1
20857.974 1
20858.660 0
20859.347 1
20860.034 1
20860.720 2
20861.407 2
20862.093 2
20862.780 1
20863.467 1
20864.153 1
20864.840 0
20865.527 -0
20866.214 -0
20866.900 -0
20867.587 0
20868.274 1
20868.961 1
20869.647 2
20870.334 2
20871.021 2
20871.708 2
20872.395 2
20873.081 1
20873.768 0
20874.455 1
20875.142 1
20875.829 0
20876.516 0
20877.203 0
20877.890 -0
20878.577 0
20879.263 -0
20879.950 0
20880.637 1
20881.324 1
20882.011 1
20882.698 1
20883.385 2
20884.072 2
20884.759 1
20885.446 1
20886.133 2
20886.821 2
20887.508 2
20888.195 2
20888.882 2
20889.569 2
20890.256 3
20890.943 3
20891.630 2
20892.317 2
20893.005 2
20893.692 2
20894.379 1
20895.066 0
20895.753 0
20896.441 1
20897.128 1
20897.815 1
20898.502 1
20899.190 1
20899.877 1
20900.564 1
20901.251 0
20901.939 -0
20902.626 0
20903.313 0
20904.001 -0
20904.688 0
20905.375 0
20906.063 1
20906.750 1
20907.438 1
20908.125 1
20908.812 1
20909.500 1
20910.187 0
20910.875 -0
20911.562 -0
20912.250 0
20912.937 1
20913.625 1
20914.312 1
20915.000 1
20915.687 1
20916.375 1
20917.062 1
20917.750 1
20918.438 2
20919.125 2
20919.813 2
20920.500 2
20921.188 3
20921.876 2
20922.563 2
20923.251 2
20923.939 2
20924.626 3
20925.314 2
20926.002 2
20926.689 1
20927.377 1
20928.065 1
20928.753 0
20929.440 1
20930.128 1
20930.816 1
20931.504 1
20932.192 1
20932.879 1
20933.567 1
20934.255 1
20934.943 1
20935.631 1
20936.319 1
20937.007 1
20937.694 2
20938.382 2
20939.070 2
20939.758 2
20940.446 2
20941.134 2
20941.822 2
20942.510 2
20943.198 2
20943.886 2
20944.574 2
20945.262 1
20945.950 1
20946.638 1
20947.326 1
20948.014 1
20948.702 1
20949.391 1
20950.079 1
20950.767 1
20951.455 1
20952.143 0
20952.831 0
20953.519 1
20954.207 1
20954.896 1
20955.584 2
20956.272 2
20956.960 2
20957.648 2
20958.337 2
20959.025 1
20959.713 1
20960.402 1
20961.090 1
20961.778 1
20962.466 2
20963.155 2
20963.843 2
20964.531 2
20965.220 1
20965.908 1
20966.596 1
20967.285 0
20967.973 0
20968.662 1
20969.350 1
20970.039 2
20970.727 2
20971.415 2
20972.104 2
20972.792 2
20973.481 2
20974.169 1
20974.858 1
20975.546 1
20976.235 1
20976.923 1
20977.612 1
20978.301 1
20978.989 1
20979.678 1
20980.366 1
20981.055 0
20981.744 0
20982.432 -0
20983.121 -0
20983.810 0
20984.498 1
20985.187 1
20985.876 1
20986.564 1
20987.253 1
20987.942 1
20988.630 1
20989.319 0
20990.008 0
20990.697 0
20991.386 0
20992.074 1
20992.763 1
20993.452 1
20994.141 2
20994.830 2
20995.518 2
20996.207 2
20996.896 1
20997.585 1
20998.274 1
20998.963 1
20999.652 0
21000.341 -0
21001.030 0
21001.719 0
21002.408 0
21003.097 0
21003.786 0
21004.475 0
21005.164 0
21005.853 0
21006.542 0
21007.231 0
21007.920 1
21008.609 1
21009.298 1
21009.987 1
21010.676 1
21011.365 1
21012.054 1
21012.743 0
21013.433 0
21014.122 1
21014.811 1
21015.500 1
21016.189 2
21016.878 2
21017.568 2
21018.257 2
21018.946 2
21019.635 2
21020.325 2
21021.014 1
21021.703 0
21022.392 1
21023.082 1
21023.771 1
21024.460 2
21025.150 2
21025.839 2
21026.528 2
21027.218 1
21027.907 0
21028.597 0
21029.286 1
21029.975 1
21030.665 1
21031.354 2
21032.044 2
21032.733 2
21033.423 2
21034.112 2
21034.802 1
21035.491 1
21036.181 1
21036.870 1
21037.560 1
21038.249 1
21038.939 1
21039.628 1
21040.318 1
21041.008 1
21041.697 0
21042.387 0
21043.077 0
21043.766 1
21044.456 2
21045.146 3
21045.835 3
21046.525 3
21047.215 3
21047.904 2
21048.594 2
21049.284 2
21049.973 1
21050.663 2
21051.353 1
21052.043 1
21052.733 1
21053.422 0
21054.112 -0
21054.802 0
21055.492 0
21056.182 1
21056.872 1
21057.561 1
21058.251 0
21058.941 0
21059.631 0
21060.321 -0
21061.011 0
21061.701 1
21062.391 2
21063.081 2
21063.771 3
21064.461 3
21065.151 2
21065.841 2
21066.531 2
21067.221 1
21067.911 0
21068.601 -0
21069.291 0
21069.981 1
21070.671 1
21071.361 2
21072.051 3
21072.741 4
21073.432 4
21074.122 3
21074.812 3
21075.502 1
21076.192 1
21076.882 1
21077.573 0
21078.263 0
21078.953 0
21079.643 1
21080.334 1
21081.024 1
21081.714 2
21082.404 2
21083.095 2
21083.785 3
21084.475 2
21085.166 2
21085.856 2
21086.546 1
21087.237 1
21087.927 1
21088.617 1
21089.308 2
21089.998 2
21090.689 2
21091.379 1
21092.069 1
21092.760 1
21093.450 1
21094.141 0
21094.831 -0
21095.522 0
21096.212 0
21096.903 0
21097.593 -0
21098.284 0
21098.974 0
21099.665 0
21100.356 0
21101.046 0
21101.737 1
21102.427 1
21103.118 1
21103.809 2
21104.499 2
21105.190 3
21105.881 3
21106.571 2
21107.262 2
21107.953 1
21108.643 1
21109.334 0
21110.025 0
21110.715 0
21111.406 0
21112.097 -0
21112.788 -0
21113.479 1
21114.169 2
21114.860 2
21115.551 3
21116.242 3
21116.933 3
21117.624 3
21118.314 2
21119.005 1
21119.696 1
21120.387 1
21121.078 1
21121.769 1
21122.460 1
21123.151 1
21123.842 1
21124.533 1
21125.224 0
21125.915 0
21126.606 0
21127.297 -0
21127.988 0
21128.679 1
21129.370 2
21130.061 3
21130.752 3
21131.443 3
21132.134 3
21132.825 2
21133.516 1
21134.207 -0
21134.899 0
21135.590 1
21136.281 1
21136.972 2
21137.663 2
21138.354 3
21139.046 2
21139.737 2
21140.428 1
21141.119 1
21141.811 1
21142.502 1
21143.193 1
21143.884 1
21144.576 2
21145.267 2
21145.958 2
21146.650 3
21147.341 3
21148.032 3
21148.724 3
21149.415 2
21150.107 2
21150.798 1
21151.489 1
21152.181 1
21152.872 1
21153.564 2
21154.255 3
21154.947 4
21155.638 4
21156.330 5
21157.021 4
21157.713 3
21158.404 2
21159.096 3
21159.787 2
21160.479 3
21161.170 4
21161.862 4
21162.553 4
21163.245 4
21163.937 3
21164.628 1
21165.320 1
21166.012 0
21166.703 0
21167.395 1
21168.087 2
21168.778 1
21169.470 1
21170.162 2
21170.853 2
21171.545 2
21172.237 1
21172.929 1
21173.620 0
21174.312 0
21175.004 -0
21175.696 -0
21176.388 0
21177.080 1
21177.771 2
21178.463 2
21179.155 2
21179.847 2
21180.539 2
21181.231 1
21181.923 0
21182.615 0
21183.307 1
21183.998 2
21184.690 1
21185.382 1
21186.074 2
21186.766 3
21187.458 4
21188.150 4
21188.842 5
21189.534 5
21190.226 5
21190.919 4
21191.611 2
21192.303 1
21192.995 1
21193.687 1
21194.379 1
21195.071 1
21195.763 1
21196.455 1
21197.148 0
21197.840 0
21198.532 -0
21199.224 0
21199.916 0
21200.608 1
21201.301 1
21201.993 1
21202.685 1
21203.377 1
21204.070 1
21204.762 1
21205.454 0
21206.147 0
21206.839 0
21207.531 0
21208.224 0
21208.916 -0
21209.608 0
21210.301 0
21210.993 0
21211.685 1
21212.378 1
21213.070 0
21213.763 1
21214.455 1
21215.148 0
21215.840 1
21216.533 1
21217.225 2
21217.918 2
21218.610 3
21219.303 2
21219.995 2
21220.688 1
21221.380 0
21222.073 -0
21222.765 1
21223.458 1
21224.151 2
21224.843 2
21225.536 3
21226.228 2
21226.921 2
21227.614 2
21228.306 3
21228.999 4
21229.692 4
21230.384 4
21231.077 4
21231.770 3
21232.463 2
21233.155 1
21233.848 0
21234.541 0
21235.234 0
21235.926 1
21236.619 1
21237.312 1
21238.005 1
21238.698 1
21239.391 0
21240.083 0
21240.776 -0
21241.469 -0
21242.162 0
21242.855 1
21243.548 1
21244.241 1
21244.934 2
21245.627 2
21246.320 1
21247.013 1
21247.706 1
21248.399 1
21249.092 1
21249.785 0
21250.478 0
21251.171 0
21251.864 0
21252.557 0
21253.250 0
21253.943 1
21254.636 1
21255.329 1
21256.022 1
21256.716 1
21257.409 1
21258.102 1
21258.795 1
21259.488 1
21260.181 2
21260.875 2
21261.568 2
21262.261 2
21262.954 1
21263.648 1
21264.341 0
21265.034 0
21265.727 0
21266.421 0
21267.114 0
21267.807 1
21268.501 1
21269.194 0
21269.887 0
21270.581 0
21271.274 0
21271.967 0
21272.661 1
21273.354 1
21274.048 0
21274.741 0
21275.434 -0
21276.128 -1
21276.821 0
21277.515 2
21278.208 4
21278.902 6
21279.595 8
21280.289 8
21280.982 8
21281.676 6
21282.369 4
21283.063 2
21283.757 1
21284.450 0
21285.144 -0
21285.837 1
21286.531 1
21287.225 2
21287.918 2
21288.612 2
21289.306 2
21289.999 2
21290.693 1
21291.387 1
21292.080 0
21292.774 0
21293.468 1
21294.162 1
21294.855 1
21295.549 0
21296.243 1
21296.937 0
21297.630 0
21298.324 -0
21299.018 0
21299.712 0
21300.406 1
21301.100 1
21301.793 1
21302.487 1
21303.181 1
21303.875 0
21304.569 -0
21305.263 0
21305.957 0
21306.651 0
21307.345 1
21308.039 1
21308.733 1
21309.427 1
21310.121 2
21310.815 2
21311.509 2
21312.203 3
21312.897 2
21313.591 2
21314.285 2
21314.979 1
21315.673 1
21316.367 0
21317.061 0
21317.756 0
21318.450 0
21319.144 0
21319.838 0
21320.532 0
21321.226 0
21321.921 0
21322.615 0
21323.309 0
21324.003 0
21324.698 0
21325.392 1
21326.086 0
21326.780 1
21327.475 0
21328.169 0
21328.863 0
21329.558 0
21330.252 0
21330.946 0
21331.641 0
21332.335 0
21333.029 0
21333.724 0
21334.418 0
21335.113 0
21335.807 0
21336.501 0
21337.196 0
21337.890 0
21338.585 0
21339.279 1
21339.974 2
21340.668 2
21341.363 2
21342.057 2
21342.752 2
21343.446 2
21344.141 1
21344.836 1
21345.530 1
21346.225 1
21346.919 1
21347.614 1
21348.309 0
21349.003 0
21349.698 -0
21350.392 0
21351.087 0
21351.782 1
21352.477 1
21353.171 1
21353.866 1
21354.561 1
21355.255 1
21355.950 1
21356.645 0
21357.340 -0
21358.035 0
21358.729 1
21359.424 1
21360.119 2
21360.814 2
21361.509 2
21362.203 2
21362.898 2
21363.593 2
21364.288 1
21364.983 1
21365.678 1
21366.373 1
21367.068 1
21367.763 1
21368.458 1
21369.153 1
21369.848 2
21370.543 1
21371.238 1
21371.933 0
21372.628 0
21373.323 0
21374.018 0
21374.713 0
21375.408 0
21376.103 1
21376.798 1
21377.493 1
21378.188 1
21378.883 1
21379.579 1
21380.274 1
21380.969 1
21381.664 1
21382.359 1
21383.054 1
21383.750 1
21384.445 1
21385.140 1
21385.835 1
21386.531 1
21387.226 1
21387.921 1
21388.616 1
21389.312 1
21390.007 0
21390.702 0
21391.398 0
21392.093 0
21392.788 0
21393.484 0
21394.179 0
21394.874 0
21395.570 0
21396.265 0
21396.961 0
21397.656 0
21398.352 0
21399.047 0
21399.742 1
21400.438 1
21401.133 1
21401.829 1
21402.524 1
21403.220 1
21403.915 1
21404.611 1
21405.307 1
21406.002 1
21406.698 1
21407.393 1
21408.089 1
21408.785 1
21409.480 1
21410.176 1
21410.871 2
21411.567 2
21412.263 2
21412.958 2
21413.654 1
21414.350 1
21415.046 0
21415.741 -0
21416.437 0
21417.133 0
21417.829 1
21418.524 1
21419.220 1
21419.916 1
21420.612 1
21421.308 1
21422.003 1
21422.699 1
21423.395 0
21424.091 1
21424.787 2
21425.483 2
21426.179 2
21426.874 2
21427.570 2
21428.266 2
21428.962 2
21429.658 1
21430.354 2
21431.050 2
21431.746 2
21432.442 2
21433.138 1
21433.834 1
21434.530 1
21435.226 1
21435.922 1
21436.618 1
21437.314 1
21438.011 1
21438.707 1
21439.403 1
21440.099 1
21440.795 1
21441.491 2
21442.187 2
21442.884 2
21443.580 2
21444.276 1
21444.972 1
21445.668 0
21446.365 0
21447.061 -0
21447.757 0
21448.453 0
21449.150 0
21449.846 0
21450.542 0
21451.238 0
21451.935 -0
21452.631 0
21453.327 1
21454.024 1
21454.720 2
21455.416 2
21456.113 2
21456.809 2
21457.506 2
21458.202 1
21458.899 0
21459.595 0
21460.291 0
21460.988 0
21461.684 1
21462.381 0
21463.077 1
21463.774 1
21464.470 2
21465.167 2
21465.863 2
21466.560 1
21467.257 1
21467.953 1
21468.650 0
21469.346 -0
21470.043 0
21470.740 1
21471.436 1
21472.133 2
21472.829 2
21473.526 2
21474.223 2
21474.920 2
21475.616 2
21476.313 2
21477.010 1
21477.706 1
21478.403 1
21479.100 1
21479.797 0
21480.493 0
21481.190 0
21481.887 1
21482.584 1
21483.281 1
21483.978 1
21484.674 1
21485.371 1
21486.068 1
21486.765 0
21487.462 0
21488.159 -0
21488.856 0
21489.553 1
21490.250 1
21490.947 2
21491.643 2
21492.340 2
21493.037 2
21493.734 2
21494.431 2
21495.128 1
21495.825 1
21496.523 1
21497.220 1
21497.917 1
21498.614 1
21499.311 1
21500.008 1
21500.705 0
21501.402 0
21502.099 -0
21502.796 0
21503.494 1
21504.191 1
21504.888 1
21505.585 1
21506.282 1
21506.980 1
21507.677 1
21508.374 1
21509.071 1
21509.768 1
21510.466 1
21511.163 1
21511.860 1
21512.558 1
21513.255 0
21513.952 0
21514.650 0
21515.347 0
21516.044 0
21516.742 0
21517.439 0
21518.136 0
21518.834 0
21519.531 0
21520.229 0
21520.926 1
21521.624 1
21522.321 1
21523.019 1
21523.716 1
21524.413 1
21525.111 1
21525.809 1
21526.506 1
21527.204 1
21527.901 1
21528.599 1
21529.296 0
21529.994 1
21530.691 1
21531.389 1
21532.087 0
21532.784 0
21533.482 1
21534.180 1
21534.877 1
21535.575 1
21536.273 1
21536.970 1
21537.668 0
21538.366 0
21539.063 1
21539.761 1
21540.459 2
21541.157 0
21541.855 0
21542.552 2
21543.250 5
21543.948 7
21544.646 9
21545.344 10
21546.041 11
21546.739 10
21547.437 8
21548.135 5
21548.833 3
21549.531 2
21550.229 1
21550.927 0
21551.625 -0
21552.323 -0
21553.021 -0
21553.718 0
21554.416 0
21555.114 -0
21555.812 0
21556.510 -0
21557.208 -0
21557.907 1
21558.605 2
21559.303 3
21560.001 4
21560.699 5
21561.397 4
21562.095 4
21562.793 2
21563.491 1
21564.189 -0
21564.888 -0
21565.586 -0
21566.284 0
21566.982 1
21567.680 1
21568.378 1
21569.077 1
21569.775 0
21570.473 0
21571.171 0
21571.870 0
21572.568 0
21573.266 1
21573.965 1
21574.663 1
21575.361 2
21576.060 2
21576.758 1
21577.456 1
21578.155 1
21578.853 1
21579.551 1
21580.250 1
21580.948 1
21581.647 1
21582.345 2
21583.043 3
21583.742 3
21584.440 3
21585.139 3
21585.837 3
21586.536 2
21587.234 1
21587.933 0
21588.631 -0
21589.330 -0
21590.029 0
21590.727 0
21591.426 0
21592.124 0
21592.823 0
21593.522 0
21594.220 0
21594.919 0
21595.617 0
21596.316 0
21597.015 0
21597.713 0
21598.412 0
21599.111 0
21599.810 -0
21600.508 0
21601.207 0
21601.906 1
21602.605 1
21603.303 1
21604.002 1
21604.701 1
21605.400 1
21606.099 0
21606.797 0
21607.496 0
21608.195 0
21608.894 0
21609.593 0
21610.292 0
21610.991 0
21611.689 0
21612.388 0
21613.087 -0
21613.786 -0
21614.485 -0
21615.184 0
21615.883 0
21616.582 0
21617.281 0
21617.980 0
21618.679 0
21619.378 0
21620.077 0
21620.776 -0
21621.475 -0
21622.175 0
21622.874 0
21623.573 0
21624.272 1
21624.971 1
21625.670 0
21626.369 0
21627.068 0
21627.768 1
21628.467 1
21629.166 2
21629.865 3
21630.564 3
21631.264 2
21631.963 2
21632.662 1
21633.361 1
21634.061 1
21634.760 2
21635.459 2
21636.158 2
21636.858 2
21637.557 1
21638.256 2
21638.956 2
21639.655 2
21640.355 2
21641.054 2
21641.753 1
21642.453 1
21643.152 1
21643.852 1
21644.551 1
21645.251 1
21645.950 1
21646.649 1
21647.349 1
21648.048 0
21648.748 0
21649.447 1
21650.147 2
21650.847 2
21651.546 2
21652.246 2
21652.945 2
21653.645 2
21654.344 1
21655.044 1
21655.744 1
21656.443 1
21657.143 1
21657.843 1
21658.542 1
21659.242 -0
21659.942 0
21660.641 0
21661.341 1
21662.041 1
21662.741 2
21663.440 2
21664.140 2
21664.840 1
21665.540 1
21666.239 0
21666.939 -0
21667.639 0
21668.339 0
21669.039 0
21669.739 0
21670.438 0
21671.138 1
21671.838 1
21672.538 1
21673.238 2
21673.938 2
21674.638 3
21675.338 3
21676.038 3
21676.738 3
21677.438 2
21678.138 2
21678.838 1
21679.538 0
21680.238 0
21680.938 0
21681.638 1
21682.338 0
21683.038 0
21683.738 0
21684.438 0
21685.138 0
21685.838 0
21686.538 0
21687.239 0
21687.939 1
21688.639 1
21689.339 1
21690.039 0
21690.739 0
21691.440 0
21692.140 -0
21692.840 0
21693.540 0
21694.240 0
21694.941 0
21695.641 0
21696.341 0
21697.042 0
21697.742 1
21698.442 1
21699.143 2
21699.843 2
21700.543 3
21701.244 3
21701.944 2
21702.644 1
21703.345 0
21704.045 -0
21704.746 0
21705.446 0
21706.146 1
21706.847 2
21707.547 2
21708.248 2
21708.948 2
21709.649 3
21710.349 2
21711.050 2
21711.750 2
21712.451 1
21713.151 2
21713.852 2
21714.553 2
21715.253 2
21715.954 2
21716.654 2
21717.355 2
21718.056 2
21718.756 1
21719.457 2
21720.158 2
21720.858 2
21721.559 2
21722.260 1
21722.960 1
21723.661 1
21724.362 0
21725.063 -0
21725.763 -0
21726.464 0
21727.165 1
21727.866 1
21728.566 1
21729.267 1
21729.968 1
21730.669 1
21731.370 1
21732.071 1
21732.772 1
21733.472 1
21734.173 1
21734.874 1
21735.575 0
21736.276 0
21736.977 0
21737.678 -0
21738.379 0
21739.080 0
21739.781 1
21740.482 1
21741.183 1
21741.884 2
21742.585 2
21743.286 2
21743.987 2
21744.688 1
21745.389 1
21746.090 1
21746.791 2
21747.492 2
21748.194 2
21748.895 3
21749.596 3
21750.297 3
21750.998 3
21751.699 3
21752.400 2
21753.102 2
21753.803 2
21754.504 1
21755.205 0
21755.907 -0
21756.608 -0
21757.309 0
21758.010 0
21758.712 0
21759.413 0
21760.114 0
21760.816 0
21761.517 0
21762.218 0
21762.920 0
21763.621 1
21764.322 1
21765.024 1
21765.725 1
21766.427 1
21767.128 1
21767.829 2
21768.531 2
21769.232 2
21769.934 1
21770.635 1
21771.337 1
21772.038 1
21772.740 0
21773.441 0
21774.143 0
21774.844 0
21775.546 0
21776.248 0
21776.949 0
21777.651 0
21778.352 1
21779.054 1
21779.756 0
21780.457 0
21781.159 1
21781.861 0
21782.562 1
21783.264 1
21783.966 1
21784.667 1
21785.369 2
21786.071 2
21786.773 2
21787.474 2
21788.176 2
21788.878 2
21789.580 2
21790.281 1
21790.983 1
21791.685 1
21792.387 1
21793.089 1
21793.791 1
21794.492 0
21795.194 1
21795.896 1
21796.598 1
21797.300 1
21798.002 1
21798.704 1
21799.406 2
21800.108 2
21800.810 3
21801.512 3
21802.214 4
21802.916 3
21803.618 3
21804.320 3
21805.022 3
21805.724 2
21806.426 2
21807.128 2
21807.830 2
21808.532 1
21809.234 0
21809.936 -1
21810.639 -0
21811.341 0
21812.043 1
21812.745 1
21813.447 1
21814.149 1
21814.852 1
21815.554 1
21816.256 0
21816.958 0
21817.660 0
21818.363 0
21819.065 0
21819.767 0
21820.470 0
21821.172 0
21821.874 0
21822.576 -0
21823.279 0
21823.981 0
21824.683 1
21825.386 1
21826.088 1
21826.791 1
21827.493 2
21828.195 2
21828.898 2
21829.600 1
21830.303 1
21831.005 1
21831.708 1
21832.410 1
21833.113 1
21833.815 0
21834.518 1
21835.220 1
21835.923 1
21836.625 1
21837.328 1
21838.030 1
21838.733 1
21839.436 1
21840.138 1
21840.841 2
21841.543 3
21842.246 5
21842.949 5
21843.651 5
21844.354 5
21845.057 4
21845.759 3
21846.462 1
21847.165 0
21847.868 -0
21848.570 -0
21849.273 0
21849.976 1
21850.679 2
21851.381 2
21852.084 3
21852.787 4
21853.490 4
21854.193 3
21854.895 3
21855.598 2
21856.301 1
21857.004 0
21857.707 0
21858.410 -0
21859.113 -0
21859.816 0
21860.519 1
21861.222 1
21861.925 2
21862.627 2
21863.330 2
21864.033 2
21864.736 1
21865.439 1
21866.142 0
21866.846 -0
21867.549 -0
21868.252 0
21868.955 0
21869.658 0
21870.361 0
21871.064 0
21871.767 -0
21872.470 -0
21873.173 0
21873.876 0
21874.580 0
21875.283 0
21875.986 1
21876.689 1
21877.392 2
21878.096 2
21878.799 2
21879.502 2
21880.205 2
21880.909 1
21881.612 0
21882.315 -0
21883.018 -0
21883.722 -0
21884.425 -0
21885.128 -0
21885.832 0
21886.535 1
21887.238 1
21887.942 1
21888.645 1
21889.349 1
21890.052 2
21890.755 2
21891.459 2
21892.162 2
21892.866 3
21893.569 3
21894.273 3
21894.976 3
21895.680 2
21896.383 2
21897.087 2
21897.790 1
21898.494 1
21899.197 0
21899.901 0
21900.604 0
21901.308 0
21902.012 0
21902.715 0
21903.419 0
21904.123 0
21904.826 0
21905.530 0
21906.234 0
21906.937 1
21907.641 1
21908.345 1
21909.048 1
21909.752 1
21910.456 1
21911.160 2
21911.863 4
21912.567 6
21913.271 7
21913.975 7
21914.678 7
21915.382 7
21916.086 5
21916.790 2
21917.494 1
21918.198 1
21918.901 0
21919.605 1
21920.309 1
21921.013 2
21921.717 2
21922.421 3
21923.125 3
21923.829 2
21924.533 2
21925.237 2
21925.941 3
21926.645 5
21927.349 5
21928.053 6
21928.757 5
21929.461 5
21930.165 3
21930.869 1
21931.573 0
21932.277 0
21932.981 0
21933.685 1
21934.390 1
21935.094 1
21935.798 1
21936.502 1
21937.206 1
21937.910 1
21938.615 0
21939.319 0
21940.023 1
21940.727 1
21941.431 0
21942.136 0
21942.840 0
21943.544 0
21944.248 0
21944.953 0
21945.657 1
21946.361 1
21947.066 1
21947.770 1
21948.474 1
21949.179 1
21949.883 0
21950.587 1
21951.292 1
21951.996 1
21952.701 1
21953.405 1
21954.110 1
21954.814 0
21955.518 0
21956.223 0
21956.927 0
21957.632 0
21958.336 0
21959.041 0
21959.745 0
21960.450 1
21961.155 1
21961.859 2
21962.564 2
21963.268 2
21963.973 1
21964.678 2
21965.382 1
21966.087 1
21966.791 1
21967.496 2
21968.201 2
21968.905 2
21969.610 2
21970.315 2
21971.020 2
21971.724 2
21972.429 1
21973.134 1
21973.838 1
21974.543 1
21975.248 1
21975.953 1
21976.658 -1
21977.362 -0
21978.067 1
21978.772 3
21979.477 5
21980.182 7
21980.887 8
21981.592 8
21982.296 7
21983.001 5
21983.706 2
21984.411 2
21985.116 2
21985.821 1
21986.526 1
21987.231 1
21987.936 1
21988.641 0
21989.346 0
21990.051 0
21990.756 0
21991.461 0
21992.166 0
21992.871 1
21993.576 1
21994.281 1
21994.986 2
21995.692 2
21996.397 2
21997.102 2
21997.807 1
21998.512 1
21999.217 0
21999.922 1
22000.628 2
22001.333 2
22002.038 2
22002.743 2
22003.448 2
22004.154 1
22004.859 1
22005.564 1
22006.270 2
22006.975 3
22007.680 4
22008.385 4
22009.091 4
22009.796 3
22010.501 2
22011.207 2
22011.912 1
22012.618 1
22013.323 1
22014.028 1
22014.734 0
22015.439 0
22016.145 0
22016.850 -0
22017.555 -0
22018.261 0
22018.966 0
22019.672 1
22020.377 1
22021.083 1
22021.788 1
22022.494 1
22023.200 1
22023.905 1
22024.611 -0
22025.316 0
22026.022 1
22026.727 1
22027.433 1
22028.139 1
22028.844 1
22029.550 1
22030.256 1
22030.961 1
22031.667 0
22032.373 1
22033.078 1
22033.784 0
22034.490 0
22035.196 0
22035.901 0
22036.607 0
22037.313 1
22038.019 1
22038.725 1
22039.430 2
22040.136 2
22040.842 3
22041.548 3
22042.254 3
22042.960 2
22043.665 2
22044.371 1
22045.077 1
22045.783 0
22046.489 0
22047.195 0
22047.901 -0
22048.607 -1
22049.313 0
22050.019 1
22050.725 2
22051.431 3
22052.137 3
22052.843 4
22053.549 4
22054.255 3
22054.961 1
22055.667 1
22056.373 2
22057.079 2
22057.785 2
22058.491 2
22059.198 1
22059.904 1
22060.610 1
22061.316 1
22062.022 1
22062.728 1
22063.435 1
22064.141 1
22064.847 1
22065.553 0
22066.260 -0
22066.966 -0
22067.672 -0
22068.378 -0
22069.085 0
22069.791 0
22070.497 0
22071.204 0
22071.910 0
22072.616 0
22073.323 1
22074.029 1
22074.735 1
22075.442 1
22076.148 1
22076.854 1
22077.561 1
22078.267 1
22078.974 0
22079.680 0
22080.387 0
22081.093 1
22081.800 1
22082.506 1
22083.213 1
22083.919 1
22084.626 1
22085.332 0
22086.039 0
22086.745 0
22087.452 -0
22088.159 0
22088.865 0
22089.572 -0
22090.278 0
22090.985 1
22091.692 1
22092.398 1
22093.105 2
22093.812 2
22094.518 3
22095.225 3
22095.932 2
22096.639 2
22097.345 1
22098.052 1
22098.759 0
22099.466 0
22100.172 0
22100.879 0
22101.586 0
22102.293 0
22103.000 0
22103.706 0
22104.413 0
22105.120 0
22105.827 0
22106.534 0
22107.241 0
22107.948 0
22108.655 1
22109.362 1
22110.069 1
22110.776 1
22111.482 1
22112.189 1
22112.896 1
22113.603 1
22114.310 0
22115.017 -0
22115.725 -0
22116.432 0
22117.139 1
22117.846 1
22118.553 1
22119.260 2
22119.967 2
22120.674 3
22121.381 3
22122.088 2
22122.795 2
22123.503 2
22124.210 1
22124.917 0
22125.624 0
22126.331 1
22127.039 1
22127.746 1
22128.453 1
22129.160 1
22129.868 1
22130.575 1
22131.282 1
22131.989 1
22132.697 1
22133.404 1
22134.111 1
22134.819 2
22135.526 2
22136.233 1
22136.941 1
22137.648 1
22138.356 1
22139.063 1
22139.770 1
22140.478 1
22141.185 1
22141.893 1
22142.600 0
22143.308 0
22144.015 1
22144.723 1
22145.430 2
22146.138 2
22146.845 2
22147.553 2
22148.260 2
22148.968 1
22149.675 0
22150.383 0
22151.091 1
22151.798 1
22152.506 1
22153.214 1
22153.921 2
22154.629 1
22155.336 1
22156.044 1
22156.752 2
22157.460 2
22158.167 1
22158.875 1
22159.583 0
22160.290 1
22160.998 2
22161.706 3
22162.414 5
22163.122 5
22163.829 6
22164.537 5
22165.245 4
22165.953 2
22166.661 1
22167.369 1
22168.076 0
22168.784 0
22169.492 -0
22170.200 -0
22170.908 -0
22171.616 0
22172.324 1
22173.032 1
22173.740 2
22174.448 2
22175.156 2
22175.864 2
22176.572 3
22177.280 3
22177.988 3
22178.696 3
22179.404 4
22180.112 3
22180.820 2
22181.528 1
22182.236 1
22182.944 1
22183.652 0
22184.361 0
22185.069 0
22185.777 0
22186.485 0
22187.193 0
22187.901 0
22188.610 0
22189.318 0
22190.026 1
22190.734 1
22191.443 1
22192.151 1
22192.859 1
22193.567 1
22194.276 1
22194.984 1
22195.692 1
22196.401 2
22197.109 2
22197.817 2
22198.526 2
22199.234 2
22199.942 2
22200.651 2
22201.359 1
22202.068 1
22202.776 0
22203.484 0
22204.193 0
22204.901 0
22205.610 0
22206.318 -0
22207.027 -0
22207.735 -0
