# Supplementary material for: LIMPIC: a computational method for the separation of protein MALDI-TOF-MS signals from noise
Source: BMC Bioinformatics. 2007 Mar 26;8:101. doi: 10.1186/1471-2105-8-101 (PMC1847688; doi:10.1186/1471-2105-8-101)
Supplement: Additional File 3 — Compressed archive of 30 text files, containing MALDI-TOF-MS data acquired from human plasma samples. [file 1471-2105-8-101-S3.zip › Plasma/P_10.txt]

4985.584 0
4985.920 0
4986.255 0
4986.591 0
4986.927 0
4987.263 0
4987.598 0
4987.934 0
4988.270 147
4988.606 148
4988.942 168
4989.278 131
4989.613 109
4989.949 93
4990.285 136
4990.621 134
4990.957 98
4991.293 92
4991.629 91
4991.965 80
4992.301 79
4992.637 104
4992.973 99
4993.309 108
4993.645 91
4993.981 86
4994.317 98
4994.653 99
4994.989 105
4995.325 110
4995.661 123
4995.997 107
4996.333 94
4996.669 82
4997.005 94
4997.341 85
4997.677 80
4998.013 92
4998.350 106
4998.686 116
4999.022 121
4999.358 105
4999.694 103
5000.031 109
5000.367 111
5000.703 112
5001.039 111
5001.375 101
5001.712 95
5002.048 119
5002.384 99
5002.721 99
5003.057 91
5003.393 84
5003.730 91
5004.066 127
5004.402 112
5004.739 100
5005.075 116
5005.411 141
5005.748 146
5006.084 140
5006.421 130
5006.757 143
5007.093 140
5007.430 123
5007.766 121
5008.103 98
5008.439 100
5008.776 131
5009.112 124
5009.449 123
5009.785 125
5010.122 103
5010.459 95
5010.795 109
5011.132 98
5011.468 100
5011.805 93
5012.141 88
5012.478 80
5012.815 73
5013.151 72
5013.488 70
5013.825 72
5014.161 69
5014.498 77
5014.835 86
5015.172 105
5015.508 95
5015.845 85
5016.182 88
5016.518 100
5016.855 88
5017.192 59
5017.529 57
5017.866 79
5018.202 69
5018.539 62
5018.876 60
5019.213 53
5019.550 45
5019.887 54
5020.224 64
5020.560 80
5020.897 57
5021.234 63
5021.571 89
5021.908 81
5022.245 53
5022.582 73
5022.919 90
5023.256 116
5023.593 98
5023.930 79
5024.267 78
5024.604 78
5024.941 88
5025.278 76
5025.615 75
5025.952 67
5026.289 65
5026.627 83
5026.964 98
5027.301 90
5027.638 78
5027.975 78
5028.312 64
5028.649 77
5028.987 80
5029.324 63
5029.661 53
5029.998 54
5030.335 53
5030.673 49
5031.010 33
5031.347 32
5031.684 61
5032.022 76
5032.359 87
5032.696 76
5033.034 61
5033.371 48
5033.708 67
5034.046 75
5034.383 99
5034.720 93
5035.058 87
5035.395 63
5035.732 63
5036.070 73
5036.407 90
5036.745 81
5037.082 68
5037.420 81
5037.757 91
5038.095 91
5038.432 114
5038.770 136
5039.107 108
5039.445 96
5039.782 98
5040.120 102
5040.457 83
5040.795 72
5041.132 64
5041.470 58
5041.808 89
5042.145 85
5042.483 80
5042.821 103
5043.158 79
5043.496 100
5043.833 90
5044.171 77
5044.509 91
5044.847 80
5045.184 80
5045.522 78
5045.860 91
5046.198 82
5046.535 92
5046.873 103
5047.211 98
5047.549 95
5047.886 77
5048.224 88
5048.562 102
5048.900 102
5049.238 118
5049.576 96
5049.914 77
5050.251 95
5050.589 64
5050.927 59
5051.265 69
5051.603 64
5051.941 64
5052.279 79
5052.617 85
5052.955 119
5053.293 113
5053.631 109
5053.969 97
5054.307 104
5054.645 86
5054.983 70
5055.321 65
5055.659 59
5055.997 71
5056.335 78
5056.673 85
5057.012 84
5057.350 83
5057.688 64
5058.026 84
5058.364 91
5058.702 96
5059.040 99
5059.379 99
5059.717 122
5060.055 137
5060.393 113
5060.732 90
5061.070 95
5061.408 97
5061.746 112
5062.085 121
5062.423 144
5062.761 155
5063.100 154
5063.438 139
5063.776 144
5064.115 135
5064.453 170
5064.791 131
5065.130 130
5065.468 153
5065.807 177
5066.145 174
5066.483 238
5066.822 251
5067.160 253
5067.499 285
5067.837 255
5068.176 241
5068.514 227
5068.853 193
5069.191 206
5069.530 175
5069.868 170
5070.207 159
5070.545 159
5070.884 139
5071.223 129
5071.561 182
5071.900 194
5072.238 157
5072.577 127
5072.916 103
5073.254 121
5073.593 104
5073.932 86
5074.270 86
5074.609 128
5074.948 140
5075.287 111
5075.625 84
5075.964 89
5076.303 91
5076.642 77
5076.980 87
5077.319 80
5077.658 91
5077.997 89
5078.336 93
5078.674 77
5079.013 73
5079.352 82
5079.691 64
5080.030 82
5080.369 69
5080.708 70
5081.047 71
5081.385 70
5081.724 64
5082.063 61
5082.402 73
5082.741 77
5083.080 75
5083.419 65
5083.758 60
5084.097 70
5084.436 85
5084.775 73
5085.114 81
5085.453 70
5085.793 90
5086.132 80
5086.471 86
5086.810 84
5087.149 77
5087.488 68
5087.827 70
5088.166 73
5088.506 74
5088.845 87
5089.184 86
5089.523 62
5089.862 77
5090.202 54
5090.541 68
5090.880 67
5091.219 66
5091.559 58
5091.898 69
5092.237 69
5092.576 59
5092.916 72
5093.255 83
5093.594 92
5093.934 98
5094.273 80
5094.612 75
5094.952 85
5095.291 77
5095.631 77
5095.970 86
5096.309 89
5096.649 113
5096.988 93
5097.328 101
5097.667 101
5098.007 121
5098.346 88
5098.686 86
5099.025 112
5099.365 114
5099.704 114
5100.044 126
5100.383 120
5100.723 108
5101.063 123
5101.402 133
5101.742 112
5102.081 112
5102.421 102
5102.761 87
5103.100 86
5103.440 87
5103.780 117
5104.119 125
5104.459 114
5104.799 115
5105.138 132
5105.478 104
5105.818 104
5106.158 86
5106.497 92
5106.837 103
5107.177 96
5107.517 105
5107.857 100
5108.196 79
5108.536 78
5108.876 79
5109.216 72
5109.556 65
5109.896 55
5110.236 59
5110.575 56
5110.915 89
5111.255 93
5111.595 82
5111.935 65
5112.275 60
5112.615 59
5112.955 58
5113.295 55
5113.635 74
5113.975 100
5114.315 85
5114.655 73
5114.995 68
5115.335 49
5115.675 74
5116.015 72
5116.355 59
5116.695 71
5117.036 65
5117.376 50
5117.716 53
5118.056 61
5118.396 70
5118.736 63
5119.077 55
5119.417 61
5119.757 62
5120.097 61
5120.437 52
5120.778 68
5121.118 75
5121.458 98
5121.798 71
5122.139 49
5122.479 49
5122.819 50
5123.160 61
5123.500 55
5123.840 67
5124.181 71
5124.521 69
5124.861 57
5125.202 41
5125.542 43
5125.882 58
5126.223 62
5126.563 63
5126.904 59
5127.244 46
5127.585 54
5127.925 63
5128.266 45
5128.606 72
5128.947 66
5129.287 67
5129.628 75
5129.968 71
5130.309 83
5130.649 76
5130.990 80
5131.331 91
5131.671 99
5132.012 90
5132.352 79
5132.693 93
5133.034 78
5133.374 68
5133.715 82
5134.056 86
5134.396 88
5134.737 84
5135.078 87
5135.418 74
5135.759 77
5136.100 57
5136.441 70
5136.781 91
5137.122 94
5137.463 86
5137.804 69
5138.145 58
5138.485 78
5138.826 64
5139.167 66
5139.508 75
5139.849 81
5140.190 66
5140.531 100
5140.872 91
5141.212 86
5141.553 80
5141.894 61
5142.235 68
5142.576 61
5142.917 89
5143.258 98
5143.599 87
5143.940 84
5144.281 87
5144.622 92
5144.963 88
5145.304 86
5145.645 73
5145.986 63
5146.327 69
5146.669 88
5147.010 67
5147.351 68
5147.692 67
5148.033 69
5148.374 62
5148.715 69
5149.057 62
5149.398 43
5149.739 61
5150.080 75
5150.421 83
5150.763 62
5151.104 68
5151.445 56
5151.786 84
5152.128 60
5152.469 68
5152.810 62
5153.152 73
5153.493 64
5153.834 58
5154.176 66
5154.517 77
5154.858 71
5155.200 72
5155.541 82
5155.882 75
5156.224 61
5156.565 67
5156.907 61
5157.248 59
5157.590 74
5157.931 67
5158.273 68
5158.614 84
5158.955 80
5159.297 81
5159.639 86
5159.980 84
5160.322 78
5160.663 63
5161.005 53
5161.346 64
5161.688 58
5162.030 62
5162.371 60
5162.713 45
5163.054 45
5163.396 40
5163.738 46
5164.079 64
5164.421 59
5164.763 64
5165.104 69
5165.446 88
5165.788 99
5166.130 107
5166.471 115
5166.813 122
5167.155 103
5167.497 111
5167.838 124
5168.180 138
5168.522 159
5168.864 148
5169.206 130
5169.548 147
5169.889 155
5170.231 152
5170.573 136
5170.915 113
5171.257 134
5171.599 117
5171.941 109
5172.283 119
5172.625 112
5172.967 113
5173.309 85
5173.651 70
5173.993 65
5174.335 87
5174.677 98
5175.019 87
5175.361 83
5175.703 96
5176.045 103
5176.387 58
5176.729 61
5177.071 66
5177.413 59
5177.755 62
5178.098 74
5178.440 59
5178.782 77
5179.124 63
5179.466 68
5179.808 70
5180.151 74
5180.493 67
5180.835 54
5181.177 55
5181.520 62
5181.862 71
5182.204 65
5182.546 46
5182.889 38
5183.231 41
5183.573 39
5183.916 44
5184.258 44
5184.600 38
5184.943 40
5185.285 54
5185.627 54
5185.970 72
5186.312 60
5186.655 43
5186.997 60
5187.339 82
5187.682 95
5188.024 119
5188.367 106
5188.709 84
5189.052 87
5189.394 85
5189.737 53
5190.079 58
5190.422 72
5190.764 65
5191.107 76
5191.450 109
5191.792 128
5192.135 113
5192.477 127
5192.820 122
5193.163 105
5193.505 119
5193.848 127
5194.191 136
5194.533 123
5194.876 112
5195.219 99
5195.561 117
5195.904 115
5196.247 132
5196.589 117
5196.932 105
5197.275 105
5197.618 106
5197.961 107
5198.303 110
5198.646 96
5198.989 68
5199.332 72
5199.675 73
5200.018 90
5200.360 71
5200.703 78
5201.046 75
5201.389 54
5201.732 50
5202.075 70
5202.418 66
5202.761 104
5203.104 107
5203.447 85
5203.790 69
5204.133 65
5204.476 81
5204.819 69
5205.162 76
5205.505 70
5205.848 63
5206.191 52
5206.534 64
5206.877 68
5207.220 66
5207.563 63
5207.906 56
5208.249 56
5208.593 57
5208.936 101
5209.279 92
5209.622 81
5209.965 67
5210.308 61
5210.652 54
5210.995 49
5211.338 48
5211.681 49
5212.025 56
5212.368 45
5212.711 50
5213.054 64
5213.398 61
5213.741 73
5214.084 75
5214.428 84
5214.771 65
5215.114 59
5215.458 57
5215.801 48
5216.144 51
5216.488 54
5216.831 51
5217.175 58
5217.518 44
5217.862 53
5218.205 41
5218.548 44
5218.892 50
5219.235 70
5219.579 68
5219.922 56
5220.266 67
5220.610 78
5220.953 86
5221.297 76
5221.640 73
5221.984 54
5222.327 59
5222.671 61
5223.015 51
5223.358 49
5223.702 46
5224.045 52
5224.389 63
5224.733 49
5225.076 38
5225.420 45
5225.764 54
5226.108 56
5226.451 61
5226.795 56
5227.139 82
5227.483 77
5227.826 79
5228.170 73
5228.514 71
5228.858 75
5229.202 93
5229.545 83
5229.889 68
5230.233 71
5230.577 60
5230.921 78
5231.265 77
5231.609 67
5231.952 79
5232.296 85
5232.640 78
5232.984 68
5233.328 65
5233.672 69
5234.016 67
5234.360 68
5234.704 53
5235.048 46
5235.392 35
5235.736 36
5236.080 41
5236.424 47
5236.768 43
5237.112 38
5237.456 45
5237.801 55
5238.145 81
5238.489 86
5238.833 68
5239.177 59
5239.521 50
5239.865 43
5240.210 67
5240.554 85
5240.898 76
5241.242 74
5241.586 61
5241.931 81
5242.275 71
5242.619 82
5242.963 88
5243.308 81
5243.652 121
5243.996 140
5244.341 129
5244.685 99
5245.029 97
5245.374 100
5245.718 89
5246.062 93
5246.407 107
5246.751 114
5247.095 104
5247.440 104
5247.784 92
5248.129 97
5248.473 103
5248.818 75
5249.162 76
5249.507 74
5249.851 86
5250.196 125
5250.540 116
5250.885 93
5251.229 73
5251.574 73
5251.918 76
5252.263 57
5252.607 52
5252.952 57
5253.297 52
5253.641 53
5253.986 52
5254.330 70
5254.675 69
5255.020 76
5255.364 70
5255.709 67
5256.054 63
5256.399 57
5256.743 55
5257.088 33
5257.433 43
5257.777 54
5258.122 53
5258.467 62
5258.812 50
5259.157 61
5259.501 57
5259.846 49
5260.191 43
5260.536 50
5260.881 53
5261.226 40
5261.571 62
5261.915 42
5262.260 45
5262.605 57
5262.950 55
5263.295 64
5263.640 87
5263.985 73
5264.330 65
5264.675 66
5265.020 78
5265.365 63
5265.710 39
5266.055 38
5266.400 51
5266.745 52
5267.090 51
5267.435 55
5267.780 50
5268.125 49
5268.470 47
5268.816 75
5269.161 91
5269.506 80
5269.851 80
5270.196 65
5270.541 50
5270.886 49
5271.232 38
5271.577 44
5271.922 43
5272.267 44
5272.613 49
5272.958 55
5273.303 72
5273.648 65
5273.994 51
5274.339 64
5274.684 65
5275.029 61
5275.375 56
5275.720 61
5276.065 87
5276.411 73
5276.756 79
5277.102 101
5277.447 110
5277.792 102
5278.138 92
5278.483 89
5278.829 93
5279.174 102
5279.520 105
5279.865 97
5280.211 76
5280.556 84
5280.902 89
5281.247 106
5281.593 69
5281.938 71
5282.284 76
5282.629 73
5282.975 74
5283.320 79
5283.666 72
5284.012 91
5284.357 87
5284.703 82
5285.049 67
5285.394 71
5285.740 72
5286.086 55
5286.431 61
5286.777 88
5287.123 92
5287.468 73
5287.814 52
5288.160 52
5288.506 69
5288.851 65
5289.197 65
5289.543 59
5289.889 54
5290.235 62
5290.580 50
5290.926 39
5291.272 48
5291.618 57
5291.964 64
5292.310 60
5292.656 59
5293.001 65
5293.347 57
5293.693 57
5294.039 60
5294.385 70
5294.731 64
5295.077 50
5295.423 40
5295.769 46
5296.115 42
5296.461 55
5296.807 47
5297.153 47
5297.499 49
5297.845 51
5298.191 57
5298.537 42
5298.884 39
5299.230 42
5299.576 48
5299.922 52
5300.268 53
5300.614 50
5300.960 47
5301.307 52
5301.653 53
5301.999 47
5302.345 51
5302.691 35
5303.038 42
5303.384 39
5303.730 42
5304.076 48
5304.423 70
5304.769 59
5305.115 60
5305.462 66
5305.808 79
5306.154 81
5306.501 60
5306.847 68
5307.193 78
5307.540 70
5307.886 53
5308.232 43
5308.579 55
5308.925 56
5309.272 45
5309.618 42
5309.965 38
5310.311 43
5310.658 40
5311.004 49
5311.350 44
5311.697 53
5312.044 62
5312.390 45
5312.737 70
5313.083 52
5313.430 53
5313.776 63
5314.123 72
5314.470 83
5314.816 65
5315.163 62
5315.509 77
5315.856 66
5316.203 52
5316.549 35
5316.896 39
5317.243 41
5317.589 62
5317.936 57
5318.283 55
5318.630 87
5318.976 73
5319.323 55
5319.670 62
5320.017 57
5320.363 76
5320.710 70
5321.057 69
5321.404 68
5321.751 79
5322.098 60
5322.445 58
5322.791 72
5323.138 73
5323.485 55
5323.832 51
5324.179 56
5324.526 66
5324.873 64
5325.220 61
5325.567 63
5325.914 68
5326.261 57
5326.608 38
5326.955 53
5327.302 82
5327.649 81
5327.996 72
5328.343 54
5328.690 58
5329.037 58
5329.384 66
5329.731 74
5330.078 56
5330.425 49
5330.773 58
5331.120 68
5331.467 62
5331.814 56
5332.161 53
5332.508 46
5332.856 50
5333.203 69
5333.550 65
5333.897 50
5334.245 47
5334.592 67
5334.939 54
5335.286 49
5335.634 51
5335.981 68
5336.328 73
5336.676 81
5337.023 74
5337.370 72
5337.718 66
5338.065 72
5338.412 75
5338.760 73
5339.107 69
5339.455 54
5339.802 53
5340.149 58
5340.497 55
5340.844 51
5341.192 55
5341.539 39
5341.887 38
5342.234 43
5342.582 48
5342.929 63
5343.277 67
5343.624 56
5343.972 48
5344.320 58
5344.667 79
5345.015 66
5345.362 73
5345.710 65
5346.058 61
5346.405 55
5346.753 77
5347.101 62
5347.448 56
5347.796 67
5348.144 80
5348.491 75
5348.839 45
5349.187 48
5349.535 57
5349.882 69
5350.230 57
5350.578 66
5350.926 55
5351.273 55
5351.621 51
5351.969 39
5352.317 27
5352.665 34
5353.013 40
5353.360 31
5353.708 33
5354.056 35
5354.404 35
5354.752 49
5355.100 57
5355.448 69
5355.796 69
5356.144 65
5356.492 74
5356.840 70
5357.188 63
5357.536 79
5357.884 66
5358.232 74
5358.580 63
5358.928 59
5359.276 47
5359.624 46
5359.972 63
5360.320 64
5360.668 70
5361.016 70
5361.365 71
5361.713 65
5362.061 55
5362.409 65
5362.757 60
5363.105 62
5363.454 73
5363.802 81
5364.150 89
5364.498 70
5364.846 55
5365.195 62
5365.543 60
5365.891 61
5366.240 60
5366.588 42
5366.936 36
5367.284 25
5367.633 34
5367.981 68
5368.329 63
5368.678 57
5369.026 53
5369.375 72
5369.723 67
5370.071 46
5370.420 28
5370.768 23
5371.117 37
5371.465 54
5371.814 43
5372.162 50
5372.511 46
5372.859 43
5373.208 46
5373.556 54
5373.905 58
5374.253 46
5374.602 40
5374.950 57
5375.299 59
5375.647 47
5375.996 59
5376.345 72
5376.693 64
5377.042 53
5377.391 56
5377.739 57
5378.088 63
5378.437 60
5378.785 48
5379.134 45
5379.483 48
5379.831 50
5380.180 51
5380.529 42
5380.878 41
5381.226 45
5381.575 46
5381.924 40
5382.273 41
5382.622 44
5382.970 57
5383.319 50
5383.668 42
5384.017 34
5384.366 50
5384.715 55
5385.064 50
5385.413 29
5385.761 18
5386.110 27
5386.459 38
5386.808 34
5387.157 35
5387.506 62
5387.855 39
5388.204 48
5388.553 41
5388.902 42
5389.251 57
5389.600 62
5389.949 58
5390.298 53
5390.648 68
5390.997 76
5391.346 69
5391.695 54
5392.044 60
5392.393 64
5392.742 89
5393.091 91
5393.441 94
5393.790 81
5394.139 60
5394.488 75
5394.837 70
5395.187 59
5395.536 53
5395.885 70
5396.234 71
5396.584 62
5396.933 58
5397.282 77
5397.631 81
5397.981 66
5398.330 55
5398.679 43
5399.029 36
5399.378 42
5399.727 50
5400.077 43
5400.426 30
5400.776 32
5401.125 52
5401.474 50
5401.824 57
5402.173 50
5402.523 48
5402.872 47
5403.222 34
5403.571 45
5403.921 37
5404.270 24
5404.620 27
5404.969 37
5405.319 63
5405.668 55
5406.018 42
5406.368 34
5406.717 46
5407.067 51
5407.416 49
5407.766 63
5408.116 58
5408.465 47
5408.815 35
5409.165 38
5409.514 38
5409.864 32
5410.214 34
5410.563 48
5410.913 61
5411.263 66
5411.613 63
5411.962 59
5412.312 51
5412.662 55
5413.012 57
5413.362 53
5413.711 54
5414.061 65
5414.411 48
5414.761 59
5415.111 87
5415.461 87
5415.811 85
5416.160 72
5416.510 57
5416.860 50
5417.210 45
5417.560 38
5417.910 52
5418.260 73
5418.610 69
5418.960 76
5419.310 76
5419.660 60
5420.010 83
5420.360 83
5420.710 62
5421.060 44
5421.410 63
5421.760 72
5422.110 79
5422.461 70
5422.811 76
5423.161 88
5423.511 63
5423.861 59
5424.211 43
5424.561 36
5424.912 60
5425.262 72
5425.612 65
5425.962 67
5426.312 78
5426.663 56
5427.013 53
5427.363 49
5427.713 53
5428.064 64
5428.414 71
5428.764 63
5429.115 42
5429.465 40
5429.815 55
5430.166 45
5430.516 51
5430.866 52
5431.217 53
5431.567 48
5431.918 52
5432.268 42
5432.618 48
5432.969 60
5433.319 71
5433.670 54
5434.020 53
5434.371 54
5434.721 37
5435.072 33
5435.422 42
5435.773 32
5436.123 38
5436.474 50
5436.825 41
5437.175 45
5437.526 42
5437.876 48
5438.227 43
5438.577 40
5438.928 41
5439.279 46
5439.629 58
5439.980 76
5440.331 70
5440.681 70
5441.032 86
5441.383 94
5441.734 76
5442.084 68
5442.435 90
5442.786 81
5443.137 81
5443.487 80
5443.838 77
5444.189 83
5444.540 73
5444.891 59
5445.241 54
5445.592 49
5445.943 55
5446.294 58
5446.645 74
5446.996 79
5447.347 62
5447.698 67
5448.049 50
5448.399 49
5448.750 36
5449.101 38
5449.452 45
5449.803 44
5450.154 57
5450.505 52
5450.856 55
5451.207 57
5451.558 59
5451.909 64
5452.261 66
5452.612 67
5452.963 44
5453.314 50
5453.665 44
5454.016 42
5454.367 49
5454.718 46
5455.069 40
5455.421 42
5455.772 68
5456.123 61
5456.474 54
5456.825 55
5457.177 52
5457.528 45
5457.879 54
5458.230 46
5458.582 44
5458.933 61
5459.284 76
5459.635 64
5459.987 53
5460.338 76
5460.689 82
5461.041 69
5461.392 71
5461.743 55
5462.095 42
5462.446 63
5462.798 73
5463.149 56
5463.500 63
5463.852 48
5464.203 52
5464.555 45
5464.906 63
5465.258 73
5465.609 66
5465.961 64
5466.312 71
5466.664 58
5467.015 43
5467.367 59
5467.718 65
5468.070 59
5468.422 54
5468.773 49
5469.125 53
5469.476 48
5469.828 43
5470.180 36
5470.531 28
5470.883 36
5471.235 45
5471.586 33
5471.938 32
5472.290 30
5472.641 37
5472.993 48
5473.345 53
5473.697 58
5474.048 57
5474.400 61
5474.752 57
5475.104 53
5475.456 63
5475.807 55
5476.159 68
5476.511 52
5476.863 42
5477.215 48
5477.567 40
5477.919 33
5478.270 45
5478.622 34
5478.974 29
5479.326 37
5479.678 50
5480.030 47
5480.382 33
5480.734 31
5481.086 38
5481.438 33
5481.790 36
5482.142 30
5482.494 40
5482.846 45
5483.198 37
5483.550 45
5483.902 45
5484.254 54
5484.607 58
5484.959 46
5485.311 43
5485.663 41
5486.015 43
5486.367 37
5486.719 28
5487.072 45
5487.424 52
5487.776 42
5488.128 43
5488.480 35
5488.833 37
5489.185 34
5489.537 38
5489.889 45
5490.242 48
5490.594 46
5490.946 46
5491.299 37
5491.651 45
5492.003 65
5492.356 69
5492.708 72
5493.060 54
5493.413 60
5493.765 49
5494.117 57
5494.470 69
5494.822 53
5495.175 48
5495.527 50
5495.880 59
5496.232 59
5496.585 60
5496.937 66
5497.290 56
5497.642 55
5497.995 52
5498.347 60
5498.700 62
5499.052 49
5499.405 54
5499.757 48
5500.110 45
5500.463 61
5500.815 77
5501.168 64
5501.521 68
5501.873 61
5502.226 61
5502.579 36
5502.931 40
5503.284 53
5503.637 46
5503.989 52
5504.342 77
5504.695 67
5505.048 76
5505.400 55
5505.753 47
5506.106 52
5506.459 44
5506.812 42
5507.164 37
5507.517 47
5507.870 52
5508.223 46
5508.576 40
5508.929 34
5509.282 42
5509.634 42
5509.987 40
5510.340 46
5510.693 41
5511.046 31
5511.399 42
5511.752 52
5512.105 59
5512.458 54
5512.811 39
5513.164 43
5513.517 44
5513.870 65
5514.223 77
5514.576 65
5514.929 53
5515.282 59
5515.636 50
5515.989 30
5516.342 20
5516.695 48
5517.048 61
5517.401 48
5517.754 45
5518.107 49
5518.461 51
5518.814 55
5519.167 62
5519.520 75
5519.874 63
5520.227 59
5520.580 70
5520.933 94
5521.287 87
5521.640 72
5521.993 76
5522.346 67
5522.700 57
5523.053 75
5523.406 76
5523.760 72
5524.113 79
5524.467 67
5524.820 62
5525.173 74
5525.527 64
5525.880 56
5526.234 45
5526.587 39
5526.940 32
5527.294 63
5527.647 50
5528.001 46
5528.354 53
5528.708 42
5529.061 40
5529.415 51
5529.769 40
5530.122 40
5530.476 39
5530.829 39
5531.183 28
5531.536 30
5531.890 28
5532.244 39
5532.597 47
5532.951 47
5533.305 48
5533.658 37
5534.012 51
5534.366 51
5534.719 55
5535.073 57
5535.427 54
5535.780 57
5536.134 62
5536.488 72
5536.842 56
5537.196 61
5537.549 43
5537.903 39
5538.257 38
5538.611 45
5538.965 50
5539.318 48
5539.672 51
5540.026 40
5540.380 35
5540.734 35
5541.088 41
5541.442 32
5541.796 36
5542.150 33
5542.504 36
5542.858 46
5543.212 28
5543.566 42
5543.920 47
5544.274 67
5544.628 52
5544.982 57
5545.336 42
5545.690 51
5546.044 42
5546.398 42
5546.752 49
5547.106 48
5547.460 61
5547.814 54
5548.168 52
5548.523 53
5548.877 42
5549.231 60
5549.585 45
5549.939 34
5550.293 30
5550.648 52
5551.002 50
5551.356 57
5551.710 35
5552.065 36
5552.419 23
5552.773 26
5553.127 33
5553.482 37
5553.836 22
5554.190 34
5554.545 48
5554.899 53
5555.253 57
5555.608 43
5555.962 51
5556.317 49
5556.671 53
5557.025 40
5557.380 45
5557.734 44
5558.089 69
5558.443 57
5558.798 42
5559.152 47
5559.507 60
5559.861 54
5560.216 49
5560.570 50
5560.925 66
5561.279 47
5561.634 40
5561.988 37
5562.343 49
5562.698 60
5563.052 61
5563.407 57
5563.761 57
5564.116 62
5564.471 64
5564.825 51
5565.180 68
5565.535 62
5565.889 61
5566.244 67
5566.599 49
5566.954 62
5567.308 66
5567.663 85
5568.018 89
5568.373 77
5568.727 58
5569.082 67
5569.437 76
5569.792 71
5570.147 68
5570.501 62
5570.856 63
5571.211 68
5571.566 74
5571.921 90
5572.276 72
5572.631 66
5572.986 69
5573.341 75
5573.696 62
5574.050 57
5574.405 56
5574.760 73
5575.115 84
5575.470 70
5575.825 57
5576.180 64
5576.536 60
5576.891 55
5577.246 62
5577.601 49
5577.956 51
5578.311 64
5578.666 54
5579.021 57
5579.376 67
5579.731 53
5580.086 49
5580.442 40
5580.797 63
5581.152 49
5581.507 31
5581.862 43
5582.218 51
5582.573 58
5582.928 51
5583.283 49
5583.639 45
5583.994 43
5584.349 58
5584.704 60
5585.060 76
5585.415 60
5585.770 45
5586.126 38
5586.481 42
5586.836 39
5587.192 31
5587.547 30
5587.903 30
5588.258 35
5588.613 49
5588.969 57
5589.324 65
5589.680 83
5590.035 77
5590.391 70
5590.746 71
5591.102 69
5591.457 60
5591.813 52
5592.168 48
5592.524 60
5592.879 58
5593.235 38
5593.590 43
5593.946 44
5594.302 47
5594.657 41
5595.013 62
5595.368 58
5595.724 43
5596.080 55
5596.435 65
5596.791 70
5597.147 70
5597.503 72
5597.858 68
5598.214 72
5598.570 61
5598.925 61
5599.281 52
5599.637 44
5599.993 48
5600.349 36
5600.704 39
5601.060 38
5601.416 56
5601.772 60
5602.128 55
5602.484 70
5602.839 61
5603.195 59
5603.551 41
5603.907 29
5604.263 36
5604.619 46
5604.975 47
5605.331 44
5605.687 38
5606.043 20
5606.399 20
5606.755 31
5607.111 41
5607.467 34
5607.823 38
5608.179 53
5608.535 37
5608.891 48
5609.247 50
5609.603 55
5609.959 44
5610.315 38
5610.671 50
5611.028 36
5611.384 36
5611.740 30
5612.096 30
5612.452 51
5612.808 65
5613.165 57
5613.521 48
5613.877 58
5614.233 37
5614.589 42
5614.946 45
5615.302 48
5615.658 54
5616.015 58
5616.371 69
5616.727 65
5617.083 68
5617.440 57
5617.796 72
5618.152 64
5618.509 57
5618.865 58
5619.222 42
5619.578 52
5619.934 65
5620.291 45
5620.647 49
5621.004 46
5621.360 37
5621.717 41
5622.073 45
5622.430 42
5622.786 38
5623.143 59
5623.499 50
5623.856 60
5624.212 59
5624.569 79
5624.925 62
5625.282 59
5625.639 62
5625.995 70
5626.352 61
5626.708 73
5627.065 69
5627.422 57
5627.778 52
5628.135 55
5628.492 62
5628.848 49
5629.205 45
5629.562 49
5629.919 42
5630.275 50
5630.632 58
5630.989 49
5631.346 42
5631.702 70
5632.059 85
5632.416 90
5632.773 65
5633.130 72
5633.486 93
5633.843 112
5634.200 103
5634.557 106
5634.914 96
5635.271 99
5635.628 101
5635.985 117
5636.342 96
5636.699 83
5637.055 101
5637.412 79
5637.769 87
5638.126 98
5638.483 109
5638.840 115
5639.197 116
5639.554 103
5639.911 92
5640.269 101
5640.626 78
5640.983 102
5641.340 101
5641.697 93
5642.054 80
5642.411 77
5642.768 77
5643.125 103
5643.483 132
5643.840 94
5644.197 88
5644.554 101
5644.911 102
5645.269 88
5645.626 89
5645.983 117
5646.340 159
5646.697 173
5647.055 199
5647.412 186
5647.769 188
5648.127 200
5648.484 214
5648.841 190
5649.199 196
5649.556 167
5649.913 188
5650.271 185
5650.628 185
5650.985 194
5651.343 181
5651.700 167
5652.058 169
5652.415 143
5652.773 123
5653.130 131
5653.488 99
5653.845 88
5654.202 85
5654.560 72
5654.918 62
5655.275 81
5655.633 106
5655.990 101
5656.348 96
5656.705 94
5657.063 75
5657.420 52
5657.778 56
5658.136 64
5658.493 81
5658.851 80
5659.209 90
5659.566 88
5659.924 59
5660.282 57
5660.639 71
5660.997 63
5661.355 63
5661.713 81
5662.070 90
5662.428 65
5662.786 76
5663.144 71
5663.501 47
5663.859 45
5664.217 44
5664.575 58
5664.933 62
5665.290 56
5665.648 70
5666.006 69
5666.364 61
5666.722 46
5667.080 47
5667.438 46
5667.796 55
5668.154 62
5668.512 45
5668.870 74
5669.227 75
5669.585 59
5669.943 63
5670.301 65
5670.659 62
5671.018 63
5671.376 63
5671.734 58
5672.092 55
5672.450 53
5672.808 49
5673.166 51
5673.524 32
5673.882 44
5674.240 67
5674.598 78
5674.957 58
5675.315 55
5675.673 56
5676.031 65
5676.389 71
5676.747 72
5677.106 57
5677.464 65
5677.822 45
5678.180 44
5678.539 51
5678.897 53
5679.255 58
5679.614 68
5679.972 63
5680.330 52
5680.688 48
5681.047 61
5681.405 53
5681.764 50
5682.122 52
5682.480 59
5682.839 47
5683.197 48
5683.556 65
5683.914 51
5684.272 51
5684.631 66
5684.989 58
5685.348 54
5685.706 56
5686.065 52
5686.423 47
5686.782 28
5687.140 37
5687.499 39
5687.857 47
5688.216 46
5688.575 45
5688.933 60
5689.292 40
5689.650 43
5690.009 54
5690.368 74
5690.726 61
5691.085 60
5691.444 62
5691.802 56
5692.161 63
5692.520 73
5692.878 62
5693.237 72
5693.596 72
5693.955 61
5694.313 81
5694.672 72
5695.031 54
5695.390 36
5695.749 33
5696.107 55
5696.466 65
5696.825 64
5697.184 62
5697.543 65
5697.902 51
5698.260 38
5698.619 50
5698.978 53
5699.337 64
5699.696 111
5700.055 76
5700.414 70
5700.773 69
5701.132 55
5701.491 60
5701.850 78
5702.209 88
5702.568 77
5702.927 56
5703.286 82
5703.645 101
5704.004 90
5704.363 81
5704.722 72
5705.081 67
5705.441 79
5705.800 76
5706.159 83
5706.518 93
5706.877 86
5707.236 91
5707.595 106
5707.955 99
5708.314 89
5708.673 88
5709.032 99
5709.391 107
5709.751 110
5710.110 96
5710.469 103
5710.829 117
5711.188 97
5711.547 86
5711.906 65
5712.266 71
5712.625 70
5712.984 75
5713.344 74
5713.703 71
5714.063 97
5714.422 101
5714.781 106
5715.141 94
5715.500 104
5715.860 92
5716.219 75
5716.579 121
5716.938 134
5717.297 119
5717.657 125
5718.016 136
5718.376 131
5718.735 108
5719.095 119
5719.455 109
5719.814 108
5720.174 110
5720.533 114
5720.893 96
5721.253 84
5721.612 75
5721.972 70
5722.331 71
5722.691 82
5723.051 74
5723.410 75
5723.770 57
5724.130 40
5724.489 56
5724.849 54
5725.209 87
5725.569 70
5725.928 52
5726.288 63
5726.648 63
5727.008 57
5727.368 60
5727.727 57
5728.087 63
5728.447 75
5728.807 70
5729.167 77
5729.527 69
5729.886 62
5730.246 51
5730.606 51
5730.966 49
5731.326 44
5731.686 59
5732.046 67
5732.406 47
5732.766 40
5733.126 37
5733.486 44
5733.846 43
5734.206 41
5734.566 49
5734.926 60
5735.286 64
5735.646 63
5736.006 76
5736.366 65
5736.726 41
5737.086 45
5737.446 55
5737.807 75
5738.167 73
5738.527 59
5738.887 59
5739.247 75
5739.607 72
5739.968 76
5740.328 46
5740.688 61
5741.048 59
5741.408 62
5741.769 52
5742.129 57
5742.489 57
5742.850 44
5743.210 59
5743.570 60
5743.930 52
5744.291 74
5744.651 78
5745.011 62
5745.372 68
5745.732 83
5746.093 64
5746.453 63
5746.813 71
5747.174 73
5747.534 76
5747.895 85
5748.255 79
5748.616 69
5748.976 78
5749.337 74
5749.697 65
5750.058 61
5750.418 53
5750.779 54
5751.139 59
5751.500 54
5751.860 49
5752.221 62
5752.581 68
5752.942 66
5753.303 75
5753.663 90
5754.024 70
5754.385 91
5754.745 99
5755.106 82
5755.467 75
5755.827 85
5756.188 79
5756.549 63
5756.909 81
5757.270 96
5757.631 115
5757.992 170
5758.352 139
5758.713 108
5759.074 106
5759.435 120
5759.796 163
5760.156 162
5760.517 162
5760.878 160
5761.239 196
5761.600 199
5761.961 187
5762.322 187
5762.682 165
5763.043 181
5763.404 157
5763.765 154
5764.126 151
5764.487 153
5764.848 122
5765.209 120
5765.570 100
5765.931 93
5766.292 85
5766.653 66
5767.014 88
5767.375 112
5767.736 97
5768.097 103
5768.458 99
5768.820 122
5769.181 80
5769.542 60
5769.903 59
5770.264 88
5770.625 86
5770.986 84
5771.348 87
5771.709 73
5772.070 56
5772.431 53
5772.792 62
5773.154 48
5773.515 66
5773.876 71
5774.237 65
5774.599 61
5774.960 60
5775.321 58
5775.682 60
5776.044 48
5776.405 43
5776.766 52
5777.128 77
5777.489 82
5777.851 81
5778.212 83
5778.573 73
5778.935 69
5779.296 64
5779.658 60
5780.019 45
5780.381 35
5780.742 31
5781.104 37
5781.465 57
5781.826 59
5782.188 63
5782.550 53
5782.911 42
5783.273 50
5783.634 54
5783.996 54
5784.357 59
5784.719 51
5785.081 54
5785.442 48
5785.804 43
5786.165 60
5786.527 38
5786.889 52
5787.250 45
5787.612 28
5787.974 43
5788.335 42
5788.697 26
5789.059 28
5789.421 44
5789.782 39
5790.144 48
5790.506 44
5790.868 40
5791.230 61
5791.591 53
5791.953 49
5792.315 44
5792.677 57
5793.039 49
5793.401 55
5793.762 64
5794.124 57
5794.486 52
5794.848 42
5795.210 42
5795.572 41
5795.934 52
5796.296 69
5796.658 63
5797.020 52
5797.382 61
5797.744 78
5798.106 63
5798.468 65
5798.830 62
5799.192 73
5799.554 68
5799.916 52
5800.278 50
5800.640 65
5801.002 55
5801.364 65
5801.726 61
5802.089 64
5802.451 67
5802.813 61
5803.175 48
5803.537 70
5803.899 85
5804.262 56
5804.624 51
5804.986 54
5805.348 85
5805.711 72
5806.073 77
5806.435 59
5806.797 49
5807.160 45
5807.522 34
5807.884 47
5808.247 52
5808.609 61
5808.971 54
5809.334 48
5809.696 60
5810.058 58
5810.421 54
5810.783 59
5811.146 46
5811.508 52
5811.870 50
5812.233 58
5812.595 65
5812.958 78
5813.320 78
5813.683 48
5814.045 72
5814.408 70
5814.770 67
5815.133 72
5815.495 56
5815.858 46
5816.221 37
5816.583 61
5816.946 82
5817.308 60
5817.671 53
5818.034 58
5818.396 63
5818.759 51
5819.122 66
5819.484 80
5819.847 76
5820.210 63
5820.572 57
5820.935 42
5821.298 47
5821.661 36
5822.023 37
5822.386 40
5822.749 44
5823.112 80
5823.474 82
5823.837 59
5824.200 63
5824.563 53
5824.926 46
5825.289 36
5825.652 49
5826.014 56
5826.377 69
5826.740 66
5827.103 42
5827.466 64
5827.829 73
5828.192 70
5828.555 68
5828.918 71
5829.281 64
5829.644 73
5830.007 81
5830.370 83
5830.733 86
5831.096 85
5831.459 70
5831.822 73
5832.185 74
5832.548 69
5832.911 58
5833.274 58
5833.637 72
5834.001 76
5834.364 81
5834.727 88
5835.090 100
5835.453 102
5835.816 98
5836.180 95
5836.543 101
5836.906 123
5837.269 136
5837.632 145
5837.996 168
5838.359 151
5838.722 178
5839.086 165
5839.449 177
5839.812 190
5840.175 218
5840.539 203
5840.902 188
5841.265 216
5841.629 233
5841.992 246
5842.356 225
5842.719 169
5843.082 140
5843.446 121
5843.809 121
5844.173 113
5844.536 118
5844.900 114
5845.263 78
5845.627 75
5845.990 90
5846.354 93
5846.717 107
5847.081 88
5847.444 75
5847.808 73
5848.171 72
5848.535 67
5848.899 76
5849.262 78
5849.626 63
5849.989 66
5850.353 70
5850.717 77
5851.080 88
5851.444 84
5851.808 73
5852.171 64
5852.535 54
5852.899 46
5853.262 42
5853.626 35
5853.990 57
5854.354 67
5854.717 71
5855.081 52
5855.445 62
5855.809 61
5856.173 74
5856.537 80
5856.900 71
5857.264 61
5857.628 64
5857.992 54
5858.356 43
5858.720 40
5859.084 54
5859.448 57
5859.811 68
5860.175 48
5860.539 49
5860.903 60
5861.267 51
5861.631 57
5861.995 66
5862.359 64
5862.723 53
5863.087 56
5863.451 46
5863.815 52
5864.179 60
5864.544 54
5864.908 44
5865.272 60
5865.636 56
5866.000 56
5866.364 66
5866.728 77
5867.092 65
5867.457 67
5867.821 44
5868.185 44
5868.549 60
5868.913 53
5869.278 48
5869.642 47
5870.006 50
5870.370 45
5870.735 61
5871.099 71
5871.463 74
5871.827 66
5872.192 63
5872.556 63
5872.920 72
5873.285 61
5873.649 83
5874.013 84
5874.378 107
5874.742 98
5875.107 93
5875.471 85
5875.835 58
5876.200 64
5876.564 57
5876.929 63
5877.293 43
5877.658 35
5878.022 48
5878.387 49
5878.751 66
5879.116 62
5879.480 39
5879.845 59
5880.209 74
5880.574 77
5880.939 70
5881.303 63
5881.668 68
5882.032 47
5882.397 61
5882.762 60
5883.126 50
5883.491 55
5883.856 42
5884.220 35
5884.585 51
5884.950 51
5885.314 47
5885.679 65
5886.044 50
5886.409 40
5886.773 42
5887.138 34
5887.503 43
5887.868 62
5888.233 56
5888.597 39
5888.962 48
5889.327 49
5889.692 61
5890.057 66
5890.422 57
5890.787 47
5891.152 36
5891.516 44
5891.881 54
5892.246 49
5892.611 53
5892.976 44
5893.341 39
5893.706 42
5894.071 56
5894.436 59
5894.801 53
5895.166 46
5895.531 38
5895.896 35
5896.261 39
5896.626 54
5896.991 44
5897.357 52
5897.722 43
5898.087 39
5898.452 31
5898.817 26
5899.182 39
5899.547 41
5899.912 50
5900.278 42
5900.643 28
5901.008 28
5901.373 43
5901.738 51
5902.104 51
5902.469 54
5902.834 38
5903.200 41
5903.565 59
5903.930 40
5904.295 34
5904.661 36
5905.026 43
5905.391 43
5905.757 47
5906.122 53
5906.487 69
5906.853 61
5907.218 62
5907.584 54
5907.949 50
5908.314 42
5908.680 40
5909.045 37
5909.411 46
5909.776 54
5910.142 43
5910.507 49
5910.873 54
5911.238 44
5911.604 49
5911.969 69
5912.335 67
5912.701 62
5913.066 49
5913.432 64
5913.797 42
5914.163 53
5914.529 63
5914.894 51
5915.260 66
5915.625 71
5915.991 74
5916.357 63
5916.722 61
5917.088 74
5917.454 92
5917.820 102
5918.185 94
5918.551 98
5918.917 93
5919.283 108
5919.648 109
5920.014 123
5920.380 113
5920.746 116
5921.112 103
5921.477 97
5921.843 106
5922.209 79
5922.575 78
5922.941 77
5923.307 77
5923.673 68
5924.039 59
5924.405 57
5924.770 51
5925.136 47
5925.502 53
5925.868 51
5926.234 67
5926.600 61
5926.966 38
5927.332 52
5927.698 58
5928.064 53
5928.430 70
5928.797 73
5929.163 69
5929.529 53
5929.895 50
5930.261 69
5930.627 70
5930.993 62
5931.359 57
5931.725 56
5932.092 58
5932.458 59
5932.824 49
5933.190 48
5933.556 59
5933.923 40
5934.289 57
5934.655 55
5935.021 53
5935.388 55
5935.754 63
5936.120 62
5936.486 58
5936.853 64
5937.219 63
5937.585 45
5937.952 46
5938.318 32
5938.684 34
5939.051 37
5939.417 33
5939.784 44
5940.150 39
5940.516 31
5940.883 42
5941.249 66
5941.616 86
5941.982 63
5942.349 63
5942.715 57
5943.082 56
5943.448 62
5943.815 57
5944.181 70
5944.548 73
5944.914 69
5945.281 65
5945.648 56
5946.014 50
5946.381 42
5946.747 48
5947.114 44
5947.481 37
5947.847 33
5948.214 33
5948.581 43
5948.947 71
5949.314 68
5949.681 49
5950.047 48
5950.414 37
5950.781 35
5951.148 55
5951.514 58
5951.881 55
5952.248 44
5952.615 42
5952.982 51
5953.348 43
5953.715 48
5954.082 44
5954.449 42
5954.816 40
5955.183 43
5955.549 55
5955.916 46
5956.283 46
5956.650 71
5957.017 55
5957.384 64
5957.751 50
5958.118 35
5958.485 34
5958.852 43
5959.219 47
5959.586 40
5959.953 36
5960.320 60
5960.687 47
5961.054 41
5961.421 40
5961.788 31
5962.155 34
5962.522 37
5962.890 50
5963.257 58
5963.624 55
5963.991 44
5964.358 45
5964.725 42
5965.092 50
5965.460 73
5965.827 55
5966.194 43
5966.561 32
5966.929 34
5967.296 40
5967.663 27
5968.030 39
5968.398 46
5968.765 44
5969.132 47
5969.499 37
5969.867 35
5970.234 35
5970.602 45
5970.969 48
5971.336 36
5971.704 41
5972.071 45
5972.438 53
5972.806 39
5973.173 38
5973.541 43
5973.908 39
5974.276 42
5974.643 60
5975.011 53
5975.378 44
5975.746 31
5976.113 41
5976.481 64
5976.848 65
5977.216 40
5977.583 43
5977.951 59
5978.318 41
5978.686 36
5979.054 38
5979.421 33
5979.789 34
5980.157 36
5980.524 36
5980.892 33
5981.260 40
5981.627 37
5981.995 46
5982.363 58
5982.730 70
5983.098 65
5983.466 53
5983.834 45
5984.201 71
5984.569 56
5984.937 53
5985.305 58
5985.672 64
5986.040 74
5986.408 65
5986.776 99
5987.144 90
5987.512 78
5987.880 66
5988.247 55
5988.615 49
5988.983 50
5989.351 71
5989.719 65
5990.087 71
5990.455 52
5990.823 37
5991.191 27
5991.559 27
5991.927 25
5992.295 22
5992.663 31
5993.031 36
5993.399 43
5993.767 45
5994.135 54
5994.503 32
5994.871 15
5995.240 35
5995.608 22
5995.976 20
5996.344 21
5996.712 27
5997.080 27
5997.448 39
5997.817 55
5998.185 58
5998.553 48
5998.921 37
5999.289 46
5999.658 60
6000.026 55
6000.394 52
6000.762 54
6001.131 56
6001.499 54
6001.867 54
6002.236 40
6002.604 36
6002.972 57
6003.341 78
6003.709 66
6004.077 52
6004.446 37
6004.814 62
6005.183 63
6005.551 57
6005.919 52
6006.288 48
6006.656 50
6007.025 50
6007.393 49
6007.762 62
6008.130 64
6008.499 73
6008.867 58
6009.236 68
6009.604 58
6009.973 38
6010.341 29
6010.710 31
6011.079 23
6011.447 27
6011.816 49
6012.184 54
6012.553 32
6012.922 37
6013.290 36
6013.659 37
6014.028 35
6014.396 33
6014.765 28
6015.134 22
6015.503 32
6015.871 39
6016.240 54
6016.609 45
6016.978 52
6017.346 37
6017.715 34
6018.084 29
6018.453 23
6018.822 24
6019.190 30
6019.559 31
6019.928 46
6020.297 43
6020.666 32
6021.035 33
6021.404 29
6021.773 31
6022.142 37
6022.511 40
6022.879 32
6023.248 43
6023.617 54
6023.986 50
6024.355 41
6024.724 44
6025.093 49
6025.462 36
6025.831 43
6026.201 43
6026.570 33
6026.939 35
6027.308 39
6027.677 36
6028.046 25
6028.415 41
6028.784 51
6029.153 56
6029.523 46
6029.892 35
6030.261 46
6030.630 40
6030.999 36
6031.368 39
6031.738 29
6032.107 42
6032.476 44
6032.845 41
6033.215 36
6033.584 45
6033.953 34
6034.323 39
6034.692 36
6035.061 33
6035.431 31
6035.800 22
6036.169 24
6036.539 31
6036.908 50
6037.277 45
6037.647 38
6038.016 37
6038.386 35
6038.755 40
6039.124 45
6039.494 42
6039.863 54
6040.233 53
6040.602 52
6040.972 48
6041.341 43
6041.711 32
6042.080 46
6042.450 51
6042.820 61
6043.189 62
6043.559 59
6043.928 66
6044.298 63
6044.668 65
6045.037 49
6045.407 48
6045.776 54
6046.146 56
6046.516 44
6046.885 50
6047.255 46
6047.625 39
6047.995 28
6048.364 32
6048.734 29
6049.104 32
6049.474 55
6049.843 58
6050.213 57
6050.583 53
6050.953 27
6051.323 33
6051.692 35
6052.062 38
6052.432 29
6052.802 40
6053.172 46
6053.542 49
6053.912 48
6054.282 37
6054.651 29
6055.021 24
6055.391 30
6055.761 33
6056.131 45
6056.501 38
6056.871 28
6057.241 37
6057.611 54
6057.981 48
6058.351 65
6058.721 75
6059.091 63
6059.461 50
6059.831 42
6060.202 40
6060.572 38
6060.942 32
6061.312 22
6061.682 27
6062.052 52
6062.422 62
6062.793 50
6063.163 49
6063.533 42
6063.903 49
6064.273 50
6064.644 38
6065.014 36
6065.384 38
6065.754 36
6066.125 38
6066.495 34
6066.865 36
6067.235 51
6067.606 54
6067.976 40
6068.346 33
6068.717 36
6069.087 50
6069.458 55
6069.828 57
6070.198 58
6070.569 71
6070.939 61
6071.310 67
6071.680 64
6072.050 46
6072.421 61
6072.791 55
6073.162 81
6073.532 67
6073.903 45
6074.273 48
6074.644 47
6075.014 43
6075.385 46
6075.756 55
6076.126 54
6076.497 70
6076.867 67
6077.238 53
6077.609 54
6077.979 67
6078.350 50
6078.720 32
6079.091 29
6079.462 31
6079.833 38
6080.203 57
6080.574 56
6080.945 55
6081.315 52
6081.686 41
6082.057 36
6082.428 54
6082.798 51
6083.169 50
6083.540 27
6083.911 30
6084.282 49
6084.652 38
6085.023 56
6085.394 61
6085.765 62
6086.136 51
6086.507 71
6086.878 68
6087.249 54
6087.620 55
6087.991 58
6088.361 43
6088.732 47
6089.103 54
6089.474 57
6089.845 46
6090.216 23
6090.587 32
6090.958 30
6091.329 31
6091.700 31
6092.072 35
6092.443 37
6092.814 32
6093.185 34
6093.556 30
6093.927 44
6094.298 61
6094.669 54
6095.040 49
6095.412 41
6095.783 46
6096.154 43
6096.525 36
6096.896 36
6097.268 31
6097.639 23
6098.010 31
6098.381 31
6098.753 38
6099.124 25
6099.495 48
6099.866 40
6100.238 33
6100.609 38
6100.980 41
6101.352 34
6101.723 25
6102.094 19
6102.466 26
6102.837 37
6103.209 52
6103.580 60
6103.951 52
6104.323 39
6104.694 34
6105.066 33
6105.437 31
6105.809 31
6106.180 32
6106.552 31
6106.923 38
6107.295 46
6107.666 29
6108.038 35
6108.409 24
6108.781 47
6109.153 36
6109.524 37
6109.896 34
6110.267 22
6110.639 21
6111.011 45
6111.382 56
6111.754 52
6112.126 48
6112.497 26
6112.869 20
6113.241 27
6113.612 26
6113.984 42
6114.356 34
6114.728 42
6115.099 29
6115.471 29
6115.843 36
6116.215 36
6116.587 37
6116.958 31
6117.330 30
6117.702 37
6118.074 31
6118.446 28
6118.818 31
6119.189 35
6119.561 37
6119.933 38
6120.305 38
6120.677 32
6121.049 21
6121.421 36
6121.793 44
6122.165 48
6122.537 68
6122.909 58
6123.281 47
6123.653 47
6124.025 51
6124.397 48
6124.769 56
6125.141 46
6125.513 48
6125.885 43
6126.257 29
6126.630 42
6127.002 39
6127.374 34
6127.746 28
6128.118 51
6128.490 62
6128.862 55
6129.235 44
6129.607 45
6129.979 45
6130.351 54
6130.723 60
6131.096 59
6131.468 51
6131.840 51
6132.213 50
6132.585 46
6132.957 36
6133.329 32
6133.702 36
6134.074 32
6134.446 28
6134.819 40
6135.191 27
6135.564 28
6135.936 42
6136.308 35
6136.681 58
6137.053 61
6137.426 62
6137.798 55
6138.171 56
6138.543 55
6138.915 42
6139.288 42
6139.660 41
6140.033 25
6140.406 22
6140.778 25
6141.151 26
6141.523 16
6141.896 19
6142.268 32
6142.641 36
6143.014 38
6143.386 50
6143.759 40
6144.131 49
6144.504 54
6144.877 49
6145.249 57
6145.622 48
6145.995 37
6146.367 47
6146.740 41
6147.113 47
6147.486 43
6147.858 41
6148.231 29
6148.604 33
6148.977 36
6149.350 48
6149.722 45
6150.095 38
6150.468 49
6150.841 51
6151.214 41
6151.587 45
6151.959 49
6152.332 43
6152.705 40
6153.078 33
6153.451 32
6153.824 36
6154.197 32
6154.570 41
6154.943 51
6155.316 45
6155.689 38
6156.062 19
6156.435 27
6156.808 38
6157.181 36
6157.554 41
6157.927 40
6158.300 42
6158.673 39
6159.046 36
6159.419 27
6159.793 24
6160.166 30
6160.539 36
6160.912 41
6161.285 35
6161.658 19
6162.031 23
6162.405 36
6162.778 44
6163.151 44
6163.524 38
6163.898 39
6164.271 31
6164.644 31
6165.017 52
6165.391 61
6165.764 32
6166.137 22
6166.510 37
6166.884 34
6167.257 33
6167.631 49
6168.004 36
6168.377 45
6168.751 46
6169.124 47
6169.497 33
6169.871 34
6170.244 33
6170.618 45
6170.991 42
6171.365 38
6171.738 42
6172.112 43
6172.485 48
6172.859 50
6173.232 64
6173.606 80
6173.979 77
6174.353 82
6174.726 53
6175.100 62
6175.474 56
6175.847 47
6176.221 45
6176.594 57
6176.968 51
6177.342 42
6177.715 31
6178.089 23
6178.463 26
6178.836 27
6179.210 32
6179.584 27
6179.957 35
6180.331 27
6180.705 31
6181.079 30
6181.452 27
6181.826 29
6182.200 37
6182.574 37
6182.948 32
6183.321 21
6183.695 26
6184.069 37
6184.443 32
6184.817 22
6185.191 24
6185.565 28
6185.939 40
6186.312 38
6186.686 22
6187.060 30
6187.434 30
6187.808 35
6188.182 38
6188.556 43
6188.930 46
6189.304 68
6189.678 64
6190.052 53
6190.426 64
6190.800 76
6191.174 77
6191.548 60
6191.923 37
6192.297 48
6192.671 49
6193.045 43
6193.419 34
6193.793 34
6194.167 62
6194.541 61
6194.916 54
6195.290 47
6195.664 51
6196.038 41
6196.412 42
6196.787 49
6197.161 53
6197.535 39
6197.909 60
6198.284 61
6198.658 52
6199.032 41
6199.407 26
6199.781 31
6200.155 31
6200.530 23
6200.904 43
6201.278 41
6201.653 32
6202.027 51
6202.402 43
6202.776 43
6203.150 52
6203.525 46
6203.899 30
6204.274 40
6204.648 39
6205.023 37
6205.397 53
6205.772 49
6206.146 44
6206.521 68
6206.895 61
6207.270 51
6207.644 48
6208.019 43
6208.393 45
6208.768 49
6209.143 48
6209.517 40
6209.892 45
6210.267 40
6210.641 37
6211.016 38
6211.391 42
6211.765 42
6212.140 31
6212.515 38
6212.889 38
6213.264 44
6213.639 51
6214.014 50
6214.388 48
6214.763 38
6215.138 45
6215.513 52
6215.887 55
6216.262 50
6216.637 42
6217.012 47
6217.387 46
6217.762 32
6218.137 39
6218.511 31
6218.886 32
6219.261 37
6219.636 41
6220.011 24
6220.386 43
6220.761 47
6221.136 37
6221.511 26
6221.886 27
6222.261 34
6222.636 28
6223.011 36
6223.386 41
6223.761 30
6224.136 30
6224.511 23
6224.886 33
6225.261 30
6225.636 35
6226.012 45
6226.387 49
6226.762 47
6227.137 53
6227.512 40
6227.887 35
6228.262 30
6228.638 23
6229.013 24
6229.388 37
6229.763 34
6230.138 31
6230.514 41
6230.889 45
6231.264 39
6231.640 32
6232.015 35
6232.390 44
6232.765 48
6233.141 32
6233.516 34
6233.891 40
6234.267 23
6234.642 10
6235.018 19
6235.393 29
6235.768 35
6236.144 33
6236.519 43
6236.895 39
6237.270 37
6237.646 36
6238.021 27
6238.397 43
6238.772 53
6239.148 43
6239.523 40
6239.899 44
6240.274 50
6240.650 53
6241.025 35
6241.401 29
6241.776 48
6242.152 40
6242.528 47
6242.903 41
6243.279 53
6243.655 58
6244.030 47
6244.406 59
6244.781 45
6245.157 31
6245.533 45
6245.909 44
6246.284 30
6246.660 28
6247.036 40
6247.412 41
6247.787 31
6248.163 25
6248.539 32
6248.915 40
6249.290 47
6249.666 43
6250.042 46
6250.418 34
6250.794 32
6251.170 34
6251.546 41
6251.921 46
6252.297 49
6252.673 33
6253.049 31
6253.425 25
6253.801 50
6254.177 31
6254.553 29
6254.929 31
6255.305 33
6255.681 28
6256.057 29
6256.433 24
6256.809 33
6257.185 51
6257.561 41
6257.937 40
6258.313 47
6258.689 43
6259.066 52
6259.442 53
6259.818 36
6260.194 44
6260.570 43
6260.946 43
6261.322 28
6261.699 49
6262.075 48
6262.451 47
6262.827 58
6263.203 39
6263.580 44
6263.956 32
6264.332 45
6264.708 61
6265.085 47
6265.461 27
6265.837 39
6266.214 53
6266.590 62
6266.966 91
6267.343 87
6267.719 61
6268.095 50
6268.472 55
6268.848 47
6269.225 59
6269.601 59
6269.977 78
6270.354 72
6270.730 65
6271.107 66
6271.483 78
6271.860 76
6272.236 85
6272.613 61
6272.989 71
6273.366 84
6273.742 79
6274.119 76
6274.496 84
6274.872 84
6275.249 76
6275.625 73
6276.002 87
6276.379 77
6276.755 90
6277.132 90
6277.508 99
6277.885 92
6278.262 69
6278.639 70
6279.015 79
6279.392 83
6279.769 66
6280.145 64
6280.522 62
6280.899 53
6281.276 56
6281.652 55
6282.029 53
6282.406 86
6282.783 91
6283.160 108
6283.537 91
6283.913 85
6284.290 69
6284.667 83
6285.044 101
6285.421 82
6285.798 75
6286.175 99
6286.552 120
6286.929 111
6287.306 79
6287.683 79
6288.059 96
6288.436 97
6288.813 81
6289.190 69
6289.568 91
6289.945 72
6290.322 86
6290.699 81
6291.076 69
6291.453 74
6291.830 86
6292.207 73
6292.584 62
6292.961 69
6293.338 60
6293.715 61
6294.093 69
6294.470 91
6294.847 88
6295.224 78
6295.601 86
6295.979 94
6296.356 108
6296.733 98
6297.110 80
6297.488 59
6297.865 49
6298.242 80
6298.619 84
6298.997 56
6299.374 56
6299.751 64
6300.129 61
6300.506 67
6300.883 66
6301.261 62
6301.638 57
6302.015 43
6302.393 35
6302.770 38
6303.148 49
6303.525 38
6303.903 37
6304.280 53
6304.658 58
6305.035 52
6305.412 47
6305.790 55
6306.168 51
6306.545 39
6306.923 27
6307.300 32
6307.678 41
6308.055 33
6308.433 44
6308.810 40
6309.188 36
6309.566 25
6309.943 21
6310.321 24
6310.699 27
6311.076 31
6311.454 36
6311.832 45
6312.209 41
6312.587 32
6312.965 33
6313.342 36
6313.720 56
6314.098 64
6314.476 59
6314.853 71
6315.231 67
6315.609 56
6315.987 32
6316.365 41
6316.743 42
6317.120 49
6317.498 49
6317.876 31
6318.254 37
6318.632 40
6319.010 34
6319.388 38
6319.766 41
6320.143 40
6320.521 42
6320.899 30
6321.277 31
6321.655 29
6322.033 44
6322.411 39
6322.789 48
6323.167 56
6323.545 52
6323.923 49
6324.302 41
6324.680 38
6325.058 51
6325.436 48
6325.814 35
6326.192 26
6326.570 33
6326.948 52
6327.326 44
6327.705 56
6328.083 70
6328.461 71
6328.839 63
6329.217 48
6329.595 47
6329.974 59
6330.352 73
6330.730 66
6331.108 65
6331.487 72
6331.865 68
6332.243 53
6332.622 59
6333.000 55
6333.378 56
6333.757 59
6334.135 37
6334.513 43
6334.892 50
6335.270 62
6335.648 67
6336.027 77
6336.405 75
6336.784 59
6337.162 57
6337.541 54
6337.919 42
6338.298 33
6338.676 52
6339.055 49
6339.433 42
6339.812 48
6340.190 44
6340.569 45
6340.947 25
6341.326 34
6341.704 54
6342.083 45
6342.462 41
6342.840 47
6343.219 42
6343.597 47
6343.976 29
6344.355 30
6344.733 26
6345.112 28
6345.491 24
6345.869 20
6346.248 28
6346.627 49
6347.006 47
6347.384 48
6347.763 41
6348.142 54
6348.521 76
6348.899 56
6349.278 48
6349.657 61
6350.036 69
6350.415 53
6350.794 66
6351.172 58
6351.551 41
6351.930 42
6352.309 38
6352.688 36
6353.067 49
6353.446 64
6353.825 73
6354.204 63
6354.583 45
6354.962 49
6355.341 53
6355.720 55
6356.099 49
6356.478 41
6356.857 42
6357.236 48
6357.615 42
6357.994 48
6358.373 46
6358.752 56
6359.131 42
6359.510 35
6359.889 41
6360.268 30
6360.648 29
6361.027 36
6361.406 39
6361.785 61
6362.164 68
6362.543 67
6362.923 45
6363.302 38
6363.681 41
6364.060 47
6364.440 31
6364.819 46
6365.198 49
6365.577 56
6365.957 61
6366.336 64
6366.715 48
6367.095 48
6367.474 39
6367.853 42
6368.233 48
6368.612 63
6368.991 51
6369.371 43
6369.750 38
6370.130 43
6370.509 38
6370.889 37
6371.268 38
6371.647 58
6372.027 42
6372.406 35
6372.786 46
6373.165 52
6373.545 59
6373.925 56
6374.304 50
6374.684 45
6375.063 53
6375.443 54
6375.822 57
6376.202 49
6376.582 38
6376.961 33
6377.341 32
6377.720 32
6378.100 45
6378.480 51
6378.859 63
6379.239 54
6379.619 53
6379.999 57
6380.378 55
6380.758 81
6381.138 76
6381.518 66
6381.897 68
6382.277 67
6382.657 54
6383.037 57
6383.417 97
6383.796 93
6384.176 76
6384.556 72
6384.936 71
6385.316 73
6385.696 74
6386.076 71
6386.456 90
6386.835 90
6387.215 73
6387.595 85
6387.975 101
6388.355 104
6388.735 110
6389.115 102
6389.495 90
6389.875 99
6390.255 106
6390.635 114
6391.015 98
6391.395 93
6391.775 74
6392.155 69
6392.536 69
6392.916 89
6393.296 76
6393.676 75
6394.056 86
6394.436 84
6394.816 83
6395.196 78
6395.577 84
6395.957 109
6396.337 85
6396.717 89
6397.097 105
6397.478 117
6397.858 100
6398.238 89
6398.618 83
6398.999 112
6399.379 100
6399.759 106
6400.140 106
6400.520 109
6400.900 100
6401.281 102
6401.661 114
6402.041 137
6402.422 135
6402.802 116
6403.183 103
6403.563 104
6403.943 106
6404.324 102
6404.704 77
6405.085 80
6405.465 89
6405.846 86
6406.226 87
6406.607 89
6406.987 89
6407.368 77
6407.748 72
6408.129 76
6408.509 85
6408.890 78
6409.271 68
6409.651 100
6410.032 114
6410.412 85
6410.793 85
6411.174 91
6411.554 93
6411.935 125
6412.316 136
6412.696 112
6413.077 108
6413.458 140
6413.838 133
6414.219 134
6414.600 143
6414.981 134
6415.361 132
6415.742 128
6416.123 156
6416.504 164
6416.885 172
6417.265 172
6417.646 188
6418.027 196
6418.408 178
6418.789 188
6419.170 178
6419.551 168
6419.932 178
6420.312 179
6420.693 195
6421.074 186
6421.455 192
6421.836 200
6422.217 230
6422.598 237
6422.979 236
6423.360 276
6423.741 260
6424.122 252
6424.503 298
6424.884 313
6425.265 321
6425.646 331
6426.027 407
6426.409 475
6426.790 555
6427.171 683
6427.552 926
6427.933 1111
6428.314 1290
6428.695 1572
6429.077 1797
6429.458 2109
6429.839 2392
6430.220 2623
6430.601 2977
6430.983 3270
6431.364 3476
6431.745 3664
6432.126 3723
6432.508 3861
6432.889 3907
6433.270 3910
6433.651 3894
6434.033 3535
6434.414 3229
6434.795 3098
6435.177 2853
6435.558 2667
6435.940 2372
6436.321 2096
6436.702 1821
6437.084 1503
6437.465 1361
6437.847 1229
6438.228 1026
6438.609 890
6438.991 781
6439.372 699
6439.754 598
6440.135 516
6440.517 474
6440.898 435
6441.280 400
6441.662 399
6442.043 377
6442.425 363
6442.806 342
6443.188 335
6443.569 380
6443.951 428
6444.333 445
6444.714 460
6445.096 517
6445.478 617
6445.859 597
6446.241 617
6446.623 672
6447.004 729
6447.386 721
6447.768 704
6448.149 687
6448.531 692
6448.913 698
6449.295 712
6449.677 686
6450.058 668
6450.440 596
6450.822 513
6451.204 500
6451.586 473
6451.967 433
6452.349 372
6452.731 374
6453.113 320
6453.495 249
6453.877 235
6454.259 221
6454.641 203
6455.023 183
6455.405 178
6455.787 175
6456.169 169
6456.551 139
6456.933 115
6457.315 129
6457.697 130
6458.079 99
6458.461 97
6458.843 85
6459.225 94
6459.607 87
6459.989 97
6460.371 103
6460.753 126
6461.135 134
6461.517 110
6461.899 121
6462.282 135
6462.664 106
6463.046 73
6463.428 99
6463.810 95
6464.193 93
6464.575 103
6464.957 82
6465.339 85
6465.722 55
6466.104 70
6466.486 51
6466.868 51
6467.251 52
6467.633 41
6468.015 51
6468.398 50
6468.780 44
6469.162 38
6469.545 50
6469.927 73
6470.309 69
6470.692 66
6471.074 89
6471.457 73
6471.839 76
6472.222 74
6472.604 67
6472.986 57
6473.369 62
6473.751 67
6474.134 54
6474.516 51
6474.899 67
6475.282 68
6475.664 52
6476.047 78
6476.429 80
6476.812 76
6477.194 53
6477.577 66
6477.960 74
6478.342 75
6478.725 82
6479.108 61
6479.490 56
6479.873 55
6480.256 62
6480.638 43
6481.021 45
6481.404 43
6481.786 64
6482.169 78
6482.552 60
6482.935 57
6483.317 51
6483.700 45
6484.083 61
6484.466 44
6484.849 51
6485.231 44
6485.614 64
6485.997 68
6486.380 51
6486.763 41
6487.146 34
6487.529 51
6487.912 55
6488.294 50
6488.677 44
6489.060 65
6489.443 68
6489.826 77
6490.209 68
6490.592 53
6490.975 67
6491.358 50
6491.741 47
6492.124 39
6492.507 49
6492.890 53
6493.273 70
6493.657 73
6494.040 57
6494.423 49
6494.806 51
6495.189 47
6495.572 41
6495.955 66
6496.338 56
6496.722 39
6497.105 37
6497.488 51
6497.871 52
6498.254 52
6498.638 56
6499.021 50
6499.404 53
6499.787 79
6500.171 90
6500.554 77
6500.937 65
6501.320 41
6501.704 45
6502.087 45
6502.470 45
6502.854 56
6503.237 44
6503.621 42
6504.004 55
6504.387 44
6504.771 42
6505.154 34
6505.538 44
6505.921 46
6506.304 49
6506.688 51
6507.071 45
6507.455 41
6507.838 54
6508.222 60
6508.605 55
6508.989 57
6509.372 54
6509.756 48
6510.140 42
6510.523 52
6510.907 57
6511.290 63
6511.674 87
6512.058 96
6512.441 73
6512.825 66
6513.208 72
6513.592 73
6513.976 67
6514.360 64
6514.743 59
6515.127 60
6515.511 67
6515.894 74
6516.278 68
6516.662 67
6517.046 64
6517.429 57
6517.813 53
6518.197 75
6518.581 52
6518.965 40
6519.348 59
6519.732 63
6520.116 57
6520.500 70
6520.884 63
6521.268 79
6521.652 96
6522.036 74
6522.420 82
6522.804 72
6523.187 70
6523.571 83
6523.955 86
6524.339 86
6524.723 73
6525.107 69
6525.491 90
6525.875 106
6526.259 95
6526.643 107
6527.028 86
6527.412 74
6527.796 82
6528.180 105
6528.564 120
6528.948 127
6529.332 117
6529.716 102
6530.100 102
6530.485 91
6530.869 94
6531.253 109
6531.637 102
6532.021 131
6532.406 127
6532.790 97
6533.174 76
6533.558 100
6533.943 100
6534.327 69
6534.711 97
6535.095 80
6535.480 73
6535.864 69
6536.248 73
6536.633 69
6537.017 68
6537.401 56
6537.786 62
6538.170 80
6538.555 74
6538.939 78
6539.323 79
6539.708 77
6540.092 93
6540.477 90
6540.861 70
6541.246 66
6541.630 71
6542.015 68
6542.399 85
6542.784 95
6543.168 78
6543.553 78
6543.937 83
6544.322 80
6544.706 77
6545.091 63
6545.476 61
6545.860 66
6546.245 79
6546.630 83
6547.014 73
6547.399 63
6547.784 68
6548.168 56
6548.553 72
6548.938 74
6549.322 63
6549.707 66
6550.092 64
6550.477 84
6550.861 79
6551.246 78
6551.631 83
6552.016 75
6552.400 68
6552.785 83
6553.170 94
6553.555 71
6553.940 64
6554.325 57
6554.709 67
6555.094 88
6555.479 107
6555.864 78
6556.249 97
6556.634 94
6557.019 89
6557.404 83
6557.789 68
6558.174 54
6558.559 64
6558.944 62
6559.329 64
6559.714 64
6560.099 45
6560.484 58
6560.869 95
6561.254 72
6561.639 90
6562.024 84
6562.409 65
6562.794 80
6563.180 80
6563.565 91
6563.950 86
6564.335 73
6564.720 75
6565.105 68
6565.490 58
6565.876 85
6566.261 71
6566.646 78
6567.031 86
6567.417 89
6567.802 100
6568.187 87
6568.572 90
6568.958 96
6569.343 114
6569.728 113
6570.114 104
6570.499 95
6570.884 98
6571.270 97
6571.655 100
6572.040 82
6572.426 101
6572.811 129
6573.197 125
6573.582 109
6573.967 117
6574.353 108
6574.738 103
6575.124 109
6575.509 106
6575.895 90
6576.280 93
6576.666 124
6577.051 113
6577.437 116
6577.822 112
6578.208 102
6578.594 107
6578.979 97
6579.365 94
6579.750 88
6580.136 85
6580.522 81
6580.907 87
6581.293 109
6581.679 118
6582.064 131
6582.450 173
6582.836 163
6583.221 161
6583.607 169
6583.993 175
6584.379 163
6584.764 154
6585.150 156
6585.536 181
6585.922 181
6586.307 172
6586.693 159
6587.079 178
6587.465 181
6587.851 186
6588.237 199
6588.622 189
6589.008 171
6589.394 183
6589.780 177
6590.166 156
6590.552 173
6590.938 201
6591.324 204
6591.710 188
6592.096 195
6592.482 193
6592.868 194
6593.254 188
6593.640 173
6594.026 164
6594.412 172
6594.798 165
6595.184 159
6595.570 158
6595.956 165
6596.342 185
6596.728 170
6597.114 192
6597.500 179
6597.887 163
6598.273 183
6598.659 173
6599.045 178
6599.431 196
6599.817 177
6600.204 196
6600.590 216
6600.976 238
6601.362 246
6601.749 215
6602.135 216
6602.521 233
6602.907 246
6603.294 240
6603.680 247
6604.066 229
6604.453 227
6604.839 221
6605.225 204
6605.612 224
6605.998 225
6606.384 237
6606.771 227
6607.157 195
6607.544 216
6607.930 211
6608.316 228
6608.703 240
6609.089 253
6609.476 252
6609.862 293
6610.249 331
6610.635 370
6611.022 404
6611.408 414
6611.795 440
6612.182 473
6612.568 491
6612.955 522
6613.341 531
6613.728 549
6614.114 528
6614.501 533
6614.888 569
6615.274 605
6615.661 569
6616.048 569
6616.434 576
6616.821 555
6617.208 574
6617.594 572
6617.981 573
6618.368 579
6618.755 573
6619.141 605
6619.528 683
6619.915 649
6620.302 655
6620.689 702
6621.075 727
6621.462 781
6621.849 785
6622.236 832
6622.623 982
6623.010 1055
6623.396 1096
6623.783 1197
6624.170 1404
6624.557 1692
6624.944 2047
6625.331 2416
6625.718 2875
6626.105 3478
6626.492 4148
6626.879 5070
6627.266 6116
6627.653 7040
6628.040 8082
6628.427 9212
6628.814 10364
6629.201 11440
6629.588 12330
6629.975 12722
6630.362 13208
6630.749 13623
6631.136 13714
6631.524 13797
6631.911 13376
6632.298 12808
6632.685 12217
6633.072 11500
6633.459 10865
6633.847 10049
6634.234 9170
6634.621 8339
6635.008 7555
6635.395 6744
6635.783 6029
6636.170 5403
6636.557 4833
6636.944 4312
6637.332 3860
6637.719 3480
6638.106 3145
6638.494 2905
6638.881 2585
6639.268 2346
6639.656 2134
6640.043 1995
6640.430 1871
6640.818 1838
6641.205 1745
6641.593 1740
6641.980 1675
6642.367 1747
6642.755 1849
6643.142 1848
6643.530 1891
6643.917 1950
6644.305 2025
6644.692 2085
6645.080 2130
6645.467 2122
6645.855 2111
6646.242 2120
6646.630 2184
6647.018 2159
6647.405 2128
6647.793 2048
6648.180 1862
6648.568 1766
6648.956 1755
6649.343 1639
6649.731 1489
6650.118 1382
6650.506 1178
6650.894 1052
6651.282 973
6651.669 860
6652.057 775
6652.445 705
6652.832 661
6653.220 609
6653.608 545
6653.996 513
6654.383 469
6654.771 443
6655.159 394
6655.547 366
6655.935 332
6656.323 297
6656.710 258
6657.098 231
6657.486 212
6657.874 231
6658.262 225
6658.650 184
6659.038 166
6659.426 173
6659.814 158
6660.202 159
6660.590 151
6660.977 180
6661.365 200
6661.753 173
6662.141 149
6662.530 137
6662.918 146
6663.306 153
6663.694 148
6664.082 126
6664.470 135
6664.858 114
6665.246 109
6665.634 87
6666.022 89
6666.410 96
6666.798 77
6667.187 96
6667.575 68
6667.963 64
6668.351 103
6668.739 91
6669.128 97
6669.516 100
6669.904 100
6670.292 99
6670.681 103
6671.069 90
6671.457 87
6671.845 86
6672.234 81
6672.622 102
6673.010 86
6673.399 108
6673.787 121
6674.175 91
6674.564 71
6674.952 91
6675.340 95
6675.729 89
6676.117 79
6676.506 91
6676.894 86
6677.283 74
6677.671 59
6678.060 76
6678.448 71
6678.837 53
6679.225 55
6679.614 80
6680.002 92
6680.391 84
6680.779 71
6681.168 76
6681.556 50
6681.945 64
6682.333 73
6682.722 72
6683.111 62
6683.499 60
6683.888 59
6684.277 61
6684.665 80
6685.054 72
6685.443 80
6685.831 84
6686.220 79
6686.609 61
6686.998 52
6687.386 51
6687.775 44
6688.164 59
6688.553 69
6688.941 63
6689.330 73
6689.719 55
6690.108 62
6690.497 68
6690.885 59
6691.274 68
6691.663 82
6692.052 79
6692.441 64
6692.830 62
6693.219 42
6693.608 30
6693.997 33
6694.386 49
6694.774 50
6695.163 40
6695.552 25
6695.941 34
6696.330 41
6696.719 42
6697.108 44
6697.498 47
6697.887 51
6698.276 46
6698.665 39
6699.054 37
6699.443 37
6699.832 44
6700.221 34
6700.610 29
6700.999 30
6701.388 24
6701.778 25
6702.167 33
6702.556 40
6702.945 31
6703.334 48
6703.724 55
6704.113 42
6704.502 43
6704.891 56
6705.281 47
6705.670 56
6706.059 44
6706.448 31
6706.838 38
6707.227 32
6707.616 35
6708.006 38
6708.395 29
6708.784 29
6709.174 36
6709.563 33
6709.953 32
6710.342 47
6710.731 43
6711.121 47
6711.510 74
6711.900 52
6712.289 47
6712.679 28
6713.068 40
6713.458 45
6713.847 39
6714.237 27
6714.626 30
6715.016 31
6715.405 20
6715.795 24
6716.184 23
6716.574 46
6716.964 51
6717.353 42
6717.743 53
6718.133 45
6718.522 40
6718.912 33
6719.301 37
6719.691 36
6720.081 46
6720.471 64
6720.860 62
6721.250 48
6721.640 44
6722.029 34
6722.419 39
6722.809 48
6723.199 41
6723.589 42
6723.978 45
6724.368 43
6724.758 45
6725.148 42
6725.538 41
6725.928 51
6726.317 38
6726.707 32
6727.097 24
6727.487 28
6727.877 29
6728.267 29
6728.657 30
6729.047 35
6729.437 35
6729.827 40
6730.217 27
6730.607 42
6730.997 41
6731.387 33
6731.777 39
6732.167 19
6732.557 33
6732.947 41
6733.337 30
6733.727 33
6734.117 30
6734.507 37
6734.897 37
6735.288 33
6735.678 28
6736.068 23
6736.458 29
6736.848 42
6737.238 54
6737.629 43
6738.019 41
6738.409 38
6738.799 36
6739.189 34
6739.580 34
6739.970 47
6740.360 57
6740.751 39
6741.141 32
6741.531 24
6741.922 23
6742.312 43
6742.702 62
6743.093 57
6743.483 53
6743.873 47
6744.264 49
6744.654 55
6745.044 46
6745.435 53
6745.825 58
6746.216 37
6746.606 44
6746.997 39
6747.387 39
6747.778 47
6748.168 53
6748.559 47
6748.949 43
6749.340 49
6749.730 40
6750.121 39
6750.511 34
6750.902 40
6751.293 48
6751.683 51
6752.074 67
6752.464 45
6752.855 42
6753.246 34
6753.636 33
6754.027 37
6754.418 34
6754.808 34
6755.199 41
6755.590 39
6755.981 32
6756.371 27
6756.762 36
6757.153 27
6757.544 36
6757.934 18
6758.325 18
6758.716 6
6759.107 43
6759.498 39
6759.888 49
6760.279 41
6760.670 37
6761.061 45
6761.452 28
6761.843 39
6762.234 52
6762.625 42
6763.016 52
6763.407 46
6763.798 38
6764.188 33
6764.579 42
6764.970 48
6765.361 40
6765.752 37
6766.143 41
6766.535 38
6766.926 30
6767.317 38
6767.708 28
6768.099 34
6768.490 37
6768.881 35
6769.272 44
6769.663 43
6770.054 47
6770.445 36
6770.837 38
6771.228 32
6771.619 36
6772.010 31
6772.401 31
6772.793 46
6773.184 53
6773.575 57
6773.966 47
6774.358 40
6774.749 31
6775.140 42
6775.531 31
6775.923 36
6776.314 47
6776.705 39
6777.097 44
6777.488 39
6777.879 32
6778.271 29
6778.662 44
6779.054 61
6779.445 45
6779.836 48
6780.228 42
6780.619 44
6781.011 42
6781.402 43
6781.794 38
6782.185 26
6782.577 49
6782.968 57
6783.360 73
6783.751 64
6784.143 47
6784.534 47
6784.926 40
6785.317 53
6785.709 45
6786.101 41
6786.492 45
6786.884 42
6787.275 31
6787.667 28
6788.059 37
6788.450 32
6788.842 48
6789.234 51
6789.625 81
6790.017 82
6790.409 67
6790.801 86
6791.192 83
6791.584 98
6791.976 106
6792.368 99
6792.759 92
6793.151 88
6793.543 102
6793.935 108
6794.327 103
6794.718 92
6795.110 89
6795.502 82
6795.894 67
6796.286 72
6796.678 71
6797.070 65
6797.462 72
6797.854 62
6798.246 50
6798.638 56
6799.030 55
6799.422 71
6799.813 78
6800.206 61
6800.598 73
6800.990 56
6801.382 55
6801.774 51
6802.166 46
6802.558 50
6802.950 42
6803.342 40
6803.734 48
6804.126 46
6804.518 72
6804.910 58
6805.303 45
6805.695 52
6806.087 65
6806.479 55
6806.871 44
6807.263 59
6807.656 59
6808.048 46
6808.440 30
6808.832 48
6809.225 78
6809.617 73
6810.009 49
6810.402 49
6810.794 53
6811.186 65
6811.578 55
6811.971 56
6812.363 55
6812.756 56
6813.148 54
6813.540 50
6813.933 47
6814.325 34
6814.718 35
6815.110 40
6815.502 52
6815.895 58
6816.287 55
6816.680 70
6817.072 57
6817.465 78
6817.857 87
6818.250 59
6818.642 45
6819.035 53
6819.427 59
6819.820 66
6820.213 86
6820.605 61
6820.998 55
6821.390 49
6821.783 64
6822.176 67
6822.568 73
6822.961 69
6823.354 73
6823.746 58
6824.139 40
6824.532 55
6824.924 64
6825.317 68
6825.710 83
6826.103 70
6826.495 62
6826.888 55
6827.281 61
6827.674 51
6828.067 63
6828.459 71
6828.852 60
6829.245 63
6829.638 75
6830.031 73
6830.424 68
6830.816 79
6831.209 90
6831.602 86
6831.995 122
6832.388 125
6832.781 118
6833.174 106
6833.567 110
6833.960 142
6834.353 203
6834.746 196
6835.139 182
6835.532 228
6835.925 246
6836.318 237
6836.711 250
6837.104 263
6837.497 293
6837.890 273
6838.283 274
6838.676 230
6839.070 235
6839.463 240
6839.856 203
6840.249 170
6840.642 171
6841.035 165
6841.429 136
6841.822 105
6842.215 107
6842.608 122
6843.001 114
6843.395 105
6843.788 79
6844.181 67
6844.574 87
6844.968 95
6845.361 114
6845.754 95
6846.148 77
6846.541 72
6846.934 77
6847.328 68
6847.721 82
6848.114 90
6848.508 87
6848.901 104
6849.295 123
6849.688 102
6850.082 129
6850.475 122
6850.868 126
6851.262 133
6851.655 117
6852.049 110
6852.442 135
6852.836 123
6853.229 118
6853.623 117
6854.017 117
6854.410 135
6854.804 128
6855.197 140
6855.591 136
6855.984 115
6856.378 155
6856.772 147
6857.165 172
6857.559 146
6857.953 114
6858.346 126
6858.740 115
6859.134 101
6859.527 82
6859.921 94
6860.315 101
6860.709 87
6861.102 94
6861.496 113
6861.890 106
6862.284 88
6862.677 81
6863.071 56
6863.465 74
6863.859 88
6864.253 77
6864.647 56
6865.040 46
6865.434 50
6865.828 64
6866.222 43
6866.616 49
6867.010 56
6867.404 49
6867.798 61
6868.192 53
6868.586 45
6868.980 53
6869.374 50
6869.768 53
6870.162 56
6870.556 61
6870.950 81
6871.344 79
6871.738 74
6872.132 62
6872.526 82
6872.920 66
6873.314 68
6873.708 76
6874.102 82
6874.497 81
6874.891 73
6875.285 94
6875.679 108
6876.073 101
6876.467 113
6876.862 138
6877.256 149
6877.650 153
6878.044 167
6878.439 177
6878.833 176
6879.227 176
6879.621 193
6880.016 206
6880.410 188
6880.804 191
6881.199 173
6881.593 172
6881.987 150
6882.382 159
6882.776 137
6883.170 112
6883.565 87
6883.959 66
6884.354 53
6884.748 44
6885.142 47
6885.537 68
6885.931 58
6886.326 51
6886.720 59
6887.115 44
6887.509 58
6887.904 41
6888.298 41
6888.693 46
6889.087 38
6889.482 41
6889.877 38
6890.271 36
6890.666 48
6891.060 33
6891.455 39
6891.850 47
6892.244 40
6892.639 38
6893.034 33
6893.428 35
6893.823 47
6894.218 48
6894.612 43
6895.007 60
6895.402 59
6895.797 59
6896.191 54
6896.586 54
6896.981 36
6897.376 29
6897.771 40
6898.165 44
6898.560 45
6898.955 46
6899.350 41
6899.745 49
6900.140 40
6900.534 45
6900.929 42
6901.324 39
6901.719 27
6902.114 33
6902.509 27
6902.904 35
6903.299 37
6903.694 40
6904.089 65
6904.484 58
6904.879 49
6905.274 35
6905.669 43
6906.064 53
6906.459 55
6906.854 45
6907.249 42
6907.644 52
6908.039 44
6908.434 42
6908.829 56
6909.225 61
6909.620 68
6910.015 79
6910.410 74
6910.805 58
6911.200 41
6911.596 31
6911.991 37
6912.386 56
6912.781 49
6913.177 44
6913.572 54
6913.967 56
6914.362 56
6914.758 47
6915.153 51
6915.548 58
6915.944 36
6916.339 52
6916.734 49
6917.130 48
6917.525 62
6917.920 73
6918.316 61
6918.711 68
6919.106 82
6919.502 98
6919.897 88
6920.293 83
6920.688 84
6921.084 66
6921.479 51
6921.875 37
6922.270 42
6922.666 47
6923.061 45
6923.457 67
6923.852 84
6924.248 56
6924.643 55
6925.039 45
6925.435 40
6925.830 51
6926.226 41
6926.621 30
6927.017 39
6927.413 56
6927.808 59
6928.204 55
6928.600 53
6928.995 51
6929.391 53
6929.787 41
6930.183 61
6930.578 70
6930.974 63
6931.370 55
6931.766 71
6932.161 43
6932.557 44
6932.953 49
6933.349 51
6933.745 38
6934.140 49
6934.536 63
6934.932 65
6935.328 70
6935.724 71
6936.120 70
6936.516 82
6936.912 88
6937.308 77
6937.703 103
6938.099 90
6938.495 98
6938.891 87
6939.287 87
6939.683 75
6940.079 76
6940.475 64
6940.871 63
6941.267 105
6941.663 113
6942.060 126
6942.456 109
6942.852 73
6943.248 60
6943.644 64
6944.040 58
6944.436 46
6944.832 56
6945.228 43
6945.625 47
6946.021 46
6946.417 53
6946.813 48
6947.209 38
6947.606 24
6948.002 36
6948.398 50
6948.794 39
6949.191 39
6949.587 49
6949.983 45
6950.380 39
6950.776 35
6951.172 49
6951.568 41
6951.965 33
6952.361 33
6952.758 43
6953.154 54
6953.550 61
6953.947 54
6954.343 50
6954.740 64
6955.136 48
6955.532 33
6955.929 29
6956.325 29
6956.722 26
6957.118 29
6957.515 46
6957.911 52
6958.308 35
6958.704 30
6959.101 37
6959.498 49
6959.894 44
6960.291 41
6960.687 40
6961.084 54
6961.481 49
6961.877 60
6962.274 70
6962.670 50
6963.067 47
6963.464 55
6963.860 47
6964.257 46
6964.654 51
6965.051 52
6965.447 63
6965.844 42
6966.241 54
6966.638 45
6967.034 50
6967.431 51
6967.828 52
6968.225 45
6968.622 52
6969.018 65
6969.415 62
6969.812 50
6970.209 50
6970.606 43
6971.003 37
6971.400 31
6971.797 42
6972.193 33
6972.590 33
6972.987 44
6973.384 30
6973.781 35
6974.178 45
6974.575 34
6974.972 30
6975.369 32
6975.766 32
6976.163 50
6976.560 44
6976.957 41
6977.354 37
6977.752 48
6978.149 45
6978.546 45
6978.943 42
6979.340 45
6979.737 72
6980.134 67
6980.531 64
6980.929 62
6981.326 37
6981.723 38
6982.120 46
6982.517 47
6982.915 45
6983.312 52
6983.709 43
6984.106 30
6984.504 21
6984.901 42
6985.298 36
6985.695 30
6986.093 31
6986.490 26
6986.887 28
6987.285 45
6987.682 35
6988.080 39
6988.477 39
6988.874 46
6989.272 43
6989.669 51
6990.067 48
6990.464 50
6990.861 44
6991.259 38
6991.656 43
6992.054 36
6992.451 26
6992.849 27
6993.246 36
6993.644 46
6994.041 43
6994.439 45
6994.837 37
6995.234 35
6995.632 44
6996.029 44
6996.427 43
6996.825 44
6997.222 40
6997.620 44
6998.018 26
6998.415 40
6998.813 50
6999.211 44
6999.608 56
7000.006 59
7000.404 59
7000.801 75
7001.199 61
7001.597 60
7001.995 57
7002.392 68
7002.790 53
7003.188 46
7003.586 36
7003.984 35
7004.382 34
7004.779 41
7005.177 61
7005.575 56
7005.973 72
7006.371 69
7006.769 45
7007.167 44
7007.565 35
7007.963 48
7008.361 43
7008.758 42
7009.156 57
7009.554 58
7009.952 49
7010.350 58
7010.748 57
7011.146 52
7011.545 45
7011.943 36
7012.341 32
7012.739 37
7013.137 38
7013.535 46
7013.933 47
7014.331 43
7014.729 38
7015.127 38
7015.526 42
7015.924 37
7016.322 31
7016.720 43
7017.118 48
7017.516 54
7017.915 71
7018.313 84
7018.711 64
7019.109 43
7019.508 43
7019.906 50
7020.304 34
7020.703 45
7021.101 47
7021.499 58
7021.897 57
7022.296 53
7022.694 43
7023.093 39
7023.491 45
7023.889 65
7024.288 58
7024.686 82
7025.085 97
7025.483 118
7025.881 138
7026.280 123
7026.678 136
7027.077 150
7027.475 174
7027.874 196
7028.272 275
7028.671 301
7029.069 251
7029.468 242
7029.866 235
7030.265 216
7030.664 207
7031.062 196
7031.461 175
7031.859 179
7032.258 159
7032.657 133
7033.055 124
7033.454 131
7033.853 94
7034.251 87
7034.650 74
7035.049 62
7035.447 70
7035.846 82
7036.245 82
7036.644 96
7037.042 90
7037.441 74
7037.840 76
7038.239 44
7038.638 52
7039.036 64
7039.435 47
7039.834 50
7040.233 42
7040.632 45
7041.031 59
7041.430 76
7041.828 56
7042.227 50
7042.626 43
7043.025 42
7043.424 62
7043.823 61
7044.222 43
7044.621 43
7045.020 47
7045.419 32
7045.818 37
7046.217 38
7046.616 42
7047.015 42
7047.414 41
7047.813 59
7048.212 59
7048.611 65
7049.010 46
7049.410 42
7049.809 30
7050.208 30
7050.607 29
7051.006 40
7051.405 43
7051.804 30
7052.204 32
7052.603 33
7053.002 23
7053.401 36
7053.801 40
7054.200 54
7054.599 53
7054.998 34
7055.398 38
7055.797 30
7056.196 34
7056.596 32
7056.995 34
7057.394 38
7057.794 29
7058.193 24
7058.592 24
7058.992 29
7059.391 47
7059.790 33
7060.190 33
7060.589 41
7060.989 32
7061.388 50
7061.788 51
7062.187 55
7062.587 35
7062.986 42
7063.386 35
7063.785 36
7064.185 34
7064.584 36
7064.984 41
7065.383 27
7065.783 38
7066.182 33
7066.582 34
7066.982 38
7067.381 43
7067.781 39
7068.180 49
7068.580 45
7068.980 43
7069.379 29
7069.779 35
7070.179 46
7070.579 46
7070.978 34
7071.378 38
7071.778 28
7072.178 29
7072.577 36
7072.977 31
7073.377 32
7073.777 37
7074.176 35
7074.576 34
7074.976 35
7075.376 29
7075.776 41
7076.176 32
7076.576 31
7076.975 28
7077.375 23
7077.775 20
7078.175 30
7078.575 25
7078.975 29
7079.375 22
7079.775 26
7080.175 32
7080.575 43
7080.975 34
7081.375 38
7081.775 50
7082.175 35
7082.575 32
7082.975 18
7083.375 29
7083.775 33
7084.175 30
7084.575 29
7084.976 32
7085.376 33
7085.776 38
7086.176 19
7086.576 30
7086.976 43
7087.376 43
7087.777 32
7088.177 29
7088.577 26
7088.977 19
7089.378 26
7089.778 33
7090.178 37
7090.578 37
7090.979 23
7091.379 18
7091.779 13
7092.180 19
7092.580 29
7092.980 22
7093.381 33
7093.781 22
7094.181 30
7094.582 25
7094.982 18
7095.382 19
7095.783 22
7096.183 26
7096.584 29
7096.984 31
7097.385 35
7097.785 29
7098.186 14
7098.586 19
7098.987 28
7099.387 25
7099.788 24
7100.188 28
7100.589 20
7100.989 32
7101.390 45
7101.791 40
7102.191 42
7102.592 25
7102.992 25
7103.393 30
7103.794 32
7104.194 41
7104.595 37
7104.996 34
7105.396 32
7105.797 31
7106.198 21
7106.598 25
7106.999 40
7107.400 45
7107.801 47
7108.201 35
7108.602 41
7109.003 43
7109.404 54
7109.805 47
7110.206 45
7110.606 32
7111.007 36
7111.408 63
7111.809 52
7112.210 39
7112.611 40
7113.012 51
7113.413 47
7113.813 42
7114.214 47
7114.615 51
7115.016 37
7115.417 30
7115.818 28
7116.219 45
7116.620 36
7117.021 41
7117.422 37
7117.823 35
7118.224 52
7118.625 49
7119.026 49
7119.428 42
7119.829 38
7120.230 41
7120.631 44
7121.032 40
7121.433 35
7121.834 39
7122.235 41
7122.637 28
7123.038 25
7123.439 30
7123.840 42
7124.241 39
7124.643 36
7125.044 44
7125.445 48
7125.846 45
7126.248 40
7126.649 38
7127.050 30
7127.452 40
7127.853 28
7128.254 39
7128.656 68
7129.057 67
7129.458 57
7129.860 37
7130.261 40
7130.663 41
7131.064 43
7131.465 30
7131.867 29
7132.268 23
7132.670 36
7133.071 40
7133.473 29
7133.874 27
7134.276 38
7134.677 30
7135.079 28
7135.480 33
7135.882 31
7136.283 35
7136.685 37
7137.086 17
7137.488 30
7137.890 39
7138.291 32
7138.693 26
7139.095 31
7139.496 36
7139.898 34
7140.300 34
7140.701 31
7141.103 35
7141.505 30
7141.906 40
7142.308 25
7142.710 28
7143.112 52
7143.513 36
7143.915 33
7144.317 47
7144.719 37
7145.120 42
7145.522 58
7145.924 53
7146.326 47
7146.728 39
7147.130 34
7147.532 20
7147.933 34
7148.335 56
7148.737 36
7149.139 29
7149.541 43
7149.943 36
7150.345 37
7150.747 40
7151.149 25
7151.551 31
7151.953 42
7152.355 56
7152.757 56
7153.159 51
7153.561 52
7153.963 42
7154.365 45
7154.767 38
7155.169 41
7155.571 39
7155.973 36
7156.376 34
7156.778 30
7157.180 29
7157.582 30
7157.984 33
7158.386 29
7158.789 35
7159.191 32
7159.593 35
7159.995 21
7160.397 32
7160.800 35
7161.202 28
7161.604 29
7162.006 25
7162.409 23
7162.811 20
7163.213 35
7163.616 41
7164.018 31
7164.420 39
7164.823 39
7165.225 29
7165.628 38
7166.030 40
7166.432 40
7166.835 40
7167.237 40
7167.640 28
7168.042 27
7168.445 33
7168.847 31
7169.249 47
7169.652 33
7170.054 29
7170.457 27
7170.860 42
7171.262 40
7171.665 33
7172.067 36
7172.470 32
7172.872 30
7173.275 38
7173.678 29
7174.080 32
7174.483 34
7174.885 29
7175.288 29
7175.691 41
7176.093 43
7176.496 33
7176.899 24
7177.301 17
7177.704 22
7178.107 22
7178.510 22
7178.912 13
7179.315 24
7179.718 25
7180.121 23
7180.524 31
7180.926 23
7181.329 30
7181.732 32
7182.135 26
7182.538 30
7182.941 22
7183.343 23
7183.746 29
7184.149 28
7184.552 29
7184.955 28
7185.358 22
7185.761 26
7186.164 24
7186.567 16
7186.970 29
7187.373 24
7187.776 21
7188.179 28
7188.582 34
7188.985 46
7189.388 22
7189.791 17
7190.194 29
7190.597 41
7191.000 33
7191.403 48
7191.807 52
7192.210 43
7192.613 28
7193.016 25
7193.419 23
7193.822 25
7194.225 22
7194.629 28
7195.032 26
7195.435 23
7195.838 28
7196.242 27
7196.645 25
7197.048 26
7197.451 38
7197.855 37
7198.258 32
7198.661 30
7199.065 30
7199.468 27
7199.871 29
7200.275 38
7200.678 47
7201.081 45
7201.485 44
7201.888 27
7202.291 23
7202.695 22
7203.098 22
7203.502 40
7203.905 36
7204.309 28
7204.712 32
7205.116 35
7205.519 44
7205.923 45
7206.326 38
7206.730 40
7207.133 43
7207.537 32
7207.940 51
7208.344 23
7208.748 28
7209.151 31
7209.555 29
7209.958 40
7210.362 26
7210.766 30
7211.169 22
7211.573 27
7211.977 23
7212.380 31
7212.784 29
7213.188 19
7213.591 23
7213.995 29
7214.399 30
7214.803 32
7215.206 33
7215.610 29
7216.014 28
7216.418 25
7216.822 38
7217.225 29
7217.629 33
7218.033 25
7218.437 24
7218.841 40
7219.245 30
7219.649 29
7220.053 54
7220.456 44
7220.860 25
7221.264 25
7221.668 27
7222.072 27
7222.476 40
7222.880 35
7223.284 30
7223.688 24
7224.092 30
7224.496 27
7224.900 34
7225.304 37
7225.708 25
7226.113 27
7226.517 42
7226.921 36
7227.325 32
7227.729 30
7228.133 24
7228.537 33
7228.941 25
7229.345 31
7229.750 46
7230.154 50
7230.558 39
7230.962 24
7231.366 32
7231.771 36
7232.175 33
7232.579 29
7232.983 54
7233.388 50
7233.792 50
7234.196 37
7234.601 40
7235.005 45
7235.409 33
7235.814 23
7236.218 36
7236.622 44
7237.027 30
7237.431 33
7237.836 30
7238.240 16
7238.644 15
7239.049 19
7239.453 16
7239.858 29
7240.262 36
7240.667 27
7241.071 49
7241.476 57
7241.880 50
7242.285 31
7242.689 20
7243.094 18
7243.498 30
7243.903 37
7244.307 38
7244.712 32
7245.117 36
7245.521 45
7245.926 38
7246.331 35
7246.735 24
7247.140 26
7247.545 19
7247.949 37
7248.354 36
7248.759 46
7249.163 32
7249.568 29
7249.973 17
7250.378 27
7250.782 25
7251.187 16
7251.592 30
7251.997 31
7252.401 34
7252.806 34
7253.211 25
7253.616 22
7254.021 30
7254.426 26
7254.831 35
7255.235 30
7255.640 29
7256.045 30
7256.450 34
7256.855 41
7257.260 32
7257.665 38
7258.070 38
7258.475 36
7258.880 38
7259.285 30
7259.690 24
7260.095 23
7260.500 23
7260.905 34
7261.310 27
7261.715 21
7262.120 30
7262.525 27
7262.930 22
7263.336 21
7263.741 26
7264.146 27
7264.551 20
7264.956 25
7265.361 22
7265.766 14
7266.172 19
7266.577 23
7266.982 25
7267.387 19
7267.793 21
7268.198 19
7268.603 23
7269.008 28
7269.414 21
7269.819 27
7270.224 35
7270.629 31
7271.035 29
7271.440 29
7271.845 46
7272.251 37
7272.656 39
7273.062 31
7273.467 28
7273.872 35
7274.278 19
7274.683 25
7275.089 32
7275.494 31
7275.900 29
7276.305 35
7276.711 31
7277.116 20
7277.522 26
7277.927 22
7278.333 21
7278.738 31
7279.144 44
7279.549 27
7279.955 22
7280.360 23
7280.766 29
7281.172 25
7281.577 26
7281.983 37
7282.388 30
7282.794 23
7283.200 23
7283.605 28
7284.011 34
7284.417 40
7284.823 39
7285.228 40
7285.634 49
7286.040 40
7286.446 43
7286.851 52
7287.257 52
7287.663 47
7288.069 44
7288.474 36
7288.880 32
7289.286 28
7289.692 31
7290.098 37
7290.504 43
7290.910 37
7291.315 35
7291.721 39
7292.127 48
7292.533 53
7292.939 55
7293.345 49
7293.751 44
7294.157 23
7294.563 21
7294.969 32
7295.375 34
7295.781 34
7296.187 36
7296.593 41
7296.999 41
7297.405 33
7297.811 29
7298.217 30
7298.623 33
7299.030 39
7299.436 37
7299.842 20
7300.248 20
7300.654 21
7301.060 30
7301.466 17
7301.873 23
7302.279 26
7302.685 34
7303.091 30
7303.497 27
7303.904 25
7304.310 28
7304.716 29
7305.122 24
7305.529 31
7305.935 41
7306.341 36
7306.748 21
7307.154 25
7307.560 23
7307.967 31
7308.373 38
7308.779 35
7309.186 27
7309.592 17
7309.999 17
7310.405 30
7310.811 23
7311.218 27
7311.624 22
7312.031 23
7312.437 26
7312.844 28
7313.250 24
7313.657 29
7314.063 30
7314.470 32
7314.876 29
7315.283 21
7315.689 26
7316.096 28
7316.503 17
7316.909 21
7317.316 28
7317.722 29
7318.129 24
7318.536 33
7318.942 25
7319.349 29
7319.756 40
7320.162 24
7320.569 25
7320.976 22
7321.383 34
7321.789 27
7322.196 30
7322.603 27
7323.010 29
7323.416 23
7323.823 29
7324.230 27
7324.637 26
7325.044 19
7325.450 33
7325.857 27
7326.264 15
7326.671 20
7327.078 39
7327.485 48
7327.892 37
7328.299 24
7328.706 23
7329.113 19
7329.519 21
7329.926 27
7330.333 24
7330.740 23
7331.147 17
7331.554 17
7331.961 28
7332.368 43
7332.775 32
7333.183 24
7333.590 31
7333.997 44
7334.404 36
7334.811 28
7335.218 28
7335.625 23
7336.032 33
7336.439 28
7336.847 29
7337.254 26
7337.661 28
7338.068 28
7338.475 40
7338.882 52
7339.290 37
7339.697 29
7340.104 33
7340.511 32
7340.919 36
7341.326 42
7341.733 45
7342.141 25
7342.548 30
7342.955 32
7343.362 37
7343.770 34
7344.177 33
7344.585 31
7344.992 44
7345.399 42
7345.807 42
7346.214 38
7346.622 29
7347.029 33
7347.436 26
7347.844 25
7348.251 27
7348.659 35
7349.066 26
7349.474 20
7349.881 33
7350.289 37
7350.696 32
7351.104 29
7351.512 36
7351.919 35
7352.327 38
7352.734 37
7353.142 59
7353.549 45
7353.957 39
7354.365 31
7354.772 24
7355.180 33
7355.588 50
7355.995 45
7356.403 37
7356.811 49
7357.219 40
7357.626 31
7358.034 16
7358.442 25
7358.850 23
7359.257 23
7359.665 23
7360.073 31
7360.481 28
7360.889 36
7361.296 41
7361.704 31
7362.112 27
7362.520 19
7362.928 30
7363.336 28
7363.744 32
7364.151 26
7364.559 16
7364.967 31
7365.375 33
7365.783 20
7366.191 19
7366.599 25
7367.007 32
7367.415 47
7367.823 40
7368.231 37
7368.639 60
7369.047 57
7369.455 41
7369.863 29
7370.271 28
7370.680 36
7371.088 32
7371.496 35
7371.904 35
7372.312 38
7372.720 34
7373.128 20
7373.536 23
7373.945 33
7374.353 30
7374.761 30
7375.169 25
7375.577 33
7375.986 35
7376.394 47
7376.802 49
7377.211 60
7377.619 48
7378.027 35
7378.435 32
7378.844 36
7379.252 22
7379.660 25
7380.069 38
7380.477 44
7380.885 56
7381.294 48
7381.702 35
7382.111 29
7382.519 33
7382.927 37
7383.336 31
7383.744 35
7384.153 34
7384.561 26
7384.970 24
7385.378 29
7385.787 39
7386.195 39
7386.604 52
7387.012 55
7387.421 50
7387.829 38
7388.238 40
7388.647 28
7389.055 46
7389.464 50
7389.872 56
7390.281 59
7390.690 63
7391.098 60
7391.507 56
7391.916 63
7392.324 43
7392.733 43
7393.142 31
7393.551 29
7393.959 58
7394.368 51
7394.777 44
7395.186 51
7395.594 54
7396.003 54
7396.412 52
7396.821 37
7397.230 44
7397.638 64
7398.047 65
7398.456 55
7398.865 52
7399.274 42
7399.683 39
7400.092 47
7400.501 48
7400.909 46
7401.318 50
7401.727 41
7402.136 26
7402.545 37
7402.954 43
7403.363 37
7403.772 50
7404.181 47
7404.590 37
7404.999 39
7405.408 36
7405.817 32
7406.226 32
7406.636 27
7407.045 30
7407.454 23
7407.863 19
7408.272 34
7408.681 39
7409.090 37
7409.499 38
7409.909 35
7410.318 31
7410.727 20
7411.136 29
7411.545 28
7411.955 25
7412.364 45
7412.773 58
7413.182 38
7413.592 43
7414.001 49
7414.410 39
7414.820 23
7415.229 24
7415.638 29
7416.048 33
7416.457 41
7416.866 37
7417.276 30
7417.685 37
7418.094 40
7418.504 42
7418.913 50
7419.323 44
7419.732 35
7420.142 27
7420.551 33
7420.961 37
7421.370 44
7421.780 37
7422.189 31
7422.599 30
7423.008 29
7423.418 47
7423.827 51
7424.237 36
7424.646 34
7425.056 19
7425.466 28
7425.875 21
7426.285 27
7426.694 41
7427.104 47
7427.514 31
7427.923 30
7428.333 25
7428.743 25
7429.152 28
7429.562 19
7429.972 20
7430.382 32
7430.791 29
7431.201 38
7431.611 34
7432.021 42
7432.430 30
7432.840 20
7433.250 28
7433.660 22
7434.070 16
7434.480 20
7434.889 20
7435.299 33
7435.709 23
7436.119 30
7436.529 24
7436.939 27
7437.349 31
7437.759 32
7438.169 41
7438.579 30
7438.989 34
7439.399 40
7439.809 31
7440.219 41
7440.629 45
7441.039 50
7441.449 41
7441.859 29
7442.269 42
7442.679 28
7443.089 20
7443.499 31
7443.909 43
7444.319 43
7444.730 35
7445.140 30
7445.550 32
7445.960 36
7446.370 50
7446.780 55
7447.191 36
7447.601 38
7448.011 38
7448.421 37
7448.831 54
7449.242 56
7449.652 44
7450.062 36
7450.473 30
7450.883 26
7451.293 37
7451.703 38
7452.114 33
7452.524 36
7452.935 45
7453.345 42
7453.755 38
7454.166 34
7454.576 44
7454.986 50
7455.397 52
7455.807 41
7456.218 45
7456.628 51
7457.039 60
7457.449 59
7457.860 61
7458.270 62
7458.681 67
7459.091 75
7459.502 66
7459.912 72
7460.323 61
7460.733 45
7461.144 47
7461.555 67
7461.965 59
7462.376 46
7462.786 49
7463.197 60
7463.608 70
7464.018 70
7464.429 74
7464.840 65
7465.250 89
7465.661 94
7466.072 115
7466.483 137
7466.893 124
7467.304 111
7467.715 137
7468.126 162
7468.536 209
7468.947 200
7469.358 182
7469.769 173
7470.180 170
7470.591 156
7471.001 142
7471.412 131
7471.823 110
7472.234 96
7472.645 88
7473.056 88
7473.467 85
7473.878 64
7474.289 54
7474.700 41
7475.111 37
7475.521 46
7475.932 62
7476.343 59
7476.754 44
7477.166 48
7477.577 38
7477.988 49
7478.399 46
7478.810 42
7479.221 32
7479.632 35
7480.043 37
7480.454 33
7480.865 26
7481.276 37
7481.688 40
7482.099 43
7482.510 22
7482.921 28
7483.332 26
7483.743 24
7484.155 30
7484.566 16
7484.977 25
7485.388 35
7485.800 36
7486.211 42
7486.622 41
7487.033 26
7487.445 23
7487.856 18
7488.267 33
7488.679 38
7489.090 29
7489.501 28
7489.913 39
7490.324 27
7490.736 29
7491.147 38
7491.558 39
7491.970 32
7492.381 39
7492.793 51
7493.204 39
7493.616 24
7494.027 18
7494.439 30
7494.850 39
7495.262 25
7495.673 30
7496.085 41
7496.496 32
7496.908 31
7497.319 39
7497.731 34
7498.143 25
7498.554 34
7498.966 29
7499.377 36
7499.789 40
7500.201 34
7500.612 29
7501.024 37
7501.436 35
7501.847 18
7502.259 38
7502.671 39
7503.083 37
7503.494 48
7503.906 46
7504.318 44
7504.730 39
7505.141 38
7505.553 25
7505.965 16
7506.377 10
7506.789 20
7507.201 26
7507.612 34
7508.024 34
7508.436 21
7508.848 28
7509.260 25
7509.672 20
7510.084 20
7510.496 25
7510.908 24
7511.320 40
7511.732 28
7512.144 21
7512.556 33
7512.968 34
7513.380 26
7513.792 34
7514.204 27
7514.616 24
7515.028 24
7515.440 22
7515.852 21
7516.264 26
7516.676 27
7517.088 21
7517.500 28
7517.913 11
7518.325 26
7518.737 20
7519.149 33
7519.561 40
7519.973 42
7520.386 46
7520.798 36
7521.210 36
7521.622 32
7522.035 37
7522.447 29
7522.859 32
7523.271 55
7523.684 46
7524.096 36
7524.508 26
7524.921 37
7525.333 45
7525.745 38
7526.158 39
7526.570 34
7526.982 31
7527.395 48
7527.807 45
7528.220 39
7528.632 33
7529.045 39
7529.457 34
7529.869 32
7530.282 32
7530.694 29
7531.107 19
7531.519 25
7531.932 31
7532.345 39
7532.757 50
7533.170 59
7533.582 44
7533.995 46
7534.407 35
7534.820 34
7535.233 18
7535.645 20
7536.058 26
7536.470 20
7536.883 20
7537.296 48
7537.708 44
7538.121 34
7538.534 24
7538.947 25
7539.359 35
7539.772 32
7540.185 32
7540.598 28
7541.010 49
7541.423 58
7541.836 42
7542.249 33
7542.662 37
7543.074 42
7543.487 40
7543.900 32
7544.313 47
7544.726 48
7545.139 54
7545.552 50
7545.964 47
7546.377 47
7546.790 31
7547.203 45
7547.616 49
7548.029 46
7548.442 38
7548.855 38
7549.268 33
7549.681 30
7550.094 27
7550.507 26
7550.920 33
7551.333 42
7551.746 48
7552.159 79
7552.572 64
7552.986 36
7553.399 38
7553.812 32
7554.225 37
7554.638 31
7555.051 29
7555.464 40
7555.878 42
7556.291 29
7556.704 48
7557.117 40
7557.530 28
7557.944 32
7558.357 50
7558.770 47
7559.183 56
7559.597 44
7560.010 45
7560.423 70
7560.837 87
7561.250 89
7561.663 73
7562.077 79
7562.490 102
7562.903 102
7563.317 98
7563.730 86
7564.143 141
7564.557 133
7564.970 101
7565.384 71
7565.797 64
7566.211 72
7566.624 52
7567.038 50
7567.451 57
7567.865 40
7568.278 46
7568.692 48
7569.105 43
7569.519 43
7569.932 45
7570.346 44
7570.759 50
7571.173 47
7571.587 43
7572.000 49
7572.414 54
7572.828 44
7573.241 36
7573.655 40
7574.069 38
7574.482 25
7574.896 29
7575.310 37
7575.723 38
7576.137 39
7576.551 42
7576.965 46
7577.378 41
7577.792 26
7578.206 25
7578.620 28
7579.033 23
7579.447 21
7579.861 27
7580.275 45
7580.689 39
7581.103 37
7581.517 40
7581.930 41
7582.344 27
7582.758 28
7583.172 34
7583.586 29
7584.000 38
7584.414 32
7584.828 25
7585.242 37
7585.656 21
7586.070 22
7586.484 14
7586.898 24
7587.312 33
7587.726 26
7588.140 23
7588.554 29
7588.968 21
7589.382 20
7589.796 22
7590.211 17
7590.625 18
7591.039 20
7591.453 24
7591.867 23
7592.281 20
7592.695 28
7593.110 28
7593.524 24
7593.938 20
7594.352 28
7594.767 38
7595.181 19
7595.595 26
7596.009 28
7596.424 29
7596.838 60
7597.252 57
7597.666 38
7598.081 28
7598.495 30
7598.910 35
7599.324 39
7599.738 32
7600.153 46
7600.567 40
7600.981 42
7601.396 36
7601.810 33
7602.225 46
7602.639 31
7603.054 17
7603.468 22
7603.883 30
7604.297 44
7604.712 29
7605.126 37
7605.541 47
7605.955 49
7606.370 42
7606.784 35
7607.199 30
7607.613 40
7608.028 47
7608.443 34
7608.857 22
7609.272 28
7609.687 37
7610.101 27
7610.516 37
7610.931 29
7611.345 20
7611.760 30
7612.175 29
7612.589 28
7613.004 30
7613.419 49
7613.834 47
7614.248 28
7614.663 28
7615.078 23
7615.493 28
7615.908 27
7616.322 37
7616.737 28
7617.152 28
7617.567 30
7617.982 38
7618.397 39
7618.812 41
7619.226 43
7619.641 42
7620.056 51
7620.471 36
7620.886 31
7621.301 31
7621.716 38
7622.131 46
7622.546 33
7622.961 39
7623.376 25
7623.791 30
7624.206 29
7624.621 35
7625.036 27
7625.451 19
7625.866 29
7626.282 40
7626.697 46
7627.112 29
7627.527 29
7627.942 24
7628.357 28
7628.772 34
7629.187 33
7629.603 34
7630.018 34
7630.433 34
7630.848 30
7631.264 27
7631.679 25
7632.094 27
7632.509 41
7632.925 44
7633.340 38
7633.755 37
7634.170 33
7634.586 36
7635.001 28
7635.416 16
7635.832 15
7636.247 23
7636.663 29
7637.078 31
7637.493 25
7637.909 29
7638.324 29
7638.740 39
7639.155 59
7639.570 54
7639.986 43
7640.401 34
7640.817 26
7641.232 30
7641.648 43
7642.063 54
7642.479 52
7642.895 28
7643.310 22
7643.726 38
7644.141 54
7644.557 47
7644.972 39
7645.388 46
7645.804 33
7646.219 35
7646.635 42
7647.051 41
7647.466 68
7647.882 55
7648.298 44
7648.713 46
7649.129 39
7649.545 44
7649.961 41
7650.376 55
7650.792 66
7651.208 60
7651.624 52
7652.039 47
7652.455 48
7652.871 38
7653.287 36
7653.703 45
7654.119 43
7654.534 34
7654.950 41
7655.366 40
7655.782 32
7656.198 32
7656.614 31
7657.030 35
7657.446 43
7657.862 43
7658.278 43
7658.694 34
7659.110 34
7659.526 26
7659.942 21
7660.358 28
7660.774 36
7661.190 38
7661.606 43
7662.022 50
7662.438 60
7662.854 52
7663.270 64
7663.686 55
7664.102 48
7664.518 57
7664.935 55
7665.351 71
7665.767 60
7666.183 58
7666.599 61
7667.015 59
7667.432 75
7667.848 79
7668.264 93
7668.680 91
7669.097 92
7669.513 70
7669.929 77
7670.345 77
7670.762 58
7671.178 56
7671.594 51
7672.011 73
7672.427 69
7672.843 55
7673.260 58
7673.676 61
7674.093 66
7674.509 49
7674.925 50
7675.342 41
7675.758 54
7676.175 48
7676.591 47
7677.008 38
7677.424 39
7677.841 47
7678.257 47
7678.674 44
7679.090 44
7679.507 55
7679.923 56
7680.340 61
7680.756 54
7681.173 47
7681.590 50
7682.006 50
7682.423 48
7682.839 59
7683.256 51
7683.673 49
7684.089 41
7684.506 43
7684.923 43
7685.339 47
7685.756 32
7686.173 31
7686.590 38
7687.006 30
7687.423 47
7687.840 51
7688.257 42
7688.673 39
7689.090 28
7689.507 32
7689.924 40
7690.341 47
7690.757 62
7691.174 58
7691.591 42
7692.008 53
7692.425 48
7692.842 26
7693.259 29
7693.676 24
7694.093 31
7694.510 42
7694.927 52
7695.343 46
7695.760 47
7696.177 45
7696.594 48
7697.011 43
7697.428 37
7697.846 40
7698.263 41
7698.680 32
7699.097 34
7699.514 33
7699.931 30
7700.348 40
7700.765 24
7701.182 33
7701.599 37
7702.016 32
7702.434 39
7702.851 43
7703.268 41
7703.685 37
7704.102 35
7704.520 36
7704.937 48
7705.354 46
7705.771 40
7706.189 36
7706.606 31
7707.023 24
7707.440 33
7707.858 33
7708.275 24
7708.692 31
7709.110 24
7709.527 33
7709.944 44
7710.362 29
7710.779 32
7711.197 28
7711.614 21
7712.031 25
7712.449 33
7712.866 34
7713.284 28
7713.701 35
7714.119 31
7714.536 22
7714.954 31
7715.371 28
7715.789 29
7716.206 39
7716.624 40
7717.041 27
7717.459 32
7717.876 30
7718.294 36
7718.712 37
7719.129 37
7719.547 35
7719.964 21
7720.382 26
7720.800 25
7721.217 30
7721.635 30
7722.053 26
7722.470 31
7722.888 26
7723.306 33
7723.724 35
7724.141 33
7724.559 33
7724.977 35
7725.395 33
7725.812 30
7726.230 41
7726.648 46
7727.066 41
7727.484 33
7727.902 38
7728.319 34
7728.737 33
7729.155 35
7729.573 34
7729.991 25
7730.409 18
7730.827 16
7731.245 31
7731.663 33
7732.081 25
7732.499 17
7732.917 23
7733.335 42
7733.753 36
7734.171 33
7734.589 39
7735.007 42
7735.425 28
7735.843 31
7736.261 47
7736.679 58
7737.097 44
7737.515 31
7737.933 31
7738.351 27
7738.770 24
7739.188 16
7739.606 23
7740.024 35
7740.442 47
7740.860 40
7741.279 32
7741.697 38
7742.115 33
7742.533 22
7742.952 19
7743.370 21
7743.788 28
7744.206 14
7744.625 18
7745.043 36
7745.461 33
7745.880 33
7746.298 30
7746.716 33
7747.135 36
7747.553 29
7747.971 35
7748.390 33
7748.808 33
7749.227 29
7749.645 24
7750.064 37
7750.482 34
7750.900 41
7751.319 39
7751.737 30
7752.156 45
7752.574 33
7752.993 35
7753.412 28
7753.830 21
7754.249 26
7754.667 32
7755.086 44
7755.504 39
7755.923 39
7756.342 28
7756.760 32
7757.179 43
7757.597 42
7758.016 37
7758.435 39
7758.854 43
7759.272 42
7759.691 53
7760.110 58
7760.528 54
7760.947 62
7761.366 55
7761.785 52
7762.203 48
7762.622 80
7763.041 83
7763.460 105
7763.879 109
7764.297 125
7764.716 131
7765.135 125
7765.554 137
7765.973 119
7766.392 115
7766.811 95
7767.229 94
7767.648 86
7768.067 72
7768.486 72
7768.905 76
7769.324 72
7769.743 70
7770.162 68
7770.581 59
7771.000 43
7771.419 36
7771.838 37
7772.257 42
7772.676 32
7773.095 33
7773.514 47
7773.934 45
7774.353 47
7774.772 53
7775.191 46
7775.610 42
7776.029 40
7776.448 38
7776.867 47
7777.287 28
7777.706 16
7778.125 36
7778.544 33
7778.963 25
7779.383 40
7779.802 30
7780.221 40
7780.640 41
7781.060 38
7781.479 35
7781.898 36
7782.318 37
7782.737 37
7783.156 34
7783.576 35
7783.995 29
7784.414 25
7784.834 28
7785.253 26
7785.673 29
7786.092 36
7786.511 29
7786.931 31
7787.350 38
7787.770 26
7788.189 31
7788.609 18
7789.028 25
7789.448 19
7789.867 10
7790.287 17
7790.706 21
7791.126 32
7791.545 33
7791.965 30
7792.384 36
7792.804 35
7793.224 32
7793.643 20
7794.063 17
7794.483 34
7794.902 18
7795.322 25
7795.742 32
7796.161 24
7796.581 34
7797.001 30
7797.420 29
7797.840 21
7798.260 13
7798.680 22
7799.099 27
7799.519 18
7799.939 17
7800.359 15
7800.779 17
7801.198 18
7801.618 41
7802.038 35
7802.458 41
7802.878 41
7803.298 31
7803.718 39
7804.137 35
7804.557 42
7804.977 40
7805.397 20
7805.817 36
7806.237 46
7806.657 33
7807.077 26
7807.497 26
7807.917 33
7808.337 35
7808.757 30
7809.177 45
7809.597 49
7810.017 40
7810.437 40
7810.857 32
7811.277 27
7811.698 25
7812.118 19
7812.538 13
7812.958 30
7813.378 34
7813.798 39
7814.218 27
7814.639 28
7815.059 24
7815.479 30
7815.899 34
7816.319 30
7816.740 23
7817.160 22
7817.580 29
7818.000 33
7818.421 43
7818.841 39
7819.261 30
7819.682 20
7820.102 19
7820.522 31
7820.943 25
7821.363 27
7821.783 37
7822.204 28
7822.624 24
7823.045 16
7823.465 22
7823.885 19
7824.306 25
7824.726 26
7825.147 45
7825.567 44
7825.988 36
7826.408 33
7826.829 24
7827.249 28
7827.670 29
7828.090 33
7828.511 22
7828.931 19
7829.352 28
7829.773 27
7830.193 22
7830.614 17
7831.034 12
7831.455 15
7831.876 19
7832.296 20
7832.717 17
7833.138 25
7833.558 35
7833.979 28
7834.400 28
7834.820 15
7835.241 15
7835.662 18
7836.083 15
7836.503 14
7836.924 25
7837.345 32
7837.766 25
7838.187 26
7838.607 32
7839.028 26
7839.449 19
7839.870 6
7840.291 10
7840.712 19
7841.133 28
7841.554 17
7841.974 15
7842.395 21
7842.816 31
7843.237 24
7843.658 16
7844.079 18
7844.500 21
7844.921 14
7845.342 17
7845.763 23
7846.184 20
7846.605 19
7847.026 34
7847.447 28
7847.868 19
7848.290 18
7848.711 21
7849.132 27
7849.553 26
7849.974 25
7850.395 22
7850.816 23
7851.237 19
7851.659 38
7852.080 40
7852.501 23
7852.922 26
7853.343 31
7853.765 21
7854.186 18
7854.607 20
7855.028 25
7855.450 34
7855.871 24
7856.292 28
7856.714 25
7857.135 20
7857.556 19
7857.978 20
7858.399 23
7858.820 24
7859.242 22
7859.663 19
7860.084 30
7860.506 20
7860.927 13
7861.349 11
7861.770 17
7862.192 18
7862.613 24
7863.035 18
7863.456 16
7863.878 18
7864.299 23
7864.721 29
7865.142 26
7865.564 29
7865.985 30
7866.407 28
7866.828 33
7867.250 34
7867.672 34
7868.093 37
7868.515 37
7868.936 30
7869.358 27
7869.780 24
7870.201 18
7870.623 24
7871.045 31
7871.466 26
7871.888 28
7872.310 17
7872.732 16
7873.153 14
7873.575 16
7873.997 16
7874.419 21
7874.841 17
7875.262 26
7875.684 28
7876.106 29
7876.528 30
7876.950 25
7877.372 26
7877.793 30
7878.215 30
7878.637 36
7879.059 43
7879.481 32
7879.903 42
7880.325 40
7880.747 35
7881.169 37
7881.591 32
7882.013 23
7882.435 23
7882.857 16
7883.279 21
7883.701 20
7884.123 28
7884.545 20
7884.967 21
7885.389 21
7885.811 17
7886.233 21
7886.655 20
7887.077 26
7887.500 21
7887.922 14
7888.344 20
7888.766 22
7889.188 17
7889.610 23
7890.033 30
7890.455 27
7890.877 18
7891.299 26
7891.721 25
7892.144 25
7892.566 25
7892.988 22
7893.411 32
7893.833 39
7894.255 39
7894.678 28
7895.100 21
7895.522 17
7895.945 19
7896.367 20
7896.789 28
7897.212 23
7897.634 20
7898.057 22
7898.479 23
7898.901 23
7899.324 37
7899.746 22
7900.169 16
7900.591 19
7901.014 13
7901.436 10
7901.859 12
7902.281 17
7902.704 19
7903.126 27
7903.549 36
7903.971 33
7904.394 23
7904.817 20
7905.239 22
7905.662 17
7906.085 29
7906.507 39
7906.930 37
7907.352 34
7907.775 23
7908.198 19
7908.621 19
7909.043 13
7909.466 16
7909.889 18
7910.311 27
7910.734 26
7911.157 33
7911.580 33
7912.002 27
7912.425 23
7912.848 27
7913.271 25
7913.694 22
7914.117 29
7914.539 19
7914.962 23
7915.385 32
7915.808 30
7916.231 15
7916.654 21
7917.077 26
7917.500 23
7917.923 10
7918.346 15
7918.769 15
7919.192 24
7919.615 23
7920.038 15
7920.461 20
7920.884 22
7921.307 17
7921.730 43
7922.153 33
7922.576 22
7922.999 34
7923.422 31
7923.845 32
7924.268 25
7924.691 33
7925.114 28
7925.538 16
7925.961 24
7926.384 32
7926.807 44
7927.230 35
7927.654 26
7928.077 30
7928.500 33
7928.923 38
7929.346 32
7929.770 35
7930.193 32
7930.616 43
7931.040 42
7931.463 69
7931.886 60
7932.309 50
7932.733 69
7933.156 62
7933.580 51
7934.003 69
7934.426 51
7934.850 30
7935.273 30
7935.697 38
7936.120 37
7936.543 36
7936.967 46
7937.390 34
7937.814 39
7938.237 31
7938.661 26
7939.084 24
7939.508 25
7939.931 49
7940.355 49
7940.778 55
7941.202 43
7941.626 37
7942.049 27
7942.473 36
7942.896 34
7943.320 25
7943.744 27
7944.167 28
7944.591 31
7945.015 24
7945.438 31
7945.862 26
7946.286 31
7946.709 28
7947.133 38
7947.557 35
7947.981 22
7948.404 25
7948.828 23
7949.252 28
7949.676 35
7950.099 29
7950.523 36
7950.947 32
7951.371 21
7951.795 26
7952.219 24
7952.642 11
7953.066 19
7953.490 22
7953.914 18
7954.338 20
7954.762 16
7955.186 21
7955.610 23
7956.034 22
7956.458 25
7956.882 22
7957.306 18
7957.730 17
7958.154 22
7958.578 20
7959.002 18
7959.426 13
7959.850 22
7960.274 17
7960.698 19
7961.122 24
7961.546 24
7961.970 12
7962.395 16
7962.819 14
7963.243 13
7963.667 22
7964.091 24
7964.515 24
7964.940 23
7965.364 18
7965.788 22
7966.212 28
7966.636 36
7967.061 27
7967.485 25
7967.909 27
7968.334 26
7968.758 28
7969.182 24
7969.606 23
7970.031 25
7970.455 28
7970.879 21
7971.304 23
7971.728 27
7972.153 27
7972.577 19
7973.001 21
7973.426 22
7973.850 24
7974.275 11
7974.699 16
7975.124 19
7975.548 22
7975.973 35
7976.397 36
7976.822 23
7977.246 27
7977.671 22
7978.095 19
7978.520 16
7978.944 20
7979.369 20
7979.794 17
7980.218 16
7980.643 22
7981.067 20
7981.492 17
7981.917 17
7982.341 16
7982.766 21
7983.191 19
7983.615 22
7984.040 18
7984.465 21
7984.889 21
7985.314 15
7985.739 21
7986.164 19
7986.589 20
7987.013 19
7987.438 15
7987.863 28
7988.288 30
7988.713 25
7989.137 38
7989.562 21
7989.987 32
7990.412 26
7990.837 30
7991.262 22
7991.687 17
7992.112 23
7992.536 31
7992.961 35
7993.386 29
7993.811 21
7994.236 31
7994.661 35
7995.086 34
7995.511 32
7995.936 20
7996.361 13
7996.786 24
7997.211 28
7997.637 13
7998.062 13
7998.487 22
7998.912 16
7999.337 13
7999.762 14
8000.187 6
8000.612 19
8001.037 25
8001.463 25
8001.888 22
8002.313 25
8002.738 13
8003.163 22
8003.589 17
8004.014 9
8004.439 12
8004.864 17
8005.290 13
8005.715 22
8006.140 25
8006.565 15
8006.991 11
8007.416 15
8007.841 19
8008.267 20
8008.692 30
8009.118 38
8009.543 34
8009.968 30
8010.394 31
8010.819 35
8011.245 39
8011.670 32
8012.095 33
8012.521 31
8012.946 22
8013.372 29
8013.797 17
8014.223 14
8014.648 21
8015.074 17
8015.499 7
8015.925 12
8016.350 28
8016.776 26
8017.202 39
8017.627 37
8018.053 39
8018.478 28
8018.904 27
8019.330 26
8019.755 14
8020.181 21
8020.607 21
8021.032 26
8021.458 30
8021.884 27
8022.310 18
8022.735 29
8023.161 32
8023.587 33
8024.013 41
8024.438 22
8024.864 17
8025.290 15
8025.716 11
8026.141 24
8026.567 31
8026.993 26
8027.419 19
8027.845 18
8028.271 20
8028.697 28
8029.123 26
8029.548 25
8029.974 27
8030.400 24
8030.826 29
8031.252 30
8031.678 26
8032.104 20
8032.530 13
8032.956 12
8033.382 16
8033.808 32
8034.234 24
8034.660 21
8035.086 16
8035.512 22
8035.938 29
8036.365 27
8036.791 22
8037.217 29
8037.643 27
8038.069 23
8038.495 38
8038.921 43
8039.348 39
8039.774 48
8040.200 35
8040.626 30
8041.052 35
8041.479 25
8041.905 25
8042.331 22
8042.757 17
8043.184 28
8043.610 23
8044.036 24
8044.462 24
8044.889 30
8045.315 20
8045.741 16
8046.168 17
8046.594 25
8047.020 27
8047.447 21
8047.873 13
8048.300 24
8048.726 22
8049.153 18
8049.579 11
8050.005 15
8050.432 24
8050.858 14
8051.285 18
8051.711 13
8052.138 16
8052.564 19
8052.991 18
8053.417 11
8053.844 18
8054.271 36
8054.697 33
8055.124 13
8055.550 9
8055.977 16
8056.404 20
8056.830 16
8057.257 16
8057.683 15
8058.110 12
8058.537 20
8058.963 16
8059.390 14
8059.817 13
8060.244 10
8060.670 18
8061.097 16
8061.524 6
8061.951 12
8062.377 15
8062.804 22
8063.231 17
8063.658 15
8064.085 17
8064.511 16
8064.938 18
8065.365 11
8065.792 14
8066.219 11
8066.646 23
8067.073 26
8067.500 13
8067.927 9
8068.353 17
8068.780 13
8069.207 26
8069.634 23
8070.061 17
8070.488 16
8070.915 15
8071.342 20
8071.769 13
8072.196 26
8072.623 26
8073.051 20
8073.478 18
8073.905 17
8074.332 24
8074.759 27
8075.186 25
8075.613 22
8076.040 25
8076.467 26
8076.895 16
8077.322 17
8077.749 9
8078.176 15
8078.603 17
8079.031 34
8079.458 33
8079.885 20
8080.312 14
8080.740 20
8081.167 21
8081.594 16
8082.021 15
8082.449 12
8082.876 11
8083.303 11
8083.731 12
8084.158 21
8084.585 20
8085.013 15
8085.440 21
8085.868 15
8086.295 24
8086.722 22
8087.150 18
8087.577 21
8088.005 32
8088.432 21
8088.860 16
8089.287 13
8089.715 12
8090.142 12
8090.570 16
8090.997 14
8091.425 19
8091.852 19
8092.280 22
8092.707 18
8093.135 19
8093.563 16
8093.990 12
8094.418 17
8094.846 23
8095.273 16
8095.701 20
8096.129 26
8096.556 22
8096.984 16
8097.412 18
8097.839 21
8098.267 15
8098.695 27
8099.123 22
8099.550 22
8099.978 17
8100.406 18
8100.834 29
8101.261 21
8101.689 30
8102.117 26
8102.545 20
8102.973 20
8103.401 22
8103.829 36
8104.256 24
8104.684 21
8105.112 18
8105.540 20
8105.968 18
8106.396 18
8106.824 18
8107.252 11
8107.680 10
8108.108 16
8108.536 22
8108.964 30
8109.392 24
8109.820 19
8110.248 20
8110.676 11
8111.104 18
8111.532 11
8111.960 25
8112.388 35
8112.816 27
8113.245 38
8113.673 23
8114.101 19
8114.529 22
8114.957 25
8115.385 18
8115.814 22
8116.242 19
8116.670 23
8117.098 21
8117.526 16
8117.955 23
8118.383 9
8118.811 13
8119.239 19
8119.668 26
8120.096 21
8120.524 19
8120.953 20
8121.381 29
8121.809 17
8122.238 23
8122.666 27
8123.094 23
8123.523 19
8123.951 20
8124.380 24
8124.808 20
8125.236 12
8125.665 10
8126.093 24
8126.522 15
8126.950 24
8127.379 24
8127.807 20
8128.236 20
8128.664 16
8129.093 24
8129.521 15
8129.950 13
8130.379 16
8130.807 17
8131.236 17
8131.664 19
8132.093 27
8132.522 19
8132.950 19
8133.379 20
8133.808 14
8134.236 14
8134.665 27
8135.094 26
8135.522 27
8135.951 22
8136.380 27
8136.809 18
8137.237 29
8137.666 39
8138.095 40
8138.524 31
8138.952 35
8139.381 49
8139.810 49
8140.239 33
8140.668 27
8141.097 23
8141.525 26
8141.954 31
8142.383 21
8142.812 20
8143.241 30
8143.670 22
8144.099 26
8144.528 19
8144.957 17
8145.386 16
8145.815 27
8146.244 32
8146.673 25
8147.102 19
8147.531 24
8147.960 33
8148.389 37
8148.818 28
8149.247 19
8149.676 17
8150.105 14
8150.534 14
8150.963 12
8151.392 12
8151.822 16
8152.251 18
8152.680 22
8153.109 34
8153.538 32
8153.967 40
8154.397 27
8154.826 23
8155.255 23
8155.684 12
8156.114 16
8156.543 31
8156.972 37
8157.401 29
8157.831 18
8158.260 22
8158.689 12
8159.119 23
8159.548 18
8159.977 15
8160.407 7
8160.836 9
8161.265 11
8161.695 15
8162.124 11
8162.554 11
8162.983 5
8163.412 3
8163.842 5
8164.271 16
8164.701 22
8165.130 27
8165.560 19
8165.989 17
8166.419 16
8166.848 15
8167.278 15
8167.707 19
8168.137 16
8168.567 19
8168.996 15
8169.426 16
8169.855 12
8170.285 13
8170.715 14
8171.144 16
8171.574 17
8172.004 15
8172.433 23
8172.863 21
8173.293 18
8173.722 22
8174.152 19
8174.582 24
8175.012 34
8175.441 19
8175.871 27
8176.301 24
8176.731 10
8177.161 12
8177.590 16
8178.020 13
8178.450 9
8178.880 13
8179.310 8
8179.740 9
8180.169 10
8180.599 11
8181.029 11
8181.459 15
8181.889 13
8182.319 16
8182.749 16
8183.179 24
8183.609 24
8184.039 25
8184.469 14
8184.899 14
8185.329 20
8185.759 11
8186.189 20
8186.619 28
8187.049 20
8187.479 26
8187.909 17
8188.339 22
8188.769 19
8189.200 22
8189.630 19
8190.060 21
8190.490 32
8190.920 31
8191.350 27
8191.780 22
8192.211 21
8192.641 16
8193.071 14
8193.501 18
8193.932 19
8194.362 13
8194.792 12
8195.222 13
8195.653 9
8196.083 17
8196.513 18
8196.944 28
8197.374 24
8197.804 17
8198.235 12
8198.665 14
8199.095 14
8199.526 27
8199.956 28
8200.386 17
8200.817 29
8201.247 33
8201.678 21
8202.108 27
8202.539 31
8202.969 39
8203.400 38
8203.830 33
8204.261 27
8204.691 27
8205.122 39
8205.552 39
8205.983 35
8206.413 29
8206.844 23
8207.275 23
8207.705 13
8208.136 15
8208.566 28
8208.997 26
8209.428 25
8209.858 25
8210.289 15
8210.720 12
8211.150 14
8211.581 21
8212.012 16
8212.443 25
8212.873 26
8213.304 19
8213.735 14
8214.166 8
8214.596 12
8215.027 19
8215.458 29
8215.889 21
8216.320 26
8216.750 34
8217.181 27
8217.612 22
8218.043 23
8218.474 15
8218.905 21
8219.336 29
8219.767 43
8220.198 33
8220.628 30
8221.059 25
8221.490 24
8221.921 29
8222.352 27
8222.783 20
8223.214 17
8223.645 9
8224.076 19
8224.507 14
8224.938 13
8225.370 21
8225.801 16
8226.232 12
8226.663 11
8227.094 19
8227.525 15
8227.956 12
8228.387 13
8228.818 16
8229.250 21
8229.681 26
8230.112 29
8230.543 24
8230.974 12
8231.406 9
8231.837 10
8232.268 8
8232.699 11
8233.131 18
8233.562 29
8233.993 35
8234.424 28
8234.856 43
8235.287 40
8235.718 37
8236.150 35
8236.581 38
8237.013 33
8237.444 23
8237.875 16
8238.307 27
8238.738 23
8239.170 20
8239.601 23
8240.032 27
8240.464 15
8240.895 21
8241.327 33
8241.758 23
8242.190 14
8242.621 15
8243.053 12
8243.484 9
8243.916 13
8244.348 9
8244.779 19
8245.211 28
8245.642 25
8246.074 19
8246.505 20
8246.937 23
8247.369 15
8247.800 15
8248.232 11
8248.664 10
8249.095 10
8249.527 18
8249.959 13
8250.391 19
8250.822 16
8251.254 19
8251.686 14
8252.118 20
8252.549 23
8252.981 17
8253.413 19
8253.845 16
8254.277 9
8254.708 17
8255.140 14
8255.572 17
8256.004 23
8256.436 18
8256.868 20
8257.300 15
8257.731 16
8258.163 10
8258.595 18
8259.027 12
8259.459 15
8259.891 24
8260.323 27
8260.755 25
8261.187 18
8261.619 17
8262.051 19
8262.483 19
8262.915 22
8263.347 28
8263.779 30
8264.211 16
8264.644 28
8265.076 22
8265.508 26
8265.940 24
8266.372 20
8266.804 18
8267.236 22
8267.669 26
8268.101 21
8268.533 12
8268.965 36
8269.397 29
8269.830 27
8270.262 22
8270.694 19
8271.126 24
8271.559 22
8271.991 20
8272.423 21
8272.855 18
8273.288 12
8273.720 12
8274.152 6
8274.585 10
8275.017 20
8275.449 17
8275.882 23
8276.314 22
8276.747 18
8277.179 29
8277.612 21
8278.044 22
8278.476 26
8278.909 15
8279.341 18
8279.774 22
8280.206 12
8280.639 19
8281.071 12
8281.504 13
8281.936 15
8282.369 22
8282.802 22
8283.234 20
8283.667 17
8284.099 24
8284.532 28
8284.965 21
8285.397 24
8285.830 33
8286.262 16
8286.695 15
8287.128 16
8287.560 15
8287.993 20
8288.426 13
8288.859 15
8289.291 10
8289.724 17
8290.157 18
8290.590 13
8291.022 9
8291.455 23
8291.888 16
8292.321 21
8292.754 21
8293.186 18
8293.619 24
8294.052 21
8294.485 19
8294.918 14
8295.351 9
8295.784 13
8296.217 13
8296.650 16
8297.082 25
8297.515 20
8297.948 27
8298.381 24
8298.814 22
8299.247 15
8299.680 18
8300.113 19
8300.546 16
8300.979 21
8301.412 25
8301.845 27
8302.279 28
8302.712 30
8303.145 40
8303.578 30
8304.011 17
8304.444 22
8304.877 13
8305.310 9
8305.744 7
8306.177 11
8306.610 9
8307.043 17
8307.476 16
8307.910 16
8308.343 23
8308.776 16
8309.209 20
8309.642 15
8310.076 15
8310.509 27
8310.942 22
8311.376 15
8311.809 14
8312.242 22
8312.676 17
8313.109 16
8313.542 10
8313.976 17
8314.409 19
8314.843 14
8315.276 18
8315.709 20
8316.143 16
8316.576 17
8317.010 18
8317.443 20
8317.877 15
8318.310 16
8318.744 23
8319.177 14
8319.611 22
8320.044 20
8320.478 14
8320.911 15
8321.345 13
8321.778 18
8322.212 12
8322.646 9
8323.079 16
8323.513 13
8323.946 13
8324.380 15
8324.814 28
8325.247 26
8325.681 22
8326.115 19
8326.549 22
8326.982 16
8327.416 14
8327.850 14
8328.283 15
8328.717 10
8329.151 20
8329.585 20
8330.019 15
8330.452 16
8330.886 13
8331.320 11
8331.754 8
8332.188 9
8332.622 17
8333.055 27
8333.489 16
8333.923 24
8334.357 21
8334.791 27
8335.225 22
8335.659 13
8336.093 15
8336.527 17
8336.961 19
8337.395 22
8337.829 16
8338.263 11
8338.697 13
8339.131 16
8339.565 19
8339.999 11
8340.433 13
8340.867 22
8341.301 17
8341.735 14
8342.169 19
8342.603 20
8343.038 19
8343.472 14
8343.906 14
8344.340 18
8344.774 14
8345.208 9
8345.643 19
8346.077 13
8346.511 16
8346.945 6
8347.380 8
8347.814 23
8348.248 20
8348.682 22
8349.117 22
8349.551 13
8349.985 20
8350.420 17
8350.854 20
8351.288 20
8351.723 23
8352.157 13
8352.591 10
8353.026 17
8353.460 15
8353.895 16
8354.329 18
8354.763 19
8355.198 16
8355.632 24
8356.067 14
8356.501 9
8356.936 17
8357.370 14
8357.805 23
8358.239 25
8358.674 17
8359.108 16
8359.543 15
8359.977 6
8360.412 16
8360.847 21
8361.281 19
8361.716 19
8362.151 19
8362.585 12
8363.020 21
8363.454 18
8363.889 17
8364.324 14
8364.759 13
8365.193 20
8365.628 18
8366.063 15
8366.497 21
8366.932 14
8367.367 12
8367.802 11
8368.236 11
8368.671 19
8369.106 21
8369.541 23
8369.976 20
8370.411 29
8370.845 36
8371.280 26
8371.715 20
8372.150 14
8372.585 22
8373.020 20
8373.455 19
8373.890 15
8374.325 13
8374.760 21
8375.195 18
8375.630 19
8376.065 19
8376.500 13
8376.935 9
8377.370 9
8377.805 7
8378.240 11
8378.675 15
8379.110 25
8379.545 22
8379.980 20
8380.415 19
8380.850 24
8381.285 19
8381.720 20
8382.156 18
8382.591 12
8383.026 14
8383.461 13
8383.896 17
8384.331 20
8384.767 21
8385.202 26
8385.637 27
8386.072 22
8386.508 23
8386.943 17
8387.378 29
8387.813 22
8388.249 14
8388.684 19
8389.119 14
8389.555 13
8389.990 9
8390.425 14
8390.861 19
8391.296 15
8391.732 15
8392.167 19
8392.602 12
8393.038 13
8393.473 25
8393.909 26
8394.344 28
8394.780 19
8395.215 21
8395.651 18
8396.086 16
8396.522 12
8396.957 10
8397.393 23
8397.828 23
8398.264 21
8398.699 20
8399.135 16
8399.571 15
8400.006 17
8400.442 20
8400.877 18
8401.313 22
8401.749 33
8402.184 23
8402.620 20
8403.056 15
8403.492 24
8403.927 27
8404.363 22
8404.799 26
8405.234 29
8405.670 30
8406.106 24
8406.542 20
8406.978 18
8407.413 11
8407.849 12
8408.285 30
8408.721 36
8409.157 30
8409.592 38
8410.028 34
8410.464 31
8410.900 34
8411.336 27
8411.772 31
8412.208 27
8412.644 40
8413.080 24
8413.516 29
8413.952 26
8414.388 28
8414.824 39
8415.260 37
8415.696 35
8416.132 27
8416.568 17
8417.004 23
8417.440 28
8417.876 29
8418.312 32
8418.748 30
8419.184 24
8419.620 17
8420.056 18
8420.493 25
8420.929 32
8421.365 32
8421.801 32
8422.237 27
8422.673 24
8423.110 25
8423.546 26
8423.982 35
8424.418 21
8424.855 23
8425.291 29
8425.727 43
8426.163 42
8426.600 24
8427.036 26
8427.472 31
8427.909 29
8428.345 39
8428.781 41
8429.218 38
8429.654 33
8430.090 30
8430.527 21
8430.963 35
8431.400 44
8431.836 33
8432.273 41
8432.709 44
8433.145 51
8433.582 33
8434.018 40
8434.455 32
8434.891 43
8435.328 40
8435.764 28
8436.201 34
8436.638 31
8437.074 31
8437.511 25
8437.947 35
8438.384 30
8438.821 37
8439.257 40
8439.694 37
8440.130 51
8440.567 58
8441.004 65
8441.440 48
8441.877 42
8442.314 49
8442.751 41
8443.187 42
8443.624 43
8444.061 34
8444.498 35
8444.934 41
8445.371 41
8445.808 63
8446.245 65
8446.681 49
8447.118 65
8447.555 63
8447.992 94
8448.429 69
8448.866 56
8449.303 59
8449.740 86
8450.176 89
8450.613 86
8451.050 74
8451.487 71
8451.924 59
8452.361 62
8452.798 73
8453.235 71
8453.672 70
8454.109 78
8454.546 70
8454.983 74
8455.420 59
8455.857 82
8456.294 76
8456.731 84
8457.168 65
8457.606 58
8458.043 61
8458.480 63
8458.917 84
8459.354 78
8459.791 84
8460.228 83
8460.666 74
8461.103 59
8461.540 72
8461.977 72
8462.414 61
8462.852 97
8463.289 82
8463.726 72
8464.163 88
8464.601 110
8465.038 127
8465.475 120
8465.913 105
8466.350 115
8466.787 126
8467.225 128
8467.662 122
8468.099 162
8468.537 172
8468.974 175
8469.411 167
8469.849 208
8470.286 230
8470.724 249
8471.161 309
8471.599 431
8472.036 619
8472.474 775
8472.911 1056
8473.349 1336
8473.786 1770
8474.224 2279
8474.661 2804
8475.099 3263
8475.536 3513
8475.974 3645
8476.411 3760
8476.849 3726
8477.287 3559
8477.724 3091
8478.162 2633
8478.599 2285
8479.037 2003
8479.475 1633
8479.912 1300
8480.350 1079
8480.788 857
8481.225 698
8481.663 615
8482.101 568
8482.539 507
8482.976 381
8483.414 382
8483.852 334
8484.290 295
8484.728 271
8485.165 246
8485.603 240
8486.041 212
8486.479 196
8486.917 205
8487.355 205
8487.792 180
8488.230 156
8488.668 165
8489.106 163
8489.544 148
8489.982 144
8490.420 143
8490.858 139
8491.296 129
8491.734 133
8492.172 95
8492.610 109
8493.048 117
8493.486 108
8493.924 101
8494.362 112
8494.800 134
8495.238 169
8495.676 142
8496.114 115
8496.552 119
8496.990 136
8497.429 148
8497.867 138
8498.305 140
8498.743 107
8499.181 124
8499.619 110
8500.058 91
8500.496 100
8500.934 95
8501.372 107
8501.810 109
8502.249 110
8502.687 121
8503.125 132
8503.563 110
8504.002 91
8504.440 80
8504.878 68
8505.317 64
8505.755 69
8506.193 71
8506.632 74
8507.070 77
8507.508 81
8507.947 70
8508.385 66
8508.824 61
8509.262 71
8509.701 48
8510.139 48
8510.577 59
8511.016 61
8511.454 43
8511.893 55
8512.331 49
8512.770 44
8513.208 71
8513.647 86
8514.086 69
8514.524 50
8514.963 70
8515.401 66
8515.840 72
8516.278 56
8516.717 60
8517.156 41
8517.594 42
8518.033 62
8518.472 63
8518.910 51
8519.349 43
8519.788 36
8520.226 43
8520.665 44
8521.104 58
8521.543 43
8521.981 54
8522.420 62
8522.859 76
8523.298 76
8523.737 80
8524.175 76
8524.614 80
8525.053 87
8525.492 72
8525.931 71
8526.370 49
8526.808 65
8527.247 76
8527.686 60
8528.125 60
8528.564 49
8529.003 52
8529.442 50
8529.881 38
8530.320 34
8530.759 38
8531.198 42
8531.637 36
8532.076 40
8532.515 39
8532.954 31
8533.393 28
8533.832 26
8534.271 28
8534.710 32
8535.149 43
8535.588 33
8536.028 37
8536.467 36
8536.906 41
8537.345 39
8537.784 30
8538.223 31
8538.662 38
8539.102 41
8539.541 48
8539.980 49
8540.419 54
8540.859 40
8541.298 43
8541.737 35
8542.176 41
8542.616 47
8543.055 41
8543.494 37
8543.934 31
8544.373 41
8544.812 36
8545.252 37
8545.691 30
8546.130 46
8546.570 43
8547.009 52
8547.448 65
8547.888 49
8548.327 52
8548.767 46
8549.206 47
8549.646 43
8550.085 47
8550.525 57
8550.964 34
8551.404 42
8551.843 42
8552.283 34
8552.722 39
8553.162 40
8553.601 48
8554.041 66
8554.481 64
8554.920 53
8555.360 47
8555.799 43
8556.239 51
8556.679 41
8557.118 59
8557.558 77
8557.998 83
8558.437 74
8558.877 93
8559.317 73
8559.756 78
8560.196 77
8560.636 55
8561.076 78
8561.515 83
8561.955 73
8562.395 90
8562.835 77
8563.275 89
8563.714 94
8564.154 92
8564.594 82
8565.034 84
8565.474 99
8565.914 81
8566.354 86
8566.794 73
8567.234 80
8567.673 102
8568.113 109
8568.553 104
8568.993 93
8569.433 79
8569.873 69
8570.313 63
8570.753 64
8571.193 68
8571.633 68
8572.073 77
8572.513 85
8572.953 96
8573.394 77
8573.834 79
8574.274 77
8574.714 85
8575.154 84
8575.594 89
8576.034 100
8576.474 128
8576.915 146
8577.355 154
8577.795 194
8578.235 203
8578.675 213
8579.115 227
8579.556 234
8579.996 218
8580.436 186
8580.876 183
8581.317 154
8581.757 162
8582.197 135
8582.638 149
8583.078 136
8583.518 122
8583.959 127
8584.399 118
8584.839 119
8585.280 112
8585.720 103
8586.161 130
8586.601 150
8587.041 137
8587.482 132
8587.922 126
8588.363 115
8588.803 115
8589.244 114
8589.684 134
8590.125 124
8590.565 99
8591.006 85
8591.446 69
8591.887 66
8592.327 76
8592.768 69
8593.208 57
8593.649 54
8594.090 58
8594.530 49
8594.971 41
8595.412 46
8595.852 53
8596.293 45
8596.734 33
8597.174 29
8597.615 42
8598.056 50
8598.496 48
8598.937 43
8599.378 36
8599.819 46
8600.259 47
8600.700 28
8601.141 25
8601.582 32
8602.022 51
8602.463 42
8602.904 49
8603.345 49
8603.786 50
8604.227 48
8604.668 74
8605.108 71
8605.549 57
8605.990 48
8606.431 38
8606.872 36
8607.313 48
8607.754 50
8608.195 45
8608.636 30
8609.077 35
8609.518 36
8609.959 42
8610.400 51
8610.841 42
8611.282 50
8611.723 53
8612.164 39
8612.605 33
8613.046 32
8613.487 31
8613.929 32
8614.370 32
8614.811 25
8615.252 29
8615.693 53
8616.134 39
8616.575 42
8617.017 33
8617.458 18
8617.899 18
8618.340 22
8618.781 33
8619.223 26
8619.664 31
8620.105 31
8620.547 31
8620.988 28
8621.429 29
8621.870 28
8622.312 29
8622.753 32
8623.194 32
8623.636 27
8624.077 30
8624.519 42
8624.960 42
8625.401 35
8625.843 39
8626.284 34
8626.726 36
8627.167 26
8627.609 34
8628.050 50
8628.492 36
8628.933 35
8629.375 42
8629.816 26
8630.258 34
8630.699 35
8631.141 38
8631.582 26
8632.024 34
8632.465 33
8632.907 35
8633.349 28
8633.790 19
8634.232 19
8634.673 23
8635.115 23
8635.557 44
8635.998 49
8636.440 41
8636.882 49
8637.324 32
8637.765 20
8638.207 23
8638.649 18
8639.090 22
8639.532 25
8639.974 28
8640.416 37
8640.858 30
8641.299 37
8641.741 39
8642.183 31
8642.625 28
8643.067 20
8643.509 39
8643.951 35
8644.392 31
8644.834 23
8645.276 28
8645.718 29
8646.160 16
8646.602 25
8647.044 40
8647.486 26
8647.928 16
8648.370 21
8648.812 39
8649.254 35
8649.696 37
8650.138 42
8650.580 33
8651.022 32
8651.464 22
8651.906 37
8652.348 24
8652.790 32
8653.233 26
8653.675 32
8654.117 40
8654.559 33
8655.001 49
8655.443 35
8655.885 30
8656.328 19
8656.770 21
8657.212 26
8657.654 27
8658.097 25
8658.539 32
8658.981 38
8659.423 39
8659.866 37
8660.308 35
8660.750 34
8661.193 24
8661.635 19
8662.077 17
8662.520 22
8662.962 27
8663.404 31
8663.847 21
8664.289 19
8664.731 17
8665.174 15
8665.616 14
8666.059 17
8666.501 29
8666.944 33
8667.386 30
8667.829 33
8668.271 39
8668.714 44
8669.156 57
8669.599 61
8670.041 49
8670.484 47
8670.926 35
8671.369 28
8671.812 24
8672.254 41
8672.697 44
8673.139 41
8673.582 58
8674.025 54
8674.467 44
8674.910 51
8675.353 50
8675.795 27
8676.238 42
8676.681 61
8677.123 43
8677.566 41
8678.009 43
8678.452 48
8678.894 50
8679.337 61
8679.780 60
8680.223 65
8680.666 45
8681.109 50
8681.551 50
8681.994 52
8682.437 49
8682.880 63
8683.323 81
8683.766 77
8684.209 64
8684.652 64
8685.094 50
8685.537 30
8685.980 41
8686.423 61
8686.866 52
8687.309 48
8687.752 41
8688.195 54
8688.638 52
8689.081 91
8689.524 84
8689.967 98
8690.410 127
8690.854 119
8691.297 133
8691.740 124
8692.183 124
8692.626 144
8693.069 161
8693.512 152
8693.955 150
8694.398 160
8694.842 180
8695.285 179
8695.728 162
8696.171 140
8696.614 141
8697.058 154
8697.501 173
8697.944 159
8698.387 169
8698.831 158
8699.274 148
8699.717 143
8700.161 120
8700.604 100
8701.047 93
8701.491 93
8701.934 80
8702.377 78
8702.821 73
8703.264 75
8703.708 69
8704.151 76
8704.594 68
8705.038 64
8705.481 73
8705.925 78
8706.368 67
8706.812 54
8707.255 47
8707.699 51
8708.142 53
8708.586 69
8709.029 58
8709.473 56
8709.916 62
8710.360 60
8710.803 42
8711.247 46
8711.691 58
8712.134 42
8712.578 52
8713.022 61
8713.465 52
8713.909 44
8714.353 42
8714.796 36
8715.240 38
8715.684 44
8716.127 40
8716.571 36
8717.015 42
8717.459 71
8717.902 64
8718.346 61
8718.790 68
8719.234 60
8719.677 74
8720.121 72
8720.565 63
8721.009 79
8721.453 71
8721.897 59
8722.341 63
8722.784 73
8723.228 83
8723.672 82
8724.116 82
8724.560 75
8725.004 68
8725.448 66
8725.892 86
8726.336 82
8726.780 91
8727.224 106
8727.668 98
8728.112 75
8728.556 64
8729.000 78
8729.444 76
8729.888 83
8730.332 97
8730.776 90
8731.220 76
8731.664 84
8732.109 88
8732.553 79
8732.997 65
8733.441 73
8733.885 81
8734.329 81
8734.774 104
8735.218 94
8735.662 76
8736.106 63
8736.550 85
8736.995 85
8737.439 76
8737.883 66
8738.327 75
8738.772 93
8739.216 86
8739.660 73
8740.105 99
8740.549 97
8740.993 103
8741.438 87
8741.882 90
8742.326 114
8742.771 111
8743.215 122
8743.660 116
8744.104 92
8744.549 116
8744.993 124
8745.437 142
8745.882 174
8746.326 171
8746.771 183
8747.215 172
8747.660 192
8748.104 183
8748.549 198
8748.994 176
8749.438 192
8749.883 208
8750.327 206
8750.772 225
8751.216 208
8751.661 222
8752.106 216
8752.550 232
8752.995 227
8753.440 210
8753.884 206
8754.329 245
8754.774 269
8755.218 285
8755.663 267
8756.108 301
8756.553 302
8756.997 351
8757.442 400
8757.887 417
8758.332 447
8758.777 554
8759.221 654
8759.666 728
8760.111 865
8760.556 1153
8761.001 1449
8761.446 1741
8761.890 2109
8762.335 2611
8762.780 3114
8763.225 3460
8763.670 3759
8764.115 3999
8764.560 4254
8765.005 4430
8765.450 4507
8765.895 4448
8766.340 4227
8766.785 3996
8767.230 3700
8767.675 3396
8768.120 3038
8768.565 2750
8769.010 2452
8769.455 2127
8769.900 1838
8770.345 1590
8770.790 1390
8771.235 1158
8771.681 1018
8772.126 937
8772.571 841
8773.016 695
8773.461 663
8773.906 639
8774.352 523
8774.797 501
8775.242 466
8775.687 422
8776.132 414
8776.578 438
8777.023 430
8777.468 424
8777.913 428
8778.359 431
8778.804 443
8779.249 422
8779.695 438
8780.140 437
8780.585 417
8781.031 429
8781.476 413
8781.922 411
8782.367 407
8782.812 367
8783.258 316
8783.703 285
8784.149 266
8784.594 255
8785.040 241
8785.485 233
8785.931 242
8786.376 255
8786.822 251
8787.267 212
8787.713 178
8788.158 160
8788.604 169
8789.049 164
8789.495 137
8789.940 137
8790.386 146
8790.832 145
8791.277 147
8791.723 147
8792.168 166
8792.614 157
8793.060 149
8793.505 150
8793.951 171
8794.397 180
8794.843 200
8795.288 207
8795.734 197
8796.180 184
8796.626 181
8797.071 175
8797.517 184
8797.963 184
8798.409 174
8798.855 165
8799.300 143
8799.746 156
8800.192 135
8800.638 112
8801.084 151
8801.530 132
8801.976 95
8802.421 96
8802.867 114
8803.313 108
8803.759 88
8804.205 87
8804.651 96
8805.097 75
8805.543 65
8805.989 71
8806.435 82
8806.881 79
8807.327 78
8807.773 88
8808.219 79
8808.665 70
8809.111 86
8809.557 94
8810.003 61
8810.450 101
8810.896 92
8811.342 101
8811.788 88
8812.234 90
8812.680 76
8813.126 68
8813.573 58
8814.019 54
8814.465 62
8814.911 61
8815.358 55
8815.804 63
8816.250 67
8816.696 54
8817.143 59
8817.589 47
8818.035 55
8818.481 51
8818.928 38
8819.374 41
8819.820 44
8820.267 39
8820.713 54
8821.160 72
8821.606 76
8822.052 92
8822.499 88
8822.945 100
8823.392 110
8823.838 107
8824.284 126
8824.731 122
8825.177 128
8825.624 138
8826.070 153
8826.517 150
8826.963 128
8827.410 138
8827.857 153
8828.303 129
8828.750 101
8829.196 102
8829.643 103
8830.089 101
8830.536 96
8830.983 80
8831.429 92
8831.876 91
8832.323 74
8832.769 86
8833.216 83
8833.663 76
8834.109 68
8834.556 58
8835.003 43
8835.450 40
8835.896 45
8836.343 51
8836.790 48
8837.237 73
8837.683 62
8838.130 66
8838.577 67
8839.024 72
8839.471 66
8839.918 51
8840.364 64
8840.811 54
8841.258 53
8841.705 45
8842.152 56
8842.599 60
8843.046 58
8843.493 58
8843.940 56
8844.387 58
8844.834 54
8845.281 74
8845.728 59
8846.175 62
8846.622 48
8847.069 33
8847.516 43
8847.963 44
8848.410 36
8848.857 30
8849.304 36
8849.751 32
8850.198 35
8850.645 39
8851.092 29
8851.540 31
8851.987 28
8852.434 34
8852.881 45
8853.328 45
8853.775 30
8854.223 40
8854.670 38
8855.117 45
8855.564 50
8856.012 47
8856.459 46
8856.906 42
8857.353 40
8857.801 36
8858.248 29
8858.695 26
8859.143 35
8859.590 32
8860.037 44
8860.485 58
8860.932 49
8861.380 50
8861.827 37
8862.274 26
8862.722 30
8863.169 36
8863.617 42
8864.064 45
8864.512 39
8864.959 40
8865.407 38
8865.854 37
8866.302 31
8866.749 46
8867.197 35
8867.644 42
8868.092 43
8868.539 34
8868.987 44
8869.435 42
8869.882 31
8870.330 28
8870.777 42
8871.225 37
8871.673 32
8872.120 33
8872.568 41
8873.016 44
8873.463 48
8873.911 34
8874.359 34
8874.807 37
8875.254 45
8875.702 43
8876.150 39
8876.598 37
8877.045 55
8877.493 67
8877.941 62
8878.389 77
8878.837 69
8879.284 79
8879.732 64
8880.180 56
8880.628 69
8881.076 60
8881.524 68
8881.972 60
8882.420 61
8882.868 63
8883.316 46
8883.764 54
8884.212 62
8884.659 61
8885.107 49
8885.555 36
8886.003 49
8886.452 43
8886.900 42
8887.348 56
8887.796 79
8888.244 85
8888.692 55
8889.140 47
8889.588 39
8890.036 22
8890.484 23
8890.932 25
8891.380 38
8891.829 50
8892.277 42
8892.725 41
8893.173 44
8893.621 37
8894.070 37
8894.518 48
8894.966 56
8895.414 55
8895.863 65
8896.311 64
8896.759 56
8897.207 55
8897.656 61
8898.104 72
8898.552 52
8899.001 58
8899.449 60
8899.897 62
8900.346 62
8900.794 43
8901.243 44
8901.691 65
8902.139 65
8902.588 82
8903.036 74
8903.485 59
8903.933 58
8904.382 41
8904.830 40
8905.279 38
8905.727 49
8906.176 55
8906.624 48
8907.073 65
8907.521 72
8907.970 66
8908.418 75
8908.867 83
8909.316 129
8909.764 175
8910.213 185
8910.661 224
8911.110 270
8911.559 322
8912.007 341
8912.456 367
8912.905 455
8913.354 506
8913.802 563
8914.251 635
8914.700 654
8915.148 649
8915.597 640
8916.046 628
8916.495 568
8916.944 511
8917.392 472
8917.841 430
8918.290 372
8918.739 359
8919.188 346
8919.636 300
8920.085 298
8920.534 225
8920.983 209
8921.432 180
8921.881 155
8922.330 144
8922.779 149
8923.228 144
8923.677 124
8924.126 112
8924.575 93
8925.024 97
8925.473 98
8925.922 125
8926.371 112
8926.820 142
8927.269 123
8927.718 131
8928.167 147
8928.616 160
8929.065 185
8929.514 199
8929.963 165
8930.412 167
8930.862 166
8931.311 152
8931.760 165
8932.209 177
8932.658 169
8933.107 157
8933.557 147
8934.006 145
8934.455 137
8934.904 136
8935.354 139
8935.803 125
8936.252 90
8936.701 71
8937.151 100
8937.600 96
8938.049 90
8938.499 88
8938.948 80
8939.397 56
8939.847 84
8940.296 84
8940.745 89
8941.195 71
8941.644 62
8942.094 86
8942.543 101
8942.993 108
8943.442 116
8943.892 130
8944.341 168
8944.790 189
8945.240 178
8945.689 180
8946.139 177
8946.589 178
8947.038 200
8947.488 194
8947.937 185
8948.387 157
8948.836 156
8949.286 129
8949.736 127
8950.185 106
8950.635 84
8951.084 99
8951.534 99
8951.984 86
8952.433 102
8952.883 102
8953.333 114
8953.783 108
8954.232 110
8954.682 106
8955.132 92
8955.582 82
8956.031 98
8956.481 89
8956.931 78
8957.381 82
8957.831 59
8958.280 54
8958.730 45
8959.180 50
8959.630 63
8960.080 74
8960.530 64
8960.980 81
8961.429 116
8961.879 112
8962.329 95
8962.779 92
8963.229 109
8963.679 101
8964.129 89
8964.579 96
8965.029 85
8965.479 92
8965.929 92
8966.379 78
8966.829 78
8967.279 89
8967.729 116
8968.179 133
8968.629 128
8969.080 122
8969.530 147
8969.980 128
8970.430 151
8970.880 152
8971.330 125
8971.780 131
8972.231 105
8972.681 104
8973.131 117
8973.581 126
8974.031 123
8974.482 127
8974.932 123
8975.382 94
8975.832 83
8976.283 92
8976.733 86
8977.183 79
8977.634 68
8978.084 55
8978.534 69
8978.985 60
8979.435 65
8979.885 63
8980.336 76
8980.786 88
8981.236 95
8981.687 89
8982.137 85
8982.588 78
8983.038 67
8983.489 76
8983.939 70
8984.390 89
8984.840 89
8985.291 95
8985.741 83
8986.192 88
8986.642 86
8987.093 102
8987.543 105
8987.994 120
8988.444 121
8988.895 150
8989.346 168
8989.796 149
8990.247 145
8990.698 126
8991.148 113
8991.599 98
8992.050 116
8992.500 127
8992.951 119
8993.402 111
8993.852 104
8994.303 90
8994.754 62
8995.205 68
8995.655 76
8996.106 65
8996.557 78
8997.008 66
8997.458 48
8997.909 60
8998.360 70
8998.811 69
8999.262 60
8999.713 74
9000.164 78
9000.614 84
9001.065 79
9001.516 71
9001.967 84
9002.418 74
9002.869 73
9003.320 101
9003.771 78
9004.222 66
9004.673 72
9005.124 60
9005.575 63
9006.026 55
9006.477 75
9006.928 65
9007.379 68
9007.830 70
9008.281 55
9008.732 59
9009.183 69
9009.635 79
9010.086 70
9010.537 72
9010.988 69
9011.439 94
9011.890 87
9012.341 60
9012.793 64
9013.244 97
9013.695 112
9014.146 86
9014.597 68
9015.049 64
9015.500 65
9015.951 45
9016.403 38
9016.854 47
9017.305 68
9017.756 53
9018.208 40
9018.659 41
9019.110 49
9019.562 71
9020.013 64
9020.465 50
9020.916 51
9021.367 52
9021.819 74
9022.270 84
9022.722 50
9023.173 33
9023.625 46
9024.076 52
9024.528 51
9024.979 51
9025.431 66
9025.882 55
9026.334 60
9026.785 47
9027.237 49
9027.688 48
9028.140 61
9028.591 62
9029.043 65
9029.495 69
9029.946 82
9030.398 75
9030.849 72
9031.301 79
9031.753 69
9032.204 69
9032.656 82
9033.108 74
9033.560 61
9034.011 65
9034.463 61
9034.915 56
9035.367 71
9035.818 87
9036.270 87
9036.722 86
9037.174 76
9037.625 72
9038.077 85
9038.529 65
9038.981 68
9039.433 87
9039.885 85
9040.337 92
9040.788 87
9041.240 90
9041.692 88
9042.144 88
9042.596 92
9043.048 77
9043.500 91
9043.952 91
9044.404 75
9044.856 68
9045.308 63
9045.760 81
9046.212 100
9046.664 116
9047.116 128
9047.568 132
9048.020 124
9048.472 119
9048.924 123
9049.377 119
9049.829 126
9050.281 123
9050.733 100
9051.185 87
9051.637 98
9052.089 85
9052.542 118
9052.994 130
9053.446 122
9053.898 129
9054.350 120
9054.803 137
9055.255 137
9055.707 122
9056.159 148
9056.612 162
9057.064 190
9057.516 217
9057.969 197
9058.421 198
9058.873 198
9059.326 195
9059.778 211
9060.230 208
9060.683 177
9061.135 186
9061.588 213
9062.040 218
9062.492 226
9062.945 285
9063.397 264
9063.850 275
9064.302 246
9064.755 224
9065.207 233
9065.660 212
9066.112 202
9066.565 208
9067.017 220
9067.470 238
9067.923 242
9068.375 203
9068.828 207
9069.280 219
9069.733 238
9070.186 245
9070.638 235
9071.091 216
9071.543 230
9071.996 245
9072.449 265
9072.901 257
9073.354 270
9073.807 258
9074.260 247
9074.712 234
9075.165 230
9075.618 236
9076.071 250
9076.523 265
9076.976 282
9077.429 293
9077.882 310
9078.335 289
9078.787 282
9079.240 309
9079.693 294
9080.146 332
9080.599 328
9081.052 307
9081.505 316
9081.958 307
9082.411 300
9082.864 316
9083.316 344
9083.769 348
9084.222 340
9084.675 349
9085.128 335
9085.581 360
9086.034 349
9086.487 355
9086.940 362
9087.394 381
9087.847 394
9088.300 390
9088.753 402
9089.206 371
9089.659 380
9090.112 387
9090.565 377
9091.018 355
9091.471 374
9091.925 374
9092.378 423
9092.831 408
9093.284 452
9093.737 446
9094.191 459
9094.644 439
9095.097 419
9095.550 446
9096.004 445
9096.457 466
9096.910 432
9097.364 418
9097.817 442
9098.270 432
9098.723 443
9099.177 484
9099.630 461
9100.084 477
9100.537 467
9100.990 450
9101.444 490
9101.897 528
9102.351 545
9102.804 548
9103.257 535
9103.711 561
9104.164 584
9104.618 555
9105.071 559
9105.525 606
9105.978 623
9106.432 715
9106.885 709
9107.339 703
9107.792 779
9108.246 787
9108.700 790
9109.153 866
9109.607 884
9110.060 885
9110.514 901
9110.968 900
9111.421 959
9111.875 1037
9112.329 1058
9112.782 1070
9113.236 1088
9113.690 1112
9114.143 1108
9114.597 1154
9115.051 1150
9115.505 1158
9115.958 1248
9116.412 1264
9116.866 1308
9117.320 1383
9117.774 1386
9118.227 1474
9118.681 1503
9119.135 1560
9119.589 1667
9120.043 1772
9120.497 1865
9120.951 1842
9121.404 1896
9121.858 1959
9122.312 2009
9122.766 2101
9123.220 2140
9123.674 2235
9124.128 2448
9124.582 2549
9125.036 2705
9125.490 2971
9125.944 3202
9126.398 3549
9126.852 3908
9127.306 4313
9127.760 4804
9128.214 5202
9128.668 5663
9129.122 6030
9129.577 6319
9130.031 6685
9130.485 6926
9130.939 7005
9131.393 7136
9131.847 7164
9132.301 7105
9132.756 6957
9133.210 6991
9133.664 6797
9134.118 6555
9134.572 6470
9135.027 6325
9135.481 6206
9135.935 6033
9136.389 5850
9136.844 5827
9137.298 5732
9137.752 5481
9138.207 5301
9138.661 5169
9139.115 5054
9139.570 4850
9140.024 4679
9140.478 4598
9140.933 4428
9141.387 4402
9141.842 4291
9142.296 4215
9142.750 4217
9143.205 4183
9143.659 4229
9144.114 4234
9144.568 4161
9145.023 4170
9145.477 4164
9145.932 4050
9146.386 3902
9146.841 3834
9147.295 3737
9147.750 3644
9148.204 3524
9148.659 3507
9149.114 3352
9149.568 3179
9150.023 3068
9150.477 2922
9150.932 2858
9151.387 2811
9151.841 2734
9152.296 2624
9152.751 2517
9153.205 2348
9153.660 2254
9154.115 2208
9154.569 2178
9155.024 2127
9155.479 2121
9155.934 2058
9156.388 1977
9156.843 1903
9157.298 1824
9157.753 1842
9158.208 1843
9158.662 1797
9159.117 1715
9159.572 1698
9160.027 1708
9160.482 1641
9160.937 1571
9161.392 1557
9161.846 1482
9162.301 1488
9162.756 1489
9163.211 1478
9163.666 1452
9164.121 1419
9164.576 1368
9165.031 1335
9165.486 1306
9165.941 1262
9166.396 1216
9166.851 1118
9167.306 1118
9167.761 1117
9168.216 1086
9168.671 1076
9169.126 1012
9169.581 977
9170.037 943
9170.492 951
9170.947 922
9171.402 853
9171.857 825
9172.312 783
9172.767 808
9173.223 813
9173.678 850
9174.133 811
9174.588 806
9175.043 758
9175.499 752
9175.954 769
9176.409 738
9176.864 743
9177.320 697
9177.775 690
9178.230 672
9178.686 650
9179.141 645
9179.596 607
9180.052 618
9180.507 596
9180.962 598
9181.418 578
9181.873 564
9182.329 544
9182.784 539
9183.239 531
9183.695 520
9184.150 504
9184.606 513
9185.061 488
9185.517 473
9185.972 445
9186.428 451
9186.883 442
9187.339 401
9187.794 399
9188.250 439
9188.706 439
9189.161 410
9189.617 427
9190.072 406
9190.528 370
9190.984 387
9191.439 384
9191.895 349
9192.350 354
9192.806 362
9193.262 350
9193.717 333
9194.173 346
9194.629 347
9195.085 330
9195.540 323
9195.996 326
9196.452 340
9196.908 318
9197.363 273
9197.819 255
9198.275 292
9198.731 281
9199.187 297
9199.642 310
9200.098 310
9200.554 278
9201.010 290
9201.466 296
9201.922 263
9202.378 289
9202.834 266
9203.290 247
9203.746 244
9204.201 233
9204.657 248
9205.113 234
9205.569 204
9206.025 224
9206.481 243
9206.937 237
9207.393 234
9207.849 237
9208.305 232
9208.762 227
9209.218 235
9209.674 226
9210.130 224
9210.586 222
9211.042 226
9211.498 220
9211.954 238
9212.410 241
9212.867 223
9213.323 233
9213.779 215
9214.235 198
9214.691 188
9215.148 202
9215.604 200
9216.060 208
9216.516 207
9216.973 183
9217.429 187
9217.885 178
9218.341 169
9218.798 201
9219.254 218
9219.710 206
9220.167 201
9220.623 195
9221.079 186
9221.536 199
9221.992 197
9222.449 167
9222.905 164
9223.361 172
9223.818 170
9224.274 187
9224.731 186
9225.187 193
9225.644 164
9226.100 178
9226.557 177
9227.013 167
9227.470 145
9227.926 165
9228.383 173
9228.839 167
9229.296 144
9229.753 154
9230.209 175
9230.666 189
9231.122 176
9231.579 165
9232.036 168
9232.492 159
9232.949 154
9233.406 152
9233.862 190
9234.319 173
9234.776 165
9235.232 169
9235.689 174
9236.146 163
9236.603 188
9237.059 196
9237.516 186
9237.973 171
9238.430 159
9238.887 198
9239.343 243
9239.800 216
9240.257 196
9240.714 206
9241.171 198
9241.628 191
9242.084 179
9242.541 187
9242.998 184
9243.455 173
9243.912 196
9244.369 222
9244.826 223
9245.283 216
9245.740 203
9246.197 183
9246.654 170
9247.111 166
9247.568 194
9248.025 186
9248.482 174
9248.939 157
9249.396 176
9249.853 179
9250.310 188
9250.767 168
9251.225 179
9251.682 176
9252.139 184
9252.596 165
9253.053 152
9253.510 158
9253.967 175
9254.425 188
9254.882 164
9255.339 151
9255.796 157
9256.253 152
9256.711 154
9257.168 168
9257.625 181
9258.083 172
9258.540 157
9258.997 189
9259.454 185
9259.912 191
9260.369 195
9260.826 176
9261.284 189
9261.741 202
9262.199 193
9262.656 217
9263.113 188
9263.571 209
9264.028 227
9264.486 221
9264.943 211
9265.401 179
9265.858 177
9266.315 188
9266.773 197
9267.230 180
9267.688 188
9268.146 208
9268.603 189
9269.061 198
9269.518 195
9269.976 212
9270.433 202
9270.891 187
9271.349 179
9271.806 223
9272.264 201
9272.721 194
9273.179 166
9273.637 167
9274.094 215
9274.552 241
9275.010 250
9275.467 239
9275.925 256
9276.383 244
9276.841 203
9277.298 220
9277.756 239
9278.214 260
9278.672 262
9279.130 240
9279.587 289
9280.045 261
9280.503 252
9280.961 300
9281.419 298
9281.877 291
9282.334 296
9282.792 304
9283.250 316
9283.708 332
9284.166 365
9284.624 379
9285.082 378
9285.540 441
9285.998 420
9286.456 400
9286.914 426
9287.372 462
9287.830 460
9288.288 527
9288.746 546
9289.204 566
9289.662 537
9290.120 568
9290.578 614
9291.036 572
9291.494 560
9291.952 576
9292.411 613
9292.869 620
9293.327 600
9293.785 565
9294.243 552
9294.701 585
9295.160 605
9295.618 620
9296.076 636
9296.534 623
9296.992 581
9297.451 569
9297.909 595
9298.367 586
9298.826 568
9299.284 550
9299.742 532
9300.200 512
9300.659 529
9301.117 545
9301.575 508
9302.034 536
9302.492 597
9302.951 574
9303.409 563
9303.867 597
9304.326 619
9304.784 576
9305.243 537
9305.701 553
9306.160 535
9306.618 533
9307.077 519
9307.535 522
9307.994 533
9308.452 509
9308.911 453
9309.369 469
9309.828 515
9310.286 536
9310.745 556
9311.203 594
9311.662 606
9312.121 635
9312.579 616
9313.038 573
9313.496 550
9313.955 558
9314.414 574
9314.872 589
9315.331 562
9315.790 564
9316.249 571
9316.707 541
9317.166 542
9317.625 508
9318.084 488
9318.542 513
9319.001 545
9319.460 553
9319.919 586
9320.377 598
9320.836 622
9321.295 624
9321.754 587
9322.213 597
9322.672 587
9323.131 577
9323.589 635
9324.048 657
9324.507 613
9324.966 608
9325.425 598
9325.884 596
9326.343 617
9326.802 593
9327.261 582
9327.720 600
9328.179 597
9328.638 664
9329.097 625
9329.556 629
9330.015 702
9330.474 660
9330.933 679
9331.392 714
9331.851 688
9332.311 700
9332.770 729
9333.229 721
9333.688 746
9334.147 796
9334.606 842
9335.065 845
9335.525 837
9335.984 828
9336.443 889
9336.902 891
9337.361 898
9337.821 932
9338.280 1002
9338.739 1010
9339.199 1036
9339.658 1011
9340.117 983
9340.576 945
9341.036 906
9341.495 962
9341.954 964
9342.414 964
9342.873 996
9343.332 1043
9343.792 1098
9344.251 1074
9344.711 1099
9345.170 1083
9345.630 1158
9346.089 1210
9346.548 1259
9347.008 1317
9347.467 1341
9347.927 1343
9348.386 1434
9348.846 1468
9349.305 1485
9349.765 1589
9350.224 1644
9350.684 1637
9351.144 1635
9351.603 1711
9352.063 1804
9352.522 1866
9352.982 1898
9353.442 1878
9353.901 1844
9354.361 1790
9354.821 1770
9355.280 1679
9355.740 1631
9356.200 1573
9356.659 1523
9357.119 1551
9357.579 1504
9358.038 1480
9358.498 1594
9358.958 1649
9359.418 1574
9359.878 1556
9360.337 1469
9360.797 1465
9361.257 1431
9361.717 1466
9362.177 1498
9362.636 1462
9363.096 1381
9363.556 1320
9364.016 1400
9364.476 1400
9364.936 1389
9365.396 1420
9365.856 1399
9366.316 1439
9366.776 1406
9367.236 1382
9367.696 1411
9368.156 1457
9368.616 1452
9369.076 1517
9369.536 1523
9369.996 1510
9370.456 1476
9370.916 1449
9371.376 1461
9371.836 1465
9372.296 1585
9372.756 1710
9373.216 1680
9373.676 1713
9374.136 1715
9374.596 1741
9375.057 1845
9375.517 1874
9375.977 1825
9376.437 1838
9376.897 1859
9377.358 2018
9377.818 2089
9378.278 2099
9378.738 2073
9379.199 2145
9379.659 2151
9380.119 2105
9380.579 2108
9381.040 2104
9381.500 2068
9381.960 2019
9382.421 2079
9382.881 2078
9383.341 2103
9383.802 2095
9384.262 2000
9384.722 1895
9385.183 1850
9385.643 1793
9386.104 1780
9386.564 1709
9387.025 1645
9387.485 1657
9387.946 1683
9388.406 1716
9388.866 1724
9389.327 1683
9389.788 1697
9390.248 1635
9390.709 1614
9391.169 1504
9391.630 1535
9392.090 1602
9392.551 1633
9393.011 1591
9393.472 1569
9393.933 1644
9394.393 1652
9394.854 1643
9395.315 1687
9395.775 1633
9396.236 1611
9396.697 1656
9397.157 1684
9397.618 1660
9398.079 1627
9398.539 1660
9399.000 1739
9399.461 1777
9399.922 1820
9400.382 1926
9400.843 2061
9401.304 2100
9401.765 2187
9402.226 2267
9402.686 2305
9403.147 2308
9403.608 2332
9404.069 2355
9404.530 2449
9404.991 2492
9405.452 2559
9405.913 2586
9406.374 2554
9406.834 2648
9407.295 2728
9407.756 2781
9408.217 2898
9408.678 2944
9409.139 3052
9409.600 3132
9410.061 3310
9410.522 3410
9410.983 3616
9411.444 3778
9411.905 4000
9412.367 4245
9412.828 4581
9413.289 4992
9413.750 5469
9414.211 5927
9414.672 6614
9415.133 7149
9415.594 7830
9416.055 8737
9416.517 9607
9416.978 10893
9417.439 12094
9417.900 13256
9418.361 14549
9418.823 15840
9419.284 17156
9419.745 18287
9420.206 19360
9420.668 20324
9421.129 21125
9421.590 21679
9422.052 22054
9422.513 22350
9422.974 22168
9423.436 21795
9423.897 21457
9424.358 20835
9424.820 20153
9425.281 19277
9425.742 18347
9426.204 17233
9426.665 16218
9427.127 15273
9427.588 14399
9428.049 13484
9428.511 12588
9428.972 11687
9429.434 10992
9429.895 10181
9430.357 9464
9430.818 8877
9431.280 8405
9431.742 7955
9432.203 7572
9432.665 7336
9433.126 6954
9433.588 6624
9434.049 6395
9434.511 6108
9434.973 5876
9435.434 5756
9435.896 5579
9436.358 5466
9436.819 5270
9437.281 5132
9437.743 5054
9438.204 4898
9438.666 4751
9439.128 4527
9439.589 4462
9440.051 4292
9440.513 4100
9440.975 3899
9441.436 3766
9441.898 3551
9442.360 3327
9442.822 3151
9443.284 3068
9443.746 2924
9444.207 2713
9444.669 2527
9445.131 2396
9445.593 2300
9446.055 2125
9446.517 2017
9446.979 1963
9447.441 1959
9447.903 1926
9448.364 1971
9448.826 2011
9449.288 1990
9449.750 1980
9450.212 1973
9450.674 1943
9451.136 1989
9451.598 1994
9452.060 2020
9452.522 2066
9452.985 2097
9453.447 2074
9453.909 2020
9454.371 1933
9454.833 1920
9455.295 1918
9455.757 1890
9456.219 1861
9456.681 1822
9457.144 1784
9457.606 1616
9458.068 1558
9458.530 1466
9458.992 1395
9459.455 1297
9459.917 1217
9460.379 1161
9460.841 1125
9461.304 1091
9461.766 1038
9462.228 1020
9462.690 1000
9463.153 912
9463.615 790
9464.077 682
9464.540 629
9465.002 639
9465.464 654
9465.927 669
9466.389 664
9466.852 642
9467.314 638
9467.776 592
9468.239 600
9468.701 579
9469.164 556
9469.626 551
9470.089 531
9470.551 503
9471.014 477
9471.476 497
9471.939 496
9472.401 486
9472.864 432
9473.326 462
9473.789 478
9474.251 509
9474.714 547
9475.177 553
9475.639 539
9476.102 567
9476.564 641
9477.027 662
9477.490 668
9477.952 724
9478.415 809
9478.878 821
9479.341 840
9479.803 879
9480.266 934
9480.729 991
9481.191 1004
9481.654 933
9482.117 885
9482.580 801
9483.043 760
9483.505 699
9483.968 649
9484.431 603
9484.894 526
9485.357 506
9485.820 451
9486.282 438
9486.745 415
9487.208 392
9487.671 366
9488.134 324
9488.597 298
9489.060 297
9489.523 271
9489.986 263
9490.449 265
9490.912 262
9491.375 275
9491.838 294
9492.301 292
9492.764 296
9493.227 302
9493.690 275
9494.153 269
9494.616 262
9495.079 291
9495.542 244
9496.005 276
9496.468 272
9496.932 280
9497.395 265
9497.858 235
9498.321 254
9498.784 243
9499.247 242
9499.711 248
9500.174 245
9500.637 231
9501.100 228
9501.563 205
9502.027 180
9502.490 180
9502.953 195
9503.417 204
9503.880 250
9504.343 266
9504.806 216
9505.270 212
9505.733 201
9506.196 226
9506.660 215
9507.123 211
9507.587 180
9508.050 179
9508.513 183
9508.977 176
9509.440 193
9509.904 216
9510.367 216
9510.831 219
9511.294 200
9511.758 216
9512.221 234
9512.685 246
9513.148 233
9513.612 239
9514.075 223
9514.539 227
9515.002 220
9515.466 191
9515.930 203
9516.393 212
9516.857 218
9517.320 186
9517.784 202
9518.248 178
9518.711 176
9519.175 173
9519.639 202
9520.102 206
9520.566 174
9521.030 157
9521.494 151
9521.957 132
9522.421 133
9522.885 160
9523.349 149
9523.812 153
9524.276 157
9524.740 159
9525.204 195
9525.668 169
9526.131 156
9526.595 138
9527.059 131
9527.523 123
9527.987 118
9528.451 114
9528.915 139
9529.379 124
9529.843 133
9530.306 147
9530.770 158
9531.234 157
9531.698 186
9532.162 187
9532.626 172
9533.090 172
9533.554 172
9534.018 152
9534.482 131
9534.947 154
9535.411 150
9535.875 145
9536.339 167
9536.803 162
9537.267 135
9537.731 139
9538.195 136
9538.659 164
9539.124 182
9539.588 168
9540.052 159
9540.516 154
9540.980 168
9541.444 166
9541.909 150
9542.373 134
9542.837 159
9543.301 139
9543.766 127
9544.230 131
9544.694 123
9545.159 127
9545.623 144
9546.087 129
9546.552 161
9547.016 131
9547.480 134
9547.945 133
9548.409 138
9548.873 135
9549.338 121
9549.802 135
9550.267 136
9550.731 138
9551.196 132
9551.660 162
9552.124 172
9552.589 172
9553.053 184
9553.518 182
9553.982 163
9554.447 169
9554.912 170
9555.376 172
9555.841 163
9556.305 154
9556.770 176
9557.234 196
9557.699 181
9558.164 142
9558.628 142
9559.093 135
9559.558 133
9560.022 139
9560.487 136
9560.952 141
9561.416 129
9561.881 139
9562.346 155
9562.810 161
9563.275 187
9563.740 186
9564.205 184
9564.669 186
9565.134 193
9565.599 199
9566.064 257
9566.529 240
9566.993 236
9567.458 193
9567.923 167
9568.388 146
9568.853 154
9569.318 151
9569.783 162
9570.248 185
9570.713 188
9571.177 198
9571.642 215
9572.107 212
9572.572 211
9573.037 226
9573.502 228
9573.967 234
9574.432 224
9574.897 226
9575.362 225
9575.827 215
9576.292 228
9576.758 233
9577.223 236
9577.688 226
9578.153 231
9578.618 256
9579.083 248
9579.548 249
9580.013 274
9580.479 264
9580.944 251
9581.409 274
9581.874 268
9582.339 247
9582.804 281
9583.270 306
9583.735 315
9584.200 285
9584.665 290
9585.131 291
9585.596 254
9586.061 287
9586.527 281
9586.992 289
9587.457 293
9587.923 324
9588.388 306
9588.853 280
9589.319 256
9589.784 268
9590.249 266
9590.715 251
9591.180 216
9591.646 229
9592.111 218
9592.577 233
9593.042 266
9593.508 266
9593.973 259
9594.439 257
9594.904 270
9595.370 271
9595.835 263
9596.301 288
9596.766 314
9597.232 307
9597.697 295
9598.163 262
9598.629 237
9599.094 288
9599.560 274
9600.025 280
9600.491 284
9600.957 259
9601.422 239
9601.888 259
9602.354 251
9602.819 265
9603.285 261
9603.751 256
9604.217 250
9604.682 298
9605.148 338
9605.614 317
9606.080 301
9606.545 314
9607.011 299
9607.477 307
9607.943 304
9608.409 269
9608.875 293
9609.340 289
9609.806 290
9610.272 291
9610.738 271
9611.204 293
9611.670 289
9612.136 310
9612.602 323
9613.068 274
9613.534 279
9614.000 287
9614.466 263
9614.932 273
9615.398 237
9615.864 217
9616.330 227
9616.796 222
9617.262 272
9617.728 288
9618.194 290
9618.660 288
9619.126 318
9619.592 308
9620.058 342
9620.524 358
9620.990 356
9621.457 371
9621.923 366
9622.389 368
9622.855 361
9623.321 421
9623.788 473
9624.254 480
9624.720 459
9625.186 484
9625.653 501
9626.119 514
9626.585 555
9627.051 634
9627.518 669
9627.984 667
9628.450 681
9628.917 668
9629.383 623
9629.849 581
9630.316 569
9630.782 586
9631.248 582
9631.715 618
9632.181 605
9632.648 607
9633.114 581
9633.581 612
9634.047 619
9634.513 578
9634.980 568
9635.446 553
9635.913 576
9636.379 563
9636.846 557
9637.312 557
9637.779 528
9638.246 467
9638.712 499
9639.179 554
9639.645 543
9640.112 545
9640.579 553
9641.045 573
9641.512 584
9641.978 620
9642.445 656
9642.912 647
9643.378 660
9643.845 729
9644.312 696
9644.779 663
9645.245 660
9645.712 711
9646.179 734
9646.646 724
9647.112 734
9647.579 735
9648.046 707
9648.513 678
9648.979 712
9649.446 718
9649.913 710
9650.380 666
9650.847 617
9651.314 599
9651.781 533
9652.248 485
9652.714 483
9653.181 427
9653.648 408
9654.115 423
9654.582 415
9655.049 394
9655.516 401
9655.983 363
9656.450 330
9656.917 320
9657.384 320
9657.851 322
9658.318 310
9658.785 324
9659.252 343
9659.719 345
9660.186 322
9660.654 323
9661.121 343
9661.588 351
9662.055 337
9662.522 327
9662.989 326
9663.456 302
9663.924 318
9664.391 321
9664.858 297
9665.325 299
9665.792 318
9666.260 275
9666.727 270
9667.194 279
9667.661 305
9668.129 311
9668.596 317
9669.063 335
9669.531 300
9669.998 279
9670.465 270
9670.933 285
9671.400 301
9671.867 293
9672.335 299
9672.802 243
9673.269 246
9673.737 260
9674.204 239
9674.672 230
9675.139 218
9675.607 231
9676.074 218
9676.542 195
9677.009 174
9677.477 187
9677.944 207
9678.412 207
9678.879 217
9679.347 226
9679.814 225
9680.282 211
9680.749 201
9681.217 190
9681.685 191
9682.152 195
9682.620 177
9683.087 180
9683.555 201
9684.023 188
9684.490 195
9684.958 178
9685.426 172
9685.894 156
9686.361 153
9686.829 138
9687.297 184
9687.765 219
9688.232 236
9688.700 239
9689.168 211
9689.636 189
9690.103 178
9690.571 174
9691.039 166
9691.507 185
9691.975 206
9692.443 208
9692.911 200
9693.378 180
9693.846 212
9694.314 216
9694.782 233
9695.250 221
9695.718 200
9696.186 199
9696.654 230
9697.122 250
9697.590 239
9698.058 230
9698.526 261
9698.994 283
9699.462 295
9699.930 299
9700.398 288
9700.866 323
9701.334 345
9701.802 365
9702.270 375
9702.739 381
9703.207 363
9703.675 445
9704.143 471
9704.611 531
9705.079 569
9705.547 584
9706.016 607
9706.484 686
9706.952 798
9707.420 930
9707.888 991
9708.357 1012
9708.825 1074
9709.293 1175
9709.762 1281
9710.230 1377
9710.698 1504
9711.166 1532
9711.635 1604
9712.103 1718
9712.571 1839
9713.040 1889
9713.508 1832
9713.977 1840
9714.445 1885
9714.913 1958
9715.382 1976
9715.850 1882
9716.319 1803
9716.787 1735
9717.256 1675
9717.724 1552
9718.193 1452
9718.661 1418
9719.130 1326
9719.598 1188
9720.067 1112
9720.535 982
9721.004 980
9721.472 946
9721.941 847
9722.409 762
9722.878 689
9723.347 655
9723.815 644
9724.284 620
9724.752 564
9725.221 534
9725.690 500
9726.158 519
9726.627 496
9727.096 477
9727.565 437
9728.033 397
9728.502 365
9728.971 349
9729.440 355
9729.908 318
9730.377 335
9730.846 342
9731.315 292
9731.783 267
9732.252 253
9732.721 257
9733.190 227
9733.659 229
9734.128 225
9734.597 236
9735.065 221
9735.534 195
9736.003 186
9736.472 190
9736.941 170
9737.410 202
9737.879 186
9738.348 159
9738.817 178
9739.286 195
9739.755 172
9740.224 160
9740.693 169
9741.162 168
9741.631 161
9742.100 150
9742.569 158
9743.038 149
9743.507 151
9743.977 157
9744.446 158
9744.915 169
9745.384 195
9745.853 193
9746.322 186
9746.791 174
9747.261 179
9747.730 155
9748.199 161
9748.668 176
9749.137 166
9749.607 138
9750.076 138
9750.545 139
9751.014 146
9751.484 120
9751.953 98
9752.422 92
9752.892 96
9753.361 89
9753.830 82
9754.300 90
9754.769 98
9755.238 104
9755.708 104
9756.177 110
9756.647 97
9757.116 102
9757.585 95
9758.055 82
9758.524 86
9758.994 72
9759.463 74
9759.933 75
9760.402 69
9760.872 59
9761.341 51
9761.811 48
9762.280 46
9762.750 59
9763.220 71
9763.689 69
9764.159 86
9764.628 85
9765.098 72
9765.568 66
9766.037 70
9766.507 78
9766.976 66
9767.446 71
9767.916 55
9768.385 65
9768.855 61
9769.325 54
9769.795 43
9770.264 55
9770.734 56
9771.204 54
9771.674 49
9772.143 47
9772.613 40
9773.083 37
9773.553 43
9774.023 54
9774.492 46
9774.962 32
9775.432 42
9775.902 50
9776.372 51
9776.842 43
9777.312 47
9777.782 32
9778.252 43
9778.722 52
9779.191 48
9779.661 40
9780.131 44
9780.601 55
9781.071 76
9781.541 69
9782.011 61
9782.481 52
9782.951 46
9783.422 56
9783.892 55
9784.362 40
9784.832 36
9785.302 42
9785.772 50
9786.242 70
9786.712 59
9787.182 57
9787.652 61
9788.123 65
9788.593 76
9789.063 80
9789.533 60
9790.003 50
9790.474 50
9790.944 49
9791.414 53
9791.884 40
9792.355 55
9792.825 67
9793.295 70
9793.765 79
9794.236 80
9794.706 75
9795.176 63
9795.647 53
9796.117 53
9796.588 56
9797.058 53
9797.528 52
9797.999 48
9798.469 42
9798.940 56
9799.410 60
9799.880 58
9800.351 52
9800.821 54
9801.292 45
9801.762 53
9802.233 50
9802.703 52
9803.174 56
9803.644 66
9804.115 70
9804.585 71
9805.056 62
9805.527 65
9805.997 71
9806.468 58
9806.938 63
9807.409 68
9807.880 52
9808.350 40
9808.821 50
9809.292 57
9809.762 52
9810.233 36
9810.704 39
9811.174 66
9811.645 66
9812.116 75
9812.587 67
9813.057 62
9813.528 46
9813.999 48
9814.470 47
9814.941 44
9815.411 40
9815.882 46
9816.353 53
9816.824 46
9817.295 33
9817.766 44
9818.237 36
9818.707 45
9819.178 40
9819.649 44
9820.120 46
9820.591 54
9821.062 73
9821.533 62
9822.004 53
9822.475 40
9822.946 46
9823.417 50
9823.888 50
9824.359 54
9824.830 68
9825.301 68
9825.772 73
9826.243 72
9826.714 61
9827.186 49
9827.657 46
9828.128 53
9828.599 53
9829.070 39
9829.541 41
9830.012 70
9830.484 64
9830.955 59
9831.426 76
9831.897 91
9832.368 59
9832.840 63
9833.311 76
9833.782 71
9834.253 78
9834.725 54
9835.196 65
9835.667 52
9836.139 40
9836.610 51
9837.081 67
9837.553 40
9838.024 26
9838.495 45
9838.967 40
9839.438 34
9839.909 42
9840.381 66
9840.852 70
9841.324 67
9841.795 55
9842.267 57
9842.738 55
9843.210 47
9843.681 39
9844.153 49
9844.624 62
9845.096 56
9845.567 54
9846.039 57
9846.510 64
9846.982 65
9847.453 59
9847.925 62
9848.397 61
9848.868 58
9849.340 67
9849.812 66
9850.283 64
9850.755 62
9851.227 65
9851.698 56
9852.170 51
9852.642 49
9853.113 71
9853.585 77
9854.057 71
9854.529 87
9855.000 69
9855.472 73
9855.944 70
9856.416 54
9856.888 39
9857.359 50
9857.831 56
9858.303 57
9858.775 61
9859.247 54
9859.719 62
9860.190 66
9860.662 66
9861.134 73
9861.606 70
9862.078 54
9862.550 62
9863.022 63
9863.494 61
9863.966 56
9864.438 69
9864.910 58
9865.382 61
9865.854 61
9866.326 69
9866.798 59
9867.270 54
9867.742 48
9868.214 65
9868.686 62
9869.159 63
9869.631 44
9870.103 46
9870.575 36
9871.047 39
9871.519 52
9871.991 45
9872.464 59
9872.936 52
9873.408 62
9873.880 77
9874.352 61
9874.825 71
9875.297 59
9875.769 85
9876.241 76
9876.714 62
9877.186 59
9877.658 77
9878.131 53
9878.603 62
9879.075 66
9879.548 55
9880.020 57
9880.492 63
9880.965 67
9881.437 82
9881.910 82
9882.382 59
9882.854 75
9883.327 71
9883.799 53
9884.272 52
9884.744 54
9885.217 57
9885.689 65
9886.162 57
9886.634 55
9887.107 47
9887.579 40
9888.052 48
9888.524 58
9888.997 66
9889.470 53
9889.942 49
9890.415 55
9890.887 49
9891.360 55
9891.833 70
9892.305 87
9892.778 79
9893.251 81
9893.723 66
9894.196 60
9894.669 73
9895.142 73
9895.614 66
9896.087 83
9896.560 65
9897.033 75
9897.505 75
9897.978 57
9898.451 81
9898.924 59
9899.397 61
9899.869 72
9900.342 80
9900.815 77
9901.288 57
9901.761 59
9902.234 45
9902.707 41
9903.180 31
9903.652 61
9904.125 46
9904.598 57
9905.071 72
9905.544 83
9906.017 67
9906.490 82
9906.963 81
9907.436 85
9907.909 86
9908.382 86
9908.855 92
9909.328 73
9909.801 74
9910.275 60
9910.748 60
9911.221 74
9911.694 67
9912.167 67
9912.640 89
9913.113 68
9913.586 70
9914.060 73
9914.533 89
9915.006 102
9915.479 104
9915.952 97
9916.426 90
9916.899 94
9917.372 98
9917.845 118
9918.319 122
9918.792 118
9919.265 102
9919.739 113
9920.212 133
9920.685 133
9921.159 140
9921.632 136
9922.105 135
9922.579 129
9923.052 109
9923.525 107
9923.999 96
9924.472 86
9924.946 99
9925.419 92
9925.893 93
9926.366 99
9926.840 103
9927.313 108
9927.787 105
9928.260 101
9928.734 80
9929.207 90
9929.681 80
9930.154 90
9930.628 106
9931.101 95
9931.575 100
9932.049 104
9932.522 86
9932.996 82
9933.469 85
9933.943 77
9934.417 57
9934.890 65
9935.364 74
9935.838 73
9936.312 84
9936.785 81
9937.259 96
9937.733 101
9938.206 80
9938.680 114
9939.154 105
9939.628 82
9940.102 78
9940.575 79
9941.049 97
9941.523 106
9941.997 87
9942.471 81
9942.945 94
9943.418 93
9943.892 78
9944.366 85
9944.840 72
9945.314 65
9945.788 64
9946.262 68
9946.736 76
9947.210 89
9947.684 83
9948.158 73
9948.632 70
9949.106 69
9949.580 88
9950.054 75
9950.528 88
9951.002 78
9951.476 82
9951.950 82
9952.424 79
9952.898 88
9953.372 75
9953.846 86
9954.321 63
9954.795 71
9955.269 66
9955.743 77
9956.217 84
9956.691 91
9957.166 81
9957.640 70
9958.114 67
9958.588 73
9959.063 71
9959.537 67
9960.011 70
9960.485 70
9960.960 61
9961.434 56
9961.908 58
9962.383 54
9962.857 52
9963.331 68
9963.806 64
9964.280 62
9964.754 67
9965.229 59
9965.703 62
9966.178 56
9966.652 31
9967.126 45
9967.601 57
9968.075 66
9968.550 63
9969.024 55
9969.499 39
9969.973 45
9970.448 40
9970.922 44
9971.397 42
9971.871 39
9972.346 46
9972.820 46
9973.295 45
9973.770 44
9974.244 47
9974.719 60
9975.194 66
9975.668 59
9976.143 53
9976.617 41
9977.092 37
9977.567 39
9978.042 43
9978.516 38
9978.991 52
9979.466 55
9979.940 40
9980.415 42
9980.890 32
9981.365 42
9981.839 49
9982.314 44
9982.789 41
9983.264 36
9983.739 25
9984.214 47
9984.688 40
9985.163 48
9985.638 50
9986.113 51
9986.588 63
9987.063 64
9987.538 62
9988.013 51
9988.488 50
9988.963 54
9989.438 78
9989.913 98
9990.388 102
9990.863 93
9991.338 100
9991.813 101
9992.288 100
9992.763 121
9993.238 115
9993.713 115
9994.188 95
9994.663 83
9995.138 70
9995.613 73
9996.088 73
9996.563 92
9997.039 83
9997.514 75
9997.989 72
9998.464 56
9998.939 51
9999.414 38
9999.890 43
10000.365 53
10000.840 45
10001.315 54
10001.791 49
10002.266 43
10002.741 43
10003.216 43
10003.692 51
10004.167 47
10004.642 50
10005.118 41
10005.593 50
10006.068 47
10006.544 53
10007.019 53
10007.495 42
10007.970 42
10008.445 44
10008.921 48
10009.396 59
10009.872 55
10010.347 58
10010.823 52
10011.298 52
10011.774 41
10012.249 39
10012.725 42
10013.200 54
10013.676 52
10014.151 54
10014.627 43
10015.102 31
10015.578 33
10016.054 31
10016.529 34
10017.005 44
10017.480 53
10017.956 70
10018.432 66
10018.907 54
10019.383 51
10019.859 46
10020.335 37
10020.810 53
10021.286 74
10021.762 70
10022.237 72
10022.713 76
10023.189 65
10023.665 59
10024.141 70
10024.616 65
10025.092 63
10025.568 69
10026.044 84
10026.520 64
10026.995 63
10027.471 64
10027.947 65
10028.423 67
10028.899 60
10029.375 56
10029.851 47
10030.327 39
10030.803 55
10031.279 47
10031.755 38
10032.231 46
10032.707 56
10033.183 35
10033.659 23
10034.135 37
10034.611 56
10035.087 60
10035.563 50
10036.039 56
10036.515 44
10036.991 46
10037.467 54
10037.943 68
10038.419 44
10038.896 39
10039.372 40
10039.848 37
10040.324 47
10040.800 52
10041.276 56
10041.753 51
10042.229 42
10042.705 27
10043.181 31
10043.658 34
10044.134 34
10044.610 42
10045.086 41
10045.563 49
10046.039 46
10046.515 44
10046.992 42
10047.468 33
10047.944 36
10048.421 35
10048.897 32
10049.373 34
10049.850 28
10050.326 45
10050.803 42
10051.279 56
10051.756 45
10052.232 46
10052.708 51
10053.185 37
10053.661 46
10054.138 46
10054.614 44
10055.091 45
10055.567 41
10056.044 28
10056.521 40
10056.997 42
10057.474 30
10057.950 27
10058.427 34
10058.903 39
10059.380 44
10059.857 31
10060.333 30
10060.810 34
10061.287 38
10061.763 40
10062.240 53
10062.717 68
10063.194 63
10063.670 50
10064.147 43
10064.624 32
10065.100 32
10065.577 43
10066.054 43
10066.531 47
10067.008 40
10067.484 33
10067.961 26
10068.438 27
10068.915 32
10069.392 30
10069.869 37
10070.346 45
10070.822 47
10071.299 42
10071.776 26
10072.253 25
10072.730 35
10073.207 49
10073.684 35
10074.161 41
10074.638 38
10075.115 32
10075.592 38
10076.069 43
10076.546 43
10077.023 42
10077.500 46
10077.977 57
10078.454 51
10078.931 44
10079.408 46
10079.886 43
10080.363 42
10080.840 41
10081.317 37
10081.794 31
10082.271 29
10082.748 28
10083.226 34
10083.703 35
10084.180 25
10084.657 35
10085.134 36
10085.612 31
10086.089 24
10086.566 17
10087.043 18
10087.521 22
10087.998 34
10088.475 37
10088.953 41
10089.430 38
10089.907 49
10090.385 39
10090.862 20
10091.339 20
10091.817 42
10092.294 55
10092.772 44
10093.249 34
10093.727 45
10094.204 38
10094.681 45
10095.159 38
10095.636 34
10096.114 36
10096.591 33
10097.069 25
10097.546 37
10098.024 31
10098.502 34
10098.979 32
10099.457 46
10099.934 32
10100.412 27
10100.889 37
10101.367 32
10101.845 40
10102.322 32
10102.800 34
10103.278 34
10103.755 40
10104.233 34
10104.711 39
10105.188 27
10105.666 30
10106.144 35
10106.622 27
10107.099 31
10107.577 25
10108.055 19
10108.533 31
10109.010 29
10109.488 26
10109.966 36
10110.444 34
10110.922 42
10111.400 46
10111.877 37
10112.355 45
10112.833 56
10113.311 40
10113.789 42
10114.267 41
10114.745 51
10115.223 46
10115.701 38
10116.179 31
10116.657 27
10117.135 32
10117.613 54
10118.091 51
10118.569 30
10119.047 31
10119.525 34
10120.003 38
10120.481 44
10120.959 58
10121.437 66
10121.915 59
10122.393 40
10122.871 50
10123.349 34
10123.828 24
10124.306 34
10124.784 40
10125.262 27
10125.740 30
10126.218 41
10126.697 51
10127.175 61
10127.653 55
10128.131 54
10128.610 55
10129.088 42
10129.566 34
10130.044 29
10130.523 33
10131.001 43
10131.479 39
10131.958 31
10132.436 52
10132.914 70
10133.393 73
10133.871 72
10134.350 59
10134.828 68
10135.306 58
10135.785 44
10136.263 64
10136.742 57
10137.220 61
10137.699 52
10138.177 48
10138.656 55
10139.134 41
10139.613 49
10140.091 39
10140.570 50
10141.048 48
10141.527 43
10142.005 50
10142.484 43
10142.963 57
10143.441 60
10143.920 59
10144.398 50
10144.877 52
10145.356 53
10145.834 51
10146.313 52
10146.792 48
10147.270 45
10147.749 51
10148.228 49
10148.707 51
10149.185 43
10149.664 50
10150.143 43
10150.622 33
10151.100 35
10151.579 29
10152.058 30
10152.537 34
10153.016 33
10153.495 34
10153.973 44
10154.452 47
10154.931 32
10155.410 31
10155.889 23
10156.368 14
10156.847 23
10157.326 32
10157.805 29
10158.284 45
10158.763 36
10159.242 35
10159.721 28
10160.200 27
10160.679 21
10161.158 23
10161.637 31
10162.116 32
10162.595 32
10163.074 39
10163.553 37
10164.032 34
10164.511 43
10164.990 32
10165.469 34
10165.948 24
10166.428 30
10166.907 39
10167.386 32
10167.865 37
10168.344 40
10168.823 26
10169.303 33
10169.782 47
10170.261 44
10170.740 37
10171.220 34
10171.699 17
10172.178 19
10172.657 27
10173.137 38
10173.616 43
10174.095 55
10174.575 49
10175.054 47
10175.533 45
10176.013 41
10176.492 41
10176.972 32
10177.451 37
10177.930 41
10178.410 36
10178.889 35
10179.369 30
10179.848 34
10180.328 42
10180.807 41
10181.287 34
10181.766 44
10182.246 47
10182.725 45
10183.205 33
10183.684 39
10184.164 37
10184.643 31
10185.123 26
10185.603 32
10186.082 35
10186.562 31
10187.042 32
10187.521 40
10188.001 34
10188.481 37
10188.960 37
10189.440 37
10189.920 29
10190.399 39
10190.879 33
10191.359 34
10191.838 27
10192.318 29
10192.798 34
10193.278 49
10193.758 37
10194.237 41
10194.717 44
10195.197 36
10195.677 42
10196.157 53
10196.637 45
10197.116 33
10197.596 29
10198.076 25
10198.556 17
10199.036 33
10199.516 35
10199.996 40
10200.476 37
10200.956 36
10201.436 48
10201.916 47
10202.396 44
10202.876 44
10203.356 63
10203.836 47
10204.316 33
10204.796 34
10205.276 39
10205.756 29
10206.236 55
10206.716 51
10207.196 42
10207.676 50
10208.156 38
10208.637 42
10209.117 41
10209.597 33
10210.077 40
10210.557 49
10211.037 44
10211.518 42
10211.998 37
10212.478 37
10212.958 23
10213.439 19
10213.919 35
10214.399 40
10214.879 44
10215.360 33
10215.840 31
10216.320 41
10216.801 32
10217.281 39
10217.761 45
10218.242 41
10218.722 30
10219.203 25
10219.683 21
10220.163 20
10220.644 17
10221.124 24
10221.605 45
10222.085 52
10222.566 55
10223.046 53
10223.527 47
10224.007 47
10224.488 52
10224.968 35
10225.449 27
10225.929 26
10226.410 35
10226.890 25
10227.371 42
10227.851 51
10228.332 51
10228.813 48
10229.293 31
10229.774 37
10230.255 29
10230.735 33
10231.216 45
10231.697 37
10232.177 31
10232.658 37
10233.139 38
10233.619 30
10234.100 21
10234.581 34
10235.062 41
10235.542 30
10236.023 34
10236.504 33
10236.985 26
10237.466 21
10237.946 24
10238.427 23
10238.908 31
10239.389 29
10239.870 24
10240.351 38
10240.832 29
10241.313 28
10241.793 25
10242.274 43
10242.755 35
10243.236 30
10243.717 29
10244.198 31
10244.679 41
10245.160 44
10245.641 40
10246.122 25
10246.603 27
10247.084 40
10247.565 55
10248.046 38
10248.527 29
10249.009 26
10249.490 33
10249.971 52
10250.452 52
10250.933 64
10251.414 47
10251.895 49
10252.376 55
10252.858 44
10253.339 32
10253.820 32
10254.301 45
10254.782 30
10255.264 20
10255.745 23
10256.226 34
10256.707 39
10257.189 34
10257.670 34
10258.151 30
10258.633 31
10259.114 26
10259.595 18
10260.077 28
10260.558 33
10261.039 38
10261.521 47
10262.002 36
10262.484 29
10262.965 19
10263.446 26
10263.928 26
10264.409 33
10264.891 36
10265.372 53
10265.854 44
10266.335 45
10266.817 33
10267.298 27
10267.780 25
10268.261 20
10268.743 25
10269.224 32
10269.706 36
10270.187 32
10270.669 37
10271.151 45
10271.632 45
10272.114 47
10272.596 36
10273.077 43
10273.559 42
10274.041 45
10274.522 48
10275.004 46
10275.486 40
10275.967 48
10276.449 50
10276.931 51
10277.413 46
10277.894 42
10278.376 39
10278.858 33
10279.340 28
10279.821 37
10280.303 33
10280.785 27
10281.267 33
10281.749 42
10282.231 39
10282.713 52
10283.194 45
10283.676 44
10284.158 43
10284.640 29
10285.122 18
10285.604 38
10286.086 34
10286.568 28
10287.050 39
10287.532 48
10288.014 46
10288.496 33
10288.978 25
10289.460 25
10289.942 21
10290.424 17
10290.906 13
10291.388 29
10291.870 27
10292.352 34
10292.835 25
10293.317 21
10293.799 25
10294.281 27
10294.763 24
10295.245 21
10295.727 31
10296.210 19
10296.692 20
10297.174 25
10297.656 22
10298.138 14
10298.621 17
10299.103 20
10299.585 23
10300.068 20
10300.550 30
10301.032 27
10301.514 30
10301.997 37
10302.479 34
10302.961 35
10303.444 41
10303.926 46
10304.409 39
10304.891 32
10305.373 28
10305.856 37
10306.338 32
10306.821 28
10307.303 20
10307.786 25
10308.268 25
10308.750 30
10309.233 34
10309.715 37
10310.198 44
10310.681 38
10311.163 39
10311.646 48
10312.128 52
10312.611 50
10313.093 31
10313.576 26
10314.059 22
10314.541 26
10315.024 39
10315.506 48
10315.989 39
10316.472 38
10316.954 37
10317.437 30
10317.920 44
10318.403 50
10318.885 47
10319.368 42
10319.851 39
10320.333 42
10320.816 43
10321.299 48
10321.782 38
10322.265 38
10322.747 48
10323.230 48
10323.713 38
10324.196 38
10324.679 43
10325.162 68
10325.645 66
10326.127 60
10326.610 61
10327.093 66
10327.576 58
10328.059 48
10328.542 45
10329.025 48
10329.508 52
10329.991 62
10330.474 57
10330.957 61
10331.440 60
10331.923 65
10332.406 66
10332.889 66
10333.372 74
10333.855 92
10334.338 92
10334.821 91
10335.304 108
10335.788 113
10336.271 119
10336.754 131
10337.237 174
10337.720 248
10338.203 267
10338.686 294
10339.170 368
10339.653 449
10340.136 499
10340.619 577
10341.103 627
10341.586 614
10342.069 595
10342.552 546
10343.036 556
10343.519 458
10344.002 437
10344.486 400
10344.969 338
10345.452 318
10345.936 269
10346.419 248
10346.902 218
10347.386 199
10347.869 164
10348.352 137
10348.836 103
10349.319 103
10349.803 92
10350.286 83
10350.770 78
10351.253 79
10351.737 78
10352.220 74
10352.704 75
10353.187 77
10353.671 63
10354.154 56
10354.638 73
10355.121 80
10355.605 73
10356.089 82
10356.572 80
10357.056 74
10357.539 75
10358.023 75
10358.507 77
10358.990 56
10359.474 71
10359.958 48
10360.441 66
10360.925 64
10361.409 60
10361.892 49
10362.376 51
10362.860 43
10363.344 40
10363.827 41
10364.311 42
10364.795 39
10365.279 29
10365.763 41
10366.246 39
10366.730 43
10367.214 38
10367.698 47
10368.182 34
10368.666 29
10369.150 30
10369.634 44
10370.117 36
10370.601 34
10371.085 34
10371.569 18
10372.053 31
10372.537 34
10373.021 32
10373.505 43
10373.989 29
10374.473 38
10374.957 35
10375.441 32
10375.925 19
10376.409 23
10376.893 35
10377.378 22
10377.862 23
10378.346 22
10378.830 22
10379.314 27
10379.798 39
10380.282 47
10380.766 40
10381.251 34
10381.735 32
10382.219 22
10382.703 26
10383.187 23
10383.672 16
10384.156 26
10384.640 30
10385.124 30
10385.609 30
10386.093 30
10386.577 37
10387.062 28
10387.546 27
10388.030 38
10388.515 27
10388.999 37
10389.483 26
10389.968 25
10390.452 16
10390.936 19
10391.421 30
10391.905 23
10392.390 26
10392.874 24
10393.359 36
10393.843 35
10394.328 30
10394.812 28
10395.297 23
10395.781 20
10396.266 29
10396.750 38
10397.235 22
10397.719 16
10398.204 24
10398.688 23
10399.173 27
10399.658 19
10400.142 15
10400.627 11
10401.111 13
10401.596 22
10402.081 17
10402.565 22
10403.050 24
10403.535 19
10404.019 15
10404.504 10
10404.989 16
10405.474 21
10405.958 32
10406.443 25
10406.928 23
10407.413 20
10407.898 20
10408.382 19
10408.867 24
10409.352 25
10409.837 20
10410.322 22
10410.807 26
10411.291 20
10411.776 17
10412.261 15
10412.746 21
10413.231 24
10413.716 17
10414.201 20
10414.686 19
10415.171 14
10415.656 15
10416.141 14
10416.626 15
10417.111 19
10417.596 24
10418.081 20
10418.566 17
10419.051 25
10419.536 20
10420.021 14
10420.506 15
10420.991 28
10421.476 21
10421.961 23
10422.447 24
10422.932 24
10423.417 36
10423.902 23
10424.387 16
10424.872 18
10425.358 30
10425.843 27
10426.328 25
10426.813 26
10427.298 24
10427.784 18
10428.269 15
10428.754 18
10429.240 19
10429.725 20
10430.210 17
10430.696 28
10431.181 18
10431.666 13
10432.152 11
10432.637 16
10433.122 22
10433.608 18
10434.093 24
10434.579 20
10435.064 18
10435.549 9
10436.035 18
10436.520 12
10437.006 16
10437.491 20
10437.977 11
10438.462 15
10438.948 21
10439.433 18
10439.919 15
10440.404 21
10440.890 15
10441.375 20
10441.861 13
10442.347 8
10442.832 8
10443.318 13
10443.804 24
10444.289 20
10444.775 19
10445.260 26
10445.746 27
10446.232 18
10446.718 18
10447.203 30
10447.689 31
10448.175 21
10448.660 21
10449.146 16
10449.632 23
10450.118 25
10450.603 18
10451.089 16
10451.575 12
10452.061 23
10452.547 20
10453.033 13
10453.518 7
10454.004 9
10454.490 9
10454.976 12
10455.462 14
10455.948 18
10456.434 24
10456.920 31
10457.406 40
10457.892 27
10458.378 22
10458.864 18
10459.350 12
10459.836 20
10460.322 20
10460.808 19
10461.294 26
10461.780 22
10462.266 26
10462.752 32
10463.238 27
10463.724 35
10464.210 24
10464.696 21
10465.182 23
10465.668 22
10466.155 19
10466.641 23
10467.127 19
10467.613 26
10468.099 20
10468.585 15
10469.072 13
10469.558 22
10470.044 16
10470.530 14
10471.017 11
10471.503 23
10471.989 17
10472.475 17
10472.962 15
10473.448 19
10473.934 28
10474.421 20
10474.907 13
10475.393 21
10475.880 28
10476.366 22
10476.853 17
10477.339 20
10477.825 25
10478.312 23
10478.798 29
10479.285 17
10479.771 16
10480.258 19
10480.744 19
10481.231 29
10481.717 23
10482.204 23
10482.690 25
10483.177 30
10483.663 23
10484.150 16
10484.636 20
10485.123 20
10485.610 18
10486.096 17
10486.583 21
10487.069 25
10487.556 13
10488.043 14
10488.529 15
10489.016 14
10489.503 13
10489.990 21
10490.476 17
10490.963 16
10491.450 20
10491.936 24
10492.423 18
10492.910 22
10493.397 22
10493.884 23
10494.370 19
10494.857 23
10495.344 19
10495.831 30
10496.318 25
10496.804 20
10497.291 24
10497.778 24
10498.265 30
10498.752 31
10499.239 22
10499.726 20
10500.213 16
10500.700 17
10501.187 12
10501.674 20
10502.161 18
10502.648 22
10503.135 13
10503.622 20
10504.109 21
10504.596 17
10505.083 10
10505.570 13
10506.057 22
10506.544 19
10507.031 18
10507.518 27
10508.005 20
10508.492 19
10508.980 21
10509.467 19
10509.954 13
10510.441 19
10510.928 27
10511.415 17
10511.903 26
10512.390 13
10512.877 17
10513.364 24
10513.852 17
10514.339 25
10514.826 28
10515.313 23
10515.801 18
10516.288 33
10516.775 19
10517.263 22
10517.750 16
10518.237 20
10518.725 15
10519.212 17
10519.699 9
10520.187 19
10520.674 23
10521.162 32
10521.649 29
10522.137 30
10522.624 23
10523.111 23
10523.599 16
10524.086 13
10524.574 16
10525.061 24
10525.549 18
10526.036 21
10526.524 25
10527.012 27
10527.499 27
10527.987 21
10528.474 9
10528.962 16
10529.449 15
10529.937 13
10530.425 19
10530.912 11
10531.400 18
10531.888 19
10532.375 9
10532.863 11
10533.351 18
10533.839 15
10534.326 21
10534.814 26
10535.302 14
10535.789 19
10536.277 8
10536.765 15
10537.253 18
10537.741 13
10538.228 11
10538.716 11
10539.204 8
10539.692 16
10540.180 24
10540.668 16
10541.156 26
10541.643 24
10542.131 19
10542.619 14
10543.107 17
10543.595 13
10544.083 12
10544.571 15
10545.059 19
10545.547 12
10546.035 19
10546.523 29
10547.011 24
10547.499 32
10547.987 27
10548.475 23
10548.963 24
10549.451 19
10549.939 24
10550.427 24
10550.916 23
10551.404 15
10551.892 19
10552.380 17
10552.868 15
10553.356 18
10553.844 9
10554.333 17
10554.821 17
10555.309 21
10555.797 16
10556.285 24
10556.774 20
10557.262 6
10557.750 14
10558.238 14
10558.727 19
10559.215 16
10559.703 29
10560.192 24
10560.680 18
10561.168 9
10561.657 21
10562.145 15
10562.633 16
10563.122 16
10563.610 16
10564.099 9
10564.587 4
10565.076 16
10565.564 16
10566.052 13
10566.541 16
10567.029 8
10567.518 9
10568.006 7
10568.495 11
10568.983 13
10569.472 14
10569.961 13
10570.449 15
10570.938 9
10571.426 11
10571.915 23
10572.403 33
10572.892 31
10573.381 21
10573.869 10
10574.358 18
10574.847 17
10575.335 17
10575.824 15
10576.313 15
10576.801 12
10577.290 20
10577.779 20
10578.268 15
10578.756 21
10579.245 16
10579.734 38
10580.223 22
10580.711 19
10581.200 18
10581.689 20
10582.178 15
10582.667 11
10583.156 12
10583.644 13
10584.133 8
10584.622 11
10585.111 17
10585.600 16
10586.089 11
10586.578 7
10587.067 24
10587.556 13
10588.045 8
10588.534 10
10589.023 7
10589.512 15
10590.001 8
10590.490 10
10590.979 19
10591.468 14
10591.957 17
10592.446 12
10592.935 10
10593.424 10
10593.913 7
10594.402 14
10594.891 19
10595.380 31
10595.870 22
10596.359 13
10596.848 22
10597.337 18
10597.826 14
10598.315 13
10598.805 10
10599.294 11
10599.783 15
10600.272 12
10600.762 7
10601.251 11
10601.740 14
10602.229 6
10602.719 6
10603.208 14
10603.697 17
10604.187 23
10604.676 13
10605.165 20
10605.655 13
10606.144 15
10606.634 24
10607.123 28
10607.612 18
10608.102 15
10608.591 13
10609.081 11
10609.570 16
10610.060 8
10610.549 6
10611.039 10
10611.528 9
10612.018 7
10612.507 14
10612.997 12
10613.486 18
10613.976 17
10614.465 18
10614.955 29
10615.445 17
10615.934 21
10616.424 26
10616.913 17
10617.403 20
10617.893 24
10618.382 17
10618.872 21
10619.362 17
10619.851 24
10620.341 23
10620.831 26
10621.321 26
10621.810 34
10622.300 21
10622.790 17
10623.280 10
10623.769 11
10624.259 10
10624.749 14
10625.239 15
10625.729 12
10626.219 7
10626.708 10
10627.198 15
10627.688 14
10628.178 13
10628.668 8
10629.158 6
10629.648 7
10630.138 4
10630.628 1
10631.118 6
10631.608 7
10632.097 8
10632.587 12
10633.077 7
10633.567 8
10634.058 12
10634.548 16
10635.038 26
10635.528 18
10636.018 7
10636.508 12
10636.998 20
10637.488 20
10637.978 16
10638.468 22
10638.958 18
10639.449 13
10639.939 5
10640.429 9
10640.919 6
10641.409 15
10641.899 15
10642.390 23
10642.880 15
10643.370 17
10643.860 21
10644.351 17
10644.841 21
10645.331 11
10645.821 20
10646.312 14
10646.802 19
10647.292 20
10647.783 12
10648.273 13
10648.763 10
10649.254 14
10649.744 9
10650.235 4
10650.725 10
10651.215 13
10651.706 9
10652.196 9
10652.687 9
10653.177 10
10653.668 18
10654.158 14
10654.649 11
10655.139 18
10655.630 18
10656.120 12
10656.611 12
10657.101 10
10657.592 11
10658.082 9
10658.573 8
10659.064 7
10659.554 5
10660.045 9
10660.535 8
10661.026 3
10661.517 5
10662.007 12
10662.498 12
10662.989 8
10663.480 10
10663.970 5
10664.461 1
10664.952 12
10665.442 10
10665.933 19
10666.424 20
10666.915 15
10667.406 10
10667.896 11
10668.387 13
10668.878 9
10669.369 6
10669.860 8
10670.350 14
10670.841 6
10671.332 15
10671.823 6
10672.314 4
10672.805 2
10673.296 2
10673.787 6
10674.278 12
10674.769 17
10675.260 14
10675.751 15
10676.242 17
10676.733 11
10677.224 11
10677.715 17
10678.206 14
10678.697 4
10679.188 12
10679.679 7
10680.170 3
10680.661 11
10681.152 11
10681.643 13
10682.134 13
10682.626 10
10683.117 7
10683.608 12
10684.099 19
10684.590 14
10685.081 7
10685.573 13
10686.064 16
10686.555 15
10687.046 17
10687.538 13
10688.029 12
10688.520 10
10689.011 9
10689.503 16
10689.994 15
10690.485 12
10690.977 10
10691.468 9
10691.959 14
10692.451 19
10692.942 15
10693.433 6
10693.925 9
10694.416 11
10694.908 12
10695.399 12
10695.891 18
10696.382 17
10696.873 10
10697.365 17
10697.856 25
10698.348 28
10698.839 27
10699.331 18
10699.822 13
10700.314 16
10700.806 15
10701.297 15
10701.789 17
10702.280 12
10702.772 11
10703.264 9
10703.755 11
10704.247 7
10704.738 14
10705.230 9
10705.722 10
10706.213 4
10706.705 6
10707.197 9
10707.689 12
10708.180 11
10708.672 12
10709.164 15
10709.656 16
10710.147 14
10710.639 14
10711.131 15
10711.623 18
10712.114 17
10712.606 7
10713.098 12
10713.590 9
10714.082 2
10714.574 13
10715.066 16
10715.557 8
10716.049 4
10716.541 13
10717.033 14
10717.525 7
10718.017 9
10718.509 15
10719.001 17
10719.493 8
10719.985 5
10720.477 7
10720.969 2
10721.461 8
10721.953 11
10722.445 15
10722.937 11
10723.429 15
10723.921 14
10724.414 16
10724.906 11
10725.398 14
10725.890 13
10726.382 15
10726.874 14
10727.366 15
10727.858 10
10728.351 6
10728.843 11
10729.335 16
10729.827 16
10730.320 14
10730.812 16
10731.304 11
10731.796 6
10732.289 6
10732.781 6
10733.273 14
10733.765 12
10734.258 8
10734.750 12
10735.242 15
10735.735 16
10736.227 19
10736.720 19
10737.212 30
10737.704 19
10738.197 20
10738.689 14
10739.182 15
10739.674 21
10740.167 13
10740.659 10
10741.151 7
10741.644 8
10742.136 9
10742.629 14
10743.122 6
10743.614 20
10744.107 12
10744.599 10
10745.092 16
10745.584 13
10746.077 6
10746.569 5
10747.062 8
10747.555 9
10748.047 12
10748.540 8
10749.033 16
10749.525 13
10750.018 14
10750.511 9
10751.003 18
10751.496 12
10751.989 9
10752.482 11
10752.974 11
10753.467 17
10753.960 19
10754.453 11
10754.945 6
10755.438 9
10755.931 4
10756.424 10
10756.917 9
10757.410 9
10757.902 10
10758.395 15
10758.888 14
10759.381 20
10759.874 20
10760.367 14
10760.860 9
10761.353 7
10761.846 8
10762.339 11
10762.832 12
10763.325 9
10763.818 9
10764.311 9
10764.804 5
10765.297 8
10765.790 9
10766.283 15
10766.776 13
10767.269 12
10767.762 15
10768.255 11
10768.748 8
10769.241 12
10769.735 10
10770.228 7
10770.721 6
10771.214 6
10771.707 8
10772.200 5
10772.694 6
10773.187 4
10773.680 11
10774.173 10
10774.667 14
10775.160 21
10775.653 13
10776.146 16
10776.640 14
10777.133 9
10777.626 8
10778.120 7
10778.613 18
10779.106 20
10779.600 11
10780.093 11
10780.586 13
10781.080 8
10781.573 9
10782.067 8
10782.560 17
10783.053 21
10783.547 12
10784.040 7
10784.534 9
10785.027 5
10785.521 17
10786.014 15
10786.508 17
10787.001 13
10787.495 12
10787.988 12
10788.482 12
10788.976 13
10789.469 10
10789.963 8
10790.456 13
10790.950 9
10791.444 5
10791.937 15
10792.431 11
10792.925 9
10793.418 15
10793.912 11
10794.406 5
10794.899 9
10795.393 14
10795.887 8
10796.380 17
10796.874 16
10797.368 11
10797.862 8
10798.356 10
10798.849 6
10799.343 9
10799.837 15
10800.331 18
10800.825 11
10801.319 9
10801.812 19
10802.306 14
10802.800 15
10803.294 11
10803.788 7
10804.282 11
10804.776 17
10805.270 19
10805.764 8
10806.258 3
10806.752 10
10807.246 15
10807.740 20
10808.234 19
10808.728 17
10809.222 19
10809.716 14
10810.210 13
10810.704 13
10811.198 11
10811.692 14
10812.186 6
10812.680 13
10813.174 12
10813.669 8
10814.163 11
10814.657 14
10815.151 7
10815.645 6
10816.139 11
10816.634 11
10817.128 14
10817.622 13
10818.116 16
10818.611 17
10819.105 22
10819.599 17
10820.093 11
10820.588 5
10821.082 13
10821.576 9
10822.071 9
10822.565 6
10823.059 11
10823.554 12
10824.048 12
10824.542 3
10825.037 3
10825.531 4
10826.026 4
10826.520 15
10827.014 23
10827.509 19
10828.003 21
10828.498 11
10828.992 9
10829.487 16
10829.981 16
10830.476 17
10830.970 19
10831.465 8
10831.959 4
10832.454 7
10832.949 5
10833.443 4
10833.938 14
10834.432 17
10834.927 14
10835.422 9
10835.916 12
10836.411 25
10836.906 20
10837.400 14
10837.895 15
10838.390 21
10838.884 20
10839.379 19
10839.874 18
10840.369 12
10840.863 14
10841.358 10
10841.853 13
10842.348 15
10842.843 15
10843.337 18
10843.832 14
10844.327 16
10844.822 8
10845.317 6
10845.812 7
10846.306 17
10846.801 21
10847.296 25
10847.791 26
10848.286 35
10848.781 26
10849.276 29
10849.771 27
10850.266 35
10850.761 37
10851.256 33
10851.751 32
10852.246 32
10852.741 55
10853.236 52
10853.731 46
10854.226 40
10854.721 39
10855.216 40
10855.711 33
10856.206 43
10856.702 29
10857.197 27
10857.692 23
10858.187 23
10858.682 18
10859.177 14
10859.672 17
10860.168 11
10860.663 6
10861.158 12
10861.653 18
10862.149 16
10862.644 24
10863.139 16
10863.634 10
10864.130 18
10864.625 21
10865.120 9
10865.616 11
10866.111 12
10866.606 19
10867.102 20
10867.597 7
10868.092 3
10868.588 19
10869.083 19
10869.578 12
10870.074 9
10870.569 12
10871.065 10
10871.560 6
10872.056 7
10872.551 12
10873.047 18
10873.542 23
10874.038 22
10874.533 11
10875.029 6
10875.524 11
10876.020 10
10876.515 9
10877.011 10
10877.507 8
10878.002 6
10878.498 19
10878.993 12
10879.489 4
10879.985 9
10880.480 13
10880.976 13
10881.472 12
10881.967 24
10882.463 29
10882.959 18
10883.455 17
10883.950 10
10884.446 15
10884.942 17
10885.438 11
10885.933 13
10886.429 11
10886.925 12
10887.421 8
10887.917 13
10888.412 22
10888.908 19
10889.404 14
10889.900 10
10890.396 16
10890.892 15
10891.388 15
10891.884 17
10892.379 11
10892.875 11
10893.371 12
10893.867 14
10894.363 12
10894.859 9
10895.355 7
10895.851 10
10896.347 8
10896.843 15
10897.339 19
10897.835 12
10898.332 8
10898.828 6
10899.324 14
10899.820 15
10900.316 27
10900.812 18
10901.308 6
10901.804 6
10902.300 15
10902.797 22
10903.293 18
10903.789 14
10904.285 16
10904.781 12
10905.278 8
10905.774 7
10906.270 9
10906.766 17
10907.263 16
10907.759 17
10908.255 13
10908.751 8
10909.248 5
10909.744 11
10910.240 8
10910.737 11
10911.233 14
10911.729 19
10912.226 14
10912.722 4
10913.219 10
10913.715 14
10914.211 18
10914.708 18
10915.204 9
10915.701 9
10916.197 16
10916.694 11
10917.190 5
10917.687 10
10918.183 10
10918.680 5
10919.176 4
10919.673 8
10920.169 6
10920.666 10
10921.163 12
10921.659 15
10922.156 15
10922.652 10
10923.149 14
10923.646 9
10924.142 5
10924.639 4
10925.136 11
10925.632 15
10926.129 17
10926.626 17
10927.122 14
10927.619 12
10928.116 4
10928.613 4
10929.109 8
10929.606 14
10930.103 14
10930.600 11
10931.097 16
10931.593 14
10932.090 15
10932.587 9
10933.084 10
10933.581 12
10934.078 12
10934.575 10
10935.071 14
10935.568 17
10936.065 11
10936.562 5
10937.059 5
10937.556 4
10938.053 8
10938.550 8
10939.047 8
10939.544 15
10940.041 13
10940.538 10
10941.035 10
10941.532 8
10942.029 5
10942.526 11
10943.023 8
10943.520 2
10944.018 8
10944.515 5
10945.012 8
10945.509 7
10946.006 8
10946.503 6
10947.000 10
10947.498 9
10947.995 15
10948.492 15
10948.989 13
10949.486 16
10949.984 16
10950.481 12
10950.978 16
10951.475 12
10951.973 12
10952.470 13
10952.967 8
10953.465 7
10953.962 4
10954.459 14
10954.957 9
10955.454 4
10955.951 10
10956.449 17
10956.946 11
10957.443 10
10957.941 10
10958.438 9
10958.936 5
10959.433 10
10959.931 17
10960.428 9
10960.926 6
10961.423 3
10961.921 4
10962.418 0
10962.916 5
10963.413 6
10963.911 2
10964.408 7
10964.906 7
10965.403 6
10965.901 5
10966.399 6
10966.896 6
10967.394 5
10967.892 10
10968.389 12
10968.887 9
10969.385 8
10969.882 5
10970.380 10
10970.878 9
10971.375 8
10971.873 8
10972.371 11
10972.869 18
10973.366 20
10973.864 15
10974.362 9
10974.860 12
10975.357 4
10975.855 3
10976.353 6
10976.851 11
10977.349 18
10977.847 11
10978.345 16
10978.842 13
10979.340 6
10979.838 4
10980.336 5
10980.834 10
10981.332 15
10981.830 13
10982.328 10
10982.826 9
10983.324 8
10983.822 9
10984.320 6
10984.818 23
10985.316 20
10985.814 18
10986.312 14
10986.810 11
10987.308 5
10987.806 8
10988.305 5
10988.803 15
10989.301 12
10989.799 7
10990.297 18
10990.795 14
10991.293 10
10991.792 6
10992.290 6
10992.788 6
10993.286 4
10993.784 3
10994.283 7
10994.781 7
10995.279 4
10995.777 4
10996.276 9
10996.774 13
10997.272 15
10997.771 16
10998.269 11
10998.767 16
10999.266 15
10999.764 19
11000.262 11
11000.761 15
11001.259 13
11001.758 10
11002.256 11
11002.754 6
11003.253 9
11003.751 5
11004.250 6
11004.748 13
11005.247 12
11005.745 11
11006.244 19
11006.742 11
11007.241 8
11007.739 13
11008.238 13
11008.736 7
11009.235 7
11009.734 8
11010.232 7
11010.731 9
11011.229 11
11011.728 10
11012.227 1
11012.725 1
11013.224 6
11013.723 9
11014.221 7
11014.720 11
11015.219 10
11015.717 9
11016.216 9
11016.715 12
11017.214 7
11017.712 11
11018.211 13
11018.710 15
11019.209 13
11019.708 11
11020.207 12
11020.705 8
11021.204 10
11021.703 16
11022.202 21
11022.701 9
11023.200 4
11023.699 4
11024.197 14
11024.696 9
11025.195 5
11025.694 1
11026.193 2
11026.692 3
11027.191 8
11027.690 4
11028.189 9
11028.688 4
11029.187 2
11029.686 8
11030.185 12
11030.684 8
11031.183 6
11031.683 9
11032.182 12
11032.681 8
11033.180 13
11033.679 17
11034.178 14
11034.677 11
11035.176 9
11035.676 11
11036.175 17
11036.674 15
11037.173 10
11037.672 10
11038.172 8
11038.671 10
11039.170 6
11039.669 4
11040.169 2
11040.668 4
11041.167 8
11041.667 7
11042.166 9
11042.665 9
11043.165 7
11043.664 16
11044.163 8
11044.663 5
11045.162 8
11045.661 8
11046.161 6
11046.660 9
11047.160 6
11047.659 8
11048.159 13
11048.658 6
11049.158 7
11049.657 8
11050.157 14
11050.656 11
11051.156 7
11051.655 10
11052.155 11
11052.654 16
11053.154 18
11053.653 17
11054.153 10
11054.653 7
11055.152 7
11055.652 8
11056.151 11
11056.651 9
11057.151 5
11057.650 10
11058.150 4
11058.650 9
11059.149 7
11059.649 5
11060.149 8
11060.649 7
11061.148 8
11061.648 8
11062.148 15
11062.648 11
11063.147 13
11063.647 10
11064.147 12
11064.647 10
11065.147 11
11065.647 9
11066.146 9
11066.646 4
11067.146 8
11067.646 5
11068.146 5
11068.646 9
11069.146 6
11069.646 14
11070.146 9
11070.646 12
11071.146 10
11071.646 13
11072.146 13
11072.646 10
11073.146 17
11073.646 7
11074.146 5
11074.646 4
11075.146 12
11075.646 5
11076.146 8
11076.646 11
11077.146 10
11077.646 13
11078.147 17
11078.647 17
11079.147 22
11079.647 8
11080.147 10
11080.647 17
11081.148 11
11081.648 9
11082.148 6
11082.648 6
11083.148 8
11083.649 8
11084.149 10
11084.649 14
11085.150 10
11085.650 10
11086.150 6
11086.650 4
11087.151 16
11087.651 13
11088.151 7
11088.652 6
11089.152 14
11089.653 19
11090.153 16
11090.653 4
11091.154 6
11091.654 8
11092.155 3
11092.655 3
11093.156 1
11093.656 6
11094.157 5
11094.657 5
11095.158 5
11095.658 4
11096.159 5
11096.659 22
11097.160 12
11097.660 7
11098.161 6
11098.662 7
11099.162 6
11099.663 8
11100.163 9
11100.664 3
11101.165 3
11101.665 6
11102.166 2
11102.667 6
11103.167 5
11103.668 4
11104.169 3
11104.670 6
11105.170 5
11105.671 2
11106.172 5
11106.673 10
11107.173 20
11107.674 10
11108.175 8
11108.676 14
11109.177 25
11109.677 15
11110.178 11
11110.679 9
11111.180 7
11111.681 5
11112.182 1
11112.683 7
11113.184 6
11113.685 9
11114.186 20
11114.687 15
11115.187 10
11115.688 14
11116.189 10
11116.690 5
11117.191 12
11117.692 10
11118.193 12
11118.695 11
11119.196 15
11119.697 11
11120.198 3
11120.699 9
11121.200 15
11121.701 13
11122.202 6
11122.703 4
11123.204 5
11123.706 8
11124.207 7
11124.708 9
11125.209 10
11125.710 11
11126.212 7
11126.713 6
11127.214 8
11127.715 7
11128.217 14
11128.718 12
11129.219 7
11129.720 6
11130.222 3
11130.723 4
11131.224 6
11131.726 6
11132.227 12
11132.728 13
11133.230 10
11133.731 9
11134.232 5
11134.734 5
11135.235 2
11135.737 9
11136.238 10
11136.740 10
11137.241 9
11137.743 13
11138.244 8
11138.746 12
11139.247 6
11139.749 3
11140.250 6
11140.752 8
11141.253 9
11141.755 12
11142.256 16
11142.758 11
11143.259 15
11143.761 15
11144.263 10
11144.764 16
11145.266 13
11145.768 11
11146.269 11
11146.771 6
11147.273 14
11147.774 18
11148.276 13
11148.778 10
11149.279 7
11149.781 6
11150.283 9
11150.785 13
11151.287 12
11151.788 7
11152.290 14
11152.792 12
11153.294 13
11153.796 12
11154.297 13
11154.799 9
11155.301 5
11155.803 8
11156.305 3
11156.807 4
11157.309 10
11157.811 14
11158.313 3
11158.815 4
11159.316 6
11159.818 11
11160.320 5
11160.822 10
11161.324 11
11161.826 9
11162.328 5
11162.830 11
11163.333 10
11163.835 7
11164.337 6
11164.839 4
11165.341 7
11165.843 7
11166.345 8
11166.847 7
11167.349 11
11167.851 8
11168.354 8
11168.856 8
11169.358 20
11169.860 12
11170.362 19
11170.865 18
11171.367 15
11171.869 11
11172.371 12
11172.874 8
11173.376 10
11173.878 15
11174.380 15
11174.883 13
11175.385 5
11175.887 6
11176.390 6
11176.892 8
11177.394 15
11177.897 8
11178.399 6
11178.902 9
11179.404 9
11179.906 7
11180.409 6
11180.911 3
11181.414 5
11181.916 2
11182.419 9
11182.921 6
11183.424 8
11183.926 13
11184.429 11
11184.931 8
11185.434 3
11185.936 3
11186.439 10
11186.941 8
11187.444 7
11187.947 8
11188.449 9
11188.952 8
11189.454 4
11189.957 6
11190.460 10
11190.962 14
11191.465 16
11191.968 9
11192.471 6
11192.973 2
11193.476 9
11193.979 10
11194.481 9
11194.984 3
11195.487 6
11195.990 1
11196.493 2
11196.995 8
11197.498 8
11198.001 9
11198.504 17
11199.007 10
11199.509 23
11200.012 18
11200.515 9
11201.018 7
11201.521 10
11202.024 6
11202.527 6
11203.030 9
11203.533 8
11204.036 5
11204.539 7
11205.042 11
11205.545 8
11206.048 24
11206.551 14
11207.054 14
11207.557 7
11208.060 4
11208.563 6
11209.066 5
11209.569 15
11210.072 17
11210.575 12
11211.078 10
11211.581 8
11212.085 5
11212.588 3
11213.091 1
11213.594 5
11214.097 9
11214.600 10
11215.104 7
11215.607 9
11216.110 6
11216.613 4
11217.117 7
11217.620 6
11218.123 3
11218.626 2
11219.130 9
11219.633 10
11220.136 8
11220.640 11
11221.143 12
11221.646 17
11222.150 9
11222.653 7
11223.157 2
11223.660 11
11224.163 22
11224.667 13
11225.170 14
11225.674 4
11226.177 7
11226.681 7
11227.184 12
11227.687 6
11228.191 6
11228.695 5
11229.198 6
11229.702 14
11230.205 9
11230.709 8
11231.212 14
11231.716 8
11232.219 6
11232.723 2
11233.227 3
11233.730 5
11234.234 6
11234.738 2
11235.241 4
11235.745 5
11236.249 7
11236.752 9
11237.256 10
11237.760 8
11238.263 5
11238.767 6
11239.271 8
11239.775 6
11240.278 5
11240.782 8
11241.286 6
11241.790 7
11242.294 5
11242.797 5
11243.301 7
11243.805 16
11244.309 8
11244.813 6
11245.317 8
11245.821 12
11246.324 10
11246.828 12
11247.332 7
11247.836 10
11248.340 7
11248.844 10
11249.348 19
11249.852 16
11250.356 11
11250.860 8
11251.364 6
11251.868 14
11252.372 16
11252.876 7
11253.380 2
11253.884 11
11254.389 10
11254.893 7
11255.397 4
11255.901 9
11256.405 8
11256.909 7
11257.413 11
11257.917 11
11258.422 7
11258.926 6
11259.430 19
11259.934 15
11260.438 11
11260.943 4
11261.447 4
11261.951 8
11262.455 9
11262.960 5
11263.464 3
11263.968 7
11264.473 8
11264.977 6
11265.481 7
11265.986 9
11266.490 7
11266.994 5
11267.499 2
11268.003 5
11268.507 9
11269.012 11
11269.516 16
11270.021 13
11270.525 13
11271.030 9
11271.534 5
11272.039 6
11272.543 13
11273.048 18
11273.552 11
11274.057 10
11274.561 8
11275.066 11
11275.570 9
11276.075 9
11276.579 7
11277.084 5
11277.589 8
11278.093 4
11278.598 3
11279.103 3
11279.607 6
11280.112 12
11280.617 10
11281.121 7
11281.626 8
11282.131 11
11282.635 11
11283.140 8
11283.645 12
11284.150 16
11284.654 12
11285.159 11
11285.664 12
11286.169 7
11286.673 11
11287.178 7
11287.683 6
11288.188 13
11288.693 7
11289.198 9
11289.703 5
11290.207 6
11290.712 5
11291.217 6
11291.722 7
11292.227 4
11292.732 2
11293.237 6
11293.742 9
11294.247 9
11294.752 7
11295.257 14
11295.762 10
11296.267 5
11296.772 5
11297.277 4
11297.782 4
11298.287 6
11298.792 4
11299.297 4
11299.802 8
11300.307 12
11300.813 13
11301.318 9
11301.823 7
11302.328 5
11302.833 4
11303.338 9
11303.844 13
11304.349 7
11304.854 5
11305.359 8
11305.864 13
11306.370 18
11306.875 8
11307.380 10
11307.886 12
11308.391 8
11308.896 3
11309.401 3
11309.907 7
11310.412 11
11310.917 12
11311.423 9
11311.928 3
11312.434 3
11312.939 9
11313.444 10
11313.950 13
11314.455 11
11314.961 10
11315.466 12
11315.972 9
11316.477 5
11316.982 16
11317.488 14
11317.993 11
11318.499 9
11319.005 9
11319.510 11
11320.016 12
11320.521 16
11321.027 11
11321.532 8
11322.038 16
11322.544 18
11323.049 7
11323.555 5
11324.060 1
11324.566 2
11325.072 9
11325.577 8
11326.083 2
11326.589 2
11327.095 5
11327.600 7
11328.106 4
11328.612 4
11329.117 3
11329.623 5
11330.129 4
11330.635 6
11331.141 8
11331.646 9
11332.152 8
11332.658 9
11333.164 9
11333.670 9
11334.176 11
11334.681 22
11335.187 8
11335.693 4
11336.199 7
11336.705 13
11337.211 10
11337.717 6
11338.223 11
11338.729 8
11339.235 7
11339.741 4
11340.247 5
11340.753 13
11341.259 10
11341.765 9
11342.271 6
11342.777 4
11343.283 10
11343.789 11
11344.295 8
11344.801 7
11345.308 9
11345.814 4
11346.320 14
11346.826 12
11347.332 10
11347.838 3
11348.344 6
11348.851 4
11349.357 6
11349.863 2
11350.369 1
11350.876 3
11351.382 7
11351.888 7
11352.394 8
11352.901 12
11353.407 9
11353.913 15
11354.419 13
11354.926 5
11355.432 14
11355.939 6
11356.445 8
11356.951 8
11357.458 10
11357.964 5
11358.470 3
11358.977 4
11359.483 2
11359.990 5
11360.496 6
11361.003 8
11361.509 6
11362.016 11
11362.522 2
11363.029 8
11363.535 7
11364.042 7
11364.548 6
11365.055 8
11365.561 10
11366.068 20
11366.574 13
11367.081 6
11367.588 13
11368.094 14
11368.601 13
11369.108 22
11369.614 10
11370.121 13
11370.628 18
11371.134 15
11371.641 17
11372.148 8
11372.654 8
11373.161 8
11373.668 4
11374.175 6
11374.681 5
11375.188 12
11375.695 11
11376.202 7
11376.709 7
11377.215 11
11377.722 19
11378.229 18
11378.736 21
11379.243 10
11379.750 11
11380.257 14
11380.763 10
11381.270 9
11381.777 7
11382.284 14
11382.791 12
11383.298 11
11383.805 4
11384.312 11
11384.819 8
11385.326 8
11385.833 6
11386.340 3
11386.847 5
11387.354 9
11387.861 10
11388.368 9
11388.875 3
11389.383 7
11389.890 4
11390.397 5
11390.904 5
11391.411 4
11391.918 6
11392.425 14
11392.933 8
11393.440 4
11393.947 8
11394.454 15
11394.961 12
11395.469 7
11395.976 6
11396.483 12
11396.990 19
11397.498 15
11398.005 19
11398.512 9
11399.019 14
11399.527 14
11400.034 10
11400.541 10
11401.049 15
11401.556 16
11402.064 17
11402.571 8
11403.078 11
11403.586 11
11404.093 3
11404.601 9
11405.108 13
11405.616 12
11406.123 13
11406.630 10
11407.138 8
11407.645 6
11408.153 12
11408.660 15
11409.168 14
11409.676 7
11410.183 10
11410.691 10
11411.198 14
11411.706 11
11412.213 12
11412.721 11
11413.229 12
11413.736 7
11414.244 4
11414.752 4
11415.259 11
11415.767 8
11416.275 4
11416.782 12
11417.290 13
11417.798 12
11418.306 16
11418.813 17
11419.321 7
11419.829 1
11420.337 3
11420.844 4
11421.352 10
11421.860 14
11422.368 22
11422.876 13
11423.384 15
11423.891 8
11424.399 8
11424.907 18
11425.415 12
11425.923 17
11426.431 8
11426.939 9
11427.447 11
11427.955 16
11428.463 15
11428.971 21
11429.479 22
11429.987 23
11430.495 24
11431.003 16
11431.511 15
11432.019 9
11432.527 16
11433.035 23
11433.543 26
11434.051 26
11434.559 28
11435.067 22
11435.575 12
11436.083 17
11436.592 25
11437.100 27
11437.608 26
11438.116 31
11438.624 28
11439.132 28
11439.641 25
11440.149 25
11440.657 28
11441.165 32
11441.674 42
11442.182 44
11442.690 42
11443.198 35
11443.707 26
11444.215 22
11444.723 28
11445.232 26
11445.740 22
11446.248 30
11446.757 21
11447.265 13
11447.774 13
11448.282 14
11448.790 10
11449.299 15
11449.807 23
11450.316 25
11450.824 29
11451.333 15
11451.841 17
11452.350 9
11452.858 11
11453.367 8
11453.875 4
11454.384 17
11454.892 12
11455.401 13
11455.909 20
11456.418 20
11456.926 14
11457.435 10
11457.944 11
11458.452 23
11458.961 22
11459.470 23
11459.978 23
11460.487 15
11460.996 11
11461.504 8
11462.013 5
11462.522 8
11463.030 17
11463.539 15
11464.048 24
11464.557 19
11465.066 15
11465.574 11
11466.083 13
11466.592 14
11467.101 12
11467.610 13
11468.118 14
11468.627 17
11469.136 14
11469.645 11
11470.154 15
11470.663 7
11471.172 12
11471.681 12
11472.190 8
11472.698 12
11473.207 23
11473.716 17
11474.225 11
11474.734 16
11475.243 12
11475.752 18
11476.261 12
11476.770 6
11477.279 8
11477.788 4
11478.298 11
11478.807 15
11479.316 9
11479.825 5
11480.334 14
11480.843 12
11481.352 8
11481.861 9
11482.370 10
11482.880 9
11483.389 9
11483.898 5
11484.407 5
11484.916 15
11485.426 12
11485.935 11
11486.444 12
11486.953 11
11487.463 11
11487.972 16
11488.481 10
11488.991 12
11489.500 18
11490.009 18
11490.519 10
11491.028 15
11491.537 21
11492.047 30
11492.556 17
11493.065 14
11493.575 18
11494.084 20
11494.594 17
11495.103 15
11495.613 18
11496.122 15
11496.631 12
11497.141 14
11497.650 13
11498.160 16
11498.669 13
11499.179 21
11499.689 15
11500.198 6
11500.708 11
11501.217 28
11501.727 23
11502.236 8
11502.746 10
11503.256 13
11503.765 7
11504.275 8
11504.785 7
11505.294 18
11505.804 24
11506.314 16
11506.823 12
11507.333 18
11507.843 21
11508.352 33
11508.862 29
11509.372 28
11509.882 32
11510.391 23
11510.901 21
11511.411 29
11511.921 31
11512.431 27
11512.940 30
11513.450 33
11513.960 39
11514.470 28
11514.980 31
11515.490 24
11516.000 29
11516.510 29
11517.020 27
11517.529 26
11518.039 22
11518.549 22
11519.059 34
11519.569 48
11520.079 48
11520.589 39
11521.099 41
11521.609 46
11522.119 43
11522.629 58
11523.139 70
11523.650 72
11524.160 67
11524.670 76
11525.180 110
11525.690 110
11526.200 110
11526.710 118
11527.220 138
11527.731 136
11528.241 185
11528.751 196
11529.261 148
11529.771 144
11530.281 134
11530.792 114
11531.302 124
11531.812 113
11532.322 103
11532.833 71
11533.343 58
11533.853 54
11534.364 41
11534.874 43
11535.384 45
11535.895 36
11536.405 38
11536.915 29
11537.426 25
11537.936 23
11538.446 24
11538.957 25
11539.467 28
11539.978 29
11540.488 38
11540.999 30
11541.509 22
11542.020 26
11542.530 26
11543.041 23
11543.551 29
11544.062 26
11544.572 16
11545.083 30
11545.593 32
11546.104 27
11546.614 28
11547.125 21
11547.635 14
11548.146 15
11548.657 18
11549.167 18
11549.678 14
11550.189 10
11550.699 12
11551.210 9
11551.721 14
11552.231 22
11552.742 21
11553.253 26
11553.764 25
11554.274 22
11554.785 25
11555.296 20
11555.807 23
11556.317 28
11556.828 15
11557.339 13
11557.850 17
11558.361 21
11558.872 13
11559.382 11
11559.893 17
11560.404 6
11560.915 9
11561.426 14
11561.937 9
11562.448 16
11562.959 13
11563.470 10
11563.981 16
11564.492 12
11565.003 16
11565.514 12
11566.025 9
11566.536 9
11567.047 16
11567.558 14
11568.069 14
11568.580 14
11569.091 13
11569.602 18
11570.113 15
11570.624 15
11571.135 14
11571.646 8
11572.157 15
11572.669 11
11573.180 7
11573.691 8
11574.202 10
11574.713 14
11575.225 14
11575.736 20
11576.247 15
11576.758 12
11577.269 10
11577.781 5
11578.292 10
11578.803 13
11579.315 10
11579.826 8
11580.337 8
11580.849 7
11581.360 5
11581.871 9
11582.383 13
11582.894 14
11583.405 14
11583.917 17
11584.428 8
11584.940 9
11585.451 11
11585.962 4
11586.474 4
11586.985 8
11587.497 10
11588.008 8
11588.520 9
11589.031 14
11589.543 15
11590.054 19
11590.566 16
11591.078 26
11591.589 15
11592.101 14
11592.612 12
11593.124 12
11593.635 5
11594.147 7
11594.659 8
11595.170 9
11595.682 11
11596.194 9
11596.705 7
11597.217 6
11597.729 5
11598.240 9
11598.752 9
11599.264 17
11599.776 11
11600.287 7
11600.799 10
11601.311 4
11601.823 9
11602.335 7
11602.846 7
11603.358 13
11603.870 7
11604.382 4
11604.894 6
11605.406 8
11605.918 6
11606.429 8
11606.941 11
11607.453 13
11607.965 14
11608.477 6
11608.989 3
11609.501 8
11610.013 9
11610.525 7
11611.037 17
11611.549 17
11612.061 16
11612.573 12
11613.085 7
11613.597 5
11614.109 19
11614.621 16
11615.133 17
11615.645 14
11616.158 16
11616.670 12
11617.182 19
11617.694 13
11618.206 16
11618.718 11
11619.230 7
11619.743 10
11620.255 7
11620.767 9
11621.279 10
11621.792 11
11622.304 11
11622.816 14
11623.328 15
11623.841 13
11624.353 11
11624.865 16
11625.377 17
11625.890 17
11626.402 25
11626.914 23
11627.427 17
11627.939 20
11628.452 11
11628.964 13
11629.476 12
11629.989 16
11630.501 14
11631.014 20
11631.526 14
11632.039 6
11632.551 13
11633.063 21
11633.576 17
11634.088 25
11634.601 23
11635.113 23
11635.626 13
11636.139 10
11636.651 15
11637.164 21
11637.676 17
11638.189 16
11638.701 23
11639.214 18
11639.727 24
11640.239 24
11640.752 17
11641.265 11
11641.777 12
11642.290 11
11642.803 8
11643.315 8
11643.828 14
11644.341 28
11644.854 17
11645.366 13
11645.879 14
11646.392 17
11646.905 14
11647.417 13
11647.930 22
11648.443 24
11648.956 18
11649.469 17
11649.982 21
11650.494 22
11651.007 33
11651.520 22
11652.033 31
11652.546 24
11653.059 29
11653.572 22
11654.085 19
11654.598 25
11655.111 26
11655.624 17
11656.137 20
11656.650 12
11657.163 19
11657.676 18
11658.189 25
11658.702 28
11659.215 17
11659.728 20
11660.241 21
11660.754 33
11661.267 23
11661.780 22
11662.293 27
11662.807 35
11663.320 24
11663.833 29
11664.346 39
11664.859 33
11665.372 42
11665.886 28
11666.399 28
11666.912 26
11667.425 26
11667.939 34
11668.452 52
11668.965 47
11669.478 53
11669.992 34
11670.505 37
11671.018 38
11671.532 42
11672.045 45
11672.558 47
11673.072 41
11673.585 43
11674.098 36
11674.612 37
11675.125 28
11675.639 34
11676.152 52
11676.665 62
11677.179 53
11677.692 64
11678.206 66
11678.719 78
11679.233 92
11679.746 115
11680.260 130
11680.773 116
11681.287 161
11681.800 193
11682.314 225
11682.828 236
11683.341 242
11683.855 308
11684.368 273
11684.882 274
11685.396 262
11685.909 259
11686.423 255
11686.937 242
11687.450 201
11687.964 192
11688.478 185
11688.991 170
11689.505 159
11690.019 152
11690.532 131
11691.046 103
11691.560 91
11692.074 66
11692.588 73
11693.101 61
11693.615 62
11694.129 53
11694.643 50
11695.157 46
11695.671 41
11696.184 39
11696.698 35
11697.212 52
11697.726 39
11698.240 36
11698.754 25
11699.268 23
11699.782 24
11700.296 16
11700.810 24
11701.324 23
11701.838 26
11702.352 29
11702.866 30
11703.380 30
11703.894 30
11704.408 29
11704.922 22
11705.436 21
11705.950 16
11706.464 10
11706.978 14
11707.492 18
11708.006 18
11708.521 16
11709.035 19
11709.549 20
11710.063 23
11710.577 19
11711.091 21
11711.606 12
11712.120 14
11712.634 15
11713.148 15
11713.663 19
11714.177 16
11714.691 8
11715.205 14
11715.720 19
11716.234 9
11716.748 11
11717.263 16
11717.777 10
11718.291 23
11718.806 28
11719.320 17
11719.834 11
11720.349 12
11720.863 16
11721.378 17
11721.892 13
11722.406 9
11722.921 8
11723.435 10
11723.950 13
11724.464 8
11724.979 12
11725.493 9
11726.008 13
11726.522 20
11727.037 19
11727.551 25
11728.066 19
11728.581 18
11729.095 17
11729.610 26
11730.124 26
11730.639 17
11731.154 17
11731.668 20
11732.183 20
11732.698 28
11733.212 15
11733.727 9
11734.242 11
11734.756 15
11735.271 10
11735.786 18
11736.301 16
11736.815 14
11737.330 14
11737.845 18
11738.360 22
11738.875 17
11739.389 12
11739.904 10
11740.419 9
11740.934 12
11741.449 7
11741.964 4
11742.478 6
11742.993 16
11743.508 15
11744.023 12
11744.538 9
11745.053 5
11745.568 2
11746.083 6
11746.598 7
11747.113 13
11747.628 11
11748.143 8
11748.658 12
11749.173 9
11749.688 2
11750.203 12
11750.718 19
11751.233 10
11751.748 5
11752.263 6
11752.778 7
11753.293 7
11753.809 3
11754.324 11
11754.839 15
11755.354 12
11755.869 8
11756.384 9
11756.900 8
11757.415 23
11757.930 20
11758.445 13
11758.961 7
11759.476 4
11759.991 9
11760.506 9
11761.022 8
11761.537 5
11762.052 9
11762.568 10
11763.083 13
11763.598 24
11764.114 22
11764.629 16
11765.144 15
11765.660 12
11766.175 7
11766.690 4
11767.206 8
11767.721 7
11768.237 11
11768.752 8
11769.268 11
11769.783 12
11770.299 9
11770.814 2
11771.330 4
11771.845 14
11772.361 13
11772.876 6
11773.392 4
11773.907 4
11774.423 4
11774.939 4
11775.454 2
11775.970 7
11776.485 5
11777.001 5
11777.517 10
11778.032 15
11778.548 6
11779.064 6
11779.579 9
11780.095 14
11780.611 8
11781.126 10
11781.642 13
11782.158 11
11782.674 11
11783.190 23
11783.705 14
11784.221 10
11784.737 10
11785.253 5
11785.769 8
11786.284 12
11786.800 14
11787.316 24
11787.832 29
11788.348 19
11788.864 13
11789.380 8
11789.896 10
11790.411 20
11790.927 10
11791.443 4
11791.959 8
11792.475 3
11792.991 3
11793.507 12
11794.023 19
11794.539 10
11795.055 11
11795.571 7
11796.087 7
11796.603 10
11797.120 9
11797.636 8
11798.152 10
11798.668 15
11799.184 10
11799.700 10
11800.216 13
11800.732 15
11801.249 12
11801.765 8
11802.281 9
11802.797 6
11803.313 9
11803.830 19
11804.346 21
11804.862 9
11805.378 5
11805.895 6
11806.411 6
11806.927 5
11807.443 8
11807.960 9
11808.476 10
11808.992 7
11809.509 12
11810.025 7
11810.541 12
11811.058 11
11811.574 15
11812.091 10
11812.607 9
11813.123 9
11813.640 13
11814.156 10
11814.673 12
11815.189 6
11815.706 12
11816.222 13
11816.739 12
11817.255 10
11817.772 7
11818.288 6
11818.805 8
11819.321 3
11819.838 5
11820.355 7
11820.871 9
11821.388 5
11821.904 4
11822.421 7
11822.938 8
11823.454 12
11823.971 16
11824.488 14
11825.004 8
11825.521 1
11826.038 9
11826.554 4
11827.071 7
11827.588 7
11828.105 3
11828.621 5
11829.138 11
11829.655 5
11830.172 7
11830.689 9
11831.205 15
11831.722 8
11832.239 8
11832.756 8
11833.273 5
11833.790 4
11834.306 4
11834.823 9
11835.340 7
11835.857 6
11836.374 6
11836.891 9
11837.408 4
11837.925 1
11838.442 3
11838.959 2
11839.476 4
11839.993 5
11840.510 3
11841.027 10
11841.544 11
11842.061 5
11842.578 10
11843.095 6
11843.612 8
11844.129 10
11844.647 7
11845.164 21
11845.681 14
11846.198 23
11846.715 15
11847.232 16
11847.749 10
11848.267 7
11848.784 5
11849.301 3
11849.818 9
11850.335 8
11850.853 7
11851.370 15
11851.887 9
11852.405 7
11852.922 11
11853.439 7
11853.956 13
11854.474 6
11854.991 10
11855.508 6
11856.026 10
11856.543 15
11857.061 12
11857.578 9
11858.095 5
11858.613 5
11859.130 5
11859.648 6
11860.165 6
11860.683 2
11861.200 7
11861.717 10
11862.235 9
11862.752 4
11863.270 7
11863.788 6
11864.305 8
11864.823 4
11865.340 5
11865.858 7
11866.375 10
11866.893 12
11867.411 9
11867.928 4
11868.446 7
11868.963 5
11869.481 8
11869.999 7
11870.516 6
11871.034 4
11871.552 4
11872.069 3
11872.587 7
11873.105 8
11873.623 8
11874.140 14
11874.658 12
11875.176 9
11875.694 10
11876.212 3
11876.729 5
11877.247 9
11877.765 7
11878.283 9
11878.801 8
11879.319 16
11879.836 9
11880.354 10
11880.872 10
11881.390 11
11881.908 19
11882.426 19
11882.944 22
11883.462 21
11883.980 11
11884.498 9
11885.016 8
11885.534 11
11886.052 6
11886.570 7
11887.088 7
11887.606 18
11888.124 18
11888.642 16
11889.160 12
11889.678 7
11890.196 16
11890.714 10
11891.233 11
11891.751 14
11892.269 7
11892.787 10
11893.305 14
11893.823 8
11894.342 8
11894.860 8
11895.378 9
11895.896 15
11896.414 8
11896.933 8
11897.451 12
11897.969 9
11898.487 10
11899.006 12
11899.524 7
11900.042 8
11900.561 13
11901.079 16
11901.597 22
11902.116 20
11902.634 13
11903.153 9
11903.671 14
11904.189 16
11904.708 18
11905.226 16
11905.745 25
11906.263 20
11906.782 18
11907.300 18
11907.818 8
11908.337 7
11908.855 10
11909.374 17
11909.893 21
11910.411 29
11910.930 20
11911.448 8
11911.967 6
11912.485 4
11913.004 11
11913.523 13
11914.041 14
11914.560 20
11915.078 14
11915.597 10
11916.116 16
11916.634 16
11917.153 7
11917.672 3
11918.191 4
11918.709 9
11919.228 13
11919.747 7
11920.266 6
11920.784 9
11921.303 11
11921.822 12
11922.341 4
11922.859 5
11923.378 12
11923.897 12
11924.416 12
11924.935 8
11925.454 8
11925.973 4
11926.491 4
11927.010 7
11927.529 3
11928.048 6
11928.567 7
11929.086 3
11929.605 9
11930.124 10
11930.643 7
11931.162 9
11931.681 11
11932.200 4
11932.719 3
11933.238 6
11933.757 9
11934.276 13
11934.795 7
11935.314 7
11935.833 9
11936.352 11
11936.872 15
11937.391 14
11937.910 10
11938.429 15
11938.948 9
11939.467 8
11939.987 10
11940.506 9
11941.025 13
11941.544 12
11942.063 8
11942.583 10
11943.102 2
11943.621 7
11944.140 6
11944.660 6
11945.179 3
11945.698 2
11946.218 5
11946.737 2
11947.256 5
11947.776 2
11948.295 3
11948.814 6
11949.334 5
11949.853 8
11950.373 7
11950.892 4
11951.411 4
11951.931 10
11952.450 10
11952.970 7
11953.489 10
11954.009 13
11954.528 5
11955.048 6
11955.567 5
11956.087 6
11956.606 8
11957.126 15
11957.645 10
11958.165 9
11958.685 10
11959.204 6
11959.724 7
11960.243 6
11960.763 5
11961.283 2
11961.802 6
11962.322 6
11962.842 6
11963.361 6
11963.881 7
11964.401 2
11964.921 3
11965.440 4
11965.960 3
11966.480 6
11967.000 5
11967.519 1
11968.039 6
11968.559 12
11969.079 4
11969.599 5
11970.118 10
11970.638 8
11971.158 2
11971.678 9
11972.198 12
11972.718 10
11973.238 20
11973.758 18
11974.278 7
11974.797 10
11975.317 7
11975.837 17
11976.357 9
11976.877 3
11977.397 5
11977.917 8
11978.437 7
11978.957 5
11979.477 12
11979.997 13
11980.518 15
11981.038 9
11981.558 4
11982.078 7
11982.598 4
11983.118 1
11983.638 4
11984.158 11
11984.678 9
11985.199 7
11985.719 9
11986.239 10
11986.759 18
11987.279 15
11987.800 3
11988.320 4
11988.840 6
11989.360 7
11989.881 7
11990.401 4
11990.921 5
11991.441 5
11991.962 2
11992.482 8
11993.002 5
11993.523 7
11994.043 5
11994.563 4
11995.084 9
11995.604 10
11996.125 7
11996.645 10
11997.165 16
11997.686 9
11998.206 10
11998.727 10
11999.247 8
11999.768 5
12000.288 6
12000.809 5
12001.329 7
12001.850 10
12002.370 3
12002.891 3
12003.411 11
12003.932 9
12004.453 5
12004.973 4
12005.494 7
12006.014 5
12006.535 4
12007.056 8
12007.576 4
12008.097 6
12008.618 14
12009.138 17
12009.659 7
12010.180 10
12010.700 10
12011.221 8
12011.742 8
12012.263 6
12012.783 4
12013.304 8
12013.825 5
12014.346 6
12014.867 6
12015.387 3
12015.908 4
12016.429 5
12016.950 9
12017.471 13
12017.992 17
12018.512 7
12019.033 16
12019.554 8
12020.075 7
12020.596 9
12021.117 17
12021.638 11
12022.159 18
12022.680 16
12023.201 7
12023.722 11
12024.243 3
12024.764 9
12025.285 9
12025.806 8
12026.327 7
12026.848 4
12027.369 5
12027.890 3
12028.411 5
12028.933 11
12029.454 5
12029.975 7
12030.496 11
12031.017 14
12031.538 5
12032.059 14
12032.581 9
12033.102 9
12033.623 4
12034.144 4
12034.665 6
12035.187 4
12035.708 5
12036.229 7
12036.751 12
12037.272 6
12037.793 8
12038.314 10
12038.836 4
12039.357 1
12039.878 1
12040.400 4
12040.921 7
12041.443 5
12041.964 2
12042.485 4
12043.007 4
12043.528 3
12044.050 12
12044.571 13
12045.093 7
12045.614 1
12046.135 6
12046.657 5
12047.178 10
12047.700 18
12048.221 12
12048.743 7
12049.265 4
12049.786 5
12050.308 5
12050.829 7
12051.351 9
12051.872 9
12052.394 14
12052.916 8
12053.437 9
12053.959 11
12054.481 7
12055.002 9
12055.524 9
12056.046 0
12056.567 3
12057.089 3
12057.611 4
12058.133 15
12058.654 15
12059.176 6
12059.698 11
12060.220 11
12060.742 9
12061.263 6
12061.785 3
12062.307 6
12062.829 8
12063.351 11
12063.873 14
12064.394 3
12064.916 3
12065.438 5
12065.960 9
12066.482 9
12067.004 10
12067.526 3
12068.048 6
12068.570 3
12069.092 6
12069.614 4
12070.136 4
12070.658 3
12071.180 3
12071.702 8
12072.224 9
12072.746 8
12073.268 7
12073.790 7
12074.312 5
12074.834 9
12075.356 5
12075.879 2
12076.401 5
12076.923 9
12077.445 11
12077.967 5
12078.489 4
12079.011 10
12079.534 7
12080.056 5
12080.578 5
12081.100 6
12081.623 8
12082.145 6
12082.667 3
12083.189 9
12083.712 4
12084.234 7
12084.756 4
12085.279 7
12085.801 5
12086.323 3
12086.846 6
12087.368 5
12087.890 7
12088.413 10
12088.935 10
12089.458 8
12089.980 4
12090.503 9
12091.025 9
12091.547 5
12092.070 6
12092.592 5
12093.115 3
12093.637 5
12094.160 5
12094.682 6
12095.205 7
12095.728 8
12096.250 7
12096.773 16
12097.295 14
12097.818 9
12098.340 15
12098.863 7
12099.386 6
12099.908 7
12100.431 5
12100.954 7
12101.476 2
12101.999 4
12102.522 3
12103.044 3
12103.567 4
12104.090 7
12104.613 7
12105.135 3
12105.658 4
12106.181 12
12106.704 10
12107.227 12
12107.749 13
12108.272 9
12108.795 17
12109.318 13
12109.841 11
12110.364 8
12110.886 7
12111.409 7
12111.932 12
12112.455 5
12112.978 3
12113.501 6
12114.024 6
12114.547 2
12115.070 5
12115.593 6
12116.116 3
12116.639 2
12117.162 11
12117.685 13
12118.208 4
12118.731 2
12119.254 6
12119.777 9
12120.300 11
12120.823 9
12121.346 15
12121.869 16
12122.393 13
12122.916 7
12123.439 4
12123.962 12
12124.485 8
12125.008 10
12125.532 4
12126.055 1
12126.578 0
12127.101 6
12127.624 8
12128.148 6
12128.671 11
12129.194 8
12129.718 6
12130.241 8
12130.764 5
12131.287 2
12131.811 1
12132.334 6
12132.858 6
12133.381 5
12133.904 9
12134.428 7
12134.951 5
12135.474 6
12135.998 5
12136.521 3
12137.045 7
12137.568 6
12138.092 6
12138.615 10
12139.139 3
12139.662 3
12140.186 6
12140.709 6
12141.233 9
12141.756 10
12142.280 10
12142.803 7
12143.327 3
12143.850 4
12144.374 6
12144.898 7
12145.421 5
12145.945 5
12146.469 5
12146.992 6
12147.516 7
12148.040 8
12148.563 6
12149.087 7
12149.611 4
12150.134 3
12150.658 0
12151.182 1
12151.706 8
12152.229 7
12152.753 5
12153.277 7
12153.801 2
12154.325 6
12154.848 12
12155.372 11
12155.896 11
12156.420 8
12156.944 4
12157.468 10
12157.992 10
12158.516 9
12159.039 4
12159.563 2
12160.087 5
12160.611 15
12161.135 14
12161.659 9
12162.183 5
12162.707 6
12163.231 5
12163.755 5
12164.279 5
12164.803 3
12165.327 4
12165.851 5
12166.375 9
12166.899 10
12167.424 7
12167.948 6
12168.472 2
12168.996 4
12169.520 3
12170.044 5
12170.568 8
12171.093 14
12171.617 12
12172.141 7
12172.665 5
12173.189 6
12173.714 8
12174.238 7
12174.762 6
12175.286 11
12175.811 7
12176.335 6
12176.859 4
12177.384 8
12177.908 4
12178.432 6
12178.957 4
12179.481 6
12180.005 6
12180.530 6
12181.054 4
12181.578 4
12182.103 5
12182.627 11
12183.152 11
12183.676 13
12184.201 5
12184.725 5
12185.250 3
12185.774 6
12186.299 8
12186.823 5
12187.348 8
12187.872 7
12188.397 11
12188.921 23
12189.446 19
12189.970 14
12190.495 8
12191.020 8
12191.544 10
12192.069 5
12192.593 6
12193.118 7
12193.643 12
12194.167 14
12194.692 13
12195.217 9
12195.741 8
12196.266 6
12196.791 8
12197.316 9
12197.840 7
12198.365 5
12198.890 8
12199.415 9
12199.939 16
12200.464 21
12200.989 15
12201.514 19
12202.039 8
12202.564 8
12203.088 8
12203.613 6
12204.138 2
12204.663 2
12205.188 3
12205.713 3
12206.238 12
12206.763 8
12207.288 6
12207.813 2
12208.338 4
12208.863 13
12209.388 12
12209.913 6
12210.438 3
12210.963 9
12211.488 6
12212.013 3
12212.538 3
12213.063 6
12213.588 7
12214.113 9
12214.638 16
12215.163 12
12215.689 10
12216.214 8
12216.739 3
12217.264 5
12217.789 9
12218.314 3
12218.840 3
12219.365 4
12219.890 5
12220.415 15
12220.940 8
12221.466 10
12221.991 5
12222.516 7
12223.042 6
12223.567 3
12224.092 5
12224.617 9
12225.143 5
12225.668 7
12226.193 6
12226.719 3
12227.244 8
12227.770 4
12228.295 9
12228.820 11
12229.346 15
12229.871 10
12230.397 5
12230.922 3
12231.448 5
12231.973 4
12232.499 2
12233.024 4
12233.550 5
12234.075 5
12234.601 6
12235.126 11
12235.652 6
12236.177 11
12236.703 7
12237.229 6
12237.754 8
12238.280 10
12238.805 11
12239.331 5
12239.857 5
12240.382 3
12240.908 2
12241.434 4
12241.959 1
12242.485 15
12243.011 18
12243.537 15
12244.062 11
12244.588 14
12245.114 12
12245.640 9
12246.165 8
12246.691 8
12247.217 6
12247.743 5
12248.269 5
12248.794 11
12249.320 5
12249.846 2
12250.372 6
12250.898 8
12251.424 7
12251.950 7
12252.476 7
12253.002 1
12253.528 10
12254.054 9
12254.579 4
12255.105 7
12255.631 11
12256.157 12
12256.683 6
12257.209 7
12257.735 8
12258.262 12
12258.788 7
12259.314 5
12259.840 5
12260.366 6
12260.892 3
12261.418 13
12261.944 13
12262.470 7
12262.996 5
12263.523 4
12264.049 8
12264.575 5
12265.101 5
12265.627 8
12266.154 10
12266.680 7
12267.206 8
12267.732 8
12268.259 7
12268.785 5
12269.311 4
12269.837 3
12270.364 3
12270.890 3
12271.416 4
12271.943 6
12272.469 5
12272.995 5
12273.522 5
12274.048 4
12274.574 2
12275.101 3
12275.627 6
12276.154 5
12276.680 8
12277.207 12
12277.733 9
12278.260 7
12278.786 9
12279.313 11
12279.839 9
12280.366 5
12280.892 5
12281.419 6
12281.945 8
12282.472 6
12282.998 3
12283.525 9
12284.051 11
12284.578 7
12285.105 6
12285.631 6
12286.158 16
12286.685 6
12287.211 11
12287.738 5
12288.265 5
12288.791 10
12289.318 10
12289.845 6
12290.372 9
12290.898 1
12291.425 1
12291.952 4
12292.479 7
12293.005 4
12293.532 1
12294.059 7
12294.586 6
12295.113 3
12295.639 1
12296.166 3
12296.693 0
12297.220 7
12297.747 1
12298.274 1
12298.801 5
12299.328 6
12299.855 6
12300.382 11
12300.908 7
12301.435 8
12301.962 9
12302.489 7
12303.016 7
12303.543 9
12304.070 9
12304.597 4
12305.125 8
12305.652 3
12306.179 4
12306.706 6
12307.233 6
12307.760 4
12308.287 9
12308.814 12
12309.341 15
12309.868 10
12310.396 10
12310.923 13
12311.450 14
12311.977 5
12312.504 10
12313.032 5
12313.559 6
12314.086 9
12314.613 3
12315.141 5
12315.668 7
12316.195 3
12316.722 2
12317.250 3
12317.777 1
12318.304 7
12318.832 4
12319.359 3
12319.886 2
12320.414 6
12320.941 9
12321.469 2
12321.996 7
12322.523 4
12323.051 6
12323.578 2
12324.106 5
12324.633 10
12325.161 9
12325.688 8
12326.216 9
12326.743 2
12327.271 3
12327.798 4
12328.326 6
12328.853 4
12329.381 3
12329.908 7
12330.436 7
12330.964 4
12331.491 4
12332.019 1
12332.546 3
12333.074 2
12333.602 6
12334.129 2
12334.657 6
12335.185 9
12335.712 12
12336.240 19
12336.768 17
12337.296 7
12337.823 5
12338.351 2
12338.879 2
12339.407 5
12339.934 5
12340.462 2
12340.990 6
12341.518 5
12342.046 3
12342.574 4
12343.101 2
12343.629 2
12344.157 3
12344.685 2
12345.213 2
12345.741 8
12346.269 7
12346.797 10
12347.325 10
12347.853 5
12348.381 7
12348.909 7
12349.437 7
12349.965 4
12350.493 5
12351.021 2
12351.549 5
12352.077 5
12352.605 5
12353.133 4
12353.661 6
12354.189 5
12354.717 5
12355.245 10
12355.773 7
12356.302 1
12356.830 4
12357.358 5
12357.886 2
12358.414 6
12358.942 8
12359.471 5
12359.999 1
12360.527 6
12361.055 14
12361.584 11
12362.112 14
12362.640 9
12363.168 4
12363.697 6
12364.225 3
12364.753 2
12365.282 7
12365.810 2
12366.338 13
12366.867 14
12367.395 4
12367.923 6
12368.452 6
12368.980 3
12369.509 3
12370.037 4
12370.566 5
12371.094 12
12371.622 14
12372.151 12
12372.679 9
12373.208 11
12373.736 3
12374.265 3
12374.794 5
12375.322 3
12375.851 5
12376.379 9
12376.908 4
12377.436 2
12377.965 7
12378.494 16
12379.022 11
12379.551 13
12380.079 9
12380.608 3
12381.137 3
12381.665 8
12382.194 4
12382.723 2
12383.252 10
12383.780 9
12384.309 6
12384.838 5
12385.367 5
12385.895 6
12386.424 15
12386.953 14
12387.482 9
12388.011 6
12388.539 8
12389.068 7
12389.597 5
12390.126 6
12390.655 3
12391.184 4
12391.713 5
12392.241 5
12392.770 4
12393.299 3
12393.828 5
12394.357 7
12394.886 6
12395.415 3
12395.944 4
12396.473 7
12397.002 6
12397.531 6
12398.060 8
12398.589 8
12399.118 11
12399.647 9
12400.176 7
12400.705 9
12401.235 6
12401.764 9
12402.293 5
12402.822 3
12403.351 5
12403.880 3
12404.409 6
12404.939 7
12405.468 8
12405.997 2
12406.526 3
12407.055 3
12407.585 9
12408.114 3
12408.643 2
12409.172 9
12409.702 8
12410.231 5
12410.760 3
12411.290 4
12411.819 3
12412.348 2
12412.878 4
12413.407 4
12413.936 3
12414.466 3
12414.995 4
12415.524 1
12416.054 7
12416.583 5
12417.113 6
12417.642 3
12418.172 3
12418.701 8
12419.231 7
12419.760 11
12420.290 6
12420.819 3
12421.349 2
12421.878 2
12422.408 1
12422.937 6
12423.467 5
12423.996 4
12424.526 6
12425.056 3
12425.585 3
12426.115 8
12426.644 11
12427.174 3
12427.704 9
12428.233 7
12428.763 11
12429.293 15
12429.822 9
12430.352 8
12430.882 8
12431.412 6
12431.941 4
12432.471 7
12433.001 8
12433.531 3
12434.061 3
12434.590 9
12435.120 13
12435.650 6
12436.180 7
12436.710 6
12437.240 5
12437.769 11
12438.299 5
12438.829 9
12439.359 11
12439.889 4
12440.419 3
12440.949 2
12441.479 6
12442.009 7
12442.539 10
12443.069 14
12443.599 18
12444.129 16
12444.659 7
12445.189 7
12445.719 9
12446.249 4
12446.779 9
12447.309 7
12447.839 15
12448.369 21
12448.899 8
12449.429 7
12449.960 14
12450.490 2
12451.020 8
12451.550 8
12452.080 5
12452.610 8
12453.141 5
12453.671 3
12454.201 3
12454.731 4
12455.262 1
12455.792 5
12456.322 8
12456.852 9
12457.383 8
12457.913 10
12458.443 6
12458.974 6
12459.504 9
12460.034 11
12460.565 8
12461.095 11
12461.625 7
12462.156 3
12462.686 3
12463.217 5
12463.747 4
12464.277 0
12464.808 1
12465.338 3
12465.869 8
12466.399 12
12466.930 7
12467.460 10
12467.991 4
12468.521 6
12469.052 3
12469.582 9
12470.113 18
12470.644 8
12471.174 10
12471.705 4
12472.235 5
12472.766 5
12473.297 6
12473.827 11
12474.358 13
12474.889 21
12475.419 12
12475.950 11
12476.481 4
12477.011 2
12477.542 5
12478.073 2
12478.603 5
12479.134 8
12479.665 11
12480.196 8
12480.727 15
12481.257 17
12481.788 7
12482.319 3
12482.850 7
12483.381 9
12483.912 13
12484.442 8
12484.973 4
12485.504 5
12486.035 7
12486.566 6
12487.097 3
12487.628 5
12488.159 8
12488.690 9
12489.221 7
12489.752 4
12490.283 5
12490.814 6
12491.345 3
12491.876 7
12492.407 14
12492.938 6
12493.469 4
12494.000 4
12494.531 12
12495.062 14
12495.593 11
12496.124 15
12496.655 19
12497.187 14
12497.718 10
12498.249 8
12498.780 15
12499.311 14
12499.842 15
12500.374 12
12500.905 17
12501.436 8
12501.967 7
12502.498 5
12503.030 6
12503.561 7
12504.092 11
12504.624 17
12505.155 12
12505.686 6
12506.218 6
12506.749 5
12507.280 11
12507.812 7
12508.343 3
12508.874 6
12509.406 10
12509.937 11
12510.469 10
12511.000 5
12511.531 2
12512.063 4
12512.594 7
12513.126 9
12513.657 11
12514.189 9
12514.720 4
12515.252 2
12515.783 2
12516.315 4
12516.846 9
12517.378 12
12517.910 10
12518.441 9
12518.973 10
12519.504 5
12520.036 7
12520.568 3
12521.099 5
12521.631 8
12522.163 13
12522.694 9
12523.226 9
12523.758 12
12524.289 7
12524.821 5
12525.353 2
12525.885 5
12526.416 11
12526.948 8
12527.480 11
12528.012 10
12528.543 6
12529.075 6
12529.607 7
12530.139 4
12530.671 12
12531.203 11
12531.734 7
12532.266 9
12532.798 6
12533.330 5
12533.862 5
12534.394 5
12534.926 6
12535.458 7
12535.990 3
12536.522 5
12537.054 6
12537.586 5
12538.118 6
12538.650 7
12539.182 11
12539.714 11
12540.246 8
12540.778 17
12541.310 14
12541.842 17
12542.374 15
12542.906 12
12543.438 10
12543.971 4
12544.503 6
12545.035 9
12545.567 15
12546.099 12
12546.631 13
12547.164 7
12547.696 11
12548.228 16
12548.760 15
12549.292 10
12549.825 19
12550.357 20
12550.889 15
12551.421 9
12551.954 12
12552.486 16
12553.018 16
12553.551 18
12554.083 12
12554.615 12
12555.148 13
12555.680 14
12556.213 14
12556.745 23
12557.277 21
12557.810 17
12558.342 17
12558.875 18
12559.407 12
12559.940 11
12560.472 23
12561.004 20
12561.537 24
12562.070 26
12562.602 26
12563.135 17
12563.667 21
12564.200 20
12564.732 16
12565.265 11
12565.797 9
12566.330 13
12566.863 20
12567.395 20
12567.928 14
12568.460 24
12568.993 27
12569.526 33
12570.058 35
12570.591 43
12571.124 37
12571.657 43
12572.189 56
12572.722 66
12573.255 50
12573.788 51
12574.320 64
12574.853 63
12575.386 54
12575.919 51
12576.452 56
12576.984 55
12577.517 48
12578.050 38
12578.583 39
12579.116 42
12579.649 36
12580.182 22
12580.714 17
12581.247 11
12581.780 14
12582.313 27
12582.846 19
12583.379 18
12583.912 13
12584.445 7
12584.978 7
12585.511 11
12586.044 15
12586.577 9
12587.110 19
12587.643 19
12588.176 17
12588.709 13
12589.242 10
12589.776 14
12590.309 13
12590.842 17
12591.375 18
12591.908 18
12592.441 9
12592.974 11
12593.507 8
12594.041 15
12594.574 20
12595.107 15
12595.640 5
12596.174 7
12596.707 7
12597.240 7
12597.773 16
12598.307 14
12598.840 9
12599.373 4
12599.906 3
12600.440 11
12600.973 11
12601.506 9
12602.040 5
12602.573 7
12603.107 11
12603.640 8
12604.173 4
12604.707 2
12605.240 11
12605.774 6
12606.307 8
12606.841 4
12607.374 9
12607.907 7
12608.441 5
12608.974 5
12609.508 2
12610.041 6
12610.575 7
12611.109 16
12611.642 16
12612.176 10
12612.709 12
12613.243 13
12613.776 17
12614.310 9
12614.844 11
12615.377 10
12615.911 8
12616.445 10
12616.978 7
12617.512 6
12618.046 4
12618.579 10
12619.113 6
12619.647 9
12620.181 6
12620.714 4
12621.248 1
12621.782 3
12622.316 6
12622.849 8
12623.383 7
12623.917 6
12624.451 5
12624.985 8
12625.519 10
12626.052 3
12626.586 4
12627.120 6
12627.654 2
12628.188 2
12628.722 5
12629.256 7
12629.790 5
12630.324 3
12630.858 5
12631.392 7
12631.926 10
12632.460 10
12632.994 9
12633.528 6
12634.062 3
12634.596 5
12635.130 5
12635.664 5
12636.198 9
12636.732 6
12637.266 4
12637.800 6
12638.334 4
12638.868 9
12639.403 8
12639.937 5
12640.471 4
12641.005 11
12641.539 16
12642.073 15
12642.608 10
12643.142 5
12643.676 4
12644.210 5
12644.745 8
12645.279 11
12645.813 8
12646.347 8
12646.882 7
12647.416 4
12647.950 7
12648.485 2
12649.019 2
12649.553 6
12650.088 6
12650.622 12
12651.157 8
12651.691 12
12652.225 15
12652.760 5
12653.294 5
12653.829 2
12654.363 4
12654.898 4
12655.432 2
12655.967 4
12656.501 8
12657.036 12
12657.570 14
12658.105 13
12658.639 6
12659.174 9
12659.708 7
12660.243 8
12660.778 8
12661.312 4
12661.847 9
12662.381 19
12662.916 9
12663.451 6
12663.985 13
12664.520 8
12665.055 2
12665.589 1
12666.124 0
12666.659 4
12667.194 6
12667.728 5
12668.263 3
12668.798 2
12669.333 5
12669.867 7
12670.402 6
12670.937 5
12671.472 5
12672.007 4
12672.541 5
12673.076 7
12673.611 8
12674.146 2
12674.681 3
12675.216 1
12675.751 1
12676.286 2
12676.821 4
12677.356 8
12677.890 6
12678.425 10
12678.960 5
12679.495 5
12680.030 6
12680.565 9
12681.100 4
12681.635 3
12682.170 6
12682.706 7
12683.241 5
12683.776 5
12684.311 8
12684.846 8
12685.381 3
12685.916 7
12686.451 6
12686.986 4
12687.522 10
12688.057 9
12688.592 5
12689.127 7
12689.662 9
12690.198 12
12690.733 9
12691.268 4
12691.803 3
12692.338 1
12692.874 9
12693.409 9
12693.944 5
12694.480 6
12695.015 12
12695.550 6
12696.086 1
12696.621 4
12697.156 8
12697.692 16
12698.227 7
12698.762 17
12699.298 11
12699.833 5
12700.369 3
12700.904 14
12701.440 17
12701.975 9
12702.511 8
12703.046 5
12703.581 3
12704.117 2
12704.653 6
12705.188 5
12705.724 0
12706.259 1
12706.795 4
12707.330 3
12707.866 2
12708.401 5
12708.937 9
12709.473 10
12710.008 10
12710.544 5
12711.080 9
12711.615 8
12712.151 8
12712.687 8
12713.222 9
12713.758 6
12714.294 7
12714.829 7
12715.365 9
12715.901 6
12716.437 8
12716.972 9
12717.508 0
12718.044 2
12718.580 6
12719.116 3
12719.652 4
12720.187 9
12720.723 11
12721.259 3
12721.795 5
12722.331 5
12722.867 8
12723.403 4
12723.939 4
12724.475 8
12725.010 12
12725.546 4
12726.082 8
12726.618 5
12727.154 5
12727.690 12
12728.226 12
12728.762 3
12729.298 2
12729.834 7
12730.371 5
12730.907 4
12731.443 5
12731.979 7
12732.515 17
12733.051 34
12733.587 32
12734.123 13
12734.659 14
12735.196 14
12735.732 15
12736.268 11
12736.804 10
12737.340 12
12737.877 14
12738.413 6
12738.949 4
12739.485 6
12740.022 6
12740.558 14
12741.094 11
12741.630 5
12742.167 6
12742.703 10
12743.239 6
12743.776 11
12744.312 10
12744.848 5
12745.385 6
12745.921 4
12746.458 5
12746.994 8
12747.530 7
12748.067 8
12748.603 5
12749.140 4
12749.676 8
12750.213 8
12750.749 8
12751.286 5
12751.822 7
12752.359 4
12752.895 6
12753.432 12
12753.968 14
12754.505 27
12755.041 29
12755.578 22
12756.115 20
12756.651 16
12757.188 13
12757.724 9
12758.261 6
12758.798 5
12759.334 4
12759.871 6
12760.408 13
12760.944 7
12761.481 9
12762.018 8
12762.555 14
12763.091 9
12763.628 11
12764.165 11
12764.702 12
12765.238 5
12765.775 11
12766.312 11
12766.849 14
12767.386 11
12767.923 7
12768.459 13
12768.996 4
12769.533 6
12770.070 6
12770.607 11
12771.144 4
12771.681 5
12772.218 1
12772.755 4
12773.292 4
12773.829 1
12774.366 6
12774.903 9
12775.440 6
12775.977 5
12776.514 6
12777.051 13
12777.588 15
12778.125 15
12778.662 11
12779.199 5
12779.736 11
12780.273 12
12780.810 5
12781.347 12
12781.885 11
12782.422 8
12782.959 7
12783.496 9
12784.033 10
12784.570 14
12785.108 8
12785.645 7
12786.182 18
12786.719 11
12787.257 5
12787.794 4
12788.331 11
12788.868 7
12789.406 11
12789.943 13
12790.480 15
12791.018 10
12791.555 13
12792.092 13
12792.630 14
12793.167 10
12793.704 11
12794.242 18
12794.779 14
12795.317 12
12795.854 14
12796.392 13
12796.929 14
12797.466 10
12798.004 11
12798.541 12
12799.079 13
12799.616 11
12800.154 12
12800.691 12
12801.229 20
12801.767 19
12802.304 12
12802.842 8
12803.379 4
12803.917 10
12804.455 7
12804.992 9
12805.530 11
12806.067 9
12806.605 10
12807.143 11
12807.680 8
12808.218 12
12808.756 11
12809.294 13
12809.831 8
12810.369 9
12810.907 4
12811.444 4
12811.982 6
12812.520 7
12813.058 9
12813.596 12
12814.133 13
12814.671 7
12815.209 18
12815.747 16
12816.285 9
12816.823 13
12817.361 9
12817.898 12
12818.436 19
12818.974 22
12819.512 16
12820.050 10
12820.588 12
12821.126 12
12821.664 11
12822.202 9
12822.740 11
12823.278 17
12823.816 17
12824.354 18
12824.892 28
12825.430 23
12825.968 20
12826.506 24
12827.044 24
12827.582 22
12828.121 17
12828.659 12
12829.197 14
12829.735 12
12830.273 24
12830.811 31
12831.349 37
12831.888 31
12832.426 19
12832.964 9
12833.502 27
12834.040 32
12834.579 27
12835.117 21
12835.655 18
12836.194 13
12836.732 9
12837.270 7
12837.808 11
12838.347 17
12838.885 14
12839.423 29
12839.962 37
12840.500 32
12841.039 23
12841.577 26
12842.115 33
12842.654 36
12843.192 37
12843.731 37
12844.269 38
12844.807 35
12845.346 31
12845.884 26
12846.423 34
12846.961 36
12847.500 39
12848.038 42
12848.577 55
12849.116 59
12849.654 74
12850.193 57
12850.731 61
12851.270 73
12851.808 69
12852.347 59
12852.886 60
12853.424 59
12853.963 64
12854.502 68
12855.040 82
12855.579 82
12856.118 80
12856.656 71
12857.195 63
12857.734 85
12858.273 80
12858.811 81
12859.350 83
12859.889 114
12860.428 139
12860.966 137
12861.505 159
12862.044 196
12862.583 201
12863.122 209
12863.661 229
12864.199 247
12864.738 260
12865.277 274
12865.816 246
12866.355 238
12866.894 225
12867.433 240
12867.972 227
12868.511 211
12869.050 198
12869.589 187
12870.128 170
12870.667 170
12871.206 168
12871.745 157
12872.284 133
12872.823 98
12873.362 84
12873.901 76
12874.440 79
12874.979 75
12875.518 72
12876.057 43
12876.596 44
12877.135 48
12877.675 47
12878.214 50
12878.753 43
12879.292 50
12879.831 47
12880.371 40
12880.910 35
12881.449 39
12881.988 36
12882.527 29
12883.067 38
12883.606 47
12884.145 36
12884.685 35
12885.224 36
12885.763 31
12886.302 21
12886.842 29
12887.381 36
12887.921 33
12888.460 27
12888.999 32
12889.539 28
12890.078 28
12890.617 23
12891.157 14
12891.696 17
12892.236 20
12892.775 16
12893.315 10
12893.854 18
12894.394 20
12894.933 19
12895.473 15
12896.012 12
12896.552 10
12897.091 11
12897.631 28
12898.170 29
12898.710 15
12899.250 14
12899.789 13
12900.329 12
12900.868 18
12901.408 15
12901.948 9
12902.487 6
12903.027 6
12903.567 10
12904.106 9
12904.646 9
12905.186 6
12905.726 8
12906.265 6
12906.805 15
12907.345 10
12907.885 6
12908.424 2
12908.964 1
12909.504 4
12910.044 10
12910.584 10
12911.124 12
12911.663 9
12912.203 8
12912.743 6
12913.283 6
12913.823 4
12914.363 7
12914.903 10
12915.443 6
12915.983 11
12916.523 12
12917.063 4
12917.603 3
12918.143 7
12918.683 2
12919.223 5
12919.763 6
12920.303 13
12920.843 9
12921.383 7
12921.923 17
12922.463 12
12923.003 6
12923.543 7
12924.083 6
12924.623 7
12925.163 4
12925.704 5
12926.244 13
12926.784 19
12927.324 17
12927.864 12
12928.404 11
12928.945 9
12929.485 8
12930.025 7
12930.565 10
12931.106 11
12931.646 5
12932.186 8
12932.726 4
12933.267 4
12933.807 4
12934.347 8
12934.888 6
12935.428 4
12935.968 6
12936.509 6
12937.049 13
12937.590 10
12938.130 6
12938.670 10
12939.211 6
12939.751 8
12940.292 11
12940.832 6
12941.373 11
12941.913 11
12942.454 6
12942.994 8
12943.535 16
12944.075 14
12944.616 13
12945.156 13
12945.697 9
12946.237 12
12946.778 9
12947.319 10
12947.859 7
12948.400 8
12948.940 3
12949.481 2
12950.022 6
12950.562 4
12951.103 12
12951.644 15
12952.184 12
12952.725 10
12953.266 13
12953.807 11
12954.347 9
12954.888 7
12955.429 4
12955.970 5
12956.510 3
12957.051 4
12957.592 5
12958.133 5
12958.674 9
12959.215 3
12959.755 4
12960.296 4
12960.837 6
12961.378 4
12961.919 10
12962.460 7
12963.001 10
12963.542 8
12964.083 9
12964.624 5
12965.165 3
12965.706 3
12966.247 5
12966.788 7
12967.329 9
12967.870 6
12968.411 7
12968.952 3
12969.493 5
12970.034 4
12970.575 9
12971.116 9
12971.657 7
12972.198 9
12972.739 8
12973.280 8
12973.822 9
12974.363 12
12974.904 14
12975.445 7
12975.986 4
12976.528 12
12977.069 10
12977.610 8
12978.151 17
12978.692 12
12979.234 9
12979.775 8
12980.316 9
12980.858 11
12981.399 13
12981.940 11
12982.482 4
12983.023 6
12983.564 8
12984.106 10
12984.647 18
12985.188 9
12985.730 8
12986.271 10
12986.813 10
12987.354 10
12987.895 8
12988.437 7
12988.978 13
12989.520 9
12990.061 13
12990.603 15
12991.144 8
12991.686 4
12992.227 2
12992.769 2
12993.310 10
12993.852 13
12994.394 6
12994.935 6
12995.477 10
12996.018 12
12996.560 13
12997.102 6
12997.643 7
12998.185 5
12998.727 4
12999.268 2
12999.810 8
13000.352 9
13000.893 16
13001.435 13
13001.977 12
13002.519 10
13003.060 8
13003.602 10
13004.144 4
13004.686 5
13005.227 8
13005.769 9
13006.311 6
13006.853 10
13007.395 15
13007.937 8
13008.479 5
13009.020 10
13009.562 15
13010.104 16
13010.646 18
13011.188 12
13011.730 6
13012.272 8
13012.814 8
13013.356 4
13013.898 6
13014.440 8
13014.982 10
13015.524 9
13016.066 6
13016.608 4
13017.150 8
13017.692 4
13018.234 2
13018.776 9
13019.318 15
13019.860 10
13020.403 14
13020.945 7
13021.487 4
13022.029 7
13022.571 10
13023.113 7
13023.655 8
13024.198 16
13024.740 7
13025.282 5
13025.824 1
13026.367 1
13026.909 0
13027.451 8
13027.993 9
13028.536 7
13029.078 9
13029.620 8
13030.163 7
13030.705 11
13031.247 6
13031.790 8
13032.332 9
13032.874 5
13033.417 10
13033.959 9
13034.502 4
13035.044 6
13035.586 13
13036.129 9
13036.671 15
13037.214 11
13037.756 8
13038.299 11
13038.841 14
13039.384 18
13039.926 17
13040.469 12
13041.011 8
13041.554 6
13042.096 11
13042.639 15
13043.182 9
13043.724 6
13044.267 11
13044.809 4
13045.352 9
13045.895 11
13046.437 8
13046.980 10
13047.523 6
13048.065 6
13048.608 5
13049.151 4
13049.694 8
13050.236 10
13050.779 9
13051.322 9
13051.865 10
13052.407 15
13052.950 11
13053.493 8
13054.036 9
13054.579 15
13055.121 16
13055.664 9
13056.207 4
13056.750 6
13057.293 6
13057.836 15
13058.379 15
13058.922 11
13059.465 19
13060.007 17
13060.550 10
13061.093 5
13061.636 8
13062.179 9
13062.722 8
13063.265 6
13063.808 11
13064.351 11
13064.894 12
13065.437 5
13065.981 6
13066.524 2
13067.067 4
13067.610 8
13068.153 11
13068.696 12
13069.239 19
13069.782 17
13070.325 14
13070.869 17
13071.412 10
13071.955 14
13072.498 14
13073.041 17
13073.585 9
13074.128 12
13074.671 11
13075.214 11
13075.758 16
13076.301 9
13076.844 14
13077.387 10
13077.931 11
13078.474 7
13079.017 2
13079.561 10
13080.104 12
13080.648 7
13081.191 9
13081.734 12
13082.278 18
13082.821 13
13083.365 5
13083.908 12
13084.451 4
13084.995 2
13085.538 4
13086.082 4
13086.625 7
13087.169 8
13087.712 10
13088.256 12
13088.799 11
13089.343 9
13089.886 8
13090.430 14
13090.974 11
13091.517 4
13092.061 5
13092.604 10
13093.148 10
13093.692 8
13094.235 11
13094.779 15
13095.323 15
13095.866 11
13096.410 12
13096.954 17
13097.497 7
13098.041 4
13098.585 4
13099.129 12
13099.672 10
13100.216 13
13100.760 11
13101.304 8
13101.848 8
13102.391 7
13102.935 5
13103.479 2
13104.023 0
13104.567 6
13105.111 8
13105.655 7
13106.198 6
13106.742 8
13107.286 11
13107.830 8
13108.374 6
13108.918 8
13109.462 14
13110.006 10
13110.550 8
13111.094 6
13111.638 18
13112.182 13
13112.726 16
13113.270 6
13113.814 10
13114.358 4
13114.902 6
13115.446 10
13115.991 9
13116.535 7
13117.079 9
13117.623 4
13118.167 11
13118.711 4
13119.255 2
13119.800 3
13120.344 8
13120.888 7
13121.432 2
13121.976 2
13122.521 3
13123.065 3
13123.609 10
13124.153 9
13124.698 4
13125.242 5
13125.786 7
13126.331 5
13126.875 2
13127.419 12
13127.964 10
13128.508 4
13129.052 4
13129.597 3
13130.141 1
13130.685 0
13131.230 6
13131.774 11
13132.319 4
13132.863 6
13133.408 7
13133.952 4
13134.497 6
13135.041 13
13135.586 9
13136.130 7
13136.675 10
13137.219 9
13137.764 11
13138.308 7
13138.853 6
13139.397 3
13139.942 8
13140.487 9
13141.031 8
13141.576 7
13142.121 12
13142.665 6
13143.210 5
13143.755 8
13144.299 8
13144.844 7
13145.389 13
13145.933 11
13146.478 5
13147.023 6
13147.568 8
13148.112 8
13148.657 6
13149.202 5
13149.747 3
13150.291 6
13150.836 4
13151.381 3
13151.926 3
13152.471 9
13153.016 7
13153.561 9
13154.105 13
13154.650 12
13155.195 6
13155.740 3
13156.285 11
13156.830 9
13157.375 10
13157.920 8
13158.465 4
13159.010 6
13159.555 11
13160.100 5
13160.645 6
13161.190 9
13161.735 7
13162.280 6
13162.825 3
13163.370 5
13163.915 9
13164.460 7
13165.006 8
13165.551 3
13166.096 5
13166.641 13
13167.186 13
13167.731 10
13168.276 4
13168.822 3
13169.367 2
13169.912 7
13170.457 15
13171.003 8
13171.548 9
13172.093 14
13172.638 9
13173.184 7
13173.729 16
13174.274 10
13174.820 12
13175.365 10
13175.910 7
13176.456 6
13177.001 4
13177.546 8
13178.092 9
13178.637 5
13179.182 4
13179.728 2
13180.273 4
13180.819 7
13181.364 7
13181.910 5
13182.455 7
13183.001 3
13183.546 2
13184.092 3
13184.637 4
13185.183 6
13185.728 7
13186.274 3
13186.819 14
13187.365 11
13187.910 20
13188.456 23
13189.002 29
13189.547 20
13190.093 18
13190.639 13
13191.184 10
13191.730 11
13192.276 9
13192.821 5
13193.367 6
13193.913 6
13194.458 2
13195.004 1
13195.550 6
13196.096 7
13196.641 5
13197.187 9
13197.733 11
13198.279 13
13198.825 11
13199.370 8
13199.916 8
13200.462 12
13201.008 13
13201.554 12
13202.100 15
13202.646 9
13203.191 4
13203.737 2
13204.283 12
13204.829 6
13205.375 4
13205.921 8
13206.467 7
13207.013 8
13207.559 5
13208.105 9
13208.651 16
13209.197 11
13209.743 9
13210.289 11
13210.835 11
13211.381 8
13211.927 1
13212.473 3
13213.020 5
13213.566 4
13214.112 1
13214.658 4
13215.204 7
13215.750 7
13216.296 6
13216.843 11
13217.389 3
13217.935 10
13218.481 4
13219.027 6
13219.574 7
13220.120 9
13220.666 4
13221.213 5
13221.759 3
13222.305 4
13222.851 11
13223.398 12
13223.944 12
13224.490 8
13225.037 5
13225.583 9
13226.129 5
13226.676 5
13227.222 5
13227.769 8
13228.315 8
13228.862 7
13229.408 8
13229.954 6
13230.501 11
13231.047 14
13231.594 8
13232.140 11
13232.687 6
13233.233 5
13233.780 1
13234.326 5
13234.873 8
13235.420 10
13235.966 6
13236.513 9
13237.059 8
13237.606 6
13238.153 3
13238.699 5
13239.246 8
13239.792 5
13240.339 3
13240.886 5
13241.433 8
13241.979 5
13242.526 6
13243.073 8
13243.619 7
13244.166 8
13244.713 10
13245.260 8
13245.806 8
13246.353 8
13246.900 7
13247.447 9
13247.994 3
13248.541 2
13249.087 6
13249.634 5
13250.181 2
13250.728 3
13251.275 8
13251.822 7
13252.369 9
13252.916 9
13253.463 5
13254.009 5
13254.556 7
13255.103 4
13255.650 6
13256.197 9
13256.744 4
13257.291 1
13257.838 2
13258.385 3
13258.933 11
13259.480 9
13260.027 8
13260.574 4
13261.121 4
13261.668 4
13262.215 7
13262.762 7
13263.309 3
13263.856 17
13264.404 9
13264.951 5
13265.498 5
13266.045 7
13266.592 4
13267.140 4
13267.687 5
13268.234 6
13268.781 14
13269.329 14
13269.876 6
13270.423 9
13270.970 8
13271.518 11
13272.065 8
13272.612 4
13273.160 7
13273.707 12
13274.255 12
13274.802 10
13275.349 8
13275.897 10
13276.444 7
13276.991 11
13277.539 12
13278.086 7
13278.634 9
13279.181 7
13279.729 12
13280.276 10
13280.824 6
13281.371 10
13281.919 12
13282.466 24
13283.014 18
13283.561 15
13284.109 12
13284.657 10
13285.204 10
13285.752 11
13286.299 10
13286.847 4
13287.395 3
13287.942 4
13288.490 6
13289.038 7
13289.585 6
13290.133 2
13290.681 5
13291.228 15
13291.776 9
13292.324 9
13292.872 4
13293.419 5
13293.967 8
13294.515 13
13295.063 6
13295.611 7
13296.158 11
13296.706 14
13297.254 9
13297.802 8
13298.350 3
13298.898 4
13299.445 4
13299.993 3
13300.541 8
13301.089 12
13301.637 12
13302.185 4
13302.733 8
13303.281 6
13303.829 5
13304.377 6
13304.925 9
13305.473 5
13306.021 3
13306.569 7
13307.117 7
13307.665 10
13308.213 13
13308.761 12
13309.309 14
13309.857 13
13310.406 9
13310.954 3
13311.502 8
13312.050 5
13312.598 8
13313.146 14
13313.694 16
13314.243 15
13314.791 11
13315.339 10
13315.887 7
13316.435 4
13316.984 4
13317.532 5
13318.080 4
13318.628 3
13319.177 6
13319.725 2
13320.273 5
13320.822 12
13321.370 5
13321.918 5
13322.467 5
13323.015 5
13323.563 4
13324.112 1
13324.660 3
13325.209 2
13325.757 2
13326.306 9
13326.854 5
13327.402 6
13327.951 12
13328.499 21
13329.048 11
13329.596 5
13330.145 6
13330.693 6
13331.242 10
13331.791 7
13332.339 9
13332.888 10
13333.436 7
13333.985 10
13334.533 9
13335.082 7
13335.631 7
13336.179 4
13336.728 0
13337.277 2
13337.825 6
13338.374 6
13338.923 14
13339.471 5
13340.020 6
13340.569 2
13341.118 6
13341.666 7
13342.215 6
13342.764 8
13343.313 11
13343.861 3
13344.410 1
13344.959 12
13345.508 12
13346.057 9
13346.606 7
13347.154 8
13347.703 9
13348.252 6
13348.801 7
13349.350 7
13349.899 6
13350.448 3
13350.997 12
13351.546 9
13352.095 8
13352.644 6
13353.193 8
13353.742 10
13354.291 8
13354.840 8
13355.389 6
13355.938 1
13356.487 5
13357.036 5
13357.585 10
13358.134 10
13358.683 7
13359.232 9
13359.781 7
13360.331 2
13360.880 5
13361.429 3
13361.978 11
13362.527 10
13363.076 15
13363.626 9
13364.175 5
13364.724 9
13365.273 4
13365.822 4
13366.372 8
13366.921 5
13367.470 7
13368.020 7
13368.569 4
13369.118 2
13369.668 5
13370.217 0
13370.766 0
13371.316 4
13371.865 6
13372.414 2
13372.964 1
13373.513 3
13374.063 8
13374.612 4
13375.161 5
13375.711 5
13376.260 2
13376.810 7
13377.359 9
13377.909 12
13378.458 11
13379.008 8
13379.557 2
13380.107 6
13380.656 5
13381.206 4
13381.756 10
13382.305 8
13382.855 2
13383.404 1
13383.954 5
13384.504 4
13385.053 5
13385.603 6
13386.152 6
13386.702 3
13387.252 9
13387.802 6
13388.351 3
13388.901 9
13389.451 11
13390.000 11
13390.550 8
13391.100 4
13391.650 7
13392.200 4
13392.749 5
13393.299 5
13393.849 5
13394.399 10
13394.949 12
13395.498 10
13396.048 2
13396.598 2
13397.148 4
13397.698 7
13398.248 13
13398.798 7
13399.348 4
13399.898 6
13400.448 4
13400.998 6
13401.548 4
13402.098 5
13402.648 3
13403.198 5
13403.748 12
13404.298 11
13404.848 7
13405.398 3
13405.948 7
13406.498 7
13407.048 2
13407.598 8
13408.148 7
13408.698 6
13409.248 4
13409.799 3
13410.349 8
13410.899 5
13411.449 2
13411.999 3
13412.550 6
13413.100 4
13413.650 7
13414.200 3
13414.750 8
13415.301 5
13415.851 4
13416.401 1
13416.952 4
13417.502 3
13418.052 2
13418.603 2
13419.153 3
13419.703 6
13420.254 6
13420.804 1
13421.354 6
13421.905 9
13422.455 11
13423.006 12
13423.556 7
13424.106 5
13424.657 2
13425.207 1
13425.758 1
13426.308 7
13426.859 5
13427.409 1
13427.960 9
13428.510 6
13429.061 8
13429.611 4
13430.162 5
13430.713 5
13431.263 3
13431.814 3
13432.364 5
13432.915 1
13433.466 4
13434.016 6
13434.567 7
13435.118 8
13435.668 4
13436.219 7
13436.770 10
13437.320 9
13437.871 8
13438.422 2
13438.973 4
13439.523 6
13440.074 7
13440.625 6
13441.176 4
13441.726 4
13442.277 4
13442.828 2
13443.379 5
13443.930 8
13444.481 8
13445.031 8
13445.582 3
13446.133 3
13446.684 4
13447.235 6
13447.786 10
13448.337 11
13448.888 12
13449.439 9
13449.990 7
13450.541 9
13451.092 5
13451.643 3
13452.194 7
13452.745 9
13453.296 4
13453.847 7
13454.398 10
13454.949 10
13455.500 6
13456.051 5
13456.602 5
13457.153 4
13457.705 7
13458.256 4
13458.807 8
13459.358 9
13459.909 9
13460.460 3
13461.012 1
13461.563 2
13462.114 9
13462.665 11
13463.216 7
13463.768 4
13464.319 4
13464.870 2
13465.421 15
13465.973 12
13466.524 6
13467.075 7
13467.627 10
13468.178 7
13468.729 3
13469.281 6
13469.832 5
13470.384 2
13470.935 12
13471.486 11
13472.038 6
13472.589 10
13473.141 5
13473.692 3
13474.244 6
13474.795 4
13475.347 6
13475.898 3
13476.450 2
13477.001 5
13477.553 7
13478.104 6
13478.656 7
13479.207 2
13479.759 2
13480.310 4
13480.862 5
13481.414 4
13481.965 5
13482.517 5
13483.069 4
13483.620 5
13484.172 4
13484.724 2
13485.275 4
13485.827 3
13486.379 13
13486.930 7
13487.482 4
13488.034 1
13488.586 2
13489.137 5
13489.689 5
13490.241 2
13490.793 7
13491.345 9
13491.896 2
13492.448 2
13493.000 3
13493.552 2
13494.104 3
13494.656 7
13495.208 9
13495.759 11
13496.311 3
13496.863 1
13497.415 2
13497.967 6
13498.519 2
13499.071 1
13499.623 0
13500.175 4
13500.727 2
13501.279 2
13501.831 5
13502.383 4
13502.935 6
13503.487 10
13504.039 11
13504.591 11
13505.144 7
13505.696 5
13506.248 2
13506.800 8
13507.352 8
13507.904 5
13508.456 5
13509.009 9
13509.561 3
13510.113 4
13510.665 3
13511.217 3
13511.770 6
13512.322 9
13512.874 4
13513.426 10
13513.979 9
13514.531 8
13515.083 5
13515.636 2
13516.188 4
13516.740 7
13517.292 11
13517.845 4
13518.397 8
13518.950 13
13519.502 8
13520.054 4
13520.607 11
13521.159 13
13521.712 17
13522.264 15
13522.817 12
13523.369 7
13523.921 7
13524.474 4
13525.026 9
13525.579 11
13526.132 6
13526.684 1
13527.237 0
13527.789 6
13528.342 8
13528.894 7
13529.447 8
13529.999 13
13530.552 5
13531.105 1
13531.657 6
13532.210 4
13532.763 10
13533.315 11
13533.868 7
13534.421 7
13534.973 1
13535.526 1
13536.079 7
13536.632 4
13537.184 2
13537.737 2
13538.290 8
13538.843 3
13539.395 3
13539.948 4
13540.501 6
13541.054 4
13541.607 7
13542.160 7
13542.712 4
13543.265 6
13543.818 9
13544.371 12
13544.924 5
13545.477 3
13546.030 11
13546.583 15
13547.136 10
13547.689 6
13548.242 3
13548.795 3
13549.348 4
13549.901 4
13550.454 6
13551.007 6
13551.560 3
13552.113 0
13552.666 2
13553.219 2
13553.772 5
13554.325 6
13554.878 6
13555.431 6
13555.984 6
13556.538 5
13557.091 2
13557.644 4
13558.197 0
13558.750 1
13559.304 4
13559.857 6
13560.410 4
13560.963 1
13561.516 4
13562.070 7
13562.623 7
13563.176 10
13563.730 7
13564.283 4
13564.836 4
13565.389 4
13565.943 4
13566.496 0
13567.049 4
13567.603 5
13568.156 7
13568.710 1
13569.263 9
13569.816 11
13570.370 12
13570.923 12
13571.477 9
13572.030 5
13572.584 7
13573.137 13
13573.691 8
13574.244 6
13574.798 4
13575.351 6
13575.905 5
13576.458 3
13577.012 4
13577.565 4
13578.119 8
13578.673 11
13579.226 8
13579.780 5
13580.333 8
13580.887 12
13581.441 10
13581.994 4
13582.548 1
13583.102 0
13583.655 4
13584.209 4
13584.763 6
13585.317 3
13585.870 2
13586.424 6
13586.978 6
13587.532 3
13588.085 9
13588.639 10
13589.193 3
13589.747 11
13590.301 5
13590.854 8
13591.408 8
13591.962 2
13592.516 2
13593.070 7
13593.624 10
13594.178 9
13594.732 8
13595.286 8
13595.840 6
13596.393 6
13596.947 3
13597.501 12
13598.055 11
13598.609 6
13599.163 4
13599.717 2
13600.271 10
13600.826 7
13601.380 9
13601.934 14
13602.488 5
13603.042 2
13603.596 4
13604.150 7
13604.704 7
13605.258 8
13605.812 4
13606.367 6
13606.921 9
13607.475 13
13608.029 11
13608.583 9
13609.138 0
13609.692 4
13610.246 8
13610.800 12
13611.354 13
13611.909 11
13612.463 9
13613.017 6
13613.572 11
13614.126 7
13614.680 7
13615.235 10
13615.789 15
13616.343 7
13616.898 7
13617.452 4
13618.006 7
13618.561 5
13619.115 9
13619.670 10
13620.224 10
13620.779 9
13621.333 7
13621.888 11
13622.442 6
13622.996 2
13623.551 3
13624.106 6
13624.660 10
13625.215 20
13625.769 10
13626.324 5
13626.878 4
13627.433 6
13627.987 6
13628.542 5
13629.097 8
13629.651 7
13630.206 6
13630.761 12
13631.315 8
13631.870 10
13632.425 7
13632.979 3
13633.534 9
13634.089 12
13634.643 9
13635.198 5
13635.753 1
13636.308 8
13636.862 11
13637.417 7
13637.972 5
13638.527 9
13639.082 10
13639.637 7
13640.191 3
13640.746 4
13641.301 4
13641.856 5
13642.411 5
13642.966 6
13643.521 4
13644.076 8
13644.631 6
13645.185 12
13645.740 9
13646.295 15
13646.850 9
13647.405 4
13647.960 5
13648.515 5
13649.070 6
13649.625 8
13650.180 16
13650.736 15
13651.291 11
13651.846 7
13652.401 12
13652.956 7
13653.511 8
13654.066 9
13654.621 11
13655.176 5
13655.732 8
13656.287 6
13656.842 7
13657.397 5
13657.952 5
13658.508 9
13659.063 8
13659.618 9
13660.173 8
13660.728 8
13661.284 8
13661.839 8
13662.394 11
13662.950 9
13663.505 11
13664.060 12
13664.616 9
13665.171 7
13665.726 11
13666.282 14
13666.837 4
13667.392 9
13667.948 9
13668.503 10
13669.059 10
13669.614 7
13670.170 8
13670.725 6
13671.281 5
13671.836 9
13672.392 13
13672.947 13
13673.503 10
13674.058 6
13674.614 7
13675.169 5
13675.725 6
13676.280 10
13676.836 9
13677.391 10
13677.947 12
13678.503 8
13679.058 4
13679.614 7
13680.170 5
13680.725 9
13681.281 13
13681.837 9
13682.392 8
13682.948 8
13683.504 14
13684.060 7
13684.615 7
13685.171 7
13685.727 8
13686.283 8
13686.838 12
13687.394 8
13687.950 4
13688.506 10
13689.062 11
13689.617 8
13690.173 8
13690.729 18
13691.285 12
13691.841 9
13692.397 12
13692.953 10
13693.509 16
13694.065 18
13694.621 15
13695.177 16
13695.733 9
13696.289 9
13696.845 13
13697.401 13
13697.957 14
13698.513 12
13699.069 15
13699.625 19
13700.181 13
13700.737 10
13701.293 13
13701.849 10
13702.405 12
13702.961 16
13703.517 16
13704.073 13
13704.630 11
13705.186 6
13705.742 8
13706.298 20
13706.854 15
13707.410 18
13707.967 18
13708.523 15
13709.079 23
13709.635 14
13710.192 8
13710.748 9
13711.304 13
13711.861 20
13712.417 20
13712.973 18
13713.529 20
13714.086 17
13714.642 19
13715.199 20
13715.755 17
13716.311 16
13716.868 18
13717.424 12
13717.981 10
13718.537 11
13719.093 15
13719.650 22
13720.206 24
13720.763 21
13721.319 25
13721.876 25
13722.432 15
13722.989 14
13723.545 16
13724.102 19
13724.658 27
13725.215 24
13725.772 31
13726.328 29
13726.885 29
13727.441 22
13727.998 30
13728.555 26
13729.111 20
13729.668 17
13730.225 15
13730.781 11
13731.338 16
13731.895 23
13732.451 18
13733.008 22
13733.565 21
13734.122 11
13734.678 14
13735.235 14
13735.792 14
13736.349 21
13736.905 22
13737.462 20
13738.019 31
13738.576 32
13739.133 30
13739.690 36
13740.247 42
13740.803 31
13741.360 24
13741.917 32
13742.474 29
13743.031 35
13743.588 37
13744.145 37
13744.702 37
13745.259 45
13745.816 48
13746.373 44
13746.930 39
13747.487 40
13748.044 40
13748.601 40
13749.158 44
13749.715 52
13750.272 53
13750.829 46
13751.386 36
13751.943 39
13752.501 46
13753.058 52
13753.615 56
13754.172 47
13754.729 36
13755.286 33
13755.843 36
13756.401 64
13756.958 72
13757.515 84
13758.072 95
13758.630 95
13759.187 96
13759.744 106
13760.301 113
13760.859 143
13761.416 151
13761.973 141
13762.531 132
13763.088 153
13763.645 168
13764.203 161
13764.760 132
13765.317 102
13765.875 98
13766.432 103
13766.990 107
13767.547 109
13768.104 99
13768.662 77
13769.219 70
13769.777 54
13770.334 59
13770.892 66
13771.449 61
13772.007 55
13772.564 52
13773.122 52
13773.679 41
13774.237 36
13774.794 42
13775.352 33
13775.910 26
13776.467 25
13777.025 19
13777.582 21
13778.140 19
13778.698 17
13779.255 15
13779.813 19
13780.371 17
13780.928 26
13781.486 27
13782.044 22
13782.602 17
13783.159 16
13783.717 18
13784.275 14
13784.833 16
13785.390 10
13785.948 14
13786.506 10
13787.064 20
13787.622 13
13788.179 4
13788.737 4
13789.295 10
13789.853 17
13790.411 12
13790.969 14
13791.527 10
13792.085 11
13792.643 11
13793.201 19
13793.758 21
13794.316 18
13794.874 18
13795.432 11
13795.990 9
13796.548 11
13797.106 8
13797.664 13
13798.222 11
13798.781 18
13799.339 23
13799.897 18
13800.455 8
13801.013 11
13801.571 13
13802.129 13
13802.687 12
13803.245 11
13803.804 9
13804.362 4
13804.920 6
13805.478 4
13806.036 12
13806.594 14
13807.153 10
13807.711 10
13808.269 10
13808.827 13
13809.386 17
13809.944 14
13810.502 14
13811.061 12
13811.619 11
13812.177 7
13812.736 13
13813.294 8
13813.852 5
13814.411 7
13814.969 10
13815.527 16
13816.086 8
13816.644 8
13817.203 7
13817.761 9
13818.319 12
13818.878 7
13819.436 3
13819.995 7
13820.553 9
13821.112 7
13821.670 11
13822.229 21
13822.787 14
13823.346 18
13823.905 12
13824.463 6
13825.022 16
13825.580 30
13826.139 17
13826.698 20
13827.256 16
13827.815 15
13828.373 14
13828.932 14
13829.491 19
13830.049 20
13830.608 16
13831.167 21
13831.726 8
13832.284 12
13832.843 11
13833.402 12
13833.961 16
13834.519 20
13835.078 17
13835.637 17
13836.196 16
13836.755 22
13837.313 29
13837.872 24
13838.431 22
13838.990 31
13839.549 39
13840.108 39
13840.667 40
13841.225 21
13841.784 29
13842.343 27
13842.902 22
13843.461 20
13844.020 29
13844.579 37
13845.138 25
13845.697 27
13846.256 14
13846.815 16
13847.374 24
13847.933 32
13848.492 26
13849.051 24
13849.610 28
13850.170 24
13850.729 13
13851.288 14
13851.847 10
13852.406 10
13852.965 8
13853.524 9
13854.083 10
13854.643 7
13855.202 9
13855.761 12
13856.320 13
13856.879 16
13857.439 16
13857.998 15
13858.557 8
13859.116 11
13859.676 7
13860.235 10
13860.794 31
13861.354 25
13861.913 20
13862.472 25
13863.032 31
13863.591 22
13864.150 23
13864.710 23
13865.269 29
13865.829 27
13866.388 24
13866.947 22
13867.507 25
13868.066 23
13868.626 31
13869.185 42
13869.745 45
13870.304 39
13870.864 26
13871.423 28
13871.983 25
13872.542 23
13873.102 25
13873.661 38
13874.221 32
13874.781 34
13875.340 39
13875.900 30
13876.459 42
13877.019 53
13877.579 52
13878.138 49
13878.698 49
13879.258 55
13879.817 68
13880.377 81
13880.937 81
13881.496 66
13882.056 58
13882.616 48
13883.176 53
13883.735 67
13884.295 66
13884.855 67
13885.415 79
13885.975 61
13886.534 53
13887.094 56
13887.654 54
13888.214 49
13888.774 36
13889.334 39
13889.894 38
13890.453 25
13891.013 20
13891.573 24
13892.133 27
13892.693 32
13893.253 36
13893.813 31
13894.373 19
13894.933 18
13895.493 21
13896.053 24
13896.613 17
13897.173 18
13897.733 15
13898.293 18
13898.853 13
13899.413 14
13899.973 14
13900.534 13
13901.094 15
13901.654 13
13902.214 18
13902.774 17
13903.334 14
13903.894 14
13904.455 14
13905.015 21
13905.575 12
13906.135 8
13906.695 3
13907.256 9
13907.816 9
13908.376 7
13908.936 14
13909.497 23
13910.057 22
13910.617 25
13911.178 25
13911.738 13
13912.298 24
13912.859 20
13913.419 20
13913.979 16
13914.540 13
13915.100 16
13915.661 20
13916.221 21
13916.781 16
13917.342 14
13917.902 9
13918.463 15
13919.023 14
13919.584 11
13920.144 10
13920.705 15
13921.265 16
13921.826 12
13922.386 17
13922.947 18
13923.507 12
13924.068 16
13924.629 16
13925.189 12
13925.750 14
13926.310 17
13926.871 20
13927.432 23
13927.992 19
13928.553 8
13929.114 15
13929.674 31
13930.235 20
13930.796 17
13931.356 11
13931.917 9
13932.478 14
13933.039 13
13933.599 17
13934.160 9
13934.721 7
13935.282 11
13935.843 9
13936.403 12
13936.964 11
13937.525 8
13938.086 14
13938.647 23
13939.208 19
13939.769 32
13940.330 32
13940.890 31
13941.451 27
13942.012 28
13942.573 28
13943.134 24
13943.695 24
13944.256 19
13944.817 18
13945.378 20
13945.939 19
13946.500 16
13947.061 13
13947.622 12
13948.183 10
13948.744 10
13949.306 14
13949.867 9
13950.428 8
13950.989 7
13951.550 11
13952.111 9
13952.672 9
13953.233 14
13953.795 13
13954.356 13
13954.917 13
13955.478 6
13956.039 5
13956.601 17
13957.162 11
13957.723 12
13958.284 12
13958.846 16
13959.407 17
13959.968 24
13960.530 25
13961.091 23
13961.652 23
13962.213 16
13962.775 20
13963.336 11
13963.898 19
13964.459 19
13965.020 19
13965.582 24
13966.143 22
13966.705 24
13967.266 15
13967.828 14
13968.389 14
13968.950 14
13969.512 18
13970.073 10
13970.635 14
13971.196 11
13971.758 7
13972.320 5
13972.881 9
13973.443 9
13974.004 10
13974.566 8
13975.127 10
13975.689 10
13976.251 16
13976.812 14
13977.374 9
13977.936 10
13978.497 11
13979.059 11
13979.621 20
13980.182 19
13980.744 15
13981.306 14
13981.867 14
13982.429 10
13982.991 16
13983.553 19
13984.115 22
13984.676 22
13985.238 14
13985.800 20
13986.362 14
13986.924 11
13987.485 8
13988.047 8
13988.609 12
13989.171 14
13989.733 12
13990.295 8
13990.857 10
13991.419 16
13991.981 18
13992.543 17
13993.105 21
13993.667 18
13994.228 16
13994.790 16
13995.352 16
13995.915 10
13996.477 9
13997.039 7
13997.601 12
13998.163 10
13998.725 8
13999.287 8
13999.849 10
14000.411 12
14000.973 24
14001.535 22
14002.097 13
14002.660 15
14003.222 17
14003.784 12
14004.346 14
14004.908 12
14005.471 10
14006.033 13
14006.595 8
14007.157 8
14007.719 5
14008.282 9
14008.844 10
14009.406 7
14009.969 6
14010.531 11
14011.093 9
14011.656 12
14012.218 16
14012.780 12
14013.343 15
14013.905 19
14014.467 12
14015.030 9
14015.592 7
14016.155 12
14016.717 7
14017.279 4
14017.842 5
14018.404 6
14018.967 4
14019.529 7
14020.092 10
14020.654 14
14021.217 15
14021.779 8
14022.342 6
14022.905 8
14023.467 11
14024.030 7
14024.592 10
14025.155 10
14025.717 13
14026.280 17
14026.843 12
14027.405 12
14027.968 4
14028.531 10
14029.093 14
14029.656 14
14030.219 17
14030.781 13
14031.344 6
14031.907 3
14032.470 10
14033.032 13
14033.595 16
14034.158 21
14034.721 23
14035.284 20
14035.846 13
14036.409 15
14036.972 21
14037.535 20
14038.098 16
14038.661 18
14039.224 13
14039.786 17
14040.349 13
14040.912 30
14041.475 35
14042.038 25
14042.601 28
14043.164 17
14043.727 19
14044.290 15
14044.853 11
14045.416 15
14045.979 24
14046.542 27
14047.105 26
14047.668 20
14048.231 18
14048.794 19
14049.357 25
14049.920 18
14050.484 13
14051.047 15
14051.610 17
14052.173 10
14052.736 10
14053.299 13
14053.862 15
14054.426 14
14054.989 19
14055.552 17
14056.115 8
14056.679 16
14057.242 10
14057.805 9
14058.368 5
14058.932 6
14059.495 6
14060.058 14
14060.621 19
14061.185 9
14061.748 10
14062.311 10
14062.875 6
14063.438 9
14064.002 9
14064.565 12
14065.128 14
14065.692 9
14066.255 12
14066.819 20
14067.382 27
14067.946 24
14068.509 21
14069.072 21
14069.636 13
14070.199 19
14070.763 21
14071.326 14
14071.890 17
14072.454 10
14073.017 20
14073.581 17
14074.144 14
14074.708 11
14075.271 11
14075.835 10
14076.399 8
14076.962 9
14077.526 11
14078.090 9
14078.653 5
14079.217 7
14079.781 11
14080.344 11
14080.908 12
14081.472 16
14082.036 18
14082.599 25
14083.163 11
14083.727 8
14084.291 14
14084.854 18
14085.418 19
14085.982 7
14086.546 7
14087.110 5
14087.674 13
14088.237 13
14088.801 11
14089.365 11
14089.929 12
14090.493 16
14091.057 18
14091.621 15
14092.185 9
14092.749 11
14093.313 15
14093.877 22
14094.441 29
14095.005 18
14095.569 10
14096.133 10
14096.697 15
14097.261 17
14097.825 13
14098.389 11
14098.953 6
14099.517 5
14100.081 3
14100.645 3
14101.209 13
14101.774 14
14102.338 11
14102.902 8
14103.466 14
14104.030 14
14104.594 11
14105.159 15
14105.723 7
14106.287 8
14106.851 10
14107.415 10
14107.980 16
14108.544 21
14109.108 19
14109.673 12
14110.237 22
14110.801 15
14111.366 9
14111.930 12
14112.494 16
14113.059 7
14113.623 7
14114.187 7
14114.752 7
14115.316 5
14115.881 8
14116.445 12
14117.009 5
14117.574 5
14118.138 2
14118.703 4
14119.267 7
14119.832 6
14120.396 17
14120.961 21
14121.525 14
14122.090 15
14122.654 11
14123.219 11
14123.784 6
14124.348 9
14124.913 15
14125.477 23
14126.042 9
14126.607 6
14127.171 4
14127.736 5
14128.300 8
14128.865 5
14129.430 10
14129.995 9
14130.559 8
14131.124 8
14131.689 6
14132.253 19
14132.818 17
14133.383 8
14133.948 9
14134.513 12
14135.077 16
14135.642 18
14136.207 10
14136.772 9
14137.337 11
14137.901 8
14138.466 9
14139.031 13
14139.596 5
14140.161 7
14140.726 12
14141.291 12
14141.856 6
14142.421 9
14142.986 10
14143.551 12
14144.116 9
14144.681 10
14145.246 9
14145.811 13
14146.376 14
14146.941 13
14147.506 11
14148.071 21
14148.636 22
14149.201 19
14149.766 10
14150.331 6
14150.896 15
14151.461 9
14152.026 9
14152.592 13
14153.157 12
14153.722 9
14154.287 3
14154.852 6
14155.417 11
14155.983 6
14156.548 4
14157.113 6
14157.678 7
14158.244 7
14158.809 7
14159.374 13
14159.940 16
14160.505 14
14161.070 9
14161.635 6
14162.201 7
14162.766 5
14163.332 7
14163.897 6
14164.462 9
14165.028 6
14165.593 5
14166.158 3
14166.724 10
14167.289 8
14167.855 4
14168.420 9
14168.986 9
14169.551 14
14170.117 19
14170.682 6
14171.248 5
14171.813 6
14172.379 11
14172.944 8
14173.510 7
14174.075 3
14174.641 7
14175.207 7
14175.772 4
14176.338 7
14176.904 13
14177.469 10
14178.035 10
14178.600 5
14179.166 4
14179.732 6
14180.298 8
14180.863 10
14181.429 8
14181.995 7
14182.560 7
14183.126 7
14183.692 7
14184.258 8
14184.824 22
14185.389 21
14185.955 17
14186.521 15
14187.087 10
14187.653 12
14188.219 7
14188.784 3
14189.350 7
14189.916 10
14190.482 3
14191.048 6
14191.614 7
14192.180 15
14192.746 18
14193.312 9
14193.878 8
14194.444 8
14195.010 12
14195.576 7
14196.142 7
14196.708 11
14197.274 12
14197.840 15
14198.406 8
14198.972 5
14199.538 4
14200.104 7
14200.670 11
14201.236 5
14201.802 5
14202.369 12
14202.935 2
14203.501 4
14204.067 3
14204.633 8
14205.199 11
14205.766 8
14206.332 12
14206.898 19
14207.464 17
14208.031 13
14208.597 6
14209.163 4
14209.729 18
14210.296 10
14210.862 6
14211.428 10
14211.995 16
14212.561 11
14213.127 13
14213.694 5
14214.260 5
14214.826 2
14215.393 9
14215.959 3
14216.526 5
14217.092 14
14217.659 9
14218.225 13
14218.791 7
14219.358 3
14219.924 2
14220.491 0
14221.057 5
14221.624 6
14222.190 7
14222.757 7
14223.324 3
14223.890 3
14224.457 4
14225.023 3
14225.590 6
14226.156 5
14226.723 5
14227.290 13
14227.856 10
14228.423 11
14228.990 14
14229.556 14
14230.123 6
14230.690 4
14231.256 3
14231.823 5
14232.390 10
14232.957 4
14233.523 7
14234.090 2
14234.657 11
14235.224 12
14235.791 11
14236.357 9
14236.924 8
14237.491 10
14238.058 6
14238.625 2
14239.192 2
14239.758 8
14240.325 14
14240.892 8
14241.459 8
14242.026 8
14242.593 3
14243.160 4
14243.727 6
14244.294 5
14244.861 6
14245.428 4
14245.995 19
14246.562 29
14247.129 12
14247.696 12
14248.263 9
14248.830 9
14249.397 4
14249.964 4
14250.531 2
14251.098 4
14251.666 6
14252.233 14
14252.800 7
14253.367 5
14253.934 7
14254.501 7
14255.069 7
14255.636 11
14256.203 10
14256.770 9
14257.337 10
14257.905 5
14258.472 5
14259.039 4
14259.606 5
14260.174 5
14260.741 7
14261.308 7
14261.876 9
14262.443 12
14263.010 11
14263.578 9
14264.145 7
14264.712 7
14265.280 10
14265.847 7
14266.415 8
14266.982 4
14267.549 1
14268.117 3
14268.684 5
14269.252 4
14269.819 9
14270.387 7
14270.954 5
14271.522 7
14272.089 8
14272.657 1
14273.224 3
14273.792 9
14274.359 14
14274.927 14
14275.495 10
14276.062 7
14276.630 6
14277.197 10
14277.765 6
14278.333 5
14278.900 6
14279.468 8
14280.036 12
14280.603 9
14281.171 9
14281.739 6
14282.307 10
14282.874 11
14283.442 11
14284.010 7
14284.578 7
14285.145 11
14285.713 7
14286.281 5
14286.849 9
14287.417 7
14287.984 6
14288.552 4
14289.120 1
14289.688 1
14290.256 4
14290.824 7
14291.392 6
14291.960 3
14292.528 3
14293.095 9
14293.663 8
14294.231 4
14294.799 2
14295.367 4
14295.935 1
14296.503 7
14297.071 8
14297.639 8
14298.207 5
14298.775 9
14299.344 7
14299.912 5
14300.480 5
14301.048 5
14301.616 7
14302.184 12
14302.752 14
14303.320 5
14303.888 4
14304.457 4
14305.025 8
14305.593 8
14306.161 15
14306.729 15
14307.298 14
14307.866 18
14308.434 12
14309.002 6
14309.571 9
14310.139 8
14310.707 9
14311.275 7
14311.844 13
14312.412 10
14312.980 6
14313.549 10
14314.117 10
14314.686 11
14315.254 8
14315.822 11
14316.391 12
14316.959 12
14317.528 16
14318.096 10
14318.664 4
14319.233 5
14319.801 5
14320.370 7
14320.938 9
14321.507 9
14322.075 12
14322.644 18
14323.212 16
14323.781 15
14324.349 6
14324.918 8
14325.487 10
14326.055 12
14326.624 12
14327.192 6
14327.761 2
14328.330 5
14328.898 6
14329.467 9
14330.036 12
14330.604 10
14331.173 4
14331.742 2
14332.310 2
14332.879 5
14333.448 2
14334.017 11
14334.585 13
14335.154 10
14335.723 12
14336.292 13
14336.861 7
14337.429 5
14337.998 9
14338.567 6
14339.136 3
14339.705 2
14340.274 4
14340.843 7
14341.411 7
14341.980 3
14342.549 4
14343.118 8
14343.687 10
14344.256 6
14344.825 2
14345.394 4
14345.963 6
14346.532 7
14347.101 4
14347.670 6
14348.239 8
14348.808 12
14349.377 14
14349.946 12
14350.515 10
14351.084 5
14351.653 3
14352.223 5
14352.792 2
14353.361 4
14353.930 6
14354.499 3
14355.068 3
14355.637 8
14356.207 4
14356.776 5
14357.345 4
14357.914 12
14358.484 9
14359.053 15
14359.622 9
14360.191 4
14360.761 7
14361.330 7
14361.899 3
14362.468 6
14363.038 6
14363.607 5
14364.176 9
14364.746 9
14365.315 7
14365.885 5
14366.454 3
14367.023 2
14367.593 3
14368.162 5
14368.732 4
14369.301 3
14369.871 3
14370.440 7
14371.010 10
14371.579 7
14372.149 8
14372.718 7
14373.288 5
14373.857 4
14374.427 2
14374.996 6
14375.566 4
14376.135 3
14376.705 5
14377.275 2
14377.844 8
14378.414 13
14378.983 5
14379.553 5
14380.123 7
14380.692 5
14381.262 3
14381.832 1
14382.401 5
14382.971 6
14383.541 7
14384.111 10
14384.680 7
14385.250 12
14385.820 12
14386.390 11
14386.960 3
14387.529 6
14388.099 8
14388.669 10
14389.239 10
14389.809 4
14390.379 9
14390.948 12
14391.518 10
14392.088 12
14392.658 3
14393.228 13
14393.798 9
14394.368 10
14394.938 9
14395.508 12
14396.078 5
14396.648 14
14397.218 9
14397.788 5
14398.358 6
14398.928 6
14399.498 5
14400.068 1
14400.638 9
14401.208 10
14401.778 14
14402.348 8
14402.918 7
14403.489 7
14404.059 6
14404.629 5
14405.199 4
14405.769 7
14406.339 14
14406.910 4
14407.480 14
14408.050 12
14408.620 6
14409.190 11
14409.761 4
14410.331 4
14410.901 9
14411.471 7
14412.042 5
14412.612 10
14413.182 9
14413.753 7
14414.323 11
14414.893 17
14415.464 11
14416.034 7
14416.604 7
14417.175 8
14417.745 7
14418.316 6
14418.886 13
14419.457 18
14420.027 17
14420.597 16
14421.168 12
14421.738 10
14422.309 6
14422.879 5
14423.450 6
14424.020 12
14424.591 13
14425.162 6
14425.732 7
14426.303 5
14426.873 10
14427.444 8
14428.014 2
14428.585 2
14429.156 12
14429.726 6
14430.297 5
14430.868 8
14431.438 7
14432.009 7
14432.580 11
14433.150 10
14433.721 7
14434.292 5
14434.863 3
14435.433 4
14436.004 5
14436.575 1
14437.146 0
14437.717 5
14438.287 11
14438.858 13
14439.429 4
14440.000 9
14440.571 6
14441.142 3
14441.712 10
14442.283 15
14442.854 12
14443.425 11
14443.996 6
14444.567 6
14445.138 4
14445.709 9
14446.280 8
14446.851 12
14447.422 9
14447.993 5
14448.564 8
14449.135 4
14449.706 1
14450.277 4
14450.848 8
14451.419 4
14451.990 1
14452.561 6
14453.132 7
14453.703 12
14454.275 6
14454.846 11
14455.417 8
14455.988 12
14456.559 7
14457.130 4
14457.702 4
14458.273 10
14458.844 11
14459.415 9
14459.986 13
14460.558 10
14461.129 10
14461.700 11
14462.271 9
14462.843 10
14463.414 12
14463.985 8
14464.557 5
14465.128 5
14465.699 6
14466.271 3
14466.842 2
14467.414 7
14467.985 7
14468.556 4
14469.128 5
14469.699 11
14470.271 10
14470.842 4
14471.414 7
14471.985 4
14472.556 7
14473.128 15
14473.700 8
14474.271 3
14474.843 4
14475.414 2
14475.986 9
14476.557 5
14477.129 11
14477.700 12
14478.272 7
14478.844 5
14479.415 2
14479.987 9
14480.558 9
14481.130 8
14481.702 8
14482.273 7
14482.845 6
14483.417 8
14483.989 10
14484.560 2
14485.132 6
14485.704 8
14486.276 9
14486.847 6
14487.419 7
14487.991 5
14488.563 10
14489.134 12
14489.706 6
14490.278 12
14490.850 17
14491.422 12
14491.994 16
14492.566 12
14493.137 9
14493.709 7
14494.281 12
14494.853 6
14495.425 7
14495.997 13
14496.569 10
14497.141 12
14497.713 10
14498.285 6
14498.857 7
14499.429 7
14500.001 5
14500.573 4
14501.145 5
14501.717 4
14502.289 7
14502.861 13
14503.433 13
14504.006 15
14504.578 14
14505.150 4
14505.722 9
14506.294 9
14506.866 7
14507.438 12
14508.011 14
14508.583 7
14509.155 14
14509.727 8
14510.299 8
14510.872 4
14511.444 3
14512.016 9
14512.588 9
14513.161 12
14513.733 6
14514.305 4
14514.878 2
14515.450 5
14516.022 16
14516.595 6
14517.167 6
14517.739 12
14518.312 7
14518.884 4
14519.457 6
14520.029 9
14520.601 7
14521.174 12
14521.746 4
14522.319 8
14522.891 14
14523.464 12
14524.036 10
14524.609 10
14525.181 10
14525.754 5
14526.326 10
14526.899 4
14527.471 5
14528.044 4
14528.617 4
14529.189 1
14529.762 2
14530.334 2
14530.907 1
14531.480 7
14532.052 9
14532.625 6
14533.198 1
14533.770 11
14534.343 10
14534.916 6
14535.489 4
14536.061 1
14536.634 4
14537.207 2
14537.780 4
14538.352 10
14538.925 8
14539.498 9
14540.071 13
14540.644 9
14541.216 3
14541.789 7
14542.362 11
14542.935 11
14543.508 12
14544.081 10
14544.654 10
14545.227 10
14545.800 16
14546.372 14
14546.945 4
14547.518 3
14548.091 7
14548.664 5
14549.237 5
14549.810 8
14550.383 1
14550.956 1
14551.529 9
14552.102 8
14552.676 15
14553.249 6
14553.822 4
14554.395 10
14554.968 16
14555.541 12
14556.114 9
14556.687 8
14557.260 11
14557.834 11
14558.407 5
14558.980 6
14559.553 10
14560.126 9
14560.700 7
14561.273 8
14561.846 6
14562.419 3
14562.993 2
14563.566 9
14564.139 5
14564.712 4
14565.286 2
14565.859 2
14566.432 9
14567.006 7
14567.579 14
14568.152 8
14568.726 14
14569.299 10
14569.873 9
14570.446 9
14571.019 6
14571.593 14
14572.166 14
14572.740 7
14573.313 13
14573.887 11
14574.460 15
14575.034 6
14575.607 18
14576.181 12
14576.754 16
14577.328 18
14577.901 12
14578.475 9
14579.049 6
14579.622 4
14580.196 3
14580.769 3
14581.343 6
14581.917 7
14582.490 4
14583.064 5
14583.638 6
14584.211 7
14584.785 11
14585.359 10
14585.932 8
14586.506 7
14587.080 8
14587.654 9
14588.227 10
14588.801 7
14589.375 8
14589.949 9
14590.522 7
14591.096 6
14591.670 6
14592.244 8
14592.818 10
14593.392 6
14593.966 10
14594.539 5
14595.113 7
14595.687 3
14596.261 8
14596.835 5
14597.409 11
14597.983 10
14598.557 3
14599.131 4
14599.705 1
14600.279 4
14600.853 3
14601.427 4
14602.001 3
14602.575 3
14603.149 4
14603.723 5
14604.297 9
14604.871 8
14605.445 6
14606.019 8
14606.594 10
14607.168 6
14607.742 8
14608.316 7
14608.890 1
14609.464 5
14610.039 4
14610.613 4
14611.187 2
14611.761 2
14612.335 7
14612.910 4
14613.484 5
14614.058 3
14614.632 6
14615.207 9
14615.781 8
14616.355 6
14616.930 6
14617.504 9
14618.078 11
14618.653 13
14619.227 9
14619.801 15
14620.376 9
14620.950 8
14621.525 6
14622.099 4
14622.674 6
14623.248 4
14623.822 3
14624.397 4
14624.971 7
14625.546 12
14626.120 9
14626.695 9
14627.269 8
14627.844 7
14628.418 8
14628.993 11
14629.568 9
14630.142 8
14630.717 6
14631.291 6
14631.866 4
14632.441 10
14633.015 12
14633.590 9
14634.165 10
14634.739 8
14635.314 14
14635.889 6
14636.463 12
14637.038 12
14637.613 15
14638.188 12
14638.762 9
14639.337 7
14639.912 5
14640.487 3
14641.061 4
14641.636 6
14642.211 11
14642.786 11
14643.361 11
14643.936 6
14644.510 7
14645.085 8
14645.660 6
14646.235 6
14646.810 8
14647.385 11
14647.960 11
14648.535 9
14649.110 7
14649.685 9
14650.260 12
14650.835 8
14651.410 6
14651.985 3
14652.560 5
14653.135 7
14653.710 13
14654.285 10
14654.860 6
14655.435 6
14656.010 4
14656.585 5
14657.160 2
14657.735 9
14658.310 16
14658.886 12
14659.461 17
14660.036 12
14660.611 7
14661.186 4
14661.761 6
14662.337 6
14662.912 5
14663.487 5
14664.062 9
14664.638 5
14665.213 6
14665.788 9
14666.363 8
14666.939 9
14667.514 8
14668.089 7
14668.665 9
14669.240 15
14669.815 7
14670.391 9
14670.966 8
14671.542 8
14672.117 16
14672.692 14
14673.268 14
14673.843 3
14674.419 3
14674.994 5
14675.570 0
14676.145 4
14676.721 4
14677.296 6
14677.872 6
14678.447 4
14679.023 2
14679.598 3
14680.174 5
14680.749 3
14681.325 7
14681.901 9
14682.476 2
14683.052 12
14683.627 8
14684.203 6
14684.779 4
14685.354 10
14685.930 8
14686.506 8
14687.081 6
14687.657 10
14688.233 10
14688.809 11
14689.384 12
14689.960 15
14690.536 15
14691.112 15
14691.687 8
14692.263 9
14692.839 10
14693.415 14
14693.991 9
14694.567 7
14695.142 9
14695.718 4
14696.294 2
14696.870 5
14697.446 5
14698.022 4
14698.598 5
14699.174 8
14699.750 7
14700.326 11
14700.902 4
14701.478 7
14702.054 3
14702.630 6
14703.206 11
14703.782 11
14704.358 9
14704.934 5
14705.510 2
14706.086 1
14706.662 9
14707.238 8
14707.814 4
14708.390 5
14708.966 8
14709.542 9
14710.119 9
14710.695 8
14711.271 4
14711.847 10
14712.423 5
14712.999 10
14713.576 8
14714.152 6
14714.728 7
14715.304 10
14715.881 7
14716.457 6
14717.033 8
14717.609 3
14718.186 4
14718.762 5
14719.338 6
14719.915 8
14720.491 4
14721.067 4
14721.644 4
14722.220 11
14722.797 8
14723.373 6
14723.949 7
14724.526 5
14725.102 7
14725.679 5
14726.255 5
14726.832 1
14727.408 4
14727.985 7
14728.561 4
14729.138 5
14729.714 5
14730.291 5
14730.867 11
14731.444 12
14732.020 11
14732.597 11
14733.174 8
14733.750 12
14734.327 11
14734.903 5
14735.480 7
14736.057 11
14736.633 6
14737.210 9
14737.787 8
14738.363 4
14738.940 7
14739.517 8
14740.094 8
14740.670 8
14741.247 11
14741.824 11
14742.401 7
14742.977 10
14743.554 6
14744.131 6
14744.708 5
14745.285 4
14745.862 1
14746.438 0
14747.015 3
14747.592 8
14748.169 4
14748.746 3
14749.323 4
14749.900 6
14750.477 0
14751.054 3
14751.631 5
14752.208 5
14752.785 7
14753.362 2
14753.939 7
14754.516 7
14755.093 11
14755.670 11
14756.247 10
14756.824 8
14757.401 4
14757.978 5
14758.555 5
14759.132 9
14759.709 11
14760.286 15
14760.863 9
14761.441 12
14762.018 4
14762.595 4
14763.172 5
14763.749 9
14764.327 10
14764.904 6
14765.481 7
14766.058 9
14766.635 12
14767.213 14
14767.790 11
14768.367 13
14768.945 7
14769.522 9
14770.099 9
14770.677 12
14771.254 12
14771.831 9
14772.409 14
14772.986 9
14773.563 6
14774.141 7
14774.718 3
14775.296 7
14775.873 8
14776.450 12
14777.028 12
14777.605 16
14778.183 18
14778.760 24
14779.338 18
14779.915 14
14780.493 16
14781.070 11
14781.648 6
14782.225 6
14782.803 7
14783.381 6
14783.958 16
14784.536 19
14785.113 12
14785.691 15
14786.269 12
14786.846 15
14787.424 16
14788.002 9
14788.579 9
14789.157 15
14789.735 10
14790.312 4
14790.890 1
14791.468 11
14792.046 10
14792.623 6
14793.201 14
14793.779 11
14794.357 4
14794.934 4
14795.512 5
14796.090 7
14796.668 10
14797.246 9
14797.824 3
14798.402 6
14798.979 11
14799.557 11
14800.135 8
14800.713 8
14801.291 17
14801.869 14
14802.447 7
14803.025 4
14803.603 1
14804.181 9
14804.759 13
14805.337 6
14805.915 11
14806.493 6
14807.071 8
14807.649 4
14808.227 1
14808.805 5
14809.383 2
14809.961 6
14810.539 6
14811.117 6
14811.696 4
14812.274 5
14812.852 12
14813.430 10
14814.008 13
14814.586 4
14815.165 3
14815.743 2
14816.321 1
14816.899 2
14817.478 8
14818.056 7
14818.634 9
14819.212 7
14819.791 8
14820.369 4
14820.947 7
14821.526 2
14822.104 2
14822.682 2
14823.261 5
14823.839 5
14824.417 4
14824.996 4
14825.574 5
14826.152 4
14826.731 8
14827.309 4
14827.888 5
14828.466 3
14829.045 5
14829.623 9
14830.202 9
14830.780 8
14831.359 6
14831.937 6
14832.516 2
14833.094 4
14833.673 6
14834.251 5
14834.830 6
14835.409 3
14835.987 3
14836.566 5
14837.144 8
14837.723 10
14838.302 8
14838.880 11
14839.459 4
14840.038 3
14840.616 2
14841.195 5
14841.774 6
14842.352 5
14842.931 8
14843.510 7
14844.089 5
14844.667 6
14845.246 12
14845.825 11
14846.404 8
14846.983 5
14847.562 4
14848.140 3
14848.719 3
14849.298 3
14849.877 2
14850.456 3
14851.035 8
14851.614 7
14852.193 14
14852.771 11
14853.350 7
14853.929 11
14854.508 14
14855.087 9
14855.666 7
14856.245 7
14856.824 4
14857.403 6
14857.982 9
14858.561 6
14859.140 3
14859.719 5
14860.299 5
14860.878 5
14861.457 1
14862.036 5
14862.615 7
14863.194 6
14863.773 3
14864.352 2
14864.932 6
14865.511 4
14866.090 7
14866.669 8
14867.248 11
14867.828 5
14868.407 7
14868.986 7
14869.565 10
14870.144 8
14870.724 5
14871.303 7
14871.882 8
14872.462 7
14873.041 9
14873.620 9
14874.200 9
14874.779 5
14875.358 2
14875.938 4
14876.517 7
14877.097 3
14877.676 3
14878.255 4
14878.835 4
14879.414 4
14879.994 12
14880.573 9
14881.153 7
14881.732 6
14882.312 1
14882.891 9
14883.471 8
14884.050 7
14884.630 3
14885.209 2
14885.789 5
14886.368 6
14886.948 6
14887.528 10
14888.107 6
14888.687 3
14889.267 5
14889.846 4
14890.426 2
14891.006 5
14891.585 6
14892.165 7
14892.745 13
14893.324 15
14893.904 10
14894.484 8
14895.064 11
14895.643 13
14896.223 13
14896.803 8
14897.383 3
14897.962 2
14898.542 8
14899.122 7
14899.702 4
14900.282 1
14900.862 1
14901.442 1
14902.021 1
14902.601 5
14903.181 3
14903.761 8
14904.341 3
14904.921 4
14905.501 7
14906.081 14
14906.661 12
14907.241 11
14907.821 9
14908.401 6
14908.981 8
14909.561 5
14910.141 8
14910.721 4
14911.301 3
14911.881 3
14912.461 3
14913.041 8
14913.621 6
14914.202 3
14914.782 3
14915.362 7
14915.942 2
14916.522 4
14917.102 2
14917.683 6
14918.263 6
14918.843 4
14919.423 8
14920.003 5
14920.584 5
14921.164 6
14921.744 3
14922.324 4
14922.905 3
14923.485 2
14924.065 3
14924.646 4
14925.226 4
14925.806 3
14926.387 3
14926.967 3
14927.547 7
14928.128 7
14928.708 6
14929.289 9
14929.869 5
14930.449 6
14931.030 3
14931.610 4
14932.191 9
14932.771 8
14933.352 7
14933.932 10
14934.513 6
14935.093 3
14935.674 4
14936.254 4
14936.835 7
14937.416 9
14937.996 6
14938.577 0
14939.157 2
14939.738 6
14940.319 5
14940.899 2
14941.480 7
14942.061 7
14942.641 4
14943.222 5
14943.803 1
14944.383 1
14944.964 3
14945.545 0
14946.126 2
14946.706 9
14947.287 14
14947.868 6
14948.449 8
14949.029 10
14949.610 4
14950.191 6
14950.772 8
14951.353 7
14951.934 9
14952.514 13
14953.095 14
14953.676 10
14954.257 7
14954.838 6
14955.419 5
14956.000 10
14956.581 2
14957.162 9
14957.743 7
14958.324 5
14958.905 5
14959.486 6
14960.067 9
14960.648 8
14961.229 13
14961.810 16
14962.391 8
14962.972 8
14963.553 3
14964.134 2
14964.715 3
14965.296 4
14965.877 3
14966.458 1
14967.040 1
14967.621 2
14968.202 3
14968.783 2
14969.364 8
14969.946 6
14970.527 7
14971.108 6
14971.689 5
14972.270 8
14972.852 3
14973.433 3
14974.014 3
14974.596 11
14975.177 11
14975.758 9
14976.339 10
14976.921 15
14977.502 7
14978.084 7
14978.665 7
14979.246 9
14979.828 7
14980.409 2
14980.990 1
14981.572 4
14982.153 2
14982.735 1
14983.316 3
14983.898 3
14984.479 3
14985.061 2
14985.642 8
14986.224 8
14986.805 14
14987.387 13
14987.968 4
14988.550 6
14989.131 13
14989.713 11
14990.295 13
14990.876 13
14991.458 10
14992.039 10
14992.621 12
14993.203 9
14993.784 9
14994.366 5
14994.948 5
14995.530 5
14996.111 9
14996.693 5
14997.275 6
14997.856 9
14998.438 6
14999.020 17
14999.602 19
15000.183 15
15000.765 13
15001.347 4
15001.929 17
15002.511 5
15003.093 7
15003.674 8
15004.256 4
15004.838 6
15005.420 6
15006.002 7
15006.584 5
15007.166 3
15007.748 1
15008.330 7
15008.912 3
15009.494 4
15010.076 2
15010.658 0
15011.240 3
15011.822 16
15012.404 11
15012.986 12
15013.568 12
15014.150 7
15014.732 10
15015.314 6
15015.896 7
15016.478 6
15017.060 8
15017.642 5
15018.224 6
15018.807 8
15019.389 4
15019.971 6
15020.553 4
15021.135 9
15021.717 11
15022.300 13
15022.882 6
15023.464 18
15024.046 16
15024.629 11
15025.211 4
15025.793 4
15026.376 0
15026.958 5
15027.540 9
15028.122 3
15028.705 13
15029.287 10
15029.870 11
15030.452 6
15031.034 6
15031.617 4
15032.199 9
15032.781 10
15033.364 6
15033.946 5
15034.529 5
15035.111 3
15035.694 4
15036.276 7
15036.859 10
15037.441 7
15038.024 7
15038.606 6
15039.189 12
15039.771 13
15040.354 9
15040.937 9
15041.519 4
15042.102 4
15042.684 0
15043.267 1
15043.850 0
15044.432 2
15045.015 4
15045.598 6
15046.180 5
15046.763 2
15047.346 4
15047.928 4
15048.511 4
15049.094 3
15049.676 8
15050.259 8
15050.842 3
15051.425 1
15052.008 4
15052.590 11
15053.173 7
15053.756 9
15054.339 10
15054.922 8
15055.505 6
15056.087 14
15056.670 6
15057.253 7
15057.836 7
15058.419 6
15059.002 4
15059.585 5
15060.168 3
15060.751 7
15061.334 7
15061.917 7
15062.500 5
15063.083 9
15063.666 5
15064.249 7
15064.832 8
15065.415 8
15065.998 8
15066.581 3
15067.164 4
15067.747 2
15068.330 2
15068.913 8
15069.496 5
15070.080 2
15070.663 12
15071.246 13
15071.829 9
15072.412 8
15072.995 5
15073.579 4
15074.162 7
15074.745 8
15075.328 4
15075.912 5
15076.495 4
15077.078 4
15077.661 13
15078.245 10
15078.828 6
15079.411 5
15079.995 8
15080.578 8
15081.161 14
15081.745 11
15082.328 8
15082.911 6
15083.495 7
15084.078 8
15084.662 14
15085.245 10
15085.829 2
15086.412 3
15086.995 6
15087.579 9
15088.162 10
15088.746 9
15089.329 6
15089.913 6
15090.496 9
15091.080 11
15091.664 10
15092.247 7
15092.831 5
15093.414 8
15093.998 7
15094.582 10
15095.165 6
15095.749 7
15096.332 3
15096.916 6
15097.500 8
15098.083 11
15098.667 7
15099.251 12
15099.835 11
15100.418 7
15101.002 10
15101.586 3
15102.169 7
15102.753 7
15103.337 6
15103.921 9
15104.505 8
15105.088 6
15105.672 9
15106.256 12
15106.840 16
15107.424 17
15108.008 11
15108.592 12
15109.175 12
15109.759 16
15110.343 14
15110.927 13
15111.511 21
15112.095 29
15112.679 16
15113.263 23
15113.847 32
15114.431 27
15115.015 27
15115.599 20
15116.183 25
15116.767 34
15117.351 26
15117.935 27
15118.519 38
15119.103 47
15119.687 56
15120.272 53
15120.856 57
15121.440 80
15122.024 87
15122.608 87
15123.192 79
15123.776 69
15124.361 95
15124.945 102
15125.529 100
15126.113 89
15126.697 100
15127.282 122
15127.866 115
15128.450 121
15129.034 113
15129.619 95
15130.203 102
15130.787 105
15131.372 109
15131.956 91
15132.540 82
15133.125 95
15133.709 91
15134.293 84
15134.878 73
15135.462 57
15136.047 50
15136.631 49
15137.215 41
15137.800 33
15138.384 38
15138.969 26
15139.553 30
15140.138 23
15140.722 15
15141.307 21
15141.891 26
15142.476 28
15143.060 20
15143.645 13
15144.230 14
15144.814 12
15145.399 17
15145.983 16
15146.568 10
15147.153 16
15147.737 15
15148.322 12
15148.906 10
15149.491 8
15150.076 7
15150.661 10
15151.245 11
15151.830 9
15152.415 8
15152.999 8
15153.584 8
15154.169 9
15154.754 10
15155.338 14
15155.923 18
15156.508 8
15157.093 6
15157.678 11
15158.263 7
15158.847 3
15159.432 3
15160.017 14
15160.602 8
15161.187 9
15161.772 12
15162.357 16
15162.942 18
15163.527 10
15164.112 12
15164.696 8
15165.281 8
15165.866 7
15166.451 5
15167.036 9
15167.621 5
15168.206 8
15168.792 6
15169.377 5
15169.962 8
15170.547 7
15171.132 8
15171.717 7
15172.302 8
15172.887 5
15173.472 9
15174.057 6
15174.643 7
15175.228 4
15175.813 3
15176.398 5
15176.983 5
15177.568 7
15178.154 6
15178.739 2
15179.324 5
15179.909 7
15180.495 7
15181.080 3
15181.665 6
15182.251 9
15182.836 9
15183.421 8
15184.006 13
15184.592 7
15185.177 13
15185.763 7
15186.348 5
15186.933 5
15187.519 10
15188.104 11
15188.690 5
15189.275 5
15189.860 7
15190.446 7
15191.031 6
15191.617 5
15192.202 4
15192.788 2
15193.373 5
15193.959 4
15194.544 3
15195.130 3
15195.716 6
15196.301 8
15196.887 6
15197.472 4
15198.058 6
15198.643 4
15199.229 10
15199.815 11
15200.400 5
15200.986 3
15201.572 1
15202.157 2
15202.743 6
15203.329 11
15203.914 6
15204.500 2
15205.086 3
15205.672 5
15206.257 6
15206.843 2
15207.429 5
15208.015 1
15208.601 4
15209.186 4
15209.772 10
15210.358 5
15210.944 6
15211.530 5
15212.116 2
15212.702 6
15213.287 8
15213.873 5
15214.459 7
15215.045 10
15215.631 6
15216.217 6
15216.803 7
15217.389 10
15217.975 5
15218.561 1
15219.147 4
15219.733 3
15220.319 8
15220.905 9
15221.491 6
15222.077 10
15222.663 7
15223.249 9
15223.836 12
15224.422 12
15225.008 9
15225.594 5
15226.180 3
15226.766 5
15227.352 8
15227.939 8
15228.525 5
15229.111 8
15229.697 3
15230.283 2
15230.870 6
15231.456 3
15232.042 6
15232.628 7
15233.215 2
15233.801 5
15234.387 6
15234.974 8
15235.560 5
15236.146 4
15236.733 6
15237.319 7
15237.905 9
15238.492 10
15239.078 7
15239.664 2
15240.251 3
15240.837 1
15241.424 2
15242.010 3
15242.597 3
15243.183 8
15243.770 11
15244.356 6
15244.943 8
15245.529 8
15246.116 5
15246.702 4
15247.289 5
15247.875 8
15248.462 7
15249.048 3
15249.635 2
15250.222 1
15250.808 3
15251.395 5
15251.981 5
15252.568 2
15253.155 6
15253.741 4
15254.328 2
15254.915 7
15255.502 18
15256.088 14
15256.675 6
15257.262 5
15257.848 2
15258.435 2
15259.022 0
15259.609 1
15260.196 9
15260.782 3
15261.369 1
15261.956 6
15262.543 8
15263.130 5
15263.717 9
15264.303 11
15264.890 4
15265.477 2
15266.064 8
15266.651 13
15267.238 4
15267.825 5
15268.412 2
15268.999 5
15269.586 4
15270.173 7
15270.760 3
15271.347 5
15271.934 12
15272.521 8
15273.108 10
15273.695 10
15274.282 9
15274.869 10
15275.456 12
15276.043 7
15276.630 9
15277.218 10
15277.805 6
15278.392 8
15278.979 11
15279.566 9
15280.153 3
15280.741 6
15281.328 4
15281.915 6
15282.502 4
15283.089 9
15283.677 1
15284.264 4
15284.851 5
15285.438 6
15286.026 5
15286.613 2
15287.200 4
15287.788 7
15288.375 8
15288.962 7
15289.550 1
15290.137 7
15290.724 3
15291.312 3
15291.899 3
15292.487 4
15293.074 6
15293.662 5
15294.249 12
15294.836 6
15295.424 3
15296.011 2
15296.599 2
15297.186 4
15297.774 4
15298.361 4
15298.949 4
15299.537 3
15300.124 8
15300.712 13
15301.299 17
15301.887 10
15302.474 3
15303.062 4
15303.650 3
15304.237 4
15304.825 6
15305.413 6
15306.000 5
15306.588 4
15307.176 15
15307.763 7
15308.351 5
15308.939 9
15309.527 3
15310.114 10
15310.702 8
15311.290 7
15311.878 5
15312.465 5
15313.053 5
15313.641 2
15314.229 2
15314.817 8
15315.405 9
15315.993 7
15316.580 5
15317.168 7
15317.756 3
15318.344 8
15318.932 7
15319.520 5
15320.108 9
15320.696 9
15321.284 7
15321.872 5
15322.460 4
15323.048 10
15323.636 17
15324.224 9
15324.812 8
15325.400 11
15325.988 11
15326.576 7
15327.164 6
15327.752 5
15328.340 5
15328.928 3
15329.517 5
15330.105 7
15330.693 6
15331.281 5
15331.869 4
15332.457 9
15333.046 12
15333.634 5
15334.222 7
15334.810 7
15335.398 3
15335.987 5
15336.575 10
15337.163 11
15337.751 12
15338.340 11
15338.928 8
15339.516 10
15340.105 7
15340.693 4
15341.281 8
15341.870 9
15342.458 8
15343.046 4
15343.635 9
15344.223 3
15344.812 4
15345.400 3
15345.989 1
15346.577 1
15347.165 3
15347.754 2
15348.342 3
15348.931 3
15349.519 8
15350.108 9
15350.696 7
15351.285 4
15351.874 8
15352.462 5
15353.051 7
15353.639 10
15354.228 5
15354.817 3
15355.405 3
15355.994 7
15356.582 5
15357.171 4
15357.760 4
15358.348 5
15358.937 5
15359.526 0
15360.114 5
15360.703 4
15361.292 4
15361.881 6
15362.469 4
15363.058 7
15363.647 7
15364.236 4
15364.825 8
15365.413 9
15366.002 3
15366.591 5
15367.180 10
15367.769 9
15368.358 15
15368.946 11
15369.535 15
15370.124 8
15370.713 5
15371.302 5
15371.891 7
15372.480 0
15373.069 6
15373.658 7
15374.247 5
15374.836 7
15375.425 9
15376.014 5
15376.603 6
15377.192 5
15377.781 1
15378.370 4
15378.959 5
15379.548 8
15380.137 10
15380.726 13
15381.316 5
15381.905 7
15382.494 3
15383.083 3
15383.672 3
15384.261 2
15384.850 9
15385.440 12
15386.029 7
15386.618 5
15387.207 7
15387.797 3
15388.386 1
15388.975 1
15389.564 7
15390.154 4
15390.743 10
15391.332 4
15391.922 6
15392.511 1
15393.100 3
15393.690 6
15394.279 4
15394.868 2
15395.458 3
15396.047 2
15396.636 3
15397.226 6
15397.815 1
15398.405 5
15398.994 2
15399.584 4
15400.173 2
15400.763 6
15401.352 7
15401.942 3
15402.531 3
15403.121 1
15403.710 6
15404.300 4
15404.889 5
15405.479 0
15406.069 16
15406.658 18
15407.248 14
15407.837 9
15408.427 6
15409.017 2
15409.606 3
15410.196 3
15410.786 1
15411.375 2
15411.965 6
15412.555 5
15413.144 5
15413.734 2
15414.324 1
15414.914 0
15415.503 5
15416.093 4
15416.683 3
15417.273 12
15417.863 8
15418.452 4
15419.042 1
15419.632 3
15420.222 5
15420.812 3
15421.402 1
15421.992 4
15422.582 4
15423.171 3
15423.761 6
15424.351 8
15424.941 8
15425.531 5
15426.121 1
15426.711 2
15427.301 1
15427.891 4
15428.481 4
15429.071 1
15429.661 3
15430.251 2
15430.841 2
15431.431 9
15432.022 7
15432.612 9
15433.202 9
15433.792 4
15434.382 1
15434.972 1
15435.562 3
15436.152 6
15436.743 6
15437.333 8
15437.923 6
15438.513 3
15439.103 7
15439.694 6
15440.284 12
15440.874 11
15441.464 10
15442.055 10
15442.645 11
15443.235 7
15443.826 4
15444.416 8
15445.006 4
15445.597 2
15446.187 6
15446.777 4
15447.368 2
15447.958 10
15448.548 10
15449.139 4
15449.729 4
15450.320 5
15450.910 7
15451.501 9
15452.091 7
15452.682 8
15453.272 6
15453.862 8
15454.453 7
15455.044 9
15455.634 9
15456.225 5
15456.815 6
15457.406 8
15457.996 4
15458.587 5
15459.177 4
15459.768 9
15460.359 9
15460.949 8
15461.540 6
15462.131 5
15462.721 4
15463.312 10
15463.903 11
15464.493 6
15465.084 5
15465.675 2
15466.266 4
15466.856 3
15467.447 5
15468.038 9
15468.629 8
15469.219 8
15469.810 7
15470.401 10
15470.992 5
15471.583 0
15472.174 2
15472.764 0
15473.355 1
15473.946 5
15474.537 6
15475.128 3
15475.719 6
15476.310 2
15476.901 4
15477.492 4
15478.083 5
15478.674 8
15479.265 2
15479.856 1
15480.447 0
15481.038 11
15481.629 10
15482.220 4
15482.811 4
15483.402 6
15483.993 2
15484.584 5
15485.175 11
15485.766 10
15486.357 6
15486.948 4
15487.540 5
15488.131 2
15488.722 4
15489.313 0
15489.904 3
15490.495 3
15491.087 2
15491.678 2
15492.269 3
15492.860 3
15493.452 8
15494.043 7
15494.634 9
15495.225 11
15495.817 8
15496.408 7
15496.999 6
15497.591 8
15498.182 7
15498.773 7
15499.365 7
15499.956 4
15500.548 6
15501.139 12
15501.730 8
15502.322 5
15502.913 4
15503.505 3
15504.096 3
15504.688 2
15505.279 2
15505.871 2
15506.462 6
15507.054 1
15507.645 5
15508.237 3
15508.828 3
15509.420 3
15510.011 11
15510.603 5
15511.194 12
15511.786 4
15512.378 8
15512.969 2
15513.561 1
15514.153 4
15514.744 4
15515.336 8
15515.928 7
15516.519 12
15517.111 4
15517.703 2
15518.294 2
15518.886 4
15519.478 5
15520.070 9
15520.661 6
15521.253 13
15521.845 10
15522.437 11
15523.029 10
15523.620 5
15524.212 6
15524.804 9
15525.396 2
15525.988 2
15526.580 3
15527.172 4
15527.764 6
15528.355 4
15528.947 7
15529.539 8
15530.131 3
15530.723 7
15531.315 12
15531.907 14
15532.499 12
15533.091 8
15533.683 5
15534.275 8
15534.867 8
15535.459 7
15536.051 5
15536.644 3
15537.236 4
15537.828 1
15538.420 8
15539.012 9
15539.604 4
15540.196 4
15540.788 10
15541.381 4
15541.973 3
15542.565 6
15543.157 7
15543.749 8
15544.342 4
15544.934 4
15545.526 3
15546.118 5
15546.711 5
15547.303 6
15547.895 3
15548.487 5
15549.080 7
15549.672 4
15550.264 5
15550.857 5
15551.449 2
15552.041 3
15552.634 2
15553.226 2
15553.819 5
15554.411 1
15555.003 0
15555.596 6
15556.188 1
15556.781 6
15557.373 5
15557.966 2
15558.558 2
15559.151 3
15559.743 8
15560.336 5
15560.928 4
15561.521 6
15562.113 6
15562.706 4
15563.299 3
15563.891 3
15564.484 1
15565.076 2
15565.669 1
15566.262 7
15566.854 12
15567.447 7
15568.040 16
15568.632 13
15569.225 8
15569.818 9
15570.410 7
15571.003 4
15571.596 5
15572.189 5
15572.781 4
15573.374 5
15573.967 3
15574.560 13
15575.153 8
15575.745 7
15576.338 3
15576.931 4
15577.524 4
15578.117 4
15578.710 5
15579.303 6
15579.895 6
15580.488 4
15581.081 4
15581.674 3
15582.267 1
15582.860 2
15583.453 4
15584.046 5
15584.639 0
15585.232 0
15585.825 0
15586.418 2
15587.011 6
15587.604 6
15588.197 4
15588.790 5
15589.383 6
15589.976 6
15590.569 1
15591.163 4
15591.756 3
15592.349 1
15592.942 1
15593.535 4
15594.128 4
15594.721 2
15595.315 4
15595.908 5
15596.501 8
15597.094 6
15597.688 2
15598.281 6
15598.874 8
15599.467 10
15600.061 8
15600.654 4
15601.247 3
15601.841 3
15602.434 4
15603.027 3
15603.621 5
15604.214 4
15604.807 3
15605.401 1
15605.994 1
15606.587 2
15607.181 7
15607.774 8
15608.368 8
15608.961 4
15609.555 2
15610.148 6
15610.742 5
15611.335 3
15611.929 2
15612.522 1
15613.116 1
15613.709 1
15614.303 4
15614.896 1
15615.490 2
15616.083 4
15616.677 3
15617.271 6
15617.864 4
15618.458 5
15619.051 6
15619.645 4
15620.239 4
15620.832 3
15621.426 2
15622.020 1
15622.614 2
15623.207 7
15623.801 4
15624.395 2
15624.989 0
15625.582 5
15626.176 4
15626.770 1
15627.364 3
15627.957 1
15628.551 3
15629.145 3
15629.739 3
15630.333 6
15630.927 3
15631.521 5
15632.114 5
15632.708 3
15633.302 1
15633.896 3
15634.490 4
15635.084 4
15635.678 5
15636.272 3
15636.866 3
15637.460 2
15638.054 5
15638.648 5
15639.242 14
15639.836 8
15640.430 9
15641.024 4
15641.618 3
15642.212 6
15642.806 6
15643.400 13
15643.995 11
15644.589 5
15645.183 2
15645.777 3
15646.371 6
15646.965 3
15647.559 4
15648.154 2
15648.748 3
15649.342 3
15649.936 3
15650.531 2
15651.125 3
15651.719 6
15652.313 9
15652.908 8
15653.502 3
15654.096 2
15654.690 3
15655.285 12
15655.879 8
15656.473 4
15657.068 1
15657.662 1
15658.257 5
15658.851 16
15659.445 4
15660.040 2
15660.634 2
15661.229 2
15661.823 5
15662.418 1
15663.012 2
15663.607 0
15664.201 1
15664.796 6
15665.390 7
15665.985 3
15666.579 3
15667.174 4
15667.768 6
15668.363 5
15668.957 4
15669.552 4
15670.147 4
15670.741 9
15671.336 9
15671.931 1
15672.525 6
15673.120 5
15673.715 2
15674.309 5
15674.904 9
15675.499 15
15676.093 13
15676.688 9
15677.283 7
15677.878 7
15678.472 8
15679.067 5
15679.662 4
15680.257 6
15680.851 7
15681.446 4
15682.041 6
15682.636 2
15683.231 3
15683.826 6
15684.421 9
15685.015 7
15685.610 3
15686.205 3
15686.800 3
15687.395 3
15687.990 4
15688.585 2
15689.180 5
15689.775 8
15690.370 6
15690.965 5
15691.560 11
15692.155 10
15692.750 7
15693.345 11
15693.940 1
15694.535 3
15695.130 6
15695.725 9
15696.321 5
15696.916 4
15697.511 4
15698.106 4
15698.701 8
15699.296 5
15699.891 3
15700.487 4
15701.082 5
15701.677 3
15702.272 2
15702.867 1
15703.463 0
15704.058 0
15704.653 3
15705.248 4
15705.844 9
15706.439 11
15707.034 6
15707.630 10
15708.225 5
15708.820 5
15709.416 4
15710.011 6
15710.606 5
15711.202 5
15711.797 6
15712.393 5
15712.988 1
15713.583 2
15714.179 6
15714.774 4
15715.370 3
15715.965 6
15716.561 1
15717.156 9
15717.752 11
15718.347 6
15718.943 7
15719.538 8
15720.134 8
15720.729 4
15721.325 2
15721.921 2
15722.516 2
15723.112 6
15723.707 7
15724.303 5
15724.899 3
15725.494 2
15726.090 3
15726.686 6
15727.281 5
15727.877 6
15728.473 7
15729.069 5
15729.664 3
15730.260 2
15730.856 9
15731.452 6
15732.047 3
15732.643 6
15733.239 8
15733.835 5
15734.431 11
15735.026 17
15735.622 12
15736.218 5
15736.814 13
15737.410 16
15738.006 7
15738.602 4
15739.198 4
15739.793 2
15740.389 3
15740.985 3
15741.581 9
15742.177 7
15742.773 2
15743.369 1
15743.965 2
15744.561 6
15745.157 4
15745.753 3
15746.349 2
15746.945 4
15747.541 6
15748.138 5
15748.734 5
15749.330 2
15749.926 4
15750.522 4
15751.118 4
15751.714 3
15752.310 2
15752.907 4
15753.503 6
15754.099 8
15754.695 5
15755.291 2
15755.888 3
15756.484 6
15757.080 6
15757.676 5
15758.273 3
15758.869 4
15759.465 3
15760.062 3
15760.658 4
15761.254 7
15761.851 3
15762.447 4
15763.043 3
15763.640 8
15764.236 6
15764.832 4
15765.429 5
15766.025 2
15766.622 1
15767.218 3
15767.815 6
15768.411 2
15769.008 2
15769.604 3
15770.201 3
15770.797 7
15771.394 13
15771.990 10
15772.587 4
15773.183 6
15773.780 6
15774.376 3
15774.973 2
15775.570 4
15776.166 3
15776.763 1
15777.359 3
15777.956 3
15778.553 7
15779.149 7
15779.746 3
15780.343 3
15780.939 0
15781.536 8
15782.133 9
15782.730 6
15783.326 6
15783.923 3
15784.520 3
15785.117 4
15785.713 1
15786.310 3
15786.907 5
15787.504 16
15788.101 8
15788.698 2
15789.294 0
15789.891 0
15790.488 3
15791.085 8
15791.682 3
15792.279 4
15792.876 1
15793.473 3
15794.070 2
15794.667 5
15795.264 0
15795.861 2
15796.458 7
15797.055 4
15797.652 5
15798.249 8
15798.846 8
15799.443 5
15800.040 10
15800.637 13
15801.234 12
15801.831 7
15802.428 8
15803.025 9
15803.622 5
15804.220 4
15804.817 1
15805.414 8
15806.011 6
15806.608 6
15807.205 7
15807.803 4
15808.400 8
15808.997 3
15809.594 6
15810.192 8
15810.789 9
15811.386 5
15811.983 5
15812.581 3
15813.178 1
15813.775 2
15814.373 13
15814.970 7
15815.567 6
15816.165 10
15816.762 8
15817.360 10
15817.957 10
15818.554 9
15819.152 6
15819.749 7
15820.347 8
15820.944 6
15821.542 5
15822.139 3
15822.737 8
15823.334 5
15823.932 8
15824.529 8
15825.127 11
15825.724 7
15826.322 6
15826.919 7
15827.517 8
15828.114 5
15828.712 13
15829.310 5
15829.907 1
15830.505 2
15831.103 4
15831.700 5
15832.298 4
15832.896 4
15833.493 8
15834.091 3
15834.689 5
15835.286 3
15835.884 5
15836.482 6
15837.080 4
15837.677 4
15838.275 6
15838.873 4
15839.471 4
15840.069 13
15840.666 8
15841.264 5
15841.862 9
15842.460 6
15843.058 11
15843.656 10
15844.254 6
15844.852 8
15845.449 11
15846.047 9
15846.645 4
15847.243 11
15847.841 7
15848.439 9
15849.037 11
15849.635 14
15850.233 13
15850.831 11
15851.429 5
15852.027 10
15852.625 7
15853.223 9
15853.821 8
15854.420 6
15855.018 12
15855.616 14
15856.214 10
15856.812 9
15857.410 7
15858.008 15
15858.606 13
15859.205 13
15859.803 13
15860.401 15
15860.999 13
15861.597 12
15862.196 16
15862.794 14
15863.392 12
15863.990 6
15864.589 18
15865.187 16
15865.785 16
15866.384 21
15866.982 22
15867.580 20
15868.179 21
15868.777 14
15869.375 20
15869.974 18
15870.572 14
15871.171 21
15871.769 16
15872.367 17
15872.966 20
15873.564 11
15874.163 13
15874.761 10
15875.360 12
15875.958 3
15876.557 5
15877.155 5
15877.754 7
15878.352 11
15878.951 5
15879.549 6
15880.148 9
15880.746 10
15881.345 5
15881.944 7
15882.542 7
15883.141 2
15883.740 7
15884.338 7
15884.937 7
15885.536 8
15886.134 8
15886.733 9
15887.332 7
15887.930 0
15888.529 3
15889.128 4
15889.727 4
15890.325 3
15890.924 5
15891.523 8
15892.122 8
15892.720 8
15893.319 7
15893.918 7
15894.517 11
15895.116 5
15895.715 8
15896.314 11
15896.912 16
15897.511 13
15898.110 7
15898.709 2
15899.308 7
15899.907 9
15900.506 7
15901.105 5
15901.704 6
15902.303 6
15902.902 16
15903.501 16
15904.100 11
15904.699 4
15905.298 2
15905.897 3
15906.496 2
15907.095 3
15907.694 11
15908.293 16
15908.892 9
15909.492 6
15910.091 5
15910.690 4
15911.289 2
15911.888 3
15912.487 5
15913.087 6
15913.686 2
15914.285 7
15914.884 3
15915.483 0
15916.083 5
15916.682 3
15917.281 6
15917.880 11
15918.480 8
15919.079 10
15919.678 7
15920.278 8
15920.877 11
15921.476 4
15922.076 9
15922.675 7
15923.275 9
15923.874 12
15924.473 6
15925.073 3
15925.672 6
15926.272 8
15926.871 11
15927.470 17
15928.070 15
15928.669 7
15929.269 6
15929.868 3
15930.468 2
15931.067 5
15931.667 11
15932.267 4
15932.866 2
15933.466 4
15934.065 3
15934.665 5
15935.264 5
15935.864 8
15936.464 7
15937.063 3
15937.663 1
15938.263 3
15938.862 4
15939.462 8
15940.062 7
15940.661 7
15941.261 10
15941.861 10
15942.461 10
15943.060 11
15943.660 11
15944.260 12
15944.860 11
15945.459 5
15946.059 2
15946.659 4
15947.259 1
15947.859 5
15948.459 4
15949.058 2
15949.658 5
15950.258 5
15950.858 7
15951.458 9
15952.058 3
15952.658 3
15953.258 7
15953.858 4
15954.458 2
15955.058 1
15955.658 1
15956.258 5
15956.858 6
15957.458 5
15958.058 8
15958.658 8
15959.258 6
15959.858 3
15960.458 3
15961.058 2
15961.658 5
15962.258 6
15962.858 6
15963.459 5
15964.059 4
15964.659 4
15965.259 3
15965.859 5
15966.459 10
15967.060 8
15967.660 3
15968.260 4
15968.860 6
15969.461 8
15970.061 8
15970.661 3
15971.261 5
15971.862 3
15972.462 7
15973.062 11
15973.663 8
15974.263 7
15974.863 11
15975.464 13
15976.064 19
15976.664 18
15977.265 11
15977.865 14
15978.466 10
15979.066 8
15979.666 5
15980.267 7
15980.867 6
15981.468 0
15982.068 3
15982.669 2
15983.269 8
15983.870 14
15984.470 9
15985.071 12
15985.672 7
15986.272 12
15986.873 10
15987.473 7
15988.074 4
15988.674 13
15989.275 15
15989.876 6
15990.476 6
15991.077 4
15991.678 13
15992.278 8
15992.879 7
15993.480 5
15994.080 6
15994.681 12
15995.282 4
15995.883 3
15996.483 1
15997.084 3
15997.685 4
15998.286 3
15998.886 3
15999.487 5
16000.088 10
16000.689 4
16001.290 8
16001.891 8
16002.491 5
16003.092 4
16003.693 7
16004.294 7
16004.895 4
16005.496 6
16006.097 1
16006.698 3
16007.299 2
16007.900 10
16008.501 7
16009.102 6
16009.703 6
16010.304 3
16010.905 3
16011.506 4
16012.107 6
16012.708 9
16013.309 4
16013.910 3
16014.511 2
16015.112 2
16015.713 3
16016.315 2
16016.916 1
16017.517 5
16018.118 5
16018.719 5
16019.320 12
16019.922 6
16020.523 5
16021.124 5
16021.725 2
16022.326 6
16022.928 5
16023.529 4
16024.130 5
16024.731 5
16025.333 13
16025.934 16
16026.535 10
16027.137 12
16027.738 7
16028.339 12
16028.941 9
16029.542 3
16030.143 6
16030.745 8
16031.346 3
16031.948 5
16032.549 1
16033.151 5
16033.752 6
16034.353 5
16034.955 8
16035.556 7
16036.158 8
16036.759 9
16037.361 6
16037.963 10
16038.564 12
16039.166 14
16039.767 9
16040.369 9
16040.970 7
16041.572 7
16042.174 14
16042.775 11
16043.377 8
16043.978 3
16044.580 1
16045.182 11
16045.783 15
16046.385 8
16046.987 8
16047.589 10
16048.190 23
16048.792 19
16049.394 11
16049.995 5
16050.597 4
16051.199 4
16051.801 2
16052.403 6
16053.004 11
16053.606 7
16054.208 5
16054.810 8
16055.412 6
16056.014 1
16056.616 2
16057.217 7
16057.819 3
16058.421 5
16059.023 2
16059.625 3
16060.227 4
16060.829 4
16061.431 5
16062.033 2
16062.635 5
16063.237 6
16063.839 9
16064.441 11
16065.043 12
16065.645 4
16066.247 1
16066.849 4
16067.451 5
16068.053 7
16068.655 8
16069.258 10
16069.860 7
16070.462 9
16071.064 10
16071.666 7
16072.268 12
16072.871 5
16073.473 7
16074.075 7
16074.677 4
16075.279 8
16075.882 9
16076.484 5
16077.086 2
16077.688 8
16078.291 15
16078.893 12
16079.495 7
16080.098 3
16080.700 3
16081.302 5
16081.905 7
16082.507 7
16083.109 6
16083.712 7
16084.314 4
16084.917 8
16085.519 3
16086.121 8
16086.724 5
16087.326 4
16087.929 5
16088.531 8
16089.134 4
16089.736 5
16090.339 3
16090.941 4
16091.544 1
16092.146 0
16092.749 1
16093.351 10
16093.954 7
16094.557 11
16095.159 7
16095.762 0
16096.364 1
16096.967 5
16097.570 6
16098.172 9
16098.775 9
16099.378 3
16099.980 3
16100.583 5
16101.186 3
16101.789 3
16102.391 2
16102.994 2
16103.597 3
16104.200 9
16104.802 9
16105.405 5
16106.008 3
16106.611 2
16107.214 1
16107.816 2
16108.419 0
16109.022 8
16109.625 8
16110.228 9
16110.831 6
16111.434 4
16112.037 3
16112.639 1
16113.242 1
16113.845 2
16114.448 1
16115.051 7
16115.654 8
16116.257 1
16116.860 3
16117.463 2
16118.066 9
16118.669 22
16119.272 21
16119.875 12
16120.479 13
16121.082 7
16121.685 8
16122.288 6
16122.891 3
16123.494 4
16124.097 6
16124.700 9
16125.303 10
16125.907 5
16126.510 2
16127.113 4
16127.716 4
16128.319 4
16128.923 0
16129.526 5
16130.129 5
16130.732 4
16131.336 4
16131.939 3
16132.542 2
16133.146 4
16133.749 11
16134.352 7
16134.956 9
16135.559 9
16136.162 8
16136.766 4
16137.369 7
16137.972 6
16138.576 4
16139.179 3
16139.783 4
16140.386 4
16140.990 1
16141.593 3
16142.197 5
16142.800 1
16143.404 4
16144.007 7
16144.611 7
16145.214 4
16145.818 3
16146.421 2
16147.025 4
16147.628 3
16148.232 1
16148.836 3
16149.439 5
16150.043 3
16150.646 7
16151.250 5
16151.854 6
16152.457 5
16153.061 4
16153.665 0
16154.268 4
16154.872 3
16155.476 6
16156.080 6
16156.683 2
16157.287 3
16157.891 2
16158.495 4
16159.099 10
16159.702 5
16160.306 9
16160.910 5
16161.514 4
16162.118 1
16162.722 1
16163.325 6
16163.929 2
16164.533 6
16165.137 4
16165.741 5
16166.345 8
16166.949 4
16167.553 4
16168.157 6
16168.761 7
16169.365 8
16169.969 5
16170.573 3
16171.177 5
16171.781 6
16172.385 9
16172.989 14
16173.593 11
16174.197 6
16174.801 5
16175.405 5
16176.009 6
16176.613 8
16177.218 4
16177.822 4
16178.426 4
16179.030 3
16179.634 3
16180.238 7
16180.843 5
16181.447 8
16182.051 13
16182.655 11
16183.259 11
16183.864 9
16184.468 4
16185.072 6
16185.677 1
16186.281 0
16186.885 4
16187.489 5
16188.094 9
16188.698 5
16189.302 6
16189.907 5
16190.511 4
16191.116 5
16191.720 6
16192.324 3
16192.929 5
16193.533 5
16194.138 0
16194.742 3
16195.347 0
16195.951 2
16196.556 5
16197.160 7
16197.765 12
16198.369 8
16198.974 8
16199.578 8
16200.183 5
16200.787 6
16201.392 1
16201.997 3
16202.601 3
16203.206 3
16203.810 2
16204.415 4
16205.020 6
16205.624 6
16206.229 6
16206.834 11
16207.438 6
16208.043 5
16208.648 4
16209.253 3
16209.857 4
16210.462 2
16211.067 1
16211.672 1
16212.276 4
16212.881 6
16213.486 4
16214.091 6
16214.696 6
16215.300 3
16215.905 2
16216.510 4
16217.115 4
16217.720 3
16218.325 7
16218.930 3
16219.535 4
16220.140 3
16220.744 1
16221.349 5
16221.954 8
16222.559 6
16223.164 1
16223.769 1
16224.374 1
16224.979 0
16225.584 1
16226.189 1
16226.794 4
16227.400 8
16228.005 3
16228.610 9
16229.215 7
16229.820 2
16230.425 1
16231.030 2
16231.635 4
16232.240 2
16232.846 4
16233.451 8
16234.056 4
16234.661 3
16235.266 2
16235.872 2
16236.477 2
16237.082 1
16237.687 6
16238.293 1
16238.898 4
16239.503 4
16240.108 0
16240.714 0
16241.319 0
16241.924 3
16242.530 1
16243.135 5
16243.741 6
16244.346 6
16244.951 7
16245.557 14
16246.162 11
16246.768 1
16247.373 0
16247.978 0
16248.584 8
16249.189 10
16249.795 2
16250.400 4
16251.006 4
16251.611 2
16252.217 2
16252.822 2
16253.428 5
16254.033 8
16254.639 8
16255.245 4
16255.850 3
16256.456 3
16257.061 2
16257.667 5
16258.273 2
16258.878 3
16259.484 2
16260.090 5
16260.695 5
16261.301 5
16261.907 4
16262.512 3
16263.118 3
16263.724 4
16264.330 5
16264.935 8
16265.541 7
16266.147 1
16266.753 2
16267.359 5
16267.964 15
16268.570 11
16269.176 6
16269.782 4
16270.388 2
16270.994 7
16271.600 3
16272.205 6
16272.811 9
16273.417 4
16274.023 2
16274.629 6
16275.235 3
16275.841 0
16276.447 0
16277.053 1
16277.659 5
16278.265 3
16278.871 7
16279.477 6
16280.083 2
16280.689 2
16281.295 4
16281.901 3
16282.507 0
16283.114 2
16283.720 5
16284.326 6
16284.932 5
16285.538 2
16286.144 1
16286.750 2
16287.357 2
16287.963 5
16288.569 3
16289.175 3
16289.781 0
16290.388 6
16290.994 6
16291.600 7
16292.206 4
16292.813 2
16293.419 8
16294.025 4
16294.632 2
16295.238 3
16295.844 4
16296.451 2
16297.057 7
16297.663 10
16298.270 9
16298.876 10
16299.483 11
16300.089 7
16300.695 2
16301.302 3
16301.908 4
16302.515 3
16303.121 3
16303.728 4
16304.334 4
16304.941 4
16305.547 7
16306.154 3
16306.760 0
16307.367 2
16307.973 8
16308.580 19
16309.186 15
16309.793 10
16310.400 7
16311.006 5
16311.613 5
16312.220 9
16312.826 9
16313.433 7
16314.040 3
16314.646 3
16315.253 2
16315.860 5
16316.466 14
16317.073 8
16317.680 7
16318.287 9
16318.893 10
16319.500 9
16320.107 4
16320.714 3
16321.321 7
16321.927 4
16322.534 3
16323.141 1
16323.748 2
16324.355 5
16324.962 1
16325.568 3
16326.175 4
16326.782 2
16327.389 5
16327.996 7
16328.603 3
16329.210 3
16329.817 7
16330.424 7
16331.031 3
16331.638 4
16332.245 2
16332.852 1
16333.459 1
16334.066 2
16334.673 6
16335.280 4
16335.887 4
16336.494 5
16337.101 4
16337.709 1
16338.316 5
16338.923 1
16339.530 2
16340.137 3
16340.744 2
16341.352 10
16341.959 2
16342.566 1
16343.173 3
16343.780 4
16344.388 3
16344.995 6
16345.602 8
16346.209 9
16346.817 10
16347.424 9
16348.031 7
16348.639 3
16349.246 8
16349.853 6
16350.461 3
16351.068 3
16351.675 3
16352.283 1
16352.890 0
16353.497 0
16354.105 3
16354.712 3
16355.320 7
16355.927 5
16356.535 5
16357.142 0
16357.750 1
16358.357 3
16358.965 2
16359.572 0
16360.180 5
16360.787 1
16361.395 1
16362.002 3
16362.610 2
16363.217 2
16363.825 2
16364.433 8
16365.040 4
16365.648 8
16366.256 13
16366.863 7
16367.471 8
16368.079 13
16368.686 6
16369.294 4
16369.902 5
16370.509 5
16371.117 3
16371.725 2
16372.333 5
16372.940 6
16373.548 0
16374.156 3
16374.764 5
16375.372 5
16375.979 4
16376.587 1
16377.195 2
16377.803 2
16378.411 2
16379.019 4
16379.627 0
16380.234 2
16380.842 5
16381.450 8
16382.058 8
16382.666 5
16383.274 2
16383.882 1
16384.490 3
16385.098 4
16385.706 2
16386.314 3
16386.922 3
16387.530 9
16388.138 7
16388.746 7
16389.354 5
16389.962 1
16390.570 3
16391.179 1
16391.787 1
16392.395 1
16393.003 4
16393.611 6
16394.219 4
16394.827 1
16395.436 1
16396.044 0
16396.652 3
16397.260 3
16397.868 5
16398.477 12
16399.085 6
16399.693 5
16400.301 6
16400.910 2
16401.518 1
16402.126 1
16402.735 2
16403.343 6
16403.951 4
16404.560 5
16405.168 4
16405.776 5
16406.385 8
16406.993 7
16407.602 6
16408.210 3
16408.818 3
16409.427 6
16410.035 4
16410.644 6
16411.252 8
16411.861 5
16412.469 4
16413.078 5
16413.686 2
16414.295 3
16414.903 3
16415.512 3
16416.120 4
16416.729 2
16417.338 0
16417.946 0
16418.555 1
16419.163 6
16419.772 2
16420.381 0
16420.989 0
16421.598 4
16422.207 8
16422.815 10
16423.424 5
16424.033 3
16424.642 2
16425.250 4
16425.859 4
16426.468 9
16427.077 8
16427.685 8
16428.294 1
16428.903 4
16429.512 4
16430.121 1
16430.729 2
16431.338 4
16431.947 4
16432.556 4
16433.165 1
16433.774 5
16434.383 7
16434.992 12
16435.600 7
16436.209 7
16436.818 5
16437.427 6
16438.036 8
16438.645 8
16439.254 4
16439.863 1
16440.472 1
16441.081 3
16441.690 1
16442.299 6
16442.908 4
16443.517 7
16444.127 3
16444.736 5
16445.345 2
16445.954 1
16446.563 0
16447.172 2
16447.781 2
16448.390 2
16449.000 1
16449.609 6
16450.218 6
16450.827 11
16451.436 6
16452.046 4
16452.655 6
16453.264 6
16453.873 4
16454.483 5
16455.092 5
16455.701 2
16456.311 7
16456.920 7
16457.529 5
16458.139 5
16458.748 6
16459.357 4
16459.967 0
16460.576 5
16461.185 3
16461.795 9
16462.404 5
16463.014 3
16463.623 3
16464.233 6
16464.842 7
16465.452 2
16466.061 3
16466.671 5
16467.280 4
16467.890 6
16468.499 4
16469.109 1
16469.718 7
16470.328 4
16470.937 2
16471.547 0
16472.156 0
16472.766 1
16473.376 2
16473.985 1
16474.595 2
16475.205 6
16475.814 4
16476.424 3
16477.034 1
16477.643 3
16478.253 5
16478.863 6
16479.473 5
16480.082 4
16480.692 2
16481.302 5
16481.912 7
16482.521 7
16483.131 5
16483.741 6
16484.351 10
16484.961 21
16485.571 16
16486.180 12
16486.790 9
16487.400 8
16488.010 5
16488.620 1
16489.230 2
16489.840 7
16490.450 4
16491.060 4
16491.670 5
16492.280 4
16492.890 4
16493.500 5
16494.110 2
16494.720 8
16495.330 6
16495.940 5
16496.550 12
16497.160 6
16497.770 7
16498.380 8
16498.990 6
16499.600 13
16500.210 8
16500.820 4
16501.431 1
16502.041 2
16502.651 7
16503.261 5
16503.871 3
16504.481 4
16505.092 4
16505.702 3
16506.312 7
16506.922 5
16507.533 6
16508.143 2
16508.753 4
16509.363 0
16509.974 1
16510.584 4
16511.194 5
16511.805 3
16512.415 3
16513.025 0
16513.636 0
16514.246 2
16514.856 4
16515.467 9
16516.077 5
16516.688 7
16517.298 4
16517.909 0
16518.519 3
16519.129 8
16519.740 14
16520.350 8
16520.961 11
16521.571 6
16522.182 4
16522.792 1
16523.403 7
16524.014 6
16524.624 4
16525.235 9
16525.845 3
16526.456 3
16527.067 4
16527.677 4
16528.288 6
16528.898 6
16529.509 8
16530.120 9
16530.730 8
16531.341 9
16531.952 14
16532.563 10
16533.173 2
16533.784 3
16534.395 4
16535.006 1
16535.616 2
16536.227 2
16536.838 2
16537.449 2
16538.059 9
16538.670 8
16539.281 5
16539.892 2
16540.503 3
16541.114 3
16541.725 1
16542.335 6
16542.946 9
16543.557 1
16544.168 2
16544.779 7
16545.390 5
16546.001 4
16546.612 2
16547.223 1
16547.834 3
16548.445 2
16549.056 0
16549.667 3
16550.278 2
16550.889 8
16551.500 6
16552.111 4
16552.722 10
16553.334 9
16553.945 12
16554.556 8
16555.167 7
16555.778 8
16556.389 3
16557.000 1
16557.611 3
16558.223 3
16558.834 7
16559.445 7
16560.056 5
16560.668 11
16561.279 17
16561.890 11
16562.501 8
16563.113 6
16563.724 5
16564.335 5
16564.946 6
16565.558 6
16566.169 6
16566.780 3
16567.392 2
16568.003 7
16568.615 9
16569.226 10
16569.837 8
16570.449 4
16571.060 6
16571.672 2
16572.283 3
16572.895 3
16573.506 6
16574.117 4
16574.729 3
16575.340 2
16575.952 1
16576.564 0
16577.175 0
16577.787 3
16578.398 9
16579.010 8
16579.621 3
16580.233 4
16580.844 6
16581.456 6
16582.068 6
16582.679 2
16583.291 3
16583.903 9
16584.514 10
16585.126 8
16585.738 9
16586.349 6
16586.961 4
16587.573 4
16588.185 7
16588.796 2
16589.408 5
16590.020 3
16590.632 2
16591.243 2
16591.855 5
16592.467 12
16593.079 10
16593.691 7
16594.303 16
16594.914 10
16595.526 8
16596.138 1
16596.750 2
16597.362 2
16597.974 1
16598.586 4
16599.198 5
16599.810 10
16600.422 6
16601.034 1
16601.646 5
16602.258 8
16602.870 6
16603.482 15
16604.094 14
16604.706 5
16605.318 16
16605.930 10
16606.542 7
16607.154 5
16607.766 4
16608.378 9
16608.990 15
16609.603 8
16610.215 11
16610.827 10
16611.439 7
16612.051 6
16612.663 2
16613.276 4
16613.888 3
16614.500 10
16615.112 14
16615.724 11
16616.337 5
16616.949 6
16617.561 4
16618.174 3
16618.786 4
16619.398 4
16620.010 3
16620.623 9
16621.235 8
16621.847 3
16622.460 8
16623.072 8
16623.685 4
16624.297 7
16624.909 4
16625.522 1
16626.134 3
16626.747 2
16627.359 2
16627.972 2
16628.584 5
16629.197 11
16629.809 6
16630.422 4
16631.034 2
16631.647 3
16632.259 2
16632.872 5
16633.484 8
16634.097 8
16634.710 4
16635.322 4
16635.935 7
16636.547 3
16637.160 2
16637.773 8
16638.385 4
16638.998 7
16639.611 5
16640.223 8
16640.836 9
16641.449 11
16642.062 7
16642.674 9
16643.287 6
16643.900 7
16644.513 6
16645.125 11
16645.738 6
16646.351 6
16646.964 8
16647.577 5
16648.189 8
16648.802 6
16649.415 6
16650.028 10
16650.641 12
16651.254 10
16651.867 6
16652.480 6
16653.093 7
16653.706 6
16654.319 6
16654.931 4
16655.544 3
16656.157 2
16656.770 4
16657.383 3
16657.996 8
16658.609 6
16659.223 7
16659.836 11
16660.449 7
16661.062 5
16661.675 12
16662.288 4
16662.901 4
16663.514 3
16664.127 2
16664.740 2
16665.354 3
16665.967 3
16666.580 3
16667.193 4
16667.806 1
16668.420 1
16669.033 4
16669.646 3
16670.259 2
16670.872 4
16671.486 4
16672.099 6
16672.712 5
16673.326 5
16673.939 9
16674.552 7
16675.166 11
16675.779 7
16676.392 5
16677.006 3
16677.619 6
16678.232 2
16678.846 2
16679.459 3
16680.073 8
16680.686 4
16681.300 3
16681.913 6
16682.527 8
16683.140 3
16683.753 9
16684.367 8
16684.981 5
16685.594 8
16686.208 4
16686.821 2
16687.435 3
16688.048 7
16688.662 6
16689.275 6
16689.889 1
16690.503 1
16691.116 3
16691.730 2
16692.344 5
16692.957 10
16693.571 5
16694.185 7
16694.798 5
16695.412 10
16696.026 5
16696.639 6
16697.253 5
16697.867 8
16698.481 6
16699.094 6
16699.708 0
16700.322 1
16700.936 3
16701.550 1
16702.164 5
16702.777 7
16703.391 10
16704.005 6
16704.619 9
16705.233 16
16705.847 12
16706.461 6
16707.075 6
16707.689 8
16708.302 10
16708.916 11
16709.530 7
16710.144 14
16710.758 11
16711.372 6
16711.986 3
16712.600 1
16713.214 6
16713.828 3
16714.442 4
16715.057 3
16715.671 8
16716.285 8
16716.899 3
16717.513 1
16718.127 4
16718.741 5
16719.355 5
16719.970 7
16720.584 5
16721.198 2
16721.812 4
16722.426 1
16723.040 2
16723.655 4
16724.269 4
16724.883 5
16725.497 8
16726.112 8
16726.726 8
16727.340 2
16727.955 5
16728.569 6
16729.183 17
16729.798 12
16730.412 11
16731.026 12
16731.641 10
16732.255 5
16732.869 8
16733.484 5
16734.098 9
16734.713 3
16735.327 5
16735.942 9
16736.556 11
16737.170 17
16737.785 19
16738.399 16
16739.014 16
16739.628 5
16740.243 7
16740.858 8
16741.472 6
16742.087 9
16742.701 6
16743.316 4
16743.930 5
16744.545 5
16745.160 14
16745.774 3
16746.389 5
16747.004 16
16747.618 18
16748.233 14
16748.848 15
16749.462 11
16750.077 15
16750.692 10
16751.306 4
16751.921 7
16752.536 4
16753.151 12
16753.765 10
16754.380 7
16754.995 9
16755.610 8
16756.225 9
16756.840 14
16757.454 14
16758.069 8
16758.684 15
16759.299 11
16759.914 9
16760.529 15
16761.144 7
16761.759 5
16762.374 11
16762.988 10
16763.603 9
16764.218 17
16764.833 14
16765.448 6
16766.063 6
16766.678 3
16767.293 6
16767.908 4
16768.523 10
16769.139 16
16769.754 10
16770.369 15
16770.984 17
16771.599 10
16772.214 9
16772.829 7
16773.444 11
16774.059 3
16774.675 9
16775.290 10
16775.905 12
16776.520 7
16777.135 12
16777.751 10
16778.366 9
16778.981 16
16779.596 13
16780.212 9
16780.827 22
16781.442 27
16782.057 13
16782.673 13
16783.288 11
16783.903 14
16784.519 10
16785.134 15
16785.749 19
16786.365 19
16786.980 23
16787.596 19
16788.211 14
16788.826 12
16789.442 10
16790.057 12
16790.673 21
16791.288 15
16791.904 14
16792.519 15
16793.135 18
16793.750 13
16794.366 15
16794.981 15
16795.597 18
16796.212 17
16796.828 17
16797.443 20
16798.059 26
16798.675 20
16799.290 24
16799.906 27
16800.521 33
16801.137 22
16801.753 15
16802.368 24
16802.984 24
16803.600 23
16804.215 10
16804.831 6
16805.447 10
16806.063 10
16806.678 16
16807.294 15
16807.910 13
16808.526 16
16809.141 13
16809.757 17
16810.373 18
16810.989 21
16811.605 25
16812.221 24
16812.836 31
16813.452 31
16814.068 37
16814.684 26
16815.300 18
16815.916 25
16816.532 35
16817.148 24
16817.764 18
16818.380 18
16818.996 15
16819.612 19
16820.228 8
16820.844 14
16821.460 19
16822.076 16
16822.692 18
16823.308 26
16823.924 25
16824.540 30
16825.156 42
16825.772 36
16826.388 25
16827.004 27
16827.620 23
16828.236 36
16828.853 39
16829.469 43
16830.085 51
16830.701 37
16831.317 45
16831.934 42
16832.550 25
16833.166 23
16833.782 26
16834.398 39
16835.015 37
16835.631 46
16836.247 46
16836.864 34
16837.480 33
16838.096 27
16838.713 36
16839.329 32
16839.945 24
16840.562 16
16841.178 27
16841.794 30
16842.411 26
16843.027 45
16843.644 46
16844.260 40
16844.876 34
16845.493 56
16846.109 52
16846.726 40
16847.342 43
16847.959 47
16848.575 62
16849.192 59
16849.808 58
16850.425 57
16851.041 55
16851.658 46
16852.275 53
16852.891 57
16853.508 57
16854.124 45
16854.741 44
16855.358 62
16855.974 66
16856.591 68
16857.208 76
16857.824 70
16858.441 71
16859.058 68
16859.674 76
16860.291 80
16860.908 59
16861.525 67
16862.141 82
16862.758 75
16863.375 65
16863.992 94
16864.609 96
16865.225 105
16865.842 89
16866.459 58
16867.076 70
16867.693 78
16868.310 100
16868.926 121
16869.543 118
16870.160 114
16870.777 115
16871.394 114
16872.011 117
16872.628 120
16873.245 133
16873.862 140
16874.479 130
16875.096 145
16875.713 154
16876.330 147
16876.947 146
16877.564 136
16878.181 153
16878.798 154
16879.415 155
16880.032 161
16880.649 164
16881.266 177
16881.884 188
16882.501 187
16883.118 198
16883.735 195
16884.352 219
16884.969 245
16885.586 249
16886.204 241
16886.821 218
16887.438 228
16888.055 232
16888.673 261
16889.290 293
16889.907 302
16890.524 284
16891.142 289
16891.759 302
16892.376 309
16892.994 327
16893.611 351
16894.228 360
16894.846 320
16895.463 328
16896.080 321
16896.698 327
16897.315 321
16897.933 327
16898.550 371
16899.167 423
16899.785 443
16900.402 464
16901.020 442
16901.637 423
16902.255 442
16902.872 420
16903.490 435
16904.107 431
16904.725 425
16905.342 448
16905.960 462
16906.577 469
16907.195 468
16907.813 463
16908.430 497
16909.048 496
16909.665 532
16910.283 522
16910.901 549
16911.518 523
16912.136 551
16912.754 600
16913.371 591
16913.989 645
16914.607 657
16915.225 698
16915.842 694
16916.460 694
16917.078 714
16917.696 729
16918.313 769
16918.931 817
16919.549 889
16920.167 915
16920.785 915
16921.402 930
16922.020 1022
16922.638 1068
16923.256 1121
16923.874 1165
16924.492 1185
16925.110 1257
16925.728 1392
16926.346 1457
16926.963 1513
16927.581 1568
16928.199 1640
16928.817 1708
16929.435 1857
16930.053 2015
16930.671 2129
16931.289 2200
16931.907 2264
16932.525 2357
16933.143 2448
16933.762 2569
16934.380 2744
16934.998 2872
16935.616 3063
16936.234 3198
16936.852 3384
16937.470 3596
16938.088 3750
16938.706 3911
16939.325 4158
16939.943 4426
16940.561 4688
16941.179 4981
16941.797 5342
16942.416 5661
16943.034 5995
16943.652 6227
16944.270 6492
16944.889 6911
16945.507 7299
16946.125 7607
16946.743 7904
16947.362 8235
16947.980 8709
16948.598 8942
16949.217 9209
16949.835 9498
16950.453 9832
16951.072 10035
16951.690 10216
16952.309 10339
16952.927 10274
16953.545 10140
16954.164 9936
16954.782 9801
16955.401 9491
16956.019 9215
16956.638 8883
16957.256 8698
16957.875 8370
16958.493 7953
16959.112 7561
16959.730 7152
16960.349 6672
16960.967 6187
16961.586 5776
16962.205 5318
16962.823 4883
16963.442 4426
16964.060 4063
16964.679 3662
16965.298 3373
16965.916 3129
16966.535 2925
16967.154 2661
16967.772 2399
16968.391 2298
16969.010 2118
16969.628 1929
16970.247 1744
16970.866 1671
16971.485 1595
16972.103 1597
16972.722 1509
16973.341 1404
16973.960 1339
16974.578 1312
16975.197 1202
16975.816 1097
16976.435 1049
16977.054 1011
16977.673 973
16978.292 924
16978.910 874
16979.529 833
16980.148 848
16980.767 793
16981.386 774
16982.005 773
16982.624 759
16983.243 731
16983.862 724
16984.481 711
16985.100 688
16985.719 685
16986.338 652
16986.957 592
16987.576 559
16988.195 569
16988.814 542
16989.433 546
16990.052 521
16990.671 487
16991.290 524
16991.910 517
16992.529 482
16993.148 503
16993.767 526
16994.386 463
16995.005 438
16995.625 462
16996.244 439
16996.863 395
16997.482 384
16998.101 370
16998.721 367
16999.340 357
16999.959 338
17000.578 328
17001.198 334
17001.817 365
17002.436 350
17003.056 330
17003.675 293
17004.294 338
17004.914 328
17005.533 290
17006.152 307
17006.772 340
17007.391 327
17008.011 260
17008.630 235
17009.250 246
17009.869 245
17010.488 237
17011.108 239
17011.727 247
17012.347 224
17012.966 224
17013.586 234
17014.205 228
17014.825 241
17015.444 236
17016.064 225
17016.684 213
17017.303 215
17017.923 210
17018.542 213
17019.162 203
17019.782 180
17020.401 151
17021.021 152
17021.641 164
17022.260 181
17022.880 167
17023.500 137
17024.119 150
17024.739 156
17025.359 132
17025.979 129
17026.598 127
17027.218 121
17027.838 121
17028.458 88
17029.077 89
17029.697 111
17030.317 116
17030.937 101
17031.557 108
17032.177 98
17032.796 96
17033.416 108
17034.036 76
17034.656 87
17035.276 110
17035.896 130
17036.516 112
17037.136 106
17037.756 99
17038.376 111
17038.996 111
17039.616 87
17040.236 80
17040.856 84
17041.476 89
17042.096 90
17042.716 87
17043.336 80
17043.956 71
17044.576 71
17045.196 63
17045.816 65
17046.436 67
17047.056 77
17047.676 78
17048.297 93
17048.917 82
17049.537 68
17050.157 88
17050.777 76
17051.397 80
17052.018 80
17052.638 84
17053.258 91
17053.878 81
17054.499 81
17055.119 73
17055.739 77
17056.359 80
17056.980 70
17057.600 68
17058.220 66
17058.841 62
17059.461 74
17060.081 72
17060.702 80
17061.322 70
17061.943 74
17062.563 80
17063.183 77
17063.804 71
17064.424 87
17065.045 91
17065.665 73
17066.286 69
17066.906 67
17067.527 65
17068.147 71
17068.768 55
17069.388 67
17070.009 74
17070.629 70
17071.250 56
17071.870 58
17072.491 64
17073.112 60
17073.732 75
17074.353 73
17074.973 75
17075.594 78
17076.215 73
17076.835 61
17077.456 58
17078.077 67
17078.697 58
17079.318 72
17079.939 84
17080.560 75
17081.180 75
17081.801 75
17082.422 60
17083.043 64
17083.663 62
17084.284 79
17084.905 90
17085.526 85
17086.147 83
17086.767 90
17087.388 81
17088.009 66
17088.630 73
17089.251 82
17089.872 100
17090.493 89
17091.114 81
17091.735 86
17092.356 90
17092.977 90
17093.597 85
17094.218 78
17094.839 68
17095.460 63
17096.081 54
17096.702 68
17097.324 78
17097.945 114
17098.566 113
17099.187 100
17099.808 81
17100.429 81
17101.050 90
17101.671 111
17102.292 122
17102.913 118
17103.534 124
17104.156 120
17104.777 123
17105.398 112
17106.019 82
17106.640 95
17107.262 97
17107.883 89
17108.504 82
17109.125 80
17109.747 77
17110.368 87
17110.989 106
17111.610 113
17112.232 96
17112.853 105
17113.474 134
17114.096 136
17114.717 139
17115.338 109
17115.960 113
17116.581 108
17117.203 129
17117.824 118
17118.445 108
17119.067 132
17119.688 141
17120.310 123
17120.931 116
17121.553 103
17122.174 85
17122.796 108
17123.417 114
17124.039 107
17124.660 100
17125.282 129
17125.903 131
17126.525 122
17127.146 106
17127.768 115
17128.390 101
17129.011 105
17129.633 141
17130.254 148
17130.876 142
17131.498 172
17132.119 195
17132.741 164
17133.363 155
17133.984 141
17134.606 166
17135.228 161
17135.850 168
17136.471 169
17137.093 182
17137.715 172
17138.337 205
17138.958 192
17139.580 166
17140.202 172
17140.824 192
17141.446 167
17142.067 181
17142.689 172
17143.311 196
17143.933 205
17144.555 225
17145.177 248
17145.799 288
17146.421 283
17147.043 302
17147.665 284
17148.286 300
17148.908 326
17149.530 318
17150.152 326
17150.774 314
17151.396 310
17152.018 330
17152.640 336
17153.263 330
17153.885 334
17154.507 384
17155.129 404
17155.751 410
17156.373 413
17156.995 415
17157.617 400
17158.239 397
17158.861 397
17159.484 402
17160.106 372
17160.728 397
17161.350 357
17161.972 356
17162.595 356
17163.217 358
17163.839 320
17164.461 294
17165.084 286
17165.706 251
17166.328 286
17166.950 257
17167.573 267
17168.195 296
17168.817 301
17169.440 290
17170.062 271
17170.684 265
17171.307 238
17171.929 241
17172.552 211
17173.174 238
17173.796 249
17174.419 215
17175.041 235
17175.664 260
17176.286 256
17176.909 231
17177.531 194
17178.154 210
17178.776 218
17179.399 180
17180.021 157
17180.644 164
17181.266 161
17181.889 145
17182.511 141
17183.134 126
17183.757 105
17184.379 109
17185.002 103
17185.624 103
17186.247 99
17186.870 83
17187.492 87
17188.115 74
17188.738 86
17189.360 87
17189.983 78
17190.606 85
17191.229 83
17191.851 70
17192.474 60
17193.097 56
17193.720 46
17194.342 51
17194.965 48
17195.588 46
17196.211 55
17196.834 50
17197.457 48
17198.079 51
17198.702 62
17199.325 51
17199.948 51
17200.571 52
17201.194 43
17201.817 39
17202.440 33
17203.063 27
17203.686 52
17204.309 59
17204.932 62
17205.555 49
17206.178 38
17206.801 31
17207.424 33
17208.047 37
17208.670 43
17209.293 36
17209.916 29
17210.539 29
17211.162 29
17211.785 35
17212.408 42
17213.031 58
17213.654 44
17214.278 43
17214.901 40
17215.524 33
17216.147 44
17216.770 35
17217.393 32
17218.017 32
17218.640 35
17219.263 37
17219.886 38
17220.510 31
17221.133 27
17221.756 27
17222.380 22
17223.003 27
17223.626 34
17224.249 32
17224.873 27
17225.496 29
17226.120 17
17226.743 15
17227.366 12
17227.990 11
17228.613 20
17229.237 20
17229.860 22
17230.483 23
17231.107 27
17231.730 19
17232.354 25
17232.977 23
17233.601 24
17234.224 31
17234.848 27
17235.471 30
17236.095 21
17236.718 30
17237.342 29
17237.966 23
17238.589 26
17239.213 28
17239.836 31
17240.460 31
17241.084 26
17241.707 22
17242.331 25
17242.955 16
17243.578 13
17244.202 19
17244.826 30
17245.449 22
17246.073 23
17246.697 28
17247.321 18
17247.944 29
17248.568 26
17249.192 27
17249.816 20
17250.439 11
17251.063 12
17251.687 17
17252.311 15
17252.935 12
17253.559 15
17254.182 13
17254.806 15
17255.430 15
17256.054 17
17256.678 19
17257.302 27
17257.926 37
17258.550 24
17259.174 22
17259.798 25
17260.422 31
17261.046 30
17261.670 25
17262.294 15
17262.918 15
17263.542 21
17264.166 19
17264.790 15
17265.414 21
17266.038 21
17266.662 20
17267.286 15
17267.910 8
17268.535 12
17269.159 15
17269.783 12
17270.407 15
17271.031 24
17271.655 19
17272.280 16
17272.904 26
17273.528 20
17274.152 20
17274.776 10
17275.401 13
17276.025 11
17276.649 13
17277.274 21
17277.898 15
17278.522 12
17279.146 15
17279.771 15
17280.395 11
17281.019 11
17281.644 13
17282.268 3
17282.893 11
17283.517 11
17284.141 14
17284.766 15
17285.390 17
17286.015 16
17286.639 26
17287.264 22
17287.888 20
17288.513 12
17289.137 9
17289.762 11
17290.386 7
17291.011 14
17291.635 24
17292.260 23
17292.884 17
17293.509 10
17294.133 18
17294.758 22
17295.383 26
17296.007 21
17296.632 19
17297.257 9
17297.881 20
17298.506 17
17299.131 17
17299.755 20
17300.380 19
17301.005 17
17301.629 19
17302.254 17
17302.879 12
17303.504 11
17304.128 13
17304.753 16
17305.378 12
17306.003 13
17306.628 20
17307.252 19
17307.877 16
17308.502 12
17309.127 20
17309.752 22
17310.377 25
17311.002 14
17311.627 10
17312.251 8
17312.876 12
17313.501 19
17314.126 19
17314.751 14
17315.376 13
17316.001 22
17316.626 27
17317.251 19
17317.876 16
17318.501 16
17319.126 12
17319.751 14
17320.376 14
17321.001 6
17321.626 11
17322.252 8
17322.877 7
17323.502 6
17324.127 8
17324.752 8
17325.377 12
17326.002 14
17326.628 12
17327.253 11
17327.878 12
17328.503 13
17329.128 18
17329.754 33
17330.379 37
17331.004 27
17331.629 20
17332.255 10
17332.880 14
17333.505 9
17334.131 11
17334.756 11
17335.381 12
17336.007 10
17336.632 11
17337.257 12
17337.883 6
17338.508 17
17339.133 15
17339.759 17
17340.384 16
17341.010 15
17341.635 14
17342.261 19
17342.886 18
17343.512 13
17344.137 17
17344.762 16
17345.388 21
17346.014 27
17346.639 26
17347.265 22
17347.890 7
17348.516 18
17349.141 14
17349.767 18
17350.392 25
17351.018 17
17351.644 25
17352.269 16
17352.895 14
17353.521 11
17354.146 10
17354.772 27
17355.398 20
17356.023 19
17356.649 20
17357.275 19
17357.901 35
17358.526 33
17359.152 29
17359.778 24
17360.404 20
17361.029 30
17361.655 33
17362.281 24
17362.907 22
17363.533 13
17364.159 15
17364.784 17
17365.410 16
17366.036 20
17366.662 27
17367.288 28
17367.914 25
17368.540 26
17369.166 24
17369.792 21
17370.418 17
17371.044 10
17371.670 21
17372.296 18
17372.922 19
17373.548 21
17374.174 15
17374.800 19
17375.426 25
17376.052 27
17376.678 12
17377.304 27
17377.930 25
17378.556 37
17379.182 35
17379.808 35
17380.435 30
17381.061 20
17381.687 11
17382.313 21
17382.939 17
17383.565 17
17384.192 17
17384.818 16
17385.444 21
17386.070 23
17386.697 23
17387.323 21
17387.949 14
17388.575 13
17389.202 25
17389.828 35
17390.454 26
17391.081 13
17391.707 9
17392.333 11
17392.960 8
17393.586 14
17394.213 16
17394.839 23
17395.465 21
17396.092 18
17396.718 6
17397.345 6
17397.971 4
17398.598 6
17399.224 5
17399.851 10
17400.477 14
17401.104 15
17401.730 15
17402.357 14
17402.983 20
17403.610 29
17404.236 17
17404.863 15
17405.489 19
17406.116 22
17406.743 11
17407.369 19
17407.996 14
17408.623 13
17409.249 17
17409.876 24
17410.503 15
17411.129 9
17411.756 5
17412.383 9
17413.009 13
17413.636 18
17414.263 15
17414.890 15
17415.516 11
17416.143 11
17416.770 23
17417.397 11
17418.024 10
17418.650 11
17419.277 13
17419.904 6
17420.531 6
17421.158 9
17421.785 12
17422.412 15
17423.039 22
17423.666 18
17424.292 17
17424.919 12
17425.546 13
17426.173 15
17426.800 24
17427.427 14
17428.054 13
17428.681 13
17429.308 7
17429.935 11
17430.562 9
17431.189 8
17431.816 7
17432.444 10
17433.071 7
17433.698 15
17434.325 13
17434.952 9
17435.579 9
17436.206 11
17436.833 16
17437.461 18
17438.088 14
17438.715 11
17439.342 8
17439.969 10
17440.597 6
17441.224 4
17441.851 9
17442.478 10
17443.106 7
17443.733 5
17444.360 6
17444.987 13
17445.615 11
17446.242 12
17446.869 12
17447.497 21
17448.124 18
17448.751 11
17449.379 9
17450.006 12
17450.634 12
17451.261 7
17451.888 7
17452.516 15
17453.143 12
17453.771 13
17454.398 7
17455.026 11
17455.653 11
17456.281 6
17456.908 7
17457.536 11
17458.163 8
17458.791 10
17459.418 10
17460.046 7
17460.674 10
17461.301 9
17461.929 9
17462.556 8
17463.184 10
17463.812 15
17464.439 19
17465.067 17
17465.695 12
17466.322 9
17466.950 11
17467.578 7
17468.205 15
17468.833 12
17469.461 9
17470.089 10
17470.716 15
17471.344 13
17471.972 18
17472.600 21
17473.228 18
17473.855 11
17474.483 11
17475.111 11
17475.739 7
17476.367 5
17476.995 13
17477.623 15
17478.250 8
17478.878 9
17479.506 11
17480.134 10
17480.762 10
17481.390 11
17482.018 20
17482.646 15
17483.274 11
17483.902 21
17484.530 11
17485.158 10
17485.786 11
17486.414 14
17487.042 12
17487.670 11
17488.298 13
17488.926 16
17489.554 18
17490.183 20
17490.811 12
17491.439 4
17492.067 6
17492.695 11
17493.323 20
17493.951 14
17494.580 9
17495.208 11
17495.836 16
17496.464 10
17497.093 6
17497.721 5
17498.349 5
17498.977 14
17499.606 17
17500.234 22
17500.862 17
17501.490 13
17502.119 12
17502.747 24
17503.376 20
17504.004 11
17504.632 11
17505.261 16
17505.889 19
17506.517 18
17507.146 13
17507.774 10
17508.403 11
17509.031 8
17509.660 15
17510.288 18
17510.917 13
17511.545 17
17512.174 18
17512.802 12
17513.431 14
17514.059 13
17514.688 8
17515.316 13
17515.945 9
17516.573 5
17517.202 5
17517.831 9
17518.459 10
17519.088 11
17519.716 8
17520.345 9
17520.974 8
17521.602 11
17522.231 14
17522.860 10
17523.489 10
17524.117 13
17524.746 11
17525.375 9
17526.003 15
17526.632 18
17527.261 9
17527.890 12
17528.519 9
17529.147 12
17529.776 10
17530.405 11
17531.034 6
17531.663 6
17532.292 5
17532.920 9
17533.549 6
17534.178 6
17534.807 15
17535.436 7
17536.065 5
17536.694 5
17537.323 11
17537.952 14
17538.581 11
17539.210 11
17539.839 8
17540.468 13
17541.097 4
17541.726 8
17542.355 17
17542.984 22
17543.613 16
17544.242 22
17544.871 20
17545.500 22
17546.129 23
17546.759 16
17547.388 17
17548.017 15
17548.646 13
17549.275 10
17549.904 8
17550.534 9
17551.163 12
17551.792 17
17552.421 8
17553.050 10
17553.680 13
17554.309 12
17554.938 11
17555.567 13
17556.197 8
17556.826 10
17557.455 8
17558.085 5
17558.714 14
17559.343 9
17559.973 8
17560.602 12
17561.232 17
17561.861 9
17562.490 10
17563.120 11
17563.749 17
17564.379 7
17565.008 4
17565.638 4
17566.267 13
17566.896 11
17567.526 7
17568.155 12
17568.785 15
17569.415 17
17570.044 16
17570.674 13
17571.303 12
17571.933 15
17572.562 21
17573.192 20
17573.822 11
17574.451 16
17575.081 19
17575.710 15
17576.340 17
17576.970 17
17577.599 7
17578.229 11
17578.859 11
17579.488 18
17580.118 7
17580.748 4
17581.378 7
17582.007 11
17582.637 12
17583.267 5
17583.897 7
17584.527 8
17585.156 13
17585.786 18
17586.416 12
17587.046 3
17587.676 13
17588.306 6
17588.935 8
17589.565 7
17590.195 2
17590.825 13
17591.455 18
17592.085 15
17592.715 15
17593.345 17
17593.975 19
17594.605 19
17595.235 9
17595.865 9
17596.495 4
17597.125 11
17597.755 14
17598.385 8
17599.015 8
17599.645 25
17600.275 16
17600.905 14
17601.535 11
17602.165 8
17602.796 12
17603.426 15
17604.056 16
17604.686 13
17605.316 6
17605.946 9
17606.577 11
17607.207 7
17607.837 10
17608.467 4
17609.097 7
17609.728 16
17610.358 11
17610.988 12
17611.619 15
17612.249 7
17612.879 8
17613.509 5
17614.140 9
17614.770 5
17615.400 6
17616.031 7
17616.661 11
17617.292 11
17617.922 8
17618.552 9
17619.183 12
17619.813 12
17620.444 10
17621.074 11
17621.705 17
17622.335 17
17622.966 11
17623.596 4
17624.227 5
17624.857 15
17625.488 15
17626.118 9
17626.749 13
17627.379 13
17628.010 11
17628.640 11
17629.271 12
17629.902 6
17630.532 4
17631.163 6
17631.793 13
17632.424 10
17633.055 9
17633.685 5
17634.316 9
17634.947 21
17635.578 24
17636.208 19
17636.839 14
17637.470 15
17638.101 15
17638.731 10
17639.362 12
17639.993 15
17640.624 10
17641.254 7
17641.885 4
17642.516 1
17643.147 5
17643.778 8
17644.409 11
17645.040 5
17645.670 9
17646.301 12
17646.932 10
17647.563 11
17648.194 23
17648.825 17
17649.456 11
17650.087 10
17650.718 11
17651.349 8
17651.980 11
17652.611 5
17653.242 7
17653.873 14
17654.504 17
17655.135 14
17655.766 10
17656.397 11
17657.028 12
17657.659 11
17658.291 5
17658.922 8
17659.553 5
17660.184 9
17660.815 11
17661.446 10
17662.078 7
17662.709 8
17663.340 8
17663.971 8
17664.602 10
17665.234 12
17665.865 13
17666.496 16
17667.127 15
17667.759 9
17668.390 7
17669.021 5
17669.653 7
17670.284 6
17670.915 8
17671.547 11
17672.178 13
17672.809 14
17673.441 23
17674.072 22
17674.704 12
17675.335 11
17675.966 11
17676.598 5
17677.229 11
17677.861 9
17678.492 16
17679.124 9
17679.755 7
17680.387 2
17681.018 1
17681.650 2
17682.281 2
17682.913 5
17683.544 11
17684.176 24
17684.808 17
17685.439 13
17686.071 10
17686.702 8
17687.334 9
17687.966 15
17688.597 15
17689.229 10
17689.861 5
17690.492 9
17691.124 11
17691.756 8
17692.387 6
17693.019 3
17693.651 4
17694.283 6
17694.914 4
17695.546 11
17696.178 11
17696.810 21
17697.442 10
17698.073 8
17698.705 5
17699.337 10
17699.969 8
17700.601 3
17701.233 5
17701.865 6
17702.497 10
17703.128 5
17703.760 9
17704.392 8
17705.024 8
17705.656 6
17706.288 10
17706.920 2
17707.552 12
17708.184 11
17708.816 10
17709.448 8
17710.080 4
17710.712 12
17711.344 11
17711.976 7
17712.609 11
17713.241 7
17713.873 4
17714.505 8
17715.137 11
17715.769 14
17716.401 8
17717.033 0
17717.666 10
17718.298 10
17718.930 7
17719.562 10
17720.194 10
17720.827 6
17721.459 7
17722.091 10
17722.723 18
17723.356 21
17723.988 18
17724.620 9
17725.253 9
17725.885 5
17726.517 13
17727.150 18
17727.782 6
17728.414 8
17729.047 9
17729.679 5
17730.311 7
17730.944 8
17731.576 10
17732.209 12
17732.841 14
17733.474 11
17734.106 7
17734.738 4
17735.371 12
17736.003 8
17736.636 7
17737.269 10
17737.901 12
17738.534 17
17739.166 16
17739.799 13
17740.431 4
17741.064 6
17741.696 8
17742.329 9
17742.962 9
17743.594 6
17744.227 9
17744.860 9
17745.492 3
17746.125 9
17746.758 8
17747.390 9
17748.023 17
17748.656 18
17749.289 12
17749.921 6
17750.554 7
17751.187 7
17751.820 10
17752.452 10
17753.085 11
17753.718 10
17754.351 12
17754.984 6
17755.617 14
17756.249 14
17756.882 8
17757.515 8
17758.148 12
17758.781 17
17759.414 14
17760.047 12
17760.680 15
17761.313 15
17761.946 14
17762.579 6
17763.212 8
17763.845 12
17764.478 9
17765.111 12
17765.744 15
17766.377 13
17767.010 11
17767.643 8
17768.276 7
17768.909 5
17769.542 12
17770.175 18
17770.808 14
17771.441 5
17772.074 3
17772.708 4
17773.341 3
17773.974 10
17774.607 8
17775.240 5
17775.874 14
17776.507 10
17777.140 11
17777.773 11
17778.406 10
17779.040 10
17779.673 9
17780.306 7
17780.940 14
17781.573 12
17782.206 10
17782.840 13
17783.473 8
17784.106 6
17784.740 14
17785.373 13
17786.006 14
17786.640 14
17787.273 12
17787.907 9
17788.540 21
17789.174 26
17789.807 17
17790.440 12
17791.074 10
17791.707 6
17792.341 7
17792.974 8
17793.608 4
17794.241 16
17794.875 23
17795.509 10
17796.142 10
17796.776 8
17797.409 2
17798.043 4
17798.677 5
17799.310 8
17799.944 9
17800.577 8
17801.211 6
17801.845 7
17802.478 7
17803.112 7
17803.746 5
17804.380 12
17805.013 2
17805.647 0
17806.281 4
17806.914 3
17807.548 5
17808.182 4
17808.816 5
17809.450 10
17810.083 10
17810.717 5
17811.351 9
17811.985 12
17812.619 8
17813.253 6
17813.887 9
17814.520 10
17815.154 8
17815.788 10
17816.422 14
17817.056 12
17817.690 8
17818.324 3
17818.958 5
17819.592 7
17820.226 9
17820.860 5
17821.494 7
17822.128 11
17822.762 6
17823.396 13
17824.030 4
17824.664 9
17825.298 5
17825.932 7
17826.567 12
17827.201 4
17827.835 3
17828.469 12
17829.103 12
17829.737 8
17830.371 11
17831.006 5
17831.640 4
17832.274 10
17832.908 14
17833.542 7
17834.177 11
17834.811 12
17835.445 16
17836.080 15
17836.714 11
17837.348 7
17837.982 9
17838.617 9
17839.251 10
17839.885 5
17840.520 9
17841.154 8
17841.789 13
17842.423 10
17843.057 8
17843.692 7
17844.326 13
17844.961 15
17845.595 18
17846.229 18
17846.864 15
17847.498 8
17848.133 9
17848.767 12
17849.402 8
17850.036 14
17850.671 17
17851.306 9
17851.940 11
17852.575 16
17853.209 12
17853.844 9
17854.478 7
17855.113 0
17855.748 6
17856.382 8
17857.017 7
17857.652 5
17858.286 1
17858.921 6
17859.556 12
17860.190 12
17860.825 9
17861.460 4
17862.095 12
17862.729 9
17863.364 15
17863.999 11
17864.634 9
17865.268 13
17865.903 13
17866.538 14
17867.173 9
17867.808 11
17868.443 18
17869.077 11
17869.712 12
17870.347 9
17870.982 6
17871.617 8
17872.252 5
17872.887 13
17873.522 13
17874.157 9
17874.792 11
17875.427 10
17876.062 9
17876.697 10
17877.332 8
17877.967 11
17878.602 11
17879.237 8
17879.872 6
17880.507 5
17881.142 6
17881.777 5
17882.412 7
17883.047 9
17883.682 15
17884.317 12
17884.953 5
17885.588 10
17886.223 11
17886.858 16
17887.493 13
17888.128 11
17888.764 6
17889.399 5
17890.034 5
17890.669 9
17891.305 11
17891.940 7
17892.575 5
17893.210 6
17893.846 9
17894.481 11
17895.116 14
17895.752 16
17896.387 14
17897.022 11
17897.658 11
17898.293 16
17898.929 10
17899.564 10
17900.199 7
17900.835 9
17901.470 15
17902.106 17
17902.741 9
17903.377 10
17904.012 10
17904.648 4
17905.283 5
17905.919 6
17906.554 14
17907.190 22
17907.825 23
17908.461 14
17909.096 8
17909.732 6
17910.367 6
17911.003 3
17911.639 6
17912.274 9
17912.910 7
17913.546 8
17914.181 12
17914.817 10
17915.453 15
17916.088 12
17916.724 14
17917.360 17
17917.995 11
17918.631 7
17919.267 13
17919.903 18
17920.538 12
17921.174 15
17921.810 13
17922.446 4
17923.082 6
17923.718 5
17924.353 10
17924.989 10
17925.625 9
17926.261 12
17926.897 8
17927.533 11
17928.169 8
17928.805 7
17929.440 15
17930.076 20
17930.712 20
17931.348 17
17931.984 18
17932.620 20
17933.256 21
17933.892 13
17934.528 5
17935.164 7
17935.800 12
17936.436 18
17937.073 14
17937.709 16
17938.345 14
17938.981 14
17939.617 12
17940.253 18
17940.889 12
17941.525 7
17942.161 8
17942.798 11
17943.434 17
17944.070 9
17944.706 6
17945.342 9
17945.979 7
17946.615 7
17947.251 6
17947.887 5
17948.524 10
17949.160 9
17949.796 9
17950.432 6
17951.069 5
17951.705 4
17952.341 9
17952.978 10
17953.614 6
17954.251 2
17954.887 4
17955.523 11
17956.160 8
17956.796 5
17957.433 9
17958.069 7
17958.705 14
17959.342 7
17959.978 1
17960.615 10
17961.251 12
17961.888 7
17962.524 6
17963.161 1
17963.797 17
17964.434 5
17965.071 7
17965.707 7
17966.344 12
17966.980 10
17967.617 3
17968.253 4
17968.890 10
17969.527 10
17970.163 13
17970.800 4
17971.437 4
17972.073 11
17972.710 10
17973.347 8
17973.984 8
17974.620 5
17975.257 8
17975.894 21
17976.531 15
17977.167 8
17977.804 11
17978.441 8
17979.078 7
17979.714 4
17980.351 4
17980.988 7
17981.625 6
17982.262 4
17982.899 6
17983.536 16
17984.173 20
17984.809 9
17985.446 10
17986.083 10
17986.720 9
17987.357 21
17987.994 14
17988.631 7
17989.268 3
17989.905 9
17990.542 10
17991.179 10
17991.816 6
17992.453 6
17993.090 7
17993.727 7
17994.364 19
17995.002 10
17995.639 18
17996.276 12
17996.913 11
17997.550 12
17998.187 6
17998.824 4
17999.461 4
18000.099 10
18000.736 11
18001.373 11
18002.010 7
18002.647 12
18003.285 11
18003.922 10
18004.559 14
18005.196 8
18005.834 4
18006.471 4
18007.108 2
18007.746 3
18008.383 1
18009.020 2
18009.658 11
18010.295 9
18010.932 4
18011.570 11
18012.207 10
18012.845 7
18013.482 9
18014.119 12
18014.757 11
18015.394 9
18016.032 3
18016.669 5
18017.307 8
18017.944 6
18018.582 5
18019.219 17
18019.857 17
18020.494 5
18021.132 5
18021.769 4
18022.407 0
18023.045 3
18023.682 9
18024.320 6
18024.957 11
18025.595 7
18026.233 6
18026.870 8
18027.508 3
18028.146 4
18028.783 8
18029.421 9
18030.059 8
18030.696 2
18031.334 7
18031.972 7
18032.610 4
18033.247 6
18033.885 8
18034.523 3
18035.161 4
18035.799 11
18036.436 15
18037.074 15
18037.712 15
18038.350 7
18038.988 7
18039.626 5
18040.264 6
18040.901 4
18041.539 7
18042.177 9
18042.815 18
18043.453 9
18044.091 5
18044.729 7
18045.367 5
18046.005 4
18046.643 4
18047.281 5
18047.919 14
18048.557 12
18049.195 8
18049.833 3
18050.471 6
18051.109 9
18051.747 11
18052.386 7
18053.024 7
18053.662 7
18054.300 10
18054.938 5
18055.576 3
18056.214 6
18056.853 8
18057.491 6
18058.129 6
18058.767 9
18059.405 18
18060.044 14
18060.682 9
18061.320 13
18061.958 9
18062.597 13
18063.235 6
18063.873 5
18064.512 5
18065.150 14
18065.788 18
18066.427 15
18067.065 16
18067.703 13
18068.342 13
18068.980 5
18069.619 3
18070.257 3
18070.895 6
18071.534 10
18072.172 2
18072.811 6
18073.449 5
18074.088 7
18074.726 2
18075.365 9
18076.003 10
18076.642 9
18077.280 3
18077.919 7
18078.557 6
18079.196 4
18079.835 4
18080.473 5
18081.112 7
18081.750 6
18082.389 4
18083.028 2
18083.666 4
18084.305 1
18084.944 3
18085.582 4
18086.221 5
18086.860 5
18087.498 17
18088.137 23
18088.776 16
18089.415 15
18090.053 7
18090.692 4
18091.331 11
18091.970 9
18092.609 9
18093.247 10
18093.886 5
18094.525 4
18095.164 10
18095.803 11
18096.442 6
18097.081 7
18097.720 11
18098.358 6
18098.997 7
18099.636 5
18100.275 7
18100.914 8
18101.553 8
18102.192 9
18102.831 10
18103.470 5
18104.109 8
18104.748 13
18105.387 3
18106.026 7
18106.665 5
18107.304 5
18107.943 8
18108.583 13
18109.222 12
18109.861 9
18110.500 10
18111.139 3
18111.778 4
18112.417 2
18113.056 2
18113.696 2
18114.335 10
18114.974 11
18115.613 8
18116.252 11
18116.892 14
18117.531 9
18118.170 12
18118.810 14
18119.449 12
18120.088 15
18120.727 8
18121.367 13
18122.006 13
18122.645 9
18123.285 12
18123.924 4
18124.563 1
18125.203 10
18125.842 3
18126.482 8
18127.121 2
18127.760 6
18128.400 6
18129.039 10
18129.679 4
18130.318 8
18130.958 6
18131.597 6
18132.237 8
18132.876 11
18133.516 9
18134.155 10
18134.795 12
18135.435 6
18136.074 4
18136.714 4
18137.353 7
18137.993 6
18138.633 5
18139.272 7
18139.912 3
18140.551 9
18141.191 14
18141.831 9
18142.470 11
18143.110 8
18143.750 8
18144.390 7
18145.029 9
18145.669 3
18146.309 8
18146.949 5
18147.588 9
18148.228 15
18148.868 13
18149.508 13
18150.148 10
18150.787 10
18151.427 10
18152.067 9
18152.707 6
18153.347 9
18153.987 14
18154.627 8
18155.267 9
18155.906 8
18156.546 7
18157.186 10
18157.826 5
18158.466 2
18159.106 9
18159.746 11
18160.386 12
18161.026 4
18161.666 8
18162.306 7
18162.946 5
18163.586 6
18164.227 7
18164.867 11
18165.507 10
18166.147 15
18166.787 10
18167.427 10
18168.067 16
18168.707 15
18169.347 8
18169.988 5
18170.628 3
18171.268 5
18171.908 15
18172.548 15
18173.189 10
18173.829 2
18174.469 2
18175.109 6
18175.750 16
18176.390 9
18177.030 12
18177.671 10
18178.311 9
18178.951 7
18179.592 5
18180.232 8
18180.872 13
18181.513 9
18182.153 13
18182.793 16
18183.434 9
18184.074 11
18184.715 7
18185.355 4
18185.996 7
18186.636 5
18187.277 12
18187.917 14
18188.558 11
18189.198 8
18189.839 9
18190.479 12
18191.120 7
18191.760 15
18192.401 8
18193.041 16
18193.682 8
18194.323 4
18194.963 7
18195.604 6
18196.244 3
18196.885 4
18197.526 7
18198.166 6
18198.807 3
18199.448 5
18200.088 8
18200.729 10
18201.370 11
18202.011 7
18202.651 9
18203.292 10
18203.933 6
18204.574 8
18205.214 14
18205.855 10
18206.496 5
18207.137 8
18207.778 8
18208.419 8
18209.059 5
18209.700 7
18210.341 6
18210.982 7
18211.623 2
18212.264 6
18212.905 5
18213.546 9
18214.187 9
18214.828 9
18215.469 7
18216.110 11
18216.751 8
18217.392 7
18218.033 8
18218.674 8
18219.315 13
18219.956 9
18220.597 7
18221.238 15
18221.879 15
18222.520 11
18223.161 14
18223.802 13
18224.443 15
18225.084 6
18225.726 4
18226.367 6
18227.008 7
18227.649 7
18228.290 5
18228.932 3
18229.573 11
18230.214 11
18230.855 12
18231.496 2
18232.138 3
18232.779 9
18233.420 10
18234.062 8
18234.703 7
18235.344 9
18235.986 7
18236.627 9
18237.268 9
18237.910 6
18238.551 7
18239.192 3
18239.834 3
18240.475 6
18241.117 9
18241.758 6
18242.399 7
18243.041 7
18243.682 11
18244.324 9
18244.965 8
18245.607 6
18246.248 12
18246.890 7
18247.531 5
18248.173 3
18248.815 8
18249.456 8
18250.098 11
18250.739 8
18251.381 6
18252.022 5
18252.664 5
18253.306 7
18253.947 10
18254.589 6
18255.231 5
18255.872 4
18256.514 12
18257.156 14
18257.797 7
18258.439 5
18259.081 9
18259.723 11
18260.364 9
18261.006 10
18261.648 8
18262.290 4
18262.932 6
18263.573 9
18264.215 5
18264.857 4
18265.499 12
18266.141 16
18266.783 13
18267.424 5
18268.066 4
18268.708 7
18269.350 9
18269.992 4
18270.634 3
18271.276 3
18271.918 8
18272.560 10
18273.202 2
18273.844 7
18274.486 5
18275.128 8
18275.770 6
18276.412 5
18277.054 7
18277.696 12
18278.338 10
18278.980 7
18279.622 8
18280.264 11
18280.907 12
18281.549 22
18282.191 13
18282.833 15
18283.475 13
18284.117 7
18284.760 3
18285.402 3
18286.044 3
18286.686 3
18287.328 13
18287.971 17
18288.613 12
18289.255 14
18289.897 12
18290.540 5
18291.182 9
18291.824 12
18292.467 9
18293.109 7
18293.751 2
18294.394 8
18295.036 14
18295.678 14
18296.321 12
18296.963 8
18297.606 9
18298.248 10
18298.890 5
18299.533 7
18300.175 1
18300.818 5
18301.460 7
18302.103 10
18302.745 6
18303.388 4
18304.030 5
18304.673 10
18305.315 11
18305.958 8
18306.601 10
18307.243 9
18307.886 9
18308.528 12
18309.171 21
18309.814 14
18310.456 8
18311.099 8
18311.741 2
18312.384 2
18313.027 3
18313.670 4
18314.312 1
18314.955 2
18315.598 5
18316.240 4
18316.883 9
18317.526 10
18318.169 8
18318.811 5
18319.454 4
18320.097 3
18320.740 8
18321.383 7
18322.026 3
18322.668 9
18323.311 2
18323.954 3
18324.597 7
18325.240 10
18325.883 11
18326.526 11
18327.169 6
18327.812 6
18328.455 6
18329.097 3
18329.740 1
18330.383 6
18331.026 11
18331.669 2
18332.312 6
18332.955 6
18333.599 3
18334.242 6
18334.885 4
18335.528 5
18336.171 8
18336.814 7
18337.457 6
18338.100 6
18338.743 8
18339.386 11
18340.030 11
18340.673 13
18341.316 7
18341.959 10
18342.602 6
18343.245 3
18343.889 8
18344.532 7
18345.175 5
18345.818 6
18346.462 7
18347.105 6
18347.748 9
18348.392 8
18349.035 4
18349.678 22
18350.322 23
18350.965 15
18351.608 9
18352.252 3
18352.895 4
18353.538 4
18354.182 9
18354.825 6
18355.469 4
18356.112 8
18356.755 7
18357.399 2
18358.042 0
18358.686 2
18359.329 2
18359.973 4
18360.616 3
18361.260 6
18361.903 14
18362.547 12
18363.191 10
18363.834 6
18364.478 9
18365.121 5
18365.765 5
18366.408 1
18367.052 7
18367.696 6
18368.339 6
18368.983 12
18369.627 14
18370.270 14
18370.914 22
18371.558 11
18372.201 5
18372.845 5
18373.489 7
18374.133 7
18374.776 9
18375.420 4
18376.064 7
18376.708 8
18377.352 4
18377.995 5
18378.639 4
18379.283 10
18379.927 14
18380.571 9
18381.215 13
18381.859 9
18382.502 9
18383.146 7
18383.790 4
18384.434 1
18385.078 4
18385.722 4
18386.366 9
18387.010 9
18387.654 5
18388.298 10
18388.942 15
18389.586 10
18390.230 4
18390.874 11
18391.518 4
18392.162 2
18392.806 5
18393.450 9
18394.094 7
18394.739 10
18395.383 11
18396.027 12
18396.671 10
18397.315 9
18397.959 5
18398.603 10
18399.248 4
18399.892 3
18400.536 1
18401.180 0
18401.825 8
18402.469 4
18403.113 2
18403.757 4
18404.402 8
18405.046 7
18405.690 3
18406.334 2
18406.979 3
18407.623 2
18408.267 7
18408.912 5
18409.556 3
18410.201 2
18410.845 4
18411.489 6
18412.134 13
18412.778 4
18413.423 3
18414.067 7
18414.712 4
18415.356 6
18416.001 11
18416.645 11
18417.289 10
18417.934 7
18418.579 6
18419.223 13
18419.868 6
18420.512 6
18421.157 11
18421.801 8
18422.446 3
18423.091 8
18423.735 11
18424.380 6
18425.024 5
18425.669 2
18426.314 7
18426.958 9
18427.603 11
18428.248 2
18428.892 5
18429.537 3
18430.182 8
18430.827 9
18431.471 9
18432.116 9
18432.761 3
18433.406 2
18434.051 6
18434.695 10
18435.340 8
18435.985 10
18436.630 4
18437.275 5
18437.920 7
18438.564 10
18439.209 7
18439.854 7
18440.499 5
18441.144 5
18441.789 8
18442.434 1
18443.079 7
18443.724 13
18444.369 8
18445.014 11
18445.659 15
18446.304 15
18446.949 14
18447.594 4
18448.239 9
18448.884 9
18449.529 7
18450.174 4
18450.819 6
18451.464 6
18452.109 9
18452.754 12
18453.400 9
18454.045 13
18454.690 7
18455.335 8
18455.980 4
18456.625 5
18457.271 6
18457.916 5
18458.561 5
18459.206 7
18459.852 4
18460.497 7
18461.142 13
18461.787 12
18462.433 5
18463.078 9
18463.723 11
18464.369 10
18465.014 7
18465.659 8
18466.305 2
18466.950 1
18467.595 1
18468.241 1
18468.886 5
18469.532 9
18470.177 8
18470.822 9
18471.468 4
18472.113 1
18472.759 0
18473.404 2
18474.050 3
18474.695 10
18475.341 7
18475.986 5
18476.632 9
18477.277 7
18477.923 6
18478.569 4
18479.214 5
18479.860 5
18480.505 7
18481.151 6
18481.797 5
18482.442 8
18483.088 10
18483.733 10
18484.379 12
18485.025 12
18485.671 4
18486.316 2
18486.962 3
18487.608 9
18488.253 9
18488.899 3
18489.545 3
18490.191 7
18490.837 6
18491.482 7
18492.128 8
18492.774 9
18493.420 11
18494.066 9
18494.711 6
18495.357 2
18496.003 10
18496.649 5
18497.295 8
18497.941 10
18498.587 4
18499.233 3
18499.879 4
18500.525 8
18501.171 5
18501.817 3
18502.463 4
18503.109 2
18503.755 6
18504.401 4
18505.047 3
18505.693 7
18506.339 6
18506.985 2
18507.631 6
18508.277 12
18508.923 12
18509.569 7
18510.215 4
18510.861 4
18511.508 5
18512.154 5
18512.800 6
18513.446 3
18514.092 4
18514.738 8
18515.385 9
18516.031 12
18516.677 16
18517.323 8
18517.970 7
18518.616 9
18519.262 6
18519.908 4
18520.555 5
18521.201 10
18521.847 6
18522.494 4
18523.140 1
18523.786 3
18524.433 4
18525.079 6
18525.726 8
18526.372 6
18527.018 4
18527.665 6
18528.311 7
18528.958 12
18529.604 10
18530.251 5
18530.897 9
18531.544 4
18532.190 2
18532.837 6
18533.483 5
18534.130 8
18534.776 8
18535.423 5
18536.069 4
18536.716 4
18537.363 3
18538.009 1
18538.656 6
18539.302 3
18539.949 7
18540.596 7
18541.242 5
18541.889 5
18542.536 10
18543.182 9
18543.829 12
18544.476 6
18545.123 6
18545.769 6
18546.416 8
18547.063 4
18547.710 3
18548.356 4
18549.003 3
18549.650 5
18550.297 11
18550.944 6
18551.591 4
18552.237 4
18552.884 6
18553.531 5
18554.178 8
18554.825 6
18555.472 6
18556.119 8
18556.766 6
18557.413 13
18558.060 6
18558.707 3
18559.353 6
18560.000 3
18560.647 5
18561.294 4
18561.942 3
18562.589 9
18563.236 16
18563.883 25
18564.530 15
18565.177 20
18565.824 9
18566.471 7
18567.118 4
18567.765 3
18568.412 4
18569.059 5
18569.707 5
18570.354 13
18571.001 8
18571.648 9
18572.295 8
18572.943 11
18573.590 6
18574.237 4
18574.884 3
18575.532 3
18576.179 1
18576.826 5
18577.473 12
18578.121 7
18578.768 6
18579.415 6
18580.063 3
18580.710 7
18581.357 8
18582.005 8
18582.652 5
18583.300 6
18583.947 6
18584.594 16
18585.242 16
18585.889 12
18586.537 9
18587.184 9
18587.832 4
18588.479 11
18589.127 13
18589.774 10
18590.422 8
18591.069 8
18591.717 8
18592.364 4
18593.012 12
18593.659 10
18594.307 12
18594.955 12
18595.602 12
18596.250 6
18596.897 5
18597.545 7
18598.193 9
18598.840 5
18599.488 4
18600.136 7
18600.783 6
18601.431 3
18602.079 10
18602.727 9
18603.374 10
18604.022 8
18604.670 8
18605.318 5
18605.965 7
18606.613 7
18607.261 6
18607.909 8
18608.557 5
18609.205 8
18609.852 10
18610.500 11
18611.148 17
18611.796 8
18612.444 6
18613.092 7
18613.740 8
18614.388 3
18615.036 3
18615.684 2
18616.332 6
18616.980 10
18617.628 11
18618.276 11
18618.924 4
18619.572 3
18620.220 2
18620.868 1
18621.516 2
18622.164 5
18622.812 6
18623.460 8
18624.108 10
18624.756 9
18625.404 20
18626.052 12
18626.701 13
18627.349 6
18627.997 2
18628.645 7
18629.293 13
18629.941 15
18630.590 9
18631.238 4
18631.886 7
18632.534 8
18633.183 9
18633.831 8
18634.479 7
18635.127 6
18635.776 6
18636.424 8
18637.072 8
18637.721 9
18638.369 4
18639.017 5
18639.666 8
18640.314 3
18640.963 2
18641.611 5
18642.259 4
18642.908 11
18643.556 12
18644.205 7
18644.853 8
18645.502 7
18646.150 6
18646.799 2
18647.447 9
18648.096 4
18648.744 5
18649.393 8
18650.041 9
18650.690 14
18651.338 19
18651.987 23
18652.636 12
18653.284 14
18653.933 8
18654.582 5
18655.230 5
18655.879 7
18656.527 8
18657.176 7
18657.825 6
18658.474 8
18659.122 7
18659.771 3
18660.420 4
18661.068 3
18661.717 5
18662.366 2
18663.015 4
18663.664 4
18664.312 6
18664.961 10
18665.610 4
18666.259 6
18666.908 8
18667.556 8
18668.205 10
18668.854 6
18669.503 2
18670.152 3
18670.801 4
18671.450 6
18672.099 4
18672.748 7
18673.397 3
18674.046 3
18674.695 3
18675.344 5
18675.993 3
18676.642 5
18677.291 4
18677.940 3
18678.589 5
18679.238 6
18679.887 1
18680.536 16
18681.185 16
18681.834 13
18682.483 9
18683.132 9
18683.782 9
18684.431 4
18685.080 6
18685.729 9
18686.378 9
18687.027 4
18687.677 1
18688.326 4
18688.975 5
18689.624 3
18690.274 5
18690.923 3
18691.572 5
18692.221 9
18692.871 6
18693.520 4
18694.169 4
18694.819 6
18695.468 10
18696.117 5
18696.767 11
18697.416 6
18698.065 9
18698.715 4
18699.364 8
18700.014 7
18700.663 4
18701.312 4
18701.962 9
18702.611 9
18703.261 12
18703.910 8
18704.560 6
18705.209 9
18705.859 7
18706.508 19
18707.158 20
18707.808 7
18708.457 5
18709.107 10
18709.756 11
18710.406 8
18711.055 5
18711.705 0
18712.355 10
18713.004 6
18713.654 0
18714.304 2
18714.953 23
18715.603 19
18716.253 14
18716.902 12
18717.552 4
18718.202 11
18718.852 11
18719.501 8
18720.151 6
18720.801 3
18721.451 2
18722.101 4
18722.750 4
18723.400 5
18724.050 3
18724.700 2
18725.350 4
18726.000 6
18726.649 13
18727.299 10
18727.949 13
18728.599 8
18729.249 3
18729.899 4
18730.549 9
18731.199 5
18731.849 4
18732.499 2
18733.149 6
18733.799 6
18734.449 3
18735.099 5
18735.749 2
18736.399 4
18737.049 8
18737.699 9
18738.349 14
18738.999 7
18739.649 9
18740.300 5
18740.950 3
18741.600 14
18742.250 18
18742.900 15
18743.550 15
18744.200 8
18744.851 7
18745.501 5
18746.151 6
18746.801 3
18747.452 3
18748.102 1
18748.752 1
18749.402 1
18750.053 5
18750.703 5
18751.353 4
18752.004 1
18752.654 12
18753.304 9
18753.955 10
18754.605 8
18755.255 4
18755.906 5
18756.556 13
18757.206 12
18757.857 12
18758.507 9
18759.158 15
18759.808 11
18760.459 6
18761.109 6
18761.760 7
18762.410 3
18763.061 1
18763.711 2
18764.362 5
18765.012 2
18765.663 4
18766.313 9
18766.964 10
18767.615 7
18768.265 6
18768.916 9
18769.566 7
18770.217 4
18770.868 6
18771.518 7
18772.169 2
18772.820 6
18773.470 9
18774.121 9
18774.772 7
18775.422 7
18776.073 4
18776.724 9
18777.375 5
18778.025 1
18778.676 3
18779.327 7
18779.978 8
18780.629 6
18781.279 4
18781.930 5
18782.581 7
18783.232 3
18783.883 4
18784.534 7
18785.185 4
18785.836 6
18786.486 1
18787.137 2
18787.788 2
18788.439 8
18789.090 10
18789.741 10
18790.392 8
18791.043 2
18791.694 7
18792.345 13
18792.996 8
18793.647 7
18794.298 3
18794.949 4
18795.600 2
18796.252 11
18796.903 7
18797.554 9
18798.205 7
18798.856 13
18799.507 5
18800.158 5
18800.809 7
18801.461 4
18802.112 5
18802.763 6
18803.414 10
18804.065 8
18804.717 9
18805.368 11
18806.019 11
18806.670 3
18807.322 3
18807.973 8
18808.624 5
18809.276 4
18809.927 11
18810.578 9
18811.230 6
18811.881 9
18812.532 12
18813.184 11
18813.835 11
18814.486 6
18815.138 3
18815.789 10
18816.441 11
18817.092 5
18817.744 7
18818.395 10
18819.047 9
18819.698 8
18820.350 10
18821.001 11
18821.653 3
18822.304 3
18822.956 7
18823.607 4
18824.259 4
18824.910 11
18825.562 9
18826.214 6
18826.865 5
18827.517 5
18828.168 6
18828.820 5
18829.472 9
18830.123 7
18830.775 3
18831.427 5
18832.078 4
18832.730 9
18833.382 9
18834.034 13
18834.685 13
18835.337 10
18835.989 6
18836.641 15
18837.292 12
18837.944 7
18838.596 4
18839.248 2
18839.900 5
18840.552 6
18841.203 6
18841.855 2
18842.507 6
18843.159 5
18843.811 4
18844.463 2
18845.115 3
18845.767 5
18846.419 7
18847.071 10
18847.723 9
18848.375 6
18849.027 5
18849.679 6
18850.331 8
18850.983 10
18851.635 12
18852.287 10
18852.939 10
18853.591 2
18854.243 9
18854.895 11
18855.547 7
18856.199 3
18856.851 3
18857.504 9
18858.156 15
18858.808 10
18859.460 11
18860.112 9
18860.764 6
18861.417 7
18862.069 8
18862.721 7
18863.373 7
18864.026 5
18864.678 5
18865.330 9
18865.982 5
18866.635 10
18867.287 6
18867.939 3
18868.592 7
18869.244 5
18869.896 6
18870.549 6
18871.201 2
18871.854 6
18872.506 4
18873.158 5
18873.811 4
18874.463 3
18875.116 5
18875.768 5
18876.421 3
18877.073 4
18877.726 6
18878.378 7
18879.031 7
18879.683 6
18880.336 3
18880.988 8
18881.641 12
18882.293 14
18882.946 10
18883.598 4
18884.251 7
18884.904 9
18885.556 8
18886.209 5
18886.862 4
18887.514 1
18888.167 3
18888.820 4
18889.472 2
18890.125 1
18890.778 5
18891.430 3
18892.083 0
18892.736 6
18893.389 1
18894.041 3
18894.694 7
18895.347 8
18896.000 5
18896.653 5
18897.305 3
18897.958 0
18898.611 4
18899.264 3
18899.917 1
18900.570 1
18901.223 2
18901.876 10
18902.528 13
18903.181 10
18903.834 7
18904.487 12
18905.140 9
18905.793 4
18906.446 10
18907.099 7
18907.752 1
18908.405 13
18909.058 8
18909.711 3
18910.364 3
18911.017 5
18911.670 6
18912.324 2
18912.977 5
18913.630 5
18914.283 4
18914.936 4
18915.589 6
18916.242 4
18916.895 5
18917.549 1
18918.202 3
18918.855 1
18919.508 0
18920.161 3
18920.815 4
18921.468 8
18922.121 2
18922.774 4
18923.428 3
18924.081 6
18924.734 6
18925.388 9
18926.041 5
18926.694 6
18927.348 8
18928.001 6
18928.654 6
18929.308 5
18929.961 4
18930.614 4
18931.268 2
18931.921 8
18932.575 6
18933.228 5
18933.882 5
18934.535 1
18935.189 2
18935.842 0
18936.496 3
18937.149 6
18937.803 3
18938.456 7
18939.110 4
18939.763 4
18940.417 3
18941.070 6
18941.724 6
18942.378 2
18943.031 5
18943.685 12
18944.338 12
18944.992 8
18945.646 9
18946.299 4
18946.953 4
18947.607 8
18948.261 14
18948.914 7
18949.568 9
18950.222 7
18950.875 9
18951.529 9
18952.183 9
18952.837 7
18953.491 9
18954.144 6
18954.798 4
18955.452 1
18956.106 3
18956.760 5
18957.414 6
18958.067 5
18958.721 8
18959.375 10
18960.029 7
18960.683 5
18961.337 3
18961.991 1
18962.645 1
18963.299 1
18963.953 4
18964.607 8
18965.261 3
18965.915 2
18966.569 5
18967.223 7
18967.877 9
18968.531 6
18969.185 5
18969.839 3
18970.493 7
18971.147 12
18971.801 7
18972.456 5
18973.110 4
18973.764 2
18974.418 3
18975.072 2
18975.726 1
18976.380 4
18977.035 6
18977.689 1
18978.343 2
18978.997 0
18979.652 3
18980.306 6
18980.960 11
18981.614 11
18982.269 13
18982.923 9
18983.577 6
18984.232 2
18984.886 2
18985.540 4
18986.195 6
18986.849 3
18987.503 5
18988.158 7
18988.812 6
18989.467 2
18990.121 7
18990.775 4
18991.430 4
18992.084 2
18992.739 5
18993.393 10
18994.048 8
18994.702 1
18995.357 4
18996.011 4
18996.666 2
18997.320 1
18997.975 0
18998.630 4
18999.284 2
18999.939 1
19000.593 4
19001.248 2
19001.903 7
19002.557 6
19003.212 4
19003.866 3
19004.521 2
19005.176 3
19005.831 1
19006.485 3
19007.140 12
19007.795 6
19008.449 3
19009.104 8
19009.759 4
19010.414 5
19011.068 3
19011.723 6
19012.378 4
19013.033 4
19013.688 4
19014.343 8
19014.997 13
19015.652 11
19016.307 1
19016.962 1
19017.617 4
19018.272 3
19018.927 7
19019.582 10
19020.237 10
19020.892 4
19021.547 1
19022.202 5
19022.857 12
19023.512 10
19024.167 10
19024.822 2
19025.477 2
19026.132 1
19026.787 7
19027.442 9
19028.097 7
19028.752 6
19029.407 5
19030.062 11
19030.717 14
19031.372 8
19032.028 6
19032.683 10
19033.338 9
19033.993 6
19034.648 8
19035.303 3
19035.959 3
19036.614 0
19037.269 4
19037.924 4
19038.580 3
19039.235 2
19039.890 4
19040.545 3
19041.201 5
19041.856 9
19042.511 3
19043.167 5
19043.822 4
19044.477 7
19045.133 4
19045.788 6
19046.444 2
19047.099 6
19047.754 8
19048.410 8
19049.065 3
19049.721 6
19050.376 5
19051.032 4
19051.687 2
19052.343 6
19052.998 9
19053.654 10
19054.309 6
19054.965 3
19055.620 1
19056.276 4
19056.931 18
19057.587 17
19058.242 14
19058.898 7
19059.554 4
19060.209 7
19060.865 6
19061.521 5
19062.176 3
19062.832 1
19063.488 3
19064.143 1
19064.799 0
19065.455 7
19066.110 4
19066.766 10
19067.422 5
19068.078 1
19068.734 0
19069.389 4
19070.045 7
19070.701 5
19071.357 5
19072.013 6
19072.668 5
19073.324 3
19073.980 5
19074.636 7
19075.292 2
19075.948 2
19076.604 3
19077.260 4
19077.916 2
19078.571 3
19079.227 5
19079.883 4
19080.539 4
19081.195 5
19081.851 2
19082.507 2
19083.163 1
19083.819 2
19084.475 10
19085.132 6
19085.788 7
19086.444 1
19087.100 4
19087.756 5
19088.412 5
19089.068 4
19089.724 9
19090.380 6
19091.037 5
19091.693 3
19092.349 7
19093.005 2
19093.661 2
19094.317 1
19094.974 3
19095.630 1
19096.286 7
19096.942 1
19097.599 0
19098.255 1
19098.911 0
19099.568 10
19100.224 9
19100.880 6
19101.537 7
19102.193 4
19102.849 8
19103.506 6
19104.162 6
19104.818 3
19105.475 5
19106.131 1
19106.788 2
19107.444 2
19108.101 4
19108.757 4
19109.413 3
19110.070 5
19110.726 9
19111.383 4
19112.039 2
19112.696 2
19113.353 2
19114.009 4
19114.666 5
19115.322 5
19115.979 8
19116.635 6
19117.292 2
19117.949 2
19118.605 4
19119.262 5
19119.919 6
19120.575 4
19121.232 7
19121.889 4
19122.545 5
19123.202 6
19123.859 9
19124.515 6
19125.172 5
19125.829 4
19126.486 4
19127.142 6
19127.799 8
19128.456 8
19129.113 6
19129.770 7
19130.426 7
19131.083 9
19131.740 11
19132.397 18
19133.054 7
19133.711 7
19134.368 4
19135.025 2
19135.682 4
19136.338 5
19136.995 7
19137.652 3
19138.309 4
19138.966 4
19139.623 2
19140.280 10
19140.937 13
19141.594 2
19142.251 2
19142.908 1
19143.565 6
19144.223 3
19144.880 8
19145.537 18
19146.194 16
19146.851 25
19147.508 19
19148.165 11
19148.822 5
19149.479 4
19150.137 5
19150.794 2
19151.451 1
19152.108 4
19152.765 1
19153.423 5
19154.080 4
19154.737 2
19155.394 5
19156.052 4
19156.709 1
19157.366 2
19158.024 5
19158.681 3
19159.338 8
19159.995 6
19160.653 8
19161.310 8
19161.968 7
19162.625 8
19163.282 7
19163.940 7
19164.597 6
19165.255 0
19165.912 3
19166.569 3
19167.227 3
19167.884 2
19168.542 1
19169.199 6
19169.857 6
19170.514 5
19171.172 5
19171.829 3
19172.487 19
19173.145 16
19173.802 9
19174.460 8
19175.117 1
19175.775 1
19176.433 5
19177.090 9
19177.748 1
19178.406 8
19179.063 7
19179.721 5
19180.379 4
19181.036 1
19181.694 0
19182.352 5
19183.009 10
19183.667 5
19184.325 4
19184.983 1
19185.640 1
19186.298 0
19186.956 0
19187.614 3
19188.272 1
19188.929 7
19189.587 7
19190.245 9
19190.903 7
19191.561 8
19192.219 4
19192.877 3
19193.535 9
19194.193 6
19194.850 7
19195.508 4
19196.166 8
19196.824 5
19197.482 13
19198.140 14
19198.798 8
19199.456 10
19200.114 4
19200.772 5
19201.430 6
19202.088 2
19202.747 1
19203.405 3
19204.063 1
19204.721 2
19205.379 3
19206.037 1
19206.695 0
19207.353 0
19208.011 0
19208.670 4
19209.328 9
19209.986 4
19210.644 4
19211.302 3
19211.961 5
19212.619 0
19213.277 5
19213.935 3
19214.594 5
19215.252 11
19215.910 7
19216.569 1
19217.227 3
19217.885 3
19218.544 5
19219.202 6
19219.860 7
19220.519 4
19221.177 1
19221.835 16
19222.494 14
19223.152 10
19223.811 5
19224.469 2
19225.128 1
19225.786 4
19226.444 3
19227.103 1
19227.761 4
19228.420 3
19229.078 1
19229.737 2
19230.396 1
19231.054 1
19231.713 3
19232.371 7
19233.030 5
19233.688 7
19234.347 1
19235.006 2
19235.664 4
19236.323 3
19236.982 10
19237.640 6
19238.299 6
19238.958 6
19239.616 3
19240.275 2
19240.934 1
19241.592 2
19242.251 8
19242.910 5
19243.569 5
19244.228 6
19244.886 3
19245.545 4
19246.204 5
19246.863 1
19247.522 2
19248.180 3
19248.839 5
19249.498 2
19250.157 7
19250.816 5
19251.475 4
19252.134 4
19252.793 1
19253.452 4
19254.111 3
19254.769 3
19255.428 4
19256.087 2
19256.746 4
19257.405 1
19258.064 5
19258.723 8
19259.382 4
19260.042 3
19260.701 1
19261.360 1
19262.019 3
19262.678 1
19263.337 0
19263.996 1
19264.655 4
19265.314 3
19265.973 1
19266.633 1
19267.292 4
19267.951 4
19268.610 2
19269.269 3
19269.929 4
19270.588 2
19271.247 2
19271.906 1
19272.566 3
19273.225 5
19273.884 7
19274.543 6
19275.203 4
19275.862 5
19276.521 4
19277.181 5
19277.840 3
19278.499 0
19279.159 0
19279.818 2
19280.478 10
19281.137 11
19281.796 8
19282.456 2
19283.115 6
19283.775 7
19284.434 3
19285.094 9
19285.753 13
19286.413 7
19287.072 8
19287.732 8
19288.391 4
19289.051 4
19289.710 10
19290.370 10
19291.029 6
19291.689 5
19292.349 4
19293.008 7
19293.668 8
19294.327 3
19294.987 3
19295.647 8
19296.306 3
19296.966 4
19297.626 8
19298.285 5
19298.945 4
19299.605 5
19300.265 2
19300.924 4
19301.584 1
19302.244 0
19302.904 7
19303.563 5
19304.223 1
19304.883 3
19305.543 9
19306.203 8
19306.863 1
19307.522 1
19308.182 3
19308.842 1
19309.502 3
19310.162 2
19310.822 4
19311.482 2
19312.142 3
19312.802 5
19313.462 3
19314.122 4
19314.782 3
19315.442 1
19316.102 2
19316.762 3
19317.422 6
19318.082 3
19318.742 1
19319.402 5
19320.062 5
19320.722 2
19321.382 0
19322.042 2
19322.702 2
19323.362 2
19324.023 3
19324.683 1
19325.343 5
19326.003 9
19326.663 8
19327.323 3
19327.984 1
19328.644 2
19329.304 3
19329.964 11
19330.625 11
19331.285 8
19331.945 8
19332.605 3
19333.266 5
19333.926 4
19334.586 1
19335.247 3
19335.907 1
19336.567 2
19337.228 0
19337.888 3
19338.548 1
19339.209 2
19339.869 3
19340.530 8
19341.190 2
19341.850 4
19342.511 6
19343.171 6
19343.832 5
19344.492 8
19345.153 4
19345.813 4
19346.474 3
19347.134 3
19347.795 5
19348.456 5
19349.116 2
19349.777 4
19350.437 8
19351.098 3
19351.758 15
19352.419 10
19353.080 9
19353.740 17
19354.401 11
19355.062 8
19355.722 8
19356.383 5
19357.044 7
19357.704 1
19358.365 14
19359.026 18
19359.687 16
19360.347 12
19361.008 3
19361.669 11
19362.330 15
19362.991 12
19363.651 11
19364.312 4
19364.973 3
19365.634 5
19366.295 5
19366.956 7
19367.616 8
19368.277 8
19368.938 9
19369.599 7
19370.260 6
19370.921 3
19371.582 3
19372.243 1
19372.904 6
19373.565 10
19374.226 5
19374.887 4
19375.548 4
19376.209 2
19376.870 3
19377.531 6
19378.192 7
19378.853 3
19379.514 6
19380.175 2
19380.836 3
19381.498 6
19382.159 6
19382.820 3
19383.481 5
19384.142 1
19384.803 1
19385.464 1
19386.126 14
19386.787 15
19387.448 5
19388.109 6
19388.771 2
19389.432 3
19390.093 1
19390.754 4
19391.416 4
19392.077 1
19392.738 4
19393.400 7
19394.061 5
19394.722 7
19395.384 5
19396.045 4
19396.706 4
19397.368 1
19398.029 7
19398.691 13
19399.352 8
19400.013 6
19400.675 6
19401.336 6
19401.998 6
19402.659 5
19403.321 4
19403.982 2
19404.644 3
19405.305 6
19405.967 2
19406.628 7
19407.290 4
19407.951 5
19408.613 7
19409.275 7
19409.936 4
19410.598 11
19411.259 6
19411.921 2
19412.583 2
19413.244 4
19413.906 4
19414.568 1
19415.229 4
19415.891 2
19416.553 6
19417.215 5
19417.876 3
19418.538 2
19419.200 2
19419.862 6
19420.523 4
19421.185 2
19421.847 3
19422.509 0
19423.171 2
19423.832 1
19424.494 4
19425.156 3
19425.818 2
19426.480 3
19427.142 5
19427.804 3
19428.466 3
19429.127 2
19429.789 4
19430.451 2
19431.113 7
19431.775 5
19432.437 2
19433.099 1
19433.761 3
19434.423 1
19435.085 5
19435.747 5
19436.409 2
19437.071 2
19437.734 4
19438.396 3
19439.058 3
19439.720 2
19440.382 2
19441.044 1
19441.706 2
19442.368 3
19443.031 2
19443.693 3
19444.355 10
19445.017 12
19445.679 13
19446.342 7
19447.004 7
19447.666 2
19448.328 1
19448.990 6
19449.653 8
19450.315 6
19450.977 5
19451.640 9
19452.302 11
19452.964 4
19453.627 3
19454.289 1
19454.951 2
19455.614 2
19456.276 1
19456.939 3
19457.601 2
19458.263 5
19458.926 5
19459.588 3
19460.251 3
19460.913 4
19461.576 3
19462.238 6
19462.901 2
19463.563 1
19464.226 0
19464.888 3
19465.551 5
19466.213 5
19466.876 3
19467.538 5
19468.201 4
19468.864 2
19469.526 0
19470.189 2
19470.852 4
19471.514 6
19472.177 6
19472.839 4
19473.502 2
19474.165 1
19474.828 1
19475.490 5
19476.153 3
19476.816 6
19477.478 4
19478.141 6
19478.804 10
19479.467 1
19480.130 7
19480.792 2
19481.455 4
19482.118 7
19482.781 2
19483.444 5
19484.107 5
19484.769 10
19485.432 4
19486.095 7
19486.758 6
19487.421 10
19488.084 2
19488.747 1
19489.410 0
19490.073 1
19490.736 7
19491.399 7
19492.062 8
19492.725 11
19493.388 8
19494.051 9
19494.714 3
19495.377 4
19496.040 0
19496.703 4
19497.366 4
19498.029 4
19498.692 6
19499.355 2
19500.019 3
19500.682 1
19501.345 1
19502.008 5
19502.671 9
19503.334 10
19503.998 3
19504.661 5
19505.324 2
19505.987 3
19506.650 0
19507.314 3
19507.977 6
19508.640 7
19509.304 3
19509.967 2
19510.630 2
19511.293 2
19511.957 1
19512.620 2
19513.284 3
19513.947 2
19514.610 7
19515.274 5
19515.937 2
19516.600 1
19517.264 1
19517.927 1
19518.591 8
19519.254 5
19519.918 4
19520.581 4
19521.245 5
19521.908 5
19522.572 6
19523.235 16
19523.899 8
19524.562 6
19525.226 4
19525.889 6
19526.553 6
19527.217 6
19527.880 4
19528.544 3
19529.207 1
19529.871 0
19530.535 4
19531.198 4
19531.862 4
19532.526 2
19533.189 1
19533.853 2
19534.517 5
19535.181 7
19535.844 4
19536.508 4
19537.172 4
19537.836 3
19538.499 4
19539.163 4
19539.827 1
19540.491 2
19541.155 5
19541.818 1
19542.482 0
19543.146 1
19543.810 3
19544.474 4
19545.138 5
19545.802 0
19546.466 5
19547.130 4
19547.793 2
19548.457 13
19549.121 12
19549.785 9
19550.449 4
19551.113 5
19551.777 6
19552.441 3
19553.105 4
19553.769 10
19554.433 4
19555.098 6
19555.762 10
19556.426 14
19557.090 8
19557.754 3
19558.418 3
19559.082 1
19559.746 4
19560.410 5
19561.075 2
19561.739 4
19562.403 2
19563.067 2
19563.731 1
19564.396 3
19565.060 3
19565.724 5
19566.388 6
19567.053 8
19567.717 7
19568.381 8
19569.045 2
19569.710 1
19570.374 1
19571.038 5
19571.703 7
19572.367 5
19573.031 4
19573.696 2
19574.360 8
19575.025 6
19575.689 2
19576.353 0
19577.018 1
19577.682 4
19578.347 2
19579.011 3
19579.676 3
19580.340 7
19581.005 6
19581.669 5
19582.334 4
19582.998 2
19583.663 6
19584.327 8
19584.992 7
19585.657 4
19586.321 2
19586.986 2
19587.650 1
19588.315 0
19588.980 1
19589.644 2
19590.309 3
19590.974 0
19591.638 1
19592.303 3
19592.968 3
19593.632 7
19594.297 0
19594.962 1
19595.627 2
19596.291 1
19596.956 5
19597.621 5
19598.286 3
19598.951 6
19599.615 15
19600.280 9
19600.945 5
19601.610 8
19602.275 7
19602.940 7
19603.604 4
19604.269 1
19604.934 0
19605.599 0
19606.264 1
19606.929 2
19607.594 5
19608.259 6
19608.924 8
19609.589 1
19610.254 3
19610.919 2
19611.584 1
19612.249 18
19612.914 21
19613.579 17
19614.244 11
19614.909 9
19615.574 4
19616.239 1
19616.905 4
19617.570 6
19618.235 8
19618.900 6
19619.565 1
19620.230 1
19620.895 9
19621.561 12
19622.226 8
19622.891 4
19623.556 2
19624.221 3
19624.887 5
19625.552 4
19626.217 3
19626.883 1
19627.548 3
19628.213 1
19628.878 3
19629.544 2
19630.209 3
19630.874 4
19631.540 4
19632.205 4
19632.871 4
19633.536 3
19634.201 3
19634.867 2
19635.532 4
19636.198 5
19636.863 6
19637.528 5
19638.194 4
19638.859 3
19639.525 2
19640.190 5
19640.856 6
19641.521 9
19642.187 4
19642.853 1
19643.518 1
19644.184 6
19644.849 3
19645.515 4
19646.180 4
19646.846 5
19647.512 7
19648.177 3
19648.843 4
19649.509 7
19650.174 7
19650.840 2
19651.506 6
19652.171 6
19652.837 5
19653.503 2
19654.169 6
19654.834 7
19655.500 4
19656.166 4
19656.832 2
19657.497 7
19658.163 8
19658.829 7
19659.495 8
19660.161 2
19660.827 2
19661.492 7
19662.158 7
19662.824 1
19663.490 6
19664.156 3
19664.822 8
19665.488 7
19666.154 5
19666.820 4
19667.486 1
19668.152 1
19668.818 5
19669.484 6
19670.150 2
19670.816 6
19671.482 5
19672.148 2
19672.814 3
19673.480 5
19674.146 2
19674.812 11
19675.478 5
19676.144 2
19676.810 0
19677.477 2
19678.143 1
19678.809 5
19679.475 5
19680.141 6
19680.807 8
19681.474 5
19682.140 5
19682.806 7
19683.472 6
19684.138 6
19684.805 3
19685.471 3
19686.137 2
19686.804 2
19687.470 6
19688.136 1
19688.803 4
19689.469 5
19690.135 4
19690.802 2
19691.468 0
19692.134 2
19692.801 3
19693.467 2
19694.134 0
19694.800 4
19695.466 5
19696.133 5
19696.799 7
19697.466 2
19698.132 4
19698.799 4
19699.465 6
19700.132 6
19700.798 4
19701.465 4
19702.131 2
19702.798 1
19703.464 2
19704.131 4
19704.798 7
19705.464 6
19706.131 2
19706.797 1
19707.464 10
19708.131 5
19708.797 8
19709.464 11
19710.131 8
19710.797 3
19711.464 6
19712.131 3
19712.798 5
19713.464 7
19714.131 4
19714.798 3
19715.465 9
19716.131 20
19716.798 12
19717.465 10
19718.132 5
19718.799 4
19719.466 1
19720.132 2
19720.799 2
19721.466 1
19722.133 5
19722.800 3
19723.467 3
19724.134 1
19724.801 5
19725.468 5
19726.135 6
19726.802 5
19727.469 4
19728.136 3
19728.803 3
19729.470 3
19730.137 6
19730.804 8
19731.471 6
19732.138 0
19732.805 2
19733.472 1
19734.139 3
19734.806 2
19735.473 1
19736.140 5
19736.807 6
19737.475 3
19738.142 2
19738.809 1
19739.476 4
19740.143 4
19740.810 2
19741.478 1
19742.145 2
19742.812 8
19743.479 5
19744.147 5
19744.814 10
19745.481 6
19746.148 6
19746.816 7
19747.483 3
19748.150 0
19748.818 1
19749.485 4
19750.152 6
19750.820 3
19751.487 1
19752.155 1
19752.822 2
19753.489 1
19754.157 3
19754.824 2
19755.492 7
19756.159 6
19756.827 5
19757.494 10
19758.162 10
19758.829 3
19759.497 1
19760.164 1
19760.832 7
19761.499 1
19762.167 3
19762.834 2
19763.502 5
19764.170 2
19764.837 1
19765.505 4
19766.172 6
19766.840 1
19767.508 1
19768.175 2
19768.843 10
19769.511 4
19770.178 4
19770.846 6
19771.514 8
19772.182 12
19772.849 10
19773.517 7
19774.185 9
19774.853 11
19775.520 9
19776.188 5
19776.856 2
19777.524 1
19778.192 1
19778.859 0
19779.527 2
19780.195 1
19780.863 4
19781.531 3
19782.199 6
19782.867 4
19783.535 5
19784.203 2
19784.871 2
19785.538 4
19786.206 1
19786.874 2
19787.542 4
19788.210 4
19788.878 3
19789.546 3
19790.214 6
19790.883 7
19791.551 2
19792.219 2
19792.887 1
19793.555 2
19794.223 3
19794.891 0
19795.559 4
19796.227 4
19796.895 4
19797.564 4
19798.232 5
19798.900 3
19799.568 0
19800.236 2
19800.905 1
19801.573 2
19802.241 0
19802.909 1
19803.578 6
19804.246 7
19804.914 5
19805.582 9
19806.251 4
19806.919 2
19807.587 6
19808.256 3
19808.924 2
19809.592 3
19810.261 14
19810.929 14
19811.597 6
19812.266 4
19812.934 0
19813.603 3
19814.271 6
19814.940 8
19815.608 5
19816.277 5
19816.945 1
19817.614 7
19818.282 7
19818.951 5
19819.619 4
19820.288 6
19820.956 6
19821.625 7
19822.293 4
19822.962 3
19823.630 2
19824.299 10
19824.968 4
19825.636 2
19826.305 1
19826.974 2
19827.642 3
19828.311 3
19828.980 2
19829.648 3
19830.317 4
19830.986 1
19831.654 3
19832.323 5
19832.992 3
19833.661 0
19834.330 2
19834.998 8
19835.667 4
19836.336 4
19837.005 2
19837.674 2
19838.342 0
19839.011 0
19839.680 0
19840.349 1
19841.018 3
19841.687 3
19842.356 2
19843.025 2
19843.694 4
19844.363 3
19845.031 4
19845.700 0
19846.369 2
19847.038 4
19847.707 1
19848.376 5
19849.045 8
19849.714 4
19850.384 7
19851.053 3
19851.722 0
19852.391 4
19853.060 5
19853.729 5
19854.398 2
19855.067 2
19855.736 1
19856.405 0
19857.075 2
19857.744 4
19858.413 2
19859.082 3
19859.751 5
19860.421 4
19861.090 6
19861.759 7
19862.428 8
19863.098 1
19863.767 1
19864.436 0
19865.105 1
19865.775 2
19866.444 2
19867.113 4
19867.783 2
19868.452 4
19869.121 2
19869.791 4
19870.460 2
19871.129 4
19871.799 2
19872.468 4
19873.138 7
19873.807 4
19874.477 5
19875.146 7
19875.816 9
19876.485 7
19877.155 1
19877.824 2
19878.494 8
19879.163 8
19879.833 7
19880.502 5
19881.172 4
19881.841 3
19882.511 5
19883.181 1
19883.850 0
19884.520 3
19885.189 0
19885.859 0
19886.529 4
19887.198 1
19887.868 2
19888.538 2
19889.207 8
19889.877 5
19890.547 1
19891.217 3
19891.886 2
19892.556 6
19893.226 2
19893.896 5
19894.565 3
19895.235 1
19895.905 3
19896.575 1
19897.245 1
19897.914 0
19898.584 1
19899.254 0
19899.924 1
19900.594 2
19901.264 0
19901.934 1
19902.604 0
19903.274 3
19903.944 2
19904.614 7
19905.283 11
19905.953 5
19906.623 9
19907.293 13
19907.963 12
19908.634 4
19909.304 2
19909.974 1
19910.644 2
19911.314 8
19911.984 5
19912.654 3
19913.324 3
19913.994 1
19914.664 3
19915.334 4
19916.005 4
19916.675 1
19917.345 5
19918.015 2
19918.685 3
19919.355 7
19920.026 2
19920.696 2
19921.366 2
19922.036 1
19922.707 4
19923.377 4
19924.047 4
19924.717 4
19925.388 1
19926.058 1
19926.728 3
19927.399 2
19928.069 1
19928.739 0
19929.410 4
19930.080 4
19930.751 3
19931.421 2
19932.091 0
19932.762 0
19933.432 2
19934.103 1
19934.773 1
19935.444 0
19936.114 2
19936.785 8
19937.455 3
19938.126 5
19938.796 0
19939.467 1
19940.137 3
19940.808 3
19941.478 0
19942.149 2
19942.820 2
19943.490 1
19944.161 2
19944.831 3
19945.502 6
19946.173 3
19946.843 8
19947.514 7
19948.185 5
19948.856 4
19949.526 3
19950.197 0
19950.868 2
19951.538 1
19952.209 1
19952.880 1
19953.551 1
19954.222 5
19954.892 12
19955.563 6
19956.234 6
19956.905 2
19957.576 2
19958.246 4
19958.917 2
19959.588 0
19960.259 1
19960.930 1
19961.601 1
19962.272 1
19962.943 1
19963.614 1
19964.285 1
19964.956 7
19965.627 5
19966.298 1
19966.969 2
19967.640 2
19968.311 9
19968.982 4
19969.653 5
19970.324 1
19970.995 7
19971.666 8
19972.337 6
19973.008 0
19973.679 0
19974.350 2
19975.022 4
19975.693 3
19976.364 2
19977.035 3
19977.706 1
19978.377 2
19979.049 4
19979.720 5
19980.391 5
19981.062 2
19981.734 0
19982.405 0
19983.076 3
19983.747 5
19984.419 6
19985.090 3
19985.761 1
19986.433 3
19987.104 1
19987.775 1
19988.447 4
19989.118 1
19989.789 2
19990.461 2
19991.132 0
19991.804 3
19992.475 5
19993.146 2
19993.818 1
19994.489 13
19995.161 12
19995.832 7
19996.504 9
19997.175 11
19997.847 6
19998.518 0
19999.190 1
19999.861 2
20000.533 5
20001.205 3
20001.876 4
20002.548 1
20003.219 1
20003.891 5
20004.563 5
20005.234 3
20005.906 13
20006.578 8
20007.249 2
20007.921 0
20008.593 4
20009.264 3
20009.936 2
20010.608 3
20011.280 5
20011.951 0
20012.623 0
20013.295 2
20013.967 3
20014.639 5
20015.310 4
20015.982 2
20016.654 4
20017.326 2
20017.998 7
20018.670 5
20019.341 4
20020.013 4
20020.685 8
20021.357 7
20022.029 4
20022.701 2
20023.373 2
20024.045 1
20024.717 1
20025.389 4
20026.061 4
20026.733 2
20027.405 3
20028.077 3
20028.749 2
20029.421 7
20030.093 4
20030.765 4
20031.437 9
20032.109 5
20032.781 2
20033.453 2
20034.126 4
20034.798 4
20035.470 2
20036.142 6
20036.814 4
20037.486 5
20038.159 5
20038.831 4
20039.503 4
20040.175 6
20040.848 5
20041.520 2
20042.192 6
20042.864 3
20043.537 1
20044.209 2
20044.881 0
20045.553 1
20046.226 1
20046.898 4
20047.571 2
20048.243 4
20048.915 3
20049.588 4
20050.260 4
20050.932 3
20051.605 3
20052.277 1
20052.950 1
20053.622 1
20054.295 7
20054.967 6
20055.640 8
20056.312 9
20056.985 6
20057.657 2
20058.330 0
20059.002 0
20059.675 6
20060.347 3
20061.020 1
20061.693 1
20062.365 5
20063.038 6
20063.710 1
20064.383 2
20065.056 0
20065.728 4
20066.401 9
20067.074 7
20067.746 7
20068.419 8
20069.092 3
20069.764 3
20070.437 3
20071.110 7
20071.783 2
20072.455 1
20073.128 1
20073.801 1
20074.474 4
20075.147 3
20075.819 3
20076.492 1
20077.165 0
20077.838 0
20078.511 5
20079.184 3
20079.857 2
20080.530 1
20081.202 2
20081.875 5
20082.548 12
20083.221 7
20083.894 4
20084.567 4
20085.240 9
20085.913 3
20086.586 2
20087.259 2
20087.932 4
20088.605 2
20089.278 1
20089.951 0
20090.624 1
20091.297 1
20091.971 2
20092.644 2
20093.317 0
20093.990 2
20094.663 2
20095.336 1
20096.009 3
20096.683 0
20097.356 0
20098.029 0
20098.702 0
20099.375 3
20100.049 5
20100.722 4
20101.395 4
20102.068 2
20102.742 0
20103.415 0
20104.088 0
20104.762 3
20105.435 4
20106.108 7
20106.782 4
20107.455 2
20108.128 1
20108.802 6
20109.475 0
20110.148 2
20110.822 1
20111.495 2
20112.169 3
20112.842 4
20113.516 6
20114.189 4
20114.862 3
20115.536 1
20116.209 3
20116.883 2
20117.556 4
20118.230 6
20118.904 7
20119.577 5
20120.251 3
20120.924 7
20121.598 3
20122.271 1
20122.945 0
20123.619 3
20124.292 3
20124.966 1
20125.640 1
20126.313 2
20126.987 1
20127.661 1
20128.334 2
20129.008 2
20129.682 0
20130.356 6
20131.029 3
20131.703 1
20132.377 2
20133.051 8
20133.724 4
20134.398 1
20135.072 2
20135.746 4
20136.420 2
20137.094 2
20137.767 2
20138.441 2
20139.115 1
20139.789 0
20140.463 0
20141.137 0
20141.811 2
20142.485 2
20143.159 2
20143.833 5
20144.507 2
20145.181 2
20145.855 6
20146.529 8
20147.203 6
20147.877 4
20148.551 5
20149.225 3
20149.899 5
20150.573 6
20151.247 11
20151.921 5
20152.595 3
20153.269 1
20153.943 3
20154.617 3
20155.292 3
20155.966 7
20156.640 5
20157.314 3
20157.988 0
20158.663 0
20159.337 4
20160.011 3
20160.685 1
20161.359 5
20162.034 6
20162.708 6
20163.382 3
20164.057 1
20164.731 4
20165.405 0
20166.080 1
20166.754 6
20167.428 7
20168.103 5
20168.777 2
20169.451 1
20170.126 1
20170.800 1
20171.475 0
20172.149 6
20172.824 3
20173.498 9
20174.172 5
20174.847 2
20175.521 4
20176.196 9
20176.870 3
20177.545 7
20178.219 10
20178.894 9
20179.569 1
20180.243 1
20180.918 2
20181.592 6
20182.267 4
20182.942 7
20183.616 5
20184.291 6
20184.965 4
20185.640 3
20186.315 2
20186.989 3
20187.664 6
20188.339 7
20189.014 2
20189.688 3
20190.363 3
20191.038 1
20191.712 0
20192.387 4
20193.062 3
20193.737 4
20194.412 2
20195.086 5
20195.761 1
20196.436 7
20197.111 6
20197.786 2
20198.461 2
20199.136 0
20199.810 2
20200.485 4
20201.160 6
20201.835 9
20202.510 13
20203.185 9
20203.860 4
20204.535 9
20205.210 4
20205.885 3
20206.560 8
20207.235 7
20207.910 3
20208.585 3
20209.260 3
20209.935 5
20210.610 9
20211.285 7
20211.960 2
20212.636 0
20213.311 1
20213.986 1
20214.661 1
20215.336 3
20216.011 5
20216.686 4
20217.362 2
20218.037 4
20218.712 1
20219.387 7
20220.062 6
20220.738 6
20221.413 3
20222.088 1
20222.764 3
20223.439 1
20224.114 1
20224.789 1
20225.465 5
20226.140 3
20226.815 1
20227.491 2
20228.166 4
20228.842 3
20229.517 3
20230.192 3
20230.868 4
20231.543 4
20232.219 1
20232.894 2
20233.569 2
20234.245 1
20234.920 0
20235.596 1
20236.271 7
20236.947 3
20237.622 3
20238.298 4
20238.974 3
20239.649 3
20240.325 8
20241.000 10
20241.676 3
20242.351 3
20243.027 4
20243.703 2
20244.378 2
20245.054 3
20245.730 2
20246.405 2
20247.081 2
20247.757 2
20248.432 6
20249.108 2
20249.784 0
20250.459 1
20251.135 2
20251.811 3
20252.487 3
20253.163 3
20253.838 2
20254.514 3
20255.190 1
20255.866 0
20256.542 1
20257.217 4
20257.893 5
20258.569 2
20259.245 1
20259.921 0
20260.597 0
20261.273 7
20261.949 4
20262.625 2
20263.301 2
20263.977 0
20264.653 6
20265.329 5
20266.005 3
20266.681 1
20267.357 3
20268.033 3
20268.709 5
20269.385 2
20270.061 2
20270.737 2
20271.413 1
20272.089 0
20272.765 5
20273.441 6
20274.117 4
20274.794 3
20275.470 2
20276.146 1
20276.822 3
20277.498 3
20278.174 4
20278.851 1
20279.527 2
20280.203 1
20280.879 1
20281.556 2
20282.232 3
20282.908 6
20283.584 4
20284.261 1
20284.937 1
20285.613 1
20286.290 2
20286.966 4
20287.642 3
20288.319 0
20288.995 3
20289.671 4
20290.348 5
20291.024 1
20291.701 3
20292.377 5
20293.054 5
20293.730 3
20294.406 3
20295.083 4
20295.759 5
20296.436 2
20297.112 5
20297.789 3
20298.466 0
20299.142 5
20299.819 2
20300.495 0
20301.172 0
20301.848 0
20302.525 1
20303.202 3
20303.878 0
20304.555 1
20305.232 0
20305.908 1
20306.585 3
20307.262 7
20307.938 5
20308.615 4
20309.292 1
20309.968 1
20310.645 3
20311.322 7
20311.999 6
20312.675 2
20313.352 1
20314.029 4
20314.706 4
20315.383 0
20316.059 3
20316.736 3
20317.413 7
20318.090 1
20318.767 0
20319.444 3
20320.121 2
20320.798 19
20321.474 17
20322.151 12
20322.828 10
20323.505 6
20324.182 3
20324.859 3
20325.536 2
20326.213 2
20326.890 1
20327.567 3
20328.244 9
20328.921 11
20329.598 1
20330.275 9
20330.952 3
20331.630 7
20332.307 4
20332.984 0
20333.661 0
20334.338 1
20335.015 2
20335.692 0
20336.369 0
20337.047 3
20337.724 3
20338.401 0
20339.078 1
20339.755 2
20340.433 4
20341.110 2
20341.787 2
20342.464 2
20343.142 0
20343.819 1
20344.496 1
20345.174 2
20345.851 4
20346.528 1
20347.206 8
20347.883 6
20348.560 4
20349.238 3
20349.915 2
20350.593 2
20351.270 3
20351.947 3
20352.625 0
20353.302 3
20353.980 8
20354.657 3
20355.335 1
20356.012 3
20356.690 1
20357.367 7
20358.045 7
20358.722 6
20359.400 3
20360.077 10
20360.755 7
20361.432 3
20362.110 1
20362.788 0
20363.465 1
20364.143 4
20364.821 5
20365.498 2
20366.176 3
20366.854 1
20367.531 6
20368.209 5
20368.887 1
20369.564 3
20370.242 2
20370.920 4
20371.598 3
20372.275 0
20372.953 4
20373.631 3
20374.309 2
20374.986 2
20375.664 5
20376.342 5
20377.020 7
20377.698 15
20378.376 5
20379.053 1
20379.731 2
20380.409 2
20381.087 1
20381.765 2
20382.443 3
20383.121 3
20383.799 1
20384.477 1
20385.155 5
20385.833 5
20386.511 4
20387.189 3
20387.867 1
20388.545 2
20389.223 2
20389.901 10
20390.579 2
20391.257 0
20391.935 1
20392.613 0
20393.291 1
20393.970 17
20394.648 14
20395.326 10
20396.004 5
20396.682 3
20397.360 1
20398.039 2
20398.717 3
20399.395 4
20400.073 0
20400.751 0
20401.430 4
20402.108 1
20402.786 1
20403.464 3
20404.143 5
20404.821 4
20405.499 7
20406.178 4
20406.856 5
20407.534 4
20408.213 4
20408.891 2
20409.569 4
20410.248 1
20410.926 1
20411.605 1
20412.283 3
20412.961 3
20413.640 3
20414.318 2
20414.997 0
20415.675 1
20416.354 2
20417.032 4
20417.711 2
20418.389 3
20419.068 1
20419.746 4
20420.425 1
20421.104 0
20421.782 4
20422.461 8
20423.139 5
20423.818 4
20424.497 2
20425.175 2
20425.854 0
20426.533 4
20427.211 3
20427.890 4
20428.569 2
20429.247 4
20429.926 9
20430.605 3
20431.284 6
20431.962 2
20432.641 5
20433.320 7
20433.999 4
20434.677 6
20435.356 4
20436.035 3
20436.714 2
20437.393 3
20438.072 3
20438.750 1
20439.429 4
20440.108 9
20440.787 8
20441.466 2
20442.145 4
20442.824 3
20443.503 3
20444.182 2
20444.861 0
20445.540 2
20446.219 1
20446.898 2
20447.577 3
20448.256 3
20448.935 2
20449.614 1
20450.293 2
20450.972 2
20451.651 4
20452.330 5
20453.009 4
20453.688 4
20454.367 5
20455.046 2
20455.726 3
20456.405 1
20457.084 4
20457.763 7
20458.442 3
20459.121 1
20459.801 3
20460.480 1
20461.159 0
20461.838 1
20462.518 0
20463.197 2
20463.876 4
20464.555 6
20465.235 4
20465.914 6
20466.593 4
20467.273 2
20467.952 0
20468.631 2
20469.311 3
20469.990 2
20470.670 6
20471.349 5
20472.028 1
20472.708 3
20473.387 3
20474.067 3
20474.746 6
20475.426 6
20476.105 2
20476.785 0
20477.464 0
20478.144 1
20478.823 1
20479.503 1
20480.182 1
20480.862 3
20481.541 2
20482.221 2
20482.901 3
20483.580 3
20484.260 2
20484.939 0
20485.619 1
20486.299 0
20486.978 1
20487.658 1
20488.338 4
20489.017 3
20489.697 3
20490.377 5
20491.057 1
20491.736 3
20492.416 7
20493.096 7
20493.776 6
20494.455 4
20495.135 2
20495.815 2
20496.495 0
20497.175 0
20497.854 6
20498.534 3
20499.214 1
20499.894 8
20500.574 3
20501.254 1
20501.934 5
20502.614 5
20503.294 3
20503.974 3
20504.654 2
20505.333 1
20506.013 3
20506.693 1
20507.373 3
20508.053 3
20508.733 0
20509.414 0
20510.094 3
20510.774 5
20511.454 5
20512.134 5
20512.814 1
20513.494 9
20514.174 7
20514.854 5
20515.534 3
20516.214 2
20516.895 3
20517.575 5
20518.255 3
20518.935 3
20519.615 3
20520.296 4
20520.976 9
20521.656 5
20522.336 2
20523.017 6
20523.697 5
20524.377 2
20525.057 0
20525.738 2
20526.418 2
20527.098 5
20527.779 2
20528.459 6
20529.139 12
20529.820 6
20530.500 4
20531.180 1
20531.861 7
20532.541 2
20533.222 2
20533.902 2
20534.583 0
20535.263 0
20535.944 1
20536.624 1
20537.305 6
20537.985 3
20538.666 2
20539.346 5
20540.027 8
20540.707 7
20541.388 6
20542.068 2
20542.749 1
20543.429 2
20544.110 1
20544.791 4
20545.471 0
20546.152 0
20546.833 0
20547.513 0
20548.194 0
20548.875 3
20549.555 8
20550.236 2
20550.917 2
20551.597 6
20552.278 7
20552.959 4
20553.640 4
20554.320 1
20555.001 1
20555.682 3
20556.363 1
20557.044 4
20557.725 2
20558.405 7
20559.086 8
20559.767 3
20560.448 3
20561.129 1
20561.810 1
20562.491 4
20563.172 5
20563.853 9
20564.533 9
20565.214 6
20565.895 3
20566.576 2
20567.257 4
20567.938 3
20568.619 1
20569.300 3
20569.981 1
20570.662 0
20571.344 5
20572.025 6
20572.706 9
20573.387 6
20574.068 4
20574.749 2
20575.430 1
20576.111 2
20576.792 8
20577.474 3
20578.155 5
20578.836 4
20579.517 10
20580.198 10
20580.879 12
20581.561 4
20582.242 3
20582.923 5
20583.604 3
20584.286 3
20584.967 1
20585.648 1
20586.330 1
20587.011 2
20587.692 2
20588.374 6
20589.055 9
20589.736 18
20590.418 12
20591.099 5
20591.780 6
20592.462 5
20593.143 6
20593.825 1
20594.506 0
20595.188 1
20595.869 2
20596.550 3
20597.232 3
20597.913 2
20598.595 4
20599.276 4
20599.958 2
20600.640 3
20601.321 4
20602.003 2
20602.684 2
20603.366 0
20604.047 1
20604.729 5
20605.411 6
20606.092 7
20606.774 3
20607.456 1
20608.137 10
20608.819 3
20609.501 1
20610.182 3
20610.864 1
20611.546 6
20612.227 7
20612.909 2
20613.591 6
20614.273 2
20614.954 3
20615.636 4
20616.318 0
20617.000 3
20617.682 7
20618.363 5
20619.045 1
20619.727 1
20620.409 1
20621.091 1
20621.773 3
20622.455 1
20623.137 0
20623.819 2
20624.500 3
20625.182 3
20625.864 5
20626.546 3
20627.228 2
20627.910 2
20628.592 3
20629.274 9
20629.956 8
20630.638 5
20631.320 2
20632.002 2
20632.685 1
20633.367 6
20634.049 4
20634.731 1
20635.413 2
20636.095 2
20636.777 4
20637.459 5
20638.142 4
20638.824 1
20639.506 1
20640.188 0
20640.870 1
20641.552 2
20642.235 2
20642.917 3
20643.599 4
20644.281 12
20644.964 9
20645.646 12
20646.328 7
20647.011 5
20647.693 5
20648.375 6
20649.058 6
20649.740 4
20650.422 4
20651.105 4
20651.787 4
20652.469 4
20653.152 4
20653.834 4
20654.517 7
20655.199 6
20655.882 5
20656.564 3
20657.246 2
20657.929 2
20658.611 2
20659.294 1
20659.976 2
20660.659 3
20661.342 5
20662.024 5
20662.707 3
20663.389 2
20664.072 4
20664.754 3
20665.437 3
20666.120 0
20666.802 2
20667.485 2
20668.168 1
20668.850 0
20669.533 2
20670.216 0
20670.898 1
20671.581 0
20672.264 2
20672.946 3
20673.629 2
20674.312 1
20674.995 1
20675.677 9
20676.360 4
20677.043 1
20677.726 6
20678.409 3
20679.092 4
20679.774 0
20680.457 2
20681.140 1
20681.823 2
20682.506 2
20683.189 1
20683.872 1
20684.555 6
20685.238 5
20685.920 8
20686.603 8
20687.286 5
20687.969 2
20688.652 1
20689.335 1
20690.018 1
20690.701 2
20691.384 3
20692.067 3
20692.751 7
20693.434 5
20694.117 1
20694.800 1
20695.483 5
20696.166 7
20696.849 3
20697.532 4
20698.215 2
20698.899 3
20699.582 6
20700.265 2
20700.948 0
20701.631 3
20702.315 2
20702.998 0
20703.681 0
20704.364 0
20705.047 0
20705.731 1
20706.414 2
20707.097 2
20707.781 3
20708.464 2
20709.147 4
20709.831 0
20710.514 4
20711.197 5
20711.881 4
20712.564 2
20713.247 2
20713.931 4
20714.614 5
20715.298 3
20715.981 5
20716.665 3
20717.348 4
20718.032 3
20718.715 1
20719.399 4
20720.082 3
20720.766 2
20721.449 7
20722.133 3
20722.816 1
20723.500 1
20724.183 1
20724.867 0
20725.550 1
20726.234 2
20726.918 2
20727.601 2
20728.285 3
20728.969 4
20729.652 6
20730.336 4
20731.020 5
20731.703 2
20732.387 3
20733.071 0
20733.755 2
20734.438 3
20735.122 3
20735.806 2
20736.490 2
20737.173 2
20737.857 0
20738.541 1
20739.225 0
20739.909 1
20740.592 3
20741.276 1
20741.960 1
20742.644 0
20743.328 7
20744.012 9
20744.696 7
20745.380 4
20746.064 4
20746.748 6
20747.432 6
20748.116 4
20748.799 2
20749.483 3
20750.167 3
20750.851 6
20751.536 3
20752.220 3
20752.904 3
20753.588 0
20754.272 2
20754.956 1
20755.640 1
20756.324 1
20757.008 1
20757.692 2
20758.376 0
20759.061 1
20759.745 1
20760.429 2
20761.113 2
20761.797 3
20762.481 4
20763.166 0
20763.850 2
20764.534 9
20765.218 2
20765.903 1
20766.587 3
20767.271 4
20767.955 2
20768.640 3
20769.324 0
20770.008 0
20770.693 4
20771.377 2
20772.061 4
20772.746 3
20773.430 5
20774.115 2
20774.799 1
20775.483 5
20776.168 2
20776.852 2
20777.537 2
20778.221 3
20778.906 2
20779.590 2
20780.275 1
20780.959 5
20781.644 6
20782.328 2
20783.013 3
20783.697 4
20784.382 6
20785.066 7
20785.751 5
20786.436 5
20787.120 11
20787.805 6
20788.490 2
20789.174 1
20789.859 2
20790.543 4
20791.228 8
20791.913 5
20792.598 5
20793.282 2
20793.967 0
20794.652 2
20795.336 2
20796.021 1
20796.706 2
20797.391 3
20798.076 1
20798.760 5
20799.445 5
20800.130 3
20800.815 2
20801.500 1
20802.184 0
20802.869 1
20803.554 2
20804.239 6
20804.924 3
20805.609 4
20806.294 2
20806.979 1
20807.664 0
20808.349 1
20809.034 1
20809.719 3
20810.404 6
20811.089 5
20811.774 1
20812.459 2
20813.144 0
20813.829 1
20814.514 2
20815.199 2
20815.884 2
20816.569 1
20817.254 5
20817.939 11
20818.624 7
20819.310 7
20819.995 8
20820.680 3
20821.365 2
20822.050 1
20822.735 2
20823.421 3
20824.106 2
20824.791 0
20825.476 2
20826.162 0
20826.847 2
20827.532 3
20828.217 3
20828.903 2
20829.588 2
20830.273 3
20830.959 3
20831.644 2
20832.329 2
20833.015 3
20833.700 2
20834.385 3
20835.071 3
20835.756 2
20836.442 7
20837.127 7
20837.813 5
20838.498 1
20839.183 0
20839.869 2
20840.554 1
20841.240 0
20841.925 0
20842.611 3
20843.296 1
20843.982 1
20844.668 1
20845.353 2
20846.039 8
20846.724 10
20847.410 9
20848.095 5
20848.781 2
20849.467 3
20850.152 1
20850.838 1
20851.524 7
20852.209 7
20852.895 3
20853.581 6
20854.266 6
20854.952 5
20855.638 6
20856.324 2
20857.009 0
20857.695 8
20858.381 5
20859.067 7
20859.753 8
20860.438 4
20861.124 6
20861.810 3
20862.496 3
20863.182 12
20863.868 11
20864.553 5
20865.239 4
20865.925 3
20866.611 1
20867.297 2
20867.983 0
20868.669 2
20869.355 4
20870.041 2
20870.727 3
20871.413 1
20872.099 2
20872.785 5
20873.471 8
20874.157 6
20874.843 6
20875.529 0
20876.215 1
20876.901 1
20877.587 0
20878.273 2
20878.960 2
20879.646 0
20880.332 0
20881.018 1
20881.704 4
20882.390 3
20883.076 3
20883.763 3
20884.449 4
20885.135 2
20885.821 2
20886.508 1
20887.194 0
20887.880 0
20888.566 1
20889.253 0
20889.939 0
20890.625 4
20891.312 5
20891.998 2
20892.684 0
20893.371 1
20894.057 0
20894.743 2
20895.430 1
20896.116 1
20896.802 4
20897.489 3
20898.175 3
20898.862 0
20899.548 7
20900.235 7
20900.921 8
20901.608 5
20902.294 2
20902.981 0
20903.667 1
20904.354 5
20905.040 13
20905.727 5
20906.413 3
20907.100 1
20907.787 4
20908.473 2
20909.160 4
20909.846 7
20910.533 5
20911.220 2
20911.906 2
20912.593 6
20913.280 5
20913.966 13
20914.653 11
20915.340 9
20916.026 6
20916.713 3
20917.400 4
20918.087 3
20918.773 4
20919.460 1
20920.147 2
20920.834 1
20921.521 4
20922.207 3
20922.894 1
20923.581 6
20924.268 3
20924.955 4
20925.642 1
20926.329 3
20927.016 2
20927.702 5
20928.389 2
20929.076 0
20929.763 1
20930.450 6
20931.137 3
20931.824 5
20932.511 12
20933.198 5
20933.885 0
20934.572 2
20935.259 2
20935.946 3
20936.633 2
20937.320 6
20938.008 0
20938.695 1
20939.382 2
20940.069 3
20940.756 6
20941.443 2
20942.130 5
20942.817 6
20943.505 6
20944.192 6
20944.879 5
20945.566 3
20946.253 3
20946.941 7
20947.628 2
20948.315 2
20949.002 1
20949.690 2
20950.377 0
20951.064 0
20951.752 0
20952.439 2
20953.126 6
20953.814 4
20954.501 2
20955.188 2
20955.876 1
20956.563 3
20957.250 6
20957.938 2
20958.625 2
20959.313 0
20960.000 0
20960.688 2
20961.375 4
20962.063 3
20962.750 0
20963.438 3
20964.125 4
20964.813 7
20965.500 3
20966.188 2
20966.875 4
20967.563 2
20968.250 1
20968.938 1
20969.625 0
20970.313 3
20971.001 4
20971.688 0
20972.376 3
20973.064 4
20973.751 3
20974.439 2
20975.127 2
20975.814 1
20976.502 19
20977.190 20
20977.878 10
20978.565 7
20979.253 6
20979.941 4
20980.629 4
20981.316 2
20982.004 2
20982.692 2
20983.380 1
20984.068 3
20984.756 2
20985.443 2
20986.131 5
20986.819 3
20987.507 1
20988.195 1
20988.883 3
20989.571 2
20990.259 6
20990.947 3
20991.635 1
20992.323 4
20993.011 1
20993.699 1
20994.387 5
20995.075 2
20995.763 2
20996.451 5
20997.139 5
20997.827 4
20998.515 6
20999.203 4
20999.891 4
21000.579 4
21001.267 2
21001.955 1
21002.644 3
21003.332 1
21004.020 1
21004.708 6
21005.396 6
21006.084 4
21006.773 6
21007.461 6
21008.149 5
21008.837 2
21009.526 2
21010.214 4
21010.902 5
21011.590 3
21012.279 4
21012.967 1
21013.655 2
21014.344 5
21015.032 4
21015.720 2
21016.409 5
21017.097 1
21017.785 3
21018.474 1
21019.162 4
21019.851 2
21020.539 7
21021.228 2
21021.916 4
21022.604 6
21023.293 6
21023.981 4
21024.670 3
21025.358 1
21026.047 2
21026.735 4
21027.424 0
21028.113 1
21028.801 1
21029.490 2
21030.178 0
21030.867 0
21031.556 5
21032.244 3
21032.933 6
21033.621 4
21034.310 2
21034.999 1
21035.687 3
21036.376 1
21037.065 1
21037.754 5
21038.442 2
21039.131 2
21039.820 0
21040.508 0
21041.197 0
21041.886 6
21042.575 7
21043.264 7
21043.952 4
21044.641 2
21045.330 3
21046.019 8
21046.708 3
21047.397 2
21048.086 1
21048.774 2
21049.463 2
21050.152 3
21050.841 2
21051.530 1
21052.219 5
21052.908 4
21053.597 3
21054.286 0
21054.975 1
21055.664 7
21056.353 3
21057.042 4
21057.731 3
21058.420 3
21059.109 5
21059.798 4
21060.487 8
21061.176 14
21061.866 11
21062.555 13
21063.244 9
21063.933 13
21064.622 8
21065.311 2
21066.000 4
21066.690 1
21067.379 0
21068.068 0
21068.757 2
21069.446 5
21070.136 2
21070.825 1
21071.514 3
21072.204 1
21072.893 1
21073.582 5
21074.271 2
21074.961 3
21075.650 4
21076.339 5
21077.029 0
21077.718 4
21078.407 4
21079.097 4
21079.786 1
21080.476 2
21081.165 4
21081.855 5
21082.544 3
21083.233 4
21083.923 2
21084.612 1
21085.302 0
21085.991 1
21086.681 5
21087.370 20
21088.060 19
21088.749 12
21089.439 8
21090.129 5
21090.818 2
21091.508 0
21092.197 2
21092.887 4
21093.577 8
21094.266 3
21094.956 4
21095.646 6
21096.335 8
21097.025 1
21097.715 4
21098.404 8
21099.094 4
21099.784 4
21100.473 3
21101.163 5
21101.853 3
21102.543 4
21103.233 3
21103.922 3
21104.612 5
21105.302 6
21105.992 4
21106.682 2
21107.371 2
21108.061 3
21108.751 4
21109.441 2
21110.131 6
21110.821 3
21111.511 3
21112.201 0
21112.891 0
21113.581 3
21114.271 5
21114.961 3
21115.651 6
21116.341 5
21117.031 4
21117.721 1
21118.411 0
21119.101 4
21119.791 5
21120.481 4
21121.171 0
21121.861 1
21122.551 4
21123.241 5
21123.931 2
21124.621 0
21125.311 0
21126.002 6
21126.692 2
21127.382 2
21128.072 2
21128.762 9
21129.453 5
21130.143 3
21130.833 5
21131.523 6
21132.213 6
21132.904 4
21133.594 2
21134.284 1
21134.975 3
21135.665 4
21136.355 3
21137.046 4
21137.736 5
21138.426 7
21139.117 6
21139.807 7
21140.497 8
21141.188 6
21141.878 4
21142.569 2
21143.259 2
21143.950 0
21144.640 3
21145.330 2
21146.021 4
21146.711 5
21147.402 5
21148.092 5
21148.783 1
21149.473 0
21150.164 5
21150.855 6
21151.545 4
21152.236 2
21152.926 3
21153.617 2
21154.308 3
21154.998 0
21155.689 1
21156.379 1
21157.070 2
21157.761 5
21158.451 5
21159.142 3
21159.833 4
21160.524 12
21161.214 7
21161.905 6
21162.596 6
21163.287 2
21163.977 5
21164.668 4
21165.359 4
21166.050 4
21166.740 3
21167.431 2
21168.122 2
21168.813 4
21169.504 5
21170.195 6
21170.886 6
21171.577 6
21172.267 6
21172.958 3
21173.649 4
21174.340 3
21175.031 5
21175.722 6
21176.413 0
21177.104 0
21177.795 5
21178.486 2
21179.177 0
21179.868 1
21180.559 2
21181.250 1
21181.941 6
21182.632 3
21183.323 0
21184.015 2
21184.706 2
21185.397 1
21186.088 1
21186.779 3
21187.470 5
21188.161 4
21188.853 3
21189.544 4
21190.235 8
21190.926 7
21191.617 4
21192.309 2
21193.000 1
21193.691 1
21194.382 1
21195.074 0
21195.765 1
21196.456 1
21197.147 1
21197.839 2
21198.530 15
21199.221 11
21199.913 7
21200.604 6
21201.296 4
21201.987 2
21202.678 2
21203.370 1
21204.061 0
21204.753 3
21205.444 2
21206.136 5
21206.827 3
21207.518 7
21208.210 2
21208.901 1
21209.593 2
21210.285 4
21210.976 1
21211.668 3
21212.359 3
21213.051 2
21213.742 3
21214.434 1
21215.126 3
21215.817 1
21216.509 2
21217.200 1
21217.892 1
21218.584 1
21219.275 2
21219.967 1
21220.659 1
21221.350 0
21222.042 0
21222.734 1
21223.426 1
21224.117 1
21224.809 3
21225.501 4
21226.193 5
21226.884 6
21227.576 2
21228.268 2
21228.960 4
21229.652 3
21230.344 3
21231.035 2
21231.727 1
21232.419 3
21233.111 4
21233.803 3
21234.495 2
21235.187 1
21235.879 1
21236.571 3
21237.263 4
21237.955 11
21238.647 9
21239.339 5
21240.031 5
21240.723 2
21241.415 1
21242.107 0
21242.799 2
21243.491 8
21244.183 10
21244.875 5
21245.567 3
21246.259 4
21246.951 0
21247.644 0
21248.336 1
21249.028 0
21249.720 0
21250.412 1
21251.104 5
21251.797 4
21252.489 2
21253.181 1
21253.873 0
21254.565 1
21255.258 2
21255.950 2
21256.642 0
21257.335 6
21258.027 4
21258.719 1
21259.411 2
21260.104 5
21260.796 2
21261.488 5
21262.181 3
21262.873 3
21263.566 3
21264.258 4
21264.950 12
21265.643 7
21266.335 1
21267.028 0
21267.720 0
21268.413 3
21269.105 4
21269.798 3
21270.490 0
21271.183 1
21271.875 5
21272.568 7
21273.260 4
21273.953 1
21274.645 3
21275.338 9
21276.031 8
21276.723 8
21277.416 6
21278.108 1
21278.801 0
21279.494 1
21280.186 0
21280.879 3
21281.572 3
21282.264 1
21282.957 1
21283.650 3
21284.343 1
21285.035 1
21285.728 2
21286.421 0
21287.114 5
21287.806 2
21288.499 3
21289.192 3
21289.885 2
21290.578 5
21291.270 5
21291.963 5
21292.656 0
21293.349 8
21294.042 8
21294.735 3
21295.428 2
21296.121 3
21296.814 3
21297.506 1
21298.199 0
21298.892 0
21299.585 0
21300.278 0
21300.971 2
21301.664 3
21302.357 5
21303.050 4
21303.743 2
21304.437 5
21305.130 4
21305.823 1
21306.516 0
21307.209 3
21307.902 1
21308.595 2
21309.288 6
21309.981 12
21310.674 6
21311.368 4
21312.061 2
21312.754 3
21313.447 3
21314.140 3
21314.834 3
21315.527 3
21316.220 3
21316.913 11
21317.607 10
21318.300 6
21318.993 8
21319.687 2
21320.380 3
21321.073 3
21321.766 6
21322.460 2
21323.153 0
21323.847 0
21324.540 0
21325.233 0
21325.927 3
21326.620 4
21327.314 2
21328.007 1
21328.700 1
21329.394 1
21330.087 4
21330.781 7
21331.474 3
21332.168 1
21332.861 0
21333.555 0
21334.248 2
21334.942 0
21335.636 1
21336.329 5
21337.023 4
21337.716 0
21338.410 0
21339.103 0
21339.797 1
21340.491 4
21341.184 4
21341.878 2
21342.572 6
21343.265 4
21343.959 4
21344.653 6
21345.347 2
21346.040 3
21346.734 1
21347.428 1
21348.122 4
21348.815 2
21349.509 1
21350.203 1
21350.897 3
21351.590 4
21352.284 2
21352.978 2
21353.672 1
21354.366 5
21355.060 4
21355.754 4
21356.448 1
21357.141 4
21357.835 7
21358.529 4
21359.223 3
21359.917 2
21360.611 0
21361.305 3
21361.999 8
21362.693 4
21363.387 3
21364.081 2
21364.775 6
21365.469 5
21366.163 3
21366.857 4
21367.551 3
21368.245 2
21368.940 2
21369.634 2
21370.328 0
21371.022 4
21371.716 2
21372.410 4
21373.104 4
21373.799 7
21374.493 3
21375.187 1
21375.881 1
21376.575 4
21377.270 7
21377.964 6
21378.658 2
21379.352 5
21380.047 10
21380.741 2
21381.435 1
21382.130 1
21382.824 1
21383.518 1
21384.213 1
21384.907 1
21385.601 1
21386.296 6
21386.990 7
21387.684 5
21388.379 10
21389.073 9
21389.768 5
21390.462 5
21391.157 6
21391.851 7
21392.546 2
21393.240 2
21393.935 1
21394.629 0
21395.324 1
21396.018 0
21396.713 1
21397.407 0
21398.102 0
21398.796 0
21399.491 1
21400.186 0
21400.880 1
21401.575 5
21402.270 11
21402.964 9
21403.659 7
21404.353 5
21405.048 6
21405.743 3
21406.438 4
21407.132 7
21407.827 3
21408.522 2
21409.217 3
21409.911 3
21410.606 5
21411.301 2
21411.996 2
21412.690 3
21413.385 0
21414.080 2
21414.775 3
21415.470 6
21416.165 3
21416.860 0
21417.554 0
21418.249 3
21418.944 3
21419.639 6
21420.334 4
21421.029 3
21421.724 0
21422.419 0
21423.114 3
21423.809 0
21424.504 1
21425.199 1
21425.894 0
21426.589 1
21427.284 4
21427.979 3
21428.674 3
21429.369 2
21430.064 2
21430.759 7
21431.454 4
21432.150 3
21432.845 1
21433.540 1
21434.235 2
21434.930 3
21435.625 1
21436.321 5
21437.016 6
21437.711 3
21438.406 2
21439.101 2
21439.797 1
21440.492 3
21441.187 3
21441.882 0
21442.578 0
21443.273 1
21443.968 0
21444.664 3
21445.359 1
21446.054 3
21446.750 0
21447.445 3
21448.140 0
21448.836 1
21449.531 3
21450.227 4
21450.922 3
21451.618 4
21452.313 2
21453.008 3
21453.704 2
21454.399 3
21455.095 7
21455.790 6
21456.486 3
21457.181 3
21457.877 1
21458.573 0
21459.268 0
21459.964 0
21460.659 4
21461.355 2
21462.050 1
21462.746 0
21463.442 3
21464.137 2
21464.833 1
21465.529 1
21466.224 9
21466.920 12
21467.616 5
21468.311 2
21469.007 1
21469.703 3
21470.399 6
21471.094 4
21471.790 2
21472.486 0
21473.182 0
21473.877 1
21474.573 3
21475.269 1
21475.965 3
21476.661 1
21477.357 2
21478.052 1
21478.748 1
21479.444 4
21480.140 2
21480.836 0
21481.532 1
21482.228 2
21482.924 2
21483.620 0
21484.316 1
21485.012 1
21485.708 1
21486.404 3
21487.100 2
21487.796 4
21488.492 4
21489.188 0
21489.884 2
21490.580 1
21491.276 1
21491.972 1
21492.668 0
21493.364 4
21494.060 3
21494.757 2
21495.453 0
21496.149 0
21496.845 0
21497.541 0
21498.237 0
21498.934 0
21499.630 0
21500.326 0
