# Supplementary material for: LIMPIC: a computational method for the separation of protein MALDI-TOF-MS signals from noise
Source: BMC Bioinformatics. 2007 Mar 26;8:101. doi: 10.1186/1471-2105-8-101 (PMC1847688; doi:10.1186/1471-2105-8-101)
Supplement: Additional File 3 — Compressed archive of 30 text files, containing MALDI-TOF-MS data acquired from human plasma samples. [file 1471-2105-8-101-S3.zip › Plasma/P_11.txt]

4986.360 0
4986.696 0
4987.031 0
4987.367 0
4987.702 0
4988.038 0
4988.373 0
4988.709 0
4989.044 122
4989.380 114
4989.715 128
4990.051 142
4990.386 135
4990.722 141
4991.057 136
4991.393 130
4991.728 116
4992.064 136
4992.400 122
4992.735 135
4993.071 137
4993.407 136
4993.742 135
4994.078 106
4994.414 106
4994.749 97
4995.085 117
4995.421 145
4995.756 134
4996.092 143
4996.428 141
4996.764 142
4997.099 134
4997.435 109
4997.771 123
4998.107 142
4998.443 138
4998.778 117
4999.114 123
4999.450 144
4999.786 149
5000.122 139
5000.458 152
5000.794 153
5001.130 147
5001.465 113
5001.801 75
5002.137 89
5002.473 100
5002.809 110
5003.145 113
5003.481 136
5003.817 139
5004.153 132
5004.489 128
5004.825 120
5005.161 121
5005.497 101
5005.833 115
5006.169 125
5006.506 129
5006.842 126
5007.178 134
5007.514 100
5007.850 103
5008.186 131
5008.522 151
5008.858 139
5009.195 123
5009.531 121
5009.867 150
5010.203 106
5010.539 95
5010.876 108
5011.212 100
5011.548 106
5011.884 112
5012.221 99
5012.557 104
5012.893 95
5013.230 128
5013.566 129
5013.902 119
5014.239 113
5014.575 114
5014.911 97
5015.248 85
5015.584 94
5015.920 106
5016.257 83
5016.593 78
5016.930 90
5017.266 109
5017.603 97
5017.939 75
5018.276 77
5018.612 61
5018.949 75
5019.285 87
5019.622 71
5019.958 83
5020.295 93
5020.631 80
5020.968 77
5021.304 90
5021.641 63
5021.978 71
5022.314 104
5022.651 113
5022.987 112
5023.324 89
5023.661 75
5023.997 101
5024.334 109
5024.671 117
5025.007 93
5025.344 93
5025.681 99
5026.018 88
5026.354 80
5026.691 73
5027.028 95
5027.365 102
5027.702 103
5028.038 97
5028.375 103
5028.712 70
5029.049 86
5029.386 76
5029.723 114
5030.059 79
5030.396 86
5030.733 81
5031.070 95
5031.407 67
5031.744 71
5032.081 62
5032.418 85
5032.755 92
5033.092 85
5033.429 65
5033.766 66
5034.103 86
5034.440 79
5034.777 77
5035.114 93
5035.451 94
5035.788 87
5036.125 76
5036.462 62
5036.799 92
5037.136 90
5037.473 97
5037.811 100
5038.148 74
5038.485 74
5038.822 89
5039.159 82
5039.496 79
5039.834 71
5040.171 69
5040.508 93
5040.845 69
5041.183 68
5041.520 77
5041.857 80
5042.194 96
5042.532 120
5042.869 119
5043.206 100
5043.544 79
5043.881 85
5044.218 105
5044.556 114
5044.893 118
5045.230 96
5045.568 74
5045.905 81
5046.243 77
5046.580 71
5046.917 77
5047.255 90
5047.592 133
5047.930 148
5048.267 153
5048.605 105
5048.942 123
5049.280 111
5049.617 90
5049.955 88
5050.292 89
5050.630 89
5050.968 92
5051.305 96
5051.643 103
5051.980 114
5052.318 110
5052.656 121
5052.993 82
5053.331 93
5053.669 99
5054.006 68
5054.344 73
5054.682 73
5055.019 88
5055.357 118
5055.695 116
5056.033 80
5056.370 84
5056.708 91
5057.046 84
5057.384 80
5057.721 63
5058.059 74
5058.397 92
5058.735 68
5059.073 74
5059.411 80
5059.748 75
5060.086 83
5060.424 92
5060.762 97
5061.100 112
5061.438 106
5061.776 143
5062.114 134
5062.452 135
5062.790 115
5063.128 169
5063.466 156
5063.804 141
5064.142 125
5064.480 126
5064.818 160
5065.156 139
5065.494 142
5065.832 140
5066.170 153
5066.508 181
5066.846 168
5067.184 174
5067.522 159
5067.861 202
5068.199 219
5068.537 197
5068.875 205
5069.213 219
5069.551 192
5069.890 192
5070.228 220
5070.566 192
5070.904 185
5071.243 166
5071.581 201
5071.919 215
5072.257 181
5072.596 163
5072.934 148
5073.272 164
5073.611 154
5073.949 152
5074.287 164
5074.626 175
5074.964 143
5075.302 111
5075.641 154
5075.979 149
5076.318 151
5076.656 138
5076.995 135
5077.333 123
5077.671 107
5078.010 108
5078.348 120
5078.687 149
5079.025 146
5079.364 129
5079.703 116
5080.041 100
5080.380 98
5080.718 91
5081.057 102
5081.395 117
5081.734 131
5082.073 124
5082.411 91
5082.750 94
5083.088 86
5083.427 91
5083.766 90
5084.104 100
5084.443 74
5084.782 86
5085.121 92
5085.459 82
5085.798 77
5086.137 69
5086.476 62
5086.814 62
5087.153 65
5087.492 52
5087.831 57
5088.169 87
5088.508 121
5088.847 120
5089.186 91
5089.525 70
5089.864 68
5090.203 57
5090.541 64
5090.880 69
5091.219 92
5091.558 94
5091.897 101
5092.236 85
5092.575 85
5092.914 97
5093.253 118
5093.592 110
5093.931 99
5094.270 81
5094.609 67
5094.948 95
5095.287 97
5095.626 81
5095.965 72
5096.304 95
5096.643 104
5096.983 90
5097.322 90
5097.661 102
5098.000 82
5098.339 97
5098.678 81
5099.017 87
5099.357 89
5099.696 85
5100.035 68
5100.374 72
5100.714 67
5101.053 72
5101.392 90
5101.731 83
5102.071 93
5102.410 87
5102.749 95
5103.088 114
5103.428 111
5103.767 107
5104.106 119
5104.446 147
5104.785 142
5105.125 136
5105.464 134
5105.803 120
5106.143 127
5106.482 101
5106.822 79
5107.161 110
5107.500 115
5107.840 137
5108.179 115
5108.519 91
5108.858 95
5109.198 100
5109.537 103
5109.877 112
5110.217 106
5110.556 115
5110.896 106
5111.235 87
5111.575 100
5111.914 86
5112.254 75
5112.594 99
5112.933 104
5113.273 82
5113.613 90
5113.952 80
5114.292 77
5114.632 80
5114.971 95
5115.311 85
5115.651 72
5115.991 106
5116.330 106
5116.670 75
5117.010 101
5117.350 95
5117.689 86
5118.029 92
5118.369 103
5118.709 90
5119.049 77
5119.389 80
5119.728 70
5120.068 52
5120.408 68
5120.748 82
5121.088 62
5121.428 61
5121.768 66
5122.108 81
5122.448 78
5122.788 90
5123.128 103
5123.468 91
5123.808 93
5124.148 80
5124.488 62
5124.828 112
5125.168 114
5125.508 110
5125.848 94
5126.188 78
5126.528 70
5126.868 102
5127.208 85
5127.548 82
5127.889 87
5128.229 98
5128.569 89
5128.909 103
5129.249 79
5129.589 68
5129.930 64
5130.270 72
5130.610 64
5130.950 73
5131.290 61
5131.631 47
5131.971 69
5132.311 81
5132.652 104
5132.992 101
5133.332 83
5133.673 76
5134.013 66
5134.353 54
5134.694 33
5135.034 48
5135.374 61
5135.715 76
5136.055 65
5136.396 91
5136.736 68
5137.076 83
5137.417 76
5137.757 70
5138.098 73
5138.438 80
5138.779 81
5139.119 83
5139.460 84
5139.800 96
5140.141 89
5140.481 93
5140.822 115
5141.163 91
5141.503 86
5141.844 88
5142.184 74
5142.525 59
5142.866 56
5143.206 63
5143.547 82
5143.888 77
5144.228 79
5144.569 80
5144.910 76
5145.250 102
5145.591 102
5145.932 89
5146.272 72
5146.613 81
5146.954 94
5147.295 93
5147.636 91
5147.976 83
5148.317 80
5148.658 75
5148.999 57
5149.340 64
5149.681 80
5150.021 91
5150.362 99
5150.703 91
5151.044 102
5151.385 105
5151.726 110
5152.067 98
5152.408 80
5152.749 67
5153.090 65
5153.431 73
5153.772 87
5154.113 92
5154.454 60
5154.795 58
5155.136 60
5155.477 77
5155.818 90
5156.159 83
5156.500 88
5156.841 86
5157.182 88
5157.523 87
5157.864 93
5158.206 96
5158.547 78
5158.888 83
5159.229 76
5159.570 61
5159.911 87
5160.253 80
5160.594 66
5160.935 75
5161.276 78
5161.618 76
5161.959 64
5162.300 51
5162.641 64
5162.983 79
5163.324 73
5163.665 63
5164.007 61
5164.348 78
5164.689 80
5165.031 77
5165.372 80
5165.713 72
5166.055 76
5166.396 112
5166.738 115
5167.079 109
5167.421 103
5167.762 119
5168.103 129
5168.445 132
5168.786 126
5169.128 119
5169.469 116
5169.811 120
5170.152 119
5170.494 115
5170.836 162
5171.177 173
5171.519 194
5171.860 183
5172.202 140
5172.544 144
5172.885 123
5173.227 136
5173.568 114
5173.910 120
5174.252 132
5174.593 133
5174.935 127
5175.277 117
5175.619 116
5175.960 98
5176.302 108
5176.644 123
5176.985 109
5177.327 85
5177.669 100
5178.011 124
5178.353 129
5178.694 115
5179.036 117
5179.378 124
5179.720 129
5180.062 133
5180.404 120
5180.746 107
5181.087 103
5181.429 110
5181.771 113
5182.113 103
5182.455 105
5182.797 80
5183.139 76
5183.481 95
5183.823 104
5184.165 115
5184.507 140
5184.849 117
5185.191 98
5185.533 105
5185.875 120
5186.217 153
5186.559 134
5186.901 99
5187.243 77
5187.586 86
5187.928 93
5188.270 90
5188.612 77
5188.954 80
5189.296 116
5189.638 123
5189.981 113
5190.323 97
5190.665 105
5191.007 102
5191.350 122
5191.692 103
5192.034 84
5192.376 104
5192.719 120
5193.061 111
5193.403 114
5193.745 116
5194.088 95
5194.430 95
5194.772 89
5195.115 118
5195.457 120
5195.800 92
5196.142 92
5196.484 109
5196.827 118
5197.169 106
5197.512 103
5197.854 110
5198.196 107
5198.539 126
5198.881 103
5199.224 106
5199.566 104
5199.909 82
5200.251 76
5200.594 70
5200.937 63
5201.279 77
5201.622 90
5201.964 109
5202.307 116
5202.649 88
5202.992 103
5203.335 83
5203.677 72
5204.020 64
5204.363 70
5204.705 70
5205.048 105
5205.391 106
5205.733 112
5206.076 94
5206.419 80
5206.762 95
5207.104 107
5207.447 112
5207.790 105
5208.133 98
5208.475 95
5208.818 93
5209.161 82
5209.504 64
5209.847 78
5210.190 77
5210.532 69
5210.875 69
5211.218 89
5211.561 93
5211.904 91
5212.247 95
5212.590 78
5212.933 83
5213.276 65
5213.619 65
5213.962 68
5214.305 58
5214.648 82
5214.991 69
5215.334 67
5215.677 69
5216.020 84
5216.363 90
5216.706 75
5217.049 84
5217.392 68
5217.735 81
5218.078 95
5218.421 89
5218.765 78
5219.108 75
5219.451 84
5219.794 86
5220.137 93
5220.480 69
5220.824 60
5221.167 46
5221.510 61
5221.853 67
5222.197 63
5222.540 65
5222.883 68
5223.226 61
5223.570 60
5223.913 43
5224.256 79
5224.600 73
5224.943 70
5225.286 53
5225.630 40
5225.973 50
5226.316 54
5226.660 60
5227.003 61
5227.347 75
5227.690 72
5228.033 73
5228.377 87
5228.720 67
5229.064 51
5229.407 62
5229.751 67
5230.094 57
5230.438 52
5230.781 53
5231.125 75
5231.468 58
5231.812 59
5232.156 70
5232.499 62
5232.843 58
5233.186 51
5233.530 64
5233.874 67
5234.217 54
5234.561 61
5234.905 52
5235.248 65
5235.592 58
5235.936 48
5236.279 49
5236.623 57
5236.967 56
5237.311 67
5237.654 87
5237.998 70
5238.342 70
5238.686 75
5239.029 69
5239.373 75
5239.717 84
5240.061 84
5240.405 83
5240.749 88
5241.092 81
5241.436 83
5241.780 89
5242.124 64
5242.468 59
5242.812 62
5243.156 63
5243.500 71
5243.844 64
5244.188 50
5244.532 53
5244.876 64
5245.220 72
5245.564 67
5245.908 99
5246.252 108
5246.596 71
5246.940 61
5247.284 51
5247.628 56
5247.972 74
5248.316 84
5248.660 98
5249.005 88
5249.349 85
5249.693 87
5250.037 76
5250.381 87
5250.725 93
5251.070 97
5251.414 86
5251.758 68
5252.102 64
5252.446 59
5252.791 57
5253.135 58
5253.479 63
5253.823 49
5254.168 54
5254.512 54
5254.856 41
5255.201 86
5255.545 61
5255.889 51
5256.234 53
5256.578 52
5256.923 61
5257.267 73
5257.611 84
5257.956 70
5258.300 59
5258.645 72
5258.989 77
5259.334 100
5259.678 87
5260.023 76
5260.367 100
5260.712 126
5261.056 121
5261.401 126
5261.745 99
5262.090 94
5262.434 81
5262.779 107
5263.123 96
5263.468 97
5263.813 103
5264.157 98
5264.502 103
5264.847 111
5265.191 126
5265.536 122
5265.881 100
5266.225 103
5266.570 76
5266.915 86
5267.259 102
5267.604 93
5267.949 67
5268.294 51
5268.638 88
5268.983 84
5269.328 63
5269.673 57
5270.018 50
5270.362 70
5270.707 82
5271.052 79
5271.397 56
5271.742 51
5272.087 53
5272.432 50
5272.776 67
5273.121 57
5273.466 66
5273.811 83
5274.156 64
5274.501 57
5274.846 65
5275.191 60
5275.536 83
5275.881 96
5276.226 81
5276.571 80
5276.916 76
5277.261 71
5277.606 84
5277.951 80
5278.296 66
5278.642 65
5278.987 84
5279.332 104
5279.677 135
5280.022 131
5280.367 87
5280.712 94
5281.058 99
5281.403 91
5281.748 77
5282.093 93
5282.438 92
5282.784 76
5283.129 71
5283.474 70
5283.819 86
5284.165 106
5284.510 99
5284.855 94
5285.201 91
5285.546 92
5285.891 65
5286.237 81
5286.582 78
5286.927 93
5287.273 116
5287.618 99
5287.963 81
5288.309 71
5288.654 86
5289.000 93
5289.345 106
5289.691 90
5290.036 83
5290.382 85
5290.727 93
5291.073 97
5291.418 98
5291.764 94
5292.109 109
5292.455 91
5292.800 65
5293.146 83
5293.491 85
5293.837 92
5294.183 98
5294.528 83
5294.874 73
5295.219 50
5295.565 49
5295.911 83
5296.256 72
5296.602 75
5296.948 75
5297.294 75
5297.639 76
5297.985 91
5298.331 89
5298.676 98
5299.022 94
5299.368 81
5299.714 69
5300.060 77
5300.405 73
5300.751 83
5301.097 74
5301.443 85
5301.789 101
5302.135 99
5302.480 95
5302.826 80
5303.172 74
5303.518 88
5303.864 72
5304.210 44
5304.556 49
5304.902 66
5305.248 72
5305.594 82
5305.940 96
5306.286 68
5306.632 84
5306.978 88
5307.324 78
5307.670 73
5308.016 66
5308.362 51
5308.708 41
5309.054 50
5309.400 84
5309.746 74
5310.093 81
5310.439 76
5310.785 86
5311.131 82
5311.477 82
5311.823 85
5312.170 58
5312.516 68
5312.862 61
5313.208 68
5313.554 70
5313.901 52
5314.247 54
5314.593 70
5314.940 92
5315.286 97
5315.632 80
5315.978 74
5316.325 59
5316.671 51
5317.017 64
5317.364 86
5317.710 82
5318.057 76
5318.403 60
5318.749 41
5319.096 65
5319.442 66
5319.789 58
5320.135 58
5320.482 61
5320.828 67
5321.174 55
5321.521 52
5321.867 68
5322.214 69
5322.561 68
5322.907 85
5323.254 74
5323.600 70
5323.947 64
5324.293 72
5324.640 81
5324.987 90
5325.333 87
5325.680 82
5326.026 75
5326.373 61
5326.720 57
5327.066 55
5327.413 72
5327.760 76
5328.107 70
5328.453 61
5328.800 68
5329.147 66
5329.493 65
5329.840 62
5330.187 59
5330.534 48
5330.881 83
5331.227 96
5331.574 78
5331.921 61
5332.268 66
5332.615 80
5332.962 64
5333.309 66
5333.655 76
5334.002 81
5334.349 73
5334.696 84
5335.043 81
5335.390 64
5335.737 81
5336.084 71
5336.431 46
5336.778 42
5337.125 51
5337.472 60
5337.819 52
5338.166 45
5338.513 67
5338.860 100
5339.207 91
5339.554 70
5339.901 70
5340.248 70
5340.596 71
5340.943 66
5341.290 55
5341.637 62
5341.984 50
5342.331 42
5342.679 53
5343.026 50
5343.373 66
5343.720 71
5344.067 73
5344.415 81
5344.762 74
5345.109 65
5345.456 74
5345.804 96
5346.151 68
5346.498 74
5346.846 65
5347.193 70
5347.540 65
5347.888 60
5348.235 79
5348.582 81
5348.930 88
5349.277 102
5349.625 86
5349.972 59
5350.319 58
5350.667 65
5351.014 76
5351.362 70
5351.709 71
5352.057 64
5352.404 55
5352.752 46
5353.099 53
5353.447 75
5353.794 69
5354.142 55
5354.489 49
5354.837 48
5355.185 48
5355.532 38
5355.880 60
5356.227 82
5356.575 92
5356.923 83
5357.270 95
5357.618 93
5357.966 74
5358.313 65
5358.661 88
5359.009 109
5359.357 83
5359.704 61
5360.052 92
5360.400 85
5360.748 82
5361.095 89
5361.443 74
5361.791 94
5362.139 86
5362.487 82
5362.834 99
5363.182 83
5363.530 88
5363.878 80
5364.226 81
5364.574 73
5364.922 63
5365.270 68
5365.618 57
5365.966 46
5366.313 58
5366.661 60
5367.009 46
5367.357 61
5367.705 58
5368.053 36
5368.401 40
5368.749 38
5369.097 56
5369.446 71
5369.794 71
5370.142 80
5370.490 79
5370.838 88
5371.186 90
5371.534 95
5371.882 66
5372.230 62
5372.578 75
5372.927 86
5373.275 67
5373.623 50
5373.971 52
5374.319 63
5374.668 70
5375.016 84
5375.364 98
5375.712 86
5376.061 78
5376.409 73
5376.757 75
5377.106 85
5377.454 88
5377.802 100
5378.150 93
5378.499 82
5378.847 92
5379.196 87
5379.544 116
5379.892 100
5380.241 64
5380.589 76
5380.938 57
5381.286 43
5381.634 62
5381.983 40
5382.331 48
5382.680 46
5383.028 45
5383.377 52
5383.725 58
5384.074 59
5384.422 73
5384.771 56
5385.120 70
5385.468 70
5385.817 68
5386.165 75
5386.514 63
5386.862 62
5387.211 49
5387.560 62
5387.908 49
5388.257 62
5388.606 48
5388.954 65
5389.303 54
5389.652 44
5390.001 53
5390.349 56
5390.698 75
5391.047 55
5391.396 51
5391.744 52
5392.093 54
5392.442 73
5392.791 63
5393.140 58
5393.488 61
5393.837 76
5394.186 86
5394.535 75
5394.884 68
5395.233 95
5395.582 85
5395.930 66
5396.279 71
5396.628 58
5396.977 67
5397.326 71
5397.675 70
5398.024 78
5398.373 60
5398.722 53
5399.071 50
5399.420 60
5399.769 77
5400.118 72
5400.467 71
5400.816 46
5401.165 50
5401.515 60
5401.864 50
5402.213 50
5402.562 67
5402.911 65
5403.260 70
5403.609 64
5403.958 72
5404.308 73
5404.657 75
5405.006 69
5405.355 73
5405.705 61
5406.054 69
5406.403 69
5406.752 46
5407.102 66
5407.451 80
5407.800 73
5408.149 71
5408.499 95
5408.848 107
5409.197 98
5409.547 80
5409.896 81
5410.245 77
5410.595 79
5410.944 72
5411.294 51
5411.643 46
5411.992 65
5412.342 66
5412.691 89
5413.041 83
5413.390 68
5413.740 53
5414.089 61
5414.439 63
5414.788 67
5415.138 59
5415.487 66
5415.837 60
5416.187 65
5416.536 68
5416.886 49
5417.235 55
5417.585 47
5417.934 67
5418.284 66
5418.634 61
5418.983 34
5419.333 55
5419.683 80
5420.032 81
5420.382 93
5420.732 95
5421.082 77
5421.431 68
5421.781 65
5422.131 74
5422.481 60
5422.830 58
5423.180 44
5423.530 51
5423.880 66
5424.230 65
5424.579 61
5424.929 82
5425.279 78
5425.629 107
5425.979 98
5426.329 89
5426.679 81
5427.029 68
5427.378 84
5427.728 65
5428.078 64
5428.428 57
5428.778 53
5429.128 67
5429.478 82
5429.828 83
5430.178 82
5430.528 80
5430.878 72
5431.228 69
5431.578 65
5431.929 68
5432.279 56
5432.629 51
5432.979 66
5433.329 69
5433.679 63
5434.029 64
5434.379 68
5434.730 78
5435.080 70
5435.430 54
5435.780 65
5436.130 74
5436.480 80
5436.831 51
5437.181 50
5437.531 54
5437.881 74
5438.232 85
5438.582 66
5438.932 60
5439.283 38
5439.633 55
5439.983 77
5440.334 67
5440.684 58
5441.034 84
5441.385 72
5441.735 89
5442.085 94
5442.436 76
5442.786 87
5443.137 93
5443.487 85
5443.838 92
5444.188 93
5444.539 97
5444.889 95
5445.240 73
5445.590 53
5445.941 59
5446.291 63
5446.642 55
5446.992 53
5447.343 71
5447.693 93
5448.044 96
5448.395 66
5448.745 54
5449.096 61
5449.446 65
5449.797 76
5450.148 78
5450.498 87
5450.849 79
5451.200 63
5451.551 72
5451.901 73
5452.252 62
5452.603 64
5452.953 64
5453.304 46
5453.655 37
5454.006 43
5454.357 49
5454.707 48
5455.058 51
5455.409 49
5455.760 49
5456.111 72
5456.462 66
5456.812 58
5457.163 55
5457.514 68
5457.865 49
5458.216 45
5458.567 44
5458.918 46
5459.269 47
5459.620 70
5459.971 79
5460.322 72
5460.673 51
5461.024 62
5461.375 55
5461.726 68
5462.077 66
5462.428 53
5462.779 53
5463.130 56
5463.481 62
5463.832 64
5464.183 55
5464.534 48
5464.886 44
5465.237 58
5465.588 61
5465.939 41
5466.290 45
5466.641 44
5466.993 61
5467.344 45
5467.695 48
5468.046 69
5468.398 71
5468.749 71
5469.100 64
5469.451 63
5469.803 63
5470.154 56
5470.505 51
5470.857 36
5471.208 44
5471.559 57
5471.911 63
5472.262 60
5472.613 55
5472.965 56
5473.316 69
5473.668 69
5474.019 56
5474.370 59
5474.722 61
5475.073 64
5475.425 66
5475.776 51
5476.128 46
5476.479 55
5476.831 46
5477.182 49
5477.534 31
5477.885 35
5478.237 54
5478.588 55
5478.940 40
5479.292 34
5479.643 32
5479.995 38
5480.347 31
5480.698 40
5481.050 44
5481.401 45
5481.753 39
5482.105 43
5482.457 33
5482.808 45
5483.160 55
5483.512 48
5483.863 52
5484.215 40
5484.567 34
5484.919 49
5485.270 44
5485.622 50
5485.974 71
5486.326 59
5486.678 55
5487.030 54
5487.381 59
5487.733 53
5488.085 60
5488.437 64
5488.789 71
5489.141 70
5489.493 67
5489.845 63
5490.197 66
5490.549 69
5490.901 83
5491.253 73
5491.605 62
5491.957 49
5492.309 52
5492.661 49
5493.013 44
5493.365 55
5493.717 46
5494.069 51
5494.421 75
5494.773 84
5495.125 62
5495.477 71
5495.829 76
5496.181 67
5496.534 56
5496.886 65
5497.238 71
5497.590 68
5497.942 74
5498.294 65
5498.647 45
5498.999 37
5499.351 53
5499.703 70
5500.056 57
5500.408 72
5500.760 63
5501.113 56
5501.465 46
5501.817 41
5502.169 53
5502.522 57
5502.874 73
5503.227 70
5503.579 69
5503.931 62
5504.284 62
5504.636 71
5504.988 72
5505.341 73
5505.693 75
5506.046 64
5506.398 70
5506.751 85
5507.103 85
5507.456 79
5507.808 82
5508.161 76
5508.513 77
5508.866 59
5509.218 59
5509.571 69
5509.924 80
5510.276 60
5510.629 60
5510.981 66
5511.334 60
5511.687 54
5512.039 51
5512.392 54
5512.745 56
5513.097 51
5513.450 59
5513.803 54
5514.155 66
5514.508 70
5514.861 55
5515.213 60
5515.566 49
5515.919 48
5516.272 44
5516.625 44
5516.977 54
5517.330 58
5517.683 56
5518.036 63
5518.389 59
5518.742 47
5519.094 55
5519.447 67
5519.800 86
5520.153 86
5520.506 69
5520.859 55
5521.212 74
5521.565 76
5521.918 71
5522.271 85
5522.624 78
5522.977 69
5523.330 67
5523.683 84
5524.036 106
5524.389 123
5524.742 88
5525.095 72
5525.448 74
5525.801 78
5526.154 85
5526.507 69
5526.860 47
5527.214 54
5527.567 68
5527.920 60
5528.273 53
5528.626 52
5528.979 54
5529.333 55
5529.686 63
5530.039 70
5530.392 66
5530.745 63
5531.099 67
5531.452 86
5531.805 82
5532.158 72
5532.512 72
5532.865 57
5533.218 54
5533.572 48
5533.925 61
5534.278 86
5534.632 74
5534.985 67
5535.339 50
5535.692 33
5536.045 35
5536.399 49
5536.752 65
5537.106 74
5537.459 62
5537.813 73
5538.166 67
5538.520 44
5538.873 69
5539.227 72
5539.580 90
5539.934 91
5540.287 91
5540.641 91
5540.994 72
5541.348 63
5541.701 57
5542.055 45
5542.409 85
5542.762 68
5543.116 64
5543.470 66
5543.823 71
5544.177 56
5544.531 37
5544.884 54
5545.238 50
5545.592 53
5545.945 47
5546.299 45
5546.653 52
5547.007 65
5547.360 62
5547.714 61
5548.068 64
5548.422 74
5548.776 67
5549.129 63
5549.483 72
5549.837 68
5550.191 50
5550.545 50
5550.899 48
5551.253 60
5551.607 74
5551.960 82
5552.314 84
5552.668 66
5553.022 65
5553.376 54
5553.730 55
5554.084 58
5554.438 69
5554.792 88
5555.146 73
5555.500 70
5555.854 64
5556.208 62
5556.562 67
5556.917 44
5557.271 57
5557.625 60
5557.979 60
5558.333 54
5558.687 62
5559.041 105
5559.395 101
5559.750 70
5560.104 60
5560.458 59
5560.812 66
5561.166 57
5561.521 41
5561.875 45
5562.229 44
5562.583 59
5562.938 66
5563.292 85
5563.646 93
5564.000 72
5564.355 91
5564.709 89
5565.063 76
5565.418 77
5565.772 70
5566.126 58
5566.481 49
5566.835 65
5567.190 71
5567.544 72
5567.898 72
5568.253 61
5568.607 74
5568.962 78
5569.316 68
5569.671 70
5570.025 75
5570.380 82
5570.734 83
5571.089 67
5571.443 96
5571.798 123
5572.152 95
5572.507 74
5572.862 86
5573.216 101
5573.571 89
5573.925 69
5574.280 55
5574.635 50
5574.989 59
5575.344 72
5575.699 77
5576.053 79
5576.408 74
5576.763 64
5577.117 58
5577.472 55
5577.827 84
5578.182 92
5578.536 76
5578.891 80
5579.246 83
5579.601 74
5579.956 66
5580.310 82
5580.665 72
5581.020 76
5581.375 71
5581.730 80
5582.085 91
5582.440 90
5582.794 93
5583.149 72
5583.504 73
5583.859 68
5584.214 81
5584.569 79
5584.924 90
5585.279 72
5585.634 58
5585.989 49
5586.344 43
5586.699 72
5587.054 82
5587.409 79
5587.764 75
5588.119 83
5588.474 85
5588.829 62
5589.185 50
5589.540 59
5589.895 59
5590.250 68
5590.605 86
5590.960 77
5591.315 52
5591.671 55
5592.026 67
5592.381 75
5592.736 77
5593.091 56
5593.447 43
5593.802 51
5594.157 70
5594.512 57
5594.868 63
5595.223 91
5595.578 88
5595.934 68
5596.289 71
5596.644 71
5597.000 56
5597.355 57
5597.710 50
5598.066 37
5598.421 38
5598.777 47
5599.132 38
5599.487 50
5599.843 42
5600.198 43
5600.554 75
5600.909 53
5601.265 44
5601.620 55
5601.976 43
5602.331 68
5602.687 55
5603.042 47
5603.398 60
5603.753 58
5604.109 41
5604.465 41
5604.820 49
5605.176 70
5605.531 64
5605.887 58
5606.243 60
5606.598 53
5606.954 72
5607.310 91
5607.665 73
5608.021 51
5608.377 43
5608.733 50
5609.088 45
5609.444 34
5609.800 39
5610.156 52
5610.511 62
5610.867 68
5611.223 59
5611.579 59
5611.935 61
5612.290 56
5612.646 60
5613.002 76
5613.358 64
5613.714 66
5614.070 56
5614.426 66
5614.782 61
5615.138 54
5615.493 60
5615.849 50
5616.205 48
5616.561 57
5616.917 63
5617.273 76
5617.629 82
5617.985 65
5618.341 61
5618.697 60
5619.053 71
5619.409 88
5619.766 82
5620.122 82
5620.478 69
5620.834 47
5621.190 42
5621.546 55
5621.902 67
5622.258 74
5622.615 86
5622.971 59
5623.327 62
5623.683 70
5624.039 71
5624.396 62
5624.752 66
5625.108 70
5625.464 70
5625.821 68
5626.177 62
5626.533 59
5626.889 65
5627.246 68
5627.602 61
5627.958 53
5628.315 49
5628.671 52
5629.027 72
5629.384 78
5629.740 70
5630.097 53
5630.453 55
5630.809 58
5631.166 63
5631.522 58
5631.879 58
5632.235 55
5632.592 72
5632.948 59
5633.305 66
5633.661 79
5634.018 103
5634.374 113
5634.731 120
5635.087 120
5635.444 116
5635.800 110
5636.157 120
5636.514 114
5636.870 120
5637.227 96
5637.584 86
5637.940 72
5638.297 95
5638.654 108
5639.010 105
5639.367 80
5639.724 70
5640.080 66
5640.437 78
5640.794 77
5641.151 109
5641.507 99
5641.864 101
5642.221 100
5642.578 70
5642.934 75
5643.291 68
5643.648 67
5644.005 83
5644.362 76
5644.719 69
5645.075 88
5645.432 91
5645.789 101
5646.146 104
5646.503 108
5646.860 99
5647.217 86
5647.574 108
5647.931 115
5648.288 149
5648.645 153
5649.002 179
5649.359 169
5649.716 193
5650.073 181
5650.430 167
5650.787 182
5651.144 170
5651.501 156
5651.858 152
5652.215 143
5652.572 124
5652.930 120
5653.287 121
5653.644 130
5654.001 138
5654.358 119
5654.715 119
5655.073 135
5655.430 134
5655.787 123
5656.144 98
5656.501 90
5656.859 78
5657.216 93
5657.573 95
5657.930 109
5658.288 75
5658.645 69
5659.002 76
5659.360 92
5659.717 75
5660.074 73
5660.432 71
5660.789 93
5661.146 87
5661.504 55
5661.861 66
5662.219 53
5662.576 60
5662.934 67
5663.291 70
5663.648 68
5664.006 80
5664.363 87
5664.721 86
5665.078 87
5665.436 76
5665.793 77
5666.151 71
5666.509 80
5666.866 73
5667.224 69
5667.581 80
5667.939 77
5668.296 79
5668.654 69
5669.012 69
5669.369 98
5669.727 99
5670.085 107
5670.442 110
5670.800 148
5671.158 149
5671.515 151
5671.873 148
5672.231 164
5672.589 145
5672.946 125
5673.304 101
5673.662 96
5674.020 96
5674.377 101
5674.735 120
5675.093 117
5675.451 99
5675.809 93
5676.167 102
5676.524 93
5676.882 76
5677.240 69
5677.598 78
5677.956 84
5678.314 77
5678.672 80
5679.030 79
5679.388 89
5679.746 92
5680.104 77
5680.462 66
5680.820 50
5681.178 77
5681.536 70
5681.894 57
5682.252 64
5682.610 57
5682.968 59
5683.326 49
5683.684 45
5684.042 55
5684.400 68
5684.758 80
5685.117 74
5685.475 73
5685.833 55
5686.191 64
5686.549 58
5686.907 64
5687.266 56
5687.624 86
5687.982 100
5688.340 85
5688.699 62
5689.057 63
5689.415 67
5689.773 72
5690.132 63
5690.490 61
5690.848 51
5691.207 48
5691.565 62
5691.923 54
5692.282 69
5692.640 48
5692.998 69
5693.357 82
5693.715 70
5694.074 69
5694.432 61
5694.791 70
5695.149 89
5695.507 75
5695.866 59
5696.224 65
5696.583 52
5696.941 52
5697.300 49
5697.659 49
5698.017 47
5698.376 38
5698.734 52
5699.093 44
5699.451 50
5699.810 78
5700.169 59
5700.527 60
5700.886 60
5701.244 59
5701.603 71
5701.962 61
5702.320 38
5702.679 66
5703.038 81
5703.397 66
5703.755 66
5704.114 47
5704.473 62
5704.831 70
5705.190 62
5705.549 67
5705.908 74
5706.267 74
5706.625 57
5706.984 58
5707.343 85
5707.702 95
5708.061 64
5708.420 51
5708.779 83
5709.137 87
5709.496 85
5709.855 96
5710.214 89
5710.573 85
5710.932 72
5711.291 100
5711.650 91
5712.009 91
5712.368 87
5712.727 94
5713.086 110
5713.445 109
5713.804 101
5714.163 78
5714.522 66
5714.881 85
5715.240 86
5715.599 64
5715.959 71
5716.318 51
5716.677 56
5717.036 67
5717.395 74
5717.754 91
5718.113 68
5718.473 58
5718.832 47
5719.191 54
5719.550 62
5719.909 71
5720.269 102
5720.628 87
5720.987 93
5721.346 109
5721.706 97
5722.065 79
5722.424 65
5722.784 64
5723.143 41
5723.502 57
5723.862 49
5724.221 50
5724.580 61
5724.940 49
5725.299 63
5725.659 75
5726.018 76
5726.378 82
5726.737 64
5727.096 76
5727.456 109
5727.815 111
5728.175 102
5728.534 73
5728.894 57
5729.253 63
5729.613 54
5729.972 61
5730.332 50
5730.692 54
5731.051 55
5731.411 49
5731.770 49
5732.130 64
5732.490 61
5732.849 58
5733.209 64
5733.569 53
5733.928 63
5734.288 69
5734.648 61
5735.007 53
5735.367 74
5735.727 92
5736.086 56
5736.446 47
5736.806 55
5737.166 61
5737.526 76
5737.885 73
5738.245 52
5738.605 57
5738.965 73
5739.325 73
5739.684 59
5740.044 83
5740.404 86
5740.764 63
5741.124 75
5741.484 67
5741.844 60
5742.204 58
5742.564 69
5742.924 60
5743.284 56
5743.644 49
5744.004 49
5744.364 56
5744.724 84
5745.084 85
5745.444 67
5745.804 54
5746.164 66
5746.524 74
5746.884 83
5747.244 65
5747.604 59
5747.964 47
5748.324 53
5748.684 64
5749.045 41
5749.405 39
5749.765 32
5750.125 54
5750.485 63
5750.845 83
5751.206 84
5751.566 77
5751.926 97
5752.286 72
5752.647 80
5753.007 75
5753.367 66
5753.727 69
5754.088 71
5754.448 91
5754.808 97
5755.169 77
5755.529 64
5755.889 79
5756.250 104
5756.610 71
5756.971 61
5757.331 75
5757.691 68
5758.052 72
5758.412 61
5758.773 84
5759.133 75
5759.494 60
5759.854 65
5760.215 75
5760.575 82
5760.936 78
5761.296 75
5761.657 67
5762.017 80
5762.378 95
5762.738 80
5763.099 94
5763.460 81
5763.820 71
5764.181 65
5764.541 51
5764.902 62
5765.263 75
5765.623 84
5765.984 80
5766.345 68
5766.705 80
5767.066 73
5767.427 85
5767.788 67
5768.148 52
5768.509 50
5768.870 77
5769.231 83
5769.591 71
5769.952 65
5770.313 48
5770.674 49
5771.035 61
5771.396 63
5771.756 75
5772.117 52
5772.478 52
5772.839 47
5773.200 56
5773.561 61
5773.922 54
5774.283 71
5774.644 73
5775.005 54
5775.366 50
5775.727 65
5776.088 66
5776.449 47
5776.810 57
5777.171 65
5777.532 57
5777.893 58
5778.254 55
5778.615 64
5778.976 69
5779.337 78
5779.698 68
5780.059 52
5780.420 40
5780.781 49
5781.143 57
5781.504 41
5781.865 45
5782.226 55
5782.587 62
5782.948 53
5783.310 54
5783.671 55
5784.032 45
5784.393 57
5784.755 41
5785.116 47
5785.477 60
5785.839 58
5786.200 58
5786.561 84
5786.922 56
5787.284 46
5787.645 39
5788.007 38
5788.368 42
5788.729 46
5789.091 53
5789.452 58
5789.813 62
5790.175 57
5790.536 52
5790.898 57
5791.259 59
5791.621 67
5791.982 71
5792.344 54
5792.705 59
5793.067 53
5793.428 59
5793.790 68
5794.151 78
5794.513 71
5794.875 62
5795.236 42
5795.598 65
5795.959 57
5796.321 70
5796.683 82
5797.044 82
5797.406 80
5797.768 55
5798.129 44
5798.491 74
5798.853 75
5799.214 82
5799.576 101
5799.938 86
5800.300 98
5800.661 85
5801.023 66
5801.385 73
5801.747 76
5802.108 91
5802.470 85
5802.832 73
5803.194 78
5803.556 82
5803.918 79
5804.279 81
5804.641 76
5805.003 66
5805.365 85
5805.727 76
5806.089 63
5806.451 53
5806.813 58
5807.175 51
5807.537 53
5807.899 61
5808.261 67
5808.623 55
5808.985 46
5809.347 64
5809.709 44
5810.071 58
5810.433 57
5810.795 66
5811.157 72
5811.519 92
5811.881 77
5812.243 84
5812.606 88
5812.968 88
5813.330 80
5813.692 84
5814.054 68
5814.416 77
5814.779 83
5815.141 89
5815.503 79
5815.865 67
5816.228 88
5816.590 101
5816.952 81
5817.314 64
5817.677 52
5818.039 46
5818.401 48
5818.764 75
5819.126 59
5819.488 57
5819.851 80
5820.213 67
5820.575 75
5820.938 75
5821.300 68
5821.663 80
5822.025 61
5822.387 76
5822.750 79
5823.112 69
5823.475 75
5823.837 84
5824.200 81
5824.562 81
5824.925 67
5825.287 64
5825.650 82
5826.012 91
5826.375 62
5826.737 54
5827.100 58
5827.463 53
5827.825 47
5828.188 42
5828.550 49
5828.913 43
5829.276 60
5829.638 56
5830.001 63
5830.364 60
5830.726 53
5831.089 47
5831.452 57
5831.815 60
5832.177 50
5832.540 56
5832.903 53
5833.266 41
5833.628 48
5833.991 63
5834.354 42
5834.717 40
5835.080 57
5835.442 71
5835.805 59
5836.168 47
5836.531 38
5836.894 47
5837.257 47
5837.620 62
5837.983 65
5838.346 47
5838.709 64
5839.072 49
5839.434 45
5839.797 44
5840.160 49
5840.523 57
5840.886 42
5841.249 58
5841.612 62
5841.976 69
5842.339 55
5842.702 45
5843.065 65
5843.428 54
5843.791 59
5844.154 67
5844.517 49
5844.880 50
5845.243 43
5845.607 56
5845.970 59
5846.333 51
5846.696 38
5847.059 36
5847.423 54
5847.786 66
5848.149 68
5848.512 73
5848.875 54
5849.239 53
5849.602 32
5849.965 44
5850.329 43
5850.692 40
5851.055 46
5851.419 56
5851.782 62
5852.145 48
5852.509 34
5852.872 34
5853.235 49
5853.599 77
5853.962 76
5854.326 87
5854.689 62
5855.053 58
5855.416 56
5855.780 68
5856.143 54
5856.507 60
5856.870 78
5857.234 83
5857.597 81
5857.961 74
5858.324 73
5858.688 80
5859.051 62
5859.415 49
5859.778 58
5860.142 97
5860.506 90
5860.869 87
5861.233 85
5861.597 76
5861.960 89
5862.324 97
5862.688 96
5863.051 94
5863.415 99
5863.779 90
5864.142 72
5864.506 55
5864.870 78
5865.234 71
5865.598 77
5865.961 87
5866.325 78
5866.689 75
5867.053 76
5867.417 69
5867.780 45
5868.144 47
5868.508 83
5868.872 67
5869.236 61
5869.600 61
5869.964 65
5870.328 74
5870.692 51
5871.056 46
5871.419 53
5871.783 77
5872.147 76
5872.511 94
5872.875 145
5873.239 127
5873.603 145
5873.967 149
5874.332 174
5874.696 166
5875.060 160
5875.424 156
5875.788 155
5876.152 171
5876.516 149
5876.880 139
5877.244 134
5877.608 139
5877.973 131
5878.337 108
5878.701 95
5879.065 115
5879.429 139
5879.794 127
5880.158 115
5880.522 115
5880.886 90
5881.251 82
5881.615 75
5881.979 72
5882.343 63
5882.708 70
5883.072 66
5883.436 55
5883.801 57
5884.165 38
5884.529 51
5884.894 51
5885.258 43
5885.623 43
5885.987 64
5886.351 50
5886.716 41
5887.080 39
5887.445 30
5887.809 41
5888.174 57
5888.538 53
5888.903 46
5889.267 67
5889.632 70
5889.996 71
5890.361 58
5890.725 47
5891.090 65
5891.454 54
5891.819 55
5892.184 50
5892.548 50
5892.913 56
5893.278 62
5893.642 72
5894.007 68
5894.371 73
5894.736 65
5895.101 63
5895.466 69
5895.830 65
5896.195 59
5896.560 62
5896.924 78
5897.289 80
5897.654 82
5898.019 72
5898.384 86
5898.748 70
5899.113 59
5899.478 55
5899.843 71
5900.208 61
5900.573 64
5900.937 55
5901.302 39
5901.667 50
5902.032 49
5902.397 62
5902.762 43
5903.127 43
5903.492 46
5903.857 44
5904.222 45
5904.587 49
5904.952 49
5905.317 48
5905.682 36
5906.047 44
5906.412 42
5906.777 54
5907.142 55
5907.507 41
5907.872 42
5908.237 44
5908.602 47
5908.967 40
5909.333 45
5909.698 51
5910.063 61
5910.428 67
5910.793 59
5911.158 46
5911.524 48
5911.889 48
5912.254 52
5912.619 62
5912.984 56
5913.350 71
5913.715 58
5914.080 70
5914.446 71
5914.811 72
5915.176 73
5915.541 60
5915.907 72
5916.272 66
5916.638 59
5917.003 63
5917.368 57
5917.734 57
5918.099 53
5918.464 67
5918.830 62
5919.195 55
5919.561 56
5919.926 39
5920.292 61
5920.657 54
5921.023 75
5921.388 76
5921.754 49
5922.119 56
5922.485 67
5922.850 75
5923.216 76
5923.581 77
5923.947 66
5924.313 79
5924.678 56
5925.044 65
5925.409 69
5925.775 65
5926.141 54
5926.506 55
5926.872 47
5927.238 59
5927.603 60
5927.969 55
5928.335 51
5928.701 50
5929.066 56
5929.432 73
5929.798 64
5930.164 57
5930.529 58
5930.895 58
5931.261 68
5931.627 61
5931.993 34
5932.358 50
5932.724 56
5933.090 49
5933.456 63
5933.822 59
5934.188 58
5934.554 42
5934.920 43
5935.286 45
5935.652 64
5936.017 45
5936.383 45
5936.749 56
5937.115 68
5937.481 64
5937.847 41
5938.213 35
5938.579 38
5938.946 37
5939.312 48
5939.678 38
5940.044 31
5940.410 43
5940.776 42
5941.142 43
5941.508 68
5941.874 47
5942.240 47
5942.607 63
5942.973 54
5943.339 60
5943.705 48
5944.071 48
5944.438 47
5944.804 52
5945.170 50
5945.536 48
5945.902 53
5946.269 60
5946.635 46
5947.001 42
5947.368 65
5947.734 72
5948.100 74
5948.467 71
5948.833 58
5949.199 65
5949.566 80
5949.932 70
5950.298 55
5950.665 46
5951.031 54
5951.398 53
5951.764 70
5952.131 63
5952.497 61
5952.864 45
5953.230 50
5953.596 55
5953.963 67
5954.330 64
5954.696 61
5955.063 52
5955.429 64
5955.796 64
5956.162 43
5956.529 45
5956.895 58
5957.262 46
5957.629 34
5957.995 44
5958.362 52
5958.729 53
5959.095 53
5959.462 58
5959.829 33
5960.195 38
5960.562 53
5960.929 47
5961.295 36
5961.662 46
5962.029 51
5962.396 60
5962.763 52
5963.129 59
5963.496 51
5963.863 40
5964.230 42
5964.597 43
5964.963 33
5965.330 32
5965.697 31
5966.064 42
5966.431 26
5966.798 39
5967.165 50
5967.532 43
5967.899 48
5968.266 46
5968.632 50
5968.999 35
5969.366 33
5969.733 24
5970.100 25
5970.467 53
5970.834 42
5971.201 29
5971.569 19
5971.936 28
5972.303 43
5972.670 38
5973.037 44
5973.404 43
5973.771 51
5974.138 49
5974.505 52
5974.872 48
5975.240 46
5975.607 34
5975.974 29
5976.341 31
5976.708 35
5977.076 34
5977.443 34
5977.810 48
5978.177 50
5978.545 52
5978.912 67
5979.279 55
5979.646 44
5980.014 57
5980.381 63
5980.748 39
5981.116 36
5981.483 35
5981.850 32
5982.218 53
5982.585 58
5982.953 55
5983.320 37
5983.687 57
5984.055 100
5984.422 88
5984.790 88
5985.157 64
5985.525 78
5985.892 69
5986.260 61
5986.627 70
5986.995 76
5987.362 81
5987.730 74
5988.097 61
5988.465 61
5988.832 53
5989.200 47
5989.568 64
5989.935 71
5990.303 54
5990.671 52
5991.038 50
5991.406 53
5991.774 57
5992.141 62
5992.509 52
5992.877 50
5993.244 37
5993.612 30
5993.980 42
5994.347 38
5994.715 34
5995.083 32
5995.451 56
5995.819 71
5996.186 51
5996.554 44
5996.922 51
5997.290 45
5997.658 42
5998.026 40
5998.393 47
5998.761 50
5999.129 58
5999.497 46
5999.865 54
6000.233 47
6000.601 66
6000.969 53
6001.337 35
6001.705 51
6002.073 65
6002.441 73
6002.809 74
6003.177 70
6003.545 66
6003.913 85
6004.281 81
6004.649 76
6005.017 100
6005.385 92
6005.753 88
6006.121 72
6006.489 86
6006.858 73
6007.226 80
6007.594 84
6007.962 70
6008.330 61
6008.698 38
6009.067 38
6009.435 32
6009.803 54
6010.171 53
6010.540 62
6010.908 63
6011.276 52
6011.644 48
6012.013 50
6012.381 58
6012.749 54
6013.118 44
6013.486 42
6013.854 48
6014.223 52
6014.591 41
6014.959 51
6015.328 40
6015.696 47
6016.065 44
6016.433 64
6016.801 67
6017.170 66
6017.538 57
6017.907 41
6018.275 49
6018.644 44
6019.012 55
6019.381 42
6019.749 44
6020.118 51
6020.486 63
6020.855 60
6021.223 38
6021.592 34
6021.961 42
6022.329 46
6022.698 51
6023.066 61
6023.435 52
6023.804 52
6024.172 38
6024.541 33
6024.910 44
6025.278 52
6025.647 50
6026.016 63
6026.385 48
6026.753 61
6027.122 55
6027.491 61
6027.860 47
6028.228 46
6028.597 43
6028.966 66
6029.335 52
6029.704 54
6030.073 56
6030.441 38
6030.810 43
6031.179 50
6031.548 41
6031.917 26
6032.286 24
6032.655 33
6033.024 37
6033.393 38
6033.762 45
6034.131 43
6034.499 40
6034.868 47
6035.237 40
6035.606 31
6035.976 36
6036.345 55
6036.714 64
6037.083 56
6037.452 65
6037.821 43
6038.190 27
6038.559 45
6038.928 48
6039.297 35
6039.666 19
6040.035 23
6040.405 27
6040.774 50
6041.143 50
6041.512 56
6041.881 70
6042.251 59
6042.620 63
6042.989 52
6043.358 57
6043.728 61
6044.097 65
6044.466 64
6044.835 66
6045.205 52
6045.574 55
6045.943 58
6046.313 52
6046.682 69
6047.051 64
6047.421 60
6047.790 53
6048.160 35
6048.529 35
6048.898 34
6049.268 51
6049.637 52
6050.007 55
6050.376 57
6050.746 59
6051.115 54
6051.485 25
6051.854 20
6052.224 23
6052.593 31
6052.963 26
6053.332 21
6053.702 29
6054.071 40
6054.441 46
6054.811 56
6055.180 45
6055.550 39
6055.919 52
6056.289 48
6056.659 53
6057.028 50
6057.398 44
6057.768 51
6058.137 43
6058.507 46
6058.877 40
6059.247 50
6059.616 35
6059.986 37
6060.356 43
6060.726 52
6061.095 45
6061.465 46
6061.835 32
6062.205 49
6062.575 57
6062.945 56
6063.314 45
6063.684 51
6064.054 49
6064.424 39
6064.794 45
6065.164 34
6065.534 28
6065.904 34
6066.274 31
6066.644 46
6067.014 53
6067.384 49
6067.754 49
6068.124 50
6068.494 49
6068.864 41
6069.234 40
6069.604 34
6069.974 35
6070.344 43
6070.714 51
6071.084 42
6071.454 65
6071.824 67
6072.194 55
6072.564 55
6072.935 73
6073.305 61
6073.675 44
6074.045 56
6074.415 62
6074.786 83
6075.156 70
6075.526 62
6075.896 58
6076.266 50
6076.637 56
6077.007 68
6077.377 52
6077.748 44
6078.118 35
6078.488 32
6078.859 45
6079.229 61
6079.599 57
6079.970 53
6080.340 55
6080.710 48
6081.081 42
6081.451 43
6081.822 54
6082.192 54
6082.562 40
6082.933 52
6083.303 51
6083.674 36
6084.044 59
6084.415 46
6084.785 41
6085.156 51
6085.526 53
6085.897 76
6086.267 88
6086.638 91
6087.009 73
6087.379 77
6087.750 77
6088.120 74
6088.491 86
6088.862 89
6089.232 93
6089.603 83
6089.974 68
6090.344 70
6090.715 70
6091.086 58
6091.456 58
6091.827 62
6092.198 65
6092.569 51
6092.939 44
6093.310 38
6093.681 55
6094.052 63
6094.423 47
6094.793 39
6095.164 30
6095.535 35
6095.906 41
6096.277 36
6096.648 27
6097.018 54
6097.389 51
6097.760 42
6098.131 52
6098.502 59
6098.873 70
6099.244 64
6099.615 57
6099.986 67
6100.357 71
6100.728 48
6101.099 56
6101.470 51
6101.841 34
6102.212 41
6102.583 33
6102.954 61
6103.325 60
6103.696 48
6104.067 50
6104.439 58
6104.810 53
6105.181 46
6105.552 37
6105.923 36
6106.294 42
6106.665 45
6107.037 40
6107.408 36
6107.779 38
6108.150 46
6108.521 46
6108.893 36
6109.264 29
6109.635 42
6110.006 42
6110.378 39
6110.749 38
6111.120 36
6111.492 39
6111.863 28
6112.234 16
6112.606 27
6112.977 30
6113.348 41
6113.720 31
6114.091 37
6114.463 47
6114.834 57
6115.206 53
6115.577 40
6115.948 28
6116.320 28
6116.691 29
6117.063 41
6117.434 44
6117.806 31
6118.177 39
6118.549 36
6118.921 36
6119.292 46
6119.664 42
6120.035 28
6120.407 37
6120.778 32
6121.150 38
6121.522 41
6121.893 49
6122.265 71
6122.637 64
6123.008 36
6123.380 51
6123.752 60
6124.123 52
6124.495 48
6124.867 32
6125.239 38
6125.610 22
6125.982 28
6126.354 20
6126.726 36
6127.097 35
6127.469 40
6127.841 25
6128.213 38
6128.585 37
6128.957 31
6129.328 42
6129.700 41
6130.072 39
6130.444 28
6130.816 34
6131.188 39
6131.560 47
6131.932 48
6132.304 41
6132.676 51
6133.048 45
6133.420 56
6133.792 51
6134.164 43
6134.536 55
6134.908 37
6135.280 28
6135.652 26
6136.024 38
6136.396 47
6136.768 48
6137.140 47
6137.512 46
6137.884 44
6138.257 36
6138.629 52
6139.001 58
6139.373 69
6139.745 45
6140.117 34
6140.490 49
6140.862 53
6141.234 40
6141.606 49
6141.979 60
6142.351 45
6142.723 49
6143.095 46
6143.468 50
6143.840 62
6144.212 49
6144.585 54
6144.957 46
6145.329 38
6145.702 34
6146.074 25
6146.446 31
6146.819 61
6147.191 44
6147.564 51
6147.936 56
6148.308 37
6148.681 38
6149.053 35
6149.426 34
6149.798 39
6150.171 50
6150.543 46
6150.916 30
6151.288 28
6151.661 44
6152.033 52
6152.406 61
6152.779 44
6153.151 41
6153.524 42
6153.896 47
6154.269 51
6154.642 31
6155.014 36
6155.387 48
6155.760 38
6156.132 32
6156.505 25
6156.878 64
6157.250 49
6157.623 37
6157.996 44
6158.369 34
6158.741 34
6159.114 45
6159.487 50
6159.860 46
6160.232 41
6160.605 32
6160.978 36
6161.351 33
6161.724 26
6162.097 19
6162.469 28
6162.842 27
6163.215 40
6163.588 41
6163.961 49
6164.334 51
6164.707 53
6165.080 47
6165.453 33
6165.826 40
6166.199 40
6166.572 62
6166.945 58
6167.318 50
6167.691 53
6168.064 42
6168.437 36
6168.810 39
6169.183 51
6169.556 47
6169.929 45
6170.302 54
6170.675 52
6171.049 56
6171.422 77
6171.795 62
6172.168 59
6172.541 59
6172.914 40
6173.288 38
6173.661 42
6174.034 52
6174.407 56
6174.780 58
6175.154 66
6175.527 48
6175.900 61
6176.274 55
6176.647 67
6177.020 57
6177.393 60
6177.767 64
6178.140 46
6178.513 59
6178.887 60
6179.260 55
6179.634 45
6180.007 46
6180.380 59
6180.754 60
6181.127 56
6181.501 59
6181.874 46
6182.248 42
6182.621 37
6182.995 51
6183.368 64
6183.742 63
6184.115 70
6184.489 76
6184.862 64
6185.236 60
6185.609 73
6185.983 49
6186.356 40
6186.730 52
6187.104 52
6187.477 35
6187.851 43
6188.225 44
6188.598 67
6188.972 80
6189.346 82
6189.719 83
6190.093 83
6190.467 59
6190.840 58
6191.214 47
6191.588 49
6191.962 43
6192.335 30
6192.709 30
6193.083 42
6193.457 43
6193.831 55
6194.204 55
6194.578 53
6194.952 51
6195.326 41
6195.700 41
6196.074 32
6196.448 36
6196.822 56
6197.195 60
6197.569 56
6197.943 56
6198.317 59
6198.691 51
6199.065 43
6199.439 44
6199.813 36
6200.187 30
6200.561 32
6200.935 39
6201.309 44
6201.683 43
6202.057 22
6202.431 40
6202.806 42
6203.180 34
6203.554 32
6203.928 27
6204.302 39
6204.676 28
6205.050 50
6205.424 45
6205.799 34
6206.173 54
6206.547 48
6206.921 42
6207.295 43
6207.670 40
6208.044 40
6208.418 45
6208.792 45
6209.167 63
6209.541 44
6209.915 57
6210.290 54
6210.664 52
6211.038 59
6211.413 62
6211.787 60
6212.161 60
6212.536 42
6212.910 45
6213.285 34
6213.659 38
6214.033 56
6214.408 48
6214.782 47
6215.157 45
6215.531 35
6215.906 37
6216.280 63
6216.655 66
6217.029 49
6217.404 51
6217.778 68
6218.153 60
6218.527 61
6218.902 47
6219.277 31
6219.651 28
6220.026 18
6220.400 28
6220.775 31
6221.150 35
6221.524 49
6221.899 73
6222.274 74
6222.648 62
6223.023 58
6223.398 54
6223.772 33
6224.147 36
6224.522 37
6224.897 24
6225.271 31
6225.646 45
6226.021 56
6226.396 50
6226.771 54
6227.145 51
6227.520 51
6227.895 51
6228.270 40
6228.645 36
6229.020 62
6229.395 69
6229.769 70
6230.144 63
6230.519 68
6230.894 62
6231.269 47
6231.644 44
6232.019 49
6232.394 57
6232.769 43
6233.144 41
6233.519 41
6233.894 31
6234.269 31
6234.644 41
6235.019 47
6235.394 39
6235.769 38
6236.144 36
6236.519 43
6236.895 59
6237.270 48
6237.645 38
6238.020 42
6238.395 32
6238.770 39
6239.146 36
6239.521 32
6239.896 33
6240.271 49
6240.646 51
6241.022 45
6241.397 40
6241.772 40
6242.147 26
6242.523 30
6242.898 46
6243.273 36
6243.649 37
6244.024 45
6244.399 62
6244.775 47
6245.150 60
6245.525 48
6245.901 30
6246.276 27
6246.651 38
6247.027 33
6247.402 31
6247.778 58
6248.153 47
6248.529 43
6248.904 42
6249.280 57
6249.655 44
6250.031 36
6250.406 34
6250.782 42
6251.157 31
6251.533 38
6251.908 40
6252.284 41
6252.660 32
6253.035 32
6253.411 38
6253.786 31
6254.162 25
6254.538 27
6254.913 26
6255.289 27
6255.665 26
6256.040 20
6256.416 24
6256.792 23
6257.167 47
6257.543 43
6257.919 43
6258.295 54
6258.670 39
6259.046 49
6259.422 47
6259.798 59
6260.174 42
6260.549 50
6260.925 49
6261.301 55
6261.677 52
6262.053 47
6262.429 49
6262.805 41
6263.180 45
6263.556 45
6263.932 40
6264.308 36
6264.684 21
6265.060 53
6265.436 52
6265.812 36
6266.188 45
6266.564 44
6266.940 53
6267.316 65
6267.692 57
6268.068 48
6268.444 45
6268.820 47
6269.196 55
6269.573 59
6269.949 60
6270.325 45
6270.701 42
6271.077 48
6271.453 46
6271.829 52
6272.206 57
6272.582 58
6272.958 66
6273.334 75
6273.710 70
6274.087 85
6274.463 86
6274.839 75
6275.215 88
6275.592 84
6275.968 75
6276.344 84
6276.720 82
6277.097 81
6277.473 68
6277.849 67
6278.226 53
6278.602 47
6278.979 68
6279.355 76
6279.731 78
6280.108 65
6280.484 58
6280.861 42
6281.237 36
6281.614 38
6281.990 45
6282.366 52
6282.743 69
6283.119 66
6283.496 60
6283.872 55
6284.249 63
6284.626 75
6285.002 71
6285.379 73
6285.755 68
6286.132 77
6286.508 93
6286.885 78
6287.262 77
6287.638 82
6288.015 98
6288.392 91
6288.768 85
6289.145 86
6289.522 89
6289.898 101
6290.275 96
6290.652 104
6291.029 95
6291.405 92
6291.782 96
6292.159 81
6292.536 59
6292.912 66
6293.289 64
6293.666 73
6294.043 63
6294.420 60
6294.797 72
6295.173 52
6295.550 67
6295.927 55
6296.304 50
6296.681 54
6297.058 40
6297.435 31
6297.812 40
6298.189 48
6298.566 44
6298.943 58
6299.320 59
6299.697 58
6300.074 54
6300.451 59
6300.828 50
6301.205 52
6301.582 37
6301.959 32
6302.336 39
6302.713 46
6303.090 46
6303.467 61
6303.844 78
6304.221 60
6304.599 59
6304.976 48
6305.353 43
6305.730 37
6306.107 39
6306.484 30
6306.862 45
6307.239 62
6307.616 63
6307.993 56
6308.371 50
6308.748 38
6309.125 36
6309.502 46
6309.880 54
6310.257 44
6310.634 51
6311.012 60
6311.389 55
6311.766 61
6312.144 44
6312.521 51
6312.899 39
6313.276 49
6313.653 56
6314.031 64
6314.408 67
6314.786 72
6315.163 66
6315.541 60
6315.918 56
6316.296 47
6316.673 56
6317.051 72
6317.428 71
6317.806 63
6318.183 74
6318.561 64
6318.938 42
6319.316 34
6319.694 34
6320.071 38
6320.449 38
6320.826 46
6321.204 42
6321.582 32
6321.959 32
6322.337 42
6322.715 41
6323.092 34
6323.470 38
6323.848 54
6324.226 59
6324.603 58
6324.981 75
6325.359 84
6325.737 73
6326.114 55
6326.492 62
6326.870 60
6327.248 57
6327.626 73
6328.003 75
6328.381 59
6328.759 34
6329.137 38
6329.515 41
6329.893 51
6330.271 63
6330.649 60
6331.027 68
6331.405 65
6331.782 55
6332.160 62
6332.538 44
6332.916 49
6333.294 48
6333.672 52
6334.050 42
6334.428 48
6334.807 39
6335.185 47
6335.563 39
6335.941 37
6336.319 41
6336.697 31
6337.075 24
6337.453 25
6337.831 38
6338.209 42
6338.588 40
6338.966 35
6339.344 60
6339.722 57
6340.100 41
6340.479 48
6340.857 49
6341.235 69
6341.613 66
6341.992 52
6342.370 58
6342.748 64
6343.126 64
6343.505 64
6343.883 59
6344.261 57
6344.640 49
6345.018 53
6345.396 58
6345.775 50
6346.153 61
6346.532 59
6346.910 49
6347.288 50
6347.667 64
6348.045 56
6348.424 51
6348.802 35
6349.181 32
6349.559 29
6349.938 49
6350.316 47
6350.695 42
6351.073 40
6351.452 37
6351.830 49
6352.209 55
6352.587 36
6352.966 35
6353.345 47
6353.723 60
6354.102 67
6354.480 75
6354.859 67
6355.238 63
6355.616 50
6355.995 50
6356.374 50
6356.752 51
6357.131 53
6357.510 40
6357.889 54
6358.267 55
6358.646 77
6359.025 91
6359.404 76
6359.782 66
6360.161 51
6360.540 41
6360.919 32
6361.298 31
6361.677 34
6362.055 27
6362.434 25
6362.813 40
6363.192 42
6363.571 34
6363.950 46
6364.329 50
6364.708 49
6365.087 53
6365.466 53
6365.845 47
6366.224 56
6366.603 42
6366.982 51
6367.361 56
6367.740 49
6368.119 37
6368.498 40
6368.877 51
6369.256 44
6369.635 57
6370.014 51
6370.393 41
6370.772 39
6371.151 40
6371.531 42
6371.910 54
6372.289 54
6372.668 48
6373.047 51
6373.426 39
6373.806 38
6374.185 50
6374.564 54
6374.943 54
6375.323 64
6375.702 60
6376.081 59
6376.460 80
6376.840 65
6377.219 55
6377.598 38
6377.978 35
6378.357 45
6378.736 52
6379.116 44
6379.495 78
6379.874 92
6380.254 86
6380.633 83
6381.013 69
6381.392 70
6381.772 58
6382.151 61
6382.530 65
6382.910 67
6383.289 50
6383.669 60
6384.048 56
6384.428 70
6384.807 77
6385.187 82
6385.567 80
6385.946 94
6386.326 67
6386.705 63
6387.085 67
6387.465 88
6387.844 107
6388.224 74
6388.603 76
6388.983 109
6389.363 90
6389.742 65
6390.122 77
6390.502 78
6390.882 85
6391.261 98
6391.641 94
6392.021 100
6392.401 113
6392.780 109
6393.160 101
6393.540 94
6393.920 84
6394.299 97
6394.679 102
6395.059 103
6395.439 111
6395.819 102
6396.199 101
6396.579 109
6396.959 129
6397.338 122
6397.718 109
6398.098 114
6398.478 102
6398.858 100
6399.238 99
6399.618 88
6399.998 101
6400.378 85
6400.758 107
6401.138 102
6401.518 107
6401.898 104
6402.278 106
6402.658 110
6403.038 117
6403.418 116
6403.799 117
6404.179 125
6404.559 96
6404.939 97
6405.319 94
6405.699 104
6406.079 83
6406.460 85
6406.840 94
6407.220 88
6407.600 101
6407.980 107
6408.361 109
6408.741 96
6409.121 96
6409.501 111
6409.882 123
6410.262 113
6410.642 121
6411.023 117
6411.403 105
6411.783 118
6412.164 136
6412.544 152
6412.924 134
6413.305 140
6413.685 144
6414.065 174
6414.446 171
6414.826 189
6415.207 194
6415.587 192
6415.968 181
6416.348 179
6416.729 186
6417.109 179
6417.490 184
6417.870 200
6418.251 198
6418.631 225
6419.012 218
6419.392 211
6419.773 202
6420.153 210
6420.534 200
6420.915 214
6421.295 264
6421.676 243
6422.057 216
6422.437 201
6422.818 222
6423.199 256
6423.579 274
6423.960 289
6424.341 294
6424.721 293
6425.102 298
6425.483 332
6425.864 315
6426.244 336
6426.625 349
6427.006 442
6427.387 540
6427.767 583
6428.148 686
6428.529 793
6428.910 887
6429.291 1056
6429.672 1288
6430.053 1531
6430.433 1816
6430.814 2095
6431.195 2375
6431.576 2648
6431.957 2908
6432.338 3100
6432.719 3260
6433.100 3366
6433.481 3396
6433.862 3425
6434.243 3442
6434.624 3386
6435.005 3153
6435.386 2869
6435.767 2685
6436.148 2486
6436.529 2396
6436.910 2226
6437.291 2021
6437.672 1821
6438.054 1574
6438.435 1341
6438.816 1187
6439.197 1050
6439.578 934
6439.959 769
6440.340 723
6440.722 713
6441.103 652
6441.484 645
6441.865 550
6442.247 485
6442.628 445
6443.009 438
6443.390 483
6443.772 471
6444.153 475
6444.534 438
6444.916 417
6445.297 440
6445.678 463
6446.060 418
6446.441 490
6446.822 511
6447.204 534
6447.585 555
6447.966 598
6448.348 608
6448.729 627
6449.111 627
6449.492 632
6449.874 630
6450.255 557
6450.637 502
6451.018 474
6451.400 454
6451.781 420
6452.163 408
6452.544 390
6452.926 354
6453.307 319
6453.689 315
6454.070 304
6454.452 255
6454.834 248
6455.215 225
6455.597 208
6455.979 167
6456.360 172
6456.742 161
6457.124 150
6457.505 153
6457.887 166
6458.269 156
6458.650 134
6459.032 107
6459.414 100
6459.796 103
6460.177 108
6460.559 123
6460.941 126
6461.323 136
6461.705 123
6462.086 113
6462.468 96
6462.850 108
6463.232 109
6463.614 107
6463.996 109
6464.378 114
6464.760 123
6465.141 125
6465.523 108
6465.905 102
6466.287 77
6466.669 82
6467.051 98
6467.433 113
6467.815 94
6468.197 90
6468.579 75
6468.961 76
6469.343 62
6469.725 79
6470.107 101
6470.489 94
6470.871 109
6471.254 126
6471.636 128
6472.018 116
6472.400 128
6472.782 132
6473.164 151
6473.546 142
6473.929 136
6474.311 142
6474.693 152
6475.075 128
6475.457 145
6475.840 147
6476.222 150
6476.604 135
6476.986 121
6477.369 138
6477.751 144
6478.133 155
6478.516 140
6478.898 127
6479.280 113
6479.663 92
6480.045 95
6480.427 102
6480.810 96
6481.192 123
6481.574 107
6481.957 92
6482.339 79
6482.722 79
6483.104 65
6483.487 65
6483.869 97
6484.252 82
6484.634 75
6485.016 75
6485.399 82
6485.782 91
6486.164 83
6486.547 92
6486.929 79
6487.312 68
6487.694 85
6488.077 82
6488.460 91
6488.842 93
6489.225 87
6489.607 92
6489.990 102
6490.373 117
6490.755 145
6491.138 123
6491.521 140
6491.903 116
6492.286 101
6492.669 89
6493.052 81
6493.434 112
6493.817 101
6494.200 78
6494.583 94
6494.965 105
6495.348 102
6495.731 91
6496.114 80
6496.497 75
6496.880 91
6497.262 98
6497.645 114
6498.028 117
6498.411 92
6498.794 67
6499.177 62
6499.560 73
6499.943 91
6500.326 86
6500.709 84
6501.092 69
6501.475 66
6501.858 88
6502.241 105
6502.624 78
6503.007 87
6503.390 70
6503.773 75
6504.156 75
6504.539 72
6504.922 72
6505.305 69
6505.688 65
6506.071 55
6506.455 56
6506.838 47
6507.221 73
6507.604 87
6507.987 93
6508.370 78
6508.754 70
6509.137 65
6509.520 53
6509.903 56
6510.286 76
6510.670 65
6511.053 62
6511.436 66
6511.820 62
6512.203 69
6512.586 63
6512.969 57
6513.353 73
6513.736 76
6514.120 82
6514.503 70
6514.886 85
6515.270 90
6515.653 112
6516.036 99
6516.420 87
6516.803 60
6517.187 68
6517.570 96
6517.954 86
6518.337 100
6518.721 102
6519.104 95
6519.488 103
6519.871 100
6520.255 98
6520.638 77
6521.022 73
6521.405 72
6521.789 71
6522.173 84
6522.556 70
6522.940 68
6523.324 109
6523.707 116
6524.091 108
6524.474 98
6524.858 117
6525.242 134
6525.626 116
6526.009 100
6526.393 68
6526.777 68
6527.160 83
6527.544 89
6527.928 90
6528.312 103
6528.695 123
6529.079 115
6529.463 113
6529.847 120
6530.231 104
6530.615 96
6530.998 123
6531.382 141
6531.766 135
6532.150 148
6532.534 177
6532.918 194
6533.302 146
6533.686 134
6534.070 129
6534.454 102
6534.838 97
6535.222 138
6535.606 109
6535.990 91
6536.374 105
6536.758 84
6537.142 84
6537.526 86
6537.910 80
6538.294 67
6538.678 70
6539.062 62
6539.446 65
6539.830 75
6540.214 93
6540.598 92
6540.983 93
6541.367 81
6541.751 80
6542.135 79
6542.519 88
6542.904 86
6543.288 70
6543.672 80
6544.056 89
6544.440 75
6544.825 69
6545.209 68
6545.593 67
6545.978 105
6546.362 96
6546.746 121
6547.131 122
6547.515 108
6547.899 110
6548.284 114
6548.668 106
6549.052 95
6549.437 78
6549.821 89
6550.206 123
6550.590 118
6550.974 103
6551.359 89
6551.743 82
6552.128 77
6552.512 82
6552.897 79
6553.281 72
6553.666 84
6554.050 72
6554.435 76
6554.819 92
6555.204 107
6555.589 105
6555.973 120
6556.358 123
6556.742 149
6557.127 145
6557.512 128
6557.896 118
6558.281 101
6558.666 101
6559.050 113
6559.435 120
6559.820 105
6560.204 83
6560.589 80
6560.974 83
6561.359 75
6561.743 76
6562.128 91
6562.513 91
6562.898 98
6563.282 96
6563.667 91
6564.052 98
6564.437 99
6564.822 92
6565.207 92
6565.592 74
6565.976 75
6566.361 69
6566.746 71
6567.131 74
6567.516 92
6567.901 90
6568.286 93
6568.671 93
6569.056 93
6569.441 108
6569.826 116
6570.211 142
6570.596 130
6570.981 135
6571.366 125
6571.751 102
6572.136 129
6572.521 121
6572.906 129
6573.291 133
6573.676 133
6574.061 127
6574.447 108
6574.832 129
6575.217 159
6575.602 152
6575.987 110
6576.372 102
6576.758 93
6577.143 110
6577.528 115
6577.913 143
6578.299 161
6578.684 144
6579.069 147
6579.454 163
6579.840 166
6580.225 166
6580.610 172
6580.996 159
6581.381 150
6581.766 155
6582.152 148
6582.537 145
6582.922 168
6583.308 179
6583.693 183
6584.078 171
6584.464 181
6584.849 207
6585.235 190
6585.620 165
6586.006 191
6586.391 234
6586.777 245
6587.162 221
6587.548 239
6587.933 249
6588.319 251
6588.704 215
6589.090 221
6589.475 221
6589.861 252
6590.247 241
6590.632 235
6591.018 238
6591.403 218
6591.789 225
6592.175 236
6592.560 242
6592.946 224
6593.332 240
6593.717 198
6594.103 195
6594.489 195
6594.875 186
6595.260 186
6595.646 196
6596.032 206
6596.418 208
6596.803 224
6597.189 216
6597.575 214
6597.961 219
6598.347 225
6598.732 228
6599.118 240
6599.504 230
6599.890 207
6600.276 237
6600.662 227
6601.048 206
6601.434 182
6601.820 189
6602.206 226
6602.591 250
6602.977 242
6603.363 218
6603.749 225
6604.135 231
6604.521 225
6604.907 209
6605.293 234
6605.679 274
6606.066 242
6606.452 245
6606.838 272
6607.224 297
6607.610 297
6607.996 295
6608.382 284
6608.768 290
6609.154 345
6609.541 391
6609.927 408
6610.313 423
6610.699 468
6611.085 476
6611.471 507
6611.858 542
6612.244 557
6612.630 581
6613.016 573
6613.403 581
6613.789 631
6614.175 659
6614.562 668
6614.948 697
6615.334 692
6615.721 754
6616.107 739
6616.493 708
6616.880 742
6617.266 751
6617.652 762
6618.039 742
6618.425 700
6618.812 737
6619.198 753
6619.585 714
6619.971 712
6620.357 706
6620.744 694
6621.130 714
6621.517 726
6621.903 788
6622.290 856
6622.677 894
6623.063 975
6623.450 1038
6623.836 1128
6624.223 1250
6624.609 1317
6624.996 1515
6625.383 1880
6625.769 2201
6626.156 2501
6626.543 2987
6626.929 3590
6627.316 4322
6627.703 5004
6628.089 5781
6628.476 6729
6628.863 7830
6629.249 8932
6629.636 9918
6630.023 10860
6630.410 11655
6630.796 12139
6631.183 12614
6631.570 13035
6631.957 13088
6632.344 12931
6632.730 12829
6633.117 12425
6633.504 11923
6633.891 11253
6634.278 10455
6634.665 9520
6635.052 8803
6635.439 8035
6635.826 7320
6636.212 6625
6636.599 5963
6636.986 5330
6637.373 4797
6637.760 4315
6638.147 3873
6638.534 3472
6638.921 3082
6639.308 2823
6639.695 2540
6640.082 2375
6640.469 2206
6640.857 2020
6641.244 1922
6641.631 1863
6642.018 1814
6642.405 1743
6642.792 1777
6643.179 1733
6643.566 1666
6643.954 1694
6644.341 1751
6644.728 1806
6645.115 1855
6645.502 1884
6645.889 1957
6646.277 2017
6646.664 2082
6647.051 2054
6647.438 2022
6647.826 2004
6648.213 1957
6648.600 1881
6648.988 1738
6649.375 1703
6649.762 1569
6650.150 1476
6650.537 1330
6650.924 1208
6651.312 1136
6651.699 1116
6652.086 993
6652.474 902
6652.861 828
6653.249 679
6653.636 634
6654.024 575
6654.411 558
6654.799 510
6655.186 466
6655.574 476
6655.961 472
6656.349 423
6656.736 434
6657.124 403
6657.511 385
6657.899 399
6658.286 387
6658.674 325
6659.062 313
6659.449 280
6659.837 312
6660.224 303
6660.612 287
6661.000 270
6661.387 232
6661.775 236
6662.163 243
6662.550 236
6662.938 198
6663.326 153
6663.714 164
6664.101 161
6664.489 147
6664.877 165
6665.265 175
6665.652 172
6666.040 171
6666.428 182
6666.816 173
6667.204 170
6667.592 201
6667.979 181
6668.367 176
6668.755 163
6669.143 191
6669.531 199
6669.919 211
6670.307 241
6670.695 263
6671.083 284
6671.471 284
6671.859 300
6672.247 325
6672.635 339
6673.023 354
6673.411 336
6673.799 315
6674.187 295
6674.575 258
6674.963 270
6675.351 306
6675.739 311
6676.127 288
6676.515 269
6676.903 256
6677.291 238
6677.680 233
6678.068 230
6678.456 192
6678.844 178
6679.232 171
6679.620 194
6680.009 186
6680.397 186
6680.785 173
6681.173 149
6681.562 139
6681.950 121
6682.338 117
6682.726 121
6683.115 160
6683.503 146
6683.891 166
6684.280 167
6684.668 159
6685.056 169
6685.445 171
6685.833 150
6686.221 144
6686.610 154
6686.998 142
6687.387 167
6687.775 189
6688.164 177
6688.552 188
6688.941 187
6689.329 181
6689.717 188
6690.106 190
6690.494 170
6690.883 167
6691.272 181
6691.660 150
6692.049 137
6692.437 122
6692.826 124
6693.214 108
6693.603 111
6693.992 131
6694.380 104
6694.769 90
6695.158 94
6695.546 87
6695.935 67
6696.324 59
6696.712 67
6697.101 78
6697.490 62
6697.878 80
6698.267 74
6698.656 70
6699.045 83
6699.433 62
6699.822 66
6700.211 67
6700.600 60
6700.989 65
6701.377 75
6701.766 78
6702.155 63
6702.544 36
6702.933 43
6703.322 40
6703.711 34
6704.100 58
6704.488 66
6704.877 53
6705.266 47
6705.655 67
6706.044 48
6706.433 45
6706.822 30
6707.211 47
6707.600 44
6707.989 46
6708.378 49
6708.767 46
6709.156 30
6709.545 44
6709.934 70
6710.324 67
6710.713 81
6711.102 75
6711.491 62
6711.880 72
6712.269 71
6712.658 52
6713.048 50
6713.437 41
6713.826 45
6714.215 54
6714.604 70
6714.994 62
6715.383 59
6715.772 61
6716.161 43
6716.551 60
6716.940 70
6717.329 61
6717.718 63
6718.108 53
6718.497 65
6718.886 67
6719.276 62
6719.665 64
6720.054 64
6720.444 67
6720.833 65
6721.223 69
6721.612 73
6722.001 50
6722.391 53
6722.780 54
6723.170 53
6723.559 53
6723.949 40
6724.338 65
6724.728 59
6725.117 61
6725.507 57
6725.896 50
6726.286 57
6726.675 71
6727.065 62
6727.455 44
6727.844 62
6728.234 68
6728.623 78
6729.013 64
6729.403 59
6729.792 58
6730.182 61
6730.572 48
6730.961 51
6731.351 43
6731.741 57
6732.131 64
6732.520 65
6732.910 53
6733.300 62
6733.689 64
6734.079 54
6734.469 55
6734.859 49
6735.249 68
6735.638 52
6736.028 45
6736.418 45
6736.808 53
6737.198 62
6737.588 76
6737.978 64
6738.368 68
6738.757 61
6739.147 73
6739.537 61
6739.927 69
6740.317 66
6740.707 56
6741.097 44
6741.487 45
6741.877 47
6742.267 50
6742.657 47
6743.047 38
6743.437 45
6743.827 54
6744.217 68
6744.607 69
6744.998 66
6745.388 73
6745.778 72
6746.168 53
6746.558 64
6746.948 69
6747.338 46
6747.729 49
6748.119 50
6748.509 53
6748.899 60
6749.289 55
6749.680 47
6750.070 50
6750.460 52
6750.850 46
6751.241 49
6751.631 49
6752.021 57
6752.411 53
6752.802 63
6753.192 64
6753.582 63
6753.973 73
6754.363 72
6754.754 55
6755.144 54
6755.534 50
6755.925 62
6756.315 54
6756.706 27
6757.096 43
6757.486 54
6757.877 59
6758.267 52
6758.658 46
6759.048 45
6759.439 59
6759.829 62
6760.220 84
6760.610 89
6761.001 81
6761.392 81
6761.782 86
6762.173 86
6762.563 68
6762.954 93
6763.345 98
6763.735 75
6764.126 68
6764.517 83
6764.907 88
6765.298 81
6765.689 60
6766.079 55
6766.470 60
6766.861 59
6767.251 51
6767.642 51
6768.033 65
6768.424 81
6768.814 78
6769.205 71
6769.596 66
6769.987 65
6770.378 65
6770.769 71
6771.159 63
6771.550 63
6771.941 52
6772.332 43
6772.723 71
6773.114 83
6773.505 92
6773.896 64
6774.287 77
6774.678 95
6775.069 65
6775.459 56
6775.850 59
6776.241 52
6776.632 48
6777.023 62
6777.415 59
6777.806 58
6778.197 57
6778.588 45
6778.979 39
6779.370 49
6779.761 58
6780.152 54
6780.543 45
6780.934 55
6781.325 50
6781.717 49
6782.108 50
6782.499 62
6782.890 75
6783.281 62
6783.672 62
6784.064 50
6784.455 55
6784.846 63
6785.237 64
6785.629 53
6786.020 46
6786.411 53
6786.803 45
6787.194 72
6787.585 71
6787.977 71
6788.368 75
6788.759 98
6789.151 97
6789.542 75
6789.933 80
6790.325 92
6790.716 110
6791.108 91
6791.499 93
6791.890 86
6792.282 103
6792.673 102
6793.065 113
6793.456 124
6793.848 109
6794.239 104
6794.631 91
6795.022 101
6795.414 107
6795.806 129
6796.197 115
6796.589 92
6796.980 80
6797.372 78
6797.764 88
6798.155 78
6798.547 81
6798.938 71
6799.330 75
6799.722 68
6800.113 84
6800.505 98
6800.897 88
6801.289 83
6801.680 86
6802.072 81
6802.464 75
6802.856 84
6803.247 96
6803.639 93
6804.031 84
6804.423 70
6804.814 77
6805.206 92
6805.598 88
6805.990 89
6806.382 80
6806.774 68
6807.166 71
6807.558 83
6807.949 102
6808.341 102
6808.733 107
6809.125 92
6809.517 67
6809.909 61
6810.301 79
6810.693 71
6811.085 76
6811.477 104
6811.869 90
6812.261 74
6812.653 53
6813.045 58
6813.437 67
6813.829 68
6814.221 60
6814.614 57
6815.006 70
6815.398 66
6815.790 70
6816.182 64
6816.574 40
6816.966 50
6817.359 69
6817.751 75
6818.143 79
6818.535 70
6818.927 63
6819.320 76
6819.712 79
6820.104 58
6820.496 65
6820.889 74
6821.281 62
6821.673 68
6822.066 80
6822.458 81
6822.850 76
6823.243 63
6823.635 53
6824.027 64
6824.420 78
6824.812 70
6825.205 62
6825.597 80
6825.989 71
6826.382 74
6826.774 79
6827.167 99
6827.559 93
6827.952 79
6828.344 88
6828.737 84
6829.129 83
6829.522 70
6829.914 90
6830.307 86
6830.699 92
6831.092 111
6831.485 113
6831.877 117
6832.270 116
6832.662 113
6833.055 121
6833.448 134
6833.840 150
6834.233 156
6834.626 174
6835.018 202
6835.411 196
6835.804 207
6836.196 220
6836.589 225
6836.982 273
6837.375 294
6837.767 296
6838.160 303
6838.553 267
6838.946 264
6839.339 297
6839.731 296
6840.124 294
6840.517 305
6840.910 291
6841.303 276
6841.696 226
6842.089 221
6842.481 205
6842.874 192
6843.267 191
6843.660 169
6844.053 167
6844.446 136
6844.839 138
6845.232 125
6845.625 112
6846.018 112
6846.411 115
6846.804 104
6847.197 120
6847.590 110
6847.983 100
6848.376 88
6848.769 84
6849.163 96
6849.556 99
6849.949 99
6850.342 106
6850.735 124
6851.128 107
6851.521 131
6851.914 130
6852.308 109
6852.701 121
6853.094 129
6853.487 145
6853.881 160
6854.274 154
6854.667 181
6855.060 174
6855.454 160
6855.847 160
6856.240 179
6856.633 164
6857.027 149
6857.420 134
6857.813 123
6858.207 148
6858.600 136
6858.993 142
6859.387 138
6859.780 115
6860.174 100
6860.567 101
6860.961 87
6861.354 99
6861.747 79
6862.141 75
6862.534 66
6862.928 69
6863.321 63
6863.715 72
6864.108 61
6864.502 60
6864.895 50
6865.289 65
6865.683 63
6866.076 59
6866.470 63
6866.863 87
6867.257 74
6867.651 73
6868.044 80
6868.438 73
6868.832 80
6869.225 86
6869.619 67
6870.013 82
6870.406 83
6870.800 55
6871.194 80
6871.587 89
6871.981 96
6872.375 80
6872.769 73
6873.162 62
6873.556 81
6873.950 85
6874.344 83
6874.738 85
6875.132 76
6875.525 82
6875.919 65
6876.313 64
6876.707 53
6877.101 90
6877.495 97
6877.889 114
6878.283 108
6878.677 101
6879.071 107
6879.464 108
6879.858 101
6880.252 81
6880.646 90
6881.040 115
6881.434 94
6881.828 104
6882.223 104
6882.617 72
6883.011 85
6883.405 93
6883.799 89
6884.193 81
6884.587 82
6884.981 75
6885.375 73
6885.769 81
6886.164 83
6886.558 72
6886.952 55
6887.346 38
6887.740 48
6888.134 48
6888.529 44
6888.923 42
6889.317 65
6889.711 59
6890.106 55
6890.500 58
6890.894 51
6891.289 71
6891.683 67
6892.077 56
6892.472 68
6892.866 62
6893.260 75
6893.655 52
6894.049 59
6894.443 71
6894.838 69
6895.232 61
6895.627 58
6896.021 73
6896.415 46
6896.810 46
6897.204 51
6897.599 57
6897.993 47
6898.388 48
6898.782 45
6899.177 51
6899.571 72
6899.966 64
6900.361 68
6900.755 54
6901.150 56
6901.544 53
6901.939 52
6902.334 52
6902.728 64
6903.123 59
6903.517 56
6903.912 51
6904.307 51
6904.701 46
6905.096 58
6905.491 64
6905.886 59
6906.280 59
6906.675 52
6907.070 59
6907.465 56
6907.859 39
6908.254 55
6908.649 87
6909.044 83
6909.438 77
6909.833 65
6910.228 59
6910.623 62
6911.018 43
6911.413 54
6911.808 58
6912.203 53
6912.597 47
6912.992 50
6913.387 47
6913.782 36
6914.177 48
6914.572 63
6914.967 51
6915.362 64
6915.757 73
6916.152 58
6916.547 63
6916.942 66
6917.337 59
6917.732 71
6918.127 95
6918.522 97
6918.918 100
6919.313 103
6919.708 83
6920.103 75
6920.498 98
6920.893 86
6921.288 88
6921.683 101
6922.079 120
6922.474 122
6922.869 102
6923.264 104
6923.659 104
6924.055 98
6924.450 104
6924.845 93
6925.240 79
6925.636 69
6926.031 53
6926.426 42
6926.822 45
6927.217 65
6927.612 62
6928.008 72
6928.403 72
6928.798 53
6929.194 53
6929.589 44
6929.985 49
6930.380 58
6930.775 41
6931.171 36
6931.566 53
6931.962 62
6932.357 80
6932.753 99
6933.148 68
6933.544 61
6933.939 40
6934.335 38
6934.730 50
6935.126 50
6935.521 45
6935.917 47
6936.313 50
6936.708 52
6937.104 61
6937.499 42
6937.895 33
6938.291 37
6938.686 31
6939.082 29
6939.478 33
6939.873 22
6940.269 43
6940.665 55
6941.060 70
6941.456 70
6941.852 65
6942.248 59
6942.643 54
6943.039 40
6943.435 37
6943.831 30
6944.227 51
6944.622 67
6945.018 53
6945.414 62
6945.810 51
6946.206 43
6946.602 58
6946.998 60
6947.394 53
6947.789 64
6948.185 61
6948.581 61
6948.977 63
6949.373 46
6949.769 43
6950.165 49
6950.561 49
6950.957 54
6951.353 54
6951.749 43
6952.145 49
6952.541 55
6952.937 62
6953.333 64
6953.729 72
6954.126 75
6954.522 64
6954.918 67
6955.314 66
6955.710 46
6956.106 42
6956.502 55
6956.899 67
6957.295 54
6957.691 35
6958.087 34
6958.483 54
6958.880 51
6959.276 55
6959.672 42
6960.068 32
6960.465 32
6960.861 20
6961.257 25
6961.653 32
6962.050 32
6962.446 36
6962.842 37
6963.239 39
6963.635 42
6964.032 44
6964.428 42
6964.824 41
6965.221 32
6965.617 34
6966.014 41
6966.410 28
6966.806 26
6967.203 26
6967.599 40
6967.996 43
6968.392 42
6968.789 40
6969.185 37
6969.582 42
6969.979 30
6970.375 32
6970.772 39
6971.168 43
6971.565 41
6971.961 55
6972.358 59
6972.755 65
6973.151 63
6973.548 60
6973.945 52
6974.341 28
6974.738 38
6975.135 64
6975.531 63
6975.928 47
6976.325 62
6976.721 51
6977.118 69
6977.515 67
6977.912 55
6978.309 49
6978.705 57
6979.102 52
6979.499 44
6979.896 44
6980.293 66
6980.689 63
6981.086 47
6981.483 46
6981.880 45
6982.277 44
6982.674 38
6983.071 34
6983.468 31
6983.865 51
6984.262 55
6984.659 54
6985.056 45
6985.453 39
6985.850 46
6986.247 42
6986.644 36
6987.041 49
6987.438 43
6987.835 63
6988.232 46
6988.629 26
6989.026 39
6989.423 42
6989.820 33
6990.217 41
6990.614 33
6991.011 37
6991.409 26
6991.806 25
6992.203 40
6992.600 44
6992.997 44
6993.395 25
6993.792 22
6994.189 22
6994.586 24
6994.984 40
6995.381 39
6995.778 32
6996.175 28
6996.573 31
6996.970 45
6997.367 34
6997.765 40
6998.162 30
6998.559 30
6998.957 46
6999.354 54
6999.751 42
7000.149 45
7000.546 40
7000.944 48
7001.341 47
7001.739 37
7002.136 46
7002.533 39
7002.931 35
7003.328 38
7003.726 35
7004.123 26
7004.521 39
7004.919 52
7005.316 64
7005.714 72
7006.111 66
7006.509 72
7006.906 60
7007.304 52
7007.702 59
7008.099 52
7008.497 59
7008.895 67
7009.292 61
7009.690 59
7010.088 58
7010.485 63
7010.883 71
7011.281 51
7011.678 38
7012.076 33
7012.474 43
7012.872 52
7013.269 35
7013.667 32
7014.065 35
7014.463 36
7014.861 43
7015.258 55
7015.656 47
7016.054 24
7016.452 36
7016.850 25
7017.248 17
7017.646 28
7018.044 37
7018.441 38
7018.839 48
7019.237 45
7019.635 57
7020.033 50
7020.431 34
7020.829 30
7021.227 28
7021.625 36
7022.023 37
7022.421 37
7022.819 44
7023.217 33
7023.615 36
7024.014 47
7024.412 52
7024.810 70
7025.208 80
7025.606 62
7026.004 64
7026.402 75
7026.800 73
7027.199 51
7027.597 43
7027.995 42
7028.393 45
7028.791 54
7029.190 58
7029.588 54
7029.986 54
7030.384 54
7030.783 62
7031.181 83
7031.579 70
7031.977 61
7032.376 40
7032.774 40
7033.172 69
7033.571 62
7033.969 69
7034.368 69
7034.766 74
7035.164 73
7035.563 77
7035.961 84
7036.360 75
7036.758 66
7037.156 61
7037.555 64
7037.953 57
7038.352 55
7038.750 60
7039.149 68
7039.547 61
7039.946 69
7040.344 64
7040.743 69
7041.142 72
7041.540 69
7041.939 67
7042.337 64
7042.736 70
7043.135 83
7043.533 87
7043.932 117
7044.330 112
7044.729 111
7045.128 116
7045.526 109
7045.925 110
7046.324 103
7046.723 103
7047.121 91
7047.520 89
7047.919 98
7048.318 95
7048.716 91
7049.115 69
7049.514 55
7049.913 56
7050.312 57
7050.710 60
7051.109 51
7051.508 64
7051.907 42
7052.306 42
7052.705 43
7053.104 52
7053.503 54
7053.902 41
7054.300 42
7054.699 33
7055.098 40
7055.497 34
7055.896 44
7056.295 52
7056.694 49
7057.093 42
7057.492 42
7057.891 40
7058.290 49
7058.689 51
7059.089 46
7059.488 38
7059.887 41
7060.286 37
7060.685 38
7061.084 46
7061.483 58
7061.882 63
7062.282 67
7062.681 78
7063.080 63
7063.479 52
7063.878 43
7064.277 39
7064.677 33
7065.076 35
7065.475 43
7065.874 37
7066.274 36
7066.673 29
7067.072 48
7067.472 50
7067.871 54
7068.270 41
7068.670 36
7069.069 32
7069.468 35
7069.868 33
7070.267 29
7070.666 33
7071.066 41
7071.465 43
7071.865 32
7072.264 43
7072.664 28
7073.063 15
7073.463 38
7073.862 49
7074.262 48
7074.661 36
7075.061 30
7075.460 36
7075.860 39
7076.259 46
7076.659 32
7077.058 31
7077.458 37
7077.858 56
7078.257 47
7078.657 57
7079.056 52
7079.456 49
7079.856 46
7080.255 51
7080.655 45
7081.055 47
7081.454 41
7081.854 42
7082.254 28
7082.654 28
7083.053 35
7083.453 43
7083.853 32
7084.253 33
7084.653 35
7085.052 34
7085.452 29
7085.852 33
7086.252 38
7086.652 30
7087.051 41
7087.451 54
7087.851 33
7088.251 30
7088.651 33
7089.051 34
7089.451 34
7089.851 43
7090.251 53
7090.651 35
7091.051 32
7091.451 45
7091.851 49
7092.251 35
7092.651 44
7093.051 44
7093.451 53
7093.851 50
7094.251 48
7094.651 44
7095.051 48
7095.451 44
7095.851 32
7096.251 28
7096.652 21
7097.052 19
7097.452 31
7097.852 33
7098.252 31
7098.652 23
7099.053 34
7099.453 34
7099.853 37
7100.253 51
7100.653 38
7101.054 31
7101.454 48
7101.854 66
7102.255 37
7102.655 28
7103.055 18
7103.455 24
7103.856 42
7104.256 46
7104.656 50
7105.057 68
7105.457 69
7105.858 56
7106.258 44
7106.658 55
7107.059 84
7107.459 67
7107.860 62
7108.260 48
7108.661 51
7109.061 39
7109.462 33
7109.862 23
7110.263 38
7110.663 44
7111.064 48
7111.464 44
7111.865 39
7112.265 47
7112.666 63
7113.067 63
7113.467 58
7113.868 59
7114.268 51
7114.669 59
7115.070 53
7115.470 56
7115.871 61
7116.272 69
7116.672 66
7117.073 52
7117.474 62
7117.875 78
7118.275 52
7118.676 50
7119.077 48
7119.478 41
7119.878 46
7120.279 51
7120.680 51
7121.081 50
7121.482 44
7121.882 50
7122.283 38
7122.684 36
7123.085 34
7123.486 35
7123.887 36
7124.288 34
7124.689 54
7125.090 46
7125.491 54
7125.892 34
7126.292 31
7126.693 22
7127.094 36
7127.495 54
7127.896 50
7128.297 37
7128.699 36
7129.100 42
7129.501 46
7129.902 40
7130.303 32
7130.704 43
7131.105 48
7131.506 58
7131.907 60
7132.308 44
7132.709 31
7133.111 28
7133.512 40
7133.913 33
7134.314 38
7134.715 45
7135.117 42
7135.518 47
7135.919 63
7136.320 57
7136.722 44
7137.123 48
7137.524 51
7137.925 44
7138.327 47
7138.728 34
7139.129 21
7139.531 25
7139.932 29
7140.333 33
7140.735 31
7141.136 42
7141.538 42
7141.939 39
7142.340 35
7142.742 35
7143.143 36
7143.545 34
7143.946 41
7144.348 33
7144.749 41
7145.151 48
7145.552 47
7145.954 41
7146.355 28
7146.757 30
7147.158 34
7147.560 49
7147.961 52
7148.363 46
7148.765 48
7149.166 40
7149.568 36
7149.969 57
7150.371 53
7150.773 44
7151.174 35
7151.576 49
7151.978 53
7152.379 58
7152.781 55
7153.183 47
7153.585 41
7153.986 47
7154.388 32
7154.790 36
7155.192 39
7155.593 40
7155.995 40
7156.397 46
7156.799 54
7157.201 61
7157.603 46
7158.004 47
7158.406 49
7158.808 49
7159.210 47
7159.612 38
7160.014 34
7160.416 47
7160.818 58
7161.220 46
7161.622 35
7162.024 41
7162.426 48
7162.828 43
7163.230 40
7163.632 39
7164.034 29
7164.436 25
7164.838 33
7165.240 31
7165.642 26
7166.044 39
7166.446 41
7166.848 41
7167.250 47
7167.652 41
7168.054 35
7168.457 40
7168.859 47
7169.261 43
7169.663 35
7170.065 27
7170.468 46
7170.870 39
7171.272 40
7171.674 43
7172.076 36
7172.479 51
7172.881 54
7173.283 52
7173.686 45
7174.088 37
7174.490 27
7174.893 38
7175.295 48
7175.697 41
7176.100 26
7176.502 30
7176.904 23
7177.307 29
7177.709 29
7178.112 41
7178.514 43
7178.916 43
7179.319 42
7179.721 35
7180.124 32
7180.526 40
7180.929 34
7181.331 35
7181.734 35
7182.136 29
7182.539 30
7182.941 24
7183.344 22
7183.747 25
7184.149 30
7184.552 23
7184.954 39
7185.357 43
7185.760 48
7186.162 40
7186.565 43
7186.968 44
7187.370 43
7187.773 29
7188.176 41
7188.578 44
7188.981 36
7189.384 35
7189.787 37
7190.189 38
7190.592 45
7190.995 33
7191.398 27
7191.801 38
7192.203 49
7192.606 34
7193.009 36
7193.412 35
7193.815 34
7194.218 32
7194.621 35
7195.023 57
7195.426 66
7195.829 61
7196.232 43
7196.635 32
7197.038 26
7197.441 23
7197.844 22
7198.247 24
7198.650 26
7199.053 21
7199.456 27
7199.859 28
7200.262 32
7200.665 35
7201.068 31
7201.471 22
7201.874 36
7202.277 31
7202.681 32
7203.084 32
7203.487 23
7203.890 29
7204.293 37
7204.696 32
7205.099 27
7205.503 30
7205.906 48
7206.309 55
7206.712 54
7207.115 43
7207.519 39
7207.922 32
7208.325 49
7208.729 38
7209.132 41
7209.535 35
7209.938 40
7210.342 31
7210.745 29
7211.148 30
7211.552 34
7211.955 50
7212.359 46
7212.762 38
7213.165 33
7213.569 26
7213.972 30
7214.376 26
7214.779 35
7215.182 38
7215.586 36
7215.989 28
7216.393 37
7216.796 37
7217.200 48
7217.603 36
7218.007 28
7218.411 37
7218.814 42
7219.218 35
7219.621 34
7220.025 49
7220.428 31
7220.832 18
7221.236 21
7221.639 23
7222.043 28
7222.447 30
7222.850 35
7223.254 33
7223.658 34
7224.061 36
7224.465 18
7224.869 18
7225.273 15
7225.676 23
7226.080 19
7226.484 19
7226.888 37
7227.291 46
7227.695 42
7228.099 40
7228.503 37
7228.907 37
7229.311 35
7229.714 25
7230.118 25
7230.522 27
7230.926 21
7231.330 23
7231.734 23
7232.138 35
7232.542 33
7232.946 23
7233.350 38
7233.754 33
7234.158 38
7234.562 40
7234.966 45
7235.370 50
7235.774 36
7236.178 35
7236.582 30
7236.986 28
7237.390 29
7237.794 37
7238.198 26
7238.602 27
7239.006 26
7239.411 33
7239.815 38
7240.219 29
7240.623 33
7241.027 32
7241.431 45
7241.836 36
7242.240 28
7242.644 38
7243.048 38
7243.453 48
7243.857 46
7244.261 57
7244.665 54
7245.070 47
7245.474 33
7245.878 26
7246.283 30
7246.687 43
7247.091 44
7247.496 43
7247.900 30
7248.304 32
7248.709 20
7249.113 33
7249.518 33
7249.922 28
7250.327 36
7250.731 19
7251.135 7
7251.540 28
7251.944 41
7252.349 39
7252.753 35
7253.158 31
7253.562 26
7253.967 23
7254.372 29
7254.776 25
7255.181 28
7255.585 21
7255.990 18
7256.394 16
7256.799 22
7257.204 34
7257.608 33
7258.013 28
7258.418 38
7258.822 38
7259.227 46
7259.632 44
7260.036 25
7260.441 43
7260.846 33
7261.251 30
7261.655 29
7262.060 35
7262.465 39
7262.870 31
7263.275 18
7263.679 21
7264.084 26
7264.489 37
7264.894 40
7265.299 35
7265.704 25
7266.108 28
7266.513 18
7266.918 21
7267.323 23
7267.728 34
7268.133 34
7268.538 31
7268.943 30
7269.348 43
7269.753 40
7270.158 28
7270.563 34
7270.968 38
7271.373 47
7271.778 48
7272.183 30
7272.588 23
7272.993 24
7273.398 27
7273.803 32
7274.208 29
7274.614 31
7275.019 36
7275.424 33
7275.829 28
7276.234 33
7276.639 31
7277.044 27
7277.450 20
7277.855 30
7278.260 32
7278.665 27
7279.071 44
7279.476 45
7279.881 26
7280.286 30
7280.692 27
7281.097 33
7281.502 36
7281.908 38
7282.313 30
7282.718 29
7283.124 33
7283.529 45
7283.934 46
7284.340 34
7284.745 37
7285.150 30
7285.556 27
7285.961 31
7286.367 39
7286.772 39
7287.178 44
7287.583 38
7287.989 39
7288.394 32
7288.800 34
7289.205 29
7289.611 34
7290.016 46
7290.422 53
7290.827 57
7291.233 55
7291.639 49
7292.044 38
7292.450 50
7292.855 32
7293.261 31
7293.667 36
7294.072 36
7294.478 39
7294.884 47
7295.289 49
7295.695 45
7296.101 37
7296.507 26
7296.912 39
7297.318 42
7297.724 33
7298.130 33
7298.535 33
7298.941 38
7299.347 42
7299.753 42
7300.159 21
7300.564 30
7300.970 34
7301.376 32
7301.782 32
7302.188 37
7302.594 32
7303.000 28
7303.406 42
7303.812 41
7304.217 40
7304.623 37
7305.029 60
7305.435 54
7305.841 41
7306.247 37
7306.653 35
7307.059 43
7307.465 37
7307.871 39
7308.277 56
7308.684 44
7309.090 38
7309.496 31
7309.902 35
7310.308 35
7310.714 33
7311.120 33
7311.526 34
7311.932 41
7312.339 49
7312.745 44
7313.151 54
7313.557 45
7313.963 56
7314.370 42
7314.776 37
7315.182 24
7315.588 25
7315.995 39
7316.401 42
7316.807 36
7317.213 33
7317.620 40
7318.026 36
7318.432 37
7318.839 33
7319.245 37
7319.652 35
7320.058 38
7320.464 34
7320.871 44
7321.277 38
7321.684 40
7322.090 45
7322.496 41
7322.903 44
7323.309 37
7323.716 41
7324.122 38
7324.529 30
7324.935 29
7325.342 31
7325.748 30
7326.155 35
7326.562 48
7326.968 45
7327.375 58
7327.781 60
7328.188 58
7328.594 55
7329.001 38
7329.408 42
7329.814 52
7330.221 38
7330.628 28
7331.034 34
7331.441 45
7331.848 42
7332.255 46
7332.661 30
7333.068 32
7333.475 39
7333.882 39
7334.288 26
7334.695 37
7335.102 38
7335.509 21
7335.915 21
7336.322 18
7336.729 44
7337.136 54
7337.543 37
7337.950 35
7338.357 43
7338.764 46
7339.170 29
7339.577 28
7339.984 37
7340.391 27
7340.798 31
7341.205 35
7341.612 42
7342.019 32
7342.426 31
7342.833 40
7343.240 38
7343.647 28
7344.054 38
7344.461 23
7344.868 21
7345.275 21
7345.683 24
7346.090 33
7346.497 49
7346.904 47
7347.311 38
7347.718 22
7348.125 28
7348.532 30
7348.940 35
7349.347 47
7349.754 48
7350.161 47
7350.569 42
7350.976 42
7351.383 46
7351.790 57
7352.198 51
7352.605 41
7353.012 47
7353.419 46
7353.827 47
7354.234 42
7354.641 49
7355.049 43
7355.456 47
7355.863 44
7356.271 41
7356.678 36
7357.086 29
7357.493 30
7357.900 47
7358.308 49
7358.715 46
7359.123 60
7359.530 64
7359.938 49
7360.345 52
7360.753 48
7361.160 49
7361.568 43
7361.975 37
7362.383 48
7362.791 57
7363.198 42
7363.606 50
7364.013 47
7364.421 46
7364.828 42
7365.236 35
7365.644 32
7366.051 34
7366.459 40
7366.867 37
7367.274 41
7367.682 32
7368.090 21
7368.498 34
7368.905 31
7369.313 29
7369.721 29
7370.129 36
7370.536 35
7370.944 20
7371.352 30
7371.760 30
7372.168 38
7372.575 38
7372.983 24
7373.391 30
7373.799 22
7374.207 20
7374.615 23
7375.023 17
7375.431 34
7375.839 33
7376.246 30
7376.654 39
7377.062 32
7377.470 20
7377.878 16
7378.286 27
7378.694 29
7379.102 35
7379.510 41
7379.918 41
7380.326 47
7380.734 43
7381.143 46
7381.551 32
7381.959 43
7382.367 52
7382.775 50
7383.183 42
7383.591 56
7383.999 56
7384.408 34
7384.816 24
7385.224 31
7385.632 52
7386.040 48
7386.449 49
7386.857 58
7387.265 63
7387.673 57
7388.081 49
7388.490 41
7388.898 56
7389.306 41
7389.715 45
7390.123 47
7390.531 43
7390.940 31
7391.348 25
7391.756 35
7392.165 38
7392.573 42
7392.982 31
7393.390 31
7393.798 28
7394.207 33
7394.615 31
7395.024 34
7395.432 40
7395.841 46
7396.249 46
7396.658 42
7397.066 53
7397.475 57
7397.883 40
7398.292 38
7398.700 28
7399.109 53
7399.517 81
7399.926 76
7400.335 52
7400.743 48
7401.152 43
7401.561 40
7401.969 32
7402.378 34
7402.786 44
7403.195 48
7403.604 47
7404.013 53
7404.421 47
7404.830 39
7405.239 28
7405.647 26
7406.056 44
7406.465 54
7406.874 43
7407.283 43
7407.691 27
7408.100 46
7408.509 69
7408.918 51
7409.327 41
7409.736 37
7410.144 41
7410.553 33
7410.962 41
7411.371 35
7411.780 38
7412.189 32
7412.598 34
7413.007 31
7413.416 30
7413.825 22
7414.234 32
7414.643 33
7415.052 40
7415.461 37
7415.870 36
7416.279 55
7416.688 42
7417.097 45
7417.506 35
7417.915 53
7418.324 37
7418.733 40
7419.142 33
7419.552 48
7419.961 62
7420.370 49
7420.779 49
7421.188 26
7421.597 23
7422.007 21
7422.416 29
7422.825 51
7423.234 40
7423.644 33
7424.053 34
7424.462 31
7424.871 37
7425.281 41
7425.690 30
7426.099 17
7426.509 34
7426.918 41
7427.327 29
7427.737 43
7428.146 43
7428.555 30
7428.965 34
7429.374 34
7429.784 38
7430.193 38
7430.602 49
7431.012 70
7431.421 69
7431.831 49
7432.240 46
7432.650 53
7433.059 52
7433.469 37
7433.878 29
7434.288 28
7434.697 38
7435.107 40
7435.517 33
7435.926 30
7436.336 28
7436.745 28
7437.155 34
7437.565 40
7437.974 31
7438.384 32
7438.794 35
7439.203 26
7439.613 39
7440.023 45
7440.432 48
7440.842 40
7441.252 31
7441.661 19
7442.071 33
7442.481 47
7442.891 55
7443.301 40
7443.710 46
7444.120 57
7444.530 78
7444.940 61
7445.350 52
7445.760 53
7446.169 30
7446.579 30
7446.989 22
7447.399 33
7447.809 36
7448.219 30
7448.629 14
7449.039 28
7449.449 29
7449.859 25
7450.269 30
7450.679 24
7451.089 35
7451.499 45
7451.909 47
7452.319 52
7452.729 55
7453.139 51
7453.549 53
7453.959 52
7454.369 48
7454.779 47
7455.189 40
7455.599 49
7456.010 48
7456.420 50
7456.830 59
7457.240 44
7457.650 58
7458.060 53
7458.471 47
7458.881 40
7459.291 36
7459.701 41
7460.111 37
7460.522 44
7460.932 48
7461.342 40
7461.753 41
7462.163 37
7462.573 33
7462.984 55
7463.394 45
7463.804 38
7464.215 44
7464.625 63
7465.035 52
7465.446 51
7465.856 58
7466.267 84
7466.677 82
7467.087 80
7467.498 76
7467.908 71
7468.319 68
7468.729 68
7469.140 78
7469.550 71
7469.961 87
7470.371 80
7470.782 80
7471.192 68
7471.603 65
7472.014 56
7472.424 62
7472.835 75
7473.245 85
7473.656 65
7474.067 64
7474.477 63
7474.888 64
7475.299 58
7475.709 43
7476.120 47
7476.531 70
7476.941 62
7477.352 49
7477.763 51
7478.174 45
7478.584 53
7478.995 37
7479.406 35
7479.817 33
7480.227 31
7480.638 28
7481.049 33
7481.460 38
7481.871 48
7482.282 41
7482.693 44
7483.103 49
7483.514 27
7483.925 22
7484.336 33
7484.747 37
7485.158 32
7485.569 29
7485.980 31
7486.391 32
7486.802 34
7487.213 44
7487.624 29
7488.035 31
7488.446 31
7488.857 27
7489.268 29
7489.679 33
7490.090 26
7490.501 23
7490.912 36
7491.323 32
7491.734 24
7492.146 25
7492.557 33
7492.968 43
7493.379 39
7493.790 26
7494.201 34
7494.613 34
7495.024 37
7495.435 32
7495.846 41
7496.258 38
7496.669 35
7497.080 35
7497.491 53
7497.903 42
7498.314 37
7498.725 37
7499.137 29
7499.548 39
7499.959 52
7500.371 48
7500.782 47
7501.193 41
7501.605 50
7502.016 51
7502.427 35
7502.839 24
7503.250 26
7503.662 26
7504.073 27
7504.485 29
7504.896 25
7505.308 32
7505.719 34
7506.131 33
7506.542 43
7506.954 52
7507.365 52
7507.777 50
7508.188 43
7508.600 38
7509.012 41
7509.423 39
7509.835 35
7510.246 52
7510.658 62
7511.070 54
7511.481 37
7511.893 28
7512.305 24
7512.716 30
7513.128 34
7513.540 26
7513.952 30
7514.363 27
7514.775 33
7515.187 34
7515.599 35
7516.010 27
7516.422 33
7516.834 33
7517.246 34
7517.658 30
7518.069 29
7518.481 32
7518.893 24
7519.305 44
7519.717 36
7520.129 30
7520.541 34
7520.953 22
7521.365 28
7521.776 24
7522.188 25
7522.600 21
7523.012 33
7523.424 31
7523.836 28
7524.248 30
7524.660 30
7525.072 26
7525.484 29
7525.896 38
7526.309 34
7526.721 36
7527.133 35
7527.545 31
7527.957 36
7528.369 45
7528.781 39
7529.193 40
7529.605 53
7530.018 40
7530.430 34
7530.842 34
7531.254 49
7531.666 39
7532.079 31
7532.491 39
7532.903 35
7533.315 52
7533.728 44
7534.140 51
7534.552 52
7534.965 34
7535.377 22
7535.789 37
7536.201 50
7536.614 39
7537.026 45
7537.439 24
7537.851 18
7538.263 31
7538.676 32
7539.088 34
7539.501 29
7539.913 34
7540.325 36
7540.738 40
7541.150 61
7541.563 53
7541.975 52
7542.388 40
7542.800 36
7543.213 33
7543.625 37
7544.038 35
7544.451 36
7544.863 39
7545.276 40
7545.688 38
7546.101 33
7546.514 30
7546.926 31
7547.339 45
7547.751 40
7548.164 30
7548.577 52
7548.989 52
7549.402 45
7549.815 51
7550.228 40
7550.640 38
7551.053 30
7551.466 32
7551.879 32
7552.291 29
7552.704 44
7553.117 51
7553.530 64
7553.943 66
7554.355 71
7554.768 55
7555.181 43
7555.594 56
7556.007 55
7556.420 48
7556.833 42
7557.246 46
7557.658 36
7558.071 26
7558.484 42
7558.897 65
7559.310 67
7559.723 69
7560.136 85
7560.549 87
7560.962 87
7561.375 102
7561.788 110
7562.201 125
7562.614 148
7563.027 182
7563.441 184
7563.854 190
7564.267 161
7564.680 130
7565.093 125
7565.506 121
7565.919 127
7566.332 133
7566.746 117
7567.159 102
7567.572 85
7567.985 81
7568.398 89
7568.812 70
7569.225 66
7569.638 58
7570.051 64
7570.465 69
7570.878 63
7571.291 76
7571.704 52
7572.118 36
7572.531 33
7572.944 42
7573.358 47
7573.771 51
7574.185 51
7574.598 49
7575.011 36
7575.425 36
7575.838 40
7576.252 42
7576.665 49
7577.078 49
7577.492 34
7577.905 44
7578.319 40
7578.732 42
7579.146 42
7579.559 34
7579.973 42
7580.386 52
7580.800 55
7581.214 56
7581.627 43
7582.041 55
7582.454 46
7582.868 54
7583.282 36
7583.695 31
7584.109 33
7584.523 42
7584.936 56
7585.350 47
7585.764 69
7586.177 62
7586.591 52
7587.005 41
7587.418 39
7587.832 44
7588.246 38
7588.660 39
7589.073 46
7589.487 47
7589.901 49
7590.315 56
7590.729 50
7591.143 57
7591.556 59
7591.970 52
7592.384 46
7592.798 56
7593.212 54
7593.626 57
7594.040 62
7594.454 52
7594.868 52
7595.282 42
7595.695 44
7596.109 54
7596.523 53
7596.937 47
7597.351 31
7597.765 35
7598.179 44
7598.594 40
7599.008 33
7599.422 48
7599.836 46
7600.250 50
7600.664 51
7601.078 42
7601.492 25
7601.906 19
7602.320 33
7602.735 30
7603.149 36
7603.563 30
7603.977 31
7604.391 30
7604.805 29
7605.220 33
7605.634 42
7606.048 32
7606.462 47
7606.877 49
7607.291 58
7607.705 54
7608.119 52
7608.534 38
7608.948 36
7609.362 30
7609.777 43
7610.191 33
7610.606 21
7611.020 35
7611.434 33
7611.849 33
7612.263 39
7612.678 27
7613.092 33
7613.506 41
7613.921 51
7614.335 42
7614.750 49
7615.164 47
7615.579 56
7615.993 42
7616.408 33
7616.822 44
7617.237 42
7617.651 53
7618.066 39
7618.481 40
7618.895 46
7619.310 58
7619.724 47
7620.139 35
7620.554 42
7620.968 25
7621.383 27
7621.798 35
7622.212 37
7622.627 37
7623.042 33
7623.456 43
7623.871 54
7624.286 68
7624.701 60
7625.115 48
7625.530 38
7625.945 33
7626.360 29
7626.775 29
7627.189 37
7627.604 39
7628.019 53
7628.434 62
7628.849 55
7629.264 53
7629.679 40
7630.093 63
7630.508 48
7630.923 43
7631.338 36
7631.753 25
7632.168 50
7632.583 58
7632.998 57
7633.413 50
7633.828 63
7634.243 57
7634.658 71
7635.073 66
7635.488 58
7635.903 52
7636.318 68
7636.733 74
7637.148 39
7637.563 36
7637.979 39
7638.394 40
7638.809 53
7639.224 48
7639.639 44
7640.054 48
7640.469 52
7640.885 61
7641.300 46
7641.715 55
7642.130 46
7642.546 64
7642.961 64
7643.376 50
7643.791 51
7644.207 57
7644.622 49
7645.037 61
7645.452 67
7645.868 56
7646.283 45
7646.698 40
7647.114 42
7647.529 59
7647.945 70
7648.360 76
7648.775 71
7649.191 57
7649.606 50
7650.022 51
7650.437 49
7650.853 51
7651.268 64
7651.684 61
7652.099 64
7652.515 66
7652.930 68
7653.346 76
7653.761 71
7654.177 67
7654.592 65
7655.008 77
7655.423 80
7655.839 72
7656.255 61
7656.670 71
7657.086 85
7657.501 64
7657.917 68
7658.333 61
7658.748 63
7659.164 69
7659.580 74
7659.996 71
7660.411 51
7660.827 54
7661.243 60
7661.658 58
7662.074 57
7662.490 80
7662.906 77
7663.322 78
7663.737 81
7664.153 63
7664.569 73
7664.985 86
7665.401 109
7665.817 98
7666.232 102
7666.648 99
7667.064 100
7667.480 108
7667.896 122
7668.312 122
7668.728 131
7669.144 118
7669.560 110
7669.976 91
7670.392 84
7670.808 81
7671.224 81
7671.640 82
7672.056 66
7672.472 63
7672.888 72
7673.304 95
7673.720 85
7674.136 82
7674.552 75
7674.969 65
7675.385 74
7675.801 71
7676.217 72
7676.633 73
7677.049 93
7677.465 98
7677.882 102
7678.298 112
7678.714 89
7679.130 104
7679.547 75
7679.963 85
7680.379 99
7680.795 88
7681.212 91
7681.628 72
7682.044 64
7682.460 59
7682.877 59
7683.293 85
7683.709 77
7684.126 93
7684.542 84
7684.959 94
7685.375 95
7685.791 84
7686.208 80
7686.624 82
7687.041 74
7687.457 72
7687.874 68
7688.290 62
7688.707 66
7689.123 54
7689.540 49
7689.956 54
7690.373 70
7690.789 75
7691.206 73
7691.622 75
7692.039 78
7692.455 64
7692.872 57
7693.289 60
7693.705 58
7694.122 51
7694.539 46
7694.955 56
7695.372 57
7695.789 63
7696.205 60
7696.622 59
7697.039 56
7697.455 52
7697.872 57
7698.289 72
7698.706 72
7699.122 60
7699.539 46
7699.956 63
7700.373 84
7700.790 79
7701.206 56
7701.623 54
7702.040 66
7702.457 53
7702.874 49
7703.291 37
7703.708 47
7704.124 46
7704.541 67
7704.958 65
7705.375 57
7705.792 51
7706.209 53
7706.626 53
7707.043 62
7707.460 71
7707.877 50
7708.294 61
7708.711 53
7709.128 61
7709.545 64
7709.962 42
7710.379 37
7710.796 53
7711.214 46
7711.631 39
7712.048 42
7712.465 45
7712.882 59
7713.299 60
7713.716 64
7714.134 63
7714.551 68
7714.968 67
7715.385 46
7715.802 41
7716.220 38
7716.637 45
7717.054 39
7717.471 36
7717.889 45
7718.306 57
7718.723 58
7719.141 48
7719.558 54
7719.975 53
7720.393 53
7720.810 50
7721.227 67
7721.645 58
7722.062 54
7722.479 57
7722.897 68
7723.314 70
7723.732 69
7724.149 61
7724.567 62
7724.984 65
7725.402 59
7725.819 38
7726.236 33
7726.654 40
7727.072 51
7727.489 53
7727.907 38
7728.324 40
7728.742 38
7729.159 41
7729.577 35
7729.995 36
7730.412 32
7730.830 29
7731.247 25
7731.665 31
7732.083 40
7732.500 34
7732.918 47
7733.336 51
7733.753 55
7734.171 64
7734.589 53
7735.007 41
7735.424 58
7735.842 47
7736.260 43
7736.678 46
7737.095 62
7737.513 56
7737.931 46
7738.349 56
7738.767 54
7739.185 49
7739.602 42
7740.020 45
7740.438 36
7740.856 53
7741.274 56
7741.692 55
7742.110 40
7742.528 39
7742.946 40
7743.364 28
7743.782 33
7744.200 44
7744.618 35
7745.036 36
7745.454 49
7745.872 72
7746.290 51
7746.708 27
7747.126 35
7747.544 26
7747.962 25
7748.380 31
7748.798 32
7749.216 51
7749.635 71
7750.053 68
7750.471 65
7750.889 58
7751.307 55
7751.725 59
7752.144 40
7752.562 28
7752.980 43
7753.398 40
7753.816 52
7754.235 41
7754.653 56
7755.071 52
7755.490 46
7755.908 51
7756.326 46
7756.745 55
7757.163 48
7757.581 39
7758.000 39
7758.418 42
7758.836 56
7759.255 60
7759.673 55
7760.092 69
7760.510 93
7760.928 74
7761.347 68
7761.765 79
7762.184 101
7762.602 117
7763.021 107
7763.439 106
7763.858 129
7764.276 155
7764.695 134
7765.113 138
7765.532 154
7765.951 150
7766.369 139
7766.788 102
7767.206 83
7767.625 104
7768.044 119
7768.462 109
7768.881 83
7769.300 77
7769.718 60
7770.137 60
7770.556 60
7770.974 58
7771.393 57
7771.812 73
7772.230 59
7772.649 56
7773.068 48
7773.487 46
7773.906 45
7774.324 34
7774.743 29
7775.162 33
7775.581 40
7776.000 32
7776.419 36
7776.837 33
7777.256 39
7777.675 56
7778.094 69
7778.513 62
7778.932 61
7779.351 62
7779.770 47
7780.189 46
7780.608 46
7781.027 45
7781.446 40
7781.865 30
7782.284 27
7782.703 31
7783.122 47
7783.541 44
7783.960 60
7784.379 59
7784.798 53
7785.217 49
7785.636 34
7786.055 48
7786.474 40
7786.894 36
7787.313 37
7787.732 22
7788.151 19
7788.570 25
7788.989 32
7789.409 44
7789.828 34
7790.247 39
7790.666 37
7791.086 39
7791.505 31
7791.924 35
7792.343 40
7792.763 41
7793.182 31
7793.601 33
7794.021 28
7794.440 22
7794.859 28
7795.279 22
7795.698 22
7796.117 22
7796.537 21
7796.956 27
7797.376 29
7797.795 25
7798.214 23
7798.634 37
7799.053 39
7799.473 30
7799.892 45
7800.312 29
7800.731 35
7801.151 26
7801.570 31
7801.990 42
7802.410 44
7802.829 41
7803.249 41
7803.668 25
7804.088 24
7804.507 30
7804.927 31
7805.347 29
7805.766 30
7806.186 36
7806.606 36
7807.025 34
7807.445 37
7807.865 33
7808.284 42
7808.704 38
7809.124 28
7809.544 29
7809.963 20
7810.383 32
7810.803 33
7811.223 28
7811.643 34
7812.062 25
7812.482 19
7812.902 32
7813.322 44
7813.742 32
7814.162 33
7814.581 28
7815.001 41
7815.421 38
7815.841 40
7816.261 34
7816.681 41
7817.101 47
7817.521 42
7817.941 33
7818.361 32
7818.781 33
7819.201 25
7819.621 31
7820.041 37
7820.461 34
7820.881 29
7821.301 25
7821.721 31
7822.141 40
7822.561 31
7822.981 33
7823.402 38
7823.822 53
7824.242 54
7824.662 56
7825.082 50
7825.502 39
7825.923 47
7826.343 37
7826.763 42
7827.183 27
7827.603 37
7828.024 40
7828.444 41
7828.864 37
7829.284 31
7829.705 32
7830.125 18
7830.545 19
7830.966 31
7831.386 19
7831.806 30
7832.227 28
7832.647 32
7833.067 26
7833.488 20
7833.908 9
7834.329 8
7834.749 24
7835.169 27
7835.590 25
7836.010 22
7836.431 22
7836.851 33
7837.272 27
7837.692 24
7838.113 29
7838.533 22
7838.954 21
7839.374 30
7839.795 34
7840.216 28
7840.636 36
7841.057 42
7841.477 35
7841.898 29
7842.319 27
7842.739 27
7843.160 32
7843.580 40
7844.001 33
7844.422 43
7844.843 48
7845.263 41
7845.684 26
7846.105 24
7846.525 28
7846.946 31
7847.367 22
7847.788 23
7848.208 27
7848.629 30
7849.050 28
7849.471 19
7849.892 36
7850.313 44
7850.733 33
7851.154 27
7851.575 19
7851.996 25
7852.417 23
7852.838 20
7853.259 21
7853.680 18
7854.101 16
7854.522 15
7854.943 17
7855.364 13
7855.785 16
7856.206 11
7856.627 10
7857.048 19
7857.469 22
7857.890 31
7858.311 33
7858.732 29
7859.153 18
7859.574 13
7859.995 21
7860.416 29
7860.837 28
7861.258 19
7861.680 17
7862.101 19
7862.522 31
7862.943 32
7863.364 37
7863.785 32
7864.207 28
7864.628 24
7865.049 30
7865.470 38
7865.892 28
7866.313 25
7866.734 27
7867.155 29
7867.577 30
7867.998 24
7868.419 29
7868.841 31
7869.262 34
7869.683 36
7870.105 37
7870.526 24
7870.948 29
7871.369 39
7871.790 30
7872.212 36
7872.633 37
7873.055 34
7873.476 40
7873.898 37
7874.319 33
7874.741 33
7875.162 27
7875.584 30
7876.005 30
7876.427 35
7876.848 39
7877.270 27
7877.691 24
7878.113 39
7878.535 44
7878.956 44
7879.378 45
7879.799 34
7880.221 36
7880.643 27
7881.064 24
7881.486 29
7881.908 33
7882.329 24
7882.751 29
7883.173 30
7883.595 27
7884.016 39
7884.438 45
7884.860 47
7885.282 39
7885.703 38
7886.125 35
7886.547 33
7886.969 38
7887.391 38
7887.812 34
7888.234 29
7888.656 22
7889.078 21
7889.500 19
7889.922 29
7890.344 25
7890.766 43
7891.188 41
7891.610 31
7892.032 30
7892.454 18
7892.875 25
7893.297 18
7893.719 20
7894.141 30
7894.564 27
7894.986 40
7895.408 26
7895.830 29
7896.252 27
7896.674 23
7897.096 23
7897.518 14
7897.940 35
7898.362 40
7898.784 28
7899.207 18
7899.629 21
7900.051 33
7900.473 60
7900.895 66
7901.317 59
7901.740 44
7902.162 49
7902.584 36
7903.006 43
7903.429 27
7903.851 29
7904.273 20
7904.695 17
7905.118 20
7905.540 23
7905.962 25
7906.385 24
7906.807 25
7907.229 23
7907.652 32
7908.074 33
7908.497 32
7908.919 50
7909.341 38
7909.764 26
7910.186 27
7910.609 28
7911.031 26
7911.454 29
7911.876 31
7912.299 20
7912.721 29
7913.144 28
7913.566 25
7913.989 25
7914.411 25
7914.834 24
7915.257 31
7915.679 30
7916.102 25
7916.524 25
7916.947 35
7917.370 29
7917.792 34
7918.215 28
7918.638 26
7919.060 27
7919.483 23
7919.906 46
7920.328 39
7920.751 32
7921.174 25
7921.597 40
7922.019 33
7922.442 30
7922.865 37
7923.288 31
7923.710 32
7924.133 28
7924.556 33
7924.979 29
7925.402 35
7925.825 34
7926.247 40
7926.670 56
7927.093 49
7927.516 51
7927.939 52
7928.362 34
7928.785 40
7929.208 43
7929.631 51
7930.054 65
7930.477 68
7930.900 62
7931.323 63
7931.746 86
7932.169 91
7932.592 109
7933.015 100
7933.438 102
7933.861 99
7934.284 112
7934.707 89
7935.130 106
7935.553 110
7935.977 115
7936.400 85
7936.823 82
7937.246 54
7937.669 42
7938.092 45
7938.516 34
7938.939 31
7939.362 37
7939.785 41
7940.208 43
7940.632 34
7941.055 42
7941.478 40
7941.902 42
7942.325 40
7942.748 44
7943.172 37
7943.595 54
7944.018 62
7944.442 46
7944.865 33
7945.288 26
7945.712 31
7946.135 34
7946.558 30
7946.982 46
7947.405 55
7947.829 49
7948.252 49
7948.676 41
7949.099 54
7949.523 41
7949.946 43
7950.370 36
7950.793 28
7951.217 42
7951.640 49
7952.064 42
7952.487 52
7952.911 50
7953.335 34
7953.758 44
7954.182 47
7954.605 50
7955.029 55
7955.453 41
7955.876 31
7956.300 33
7956.724 28
7957.147 24
7957.571 25
7957.995 32
7958.419 29
7958.842 28
7959.266 28
7959.690 27
7960.114 44
7960.537 38
7960.961 26
7961.385 25
7961.809 38
7962.233 27
7962.656 23
7963.080 25
7963.504 27
7963.928 27
7964.352 25
7964.776 32
7965.200 29
7965.624 27
7966.048 38
7966.472 28
7966.895 40
7967.319 33
7967.743 38
7968.167 41
7968.591 39
7969.015 41
7969.439 27
7969.863 26
7970.288 27
7970.712 22
7971.136 23
7971.560 39
7971.984 35
7972.408 33
7972.832 23
7973.256 27
7973.680 35
7974.104 41
7974.529 32
7974.953 27
7975.377 28
7975.801 33
7976.225 41
7976.650 34
7977.074 32
7977.498 29
7977.922 38
7978.346 28
7978.771 39
7979.195 33
7979.619 39
7980.044 37
7980.468 38
7980.892 34
7981.317 37
7981.741 37
7982.165 40
7982.590 39
7983.014 39
7983.438 29
7983.863 31
7984.287 40
7984.712 25
7985.136 27
7985.561 34
7985.985 20
7986.410 24
7986.834 19
7987.258 38
7987.683 38
7988.108 54
7988.532 54
7988.957 48
7989.381 30
7989.806 23
7990.230 27
7990.655 35
7991.079 33
7991.504 32
7991.929 39
7992.353 34
7992.778 30
7993.203 32
7993.627 32
7994.052 35
7994.477 34
7994.901 25
7995.326 24
7995.751 28
7996.175 50
7996.600 29
7997.025 20
7997.450 18
7997.875 28
7998.299 34
7998.724 21
7999.149 24
7999.574 26
7999.999 19
8000.423 16
8000.848 22
8001.273 29
8001.698 23
8002.123 30
8002.548 25
8002.973 24
8003.398 26
8003.823 19
8004.248 27
8004.672 32
8005.097 35
8005.522 35
8005.947 31
8006.372 42
8006.797 52
8007.222 38
8007.647 41
8008.073 39
8008.498 39
8008.923 46
8009.348 34
8009.773 26
8010.198 27
8010.623 34
8011.048 30
8011.473 33
8011.898 31
8012.324 42
8012.749 36
8013.174 40
8013.599 39
8014.024 18
8014.450 28
8014.875 34
8015.300 36
8015.725 33
8016.151 30
8016.576 23
8017.001 16
8017.426 19
8017.852 18
8018.277 28
8018.702 29
8019.128 24
8019.553 17
8019.978 25
8020.404 23
8020.829 25
8021.255 33
8021.680 32
8022.105 22
8022.531 24
8022.956 29
8023.382 32
8023.807 33
8024.233 44
8024.658 50
8025.084 43
8025.509 38
8025.935 41
8026.360 52
8026.786 40
8027.211 37
8027.637 32
8028.062 44
8028.488 39
8028.914 28
8029.339 34
8029.765 25
8030.191 30
8030.616 23
8031.042 43
8031.467 56
8031.893 48
8032.319 37
8032.745 42
8033.170 37
8033.596 22
8034.022 19
8034.447 26
8034.873 35
8035.299 40
8035.725 33
8036.151 40
8036.576 34
8037.002 36
8037.428 35
8037.854 31
8038.280 46
8038.706 47
8039.131 47
8039.557 49
8039.983 31
8040.409 30
8040.835 35
8041.261 36
8041.687 23
8042.113 19
8042.539 18
8042.965 38
8043.391 28
8043.817 36
8044.243 29
8044.669 24
8045.095 33
8045.521 29
8045.947 30
8046.373 16
8046.799 24
8047.225 24
8047.651 27
8048.077 35
8048.503 39
8048.930 23
8049.356 31
8049.782 36
8050.208 37
8050.634 36
8051.060 33
8051.487 30
8051.913 22
8052.339 39
8052.765 40
8053.191 27
8053.618 38
8054.044 34
8054.470 35
8054.897 33
8055.323 28
8055.749 21
8056.175 18
8056.602 15
8057.028 22
8057.455 24
8057.881 25
8058.307 21
8058.734 18
8059.160 20
8059.586 22
8060.013 25
8060.439 24
8060.866 25
8061.292 30
8061.719 33
8062.145 34
8062.572 38
8062.998 32
8063.425 23
8063.851 16
8064.278 8
8064.704 14
8065.131 24
8065.557 25
8065.984 21
8066.411 16
8066.837 17
8067.264 20
8067.690 20
8068.117 24
8068.544 30
8068.970 21
8069.397 20
8069.824 25
8070.250 21
8070.677 21
8071.104 26
8071.531 27
8071.957 29
8072.384 28
8072.811 32
8073.238 29
8073.664 19
8074.091 19
8074.518 23
8074.945 29
8075.372 21
8075.798 16
8076.225 22
8076.652 26
8077.079 21
8077.506 36
8077.933 38
8078.360 31
8078.787 33
8079.214 14
8079.641 23
8080.067 20
8080.494 12
8080.921 19
8081.348 21
8081.775 24
8082.202 16
8082.629 8
8083.056 24
8083.484 47
8083.911 23
8084.338 23
8084.765 29
8085.192 25
8085.619 16
8086.046 10
8086.473 13
8086.900 10
8087.327 18
8087.755 14
8088.182 24
8088.609 19
8089.036 27
8089.463 34
8089.891 20
8090.318 15
8090.745 12
8091.172 18
8091.599 29
8092.027 31
8092.454 42
8092.881 29
8093.309 19
8093.736 23
8094.163 16
8094.591 19
8095.018 20
8095.445 29
8095.873 29
8096.300 26
8096.727 25
8097.155 23
8097.582 18
8098.010 30
8098.437 17
8098.865 26
8099.292 43
8099.720 35
8100.147 32
8100.574 24
8101.002 21
8101.430 20
8101.857 28
8102.285 32
8102.712 33
8103.140 20
8103.567 16
8103.995 14
8104.422 19
8104.850 26
8105.278 15
8105.705 19
8106.133 28
8106.561 19
8106.988 18
8107.416 20
8107.844 12
8108.271 12
8108.699 19
8109.127 16
8109.554 16
8109.982 16
8110.410 16
8110.838 15
8111.266 16
8111.693 27
8112.121 27
8112.549 21
8112.977 11
8113.405 37
8113.832 21
8114.260 23
8114.688 28
8115.116 45
8115.544 32
8115.972 26
8116.400 26
8116.828 27
8117.256 17
8117.684 17
8118.111 24
8118.539 26
8118.967 22
8119.395 22
8119.823 23
8120.251 28
8120.679 26
8121.107 24
8121.536 26
8121.964 10
8122.392 15
8122.820 13
8123.248 10
8123.676 19
8124.104 38
8124.532 38
8124.960 27
8125.388 26
8125.817 22
8126.245 26
8126.673 28
8127.101 34
8127.529 28
8127.958 24
8128.386 16
8128.814 20
8129.242 17
8129.671 25
8130.099 21
8130.527 19
8130.955 22
8131.384 15
8131.812 14
8132.240 12
8132.669 10
8133.097 13
8133.525 20
8133.954 15
8134.382 20
8134.811 36
8135.239 20
8135.667 25
8136.096 20
8136.524 16
8136.953 35
8137.381 27
8137.810 28
8138.238 27
8138.667 36
8139.095 31
8139.524 45
8139.952 58
8140.381 33
8140.809 45
8141.238 50
8141.666 47
8142.095 41
8142.524 46
8142.952 51
8143.381 46
8143.810 37
8144.238 28
8144.667 35
8145.095 26
8145.524 21
8145.953 31
8146.382 43
8146.810 31
8147.239 26
8147.668 22
8148.096 24
8148.525 25
8148.954 16
8149.383 29
8149.812 35
8150.240 26
8150.669 38
8151.098 36
8151.527 25
8151.956 29
8152.385 36
8152.813 26
8153.242 19
8153.671 22
8154.100 23
8154.529 13
8154.958 15
8155.387 25
8155.816 33
8156.245 34
8156.674 25
8157.103 20
8157.532 23
8157.961 19
8158.390 16
8158.819 23
8159.248 16
8159.677 23
8160.106 22
8160.535 22
8160.964 27
8161.393 22
8161.822 13
8162.251 16
8162.681 17
8163.110 18
8163.539 11
8163.968 17
8164.397 22
8164.826 23
8165.256 26
8165.685 23
8166.114 32
8166.543 33
8166.973 41
8167.402 33
8167.831 26
8168.260 18
8168.690 16
8169.119 33
8169.548 23
8169.978 15
8170.407 19
8170.836 14
8171.266 18
8171.695 26
8172.124 21
8172.554 28
8172.983 29
8173.412 32
8173.842 29
8174.271 23
8174.701 42
8175.130 35
8175.560 39
8175.989 23
8176.419 19
8176.848 18
8177.278 13
8177.707 15
8178.137 20
8178.566 17
8178.996 22
8179.425 32
8179.855 42
8180.285 42
8180.714 26
8181.144 14
8181.573 23
8182.003 23
8182.433 20
8182.862 16
8183.292 12
8183.722 25
8184.151 38
8184.581 37
8185.011 29
8185.441 22
8185.870 23
8186.300 27
8186.730 27
8187.160 24
8187.589 19
8188.019 23
8188.449 18
8188.879 28
8189.309 17
8189.739 8
8190.168 20
8190.598 22
8191.028 22
8191.458 28
8191.888 33
8192.318 26
8192.748 23
8193.178 19
8193.608 27
8194.038 29
8194.468 29
8194.897 30
8195.327 22
8195.757 30
8196.187 29
8196.617 33
8197.048 31
8197.478 30
8197.908 16
8198.338 23
8198.768 24
8199.198 13
8199.628 26
8200.058 23
8200.488 24
8200.918 34
8201.348 32
8201.779 25
8202.209 38
8202.639 42
8203.069 38
8203.499 39
8203.930 68
8204.360 68
8204.790 52
8205.220 47
8205.651 34
8206.081 31
8206.511 37
8206.941 37
8207.372 41
8207.802 36
8208.232 32
8208.663 18
8209.093 27
8209.523 26
8209.954 28
8210.384 31
8210.815 27
8211.245 23
8211.675 19
8212.106 30
8212.536 43
8212.967 39
8213.397 26
8213.828 25
8214.258 30
8214.689 25
8215.119 27
8215.550 25
8215.980 13
8216.411 26
8216.841 25
8217.272 32
8217.702 35
8218.133 44
8218.564 50
8218.994 36
8219.425 28
8219.855 34
8220.286 50
8220.717 39
8221.147 37
8221.578 29
8222.009 34
8222.439 41
8222.870 38
8223.301 30
8223.732 36
8224.162 34
8224.593 28
8225.024 29
8225.455 21
8225.885 19
8226.316 24
8226.747 28
8227.178 37
8227.609 40
8228.039 34
8228.470 22
8228.901 25
8229.332 20
8229.763 36
8230.194 21
8230.625 13
8231.056 22
8231.487 31
8231.918 35
8232.349 48
8232.780 45
8233.211 50
8233.642 31
8234.073 49
8234.504 36
8234.935 26
8235.366 40
8235.797 42
8236.228 27
8236.659 32
8237.090 37
8237.521 33
8237.952 45
8238.383 39
8238.814 34
8239.245 32
8239.677 28
8240.108 26
8240.539 27
8240.970 23
8241.401 31
8241.832 34
8242.264 28
8242.695 19
8243.126 15
8243.557 15
8243.989 20
8244.420 19
8244.851 21
8245.283 16
8245.714 15
8246.145 20
8246.576 16
8247.008 14
8247.439 28
8247.871 26
8248.302 21
8248.733 17
8249.165 14
8249.596 18
8250.028 22
8250.459 25
8250.890 14
8251.322 10
8251.753 13
8252.185 15
8252.616 17
8253.048 16
8253.479 14
8253.911 25
8254.342 21
8254.774 19
8255.205 37
8255.637 30
8256.069 24
8256.500 21
8256.932 18
8257.363 14
8257.795 14
8258.227 19
8258.658 16
8259.090 15
8259.522 14
8259.953 28
8260.385 20
8260.817 16
8261.248 11
8261.680 23
8262.112 12
8262.544 17
8262.975 14
8263.407 28
8263.839 24
8264.271 20
8264.703 24
8265.134 26
8265.566 25
8265.998 20
8266.430 19
8266.862 18
8267.294 17
8267.725 13
8268.157 26
8268.589 36
8269.021 36
8269.453 28
8269.885 30
8270.317 21
8270.749 13
8271.181 10
8271.613 19
8272.045 32
8272.477 24
8272.909 20
8273.341 24
8273.773 27
8274.205 33
8274.637 42
8275.069 38
8275.501 24
8275.933 19
8276.365 12
8276.798 13
8277.230 30
8277.662 28
8278.094 31
8278.526 41
8278.958 40
8279.391 25
8279.823 29
8280.255 24
8280.687 25
8281.119 23
8281.552 12
8281.984 18
8282.416 19
8282.848 20
8283.281 20
8283.713 23
8284.145 22
8284.578 18
8285.010 17
8285.442 22
8285.875 28
8286.307 21
8286.739 32
8287.172 22
8287.604 21
8288.037 23
8288.469 29
8288.901 26
8289.334 16
8289.766 8
8290.199 16
8290.631 20
8291.064 18
8291.496 28
8291.929 34
8292.361 30
8292.794 25
8293.226 17
8293.659 18
8294.092 17
8294.524 23
8294.957 22
8295.389 11
8295.822 20
8296.255 23
8296.687 23
8297.120 18
8297.553 13
8297.985 23
8298.418 18
8298.851 19
8299.283 23
8299.716 19
8300.149 13
8300.581 11
8301.014 32
8301.447 36
8301.880 41
8302.313 48
8302.745 47
8303.178 33
8303.611 19
8304.044 22
8304.477 11
8304.909 21
8305.342 20
8305.775 23
8306.208 24
8306.641 16
8307.074 26
8307.507 32
8307.940 26
8308.373 24
8308.806 21
8309.239 17
8309.672 32
8310.105 24
8310.538 22
8310.971 15
8311.404 20
8311.837 15
8312.270 25
8312.703 31
8313.136 17
8313.569 17
8314.002 17
8314.435 20
8314.868 32
8315.301 25
8315.734 24
8316.168 29
8316.601 25
8317.034 25
8317.467 25
8317.900 24
8318.334 16
8318.767 32
8319.200 16
8319.633 22
8320.066 14
8320.500 16
8320.933 19
8321.366 19
8321.800 22
8322.233 16
8322.666 19
8323.099 21
8323.533 28
8323.966 30
8324.400 24
8324.833 27
8325.266 21
8325.700 17
8326.133 13
8326.566 17
8327.000 24
8327.433 21
8327.867 14
8328.300 21
8328.734 19
8329.167 17
8329.601 15
8330.034 6
8330.468 14
8330.901 33
8331.335 21
8331.768 11
8332.202 13
8332.635 15
8333.069 27
8333.503 33
8333.936 20
8334.370 14
8334.804 14
8335.237 14
8335.671 10
8336.104 12
8336.538 30
8336.972 32
8337.406 27
8337.839 26
8338.273 18
8338.707 18
8339.140 15
8339.574 22
8340.008 16
8340.442 23
8340.876 19
8341.309 20
8341.743 25
8342.177 22
8342.611 18
8343.045 20
8343.479 24
8343.912 17
8344.346 29
8344.780 25
8345.214 20
8345.648 9
8346.082 13
8346.516 21
8346.950 23
8347.384 16
8347.818 15
8348.252 18
8348.686 20
8349.120 18
8349.554 17
8349.988 26
8350.422 18
8350.856 18
8351.290 15
8351.724 12
8352.158 23
8352.592 28
8353.026 36
8353.460 38
8353.894 27
8354.329 23
8354.763 14
8355.197 13
8355.631 23
8356.065 25
8356.499 28
8356.934 21
8357.368 24
8357.802 15
8358.236 12
8358.671 20
8359.105 23
8359.539 16
8359.973 17
8360.408 16
8360.842 14
8361.276 27
8361.711 30
8362.145 21
8362.579 25
8363.014 22
8363.448 19
8363.882 18
8364.317 16
8364.751 10
8365.186 14
8365.620 20
8366.055 26
8366.489 25
8366.923 17
8367.358 15
8367.792 19
8368.227 24
8368.661 26
8369.096 19
8369.531 13
8369.965 15
8370.400 11
8370.834 15
8371.269 13
8371.703 14
8372.138 10
8372.573 30
8373.007 29
8373.442 26
8373.876 23
8374.311 19
8374.746 15
8375.180 17
8375.615 27
8376.050 26
8376.485 20
8376.919 16
8377.354 15
8377.789 15
8378.224 23
8378.658 23
8379.093 21
8379.528 15
8379.963 20
8380.398 17
8380.832 26
8381.267 22
8381.702 15
8382.137 16
8382.572 23
8383.007 19
8383.442 26
8383.876 29
8384.311 31
8384.746 28
8385.181 24
8385.616 26
8386.051 20
8386.486 16
8386.921 15
8387.356 19
8387.791 27
8388.226 23
8388.661 35
8389.096 36
8389.531 14
8389.966 19
8390.401 18
8390.836 16
8391.272 16
8391.707 14
8392.142 17
8392.577 23
8393.012 19
8393.447 16
8393.882 21
8394.318 21
8394.753 34
8395.188 24
8395.623 21
8396.058 22
8396.494 16
8396.929 22
8397.364 18
8397.799 21
8398.235 27
8398.670 26
8399.105 18
8399.541 26
8399.976 29
8400.411 32
8400.847 24
8401.282 23
8401.717 19
8402.153 24
8402.588 25
8403.023 23
8403.459 31
8403.894 28
8404.330 31
8404.765 22
8405.201 16
8405.636 14
8406.072 28
8406.507 28
8406.943 31
8407.378 17
8407.814 16
8408.249 13
8408.685 23
8409.120 24
8409.556 24
8409.991 20
8410.427 18
8410.863 14
8411.298 24
8411.734 22
8412.169 22
8412.605 36
8413.041 33
8413.476 26
8413.912 20
8414.348 31
8414.784 21
8415.219 22
8415.655 22
8416.091 26
8416.526 16
8416.962 16
8417.398 26
8417.834 32
8418.270 19
8418.705 25
8419.141 23
8419.577 28
8420.013 41
8420.449 23
8420.885 29
8421.320 24
8421.756 14
8422.192 17
8422.628 17
8423.064 26
8423.500 19
8423.936 26
8424.372 21
8424.808 29
8425.244 24
8425.680 10
8426.116 22
8426.552 29
8426.988 42
8427.424 33
8427.860 21
8428.296 25
8428.732 28
8429.168 31
8429.604 27
8430.040 30
8430.476 40
8430.913 36
8431.349 25
8431.785 21
8432.221 36
8432.657 31
8433.093 20
8433.530 27
8433.966 25
8434.402 21
8434.838 19
8435.274 27
8435.711 19
8436.147 16
8436.583 20
8437.019 35
8437.456 36
8437.892 25
8438.328 25
8438.765 26
8439.201 26
8439.637 18
8440.074 21
8440.510 30
8440.947 29
8441.383 32
8441.819 35
8442.256 36
8442.692 27
8443.129 49
8443.565 46
8444.001 36
8444.438 36
8444.874 39
8445.311 35
8445.747 33
8446.184 28
8446.621 30
8447.057 43
8447.494 42
8447.930 44
8448.367 40
8448.803 38
8449.240 29
8449.677 27
8450.113 33
8450.550 38
8450.986 40
8451.423 44
8451.860 33
8452.296 31
8452.733 39
8453.170 49
8453.607 41
8454.043 54
8454.480 63
8454.917 73
8455.353 64
8455.790 54
8456.227 53
8456.664 59
8457.101 49
8457.537 33
8457.974 37
8458.411 39
8458.848 36
8459.285 44
8459.722 43
8460.159 41
8460.595 43
8461.032 26
8461.469 28
8461.906 39
8462.343 51
8462.780 37
8463.217 37
8463.654 52
8464.091 55
8464.528 61
8464.965 65
8465.402 70
8465.839 75
8466.276 78
8466.713 88
8467.150 70
8467.587 62
8468.024 67
8468.461 42
8468.898 59
8469.336 82
8469.773 85
8470.210 91
8470.647 112
8471.084 147
8471.521 161
8471.958 175
8472.396 215
8472.833 297
8473.270 363
8473.707 513
8474.145 651
8474.582 827
8475.019 1021
8475.456 1190
8475.894 1357
8476.331 1282
8476.768 1245
8477.206 1171
8477.643 1014
8478.080 905
8478.518 739
8478.955 611
8479.392 517
8479.830 439
8480.267 326
8480.705 268
8481.142 251
8481.579 218
8482.017 155
8482.454 133
8482.892 129
8483.329 130
8483.767 112
8484.204 99
8484.642 106
8485.079 127
8485.517 120
8485.954 110
8486.392 89
8486.829 89
8487.267 80
8487.705 85
8488.142 81
8488.580 64
8489.017 54
8489.455 60
8489.893 63
8490.330 62
8490.768 46
8491.206 50
8491.643 51
8492.081 59
8492.519 71
8492.957 63
8493.394 59
8493.832 54
8494.270 65
8494.708 76
8495.145 66
8495.583 59
8496.021 54
8496.459 60
8496.897 78
8497.334 85
8497.772 73
8498.210 76
8498.648 57
8499.086 59
8499.524 60
8499.962 56
8500.400 52
8500.838 51
8501.275 66
8501.713 76
8502.151 62
8502.589 58
8503.027 45
8503.465 59
8503.903 57
8504.341 63
8504.779 92
8505.217 108
8505.655 98
8506.094 77
8506.532 59
8506.970 52
8507.408 60
8507.846 57
8508.284 69
8508.722 68
8509.160 62
8509.598 51
8510.037 44
8510.475 41
8510.913 41
8511.351 52
8511.789 44
8512.228 34
8512.666 41
8513.104 41
8513.542 47
8513.981 32
8514.419 31
8514.857 37
8515.295 46
8515.734 44
8516.172 44
8516.610 39
8517.049 45
8517.487 42
8517.926 32
8518.364 35
8518.802 32
8519.241 47
8519.679 37
8520.118 38
8520.556 39
8520.994 32
8521.433 43
8521.871 44
8522.310 44
8522.748 42
8523.187 46
8523.625 39
8524.064 37
8524.502 31
8524.941 26
8525.380 31
8525.818 23
8526.257 23
8526.695 22
8527.134 22
8527.572 29
8528.011 35
8528.450 45
8528.888 30
8529.327 32
8529.766 45
8530.204 50
8530.643 55
8531.082 51
8531.521 39
8531.959 34
8532.398 49
8532.837 32
8533.276 32
8533.714 35
8534.153 29
8534.592 32
8535.031 41
8535.469 34
8535.908 31
8536.347 33
8536.786 40
8537.225 37
8537.664 32
8538.103 34
8538.542 35
8538.980 48
8539.419 43
8539.858 35
8540.297 48
8540.736 37
8541.175 27
8541.614 26
8542.053 25
8542.492 36
8542.931 41
8543.370 52
8543.809 59
8544.248 55
8544.687 51
8545.126 39
8545.565 45
8546.005 37
8546.444 36
8546.883 52
8547.322 47
8547.761 27
8548.200 32
8548.639 53
8549.078 65
8549.518 58
8549.957 42
8550.396 32
8550.835 27
8551.274 34
8551.714 29
8552.153 32
8552.592 24
8553.031 25
8553.471 22
8553.910 34
8554.349 43
8554.789 40
8555.228 42
8555.667 49
8556.107 53
8556.546 49
8556.985 59
8557.425 72
8557.864 56
8558.304 54
8558.743 58
8559.182 43
8559.622 42
8560.061 40
8560.501 42
8560.940 44
8561.380 45
8561.819 34
8562.259 34
8562.698 46
8563.138 63
8563.577 55
8564.017 54
8564.456 67
8564.896 53
8565.336 62
8565.775 59
8566.215 60
8566.654 70
8567.094 67
8567.534 81
8567.973 64
8568.413 58
8568.853 47
8569.292 47
8569.732 54
8570.172 53
8570.612 62
8571.051 48
8571.491 43
8571.931 48
8572.371 53
8572.810 47
8573.250 46
8573.690 39
8574.130 39
8574.570 43
8575.009 55
8575.449 55
8575.889 75
8576.329 84
8576.769 94
8577.209 111
8577.649 116
8578.089 122
8578.528 150
8578.968 141
8579.408 132
8579.848 146
8580.288 112
8580.728 109
8581.168 106
8581.608 101
8582.048 128
8582.488 107
8582.928 119
8583.368 109
8583.808 68
8584.248 68
8584.689 60
8585.129 47
8585.569 37
8586.009 52
8586.449 50
8586.889 76
8587.329 66
8587.769 88
8588.210 78
8588.650 88
8589.090 76
8589.530 68
8589.970 59
8590.411 64
8590.851 72
8591.291 53
8591.731 45
8592.172 39
8592.612 36
8593.052 38
8593.493 48
8593.933 43
8594.373 41
8594.814 51
8595.254 57
8595.694 47
8596.135 39
8596.575 60
8597.015 42
8597.456 54
8597.896 51
8598.337 41
8598.777 38
8599.218 42
8599.658 50
8600.099 48
8600.539 43
8600.980 43
8601.420 45
8601.861 48
8602.301 50
8602.742 69
8603.182 58
8603.623 53
8604.063 45
8604.504 28
8604.945 31
8605.385 37
8605.826 37
8606.266 35
8606.707 42
8607.148 32
8607.588 35
8608.029 39
8608.470 39
8608.910 48
8609.351 55
8609.792 49
8610.233 51
8610.673 42
8611.114 38
8611.555 30
8611.996 22
8612.436 39
8612.877 28
8613.318 30
8613.759 28
8614.200 36
8614.641 40
8615.081 33
8615.522 44
8615.963 42
8616.404 28
8616.845 32
8617.286 42
8617.727 44
8618.168 46
8618.609 36
8619.050 42
8619.491 39
8619.932 30
8620.373 31
8620.814 34
8621.255 34
8621.696 33
8622.137 31
8622.578 31
8623.019 23
8623.460 34
8623.901 36
8624.342 31
8624.783 22
8625.224 21
8625.666 25
8626.107 42
8626.548 34
8626.989 33
8627.430 27
8627.871 23
8628.313 17
8628.754 34
8629.195 34
8629.636 34
8630.077 27
8630.519 32
8630.960 44
8631.401 30
8631.843 36
8632.284 29
8632.725 35
8633.166 32
8633.608 24
8634.049 33
8634.491 36
8634.932 50
8635.373 55
8635.815 52
8636.256 43
8636.697 40
8637.139 37
8637.580 41
8638.022 35
8638.463 34
8638.905 30
8639.346 27
8639.788 27
8640.229 34
8640.671 37
8641.112 50
8641.554 56
8641.995 46
8642.437 45
8642.878 48
8643.320 44
8643.762 44
8644.203 52
8644.645 55
8645.086 39
8645.528 40
8645.970 42
8646.411 38
8646.853 48
8647.295 33
8647.736 30
8648.178 32
8648.620 27
8649.062 10
8649.503 19
8649.945 35
8650.387 44
8650.829 53
8651.270 42
8651.712 52
8652.154 53
8652.596 43
8653.038 39
8653.480 43
8653.921 51
8654.363 46
8654.805 38
8655.247 21
8655.689 24
8656.131 28
8656.573 34
8657.015 39
8657.457 31
8657.899 36
8658.341 51
8658.783 46
8659.224 53
8659.666 51
8660.109 49
8660.551 58
8660.993 55
8661.435 55
8661.877 49
8662.319 47
8662.761 67
8663.203 65
8663.645 74
8664.087 68
8664.529 60
8664.971 61
8665.414 49
8665.856 41
8666.298 48
8666.740 64
8667.182 71
8667.624 59
8668.067 45
8668.509 44
8668.951 47
8669.393 50
8669.836 48
8670.278 44
8670.720 49
8671.162 56
8671.605 53
8672.047 52
8672.489 49
8672.932 44
8673.374 34
8673.816 32
8674.259 48
8674.701 59
8675.144 63
8675.586 58
8676.028 53
8676.471 40
8676.913 46
8677.356 42
8677.798 43
8678.241 56
8678.683 62
8679.126 64
8679.568 62
8680.011 61
8680.453 56
8680.896 62
8681.338 62
8681.781 65
8682.223 72
8682.666 82
8683.109 73
8683.551 69
8683.994 72
8684.436 94
8684.879 85
8685.322 81
8685.764 73
8686.207 66
8686.650 79
8687.092 67
8687.535 70
8687.978 74
8688.421 68
8688.863 64
8689.306 77
8689.749 77
8690.192 80
8690.634 102
8691.077 110
8691.520 108
8691.963 92
8692.406 81
8692.849 88
8693.291 100
8693.734 118
8694.177 104
8694.620 116
8695.063 124
8695.506 114
8695.949 104
8696.392 130
8696.835 148
8697.278 132
8697.721 153
8698.164 146
8698.607 116
8699.050 117
8699.493 137
8699.936 114
8700.379 122
8700.822 125
8701.265 136
8701.708 115
8702.151 106
8702.594 106
8703.037 99
8703.480 95
8703.923 115
8704.367 130
8704.810 114
8705.253 107
8705.696 124
8706.139 138
8706.582 142
8707.026 144
8707.469 155
8707.912 119
8708.355 123
8708.799 118
8709.242 117
8709.685 124
8710.128 117
8710.572 107
8711.015 107
8711.458 133
8711.902 107
8712.345 95
8712.788 82
8713.232 74
8713.675 69
8714.118 72
8714.562 78
8715.005 71
8715.449 58
8715.892 55
8716.336 65
8716.779 71
8717.222 77
8717.666 58
8718.109 64
8718.553 54
8718.996 51
8719.440 79
8719.884 83
8720.327 78
8720.771 79
8721.214 72
8721.658 69
8722.101 59
8722.545 85
8722.989 89
8723.432 82
8723.876 86
8724.319 85
8724.763 92
8725.207 85
8725.650 81
8726.094 86
8726.538 80
8726.982 74
8727.425 86
8727.869 63
8728.313 71
8728.757 86
8729.200 77
8729.644 78
8730.088 71
8730.532 69
8730.976 55
8731.419 50
8731.863 52
8732.307 60
8732.751 69
8733.195 74
8733.639 72
8734.083 77
8734.526 76
8734.970 83
8735.414 87
8735.858 99
8736.302 93
8736.746 75
8737.190 72
8737.634 92
8738.078 104
8738.522 97
8738.966 109
8739.410 103
8739.854 124
8740.298 126
8740.742 111
8741.186 109
8741.630 97
8742.075 133
8742.519 132
8742.963 130
8743.407 128
8743.851 118
8744.295 120
8744.739 120
8745.184 126
8745.628 140
8746.072 136
8746.516 142
8746.960 150
8747.405 165
8747.849 150
8748.293 156
8748.737 168
8749.182 167
8749.626 170
8750.070 157
8750.515 159
8750.959 185
8751.403 207
8751.848 210
8752.292 204
8752.736 192
8753.181 217
8753.625 222
8754.069 208
8754.514 208
8754.958 245
8755.403 266
8755.847 253
8756.292 262
8756.736 274
8757.181 255
8757.625 257
8758.070 302
8758.514 319
8758.959 353
8759.403 377
8759.848 447
8760.292 520
8760.737 613
8761.181 738
8761.626 850
8762.071 972
8762.515 1077
8762.960 1246
8763.405 1370
8763.849 1459
8764.294 1538
8764.739 1591
8765.183 1589
8765.628 1548
8766.073 1455
8766.517 1348
8766.962 1284
8767.407 1167
8767.852 1090
8768.296 1001
8768.741 903
8769.186 840
8769.631 768
8770.075 715
8770.520 669
8770.965 693
8771.410 649
8771.855 591
8772.300 525
8772.745 493
8773.189 446
8773.634 457
8774.079 470
8774.524 468
8774.969 504
8775.414 514
8775.859 528
8776.304 522
8776.749 565
8777.194 634
8777.639 712
8778.084 812
8778.529 878
8778.974 911
8779.419 1014
8779.864 1116
8780.309 1112
8780.754 1130
8781.199 1139
8781.644 1078
8782.090 1052
8782.535 1047
8782.980 991
8783.425 976
8783.870 932
8784.315 848
8784.760 764
8785.206 674
8785.651 619
8786.096 583
8786.541 528
8786.987 434
8787.432 373
8787.877 371
8788.322 341
8788.768 270
8789.213 260
8789.658 272
8790.104 245
8790.549 217
8790.994 217
8791.440 242
8791.885 245
8792.330 246
8792.776 258
8793.221 273
8793.666 300
8794.112 280
8794.557 307
8795.003 288
8795.448 254
8795.894 284
8796.339 289
8796.785 289
8797.230 314
8797.676 294
8798.121 266
8798.567 233
8799.012 246
8799.458 212
8799.903 201
8800.349 222
8800.794 200
8801.240 186
8801.686 198
8802.131 181
8802.577 180
8803.023 173
8803.468 157
8803.914 143
8804.360 144
8804.805 134
8805.251 139
8805.697 135
8806.142 133
8806.588 141
8807.034 152
8807.480 156
8807.925 146
8808.371 152
8808.817 178
8809.263 167
8809.709 185
8810.154 165
8810.600 168
8811.046 170
8811.492 166
8811.938 142
8812.384 143
8812.830 166
8813.275 166
8813.721 142
8814.167 123
8814.613 119
8815.059 102
8815.505 105
8815.951 97
8816.397 103
8816.843 119
8817.289 120
8817.735 139
8818.181 129
8818.627 127
8819.073 138
8819.519 139
8819.965 133
8820.411 154
8820.858 176
8821.304 191
8821.750 227
8822.196 256
8822.642 309
8823.088 367
8823.534 441
8823.981 516
8824.427 552
8824.873 563
8825.319 619
8825.765 702
8826.212 708
8826.658 672
8827.104 634
8827.550 594
8827.997 587
8828.443 528
8828.889 476
8829.335 459
8829.782 401
8830.228 391
8830.674 400
8831.121 368
8831.567 314
8832.014 273
8832.460 225
8832.906 194
8833.353 192
8833.799 185
8834.246 162
8834.692 138
8835.139 151
8835.585 154
8836.031 156
8836.478 147
8836.924 146
8837.371 127
8837.817 104
8838.264 116
8838.711 117
8839.157 136
8839.604 182
8840.050 156
8840.497 160
8840.943 167
8841.390 143
8841.837 125
8842.283 121
8842.730 118
8843.177 134
8843.623 115
8844.070 116
8844.517 105
8844.963 88
8845.410 100
8845.857 102
8846.304 65
8846.750 62
8847.197 80
8847.644 86
8848.091 69
8848.537 77
8848.984 88
8849.431 91
8849.878 76
8850.325 77
8850.772 80
8851.218 76
8851.665 65
8852.112 54
8852.559 64
8853.006 67
8853.453 64
8853.900 61
8854.347 77
8854.794 88
8855.241 76
8855.688 79
8856.135 89
8856.582 94
8857.029 67
8857.476 65
8857.923 62
8858.370 76
8858.817 68
8859.264 71
8859.711 72
8860.158 78
8860.605 86
8861.052 74
8861.499 80
8861.946 77
8862.394 75
8862.841 80
8863.288 92
8863.735 96
8864.182 115
8864.629 126
8865.077 121
8865.524 97
8865.971 99
8866.418 104
8866.866 85
8867.313 79
8867.760 75
8868.207 89
8868.655 101
8869.102 110
8869.549 117
8869.997 109
8870.444 110
8870.891 112
8871.339 105
8871.786 110
8872.234 102
8872.681 121
8873.128 126
8873.576 128
8874.023 133
8874.471 119
8874.918 126
8875.366 110
8875.813 110
8876.261 117
8876.708 111
8877.156 109
8877.603 101
8878.051 108
8878.498 113
8878.946 139
8879.393 149
8879.841 188
8880.289 202
8880.736 192
8881.184 236
8881.631 217
8882.079 235
8882.527 278
8882.974 304
8883.422 301
8883.870 314
8884.317 324
8884.765 314
8885.213 297
8885.661 269
8886.108 252
8886.556 257
8887.004 258
8887.452 216
8887.899 208
8888.347 178
8888.795 151
8889.243 174
8889.691 167
8890.138 153
8890.586 140
8891.034 115
8891.482 114
8891.930 115
8892.378 134
8892.826 137
8893.274 113
8893.722 98
8894.170 89
8894.618 96
8895.065 90
8895.513 93
8895.961 108
8896.409 110
8896.857 87
8897.305 86
8897.754 105
8898.202 139
8898.650 129
8899.098 106
8899.546 108
8899.994 108
8900.442 96
8900.890 96
8901.338 93
8901.786 111
8902.234 132
8902.683 132
8903.131 157
8903.579 168
8904.027 157
8904.475 129
8904.924 145
8905.372 140
8905.820 151
8906.268 162
8906.717 148
8907.165 159
8907.613 160
8908.061 176
8908.510 202
8908.958 205
8909.406 213
8909.855 209
8910.303 293
8910.751 371
8911.200 465
8911.648 570
8912.097 633
8912.545 733
8912.993 831
8913.442 899
8913.890 1003
8914.339 1083
8914.787 1187
8915.236 1295
8915.684 1257
8916.133 1173
8916.581 1078
8917.030 1033
8917.478 953
8917.927 854
8918.375 736
8918.824 722
8919.272 667
8919.721 580
8920.170 509
8920.618 470
8921.067 389
8921.515 338
8921.964 340
8922.413 332
8922.861 335
8923.310 299
8923.759 259
8924.207 263
8924.656 285
8925.105 281
8925.554 320
8926.002 363
8926.451 395
8926.900 431
8927.349 513
8927.797 583
8928.246 702
8928.695 794
8929.144 882
8929.593 948
8930.042 958
8930.490 970
8930.939 986
8931.388 994
8931.837 923
8932.286 884
8932.735 857
8933.184 870
8933.633 739
8934.082 694
8934.531 639
8934.980 568
8935.429 489
8935.878 438
8936.327 398
8936.776 361
8937.225 329
8937.674 289
8938.123 282
8938.572 264
8939.021 248
8939.470 217
8939.919 209
8940.368 229
8940.817 261
8941.266 250
8941.716 215
8942.165 217
8942.614 249
8943.063 247
8943.512 274
8943.961 306
8944.411 312
8944.860 332
8945.309 379
8945.758 382
8946.208 360
8946.657 370
8947.106 378
8947.555 396
8948.005 400
8948.454 418
8948.903 397
8949.353 388
8949.802 363
8950.251 358
8950.701 327
8951.150 292
8951.599 287
8952.049 251
8952.498 215
8952.948 225
8953.397 205
8953.847 192
8954.296 194
8954.746 182
8955.195 185
8955.644 170
8956.094 153
8956.543 160
8956.993 145
8957.443 140
8957.892 162
8958.342 158
8958.791 155
8959.241 170
8959.690 168
8960.140 179
8960.590 180
8961.039 155
8961.489 160
8961.939 166
8962.388 182
8962.838 195
8963.288 178
8963.737 148
8964.187 149
8964.637 166
8965.086 151
8965.536 154
8965.986 194
8966.436 226
8966.885 225
8967.335 210
8967.785 218
8968.235 223
8968.685 218
8969.134 230
8969.584 218
8970.034 229
8970.484 233
8970.934 225
8971.384 228
8971.834 213
8972.284 203
8972.733 196
8973.183 223
8973.633 215
8974.083 206
8974.533 194
8974.983 175
8975.433 168
8975.883 169
8976.333 161
8976.783 166
8977.233 156
8977.683 158
8978.133 161
8978.583 142
8979.033 142
8979.484 122
8979.934 127
8980.384 159
8980.834 150
8981.284 160
8981.734 171
8982.184 160
8982.634 146
8983.085 144
8983.535 174
8983.985 197
8984.435 197
8984.885 200
8985.336 183
8985.786 194
8986.236 233
8986.686 206
8987.137 209
8987.587 208
8988.037 181
8988.488 185
8988.938 196
8989.388 213
8989.839 243
8990.289 233
8990.739 219
8991.190 205
8991.640 230
8992.091 240
8992.541 276
8992.991 262
8993.442 235
8993.892 224
8994.343 214
8994.793 206
8995.244 188
8995.694 171
8996.145 175
8996.595 181
8997.046 206
8997.496 190
8997.947 204
8998.397 176
8998.848 187
8999.299 200
8999.749 178
9000.200 194
9000.650 211
9001.101 216
9001.552 225
9002.002 216
9002.453 189
9002.904 179
9003.354 170
9003.805 187
9004.256 190
9004.706 186
9005.157 194
9005.608 207
9006.059 232
9006.509 255
9006.960 289
9007.411 308
9007.862 326
9008.313 340
9008.763 326
9009.214 331
9009.665 351
9010.116 395
9010.567 446
9011.018 439
9011.469 405
9011.919 391
9012.370 433
9012.821 446
9013.272 446
9013.723 429
9014.174 408
9014.625 385
9015.076 348
9015.527 327
9015.978 317
9016.429 288
9016.880 266
9017.331 245
9017.782 237
9018.233 243
9018.684 236
9019.135 200
9019.586 198
9020.038 183
9020.489 193
9020.940 197
9021.391 198
9021.842 196
9022.293 218
9022.744 218
9023.196 198
9023.647 181
9024.098 175
9024.549 175
9025.000 180
9025.452 181
9025.903 198
9026.354 203
9026.805 202
9027.257 183
9027.708 175
9028.159 180
9028.611 188
9029.062 171
9029.513 186
9029.965 220
9030.416 222
9030.867 203
9031.319 185
9031.770 173
9032.222 151
9032.673 194
9033.124 180
9033.576 184
9034.027 189
9034.479 208
9034.930 199
9035.382 200
9035.833 205
9036.285 197
9036.736 184
9037.188 174
9037.639 182
9038.091 203
9038.542 200
9038.994 190
9039.446 166
9039.897 177
9040.349 178
9040.800 170
9041.252 209
9041.704 210
9042.155 209
9042.607 227
9043.059 238
9043.510 231
9043.962 218
9044.414 235
9044.866 261
9045.317 262
9045.769 243
9046.221 214
9046.673 201
9047.124 213
9047.576 219
9048.028 218
9048.480 229
9048.932 242
9049.383 262
9049.835 267
9050.287 242
9050.739 251
9051.191 247
9051.643 239
9052.095 277
9052.547 307
9052.998 306
9053.450 309
9053.902 308
9054.354 346
9054.806 345
9055.258 326
9055.710 304
9056.162 308
9056.614 310
9057.066 303
9057.518 302
9057.970 337
9058.422 359
9058.875 385
9059.327 423
9059.779 418
9060.231 430
9060.683 417
9061.135 439
9061.587 426
9062.039 419
9062.491 473
9062.944 429
9063.396 441
9063.848 448
9064.300 465
9064.752 475
9065.205 464
9065.657 436
9066.109 468
9066.561 479
9067.014 502
9067.466 488
9067.918 468
9068.371 460
9068.823 429
9069.275 449
9069.728 470
9070.180 510
9070.632 511
9071.085 546
9071.537 583
9071.990 568
9072.442 579
9072.894 565
9073.347 546
9073.799 539
9074.252 590
9074.704 607
9075.157 621
9075.609 621
9076.062 610
9076.514 614
9076.967 609
9077.419 603
9077.872 655
9078.324 638
9078.777 643
9079.229 651
9079.682 662
9080.135 660
9080.587 634
9081.040 657
9081.492 685
9081.945 692
9082.398 692
9082.850 680
9083.303 702
9083.756 738
9084.209 769
9084.661 756
9085.114 768
9085.567 769
9086.019 797
9086.472 762
9086.925 731
9087.378 738
9087.831 776
9088.283 799
9088.736 782
9089.189 744
9089.642 770
9090.095 810
9090.548 820
9091.000 828
9091.453 828
9091.906 889
9092.359 885
9092.812 877
9093.265 859
9093.718 889
9094.171 920
9094.624 987
9095.077 972
9095.530 951
9095.983 905
9096.436 922
9096.889 940
9097.342 877
9097.795 927
9098.248 1013
9098.701 1046
9099.154 1027
9099.607 1031
9100.060 1026
9100.513 1041
9100.967 1061
9101.420 1077
9101.873 1155
9102.326 1143
9102.779 1141
9103.232 1173
9103.685 1192
9104.139 1154
9104.592 1146
9105.045 1173
9105.498 1197
9105.952 1268
9106.405 1320
9106.858 1398
9107.311 1410
9107.765 1431
9108.218 1448
9108.671 1455
9109.125 1462
9109.578 1510
9110.031 1554
9110.485 1634
9110.938 1722
9111.391 1726
9111.845 1671
9112.298 1672
9112.752 1700
9113.205 1778
9113.658 1780
9114.112 1801
9114.565 1860
9115.019 1895
9115.472 1905
9115.926 1980
9116.379 1990
9116.833 1980
9117.286 2123
9117.740 2164
9118.193 2246
9118.647 2238
9119.101 2336
9119.554 2392
9120.008 2434
9120.461 2485
9120.915 2553
9121.369 2605
9121.822 2757
9122.276 2907
9122.730 2985
9123.183 3079
9123.637 3288
9124.091 3486
9124.544 3613
9124.998 3807
9125.452 4038
9125.906 4365
9126.359 4607
9126.813 4835
9127.267 5122
9127.721 5415
9128.174 5809
9128.628 6133
9129.082 6428
9129.536 6829
9129.990 7035
9130.444 7285
9130.897 7444
9131.351 7637
9131.805 7676
9132.259 7604
9132.713 7538
9133.167 7455
9133.621 7398
9134.075 7352
9134.529 7212
9134.983 7070
9135.437 7024
9135.891 7011
9136.345 6945
9136.799 6839
9137.253 6761
9137.707 6710
9138.161 6609
9138.615 6544
9139.069 6480
9139.523 6439
9139.977 6396
9140.431 6416
9140.885 6502
9141.339 6475
9141.794 6453
9142.248 6632
9142.702 6833
9143.156 6874
9143.610 7028
9144.064 7182
9144.519 7324
9144.973 7493
9145.427 7541
9145.881 7638
9146.336 7630
9146.790 7590
9147.244 7596
9147.698 7649
9148.153 7628
9148.607 7497
9149.061 7399
9149.516 7347
9149.970 7156
9150.424 7000
9150.879 7053
9151.333 6901
9151.787 6812
9152.242 6656
9152.696 6428
9153.151 6240
9153.605 5919
9154.060 5687
9154.514 5527
9154.968 5362
9155.423 5171
9155.877 4988
9156.332 4975
9156.786 4864
9157.241 4868
9157.695 4754
9158.150 4658
9158.605 4566
9159.059 4416
9159.514 4356
9159.968 4274
9160.423 4230
9160.877 4205
9161.332 4210
9161.787 4152
9162.241 4129
9162.696 4124
9163.151 4044
9163.605 3857
9164.060 3686
9164.515 3625
9164.969 3589
9165.424 3592
9165.879 3506
9166.334 3402
9166.788 3305
9167.243 3242
9167.698 3132
9168.153 3032
9168.608 2986
9169.062 2879
9169.517 2818
9169.972 2744
9170.427 2699
9170.882 2610
9171.337 2578
9171.791 2523
9172.246 2451
9172.701 2345
9173.156 2278
9173.611 2233
9174.066 2198
9174.521 2205
9174.976 2085
9175.431 2033
9175.886 2028
9176.341 1984
9176.796 1982
9177.251 1963
9177.706 1868
9178.161 1771
9178.616 1763
9179.071 1665
9179.526 1637
9179.981 1535
9180.436 1496
9180.891 1480
9181.347 1441
9181.802 1481
9182.257 1510
9182.712 1538
9183.167 1504
9183.622 1464
9184.078 1494
9184.533 1460
9184.988 1447
9185.443 1414
9185.898 1342
9186.354 1327
9186.809 1361
9187.264 1345
9187.719 1313
9188.175 1338
9188.630 1255
9189.085 1238
9189.541 1241
9189.996 1153
9190.451 1133
9190.907 1095
9191.362 1068
9191.817 1064
9192.273 1101
9192.728 1087
9193.184 1036
9193.639 1044
9194.094 964
9194.550 972
9195.005 981
9195.461 917
9195.916 922
9196.372 866
9196.827 839
9197.283 880
9197.738 907
9198.194 866
9198.649 870
9199.105 852
9199.561 841
9200.016 809
9200.472 820
9200.927 798
9201.383 759
9201.839 769
9202.294 820
9202.750 799
9203.205 817
9203.661 854
9204.117 806
9204.573 815
9205.028 795
9205.484 733
9205.940 733
9206.395 717
9206.851 726
9207.307 680
9207.763 689
9208.218 682
9208.674 694
9209.130 699
9209.586 669
9210.042 629
9210.498 619
9210.953 615
9211.409 586
9211.865 610
9212.321 655
9212.777 705
9213.233 659
9213.689 639
9214.145 632
9214.601 588
9215.057 589
9215.513 546
9215.969 564
9216.424 592
9216.880 622
9217.337 603
9217.793 633
9218.249 623
9218.705 616
9219.161 610
9219.617 576
9220.073 550
9220.529 573
9220.985 567
9221.441 546
9221.897 536
9222.353 562
9222.809 573
9223.266 550
9223.722 534
9224.178 548
9224.634 547
9225.090 544
9225.547 519
9226.003 525
9226.459 560
9226.915 559
9227.372 519
9227.828 503
9228.284 496
9228.740 535
9229.197 520
9229.653 499
9230.109 493
9230.566 483
9231.022 480
9231.478 481
9231.935 475
9232.391 488
9232.847 456
9233.304 444
9233.760 481
9234.217 486
9234.673 450
9235.130 442
9235.586 427
9236.043 462
9236.499 450
9236.956 435
9237.412 465
9237.869 440
9238.325 430
9238.782 426
9239.238 449
9239.695 525
9240.151 476
9240.608 473
9241.064 521
9241.521 464
9241.978 449
9242.434 494
9242.891 449
9243.348 454
9243.804 483
9244.261 451
9244.718 430
9245.174 441
9245.631 433
9246.088 454
9246.544 391
9247.001 399
9247.458 408
9247.915 401
9248.372 415
9248.828 396
9249.285 413
9249.742 405
9250.199 445
9250.656 453
9251.112 461
9251.569 430
9252.026 421
9252.483 453
9252.940 435
9253.397 443
9253.854 465
9254.311 423
9254.768 393
9255.225 398
9255.681 434
9256.138 436
9256.595 404
9257.052 417
9257.509 419
9257.966 406
9258.423 401
9258.880 381
9259.338 412
9259.795 426
9260.252 440
9260.709 397
9261.166 409
9261.623 423
9262.080 425
9262.537 462
9262.994 440
9263.451 458
9263.909 443
9264.366 410
9264.823 442
9265.280 442
9265.737 420
9266.195 434
9266.652 445
9267.109 449
9267.566 464
9268.024 443
9268.481 459
9268.938 473
9269.395 470
9269.853 487
9270.310 464
9270.767 460
9271.225 463
9271.682 448
9272.139 477
9272.597 525
9273.054 500
9273.512 502
9273.969 485
9274.426 482
9274.884 485
9275.341 527
9275.799 542
9276.256 533
9276.714 567
9277.171 602
9277.629 627
9278.086 655
9278.544 667
9279.001 635
9279.459 624
9279.916 655
9280.374 663
9280.831 658
9281.289 717
9281.747 732
9282.204 698
9282.662 721
9283.119 700
9283.577 667
9284.035 699
9284.492 719
9284.950 717
9285.408 716
9285.865 757
9286.323 813
9286.781 850
9287.239 833
9287.696 835
9288.154 905
9288.612 929
9289.070 918
9289.528 1057
9289.985 1087
9290.443 1038
9290.901 1062
9291.359 1001
9291.817 1002
9292.274 1020
9292.732 988
9293.190 925
9293.648 910
9294.106 956
9294.564 982
9295.022 987
9295.480 1070
9295.938 1031
9296.396 1054
9296.854 1055
9297.312 1122
9297.770 1092
9298.228 1079
9298.686 1116
9299.144 1132
9299.602 1128
9300.060 1141
9300.518 1152
9300.976 1221
9301.434 1244
9301.892 1244
9302.350 1220
9302.808 1157
9303.266 1164
9303.725 1159
9304.183 1143
9304.641 1144
9305.099 1182
9305.557 1165
9306.015 1195
9306.474 1153
9306.932 1177
9307.390 1184
9307.848 1205
9308.307 1248
9308.765 1222
9309.223 1248
9309.681 1323
9310.140 1310
9310.598 1305
9311.056 1321
9311.515 1344
9311.973 1335
9312.431 1316
9312.890 1250
9313.348 1213
9313.807 1264
9314.265 1216
9314.723 1227
9315.182 1236
9315.640 1249
9316.099 1260
9316.557 1278
9317.016 1225
9317.474 1218
9317.933 1196
9318.391 1150
9318.850 1160
9319.308 1198
9319.767 1236
9320.225 1170
9320.684 1174
9321.142 1161
9321.601 1165
9322.059 1204
9322.518 1174
9322.977 1174
9323.435 1152
9323.894 1146
9324.353 1200
9324.811 1200
9325.270 1233
9325.729 1265
9326.187 1295
9326.646 1325
9327.105 1284
9327.563 1261
9328.022 1298
9328.481 1343
9328.940 1314
9329.398 1262
9329.857 1313
9330.316 1289
9330.775 1290
9331.234 1342
9331.692 1336
9332.151 1382
9332.610 1454
9333.069 1499
9333.528 1494
9333.987 1552
9334.446 1603
9334.905 1586
9335.364 1587
9335.822 1612
9336.281 1603
9336.740 1570
9337.199 1547
9337.658 1568
9338.117 1574
9338.576 1551
9339.035 1550
9339.494 1610
9339.953 1679
9340.412 1655
9340.871 1641
9341.330 1701
9341.790 1723
9342.249 1702
9342.708 1676
9343.167 1701
9343.626 1716
9344.085 1731
9344.544 1758
9345.003 1816
9345.463 1862
9345.922 1892
9346.381 1944
9346.840 1991
9347.299 1981
9347.759 2093
9348.218 2113
9348.677 2146
9349.136 2153
9349.596 2242
9350.055 2266
9350.514 2289
9350.973 2312
9351.433 2317
9351.892 2368
9352.351 2364
9352.811 2313
9353.270 2339
9353.729 2358
9354.189 2433
9354.648 2432
9355.108 2318
9355.567 2309
9356.027 2329
9356.486 2299
9356.945 2297
9357.405 2364
9357.864 2394
9358.324 2416
9358.783 2360
9359.243 2444
9359.702 2464
9360.162 2446
9360.621 2502
9361.081 2497
9361.541 2498
9362.000 2478
9362.460 2535
9362.919 2559
9363.379 2539
9363.838 2491
9364.298 2603
9364.758 2657
9365.217 2657
9365.677 2584
9366.137 2568
9366.596 2631
9367.056 2765
9367.516 2742
9367.976 2797
9368.435 2867
9368.895 2768
9369.355 2719
9369.815 2748
9370.274 2821
9370.734 2908
9371.194 2897
9371.654 2926
9372.114 3032
9372.573 3001
9373.033 3100
9373.493 3116
9373.953 3132
9374.413 3227
9374.873 3258
9375.333 3255
9375.792 3269
9376.252 3267
9376.712 3233
9377.172 3332
9377.632 3334
9378.092 3334
9378.552 3298
9379.012 3327
9379.472 3328
9379.932 3342
9380.392 3270
9380.852 3262
9381.312 3183
9381.772 3108
9382.232 3050
9382.693 3077
9383.153 3081
9383.613 3094
9384.073 3126
9384.533 3144
9384.993 3110
9385.453 3106
9385.913 3161
9386.374 3016
9386.834 2902
9387.294 2797
9387.754 2871
9388.214 2897
9388.675 2914
9389.135 2937
9389.595 2863
9390.055 2901
9390.516 2968
9390.976 3056
9391.436 3136
9391.896 3099
9392.357 3147
9392.817 3196
9393.277 3229
9393.738 3277
9394.198 3276
9394.659 3221
9395.119 3187
9395.579 3227
9396.040 3328
9396.500 3344
9396.961 3413
9397.421 3389
9397.881 3402
9398.342 3464
9398.802 3452
9399.263 3517
9399.723 3468
9400.184 3551
9400.644 3589
9401.105 3642
9401.566 3634
9402.026 3577
9402.487 3602
9402.947 3643
9403.408 3689
9403.868 3678
9404.329 3662
9404.790 3723
9405.250 3829
9405.711 3945
9406.172 4025
9406.632 3964
9407.093 4066
9407.554 4154
9408.014 4192
9408.475 4226
9408.936 4313
9409.396 4395
9409.857 4466
9410.318 4608
9410.779 4704
9411.240 4903
9411.700 5149
9412.161 5385
9412.622 5763
9413.083 6154
9413.544 6537
9414.004 7055
9414.465 7461
9414.926 8102
9415.387 8735
9415.848 9494
9416.309 10464
9416.770 11473
9417.231 12372
9417.692 13228
9418.153 14282
9418.614 15475
9419.074 16670
9419.535 17616
9419.996 18476
9420.457 19116
9420.918 19855
9421.380 20232
9421.841 20585
9422.302 20935
9422.763 20842
9423.224 20749
9423.685 20407
9424.146 20183
9424.607 19828
9425.068 19177
9425.529 18533
9425.990 18002
9426.452 17264
9426.913 16518
9427.374 15909
9427.835 15275
9428.296 14745
9428.757 14386
9429.219 13924
9429.680 13558
9430.141 13028
9430.602 12819
9431.064 12780
9431.525 12741
9431.986 12831
9432.448 13115
9432.909 13332
9433.370 13649
9433.832 14050
9434.293 14546
9434.754 15252
9435.216 15631
9435.677 16061
9436.138 16766
9436.600 17377
9437.061 17658
9437.523 17722
9437.984 17601
9438.445 17379
9438.907 17249
9439.368 17006
9439.830 16652
9440.291 16305
9440.753 15930
9441.214 15218
9441.676 14580
9442.137 14018
9442.599 13297
9443.061 12638
9443.522 11815
9443.984 11077
9444.445 10521
9444.907 9884
9445.368 9263
9445.830 8751
9446.292 8367
9446.753 7924
9447.215 7584
9447.677 7310
9448.138 7032
9448.600 6656
9449.062 6494
9449.524 6404
9449.985 6286
9450.447 6195
9450.909 6168
9451.370 6082
9451.832 6008
9452.294 6010
9452.756 5999
9453.218 5915
9453.679 5813
9454.141 5611
9454.603 5602
9455.065 5519
9455.527 5410
9455.989 5279
9456.451 5130
9456.913 4947
9457.374 4760
9457.836 4560
9458.298 4361
9458.760 4010
9459.222 3878
9459.684 3834
9460.146 3656
9460.608 3511
9461.070 3339
9461.532 3171
9461.994 3029
9462.456 2880
9462.918 2841
9463.380 2678
9463.842 2549
9464.304 2407
9464.766 2316
9465.229 2209
9465.691 2152
9466.153 2121
9466.615 1964
9467.077 1899
9467.539 1810
9468.001 1723
9468.464 1614
9468.926 1575
9469.388 1552
9469.850 1573
9470.312 1558
9470.775 1485
9471.237 1533
9471.699 1458
9472.161 1430
9472.624 1408
9473.086 1488
9473.548 1540
9474.011 1576
9474.473 1600
9474.935 1588
9475.398 1601
9475.860 1643
9476.322 1715
9476.785 1825
9477.247 1882
9477.710 1951
9478.172 2043
9478.634 2133
9479.097 2113
9479.559 2113
9480.022 2126
9480.484 2120
9480.947 2179
9481.409 2079
9481.872 2031
9482.334 1873
9482.797 1754
9483.259 1666
9483.722 1560
9484.184 1494
9484.647 1467
9485.109 1375
9485.572 1313
9486.035 1251
9486.497 1212
9486.960 1208
9487.423 1194
9487.885 1132
9488.348 1104
9488.811 1102
9489.273 1077
9489.736 1102
9490.199 1052
9490.661 1086
9491.124 1080
9491.587 1061
9492.050 1115
9492.512 1190
9492.975 1186
9493.438 1154
9493.901 1173
9494.364 1245
9494.826 1261
9495.289 1287
9495.752 1277
9496.215 1265
9496.678 1240
9497.141 1213
9497.604 1249
9498.066 1238
9498.529 1162
9498.992 1151
9499.455 1130
9499.918 1049
9500.381 951
9500.844 912
9501.307 856
9501.770 769
9502.233 769
9502.696 730
9503.159 689
9503.622 701
9504.085 668
9504.548 630
9505.011 638
9505.474 641
9505.937 623
9506.401 587
9506.864 554
9507.327 591
9507.790 615
9508.253 564
9508.716 574
9509.179 589
9509.643 581
9510.106 568
9510.569 590
9511.032 590
9511.495 570
9511.959 547
9512.422 580
9512.885 588
9513.348 544
9513.812 516
9514.275 505
9514.738 505
9515.202 563
9515.665 557
9516.128 525
9516.592 510
9517.055 539
9517.518 519
9517.982 509
9518.445 509
9518.909 513
9519.372 492
9519.835 484
9520.299 487
9520.762 492
9521.226 477
9521.689 487
9522.153 466
9522.616 488
9523.080 454
9523.543 450
9524.007 490
9524.470 471
9524.934 443
9525.397 427
9525.861 406
9526.325 418
9526.788 420
9527.252 406
9527.715 438
9528.179 417
9528.643 380
9529.106 427
9529.570 464
9530.034 443
9530.497 418
9530.961 432
9531.425 436
9531.889 428
9532.352 456
9532.816 463
9533.280 444
9533.744 386
9534.207 379
9534.671 389
9535.135 374
9535.599 343
9536.063 348
9536.526 351
9536.990 367
9537.454 386
9537.918 378
9538.382 351
9538.846 354
9539.310 363
9539.774 378
9540.238 338
9540.701 381
9541.165 426
9541.629 399
9542.093 421
9542.557 393
9543.021 366
9543.485 368
9543.949 367
9544.413 356
9544.877 367
9545.341 361
9545.806 357
9546.270 366
9546.734 352
9547.198 359
9547.662 369
9548.126 413
9548.590 425
9549.054 423
9549.518 431
9549.983 393
9550.447 411
9550.911 409
9551.375 407
9551.839 369
9552.304 376
9552.768 371
9553.232 351
9553.696 353
9554.161 387
9554.625 401
9555.089 416
9555.553 414
9556.018 386
9556.482 411
9556.946 440
9557.411 438
9557.875 436
9558.339 437
9558.804 421
9559.268 460
9559.733 439
9560.197 404
9560.661 414
9561.126 417
9561.590 425
9562.055 396
9562.519 402
9562.984 415
9563.448 406
9563.913 415
9564.377 424
9564.842 428
9565.306 436
9565.771 435
9566.235 430
9566.700 428
9567.165 451
9567.629 446
9568.094 421
9568.558 436
9569.023 442
9569.488 436
9569.952 466
9570.417 454
9570.882 448
9571.346 504
9571.811 531
9572.276 505
9572.740 489
9573.205 510
9573.670 529
9574.135 544
9574.599 547
9575.064 537
9575.529 519
9575.994 522
9576.459 515
9576.923 562
9577.388 588
9577.853 601
9578.318 605
9578.783 603
9579.248 598
9579.712 619
9580.177 590
9580.642 584
9581.107 569
9581.572 630
9582.037 583
9582.502 594
9582.967 632
9583.432 626
9583.897 587
9584.362 608
9584.827 620
9585.292 566
9585.757 591
9586.222 630
9586.687 632
9587.152 623
9587.617 620
9588.082 642
9588.547 654
9589.013 638
9589.478 572
9589.943 594
9590.408 556
9590.873 545
9591.338 558
9591.803 581
9592.269 550
9592.734 519
9593.199 513
9593.664 521
9594.130 519
9594.595 557
9595.060 554
9595.525 558
9595.991 581
9596.456 602
9596.921 579
9597.386 567
9597.852 612
9598.317 613
9598.782 606
9599.248 582
9599.713 576
9600.179 602
9600.644 597
9601.109 627
9601.575 618
9602.040 685
9602.506 652
9602.971 626
9603.437 639
9603.902 695
9604.368 664
9604.833 625
9605.299 620
9605.764 617
9606.230 635
9606.695 626
9607.161 583
9607.626 596
9608.092 582
9608.557 551
9609.023 572
9609.489 524
9609.954 539
9610.420 553
9610.885 504
9611.351 494
9611.817 502
9612.282 530
9612.748 547
9613.214 569
9613.680 551
9614.145 543
9614.611 578
9615.077 590
9615.543 596
9616.008 606
9616.474 636
9616.940 630
9617.406 588
9617.871 616
9618.337 641
9618.803 626
9619.269 638
9619.735 624
9620.201 673
9620.667 699
9621.132 726
9621.598 729
9622.064 758
9622.530 809
9622.996 832
9623.462 820
9623.928 845
9624.394 813
9624.860 870
9625.326 965
9625.792 1023
9626.258 1056
9626.724 1046
9627.190 983
9627.656 964
9628.122 1004
9628.588 1058
9629.054 1063
9629.520 1010
9629.986 993
9630.453 1002
9630.919 995
9631.385 945
9631.851 920
9632.317 917
9632.783 897
9633.250 904
9633.716 923
9634.182 934
9634.648 938
9635.114 912
9635.581 929
9636.047 979
9636.513 923
9636.979 927
9637.446 1012
9637.912 965
9638.378 962
9638.845 1001
9639.311 1029
9639.777 1109
9640.244 1128
9640.710 1157
9641.176 1221
9641.643 1279
9642.109 1316
9642.576 1241
9643.042 1324
9643.508 1373
9643.975 1408
9644.441 1446
9644.908 1413
9645.374 1420
9645.841 1456
9646.307 1474
9646.774 1465
9647.240 1423
9647.707 1347
9648.173 1266
9648.640 1281
9649.106 1264
9649.573 1241
9650.040 1183
9650.506 1139
9650.973 1110
9651.439 1043
9651.906 1019
9652.373 934
9652.839 971
9653.306 910
9653.773 939
9654.239 947
9654.706 961
9655.173 953
9655.640 912
9656.106 949
9656.573 1009
9657.040 1017
9657.507 978
9657.973 941
9658.440 947
9658.907 966
9659.374 913
9659.841 944
9660.307 963
9660.774 1003
9661.241 984
9661.708 922
9662.175 885
9662.642 925
9663.109 965
9663.576 939
9664.042 929
9664.509 860
9664.976 884
9665.443 886
9665.910 838
9666.377 854
9666.844 830
9667.311 825
9667.778 799
9668.245 722
9668.712 717
9669.179 653
9669.646 680
9670.114 703
9670.581 689
9671.048 634
9671.515 595
9671.982 616
9672.449 628
9672.916 561
9673.383 528
9673.851 555
9674.318 517
9674.785 486
9675.252 502
9675.719 518
9676.187 525
9676.654 531
9677.121 485
9677.588 467
9678.056 433
9678.523 470
9678.990 488
9679.457 534
9679.925 497
9680.392 467
9680.859 474
9681.327 501
9681.794 509
9682.261 475
9682.729 487
9683.196 488
9683.664 449
9684.131 444
9684.598 453
9685.066 461
9685.533 441
9686.001 449
9686.468 464
9686.936 430
9687.403 393
9687.871 390
9688.338 417
9688.806 409
9689.273 405
9689.741 421
9690.208 433
9690.676 416
9691.143 395
9691.611 399
9692.079 362
9692.546 367
9693.014 393
9693.482 386
9693.949 400
9694.417 429
9694.885 418
9695.352 391
9695.820 413
9696.288 395
9696.755 393
9697.223 399
9697.691 350
9698.159 380
9698.626 421
9699.094 395
9699.562 416
9700.030 423
9700.497 465
9700.965 393
9701.433 417
9701.901 413
9702.369 417
9702.837 428
9703.305 444
9703.772 494
9704.240 533
9704.708 631
9705.176 660
9705.644 706
9706.112 779
9706.580 779
9707.048 873
9707.516 942
9707.984 957
9708.452 1007
9708.920 1098
9709.388 1140
9709.856 1134
9710.324 1200
9710.792 1242
9711.260 1321
9711.728 1306
9712.196 1329
9712.664 1316
9713.133 1319
9713.601 1308
9714.069 1293
9714.537 1357
9715.005 1385
9715.473 1439
9715.941 1478
9716.410 1465
9716.878 1425
9717.346 1394
9717.814 1367
9718.282 1315
9718.751 1236
9719.219 1178
9719.687 1177
9720.156 1072
9720.624 1073
9721.092 1094
9721.560 1096
9722.029 1027
9722.497 1009
9722.965 1064
9723.434 1124
9723.902 1151
9724.371 1132
9724.839 1103
9725.307 1132
9725.776 1136
9726.244 1132
9726.713 1142
9727.181 1189
9727.650 1156
9728.118 1146
9728.586 1155
9729.055 1187
9729.523 1235
9729.992 1190
9730.461 1195
9730.929 1165
9731.398 1121
9731.866 1126
9732.335 1116
9732.803 1085
9733.272 1042
9733.741 1018
9734.209 965
9734.678 914
9735.146 827
9735.615 786
9736.084 746
9736.552 722
9737.021 682
9737.490 622
9737.959 597
9738.427 613
9738.896 565
9739.365 562
9739.833 511
9740.302 465
9740.771 503
9741.240 496
9741.709 474
9742.177 454
9742.646 407
9743.115 388
9743.584 391
9744.053 382
9744.522 408
9744.991 441
9745.459 406
9745.928 391
9746.397 403
9746.866 426
9747.335 367
9747.804 324
9748.273 314
9748.742 305
9749.211 302
9749.680 286
9750.149 276
9750.618 277
9751.087 244
9751.556 287
9752.025 301
9752.494 280
9752.963 268
9753.432 240
9753.901 188
9754.370 219
9754.840 202
9755.309 197
9755.778 182
9756.247 175
9756.716 173
9757.185 170
9757.654 169
9758.124 166
9758.593 188
9759.062 207
9759.531 184
9760.001 180
9760.470 156
9760.939 156
9761.408 150
9761.878 133
9762.347 129
9762.816 141
9763.286 146
9763.755 150
9764.224 153
9764.694 171
9765.163 148
9765.632 150
9766.102 137
9766.571 136
9767.040 149
9767.510 166
9767.979 184
9768.449 171
9768.918 162
9769.388 150
9769.857 174
9770.327 173
9770.796 155
9771.266 151
9771.735 159
9772.205 174
9772.674 190
9773.144 175
9773.613 171
9774.083 155
9774.553 163
9775.022 133
9775.492 128
9775.961 138
9776.431 130
9776.901 125
9777.370 133
9777.840 134
9778.310 136
9778.779 116
9779.249 118
9779.719 112
9780.188 108
9780.658 123
9781.128 114
9781.598 145
9782.067 134
9782.537 112
9783.007 130
9783.477 158
9783.947 167
9784.417 152
9784.886 144
9785.356 127
9785.826 128
9786.296 146
9786.766 160
9787.236 165
9787.706 153
9788.176 186
9788.645 172
9789.115 155
9789.585 145
9790.055 143
9790.525 134
9790.995 130
9791.465 130
9791.935 146
9792.405 136
9792.875 124
9793.345 125
9793.815 147
9794.285 120
9794.756 114
9795.226 107
9795.696 135
9796.166 128
9796.636 107
9797.106 136
9797.576 137
9798.046 116
9798.517 108
9798.987 115
9799.457 105
9799.927 83
9800.397 71
9800.868 87
9801.338 98
9801.808 107
9802.278 127
9802.748 114
9803.219 121
9803.689 146
9804.159 124
9804.630 125
9805.100 119
9805.570 98
9806.041 88
9806.511 106
9806.981 117
9807.452 113
9807.922 120
9808.393 100
9808.863 102
9809.333 98
9809.804 110
9810.274 105
9810.745 96
9811.215 100
9811.686 86
9812.156 76
9812.627 79
9813.097 76
9813.568 71
9814.038 77
9814.509 117
9814.979 115
9815.450 120
9815.920 105
9816.391 116
9816.862 106
9817.332 129
9817.803 133
9818.274 128
9818.744 127
9819.215 138
9819.686 119
9820.156 113
9820.627 98
9821.098 113
9821.568 129
9822.039 124
9822.510 117
9822.981 113
9823.451 104
9823.922 111
9824.393 114
9824.864 116
9825.334 125
9825.805 117
9826.276 120
9826.747 113
9827.218 109
9827.689 107
9828.160 126
9828.630 131
9829.101 117
9829.572 112
9830.043 118
9830.514 120
9830.985 129
9831.456 129
9831.927 118
9832.398 143
9832.869 127
9833.340 119
9833.811 135
9834.282 121
9834.753 113
9835.224 111
9835.695 111
9836.166 129
9836.637 153
9837.108 159
9837.579 131
9838.051 133
9838.522 110
9838.993 102
9839.464 106
9839.935 126
9840.406 147
9840.877 143
9841.349 123
9841.820 128
9842.291 112
9842.762 103
9843.233 110
9843.705 104
9844.176 91
9844.647 94
9845.119 107
9845.590 132
9846.061 124
9846.532 101
9847.004 109
9847.475 112
9847.946 119
9848.418 108
9848.889 113
9849.361 117
9849.832 114
9850.303 102
9850.775 101
9851.246 100
9851.718 92
9852.189 93
9852.661 84
9853.132 98
9853.604 112
9854.075 126
9854.547 124
9855.018 144
9855.490 137
9855.961 153
9856.433 156
9856.904 143
9857.376 132
9857.847 126
9858.319 134
9858.791 139
9859.262 118
9859.734 129
9860.205 132
9860.677 120
9861.149 129
9861.620 112
9862.092 106
9862.564 109
9863.036 109
9863.507 110
9863.979 105
9864.451 95
9864.922 90
9865.394 101
9865.866 96
9866.338 110
9866.810 115
9867.281 111
9867.753 101
9868.225 124
9868.697 120
9869.169 131
9869.641 121
9870.113 112
9870.584 117
9871.056 127
9871.528 120
9872.000 116
9872.472 112
9872.944 118
9873.416 115
9873.888 123
9874.360 119
9874.832 115
9875.304 119
9875.776 127
9876.248 117
9876.720 119
9877.192 120
9877.664 130
9878.136 113
9878.608 115
9879.080 119
9879.552 129
9880.025 106
9880.497 85
9880.969 91
9881.441 108
9881.913 139
9882.385 140
9882.858 122
9883.330 157
9883.802 148
9884.274 130
9884.746 128
9885.219 125
9885.691 129
9886.163 104
9886.635 116
9887.108 140
9887.580 135
9888.052 110
9888.525 103
9888.997 107
9889.469 99
9889.942 96
9890.414 110
9890.886 117
9891.359 112
9891.831 118
9892.304 123
9892.776 129
9893.248 133
9893.721 115
9894.193 128
9894.666 110
9895.138 113
9895.611 95
9896.083 101
9896.556 107
9897.028 92
9897.501 110
9897.973 109
9898.446 117
9898.918 129
9899.391 124
9899.864 110
9900.336 105
9900.809 101
9901.281 87
9901.754 86
9902.227 82
9902.699 82
9903.172 96
9903.645 68
9904.117 61
9904.590 83
9905.063 73
9905.536 83
9906.008 103
9906.481 101
9906.954 119
9907.427 117
9907.899 117
9908.372 113
9908.845 113
9909.318 120
9909.791 125
9910.263 118
9910.736 111
9911.209 137
9911.682 164
9912.155 142
9912.628 140
9913.101 158
9913.574 136
9914.046 133
9914.519 147
9914.992 156
9915.465 134
9915.938 142
9916.411 145
9916.884 140
9917.357 171
9917.830 152
9918.303 147
9918.776 155
9919.249 165
9919.722 167
9920.196 165
9920.669 178
9921.142 189
9921.615 185
9922.088 169
9922.561 170
9923.034 196
9923.507 175
9923.981 163
9924.454 150
9924.927 157
9925.400 165
9925.873 139
9926.347 129
9926.820 127
9927.293 139
9927.766 162
9928.240 158
9928.713 163
9929.186 157
9929.659 163
9930.133 175
9930.606 167
9931.079 161
9931.553 170
9932.026 199
9932.499 204
9932.973 219
9933.446 206
9933.920 213
9934.393 188
9934.866 207
9935.340 234
9935.813 250
9936.287 253
9936.760 248
9937.234 211
9937.707 229
9938.181 208
9938.654 193
9939.128 195
9939.601 175
9940.075 166
9940.548 164
9941.022 153
9941.496 132
9941.969 128
9942.443 120
9942.916 121
9943.390 129
9943.864 147
9944.337 152
9944.811 145
9945.285 141
9945.758 143
9946.232 138
9946.706 152
9947.179 145
9947.653 152
9948.127 160
9948.601 140
9949.074 113
9949.548 145
9950.022 125
9950.496 131
9950.970 136
9951.443 118
9951.917 130
9952.391 122
9952.865 138
9953.339 143
9953.813 162
9954.287 131
9954.760 102
9955.234 101
9955.708 128
9956.182 138
9956.656 134
9957.130 111
9957.604 85
9958.078 84
9958.552 114
9959.026 136
9959.500 131
9959.974 116
9960.448 100
9960.922 102
9961.396 104
9961.870 97
9962.344 109
9962.818 106
9963.292 118
9963.767 102
9964.241 100
9964.715 97
9965.189 83
9965.663 94
9966.137 82
9966.611 92
9967.086 109
9967.560 112
9968.034 108
9968.508 86
9968.983 103
9969.457 98
9969.931 83
9970.405 92
9970.880 80
9971.354 81
9971.828 92
9972.303 82
9972.777 75
9973.251 82
9973.726 88
9974.200 77
9974.674 82
9975.149 93
9975.623 93
9976.097 85
9976.572 70
9977.046 71
9977.521 70
9977.995 82
9978.470 94
9978.944 77
9979.419 81
9979.893 74
9980.368 76
9980.842 65
9981.317 55
9981.791 80
9982.266 79
9982.740 65
9983.215 61
9983.689 61
9984.164 56
9984.639 51
9985.113 61
9985.588 64
9986.063 61
9986.537 72
9987.012 61
9987.487 60
9987.961 75
9988.436 69
9988.911 73
9989.385 70
9989.860 82
9990.335 95
9990.810 103
9991.284 108
9991.759 84
9992.234 88
9992.709 83
9993.184 76
9993.658 79
9994.133 90
9994.608 92
9995.083 79
9995.558 86
9996.033 77
9996.508 71
9996.982 58
9997.457 58
9997.932 61
9998.407 56
9998.882 54
9999.357 63
9999.832 63
10000.307 52
10000.782 55
10001.257 52
10001.732 60
10002.207 68
10002.682 67
10003.157 74
10003.632 59
10004.107 70
10004.582 75
10005.057 68
10005.533 67
10006.008 73
10006.483 79
10006.958 79
10007.433 75
10007.908 78
10008.383 98
10008.859 81
10009.334 78
10009.809 83
10010.284 86
10010.759 81
10011.235 77
10011.710 76
10012.185 69
10012.660 71
10013.136 76
10013.611 86
10014.086 81
10014.562 79
10015.037 70
10015.512 76
10015.988 75
10016.463 75
10016.938 72
10017.414 56
10017.889 58
10018.365 81
10018.840 66
10019.315 57
10019.791 66
10020.266 65
10020.742 61
10021.217 60
10021.693 56
10022.168 40
10022.644 31
10023.119 49
10023.595 47
10024.070 59
10024.546 61
10025.022 46
10025.497 41
10025.973 51
10026.448 55
10026.924 63
10027.400 58
10027.875 61
10028.351 54
10028.826 51
10029.302 63
10029.778 53
10030.253 62
10030.729 66
10031.205 54
10031.681 55
10032.156 55
10032.632 71
10033.108 67
10033.584 64
10034.059 52
10034.535 48
10035.011 55
10035.487 50
10035.963 60
10036.438 51
10036.914 53
10037.390 59
10037.866 70
10038.342 73
10038.818 60
10039.294 59
10039.770 48
10040.246 36
10040.722 42
10041.197 55
10041.673 74
10042.149 66
10042.625 61
10043.101 46
10043.577 45
10044.053 50
10044.529 42
10045.005 45
10045.482 58
10045.958 68
10046.434 85
10046.910 83
10047.386 66
10047.862 46
10048.338 50
10048.814 66
10049.290 52
10049.766 50
10050.243 48
10050.719 45
10051.195 49
10051.671 45
10052.147 45
10052.624 48
10053.100 41
10053.576 60
10054.052 68
10054.529 59
10055.005 54
10055.481 48
10055.958 54
10056.434 60
10056.910 57
10057.386 60
10057.863 59
10058.339 50
10058.816 41
10059.292 47
10059.768 45
10060.245 42
10060.721 48
10061.198 51
10061.674 54
10062.150 62
10062.627 51
10063.103 52
10063.580 51
10064.056 50
10064.533 44
10065.009 46
10065.486 53
10065.962 51
10066.439 46
10066.916 48
10067.392 41
10067.869 36
10068.345 48
10068.822 43
10069.298 51
10069.775 58
10070.252 63
10070.728 54
10071.205 44
10071.682 47
10072.158 40
10072.635 54
10073.112 56
10073.589 62
10074.065 56
10074.542 52
10075.019 47
10075.495 49
10075.972 40
10076.449 43
10076.926 62
10077.403 76
10077.879 63
10078.356 65
10078.833 67
10079.310 50
10079.787 44
10080.264 65
10080.741 56
10081.218 60
10081.694 70
10082.171 68
10082.648 65
10083.125 64
10083.602 75
10084.079 62
10084.556 63
10085.033 63
10085.510 56
10085.987 59
10086.464 56
10086.941 74
10087.418 59
10087.895 69
10088.372 57
10088.849 61
10089.326 69
10089.804 64
10090.281 67
10090.758 64
10091.235 75
10091.712 55
10092.189 54
10092.666 62
10093.144 57
10093.621 64
10094.098 77
10094.575 82
10095.052 86
10095.530 64
10096.007 66
10096.484 60
10096.961 56
10097.439 68
10097.916 54
10098.393 50
10098.871 50
10099.348 41
10099.825 62
10100.303 82
10100.780 73
10101.257 69
10101.735 60
10102.212 68
10102.690 85
10103.167 86
10103.644 72
10104.122 51
10104.599 57
10105.077 64
10105.554 78
10106.032 74
10106.509 73
10106.987 71
10107.464 57
10107.942 65
10108.419 75
10108.897 75
10109.374 65
10109.852 63
10110.330 94
10110.807 92
10111.285 97
10111.762 79
10112.240 69
10112.718 83
10113.195 79
10113.673 55
10114.151 56
10114.628 71
10115.106 56
10115.584 56
10116.061 66
10116.539 73
10117.017 69
10117.495 63
10117.972 78
10118.450 84
10118.928 77
10119.406 66
10119.884 87
10120.361 92
10120.839 99
10121.317 96
10121.795 80
10122.273 100
10122.751 86
10123.229 88
10123.707 82
10124.184 72
10124.662 97
10125.140 110
10125.618 117
10126.096 94
10126.574 97
10127.052 80
10127.530 103
10128.008 92
10128.486 102
10128.964 109
10129.442 100
10129.920 118
10130.398 98
10130.876 122
10131.354 155
10131.833 137
10132.311 123
10132.789 118
10133.267 139
10133.745 167
10134.223 183
10134.701 234
10135.180 235
10135.658 274
10136.136 299
10136.614 290
10137.092 294
10137.571 313
10138.049 344
10138.527 362
10139.005 342
10139.484 310
10139.962 320
10140.440 290
10140.918 273
10141.397 259
10141.875 245
10142.353 246
10142.832 223
10143.310 180
10143.789 193
10144.267 178
10144.745 137
10145.224 139
10145.702 144
10146.181 157
10146.659 134
10147.138 146
10147.616 160
10148.094 150
10148.573 181
10149.051 196
10149.530 199
10150.008 219
10150.487 206
10150.966 202
10151.444 208
10151.923 222
10152.401 227
10152.880 228
10153.358 228
10153.837 229
10154.316 225
10154.794 238
10155.273 220
10155.752 199
10156.230 212
10156.709 170
10157.188 158
10157.666 186
10158.145 170
10158.624 153
10159.103 155
10159.581 150
10160.060 118
10160.539 108
10161.018 117
10161.496 106
10161.975 85
10162.454 78
10162.933 93
10163.412 87
10163.890 83
10164.369 92
10164.848 83
10165.327 95
10165.806 92
10166.285 91
10166.764 92
10167.243 88
10167.722 70
10168.201 77
10168.680 74
10169.159 95
10169.638 89
10170.117 80
10170.596 95
10171.075 95
10171.554 87
10172.033 79
10172.512 67
10172.991 78
10173.470 89
10173.949 79
10174.428 88
10174.907 87
10175.386 91
10175.865 64
10176.345 64
10176.824 77
10177.303 76
10177.782 75
10178.261 66
10178.740 78
10179.220 92
10179.699 85
10180.178 76
10180.657 71
10181.137 76
10181.616 91
10182.095 74
10182.574 61
10183.054 51
10183.533 46
10184.012 61
10184.492 68
10184.971 57
10185.450 53
10185.930 64
10186.409 57
10186.888 55
10187.368 50
10187.847 51
10188.327 44
10188.806 47
10189.286 42
10189.765 57
10190.245 61
10190.724 80
10191.203 58
10191.683 64
10192.163 57
10192.642 49
10193.122 59
10193.601 70
10194.081 69
10194.560 61
10195.040 65
10195.519 46
10195.999 35
10196.479 41
10196.958 49
10197.438 47
10197.918 57
10198.397 69
10198.877 67
10199.357 51
10199.836 62
10200.316 67
10200.796 61
10201.275 75
10201.755 66
10202.235 52
10202.715 55
10203.194 40
10203.674 51
10204.154 54
10204.634 62
10205.114 75
10205.593 48
10206.073 47
10206.553 45
10207.033 52
10207.513 43
10207.993 49
10208.473 70
10208.953 59
10209.433 70
10209.912 62
10210.392 62
10210.872 66
10211.352 63
10211.832 69
10212.312 55
10212.792 46
10213.272 35
10213.752 44
10214.232 47
10214.712 59
10215.192 43
10215.673 62
10216.153 64
10216.633 44
10217.113 45
10217.593 38
10218.073 46
10218.553 41
10219.033 34
10219.513 43
10219.994 44
10220.474 48
10220.954 59
10221.434 53
10221.914 42
10222.395 36
10222.875 30
10223.355 31
10223.835 28
10224.316 34
10224.796 53
10225.276 53
10225.757 50
10226.237 64
10226.717 69
10227.197 73
10227.678 56
10228.158 53
10228.639 53
10229.119 53
10229.599 64
10230.080 59
10230.560 40
10231.041 44
10231.521 33
10232.001 44
10232.482 42
10232.962 40
10233.443 39
10233.923 53
10234.404 52
10234.884 65
10235.365 58
10235.845 52
10236.326 66
10236.807 73
10237.287 65
10237.768 56
10238.248 63
10238.729 70
10239.210 69
10239.690 59
10240.171 49
10240.652 40
10241.132 52
10241.613 45
10242.094 44
10242.574 41
10243.055 56
10243.536 51
10244.016 53
10244.497 54
10244.978 40
10245.459 37
10245.939 42
10246.420 55
10246.901 45
10247.382 42
10247.863 55
10248.343 40
10248.824 38
10249.305 42
10249.786 58
10250.267 65
10250.748 59
10251.229 65
10251.710 38
10252.191 39
10252.671 57
10253.152 45
10253.633 49
10254.114 46
10254.595 37
10255.076 36
10255.557 38
10256.038 44
10256.519 50
10257.000 56
10257.481 59
10257.963 60
10258.444 57
10258.925 48
10259.406 50
10259.887 49
10260.368 44
10260.849 38
10261.330 36
10261.811 43
10262.293 42
10262.774 31
10263.255 36
10263.736 49
10264.217 52
10264.699 41
10265.180 55
10265.661 50
10266.142 54
10266.624 71
10267.105 75
10267.586 68
10268.067 47
10268.549 60
10269.030 41
10269.511 51
10269.993 39
10270.474 40
10270.955 47
10271.437 44
10271.918 56
10272.400 63
10272.881 53
10273.362 60
10273.844 46
10274.325 39
10274.807 46
10275.288 45
10275.770 48
10276.251 59
10276.733 59
10277.214 65
10277.696 60
10278.177 56
10278.659 48
10279.140 57
10279.622 50
10280.103 61
10280.585 45
10281.067 56
10281.548 57
10282.030 63
10282.511 53
10282.993 42
10283.475 59
10283.956 61
10284.438 55
10284.920 53
10285.402 67
10285.883 70
10286.365 68
10286.847 79
10287.328 79
10287.810 64
10288.292 63
10288.774 51
10289.256 63
10289.737 58
10290.219 43
10290.701 54
10291.183 61
10291.665 58
10292.147 61
10292.628 65
10293.110 65
10293.592 46
10294.074 48
10294.556 63
10295.038 54
10295.520 52
10296.002 47
10296.484 58
10296.966 61
10297.448 68
10297.930 61
10298.412 48
10298.894 70
10299.376 77
10299.858 53
10300.340 45
10300.822 57
10301.304 61
10301.786 56
10302.268 60
10302.750 71
10303.232 50
10303.715 63
10304.197 64
10304.679 64
10305.161 77
10305.643 78
10306.125 80
10306.608 69
10307.090 71
10307.572 78
10308.054 78
10308.536 64
10309.019 66
10309.501 71
10309.983 51
10310.466 33
10310.948 38
10311.430 49
10311.913 64
10312.395 61
10312.877 71
10313.360 72
10313.842 84
10314.324 82
10314.807 77
10315.289 68
10315.771 80
10316.254 90
10316.736 92
10317.219 87
10317.701 90
10318.184 83
10318.666 79
10319.149 57
10319.631 64
10320.114 83
10320.596 78
10321.079 97
10321.561 100
10322.044 83
10322.526 108
10323.009 100
10323.492 75
10323.974 98
10324.457 118
10324.939 113
10325.422 101
10325.905 84
10326.387 94
10326.870 109
10327.353 104
10327.835 105
10328.318 108
10328.801 107
10329.284 156
10329.766 159
10330.249 119
10330.732 131
10331.215 130
10331.697 139
10332.180 147
10332.663 161
10333.146 179
10333.629 193
10334.112 206
10334.594 232
10335.077 254
10335.560 254
10336.043 285
10336.526 347
10337.009 389
10337.492 445
10337.975 559
10338.458 613
10338.941 631
10339.424 712
10339.907 753
10340.389 789
10340.872 828
10341.356 844
10341.839 843
10342.322 819
10342.805 767
10343.288 705
10343.771 649
10344.254 607
10344.737 572
10345.220 553
10345.703 518
10346.186 466
10346.669 427
10347.153 399
10347.636 346
10348.119 323
10348.602 331
10349.085 343
10349.568 293
10350.052 297
10350.535 292
10351.018 272
10351.501 286
10351.985 309
10352.468 309
10352.951 326
10353.434 332
10353.918 370
10354.401 415
10354.884 395
10355.368 425
10355.851 427
10356.334 482
10356.818 478
10357.301 478
10357.785 482
10358.268 504
10358.751 495
10359.235 456
10359.718 419
10360.202 392
10360.685 361
10361.169 332
10361.652 329
10362.136 298
10362.619 243
10363.103 214
10363.586 206
10364.070 201
10364.553 172
10365.037 168
10365.520 148
10366.004 123
10366.488 141
10366.971 133
10367.455 127
10367.938 131
10368.422 122
10368.906 109
10369.389 104
10369.873 114
10370.357 126
10370.840 130
10371.324 113
10371.808 103
10372.292 94
10372.775 107
10373.259 117
10373.743 107
10374.227 89
10374.710 86
10375.194 103
10375.678 112
10376.162 113
10376.646 90
10377.130 85
10377.613 73
10378.097 63
10378.581 76
10379.065 91
10379.549 85
10380.033 68
10380.517 56
10381.001 52
10381.485 61
10381.969 52
10382.453 61
10382.937 42
10383.421 57
10383.905 59
10384.389 62
10384.873 70
10385.357 71
10385.841 78
10386.325 82
10386.809 54
10387.293 43
10387.777 61
10388.261 60
10388.745 62
10389.229 55
10389.713 43
10390.198 39
10390.682 40
10391.166 40
10391.650 44
10392.134 52
10392.619 49
10393.103 47
10393.587 55
10394.071 47
10394.555 54
10395.040 55
10395.524 48
10396.008 35
10396.493 44
10396.977 38
10397.461 39
10397.946 39
10398.430 36
10398.914 57
10399.399 47
10399.883 54
10400.367 57
10400.852 42
10401.336 41
10401.821 48
10402.305 44
10402.789 39
10403.274 56
10403.758 41
10404.243 52
10404.727 32
10405.212 39
10405.696 44
10406.181 37
10406.665 38
10407.150 45
10407.635 43
10408.119 33
10408.604 43
10409.088 41
10409.573 29
10410.057 22
10410.542 24
10411.027 34
10411.511 25
10411.996 32
10412.481 23
10412.965 33
10413.450 38
10413.935 25
10414.420 37
10414.904 50
10415.389 59
10415.874 46
10416.358 41
10416.843 61
10417.328 76
10417.813 69
10418.298 61
10418.782 56
10419.267 52
10419.752 50
10420.237 36
10420.722 44
10421.207 38
10421.692 31
10422.176 35
10422.661 27
10423.146 26
10423.631 36
10424.116 45
10424.601 49
10425.086 39
10425.571 40
10426.056 25
10426.541 28
10427.026 31
10427.511 24
10427.996 25
10428.481 32
10428.966 41
10429.451 40
10429.936 46
10430.421 46
10430.906 40
10431.392 33
10431.877 32
10432.362 25
10432.847 23
10433.332 23
10433.817 36
10434.302 32
10434.788 24
10435.273 29
10435.758 36
10436.243 27
10436.729 24
10437.214 16
10437.699 34
10438.184 31
10438.670 37
10439.155 38
10439.640 25
10440.125 24
10440.611 21
10441.096 30
10441.581 24
10442.067 26
10442.552 20
10443.038 16
10443.523 23
10444.008 33
10444.494 34
10444.979 45
10445.465 28
10445.950 26
10446.436 34
10446.921 37
10447.406 38
10447.892 30
10448.377 25
10448.863 27
10449.349 29
10449.834 34
10450.320 34
10450.805 35
10451.291 26
10451.776 24
10452.262 37
10452.748 38
10453.233 38
10453.719 22
10454.204 28
10454.690 34
10455.176 21
10455.661 18
10456.147 17
10456.633 19
10457.118 22
10457.604 24
10458.090 21
10458.576 22
10459.061 22
10459.547 19
10460.033 21
10460.519 20
10461.005 22
10461.490 25
10461.976 29
10462.462 23
10462.948 14
10463.434 15
10463.920 19
10464.405 20
10464.891 16
10465.377 17
10465.863 32
10466.349 32
10466.835 23
10467.321 28
10467.807 22
10468.293 30
10468.779 35
10469.265 28
10469.751 26
10470.237 26
10470.723 18
10471.209 19
10471.695 26
10472.181 26
10472.667 20
10473.153 20
10473.639 17
10474.125 24
10474.611 23
10475.098 28
10475.584 28
10476.070 23
10476.556 21
10477.042 26
10477.528 25
10478.014 29
10478.501 24
10478.987 18
10479.473 17
10479.959 21
10480.446 23
10480.932 26
10481.418 20
10481.904 31
10482.391 21
10482.877 16
10483.363 22
10483.850 16
10484.336 18
10484.822 20
10485.309 23
10485.795 26
10486.281 35
10486.768 32
10487.254 28
10487.741 30
10488.227 37
10488.714 38
10489.200 41
10489.686 34
10490.173 33
10490.659 31
10491.146 25
10491.632 24
10492.119 41
10492.605 35
10493.092 35
10493.579 32
10494.065 35
10494.552 51
10495.038 42
10495.525 34
10496.011 30
10496.498 41
10496.985 36
10497.471 30
10497.958 33
10498.445 31
10498.931 27
10499.418 28
10499.905 32
10500.391 34
10500.878 29
10501.365 36
10501.852 34
10502.338 29
10502.825 28
10503.312 25
10503.799 25
10504.286 28
10504.772 28
10505.259 32
10505.746 26
10506.233 18
10506.720 17
10507.207 35
10507.693 25
10508.180 22
10508.667 30
10509.154 38
10509.641 32
10510.128 26
10510.615 23
10511.102 21
10511.589 29
10512.076 21
10512.563 20
10513.050 25
10513.537 41
10514.024 32
10514.511 16
10514.998 17
10515.485 20
10515.972 23
10516.459 32
10516.946 29
10517.433 30
10517.921 28
10518.408 23
10518.895 23
10519.382 30
10519.869 26
10520.356 22
10520.843 35
10521.331 32
10521.818 27
10522.305 20
10522.792 18
10523.280 30
10523.767 24
10524.254 31
10524.741 26
10525.229 26
10525.716 22
10526.203 20
10526.691 20
10527.178 24
10527.665 28
10528.153 24
10528.640 31
10529.127 27
10529.615 28
10530.102 22
10530.589 23
10531.077 34
10531.564 21
10532.052 34
10532.539 26
10533.027 29
10533.514 32
10534.002 25
10534.489 18
10534.977 30
10535.464 33
10535.952 29
10536.439 23
10536.927 20
10537.414 19
10537.902 18
10538.390 18
10538.877 21
10539.365 20
10539.852 25
10540.340 28
10540.828 24
10541.315 32
10541.803 34
10542.291 28
10542.778 41
10543.266 46
10543.754 41
10544.242 48
10544.729 47
10545.217 41
10545.705 43
10546.193 48
10546.680 32
10547.168 29
10547.656 30
10548.144 29
10548.632 27
10549.119 24
10549.607 26
10550.095 30
10550.583 31
10551.071 28
10551.559 33
10552.047 34
10552.535 43
10553.023 44
10553.510 39
10553.998 26
10554.486 30
10554.974 31
10555.462 31
10555.950 27
10556.438 14
10556.926 18
10557.414 25
10557.902 22
10558.390 23
10558.879 24
10559.367 15
10559.855 20
10560.343 27
10560.831 29
10561.319 29
10561.807 29
10562.295 27
10562.783 22
10563.272 22
10563.760 41
10564.248 29
10564.736 32
10565.224 42
10565.713 37
10566.201 18
10566.689 22
10567.177 27
10567.666 23
10568.154 32
10568.642 35
10569.130 40
10569.619 47
10570.107 54
10570.595 49
10571.084 34
10571.572 41
10572.060 31
10572.549 35
10573.037 36
10573.526 29
10574.014 26
10574.502 19
10574.991 19
10575.479 32
10575.968 28
10576.456 36
10576.945 36
10577.433 41
10577.922 24
10578.410 33
10578.899 29
10579.387 34
10579.876 25
10580.364 37
10580.853 38
10581.342 32
10581.830 23
10582.319 23
10582.807 21
10583.296 29
10583.785 18
10584.273 22
10584.762 18
10585.251 14
10585.739 15
10586.228 10
10586.717 18
10587.205 20
10587.694 29
10588.183 18
10588.672 18
10589.160 19
10589.649 25
10590.138 21
10590.627 22
10591.116 25
10591.604 25
10592.093 22
10592.582 29
10593.071 26
10593.560 20
10594.049 20
10594.538 15
10595.027 17
10595.515 14
10596.004 16
10596.493 19
10596.982 20
10597.471 20
10597.960 13
10598.449 21
10598.938 23
10599.427 16
10599.916 21
10600.405 13
10600.894 11
10601.383 19
10601.872 16
10602.361 15
10602.850 21
10603.339 20
10603.829 18
10604.318 41
10604.807 34
10605.296 20
10605.785 14
10606.274 19
10606.763 18
10607.253 21
10607.742 16
10608.231 18
10608.720 21
10609.209 24
10609.699 30
10610.188 16
10610.677 14
10611.166 14
10611.656 10
10612.145 13
10612.634 13
10613.124 19
10613.613 24
10614.102 24
10614.592 36
10615.081 31
10615.570 21
10616.060 26
10616.549 19
10617.039 10
10617.528 5
10618.017 13
10618.507 18
10618.996 17
10619.486 11
10619.975 12
10620.465 21
10620.954 19
10621.444 20
10621.933 24
10622.423 29
10622.912 17
10623.402 23
10623.891 20
10624.381 14
10624.871 15
10625.360 19
10625.850 30
10626.339 25
10626.829 21
10627.319 18
10627.808 28
10628.298 22
10628.788 21
10629.277 18
10629.767 14
10630.257 11
10630.747 26
10631.236 27
10631.726 15
10632.216 11
10632.706 15
10633.195 23
10633.685 22
10634.175 27
10634.665 21
10635.155 20
10635.644 24
10636.134 23
10636.624 17
10637.114 28
10637.604 34
10638.094 25
10638.584 25
10639.073 24
10639.563 28
10640.053 29
10640.543 20
10641.033 18
10641.523 27
10642.013 21
10642.503 18
10642.993 17
10643.483 29
10643.973 25
10644.463 18
10644.953 19
10645.443 23
10645.933 23
10646.424 36
10646.914 25
10647.404 26
10647.894 44
10648.384 53
10648.874 52
10649.364 55
10649.854 44
10650.345 49
10650.835 65
10651.325 60
10651.815 38
10652.305 49
10652.796 58
10653.286 44
10653.776 42
10654.266 45
10654.757 32
10655.247 37
10655.737 31
10656.228 23
10656.718 19
10657.208 19
10657.699 16
10658.189 12
10658.679 18
10659.170 15
10659.660 22
10660.150 20
10660.641 32
10661.131 33
10661.622 17
10662.112 20
10662.603 29
10663.093 31
10663.584 41
10664.074 47
10664.565 42
10665.055 33
10665.546 41
10666.036 33
10666.527 34
10667.017 41
10667.508 34
10667.998 26
10668.489 34
10668.980 28
10669.470 19
10669.961 28
10670.451 28
10670.942 32
10671.433 23
10671.923 18
10672.414 23
10672.905 26
10673.395 29
10673.886 25
10674.377 8
10674.868 9
10675.358 9
10675.849 12
10676.340 15
10676.831 18
10677.321 22
10677.812 24
10678.303 31
10678.794 24
10679.285 11
10679.776 19
10680.266 14
10680.757 16
10681.248 20
10681.739 20
10682.230 16
10682.721 18
10683.212 14
10683.703 15
10684.194 15
10684.685 11
10685.176 12
10685.667 19
10686.158 21
10686.649 7
10687.140 16
10687.631 10
10688.122 3
10688.613 10
10689.104 12
10689.595 17
10690.086 12
10690.577 23
10691.068 20
10691.559 20
10692.050 13
10692.542 20
10693.033 15
10693.524 8
10694.015 17
10694.506 15
10694.998 10
10695.489 13
10695.980 14
10696.471 15
10696.962 11
10697.454 18
10697.945 16
10698.436 25
10698.928 18
10699.419 14
10699.910 29
10700.401 30
10700.893 28
10701.384 18
10701.875 16
10702.367 12
10702.858 13
10703.350 10
10703.841 12
10704.332 21
10704.824 22
10705.315 26
10705.807 12
10706.298 15
10706.790 20
10707.281 17
10707.773 8
10708.264 26
10708.756 36
10709.247 24
10709.739 18
10710.230 14
10710.722 15
10711.213 16
10711.705 11
10712.197 20
10712.688 22
10713.180 19
10713.671 18
10714.163 23
10714.655 26
10715.146 16
10715.638 16
10716.130 13
10716.621 10
10717.113 14
10717.605 20
10718.097 27
10718.588 22
10719.080 10
10719.572 10
10720.064 9
10720.555 11
10721.047 11
10721.539 9
10722.031 11
10722.523 6
10723.014 9
10723.506 16
10723.998 15
10724.490 7
10724.982 19
10725.474 19
10725.966 28
10726.458 27
10726.950 22
10727.442 21
10727.934 29
10728.425 23
10728.917 13
10729.409 21
10729.901 17
10730.393 16
10730.885 18
10731.378 12
10731.870 19
10732.362 21
10732.854 19
10733.346 17
10733.838 14
10734.330 17
10734.822 13
10735.314 14
10735.806 14
10736.298 13
10736.791 14
10737.283 19
10737.775 15
10738.267 12
10738.759 12
10739.252 6
10739.744 12
10740.236 18
10740.728 18
10741.221 14
10741.713 5
10742.205 10
10742.697 9
10743.190 9
10743.682 10
10744.174 12
10744.667 10
10745.159 14
10745.651 7
10746.144 8
10746.636 6
10747.129 7
10747.621 13
10748.113 11
10748.606 9
10749.098 16
10749.591 20
10750.083 17
10750.576 9
10751.068 13
10751.561 18
10752.053 15
10752.546 11
10753.038 7
10753.531 13
10754.023 14
10754.516 17
10755.008 15
10755.501 13
10755.994 12
10756.486 15
10756.979 19
10757.471 22
10757.964 14
10758.457 25
10758.949 25
10759.442 31
10759.935 28
10760.427 19
10760.920 7
10761.413 22
10761.906 27
10762.398 16
10762.891 14
10763.384 11
10763.877 9
10764.369 8
10764.862 12
10765.355 10
10765.848 7
10766.341 10
10766.834 17
10767.326 16
10767.819 11
10768.312 9
10768.805 13
10769.298 14
10769.791 11
10770.284 9
10770.777 6
10771.270 23
10771.763 19
10772.256 22
10772.749 25
10773.242 25
10773.735 23
10774.228 7
10774.721 9
10775.214 12
10775.707 14
10776.200 15
10776.693 19
10777.186 17
10777.679 15
10778.172 14
10778.665 18
10779.158 19
10779.652 25
10780.145 15
10780.638 14
10781.131 11
10781.624 12
10782.117 8
10782.611 13
10783.104 16
10783.597 11
10784.090 13
10784.584 19
10785.077 16
10785.570 14
10786.063 12
10786.557 13
10787.050 10
10787.543 9
10788.037 20
10788.530 21
10789.023 19
10789.517 17
10790.010 18
10790.503 19
10790.997 21
10791.490 17
10791.984 17
10792.477 10
10792.971 12
10793.464 8
10793.957 10
10794.451 11
10794.944 16
10795.438 13
10795.931 13
10796.425 17
10796.918 13
10797.412 16
10797.906 9
10798.399 10
10798.893 11
10799.386 12
10799.880 11
10800.374 11
10800.867 17
10801.361 15
10801.854 9
10802.348 15
10802.842 19
10803.335 20
10803.829 16
10804.323 15
10804.817 14
10805.310 11
10805.804 24
10806.298 20
10806.792 14
10807.285 22
10807.779 18
10808.273 20
10808.767 17
10809.260 13
10809.754 14
10810.248 15
10810.742 22
10811.236 23
10811.730 16
10812.224 17
10812.718 11
10813.211 13
10813.705 15
10814.199 16
10814.693 10
10815.187 12
10815.681 20
10816.175 19
10816.669 33
10817.163 24
10817.657 14
10818.151 10
10818.645 10
10819.139 13
10819.633 20
10820.127 12
10820.621 13
10821.115 15
10821.610 15
10822.104 10
10822.598 9
10823.092 10
10823.586 12
10824.080 14
10824.574 19
10825.069 23
10825.563 24
10826.057 41
10826.551 26
10827.045 25
10827.540 17
10828.034 11
10828.528 13
10829.022 26
10829.517 26
10830.011 24
10830.505 23
10831.000 22
10831.494 20
10831.988 29
10832.483 29
10832.977 19
10833.471 26
10833.966 21
10834.460 19
10834.954 17
10835.449 10
10835.943 21
10836.438 17
10836.932 18
10837.427 18
10837.921 17
10838.416 23
10838.910 22
10839.405 21
10839.899 14
10840.394 22
10840.888 7
10841.383 16
10841.877 18
10842.372 16
10842.866 10
10843.361 12
10843.856 5
10844.350 15
10844.845 17
10845.339 28
10845.834 26
10846.329 22
10846.823 27
10847.318 47
10847.813 39
10848.308 34
10848.802 31
10849.297 46
10849.792 42
10850.286 47
10850.781 52
10851.276 54
10851.771 38
10852.266 39
10852.760 48
10853.255 42
10853.750 48
10854.245 50
10854.740 47
10855.235 60
10855.729 53
10856.224 40
10856.719 31
10857.214 19
10857.709 24
10858.204 35
10858.699 26
10859.194 18
10859.689 27
10860.184 22
10860.679 15
10861.174 17
10861.669 15
10862.164 17
10862.659 21
10863.154 20
10863.649 24
10864.144 23
10864.639 18
10865.134 26
10865.629 26
10866.124 28
10866.620 24
10867.115 26
10867.610 33
10868.105 29
10868.600 29
10869.095 37
10869.591 34
10870.086 39
10870.581 46
10871.076 53
10871.571 46
10872.067 42
10872.562 42
10873.057 30
10873.553 24
10874.048 30
10874.543 37
10875.038 31
10875.534 25
10876.029 15
10876.524 20
10877.020 25
10877.515 18
10878.011 14
10878.506 16
10879.001 15
10879.497 16
10879.992 11
10880.488 17
10880.983 22
10881.479 28
10881.974 19
10882.470 12
10882.965 19
10883.461 9
10883.956 21
10884.452 19
10884.947 11
10885.443 11
10885.938 16
10886.434 7
10886.929 16
10887.425 16
10887.921 18
10888.416 14
10888.912 15
10889.408 13
10889.903 10
10890.399 15
10890.894 18
10891.390 18
10891.886 26
10892.382 20
10892.877 24
10893.373 16
10893.869 18
10894.365 16
10894.860 17
10895.356 34
10895.852 22
10896.348 24
10896.843 17
10897.339 10
10897.835 11
10898.331 13
10898.827 15
10899.323 12
10899.819 6
10900.314 9
10900.810 9
10901.306 12
10901.802 10
10902.298 18
10902.794 15
10903.290 21
10903.786 24
10904.282 19
10904.778 16
10905.274 14
10905.770 11
10906.266 11
10906.762 11
10907.258 11
10907.754 15
10908.250 4
10908.746 6
10909.242 11
10909.739 16
10910.235 9
10910.731 9
10911.227 14
10911.723 17
10912.219 16
10912.715 7
10913.212 9
10913.708 7
10914.204 10
10914.700 6
10915.196 8
10915.693 6
10916.189 6
10916.685 7
10917.181 7
10917.678 8
10918.174 10
10918.670 12
10919.167 8
10919.663 14
10920.159 10
10920.656 14
10921.152 14
10921.648 12
10922.145 21
10922.641 18
10923.138 14
10923.634 8
10924.131 10
10924.627 10
10925.123 17
10925.620 24
10926.116 17
10926.613 13
10927.109 5
10927.606 14
10928.102 11
10928.599 9
10929.095 6
10929.592 10
10930.089 4
10930.585 4
10931.082 8
10931.578 8
10932.075 16
10932.572 17
10933.068 6
10933.565 9
10934.062 12
10934.558 11
10935.055 15
10935.552 14
10936.048 9
10936.545 19
10937.042 15
10937.538 13
10938.035 11
10938.532 10
10939.029 14
10939.526 14
10940.022 6
10940.519 13
10941.016 15
10941.513 17
10942.010 10
10942.506 5
10943.003 11
10943.500 7
10943.997 8
10944.494 4
10944.991 5
10945.488 10
10945.985 8
10946.482 7
10946.979 4
10947.476 7
10947.973 8
10948.470 7
10948.967 5
10949.464 4
10949.961 8
10950.458 12
10950.955 12
10951.452 19
10951.949 14
10952.446 6
10952.943 7
10953.440 3
10953.937 9
10954.434 17
10954.931 17
10955.428 13
10955.926 11
10956.423 13
10956.920 13
10957.417 8
10957.914 25
10958.412 19
10958.909 13
10959.406 6
10959.903 4
10960.401 3
10960.898 11
10961.395 9
10961.892 3
10962.390 8
10962.887 5
10963.384 21
10963.882 16
10964.379 11
10964.876 8
10965.374 9
10965.871 11
10966.368 18
10966.866 13
10967.363 7
10967.861 9
10968.358 10
10968.856 12
10969.353 13
10969.851 10
10970.348 11
10970.845 14
10971.343 12
10971.841 7
10972.338 13
10972.836 11
10973.333 8
10973.831 11
10974.328 6
10974.826 8
10975.323 11
10975.821 9
10976.319 9
10976.816 11
10977.314 12
10977.812 14
10978.309 13
10978.807 9
10979.305 13
10979.802 15
10980.300 15
10980.798 9
10981.295 16
10981.793 13
10982.291 8
10982.789 7
10983.286 7
10983.784 5
10984.282 10
10984.780 13
10985.278 13
10985.776 14
10986.273 14
10986.771 12
10987.269 16
10987.767 16
10988.265 26
10988.763 26
10989.261 15
10989.759 18
10990.256 7
10990.754 7
10991.252 6
10991.750 6
10992.248 8
10992.746 5
10993.244 12
10993.742 4
10994.240 12
10994.738 17
10995.236 9
10995.734 5
10996.233 17
10996.731 12
10997.229 10
10997.727 7
10998.225 9
10998.723 18
10999.221 22
10999.719 16
11000.218 16
11000.716 16
11001.214 16
11001.712 20
11002.210 15
11002.708 10
11003.207 6
11003.705 19
11004.203 18
11004.701 12
11005.200 16
11005.698 16
11006.196 17
11006.695 15
11007.193 10
11007.691 13
11008.190 8
11008.688 8
11009.186 14
11009.685 17
11010.183 9
11010.681 10
11011.180 12
11011.678 13
11012.177 16
11012.675 12
11013.174 18
11013.672 16
11014.171 12
11014.669 7
11015.167 15
11015.666 10
11016.165 3
11016.663 11
11017.162 6
11017.660 6
11018.159 8
11018.657 10
11019.156 12
11019.654 15
11020.153 18
11020.652 12
11021.150 6
11021.649 13
11022.148 18
11022.646 12
11023.145 18
11023.644 13
11024.142 9
11024.641 14
11025.140 7
11025.639 13
11026.137 11
11026.636 9
11027.135 9
11027.634 8
11028.132 10
11028.631 9
11029.130 10
11029.629 9
11030.128 5
11030.626 6
11031.125 9
11031.624 15
11032.123 19
11032.622 19
11033.121 10
11033.620 9
11034.119 9
11034.618 7
11035.117 10
11035.616 12
11036.115 6
11036.613 4
11037.112 2
11037.611 7
11038.111 10
11038.610 9
11039.109 11
11039.608 10
11040.107 9
11040.606 5
11041.105 9
11041.604 8
11042.103 4
11042.602 4
11043.101 3
11043.600 11
11044.100 12
11044.599 13
11045.098 7
11045.597 12
11046.096 9
11046.595 11
11047.095 16
11047.594 17
11048.093 13
11048.592 9
11049.092 3
11049.591 9
11050.090 10
11050.590 11
11051.089 12
11051.588 8
11052.088 15
11052.587 15
11053.086 11
11053.586 7
11054.085 14
11054.584 12
11055.084 13
11055.583 12
11056.083 12
11056.582 15
11057.081 13
11057.581 18
11058.080 11
11058.580 19
11059.079 21
11059.579 17
11060.078 8
11060.578 8
11061.077 7
11061.577 11
11062.076 17
11062.576 7
11063.076 9
11063.575 10
11064.075 7
11064.574 8
11065.074 10
11065.574 10
11066.073 13
11066.573 8
11067.073 10
11067.572 10
11068.072 9
11068.572 14
11069.071 9
11069.571 6
11070.071 8
11070.571 10
11071.070 8
11071.570 5
11072.070 5
11072.570 9
11073.070 12
11073.569 14
11074.069 10
11074.569 5
11075.069 7
11075.569 6
11076.069 7
11076.569 15
11077.068 22
11077.568 18
11078.068 15
11078.568 6
11079.068 15
11079.568 14
11080.068 16
11080.568 12
11081.068 11
11081.568 9
11082.068 7
11082.568 1
11083.068 7
11083.568 12
11084.068 14
11084.568 16
11085.068 17
11085.568 10
11086.068 4
11086.569 8
11087.069 6
11087.569 0
11088.069 6
11088.569 8
11089.069 6
11089.569 5
11090.070 2
11090.570 9
11091.070 10
11091.570 14
11092.071 19
11092.571 17
11093.071 12
11093.571 15
11094.072 8
11094.572 13
11095.072 9
11095.572 12
11096.073 13
11096.573 11
11097.073 10
11097.574 5
11098.074 7
11098.575 2
11099.075 5
11099.575 4
11100.076 4
11100.576 11
11101.077 18
11101.577 19
11102.078 10
11102.578 9
11103.078 4
11103.579 8
11104.079 7
11104.580 9
11105.081 10
11105.581 11
11106.082 12
11106.582 6
11107.083 1
11107.583 4
11108.084 12
11108.585 14
11109.085 11
11109.586 8
11110.086 8
11110.587 15
11111.088 14
11111.588 4
11112.089 5
11112.590 4
11113.090 12
11113.591 9
11114.092 11
11114.593 7
11115.093 7
11115.594 10
11116.095 10
11116.596 11
11117.097 18
11117.597 21
11118.098 15
11118.599 9
11119.100 11
11119.601 11
11120.102 8
11120.602 8
11121.103 6
11121.604 7
11122.105 10
11122.606 2
11123.107 0
11123.608 2
11124.109 8
11124.610 13
11125.111 9
11125.612 9
11126.113 7
11126.614 7
11127.115 6
11127.616 7
11128.117 15
11128.618 17
11129.119 10
11129.620 17
11130.121 11
11130.622 8
11131.123 7
11131.625 1
11132.126 6
11132.627 5
11133.128 3
11133.629 13
11134.130 10
11134.632 19
11135.133 8
11135.634 8
11136.135 7
11136.636 8
11137.138 12
11137.639 12
11138.140 15
11138.641 18
11139.143 12
11139.644 10
11140.145 11
11140.647 10
11141.148 5
11141.649 4
11142.151 5
11142.652 3
11143.154 8
11143.655 4
11144.156 4
11144.658 8
11145.159 12
11145.661 18
11146.162 9
11146.664 9
11147.165 11
11147.667 10
11148.168 8
11148.670 5
11149.171 8
11149.673 10
11150.174 6
11150.676 6
11151.177 5
11151.679 7
11152.180 13
11152.682 13
11153.184 9
11153.685 2
11154.187 5
11154.688 8
11155.190 13
11155.692 11
11156.193 3
11156.695 9
11157.197 21
11157.699 18
11158.200 11
11158.702 6
11159.204 8
11159.706 6
11160.207 7
11160.709 5
11161.211 8
11161.713 11
11162.214 9
11162.716 12
11163.218 9
11163.720 12
11164.222 8
11164.724 11
11165.226 8
11165.727 15
11166.229 13
11166.731 8
11167.233 9
11167.735 9
11168.237 6
11168.739 9
11169.241 13
11169.743 10
11170.245 12
11170.747 14
11171.249 15
11171.751 12
11172.253 9
11172.755 6
11173.257 6
11173.759 4
11174.261 4
11174.763 5
11175.266 5
11175.768 9
11176.270 17
11176.772 21
11177.274 12
11177.776 12
11178.278 12
11178.781 13
11179.283 11
11179.785 4
11180.287 5
11180.789 9
11181.292 12
11181.794 5
11182.296 15
11182.798 13
11183.301 11
11183.803 11
11184.305 14
11184.808 13
11185.310 7
11185.812 5
11186.315 8
11186.817 6
11187.319 20
11187.822 16
11188.324 10
11188.827 13
11189.329 9
11189.832 5
11190.334 3
11190.836 8
11191.339 14
11191.841 10
11192.344 8
11192.846 5
11193.349 9
11193.851 5
11194.354 9
11194.856 6
11195.359 2
11195.862 6
11196.364 3
11196.867 2
11197.369 10
11197.872 9
11198.375 4
11198.877 9
11199.380 6
11199.883 12
11200.385 12
11200.888 11
11201.391 17
11201.893 14
11202.396 15
11202.899 12
11203.401 19
11203.904 13
11204.407 7
11204.910 8
11205.413 12
11205.915 10
11206.418 12
11206.921 14
11207.424 4
11207.927 3
11208.429 3
11208.932 8
11209.435 6
11209.938 7
11210.441 7
11210.944 7
11211.447 8
11211.950 8
11212.453 6
11212.956 4
11213.459 5
11213.962 5
11214.465 4
11214.968 9
11215.471 5
11215.974 11
11216.477 14
11216.980 16
11217.483 8
11217.986 9
11218.489 10
11218.992 14
11219.495 9
11219.998 5
11220.501 5
11221.004 9
11221.507 5
11222.011 4
11222.514 4
11223.017 3
11223.520 4
11224.023 13
11224.527 11
11225.030 7
11225.533 9
11226.036 15
11226.540 13
11227.043 14
11227.546 16
11228.049 9
11228.553 12
11229.056 8
11229.559 8
11230.063 14
11230.566 14
11231.069 18
11231.573 13
11232.076 6
11232.579 8
11233.083 13
11233.586 10
11234.090 10
11234.593 12
11235.097 9
11235.600 13
11236.104 10
11236.607 12
11237.111 9
11237.614 8
11238.118 9
11238.621 9
11239.125 9
11239.628 6
11240.132 6
11240.635 10
11241.139 5
11241.642 6
11242.146 6
11242.650 10
11243.153 7
11243.657 8
11244.161 6
11244.664 5
11245.168 10
11245.672 4
11246.175 9
11246.679 14
11247.183 9
11247.686 6
11248.190 6
11248.694 5
11249.198 11
11249.702 9
11250.205 9
11250.709 12
11251.213 8
11251.717 19
11252.221 12
11252.724 20
11253.228 13
11253.732 11
11254.236 15
11254.740 15
11255.244 10
11255.748 4
11256.252 6
11256.756 11
11257.259 13
11257.763 14
11258.267 11
11258.771 8
11259.275 5
11259.779 5
11260.283 7
11260.787 13
11261.291 3
11261.795 10
11262.300 9
11262.804 3
11263.308 8
11263.812 5
11264.316 2
11264.820 4
11265.324 9
11265.828 11
11266.332 10
11266.837 8
11267.341 6
11267.845 3
11268.349 3
11268.853 8
11269.358 10
11269.862 13
11270.366 11
11270.870 13
11271.374 13
11271.879 13
11272.383 14
11272.887 13
11273.392 10
11273.896 10
11274.400 7
11274.905 4
11275.409 4
11275.913 11
11276.418 16
11276.922 16
11277.426 17
11277.931 14
11278.435 9
11278.940 12
11279.444 10
11279.949 9
11280.453 13
11280.958 13
11281.462 7
11281.967 2
11282.471 1
11282.976 4
11283.480 6
11283.985 4
11284.489 3
11284.994 6
11285.498 12
11286.003 10
11286.508 23
11287.012 13
11287.517 10
11288.021 5
11288.526 9
11289.031 9
11289.535 11
11290.040 9
11290.545 13
11291.049 14
11291.554 4
11292.059 3
11292.564 4
11293.068 0
11293.573 7
11294.078 6
11294.583 4
11295.087 5
11295.592 4
11296.097 4
11296.602 13
11297.107 14
11297.612 14
11298.116 10
11298.621 11
11299.126 10
11299.631 8
11300.136 13
11300.641 7
11301.146 8
11301.651 5
11302.156 8
11302.661 2
11303.166 3
11303.671 1
11304.176 5
11304.681 4
11305.186 6
11305.691 3
11306.196 0
11306.701 4
11307.206 14
11307.711 15
11308.216 6
11308.721 8
11309.226 5
11309.731 2
11310.236 5
11310.741 3
11311.247 6
11311.752 4
11312.257 5
11312.762 12
11313.267 10
11313.773 9
11314.278 4
11314.783 7
11315.288 4
11315.793 1
11316.299 3
11316.804 3
11317.309 6
11317.815 9
11318.320 11
11318.825 11
11319.331 7
11319.836 11
11320.341 12
11320.847 14
11321.352 10
11321.857 12
11322.363 10
11322.868 5
11323.374 5
11323.879 6
11324.385 11
11324.890 13
11325.395 20
11325.901 14
11326.406 9
11326.912 7
11327.417 5
11327.923 6
11328.428 6
11328.934 2
11329.440 14
11329.945 17
11330.451 12
11330.956 19
11331.462 14
11331.968 4
11332.473 3
11332.979 4
11333.484 7
11333.990 14
11334.496 10
11335.001 12
11335.507 5
11336.013 7
11336.519 11
11337.024 8
11337.530 7
11338.036 9
11338.542 4
11339.047 6
11339.553 7
11340.059 5
11340.565 5
11341.070 7
11341.576 5
11342.082 16
11342.588 5
11343.094 7
11343.600 9
11344.106 16
11344.612 8
11345.117 10
11345.623 4
11346.129 13
11346.635 17
11347.141 14
11347.647 4
11348.153 8
11348.659 11
11349.165 4
11349.671 3
11350.177 4
11350.683 6
11351.189 10
11351.695 7
11352.201 7
11352.707 3
11353.213 7
11353.720 8
11354.226 3
11354.732 6
11355.238 14
11355.744 14
11356.250 12
11356.756 11
11357.263 15
11357.769 11
11358.275 10
11358.781 21
11359.287 22
11359.794 11
11360.300 5
11360.806 2
11361.312 12
11361.819 6
11362.325 11
11362.831 7
11363.338 7
11363.844 9
11364.350 9
11364.857 8
11365.363 6
11365.869 5
11366.376 6
11366.882 9
11367.388 10
11367.895 7
11368.401 10
11368.908 5
11369.414 8
11369.921 12
11370.427 9
11370.934 7
11371.440 7
11371.947 0
11372.453 2
11372.960 10
11373.466 14
11373.973 7
11374.479 0
11374.986 4
11375.492 8
11375.999 8
11376.506 13
11377.012 9
11377.519 10
11378.026 6
11378.532 13
11379.039 17
11379.546 18
11380.052 14
11380.559 10
11381.066 13
11381.572 16
11382.079 18
11382.586 12
11383.093 12
11383.599 7
11384.106 3
11384.613 10
11385.120 5
11385.626 4
11386.133 5
11386.640 4
11387.147 3
11387.654 3
11388.161 3
11388.668 4
11389.174 8
11389.681 9
11390.188 9
11390.695 8
11391.202 8
11391.709 15
11392.216 7
11392.723 5
11393.230 10
11393.737 7
11394.244 15
11394.751 17
11395.258 11
11395.765 7
11396.272 6
11396.779 6
11397.286 7
11397.793 10
11398.300 4
11398.807 3
11399.315 6
11399.822 6
11400.329 4
11400.836 3
11401.343 3
11401.850 7
11402.357 13
11402.865 16
11403.372 12
11403.879 9
11404.386 8
11404.894 1
11405.401 9
11405.908 9
11406.415 13
11406.923 11
11407.430 11
11407.937 11
11408.445 4
11408.952 5
11409.459 9
11409.967 14
11410.474 10
11410.981 8
11411.489 10
11411.996 12
11412.503 8
11413.011 12
11413.518 12
11414.026 10
11414.533 12
11415.041 6
11415.548 4
11416.056 11
11416.563 9
11417.071 7
11417.578 8
11418.086 20
11418.593 14
11419.101 9
11419.608 5
11420.116 9
11420.624 8
11421.131 8
11421.639 9
11422.146 14
11422.654 12
11423.162 12
11423.669 6
11424.177 8
11424.685 5
11425.192 5
11425.700 9
11426.208 13
11426.715 8
11427.223 6
11427.731 12
11428.239 8
11428.746 3
11429.254 6
11429.762 4
11430.270 9
11430.778 19
11431.285 12
11431.793 6
11432.301 4
11432.809 2
11433.317 6
11433.825 3
11434.333 10
11434.841 9
11435.348 11
11435.856 4
11436.364 5
11436.872 7
11437.380 5
11437.888 6
11438.396 11
11438.904 14
11439.412 19
11439.920 16
11440.428 16
11440.936 13
11441.444 8
11441.952 7
11442.460 11
11442.968 16
11443.477 19
11443.985 13
11444.493 9
11445.001 3
11445.509 2
11446.017 5
11446.525 3
11447.034 7
11447.542 10
11448.050 9
11448.558 7
11449.066 8
11449.575 6
11450.083 10
11450.591 7
11451.099 6
11451.608 4
11452.116 3
11452.624 5
11453.133 11
11453.641 9
11454.149 7
11454.658 3
11455.166 2
11455.674 5
11456.183 12
11456.691 12
11457.199 7
11457.708 7
11458.216 7
11458.725 11
11459.233 20
11459.742 15
11460.250 18
11460.759 13
11461.267 7
11461.775 11
11462.284 9
11462.793 9
11463.301 10
11463.810 11
11464.318 10
11464.827 10
11465.335 10
11465.844 7
11466.353 8
11466.861 10
11467.370 11
11467.878 11
11468.387 3
11468.896 3
11469.404 9
11469.913 9
11470.422 8
11470.930 6
11471.439 8
11471.948 7
11472.457 6
11472.965 10
11473.474 12
11473.983 10
11474.492 10
11475.000 8
11475.509 15
11476.018 9
11476.527 5
11477.036 13
11477.545 6
11478.053 8
11478.562 7
11479.071 8
11479.580 12
11480.089 16
11480.598 13
11481.107 5
11481.616 6
11482.125 14
11482.634 15
11483.143 13
11483.652 4
11484.161 5
11484.670 3
11485.179 5
11485.688 3
11486.197 10
11486.706 18
11487.215 7
11487.724 9
11488.233 5
11488.742 5
11489.251 8
11489.760 9
11490.270 2
11490.779 3
11491.288 3
11491.797 10
11492.306 16
11492.815 12
11493.325 8
11493.834 13
11494.343 10
11494.852 9
11495.361 9
11495.871 11
11496.380 6
11496.889 5
11497.399 13
11497.908 14
11498.417 9
11498.926 14
11499.436 10
11499.945 6
11500.455 7
11500.964 8
11501.473 5
11501.983 9
11502.492 10
11503.001 11
11503.511 11
11504.020 6
11504.530 8
11505.039 4
11505.549 13
11506.058 18
11506.568 18
11507.077 18
11507.587 17
11508.096 14
11508.606 10
11509.115 9
11509.625 11
11510.134 11
11510.644 5
11511.154 12
11511.663 10
11512.173 13
11512.682 8
11513.192 8
11513.702 7
11514.211 11
11514.721 16
11515.231 9
11515.741 15
11516.250 9
11516.760 12
11517.270 7
11517.779 8
11518.289 6
11518.799 9
11519.309 6
11519.818 11
11520.328 16
11520.838 21
11521.348 14
11521.858 17
11522.368 17
11522.877 12
11523.387 14
11523.897 12
11524.407 6
11524.917 6
11525.427 7
11525.937 9
11526.447 11
11526.957 11
11527.467 13
11527.977 16
11528.487 11
11528.997 9
11529.507 10
11530.017 14
11530.527 14
11531.037 5
11531.547 5
11532.057 9
11532.567 9
11533.077 6
11533.587 7
11534.097 14
11534.607 15
11535.117 19
11535.627 21
11536.138 14
11536.648 18
11537.158 8
11537.668 8
11538.178 8
11538.688 4
11539.199 9
11539.709 4
11540.219 8
11540.729 11
11541.240 12
11541.750 10
11542.260 5
11542.771 10
11543.281 9
11543.791 10
11544.301 7
11544.812 8
11545.322 6
11545.833 8
11546.343 7
11546.853 8
11547.364 6
11547.874 8
11548.385 7
11548.895 9
11549.405 10
11549.916 6
11550.426 6
11550.937 5
11551.447 3
11551.958 4
11552.468 5
11552.979 4
11553.489 4
11554.000 8
11554.510 13
11555.021 6
11555.532 8
11556.042 8
11556.553 6
11557.063 10
11557.574 6
11558.085 6
11558.595 3
11559.106 13
11559.617 14
11560.127 14
11560.638 8
11561.149 6
11561.659 7
11562.170 12
11562.681 9
11563.192 8
11563.702 9
11564.213 13
11564.724 18
11565.235 20
11565.745 14
11566.256 8
11566.767 7
11567.278 6
11567.789 9
11568.300 3
11568.810 4
11569.321 9
11569.832 7
11570.343 8
11570.854 4
11571.365 1
11571.876 0
11572.387 4
11572.898 3
11573.409 2
11573.920 5
11574.431 5
11574.942 1
11575.453 2
11575.964 3
11576.475 3
11576.986 5
11577.497 5
11578.008 8
11578.519 9
11579.030 13
11579.541 5
11580.052 3
11580.564 5
11581.075 4
11581.586 6
11582.097 10
11582.608 7
11583.119 5
11583.631 6
11584.142 8
11584.653 13
11585.164 11
11585.675 9
11586.187 8
11586.698 3
11587.209 7
11587.721 10
11588.232 1
11588.743 1
11589.254 10
11589.766 11
11590.277 14
11590.789 10
11591.300 15
11591.811 12
11592.323 9
11592.834 12
11593.345 14
11593.857 8
11594.368 7
11594.880 5
11595.391 3
11595.903 2
11596.414 7
11596.926 13
11597.437 6
11597.949 8
11598.460 1
11598.972 0
11599.483 3
11599.995 5
11600.506 8
11601.018 3
11601.530 7
11602.041 9
11602.553 12
11603.064 13
11603.576 11
11604.088 9
11604.599 4
11605.111 3
11605.623 2
11606.134 5
11606.646 7
11607.158 7
11607.670 4
11608.181 6
11608.693 4
11609.205 10
11609.717 12
11610.228 4
11610.740 11
11611.252 9
11611.764 9
11612.276 6
11612.787 5
11613.299 1
11613.811 3
11614.323 9
11614.835 6
11615.347 4
11615.859 9
11616.371 7
11616.883 5
11617.394 4
11617.906 5
11618.418 10
11618.930 11
11619.442 13
11619.954 13
11620.466 10
11620.978 13
11621.490 9
11622.002 7
11622.514 2
11623.027 7
11623.539 10
11624.051 5
11624.563 1
11625.075 7
11625.587 11
11626.099 12
11626.611 11
11627.123 7
11627.636 5
11628.148 3
11628.660 2
11629.172 4
11629.684 8
11630.197 10
11630.709 8
11631.221 5
11631.733 8
11632.246 4
11632.758 5
11633.270 3
11633.782 3
11634.295 7
11634.807 9
11635.319 5
11635.832 5
11636.344 5
11636.857 6
11637.369 3
11637.881 1
11638.394 7
11638.906 11
11639.419 9
11639.931 7
11640.443 11
11640.956 5
11641.468 5
11641.981 8
11642.493 9
11643.006 8
11643.518 5
11644.031 4
11644.543 3
11645.056 6
11645.569 7
11646.081 9
11646.594 6
11647.106 2
11647.619 1
11648.132 7
11648.644 13
11649.157 7
11649.669 6
11650.182 6
11650.695 11
11651.207 7
11651.720 14
11652.233 11
11652.746 4
11653.258 9
11653.771 9
11654.284 8
11654.797 5
11655.309 2
11655.822 3
11656.335 9
11656.848 10
11657.361 6
11657.873 3
11658.386 4
11658.899 7
11659.412 8
11659.925 7
11660.438 5
11660.951 5
11661.464 3
11661.976 5
11662.489 10
11663.002 5
11663.515 7
11664.028 8
11664.541 5
11665.054 5
11665.567 3
11666.080 5
11666.593 6
11667.106 3
11667.619 6
11668.132 9
11668.645 8
11669.159 11
11669.672 13
11670.185 6
11670.698 7
11671.211 6
11671.724 6
11672.237 5
11672.750 7
11673.264 2
11673.777 1
11674.290 9
11674.803 10
11675.316 5
11675.830 3
11676.343 4
11676.856 10
11677.369 10
11677.883 12
11678.396 14
11678.909 9
11679.422 7
11679.936 13
11680.449 9
11680.962 9
11681.476 11
11681.989 9
11682.503 9
11683.016 5
11683.529 8
11684.043 7
11684.556 6
11685.070 4
11685.583 8
11686.096 5
11686.610 6
11687.123 11
11687.637 12
11688.150 10
11688.664 8
11689.177 1
11689.691 5
11690.205 14
11690.718 12
11691.232 6
11691.745 4
11692.259 5
11692.772 5
11693.286 8
11693.800 7
11694.313 15
11694.827 10
11695.341 9
11695.854 7
11696.368 7
11696.882 11
11697.395 11
11697.909 8
11698.423 6
11698.936 5
11699.450 3
11699.964 5
11700.478 3
11700.991 11
11701.505 12
11702.019 3
11702.533 6
11703.047 5
11703.561 8
11704.074 8
11704.588 3
11705.102 3
11705.616 5
11706.130 4
11706.644 3
11707.158 4
11707.672 5
11708.186 10
11708.700 11
11709.213 7
11709.727 5
11710.241 7
11710.755 11
11711.269 15
11711.783 13
11712.297 10
11712.812 13
11713.326 15
11713.840 8
11714.354 9
11714.868 5
11715.382 5
11715.896 4
11716.410 6
11716.924 6
11717.438 1
11717.953 5
11718.467 9
11718.981 11
11719.495 5
11720.009 8
11720.523 9
11721.038 8
11721.552 5
11722.066 12
11722.580 9
11723.095 5
11723.609 2
11724.123 3
11724.638 3
11725.152 4
11725.666 3
11726.180 1
11726.695 2
11727.209 10
11727.724 15
11728.238 18
11728.752 19
11729.267 13
11729.781 9
11730.296 13
11730.810 22
11731.324 20
11731.839 13
11732.353 14
11732.868 12
11733.382 13
11733.897 14
11734.411 8
11734.926 8
11735.440 7
11735.955 14
11736.469 21
11736.984 12
11737.499 6
11738.013 5
11738.528 9
11739.042 10
11739.557 8
11740.072 7
11740.586 8
11741.101 4
11741.616 8
11742.130 2
11742.645 5
11743.160 2
11743.674 5
11744.189 6
11744.704 4
11745.219 4
11745.733 12
11746.248 10
11746.763 1
11747.278 3
11747.793 4
11748.307 6
11748.822 14
11749.337 24
11749.852 20
11750.367 30
11750.882 28
11751.397 20
11751.911 21
11752.426 11
11752.941 12
11753.456 11
11753.971 10
11754.486 8
11755.001 6
11755.516 15
11756.031 7
11756.546 2
11757.061 4
11757.576 8
11758.091 5
11758.606 6
11759.121 8
11759.636 11
11760.151 18
11760.666 22
11761.181 20
11761.697 16
11762.212 8
11762.727 8
11763.242 4
11763.757 7
11764.272 4
11764.787 7
11765.303 11
11765.818 5
11766.333 1
11766.848 4
11767.364 3
11767.879 6
11768.394 8
11768.909 3
11769.425 3
11769.940 7
11770.455 9
11770.970 9
11771.486 5
11772.001 4
11772.516 7
11773.032 6
11773.547 5
11774.063 8
11774.578 7
11775.093 7
11775.609 7
11776.124 12
11776.640 12
11777.155 9
11777.671 10
11778.186 10
11778.702 6
11779.217 2
11779.733 2
11780.248 7
11780.764 11
11781.279 12
11781.795 9
11782.310 9
11782.826 7
11783.341 10
11783.857 6
11784.373 11
11784.888 16
11785.404 16
11785.919 10
11786.435 5
11786.951 4
11787.466 7
11787.982 7
11788.498 11
11789.014 12
11789.529 14
11790.045 9
11790.561 6
11791.076 8
11791.592 8
11792.108 10
11792.624 7
11793.140 4
11793.655 6
11794.171 7
11794.687 5
11795.203 6
11795.719 4
11796.235 7
11796.751 3
11797.266 3
11797.782 11
11798.298 9
11798.814 7
11799.330 7
11799.846 9
11800.362 9
11800.878 7
11801.394 9
11801.910 7
11802.426 5
11802.942 6
11803.458 7
11803.974 10
11804.490 12
11805.006 8
11805.522 5
11806.038 6
11806.554 2
11807.070 12
11807.587 15
11808.103 12
11808.619 7
11809.135 8
11809.651 15
11810.167 12
11810.683 6
11811.200 4
11811.716 6
11812.232 5
11812.748 3
11813.265 0
11813.781 2
11814.297 5
11814.813 2
11815.330 3
11815.846 9
11816.362 4
11816.878 2
11817.395 8
11817.911 13
11818.428 12
11818.944 9
11819.460 1
11819.977 4
11820.493 7
11821.009 8
11821.526 13
11822.042 11
11822.559 8
11823.075 6
11823.592 7
11824.108 2
11824.625 6
11825.141 8
11825.658 4
11826.174 6
11826.691 8
11827.207 4
11827.724 6
11828.240 8
11828.757 6
11829.273 3
11829.790 6
11830.307 3
11830.823 6
11831.340 2
11831.857 4
11832.373 3
11832.890 3
11833.407 3
11833.923 5
11834.440 4
11834.957 7
11835.473 5
11835.990 5
11836.507 3
11837.024 9
11837.540 4
11838.057 4
11838.574 3
11839.091 2
11839.608 6
11840.124 6
11840.641 10
11841.158 7
11841.675 5
11842.192 4
11842.709 4
11843.226 4
11843.742 9
11844.259 8
11844.776 7
11845.293 5
11845.810 7
11846.327 6
11846.844 6
11847.361 8
11847.878 6
11848.395 11
11848.912 7
11849.429 10
11849.946 9
11850.463 9
11850.980 10
11851.497 8
11852.014 9
11852.532 6
11853.049 6
11853.566 3
11854.083 2
11854.600 2
11855.117 5
11855.634 3
11856.152 11
11856.669 16
11857.186 15
11857.703 9
11858.220 4
11858.738 11
11859.255 8
11859.772 9
11860.289 6
11860.807 6
11861.324 6
11861.841 6
11862.359 6
11862.876 4
11863.393 10
11863.911 10
11864.428 8
11864.945 13
11865.463 11
11865.980 10
11866.497 6
11867.015 11
11867.532 10
11868.050 9
11868.567 8
11869.085 10
11869.602 11
11870.120 8
11870.637 3
11871.154 4
11871.672 6
11872.190 6
11872.707 3
11873.225 2
11873.742 5
11874.260 4
11874.777 2
11875.295 6
11875.813 7
11876.330 6
11876.848 6
11877.365 9
11877.883 11
11878.401 5
11878.918 4
11879.436 7
11879.954 7
11880.471 14
11880.989 12
11881.507 7
11882.025 8
11882.542 10
11883.060 12
11883.578 17
11884.096 9
11884.613 5
11885.131 3
11885.649 2
11886.167 5
11886.685 2
11887.203 3
11887.720 6
11888.238 7
11888.756 5
11889.274 4
11889.792 1
11890.310 5
11890.828 3
11891.346 16
11891.864 15
11892.382 11
11892.900 9
11893.418 7
11893.936 2
11894.454 2
11894.972 7
11895.490 12
11896.008 6
11896.526 13
11897.044 11
11897.562 6
11898.080 5
11898.598 1
11899.116 0
11899.634 0
11900.153 5
11900.671 12
11901.189 9
11901.707 6
11902.225 5
11902.743 5
11903.262 8
11903.780 5
11904.298 6
11904.816 9
11905.334 5
11905.853 11
11906.371 13
11906.889 9
11907.408 4
11907.926 0
11908.444 1
11908.963 3
11909.481 6
11909.999 5
11910.518 4
11911.036 5
11911.554 3
11912.073 6
11912.591 8
11913.110 12
11913.628 7
11914.146 3
11914.665 7
11915.183 5
11915.702 11
11916.220 9
11916.739 6
11917.257 3
11917.776 6
11918.294 8
11918.813 6
11919.331 7
11919.850 2
11920.369 2
11920.887 16
11921.406 13
11921.924 9
11922.443 16
11922.962 13
11923.480 14
11923.999 5
11924.517 12
11925.036 12
11925.555 7
11926.074 4
11926.592 1
11927.111 2
11927.630 5
11928.148 5
11928.667 7
11929.186 4
11929.705 8
11930.224 4
11930.742 1
11931.261 4
11931.780 5
11932.299 5
11932.818 5
11933.336 3
11933.855 2
11934.374 11
11934.893 7
11935.412 3
11935.931 7
11936.450 5
11936.969 11
11937.488 12
11938.007 6
11938.526 3
11939.045 6
11939.564 7
11940.083 3
11940.602 3
11941.121 6
11941.640 9
11942.159 4
11942.678 10
11943.197 8
11943.716 4
11944.235 3
11944.754 3
11945.273 6
11945.792 4
11946.311 5
11946.831 3
11947.350 6
11947.869 5
11948.388 12
11948.907 3
11949.427 7
11949.946 2
11950.465 7
11950.984 6
11951.503 3
11952.023 3
11952.542 4
11953.061 3
11953.581 5
11954.100 3
11954.619 6
11955.139 3
11955.658 2
11956.177 6
11956.697 2
11957.216 5
11957.735 11
11958.255 6
11958.774 8
11959.294 10
11959.813 14
11960.332 9
11960.852 16
11961.371 13
11961.891 7
11962.410 2
11962.930 6
11963.449 8
11963.969 3
11964.488 7
11965.008 8
11965.527 9
11966.047 4
11966.567 3
11967.086 4
11967.606 7
11968.125 7
11968.645 5
11969.165 5
11969.684 4
11970.204 5
11970.724 2
11971.243 2
11971.763 4
11972.283 11
11972.802 6
11973.322 3
11973.842 8
11974.362 10
11974.881 1
11975.401 9
11975.921 6
11976.441 5
11976.960 2
11977.480 15
11978.000 9
11978.520 6
11979.040 3
11979.560 13
11980.080 7
11980.599 3
11981.119 6
11981.639 5
11982.159 12
11982.679 8
11983.199 6
11983.719 11
11984.239 11
11984.759 9
11985.279 7
11985.799 4
11986.319 2
11986.839 3
11987.359 3
11987.879 9
11988.399 10
11988.919 9
11989.439 8
11989.959 3
11990.479 1
11990.999 7
11991.520 6
11992.040 8
11992.560 7
11993.080 2
11993.600 6
11994.120 5
11994.640 2
11995.161 1
11995.681 4
11996.201 6
11996.721 7
11997.242 4
11997.762 8
11998.282 11
11998.802 10
11999.323 17
11999.843 7
12000.363 6
12000.884 4
12001.404 2
12001.924 7
12002.445 5
12002.965 12
12003.485 12
12004.006 5
12004.526 5
12005.047 12
12005.567 6
12006.087 8
12006.608 12
12007.128 5
12007.649 11
12008.169 16
12008.690 15
12009.210 13
12009.731 8
12010.251 6
12010.772 5
12011.292 4
12011.813 3
12012.333 3
12012.854 4
12013.375 2
12013.895 6
12014.416 8
12014.936 5
12015.457 8
12015.978 5
12016.498 6
12017.019 5
12017.540 3
12018.060 5
12018.581 4
12019.102 3
12019.623 9
12020.143 5
12020.664 3
12021.185 4
12021.706 4
12022.226 6
12022.747 5
12023.268 6
12023.789 7
12024.310 2
12024.830 2
12025.351 3
12025.872 2
12026.393 3
12026.914 2
12027.435 8
12027.956 10
12028.477 6
12028.998 5
12029.519 6
12030.040 12
12030.560 9
12031.081 9
12031.602 4
12032.123 1
12032.644 3
12033.165 4
12033.686 4
12034.208 5
12034.729 6
12035.250 2
12035.771 2
12036.292 5
12036.813 6
12037.334 6
12037.855 3
12038.376 2
12038.897 2
12039.419 3
12039.940 2
12040.461 1
12040.982 3
12041.503 5
12042.025 0
12042.546 7
12043.067 14
12043.588 10
12044.109 11
12044.631 6
12045.152 3
12045.673 0
12046.195 5
12046.716 3
12047.237 7
12047.759 8
12048.280 5
12048.801 15
12049.323 7
12049.844 8
12050.365 9
12050.887 5
12051.408 11
12051.930 10
12052.451 8
12052.973 7
12053.494 7
12054.015 7
12054.537 4
12055.058 0
12055.580 2
12056.101 3
12056.623 4
12057.145 6
12057.666 1
12058.188 4
12058.709 8
12059.231 10
12059.752 9
12060.274 8
12060.796 7
12061.317 4
12061.839 5
12062.361 2
12062.882 5
12063.404 5
12063.926 4
12064.447 8
12064.969 5
12065.491 7
12066.012 7
12066.534 12
12067.056 7
12067.578 6
12068.099 6
12068.621 9
12069.143 4
12069.665 4
12070.187 4
12070.709 5
12071.230 6
12071.752 3
12072.274 3
12072.796 6
12073.318 2
12073.840 5
12074.362 1
12074.884 4
12075.406 8
12075.927 11
12076.449 10
12076.971 9
12077.493 14
12078.015 7
12078.537 5
12079.059 4
12079.581 0
12080.103 4
12080.625 5
12081.148 4
12081.670 3
12082.192 3
12082.714 6
12083.236 5
12083.758 3
12084.280 4
12084.802 11
12085.324 12
12085.847 7
12086.369 2
12086.891 6
12087.413 7
12087.935 10
12088.458 8
12088.980 10
12089.502 9
12090.024 10
12090.546 6
12091.069 5
12091.591 5
12092.113 4
12092.636 3
12093.158 6
12093.680 8
12094.203 8
12094.725 7
12095.247 3
12095.770 0
12096.292 3
12096.814 4
12097.337 2
12097.859 1
12098.382 0
12098.904 3
12099.427 3
12099.949 8
12100.472 7
12100.994 11
12101.517 10
12102.039 5
12102.562 2
12103.084 4
12103.607 2
12104.129 4
12104.652 4
12105.174 4
12105.697 2
12106.220 4
12106.742 10
12107.265 8
12107.787 8
12108.310 15
12108.833 7
12109.355 7
12109.878 9
12110.401 6
12110.923 2
12111.446 7
12111.969 3
12112.492 4
12113.014 6
12113.537 5
12114.060 3
12114.583 2
12115.105 3
12115.628 3
12116.151 4
12116.674 3
12117.197 0
12117.720 5
12118.242 4
12118.765 0
12119.288 3
12119.811 3
12120.334 2
12120.857 7
12121.380 2
12121.903 2
12122.426 2
12122.949 1
12123.472 6
12123.995 6
12124.518 7
12125.041 8
12125.564 1
12126.087 1
12126.610 1
12127.133 3
12127.656 4
12128.179 4
12128.702 5
12129.225 11
12129.748 3
12130.271 6
12130.794 5
12131.318 3
12131.841 5
12132.364 2
12132.887 7
12133.410 6
12133.933 9
12134.457 18
12134.980 16
12135.503 10
12136.026 7
12136.550 3
12137.073 8
12137.596 4
12138.119 3
12138.643 7
12139.166 6
12139.689 4
12140.213 7
12140.736 6
12141.259 6
12141.783 4
12142.306 1
12142.829 1
12143.353 3
12143.876 2
12144.400 5
12144.923 4
12145.447 6
12145.970 2
12146.494 0
12147.017 1
12147.540 3
12148.064 11
12148.587 4
12149.111 4
12149.635 8
12150.158 10
12150.682 9
12151.205 3
12151.729 1
12152.252 5
12152.776 10
12153.300 16
12153.823 12
12154.347 7
12154.871 10
12155.394 6
12155.918 5
12156.442 6
12156.965 3
12157.489 4
12158.013 5
12158.536 6
12159.060 2
12159.584 2
12160.108 4
12160.631 6
12161.155 4
12161.679 2
12162.203 2
12162.727 4
12163.250 1
12163.774 1
12164.298 3
12164.822 10
12165.346 10
12165.870 7
12166.394 11
12166.918 12
12167.441 5
12167.965 5
12168.489 7
12169.013 2
12169.537 1
12170.061 3
12170.585 10
12171.109 10
12171.633 10
12172.157 4
12172.681 4
12173.205 6
12173.729 6
12174.253 6
12174.777 2
12175.302 8
12175.826 7
12176.350 11
12176.874 9
12177.398 8
12177.922 10
12178.446 5
12178.971 6
12179.495 5
12180.019 8
12180.543 11
12181.067 5
12181.592 6
12182.116 4
12182.640 5
12183.164 4
12183.689 7
12184.213 2
12184.737 1
12185.261 6
12185.786 4
12186.310 7
12186.834 4
12187.359 9
12187.883 17
12188.407 22
12188.932 13
12189.456 11
12189.981 5
12190.505 6
12191.029 6
12191.554 5
12192.078 0
12192.603 5
12193.127 3
12193.652 6
12194.176 10
12194.701 8
12195.225 9
12195.750 13
12196.274 10
12196.799 9
12197.323 9
12197.848 10
12198.373 4
12198.897 1
12199.422 10
12199.946 5
12200.471 6
12200.996 9
12201.520 5
12202.045 9
12202.570 8
12203.094 8
12203.619 5
12204.144 7
12204.668 12
12205.193 5
12205.718 6
12206.243 3
12206.767 3
12207.292 2
12207.817 0
12208.342 1
12208.867 3
12209.391 11
12209.916 4
12210.441 8
12210.966 6
12211.491 8
12212.016 7
12212.541 10
12213.066 4
12213.590 7
12214.115 8
12214.640 8
12215.165 9
12215.690 8
12216.215 7
12216.740 7
12217.265 13
12217.790 11
12218.315 11
12218.840 4
12219.365 5
12219.890 3
12220.415 2
12220.940 10
12221.465 9
12221.991 7
12222.516 6
12223.041 5
12223.566 7
12224.091 10
12224.616 11
12225.141 10
12225.666 12
12226.192 7
12226.717 3
12227.242 6
12227.767 10
12228.293 4
12228.818 1
12229.343 7
12229.868 8
12230.394 7
12230.919 9
12231.444 12
12231.969 11
12232.495 4
12233.020 4
12233.545 7
12234.071 3
12234.596 11
12235.121 10
12235.647 8
12236.172 2
12236.698 2
12237.223 7
12237.749 11
12238.274 9
12238.799 6
12239.325 1
12239.850 5
12240.376 11
12240.901 11
12241.427 12
12241.952 9
12242.478 7
12243.003 8
12243.529 10
12244.055 8
12244.580 4
12245.106 1
12245.631 2
12246.157 4
12246.683 5
12247.208 3
12247.734 9
12248.259 7
12248.785 6
12249.311 3
12249.837 4
12250.362 6
12250.888 2
12251.414 3
12251.939 6
12252.465 3
12252.991 7
12253.517 5
12254.042 3
12254.568 5
12255.094 5
12255.620 7
12256.146 5
12256.672 9
12257.197 5
12257.723 4
12258.249 2
12258.775 2
12259.301 7
12259.827 9
12260.353 6
12260.879 7
12261.405 6
12261.930 4
12262.456 7
12262.982 7
12263.508 9
12264.034 6
12264.560 8
12265.086 3
12265.612 10
12266.138 12
12266.665 7
12267.191 9
12267.717 10
12268.243 8
12268.769 7
12269.295 1
12269.821 4
12270.347 7
12270.873 5
12271.399 3
12271.926 4
12272.452 6
12272.978 7
12273.504 10
12274.030 9
12274.557 6
12275.083 10
12275.609 9
12276.135 9
12276.662 8
12277.188 9
12277.714 6
12278.240 8
12278.767 2
12279.293 9
12279.819 10
12280.346 10
12280.872 4
12281.399 9
12281.925 6
12282.451 4
12282.978 5
12283.504 3
12284.031 9
12284.557 5
12285.083 10
12285.610 8
12286.136 4
12286.663 8
12287.189 7
12287.716 10
12288.242 6
12288.769 3
12289.295 3
12289.822 9
12290.348 7
12290.875 9
12291.402 9
12291.928 6
12292.455 7
12292.981 4
12293.508 2
12294.035 7
12294.561 7
12295.088 6
12295.615 7
12296.141 10
12296.668 6
12297.195 9
12297.721 7
12298.248 15
12298.775 4
12299.302 12
12299.828 12
12300.355 6
12300.882 6
12301.409 10
12301.936 7
12302.462 2
12302.989 3
12303.516 6
12304.043 3
12304.570 4
12305.097 3
12305.624 2
12306.150 4
12306.677 9
12307.204 6
12307.731 12
12308.258 8
12308.785 6
12309.312 10
12309.839 7
12310.366 7
12310.893 7
12311.420 2
12311.947 2
12312.474 4
12313.001 3
12313.528 8
12314.055 5
12314.582 2
12315.109 1
12315.636 1
12316.164 5
12316.691 7
12317.218 3
12317.745 2
12318.272 2
12318.799 5
12319.326 8
12319.854 6
12320.381 3
12320.908 6
12321.435 3
12321.963 1
12322.490 7
12323.017 4
12323.544 6
12324.072 2
12324.599 2
12325.126 2
12325.653 2
12326.181 0
12326.708 3
12327.236 7
12327.763 4
12328.290 4
12328.818 4
12329.345 2
12329.872 3
12330.400 4
12330.927 1
12331.455 6
12331.982 7
12332.510 17
12333.037 10
12333.565 7
12334.092 6
12334.620 2
12335.147 6
12335.675 3
12336.202 5
12336.730 12
12337.257 19
12337.785 15
12338.312 8
12338.840 12
12339.368 12
12339.895 13
12340.423 10
12340.950 7
12341.478 5
12342.006 5
12342.533 1
12343.061 3
12343.589 2
12344.117 7
12344.644 8
12345.172 10
12345.700 10
12346.228 9
12346.755 16
12347.283 17
12347.811 9
12348.339 5
12348.866 6
12349.394 7
12349.922 8
12350.450 6
12350.978 12
12351.506 12
12352.034 9
12352.561 4
12353.089 4
12353.617 2
12354.145 3
12354.673 1
12355.201 0
12355.729 6
12356.257 7
12356.785 4
12357.313 6
12357.841 6
12358.369 3
12358.897 7
12359.425 10
12359.953 6
12360.481 2
12361.009 5
12361.537 7
12362.065 8
12362.593 5
12363.122 3
12363.650 1
12364.178 5
12364.706 8
12365.234 3
12365.762 4
12366.290 4
12366.819 4
12367.347 4
12367.875 5
12368.403 9
12368.932 7
12369.460 6
12369.988 3
12370.516 3
12371.045 7
12371.573 4
12372.101 6
12372.630 10
12373.158 5
12373.686 3
12374.215 2
12374.743 2
12375.271 4
12375.800 2
12376.328 2
12376.856 7
12377.385 8
12377.913 2
12378.442 7
12378.970 4
12379.499 5
12380.027 5
12380.556 5
12381.084 1
12381.613 3
12382.141 10
12382.670 5
12383.198 1
12383.727 7
12384.255 5
12384.784 4
12385.313 2
12385.841 4
12386.370 4
12386.898 5
12387.427 4
12387.956 8
12388.484 7
12389.013 3
12389.542 6
12390.070 5
12390.599 4
12391.128 3
12391.656 1
12392.185 5
12392.714 8
12393.243 6
12393.771 5
12394.300 5
12394.829 5
12395.358 2
12395.887 4
12396.415 2
12396.944 5
12397.473 9
12398.002 5
12398.531 6
12399.060 9
12399.589 4
12400.118 4
12400.646 8
12401.175 9
12401.704 9
12402.233 6
12402.762 2
12403.291 10
12403.820 5
12404.349 9
12404.878 8
12405.407 4
12405.936 3
12406.465 2
12406.994 8
12407.523 12
12408.052 8
12408.582 4
12409.111 2
12409.640 4
12410.169 0
12410.698 5
12411.227 4
12411.756 2
12412.285 5
12412.815 7
12413.344 3
12413.873 2
12414.402 2
12414.931 5
12415.461 3
12415.990 10
12416.519 7
12417.048 5
12417.578 8
12418.107 6
12418.636 2
12419.166 3
12419.695 13
12420.224 8
12420.754 7
12421.283 4
12421.812 5
12422.342 3
12422.871 2
12423.400 4
12423.930 8
12424.459 8
12424.989 9
12425.518 9
12426.048 10
12426.577 11
12427.107 7
12427.636 4
12428.166 8
12428.695 7
12429.225 8
12429.754 5
12430.284 4
12430.813 8
12431.343 6
12431.872 1
12432.402 4
12432.932 2
12433.461 5
12433.991 6
12434.520 13
12435.050 11
12435.580 5
12436.109 6
12436.639 9
12437.169 4
12437.699 3
12438.228 2
12438.758 3
12439.288 10
12439.817 8
12440.347 8
12440.877 4
12441.407 6
12441.937 16
12442.466 14
12442.996 7
12443.526 2
12444.056 3
12444.586 9
12445.116 5
12445.645 9
12446.175 15
12446.705 14
12447.235 11
12447.765 8
12448.295 7
12448.825 6
12449.355 4
12449.885 4
12450.415 4
12450.945 5
12451.475 13
12452.005 14
12452.535 7
12453.065 9
12453.595 14
12454.125 7
12454.655 6
12455.185 8
12455.715 6
12456.245 5
12456.775 4
12457.306 6
12457.836 9
12458.366 11
12458.896 6
12459.426 6
12459.956 5
12460.486 5
12461.017 7
12461.547 9
12462.077 5
12462.607 9
12463.138 8
12463.668 6
12464.198 6
12464.728 2
12465.259 4
12465.789 2
12466.319 9
12466.850 11
12467.380 7
12467.910 6
12468.441 5
12468.971 8
12469.501 14
12470.032 9
12470.562 3
12471.093 5
12471.623 6
12472.154 5
12472.684 4
12473.214 6
12473.745 3
12474.275 8
12474.806 5
12475.336 7
12475.867 2
12476.397 9
12476.928 6
12477.458 7
12477.989 4
12478.520 6
12479.050 6
12479.581 3
12480.111 0
12480.642 3
12481.173 5
12481.703 8
12482.234 8
12482.765 7
12483.295 7
12483.826 7
12484.357 6
12484.887 5
12485.418 5
12485.949 12
12486.480 10
12487.010 8
12487.541 7
12488.072 6
12488.603 3
12489.133 3
12489.664 0
12490.195 3
12490.726 4
12491.257 1
12491.788 1
12492.318 1
12492.849 6
12493.380 9
12493.911 4
12494.442 9
12494.973 7
12495.504 7
12496.035 3
12496.566 2
12497.097 2
12497.628 1
12498.159 3
12498.690 1
12499.221 3
12499.752 7
12500.283 7
12500.814 6
12501.345 13
12501.876 9
12502.407 6
12502.938 5
12503.469 6
12504.000 5
12504.532 12
12505.063 7
12505.594 6
12506.125 10
12506.656 10
12507.187 12
12507.718 5
12508.250 5
12508.781 6
12509.312 4
12509.843 6
12510.375 4
12510.906 13
12511.437 12
12511.968 7
12512.500 8
12513.031 7
12513.562 5
12514.094 12
12514.625 7
12515.156 7
12515.688 6
12516.219 8
12516.751 6
12517.282 6
12517.813 2
12518.345 1
12518.876 3
12519.408 3
12519.939 6
12520.471 5
12521.002 4
12521.533 5
12522.065 6
12522.596 2
12523.128 4
12523.660 11
12524.191 7
12524.723 7
12525.254 9
12525.786 9
12526.317 3
12526.849 3
12527.381 5
12527.912 3
12528.444 0
12528.975 1
12529.507 4
12530.039 6
12530.570 6
12531.102 5
12531.634 7
12532.166 5
12532.697 2
12533.229 1
12533.761 1
12534.293 1
12534.824 1
12535.356 1
12535.888 5
12536.420 4
12536.951 3
12537.483 2
12538.015 6
12538.547 3
12539.079 8
12539.611 10
12540.143 6
12540.674 5
12541.206 8
12541.738 14
12542.270 16
12542.802 13
12543.334 14
12543.866 15
12544.398 7
12544.930 6
12545.462 10
12545.994 6
12546.526 1
12547.058 7
12547.590 10
12548.122 7
12548.654 8
12549.186 7
12549.718 7
12550.250 12
12550.783 11
12551.315 7
12551.847 5
12552.379 1
12552.911 4
12553.443 6
12553.975 9
12554.508 4
12555.040 3
12555.572 6
12556.104 3
12556.637 3
12557.169 4
12557.701 10
12558.233 14
12558.766 10
12559.298 7
12559.830 4
12560.362 11
12560.895 15
12561.427 8
12561.959 8
12562.492 3
12563.024 9
12563.557 5
12564.089 9
12564.621 6
12565.154 10
12565.686 12
12566.219 9
12566.751 18
12567.283 27
12567.816 14
12568.348 11
12568.881 18
12569.413 20
12569.946 10
12570.478 9
12571.011 9
12571.544 18
12572.076 17
12572.609 9
12573.141 15
12573.674 18
12574.206 16
12574.739 19
12575.272 17
12575.804 16
12576.337 9
12576.870 12
12577.402 18
12577.935 11
12578.468 22
12579.000 27
12579.533 17
12580.066 21
12580.599 16
12581.131 10
12581.664 8
12582.197 5
12582.730 9
12583.262 13
12583.795 6
12584.328 4
12584.861 6
12585.394 9
12585.927 8
12586.459 3
12586.992 1
12587.525 3
12588.058 11
12588.591 20
12589.124 17
12589.657 20
12590.190 15
12590.723 12
12591.256 6
12591.789 5
12592.322 5
12592.855 7
12593.388 6
12593.921 6
12594.454 2
12594.987 2
12595.520 1
12596.053 9
12596.586 10
12597.119 6
12597.652 6
12598.185 4
12598.718 2
12599.251 3
12599.785 3
12600.318 5
12600.851 8
12601.384 11
12601.917 12
12602.451 10
12602.984 11
12603.517 14
12604.050 9
12604.583 5
12605.117 13
12605.650 10
12606.183 5
12606.717 10
12607.250 7
12607.783 7
12608.316 10
12608.850 9
12609.383 3
12609.917 5
12610.450 5
12610.983 8
12611.517 4
12612.050 7
12612.583 7
12613.117 4
12613.650 3
12614.184 3
12614.717 2
12615.251 4
12615.784 9
12616.318 7
12616.851 14
12617.385 16
12617.918 10
12618.452 6
12618.985 6
12619.519 13
12620.052 11
12620.586 9
12621.120 13
12621.653 12
12622.187 2
12622.721 5
12623.254 6
12623.788 14
12624.321 11
12624.855 7
12625.389 4
12625.923 2
12626.456 2
12626.990 0
12627.524 5
12628.057 5
12628.591 3
12629.125 2
12629.659 3
12630.193 1
12630.726 2
12631.260 11
12631.794 17
12632.328 10
12632.862 5
12633.395 1
12633.929 0
12634.463 5
12634.997 5
12635.531 4
12636.065 5
12636.599 9
12637.133 7
12637.667 5
12638.201 1
12638.735 9
12639.269 10
12639.803 8
12640.337 11
12640.871 7
12641.405 5
12641.939 7
12642.473 11
12643.007 11
12643.541 12
12644.075 6
12644.609 7
12645.143 6
12645.677 13
12646.211 9
12646.745 11
12647.280 8
12647.814 8
12648.348 10
12648.882 11
12649.416 17
12649.951 7
12650.485 6
12651.019 3
12651.553 4
12652.087 3
12652.622 4
12653.156 11
12653.690 14
12654.225 11
12654.759 12
12655.293 5
12655.828 7
12656.362 6
12656.896 3
12657.431 14
12657.965 9
12658.499 13
12659.034 10
12659.568 7
12660.103 5
12660.637 1
12661.171 8
12661.706 6
12662.240 6
12662.775 4
12663.309 2
12663.844 2
12664.378 2
12664.913 8
12665.447 13
12665.982 8
12666.516 8
12667.051 4
12667.586 3
12668.120 1
12668.655 6
12669.189 5
12669.724 9
12670.259 7
12670.793 6
12671.328 3
12671.863 7
12672.397 13
12672.932 7
12673.467 10
12674.001 7
12674.536 2
12675.071 8
12675.606 3
12676.140 6
12676.675 2
12677.210 7
12677.745 6
12678.280 6
12678.814 11
12679.349 7
12679.884 5
12680.419 4
12680.954 2
12681.489 7
12682.023 5
12682.558 7
12683.093 3
12683.628 3
12684.163 2
12684.698 3
12685.233 9
12685.768 6
12686.303 3
12686.838 3
12687.373 2
12687.908 3
12688.443 2
12688.978 4
12689.513 4
12690.048 4
12690.583 10
12691.118 6
12691.653 2
12692.188 3
12692.723 4
12693.259 1
12693.794 3
12694.329 2
12694.864 5
12695.399 4
12695.934 4
12696.470 7
12697.005 3
12697.540 9
12698.075 7
12698.610 6
12699.146 4
12699.681 4
12700.216 4
12700.751 6
12701.287 5
12701.822 10
12702.357 11
12702.893 1
12703.428 1
12703.963 3
12704.499 8
12705.034 4
12705.569 4
12706.105 6
12706.640 8
12707.176 9
12707.711 6
12708.246 10
12708.782 6
12709.317 7
12709.853 7
12710.388 8
12710.924 4
12711.459 2
12711.995 1
12712.530 3
12713.066 1
12713.601 4
12714.137 7
12714.673 6
12715.208 4
12715.744 1
12716.279 1
12716.815 4
12717.351 4
12717.886 5
12718.422 5
12718.957 6
12719.493 5
12720.029 13
12720.565 8
12721.100 5
12721.636 1
12722.172 2
12722.707 5
12723.243 6
12723.779 4
12724.315 4
12724.850 6
12725.386 10
12725.922 12
12726.458 12
12726.994 7
12727.530 3
12728.065 5
12728.601 13
12729.137 9
12729.673 2
12730.209 5
12730.745 3
12731.281 9
12731.817 8
12732.353 9
12732.889 7
12733.425 10
12733.961 11
12734.497 4
12735.033 6
12735.569 4
12736.105 7
12736.641 16
12737.177 10
12737.713 8
12738.249 7
12738.785 1
12739.321 4
12739.857 5
12740.393 3
12740.929 7
12741.465 5
12742.002 5
12742.538 6
12743.074 2
12743.610 3
12744.146 9
12744.682 5
12745.219 9
12745.755 10
12746.291 7
12746.827 3
12747.364 7
12747.900 3
12748.436 4
12748.972 5
12749.509 3
12750.045 10
12750.581 21
12751.118 15
12751.654 14
12752.190 9
12752.727 4
12753.263 14
12753.800 11
12754.336 12
12754.872 3
12755.409 3
12755.945 2
12756.482 3
12757.018 0
12757.555 5
12758.091 3
12758.628 3
12759.164 10
12759.701 10
12760.237 6
12760.774 7
12761.310 3
12761.847 0
12762.383 4
12762.920 4
12763.457 2
12763.993 6
12764.530 10
12765.066 5
12765.603 4
12766.140 2
12766.676 4
12767.213 7
12767.750 7
12768.286 5
12768.823 7
12769.360 7
12769.897 3
12770.433 3
12770.970 5
12771.507 8
12772.044 16
12772.580 15
12773.117 11
12773.654 8
12774.191 5
12774.728 2
12775.264 5
12775.801 2
12776.338 1
12776.875 11
12777.412 6
12777.949 6
12778.486 10
12779.023 5
12779.560 4
12780.097 4
12780.634 3
12781.171 3
12781.707 5
12782.244 3
12782.781 4
12783.318 6
12783.856 6
12784.393 3
12784.930 5
12785.467 10
12786.004 8
12786.541 2
12787.078 5
12787.615 3
12788.152 5
12788.689 5
12789.226 9
12789.764 8
12790.301 6
12790.838 6
12791.375 13
12791.912 6
12792.449 3
12792.987 8
12793.524 10
12794.061 14
12794.598 13
12795.136 16
12795.673 11
12796.210 4
12796.747 10
12797.285 9
12797.822 6
12798.359 7
12798.897 4
12799.434 8
12799.971 3
12800.509 9
12801.046 12
12801.584 5
12802.121 13
12802.658 9
12803.196 3
12803.733 4
12804.271 11
12804.808 9
12805.346 13
12805.883 7
12806.421 6
12806.958 2
12807.496 10
12808.033 9
12808.571 18
12809.108 9
12809.646 9
12810.184 9
12810.721 14
12811.259 8
12811.796 7
12812.334 3
12812.872 4
12813.409 10
12813.947 7
12814.485 14
12815.022 10
12815.560 3
12816.098 10
12816.635 14
12817.173 13
12817.711 11
12818.249 11
12818.786 9
12819.324 12
12819.862 6
12820.400 8
12820.937 10
12821.475 6
12822.013 11
12822.551 10
12823.089 18
12823.627 22
12824.164 14
12824.702 7
12825.240 8
12825.778 13
12826.316 9
12826.854 14
12827.392 15
12827.930 11
12828.468 13
12829.006 15
12829.544 11
12830.082 10
12830.620 9
12831.158 14
12831.696 29
12832.234 29
12832.772 21
12833.310 21
12833.848 11
12834.386 15
12834.924 8
12835.462 11
12836.000 9
12836.539 8
12837.077 13
12837.615 11
12838.153 16
12838.691 20
12839.229 13
12839.768 16
12840.306 30
12840.844 26
12841.382 22
12841.920 16
12842.459 21
12842.997 19
12843.535 14
12844.074 12
12844.612 14
12845.150 32
12845.688 28
12846.227 29
12846.765 17
12847.304 23
12847.842 28
12848.380 30
12848.919 33
12849.457 44
12849.995 38
12850.534 43
12851.072 40
12851.611 33
12852.149 32
12852.688 30
12853.226 36
12853.765 36
12854.303 41
12854.842 28
12855.380 26
12855.919 24
12856.457 30
12856.996 42
12857.534 41
12858.073 34
12858.612 38
12859.150 41
12859.689 37
12860.227 42
12860.766 48
12861.305 56
12861.843 51
12862.382 52
12862.921 61
12863.459 66
12863.998 71
12864.537 71
12865.076 86
12865.614 105
12866.153 77
12866.692 65
12867.231 60
12867.769 81
12868.308 76
12868.847 85
12869.386 70
12869.925 63
12870.463 61
12871.002 60
12871.541 48
12872.080 50
12872.619 59
12873.158 63
12873.697 60
12874.236 51
12874.775 46
12875.314 53
12875.852 42
12876.391 42
12876.930 30
12877.469 35
12878.008 33
12878.547 34
12879.086 25
12879.625 28
12880.164 23
12880.704 35
12881.243 31
12881.782 45
12882.321 45
12882.860 42
12883.399 46
12883.938 43
12884.477 34
12885.016 39
12885.556 27
12886.095 20
12886.634 21
12887.173 23
12887.712 24
12888.251 9
12888.791 9
12889.330 9
12889.869 12
12890.408 9
12890.948 8
12891.487 20
12892.026 14
12892.566 21
12893.105 15
12893.644 19
12894.184 16
12894.723 17
12895.262 12
12895.802 9
12896.341 8
12896.880 9
12897.420 17
12897.959 13
12898.499 19
12899.038 9
12899.578 11
12900.117 9
12900.656 13
12901.196 12
12901.735 5
12902.275 6
12902.814 7
12903.354 12
12903.894 11
12904.433 9
12904.973 19
12905.512 9
12906.052 8
12906.591 7
12907.131 4
12907.671 1
12908.210 7
12908.750 5
12909.290 0
12909.829 1
12910.369 3
12910.909 14
12911.448 11
12911.988 7
12912.528 5
12913.067 5
12913.607 5
12914.147 12
12914.687 14
12915.226 14
12915.766 11
12916.306 9
12916.846 10
12917.386 6
12917.926 6
12918.465 10
12919.005 12
12919.545 10
12920.085 5
12920.625 6
12921.165 7
12921.705 7
12922.245 8
12922.785 8
12923.324 18
12923.864 19
12924.404 14
12924.944 9
12925.484 10
12926.024 9
12926.564 7
12927.104 4
12927.644 3
12928.184 1
12928.725 2
12929.265 3
12929.805 5
12930.345 5
12930.885 2
12931.425 5
12931.965 7
12932.505 8
12933.045 10
12933.586 14
12934.126 19
12934.666 11
12935.206 12
12935.746 8
12936.287 4
12936.827 7
12937.367 6
12937.907 10
12938.448 21
12938.988 22
12939.528 14
12940.068 8
12940.609 5
12941.149 2
12941.689 1
12942.230 3
12942.770 12
12943.310 8
12943.851 7
12944.391 4
12944.932 6
12945.472 8
12946.012 6
12946.553 9
12947.093 4
12947.634 4
12948.174 6
12948.715 4
12949.255 6
12949.796 8
12950.336 14
12950.877 9
12951.417 5
12951.958 4
12952.498 5
12953.039 3
12953.579 9
12954.120 13
12954.661 8
12955.201 3
12955.742 5
12956.282 5
12956.823 3
12957.364 4
12957.904 5
12958.445 7
12958.986 7
12959.526 9
12960.067 3
12960.608 7
12961.149 15
12961.689 9
12962.230 4
12962.771 3
12963.312 3
12963.852 8
12964.393 8
12964.934 9
12965.475 6
12966.016 4
12966.557 6
12967.097 8
12967.638 8
12968.179 6
12968.720 5
12969.261 6
12969.802 8
12970.343 7
12970.884 7
12971.425 11
12971.966 14
12972.507 9
12973.048 4
12973.589 9
12974.130 11
12974.671 9
12975.212 7
12975.753 10
12976.294 5
12976.835 6
12977.376 8
12977.917 5
12978.458 6
12978.999 3
12979.540 3
12980.081 10
12980.623 8
12981.164 3
12981.705 12
12982.246 18
12982.787 8
12983.328 7
12983.870 7
12984.411 7
12984.952 2
12985.493 8
12986.035 9
12986.576 10
12987.117 11
12987.658 13
12988.200 6
12988.741 5
12989.282 12
12989.824 9
12990.365 4
12990.906 5
12991.448 11
12991.989 10
12992.531 20
12993.072 10
12993.613 8
12994.155 8
12994.696 10
12995.238 10
12995.779 10
12996.321 5
12996.862 8
12997.404 12
12997.945 8
12998.487 6
12999.028 6
12999.570 8
13000.111 6
13000.653 2
13001.194 2
13001.736 2
13002.277 12
13002.819 12
13003.361 9
13003.902 8
13004.444 10
13004.986 8
13005.527 6
13006.069 3
13006.611 2
13007.152 4
13007.694 4
13008.236 3
13008.777 7
13009.319 7
13009.861 1
13010.403 5
13010.944 6
13011.486 8
13012.028 9
13012.570 11
13013.112 3
13013.654 8
13014.195 3
13014.737 12
13015.279 12
13015.821 8
13016.363 7
13016.905 4
13017.447 2
13017.989 11
13018.530 14
13019.072 17
13019.614 14
13020.156 13
13020.698 11
13021.240 23
13021.782 21
13022.324 10
13022.866 8
13023.408 13
13023.950 15
13024.492 9
13025.035 10
13025.577 11
13026.119 4
13026.661 3
13027.203 4
13027.745 2
13028.287 5
13028.829 4
13029.371 3
13029.914 3
13030.456 6
13030.998 4
13031.540 2
13032.082 6
13032.625 3
13033.167 5
13033.709 3
13034.251 3
13034.794 8
13035.336 7
13035.878 4
13036.421 11
13036.963 8
13037.505 5
13038.047 11
13038.590 11
13039.132 5
13039.675 8
13040.217 6
13040.759 8
13041.302 7
13041.844 8
13042.387 5
13042.929 5
13043.471 7
13044.014 7
13044.556 7
13045.099 6
13045.641 6
13046.184 10
13046.726 8
13047.269 6
13047.811 10
13048.354 12
13048.897 12
13049.439 8
13049.982 8
13050.524 10
13051.067 10
13051.610 11
13052.152 10
13052.695 12
13053.237 15
13053.780 11
13054.323 9
13054.865 3
13055.408 10
13055.951 10
13056.494 9
13057.036 7
13057.579 12
13058.122 8
13058.665 4
13059.207 5
13059.750 14
13060.293 10
13060.836 11
13061.379 11
13061.921 8
13062.464 8
13063.007 4
13063.550 3
13064.093 9
13064.636 8
13065.179 7
13065.722 9
13066.264 7
13066.807 9
13067.350 10
13067.893 7
13068.436 6
13068.979 9
13069.522 10
13070.065 19
13070.608 12
13071.151 9
13071.694 8
13072.237 8
13072.780 15
13073.324 15
13073.867 9
13074.410 7
13074.953 3
13075.496 5
13076.039 4
13076.582 10
13077.125 9
13077.668 11
13078.212 16
13078.755 12
13079.298 6
13079.841 8
13080.384 9
13080.928 2
13081.471 10
13082.014 12
13082.557 10
13083.101 10
13083.644 14
13084.187 14
13084.731 13
13085.274 9
13085.817 8
13086.361 6
13086.904 6
13087.447 3
13087.991 1
13088.534 5
13089.077 3
13089.621 8
13090.164 5
13090.708 11
13091.251 9
13091.795 6
13092.338 3
13092.882 18
13093.425 17
13093.969 9
13094.512 6
13095.056 4
13095.599 6
13096.143 5
13096.686 3
13097.230 4
13097.773 7
13098.317 6
13098.860 13
13099.404 14
13099.948 9
13100.491 6
13101.035 5
13101.579 9
13102.122 6
13102.666 4
13103.210 7
13103.753 5
13104.297 9
13104.841 7
13105.385 2
13105.928 4
13106.472 5
13107.016 6
13107.560 9
13108.103 4
13108.647 4
13109.191 5
13109.735 6
13110.279 6
13110.823 7
13111.366 10
13111.910 8
13112.454 4
13112.998 17
13113.542 18
13114.086 10
13114.630 11
13115.174 9
13115.718 10
13116.262 5
13116.806 3
13117.350 1
13117.894 2
13118.438 5
13118.982 6
13119.526 7
13120.070 5
13120.614 4
13121.158 3
13121.702 6
13122.246 6
13122.790 4
13123.334 4
13123.878 2
13124.422 7
13124.967 5
13125.511 2
13126.055 1
13126.599 8
13127.143 9
13127.687 11
13128.232 9
13128.776 2
13129.320 4
13129.864 9
13130.409 9
13130.953 7
13131.497 3
13132.041 3
13132.586 9
13133.130 5
13133.674 6
13134.219 5
13134.763 2
13135.307 9
13135.852 15
13136.396 11
13136.940 10
13137.485 6
13138.029 5
13138.574 5
13139.118 3
13139.663 2
13140.207 5
13140.752 15
13141.296 12
13141.840 7
13142.385 7
13142.929 3
13143.474 3
13144.019 7
13144.563 7
13145.108 6
13145.652 2
13146.197 6
13146.741 5
13147.286 3
13147.831 0
13148.375 2
13148.920 6
13149.465 9
13150.009 7
13150.554 5
13151.099 4
13151.643 6
13152.188 4
13152.733 3
13153.277 7
13153.822 2
13154.367 2
13154.912 3
13155.456 8
13156.001 4
13156.546 3
13157.091 3
13157.636 5
13158.180 3
13158.725 4
13159.270 6
13159.815 7
13160.360 6
13160.905 9
13161.450 17
13161.995 13
13162.539 9
13163.084 4
13163.629 13
13164.174 7
13164.719 10
13165.264 5
13165.809 7
13166.354 9
13166.899 10
13167.444 9
13167.989 7
13168.534 3
13169.079 0
13169.624 1
13170.170 4
13170.715 4
13171.260 4
13171.805 9
13172.350 9
13172.895 7
13173.440 5
13173.985 3
13174.531 5
13175.076 3
13175.621 6
13176.166 3
13176.711 1
13177.257 5
13177.802 9
13178.347 19
13178.892 12
13179.438 4
13179.983 4
13180.528 9
13181.073 7
13181.619 8
13182.164 8
13182.709 6
13183.255 8
13183.800 6
13184.345 5
13184.891 7
13185.436 10
13185.982 6
13186.527 10
13187.072 6
13187.618 6
13188.163 5
13188.709 7
13189.254 9
13189.800 12
13190.345 10
13190.891 5
13191.436 2
13191.982 4
13192.527 13
13193.073 4
13193.618 6
13194.164 7
13194.710 4
13195.255 8
13195.801 9
13196.346 4
13196.892 3
13197.438 2
13197.983 7
13198.529 9
13199.075 8
13199.620 7
13200.166 9
13200.712 9
13201.258 6
13201.803 3
13202.349 5
13202.895 6
13203.441 9
13203.986 14
13204.532 7
13205.078 5
13205.624 6
13206.170 5
13206.715 1
13207.261 5
13207.807 8
13208.353 4
13208.899 10
13209.445 5
13209.991 5
13210.537 2
13211.082 9
13211.628 5
13212.174 1
13212.720 1
13213.266 2
13213.812 10
13214.358 9
13214.904 6
13215.450 3
13215.996 3
13216.542 6
13217.088 5
13217.634 6
13218.180 7
13218.727 13
13219.273 11
13219.819 13
13220.365 8
13220.911 7
13221.457 3
13222.003 1
13222.549 1
13223.096 10
13223.642 6
13224.188 11
13224.734 4
13225.280 7
13225.827 4
13226.373 8
13226.919 12
13227.465 14
13228.012 9
13228.558 4
13229.104 6
13229.651 7
13230.197 7
13230.743 7
13231.289 6
13231.836 7
13232.382 8
13232.929 4
13233.475 1
13234.021 6
13234.568 5
13235.114 8
13235.661 10
13236.207 5
13236.754 4
13237.300 5
13237.846 4
13238.393 8
13238.939 4
13239.486 2
13240.032 3
13240.579 6
13241.126 7
13241.672 2
13242.219 3
13242.765 5
13243.312 11
13243.858 7
13244.405 8
13244.952 7
13245.498 8
13246.045 11
13246.592 5
13247.138 3
13247.685 2
13248.232 3
13248.778 4
13249.325 4
13249.872 6
13250.418 6
13250.965 11
13251.512 7
13252.059 7
13252.606 12
13253.152 12
13253.699 8
13254.246 6
13254.793 6
13255.340 16
13255.886 9
13256.433 2
13256.980 0
13257.527 3
13258.074 5
13258.621 10
13259.168 8
13259.715 13
13260.262 14
13260.809 6
13261.356 10
13261.903 10
13262.450 12
13262.997 9
13263.544 6
13264.091 4
13264.638 5
13265.185 1
13265.732 5
13266.279 6
13266.826 4
13267.373 5
13267.920 9
13268.467 6
13269.014 4
13269.561 4
13270.108 8
13270.656 6
13271.203 6
13271.750 14
13272.297 8
13272.844 11
13273.392 4
13273.939 2
13274.486 3
13275.033 4
13275.580 7
13276.128 5
13276.675 2
13277.222 10
13277.770 5
13278.317 7
13278.864 5
13279.412 5
13279.959 6
13280.506 6
13281.054 2
13281.601 6
13282.148 10
13282.696 10
13283.243 11
13283.791 10
13284.338 7
13284.886 10
13285.433 5
13285.980 8
13286.528 15
13287.075 13
13287.623 4
13288.170 2
13288.718 4
13289.265 6
13289.813 4
13290.361 6
13290.908 10
13291.456 4
13292.003 7
13292.551 4
13293.099 3
13293.646 6
13294.194 3
13294.741 7
13295.289 3
13295.837 4
13296.384 3
13296.932 4
13297.480 9
13298.028 6
13298.575 12
13299.123 6
13299.671 13
13300.219 12
13300.766 7
13301.314 11
13301.862 14
13302.410 8
13302.958 8
13303.505 8
13304.053 2
13304.601 4
13305.149 8
13305.697 8
13306.245 5
13306.793 7
13307.340 7
13307.888 5
13308.436 3
13308.984 12
13309.532 14
13310.080 11
13310.628 7
13311.176 5
13311.724 2
13312.272 3
13312.820 4
13313.368 3
13313.916 5
13314.464 6
13315.012 2
13315.560 2
13316.109 1
13316.657 6
13317.205 6
13317.753 7
13318.301 8
13318.849 6
13319.397 7
13319.945 6
13320.494 4
13321.042 0
13321.590 4
13322.138 4
13322.686 1
13323.235 3
13323.783 5
13324.331 9
13324.879 7
13325.428 8
13325.976 6
13326.524 5
13327.073 7
13327.621 3
13328.169 7
13328.718 6
13329.266 6
13329.814 4
13330.363 6
13330.911 6
13331.460 2
13332.008 1
13332.556 2
13333.105 1
13333.653 3
13334.202 8
13334.750 6
13335.299 13
13335.847 7
13336.396 7
13336.944 6
13337.493 6
13338.041 9
13338.590 8
13339.138 9
13339.687 7
13340.236 9
13340.784 7
13341.333 9
13341.881 1
13342.430 0
13342.979 4
13343.527 4
13344.076 12
13344.625 3
13345.173 2
13345.722 0
13346.271 2
13346.819 5
13347.368 3
13347.917 0
13348.466 2
13349.014 3
13349.563 4
13350.112 2
13350.661 3
13351.210 5
13351.758 10
13352.307 10
13352.856 10
13353.405 3
13353.954 1
13354.503 10
13355.052 7
13355.601 3
13356.149 4
13356.698 4
13357.247 6
13357.796 5
13358.345 1
13358.894 3
13359.443 1
13359.992 7
13360.541 3
13361.090 3
13361.639 3
13362.188 3
13362.737 9
13363.286 11
13363.835 7
13364.384 3
13364.934 4
13365.483 2
13366.032 4
13366.581 6
13367.130 9
13367.679 13
13368.228 6
13368.778 1
13369.327 4
13369.876 2
13370.425 7
13370.974 7
13371.524 7
13372.073 10
13372.622 7
13373.171 3
13373.721 4
13374.270 9
13374.819 14
13375.368 7
13375.918 7
13376.467 9
13377.016 7
13377.566 8
13378.115 7
13378.665 11
13379.214 5
13379.763 6
13380.313 3
13380.862 8
13381.412 5
13381.961 7
13382.510 9
13383.060 15
13383.609 24
13384.159 20
13384.708 12
13385.258 11
13385.807 7
13386.357 8
13386.906 4
13387.456 6
13388.006 4
13388.555 9
13389.105 2
13389.654 3
13390.204 4
13390.754 2
13391.303 7
13391.853 6
13392.403 7
13392.952 11
13393.502 7
13394.052 13
13394.601 10
13395.151 2
13395.701 7
13396.250 5
13396.800 6
13397.350 1
13397.900 13
13398.449 6
13398.999 4
13399.549 5
13400.099 13
13400.649 7
13401.199 3
13401.748 4
13402.298 8
13402.848 10
13403.398 6
13403.948 4
13404.498 3
13405.048 3
13405.598 7
13406.148 3
13406.698 10
13407.248 12
13407.797 5
13408.347 4
13408.897 4
13409.447 2
13409.997 4
13410.548 4
13411.098 7
13411.648 8
13412.198 1
13412.748 2
13413.298 0
13413.848 3
13414.398 3
13414.948 3
13415.498 4
13416.048 8
13416.599 5
13417.149 16
13417.699 21
13418.249 16
13418.799 14
13419.349 13
13419.900 3
13420.450 3
13421.000 7
13421.550 8
13422.101 9
13422.651 7
13423.201 6
13423.752 2
13424.302 5
13424.852 8
13425.403 7
13425.953 3
13426.503 0
13427.054 0
13427.604 2
13428.154 7
13428.705 5
13429.255 6
13429.806 6
13430.356 7
13430.906 6
13431.457 7
13432.007 8
13432.558 3
13433.108 6
13433.659 1
13434.209 4
13434.760 5
13435.310 14
13435.861 10
13436.412 2
13436.962 1
13437.513 10
13438.063 8
13438.614 1
13439.165 6
13439.715 6
13440.266 4
13440.816 2
13441.367 4
13441.918 3
13442.468 2
13443.019 8
13443.570 7
13444.121 9
13444.671 7
13445.222 16
13445.773 8
13446.324 7
13446.874 6
13447.425 5
13447.976 3
13448.527 7
13449.077 12
13449.628 5
13450.179 4
13450.730 3
13451.281 5
13451.832 3
13452.383 2
13452.934 3
13453.484 1
13454.035 2
13454.586 3
13455.137 12
13455.688 8
13456.239 6
13456.790 5
13457.341 3
13457.892 9
13458.443 5
13458.994 3
13459.545 1
13460.096 2
13460.647 1
13461.198 4
13461.749 8
13462.300 8
13462.852 6
13463.403 3
13463.954 10
13464.505 7
13465.056 7
13465.607 5
13466.158 1
13466.710 2
13467.261 8
13467.812 12
13468.363 6
13468.914 6
13469.466 7
13470.017 5
13470.568 2
13471.119 3
13471.671 10
13472.222 5
13472.773 4
13473.325 4
13473.876 2
13474.427 1
13474.979 5
13475.530 5
13476.081 3
13476.633 8
13477.184 5
13477.736 8
13478.287 6
13478.838 1
13479.390 5
13479.941 7
13480.493 8
13481.044 4
13481.596 4
13482.147 9
13482.699 9
13483.250 6
13483.802 4
13484.353 3
13484.905 5
13485.456 1
13486.008 3
13486.560 5
13487.111 7
13487.663 7
13488.214 8
13488.766 5
13489.318 8
13489.869 7
13490.421 5
13490.973 4
13491.524 4
13492.076 5
13492.628 2
13493.179 3
13493.731 6
13494.283 3
13494.835 7
13495.386 3
13495.938 3
13496.490 4
13497.042 4
13497.594 4
13498.145 2
13498.697 1
13499.249 1
13499.801 8
13500.353 3
13500.905 5
13501.457 4
13502.008 7
13502.560 9
13503.112 9
13503.664 8
13504.216 9
13504.768 6
13505.320 8
13505.872 9
13506.424 3
13506.976 6
13507.528 3
13508.080 9
13508.632 9
13509.184 3
13509.736 3
13510.288 3
13510.840 4
13511.393 3
13511.945 4
13512.497 2
13513.049 1
13513.601 1
13514.153 6
13514.705 2
13515.257 2
13515.810 3
13516.362 3
13516.914 2
13517.466 4
13518.018 5
13518.571 5
13519.123 8
13519.675 5
13520.228 7
13520.780 3
13521.332 7
13521.884 8
13522.437 8
13522.989 8
13523.541 13
13524.094 8
13524.646 9
13525.198 6
13525.751 3
13526.303 7
13526.856 3
13527.408 4
13527.961 3
13528.513 3
13529.065 2
13529.618 5
13530.170 7
13530.723 10
13531.275 12
13531.828 12
13532.380 9
13532.933 14
13533.485 10
13534.038 5
13534.591 12
13535.143 19
13535.696 8
13536.248 8
13536.801 13
13537.354 7
13537.906 8
13538.459 7
13539.011 5
13539.564 7
13540.117 12
13540.670 6
13541.222 3
13541.775 2
13542.328 3
13542.880 10
13543.433 6
13543.986 8
13544.539 2
13545.091 5
13545.644 2
13546.197 2
13546.750 7
13547.303 5
13547.856 4
13548.408 6
13548.961 7
13549.514 4
13550.067 6
13550.620 8
13551.173 11
13551.726 16
13552.279 13
13552.832 5
13553.385 8
13553.937 10
13554.490 4
13555.043 4
13555.596 5
13556.149 10
13556.702 9
13557.255 10
13557.809 8
13558.362 10
13558.915 6
13559.468 4
13560.021 5
13560.574 5
13561.127 4
13561.680 7
13562.233 13
13562.786 14
13563.340 6
13563.893 5
13564.446 5
13564.999 4
13565.552 4
13566.105 5
13566.659 8
13567.212 4
13567.765 2
13568.318 3
13568.872 4
13569.425 2
13569.978 2
13570.532 8
13571.085 6
13571.638 12
13572.191 10
13572.745 5
13573.298 0
13573.852 3
13574.405 4
13574.958 6
13575.512 4
13576.065 4
13576.619 3
13577.172 7
13577.725 4
13578.279 6
13578.832 9
13579.386 3
13579.939 1
13580.493 2
13581.046 4
13581.600 8
13582.153 13
13582.707 12
13583.261 5
13583.814 5
13584.368 10
13584.921 7
13585.475 5
13586.028 11
13586.582 18
13587.136 15
13587.689 5
13588.243 8
13588.797 6
13589.350 4
13589.904 9
13590.458 11
13591.012 5
13591.565 5
13592.119 3
13592.673 1
13593.226 5
13593.780 7
13594.334 2
13594.888 0
13595.442 6
13595.995 8
13596.549 1
13597.103 1
13597.657 3
13598.211 3
13598.765 3
13599.319 8
13599.872 5
13600.426 2
13600.980 4
13601.534 4
13602.088 8
13602.642 7
13603.196 5
13603.750 9
13604.304 9
13604.858 5
13605.412 4
13605.966 1
13606.520 6
13607.074 5
13607.628 6
13608.182 5
13608.736 8
13609.290 6
13609.845 11
13610.399 8
13610.953 7
13611.507 6
13612.061 6
13612.615 4
13613.169 4
13613.724 9
13614.278 6
13614.832 7
13615.386 10
13615.940 7
13616.495 6
13617.049 5
13617.603 10
13618.157 8
13618.712 6
13619.266 7
13619.820 5
13620.375 5
13620.929 5
13621.483 7
13622.038 6
13622.592 13
13623.146 6
13623.701 5
13624.255 0
13624.810 0
13625.364 2
13625.918 2
13626.473 1
13627.027 2
13627.582 3
13628.136 3
13628.691 5
13629.245 3
13629.800 6
13630.354 11
13630.909 5
13631.463 3
13632.018 5
13632.572 7
13633.127 9
13633.682 11
13634.236 8
13634.791 9
13635.345 9
13635.900 10
13636.455 6
13637.009 4
13637.564 2
13638.119 5
13638.673 6
13639.228 9
13639.783 8
13640.337 5
13640.892 7
13641.447 3
13642.002 4
13642.556 8
13643.111 2
13643.666 7
13644.221 6
13644.776 4
13645.330 4
13645.885 6
13646.440 4
13646.995 5
13647.550 4
13648.105 2
13648.660 5
13649.214 2
13649.769 3
13650.324 7
13650.879 7
13651.434 6
13651.989 5
13652.544 5
13653.099 3
13653.654 6
13654.209 6
13654.764 3
13655.319 5
13655.874 3
13656.429 11
13656.984 8
13657.539 4
13658.094 5
13658.649 9
13659.205 8
13659.760 9
13660.315 5
13660.870 6
13661.425 8
13661.980 7
13662.535 16
13663.091 8
13663.646 3
13664.201 1
13664.756 5
13665.311 8
13665.867 4
13666.422 5
13666.977 9
13667.532 8
13668.088 4
13668.643 5
13669.198 3
13669.754 3
13670.309 1
13670.864 5
13671.420 4
13671.975 4
13672.530 5
13673.086 3
13673.641 3
13674.197 7
13674.752 10
13675.307 12
13675.863 7
13676.418 20
13676.974 16
13677.529 7
13678.085 5
13678.640 10
13679.196 10
13679.751 9
13680.307 7
13680.862 7
13681.418 9
13681.974 10
13682.529 8
13683.085 7
13683.640 7
13684.196 3
13684.752 5
13685.307 9
13685.863 4
13686.418 2
13686.974 5
13687.530 11
13688.085 13
13688.641 5
13689.197 2
13689.753 1
13690.308 5
13690.864 7
13691.420 7
13691.976 6
13692.531 12
13693.087 9
13693.643 8
13694.199 19
13694.755 14
13695.310 15
13695.866 7
13696.422 5
13696.978 8
13697.534 4
13698.090 2
13698.646 7
13699.202 6
13699.758 3
13700.314 4
13700.869 11
13701.425 10
13701.981 13
13702.537 9
13703.093 9
13703.649 10
13704.205 5
13704.761 12
13705.317 11
13705.874 15
13706.430 15
13706.986 12
13707.542 10
13708.098 7
13708.654 12
13709.210 14
13709.766 12
13710.322 5
13710.878 12
13711.435 17
13711.991 11
13712.547 11
13713.103 10
13713.659 16
13714.216 23
13714.772 17
13715.328 16
13715.884 19
13716.441 13
13716.997 15
13717.553 10
13718.109 14
13718.666 15
13719.222 15
13719.778 16
13720.335 13
13720.891 14
13721.448 16
13722.004 18
13722.560 15
13723.117 12
13723.673 13
13724.230 8
13724.786 9
13725.342 7
13725.899 10
13726.455 20
13727.012 17
13727.568 10
13728.125 12
13728.681 5
13729.238 8
13729.794 17
13730.351 11
13730.907 9
13731.464 9
13732.021 10
13732.577 11
13733.134 15
13733.690 16
13734.247 19
13734.804 22
13735.360 20
13735.917 26
13736.474 20
13737.030 13
13737.587 11
13738.144 15
13738.700 14
13739.257 21
13739.814 28
13740.371 22
13740.927 13
13741.484 11
13742.041 11
13742.598 12
13743.155 13
13743.711 30
13744.268 35
13744.825 29
13745.382 26
13745.939 20
13746.496 18
13747.053 20
13747.609 24
13748.166 35
13748.723 32
13749.280 30
13749.837 31
13750.394 26
13750.951 27
13751.508 33
13752.065 25
13752.622 24
13753.179 24
13753.736 15
13754.293 19
13754.850 19
13755.407 24
13755.964 42
13756.521 47
13757.078 29
13757.636 30
13758.193 37
13758.750 35
13759.307 29
13759.864 43
13760.421 42
13760.978 32
13761.536 23
13762.093 30
13762.650 26
13763.207 23
13763.764 28
13764.322 45
13764.879 56
13765.436 46
13765.993 45
13766.551 46
13767.108 45
13767.665 32
13768.223 39
13768.780 32
13769.337 25
13769.895 22
13770.452 17
13771.009 27
13771.567 20
13772.124 12
13772.681 12
13773.239 13
13773.796 12
13774.354 15
13774.911 20
13775.469 13
13776.026 12
13776.584 19
13777.141 21
13777.699 16
13778.256 13
13778.814 15
13779.371 16
13779.929 14
13780.486 7
13781.044 10
13781.601 9
13782.159 13
13782.717 10
13783.274 11
13783.832 9
13784.390 9
13784.947 12
13785.505 7
13786.063 12
13786.620 19
13787.178 12
13787.736 2
13788.293 8
13788.851 5
13789.409 7
13789.967 8
13790.524 6
13791.082 7
13791.640 21
13792.198 15
13792.756 17
13793.313 12
13793.871 12
13794.429 9
13794.987 7
13795.545 16
13796.103 19
13796.661 16
13797.218 13
13797.776 14
13798.334 10
13798.892 18
13799.450 19
13800.008 16
13800.566 15
13801.124 13
13801.682 11
13802.240 9
13802.798 7
13803.356 15
13803.914 15
13804.472 9
13805.030 7
13805.588 11
13806.146 15
13806.704 15
13807.263 9
13807.821 9
13808.379 8
13808.937 5
13809.495 7
13810.053 6
13810.611 12
13811.170 9
13811.728 8
13812.286 7
13812.844 2
13813.402 3
13813.961 5
13814.519 11
13815.077 10
13815.635 12
13816.194 12
13816.752 7
13817.310 5
13817.869 17
13818.427 10
13818.985 14
13819.544 14
13820.102 24
13820.660 13
13821.219 29
13821.777 25
13822.336 18
13822.894 16
13823.452 10
13824.011 13
13824.569 15
13825.128 7
13825.686 15
13826.245 23
13826.803 26
13827.362 27
13827.920 12
13828.479 20
13829.037 24
13829.596 16
13830.155 18
13830.713 12
13831.272 19
13831.830 20
13832.389 19
13832.948 24
13833.506 27
13834.065 27
13834.623 35
13835.182 26
13835.741 24
13836.299 29
13836.858 37
13837.417 47
13837.976 48
13838.534 45
13839.093 47
13839.652 52
13840.211 53
13840.769 70
13841.328 65
13841.887 73
13842.446 80
13843.005 88
13843.563 91
13844.122 76
13844.681 73
13845.240 67
13845.799 63
13846.358 38
13846.917 47
13847.476 51
13848.035 35
13848.594 35
13849.152 41
13849.711 54
13850.270 40
13850.829 36
13851.388 31
13851.947 21
13852.506 13
13853.065 14
13853.624 28
13854.184 23
13854.743 23
13855.302 19
13855.861 13
13856.420 22
13856.979 20
13857.538 19
13858.097 10
13858.656 4
13859.215 13
13859.775 20
13860.334 11
13860.893 16
13861.452 11
13862.011 13
13862.571 14
13863.130 13
13863.689 17
13864.248 11
13864.808 12
13865.367 25
13865.926 16
13866.485 14
13867.045 15
13867.604 16
13868.163 9
13868.723 11
13869.282 10
13869.842 12
13870.401 7
13870.960 4
13871.520 5
13872.079 15
13872.639 13
13873.198 14
13873.757 19
13874.317 19
13874.876 30
13875.436 21
13875.995 20
13876.555 19
13877.114 25
13877.674 21
13878.233 18
13878.793 19
13879.352 20
13879.912 21
13880.472 24
13881.031 20
13881.591 18
13882.150 15
13882.710 14
13883.270 17
13883.829 18
13884.389 19
13884.949 19
13885.508 15
13886.068 15
13886.628 18
13887.187 22
13887.747 18
13888.307 13
13888.867 16
13889.426 17
13889.986 18
13890.546 14
13891.106 16
13891.666 17
13892.225 13
13892.785 18
13893.345 26
13893.905 17
13894.465 14
13895.025 15
13895.585 8
13896.144 4
13896.704 10
13897.264 8
13897.824 15
13898.384 18
13898.944 23
13899.504 7
13900.064 11
13900.624 15
13901.184 13
13901.744 16
13902.304 8
13902.864 11
13903.424 10
13903.984 6
13904.544 3
13905.104 4
13905.664 14
13906.225 16
13906.785 10
13907.345 6
13907.905 14
13908.465 18
13909.025 17
13909.585 25
13910.146 21
13910.706 19
13911.266 2
13911.826 6
13912.386 7
13912.947 18
13913.507 12
13914.067 15
13914.627 23
13915.188 15
13915.748 10
13916.308 11
13916.869 15
13917.429 7
13917.989 7
13918.550 11
13919.110 6
13919.670 5
13920.231 8
13920.791 13
13921.351 6
13921.912 11
13922.472 12
13923.033 10
13923.593 5
13924.154 4
13924.714 8
13925.275 5
13925.835 11
13926.396 23
13926.956 15
13927.517 7
13928.077 7
13928.638 21
13929.198 19
13929.759 14
13930.319 5
13930.880 11
13931.441 13
13932.001 12
13932.562 6
13933.123 7
13933.683 7
13934.244 6
13934.805 11
13935.365 10
13935.926 12
13936.487 14
13937.047 8
13937.608 7
13938.169 9
13938.730 11
13939.290 12
13939.851 12
13940.412 21
13940.973 10
13941.534 9
13942.094 8
13942.655 11
13943.216 14
13943.777 12
13944.338 15
13944.899 8
13945.460 4
13946.020 8
13946.581 5
13947.142 7
13947.703 10
13948.264 12
13948.825 11
13949.386 9
13949.947 11
13950.508 8
13951.069 12
13951.630 10
13952.191 2
13952.752 16
13953.313 7
13953.874 7
13954.435 6
13954.996 11
13955.557 11
13956.119 6
13956.680 5
13957.241 9
13957.802 8
13958.363 8
13958.924 5
13959.485 13
13960.047 14
13960.608 13
13961.169 18
13961.730 10
13962.291 14
13962.853 7
13963.414 11
13963.975 12
13964.536 11
13965.098 4
13965.659 3
13966.220 12
13966.782 16
13967.343 12
13967.904 10
13968.466 10
13969.027 6
13969.588 6
13970.150 9
13970.711 10
13971.273 17
13971.834 7
13972.395 2
13972.957 7
13973.518 7
13974.080 20
13974.641 15
13975.203 10
13975.764 7
13976.326 9
13976.887 8
13977.449 11
13978.010 9
13978.572 9
13979.133 7
13979.695 10
13980.257 9
13980.818 12
13981.380 9
13981.941 8
13982.503 18
13983.065 15
13983.626 8
13984.188 6
13984.750 17
13985.311 18
13985.873 18
13986.435 22
13986.997 28
13987.558 13
13988.120 19
13988.682 20
13989.244 14
13989.805 11
13990.367 6
13990.929 10
13991.491 16
13992.053 11
13992.614 11
13993.176 7
13993.738 9
13994.300 7
13994.862 11
13995.424 12
13995.986 10
13996.548 11
13997.110 10
13997.671 7
13998.233 10
13998.795 8
13999.357 6
13999.919 8
14000.481 4
14001.043 5
14001.605 7
14002.167 11
14002.729 10
14003.291 14
14003.854 14
14004.416 16
14004.978 15
14005.540 10
14006.102 6
14006.664 12
14007.226 10
14007.788 12
14008.350 10
14008.913 10
14009.475 6
14010.037 14
14010.599 19
14011.161 14
14011.724 15
14012.286 18
14012.848 12
14013.410 5
14013.973 1
14014.535 9
14015.097 15
14015.659 18
14016.222 21
14016.784 21
14017.346 13
14017.909 18
14018.471 17
14019.033 13
14019.596 9
14020.158 12
14020.721 8
14021.283 4
14021.845 9
14022.408 9
14022.970 13
14023.533 11
14024.095 15
14024.658 12
14025.220 7
14025.783 12
14026.345 16
14026.908 13
14027.470 9
14028.033 17
14028.595 8
14029.158 6
14029.721 9
14030.283 10
14030.846 10
14031.408 11
14031.971 9
14032.534 15
14033.096 15
14033.659 20
14034.222 14
14034.784 23
14035.347 19
14035.910 13
14036.472 13
14037.035 19
14037.598 26
14038.161 21
14038.723 20
14039.286 25
14039.849 32
14040.412 17
14040.975 19
14041.537 13
14042.100 17
14042.663 22
14043.226 13
14043.789 18
14044.352 21
14044.915 21
14045.477 23
14046.040 19
14046.603 24
14047.166 31
14047.729 35
14048.292 26
14048.855 23
14049.418 19
14049.981 14
14050.544 19
14051.107 17
14051.670 12
14052.233 14
14052.796 15
14053.359 7
14053.922 12
14054.485 9
14055.048 15
14055.612 25
14056.175 26
14056.738 33
14057.301 38
14057.864 36
14058.427 33
14058.990 33
14059.554 31
14060.117 23
14060.680 24
14061.243 24
14061.806 24
14062.370 28
14062.933 20
14063.496 17
14064.059 16
14064.623 20
14065.186 35
14065.749 36
14066.313 33
14066.876 34
14067.439 41
14068.003 33
14068.566 40
14069.129 32
14069.693 29
14070.256 36
14070.819 39
14071.383 30
14071.946 16
14072.510 12
14073.073 13
14073.637 27
14074.200 22
14074.764 21
14075.327 18
14075.891 18
14076.454 20
14077.018 16
14077.581 25
14078.145 19
14078.708 13
14079.272 12
14079.835 12
14080.399 18
14080.963 21
14081.526 14
14082.090 10
14082.654 9
14083.217 7
14083.781 4
14084.345 16
14084.908 13
14085.472 12
14086.036 9
14086.599 17
14087.163 17
14087.727 19
14088.291 15
14088.854 10
14089.418 16
14089.982 22
14090.546 20
14091.110 16
14091.673 14
14092.237 7
14092.801 15
14093.365 16
14093.929 10
14094.493 6
14095.057 7
14095.620 5
14096.184 2
14096.748 1
14097.312 4
14097.876 5
14098.440 5
14099.004 6
14099.568 7
14100.132 7
14100.696 7
14101.260 7
14101.824 5
14102.388 10
14102.952 27
14103.516 20
14104.080 9
14104.644 4
14105.208 8
14105.773 4
14106.337 6
14106.901 4
14107.465 6
14108.029 5
14108.593 7
14109.157 6
14109.722 7
14110.286 7
14110.850 8
14111.414 4
14111.978 2
14112.543 5
14113.107 13
14113.671 10
14114.235 6
14114.800 2
14115.364 10
14115.928 14
14116.493 5
14117.057 12
14117.621 14
14118.186 8
14118.750 9
14119.314 6
14119.879 6
14120.443 6
14121.008 9
14121.572 12
14122.136 10
14122.701 12
14123.265 13
14123.830 8
14124.394 6
14124.959 7
14125.523 10
14126.088 14
14126.652 11
14127.217 13
14127.781 4
14128.346 9
14128.910 7
14129.475 4
14130.040 5
14130.604 7
14131.169 5
14131.733 5
14132.298 11
14132.863 8
14133.427 8
14133.992 9
14134.557 13
14135.121 8
14135.686 10
14136.251 7
14136.816 1
14137.380 8
14137.945 12
14138.510 13
14139.075 5
14139.639 5
14140.204 8
14140.769 12
14141.334 11
14141.899 12
14142.463 3
14143.028 7
14143.593 14
14144.158 9
14144.723 6
14145.288 15
14145.853 6
14146.418 5
14146.983 10
14147.547 12
14148.112 6
14148.677 12
14149.242 9
14149.807 6
14150.372 1
14150.937 5
14151.502 14
14152.067 12
14152.632 13
14153.197 11
14153.763 7
14154.328 4
14154.893 6
14155.458 12
14156.023 7
14156.588 4
14157.153 4
14157.718 3
14158.283 5
14158.849 12
14159.414 9
14159.979 7
14160.544 7
14161.109 4
14161.675 5
14162.240 7
14162.805 8
14163.370 5
14163.936 3
14164.501 5
14165.066 4
14165.631 3
14166.197 6
14166.762 7
14167.327 6
14167.893 12
14168.458 5
14169.023 3
14169.589 3
14170.154 4
14170.720 3
14171.285 7
14171.850 6
14172.416 6
14172.981 5
14173.547 3
14174.112 7
14174.678 11
14175.243 9
14175.809 11
14176.374 5
14176.940 5
14177.505 13
14178.071 10
14178.636 14
14179.202 9
14179.768 8
14180.333 17
14180.899 8
14181.464 7
14182.030 5
14182.596 10
14183.161 5
14183.727 7
14184.293 5
14184.858 5
14185.424 6
14185.990 5
14186.555 6
14187.121 14
14187.687 7
14188.253 6
14188.818 2
14189.384 7
14189.950 7
14190.516 8
14191.082 12
14191.647 9
14192.213 12
14192.779 6
14193.345 6
14193.911 7
14194.477 7
14195.043 9
14195.608 11
14196.174 7
14196.740 8
14197.306 5
14197.872 4
14198.438 4
14199.004 6
14199.570 4
14200.136 4
14200.702 8
14201.268 6
14201.834 9
14202.400 6
14202.966 13
14203.532 12
14204.098 7
14204.664 6
14205.230 4
14205.797 2
14206.363 7
14206.929 10
14207.495 8
14208.061 4
14208.627 5
14209.193 11
14209.760 6
14210.326 5
14210.892 4
14211.458 6
14212.024 6
14212.591 6
14213.157 3
14213.723 6
14214.289 5
14214.856 9
14215.422 9
14215.988 3
14216.555 5
14217.121 5
14217.687 7
14218.254 7
14218.820 7
14219.386 2
14219.953 6
14220.519 7
14221.085 4
14221.652 8
14222.218 2
14222.785 4
14223.351 4
14223.918 7
14224.484 16
14225.051 10
14225.617 6
14226.184 9
14226.750 5
14227.317 3
14227.883 3
14228.450 2
14229.016 8
14229.583 8
14230.149 9
14230.716 8
14231.283 4
14231.849 5
14232.416 7
14232.983 3
14233.549 2
14234.116 3
14234.683 2
14235.249 5
14235.816 3
14236.383 5
14236.949 3
14237.516 6
14238.083 4
14238.650 9
14239.216 3
14239.783 1
14240.350 7
14240.917 8
14241.484 11
14242.050 9
14242.617 7
14243.184 8
14243.751 11
14244.318 28
14244.885 18
14245.452 13
14246.018 11
14246.585 7
14247.152 8
14247.719 19
14248.286 12
14248.853 3
14249.420 2
14249.987 9
14250.554 9
14251.121 10
14251.688 8
14252.255 3
14252.822 8
14253.389 9
14253.956 4
14254.523 6
14255.090 6
14255.657 7
14256.225 7
14256.792 7
14257.359 9
14257.926 9
14258.493 6
14259.060 5
14259.627 8
14260.195 7
14260.762 18
14261.329 8
14261.896 6
14262.463 10
14263.031 6
14263.598 8
14264.165 5
14264.732 9
14265.300 11
14265.867 5
14266.434 7
14267.002 8
14267.569 6
14268.136 3
14268.704 3
14269.271 3
14269.838 1
14270.406 7
14270.973 10
14271.541 9
14272.108 7
14272.675 3
14273.243 3
14273.810 3
14274.378 4
14274.945 7
14275.513 5
14276.080 5
14276.648 6
14277.215 15
14277.783 10
14278.350 8
14278.918 6
14279.485 8
14280.053 9
14280.621 9
14281.188 12
14281.756 9
14282.323 8
14282.891 3
14283.459 3
14284.026 16
14284.594 7
14285.162 3
14285.729 4
14286.297 6
14286.865 2
14287.433 13
14288.000 20
14288.568 9
14289.136 9
14289.704 6
14290.271 2
14290.839 4
14291.407 2
14291.975 7
14292.543 10
14293.110 3
14293.678 4
14294.246 6
14294.814 7
14295.382 8
14295.950 14
14296.518 12
14297.086 7
14297.654 3
14298.221 6
14298.789 6
14299.357 5
14299.925 4
14300.493 5
14301.061 10
14301.629 7
14302.197 14
14302.765 9
14303.333 7
14303.901 7
14304.470 6
14305.038 2
14305.606 4
14306.174 5
14306.742 8
14307.310 4
14307.878 5
14308.446 3
14309.014 1
14309.583 5
14310.151 4
14310.719 8
14311.287 10
14311.855 17
14312.424 19
14312.992 12
14313.560 9
14314.128 7
14314.697 7
14315.265 3
14315.833 0
14316.401 3
14316.970 3
14317.538 0
14318.106 2
14318.675 4
14319.243 4
14319.811 6
14320.380 2
14320.948 0
14321.517 3
14322.085 3
14322.653 3
14323.222 8
14323.790 10
14324.359 5
14324.927 13
14325.496 9
14326.064 6
14326.633 6
14327.201 7
14327.770 5
14328.338 3
14328.907 7
14329.475 3
14330.044 2
14330.613 1
14331.181 3
14331.750 10
14332.318 4
14332.887 4
14333.456 1
14334.024 3
14334.593 11
14335.162 11
14335.730 8
14336.299 3
14336.868 0
14337.436 2
14338.005 4
14338.574 3
14339.143 4
14339.711 7
14340.280 6
14340.849 4
14341.418 4
14341.987 5
14342.555 6
14343.124 7
14343.693 9
14344.262 4
14344.831 6
14345.400 9
14345.969 14
14346.537 7
14347.106 4
14347.675 8
14348.244 12
14348.813 11
14349.382 9
14349.951 10
14350.520 12
14351.089 7
14351.658 6
14352.227 7
14352.796 5
14353.365 1
14353.934 7
14354.503 11
14355.072 3
14355.641 9
14356.210 2
14356.780 3
14357.349 5
14357.918 5
14358.487 5
14359.056 7
14359.625 7
14360.194 10
14360.764 7
14361.333 4
14361.902 3
14362.471 3
14363.040 9
14363.610 11
14364.179 8
14364.748 3
14365.317 1
14365.887 6
14366.456 3
14367.025 4
14367.595 10
14368.164 3
14368.733 6
14369.303 5
14369.872 8
14370.441 9
14371.011 9
14371.580 6
14372.149 7
14372.719 7
14373.288 6
14373.858 3
14374.427 6
14374.997 8
14375.566 2
14376.136 6
14376.705 3
14377.275 2
14377.844 4
14378.414 3
14378.983 13
14379.553 17
14380.122 9
14380.692 7
14381.261 15
14381.831 11
14382.401 6
14382.970 8
14383.540 9
14384.110 6
14384.679 4
14385.249 5
14385.819 8
14386.388 7
14386.958 3
14387.528 2
14388.097 2
14388.667 6
14389.237 3
14389.807 3
14390.376 4
14390.946 1
14391.516 5
14392.086 8
14392.656 19
14393.225 16
14393.795 10
14394.365 13
14394.935 14
14395.505 5
14396.075 8
14396.645 5
14397.214 11
14397.784 10
14398.354 8
14398.924 5
14399.494 11
14400.064 11
14400.634 12
14401.204 10
14401.774 2
14402.344 4
14402.914 9
14403.484 20
14404.054 12
14404.624 8
14405.194 9
14405.764 3
14406.334 7
14406.904 5
14407.475 9
14408.045 16
14408.615 8
14409.185 2
14409.755 4
14410.325 3
14410.895 6
14411.466 7
14412.036 8
14412.606 12
14413.176 7
14413.746 6
14414.317 13
14414.887 9
14415.457 6
14416.027 3
14416.598 5
14417.168 5
14417.738 6
14418.309 6
14418.879 5
14419.449 2
14420.020 4
14420.590 4
14421.160 6
14421.731 3
14422.301 9
14422.872 10
14423.442 3
14424.012 4
14424.583 5
14425.153 5
14425.724 5
14426.294 5
14426.865 6
14427.435 4
14428.006 2
14428.576 10
14429.147 9
14429.717 8
14430.288 3
14430.858 6
14431.429 4
14432.000 3
14432.570 7
14433.141 8
14433.711 8
14434.282 6
14434.853 5
14435.423 8
14435.994 1
14436.565 2
14437.135 4
14437.706 5
14438.277 4
14438.848 4
14439.418 7
14439.989 5
14440.560 3
14441.131 7
14441.701 11
14442.272 6
14442.843 11
14443.414 5
14443.985 4
14444.555 4
14445.126 5
14445.697 5
14446.268 7
14446.839 6
14447.410 7
14447.981 8
14448.552 2
14449.123 2
14449.693 2
14450.264 4
14450.835 4
14451.406 2
14451.977 3
14452.548 3
14453.119 5
14453.690 4
14454.261 3
14454.832 9
14455.403 10
14455.975 2
14456.546 2
14457.117 6
14457.688 5
14458.259 7
14458.830 5
14459.401 9
14459.972 7
14460.543 5
14461.115 7
14461.686 5
14462.257 2
14462.828 5
14463.399 1
14463.971 5
14464.542 11
14465.113 7
14465.684 9
14466.256 9
14466.827 4
14467.398 5
14467.969 6
14468.541 8
14469.112 6
14469.683 3
14470.255 11
14470.826 11
14471.397 7
14471.969 5
14472.540 10
14473.112 9
14473.683 8
14474.254 11
14474.826 9
14475.397 13
14475.969 7
14476.540 3
14477.112 3
14477.683 2
14478.255 2
14478.826 2
14479.398 6
14479.969 8
14480.541 4
14481.112 6
14481.684 5
14482.256 3
14482.827 13
14483.399 14
14483.970 6
14484.542 10
14485.114 14
14485.685 8
14486.257 6
14486.829 5
14487.400 5
14487.972 8
14488.544 5
14489.115 11
14489.687 9
14490.259 4
14490.831 12
14491.402 9
14491.974 5
14492.546 6
14493.118 11
14493.690 11
14494.261 5
14494.833 3
14495.405 11
14495.977 11
14496.549 6
14497.121 5
14497.693 7
14498.264 8
14498.836 7
14499.408 4
14499.980 5
14500.552 6
14501.124 11
14501.696 10
14502.268 7
14502.840 9
14503.412 5
14503.984 11
14504.556 10
14505.128 8
14505.700 11
14506.272 14
14506.844 8
14507.416 5
14507.988 7
14508.561 5
14509.133 4
14509.705 4
14510.277 3
14510.849 5
14511.421 1
14511.993 5
14512.566 5
14513.138 6
14513.710 3
14514.282 3
14514.854 7
14515.427 5
14515.999 7
14516.571 7
14517.143 5
14517.716 2
14518.288 8
14518.860 19
14519.433 16
14520.005 11
14520.577 9
14521.150 10
14521.722 7
14522.294 2
14522.867 18
14523.439 18
14524.011 8
14524.584 8
14525.156 6
14525.729 10
14526.301 11
14526.874 6
14527.446 7
14528.019 9
14528.591 9
14529.164 5
14529.736 3
14530.309 5
14530.881 6
14531.454 4
14532.026 6
14532.599 7
14533.171 5
14533.744 6
14534.317 9
14534.889 3
14535.462 3
14536.035 3
14536.607 10
14537.180 6
14537.753 4
14538.325 1
14538.898 8
14539.471 9
14540.043 3
14540.616 3
14541.189 2
14541.762 9
14542.334 4
14542.907 1
14543.480 4
14544.053 9
14544.626 5
14545.198 3
14545.771 8
14546.344 3
14546.917 2
14547.490 4
14548.063 7
14548.636 6
14549.208 5
14549.781 2
14550.354 4
14550.927 3
14551.500 2
14552.073 3
14552.646 4
14553.219 9
14553.792 10
14554.365 8
14554.938 5
14555.511 9
14556.084 9
14556.657 11
14557.230 6
14557.803 6
14558.376 2
14558.949 8
14559.523 12
14560.096 5
14560.669 5
14561.242 4
14561.815 7
14562.388 10
14562.961 7
14563.535 5
14564.108 5
14564.681 4
14565.254 9
14565.827 11
14566.401 7
14566.974 8
14567.547 7
14568.120 3
14568.694 1
14569.267 2
14569.840 2
14570.414 12
14570.987 8
14571.560 6
14572.134 7
14572.707 5
14573.280 15
14573.854 13
14574.427 9
14575.001 3
14575.574 8
14576.147 4
14576.721 2
14577.294 4
14577.868 16
14578.441 22
14579.015 13
14579.588 10
14580.162 12
14580.735 8
14581.309 10
14581.882 2
14582.456 4
14583.029 5
14583.603 6
14584.177 6
14584.750 3
14585.324 8
14585.897 9
14586.471 11
14587.045 9
14587.618 4
14588.192 7
14588.766 9
14589.339 5
14589.913 0
14590.487 4
14591.061 6
14591.634 3
14592.208 5
14592.782 1
14593.356 2
14593.929 1
14594.503 5
14595.077 7
14595.651 11
14596.225 7
14596.798 2
14597.372 9
14597.946 9
14598.520 9
14599.094 14
14599.668 4
14600.242 6
14600.816 1
14601.390 7
14601.963 11
14602.537 9
14603.111 5
14603.685 3
14604.259 6
14604.833 5
14605.407 5
14605.981 2
14606.555 10
14607.129 8
14607.703 15
14608.278 9
14608.852 11
14609.426 12
14610.000 11
14610.574 4
14611.148 7
14611.722 9
14612.296 9
14612.870 9
14613.445 7
14614.019 4
14614.593 2
14615.167 3
14615.741 6
14616.316 9
14616.890 10
14617.464 2
14618.038 8
14618.613 9
14619.187 12
14619.761 6
14620.335 9
14620.910 3
14621.484 8
14622.058 10
14622.633 8
14623.207 6
14623.781 3
14624.356 10
14624.930 6
14625.505 13
14626.079 15
14626.653 10
14627.228 9
14627.802 13
14628.377 4
14628.951 4
14629.526 4
14630.100 5
14630.675 4
14631.249 6
14631.824 2
14632.398 1
14632.973 5
14633.547 6
14634.122 9
14634.697 7
14635.271 5
14635.846 6
14636.420 3
14636.995 5
14637.570 6
14638.144 5
14638.719 6
14639.294 3
14639.868 3
14640.443 3
14641.018 4
14641.592 5
14642.167 0
14642.742 1
14643.317 5
14643.891 4
14644.466 3
14645.041 4
14645.616 4
14646.191 5
14646.765 5
14647.340 2
14647.915 3
14648.490 0
14649.065 3
14649.640 6
14650.215 6
14650.789 5
14651.364 10
14651.939 7
14652.514 10
14653.089 5
14653.664 2
14654.239 5
14654.814 5
14655.389 1
14655.964 2
14656.539 2
14657.114 4
14657.689 9
14658.264 8
14658.839 4
14659.414 2
14659.989 2
14660.564 4
14661.140 5
14661.715 2
14662.290 10
14662.865 9
14663.440 4
14664.015 6
14664.590 3
14665.166 3
14665.741 3
14666.316 1
14666.891 8
14667.466 7
14668.042 7
14668.617 5
14669.192 5
14669.767 2
14670.343 1
14670.918 0
14671.493 3
14672.069 4
14672.644 4
14673.219 0
14673.795 2
14674.370 8
14674.945 6
14675.521 2
14676.096 2
14676.671 3
14677.247 2
14677.822 4
14678.398 7
14678.973 10
14679.549 2
14680.124 9
14680.700 11
14681.275 8
14681.851 6
14682.426 8
14683.002 13
14683.577 5
14684.153 1
14684.728 5
14685.304 5
14685.879 3
14686.455 4
14687.031 4
14687.606 4
14688.182 5
14688.758 4
14689.333 1
14689.909 3
14690.485 12
14691.060 4
14691.636 6
14692.212 6
14692.787 5
14693.363 11
14693.939 10
14694.515 9
14695.090 6
14695.666 3
14696.242 6
14696.818 3
14697.394 3
14697.969 4
14698.545 8
14699.121 7
14699.697 9
14700.273 8
14700.849 8
14701.425 7
14702.000 13
14702.576 4
14703.152 4
14703.728 9
14704.304 2
14704.880 7
14705.456 11
14706.032 6
14706.608 3
14707.184 4
14707.760 6
14708.336 3
14708.912 5
14709.488 6
14710.064 5
14710.640 8
14711.216 9
14711.792 2
14712.369 3
14712.945 3
14713.521 5
14714.097 6
14714.673 2
14715.249 3
14715.825 6
14716.402 8
14716.978 5
14717.554 5
14718.130 5
14718.706 8
14719.283 5
14719.859 6
14720.435 10
14721.011 6
14721.588 9
14722.164 8
14722.740 8
14723.317 6
14723.893 8
14724.469 13
14725.046 14
14725.622 6
14726.198 0
14726.775 0
14727.351 0
14727.928 2
14728.504 4
14729.080 4
14729.657 3
14730.233 2
14730.810 4
14731.386 1
14731.963 2
14732.539 6
14733.116 2
14733.692 6
14734.269 13
14734.845 14
14735.422 6
14735.999 5
14736.575 7
14737.152 4
14737.728 8
14738.305 7
14738.881 7
14739.458 5
14740.035 4
14740.611 4
14741.188 3
14741.765 5
14742.341 3
14742.918 2
14743.495 6
14744.072 4
14744.648 5
14745.225 8
14745.802 8
14746.379 7
14746.955 6
14747.532 11
14748.109 12
14748.686 5
14749.263 4
14749.839 3
14750.416 2
14750.993 1
14751.570 1
14752.147 4
14752.724 11
14753.301 13
14753.878 13
14754.455 10
14755.031 7
14755.608 7
14756.185 8
14756.762 1
14757.339 6
14757.916 15
14758.493 17
14759.070 6
14759.647 9
14760.224 19
14760.801 17
14761.379 9
14761.956 9
14762.533 9
14763.110 8
14763.687 7
14764.264 7
14764.841 5
14765.418 7
14765.995 7
14766.573 12
14767.150 6
14767.727 8
14768.304 12
14768.881 13
14769.459 9
14770.036 8
14770.613 6
14771.190 5
14771.768 11
14772.345 19
14772.922 15
14773.499 11
14774.077 10
14774.654 9
14775.231 11
14775.809 10
14776.386 17
14776.963 10
14777.541 8
14778.118 10
14778.696 9
14779.273 7
14779.851 8
14780.428 9
14781.005 10
14781.583 5
14782.160 3
14782.738 6
14783.315 5
14783.893 5
14784.470 7
14785.048 14
14785.625 15
14786.203 11
14786.780 15
14787.358 10
14787.936 15
14788.513 11
14789.091 18
14789.668 13
14790.246 13
14790.824 11
14791.401 11
14791.979 16
14792.557 13
14793.134 8
14793.712 5
14794.290 7
14794.867 5
14795.445 10
14796.023 2
14796.601 4
14797.178 6
14797.756 4
14798.334 5
14798.912 11
14799.490 3
14800.067 5
14800.645 4
14801.223 5
14801.801 23
14802.379 16
14802.957 16
14803.535 15
14804.112 9
14804.690 8
14805.268 6
14805.846 4
14806.424 2
14807.002 6
14807.580 8
14808.158 4
14808.736 6
14809.314 3
14809.892 7
14810.470 5
14811.048 3
14811.626 6
14812.204 4
14812.782 4
14813.360 5
14813.938 5
14814.517 4
14815.095 4
14815.673 0
14816.251 2
14816.829 6
14817.407 3
14817.985 1
14818.564 4
14819.142 8
14819.720 4
14820.298 2
14820.876 1
14821.455 8
14822.033 8
14822.611 7
14823.189 6
14823.768 3
14824.346 7
14824.924 6
14825.503 4
14826.081 3
14826.659 4
14827.238 11
14827.816 13
14828.394 8
14828.973 7
14829.551 5
14830.129 2
14830.708 9
14831.286 9
14831.865 6
14832.443 5
14833.022 5
14833.600 4
14834.179 15
14834.757 8
14835.336 4
14835.914 4
14836.493 8
14837.071 8
14837.650 5
14838.228 6
14838.807 3
14839.385 6
14839.964 2
14840.543 5
14841.121 8
14841.700 5
14842.279 5
14842.857 6
14843.436 9
14844.015 8
14844.593 9
14845.172 4
14845.751 8
14846.329 9
14846.908 4
14847.487 2
14848.066 1
14848.644 2
14849.223 5
14849.802 4
14850.381 7
14850.960 11
14851.538 11
14852.117 7
14852.696 2
14853.275 4
14853.854 11
14854.433 7
14855.012 9
14855.590 15
14856.169 9
14856.748 5
14857.327 6
14857.906 4
14858.485 3
14859.064 0
14859.643 1
14860.222 4
14860.801 6
14861.380 7
14861.959 2
14862.538 7
14863.117 5
14863.696 3
14864.275 9
14864.854 9
14865.433 8
14866.013 8
14866.592 8
14867.171 11
14867.750 11
14868.329 8
14868.908 4
14869.487 2
14870.067 5
14870.646 6
14871.225 7
14871.804 4
14872.383 4
14872.963 4
14873.542 2
14874.121 5
14874.700 5
14875.280 0
14875.859 2
14876.438 7
14877.018 3
14877.597 5
14878.176 5
14878.756 4
14879.335 6
14879.914 4
14880.494 5
14881.073 3
14881.653 2
14882.232 3
14882.811 2
14883.391 4
14883.970 3
14884.550 8
14885.129 3
14885.709 2
14886.288 7
14886.868 6
14887.447 6
14888.027 13
14888.606 10
14889.186 4
14889.766 2
14890.345 3
14890.925 2
14891.504 6
14892.084 15
14892.663 10
14893.243 7
14893.823 5
14894.402 2
14894.982 7
14895.562 9
14896.141 8
14896.721 3
14897.301 2
14897.881 4
14898.460 3
14899.040 5
14899.620 3
14900.200 4
14900.779 1
14901.359 1
14901.939 2
14902.519 3
14903.099 4
14903.678 2
14904.258 3
14904.838 3
14905.418 1
14905.998 3
14906.578 0
14907.158 4
14907.738 11
14908.318 7
14908.897 6
14909.477 2
14910.057 3
14910.637 7
14911.217 6
14911.797 10
14912.377 7
14912.957 5
14913.537 2
14914.117 3
14914.697 6
14915.278 6
14915.858 4
14916.438 7
14917.018 7
14917.598 7
14918.178 9
14918.758 2
14919.338 1
14919.918 4
14920.499 4
14921.079 5
14921.659 3
14922.239 3
14922.819 4
14923.400 5
14923.980 5
14924.560 7
14925.140 7
14925.721 4
14926.301 2
14926.881 3
14927.461 6
14928.042 2
14928.622 0
14929.202 1
14929.783 4
14930.363 5
14930.943 9
14931.524 9
14932.104 7
14932.685 2
14933.265 5
14933.846 4
14934.426 3
14935.006 5
14935.587 10
14936.167 8
14936.748 9
14937.328 8
14937.909 4
14938.489 2
14939.070 2
14939.650 4
14940.231 10
14940.811 7
14941.392 5
14941.973 2
14942.553 10
14943.134 13
14943.714 4
14944.295 7
14944.876 8
14945.456 17
14946.037 20
14946.618 10
14947.198 3
14947.779 2
14948.360 4
14948.940 2
14949.521 4
14950.102 3
14950.683 5
14951.263 2
14951.844 2
14952.425 6
14953.006 1
14953.587 0
14954.167 1
14954.748 5
14955.329 11
14955.910 12
14956.491 12
14957.072 8
14957.653 3
14958.233 2
14958.814 4
14959.395 3
14959.976 4
14960.557 7
14961.138 4
14961.719 1
14962.300 2
14962.881 2
14963.462 8
14964.043 4
14964.624 3
14965.205 3
14965.786 4
14966.367 6
14966.948 2
14967.529 4
14968.110 8
14968.692 11
14969.273 8
14969.854 5
14970.435 4
14971.016 8
14971.597 4
14972.178 3
14972.760 10
14973.341 8
14973.922 10
14974.503 8
14975.084 12
14975.666 11
14976.247 9
14976.828 5
14977.409 8
14977.991 8
14978.572 6
14979.153 8
14979.735 4
14980.316 4
14980.897 3
14981.479 10
14982.060 11
14982.641 10
14983.223 8
14983.804 8
14984.385 13
14984.967 10
14985.548 11
14986.130 11
14986.711 11
14987.293 9
14987.874 2
14988.456 4
14989.037 5
14989.619 4
14990.200 7
14990.782 2
14991.363 3
14991.945 2
14992.526 3
14993.108 5
14993.689 4
14994.271 5
14994.853 5
14995.434 11
14996.016 8
14996.598 11
14997.179 7
14997.761 1
14998.343 1
14998.924 0
14999.506 6
15000.088 9
15000.669 10
15001.251 7
15001.833 6
15002.415 2
15002.996 4
15003.578 9
15004.160 6
15004.742 12
15005.324 10
15005.905 8
15006.487 9
15007.069 5
15007.651 6
15008.233 4
15008.815 2
15009.397 5
15009.978 4
15010.560 5
15011.142 7
15011.724 9
15012.306 11
15012.888 6
15013.470 9
15014.052 8
15014.634 8
15015.216 5
15015.798 2
15016.380 2
15016.962 0
15017.544 0
15018.126 1
15018.708 3
15019.290 4
15019.872 7
15020.455 9
15021.037 8
15021.619 7
15022.201 3
15022.783 10
15023.365 13
15023.947 6
15024.530 3
15025.112 7
15025.694 3
15026.276 4
15026.858 4
15027.441 10
15028.023 10
15028.605 5
15029.187 3
15029.770 6
15030.352 9
15030.934 9
15031.517 8
15032.099 8
15032.681 4
15033.264 3
15033.846 5
15034.428 8
15035.011 17
15035.593 12
15036.176 9
15036.758 7
15037.340 8
15037.923 6
15038.505 7
15039.088 5
15039.670 4
15040.253 8
15040.835 6
15041.418 7
15042.000 12
15042.583 11
15043.165 14
15043.748 18
15044.330 12
15044.913 11
15045.496 9
15046.078 6
15046.661 3
15047.243 8
15047.826 12
15048.409 12
15048.991 11
15049.574 11
15050.157 14
15050.739 12
15051.322 6
15051.905 6
15052.488 2
15053.070 8
15053.653 16
15054.236 13
15054.819 13
15055.401 10
15055.984 8
15056.567 3
15057.150 3
15057.733 5
15058.315 9
15058.898 14
15059.481 5
15060.064 5
15060.647 7
15061.230 10
15061.813 7
15062.396 5
15062.979 7
15063.561 6
15064.144 9
15064.727 10
15065.310 8
15065.893 10
15066.476 5
15067.059 8
15067.642 7
15068.225 6
15068.808 3
15069.391 3
15069.975 10
15070.558 10
15071.141 6
15071.724 6
15072.307 4
15072.890 6
15073.473 9
15074.056 19
15074.639 13
15075.223 10
15075.806 12
15076.389 14
15076.972 11
15077.555 9
15078.139 15
15078.722 11
15079.305 12
15079.888 6
15080.472 9
15081.055 15
15081.638 14
15082.221 7
15082.805 5
15083.388 12
15083.971 19
15084.555 15
15085.138 10
15085.721 10
15086.305 12
15086.888 9
15087.472 5
15088.055 9
15088.638 14
15089.222 13
15089.805 14
15090.389 20
15090.972 17
15091.556 15
15092.139 8
15092.723 10
15093.306 16
15093.890 11
15094.473 13
15095.057 11
15095.640 14
15096.224 14
15096.808 16
15097.391 23
15097.975 16
15098.558 16
15099.142 15
15099.726 17
15100.309 13
15100.893 22
15101.477 21
15102.060 28
15102.644 29
15103.228 24
15103.811 24
15104.395 22
15104.979 20
15105.563 19
15106.146 24
15106.730 21
15107.314 24
15107.898 32
15108.482 22
15109.065 21
15109.649 30
15110.233 18
15110.817 29
15111.401 38
15111.985 29
15112.569 37
15113.152 47
15113.736 56
15114.320 56
15114.904 54
15115.488 68
15116.072 68
15116.656 73
15117.240 60
15117.824 51
15118.408 82
15118.992 84
15119.576 83
15120.160 87
15120.744 95
15121.328 99
15121.912 116
15122.496 133
15123.080 133
15123.665 129
15124.249 140
15124.833 153
15125.417 182
15126.001 213
15126.585 214
15127.169 212
15127.754 246
15128.338 186
15128.922 194
15129.506 204
15130.090 201
15130.675 188
15131.259 216
15131.843 183
15132.427 164
15133.012 158
15133.596 169
15134.180 143
15134.765 117
15135.349 104
15135.933 72
15136.518 65
15137.102 54
15137.686 49
15138.271 43
15138.855 51
15139.439 46
15140.024 49
15140.608 51
15141.193 43
15141.777 40
15142.362 27
15142.946 28
15143.531 19
15144.115 33
15144.700 22
15145.284 10
15145.869 12
15146.453 12
15147.038 14
15147.622 20
15148.207 22
15148.791 25
15149.376 27
15149.961 24
15150.545 26
15151.130 24
15151.715 31
15152.299 18
15152.884 13
15153.469 11
15154.053 9
15154.638 6
15155.223 8
15155.807 6
15156.392 17
15156.977 13
15157.562 15
15158.146 16
15158.731 20
15159.316 11
15159.901 7
15160.486 11
15161.070 4
15161.655 13
15162.240 11
15162.825 11
15163.410 8
15163.995 16
15164.580 8
15165.164 11
15165.749 4
15166.334 13
15166.919 12
15167.504 9
15168.089 14
15168.674 21
15169.259 14
15169.844 17
15170.429 23
15171.014 17
15171.599 8
15172.184 14
15172.769 8
15173.354 15
15173.939 13
15174.524 21
15175.109 14
15175.695 8
15176.280 10
15176.865 11
15177.450 9
15178.035 6
15178.620 8
15179.205 8
15179.791 10
15180.376 7
15180.961 3
15181.546 7
15182.131 10
15182.717 8
15183.302 7
15183.887 7
15184.472 6
15185.058 8
15185.643 5
15186.228 8
15186.814 5
15187.399 2
15187.984 6
15188.570 6
15189.155 6
15189.740 4
15190.326 8
15190.911 13
15191.497 5
15192.082 8
15192.667 13
15193.253 7
15193.838 7
15194.424 7
15195.009 4
15195.595 2
15196.180 3
15196.766 5
15197.351 5
15197.937 8
15198.522 2
15199.108 7
15199.693 10
15200.279 6
15200.865 6
15201.450 11
15202.036 7
15202.621 1
15203.207 4
15203.793 6
15204.378 6
15204.964 8
15205.550 4
15206.135 7
15206.721 10
15207.307 6
15207.893 9
15208.478 6
15209.064 8
15209.650 3
15210.236 11
15210.821 14
15211.407 13
15211.993 10
15212.579 3
15213.165 2
15213.750 7
15214.336 7
15214.922 7
15215.508 7
15216.094 4
15216.680 1
15217.266 5
15217.852 5
15218.438 4
15219.023 12
15219.609 12
15220.195 8
15220.781 9
15221.367 3
15221.953 9
15222.539 9
15223.125 6
15223.711 3
15224.297 3
15224.883 9
15225.470 13
15226.056 13
15226.642 9
15227.228 3
15227.814 5
15228.400 12
15228.986 10
15229.572 9
15230.158 7
15230.745 7
15231.331 5
15231.917 1
15232.503 1
15233.089 5
15233.676 5
15234.262 5
15234.848 8
15235.434 4
15236.021 5
15236.607 5
15237.193 9
15237.779 4
15238.366 6
15238.952 4
15239.538 9
15240.125 4
15240.711 10
15241.297 6
15241.884 7
15242.470 8
15243.057 4
15243.643 4
15244.229 4
15244.816 7
15245.402 8
15245.989 3
15246.575 1
15247.162 5
15247.748 7
15248.335 6
15248.921 3
15249.508 3
15250.094 3
15250.681 5
15251.267 4
15251.854 3
15252.441 6
15253.027 3
15253.614 7
15254.200 9
15254.787 9
15255.374 6
15255.960 7
15256.547 8
15257.134 2
15257.720 5
15258.307 6
15258.894 7
15259.480 4
15260.067 6
15260.654 3
15261.241 10
15261.827 16
15262.414 17
15263.001 12
15263.588 6
15264.175 14
15264.761 11
15265.348 7
15265.935 11
15266.522 8
15267.109 8
15267.696 11
15268.283 12
15268.869 17
15269.456 15
15270.043 4
15270.630 4
15271.217 8
15271.804 7
15272.391 6
15272.978 8
15273.565 6
15274.152 15
15274.739 16
15275.326 14
15275.913 8
15276.500 6
15277.087 9
15277.674 11
15278.261 2
15278.848 4
15279.436 3
15280.023 2
15280.610 6
15281.197 6
15281.784 6
15282.371 13
15282.958 18
15283.546 13
15284.133 13
15284.720 3
15285.307 5
15285.894 10
15286.482 4
15287.069 1
15287.656 4
15288.243 15
15288.831 15
15289.418 19
15290.005 15
15290.593 8
15291.180 7
15291.767 6
15292.355 0
15292.942 3
15293.529 6
15294.117 7
15294.704 9
15295.291 7
15295.879 5
15296.466 2
15297.054 8
15297.641 6
15298.229 5
15298.816 8
15299.404 5
15299.991 3
15300.579 6
15301.166 6
15301.754 14
15302.341 20
15302.929 12
15303.516 14
15304.104 7
15304.691 8
15305.279 10
15305.867 11
15306.454 9
15307.042 10
15307.630 7
15308.217 7
15308.805 7
15309.393 4
15309.980 9
15310.568 5
15311.156 2
15311.743 4
15312.331 7
15312.919 12
15313.507 14
15314.094 11
15314.682 10
15315.270 13
15315.858 11
15316.446 12
15317.033 11
15317.621 7
15318.209 6
15318.797 7
15319.385 4
15319.973 4
15320.560 2
15321.148 6
15321.736 10
15322.324 7
15322.912 11
15323.500 6
15324.088 17
15324.676 11
15325.264 6
15325.852 5
15326.440 6
15327.028 12
15327.616 5
15328.204 11
15328.792 13
15329.380 11
15329.968 6
15330.556 6
15331.144 10
15331.733 13
15332.321 10
15332.909 13
15333.497 8
15334.085 7
15334.673 8
15335.261 6
15335.850 4
15336.438 8
15337.026 9
15337.614 10
15338.202 8
15338.791 3
15339.379 9
15339.967 8
15340.555 10
15341.144 6
15341.732 3
15342.320 6
15342.909 4
15343.497 5
15344.085 5
15344.674 3
15345.262 3
15345.850 6
15346.439 7
15347.027 8
15347.616 11
15348.204 13
15348.792 13
15349.381 10
15349.969 9
15350.558 6
15351.146 3
15351.735 3
15352.323 4
15352.912 12
15353.500 7
15354.089 7
15354.677 7
15355.266 2
15355.854 8
15356.443 8
15357.032 7
15357.620 9
15358.209 3
15358.797 4
15359.386 7
15359.975 11
15360.563 5
15361.152 7
15361.741 0
15362.329 2
15362.918 5
15363.507 2
15364.096 2
15364.684 6
15365.273 4
15365.862 7
15366.451 6
15367.039 0
15367.628 4
15368.217 4
15368.806 9
15369.395 6
15369.983 3
15370.572 4
15371.161 8
15371.750 6
15372.339 7
15372.928 6
15373.517 2
15374.106 5
15374.695 11
15375.283 8
15375.872 5
15376.461 3
15377.050 5
15377.639 4
15378.228 3
15378.817 1
15379.406 2
15379.995 8
15380.584 3
15381.173 1
15381.763 1
15382.352 4
15382.941 3
15383.530 5
15384.119 2
15384.708 3
15385.297 1
15385.886 4
15386.475 3
15387.065 5
15387.654 3
15388.243 3
15388.832 6
15389.421 6
15390.011 5
15390.600 7
15391.189 9
15391.778 13
15392.368 8
15392.957 12
15393.546 9
15394.135 7
15394.725 3
15395.314 5
15395.903 8
15396.493 6
15397.082 5
15397.671 4
15398.261 3
15398.850 5
15399.440 10
15400.029 10
15400.618 7
15401.208 15
15401.797 10
15402.387 7
15402.976 4
15403.566 5
15404.155 7
15404.745 7
15405.334 8
15405.924 14
15406.513 14
15407.103 15
15407.692 9
15408.282 7
15408.872 8
15409.461 7
15410.051 8
15410.640 5
15411.230 3
15411.820 4
15412.409 10
15412.999 10
15413.589 6
15414.178 7
15414.768 11
15415.358 11
15415.947 11
15416.537 7
15417.127 1
15417.717 2
15418.306 9
15418.896 6
15419.486 4
15420.076 5
15420.666 4
15421.255 2
15421.845 6
15422.435 6
15423.025 2
15423.615 2
15424.205 6
15424.795 5
15425.384 1
15425.974 6
15426.564 4
15427.154 1
15427.744 7
15428.334 6
15428.924 7
15429.514 8
15430.104 3
15430.694 3
15431.284 3
15431.874 4
15432.464 6
15433.054 5
15433.644 5
15434.234 7
15434.824 6
15435.414 8
15436.004 5
15436.595 5
15437.185 5
15437.775 2
15438.365 2
15438.955 1
15439.545 1
15440.135 4
15440.726 4
15441.316 2
15441.906 6
15442.496 7
15443.087 2
15443.677 6
15444.267 5
15444.857 4
15445.448 6
15446.038 7
15446.628 5
15447.219 4
15447.809 1
15448.399 9
15448.990 8
15449.580 9
15450.170 7
15450.761 5
15451.351 9
15451.941 9
15452.532 7
15453.122 4
15453.713 2
15454.303 3
15454.894 4
15455.484 6
15456.075 10
15456.665 5
15457.256 2
15457.846 10
15458.437 4
15459.027 2
15459.618 3
15460.208 7
15460.799 7
15461.389 4
15461.980 4
15462.571 4
15463.161 4
15463.752 4
15464.343 4
15464.933 6
15465.524 4
15466.115 1
15466.705 5
15467.296 1
15467.887 1
15468.477 2
15469.068 4
15469.659 3
15470.250 2
15470.840 1
15471.431 2
15472.022 1
15472.613 5
15473.203 7
15473.794 4
15474.385 2
15474.976 2
15475.567 5
15476.158 2
15476.749 3
15477.339 6
15477.930 9
15478.521 8
15479.112 8
15479.703 8
15480.294 17
15480.885 10
15481.476 9
15482.067 5
15482.658 2
15483.249 4
15483.840 0
15484.431 5
15485.022 8
15485.613 4
15486.204 2
15486.795 5
15487.386 4
15487.977 2
15488.569 1
15489.160 2
15489.751 0
15490.342 2
15490.933 9
15491.524 8
15492.115 11
15492.707 3
15493.298 6
15493.889 2
15494.480 4
15495.071 5
15495.663 4
15496.254 6
15496.845 8
15497.436 13
15498.028 10
15498.619 10
15499.210 3
15499.802 1
15500.393 4
15500.984 3
15501.576 7
15502.167 16
15502.758 12
15503.350 8
15503.941 6
15504.533 2
15505.124 2
15505.715 3
15506.307 1
15506.898 1
15507.490 7
15508.081 7
15508.673 3
15509.264 7
15509.856 6
15510.447 7
15511.039 7
15511.630 2
15512.222 5
15512.813 5
15513.405 2
15513.997 2
15514.588 5
15515.180 8
15515.771 4
15516.363 4
15516.955 8
15517.546 4
15518.138 6
15518.730 3
15519.321 2
15519.913 1
15520.505 10
15521.097 16
15521.688 11
15522.280 6
15522.872 6
15523.464 2
15524.055 7
15524.647 1
15525.239 2
15525.831 2
15526.423 2
15527.014 7
15527.606 7
15528.198 7
15528.790 4
15529.382 6
15529.974 3
15530.566 9
15531.158 10
15531.750 7
15532.341 3
15532.933 1
15533.525 6
15534.117 9
15534.709 7
15535.301 18
15535.893 11
15536.485 11
15537.077 11
15537.669 10
15538.261 6
15538.854 8
15539.446 6
15540.038 3
15540.630 5
15541.222 2
15541.814 4
15542.406 7
15542.998 2
15543.590 2
15544.183 4
15544.775 8
15545.367 4
15545.959 5
15546.551 13
15547.144 9
15547.736 2
15548.328 3
15548.920 4
15549.513 8
15550.105 12
15550.697 7
15551.289 7
15551.882 5
15552.474 3
15553.066 1
15553.659 3
15554.251 5
15554.843 4
15555.436 1
15556.028 6
15556.621 7
15557.213 5
15557.805 10
15558.398 4
15558.990 3
15559.583 4
15560.175 6
15560.768 5
15561.360 2
15561.953 4
15562.545 7
15563.138 5
15563.730 4
15564.323 5
15564.915 10
15565.508 6
15566.101 4
15566.693 3
15567.286 4
15567.878 2
15568.471 3
15569.064 2
15569.656 1
15570.249 2
15570.842 1
15571.434 2
15572.027 1
15572.620 3
15573.212 4
15573.805 2
15574.398 3
15574.991 6
15575.583 5
15576.176 4
15576.769 4
15577.362 11
15577.955 7
15578.547 4
15579.140 2
15579.733 3
15580.326 2
15580.919 5
15581.512 7
15582.104 8
15582.697 7
15583.290 6
15583.883 1
15584.476 6
15585.069 8
15585.662 6
15586.255 7
15586.848 5
15587.441 4
15588.034 5
15588.627 5
15589.220 2
15589.813 3
15590.406 6
15590.999 5
15591.592 4
15592.185 7
15592.778 6
15593.371 10
15593.965 6
15594.558 3
15595.151 3
15595.744 6
15596.337 4
15596.930 2
15597.523 10
15598.117 2
15598.710 1
15599.303 7
15599.896 8
15600.490 8
15601.083 8
15601.676 5
15602.269 4
15602.863 4
15603.456 6
15604.049 3
15604.642 5
15605.236 5
15605.829 5
15606.422 1
15607.016 6
15607.609 1
15608.203 2
15608.796 5
15609.389 6
15609.983 6
15610.576 3
15611.170 2
15611.763 3
15612.357 7
15612.950 5
15613.544 7
15614.137 7
15614.731 8
15615.324 13
15615.918 9
15616.511 3
15617.105 6
15617.698 4
15618.292 5
15618.885 2
15619.479 3
15620.073 7
15620.666 1
15621.260 3
15621.853 4
15622.447 12
15623.041 8
15623.634 9
15624.228 10
15624.822 13
15625.416 7
15626.009 3
15626.603 4
15627.197 9
15627.791 8
15628.384 6
15628.978 12
15629.572 9
15630.166 8
15630.759 5
15631.353 1
15631.947 6
15632.541 3
15633.135 1
15633.729 4
15634.323 2
15634.916 9
15635.510 10
15636.104 6
15636.698 3
15637.292 0
15637.886 11
15638.480 17
15639.074 14
15639.668 10
15640.262 11
15640.856 13
15641.450 12
15642.044 6
15642.638 8
15643.232 4
15643.826 0
15644.420 9
15645.014 3
15645.608 4
15646.202 7
15646.797 2
15647.391 4
15647.985 2
15648.579 6
15649.173 5
15649.767 5
15650.362 7
15650.956 4
15651.550 2
15652.144 4
15652.738 4
15653.333 6
15653.927 5
15654.521 7
15655.115 6
15655.710 5
15656.304 3
15656.898 5
15657.493 2
15658.087 0
15658.681 0
15659.276 3
15659.870 3
15660.464 8
15661.059 3
15661.653 2
15662.248 5
15662.842 8
15663.436 5
15664.031 5
15664.625 3
15665.220 2
15665.814 4
15666.409 4
15667.003 2
15667.598 2
15668.192 7
15668.787 9
15669.381 9
15669.976 6
15670.570 3
15671.165 2
15671.760 3
15672.354 4
15672.949 10
15673.543 8
15674.138 6
15674.733 5
15675.327 3
15675.922 4
15676.517 4
15677.111 6
15677.706 4
15678.301 4
15678.896 4
15679.490 3
15680.085 5
15680.680 6
15681.275 3
15681.869 4
15682.464 7
15683.059 5
15683.654 4
15684.249 5
15684.843 5
15685.438 13
15686.033 9
15686.628 5
15687.223 7
15687.818 5
15688.413 5
15689.008 4
15689.602 3
15690.197 9
15690.792 2
15691.387 3
15691.982 6
15692.577 7
15693.172 11
15693.767 4
15694.362 4
15694.957 11
15695.552 8
15696.147 2
15696.742 1
15697.338 10
15697.933 10
15698.528 5
15699.123 11
15699.718 11
15700.313 12
15700.908 15
15701.503 20
15702.099 12
15702.694 5
15703.289 0
15703.884 3
15704.479 5
15705.075 7
15705.670 11
15706.265 7
15706.860 5
15707.456 2
15708.051 4
15708.646 4
15709.241 7
15709.837 5
15710.432 8
15711.027 7
15711.623 2
15712.218 1
15712.813 6
15713.409 3
15714.004 0
15714.600 2
15715.195 4
15715.790 10
15716.386 8
15716.981 5
15717.577 6
15718.172 5
15718.768 6
15719.363 13
15719.959 12
15720.554 6
15721.150 8
15721.745 5
15722.341 7
15722.936 6
15723.532 4
15724.128 3
15724.723 4
15725.319 8
15725.914 14
15726.510 15
15727.106 9
15727.701 6
15728.297 12
15728.893 8
15729.488 15
15730.084 8
15730.680 9
15731.275 2
15731.871 4
15732.467 1
15733.063 0
15733.658 1
15734.254 2
15734.850 7
15735.446 8
15736.041 5
15736.637 6
15737.233 14
15737.829 10
15738.425 6
15739.021 6
15739.617 4
15740.212 4
15740.808 6
15741.404 5
15742.000 3
15742.596 6
15743.192 4
15743.788 2
15744.384 4
15744.980 8
15745.576 8
15746.172 4
15746.768 9
15747.364 7
15747.960 4
15748.556 4
15749.152 12
15749.748 11
15750.344 9
15750.940 4
15751.536 8
15752.133 21
15752.729 19
15753.325 8
15753.921 12
15754.517 10
15755.113 8
15755.709 3
15756.306 3
15756.902 6
15757.498 5
15758.094 3
15758.690 6
15759.287 7
15759.883 8
15760.479 14
15761.076 12
15761.672 6
15762.268 4
15762.864 3
15763.461 3
15764.057 6
15764.653 6
15765.250 3
15765.846 2
15766.443 2
15767.039 3
15767.635 4
15768.232 1
15768.828 2
15769.425 2
15770.021 3
15770.618 4
15771.214 5
15771.811 1
15772.407 2
15773.004 3
15773.600 3
15774.197 3
15774.793 4
15775.390 0
15775.986 5
15776.583 12
15777.179 11
15777.776 7
15778.373 8
15778.969 13
15779.566 13
15780.162 19
15780.759 17
15781.356 11
15781.952 9
15782.549 15
15783.146 11
15783.743 10
15784.339 8
15784.936 9
15785.533 9
15786.129 8
15786.726 5
15787.323 3
15787.920 4
15788.517 3
15789.113 6
15789.710 4
15790.307 7
15790.904 6
15791.501 8
15792.098 7
15792.695 7
15793.291 13
15793.888 6
15794.485 5
15795.082 9
15795.679 12
15796.276 6
15796.873 8
15797.470 6
15798.067 14
15798.664 19
15799.261 13
15799.858 12
15800.455 11
15801.052 9
15801.649 7
15802.246 4
15802.843 9
15803.440 15
15804.037 17
15804.634 15
15805.232 9
15805.829 10
15806.426 5
15807.023 6
15807.620 8
15808.217 4
15808.814 3
15809.412 12
15810.009 14
15810.606 8
15811.203 6
15811.801 3
15812.398 9
15812.995 13
15813.592 4
15814.190 4
15814.787 6
15815.384 9
15815.982 8
15816.579 4
15817.176 5
15817.774 10
15818.371 12
15818.968 11
15819.566 3
15820.163 16
15820.760 8
15821.358 3
15821.955 11
15822.553 7
15823.150 9
15823.748 19
15824.345 12
15824.943 4
15825.540 2
15826.138 13
15826.735 18
15827.333 24
15827.930 17
15828.528 14
15829.125 16
15829.723 13
15830.321 14
15830.918 13
15831.516 15
15832.113 13
15832.711 9
15833.309 11
15833.906 11
15834.504 12
15835.102 12
15835.699 8
15836.297 7
15836.895 9
15837.492 13
15838.090 9
15838.688 10
15839.286 9
15839.883 7
15840.481 8
15841.079 13
15841.677 18
15842.275 14
15842.873 10
15843.470 13
15844.068 19
15844.666 22
15845.264 27
15845.862 18
15846.460 16
15847.058 21
15847.656 22
15848.253 17
15848.851 19
15849.449 30
15850.047 35
15850.645 23
15851.243 19
15851.841 25
15852.439 27
15853.037 28
15853.635 24
15854.233 24
15854.831 35
15855.429 31
15856.028 31
15856.626 33
15857.224 33
15857.822 48
15858.420 55
15859.018 62
15859.616 54
15860.214 46
15860.812 42
15861.411 66
15862.009 59
15862.607 55
15863.205 66
15863.803 80
15864.402 88
15865.000 103
15865.598 91
15866.196 90
15866.795 89
15867.393 100
15867.991 118
15868.590 109
15869.188 99
15869.786 79
15870.385 74
15870.983 91
15871.581 99
15872.180 81
15872.778 85
15873.377 79
15873.975 62
15874.573 61
15875.172 60
15875.770 60
15876.369 62
15876.967 55
15877.566 57
15878.164 42
15878.763 39
15879.361 45
15879.960 36
15880.558 26
15881.157 27
15881.755 30
15882.354 32
15882.952 39
15883.551 38
15884.150 33
15884.748 28
15885.347 18
15885.946 25
15886.544 17
15887.143 20
15887.742 18
15888.340 8
15888.939 7
15889.538 16
15890.136 23
15890.735 13
15891.334 23
15891.933 21
15892.531 14
15893.130 9
15893.729 8
15894.328 4
15894.926 15
15895.525 17
15896.124 21
15896.723 15
15897.322 20
15897.921 26
15898.520 17
15899.118 18
15899.717 16
15900.316 8
15900.915 7
15901.514 4
15902.113 2
15902.712 6
15903.311 5
15903.910 4
15904.509 13
15905.108 11
15905.707 11
15906.306 12
15906.905 8
15907.504 6
15908.103 6
15908.702 5
15909.301 11
15909.900 15
15910.499 13
15911.098 11
15911.698 11
15912.297 3
15912.896 0
15913.495 1
15914.094 6
15914.693 12
15915.293 9
15915.892 7
15916.491 12
15917.090 7
15917.689 9
15918.289 12
15918.888 12
15919.487 14
15920.086 23
15920.686 17
15921.285 8
15921.884 7
15922.484 8
15923.083 6
15923.682 2
15924.282 8
15924.881 12
15925.481 15
15926.080 9
15926.679 8
15927.279 3
15927.878 11
15928.478 11
15929.077 9
15929.677 1
15930.276 1
15930.875 2
15931.475 8
15932.074 10
15932.674 10
15933.274 2
15933.873 6
15934.473 13
15935.072 9
15935.672 8
15936.271 10
15936.871 9
15937.471 11
15938.070 12
15938.670 6
15939.269 5
15939.869 14
15940.469 10
15941.068 12
15941.668 10
15942.268 10
15942.867 8
15943.467 3
15944.067 9
15944.667 15
15945.266 10
15945.866 14
15946.466 12
15947.066 18
15947.666 7
15948.265 16
15948.865 13
15949.465 14
15950.065 13
15950.665 12
15951.265 8
15951.864 5
15952.464 5
15953.064 3
15953.664 5
15954.264 7
15954.864 6
15955.464 5
15956.064 5
15956.664 9
15957.264 10
15957.864 9
15958.464 7
15959.064 8
15959.664 9
15960.264 8
15960.864 11
15961.464 8
15962.064 7
15962.664 9
15963.264 8
15963.864 10
15964.464 12
15965.065 9
15965.665 8
15966.265 8
15966.865 7
15967.465 13
15968.065 15
15968.666 19
15969.266 9
15969.866 6
15970.466 6
15971.067 9
15971.667 10
15972.267 16
15972.867 17
15973.468 7
15974.068 5
15974.668 12
15975.268 15
15975.869 10
15976.469 4
15977.070 10
15977.670 9
15978.270 14
15978.871 13
15979.471 10
15980.071 3
15980.672 12
15981.272 19
15981.873 18
15982.473 18
15983.074 15
15983.674 11
15984.275 18
15984.875 14
15985.476 13
15986.076 15
15986.677 4
15987.277 8
15987.878 12
15988.478 12
15989.079 15
15989.679 5
15990.280 8
15990.881 8
15991.481 9
15992.082 13
15992.683 14
15993.283 16
15993.884 13
15994.485 8
15995.085 11
15995.686 13
15996.287 8
15996.887 13
15997.488 20
15998.089 23
15998.690 16
15999.290 18
15999.891 16
16000.492 9
16001.093 7
16001.694 11
16002.294 8
16002.895 10
16003.496 10
16004.097 8
16004.698 14
16005.299 9
16005.900 4
16006.501 9
16007.101 9
16007.702 13
16008.303 11
16008.904 5
16009.505 8
16010.106 15
16010.707 11
16011.308 16
16011.909 12
16012.510 17
16013.111 7
16013.712 15
16014.313 8
16014.914 5
16015.515 8
16016.117 10
16016.718 13
16017.319 8
16017.920 17
16018.521 13
16019.122 8
16019.723 6
16020.324 10
16020.926 7
16021.527 8
16022.128 5
16022.729 5
16023.330 6
16023.932 5
16024.533 5
16025.134 3
16025.735 2
16026.337 4
16026.938 6
16027.539 8
16028.141 8
16028.742 9
16029.343 10
16029.945 12
16030.546 6
16031.147 6
16031.749 9
16032.350 12
16032.951 9
16033.553 5
16034.154 14
16034.756 10
16035.357 9
16035.959 15
16036.560 20
16037.162 14
16037.763 15
16038.365 13
16038.966 8
16039.568 7
16040.169 11
16040.771 9
16041.372 16
16041.974 12
16042.575 14
16043.177 9
16043.779 13
16044.380 13
16044.982 20
16045.583 16
16046.185 12
16046.787 8
16047.388 10
16047.990 6
16048.592 11
16049.194 19
16049.795 15
16050.397 3
16050.999 3
16051.600 4
16052.202 14
16052.804 19
16053.406 11
16054.008 11
16054.609 17
16055.211 17
16055.813 21
16056.415 18
16057.017 10
16057.619 7
16058.220 15
16058.822 12
16059.424 10
16060.026 8
16060.628 7
16061.230 9
16061.832 12
16062.434 7
16063.036 6
16063.638 8
16064.240 14
16064.842 10
16065.444 8
16066.046 11
16066.648 14
16067.250 5
16067.852 9
16068.454 13
16069.056 13
16069.658 10
16070.260 14
16070.862 15
16071.465 11
16072.067 12
16072.669 11
16073.271 6
16073.873 8
16074.475 6
16075.078 7
16075.680 11
16076.282 9
16076.884 7
16077.486 14
16078.089 21
16078.691 12
16079.293 19
16079.895 13
16080.498 17
16081.100 13
16081.702 11
16082.305 6
16082.907 4
16083.509 9
16084.112 8
16084.714 9
16085.316 3
16085.919 4
16086.521 4
16087.124 6
16087.726 1
16088.329 10
16088.931 10
16089.533 7
16090.136 8
16090.738 8
16091.341 12
16091.943 14
16092.546 14
16093.148 10
16093.751 7
16094.354 18
16094.956 12
16095.559 8
16096.161 9
16096.764 16
16097.366 10
16097.969 11
16098.572 6
16099.174 7
16099.777 6
16100.380 5
16100.982 5
16101.585 6
16102.188 8
16102.790 13
16103.393 14
16103.996 4
16104.599 2
16105.201 6
16105.804 11
16106.407 9
16107.010 5
16107.612 9
16108.215 10
16108.818 8
16109.421 8
16110.024 3
16110.627 8
16111.230 5
16111.832 2
16112.435 8
16113.038 5
16113.641 6
16114.244 10
16114.847 11
16115.450 12
16116.053 10
16116.656 15
16117.259 11
16117.862 6
16118.465 5
16119.068 2
16119.671 3
16120.274 3
16120.877 2
16121.480 4
16122.083 2
16122.686 9
16123.289 8
16123.892 13
16124.495 17
16125.099 10
16125.702 5
16126.305 7
16126.908 7
16127.511 4
16128.114 7
16128.718 4
16129.321 4
16129.924 3
16130.527 5
16131.130 6
16131.734 7
16132.337 5
16132.940 3
16133.543 4
16134.147 2
16134.750 0
16135.353 0
16135.957 2
16136.560 3
16137.163 2
16137.767 13
16138.370 12
16138.974 16
16139.577 11
16140.180 7
16140.784 1
16141.387 1
16141.991 4
16142.594 3
16143.198 4
16143.801 6
16144.405 10
16145.008 7
16145.612 11
16146.215 12
16146.819 9
16147.422 6
16148.026 4
16148.629 12
16149.233 6
16149.836 11
16150.440 6
16151.044 6
16151.647 5
16152.251 8
16152.855 10
16153.458 12
16154.062 14
16154.666 10
16155.269 6
16155.873 5
16156.477 10
16157.080 4
16157.684 8
16158.288 2
16158.892 3
16159.495 1
16160.099 3
16160.703 1
16161.307 5
16161.911 8
16162.514 5
16163.118 3
16163.722 4
16164.326 3
16164.930 6
16165.534 5
16166.138 5
16166.741 4
16167.345 11
16167.949 12
16168.553 6
16169.157 2
16169.761 4
16170.365 3
16170.969 0
16171.573 1
16172.177 4
16172.781 13
16173.385 10
16173.989 6
16174.593 1
16175.197 1
16175.801 1
16176.405 8
16177.010 11
16177.614 9
16178.218 5
16178.822 2
16179.426 8
16180.030 5
16180.634 8
16181.239 11
16181.843 11
16182.447 13
16183.051 13
16183.655 7
16184.260 5
16184.864 5
16185.468 9
16186.072 9
16186.677 7
16187.281 3
16187.885 4
16188.490 5
16189.094 4
16189.698 3
16190.303 3
16190.907 12
16191.511 10
16192.116 7
16192.720 10
16193.324 5
16193.929 2
16194.533 6
16195.138 8
16195.742 7
16196.347 9
16196.951 6
16197.556 5
16198.160 10
16198.765 5
16199.369 10
16199.974 5
16200.578 4
16201.183 4
16201.787 4
16202.392 7
16202.996 4
16203.601 5
16204.206 9
16204.810 6
16205.415 7
16206.019 9
16206.624 12
16207.229 3
16207.833 4
16208.438 5
16209.043 6
16209.647 3
16210.252 3
16210.857 7
16211.462 6
16212.066 6
16212.671 3
16213.276 0
16213.881 0
16214.486 6
16215.090 7
16215.695 3
16216.300 5
16216.905 3
16217.510 3
16218.115 2
16218.719 1
16219.324 1
16219.929 3
16220.534 2
16221.139 6
16221.744 7
16222.349 6
16222.954 2
16223.559 5
16224.164 3
16224.769 2
16225.374 11
16225.979 15
16226.584 5
16227.189 5
16227.794 2
16228.399 5
16229.004 6
16229.609 5
16230.214 5
16230.819 1
16231.424 4
16232.029 1
16232.635 5
16233.240 8
16233.845 7
16234.450 6
16235.055 7
16235.660 3
16236.266 9
16236.871 6
16237.476 7
16238.081 7
16238.687 9
16239.292 3
16239.897 4
16240.502 9
16241.108 3
16241.713 3
16242.318 2
16242.924 2
16243.529 5
16244.134 5
16244.740 4
16245.345 2
16245.950 0
16246.556 2
16247.161 1
16247.767 2
16248.372 1
16248.977 3
16249.583 3
16250.188 4
16250.794 1
16251.399 1
16252.005 4
16252.610 2
16253.216 5
16253.821 5
16254.427 7
16255.032 7
16255.638 2
16256.244 0
16256.849 2
16257.455 6
16258.060 11
16258.666 11
16259.272 4
16259.877 2
16260.483 4
16261.089 4
16261.694 4
16262.300 6
16262.906 4
16263.511 5
16264.117 5
16264.723 9
16265.329 9
16265.934 4
16266.540 8
16267.146 6
16267.752 12
16268.357 6
16268.963 4
16269.569 6
16270.175 6
16270.781 5
16271.387 8
16271.992 8
16272.598 4
16273.204 1
16273.810 2
16274.416 3
16275.022 3
16275.628 6
16276.234 2
16276.840 3
16277.446 1
16278.052 1
16278.658 2
16279.264 4
16279.870 9
16280.476 6
16281.082 4
16281.688 5
16282.294 3
16282.900 0
16283.506 3
16284.112 4
16284.718 6
16285.324 7
16285.930 7
16286.537 4
16287.143 1
16287.749 5
16288.355 1
16288.961 1
16289.567 1
16290.174 1
16290.780 1
16291.386 1
16291.992 3
16292.599 6
16293.205 5
16293.811 6
16294.417 10
16295.024 16
16295.630 18
16296.236 16
16296.843 11
16297.449 11
16298.055 6
16298.662 8
16299.268 11
16299.874 3
16300.481 11
16301.087 7
16301.694 2
16302.300 4
16302.907 9
16303.513 7
16304.119 9
16304.726 7
16305.332 4
16305.939 1
16306.545 4
16307.152 5
16307.758 6
16308.365 4
16308.972 4
16309.578 5
16310.185 1
16310.791 4
16311.398 9
16312.005 5
16312.611 8
16313.218 4
16313.824 3
16314.431 7
16315.038 8
16315.644 4
16316.251 8
16316.858 8
16317.465 9
16318.071 10
16318.678 8
16319.285 3
16319.892 1
16320.498 4
16321.105 4
16321.712 4
16322.319 2
16322.925 2
16323.532 5
16324.139 10
16324.746 5
16325.353 4
16325.960 4
16326.567 2
16327.173 6
16327.780 5
16328.387 3
16328.994 5
16329.601 4
16330.208 3
16330.815 3
16331.422 1
16332.029 3
16332.636 3
16333.243 4
16333.850 7
16334.457 13
16335.064 7
16335.671 9
16336.278 8
16336.885 7
16337.492 2
16338.099 3
16338.707 3
16339.314 4
16339.921 4
16340.528 3
16341.135 5
16341.742 6
16342.349 9
16342.957 5
16343.564 3
16344.171 4
16344.778 5
16345.385 5
16345.993 3
16346.600 1
16347.207 4
16347.815 2
16348.422 8
16349.029 4
16349.636 5
16350.244 2
16350.851 1
16351.458 2
16352.066 4
16352.673 10
16353.281 8
16353.888 11
16354.495 5
16355.103 8
16355.710 8
16356.318 11
16356.925 8
16357.532 6
16358.140 8
16358.747 3
16359.355 2
16359.962 2
16360.570 1
16361.177 4
16361.785 5
16362.393 8
16363.000 5
16363.608 8
16364.215 8
16364.823 8
16365.430 4
16366.038 5
16366.646 8
16367.253 3
16367.861 1
16368.469 7
16369.076 4
16369.684 1
16370.292 2
16370.899 2
16371.507 4
16372.115 7
16372.723 5
16373.330 8
16373.938 6
16374.546 5
16375.154 4
16375.761 4
16376.369 3
16376.977 10
16377.585 11
16378.193 5
16378.801 2
16379.408 4
16380.016 1
16380.624 2
16381.232 1
16381.840 0
16382.448 0
16383.056 6
16383.664 4
16384.272 10
16384.880 8
16385.488 7
16386.096 6
16386.704 4
16387.312 5
16387.920 6
16388.528 3
16389.136 3
16389.744 5
16390.352 10
16390.960 4
16391.568 3
16392.176 2
16392.784 5
16393.392 21
16394.000 9
16394.609 7
16395.217 5
16395.825 4
16396.433 6
16397.041 4
16397.650 3
16398.258 7
16398.866 8
16399.474 5
16400.082 2
16400.691 3
16401.299 3
16401.907 0
16402.516 1
16403.124 5
16403.732 7
16404.340 7
16404.949 7
16405.557 3
16406.166 3
16406.774 6
16407.382 4
16407.991 4
16408.599 2
16409.207 2
16409.816 3
16410.424 1
16411.033 2
16411.641 2
16412.250 7
16412.858 15
16413.467 13
16414.075 6
16414.684 5
16415.292 4
16415.901 4
16416.509 3
16417.118 6
16417.726 8
16418.335 4
16418.944 1
16419.552 1
16420.161 3
16420.770 5
16421.378 10
16421.987 2
16422.595 6
16423.204 8
16423.813 8
16424.422 3
16425.030 15
16425.639 21
16426.248 16
16426.856 6
16427.465 4
16428.074 5
16428.683 2
16429.292 3
16429.900 4
16430.509 5
16431.118 3
16431.727 2
16432.336 2
16432.944 4
16433.553 5
16434.162 2
16434.771 4
16435.380 4
16435.989 2
16436.598 6
16437.207 3
16437.816 3
16438.425 3
16439.034 6
16439.643 3
16440.252 4
16440.861 2
16441.470 3
16442.079 9
16442.688 8
16443.297 6
16443.906 3
16444.515 4
16445.124 5
16445.733 2
16446.342 3
16446.951 3
16447.560 3
16448.169 2
16448.779 2
16449.388 3
16449.997 7
16450.606 4
16451.215 11
16451.825 3
16452.434 3
16453.043 9
16453.652 14
16454.261 7
16454.871 7
16455.480 1
16456.089 6
16456.699 2
16457.308 3
16457.917 3
16458.527 4
16459.136 2
16459.745 0
16460.355 7
16460.964 9
16461.573 2
16462.183 0
16462.792 0
16463.402 0
16464.011 0
16464.620 2
16465.230 3
16465.839 1
16466.449 3
16467.058 8
16467.668 4
16468.277 2
16468.887 5
16469.496 6
16470.106 4
16470.715 8
16471.325 5
16471.935 2
16472.544 7
16473.154 9
16473.763 7
16474.373 3
16474.983 11
16475.592 6
16476.202 5
16476.812 4
16477.421 7
16478.031 13
16478.641 13
16479.250 8
16479.860 6
16480.470 10
16481.080 7
16481.689 1
16482.299 1
16482.909 3
16483.519 0
16484.129 0
16484.738 2
16485.348 2
16485.958 3
16486.568 1
16487.178 5
16487.788 3
16488.397 5
16489.007 4
16489.617 5
16490.227 5
16490.837 5
16491.447 4
16492.057 5
16492.667 8
16493.277 8
16493.887 3
16494.497 2
16495.107 3
16495.717 1
16496.327 6
16496.937 4
16497.547 3
16498.157 7
16498.767 8
16499.377 9
16499.987 7
16500.597 4
16501.208 3
16501.818 1
16502.428 7
16503.038 4
16503.648 2
16504.258 1
16504.869 1
16505.479 4
16506.089 11
16506.699 9
16507.309 12
16507.920 8
16508.530 8
16509.140 8
16509.750 14
16510.361 12
16510.971 5
16511.581 11
16512.192 11
16512.802 12
16513.412 12
16514.023 8
16514.633 5
16515.243 1
16515.854 1
16516.464 7
16517.075 9
16517.685 6
16518.295 3
16518.906 2
16519.516 3
16520.127 3
16520.737 2
16521.348 8
16521.958 13
16522.569 15
16523.179 8
16523.790 3
16524.400 2
16525.011 7
16525.622 7
16526.232 3
16526.843 3
16527.453 4
16528.064 5
16528.675 7
16529.285 2
16529.896 4
16530.506 4
16531.117 3
16531.728 11
16532.339 9
16532.949 4
16533.560 4
16534.171 6
16534.781 4
16535.392 5
16536.003 5
16536.614 7
16537.224 6
16537.835 4
16538.446 4
16539.057 6
16539.668 6
16540.279 4
16540.889 5
16541.500 4
16542.111 5
16542.722 4
16543.333 2
16543.944 7
16544.555 13
16545.166 10
16545.777 12
16546.388 13
16546.999 13
16547.610 7
16548.221 5
16548.832 6
16549.443 8
16550.054 3
16550.665 5
16551.276 6
16551.887 4
16552.498 4
16553.109 6
16553.720 3
16554.331 3
16554.942 8
16555.553 7
16556.164 3
16556.776 4
16557.387 5
16557.998 9
16558.609 9
16559.220 4
16559.831 7
16560.443 5
16561.054 6
16561.665 8
16562.276 5
16562.888 7
16563.499 7
16564.110 3
16564.721 5
16565.333 9
16565.944 7
16566.555 3
16567.167 5
16567.778 8
16568.389 8
16569.001 7
16569.612 4
16570.224 2
16570.835 3
16571.446 2
16572.058 5
16572.669 4
16573.281 12
16573.892 5
16574.504 1
16575.115 1
16575.727 3
16576.338 3
16576.950 1
16577.561 13
16578.173 14
16578.784 8
16579.396 14
16580.007 12
16580.619 5
16581.231 3
16581.842 6
16582.454 6
16583.065 5
16583.677 2
16584.289 3
16584.900 8
16585.512 11
16586.124 13
16586.735 9
16587.347 4
16587.959 3
16588.571 5
16589.182 13
16589.794 10
16590.406 9
16591.018 7
16591.629 4
16592.241 7
16592.853 8
16593.465 5
16594.077 6
16594.688 5
16595.300 7
16595.912 6
16596.524 5
16597.136 12
16597.748 10
16598.360 10
16598.972 6
16599.584 5
16600.196 14
16600.808 14
16601.420 10
16602.031 13
16602.643 13
16603.255 9
16603.867 4
16604.480 4
16605.092 6
16605.704 6
16606.316 4
16606.928 1
16607.540 15
16608.152 16
16608.764 11
16609.376 10
16609.988 9
16610.600 7
16611.213 6
16611.825 2
16612.437 5
16613.049 6
16613.661 4
16614.273 5
16614.886 1
16615.498 4
16616.110 2
16616.722 5
16617.335 4
16617.947 4
16618.559 2
16619.171 6
16619.784 19
16620.396 10
16621.008 4
16621.621 5
16622.233 3
16622.845 3
16623.458 2
16624.070 1
16624.683 5
16625.295 11
16625.907 7
16626.520 3
16627.132 7
16627.745 1
16628.357 3
16628.970 8
16629.582 8
16630.195 3
16630.807 6
16631.420 5
16632.032 2
16632.645 3
16633.257 4
16633.870 3
16634.483 7
16635.095 12
16635.708 8
16636.320 5
16636.933 3
16637.546 4
16638.158 2
16638.771 4
16639.384 6
16639.996 3
16640.609 0
16641.222 3
16641.834 3
16642.447 4
16643.060 8
16643.673 9
16644.285 6
16644.898 6
16645.511 5
16646.124 7
16646.736 12
16647.349 12
16647.962 8
16648.575 9
16649.188 7
16649.801 5
16650.413 3
16651.026 5
16651.639 7
16652.252 4
16652.865 2
16653.478 11
16654.091 6
16654.704 6
16655.317 5
16655.930 4
16656.543 6
16657.156 7
16657.769 4
16658.382 8
16658.995 8
16659.608 8
16660.221 8
16660.834 10
16661.447 4
16662.060 2
16662.673 2
16663.286 4
16663.899 3
16664.513 4
16665.126 5
16665.739 1
16666.352 3
16666.965 2
16667.578 2
16668.192 8
16668.805 5
16669.418 7
16670.031 9
16670.644 6
16671.258 3
16671.871 5
16672.484 2
16673.098 2
16673.711 4
16674.324 4
16674.937 4
16675.551 2
16676.164 1
16676.778 3
16677.391 3
16678.004 4
16678.618 4
16679.231 7
16679.844 4
16680.458 1
16681.071 3
16681.685 10
16682.298 6
16682.912 4
16683.525 5
16684.139 9
16684.752 3
16685.366 2
16685.979 5
16686.593 5
16687.206 1
16687.820 4
16688.433 3
16689.047 0
16689.661 2
16690.274 3
16690.888 2
16691.501 1
16692.115 1
16692.729 6
16693.342 5
16693.956 3
16694.570 5
16695.183 4
16695.797 5
16696.411 5
16697.025 3
16697.638 7
16698.252 10
16698.866 8
16699.480 3
16700.093 3
16700.707 3
16701.321 3
16701.935 5
16702.549 3
16703.162 2
16703.776 6
16704.390 2
16705.004 4
16705.618 3
16706.232 5
16706.846 8
16707.460 8
16708.074 7
16708.688 10
16709.301 7
16709.915 3
16710.529 6
16711.143 8
16711.757 4
16712.371 2
16712.985 2
16713.599 6
16714.213 7
16714.828 8
16715.442 4
16716.056 1
16716.670 10
16717.284 8
16717.898 2
16718.512 6
16719.126 11
16719.740 8
16720.355 8
16720.969 6
16721.583 2
16722.197 1
16722.811 3
16723.425 8
16724.040 5
16724.654 5
16725.268 2
16725.882 5
16726.497 7
16727.111 6
16727.725 6
16728.340 7
16728.954 5
16729.568 3
16730.183 3
16730.797 9
16731.411 14
16732.026 8
16732.640 8
16733.254 11
16733.869 6
16734.483 9
16735.098 7
16735.712 8
16736.327 8
16736.941 8
16737.555 9
16738.170 4
16738.784 6
16739.399 5
16740.013 5
16740.628 1
16741.243 3
16741.857 10
16742.472 11
16743.086 5
16743.701 6
16744.315 5
16744.930 13
16745.545 8
16746.159 8
16746.774 17
16747.389 14
16748.003 7
16748.618 3
16749.233 1
16749.847 3
16750.462 4
16751.077 10
16751.691 8
16752.306 4
16752.921 3
16753.536 6
16754.150 8
16754.765 5
16755.380 8
16755.995 8
16756.610 7
16757.224 11
16757.839 12
16758.454 12
16759.069 9
16759.684 9
16760.299 10
16760.914 7
16761.529 7
16762.144 8
16762.758 8
16763.373 10
16763.988 13
16764.603 7
16765.218 8
16765.833 8
16766.448 7
16767.063 11
16767.678 5
16768.293 3
16768.908 5
16769.524 4
16770.139 10
16770.754 10
16771.369 3
16771.984 9
16772.599 9
16773.214 12
16773.829 9
16774.444 2
16775.060 3
16775.675 8
16776.290 8
16776.905 10
16777.520 12
16778.136 9
16778.751 8
16779.366 13
16779.981 12
16780.596 12
16781.212 4
16781.827 3
16782.442 12
16783.058 15
16783.673 6
16784.288 6
16784.904 4
16785.519 11
16786.134 7
16786.750 9
16787.365 10
16787.980 14
16788.596 7
16789.211 7
16789.827 10
16790.442 4
16791.058 16
16791.673 14
16792.289 11
16792.904 8
16793.520 7
16794.135 6
16794.751 7
16795.366 3
16795.982 6
16796.597 7
16797.213 6
16797.828 9
16798.444 4
16799.060 8
16799.675 19
16800.291 11
16800.906 9
16801.522 10
16802.138 11
16802.753 11
16803.369 13
16803.985 8
16804.600 7
16805.216 9
16805.832 7
16806.448 11
16807.063 10
16807.679 11
16808.295 11
16808.911 11
16809.526 19
16810.142 24
16810.758 17
16811.374 17
16811.990 20
16812.606 10
16813.221 10
16813.837 8
16814.453 8
16815.069 7
16815.685 9
16816.301 12
16816.917 10
16817.533 18
16818.149 20
16818.765 14
16819.381 14
16819.997 13
16820.613 13
16821.229 12
16821.845 5
16822.461 8
16823.077 13
16823.693 13
16824.309 21
16824.925 10
16825.541 7
16826.157 17
16826.773 9
16827.389 12
16828.005 14
16828.622 10
16829.238 12
16829.854 10
16830.470 8
16831.086 8
16831.702 14
16832.319 11
16832.935 14
16833.551 11
16834.167 6
16834.784 4
16835.400 7
16836.016 9
16836.632 8
16837.249 5
16837.865 9
16838.481 6
16839.098 14
16839.714 18
16840.330 19
16840.947 16
16841.563 23
16842.179 17
16842.796 17
16843.412 16
16844.029 24
16844.645 20
16845.262 20
16845.878 19
16846.495 13
16847.111 18
16847.728 20
16848.344 16
16848.961 15
16849.577 20
16850.194 21
16850.810 18
16851.427 14
16852.043 20
16852.660 16
16853.276 15
16853.893 15
16854.510 12
16855.126 11
16855.743 18
16856.360 21
16856.976 23
16857.593 30
16858.210 25
16858.826 19
16859.443 22
16860.060 16
16860.676 21
16861.293 15
16861.910 12
16862.527 17
16863.143 28
16863.760 32
16864.377 34
16864.994 33
16865.611 30
16866.227 35
16866.844 34
16867.461 27
16868.078 31
16868.695 32
16869.312 36
16869.929 25
16870.546 32
16871.162 35
16871.779 33
16872.396 42
16873.013 40
16873.630 43
16874.247 44
16874.864 60
16875.481 45
16876.098 45
16876.715 49
16877.332 60
16877.949 57
16878.566 54
16879.183 41
16879.801 40
16880.418 40
16881.035 42
16881.652 50
16882.269 43
16882.886 42
16883.503 63
16884.120 57
16884.738 51
16885.355 55
16885.972 54
16886.589 61
16887.206 55
16887.824 48
16888.441 64
16889.058 83
16889.675 101
16890.293 115
16890.910 98
16891.527 88
16892.144 92
16892.762 100
16893.379 99
16893.996 95
16894.614 96
16895.231 102
16895.848 101
16896.466 92
16897.083 98
16897.701 106
16898.318 131
16898.935 125
16899.553 114
16900.170 127
16900.788 144
16901.405 143
16902.023 144
16902.640 133
16903.258 143
16903.875 122
16904.493 122
16905.110 141
16905.728 152
16906.345 147
16906.963 139
16907.581 163
16908.198 178
16908.816 197
16909.433 179
16910.051 185
16910.669 179
16911.286 155
16911.904 169
16912.522 163
16913.139 206
16913.757 233
16914.375 237
16914.993 236
16915.610 244
16916.228 248
16916.846 250
16917.464 230
16918.081 229
16918.699 260
16919.317 268
16919.935 279
16920.552 266
16921.170 278
16921.788 296
16922.406 307
16923.024 333
16923.642 375
16924.260 423
16924.878 422
16925.495 445
16926.113 461
16926.731 461
16927.349 507
16927.967 542
16928.585 598
16929.203 626
16929.821 626
16930.439 623
16931.057 723
16931.675 791
16932.293 844
16932.911 865
16933.529 845
16934.147 883
16934.765 934
16935.384 965
16936.002 1001
16936.620 1087
16937.238 1141
16937.856 1221
16938.474 1306
16939.092 1401
16939.711 1448
16940.329 1530
16940.947 1641
16941.565 1755
16942.183 1869
16942.802 2031
16943.420 2190
16944.038 2336
16944.656 2502
16945.275 2528
16945.893 2615
16946.511 2750
16947.129 2836
16947.748 2947
16948.366 3176
16948.984 3340
16949.603 3410
16950.221 3551
16950.840 3607
16951.458 3688
16952.076 3714
16952.695 3685
16953.313 3699
16953.932 3638
16954.550 3628
16955.168 3519
16955.787 3267
16956.405 3131
16957.024 3019
16957.642 2951
16958.261 2853
16958.879 2673
16959.498 2529
16960.116 2341
16960.735 2159
16961.354 1942
16961.972 1808
16962.591 1682
16963.209 1547
16963.828 1423
16964.447 1318
16965.065 1177
16965.684 1041
16966.303 942
16966.921 894
16967.540 845
16968.159 734
16968.777 678
16969.396 666
16970.015 591
16970.633 541
16971.252 485
16971.871 490
16972.490 474
16973.108 453
16973.727 407
16974.346 383
16974.965 313
16975.584 302
16976.203 287
16976.821 264
16977.440 256
16978.059 256
16978.678 250
16979.297 242
16979.916 285
16980.535 260
16981.154 257
16981.773 220
16982.392 218
16983.010 202
16983.629 197
16984.248 185
16984.867 188
16985.486 159
16986.105 137
16986.724 151
16987.344 184
16987.963 178
16988.582 168
16989.201 170
16989.820 198
16990.439 190
16991.058 189
16991.677 178
16992.296 160
16992.915 166
16993.535 168
16994.154 156
16994.773 152
16995.392 134
16996.011 140
16996.630 152
16997.250 124
16997.869 151
16998.488 137
16999.107 147
16999.727 129
17000.346 127
17000.965 106
17001.585 105
17002.204 111
17002.823 109
17003.442 123
17004.062 102
17004.681 101
17005.301 86
17005.920 95
17006.539 87
17007.159 94
17007.778 78
17008.398 102
17009.017 111
17009.636 107
17010.256 102
17010.875 87
17011.495 74
17012.114 57
17012.734 51
17013.353 50
17013.973 65
17014.592 69
17015.212 61
17015.831 64
17016.451 74
17017.071 46
17017.690 58
17018.310 85
17018.929 73
17019.549 53
17020.169 45
17020.788 51
17021.408 55
17022.028 54
17022.647 55
17023.267 53
17023.887 42
17024.506 34
17025.126 43
17025.746 28
17026.366 30
17026.985 23
17027.605 23
17028.225 37
17028.845 48
17029.465 50
17030.084 45
17030.704 47
17031.324 43
17031.944 35
17032.564 35
17033.184 39
17033.804 48
17034.423 37
17035.043 53
17035.663 50
17036.283 46
17036.903 53
17037.523 51
17038.143 62
17038.763 55
17039.383 42
17040.003 44
17040.623 27
17041.243 31
17041.863 27
17042.483 27
17043.103 23
17043.723 22
17044.343 26
17044.963 29
17045.584 29
17046.204 26
17046.824 30
17047.444 22
17048.064 28
17048.684 24
17049.304 18
17049.925 20
17050.545 32
17051.165 32
17051.785 27
17052.405 23
17053.026 34
17053.646 37
17054.266 43
17054.886 32
17055.507 22
17056.127 23
17056.747 23
17057.368 43
17057.988 26
17058.608 17
17059.229 23
17059.849 25
17060.469 22
17061.090 28
17061.710 23
17062.330 19
17062.951 26
17063.571 30
17064.192 38
17064.812 35
17065.433 35
17066.053 31
17066.674 26
17067.294 19
17067.915 18
17068.535 20
17069.156 24
17069.776 24
17070.397 21
17071.017 32
17071.638 29
17072.258 28
17072.879 34
17073.500 39
17074.120 31
17074.741 27
17075.362 29
17075.982 34
17076.603 36
17077.224 30
17077.844 19
17078.465 27
17079.086 31
17079.706 29
17080.327 22
17080.948 25
17081.569 31
17082.189 28
17082.810 26
17083.431 28
17084.052 25
17084.672 24
17085.293 28
17085.914 30
17086.535 29
17087.156 28
17087.777 30
17088.398 30
17089.018 20
17089.639 30
17090.260 31
17090.881 25
17091.502 21
17092.123 27
17092.744 23
17093.365 20
17093.986 19
17094.607 23
17095.228 27
17095.849 28
17096.470 27
17097.091 23
17097.712 32
17098.333 37
17098.954 34
17099.575 32
17100.196 33
17100.817 32
17101.439 31
17102.060 28
17102.681 37
17103.302 37
17103.923 26
17104.544 25
17105.166 29
17105.787 36
17106.408 28
17107.029 25
17107.650 43
17108.272 25
17108.893 41
17109.514 39
17110.135 44
17110.757 33
17111.378 45
17111.999 44
17112.621 36
17113.242 36
17113.863 40
17114.485 46
17115.106 35
17115.727 39
17116.349 39
17116.970 39
17117.592 33
17118.213 42
17118.834 41
17119.456 49
17120.077 44
17120.699 45
17121.320 42
17121.942 44
17122.563 44
17123.185 45
17123.806 49
17124.428 43
17125.049 50
17125.671 62
17126.292 67
17126.914 69
17127.536 51
17128.157 48
17128.779 54
17129.400 48
17130.022 44
17130.644 54
17131.265 54
17131.887 49
17132.509 33
17133.130 38
17133.752 36
17134.374 43
17134.996 49
17135.617 52
17136.239 59
17136.861 68
17137.483 72
17138.104 65
17138.726 58
17139.348 65
17139.970 71
17140.592 84
17141.213 94
17141.835 77
17142.457 91
17143.079 86
17143.701 106
17144.323 126
17144.945 102
17145.567 97
17146.188 75
17146.810 81
17147.432 88
17148.054 79
17148.676 93
17149.298 102
17149.920 102
17150.542 105
17151.164 112
17151.786 107
17152.408 100
17153.030 105
17153.652 116
17154.275 121
17154.897 124
17155.519 110
17156.141 120
17156.763 114
17157.385 97
17158.007 113
17158.629 131
17159.251 114
17159.874 127
17160.496 106
17161.118 110
17161.740 115
17162.362 115
17162.985 117
17163.607 128
17164.229 130
17164.851 134
17165.474 95
17166.096 96
17166.718 99
17167.341 103
17167.963 95
17168.585 94
17169.208 101
17169.830 105
17170.452 82
17171.075 79
17171.697 79
17172.320 92
17172.942 85
17173.564 71
17174.187 61
17174.809 71
17175.432 64
17176.054 61
17176.677 61
17177.299 50
17177.922 49
17178.544 46
17179.167 57
17179.789 63
17180.412 65
17181.034 51
17181.657 48
17182.279 31
17182.902 39
17183.525 50
17184.147 47
17184.770 49
17185.393 43
17186.015 44
17186.638 26
17187.260 30
17187.883 27
17188.506 25
17189.129 25
17189.751 26
17190.374 21
17190.997 29
17191.619 25
17192.242 26
17192.865 19
17193.488 22
17194.111 21
17194.733 17
17195.356 16
17195.979 19
17196.602 22
17197.225 25
17197.848 24
17198.470 17
17199.093 30
17199.716 32
17200.339 25
17200.962 24
17201.585 22
17202.208 29
17202.831 30
17203.454 24
17204.077 26
17204.700 19
17205.323 18
17205.946 23
17206.569 23
17207.192 22
17207.815 14
17208.438 10
17209.061 15
17209.684 14
17210.307 16
17210.930 16
17211.553 20
17212.177 18
17212.800 20
17213.423 13
17214.046 8
17214.669 15
17215.292 14
17215.916 12
17216.539 20
17217.162 14
17217.785 14
17218.408 17
17219.032 19
17219.655 17
17220.278 13
17220.901 13
17221.525 16
17222.148 8
17222.771 11
17223.395 18
17224.018 16
17224.641 22
17225.265 17
17225.888 8
17226.511 16
17227.135 20
17227.758 14
17228.382 14
17229.005 21
17229.629 15
17230.252 19
17230.875 20
17231.499 19
17232.122 12
17232.746 10
17233.369 14
17233.993 11
17234.616 12
17235.240 11
17235.864 6
17236.487 11
17237.111 7
17237.734 8
17238.358 14
17238.981 11
17239.605 10
17240.229 15
17240.852 20
17241.476 26
17242.100 17
17242.723 12
17243.347 13
17243.971 14
17244.594 6
17245.218 5
17245.842 13
17246.466 19
17247.089 11
17247.713 11
17248.337 10
17248.961 10
17249.584 9
17250.208 10
17250.832 7
17251.456 14
17252.080 9
17252.704 4
17253.327 9
17253.951 11
17254.575 11
17255.199 11
17255.823 10
17256.447 17
17257.071 18
17257.695 9
17258.319 9
17258.943 6
17259.567 5
17260.191 5
17260.815 15
17261.439 19
17262.063 16
17262.687 11
17263.311 10
17263.935 9
17264.559 20
17265.183 15
17265.807 13
17266.431 11
17267.055 17
17267.680 15
17268.304 8
17268.928 9
17269.552 10
17270.176 11
17270.800 10
17271.424 16
17272.049 6
17272.673 3
17273.297 8
17273.921 4
17274.546 5
17275.170 4
17275.794 16
17276.418 16
17277.043 7
17277.667 6
17278.291 5
17278.916 5
17279.540 5
17280.164 6
17280.789 6
17281.413 6
17282.037 10
17282.662 12
17283.286 8
17283.911 13
17284.535 18
17285.160 18
17285.784 20
17286.409 20
17287.033 15
17287.657 14
17288.282 8
17288.906 12
17289.531 26
17290.156 17
17290.780 8
17291.405 10
17292.029 5
17292.654 3
17293.278 13
17293.903 13
17294.528 15
17295.152 20
17295.777 18
17296.401 7
17297.026 10
17297.651 13
17298.275 7
17298.900 4
17299.525 9
17300.150 12
17300.774 8
17301.399 12
17302.024 19
17302.649 12
17303.273 9
17303.898 4
17304.523 6
17305.148 5
17305.772 5
17306.397 7
17307.022 6
17307.647 1
17308.272 5
17308.897 13
17309.522 13
17310.146 14
17310.771 11
17311.396 10
17312.021 10
17312.646 14
17313.271 10
17313.896 13
17314.521 12
17315.146 17
17315.771 16
17316.396 23
17317.021 22
17317.646 17
17318.271 9
17318.896 8
17319.521 4
17320.146 5
17320.771 7
17321.396 9
17322.022 6
17322.647 4
17323.272 3
17323.897 8
17324.522 16
17325.147 9
17325.772 7
17326.398 6
17327.023 7
17327.648 10
17328.273 13
17328.898 4
17329.524 9
17330.149 11
17330.774 10
17331.400 13
17332.025 12
17332.650 9
17333.275 7
17333.901 3
17334.526 8
17335.151 13
17335.777 11
17336.402 10
17337.027 6
17337.653 9
17338.278 9
17338.904 17
17339.529 13
17340.155 9
17340.780 17
17341.405 16
17342.031 13
17342.656 23
17343.282 23
17343.907 15
17344.533 18
17345.158 13
17345.784 15
17346.409 15
17347.035 18
17347.661 21
17348.286 17
17348.912 14
17349.537 11
17350.163 16
17350.789 13
17351.414 8
17352.040 20
17352.666 33
17353.291 27
17353.917 21
17354.543 17
17355.168 11
17355.794 8
17356.420 14
17357.046 10
17357.671 11
17358.297 20
17358.923 15
17359.549 8
17360.174 19
17360.800 19
17361.426 12
17362.052 12
17362.678 10
17363.304 14
17363.929 9
17364.555 13
17365.181 15
17365.807 9
17366.433 11
17367.059 11
17367.685 9
17368.311 8
17368.937 6
17369.563 8
17370.189 5
17370.815 10
17371.441 8
17372.067 14
17372.693 10
17373.319 10
17373.945 10
17374.571 5
17375.197 22
17375.823 20
17376.449 18
17377.075 15
17377.701 15
17378.327 15
17378.953 6
17379.580 4
17380.206 8
17380.832 17
17381.458 17
17382.084 19
17382.710 13
17383.337 8
17383.963 5
17384.589 5
17385.215 10
17385.842 11
17386.468 11
17387.094 14
17387.720 16
17388.347 11
17388.973 6
17389.599 6
17390.226 5
17390.852 8
17391.478 14
17392.105 21
17392.731 10
17393.358 11
17393.984 8
17394.610 12
17395.237 11
17395.863 12
17396.490 13
17397.116 13
17397.743 15
17398.369 14
17398.996 4
17399.622 8
17400.249 12
17400.875 16
17401.502 11
17402.128 8
17402.755 11
17403.381 15
17404.008 12
17404.635 6
17405.261 11
17405.888 15
17406.514 15
17407.141 7
17407.768 9
17408.394 8
17409.021 4
17409.648 2
17410.274 4
17410.901 8
17411.528 5
17412.155 7
17412.781 5
17413.408 6
17414.035 5
17414.662 5
17415.288 8
17415.915 11
17416.542 4
17417.169 10
17417.796 5
17418.423 7
17419.049 5
17419.676 4
17420.303 8
17420.930 15
17421.557 8
17422.184 5
17422.811 4
17423.438 5
17424.065 9
17424.692 6
17425.319 10
17425.946 9
17426.573 9
17427.200 8
17427.827 7
17428.454 6
17429.081 7
17429.708 6
17430.335 8
17430.962 6
17431.589 11
17432.216 9
17432.843 6
17433.470 7
17434.097 7
17434.724 9
17435.352 3
17435.979 4
17436.606 3
17437.233 4
17437.860 5
17438.487 7
17439.115 10
17439.742 7
17440.369 7
17440.996 10
17441.624 10
17442.251 12
17442.878 16
17443.505 12
17444.133 9
17444.760 9
17445.387 11
17446.015 16
17446.642 15
17447.269 14
17447.897 12
17448.524 6
17449.152 5
17449.779 9
17450.406 9
17451.034 6
17451.661 4
17452.289 4
17452.916 8
17453.544 13
17454.171 8
17454.799 10
17455.426 9
17456.054 7
17456.681 8
17457.309 11
17457.936 7
17458.564 8
17459.192 9
17459.819 6
17460.447 4
17461.074 5
17461.702 3
17462.330 9
17462.957 11
17463.585 17
17464.213 15
17464.840 9
17465.468 6
17466.096 10
17466.723 11
17467.351 13
17467.979 12
17468.606 5
17469.234 8
17469.862 10
17470.490 6
17471.118 10
17471.745 14
17472.373 11
17473.001 10
17473.629 7
17474.257 11
17474.885 6
17475.512 10
17476.140 14
17476.768 10
17477.396 14
17478.024 9
17478.652 15
17479.280 23
17479.908 21
17480.536 15
17481.164 7
17481.792 6
17482.420 13
17483.048 11
17483.676 9
17484.304 11
17484.932 8
17485.560 15
17486.188 25
17486.816 14
17487.444 14
17488.072 10
17488.700 8
17489.328 6
17489.957 7
17490.585 4
17491.213 7
17491.841 12
17492.469 10
17493.097 8
17493.726 3
17494.354 0
17494.982 6
17495.610 7
17496.238 6
17496.867 2
17497.495 9
17498.123 11
17498.752 8
17499.380 14
17500.008 8
17500.636 6
17501.265 15
17501.893 11
17502.521 5
17503.150 16
17503.778 14
17504.407 9
17505.035 4
17505.663 12
17506.292 16
17506.920 11
17507.549 6
17508.177 4
17508.806 2
17509.434 2
17510.063 5
17510.691 8
17511.320 11
17511.948 14
17512.577 6
17513.205 4
17513.834 8
17514.462 11
17515.091 16
17515.720 11
17516.348 13
17516.977 15
17517.605 14
17518.234 7
17518.863 3
17519.491 8
17520.120 8
17520.749 6
17521.377 7
17522.006 9
17522.635 6
17523.264 5
17523.892 6
17524.521 8
17525.150 6
17525.779 4
17526.407 4
17527.036 8
17527.665 5
17528.294 6
17528.923 4
17529.551 5
17530.180 5
17530.809 6
17531.438 7
17532.067 5
17532.696 9
17533.325 9
17533.954 4
17534.583 0
17535.211 5
17535.840 9
17536.469 12
17537.098 13
17537.727 18
17538.356 9
17538.985 8
17539.614 7
17540.243 7
17540.872 7
17541.501 6
17542.131 5
17542.760 4
17543.389 6
17544.018 5
17544.647 8
17545.276 9
17545.905 4
17546.534 10
17547.163 11
17547.793 8
17548.422 6
17549.051 11
17549.680 8
17550.309 7
17550.939 11
17551.568 10
17552.197 6
17552.826 10
17553.456 6
17554.085 4
17554.714 5
17555.344 6
17555.973 7
17556.602 5
17557.231 4
17557.861 2
17558.490 2
17559.120 3
17559.749 3
17560.378 3
17561.008 7
17561.637 11
17562.267 6
17562.896 1
17563.525 0
17564.155 3
17564.784 8
17565.414 2
17566.043 13
17566.673 11
17567.302 2
17567.932 5
17568.561 2
17569.191 5
17569.821 7
17570.450 4
17571.080 5
17571.709 6
17572.339 10
17572.969 9
17573.598 7
17574.228 8
17574.857 8
17575.487 8
17576.117 9
17576.746 12
17577.376 8
17578.006 3
17578.636 8
17579.265 10
17579.895 12
17580.525 4
17581.155 5
17581.784 9
17582.414 11
17583.044 5
17583.674 6
17584.304 5
17584.933 6
17585.563 4
17586.193 13
17586.823 14
17587.453 14
17588.083 25
17588.713 33
17589.343 18
17589.972 14
17590.602 9
17591.232 5
17591.862 9
17592.492 10
17593.122 3
17593.752 5
17594.382 5
17595.012 12
17595.642 9
17596.272 10
17596.902 11
17597.532 9
17598.162 5
17598.793 3
17599.423 5
17600.053 7
17600.683 6
17601.313 2
17601.943 5
17602.573 10
17603.203 7
17603.834 4
17604.464 7
17605.094 13
17605.724 9
17606.354 15
17606.985 15
17607.615 13
17608.245 8
17608.875 7
17609.506 7
17610.136 9
17610.766 12
17611.397 6
17612.027 1
17612.657 3
17613.287 5
17613.918 9
17614.548 10
17615.179 4
17615.809 10
17616.439 12
17617.070 8
17617.700 8
17618.331 14
17618.961 10
17619.592 7
17620.222 6
17620.852 9
17621.483 9
17622.113 7
17622.744 11
17623.374 12
17624.005 11
17624.636 4
17625.266 13
17625.897 4
17626.527 1
17627.158 5
17627.788 3
17628.419 5
17629.050 8
17629.680 15
17630.311 16
17630.942 19
17631.572 13
17632.203 6
17632.834 8
17633.464 4
17634.095 2
17634.726 2
17635.356 11
17635.987 7
17636.618 6
17637.249 4
17637.880 10
17638.510 7
17639.141 7
17639.772 14
17640.403 7
17641.034 13
17641.664 12
17642.295 11
17642.926 9
17643.557 6
17644.188 3
17644.819 7
17645.450 7
17646.081 8
17646.712 3
17647.343 9
17647.974 6
17648.604 6
17649.235 6
17649.866 5
17650.497 9
17651.128 2
17651.760 1
17652.391 4
17653.022 8
17653.653 14
17654.284 16
17654.915 14
17655.546 1
17656.177 3
17656.808 12
17657.439 13
17658.070 13
17658.702 9
17659.333 1
17659.964 4
17660.595 16
17661.226 9
17661.857 6
17662.489 8
17663.120 5
17663.751 3
17664.382 3
17665.014 7
17665.645 14
17666.276 18
17666.908 7
17667.539 16
17668.170 13
17668.802 10
17669.433 6
17670.064 7
17670.696 12
17671.327 15
17671.958 8
17672.590 6
17673.221 3
17673.853 7
17674.484 13
17675.115 14
17675.747 13
17676.378 5
17677.010 8
17677.641 10
17678.273 7
17678.904 8
17679.536 4
17680.167 9
17680.799 8
17681.431 9
17682.062 10
17682.694 4
17683.325 2
17683.957 1
17684.588 6
17685.220 8
17685.852 11
17686.483 9
17687.115 9
17687.747 11
17688.378 7
17689.010 4
17689.642 4
17690.273 3
17690.905 7
17691.537 3
17692.169 4
17692.800 6
17693.432 1
17694.064 7
17694.696 11
17695.328 9
17695.959 9
17696.591 10
17697.223 8
17697.855 3
17698.487 4
17699.119 9
17699.751 10
17700.382 5
17701.014 5
17701.646 3
17702.278 7
17702.910 11
17703.542 11
17704.174 5
17704.806 7
17705.438 10
17706.070 10
17706.702 9
17707.334 11
17707.966 9
17708.598 13
17709.230 10
17709.862 13
17710.494 8
17711.126 11
17711.759 9
17712.391 11
17713.023 3
17713.655 9
17714.287 7
17714.919 12
17715.551 13
17716.184 13
17716.816 14
17717.448 8
17718.080 5
17718.712 4
17719.345 7
17719.977 11
17720.609 10
17721.241 6
17721.874 4
17722.506 11
17723.138 9
17723.771 3
17724.403 3
17725.035 3
17725.668 7
17726.300 5
17726.932 8
17727.565 6
17728.197 12
17728.829 7
17729.462 5
17730.094 8
17730.727 2
17731.359 7
17731.992 7
17732.624 11
17733.257 7
17733.889 7
17734.522 9
17735.154 16
17735.787 9
17736.419 7
17737.052 8
17737.684 11
17738.317 7
17738.949 6
17739.582 7
17740.215 8
17740.847 6
17741.480 5
17742.112 7
17742.745 8
17743.378 7
17744.010 10
17744.643 17
17745.276 11
17745.909 11
17746.541 12
17747.174 13
17747.807 17
17748.440 6
17749.072 13
17749.705 8
17750.338 6
17750.971 7
17751.603 12
17752.236 12
17752.869 11
17753.502 6
17754.135 5
17754.768 2
17755.401 3
17756.033 5
17756.666 16
17757.299 12
17757.932 10
17758.565 17
17759.198 17
17759.831 11
17760.464 7
17761.097 8
17761.730 9
17762.363 6
17762.996 7
17763.629 4
17764.262 2
17764.895 8
17765.528 7
17766.161 8
17766.794 11
17767.427 9
17768.060 13
17768.694 9
17769.327 6
17769.960 8
17770.593 7
17771.226 8
17771.859 13
17772.492 6
17773.126 9
17773.759 6
17774.392 5
17775.025 5
17775.659 8
17776.292 5
17776.925 2
17777.558 4
17778.192 3
17778.825 5
17779.458 5
17780.092 6
17780.725 11
17781.358 12
17781.992 5
17782.625 3
17783.258 6
17783.892 9
17784.525 6
17785.158 10
17785.792 14
17786.425 4
17787.059 10
17787.692 8
17788.326 10
17788.959 13
17789.593 5
17790.226 10
17790.860 10
17791.493 16
17792.127 11
17792.760 5
17793.394 7
17794.027 14
17794.661 8
17795.294 8
17795.928 13
17796.562 9
17797.195 8
17797.829 7
17798.463 12
17799.096 8
17799.730 11
17800.364 5
17800.997 9
17801.631 7
17802.265 8
17802.898 6
17803.532 3
17804.166 12
17804.800 10
17805.433 8
17806.067 13
17806.701 7
17807.335 3
17807.969 4
17808.602 5
17809.236 9
17809.870 11
17810.504 6
17811.138 7
17811.772 10
17812.406 8
17813.040 6
17813.673 7
17814.307 7
17814.941 9
17815.575 4
17816.209 1
17816.843 4
17817.477 6
17818.111 11
17818.745 7
17819.379 7
17820.013 2
17820.647 3
17821.281 10
17821.915 21
17822.549 12
17823.183 10
17823.818 15
17824.452 11
17825.086 7
17825.720 8
17826.354 16
17826.988 14
17827.622 14
17828.257 16
17828.891 11
17829.525 6
17830.159 8
17830.793 5
17831.428 6
17832.062 10
17832.696 7
17833.330 7
17833.965 9
17834.599 12
17835.233 4
17835.868 7
17836.502 3
17837.136 2
17837.771 4
17838.405 5
17839.039 3
17839.674 8
17840.308 8
17840.942 5
17841.577 14
17842.211 11
17842.846 18
17843.480 8
17844.115 12
17844.749 14
17845.384 8
17846.018 10
17846.653 7
17847.287 4
17847.922 2
17848.556 8
17849.191 9
17849.825 8
17850.460 9
17851.094 16
17851.729 7
17852.364 4
17852.998 4
17853.633 4
17854.267 7
17854.902 15
17855.537 13
17856.171 10
17856.806 14
17857.441 11
17858.075 9
17858.710 11
17859.345 13
17859.980 3
17860.614 0
17861.249 2
17861.884 2
17862.519 6
17863.153 7
17863.788 11
17864.423 9
17865.058 7
17865.693 5
17866.328 9
17866.962 8
17867.597 11
17868.232 6
17868.867 7
17869.502 16
17870.137 17
17870.772 10
17871.407 8
17872.042 6
17872.677 7
17873.312 7
17873.947 6
17874.582 5
17875.217 9
17875.852 15
17876.487 10
17877.122 10
17877.757 3
17878.392 7
17879.027 10
17879.662 4
17880.297 5
17880.932 4
17881.567 8
17882.203 7
17882.838 7
17883.473 10
17884.108 6
17884.743 5
17885.378 7
17886.014 5
17886.649 10
17887.284 6
17887.919 3
17888.554 8
17889.190 4
17889.825 12
17890.460 9
17891.096 7
17891.731 8
17892.366 4
17893.002 6
17893.637 7
17894.272 4
17894.908 5
17895.543 2
17896.178 5
17896.814 6
17897.449 10
17898.085 9
17898.720 3
17899.355 6
17899.991 5
17900.626 6
17901.262 9
17901.897 10
17902.533 2
17903.168 5
17903.804 5
17904.439 12
17905.075 14
17905.710 5
17906.346 2
17906.981 8
17907.617 6
17908.253 3
17908.888 6
17909.524 8
17910.160 9
17910.795 8
17911.431 7
17912.066 13
17912.702 12
17913.338 9
17913.974 9
17914.609 12
17915.245 7
17915.881 5
17916.516 6
17917.152 8
17917.788 5
17918.424 7
17919.059 9
17919.695 7
17920.331 6
17920.967 10
17921.603 8
17922.239 9
17922.874 13
17923.510 8
17924.146 6
17924.782 5
17925.418 8
17926.054 8
17926.690 9
17927.326 13
17927.962 9
17928.598 3
17929.234 3
17929.870 5
17930.506 4
17931.142 5
17931.778 7
17932.414 8
17933.050 9
17933.686 4
17934.322 6
17934.958 7
17935.594 8
17936.230 5
17936.866 4
17937.502 7
17938.138 9
17938.774 3
17939.411 7
17940.047 9
17940.683 6
17941.319 7
17941.955 5
17942.592 11
17943.228 6
17943.864 4
17944.500 12
17945.136 5
17945.773 17
17946.409 13
17947.045 5
17947.682 6
17948.318 5
17948.954 6
17949.590 5
17950.227 1
17950.863 3
17951.500 4
17952.136 0
17952.772 4
17953.409 6
17954.045 15
17954.682 9
17955.318 5
17955.954 4
17956.591 7
17957.227 15
17957.864 16
17958.500 7
17959.137 9
17959.773 8
17960.410 4
17961.046 7
17961.683 14
17962.319 7
17962.956 6
17963.593 12
17964.229 9
17964.866 7
17965.502 5
17966.139 7
17966.776 9
17967.412 4
17968.049 17
17968.686 16
17969.322 10
17969.959 11
17970.596 3
17971.232 3
17971.869 5
17972.506 7
17973.143 8
17973.779 6
17974.416 4
17975.053 3
17975.690 10
17976.326 10
17976.963 9
17977.600 7
17978.237 5
17978.874 15
17979.511 11
17980.147 7
17980.784 7
17981.421 7
17982.058 4
17982.695 8
17983.332 6
17983.969 8
17984.606 6
17985.243 6
17985.880 9
17986.517 11
17987.154 13
17987.791 14
17988.428 6
17989.065 7
17989.702 10
17990.339 11
17990.976 18
17991.613 9
17992.250 3
17992.887 8
17993.524 9
17994.161 7
17994.799 3
17995.436 5
17996.073 4
17996.710 6
17997.347 5
17997.984 14
17998.622 15
17999.259 18
17999.896 13
18000.533 8
18001.170 8
18001.808 10
18002.445 8
18003.082 13
18003.720 10
18004.357 4
18004.994 3
18005.631 4
18006.269 5
18006.906 7
18007.544 13
18008.181 12
18008.818 4
18009.456 5
18010.093 4
18010.730 10
18011.368 4
18012.005 6
18012.643 8
18013.280 8
18013.918 15
18014.555 10
18015.193 6
18015.830 5
18016.468 3
18017.105 6
18017.743 4
18018.380 7
18019.018 11
18019.655 11
18020.293 12
18020.931 8
18021.568 10
18022.206 7
18022.843 12
18023.481 10
18024.119 6
18024.756 3
18025.394 9
18026.032 7
18026.669 14
18027.307 9
18027.945 7
18028.583 4
18029.220 4
18029.858 6
18030.496 10
18031.134 10
18031.771 6
18032.409 5
18033.047 7
18033.685 11
18034.323 9
18034.960 8
18035.598 8
18036.236 17
18036.874 17
18037.512 9
18038.150 11
18038.788 7
18039.426 8
18040.064 9
18040.701 8
18041.339 11
18041.977 8
18042.615 7
18043.253 8
18043.891 4
18044.529 9
18045.167 5
18045.805 4
18046.443 5
18047.081 10
18047.720 3
18048.358 6
18048.996 8
18049.634 6
18050.272 15
18050.910 15
18051.548 9
18052.186 3
18052.824 4
18053.463 8
18054.101 7
18054.739 14
18055.377 13
18056.015 16
18056.654 15
18057.292 16
18057.930 15
18058.568 6
18059.207 11
18059.845 7
18060.483 2
18061.122 6
18061.760 7
18062.398 5
18063.036 6
18063.675 5
18064.313 8
18064.952 10
18065.590 8
18066.228 10
18066.867 8
18067.505 1
18068.144 10
18068.782 12
18069.420 11
18070.059 3
18070.697 13
18071.336 15
18071.974 9
18072.613 8
18073.251 5
18073.890 6
18074.528 4
18075.167 5
18075.806 7
18076.444 8
18077.083 10
18077.721 7
18078.360 5
18078.999 7
18079.637 8
18080.276 5
18080.914 7
18081.553 2
18082.192 5
18082.830 10
18083.469 8
18084.108 11
18084.747 10
18085.385 9
18086.024 11
18086.663 22
18087.302 21
18087.940 18
18088.579 21
18089.218 11
18089.857 13
18090.496 7
18091.134 8
18091.773 7
18092.412 8
18093.051 6
18093.690 4
18094.329 6
18094.968 2
18095.607 8
18096.245 7
18096.884 7
18097.523 5
18098.162 9
18098.801 5
18099.440 6
18100.079 8
18100.718 7
18101.357 6
18101.996 8
18102.635 11
18103.274 3
18103.913 2
18104.552 6
18105.192 5
18105.831 7
18106.470 4
18107.109 8
18107.748 8
18108.387 2
18109.026 2
18109.665 13
18110.305 13
18110.944 11
18111.583 14
18112.222 10
18112.861 9
18113.501 9
18114.140 11
18114.779 13
18115.418 10
18116.058 9
18116.697 5
18117.336 5
18117.975 1
18118.615 8
18119.254 4
18119.893 2
18120.533 2
18121.172 2
18121.812 8
18122.451 5
18123.090 6
18123.730 6
18124.369 6
18125.009 8
18125.648 5
18126.287 10
18126.927 10
18127.566 8
18128.206 8
18128.845 5
18129.485 6
18130.124 5
18130.764 3
18131.403 2
18132.043 4
18132.683 7
18133.322 9
18133.962 5
18134.601 9
18135.241 9
18135.881 12
18136.520 14
18137.160 13
18137.800 16
18138.439 17
18139.079 13
18139.719 13
18140.358 18
18140.998 12
18141.638 13
18142.277 17
18142.917 11
18143.557 6
18144.197 6
18144.836 10
18145.476 13
18146.116 11
18146.756 10
18147.396 7
18148.036 9
18148.675 7
18149.315 9
18149.955 6
18150.595 6
18151.235 2
18151.875 11
18152.515 9
18153.155 10
18153.795 21
18154.434 21
18155.074 16
18155.714 13
18156.354 29
18156.994 17
18157.634 14
18158.274 20
18158.914 21
18159.554 12
18160.195 9
18160.835 15
18161.475 16
18162.115 8
18162.755 9
18163.395 6
18164.035 4
18164.675 7
18165.315 5
18165.955 10
18166.596 9
18167.236 10
18167.876 6
18168.516 10
18169.156 9
18169.797 13
18170.437 6
18171.077 17
18171.717 13
18172.358 18
18172.998 11
18173.638 10
18174.278 4
18174.919 7
18175.559 12
18176.199 13
18176.840 16
18177.480 11
18178.120 14
18178.761 12
18179.401 10
18180.042 7
18180.682 8
18181.322 5
18181.963 6
18182.603 4
18183.244 7
18183.884 4
18184.525 8
18185.165 15
18185.806 14
18186.446 9
18187.087 15
18187.727 17
18188.368 22
18189.008 16
18189.649 13
18190.290 12
18190.930 7
18191.571 3
18192.211 19
18192.852 17
18193.493 15
18194.133 17
18194.774 11
18195.415 10
18196.055 11
18196.696 12
18197.337 6
18197.977 8
18198.618 8
18199.259 24
18199.900 25
18200.540 16
18201.181 16
18201.822 18
18202.463 11
18203.104 16
18203.744 15
18204.385 12
18205.026 17
18205.667 20
18206.308 16
18206.949 9
18207.589 11
18208.230 6
18208.871 8
18209.512 12
18210.153 12
18210.794 10
18211.435 8
18212.076 8
18212.717 5
18213.358 7
18213.999 12
18214.640 18
18215.281 29
18215.922 24
18216.563 13
18217.204 11
18217.845 15
18218.486 17
18219.127 13
18219.768 14
18220.410 15
18221.051 16
18221.692 5
18222.333 11
18222.974 6
18223.615 7
18224.256 21
18224.898 25
18225.539 21
18226.180 16
18226.821 20
18227.462 10
18228.104 11
18228.745 14
18229.386 10
18230.028 10
18230.669 20
18231.310 24
18231.951 14
18232.593 5
18233.234 7
18233.875 13
18234.517 17
18235.158 13
18235.800 9
18236.441 17
18237.082 11
18237.724 21
18238.365 20
18239.007 20
18239.648 19
18240.289 19
18240.931 17
18241.572 19
18242.214 21
18242.855 20
18243.497 14
18244.138 12
18244.780 9
18245.422 9
18246.063 10
18246.705 11
18247.346 11
18247.988 7
18248.629 7
18249.271 11
18249.913 11
18250.554 10
18251.196 12
18251.838 10
18252.479 18
18253.121 7
18253.763 17
18254.404 17
18255.046 15
18255.688 12
18256.330 7
18256.971 8
18257.613 4
18258.255 7
18258.897 11
18259.539 6
18260.180 9
18260.822 17
18261.464 16
18262.106 15
18262.748 15
18263.390 15
18264.031 14
18264.673 15
18265.315 13
18265.957 15
18266.599 14
18267.241 12
18267.883 19
18268.525 22
18269.167 23
18269.809 16
18270.451 14
18271.093 13
18271.735 13
18272.377 5
18273.019 11
18273.661 6
18274.303 13
18274.945 14
18275.587 12
18276.229 11
18276.871 6
18277.513 8
18278.156 8
18278.798 10
18279.440 11
18280.082 14
18280.724 6
18281.366 14
18282.009 14
18282.651 17
18283.293 15
18283.935 14
18284.577 25
18285.220 18
18285.862 13
18286.504 9
18287.146 11
18287.789 8
18288.431 16
18289.073 11
18289.716 8
18290.358 13
18291.000 18
18291.643 15
18292.285 12
18292.928 10
18293.570 8
18294.212 20
18294.855 11
18295.497 8
18296.140 8
18296.782 15
18297.425 15
18298.067 11
18298.709 12
18299.352 12
18299.994 15
18300.637 23
18301.280 15
18301.922 18
18302.565 20
18303.207 11
18303.850 9
18304.492 30
18305.135 25
18305.778 18
18306.420 12
18307.063 14
18307.705 14
18308.348 12
18308.991 6
18309.633 6
18310.276 10
18310.919 4
18311.562 4
18312.204 6
18312.847 10
18313.490 9
18314.132 16
18314.775 21
18315.418 18
18316.061 17
18316.704 7
18317.346 10
18317.989 5
18318.632 3
18319.275 6
18319.918 17
18320.561 15
18321.204 17
18321.846 14
18322.489 14
18323.132 16
18323.775 17
18324.418 12
18325.061 10
18325.704 11
18326.347 16
18326.990 14
18327.633 9
18328.276 7
18328.919 9
18329.562 12
18330.205 23
18330.848 15
18331.491 9
18332.134 5
18332.777 7
18333.420 3
18334.064 6
18334.707 8
18335.350 16
18335.993 10
18336.636 13
18337.279 14
18337.922 8
18338.566 12
18339.209 9
18339.852 17
18340.495 16
18341.138 11
18341.782 13
18342.425 8
18343.068 16
18343.711 11
18344.355 4
18344.998 7
18345.641 14
18346.285 13
18346.928 15
18347.571 14
18348.215 14
18348.858 18
18349.501 12
18350.145 14
18350.788 9
18351.432 11
18352.075 11
18352.718 5
18353.362 8
18354.005 6
18354.649 10
18355.292 18
18355.936 11
18356.579 11
18357.223 12
18357.866 17
18358.510 14
18359.153 10
18359.797 9
18360.441 5
18361.084 13
18361.728 17
18362.371 10
18363.015 2
18363.659 4
18364.302 3
18364.946 11
18365.590 8
18366.233 6
18366.877 7
18367.521 12
18368.164 13
18368.808 19
18369.452 16
18370.095 9
18370.739 7
18371.383 8
18372.027 6
18372.670 12
18373.314 16
18373.958 11
18374.602 5
18375.246 5
18375.890 3
18376.533 18
18377.177 15
18377.821 9
18378.465 13
18379.109 14
18379.753 7
18380.397 10
18381.041 10
18381.685 9
18382.329 7
18382.973 5
18383.617 10
18384.260 13
18384.904 11
18385.548 17
18386.193 17
18386.837 18
18387.481 12
18388.125 13
18388.769 18
18389.413 6
18390.057 10
18390.701 10
18391.345 8
18391.989 6
18392.633 7
18393.277 9
18393.922 10
18394.566 10
18395.210 11
18395.854 13
18396.498 14
18397.143 13
18397.787 6
18398.431 15
18399.075 8
18399.720 6
18400.364 17
18401.008 12
18401.652 6
18402.297 6
18402.941 8
18403.585 11
18404.230 10
18404.874 8
18405.518 10
18406.163 11
18406.807 9
18407.451 15
18408.096 18
18408.740 13
18409.385 14
18410.029 19
18410.674 7
18411.318 16
18411.963 25
18412.607 24
18413.251 15
18413.896 4
18414.541 10
18415.185 7
18415.830 6
18416.474 6
18417.119 8
18417.763 11
18418.408 18
18419.052 15
18419.697 23
18420.342 8
18420.986 5
18421.631 13
18422.276 14
18422.920 14
18423.565 11
18424.210 11
18424.854 11
18425.499 14
18426.144 10
18426.788 12
18427.433 12
18428.078 11
18428.723 13
18429.367 12
18430.012 14
18430.657 9
18431.302 9
18431.947 5
18432.592 10
18433.236 7
18433.881 7
18434.526 8
18435.171 10
18435.816 10
18436.461 17
18437.106 20
18437.751 16
18438.396 15
18439.040 13
18439.685 13
18440.330 7
18440.975 12
18441.620 16
18442.265 13
18442.910 15
18443.555 10
18444.200 8
18444.845 18
18445.491 10
18446.136 11
18446.781 6
18447.426 12
18448.071 10
18448.716 12
18449.361 14
18450.006 16
18450.651 18
18451.297 20
18451.942 18
18452.587 16
18453.232 8
18453.877 14
18454.522 11
18455.168 9
18455.813 9
18456.458 12
18457.103 9
18457.749 6
18458.394 9
18459.039 4
18459.685 13
18460.330 13
18460.975 14
18461.621 15
18462.266 21
18462.911 26
18463.557 16
18464.202 17
18464.847 24
18465.493 18
18466.138 14
18466.784 5
18467.429 5
18468.075 8
18468.720 13
18469.366 18
18470.011 20
18470.657 15
18471.302 12
18471.948 15
18472.593 13
18473.239 13
18473.884 12
18474.530 16
18475.175 12
18475.821 17
18476.466 19
18477.112 7
18477.758 12
18478.403 11
18479.049 7
18479.695 14
18480.340 14
18480.986 17
18481.632 14
18482.277 16
18482.923 17
18483.569 19
18484.215 18
18484.860 15
18485.506 13
18486.152 19
18486.798 18
18487.443 18
18488.089 21
18488.735 13
18489.381 19
18490.027 17
18490.672 14
18491.318 17
18491.964 12
18492.610 19
18493.256 15
18493.902 12
18494.548 16
18495.194 15
18495.840 16
18496.486 6
18497.132 18
18497.778 22
18498.424 19
18499.070 22
18499.716 27
18500.362 18
18501.008 19
18501.654 13
18502.300 12
18502.946 14
18503.592 23
18504.238 20
18504.884 26
18505.530 25
18506.176 21
18506.822 13
18507.468 13
18508.115 11
18508.761 7
18509.407 15
18510.053 14
18510.699 14
18511.346 15
18511.992 22
18512.638 22
18513.284 13
18513.930 13
18514.577 14
18515.223 18
18515.869 9
18516.516 13
18517.162 23
18517.808 21
18518.455 14
18519.101 22
18519.747 26
18520.394 24
18521.040 34
18521.686 36
18522.333 35
18522.979 25
18523.626 23
18524.272 17
18524.918 19
18525.565 20
18526.211 19
18526.858 16
18527.504 25
18528.151 19
18528.797 18
18529.444 13
18530.090 13
18530.737 7
18531.384 13
18532.030 11
18532.677 13
18533.323 17
18533.970 13
18534.616 16
18535.263 27
18535.910 17
18536.556 11
18537.203 11
18537.850 18
18538.496 18
18539.143 23
18539.790 20
18540.436 18
18541.083 21
18541.730 17
18542.377 17
18543.023 15
18543.670 16
18544.317 16
18544.964 20
18545.611 21
18546.257 17
18546.904 19
18547.551 12
18548.198 17
18548.845 20
18549.492 21
18550.139 19
18550.785 20
18551.432 13
18552.079 23
18552.726 19
18553.373 22
18554.020 20
18554.667 25
18555.314 23
18555.961 12
18556.608 20
18557.255 23
18557.902 35
18558.549 28
18559.196 20
18559.843 23
18560.490 26
18561.137 21
18561.784 20
18562.431 21
18563.079 23
18563.726 19
18564.373 18
18565.020 19
18565.667 21
18566.314 18
18566.961 17
18567.609 18
18568.256 17
18568.903 17
18569.550 29
18570.198 38
18570.845 37
18571.492 33
18572.139 36
18572.787 32
18573.434 31
18574.081 23
18574.728 19
18575.376 17
18576.023 14
18576.670 18
18577.318 22
18577.965 11
18578.613 11
18579.260 12
18579.907 23
18580.555 19
18581.202 11
18581.850 16
18582.497 28
18583.145 28
18583.792 26
18584.440 19
18585.087 15
18585.735 17
18586.382 17
18587.030 24
18587.677 20
18588.325 26
18588.972 15
18589.620 16
18590.267 21
18590.915 35
18591.563 29
18592.210 29
18592.858 23
18593.505 24
18594.153 19
18594.801 14
18595.448 15
18596.096 11
18596.744 29
18597.392 28
18598.039 22
18598.687 24
18599.335 21
18599.982 15
18600.630 16
18601.278 19
18601.926 20
18602.574 11
18603.221 10
18603.869 14
18604.517 15
18605.165 15
18605.813 16
18606.461 14
18607.108 21
18607.756 25
18608.404 24
18609.052 28
18609.700 30
18610.348 19
18610.996 17
18611.644 15
18612.292 9
18612.940 7
18613.588 11
18614.236 19
18614.884 15
18615.532 8
18616.180 22
18616.828 18
18617.476 17
18618.124 13
18618.772 16
18619.420 14
18620.068 23
18620.716 20
18621.365 21
18622.013 13
18622.661 15
18623.309 25
18623.957 26
18624.605 37
18625.254 35
18625.902 20
18626.550 19
18627.198 13
18627.846 7
18628.495 14
18629.143 12
18629.791 9
18630.440 12
18631.088 24
18631.736 18
18632.384 10
18633.033 9
18633.681 9
18634.329 7
18634.978 10
18635.626 13
18636.275 13
18636.923 11
18637.571 17
18638.220 14
18638.868 10
18639.517 12
18640.165 8
18640.814 9
18641.462 9
18642.111 15
18642.759 18
18643.408 15
18644.056 19
18644.705 22
18645.353 21
18646.002 20
18646.650 14
18647.299 13
18647.947 14
18648.596 15
18649.245 9
18649.893 10
18650.542 15
18651.190 21
18651.839 21
18652.488 19
18653.136 22
18653.785 15
18654.434 12
18655.083 12
18655.731 14
18656.380 10
18657.029 4
18657.678 8
18658.326 8
18658.975 4
18659.624 7
18660.273 6
18660.921 9
18661.570 16
18662.219 11
18662.868 18
18663.517 14
18664.166 5
18664.815 7
18665.463 8
18666.112 7
18666.761 10
18667.410 14
18668.059 13
18668.708 8
18669.357 12
18670.006 15
18670.655 20
18671.304 19
18671.953 18
18672.602 18
18673.251 16
18673.900 12
18674.549 11
18675.198 11
18675.847 20
18676.496 17
18677.145 9
18677.795 10
18678.444 10
18679.093 8
18679.742 11
18680.391 16
18681.040 14
18681.689 7
18682.339 6
18682.988 4
18683.637 11
18684.286 9
18684.935 13
18685.585 9
18686.234 11
18686.883 11
18687.532 8
18688.182 7
18688.831 7
18689.480 8
18690.130 6
18690.779 6
18691.428 11
18692.078 12
18692.727 15
18693.376 7
18694.026 12
18694.675 14
18695.325 7
18695.974 4
18696.624 9
18697.273 12
18697.922 15
18698.572 15
18699.221 16
18699.871 19
18700.520 22
18701.170 30
18701.819 18
18702.469 18
18703.118 27
18703.768 14
18704.418 18
18705.067 16
18705.717 14
18706.366 20
18707.016 16
18707.666 17
18708.315 10
18708.965 6
18709.615 16
18710.264 13
18710.914 13
18711.564 14
18712.213 15
18712.863 9
18713.513 13
18714.162 13
18714.812 10
18715.462 11
18716.112 7
18716.761 5
18717.411 9
18718.061 8
18718.711 12
18719.361 12
18720.011 16
18720.660 17
18721.310 13
18721.960 11
18722.610 13
18723.260 9
18723.910 9
18724.560 14
18725.210 11
18725.860 5
18726.510 11
18727.160 11
18727.810 17
18728.459 18
18729.109 19
18729.760 11
18730.410 20
18731.060 18
18731.710 17
18732.360 13
18733.010 15
18733.660 18
18734.310 12
18734.960 8
18735.610 6
18736.260 6
18736.910 18
18737.560 32
18738.211 31
18738.861 19
18739.511 23
18740.161 22
18740.811 23
18741.462 20
18742.112 15
18742.762 21
18743.412 11
18744.063 9
18744.713 11
18745.363 7
18746.013 6
18746.664 5
18747.314 7
18747.964 9
18748.615 14
18749.265 13
18749.915 15
18750.566 17
18751.216 9
18751.866 12
18752.517 14
18753.167 17
18753.818 16
18754.468 12
18755.119 15
18755.769 22
18756.420 17
18757.070 29
18757.720 25
18758.371 15
18759.022 9
18759.672 16
18760.323 21
18760.973 32
18761.624 20
18762.274 14
18762.925 16
18763.575 21
18764.226 13
18764.877 17
18765.527 10
18766.178 11
18766.829 12
18767.479 16
18768.130 15
18768.781 16
18769.431 16
18770.082 18
18770.733 16
18771.383 9
18772.034 25
18772.685 23
18773.336 16
18773.986 15
18774.637 20
18775.288 24
18775.939 18
18776.590 11
18777.241 16
18777.891 17
18778.542 25
18779.193 18
18779.844 16
18780.495 12
18781.146 18
18781.797 20
18782.448 19
18783.098 14
18783.749 12
18784.400 15
18785.051 17
18785.702 25
18786.353 17
18787.004 13
18787.655 16
18788.306 22
18788.957 28
18789.608 20
18790.259 20
18790.911 14
18791.562 19
18792.213 21
18792.864 20
18793.515 27
18794.166 27
18794.817 29
18795.468 29
18796.119 24
18796.771 24
18797.422 30
18798.073 27
18798.724 18
18799.375 18
18800.027 23
18800.678 32
18801.329 17
18801.980 13
18802.632 17
18803.283 19
18803.934 13
18804.586 12
18805.237 14
18805.888 9
18806.540 6
18807.191 12
18807.842 13
18808.494 15
18809.145 12
18809.796 13
18810.448 19
18811.099 12
18811.751 14
18812.402 20
18813.054 27
18813.705 23
18814.356 13
18815.008 19
18815.659 14
18816.311 21
18816.962 24
18817.614 23
18818.266 12
18818.917 13
18819.569 12
18820.220 8
18820.872 14
18821.523 16
18822.175 25
18822.827 18
18823.478 13
18824.130 14
18824.782 12
18825.433 21
18826.085 18
18826.737 12
18827.388 16
18828.040 19
18828.692 23
18829.343 28
18829.995 39
18830.647 38
18831.299 32
18831.951 32
18832.602 22
18833.254 17
18833.906 28
18834.558 26
18835.210 29
18835.861 19
18836.513 23
18837.165 22
18837.817 23
18838.469 16
18839.121 21
18839.773 24
18840.425 21
18841.077 12
18841.729 11
18842.381 8
18843.032 17
18843.684 7
18844.336 13
18844.988 18
18845.640 21
18846.293 23
18846.945 18
18847.597 19
18848.249 28
18848.901 30
18849.553 25
18850.205 23
18850.857 27
18851.509 20
18852.161 12
18852.813 16
18853.466 20
18854.118 26
18854.770 22
18855.422 21
18856.074 23
18856.726 13
18857.379 19
18858.031 29
18858.683 21
18859.335 21
18859.988 29
18860.640 31
18861.292 32
18861.945 25
18862.597 29
18863.249 31
18863.901 23
18864.554 20
18865.206 20
18865.859 19
18866.511 29
18867.163 31
18867.816 24
18868.468 29
18869.121 42
18869.773 28
18870.425 36
18871.078 34
18871.730 35
18872.383 37
18873.035 30
18873.688 32
18874.340 36
18874.993 39
18875.645 25
18876.298 12
18876.950 12
18877.603 11
18878.256 12
18878.908 25
18879.561 27
18880.213 28
18880.866 19
18881.519 20
18882.171 18
18882.824 20
18883.477 27
18884.129 19
18884.782 23
18885.435 19
18886.087 14
18886.740 15
18887.393 16
18888.046 27
18888.698 22
18889.351 22
18890.004 18
18890.657 13
18891.310 22
18891.962 16
18892.615 14
18893.268 14
18893.921 19
18894.574 20
18895.227 21
18895.879 11
18896.532 11
18897.185 12
18897.838 20
18898.491 15
18899.144 20
18899.797 13
18900.450 10
18901.103 11
18901.756 12
18902.409 11
18903.062 14
18903.715 10
18904.368 8
18905.021 9
18905.674 22
18906.327 26
18906.980 20
18907.633 15
18908.286 12
18908.940 10
18909.593 8
18910.246 8
18910.899 11
18911.552 7
18912.205 2
18912.858 5
18913.512 4
18914.165 11
18914.818 17
18915.471 13
18916.124 18
18916.778 15
18917.431 18
18918.084 19
18918.737 13
18919.391 27
18920.044 16
18920.697 8
18921.351 13
18922.004 8
18922.657 13
18923.311 11
18923.964 10
18924.618 14
18925.271 19
18925.924 17
18926.578 9
18927.231 9
18927.885 8
18928.538 5
18929.191 1
18929.845 1
18930.498 9
18931.152 11
18931.805 16
18932.459 11
18933.112 11
18933.766 10
18934.420 8
18935.073 9
18935.727 14
18936.380 13
18937.034 9
18937.687 6
18938.341 15
18938.995 13
18939.648 8
18940.302 10
18940.956 12
18941.609 22
18942.263 20
18942.917 12
18943.570 12
18944.224 12
18944.878 17
18945.532 10
18946.185 4
18946.839 5
18947.493 3
18948.147 2
18948.800 5
18949.454 5
18950.108 7
18950.762 8
18951.416 7
18952.070 9
18952.723 11
18953.377 18
18954.031 16
18954.685 5
18955.339 7
18955.993 15
18956.647 13
18957.301 9
18957.955 4
18958.609 2
18959.263 5
18959.917 7
18960.571 9
18961.225 7
18961.879 5
18962.533 15
18963.187 18
18963.841 13
18964.495 9
18965.149 12
18965.803 7
18966.457 10
18967.111 7
18967.765 7
18968.420 3
18969.074 6
18969.728 5
18970.382 13
18971.036 9
18971.690 11
18972.345 10
18972.999 12
18973.653 9
18974.307 6
18974.962 13
18975.616 17
18976.270 14
18976.924 9
18977.579 10
18978.233 8
18978.887 3
18979.542 4
18980.196 6
18980.850 10
18981.505 12
18982.159 11
18982.813 9
18983.468 10
18984.122 10
18984.777 10
18985.431 18
18986.086 13
18986.740 11
18987.394 12
18988.049 11
18988.703 12
18989.358 6
18990.012 10
18990.667 4
18991.321 5
18991.976 7
18992.631 12
18993.285 8
18993.940 8
18994.594 5
18995.249 8
18995.903 6
18996.558 6
18997.213 6
18997.867 14
18998.522 9
18999.177 7
18999.831 7
19000.486 7
19001.141 6
19001.795 9
19002.450 7
19003.105 7
19003.760 8
19004.414 9
19005.069 14
19005.724 6
19006.379 10
19007.034 6
19007.688 5
19008.343 12
19008.998 20
19009.653 15
19010.308 11
19010.963 10
19011.617 12
19012.272 14
19012.927 21
19013.582 10
19014.237 9
19014.892 12
19015.547 9
19016.202 7
19016.857 9
19017.512 6
19018.167 6
19018.822 5
19019.477 5
19020.132 7
19020.787 11
19021.442 12
19022.097 6
19022.752 6
19023.407 7
19024.062 9
19024.717 11
19025.373 14
19026.028 15
19026.683 7
19027.338 5
19027.993 5
19028.648 10
19029.303 9
19029.959 8
19030.614 9
19031.269 12
19031.924 4
19032.580 12
19033.235 20
19033.890 18
19034.545 17
19035.201 13
19035.856 10
19036.511 8
19037.167 8
19037.822 9
19038.477 9
19039.133 13
19039.788 16
19040.443 15
19041.099 10
19041.754 10
19042.410 5
19043.065 8
19043.720 6
19044.376 4
19045.031 3
19045.687 6
19046.342 12
19046.998 13
19047.653 17
19048.309 11
19048.964 7
19049.620 12
19050.275 15
19050.931 15
19051.586 16
19052.242 9
19052.898 8
19053.553 12
19054.209 7
19054.864 11
19055.520 5
19056.176 5
19056.831 7
19057.487 10
19058.143 10
19058.798 6
19059.454 3
19060.110 7
19060.766 11
19061.421 13
19062.077 10
19062.733 4
19063.389 8
19064.044 5
19064.700 10
19065.356 15
19066.012 15
19066.668 17
19067.323 22
19067.979 14
19068.635 6
19069.291 6
19069.947 5
19070.603 10
19071.259 7
19071.915 5
19072.571 17
19073.226 8
19073.882 6
19074.538 6
19075.194 5
19075.850 13
19076.506 22
19077.162 17
19077.818 8
19078.474 8
19079.130 6
19079.786 9
19080.443 16
19081.099 22
19081.755 18
19082.411 13
19083.067 13
19083.723 18
19084.379 9
19085.035 10
19085.691 11
19086.348 14
19087.004 12
19087.660 14
19088.316 19
19088.972 18
19089.629 18
19090.285 12
19090.941 11
19091.597 10
19092.254 9
19092.910 11
19093.566 6
19094.222 7
19094.879 6
19095.535 5
19096.191 10
19096.848 7
19097.504 9
19098.161 3
19098.817 12
19099.473 18
19100.130 20
19100.786 15
19101.443 15
19102.099 11
19102.755 8
19103.412 5
19104.068 5
19104.725 9
19105.381 10
19106.038 16
19106.694 15
19107.351 13
19108.007 10
19108.664 6
19109.320 9
19109.977 7
19110.634 7
19111.290 15
19111.947 13
19112.603 14
19113.260 13
19113.917 3
19114.573 5
19115.230 7
19115.887 7
19116.543 10
19117.200 14
19117.857 13
19118.514 10
19119.170 9
19119.827 8
19120.484 7
19121.140 22
19121.797 19
19122.454 8
19123.111 12
19123.768 15
19124.424 10
19125.081 6
19125.738 6
19126.395 9
19127.052 12
19127.709 12
19128.366 6
19129.023 4
19129.679 5
19130.336 9
19130.993 10
19131.650 14
19132.307 4
19132.964 9
19133.621 10
19134.278 7
19134.935 9
19135.592 5
19136.249 4
19136.906 8
19137.563 10
19138.220 11
19138.877 9
19139.534 9
19140.192 8
19140.849 9
19141.506 4
19142.163 11
19142.820 13
19143.477 14
19144.134 12
19144.791 10
19145.449 6
19146.106 5
19146.763 10
19147.420 8
19148.077 8
19148.735 8
19149.392 9
19150.049 7
19150.706 10
19151.364 11
19152.021 5
19152.678 10
19153.336 14
19153.993 18
19154.650 16
19155.308 14
19155.965 13
19156.622 9
19157.280 7
19157.937 7
19158.595 6
19159.252 7
19159.909 6
19160.567 8
19161.224 8
19161.882 10
19162.539 15
19163.197 11
19163.854 10
19164.512 7
19165.169 6
19165.827 11
19166.484 19
19167.142 8
19167.799 4
19168.457 1
19169.115 4
19169.772 6
19170.430 8
19171.087 6
19171.745 6
19172.403 9
19173.060 7
19173.718 14
19174.376 13
19175.033 17
19175.691 13
19176.349 9
19177.007 8
19177.664 3
19178.322 7
19178.980 7
19179.638 10
19180.295 11
19180.953 6
19181.611 4
19182.269 4
19182.927 5
19183.584 14
19184.242 17
19184.900 12
19185.558 6
19186.216 5
19186.874 2
19187.532 5
19188.190 8
19188.847 13
19189.505 15
19190.163 15
19190.821 10
19191.479 4
19192.137 3
19192.795 5
19193.453 10
19194.111 7
19194.769 10
19195.427 8
19196.085 7
19196.743 6
19197.401 8
19198.060 8
19198.718 2
19199.376 5
19200.034 4
19200.692 5
19201.350 9
19202.008 6
19202.666 3
19203.325 8
19203.983 10
19204.641 5
19205.299 14
19205.957 20
19206.616 18
19207.274 11
19207.932 4
19208.590 8
19209.249 7
19209.907 20
19210.565 16
19211.224 7
19211.882 9
19212.540 6
19213.199 10
19213.857 10
19214.515 10
19215.174 11
19215.832 10
19216.490 19
19217.149 16
19217.807 7
19218.466 8
19219.124 6
19219.783 5
19220.441 8
19221.100 5
19221.758 6
19222.417 7
19223.075 6
19223.734 5
19224.392 5
19225.051 8
19225.709 6
19226.368 2
19227.026 3
19227.685 6
19228.344 3
19229.002 4
19229.661 9
19230.319 5
19230.978 5
19231.637 10
19232.295 11
19232.954 16
19233.613 8
19234.271 4
19234.930 4
19235.589 3
19236.248 2
19236.906 5
19237.565 3
19238.224 2
19238.883 1
19239.541 5
19240.200 8
19240.859 4
19241.518 7
19242.177 7
19242.836 15
19243.494 9
19244.153 8
19244.812 6
19245.471 7
19246.130 5
19246.789 12
19247.448 9
19248.107 5
19248.766 6
19249.425 15
19250.084 12
19250.743 11
19251.402 7
19252.061 7
19252.720 3
19253.379 9
19254.038 8
19254.697 8
19255.356 11
19256.015 6
19256.674 3
19257.333 4
19257.992 2
19258.651 5
19259.311 10
19259.970 8
19260.629 4
19261.288 9
19261.947 11
19262.606 6
19263.266 2
19263.925 2
19264.584 4
19265.243 7
19265.902 4
19266.562 2
19267.221 6
19267.880 7
19268.540 10
19269.199 7
19269.858 6
19270.517 4
19271.177 7
19271.836 7
19272.495 7
19273.155 5
19273.814 4
19274.474 7
19275.133 6
19275.792 9
19276.452 13
19277.111 14
19277.771 10
19278.430 14
19279.090 9
19279.749 7
19280.409 3
19281.068 6
19281.728 3
19282.387 2
19283.047 6
19283.706 13
19284.366 13
19285.025 11
19285.685 8
19286.345 8
19287.004 4
19287.664 11
19288.323 7
19288.983 9
19289.643 9
19290.302 10
19290.962 15
19291.622 17
19292.281 11
19292.941 10
19293.601 6
19294.261 7
19294.920 8
19295.580 10
19296.240 7
19296.900 1
19297.559 5
19298.219 2
19298.879 5
19299.539 4
19300.199 4
19300.858 3
19301.518 0
19302.178 5
19302.838 3
19303.498 8
19304.158 7
19304.818 2
19305.478 2
19306.138 8
19306.798 6
19307.458 6
19308.117 7
19308.777 11
19309.437 9
19310.097 5
19310.757 3
19311.417 9
19312.078 12
19312.738 6
19313.398 6
19314.058 11
19314.718 4
19315.378 3
19316.038 3
19316.698 12
19317.358 10
19318.018 7
19318.678 10
19319.339 11
19319.999 5
19320.659 6
19321.319 9
19321.979 8
19322.640 11
19323.300 11
19323.960 7
19324.620 3
19325.281 9
19325.941 5
19326.601 6
19327.261 8
19327.922 3
19328.582 3
19329.242 13
19329.903 4
19330.563 8
19331.223 5
19331.884 6
19332.544 10
19333.205 6
19333.865 4
19334.525 5
19335.186 10
19335.846 6
19336.507 9
19337.167 15
19337.828 13
19338.488 9
19339.149 5
19339.809 7
19340.470 5
19341.130 4
19341.791 11
19342.451 15
19343.112 11
19343.772 7
19344.433 6
19345.094 3
19345.754 6
19346.415 8
19347.075 5
19347.736 6
19348.397 3
19349.057 8
19349.718 6
19350.379 3
19351.039 0
19351.700 6
19352.361 7
19353.022 7
19353.682 5
19354.343 2
19355.004 2
19355.665 2
19356.325 2
19356.986 1
19357.647 6
19358.308 3
19358.969 6
19359.630 15
19360.290 14
19360.951 10
19361.612 7
19362.273 7
19362.934 7
19363.595 5
19364.256 7
19364.917 7
19365.578 7
19366.239 4
19366.900 5
19367.561 4
19368.222 5
19368.883 3
19369.544 2
19370.205 2
19370.866 8
19371.527 6
19372.188 14
19372.849 15
19373.510 5
19374.171 10
19374.832 11
19375.493 12
19376.154 9
19376.815 7
19377.477 13
19378.138 10
19378.799 6
19379.460 6
19380.121 4
19380.783 11
19381.444 11
19382.105 9
19382.766 3
19383.427 5
19384.089 5
19384.750 2
19385.411 5
19386.073 5
19386.734 6
19387.395 7
19388.057 7
19388.718 4
19389.379 10
19390.041 10
19390.702 9
19391.363 14
19392.025 9
19392.686 3
19393.348 4
19394.009 9
19394.670 5
19395.332 3
19395.993 1
19396.655 2
19397.316 6
19397.978 4
19398.639 2
19399.301 6
19399.962 6
19400.624 8
19401.286 4
19401.947 3
19402.609 7
19403.270 7
19403.932 4
19404.593 3
19405.255 6
19405.917 13
19406.578 13
19407.240 8
19407.902 4
19408.563 3
19409.225 7
19409.887 10
19410.548 7
19411.210 6
19411.872 6
19412.534 9
19413.195 8
19413.857 2
19414.519 4
19415.181 9
19415.843 6
19416.504 10
19417.166 6
19417.828 11
19418.490 10
19419.152 6
19419.814 7
19420.476 8
19421.137 14
19421.799 12
19422.461 9
19423.123 14
19423.785 10
19424.447 4
19425.109 10
19425.771 10
19426.433 14
19427.095 18
19427.757 10
19428.419 3
19429.081 3
19429.743 4
19430.405 1
19431.067 0
19431.729 8
19432.391 9
19433.053 4
19433.716 6
19434.378 10
19435.040 3
19435.702 2
19436.364 2
19437.026 0
19437.688 0
19438.351 7
19439.013 10
19439.675 5
19440.337 2
19440.999 0
19441.662 6
19442.324 6
19442.986 7
19443.649 9
19444.311 7
19444.973 12
19445.635 5
19446.298 6
19446.960 5
19447.622 4
19448.285 4
19448.947 7
19449.610 9
19450.272 7
19450.934 2
19451.597 2
19452.259 4
19452.922 6
19453.584 5
19454.247 13
19454.909 12
19455.571 5
19456.234 5
19456.896 7
19457.559 16
19458.221 10
19458.884 9
19459.547 4
19460.209 3
19460.872 8
19461.534 9
19462.197 8
19462.859 9
19463.522 3
19464.185 4
19464.847 2
19465.510 4
19466.173 6
19466.835 10
19467.498 12
19468.161 6
19468.823 6
19469.486 3
19470.149 5
19470.812 9
19471.474 7
19472.137 2
19472.800 3
19473.463 7
19474.125 4
19474.788 9
19475.451 5
19476.114 11
19476.777 4
19477.440 10
19478.102 10
19478.765 6
19479.428 4
19480.091 0
19480.754 0
19481.417 3
19482.080 5
19482.743 7
19483.406 5
19484.069 4
19484.732 9
19485.395 8
19486.058 13
19486.721 6
19487.384 4
19488.047 7
19488.710 5
19489.373 7
19490.036 10
19490.699 9
19491.362 3
19492.025 7
19492.688 16
19493.351 11
19494.015 6
19494.678 8
19495.341 4
19496.004 7
19496.667 8
19497.330 16
19497.994 9
19498.657 5
19499.320 9
19499.983 2
19500.647 1
19501.310 8
19501.973 6
19502.636 5
19503.300 7
19503.963 11
19504.626 7
19505.290 8
19505.953 5
19506.616 9
19507.280 8
19507.943 9
19508.606 4
19509.270 9
19509.933 4
19510.597 3
19511.260 5
19511.923 2
19512.587 3
19513.250 6
19513.914 8
19514.577 5
19515.241 6
19515.904 4
19516.568 1
19517.231 2
19517.895 5
19518.559 6
19519.222 6
19519.886 3
19520.549 6
19521.213 6
19521.876 8
19522.540 9
19523.204 7
19523.867 5
19524.531 2
19525.195 1
19525.858 4
19526.522 2
19527.186 7
19527.849 11
19528.513 8
19529.177 14
19529.841 12
19530.504 13
19531.168 8
19531.832 6
19532.496 4
19533.159 6
19533.823 5
19534.487 5
19535.151 8
19535.815 6
19536.479 8
19537.143 6
19537.806 8
19538.470 8
19539.134 6
19539.798 5
19540.462 6
19541.126 8
19541.790 2
19542.454 4
19543.118 3
19543.782 0
19544.446 7
19545.110 4
19545.774 2
19546.438 2
19547.102 4
19547.766 4
19548.430 8
19549.094 7
19549.758 6
19550.422 5
19551.086 2
19551.750 0
19552.415 8
19553.079 9
19553.743 9
19554.407 3
19555.071 24
19555.735 22
19556.400 15
19557.064 15
19557.728 12
19558.392 13
19559.056 14
19559.721 7
19560.385 5
19561.049 7
19561.714 3
19562.378 5
19563.042 0
19563.706 5
19564.371 3
19565.035 5
19565.700 7
19566.364 7
19567.028 9
19567.693 7
19568.357 12
19569.021 4
19569.686 6
19570.350 7
19571.015 3
19571.679 3
19572.344 7
19573.008 3
19573.673 4
19574.337 4
19575.002 4
19575.666 2
19576.331 4
19576.995 7
19577.660 9
19578.324 10
19578.989 14
19579.654 5
19580.318 5
19580.983 5
19581.647 4
19582.312 8
19582.977 6
19583.641 1
19584.306 3
19584.971 2
19585.635 4
19586.300 2
19586.965 1
19587.629 1
19588.294 8
19588.959 8
19589.624 7
19590.288 7
19590.953 3
19591.618 0
19592.283 2
19592.948 1
19593.612 0
19594.277 5
19594.942 11
19595.607 11
19596.272 5
19596.937 7
19597.602 9
19598.267 14
19598.932 6
19599.596 4
19600.261 5
19600.926 4
19601.591 4
19602.256 4
19602.921 7
19603.586 5
19604.251 6
19604.916 7
19605.581 4
19606.246 6
19606.911 10
19607.576 12
19608.242 13
19608.907 5
19609.572 5
19610.237 4
19610.902 3
19611.567 10
19612.232 9
19612.897 13
19613.563 8
19614.228 7
19614.893 20
19615.558 17
19616.223 14
19616.889 8
19617.554 9
19618.219 4
19618.884 3
19619.550 1
19620.215 7
19620.880 4
19621.545 6
19622.211 5
19622.876 6
19623.541 5
19624.207 5
19624.872 7
19625.537 5
19626.203 5
19626.868 4
19627.534 2
19628.199 5
19628.864 5
19629.530 7
19630.195 6
19630.861 11
19631.526 13
19632.192 10
19632.857 7
19633.523 8
19634.188 4
19634.854 5
19635.519 7
19636.185 4
19636.850 4
19637.516 2
19638.182 3
19638.847 1
19639.513 1
19640.178 5
19640.844 5
19641.510 7
19642.175 7
19642.841 7
19643.507 4
19644.172 2
19644.838 2
19645.504 3
19646.169 8
19646.835 8
19647.501 13
19648.167 11
19648.832 6
19649.498 2
19650.164 0
19650.830 2
19651.496 3
19652.161 1
19652.827 1
19653.493 1
19654.159 4
19654.825 3
19655.491 9
19656.156 7
19656.822 3
19657.488 7
19658.154 3
19658.820 4
19659.486 6
19660.152 9
19660.818 8
19661.484 8
19662.150 6
19662.816 3
19663.482 4
19664.148 7
19664.814 7
19665.480 19
19666.146 17
19666.812 12
19667.478 8
19668.144 7
19668.810 9
19669.477 4
19670.143 4
19670.809 2
19671.475 7
19672.141 3
19672.807 8
19673.473 7
19674.140 5
19674.806 5
19675.472 5
19676.138 1
19676.805 0
19677.471 0
19678.137 4
19678.803 3
19679.470 10
19680.136 12
19680.802 8
19681.469 9
19682.135 4
19682.801 1
19683.468 2
19684.134 8
19684.800 7
19685.467 5
19686.133 4
19686.799 3
19687.466 7
19688.132 5
19688.799 7
19689.465 5
19690.132 5
19690.798 5
19691.465 9
19692.131 2
19692.798 1
19693.464 4
19694.131 3
19694.797 6
19695.464 5
19696.130 3
19696.797 3
19697.463 2
19698.130 3
19698.797 1
19699.463 1
19700.130 1
19700.797 2
19701.463 3
19702.130 3
19702.797 3
19703.463 1
19704.130 3
19704.797 1
19705.463 2
19706.130 5
19706.797 7
19707.464 10
19708.130 17
19708.797 10
19709.464 15
19710.131 10
19710.798 7
19711.464 7
19712.131 1
19712.798 2
19713.465 4
19714.132 5
19714.799 10
19715.466 4
19716.132 6
19716.799 3
19717.466 2
19718.133 7
19718.800 6
19719.467 5
19720.134 3
19720.801 7
19721.468 4
19722.135 5
19722.802 2
19723.469 2
19724.136 2
19724.803 7
19725.470 7
19726.137 9
19726.804 14
19727.471 20
19728.139 11
19728.806 7
19729.473 6
19730.140 2
19730.807 12
19731.474 11
19732.141 8
19732.809 8
19733.476 7
19734.143 8
19734.810 2
19735.477 5
19736.145 8
19736.812 10
19737.479 8
19738.146 9
19738.814 7
19739.481 7
19740.148 8
19740.816 6
19741.483 6
19742.150 4
19742.818 5
19743.485 6
19744.152 4
19744.820 7
19745.487 4
19746.155 10
19746.822 3
19747.489 5
19748.157 5
19748.824 5
19749.492 2
19750.159 6
19750.827 3
19751.494 7
19752.162 7
19752.829 4
19753.497 4
19754.164 4
19754.832 4
19755.500 2
19756.167 1
19756.835 1
19757.502 3
19758.170 4
19758.838 4
19759.505 5
19760.173 3
19760.840 3
19761.508 6
19762.176 3
19762.844 4
19763.511 3
19764.179 3
19764.847 5
19765.514 7
19766.182 7
19766.850 4
19767.518 2
19768.185 1
19768.853 0
19769.521 5
19770.189 6
19770.857 11
19771.525 13
19772.192 11
19772.860 5
19773.528 6
19774.196 6
19774.864 9
19775.532 11
19776.200 17
19776.868 16
19777.536 12
19778.204 7
19778.871 5
19779.539 5
19780.207 6
19780.875 6
19781.543 3
19782.211 5
19782.879 7
19783.548 2
19784.216 3
19784.884 6
19785.552 17
19786.220 16
19786.888 11
19787.556 6
19788.224 6
19788.892 3
19789.560 4
19790.229 5
19790.897 6
19791.565 4
19792.233 10
19792.901 3
19793.569 4
19794.238 6
19794.906 7
19795.574 11
19796.242 9
19796.911 2
19797.579 3
19798.247 8
19798.916 10
19799.584 4
19800.252 4
19800.921 1
19801.589 1
19802.257 8
19802.926 16
19803.594 12
19804.262 19
19804.931 21
19805.599 12
19806.268 9
19806.936 6
19807.604 7
19808.273 3
19808.941 5
19809.610 3
19810.278 5
19810.947 4
19811.615 1
19812.284 1
19812.952 7
19813.621 7
19814.290 4
19814.958 6
19815.627 9
19816.295 8
19816.964 6
19817.633 6
19818.301 6
19818.970 9
19819.638 8
19820.307 5
19820.976 4
19821.644 10
19822.313 14
19822.982 13
19823.651 12
19824.319 15
19824.988 15
19825.657 6
19826.326 5
19826.994 2
19827.663 4
19828.332 7
19829.001 4
19829.670 4
19830.338 6
19831.007 7
19831.676 3
19832.345 5
19833.014 5
19833.683 3
19834.352 5
19835.020 1
19835.689 2
19836.358 3
19837.027 3
19837.696 2
19838.365 2
19839.034 4
19839.703 1
19840.372 4
19841.041 5
19841.710 13
19842.379 8
19843.048 5
19843.717 5
19844.386 2
19845.055 1
19845.725 8
19846.394 5
19847.063 1
19847.732 10
19848.401 12
19849.070 11
19849.739 8
19850.408 4
19851.078 7
19851.747 4
19852.416 8
19853.085 5
19853.755 5
19854.424 9
19855.093 8
19855.762 5
19856.432 5
19857.101 5
19857.770 3
19858.439 10
19859.109 8
19859.778 4
19860.447 2
19861.117 7
19861.786 4
19862.455 6
19863.125 4
19863.794 7
19864.464 8
19865.133 5
19865.802 3
19866.472 3
19867.141 1
19867.811 1
19868.480 1
19869.150 2
19869.819 3
19870.489 3
19871.158 3
19871.828 6
19872.497 8
19873.167 3
19873.836 3
19874.506 4
19875.176 7
19875.845 10
19876.515 12
19877.184 7
19877.854 6
19878.524 3
19879.193 6
19879.863 2
19880.533 6
19881.202 8
19881.872 7
19882.542 3
19883.212 9
19883.881 8
19884.551 3
19885.221 1
19885.891 4
19886.560 2
19887.230 3
19887.900 5
19888.570 2
19889.240 2
19889.909 5
19890.579 8
19891.249 4
19891.919 4
19892.589 3
19893.259 5
19893.929 13
19894.599 11
19895.268 8
19895.938 5
19896.608 6
19897.278 3
19897.948 7
19898.618 13
19899.288 8
19899.958 2
19900.628 2
19901.298 1
19901.968 3
19902.638 4
19903.308 3
19903.978 2
19904.649 4
19905.319 9
19905.989 12
19906.659 8
19907.329 18
19907.999 17
19908.669 16
19909.339 14
19910.010 8
19910.680 3
19911.350 2
19912.020 2
19912.690 5
19913.361 4
19914.031 3
19914.701 1
19915.371 3
19916.042 7
19916.712 1
19917.382 3
19918.053 10
19918.723 7
19919.393 8
19920.064 3
19920.734 1
19921.404 0
19922.075 0
19922.745 1
19923.415 2
19924.086 1
19924.756 2
19925.427 9
19926.097 8
19926.768 5
19927.438 3
19928.108 2
19928.779 2
19929.449 3
19930.120 1
19930.791 0
19931.461 2
19932.132 0
19932.802 0
19933.473 2
19934.143 1
19934.814 3
19935.484 5
19936.155 2
19936.826 1
19937.496 1
19938.167 9
19938.838 6
19939.508 2
19940.179 2
19940.850 3
19941.520 4
19942.191 6
19942.862 2
19943.533 4
19944.203 2
19944.874 5
19945.545 2
19946.216 4
19946.886 5
19947.557 4
19948.228 2
19948.899 2
19949.570 8
19950.241 2
19950.911 3
19951.582 3
19952.253 6
19952.924 5
19953.595 1
19954.266 8
19954.937 5
19955.608 1
19956.279 3
19956.950 2
19957.621 6
19958.292 6
19958.963 6
19959.634 8
19960.305 6
19960.976 9
19961.647 5
19962.318 5
19962.989 7
19963.660 6
19964.331 6
19965.002 6
19965.673 2
19966.344 1
19967.015 6
19967.687 4
19968.358 2
19969.029 2
19969.700 3
19970.371 2
19971.042 1
19971.714 4
19972.385 5
19973.056 6
19973.727 3
19974.399 1
19975.070 9
19975.741 11
19976.412 11
19977.084 0
19977.755 2
19978.426 2
19979.098 3
19979.769 4
19980.440 3
19981.112 2
19981.783 3
19982.455 4
19983.126 3
19983.797 1
19984.469 0
19985.140 5
19985.812 4
19986.483 3
19987.155 3
19987.826 7
19988.498 3
19989.169 5
19989.841 5
19990.512 0
19991.184 0
19991.855 0
19992.527 6
19993.198 4
19993.870 3
19994.541 1
19995.213 0
19995.885 0
19996.556 10
19997.228 12
19997.900 7
19998.571 4
19999.243 5
19999.915 7
20000.586 3
20001.258 2
20001.930 3
20002.601 5
20003.273 8
20003.945 7
20004.617 2
20005.288 5
20005.960 9
20006.632 4
20007.304 5
20007.976 2
20008.647 2
20009.319 2
20009.991 3
20010.663 6
20011.335 7
20012.007 5
20012.679 3
20013.351 1
20014.023 0
20014.694 2
20015.366 4
20016.038 4
20016.710 4
20017.382 5
20018.054 4
20018.726 2
20019.398 1
20020.070 7
20020.742 3
20021.414 7
20022.086 4
20022.759 4
20023.431 3
20024.103 3
20024.775 2
20025.447 7
20026.119 5
20026.791 2
20027.463 2
20028.135 10
20028.808 21
20029.480 16
20030.152 9
20030.824 8
20031.496 5
20032.169 3
20032.841 3
20033.513 3
20034.185 7
20034.858 9
20035.530 3
20036.202 7
20036.875 6
20037.547 5
20038.219 7
20038.891 3
20039.564 1
20040.236 0
20040.909 5
20041.581 6
20042.253 16
20042.926 6
20043.598 9
20044.271 12
20044.943 9
20045.615 5
20046.288 3
20046.960 3
20047.633 5
20048.305 2
20048.978 0
20049.650 8
20050.323 3
20050.995 2
20051.668 7
20052.341 6
20053.013 3
20053.686 4
20054.358 5
20055.031 4
20055.704 2
20056.376 6
20057.049 6
20057.721 0
20058.394 1
20059.067 3
20059.740 3
20060.412 6
20061.085 1
20061.758 2
20062.430 5
20063.103 2
20063.776 3
20064.449 6
20065.121 2
20065.794 2
20066.467 1
20067.140 1
20067.813 2
20068.485 2
20069.158 4
20069.831 1
20070.504 5
20071.177 11
20071.850 6
20072.523 9
20073.196 8
20073.869 11
20074.541 8
20075.214 7
20075.887 2
20076.560 1
20077.233 3
20077.906 5
20078.579 5
20079.252 6
20079.925 4
20080.598 3
20081.271 8
20081.945 9
20082.618 8
20083.291 7
20083.964 3
20084.637 2
20085.310 2
20085.983 2
20086.656 3
20087.329 4
20088.003 1
20088.676 5
20089.349 5
20090.022 4
20090.695 1
20091.369 4
20092.042 4
20092.715 4
20093.388 7
20094.061 7
20094.735 9
20095.408 7
20096.081 0
20096.755 1
20097.428 5
20098.101 5
20098.775 9
20099.448 4
20100.121 6
20100.795 5
20101.468 6
20102.142 10
20102.815 16
20103.488 16
20104.162 7
20104.835 10
20105.509 8
20106.182 8
20106.856 5
20107.529 3
20108.203 4
20108.876 2
20109.550 4
20110.223 4
20110.897 7
20111.570 7
20112.244 7
20112.917 1
20113.591 2
20114.265 4
20114.938 1
20115.612 4
20116.285 5
20116.959 3
20117.633 0
20118.306 3
20118.980 3
20119.654 2
20120.327 4
20121.001 8
20121.675 4
20122.349 5
20123.022 4
20123.696 0
20124.370 4
20125.044 5
20125.718 3
20126.391 0
20127.065 3
20127.739 4
20128.413 5
20129.087 5
20129.760 1
20130.434 2
20131.108 3
20131.782 3
20132.456 1
20133.130 3
20133.804 2
20134.478 1
20135.152 1
20135.826 2
20136.500 2
20137.174 3
20137.848 1
20138.522 5
20139.196 3
20139.870 4
20140.544 3
20141.218 6
20141.892 4
20142.566 2
20143.240 3
20143.914 3
20144.588 4
20145.262 1
20145.936 5
20146.611 15
20147.285 5
20147.959 4
20148.633 9
20149.307 8
20149.982 5
20150.656 5
20151.330 0
20152.004 1
20152.678 1
20153.353 2
20154.027 8
20154.701 4
20155.375 2
20156.050 9
20156.724 6
20157.398 1
20158.073 5
20158.747 2
20159.421 4
20160.096 5
20160.770 5
20161.445 4
20162.119 3
20162.793 3
20163.468 3
20164.142 2
20164.817 3
20165.491 3
20166.166 8
20166.840 5
20167.515 8
20168.189 9
20168.864 4
20169.538 1
20170.213 1
20170.887 5
20171.562 9
20172.236 6
20172.911 6
20173.586 1
20174.260 7
20174.935 11
20175.609 6
20176.284 5
20176.959 0
20177.633 4
20178.308 3
20178.983 3
20179.657 2
20180.332 4
20181.007 6
20181.682 5
20182.356 2
20183.031 5
20183.706 6
20184.381 5
20185.055 2
20185.730 9
20186.405 4
20187.080 3
20187.755 1
20188.429 2
20189.104 5
20189.779 2
20190.454 2
20191.129 4
20191.804 7
20192.479 6
20193.154 5
20193.829 4
20194.503 6
20195.178 2
20195.853 6
20196.528 7
20197.203 6
20197.878 4
20198.553 6
20199.228 8
20199.903 9
20200.578 9
20201.254 5
20201.929 6
20202.604 2
20203.279 1
20203.954 2
20204.629 4
20205.304 10
20205.979 11
20206.654 3
20207.330 6
20208.005 7
20208.680 3
20209.355 1
20210.030 5
20210.705 13
20211.381 17
20212.056 10
20212.731 11
20213.406 5
20214.082 3
20214.757 4
20215.432 5
20216.108 8
20216.783 7
20217.458 5
20218.134 2
20218.809 2
20219.484 0
20220.160 10
20220.835 9
20221.510 3
20222.186 1
20222.861 1
20223.537 1
20224.212 1
20224.888 4
20225.563 7
20226.238 9
20226.914 6
20227.589 5
20228.265 6
20228.940 6
20229.616 2
20230.292 2
20230.967 2
20231.643 1
20232.318 1
20232.994 0
20233.669 2
20234.345 5
20235.021 5
20235.696 2
20236.372 4
20237.048 4
20237.723 4
20238.399 6
20239.075 1
20239.750 0
20240.426 3
20241.102 2
20241.777 2
20242.453 2
20243.129 1
20243.805 0
20244.480 1
20245.156 1
20245.832 1
20246.508 2
20247.184 5
20247.860 4
20248.535 6
20249.211 3
20249.887 3
20250.563 3
20251.239 3
20251.915 7
20252.591 6
20253.267 3
20253.943 4
20254.618 3
20255.294 8
20255.970 8
20256.646 3
20257.322 7
20257.998 1
20258.674 5
20259.350 5
20260.026 2
20260.703 6
20261.379 5
20262.055 1
20262.731 2
20263.407 0
20264.083 2
20264.759 2
20265.435 3
20266.111 2
20266.787 4
20267.464 4
20268.140 8
20268.816 5
20269.492 7
20270.168 4
20270.845 4
20271.521 4
20272.197 3
20272.873 6
20273.550 5
20274.226 3
20274.902 3
20275.578 2
20276.255 1
20276.931 0
20277.607 2
20278.284 2
20278.960 1
20279.636 2
20280.313 2
20280.989 7
20281.666 5
20282.342 1
20283.018 4
20283.695 4
20284.371 4
20285.048 3
20285.724 5
20286.401 6
20287.077 2
20287.754 5
20288.430 4
20289.107 6
20289.783 3
20290.460 5
20291.136 3
20291.813 1
20292.489 2
20293.166 1
20293.843 3
20294.519 4
20295.196 2
20295.872 2
20296.549 3
20297.226 4
20297.902 6
20298.579 5
20299.256 2
20299.933 1
20300.609 3
20301.286 5
20301.963 4
20302.639 0
20303.316 5
20303.993 6
20304.670 0
20305.347 2
20306.023 3
20306.700 1
20307.377 7
20308.054 5
20308.731 5
20309.408 2
20310.084 0
20310.761 1
20311.438 1
20312.115 0
20312.792 0
20313.469 3
20314.146 4
20314.823 3
20315.500 2
20316.177 4
20316.854 4
20317.531 4
20318.208 6
20318.885 5
20319.562 1
20320.239 1
20320.916 4
20321.593 4
20322.270 2
20322.947 4
20323.624 6
20324.301 6
20324.978 3
20325.656 3
20326.333 5
20327.010 14
20327.687 15
20328.364 7
20329.041 7
20329.719 5
20330.396 3
20331.073 4
20331.750 5
20332.427 3
20333.105 2
20333.782 7
20334.459 8
20335.137 6
20335.814 2
20336.491 2
20337.168 2
20337.846 2
20338.523 0
20339.200 5
20339.878 3
20340.555 6
20341.233 3
20341.910 6
20342.587 2
20343.265 0
20343.942 4
20344.620 5
20345.297 3
20345.975 4
20346.652 3
20347.330 5
20348.007 7
20348.685 4
20349.362 3
20350.040 4
20350.717 7
20351.395 3
20352.072 2
20352.750 6
20353.428 2
20354.105 4
20354.783 18
20355.460 22
20356.138 10
20356.816 11
20357.493 7
20358.171 5
20358.849 2
20359.526 3
20360.204 2
20360.882 2
20361.560 7
20362.237 7
20362.915 7
20363.593 4
20364.271 0
20364.948 6
20365.626 2
20366.304 2
20366.982 1
20367.660 1
20368.337 3
20369.015 5
20369.693 3
20370.371 4
20371.049 5
20371.727 3
20372.405 2
20373.083 3
20373.761 3
20374.439 2
20375.116 5
20375.794 5
20376.472 7
20377.150 4
20377.828 3
20378.506 2
20379.184 3
20379.862 2
20380.540 1
20381.219 0
20381.897 1
20382.575 0
20383.253 5
20383.931 5
20384.609 6
20385.287 3
20385.965 4
20386.643 3
20387.322 4
20388.000 5
20388.678 4
20389.356 3
20390.034 0
20390.712 0
20391.391 1
20392.069 7
20392.747 5
20393.425 6
20394.104 4
20394.782 5
20395.460 9
20396.139 4
20396.817 2
20397.495 1
20398.174 4
20398.852 11
20399.530 7
20400.209 5
20400.887 17
20401.565 12
20402.244 10
20402.922 7
20403.601 7
20404.279 6
20404.958 8
20405.636 7
20406.314 5
20406.993 0
20407.671 1
20408.350 5
20409.028 6
20409.707 1
20410.386 4
20411.064 7
20411.743 9
20412.421 4
20413.100 10
20413.778 3
20414.457 3
20415.136 1
20415.814 6
20416.493 4
20417.172 2
20417.850 1
20418.529 2
20419.208 0
20419.886 2
20420.565 1
20421.244 4
20421.922 3
20422.601 5
20423.280 0
20423.959 1
20424.637 1
20425.316 4
20425.995 2
20426.674 3
20427.353 3
20428.032 4
20428.710 9
20429.389 13
20430.068 5
20430.747 8
20431.426 7
20432.105 8
20432.784 7
20433.463 8
20434.142 2
20434.820 1
20435.499 1
20436.178 5
20436.857 1
20437.536 6
20438.215 3
20438.894 3
20439.573 4
20440.252 2
20440.932 1
20441.611 3
20442.290 4
20442.969 1
20443.648 2
20444.327 7
20445.006 9
20445.685 9
20446.364 8
20447.043 6
20447.723 3
20448.402 5
20449.081 3
20449.760 0
20450.439 1
20451.119 1
20451.798 5
20452.477 5
20453.156 3
20453.836 0
20454.515 4
20455.194 6
20455.873 5
20456.553 4
20457.232 8
20457.911 12
20458.591 8
20459.270 5
20459.949 10
20460.629 7
20461.308 0
20461.988 4
20462.667 6
20463.346 7
20464.026 5
20464.705 3
20465.385 0
20466.064 4
20466.744 2
20467.423 5
20468.103 0
20468.782 7
20469.462 5
20470.141 4
20470.821 6
20471.500 3
20472.180 1
20472.859 1
20473.539 4
20474.219 6
20474.898 2
20475.578 2
20476.257 0
20476.937 4
20477.617 4
20478.296 4
20478.976 7
20479.656 6
20480.336 4
20481.015 3
20481.695 2
20482.375 0
20483.054 5
20483.734 4
20484.414 1
20485.094 1
20485.774 4
20486.453 1
20487.133 2
20487.813 4
20488.493 3
20489.173 0
20489.853 0
20490.532 1
20491.212 0
20491.892 0
20492.572 1
20493.252 1
20493.932 1
20494.612 3
20495.292 1
20495.972 2
20496.652 1
20497.332 3
20498.012 3
20498.692 3
20499.372 4
20500.052 2
20500.732 0
20501.412 3
20502.092 2
20502.772 0
20503.452 1
20504.132 5
20504.812 5
20505.492 5
20506.173 4
20506.853 8
20507.533 3
20508.213 4
20508.893 3
20509.573 9
20510.254 7
20510.934 3
20511.614 2
20512.294 0
20512.974 1
20513.655 0
20514.335 3
20515.015 2
20515.696 2
20516.376 1
20517.056 2
20517.736 6
20518.417 3
20519.097 3
20519.777 3
20520.458 3
20521.138 0
20521.819 3
20522.499 9
20523.179 6
20523.860 1
20524.540 1
20525.221 7
20525.901 8
20526.582 5
20527.262 4
20527.943 2
20528.623 4
20529.304 2
20529.984 1
20530.665 0
20531.345 4
20532.026 4
20532.706 4
20533.387 5
20534.068 7
20534.748 5
20535.429 4
20536.109 7
20536.790 7
20537.471 7
20538.151 7
20538.832 2
20539.513 1
20540.193 2
20540.874 1
20541.555 8
20542.236 8
20542.916 3
20543.597 1
20544.278 1
20544.959 0
20545.639 2
20546.320 0
20547.001 0
20547.682 0
20548.363 2
20549.043 4
20549.724 2
20550.405 1
20551.086 1
20551.767 3
20552.448 1
20553.129 4
20553.810 1
20554.491 3
20555.171 0
20555.852 2
20556.533 3
20557.214 9
20557.895 7
20558.576 6
20559.257 6
20559.938 3
20560.619 0
20561.300 2
20561.982 1
20562.663 2
20563.344 4
20564.025 1
20564.706 2
20565.387 2
20566.068 1
20566.749 3
20567.430 5
20568.112 5
20568.793 5
20569.474 2
20570.155 1
20570.836 1
20571.517 1
20572.199 3
20572.880 3
20573.561 4
20574.242 6
20574.924 4
20575.605 2
20576.286 4
20576.968 6
20577.649 4
20578.330 1
20579.012 1
20579.693 2
20580.374 0
20581.056 1
20581.737 4
20582.418 3
20583.100 0
20583.781 0
20584.463 0
20585.144 0
20585.826 1
20586.507 0
20587.188 0
20587.870 1
20588.551 1
20589.233 10
20589.914 4
20590.596 3
20591.278 0
20591.959 4
20592.641 5
20593.322 0
20594.004 6
20594.685 4
20595.367 3
20596.049 3
20596.730 4
20597.412 8
20598.094 6
20598.775 2
20599.457 2
20600.139 2
20600.820 5
20601.502 1
20602.184 4
20602.865 2
20603.547 6
20604.229 10
20604.911 3
20605.592 4
20606.274 1
20606.956 5
20607.638 7
20608.320 4
20609.001 3
20609.683 1
20610.365 1
20611.047 6
20611.729 2
20612.411 4
20613.093 5
20613.775 4
20614.457 2
20615.138 2
20615.820 2
20616.502 3
20617.184 5
20617.866 2
20618.548 1
20619.230 3
20619.912 2
20620.594 0
20621.276 3
20621.958 3
20622.641 1
20623.323 0
20624.005 1
20624.687 3
20625.369 2
20626.051 6
20626.733 6
20627.415 2
20628.097 7
20628.780 7
20629.462 5
20630.144 2
20630.826 4
20631.508 1
20632.190 1
20632.873 3
20633.555 3
20634.237 0
20634.919 1
20635.602 2
20636.284 6
20636.966 5
20637.649 0
20638.331 0
20639.013 1
20639.696 4
20640.378 3
20641.060 6
20641.743 6
20642.425 2
20643.107 1
20643.790 2
20644.472 5
20645.155 2
20645.837 3
20646.520 2
20647.202 3
20647.885 1
20648.567 1
20649.250 10
20649.932 5
20650.615 4
20651.297 2
20651.980 1
20652.662 1
20653.345 1
20654.027 5
20654.710 4
20655.393 3
20656.075 4
20656.758 0
20657.440 1
20658.123 0
20658.806 0
20659.488 2
20660.171 4
20660.854 3
20661.536 3
20662.219 9
20662.902 7
20663.585 4
20664.267 0
20664.950 2
20665.633 1
20666.316 4
20666.998 2
20667.681 4
20668.364 1
20669.047 1
20669.730 2
20670.413 7
20671.095 10
20671.778 13
20672.461 10
20673.144 8
20673.827 6
20674.510 6
20675.193 13
20675.876 11
20676.559 6
20677.242 0
20677.925 0
20678.608 0
20679.291 7
20679.974 6
20680.657 0
20681.340 1
20682.023 1
20682.706 3
20683.389 4
20684.072 3
20684.755 4
20685.438 5
20686.121 5
20686.804 3
20687.487 4
20688.171 5
20688.854 4
20689.537 4
20690.220 4
20690.903 2
20691.586 1
20692.270 3
20692.953 2
20693.636 1
20694.319 0
20695.003 2
20695.686 4
20696.369 1
20697.052 2
20697.736 4
20698.419 1
20699.102 7
20699.786 6
20700.469 2
20701.152 0
20701.836 0
20702.519 1
20703.203 1
20703.886 7
20704.569 7
20705.253 6
20705.936 3
20706.620 2
20707.303 1
20707.987 4
20708.670 3
20709.354 1
20710.037 2
20710.721 13
20711.404 9
20712.088 9
20712.771 9
20713.455 4
20714.138 5
20714.822 3
20715.505 5
20716.189 4
20716.873 7
20717.556 7
20718.240 9
20718.924 11
20719.607 4
20720.291 1
20720.975 4
20721.658 3
20722.342 2
20723.026 2
20723.709 5
20724.393 3
20725.077 1
20725.761 3
20726.444 3
20727.128 1
20727.812 1
20728.496 0
20729.180 4
20729.863 0
20730.547 3
20731.231 1
20731.915 2
20732.599 6
20733.283 5
20733.967 4
20734.651 3
20735.335 4
20736.018 3
20736.702 4
20737.386 3
20738.070 1
20738.754 1
20739.438 2
20740.122 0
20740.806 1
20741.490 0
20742.174 1
20742.858 0
20743.542 1
20744.226 2
20744.911 0
20745.595 4
20746.279 8
20746.963 3
20747.647 0
20748.331 1
20749.015 3
20749.699 1
20750.384 0
20751.068 12
20751.752 5
20752.436 3
20753.120 3
20753.805 10
20754.489 9
20755.173 2
20755.857 3
20756.542 0
20757.226 0
20757.910 1
20758.594 4
20759.279 5
20759.963 2
20760.647 3
20761.332 4
20762.016 7
20762.700 9
20763.385 6
20764.069 4
20764.754 4
20765.438 5
20766.123 5
20766.807 2
20767.491 2
20768.176 0
20768.860 0
20769.545 2
20770.229 1
20770.914 1
20771.598 3
20772.283 4
20772.967 2
20773.652 4
20774.337 4
20775.021 1
20775.706 1
20776.390 1
20777.075 0
20777.759 3
20778.444 8
20779.129 7
20779.813 3
20780.498 6
20781.183 5
20781.867 3
20782.552 0
20783.237 2
20783.922 3
20784.606 2
20785.291 4
20785.976 2
20786.661 1
20787.345 2
20788.030 2
20788.715 0
20789.400 4
20790.085 5
20790.769 5
20791.454 2
20792.139 1
20792.824 5
20793.509 12
20794.194 8
20794.879 4
20795.564 4
20796.248 1
20796.933 0
20797.618 4
20798.303 2
20798.988 4
20799.673 3
20800.358 1
20801.043 2
20801.728 1
20802.413 2
20803.098 2
20803.783 3
20804.468 2
20805.153 0
20805.839 0
20806.524 1
20807.209 3
20807.894 2
20808.579 2
20809.264 1
20809.949 4
20810.634 4
20811.320 2
20812.005 3
20812.690 4
20813.375 5
20814.060 0
20814.746 1
20815.431 4
20816.116 4
20816.801 0
20817.487 2
20818.172 6
20818.857 6
20819.543 4
20820.228 10
20820.913 7
20821.598 3
20822.284 10
20822.969 6
20823.655 10
20824.340 3
20825.025 1
20825.711 1
20826.396 0
20827.082 2
20827.767 2
20828.453 2
20829.138 1
20829.823 1
20830.509 0
20831.194 2
20831.880 7
20832.565 2
20833.251 6
20833.937 6
20834.622 2
20835.308 1
20835.993 1
20836.679 3
20837.364 3
20838.050 2
20838.736 5
20839.421 5
20840.107 1
20840.793 4
20841.478 2
20842.164 3
20842.850 1
20843.535 1
20844.221 2
20844.907 4
20845.592 5
20846.278 2
20846.964 2
20847.650 16
20848.336 12
20849.021 7
20849.707 6
20850.393 3
20851.079 1
20851.765 2
20852.450 5
20853.136 7
20853.822 5
20854.508 5
20855.194 6
20855.880 6
20856.566 5
20857.252 7
20857.938 4
20858.624 4
20859.310 2
20859.996 3
20860.681 3
20861.367 1
20862.053 0
20862.740 0
20863.426 1
20864.112 1
20864.798 4
20865.484 2
20866.170 1
20866.856 0
20867.542 0
20868.228 3
20868.914 3
20869.600 2
20870.286 1
20870.973 1
20871.659 4
20872.345 3
20873.031 3
20873.717 3
20874.404 4
20875.090 2
20875.776 5
20876.462 6
20877.148 11
20877.835 9
20878.521 3
20879.207 2
20879.894 1
20880.580 1
20881.266 2
20881.953 2
20882.639 3
20883.325 2
20884.012 2
20884.698 1
20885.384 0
20886.071 2
20886.757 6
20887.444 4
20888.130 4
20888.816 3
20889.503 1
20890.189 1
20890.876 2
20891.562 8
20892.249 8
20892.935 5
20893.622 1
20894.308 3
20894.995 15
20895.682 12
20896.368 7
20897.055 8
20897.741 9
20898.428 6
20899.115 2
20899.801 1
20900.488 3
20901.174 19
20901.861 23
20902.548 13
20903.234 9
20903.921 5
20904.608 2
20905.295 4
20905.981 8
20906.668 9
20907.355 4
20908.042 2
20908.728 3
20909.415 4
20910.102 1
20910.789 1
20911.475 2
20912.162 1
20912.849 2
20913.536 6
20914.223 5
20914.910 5
20915.597 8
20916.284 5
20916.970 4
20917.657 1
20918.344 1
20919.031 3
20919.718 6
20920.405 6
20921.092 4
20921.779 2
20922.466 1
20923.153 6
20923.840 7
20924.527 2
20925.214 0
20925.901 1
20926.588 1
20927.275 2
20927.962 4
20928.650 3
20929.337 2
20930.024 0
20930.711 2
20931.398 2
20932.085 4
20932.772 2
20933.460 2
20934.147 2
20934.834 0
20935.521 1
20936.208 2
20936.896 2
20937.583 2
20938.270 5
20938.957 4
20939.645 2
20940.332 8
20941.019 9
20941.707 11
20942.394 11
20943.081 6
20943.769 7
20944.456 2
20945.143 1
20945.831 1
20946.518 3
20947.206 5
20947.893 3
20948.580 4
20949.268 1
20949.955 0
20950.643 2
20951.330 4
20952.018 4
20952.705 6
20953.393 3
20954.080 8
20954.768 2
20955.455 4
20956.143 2
20956.830 5
20957.518 8
20958.205 12
20958.893 7
20959.581 7
20960.268 3
20960.956 1
20961.644 6
20962.331 7
20963.019 4
20963.707 1
20964.394 1
20965.082 3
20965.770 6
20966.457 6
20967.145 2
20967.833 0
20968.521 1
20969.208 4
20969.896 2
20970.584 5
20971.272 8
20971.960 2
20972.647 4
20973.335 1
20974.023 3
20974.711 2
20975.399 1
20976.087 3
20976.775 3
20977.462 5
20978.150 1
20978.838 2
20979.526 0
20980.214 2
20980.902 3
20981.590 2
20982.278 3
20982.966 1
20983.654 1
20984.342 2
20985.030 4
20985.718 6
20986.406 2
20987.094 1
20987.782 0
20988.470 2
20989.158 5
20989.847 5
20990.535 2
20991.223 3
20991.911 4
20992.599 9
20993.287 5
20993.975 4
20994.664 7
20995.352 5
20996.040 4
20996.728 5
20997.416 7
20998.105 4
20998.793 3
20999.481 4
21000.169 2
21000.858 2
21001.546 0
21002.234 1
21002.923 3
21003.611 1
21004.299 1
21004.988 1
21005.676 3
21006.364 3
21007.053 2
21007.741 1
21008.430 6
21009.118 9
21009.806 3
21010.495 1
21011.183 3
21011.872 2
21012.560 4
21013.249 1
21013.937 1
21014.626 2
21015.314 2
21016.003 0
21016.691 3
21017.380 1
21018.068 1
21018.757 2
21019.446 8
21020.134 4
21020.823 1
21021.511 2
21022.200 2
21022.889 3
21023.577 1
21024.266 2
21024.955 8
21025.643 8
21026.332 6
21027.021 4
21027.710 7
21028.398 3
21029.087 2
21029.776 1
21030.465 1
21031.153 3
21031.842 3
21032.531 1
21033.220 2
21033.909 1
21034.597 1
21035.286 4
21035.975 3
21036.664 5
21037.353 4
21038.042 0
21038.731 3
21039.420 5
21040.108 2
21040.797 3
21041.486 1
21042.175 0
21042.864 0
21043.553 7
21044.242 4
21044.931 5
21045.620 7
21046.309 6
21046.998 3
21047.687 0
21048.376 2
21049.066 5
21049.755 3
21050.444 4
21051.133 4
21051.822 6
21052.511 5
21053.200 8
21053.889 1
21054.579 1
21055.268 3
21055.957 3
21056.646 1
21057.335 4
21058.025 4
21058.714 2
21059.403 1
21060.092 2
21060.782 1
21061.471 6
21062.160 5
21062.849 3
21063.539 6
21064.228 2
21064.917 2
21065.607 1
21066.296 1
21066.985 1
21067.675 2
21068.364 1
21069.054 4
21069.743 5
21070.432 0
21071.122 6
21071.811 4
21072.501 1
21073.190 5
21073.880 7
21074.569 4
21075.259 3
21075.948 1
21076.638 1
21077.327 4
21078.017 3
21078.706 6
21079.396 6
21080.085 8
21080.775 5
21081.465 0
21082.154 1
21082.844 2
21083.534 4
21084.223 2
21084.913 3
21085.603 2
21086.292 5
21086.982 4
21087.672 5
21088.361 2
21089.051 1
21089.741 4
21090.431 5
21091.120 1
21091.810 0
21092.500 3
21093.190 2
21093.879 2
21094.569 2
21095.259 0
21095.949 4
21096.639 3
21097.329 3
21098.019 15
21098.708 16
21099.398 14
21100.088 10
21100.778 6
21101.468 4
21102.158 3
21102.848 3
21103.538 1
21104.228 2
21104.918 1
21105.608 0
21106.298 1
21106.988 2
21107.678 5
21108.368 3
21109.058 0
21109.748 2
21110.438 4
21111.128 2
21111.818 0
21112.508 1
21113.199 2
21113.889 6
21114.579 6
21115.269 1
21115.959 3
21116.649 4
21117.340 4
21118.030 2
21118.720 3
21119.410 3
21120.100 5
21120.791 3
21121.481 3
21122.171 1
21122.861 5
21123.552 3
21124.242 2
21124.932 0
21125.623 5
21126.313 4
21127.003 5
21127.694 2
21128.384 2
21129.074 5
21129.765 2
21130.455 0
21131.146 4
21131.836 4
21132.527 1
21133.217 1
21133.907 3
21134.598 7
21135.288 5
21135.979 2
21136.669 8
21137.360 4
21138.050 0
21138.741 0
21139.432 2
21140.122 2
21140.813 1
21141.503 0
21142.194 1
21142.884 2
21143.575 7
21144.266 3
21144.956 2
21145.647 1
21146.338 5
21147.028 7
21147.719 4
21148.410 4
21149.100 4
21149.791 2
21150.482 7
21151.173 2
21151.863 5
21152.554 6
21153.245 11
21153.936 8
21154.626 5
21155.317 4
21156.008 4
21156.699 2
21157.390 5
21158.081 0
21158.772 0
21159.462 0
21160.153 2
21160.844 3
21161.535 10
21162.226 10
21162.917 5
21163.608 6
21164.299 4
21164.990 3
21165.681 2
21166.372 2
21167.063 1
21167.754 0
21168.445 4
21169.136 4
21169.827 0
21170.518 3
21171.209 1
21171.900 2
21172.591 4
21173.282 4
21173.973 3
21174.665 3
21175.356 4
21176.047 7
21176.738 7
21177.429 5
21178.120 1
21178.812 1
21179.503 2
21180.194 3
21180.885 2
21181.576 4
21182.268 6
21182.959 4
21183.650 5
21184.341 3
21185.033 2
21185.724 1
21186.415 3
21187.107 1
21187.798 3
21188.489 3
21189.181 1
21189.872 1
21190.564 0
21191.255 1
21191.946 5
21192.638 2
21193.329 8
21194.021 7
21194.712 3
21195.404 1
21196.095 8
21196.786 5
21197.478 1
21198.169 5
21198.861 4
21199.553 0
21200.244 2
21200.936 3
21201.627 1
21202.319 1
21203.010 2
21203.702 3
21204.394 0
21205.085 1
21205.777 1
21206.468 3
21207.160 0
21207.852 3
21208.543 11
21209.235 16
21209.927 11
21210.619 9
21211.310 7
21212.002 7
21212.694 8
21213.386 4
21214.077 1
21214.769 2
21215.461 1
21216.153 1
21216.844 2
21217.536 4
21218.228 1
21218.920 2
21219.612 3
21220.304 1
21220.996 7
21221.687 3
21222.379 4
21223.071 1
21223.763 4
21224.455 8
21225.147 4
21225.839 3
21226.531 3
21227.223 1
21227.915 4
21228.607 4
21229.299 7
21229.991 6
21230.683 10
21231.375 4
21232.067 3
21232.759 3
21233.451 7
21234.143 9
21234.836 3
21235.528 1
21236.220 4
21236.912 3
21237.604 1
21238.296 7
21238.988 6
21239.681 5
21240.373 4
21241.065 2
21241.757 4
21242.449 2
21243.142 2
21243.834 1
21244.526 2
21245.219 0
21245.911 0
21246.603 0
21247.295 2
21247.988 3
21248.680 7
21249.372 6
21250.065 4
21250.757 2
21251.450 3
21252.142 4
21252.834 6
21253.527 4
21254.219 4
21254.912 6
21255.604 8
21256.296 5
21256.989 5
21257.681 1
21258.374 0
21259.066 7
21259.759 3
21260.451 1
21261.144 4
21261.837 1
21262.529 1
21263.222 1
21263.914 1
21264.607 5
21265.299 9
21265.992 7
21266.685 7
21267.377 3
21268.070 5
21268.763 3
21269.455 6
21270.148 0
21270.841 13
21271.533 13
21272.226 9
21272.919 7
21273.612 6
21274.304 5
21274.997 4
21275.690 1
21276.383 0
21277.075 4
21277.768 9
21278.461 1
21279.154 5
21279.847 10
21280.540 2
21281.232 4
21281.925 6
21282.618 2
21283.311 8
21284.004 6
21284.697 10
21285.390 4
21286.083 3
21286.776 2
21287.469 6
21288.162 3
21288.855 0
21289.548 4
21290.241 3
21290.934 1
21291.627 2
21292.320 1
21293.013 0
21293.706 1
21294.399 2
21295.092 4
21295.785 2
21296.478 3
21297.171 3
21297.864 1
21298.558 0
21299.251 2
21299.944 4
21300.637 6
21301.330 8
21302.023 7
21302.717 6
21303.410 2
21304.103 2
21304.796 10
21305.490 5
21306.183 2
21306.876 3
21307.569 4
21308.263 5
21308.956 5
21309.649 4
21310.343 4
21311.036 2
21311.729 0
21312.423 3
21313.116 3
21313.810 2
21314.503 2
21315.196 6
21315.890 2
21316.583 0
21317.277 2
21317.970 0
21318.664 0
21319.357 0
21320.051 4
21320.744 0
21321.438 3
21322.131 16
21322.825 19
21323.518 11
21324.212 8
21324.905 4
21325.599 5
21326.293 0
21326.986 2
21327.680 6
21328.373 6
21329.067 4
21329.761 1
21330.454 0
21331.148 5
21331.842 9
21332.535 4
21333.229 1
21333.923 1
21334.617 0
21335.310 1
21336.004 0
21336.698 3
21337.392 3
21338.085 2
21338.779 10
21339.473 9
21340.167 4
21340.861 8
21341.554 14
21342.248 14
21342.942 10
21343.636 8
21344.330 3
21345.024 3
21345.718 4
21346.412 2
21347.106 13
21347.800 16
21348.494 11
21349.188 8
21349.881 4
21350.575 11
21351.269 8
21351.963 2
21352.658 1
21353.352 0
21354.046 2
21354.740 1
21355.434 3
21356.128 9
21356.822 11
21357.516 2
21358.210 3
21358.904 5
21359.598 6
21360.293 7
21360.987 5
21361.681 3
21362.375 0
21363.069 3
21363.763 2
21364.458 1
21365.152 1
21365.846 0
21366.540 7
21367.235 4
21367.929 3
21368.623 1
21369.317 0
21370.012 2
21370.706 2
21371.400 2
21372.095 3
21372.789 7
21373.483 1
21374.178 3
21374.872 0
21375.567 6
21376.261 4
21376.955 0
21377.650 0
21378.344 0
21379.039 1
21379.733 0
21380.428 0
21381.122 1
21381.817 1
21382.511 0
21383.206 0
21383.900 3
21384.595 1
21385.289 2
21385.984 0
21386.678 1
21387.373 1
21388.068 3
21388.762 1
21389.457 1
21390.152 4
21390.846 1
21391.541 2
21392.235 0
21392.930 2
21393.625 2
21394.320 1
21395.014 1
21395.709 5
21396.404 3
21397.098 3
21397.793 4
21398.488 21
21399.183 14
21399.878 12
21400.572 10
21401.267 10
21401.962 4
21402.657 1
21403.352 1
21404.047 1
21404.741 1
21405.436 7
21406.131 7
21406.826 5
21407.521 1
21408.216 2
21408.911 3
21409.606 5
21410.301 3
21410.996 0
21411.691 1
21412.386 1
21413.081 0
21413.776 1
21414.471 3
21415.166 0
21415.861 0
21416.556 1
21417.251 1
21417.946 0
21418.641 3
21419.336 5
21420.031 1
21420.726 3
21421.422 3
21422.117 2
21422.812 1
21423.507 2
21424.202 1
21424.897 0
21425.593 11
21426.288 15
21426.983 12
21427.678 9
21428.374 9
21429.069 8
21429.764 3
21430.459 8
21431.155 4
21431.850 1
21432.545 1
21433.241 1
21433.936 0
21434.631 2
21435.327 3
21436.022 2
21436.718 4
21437.413 4
21438.108 1
21438.804 6
21439.499 7
21440.195 10
21440.890 2
21441.586 1
21442.281 4
21442.977 9
21443.672 5
21444.368 4
21445.063 4
21445.759 1
21446.454 0
21447.150 0
21447.845 0
21448.541 3
21449.236 3
21449.932 1
21450.628 0
21451.323 0
21452.019 0
21452.715 0
21453.410 1
21454.106 4
21454.802 4
21455.497 3
21456.193 6
21456.889 3
21457.584 2
21458.280 1
21458.976 1
21459.672 3
21460.367 3
21461.063 2
21461.759 0
21462.455 2
21463.151 3
21463.846 3
21464.542 0
21465.238 1
21465.934 0
21466.630 2
21467.326 4
21468.022 6
21468.718 6
21469.413 4
21470.109 2
21470.805 5
21471.501 2
21472.197 1
21472.893 2
21473.589 1
21474.285 5
21474.981 2
21475.677 3
21476.373 4
21477.069 6
21477.765 2
21478.461 2
21479.158 2
21479.854 4
21480.550 3
21481.246 3
21481.942 4
21482.638 0
21483.334 1
21484.030 1
21484.727 2
21485.423 7
21486.119 6
21486.815 2
21487.511 2
21488.208 4
21488.904 0
21489.600 0
21490.296 0
21490.993 0
21491.689 0
21492.385 0
21493.081 0
21493.778 0
