# Supplementary material for: LIMPIC: a computational method for the separation of protein MALDI-TOF-MS signals from noise
Source: BMC Bioinformatics. 2007 Mar 26;8:101. doi: 10.1186/1471-2105-8-101 (PMC1847688; doi:10.1186/1471-2105-8-101)
Supplement: Additional File 3 — Compressed archive of 30 text files, containing MALDI-TOF-MS data acquired from human plasma samples. [file 1471-2105-8-101-S3.zip › Plasma/P_12.txt]

4989.162 0
4989.497 0
4989.833 0
4990.168 0
4990.503 0
4990.838 0
4991.174 0
4991.509 0
4991.844 128
4992.180 106
4992.515 104
4992.850 121
4993.186 134
4993.521 104
4993.857 95
4994.192 116
4994.527 150
4994.863 128
4995.198 104
4995.534 86
4995.869 77
4996.205 89
4996.540 98
4996.876 140
4997.211 125
4997.547 102
4997.882 102
4998.218 128
4998.553 135
4998.889 129
4999.225 144
4999.560 138
4999.896 123
5000.231 139
5000.567 160
5000.903 133
5001.238 126
5001.574 121
5001.910 131
5002.245 143
5002.581 155
5002.917 125
5003.252 116
5003.588 117
5003.924 120
5004.260 119
5004.595 117
5004.931 96
5005.267 136
5005.603 148
5005.938 134
5006.274 127
5006.610 135
5006.946 144
5007.282 163
5007.618 171
5007.954 157
5008.289 140
5008.625 142
5008.961 161
5009.297 172
5009.633 171
5009.969 163
5010.305 162
5010.641 170
5010.977 197
5011.313 202
5011.649 193
5011.985 189
5012.321 175
5012.657 191
5012.993 172
5013.329 143
5013.665 135
5014.001 123
5014.337 158
5014.673 152
5015.009 111
5015.346 93
5015.682 95
5016.018 85
5016.354 85
5016.690 95
5017.026 104
5017.363 93
5017.699 97
5018.035 101
5018.371 87
5018.707 76
5019.044 71
5019.380 79
5019.716 80
5020.052 93
5020.389 89
5020.725 87
5021.061 92
5021.398 81
5021.734 79
5022.070 67
5022.407 58
5022.743 55
5023.080 63
5023.416 87
5023.752 113
5024.089 101
5024.425 86
5024.762 76
5025.098 59
5025.434 69
5025.771 88
5026.107 87
5026.444 104
5026.780 119
5027.117 106
5027.453 98
5027.790 116
5028.127 108
5028.463 86
5028.800 73
5029.136 92
5029.473 95
5029.810 106
5030.146 83
5030.483 66
5030.819 84
5031.156 82
5031.493 73
5031.829 95
5032.166 97
5032.503 114
5032.839 74
5033.176 79
5033.513 95
5033.850 98
5034.186 74
5034.523 71
5034.860 74
5035.197 76
5035.534 75
5035.870 82
5036.207 110
5036.544 125
5036.881 115
5037.218 115
5037.555 106
5037.891 105
5038.228 136
5038.565 127
5038.902 130
5039.239 148
5039.576 140
5039.913 130
5040.250 142
5040.587 144
5040.924 161
5041.261 207
5041.598 267
5041.935 289
5042.272 285
5042.609 276
5042.946 303
5043.283 339
5043.620 308
5043.957 313
5044.294 330
5044.631 407
5044.968 408
5045.306 363
5045.643 327
5045.980 339
5046.317 293
5046.654 228
5046.991 207
5047.329 176
5047.666 158
5048.003 194
5048.340 185
5048.677 168
5049.015 140
5049.352 145
5049.689 151
5050.027 123
5050.364 129
5050.701 126
5051.038 136
5051.376 120
5051.713 131
5052.050 119
5052.388 122
5052.725 112
5053.063 100
5053.400 105
5053.737 106
5054.075 126
5054.412 125
5054.750 96
5055.087 89
5055.425 76
5055.762 99
5056.100 117
5056.437 105
5056.775 101
5057.112 92
5057.450 96
5057.787 121
5058.125 126
5058.462 90
5058.800 76
5059.137 78
5059.475 81
5059.813 107
5060.150 126
5060.488 106
5060.826 130
5061.163 128
5061.501 104
5061.839 86
5062.176 87
5062.514 93
5062.852 120
5063.189 150
5063.527 184
5063.865 191
5064.203 193
5064.540 179
5064.878 187
5065.216 218
5065.554 212
5065.892 181
5066.229 168
5066.567 184
5066.905 206
5067.243 213
5067.581 254
5067.919 267
5068.257 275
5068.594 279
5068.932 319
5069.270 376
5069.608 353
5069.946 336
5070.284 293
5070.622 319
5070.960 377
5071.298 409
5071.636 353
5071.974 381
5072.312 392
5072.650 374
5072.988 361
5073.326 323
5073.664 298
5074.002 302
5074.341 292
5074.679 265
5075.017 289
5075.355 294
5075.693 265
5076.031 264
5076.369 240
5076.708 228
5077.046 207
5077.384 202
5077.722 226
5078.060 198
5078.399 167
5078.737 157
5079.075 145
5079.413 141
5079.752 158
5080.090 144
5080.428 138
5080.767 131
5081.105 151
5081.443 143
5081.782 156
5082.120 152
5082.458 108
5082.797 112
5083.135 115
5083.473 103
5083.812 90
5084.150 84
5084.489 77
5084.827 82
5085.166 106
5085.504 69
5085.843 61
5086.181 70
5086.520 74
5086.858 72
5087.197 88
5087.535 76
5087.874 85
5088.212 96
5088.551 130
5088.889 136
5089.228 118
5089.567 92
5089.905 83
5090.244 74
5090.582 78
5090.921 69
5091.260 68
5091.598 85
5091.937 77
5092.276 82
5092.614 78
5092.953 83
5093.292 93
5093.631 85
5093.969 59
5094.308 75
5094.647 81
5094.986 70
5095.325 79
5095.663 80
5096.002 61
5096.341 94
5096.680 113
5097.019 106
5097.358 103
5097.696 70
5098.035 70
5098.374 63
5098.713 67
5099.052 87
5099.391 93
5099.730 101
5100.069 101
5100.408 84
5100.747 107
5101.086 99
5101.425 97
5101.764 95
5102.103 113
5102.442 124
5102.781 128
5103.120 146
5103.459 184
5103.798 156
5104.137 138
5104.476 148
5104.815 188
5105.154 175
5105.494 152
5105.833 157
5106.172 192
5106.511 188
5106.850 150
5107.189 127
5107.529 129
5107.868 139
5108.207 143
5108.546 134
5108.886 134
5109.225 129
5109.564 148
5109.903 162
5110.243 145
5110.582 143
5110.921 160
5111.261 169
5111.600 146
5111.939 151
5112.279 186
5112.618 165
5112.957 156
5113.297 150
5113.636 170
5113.976 161
5114.315 162
5114.654 147
5114.994 164
5115.333 149
5115.673 144
5116.012 150
5116.352 129
5116.691 146
5117.031 133
5117.370 123
5117.710 118
5118.049 130
5118.389 131
5118.729 136
5119.068 114
5119.408 91
5119.747 87
5120.087 124
5120.427 122
5120.766 108
5121.106 125
5121.446 112
5121.785 121
5122.125 142
5122.465 149
5122.804 109
5123.144 109
5123.484 84
5123.824 79
5124.163 75
5124.503 76
5124.843 88
5125.183 94
5125.522 76
5125.862 60
5126.202 49
5126.542 72
5126.882 67
5127.222 73
5127.561 85
5127.901 78
5128.241 95
5128.581 101
5128.921 71
5129.261 67
5129.601 57
5129.941 46
5130.281 64
5130.621 69
5130.961 66
5131.301 66
5131.641 71
5131.981 71
5132.321 92
5132.661 79
5133.001 76
5133.341 80
5133.681 64
5134.021 76
5134.361 81
5134.701 70
5135.041 94
5135.382 85
5135.722 81
5136.062 99
5136.402 103
5136.742 117
5137.082 116
5137.423 93
5137.763 84
5138.103 108
5138.443 89
5138.783 76
5139.124 97
5139.464 104
5139.804 90
5140.144 85
5140.485 95
5140.825 108
5141.165 91
5141.506 108
5141.846 114
5142.186 131
5142.527 141
5142.867 128
5143.208 129
5143.548 116
5143.888 113
5144.229 107
5144.569 89
5144.910 90
5145.250 123
5145.591 122
5145.931 102
5146.272 98
5146.612 106
5146.953 93
5147.293 93
5147.634 93
5147.974 126
5148.315 112
5148.655 108
5148.996 99
5149.336 106
5149.677 95
5150.018 96
5150.358 96
5150.699 106
5151.040 93
5151.380 91
5151.721 108
5152.062 90
5152.402 93
5152.743 105
5153.084 96
5153.424 97
5153.765 114
5154.106 109
5154.447 127
5154.787 129
5155.128 129
5155.469 133
5155.810 162
5156.151 132
5156.491 118
5156.832 107
5157.173 113
5157.514 122
5157.855 99
5158.196 116
5158.537 116
5158.877 117
5159.218 117
5159.559 108
5159.900 143
5160.241 123
5160.582 109
5160.923 119
5161.264 116
5161.605 121
5161.946 100
5162.287 116
5162.628 121
5162.969 116
5163.310 100
5163.651 111
5163.992 115
5164.334 109
5164.675 118
5165.016 101
5165.357 94
5165.698 107
5166.039 99
5166.380 91
5166.721 109
5167.063 108
5167.404 107
5167.745 104
5168.086 109
5168.427 130
5168.769 132
5169.110 133
5169.451 139
5169.792 126
5170.134 140
5170.475 147
5170.816 143
5171.158 121
5171.499 121
5171.840 146
5172.182 132
5172.523 159
5172.864 150
5173.206 137
5173.547 155
5173.888 138
5174.230 104
5174.571 93
5174.913 96
5175.254 108
5175.596 132
5175.937 117
5176.279 107
5176.620 98
5176.962 136
5177.303 136
5177.645 151
5177.986 148
5178.328 166
5178.669 118
5179.011 99
5179.352 104
5179.694 94
5180.036 89
5180.377 124
5180.719 117
5181.061 137
5181.402 102
5181.744 117
5182.085 113
5182.427 109
5182.769 95
5183.111 73
5183.452 95
5183.794 93
5184.136 89
5184.478 70
5184.819 86
5185.161 92
5185.503 86
5185.845 74
5186.186 80
5186.528 70
5186.870 73
5187.212 75
5187.554 92
5187.896 94
5188.238 103
5188.579 115
5188.921 88
5189.263 85
5189.605 77
5189.947 85
5190.289 87
5190.631 91
5190.973 72
5191.315 69
5191.657 84
5191.999 83
5192.341 87
5192.683 94
5193.025 107
5193.367 99
5193.709 126
5194.051 122
5194.393 111
5194.735 107
5195.077 100
5195.419 115
5195.762 99
5196.104 87
5196.446 103
5196.788 118
5197.130 109
5197.472 114
5197.815 121
5198.157 106
5198.499 107
5198.841 107
5199.183 113
5199.526 101
5199.868 85
5200.210 89
5200.553 80
5200.895 89
5201.237 83
5201.579 71
5201.922 76
5202.264 73
5202.606 78
5202.949 73
5203.291 77
5203.634 89
5203.976 96
5204.318 85
5204.661 71
5205.003 66
5205.346 62
5205.688 76
5206.031 85
5206.373 101
5206.716 77
5207.058 57
5207.401 89
5207.743 80
5208.086 80
5208.428 71
5208.771 76
5209.113 85
5209.456 95
5209.798 92
5210.141 106
5210.484 92
5210.826 93
5211.169 90
5211.511 99
5211.854 113
5212.197 99
5212.539 100
5212.882 108
5213.225 103
5213.568 97
5213.910 92
5214.253 101
5214.596 105
5214.939 95
5215.281 83
5215.624 106
5215.967 90
5216.310 91
5216.652 93
5216.995 67
5217.338 60
5217.681 63
5218.024 89
5218.367 74
5218.710 100
5219.052 104
5219.395 112
5219.738 115
5220.081 108
5220.424 94
5220.767 121
5221.110 101
5221.453 75
5221.796 79
5222.139 95
5222.482 98
5222.825 74
5223.168 54
5223.511 59
5223.854 65
5224.197 57
5224.540 74
5224.883 64
5225.226 74
5225.570 67
5225.913 83
5226.256 66
5226.599 86
5226.942 64
5227.285 87
5227.628 102
5227.972 75
5228.315 46
5228.658 56
5229.001 67
5229.344 54
5229.688 53
5230.031 71
5230.374 81
5230.717 60
5231.061 61
5231.404 64
5231.747 47
5232.091 74
5232.434 114
5232.777 123
5233.121 113
5233.464 115
5233.807 121
5234.151 111
5234.494 97
5234.838 76
5235.181 77
5235.524 61
5235.868 63
5236.211 51
5236.555 62
5236.898 88
5237.242 77
5237.585 96
5237.929 77
5238.272 69
5238.616 52
5238.959 51
5239.303 54
5239.647 81
5239.990 85
5240.334 79
5240.677 66
5241.021 63
5241.365 70
5241.708 67
5242.052 61
5242.395 54
5242.739 46
5243.083 51
5243.427 53
5243.770 70
5244.114 83
5244.458 77
5244.801 93
5245.145 104
5245.489 102
5245.833 88
5246.176 109
5246.520 105
5246.864 102
5247.208 81
5247.552 115
5247.896 122
5248.239 118
5248.583 163
5248.927 158
5249.271 146
5249.615 144
5249.959 139
5250.303 129
5250.647 123
5250.991 114
5251.335 111
5251.679 136
5252.022 129
5252.366 117
5252.710 124
5253.054 118
5253.398 126
5253.743 127
5254.087 131
5254.431 113
5254.775 87
5255.119 92
5255.463 82
5255.807 89
5256.151 75
5256.495 80
5256.839 85
5257.183 81
5257.528 82
5257.872 74
5258.216 61
5258.560 69
5258.904 87
5259.249 98
5259.593 92
5259.937 72
5260.281 75
5260.625 65
5260.970 79
5261.314 94
5261.658 71
5262.003 82
5262.347 59
5262.691 70
5263.036 108
5263.380 128
5263.724 112
5264.069 113
5264.413 112
5264.757 117
5265.102 117
5265.446 126
5265.791 157
5266.135 141
5266.480 117
5266.824 114
5267.168 110
5267.513 110
5267.857 101
5268.202 100
5268.546 88
5268.891 117
5269.236 101
5269.580 101
5269.925 88
5270.269 95
5270.614 96
5270.958 130
5271.303 143
5271.648 128
5271.992 119
5272.337 99
5272.682 96
5273.026 93
5273.371 90
5273.716 91
5274.060 86
5274.405 125
5274.750 131
5275.094 113
5275.439 110
5275.784 124
5276.129 137
5276.473 116
5276.818 87
5277.163 78
5277.508 84
5277.853 94
5278.197 131
5278.542 106
5278.887 86
5279.232 86
5279.577 98
5279.922 109
5280.267 109
5280.612 120
5280.957 121
5281.301 105
5281.646 117
5281.991 112
5282.336 104
5282.681 110
5283.026 90
5283.371 95
5283.716 92
5284.061 87
5284.406 113
5284.751 129
5285.096 147
5285.442 135
5285.787 123
5286.132 120
5286.477 105
5286.822 123
5287.167 98
5287.512 78
5287.857 100
5288.202 154
5288.548 157
5288.893 155
5289.238 130
5289.583 159
5289.928 241
5290.274 262
5290.619 216
5290.964 182
5291.309 197
5291.655 200
5292.000 219
5292.345 221
5292.691 209
5293.036 203
5293.381 198
5293.727 150
5294.072 128
5294.417 133
5294.763 130
5295.108 99
5295.453 99
5295.799 124
5296.144 85
5296.490 95
5296.835 102
5297.181 111
5297.526 99
5297.872 88
5298.217 93
5298.562 101
5298.908 83
5299.254 70
5299.599 61
5299.945 66
5300.290 60
5300.636 78
5300.981 79
5301.327 83
5301.672 99
5302.018 92
5302.364 92
5302.709 115
5303.055 93
5303.401 77
5303.746 60
5304.092 60
5304.438 42
5304.783 61
5305.129 64
5305.475 87
5305.821 88
5306.166 90
5306.512 102
5306.858 99
5307.204 93
5307.549 91
5307.895 71
5308.241 63
5308.587 57
5308.933 59
5309.278 66
5309.624 70
5309.970 84
5310.316 84
5310.662 72
5311.008 86
5311.354 68
5311.700 65
5312.046 60
5312.392 75
5312.738 83
5313.084 93
5313.430 87
5313.776 86
5314.122 85
5314.468 65
5314.814 79
5315.160 90
5315.506 84
5315.852 97
5316.198 73
5316.544 56
5316.890 66
5317.236 60
5317.582 60
5317.928 80
5318.274 73
5318.621 89
5318.967 109
5319.313 115
5319.659 109
5320.005 121
5320.352 99
5320.698 90
5321.044 84
5321.390 70
5321.736 70
5322.083 42
5322.429 50
5322.775 63
5323.122 54
5323.468 52
5323.814 55
5324.161 49
5324.507 52
5324.853 83
5325.200 65
5325.546 67
5325.892 60
5326.239 82
5326.585 114
5326.932 106
5327.278 95
5327.625 83
5327.971 100
5328.317 84
5328.664 87
5329.010 98
5329.357 89
5329.703 67
5330.050 65
5330.396 62
5330.743 52
5331.090 58
5331.436 71
5331.783 87
5332.129 75
5332.476 67
5332.823 80
5333.169 67
5333.516 59
5333.862 72
5334.209 75
5334.556 89
5334.902 79
5335.249 78
5335.596 67
5335.943 55
5336.289 37
5336.636 69
5336.983 74
5337.330 74
5337.676 97
5338.023 74
5338.370 82
5338.717 83
5339.064 79
5339.410 71
5339.757 92
5340.104 112
5340.451 101
5340.798 96
5341.145 81
5341.492 64
5341.838 60
5342.185 76
5342.532 70
5342.879 60
5343.226 96
5343.573 89
5343.920 65
5344.267 84
5344.614 72
5344.961 78
5345.308 61
5345.655 51
5346.002 62
5346.349 66
5346.696 65
5347.043 63
5347.390 66
5347.738 59
5348.085 62
5348.432 73
5348.779 87
5349.126 82
5349.473 71
5349.820 73
5350.168 78
5350.515 81
5350.862 81
5351.209 86
5351.556 72
5351.904 60
5352.251 66
5352.598 59
5352.945 70
5353.293 63
5353.640 52
5353.987 48
5354.335 58
5354.682 78
5355.029 109
5355.377 92
5355.724 107
5356.071 96
5356.419 106
5356.766 135
5357.114 127
5357.461 117
5357.808 128
5358.156 110
5358.503 109
5358.851 138
5359.198 146
5359.546 155
5359.893 172
5360.241 173
5360.588 160
5360.936 153
5361.283 140
5361.631 190
5361.978 179
5362.326 154
5362.674 156
5363.021 169
5363.369 171
5363.716 159
5364.064 149
5364.412 134
5364.759 141
5365.107 153
5365.455 152
5365.802 118
5366.150 134
5366.498 124
5366.845 115
5367.193 105
5367.541 103
5367.889 110
5368.236 92
5368.584 90
5368.932 101
5369.280 81
5369.628 76
5369.975 69
5370.323 70
5370.671 67
5371.019 52
5371.367 48
5371.715 59
5372.063 46
5372.410 48
5372.758 67
5373.106 66
5373.454 52
5373.802 35
5374.150 47
5374.498 62
5374.846 66
5375.194 63
5375.542 59
5375.890 60
5376.238 101
5376.586 95
5376.934 98
5377.282 74
5377.630 83
5377.978 81
5378.326 89
5378.675 87
5379.023 88
5379.371 91
5379.719 69
5380.067 68
5380.415 76
5380.763 71
5381.112 59
5381.460 69
5381.808 78
5382.156 49
5382.504 45
5382.853 60
5383.201 41
5383.549 44
5383.897 38
5384.246 65
5384.594 71
5384.942 78
5385.291 73
5385.639 51
5385.987 60
5386.336 66
5386.684 65
5387.032 78
5387.381 91
5387.729 70
5388.078 50
5388.426 50
5388.774 44
5389.123 64
5389.471 77
5389.820 72
5390.168 54
5390.517 58
5390.865 53
5391.214 53
5391.562 45
5391.911 62
5392.259 56
5392.608 64
5392.957 82
5393.305 82
5393.654 88
5394.002 72
5394.351 98
5394.700 90
5395.048 85
5395.397 83
5395.745 87
5396.094 87
5396.443 64
5396.792 61
5397.140 56
5397.489 74
5397.838 48
5398.186 54
5398.535 44
5398.884 36
5399.233 36
5399.581 63
5399.930 65
5400.279 64
5400.628 64
5400.977 69
5401.326 70
5401.674 58
5402.023 47
5402.372 58
5402.721 65
5403.070 50
5403.419 47
5403.768 37
5404.117 47
5404.466 47
5404.814 53
5405.163 56
5405.512 47
5405.861 47
5406.210 54
5406.559 67
5406.908 72
5407.257 72
5407.606 63
5407.956 56
5408.305 57
5408.654 54
5409.003 63
5409.352 58
5409.701 69
5410.050 72
5410.399 75
5410.748 62
5411.098 59
5411.447 65
5411.796 92
5412.145 104
5412.494 78
5412.843 95
5413.193 81
5413.542 74
5413.891 66
5414.240 58
5414.590 79
5414.939 90
5415.288 72
5415.638 51
5415.987 62
5416.336 80
5416.685 78
5417.035 62
5417.384 43
5417.734 46
5418.083 70
5418.432 78
5418.782 71
5419.131 54
5419.481 54
5419.830 61
5420.179 52
5420.529 56
5420.878 62
5421.228 73
5421.577 75
5421.927 72
5422.276 58
5422.626 59
5422.975 73
5423.325 83
5423.675 78
5424.024 60
5424.374 51
5424.723 66
5425.073 52
5425.422 64
5425.772 52
5426.122 66
5426.471 41
5426.821 60
5427.171 78
5427.520 68
5427.870 64
5428.220 72
5428.570 72
5428.919 67
5429.269 79
5429.619 90
5429.969 87
5430.318 101
5430.668 91
5431.018 77
5431.368 74
5431.717 79
5432.067 81
5432.417 75
5432.767 76
5433.117 87
5433.467 80
5433.817 60
5434.167 75
5434.516 74
5434.866 74
5435.216 67
5435.566 72
5435.916 77
5436.266 76
5436.616 62
5436.966 61
5437.316 73
5437.666 76
5438.016 76
5438.366 61
5438.716 82
5439.066 97
5439.416 78
5439.766 62
5440.117 43
5440.467 65
5440.817 80
5441.167 77
5441.517 56
5441.867 63
5442.217 73
5442.567 60
5442.918 68
5443.268 73
5443.618 67
5443.968 59
5444.318 71
5444.669 64
5445.019 67
5445.369 71
5445.719 75
5446.070 75
5446.420 83
5446.770 80
5447.121 78
5447.471 93
5447.821 90
5448.172 97
5448.522 113
5448.872 105
5449.223 99
5449.573 123
5449.924 95
5450.274 86
5450.624 80
5450.975 75
5451.325 92
5451.676 105
5452.026 112
5452.377 116
5452.727 81
5453.078 72
5453.428 94
5453.779 83
5454.129 81
5454.480 88
5454.830 77
5455.181 98
5455.532 99
5455.882 92
5456.233 92
5456.583 79
5456.934 71
5457.285 64
5457.635 56
5457.986 52
5458.337 73
5458.687 80
5459.038 82
5459.389 80
5459.740 84
5460.090 78
5460.441 81
5460.792 89
5461.143 79
5461.493 67
5461.844 46
5462.195 43
5462.546 55
5462.897 53
5463.247 60
5463.598 69
5463.949 79
5464.300 74
5464.651 71
5465.002 71
5465.353 33
5465.703 36
5466.054 48
5466.405 48
5466.756 36
5467.107 60
5467.458 77
5467.809 63
5468.160 71
5468.511 82
5468.862 85
5469.213 62
5469.564 57
5469.915 78
5470.266 78
5470.617 54
5470.969 45
5471.320 58
5471.671 69
5472.022 47
5472.373 49
5472.724 66
5473.075 79
5473.426 58
5473.778 62
5474.129 52
5474.480 48
5474.831 41
5475.182 51
5475.534 64
5475.885 66
5476.236 62
5476.587 56
5476.939 62
5477.290 52
5477.641 51
5477.993 44
5478.344 52
5478.695 50
5479.047 45
5479.398 63
5479.749 45
5480.101 62
5480.452 59
5480.803 39
5481.155 57
5481.506 86
5481.858 82
5482.209 67
5482.561 51
5482.912 40
5483.264 37
5483.615 53
5483.967 58
5484.318 52
5484.670 55
5485.021 56
5485.373 49
5485.724 41
5486.076 56
5486.427 53
5486.779 40
5487.131 46
5487.482 36
5487.834 40
5488.185 40
5488.537 40
5488.889 57
5489.240 53
5489.592 57
5489.944 63
5490.295 68
5490.647 66
5490.999 54
5491.351 65
5491.702 73
5492.054 72
5492.406 63
5492.758 62
5493.109 82
5493.461 94
5493.813 95
5494.165 85
5494.517 85
5494.869 73
5495.220 77
5495.572 80
5495.924 91
5496.276 85
5496.628 96
5496.980 100
5497.332 89
5497.684 95
5498.036 103
5498.388 111
5498.740 87
5499.092 71
5499.444 112
5499.796 97
5500.148 80
5500.500 83
5500.852 100
5501.204 89
5501.556 76
5501.908 63
5502.260 62
5502.612 57
5502.964 56
5503.316 69
5503.668 72
5504.021 74
5504.373 81
5504.725 64
5505.077 74
5505.429 73
5505.782 74
5506.134 69
5506.486 75
5506.838 90
5507.190 91
5507.543 89
5507.895 66
5508.247 59
5508.600 49
5508.952 49
5509.304 62
5509.656 57
5510.009 49
5510.361 33
5510.713 33
5511.066 31
5511.418 50
5511.771 64
5512.123 53
5512.475 59
5512.828 61
5513.180 76
5513.533 68
5513.885 73
5514.238 72
5514.590 63
5514.943 67
5515.295 47
5515.648 58
5516.000 47
5516.353 47
5516.705 46
5517.058 37
5517.410 46
5517.763 46
5518.116 51
5518.468 41
5518.821 45
5519.173 49
5519.526 48
5519.879 64
5520.231 70
5520.584 54
5520.937 54
5521.289 43
5521.642 39
5521.995 65
5522.348 94
5522.700 104
5523.053 107
5523.406 82
5523.759 81
5524.111 80
5524.464 74
5524.817 80
5525.170 83
5525.523 96
5525.876 92
5526.228 92
5526.581 96
5526.934 77
5527.287 75
5527.640 90
5527.993 95
5528.346 88
5528.699 91
5529.052 71
5529.405 65
5529.758 73
5530.111 95
5530.464 86
5530.817 61
5531.170 75
5531.523 64
5531.876 51
5532.229 77
5532.582 57
5532.935 64
5533.288 77
5533.641 69
5533.994 73
5534.347 69
5534.700 65
5535.053 77
5535.407 70
5535.760 66
5536.113 69
5536.466 76
5536.819 81
5537.172 70
5537.526 66
5537.879 71
5538.232 47
5538.585 40
5538.939 50
5539.292 58
5539.645 64
5539.998 53
5540.352 59
5540.705 70
5541.058 72
5541.412 62
5541.765 48
5542.118 49
5542.472 59
5542.825 58
5543.179 49
5543.532 54
5543.885 49
5544.239 62
5544.592 59
5544.946 53
5545.299 66
5545.653 41
5546.006 53
5546.360 59
5546.713 53
5547.067 50
5547.420 55
5547.774 53
5548.127 54
5548.481 62
5548.834 51
5549.188 60
5549.542 66
5549.895 74
5550.249 89
5550.603 80
5550.956 100
5551.310 93
5551.664 88
5552.017 99
5552.371 118
5552.725 104
5553.078 80
5553.432 84
5553.786 92
5554.139 106
5554.493 96
5554.847 88
5555.201 80
5555.555 95
5555.908 85
5556.262 73
5556.616 72
5556.970 83
5557.324 83
5557.678 81
5558.031 64
5558.385 60
5558.739 60
5559.093 51
5559.447 42
5559.801 50
5560.155 56
5560.509 58
5560.863 74
5561.217 91
5561.571 102
5561.925 98
5562.279 93
5562.633 80
5562.987 76
5563.341 89
5563.695 72
5564.049 81
5564.403 98
5564.757 68
5565.111 71
5565.465 88
5565.819 67
5566.174 75
5566.528 51
5566.882 63
5567.236 52
5567.590 57
5567.944 67
5568.299 78
5568.653 97
5569.007 74
5569.361 67
5569.715 64
5570.070 68
5570.424 62
5570.778 48
5571.133 44
5571.487 52
5571.841 80
5572.195 87
5572.550 86
5572.904 76
5573.258 80
5573.613 81
5573.967 73
5574.322 66
5574.676 82
5575.030 66
5575.385 59
5575.739 57
5576.094 84
5576.448 97
5576.803 75
5577.157 75
5577.512 62
5577.866 51
5578.221 45
5578.575 71
5578.930 64
5579.284 84
5579.639 89
5579.993 90
5580.348 70
5580.703 59
5581.057 59
5581.412 72
5581.766 68
5582.121 81
5582.476 71
5582.830 42
5583.185 49
5583.540 54
5583.894 54
5584.249 63
5584.604 83
5584.959 79
5585.313 63
5585.668 55
5586.023 46
5586.378 52
5586.732 59
5587.087 61
5587.442 44
5587.797 46
5588.152 55
5588.506 57
5588.861 65
5589.216 55
5589.571 55
5589.926 51
5590.281 45
5590.636 57
5590.991 62
5591.346 58
5591.700 40
5592.055 55
5592.410 68
5592.765 53
5593.120 69
5593.475 75
5593.830 63
5594.185 60
5594.540 60
5594.895 62
5595.250 78
5595.606 67
5595.961 71
5596.316 86
5596.671 68
5597.026 61
5597.381 47
5597.736 51
5598.091 46
5598.446 41
5598.802 52
5599.157 38
5599.512 39
5599.867 53
5600.222 50
5600.578 55
5600.933 56
5601.288 60
5601.643 56
5601.999 55
5602.354 57
5602.709 60
5603.065 69
5603.420 70
5603.775 65
5604.131 60
5604.486 67
5604.841 62
5605.197 62
5605.552 64
5605.907 51
5606.263 52
5606.618 42
5606.974 39
5607.329 53
5607.685 41
5608.040 40
5608.395 43
5608.751 34
5609.106 37
5609.462 48
5609.817 46
5610.173 64
5610.529 57
5610.884 48
5611.240 49
5611.595 54
5611.951 50
5612.306 41
5612.662 38
5613.018 51
5613.373 48
5613.729 55
5614.085 56
5614.440 75
5614.796 76
5615.152 56
5615.507 66
5615.863 56
5616.219 48
5616.574 47
5616.930 56
5617.286 64
5617.642 59
5617.997 59
5618.353 75
5618.709 69
5619.065 72
5619.421 78
5619.776 67
5620.132 66
5620.488 61
5620.844 58
5621.200 66
5621.556 74
5621.912 61
5622.268 58
5622.624 42
5622.979 60
5623.335 62
5623.691 58
5624.047 55
5624.403 70
5624.759 63
5625.115 51
5625.471 70
5625.827 86
5626.183 78
5626.539 58
5626.896 76
5627.252 80
5627.608 63
5627.964 63
5628.320 41
5628.676 53
5629.032 55
5629.388 39
5629.744 49
5630.101 50
5630.457 54
5630.813 50
5631.169 43
5631.525 56
5631.882 49
5632.238 58
5632.594 70
5632.950 67
5633.306 70
5633.663 61
5634.019 67
5634.375 67
5634.732 61
5635.088 70
5635.444 95
5635.801 96
5636.157 70
5636.513 105
5636.870 112
5637.226 96
5637.583 111
5637.939 103
5638.295 148
5638.652 159
5639.008 154
5639.365 167
5639.721 159
5640.078 140
5640.434 143
5640.791 120
5641.147 120
5641.504 104
5641.860 108
5642.217 87
5642.573 86
5642.930 87
5643.286 89
5643.643 95
5644.000 82
5644.356 61
5644.713 68
5645.069 81
5645.426 67
5645.783 57
5646.139 73
5646.496 75
5646.853 88
5647.210 93
5647.566 92
5647.923 86
5648.280 81
5648.636 80
5648.993 102
5649.350 118
5649.707 150
5650.064 142
5650.420 139
5650.777 129
5651.134 127
5651.491 103
5651.848 159
5652.205 177
5652.561 153
5652.918 160
5653.275 137
5653.632 144
5653.989 148
5654.346 152
5654.703 109
5655.060 94
5655.417 106
5655.774 87
5656.131 93
5656.488 98
5656.845 105
5657.202 85
5657.559 82
5657.916 83
5658.273 79
5658.630 78
5658.987 65
5659.344 61
5659.701 57
5660.058 76
5660.415 99
5660.773 92
5661.130 73
5661.487 54
5661.844 68
5662.201 55
5662.558 61
5662.916 47
5663.273 41
5663.630 45
5663.987 49
5664.344 58
5664.702 48
5665.059 46
5665.416 55
5665.774 92
5666.131 102
5666.488 69
5666.845 65
5667.203 67
5667.560 57
5667.918 57
5668.275 55
5668.632 57
5668.990 63
5669.347 81
5669.704 80
5670.062 73
5670.419 51
5670.777 64
5671.134 57
5671.492 73
5671.849 77
5672.207 88
5672.564 80
5672.922 76
5673.279 66
5673.637 80
5673.994 93
5674.352 95
5674.709 76
5675.067 94
5675.425 72
5675.782 71
5676.140 80
5676.497 76
5676.855 71
5677.213 97
5677.570 89
5677.928 84
5678.286 70
5678.643 64
5679.001 89
5679.359 103
5679.717 83
5680.074 77
5680.432 73
5680.790 73
5681.148 57
5681.505 58
5681.863 47
5682.221 62
5682.579 63
5682.937 53
5683.295 63
5683.652 81
5684.010 73
5684.368 59
5684.726 46
5685.084 43
5685.442 41
5685.800 40
5686.158 60
5686.516 59
5686.874 46
5687.232 44
5687.589 49
5687.947 58
5688.305 57
5688.663 36
5689.022 44
5689.380 47
5689.738 49
5690.096 56
5690.454 64
5690.812 65
5691.170 68
5691.528 56
5691.886 60
5692.244 53
5692.602 58
5692.960 52
5693.319 53
5693.677 33
5694.035 41
5694.393 65
5694.751 54
5695.110 53
5695.468 50
5695.826 43
5696.184 44
5696.543 45
5696.901 33
5697.259 36
5697.617 46
5697.976 66
5698.334 69
5698.692 67
5699.051 62
5699.409 58
5699.767 61
5700.126 68
5700.484 71
5700.843 70
5701.201 82
5701.559 74
5701.918 68
5702.276 76
5702.635 73
5702.993 74
5703.352 68
5703.710 64
5704.069 68
5704.427 72
5704.786 62
5705.144 62
5705.503 66
5705.861 78
5706.220 71
5706.578 93
5706.937 91
5707.296 73
5707.654 94
5708.013 108
5708.371 110
5708.730 97
5709.089 100
5709.447 84
5709.806 69
5710.165 76
5710.523 114
5710.882 127
5711.241 144
5711.600 182
5711.958 162
5712.317 150
5712.676 157
5713.035 139
5713.393 116
5713.752 128
5714.111 131
5714.470 159
5714.829 153
5715.188 126
5715.546 133
5715.905 152
5716.264 123
5716.623 123
5716.982 126
5717.341 119
5717.700 139
5718.059 109
5718.418 98
5718.777 107
5719.136 116
5719.495 107
5719.854 96
5720.213 108
5720.572 84
5720.931 62
5721.290 60
5721.649 58
5722.008 65
5722.367 58
5722.726 63
5723.085 62
5723.444 70
5723.803 93
5724.162 72
5724.522 72
5724.881 67
5725.240 54
5725.599 47
5725.958 54
5726.317 55
5726.677 70
5727.036 68
5727.395 65
5727.754 57
5728.114 49
5728.473 59
5728.832 68
5729.191 58
5729.551 46
5729.910 45
5730.269 44
5730.629 59
5730.988 63
5731.347 83
5731.707 77
5732.066 93
5732.425 75
5732.785 84
5733.144 87
5733.504 71
5733.863 61
5734.223 73
5734.582 67
5734.941 60
5735.301 76
5735.660 88
5736.020 85
5736.379 81
5736.739 61
5737.099 56
5737.458 54
5737.818 41
5738.177 45
5738.537 49
5738.896 45
5739.256 52
5739.616 51
5739.975 60
5740.335 60
5740.694 63
5741.054 64
5741.414 59
5741.774 48
5742.133 52
5742.493 38
5742.853 37
5743.212 42
5743.572 58
5743.932 46
5744.292 60
5744.651 58
5745.011 59
5745.371 67
5745.731 70
5746.091 72
5746.450 57
5746.810 42
5747.170 51
5747.530 60
5747.890 62
5748.250 96
5748.610 80
5748.969 91
5749.329 105
5749.689 85
5750.049 70
5750.409 82
5750.769 80
5751.129 66
5751.489 67
5751.849 62
5752.209 60
5752.569 71
5752.929 68
5753.289 61
5753.649 61
5754.009 58
5754.369 51
5754.730 54
5755.090 51
5755.450 59
5755.810 61
5756.170 48
5756.530 48
5756.890 39
5757.250 48
5757.611 42
5757.971 47
5758.331 87
5758.691 65
5759.051 73
5759.412 66
5759.772 65
5760.132 70
5760.492 68
5760.853 69
5761.213 66
5761.573 73
5761.934 74
5762.294 57
5762.654 65
5763.015 66
5763.375 76
5763.735 95
5764.096 84
5764.456 70
5764.817 60
5765.177 69
5765.537 46
5765.898 48
5766.258 85
5766.619 75
5766.979 57
5767.340 66
5767.700 86
5768.061 78
5768.421 66
5768.782 50
5769.142 56
5769.503 53
5769.863 47
5770.224 60
5770.585 61
5770.945 58
5771.306 45
5771.666 40
5772.027 42
5772.388 48
5772.748 64
5773.109 58
5773.470 62
5773.830 55
5774.191 48
5774.552 61
5774.912 52
5775.273 54
5775.634 70
5775.995 62
5776.355 63
5776.716 55
5777.077 70
5777.438 66
5777.799 72
5778.159 71
5778.520 83
5778.881 59
5779.242 48
5779.603 56
5779.964 50
5780.325 40
5780.685 53
5781.046 55
5781.407 58
5781.768 49
5782.129 55
5782.490 64
5782.851 62
5783.212 36
5783.573 52
5783.934 53
5784.295 39
5784.656 37
5785.017 33
5785.378 24
5785.739 22
5786.100 28
5786.461 41
5786.822 52
5787.184 44
5787.545 42
5787.906 54
5788.267 49
5788.628 41
5788.989 31
5789.350 43
5789.712 42
5790.073 56
5790.434 59
5790.795 38
5791.156 53
5791.518 60
5791.879 57
5792.240 55
5792.601 50
5792.963 46
5793.324 58
5793.685 40
5794.047 28
5794.408 44
5794.769 61
5795.131 49
5795.492 46
5795.853 56
5796.215 54
5796.576 64
5796.938 75
5797.299 83
5797.660 62
5798.022 54
5798.383 68
5798.745 74
5799.106 75
5799.468 67
5799.829 62
5800.191 76
5800.552 79
5800.914 78
5801.275 64
5801.637 77
5801.999 86
5802.360 82
5802.722 65
5803.083 61
5803.445 63
5803.807 58
5804.168 51
5804.530 58
5804.891 67
5805.253 61
5805.615 65
5805.977 92
5806.338 82
5806.700 65
5807.062 67
5807.423 86
5807.785 76
5808.147 54
5808.509 65
5808.870 76
5809.232 67
5809.594 61
5809.956 57
5810.318 88
5810.679 60
5811.041 46
5811.403 59
5811.765 53
5812.127 49
5812.489 45
5812.851 54
5813.213 50
5813.575 50
5813.937 68
5814.298 61
5814.660 61
5815.022 70
5815.384 53
5815.746 64
5816.108 93
5816.470 113
5816.832 104
5817.194 66
5817.557 57
5817.919 63
5818.281 57
5818.643 66
5819.005 39
5819.367 41
5819.729 35
5820.091 37
5820.453 54
5820.816 49
5821.178 61
5821.540 55
5821.902 52
5822.264 51
5822.626 45
5822.989 58
5823.351 58
5823.713 55
5824.075 63
5824.438 77
5824.800 64
5825.162 68
5825.525 81
5825.887 71
5826.249 85
5826.611 73
5826.974 55
5827.336 38
5827.699 63
5828.061 66
5828.423 60
5828.786 51
5829.148 51
5829.511 41
5829.873 63
5830.235 63
5830.598 60
5830.960 47
5831.323 49
5831.685 60
5832.048 63
5832.410 70
5832.773 47
5833.135 43
5833.498 43
5833.861 50
5834.223 50
5834.586 45
5834.948 48
5835.311 57
5835.673 63
5836.036 53
5836.399 46
5836.761 48
5837.124 53
5837.487 59
5837.849 73
5838.212 68
5838.575 67
5838.938 75
5839.300 62
5839.663 92
5840.026 86
5840.388 74
5840.751 66
5841.114 93
5841.477 110
5841.840 100
5842.202 95
5842.565 89
5842.928 78
5843.291 91
5843.654 66
5844.017 91
5844.380 101
5844.743 63
5845.105 48
5845.468 52
5845.831 81
5846.194 74
5846.557 74
5846.920 75
5847.283 68
5847.646 68
5848.009 70
5848.372 55
5848.735 65
5849.098 61
5849.461 60
5849.824 67
5850.187 86
5850.550 68
5850.914 68
5851.277 90
5851.640 61
5852.003 54
5852.366 51
5852.729 45
5853.092 55
5853.455 63
5853.819 50
5854.182 43
5854.545 39
5854.908 44
5855.271 78
5855.635 87
5855.998 64
5856.361 59
5856.724 65
5857.088 63
5857.451 59
5857.814 58
5858.178 47
5858.541 48
5858.904 47
5859.268 75
5859.631 66
5859.994 47
5860.358 60
5860.721 94
5861.085 78
5861.448 70
5861.811 73
5862.175 77
5862.538 98
5862.902 105
5863.265 102
5863.629 91
5863.992 103
5864.356 89
5864.719 74
5865.083 79
5865.446 74
5865.810 84
5866.173 60
5866.537 48
5866.901 53
5867.264 62
5867.628 61
5867.991 67
5868.355 58
5868.719 57
5869.082 59
5869.446 53
5869.810 60
5870.173 55
5870.537 46
5870.901 44
5871.265 34
5871.628 40
5871.992 46
5872.356 47
5872.720 79
5873.083 70
5873.447 74
5873.811 84
5874.175 87
5874.539 73
5874.902 70
5875.266 79
5875.630 116
5875.994 113
5876.358 114
5876.722 116
5877.086 114
5877.449 94
5877.813 92
5878.177 115
5878.541 131
5878.905 137
5879.269 133
5879.633 113
5879.997 117
5880.361 97
5880.725 107
5881.089 104
5881.453 86
5881.817 65
5882.181 76
5882.545 74
5882.910 70
5883.274 63
5883.638 59
5884.002 88
5884.366 64
5884.730 55
5885.094 57
5885.458 60
5885.823 51
5886.187 43
5886.551 55
5886.915 34
5887.279 40
5887.644 41
5888.008 77
5888.372 64
5888.736 58
5889.101 49
5889.465 49
5889.829 46
5890.194 59
5890.558 62
5890.922 71
5891.287 67
5891.651 62
5892.015 65
5892.380 61
5892.744 88
5893.108 96
5893.473 85
5893.837 78
5894.202 78
5894.566 69
5894.931 82
5895.295 74
5895.660 99
5896.024 103
5896.389 102
5896.753 102
5897.118 95
5897.482 76
5897.847 67
5898.211 73
5898.576 78
5898.940 66
5899.305 67
5899.670 86
5900.034 82
5900.399 74
5900.763 80
5901.128 74
5901.493 68
5901.857 67
5902.222 105
5902.587 81
5902.951 73
5903.316 72
5903.681 76
5904.046 70
5904.410 80
5904.775 71
5905.140 67
5905.505 78
5905.869 89
5906.234 75
5906.599 65
5906.964 62
5907.329 78
5907.694 77
5908.058 73
5908.423 92
5908.788 81
5909.153 59
5909.518 58
5909.883 64
5910.248 60
5910.613 81
5910.978 93
5911.343 77
5911.708 92
5912.073 80
5912.438 61
5912.803 73
5913.168 67
5913.533 55
5913.898 70
5914.263 81
5914.628 79
5914.993 72
5915.358 59
5915.723 68
5916.088 73
5916.453 81
5916.819 85
5917.184 103
5917.549 86
5917.914 84
5918.279 64
5918.644 83
5919.010 110
5919.375 124
5919.740 134
5920.105 155
5920.470 194
5920.836 228
5921.201 230
5921.566 247
5921.932 227
5922.297 240
5922.662 215
5923.028 203
5923.393 233
5923.758 201
5924.124 178
5924.489 139
5924.854 152
5925.220 147
5925.585 134
5925.951 119
5926.316 120
5926.681 118
5927.047 124
5927.412 108
5927.778 101
5928.143 68
5928.509 69
5928.874 78
5929.240 73
5929.605 85
5929.971 88
5930.336 76
5930.702 65
5931.067 62
5931.433 82
5931.799 75
5932.164 70
5932.530 62
5932.896 70
5933.261 95
5933.627 102
5933.992 95
5934.358 75
5934.724 74
5935.090 80
5935.455 81
5935.821 68
5936.187 89
5936.552 79
5936.918 105
5937.284 109
5937.650 73
5938.016 59
5938.381 54
5938.747 69
5939.113 77
5939.479 63
5939.845 71
5940.210 59
5940.576 75
5940.942 74
5941.308 66
5941.674 77
5942.040 64
5942.406 78
5942.772 79
5943.138 65
5943.504 60
5943.870 54
5944.236 47
5944.602 51
5944.968 49
5945.334 66
5945.700 67
5946.066 70
5946.432 70
5946.798 70
5947.164 79
5947.530 76
5947.896 81
5948.262 79
5948.628 60
5948.994 74
5949.360 84
5949.727 73
5950.093 85
5950.459 90
5950.825 85
5951.191 95
5951.558 84
5951.924 52
5952.290 63
5952.656 64
5953.022 49
5953.389 49
5953.755 71
5954.121 90
5954.488 73
5954.854 73
5955.220 70
5955.587 72
5955.953 89
5956.319 76
5956.686 55
5957.052 58
5957.418 55
5957.785 53
5958.151 39
5958.518 42
5958.884 44
5959.250 49
5959.617 32
5959.983 44
5960.350 37
5960.716 34
5961.083 45
5961.449 49
5961.816 48
5962.182 42
5962.549 25
5962.915 46
5963.282 51
5963.649 50
5964.015 43
5964.382 35
5964.748 48
5965.115 53
5965.482 63
5965.848 51
5966.215 49
5966.582 59
5966.948 54
5967.315 44
5967.682 52
5968.048 57
5968.415 56
5968.782 60
5969.149 64
5969.515 55
5969.882 49
5970.249 53
5970.616 55
5970.983 39
5971.349 43
5971.716 37
5972.083 27
5972.450 52
5972.817 46
5973.184 35
5973.550 43
5973.917 40
5974.284 36
5974.651 57
5975.018 69
5975.385 63
5975.752 64
5976.119 47
5976.486 54
5976.853 53
5977.220 34
5977.587 21
5977.954 19
5978.321 48
5978.688 57
5979.055 58
5979.422 58
5979.789 51
5980.156 39
5980.523 53
5980.890 56
5981.258 62
5981.625 54
5981.992 48
5982.359 42
5982.726 40
5983.093 43
5983.461 38
5983.828 37
5984.195 35
5984.562 39
5984.929 48
5985.297 49
5985.664 54
5986.031 66
5986.398 52
5986.766 61
5987.133 65
5987.500 53
5987.868 59
5988.235 45
5988.602 55
5988.970 50
5989.337 62
5989.704 39
5990.072 28
5990.439 52
5990.807 46
5991.174 47
5991.541 43
5991.909 44
5992.276 41
5992.644 52
5993.011 54
5993.379 52
5993.746 52
5994.114 63
5994.481 52
5994.849 55
5995.216 52
5995.584 42
5995.952 31
5996.319 33
5996.687 63
5997.054 78
5997.422 92
5997.790 82
5998.157 78
5998.525 88
5998.893 75
5999.260 76
5999.628 88
5999.996 89
6000.363 112
6000.731 115
6001.099 127
6001.466 104
6001.834 90
6002.202 114
6002.570 102
6002.938 107
6003.305 118
6003.673 103
6004.041 98
6004.409 105
6004.777 100
6005.144 94
6005.512 70
6005.880 75
6006.248 70
6006.616 91
6006.984 106
6007.352 90
6007.720 83
6008.088 102
6008.456 76
6008.824 88
6009.192 75
6009.560 58
6009.928 75
6010.296 68
6010.664 74
6011.032 62
6011.400 48
6011.768 49
6012.136 33
6012.504 27
6012.872 52
6013.240 86
6013.608 74
6013.976 53
6014.344 42
6014.713 49
6015.081 54
6015.449 39
6015.817 49
6016.185 69
6016.553 66
6016.922 60
6017.290 51
6017.658 58
6018.026 60
6018.395 60
6018.763 56
6019.131 50
6019.500 37
6019.868 41
6020.236 37
6020.604 48
6020.973 49
6021.341 40
6021.709 40
6022.078 49
6022.446 56
6022.815 57
6023.183 57
6023.551 37
6023.920 46
6024.288 30
6024.657 33
6025.025 38
6025.394 48
6025.762 35
6026.131 26
6026.499 26
6026.868 24
6027.236 48
6027.605 61
6027.973 57
6028.342 42
6028.710 26
6029.079 43
6029.448 57
6029.816 44
6030.185 44
6030.554 36
6030.922 42
6031.291 45
6031.659 50
6032.028 35
6032.397 25
6032.766 34
6033.134 60
6033.503 42
6033.872 37
6034.240 34
6034.609 36
6034.978 32
6035.347 42
6035.716 30
6036.084 34
6036.453 38
6036.822 30
6037.191 42
6037.560 29
6037.929 28
6038.297 25
6038.666 26
6039.035 29
6039.404 35
6039.773 40
6040.142 61
6040.511 63
6040.880 63
6041.249 65
6041.618 48
6041.987 32
6042.356 48
6042.725 53
6043.094 56
6043.463 75
6043.832 55
6044.201 37
6044.570 51
6044.939 57
6045.308 67
6045.677 83
6046.046 68
6046.415 56
6046.784 36
6047.154 36
6047.523 33
6047.892 43
6048.261 39
6048.630 32
6048.999 22
6049.369 27
6049.738 48
6050.107 35
6050.476 56
6050.846 62
6051.215 58
6051.584 49
6051.953 56
6052.323 52
6052.692 36
6053.061 30
6053.431 49
6053.800 54
6054.169 38
6054.539 44
6054.908 53
6055.277 42
6055.647 44
6056.016 45
6056.386 51
6056.755 41
6057.125 35
6057.494 41
6057.864 48
6058.233 49
6058.602 55
6058.972 53
6059.341 48
6059.711 36
6060.081 44
6060.450 30
6060.820 42
6061.189 49
6061.559 54
6061.928 51
6062.298 32
6062.668 36
6063.037 46
6063.407 50
6063.777 51
6064.146 66
6064.516 79
6064.886 86
6065.255 81
6065.625 79
6065.995 52
6066.364 81
6066.734 71
6067.104 79
6067.474 80
6067.843 64
6068.213 52
6068.583 53
6068.953 65
6069.323 54
6069.692 52
6070.062 59
6070.432 59
6070.802 53
6071.172 75
6071.542 54
6071.912 42
6072.281 46
6072.651 60
6073.021 62
6073.391 51
6073.761 65
6074.131 53
6074.501 57
6074.871 57
6075.241 69
6075.611 63
6075.981 60
6076.351 79
6076.721 71
6077.091 68
6077.461 83
6077.831 71
6078.202 53
6078.572 72
6078.942 54
6079.312 46
6079.682 59
6080.052 53
6080.422 52
6080.792 41
6081.163 28
6081.533 55
6081.903 50
6082.273 41
6082.643 51
6083.014 57
6083.384 91
6083.754 60
6084.124 51
6084.495 40
6084.865 57
6085.235 47
6085.606 42
6085.976 57
6086.346 50
6086.717 46
6087.087 45
6087.457 63
6087.828 59
6088.198 48
6088.569 56
6088.939 78
6089.309 90
6089.680 96
6090.050 85
6090.421 82
6090.791 65
6091.162 66
6091.532 62
6091.903 75
6092.273 61
6092.644 47
6093.014 57
6093.385 54
6093.755 40
6094.126 37
6094.497 42
6094.867 61
6095.238 56
6095.608 72
6095.979 72
6096.350 68
6096.720 82
6097.091 79
6097.462 87
6097.832 65
6098.203 63
6098.574 47
6098.944 41
6099.315 57
6099.686 58
6100.057 48
6100.427 35
6100.798 44
6101.169 45
6101.540 42
6101.911 39
6102.281 37
6102.652 29
6103.023 25
6103.394 21
6103.765 42
6104.136 79
6104.507 60
6104.877 51
6105.248 45
6105.619 46
6105.990 43
6106.361 41
6106.732 36
6107.103 34
6107.474 46
6107.845 54
6108.216 50
6108.587 39
6108.958 44
6109.329 54
6109.700 47
6110.071 45
6110.442 27
6110.813 32
6111.184 36
6111.556 48
6111.927 57
6112.298 35
6112.669 36
6113.040 35
6113.411 60
6113.782 65
6114.154 64
6114.525 49
6114.896 38
6115.267 24
6115.638 28
6116.010 34
6116.381 27
6116.752 41
6117.123 43
6117.495 87
6117.866 82
6118.237 70
6118.609 69
6118.980 57
6119.351 59
6119.723 66
6120.094 71
6120.465 70
6120.837 67
6121.208 61
6121.580 58
6121.951 55
6122.322 69
6122.694 72
6123.065 81
6123.437 71
6123.808 72
6124.180 83
6124.551 84
6124.923 95
6125.294 94
6125.666 88
6126.037 63
6126.409 74
6126.780 104
6127.152 101
6127.524 106
6127.895 80
6128.267 71
6128.638 79
6129.010 69
6129.382 53
6129.753 61
6130.125 49
6130.497 47
6130.868 60
6131.240 62
6131.612 54
6131.984 47
6132.355 49
6132.727 44
6133.099 53
6133.471 77
6133.842 68
6134.214 69
6134.586 68
6134.958 61
6135.330 71
6135.701 59
6136.073 46
6136.445 39
6136.817 40
6137.189 47
6137.561 52
6137.933 54
6138.305 58
6138.677 61
6139.048 64
6139.420 61
6139.792 39
6140.164 39
6140.536 42
6140.908 29
6141.280 29
6141.652 32
6142.024 40
6142.396 35
6142.768 56
6143.141 45
6143.513 56
6143.885 46
6144.257 42
6144.629 44
6145.001 38
6145.373 40
6145.745 47
6146.117 50
6146.490 56
6146.862 51
6147.234 56
6147.606 41
6147.978 60
6148.351 57
6148.723 40
6149.095 22
6149.467 28
6149.840 42
6150.212 47
6150.584 47
6150.956 36
6151.329 30
6151.701 35
6152.073 41
6152.446 40
6152.818 37
6153.190 31
6153.563 32
6153.935 21
6154.308 34
6154.680 54
6155.052 52
6155.425 51
6155.797 49
6156.170 50
6156.542 62
6156.915 52
6157.287 58
6157.660 36
6158.032 36
6158.405 26
6158.777 29
6159.150 65
6159.522 73
6159.895 67
6160.268 63
6160.640 49
6161.013 48
6161.385 46
6161.758 42
6162.131 37
6162.503 33
6162.876 37
6163.249 43
6163.621 33
6163.994 44
6164.367 40
6164.739 42
6165.112 25
6165.485 32
6165.858 36
6166.230 37
6166.603 58
6166.976 47
6167.349 53
6167.722 62
6168.094 60
6168.467 73
6168.840 58
6169.213 60
6169.586 58
6169.959 49
6170.332 45
6170.704 42
6171.077 55
6171.450 70
6171.823 62
6172.196 46
6172.569 38
6172.942 50
6173.315 59
6173.688 62
6174.061 60
6174.434 52
6174.807 50
6175.180 61
6175.553 57
6175.926 55
6176.299 55
6176.672 59
6177.045 73
6177.419 50
6177.792 50
6178.165 40
6178.538 67
6178.911 71
6179.284 53
6179.657 43
6180.031 33
6180.404 32
6180.777 50
6181.150 58
6181.523 57
6181.897 75
6182.270 56
6182.643 33
6183.016 36
6183.390 32
6183.763 28
6184.136 28
6184.510 37
6184.883 32
6185.256 27
6185.630 40
6186.003 44
6186.376 51
6186.750 62
6187.123 59
6187.497 43
6187.870 55
6188.243 45
6188.617 57
6188.990 46
6189.364 49
6189.737 38
6190.111 32
6190.484 42
6190.858 56
6191.231 63
6191.605 67
6191.978 62
6192.352 42
6192.725 54
6193.099 42
6193.473 60
6193.846 56
6194.220 64
6194.593 57
6194.967 48
6195.341 36
6195.714 39
6196.088 45
6196.462 31
6196.835 37
6197.209 43
6197.583 39
6197.956 45
6198.330 48
6198.704 76
6199.078 49
6199.451 35
6199.825 33
6200.199 43
6200.573 44
6200.947 42
6201.320 53
6201.694 50
6202.068 46
6202.442 67
6202.816 47
6203.190 52
6203.564 66
6203.938 53
6204.311 47
6204.685 54
6205.059 57
6205.433 59
6205.807 59
6206.181 56
6206.555 50
6206.929 61
6207.303 49
6207.677 44
6208.051 38
6208.425 44
6208.799 34
6209.173 37
6209.547 49
6209.921 41
6210.296 57
6210.670 70
6211.044 57
6211.418 48
6211.792 44
6212.166 60
6212.540 61
6212.915 43
6213.289 35
6213.663 50
6214.037 51
6214.411 51
6214.786 63
6215.160 65
6215.534 59
6215.908 45
6216.283 68
6216.657 65
6217.031 60
6217.406 70
6217.780 42
6218.154 44
6218.529 43
6218.903 36
6219.277 40
6219.652 41
6220.026 59
6220.400 49
6220.775 35
6221.149 37
6221.524 44
6221.898 56
6222.273 47
6222.647 40
6223.021 41
6223.396 40
6223.770 38
6224.145 48
6224.520 66
6224.894 72
6225.269 61
6225.643 54
6226.018 52
6226.392 46
6226.767 44
6227.141 41
6227.516 34
6227.891 35
6228.265 32
6228.640 36
6229.015 44
6229.389 35
6229.764 40
6230.139 60
6230.513 46
6230.888 43
6231.263 40
6231.638 49
6232.012 38
6232.387 39
6232.762 38
6233.137 39
6233.511 31
6233.886 48
6234.261 51
6234.636 37
6235.011 39
6235.386 40
6235.760 37
6236.135 49
6236.510 39
6236.885 50
6237.260 40
6237.635 30
6238.010 43
6238.385 48
6238.760 43
6239.135 43
6239.510 36
6239.885 28
6240.260 26
6240.635 42
6241.010 44
6241.385 46
6241.760 41
6242.135 32
6242.510 31
6242.885 21
6243.260 32
6243.635 33
6244.010 35
6244.385 51
6244.761 46
6245.136 57
6245.511 48
6245.886 36
6246.261 35
6246.636 49
6247.012 58
6247.387 33
6247.762 25
6248.137 38
6248.512 47
6248.888 50
6249.263 46
6249.638 33
6250.014 24
6250.389 39
6250.764 41
6251.139 41
6251.515 40
6251.890 47
6252.266 50
6252.641 38
6253.016 31
6253.392 34
6253.767 34
6254.142 30
6254.518 35
6254.893 28
6255.269 35
6255.644 30
6256.020 36
6256.395 31
6256.771 44
6257.146 36
6257.522 41
6257.897 38
6258.273 41
6258.648 38
6259.024 33
6259.399 40
6259.775 44
6260.151 41
6260.526 43
6260.902 40
6261.277 33
6261.653 28
6262.029 35
6262.404 35
6262.780 37
6263.156 41
6263.532 49
6263.907 56
6264.283 49
6264.659 49
6265.034 47
6265.410 47
6265.786 54
6266.162 61
6266.537 60
6266.913 55
6267.289 54
6267.665 56
6268.041 51
6268.417 55
6268.792 47
6269.168 45
6269.544 36
6269.920 54
6270.296 55
6270.672 61
6271.048 66
6271.424 58
6271.800 37
6272.176 51
6272.552 56
6272.928 63
6273.304 51
6273.680 75
6274.056 71
6274.432 63
6274.808 76
6275.184 77
6275.560 47
6275.936 48
6276.312 80
6276.688 55
6277.064 52
6277.440 49
6277.816 52
6278.192 53
6278.569 58
6278.945 56
6279.321 50
6279.697 61
6280.073 71
6280.450 56
6280.826 63
6281.202 51
6281.578 42
6281.954 32
6282.331 38
6282.707 41
6283.083 51
6283.460 50
6283.836 62
6284.212 44
6284.589 32
6284.965 53
6285.341 70
6285.718 63
6286.094 68
6286.470 75
6286.847 83
6287.223 107
6287.600 123
6287.976 102
6288.352 95
6288.729 92
6289.105 86
6289.482 84
6289.858 87
6290.235 81
6290.611 88
6290.988 74
6291.364 75
6291.741 53
6292.117 47
6292.494 61
6292.871 68
6293.247 83
6293.624 65
6294.000 53
6294.377 65
6294.754 62
6295.130 90
6295.507 70
6295.884 44
6296.260 45
6296.637 54
6297.014 43
6297.390 44
6297.767 61
6298.144 80
6298.521 86
6298.897 81
6299.274 73
6299.651 62
6300.028 70
6300.405 68
6300.781 64
6301.158 68
6301.535 48
6301.912 57
6302.289 69
6302.666 71
6303.042 55
6303.419 45
6303.796 40
6304.173 46
6304.550 54
6304.927 57
6305.304 48
6305.681 50
6306.058 52
6306.435 50
6306.812 52
6307.189 49
6307.566 31
6307.943 28
6308.320 35
6308.697 52
6309.074 46
6309.451 37
6309.828 28
6310.205 25
6310.582 36
6310.960 35
6311.337 41
6311.714 49
6312.091 49
6312.468 51
6312.845 42
6313.223 38
6313.600 44
6313.977 35
6314.354 37
6314.731 39
6315.109 54
6315.486 64
6315.863 70
6316.240 64
6316.618 41
6316.995 52
6317.372 54
6317.750 39
6318.127 44
6318.504 45
6318.882 41
6319.259 61
6319.636 51
6320.014 47
6320.391 40
6320.769 44
6321.146 45
6321.524 53
6321.901 61
6322.278 61
6322.656 66
6323.033 73
6323.411 61
6323.788 57
6324.166 52
6324.543 41
6324.921 43
6325.298 45
6325.676 41
6326.054 45
6326.431 38
6326.809 28
6327.186 34
6327.564 54
6327.942 50
6328.319 49
6328.697 46
6329.075 58
6329.452 56
6329.830 56
6330.208 62
6330.585 59
6330.963 58
6331.341 67
6331.719 58
6332.096 51
6332.474 40
6332.852 49
6333.230 51
6333.607 55
6333.985 59
6334.363 57
6334.741 59
6335.119 45
6335.497 32
6335.874 29
6336.252 39
6336.630 43
6337.008 51
6337.386 44
6337.764 38
6338.142 29
6338.520 33
6338.898 32
6339.276 41
6339.654 32
6340.032 52
6340.410 53
6340.788 43
6341.166 28
6341.544 24
6341.922 33
6342.300 32
6342.678 25
6343.056 28
6343.434 33
6343.812 39
6344.190 48
6344.568 37
6344.947 30
6345.325 36
6345.703 40
6346.081 36
6346.459 26
6346.837 26
6347.216 36
6347.594 42
6347.972 57
6348.350 50
6348.728 33
6349.107 36
6349.485 27
6349.863 44
6350.242 39
6350.620 42
6350.998 29
6351.377 37
6351.755 28
6352.133 36
6352.512 41
6352.890 51
6353.268 48
6353.647 49
6354.025 44
6354.404 37
6354.782 42
6355.160 35
6355.539 32
6355.917 31
6356.296 34
6356.674 24
6357.053 26
6357.431 48
6357.810 68
6358.188 53
6358.567 36
6358.945 34
6359.324 47
6359.703 41
6360.081 39
6360.460 36
6360.838 26
6361.217 43
6361.596 43
6361.974 41
6362.353 47
6362.732 38
6363.110 56
6363.489 47
6363.868 39
6364.246 45
6364.625 45
6365.004 40
6365.383 44
6365.761 34
6366.140 42
6366.519 25
6366.898 20
6367.276 23
6367.655 35
6368.034 40
6368.413 40
6368.792 39
6369.171 28
6369.550 36
6369.928 45
6370.307 43
6370.686 32
6371.065 30
6371.444 32
6371.823 30
6372.202 35
6372.581 44
6372.960 38
6373.339 34
6373.718 44
6374.097 43
6374.476 57
6374.855 48
6375.234 45
6375.613 39
6375.992 43
6376.371 55
6376.750 53
6377.129 47
6377.508 47
6377.887 51
6378.267 62
6378.646 72
6379.025 45
6379.404 37
6379.783 52
6380.162 43
6380.542 41
6380.921 47
6381.300 62
6381.679 45
6382.059 34
6382.438 40
6382.817 53
6383.196 54
6383.576 49
6383.955 36
6384.334 39
6384.714 41
6385.093 27
6385.472 40
6385.852 38
6386.231 38
6386.610 53
6386.990 53
6387.369 45
6387.748 46
6388.128 40
6388.507 47
6388.887 45
6389.266 41
6389.646 50
6390.025 62
6390.405 77
6390.784 71
6391.164 81
6391.543 67
6391.923 47
6392.302 54
6392.682 47
6393.061 46
6393.441 53
6393.821 49
6394.200 37
6394.580 34
6394.959 37
6395.339 50
6395.719 57
6396.098 56
6396.478 45
6396.858 40
6397.237 46
6397.617 43
6397.997 60
6398.377 54
6398.756 47
6399.136 38
6399.516 45
6399.896 48
6400.275 58
6400.655 55
6401.035 51
6401.415 44
6401.795 42
6402.174 50
6402.554 58
6402.934 68
6403.314 69
6403.694 74
6404.074 59
6404.454 76
6404.834 88
6405.214 75
6405.594 78
6405.973 85
6406.353 77
6406.733 88
6407.113 74
6407.493 81
6407.873 63
6408.253 72
6408.633 69
6409.013 49
6409.394 59
6409.774 50
6410.154 64
6410.534 70
6410.914 52
6411.294 56
6411.674 63
6412.054 57
6412.434 47
6412.815 68
6413.195 94
6413.575 79
6413.955 74
6414.335 73
6414.715 75
6415.096 85
6415.476 96
6415.856 113
6416.236 125
6416.617 145
6416.997 154
6417.377 135
6417.758 125
6418.138 144
6418.518 145
6418.899 144
6419.279 123
6419.659 109
6420.040 112
6420.420 132
6420.800 134
6421.181 167
6421.561 172
6421.942 159
6422.322 160
6422.703 178
6423.083 151
6423.463 179
6423.844 208
6424.224 174
6424.605 160
6424.985 165
6425.366 157
6425.747 151
6426.127 172
6426.508 179
6426.888 146
6427.269 168
6427.649 172
6428.030 186
6428.411 237
6428.791 269
6429.172 342
6429.553 383
6429.933 424
6430.314 513
6430.695 673
6431.075 848
6431.456 1062
6431.837 1244
6432.217 1541
6432.598 1777
6432.979 1971
6433.360 2137
6433.740 2252
6434.121 2310
6434.502 2352
6434.883 2404
6435.264 2382
6435.645 2361
6436.025 2309
6436.406 2225
6436.787 2072
6437.168 1888
6437.549 1578
6437.930 1366
6438.311 1214
6438.692 1045
6439.073 873
6439.453 745
6439.834 607
6440.215 502
6440.596 461
6440.977 446
6441.358 369
6441.739 349
6442.120 300
6442.501 299
6442.882 260
6443.264 216
6443.645 171
6444.026 161
6444.407 154
6444.788 151
6445.169 137
6445.550 162
6445.931 186
6446.312 198
6446.694 205
6447.075 230
6447.456 233
6447.837 211
6448.218 216
6448.600 196
6448.981 182
6449.362 184
6449.743 186
6450.125 212
6450.506 203
6450.887 192
6451.268 183
6451.650 142
6452.031 129
6452.412 109
6452.794 151
6453.175 143
6453.556 142
6453.938 115
6454.319 114
6454.701 110
6455.082 95
6455.463 78
6455.845 89
6456.226 78
6456.608 76
6456.989 86
6457.371 78
6457.752 63
6458.134 72
6458.515 77
6458.897 74
6459.278 82
6459.660 81
6460.041 65
6460.423 54
6460.804 62
6461.186 50
6461.568 64
6461.949 70
6462.331 65
6462.712 46
6463.094 48
6463.476 47
6463.857 44
6464.239 64
6464.621 55
6465.003 54
6465.384 57
6465.766 67
6466.148 71
6466.529 75
6466.911 84
6467.293 57
6467.675 71
6468.057 57
6468.438 49
6468.820 35
6469.202 39
6469.584 45
6469.966 43
6470.348 38
6470.729 43
6471.111 30
6471.493 33
6471.875 43
6472.257 49
6472.639 57
6473.021 50
6473.403 48
6473.785 61
6474.167 62
6474.549 49
6474.931 39
6475.313 51
6475.695 39
6476.077 83
6476.459 78
6476.841 59
6477.223 62
6477.605 74
6477.987 82
6478.369 87
6478.751 67
6479.133 85
6479.516 71
6479.898 78
6480.280 95
6480.662 106
6481.044 81
6481.426 66
6481.809 60
6482.191 43
6482.573 35
6482.955 55
6483.338 61
6483.720 62
6484.102 72
6484.484 66
6484.867 60
6485.249 68
6485.631 63
6486.014 66
6486.396 62
6486.778 48
6487.161 49
6487.543 37
6487.925 52
6488.308 39
6488.690 33
6489.073 43
6489.455 47
6489.837 58
6490.220 63
6490.602 62
6490.985 60
6491.367 71
6491.750 66
6492.132 61
6492.515 59
6492.897 48
6493.280 49
6493.662 49
6494.045 43
6494.427 45
6494.810 42
6495.193 40
6495.575 59
6495.958 53
6496.341 46
6496.723 59
6497.106 66
6497.488 58
6497.871 51
6498.254 63
6498.637 66
6499.019 73
6499.402 85
6499.785 76
6500.167 45
6500.550 45
6500.933 45
6501.316 21
6501.698 29
6502.081 31
6502.464 25
6502.847 30
6503.230 48
6503.613 60
6503.995 66
6504.378 43
6504.761 35
6505.144 36
6505.527 35
6505.910 33
6506.293 36
6506.676 48
6507.059 45
6507.442 29
6507.825 34
6508.208 45
6508.591 49
6508.974 56
6509.357 52
6509.740 51
6510.123 63
6510.506 57
6510.889 58
6511.272 59
6511.655 57
6512.038 39
6512.421 26
6512.804 42
6513.187 54
6513.570 68
6513.954 47
6514.337 52
6514.720 43
6515.103 47
6515.486 34
6515.870 54
6516.253 66
6516.636 67
6517.019 76
6517.402 70
6517.786 66
6518.169 63
6518.552 63
6518.936 54
6519.319 56
6519.702 66
6520.085 54
6520.469 49
6520.852 63
6521.236 71
6521.619 67
6522.002 55
6522.386 72
6522.769 68
6523.153 59
6523.536 65
6523.919 52
6524.303 59
6524.686 64
6525.070 76
6525.453 59
6525.837 59
6526.220 53
6526.604 52
6526.987 72
6527.371 55
6527.754 51
6528.138 67
6528.522 61
6528.905 60
6529.289 69
6529.672 76
6530.056 83
6530.440 73
6530.823 75
6531.207 69
6531.591 65
6531.974 55
6532.358 68
6532.742 61
6533.125 60
6533.509 47
6533.893 52
6534.277 54
6534.660 40
6535.044 51
6535.428 71
6535.812 72
6536.195 62
6536.579 46
6536.963 50
6537.347 45
6537.731 46
6538.115 47
6538.498 50
6538.882 67
6539.266 57
6539.650 63
6540.034 70
6540.418 50
6540.802 55
6541.186 56
6541.570 61
6541.954 62
6542.338 38
6542.722 52
6543.106 54
6543.490 41
6543.874 38
6544.258 47
6544.642 42
6545.026 38
6545.410 41
6545.794 45
6546.178 54
6546.562 72
6546.946 49
6547.331 44
6547.715 43
6548.099 38
6548.483 58
6548.867 58
6549.251 56
6549.636 41
6550.020 46
6550.404 44
6550.788 44
6551.173 64
6551.557 58
6551.941 46
6552.325 55
6552.710 56
6553.094 70
6553.478 56
6553.863 49
6554.247 56
6554.631 46
6555.016 65
6555.400 49
6555.784 41
6556.169 28
6556.553 29
6556.938 33
6557.322 46
6557.706 54
6558.091 65
6558.475 78
6558.860 62
6559.244 49
6559.629 59
6560.013 47
6560.398 45
6560.782 43
6561.167 35
6561.551 59
6561.936 58
6562.320 53
6562.705 62
6563.090 58
6563.474 42
6563.859 48
6564.243 57
6564.628 45
6565.013 57
6565.397 61
6565.782 66
6566.167 66
6566.551 52
6566.936 50
6567.321 54
6567.706 64
6568.090 72
6568.475 74
6568.860 41
6569.245 26
6569.629 51
6570.014 52
6570.399 59
6570.784 59
6571.169 72
6571.554 77
6571.938 64
6572.323 57
6572.708 65
6573.093 75
6573.478 77
6573.863 79
6574.248 74
6574.633 75
6575.018 65
6575.403 58
6575.787 74
6576.172 80
6576.557 79
6576.942 80
6577.327 60
6577.712 58
6578.098 60
6578.483 67
6578.868 68
6579.253 54
6579.638 64
6580.023 88
6580.408 87
6580.793 78
6581.178 64
6581.563 63
6581.948 59
6582.334 63
6582.719 51
6583.104 53
6583.489 65
6583.874 55
6584.260 72
6584.645 79
6585.030 76
6585.415 59
6585.801 68
6586.186 75
6586.571 72
6586.956 91
6587.342 95
6587.727 111
6588.112 94
6588.498 112
6588.883 113
6589.268 112
6589.654 100
6590.039 89
6590.425 103
6590.810 96
6591.195 97
6591.581 97
6591.966 94
6592.352 104
6592.737 107
6593.123 105
6593.508 97
6593.894 109
6594.279 120
6594.665 121
6595.050 104
6595.436 89
6595.821 77
6596.207 65
6596.592 85
6596.978 92
6597.364 84
6597.749 75
6598.135 74
6598.520 92
6598.906 95
6599.292 80
6599.677 73
6600.063 63
6600.449 56
6600.834 71
6601.220 80
6601.606 92
6601.992 95
6602.377 84
6602.763 80
6603.149 96
6603.535 91
6603.920 77
6604.306 83
6604.692 76
6605.078 66
6605.464 70
6605.850 74
6606.235 81
6606.621 98
6607.007 98
6607.393 86
6607.779 90
6608.165 107
6608.551 114
6608.937 123
6609.323 106
6609.709 131
6610.095 134
6610.481 148
6610.867 159
6611.253 174
6611.639 187
6612.025 162
6612.411 184
6612.797 188
6613.183 201
6613.569 182
6613.955 174
6614.341 168
6614.727 185
6615.113 226
6615.499 226
6615.885 233
6616.272 248
6616.658 242
6617.044 233
6617.430 220
6617.816 225
6618.203 220
6618.589 228
6618.975 226
6619.361 207
6619.747 196
6620.134 219
6620.520 239
6620.906 244
6621.293 254
6621.679 244
6622.065 241
6622.452 245
6622.838 245
6623.224 297
6623.611 330
6623.997 353
6624.383 402
6624.770 452
6625.156 458
6625.543 465
6625.929 588
6626.315 713
6626.702 842
6627.088 1030
6627.475 1235
6627.861 1506
6628.248 1895
6628.634 2295
6629.021 2940
6629.407 3519
6629.794 4071
6630.181 4797
6630.567 5459
6630.954 6171
6631.340 6820
6631.727 7281
6632.113 7615
6632.500 7849
6632.887 7942
6633.273 7965
6633.660 7794
6634.047 7561
6634.433 7257
6634.820 6775
6635.207 6294
6635.594 5805
6635.980 5227
6636.367 4690
6636.754 4249
6637.140 3826
6637.527 3389
6637.914 2978
6638.301 2663
6638.688 2289
6639.074 1920
6639.461 1689
6639.848 1467
6640.235 1287
6640.622 1095
6641.009 982
6641.396 842
6641.782 740
6642.169 644
6642.556 627
6642.943 591
6643.330 558
6643.717 552
6644.104 559
6644.491 538
6644.878 526
6645.265 526
6645.652 497
6646.039 511
6646.426 534
6646.813 523
6647.200 523
6647.587 499
6647.974 488
6648.361 479
6648.749 431
6649.136 424
6649.523 406
6649.910 365
6650.297 375
6650.684 350
6651.071 309
6651.459 266
6651.846 236
6652.233 231
6652.620 233
6653.007 220
6653.395 189
6653.782 146
6654.169 142
6654.556 148
6654.944 132
6655.331 147
6655.718 159
6656.106 159
6656.493 147
6656.880 138
6657.268 126
6657.655 127
6658.042 131
6658.430 102
6658.817 99
6659.204 110
6659.592 123
6659.979 106
6660.367 104
6660.754 74
6661.142 81
6661.529 85
6661.917 76
6662.304 97
6662.692 93
6663.079 82
6663.467 79
6663.854 54
6664.242 42
6664.629 53
6665.017 62
6665.404 79
6665.792 88
6666.180 76
6666.567 59
6666.955 45
6667.343 59
6667.730 64
6668.118 57
6668.505 52
6668.893 60
6669.281 61
6669.669 72
6670.056 77
6670.444 67
6670.832 63
6671.220 53
6671.607 61
6671.995 77
6672.383 82
6672.771 90
6673.158 84
6673.546 96
6673.934 102
6674.322 98
6674.710 81
6675.098 69
6675.486 86
6675.873 103
6676.261 94
6676.649 77
6677.037 65
6677.425 48
6677.813 50
6678.201 69
6678.589 61
6678.977 46
6679.365 51
6679.753 62
6680.141 77
6680.529 74
6680.917 70
6681.305 59
6681.693 68
6682.081 74
6682.469 55
6682.857 51
6683.245 39
6683.634 44
6684.022 49
6684.410 47
6684.798 34
6685.186 50
6685.574 76
6685.963 74
6686.351 57
6686.739 55
6687.127 51
6687.515 37
6687.904 46
6688.292 58
6688.680 55
6689.068 78
6689.457 75
6689.845 61
6690.233 74
6690.622 59
6691.010 72
6691.398 76
6691.787 73
6692.175 59
6692.563 62
6692.952 48
6693.340 32
6693.729 47
6694.117 53
6694.505 71
6694.894 76
6695.282 78
6695.671 72
6696.059 56
6696.448 47
6696.836 31
6697.225 23
6697.613 29
6698.002 34
6698.390 44
6698.779 35
6699.167 31
6699.556 28
6699.945 26
6700.333 52
6700.722 49
6701.110 45
6701.499 56
6701.888 54
6702.276 45
6702.665 31
6703.054 35
6703.442 49
6703.831 58
6704.220 51
6704.609 55
6704.997 58
6705.386 55
6705.775 55
6706.164 55
6706.552 56
6706.941 61
6707.330 55
6707.719 31
6708.108 33
6708.496 38
6708.885 33
6709.274 44
6709.663 51
6710.052 54
6710.441 48
6710.830 55
6711.219 60
6711.608 61
6711.996 60
6712.385 48
6712.774 45
6713.163 45
6713.552 46
6713.941 45
6714.330 51
6714.719 39
6715.108 32
6715.497 41
6715.886 45
6716.276 28
6716.665 28
6717.054 43
6717.443 39
6717.832 33
6718.221 23
6718.610 22
6718.999 26
6719.388 29
6719.778 40
6720.167 26
6720.556 35
6720.945 36
6721.334 36
6721.724 55
6722.113 39
6722.502 42
6722.891 39
6723.281 38
6723.670 32
6724.059 41
6724.448 39
6724.838 38
6725.227 36
6725.616 39
6726.006 29
6726.395 26
6726.784 29
6727.174 30
6727.563 33
6727.953 28
6728.342 30
6728.731 31
6729.121 32
6729.510 29
6729.900 34
6730.289 40
6730.679 31
6731.068 30
6731.458 36
6731.847 41
6732.237 38
6732.626 41
6733.016 40
6733.405 42
6733.795 47
6734.185 44
6734.574 21
6734.964 36
6735.353 38
6735.743 41
6736.133 40
6736.522 35
6736.912 52
6737.302 43
6737.691 37
6738.081 41
6738.471 46
6738.860 47
6739.250 35
6739.640 26
6740.030 26
6740.419 34
6740.809 29
6741.199 36
6741.589 29
6741.979 34
6742.368 41
6742.758 40
6743.148 47
6743.538 52
6743.928 57
6744.318 52
6744.708 47
6745.097 47
6745.487 49
6745.877 48
6746.267 50
6746.657 39
6747.047 35
6747.437 45
6747.827 41
6748.217 33
6748.607 39
6748.997 51
6749.387 56
6749.777 64
6750.167 40
6750.557 35
6750.947 32
6751.337 30
6751.727 31
6752.118 37
6752.508 38
6752.898 32
6753.288 41
6753.678 40
6754.068 48
6754.458 48
6754.849 50
6755.239 52
6755.629 47
6756.019 46
6756.409 52
6756.800 58
6757.190 47
6757.580 40
6757.970 36
6758.361 26
6758.751 39
6759.141 44
6759.532 31
6759.922 33
6760.312 40
6760.703 34
6761.093 29
6761.483 40
6761.874 43
6762.264 32
6762.655 34
6763.045 45
6763.435 41
6763.826 45
6764.216 52
6764.607 43
6764.997 43
6765.388 50
6765.778 65
6766.169 57
6766.559 44
6766.950 34
6767.340 29
6767.731 46
6768.121 60
6768.512 45
6768.903 36
6769.293 32
6769.684 53
6770.074 56
6770.465 57
6770.856 51
6771.246 40
6771.637 36
6772.028 41
6772.418 28
6772.809 30
6773.200 23
6773.591 19
6773.981 22
6774.372 35
6774.763 43
6775.154 55
6775.544 46
6775.935 63
6776.326 52
6776.717 42
6777.108 63
6777.498 48
6777.889 43
6778.280 37
6778.671 40
6779.062 40
6779.453 37
6779.844 33
6780.235 44
6780.625 46
6781.016 32
6781.407 31
6781.798 24
6782.189 33
6782.580 33
6782.971 27
6783.362 26
6783.753 28
6784.144 35
6784.535 31
6784.926 22
6785.317 30
6785.709 25
6786.100 39
6786.491 40
6786.882 38
6787.273 31
6787.664 28
6788.055 31
6788.446 34
6788.838 44
6789.229 43
6789.620 40
6790.011 40
6790.402 48
6790.794 52
6791.185 41
6791.576 44
6791.967 55
6792.359 60
6792.750 52
6793.141 42
6793.532 59
6793.924 56
6794.315 63
6794.706 56
6795.098 61
6795.489 79
6795.880 61
6796.272 52
6796.663 54
6797.055 32
6797.446 37
6797.837 36
6798.229 36
6798.620 27
6799.012 46
6799.403 55
6799.795 42
6800.186 54
6800.578 52
6800.969 43
6801.361 22
6801.752 32
6802.144 38
6802.535 36
6802.927 45
6803.318 41
6803.710 29
6804.102 26
6804.493 42
6804.885 41
6805.277 34
6805.668 27
6806.060 41
6806.452 38
6806.843 42
6807.235 28
6807.627 30
6808.018 25
6808.410 28
6808.802 46
6809.194 48
6809.585 35
6809.977 46
6810.369 54
6810.761 44
6811.152 40
6811.544 33
6811.936 34
6812.328 45
6812.720 35
6813.112 46
6813.504 53
6813.895 50
6814.287 47
6814.679 46
6815.071 38
6815.463 28
6815.855 35
6816.247 25
6816.639 23
6817.031 37
6817.423 40
6817.815 35
6818.207 43
6818.599 34
6818.991 42
6819.383 55
6819.775 49
6820.167 49
6820.559 49
6820.951 43
6821.343 52
6821.736 53
6822.128 51
6822.520 62
6822.912 47
6823.304 56
6823.696 38
6824.088 30
6824.481 26
6824.873 48
6825.265 50
6825.657 42
6826.049 40
6826.442 26
6826.834 29
6827.226 48
6827.619 55
6828.011 48
6828.403 42
6828.795 50
6829.188 56
6829.580 59
6829.972 64
6830.365 57
6830.757 47
6831.150 46
6831.542 64
6831.934 59
6832.327 77
6832.719 72
6833.112 65
6833.504 81
6833.897 91
6834.289 117
6834.682 102
6835.074 113
6835.467 145
6835.859 175
6836.252 181
6836.644 207
6837.037 216
6837.429 220
6837.822 227
6838.214 228
6838.607 234
6839.000 237
6839.392 243
6839.785 240
6840.177 194
6840.570 178
6840.963 158
6841.355 165
6841.748 156
6842.141 150
6842.534 114
6842.926 122
6843.319 111
6843.712 95
6844.105 88
6844.497 70
6844.890 63
6845.283 56
6845.676 54
6846.068 63
6846.461 52
6846.854 37
6847.247 46
6847.640 53
6848.033 51
6848.426 53
6848.818 39
6849.211 42
6849.604 47
6849.997 42
6850.390 53
6850.783 61
6851.176 53
6851.569 55
6851.962 58
6852.355 59
6852.748 68
6853.141 92
6853.534 75
6853.927 76
6854.320 77
6854.713 105
6855.106 103
6855.499 87
6855.892 105
6856.285 98
6856.679 116
6857.072 109
6857.465 94
6857.858 72
6858.251 88
6858.644 91
6859.038 77
6859.431 79
6859.824 67
6860.217 59
6860.610 60
6861.004 69
6861.397 72
6861.790 65
6862.183 53
6862.577 57
6862.970 61
6863.363 79
6863.757 87
6864.150 83
6864.543 65
6864.937 52
6865.330 46
6865.723 47
6866.117 57
6866.510 66
6866.904 70
6867.297 48
6867.690 49
6868.084 44
6868.477 35
6868.871 43
6869.264 49
6869.658 60
6870.051 58
6870.445 55
6870.838 48
6871.232 47
6871.625 48
6872.019 46
6872.413 36
6872.806 53
6873.200 79
6873.593 58
6873.987 57
6874.381 59
6874.774 38
6875.168 46
6875.561 60
6875.955 50
6876.349 41
6876.743 64
6877.136 59
6877.530 64
6877.924 69
6878.317 60
6878.711 82
6879.105 74
6879.499 71
6879.892 74
6880.286 110
6880.680 108
6881.074 103
6881.468 103
6881.862 83
6882.255 80
6882.649 97
6883.043 94
6883.437 97
6883.831 114
6884.225 81
6884.619 59
6885.013 66
6885.407 66
6885.801 63
6886.194 58
6886.588 55
6886.982 53
6887.376 49
6887.770 55
6888.164 56
6888.559 55
6888.953 56
6889.347 55
6889.741 40
6890.135 45
6890.529 35
6890.923 33
6891.317 37
6891.711 41
6892.105 45
6892.499 53
6892.894 57
6893.288 44
6893.682 29
6894.076 35
6894.470 53
6894.865 42
6895.259 45
6895.653 45
6896.047 42
6896.441 49
6896.836 65
6897.230 56
6897.624 50
6898.019 38
6898.413 46
6898.807 49
6899.202 68
6899.596 66
6899.990 51
6900.385 26
6900.779 35
6901.173 39
6901.568 35
6901.962 43
6902.357 43
6902.751 35
6903.146 51
6903.540 39
6903.935 44
6904.329 48
6904.723 37
6905.118 41
6905.513 48
6905.907 47
6906.302 51
6906.696 40
6907.091 39
6907.485 43
6907.880 38
6908.274 35
6908.669 48
6909.064 54
6909.458 45
6909.853 39
6910.248 33
6910.642 38
6911.037 33
6911.432 42
6911.826 46
6912.221 41
6912.616 40
6913.010 43
6913.405 37
6913.800 41
6914.195 29
6914.589 28
6914.984 35
6915.379 41
6915.774 40
6916.169 29
6916.564 36
6916.958 51
6917.353 50
6917.748 46
6918.143 36
6918.538 47
6918.933 51
6919.328 54
6919.723 41
6920.118 36
6920.512 46
6920.907 45
6921.302 50
6921.697 33
6922.092 49
6922.487 62
6922.882 69
6923.277 79
6923.672 64
6924.067 54
6924.463 61
6924.858 49
6925.253 49
6925.648 53
6926.043 48
6926.438 51
6926.833 60
6927.228 61
6927.623 52
6928.019 41
6928.414 40
6928.809 42
6929.204 43
6929.599 60
6929.995 51
6930.390 43
6930.785 47
6931.180 38
6931.576 32
6931.971 26
6932.366 47
6932.761 53
6933.157 39
6933.552 33
6933.947 35
6934.343 48
6934.738 43
6935.133 43
6935.529 44
6935.924 40
6936.320 43
6936.715 57
6937.110 52
6937.506 38
6937.901 48
6938.297 57
6938.692 45
6939.088 39
6939.483 49
6939.879 62
6940.274 75
6940.670 82
6941.065 63
6941.461 51
6941.856 61
6942.252 62
6942.647 48
6943.043 58
6943.439 57
6943.834 69
6944.230 55
6944.625 49
6945.021 47
6945.417 42
6945.812 31
6946.208 25
6946.604 22
6947.000 42
6947.395 52
6947.791 46
6948.187 40
6948.582 47
6948.978 46
6949.374 47
6949.770 40
6950.166 40
6950.561 48
6950.957 39
6951.353 66
6951.749 50
6952.145 41
6952.541 54
6952.936 52
6953.332 37
6953.728 48
6954.124 47
6954.520 39
6954.916 38
6955.312 44
6955.708 49
6956.104 44
6956.500 38
6956.896 44
6957.292 38
6957.688 41
6958.084 34
6958.480 28
6958.876 35
6959.272 33
6959.668 28
6960.064 44
6960.460 51
6960.856 35
6961.252 57
6961.648 42
6962.045 46
6962.441 50
6962.837 50
6963.233 48
6963.629 60
6964.025 44
6964.422 36
6964.818 36
6965.214 42
6965.610 40
6966.006 41
6966.403 43
6966.799 33
6967.195 43
6967.592 41
6967.988 41
6968.384 40
6968.780 41
6969.177 37
6969.573 35
6969.970 29
6970.366 40
6970.762 48
6971.159 40
6971.555 43
6971.951 38
6972.348 59
6972.744 51
6973.141 48
6973.537 40
6973.934 38
6974.330 44
6974.727 38
6975.123 41
6975.520 42
6975.916 54
6976.313 47
6976.709 39
6977.106 35
6977.502 43
6977.899 33
6978.296 26
6978.692 36
6979.089 42
6979.485 51
6979.882 37
6980.279 38
6980.675 38
6981.072 45
6981.469 36
6981.865 31
6982.262 36
6982.659 36
6983.056 48
6983.452 43
6983.849 43
6984.246 42
6984.643 41
6985.039 26
6985.436 40
6985.833 49
6986.230 33
6986.627 29
6987.024 26
6987.420 23
6987.817 36
6988.214 34
6988.611 30
6989.008 33
6989.405 37
6989.802 41
6990.199 39
6990.596 31
6990.993 35
6991.390 39
6991.787 33
6992.184 34
6992.581 36
6992.978 47
6993.375 49
6993.772 43
6994.169 47
6994.566 42
6994.963 43
6995.360 41
6995.757 39
6996.154 30
6996.551 38
6996.948 31
6997.345 47
6997.743 44
6998.140 45
6998.537 36
6998.934 33
6999.331 26
6999.728 27
7000.126 38
7000.523 34
7000.920 45
7001.317 51
7001.715 44
7002.112 51
7002.509 40
7002.906 42
7003.304 28
7003.701 14
7004.098 43
7004.496 58
7004.893 64
7005.290 59
7005.688 48
7006.085 60
7006.483 49
7006.880 51
7007.277 48
7007.675 35
7008.072 56
7008.470 65
7008.867 47
7009.265 37
7009.662 34
7010.060 46
7010.457 47
7010.855 49
7011.252 36
7011.650 27
7012.047 31
7012.445 31
7012.842 36
7013.240 30
7013.638 34
7014.035 34
7014.433 49
7014.831 52
7015.228 45
7015.626 39
7016.024 32
7016.421 25
7016.819 27
7017.217 21
7017.614 33
7018.012 37
7018.410 41
7018.807 42
7019.205 45
7019.603 42
7020.001 33
7020.399 37
7020.796 51
7021.194 41
7021.592 39
7021.990 35
7022.388 47
7022.786 42
7023.183 40
7023.581 34
7023.979 36
7024.377 61
7024.775 55
7025.173 49
7025.571 52
7025.969 59
7026.367 49
7026.765 58
7027.163 73
7027.561 82
7027.959 101
7028.357 102
7028.755 94
7029.153 86
7029.551 80
7029.949 107
7030.347 109
7030.745 89
7031.143 95
7031.541 109
7031.939 90
7032.338 104
7032.736 111
7033.134 96
7033.532 88
7033.930 89
7034.328 114
7034.727 104
7035.125 76
7035.523 66
7035.921 69
7036.319 68
7036.718 67
7037.116 65
7037.514 66
7037.913 79
7038.311 65
7038.709 72
7039.107 66
7039.506 61
7039.904 57
7040.303 43
7040.701 41
7041.099 45
7041.498 45
7041.896 54
7042.294 66
7042.693 61
7043.091 55
7043.490 77
7043.888 103
7044.287 91
7044.685 104
7045.084 99
7045.482 92
7045.881 115
7046.279 90
7046.678 90
7047.076 88
7047.475 101
7047.873 111
7048.272 120
7048.671 87
7049.069 78
7049.468 72
7049.866 69
7050.265 51
7050.664 52
7051.062 41
7051.461 38
7051.860 47
7052.258 39
7052.657 56
7053.056 60
7053.455 56
7053.853 53
7054.252 35
7054.651 26
7055.050 40
7055.448 40
7055.847 45
7056.246 40
7056.645 28
7057.044 32
7057.442 39
7057.841 36
7058.240 30
7058.639 35
7059.038 47
7059.437 44
7059.836 33
7060.235 36
7060.634 39
7061.033 40
7061.431 32
7061.830 24
7062.229 32
7062.628 37
7063.027 44
7063.426 49
7063.825 46
7064.224 36
7064.624 30
7065.023 24
7065.422 45
7065.821 47
7066.220 51
7066.619 36
7067.018 32
7067.417 37
7067.816 31
7068.215 36
7068.615 28
7069.014 42
7069.413 45
7069.812 30
7070.211 44
7070.611 44
7071.010 38
7071.409 34
7071.808 48
7072.207 45
7072.607 46
7073.006 33
7073.405 23
7073.805 27
7074.204 23
7074.603 24
7075.003 33
7075.402 27
7075.801 23
7076.201 28
7076.600 27
7076.999 20
7077.399 32
7077.798 23
7078.198 21
7078.597 37
7078.997 33
7079.396 27
7079.796 24
7080.195 30
7080.595 40
7080.994 40
7081.394 38
7081.793 24
7082.193 31
7082.592 30
7082.992 38
7083.391 35
7083.791 37
7084.190 41
7084.590 47
7084.990 51
7085.389 50
7085.789 40
7086.189 25
7086.588 41
7086.988 59
7087.388 52
7087.787 53
7088.187 42
7088.587 39
7088.987 39
7089.386 23
7089.786 18
7090.186 19
7090.586 21
7090.985 30
7091.385 38
7091.785 26
7092.185 19
7092.585 19
7092.984 24
7093.384 21
7093.784 30
7094.184 34
7094.584 34
7094.984 22
7095.384 27
7095.784 33
7096.184 40
7096.584 31
7096.984 26
7097.384 37
7097.784 30
7098.184 29
7098.584 29
7098.984 38
7099.384 37
7099.784 31
7100.184 39
7100.584 42
7100.984 34
7101.384 16
7101.784 20
7102.184 19
7102.584 24
7102.984 28
7103.384 39
7103.785 38
7104.185 34
7104.585 27
7104.985 38
7105.385 34
7105.786 32
7106.186 40
7106.586 38
7106.986 33
7107.386 54
7107.787 54
7108.187 42
7108.587 24
7108.988 39
7109.388 43
7109.788 47
7110.189 53
7110.589 48
7110.989 45
7111.390 37
7111.790 24
7112.190 38
7112.591 41
7112.991 34
7113.392 34
7113.792 24
7114.192 23
7114.593 28
7114.993 12
7115.394 14
7115.794 32
7116.195 37
7116.595 29
7116.996 29
7117.396 36
7117.797 40
7118.198 33
7118.598 42
7118.999 31
7119.399 50
7119.800 71
7120.200 45
7120.601 55
7121.002 40
7121.402 27
7121.803 30
7122.204 26
7122.604 20
7123.005 29
7123.406 42
7123.807 45
7124.207 30
7124.608 33
7125.009 29
7125.409 34
7125.810 31
7126.211 40
7126.612 47
7127.013 39
7127.413 42
7127.814 43
7128.215 36
7128.616 21
7129.017 25
7129.418 37
7129.819 27
7130.219 34
7130.620 39
7131.021 42
7131.422 41
7131.823 26
7132.224 18
7132.625 31
7133.026 43
7133.427 29
7133.828 31
7134.229 31
7134.630 36
7135.031 30
7135.432 23
7135.833 30
7136.234 31
7136.635 39
7137.036 43
7137.438 38
7137.839 26
7138.240 39
7138.641 33
7139.042 26
7139.443 24
7139.844 25
7140.246 30
7140.647 23
7141.048 31
7141.449 53
7141.850 41
7142.252 48
7142.653 50
7143.054 42
7143.455 39
7143.857 49
7144.258 53
7144.659 40
7145.061 39
7145.462 40
7145.863 32
7146.265 35
7146.666 34
7147.067 25
7147.469 35
7147.870 38
7148.271 56
7148.673 46
7149.074 32
7149.476 28
7149.877 23
7150.279 29
7150.680 37
7151.082 32
7151.483 36
7151.885 28
7152.286 30
7152.688 41
7153.089 55
7153.491 43
7153.892 40
7154.294 34
7154.695 41
7155.097 25
7155.499 25
7155.900 32
7156.302 34
7156.704 36
7157.105 36
7157.507 48
7157.909 36
7158.310 34
7158.712 31
7159.114 33
7159.515 38
7159.917 43
7160.319 43
7160.721 30
7161.122 27
7161.524 19
7161.926 20
7162.328 27
7162.730 30
7163.131 37
7163.533 29
7163.935 37
7164.337 42
7164.739 45
7165.141 37
7165.543 49
7165.944 43
7166.346 51
7166.748 46
7167.150 54
7167.552 33
7167.954 34
7168.356 30
7168.758 19
7169.160 28
7169.562 44
7169.964 40
7170.366 35
7170.768 45
7171.170 53
7171.572 27
7171.974 39
7172.376 34
7172.778 53
7173.181 47
7173.583 40
7173.985 41
7174.387 41
7174.789 42
7175.191 48
7175.593 25
7175.996 28
7176.398 34
7176.800 35
7177.202 30
7177.604 38
7178.007 33
7178.409 27
7178.811 21
7179.213 25
7179.616 32
7180.018 46
7180.420 50
7180.823 41
7181.225 36
7181.627 26
7182.030 35
7182.432 29
7182.834 14
7183.237 19
7183.639 25
7184.042 22
7184.444 32
7184.846 31
7185.249 27
7185.651 30
7186.054 44
7186.456 30
7186.859 16
7187.261 14
7187.664 22
7188.066 30
7188.469 23
7188.871 31
7189.274 26
7189.677 22
7190.079 21
7190.482 23
7190.884 35
7191.287 27
7191.690 25
7192.092 30
7192.495 37
7192.897 34
7193.300 41
7193.703 40
7194.106 34
7194.508 28
7194.911 35
7195.314 30
7195.716 30
7196.119 43
7196.522 37
7196.925 39
7197.327 44
7197.730 34
7198.133 37
7198.536 33
7198.939 37
7199.342 43
7199.744 36
7200.147 29
7200.550 32
7200.953 45
7201.356 34
7201.759 35
7202.162 38
7202.565 38
7202.968 37
7203.371 27
7203.774 22
7204.176 24
7204.579 33
7204.982 27
7205.385 25
7205.788 31
7206.192 27
7206.595 28
7206.998 26
7207.401 20
7207.804 11
7208.207 20
7208.610 32
7209.013 34
7209.416 44
7209.819 37
7210.222 49
7210.626 50
7211.029 38
7211.432 39
7211.835 42
7212.238 34
7212.642 31
7213.045 25
7213.448 34
7213.851 34
7214.254 32
7214.658 31
7215.061 22
7215.464 32
7215.868 31
7216.271 34
7216.674 37
7217.078 31
7217.481 36
7217.884 35
7218.288 37
7218.691 47
7219.094 38
7219.498 38
7219.901 31
7220.305 31
7220.708 27
7221.112 26
7221.515 28
7221.918 29
7222.322 23
7222.725 24
7223.129 21
7223.532 37
7223.936 37
7224.340 45
7224.743 37
7225.147 32
7225.550 30
7225.954 30
7226.357 17
7226.761 16
7227.165 16
7227.568 17
7227.972 19
7228.376 22
7228.779 20
7229.183 25
7229.587 26
7229.990 29
7230.394 29
7230.798 31
7231.201 24
7231.605 34
7232.009 29
7232.413 30
7232.816 41
7233.220 34
7233.624 18
7234.028 24
7234.432 47
7234.836 41
7235.239 28
7235.643 27
7236.047 27
7236.451 26
7236.855 24
7237.259 20
7237.663 39
7238.067 50
7238.470 39
7238.874 38
7239.278 36
7239.682 34
7240.086 40
7240.490 46
7240.894 59
7241.298 55
7241.702 46
7242.106 37
7242.510 55
7242.915 57
7243.319 36
7243.723 41
7244.127 49
7244.531 41
7244.935 40
7245.339 41
7245.743 36
7246.147 36
7246.552 11
7246.956 26
7247.360 30
7247.764 36
7248.168 32
7248.572 32
7248.977 33
7249.381 29
7249.785 28
7250.189 33
7250.594 31
7250.998 24
7251.402 33
7251.807 29
7252.211 31
7252.615 46
7253.020 36
7253.424 27
7253.828 33
7254.233 43
7254.637 53
7255.041 49
7255.446 39
7255.850 50
7256.255 55
7256.659 38
7257.064 17
7257.468 39
7257.873 42
7258.277 41
7258.682 46
7259.086 34
7259.491 40
7259.895 35
7260.300 31
7260.704 30
7261.109 20
7261.513 23
7261.918 42
7262.323 55
7262.727 42
7263.132 38
7263.536 32
7263.941 22
7264.346 21
7264.750 40
7265.155 36
7265.560 27
7265.964 24
7266.369 35
7266.774 41
7267.179 44
7267.583 45
7267.988 49
7268.393 57
7268.798 46
7269.202 46
7269.607 39
7270.012 56
7270.417 63
7270.822 51
7271.227 36
7271.631 31
7272.036 45
7272.441 43
7272.846 41
7273.251 35
7273.656 24
7274.061 32
7274.466 36
7274.871 42
7275.276 44
7275.681 40
7276.086 33
7276.491 42
7276.896 37
7277.301 38
7277.706 32
7278.111 33
7278.516 30
7278.921 24
7279.326 23
7279.731 20
7280.136 21
7280.541 21
7280.946 26
7281.351 35
7281.757 15
7282.162 14
7282.567 18
7282.972 27
7283.377 30
7283.782 42
7284.188 42
7284.593 37
7284.998 43
7285.403 34
7285.809 31
7286.214 35
7286.619 45
7287.024 45
7287.430 35
7287.835 37
7288.240 53
7288.646 49
7289.051 44
7289.456 49
7289.862 40
7290.267 27
7290.673 28
7291.078 28
7291.483 17
7291.889 22
7292.294 25
7292.700 18
7293.105 26
7293.511 25
7293.916 37
7294.322 26
7294.727 20
7295.133 36
7295.538 33
7295.944 26
7296.349 45
7296.755 45
7297.160 40
7297.566 38
7297.972 23
7298.377 32
7298.783 22
7299.188 45
7299.594 34
7300.000 31
7300.405 34
7300.811 34
7301.217 43
7301.622 38
7302.028 42
7302.434 43
7302.840 42
7303.245 44
7303.651 47
7304.057 40
7304.463 36
7304.868 29
7305.274 30
7305.680 29
7306.086 31
7306.492 26
7306.897 20
7307.303 28
7307.709 29
7308.115 27
7308.521 26
7308.927 26
7309.333 34
7309.739 26
7310.145 30
7310.551 33
7310.956 31
7311.362 24
7311.768 38
7312.174 41
7312.580 40
7312.986 36
7313.392 32
7313.798 36
7314.205 31
7314.611 14
7315.017 13
7315.423 13
7315.829 26
7316.235 36
7316.641 44
7317.047 31
7317.453 29
7317.859 21
7318.266 31
7318.672 28
7319.078 28
7319.484 40
7319.890 39
7320.297 36
7320.703 27
7321.109 26
7321.515 21
7321.922 25
7322.328 28
7322.734 27
7323.140 26
7323.547 26
7323.953 24
7324.359 25
7324.766 30
7325.172 27
7325.578 29
7325.985 29
7326.391 22
7326.798 18
7327.204 23
7327.610 23
7328.017 24
7328.423 26
7328.830 30
7329.236 35
7329.643 39
7330.049 40
7330.456 40
7330.862 34
7331.269 52
7331.675 48
7332.082 26
7332.488 22
7332.895 18
7333.301 26
7333.708 20
7334.115 22
7334.521 26
7334.928 16
7335.334 9
7335.741 19
7336.148 22
7336.554 23
7336.961 23
7337.368 38
7337.774 26
7338.181 36
7338.588 48
7338.995 33
7339.401 22
7339.808 17
7340.215 23
7340.622 31
7341.028 35
7341.435 43
7341.842 34
7342.249 34
7342.656 27
7343.063 30
7343.469 34
7343.876 20
7344.283 16
7344.690 19
7345.097 23
7345.504 23
7345.911 16
7346.318 22
7346.725 28
7347.132 30
7347.539 38
7347.946 41
7348.353 63
7348.760 47
7349.167 40
7349.574 45
7349.981 38
7350.388 24
7350.795 32
7351.202 26
7351.609 28
7352.016 20
7352.423 27
7352.830 23
7353.237 24
7353.645 28
7354.052 27
7354.459 39
7354.866 27
7355.273 38
7355.680 35
7356.088 30
7356.495 40
7356.902 39
7357.309 29
7357.717 23
7358.124 34
7358.531 38
7358.938 40
7359.346 48
7359.753 31
7360.160 45
7360.568 43
7360.975 30
7361.382 33
7361.790 29
7362.197 21
7362.605 29
7363.012 29
7363.419 35
7363.827 25
7364.234 22
7364.642 33
7365.049 35
7365.457 26
7365.864 28
7366.272 26
7366.679 26
7367.087 24
7367.494 21
7367.902 34
7368.309 36
7368.717 28
7369.124 39
7369.532 51
7369.939 45
7370.347 48
7370.755 37
7371.162 25
7371.570 35
7371.978 35
7372.385 41
7372.793 32
7373.201 25
7373.608 25
7374.016 25
7374.424 15
7374.831 29
7375.239 35
7375.647 38
7376.055 37
7376.462 24
7376.870 20
7377.278 29
7377.686 24
7378.094 17
7378.501 17
7378.909 19
7379.317 23
7379.725 27
7380.133 28
7380.541 33
7380.949 33
7381.357 35
7381.765 31
7382.172 22
7382.580 30
7382.988 31
7383.396 32
7383.804 25
7384.212 24
7384.620 23
7385.028 30
7385.436 28
7385.844 54
7386.252 45
7386.660 53
7387.069 49
7387.477 44
7387.885 42
7388.293 45
7388.701 47
7389.109 47
7389.517 34
7389.925 64
7390.333 77
7390.742 71
7391.150 44
7391.558 40
7391.966 50
7392.374 53
7392.783 46
7393.191 38
7393.599 36
7394.007 34
7394.416 41
7394.824 48
7395.232 52
7395.641 58
7396.049 38
7396.457 43
7396.865 45
7397.274 40
7397.682 45
7398.091 45
7398.499 47
7398.907 57
7399.316 46
7399.724 56
7400.133 47
7400.541 41
7400.949 39
7401.358 39
7401.766 52
7402.175 47
7402.583 34
7402.992 32
7403.400 28
7403.809 25
7404.217 24
7404.626 27
7405.035 32
7405.443 31
7405.852 32
7406.260 34
7406.669 41
7407.078 32
7407.486 21
7407.895 23
7408.304 28
7408.712 23
7409.121 17
7409.530 28
7409.938 28
7410.347 26
7410.756 26
7411.164 39
7411.573 31
7411.982 27
7412.391 21
7412.799 22
7413.208 25
7413.617 42
7414.026 34
7414.435 29
7414.844 40
7415.252 37
7415.661 30
7416.070 22
7416.479 20
7416.888 21
7417.297 41
7417.706 32
7418.115 30
7418.524 30
7418.932 27
7419.341 29
7419.750 28
7420.159 27
7420.568 23
7420.977 22
7421.386 34
7421.795 27
7422.204 26
7422.614 27
7423.023 32
7423.432 36
7423.841 22
7424.250 27
7424.659 23
7425.068 45
7425.477 47
7425.886 41
7426.295 37
7426.705 28
7427.114 28
7427.523 42
7427.932 34
7428.341 32
7428.751 36
7429.160 45
7429.569 46
7429.978 45
7430.388 34
7430.797 33
7431.206 38
7431.615 28
7432.025 30
7432.434 34
7432.843 32
7433.253 31
7433.662 25
7434.071 18
7434.481 46
7434.890 43
7435.300 34
7435.709 39
7436.118 28
7436.528 29
7436.937 31
7437.347 26
7437.756 22
7438.166 26
7438.575 34
7438.985 33
7439.394 37
7439.804 21
7440.213 35
7440.623 37
7441.032 46
7441.442 33
7441.852 36
7442.261 38
7442.671 40
7443.080 27
7443.490 28
7443.900 26
7444.309 34
7444.719 28
7445.129 27
7445.538 26
7445.948 31
7446.358 19
7446.767 16
7447.177 36
7447.587 46
7447.997 37
7448.406 33
7448.816 40
7449.226 30
7449.636 21
7450.046 31
7450.455 36
7450.865 39
7451.275 35
7451.685 36
7452.095 35
7452.505 38
7452.914 30
7453.324 37
7453.734 38
7454.144 30
7454.554 54
7454.964 49
7455.374 41
7455.784 36
7456.194 42
7456.604 46
7457.014 31
7457.424 35
7457.834 46
7458.244 45
7458.654 21
7459.064 29
7459.474 35
7459.884 45
7460.294 49
7460.704 54
7461.115 45
7461.525 47
7461.935 38
7462.345 40
7462.755 47
7463.165 52
7463.575 59
7463.986 54
7464.396 77
7464.806 78
7465.216 94
7465.627 110
7466.037 120
7466.447 131
7466.857 141
7467.268 132
7467.678 120
7468.088 113
7468.498 113
7468.909 133
7469.319 119
7469.729 113
7470.140 124
7470.550 111
7470.961 107
7471.371 123
7471.781 121
7472.192 121
7472.602 120
7473.013 103
7473.423 103
7473.834 92
7474.244 81
7474.655 60
7475.065 53
7475.476 48
7475.886 40
7476.297 47
7476.707 57
7477.118 59
7477.528 60
7477.939 66
7478.349 47
7478.760 50
7479.171 51
7479.581 47
7479.992 50
7480.402 68
7480.813 65
7481.224 60
7481.634 62
7482.045 69
7482.456 71
7482.867 52
7483.277 44
7483.688 41
7484.099 46
7484.510 53
7484.920 53
7485.331 59
7485.742 54
7486.153 37
7486.563 37
7486.974 34
7487.385 48
7487.796 52
7488.207 48
7488.618 43
7489.029 40
7489.439 40
7489.850 33
7490.261 45
7490.672 27
7491.083 36
7491.494 36
7491.905 35
7492.316 39
7492.727 36
7493.138 36
7493.549 31
7493.960 32
7494.371 41
7494.782 49
7495.193 34
7495.604 43
7496.015 52
7496.426 40
7496.837 41
7497.248 35
7497.660 48
7498.071 48
7498.482 58
7498.893 72
7499.304 63
7499.715 40
7500.127 45
7500.538 40
7500.949 49
7501.360 54
7501.771 62
7502.183 72
7502.594 47
7503.005 33
7503.416 57
7503.828 44
7504.239 43
7504.650 40
7505.062 49
7505.473 40
7505.884 35
7506.296 56
7506.707 57
7507.118 61
7507.530 60
7507.941 48
7508.353 56
7508.764 46
7509.175 40
7509.587 39
7509.998 37
7510.410 51
7510.821 48
7511.233 32
7511.644 32
7512.056 52
7512.467 65
7512.879 57
7513.290 49
7513.702 41
7514.113 38
7514.525 38
7514.937 42
7515.348 34
7515.760 53
7516.171 49
7516.583 35
7516.995 42
7517.406 35
7517.818 37
7518.230 27
7518.641 35
7519.053 32
7519.465 41
7519.877 42
7520.288 44
7520.700 37
7521.112 36
7521.524 48
7521.935 40
7522.347 46
7522.759 45
7523.171 56
7523.583 62
7523.994 56
7524.406 63
7524.818 71
7525.230 89
7525.642 67
7526.054 65
7526.466 58
7526.878 61
7527.290 60
7527.702 63
7528.114 72
7528.525 86
7528.937 95
7529.349 93
7529.761 81
7530.173 79
7530.585 63
7530.997 54
7531.410 67
7531.822 70
7532.234 79
7532.646 72
7533.058 57
7533.470 55
7533.882 51
7534.294 45
7534.706 54
7535.118 76
7535.531 96
7535.943 91
7536.355 110
7536.767 88
7537.179 95
7537.591 99
7538.004 68
7538.416 64
7538.828 73
7539.240 95
7539.653 111
7540.065 122
7540.477 139
7540.890 132
7541.302 142
7541.714 159
7542.127 173
7542.539 177
7542.951 192
7543.364 169
7543.776 181
7544.188 183
7544.601 191
7545.013 178
7545.426 187
7545.838 206
7546.251 212
7546.663 224
7547.075 218
7547.488 190
7547.900 168
7548.313 195
7548.725 227
7549.138 218
7549.551 238
7549.963 187
7550.376 164
7550.788 160
7551.201 213
7551.613 249
7552.026 233
7552.439 222
7552.851 213
7553.264 230
7553.677 252
7554.089 252
7554.502 225
7554.915 241
7555.327 250
7555.740 253
7556.153 255
7556.565 281
7556.978 310
7557.391 311
7557.804 340
7558.216 340
7558.629 406
7559.042 491
7559.455 671
7559.868 894
7560.281 1153
7560.693 1555
7561.106 2185
7561.519 2928
7561.932 3811
7562.345 4697
7562.758 5448
7563.171 6364
7563.584 7201
7563.997 7549
7564.409 7540
7564.822 7519
7565.235 7338
7565.648 6756
7566.061 6150
7566.474 5505
7566.887 4728
7567.300 3976
7567.713 3226
7568.126 2636
7568.540 2058
7568.953 1652
7569.366 1334
7569.779 1102
7570.192 922
7570.605 752
7571.018 667
7571.431 577
7571.844 520
7572.258 483
7572.671 497
7573.084 432
7573.497 375
7573.910 369
7574.324 344
7574.737 341
7575.150 311
7575.563 308
7575.976 261
7576.390 241
7576.803 287
7577.216 251
7577.630 248
7578.043 217
7578.456 229
7578.870 237
7579.283 201
7579.696 198
7580.110 192
7580.523 163
7580.937 164
7581.350 154
7581.763 144
7582.177 140
7582.590 135
7583.004 136
7583.417 142
7583.831 173
7584.244 159
7584.658 160
7585.071 156
7585.485 171
7585.898 164
7586.312 130
7586.725 150
7587.139 158
7587.552 139
7587.966 126
7588.380 154
7588.793 120
7589.207 99
7589.620 95
7590.034 77
7590.448 81
7590.861 75
7591.275 68
7591.689 87
7592.103 116
7592.516 137
7592.930 146
7593.344 123
7593.757 106
7594.171 98
7594.585 91
7594.999 109
7595.413 113
7595.826 78
7596.240 74
7596.654 78
7597.068 70
7597.482 72
7597.896 63
7598.309 70
7598.723 98
7599.137 85
7599.551 81
7599.965 97
7600.379 90
7600.793 68
7601.207 67
7601.621 70
7602.035 74
7602.449 91
7602.863 67
7603.277 61
7603.691 54
7604.105 68
7604.519 76
7604.933 68
7605.347 67
7605.761 66
7606.175 76
7606.589 59
7607.003 72
7607.417 66
7607.832 79
7608.246 78
7608.660 71
7609.074 76
7609.488 68
7609.902 75
7610.317 72
7610.731 75
7611.145 89
7611.559 83
7611.973 98
7612.388 93
7612.802 81
7613.216 80
7613.631 84
7614.045 79
7614.459 87
7614.873 69
7615.288 70
7615.702 76
7616.117 64
7616.531 63
7616.945 61
7617.360 65
7617.774 66
7618.188 98
7618.603 88
7619.017 79
7619.432 73
7619.846 49
7620.261 68
7620.675 81
7621.090 62
7621.504 52
7621.919 59
7622.333 61
7622.748 63
7623.162 54
7623.577 77
7623.991 91
7624.406 90
7624.821 66
7625.235 51
7625.650 47
7626.064 33
7626.479 42
7626.894 37
7627.308 55
7627.723 45
7628.138 57
7628.552 70
7628.967 76
7629.382 58
7629.797 68
7630.211 76
7630.626 63
7631.041 62
7631.456 70
7631.870 67
7632.285 50
7632.700 53
7633.115 54
7633.530 45
7633.945 51
7634.359 51
7634.774 49
7635.189 64
7635.604 50
7636.019 76
7636.434 76
7636.849 94
7637.264 96
7637.679 67
7638.094 78
7638.509 90
7638.924 57
7639.339 51
7639.754 49
7640.169 52
7640.584 66
7640.999 58
7641.414 66
7641.829 74
7642.244 74
7642.659 68
7643.074 79
7643.489 82
7643.904 94
7644.319 78
7644.734 84
7645.150 90
7645.565 96
7645.980 80
7646.395 85
7646.810 85
7647.225 96
7647.641 104
7648.056 96
7648.471 136
7648.886 130
7649.302 120
7649.717 97
7650.132 88
7650.548 100
7650.963 95
7651.378 109
7651.793 122
7652.209 119
7652.624 150
7653.040 138
7653.455 145
7653.870 153
7654.286 136
7654.701 147
7655.117 121
7655.532 107
7655.947 111
7656.363 89
7656.778 86
7657.194 82
7657.609 71
7658.025 87
7658.440 103
7658.856 99
7659.271 73
7659.687 65
7660.102 71
7660.518 71
7660.934 74
7661.349 80
7661.765 90
7662.180 113
7662.596 135
7663.012 160
7663.427 135
7663.843 154
7664.259 167
7664.674 256
7665.090 285
7665.506 306
7665.921 369
7666.337 421
7666.753 447
7667.169 459
7667.584 451
7668.000 453
7668.416 480
7668.832 412
7669.247 397
7669.663 335
7670.079 324
7670.495 273
7670.911 277
7671.327 245
7671.743 227
7672.158 193
7672.574 162
7672.990 158
7673.406 206
7673.822 212
7674.238 218
7674.654 254
7675.070 261
7675.486 244
7675.902 255
7676.318 295
7676.734 252
7677.150 251
7677.566 209
7677.982 187
7678.398 157
7678.814 134
7679.230 124
7679.646 94
7680.062 82
7680.478 80
7680.895 78
7681.311 71
7681.727 74
7682.143 63
7682.559 74
7682.975 77
7683.391 71
7683.808 70
7684.224 85
7684.640 82
7685.056 63
7685.473 68
7685.889 68
7686.305 78
7686.721 79
7687.138 59
7687.554 57
7687.970 48
7688.387 68
7688.803 57
7689.219 61
7689.636 61
7690.052 66
7690.468 49
7690.885 51
7691.301 56
7691.718 64
7692.134 72
7692.550 55
7692.967 47
7693.383 41
7693.800 51
7694.216 51
7694.633 71
7695.049 68
7695.466 54
7695.882 56
7696.299 55
7696.715 64
7697.132 51
7697.549 81
7697.965 75
7698.382 62
7698.798 47
7699.215 54
7699.632 52
7700.048 46
7700.465 65
7700.882 45
7701.298 51
7701.715 52
7702.132 47
7702.548 53
7702.965 62
7703.382 57
7703.798 59
7704.215 58
7704.632 61
7705.049 63
7705.466 59
7705.882 39
7706.299 34
7706.716 33
7707.133 28
7707.550 39
7707.966 32
7708.383 40
7708.800 43
7709.217 48
7709.634 46
7710.051 49
7710.468 40
7710.885 37
7711.302 42
7711.719 50
7712.136 34
7712.553 31
7712.970 30
7713.387 39
7713.804 35
7714.221 42
7714.638 36
7715.055 42
7715.472 49
7715.889 52
7716.306 39
7716.723 49
7717.140 54
7717.557 46
7717.974 36
7718.391 44
7718.809 27
7719.226 45
7719.643 46
7720.060 43
7720.477 35
7720.895 50
7721.312 55
7721.729 48
7722.146 50
7722.563 46
7722.981 44
7723.398 42
7723.815 39
7724.233 36
7724.650 28
7725.067 42
7725.485 41
7725.902 38
7726.319 40
7726.737 48
7727.154 61
7727.571 44
7727.989 37
7728.406 26
7728.824 25
7729.241 36
7729.658 44
7730.076 32
7730.493 33
7730.911 39
7731.328 36
7731.746 40
7732.163 31
7732.581 35
7732.998 39
7733.416 45
7733.833 42
7734.251 48
7734.669 44
7735.086 49
7735.504 52
7735.921 58
7736.339 68
7736.757 66
7737.174 65
7737.592 49
7738.010 37
7738.427 35
7738.845 52
7739.263 40
7739.680 43
7740.098 32
7740.516 42
7740.934 52
7741.351 44
7741.769 50
7742.187 38
7742.605 31
7743.022 37
7743.440 38
7743.858 38
7744.276 36
7744.694 31
7745.112 32
7745.530 37
7745.947 38
7746.365 57
7746.783 56
7747.201 56
7747.619 57
7748.037 43
7748.455 53
7748.873 53
7749.291 45
7749.709 50
7750.127 70
7750.545 76
7750.963 78
7751.381 71
7751.799 55
7752.217 45
7752.635 42
7753.053 45
7753.471 55
7753.889 52
7754.307 43
7754.725 48
7755.144 49
7755.562 42
7755.980 32
7756.398 37
7756.816 28
7757.234 25
7757.653 44
7758.071 48
7758.489 47
7758.907 37
7759.326 48
7759.744 44
7760.162 46
7760.580 42
7760.999 43
7761.417 65
7761.835 79
7762.254 89
7762.672 108
7763.090 108
7763.509 93
7763.927 90
7764.345 96
7764.764 95
7765.182 89
7765.601 127
7766.019 122
7766.437 115
7766.856 137
7767.274 140
7767.693 139
7768.111 144
7768.530 139
7768.948 116
7769.367 111
7769.785 99
7770.204 78
7770.622 84
7771.041 81
7771.459 79
7771.878 73
7772.297 51
7772.715 51
7773.134 91
7773.552 75
7773.971 52
7774.390 40
7774.808 53
7775.227 68
7775.646 54
7776.064 40
7776.483 50
7776.902 44
7777.321 44
7777.739 48
7778.158 54
7778.577 75
7778.996 67
7779.414 59
7779.833 52
7780.252 59
7780.671 47
7781.090 61
7781.509 47
7781.927 61
7782.346 57
7782.765 50
7783.184 60
7783.603 51
7784.022 48
7784.441 41
7784.860 59
7785.279 60
7785.698 52
7786.117 45
7786.536 48
7786.954 55
7787.373 52
7787.792 50
7788.212 57
7788.631 59
7789.050 70
7789.469 47
7789.888 49
7790.307 49
7790.726 48
7791.145 52
7791.564 36
7791.983 39
7792.402 40
7792.822 32
7793.241 25
7793.660 38
7794.079 40
7794.498 23
7794.917 27
7795.337 26
7795.756 54
7796.175 48
7796.594 40
7797.014 45
7797.433 45
7797.852 46
7798.271 44
7798.691 32
7799.110 29
7799.529 38
7799.949 45
7800.368 44
7800.787 38
7801.207 42
7801.626 30
7802.046 33
7802.465 24
7802.884 38
7803.304 37
7803.723 33
7804.143 42
7804.562 37
7804.982 22
7805.401 31
7805.821 36
7806.240 34
7806.660 30
7807.079 40
7807.499 46
7807.918 39
7808.338 39
7808.757 70
7809.177 81
7809.597 80
7810.016 76
7810.436 79
7810.855 59
7811.275 50
7811.695 43
7812.114 77
7812.534 81
7812.954 67
7813.373 74
7813.793 74
7814.213 50
7814.633 47
7815.052 44
7815.472 40
7815.892 57
7816.312 60
7816.731 39
7817.151 29
7817.571 34
7817.991 33
7818.411 36
7818.831 26
7819.250 24
7819.670 31
7820.090 28
7820.510 26
7820.930 30
7821.350 36
7821.770 39
7822.190 47
7822.610 45
7823.030 29
7823.450 29
7823.870 33
7824.290 31
7824.710 43
7825.130 37
7825.550 50
7825.970 33
7826.390 31
7826.810 34
7827.230 29
7827.650 33
7828.070 34
7828.490 41
7828.910 40
7829.330 48
7829.751 48
7830.171 49
7830.591 30
7831.011 33
7831.431 41
7831.851 32
7832.272 26
7832.692 33
7833.112 26
7833.532 32
7833.953 32
7834.373 40
7834.793 51
7835.213 43
7835.634 38
7836.054 32
7836.474 33
7836.895 25
7837.315 28
7837.735 22
7838.156 30
7838.576 43
7838.996 38
7839.417 41
7839.837 35
7840.258 26
7840.678 26
7841.099 22
7841.519 34
7841.940 38
7842.360 38
7842.780 45
7843.201 36
7843.622 39
7844.042 41
7844.463 46
7844.883 34
7845.304 35
7845.724 39
7846.145 31
7846.565 33
7846.986 47
7847.407 46
7847.827 46
7848.248 50
7848.669 51
7849.089 51
7849.510 38
7849.931 42
7850.351 44
7850.772 48
7851.193 49
7851.613 43
7852.034 29
7852.455 34
7852.876 45
7853.296 45
7853.717 50
7854.138 45
7854.559 35
7854.980 43
7855.400 54
7855.821 54
7856.242 49
7856.663 34
7857.084 30
7857.505 20
7857.926 22
7858.347 17
7858.767 16
7859.188 25
7859.609 39
7860.030 46
7860.451 48
7860.872 43
7861.293 40
7861.714 35
7862.135 43
7862.556 41
7862.977 42
7863.398 28
7863.819 23
7864.240 23
7864.662 21
7865.083 27
7865.504 24
7865.925 34
7866.346 36
7866.767 26
7867.188 25
7867.609 25
7868.031 25
7868.452 34
7868.873 52
7869.294 56
7869.715 49
7870.137 37
7870.558 61
7870.979 56
7871.400 53
7871.822 53
7872.243 65
7872.664 62
7873.085 58
7873.507 39
7873.928 52
7874.349 40
7874.771 43
7875.192 57
7875.614 73
7876.035 74
7876.456 62
7876.878 72
7877.299 72
7877.721 68
7878.142 47
7878.563 58
7878.985 63
7879.406 45
7879.828 52
7880.249 46
7880.671 43
7881.092 45
7881.514 47
7881.935 38
7882.357 32
7882.779 32
7883.200 32
7883.622 26
7884.043 36
7884.465 35
7884.887 40
7885.308 42
7885.730 42
7886.151 46
7886.573 46
7886.995 47
7887.416 45
7887.838 30
7888.260 30
7888.682 39
7889.103 40
7889.525 49
7889.947 51
7890.369 49
7890.790 41
7891.212 30
7891.634 41
7892.056 49
7892.478 59
7892.899 49
7893.321 39
7893.743 35
7894.165 35
7894.587 36
7895.009 39
7895.431 39
7895.853 37
7896.275 35
7896.696 38
7897.118 33
7897.540 52
7897.962 48
7898.384 48
7898.806 36
7899.228 37
7899.650 34
7900.072 42
7900.494 39
7900.916 35
7901.338 43
7901.761 46
7902.183 43
7902.605 44
7903.027 55
7903.449 50
7903.871 48
7904.293 52
7904.715 51
7905.138 65
7905.560 57
7905.982 38
7906.404 58
7906.826 58
7907.249 56
7907.671 53
7908.093 40
7908.515 39
7908.938 43
7909.360 61
7909.782 63
7910.204 71
7910.627 50
7911.049 52
7911.471 52
7911.894 48
7912.316 53
7912.738 54
7913.161 50
7913.583 63
7914.006 65
7914.428 46
7914.850 43
7915.273 49
7915.695 48
7916.118 52
7916.540 60
7916.963 63
7917.385 64
7917.808 78
7918.230 87
7918.653 84
7919.075 69
7919.498 60
7919.920 65
7920.343 62
7920.765 58
7921.188 47
7921.611 70
7922.033 76
7922.456 86
7922.879 98
7923.301 112
7923.724 94
7924.147 114
7924.569 127
7924.992 108
7925.415 101
7925.837 106
7926.260 93
7926.683 85
7927.106 101
7927.528 107
7927.951 133
7928.374 123
7928.797 127
7929.219 162
7929.642 211
7930.065 251
7930.488 328
7930.911 446
7931.334 581
7931.756 773
7932.179 1034
7932.602 1265
7933.025 1434
7933.448 1631
7933.871 1669
7934.294 1677
7934.717 1629
7935.140 1576
7935.563 1423
7935.986 1279
7936.409 1039
7936.832 887
7937.255 724
7937.678 600
7938.101 476
7938.524 362
7938.947 329
7939.370 261
7939.793 224
7940.216 188
7940.639 175
7941.063 179
7941.486 156
7941.909 134
7942.332 138
7942.755 141
7943.178 132
7943.602 116
7944.025 116
7944.448 115
7944.871 121
7945.294 119
7945.718 123
7946.141 113
7946.564 124
7946.987 92
7947.411 82
7947.834 87
7948.257 75
7948.681 72
7949.104 73
7949.527 88
7949.951 81
7950.374 83
7950.797 69
7951.221 68
7951.644 69
7952.068 69
7952.491 70
7952.915 59
7953.338 65
7953.761 66
7954.185 60
7954.608 55
7955.032 51
7955.455 55
7955.879 56
7956.302 68
7956.726 72
7957.150 72
7957.573 80
7957.997 73
7958.420 67
7958.844 71
7959.267 72
7959.691 85
7960.115 69
7960.538 58
7960.962 55
7961.386 64
7961.809 55
7962.233 66
7962.657 79
7963.080 61
7963.504 77
7963.928 79
7964.352 76
7964.775 68
7965.199 76
7965.623 66
7966.047 71
7966.471 62
7966.894 55
7967.318 45
7967.742 60
7968.166 64
7968.590 65
7969.014 53
7969.437 64
7969.861 75
7970.285 61
7970.709 56
7971.133 52
7971.557 51
7971.981 48
7972.405 50
7972.829 43
7973.253 54
7973.677 42
7974.101 44
7974.525 34
7974.949 35
7975.373 40
7975.797 46
7976.221 43
7976.645 48
7977.069 50
7977.493 50
7977.917 40
7978.342 38
7978.766 38
7979.190 39
7979.614 40
7980.038 46
7980.462 34
7980.886 36
7981.311 36
7981.735 38
7982.159 52
7982.583 50
7983.008 55
7983.432 53
7983.856 52
7984.280 52
7984.705 39
7985.129 44
7985.553 42
7985.978 40
7986.402 46
7986.826 44
7987.251 43
7987.675 40
7988.099 56
7988.524 42
7988.948 35
7989.372 30
7989.797 24
7990.221 33
7990.646 51
7991.070 64
7991.495 76
7991.919 69
7992.344 55
7992.768 58
7993.193 50
7993.617 62
7994.042 39
7994.466 46
7994.891 44
7995.315 58
7995.740 70
7996.165 58
7996.589 53
7997.014 38
7997.438 28
7997.863 35
7998.288 43
7998.712 39
7999.137 52
7999.562 57
7999.986 57
8000.411 52
8000.836 46
8001.261 30
8001.685 42
8002.110 43
8002.535 38
8002.960 31
8003.384 35
8003.809 40
8004.234 62
8004.659 54
8005.084 40
8005.508 39
8005.933 33
8006.358 28
8006.783 39
8007.208 61
8007.633 60
8008.058 53
8008.483 59
8008.908 66
8009.332 52
8009.757 41
8010.182 38
8010.607 36
8011.032 31
8011.457 41
8011.882 42
8012.307 47
8012.732 42
8013.157 37
8013.582 42
8014.008 65
8014.433 68
8014.858 49
8015.283 42
8015.708 48
8016.133 57
8016.558 53
8016.983 42
8017.408 61
8017.834 53
8018.259 40
8018.684 36
8019.109 33
8019.534 33
8019.960 37
8020.385 23
8020.810 29
8021.235 54
8021.661 62
8022.086 46
8022.511 37
8022.937 37
8023.362 57
8023.787 72
8024.212 62
8024.638 43
8025.063 45
8025.489 51
8025.914 53
8026.339 50
8026.765 41
8027.190 41
8027.616 40
8028.041 33
8028.466 35
8028.892 42
8029.317 52
8029.743 59
8030.168 51
8030.594 55
8031.019 61
8031.445 62
8031.870 53
8032.296 44
8032.722 41
8033.147 50
8033.573 53
8033.998 51
8034.424 61
8034.850 81
8035.275 86
8035.701 88
8036.126 109
8036.552 122
8036.978 120
8037.404 106
8037.829 113
8038.255 137
8038.681 143
8039.106 118
8039.532 116
8039.958 83
8040.384 78
8040.809 83
8041.235 72
8041.661 78
8042.087 81
8042.513 73
8042.938 75
8043.364 74
8043.790 74
8044.216 76
8044.642 84
8045.068 91
8045.494 82
8045.920 82
8046.346 65
8046.771 69
8047.197 85
8047.623 66
8048.049 79
8048.475 71
8048.901 66
8049.327 63
8049.753 45
8050.179 64
8050.605 68
8051.031 60
8051.457 52
8051.884 45
8052.310 57
8052.736 60
8053.162 38
8053.588 32
8054.014 39
8054.440 38
8054.866 28
8055.293 35
8055.719 25
8056.145 38
8056.571 45
8056.997 44
8057.423 47
8057.850 54
8058.276 42
8058.702 47
8059.128 37
8059.555 29
8059.981 33
8060.407 35
8060.834 27
8061.260 27
8061.686 27
8062.113 39
8062.539 50
8062.965 62
8063.392 49
8063.818 38
8064.244 32
8064.671 30
8065.097 34
8065.524 47
8065.950 39
8066.377 33
8066.803 22
8067.230 38
8067.656 39
8068.083 38
8068.509 33
8068.936 19
8069.362 19
8069.789 32
8070.215 39
8070.642 31
8071.068 35
8071.495 37
8071.922 39
8072.348 32
8072.775 41
8073.201 25
8073.628 23
8074.055 22
8074.481 36
8074.908 33
8075.335 38
8075.761 34
8076.188 23
8076.615 18
8077.042 20
8077.468 29
8077.895 39
8078.322 41
8078.749 48
8079.176 41
8079.602 42
8080.029 47
8080.456 51
8080.883 29
8081.310 46
8081.737 54
8082.163 50
8082.590 54
8083.017 46
8083.444 48
8083.871 46
8084.298 55
8084.725 58
8085.152 67
8085.579 83
8086.006 80
8086.433 72
8086.860 91
8087.287 89
8087.714 74
8088.141 91
8088.568 68
8088.995 52
8089.422 50
8089.849 43
8090.276 36
8090.703 51
8091.130 52
8091.557 39
8091.985 29
8092.412 39
8092.839 42
8093.266 52
8093.693 50
8094.120 36
8094.548 32
8094.975 29
8095.402 32
8095.829 37
8096.256 53
8096.684 47
8097.111 40
8097.538 23
8097.966 33
8098.393 32
8098.820 41
8099.248 23
8099.675 23
8100.102 35
8100.530 36
8100.957 33
8101.384 21
8101.812 18
8102.239 28
8102.667 41
8103.094 39
8103.521 40
8103.949 31
8104.376 35
8104.804 33
8105.231 22
8105.659 33
8106.086 39
8106.514 35
8106.941 41
8107.369 28
8107.796 17
8108.224 17
8108.651 35
8109.079 45
8109.507 37
8109.934 32
8110.362 29
8110.790 32
8111.217 29
8111.645 37
8112.072 26
8112.500 43
8112.928 31
8113.356 20
8113.783 17
8114.211 14
8114.639 21
8115.066 28
8115.494 31
8115.922 31
8116.350 26
8116.778 29
8117.205 46
8117.633 30
8118.061 25
8118.489 32
8118.917 38
8119.344 25
8119.772 31
8120.200 30
8120.628 30
8121.056 28
8121.484 22
8121.912 33
8122.340 31
8122.768 41
8123.196 36
8123.624 30
8124.052 35
8124.480 38
8124.908 24
8125.336 24
8125.764 27
8126.192 37
8126.620 27
8127.048 35
8127.476 33
8127.904 26
8128.332 17
8128.760 16
8129.188 30
8129.616 28
8130.045 22
8130.473 23
8130.901 23
8131.329 23
8131.757 25
8132.185 21
8132.614 29
8133.042 36
8133.470 33
8133.898 26
8134.327 24
8134.755 20
8135.183 32
8135.611 27
8136.040 26
8136.468 26
8136.896 30
8137.325 37
8137.753 37
8138.181 34
8138.610 43
8139.038 51
8139.466 55
8139.895 51
8140.323 58
8140.752 65
8141.180 49
8141.608 43
8142.037 43
8142.465 37
8142.894 48
8143.322 42
8143.751 35
8144.179 32
8144.608 27
8145.036 20
8145.465 32
8145.894 37
8146.322 39
8146.751 32
8147.179 36
8147.608 31
8148.036 52
8148.465 49
8148.894 45
8149.322 42
8149.751 40
8150.180 39
8150.608 53
8151.037 46
8151.466 57
8151.894 53
8152.323 37
8152.752 34
8153.181 38
8153.609 34
8154.038 34
8154.467 43
8154.896 32
8155.325 31
8155.753 42
8156.182 36
8156.611 55
8157.040 40
8157.469 37
8157.898 30
8158.327 35
8158.755 38
8159.184 30
8159.613 33
8160.042 30
8160.471 32
8160.900 23
8161.329 28
8161.758 26
8162.187 16
8162.616 23
8163.045 23
8163.474 44
8163.903 45
8164.332 21
8164.761 22
8165.190 22
8165.619 19
8166.048 18
8166.477 23
8166.907 27
8167.336 27
8167.765 26
8168.194 33
8168.623 25
8169.052 29
8169.481 30
8169.911 24
8170.340 27
8170.769 27
8171.198 36
8171.627 55
8172.057 47
8172.486 41
8172.915 32
8173.345 27
8173.774 23
8174.203 22
8174.632 24
8175.062 37
8175.491 32
8175.920 21
8176.350 26
8176.779 25
8177.209 19
8177.638 26
8178.067 26
8178.497 25
8178.926 24
8179.356 20
8179.785 18
8180.215 18
8180.644 20
8181.073 20
8181.503 34
8181.932 30
8182.362 30
8182.792 37
8183.221 22
8183.651 23
8184.080 19
8184.510 30
8184.939 29
8185.369 29
8185.799 35
8186.228 43
8186.658 45
8187.087 36
8187.517 26
8187.947 20
8188.376 25
8188.806 43
8189.236 35
8189.665 30
8190.095 32
8190.525 38
8190.955 31
8191.384 27
8191.814 25
8192.244 29
8192.674 42
8193.104 39
8193.533 26
8193.963 34
8194.393 38
8194.823 41
8195.253 37
8195.683 25
8196.112 36
8196.542 37
8196.972 30
8197.402 29
8197.832 38
8198.262 43
8198.692 38
8199.122 40
8199.552 38
8199.982 43
8200.412 38
8200.842 50
8201.272 38
8201.702 32
8202.132 23
8202.562 24
8202.992 28
8203.422 27
8203.852 33
8204.282 34
8204.712 47
8205.142 41
8205.573 36
8206.003 33
8206.433 30
8206.863 23
8207.293 31
8207.723 21
8208.154 21
8208.584 12
8209.014 22
8209.444 21
8209.874 21
8210.305 26
8210.735 29
8211.165 23
8211.596 34
8212.026 33
8212.456 22
8212.886 26
8213.317 24
8213.747 27
8214.177 28
8214.608 16
8215.038 18
8215.469 17
8215.899 10
8216.329 14
8216.760 18
8217.190 21
8217.621 30
8218.051 25
8218.482 30
8218.912 19
8219.343 27
8219.773 28
8220.204 26
8220.634 28
8221.065 22
8221.495 21
8221.926 20
8222.356 20
8222.787 28
8223.217 31
8223.648 27
8224.079 34
8224.509 36
8224.940 33
8225.371 22
8225.801 31
8226.232 25
8226.663 41
8227.093 41
8227.524 36
8227.955 29
8228.385 26
8228.816 24
8229.247 17
8229.678 13
8230.108 17
8230.539 22
8230.970 26
8231.401 33
8231.832 25
8232.262 20
8232.693 11
8233.124 19
8233.555 21
8233.986 27
8234.417 35
8234.848 27
8235.279 33
8235.709 35
8236.140 42
8236.571 26
8237.002 21
8237.433 26
8237.864 27
8238.295 28
8238.726 16
8239.157 12
8239.588 14
8240.019 12
8240.450 18
8240.881 25
8241.312 23
8241.743 27
8242.175 27
8242.606 36
8243.037 38
8243.468 23
8243.899 23
8244.330 11
8244.761 17
8245.192 33
8245.624 23
8246.055 23
8246.486 21
8246.917 24
8247.348 24
8247.780 26
8248.211 34
8248.642 36
8249.073 30
8249.505 20
8249.936 24
8250.367 23
8250.799 21
8251.230 20
8251.661 25
8252.093 26
8252.524 19
8252.955 20
8253.387 21
8253.818 14
8254.250 24
8254.681 34
8255.112 37
8255.544 33
8255.975 35
8256.407 40
8256.838 28
8257.270 24
8257.701 17
8258.133 24
8258.564 21
8258.996 33
8259.427 29
8259.859 43
8260.290 31
8260.722 22
8261.153 27
8261.585 31
8262.017 48
8262.448 43
8262.880 32
8263.312 34
8263.743 29
8264.175 22
8264.607 24
8265.038 30
8265.470 31
8265.902 25
8266.333 28
8266.765 32
8267.197 39
8267.629 33
8268.060 30
8268.492 31
8268.924 26
8269.356 16
8269.787 26
8270.219 34
8270.651 31
8271.083 36
8271.515 43
8271.947 44
8272.379 22
8272.810 16
8273.242 14
8273.674 18
8274.106 22
8274.538 31
8274.970 31
8275.402 38
8275.834 41
8276.266 31
8276.698 17
8277.130 29
8277.562 43
8277.994 35
8278.426 40
8278.858 43
8279.290 44
8279.722 38
8280.154 43
8280.586 31
8281.018 48
8281.451 36
8281.883 20
8282.315 34
8282.747 32
8283.179 28
8283.611 36
8284.044 31
8284.476 35
8284.908 32
8285.340 26
8285.772 22
8286.205 18
8286.637 27
8287.069 22
8287.501 38
8287.934 26
8288.366 23
8288.798 29
8289.231 43
8289.663 54
8290.095 43
8290.528 33
8290.960 29
8291.392 25
8291.825 28
8292.257 28
8292.690 16
8293.122 24
8293.554 18
8293.987 29
8294.419 32
8294.852 32
8295.284 33
8295.717 31
8296.149 28
8296.582 29
8297.014 27
8297.447 44
8297.879 28
8298.312 28
8298.744 22
8299.177 25
8299.610 25
8300.042 23
8300.475 14
8300.907 16
8301.340 22
8301.773 17
8302.205 17
8302.638 23
8303.071 22
8303.503 21
8303.936 26
8304.369 19
8304.801 19
8305.234 15
8305.667 25
8306.100 32
8306.533 39
8306.965 38
8307.398 66
8307.831 53
8308.264 48
8308.697 41
8309.129 33
8309.562 30
8309.995 20
8310.428 27
8310.861 27
8311.294 27
8311.727 22
8312.160 24
8312.592 15
8313.025 13
8313.458 13
8313.891 14
8314.324 19
8314.757 24
8315.190 28
8315.623 17
8316.056 13
8316.489 22
8316.922 12
8317.355 13
8317.788 31
8318.222 28
8318.655 28
8319.088 18
8319.521 24
8319.954 34
8320.387 28
8320.820 24
8321.253 14
8321.687 14
8322.120 19
8322.553 15
8322.986 25
8323.419 31
8323.853 25
8324.286 30
8324.719 19
8325.152 12
8325.586 9
8326.019 16
8326.452 23
8326.885 30
8327.319 24
8327.752 12
8328.185 17
8328.619 15
8329.052 19
8329.485 18
8329.919 17
8330.352 13
8330.786 20
8331.219 28
8331.652 29
8332.086 23
8332.519 29
8332.953 16
8333.386 13
8333.820 12
8334.253 15
8334.687 25
8335.120 17
8335.554 25
8335.987 29
8336.421 31
8336.854 26
8337.288 16
8337.722 19
8338.155 19
8338.589 18
8339.022 17
8339.456 14
8339.890 15
8340.323 19
8340.757 16
8341.191 20
8341.624 28
8342.058 26
8342.492 24
8342.925 26
8343.359 25
8343.793 32
8344.227 30
8344.660 36
8345.094 22
8345.528 29
8345.962 27
8346.396 24
8346.829 26
8347.263 28
8347.697 19
8348.131 20
8348.565 23
8348.999 24
8349.433 26
8349.866 18
8350.300 22
8350.734 24
8351.168 22
8351.602 19
8352.036 22
8352.470 18
8352.904 23
8353.338 24
8353.772 28
8354.206 16
8354.640 25
8355.074 26
8355.508 35
8355.942 33
8356.376 30
8356.810 18
8357.244 21
8357.679 20
8358.113 18
8358.547 20
8358.981 29
8359.415 29
8359.849 33
8360.283 28
8360.718 22
8361.152 27
8361.586 26
8362.020 27
8362.454 21
8362.889 17
8363.323 21
8363.757 18
8364.191 24
8364.626 21
8365.060 28
8365.494 16
8365.929 22
8366.363 12
8366.797 21
8367.232 26
8367.666 22
8368.100 20
8368.535 13
8368.969 12
8369.404 23
8369.838 19
8370.272 23
8370.707 27
8371.141 15
8371.576 16
8372.010 16
8372.445 24
8372.879 23
8373.314 19
8373.748 19
8374.183 23
8374.617 18
8375.052 24
8375.486 26
8375.921 19
8376.356 23
8376.790 22
8377.225 19
8377.659 20
8378.094 24
8378.529 23
8378.963 19
8379.398 26
8379.833 18
8380.267 24
8380.702 26
8381.137 27
8381.572 34
8382.006 28
8382.441 28
8382.876 23
8383.311 13
8383.745 17
8384.180 15
8384.615 19
8385.050 19
8385.485 22
8385.919 22
8386.354 28
8386.789 16
8387.224 22
8387.659 28
8388.094 22
8388.529 18
8388.964 29
8389.398 34
8389.833 42
8390.268 29
8390.703 26
8391.138 19
8391.573 16
8392.008 20
8392.443 10
8392.878 10
8393.313 19
8393.748 20
8394.183 26
8394.618 27
8395.054 27
8395.489 23
8395.924 25
8396.359 20
8396.794 16
8397.229 21
8397.664 21
8398.099 25
8398.535 25
8398.970 22
8399.405 18
8399.840 27
8400.275 46
8400.711 35
8401.146 23
8401.581 37
8402.016 34
8402.452 25
8402.887 24
8403.322 25
8403.757 25
8404.193 31
8404.628 35
8405.063 24
8405.499 20
8405.934 27
8406.369 29
8406.805 23
8407.240 30
8407.676 28
8408.111 21
8408.546 20
8408.982 23
8409.417 23
8409.853 21
8410.288 26
8410.724 20
8411.159 13
8411.595 21
8412.030 26
8412.466 26
8412.901 31
8413.337 28
8413.772 24
8414.208 23
8414.644 17
8415.079 22
8415.515 26
8415.950 21
8416.386 19
8416.822 22
8417.257 17
8417.693 19
8418.129 16
8418.564 23
8419.000 31
8419.436 29
8419.871 19
8420.307 23
8420.743 27
8421.179 11
8421.614 12
8422.050 16
8422.486 20
8422.922 21
8423.358 10
8423.793 10
8424.229 18
8424.665 16
8425.101 18
8425.537 18
8425.973 26
8426.409 25
8426.844 17
8427.280 8
8427.716 10
8428.152 15
8428.588 18
8429.024 30
8429.460 35
8429.896 31
8430.332 25
8430.768 27
8431.204 31
8431.640 27
8432.076 19
8432.512 32
8432.948 25
8433.384 21
8433.820 26
8434.256 23
8434.693 21
8435.129 18
8435.565 19
8436.001 19
8436.437 26
8436.873 39
8437.309 33
8437.746 30
8438.182 17
8438.618 6
8439.054 10
8439.490 28
8439.927 20
8440.363 27
8440.799 26
8441.235 28
8441.672 34
8442.108 35
8442.544 38
8442.981 39
8443.417 38
8443.853 19
8444.290 26
8444.726 41
8445.162 39
8445.599 40
8446.035 31
8446.472 28
8446.908 29
8447.344 32
8447.781 42
8448.217 57
8448.654 48
8449.090 46
8449.527 37
8449.963 33
8450.400 46
8450.836 47
8451.273 46
8451.709 42
8452.146 40
8452.582 51
8453.019 40
8453.456 35
8453.892 27
8454.329 19
8454.765 23
8455.202 33
8455.639 34
8456.075 50
8456.512 48
8456.949 46
8457.385 55
8457.822 37
8458.259 27
8458.695 36
8459.132 41
8459.569 37
8460.006 34
8460.442 50
8460.879 48
8461.316 45
8461.753 46
8462.190 57
8462.626 55
8463.063 41
8463.500 40
8463.937 44
8464.374 57
8464.811 45
8465.248 46
8465.685 54
8466.121 72
8466.558 68
8466.995 56
8467.432 65
8467.869 66
8468.306 54
8468.743 67
8469.180 67
8469.617 47
8470.054 54
8470.491 65
8470.928 67
8471.365 106
8471.802 137
8472.239 153
8472.677 239
8473.114 334
8473.551 437
8473.988 580
8474.425 733
8474.862 856
8475.299 988
8475.736 1133
8476.174 1118
8476.611 1099
8477.048 1076
8477.485 997
8477.922 920
8478.360 750
8478.797 581
8479.234 518
8479.671 422
8480.109 291
8480.546 242
8480.983 201
8481.421 184
8481.858 166
8482.295 123
8482.733 112
8483.170 107
8483.607 101
8484.045 79
8484.482 68
8484.920 75
8485.357 76
8485.794 73
8486.232 91
8486.669 83
8487.107 67
8487.544 68
8487.982 56
8488.419 58
8488.857 69
8489.294 96
8489.732 99
8490.169 72
8490.607 51
8491.044 52
8491.482 54
8491.919 64
8492.357 73
8492.795 63
8493.232 49
8493.670 60
8494.108 75
8494.545 67
8494.983 49
8495.421 42
8495.858 42
8496.296 49
8496.734 59
8497.171 49
8497.609 61
8498.047 56
8498.485 47
8498.922 44
8499.360 35
8499.798 41
8500.236 52
8500.673 52
8501.111 60
8501.549 67
8501.987 43
8502.425 48
8502.863 52
8503.301 55
8503.738 71
8504.176 68
8504.614 74
8505.052 62
8505.490 53
8505.928 55
8506.366 51
8506.804 55
8507.242 43
8507.680 31
8508.118 37
8508.556 27
8508.994 30
8509.432 28
8509.870 28
8510.308 34
8510.746 28
8511.184 50
8511.622 37
8512.060 36
8512.499 37
8512.937 59
8513.375 49
8513.813 30
8514.251 29
8514.689 21
8515.127 32
8515.566 24
8516.004 32
8516.442 31
8516.880 25
8517.319 35
8517.757 38
8518.195 32
8518.633 32
8519.072 48
8519.510 43
8519.948 40
8520.386 28
8520.825 29
8521.263 38
8521.702 29
8522.140 40
8522.578 45
8523.017 35
8523.455 30
8523.893 44
8524.332 34
8524.770 42
8525.209 46
8525.647 19
8526.086 28
8526.524 24
8526.963 29
8527.401 47
8527.840 38
8528.278 39
8528.717 29
8529.155 24
8529.594 15
8530.032 9
8530.471 33
8530.909 32
8531.348 35
8531.787 48
8532.225 36
8532.664 29
8533.103 28
8533.541 20
8533.980 26
8534.419 36
8534.857 28
8535.296 39
8535.735 34
8536.173 32
8536.612 26
8537.051 17
8537.490 18
8537.928 24
8538.367 24
8538.806 26
8539.245 25
8539.684 24
8540.122 31
8540.561 29
8541.000 43
8541.439 37
8541.878 23
8542.317 32
8542.756 42
8543.194 43
8543.633 28
8544.072 31
8544.511 31
8544.950 33
8545.389 39
8545.828 38
8546.267 46
8546.706 40
8547.145 30
8547.584 26
8548.023 35
8548.462 29
8548.901 41
8549.340 41
8549.779 43
8550.218 43
8550.658 42
8551.097 23
8551.536 37
8551.975 39
8552.414 36
8552.853 41
8553.292 43
8553.732 42
8554.171 40
8554.610 52
8555.049 51
8555.488 46
8555.928 38
8556.367 38
8556.806 49
8557.245 59
8557.685 61
8558.124 55
8558.563 46
8559.003 53
8559.442 53
8559.881 63
8560.321 98
8560.760 86
8561.199 89
8561.639 112
8562.078 93
8562.517 108
8562.957 115
8563.396 145
8563.836 148
8564.275 169
8564.715 169
8565.154 147
8565.594 160
8566.033 154
8566.473 152
8566.912 133
8567.352 125
8567.791 114
8568.231 93
8568.670 87
8569.110 81
8569.549 62
8569.989 60
8570.429 57
8570.868 48
8571.308 37
8571.747 48
8572.187 31
8572.627 32
8573.066 29
8573.506 47
8573.946 52
8574.385 46
8574.825 56
8575.265 73
8575.705 81
8576.144 64
8576.584 70
8577.024 73
8577.464 112
8577.904 102
8578.343 91
8578.783 112
8579.223 145
8579.663 143
8580.103 130
8580.543 133
8580.982 103
8581.422 98
8581.862 101
8582.302 85
8582.742 77
8583.182 66
8583.622 51
8584.062 52
8584.502 57
8584.942 60
8585.382 60
8585.822 57
8586.262 63
8586.702 79
8587.142 58
8587.582 64
8588.022 65
8588.462 58
8588.902 49
8589.342 59
8589.782 71
8590.222 60
8590.663 53
8591.103 71
8591.543 53
8591.983 40
8592.423 36
8592.863 31
8593.304 44
8593.744 51
8594.184 45
8594.624 34
8595.064 35
8595.505 35
8595.945 31
8596.385 21
8596.825 22
8597.266 30
8597.706 38
8598.146 32
8598.587 41
8599.027 50
8599.467 49
8599.908 44
8600.348 35
8600.788 43
8601.229 34
8601.669 29
8602.110 36
8602.550 28
8602.991 39
8603.431 34
8603.871 32
8604.312 36
8604.752 39
8605.193 28
8605.633 33
8606.074 34
8606.515 26
8606.955 31
8607.396 28
8607.836 34
8608.277 34
8608.717 36
8609.158 32
8609.599 31
8610.039 27
8610.480 29
8610.920 35
8611.361 29
8611.802 38
8612.242 33
8612.683 30
8613.124 23
8613.565 27
8614.005 17
8614.446 24
8614.887 32
8615.327 13
8615.768 25
8616.209 30
8616.650 31
8617.091 33
8617.531 19
8617.972 20
8618.413 19
8618.854 16
8619.295 22
8619.736 21
8620.177 22
8620.617 25
8621.058 27
8621.499 18
8621.940 35
8622.381 38
8622.822 41
8623.263 28
8623.704 27
8624.145 26
8624.586 49
8625.027 40
8625.468 26
8625.909 16
8626.350 12
8626.791 19
8627.232 25
8627.673 32
8628.114 49
8628.555 43
8628.997 27
8629.438 27
8629.879 35
8630.320 25
8630.761 21
8631.202 35
8631.643 37
8632.085 33
8632.526 19
8632.967 12
8633.408 21
8633.849 29
8634.291 15
8634.732 12
8635.173 13
8635.614 11
8636.056 27
8636.497 29
8636.938 27
8637.380 25
8637.821 15
8638.262 21
8638.704 33
8639.145 31
8639.586 20
8640.028 16
8640.469 20
8640.911 26
8641.352 38
8641.794 35
8642.235 21
8642.676 28
8643.118 29
8643.559 22
8644.001 24
8644.442 18
8644.884 20
8645.325 16
8645.767 21
8646.208 17
8646.650 26
8647.092 18
8647.533 20
8647.975 28
8648.416 21
8648.858 21
8649.300 23
8649.741 26
8650.183 29
8650.625 25
8651.066 24
8651.508 26
8651.950 38
8652.391 28
8652.833 24
8653.275 21
8653.717 31
8654.158 32
8654.600 21
8655.042 31
8655.484 38
8655.925 30
8656.367 19
8656.809 30
8657.251 26
8657.693 24
8658.135 23
8658.576 27
8659.018 29
8659.460 20
8659.902 18
8660.344 19
8660.786 20
8661.228 20
8661.670 26
8662.112 18
8662.554 8
8662.996 19
8663.438 14
8663.880 28
8664.322 21
8664.764 31
8665.206 12
8665.648 17
8666.090 34
8666.532 34
8666.974 27
8667.416 30
8667.858 31
8668.300 28
8668.742 26
8669.185 28
8669.627 26
8670.069 22
8670.511 25
8670.953 37
8671.395 33
8671.838 19
8672.280 18
8672.722 22
8673.164 29
8673.606 41
8674.049 35
8674.491 28
8674.933 28
8675.376 25
8675.818 27
8676.260 15
8676.703 17
8677.145 28
8677.587 28
8678.030 46
8678.472 43
8678.914 48
8679.357 44
8679.799 57
8680.242 46
8680.684 51
8681.126 49
8681.569 55
8682.011 38
8682.454 30
8682.896 30
8683.339 29
8683.781 35
8684.224 47
8684.666 48
8685.109 45
8685.551 32
8685.994 27
8686.437 31
8686.879 38
8687.322 42
8687.764 25
8688.207 31
8688.650 24
8689.092 17
8689.535 24
8689.978 32
8690.420 53
8690.863 49
8691.306 52
8691.748 64
8692.191 53
8692.634 55
8693.077 56
8693.519 58
8693.962 73
8694.405 59
8694.848 83
8695.290 79
8695.733 60
8696.176 48
8696.619 49
8697.062 57
8697.505 53
8697.947 36
8698.390 46
8698.833 48
8699.276 54
8699.719 58
8700.162 49
8700.605 43
8701.048 37
8701.491 36
8701.934 39
8702.377 35
8702.820 31
8703.263 50
8703.706 51
8704.149 48
8704.592 40
8705.035 46
8705.478 50
8705.921 50
8706.364 34
8706.807 31
8707.250 24
8707.693 35
8708.137 28
8708.580 47
8709.023 47
8709.466 48
8709.909 37
8710.352 41
8710.796 42
8711.239 41
8711.682 30
8712.125 34
8712.569 29
8713.012 25
8713.455 32
8713.898 34
8714.342 33
8714.785 38
8715.228 50
8715.672 54
8716.115 59
8716.558 38
8717.002 38
8717.445 34
8717.888 32
8718.332 29
8718.775 44
8719.218 35
8719.662 35
8720.105 44
8720.549 29
8720.992 31
8721.436 27
8721.879 36
8722.323 31
8722.766 19
8723.210 30
8723.653 35
8724.097 38
8724.540 32
8724.984 30
8725.427 45
8725.871 44
8726.315 35
8726.758 24
8727.202 34
8727.645 53
8728.089 54
8728.533 42
8728.976 44
8729.420 40
8729.864 51
8730.307 44
8730.751 43
8731.195 40
8731.639 43
8732.082 46
8732.526 41
8732.970 35
8733.414 43
8733.857 43
8734.301 41
8734.745 25
8735.189 43
8735.633 36
8736.076 42
8736.520 56
8736.964 40
8737.408 40
8737.852 42
8738.296 45
8738.740 41
8739.184 45
8739.628 73
8740.072 55
8740.516 47
8740.959 52
8741.403 49
8741.847 51
8742.291 58
8742.735 63
8743.179 69
8743.624 59
8744.068 60
8744.512 50
8744.956 51
8745.400 48
8745.844 42
8746.288 44
8746.732 52
8747.176 62
8747.620 68
8748.064 48
8748.509 46
8748.953 62
8749.397 62
8749.841 61
8750.285 63
8750.730 79
8751.174 78
8751.618 70
8752.062 73
8752.507 76
8752.951 78
8753.395 62
8753.839 84
8754.284 97
8754.728 103
8755.172 92
8755.617 87
8756.061 83
8756.505 106
8756.950 130
8757.394 136
8757.839 162
8758.283 165
8758.727 198
8759.172 227
8759.616 308
8760.061 367
8760.505 429
8760.950 563
8761.394 683
8761.839 810
8762.283 946
8762.728 1092
8763.172 1139
8763.617 1215
8764.061 1315
8764.506 1398
8764.950 1422
8765.395 1388
8765.840 1358
8766.284 1303
8766.729 1183
8767.173 1111
8767.618 1047
8768.063 996
8768.507 892
8768.952 787
8769.397 673
8769.841 545
8770.286 497
8770.731 435
8771.176 404
8771.620 327
8772.065 297
8772.510 283
8772.955 253
8773.399 264
8773.844 235
8774.289 210
8774.734 190
8775.179 174
8775.624 175
8776.068 195
8776.513 211
8776.958 215
8777.403 210
8777.848 224
8778.293 236
8778.738 232
8779.183 253
8779.628 265
8780.073 280
8780.518 284
8780.963 299
8781.408 251
8781.853 226
8782.298 218
8782.743 229
8783.188 203
8783.633 196
8784.078 160
8784.523 151
8784.968 134
8785.413 159
8785.858 155
8786.303 120
8786.748 117
8787.194 138
8787.639 131
8788.084 95
8788.529 76
8788.974 60
8789.419 64
8789.865 59
8790.310 67
8790.755 65
8791.200 66
8791.646 61
8792.091 61
8792.536 79
8792.981 75
8793.427 56
8793.872 52
8794.317 61
8794.763 67
8795.208 60
8795.653 71
8796.099 76
8796.544 84
8796.989 89
8797.435 62
8797.880 54
8798.326 62
8798.771 72
8799.217 68
8799.662 66
8800.108 60
8800.553 50
8800.998 63
8801.444 60
8801.889 47
8802.335 41
8802.781 27
8803.226 22
8803.672 22
8804.117 28
8804.563 37
8805.008 44
8805.454 47
8805.900 39
8806.345 47
8806.791 55
8807.237 54
8807.682 47
8808.128 52
8808.574 34
8809.019 34
8809.465 35
8809.911 36
8810.356 33
8810.802 45
8811.248 44
8811.694 32
8812.139 23
8812.585 34
8813.031 26
8813.477 22
8813.923 29
8814.368 27
8814.814 29
8815.260 39
8815.706 44
8816.152 41
8816.598 32
8817.044 30
8817.490 30
8817.935 35
8818.381 47
8818.827 34
8819.273 30
8819.719 29
8820.165 33
8820.611 28
8821.057 34
8821.503 42
8821.949 43
8822.395 37
8822.841 37
8823.287 33
8823.733 41
8824.180 42
8824.626 57
8825.072 65
8825.518 65
8825.964 49
8826.410 42
8826.856 58
8827.302 55
8827.749 48
8828.195 32
8828.641 49
8829.087 46
8829.533 35
8829.980 36
8830.426 40
8830.872 38
8831.318 38
8831.765 38
8832.211 28
8832.657 27
8833.103 32
8833.550 29
8833.996 20
8834.442 23
8834.889 42
8835.335 37
8835.782 44
8836.228 39
8836.674 35
8837.121 17
8837.567 35
8838.014 40
8838.460 43
8838.906 52
8839.353 39
8839.799 33
8840.246 36
8840.692 25
8841.139 25
8841.585 41
8842.032 44
8842.478 41
8842.925 31
8843.372 26
8843.818 28
8844.265 22
8844.711 20
8845.158 31
8845.605 29
8846.051 18
8846.498 32
8846.944 33
8847.391 39
8847.838 46
8848.285 36
8848.731 42
8849.178 41
8849.625 31
8850.071 43
8850.518 42
8850.965 34
8851.412 16
8851.858 16
8852.305 19
8852.752 24
8853.199 39
8853.646 37
8854.093 24
8854.539 30
8854.986 28
8855.433 32
8855.880 30
8856.327 31
8856.774 27
8857.221 25
8857.668 26
8858.115 26
8858.561 22
8859.008 20
8859.455 29
8859.902 37
8860.349 24
8860.796 20
8861.243 24
8861.690 23
8862.137 17
8862.585 25
8863.032 22
8863.479 38
8863.926 35
8864.373 26
8864.820 20
8865.267 21
8865.714 20
8866.161 25
8866.608 30
8867.056 25
8867.503 24
8867.950 26
8868.397 34
8868.844 28
8869.292 30
8869.739 32
8870.186 37
8870.633 27
8871.081 16
8871.528 20
8871.975 23
8872.422 23
8872.870 31
8873.317 15
8873.764 25
8874.212 21
8874.659 23
8875.106 27
8875.554 24
8876.001 19
8876.449 32
8876.896 43
8877.343 57
8877.791 48
8878.238 32
8878.686 36
8879.133 30
8879.581 44
8880.028 33
8880.476 36
8880.923 46
8881.371 48
8881.818 37
8882.266 35
8882.713 32
8883.161 49
8883.609 49
8884.056 45
8884.504 39
8884.951 27
8885.399 36
8885.847 37
8886.294 38
8886.742 35
8887.190 33
8887.637 29
8888.085 36
8888.533 27
8888.980 27
8889.428 35
8889.876 30
8890.324 37
8890.771 41
8891.219 36
8891.667 28
8892.115 26
8892.563 42
8893.010 40
8893.458 28
8893.906 25
8894.354 33
8894.802 41
8895.250 48
8895.698 40
8896.145 37
8896.593 29
8897.041 35
8897.489 33
8897.937 25
8898.385 31
8898.833 27
8899.281 28
8899.729 46
8900.177 36
8900.625 25
8901.073 24
8901.521 34
8901.969 20
8902.417 23
8902.865 31
8903.313 40
8903.761 35
8904.210 37
8904.658 51
8905.106 46
8905.554 29
8906.002 35
8906.450 33
8906.898 41
8907.347 52
8907.795 50
8908.243 50
8908.691 41
8909.139 52
8909.588 52
8910.036 55
8910.484 51
8910.932 73
8911.381 72
8911.829 88
8912.277 90
8912.726 98
8913.174 112
8913.622 129
8914.071 172
8914.519 216
8914.967 186
8915.416 183
8915.864 160
8916.312 132
8916.761 103
8917.209 118
8917.658 81
8918.106 77
8918.555 74
8919.003 71
8919.452 66
8919.900 67
8920.349 84
8920.797 60
8921.246 50
8921.694 46
8922.143 53
8922.591 69
8923.040 60
8923.489 57
8923.937 49
8924.386 40
8924.834 47
8925.283 58
8925.732 67
8926.180 64
8926.629 59
8927.078 68
8927.526 52
8927.975 46
8928.424 53
8928.872 52
8929.321 59
8929.770 64
8930.219 67
8930.667 67
8931.116 69
8931.565 63
8932.014 58
8932.463 66
8932.911 63
8933.360 58
8933.809 40
8934.258 56
8934.707 57
8935.156 48
8935.605 42
8936.054 53
8936.502 46
8936.951 42
8937.400 42
8937.849 49
8938.298 38
8938.747 26
8939.196 38
8939.645 44
8940.094 38
8940.543 37
8940.992 41
8941.441 47
8941.890 41
8942.339 52
8942.788 41
8943.238 28
8943.687 23
8944.136 21
8944.585 21
8945.034 26
8945.483 30
8945.932 51
8946.381 61
8946.831 57
8947.280 55
8947.729 65
8948.178 61
8948.627 55
8949.077 34
8949.526 34
8949.975 32
8950.424 40
8950.874 24
8951.323 31
8951.772 43
8952.222 28
8952.671 25
8953.120 27
8953.570 33
8954.019 36
8954.468 30
8954.918 31
8955.367 30
8955.816 29
8956.266 19
8956.715 28
8957.165 49
8957.614 60
8958.064 45
8958.513 44
8958.963 47
8959.412 56
8959.862 40
8960.311 35
8960.761 57
8961.210 61
8961.660 52
8962.109 46
8962.559 34
8963.008 41
8963.458 41
8963.908 66
8964.357 55
8964.807 40
8965.256 41
8965.706 54
8966.156 53
8966.605 56
8967.055 75
8967.505 81
8967.955 73
8968.404 80
8968.854 92
8969.304 99
8969.753 99
8970.203 110
8970.653 96
8971.103 91
8971.553 80
8972.002 84
8972.452 69
8972.902 69
8973.352 47
8973.802 50
8974.252 50
8974.701 48
8975.151 69
8975.601 60
8976.051 67
8976.501 52
8976.951 41
8977.401 51
8977.851 57
8978.301 42
8978.751 49
8979.201 36
8979.651 27
8980.101 44
8980.551 44
8981.001 56
8981.451 72
8981.901 55
8982.351 71
8982.801 74
8983.251 81
8983.701 68
8984.151 47
8984.602 73
8985.052 62
8985.502 65
8985.952 57
8986.402 62
8986.852 67
8987.303 58
8987.753 63
8988.203 78
8988.653 63
8989.103 74
8989.554 88
8990.004 72
8990.454 68
8990.904 65
8991.355 58
8991.805 72
8992.255 57
8992.706 53
8993.156 47
8993.606 53
8994.057 64
8994.507 53
8994.957 49
8995.408 42
8995.858 47
8996.309 51
8996.759 54
8997.210 47
8997.660 46
8998.110 52
8998.561 67
8999.011 70
8999.462 60
8999.912 46
9000.363 40
9000.813 37
9001.264 50
9001.715 65
9002.165 54
9002.616 41
9003.066 30
9003.517 40
9003.968 31
9004.418 25
9004.869 34
9005.319 37
9005.770 41
9006.221 47
9006.671 50
9007.122 46
9007.573 36
9008.024 41
9008.474 52
9008.925 39
9009.376 41
9009.826 41
9010.277 41
9010.728 43
9011.179 34
9011.630 35
9012.080 37
9012.531 38
9012.982 49
9013.433 44
9013.884 50
9014.335 55
9014.786 53
9015.236 53
9015.687 46
9016.138 50
9016.589 42
9017.040 49
9017.491 53
9017.942 45
9018.393 52
9018.844 57
9019.295 56
9019.746 51
9020.197 40
9020.648 44
9021.099 45
9021.550 32
9022.001 52
9022.452 50
9022.903 54
9023.354 53
9023.805 46
9024.257 52
9024.708 53
9025.159 51
9025.610 48
9026.061 48
9026.512 60
9026.964 59
9027.415 46
9027.866 34
9028.317 25
9028.768 28
9029.220 35
9029.671 36
9030.122 48
9030.573 48
9031.025 31
9031.476 51
9031.927 59
9032.379 44
9032.830 40
9033.281 39
9033.733 48
9034.184 50
9034.635 56
9035.087 55
9035.538 42
9035.990 32
9036.441 41
9036.892 40
9037.344 45
9037.795 46
9038.247 46
9038.698 58
9039.150 56
9039.601 53
9040.053 54
9040.504 63
9040.956 67
9041.407 69
9041.859 47
9042.311 55
9042.762 49
9043.214 57
9043.665 68
9044.117 75
9044.569 58
9045.020 57
9045.472 78
9045.924 73
9046.375 65
9046.827 56
9047.279 66
9047.730 71
9048.182 73
9048.634 61
9049.085 70
9049.537 75
9049.989 74
9050.441 61
9050.893 45
9051.344 61
9051.796 68
9052.248 73
9052.700 80
9053.152 82
9053.603 100
9054.055 112
9054.507 129
9054.959 122
9055.411 102
9055.863 77
9056.315 100
9056.767 118
9057.219 100
9057.671 102
9058.123 97
9058.575 108
9059.027 123
9059.479 133
9059.931 121
9060.383 122
9060.835 138
9061.287 127
9061.739 118
9062.191 113
9062.643 119
9063.095 157
9063.547 125
9063.999 134
9064.451 127
9064.903 139
9065.356 143
9065.808 133
9066.260 117
9066.712 123
9067.164 114
9067.617 116
9068.069 152
9068.521 142
9068.973 143
9069.425 142
9069.878 130
9070.330 150
9070.782 136
9071.235 121
9071.687 131
9072.139 139
9072.591 158
9073.044 170
9073.496 161
9073.949 169
9074.401 141
9074.853 129
9075.306 154
9075.758 193
9076.210 144
9076.663 151
9077.115 154
9077.568 167
9078.020 165
9078.473 153
9078.925 162
9079.378 168
9079.830 168
9080.283 167
9080.735 164
9081.188 197
9081.640 203
9082.093 194
9082.546 198
9082.998 192
9083.451 199
9083.903 215
9084.356 218
9084.809 244
9085.261 231
9085.714 240
9086.167 233
9086.619 215
9087.072 210
9087.525 224
9087.977 231
9088.430 238
9088.883 251
9089.336 237
9089.788 211
9090.241 207
9090.694 223
9091.147 205
9091.599 198
9092.052 202
9092.505 198
9092.958 222
9093.411 228
9093.864 216
9094.316 259
9094.769 235
9095.222 220
9095.675 246
9096.128 258
9096.581 247
9097.034 231
9097.487 211
9097.940 193
9098.393 192
9098.846 178
9099.299 195
9099.752 211
9100.205 242
9100.658 235
9101.111 274
9101.564 273
9102.017 254
9102.470 271
9102.923 296
9103.376 315
9103.829 314
9104.282 322
9104.736 314
9105.189 321
9105.642 325
9106.095 307
9106.548 347
9107.001 364
9107.455 387
9107.908 387
9108.361 406
9108.814 403
9109.267 402
9109.721 423
9110.174 424
9110.627 401
9111.081 454
9111.534 487
9111.987 453
9112.440 440
9112.894 464
9113.347 499
9113.801 516
9114.254 557
9114.707 576
9115.161 566
9115.614 571
9116.067 598
9116.521 651
9116.974 658
9117.428 665
9117.881 669
9118.335 687
9118.788 693
9119.242 759
9119.695 784
9120.149 837
9120.602 869
9121.056 884
9121.509 896
9121.963 866
9122.416 932
9122.870 948
9123.324 950
9123.777 1025
9124.231 1060
9124.684 1159
9125.138 1297
9125.592 1418
9126.045 1544
9126.499 1701
9126.953 1807
9127.406 1988
9127.860 2235
9128.314 2309
9128.768 2391
9129.221 2553
9129.675 2631
9130.129 2724
9130.583 2826
9131.036 2893
9131.490 3031
9131.944 3031
9132.398 3063
9132.852 2998
9133.305 2945
9133.759 2821
9134.213 2781
9134.667 2743
9135.121 2628
9135.575 2612
9136.029 2488
9136.483 2430
9136.937 2370
9137.391 2388
9137.844 2315
9138.298 2221
9138.752 2188
9139.206 2151
9139.660 2038
9140.114 2007
9140.568 2002
9141.022 1960
9141.477 1932
9141.931 1919
9142.385 1922
9142.839 1963
9143.293 1946
9143.747 1988
9144.201 2028
9144.655 2019
9145.109 1985
9145.563 1985
9146.018 1955
9146.472 1954
9146.926 1941
9147.380 1981
9147.834 1966
9148.289 1918
9148.743 1840
9149.197 1797
9149.651 1749
9150.106 1675
9150.560 1570
9151.014 1532
9151.468 1465
9151.923 1367
9152.377 1363
9152.831 1307
9153.286 1263
9153.740 1178
9154.194 1109
9154.649 1099
9155.103 1068
9155.557 1025
9156.012 1046
9156.466 1035
9156.921 993
9157.375 958
9157.830 920
9158.284 929
9158.739 879
9159.193 857
9159.648 857
9160.102 816
9160.557 794
9161.011 784
9161.466 761
9161.920 719
9162.375 721
9162.829 709
9163.284 743
9163.739 763
9164.193 706
9164.648 689
9165.102 633
9165.557 656
9166.012 601
9166.466 584
9166.921 593
9167.376 637
9167.830 623
9168.285 544
9168.740 507
9169.195 504
9169.649 491
9170.104 495
9170.559 467
9171.014 422
9171.468 432
9171.923 424
9172.378 377
9172.833 365
9173.288 366
9173.743 363
9174.197 393
9174.652 379
9175.107 363
9175.562 347
9176.017 353
9176.472 360
9176.927 377
9177.382 322
9177.837 322
9178.292 319
9178.747 301
9179.202 318
9179.657 308
9180.112 280
9180.567 274
9181.022 272
9181.477 238
9181.932 265
9182.387 266
9182.842 250
9183.297 253
9183.752 264
9184.207 247
9184.662 241
9185.117 222
9185.573 206
9186.028 204
9186.483 216
9186.938 198
9187.393 223
9187.848 212
9188.304 204
9188.759 209
9189.214 232
9189.669 252
9190.125 230
9190.580 257
9191.035 257
9191.490 244
9191.946 234
9192.401 221
9192.856 231
9193.312 225
9193.767 195
9194.222 218
9194.678 213
9195.133 197
9195.588 210
9196.044 196
9196.499 210
9196.955 213
9197.410 222
9197.866 214
9198.321 204
9198.777 188
9199.232 164
9199.687 166
9200.143 140
9200.598 156
9201.054 148
9201.510 149
9201.965 142
9202.421 147
9202.876 127
9203.332 149
9203.787 157
9204.243 155
9204.699 139
9205.154 151
9205.610 151
9206.066 134
9206.521 119
9206.977 104
9207.433 147
9207.888 143
9208.344 150
9208.800 140
9209.255 142
9209.711 142
9210.167 140
9210.623 139
9211.078 149
9211.534 137
9211.990 141
9212.446 155
9212.902 134
9213.357 127
9213.813 120
9214.269 122
9214.725 124
9215.181 117
9215.637 105
9216.093 119
9216.549 109
9217.005 128
9217.460 135
9217.916 142
9218.372 157
9218.828 141
9219.284 120
9219.740 145
9220.196 167
9220.652 180
9221.108 159
9221.564 140
9222.020 139
9222.476 137
9222.932 150
9223.389 154
9223.845 120
9224.301 110
9224.757 128
9225.213 120
9225.669 109
9226.125 105
9226.581 122
9227.038 115
9227.494 117
9227.950 118
9228.406 126
9228.862 114
9229.319 114
9229.775 123
9230.231 136
9230.687 121
9231.144 121
9231.600 119
9232.056 124
9232.513 136
9232.969 116
9233.425 112
9233.881 110
9234.338 114
9234.794 116
9235.251 114
9235.707 93
9236.163 108
9236.620 119
9237.076 106
9237.533 121
9237.989 131
9238.445 131
9238.902 118
9239.358 122
9239.815 111
9240.271 119
9240.728 112
9241.184 108
9241.641 106
9242.098 130
9242.554 118
9243.011 114
9243.467 106
9243.924 95
9244.380 111
9244.837 121
9245.294 118
9245.750 102
9246.207 119
9246.664 123
9247.120 100
9247.577 100
9248.034 94
9248.490 88
9248.947 99
9249.404 107
9249.860 110
9250.317 98
9250.774 107
9251.231 104
9251.687 101
9252.144 94
9252.601 94
9253.058 87
9253.515 79
9253.972 76
9254.428 100
9254.885 107
9255.342 99
9255.799 99
9256.256 76
9256.713 80
9257.170 94
9257.627 100
9258.084 108
9258.541 113
9258.997 119
9259.454 107
9259.911 116
9260.368 122
9260.825 119
9261.282 106
9261.739 126
9262.197 132
9262.654 137
9263.111 134
9263.568 140
9264.025 125
9264.482 116
9264.939 119
9265.396 131
9265.853 114
9266.310 103
9266.768 110
9267.225 119
9267.682 142
9268.139 124
9268.596 124
9269.053 147
9269.511 137
9269.968 128
9270.425 131
9270.882 144
9271.340 145
9271.797 119
9272.254 128
9272.712 142
9273.169 145
9273.626 118
9274.084 124
9274.541 115
9274.998 126
9275.456 164
9275.913 190
9276.370 205
9276.828 207
9277.285 170
9277.743 174
9278.200 202
9278.657 229
9279.115 229
9279.572 190
9280.030 187
9280.487 212
9280.945 224
9281.402 229
9281.860 224
9282.317 211
9282.775 209
9283.233 238
9283.690 214
9284.148 237
9284.605 247
9285.063 236
9285.521 221
9285.978 206
9286.436 188
9286.893 245
9287.351 289
9287.809 282
9288.266 268
9288.724 296
9289.182 299
9289.640 278
9290.097 276
9290.555 306
9291.013 317
9291.471 275
9291.928 296
9292.386 343
9292.844 343
9293.302 309
9293.760 308
9294.217 325
9294.675 316
9295.133 291
9295.591 298
9296.049 322
9296.507 316
9296.965 320
9297.422 335
9297.880 324
9298.338 321
9298.796 274
9299.254 269
9299.712 275
9300.170 294
9300.628 280
9301.086 312
9301.544 328
9302.002 312
9302.460 326
9302.918 306
9303.376 327
9303.834 364
9304.292 346
9304.751 338
9305.209 336
9305.667 328
9306.125 346
9306.583 371
9307.041 338
9307.499 325
9307.957 296
9308.416 292
9308.874 335
9309.332 328
9309.790 357
9310.249 323
9310.707 295
9311.165 301
9311.623 305
9312.082 283
9312.540 290
9312.998 297
9313.456 287
9313.915 279
9314.373 254
9314.831 253
9315.290 258
9315.748 256
9316.206 292
9316.665 300
9317.123 294
9317.582 300
9318.040 299
9318.499 319
9318.957 328
9319.415 305
9319.874 301
9320.332 285
9320.791 316
9321.249 307
9321.708 305
9322.166 328
9322.625 299
9323.083 302
9323.542 307
9324.001 323
9324.459 344
9324.918 356
9325.376 322
9325.835 312
9326.294 337
9326.752 362
9327.211 349
9327.669 387
9328.128 369
9328.587 396
9329.045 348
9329.504 332
9329.963 353
9330.422 367
9330.880 372
9331.339 388
9331.798 375
9332.257 424
9332.715 431
9333.174 429
9333.633 446
9334.092 452
9334.551 483
9335.009 514
9335.468 503
9335.927 506
9336.386 487
9336.845 512
9337.304 544
9337.763 558
9338.222 587
9338.681 541
9339.140 505
9339.598 516
9340.057 508
9340.516 504
9340.975 545
9341.434 560
9341.893 577
9342.352 522
9342.811 525
9343.270 554
9343.729 606
9344.189 590
9344.648 641
9345.107 649
9345.566 637
9346.025 669
9346.484 690
9346.943 714
9347.402 777
9347.861 827
9348.321 842
9348.780 864
9349.239 886
9349.698 918
9350.157 953
9350.617 961
9351.076 1029
9351.535 1033
9351.994 1048
9352.454 1022
9352.913 1065
9353.372 1107
9353.831 1063
9354.291 994
9354.750 950
9355.209 894
9355.669 889
9356.128 898
9356.588 857
9357.047 828
9357.506 824
9357.966 847
9358.425 792
9358.885 798
9359.344 769
9359.803 802
9360.263 826
9360.722 790
9361.182 798
9361.641 832
9362.101 844
9362.560 798
9363.020 763
9363.479 749
9363.939 785
9364.398 783
9364.858 814
9365.318 795
9365.777 788
9366.237 793
9366.696 845
9367.156 861
9367.616 820
9368.075 860
9368.535 866
9368.995 893
9369.454 890
9369.914 913
9370.374 898
9370.833 893
9371.293 927
9371.753 938
9372.213 991
9372.672 1023
9373.132 973
9373.592 945
9374.052 930
9374.512 930
9374.971 944
9375.431 1009
9375.891 1008
9376.351 993
9376.811 1006
9377.271 1049
9377.731 1015
9378.190 1036
9378.650 1004
9379.110 1040
9379.570 1131
9380.030 1085
9380.490 1067
9380.950 1034
9381.410 996
9381.870 998
9382.330 976
9382.790 948
9383.250 934
9383.710 901
9384.170 827
9384.630 810
9385.090 800
9385.550 828
9386.010 816
9386.471 815
9386.931 822
9387.391 783
9387.851 805
9388.311 808
9388.771 839
9389.231 805
9389.692 782
9390.152 801
9390.612 767
9391.072 811
9391.532 836
9391.993 818
9392.453 815
9392.913 802
9393.373 775
9393.834 809
9394.294 759
9394.754 800
9395.215 866
9395.675 873
9396.135 876
9396.596 876
9397.056 918
9397.516 878
9397.977 906
9398.437 932
9398.898 980
9399.358 982
9399.818 1030
9400.279 1024
9400.739 982
9401.200 985
9401.660 991
9402.121 1031
9402.581 1064
9403.042 1046
9403.502 1052
9403.963 1098
9404.423 1140
9404.884 1219
9405.344 1211
9405.805 1257
9406.266 1296
9406.726 1359
9407.187 1368
9407.647 1409
9408.108 1516
9408.569 1534
9409.029 1612
9409.490 1676
9409.951 1750
9410.411 1759
9410.872 1883
9411.333 1958
9411.794 2108
9412.254 2348
9412.715 2474
9413.176 2638
9413.637 2927
9414.097 3201
9414.558 3517
9415.019 3873
9415.480 4354
9415.941 4763
9416.401 5316
9416.862 5971
9417.323 6550
9417.784 7217
9418.245 8050
9418.706 8796
9419.167 9391
9419.628 9871
9420.089 10476
9420.549 11011
9421.010 11282
9421.471 11584
9421.932 11899
9422.393 11890
9422.854 11697
9423.315 11505
9423.776 11064
9424.237 10584
9424.698 10189
9425.159 9652
9425.621 9156
9426.082 8751
9426.543 8180
9427.004 7750
9427.465 7344
9427.926 6859
9428.387 6420
9428.848 6056
9429.309 5637
9429.771 5334
9430.232 5078
9430.693 4738
9431.154 4561
9431.615 4420
9432.077 4377
9432.538 4309
9432.999 4231
9433.460 4293
9433.922 4288
9434.383 4284
9434.844 4284
9435.305 4318
9435.767 4348
9436.228 4447
9436.689 4500
9437.151 4467
9437.612 4332
9438.073 4251
9438.535 4139
9438.996 3974
9439.458 3817
9439.919 3659
9440.380 3374
9440.842 3252
9441.303 3094
9441.765 2914
9442.226 2698
9442.688 2548
9443.149 2367
9443.611 2158
9444.072 2052
9444.534 1910
9444.995 1795
9445.457 1721
9445.918 1563
9446.380 1404
9446.842 1289
9447.303 1162
9447.765 1105
9448.226 1109
9448.688 1105
9449.150 1102
9449.611 1064
9450.073 1063
9450.535 1066
9450.996 994
9451.458 965
9451.920 930
9452.381 900
9452.843 890
9453.305 848
9453.767 861
9454.228 882
9454.690 881
9455.152 797
9455.614 774
9456.076 772
9456.537 700
9456.999 686
9457.461 712
9457.923 640
9458.385 662
9458.847 633
9459.309 652
9459.770 638
9460.232 636
9460.694 556
9461.156 455
9461.618 443
9462.080 409
9462.542 412
9463.004 382
9463.466 401
9463.928 415
9464.390 411
9464.852 404
9465.314 415
9465.776 378
9466.238 362
9466.700 336
9467.162 337
9467.624 326
9468.087 306
9468.549 287
9469.011 305
9469.473 283
9469.935 291
9470.397 288
9470.859 306
9471.322 317
9471.784 302
9472.246 326
9472.708 333
9473.170 362
9473.633 344
9474.095 357
9474.557 334
9475.019 313
9475.482 393
9475.944 384
9476.406 398
9476.869 467
9477.331 480
9477.793 508
9478.256 569
9478.718 639
9479.180 598
9479.643 586
9480.105 584
9480.568 578
9481.030 588
9481.492 549
9481.955 568
9482.417 555
9482.880 510
9483.342 425
9483.805 426
9484.267 393
9484.730 376
9485.192 331
9485.655 297
9486.117 263
9486.580 244
9487.043 236
9487.505 209
9487.968 226
9488.430 247
9488.893 267
9489.356 278
9489.818 245
9490.281 251
9490.743 267
9491.206 242
9491.669 247
9492.131 227
9492.594 228
9493.057 234
9493.520 240
9493.982 264
9494.445 263
9494.908 277
9495.371 252
9495.833 271
9496.296 271
9496.759 270
9497.222 253
9497.685 235
9498.147 199
9498.610 181
9499.073 207
9499.536 245
9499.999 239
9500.462 226
9500.925 214
9501.388 228
9501.851 217
9502.314 198
9502.776 193
9503.239 178
9503.702 156
9504.165 139
9504.628 140
9505.091 153
9505.554 152
9506.017 147
9506.480 151
9506.944 157
9507.407 164
9507.870 156
9508.333 149
9508.796 153
9509.259 149
9509.722 145
9510.185 151
9510.648 153
9511.111 158
9511.575 157
9512.038 187
9512.501 186
9512.964 173
9513.427 175
9513.891 175
9514.354 157
9514.817 154
9515.280 148
9515.744 126
9516.207 122
9516.670 111
9517.133 110
9517.597 113
9518.060 100
9518.523 98
9518.987 114
9519.450 115
9519.914 123
9520.377 150
9520.840 138
9521.304 141
9521.767 124
9522.231 107
9522.694 112
9523.157 104
9523.621 106
9524.084 115
9524.548 132
9525.011 112
9525.475 100
9525.938 105
9526.402 100
9526.865 92
9527.329 88
9527.793 82
9528.256 93
9528.720 97
9529.183 89
9529.647 94
9530.110 98
9530.574 103
9531.038 74
9531.501 72
9531.965 81
9532.429 87
9532.892 80
9533.356 104
9533.820 93
9534.284 92
9534.747 95
9535.211 95
9535.675 84
9536.139 86
9536.602 82
9537.066 75
9537.530 80
9537.994 90
9538.458 99
9538.921 98
9539.385 109
9539.849 105
9540.313 117
9540.777 104
9541.241 94
9541.705 90
9542.168 109
9542.632 111
9543.096 137
9543.560 125
9544.024 108
9544.488 110
9544.952 111
9545.416 109
9545.880 84
9546.344 85
9546.808 89
9547.272 79
9547.736 83
9548.200 91
9548.664 90
9549.128 103
9549.593 103
9550.057 99
9550.521 116
9550.985 113
9551.449 130
9551.913 114
9552.377 113
9552.842 116
9553.306 110
9553.770 111
9554.234 154
9554.698 160
9555.163 148
9555.627 122
9556.091 115
9556.555 148
9557.020 138
9557.484 160
9557.948 157
9558.412 144
9558.877 120
9559.341 113
9559.805 113
9560.270 109
9560.734 114
9561.199 119
9561.663 118
9562.127 101
9562.592 113
9563.056 118
9563.521 144
9563.985 163
9564.449 155
9564.914 145
9565.378 149
9565.843 153
9566.307 123
9566.772 126
9567.236 130
9567.701 129
9568.165 116
9568.630 124
9569.095 143
9569.559 146
9570.024 168
9570.488 162
9570.953 176
9571.418 165
9571.882 183
9572.347 188
9572.812 192
9573.276 209
9573.741 189
9574.206 182
9574.670 160
9575.135 185
9575.600 209
9576.064 204
9576.529 207
9576.994 199
9577.459 201
9577.924 206
9578.388 203
9578.853 215
9579.318 217
9579.783 201
9580.248 182
9580.712 190
9581.177 170
9581.642 175
9582.107 198
9582.572 214
9583.037 227
9583.502 208
9583.967 213
9584.432 224
9584.897 227
9585.362 212
9585.827 200
9586.291 192
9586.756 177
9587.221 181
9587.687 182
9588.152 160
9588.617 143
9589.082 169
9589.547 178
9590.012 194
9590.477 177
9590.942 181
9591.407 185
9591.872 181
9592.337 186
9592.802 178
9593.268 183
9593.733 191
9594.198 212
9594.663 219
9595.128 231
9595.594 201
9596.059 195
9596.524 172
9596.989 172
9597.454 162
9597.920 170
9598.385 170
9598.850 160
9599.316 150
9599.781 163
9600.246 182
9600.712 177
9601.177 198
9601.642 174
9602.108 191
9602.573 203
9603.038 200
9603.504 204
9603.969 189
9604.435 204
9604.900 221
9605.366 188
9605.831 189
9606.296 172
9606.762 175
9607.227 151
9607.693 199
9608.158 200
9608.624 196
9609.090 166
9609.555 190
9610.021 199
9610.486 178
9610.952 167
9611.417 168
9611.883 199
9612.349 204
9612.814 201
9613.280 201
9613.746 203
9614.211 192
9614.677 181
9615.143 205
9615.608 197
9616.074 185
9616.540 184
9617.005 182
9617.471 207
9617.937 212
9618.403 190
9618.868 204
9619.334 228
9619.800 249
9620.266 240
9620.732 252
9621.197 265
9621.663 262
9622.129 299
9622.595 317
9623.061 326
9623.527 313
9623.993 315
9624.459 340
9624.925 349
9625.390 350
9625.856 357
9626.322 402
9626.788 433
9627.254 401
9627.720 454
9628.186 487
9628.652 466
9629.118 443
9629.584 434
9630.050 406
9630.516 407
9630.983 432
9631.449 416
9631.915 412
9632.381 420
9632.847 434
9633.313 415
9633.779 411
9634.245 419
9634.712 426
9635.178 396
9635.644 364
9636.110 356
9636.576 377
9637.042 352
9637.509 366
9637.975 381
9638.441 370
9638.907 410
9639.374 414
9639.840 426
9640.306 482
9640.773 512
9641.239 505
9641.705 512
9642.172 520
9642.638 537
9643.104 541
9643.571 532
9644.037 553
9644.503 582
9644.970 551
9645.436 546
9645.903 563
9646.369 573
9646.836 620
9647.302 637
9647.769 571
9648.235 546
9648.702 539
9649.168 499
9649.635 451
9650.101 420
9650.568 398
9651.034 359
9651.501 335
9651.967 346
9652.434 333
9652.901 279
9653.367 290
9653.834 305
9654.300 270
9654.767 274
9655.234 268
9655.700 287
9656.167 288
9656.634 262
9657.100 252
9657.567 280
9658.034 285
9658.501 293
9658.967 290
9659.434 295
9659.901 303
9660.368 281
9660.834 281
9661.301 264
9661.768 258
9662.235 233
9662.702 258
9663.169 239
9663.635 229
9664.102 228
9664.569 233
9665.036 259
9665.503 270
9665.970 249
9666.437 242
9666.904 220
9667.371 207
9667.838 172
9668.305 180
9668.772 177
9669.239 180
9669.706 171
9670.173 193
9670.640 196
9671.107 171
9671.574 167
9672.041 173
9672.508 162
9672.975 147
9673.442 136
9673.909 127
9674.376 158
9674.844 143
9675.311 158
9675.778 148
9676.245 137
9676.712 132
9677.179 147
9677.647 128
9678.114 132
9678.581 145
9679.048 148
9679.515 122
9679.983 133
9680.450 141
9680.917 135
9681.385 134
9681.852 126
9682.319 140
9682.786 115
9683.254 116
9683.721 120
9684.189 139
9684.656 144
9685.123 145
9685.591 150
9686.058 133
9686.525 124
9686.993 123
9687.460 122
9687.928 113
9688.395 111
9688.863 130
9689.330 156
9689.798 154
9690.265 139
9690.733 147
9691.200 159
9691.668 185
9692.135 181
9692.603 174
9693.070 156
9693.538 156
9694.006 169
9694.473 160
9694.941 147
9695.408 145
9695.876 139
9696.344 171
9696.811 142
9697.279 196
9697.747 192
9698.214 182
9698.682 177
9699.150 170
9699.618 177
9700.085 184
9700.553 197
9701.021 186
9701.489 233
9701.956 238
9702.424 225
9702.892 232
9703.360 297
9703.828 327
9704.296 321
9704.763 351
9705.231 376
9705.699 406
9706.167 398
9706.635 426
9707.103 541
9707.571 587
9708.039 610
9708.507 718
9708.975 791
9709.443 866
9709.911 878
9710.379 919
9710.847 940
9711.315 967
9711.783 1050
9712.251 1110
9712.719 1077
9713.187 1040
9713.655 1068
9714.123 1103
9714.591 1098
9715.059 1051
9715.527 996
9715.995 979
9716.463 923
9716.932 878
9717.400 892
9717.868 883
9718.336 778
9718.804 745
9719.273 722
9719.741 694
9720.209 664
9720.677 677
9721.145 616
9721.614 542
9722.082 540
9722.550 543
9723.019 484
9723.487 436
9723.955 425
9724.424 480
9724.892 472
9725.360 448
9725.829 443
9726.297 428
9726.765 439
9727.234 410
9727.702 433
9728.171 407
9728.639 404
9729.107 404
9729.576 368
9730.044 369
9730.513 328
9730.981 304
9731.450 277
9731.918 276
9732.387 246
9732.855 238
9733.324 247
9733.792 227
9734.261 225
9734.730 219
9735.198 211
9735.667 200
9736.135 177
9736.604 161
9737.073 137
9737.541 131
9738.010 136
9738.479 148
9738.947 132
9739.416 125
9739.885 115
9740.353 98
9740.822 108
9741.291 105
9741.760 81
9742.228 96
9742.697 100
9743.166 79
9743.635 92
9744.104 82
9744.572 82
9745.041 90
9745.510 102
9745.979 97
9746.448 91
9746.917 83
9747.386 75
9747.854 76
9748.323 58
9748.792 58
9749.261 48
9749.730 42
9750.199 48
9750.668 62
9751.137 69
9751.606 65
9752.075 55
9752.544 44
9753.013 46
9753.482 44
9753.951 61
9754.420 81
9754.889 87
9755.358 71
9755.827 72
9756.296 56
9756.766 44
9757.235 45
9757.704 56
9758.173 69
9758.642 75
9759.111 72
9759.580 60
9760.050 54
9760.519 56
9760.988 50
9761.457 71
9761.927 52
9762.396 58
9762.865 45
9763.334 42
9763.804 45
9764.273 40
9764.742 46
9765.211 39
9765.681 41
9766.150 42
9766.619 56
9767.089 45
9767.558 44
9768.028 63
9768.497 59
9768.966 59
9769.436 74
9769.905 63
9770.375 67
9770.844 62
9771.314 44
9771.783 46
9772.253 54
9772.722 57
9773.192 63
9773.661 44
9774.131 38
9774.600 48
9775.070 49
9775.539 51
9776.009 60
9776.478 57
9776.948 42
9777.418 42
9777.887 46
9778.357 49
9778.826 41
9779.296 50
9779.766 48
9780.235 53
9780.705 59
9781.175 44
9781.645 45
9782.114 64
9782.584 58
9783.054 53
9783.523 70
9783.993 66
9784.463 65
9784.933 60
9785.403 71
9785.872 60
9786.342 49
9786.812 55
9787.282 64
9787.752 52
9788.222 48
9788.692 39
9789.161 45
9789.631 48
9790.101 48
9790.571 57
9791.041 41
9791.511 40
9791.981 47
9792.451 49
9792.921 43
9793.391 44
9793.861 40
9794.331 44
9794.801 45
9795.271 40
9795.741 58
9796.211 56
9796.681 45
9797.151 49
9797.621 47
9798.091 49
9798.562 51
9799.032 39
9799.502 32
9799.972 37
9800.442 24
9800.912 18
9801.382 25
9801.853 38
9802.323 49
9802.793 63
9803.263 56
9803.734 50
9804.204 52
9804.674 40
9805.144 36
9805.615 28
9806.085 34
9806.555 47
9807.026 58
9807.496 62
9807.966 56
9808.437 35
9808.907 32
9809.377 32
9809.848 31
9810.318 47
9810.789 55
9811.259 49
9811.729 54
9812.200 52
9812.670 49
9813.141 47
9813.611 51
9814.082 34
9814.552 32
9815.023 29
9815.493 41
9815.964 47
9816.434 45
9816.905 40
9817.375 32
9817.846 19
9818.317 25
9818.787 51
9819.258 46
9819.728 40
9820.199 36
9820.670 35
9821.140 38
9821.611 30
9822.082 38
9822.552 34
9823.023 51
9823.494 40
9823.965 37
9824.435 49
9824.906 58
9825.377 55
9825.848 59
9826.318 55
9826.789 38
9827.260 37
9827.731 42
9828.202 41
9828.672 40
9829.143 43
9829.614 40
9830.085 37
9830.556 30
9831.027 43
9831.498 38
9831.969 52
9832.440 50
9832.911 32
9833.381 38
9833.852 49
9834.323 37
9834.794 45
9835.265 44
9835.736 49
9836.207 54
9836.678 44
9837.149 39
9837.621 33
9838.092 53
9838.563 33
9839.034 28
9839.505 37
9839.976 36
9840.447 33
9840.918 42
9841.389 54
9841.861 49
9842.332 41
9842.803 38
9843.274 49
9843.745 43
9844.216 46
9844.688 41
9845.159 26
9845.630 21
9846.101 40
9846.573 52
9847.044 65
9847.515 45
9847.987 48
9848.458 40
9848.929 27
9849.401 48
9849.872 49
9850.343 46
9850.815 48
9851.286 59
9851.757 49
9852.229 48
9852.700 35
9853.172 38
9853.643 37
9854.115 29
9854.586 34
9855.057 42
9855.529 40
9856.000 37
9856.472 45
9856.943 39
9857.415 35
9857.887 30
9858.358 29
9858.830 34
9859.301 39
9859.773 51
9860.244 40
9860.716 38
9861.188 36
9861.659 52
9862.131 67
9862.603 73
9863.074 75
9863.546 57
9864.018 55
9864.489 59
9864.961 62
9865.433 58
9865.904 47
9866.376 49
9866.848 55
9867.320 58
9867.791 38
9868.263 36
9868.735 49
9869.207 62
9869.679 69
9870.151 63
9870.622 45
9871.094 40
9871.566 43
9872.038 35
9872.510 40
9872.982 39
9873.454 46
9873.926 53
9874.398 37
9874.869 41
9875.341 46
9875.813 53
9876.285 49
9876.757 62
9877.229 71
9877.701 64
9878.173 56
9878.645 60
9879.118 60
9879.590 72
9880.062 62
9880.534 62
9881.006 55
9881.478 42
9881.950 37
9882.422 33
9882.894 39
9883.366 45
9883.839 33
9884.311 32
9884.783 22
9885.255 32
9885.727 45
9886.200 54
9886.672 53
9887.144 53
9887.616 47
9888.089 36
9888.561 51
9889.033 55
9889.505 50
9889.978 41
9890.450 49
9890.922 46
9891.395 60
9891.867 37
9892.339 32
9892.812 41
9893.284 31
9893.757 39
9894.229 53
9894.701 51
9895.174 48
9895.646 38
9896.119 36
9896.591 41
9897.064 37
9897.536 34
9898.009 40
9898.481 43
9898.954 35
9899.426 44
9899.899 42
9900.371 34
9900.844 43
9901.317 36
9901.789 44
9902.262 52
9902.734 44
9903.207 47
9903.680 39
9904.152 45
9904.625 39
9905.098 45
9905.570 42
9906.043 44
9906.516 34
9906.988 40
9907.461 47
9907.934 42
9908.407 42
9908.879 42
9909.352 42
9909.825 41
9910.298 57
9910.770 64
9911.243 73
9911.716 67
9912.189 89
9912.662 80
9913.135 64
9913.608 52
9914.080 49
9914.553 57
9915.026 58
9915.499 44
9915.972 73
9916.445 70
9916.918 67
9917.391 75
9917.864 72
9918.337 78
9918.810 106
9919.283 116
9919.756 97
9920.229 76
9920.702 68
9921.175 60
9921.648 61
9922.121 62
9922.594 74
9923.067 63
9923.541 53
9924.014 51
9924.487 57
9924.960 57
9925.433 66
9925.906 64
9926.379 57
9926.853 73
9927.326 63
9927.799 51
9928.272 59
9928.745 54
9929.219 62
9929.692 75
9930.165 66
9930.639 58
9931.112 45
9931.585 37
9932.058 50
9932.532 57
9933.005 50
9933.478 59
9933.952 78
9934.425 77
9934.899 66
9935.372 72
9935.845 73
9936.319 72
9936.792 56
9937.266 56
9937.739 54
9938.213 51
9938.686 68
9939.159 69
9939.633 58
9940.106 66
9940.580 69
9941.054 60
9941.527 51
9942.001 52
9942.474 59
9942.948 50
9943.421 54
9943.895 71
9944.369 75
9944.842 72
9945.316 52
9945.789 62
9946.263 55
9946.737 59
9947.210 48
9947.684 46
9948.158 35
9948.632 37
9949.105 42
9949.579 41
9950.053 40
9950.526 45
9951.000 44
9951.474 57
9951.948 55
9952.422 44
9952.895 51
9953.369 44
9953.843 38
9954.317 53
9954.791 72
9955.265 62
9955.739 37
9956.212 33
9956.686 44
9957.160 48
9957.634 41
9958.108 44
9958.582 41
9959.056 38
9959.530 29
9960.004 24
9960.478 27
9960.952 27
9961.426 29
9961.900 37
9962.374 35
9962.848 45
9963.322 45
9963.796 45
9964.270 26
9964.744 26
9965.219 15
9965.693 21
9966.167 26
9966.641 35
9967.115 32
9967.589 28
9968.063 20
9968.538 19
9969.012 23
9969.486 24
9969.960 23
9970.434 23
9970.909 32
9971.383 41
9971.857 39
9972.331 32
9972.806 31
9973.280 40
9973.754 38
9974.229 45
9974.703 47
9975.177 45
9975.652 37
9976.126 22
9976.600 30
9977.075 34
9977.549 43
9978.024 44
9978.498 45
9978.972 49
9979.447 43
9979.921 45
9980.396 39
9980.870 31
9981.345 30
9981.819 26
9982.294 28
9982.768 30
9983.243 34
9983.717 33
9984.192 30
9984.667 43
9985.141 42
9985.616 37
9986.090 32
9986.565 36
9987.040 30
9987.514 28
9987.989 35
9988.464 50
9988.938 48
9989.413 45
9989.888 48
9990.362 54
9990.837 65
9991.312 88
9991.786 64
9992.261 62
9992.736 59
9993.211 58
9993.686 58
9994.160 53
9994.635 58
9995.110 47
9995.585 48
9996.060 46
9996.534 44
9997.009 59
9997.484 56
9997.959 58
9998.434 48
9998.909 41
9999.384 45
9999.859 46
10000.334 43
10000.809 32
10001.284 35
10001.759 46
10002.234 48
10002.709 48
10003.184 52
10003.659 61
10004.134 46
10004.609 32
10005.084 44
10005.559 39
10006.034 46
10006.509 44
10006.984 32
10007.459 38
10007.934 45
10008.409 52
10008.885 52
10009.360 59
10009.835 47
10010.310 48
10010.785 50
10011.260 42
10011.736 52
10012.211 41
10012.686 41
10013.161 40
10013.637 48
10014.112 58
10014.587 56
10015.062 45
10015.538 42
10016.013 28
10016.488 29
10016.964 44
10017.439 41
10017.914 52
10018.390 46
10018.865 37
10019.341 42
10019.816 49
10020.291 42
10020.767 27
10021.242 40
10021.718 39
10022.193 28
10022.669 23
10023.144 27
10023.620 33
10024.095 35
10024.571 20
10025.046 22
10025.522 22
10025.997 35
10026.473 28
10026.948 23
10027.424 33
10027.900 31
10028.375 34
10028.851 37
10029.327 35
10029.802 26
10030.278 17
10030.753 26
10031.229 24
10031.705 20
10032.181 19
10032.656 25
10033.132 28
10033.608 33
10034.083 35
10034.559 27
10035.035 23
10035.511 19
10035.987 29
10036.462 30
10036.938 25
10037.414 36
10037.890 30
10038.366 28
10038.842 17
10039.317 24
10039.793 25
10040.269 29
10040.745 32
10041.221 36
10041.697 48
10042.173 48
10042.649 43
10043.125 30
10043.601 27
10044.077 33
10044.553 38
10045.029 35
10045.505 45
10045.981 26
10046.457 21
10046.933 34
10047.409 34
10047.885 38
10048.361 33
10048.837 33
10049.313 40
10049.789 35
10050.265 34
10050.742 33
10051.218 38
10051.694 50
10052.170 51
10052.646 31
10053.122 24
10053.599 22
10054.075 28
10054.551 26
10055.027 29
10055.504 42
10055.980 32
10056.456 28
10056.932 37
10057.409 32
10057.885 36
10058.361 30
10058.838 27
10059.314 35
10059.790 50
10060.267 42
10060.743 28
10061.220 33
10061.696 33
10062.172 31
10062.649 38
10063.125 31
10063.602 33
10064.078 33
10064.555 22
10065.031 26
10065.508 26
10065.984 24
10066.461 31
10066.937 29
10067.414 26
10067.890 25
10068.367 23
10068.843 27
10069.320 19
10069.796 24
10070.273 22
10070.750 21
10071.226 25
10071.703 35
10072.180 35
10072.656 30
10073.133 24
10073.610 22
10074.086 22
10074.563 21
10075.040 21
10075.516 21
10075.993 18
10076.470 24
10076.947 18
10077.424 20
10077.900 19
10078.377 19
10078.854 30
10079.331 35
10079.808 29
10080.284 31
10080.761 41
10081.238 44
10081.715 39
10082.192 40
10082.669 23
10083.146 23
10083.623 33
10084.100 32
10084.576 42
10085.053 55
10085.530 37
10086.007 30
10086.484 41
10086.961 41
10087.438 27
10087.915 21
10088.392 22
10088.869 23
10089.347 34
10089.824 28
10090.301 30
10090.778 22
10091.255 27
10091.732 20
10092.209 24
10092.686 32
10093.163 21
10093.641 20
10094.118 33
10094.595 23
10095.072 34
10095.549 31
10096.026 35
10096.504 26
10096.981 26
10097.458 30
10097.935 31
10098.413 24
10098.890 26
10099.367 33
10099.845 31
10100.322 34
10100.799 28
10101.277 23
10101.754 17
10102.231 18
10102.709 12
10103.186 26
10103.663 22
10104.141 22
10104.618 18
10105.096 30
10105.573 33
10106.051 17
10106.528 25
10107.006 29
10107.483 36
10107.960 34
10108.438 36
10108.916 39
10109.393 41
10109.871 40
10110.348 39
10110.826 31
10111.303 18
10111.781 24
10112.258 23
10112.736 18
10113.214 22
10113.691 24
10114.169 17
10114.647 24
10115.124 21
10115.602 23
10116.080 26
10116.557 27
10117.035 18
10117.513 23
10117.991 29
10118.468 32
10118.946 30
10119.424 22
10119.902 22
10120.379 15
10120.857 24
10121.335 23
10121.813 21
10122.291 16
10122.768 26
10123.246 19
10123.724 16
10124.202 24
10124.680 18
10125.158 23
10125.636 20
10126.114 22
10126.592 25
10127.070 29
10127.548 19
10128.026 33
10128.504 42
10128.982 30
10129.460 32
10129.938 29
10130.416 26
10130.894 25
10131.372 39
10131.850 32
10132.328 35
10132.806 31
10133.284 44
10133.762 53
10134.240 51
10134.718 58
10135.196 52
10135.675 35
10136.153 42
10136.631 49
10137.109 40
10137.587 41
10138.066 39
10138.544 37
10139.022 46
10139.500 43
10139.979 32
10140.457 32
10140.935 29
10141.413 22
10141.892 29
10142.370 23
10142.848 22
10143.327 30
10143.805 18
10144.283 18
10144.762 24
10145.240 27
10145.718 32
10146.197 32
10146.675 27
10147.154 18
10147.632 12
10148.111 26
10148.589 22
10149.067 29
10149.546 27
10150.024 34
10150.503 40
10150.981 30
10151.460 27
10151.939 23
10152.417 15
10152.896 19
10153.374 18
10153.853 22
10154.331 20
10154.810 20
10155.289 25
10155.767 20
10156.246 30
10156.725 37
10157.203 28
10157.682 37
10158.161 29
10158.639 25
10159.118 28
10159.597 27
10160.075 25
10160.554 28
10161.033 16
10161.512 22
10161.990 29
10162.469 36
10162.948 30
10163.427 42
10163.906 26
10164.384 22
10164.863 23
10165.342 30
10165.821 28
10166.300 23
10166.779 30
10167.258 20
10167.737 25
10168.216 16
10168.694 24
10169.173 24
10169.652 20
10170.131 23
10170.610 22
10171.089 15
10171.568 23
10172.047 16
10172.526 18
10173.005 21
10173.484 26
10173.963 32
10174.443 24
10174.922 27
10175.401 20
10175.880 19
10176.359 22
10176.838 14
10177.317 22
10177.796 11
10178.275 14
10178.755 18
10179.234 14
10179.713 18
10180.192 19
10180.671 22
10181.151 18
10181.630 16
10182.109 24
10182.588 15
10183.068 24
10183.547 24
10184.026 30
10184.506 25
10184.985 31
10185.464 26
10185.944 31
10186.423 37
10186.902 51
10187.382 43
10187.861 38
10188.340 39
10188.820 35
10189.299 24
10189.779 20
10190.258 20
10190.738 15
10191.217 28
10191.696 30
10192.176 30
10192.655 26
10193.135 22
10193.614 32
10194.094 36
10194.574 40
10195.053 37
10195.533 29
10196.012 26
10196.492 27
10196.971 28
10197.451 22
10197.931 17
10198.410 23
10198.890 22
10199.370 30
10199.849 29
10200.329 30
10200.809 31
10201.288 21
10201.768 22
10202.248 23
10202.728 21
10203.207 24
10203.687 27
10204.167 26
10204.647 24
10205.126 23
10205.606 24
10206.086 22
10206.566 17
10207.046 28
10207.525 34
10208.005 27
10208.485 27
10208.965 30
10209.445 22
10209.925 26
10210.405 31
10210.885 29
10211.365 25
10211.845 20
10212.325 22
10212.805 21
10213.285 21
10213.765 19
10214.245 22
10214.725 26
10215.205 30
10215.685 22
10216.165 19
10216.645 18
10217.125 11
10217.605 26
10218.085 21
10218.565 26
10219.045 19
10219.525 21
10220.006 18
10220.486 19
10220.966 28
10221.446 26
10221.926 27
10222.406 31
10222.887 37
10223.367 21
10223.847 27
10224.327 22
10224.808 23
10225.288 29
10225.768 22
10226.248 25
10226.729 27
10227.209 48
10227.689 52
10228.170 51
10228.650 42
10229.130 48
10229.611 31
10230.091 25
10230.571 32
10231.052 42
10231.532 34
10232.013 14
10232.493 30
10232.974 36
10233.454 21
10233.935 28
10234.415 33
10234.896 21
10235.376 23
10235.857 25
10236.337 35
10236.818 41
10237.298 25
10237.779 20
10238.259 37
10238.740 31
10239.220 34
10239.701 22
10240.182 24
10240.662 24
10241.143 34
10241.624 25
10242.104 23
10242.585 15
10243.066 25
10243.546 30
10244.027 20
10244.508 23
10244.988 28
10245.469 19
10245.950 13
10246.431 12
10246.911 12
10247.392 22
10247.873 20
10248.354 17
10248.835 15
10249.316 20
10249.796 16
10250.277 19
10250.758 11
10251.239 13
10251.720 13
10252.201 18
10252.682 31
10253.163 42
10253.644 46
10254.124 49
10254.605 31
10255.086 38
10255.567 31
10256.048 24
10256.529 20
10257.010 23
10257.491 38
10257.972 38
10258.453 33
10258.935 24
10259.416 36
10259.897 33
10260.378 25
10260.859 30
10261.340 28
10261.821 34
10262.302 23
10262.783 18
10263.265 29
10263.746 36
10264.227 28
10264.708 33
10265.189 26
10265.671 28
10266.152 33
10266.633 26
10267.114 24
10267.596 37
10268.077 43
10268.558 31
10269.039 33
10269.521 31
10270.002 29
10270.483 36
10270.965 52
10271.446 59
10271.927 35
10272.409 34
10272.890 36
10273.372 29
10273.853 21
10274.334 19
10274.816 30
10275.297 43
10275.779 33
10276.260 27
10276.742 23
10277.223 24
10277.705 10
10278.186 23
10278.668 20
10279.149 20
10279.631 16
10280.112 12
10280.594 27
10281.075 41
10281.557 42
10282.039 27
10282.520 25
10283.002 27
10283.483 35
10283.965 30
10284.447 26
10284.928 27
10285.410 32
10285.892 31
10286.374 36
10286.855 31
10287.337 24
10287.819 19
10288.300 24
10288.782 29
10289.264 23
10289.746 20
10290.228 32
10290.709 30
10291.191 32
10291.673 27
10292.155 21
10292.637 13
10293.119 23
10293.600 26
10294.082 23
10294.564 19
10295.046 22
10295.528 34
10296.010 40
10296.492 29
10296.974 33
10297.456 24
10297.938 30
10298.420 30
10298.902 29
10299.384 31
10299.866 29
10300.348 36
10300.830 34
10301.312 23
10301.794 31
10302.276 36
10302.758 43
10303.240 42
10303.722 28
10304.204 31
10304.687 26
10305.169 20
10305.651 23
10306.133 31
10306.615 25
10307.097 39
10307.580 37
10308.062 42
10308.544 30
10309.026 27
10309.508 25
10309.991 28
10310.473 37
10310.955 33
10311.438 32
10311.920 30
10312.402 28
10312.885 32
10313.367 45
10313.849 50
10314.332 42
10314.814 37
10315.296 32
10315.779 29
10316.261 34
10316.744 39
10317.226 38
10317.708 39
10318.191 26
10318.673 20
10319.156 19
10319.638 23
10320.121 29
10320.603 24
10321.086 42
10321.568 55
10322.051 40
10322.533 46
10323.016 38
10323.498 32
10323.981 33
10324.464 42
10324.946 43
10325.429 46
10325.912 58
10326.394 55
10326.877 70
10327.359 64
10327.842 68
10328.325 56
10328.808 58
10329.290 64
10329.773 56
10330.256 48
10330.738 45
10331.221 52
10331.704 57
10332.187 67
10332.670 87
10333.152 107
10333.635 134
10334.118 160
10334.601 161
10335.084 158
10335.566 171
10336.049 216
10336.532 249
10337.015 302
10337.498 345
10337.981 440
10338.464 505
10338.947 538
10339.430 576
10339.913 603
10340.396 572
10340.879 574
10341.362 565
10341.845 572
10342.328 581
10342.811 520
10343.294 467
10343.777 446
10344.260 398
10344.743 324
10345.226 276
10345.709 243
10346.192 212
10346.675 169
10347.158 136
10347.642 119
10348.125 138
10348.608 123
10349.091 112
10349.574 91
10350.057 92
10350.541 97
10351.024 75
10351.507 76
10351.990 77
10352.474 77
10352.957 69
10353.440 85
10353.923 84
10354.407 83
10354.890 91
10355.373 89
10355.857 103
10356.340 113
10356.823 120
10357.307 118
10357.790 102
10358.273 84
10358.757 70
10359.240 64
10359.724 66
10360.207 66
10360.691 59
10361.174 51
10361.657 48
10362.141 45
10362.624 39
10363.108 43
10363.591 25
10364.075 42
10364.558 41
10365.042 43
10365.526 31
10366.009 29
10366.493 27
10366.976 36
10367.460 32
10367.944 26
10368.427 28
10368.911 21
10369.394 23
10369.878 23
10370.362 31
10370.845 36
10371.329 37
10371.813 28
10372.297 20
10372.780 36
10373.264 32
10373.748 36
10374.232 39
10374.715 36
10375.199 46
10375.683 40
10376.167 48
10376.650 36
10377.134 24
10377.618 26
10378.102 35
10378.586 34
10379.070 32
10379.554 38
10380.038 33
10380.521 18
10381.005 15
10381.489 22
10381.973 19
10382.457 14
10382.941 15
10383.425 15
10383.909 14
10384.393 18
10384.877 17
10385.361 37
10385.845 29
10386.329 29
10386.813 31
10387.297 18
10387.781 13
10388.265 19
10388.750 12
10389.234 22
10389.718 25
10390.202 18
10390.686 24
10391.170 29
10391.654 22
10392.139 32
10392.623 37
10393.107 25
10393.591 18
10394.075 16
10394.560 12
10395.044 11
10395.528 9
10396.012 23
10396.497 24
10396.981 20
10397.465 23
10397.950 22
10398.434 14
10398.918 13
10399.403 15
10399.887 20
10400.371 25
10400.856 25
10401.340 25
10401.824 26
10402.309 16
10402.793 15
10403.278 20
10403.762 20
10404.247 23
10404.731 17
10405.216 14
10405.700 21
10406.185 27
10406.669 27
10407.154 18
10407.638 19
10408.123 28
10408.607 28
10409.092 25
10409.576 24
10410.061 23
10410.546 23
10411.030 16
10411.515 11
10412.000 13
10412.484 15
10412.969 13
10413.454 16
10413.938 17
10414.423 13
10414.908 12
10415.392 24
10415.877 28
10416.362 28
10416.847 14
10417.331 12
10417.816 12
10418.301 14
10418.786 16
10419.271 18
10419.755 15
10420.240 13
10420.725 21
10421.210 20
10421.695 19
10422.180 21
10422.665 27
10423.149 19
10423.634 16
10424.119 18
10424.604 19
10425.089 19
10425.574 26
10426.059 30
10426.544 28
10427.029 22
10427.514 20
10427.999 12
10428.484 16
10428.969 13
10429.454 11
10429.939 23
10430.424 18
10430.909 24
10431.394 24
10431.880 14
10432.365 13
10432.850 11
10433.335 19
10433.820 11
10434.305 17
10434.790 25
10435.276 32
10435.761 19
10436.246 13
10436.731 13
10437.216 17
10437.702 15
10438.187 11
10438.672 18
10439.158 17
10439.643 25
10440.128 15
10440.613 19
10441.099 13
10441.584 6
10442.069 8
10442.555 8
10443.040 10
10443.526 18
10444.011 10
10444.496 6
10444.982 6
10445.467 9
10445.953 10
10446.438 7
10446.923 13
10447.409 20
10447.894 24
10448.380 22
10448.865 12
10449.351 12
10449.836 13
10450.322 21
10450.807 31
10451.293 22
10451.779 31
10452.264 24
10452.750 23
10453.235 27
10453.721 19
10454.207 12
10454.692 10
10455.178 12
10455.664 12
10456.149 12
10456.635 18
10457.121 14
10457.606 10
10458.092 17
10458.578 10
10459.064 14
10459.549 12
10460.035 19
10460.521 16
10461.007 12
10461.492 9
10461.978 4
10462.464 20
10462.950 27
10463.436 16
10463.922 14
10464.407 20
10464.893 21
10465.379 20
10465.865 17
10466.351 10
10466.837 7
10467.323 12
10467.809 7
10468.295 5
10468.781 9
10469.267 16
10469.753 12
10470.239 17
10470.725 14
10471.211 16
10471.697 12
10472.183 9
10472.669 11
10473.155 10
10473.641 14
10474.127 5
10474.613 14
10475.099 14
10475.585 14
10476.071 16
10476.558 18
10477.044 9
10477.530 19
10478.016 16
10478.502 13
10478.988 13
10479.475 15
10479.961 17
10480.447 15
10480.933 23
10481.420 19
10481.906 21
10482.392 16
10482.879 17
10483.365 15
10483.851 6
10484.337 7
10484.824 12
10485.310 21
10485.796 21
10486.283 17
10486.769 8
10487.256 15
10487.742 15
10488.228 19
10488.715 18
10489.201 20
10489.688 20
10490.174 21
10490.661 25
10491.147 16
10491.634 16
10492.120 16
10492.607 10
10493.093 10
10493.580 13
10494.066 11
10494.553 21
10495.039 25
10495.526 20
10496.013 23
10496.499 25
10496.986 23
10497.473 22
10497.959 20
10498.446 17
10498.932 15
10499.419 14
10499.906 25
10500.393 26
10500.879 38
10501.366 27
10501.853 18
10502.339 24
10502.826 13
10503.313 15
10503.800 22
10504.287 15
10504.773 12
10505.260 18
10505.747 22
10506.234 19
10506.721 30
10507.208 25
10507.694 26
10508.181 18
10508.668 14
10509.155 14
10509.642 13
10510.129 17
10510.616 19
10511.103 15
10511.590 15
10512.077 16
10512.564 9
10513.051 11
10513.538 18
10514.025 26
10514.512 20
10514.999 15
10515.486 30
10515.973 31
10516.460 28
10516.947 17
10517.434 15
10517.921 18
10518.408 17
10518.895 15
10519.383 20
10519.870 16
10520.357 9
10520.844 12
10521.331 9
10521.818 17
10522.306 12
10522.793 6
10523.280 13
10523.767 12
10524.255 11
10524.742 23
10525.229 22
10525.716 25
10526.204 16
10526.691 15
10527.178 13
10527.666 25
10528.153 22
10528.640 26
10529.128 23
10529.615 16
10530.103 12
10530.590 12
10531.077 12
10531.565 19
10532.052 22
10532.540 24
10533.027 23
10533.515 11
10534.002 19
10534.490 16
10534.977 15
10535.465 24
10535.952 22
10536.440 20
10536.927 25
10537.415 41
10537.902 34
10538.390 26
10538.877 28
10539.365 22
10539.853 19
10540.340 16
10540.828 16
10541.316 13
10541.803 11
10542.291 14
10542.779 6
10543.266 15
10543.754 16
10544.242 21
10544.729 20
10545.217 23
10545.705 21
10546.193 13
10546.680 28
10547.168 23
10547.656 26
10548.144 24
10548.632 20
10549.120 23
10549.607 20
10550.095 16
10550.583 15
10551.071 19
10551.559 22
10552.047 31
10552.535 18
10553.023 18
10553.510 19
10553.998 15
10554.486 20
10554.974 22
10555.462 22
10555.950 11
10556.438 13
10556.926 24
10557.414 15
10557.902 14
10558.390 14
10558.878 10
10559.367 18
10559.855 10
10560.343 13
10560.831 15
10561.319 11
10561.807 23
10562.295 27
10562.783 21
10563.271 10
10563.760 18
10564.248 17
10564.736 25
10565.224 15
10565.712 16
10566.201 11
10566.689 24
10567.177 23
10567.665 10
10568.154 13
10568.642 20
10569.130 20
10569.619 14
10570.107 15
10570.595 11
10571.084 4
10571.572 16
10572.060 13
10572.549 10
10573.037 5
10573.525 11
10574.014 24
10574.502 19
10574.991 16
10575.479 15
10575.968 7
10576.456 16
10576.944 17
10577.433 22
10577.921 27
10578.410 24
10578.898 26
10579.387 17
10579.876 17
10580.364 16
10580.853 20
10581.341 9
10581.830 20
10582.318 23
10582.807 21
10583.296 10
10583.784 5
10584.273 7
10584.762 10
10585.250 4
10585.739 4
10586.228 13
10586.716 16
10587.205 17
10587.694 12
10588.183 21
10588.671 14
10589.160 11
10589.649 15
10590.138 14
10590.626 10
10591.115 10
10591.604 5
10592.093 6
10592.582 8
10593.070 7
10593.559 9
10594.048 12
10594.537 25
10595.026 16
10595.515 12
10596.004 11
10596.493 19
10596.982 10
10597.471 9
10597.960 7
10598.449 11
10598.938 12
10599.427 16
10599.916 10
10600.405 16
10600.894 22
10601.383 15
10601.872 8
10602.361 12
10602.850 9
10603.339 8
10603.828 11
10604.317 9
10604.806 14
10605.295 8
10605.784 9
10606.274 14
10606.763 13
10607.252 12
10607.741 12
10608.230 10
10608.720 12
10609.209 13
10609.698 19
10610.187 31
10610.676 26
10611.166 19
10611.655 15
10612.144 11
10612.634 15
10613.123 20
10613.612 20
10614.102 20
10614.591 10
10615.080 9
10615.570 11
10616.059 8
10616.548 8
10617.038 6
10617.527 13
10618.017 12
10618.506 13
10618.996 11
10619.485 13
10619.974 14
10620.464 20
10620.953 13
10621.443 13
10621.932 9
10622.422 15
10622.912 17
10623.401 14
10623.891 15
10624.380 23
10624.870 20
10625.359 14
10625.849 15
10626.339 11
10626.828 11
10627.318 7
10627.807 14
10628.297 10
10628.787 23
10629.277 21
10629.766 17
10630.256 22
10630.746 23
10631.235 9
10631.725 11
10632.215 9
10632.705 8
10633.194 18
10633.684 22
10634.174 19
10634.664 16
10635.154 9
10635.643 10
10636.133 9
10636.623 19
10637.113 27
10637.603 23
10638.093 18
10638.583 10
10639.073 7
10639.562 8
10640.052 8
10640.542 10
10641.032 14
10641.522 18
10642.012 19
10642.502 19
10642.992 17
10643.482 7
10643.972 10
10644.462 14
10644.952 14
10645.442 11
10645.932 12
10646.423 11
10646.913 12
10647.403 15
10647.893 20
10648.383 18
10648.873 16
10649.363 15
10649.853 8
10650.344 15
10650.834 14
10651.324 12
10651.814 11
10652.304 7
10652.795 11
10653.285 4
10653.775 2
10654.265 10
10654.756 5
10655.246 4
10655.736 10
10656.227 16
10656.717 10
10657.207 9
10657.698 9
10658.188 5
10658.678 16
10659.169 20
10659.659 19
10660.149 13
10660.640 3
10661.130 7
10661.621 7
10662.111 6
10662.602 7
10663.092 9
10663.582 13
10664.073 16
10664.563 14
10665.054 10
10665.544 11
10666.035 12
10666.526 8
10667.016 6
10667.507 7
10667.997 11
10668.488 7
10668.978 8
10669.469 4
10669.960 10
10670.450 12
10670.941 7
10671.432 12
10671.922 4
10672.413 1
10672.904 4
10673.394 12
10673.885 10
10674.376 12
10674.867 16
10675.357 11
10675.848 15
10676.339 12
10676.830 10
10677.320 6
10677.811 5
10678.302 11
10678.793 7
10679.284 9
10679.774 9
10680.265 8
10680.756 12
10681.247 4
10681.738 6
10682.229 14
10682.720 11
10683.211 11
10683.702 20
10684.193 25
10684.684 19
10685.175 21
10685.666 20
10686.157 9
10686.648 18
10687.139 14
10687.630 10
10688.121 17
10688.612 7
10689.103 13
10689.594 14
10690.085 11
10690.576 17
10691.067 16
10691.558 15
10692.049 15
10692.540 12
10693.032 15
10693.523 10
10694.014 15
10694.505 7
10694.996 11
10695.488 12
10695.979 10
10696.470 7
10696.961 7
10697.453 6
10697.944 7
10698.435 7
10698.926 17
10699.418 19
10699.909 15
10700.400 15
10700.892 10
10701.383 12
10701.874 13
10702.366 5
10702.857 12
10703.348 5
10703.840 9
10704.331 11
10704.823 8
10705.314 9
10705.806 8
10706.297 13
10706.789 9
10707.280 9
10707.772 17
10708.263 15
10708.755 12
10709.246 9
10709.738 10
10710.229 8
10710.721 21
10711.212 16
10711.704 19
10712.195 14
10712.687 7
10713.179 8
10713.670 15
10714.162 9
10714.654 13
10715.145 14
10715.637 10
10716.129 19
10716.620 14
10717.112 14
10717.604 10
10718.095 4
10718.587 15
10719.079 12
10719.571 9
10720.062 13
10720.554 6
10721.046 4
10721.538 12
10722.030 12
10722.522 8
10723.013 10
10723.505 8
10723.997 8
10724.489 11
10724.981 17
10725.473 17
10725.965 10
10726.457 10
10726.949 5
10727.440 8
10727.932 10
10728.424 15
10728.916 20
10729.408 13
10729.900 11
10730.392 15
10730.884 16
10731.376 16
10731.868 11
10732.361 15
10732.853 9
10733.345 9
10733.837 11
10734.329 11
10734.821 11
10735.313 9
10735.805 7
10736.297 9
10736.790 12
10737.282 17
10737.774 10
10738.266 10
10738.758 20
10739.251 13
10739.743 8
10740.235 8
10740.727 17
10741.220 13
10741.712 6
10742.204 6
10742.696 7
10743.189 6
10743.681 9
10744.173 4
10744.666 6
10745.158 12
10745.650 13
10746.143 17
10746.635 8
10747.128 6
10747.620 11
10748.112 21
10748.605 15
10749.097 11
10749.590 10
10750.082 6
10750.575 7
10751.067 16
10751.560 14
10752.052 13
10752.545 11
10753.037 11
10753.530 9
10754.022 16
10754.515 15
10755.007 14
10755.500 11
10755.993 9
10756.485 11
10756.978 5
10757.470 14
10757.963 7
10758.456 6
10758.948 11
10759.441 20
10759.934 12
10760.427 6
10760.919 9
10761.412 19
10761.905 14
10762.397 10
10762.890 9
10763.383 10
10763.876 10
10764.369 4
10764.861 2
10765.354 7
10765.847 10
10766.340 10
10766.833 9
10767.326 8
10767.818 6
10768.311 9
10768.804 9
10769.297 17
10769.790 16
10770.283 18
10770.776 12
10771.269 14
10771.762 21
10772.255 10
10772.748 11
10773.241 14
10773.734 14
10774.227 15
10774.720 10
10775.213 10
10775.706 11
10776.199 19
10776.692 19
10777.185 10
10777.678 8
10778.171 12
10778.664 16
10779.158 18
10779.651 10
10780.144 10
10780.637 19
10781.130 14
10781.623 15
10782.117 19
10782.610 16
10783.103 15
10783.596 10
10784.090 7
10784.583 18
10785.076 22
10785.569 10
10786.063 10
10786.556 7
10787.049 5
10787.543 10
10788.036 13
10788.529 7
10789.023 13
10789.516 10
10790.009 15
10790.503 15
10790.996 15
10791.490 8
10791.983 22
10792.476 18
10792.970 16
10793.463 20
10793.957 13
10794.450 11
10794.944 9
10795.437 7
10795.931 7
10796.424 13
10796.918 16
10797.411 16
10797.905 17
10798.399 15
10798.892 14
10799.386 17
10799.879 14
10800.373 11
10800.867 7
10801.360 6
10801.854 8
10802.348 6
10802.841 4
10803.335 8
10803.829 8
10804.322 12
10804.816 14
10805.310 14
10805.804 9
10806.297 10
10806.791 7
10807.285 9
10807.779 7
10808.272 9
10808.766 11
10809.260 13
10809.754 12
10810.248 6
10810.742 9
10811.235 8
10811.729 9
10812.223 15
10812.717 9
10813.211 3
10813.705 11
10814.199 9
10814.693 12
10815.187 10
10815.681 12
10816.175 11
10816.669 5
10817.163 3
10817.657 4
10818.151 11
10818.645 13
10819.139 10
10819.633 9
10820.127 9
10820.621 14
10821.115 13
10821.609 13
10822.103 15
10822.598 9
10823.092 13
10823.586 8
10824.080 9
10824.574 6
10825.068 6
10825.563 5
10826.057 3
10826.551 7
10827.045 9
10827.539 12
10828.034 14
10828.528 11
10829.022 13
10829.516 10
10830.011 6
10830.505 16
10830.999 8
10831.494 13
10831.988 18
10832.482 11
10832.977 14
10833.471 13
10833.966 16
10834.460 17
10834.954 8
10835.449 9
10835.943 11
10836.438 12
10836.932 11
10837.427 11
10837.921 10
10838.416 10
10838.910 10
10839.405 15
10839.899 11
10840.394 10
10840.888 6
10841.383 7
10841.877 12
10842.372 18
10842.866 25
10843.361 22
10843.856 17
10844.350 20
10844.845 20
10845.340 24
10845.834 11
10846.329 14
10846.824 18
10847.318 23
10847.813 26
10848.308 26
10848.802 16
10849.297 32
10849.792 48
10850.287 51
10850.781 40
10851.276 42
10851.771 36
10852.266 44
10852.761 41
10853.255 32
10853.750 26
10854.245 24
10854.740 28
10855.235 18
10855.730 18
10856.225 20
10856.720 19
10857.215 20
10857.709 9
10858.204 9
10858.699 16
10859.194 13
10859.689 11
10860.184 20
10860.679 19
10861.174 9
10861.669 12
10862.164 16
10862.659 27
10863.154 16
10863.649 10
10864.145 16
10864.640 11
10865.135 9
10865.630 13
10866.125 18
10866.620 14
10867.115 12
10867.610 14
10868.106 18
10868.601 15
10869.096 18
10869.591 24
10870.086 18
10870.582 16
10871.077 17
10871.572 9
10872.067 5
10872.563 9
10873.058 7
10873.553 10
10874.048 18
10874.544 23
10875.039 18
10875.534 13
10876.030 14
10876.525 9
10877.021 16
10877.516 25
10878.011 24
10878.507 24
10879.002 13
10879.498 15
10879.993 10
10880.488 13
10880.984 10
10881.479 12
10881.975 9
10882.470 17
10882.966 10
10883.461 10
10883.957 9
10884.452 10
10884.948 17
10885.444 14
10885.939 8
10886.435 7
10886.930 8
10887.426 11
10887.922 11
10888.417 6
10888.913 3
10889.408 6
10889.904 9
10890.400 11
10890.895 6
10891.391 6
10891.887 4
10892.383 9
10892.878 3
10893.374 2
10893.870 2
10894.366 7
10894.861 4
10895.357 4
10895.853 4
10896.349 13
10896.845 11
10897.340 15
10897.836 15
10898.332 13
10898.828 7
10899.324 2
10899.820 8
10900.316 10
10900.812 11
10901.308 9
10901.803 3
10902.299 16
10902.795 12
10903.291 6
10903.787 8
10904.283 8
10904.779 4
10905.275 5
10905.771 5
10906.267 24
10906.763 25
10907.260 12
10907.756 8
10908.252 3
10908.748 10
10909.244 12
10909.740 5
10910.236 6
10910.732 10
10911.228 6
10911.725 2
10912.221 14
10912.717 13
10913.213 8
10913.709 13
10914.206 12
10914.702 14
10915.198 13
10915.694 9
10916.191 15
10916.687 15
10917.183 9
10917.679 10
10918.176 10
10918.672 9
10919.168 9
10919.665 10
10920.161 9
10920.657 8
10921.154 10
10921.650 7
10922.147 14
10922.643 9
10923.139 11
10923.636 6
10924.132 3
10924.629 5
10925.125 7
10925.622 7
10926.118 12
10926.615 11
10927.111 9
10927.608 8
10928.104 7
10928.601 9
10929.097 7
10929.594 5
10930.091 7
10930.587 7
10931.084 7
10931.580 6
10932.077 8
10932.574 5
10933.070 8
10933.567 8
10934.064 6
10934.560 7
10935.057 5
10935.554 8
10936.050 8
10936.547 6
10937.044 8
10937.541 12
10938.037 8
10938.534 17
10939.031 13
10939.528 7
10940.025 9
10940.521 14
10941.018 7
10941.515 12
10942.012 5
10942.509 9
10943.006 11
10943.502 8
10943.999 6
10944.496 10
10944.993 17
10945.490 6
10945.987 6
10946.484 7
10946.981 3
10947.478 12
10947.975 12
10948.472 12
10948.969 13
10949.466 6
10949.963 5
10950.460 9
10950.957 12
10951.454 14
10951.951 11
10952.448 5
10952.945 7
10953.443 12
10953.940 7
10954.437 6
10954.934 3
10955.431 4
10955.928 4
10956.425 2
10956.923 6
10957.420 7
10957.917 6
10958.414 7
10958.912 2
10959.409 4
10959.906 5
10960.403 9
10960.901 13
10961.398 10
10961.895 5
10962.393 13
10962.890 12
10963.387 8
10963.885 10
10964.382 9
10964.879 8
10965.377 9
10965.874 9
10966.371 13
10966.869 7
10967.366 9
10967.864 3
10968.361 10
10968.859 7
10969.356 9
10969.854 7
10970.351 9
10970.849 4
10971.346 15
10971.844 15
10972.341 10
10972.839 14
10973.336 12
10973.834 8
10974.331 10
10974.829 9
10975.327 11
10975.824 9
10976.322 1
10976.820 6
10977.317 8
10977.815 10
10978.313 15
10978.810 16
10979.308 7
10979.806 2
10980.303 9
10980.801 9
10981.299 12
10981.797 14
10982.294 14
10982.792 12
10983.290 6
10983.788 10
10984.286 5
10984.783 3
10985.281 5
10985.779 5
10986.277 8
10986.775 11
10987.273 9
10987.771 9
10988.269 6
10988.766 7
10989.264 9
10989.762 8
10990.260 6
10990.758 4
10991.256 4
10991.754 4
10992.252 4
10992.750 10
10993.248 15
10993.746 9
10994.244 4
10994.742 4
10995.240 6
10995.738 15
10996.237 10
10996.735 8
10997.233 8
10997.731 9
10998.229 9
10998.727 10
10999.225 13
10999.723 9
11000.222 3
11000.720 1
11001.218 9
11001.716 13
11002.214 8
11002.713 14
11003.211 9
11003.709 3
11004.207 5
11004.706 16
11005.204 14
11005.702 19
11006.201 10
11006.699 14
11007.197 7
11007.696 10
11008.194 12
11008.692 14
11009.191 14
11009.689 9
11010.187 12
11010.686 20
11011.184 15
11011.683 7
11012.181 7
11012.680 7
11013.178 15
11013.677 11
11014.175 8
11014.674 9
11015.172 17
11015.671 15
11016.169 13
11016.668 11
11017.166 4
11017.665 4
11018.163 9
11018.662 11
11019.161 8
11019.659 10
11020.158 18
11020.657 19
11021.155 9
11021.654 2
11022.152 7
11022.651 5
11023.150 13
11023.649 15
11024.147 15
11024.646 15
11025.145 13
11025.644 21
11026.142 12
11026.641 8
11027.140 12
11027.639 15
11028.137 7
11028.636 13
11029.135 2
11029.634 6
11030.133 9
11030.632 17
11031.131 13
11031.629 11
11032.128 10
11032.627 9
11033.126 12
11033.625 12
11034.124 15
11034.623 6
11035.122 4
11035.621 7
11036.120 10
11036.619 14
11037.118 10
11037.617 7
11038.116 3
11038.615 8
11039.114 11
11039.613 14
11040.112 12
11040.611 10
11041.110 8
11041.610 8
11042.109 7
11042.608 9
11043.107 3
11043.606 6
11044.105 10
11044.604 11
11045.104 7
11045.603 6
11046.102 11
11046.601 6
11047.101 7
11047.600 11
11048.099 14
11048.598 16
11049.098 17
11049.597 17
11050.096 8
11050.596 3
11051.095 10
11051.594 12
11052.094 7
11052.593 4
11053.092 7
11053.592 11
11054.091 11
11054.590 9
11055.090 7
11055.589 8
11056.089 15
11056.588 3
11057.088 8
11057.587 8
11058.087 10
11058.586 6
11059.086 10
11059.585 9
11060.085 4
11060.584 5
11061.084 6
11061.583 9
11062.083 9
11062.583 8
11063.082 4
11063.582 4
11064.081 5
11064.581 8
11065.081 11
11065.580 7
11066.080 13
11066.580 13
11067.079 10
11067.579 11
11068.079 11
11068.578 9
11069.078 10
11069.578 18
11070.078 10
11070.577 23
11071.077 17
11071.577 12
11072.077 10
11072.577 9
11073.076 10
11073.576 6
11074.076 4
11074.576 4
11075.076 5
11075.576 16
11076.076 16
11076.576 10
11077.076 9
11077.575 9
11078.075 10
11078.575 7
11079.075 4
11079.575 2
11080.075 6
11080.575 13
11081.075 7
11081.575 5
11082.075 6
11082.575 2
11083.075 5
11083.575 7
11084.076 6
11084.576 5
11085.076 5
11085.576 11
11086.076 6
11086.576 4
11087.076 7
11087.576 9
11088.077 4
11088.577 5
11089.077 9
11089.577 7
11090.077 6
11090.578 9
11091.078 10
11091.578 11
11092.078 10
11092.579 3
11093.079 3
11093.579 6
11094.079 4
11094.580 7
11095.080 7
11095.580 10
11096.081 6
11096.581 13
11097.081 8
11097.582 4
11098.082 13
11098.583 8
11099.083 10
11099.583 16
11100.084 9
11100.584 4
11101.085 7
11101.585 8
11102.086 7
11102.586 12
11103.087 8
11103.587 8
11104.088 11
11104.588 9
11105.089 9
11105.589 19
11106.090 10
11106.591 4
11107.091 3
11107.592 8
11108.092 9
11108.593 11
11109.094 20
11109.594 16
11110.095 14
11110.596 28
11111.096 25
11111.597 16
11112.098 13
11112.598 12
11113.099 10
11113.600 3
11114.101 14
11114.601 23
11115.102 11
11115.603 9
11116.104 9
11116.605 6
11117.105 2
11117.606 4
11118.107 2
11118.608 2
11119.109 6
11119.610 8
11120.111 7
11120.612 3
11121.112 7
11121.613 1
11122.114 6
11122.615 2
11123.116 3
11123.617 6
11124.118 6
11124.619 8
11125.120 11
11125.621 13
11126.122 11
11126.623 10
11127.124 6
11127.625 1
11128.126 9
11128.627 9
11129.129 9
11129.630 7
11130.131 9
11130.632 8
11131.133 9
11131.634 9
11132.135 15
11132.637 15
11133.138 12
11133.639 7
11134.140 6
11134.641 3
11135.143 6
11135.644 7
11136.145 7
11136.646 6
11137.148 1
11137.649 6
11138.150 7
11138.651 6
11139.153 8
11139.654 12
11140.155 11
11140.657 5
11141.158 5
11141.660 8
11142.161 7
11142.662 14
11143.164 14
11143.665 11
11144.167 15
11144.668 16
11145.169 16
11145.671 18
11146.172 9
11146.674 11
11147.175 16
11147.677 16
11148.178 14
11148.680 7
11149.182 6
11149.683 9
11150.185 4
11150.686 7
11151.188 12
11151.689 13
11152.191 8
11152.693 10
11153.194 8
11153.696 9
11154.198 6
11154.699 10
11155.201 15
11155.703 7
11156.204 8
11156.706 13
11157.208 16
11157.710 9
11158.211 8
11158.713 13
11159.215 7
11159.717 5
11160.218 6
11160.720 5
11161.222 4
11161.724 5
11162.226 7
11162.728 5
11163.229 4
11163.731 16
11164.233 19
11164.735 15
11165.237 12
11165.739 9
11166.241 8
11166.743 5
11167.245 4
11167.747 7
11168.249 8
11168.751 7
11169.253 7
11169.755 8
11170.257 11
11170.759 7
11171.261 2
11171.763 8
11172.265 6
11172.767 6
11173.269 10
11173.771 7
11174.273 9
11174.775 7
11175.277 6
11175.780 8
11176.282 12
11176.784 5
11177.286 3
11177.788 7
11178.290 10
11178.793 10
11179.295 2
11179.797 5
11180.299 4
11180.802 5
11181.304 4
11181.806 8
11182.308 8
11182.811 5
11183.313 3
11183.815 6
11184.318 9
11184.820 9
11185.322 6
11185.825 5
11186.327 11
11186.830 7
11187.332 13
11187.834 9
11188.337 13
11188.839 11
11189.342 10
11189.844 10
11190.347 3
11190.849 6
11191.352 8
11191.854 16
11192.357 16
11192.859 20
11193.362 9
11193.864 8
11194.367 10
11194.869 13
11195.372 9
11195.875 10
11196.377 12
11196.880 11
11197.382 16
11197.885 13
11198.388 7
11198.890 6
11199.393 9
11199.896 3
11200.398 3
11200.901 6
11201.404 7
11201.907 7
11202.409 7
11202.912 10
11203.415 6
11203.918 7
11204.420 7
11204.923 9
11205.426 9
11205.929 12
11206.432 14
11206.935 12
11207.437 13
11207.940 7
11208.443 6
11208.946 6
11209.449 6
11209.952 4
11210.455 7
11210.958 9
11211.461 14
11211.964 11
11212.467 10
11212.970 9
11213.473 13
11213.976 6
11214.479 6
11214.982 13
11215.485 12
11215.988 14
11216.491 11
11216.994 8
11217.497 6
11218.000 2
11218.503 7
11219.006 10
11219.509 8
11220.013 5
11220.516 2
11221.019 12
11221.522 14
11222.025 14
11222.528 7
11223.032 8
11223.535 7
11224.038 6
11224.541 5
11225.045 10
11225.548 4
11226.051 6
11226.554 3
11227.058 2
11227.561 4
11228.064 4
11228.568 7
11229.071 8
11229.574 3
11230.078 4
11230.581 2
11231.084 5
11231.588 6
11232.091 6
11232.595 4
11233.098 5
11233.602 6
11234.105 4
11234.609 5
11235.112 4
11235.615 3
11236.119 5
11236.622 3
11237.126 8
11237.630 7
11238.133 7
11238.637 9
11239.140 11
11239.644 19
11240.147 8
11240.651 6
11241.155 4
11241.658 4
11242.162 4
11242.666 7
11243.169 8
11243.673 13
11244.177 10
11244.680 6
11245.184 3
11245.688 7
11246.191 3
11246.695 5
11247.199 5
11247.703 2
11248.206 6
11248.710 5
11249.214 7
11249.718 10
11250.222 7
11250.725 10
11251.229 7
11251.733 5
11252.237 1
11252.741 4
11253.245 10
11253.749 14
11254.253 8
11254.756 9
11255.260 9
11255.764 21
11256.268 13
11256.772 11
11257.276 15
11257.780 10
11258.284 12
11258.788 7
11259.292 7
11259.796 10
11260.300 13
11260.804 17
11261.308 12
11261.813 6
11262.317 11
11262.821 13
11263.325 11
11263.829 7
11264.333 7
11264.837 8
11265.341 7
11265.846 13
11266.350 17
11266.854 9
11267.358 3
11267.862 4
11268.367 3
11268.871 2
11269.375 7
11269.879 9
11270.384 9
11270.888 9
11271.392 14
11271.896 8
11272.401 16
11272.905 15
11273.409 7
11273.914 5
11274.418 9
11274.923 7
11275.427 8
11275.931 10
11276.436 5
11276.940 6
11277.445 3
11277.949 7
11278.453 4
11278.958 5
11279.462 9
11279.967 14
11280.471 12
11280.976 10
11281.480 8
11281.985 8
11282.489 9
11282.994 6
11283.499 6
11284.003 1
11284.508 2
11285.012 8
11285.517 13
11286.022 22
11286.526 15
11287.031 5
11287.535 6
11288.040 7
11288.545 10
11289.050 18
11289.554 17
11290.059 13
11290.564 10
11291.068 14
11291.573 17
11292.078 10
11292.583 7
11293.087 9
11293.592 7
11294.097 7
11294.602 2
11295.107 3
11295.611 5
11296.116 6
11296.621 14
11297.126 13
11297.631 12
11298.136 15
11298.641 19
11299.146 10
11299.651 8
11300.156 6
11300.660 5
11301.165 9
11301.670 8
11302.175 4
11302.680 1
11303.185 5
11303.690 3
11304.195 8
11304.700 13
11305.206 4
11305.711 8
11306.216 9
11306.721 14
11307.226 15
11307.731 8
11308.236 15
11308.741 12
11309.246 13
11309.751 7
11310.257 8
11310.762 8
11311.267 9
11311.772 13
11312.277 13
11312.783 12
11313.288 8
11313.793 4
11314.298 10
11314.804 11
11315.309 16
11315.814 12
11316.319 9
11316.825 1
11317.330 6
11317.835 8
11318.341 3
11318.846 7
11319.352 6
11319.857 9
11320.362 10
11320.868 12
11321.373 12
11321.879 9
11322.384 13
11322.889 8
11323.395 7
11323.900 9
11324.406 6
11324.911 4
11325.417 12
11325.922 13
11326.428 11
11326.933 6
11327.439 7
11327.944 13
11328.450 12
11328.956 5
11329.461 6
11329.967 6
11330.472 9
11330.978 8
11331.484 9
11331.989 17
11332.495 18
11333.001 6
11333.506 6
11334.012 17
11334.518 20
11335.024 17
11335.529 9
11336.035 6
11336.541 5
11337.046 6
11337.552 6
11338.058 6
11338.564 4
11339.070 6
11339.575 11
11340.081 9
11340.587 10
11341.093 13
11341.599 11
11342.105 9
11342.611 8
11343.117 8
11343.622 5
11344.128 1
11344.634 7
11345.140 11
11345.646 11
11346.152 7
11346.658 11
11347.164 4
11347.670 7
11348.176 14
11348.682 14
11349.188 13
11349.694 8
11350.200 10
11350.706 10
11351.212 5
11351.719 3
11352.225 6
11352.731 8
11353.237 6
11353.743 4
11354.249 2
11354.755 11
11355.261 4
11355.768 7
11356.274 4
11356.780 8
11357.286 14
11357.793 10
11358.299 8
11358.805 14
11359.311 11
11359.818 6
11360.324 2
11360.830 12
11361.336 10
11361.843 9
11362.349 10
11362.855 4
11363.362 13
11363.868 15
11364.374 7
11364.881 5
11365.387 6
11365.894 8
11366.400 2
11366.907 4
11367.413 12
11367.919 16
11368.426 6
11368.932 9
11369.439 14
11369.945 9
11370.452 8
11370.958 4
11371.465 2
11371.971 11
11372.478 12
11372.985 8
11373.491 11
11373.998 13
11374.504 12
11375.011 8
11375.518 14
11376.024 10
11376.531 16
11377.037 10
11377.544 3
11378.051 2
11378.558 5
11379.064 5
11379.571 5
11380.078 4
11380.584 5
11381.091 8
11381.598 1
11382.105 1
11382.611 5
11383.118 9
11383.625 7
11384.132 8
11384.639 8
11385.146 11
11385.652 7
11386.159 4
11386.666 4
11387.173 2
11387.680 4
11388.187 11
11388.694 11
11389.201 17
11389.708 10
11390.215 3
11390.721 4
11391.228 11
11391.735 12
11392.242 6
11392.749 9
11393.256 11
11393.763 14
11394.271 15
11394.778 11
11395.285 5
11395.792 7
11396.299 4
11396.806 8
11397.313 5
11397.820 7
11398.327 8
11398.834 6
11399.342 15
11399.849 14
11400.356 9
11400.863 6
11401.370 5
11401.877 11
11402.385 7
11402.892 6
11403.399 2
11403.906 10
11404.414 5
11404.921 7
11405.428 5
11405.936 8
11406.443 5
11406.950 14
11407.458 10
11407.965 7
11408.472 11
11408.980 12
11409.487 11
11409.994 5
11410.502 6
11411.009 7
11411.517 3
11412.024 4
11412.532 10
11413.039 16
11413.546 10
11414.054 9
11414.561 6
11415.069 6
11415.576 12
11416.084 8
11416.592 7
11417.099 11
11417.607 13
11418.114 11
11418.622 12
11419.129 16
11419.637 13
11420.145 9
11420.652 6
11421.160 10
11421.668 5
11422.175 7
11422.683 5
11423.191 2
11423.698 5
11424.206 9
11424.714 12
11425.221 12
11425.729 9
11426.237 5
11426.745 11
11427.252 11
11427.760 9
11428.268 7
11428.776 9
11429.284 9
11429.791 16
11430.299 11
11430.807 8
11431.315 10
11431.823 6
11432.331 12
11432.839 21
11433.347 9
11433.855 8
11434.362 5
11434.870 3
11435.378 5
11435.886 13
11436.394 14
11436.902 16
11437.410 10
11437.918 0
11438.426 1
11438.934 7
11439.442 11
11439.950 13
11440.459 11
11440.967 21
11441.475 19
11441.983 10
11442.491 13
11442.999 11
11443.507 5
11444.015 6
11444.524 4
11445.032 3
11445.540 10
11446.048 11
11446.556 9
11447.065 8
11447.573 7
11448.081 7
11448.589 7
11449.097 7
11449.606 10
11450.114 12
11450.622 13
11451.131 9
11451.639 7
11452.147 9
11452.656 7
11453.164 5
11453.672 5
11454.181 6
11454.689 6
11455.198 10
11455.706 11
11456.214 7
11456.723 6
11457.231 10
11457.740 10
11458.248 4
11458.757 9
11459.265 17
11459.774 13
11460.282 5
11460.791 8
11461.299 11
11461.808 8
11462.316 4
11462.825 7
11463.333 12
11463.842 16
11464.351 7
11464.859 9
11465.368 11
11465.876 12
11466.385 14
11466.894 27
11467.402 11
11467.911 9
11468.420 3
11468.929 3
11469.437 5
11469.946 8
11470.455 6
11470.963 6
11471.472 1
11471.981 2
11472.490 5
11472.999 9
11473.507 3
11474.016 3
11474.525 7
11475.034 9
11475.543 7
11476.052 3
11476.560 12
11477.069 12
11477.578 9
11478.087 11
11478.596 8
11479.105 7
11479.614 4
11480.123 4
11480.632 2
11481.141 1
11481.650 4
11482.159 9
11482.668 11
11483.177 11
11483.686 6
11484.195 7
11484.704 4
11485.213 2
11485.722 11
11486.231 2
11486.740 5
11487.249 7
11487.758 15
11488.268 11
11488.777 4
11489.286 7
11489.795 15
11490.304 8
11490.813 6
11491.323 12
11491.832 12
11492.341 5
11492.850 7
11493.360 11
11493.869 15
11494.378 11
11494.887 14
11495.397 11
11495.906 15
11496.415 14
11496.925 14
11497.434 21
11497.943 14
11498.453 26
11498.962 17
11499.471 11
11499.981 10
11500.490 10
11501.000 14
11501.509 10
11502.018 3
11502.528 8
11503.037 9
11503.547 9
11504.056 3
11504.566 7
11505.075 10
11505.585 9
11506.094 7
11506.604 3
11507.113 3
11507.623 6
11508.133 7
11508.642 7
11509.152 8
11509.661 8
11510.171 4
11510.681 13
11511.190 8
11511.700 17
11512.210 19
11512.719 10
11513.229 9
11513.739 11
11514.248 6
11514.758 5
11515.268 2
11515.778 13
11516.287 17
11516.797 14
11517.307 10
11517.817 9
11518.326 4
11518.836 6
11519.346 4
11519.856 5
11520.366 13
11520.876 13
11521.386 10
11521.895 13
11522.405 13
11522.915 5
11523.425 6
11523.935 13
11524.445 10
11524.955 12
11525.465 10
11525.975 14
11526.485 10
11526.995 9
11527.505 6
11528.015 7
11528.525 15
11529.035 11
11529.545 7
11530.055 12
11530.565 9
11531.075 10
11531.585 13
11532.095 16
11532.605 3
11533.116 3
11533.626 6
11534.136 10
11534.646 12
11535.156 3
11535.666 11
11536.177 9
11536.687 10
11537.197 17
11537.707 5
11538.218 6
11538.728 7
11539.238 10
11539.748 15
11540.259 22
11540.769 19
11541.279 3
11541.790 3
11542.300 9
11542.810 5
11543.321 13
11543.831 3
11544.341 9
11544.852 9
11545.362 11
11545.872 11
11546.383 9
11546.893 8
11547.404 10
11547.914 7
11548.425 4
11548.935 8
11549.446 6
11549.956 4
11550.467 6
11550.977 6
11551.488 4
11551.998 6
11552.509 6
11553.019 8
11553.530 5
11554.041 6
11554.551 7
11555.062 7
11555.572 7
11556.083 12
11556.594 3
11557.104 11
11557.615 13
11558.126 9
11558.636 10
11559.147 6
11559.658 9
11560.169 10
11560.679 14
11561.190 11
11561.701 15
11562.212 10
11562.722 14
11563.233 13
11563.744 17
11564.255 15
11564.766 13
11565.276 8
11565.787 6
11566.298 6
11566.809 7
11567.320 2
11567.831 6
11568.342 9
11568.853 7
11569.364 6
11569.875 10
11570.386 9
11570.896 11
11571.407 10
11571.918 9
11572.429 4
11572.940 5
11573.451 8
11573.963 10
11574.474 4
11574.985 7
11575.496 6
11576.007 4
11576.518 15
11577.029 12
11577.540 6
11578.051 10
11578.562 6
11579.073 9
11579.585 7
11580.096 6
11580.607 11
11581.118 10
11581.629 16
11582.141 10
11582.652 5
11583.163 11
11583.674 6
11584.186 5
11584.697 5
11585.208 9
11585.719 8
11586.231 7
11586.742 9
11587.253 5
11587.765 6
11588.276 11
11588.787 13
11589.299 8
11589.810 6
11590.322 5
11590.833 7
11591.344 6
11591.856 5
11592.367 6
11592.879 8
11593.390 8
11593.902 9
11594.413 4
11594.925 5
11595.436 4
11595.948 11
11596.459 10
11596.971 9
11597.482 3
11597.994 16
11598.505 7
11599.017 4
11599.529 13
11600.040 7
11600.552 4
11601.063 4
11601.575 13
11602.087 10
11602.598 10
11603.110 12
11603.622 13
11604.133 19
11604.645 14
11605.157 6
11605.669 4
11606.180 3
11606.692 4
11607.204 7
11607.716 8
11608.227 9
11608.739 8
11609.251 2
11609.763 7
11610.275 9
11610.787 12
11611.298 11
11611.810 9
11612.322 6
11612.834 7
11613.346 6
11613.858 10
11614.370 8
11614.882 7
11615.394 4
11615.906 6
11616.418 9
11616.930 2
11617.442 8
11617.954 16
11618.466 10
11618.978 7
11619.490 6
11620.002 2
11620.514 10
11621.026 11
11621.538 10
11622.050 14
11622.562 13
11623.074 11
11623.586 12
11624.099 7
11624.611 2
11625.123 10
11625.635 8
11626.147 6
11626.659 9
11627.172 8
11627.684 8
11628.196 7
11628.708 7
11629.221 7
11629.733 11
11630.245 8
11630.757 7
11631.270 4
11631.782 6
11632.294 9
11632.807 4
11633.319 8
11633.831 9
11634.344 10
11634.856 9
11635.369 10
11635.881 9
11636.393 9
11636.906 10
11637.418 8
11637.931 3
11638.443 5
11638.956 9
11639.468 5
11639.981 7
11640.493 8
11641.006 8
11641.518 13
11642.031 10
11642.543 5
11643.056 11
11643.568 21
11644.081 22
11644.594 16
11645.106 15
11645.619 20
11646.131 11
11646.644 15
11647.157 15
11647.669 14
11648.182 15
11648.695 2
11649.207 4
11649.720 9
11650.233 17
11650.746 20
11651.258 14
11651.771 12
11652.284 10
11652.797 10
11653.309 15
11653.822 15
11654.335 12
11654.848 7
11655.361 23
11655.873 15
11656.386 17
11656.899 16
11657.412 19
11657.925 13
11658.438 11
11658.951 10
11659.464 23
11659.977 19
11660.490 15
11661.002 10
11661.515 10
11662.028 13
11662.541 16
11663.054 8
11663.567 12
11664.080 13
11664.593 8
11665.107 9
11665.620 14
11666.133 13
11666.646 8
11667.159 14
11667.672 13
11668.185 22
11668.698 14
11669.211 13
11669.724 8
11670.238 4
11670.751 11
11671.264 12
11671.777 15
11672.290 6
11672.804 5
11673.317 8
11673.830 6
11674.343 4
11674.857 12
11675.370 13
11675.883 15
11676.396 10
11676.910 9
11677.423 9
11677.936 11
11678.450 7
11678.963 8
11679.476 18
11679.990 18
11680.503 10
11681.017 10
11681.530 20
11682.043 28
11682.557 17
11683.070 15
11683.584 13
11684.097 13
11684.611 19
11685.124 14
11685.638 11
11686.151 7
11686.665 18
11687.178 22
11687.692 11
11688.205 11
11688.719 7
11689.232 12
11689.746 17
11690.260 12
11690.773 7
11691.287 4
11691.801 3
11692.314 14
11692.828 14
11693.341 13
11693.855 6
11694.369 6
11694.883 7
11695.396 5
11695.910 7
11696.424 5
11696.937 5
11697.451 6
11697.965 19
11698.479 8
11698.993 12
11699.506 8
11700.020 2
11700.534 7
11701.048 6
11701.562 11
11702.076 11
11702.589 14
11703.103 8
11703.617 8
11704.131 8
11704.645 13
11705.159 4
11705.673 4
11706.187 6
11706.701 10
11707.215 7
11707.729 11
11708.243 18
11708.757 15
11709.271 18
11709.785 12
11710.299 7
11710.813 6
11711.327 7
11711.841 3
11712.355 0
11712.869 4
11713.383 13
11713.897 12
11714.412 6
11714.926 6
11715.440 15
11715.954 12
11716.468 5
11716.982 2
11717.497 1
11718.011 4
11718.525 7
11719.039 22
11719.554 15
11720.068 6
11720.582 3
11721.096 4
11721.611 6
11722.125 9
11722.639 12
11723.154 9
11723.668 8
11724.182 3
11724.697 7
11725.211 3
11725.725 3
11726.240 5
11726.754 3
11727.269 5
11727.783 6
11728.297 13
11728.812 12
11729.326 9
11729.841 15
11730.355 9
11730.870 10
11731.384 13
11731.899 11
11732.413 3
11732.928 6
11733.442 15
11733.957 16
11734.472 15
11734.986 5
11735.501 7
11736.015 3
11736.530 0
11737.045 11
11737.559 17
11738.074 11
11738.589 12
11739.103 8
11739.618 7
11740.133 8
11740.647 3
11741.162 3
11741.677 8
11742.192 16
11742.706 2
11743.221 5
11743.736 11
11744.251 11
11744.765 8
11745.280 7
11745.795 10
11746.310 9
11746.825 7
11747.340 8
11747.854 11
11748.369 15
11748.884 8
11749.399 7
11749.914 8
11750.429 5
11750.944 5
11751.459 4
11751.974 4
11752.489 4
11753.004 9
11753.519 7
11754.034 7
11754.549 13
11755.064 10
11755.579 11
11756.094 6
11756.609 3
11757.124 2
11757.639 10
11758.154 12
11758.669 5
11759.184 4
11759.699 4
11760.215 3
11760.730 4
11761.245 0
11761.760 6
11762.275 10
11762.790 9
11763.306 10
11763.821 4
11764.336 7
11764.851 10
11765.367 9
11765.882 9
11766.397 9
11766.912 2
11767.428 3
11767.943 1
11768.458 8
11768.974 5
11769.489 5
11770.004 2
11770.520 2
11771.035 4
11771.551 11
11772.066 6
11772.581 5
11773.097 6
11773.612 7
11774.128 5
11774.643 5
11775.159 1
11775.674 8
11776.190 14
11776.705 13
11777.221 13
11777.736 9
11778.252 2
11778.767 4
11779.283 5
11779.798 8
11780.314 8
11780.829 8
11781.345 11
11781.861 6
11782.376 2
11782.892 6
11783.408 10
11783.923 9
11784.439 11
11784.955 9
11785.470 16
11785.986 12
11786.502 10
11787.017 11
11787.533 11
11788.049 12
11788.565 12
11789.080 5
11789.596 6
11790.112 5
11790.628 5
11791.144 2
11791.659 2
11792.175 6
11792.691 6
11793.207 4
11793.723 4
11794.239 2
11794.755 5
11795.271 1
11795.786 4
11796.302 9
11796.818 19
11797.334 13
11797.850 5
11798.366 6
11798.882 12
11799.398 13
11799.914 8
11800.430 7
11800.946 3
11801.462 8
11801.978 17
11802.494 15
11803.011 12
11803.527 14
11804.043 11
11804.559 9
11805.075 2
11805.591 6
11806.107 7
11806.623 6
11807.140 6
11807.656 6
11808.172 8
11808.688 9
11809.204 12
11809.721 3
11810.237 0
11810.753 3
11811.269 7
11811.786 4
11812.302 4
11812.818 9
11813.334 8
11813.851 8
11814.367 3
11814.883 4
11815.400 7
11815.916 7
11816.433 2
11816.949 6
11817.465 5
11817.982 8
11818.498 7
11819.015 13
11819.531 19
11820.047 7
11820.564 8
11821.080 5
11821.597 3
11822.113 5
11822.630 3
11823.146 5
11823.663 6
11824.179 5
11824.696 7
11825.213 7
11825.729 4
11826.246 6
11826.762 9
11827.279 7
11827.796 6
11828.312 13
11828.829 9
11829.345 10
11829.862 10
11830.379 11
11830.896 11
11831.412 9
11831.929 10
11832.446 8
11832.962 12
11833.479 4
11833.996 5
11834.513 6
11835.029 6
11835.546 13
11836.063 7
11836.580 5
11837.097 3
11837.613 7
11838.130 5
11838.647 7
11839.164 11
11839.681 5
11840.198 5
11840.715 8
11841.232 8
11841.749 7
11842.265 7
11842.782 2
11843.299 4
11843.816 18
11844.333 18
11844.850 12
11845.367 18
11845.884 11
11846.401 5
11846.918 11
11847.435 8
11847.953 4
11848.470 14
11848.987 11
11849.504 7
11850.021 10
11850.538 8
11851.055 2
11851.572 7
11852.089 8
11852.607 4
11853.124 6
11853.641 10
11854.158 12
11854.675 7
11855.193 8
11855.710 7
11856.227 7
11856.744 5
11857.262 5
11857.779 6
11858.296 9
11858.813 11
11859.331 9
11859.848 12
11860.365 5
11860.883 2
11861.400 7
11861.917 6
11862.435 4
11862.952 5
11863.470 10
11863.987 6
11864.504 4
11865.022 4
11865.539 6
11866.057 6
11866.574 13
11867.092 8
11867.609 8
11868.127 7
11868.644 8
11869.162 6
11869.679 9
11870.197 10
11870.714 17
11871.232 11
11871.750 13
11872.267 10
11872.785 7
11873.302 5
11873.820 10
11874.338 13
11874.855 7
11875.373 4
11875.891 13
11876.408 6
11876.926 12
11877.444 8
11877.961 10
11878.479 11
11878.997 8
11879.515 4
11880.032 2
11880.550 4
11881.068 2
11881.586 1
11882.104 1
11882.621 2
11883.139 2
11883.657 1
11884.175 2
11884.693 6
11885.211 14
11885.729 9
11886.246 8
11886.764 8
11887.282 5
11887.800 6
11888.318 1
11888.836 7
11889.354 7
11889.872 4
11890.390 3
11890.908 8
11891.426 8
11891.944 6
11892.462 10
11892.980 14
11893.498 8
11894.016 7
11894.534 3
11895.052 4
11895.571 4
11896.089 8
11896.607 10
11897.125 10
11897.643 10
11898.161 10
11898.679 7
11899.198 12
11899.716 4
11900.234 3
11900.752 5
11901.270 1
11901.789 3
11902.307 7
11902.825 4
11903.343 2
11903.862 4
11904.380 1
11904.898 2
11905.417 1
11905.935 3
11906.453 4
11906.972 11
11907.490 13
11908.008 6
11908.527 8
11909.045 22
11909.564 19
11910.082 9
11910.600 9
11911.119 7
11911.637 6
11912.156 5
11912.674 7
11913.193 5
11913.711 4
11914.230 5
11914.748 9
11915.267 8
11915.785 6
11916.304 3
11916.822 3
11917.341 3
11917.860 6
11918.378 7
11918.897 9
11919.415 4
11919.934 13
11920.453 10
11920.971 6
11921.490 6
11922.009 3
11922.527 5
11923.046 14
11923.565 6
11924.084 2
11924.602 6
11925.121 5
11925.640 1
11926.159 4
11926.677 2
11927.196 3
11927.715 5
11928.234 2
11928.753 10
11929.271 16
11929.790 10
11930.309 6
11930.828 8
11931.347 3
11931.866 3
11932.385 5
11932.904 9
11933.423 11
11933.941 9
11934.460 9
11934.979 7
11935.498 4
11936.017 3
11936.536 4
11937.055 3
11937.574 4
11938.093 1
11938.612 3
11939.131 6
11939.651 10
11940.170 8
11940.689 4
11941.208 12
11941.727 13
11942.246 12
11942.765 8
11943.284 9
11943.803 9
11944.323 3
11944.842 8
11945.361 7
11945.880 10
11946.399 7
11946.919 7
11947.438 5
11947.957 2
11948.476 2
11948.996 2
11949.515 4
11950.034 5
11950.553 9
11951.073 7
11951.592 5
11952.111 10
11952.631 17
11953.150 7
11953.670 8
11954.189 9
11954.708 12
11955.228 8
11955.747 6
11956.267 1
11956.786 6
11957.305 10
11957.825 7
11958.344 6
11958.864 6
11959.383 2
11959.903 5
11960.422 1
11960.942 8
11961.461 9
11961.981 8
11962.501 5
11963.020 11
11963.540 7
11964.059 2
11964.579 6
11965.099 4
11965.618 0
11966.138 8
11966.657 7
11967.177 4
11967.697 3
11968.216 9
11968.736 3
11969.256 1
11969.776 5
11970.295 7
11970.815 8
11971.335 4
11971.855 3
11972.374 2
11972.894 7
11973.414 6
11973.934 6
11974.454 3
11974.973 4
11975.493 4
11976.013 4
11976.533 4
11977.053 3
11977.573 1
11978.093 7
11978.613 4
11979.132 7
11979.652 6
11980.172 9
11980.692 7
11981.212 4
11981.732 4
11982.252 4
11982.772 6
11983.292 5
11983.812 3
11984.332 5
11984.852 2
11985.372 3
11985.892 3
11986.413 3
11986.933 5
11987.453 8
11987.973 7
11988.493 4
11989.013 6
11989.533 6
11990.053 10
11990.574 9
11991.094 7
11991.614 7
11992.134 3
11992.654 9
11993.175 8
11993.695 4
11994.215 5
11994.735 5
11995.256 6
11995.776 4
11996.296 4
11996.817 3
11997.337 4
11997.857 3
11998.378 5
11998.898 6
11999.418 6
11999.939 6
12000.459 4
12000.979 3
12001.500 9
12002.020 10
12002.541 7
12003.061 4
12003.582 14
12004.102 7
12004.623 6
12005.143 14
12005.664 13
12006.184 11
12006.705 13
12007.225 10
12007.746 7
12008.266 9
12008.787 5
12009.307 4
12009.828 2
12010.349 6
12010.869 6
12011.390 4
12011.910 3
12012.431 1
12012.952 1
12013.472 3
12013.993 5
12014.514 2
12015.034 6
12015.555 5
12016.076 3
12016.597 6
12017.117 3
12017.638 7
12018.159 7
12018.680 1
12019.200 7
12019.721 8
12020.242 5
12020.763 7
12021.284 8
12021.805 3
12022.325 4
12022.846 5
12023.367 8
12023.888 6
12024.409 11
12024.930 12
12025.451 8
12025.972 6
12026.493 1
12027.014 2
12027.535 2
12028.056 0
12028.577 3
12029.098 6
12029.619 7
12030.140 6
12030.661 2
12031.182 6
12031.703 2
12032.224 4
12032.745 6
12033.266 3
12033.787 4
12034.308 7
12034.830 6
12035.351 4
12035.872 8
12036.393 10
12036.914 11
12037.435 12
12037.957 10
12038.478 11
12038.999 5
12039.520 1
12040.041 3
12040.563 5
12041.084 5
12041.605 4
12042.127 5
12042.648 12
12043.169 7
12043.691 4
12044.212 2
12044.733 1
12045.255 3
12045.776 5
12046.297 8
12046.819 8
12047.340 2
12047.862 9
12048.383 9
12048.904 11
12049.426 9
12049.947 9
12050.469 9
12050.990 7
12051.512 10
12052.033 7
12052.555 4
12053.076 1
12053.598 5
12054.119 3
12054.641 9
12055.163 5
12055.684 3
12056.206 11
12056.727 5
12057.249 7
12057.771 1
12058.292 8
12058.814 3
12059.336 5
12059.857 4
12060.379 7
12060.901 4
12061.422 3
12061.944 4
12062.466 5
12062.988 6
12063.509 9
12064.031 8
12064.553 8
12065.075 6
12065.596 4
12066.118 8
12066.640 6
12067.162 2
12067.684 1
12068.206 6
12068.727 6
12069.249 2
12069.771 7
12070.293 3
12070.815 1
12071.337 2
12071.859 2
12072.381 3
12072.903 8
12073.425 2
12073.947 2
12074.469 3
12074.991 3
12075.513 1
12076.035 4
12076.557 6
12077.079 8
12077.601 7
12078.123 4
12078.645 1
12079.167 7
12079.689 8
12080.211 10
12080.734 5
12081.256 3
12081.778 4
12082.300 3
12082.822 3
12083.344 4
12083.867 4
12084.389 5
12084.911 4
12085.433 3
12085.955 7
12086.478 9
12087.000 6
12087.522 5
12088.045 12
12088.567 13
12089.089 11
12089.611 10
12090.134 4
12090.656 5
12091.178 9
12091.701 13
12092.223 3
12092.746 2
12093.268 5
12093.790 3
12094.313 1
12094.835 1
12095.358 3
12095.880 10
12096.403 14
12096.925 10
12097.448 5
12097.970 6
12098.493 2
12099.015 1
12099.538 3
12100.060 3
12100.583 17
12101.105 22
12101.628 16
12102.151 9
12102.673 7
12103.196 0
12103.718 5
12104.241 6
12104.764 9
12105.286 8
12105.809 7
12106.332 4
12106.854 7
12107.377 6
12107.900 6
12108.423 5
12108.945 4
12109.468 3
12109.991 4
12110.514 8
12111.036 6
12111.559 4
12112.082 5
12112.605 6
12113.128 12
12113.650 8
12114.173 7
12114.696 7
12115.219 3
12115.742 3
12116.265 2
12116.788 8
12117.311 6
12117.834 5
12118.357 4
12118.879 7
12119.402 9
12119.925 5
12120.448 5
12120.971 4
12121.494 11
12122.017 12
12122.540 2
12123.064 4
12123.587 2
12124.110 3
12124.633 3
12125.156 5
12125.679 5
12126.202 4
12126.725 3
12127.248 5
12127.771 11
12128.295 6
12128.818 10
12129.341 9
12129.864 9
12130.387 7
12130.911 5
12131.434 3
12131.957 3
12132.480 20
12133.004 20
12133.527 22
12134.050 20
12134.573 8
12135.097 10
12135.620 5
12136.143 10
12136.667 7
12137.190 1
12137.713 10
12138.237 10
12138.760 9
12139.284 13
12139.807 12
12140.330 10
12140.854 11
12141.377 14
12141.901 12
12142.424 3
12142.948 7
12143.471 4
12143.995 9
12144.518 11
12145.042 6
12145.565 6
12146.089 5
12146.612 6
12147.136 8
12147.659 1
12148.183 3
12148.707 1
12149.230 3
12149.754 11
12150.277 5
12150.801 3
12151.325 3
12151.848 4
12152.372 3
12152.896 8
12153.419 7
12153.943 7
12154.467 4
12154.991 3
12155.514 2
12156.038 4
12156.562 8
12157.086 3
12157.609 1
12158.133 5
12158.657 7
12159.181 11
12159.705 7
12160.229 8
12160.752 5
12161.276 3
12161.800 6
12162.324 6
12162.848 9
12163.372 10
12163.896 8
12164.420 8
12164.944 1
12165.468 2
12165.992 7
12166.516 6
12167.040 5
12167.564 2
12168.088 6
12168.612 7
12169.136 0
12169.660 3
12170.184 2
12170.708 9
12171.232 13
12171.756 5
12172.280 10
12172.804 16
12173.328 7
12173.853 5
12174.377 5
12174.901 3
12175.425 5
12175.949 5
12176.473 3
12176.998 9
12177.522 8
12178.046 4
12178.570 3
12179.095 9
12179.619 7
12180.143 3
12180.667 5
12181.192 10
12181.716 11
12182.240 9
12182.765 8
12183.289 5
12183.813 4
12184.338 4
12184.862 6
12185.387 4
12185.911 3
12186.435 3
12186.960 5
12187.484 5
12188.009 5
12188.533 6
12189.058 7
12189.582 2
12190.107 10
12190.631 13
12191.156 9
12191.680 8
12192.205 8
12192.729 12
12193.254 11
12193.778 6
12194.303 6
12194.828 5
12195.352 6
12195.877 11
12196.401 22
12196.926 18
12197.451 18
12197.975 12
12198.500 11
12199.025 13
12199.549 6
12200.074 5
12200.599 5
12201.124 4
12201.648 11
12202.173 4
12202.698 6
12203.223 12
12203.747 3
12204.272 12
12204.797 10
12205.322 5
12205.847 2
12206.372 5
12206.896 9
12207.421 9
12207.946 6
12208.471 5
12208.996 9
12209.521 5
12210.046 4
12210.571 5
12211.096 2
12211.621 5
12212.146 5
12212.671 5
12213.196 5
12213.721 2
12214.246 4
12214.771 3
12215.296 12
12215.821 7
12216.346 7
12216.871 6
12217.396 7
12217.921 4
12218.446 3
12218.971 2
12219.496 2
12220.021 3
12220.547 2
12221.072 8
12221.597 7
12222.122 3
12222.647 6
12223.172 15
12223.698 13
12224.223 12
12224.748 8
12225.273 6
12225.799 6
12226.324 6
12226.849 8
12227.375 11
12227.900 6
12228.425 6
12228.950 4
12229.476 10
12230.001 10
12230.527 8
12231.052 6
12231.577 4
12232.103 3
12232.628 6
12233.154 6
12233.679 2
12234.204 4
12234.730 11
12235.255 8
12235.781 11
12236.306 10
12236.832 7
12237.357 9
12237.883 7
12238.408 3
12238.934 7
12239.459 17
12239.985 12
12240.511 7
12241.036 5
12241.562 6
12242.087 4
12242.613 1
12243.139 5
12243.664 3
12244.190 7
12244.716 5
12245.241 5
12245.767 7
12246.293 14
12246.818 8
12247.344 14
12247.870 14
12248.396 7
12248.921 7
12249.447 3
12249.973 5
12250.499 5
12251.025 3
12251.550 6
12252.076 3
12252.602 3
12253.128 5
12253.654 12
12254.180 7
12254.705 10
12255.231 6
12255.757 7
12256.283 5
12256.809 5
12257.335 2
12257.861 3
12258.387 2
12258.913 9
12259.439 7
12259.965 7
12260.491 14
12261.017 13
12261.543 15
12262.069 10
12262.595 13
12263.121 11
12263.647 14
12264.173 5
12264.699 6
12265.226 9
12265.752 11
12266.278 6
12266.804 4
12267.330 6
12267.856 13
12268.382 8
12268.909 8
12269.435 8
12269.961 9
12270.487 7
12271.013 9
12271.540 5
12272.066 7
12272.592 8
12273.119 8
12273.645 24
12274.171 14
12274.697 16
12275.224 23
12275.750 15
12276.276 12
12276.803 20
12277.329 14
12277.856 16
12278.382 9
12278.908 6
12279.435 7
12279.961 10
12280.488 6
12281.014 5
12281.541 7
12282.067 10
12282.594 17
12283.120 8
12283.647 4
12284.173 11
12284.700 14
12285.226 13
12285.753 13
12286.279 8
12286.806 6
12287.332 5
12287.859 7
12288.386 8
12288.912 8
12289.439 4
12289.965 6
12290.492 9
12291.019 1
12291.545 3
12292.072 5
12292.599 4
12293.126 1
12293.652 3
12294.179 7
12294.706 9
12295.233 7
12295.759 9
12296.286 4
12296.813 4
12297.340 7
12297.866 17
12298.393 22
12298.920 8
12299.447 11
12299.974 6
12300.501 5
12301.028 14
12301.554 16
12302.081 8
12302.608 1
12303.135 3
12303.662 16
12304.189 10
12304.716 9
12305.243 8
12305.770 11
12306.297 8
12306.824 6
12307.351 3
12307.878 9
12308.405 4
12308.932 8
12309.459 8
12309.986 3
12310.513 7
12311.040 16
12311.568 13
12312.095 6
12312.622 9
12313.149 8
12313.676 6
12314.203 6
12314.730 13
12315.258 11
12315.785 8
12316.312 10
12316.839 5
12317.366 5
12317.894 5
12318.421 1
12318.948 2
12319.475 2
12320.003 5
12320.530 7
12321.057 4
12321.585 11
12322.112 11
12322.639 7
12323.167 9
12323.694 5
12324.221 5
12324.749 4
12325.276 5
12325.804 4
12326.331 7
12326.859 4
12327.386 4
12327.913 13
12328.441 9
12328.968 6
12329.496 4
12330.023 0
12330.551 3
12331.078 4
12331.606 10
12332.133 15
12332.661 9
12333.189 9
12333.716 5
12334.244 5
12334.771 3
12335.299 6
12335.827 9
12336.354 11
12336.882 6
12337.410 12
12337.937 14
12338.465 7
12338.993 8
12339.520 5
12340.048 2
12340.576 5
12341.104 9
12341.631 11
12342.159 11
12342.687 5
12343.215 10
12343.742 10
12344.270 13
12344.798 7
12345.326 7
12345.854 6
12346.382 15
12346.909 12
12347.437 13
12347.965 9
12348.493 5
12349.021 4
12349.549 14
12350.077 8
12350.605 13
12351.133 11
12351.661 14
12352.189 15
12352.717 14
12353.245 11
12353.773 11
12354.301 5
12354.829 4
12355.357 2
12355.885 4
12356.413 4
12356.941 5
12357.469 7
12357.997 6
12358.525 2
12359.053 4
12359.581 3
12360.110 3
12360.638 2
12361.166 9
12361.694 4
12362.222 2
12362.751 4
12363.279 11
12363.807 8
12364.335 10
12364.863 8
12365.392 5
12365.920 1
12366.448 0
12366.977 2
12367.505 6
12368.033 4
12368.562 9
12369.090 6
12369.618 10
12370.147 8
12370.675 2
12371.203 7
12371.732 10
12372.260 8
12372.789 9
12373.317 4
12373.845 3
12374.374 6
12374.902 9
12375.431 10
12375.959 10
12376.488 8
12377.016 5
12377.545 8
12378.073 4
12378.602 6
12379.130 8
12379.659 4
12380.188 6
12380.716 14
12381.245 9
12381.773 9
12382.302 8
12382.831 7
12383.359 9
12383.888 4
12384.417 4
12384.945 8
12385.474 7
12386.003 14
12386.531 10
12387.060 9
12387.589 12
12388.118 5
12388.646 6
12389.175 6
12389.704 9
12390.233 10
12390.761 10
12391.290 4
12391.819 6
12392.348 8
12392.877 10
12393.406 9
12393.935 12
12394.463 13
12394.992 14
12395.521 17
12396.050 6
12396.579 2
12397.108 3
12397.637 7
12398.166 8
12398.695 6
12399.224 8
12399.753 9
12400.282 8
12400.811 11
12401.340 11
12401.869 22
12402.398 15
12402.927 18
12403.456 16
12403.985 8
12404.514 13
12405.043 5
12405.573 4
12406.102 6
12406.631 9
12407.160 4
12407.689 7
12408.218 14
12408.748 11
12409.277 6
12409.806 6
12410.335 11
12410.864 10
12411.394 7
12411.923 8
12412.452 7
12412.981 10
12413.511 8
12414.040 12
12414.569 9
12415.099 11
12415.628 12
12416.157 7
12416.687 7
12417.216 4
12417.745 11
12418.275 9
12418.804 4
12419.334 9
12419.863 11
12420.392 6
12420.922 3
12421.451 5
12421.981 13
12422.510 9
12423.040 2
12423.569 3
12424.099 15
12424.628 11
12425.158 14
12425.687 13
12426.217 11
12426.747 9
12427.276 3
12427.806 3
12428.335 2
12428.865 4
12429.395 8
12429.924 12
12430.454 13
12430.984 8
12431.513 9
12432.043 7
12432.573 7
12433.102 5
12433.632 8
12434.162 4
12434.692 4
12435.221 6
12435.751 7
12436.281 2
12436.811 7
12437.340 7
12437.870 6
12438.400 5
12438.930 7
12439.460 5
12439.990 5
12440.519 5
12441.049 6
12441.579 6
12442.109 4
12442.639 9
12443.169 10
12443.699 7
12444.229 12
12444.759 7
12445.289 5
12445.819 4
12446.349 5
12446.879 5
12447.409 11
12447.939 12
12448.469 13
12448.999 15
12449.529 16
12450.059 7
12450.589 8
12451.119 1
12451.649 2
12452.179 8
12452.709 10
12453.240 7
12453.770 2
12454.300 5
12454.830 7
12455.360 5
12455.890 6
12456.421 18
12456.951 16
12457.481 15
12458.011 11
12458.542 10
12459.072 3
12459.602 7
12460.132 3
12460.663 1
12461.193 4
12461.723 2
12462.254 4
12462.784 7
12463.314 7
12463.845 8
12464.375 10
12464.905 5
12465.436 2
12465.966 5
12466.497 2
12467.027 2
12467.558 4
12468.088 7
12468.619 4
12469.149 0
12469.679 8
12470.210 6
12470.740 7
12471.271 4
12471.802 3
12472.332 2
12472.863 5
12473.393 4
12473.924 1
12474.454 2
12474.985 5
12475.516 8
12476.046 9
12476.577 10
12477.108 9
12477.638 13
12478.169 6
12478.700 6
12479.230 4
12479.761 2
12480.292 6
12480.822 7
12481.353 6
12481.884 4
12482.415 6
12482.945 10
12483.476 5
12484.007 11
12484.538 13
12485.069 10
12485.599 8
12486.130 4
12486.661 1
12487.192 1
12487.723 5
12488.254 13
12488.785 16
12489.315 9
12489.846 6
12490.377 5
12490.908 6
12491.439 6
12491.970 4
12492.501 8
12493.032 10
12493.563 13
12494.094 18
12494.625 17
12495.156 19
12495.687 17
12496.218 7
12496.749 6
12497.280 3
12497.812 2
12498.343 0
12498.874 3
12499.405 6
12499.936 5
12500.467 8
12500.998 8
12501.529 9
12502.061 4
12502.592 5
12503.123 10
12503.654 7
12504.185 5
12504.717 7
12505.248 5
12505.779 2
12506.310 7
12506.842 5
12507.373 4
12507.904 8
12508.436 6
12508.967 3
12509.498 5
12510.030 5
12510.561 15
12511.092 13
12511.624 11
12512.155 12
12512.687 5
12513.218 9
12513.749 10
12514.281 9
12514.812 12
12515.344 9
12515.875 10
12516.407 3
12516.938 5
12517.470 10
12518.001 7
12518.533 12
12519.064 10
12519.596 5
12520.127 3
12520.659 9
12521.191 5
12521.722 0
12522.254 3
12522.785 9
12523.317 7
12523.849 12
12524.380 10
12524.912 5
12525.444 3
12525.975 3
12526.507 6
12527.039 6
12527.571 8
12528.102 8
12528.634 6
12529.166 6
12529.697 13
12530.229 10
12530.761 7
12531.293 14
12531.825 11
12532.357 10
12532.888 2
12533.420 4
12533.952 12
12534.484 8
12535.016 7
12535.548 6
12536.080 10
12536.611 8
12537.143 2
12537.675 6
12538.207 5
12538.739 1
12539.271 1
12539.803 12
12540.335 7
12540.867 4
12541.399 14
12541.931 17
12542.463 16
12542.995 9
12543.527 5
12544.059 7
12544.592 15
12545.124 14
12545.656 13
12546.188 13
12546.720 11
12547.252 7
12547.784 7
12548.316 3
12548.849 3
12549.381 9
12549.913 9
12550.445 11
12550.977 20
12551.510 16
12552.042 8
12552.574 9
12553.106 13
12553.639 11
12554.171 8
12554.703 9
12555.236 9
12555.768 18
12556.300 15
12556.833 18
12557.365 13
12557.897 19
12558.430 19
12558.962 12
12559.494 18
12560.027 18
12560.559 20
12561.092 14
12561.624 13
12562.157 12
12562.689 16
12563.222 14
12563.754 19
12564.287 12
12564.819 12
12565.352 23
12565.884 23
12566.417 23
12566.949 26
12567.482 25
12568.014 18
12568.547 22
12569.080 27
12569.612 16
12570.145 12
12570.677 34
12571.210 32
12571.743 32
12572.275 32
12572.808 29
12573.341 22
12573.874 13
12574.406 23
12574.939 18
12575.472 16
12576.004 17
12576.537 15
12577.070 18
12577.603 20
12578.136 27
12578.668 17
12579.201 10
12579.734 12
12580.267 14
12580.800 17
12581.333 19
12581.865 13
12582.398 9
12582.931 10
12583.464 8
12583.997 1
12584.530 10
12585.063 6
12585.596 12
12586.129 12
12586.662 12
12587.195 11
12587.728 13
12588.261 7
12588.794 7
12589.327 3
12589.860 6
12590.393 5
12590.926 5
12591.459 7
12591.992 14
12592.525 12
12593.058 7
12593.592 13
12594.125 11
12594.658 12
12595.191 7
12595.724 11
12596.257 10
12596.791 15
12597.324 18
12597.857 9
12598.390 7
12598.923 3
12599.457 5
12599.990 1
12600.523 11
12601.057 5
12601.590 9
12602.123 12
12602.656 11
12603.190 6
12603.723 12
12604.256 6
12604.790 5
12605.323 10
12605.857 6
12606.390 6
12606.923 8
12607.457 13
12607.990 6
12608.524 10
12609.057 7
12609.591 4
12610.124 7
12610.658 6
12611.191 7
12611.725 7
12612.258 4
12612.792 5
12613.325 7
12613.859 7
12614.392 10
12614.926 6
12615.459 5
12615.993 6
12616.527 7
12617.060 9
12617.594 6
12618.128 4
12618.661 9
12619.195 7
12619.729 8
12620.262 4
12620.796 10
12621.330 6
12621.863 3
12622.397 7
12622.931 8
12623.465 11
12623.998 7
12624.532 5
12625.066 5
12625.600 9
12626.134 7
12626.667 8
12627.201 4
12627.735 6
12628.269 7
12628.803 2
12629.337 5
12629.871 4
12630.404 4
12630.938 5
12631.472 9
12632.006 6
12632.540 5
12633.074 7
12633.608 4
12634.142 5
12634.676 6
12635.210 6
12635.744 11
12636.278 7
12636.812 6
12637.346 6
12637.880 3
12638.414 5
12638.948 11
12639.483 9
12640.017 6
12640.551 3
12641.085 3
12641.619 6
12642.153 8
12642.687 12
12643.222 11
12643.756 3
12644.290 3
12644.824 8
12645.358 8
12645.893 9
12646.427 7
12646.961 9
12647.495 13
12648.030 6
12648.564 10
12649.098 9
12649.633 9
12650.167 8
12650.701 4
12651.236 5
12651.770 3
12652.304 2
12652.839 3
12653.373 4
12653.907 3
12654.442 2
12654.976 2
12655.511 4
12656.045 4
12656.580 2
12657.114 8
12657.649 6
12658.183 0
12658.718 1
12659.252 6
12659.787 7
12660.321 5
12660.856 7
12661.390 4
12661.925 0
12662.459 5
12662.994 5
12663.529 5
12664.063 8
12664.598 4
12665.133 3
12665.667 4
12666.202 5
12666.737 11
12667.271 10
12667.806 5
12668.341 10
12668.875 4
12669.410 7
12669.945 19
12670.480 11
12671.014 5
12671.549 5
12672.084 1
12672.619 7
12673.154 6
12673.688 2
12674.223 1
12674.758 5
12675.293 11
12675.828 10
12676.363 8
12676.897 11
12677.432 5
12677.967 6
12678.502 6
12679.037 4
12679.572 2
12680.107 6
12680.642 3
12681.177 7
12681.712 10
12682.247 7
12682.782 7
12683.317 7
12683.852 1
12684.387 2
12684.922 9
12685.457 4
12685.992 5
12686.527 3
12687.063 6
12687.598 6
12688.133 3
12688.668 7
12689.203 5
12689.738 3
12690.273 5
12690.809 6
12691.344 3
12691.879 4
12692.414 2
12692.949 2
12693.485 5
12694.020 7
12694.555 11
12695.090 10
12695.626 11
12696.161 4
12696.696 10
12697.232 5
12697.767 2
12698.302 7
12698.838 10
12699.373 8
12699.908 5
12700.444 3
12700.979 3
12701.515 6
12702.050 1
12702.585 8
12703.121 7
12703.656 9
12704.192 9
12704.727 10
12705.263 9
12705.798 4
12706.334 3
12706.869 5
12707.405 6
12707.940 7
12708.476 13
12709.012 17
12709.547 18
12710.083 12
12710.618 4
12711.154 5
12711.690 8
12712.225 5
12712.761 7
12713.296 15
12713.832 11
12714.368 8
12714.904 4
12715.439 4
12715.975 4
12716.511 7
12717.046 17
12717.582 13
12718.118 13
12718.654 12
12719.189 13
12719.725 7
12720.261 12
12720.797 9
12721.333 15
12721.869 19
12722.404 12
12722.940 11
12723.476 13
12724.012 13
12724.548 8
12725.084 9
12725.620 3
12726.156 6
12726.692 7
12727.228 3
12727.764 5
12728.299 6
12728.835 4
12729.371 4
12729.907 10
12730.444 6
12730.980 4
12731.516 9
12732.052 11
12732.588 8
12733.124 10
12733.660 7
12734.196 5
12734.732 6
12735.268 11
12735.804 14
12736.340 16
12736.877 7
12737.413 6
12737.949 5
12738.485 12
12739.021 10
12739.558 8
12740.094 7
12740.630 12
12741.166 9
12741.703 13
12742.239 11
12742.775 12
12743.311 7
12743.848 11
12744.384 12
12744.920 8
12745.457 5
12745.993 3
12746.529 9
12747.066 5
12747.602 8
12748.139 8
12748.675 8
12749.211 8
12749.748 7
12750.284 7
12750.821 10
12751.357 8
12751.894 6
12752.430 5
12752.967 9
12753.503 10
12754.040 13
12754.576 12
12755.113 8
12755.649 10
12756.186 10
12756.722 7
12757.259 13
12757.796 8
12758.332 7
12758.869 5
12759.405 3
12759.942 6
12760.479 5
12761.015 15
12761.552 8
12762.089 7
12762.625 10
12763.162 5
12763.699 4
12764.236 6
12764.772 7
12765.309 7
12765.846 7
12766.383 9
12766.919 17
12767.456 13
12767.993 11
12768.530 6
12769.067 7
12769.604 8
12770.140 4
12770.677 6
12771.214 20
12771.751 14
12772.288 7
12772.825 12
12773.362 5
12773.899 2
12774.436 10
12774.973 9
12775.510 11
12776.047 9
12776.584 12
12777.121 4
12777.658 4
12778.195 2
12778.732 8
12779.269 8
12779.806 4
12780.343 5
12780.880 5
12781.417 8
12781.954 11
12782.491 11
12783.028 6
12783.566 10
12784.103 8
12784.640 9
12785.177 3
12785.714 2
12786.251 4
12786.789 5
12787.326 6
12787.863 5
12788.400 7
12788.938 4
12789.475 3
12790.012 2
12790.549 13
12791.087 11
12791.624 6
12792.161 8
12792.699 9
12793.236 7
12793.773 9
12794.311 6
12794.848 3
12795.385 7
12795.923 9
12796.460 7
12796.998 5
12797.535 9
12798.073 6
12798.610 3
12799.148 5
12799.685 4
12800.222 1
12800.760 8
12801.297 11
12801.835 10
12802.373 6
12802.910 6
12803.448 8
12803.985 11
12804.523 7
12805.060 4
12805.598 7
12806.136 7
12806.673 4
12807.211 6
12807.749 14
12808.286 6
12808.824 11
12809.362 10
12809.899 4
12810.437 6
12810.975 7
12811.512 6
12812.050 6
12812.588 9
12813.126 9
12813.663 4
12814.201 14
12814.739 19
12815.277 9
12815.815 4
12816.352 9
12816.890 9
12817.428 6
12817.966 5
12818.504 9
12819.042 9
12819.580 11
12820.118 6
12820.656 7
12821.193 12
12821.731 15
12822.269 22
12822.807 25
12823.345 14
12823.883 13
12824.421 15
12824.959 18
12825.497 14
12826.035 7
12826.573 11
12827.111 4
12827.650 4
12828.188 4
12828.726 11
12829.264 15
12829.802 9
12830.340 7
12830.878 9
12831.416 7
12831.954 14
12832.493 12
12833.031 6
12833.569 11
12834.107 13
12834.645 11
12835.184 12
12835.722 15
12836.260 15
12836.798 11
12837.337 11
12837.875 9
12838.413 13
12838.952 8
12839.490 11
12840.028 20
12840.567 17
12841.105 21
12841.643 22
12842.182 17
12842.720 20
12843.258 18
12843.797 10
12844.335 9
12844.874 12
12845.412 15
12845.951 16
12846.489 14
12847.028 18
12847.566 25
12848.104 23
12848.643 34
12849.182 35
12849.720 28
12850.259 16
12850.797 10
12851.336 16
12851.874 16
12852.413 16
12852.951 14
12853.490 9
12854.029 9
12854.567 12
12855.106 24
12855.645 23
12856.183 20
12856.722 28
12857.261 27
12857.799 13
12858.338 18
12858.877 27
12859.416 36
12859.954 45
12860.493 53
12861.032 45
12861.571 59
12862.109 53
12862.648 43
12863.187 41
12863.726 40
12864.265 67
12864.804 54
12865.342 44
12865.881 44
12866.420 49
12866.959 42
12867.498 43
12868.037 41
12868.576 31
12869.115 26
12869.654 34
12870.193 32
12870.732 36
12871.271 35
12871.810 32
12872.349 27
12872.888 23
12873.427 33
12873.966 27
12874.505 20
12875.044 22
12875.583 26
12876.122 28
12876.661 24
12877.200 23
12877.739 14
12878.278 14
12878.818 11
12879.357 19
12879.896 14
12880.435 13
12880.974 11
12881.513 17
12882.053 16
12882.592 9
12883.131 18
12883.670 9
12884.210 11
12884.749 6
12885.288 10
12885.827 12
12886.367 6
12886.906 8
12887.445 10
12887.985 11
12888.524 15
12889.063 12
12889.603 8
12890.142 8
12890.682 12
12891.221 9
12891.760 13
12892.300 10
12892.839 12
12893.379 18
12893.918 26
12894.458 12
12894.997 12
12895.537 9
12896.076 5
12896.616 6
12897.155 9
12897.695 4
12898.234 4
12898.774 7
12899.313 10
12899.853 10
12900.393 5
12900.932 2
12901.472 7
12902.011 7
12902.551 15
12903.091 9
12903.630 6
12904.170 4
12904.710 8
12905.249 3
12905.789 5
12906.329 10
12906.869 12
12907.408 11
12907.948 7
12908.488 9
12909.028 12
12909.567 15
12910.107 10
12910.647 5
12911.187 11
12911.727 7
12912.267 9
12912.806 4
12913.346 2
12913.886 8
12914.426 7
12914.966 6
12915.506 8
12916.046 2
12916.586 3
12917.126 9
12917.666 9
12918.206 9
12918.746 3
12919.286 6
12919.826 9
12920.366 9
12920.906 10
12921.446 6
12921.986 1
12922.526 8
12923.066 4
12923.606 5
12924.146 1
12924.686 13
12925.226 5
12925.766 1
12926.306 2
12926.847 3
12927.387 3
12927.927 4
12928.467 2
12929.007 14
12929.548 14
12930.088 11
12930.628 7
12931.168 4
12931.708 5
12932.249 8
12932.789 8
12933.329 6
12933.870 6
12934.410 10
12934.950 6
12935.491 5
12936.031 12
12936.571 10
12937.112 17
12937.652 11
12938.192 8
12938.733 12
12939.273 6
12939.814 4
12940.354 3
12940.894 4
12941.435 5
12941.975 8
12942.516 13
12943.056 2
12943.597 4
12944.137 1
12944.678 11
12945.218 16
12945.759 14
12946.300 12
12946.840 10
12947.381 7
12947.921 9
12948.462 6
12949.002 4
12949.543 4
12950.084 7
12950.624 10
12951.165 12
12951.706 9
12952.246 6
12952.787 3
12953.328 8
12953.869 10
12954.409 6
12954.950 4
12955.491 6
12956.031 10
12956.572 6
12957.113 13
12957.654 14
12958.195 10
12958.735 4
12959.276 6
12959.817 4
12960.358 6
12960.899 9
12961.440 8
12961.981 3
12962.522 5
12963.062 5
12963.603 9
12964.144 8
12964.685 5
12965.226 9
12965.767 10
12966.308 10
12966.849 2
12967.390 4
12967.931 4
12968.472 2
12969.013 10
12969.554 12
12970.095 9
12970.636 6
12971.177 3
12971.718 6
12972.260 11
12972.801 6
12973.342 7
12973.883 15
12974.424 17
12974.965 12
12975.506 12
12976.048 10
12976.589 13
12977.130 11
12977.671 17
12978.212 19
12978.754 12
12979.295 7
12979.836 8
12980.377 8
12980.919 4
12981.460 6
12982.001 4
12982.543 11
12983.084 7
12983.625 5
12984.167 11
12984.708 10
12985.249 3
12985.791 11
12986.332 12
12986.874 9
12987.415 9
12987.956 14
12988.498 8
12989.039 7
12989.581 3
12990.122 6
12990.664 7
12991.205 8
12991.747 14
12992.288 11
12992.830 12
12993.371 8
12993.913 5
12994.454 6
12994.996 9
12995.538 6
12996.079 8
12996.621 5
12997.162 2
12997.704 9
12998.246 7
12998.787 9
12999.329 11
12999.871 9
13000.412 2
13000.954 2
13001.496 2
13002.038 7
13002.579 7
13003.121 5
13003.663 6
13004.205 11
13004.746 9
13005.288 2
13005.830 3
13006.372 1
13006.914 4
13007.455 5
13007.997 5
13008.539 7
13009.081 3
13009.623 4
13010.165 5
13010.707 5
13011.249 4
13011.790 5
13012.332 8
13012.874 6
13013.416 8
13013.958 9
13014.500 4
13015.042 2
13015.584 7
13016.126 4
13016.668 3
13017.210 9
13017.752 7
13018.294 6
13018.837 5
13019.379 7
13019.921 7
13020.463 8
13021.005 4
13021.547 2
13022.089 3
13022.631 2
13023.174 6
13023.716 9
13024.258 7
13024.800 8
13025.342 7
13025.885 5
13026.427 10
13026.969 7
13027.511 7
13028.053 10
13028.596 12
13029.138 4
13029.680 3
13030.223 7
13030.765 5
13031.307 6
13031.850 8
13032.392 10
13032.934 5
13033.477 10
13034.019 5
13034.562 6
13035.104 7
13035.646 4
13036.189 9
13036.731 4
13037.274 1
13037.816 4
13038.359 9
13038.901 11
13039.444 7
13039.986 11
13040.529 6
13041.071 3
13041.614 12
13042.156 9
13042.699 11
13043.242 6
13043.784 6
13044.327 19
13044.869 20
13045.412 13
13045.955 14
13046.497 9
13047.040 11
13047.583 4
13048.125 4
13048.668 4
13049.211 7
13049.753 13
13050.296 10
13050.839 6
13051.382 5
13051.924 14
13052.467 21
13053.010 9
13053.553 7
13054.096 3
13054.638 5
13055.181 11
13055.724 19
13056.267 21
13056.810 16
13057.353 14
13057.896 11
13058.438 7
13058.981 2
13059.524 5
13060.067 4
13060.610 3
13061.153 5
13061.696 5
13062.239 11
13062.782 15
13063.325 10
13063.868 4
13064.411 8
13064.954 8
13065.497 11
13066.040 10
13066.583 14
13067.126 11
13067.669 13
13068.213 8
13068.756 4
13069.299 8
13069.842 9
13070.385 7
13070.928 8
13071.471 6
13072.015 19
13072.558 15
13073.101 18
13073.644 11
13074.187 2
13074.731 5
13075.274 4
13075.817 2
13076.360 5
13076.904 11
13077.447 8
13077.990 5
13078.534 4
13079.077 5
13079.620 4
13080.164 6
13080.707 2
13081.250 2
13081.794 6
13082.337 8
13082.881 12
13083.424 16
13083.967 10
13084.511 5
13085.054 8
13085.598 12
13086.141 5
13086.685 9
13087.228 7
13087.772 6
13088.315 11
13088.859 15
13089.402 10
13089.946 6
13090.490 5
13091.033 4
13091.577 3
13092.120 4
13092.664 4
13093.208 2
13093.751 4
13094.295 4
13094.838 4
13095.382 4
13095.926 4
13096.469 4
13097.013 3
13097.557 5
13098.101 5
13098.644 4
13099.188 4
13099.732 10
13100.276 7
13100.819 6
13101.363 6
13101.907 5
13102.451 5
13102.995 6
13103.539 9
13104.082 10
13104.626 7
13105.170 5
13105.714 4
13106.258 7
13106.802 8
13107.346 4
13107.890 6
13108.434 5
13108.978 4
13109.521 2
13110.065 5
13110.609 8
13111.153 11
13111.697 10
13112.241 8
13112.785 24
13113.330 9
13113.874 5
13114.418 3
13114.962 2
13115.506 2
13116.050 6
13116.594 3
13117.138 4
13117.682 10
13118.226 8
13118.771 8
13119.315 7
13119.859 5
13120.403 3
13120.947 5
13121.492 3
13122.036 7
13122.580 6
13123.124 8
13123.668 2
13124.213 3
13124.757 6
13125.301 2
13125.846 1
13126.390 1
13126.934 5
13127.479 3
13128.023 1
13128.567 3
13129.112 5
13129.656 2
13130.200 7
13130.745 8
13131.289 8
13131.834 3
13132.378 1
13132.923 3
13133.467 3
13134.012 6
13134.556 10
13135.100 9
13135.645 12
13136.190 6
13136.734 7
13137.279 10
13137.823 20
13138.368 14
13138.912 8
13139.457 3
13140.001 5
13140.546 3
13141.091 3
13141.635 9
13142.180 9
13142.725 7
13143.269 8
13143.814 4
13144.359 4
13144.903 6
13145.448 5
13145.993 2
13146.537 7
13147.082 3
13147.627 8
13148.172 2
13148.717 5
13149.261 4
13149.806 0
13150.351 3
13150.896 8
13151.441 4
13151.985 1
13152.530 1
13153.075 0
13153.620 2
13154.165 2
13154.710 0
13155.255 6
13155.800 4
13156.345 1
13156.890 2
13157.435 2
13157.979 5
13158.524 7
13159.069 7
13159.614 4
13160.159 1
13160.705 5
13161.250 2
13161.795 3
13162.340 2
13162.885 6
13163.430 10
13163.975 7
13164.520 5
13165.065 0
13165.610 2
13166.155 6
13166.701 8
13167.246 5
13167.791 4
13168.336 4
13168.881 0
13169.426 4
13169.972 8
13170.517 4
13171.062 5
13171.607 4
13172.153 7
13172.698 5
13173.243 3
13173.789 8
13174.334 6
13174.879 1
13175.424 2
13175.970 0
13176.515 1
13177.061 5
13177.606 9
13178.151 9
13178.697 8
13179.242 5
13179.788 3
13180.333 5
13180.878 7
13181.424 10
13181.969 7
13182.515 5
13183.060 9
13183.606 2
13184.151 3
13184.697 5
13185.242 5
13185.788 6
13186.334 9
13186.879 3
13187.425 1
13187.970 6
13188.516 4
13189.061 8
13189.607 13
13190.153 14
13190.698 15
13191.244 8
13191.790 8
13192.335 5
13192.881 7
13193.427 7
13193.973 5
13194.518 6
13195.064 2
13195.610 6
13196.155 2
13196.701 5
13197.247 7
13197.793 4
13198.339 2
13198.884 1
13199.430 11
13199.976 11
13200.522 8
13201.068 5
13201.614 2
13202.160 5
13202.706 7
13203.251 4
13203.797 9
13204.343 7
13204.889 2
13205.435 4
13205.981 10
13206.527 12
13207.073 15
13207.619 11
13208.165 10
13208.711 10
13209.257 5
13209.803 10
13210.349 4
13210.895 13
13211.441 12
13211.988 10
13212.534 7
13213.080 1
13213.626 4
13214.172 6
13214.718 2
13215.264 2
13215.810 1
13216.357 3
13216.903 11
13217.449 6
13217.995 7
13218.541 7
13219.088 6
13219.634 1
13220.180 6
13220.726 8
13221.273 11
13221.819 6
13222.365 5
13222.912 4
13223.458 1
13224.004 5
13224.551 2
13225.097 7
13225.643 4
13226.190 6
13226.736 9
13227.283 15
13227.829 4
13228.375 4
13228.922 1
13229.468 3
13230.015 2
13230.561 3
13231.108 3
13231.654 2
13232.201 3
13232.747 2
13233.294 1
13233.840 4
13234.387 2
13234.934 2
13235.480 1
13236.027 3
13236.573 2
13237.120 7
13237.667 2
13238.213 6
13238.760 6
13239.306 6
13239.853 5
13240.400 4
13240.946 5
13241.493 1
13242.040 5
13242.587 6
13243.133 2
13243.680 0
13244.227 6
13244.774 7
13245.320 9
13245.867 4
13246.414 8
13246.961 7
13247.508 6
13248.054 3
13248.601 2
13249.148 5
13249.695 2
13250.242 1
13250.789 2
13251.336 3
13251.883 4
13252.430 5
13252.977 10
13253.523 9
13254.070 6
13254.617 5
13255.164 6
13255.711 6
13256.258 2
13256.805 4
13257.352 3
13257.899 4
13258.447 2
13258.994 11
13259.541 6
13260.088 2
13260.635 4
13261.182 3
13261.729 7
13262.276 6
13262.823 3
13263.371 4
13263.918 4
13264.465 11
13265.012 8
13265.559 9
13266.106 7
13266.654 7
13267.201 5
13267.748 8
13268.295 3
13268.843 4
13269.390 4
13269.937 8
13270.485 5
13271.032 5
13271.579 11
13272.127 14
13272.674 6
13273.221 10
13273.769 7
13274.316 6
13274.863 5
13275.411 6
13275.958 8
13276.506 4
13277.053 8
13277.600 8
13278.148 5
13278.695 8
13279.243 6
13279.790 9
13280.338 6
13280.885 3
13281.433 3
13281.980 4
13282.528 8
13283.076 6
13283.623 10
13284.171 10
13284.718 10
13285.266 5
13285.814 8
13286.361 5
13286.909 8
13287.456 5
13288.004 1
13288.552 7
13289.099 7
13289.647 8
13290.195 4
13290.743 1
13291.290 12
13291.838 7
13292.386 8
13292.934 6
13293.481 4
13294.029 9
13294.577 10
13295.125 3
13295.673 1
13296.220 9
13296.768 6
13297.316 4
13297.864 10
13298.412 4
13298.960 3
13299.508 2
13300.056 5
13300.604 10
13301.151 7
13301.699 6
13302.247 9
13302.795 8
13303.343 5
13303.891 1
13304.439 3
13304.987 8
13305.535 8
13306.083 6
13306.631 8
13307.179 6
13307.728 9
13308.276 9
13308.824 9
13309.372 6
13309.920 7
13310.468 1
13311.016 2
13311.564 2
13312.113 3
13312.661 7
13313.209 13
13313.757 8
13314.305 5
13314.853 3
13315.402 3
13315.950 5
13316.498 3
13317.046 4
13317.595 3
13318.143 1
13318.691 5
13319.240 2
13319.788 5
13320.336 6
13320.885 7
13321.433 3
13321.981 2
13322.530 3
13323.078 3
13323.626 8
13324.175 8
13324.723 7
13325.272 3
13325.820 5
13326.369 5
13326.917 1
13327.466 5
13328.014 11
13328.563 5
13329.111 1
13329.660 2
13330.208 4
13330.757 10
13331.305 4
13331.854 6
13332.402 5
13332.951 5
13333.500 6
13334.048 7
13334.597 3
13335.145 4
13335.694 1
13336.243 4
13336.791 3
13337.340 6
13337.889 3
13338.438 2
13338.986 1
13339.535 7
13340.084 7
13340.632 7
13341.181 6
13341.730 8
13342.279 6
13342.828 9
13343.376 7
13343.925 7
13344.474 10
13345.023 7
13345.572 2
13346.121 5
13346.669 9
13347.218 6
13347.767 2
13348.316 1
13348.865 6
13349.414 4
13349.963 2
13350.512 3
13351.061 9
13351.610 12
13352.159 0
13352.708 5
13353.257 10
13353.806 9
13354.355 6
13354.904 4
13355.453 5
13356.002 5
13356.551 3
13357.100 4
13357.649 3
13358.198 2
13358.748 3
13359.297 1
13359.846 7
13360.395 6
13360.944 2
13361.493 1
13362.043 1
13362.592 5
13363.141 3
13363.690 3
13364.239 7
13364.789 11
13365.338 7
13365.887 3
13366.436 4
13366.986 4
13367.535 3
13368.084 2
13368.634 4
13369.183 1
13369.732 0
13370.282 2
13370.831 2
13371.380 3
13371.930 2
13372.479 1
13373.029 2
13373.578 3
13374.128 6
13374.677 3
13375.226 3
13375.776 3
13376.325 7
13376.875 8
13377.424 8
13377.974 8
13378.523 9
13379.073 5
13379.623 5
13380.172 3
13380.722 3
13381.271 5
13381.821 7
13382.371 6
13382.920 8
13383.470 2
13384.019 1
13384.569 0
13385.119 4
13385.668 7
13386.218 5
13386.768 2
13387.317 3
13387.867 6
13388.417 8
13388.967 8
13389.516 5
13390.066 8
13390.616 10
13391.166 8
13391.716 7
13392.265 10
13392.815 6
13393.365 6
13393.915 2
13394.465 1
13395.015 3
13395.565 6
13396.114 8
13396.664 7
13397.214 6
13397.764 6
13398.314 5
13398.864 3
13399.414 2
13399.964 5
13400.514 3
13401.064 3
13401.614 3
13402.164 2
13402.714 1
13403.264 3
13403.814 5
13404.364 6
13404.914 7
13405.464 5
13406.014 8
13406.565 6
13407.115 3
13407.665 4
13408.215 4
13408.765 6
13409.315 6
13409.865 7
13410.416 5
13410.966 11
13411.516 4
13412.066 0
13412.616 2
13413.167 5
13413.717 4
13414.267 6
13414.817 4
13415.368 8
13415.918 12
13416.468 8
13417.019 6
13417.569 4
13418.119 5
13418.670 2
13419.220 5
13419.770 10
13420.321 11
13420.871 7
13421.422 8
13421.972 3
13422.523 6
13423.073 5
13423.623 2
13424.174 5
13424.724 4
13425.275 2
13425.825 5
13426.376 3
13426.926 5
13427.477 10
13428.028 8
13428.578 5
13429.129 3
13429.679 2
13430.230 6
13430.780 5
13431.331 6
13431.882 5
13432.432 4
13432.983 9
13433.534 5
13434.084 5
13434.635 9
13435.186 6
13435.736 9
13436.287 7
13436.838 4
13437.389 7
13437.939 11
13438.490 4
13439.041 4
13439.592 4
13440.142 5
13440.693 11
13441.244 14
13441.795 6
13442.346 1
13442.897 8
13443.447 9
13443.998 11
13444.549 6
13445.100 2
13445.651 2
13446.202 2
13446.753 5
13447.304 0
13447.855 12
13448.406 11
13448.957 13
13449.508 10
13450.059 7
13450.610 8
13451.161 7
13451.712 6
13452.263 4
13452.814 2
13453.365 6
13453.916 8
13454.467 3
13455.018 3
13455.569 6
13456.120 10
13456.672 6
13457.223 8
13457.774 6
13458.325 3
13458.876 1
13459.427 7
13459.979 4
13460.530 3
13461.081 9
13461.632 5
13462.184 3
13462.735 4
13463.286 8
13463.837 10
13464.389 3
13464.940 4
13465.491 6
13466.043 5
13466.594 3
13467.145 4
13467.697 4
13468.248 8
13468.799 5
13469.351 4
13469.902 2
13470.454 3
13471.005 2
13471.557 2
13472.108 8
13472.660 5
13473.211 4
13473.762 12
13474.314 8
13474.865 6
13475.417 5
13475.969 5
13476.520 8
13477.072 6
13477.623 3
13478.175 2
13478.726 4
13479.278 6
13479.830 6
13480.381 1
13480.933 5
13481.484 1
13482.036 3
13482.588 3
13483.140 7
13483.691 2
13484.243 7
13484.795 2
13485.346 4
13485.898 6
13486.450 1
13487.002 5
13487.553 5
13488.105 3
13488.657 5
13489.209 8
13489.761 6
13490.312 1
13490.864 3
13491.416 4
13491.968 5
13492.520 6
13493.072 4
13493.624 9
13494.175 4
13494.727 4
13495.279 2
13495.831 6
13496.383 6
13496.935 6
13497.487 4
13498.039 8
13498.591 6
13499.143 10
13499.695 2
13500.247 4
13500.799 4
13501.351 2
13501.903 4
13502.455 7
13503.008 3
13503.560 4
13504.112 6
13504.664 3
13505.216 3
13505.768 3
13506.320 8
13506.872 3
13507.425 2
13507.977 2
13508.529 2
13509.081 2
13509.633 6
13510.186 7
13510.738 4
13511.290 1
13511.842 3
13512.395 9
13512.947 3
13513.499 2
13514.052 5
13514.604 3
13515.156 4
13515.709 7
13516.261 10
13516.813 8
13517.366 1
13517.918 2
13518.471 1
13519.023 10
13519.575 4
13520.128 2
13520.680 4
13521.233 8
13521.785 5
13522.338 5
13522.890 5
13523.443 7
13523.995 3
13524.548 5
13525.100 5
13525.653 8
13526.205 15
13526.758 6
13527.311 3
13527.863 9
13528.416 5
13528.968 5
13529.521 3
13530.074 2
13530.626 3
13531.179 2
13531.732 2
13532.284 4
13532.837 5
13533.390 2
13533.942 1
13534.495 2
13535.048 6
13535.601 4
13536.153 8
13536.706 5
13537.259 2
13537.812 3
13538.365 2
13538.917 2
13539.470 0
13540.023 2
13540.576 3
13541.129 2
13541.682 2
13542.235 4
13542.788 9
13543.340 4
13543.893 5
13544.446 4
13544.999 6
13545.552 4
13546.105 1
13546.658 4
13547.211 4
13547.764 3
13548.317 2
13548.870 5
13549.423 5
13549.976 9
13550.529 6
13551.082 6
13551.636 5
13552.189 2
13552.742 4
13553.295 1
13553.848 9
13554.401 12
13554.954 8
13555.507 7
13556.061 5
13556.614 3
13557.167 4
13557.720 3
13558.273 9
13558.827 5
13559.380 8
13559.933 13
13560.486 6
13561.040 4
13561.593 5
13562.146 0
13562.700 8
13563.253 10
13563.806 9
13564.360 4
13564.913 7
13565.466 2
13566.020 6
13566.573 17
13567.126 14
13567.680 10
13568.233 1
13568.787 1
13569.340 9
13569.894 16
13570.447 11
13571.001 11
13571.554 5
13572.108 4
13572.661 3
13573.215 6
13573.768 5
13574.322 8
13574.875 6
13575.429 7
13575.982 10
13576.536 6
13577.090 5
13577.643 3
13578.197 4
13578.750 3
13579.304 3
13579.858 1
13580.411 4
13580.965 7
13581.519 3
13582.073 3
13582.626 10
13583.180 10
13583.734 11
13584.287 9
13584.841 8
13585.395 11
13585.949 5
13586.503 4
13587.056 5
13587.610 5
13588.164 6
13588.718 6
13589.272 2
13589.826 9
13590.379 4
13590.933 5
13591.487 7
13592.041 6
13592.595 3
13593.149 4
13593.703 10
13594.257 4
13594.811 3
13595.365 5
13595.919 7
13596.473 7
13597.027 12
13597.581 4
13598.135 8
13598.689 11
13599.243 9
13599.797 8
13600.351 14
13600.905 6
13601.459 5
13602.013 3
13602.568 5
13603.122 6
13603.676 5
13604.230 4
13604.784 3
13605.338 8
13605.893 8
13606.447 5
13607.001 11
13607.555 6
13608.109 8
13608.664 6
13609.218 6
13609.772 5
13610.327 8
13610.881 6
13611.435 7
13611.989 7
13612.544 8
13613.098 8
13613.652 15
13614.207 13
13614.761 6
13615.316 4
13615.870 5
13616.424 9
13616.979 7
13617.533 2
13618.088 10
13618.642 3
13619.197 5
13619.751 9
13620.306 4
13620.860 8
13621.415 8
13621.969 11
13622.524 4
13623.078 9
13623.633 8
13624.187 3
13624.742 4
13625.296 5
13625.851 4
13626.406 2
13626.960 6
13627.515 7
13628.070 4
13628.624 4
13629.179 6
13629.734 5
13630.288 2
13630.843 9
13631.398 14
13631.952 8
13632.507 3
13633.062 5
13633.617 9
13634.171 6
13634.726 2
13635.281 7
13635.836 7
13636.391 10
13636.945 6
13637.500 9
13638.055 6
13638.610 5
13639.165 13
13639.720 9
13640.275 6
13640.830 10
13641.384 2
13641.939 11
13642.494 3
13643.049 3
13643.604 5
13644.159 8
13644.714 6
13645.269 12
13645.824 9
13646.379 9
13646.934 8
13647.489 7
13648.044 4
13648.599 2
13649.154 2
13649.710 5
13650.265 4
13650.820 8
13651.375 9
13651.930 12
13652.485 11
13653.040 12
13653.595 10
13654.151 10
13654.706 5
13655.261 1
13655.816 0
13656.371 10
13656.927 7
13657.482 11
13658.037 7
13658.592 12
13659.148 13
13659.703 7
13660.258 3
13660.814 4
13661.369 9
13661.924 10
13662.480 6
13663.035 7
13663.590 6
13664.146 5
13664.701 9
13665.257 4
13665.812 6
13666.367 6
13666.923 3
13667.478 5
13668.034 3
13668.589 4
13669.145 2
13669.700 2
13670.256 3
13670.811 8
13671.367 7
13671.922 7
13672.478 6
13673.033 6
13673.589 7
13674.145 8
13674.700 13
13675.256 12
13675.811 16
13676.367 11
13676.923 16
13677.478 13
13678.034 13
13678.590 4
13679.145 4
13679.701 2
13680.257 10
13680.812 19
13681.368 17
13681.924 16
13682.480 11
13683.035 13
13683.591 11
13684.147 10
13684.703 8
13685.259 7
13685.814 10
13686.370 5
13686.926 1
13687.482 3
13688.038 6
13688.594 5
13689.150 4
13689.705 8
13690.261 9
13690.817 8
13691.373 1
13691.929 5
13692.485 11
13693.041 13
13693.597 7
13694.153 4
13694.709 4
13695.265 3
13695.821 11
13696.377 5
13696.933 5
13697.489 7
13698.045 4
13698.601 6
13699.158 3
13699.714 16
13700.270 13
13700.826 7
13701.382 6
13701.938 5
13702.494 5
13703.050 7
13703.607 2
13704.163 5
13704.719 4
13705.275 8
13705.832 12
13706.388 12
13706.944 9
13707.500 11
13708.057 10
13708.613 17
13709.169 16
13709.725 10
13710.282 20
13710.838 23
13711.394 21
13711.951 13
13712.507 20
13713.064 19
13713.620 13
13714.176 9
13714.733 8
13715.289 12
13715.846 17
13716.402 19
13716.958 14
13717.515 14
13718.071 13
13718.628 11
13719.184 15
13719.741 20
13720.297 25
13720.854 17
13721.411 13
13721.967 15
13722.524 11
13723.080 6
13723.637 9
13724.193 13
13724.750 15
13725.307 14
13725.863 11
13726.420 7
13726.977 9
13727.533 19
13728.090 11
13728.647 9
13729.203 10
13729.760 10
13730.317 14
13730.874 11
13731.430 11
13731.987 16
13732.544 13
13733.101 8
13733.657 7
13734.214 9
13734.771 14
13735.328 12
13735.885 15
13736.442 18
13736.998 20
13737.555 14
13738.112 12
13738.669 19
13739.226 28
13739.783 20
13740.340 24
13740.897 25
13741.454 15
13742.011 18
13742.568 16
13743.125 18
13743.682 24
13744.239 34
13744.796 30
13745.353 22
13745.910 34
13746.467 28
13747.024 24
13747.581 17
13748.138 19
13748.695 25
13749.252 30
13749.809 23
13750.367 31
13750.924 45
13751.481 36
13752.038 43
13752.595 41
13753.152 34
13753.710 28
13754.267 33
13754.824 40
13755.381 41
13755.939 38
13756.496 44
13757.053 46
13757.610 68
13758.168 58
13758.725 58
13759.282 63
13759.840 72
13760.397 70
13760.954 61
13761.512 75
13762.069 75
13762.626 58
13763.184 66
13763.741 63
13764.299 64
13764.856 63
13765.413 56
13765.971 60
13766.528 48
13767.086 44
13767.643 39
13768.201 22
13768.758 20
13769.316 19
13769.873 26
13770.431 29
13770.988 50
13771.546 42
13772.104 35
13772.661 36
13773.219 29
13773.776 22
13774.334 19
13774.892 19
13775.449 18
13776.007 12
13776.565 10
13777.122 14
13777.680 10
13778.238 8
13778.795 14
13779.353 14
13779.911 11
13780.469 27
13781.026 22
13781.584 20
13782.142 22
13782.700 18
13783.258 21
13783.815 13
13784.373 16
13784.931 12
13785.489 13
13786.047 5
13786.605 10
13787.162 12
13787.720 10
13788.278 15
13788.836 22
13789.394 12
13789.952 16
13790.510 12
13791.068 8
13791.626 6
13792.184 8
13792.742 14
13793.300 11
13793.858 8
13794.416 15
13794.974 9
13795.532 6
13796.090 15
13796.648 16
13797.206 12
13797.764 19
13798.322 11
13798.881 3
13799.439 7
13799.997 14
13800.555 9
13801.113 10
13801.671 16
13802.230 9
13802.788 8
13803.346 8
13803.904 5
13804.462 8
13805.021 10
13805.579 11
13806.137 13
13806.695 9
13807.254 4
13807.812 7
13808.370 12
13808.929 16
13809.487 24
13810.045 14
13810.604 10
13811.162 10
13811.720 8
13812.279 5
13812.837 11
13813.396 7
13813.954 10
13814.512 7
13815.071 7
13815.629 18
13816.188 12
13816.746 10
13817.305 11
13817.863 14
13818.422 10
13818.980 16
13819.539 12
13820.097 7
13820.656 10
13821.215 14
13821.773 8
13822.332 6
13822.890 9
13823.449 5
13824.008 10
13824.566 6
13825.125 4
13825.684 4
13826.242 3
13826.801 6
13827.360 12
13827.918 7
13828.477 7
13829.036 9
13829.595 13
13830.153 8
13830.712 4
13831.271 8
13831.830 11
13832.388 20
13832.947 21
13833.506 27
13834.065 25
13834.624 21
13835.183 26
13835.741 25
13836.300 20
13836.859 26
13837.418 23
13837.977 18
13838.536 13
13839.095 12
13839.654 11
13840.213 19
13840.772 16
13841.331 21
13841.890 26
13842.449 24
13843.008 17
13843.567 19
13844.126 27
13844.685 23
13845.244 18
13845.803 13
13846.362 16
13846.921 17
13847.480 22
13848.039 14
13848.598 13
13849.158 19
13849.717 17
13850.276 22
13850.835 24
13851.394 20
13851.953 15
13852.513 14
13853.072 13
13853.631 14
13854.190 14
13854.750 9
13855.309 13
13855.868 15
13856.427 14
13856.987 10
13857.546 9
13858.105 11
13858.665 15
13859.224 20
13859.783 16
13860.343 11
13860.902 11
13861.462 15
13862.021 9
13862.580 7
13863.140 11
13863.699 8
13864.259 7
13864.818 17
13865.378 14
13865.937 21
13866.497 11
13867.056 9
13867.616 7
13868.175 11
13868.735 23
13869.294 23
13869.854 17
13870.413 17
13870.973 13
13871.532 17
13872.092 17
13872.652 18
13873.211 18
13873.771 24
13874.331 19
13874.890 16
13875.450 28
13876.010 24
13876.569 24
13877.129 31
13877.689 18
13878.248 12
13878.808 27
13879.368 25
13879.928 27
13880.487 24
13881.047 17
13881.607 30
13882.167 23
13882.727 25
13883.286 26
13883.846 20
13884.406 23
13884.966 18
13885.526 21
13886.086 22
13886.646 23
13887.206 24
13887.765 15
13888.325 16
13888.885 14
13889.445 16
13890.005 17
13890.565 16
13891.125 16
13891.685 12
13892.245 13
13892.805 11
13893.365 7
13893.925 14
13894.485 22
13895.045 13
13895.606 16
13896.166 19
13896.726 18
13897.286 8
13897.846 14
13898.406 21
13898.966 16
13899.526 17
13900.087 12
13900.647 13
13901.207 17
13901.767 6
13902.327 9
13902.888 4
13903.448 7
13904.008 5
13904.568 8
13905.129 7
13905.689 8
13906.249 7
13906.809 5
13907.370 13
13907.930 13
13908.490 9
13909.051 6
13909.611 6
13910.171 4
13910.732 3
13911.292 2
13911.853 9
13912.413 19
13912.974 16
13913.534 19
13914.094 12
13914.655 11
13915.215 21
13915.776 13
13916.336 7
13916.897 9
13917.457 7
13918.018 2
13918.578 6
13919.139 8
13919.700 8
13920.260 6
13920.821 5
13921.381 14
13921.942 18
13922.503 22
13923.063 17
13923.624 14
13924.184 5
13924.745 6
13925.306 12
13925.866 15
13926.427 9
13926.988 13
13927.549 16
13928.109 13
13928.670 8
13929.231 10
13929.792 12
13930.352 13
13930.913 10
13931.474 15
13932.035 16
13932.596 11
13933.156 14
13933.717 10
13934.278 17
13934.839 15
13935.400 19
13935.961 14
13936.522 13
13937.083 10
13937.644 11
13938.204 12
13938.765 12
13939.326 10
13939.887 5
13940.448 5
13941.009 13
13941.570 7
13942.131 6
13942.692 7
13943.253 10
13943.814 15
13944.376 13
13944.937 15
13945.498 11
13946.059 12
13946.620 9
13947.181 9
13947.742 8
13948.303 7
13948.864 13
13949.426 14
13949.987 13
13950.548 19
13951.109 16
13951.670 13
13952.232 20
13952.793 19
13953.354 14
13953.915 10
13954.477 9
13955.038 6
13955.599 9
13956.160 10
13956.722 10
13957.283 8
13957.844 4
13958.406 9
13958.967 4
13959.528 3
13960.090 11
13960.651 8
13961.213 7
13961.774 7
13962.336 7
13962.897 3
13963.458 12
13964.020 11
13964.581 9
13965.143 6
13965.704 6
13966.266 15
13966.827 12
13967.389 12
13967.950 16
13968.512 16
13969.073 10
13969.635 7
13970.197 11
13970.758 15
13971.320 1
13971.881 9
13972.443 16
13973.005 17
13973.566 10
13974.128 7
13974.690 7
13975.251 11
13975.813 8
13976.375 11
13976.936 9
13977.498 13
13978.060 12
13978.622 11
13979.183 14
13979.745 9
13980.307 12
13980.869 11
13981.431 7
13981.992 9
13982.554 6
13983.116 7
13983.678 16
13984.240 17
13984.802 25
13985.364 13
13985.926 14
13986.487 13
13987.049 8
13987.611 8
13988.173 8
13988.735 6
13989.297 12
13989.859 23
13990.421 18
13990.983 17
13991.545 14
13992.107 21
13992.669 15
13993.231 16
13993.793 9
13994.355 7
13994.917 16
13995.480 19
13996.042 22
13996.604 13
13997.166 10
13997.728 11
13998.290 9
13998.852 8
13999.415 7
13999.977 4
14000.539 5
14001.101 3
14001.663 5
14002.226 10
14002.788 6
14003.350 4
14003.912 0
14004.475 6
14005.037 5
14005.599 7
14006.161 7
14006.724 7
14007.286 12
14007.848 11
14008.411 22
14008.973 29
14009.536 21
14010.098 15
14010.660 11
14011.223 10
14011.785 3
14012.348 8
14012.910 8
14013.472 4
14014.035 9
14014.597 15
14015.160 15
14015.722 18
14016.285 9
14016.847 12
14017.410 7
14017.972 6
14018.535 13
14019.098 8
14019.660 9
14020.223 8
14020.785 5
14021.348 2
14021.911 9
14022.473 6
14023.036 5
14023.599 6
14024.161 11
14024.724 16
14025.287 9
14025.849 10
14026.412 6
14026.975 17
14027.537 15
14028.100 8
14028.663 5
14029.226 5
14029.789 2
14030.351 6
14030.914 7
14031.477 8
14032.040 7
14032.603 6
14033.165 5
14033.728 9
14034.291 8
14034.854 13
14035.417 26
14035.980 34
14036.543 25
14037.106 23
14037.669 16
14038.232 11
14038.795 24
14039.358 13
14039.921 26
14040.484 25
14041.047 17
14041.610 19
14042.173 13
14042.736 14
14043.299 13
14043.862 14
14044.425 13
14044.988 25
14045.551 20
14046.114 16
14046.677 17
14047.240 7
14047.804 17
14048.367 10
14048.930 6
14049.493 16
14050.056 11
14050.619 17
14051.183 28
14051.746 25
14052.309 14
14052.872 15
14053.436 10
14053.999 14
14054.562 15
14055.125 11
14055.689 6
14056.252 10
14056.815 12
14057.379 8
14057.942 4
14058.505 13
14059.069 13
14059.632 9
14060.196 11
14060.759 15
14061.322 13
14061.886 13
14062.449 9
14063.013 12
14063.576 10
14064.140 14
14064.703 15
14065.267 18
14065.830 24
14066.394 22
14066.957 13
14067.521 6
14068.084 11
14068.648 9
14069.211 10
14069.775 12
14070.339 9
14070.902 10
14071.466 13
14072.029 12
14072.593 12
14073.157 14
14073.720 6
14074.284 9
14074.848 12
14075.411 19
14075.975 15
14076.539 21
14077.103 16
14077.666 8
14078.230 10
14078.794 5
14079.358 5
14079.921 7
14080.485 4
14081.049 1
14081.613 10
14082.177 8
14082.741 3
14083.304 8
14083.868 11
14084.432 8
14084.996 9
14085.560 15
14086.124 16
14086.688 8
14087.252 9
14087.816 11
14088.380 3
14088.944 12
14089.508 10
14090.072 7
14090.636 8
14091.200 12
14091.764 14
14092.328 11
14092.892 8
14093.456 4
14094.020 11
14094.584 10
14095.148 13
14095.712 10
14096.276 6
14096.840 10
14097.405 6
14097.969 3
14098.533 6
14099.097 2
14099.661 7
14100.225 12
14100.790 11
14101.354 10
14101.918 11
14102.482 10
14103.047 5
14103.611 3
14104.175 1
14104.739 8
14105.304 11
14105.868 9
14106.432 7
14106.997 12
14107.561 18
14108.125 21
14108.690 12
14109.254 10
14109.818 9
14110.383 13
14110.947 10
14111.512 11
14112.076 5
14112.641 6
14113.205 8
14113.770 4
14114.334 3
14114.899 2
14115.463 3
14116.028 7
14116.592 2
14117.157 2
14117.721 16
14118.286 21
14118.850 14
14119.415 8
14119.979 8
14120.544 6
14121.109 6
14121.673 5
14122.238 9
14122.803 5
14123.367 4
14123.932 5
14124.497 15
14125.061 13
14125.626 9
14126.191 15
14126.755 16
14127.320 9
14127.885 12
14128.450 8
14129.014 7
14129.579 7
14130.144 10
14130.709 10
14131.274 7
14131.838 3
14132.403 8
14132.968 7
14133.533 8
14134.098 10
14134.663 10
14135.228 4
14135.793 5
14136.358 7
14136.922 7
14137.487 2
14138.052 3
14138.617 7
14139.182 8
14139.747 12
14140.312 6
14140.877 10
14141.442 9
14142.007 11
14142.572 10
14143.137 11
14143.703 5
14144.268 10
14144.833 5
14145.398 2
14145.963 3
14146.528 14
14147.093 16
14147.658 10
14148.224 8
14148.789 13
14149.354 12
14149.919 10
14150.484 15
14151.049 10
14151.615 7
14152.180 10
14152.745 16
14153.310 13
14153.876 12
14154.441 6
14155.006 3
14155.572 2
14156.137 10
14156.702 15
14157.268 7
14157.833 9
14158.398 7
14158.964 5
14159.529 5
14160.094 12
14160.660 10
14161.225 4
14161.791 3
14162.356 2
14162.922 3
14163.487 3
14164.053 2
14164.618 7
14165.184 10
14165.749 7
14166.315 10
14166.880 11
14167.446 17
14168.011 5
14168.577 7
14169.142 15
14169.708 13
14170.274 8
14170.839 11
14171.405 7
14171.970 3
14172.536 3
14173.102 9
14173.667 6
14174.233 5
14174.799 8
14175.364 12
14175.930 9
14176.496 8
14177.062 7
14177.627 3
14178.193 2
14178.759 10
14179.325 6
14179.890 2
14180.456 5
14181.022 5
14181.588 5
14182.154 7
14182.720 5
14183.285 7
14183.851 10
14184.417 8
14184.983 5
14185.549 3
14186.115 6
14186.681 10
14187.247 19
14187.813 11
14188.379 9
14188.945 16
14189.511 16
14190.077 16
14190.643 9
14191.209 4
14191.775 10
14192.341 13
14192.907 3
14193.473 5
14194.039 5
14194.605 13
14195.171 18
14195.737 8
14196.303 6
14196.870 6
14197.436 10
14198.002 4
14198.568 6
14199.134 14
14199.700 4
14200.267 8
14200.833 5
14201.399 13
14201.965 11
14202.531 9
14203.098 15
14203.664 8
14204.230 5
14204.797 9
14205.363 10
14205.929 4
14206.495 6
14207.062 8
14207.628 6
14208.195 6
14208.761 4
14209.327 5
14209.894 9
14210.460 6
14211.026 2
14211.593 2
14212.159 9
14212.726 12
14213.292 14
14213.859 8
14214.425 6
14214.992 3
14215.558 5
14216.125 6
14216.691 11
14217.258 14
14217.824 11
14218.391 13
14218.957 8
14219.524 12
14220.091 7
14220.657 3
14221.224 3
14221.791 6
14222.357 2
14222.924 10
14223.490 12
14224.057 12
14224.624 1
14225.191 4
14225.757 4
14226.324 9
14226.891 5
14227.457 2
14228.024 8
14228.591 12
14229.158 5
14229.725 8
14230.291 8
14230.858 10
14231.425 12
14231.992 3
14232.559 3
14233.126 10
14233.692 6
14234.259 2
14234.826 1
14235.393 2
14235.960 3
14236.527 1
14237.094 0
14237.661 4
14238.228 12
14238.795 6
14239.362 2
14239.929 3
14240.496 5
14241.063 2
14241.630 2
14242.197 5
14242.764 6
14243.331 9
14243.898 8
14244.465 7
14245.032 15
14245.599 17
14246.166 8
14246.733 8
14247.301 11
14247.868 4
14248.435 4
14249.002 4
14249.569 5
14250.136 8
14250.704 8
14251.271 8
14251.838 3
14252.405 6
14252.973 12
14253.540 14
14254.107 10
14254.674 11
14255.242 5
14255.809 6
14256.376 3
14256.944 4
14257.511 10
14258.078 5
14258.646 3
14259.213 4
14259.781 2
14260.348 2
14260.915 10
14261.483 9
14262.050 7
14262.618 8
14263.185 7
14263.753 6
14264.320 5
14264.888 9
14265.455 4
14266.023 2
14266.590 6
14267.158 5
14267.725 3
14268.293 9
14268.860 8
14269.428 12
14269.995 8
14270.563 5
14271.131 9
14271.698 11
14272.266 7
14272.834 5
14273.401 6
14273.969 7
14274.537 7
14275.104 8
14275.672 14
14276.240 9
14276.807 6
14277.375 4
14277.943 3
14278.511 3
14279.078 5
14279.646 10
14280.214 6
14280.782 5
14281.350 9
14281.918 9
14282.485 8
14283.053 4
14283.621 4
14284.189 5
14284.757 7
14285.325 7
14285.893 8
14286.461 9
14287.029 7
14287.596 4
14288.164 13
14288.732 9
14289.300 8
14289.868 8
14290.436 9
14291.004 9
14291.572 9
14292.140 12
14292.708 7
14293.276 9
14293.845 7
14294.413 12
14294.981 9
14295.549 6
14296.117 9
14296.685 11
14297.253 7
14297.821 8
14298.390 11
14298.958 8
14299.526 4
14300.094 3
14300.662 4
14301.230 8
14301.799 11
14302.367 5
14302.935 8
14303.503 10
14304.072 3
14304.640 2
14305.208 6
14305.777 3
14306.345 4
14306.913 8
14307.482 8
14308.050 3
14308.618 4
14309.187 6
14309.755 7
14310.323 4
14310.892 2
14311.460 5
14312.029 11
14312.597 10
14313.166 4
14313.734 1
14314.303 3
14314.871 4
14315.440 6
14316.008 5
14316.577 7
14317.145 9
14317.714 5
14318.282 3
14318.851 6
14319.419 5
14319.988 6
14320.557 2
14321.125 2
14321.694 9
14322.262 14
14322.831 14
14323.400 10
14323.968 5
14324.537 5
14325.106 4
14325.674 4
14326.243 4
14326.812 10
14327.381 7
14327.949 9
14328.518 16
14329.087 7
14329.656 7
14330.224 6
14330.793 5
14331.362 9
14331.931 5
14332.500 6
14333.069 5
14333.637 9
14334.206 12
14334.775 16
14335.344 10
14335.913 8
14336.482 2
14337.051 3
14337.620 8
14338.189 13
14338.758 11
14339.327 4
14339.896 6
14340.465 6
14341.034 6
14341.603 4
14342.172 6
14342.741 4
14343.310 10
14343.879 6
14344.448 3
14345.017 6
14345.586 7
14346.155 8
14346.724 16
14347.293 15
14347.863 13
14348.432 15
14349.001 8
14349.570 11
14350.139 7
14350.708 6
14351.278 6
14351.847 9
14352.416 3
14352.985 4
14353.555 1
14354.124 3
14354.693 3
14355.262 11
14355.832 8
14356.401 8
14356.970 8
14357.540 8
14358.109 9
14358.678 7
14359.248 3
14359.817 2
14360.387 3
14360.956 5
14361.525 5
14362.095 3
14362.664 2
14363.234 11
14363.803 10
14364.373 6
14364.942 7
14365.512 10
14366.081 6
14366.651 4
14367.220 4
14367.790 1
14368.359 2
14368.929 10
14369.498 10
14370.068 7
14370.638 5
14371.207 6
14371.777 7
14372.346 6
14372.916 11
14373.486 2
14374.055 9
14374.625 6
14375.195 9
14375.764 8
14376.334 8
14376.904 6
14377.474 9
14378.043 7
14378.613 2
14379.183 5
14379.753 8
14380.322 10
14380.892 12
14381.462 9
14382.032 10
14382.602 4
14383.172 4
14383.741 4
14384.311 7
14384.881 11
14385.451 15
14386.021 10
14386.591 6
14387.161 5
14387.731 7
14388.301 6
14388.871 9
14389.441 7
14390.011 5
14390.581 6
14391.151 10
14391.721 9
14392.291 6
14392.861 12
14393.431 7
14394.001 8
14394.571 14
14395.141 10
14395.711 1
14396.281 5
14396.851 4
14397.421 3
14397.992 8
14398.562 11
14399.132 9
14399.702 10
14400.272 7
14400.842 1
14401.413 4
14401.983 5
14402.553 4
14403.123 4
14403.694 8
14404.264 4
14404.834 3
14405.404 9
14405.975 7
14406.545 8
14407.115 10
14407.686 9
14408.256 14
14408.826 10
14409.397 10
14409.967 14
14410.537 13
14411.108 19
14411.678 20
14412.249 11
14412.819 9
14413.390 6
14413.960 9
14414.530 8
14415.101 4
14415.671 1
14416.242 7
14416.812 3
14417.383 10
14417.954 14
14418.524 14
14419.095 7
14419.665 8
14420.236 14
14420.806 14
14421.377 11
14421.948 8
14422.518 2
14423.089 5
14423.659 3
14424.230 7
14424.801 6
14425.372 6
14425.942 9
14426.513 10
14427.084 10
14427.654 7
14428.225 5
14428.796 8
14429.367 7
14429.937 6
14430.508 3
14431.079 4
14431.650 7
14432.221 3
14432.791 9
14433.362 11
14433.933 14
14434.504 7
14435.075 11
14435.646 9
14436.217 10
14436.788 7
14437.358 8
14437.929 8
14438.500 5
14439.071 4
14439.642 9
14440.213 14
14440.784 12
14441.355 12
14441.926 7
14442.497 8
14443.068 9
14443.639 13
14444.210 12
14444.781 6
14445.353 6
14445.924 7
14446.495 6
14447.066 4
14447.637 8
14448.208 7
14448.779 8
14449.350 4
14449.922 9
14450.493 6
14451.064 5
14451.635 2
14452.206 2
14452.778 3
14453.349 3
14453.920 3
14454.491 4
14455.063 2
14455.634 5
14456.205 6
14456.776 4
14457.348 2
14457.919 5
14458.490 6
14459.062 4
14459.633 3
14460.205 9
14460.776 6
14461.347 2
14461.919 5
14462.490 7
14463.062 6
14463.633 10
14464.204 5
14464.776 6
14465.347 10
14465.919 7
14466.490 3
14467.062 3
14467.633 4
14468.205 4
14468.776 8
14469.348 11
14469.920 8
14470.491 5
14471.063 11
14471.634 12
14472.206 6
14472.778 11
14473.349 6
14473.921 11
14474.493 14
14475.064 8
14475.636 7
14476.208 10
14476.779 12
14477.351 9
14477.923 11
14478.494 15
14479.066 10
14479.638 9
14480.210 13
14480.781 18
14481.353 17
14481.925 9
14482.497 9
14483.069 9
14483.641 2
14484.212 6
14484.784 8
14485.356 11
14485.928 6
14486.500 9
14487.072 15
14487.644 18
14488.216 11
14488.788 12
14489.360 12
14489.932 16
14490.503 17
14491.075 8
14491.647 11
14492.219 7
14492.791 13
14493.364 10
14493.936 10
14494.508 11
14495.080 6
14495.652 5
14496.224 6
14496.796 15
14497.368 17
14497.940 6
14498.512 5
14499.084 2
14499.657 4
14500.229 6
14500.801 8
14501.373 7
14501.945 12
14502.518 20
14503.090 15
14503.662 11
14504.234 7
14504.806 5
14505.379 9
14505.951 10
14506.523 15
14507.096 13
14507.668 9
14508.240 9
14508.813 10
14509.385 9
14509.957 3
14510.530 1
14511.102 6
14511.674 9
14512.247 6
14512.819 5
14513.392 6
14513.964 14
14514.537 8
14515.109 13
14515.681 16
14516.254 14
14516.826 17
14517.399 13
14517.971 12
14518.544 12
14519.117 15
14519.689 7
14520.262 8
14520.834 3
14521.407 5
14521.979 6
14522.552 6
14523.125 8
14523.697 10
14524.270 5
14524.843 3
14525.415 8
14525.988 5
14526.561 6
14527.133 6
14527.706 3
14528.279 3
14528.851 7
14529.424 11
14529.997 7
14530.570 8
14531.142 8
14531.715 13
14532.288 12
14532.861 17
14533.434 18
14534.007 13
14534.579 8
14535.152 4
14535.725 8
14536.298 6
14536.871 2
14537.444 11
14538.017 9
14538.590 5
14539.163 3
14539.735 8
14540.308 7
14540.881 6
14541.454 3
14542.027 9
14542.600 10
14543.173 9
14543.746 10
14544.319 5
14544.893 6
14545.466 4
14546.039 7
14546.612 4
14547.185 8
14547.758 8
14548.331 14
14548.904 8
14549.477 6
14550.050 7
14550.624 4
14551.197 4
14551.770 5
14552.343 3
14552.916 3
14553.490 6
14554.063 0
14554.636 8
14555.209 5
14555.783 3
14556.356 4
14556.929 3
14557.502 6
14558.076 9
14558.649 7
14559.222 6
14559.796 8
14560.369 8
14560.942 10
14561.516 7
14562.089 4
14562.663 11
14563.236 10
14563.809 6
14564.383 9
14564.956 17
14565.530 18
14566.103 5
14566.677 2
14567.250 11
14567.824 11
14568.397 8
14568.971 9
14569.544 7
14570.118 4
14570.691 5
14571.265 7
14571.839 5
14572.412 9
14572.986 12
14573.559 11
14574.133 8
14574.707 12
14575.280 8
14575.854 14
14576.428 13
14577.001 11
14577.575 12
14578.149 11
14578.722 5
14579.296 0
14579.870 3
14580.444 9
14581.017 8
14581.591 6
14582.165 1
14582.739 2
14583.313 7
14583.886 7
14584.460 5
14585.034 8
14585.608 10
14586.182 8
14586.756 20
14587.329 17
14587.903 10
14588.477 7
14589.051 9
14589.625 10
14590.199 5
14590.773 8
14591.347 7
14591.921 4
14592.495 1
14593.069 12
14593.643 15
14594.217 8
14594.791 13
14595.365 5
14595.939 4
14596.513 5
14597.087 4
14597.661 3
14598.235 6
14598.810 12
14599.384 6
14599.958 6
14600.532 10
14601.106 10
14601.680 12
14602.254 9
14602.829 7
14603.403 15
14603.977 12
14604.551 10
14605.126 9
14605.700 7
14606.274 8
14606.848 2
14607.423 5
14607.997 12
14608.571 9
14609.146 12
14609.720 15
14610.294 10
14610.869 14
14611.443 11
14612.017 2
14612.592 5
14613.166 4
14613.740 7
14614.315 6
14614.889 13
14615.464 9
14616.038 8
14616.613 9
14617.187 6
14617.762 4
14618.336 5
14618.911 5
14619.485 13
14620.060 10
14620.634 12
14621.209 9
14621.783 11
14622.358 9
14622.933 5
14623.507 9
14624.082 7
14624.656 14
14625.231 12
14625.806 7
14626.380 5
14626.955 9
14627.530 7
14628.104 8
14628.679 14
14629.254 6
14629.828 16
14630.403 16
14630.978 13
14631.553 7
14632.127 7
14632.702 7
14633.277 8
14633.852 6
14634.427 5
14635.001 2
14635.576 1
14636.151 2
14636.726 6
14637.301 3
14637.876 4
14638.451 7
14639.026 15
14639.600 12
14640.175 11
14640.750 18
14641.325 11
14641.900 11
14642.475 10
14643.050 10
14643.625 9
14644.200 9
14644.775 5
14645.350 7
14645.925 14
14646.500 10
14647.075 7
14647.650 4
14648.226 6
14648.801 6
14649.376 3
14649.951 5
14650.526 3
14651.101 4
14651.676 7
14652.251 13
14652.827 5
14653.402 0
14653.977 8
14654.552 10
14655.127 4
14655.703 3
14656.278 8
14656.853 11
14657.428 8
14658.004 18
14658.579 12
14659.154 6
14659.730 8
14660.305 7
14660.880 5
14661.456 0
14662.031 6
14662.606 12
14663.182 9
14663.757 7
14664.333 5
14664.908 8
14665.483 11
14666.059 7
14666.634 2
14667.210 3
14667.785 9
14668.361 12
14668.936 4
14669.512 7
14670.087 4
14670.663 2
14671.238 5
14671.814 9
14672.389 14
14672.965 8
14673.541 8
14674.116 9
14674.692 8
14675.267 5
14675.843 6
14676.419 7
14676.994 9
14677.570 13
14678.146 11
14678.721 10
14679.297 9
14679.873 6
14680.448 6
14681.024 5
14681.600 4
14682.176 5
14682.751 2
14683.327 10
14683.903 6
14684.479 10
14685.055 9
14685.630 10
14686.206 9
14686.782 4
14687.358 10
14687.934 15
14688.510 11
14689.086 12
14689.661 13
14690.237 7
14690.813 8
14691.389 10
14691.965 11
14692.541 5
14693.117 8
14693.693 6
14694.269 8
14694.845 7
14695.421 4
14695.997 6
14696.573 12
14697.149 12
14697.725 7
14698.301 10
14698.877 11
14699.454 7
14700.030 6
14700.606 7
14701.182 5
14701.758 7
14702.334 5
14702.910 5
14703.487 11
14704.063 10
14704.639 6
14705.215 7
14705.791 6
14706.368 12
14706.944 9
14707.520 14
14708.096 12
14708.673 8
14709.249 8
14709.825 8
14710.401 6
14710.978 6
14711.554 14
14712.130 12
14712.707 13
14713.283 10
14713.860 10
14714.436 6
14715.012 3
14715.589 10
14716.165 7
14716.742 13
14717.318 14
14717.894 6
14718.471 9
14719.047 9
14719.624 14
14720.200 18
14720.777 9
14721.353 2
14721.930 7
14722.507 6
14723.083 7
14723.660 11
14724.236 8
14724.813 11
14725.389 13
14725.966 6
14726.543 6
14727.119 5
14727.696 3
14728.273 7
14728.849 8
14729.426 5
14730.003 8
14730.579 11
14731.156 4
14731.733 7
14732.310 8
14732.886 12
14733.463 12
14734.040 9
14734.617 4
14735.193 9
14735.770 13
14736.347 7
14736.924 3
14737.501 7
14738.078 12
14738.654 10
14739.231 10
14739.808 10
14740.385 9
14740.962 7
14741.539 3
14742.116 8
14742.693 12
14743.270 12
14743.847 10
14744.424 12
14745.001 11
14745.578 10
14746.155 9
14746.732 2
14747.309 12
14747.886 7
14748.463 7
14749.040 9
14749.617 10
14750.194 5
14750.771 8
14751.348 15
14751.925 12
14752.503 7
14753.080 14
14753.657 8
14754.234 2
14754.811 3
14755.388 6
14755.966 4
14756.543 8
14757.120 13
14757.697 12
14758.275 9
14758.852 8
14759.429 6
14760.006 8
14760.584 6
14761.161 5
14761.738 4
14762.316 4
14762.893 6
14763.470 3
14764.048 7
14764.625 8
14765.202 5
14765.780 16
14766.357 10
14766.935 13
14767.512 11
14768.089 12
14768.667 16
14769.244 16
14769.822 14
14770.399 21
14770.977 12
14771.554 16
14772.132 11
14772.709 10
14773.287 13
14773.864 8
14774.442 8
14775.020 7
14775.597 6
14776.175 10
14776.752 11
14777.330 6
14777.908 7
14778.485 11
14779.063 11
14779.641 4
14780.218 8
14780.796 14
14781.374 13
14781.951 16
14782.529 10
14783.107 12
14783.685 11
14784.262 5
14784.840 8
14785.418 8
14785.996 11
14786.574 12
14787.151 10
14787.729 7
14788.307 8
14788.885 8
14789.463 9
14790.041 12
14790.618 13
14791.196 7
14791.774 9
14792.352 11
14792.930 12
14793.508 15
14794.086 7
14794.664 6
14795.242 4
14795.820 8
14796.398 8
14796.976 2
14797.554 10
14798.132 14
14798.710 13
14799.288 9
14799.866 5
14800.444 17
14801.022 10
14801.600 6
14802.178 6
14802.757 8
14803.335 6
14803.913 7
14804.491 8
14805.069 9
14805.647 7
14806.226 5
14806.804 6
14807.382 8
14807.960 6
14808.538 6
14809.117 6
14809.695 5
14810.273 4
14810.851 1
14811.430 5
14812.008 10
14812.586 14
14813.165 10
14813.743 10
14814.321 3
14814.900 6
14815.478 6
14816.056 10
14816.635 15
14817.213 10
14817.792 9
14818.370 9
14818.949 11
14819.527 3
14820.105 9
14820.684 11
14821.262 7
14821.841 4
14822.419 10
14822.998 14
14823.576 7
14824.155 8
14824.734 17
14825.312 14
14825.891 12
14826.469 6
14827.048 10
14827.626 7
14828.205 6
14828.784 6
14829.362 9
14829.941 8
14830.520 9
14831.098 7
14831.677 10
14832.256 8
14832.834 12
14833.413 6
14833.992 4
14834.571 6
14835.149 6
14835.728 8
14836.307 22
14836.886 15
14837.464 14
14838.043 11
14838.622 16
14839.201 15
14839.780 11
14840.359 8
14840.937 9
14841.516 10
14842.095 10
14842.674 10
14843.253 10
14843.832 5
14844.411 8
14844.990 8
14845.569 5
14846.148 10
14846.727 5
14847.306 7
14847.885 14
14848.464 10
14849.043 16
14849.622 12
14850.201 10
14850.780 9
14851.359 6
14851.938 7
14852.517 6
14853.096 12
14853.675 9
14854.255 6
14854.834 10
14855.413 12
14855.992 12
14856.571 12
14857.150 12
14857.730 9
14858.309 5
14858.888 6
14859.467 9
14860.046 2
14860.626 8
14861.205 7
14861.784 4
14862.364 9
14862.943 13
14863.522 4
14864.101 6
14864.681 8
14865.260 11
14865.839 11
14866.419 12
14866.998 11
14867.578 7
14868.157 9
14868.736 14
14869.316 17
14869.895 6
14870.475 11
14871.054 12
14871.634 8
14872.213 5
14872.793 11
14873.372 17
14873.952 13
14874.531 6
14875.111 8
14875.690 4
14876.270 1
14876.849 8
14877.429 8
14878.009 13
14878.588 13
14879.168 12
14879.747 18
14880.327 11
14880.907 14
14881.486 17
14882.066 12
14882.646 14
14883.225 16
14883.805 10
14884.385 8
14884.964 6
14885.544 8
14886.124 11
14886.704 9
14887.284 3
14887.863 3
14888.443 10
14889.023 11
14889.603 9
14890.183 3
14890.762 13
14891.342 14
14891.922 9
14892.502 17
14893.082 23
14893.662 10
14894.242 6
14894.822 4
14895.402 7
14895.981 4
14896.561 3
14897.141 5
14897.721 4
14898.301 8
14898.881 6
14899.461 9
14900.041 2
14900.621 9
14901.201 16
14901.781 8
14902.362 12
14902.942 7
14903.522 5
14904.102 9
14904.682 12
14905.262 10
14905.842 12
14906.422 9
14907.002 9
14907.583 5
14908.163 8
14908.743 24
14909.323 23
14909.903 17
14910.484 13
14911.064 16
14911.644 16
14912.224 11
14912.805 9
14913.385 6
14913.965 14
14914.546 11
14915.126 7
14915.706 14
14916.287 16
14916.867 13
14917.447 12
14918.028 11
14918.608 5
14919.188 12
14919.769 19
14920.349 19
14920.930 23
14921.510 26
14922.091 20
14922.671 16
14923.251 5
14923.832 13
14924.412 21
14924.993 23
14925.574 16
14926.154 16
14926.735 23
14927.315 17
14927.896 25
14928.476 20
14929.057 25
14929.637 22
14930.218 21
14930.799 9
14931.379 13
14931.960 6
14932.541 13
14933.121 11
14933.702 10
14934.283 11
14934.863 9
14935.444 6
14936.025 11
14936.606 7
14937.186 20
14937.767 17
14938.348 8
14938.929 8
14939.509 14
14940.090 7
14940.671 7
14941.252 8
14941.833 18
14942.413 19
14942.994 15
14943.575 19
14944.156 17
14944.737 18
14945.318 20
14945.899 21
14946.480 14
14947.061 10
14947.642 16
14948.223 15
14948.804 8
14949.385 11
14949.966 20
14950.547 22
14951.128 19
14951.709 20
14952.290 14
14952.871 27
14953.452 28
14954.033 26
14954.614 32
14955.195 31
14955.776 25
14956.357 34
14956.938 31
14957.520 24
14958.101 24
14958.682 29
14959.263 32
14959.844 38
14960.425 35
14961.007 34
14961.588 38
14962.169 31
14962.750 35
14963.332 34
14963.913 35
14964.494 38
14965.075 32
14965.657 22
14966.238 36
14966.819 28
14967.401 44
14967.982 59
14968.563 55
14969.145 42
14969.726 49
14970.307 48
14970.889 47
14971.470 37
14972.052 68
14972.633 49
14973.215 40
14973.796 34
14974.378 41
14974.959 44
14975.541 50
14976.122 55
14976.704 48
14977.285 34
14977.867 29
14978.448 30
14979.030 35
14979.611 35
14980.193 38
14980.774 30
14981.356 46
14981.938 62
14982.519 59
14983.101 51
14983.683 47
14984.264 38
14984.846 48
14985.428 49
14986.009 47
14986.591 35
14987.173 47
14987.754 37
14988.336 46
14988.918 34
14989.500 35
14990.082 40
14990.663 28
14991.245 36
14991.827 44
14992.409 40
14992.991 48
14993.572 38
14994.154 37
14994.736 40
14995.318 44
14995.900 41
14996.482 62
14997.064 74
14997.646 72
14998.228 52
14998.810 56
14999.391 50
14999.973 40
15000.555 43
15001.137 53
15001.719 42
15002.301 39
15002.883 42
15003.466 44
15004.048 50
15004.630 52
15005.212 48
15005.794 62
15006.376 72
15006.958 45
15007.540 57
15008.122 57
15008.704 71
15009.286 69
15009.869 63
15010.451 63
15011.033 64
15011.615 60
15012.197 70
15012.780 77
15013.362 76
15013.944 72
15014.526 65
15015.109 62
15015.691 74
15016.273 97
15016.855 71
15017.438 70
15018.020 84
15018.602 84
15019.185 84
15019.767 88
15020.349 93
15020.932 82
15021.514 84
15022.097 83
15022.679 94
15023.261 74
15023.844 83
15024.426 91
15025.009 89
15025.591 106
15026.174 124
15026.756 114
15027.339 128
15027.921 122
15028.504 117
15029.086 121
15029.669 111
15030.251 112
15030.834 115
15031.417 125
15031.999 130
15032.582 115
15033.164 113
15033.747 126
15034.330 120
15034.912 141
15035.495 140
15036.078 136
15036.660 147
15037.243 150
15037.826 158
15038.408 162
15038.991 173
15039.574 184
15040.157 183
15040.739 192
15041.322 194
15041.905 205
15042.488 207
15043.071 246
15043.653 230
15044.236 227
15044.819 239
15045.402 256
15045.985 231
15046.568 246
15047.150 254
15047.733 283
15048.316 271
15048.899 253
15049.482 260
15050.065 269
15050.648 301
15051.231 308
15051.814 284
15052.397 274
15052.980 260
15053.563 259
15054.146 321
15054.729 339
15055.312 366
15055.895 407
15056.478 442
15057.061 426
15057.644 401
15058.227 405
15058.811 405
15059.394 400
15059.977 445
15060.560 475
15061.143 458
15061.726 487
15062.309 533
15062.893 523
15063.476 519
15064.059 541
15064.642 539
15065.226 581
15065.809 610
15066.392 630
15066.975 644
15067.559 674
15068.142 673
15068.725 656
15069.309 643
15069.892 720
15070.475 736
15071.059 746
15071.642 805
15072.225 837
15072.809 809
15073.392 817
15073.975 890
15074.559 930
15075.142 963
15075.726 1034
15076.309 1046
15076.893 1059
15077.476 1044
15078.060 1095
15078.643 1169
15079.227 1178
15079.810 1165
15080.394 1207
15080.977 1274
15081.561 1278
15082.144 1294
15082.728 1253
15083.312 1313
15083.895 1318
15084.479 1371
15085.062 1418
15085.646 1406
15086.230 1435
15086.813 1507
15087.397 1551
15087.981 1605
15088.564 1649
15089.148 1661
15089.732 1639
15090.315 1612
15090.899 1695
15091.483 1770
15092.067 1925
15092.650 1950
15093.234 2002
15093.818 1992
15094.402 2085
15094.986 2185
15095.569 2241
15096.153 2283
15096.737 2363
15097.321 2468
15097.905 2572
15098.489 2678
15099.073 2844
15099.657 2920
15100.240 2981
15100.824 3141
15101.408 3199
15101.992 3301
15102.576 3488
15103.160 3644
15103.744 3876
15104.328 4107
15104.912 4301
15105.496 4488
15106.080 4645
15106.664 4812
15107.248 4991
15107.832 5327
15108.416 5597
15109.001 5972
15109.585 6372
15110.169 6780
15110.753 7113
15111.337 7364
15111.921 7684
15112.505 8056
15113.089 8359
15113.674 8899
15114.258 9414
15114.842 10024
15115.426 10566
15116.010 11288
15116.595 11920
15117.179 12527
15117.763 13289
15118.347 14024
15118.932 15038
15119.516 16126
15120.100 16990
15120.685 18071
15121.269 19134
15121.853 20209
15122.438 21252
15123.022 22365
15123.606 23322
15124.191 24245
15124.775 25086
15125.360 25765
15125.944 26319
15126.528 26745
15127.113 26947
15127.697 26589
15128.282 26252
15128.866 25771
15129.451 25050
15130.035 24359
15130.620 23173
15131.204 21975
15131.789 20767
15132.373 19589
15132.958 18172
15133.542 16788
15134.127 15479
15134.712 14262
15135.296 13033
15135.881 11784
15136.465 10680
15137.050 9650
15137.635 8736
15138.219 7985
15138.804 7129
15139.389 6402
15139.973 5812
15140.558 5316
15141.143 4849
15141.727 4488
15142.312 4197
15142.897 3871
15143.482 3574
15144.066 3324
15144.651 3089
15145.236 2883
15145.821 2725
15146.406 2598
15146.990 2425
15147.575 2229
15148.160 2111
15148.745 2015
15149.330 1925
15149.915 1810
15150.500 1735
15151.084 1640
15151.669 1530
15152.254 1434
15152.839 1296
15153.424 1260
15154.009 1249
15154.594 1150
15155.179 1129
15155.764 1108
15156.349 1037
15156.934 1021
15157.519 957
15158.104 951
15158.689 954
15159.274 931
15159.859 944
15160.444 864
15161.030 876
15161.615 848
15162.200 830
15162.785 834
15163.370 792
15163.955 783
15164.540 746
15165.125 718
15165.711 711
15166.296 701
15166.881 716
15167.466 741
15168.052 731
15168.637 687
15169.222 649
15169.807 663
15170.393 636
15170.978 575
15171.563 540
15172.148 565
15172.734 543
15173.319 523
15173.904 513
15174.490 466
15175.075 430
15175.661 418
15176.246 421
15176.831 390
15177.417 388
15178.002 371
15178.588 381
15179.173 404
15179.758 381
15180.344 369
15180.929 353
15181.515 319
15182.100 310
15182.686 304
15183.271 293
15183.857 311
15184.443 299
15185.028 289
15185.614 273
15186.199 257
15186.785 256
15187.370 216
15187.956 213
15188.542 227
15189.127 259
15189.713 234
15190.299 215
15190.884 209
15191.470 194
15192.056 194
15192.641 206
15193.227 202
15193.813 186
15194.399 170
15194.984 130
15195.570 108
15196.156 96
15196.742 113
15197.327 146
15197.913 134
15198.499 129
15199.085 138
15199.671 153
15200.257 134
15200.842 146
15201.428 149
15202.014 128
15202.600 102
15203.186 107
15203.772 102
15204.358 123
15204.944 101
15205.530 116
15206.116 136
15206.702 121
15207.288 113
15207.874 112
15208.460 107
15209.046 97
15209.632 100
15210.218 109
15210.804 119
15211.390 105
15211.976 88
15212.562 111
15213.148 107
15213.734 102
15214.320 97
15214.907 105
15215.493 110
15216.079 123
15216.665 115
15217.251 124
15217.837 110
15218.424 105
15219.010 107
15219.596 117
15220.182 133
15220.768 107
15221.355 103
15221.941 122
15222.527 119
15223.114 98
15223.700 100
15224.286 97
15224.873 89
15225.459 85
15226.045 106
15226.632 94
15227.218 100
15227.804 111
15228.391 95
15228.977 105
15229.564 117
15230.150 103
15230.736 84
15231.323 91
15231.909 109
15232.496 100
15233.082 97
15233.669 74
15234.255 95
15234.842 92
15235.428 103
15236.015 103
15236.601 110
15237.188 101
15237.775 98
15238.361 91
15238.948 98
15239.534 103
15240.121 107
15240.708 109
15241.294 88
15241.881 93
15242.468 81
15243.054 82
15243.641 97
15244.228 86
15244.814 75
15245.401 96
15245.988 91
15246.575 89
15247.161 78
15247.748 79
15248.335 81
15248.922 97
15249.509 97
15250.095 95
15250.682 99
15251.269 80
15251.856 91
15252.443 113
15253.030 117
15253.616 121
15254.203 107
15254.790 120
15255.377 114
15255.964 112
15256.551 117
15257.138 102
15257.725 82
15258.312 94
15258.899 104
15259.486 114
15260.073 102
15260.660 107
15261.247 127
15261.834 138
15262.421 142
15263.008 143
15263.595 131
15264.182 122
15264.769 128
15265.356 118
15265.944 116
15266.531 132
15267.118 111
15267.705 119
15268.292 147
15268.879 141
15269.467 146
15270.054 146
15270.641 139
15271.228 140
15271.815 156
15272.403 132
15272.990 142
15273.577 157
15274.164 146
15274.752 149
15275.339 152
15275.926 187
15276.514 195
15277.101 178
15277.688 203
15278.276 196
15278.863 208
15279.450 219
15280.038 222
15280.625 209
15281.213 236
15281.800 221
15282.388 180
15282.975 180
15283.562 200
15284.150 234
15284.737 246
15285.325 259
15285.912 252
15286.500 245
15287.087 257
15287.675 287
15288.263 292
15288.850 258
15289.438 253
15290.025 252
15290.613 243
15291.200 237
15291.788 257
15292.376 287
15292.963 245
15293.551 255
15294.139 276
15294.726 283
15295.314 296
15295.902 286
15296.489 328
15297.077 305
15297.665 286
15298.253 285
15298.840 292
15299.428 285
15300.016 283
15300.604 269
15301.191 295
15301.779 294
15302.367 273
15302.955 270
15303.543 253
15304.131 227
15304.719 241
15305.306 278
15305.894 306
15306.482 328
15307.070 318
15307.658 307
15308.246 300
15308.834 319
15309.422 345
15310.010 353
15310.598 342
15311.186 393
15311.774 393
15312.362 396
15312.950 375
15313.538 387
15314.126 375
15314.714 414
15315.302 391
15315.890 421
15316.478 419
15317.066 429
15317.654 459
15318.243 463
15318.831 468
15319.419 514
15320.007 528
15320.595 561
15321.183 604
15321.772 617
15322.360 642
15322.948 705
15323.536 728
15324.124 753
15324.713 773
15325.301 806
15325.889 825
15326.478 812
15327.066 886
15327.654 933
15328.242 961
15328.831 1014
15329.419 1072
15330.008 1139
15330.596 1177
15331.184 1210
15331.773 1218
15332.361 1231
15332.949 1211
15333.538 1229
15334.126 1219
15334.715 1213
15335.303 1128
15335.892 1103
15336.480 1044
15337.069 958
15337.657 952
15338.246 884
15338.834 899
15339.423 867
15340.011 856
15340.600 847
15341.188 813
15341.777 748
15342.366 694
15342.954 702
15343.543 601
15344.131 596
15344.720 591
15345.309 573
15345.897 597
15346.486 619
15347.075 571
15347.663 542
15348.252 531
15348.841 528
15349.430 513
15350.018 491
15350.607 482
15351.196 494
15351.785 468
15352.373 442
15352.962 425
15353.551 403
15354.140 380
15354.729 361
15355.317 337
15355.906 287
15356.495 296
15357.084 256
15357.673 269
15358.262 213
15358.851 193
15359.440 172
15360.029 165
15360.618 166
15361.206 184
15361.795 190
15362.384 179
15362.973 156
15363.562 145
15364.151 140
15364.740 113
15365.329 109
15365.919 114
15366.508 105
15367.097 100
15367.686 85
15368.275 89
15368.864 91
15369.453 83
15370.042 91
15370.631 78
15371.220 60
15371.810 69
15372.399 71
15372.988 67
15373.577 76
15374.166 61
15374.756 60
15375.345 57
15375.934 62
15376.523 50
15377.113 63
15377.702 68
15378.291 63
15378.880 50
15379.470 40
15380.059 39
15380.648 43
15381.238 35
15381.827 35
15382.416 30
15383.006 38
15383.595 33
15384.185 29
15384.774 32
15385.363 29
15385.953 27
15386.542 47
15387.132 38
15387.721 45
15388.311 44
15388.900 40
15389.490 35
15390.079 48
15390.669 44
15391.258 35
15391.848 47
15392.437 52
15393.027 38
15393.616 56
15394.206 52
15394.796 33
15395.385 34
15395.975 29
15396.564 40
15397.154 39
15397.744 39
15398.333 32
15398.923 45
15399.513 37
15400.102 29
15400.692 26
15401.282 30
15401.872 43
15402.461 47
15403.051 33
15403.641 35
15404.231 34
15404.820 41
15405.410 39
15406.000 36
15406.590 38
15407.180 40
15407.770 34
15408.359 34
15408.949 34
15409.539 27
15410.129 25
15410.719 26
15411.309 18
15411.899 32
15412.489 30
15413.079 31
15413.669 35
15414.259 43
15414.849 50
15415.439 37
15416.029 24
15416.619 31
15417.209 27
15417.799 16
15418.389 25
15418.979 35
15419.569 37
15420.159 37
15420.749 41
15421.339 37
15421.929 30
15422.519 24
15423.110 31
15423.700 19
15424.290 20
15424.880 23
15425.470 23
15426.061 23
15426.651 24
15427.241 30
15427.831 32
15428.421 27
15429.012 29
15429.602 23
15430.192 25
15430.783 20
15431.373 36
15431.963 37
15432.553 28
15433.144 28
15433.734 24
15434.325 19
15434.915 19
15435.505 21
15436.096 16
15436.686 25
15437.276 30
15437.867 23
15438.457 39
15439.048 29
15439.638 36
15440.229 35
15440.819 33
15441.410 37
15442.000 32
15442.591 29
15443.181 27
15443.772 33
15444.362 31
15444.953 20
15445.543 21
15446.134 45
15446.725 34
15447.315 23
15447.906 32
15448.496 33
15449.087 35
15449.678 52
15450.268 52
15450.859 46
15451.450 44
15452.041 35
15452.631 38
15453.222 36
15453.813 38
15454.403 32
15454.994 30
15455.585 34
15456.176 23
15456.766 23
15457.357 24
15457.948 34
15458.539 35
15459.130 30
15459.721 24
15460.311 30
15460.902 25
15461.493 33
15462.084 23
15462.675 32
15463.266 27
15463.857 25
15464.448 26
15465.039 24
15465.630 20
15466.221 19
15466.812 15
15467.403 23
15467.994 20
15468.585 36
15469.176 28
15469.767 18
15470.358 14
15470.949 28
15471.540 16
15472.131 25
15472.722 21
15473.313 36
15473.904 33
15474.495 25
15475.087 23
15475.678 27
15476.269 39
15476.860 39
15477.451 35
15478.042 20
15478.634 27
15479.225 36
15479.816 33
15480.407 33
15480.999 27
15481.590 30
15482.181 25
15482.772 19
15483.364 27
15483.955 17
15484.546 24
15485.138 17
15485.729 25
15486.320 28
15486.912 31
15487.503 26
15488.094 22
15488.686 16
15489.277 21
15489.869 34
15490.460 37
15491.052 36
15491.643 31
15492.235 28
15492.826 28
15493.417 29
15494.009 47
15494.600 43
15495.192 40
15495.784 36
15496.375 27
15496.967 36
15497.558 35
15498.150 40
15498.741 40
15499.333 55
15499.925 53
15500.516 63
15501.108 49
15501.700 51
15502.291 44
15502.883 37
15503.475 58
15504.066 41
15504.658 34
15505.250 29
15505.841 34
15506.433 42
15507.025 37
15507.617 40
15508.208 41
15508.800 37
15509.392 23
15509.984 30
15510.576 41
15511.167 27
15511.759 28
15512.351 30
15512.943 22
15513.535 22
15514.127 37
15514.719 33
15515.311 35
15515.902 34
15516.494 32
15517.086 26
15517.678 26
15518.270 40
15518.862 39
15519.454 31
15520.046 40
15520.638 33
15521.230 20
15521.822 27
15522.414 39
15523.006 33
15523.598 53
15524.191 36
15524.783 31
15525.375 34
15525.967 36
15526.559 38
15527.151 36
15527.743 34
15528.335 57
15528.928 48
15529.520 45
15530.112 42
15530.704 42
15531.296 40
15531.889 47
15532.481 56
15533.073 41
15533.665 42
15534.258 36
15534.850 37
15535.442 33
15536.035 46
15536.627 34
15537.219 32
15537.811 42
15538.404 26
15538.996 32
15539.589 41
15540.181 24
15540.773 55
15541.366 47
15541.958 36
15542.551 43
15543.143 49
15543.736 45
15544.328 34
15544.920 32
15545.513 38
15546.105 40
15546.698 40
15547.290 40
15547.883 32
15548.476 23
15549.068 21
15549.661 26
15550.253 29
15550.846 37
15551.438 49
15552.031 42
15552.624 40
15553.216 32
15553.809 32
15554.402 37
15554.994 32
15555.587 34
15556.180 34
15556.772 30
15557.365 39
15557.958 26
15558.551 30
15559.143 35
15559.736 37
15560.329 39
15560.922 43
15561.514 48
15562.107 29
15562.700 22
15563.293 23
15563.886 29
15564.478 23
15565.071 24
15565.664 29
15566.257 35
15566.850 29
15567.443 35
15568.036 28
15568.629 29
15569.222 27
15569.815 24
15570.408 32
15571.001 28
15571.594 37
15572.187 47
15572.780 38
15573.373 39
15573.966 28
15574.559 31
15575.152 23
15575.745 28
15576.338 29
15576.931 30
15577.524 25
15578.117 39
15578.710 42
15579.303 41
15579.897 39
15580.490 31
15581.083 33
15581.676 29
15582.269 20
15582.862 26
15583.456 24
15584.049 22
15584.642 28
15585.235 37
15585.829 33
15586.422 19
15587.015 24
15587.608 28
15588.202 28
15588.795 24
15589.388 14
15589.982 20
15590.575 29
15591.168 37
15591.762 29
15592.355 23
15592.949 20
15593.542 29
15594.135 37
15594.729 25
15595.322 24
15595.916 17
15596.509 22
15597.103 28
15597.696 27
15598.290 29
15598.883 21
15599.477 21
15600.070 16
15600.664 24
15601.257 13
15601.851 24
15602.444 18
15603.038 22
15603.632 13
15604.225 22
15604.819 23
15605.412 19
15606.006 19
15606.600 14
15607.193 16
15607.787 24
15608.381 31
15608.974 18
15609.568 14
15610.162 17
15610.756 17
15611.349 15
15611.943 22
15612.537 28
15613.131 21
15613.724 18
15614.318 21
15614.912 16
15615.506 18
15616.100 17
15616.694 21
15617.287 18
15617.881 32
15618.475 31
15619.069 17
15619.663 17
15620.257 26
15620.851 27
15621.445 23
15622.039 37
15622.633 36
15623.227 34
15623.821 30
15624.415 32
15625.009 23
15625.603 23
15626.197 21
15626.791 34
15627.385 48
15627.979 40
15628.573 39
15629.167 23
15629.761 26
15630.355 26
15630.949 33
15631.543 37
15632.137 36
15632.732 29
15633.326 17
15633.920 23
15634.514 35
15635.108 31
15635.703 20
15636.297 20
15636.891 33
15637.485 47
15638.079 38
15638.674 26
15639.268 28
15639.862 26
15640.457 19
15641.051 18
15641.645 27
15642.240 19
15642.834 17
15643.428 20
15644.023 16
15644.617 18
15645.211 26
15645.806 26
15646.400 26
15646.995 27
15647.589 19
15648.184 22
15648.778 31
15649.372 21
15649.967 33
15650.561 28
15651.156 17
15651.750 22
15652.345 17
15652.939 13
15653.534 21
15654.129 29
15654.723 23
15655.318 29
15655.912 21
15656.507 22
15657.102 27
15657.696 26
15658.291 32
15658.885 27
15659.480 22
15660.075 18
15660.669 22
15661.264 19
15661.859 17
15662.454 27
15663.048 39
15663.643 30
15664.238 24
15664.833 19
15665.427 23
15666.022 24
15666.617 15
15667.212 26
15667.807 26
15668.401 18
15668.996 19
15669.591 15
15670.186 14
15670.781 15
15671.376 24
15671.971 28
15672.566 30
15673.160 29
15673.755 30
15674.350 26
15674.945 19
15675.540 17
15676.135 17
15676.730 26
15677.325 27
15677.920 22
15678.515 21
15679.110 27
15679.705 38
15680.300 32
15680.895 26
15681.491 27
15682.086 33
15682.681 38
15683.276 36
15683.871 29
15684.466 22
15685.061 18
15685.656 19
15686.252 27
15686.847 28
15687.442 34
15688.037 24
15688.632 24
15689.228 21
15689.823 19
15690.418 16
15691.013 16
15691.609 12
15692.204 29
15692.799 31
15693.395 19
15693.990 13
15694.585 26
15695.180 30
15695.776 36
15696.371 31
15696.967 36
15697.562 27
15698.157 13
15698.753 17
15699.348 35
15699.944 43
15700.539 36
15701.135 37
15701.730 36
15702.325 42
15702.921 35
15703.516 38
15704.112 33
15704.707 28
15705.303 25
15705.899 20
15706.494 38
15707.090 40
15707.685 38
15708.281 36
15708.876 35
15709.472 28
15710.068 19
15710.663 38
15711.259 37
15711.855 40
15712.450 28
15713.046 31
15713.642 34
15714.237 28
15714.833 27
15715.429 31
15716.025 46
15716.620 34
15717.216 32
15717.812 34
15718.408 45
15719.003 39
15719.599 35
15720.195 37
15720.791 31
15721.387 41
15721.983 41
15722.578 27
15723.174 35
15723.770 45
15724.366 45
15724.962 44
15725.558 35
15726.154 40
15726.750 36
15727.346 29
15727.942 28
15728.538 24
15729.134 30
15729.730 26
15730.326 30
15730.922 36
15731.518 40
15732.114 42
15732.710 33
15733.306 36
15733.902 41
15734.498 35
15735.094 34
15735.690 38
15736.286 33
15736.882 35
15737.479 41
15738.075 46
15738.671 45
15739.267 37
15739.863 30
15740.459 33
15741.056 28
15741.652 37
15742.248 44
15742.844 50
15743.441 47
15744.037 37
15744.633 44
15745.229 39
15745.826 44
15746.422 44
15747.018 48
15747.615 47
15748.211 45
15748.807 44
15749.404 44
15750.000 50
15750.597 59
15751.193 53
15751.789 57
15752.386 71
15752.982 63
15753.579 60
15754.175 44
15754.772 61
15755.368 53
15755.965 43
15756.561 52
15757.158 55
15757.754 69
15758.351 68
15758.947 74
15759.544 76
15760.140 70
15760.737 63
15761.334 61
15761.930 43
15762.527 49
15763.123 54
15763.720 56
15764.317 46
15764.913 64
15765.510 63
15766.107 78
15766.703 69
15767.300 61
15767.897 76
15768.494 70
15769.090 56
15769.687 66
15770.284 51
15770.881 55
15771.477 43
15772.074 37
15772.671 45
15773.268 47
15773.865 51
15774.462 58
15775.058 53
15775.655 53
15776.252 51
15776.849 52
15777.446 61
15778.043 71
15778.640 68
15779.237 69
15779.834 74
15780.431 72
15781.028 67
15781.625 76
15782.222 81
15782.819 68
15783.416 85
15784.013 87
15784.610 84
15785.207 87
15785.804 78
15786.401 68
15786.998 73
15787.595 71
15788.192 99
15788.789 92
15789.386 75
15789.984 85
15790.581 81
15791.178 81
15791.775 78
15792.372 85
15792.969 78
15793.567 75
15794.164 73
15794.761 78
15795.358 91
15795.956 71
15796.553 69
15797.150 73
15797.747 73
15798.345 81
15798.942 88
15799.539 81
15800.137 101
15800.734 111
15801.331 116
15801.929 115
15802.526 93
15803.124 95
15803.721 98
15804.318 117
15804.916 105
15805.513 109
15806.111 122
15806.708 114
15807.306 114
15807.903 110
15808.501 134
15809.098 175
15809.696 178
15810.293 181
15810.891 162
15811.488 165
15812.086 178
15812.683 164
15813.281 165
15813.878 156
15814.476 199
15815.074 205
15815.671 186
15816.269 187
15816.867 195
15817.464 193
15818.062 215
15818.660 218
15819.257 222
15819.855 213
15820.453 213
15821.050 210
15821.648 210
15822.246 229
15822.844 236
15823.441 246
15824.039 253
15824.637 240
15825.235 259
15825.833 242
15826.431 258
15827.028 271
15827.626 294
15828.224 297
15828.822 292
15829.420 295
15830.018 304
15830.616 299
15831.214 281
15831.812 292
15832.409 326
15833.007 365
15833.605 377
15834.203 377
15834.801 368
15835.399 406
15835.997 384
15836.595 375
15837.193 364
15837.791 388
15838.390 432
15838.988 450
15839.586 481
15840.184 484
15840.782 479
15841.380 519
15841.978 559
15842.576 574
15843.174 600
15843.773 614
15844.371 624
15844.969 687
15845.567 710
15846.165 725
15846.764 753
15847.362 805
15847.960 837
15848.558 913
15849.156 944
15849.755 967
15850.353 1052
15850.951 1116
15851.550 1143
15852.148 1150
15852.746 1214
15853.345 1254
15853.943 1355
15854.541 1412
15855.140 1463
15855.738 1531
15856.337 1670
15856.935 1791
15857.533 1859
15858.132 1866
15858.730 1978
15859.329 2114
15859.927 2305
15860.526 2533
15861.124 2668
15861.723 2845
15862.321 3075
15862.920 3327
15863.518 3519
15864.117 3763
15864.715 3951
15865.314 4081
15865.912 4236
15866.511 4405
15867.110 4488
15867.708 4641
15868.307 4758
15868.905 4758
15869.504 4749
15870.103 4649
15870.701 4471
15871.300 4353
15871.899 4168
15872.498 3951
15873.096 3719
15873.695 3448
15874.294 3182
15874.892 2954
15875.491 2719
15876.090 2539
15876.689 2350
15877.288 2066
15877.886 1920
15878.485 1742
15879.084 1566
15879.683 1353
15880.282 1234
15880.881 1152
15881.479 1082
15882.078 984
15882.677 886
15883.276 826
15883.875 735
15884.474 665
15885.073 599
15885.672 537
15886.271 493
15886.870 468
15887.469 433
15888.068 427
15888.667 402
15889.266 359
15889.865 326
15890.464 325
15891.063 355
15891.662 337
15892.261 329
15892.860 331
15893.459 292
15894.058 293
15894.657 285
15895.257 283
15895.856 249
15896.455 250
15897.054 210
15897.653 217
15898.252 207
15898.852 211
15899.451 198
15900.050 186
15900.649 190
15901.249 213
15901.848 212
15902.447 205
15903.046 191
15903.646 179
15904.245 182
15904.844 192
15905.444 197
15906.043 174
15906.642 213
15907.242 214
15907.841 219
15908.440 217
15909.040 204
15909.639 162
15910.239 141
15910.838 132
15911.438 154
15912.037 138
15912.636 144
15913.236 142
15913.835 120
15914.435 118
15915.034 135
15915.634 152
15916.233 155
15916.833 145
15917.433 142
15918.032 136
15918.632 123
15919.231 142
15919.831 150
15920.430 167
15921.030 157
15921.630 131
15922.229 151
15922.829 130
15923.429 145
15924.028 159
15924.628 132
15925.228 127
15925.827 142
15926.427 132
15927.027 126
15927.627 119
15928.226 107
15928.826 100
15929.426 119
15930.026 122
15930.626 131
15931.225 108
15931.825 106
15932.425 99
15933.025 105
15933.625 116
15934.225 110
15934.824 118
15935.424 113
15936.024 101
15936.624 81
15937.224 71
15937.824 72
15938.424 63
15939.024 55
15939.624 45
15940.224 58
15940.824 64
15941.424 57
15942.024 52
15942.624 47
15943.224 65
15943.824 64
15944.424 58
15945.024 66
15945.624 67
15946.224 70
15946.824 61
15947.425 53
15948.025 48
15948.625 56
15949.225 50
15949.825 55
15950.425 55
15951.026 67
15951.626 62
15952.226 53
15952.826 57
15953.426 67
15954.027 66
15954.627 62
15955.227 81
15955.827 96
15956.428 80
15957.028 77
15957.628 89
15958.229 79
15958.829 71
15959.429 85
15960.030 71
15960.630 63
15961.230 74
15961.831 65
15962.431 66
15963.032 59
15963.632 60
15964.232 58
15964.833 59
15965.433 56
15966.034 62
15966.634 65
15967.235 64
15967.835 64
15968.436 61
15969.036 66
15969.637 69
15970.237 70
15970.838 74
15971.439 82
15972.039 84
15972.640 89
15973.240 75
15973.841 67
15974.442 72
15975.042 80
15975.643 48
15976.244 51
15976.844 64
15977.445 67
15978.046 70
15978.646 80
15979.247 75
15979.848 67
15980.449 97
15981.049 78
15981.650 70
15982.251 85
15982.852 114
15983.452 96
15984.053 84
15984.654 95
15985.255 78
15985.856 77
15986.457 77
15987.057 80
15987.658 85
15988.259 101
15988.860 94
15989.461 82
15990.062 79
15990.663 70
15991.264 90
15991.865 87
15992.466 72
15993.067 76
15993.668 74
15994.269 84
15994.870 94
15995.471 93
15996.072 80
15996.673 74
15997.274 71
15997.875 70
15998.476 66
15999.077 78
15999.678 82
16000.279 92
16000.880 85
16001.482 94
16002.083 88
16002.684 82
16003.285 70
16003.886 77
16004.487 81
16005.089 80
16005.690 69
16006.291 83
16006.892 83
16007.494 62
16008.095 67
16008.696 62
16009.297 68
16009.899 86
16010.500 97
16011.101 100
16011.703 112
16012.304 97
16012.905 73
16013.507 72
16014.108 74
16014.709 78
16015.311 96
16015.912 85
16016.514 70
16017.115 60
16017.717 45
16018.318 49
16018.920 70
16019.521 82
16020.122 91
16020.724 72
16021.325 70
16021.927 61
16022.529 57
16023.130 61
16023.732 64
16024.333 74
16024.935 89
16025.536 98
16026.138 105
16026.740 99
16027.341 99
16027.943 101
16028.545 108
16029.146 109
16029.748 122
16030.350 147
16030.951 139
16031.553 115
16032.155 115
16032.756 114
16033.358 129
16033.960 128
16034.562 120
16035.163 104
16035.765 91
16036.367 96
16036.969 107
16037.571 127
16038.172 118
16038.774 105
16039.376 104
16039.978 116
16040.580 108
16041.182 105
16041.784 103
16042.386 97
16042.987 107
16043.589 108
16044.191 103
16044.793 88
16045.395 86
16045.997 98
16046.599 111
16047.201 112
16047.803 109
16048.405 106
16049.007 120
16049.609 141
16050.211 127
16050.813 116
16051.415 91
16052.018 87
16052.620 111
16053.222 121
16053.824 90
16054.426 105
16055.028 124
16055.630 117
16056.233 114
16056.835 123
16057.437 120
16058.039 96
16058.641 104
16059.244 112
16059.846 117
16060.448 116
16061.050 125
16061.653 144
16062.255 132
16062.857 126
16063.459 129
16064.062 128
16064.664 127
16065.266 119
16065.869 131
16066.471 156
16067.073 164
16067.676 194
16068.278 168
16068.881 158
16069.483 181
16070.086 186
16070.688 193
16071.290 210
16071.893 207
16072.495 204
16073.098 181
16073.700 172
16074.303 173
16074.905 178
16075.508 174
16076.110 159
16076.713 161
16077.316 194
16077.918 180
16078.521 192
16079.123 193
16079.726 181
16080.329 171
16080.931 157
16081.534 166
16082.136 160
16082.739 166
16083.342 171
16083.944 183
16084.547 170
16085.150 154
16085.753 161
16086.355 151
16086.958 151
16087.561 131
16088.164 114
16088.766 117
16089.369 132
16089.972 132
16090.575 132
16091.178 148
16091.780 136
16092.383 127
16092.986 127
16093.589 132
16094.192 123
16094.795 92
16095.398 72
16096.001 94
16096.604 93
16097.207 92
16097.809 110
16098.412 99
16099.015 93
16099.618 84
16100.221 78
16100.824 72
16101.427 68
16102.030 86
16102.633 76
16103.237 74
16103.840 65
16104.443 61
16105.046 62
16105.649 66
16106.252 69
16106.855 63
16107.458 65
16108.061 64
16108.664 43
16109.268 49
16109.871 50
16110.474 63
16111.077 34
16111.680 38
16112.284 48
16112.887 44
16113.490 36
16114.093 35
16114.697 40
16115.300 39
16115.903 52
16116.507 51
16117.110 34
16117.713 35
16118.316 53
16118.920 46
16119.523 40
16120.127 52
16120.730 48
16121.333 48
16121.937 51
16122.540 58
16123.144 58
16123.747 64
16124.350 77
16124.954 68
16125.557 73
16126.161 51
16126.764 56
16127.368 38
16127.971 39
16128.575 52
16129.178 51
16129.782 45
16130.386 40
16130.989 55
16131.593 53
16132.196 54
16132.800 38
16133.404 50
16134.007 46
16134.611 43
16135.214 52
16135.818 52
16136.422 42
16137.025 44
16137.629 41
16138.233 43
16138.837 32
16139.440 38
16140.044 43
16140.648 40
16141.252 27
16141.855 28
16142.459 24
16143.063 38
16143.667 35
16144.271 33
16144.874 40
16145.478 38
16146.082 48
16146.686 55
16147.290 50
16147.894 45
16148.498 43
16149.102 47
16149.705 52
16150.309 46
16150.913 52
16151.517 46
16152.121 46
16152.725 43
16153.329 47
16153.933 60
16154.537 64
16155.141 74
16155.745 68
16156.349 62
16156.953 60
16157.558 63
16158.162 54
16158.766 44
16159.370 54
16159.974 47
16160.578 54
16161.182 64
16161.786 60
16162.390 56
16162.995 63
16163.599 64
16164.203 76
16164.807 71
16165.411 91
16166.016 98
16166.620 88
16167.224 102
16167.828 92
16168.433 105
16169.037 97
16169.641 105
16170.246 112
16170.850 116
16171.454 114
16172.059 124
16172.663 140
16173.267 134
16173.872 125
16174.476 128
16175.080 111
16175.685 116
16176.289 120
16176.894 111
16177.498 112
16178.103 114
16178.707 124
16179.312 109
16179.916 114
16180.521 95
16181.125 83
16181.730 88
16182.334 88
16182.939 78
16183.543 72
16184.148 78
16184.752 57
16185.357 58
16185.962 52
16186.566 51
16187.171 46
16187.775 55
16188.380 42
16188.985 36
16189.589 33
16190.194 41
16190.799 56
16191.404 53
16192.008 41
16192.613 42
16193.218 24
16193.822 35
16194.427 33
16195.032 27
16195.637 23
16196.242 28
16196.846 30
16197.451 44
16198.056 37
16198.661 29
16199.266 36
16199.871 38
16200.475 30
16201.080 23
16201.685 22
16202.290 23
16202.895 25
16203.500 28
16204.105 29
16204.710 25
16205.315 26
16205.920 25
16206.525 25
16207.130 26
16207.735 29
16208.340 24
16208.945 28
16209.550 45
16210.155 34
16210.760 34
16211.365 28
16211.970 30
16212.575 21
16213.180 12
16213.786 15
16214.391 25
16214.996 47
16215.601 39
16216.206 27
16216.811 33
16217.417 25
16218.022 16
16218.627 18
16219.232 19
16219.837 24
16220.443 27
16221.048 33
16221.653 20
16222.258 32
16222.864 33
16223.469 24
16224.074 15
16224.680 12
16225.285 13
16225.890 30
16226.496 34
16227.101 28
16227.707 26
16228.312 19
16228.917 17
16229.523 6
16230.128 17
16230.734 31
16231.339 37
16231.945 27
16232.550 32
16233.156 32
16233.761 21
16234.367 26
16234.972 23
16235.578 18
16236.183 23
16236.789 22
16237.394 27
16238.000 21
16238.605 14
16239.211 19
16239.817 21
16240.422 21
16241.028 28
16241.634 20
16242.239 22
16242.845 19
16243.451 18
16244.056 14
16244.662 7
16245.268 10
16245.873 13
16246.479 20
16247.085 21
16247.691 13
16248.296 14
16248.902 29
16249.508 18
16250.114 20
16250.720 17
16251.325 16
16251.931 21
16252.537 31
16253.143 18
16253.749 19
16254.355 25
16254.961 26
16255.566 19
16256.172 20
16256.778 24
16257.384 24
16257.990 33
16258.596 23
16259.202 30
16259.808 20
16260.414 20
16261.020 16
16261.626 21
16262.232 27
16262.838 16
16263.444 5
16264.050 12
16264.656 18
16265.262 9
16265.869 10
16266.475 16
16267.081 23
16267.687 26
16268.293 12
16268.899 13
16269.505 14
16270.112 11
16270.718 15
16271.324 22
16271.930 15
16272.536 21
16273.143 23
16273.749 21
16274.355 17
16274.961 18
16275.568 34
16276.174 35
16276.780 31
16277.387 26
16277.993 21
16278.599 34
16279.206 20
16279.812 21
16280.418 25
16281.025 29
16281.631 31
16282.238 27
16282.844 26
16283.450 30
16284.057 21
16284.663 20
16285.270 21
16285.876 27
16286.483 27
16287.089 25
16287.696 28
16288.302 29
16288.909 28
16289.515 28
16290.122 29
16290.728 18
16291.335 18
16291.941 21
16292.548 18
16293.155 22
16293.761 27
16294.368 26
16294.975 32
16295.581 23
16296.188 20
16296.795 21
16297.401 22
16298.008 21
16298.615 15
16299.221 17
16299.828 26
16300.435 27
16301.042 32
16301.648 22
16302.255 24
16302.862 28
16303.469 26
16304.076 20
16304.682 25
16305.289 29
16305.896 33
16306.503 33
16307.110 21
16307.717 25
16308.324 29
16308.930 20
16309.537 18
16310.144 8
16310.751 15
16311.358 12
16311.965 16
16312.572 24
16313.179 31
16313.786 29
16314.393 29
16315.000 30
16315.607 28
16316.214 37
16316.821 26
16317.428 29
16318.035 30
16318.642 32
16319.250 31
16319.857 24
16320.464 23
16321.071 19
16321.678 16
16322.285 21
16322.892 21
16323.500 22
16324.107 20
16324.714 18
16325.321 14
16325.928 14
16326.536 17
16327.143 18
16327.750 15
16328.357 16
16328.965 15
16329.572 12
16330.179 12
16330.786 18
16331.394 14
16332.001 17
16332.608 25
16333.216 17
16333.823 16
16334.431 20
16335.038 11
16335.645 9
16336.253 8
16336.860 22
16337.468 27
16338.075 21
16338.683 13
16339.290 12
16339.897 17
16340.505 14
16341.112 18
16341.720 25
16342.328 22
16342.935 24
16343.543 18
16344.150 12
16344.758 18
16345.365 26
16345.973 18
16346.580 19
16347.188 21
16347.796 20
16348.403 7
16349.011 5
16349.619 12
16350.226 13
16350.834 21
16351.442 28
16352.049 19
16352.657 16
16353.265 11
16353.873 17
16354.480 15
16355.088 20
16355.696 28
16356.304 22
16356.911 17
16357.519 15
16358.127 13
16358.735 14
16359.343 14
16359.951 18
16360.559 28
16361.166 29
16361.774 26
16362.382 37
16362.990 36
16363.598 32
16364.206 33
16364.814 34
16365.422 36
16366.030 34
16366.638 36
16367.246 26
16367.854 15
16368.462 19
16369.070 20
16369.678 20
16370.286 26
16370.894 26
16371.502 42
16372.110 35
16372.718 18
16373.326 18
16373.934 20
16374.543 20
16375.151 31
16375.759 32
16376.367 35
16376.975 28
16377.583 21
16378.192 22
16378.800 32
16379.408 30
16380.016 37
16380.624 19
16381.233 14
16381.841 10
16382.449 12
16383.057 33
16383.666 30
16384.274 28
16384.882 27
16385.491 23
16386.099 17
16386.707 18
16387.316 16
16387.924 17
16388.533 19
16389.141 28
16389.749 24
16390.358 19
16390.966 17
16391.575 20
16392.183 13
16392.792 29
16393.400 30
16394.008 20
16394.617 18
16395.226 17
16395.834 18
16396.443 28
16397.051 19
16397.660 11
16398.268 11
16398.877 20
16399.485 20
16400.094 19
16400.703 21
16401.311 23
16401.920 14
16402.529 28
16403.137 24
16403.746 17
16404.355 12
16404.963 24
16405.572 30
16406.181 15
16406.789 24
16407.398 23
16408.007 26
16408.616 15
16409.224 10
16409.833 9
16410.442 16
16411.051 18
16411.660 31
16412.268 28
16412.877 14
16413.486 12
16414.095 12
16414.704 20
16415.313 28
16415.922 25
16416.530 19
16417.139 24
16417.748 22
16418.357 15
16418.966 17
16419.575 19
16420.184 17
16420.793 10
16421.402 18
16422.011 13
16422.620 18
16423.229 22
16423.838 19
16424.447 16
16425.056 20
16425.665 14
16426.275 16
16426.884 18
16427.493 9
16428.102 9
16428.711 17
16429.320 8
16429.929 8
16430.538 9
16431.148 18
16431.757 11
16432.366 15
16432.975 21
16433.584 20
16434.194 21
16434.803 23
16435.412 20
16436.021 17
16436.631 22
16437.240 8
16437.849 5
16438.459 11
16439.068 9
16439.677 14
16440.287 17
16440.896 21
16441.505 22
16442.115 21
16442.724 16
16443.334 12
16443.943 18
16444.552 20
16445.162 11
16445.771 7
16446.381 12
16446.990 12
16447.600 11
16448.209 10
16448.819 15
16449.428 13
16450.038 16
16450.647 14
16451.257 12
16451.866 12
16452.476 20
16453.086 17
16453.695 14
16454.305 10
16454.914 3
16455.524 2
16456.134 6
16456.743 7
16457.353 9
16457.963 9
16458.572 8
16459.182 11
16459.792 11
16460.402 9
16461.011 15
16461.621 20
16462.231 18
16462.841 16
16463.450 11
16464.060 12
16464.670 10
16465.280 17
16465.890 19
16466.499 13
16467.109 8
16467.719 15
16468.329 16
16468.939 27
16469.549 19
16470.159 20
16470.769 10
16471.378 11
16471.988 9
16472.598 19
16473.208 13
16473.818 10
16474.428 15
16475.038 20
16475.648 15
16476.258 13
16476.868 4
16477.478 10
16478.088 22
16478.698 15
16479.308 12
16479.919 18
16480.529 15
16481.139 11
16481.749 11
16482.359 15
16482.969 15
16483.579 16
16484.189 17
16484.800 10
16485.410 17
16486.020 19
16486.630 18
16487.240 14
16487.851 11
16488.461 13
16489.071 10
16489.681 6
16490.292 14
16490.902 18
16491.512 18
16492.123 15
16492.733 12
16493.343 10
16493.954 13
16494.564 24
16495.174 20
16495.785 9
16496.395 17
16497.006 15
16497.616 10
16498.226 13
16498.837 15
16499.447 12
16500.058 15
16500.668 9
16501.279 4
16501.889 6
16502.500 10
16503.110 6
16503.721 7
16504.331 8
16504.942 18
16505.552 13
16506.163 11
16506.773 9
16507.384 9
16507.995 18
16508.605 15
16509.216 13
16509.827 23
16510.437 15
16511.048 13
16511.659 12
16512.269 7
16512.880 10
16513.491 14
16514.101 16
16514.712 20
16515.323 15
16515.934 6
16516.544 14
16517.155 12
16517.766 11
16518.377 18
16518.988 13
16519.598 20
16520.209 16
16520.820 24
16521.431 15
16522.042 14
16522.653 16
16523.264 13
16523.874 19
16524.485 11
16525.096 13
16525.707 10
16526.318 5
16526.929 10
16527.540 3
16528.151 8
16528.762 5
16529.373 7
16529.984 2
16530.595 7
16531.206 14
16531.817 15
16532.428 14
16533.039 11
16533.650 16
16534.261 8
16534.873 13
16535.484 4
16536.095 9
16536.706 10
16537.317 8
16537.928 6
16538.539 3
16539.151 5
16539.762 10
16540.373 9
16540.984 9
16541.595 8
16542.207 6
16542.818 5
16543.429 8
16544.040 8
16544.652 7
16545.263 14
16545.874 9
16546.486 5
16547.097 5
16547.708 5
16548.320 7
16548.931 4
16549.542 12
16550.154 14
16550.765 15
16551.377 14
16551.988 10
16552.599 12
16553.211 8
16553.822 15
16554.434 24
16555.045 15
16555.657 13
16556.268 15
16556.880 13
16557.491 11
16558.103 6
16558.714 7
16559.326 11
16559.938 15
16560.549 11
16561.161 14
16561.772 6
16562.384 13
16562.996 13
16563.607 16
16564.219 20
16564.830 14
16565.442 9
16566.054 6
16566.666 6
16567.277 12
16567.889 17
16568.501 16
16569.112 19
16569.724 16
16570.336 11
16570.948 12
16571.559 17
16572.171 19
16572.783 17
16573.395 21
16574.007 20
16574.619 18
16575.230 14
16575.842 13
16576.454 10
16577.066 10
16577.678 16
16578.290 11
16578.902 17
16579.514 15
16580.126 8
16580.738 11
16581.350 11
16581.962 13
16582.573 14
16583.185 16
16583.798 20
16584.410 31
16585.022 20
16585.634 24
16586.246 22
16586.858 11
16587.470 8
16588.082 6
16588.694 12
16589.306 8
16589.918 16
16590.530 21
16591.143 15
16591.755 12
16592.367 4
16592.979 8
16593.591 11
16594.203 8
16594.816 9
16595.428 7
16596.040 5
16596.652 12
16597.265 7
16597.877 15
16598.489 20
16599.101 10
16599.714 10
16600.326 13
16600.938 13
16601.551 8
16602.163 9
16602.775 7
16603.388 20
16604.000 30
16604.613 17
16605.225 13
16605.837 15
16606.450 21
16607.062 13
16607.675 5
16608.287 7
16608.900 17
16609.512 10
16610.125 11
16610.737 13
16611.350 15
16611.962 9
16612.575 12
16613.187 14
16613.800 20
16614.412 20
16615.025 12
16615.638 11
16616.250 14
16616.863 10
16617.475 13
16618.088 8
16618.701 15
16619.313 14
16619.926 8
16620.539 6
16621.152 6
16621.764 3
16622.377 8
16622.990 12
16623.602 16
16624.215 9
16624.828 8
16625.441 15
16626.054 9
16626.666 11
16627.279 11
16627.892 4
16628.505 10
16629.118 5
16629.730 3
16630.343 10
16630.956 12
16631.569 8
16632.182 12
16632.795 16
16633.408 16
16634.021 15
16634.634 18
16635.247 15
16635.860 9
16636.473 11
16637.086 18
16637.699 20
16638.312 16
16638.925 13
16639.538 8
16640.151 8
16640.764 14
16641.377 12
16641.990 17
16642.603 11
16643.216 6
16643.829 7
16644.443 8
16645.056 14
16645.669 15
16646.282 14
16646.895 15
16647.508 21
16648.122 14
16648.735 12
16649.348 9
16649.961 8
16650.574 13
16651.188 16
16651.801 22
16652.414 17
16653.028 23
16653.641 19
16654.254 15
16654.867 12
16655.481 9
16656.094 12
16656.708 8
16657.321 7
16657.934 5
16658.548 7
16659.161 9
16659.774 8
16660.388 13
16661.001 9
16661.615 12
16662.228 4
16662.842 5
16663.455 7
16664.069 15
16664.682 12
16665.296 15
16665.909 11
16666.523 17
16667.136 13
16667.750 12
16668.363 6
16668.977 8
16669.591 8
16670.204 6
16670.818 5
16671.431 15
16672.045 16
16672.659 11
16673.272 10
16673.886 4
16674.500 3
16675.113 8
16675.727 12
16676.341 7
16676.955 6
16677.568 4
16678.182 5
16678.796 4
16679.410 10
16680.023 20
16680.637 19
16681.251 10
16681.865 17
16682.479 21
16683.093 13
16683.706 9
16684.320 10
16684.934 10
16685.548 6
16686.162 6
16686.776 4
16687.390 11
16688.004 11
16688.618 7
16689.232 22
16689.846 13
16690.460 11
16691.074 7
16691.688 12
16692.302 10
16692.916 9
16693.530 16
16694.144 15
16694.758 7
16695.372 6
16695.986 6
16696.600 7
16697.214 4
16697.828 6
16698.442 9
16699.057 5
16699.671 2
16700.285 7
16700.899 7
16701.513 10
16702.127 15
16702.742 15
16703.356 13
16703.970 22
16704.584 25
16705.199 15
16705.813 16
16706.427 15
16707.041 12
16707.656 13
16708.270 10
16708.884 13
16709.499 9
16710.113 12
16710.727 17
16711.342 15
16711.956 17
16712.570 21
16713.185 13
16713.799 8
16714.414 7
16715.028 3
16715.643 10
16716.257 13
16716.871 8
16717.486 13
16718.100 10
16718.715 7
16719.329 7
16719.944 7
16720.559 17
16721.173 13
16721.788 13
16722.402 14
16723.017 12
16723.631 9
16724.246 12
16724.861 6
16725.475 11
16726.090 12
16726.704 8
16727.319 11
16727.934 6
16728.548 6
16729.163 5
16729.778 14
16730.393 14
16731.007 10
16731.622 13
16732.237 24
16732.852 21
16733.466 17
16734.081 15
16734.696 10
16735.311 8
16735.926 11
16736.540 16
16737.155 7
16737.770 3
16738.385 13
16739.000 13
16739.615 10
16740.230 13
16740.845 7
16741.459 3
16742.074 3
16742.689 15
16743.304 16
16743.919 11
16744.534 13
16745.149 21
16745.764 9
16746.379 9
16746.994 5
16747.609 5
16748.224 1
16748.839 6
16749.454 8
16750.070 11
16750.685 11
16751.300 11
16751.915 21
16752.530 19
16753.145 21
16753.760 17
16754.375 16
16754.991 19
16755.606 14
16756.221 7
16756.836 10
16757.451 20
16758.067 18
16758.682 7
16759.297 11
16759.912 6
16760.528 12
16761.143 13
16761.758 11
16762.373 9
16762.989 10
16763.604 10
16764.219 19
16764.835 12
16765.450 8
16766.066 14
16766.681 10
16767.296 14
16767.912 19
16768.527 15
16769.143 17
16769.758 15
16770.373 12
16770.989 10
16771.604 10
16772.220 11
16772.835 13
16773.451 18
16774.066 12
16774.682 14
16775.298 11
16775.913 10
16776.529 12
16777.144 10
16777.760 10
16778.375 8
16778.991 11
16779.607 8
16780.222 7
16780.838 16
16781.454 12
16782.069 8
16782.685 15
16783.301 25
16783.916 21
16784.532 11
16785.148 11
16785.763 3
16786.379 11
16786.995 15
16787.611 19
16788.227 11
16788.842 18
16789.458 21
16790.074 28
16790.690 21
16791.306 13
16791.921 16
16792.537 16
16793.153 17
16793.769 14
16794.385 19
16795.001 18
16795.617 10
16796.233 16
16796.849 8
16797.465 8
16798.081 13
16798.697 11
16799.313 10
16799.929 14
16800.545 22
16801.161 15
16801.777 13
16802.393 14
16803.009 16
16803.625 9
16804.241 12
16804.857 15
16805.473 15
16806.089 17
16806.705 13
16807.321 15
16807.938 16
16808.554 14
16809.170 19
16809.786 13
16810.402 14
16811.018 17
16811.635 16
16812.251 17
16812.867 13
16813.483 14
16814.100 17
16814.716 16
16815.332 14
16815.948 16
16816.565 15
16817.181 19
16817.797 19
16818.414 18
16819.030 17
16819.646 27
16820.263 9
16820.879 8
16821.496 17
16822.112 17
16822.728 19
16823.345 25
16823.961 28
16824.578 22
16825.194 22
16825.811 24
16826.427 29
16827.044 25
16827.660 14
16828.277 13
16828.893 16
16829.510 14
16830.126 9
16830.743 16
16831.359 16
16831.976 17
16832.593 17
16833.209 14
16833.826 16
16834.442 18
16835.059 16
16835.676 15
16836.292 19
16836.909 22
16837.526 19
16838.142 26
16838.759 21
16839.376 25
16839.993 24
16840.609 18
16841.226 28
16841.843 13
16842.460 14
16843.076 16
16843.693 18
16844.310 14
16844.927 21
16845.544 19
16846.161 21
16846.777 21
16847.394 26
16848.011 28
16848.628 22
16849.245 30
16849.862 28
16850.479 23
16851.096 15
16851.713 17
16852.330 24
16852.947 30
16853.564 23
16854.181 27
16854.798 23
16855.415 23
16856.032 25
16856.649 25
16857.266 24
16857.883 43
16858.500 32
16859.117 27
16859.734 30
16860.351 23
16860.968 26
16861.585 38
16862.202 38
16862.820 33
16863.437 32
16864.054 31
16864.671 32
16865.288 30
16865.906 24
16866.523 29
16867.140 31
16867.757 24
16868.375 19
16868.992 35
16869.609 29
16870.226 34
16870.844 35
16871.461 31
16872.078 31
16872.696 33
16873.313 36
16873.930 40
16874.548 39
16875.165 30
16875.782 31
16876.400 34
16877.017 54
16877.635 52
16878.252 63
16878.870 58
16879.487 37
16880.104 37
16880.722 44
16881.339 41
16881.957 50
16882.574 45
16883.192 44
16883.810 41
16884.427 41
16885.045 35
16885.662 42
16886.280 44
16886.897 60
16887.515 52
16888.133 67
16888.750 62
16889.368 51
16889.986 73
16890.603 87
16891.221 84
16891.839 98
16892.456 99
16893.074 98
16893.692 114
16894.309 101
16894.927 90
16895.545 96
16896.163 81
16896.780 90
16897.398 82
16898.016 86
16898.634 84
16899.252 100
16899.869 87
16900.487 82
16901.105 96
16901.723 105
16902.341 122
16902.959 121
16903.577 111
16904.195 127
16904.813 117
16905.430 111
16906.048 113
16906.666 115
16907.284 97
16907.902 108
16908.520 139
16909.138 138
16909.756 145
16910.374 154
16910.992 150
16911.610 143
16912.228 131
16912.847 113
16913.465 134
16914.083 139
16914.701 139
16915.319 154
16915.937 161
16916.555 191
16917.173 187
16917.792 206
16918.410 217
16919.028 204
16919.646 222
16920.264 224
16920.882 243
16921.501 272
16922.119 272
16922.737 262
16923.355 296
16923.974 308
16924.592 325
16925.210 323
16925.829 356
16926.447 371
16927.065 407
16927.684 436
16928.302 478
16928.920 505
16929.539 500
16930.157 520
16930.775 552
16931.394 604
16932.012 649
16932.631 704
16933.249 731
16933.868 796
16934.486 864
16935.105 908
16935.723 946
16936.342 990
16936.960 1013
16937.579 1097
16938.197 1199
16938.816 1259
16939.434 1299
16940.053 1334
16940.671 1417
16941.290 1508
16941.909 1634
16942.527 1726
16943.146 1839
16943.764 1926
16944.383 2069
16945.002 2268
16945.620 2346
16946.239 2464
16946.858 2667
16947.476 2823
16948.095 2980
16948.714 3121
16949.333 3230
16949.951 3263
16950.570 3349
16951.189 3483
16951.808 3465
16952.427 3474
16953.045 3389
16953.664 3337
16954.283 3292
16954.902 3153
16955.521 3004
16956.140 2910
16956.758 2779
16957.377 2658
16957.996 2501
16958.615 2323
16959.234 2188
16959.853 1999
16960.472 1803
16961.091 1627
16961.710 1423
16962.329 1287
16962.948 1163
16963.567 1031
16964.186 914
16964.805 786
16965.424 701
16966.043 589
16966.662 514
16967.281 498
16967.900 438
16968.519 431
16969.138 415
16969.757 400
16970.376 398
16970.996 350
16971.615 300
16972.234 263
16972.853 263
16973.472 216
16974.091 207
16974.711 179
16975.330 175
16975.949 194
16976.568 200
16977.188 178
16977.807 175
16978.426 164
16979.045 122
16979.665 119
16980.284 135
16980.903 133
16981.523 122
16982.142 127
16982.761 130
16983.381 134
16984.000 133
16984.619 127
16985.239 124
16985.858 114
16986.478 94
16987.097 114
16987.717 124
16988.336 114
16988.955 106
16989.575 120
16990.194 104
16990.814 111
16991.433 96
16992.053 76
16992.672 80
16993.292 85
16993.912 103
16994.531 82
16995.151 81
16995.770 77
16996.390 72
16997.009 75
16997.629 76
16998.249 76
16998.868 69
16999.488 63
17000.108 55
17000.727 51
17001.347 63
17001.967 89
17002.586 101
17003.206 76
17003.826 68
17004.446 71
17005.065 56
17005.685 65
17006.305 65
17006.925 72
17007.545 79
17008.164 70
17008.784 68
17009.404 62
17010.024 60
17010.644 59
17011.264 66
17011.883 67
17012.503 55
17013.123 47
17013.743 54
17014.363 77
17014.983 51
17015.603 57
17016.223 50
17016.843 42
17017.463 36
17018.083 24
17018.703 28
17019.323 42
17019.943 37
17020.563 23
17021.183 22
17021.803 21
17022.423 37
17023.043 51
17023.663 60
17024.284 50
17024.904 36
17025.524 28
17026.144 35
17026.764 33
17027.384 33
17028.004 38
17028.625 37
17029.245 26
17029.865 32
17030.485 32
17031.105 34
17031.726 44
17032.346 38
17032.966 46
17033.586 35
17034.207 36
17034.827 30
17035.447 40
17036.068 31
17036.688 28
17037.308 23
17037.929 38
17038.549 30
17039.169 26
17039.790 19
17040.410 26
17041.031 30
17041.651 31
17042.272 22
17042.892 30
17043.512 26
17044.133 27
17044.753 38
17045.374 32
17045.994 26
17046.615 29
17047.235 30
17047.856 26
17048.477 26
17049.097 29
17049.718 36
17050.338 33
17050.959 31
17051.579 28
17052.200 32
17052.821 33
17053.441 32
17054.062 38
17054.683 26
17055.303 21
17055.924 26
17056.545 26
17057.165 28
17057.786 23
17058.407 29
17059.028 27
17059.648 24
17060.269 33
17060.890 32
17061.511 27
17062.132 26
17062.752 20
17063.373 23
17063.994 36
17064.615 28
17065.236 41
17065.857 42
17066.477 38
17067.098 39
17067.719 35
17068.340 37
17068.961 34
17069.582 34
17070.203 20
17070.824 22
17071.445 21
17072.066 17
17072.687 19
17073.308 16
17073.929 16
17074.550 20
17075.171 22
17075.792 25
17076.413 30
17077.034 17
17077.655 14
17078.276 17
17078.897 17
17079.518 15
17080.140 30
17080.761 19
17081.382 22
17082.003 20
17082.624 29
17083.245 24
17083.867 24
17084.488 28
17085.109 24
17085.730 14
17086.352 13
17086.973 22
17087.594 22
17088.215 24
17088.837 32
17089.458 38
17090.079 37
17090.701 35
17091.322 61
17091.943 58
17092.565 51
17093.186 40
17093.807 29
17094.429 34
17095.050 33
17095.671 40
17096.293 27
17096.914 12
17097.536 19
17098.157 22
17098.779 29
17099.400 30
17100.022 35
17100.643 25
17101.265 25
17101.886 25
17102.508 39
17103.129 39
17103.751 31
17104.372 38
17104.994 32
17105.616 29
17106.237 30
17106.859 39
17107.480 42
17108.102 38
17108.724 33
17109.345 40
17109.967 49
17110.589 47
17111.210 39
17111.832 42
17112.454 45
17113.076 41
17113.697 56
17114.319 49
17114.941 48
17115.563 56
17116.184 49
17116.806 47
17117.428 44
17118.050 37
17118.672 49
17119.293 47
17119.915 43
17120.537 36
17121.159 42
17121.781 34
17122.403 42
17123.025 35
17123.647 40
17124.269 41
17124.891 45
17125.513 56
17126.134 56
17126.756 64
17127.378 62
17128.000 52
17128.622 37
17129.244 42
17129.866 50
17130.489 57
17131.111 59
17131.733 48
17132.355 41
17132.977 47
17133.599 65
17134.221 59
17134.843 58
17135.465 62
17136.087 60
17136.710 56
17137.332 68
17137.954 57
17138.576 74
17139.198 80
17139.821 74
17140.443 57
17141.065 52
17141.687 61
17142.310 61
17142.932 72
17143.554 79
17144.176 68
17144.799 71
17145.421 81
17146.043 78
17146.666 91
17147.288 103
17147.910 88
17148.533 88
17149.155 87
17149.778 94
17150.400 104
17151.022 126
17151.645 120
17152.267 96
17152.890 119
17153.512 124
17154.135 105
17154.757 108
17155.380 145
17156.002 150
17156.625 135
17157.247 143
17157.870 135
17158.492 130
17159.115 117
17159.737 130
17160.360 108
17160.983 95
17161.605 92
17162.228 106
17162.850 85
17163.473 85
17164.096 85
17164.718 80
17165.341 89
17165.964 94
17166.587 94
17167.209 96
17167.832 84
17168.455 77
17169.077 65
17169.700 67
17170.323 75
17170.946 64
17171.569 82
17172.191 67
17172.814 66
17173.437 74
17174.060 67
17174.683 59
17175.306 56
17175.928 59
17176.551 86
17177.174 75
17177.797 53
17178.420 58
17179.043 55
17179.666 48
17180.289 44
17180.912 44
17181.535 44
17182.158 47
17182.781 52
17183.404 48
17184.027 47
17184.650 36
17185.273 47
17185.896 39
17186.519 27
17187.142 18
17187.765 22
17188.388 25
17189.011 30
17189.634 21
17190.258 23
17190.881 22
17191.504 21
17192.127 24
17192.750 19
17193.373 18
17193.997 14
17194.620 18
17195.243 28
17195.866 20
17196.490 17
17197.113 13
17197.736 25
17198.359 19
17198.983 16
17199.606 18
17200.229 24
17200.853 38
17201.476 31
17202.099 18
17202.723 18
17203.346 15
17203.969 16
17204.593 13
17205.216 12
17205.840 20
17206.463 18
17207.086 20
17207.710 17
17208.333 15
17208.957 20
17209.580 25
17210.204 17
17210.827 19
17211.451 15
17212.074 17
17212.698 19
17213.321 19
17213.945 19
17214.569 15
17215.192 14
17215.816 14
17216.439 14
17217.063 14
17217.687 13
17218.310 12
17218.934 12
17219.558 9
17220.181 11
17220.805 16
17221.429 22
17222.052 18
17222.676 20
17223.300 24
17223.924 18
17224.547 16
17225.171 19
17225.795 21
17226.419 13
17227.042 9
17227.666 17
17228.290 11
17228.914 16
17229.538 9
17230.162 15
17230.786 17
17231.409 17
17232.033 13
17232.657 19
17233.281 11
17233.905 13
17234.529 19
17235.153 14
17235.777 19
17236.401 13
17237.025 9
17237.649 13
17238.273 14
17238.897 9
17239.521 3
17240.145 7
17240.769 19
17241.393 10
17242.017 13
17242.641 25
17243.265 17
17243.889 9
17244.513 18
17245.138 21
17245.762 21
17246.386 15
17247.010 15
17247.634 13
17248.258 12
17248.883 17
17249.507 13
17250.131 17
17250.755 14
17251.380 21
17252.004 22
17252.628 26
17253.252 20
17253.877 12
17254.501 7
17255.125 9
17255.750 14
17256.374 13
17256.998 12
17257.623 17
17258.247 22
17258.871 7
17259.496 7
17260.120 5
17260.745 7
17261.369 12
17261.993 19
17262.618 16
17263.242 14
17263.867 8
17264.491 12
17265.116 14
17265.740 14
17266.365 13
17266.989 16
17267.614 16
17268.238 13
17268.863 16
17269.487 17
17270.112 19
17270.737 9
17271.361 7
17271.986 4
17272.611 11
17273.235 12
17273.860 10
17274.484 10
17275.109 16
17275.734 16
17276.359 11
17276.983 8
17277.608 12
17278.233 8
17278.857 13
17279.482 9
17280.107 8
17280.732 7
17281.356 5
17281.981 20
17282.606 10
17283.231 11
17283.856 11
17284.481 3
17285.105 5
17285.730 6
17286.355 9
17286.980 10
17287.605 13
17288.230 9
17288.855 3
17289.480 7
17290.105 13
17290.730 9
17291.355 6
17291.980 12
17292.605 8
17293.230 9
17293.855 10
17294.480 12
17295.105 22
17295.730 26
17296.355 16
17296.980 11
17297.605 7
17298.230 9
17298.855 3
17299.480 12
17300.105 14
17300.730 11
17301.356 5
17301.981 9
17302.606 13
17303.231 13
17303.856 8
17304.482 6
17305.107 9
17305.732 14
17306.357 10
17306.982 20
17307.608 19
17308.233 21
17308.858 22
17309.484 29
17310.109 18
17310.734 13
17311.360 23
17311.985 15
17312.610 17
17313.236 12
17313.861 9
17314.486 8
17315.112 11
17315.737 8
17316.363 12
17316.988 9
17317.613 11
17318.239 9
17318.864 2
17319.490 10
17320.115 5
17320.741 8
17321.366 13
17321.992 14
17322.617 13
17323.243 13
17323.869 15
17324.494 12
17325.120 12
17325.745 14
17326.371 9
17326.996 7
17327.622 16
17328.248 14
17328.873 8
17329.499 7
17330.125 17
17330.750 8
17331.376 11
17332.002 13
17332.628 11
17333.253 7
17333.879 14
17334.505 10
17335.130 8
17335.756 7
17336.382 8
17337.008 10
17337.634 14
17338.259 14
17338.885 18
17339.511 18
17340.137 16
17340.763 19
17341.389 11
17342.015 12
17342.640 6
17343.266 9
17343.892 9
17344.518 14
17345.144 21
17345.770 17
17346.396 28
17347.022 20
17347.648 17
17348.274 17
17348.900 19
17349.526 19
17350.152 22
17350.778 14
17351.404 24
17352.030 17
17352.656 7
17353.282 14
17353.909 10
17354.535 8
17355.161 16
17355.787 17
17356.413 12
17357.039 10
17357.665 9
17358.292 12
17358.918 16
17359.544 10
17360.170 6
17360.796 16
17361.423 11
17362.049 11
17362.675 25
17363.301 17
17363.928 24
17364.554 25
17365.180 23
17365.807 15
17366.433 15
17367.059 21
17367.686 15
17368.312 15
17368.938 13
17369.565 17
17370.191 22
17370.818 21
17371.444 13
17372.070 12
17372.697 11
17373.323 6
17373.950 13
17374.576 22
17375.203 16
17375.829 12
17376.456 13
17377.082 21
17377.709 14
17378.335 16
17378.962 20
17379.588 22
17380.215 21
17380.842 15
17381.468 10
17382.095 15
17382.721 14
17383.348 8
17383.975 10
17384.601 10
17385.228 9
17385.855 12
17386.481 10
17387.108 14
17387.735 6
17388.362 3
17388.988 1
17389.615 10
17390.242 7
17390.869 5
17391.495 11
17392.122 11
17392.749 17
17393.376 18
17394.003 15
17394.629 19
17395.256 15
17395.883 18
17396.510 22
17397.137 28
17397.764 21
17398.391 19
17399.018 18
17399.644 13
17400.271 17
17400.898 12
17401.525 11
17402.152 8
17402.779 11
17403.406 16
17404.033 13
17404.660 17
17405.287 21
17405.914 14
17406.541 10
17407.168 4
17407.796 13
17408.423 17
17409.050 9
17409.677 12
17410.304 8
17410.931 8
17411.558 15
17412.185 4
17412.813 10
17413.440 16
17414.067 10
17414.694 10
17415.321 9
17415.949 4
17416.576 6
17417.203 10
17417.830 13
17418.458 14
17419.085 6
17419.712 6
17420.339 9
17420.967 2
17421.594 9
17422.221 11
17422.849 9
17423.476 23
17424.103 14
17424.731 16
17425.358 15
17425.986 9
17426.613 15
17427.240 20
17427.868 16
17428.495 22
17429.123 22
17429.750 6
17430.378 4
17431.005 10
17431.633 16
17432.260 20
17432.888 10
17433.515 9
17434.143 9
17434.770 13
17435.398 14
17436.026 7
17436.653 7
17437.281 7
17437.908 13
17438.536 10
17439.164 10
17439.791 13
17440.419 10
17441.047 10
17441.674 11
17442.302 7
17442.930 7
17443.558 6
17444.185 10
17444.813 9
17445.441 6
17446.069 7
17446.696 8
17447.324 9
17447.952 8
17448.580 4
17449.208 6
17449.835 9
17450.463 9
17451.091 17
17451.719 12
17452.347 13
17452.975 12
17453.603 16
17454.231 12
17454.858 4
17455.486 7
17456.114 11
17456.742 17
17457.370 19
17457.998 13
17458.626 24
17459.254 19
17459.882 12
17460.510 23
17461.138 15
17461.766 7
17462.394 12
17463.022 17
17463.651 7
17464.279 8
17464.907 17
17465.535 18
17466.163 14
17466.791 9
17467.419 8
17468.047 8
17468.676 10
17469.304 16
17469.932 14
17470.560 4
17471.188 7
17471.817 9
17472.445 11
17473.073 16
17473.701 12
17474.330 6
17474.958 10
17475.586 9
17476.215 6
17476.843 8
17477.471 5
17478.100 8
17478.728 6
17479.356 4
17479.985 3
17480.613 16
17481.241 12
17481.870 8
17482.498 11
17483.127 8
17483.755 5
17484.384 7
17485.012 9
17485.641 7
17486.269 3
17486.898 10
17487.526 9
17488.155 12
17488.783 8
17489.412 11
17490.040 5
17490.669 10
17491.297 25
17491.926 19
17492.555 16
17493.183 13
17493.812 13
17494.440 18
17495.069 14
17495.698 4
17496.326 7
17496.955 6
17497.584 10
17498.213 7
17498.841 8
17499.470 14
17500.099 16
17500.727 11
17501.356 10
17501.985 13
17502.614 6
17503.243 8
17503.871 6
17504.500 4
17505.129 10
17505.758 8
17506.387 8
17507.016 10
17507.645 19
17508.273 11
17508.902 9
17509.531 13
17510.160 8
17510.789 18
17511.418 16
17512.047 13
17512.676 10
17513.305 11
17513.934 6
17514.563 7
17515.192 10
17515.821 7
17516.450 11
17517.079 17
17517.708 13
17518.337 10
17518.966 12
17519.595 10
17520.224 5
17520.854 12
17521.483 5
17522.112 12
17522.741 21
17523.370 10
17523.999 9
17524.628 15
17525.258 9
17525.887 4
17526.516 4
17527.145 5
17527.775 3
17528.404 6
17529.033 22
17529.662 18
17530.292 9
17530.921 11
17531.550 6
17532.179 7
17532.809 10
17533.438 9
17534.068 7
17534.697 6
17535.326 2
17535.956 5
17536.585 10
17537.214 13
17537.844 9
17538.473 5
17539.103 3
17539.732 7
17540.362 10
17540.991 9
17541.621 10
17542.250 18
17542.880 20
17543.509 11
17544.139 9
17544.768 12
17545.398 12
17546.027 5
17546.657 3
17547.287 1
17547.916 8
17548.546 8
17549.175 14
17549.805 7
17550.435 17
17551.064 12
17551.694 13
17552.324 17
17552.953 13
17553.583 10
17554.213 7
17554.842 12
17555.472 5
17556.102 7
17556.732 15
17557.361 8
17557.991 9
17558.621 5
17559.251 4
17559.881 4
17560.511 3
17561.140 9
17561.770 17
17562.400 12
17563.030 15
17563.660 13
17564.290 10
17564.920 4
17565.550 4
17566.179 10
17566.809 11
17567.439 8
17568.069 8
17568.699 11
17569.329 5
17569.959 7
17570.589 9
17571.219 5
17571.849 8
17572.479 9
17573.109 6
17573.739 8
17574.370 8
17575.000 7
17575.630 10
17576.260 3
17576.890 8
17577.520 5
17578.150 11
17578.780 6
17579.411 4
17580.041 2
17580.671 4
17581.301 13
17581.931 17
17582.562 17
17583.192 18
17583.822 13
17584.452 11
17585.083 15
17585.713 9
17586.343 9
17586.973 4
17587.604 4
17588.234 11
17588.864 11
17589.495 12
17590.125 7
17590.756 11
17591.386 9
17592.016 7
17592.647 5
17593.277 8
17593.908 11
17594.538 7
17595.168 9
17595.799 9
17596.429 9
17597.060 4
17597.690 10
17598.321 4
17598.951 5
17599.582 5
17600.212 8
17600.843 1
17601.474 8
17602.104 6
17602.735 8
17603.365 17
17603.996 14
17604.627 19
17605.257 13
17605.888 10
17606.518 8
17607.149 5
17607.780 4
17608.411 12
17609.041 17
17609.672 12
17610.303 20
17610.933 14
17611.564 6
17612.195 9
17612.826 9
17613.456 11
17614.087 8
17614.718 12
17615.349 12
17615.980 7
17616.611 9
17617.241 5
17617.872 4
17618.503 5
17619.134 5
17619.765 3
17620.396 10
17621.027 9
17621.658 5
17622.289 6
17622.919 6
17623.550 6
17624.181 2
17624.812 3
17625.443 10
17626.074 6
17626.705 8
17627.336 13
17627.967 5
17628.599 11
17629.230 5
17629.861 6
17630.492 9
17631.123 13
17631.754 15
17632.385 7
17633.016 7
17633.647 10
17634.279 9
17634.910 14
17635.541 11
17636.172 9
17636.803 13
17637.434 7
17638.066 5
17638.697 8
17639.328 10
17639.959 9
17640.591 8
17641.222 8
17641.853 8
17642.485 5
17643.116 5
17643.747 6
17644.378 7
17645.010 7
17645.641 13
17646.273 3
17646.904 6
17647.535 3
17648.167 7
17648.798 6
17649.430 10
17650.061 12
17650.692 10
17651.324 10
17651.955 10
17652.587 6
17653.218 6
17653.850 10
17654.481 14
17655.113 14
17655.744 9
17656.376 6
17657.008 7
17657.639 6
17658.271 3
17658.902 1
17659.534 7
17660.166 4
17660.797 4
17661.429 6
17662.060 3
17662.692 8
17663.324 4
17663.955 11
17664.587 7
17665.219 8
17665.851 7
17666.482 7
17667.114 8
17667.746 9
17668.378 8
17669.009 6
17669.641 5
17670.273 11
17670.905 11
17671.537 10
17672.168 13
17672.800 15
17673.432 8
17674.064 4
17674.696 1
17675.328 6
17675.960 10
17676.592 13
17677.223 11
17677.855 10
17678.487 5
17679.119 6
17679.751 5
17680.383 7
17681.015 9
17681.647 8
17682.279 5
17682.911 11
17683.543 7
17684.175 7
17684.807 7
17685.440 6
17686.072 7
17686.704 6
17687.336 2
17687.968 10
17688.600 6
17689.232 5
17689.864 15
17690.496 13
17691.129 7
17691.761 10
17692.393 6
17693.025 7
17693.657 11
17694.290 7
17694.922 3
17695.554 2
17696.186 2
17696.819 5
17697.451 3
17698.083 7
17698.716 7
17699.348 13
17699.980 13
17700.613 16
17701.245 11
17701.877 5
17702.510 8
17703.142 3
17703.774 7
17704.407 10
17705.039 6
17705.672 4
17706.304 12
17706.937 11
17707.569 12
17708.202 6
17708.834 5
17709.467 5
17710.099 6
17710.732 7
17711.364 4
17711.997 2
17712.629 6
17713.262 5
17713.894 5
17714.527 8
17715.160 10
17715.792 7
17716.425 3
17717.057 5
17717.690 16
17718.323 14
17718.955 10
17719.588 18
17720.221 19
17720.854 10
17721.486 6
17722.119 9
17722.752 10
17723.384 3
17724.017 7
17724.650 6
17725.283 9
17725.916 10
17726.548 13
17727.181 11
17727.814 14
17728.447 8
17729.080 10
17729.713 13
17730.345 7
17730.978 10
17731.611 11
17732.244 6
17732.877 3
17733.510 5
17734.143 4
17734.776 4
17735.409 7
17736.042 10
17736.675 8
17737.308 4
17737.941 9
17738.574 11
17739.207 6
17739.840 9
17740.473 10
17741.106 12
17741.739 5
17742.372 7
17743.005 9
17743.638 7
17744.272 5
17744.905 9
17745.538 11
17746.171 16
17746.804 16
17747.437 7
17748.071 6
17748.704 1
17749.337 8
17749.970 10
17750.603 7
17751.237 10
17751.870 14
17752.503 10
17753.137 9
17753.770 8
17754.403 8
17755.036 6
17755.670 2
17756.303 2
17756.936 7
17757.570 6
17758.203 13
17758.837 8
17759.470 5
17760.103 1
17760.737 9
17761.370 5
17762.004 10
17762.637 10
17763.271 8
17763.904 8
17764.538 8
17765.171 6
17765.805 12
17766.438 10
17767.072 8
17767.705 6
17768.339 5
17768.972 4
17769.606 7
17770.239 12
17770.873 14
17771.507 21
17772.140 13
17772.774 10
17773.408 15
17774.041 11
17774.675 7
17775.309 4
17775.942 5
17776.576 2
17777.210 3
17777.843 6
17778.477 8
17779.111 8
17779.745 1
17780.378 1
17781.012 4
17781.646 5
17782.280 10
17782.914 5
17783.547 12
17784.181 13
17784.815 8
17785.449 13
17786.083 15
17786.717 10
17787.351 6
17787.984 12
17788.618 6
17789.252 1
17789.886 7
17790.520 8
17791.154 5
17791.788 4
17792.422 8
17793.056 12
17793.690 8
17794.324 6
17794.958 8
17795.592 4
17796.226 9
17796.860 8
17797.494 4
17798.129 7
17798.763 5
17799.397 12
17800.031 10
17800.665 3
17801.299 9
17801.933 4
17802.567 7
17803.202 7
17803.836 2
17804.470 1
17805.104 1
17805.738 5
17806.373 4
17807.007 10
17807.641 8
17808.275 7
17808.910 5
17809.544 7
17810.178 4
17810.813 8
17811.447 4
17812.081 5
17812.716 8
17813.350 3
17813.984 4
17814.619 6
17815.253 6
17815.888 2
17816.522 14
17817.156 8
17817.791 7
17818.425 5
17819.060 6
17819.694 7
17820.329 3
17820.963 6
17821.598 15
17822.232 11
17822.867 5
17823.501 10
17824.136 15
17824.770 10
17825.405 11
17826.040 8
17826.674 13
17827.309 13
17827.943 4
17828.578 6
17829.213 6
17829.847 8
17830.482 9
17831.117 5
17831.751 5
17832.386 11
17833.021 4
17833.655 7
17834.290 6
17834.925 5
17835.560 6
17836.194 10
17836.829 9
17837.464 11
17838.099 8
17838.734 6
17839.368 3
17840.003 0
17840.638 7
17841.273 5
17841.908 6
17842.543 11
17843.178 15
17843.813 9
17844.447 9
17845.082 3
17845.717 4
17846.352 4
17846.987 9
17847.622 10
17848.257 11
17848.892 2
17849.527 7
17850.162 6
17850.797 4
17851.432 9
17852.067 5
17852.702 7
17853.337 9
17853.973 5
17854.608 7
17855.243 10
17855.878 12
17856.513 8
17857.148 8
17857.783 7
17858.418 4
17859.054 6
17859.689 15
17860.324 16
17860.959 12
17861.594 3
17862.230 0
17862.865 2
17863.500 4
17864.135 1
17864.771 4
17865.406 7
17866.041 8
17866.677 5
17867.312 3
17867.947 11
17868.583 8
17869.218 9
17869.853 8
17870.489 10
17871.124 8
17871.760 12
17872.395 9
17873.030 4
17873.666 7
17874.301 7
17874.937 5
17875.572 2
17876.208 6
17876.843 2
17877.479 13
17878.114 5
17878.750 2
17879.385 3
17880.021 6
17880.656 5
17881.292 4
17881.927 7
17882.563 9
17883.199 9
17883.834 21
17884.470 15
17885.106 9
17885.741 5
17886.377 9
17887.013 4
17887.648 8
17888.284 8
17888.920 8
17889.555 12
17890.191 9
17890.827 6
17891.463 8
17892.098 6
17892.734 7
17893.370 15
17894.006 12
17894.641 7
17895.277 5
17895.913 0
17896.549 3
17897.185 2
17897.821 3
17898.457 5
17899.092 5
17899.728 9
17900.364 6
17901.000 4
17901.636 3
17902.272 4
17902.908 7
17903.544 13
17904.180 3
17904.816 3
17905.452 5
17906.088 9
17906.724 6
17907.360 6
17907.996 7
17908.632 2
17909.268 3
17909.904 2
17910.540 3
17911.177 6
17911.813 1
17912.449 3
17913.085 0
17913.721 3
17914.357 1
17914.993 2
17915.630 2
17916.266 6
17916.902 6
17917.538 6
17918.174 2
17918.811 3
17919.447 1
17920.083 5
17920.719 4
17921.356 10
17921.992 7
17922.628 12
17923.265 9
17923.901 4
17924.537 3
17925.174 8
17925.810 15
17926.446 10
17927.083 8
17927.719 8
17928.356 8
17928.992 8
17929.628 9
17930.265 11
17930.901 5
17931.538 6
17932.174 7
17932.811 5
17933.447 8
17934.084 7
17934.720 1
17935.357 2
17935.993 8
17936.630 7
17937.267 6
17937.903 13
17938.540 2
17939.176 4
17939.813 3
17940.450 7
17941.086 5
17941.723 6
17942.359 5
17942.996 4
17943.633 4
17944.270 5
17944.906 6
17945.543 3
17946.180 2
17946.816 5
17947.453 1
17948.090 6
17948.727 5
17949.363 11
17950.000 10
17950.637 7
17951.274 6
17951.911 7
17952.548 4
17953.184 4
17953.821 7
17954.458 4
17955.095 4
17955.732 6
17956.369 2
17957.006 4
17957.643 8
17958.280 6
17958.917 8
17959.554 7
17960.191 18
17960.828 9
17961.465 11
17962.102 5
17962.739 4
17963.376 4
17964.013 8
17964.650 10
17965.287 1
17965.924 6
17966.561 6
17967.198 9
17967.835 7
17968.472 3
17969.109 8
17969.747 7
17970.384 7
17971.021 4
17971.658 7
17972.295 2
17972.932 8
17973.570 7
17974.207 10
17974.844 9
17975.481 8
17976.119 10
17976.756 16
17977.393 12
17978.030 13
17978.668 11
17979.305 5
17979.942 5
17980.580 2
17981.217 4
17981.854 6
17982.492 9
17983.129 7
17983.767 5
17984.404 9
17985.041 5
17985.679 7
17986.316 5
17986.954 6
17987.591 4
17988.229 1
17988.866 6
17989.504 10
17990.141 9
17990.779 5
17991.416 1
17992.054 1
17992.691 4
17993.329 5
17993.966 4
17994.604 1
17995.242 6
17995.879 8
17996.517 4
17997.155 3
17997.792 1
17998.430 4
17999.067 3
17999.705 3
18000.343 5
18000.981 5
18001.618 5
18002.256 6
18002.894 7
18003.531 5
18004.169 5
18004.807 8
18005.445 5
18006.083 7
18006.720 4
18007.358 6
18007.996 6
18008.634 6
18009.272 11
18009.910 8
18010.547 3
18011.185 10
18011.823 6
18012.461 7
18013.099 9
18013.737 7
18014.375 3
18015.013 15
18015.651 30
18016.289 19
18016.927 17
18017.565 8
18018.203 6
18018.841 8
18019.479 8
18020.117 4
18020.755 5
18021.393 8
18022.031 3
18022.669 7
18023.307 8
18023.945 5
18024.583 4
18025.222 8
18025.860 5
18026.498 5
18027.136 2
18027.774 4
18028.412 5
18029.051 8
18029.689 12
18030.327 5
18030.965 5
18031.604 6
18032.242 1
18032.880 1
18033.518 4
18034.157 5
18034.795 8
18035.433 4
18036.072 3
18036.710 2
18037.348 7
18037.987 8
18038.625 10
18039.263 3
18039.902 2
18040.540 2
18041.179 1
18041.817 3
18042.455 4
18043.094 3
18043.732 5
18044.371 4
18045.009 2
18045.648 10
18046.286 22
18046.925 13
18047.563 10
18048.202 10
18048.840 15
18049.479 11
18050.118 4
18050.756 6
18051.395 9
18052.033 6
18052.672 3
18053.311 5
18053.949 5
18054.588 6
18055.227 6
18055.865 6
18056.504 6
18057.143 7
18057.781 3
18058.420 11
18059.059 7
18059.698 3
18060.336 2
18060.975 2
18061.614 5
18062.253 3
18062.891 5
18063.530 9
18064.169 15
18064.808 7
18065.447 4
18066.086 3
18066.724 4
18067.363 3
18068.002 6
18068.641 6
18069.280 5
18069.919 3
18070.558 7
18071.197 9
18071.836 3
18072.475 15
18073.114 10
18073.753 7
18074.392 6
18075.031 4
18075.670 5
18076.309 3
18076.948 6
18077.587 5
18078.226 13
18078.865 13
18079.504 11
18080.143 7
18080.782 3
18081.422 11
18082.061 10
18082.700 8
18083.339 11
18083.978 6
18084.617 4
18085.257 0
18085.896 3
18086.535 7
18087.174 10
18087.813 10
18088.453 9
18089.092 6
18089.731 4
18090.371 7
18091.010 19
18091.649 17
18092.288 7
18092.928 5
18093.567 6
18094.207 5
18094.846 4
18095.485 0
18096.125 3
18096.764 4
18097.403 2
18098.043 3
18098.682 3
18099.322 3
18099.961 2
18100.601 5
18101.240 7
18101.880 11
18102.519 9
18103.159 9
18103.798 5
18104.438 5
18105.077 3
18105.717 4
18106.356 8
18106.996 14
18107.636 12
18108.275 8
18108.915 6
18109.554 2
18110.194 4
18110.834 0
18111.473 4
18112.113 6
18112.753 7
18113.392 2
18114.032 2
18114.672 3
18115.312 4
18115.951 4
18116.591 2
18117.231 6
18117.871 7
18118.510 3
18119.150 0
18119.790 1
18120.430 1
18121.070 0
18121.710 5
18122.349 6
18122.989 16
18123.629 9
18124.269 7
18124.909 7
18125.549 4
18126.189 2
18126.829 2
18127.469 7
18128.109 5
18128.749 4
18129.389 9
18130.029 12
18130.669 10
18131.309 7
18131.949 9
18132.589 10
18133.229 8
18133.869 8
18134.509 3
18135.149 3
18135.789 3
18136.429 2
18137.069 4
18137.709 13
18138.349 6
18138.990 11
18139.630 7
18140.270 1
18140.910 2
18141.550 3
18142.190 3
18142.831 4
18143.471 3
18144.111 2
18144.751 7
18145.392 5
18146.032 6
18146.672 3
18147.313 2
18147.953 4
18148.593 8
18149.233 10
18149.874 8
18150.514 4
18151.155 7
18151.795 4
18152.435 3
18153.076 1
18153.716 2
18154.357 2
18154.997 1
18155.637 4
18156.278 4
18156.918 1
18157.559 2
18158.199 3
18158.840 8
18159.480 12
18160.121 7
18160.761 6
18161.402 4
18162.042 2
18162.683 4
18163.324 7
18163.964 9
18164.605 7
18165.245 7
18165.886 9
18166.527 11
18167.167 8
18167.808 9
18168.449 10
18169.089 8
18169.730 6
18170.371 0
18171.011 0
18171.652 4
18172.293 2
18172.934 3
18173.574 2
18174.215 2
18174.856 4
18175.497 4
18176.138 4
18176.778 7
18177.419 3
18178.060 0
18178.701 2
18179.342 5
18179.983 6
18180.624 7
18181.264 6
18181.905 3
18182.546 1
18183.187 7
18183.828 6
18184.469 3
18185.110 3
18185.751 4
18186.392 2
18187.033 10
18187.674 12
18188.315 5
18188.956 10
18189.597 9
18190.238 7
18190.879 7
18191.520 9
18192.161 2
18192.802 6
18193.444 7
18194.085 3
18194.726 4
18195.367 1
18196.008 5
18196.649 6
18197.290 3
18197.932 6
18198.573 10
18199.214 8
18199.855 8
18200.497 4
18201.138 3
18201.779 3
18202.420 7
18203.062 7
18203.703 0
18204.344 9
18204.986 4
18205.627 3
18206.268 6
18206.910 7
18207.551 4
18208.192 7
18208.834 8
18209.475 4
18210.116 4
18210.758 4
18211.399 7
18212.041 12
18212.682 9
18213.324 7
18213.965 10
18214.607 17
18215.248 16
18215.890 14
18216.531 19
18217.173 12
18217.814 5
18218.456 5
18219.097 3
18219.739 4
18220.381 6
18221.022 4
18221.664 8
18222.305 3
18222.947 8
18223.589 9
18224.230 7
18224.872 7
18225.514 10
18226.155 6
18226.797 2
18227.439 3
18228.080 3
18228.722 8
18229.364 3
18230.006 6
18230.647 1
18231.289 1
18231.931 2
18232.573 10
18233.215 4
18233.856 6
18234.498 7
18235.140 4
18235.782 2
18236.424 6
18237.066 5
18237.708 6
18238.350 3
18238.991 1
18239.633 5
18240.275 7
18240.917 7
18241.559 9
18242.201 5
18242.843 6
18243.485 3
18244.127 5
18244.769 5
18245.411 3
18246.053 8
18246.695 6
18247.337 4
18247.979 3
18248.622 3
18249.264 0
18249.906 2
18250.548 3
18251.190 6
18251.832 5
18252.474 4
18253.116 5
18253.759 2
18254.401 6
18255.043 10
18255.685 12
18256.327 4
18256.970 5
18257.612 6
18258.254 7
18258.896 3
18259.539 6
18260.181 7
18260.823 5
18261.466 7
18262.108 8
18262.750 6
18263.393 5
18264.035 4
18264.677 6
18265.320 3
18265.962 2
18266.605 4
18267.247 9
18267.889 7
18268.532 6
18269.174 9
18269.817 9
18270.459 6
18271.102 3
18271.744 5
18272.387 6
18273.029 1
18273.672 4
18274.314 2
18274.957 6
18275.599 6
18276.242 6
18276.885 6
18277.527 4
18278.170 10
18278.812 6
18279.455 6
18280.098 8
18280.740 6
18281.383 7
18282.026 2
18282.668 2
18283.311 3
18283.954 5
18284.596 3
18285.239 4
18285.882 10
18286.525 7
18287.167 10
18287.810 6
18288.453 6
18289.096 5
18289.739 2
18290.381 2
18291.024 3
18291.667 4
18292.310 4
18292.953 5
18293.596 5
18294.239 11
18294.882 10
18295.524 6
18296.167 2
18296.810 4
18297.453 7
18298.096 11
18298.739 9
18299.382 5
18300.025 3
18300.668 10
18301.311 7
18301.954 6
18302.597 6
18303.240 4
18303.883 3
18304.526 6
18305.170 5
18305.813 0
18306.456 0
18307.099 4
18307.742 7
18308.385 5
18309.028 3
18309.671 6
18310.315 7
18310.958 8
18311.601 8
18312.244 9
18312.887 7
18313.531 3
18314.174 2
18314.817 9
18315.460 7
18316.104 4
18316.747 6
18317.390 9
18318.034 8
18318.677 5
18319.320 2
18319.964 5
18320.607 2
18321.250 2
18321.894 1
18322.537 4
18323.180 4
18323.824 2
18324.467 0
18325.111 2
18325.754 6
18326.398 7
18327.041 4
18327.685 10
18328.328 9
18328.972 10
18329.615 11
18330.259 5
18330.902 7
18331.546 14
18332.189 5
18332.833 2
18333.476 4
18334.120 4
18334.764 5
18335.407 3
18336.051 4
18336.694 3
18337.338 1
18337.982 0
18338.625 1
18339.269 5
18339.913 7
18340.557 2
18341.200 5
18341.844 2
18342.488 3
18343.131 14
18343.775 9
18344.419 6
18345.063 8
18345.707 3
18346.350 2
18346.994 5
18347.638 4
18348.282 2
18348.926 6
18349.570 6
18350.213 6
18350.857 1
18351.501 1
18352.145 3
18352.789 1
18353.433 4
18354.077 8
18354.721 3
18355.365 2
18356.009 3
18356.653 8
18357.297 5
18357.941 5
18358.585 6
18359.229 5
18359.873 8
18360.517 3
18361.161 2
18361.805 4
18362.449 5
18363.093 5
18363.738 7
18364.382 11
18365.026 5
18365.670 5
18366.314 7
18366.958 3
18367.602 3
18368.247 5
18368.891 2
18369.535 4
18370.179 1
18370.824 1
18371.468 4
18372.112 5
18372.756 1
18373.401 4
18374.045 0
18374.689 2
18375.334 7
18375.978 8
18376.622 5
18377.267 2
18377.911 6
18378.555 5
18379.200 2
18379.844 5
18380.488 3
18381.133 11
18381.777 5
18382.422 1
18383.066 5
18383.711 11
18384.355 5
18385.000 8
18385.644 6
18386.289 3
18386.933 2
18387.578 2
18388.222 3
18388.867 2
18389.511 1
18390.156 2
18390.801 7
18391.445 5
18392.090 3
18392.734 5
18393.379 1
18394.024 5
18394.668 5
18395.313 6
18395.958 4
18396.602 9
18397.247 8
18397.892 4
18398.537 3
18399.181 6
18399.826 4
18400.471 3
18401.116 3
18401.760 2
18402.405 6
18403.050 4
18403.695 1
18404.340 1
18404.984 0
18405.629 2
18406.274 0
18406.919 4
18407.564 4
18408.209 7
18408.854 8
18409.499 3
18410.144 11
18410.788 8
18411.433 7
18412.078 2
18412.723 1
18413.368 4
18414.013 4
18414.658 3
18415.303 3
18415.948 2
18416.593 1
18417.238 4
18417.884 2
18418.529 9
18419.174 13
18419.819 12
18420.464 8
18421.109 5
18421.754 5
18422.399 7
18423.044 9
18423.690 9
18424.335 2
18424.980 3
18425.625 2
18426.270 2
18426.916 4
18427.561 2
18428.206 6
18428.851 7
18429.497 6
18430.142 7
18430.787 3
18431.433 6
18432.078 4
18432.723 6
18433.369 3
18434.014 2
18434.659 1
18435.305 2
18435.950 3
18436.595 0
18437.241 6
18437.886 5
18438.532 0
18439.177 0
18439.823 3
18440.468 4
18441.113 3
18441.759 3
18442.404 8
18443.050 10
18443.695 12
18444.341 13
18444.987 6
18445.632 5
18446.278 5
18446.923 2
18447.569 7
18448.214 7
18448.860 7
18449.506 4
18450.151 7
18450.797 9
18451.443 14
18452.088 10
18452.734 4
18453.380 3
18454.025 2
18454.671 4
18455.317 4
18455.963 0
18456.608 4
18457.254 3
18457.900 3
18458.546 0
18459.191 3
18459.837 4
18460.483 1
18461.129 1
18461.775 2
18462.420 3
18463.066 4
18463.712 3
18464.358 4
18465.004 5
18465.650 2
18466.296 2
18466.942 5
18467.588 3
18468.234 6
18468.880 4
18469.526 6
18470.172 5
18470.818 5
18471.464 4
18472.110 4
18472.756 1
18473.402 5
18474.048 4
18474.694 2
18475.340 0
18475.986 4
18476.632 3
18477.278 8
18477.924 7
18478.570 6
18479.217 7
18479.863 3
18480.509 5
18481.155 2
18481.801 5
18482.447 5
18483.094 4
18483.740 12
18484.386 6
18485.032 3
18485.679 2
18486.325 10
18486.971 8
18487.617 6
18488.264 8
18488.910 7
18489.556 2
18490.203 3
18490.849 2
18491.495 6
18492.142 7
18492.788 4
18493.435 5
18494.081 7
18494.727 5
18495.374 4
18496.020 5
18496.667 4
18497.313 4
18497.960 13
18498.606 13
18499.253 6
18499.899 0
18500.546 0
18501.192 7
18501.839 11
18502.485 15
18503.132 8
18503.778 8
18504.425 9
18505.072 5
18505.718 3
18506.365 4
18507.011 2
18507.658 2
18508.305 4
18508.951 9
18509.598 5
18510.245 6
18510.891 3
18511.538 5
18512.185 12
18512.832 4
18513.478 5
18514.125 1
18514.772 1
18515.419 5
18516.065 6
18516.712 5
18517.359 2
18518.006 4
18518.653 5
18519.299 5
18519.946 5
18520.593 9
18521.240 5
18521.887 1
18522.534 4
18523.181 2
18523.828 5
18524.475 3
18525.122 4
18525.769 5
18526.416 4
18527.063 1
18527.709 3
18528.356 5
18529.004 8
18529.651 4
18530.298 4
18530.945 10
18531.592 11
18532.239 5
18532.886 13
18533.533 12
18534.180 10
18534.827 8
18535.474 7
18536.121 6
18536.769 6
18537.416 4
18538.063 9
18538.710 6
18539.357 5
18540.005 8
18540.652 8
18541.299 4
18541.946 5
18542.593 2
18543.241 3
18543.888 3
18544.535 6
18545.183 4
18545.830 7
18546.477 4
18547.125 2
18547.772 6
18548.419 4
18549.067 2
18549.714 1
18550.361 3
18551.009 3
18551.656 3
18552.304 2
18552.951 2
18553.598 13
18554.246 13
18554.893 10
18555.541 4
18556.188 2
18556.836 4
18557.483 7
18558.131 12
18558.778 9
18559.426 3
18560.074 3
18560.721 2
18561.369 1
18562.016 6
18562.664 5
18563.312 6
18563.959 5
18564.607 16
18565.254 12
18565.902 16
18566.550 10
18567.197 7
18567.845 3
18568.493 9
18569.141 9
18569.788 6
18570.436 9
18571.084 3
18571.732 3
18572.379 2
18573.027 10
18573.675 11
18574.323 1
18574.971 4
18575.618 7
18576.266 2
18576.914 3
18577.562 12
18578.210 8
18578.858 8
18579.506 3
18580.154 3
18580.801 6
18581.449 5
18582.097 6
18582.745 6
18583.393 4
18584.041 2
18584.689 7
18585.337 3
18585.985 3
18586.633 7
18587.281 8
18587.929 5
18588.577 6
18589.225 4
18589.874 10
18590.522 12
18591.170 6
18591.818 9
18592.466 11
18593.114 18
18593.762 7
18594.410 6
18595.059 5
18595.707 5
18596.355 5
18597.003 8
18597.651 3
18598.300 4
18598.948 3
18599.596 4
18600.244 4
18600.893 7
18601.541 3
18602.189 3
18602.838 3
18603.486 5
18604.134 6
18604.782 4
18605.431 0
18606.079 1
18606.728 4
18607.376 2
18608.024 6
18608.673 5
18609.321 1
18609.970 4
18610.618 7
18611.267 16
18611.915 8
18612.563 8
18613.212 9
18613.860 5
18614.509 3
18615.157 8
18615.806 10
18616.455 13
18617.103 8
18617.752 4
18618.400 1
18619.049 4
18619.697 7
18620.346 7
18620.995 5
18621.643 6
18622.292 9
18622.941 7
18623.589 6
18624.238 3
18624.887 2
18625.535 2
18626.184 1
18626.833 4
18627.482 4
18628.130 5
18628.779 3
18629.428 3
18630.077 4
18630.725 2
18631.374 1
18632.023 1
18632.672 0
18633.321 2
18633.970 2
18634.618 6
18635.267 2
18635.916 8
18636.565 13
18637.214 5
18637.863 10
18638.512 11
18639.161 9
18639.810 3
18640.459 2
18641.108 4
18641.757 3
18642.406 3
18643.055 2
18643.704 0
18644.353 1
18645.002 4
18645.651 4
18646.300 1
18646.949 5
18647.598 6
18648.247 6
18648.896 9
18649.545 4
18650.195 1
18650.844 0
18651.493 5
18652.142 8
18652.791 6
18653.440 6
18654.090 5
18654.739 3
18655.388 4
18656.037 8
18656.686 11
18657.336 6
18657.985 3
18658.634 3
18659.284 6
18659.933 7
18660.582 4
18661.232 3
18661.881 3
18662.530 2
18663.180 3
18663.829 2
18664.478 6
18665.128 5
18665.777 8
18666.427 11
18667.076 10
18667.725 5
18668.375 3
18669.024 4
18669.674 5
18670.323 2
18670.973 6
18671.622 4
18672.272 1
18672.921 3
18673.571 3
18674.220 3
18674.870 2
18675.520 2
18676.169 1
18676.819 0
18677.468 1
18678.118 9
18678.768 7
18679.417 5
18680.067 6
18680.717 8
18681.366 8
18682.016 1
18682.666 7
18683.315 2
18683.965 2
18684.615 8
18685.265 3
18685.914 4
18686.564 5
18687.214 2
18687.864 7
18688.513 5
18689.163 12
18689.813 7
18690.463 5
18691.113 7
18691.763 5
18692.413 2
18693.062 12
18693.712 7
18694.362 3
18695.012 2
18695.662 7
18696.312 9
18696.962 13
18697.612 4
18698.262 10
18698.912 9
18699.562 7
18700.212 3
18700.862 1
18701.512 1
18702.162 0
18702.812 3
18703.462 5
18704.112 6
18704.762 3
18705.412 2
18706.062 2
18706.713 6
18707.363 10
18708.013 7
18708.663 6
18709.313 7
18709.963 4
18710.614 6
18711.264 4
18711.914 4
18712.564 5
18713.214 3
18713.865 3
18714.515 4
18715.165 3
18715.815 6
18716.466 2
18717.116 4
18717.766 5
18718.417 3
18719.067 3
18719.717 5
18720.368 3
18721.018 0
18721.668 3
18722.319 1
18722.969 3
18723.620 3
18724.270 4
18724.921 2
18725.571 8
18726.221 11
18726.872 5
18727.522 8
18728.173 4
18728.823 3
18729.474 3
18730.124 0
18730.775 0
18731.426 6
18732.076 3
18732.727 2
18733.377 2
18734.028 2
18734.678 10
18735.329 6
18735.980 6
18736.630 7
18737.281 3
18737.932 6
18738.582 6
18739.233 7
18739.884 5
18740.534 6
18741.185 2
18741.836 1
18742.487 3
18743.137 4
18743.788 10
18744.439 7
18745.090 2
18745.740 4
18746.391 5
18747.042 1
18747.693 2
18748.344 0
18748.995 1
18749.646 5
18750.296 7
18750.947 5
18751.598 8
18752.249 4
18752.900 9
18753.551 3
18754.202 5
18754.853 6
18755.504 4
18756.155 2
18756.806 3
18757.457 2
18758.108 10
18758.759 8
18759.410 9
18760.061 6
18760.712 6
18761.363 15
18762.014 15
18762.665 13
18763.316 3
18763.967 1
18764.619 4
18765.270 1
18765.921 2
18766.572 5
18767.223 7
18767.874 6
18768.526 3
18769.177 5
18769.828 2
18770.479 2
18771.131 5
18771.782 4
18772.433 2
18773.084 4
18773.736 3
18774.387 4
18775.038 1
18775.690 0
18776.341 1
18776.992 5
18777.644 3
18778.295 2
18778.946 1
18779.598 5
18780.249 4
18780.901 5
18781.552 4
18782.203 4
18782.855 6
18783.506 8
18784.158 5
18784.809 4
18785.461 13
18786.112 9
18786.764 5
18787.415 4
18788.067 9
18788.718 6
18789.370 5
18790.021 3
18790.673 3
18791.325 3
18791.976 2
18792.628 3
18793.279 2
18793.931 4
18794.583 9
18795.234 7
18795.886 6
18796.538 5
18797.189 4
18797.841 2
18798.493 5
18799.145 2
18799.796 3
18800.448 4
18801.100 2
18801.752 2
18802.403 6
18803.055 4
18803.707 8
18804.359 8
18805.011 9
18805.663 14
18806.314 14
18806.966 11
18807.618 5
18808.270 7
18808.922 7
18809.574 2
18810.226 3
18810.878 4
18811.530 2
18812.182 1
18812.834 2
18813.486 5
18814.138 8
18814.790 3
18815.442 1
18816.094 5
18816.746 8
18817.398 11
18818.050 6
18818.702 5
18819.354 6
18820.006 5
18820.658 11
18821.310 12
18821.962 5
18822.614 4
18823.267 7
18823.919 2
18824.571 5
18825.223 7
18825.875 7
18826.527 5
18827.180 7
18827.832 1
18828.484 7
18829.136 5
18829.789 9
18830.441 8
18831.093 8
18831.746 10
18832.398 3
18833.050 6
18833.703 3
18834.355 4
18835.007 4
18835.660 6
18836.312 6
18836.964 7
18837.617 6
18838.269 14
18838.922 11
18839.574 8
18840.226 7
18840.879 5
18841.531 4
18842.184 4
18842.836 4
18843.489 2
18844.141 3
18844.794 5
18845.446 5
18846.099 5
18846.751 2
18847.404 6
18848.057 2
18848.709 1
18849.362 3
18850.014 2
18850.667 2
18851.320 2
18851.972 4
18852.625 4
18853.278 6
18853.930 8
18854.583 4
18855.236 3
18855.888 0
18856.541 2
18857.194 5
18857.847 5
18858.499 8
18859.152 8
18859.805 9
18860.458 12
18861.111 4
18861.763 2
18862.416 3
18863.069 2
18863.722 4
18864.375 4
18865.028 11
18865.681 14
18866.333 8
18866.986 5
18867.639 4
18868.292 10
18868.945 4
18869.598 2
18870.251 4
18870.904 6
18871.557 4
18872.210 4
18872.863 3
18873.516 6
18874.169 9
18874.822 5
18875.475 2
18876.128 3
18876.781 2
18877.434 3
18878.088 4
18878.741 4
18879.394 1
18880.047 3
18880.700 7
18881.353 7
18882.006 7
18882.660 12
18883.313 7
18883.966 5
18884.619 3
18885.272 5
18885.926 5
18886.579 14
18887.232 12
18887.885 10
18888.539 5
18889.192 7
18889.845 7
18890.499 6
18891.152 6
18891.805 8
18892.459 3
18893.112 3
18893.765 4
18894.419 9
18895.072 7
18895.726 2
18896.379 2
18897.032 2
18897.686 5
18898.339 4
18898.993 1
18899.646 1
18900.300 6
18900.953 5
18901.607 4
18902.260 3
18902.914 1
18903.567 2
18904.221 1
18904.874 1
18905.528 6
18906.182 7
18906.835 8
18907.489 10
18908.142 10
18908.796 10
18909.450 11
18910.103 5
18910.757 3
18911.411 2
18912.064 4
18912.718 3
18913.372 5
18914.025 4
18914.679 5
18915.333 4
18915.987 6
18916.640 3
18917.294 2
18917.948 1
18918.602 3
18919.256 4
18919.910 12
18920.563 6
18921.217 5
18921.871 3
18922.525 4
18923.179 4
18923.833 2
18924.487 3
18925.141 3
18925.794 2
18926.448 3
18927.102 8
18927.756 11
18928.410 7
18929.064 5
18929.718 6
18930.372 5
18931.026 4
18931.680 5
18932.334 4
18932.988 3
18933.642 9
18934.297 4
18934.951 3
18935.605 0
18936.259 3
18936.913 1
18937.567 1
18938.221 1
18938.875 3
18939.530 1
18940.184 3
18940.838 1
18941.492 3
18942.146 3
18942.801 14
18943.455 12
18944.109 8
18944.763 7
18945.418 8
18946.072 3
18946.726 2
18947.380 2
18948.035 0
18948.689 3
18949.343 3
18949.998 4
18950.652 9
18951.306 6
18951.961 2
18952.615 7
18953.270 9
18953.924 1
18954.578 4
18955.233 2
18955.887 1
18956.542 1
18957.196 5
18957.851 3
18958.505 1
18959.160 3
18959.814 2
18960.469 5
18961.123 9
18961.778 14
18962.432 7
18963.087 2
18963.742 3
18964.396 2
18965.051 2
18965.705 2
18966.360 2
18967.015 2
18967.669 1
18968.324 0
18968.979 5
18969.633 6
18970.288 18
18970.943 15
18971.598 6
18972.252 9
18972.907 5
18973.562 7
18974.217 8
18974.871 3
18975.526 2
18976.181 1
18976.836 2
18977.491 1
18978.145 2
18978.800 10
18979.455 7
18980.110 8
18980.765 1
18981.420 5
18982.075 5
18982.730 8
18983.384 3
18984.039 3
18984.694 4
18985.349 6
18986.004 7
18986.659 5
18987.314 6
18987.969 3
18988.624 2
18989.279 2
18989.934 3
18990.589 0
18991.244 2
18991.900 5
18992.555 5
18993.210 6
18993.865 9
18994.520 4
18995.175 5
18995.830 3
18996.485 5
18997.140 5
18997.796 4
18998.451 4
18999.106 4
18999.761 8
19000.416 6
19001.072 1
19001.727 6
19002.382 12
19003.037 12
19003.693 5
19004.348 5
19005.003 14
19005.659 10
19006.314 12
19006.969 8
19007.625 6
19008.280 4
19008.935 3
19009.591 1
19010.246 1
19010.902 4
19011.557 7
19012.212 0
19012.868 7
19013.523 6
19014.179 4
19014.834 9
19015.490 5
19016.145 3
19016.801 2
19017.456 2
19018.112 3
19018.767 3
19019.423 2
19020.078 1
19020.734 1
19021.389 0
19022.045 1
19022.701 3
19023.356 9
19024.012 7
19024.668 3
19025.323 4
19025.979 0
19026.635 0
19027.290 3
19027.946 5
19028.602 5
19029.257 4
19029.913 4
19030.569 3
19031.225 7
19031.880 5
19032.536 3
19033.192 4
19033.848 3
19034.504 4
19035.159 4
19035.815 3
19036.471 4
19037.127 3
19037.783 1
19038.439 6
19039.094 8
19039.750 7
19040.406 9
19041.062 12
19041.718 8
19042.374 6
19043.030 8
19043.686 7
19044.342 4
19044.998 3
19045.654 3
19046.310 1
19046.966 5
19047.622 3
19048.278 3
19048.934 1
19049.590 7
19050.246 5
19050.902 4
19051.559 6
19052.215 3
19052.871 5
19053.527 5
19054.183 4
19054.839 3
19055.495 5
19056.152 7
19056.808 3
19057.464 3
19058.120 3
19058.776 6
19059.433 5
19060.089 2
19060.745 2
19061.401 1
19062.058 3
19062.714 5
19063.370 1
19064.027 4
19064.683 7
19065.339 12
19065.996 4
19066.652 2
19067.308 3
19067.965 4
19068.621 5
19069.278 6
19069.934 9
19070.590 18
19071.247 26
19071.903 16
19072.560 13
19073.216 7
19073.873 5
19074.529 2
19075.186 8
19075.842 4
19076.499 3
19077.155 3
19077.812 5
19078.469 7
19079.125 8
19079.782 3
19080.438 0
19081.095 0
19081.752 3
19082.408 2
19083.065 3
19083.721 4
19084.378 3
19085.035 10
19085.692 5
19086.348 0
19087.005 2
19087.662 3
19088.318 1
19088.975 5
19089.632 3
19090.289 2
19090.945 6
19091.602 5
19092.259 8
19092.916 8
19093.573 4
19094.230 6
19094.886 4
19095.543 6
19096.200 1
19096.857 1
19097.514 1
19098.171 0
19098.828 2
19099.485 6
19100.142 6
19100.799 3
19101.456 3
19102.113 0
19102.769 1
19103.426 1
19104.084 0
19104.741 0
19105.398 0
19106.055 2
19106.712 3
19107.369 3
19108.026 1
19108.683 1
19109.340 1
19109.997 2
19110.654 2
19111.311 3
19111.969 6
19112.626 6
19113.283 3
19113.940 0
19114.597 2
19115.254 1
19115.912 0
19116.569 2
19117.226 2
19117.883 1
19118.541 3
19119.198 1
19119.855 0
19120.512 5
19121.170 2
19121.827 0
19122.484 1
19123.142 2
19123.799 3
19124.456 2
19125.114 1
19125.771 2
19126.429 7
19127.086 19
19127.743 18
19128.401 8
19129.058 2
19129.716 7
19130.373 4
19131.031 7
19131.688 5
19132.346 5
19133.003 4
19133.661 3
19134.318 3
19134.976 7
19135.633 3
19136.291 3
19136.948 3
19137.606 5
19138.264 7
19138.921 8
19139.579 2
19140.237 11
19140.894 15
19141.552 16
19142.209 18
19142.867 14
19143.525 10
19144.183 8
19144.840 7
19145.498 7
19146.156 3
19146.813 1
19147.471 2
19148.129 4
19148.787 1
19149.445 0
19150.102 1
19150.760 1
19151.418 3
19152.076 2
19152.734 3
19153.392 5
19154.049 7
19154.707 29
19155.365 19
19156.023 11
19156.681 8
19157.339 4
19157.997 6
19158.655 5
19159.313 6
19159.971 5
19160.629 11
19161.287 6
19161.945 1
19162.603 1
19163.261 6
19163.919 5
19164.577 9
19165.235 8
19165.893 7
19166.551 2
19167.209 2
19167.867 1
19168.525 2
19169.184 5
19169.842 4
19170.500 4
19171.158 8
19171.816 7
19172.474 8
19173.133 5
19173.791 3
19174.449 3
19175.107 0
19175.766 1
19176.424 3
19177.082 8
19177.740 3
19178.399 3
19179.057 1
19179.715 8
19180.374 9
19181.032 8
19181.690 5
19182.349 3
19183.007 3
19183.665 3
19184.324 4
19184.982 3
19185.641 1
19186.299 4
19186.957 2
19187.616 2
19188.274 4
19188.933 5
19189.591 7
19190.250 3
19190.908 5
19191.567 7
19192.225 5
19192.884 5
19193.542 6
19194.201 6
19194.860 1
19195.518 4
19196.177 1
19196.835 3
19197.494 2
19198.153 3
19198.811 5
19199.470 4
19200.129 2
19200.787 2
19201.446 11
19202.105 9
19202.763 9
19203.422 8
19204.081 5
19204.740 6
19205.398 4
19206.057 3
19206.716 0
19207.375 2
19208.033 3
19208.692 3
19209.351 5
19210.010 4
19210.669 8
19211.328 3
19211.987 4
19212.645 4
19213.304 5
19213.963 4
19214.622 1
19215.281 6
19215.940 3
19216.599 2
19217.258 7
19217.917 14
19218.576 7
19219.235 3
19219.894 6
19220.553 4
19221.212 1
19221.871 3
19222.530 7
19223.189 4
19223.848 4
19224.507 6
19225.166 5
19225.825 6
19226.484 6
19227.144 7
19227.803 3
19228.462 3
19229.121 7
19229.780 7
19230.439 3
19231.099 5
19231.758 6
19232.417 4
19233.076 2
19233.736 3
19234.395 0
19235.054 2
19235.713 11
19236.373 7
19237.032 2
19237.691 0
19238.351 2
19239.010 2
19239.669 0
19240.329 1
19240.988 11
19241.647 5
19242.307 1
19242.966 5
19243.626 10
19244.285 6
19244.944 5
19245.604 2
19246.263 9
19246.923 2
19247.582 2
19248.242 2
19248.901 0
19249.561 2
19250.220 4
19250.880 3
19251.539 2
19252.199 2
19252.859 2
19253.518 4
19254.178 4
19254.837 3
19255.497 1
19256.157 1
19256.816 1
19257.476 1
19258.135 6
19258.795 4
19259.455 7
19260.115 10
19260.774 5
19261.434 5
19262.094 5
19262.753 0
19263.413 1
19264.073 5
19264.733 2
19265.393 5
19266.052 4
19266.712 3
19267.372 4
19268.032 6
19268.692 10
19269.351 8
19270.011 5
19270.671 11
19271.331 12
19271.991 13
19272.651 7
19273.311 6
19273.971 3
19274.631 4
19275.291 7
19275.951 3
19276.611 5
19277.271 12
19277.931 5
19278.591 7
19279.251 4
19279.911 3
19280.571 4
19281.231 0
19281.891 3
19282.551 3
19283.211 10
19283.871 6
19284.531 4
19285.191 5
19285.852 7
19286.512 8
19287.172 9
19287.832 2
19288.492 3
19289.152 1
19289.813 8
19290.473 4
19291.133 2
19291.793 5
19292.454 5
19293.114 3
19293.774 3
19294.434 4
19295.095 3
19295.755 2
19296.415 1
19297.076 4
19297.736 8
19298.396 1
19299.057 4
19299.717 6
19300.377 4
19301.038 3
19301.698 1
19302.359 5
19303.019 2
19303.680 2
19304.340 6
19305.000 6
19305.661 5
19306.321 4
19306.982 4
19307.642 4
19308.303 7
19308.963 7
19309.624 6
19310.285 4
19310.945 3
19311.606 0
19312.266 0
19312.927 6
19313.588 8
19314.248 4
19314.909 1
19315.569 8
19316.230 10
19316.891 8
19317.551 4
19318.212 3
19318.873 2
19319.534 5
19320.194 3
19320.855 3
19321.516 1
19322.177 1
19322.837 7
19323.498 7
19324.159 5
19324.820 3
19325.481 4
19326.141 5
19326.802 2
19327.463 4
19328.124 1
19328.785 3
19329.446 2
19330.107 1
19330.768 0
19331.428 4
19332.089 9
19332.750 7
19333.411 9
19334.072 5
19334.733 3
19335.394 7
19336.055 11
19336.716 6
19337.377 4
19338.038 0
19338.699 0
19339.360 1
19340.021 0
19340.682 2
19341.344 3
19342.005 7
19342.666 4
19343.327 5
19343.988 1
19344.649 2
19345.310 2
19345.972 1
19346.633 4
19347.294 2
19347.955 0
19348.616 1
19349.278 4
19349.939 4
19350.600 1
19351.261 3
19351.923 4
19352.584 4
19353.245 6
19353.906 7
19354.568 5
19355.229 3
19355.890 1
19356.552 1
19357.213 1
19357.875 0
19358.536 1
19359.197 0
19359.859 0
19360.520 1
19361.182 8
19361.843 3
19362.504 3
19363.166 4
19363.827 8
19364.489 3
19365.150 5
19365.812 1
19366.473 3
19367.135 3
19367.796 5
19368.458 3
19369.120 2
19369.781 3
19370.443 4
19371.104 1
19371.766 2
19372.428 4
19373.089 1
19373.751 4
19374.413 2
19375.074 2
19375.736 1
19376.398 3
19377.059 3
19377.721 1
19378.383 1
19379.044 3
19379.706 1
19380.368 1
19381.030 3
19381.692 1
19382.353 1
19383.015 1
19383.677 0
19384.339 3
19385.001 4
19385.662 6
19386.324 5
19386.986 4
19387.648 2
19388.310 2
19388.972 4
19389.634 4
19390.296 3
19390.958 0
19391.620 0
19392.282 2
19392.944 2
19393.606 9
19394.268 5
19394.930 5
19395.592 7
19396.254 3
19396.916 4
19397.578 4
19398.240 5
19398.902 1
19399.564 0
19400.226 1
19400.888 2
19401.550 2
19402.212 3
19402.875 5
19403.537 1
19404.199 1
19404.861 1
19405.523 6
19406.185 1
19406.848 4
19407.510 4
19408.172 2
19408.834 2
19409.497 0
19410.159 2
19410.821 5
19411.483 6
19412.146 6
19412.808 2
19413.470 2
19414.133 3
19414.795 5
19415.457 4
19416.120 3
19416.782 5
19417.445 5
19418.107 5
19418.769 4
19419.432 9
19420.094 4
19420.757 3
19421.419 5
19422.082 3
19422.744 2
19423.407 6
19424.069 3
19424.732 5
19425.394 3
19426.057 1
19426.719 0
19427.382 2
19428.044 2
19428.707 1
19429.370 1
19430.032 5
19430.695 5
19431.357 3
19432.020 4
19432.683 2
19433.345 4
19434.008 3
19434.671 3
19435.333 3
19435.996 1
19436.659 9
19437.322 3
19437.984 4
19438.647 7
19439.310 4
19439.973 1
19440.635 1
19441.298 6
19441.961 5
19442.624 2
19443.287 5
19443.950 7
19444.612 6
19445.275 1
19445.938 2
19446.601 7
19447.264 4
19447.927 5
19448.590 8
19449.253 10
19449.916 6
19450.579 6
19451.242 2
19451.905 0
19452.568 4
19453.231 10
19453.894 8
19454.557 0
19455.220 0
19455.883 2
19456.546 2
19457.209 2
19457.872 5
19458.535 4
19459.198 3
19459.861 0
19460.524 1
19461.188 3
19461.851 0
19462.514 1
19463.177 4
19463.840 4
19464.503 9
19465.167 6
19465.830 3
19466.493 3
19467.156 13
19467.820 6
19468.483 3
19469.146 1
19469.809 0
19470.473 0
19471.136 2
19471.799 4
19472.463 9
19473.126 7
19473.789 2
19474.453 1
19475.116 2
19475.780 4
19476.443 0
19477.106 0
19477.770 1
19478.433 3
19479.097 1
19479.760 4
19480.424 1
19481.087 1
19481.751 6
19482.414 2
19483.078 5
19483.741 4
19484.405 11
19485.068 4
19485.732 2
19486.395 1
19487.059 1
19487.723 6
19488.386 3
19489.050 2
19489.713 0
19490.377 4
19491.041 3
19491.704 3
19492.368 4
19493.032 5
19493.695 2
19494.359 0
19495.023 0
19495.687 3
19496.350 6
19497.014 6
19497.678 4
19498.342 3
19499.005 5
19499.669 5
19500.333 10
19500.997 5
19501.661 5
19502.324 5
19502.988 2
19503.652 2
19504.316 2
19504.980 0
19505.644 2
19506.308 2
19506.972 1
19507.636 4
19508.300 4
19508.964 4
19509.628 1
19510.292 0
19510.956 1
19511.620 4
19512.284 3
19512.948 0
19513.612 1
19514.276 2
19514.940 2
19515.604 6
19516.268 2
19516.932 2
19517.596 2
19518.260 2
19518.924 4
19519.588 2
19520.253 8
19520.917 5
19521.581 1
19522.245 2
19522.909 0
19523.573 1
19524.238 0
19524.902 0
19525.566 0
19526.230 2
19526.895 3
19527.559 0
19528.223 7
19528.888 9
19529.552 10
19530.216 4
19530.881 2
19531.545 0
19532.209 0
19532.874 0
19533.538 1
19534.202 2
19534.867 5
19535.531 1
19536.196 1
19536.860 4
19537.524 4
19538.189 6
19538.853 3
19539.518 4
19540.182 6
19540.847 3
19541.511 17
19542.176 15
19542.840 5
19543.505 1
19544.170 1
19544.834 4
19545.499 1
19546.163 3
19546.828 3
19547.492 3
19548.157 1
19548.822 5
19549.486 7
19550.151 8
19550.816 3
19551.480 6
19552.145 8
19552.810 4
19553.475 4
19554.139 1
19554.804 3
19555.469 6
19556.134 4
19556.798 1
19557.463 5
19558.128 5
19558.793 3
19559.458 2
19560.122 6
19560.787 9
19561.452 6
19562.117 5
19562.782 4
19563.447 2
19564.112 1
19564.776 3
19565.441 4
19566.106 3
19566.771 2
19567.436 2
19568.101 2
19568.766 3
19569.431 6
19570.096 2
19570.761 4
19571.426 1
19572.091 2
19572.756 4
19573.421 2
19574.086 1
19574.751 1
19575.417 5
19576.082 5
19576.747 1
19577.412 3
19578.077 1
19578.742 1
19579.407 1
19580.073 1
19580.738 6
19581.403 8
19582.068 3
19582.733 11
19583.399 8
19584.064 5
19584.729 6
19585.394 5
19586.060 3
19586.725 4
19587.390 2
19588.055 2
19588.721 1
19589.386 3
19590.051 3
19590.717 2
19591.382 0
19592.048 2
19592.713 3
19593.378 2
19594.044 3
19594.709 3
19595.375 2
19596.040 3
19596.705 3
19597.371 3
19598.036 3
19598.702 3
19599.367 2
19600.033 1
19600.698 4
19601.364 4
19602.029 3
19602.695 2
19603.361 5
19604.026 4
19604.692 3
19605.357 2
19606.023 1
19606.689 3
19607.354 4
19608.020 6
19608.686 4
19609.351 2
19610.017 2
19610.683 3
19611.348 4
19612.014 8
19612.680 8
19613.345 6
19614.011 6
19614.677 4
19615.343 2
19616.009 4
19616.674 3
19617.340 5
19618.006 5
19618.672 3
19619.338 2
19620.003 4
19620.669 6
19621.335 5
19622.001 6
19622.667 4
19623.333 3
19623.999 2
19624.665 4
19625.331 2
19625.997 4
19626.663 17
19627.329 10
19627.995 6
19628.661 5
19629.327 3
19629.993 3
19630.659 4
19631.325 2
19631.991 2
19632.657 3
19633.323 1
19633.989 0
19634.655 2
19635.321 7
19635.987 5
19636.653 3
19637.320 6
19637.986 2
19638.652 2
19639.318 3
19639.984 0
19640.650 0
19641.317 2
19641.983 4
19642.649 0
19643.315 0
19643.982 0
19644.648 1
19645.314 1
19645.980 3
19646.647 4
19647.313 2
19647.979 2
19648.646 2
19649.312 2
19649.978 2
19650.645 0
19651.311 0
19651.978 1
19652.644 7
19653.310 5
19653.977 0
19654.643 2
19655.310 3
19655.976 1
19656.643 2
19657.309 1
19657.976 0
19658.642 0
19659.309 1
19659.975 3
19660.642 12
19661.308 9
19661.975 9
19662.641 3
19663.308 2
19663.975 2
19664.641 4
19665.308 1
19665.975 3
19666.641 1
19667.308 2
19667.975 1
19668.641 3
19669.308 0
19669.975 1
19670.641 15
19671.308 17
19671.975 10
19672.641 9
19673.308 7
19673.975 2
19674.642 5
19675.309 5
19675.975 2
19676.642 3
19677.309 0
19677.976 1
19678.643 1
19679.310 4
19679.976 4
19680.643 7
19681.310 0
19681.977 2
19682.644 1
19683.311 3
19683.978 1
19684.645 6
19685.312 7
19685.979 7
19686.646 2
19687.313 2
19687.980 4
19688.647 4
19689.314 4
19689.981 5
19690.648 3
19691.315 3
19691.982 1
19692.649 2
19693.316 10
19693.983 11
19694.650 6
19695.318 3
19695.985 1
19696.652 3
19697.319 1
19697.986 5
19698.653 8
19699.321 3
19699.988 9
19700.655 4
19701.322 2
19701.990 2
19702.657 2
19703.324 3
19703.991 0
19704.659 0
19705.326 2
19705.993 0
19706.661 3
19707.328 1
19707.995 1
19708.663 3
19709.330 5
19709.997 2
19710.665 2
19711.332 6
19712.000 4
19712.667 2
19713.334 0
19714.002 5
19714.669 6
19715.337 1
19716.004 2
19716.672 3
19717.339 7
19718.007 5
19718.674 1
19719.342 1
19720.009 5
19720.677 7
19721.345 6
19722.012 1
19722.680 2
19723.347 4
19724.015 1
19724.683 1
19725.350 0
19726.018 2
19726.686 2
19727.353 1
19728.021 0
19728.689 2
19729.356 3
19730.024 7
19730.692 14
19731.360 9
19732.027 4
19732.695 1
19733.363 3
19734.031 6
19734.698 2
19735.366 1
19736.034 1
19736.702 2
19737.370 2
19738.038 2
19738.705 3
19739.373 2
19740.041 2
19740.709 2
19741.377 0
19742.045 2
19742.713 3
19743.381 2
19744.049 2
19744.717 3
19745.385 1
19746.053 6
19746.721 4
19747.389 1
19748.057 2
19748.725 4
19749.393 0
19750.061 2
19750.729 2
19751.397 1
19752.065 3
19752.733 4
19753.401 1
19754.070 1
19754.738 1
19755.406 1
19756.074 0
19756.742 0
19757.410 0
19758.079 5
19758.747 3
19759.415 2
19760.083 1
19760.751 3
19761.420 4
19762.088 1
19762.756 0
19763.425 1
19764.093 5
19764.761 1
19765.429 5
19766.098 5
19766.766 5
19767.434 9
19768.103 4
19768.771 1
19769.440 2
19770.108 2
19770.776 3
19771.445 2
19772.113 3
19772.782 3
19773.450 1
19774.119 2
19774.787 3
19775.456 5
19776.124 5
19776.793 3
19777.461 2
19778.130 5
19778.798 3
19779.467 3
19780.135 4
19780.804 10
19781.473 4
19782.141 2
19782.810 5
19783.478 4
19784.147 2
19784.816 1
19785.484 1
19786.153 2
19786.822 2
19787.490 9
19788.159 6
19788.828 2
19789.497 2
19790.165 1
19790.834 5
19791.503 4
19792.172 2
19792.840 6
19793.509 4
19794.178 2
19794.847 3
19795.516 0
19796.184 2
19796.853 3
19797.522 6
19798.191 1
19798.860 0
19799.529 2
19800.198 0
19800.867 0
19801.536 4
19802.205 6
19802.874 5
19803.543 3
19804.211 4
19804.880 8
19805.549 4
19806.218 9
19806.888 5
19807.557 0
19808.226 0
19808.895 6
19809.564 5
19810.233 3
19810.902 3
19811.571 2
19812.240 2
19812.909 2
19813.578 2
19814.248 2
19814.917 3
19815.586 0
19816.255 2
19816.924 3
19817.593 8
19818.263 5
19818.932 4
19819.601 4
19820.270 3
19820.940 2
19821.609 4
19822.278 4
19822.947 2
19823.617 1
19824.286 0
19824.955 0
19825.625 1
19826.294 2
19826.964 3
19827.633 2
19828.302 11
19828.972 4
19829.641 2
19830.311 1
19830.980 3
19831.649 5
19832.319 7
19832.988 2
19833.658 1
19834.327 5
19834.997 4
19835.666 4
19836.336 4
19837.005 3
19837.675 3
19838.344 2
19839.014 5
19839.684 3
19840.353 4
19841.023 1
19841.692 1
19842.362 6
19843.032 3
19843.701 1
19844.371 1
19845.041 1
19845.710 2
19846.380 1
19847.050 0
19847.719 0
19848.389 6
19849.059 5
19849.729 3
19850.398 6
19851.068 2
19851.738 3
19852.408 5
19853.078 3
19853.747 2
19854.417 2
19855.087 4
19855.757 2
19856.427 0
19857.097 4
19857.767 1
19858.436 0
19859.106 0
19859.776 0
19860.446 0
19861.116 0
19861.786 0
19862.456 1
19863.126 1
19863.796 2
19864.466 5
19865.136 4
19865.806 3
19866.476 3
19867.146 5
19867.816 2
19868.486 2
19869.156 3
19869.826 7
19870.497 6
19871.167 1
19871.837 5
19872.507 6
19873.177 5
19873.847 1
19874.517 4
19875.188 4
19875.858 3
19876.528 5
19877.198 3
19877.868 1
19878.539 0
19879.209 0
19879.879 3
19880.549 6
19881.220 11
19881.890 6
19882.560 7
19883.231 4
19883.901 3
19884.571 3
19885.242 2
19885.912 4
19886.582 2
19887.253 3
19887.923 1
19888.594 0
19889.264 2
19889.934 2
19890.605 2
19891.275 3
19891.946 3
19892.616 2
19893.287 2
19893.957 4
19894.628 13
19895.298 7
19895.969 9
19896.639 13
19897.310 8
19897.980 12
19898.651 7
19899.322 8
19899.992 6
19900.663 6
19901.333 1
19902.004 0
19902.675 1
19903.345 0
19904.016 4
19904.687 5
19905.357 1
19906.028 1
19906.699 1
19907.370 4
19908.040 4
19908.711 4
19909.382 3
19910.053 8
19910.723 9
19911.394 5
19912.065 1
19912.736 1
19913.407 3
19914.077 2
19914.748 2
19915.419 2
19916.090 1
19916.761 1
19917.432 0
19918.103 4
19918.774 4
19919.444 9
19920.115 5
19920.786 7
19921.457 1
19922.128 1
19922.799 4
19923.470 1
19924.141 7
19924.812 8
19925.483 3
19926.154 2
19926.825 1
19927.497 4
19928.168 4
19928.839 3
19929.510 0
19930.181 1
19930.852 0
19931.523 2
19932.194 1
19932.865 2
19933.537 4
19934.208 4
19934.879 2
19935.550 3
19936.221 2
19936.893 6
19937.564 5
19938.235 7
19938.906 9
19939.578 8
19940.249 2
19940.920 1
19941.591 3
19942.263 2
19942.934 6
19943.605 2
19944.277 1
19944.948 1
19945.620 3
19946.291 3
19946.962 1
19947.634 3
19948.305 4
19948.977 3
19949.648 2
19950.319 1
19950.991 2
19951.662 5
19952.334 3
19953.005 1
19953.677 2
19954.348 4
19955.020 3
19955.691 2
19956.363 4
19957.035 0
19957.706 5
19958.378 1
19959.049 2
19959.721 3
19960.393 0
19961.064 5
19961.736 2
19962.407 5
19963.079 2
19963.751 1
19964.423 2
19965.094 1
19965.766 1
19966.438 0
19967.109 4
19967.781 2
19968.453 1
19969.125 6
19969.796 8
19970.468 9
19971.140 1
19971.812 0
19972.484 0
19973.156 0
19973.827 0
19974.499 1
19975.171 2
19975.843 3
19976.515 0
19977.187 1
19977.859 1
19978.531 0
19979.203 0
19979.874 3
19980.546 3
19981.218 1
19981.890 0
19982.562 1
19983.234 5
19983.906 2
19984.578 2
19985.250 1
19985.923 1
19986.595 1
19987.267 1
19987.939 2
19988.611 6
19989.283 5
19989.955 4
19990.627 4
19991.299 3
19991.971 7
19992.644 7
19993.316 5
19993.988 4
19994.660 4
19995.332 1
19996.005 1
19996.677 2
19997.349 2
19998.021 3
19998.694 1
19999.366 0
20000.038 0
20000.711 1
20001.383 8
20002.055 2
20002.727 3
20003.400 5
20004.072 0
20004.745 5
20005.417 5
20006.089 4
20006.762 2
20007.434 3
20008.107 1
20008.779 2
20009.451 5
20010.124 3
20010.796 1
20011.469 1
20012.141 0
20012.814 4
20013.486 5
20014.159 8
20014.831 11
20015.504 2
20016.177 0
20016.849 1
20017.522 9
20018.194 14
20018.867 11
20019.540 10
20020.212 1
20020.885 2
20021.557 5
20022.230 4
20022.903 5
20023.575 5
20024.248 5
20024.921 1
20025.594 2
20026.266 3
20026.939 4
20027.612 5
20028.285 2
20028.957 4
20029.630 3
20030.303 12
20030.976 14
20031.649 6
20032.321 3
20032.994 3
20033.667 1
20034.340 1
20035.013 6
20035.686 5
20036.359 1
20037.032 2
20037.704 3
20038.377 8
20039.050 5
20039.723 4
20040.396 3
20041.069 2
20041.742 4
20042.415 4
20043.088 3
20043.761 4
20044.434 4
20045.107 5
20045.780 3
20046.454 1
20047.127 3
20047.800 3
20048.473 3
20049.146 0
20049.819 2
20050.492 5
20051.165 3
20051.838 0
20052.512 1
20053.185 5
20053.858 5
20054.531 1
20055.204 2
20055.878 5
20056.551 5
20057.224 3
20057.897 2
20058.571 1
20059.244 2
20059.917 2
20060.591 6
20061.264 7
20061.937 2
20062.611 2
20063.284 1
20063.957 1
20064.631 3
20065.304 3
20065.977 1
20066.651 0
20067.324 0
20067.998 0
20068.671 1
20069.345 3
20070.018 3
20070.692 2
20071.365 10
20072.039 10
20072.712 7
20073.386 3
20074.059 0
20074.733 2
20075.406 7
20076.080 6
20076.753 6
20077.427 2
20078.101 0
20078.774 1
20079.448 1
20080.122 2
20080.795 4
20081.469 5
20082.142 6
20082.816 4
20083.490 4
20084.164 6
20084.837 4
20085.511 1
20086.185 4
20086.859 2
20087.532 3
20088.206 3
20088.880 5
20089.554 0
20090.227 1
20090.901 2
20091.575 3
20092.249 4
20092.923 1
20093.597 6
20094.271 7
20094.944 5
20095.618 1
20096.292 2
20096.966 3
20097.640 3
20098.314 2
20098.988 2
20099.662 5
20100.336 2
20101.010 5
20101.684 2
20102.358 3
20103.032 5
20103.706 5
20104.380 4
20105.054 3
20105.728 7
20106.402 12
20107.076 10
20107.750 5
20108.425 8
20109.099 3
20109.773 3
20110.447 0
20111.121 0
20111.795 2
20112.469 2
20113.144 0
20113.818 7
20114.492 6
20115.166 2
20115.841 5
20116.515 4
20117.189 2
20117.863 3
20118.538 3
20119.212 2
20119.886 1
20120.561 2
20121.235 2
20121.909 6
20122.584 3
20123.258 4
20123.932 1
20124.607 1
20125.281 2
20125.955 1
20126.630 3
20127.304 1
20127.979 4
20128.653 2
20129.328 3
20130.002 2
20130.677 1
20131.351 2
20132.026 2
20132.700 4
20133.375 4
20134.049 1
20134.724 2
20135.398 1
20136.073 5
20136.748 1
20137.422 0
20138.097 1
20138.771 4
20139.446 0
20140.121 4
20140.795 2
20141.470 4
20142.145 6
20142.819 2
20143.494 1
20144.169 3
20144.844 2
20145.518 4
20146.193 3
20146.868 1
20147.543 1
20148.217 1
20148.892 3
20149.567 4
20150.242 5
20150.917 5
20151.591 3
20152.266 3
20152.941 1
20153.616 2
20154.291 1
20154.966 5
20155.641 1
20156.316 2
20156.991 1
20157.665 0
20158.340 3
20159.015 9
20159.690 3
20160.365 5
20161.040 3
20161.715 4
20162.390 2
20163.065 4
20163.740 3
20164.415 0
20165.091 15
20165.766 22
20166.441 19
20167.116 11
20167.791 8
20168.466 4
20169.141 5
20169.816 5
20170.491 2
20171.167 1
20171.842 2
20172.517 1
20173.192 0
20173.867 2
20174.543 0
20175.218 5
20175.893 6
20176.568 7
20177.244 4
20177.919 3
20178.594 5
20179.270 4
20179.945 7
20180.620 4
20181.296 6
20181.971 3
20182.646 2
20183.322 3
20183.997 3
20184.672 6
20185.348 6
20186.023 3
20186.699 1
20187.374 1
20188.050 1
20188.725 2
20189.400 1
20190.076 3
20190.751 4
20191.427 1
20192.102 1
20192.778 1
20193.454 1
20194.129 8
20194.805 3
20195.480 0
20196.156 4
20196.831 2
20197.507 0
20198.183 2
20198.858 0
20199.534 0
20200.210 1
20200.885 0
20201.561 1
20202.237 0
20202.912 0
20203.588 1
20204.264 1
20204.940 1
20205.615 3
20206.291 2
20206.967 3
20207.643 6
20208.318 3
20208.994 1
20209.670 2
20210.346 4
20211.022 5
20211.697 5
20212.373 3
20213.049 2
20213.725 4
20214.401 0
20215.077 2
20215.753 1
20216.429 1
20217.105 2
20217.781 2
20218.457 1
20219.133 1
20219.809 1
20220.485 2
20221.161 5
20221.837 1
20222.513 2
20223.189 10
20223.865 11
20224.541 9
20225.217 8
20225.893 7
20226.569 4
20227.245 1
20227.921 1
20228.597 0
20229.274 0
20229.950 0
20230.626 0
20231.302 2
20231.978 4
20232.654 3
20233.331 3
20234.007 3
20234.683 4
20235.359 2
20236.036 2
20236.712 3
20237.388 2
20238.064 3
20238.741 5
20239.417 3
20240.093 0
20240.770 2
20241.446 2
20242.122 3
20242.799 4
20243.475 1
20244.152 5
20244.828 7
20245.504 4
20246.181 1
20246.857 2
20247.534 3
20248.210 2
20248.887 2
20249.563 4
20250.240 3
20250.916 4
20251.593 4
20252.269 9
20252.946 7
20253.622 4
20254.299 3
20254.975 2
20255.652 2
20256.329 4
20257.005 3
20257.682 3
20258.358 2
20259.035 3
20259.712 1
20260.388 2
20261.065 0
20261.742 2
20262.418 2
20263.095 5
20263.772 7
20264.449 8
20265.125 7
20265.802 3
20266.479 3
20267.156 1
20267.832 0
20268.509 3
20269.186 3
20269.863 4
20270.540 6
20271.217 5
20271.893 2
20272.570 0
20273.247 1
20273.924 1
20274.601 2
20275.278 2
20275.955 3
20276.632 0
20277.309 0
20277.986 0
20278.663 1
20279.340 2
20280.017 2
20280.694 2
20281.371 4
20282.048 2
20282.725 2
20283.402 3
20284.079 1
20284.756 4
20285.433 1
20286.110 1
20286.787 0
20287.464 2
20288.141 7
20288.818 4
20289.496 2
20290.173 0
20290.850 1
20291.527 5
20292.204 3
20292.882 1
20293.559 4
20294.236 2
20294.913 4
20295.591 2
20296.268 12
20296.945 11
20297.622 4
20298.300 5
20298.977 6
20299.654 3
20300.332 3
20301.009 2
20301.686 1
20302.364 4
20303.041 3
20303.718 2
20304.396 4
20305.073 3
20305.751 5
20306.428 2
20307.106 2
20307.783 2
20308.460 1
20309.138 3
20309.815 2
20310.493 4
20311.170 4
20311.848 2
20312.526 0
20313.203 3
20313.881 5
20314.558 2
20315.236 1
20315.913 3
20316.591 4
20317.269 3
20317.946 8
20318.624 5
20319.302 4
20319.979 5
20320.657 1
20321.335 0
20322.012 0
20322.690 1
20323.368 2
20324.045 5
20324.723 2
20325.401 5
20326.079 5
20326.756 2
20327.434 4
20328.112 4
20328.790 2
20329.468 7
20330.145 0
20330.823 2
20331.501 4
20332.179 1
20332.857 2
20333.535 3
20334.213 2
20334.891 3
20335.569 7
20336.246 5
20336.924 0
20337.602 2
20338.280 3
20338.958 0
20339.636 4
20340.314 4
20340.992 2
20341.670 4
20342.348 0
20343.026 0
20343.705 0
20344.383 2
20345.061 0
20345.739 1
20346.417 3
20347.095 2
20347.773 0
20348.451 3
20349.129 3
20349.808 6
20350.486 3
20351.164 2
20351.842 0
20352.520 0
20353.199 4
20353.877 2
20354.555 1
20355.233 6
20355.912 3
20356.590 3
20357.268 2
20357.946 4
20358.625 8
20359.303 4
20359.981 1
20360.660 0
20361.338 0
20362.016 0
20362.695 0
20363.373 1
20364.052 2
20364.730 0
20365.408 2
20366.087 5
20366.765 2
20367.444 1
20368.122 2
20368.801 0
20369.479 4
20370.158 1
20370.836 4
20371.515 0
20372.193 0
20372.872 1
20373.550 2
20374.229 1
20374.907 1
20375.586 3
20376.265 3
20376.943 3
20377.622 7
20378.301 5
20378.979 3
20379.658 0
20380.337 3
20381.015 1
20381.694 0
20382.373 1
20383.051 6
20383.730 4
20384.409 7
20385.088 3
20385.766 3
20386.445 2
20387.124 3
20387.803 4
20388.481 1
20389.160 2
20389.839 3
20390.518 2
20391.197 3
20391.876 6
20392.555 2
20393.233 2
20393.912 6
20394.591 7
20395.270 5
20395.949 3
20396.628 1
20397.307 3
20397.986 1
20398.665 0
20399.344 3
20400.023 2
20400.702 0
20401.381 1
20402.060 4
20402.739 6
20403.418 4
20404.097 2
20404.776 2
20405.455 0
20406.134 5
20406.814 5
20407.493 2
20408.172 2
20408.851 2
20409.530 3
20410.209 5
20410.888 2
20411.568 1
20412.247 1
20412.926 0
20413.605 1
20414.285 5
20414.964 3
20415.643 2
20416.322 1
20417.002 1
20417.681 3
20418.360 3
20419.040 2
20419.719 0
20420.398 1
20421.078 1
20421.757 0
20422.436 1
20423.116 3
20423.795 5
20424.474 5
20425.154 4
20425.833 4
20426.513 6
20427.192 2
20427.872 1
20428.551 2
20429.231 1
20429.910 2
20430.590 1
20431.269 0
20431.949 5
20432.628 3
20433.308 1
20433.987 1
20434.667 1
20435.347 0
20436.026 0
20436.706 3
20437.385 3
20438.065 3
20438.745 1
20439.424 2
20440.104 7
20440.784 1
20441.463 3
20442.143 4
20442.823 4
20443.502 3
20444.182 1
20444.862 5
20445.542 2
20446.221 0
20446.901 5
20447.581 2
20448.261 0
20448.941 5
20449.621 3
20450.300 1
20450.980 1
20451.660 1
20452.340 0
20453.020 1
20453.700 3
20454.380 6
20455.060 5
20455.739 2
20456.419 1
20457.099 2
20457.779 10
20458.459 9
20459.139 1
20459.819 6
20460.499 2
20461.179 0
20461.859 2
20462.539 4
20463.219 6
20463.900 5
20464.580 9
20465.260 1
20465.940 2
20466.620 2
20467.300 4
20467.980 4
20468.660 4
20469.340 1
20470.021 1
20470.701 3
20471.381 6
20472.061 3
20472.741 1
20473.422 3
20474.102 1
20474.782 2
20475.462 0
20476.143 3
20476.823 1
20477.503 0
20478.184 1
20478.864 2
20479.544 2
20480.224 1
20480.905 2
20481.585 2
20482.266 4
20482.946 6
20483.626 1
20484.307 4
20484.987 4
20485.668 1
20486.348 0
20487.028 2
20487.709 5
20488.389 3
20489.070 3
20489.750 1
20490.431 0
20491.111 0
20491.792 2
20492.472 4
20493.153 6
20493.834 11
20494.514 4
20495.195 5
20495.875 2
20496.556 0
20497.237 0
20497.917 0
20498.598 2
20499.279 7
20499.959 2
20500.640 2
20501.321 2
20502.001 0
20502.682 0
20503.363 2
20504.043 3
20504.724 3
20505.405 4
20506.086 1
20506.766 1
20507.447 2
20508.128 7
20508.809 4
20509.490 6
20510.171 1
20510.851 1
20511.532 2
20512.213 2
20512.894 4
20513.575 3
20514.256 1
20514.937 3
20515.618 0
20516.299 3
20516.980 3
20517.660 0
20518.341 2
20519.022 4
20519.703 3
20520.384 1
20521.065 1
20521.747 3
20522.428 6
20523.109 4
20523.790 4
20524.471 8
20525.152 5
20525.833 0
20526.514 1
20527.195 0
20527.876 1
20528.557 5
20529.239 7
20529.920 9
20530.601 5
20531.282 5
20531.963 4
20532.645 3
20533.326 1
20534.007 1
20534.688 1
20535.369 4
20536.051 3
20536.732 5
20537.413 10
20538.095 8
20538.776 3
20539.457 0
20540.139 1
20540.820 1
20541.501 0
20542.183 0
20542.864 1
20543.545 2
20544.227 5
20544.908 3
20545.590 1
20546.271 3
20546.953 2
20547.634 1
20548.315 3
20548.997 2
20549.678 1
20550.360 1
20551.041 3
20551.723 2
20552.405 1
20553.086 3
20553.768 4
20554.449 2
20555.131 1
20555.812 1
20556.494 1
20557.176 4
20557.857 3
20558.539 2
20559.221 3
20559.902 0
20560.584 2
20561.266 5
20561.947 2
20562.629 2
20563.311 2
20563.992 1
20564.674 2
20565.356 2
20566.038 7
20566.719 4
20567.401 2
20568.083 3
20568.765 2
20569.447 3
20570.129 8
20570.810 6
20571.492 5
20572.174 12
20572.856 13
20573.538 7
20574.220 7
20574.902 4
20575.584 2
20576.266 5
20576.947 2
20577.629 5
20578.311 3
20578.993 2
20579.675 2
20580.357 3
20581.039 3
20581.721 1
20582.403 2
20583.086 0
20583.768 2
20584.450 3
20585.132 6
20585.814 3
20586.496 3
20587.178 0
20587.860 0
20588.542 3
20589.224 5
20589.907 6
20590.589 3
20591.271 2
20591.953 1
20592.635 2
20593.318 5
20594.000 6
20594.682 6
20595.364 7
20596.047 4
20596.729 8
20597.411 15
20598.093 14
20598.776 12
20599.458 10
20600.140 4
20600.823 2
20601.505 1
20602.188 3
20602.870 1
20603.552 0
20604.235 1
20604.917 1
20605.600 0
20606.282 1
20606.964 1
20607.647 0
20608.329 3
20609.012 3
20609.694 4
20610.377 5
20611.059 3
20611.742 2
20612.424 6
20613.107 4
20613.789 2
20614.472 0
20615.155 0
20615.837 3
20616.520 2
20617.202 2
20617.885 5
20618.568 6
20619.250 3
20619.933 4
20620.616 2
20621.298 2
20621.981 0
20622.664 5
20623.347 5
20624.029 2
20624.712 4
20625.395 1
20626.077 1
20626.760 1
20627.443 1
20628.126 5
20628.809 1
20629.491 1
20630.174 1
20630.857 2
20631.540 0
20632.223 2
20632.906 4
20633.589 3
20634.272 0
20634.954 1
20635.637 1
20636.320 2
20637.003 1
20637.686 1
20638.369 0
20639.052 1
20639.735 4
20640.418 2
20641.101 4
20641.784 2
20642.467 3
20643.150 1
20643.833 1
20644.516 1
20645.199 0
20645.883 2
20646.566 2
20647.249 0
20647.932 2
20648.615 3
20649.298 2
20649.981 1
20650.665 3
20651.348 3
20652.031 2
20652.714 1
20653.397 0
20654.081 2
20654.764 2
20655.447 4
20656.130 6
20656.814 4
20657.497 2
20658.180 5
20658.863 8
20659.547 3
20660.230 3
20660.913 1
20661.597 0
20662.280 0
20662.964 0
20663.647 3
20664.330 2
20665.014 3
20665.697 3
20666.381 2
20667.064 3
20667.748 2
20668.431 0
20669.114 0
20669.798 0
20670.481 1
20671.165 1
20671.848 1
20672.532 3
20673.216 0
20673.899 5
20674.583 2
20675.266 1
20675.950 1
20676.633 1
20677.317 2
20678.001 3
20678.684 2
20679.368 1
20680.052 1
20680.735 2
20681.419 3
20682.103 9
20682.786 10
20683.470 8
20684.154 10
20684.838 10
20685.521 2
20686.205 1
20686.889 4
20687.573 6
20688.256 6
20688.940 3
20689.624 1
20690.308 1
20690.992 2
20691.676 4
20692.359 3
20693.043 1
20693.727 2
20694.411 1
20695.095 0
20695.779 3
20696.463 2
20697.147 8
20697.831 6
20698.515 4
20699.199 3
20699.883 1
20700.567 1
20701.251 2
20701.935 3
20702.619 5
20703.303 2
20703.987 3
20704.671 0
20705.355 1
20706.039 2
20706.723 6
20707.407 1
20708.091 2
20708.776 1
20709.460 5
20710.144 2
20710.828 3
20711.512 2
20712.196 1
20712.881 4
20713.565 7
20714.249 8
20714.933 6
20715.618 7
20716.302 2
20716.986 2
20717.670 1
20718.355 4
20719.039 3
20719.723 2
20720.408 1
20721.092 1
20721.776 3
20722.461 2
20723.145 1
20723.829 1
20724.514 0
20725.198 1
20725.883 3
20726.567 2
20727.252 2
20727.936 1
20728.620 0
20729.305 1
20729.989 2
20730.674 2
20731.358 0
20732.043 0
20732.727 0
20733.412 0
20734.097 1
20734.781 2
20735.466 3
20736.150 4
20736.835 1
20737.519 6
20738.204 2
20738.889 2
20739.573 2
20740.258 2
20740.943 5
20741.627 7
20742.312 2
20742.997 4
20743.682 5
20744.366 8
20745.051 3
20745.736 3
20746.420 5
20747.105 5
20747.790 2
20748.475 1
20749.160 1
20749.844 1
20750.529 0
20751.214 2
20751.899 0
20752.584 1
20753.269 4
20753.954 2
20754.638 2
20755.323 6
20756.008 6
20756.693 4
20757.378 3
20758.063 4
20758.748 2
20759.433 1
20760.118 2
20760.803 2
20761.488 4
20762.173 2
20762.858 8
20763.543 9
20764.228 8
20764.913 1
20765.598 7
20766.283 4
20766.969 4
20767.654 3
20768.339 4
20769.024 1
20769.709 1
20770.394 3
20771.079 4
20771.765 4
20772.450 5
20773.135 2
20773.820 2
20774.505 0
20775.191 1
20775.876 1
20776.561 0
20777.246 0
20777.932 3
20778.617 2
20779.302 2
20779.988 4
20780.673 1
20781.358 1
20782.044 3
20782.729 2
20783.414 2
20784.100 3
20784.785 1
20785.470 1
20786.156 0
20786.841 2
20787.527 3
20788.212 2
20788.898 2
20789.583 5
20790.269 3
20790.954 5
20791.640 8
20792.325 5
20793.011 3
20793.696 4
20794.382 1
20795.067 4
20795.753 3
20796.438 0
20797.124 2
20797.810 0
20798.495 1
20799.181 4
20799.867 18
20800.552 12
20801.238 4
20801.924 2
20802.609 2
20803.295 4
20803.981 0
20804.666 2
20805.352 1
20806.038 0
20806.724 0
20807.409 2
20808.095 0
20808.781 0
20809.467 1
20810.153 3
20810.838 0
20811.524 2
20812.210 3
20812.896 1
20813.582 1
20814.268 0
20814.954 2
20815.640 4
20816.325 3
20817.011 0
20817.697 1
20818.383 4
20819.069 6
20819.755 11
20820.441 6
20821.127 4
20821.813 3
20822.499 1
20823.185 2
20823.871 1
20824.557 1
20825.243 2
20825.929 1
20826.616 1
20827.302 1
20827.988 0
20828.674 3
20829.360 6
20830.046 2
20830.732 3
20831.418 0
20832.105 0
20832.791 0
20833.477 0
20834.163 1
20834.849 3
20835.536 5
20836.222 6
20836.908 5
20837.594 4
20838.281 3
20838.967 1
20839.653 4
20840.340 1
20841.026 1
20841.712 0
20842.399 0
20843.085 1
20843.771 1
20844.458 1
20845.144 4
20845.831 3
20846.517 2
20847.203 1
20847.890 2
20848.576 6
20849.263 3
20849.949 2
20850.636 2
20851.322 2
20852.009 3
20852.695 2
20853.382 1
20854.068 0
20854.755 4
20855.441 2
20856.128 6
20856.815 6
20857.501 4
20858.188 4
20858.874 2
20859.561 2
20860.248 9
20860.934 5
20861.621 2
20862.308 5
20862.994 7
20863.681 3
20864.368 3
20865.054 1
20865.741 2
20866.428 2
20867.115 1
20867.801 3
20868.488 4
20869.175 3
20869.862 9
20870.549 6
20871.235 4
20871.922 3
20872.609 4
20873.296 4
20873.983 1
20874.670 2
20875.357 1
20876.043 2
20876.730 1
20877.417 2
20878.104 6
20878.791 6
20879.478 8
20880.165 3
20880.852 2
20881.539 0
20882.226 2
20882.913 4
20883.600 1
20884.287 4
20884.974 7
20885.661 9
20886.348 6
20887.035 4
20887.723 3
20888.410 4
20889.097 5
20889.784 3
20890.471 1
20891.158 0
20891.845 5
20892.533 4
20893.220 1
20893.907 3
20894.594 5
20895.281 3
20895.969 3
20896.656 4
20897.343 4
20898.030 4
20898.718 0
20899.405 2
20900.092 0
20900.779 4
20901.467 3
20902.154 1
20902.841 1
20903.529 1
20904.216 3
20904.904 7
20905.591 8
20906.278 4
20906.966 3
20907.653 8
20908.341 8
20909.028 2
20909.716 5
20910.403 2
20911.091 0
20911.778 1
20912.465 1
20913.153 1
20913.841 4
20914.528 1
20915.216 3
20915.903 5
20916.591 5
20917.278 3
20917.966 1
20918.654 3
20919.341 2
20920.029 4
20920.716 3
20921.404 0
20922.092 4
20922.779 2
20923.467 2
20924.155 2
20924.842 5
20925.530 2
20926.218 0
20926.906 4
20927.593 1
20928.281 0
20928.969 0
20929.657 3
20930.345 2
20931.032 0
20931.720 2
20932.408 3
20933.096 3
20933.784 2
20934.472 1
20935.159 2
20935.847 1
20936.535 0
20937.223 1
20937.911 3
20938.599 1
20939.287 1
20939.975 1
20940.663 1
20941.351 1
20942.039 1
20942.727 2
20943.415 1
20944.103 3
20944.791 6
20945.479 1
20946.167 4
20946.855 3
20947.543 6
20948.231 2
20948.919 1
20949.607 1
20950.296 1
20950.984 0
20951.672 1
20952.360 0
20953.048 1
20953.736 1
20954.425 1
20955.113 3
20955.801 0
20956.489 1
20957.177 2
20957.866 1
20958.554 1
20959.242 2
20959.931 2
20960.619 3
20961.307 0
20961.995 1
20962.684 5
20963.372 4
20964.061 1
20964.749 4
20965.437 6
20966.126 0
20966.814 2
20967.502 2
20968.191 2
20968.879 2
20969.568 2
20970.256 4
20970.945 2
20971.633 1
20972.322 8
20973.010 10
20973.699 4
20974.387 5
20975.076 5
20975.764 4
20976.453 6
20977.141 2
20977.830 1
20978.519 3
20979.207 11
20979.896 14
20980.584 7
20981.273 4
20981.962 7
20982.650 6
20983.339 2
20984.028 3
20984.716 3
20985.405 1
20986.094 0
20986.783 2
20987.471 1
20988.160 1
20988.849 1
20989.538 4
20990.226 6
20990.915 3
20991.604 3
20992.293 3
20992.982 1
20993.670 0
20994.359 2
20995.048 1
20995.737 0
20996.426 2
20997.115 5
20997.804 1
20998.493 0
20999.182 0
20999.870 6
21000.559 3
21001.248 0
21001.937 4
21002.626 2
21003.315 1
21004.004 2
21004.693 3
21005.382 2
21006.071 1
21006.761 1
21007.450 3
21008.139 11
21008.828 6
21009.517 6
21010.206 4
21010.895 1
21011.584 3
21012.273 4
21012.963 6
21013.652 4
21014.341 3
21015.030 8
21015.719 4
21016.409 1
21017.098 2
21017.787 2
21018.476 1
21019.165 0
21019.855 1
21020.544 4
21021.233 1
21021.923 4
21022.612 5
21023.301 3
21023.991 1
21024.680 1
21025.369 0
21026.059 5
21026.748 5
21027.437 3
21028.127 2
21028.816 3
21029.506 1
21030.195 1
21030.885 6
21031.574 6
21032.264 2
21032.953 0
21033.643 0
21034.332 0
21035.022 1
21035.711 2
21036.401 0
21037.090 1
21037.780 6
21038.469 8
21039.159 2
21039.849 0
21040.538 2
21041.228 1
21041.917 1
21042.607 0
21043.297 2
21043.986 5
21044.676 15
21045.366 12
21046.055 5
21046.745 1
21047.435 1
21048.125 5
21048.814 1
21049.504 4
21050.194 3
21050.884 1
21051.574 3
21052.263 2
21052.953 0
21053.643 1
21054.333 3
21055.023 3
21055.713 2
21056.402 2
21057.092 0
21057.782 0
21058.472 2
21059.162 1
21059.852 0
21060.542 0
21061.232 3
21061.922 4
21062.612 6
21063.302 4
21063.992 4
21064.682 5
21065.372 6
21066.062 7
21066.752 4
21067.442 4
21068.132 5
21068.822 6
21069.512 1
21070.202 0
21070.892 1
21071.582 2
21072.273 0
21072.963 0
21073.653 0
21074.343 0
21075.033 2
21075.723 0
21076.414 2
21077.104 5
21077.794 4
21078.484 3
21079.175 1
21079.865 7
21080.555 3
21081.245 3
21081.936 13
21082.626 10
21083.316 7
21084.007 4
21084.697 2
21085.387 1
21086.078 0
21086.768 8
21087.458 12
21088.149 7
21088.839 5
21089.530 3
21090.220 3
21090.910 3
21091.601 4
21092.291 0
21092.982 2
21093.672 4
21094.363 5
21095.053 4
21095.744 1
21096.434 4
21097.125 1
21097.815 1
21098.506 2
21099.197 1
21099.887 4
21100.578 1
21101.268 1
21101.959 2
21102.650 1
21103.340 1
21104.031 1
21104.722 0
21105.412 5
21106.103 3
21106.794 2
21107.484 4
21108.175 3
21108.866 4
21109.557 1
21110.247 1
21110.938 0
21111.629 0
21112.320 0
21113.010 0
21113.701 2
21114.392 4
21115.083 5
21115.774 3
21116.465 1
21117.156 1
21117.846 1
21118.537 1
21119.228 0
21119.919 0
21120.610 6
21121.301 4
21121.992 0
21122.683 2
21123.374 2
21124.065 2
21124.756 0
21125.447 1
21126.138 0
21126.829 5
21127.520 5
21128.211 7
21128.902 7
21129.593 2
21130.284 2
21130.975 2
21131.666 4
21132.358 7
21133.049 2
21133.740 0
21134.431 4
21135.122 3
21135.813 2
21136.505 1
21137.196 1
21137.887 3
21138.578 6
21139.269 4
21139.961 3
21140.652 5
21141.343 4
21142.034 8
21142.726 4
21143.417 0
21144.108 3
21144.800 9
21145.491 9
21146.182 6
21146.874 2
21147.565 1
21148.256 1
21148.948 1
21149.639 4
21150.331 1
21151.022 3
21151.714 3
21152.405 1
21153.096 3
21153.788 0
21154.479 2
21155.171 4
21155.862 5
21156.554 3
21157.245 9
21157.937 8
21158.628 5
21159.320 8
21160.012 4
21160.703 1
21161.395 2
21162.086 4
21162.778 2
21163.470 3
21164.161 3
21164.853 4
21165.545 2
21166.236 2
21166.928 1
21167.620 0
21168.311 1
21169.003 4
21169.695 3
21170.387 4
21171.078 4
21171.770 3
21172.462 1
21173.154 1
21173.845 1
21174.537 2
21175.229 1
21175.921 2
21176.613 4
21177.305 0
21177.997 3
21178.688 0
21179.380 1
21180.072 1
21180.764 1
21181.456 1
21182.148 3
21182.840 2
21183.532 2
21184.224 1
21184.916 1
21185.608 2
21186.300 0
21186.992 2
21187.684 1
21188.376 2
21189.068 1
21189.760 1
21190.452 3
21191.144 3
21191.836 2
21192.528 5
21193.220 3
21193.913 2
21194.605 4
21195.297 3
21195.989 4
21196.681 4
21197.373 0
21198.066 0
21198.758 3
21199.450 7
21200.142 1
21200.835 0
21201.527 1
21202.219 2
21202.911 2
21203.604 2
21204.296 4
21204.988 2
21205.681 1
21206.373 1
21207.065 2
21207.758 3
21208.450 4
21209.142 2
21209.835 6
21210.527 19
21211.220 16
21211.912 10
21212.604 10
21213.297 8
21213.989 7
21214.682 7
21215.374 4
21216.067 2
21216.759 2
21217.452 6
21218.144 4
21218.837 4
21219.529 6
21220.222 6
21220.914 6
21221.607 3
21222.300 4
21222.992 2
21223.685 0
21224.377 0
21225.070 0
21225.763 3
21226.455 2
21227.148 5
21227.841 5
21228.534 6
21229.226 3
21229.919 5
21230.612 3
21231.304 4
21231.997 5
21232.690 2
21233.383 2
21234.075 1
21234.768 2
21235.461 3
21236.154 1
21236.847 1
21237.540 1
21238.232 3
21238.925 3
21239.618 3
21240.311 5
21241.004 4
21241.697 4
21242.390 3
21243.083 0
21243.776 2
21244.469 3
21245.162 1
21245.855 0
21246.548 5
21247.241 1
21247.934 2
21248.627 11
21249.320 5
21250.013 4
21250.706 5
21251.399 2
21252.092 1
21252.785 2
21253.478 2
21254.171 2
21254.864 4
21255.557 2
21256.251 2
21256.944 2
21257.637 1
21258.330 3
21259.023 2
21259.717 1
21260.410 9
21261.103 8
21261.796 6
21262.489 5
21263.183 2
21263.876 3
21264.569 3
21265.263 9
21265.956 7
21266.649 4
21267.343 4
21268.036 2
21268.729 2
21269.423 0
21270.116 0
21270.809 2
21271.503 1
21272.196 2
21272.890 2
21273.583 0
21274.276 3
21274.970 0
21275.663 1
21276.357 5
21277.050 5
21277.744 4
21278.437 0
21279.131 1
21279.824 0
21280.518 1
21281.212 1
21281.905 0
21282.599 2
21283.292 3
21283.986 0
21284.680 3
21285.373 4
21286.067 0
21286.760 0
21287.454 3
21288.148 4
21288.841 8
21289.535 3
21290.229 3
21290.923 3
21291.616 4
21292.310 5
21293.004 3
21293.698 2
21294.391 1
21295.085 0
21295.779 0
21296.473 0
21297.166 1
21297.860 1
21298.554 1
21299.248 2
21299.942 2
21300.636 1
21301.330 1
21302.024 4
21302.717 4
21303.411 6
21304.105 2
21304.799 1
21305.493 0
21306.187 1
21306.881 2
21307.575 4
21308.269 3
21308.963 1
21309.657 0
21310.351 0
21311.045 2
21311.739 7
21312.433 5
21313.127 1
21313.822 2
21314.516 2
21315.210 1
21315.904 1
21316.598 3
21317.292 3
21317.986 1
21318.680 1
21319.375 0
21320.069 3
21320.763 8
21321.457 7
21322.152 12
21322.846 12
21323.540 7
21324.234 7
21324.929 9
21325.623 5
21326.317 8
21327.011 1
21327.706 2
21328.400 1
21329.094 1
21329.789 1
21330.483 5
21331.177 8
21331.872 3
21332.566 1
21333.261 2
21333.955 3
21334.650 1
21335.344 1
21336.038 3
21336.733 2
21337.427 5
21338.122 8
21338.816 4
21339.511 4
21340.205 5
21340.900 3
21341.594 2
21342.289 1
21342.984 0
21343.678 3
21344.373 4
21345.067 1
21345.762 0
21346.457 2
21347.151 1
21347.846 1
21348.541 3
21349.235 8
21349.930 7
21350.625 2
21351.319 4
21352.014 2
21352.709 2
21353.403 1
21354.098 0
21354.793 0
21355.488 4
21356.182 4
21356.877 0
21357.572 0
21358.267 1
21358.962 2
21359.657 1
21360.351 3
21361.046 6
21361.741 8
21362.436 3
21363.131 3
21363.826 1
21364.521 0
21365.216 0
21365.911 0
21366.606 0
21367.301 0
21367.996 0
21368.691 0
21369.386 1
21370.081 2
21370.776 3
21371.471 7
21372.166 5
21372.861 5
21373.556 4
21374.251 2
21374.946 3
21375.641 4
21376.336 3
21377.031 11
21377.726 12
21378.422 5
21379.117 6
21379.812 3
21380.507 3
21381.202 5
21381.897 2
21382.593 4
21383.288 1
21383.983 1
21384.678 0
21385.374 1
21386.069 2
21386.764 3
21387.459 8
21388.155 4
21388.850 1
21389.545 0
21390.241 0
21390.936 1
21391.631 1
21392.327 1
21393.022 1
21393.718 2
21394.413 1
21395.108 1
21395.804 6
21396.499 7
21397.195 6
21397.890 2
21398.586 2
21399.281 3
21399.977 3
21400.672 3
21401.368 1
21402.063 0
21402.759 2
21403.454 3
21404.150 3
21404.845 2
21405.541 5
21406.237 5
21406.932 2
21407.628 2
21408.323 0
21409.019 1
21409.715 2
21410.410 3
21411.106 2
21411.802 4
21412.497 3
21413.193 2
21413.889 3
21414.585 2
21415.280 1
21415.976 1
21416.672 2
21417.368 0
21418.064 0
21418.759 4
21419.455 2
21420.151 4
21420.847 2
21421.543 2
21422.238 1
21422.934 1
21423.630 4
21424.326 4
21425.022 5
21425.718 3
21426.414 4
21427.110 5
21427.806 2
21428.502 1
21429.198 2
21429.894 0
21430.590 1
21431.286 3
21431.982 5
21432.678 0
21433.374 0
21434.070 4
21434.766 1
21435.462 2
21436.158 3
21436.854 1
21437.550 1
21438.246 4
21438.943 2
21439.639 0
21440.335 1
21441.031 0
21441.727 2
21442.423 0
21443.120 1
21443.816 1
21444.512 2
21445.208 1
21445.904 0
21446.601 1
21447.297 0
21447.993 0
21448.690 1
21449.386 1
21450.082 2
21450.778 4
21451.475 5
21452.171 3
21452.868 2
21453.564 2
21454.260 4
21454.957 5
21455.653 9
21456.349 8
21457.046 6
21457.742 7
21458.439 3
21459.135 0
21459.832 4
21460.528 4
21461.225 1
21461.921 1
21462.618 4
21463.314 1
21464.011 1
21464.707 4
21465.404 7
21466.100 2
21466.797 5
21467.494 1
21468.190 2
21468.887 8
21469.584 4
21470.280 4
21470.977 7
21471.673 2
21472.370 1
21473.067 5
21473.764 1
21474.460 3
21475.157 2
21475.854 2
21476.550 1
21477.247 4
21477.944 6
21478.641 2
21479.338 0
21480.034 0
21480.731 5
21481.428 11
21482.125 7
21482.822 7
21483.519 5
21484.215 2
21484.912 0
21485.609 0
21486.306 1
21487.003 3
21487.700 1
21488.397 2
21489.094 2
21489.791 2
21490.488 2
21491.185 2
21491.882 2
21492.579 0
21493.276 0
21493.973 1
21494.670 2
21495.367 2
21496.064 1
21496.761 5
21497.458 0
21498.155 0
21498.852 0
21499.549 0
21500.246 0
21500.944 0
21501.641 0
21502.338 0
