# Supplementary material for: LIMPIC: a computational method for the separation of protein MALDI-TOF-MS signals from noise
Source: BMC Bioinformatics. 2007 Mar 26;8:101. doi: 10.1186/1471-2105-8-101 (PMC1847688; doi:10.1186/1471-2105-8-101)
Supplement: Additional File 3 — Compressed archive of 30 text files, containing MALDI-TOF-MS data acquired from human plasma samples. [file 1471-2105-8-101-S3.zip › Plasma/P_13.txt]

4989.059 0
4989.394 0
4989.729 0
4990.064 0
4990.400 0
4990.735 0
4991.070 0
4991.406 0
4991.741 57
4992.076 39
4992.412 35
4992.747 49
4993.083 44
4993.418 46
4993.753 56
4994.089 57
4994.424 59
4994.760 47
4995.095 61
4995.431 48
4995.766 49
4996.102 43
4996.437 34
4996.773 44
4997.108 51
4997.444 65
4997.779 50
4998.115 40
4998.451 47
4998.786 40
4999.122 46
4999.457 60
4999.793 76
5000.129 87
5000.464 96
5000.800 97
5001.136 72
5001.471 57
5001.807 38
5002.143 39
5002.478 30
5002.814 44
5003.150 40
5003.486 52
5003.821 56
5004.157 72
5004.493 84
5004.829 70
5005.165 82
5005.500 87
5005.836 81
5006.172 92
5006.508 107
5006.844 107
5007.180 120
5007.516 109
5007.851 98
5008.187 81
5008.523 84
5008.859 86
5009.195 92
5009.531 81
5009.867 85
5010.203 82
5010.539 87
5010.875 106
5011.211 119
5011.547 100
5011.883 75
5012.219 69
5012.555 62
5012.891 70
5013.227 74
5013.563 88
5013.900 86
5014.236 81
5014.572 65
5014.908 50
5015.244 36
5015.580 41
5015.916 51
5016.253 58
5016.589 46
5016.925 49
5017.261 61
5017.597 69
5017.934 48
5018.270 45
5018.606 45
5018.942 39
5019.279 37
5019.615 26
5019.951 35
5020.288 27
5020.624 28
5020.960 28
5021.297 44
5021.633 62
5021.969 59
5022.306 60
5022.642 65
5022.978 53
5023.315 58
5023.651 36
5023.988 36
5024.324 46
5024.661 42
5024.997 36
5025.334 37
5025.670 51
5026.007 39
5026.343 46
5026.680 44
5027.016 55
5027.353 42
5027.689 33
5028.026 51
5028.363 53
5028.699 41
5029.036 47
5029.372 46
5029.709 59
5030.046 54
5030.382 50
5030.719 55
5031.056 40
5031.392 29
5031.729 27
5032.066 42
5032.402 45
5032.739 66
5033.076 60
5033.413 72
5033.749 53
5034.086 49
5034.423 47
5034.760 48
5035.097 32
5035.433 40
5035.770 52
5036.107 49
5036.444 60
5036.781 57
5037.118 56
5037.455 67
5037.791 76
5038.128 65
5038.465 58
5038.802 70
5039.139 45
5039.476 60
5039.813 58
5040.150 51
5040.487 54
5040.824 70
5041.161 68
5041.498 94
5041.835 72
5042.172 68
5042.509 72
5042.846 73
5043.183 80
5043.521 68
5043.858 70
5044.195 69
5044.532 73
5044.869 68
5045.206 77
5045.543 74
5045.880 46
5046.218 50
5046.555 60
5046.892 71
5047.229 71
5047.567 72
5047.904 60
5048.241 47
5048.578 60
5048.916 69
5049.253 71
5049.590 67
5049.927 58
5050.265 54
5050.602 55
5050.939 56
5051.277 66
5051.614 66
5051.952 50
5052.289 35
5052.626 37
5052.964 34
5053.301 31
5053.639 28
5053.976 33
5054.313 30
5054.651 44
5054.988 34
5055.326 31
5055.663 38
5056.001 42
5056.338 40
5056.676 52
5057.013 47
5057.351 47
5057.689 42
5058.026 39
5058.364 44
5058.701 39
5059.039 45
5059.377 45
5059.714 44
5060.052 30
5060.390 47
5060.727 49
5061.065 62
5061.403 63
5061.740 61
5062.078 48
5062.416 57
5062.753 50
5063.091 53
5063.429 63
5063.767 66
5064.105 65
5064.442 84
5064.780 80
5065.118 64
5065.456 76
5065.794 69
5066.131 72
5066.469 91
5066.807 89
5067.145 117
5067.483 101
5067.821 129
5068.159 145
5068.497 155
5068.835 190
5069.173 205
5069.511 210
5069.849 205
5070.187 176
5070.525 200
5070.863 200
5071.201 199
5071.539 183
5071.877 179
5072.215 186
5072.553 192
5072.891 166
5073.229 132
5073.567 151
5073.905 184
5074.243 153
5074.581 153
5074.919 146
5075.258 127
5075.596 142
5075.934 118
5076.272 89
5076.610 80
5076.949 100
5077.287 100
5077.625 123
5077.963 156
5078.302 161
5078.640 151
5078.978 115
5079.316 106
5079.655 73
5079.993 64
5080.331 60
5080.670 68
5081.008 60
5081.346 44
5081.685 72
5082.023 83
5082.361 112
5082.700 90
5083.038 73
5083.377 69
5083.715 68
5084.054 53
5084.392 65
5084.731 63
5085.069 54
5085.408 68
5085.746 70
5086.085 52
5086.423 54
5086.762 45
5087.100 53
5087.439 53
5087.777 51
5088.116 47
5088.454 49
5088.793 60
5089.132 48
5089.470 67
5089.809 57
5090.148 37
5090.486 58
5090.825 49
5091.164 35
5091.502 41
5091.841 70
5092.180 79
5092.518 61
5092.857 57
5093.196 75
5093.535 71
5093.873 58
5094.212 39
5094.551 34
5094.890 38
5095.229 44
5095.568 54
5095.906 53
5096.245 52
5096.584 61
5096.923 54
5097.262 46
5097.601 31
5097.940 47
5098.279 46
5098.618 39
5098.956 45
5099.295 43
5099.634 40
5099.973 46
5100.312 50
5100.651 54
5100.990 63
5101.329 59
5101.668 54
5102.007 47
5102.347 40
5102.686 50
5103.025 55
5103.364 58
5103.703 51
5104.042 55
5104.381 62
5104.720 65
5105.059 72
5105.399 68
5105.738 86
5106.077 82
5106.416 68
5106.755 62
5107.094 69
5107.434 67
5107.773 73
5108.112 96
5108.451 108
5108.791 84
5109.130 86
5109.469 86
5109.809 86
5110.148 65
5110.487 58
5110.827 87
5111.166 101
5111.505 97
5111.845 85
5112.184 62
5112.523 63
5112.863 65
5113.202 60
5113.542 54
5113.881 57
5114.221 63
5114.560 57
5114.900 32
5115.239 51
5115.579 68
5115.918 77
5116.258 60
5116.597 54
5116.937 53
5117.276 45
5117.616 44
5117.955 52
5118.295 35
5118.634 38
5118.974 48
5119.314 45
5119.653 40
5119.993 47
5120.333 48
5120.672 46
5121.012 55
5121.352 50
5121.691 52
5122.031 68
5122.371 57
5122.711 45
5123.050 47
5123.390 44
5123.730 28
5124.070 26
5124.409 32
5124.749 24
5125.089 25
5125.429 28
5125.769 19
5126.108 27
5126.448 23
5126.788 19
5127.128 20
5127.468 33
5127.808 33
5128.148 37
5128.488 30
5128.828 22
5129.168 27
5129.508 25
5129.848 36
5130.188 33
5130.528 49
5130.868 50
5131.208 50
5131.548 52
5131.888 49
5132.228 46
5132.568 33
5132.908 28
5133.248 25
5133.588 41
5133.928 39
5134.268 54
5134.608 56
5134.948 45
5135.289 38
5135.629 46
5135.969 39
5136.309 42
5136.649 48
5136.990 35
5137.330 21
5137.670 38
5138.010 32
5138.350 36
5138.691 43
5139.031 38
5139.371 44
5139.712 44
5140.052 44
5140.392 53
5140.733 69
5141.073 83
5141.413 77
5141.754 89
5142.094 87
5142.434 67
5142.775 57
5143.115 76
5143.456 60
5143.796 39
5144.136 32
5144.477 34
5144.817 38
5145.158 52
5145.498 35
5145.839 34
5146.179 53
5146.520 64
5146.860 68
5147.201 56
5147.542 36
5147.882 27
5148.223 37
5148.563 52
5148.904 49
5149.245 30
5149.585 37
5149.926 39
5150.266 54
5150.607 43
5150.948 47
5151.288 45
5151.629 45
5151.970 42
5152.311 34
5152.651 44
5152.992 34
5153.333 44
5153.674 49
5154.014 54
5154.355 44
5154.696 48
5155.037 42
5155.377 25
5155.718 29
5156.059 34
5156.400 38
5156.741 53
5157.082 56
5157.423 57
5157.764 41
5158.104 43
5158.445 47
5158.786 39
5159.127 43
5159.468 54
5159.809 48
5160.150 54
5160.491 41
5160.832 47
5161.173 43
5161.514 47
5161.855 45
5162.196 35
5162.537 39
5162.878 40
5163.219 49
5163.560 55
5163.902 55
5164.243 57
5164.584 54
5164.925 50
5165.266 40
5165.607 32
5165.948 19
5166.290 35
5166.631 32
5166.972 33
5167.313 21
5167.654 30
5167.996 33
5168.337 40
5168.678 38
5169.019 42
5169.361 35
5169.702 45
5170.043 48
5170.385 44
5170.726 42
5171.067 46
5171.409 42
5171.750 63
5172.091 61
5172.433 62
5172.774 60
5173.115 30
5173.457 17
5173.798 41
5174.140 38
5174.481 53
5174.823 57
5175.164 72
5175.506 74
5175.847 66
5176.189 55
5176.530 60
5176.872 70
5177.213 73
5177.555 67
5177.896 69
5178.238 60
5178.579 64
5178.921 48
5179.263 46
5179.604 46
5179.946 37
5180.288 33
5180.629 43
5180.971 65
5181.313 57
5181.654 33
5181.996 35
5182.338 51
5182.679 54
5183.021 49
5183.363 44
5183.705 54
5184.046 40
5184.388 29
5184.730 52
5185.072 59
5185.414 48
5185.755 47
5186.097 47
5186.439 41
5186.781 58
5187.123 49
5187.465 42
5187.807 52
5188.148 57
5188.490 49
5188.832 44
5189.174 43
5189.516 49
5189.858 55
5190.200 47
5190.542 42
5190.884 54
5191.226 53
5191.568 51
5191.910 39
5192.252 35
5192.594 52
5192.936 46
5193.278 40
5193.620 45
5193.962 51
5194.305 61
5194.647 73
5194.989 101
5195.331 104
5195.673 98
5196.015 89
5196.357 84
5196.700 80
5197.042 93
5197.384 94
5197.726 91
5198.068 80
5198.411 89
5198.753 88
5199.095 80
5199.437 80
5199.780 63
5200.122 55
5200.464 65
5200.807 59
5201.149 59
5201.491 78
5201.834 60
5202.176 60
5202.518 59
5202.861 58
5203.203 62
5203.546 64
5203.888 62
5204.230 64
5204.573 69
5204.915 52
5205.258 42
5205.600 33
5205.943 39
5206.285 40
5206.628 36
5206.970 39
5207.313 33
5207.655 26
5207.998 44
5208.340 44
5208.683 41
5209.026 63
5209.368 51
5209.711 29
5210.053 36
5210.396 40
5210.739 43
5211.081 38
5211.424 29
5211.767 27
5212.109 31
5212.452 34
5212.795 46
5213.138 49
5213.480 67
5213.823 57
5214.166 55
5214.509 59
5214.851 52
5215.194 46
5215.537 31
5215.880 35
5216.223 39
5216.565 26
5216.908 23
5217.251 28
5217.594 31
5217.937 31
5218.280 25
5218.623 38
5218.966 33
5219.309 28
5219.651 22
5219.994 21
5220.337 26
5220.680 47
5221.023 55
5221.366 61
5221.709 58
5222.052 54
5222.395 52
5222.738 45
5223.081 63
5223.425 46
5223.768 42
5224.111 53
5224.454 70
5224.797 80
5225.140 65
5225.483 49
5225.826 41
5226.169 43
5226.513 56
5226.856 54
5227.199 42
5227.542 28
5227.885 16
5228.229 23
5228.572 34
5228.915 28
5229.258 25
5229.602 19
5229.945 15
5230.288 13
5230.631 9
5230.975 21
5231.318 27
5231.661 21
5232.005 15
5232.348 26
5232.692 23
5233.035 33
5233.378 28
5233.722 31
5234.065 44
5234.409 42
5234.752 43
5235.095 60
5235.439 56
5235.782 45
5236.126 40
5236.469 37
5236.813 39
5237.156 35
5237.500 45
5237.843 51
5238.187 47
5238.530 49
5238.874 45
5239.218 47
5239.561 36
5239.905 26
5240.248 25
5240.592 23
5240.936 19
5241.279 33
5241.623 21
5241.967 22
5242.310 26
5242.654 25
5242.998 27
5243.341 20
5243.685 29
5244.029 46
5244.373 46
5244.716 37
5245.060 44
5245.404 48
5245.748 49
5246.092 29
5246.435 26
5246.779 17
5247.123 34
5247.467 54
5247.811 77
5248.155 80
5248.499 72
5248.842 71
5249.186 53
5249.530 52
5249.874 61
5250.218 61
5250.562 61
5250.906 54
5251.250 53
5251.594 44
5251.938 42
5252.282 34
5252.626 40
5252.970 35
5253.314 33
5253.658 41
5254.002 38
5254.346 44
5254.690 47
5255.035 37
5255.379 39
5255.723 48
5256.067 41
5256.411 57
5256.755 45
5257.099 38
5257.444 39
5257.788 44
5258.132 40
5258.476 33
5258.820 36
5259.165 28
5259.509 28
5259.853 43
5260.197 38
5260.542 25
5260.886 30
5261.230 37
5261.575 59
5261.919 67
5262.263 38
5262.608 39
5262.952 54
5263.296 58
5263.641 61
5263.985 57
5264.330 39
5264.674 32
5265.018 20
5265.363 32
5265.707 39
5266.052 58
5266.396 40
5266.741 50
5267.085 30
5267.430 28
5267.774 37
5268.119 47
5268.463 60
5268.808 46
5269.152 45
5269.497 45
5269.842 54
5270.186 61
5270.531 46
5270.875 35
5271.220 35
5271.565 38
5271.909 36
5272.254 26
5272.599 45
5272.943 54
5273.288 48
5273.633 50
5273.977 49
5274.322 51
5274.667 55
5275.012 53
5275.356 50
5275.701 38
5276.046 39
5276.391 52
5276.736 46
5277.080 46
5277.425 35
5277.770 38
5278.115 41
5278.460 56
5278.805 50
5279.150 45
5279.495 43
5279.839 49
5280.184 69
5280.529 72
5280.874 69
5281.219 65
5281.564 68
5281.909 66
5282.254 83
5282.599 65
5282.944 53
5283.289 54
5283.634 75
5283.979 82
5284.324 76
5284.669 90
5285.014 70
5285.360 44
5285.705 65
5286.050 78
5286.395 58
5286.740 52
5287.085 57
5287.430 67
5287.776 62
5288.121 37
5288.466 37
5288.811 56
5289.156 52
5289.502 56
5289.847 63
5290.192 63
5290.537 52
5290.883 59
5291.228 50
5291.573 54
5291.919 61
5292.264 59
5292.609 91
5292.954 74
5293.300 65
5293.645 54
5293.991 58
5294.336 62
5294.681 56
5295.027 56
5295.372 39
5295.718 39
5296.063 37
5296.409 30
5296.754 37
5297.099 34
5297.445 56
5297.790 60
5298.136 37
5298.481 31
5298.827 33
5299.173 28
5299.518 34
5299.864 38
5300.209 36
5300.555 39
5300.900 33
5301.246 38
5301.592 31
5301.937 22
5302.283 27
5302.629 31
5302.974 21
5303.320 20
5303.666 21
5304.011 25
5304.357 18
5304.703 14
5305.049 24
5305.394 31
5305.740 39
5306.086 40
5306.432 42
5306.777 50
5307.123 45
5307.469 27
5307.815 21
5308.161 27
5308.507 31
5308.852 37
5309.198 47
5309.544 34
5309.890 42
5310.236 38
5310.582 28
5310.928 28
5311.274 35
5311.620 31
5311.966 31
5312.312 15
5312.658 19
5313.004 19
5313.350 27
5313.696 29
5314.042 36
5314.388 27
5314.734 23
5315.080 20
5315.426 13
5315.772 23
5316.118 36
5316.464 29
5316.810 35
5317.156 37
5317.503 26
5317.849 28
5318.195 32
5318.541 40
5318.887 50
5319.233 54
5319.580 40
5319.926 25
5320.272 19
5320.618 14
5320.965 37
5321.311 52
5321.657 50
5322.003 42
5322.350 57
5322.696 42
5323.042 33
5323.389 30
5323.735 34
5324.081 30
5324.428 27
5324.774 29
5325.121 40
5325.467 49
5325.813 50
5326.160 35
5326.506 24
5326.853 30
5327.199 46
5327.546 36
5327.892 29
5328.239 30
5328.585 56
5328.932 45
5329.278 29
5329.625 36
5329.971 42
5330.318 32
5330.664 28
5331.011 26
5331.358 34
5331.704 23
5332.051 20
5332.397 28
5332.744 30
5333.091 41
5333.437 28
5333.784 29
5334.131 29
5334.477 21
5334.824 24
5335.171 25
5335.518 27
5335.864 33
5336.211 25
5336.558 26
5336.905 21
5337.251 14
5337.598 31
5337.945 42
5338.292 52
5338.639 44
5338.985 45
5339.332 33
5339.679 28
5340.026 27
5340.373 31
5340.720 32
5341.067 31
5341.414 46
5341.761 54
5342.108 44
5342.455 29
5342.802 36
5343.148 55
5343.495 62
5343.842 62
5344.189 55
5344.537 27
5344.884 32
5345.231 32
5345.578 23
5345.925 17
5346.272 24
5346.619 44
5346.966 38
5347.313 47
5347.660 64
5348.007 47
5348.355 41
5348.702 43
5349.049 30
5349.396 26
5349.743 37
5350.090 32
5350.438 25
5350.785 16
5351.132 27
5351.479 25
5351.827 41
5352.174 42
5352.521 33
5352.868 37
5353.216 56
5353.563 49
5353.910 34
5354.258 31
5354.605 23
5354.952 27
5355.300 31
5355.647 50
5355.995 56
5356.342 57
5356.689 60
5357.037 58
5357.384 46
5357.732 47
5358.079 53
5358.427 64
5358.774 85
5359.122 64
5359.469 54
5359.817 68
5360.164 59
5360.512 65
5360.859 69
5361.207 66
5361.554 50
5361.902 74
5362.250 70
5362.597 61
5362.945 74
5363.293 72
5363.640 82
5363.988 76
5364.335 93
5364.683 87
5365.031 74
5365.379 64
5365.726 50
5366.074 32
5366.422 59
5366.769 71
5367.117 80
5367.465 74
5367.813 61
5368.161 57
5368.508 34
5368.856 42
5369.204 36
5369.552 40
5369.900 37
5370.248 37
5370.595 33
5370.943 27
5371.291 37
5371.639 32
5371.987 38
5372.335 35
5372.683 35
5373.031 21
5373.379 14
5373.727 21
5374.075 21
5374.423 39
5374.771 29
5375.119 25
5375.467 23
5375.815 28
5376.163 29
5376.511 40
5376.859 37
5377.207 32
5377.555 45
5377.903 41
5378.251 37
5378.600 29
5378.948 30
5379.296 26
5379.644 32
5379.992 30
5380.340 27
5380.689 24
5381.037 35
5381.385 35
5381.733 38
5382.081 28
5382.430 22
5382.778 18
5383.126 32
5383.475 44
5383.823 39
5384.171 34
5384.519 19
5384.868 26
5385.216 33
5385.564 36
5385.913 31
5386.261 17
5386.610 18
5386.958 19
5387.306 23
5387.655 30
5388.003 29
5388.352 23
5388.700 31
5389.049 33
5389.397 49
5389.746 47
5390.094 29
5390.443 22
5390.791 24
5391.140 43
5391.488 34
5391.837 34
5392.185 37
5392.534 37
5392.883 39
5393.231 38
5393.580 32
5393.928 44
5394.277 42
5394.626 39
5394.974 40
5395.323 45
5395.672 37
5396.020 31
5396.369 43
5396.718 46
5397.067 37
5397.415 40
5397.764 38
5398.113 54
5398.462 66
5398.810 52
5399.159 45
5399.508 49
5399.857 59
5400.206 52
5400.554 46
5400.903 40
5401.252 34
5401.601 21
5401.950 16
5402.299 20
5402.648 30
5402.997 22
5403.346 16
5403.694 19
5404.043 24
5404.392 24
5404.741 16
5405.090 24
5405.439 31
5405.788 36
5406.137 26
5406.486 31
5406.835 27
5407.185 32
5407.534 30
5407.883 30
5408.232 24
5408.581 27
5408.930 23
5409.279 22
5409.628 22
5409.977 26
5410.327 32
5410.676 27
5411.025 26
5411.374 17
5411.723 24
5412.072 25
5412.422 15
5412.771 27
5413.120 18
5413.469 27
5413.819 19
5414.168 21
5414.517 24
5414.867 26
5415.216 40
5415.565 38
5415.915 40
5416.264 43
5416.613 48
5416.963 38
5417.312 33
5417.661 33
5418.011 31
5418.360 24
5418.710 20
5419.059 21
5419.409 33
5419.758 27
5420.107 38
5420.457 40
5420.806 31
5421.156 28
5421.505 25
5421.855 24
5422.205 24
5422.554 38
5422.904 39
5423.253 35
5423.603 23
5423.952 16
5424.302 26
5424.652 46
5425.001 41
5425.351 40
5425.701 32
5426.050 27
5426.400 26
5426.750 32
5427.099 45
5427.449 40
5427.799 27
5428.148 38
5428.498 27
5428.848 20
5429.198 26
5429.547 21
5429.897 25
5430.247 29
5430.597 26
5430.947 18
5431.297 12
5431.646 32
5431.996 36
5432.346 35
5432.696 24
5433.046 31
5433.396 34
5433.746 30
5434.096 23
5434.446 25
5434.795 31
5435.145 37
5435.495 28
5435.845 24
5436.195 37
5436.545 25
5436.895 15
5437.245 15
5437.595 18
5437.946 26
5438.296 23
5438.646 16
5438.996 26
5439.346 18
5439.696 22
5440.046 27
5440.396 28
5440.746 27
5441.096 40
5441.447 27
5441.797 22
5442.147 35
5442.497 34
5442.847 46
5443.198 39
5443.548 43
5443.898 36
5444.248 37
5444.599 49
5444.949 44
5445.299 35
5445.649 43
5446.000 25
5446.350 25
5446.700 24
5447.051 26
5447.401 48
5447.751 37
5448.102 32
5448.452 24
5448.803 27
5449.153 31
5449.503 34
5449.854 38
5450.204 31
5450.555 28
5450.905 32
5451.256 48
5451.606 41
5451.957 40
5452.307 40
5452.658 33
5453.008 37
5453.359 46
5453.709 46
5454.060 38
5454.410 34
5454.761 26
5455.112 35
5455.462 32
5455.813 27
5456.164 28
5456.514 35
5456.865 28
5457.216 37
5457.566 45
5457.917 37
5458.268 59
5458.618 56
5458.969 45
5459.320 45
5459.671 34
5460.021 45
5460.372 52
5460.723 63
5461.074 55
5461.424 42
5461.775 36
5462.126 21
5462.477 30
5462.828 54
5463.179 40
5463.529 37
5463.880 39
5464.231 53
5464.582 38
5464.933 32
5465.284 31
5465.635 20
5465.986 27
5466.337 25
5466.688 24
5467.039 32
5467.390 36
5467.741 34
5468.092 34
5468.443 45
5468.794 48
5469.145 40
5469.496 30
5469.847 28
5470.198 34
5470.549 40
5470.900 41
5471.251 44
5471.603 38
5471.954 28
5472.305 28
5472.656 29
5473.007 36
5473.358 22
5473.710 23
5474.061 25
5474.412 35
5474.763 34
5475.115 14
5475.466 19
5475.817 33
5476.168 29
5476.520 31
5476.871 37
5477.222 54
5477.574 39
5477.925 39
5478.276 46
5478.628 44
5478.979 35
5479.330 31
5479.682 36
5480.033 35
5480.385 27
5480.736 31
5481.087 20
5481.439 21
5481.790 17
5482.142 26
5482.493 19
5482.845 21
5483.196 13
5483.548 16
5483.899 20
5484.251 26
5484.602 24
5484.954 21
5485.306 25
5485.657 24
5486.009 29
5486.360 16
5486.712 20
5487.064 19
5487.415 38
5487.767 26
5488.119 31
5488.470 30
5488.822 43
5489.174 44
5489.525 54
5489.877 41
5490.229 42
5490.580 34
5490.932 25
5491.284 17
5491.636 39
5491.988 30
5492.339 35
5492.691 37
5493.043 27
5493.395 34
5493.747 38
5494.098 25
5494.450 23
5494.802 29
5495.154 17
5495.506 21
5495.858 29
5496.210 45
5496.562 38
5496.914 27
5497.266 22
5497.618 24
5497.970 27
5498.322 22
5498.674 30
5499.026 43
5499.378 43
5499.730 22
5500.082 23
5500.434 19
5500.786 24
5501.138 34
5501.490 43
5501.842 37
5502.194 23
5502.546 16
5502.898 22
5503.251 23
5503.603 25
5503.955 54
5504.307 68
5504.659 47
5505.012 37
5505.364 44
5505.716 60
5506.068 51
5506.420 47
5506.773 56
5507.125 46
5507.477 59
5507.830 55
5508.182 25
5508.534 32
5508.887 30
5509.239 24
5509.591 39
5509.944 25
5510.296 34
5510.648 32
5511.001 26
5511.353 36
5511.706 30
5512.058 37
5512.410 31
5512.763 20
5513.115 39
5513.468 27
5513.820 19
5514.173 31
5514.525 17
5514.878 17
5515.230 33
5515.583 45
5515.935 44
5516.288 40
5516.641 52
5516.993 40
5517.346 29
5517.698 31
5518.051 25
5518.404 27
5518.756 25
5519.109 26
5519.462 34
5519.814 52
5520.167 45
5520.520 44
5520.872 34
5521.225 41
5521.578 31
5521.931 44
5522.283 47
5522.636 48
5522.989 76
5523.342 75
5523.694 69
5524.047 75
5524.400 77
5524.753 85
5525.106 85
5525.459 69
5525.811 57
5526.164 56
5526.517 56
5526.870 51
5527.223 40
5527.576 44
5527.929 52
5528.282 54
5528.635 43
5528.988 38
5529.341 37
5529.694 35
5530.047 32
5530.400 28
5530.753 30
5531.106 26
5531.459 24
5531.812 30
5532.165 28
5532.518 15
5532.871 26
5533.224 28
5533.577 25
5533.931 43
5534.284 60
5534.637 43
5534.990 39
5535.343 43
5535.696 34
5536.050 40
5536.403 44
5536.756 46
5537.109 30
5537.463 33
5537.816 23
5538.169 27
5538.522 24
5538.876 20
5539.229 24
5539.582 31
5539.936 31
5540.289 29
5540.642 25
5540.996 23
5541.349 35
5541.702 34
5542.056 20
5542.409 19
5542.762 24
5543.116 15
5543.469 31
5543.823 34
5544.176 30
5544.530 23
5544.883 21
5545.237 29
5545.590 50
5545.944 43
5546.297 36
5546.651 32
5547.004 25
5547.358 16
5547.711 23
5548.065 24
5548.419 18
5548.772 35
5549.126 24
5549.479 20
5549.833 19
5550.187 29
5550.540 32
5550.894 35
5551.248 28
5551.601 34
5551.955 32
5552.309 39
5552.663 37
5553.016 25
5553.370 29
5553.724 33
5554.078 33
5554.431 40
5554.785 40
5555.139 50
5555.493 40
5555.847 40
5556.200 38
5556.554 30
5556.908 28
5557.262 36
5557.616 36
5557.970 33
5558.324 21
5558.678 27
5559.032 36
5559.386 39
5559.739 28
5560.093 31
5560.447 36
5560.801 49
5561.155 37
5561.509 23
5561.863 19
5562.217 22
5562.571 31
5562.926 20
5563.280 28
5563.634 19
5563.988 16
5564.342 24
5564.696 29
5565.050 33
5565.404 27
5565.758 30
5566.113 35
5566.467 37
5566.821 30
5567.175 32
5567.529 37
5567.883 32
5568.238 37
5568.592 34
5568.946 40
5569.300 51
5569.655 49
5570.009 48
5570.363 43
5570.718 44
5571.072 37
5571.426 33
5571.781 33
5572.135 35
5572.489 43
5572.844 47
5573.198 76
5573.552 61
5573.907 68
5574.261 49
5574.616 56
5574.970 69
5575.325 66
5575.679 48
5576.033 42
5576.388 35
5576.742 35
5577.097 27
5577.451 33
5577.806 38
5578.161 40
5578.515 27
5578.870 45
5579.224 37
5579.579 36
5579.933 33
5580.288 32
5580.643 41
5580.997 35
5581.352 23
5581.707 25
5582.061 33
5582.416 22
5582.771 34
5583.125 43
5583.480 39
5583.835 45
5584.189 51
5584.544 56
5584.899 38
5585.254 33
5585.608 34
5585.963 43
5586.318 50
5586.673 37
5587.028 46
5587.383 38
5587.737 55
5588.092 61
5588.447 59
5588.802 51
5589.157 31
5589.512 39
5589.867 39
5590.222 33
5590.577 39
5590.931 30
5591.286 36
5591.641 27
5591.996 37
5592.351 37
5592.706 30
5593.061 15
5593.416 21
5593.771 17
5594.127 14
5594.482 6
5594.837 19
5595.192 21
5595.547 38
5595.902 35
5596.257 28
5596.612 35
5596.967 31
5597.322 39
5597.678 53
5598.033 44
5598.388 46
5598.743 57
5599.098 55
5599.454 40
5599.809 42
5600.164 47
5600.519 40
5600.875 28
5601.230 21
5601.585 20
5601.940 20
5602.296 23
5602.651 28
5603.006 29
5603.362 43
5603.717 51
5604.072 59
5604.428 51
5604.783 46
5605.139 44
5605.494 30
5605.849 38
5606.205 24
5606.560 23
5606.916 14
5607.271 23
5607.627 21
5607.982 21
5608.338 23
5608.693 22
5609.049 23
5609.404 28
5609.760 31
5610.115 18
5610.471 15
5610.826 23
5611.182 22
5611.538 28
5611.893 25
5612.249 20
5612.605 19
5612.960 33
5613.316 37
5613.671 33
5614.027 27
5614.383 25
5614.739 28
5615.094 33
5615.450 28
5615.806 27
5616.161 26
5616.517 28
5616.873 30
5617.229 29
5617.585 21
5617.940 42
5618.296 43
5618.652 48
5619.008 32
5619.364 39
5619.720 50
5620.075 56
5620.431 51
5620.787 46
5621.143 43
5621.499 42
5621.855 57
5622.211 56
5622.567 57
5622.923 38
5623.279 42
5623.635 46
5623.991 49
5624.347 47
5624.703 49
5625.059 64
5625.415 49
5625.771 65
5626.127 54
5626.483 39
5626.839 36
5627.195 33
5627.551 40
5627.907 45
5628.264 31
5628.620 23
5628.976 35
5629.332 34
5629.688 21
5630.044 31
5630.401 21
5630.757 13
5631.113 31
5631.469 41
5631.826 30
5632.182 33
5632.538 30
5632.894 27
5633.251 22
5633.607 35
5633.963 34
5634.320 37
5634.676 43
5635.032 38
5635.389 38
5635.745 44
5636.101 51
5636.458 68
5636.814 59
5637.171 67
5637.527 59
5637.883 62
5638.240 69
5638.596 71
5638.953 72
5639.309 62
5639.666 75
5640.022 63
5640.379 46
5640.735 39
5641.092 43
5641.448 48
5641.805 47
5642.161 41
5642.518 45
5642.875 45
5643.231 39
5643.588 40
5643.945 40
5644.301 37
5644.658 27
5645.014 27
5645.371 34
5645.728 31
5646.085 25
5646.441 25
5646.798 28
5647.155 38
5647.511 43
5647.868 52
5648.225 48
5648.582 54
5648.938 56
5649.295 44
5649.652 55
5650.009 55
5650.366 57
5650.723 46
5651.079 49
5651.436 65
5651.793 58
5652.150 105
5652.507 108
5652.864 96
5653.221 72
5653.578 73
5653.935 73
5654.292 52
5654.649 66
5655.006 45
5655.363 54
5655.720 45
5656.077 32
5656.434 25
5656.791 14
5657.148 23
5657.505 37
5657.862 40
5658.219 34
5658.576 22
5658.933 24
5659.290 36
5659.647 36
5660.004 25
5660.362 23
5660.719 25
5661.076 28
5661.433 37
5661.790 48
5662.147 52
5662.505 45
5662.862 34
5663.219 38
5663.576 38
5663.934 38
5664.291 31
5664.648 34
5665.006 30
5665.363 40
5665.720 29
5666.077 30
5666.435 44
5666.792 46
5667.150 38
5667.507 33
5667.864 28
5668.222 27
5668.579 38
5668.936 53
5669.294 30
5669.651 23
5670.009 30
5670.366 39
5670.724 30
5671.081 20
5671.439 30
5671.796 53
5672.154 56
5672.511 53
5672.869 42
5673.226 48
5673.584 65
5673.942 63
5674.299 53
5674.657 51
5675.014 45
5675.372 62
5675.730 68
5676.087 51
5676.445 45
5676.803 36
5677.160 42
5677.518 50
5677.876 43
5678.233 38
5678.591 35
5678.949 37
5679.306 39
5679.664 30
5680.022 22
5680.380 27
5680.738 40
5681.095 43
5681.453 39
5681.811 28
5682.169 18
5682.527 32
5682.885 30
5683.242 31
5683.600 23
5683.958 24
5684.316 35
5684.674 43
5685.032 32
5685.390 29
5685.748 54
5686.106 43
5686.464 45
5686.822 35
5687.180 27
5687.538 24
5687.896 27
5688.254 29
5688.612 28
5688.970 34
5689.328 27
5689.686 38
5690.044 35
5690.402 30
5690.760 36
5691.118 46
5691.477 37
5691.835 45
5692.193 53
5692.551 47
5692.909 28
5693.267 15
5693.626 20
5693.984 21
5694.342 31
5694.700 27
5695.058 31
5695.417 27
5695.775 14
5696.133 24
5696.492 33
5696.850 53
5697.208 49
5697.566 38
5697.925 25
5698.283 25
5698.641 29
5699.000 23
5699.358 27
5699.717 26
5700.075 27
5700.433 36
5700.792 35
5701.150 39
5701.509 46
5701.867 37
5702.226 33
5702.584 35
5702.943 31
5703.301 31
5703.660 40
5704.018 44
5704.377 41
5704.735 41
5705.094 44
5705.452 35
5705.811 53
5706.170 58
5706.528 64
5706.887 66
5707.245 66
5707.604 69
5707.963 72
5708.321 60
5708.680 64
5709.039 53
5709.397 63
5709.756 74
5710.115 103
5710.473 130
5710.832 128
5711.191 111
5711.550 135
5711.909 105
5712.267 105
5712.626 129
5712.985 119
5713.344 151
5713.703 164
5714.061 141
5714.420 120
5714.779 108
5715.138 130
5715.497 111
5715.856 110
5716.215 90
5716.574 82
5716.933 69
5717.291 66
5717.650 62
5718.009 72
5718.368 69
5718.727 66
5719.086 57
5719.445 65
5719.804 65
5720.163 65
5720.522 64
5720.881 71
5721.241 81
5721.600 103
5721.959 86
5722.318 65
5722.677 50
5723.036 34
5723.395 56
5723.754 60
5724.113 52
5724.473 52
5724.832 55
5725.191 55
5725.550 42
5725.909 46
5726.269 43
5726.628 38
5726.987 36
5727.346 36
5727.706 54
5728.065 53
5728.424 57
5728.784 63
5729.143 49
5729.502 45
5729.861 30
5730.221 37
5730.580 53
5730.940 33
5731.299 40
5731.658 51
5732.018 34
5732.377 40
5732.737 39
5733.096 39
5733.455 49
5733.815 59
5734.174 46
5734.534 48
5734.893 58
5735.253 31
5735.612 36
5735.972 49
5736.331 48
5736.691 48
5737.051 38
5737.410 35
5737.770 55
5738.129 56
5738.489 46
5738.849 37
5739.208 38
5739.568 25
5739.927 22
5740.287 39
5740.647 35
5741.007 42
5741.366 42
5741.726 37
5742.086 37
5742.445 49
5742.805 39
5743.165 31
5743.525 19
5743.884 22
5744.244 29
5744.604 24
5744.964 24
5745.324 21
5745.683 22
5746.043 23
5746.403 38
5746.763 29
5747.123 27
5747.483 32
5747.843 31
5748.203 42
5748.563 45
5748.922 52
5749.282 44
5749.642 36
5750.002 31
5750.362 32
5750.722 42
5751.082 50
5751.442 46
5751.802 42
5752.162 44
5752.522 38
5752.882 40
5753.243 59
5753.603 57
5753.963 46
5754.323 44
5754.683 49
5755.043 42
5755.403 36
5755.763 56
5756.124 55
5756.484 53
5756.844 53
5757.204 58
5757.564 64
5757.924 56
5758.285 47
5758.645 59
5759.005 75
5759.365 67
5759.726 62
5760.086 64
5760.446 53
5760.807 49
5761.167 75
5761.527 88
5761.888 83
5762.248 104
5762.608 141
5762.969 127
5763.329 144
5763.689 169
5764.050 174
5764.410 202
5764.771 218
5765.131 241
5765.492 283
5765.852 316
5766.213 288
5766.573 267
5766.934 267
5767.294 246
5767.655 211
5768.015 177
5768.376 143
5768.736 117
5769.097 107
5769.457 103
5769.818 100
5770.179 93
5770.539 77
5770.900 86
5771.260 73
5771.621 73
5771.982 71
5772.342 51
5772.703 47
5773.064 57
5773.424 68
5773.785 57
5774.146 62
5774.507 44
5774.867 34
5775.228 34
5775.589 41
5775.950 52
5776.311 51
5776.671 56
5777.032 42
5777.393 50
5777.754 43
5778.115 34
5778.475 43
5778.836 32
5779.197 33
5779.558 23
5779.919 41
5780.280 51
5780.641 45
5781.002 41
5781.363 33
5781.724 29
5782.085 32
5782.446 44
5782.807 40
5783.168 35
5783.529 46
5783.890 31
5784.251 37
5784.612 34
5784.973 42
5785.334 43
5785.695 40
5786.056 27
5786.417 25
5786.778 34
5787.140 30
5787.501 45
5787.862 40
5788.223 26
5788.584 32
5788.945 30
5789.307 35
5789.668 30
5790.029 20
5790.390 31
5790.751 31
5791.113 20
5791.474 22
5791.835 31
5792.197 23
5792.558 28
5792.919 34
5793.280 28
5793.642 33
5794.003 32
5794.365 32
5794.726 29
5795.087 36
5795.449 27
5795.810 32
5796.171 27
5796.533 33
5796.894 29
5797.256 36
5797.617 29
5797.979 32
5798.340 46
5798.702 45
5799.063 40
5799.425 35
5799.786 27
5800.148 37
5800.509 34
5800.871 37
5801.232 61
5801.594 70
5801.956 79
5802.317 69
5802.679 63
5803.040 58
5803.402 62
5803.764 70
5804.125 55
5804.487 48
5804.849 53
5805.210 59
5805.572 58
5805.934 47
5806.296 36
5806.657 25
5807.019 22
5807.381 44
5807.743 35
5808.104 18
5808.466 53
5808.828 46
5809.190 53
5809.552 58
5809.914 43
5810.275 27
5810.637 27
5810.999 35
5811.361 32
5811.723 33
5812.085 22
5812.447 26
5812.809 38
5813.171 42
5813.533 42
5813.895 48
5814.257 40
5814.618 48
5814.980 32
5815.343 27
5815.705 27
5816.067 36
5816.429 27
5816.791 39
5817.153 35
5817.515 34
5817.877 45
5818.239 41
5818.601 40
5818.963 46
5819.325 44
5819.688 35
5820.050 26
5820.412 35
5820.774 32
5821.136 23
5821.498 33
5821.861 42
5822.223 42
5822.585 31
5822.947 46
5823.310 39
5823.672 35
5824.034 38
5824.396 43
5824.759 48
5825.121 35
5825.483 45
5825.846 49
5826.208 45
5826.570 48
5826.933 41
5827.295 43
5827.658 35
5828.020 25
5828.382 31
5828.745 31
5829.107 23
5829.470 27
5829.832 26
5830.195 31
5830.557 30
5830.920 28
5831.282 35
5831.645 27
5832.007 19
5832.370 29
5832.732 40
5833.095 58
5833.457 54
5833.820 53
5834.183 67
5834.545 64
5834.908 49
5835.271 55
5835.633 57
5835.996 54
5836.358 48
5836.721 49
5837.084 45
5837.447 53
5837.809 50
5838.172 40
5838.535 49
5838.897 64
5839.260 99
5839.623 107
5839.986 82
5840.349 81
5840.711 102
5841.074 107
5841.437 110
5841.800 127
5842.163 136
5842.526 146
5842.888 151
5843.251 177
5843.614 199
5843.977 189
5844.340 206
5844.703 183
5845.066 166
5845.429 129
5845.792 117
5846.155 119
5846.518 98
5846.881 80
5847.244 65
5847.607 85
5847.970 77
5848.333 74
5848.696 85
5849.059 70
5849.422 55
5849.785 55
5850.148 57
5850.511 61
5850.874 59
5851.237 50
5851.601 53
5851.964 85
5852.327 60
5852.690 42
5853.053 34
5853.416 36
5853.780 44
5854.143 39
5854.506 41
5854.869 37
5855.233 41
5855.596 44
5855.959 41
5856.322 40
5856.686 35
5857.049 40
5857.412 34
5857.776 36
5858.139 44
5858.502 38
5858.866 60
5859.229 48
5859.593 46
5859.956 49
5860.319 61
5860.683 53
5861.046 57
5861.410 49
5861.773 51
5862.137 57
5862.500 57
5862.864 59
5863.227 78
5863.591 77
5863.954 59
5864.318 67
5864.681 55
5865.045 40
5865.408 40
5865.772 27
5866.135 25
5866.499 18
5866.863 27
5867.226 33
5867.590 53
5867.954 54
5868.317 47
5868.681 37
5869.045 46
5869.408 48
5869.772 45
5870.136 39
5870.499 34
5870.863 45
5871.227 47
5871.591 46
5871.954 43
5872.318 44
5872.682 60
5873.046 56
5873.410 49
5873.774 65
5874.137 69
5874.501 54
5874.865 55
5875.229 71
5875.593 90
5875.957 88
5876.321 107
5876.685 81
5877.048 73
5877.412 76
5877.776 92
5878.140 105
5878.504 98
5878.868 103
5879.232 91
5879.596 74
5879.960 65
5880.324 71
5880.688 92
5881.052 90
5881.417 69
5881.781 51
5882.145 61
5882.509 68
5882.873 55
5883.237 49
5883.601 41
5883.965 28
5884.329 27
5884.694 23
5885.058 25
5885.422 27
5885.786 40
5886.150 26
5886.515 33
5886.879 36
5887.243 35
5887.607 25
5887.972 27
5888.336 32
5888.700 31
5889.065 26
5889.429 15
5889.793 33
5890.157 30
5890.522 31
5890.886 36
5891.251 47
5891.615 59
5891.979 49
5892.344 31
5892.708 28
5893.073 45
5893.437 40
5893.801 41
5894.166 41
5894.530 43
5894.895 59
5895.259 42
5895.624 32
5895.988 37
5896.353 34
5896.717 31
5897.082 47
5897.447 25
5897.811 36
5898.176 42
5898.540 49
5898.905 53
5899.270 50
5899.634 46
5899.999 40
5900.363 40
5900.728 33
5901.093 26
5901.458 27
5901.822 26
5902.187 25
5902.552 31
5902.916 28
5903.281 33
5903.646 13
5904.011 40
5904.375 55
5904.740 60
5905.105 59
5905.470 46
5905.835 51
5906.199 49
5906.564 59
5906.929 79
5907.294 70
5907.659 60
5908.024 44
5908.389 34
5908.754 42
5909.119 48
5909.483 50
5909.848 37
5910.213 54
5910.578 39
5910.943 34
5911.308 33
5911.673 30
5912.038 46
5912.403 40
5912.768 41
5913.133 39
5913.498 32
5913.864 35
5914.229 24
5914.594 20
5914.959 21
5915.324 19
5915.689 34
5916.054 30
5916.419 28
5916.785 23
5917.150 33
5917.515 28
5917.880 36
5918.245 39
5918.611 51
5918.976 51
5919.341 67
5919.706 82
5920.071 80
5920.437 80
5920.802 71
5921.167 71
5921.533 90
5921.898 93
5922.263 107
5922.629 94
5922.994 84
5923.359 92
5923.725 109
5924.090 120
5924.456 116
5924.821 102
5925.186 111
5925.552 133
5925.917 117
5926.283 102
5926.648 86
5927.014 64
5927.379 57
5927.745 57
5928.110 59
5928.476 60
5928.841 49
5929.207 38
5929.572 30
5929.938 19
5930.303 31
5930.669 37
5931.035 38
5931.400 38
5931.766 42
5932.131 54
5932.497 48
5932.863 38
5933.228 52
5933.594 40
5933.960 41
5934.326 30
5934.691 32
5935.057 47
5935.423 48
5935.788 40
5936.154 42
5936.520 36
5936.886 30
5937.252 32
5937.617 45
5937.983 55
5938.349 47
5938.715 37
5939.081 34
5939.447 25
5939.812 30
5940.178 27
5940.544 22
5940.910 27
5941.276 32
5941.642 22
5942.008 13
5942.374 31
5942.740 33
5943.106 37
5943.472 49
5943.838 35
5944.204 43
5944.570 47
5944.936 40
5945.302 37
5945.668 31
5946.034 15
5946.400 20
5946.766 31
5947.132 47
5947.498 48
5947.864 66
5948.231 51
5948.597 66
5948.963 63
5949.329 58
5949.695 61
5950.061 54
5950.428 55
5950.794 41
5951.160 46
5951.526 32
5951.892 51
5952.259 43
5952.625 30
5952.991 20
5953.358 37
5953.724 34
5954.090 20
5954.457 22
5954.823 34
5955.189 31
5955.556 26
5955.922 35
5956.288 37
5956.655 52
5957.021 36
5957.388 27
5957.754 50
5958.120 44
5958.487 35
5958.853 43
5959.220 43
5959.586 53
5959.953 43
5960.319 24
5960.686 20
5961.052 16
5961.419 31
5961.785 28
5962.152 21
5962.518 34
5962.885 22
5963.252 17
5963.618 34
5963.985 31
5964.352 29
5964.718 33
5965.085 35
5965.451 26
5965.818 39
5966.185 41
5966.552 33
5966.918 24
5967.285 18
5967.652 24
5968.018 17
5968.385 19
5968.752 26
5969.119 26
5969.485 29
5969.852 41
5970.219 34
5970.586 26
5970.953 19
5971.320 22
5971.686 35
5972.053 33
5972.420 29
5972.787 21
5973.154 18
5973.521 28
5973.888 44
5974.255 44
5974.622 28
5974.989 22
5975.356 29
5975.723 22
5976.090 11
5976.457 15
5976.824 24
5977.191 36
5977.558 26
5977.925 24
5978.292 44
5978.659 27
5979.026 26
5979.393 20
5979.760 19
5980.127 25
5980.494 28
5980.861 34
5981.229 31
5981.596 26
5981.963 29
5982.330 30
5982.697 27
5983.065 26
5983.432 26
5983.799 26
5984.166 35
5984.533 32
5984.901 32
5985.268 45
5985.635 43
5986.003 48
5986.370 32
5986.737 28
5987.104 24
5987.472 30
5987.839 47
5988.207 37
5988.574 37
5988.941 42
5989.309 42
5989.676 77
5990.044 57
5990.411 40
5990.778 35
5991.146 36
5991.513 35
5991.881 23
5992.248 41
5992.616 48
5992.983 40
5993.351 36
5993.718 31
5994.086 20
5994.453 22
5994.821 31
5995.189 31
5995.556 34
5995.924 33
5996.291 29
5996.659 18
5997.027 28
5997.394 20
5997.762 17
5998.130 28
5998.497 29
5998.865 26
5999.233 30
5999.600 30
5999.968 19
6000.336 27
6000.704 26
6001.071 27
6001.439 27
6001.807 43
6002.175 45
6002.542 42
6002.910 49
6003.278 44
6003.646 33
6004.014 32
6004.382 41
6004.750 53
6005.117 50
6005.485 55
6005.853 42
6006.221 43
6006.589 39
6006.957 26
6007.325 43
6007.693 45
6008.061 24
6008.429 16
6008.797 11
6009.165 21
6009.533 32
6009.901 16
6010.269 15
6010.637 26
6011.005 28
6011.373 21
6011.741 25
6012.109 22
6012.477 28
6012.845 27
6013.214 27
6013.582 40
6013.950 32
6014.318 32
6014.686 30
6015.054 38
6015.423 33
6015.791 24
6016.159 33
6016.527 49
6016.896 44
6017.264 47
6017.632 38
6018.000 36
6018.369 35
6018.737 25
6019.105 26
6019.474 22
6019.842 20
6020.210 19
6020.579 34
6020.947 43
6021.315 27
6021.684 22
6022.052 18
6022.421 16
6022.789 19
6023.157 21
6023.526 20
6023.894 11
6024.263 23
6024.631 29
6025.000 29
6025.368 35
6025.737 22
6026.105 18
6026.474 18
6026.842 20
6027.211 18
6027.579 20
6027.948 24
6028.317 20
6028.685 28
6029.054 21
6029.422 24
6029.791 24
6030.160 29
6030.528 40
6030.897 33
6031.266 36
6031.634 24
6032.003 28
6032.372 26
6032.741 35
6033.109 37
6033.478 20
6033.847 16
6034.216 24
6034.584 28
6034.953 48
6035.322 43
6035.691 33
6036.060 40
6036.429 40
6036.797 24
6037.166 18
6037.535 23
6037.904 30
6038.273 45
6038.642 37
6039.011 25
6039.380 19
6039.749 20
6040.118 15
6040.487 17
6040.855 25
6041.224 24
6041.593 34
6041.962 29
6042.332 27
6042.701 25
6043.070 39
6043.439 32
6043.808 28
6044.177 27
6044.546 18
6044.915 32
6045.284 30
6045.653 25
6046.022 17
6046.391 27
6046.761 25
6047.130 18
6047.499 23
6047.868 17
6048.237 18
6048.607 20
6048.976 24
6049.345 29
6049.714 23
6050.084 30
6050.453 25
6050.822 18
6051.191 18
6051.561 23
6051.930 24
6052.299 22
6052.669 15
6053.038 14
6053.407 30
6053.777 28
6054.146 26
6054.516 21
6054.885 24
6055.254 23
6055.624 35
6055.993 32
6056.363 30
6056.732 13
6057.102 22
6057.471 30
6057.841 37
6058.210 36
6058.580 27
6058.949 32
6059.319 37
6059.688 40
6060.058 27
6060.427 20
6060.797 19
6061.167 22
6061.536 17
6061.906 12
6062.275 11
6062.645 23
6063.015 40
6063.384 36
6063.754 28
6064.124 35
6064.493 39
6064.863 32
6065.233 32
6065.603 33
6065.972 35
6066.342 55
6066.712 59
6067.082 51
6067.451 52
6067.821 49
6068.191 45
6068.561 36
6068.931 23
6069.301 22
6069.670 13
6070.040 18
6070.410 22
6070.780 31
6071.150 36
6071.520 38
6071.890 42
6072.260 40
6072.630 33
6073.000 30
6073.370 27
6073.740 27
6074.110 36
6074.480 34
6074.850 46
6075.220 56
6075.590 46
6075.960 40
6076.330 35
6076.700 45
6077.070 52
6077.440 48
6077.810 28
6078.180 30
6078.550 44
6078.920 49
6079.291 53
6079.661 51
6080.031 69
6080.401 53
6080.771 40
6081.142 41
6081.512 38
6081.882 32
6082.252 28
6082.622 42
6082.993 29
6083.363 23
6083.733 17
6084.104 21
6084.474 23
6084.844 24
6085.215 33
6085.585 35
6085.955 41
6086.326 45
6086.696 42
6087.066 39
6087.437 41
6087.807 38
6088.178 32
6088.548 37
6088.918 42
6089.289 36
6089.659 40
6090.030 40
6090.400 63
6090.771 71
6091.141 66
6091.512 52
6091.882 37
6092.253 49
6092.624 44
6092.994 41
6093.365 36
6093.735 28
6094.106 25
6094.476 39
6094.847 38
6095.218 33
6095.588 48
6095.959 41
6096.330 26
6096.700 35
6097.071 49
6097.442 33
6097.813 26
6098.183 32
6098.554 30
6098.925 20
6099.295 39
6099.666 51
6100.037 41
6100.408 38
6100.779 39
6101.149 28
6101.520 24
6101.891 31
6102.262 39
6102.633 45
6103.004 42
6103.375 27
6103.745 20
6104.116 19
6104.487 27
6104.858 30
6105.229 34
6105.600 36
6105.971 36
6106.342 34
6106.713 50
6107.084 45
6107.455 31
6107.826 33
6108.197 14
6108.568 17
6108.939 32
6109.310 28
6109.681 37
6110.052 50
6110.424 41
6110.795 50
6111.166 51
6111.537 40
6111.908 41
6112.279 36
6112.650 40
6113.022 44
6113.393 40
6113.764 22
6114.135 31
6114.506 35
6114.878 35
6115.249 37
6115.620 35
6115.991 39
6116.363 26
6116.734 32
6117.105 35
6117.477 29
6117.848 24
6118.219 20
6118.591 37
6118.962 38
6119.333 29
6119.705 26
6120.076 15
6120.447 15
6120.819 20
6121.190 19
6121.562 20
6121.933 22
6122.305 26
6122.676 25
6123.048 36
6123.419 51
6123.791 32
6124.162 26
6124.534 29
6124.905 29
6125.277 25
6125.648 19
6126.020 27
6126.391 40
6126.763 29
6127.135 16
6127.506 17
6127.878 27
6128.250 33
6128.621 26
6128.993 31
6129.364 30
6129.736 30
6130.108 26
6130.480 28
6130.851 27
6131.223 14
6131.595 17
6131.967 34
6132.338 40
6132.710 44
6133.082 39
6133.454 25
6133.825 31
6134.197 38
6134.569 30
6134.941 21
6135.313 17
6135.685 21
6136.057 33
6136.428 26
6136.800 16
6137.172 17
6137.544 22
6137.916 16
6138.288 17
6138.660 27
6139.032 39
6139.404 32
6139.776 26
6140.148 24
6140.520 21
6140.892 38
6141.264 38
6141.636 30
6142.008 26
6142.380 23
6142.752 27
6143.124 25
6143.496 16
6143.869 25
6144.241 33
6144.613 18
6144.985 16
6145.357 17
6145.729 8
6146.102 12
6146.474 11
6146.846 23
6147.218 33
6147.590 23
6147.963 23
6148.335 24
6148.707 17
6149.079 22
6149.452 25
6149.824 28
6150.196 34
6150.569 38
6150.941 41
6151.313 33
6151.686 32
6152.058 25
6152.430 28
6152.803 16
6153.175 27
6153.548 28
6153.920 28
6154.292 30
6154.665 31
6155.037 31
6155.410 18
6155.782 23
6156.155 38
6156.527 43
6156.900 38
6157.272 36
6157.645 22
6158.017 36
6158.390 27
6158.762 26
6159.135 30
6159.508 29
6159.880 20
6160.253 26
6160.625 19
6160.998 20
6161.371 18
6161.743 29
6162.116 35
6162.489 33
6162.861 23
6163.234 15
6163.607 25
6163.980 22
6164.352 18
6164.725 14
6165.098 10
6165.471 4
6165.843 2
6166.216 8
6166.589 13
6166.962 21
6167.335 35
6167.707 42
6168.080 28
6168.453 23
6168.826 33
6169.199 35
6169.572 45
6169.945 39
6170.318 37
6170.690 44
6171.063 39
6171.436 28
6171.809 19
6172.182 25
6172.555 39
6172.928 33
6173.301 28
6173.674 32
6174.047 54
6174.420 47
6174.793 39
6175.166 39
6175.540 44
6175.913 67
6176.286 58
6176.659 49
6177.032 43
6177.405 44
6177.778 34
6178.151 28
6178.525 44
6178.898 49
6179.271 40
6179.644 50
6180.017 61
6180.391 52
6180.764 43
6181.137 38
6181.510 31
6181.884 26
6182.257 39
6182.630 29
6183.003 23
6183.377 19
6183.750 23
6184.123 33
6184.497 29
6184.870 31
6185.243 28
6185.617 34
6185.990 30
6186.364 27
6186.737 25
6187.110 30
6187.484 22
6187.857 17
6188.231 11
6188.604 11
6188.978 17
6189.351 16
6189.725 31
6190.098 39
6190.472 40
6190.845 38
6191.219 29
6191.592 26
6191.966 31
6192.340 35
6192.713 34
6193.087 21
6193.460 20
6193.834 11
6194.208 21
6194.581 30
6194.955 36
6195.329 30
6195.702 24
6196.076 16
6196.450 16
6196.823 13
6197.197 13
6197.571 22
6197.945 31
6198.318 37
6198.692 40
6199.066 30
6199.440 28
6199.814 35
6200.187 31
6200.561 28
6200.935 34
6201.309 42
6201.683 34
6202.057 28
6202.431 36
6202.804 28
6203.178 28
6203.552 29
6203.926 26
6204.300 41
6204.674 31
6205.048 26
6205.422 22
6205.796 21
6206.170 18
6206.544 24
6206.918 24
6207.292 21
6207.666 15
6208.040 17
6208.414 31
6208.788 32
6209.162 22
6209.537 35
6209.911 24
6210.285 18
6210.659 32
6211.033 30
6211.407 33
6211.781 26
6212.156 23
6212.530 37
6212.904 28
6213.278 16
6213.652 20
6214.027 22
6214.401 26
6214.775 29
6215.149 28
6215.524 23
6215.898 34
6216.272 32
6216.647 24
6217.021 14
6217.395 26
6217.770 16
6218.144 18
6218.518 30
6218.893 11
6219.267 12
6219.642 17
6220.016 13
6220.390 11
6220.765 18
6221.139 27
6221.514 30
6221.888 22
6222.263 17
6222.637 18
6223.012 23
6223.386 24
6223.761 18
6224.135 28
6224.510 23
6224.884 19
6225.259 21
6225.634 16
6226.008 20
6226.383 17
6226.757 10
6227.132 10
6227.507 11
6227.881 11
6228.256 10
6228.631 14
6229.005 16
6229.380 17
6229.755 18
6230.129 21
6230.504 8
6230.879 15
6231.254 14
6231.628 12
6232.003 19
6232.378 22
6232.753 14
6233.128 7
6233.502 12
6233.877 17
6234.252 20
6234.627 16
6235.002 10
6235.377 7
6235.752 8
6236.127 16
6236.501 17
6236.876 14
6237.251 25
6237.626 35
6238.001 26
6238.376 30
6238.751 22
6239.126 19
6239.501 9
6239.876 9
6240.251 13
6240.626 9
6241.001 15
6241.376 10
6241.751 10
6242.127 13
6242.502 18
6242.877 20
6243.252 18
6243.627 22
6244.002 13
6244.377 12
6244.752 17
6245.128 34
6245.503 39
6245.878 29
6246.253 24
6246.628 17
6247.004 10
6247.379 12
6247.754 16
6248.129 24
6248.505 19
6248.880 19
6249.255 19
6249.631 15
6250.006 7
6250.381 11
6250.757 14
6251.132 19
6251.507 23
6251.883 17
6252.258 18
6252.633 21
6253.009 20
6253.384 19
6253.760 20
6254.135 32
6254.511 27
6254.886 20
6255.262 25
6255.637 48
6256.013 40
6256.388 26
6256.764 28
6257.139 31
6257.515 34
6257.890 30
6258.266 22
6258.641 23
6259.017 30
6259.393 26
6259.768 22
6260.144 22
6260.519 16
6260.895 33
6261.271 27
6261.646 18
6262.022 20
6262.398 22
6262.773 21
6263.149 20
6263.525 15
6263.901 15
6264.276 23
6264.652 30
6265.028 29
6265.404 26
6265.780 29
6266.155 35
6266.531 51
6266.907 47
6267.283 36
6267.659 40
6268.035 32
6268.410 40
6268.786 24
6269.162 31
6269.538 29
6269.914 27
6270.290 33
6270.666 40
6271.042 48
6271.418 49
6271.794 48
6272.170 47
6272.546 38
6272.922 54
6273.298 69
6273.674 83
6274.050 73
6274.426 69
6274.802 69
6275.178 71
6275.554 69
6275.930 63
6276.306 76
6276.682 107
6277.059 101
6277.435 74
6277.811 51
6278.187 46
6278.563 48
6278.939 60
6279.316 72
6279.692 81
6280.068 70
6280.444 76
6280.821 55
6281.197 47
6281.573 49
6281.949 41
6282.326 44
6282.702 46
6283.078 41
6283.455 35
6283.831 46
6284.207 34
6284.584 38
6284.960 33
6285.336 24
6285.713 38
6286.089 49
6286.466 49
6286.842 37
6287.218 31
6287.595 45
6287.971 40
6288.348 48
6288.724 38
6289.101 31
6289.477 34
6289.854 24
6290.230 33
6290.607 27
6290.983 22
6291.360 31
6291.737 32
6292.113 29
6292.490 40
6292.866 33
6293.243 39
6293.620 41
6293.996 38
6294.373 39
6294.750 32
6295.126 21
6295.503 20
6295.880 35
6296.256 34
6296.633 41
6297.010 47
6297.387 34
6297.763 25
6298.140 20
6298.517 22
6298.894 26
6299.270 34
6299.647 32
6300.024 35
6300.401 46
6300.778 46
6301.155 34
6301.531 27
6301.908 47
6302.285 35
6302.662 42
6303.039 48
6303.416 43
6303.793 56
6304.170 40
6304.547 31
6304.924 28
6305.301 25
6305.678 14
6306.055 11
6306.432 12
6306.809 13
6307.186 16
6307.563 21
6307.940 18
6308.317 14
6308.694 16
6309.071 18
6309.448 11
6309.825 13
6310.203 22
6310.580 23
6310.957 20
6311.334 11
6311.711 13
6312.088 19
6312.466 23
6312.843 17
6313.220 13
6313.597 13
6313.974 17
6314.352 12
6314.729 14
6315.106 23
6315.484 19
6315.861 20
6316.238 21
6316.615 21
6316.993 28
6317.370 23
6317.747 24
6318.125 23
6318.502 18
6318.880 17
6319.257 21
6319.634 18
6320.012 22
6320.389 29
6320.767 23
6321.144 35
6321.522 42
6321.899 42
6322.277 32
6322.654 21
6323.032 21
6323.409 26
6323.787 29
6324.164 30
6324.542 34
6324.919 25
6325.297 34
6325.674 39
6326.052 41
6326.430 33
6326.807 29
6327.185 28
6327.563 30
6327.940 24
6328.318 21
6328.696 33
6329.073 40
6329.451 48
6329.829 38
6330.206 28
6330.584 42
6330.962 41
6331.340 42
6331.717 34
6332.095 30
6332.473 31
6332.851 36
6333.229 34
6333.606 39
6333.984 32
6334.362 30
6334.740 21
6335.118 36
6335.496 35
6335.874 35
6336.252 32
6336.629 33
6337.007 41
6337.385 35
6337.763 25
6338.141 23
6338.519 21
6338.897 27
6339.275 25
6339.653 21
6340.031 16
6340.409 16
6340.787 13
6341.165 32
6341.543 33
6341.921 49
6342.300 45
6342.678 28
6343.056 30
6343.434 15
6343.812 21
6344.190 16
6344.568 19
6344.947 21
6345.325 19
6345.703 28
6346.081 21
6346.459 10
6346.837 15
6347.216 24
6347.594 19
6347.972 19
6348.350 28
6348.729 24
6349.107 26
6349.485 19
6349.864 13
6350.242 20
6350.620 33
6350.999 28
6351.377 25
6351.755 17
6352.134 14
6352.512 8
6352.891 17
6353.269 15
6353.647 31
6354.026 25
6354.404 28
6354.783 18
6355.161 18
6355.540 14
6355.918 29
6356.297 35
6356.675 16
6357.054 10
6357.432 17
6357.811 33
6358.189 24
6358.568 22
6358.947 30
6359.325 41
6359.704 31
6360.082 33
6360.461 35
6360.840 44
6361.218 35
6361.597 30
6361.976 18
6362.354 9
6362.733 10
6363.112 19
6363.490 32
6363.869 26
6364.248 31
6364.627 31
6365.005 28
6365.384 22
6365.763 21
6366.142 20
6366.521 23
6366.899 18
6367.278 14
6367.657 23
6368.036 23
6368.415 28
6368.794 40
6369.173 42
6369.551 30
6369.930 21
6370.309 27
6370.688 27
6371.067 19
6371.446 17
6371.825 27
6372.204 22
6372.583 20
6372.962 29
6373.341 30
6373.720 22
6374.099 33
6374.478 38
6374.857 27
6375.236 36
6375.615 16
6375.994 10
6376.374 11
6376.753 14
6377.132 23
6377.511 25
6377.890 27
6378.269 26
6378.648 19
6379.028 22
6379.407 28
6379.786 27
6380.165 22
6380.544 16
6380.924 46
6381.303 55
6381.682 43
6382.061 40
6382.441 34
6382.820 31
6383.199 24
6383.579 32
6383.958 33
6384.337 31
6384.717 28
6385.096 34
6385.475 22
6385.855 38
6386.234 33
6386.614 39
6386.993 33
6387.372 23
6387.752 22
6388.131 31
6388.511 48
6388.890 61
6389.270 49
6389.649 43
6390.029 31
6390.408 23
6390.788 24
6391.167 35
6391.547 41
6391.927 31
6392.306 29
6392.686 29
6393.065 27
6393.445 23
6393.824 33
6394.204 37
6394.584 33
6394.963 32
6395.343 35
6395.723 30
6396.102 41
6396.482 50
6396.862 37
6397.242 22
6397.621 23
6398.001 30
6398.381 26
6398.761 32
6399.140 33
6399.520 44
6399.900 46
6400.280 47
6400.660 44
6401.039 47
6401.419 42
6401.799 49
6402.179 39
6402.559 31
6402.939 47
6403.319 61
6403.699 58
6404.079 53
6404.458 47
6404.838 33
6405.218 33
6405.598 48
6405.978 58
6406.358 47
6406.738 36
6407.118 41
6407.498 44
6407.878 47
6408.258 34
6408.639 19
6409.019 28
6409.399 32
6409.779 47
6410.159 45
6410.539 33
6410.919 35
6411.299 37
6411.679 38
6412.060 43
6412.440 48
6412.820 43
6413.200 40
6413.580 40
6413.961 26
6414.341 23
6414.721 23
6415.101 27
6415.482 40
6415.862 55
6416.242 70
6416.622 73
6417.003 72
6417.383 77
6417.763 71
6418.144 81
6418.524 79
6418.904 78
6419.285 64
6419.665 57
6420.046 72
6420.426 67
6420.807 75
6421.187 82
6421.567 57
6421.948 54
6422.328 65
6422.709 60
6423.089 61
6423.470 61
6423.850 64
6424.231 71
6424.611 78
6424.992 68
6425.372 65
6425.753 65
6426.134 77
6426.514 90
6426.895 98
6427.275 116
6427.656 123
6428.037 115
6428.417 134
6428.798 144
6429.179 162
6429.559 217
6429.940 250
6430.321 268
6430.701 336
6431.082 433
6431.463 538
6431.844 592
6432.224 657
6432.605 739
6432.986 759
6433.367 831
6433.748 923
6434.128 1027
6434.509 1048
6434.890 1058
6435.271 1085
6435.652 1133
6436.033 1036
6436.414 1023
6436.794 978
6437.175 894
6437.556 814
6437.937 708
6438.318 614
6438.699 523
6439.080 432
6439.461 381
6439.842 338
6440.223 287
6440.604 238
6440.985 210
6441.366 186
6441.747 169
6442.128 142
6442.509 122
6442.890 108
6443.271 107
6443.653 119
6444.034 124
6444.415 101
6444.796 96
6445.177 102
6445.558 91
6445.939 62
6446.321 64
6446.702 58
6447.083 71
6447.464 66
6447.845 66
6448.227 70
6448.608 51
6448.989 50
6449.370 45
6449.752 31
6450.133 30
6450.514 43
6450.896 55
6451.277 53
6451.658 54
6452.040 51
6452.421 43
6452.802 36
6453.184 33
6453.565 46
6453.947 31
6454.328 28
6454.709 45
6455.091 42
6455.472 31
6455.854 31
6456.235 34
6456.617 26
6456.998 33
6457.380 38
6457.761 41
6458.143 39
6458.524 36
6458.906 37
6459.287 38
6459.669 45
6460.051 31
6460.432 30
6460.814 39
6461.195 46
6461.577 39
6461.959 28
6462.340 44
6462.722 30
6463.104 22
6463.485 29
6463.867 31
6464.249 52
6464.631 56
6465.012 45
6465.394 43
6465.776 50
6466.158 48
6466.539 27
6466.921 23
6467.303 29
6467.685 30
6468.067 53
6468.448 44
6468.830 36
6469.212 28
6469.594 29
6469.976 16
6470.358 26
6470.740 33
6471.121 40
6471.503 37
6471.885 33
6472.267 34
6472.649 31
6473.031 16
6473.413 15
6473.795 23
6474.177 30
6474.559 32
6474.941 45
6475.323 41
6475.705 37
6476.087 30
6476.469 20
6476.852 36
6477.234 28
6477.616 14
6477.998 17
6478.380 22
6478.762 15
6479.144 25
6479.526 28
6479.909 30
6480.291 43
6480.673 34
6481.055 31
6481.437 25
6481.820 21
6482.202 21
6482.584 31
6482.966 36
6483.349 42
6483.731 44
6484.113 26
6484.496 28
6484.878 23
6485.260 23
6485.643 27
6486.025 32
6486.407 24
6486.790 18
6487.172 21
6487.554 29
6487.937 23
6488.319 22
6488.702 23
6489.084 32
6489.467 40
6489.849 32
6490.232 37
6490.614 29
6490.997 21
6491.379 13
6491.762 12
6492.144 24
6492.527 21
6492.909 15
6493.292 16
6493.674 18
6494.057 21
6494.440 17
6494.822 14
6495.205 16
6495.587 25
6495.970 26
6496.353 27
6496.735 24
6497.118 27
6497.501 26
6497.884 27
6498.266 27
6498.649 21
6499.032 25
6499.414 20
6499.797 28
6500.180 31
6500.563 28
6500.946 34
6501.328 29
6501.711 20
6502.094 17
6502.477 24
6502.860 29
6503.243 28
6503.625 35
6504.008 34
6504.391 25
6504.774 27
6505.157 36
6505.540 32
6505.923 30
6506.306 34
6506.689 28
6507.072 26
6507.455 18
6507.838 13
6508.221 19
6508.604 22
6508.987 18
6509.370 15
6509.753 31
6510.136 30
6510.519 25
6510.902 24
6511.285 28
6511.668 31
6512.052 33
6512.435 25
6512.818 26
6513.201 32
6513.584 39
6513.967 44
6514.350 42
6514.734 41
6515.117 37
6515.500 22
6515.883 27
6516.267 29
6516.650 32
6517.033 36
6517.416 26
6517.800 18
6518.183 31
6518.566 35
6518.950 40
6519.333 24
6519.716 46
6520.100 54
6520.483 50
6520.866 41
6521.250 33
6521.633 30
6522.017 43
6522.400 34
6522.784 32
6523.167 28
6523.550 17
6523.934 20
6524.317 17
6524.701 18
6525.084 22
6525.468 24
6525.851 35
6526.235 30
6526.619 28
6527.002 26
6527.386 21
6527.769 29
6528.153 29
6528.536 29
6528.920 41
6529.304 59
6529.687 39
6530.071 50
6530.455 39
6530.838 39
6531.222 33
6531.606 27
6531.989 30
6532.373 39
6532.757 33
6533.141 27
6533.524 45
6533.908 58
6534.292 48
6534.676 54
6535.059 46
6535.443 25
6535.827 34
6536.211 35
6536.595 48
6536.979 44
6537.363 41
6537.746 34
6538.130 35
6538.514 30
6538.898 33
6539.282 34
6539.666 31
6540.050 19
6540.434 20
6540.818 18
6541.202 25
6541.586 31
6541.970 30
6542.354 29
6542.738 32
6543.122 22
6543.506 16
6543.890 20
6544.274 34
6544.658 25
6545.042 21
6545.426 16
6545.810 20
6546.195 23
6546.579 19
6546.963 22
6547.347 20
6547.731 34
6548.115 26
6548.500 21
6548.884 15
6549.268 21
6549.652 19
6550.036 24
6550.421 30
6550.805 26
6551.189 18
6551.574 20
6551.958 28
6552.342 24
6552.726 23
6553.111 15
6553.495 16
6553.879 29
6554.264 31
6554.648 32
6555.033 22
6555.417 30
6555.801 30
6556.186 24
6556.570 13
6556.955 24
6557.339 20
6557.724 20
6558.108 27
6558.493 21
6558.877 23
6559.262 23
6559.646 25
6560.031 23
6560.415 26
6560.800 40
6561.184 34
6561.569 28
6561.953 19
6562.338 29
6562.723 22
6563.107 25
6563.492 34
6563.877 25
6564.261 36
6564.646 27
6565.031 20
6565.415 9
6565.800 17
6566.185 22
6566.569 30
6566.954 31
6567.339 30
6567.724 29
6568.108 36
6568.493 31
6568.878 34
6569.263 29
6569.648 30
6570.032 23
6570.417 20
6570.802 18
6571.187 22
6571.572 29
6571.957 24
6572.342 40
6572.727 42
6573.111 36
6573.496 35
6573.881 23
6574.266 18
6574.651 15
6575.036 20
6575.421 25
6575.806 38
6576.191 30
6576.576 26
6576.961 35
6577.346 27
6577.731 20
6578.116 17
6578.502 13
6578.887 14
6579.272 27
6579.657 41
6580.042 29
6580.427 31
6580.812 20
6581.197 27
6581.583 34
6581.968 34
6582.353 30
6582.738 27
6583.123 24
6583.509 26
6583.894 35
6584.279 42
6584.664 45
6585.050 31
6585.435 28
6585.820 24
6586.205 22
6586.591 26
6586.976 39
6587.361 42
6587.747 35
6588.132 34
6588.517 46
6588.903 47
6589.288 61
6589.674 57
6590.059 71
6590.444 59
6590.830 53
6591.215 49
6591.601 51
6591.986 51
6592.372 38
6592.757 32
6593.143 41
6593.528 35
6593.914 37
6594.299 45
6594.685 45
6595.070 46
6595.456 41
6595.842 45
6596.227 43
6596.613 38
6596.998 30
6597.384 32
6597.770 30
6598.155 24
6598.541 19
6598.927 26
6599.312 26
6599.698 43
6600.084 39
6600.469 33
6600.855 41
6601.241 33
6601.627 30
6602.012 31
6602.398 29
6602.784 33
6603.170 27
6603.556 21
6603.941 19
6604.327 26
6604.713 30
6605.099 23
6605.485 21
6605.871 16
6606.257 25
6606.643 33
6607.028 45
6607.414 46
6607.800 34
6608.186 43
6608.572 43
6608.958 40
6609.344 37
6609.730 49
6610.116 49
6610.502 57
6610.888 55
6611.274 52
6611.660 58
6612.046 61
6612.432 71
6612.818 73
6613.205 78
6613.591 64
6613.977 72
6614.363 66
6614.749 68
6615.135 82
6615.521 107
6615.907 111
6616.294 91
6616.680 96
6617.066 94
6617.452 108
6617.839 113
6618.225 110
6618.611 102
6618.997 74
6619.384 79
6619.770 82
6620.156 94
6620.542 94
6620.929 80
6621.315 89
6621.701 88
6622.088 85
6622.474 79
6622.860 87
6623.247 69
6623.633 74
6624.020 80
6624.406 87
6624.793 105
6625.179 147
6625.565 177
6625.952 217
6626.338 258
6626.725 282
6627.111 370
6627.498 477
6627.884 623
6628.271 808
6628.657 1046
6629.044 1266
6629.431 1509
6629.817 1861
6630.204 2166
6630.590 2473
6630.977 2762
6631.364 2980
6631.750 3105
6632.137 3299
6632.523 3364
6632.910 3407
6633.297 3382
6633.684 3370
6634.070 3300
6634.457 3137
6634.844 3031
6635.230 2904
6635.617 2665
6636.004 2391
6636.391 2124
6636.777 1941
6637.164 1708
6637.551 1507
6637.938 1364
6638.325 1255
6638.712 1122
6639.098 1027
6639.485 919
6639.872 774
6640.259 696
6640.646 609
6641.033 551
6641.420 485
6641.807 392
6642.194 351
6642.581 305
6642.967 308
6643.354 315
6643.741 265
6644.128 226
6644.515 197
6644.902 195
6645.289 185
6645.677 161
6646.064 146
6646.451 129
6646.838 120
6647.225 102
6647.612 102
6647.999 85
6648.386 73
6648.773 90
6649.160 93
6649.548 73
6649.935 82
6650.322 69
6650.709 80
6651.096 61
6651.483 75
6651.871 88
6652.258 77
6652.645 79
6653.032 63
6653.420 69
6653.807 68
6654.194 50
6654.582 51
6654.969 65
6655.356 70
6655.744 74
6656.131 67
6656.518 80
6656.906 71
6657.293 61
6657.680 50
6658.068 44
6658.455 34
6658.843 26
6659.230 35
6659.617 39
6660.005 45
6660.392 48
6660.780 56
6661.167 53
6661.555 39
6661.942 38
6662.330 56
6662.717 52
6663.105 49
6663.493 40
6663.880 51
6664.268 44
6664.655 47
6665.043 56
6665.431 48
6665.818 44
6666.206 29
6666.593 21
6666.981 23
6667.369 27
6667.756 26
6668.144 24
6668.532 20
6668.920 27
6669.307 35
6669.695 33
6670.083 51
6670.471 51
6670.858 29
6671.246 36
6671.634 44
6672.022 37
6672.410 24
6672.797 30
6673.185 29
6673.573 40
6673.961 36
6674.349 40
6674.737 31
6675.125 28
6675.512 35
6675.900 30
6676.288 26
6676.676 20
6677.064 19
6677.452 24
6677.840 35
6678.228 45
6678.616 37
6679.004 46
6679.392 43
6679.780 48
6680.168 53
6680.556 65
6680.944 68
6681.332 41
6681.721 41
6682.109 39
6682.497 33
6682.885 36
6683.273 43
6683.661 54
6684.049 61
6684.438 41
6684.826 28
6685.214 24
6685.602 31
6685.990 30
6686.379 23
6686.767 22
6687.155 35
6687.543 34
6687.932 20
6688.320 14
6688.708 20
6689.096 19
6689.485 25
6689.873 23
6690.261 30
6690.650 24
6691.038 18
6691.426 23
6691.815 31
6692.203 29
6692.592 9
6692.980 12
6693.369 21
6693.757 27
6694.145 52
6694.534 45
6694.922 43
6695.311 40
6695.699 36
6696.088 31
6696.476 21
6696.865 10
6697.253 21
6697.642 31
6698.031 35
6698.419 24
6698.808 17
6699.196 20
6699.585 21
6699.974 17
6700.362 24
6700.751 32
6701.139 33
6701.528 23
6701.917 14
6702.305 20
6702.694 23
6703.083 21
6703.472 24
6703.860 29
6704.249 24
6704.638 19
6705.027 19
6705.415 19
6705.804 20
6706.193 14
6706.582 22
6706.971 21
6707.359 25
6707.748 21
6708.137 35
6708.526 28
6708.915 28
6709.304 34
6709.693 28
6710.082 21
6710.471 11
6710.859 10
6711.248 18
6711.637 24
6712.026 18
6712.415 24
6712.804 24
6713.193 21
6713.582 13
6713.971 16
6714.360 6
6714.749 16
6715.139 20
6715.528 27
6715.917 27
6716.306 18
6716.695 15
6717.084 28
6717.473 43
6717.862 41
6718.251 37
6718.641 22
6719.030 17
6719.419 16
6719.808 23
6720.197 23
6720.587 33
6720.976 32
6721.365 32
6721.754 23
6722.144 23
6722.533 20
6722.922 28
6723.311 34
6723.701 29
6724.090 24
6724.479 22
6724.869 22
6725.258 23
6725.647 21
6726.037 21
6726.426 26
6726.816 14
6727.205 19
6727.594 15
6727.984 9
6728.373 17
6728.763 14
6729.152 14
6729.542 7
6729.931 12
6730.321 19
6730.710 18
6731.100 26
6731.489 39
6731.879 31
6732.268 30
6732.658 21
6733.048 15
6733.437 16
6733.827 22
6734.216 23
6734.606 22
6734.996 21
6735.385 17
6735.775 31
6736.165 19
6736.554 13
6736.944 9
6737.334 6
6737.723 7
6738.113 14
6738.503 12
6738.893 18
6739.282 18
6739.672 16
6740.062 24
6740.452 28
6740.842 17
6741.231 17
6741.621 26
6742.011 21
6742.401 22
6742.791 20
6743.181 23
6743.571 18
6743.960 24
6744.350 20
6744.740 23
6745.130 15
6745.520 6
6745.910 17
6746.300 31
6746.690 28
6747.080 30
6747.470 23
6747.860 18
6748.250 13
6748.640 11
6749.030 10
6749.420 19
6749.810 19
6750.200 15
6750.590 26
6750.980 38
6751.371 36
6751.761 25
6752.151 19
6752.541 21
6752.931 18
6753.321 13
6753.711 15
6754.102 20
6754.492 26
6754.882 25
6755.272 17
6755.663 16
6756.053 26
6756.443 31
6756.833 26
6757.224 22
6757.614 16
6758.004 26
6758.395 21
6758.785 13
6759.175 10
6759.566 11
6759.956 15
6760.346 13
6760.737 13
6761.127 20
6761.517 19
6761.908 16
6762.298 11
6762.689 10
6763.079 13
6763.470 7
6763.860 12
6764.251 21
6764.641 22
6765.032 27
6765.422 26
6765.813 14
6766.203 12
6766.594 21
6766.984 31
6767.375 17
6767.765 15
6768.156 12
6768.547 13
6768.937 25
6769.328 28
6769.719 31
6770.109 30
6770.500 31
6770.891 24
6771.281 26
6771.672 27
6772.063 20
6772.453 16
6772.844 17
6773.235 18
6773.626 15
6774.016 21
6774.407 15
6774.798 33
6775.189 32
6775.580 30
6775.970 24
6776.361 28
6776.752 25
6777.143 21
6777.534 15
6777.925 12
6778.316 4
6778.706 11
6779.097 24
6779.488 34
6779.879 35
6780.270 17
6780.661 23
6781.052 29
6781.443 19
6781.834 24
6782.225 24
6782.616 22
6783.007 27
6783.398 29
6783.789 21
6784.180 15
6784.571 14
6784.962 22
6785.353 32
6785.745 23
6786.136 15
6786.527 12
6786.918 25
6787.309 22
6787.700 19
6788.091 18
6788.483 17
6788.874 20
6789.265 20
6789.656 12
6790.047 19
6790.439 22
6790.830 28
6791.221 29
6791.613 30
6792.004 37
6792.395 28
6792.786 28
6793.178 36
6793.569 34
6793.960 39
6794.352 35
6794.743 35
6795.134 29
6795.526 28
6795.917 45
6796.309 31
6796.700 28
6797.092 37
6797.483 36
6797.874 35
6798.266 30
6798.657 29
6799.049 26
6799.440 24
6799.832 13
6800.223 18
6800.615 22
6801.006 21
6801.398 28
6801.790 29
6802.181 16
6802.573 16
6802.964 23
6803.356 29
6803.748 27
6804.139 27
6804.531 26
6804.923 20
6805.314 19
6805.706 10
6806.098 10
6806.489 18
6806.881 14
6807.273 15
6807.664 14
6808.056 21
6808.448 21
6808.840 14
6809.232 19
6809.623 22
6810.015 17
6810.407 27
6810.799 24
6811.191 24
6811.582 13
6811.974 21
6812.366 22
6812.758 30
6813.150 34
6813.542 24
6813.934 17
6814.326 15
6814.718 24
6815.110 26
6815.502 23
6815.894 23
6816.286 17
6816.678 10
6817.070 18
6817.462 14
6817.854 14
6818.246 14
6818.638 10
6819.030 18
6819.422 18
6819.814 25
6820.206 19
6820.598 28
6820.990 35
6821.382 30
6821.775 27
6822.167 42
6822.559 32
6822.951 40
6823.343 41
6823.735 30
6824.128 25
6824.520 29
6824.912 27
6825.304 29
6825.697 25
6826.089 16
6826.481 12
6826.873 22
6827.266 26
6827.658 25
6828.050 21
6828.443 23
6828.835 32
6829.227 35
6829.620 28
6830.012 33
6830.405 31
6830.797 35
6831.189 55
6831.582 51
6831.974 57
6832.367 41
6832.759 33
6833.152 44
6833.544 86
6833.937 67
6834.329 53
6834.722 50
6835.114 63
6835.507 67
6835.899 61
6836.292 79
6836.684 81
6837.077 71
6837.470 82
6837.862 93
6838.255 105
6838.647 127
6839.040 135
6839.433 130
6839.825 109
6840.218 89
6840.611 78
6841.003 92
6841.396 87
6841.789 77
6842.182 60
6842.574 58
6842.967 59
6843.360 45
6843.753 38
6844.145 45
6844.538 40
6844.931 45
6845.324 30
6845.717 34
6846.110 24
6846.502 27
6846.895 32
6847.288 24
6847.681 20
6848.074 27
6848.467 22
6848.860 23
6849.253 25
6849.646 33
6850.039 37
6850.432 40
6850.825 30
6851.218 32
6851.611 26
6852.004 30
6852.397 35
6852.790 31
6853.183 40
6853.576 38
6853.969 35
6854.362 30
6854.755 32
6855.148 43
6855.541 48
6855.934 46
6856.327 54
6856.721 44
6857.114 42
6857.507 54
6857.900 42
6858.293 40
6858.686 36
6859.080 45
6859.473 45
6859.866 58
6860.259 45
6860.653 26
6861.046 26
6861.439 17
6861.833 27
6862.226 47
6862.619 28
6863.012 30
6863.406 31
6863.799 24
6864.193 29
6864.586 33
6864.979 35
6865.373 37
6865.766 39
6866.160 32
6866.553 31
6866.946 28
6867.340 25
6867.733 24
6868.127 31
6868.520 37
6868.914 37
6869.307 39
6869.701 29
6870.094 31
6870.488 24
6870.881 21
6871.275 21
6871.669 35
6872.062 34
6872.456 37
6872.849 34
6873.243 31
6873.637 30
6874.030 45
6874.424 43
6874.818 46
6875.211 40
6875.605 33
6875.999 27
6876.392 31
6876.786 35
6877.180 50
6877.574 60
6877.967 57
6878.361 52
6878.755 69
6879.149 92
6879.543 124
6879.936 111
6880.330 116
6880.724 120
6881.118 130
6881.512 134
6881.906 108
6882.299 117
6882.693 108
6883.087 80
6883.481 87
6883.875 95
6884.269 90
6884.663 66
6885.057 66
6885.451 46
6885.845 34
6886.239 38
6886.633 35
6887.027 37
6887.421 34
6887.815 30
6888.209 39
6888.603 43
6888.997 40
6889.391 26
6889.785 24
6890.179 26
6890.574 41
6890.968 44
6891.362 48
6891.756 54
6892.150 32
6892.544 33
6892.939 27
6893.333 36
6893.727 40
6894.121 41
6894.515 37
6894.910 38
6895.304 60
6895.698 53
6896.092 38
6896.487 31
6896.881 36
6897.275 26
6897.670 18
6898.064 30
6898.458 48
6898.853 42
6899.247 43
6899.641 32
6900.036 35
6900.430 33
6900.825 29
6901.219 25
6901.614 12
6902.008 25
6902.402 43
6902.797 37
6903.191 49
6903.586 33
6903.980 32
6904.375 37
6904.769 37
6905.164 31
6905.559 36
6905.953 40
6906.348 30
6906.742 28
6907.137 32
6907.531 38
6907.926 33
6908.321 22
6908.715 21
6909.110 34
6909.505 28
6909.899 23
6910.294 23
6910.689 21
6911.083 14
6911.478 9
6911.873 17
6912.268 13
6912.662 23
6913.057 18
6913.452 23
6913.847 17
6914.241 19
6914.636 18
6915.031 15
6915.426 23
6915.821 25
6916.216 32
6916.610 39
6917.005 41
6917.400 36
6917.795 29
6918.190 33
6918.585 33
6918.980 30
6919.375 38
6919.770 35
6920.165 38
6920.560 50
6920.955 64
6921.350 61
6921.745 52
6922.140 48
6922.535 39
6922.930 43
6923.325 43
6923.720 33
6924.115 44
6924.510 29
6924.905 35
6925.300 31
6925.695 31
6926.091 32
6926.486 43
6926.881 47
6927.276 40
6927.671 42
6928.066 33
6928.462 25
6928.857 26
6929.252 26
6929.647 30
6930.043 32
6930.438 34
6930.833 45
6931.228 55
6931.624 48
6932.019 39
6932.414 27
6932.810 23
6933.205 27
6933.600 21
6933.996 35
6934.391 29
6934.786 18
6935.182 26
6935.577 28
6935.973 20
6936.368 34
6936.764 35
6937.159 28
6937.554 22
6937.950 24
6938.345 30
6938.741 30
6939.136 38
6939.532 46
6939.928 45
6940.323 54
6940.719 66
6941.114 72
6941.510 70
6941.905 78
6942.301 53
6942.697 56
6943.092 54
6943.488 52
6943.883 64
6944.279 44
6944.675 32
6945.070 35
6945.466 30
6945.862 31
6946.258 29
6946.653 39
6947.049 48
6947.445 41
6947.841 40
6948.236 28
6948.632 18
6949.028 20
6949.424 15
6949.819 13
6950.215 20
6950.611 21
6951.007 34
6951.403 41
6951.799 45
6952.195 31
6952.590 20
6952.986 42
6953.382 37
6953.778 38
6954.174 33
6954.570 17
6954.966 27
6955.362 39
6955.758 21
6956.154 23
6956.550 26
6956.946 34
6957.342 40
6957.738 63
6958.134 47
6958.530 37
6958.926 33
6959.322 32
6959.718 32
6960.115 29
6960.511 22
6960.907 24
6961.303 30
6961.699 26
6962.095 25
6962.491 18
6962.888 26
6963.284 17
6963.680 20
6964.076 21
6964.473 22
6964.869 15
6965.265 18
6965.661 25
6966.058 14
6966.454 14
6966.850 30
6967.246 26
6967.643 20
6968.039 37
6968.435 41
6968.832 31
6969.228 40
6969.625 41
6970.021 41
6970.417 41
6970.814 21
6971.210 20
6971.607 18
6972.003 29
6972.400 32
6972.796 19
6973.192 17
6973.589 17
6973.985 14
6974.382 25
6974.779 36
6975.175 44
6975.572 34
6975.968 27
6976.365 27
6976.761 35
6977.158 40
6977.554 42
6977.951 34
6978.348 36
6978.744 15
6979.141 22
6979.538 28
6979.934 21
6980.331 25
6980.728 29
6981.124 31
6981.521 28
6981.918 21
6982.315 25
6982.711 28
6983.108 34
6983.505 40
6983.902 41
6984.299 28
6984.695 21
6985.092 19
6985.489 35
6985.886 33
6986.283 17
6986.680 19
6987.076 27
6987.473 24
6987.870 25
6988.267 15
6988.664 14
6989.061 38
6989.458 41
6989.855 16
6990.252 20
6990.649 23
6991.046 25
6991.443 24
6991.840 24
6992.237 18
6992.634 17
6993.031 22
6993.428 33
6993.825 27
6994.222 20
6994.619 8
6995.016 14
6995.413 14
6995.811 15
6996.208 24
6996.605 22
6997.002 13
6997.399 12
6997.796 11
6998.193 14
6998.591 20
6998.988 20
6999.385 28
6999.782 23
7000.180 21
7000.577 20
7000.974 18
7001.371 27
7001.769 30
7002.166 35
7002.563 23
7002.961 21
7003.358 32
7003.755 36
7004.153 39
7004.550 43
7004.947 40
7005.345 39
7005.742 34
7006.140 36
7006.537 37
7006.935 28
7007.332 39
7007.729 33
7008.127 31
7008.524 32
7008.922 36
7009.319 34
7009.717 28
7010.114 30
7010.512 26
7010.910 16
7011.307 15
7011.705 22
7012.102 21
7012.500 29
7012.898 21
7013.295 28
7013.693 27
7014.090 20
7014.488 20
7014.886 28
7015.283 36
7015.681 27
7016.079 27
7016.477 26
7016.874 30
7017.272 21
7017.670 25
7018.067 31
7018.465 23
7018.863 20
7019.261 24
7019.659 37
7020.056 33
7020.454 30
7020.852 21
7021.250 18
7021.648 29
7022.046 32
7022.444 23
7022.841 23
7023.239 22
7023.637 26
7024.035 13
7024.433 25
7024.831 28
7025.229 36
7025.627 53
7026.025 49
7026.423 53
7026.821 60
7027.219 45
7027.617 47
7028.015 39
7028.413 55
7028.811 73
7029.209 75
7029.607 85
7030.005 94
7030.404 87
7030.802 97
7031.200 83
7031.598 82
7031.996 89
7032.394 89
7032.792 90
7033.191 83
7033.589 90
7033.987 87
7034.385 67
7034.783 75
7035.182 70
7035.580 57
7035.978 61
7036.376 51
7036.775 50
7037.173 32
7037.571 41
7037.970 48
7038.368 46
7038.766 48
7039.165 56
7039.563 57
7039.961 55
7040.360 59
7040.758 53
7041.157 62
7041.555 62
7041.953 52
7042.352 39
7042.750 53
7043.149 49
7043.547 60
7043.946 68
7044.344 72
7044.743 72
7045.141 55
7045.540 63
7045.938 66
7046.337 63
7046.736 64
7047.134 57
7047.533 60
7047.931 51
7048.330 53
7048.729 52
7049.127 57
7049.526 44
7049.925 46
7050.323 30
7050.722 24
7051.121 32
7051.519 23
7051.918 26
7052.317 26
7052.715 31
7053.114 33
7053.513 20
7053.912 22
7054.311 24
7054.709 16
7055.108 23
7055.507 14
7055.906 14
7056.305 19
7056.703 23
7057.102 30
7057.501 24
7057.900 22
7058.299 19
7058.698 20
7059.097 27
7059.496 32
7059.895 16
7060.294 13
7060.693 18
7061.092 28
7061.491 30
7061.890 27
7062.289 33
7062.688 37
7063.087 37
7063.486 27
7063.885 30
7064.284 27
7064.683 19
7065.082 28
7065.481 19
7065.880 16
7066.279 11
7066.678 20
7067.078 25
7067.477 26
7067.876 28
7068.275 34
7068.674 43
7069.073 36
7069.473 27
7069.872 22
7070.271 13
7070.670 20
7071.070 18
7071.469 12
7071.868 10
7072.268 15
7072.667 16
7073.066 16
7073.465 25
7073.865 29
7074.264 23
7074.663 25
7075.063 21
7075.462 16
7075.862 12
7076.261 6
7076.660 25
7077.060 30
7077.459 36
7077.859 31
7078.258 25
7078.658 30
7079.057 34
7079.457 28
7079.856 25
7080.256 12
7080.655 7
7081.055 15
7081.454 20
7081.854 21
7082.253 20
7082.653 23
7083.053 26
7083.452 13
7083.852 15
7084.252 17
7084.651 17
7085.051 15
7085.450 15
7085.850 27
7086.250 25
7086.650 27
7087.049 33
7087.449 24
7087.849 26
7088.248 32
7088.648 27
7089.048 31
7089.448 36
7089.848 21
7090.247 20
7090.647 25
7091.047 33
7091.447 40
7091.847 23
7092.247 23
7092.646 17
7093.046 19
7093.446 20
7093.846 18
7094.246 21
7094.646 30
7095.046 34
7095.446 21
7095.846 20
7096.246 17
7096.646 25
7097.046 27
7097.446 25
7097.846 25
7098.246 21
7098.646 28
7099.046 16
7099.446 13
7099.846 10
7100.246 20
7100.646 22
7101.046 28
7101.446 34
7101.846 34
7102.247 14
7102.647 19
7103.047 18
7103.447 17
7103.847 13
7104.247 9
7104.648 13
7105.048 24
7105.448 21
7105.848 22
7106.249 26
7106.649 23
7107.049 16
7107.449 12
7107.850 19
7108.250 28
7108.650 25
7109.051 36
7109.451 27
7109.851 24
7110.252 15
7110.652 22
7111.053 26
7111.453 19
7111.853 24
7112.254 33
7112.654 22
7113.055 16
7113.455 29
7113.856 21
7114.256 20
7114.657 17
7115.057 16
7115.458 19
7115.858 16
7116.259 13
7116.659 10
7117.060 12
7117.460 15
7117.861 8
7118.261 5
7118.662 14
7119.063 23
7119.463 16
7119.864 14
7120.265 14
7120.665 22
7121.066 16
7121.467 12
7121.867 5
7122.268 15
7122.669 10
7123.069 20
7123.470 20
7123.871 16
7124.272 32
7124.672 38
7125.073 41
7125.474 37
7125.875 21
7126.276 14
7126.676 18
7127.077 21
7127.478 16
7127.879 10
7128.280 12
7128.681 12
7129.082 25
7129.483 24
7129.883 18
7130.284 18
7130.685 27
7131.086 25
7131.487 21
7131.888 16
7132.289 11
7132.690 21
7133.091 17
7133.492 21
7133.893 15
7134.294 16
7134.695 14
7135.096 14
7135.498 9
7135.899 9
7136.300 27
7136.701 21
7137.102 16
7137.503 35
7137.904 37
7138.305 38
7138.707 36
7139.108 25
7139.509 17
7139.910 18
7140.311 28
7140.713 31
7141.114 28
7141.515 21
7141.916 20
7142.318 25
7142.719 24
7143.120 12
7143.521 8
7143.923 12
7144.324 18
7144.725 25
7145.127 34
7145.528 44
7145.929 38
7146.331 24
7146.732 22
7147.134 17
7147.535 17
7147.936 8
7148.338 8
7148.739 28
7149.141 25
7149.542 25
7149.944 30
7150.345 29
7150.747 19
7151.148 15
7151.550 32
7151.951 35
7152.353 37
7152.754 33
7153.156 41
7153.558 36
7153.959 37
7154.361 30
7154.762 24
7155.164 19
7155.566 23
7155.967 27
7156.369 38
7156.771 63
7157.172 57
7157.574 58
7157.976 49
7158.378 43
7158.779 45
7159.181 35
7159.583 39
7159.985 41
7160.386 27
7160.788 21
7161.190 32
7161.592 27
7161.994 29
7162.395 28
7162.797 23
7163.199 25
7163.601 17
7164.003 12
7164.405 20
7164.807 21
7165.209 25
7165.610 23
7166.012 20
7166.414 19
7166.816 16
7167.218 14
7167.620 14
7168.022 13
7168.424 19
7168.826 23
7169.228 26
7169.630 20
7170.032 17
7170.434 18
7170.836 23
7171.239 19
7171.641 26
7172.043 25
7172.445 16
7172.847 14
7173.249 19
7173.651 17
7174.053 11
7174.456 20
7174.858 26
7175.260 23
7175.662 24
7176.064 20
7176.467 16
7176.869 16
7177.271 10
7177.673 25
7178.076 20
7178.478 23
7178.880 24
7179.283 23
7179.685 20
7180.087 20
7180.490 22
7180.892 21
7181.294 26
7181.697 22
7182.099 31
7182.501 25
7182.904 22
7183.306 26
7183.709 19
7184.111 18
7184.514 28
7184.916 18
7185.319 16
7185.721 17
7186.124 16
7186.526 19
7186.929 23
7187.331 27
7187.734 28
7188.136 21
7188.539 18
7188.941 14
7189.344 11
7189.747 10
7190.149 18
7190.552 24
7190.954 25
7191.357 19
7191.760 27
7192.162 34
7192.565 33
7192.968 34
7193.370 42
7193.773 47
7194.176 43
7194.579 50
7194.981 27
7195.384 25
7195.787 26
7196.190 39
7196.592 34
7196.995 29
7197.398 28
7197.801 28
7198.204 27
7198.607 30
7199.009 23
7199.412 16
7199.815 30
7200.218 22
7200.621 18
7201.024 21
7201.427 19
7201.830 14
7202.233 20
7202.636 13
7203.039 15
7203.442 21
7203.845 25
7204.248 20
7204.651 13
7205.054 21
7205.457 15
7205.860 19
7206.263 18
7206.666 16
7207.069 15
7207.472 12
7207.875 21
7208.278 23
7208.682 22
7209.085 18
7209.488 15
7209.891 18
7210.294 19
7210.697 21
7211.101 14
7211.504 16
7211.907 18
7212.310 18
7212.713 12
7213.117 15
7213.520 10
7213.923 11
7214.327 6
7214.730 12
7215.133 13
7215.536 13
7215.940 6
7216.343 9
7216.747 16
7217.150 11
7217.553 9
7217.957 18
7218.360 18
7218.763 10
7219.167 17
7219.570 23
7219.974 16
7220.377 18
7220.781 17
7221.184 10
7221.588 13
7221.991 9
7222.395 16
7222.798 17
7223.202 11
7223.605 17
7224.009 24
7224.412 14
7224.816 21
7225.220 22
7225.623 19
7226.027 12
7226.430 16
7226.834 20
7227.238 18
7227.641 14
7228.045 12
7228.449 12
7228.852 9
7229.256 10
7229.660 10
7230.064 17
7230.467 13
7230.871 14
7231.275 14
7231.679 16
7232.082 16
7232.486 14
7232.890 20
7233.294 19
7233.698 15
7234.102 17
7234.505 16
7234.909 19
7235.313 17
7235.717 10
7236.121 16
7236.525 16
7236.929 13
7237.333 15
7237.737 22
7238.141 30
7238.545 23
7238.949 21
7239.353 26
7239.757 27
7240.161 26
7240.565 22
7240.969 24
7241.373 16
7241.777 9
7242.181 20
7242.585 16
7242.989 19
7243.393 16
7243.797 19
7244.201 10
7244.605 11
7245.010 23
7245.414 32
7245.818 21
7246.222 30
7246.626 22
7247.031 27
7247.435 17
7247.839 15
7248.243 12
7248.647 14
7249.052 24
7249.456 19
7249.860 25
7250.265 24
7250.669 21
7251.073 19
7251.478 13
7251.882 15
7252.286 25
7252.691 24
7253.095 17
7253.499 8
7253.904 13
7254.308 9
7254.713 22
7255.117 28
7255.521 22
7255.926 23
7256.330 24
7256.735 14
7257.139 15
7257.544 15
7257.948 10
7258.353 14
7258.757 15
7259.162 19
7259.566 23
7259.971 17
7260.376 30
7260.780 17
7261.185 18
7261.589 22
7261.994 24
7262.399 26
7262.803 26
7263.208 21
7263.613 15
7264.017 6
7264.422 8
7264.827 7
7265.231 21
7265.636 25
7266.041 13
7266.446 11
7266.850 20
7267.255 21
7267.660 17
7268.065 36
7268.470 34
7268.874 17
7269.279 19
7269.684 19
7270.089 30
7270.494 22
7270.899 13
7271.303 9
7271.708 10
7272.113 16
7272.518 22
7272.923 30
7273.328 22
7273.733 14
7274.138 36
7274.543 40
7274.948 39
7275.353 33
7275.758 21
7276.163 18
7276.568 27
7276.973 20
7277.378 22
7277.783 19
7278.188 26
7278.593 25
7278.998 17
7279.404 13
7279.809 23
7280.214 26
7280.619 14
7281.024 17
7281.429 24
7281.834 27
7282.240 17
7282.645 10
7283.050 10
7283.455 13
7283.860 22
7284.266 22
7284.671 28
7285.076 28
7285.481 27
7285.887 17
7286.292 21
7286.697 15
7287.103 13
7287.508 24
7287.913 25
7288.319 29
7288.724 29
7289.130 24
7289.535 22
7289.940 30
7290.346 23
7290.751 22
7291.157 27
7291.562 19
7291.967 14
7292.373 20
7292.778 28
7293.184 22
7293.589 17
7293.995 19
7294.400 14
7294.806 20
7295.212 21
7295.617 23
7296.023 21
7296.428 32
7296.834 31
7297.239 40
7297.645 40
7298.051 49
7298.456 41
7298.862 47
7299.268 46
7299.673 51
7300.079 58
7300.485 39
7300.890 36
7301.296 35
7301.702 39
7302.108 30
7302.513 24
7302.919 20
7303.325 25
7303.731 16
7304.136 27
7304.542 22
7304.948 16
7305.354 29
7305.760 35
7306.166 27
7306.572 22
7306.977 33
7307.383 38
7307.789 33
7308.195 27
7308.601 19
7309.007 25
7309.413 23
7309.819 29
7310.225 33
7310.631 29
7311.037 30
7311.443 25
7311.849 17
7312.255 18
7312.661 14
7313.067 31
7313.473 23
7313.879 31
7314.285 25
7314.691 30
7315.097 26
7315.503 16
7315.910 17
7316.316 17
7316.722 13
7317.128 10
7317.534 6
7317.940 9
7318.347 17
7318.753 18
7319.159 19
7319.565 13
7319.971 11
7320.378 12
7320.784 9
7321.190 12
7321.596 7
7322.003 5
7322.409 13
7322.815 10
7323.222 10
7323.628 14
7324.034 6
7324.441 11
7324.847 30
7325.254 25
7325.660 14
7326.066 8
7326.473 12
7326.879 24
7327.286 26
7327.692 14
7328.099 15
7328.505 14
7328.911 6
7329.318 11
7329.724 13
7330.131 14
7330.538 15
7330.944 15
7331.351 15
7331.757 17
7332.164 9
7332.570 14
7332.977 22
7333.384 21
7333.790 24
7334.197 19
7334.603 11
7335.010 12
7335.417 27
7335.823 27
7336.230 34
7336.637 42
7337.044 20
7337.450 16
7337.857 18
7338.264 20
7338.671 10
7339.077 11
7339.484 22
7339.891 23
7340.298 23
7340.704 19
7341.111 32
7341.518 44
7341.925 47
7342.332 38
7342.739 32
7343.146 20
7343.553 34
7343.959 23
7344.366 21
7344.773 27
7345.180 33
7345.587 37
7345.994 26
7346.401 26
7346.808 17
7347.215 15
7347.622 25
7348.029 30
7348.436 20
7348.843 17
7349.250 13
7349.657 23
7350.064 17
7350.471 18
7350.879 16
7351.286 11
7351.693 13
7352.100 14
7352.507 18
7352.914 25
7353.321 32
7353.729 22
7354.136 18
7354.543 29
7354.950 28
7355.357 25
7355.765 24
7356.172 16
7356.579 16
7356.986 18
7357.394 17
7357.801 21
7358.208 27
7358.615 19
7359.023 14
7359.430 23
7359.837 22
7360.245 16
7360.652 19
7361.060 20
7361.467 16
7361.874 22
7362.282 18
7362.689 14
7363.097 11
7363.504 15
7363.912 27
7364.319 21
7364.727 14
7365.134 15
7365.542 10
7365.949 22
7366.357 18
7366.764 14
7367.172 14
7367.579 16
7367.987 19
7368.394 22
7368.802 22
7369.210 15
7369.617 8
7370.025 11
7370.432 6
7370.840 10
7371.248 17
7371.655 30
7372.063 36
7372.471 31
7372.878 23
7373.286 16
7373.694 21
7374.102 17
7374.509 17
7374.917 22
7375.325 24
7375.733 23
7376.141 11
7376.548 16
7376.956 29
7377.364 25
7377.772 17
7378.180 12
7378.588 19
7378.995 18
7379.403 10
7379.811 12
7380.219 10
7380.627 18
7381.035 19
7381.443 19
7381.851 20
7382.259 23
7382.667 17
7383.075 10
7383.483 9
7383.891 20
7384.299 16
7384.707 19
7385.115 19
7385.523 16
7385.931 20
7386.339 27
7386.747 26
7387.155 12
7387.563 17
7387.972 16
7388.380 25
7388.788 27
7389.196 30
7389.604 24
7390.012 27
7390.421 22
7390.829 24
7391.237 23
7391.645 13
7392.053 18
7392.462 20
7392.870 27
7393.278 36
7393.686 30
7394.095 22
7394.503 14
7394.911 30
7395.320 38
7395.728 29
7396.136 29
7396.545 23
7396.953 20
7397.362 22
7397.770 27
7398.178 34
7398.587 43
7398.995 51
7399.404 45
7399.812 34
7400.221 39
7400.629 36
7401.037 29
7401.446 19
7401.854 20
7402.263 30
7402.672 41
7403.080 29
7403.489 15
7403.897 14
7404.306 17
7404.714 20
7405.123 20
7405.532 21
7405.940 32
7406.349 32
7406.757 23
7407.166 26
7407.575 23
7407.983 31
7408.392 30
7408.801 17
7409.210 22
7409.618 16
7410.027 11
7410.436 13
7410.845 17
7411.253 17
7411.662 18
7412.071 19
7412.480 15
7412.888 15
7413.297 16
7413.706 15
7414.115 15
7414.524 13
7414.933 17
7415.342 27
7415.750 23
7416.159 17
7416.568 20
7416.977 16
7417.386 11
7417.795 19
7418.204 19
7418.613 14
7419.022 29
7419.431 19
7419.840 12
7420.249 15
7420.658 24
7421.067 18
7421.476 21
7421.885 10
7422.294 13
7422.703 20
7423.112 8
7423.522 5
7423.931 9
7424.340 15
7424.749 26
7425.158 21
7425.567 18
7425.976 24
7426.386 21
7426.795 21
7427.204 24
7427.613 17
7428.022 21
7428.432 15
7428.841 11
7429.250 5
7429.660 16
7430.069 20
7430.478 20
7430.887 21
7431.297 21
7431.706 14
7432.115 16
7432.525 15
7432.934 17
7433.344 18
7433.753 25
7434.162 18
7434.572 29
7434.981 32
7435.391 18
7435.800 20
7436.209 26
7436.619 32
7437.028 19
7437.438 25
7437.847 21
7438.257 15
7438.666 29
7439.076 31
7439.486 26
7439.895 22
7440.305 30
7440.714 26
7441.124 25
7441.533 16
7441.943 8
7442.353 13
7442.762 17
7443.172 11
7443.582 21
7443.991 16
7444.401 20
7444.811 33
7445.220 31
7445.630 26
7446.040 20
7446.450 20
7446.859 23
7447.269 18
7447.679 21
7448.089 22
7448.498 27
7448.908 26
7449.318 13
7449.728 13
7450.138 27
7450.548 24
7450.957 20
7451.367 21
7451.777 22
7452.187 35
7452.597 38
7453.007 28
7453.417 25
7453.827 23
7454.237 23
7454.647 24
7455.057 36
7455.467 44
7455.877 36
7456.287 30
7456.697 32
7457.107 34
7457.517 41
7457.927 47
7458.337 48
7458.747 49
7459.157 48
7459.567 51
7459.977 36
7460.387 36
7460.798 37
7461.208 32
7461.618 33
7462.028 33
7462.438 26
7462.848 41
7463.259 50
7463.669 75
7464.079 77
7464.489 70
7464.900 77
7465.310 110
7465.720 119
7466.130 103
7466.541 127
7466.951 145
7467.361 151
7467.772 149
7468.182 162
7468.592 195
7469.003 214
7469.413 191
7469.823 208
7470.234 212
7470.644 196
7471.055 193
7471.465 190
7471.875 179
7472.286 176
7472.696 162
7473.107 146
7473.517 134
7473.928 112
7474.338 97
7474.749 106
7475.159 79
7475.570 66
7475.980 61
7476.391 68
7476.802 62
7477.212 48
7477.623 50
7478.033 52
7478.444 40
7478.855 41
7479.265 41
7479.676 37
7480.087 48
7480.497 35
7480.908 33
7481.319 39
7481.729 42
7482.140 31
7482.551 24
7482.962 24
7483.372 24
7483.783 16
7484.194 30
7484.605 35
7485.015 27
7485.426 25
7485.837 31
7486.248 39
7486.659 39
7487.070 40
7487.481 31
7487.891 30
7488.302 30
7488.713 46
7489.124 38
7489.535 25
7489.946 27
7490.357 22
7490.768 19
7491.179 13
7491.590 7
7492.001 16
7492.412 19
7492.823 22
7493.234 23
7493.645 18
7494.056 18
7494.467 22
7494.878 23
7495.289 23
7495.700 19
7496.111 19
7496.523 21
7496.934 36
7497.345 27
7497.756 21
7498.167 15
7498.578 13
7498.989 13
7499.401 10
7499.812 9
7500.223 24
7500.634 28
7501.046 27
7501.457 30
7501.868 28
7502.279 24
7502.691 27
7503.102 36
7503.513 42
7503.925 42
7504.336 30
7504.747 22
7505.159 16
7505.570 18
7505.981 22
7506.393 30
7506.804 21
7507.216 13
7507.627 16
7508.038 17
7508.450 16
7508.861 20
7509.273 30
7509.684 33
7510.096 33
7510.507 26
7510.919 19
7511.330 20
7511.742 23
7512.153 37
7512.565 20
7512.976 23
7513.388 21
7513.800 13
7514.211 10
7514.623 9
7515.034 18
7515.446 21
7515.858 12
7516.269 22
7516.681 25
7517.093 25
7517.504 33
7517.916 19
7518.328 22
7518.740 18
7519.151 16
7519.563 19
7519.975 21
7520.387 13
7520.798 10
7521.210 15
7521.622 32
7522.034 35
7522.446 28
7522.858 21
7523.269 25
7523.681 32
7524.093 35
7524.505 35
7524.917 24
7525.329 25
7525.741 28
7526.153 20
7526.565 23
7526.977 21
7527.388 28
7527.800 28
7528.212 27
7528.624 26
7529.036 27
7529.448 24
7529.861 21
7530.273 14
7530.685 23
7531.097 20
7531.509 18
7531.921 29
7532.333 23
7532.745 25
7533.157 36
7533.569 33
7533.981 40
7534.394 25
7534.806 21
7535.218 25
7535.630 21
7536.042 24
7536.455 28
7536.867 31
7537.279 31
7537.691 33
7538.104 26
7538.516 29
7538.928 36
7539.340 29
7539.753 20
7540.165 27
7540.577 31
7540.990 30
7541.402 24
7541.814 33
7542.227 50
7542.639 57
7543.052 67
7543.464 61
7543.876 68
7544.289 72
7544.701 85
7545.114 110
7545.526 124
7545.939 135
7546.351 137
7546.764 121
7547.176 98
7547.589 91
7548.001 92
7548.414 90
7548.826 78
7549.239 59
7549.651 43
7550.064 51
7550.477 51
7550.889 54
7551.302 37
7551.714 38
7552.127 45
7552.540 44
7552.952 39
7553.365 47
7553.778 43
7554.190 37
7554.603 43
7555.016 39
7555.429 43
7555.841 42
7556.254 46
7556.667 43
7557.080 45
7557.492 46
7557.905 61
7558.318 70
7558.731 61
7559.144 65
7559.557 67
7559.969 103
7560.382 122
7560.795 129
7561.208 158
7561.621 201
7562.034 265
7562.447 337
7562.860 385
7563.273 436
7563.686 486
7564.099 521
7564.512 482
7564.925 474
7565.338 445
7565.751 405
7566.164 376
7566.577 369
7566.990 280
7567.403 215
7567.816 188
7568.229 140
7568.642 120
7569.055 126
7569.468 120
7569.881 96
7570.294 86
7570.708 65
7571.121 70
7571.534 65
7571.947 89
7572.360 89
7572.774 76
7573.187 89
7573.600 71
7574.013 64
7574.426 66
7574.840 56
7575.253 36
7575.666 24
7576.080 31
7576.493 43
7576.906 45
7577.320 43
7577.733 45
7578.146 24
7578.560 28
7578.973 26
7579.386 36
7579.800 35
7580.213 28
7580.627 35
7581.040 35
7581.453 49
7581.867 46
7582.280 30
7582.694 30
7583.107 33
7583.521 36
7583.934 31
7584.348 43
7584.761 39
7585.175 39
7585.589 38
7586.002 20
7586.416 43
7586.829 38
7587.243 33
7587.656 38
7588.070 24
7588.484 25
7588.897 21
7589.311 28
7589.725 30
7590.138 27
7590.552 29
7590.966 31
7591.380 16
7591.793 15
7592.207 10
7592.621 15
7593.034 18
7593.448 21
7593.862 22
7594.276 26
7594.690 22
7595.103 15
7595.517 24
7595.931 32
7596.345 32
7596.759 34
7597.173 30
7597.587 34
7598.001 41
7598.414 35
7598.828 28
7599.242 28
7599.656 35
7600.070 18
7600.484 21
7600.898 14
7601.312 18
7601.726 22
7602.140 19
7602.554 21
7602.968 13
7603.382 13
7603.796 21
7604.210 31
7604.624 23
7605.038 20
7605.453 24
7605.867 20
7606.281 19
7606.695 34
7607.109 20
7607.523 31
7607.937 25
7608.352 25
7608.766 43
7609.180 35
7609.594 31
7610.008 21
7610.423 27
7610.837 22
7611.251 26
7611.665 31
7612.080 25
7612.494 31
7612.908 39
7613.323 40
7613.737 35
7614.151 41
7614.566 39
7614.980 22
7615.394 17
7615.809 36
7616.223 26
7616.638 18
7617.052 16
7617.466 9
7617.881 17
7618.295 23
7618.710 25
7619.124 38
7619.539 30
7619.953 19
7620.368 24
7620.782 27
7621.197 22
7621.611 16
7622.026 14
7622.440 18
7622.855 19
7623.270 25
7623.684 33
7624.099 27
7624.513 21
7624.928 23
7625.343 23
7625.757 17
7626.172 18
7626.587 12
7627.001 18
7627.416 19
7627.831 17
7628.245 17
7628.660 18
7629.075 10
7629.490 20
7629.904 29
7630.319 20
7630.734 17
7631.149 14
7631.564 15
7631.978 21
7632.393 14
7632.808 12
7633.223 13
7633.638 15
7634.053 9
7634.468 17
7634.882 15
7635.297 17
7635.712 14
7636.127 19
7636.542 24
7636.957 21
7637.372 25
7637.787 21
7638.202 24
7638.617 30
7639.032 34
7639.447 27
7639.862 23
7640.277 31
7640.692 22
7641.107 35
7641.522 33
7641.938 32
7642.353 38
7642.768 29
7643.183 22
7643.598 25
7644.013 40
7644.428 40
7644.843 33
7645.259 33
7645.674 33
7646.089 29
7646.504 28
7646.920 28
7647.335 33
7647.750 31
7648.165 14
7648.581 15
7648.996 13
7649.411 32
7649.826 34
7650.242 33
7650.657 31
7651.072 16
7651.488 28
7651.903 35
7652.319 43
7652.734 40
7653.149 40
7653.565 36
7653.980 43
7654.396 39
7654.811 41
7655.226 39
7655.642 38
7656.057 28
7656.473 28
7656.888 28
7657.304 32
7657.719 22
7658.135 24
7658.551 29
7658.966 37
7659.382 32
7659.797 53
7660.213 47
7660.628 48
7661.044 34
7661.460 26
7661.875 18
7662.291 24
7662.707 39
7663.122 42
7663.538 43
7663.954 34
7664.369 36
7664.785 48
7665.201 62
7665.617 73
7666.032 62
7666.448 97
7666.864 98
7667.280 95
7667.695 92
7668.111 83
7668.527 101
7668.943 99
7669.359 97
7669.775 82
7670.190 82
7670.606 92
7671.022 86
7671.438 72
7671.854 61
7672.270 45
7672.686 42
7673.102 39
7673.518 37
7673.934 60
7674.350 50
7674.766 48
7675.182 60
7675.598 68
7676.014 72
7676.430 45
7676.846 29
7677.262 32
7677.678 48
7678.094 46
7678.510 37
7678.926 34
7679.342 43
7679.758 42
7680.174 33
7680.591 40
7681.007 29
7681.423 38
7681.839 26
7682.255 20
7682.671 25
7683.088 26
7683.504 21
7683.920 23
7684.336 18
7684.753 19
7685.169 20
7685.585 16
7686.001 46
7686.418 23
7686.834 22
7687.250 28
7687.667 32
7688.083 36
7688.499 32
7688.916 38
7689.332 33
7689.749 21
7690.165 13
7690.581 13
7690.998 12
7691.414 16
7691.831 22
7692.247 23
7692.664 34
7693.080 26
7693.497 23
7693.913 19
7694.330 13
7694.746 23
7695.163 18
7695.579 21
7695.996 33
7696.412 33
7696.829 29
7697.246 21
7697.662 25
7698.079 25
7698.495 22
7698.912 20
7699.329 19
7699.745 17
7700.162 19
7700.579 17
7700.995 17
7701.412 12
7701.829 25
7702.246 28
7702.662 26
7703.079 27
7703.496 16
7703.913 11
7704.329 23
7704.746 23
7705.163 14
7705.580 22
7705.997 27
7706.414 30
7706.830 20
7707.247 17
7707.664 10
7708.081 26
7708.498 21
7708.915 27
7709.332 26
7709.749 32
7710.166 33
7710.583 27
7711.000 31
7711.417 25
7711.834 16
7712.251 11
7712.668 16
7713.085 22
7713.502 31
7713.919 31
7714.336 42
7714.753 29
7715.170 29
7715.587 30
7716.004 33
7716.421 24
7716.838 29
7717.255 16
7717.673 9
7718.090 16
7718.507 8
7718.924 12
7719.341 22
7719.759 27
7720.176 21
7720.593 14
7721.010 12
7721.427 9
7721.845 14
7722.262 26
7722.679 20
7723.097 29
7723.514 18
7723.931 15
7724.349 20
7724.766 18
7725.183 25
7725.601 18
7726.018 20
7726.435 18
7726.853 17
7727.270 16
7727.688 19
7728.105 29
7728.522 23
7728.940 27
7729.357 27
7729.775 20
7730.192 17
7730.610 19
7731.027 18
7731.445 14
7731.862 23
7732.280 22
7732.697 18
7733.115 24
7733.533 18
7733.950 38
7734.368 30
7734.785 20
7735.203 17
7735.621 28
7736.038 30
7736.456 41
7736.874 28
7737.291 29
7737.709 21
7738.127 22
7738.544 28
7738.962 32
7739.380 26
7739.798 17
7740.215 25
7740.633 23
7741.051 20
7741.469 25
7741.887 21
7742.304 19
7742.722 29
7743.140 31
7743.558 21
7743.976 33
7744.394 29
7744.812 31
7745.229 18
7745.647 22
7746.065 16
7746.483 17
7746.901 22
7747.319 20
7747.737 34
7748.155 44
7748.573 37
7748.991 22
7749.409 16
7749.827 18
7750.245 15
7750.663 13
7751.081 13
7751.499 22
7751.917 21
7752.335 22
7752.753 13
7753.172 17
7753.590 28
7754.008 30
7754.426 28
7754.844 22
7755.262 23
7755.680 21
7756.099 16
7756.517 17
7756.935 30
7757.353 27
7757.772 22
7758.190 13
7758.608 12
7759.026 31
7759.445 37
7759.863 33
7760.281 35
7760.699 31
7761.118 37
7761.536 36
7761.954 33
7762.373 39
7762.791 57
7763.210 56
7763.628 70
7764.046 71
7764.465 86
7764.883 102
7765.302 96
7765.720 101
7766.139 97
7766.557 90
7766.976 94
7767.394 116
7767.813 114
7768.231 107
7768.650 89
7769.068 78
7769.487 69
7769.905 57
7770.324 51
7770.742 45
7771.161 40
7771.580 45
7771.998 44
7772.417 46
7772.835 48
7773.254 39
7773.673 26
7774.091 22
7774.510 27
7774.929 28
7775.348 26
7775.766 25
7776.185 30
7776.604 28
7777.022 23
7777.441 15
7777.860 21
7778.279 29
7778.698 42
7779.116 39
7779.535 42
7779.954 24
7780.373 25
7780.792 28
7781.211 25
7781.630 27
7782.048 39
7782.467 39
7782.886 38
7783.305 32
7783.724 30
7784.143 38
7784.562 27
7784.981 22
7785.400 23
7785.819 16
7786.238 17
7786.657 22
7787.076 25
7787.495 26
7787.914 27
7788.333 20
7788.752 18
7789.171 19
7789.590 24
7790.009 31
7790.429 29
7790.848 30
7791.267 23
7791.686 21
7792.105 28
7792.524 17
7792.943 9
7793.363 23
7793.782 26
7794.201 28
7794.620 22
7795.040 19
7795.459 17
7795.878 16
7796.297 17
7796.717 13
7797.136 8
7797.555 11
7797.975 13
7798.394 13
7798.813 19
7799.233 21
7799.652 14
7800.071 18
7800.491 16
7800.910 14
7801.329 12
7801.749 10
7802.168 16
7802.588 21
7803.007 14
7803.427 5
7803.846 6
7804.266 20
7804.685 18
7805.105 14
7805.524 17
7805.944 18
7806.363 16
7806.783 20
7807.202 16
7807.622 47
7808.042 37
7808.461 30
7808.881 32
7809.300 47
7809.720 41
7810.140 34
7810.559 32
7810.979 28
7811.399 36
7811.818 24
7812.238 15
7812.658 13
7813.078 19
7813.497 22
7813.917 31
7814.337 27
7814.757 17
7815.176 15
7815.596 12
7816.016 11
7816.436 8
7816.856 16
7817.275 14
7817.695 9
7818.115 6
7818.535 21
7818.955 20
7819.375 20
7819.795 27
7820.215 23
7820.634 22
7821.054 15
7821.474 25
7821.894 21
7822.314 14
7822.734 12
7823.154 15
7823.574 26
7823.994 23
7824.414 14
7824.834 18
7825.254 27
7825.675 14
7826.095 18
7826.515 29
7826.935 26
7827.355 16
7827.775 18
7828.195 17
7828.615 19
7829.035 11
7829.456 6
7829.876 10
7830.296 14
7830.716 12
7831.136 9
7831.557 16
7831.977 16
7832.397 13
7832.817 14
7833.238 17
7833.658 12
7834.078 17
7834.498 22
7834.919 20
7835.339 17
7835.759 11
7836.180 12
7836.600 26
7837.020 20
7837.441 13
7837.861 14
7838.282 10
7838.702 17
7839.123 23
7839.543 26
7839.963 23
7840.384 15
7840.804 29
7841.225 33
7841.645 27
7842.066 17
7842.486 13
7842.907 20
7843.327 22
7843.748 15
7844.168 11
7844.589 13
7845.010 9
7845.430 6
7845.851 8
7846.271 8
7846.692 9
7847.113 8
7847.533 16
7847.954 20
7848.375 9
7848.795 16
7849.216 9
7849.637 13
7850.058 15
7850.478 16
7850.899 15
7851.320 21
7851.741 30
7852.161 18
7852.582 18
7853.003 12
7853.424 15
7853.844 24
7854.265 20
7854.686 14
7855.107 11
7855.528 19
7855.949 18
7856.370 23
7856.791 18
7857.211 9
7857.632 21
7858.053 21
7858.474 21
7858.895 29
7859.316 18
7859.737 17
7860.158 13
7860.579 16
7861.000 15
7861.421 20
7861.842 13
7862.263 23
7862.684 18
7863.105 10
7863.526 10
7863.948 10
7864.369 12
7864.790 28
7865.211 29
7865.632 27
7866.053 21
7866.474 16
7866.896 17
7867.317 16
7867.738 21
7868.159 36
7868.580 24
7869.002 20
7869.423 20
7869.844 16
7870.265 14
7870.687 8
7871.108 9
7871.529 22
7871.950 18
7872.372 14
7872.793 12
7873.214 13
7873.636 17
7874.057 12
7874.479 18
7874.900 25
7875.321 26
7875.743 25
7876.164 12
7876.586 7
7877.007 13
7877.428 28
7877.850 26
7878.271 17
7878.693 17
7879.114 13
7879.536 21
7879.957 22
7880.379 33
7880.801 23
7881.222 43
7881.644 37
7882.065 20
7882.487 20
7882.908 21
7883.330 18
7883.752 15
7884.173 16
7884.595 14
7885.017 10
7885.438 13
7885.860 10
7886.282 11
7886.703 24
7887.125 31
7887.547 18
7887.968 20
7888.390 22
7888.812 17
7889.234 27
7889.656 27
7890.077 20
7890.499 18
7890.921 18
7891.343 24
7891.765 24
7892.186 28
7892.608 25
7893.030 14
7893.452 14
7893.874 15
7894.296 11
7894.718 14
7895.140 25
7895.562 17
7895.984 35
7896.406 28
7896.828 22
7897.250 12
7897.672 11
7898.094 10
7898.516 10
7898.938 13
7899.360 11
7899.782 13
7900.204 22
7900.626 28
7901.048 30
7901.470 28
7901.892 21
7902.314 30
7902.736 33
7903.158 22
7903.581 20
7904.003 10
7904.425 10
7904.847 13
7905.269 13
7905.692 6
7906.114 11
7906.536 24
7906.958 26
7907.381 25
7907.803 27
7908.225 19
7908.647 13
7909.070 15
7909.492 18
7909.914 28
7910.337 24
7910.759 18
7911.181 22
7911.604 23
7912.026 19
7912.448 12
7912.871 9
7913.293 23
7913.716 19
7914.138 12
7914.561 22
7914.983 17
7915.406 10
7915.828 12
7916.250 16
7916.673 16
7917.096 17
7917.518 15
7917.941 10
7918.363 20
7918.786 25
7919.208 26
7919.631 22
7920.053 17
7920.476 12
7920.899 13
7921.321 7
7921.744 18
7922.167 19
7922.589 21
7923.012 22
7923.435 20
7923.857 14
7924.280 23
7924.703 22
7925.125 17
7925.548 18
7925.971 34
7926.394 28
7926.816 28
7927.239 36
7927.662 26
7928.085 28
7928.508 25
7928.931 34
7929.353 31
7929.776 33
7930.199 39
7930.622 62
7931.045 52
7931.468 64
7931.891 90
7932.314 93
7932.737 91
7933.159 93
7933.582 95
7934.005 143
7934.428 124
7934.851 144
7935.274 115
7935.697 92
7936.120 89
7936.543 85
7936.966 76
7937.390 58
7937.813 36
7938.236 45
7938.659 45
7939.082 47
7939.505 47
7939.928 30
7940.351 29
7940.774 30
7941.198 21
7941.621 20
7942.044 32
7942.467 35
7942.890 20
7943.314 23
7943.737 41
7944.160 41
7944.583 35
7945.006 38
7945.430 26
7945.853 25
7946.276 19
7946.700 16
7947.123 17
7947.546 24
7947.970 15
7948.393 16
7948.816 25
7949.240 29
7949.663 23
7950.086 18
7950.510 14
7950.933 15
7951.357 11
7951.780 19
7952.204 27
7952.627 40
7953.051 33
7953.474 29
7953.898 29
7954.321 24
7954.745 29
7955.168 26
7955.592 17
7956.015 11
7956.439 19
7956.862 20
7957.286 25
7957.710 17
7958.133 16
7958.557 13
7958.980 13
7959.404 18
7959.828 20
7960.251 28
7960.675 19
7961.099 21
7961.522 27
7961.946 18
7962.370 26
7962.794 22
7963.217 32
7963.641 32
7964.065 33
7964.489 24
7964.912 15
7965.336 9
7965.760 11
7966.184 15
7966.608 23
7967.032 14
7967.455 14
7967.879 21
7968.303 29
7968.727 21
7969.151 23
7969.575 19
7969.999 15
7970.423 12
7970.847 18
7971.271 17
7971.695 17
7972.119 11
7972.543 9
7972.967 18
7973.391 11
7973.815 16
7974.239 17
7974.663 21
7975.087 25
7975.511 24
7975.935 16
7976.359 9
7976.783 13
7977.207 19
7977.631 27
7978.056 18
7978.480 11
7978.904 10
7979.328 15
7979.752 21
7980.176 12
7980.601 18
7981.025 16
7981.449 16
7981.873 27
7982.298 20
7982.722 28
7983.146 24
7983.570 19
7983.995 17
7984.419 28
7984.843 30
7985.268 32
7985.692 25
7986.116 28
7986.541 28
7986.965 25
7987.390 33
7987.814 31
7988.238 25
7988.663 17
7989.087 12
7989.512 9
7989.936 12
7990.361 16
7990.785 23
7991.210 21
7991.634 30
7992.059 36
7992.483 40
7992.908 36
7993.332 43
7993.757 35
7994.181 26
7994.606 20
7995.031 29
7995.455 33
7995.880 26
7996.304 23
7996.729 27
7997.154 22
7997.578 23
7998.003 26
7998.428 22
7998.852 25
7999.277 29
7999.702 33
8000.127 35
8000.551 23
8000.976 24
8001.401 15
8001.826 15
8002.250 11
8002.675 11
8003.100 7
8003.525 17
8003.950 17
8004.374 21
8004.799 22
8005.224 25
8005.649 20
8006.074 16
8006.499 16
8006.924 19
8007.349 26
8007.774 30
8008.199 28
8008.624 36
8009.048 35
8009.473 29
8009.898 32
8010.323 27
8010.748 29
8011.173 19
8011.599 19
8012.024 17
8012.449 14
8012.874 18
8013.299 19
8013.724 12
8014.149 12
8014.574 16
8014.999 22
8015.424 14
8015.849 18
8016.275 21
8016.700 27
8017.125 20
8017.550 13
8017.975 14
8018.401 19
8018.826 23
8019.251 26
8019.676 22
8020.102 21
8020.527 23
8020.952 25
8021.377 24
8021.803 22
8022.228 22
8022.653 13
8023.079 16
8023.504 22
8023.929 22
8024.355 18
8024.780 19
8025.206 17
8025.631 15
8026.056 20
8026.482 17
8026.907 15
8027.333 16
8027.758 15
8028.184 21
8028.609 15
8029.035 24
8029.460 23
8029.886 20
8030.311 15
8030.737 11
8031.162 19
8031.588 16
8032.013 21
8032.439 19
8032.865 23
8033.290 25
8033.716 27
8034.142 37
8034.567 31
8034.993 30
8035.418 25
8035.844 32
8036.270 38
8036.696 33
8037.121 40
8037.547 33
8037.973 25
8038.398 21
8038.824 16
8039.250 14
8039.676 14
8040.102 22
8040.527 19
8040.953 21
8041.379 11
8041.805 9
8042.231 9
8042.657 9
8043.082 14
8043.508 16
8043.934 15
8044.360 15
8044.786 23
8045.212 15
8045.638 10
8046.064 9
8046.490 8
8046.916 16
8047.342 9
8047.768 14
8048.194 17
8048.620 14
8049.046 11
8049.472 8
8049.898 18
8050.324 13
8050.750 20
8051.176 16
8051.602 10
8052.028 14
8052.454 18
8052.881 17
8053.307 21
8053.733 18
8054.159 19
8054.585 15
8055.011 14
8055.438 12
8055.864 26
8056.290 15
8056.716 16
8057.142 29
8057.569 25
8057.995 22
8058.421 15
8058.848 14
8059.274 9
8059.700 8
8060.126 7
8060.553 10
8060.979 16
8061.406 19
8061.832 12
8062.258 16
8062.685 12
8063.111 13
8063.537 5
8063.964 9
8064.390 9
8064.817 10
8065.243 5
8065.670 5
8066.096 13
8066.523 12
8066.949 12
8067.376 10
8067.802 14
8068.229 13
8068.655 11
8069.082 12
8069.508 6
8069.935 5
8070.362 3
8070.788 17
8071.215 5
8071.641 3
8072.068 6
8072.495 10
8072.921 6
8073.348 15
8073.775 16
8074.201 14
8074.628 14
8075.055 14
8075.482 15
8075.908 25
8076.335 21
8076.762 17
8077.189 18
8077.615 7
8078.042 4
8078.469 14
8078.896 27
8079.323 21
8079.750 12
8080.176 15
8080.603 12
8081.030 11
8081.457 9
8081.884 13
8082.311 11
8082.738 10
8083.165 1
8083.592 3
8084.019 8
8084.446 8
8084.873 5
8085.299 5
8085.726 12
8086.154 17
8086.581 13
8087.008 10
8087.435 15
8087.862 18
8088.289 10
8088.716 14
8089.143 20
8089.570 11
8089.997 9
8090.424 10
8090.851 19
8091.279 13
8091.706 12
8092.133 9
8092.560 12
8092.987 9
8093.414 7
8093.842 11
8094.269 9
8094.696 13
8095.123 10
8095.551 16
8095.978 8
8096.405 6
8096.832 5
8097.260 6
8097.687 12
8098.114 24
8098.542 14
8098.969 14
8099.396 4
8099.824 5
8100.251 11
8100.679 10
8101.106 20
8101.533 15
8101.961 21
8102.388 21
8102.816 19
8103.243 13
8103.671 11
8104.098 17
8104.526 21
8104.953 14
8105.381 17
8105.808 15
8106.236 8
8106.663 4
8107.091 14
8107.518 16
8107.946 19
8108.374 6
8108.801 8
8109.229 11
8109.657 12
8110.084 14
8110.512 12
8110.939 12
8111.367 24
8111.795 18
8112.223 30
8112.650 21
8113.078 19
8113.506 9
8113.933 7
8114.361 9
8114.789 17
8115.217 18
8115.645 24
8116.072 14
8116.500 13
8116.928 15
8117.356 21
8117.784 20
8118.212 20
8118.639 17
8119.067 18
8119.495 14
8119.923 12
8120.351 11
8120.779 9
8121.207 17
8121.635 17
8122.063 18
8122.491 11
8122.919 17
8123.347 12
8123.775 7
8124.203 11
8124.631 15
8125.059 13
8125.487 12
8125.915 11
8126.343 10
8126.771 15
8127.199 14
8127.627 22
8128.055 14
8128.484 13
8128.912 5
8129.340 12
8129.768 8
8130.196 12
8130.624 21
8131.053 26
8131.481 11
8131.909 5
8132.337 12
8132.765 14
8133.194 7
8133.622 11
8134.050 15
8134.479 12
8134.907 12
8135.335 10
8135.763 17
8136.192 21
8136.620 21
8137.049 23
8137.477 18
8137.905 9
8138.334 14
8138.762 13
8139.190 17
8139.619 22
8140.047 31
8140.476 25
8140.904 25
8141.333 25
8141.761 19
8142.190 17
8142.618 23
8143.047 24
8143.475 10
8143.904 13
8144.332 11
8144.761 27
8145.189 14
8145.618 10
8146.047 11
8146.475 6
8146.904 9
8147.332 7
8147.761 10
8148.190 14
8148.618 17
8149.047 15
8149.476 17
8149.904 16
8150.333 18
8150.762 37
8151.191 30
8151.619 32
8152.048 23
8152.477 15
8152.906 11
8153.334 11
8153.763 20
8154.192 26
8154.621 20
8155.050 19
8155.479 23
8155.907 13
8156.336 15
8156.765 14
8157.194 20
8157.623 17
8158.052 12
8158.481 12
8158.910 9
8159.339 13
8159.768 4
8160.197 5
8160.625 14
8161.054 8
8161.483 7
8161.912 10
8162.342 6
8162.771 13
8163.200 10
8163.629 11
8164.058 17
8164.487 13
8164.916 11
8165.345 10
8165.774 7
8166.203 9
8166.632 18
8167.062 9
8167.491 8
8167.920 10
8168.349 13
8168.778 17
8169.207 10
8169.637 6
8170.066 5
8170.495 10
8170.924 9
8171.354 13
8171.783 23
8172.212 28
8172.641 20
8173.071 22
8173.500 20
8173.929 26
8174.359 19
8174.788 15
8175.217 20
8175.647 14
8176.076 17
8176.506 19
8176.935 12
8177.364 12
8177.794 7
8178.223 13
8178.653 13
8179.082 12
8179.512 8
8179.941 9
8180.371 9
8180.800 23
8181.230 17
8181.659 13
8182.089 18
8182.518 11
8182.948 4
8183.377 10
8183.807 30
8184.237 22
8184.666 13
8185.096 9
8185.526 9
8185.955 13
8186.385 11
8186.814 11
8187.244 22
8187.674 25
8188.104 10
8188.533 8
8188.963 13
8189.393 17
8189.822 20
8190.252 22
8190.682 13
8191.112 17
8191.542 17
8191.971 17
8192.401 12
8192.831 11
8193.261 13
8193.691 8
8194.121 9
8194.550 9
8194.980 11
8195.410 23
8195.840 17
8196.270 10
8196.700 9
8197.130 12
8197.560 18
8197.990 24
8198.420 17
8198.850 21
8199.280 20
8199.710 24
8200.140 23
8200.570 34
8201.000 31
8201.430 38
8201.860 47
8202.290 58
8202.720 47
8203.150 78
8203.580 89
8204.010 63
8204.441 64
8204.871 81
8205.301 78
8205.731 71
8206.161 48
8206.591 31
8207.022 25
8207.452 32
8207.882 30
8208.312 32
8208.742 23
8209.173 23
8209.603 27
8210.033 25
8210.464 19
8210.894 22
8211.324 16
8211.754 23
8212.185 21
8212.615 28
8213.045 28
8213.476 14
8213.906 6
8214.337 6
8214.767 17
8215.197 10
8215.628 13
8216.058 12
8216.489 19
8216.919 13
8217.350 15
8217.780 29
8218.211 28
8218.641 21
8219.072 30
8219.502 15
8219.933 19
8220.363 22
8220.794 23
8221.224 20
8221.655 22
8222.086 19
8222.516 22
8222.947 18
8223.377 10
8223.808 15
8224.239 16
8224.669 12
8225.100 8
8225.531 14
8225.961 18
8226.392 16
8226.823 21
8227.254 13
8227.684 11
8228.115 11
8228.546 12
8228.977 10
8229.407 10
8229.838 12
8230.269 8
8230.700 14
8231.131 15
8231.561 23
8231.992 20
8232.423 15
8232.854 16
8233.285 16
8233.716 15
8234.147 10
8234.578 17
8235.009 13
8235.440 12
8235.871 9
8236.301 10
8236.732 12
8237.163 14
8237.594 10
8238.025 14
8238.456 16
8238.888 13
8239.319 7
8239.750 9
8240.181 12
8240.612 10
8241.043 20
8241.474 23
8241.905 20
8242.336 16
8242.767 4
8243.198 12
8243.630 18
8244.061 16
8244.492 18
8244.923 11
8245.354 14
8245.786 17
8246.217 16
8246.648 19
8247.079 15
8247.511 11
8247.942 19
8248.373 13
8248.804 9
8249.236 20
8249.667 22
8250.098 13
8250.530 11
8250.961 9
8251.392 10
8251.824 11
8252.255 15
8252.687 16
8253.118 14
8253.549 19
8253.981 9
8254.412 22
8254.844 16
8255.275 9
8255.707 9
8256.138 12
8256.570 21
8257.001 29
8257.433 15
8257.864 9
8258.296 10
8258.727 22
8259.159 20
8259.590 12
8260.022 17
8260.454 17
8260.885 20
8261.317 25
8261.748 34
8262.180 33
8262.612 33
8263.043 21
8263.475 15
8263.907 13
8264.338 15
8264.770 26
8265.202 19
8265.634 21
8266.065 13
8266.497 9
8266.929 19
8267.361 34
8267.792 25
8268.224 31
8268.656 32
8269.088 23
8269.520 24
8269.952 16
8270.383 16
8270.815 22
8271.247 20
8271.679 17
8272.111 16
8272.543 6
8272.975 3
8273.407 3
8273.839 15
8274.271 28
8274.703 23
8275.135 23
8275.567 15
8275.999 16
8276.431 20
8276.863 21
8277.295 17
8277.727 17
8278.159 18
8278.591 14
8279.023 8
8279.455 19
8279.887 21
8280.319 20
8280.751 13
8281.184 11
8281.616 14
8282.048 13
8282.480 14
8282.912 23
8283.344 18
8283.777 14
8284.209 6
8284.641 17
8285.073 21
8285.506 19
8285.938 17
8286.370 17
8286.802 13
8287.235 18
8287.667 12
8288.099 16
8288.532 15
8288.964 15
8289.396 10
8289.829 9
8290.261 8
8290.694 11
8291.126 17
8291.558 12
8291.991 9
8292.423 8
8292.856 8
8293.288 10
8293.721 8
8294.153 16
8294.586 17
8295.018 8
8295.451 11
8295.883 9
8296.316 8
8296.748 12
8297.181 17
8297.613 20
8298.046 7
8298.478 13
8298.911 10
8299.344 7
8299.776 13
8300.209 29
8300.642 21
8301.074 20
8301.507 11
8301.940 17
8302.372 20
8302.805 22
8303.238 18
8303.670 18
8304.103 17
8304.536 13
8304.969 13
8305.402 8
8305.834 7
8306.267 5
8306.700 9
8307.133 17
8307.566 16
8307.998 17
8308.431 7
8308.864 12
8309.297 12
8309.730 11
8310.163 7
8310.596 6
8311.029 9
8311.462 13
8311.894 9
8312.327 10
8312.760 14
8313.193 19
8313.626 17
8314.059 12
8314.492 12
8314.925 16
8315.358 22
8315.791 15
8316.225 5
8316.658 12
8317.091 11
8317.524 13
8317.957 12
8318.390 8
8318.823 10
8319.256 10
8319.689 7
8320.123 6
8320.556 9
8320.989 14
8321.422 6
8321.855 5
8322.288 5
8322.722 7
8323.155 11
8323.588 11
8324.021 17
8324.455 13
8324.888 17
8325.321 12
8325.755 16
8326.188 15
8326.621 11
8327.055 6
8327.488 8
8327.921 11
8328.355 9
8328.788 6
8329.221 4
8329.655 4
8330.088 12
8330.522 20
8330.955 15
8331.389 11
8331.822 10
8332.256 11
8332.689 7
8333.123 9
8333.556 18
8333.990 13
8334.423 16
8334.857 10
8335.290 10
8335.724 11
8336.157 11
8336.591 8
8337.024 15
8337.458 17
8337.892 10
8338.325 11
8338.759 10
8339.193 9
8339.626 7
8340.060 10
8340.494 11
8340.927 13
8341.361 14
8341.795 12
8342.229 13
8342.662 10
8343.096 14
8343.530 22
8343.964 17
8344.397 21
8344.831 20
8345.265 12
8345.699 11
8346.133 10
8346.567 4
8347.000 14
8347.434 16
8347.868 17
8348.302 20
8348.736 12
8349.170 17
8349.604 10
8350.038 17
8350.472 15
8350.906 22
8351.340 27
8351.774 22
8352.208 14
8352.642 14
8353.076 18
8353.510 19
8353.944 25
8354.378 16
8354.812 17
8355.246 24
8355.680 17
8356.114 18
8356.548 20
8356.982 19
8357.416 14
8357.851 22
8358.285 23
8358.719 17
8359.153 21
8359.587 27
8360.021 29
8360.456 27
8360.890 22
8361.324 15
8361.758 13
8362.193 11
8362.627 12
8363.061 11
8363.495 8
8363.930 3
8364.364 8
8364.798 14
8365.233 14
8365.667 12
8366.101 10
8366.536 9
8366.970 14
8367.404 6
8367.839 13
8368.273 12
8368.708 4
8369.142 14
8369.577 22
8370.011 20
8370.445 24
8370.880 13
8371.314 8
8371.749 11
8372.183 9
8372.618 8
8373.053 9
8373.487 6
8373.922 7
8374.356 8
8374.791 13
8375.225 17
8375.660 11
8376.095 6
8376.529 15
8376.964 10
8377.399 16
8377.833 10
8378.268 9
8378.703 9
8379.137 11
8379.572 9
8380.007 6
8380.441 10
8380.876 5
8381.311 8
8381.746 10
8382.180 15
8382.615 15
8383.050 19
8383.485 22
8383.920 24
8384.354 16
8384.789 6
8385.224 7
8385.659 11
8386.094 6
8386.529 17
8386.964 18
8387.399 17
8387.833 16
8388.268 20
8388.703 23
8389.138 22
8389.573 18
8390.008 14
8390.443 16
8390.878 16
8391.313 14
8391.748 14
8392.183 12
8392.618 16
8393.053 16
8393.488 9
8393.924 8
8394.359 18
8394.794 12
8395.229 9
8395.664 11
8396.099 10
8396.534 7
8396.969 16
8397.405 17
8397.840 29
8398.275 18
8398.710 10
8399.145 23
8399.581 23
8400.016 20
8400.451 20
8400.886 19
8401.322 16
8401.757 11
8402.192 3
8402.628 10
8403.063 25
8403.498 18
8403.933 20
8404.369 10
8404.804 4
8405.240 7
8405.675 14
8406.110 14
8406.546 10
8406.981 15
8407.417 16
8407.852 26
8408.287 33
8408.723 34
8409.158 29
8409.594 23
8410.029 32
8410.465 26
8410.900 15
8411.336 14
8411.772 6
8412.207 16
8412.643 20
8413.078 16
8413.514 12
8413.949 4
8414.385 4
8414.821 4
8415.256 12
8415.692 17
8416.128 17
8416.563 24
8416.999 25
8417.435 41
8417.870 21
8418.306 18
8418.742 13
8419.177 9
8419.613 10
8420.049 7
8420.485 6
8420.920 9
8421.356 8
8421.792 6
8422.228 20
8422.664 17
8423.100 16
8423.535 13
8423.971 14
8424.407 14
8424.843 11
8425.279 8
8425.715 5
8426.151 10
8426.587 10
8427.023 7
8427.459 7
8427.894 23
8428.330 31
8428.766 29
8429.202 39
8429.638 29
8430.074 31
8430.510 19
8430.947 12
8431.383 17
8431.819 16
8432.255 11
8432.691 8
8433.127 15
8433.563 8
8433.999 5
8434.435 9
8434.871 10
8435.308 22
8435.744 28
8436.180 36
8436.616 35
8437.052 17
8437.488 8
8437.925 14
8438.361 25
8438.797 21
8439.233 21
8439.670 24
8440.106 13
8440.542 9
8440.979 12
8441.415 15
8441.851 24
8442.288 17
8442.724 13
8443.160 25
8443.597 23
8444.033 14
8444.469 14
8444.906 35
8445.342 37
8445.779 21
8446.215 24
8446.651 24
8447.088 35
8447.524 29
8447.961 30
8448.397 23
8448.834 26
8449.270 25
8449.707 23
8450.143 28
8450.580 24
8451.017 31
8451.453 24
8451.890 25
8452.326 30
8452.763 36
8453.200 25
8453.636 26
8454.073 32
8454.509 29
8454.946 34
8455.383 38
8455.819 39
8456.256 34
8456.693 25
8457.130 24
8457.566 26
8458.003 21
8458.440 17
8458.877 14
8459.313 26
8459.750 23
8460.187 20
8460.624 27
8461.061 26
8461.497 18
8461.934 19
8462.371 17
8462.808 32
8463.245 29
8463.682 24
8464.119 21
8464.555 28
8464.992 41
8465.429 40
8465.866 38
8466.303 30
8466.740 33
8467.177 49
8467.614 75
8468.051 65
8468.488 58
8468.925 51
8469.362 32
8469.799 40
8470.236 51
8470.673 58
8471.110 57
8471.548 79
8471.985 89
8472.422 160
8472.859 225
8473.296 278
8473.733 403
8474.170 570
8474.607 688
8475.045 737
8475.482 821
8475.919 879
8476.356 969
8476.793 971
8477.231 909
8477.668 848
8478.105 734
8478.543 613
8478.980 475
8479.417 385
8479.854 331
8480.292 266
8480.729 190
8481.166 203
8481.604 156
8482.041 138
8482.478 124
8482.916 115
8483.353 88
8483.791 71
8484.228 98
8484.665 100
8485.103 80
8485.540 66
8485.978 56
8486.415 67
8486.853 82
8487.290 67
8487.728 58
8488.165 62
8488.603 46
8489.040 54
8489.478 54
8489.916 59
8490.353 78
8490.791 87
8491.228 73
8491.666 55
8492.104 62
8492.541 44
8492.979 28
8493.416 38
8493.854 39
8494.292 35
8494.729 36
8495.167 33
8495.605 31
8496.043 35
8496.480 40
8496.918 27
8497.356 28
8497.794 49
8498.231 47
8498.669 37
8499.107 28
8499.545 32
8499.983 40
8500.420 37
8500.858 35
8501.296 31
8501.734 17
8502.172 23
8502.610 27
8503.048 29
8503.486 28
8503.924 23
8504.361 23
8504.799 22
8505.237 22
8505.675 23
8506.113 26
8506.551 25
8506.989 16
8507.427 11
8507.865 39
8508.303 45
8508.741 39
8509.180 16
8509.618 10
8510.056 17
8510.494 13
8510.932 10
8511.370 17
8511.808 19
8512.246 14
8512.684 15
8513.123 20
8513.561 13
8513.999 18
8514.437 21
8514.875 22
8515.314 20
8515.752 23
8516.190 16
8516.628 18
8517.067 20
8517.505 23
8517.943 30
8518.381 39
8518.820 26
8519.258 18
8519.696 18
8520.135 22
8520.573 35
8521.011 46
8521.450 37
8521.888 39
8522.327 40
8522.765 28
8523.203 20
8523.642 23
8524.080 32
8524.519 30
8524.957 28
8525.396 30
8525.834 40
8526.273 42
8526.711 23
8527.150 12
8527.588 20
8528.027 21
8528.465 23
8528.904 21
8529.343 33
8529.781 41
8530.220 37
8530.658 27
8531.097 28
8531.536 28
8531.974 17
8532.413 15
8532.852 25
8533.290 17
8533.729 18
8534.168 18
8534.606 27
8535.045 24
8535.484 29
8535.923 24
8536.361 12
8536.800 16
8537.239 15
8537.678 16
8538.117 12
8538.555 18
8538.994 15
8539.433 20
8539.872 25
8540.311 16
8540.750 19
8541.189 14
8541.627 16
8542.066 21
8542.505 37
8542.944 34
8543.383 28
8543.822 19
8544.261 19
8544.700 29
8545.139 20
8545.578 17
8546.017 12
8546.456 15
8546.895 18
8547.334 17
8547.773 22
8548.212 21
8548.651 23
8549.090 25
8549.530 19
8549.969 25
8550.408 25
8550.847 15
8551.286 22
8551.725 19
8552.164 23
8552.604 17
8553.043 17
8553.482 24
8553.921 22
8554.360 19
8554.800 25
8555.239 17
8555.678 17
8556.117 22
8556.557 35
8556.996 40
8557.435 31
8557.875 25
8558.314 33
8558.753 33
8559.193 51
8559.632 45
8560.071 36
8560.511 33
8560.950 33
8561.390 39
8561.829 38
8562.268 37
8562.708 39
8563.147 76
8563.587 91
8564.026 97
8564.466 78
8564.905 55
8565.345 59
8565.784 45
8566.224 36
8566.663 40
8567.103 37
8567.542 36
8567.982 37
8568.422 40
8568.861 45
8569.301 33
8569.740 27
8570.180 24
8570.620 28
8571.059 28
8571.499 29
8571.939 22
8572.378 31
8572.818 24
8573.258 26
8573.697 36
8574.137 42
8574.577 56
8575.017 47
8575.456 52
8575.896 64
8576.336 74
8576.776 64
8577.216 66
8577.655 68
8578.095 76
8578.535 88
8578.975 86
8579.415 93
8579.855 65
8580.295 89
8580.735 82
8581.174 74
8581.614 72
8582.054 61
8582.494 46
8582.934 41
8583.374 46
8583.814 31
8584.254 48
8584.694 41
8585.134 40
8585.574 45
8586.014 43
8586.454 54
8586.894 58
8587.334 66
8587.775 82
8588.215 82
8588.655 65
8589.095 54
8589.535 47
8589.975 32
8590.415 27
8590.855 17
8591.296 19
8591.736 21
8592.176 23
8592.616 36
8593.056 30
8593.497 29
8593.937 24
8594.377 37
8594.817 29
8595.258 32
8595.698 29
8596.138 30
8596.579 25
8597.019 27
8597.459 18
8597.900 26
8598.340 28
8598.780 37
8599.221 23
8599.661 14
8600.102 6
8600.542 16
8600.982 14
8601.423 18
8601.863 18
8602.304 21
8602.744 20
8603.185 16
8603.625 16
8604.066 16
8604.506 20
8604.947 26
8605.387 18
8605.828 14
8606.268 15
8606.709 26
8607.149 23
8607.590 17
8608.031 22
8608.471 16
8608.912 13
8609.353 25
8609.793 35
8610.234 27
8610.675 18
8611.115 22
8611.556 21
8611.997 26
8612.437 19
8612.878 18
8613.319 25
8613.760 29
8614.200 21
8614.641 17
8615.082 20
8615.523 19
8615.963 14
8616.404 17
8616.845 17
8617.286 23
8617.727 27
8618.168 19
8618.609 17
8619.049 15
8619.490 21
8619.931 28
8620.372 22
8620.813 24
8621.254 25
8621.695 20
8622.136 22
8622.577 22
8623.018 23
8623.459 21
8623.900 18
8624.341 15
8624.782 16
8625.223 32
8625.664 30
8626.105 28
8626.546 35
8626.987 33
8627.428 25
8627.870 24
8628.311 31
8628.752 31
8629.193 21
8629.634 13
8630.075 9
8630.516 9
8630.958 17
8631.399 17
8631.840 24
8632.281 16
8632.723 19
8633.164 26
8633.605 18
8634.046 18
8634.488 21
8634.929 27
8635.370 10
8635.811 11
8636.253 6
8636.694 28
8637.136 29
8637.577 17
8638.018 17
8638.460 22
8638.901 20
8639.342 17
8639.784 16
8640.225 11
8640.667 6
8641.108 14
8641.550 13
8641.991 7
8642.433 5
8642.874 5
8643.316 11
8643.757 11
8644.199 10
8644.640 7
8645.082 12
8645.523 9
8645.965 12
8646.406 10
8646.848 8
8647.290 23
8647.731 21
8648.173 18
8648.615 23
8649.056 30
8649.498 40
8649.940 27
8650.381 11
8650.823 21
8651.265 24
8651.706 19
8652.148 18
8652.590 12
8653.032 10
8653.473 18
8653.915 19
8654.357 14
8654.799 20
8655.241 28
8655.682 19
8656.124 25
8656.566 21
8657.008 16
8657.450 8
8657.892 18
8658.334 16
8658.775 25
8659.217 30
8659.659 21
8660.101 22
8660.543 23
8660.985 22
8661.427 14
8661.869 17
8662.311 15
8662.753 16
8663.195 18
8663.637 25
8664.079 22
8664.521 21
8664.963 11
8665.405 14
8665.847 16
8666.290 18
8666.732 16
8667.174 11
8667.616 9
8668.058 14
8668.500 12
8668.942 18
8669.385 23
8669.827 20
8670.269 23
8670.711 29
8671.153 33
8671.596 34
8672.038 35
8672.480 26
8672.922 32
8673.365 28
8673.807 24
8674.249 23
8674.692 24
8675.134 15
8675.576 21
8676.019 28
8676.461 33
8676.903 23
8677.346 17
8677.788 28
8678.230 19
8678.673 31
8679.115 48
8679.558 45
8680.000 42
8680.443 44
8680.885 56
8681.328 59
8681.770 47
8682.213 54
8682.655 50
8683.098 50
8683.540 46
8683.983 42
8684.425 37
8684.868 36
8685.310 37
8685.753 26
8686.196 24
8686.638 31
8687.081 28
8687.523 40
8687.966 46
8688.409 58
8688.851 63
8689.294 54
8689.737 52
8690.180 57
8690.622 64
8691.065 78
8691.508 83
8691.950 75
8692.393 90
8692.836 113
8693.279 99
8693.722 80
8694.164 62
8694.607 71
8695.050 72
8695.493 67
8695.936 81
8696.379 77
8696.821 71
8697.264 59
8697.707 56
8698.150 67
8698.593 53
8699.036 41
8699.479 27
8699.922 49
8700.365 47
8700.808 41
8701.251 35
8701.694 22
8702.137 21
8702.580 21
8703.023 11
8703.466 24
8703.909 32
8704.352 22
8704.795 25
8705.238 20
8705.681 24
8706.124 32
8706.568 41
8707.011 27
8707.454 20
8707.897 23
8708.340 24
8708.783 28
8709.227 24
8709.670 27
8710.113 26
8710.556 16
8710.999 25
8711.443 27
8711.886 36
8712.329 35
8712.772 30
8713.216 25
8713.659 26
8714.102 28
8714.546 30
8714.989 20
8715.432 19
8715.876 25
8716.319 19
8716.763 19
8717.206 33
8717.649 31
8718.093 28
8718.536 21
8718.980 29
8719.423 28
8719.867 25
8720.310 19
8720.753 18
8721.197 26
8721.641 29
8722.084 21
8722.528 26
8722.971 30
8723.415 40
8723.858 52
8724.302 49
8724.745 37
8725.189 37
8725.633 30
8726.076 27
8726.520 34
8726.963 24
8727.407 26
8727.851 25
8728.294 31
8728.738 33
8729.182 30
8729.626 37
8730.069 33
8730.513 28
8730.957 32
8731.401 22
8731.844 26
8732.288 34
8732.732 29
8733.176 28
8733.619 30
8734.063 21
8734.507 33
8734.951 29
8735.395 37
8735.839 53
8736.283 51
8736.727 48
8737.170 50
8737.614 50
8738.058 41
8738.502 42
8738.946 40
8739.390 54
8739.834 67
8740.278 49
8740.722 51
8741.166 36
8741.610 46
8742.054 40
8742.498 40
8742.942 46
8743.386 40
8743.830 59
8744.274 70
8744.718 69
8745.163 78
8745.607 79
8746.051 93
8746.495 116
8746.939 105
8747.383 114
8747.827 101
8748.272 116
8748.716 130
8749.160 116
8749.604 133
8750.049 128
8750.493 140
8750.937 112
8751.381 116
8751.826 113
8752.270 115
8752.714 116
8753.158 112
8753.603 114
8754.047 140
8754.491 167
8754.936 149
8755.380 163
8755.825 164
8756.269 174
8756.713 151
8757.158 179
8757.602 235
8758.047 284
8758.491 324
8758.936 403
8759.380 514
8759.824 636
8760.269 799
8760.713 1116
8761.158 1308
8761.603 1677
8762.047 2079
8762.492 2493
8762.936 2779
8763.381 3217
8763.825 3445
8764.270 3594
8764.714 3766
8765.159 3816
8765.604 3723
8766.048 3551
8766.493 3327
8766.938 2970
8767.382 2738
8767.827 2435
8768.272 2173
8768.716 1928
8769.161 1642
8769.606 1404
8770.051 1177
8770.495 1046
8770.940 926
8771.385 839
8771.830 680
8772.274 573
8772.719 467
8773.164 387
8773.609 317
8774.054 257
8774.499 221
8774.944 213
8775.388 233
8775.833 208
8776.278 189
8776.723 182
8777.168 154
8777.613 170
8778.058 169
8778.503 161
8778.948 134
8779.393 126
8779.838 110
8780.283 122
8780.728 121
8781.173 118
8781.618 122
8782.063 109
8782.508 113
8782.953 107
8783.398 114
8783.843 103
8784.288 89
8784.733 105
8785.179 100
8785.624 96
8786.069 95
8786.514 82
8786.959 68
8787.404 52
8787.849 57
8788.295 60
8788.740 62
8789.185 53
8789.630 47
8790.076 64
8790.521 57
8790.966 60
8791.411 53
8791.857 46
8792.302 42
8792.747 38
8793.193 43
8793.638 57
8794.083 59
8794.529 50
8794.974 63
8795.419 75
8795.865 69
8796.310 47
8796.756 33
8797.201 33
8797.647 45
8798.092 47
8798.537 41
8798.983 48
8799.428 49
8799.874 50
8800.319 42
8800.765 36
8801.211 38
8801.656 46
8802.102 40
8802.547 45
8802.993 52
8803.438 44
8803.884 32
8804.330 38
8804.775 34
8805.221 32
8805.666 38
8806.112 46
8806.558 50
8807.003 70
8807.449 71
8807.895 70
8808.341 75
8808.786 75
8809.232 65
8809.678 65
8810.123 64
8810.569 63
8811.015 57
8811.461 56
8811.907 65
8812.352 52
8812.798 50
8813.244 43
8813.690 46
8814.136 51
8814.582 27
8815.028 32
8815.473 26
8815.919 39
8816.365 36
8816.811 39
8817.257 36
8817.703 33
8818.149 32
8818.595 30
8819.041 29
8819.487 31
8819.933 35
8820.379 36
8820.825 31
8821.271 26
8821.717 30
8822.163 36
8822.609 36
8823.055 42
8823.501 37
8823.948 33
8824.394 33
8824.840 22
8825.286 17
8825.732 19
8826.178 26
8826.624 24
8827.071 18
8827.517 11
8827.963 6
8828.409 22
8828.855 28
8829.302 19
8829.748 17
8830.194 38
8830.641 29
8831.087 24
8831.533 28
8831.979 36
8832.426 26
8832.872 28
8833.318 23
8833.765 23
8834.211 33
8834.658 34
8835.104 36
8835.550 26
8835.997 26
8836.443 23
8836.890 24
8837.336 29
8837.782 27
8838.229 28
8838.675 24
8839.122 28
8839.568 34
8840.015 35
8840.461 24
8840.908 37
8841.355 34
8841.801 26
8842.248 30
8842.694 33
8843.141 28
8843.587 30
8844.034 28
8844.481 32
8844.927 36
8845.374 25
8845.821 16
8846.267 16
8846.714 20
8847.161 23
8847.607 22
8848.054 27
8848.501 25
8848.948 21
8849.394 17
8849.841 17
8850.288 25
8850.735 32
8851.181 18
8851.628 10
8852.075 23
8852.522 37
8852.969 26
8853.416 23
8853.862 23
8854.309 25
8854.756 26
8855.203 17
8855.650 28
8856.097 29
8856.544 28
8856.991 22
8857.438 25
8857.885 21
8858.332 18
8858.779 18
8859.226 16
8859.673 16
8860.120 21
8860.567 33
8861.014 31
8861.461 36
8861.908 39
8862.355 45
8862.802 35
8863.249 31
8863.696 33
8864.143 26
8864.591 33
8865.038 38
8865.485 41
8865.932 52
8866.379 33
8866.826 30
8867.274 27
8867.721 19
8868.168 21
8868.615 23
8869.063 23
8869.510 33
8869.957 40
8870.404 36
8870.852 45
8871.299 37
8871.746 27
8872.194 34
8872.641 27
8873.088 39
8873.536 39
8873.983 29
8874.430 40
8874.878 55
8875.325 46
8875.773 39
8876.220 28
8876.668 25
8877.115 26
8877.562 20
8878.010 14
8878.457 20
8878.905 38
8879.352 28
8879.800 25
8880.247 21
8880.695 24
8881.143 32
8881.590 33
8882.038 18
8882.485 20
8882.933 20
8883.381 20
8883.828 28
8884.276 28
8884.723 33
8885.171 23
8885.619 34
8886.066 37
8886.514 38
8886.962 34
8887.410 25
8887.857 20
8888.305 31
8888.753 43
8889.200 28
8889.648 39
8890.096 52
8890.544 36
8890.992 28
8891.439 23
8891.887 22
8892.335 21
8892.783 35
8893.231 37
8893.679 37
8894.127 46
8894.574 40
8895.022 28
8895.470 35
8895.918 44
8896.366 42
8896.814 38
8897.262 31
8897.710 26
8898.158 22
8898.606 32
8899.054 37
8899.502 37
8899.950 44
8900.398 49
8900.846 41
8901.294 38
8901.742 53
8902.190 40
8902.638 31
8903.087 41
8903.535 37
8903.983 39
8904.431 37
8904.879 38
8905.327 23
8905.775 31
8906.224 32
8906.672 46
8907.120 48
8907.568 57
8908.016 68
8908.465 89
8908.913 125
8909.361 158
8909.810 195
8910.258 248
8910.706 330
8911.154 478
8911.603 627
8912.051 735
8912.499 928
8912.948 1070
8913.396 1249
8913.845 1355
8914.293 1426
8914.741 1523
8915.190 1584
8915.638 1662
8916.087 1588
8916.535 1406
8916.984 1270
8917.432 1120
8917.880 959
8918.329 803
8918.777 712
8919.226 584
8919.674 481
8920.123 392
8920.572 335
8921.020 302
8921.469 291
8921.917 247
8922.366 178
8922.814 186
8923.263 158
8923.712 156
8924.160 139
8924.609 120
8925.058 110
8925.506 101
8925.955 110
8926.404 111
8926.852 107
8927.301 102
8927.750 100
8928.199 99
8928.647 105
8929.096 115
8929.545 103
8929.994 87
8930.442 75
8930.891 80
8931.340 92
8931.789 96
8932.238 99
8932.687 97
8933.136 80
8933.584 65
8934.033 84
8934.482 79
8934.931 105
8935.380 72
8935.829 57
8936.278 58
8936.727 54
8937.176 50
8937.625 49
8938.074 75
8938.523 55
8938.972 64
8939.421 68
8939.870 68
8940.319 50
8940.768 43
8941.217 52
8941.666 40
8942.115 36
8942.564 43
8943.013 46
8943.463 45
8943.912 42
8944.361 36
8944.810 40
8945.259 38
8945.708 31
8946.158 31
8946.607 35
8947.056 37
8947.505 38
8947.954 57
8948.404 47
8948.853 51
8949.302 33
8949.751 28
8950.201 26
8950.650 17
8951.099 20
8951.549 29
8951.998 44
8952.447 43
8952.897 52
8953.346 38
8953.796 35
8954.245 36
8954.694 33
8955.144 41
8955.593 50
8956.043 49
8956.492 48
8956.942 44
8957.391 45
8957.840 37
8958.290 44
8958.739 60
8959.189 49
8959.639 57
8960.088 53
8960.538 45
8960.987 42
8961.437 32
8961.886 42
8962.336 42
8962.786 39
8963.235 37
8963.685 48
8964.134 62
8964.584 62
8965.034 52
8965.483 65
8965.933 64
8966.383 68
8966.833 91
8967.282 87
8967.732 106
8968.182 104
8968.632 118
8969.081 109
8969.531 111
8969.981 109
8970.431 122
8970.880 114
8971.330 97
8971.780 96
8972.230 105
8972.680 101
8973.130 92
8973.580 84
8974.030 82
8974.479 99
8974.929 94
8975.379 93
8975.829 81
8976.279 75
8976.729 62
8977.179 43
8977.629 49
8978.079 51
8978.529 43
8978.979 38
8979.429 47
8979.879 51
8980.329 58
8980.779 52
8981.229 55
8981.679 70
8982.130 53
8982.580 48
8983.030 45
8983.480 52
8983.930 72
8984.380 56
8984.830 55
8985.281 71
8985.731 83
8986.181 79
8986.631 79
8987.081 87
8987.532 81
8987.982 86
8988.432 78
8988.882 68
8989.333 65
8989.783 71
8990.233 88
8990.683 83
8991.134 85
8991.584 79
8992.034 68
8992.485 62
8992.935 64
8993.386 58
8993.836 57
8994.286 55
8994.737 66
8995.187 70
8995.638 66
8996.088 61
8996.539 62
8996.989 54
8997.440 63
8997.890 52
8998.341 31
8998.791 36
8999.242 42
8999.692 34
9000.143 39
9000.593 31
9001.044 49
9001.494 47
9001.945 50
9002.396 52
9002.846 42
9003.297 34
9003.747 36
9004.198 35
9004.649 30
9005.099 39
9005.550 35
9006.001 32
9006.452 36
9006.902 55
9007.353 46
9007.804 42
9008.254 54
9008.705 39
9009.156 37
9009.607 24
9010.058 16
9010.508 20
9010.959 19
9011.410 16
9011.861 25
9012.312 28
9012.763 35
9013.213 36
9013.664 36
9014.115 29
9014.566 12
9015.017 18
9015.468 31
9015.919 25
9016.370 29
9016.821 30
9017.272 43
9017.723 42
9018.174 48
9018.625 32
9019.076 21
9019.527 28
9019.978 32
9020.429 42
9020.880 48
9021.331 41
9021.782 34
9022.233 32
9022.684 32
9023.136 36
9023.587 38
9024.038 37
9024.489 32
9024.940 24
9025.391 30
9025.843 26
9026.294 23
9026.745 29
9027.196 28
9027.647 24
9028.099 32
9028.550 45
9029.001 45
9029.453 51
9029.904 40
9030.355 22
9030.806 22
9031.258 22
9031.709 24
9032.160 31
9032.612 39
9033.063 45
9033.515 32
9033.966 31
9034.417 33
9034.869 33
9035.320 49
9035.772 55
9036.223 46
9036.675 52
9037.126 52
9037.578 38
9038.029 42
9038.481 36
9038.932 32
9039.384 33
9039.835 27
9040.287 30
9040.738 41
9041.190 33
9041.641 33
9042.093 25
9042.545 27
9042.996 34
9043.448 31
9043.900 36
9044.351 39
9044.803 27
9045.255 21
9045.706 26
9046.158 58
9046.610 62
9047.061 43
9047.513 47
9047.965 44
9048.417 54
9048.868 63
9049.320 80
9049.772 61
9050.224 55
9050.676 62
9051.127 58
9051.579 80
9052.031 75
9052.483 77
9052.935 71
9053.387 51
9053.839 74
9054.291 87
9054.742 91
9055.194 101
9055.646 102
9056.098 101
9056.550 118
9057.002 118
9057.454 126
9057.906 149
9058.358 149
9058.810 139
9059.262 159
9059.714 140
9060.166 163
9060.618 162
9061.070 151
9061.523 177
9061.975 183
9062.427 164
9062.879 156
9063.331 140
9063.783 170
9064.235 147
9064.687 143
9065.140 159
9065.592 145
9066.044 168
9066.496 174
9066.948 157
9067.401 153
9067.853 158
9068.305 141
9068.757 145
9069.210 143
9069.662 144
9070.114 149
9070.567 137
9071.019 135
9071.471 132
9071.924 157
9072.376 141
9072.828 126
9073.281 132
9073.733 122
9074.186 134
9074.638 127
9075.090 136
9075.543 118
9075.995 101
9076.448 120
9076.900 111
9077.353 114
9077.805 141
9078.258 141
9078.710 135
9079.163 142
9079.615 143
9080.068 146
9080.520 160
9080.973 166
9081.425 148
9081.878 133
9082.331 149
9082.783 178
9083.236 166
9083.689 155
9084.141 186
9084.594 198
9085.047 205
9085.499 197
9085.952 198
9086.405 169
9086.857 166
9087.310 158
9087.763 156
9088.216 154
9088.668 176
9089.121 185
9089.574 205
9090.027 223
9090.480 208
9090.932 215
9091.385 208
9091.838 252
9092.291 259
9092.744 250
9093.197 226
9093.649 214
9094.102 219
9094.555 227
9095.008 214
9095.461 237
9095.914 223
9096.367 234
9096.820 230
9097.273 219
9097.726 221
9098.179 217
9098.632 235
9099.085 221
9099.538 222
9099.991 245
9100.444 290
9100.897 273
9101.350 242
9101.803 261
9102.257 296
9102.710 298
9103.163 282
9103.616 305
9104.069 315
9104.522 317
9104.975 303
9105.429 287
9105.882 305
9106.335 327
9106.788 352
9107.241 383
9107.695 404
9108.148 422
9108.601 452
9109.054 452
9109.508 472
9109.961 499
9110.414 516
9110.868 534
9111.321 546
9111.774 634
9112.228 673
9112.681 707
9113.134 716
9113.588 690
9114.041 686
9114.495 707
9114.948 699
9115.401 721
9115.855 784
9116.308 850
9116.762 930
9117.215 952
9117.669 974
9118.122 991
9118.576 1055
9119.029 1094
9119.483 1084
9119.936 1158
9120.390 1237
9120.843 1254
9121.297 1322
9121.751 1387
9122.204 1434
9122.658 1550
9123.111 1664
9123.565 1745
9124.019 1876
9124.472 2065
9124.926 2223
9125.380 2416
9125.833 2610
9126.287 2916
9126.741 3130
9127.195 3473
9127.648 3803
9128.102 4105
9128.556 4343
9129.010 4552
9129.463 4789
9129.917 5049
9130.371 5144
9130.825 5263
9131.279 5382
9131.732 5407
9132.186 5357
9132.640 5256
9133.094 5126
9133.548 4999
9134.002 4871
9134.456 4696
9134.910 4523
9135.364 4423
9135.817 4275
9136.271 4226
9136.725 4127
9137.179 4080
9137.633 3992
9138.087 3879
9138.541 3724
9138.995 3582
9139.449 3442
9139.903 3398
9140.358 3238
9140.812 3199
9141.266 3051
9141.720 2874
9142.174 2782
9142.628 2754
9143.082 2721
9143.536 2632
9143.990 2475
9144.444 2451
9144.899 2445
9145.353 2417
9145.807 2356
9146.261 2240
9146.715 2102
9147.170 2000
9147.624 1968
9148.078 1891
9148.532 1837
9148.987 1859
9149.441 1810
9149.895 1807
9150.350 1753
9150.804 1714
9151.258 1577
9151.712 1559
9152.167 1499
9152.621 1374
9153.076 1302
9153.530 1212
9153.984 1166
9154.439 1171
9154.893 1084
9155.348 1050
9155.802 1050
9156.256 1024
9156.711 979
9157.165 968
9157.620 937
9158.074 933
9158.529 878
9158.983 823
9159.438 797
9159.892 797
9160.347 777
9160.802 762
9161.256 736
9161.711 730
9162.165 712
9162.620 722
9163.075 717
9163.529 681
9163.984 626
9164.438 653
9164.893 624
9165.348 580
9165.802 560
9166.257 546
9166.712 558
9167.167 545
9167.621 499
9168.076 485
9168.531 457
9168.986 472
9169.440 471
9169.895 470
9170.350 453
9170.805 458
9171.260 459
9171.714 467
9172.169 488
9172.624 449
9173.079 406
9173.534 393
9173.989 354
9174.444 396
9174.899 401
9175.353 416
9175.808 404
9176.263 358
9176.718 341
9177.173 345
9177.628 340
9178.083 319
9178.538 332
9178.993 360
9179.448 338
9179.903 325
9180.358 283
9180.813 275
9181.268 274
9181.724 297
9182.179 297
9182.634 307
9183.089 360
9183.544 337
9183.999 320
9184.454 317
9184.909 308
9185.365 297
9185.820 261
9186.275 239
9186.730 224
9187.185 241
9187.641 256
9188.096 265
9188.551 238
9189.006 230
9189.462 219
9189.917 216
9190.372 241
9190.828 224
9191.283 233
9191.738 242
9192.194 244
9192.649 222
9193.104 203
9193.560 205
9194.015 216
9194.470 201
9194.926 213
9195.381 199
9195.837 205
9196.292 207
9196.748 202
9197.203 195
9197.659 203
9198.114 222
9198.569 186
9199.025 201
9199.481 208
9199.936 228
9200.392 214
9200.847 218
9201.303 219
9201.758 225
9202.214 237
9202.669 228
9203.125 250
9203.581 215
9204.036 204
9204.492 173
9204.948 168
9205.403 170
9205.859 192
9206.315 169
9206.770 161
9207.226 177
9207.682 148
9208.138 155
9208.593 182
9209.049 184
9209.505 177
9209.961 185
9210.416 174
9210.872 187
9211.328 192
9211.784 212
9212.240 194
9212.696 171
9213.151 159
9213.607 160
9214.063 174
9214.519 178
9214.975 168
9215.431 156
9215.887 172
9216.343 181
9216.799 174
9217.255 174
9217.711 160
9218.167 161
9218.623 167
9219.079 185
9219.535 155
9219.991 151
9220.447 123
9220.903 115
9221.359 136
9221.815 153
9222.271 136
9222.727 137
9223.183 119
9223.639 124
9224.095 133
9224.552 164
9225.008 137
9225.464 127
9225.920 137
9226.376 153
9226.832 154
9227.289 155
9227.745 121
9228.201 126
9228.657 147
9229.114 149
9229.570 125
9230.026 117
9230.482 127
9230.939 124
9231.395 118
9231.851 122
9232.308 121
9232.764 112
9233.220 94
9233.677 117
9234.133 161
9234.590 151
9235.046 164
9235.502 158
9235.959 119
9236.415 118
9236.872 110
9237.328 139
9237.785 142
9238.241 125
9238.698 106
9239.154 118
9239.611 110
9240.067 122
9240.524 103
9240.980 120
9241.437 108
9241.893 121
9242.350 115
9242.807 114
9243.263 100
9243.720 82
9244.176 86
9244.633 113
9245.090 120
9245.546 114
9246.003 102
9246.460 139
9246.916 152
9247.373 143
9247.830 121
9248.287 121
9248.743 123
9249.200 108
9249.657 143
9250.114 161
9250.570 131
9251.027 140
9251.484 153
9251.941 153
9252.398 152
9252.855 148
9253.311 166
9253.768 155
9254.225 173
9254.682 160
9255.139 158
9255.596 163
9256.053 164
9256.510 159
9256.967 172
9257.424 180
9257.881 172
9258.338 167
9258.795 146
9259.252 155
9259.709 135
9260.166 140
9260.623 166
9261.080 163
9261.537 143
9261.994 135
9262.451 156
9262.908 132
9263.365 128
9263.822 145
9264.279 140
9264.736 131
9265.194 125
9265.651 140
9266.108 135
9266.565 142
9267.022 151
9267.480 165
9267.937 179
9268.394 168
9268.851 169
9269.308 166
9269.766 173
9270.223 202
9270.680 183
9271.138 186
9271.595 171
9272.052 175
9272.510 202
9272.967 201
9273.424 184
9273.882 188
9274.339 189
9274.796 213
9275.254 200
9275.711 198
9276.169 188
9276.626 206
9277.083 201
9277.541 218
9277.998 207
9278.456 216
9278.913 225
9279.371 247
9279.828 233
9280.286 276
9280.743 267
9281.201 275
9281.658 295
9282.116 317
9282.574 305
9283.031 323
9283.489 346
9283.946 394
9284.404 412
9284.862 453
9285.319 444
9285.777 441
9286.235 453
9286.692 460
9287.150 485
9287.608 462
9288.065 463
9288.523 532
9288.981 567
9289.439 619
9289.896 624
9290.354 603
9290.812 588
9291.270 590
9291.728 597
9292.185 579
9292.643 570
9293.101 549
9293.559 576
9294.017 585
9294.475 582
9294.933 557
9295.390 515
9295.848 509
9296.306 509
9296.764 524
9297.222 504
9297.680 483
9298.138 496
9298.596 480
9299.054 457
9299.512 456
9299.970 427
9300.428 439
9300.886 437
9301.344 467
9301.802 476
9302.260 477
9302.718 502
9303.176 508
9303.634 491
9304.093 493
9304.551 498
9305.009 493
9305.467 506
9305.925 491
9306.383 479
9306.841 520
9307.300 476
9307.758 424
9308.216 413
9308.674 399
9309.133 418
9309.591 452
9310.049 432
9310.507 405
9310.966 415
9311.424 438
9311.882 471
9312.340 450
9312.799 444
9313.257 400
9313.715 392
9314.174 445
9314.632 438
9315.091 407
9315.549 366
9316.007 370
9316.466 394
9316.924 405
9317.383 403
9317.841 438
9318.300 465
9318.758 461
9319.217 500
9319.675 485
9320.134 464
9320.592 450
9321.051 405
9321.509 372
9321.968 407
9322.426 423
9322.885 408
9323.343 404
9323.802 408
9324.261 403
9324.719 412
9325.178 430
9325.636 409
9326.095 399
9326.554 394
9327.012 410
9327.471 454
9327.930 488
9328.389 492
9328.847 482
9329.306 506
9329.765 512
9330.224 476
9330.682 522
9331.141 592
9331.600 628
9332.059 609
9332.517 643
9332.976 634
9333.435 634
9333.894 635
9334.353 668
9334.812 595
9335.271 642
9335.729 685
9336.188 794
9336.647 822
9337.106 819
9337.565 774
9338.024 759
9338.483 787
9338.942 766
9339.401 783
9339.860 821
9340.319 885
9340.778 891
9341.237 891
9341.696 893
9342.155 905
9342.614 905
9343.073 976
9343.532 1025
9343.991 1069
9344.450 1135
9344.910 1171
9345.369 1222
9345.828 1252
9346.287 1259
9346.746 1311
9347.205 1318
9347.665 1305
9348.124 1348
9348.583 1416
9349.042 1489
9349.501 1539
9349.961 1586
9350.420 1621
9350.879 1589
9351.338 1662
9351.798 1769
9352.257 1711
9352.716 1712
9353.176 1690
9353.635 1621
9354.094 1626
9354.554 1615
9355.013 1532
9355.472 1480
9355.932 1461
9356.391 1391
9356.851 1408
9357.310 1364
9357.769 1347
9358.229 1331
9358.688 1291
9359.148 1273
9359.607 1226
9360.067 1167
9360.526 1146
9360.986 1180
9361.445 1172
9361.905 1170
9362.364 1119
9362.824 1145
9363.284 1142
9363.743 1135
9364.203 1103
9364.662 1057
9365.122 1063
9365.582 1017
9366.041 1060
9366.501 1036
9366.960 1011
9367.420 1008
9367.880 1023
9368.340 1043
9368.799 1048
9369.259 1038
9369.719 1052
9370.178 1068
9370.638 1106
9371.098 1151
9371.558 1174
9372.017 1170
9372.477 1194
9372.937 1231
9373.397 1247
9373.857 1319
9374.317 1376
9374.776 1406
9375.236 1498
9375.696 1505
9376.156 1533
9376.616 1610
9377.076 1606
9377.536 1626
9377.996 1610
9378.456 1635
9378.916 1534
9379.376 1553
9379.835 1507
9380.295 1465
9380.755 1456
9381.215 1407
9381.675 1385
9382.136 1351
9382.596 1362
9383.056 1331
9383.516 1333
9383.976 1335
9384.436 1379
9384.896 1377
9385.356 1315
9385.816 1310
9386.276 1259
9386.736 1271
9387.197 1277
9387.657 1246
9388.117 1215
9388.577 1275
9389.037 1248
9389.498 1210
9389.958 1205
9390.418 1187
9390.878 1178
9391.339 1189
9391.799 1174
9392.259 1238
9392.719 1236
9393.180 1200
9393.640 1228
9394.100 1274
9394.561 1211
9395.021 1178
9395.481 1187
9395.942 1177
9396.402 1187
9396.862 1225
9397.323 1274
9397.783 1301
9398.244 1342
9398.704 1415
9399.165 1406
9399.625 1467
9400.086 1537
9400.546 1701
9401.007 1715
9401.467 1811
9401.928 1832
9402.388 1832
9402.849 1885
9403.309 1899
9403.770 1916
9404.230 1949
9404.691 2020
9405.151 2067
9405.612 2145
9406.073 2177
9406.533 2194
9406.994 2255
9407.455 2266
9407.915 2339
9408.376 2449
9408.837 2563
9409.297 2689
9409.758 2853
9410.219 2996
9410.680 3214
9411.140 3543
9411.601 3923
9412.062 4300
9412.523 4583
9412.983 5077
9413.444 5533
9413.905 6065
9414.366 6665
9414.827 7380
9415.287 8219
9415.748 9027
9416.209 10168
9416.670 11410
9417.131 12786
9417.592 14206
9418.053 15431
9418.514 16684
9418.975 17950
9419.436 19116
9419.897 20029
9420.358 20870
9420.818 21748
9421.279 22061
9421.740 22231
9422.202 22156
9422.663 22001
9423.124 21607
9423.585 20924
9424.046 20345
9424.507 19538
9424.968 18605
9425.429 17518
9425.890 16563
9426.351 15572
9426.812 14576
9427.273 13615
9427.735 12746
9428.196 11729
9428.657 10796
9429.118 10013
9429.579 9213
9430.040 8480
9430.502 7755
9430.963 7175
9431.424 6703
9431.885 6146
9432.347 5723
9432.808 5411
9433.269 5070
9433.731 4720
9434.192 4344
9434.653 3996
9435.115 3764
9435.576 3584
9436.037 3411
9436.499 3246
9436.960 3010
9437.421 2830
9437.883 2655
9438.344 2495
9438.806 2347
9439.267 2208
9439.728 2113
9440.190 1978
9440.651 1972
9441.113 1874
9441.574 1757
9442.036 1710
9442.497 1617
9442.959 1552
9443.420 1505
9443.882 1370
9444.343 1282
9444.805 1245
9445.267 1198
9445.728 1192
9446.190 1121
9446.651 1095
9447.113 1056
9447.575 959
9448.036 891
9448.498 854
9448.960 816
9449.421 823
9449.883 839
9450.345 798
9450.806 745
9451.268 684
9451.730 679
9452.192 675
9452.653 599
9453.115 579
9453.577 558
9454.039 538
9454.501 533
9454.962 555
9455.424 542
9455.886 552
9456.348 550
9456.810 556
9457.272 547
9457.734 580
9458.195 583
9458.657 572
9459.119 574
9459.581 558
9460.043 519
9460.505 528
9460.967 519
9461.429 489
9461.891 456
9462.353 430
9462.815 396
9463.277 414
9463.739 389
9464.201 364
9464.663 352
9465.125 340
9465.587 335
9466.049 339
9466.512 346
9466.974 339
9467.436 321
9467.898 330
9468.360 343
9468.822 312
9469.284 286
9469.747 316
9470.209 288
9470.671 270
9471.133 271
9471.595 256
9472.058 233
9472.520 218
9472.982 238
9473.444 229
9473.907 242
9474.369 252
9474.831 239
9475.294 269
9475.756 278
9476.218 271
9476.681 220
9477.143 229
9477.605 216
9478.068 222
9478.530 218
9478.992 237
9479.455 239
9479.917 257
9480.380 238
9480.842 200
9481.305 192
9481.767 208
9482.230 199
9482.692 187
9483.155 204
9483.617 234
9484.080 239
9484.542 212
9485.005 210
9485.467 173
9485.930 188
9486.393 161
9486.855 155
9487.318 154
9487.780 164
9488.243 145
9488.706 146
9489.168 158
9489.631 171
9490.094 180
9490.556 174
9491.019 189
9491.482 170
9491.944 170
9492.407 169
9492.870 147
9493.333 142
9493.795 145
9494.258 167
9494.721 178
9495.184 165
9495.647 169
9496.109 133
9496.572 148
9497.035 157
9497.498 143
9497.961 152
9498.424 158
9498.887 182
9499.350 175
9499.812 176
9500.275 183
9500.738 182
9501.201 206
9501.664 199
9502.127 198
9502.590 191
9503.053 165
9503.516 155
9503.979 149
9504.442 155
9504.905 157
9505.368 182
9505.831 178
9506.294 187
9506.757 185
9507.221 187
9507.684 170
9508.147 179
9508.610 188
9509.073 199
9509.536 196
9509.999 203
9510.463 193
9510.926 207
9511.389 195
9511.852 165
9512.315 146
9512.779 142
9513.242 148
9513.705 147
9514.168 169
9514.632 157
9515.095 170
9515.558 176
9516.022 198
9516.485 214
9516.948 172
9517.412 177
9517.875 146
9518.338 157
9518.802 173
9519.265 171
9519.728 167
9520.192 169
9520.655 177
9521.119 171
9521.582 153
9522.046 179
9522.509 171
9522.973 162
9523.436 160
9523.899 136
9524.363 134
9524.827 129
9525.290 115
9525.754 116
9526.217 141
9526.681 147
9527.144 139
9527.608 133
9528.072 128
9528.535 144
9528.999 148
9529.462 140
9529.926 144
9530.390 138
9530.853 107
9531.317 124
9531.781 129
9532.244 123
9532.708 133
9533.172 156
9533.636 147
9534.099 165
9534.563 147
9535.027 130
9535.491 151
9535.955 159
9536.418 171
9536.882 168
9537.346 144
9537.810 145
9538.274 136
9538.738 122
9539.201 133
9539.665 128
9540.129 150
9540.593 146
9541.057 142
9541.521 142
9541.985 145
9542.449 148
9542.913 158
9543.377 132
9543.841 151
9544.305 135
9544.769 137
9545.233 160
9545.697 146
9546.161 139
9546.625 133
9547.089 174
9547.553 185
9548.017 153
9548.481 167
9548.945 157
9549.409 158
9549.874 131
9550.338 145
9550.802 137
9551.266 165
9551.730 160
9552.194 198
9552.659 206
9553.123 177
9553.587 158
9554.051 158
9554.516 173
9554.980 184
9555.444 181
9555.908 209
9556.373 217
9556.837 197
9557.301 194
9557.766 210
9558.230 203
9558.694 187
9559.159 216
9559.623 210
9560.087 215
9560.552 217
9561.016 203
9561.481 217
9561.945 235
9562.410 260
9562.874 272
9563.338 267
9563.803 262
9564.267 225
9564.732 257
9565.196 254
9565.661 254
9566.125 239
9566.590 239
9567.055 246
9567.519 242
9567.984 246
9568.448 263
9568.913 249
9569.377 260
9569.842 277
9570.307 301
9570.771 346
9571.236 355
9571.701 363
9572.165 370
9572.630 341
9573.095 369
9573.559 371
9574.024 395
9574.489 357
9574.954 345
9575.418 352
9575.883 303
9576.348 317
9576.813 349
9577.278 357
9577.742 366
9578.207 418
9578.672 431
9579.137 407
9579.602 395
9580.067 409
9580.531 428
9580.996 468
9581.461 451
9581.926 456
9582.391 427
9582.856 446
9583.321 480
9583.786 501
9584.251 483
9584.716 447
9585.181 424
9585.646 360
9586.111 410
9586.576 431
9587.041 449
9587.506 407
9587.971 391
9588.436 389
9588.901 359
9589.366 360
9589.831 387
9590.297 385
9590.762 350
9591.227 352
9591.692 371
9592.157 364
9592.622 378
9593.088 408
9593.553 394
9594.018 411
9594.483 401
9594.948 381
9595.414 366
9595.879 337
9596.344 355
9596.809 365
9597.275 387
9597.740 406
9598.205 382
9598.671 373
9599.136 361
9599.601 354
9600.067 365
9600.532 355
9600.997 391
9601.463 393
9601.928 373
9602.394 367
9602.859 376
9603.324 369
9603.790 368
9604.255 364
9604.721 356
9605.186 350
9605.652 376
9606.117 368
9606.583 365
9607.048 372
9607.514 341
9607.979 314
9608.445 342
9608.911 334
9609.376 324
9609.842 313
9610.307 334
9610.773 324
9611.239 289
9611.704 333
9612.170 350
9612.636 346
9613.101 357
9613.567 349
9614.033 324
9614.498 346
9614.964 371
9615.430 378
9615.895 394
9616.361 366
9616.827 360
9617.293 443
9617.759 480
9618.224 467
9618.690 448
9619.156 444
9619.622 504
9620.088 516
9620.553 553
9621.019 608
9621.485 639
9621.951 708
9622.417 777
9622.883 802
9623.349 843
9623.815 890
9624.281 994
9624.747 1075
9625.213 1095
9625.679 1219
9626.145 1233
9626.611 1244
9627.077 1236
9627.543 1275
9628.009 1314
9628.475 1332
9628.941 1309
9629.407 1260
9629.873 1288
9630.339 1274
9630.805 1258
9631.271 1225
9631.737 1205
9632.203 1155
9632.670 1137
9633.136 1100
9633.602 1130
9634.068 1087
9634.534 1081
9635.001 1083
9635.467 1166
9635.933 1241
9636.399 1353
9636.865 1439
9637.332 1484
9637.798 1606
9638.264 1657
9638.731 1853
9639.197 1974
9639.663 2118
9640.129 2293
9640.596 2398
9641.062 2484
9641.529 2531
9641.995 2626
9642.461 2651
9642.928 2705
9643.394 2713
9643.861 2633
9644.327 2578
9644.793 2484
9645.260 2334
9645.726 2189
9646.193 2028
9646.659 1890
9647.126 1825
9647.592 1673
9648.059 1560
9648.525 1415
9648.992 1282
9649.458 1244
9649.925 1181
9650.392 1140
9650.858 1138
9651.325 1073
9651.791 982
9652.258 917
9652.725 869
9653.191 837
9653.658 827
9654.125 778
9654.591 722
9655.058 703
9655.525 692
9655.991 701
9656.458 652
9656.925 623
9657.392 556
9657.858 508
9658.325 453
9658.792 459
9659.259 443
9659.725 474
9660.192 449
9660.659 425
9661.126 431
9661.593 391
9662.060 407
9662.526 408
9662.993 432
9663.460 459
9663.927 475
9664.394 469
9664.861 454
9665.328 430
9665.795 434
9666.262 416
9666.729 391
9667.196 396
9667.663 417
9668.130 444
9668.597 395
9669.064 414
9669.531 420
9669.998 424
9670.465 418
9670.932 430
9671.399 416
9671.866 398
9672.333 395
9672.800 394
9673.268 373
9673.735 375
9674.202 375
9674.669 367
9675.136 367
9675.603 355
9676.071 366
9676.538 337
9677.005 318
9677.472 292
9677.940 262
9678.407 272
9678.874 257
9679.341 261
9679.809 259
9680.276 243
9680.743 255
9681.211 212
9681.678 210
9682.145 199
9682.613 222
9683.080 219
9683.547 222
9684.015 210
9684.482 194
9684.950 181
9685.417 172
9685.884 177
9686.352 202
9686.819 200
9687.287 218
9687.754 206
9688.222 210
9688.689 226
9689.157 229
9689.624 256
9690.092 253
9690.559 242
9691.027 266
9691.495 243
9691.962 256
9692.430 268
9692.897 288
9693.365 308
9693.833 289
9694.300 313
9694.768 323
9695.235 325
9695.703 328
9696.171 330
9696.639 353
9697.106 364
9697.574 408
9698.042 424
9698.509 491
9698.977 498
9699.445 514
9699.913 527
9700.380 531
9700.848 565
9701.316 602
9701.784 621
9702.252 726
9702.720 862
9703.187 951
9703.655 1056
9704.123 1119
9704.591 1236
9705.059 1302
9705.527 1435
9705.995 1617
9706.463 1801
9706.931 1997
9707.399 2245
9707.867 2416
9708.335 2671
9708.803 2890
9709.271 3085
9709.739 3326
9710.207 3442
9710.675 3610
9711.143 3704
9711.611 3902
9712.079 3947
9712.547 4029
9713.015 4098
9713.483 4102
9713.951 4222
9714.419 4321
9714.887 4229
9715.356 4185
9715.824 3888
9716.292 3624
9716.760 3365
9717.228 3086
9717.697 2952
9718.165 2827
9718.633 2553
9719.101 2397
9719.569 2275
9720.038 2111
9720.506 1923
9720.974 1765
9721.443 1578
9721.911 1443
9722.379 1342
9722.847 1183
9723.316 1067
9723.784 943
9724.253 855
9724.721 800
9725.189 735
9725.658 632
9726.126 557
9726.595 505
9727.063 452
9727.531 392
9728.000 323
9728.468 325
9728.937 268
9729.405 218
9729.874 251
9730.342 258
9730.811 259
9731.279 204
9731.748 174
9732.216 173
9732.685 160
9733.154 132
9733.622 150
9734.091 174
9734.559 165
9735.028 150
9735.497 152
9735.965 162
9736.434 151
9736.903 154
9737.371 138
9737.840 135
9738.309 122
9738.777 123
9739.246 116
9739.715 112
9740.184 100
9740.652 104
9741.121 97
9741.590 92
9742.059 81
9742.527 76
9742.996 85
9743.465 96
9743.934 83
9744.403 100
9744.872 107
9745.341 106
9745.809 92
9746.278 98
9746.747 87
9747.216 82
9747.685 83
9748.154 80
9748.623 76
9749.092 85
9749.561 99
9750.030 109
9750.499 92
9750.968 79
9751.437 70
9751.906 66
9752.375 82
9752.844 71
9753.313 76
9753.782 72
9754.251 80
9754.720 83
9755.189 83
9755.659 92
9756.128 92
9756.597 70
9757.066 78
9757.535 75
9758.004 76
9758.474 69
9758.943 86
9759.412 83
9759.881 93
9760.350 68
9760.820 71
9761.289 65
9761.758 57
9762.227 68
9762.697 68
9763.166 66
9763.635 85
9764.105 84
9764.574 67
9765.043 70
9765.513 63
9765.982 55
9766.451 59
9766.921 57
9767.390 66
9767.860 84
9768.329 72
9768.798 70
9769.268 83
9769.737 87
9770.207 80
9770.676 90
9771.146 85
9771.615 68
9772.085 67
9772.554 67
9773.024 68
9773.493 60
9773.963 50
9774.433 43
9774.902 46
9775.372 49
9775.841 42
9776.311 47
9776.781 51
9777.250 56
9777.720 78
9778.190 74
9778.659 53
9779.129 46
9779.599 47
9780.068 50
9780.538 57
9781.008 79
9781.478 62
9781.947 62
9782.417 63
9782.887 59
9783.357 70
9783.826 65
9784.296 67
9784.766 65
9785.236 56
9785.706 59
9786.176 62
9786.645 66
9787.115 74
9787.585 63
9788.055 53
9788.525 46
9788.995 30
9789.465 45
9789.935 76
9790.405 63
9790.875 52
9791.345 50
9791.815 58
9792.285 47
9792.755 50
9793.225 44
9793.695 54
9794.165 66
9794.635 54
9795.105 74
9795.575 59
9796.045 67
9796.515 77
9796.985 73
9797.455 68
9797.926 80
9798.396 76
9798.866 74
9799.336 78
9799.806 75
9800.276 57
9800.747 64
9801.217 72
9801.687 61
9802.157 68
9802.628 58
9803.098 65
9803.568 61
9804.038 77
9804.509 75
9804.979 73
9805.449 81
9805.920 61
9806.390 68
9806.860 69
9807.331 73
9807.801 69
9808.271 64
9808.742 45
9809.212 36
9809.683 42
9810.153 44
9810.624 59
9811.094 58
9811.564 59
9812.035 74
9812.505 73
9812.976 64
9813.446 61
9813.917 74
9814.388 89
9814.858 77
9815.329 53
9815.799 71
9816.270 65
9816.740 67
9817.211 65
9817.682 51
9818.152 52
9818.623 61
9819.093 66
9819.564 66
9820.035 56
9820.505 41
9820.976 45
9821.447 51
9821.918 69
9822.388 66
9822.859 86
9823.330 80
9823.801 64
9824.271 71
9824.742 81
9825.213 80
9825.684 95
9826.155 103
9826.625 101
9827.096 95
9827.567 78
9828.038 57
9828.509 70
9828.980 80
9829.451 84
9829.921 84
9830.392 63
9830.863 70
9831.334 81
9831.805 84
9832.276 91
9832.747 76
9833.218 77
9833.689 88
9834.160 98
9834.631 80
9835.102 64
9835.573 75
9836.044 75
9836.515 79
9836.986 75
9837.457 77
9837.929 68
9838.400 71
9838.871 74
9839.342 64
9839.813 82
9840.284 86
9840.755 87
9841.227 89
9841.698 89
9842.169 81
9842.640 82
9843.111 93
9843.583 85
9844.054 115
9844.525 100
9844.996 118
9845.468 134
9845.939 137
9846.410 125
9846.882 106
9847.353 108
9847.824 119
9848.296 121
9848.767 122
9849.238 129
9849.710 121
9850.181 135
9850.652 123
9851.124 105
9851.595 110
9852.067 112
9852.538 115
9853.010 118
9853.481 112
9853.953 105
9854.424 122
9854.896 117
9855.367 117
9855.839 116
9856.310 96
9856.782 80
9857.253 112
9857.725 114
9858.196 114
9858.668 106
9859.140 111
9859.611 96
9860.083 76
9860.555 99
9861.026 85
9861.498 82
9861.970 102
9862.441 99
9862.913 99
9863.385 133
9863.856 126
9864.328 119
9864.800 103
9865.272 111
9865.743 116
9866.215 103
9866.687 99
9867.159 105
9867.631 108
9868.102 99
9868.574 118
9869.046 114
9869.518 109
9869.990 87
9870.462 77
9870.933 103
9871.405 101
9871.877 94
9872.349 96
9872.821 98
9873.293 85
9873.765 92
9874.237 83
9874.709 81
9875.181 103
9875.653 92
9876.125 85
9876.597 96
9877.069 91
9877.541 79
9878.013 69
9878.485 58
9878.957 53
9879.429 63
9879.902 71
9880.374 74
9880.846 72
9881.318 69
9881.790 76
9882.262 76
9882.734 76
9883.207 78
9883.679 99
9884.151 82
9884.623 95
9885.095 94
9885.568 77
9886.040 62
9886.512 54
9886.984 66
9887.457 56
9887.929 77
9888.401 88
9888.874 93
9889.346 99
9889.818 105
9890.291 95
9890.763 93
9891.235 100
9891.708 88
9892.180 71
9892.653 73
9893.125 67
9893.597 79
9894.070 68
9894.542 59
9895.015 69
9895.487 65
9895.960 77
9896.432 89
9896.905 73
9897.377 63
9897.850 59
9898.322 77
9898.795 90
9899.268 100
9899.740 93
9900.213 77
9900.685 61
9901.158 92
9901.631 77
9902.103 72
9902.576 73
9903.048 74
9903.521 64
9903.994 60
9904.467 69
9904.939 89
9905.412 89
9905.885 82
9906.357 69
9906.830 76
9907.303 86
9907.776 92
9908.248 86
9908.721 101
9909.194 114
9909.667 110
9910.140 115
9910.613 129
9911.085 114
9911.558 114
9912.031 112
9912.504 137
9912.977 146
9913.450 152
9913.923 172
9914.396 186
9914.869 190
9915.342 188
9915.815 218
9916.287 201
9916.760 167
9917.233 174
9917.706 188
9918.179 191
9918.653 195
9919.126 181
9919.599 181
9920.072 197
9920.545 215
9921.018 218
9921.491 221
9921.964 221
9922.437 213
9922.910 206
9923.383 196
9923.857 210
9924.330 234
9924.803 223
9925.276 200
9925.749 180
9926.223 193
9926.696 197
9927.169 193
9927.642 197
9928.116 177
9928.589 223
9929.062 221
9929.535 224
9930.009 264
9930.482 235
9930.955 243
9931.429 260
9931.902 256
9932.375 250
9932.849 256
9933.322 247
9933.795 244
9934.269 254
9934.742 231
9935.216 219
9935.689 227
9936.163 201
9936.636 189
9937.110 194
9937.583 210
9938.057 194
9938.530 197
9939.004 151
9939.477 119
9939.951 111
9940.424 101
9940.898 129
9941.371 153
9941.845 133
9942.318 110
9942.792 113
9943.266 106
9943.739 102
9944.213 102
9944.687 74
9945.160 72
9945.634 63
9946.108 62
9946.581 83
9947.055 74
9947.529 72
9948.003 66
9948.476 71
9948.950 64
9949.424 67
9949.898 55
9950.371 57
9950.845 66
9951.319 74
9951.793 63
9952.267 70
9952.740 64
9953.214 67
9953.688 57
9954.162 58
9954.636 55
9955.110 51
9955.584 50
9956.058 50
9956.532 44
9957.006 36
9957.480 29
9957.954 56
9958.427 55
9958.901 57
9959.375 62
9959.849 53
9960.324 72
9960.798 51
9961.272 42
9961.746 39
9962.220 45
9962.694 45
9963.168 34
9963.642 39
9964.116 55
9964.590 49
9965.064 45
9965.539 50
9966.013 50
9966.487 53
9966.961 36
9967.435 39
9967.909 37
9968.384 32
9968.858 42
9969.332 40
9969.806 33
9970.281 36
9970.755 54
9971.229 50
9971.704 58
9972.178 62
9972.652 52
9973.126 34
9973.601 35
9974.075 37
9974.550 29
9975.024 23
9975.498 23
9975.973 26
9976.447 25
9976.922 19
9977.396 27
9977.870 35
9978.345 34
9978.819 32
9979.294 31
9979.768 38
9980.243 29
9980.717 31
9981.192 28
9981.666 27
9982.141 38
9982.615 35
9983.090 37
9983.565 32
9984.039 27
9984.514 21
9984.988 28
9985.463 18
9985.938 30
9986.412 25
9986.887 35
9987.362 28
9987.836 33
9988.311 32
9988.786 35
9989.260 23
9989.735 22
9990.210 34
9990.685 31
9991.159 24
9991.634 23
9992.109 28
9992.584 28
9993.059 26
9993.533 21
9994.008 22
9994.483 23
9994.958 23
9995.433 22
9995.908 22
9996.383 29
9996.857 25
9997.332 23
9997.807 38
9998.282 34
9998.757 34
9999.232 43
9999.707 35
10000.182 29
10000.657 36
10001.132 38
10001.607 40
10002.082 38
10002.557 30
10003.032 30
10003.507 47
10003.982 48
10004.457 29
10004.932 32
10005.408 26
10005.883 33
10006.358 47
10006.833 44
10007.308 37
10007.783 34
10008.258 29
10008.734 25
10009.209 37
10009.684 36
10010.159 33
10010.634 30
10011.110 33
10011.585 50
10012.060 51
10012.535 55
10013.011 48
10013.486 51
10013.961 52
10014.437 52
10014.912 60
10015.387 49
10015.863 42
10016.338 34
10016.813 29
10017.289 46
10017.764 36
10018.239 33
10018.715 38
10019.190 29
10019.666 23
10020.141 24
10020.617 42
10021.092 28
10021.568 30
10022.043 35
10022.519 32
10022.994 36
10023.470 33
10023.945 28
10024.421 34
10024.896 40
10025.372 31
10025.848 33
10026.323 41
10026.799 39
10027.274 30
10027.750 29
10028.226 27
10028.701 34
10029.177 29
10029.653 31
10030.128 23
10030.604 39
10031.080 35
10031.555 35
10032.031 38
10032.507 31
10032.983 21
10033.458 24
10033.934 29
10034.410 41
10034.886 40
10035.362 35
10035.837 28
10036.313 33
10036.789 38
10037.265 31
10037.741 35
10038.217 18
10038.693 25
10039.169 29
10039.644 25
10040.120 26
10040.596 42
10041.072 48
10041.548 38
10042.024 42
10042.500 30
10042.976 38
10043.452 34
10043.928 34
10044.404 33
10044.880 30
10045.356 28
10045.832 27
10046.308 23
10046.784 30
10047.261 26
10047.737 31
10048.213 35
10048.689 34
10049.165 49
10049.641 44
10050.117 33
10050.594 24
10051.070 30
10051.546 32
10052.022 31
10052.498 29
10052.975 30
10053.451 21
10053.927 28
10054.403 18
10054.880 19
10055.356 18
10055.832 33
10056.309 26
10056.785 37
10057.261 29
10057.738 33
10058.214 36
10058.690 35
10059.167 25
10059.643 23
10060.119 20
10060.596 23
10061.072 18
10061.549 13
10062.025 21
10062.502 27
10062.978 34
10063.455 39
10063.931 35
10064.408 32
10064.884 28
10065.361 18
10065.837 23
10066.314 29
10066.790 38
10067.267 32
10067.743 22
10068.220 25
10068.697 29
10069.173 28
10069.650 29
10070.126 28
10070.603 36
10071.080 40
10071.556 37
10072.033 26
10072.510 35
10072.986 25
10073.463 28
10073.940 35
10074.417 43
10074.893 34
10075.370 26
10075.847 33
10076.324 34
10076.801 40
10077.277 45
10077.754 45
10078.231 37
10078.708 45
10079.185 40
10079.662 43
10080.138 40
10080.615 46
10081.092 54
10081.569 63
10082.046 54
10082.523 54
10083.000 56
10083.477 42
10083.954 39
10084.431 27
10084.908 31
10085.385 34
10085.862 36
10086.339 46
10086.816 48
10087.293 59
10087.770 38
10088.247 46
10088.724 48
10089.201 43
10089.678 50
10090.155 51
10090.633 43
10091.110 48
10091.587 50
10092.064 51
10092.541 38
10093.018 37
10093.495 38
10093.973 26
10094.450 51
10094.927 44
10095.404 34
10095.882 41
10096.359 41
10096.836 47
10097.313 41
10097.791 29
10098.268 27
10098.745 30
10099.223 35
10099.700 29
10100.177 31
10100.655 29
10101.132 28
10101.609 21
10102.087 23
10102.564 28
10103.042 26
10103.519 34
10103.997 44
10104.474 41
10104.951 41
10105.429 34
10105.906 35
10106.384 36
10106.861 43
10107.339 40
10107.816 27
10108.294 34
10108.772 36
10109.249 40
10109.727 47
10110.204 31
10110.682 24
10111.160 30
10111.637 26
10112.115 33
10112.592 44
10113.070 43
10113.548 47
10114.025 46
10114.503 45
10114.981 36
10115.459 25
10115.936 35
10116.414 35
10116.892 35
10117.369 27
10117.847 30
10118.325 36
10118.803 37
10119.281 36
10119.758 28
10120.236 33
10120.714 31
10121.192 27
10121.670 18
10122.148 36
10122.626 27
10123.103 35
10123.581 33
10124.059 37
10124.537 35
10125.015 33
10125.493 33
10125.971 34
10126.449 31
10126.927 23
10127.405 23
10127.883 15
10128.361 41
10128.839 44
10129.317 29
10129.795 44
10130.273 52
10130.751 60
10131.229 49
10131.707 55
10132.186 61
10132.664 52
10133.142 44
10133.620 47
10134.098 55
10134.576 58
10135.054 50
10135.533 50
10136.011 53
10136.489 59
10136.967 50
10137.445 51
10137.924 55
10138.402 41
10138.880 48
10139.359 70
10139.837 77
10140.315 62
10140.793 54
10141.272 42
10141.750 41
10142.228 69
10142.707 77
10143.185 70
10143.663 81
10144.142 66
10144.620 78
10145.099 77
10145.577 80
10146.056 85
10146.534 85
10147.012 87
10147.491 86
10147.969 72
10148.448 80
10148.926 96
10149.405 94
10149.883 75
10150.362 91
10150.841 110
10151.319 103
10151.798 141
10152.276 170
10152.755 155
10153.233 148
10153.712 158
10154.191 139
10154.669 127
10155.148 119
10155.627 122
10156.105 99
10156.584 89
10157.063 85
10157.541 86
10158.020 67
10158.499 76
10158.978 74
10159.456 65
10159.935 61
10160.414 57
10160.893 47
10161.371 53
10161.850 52
10162.329 62
10162.808 57
10163.287 60
10163.766 61
10164.244 74
10164.723 64
10165.202 65
10165.681 43
10166.160 24
10166.639 39
10167.118 38
10167.597 46
10168.076 34
10168.555 27
10169.034 39
10169.513 28
10169.992 31
10170.471 29
10170.950 25
10171.429 21
10171.908 28
10172.387 33
10172.866 37
10173.345 27
10173.824 32
10174.303 25
10174.782 31
10175.261 32
10175.741 24
10176.220 20
10176.699 20
10177.178 23
10177.657 33
10178.136 28
10178.616 36
10179.095 44
10179.574 47
10180.053 49
10180.533 36
10181.012 46
10181.491 49
10181.970 49
10182.450 44
10182.929 33
10183.408 38
10183.888 25
10184.367 27
10184.846 38
10185.326 44
10185.805 39
10186.284 34
10186.764 38
10187.243 25
10187.723 32
10188.202 36
10188.682 33
10189.161 28
10189.640 27
10190.120 34
10190.599 34
10191.079 35
10191.558 28
10192.038 40
10192.517 33
10192.997 34
10193.477 28
10193.956 32
10194.436 39
10194.915 51
10195.395 46
10195.875 29
10196.354 28
10196.834 38
10197.313 37
10197.793 28
10198.273 33
10198.752 28
10199.232 28
10199.712 16
10200.192 19
10200.671 24
10201.151 27
10201.631 33
10202.111 33
10202.590 36
10203.070 41
10203.550 33
10204.030 37
10204.509 54
10204.989 53
10205.469 45
10205.949 40
10206.429 42
10206.909 52
10207.389 38
10207.868 30
10208.348 25
10208.828 28
10209.308 34
10209.788 22
10210.268 25
10210.748 29
10211.228 36
10211.708 29
10212.188 38
10212.668 37
10213.148 37
10213.628 25
10214.108 19
10214.588 29
10215.068 40
10215.548 31
10216.028 39
10216.508 33
10216.989 33
10217.469 24
10217.949 31
10218.429 40
10218.909 44
10219.389 28
10219.869 37
10220.350 47
10220.830 43
10221.310 44
10221.790 46
10222.271 25
10222.751 21
10223.231 32
10223.711 23
10224.192 21
10224.672 20
10225.152 22
10225.632 23
10226.113 31
10226.593 25
10227.073 21
10227.554 20
10228.034 21
10228.515 30
10228.995 32
10229.475 25
10229.956 13
10230.436 17
10230.917 15
10231.397 21
10231.878 43
10232.358 35
10232.839 35
10233.319 35
10233.800 39
10234.280 36
10234.761 46
10235.241 49
10235.722 51
10236.202 41
10236.683 29
10237.163 18
10237.644 25
10238.125 28
10238.605 29
10239.086 19
10239.566 23
10240.047 30
10240.528 35
10241.008 30
10241.489 23
10241.970 21
10242.451 23
10242.931 24
10243.412 20
10243.893 19
10244.373 12
10244.854 26
10245.335 31
10245.816 32
10246.297 30
10246.777 46
10247.258 38
10247.739 31
10248.220 21
10248.701 16
10249.182 23
10249.662 28
10250.143 27
10250.624 15
10251.105 18
10251.586 9
10252.067 14
10252.548 20
10253.029 16
10253.510 14
10253.991 25
10254.472 25
10254.953 17
10255.434 20
10255.915 17
10256.396 16
10256.877 18
10257.358 10
10257.839 12
10258.320 24
10258.801 20
10259.282 18
10259.764 22
10260.245 33
10260.726 28
10261.207 19
10261.688 33
10262.169 28
10262.650 23
10263.132 34
10263.613 19
10264.094 19
10264.575 16
10265.057 21
10265.538 20
10266.019 27
10266.500 26
10266.982 21
10267.463 27
10267.944 22
10268.426 24
10268.907 17
10269.388 22
10269.870 18
10270.351 23
10270.832 23
10271.314 30
10271.795 28
10272.276 22
10272.758 19
10273.239 21
10273.721 16
10274.202 21
10274.684 27
10275.165 20
10275.647 18
10276.128 19
10276.610 32
10277.091 34
10277.573 24
10278.054 18
10278.536 20
10279.017 24
10279.499 25
10279.981 21
10280.462 19
10280.944 24
10281.425 26
10281.907 22
10282.389 21
10282.870 10
10283.352 20
10283.834 26
10284.315 18
10284.797 18
10285.279 18
10285.760 20
10286.242 24
10286.724 17
10287.206 11
10287.688 10
10288.169 14
10288.651 18
10289.133 13
10289.615 22
10290.097 34
10290.578 36
10291.060 32
10291.542 31
10292.024 23
10292.506 24
10292.988 34
10293.470 30
10293.952 30
10294.433 18
10294.915 23
10295.397 24
10295.879 16
10296.361 13
10296.843 19
10297.325 22
10297.807 27
10298.289 31
10298.771 26
10299.253 28
10299.735 27
10300.218 19
10300.700 14
10301.182 20
10301.664 16
10302.146 18
10302.628 22
10303.110 32
10303.592 22
10304.074 26
10304.557 30
10305.039 32
10305.521 31
10306.003 26
10306.485 19
10306.968 22
10307.450 29
10307.932 30
10308.414 31
10308.897 20
10309.379 20
10309.861 19
10310.343 29
10310.826 28
10311.308 22
10311.790 22
10312.273 28
10312.755 27
10313.238 30
10313.720 22
10314.202 26
10314.685 19
10315.167 19
10315.650 20
10316.132 17
10316.614 13
10317.097 17
10317.579 13
10318.062 17
10318.544 25
10319.027 31
10319.509 38
10319.992 30
10320.474 24
10320.957 36
10321.440 32
10321.922 28
10322.405 18
10322.887 15
10323.370 24
10323.853 17
10324.335 15
10324.818 15
10325.300 19
10325.783 17
10326.266 21
10326.748 18
10327.231 20
10327.714 15
10328.197 11
10328.679 9
10329.162 22
10329.645 19
10330.128 31
10330.610 22
10331.093 22
10331.576 34
10332.059 33
10332.542 35
10333.024 26
10333.507 34
10333.990 35
10334.473 32
10334.956 23
10335.439 19
10335.922 17
10336.405 39
10336.887 35
10337.370 24
10337.853 18
10338.336 11
10338.819 18
10339.302 26
10339.785 26
10340.268 26
10340.751 16
10341.234 16
10341.717 17
10342.200 17
10342.683 19
10343.167 19
10343.650 23
10344.133 31
10344.616 27
10345.099 26
10345.582 32
10346.065 32
10346.548 34
10347.031 41
10347.515 22
10347.998 23
10348.481 34
10348.964 40
10349.447 34
10349.931 37
10350.414 30
10350.897 20
10351.380 23
10351.864 21
10352.347 38
10352.830 47
10353.314 43
10353.797 27
10354.280 16
10354.764 18
10355.247 30
10355.730 30
10356.214 23
10356.697 33
10357.180 56
10357.664 54
10358.147 40
10358.631 18
10359.114 19
10359.598 15
10360.081 21
10360.565 33
10361.048 39
10361.532 25
10362.015 19
10362.499 17
10362.982 26
10363.466 28
10363.949 26
10364.433 13
10364.916 8
10365.400 8
10365.884 17
10366.367 18
10366.851 19
10367.334 24
10367.818 19
10368.302 21
10368.785 22
10369.269 20
10369.753 17
10370.237 25
10370.720 18
10371.204 16
10371.688 16
10372.171 14
10372.655 12
10373.139 15
10373.623 16
10374.107 22
10374.590 14
10375.074 19
10375.558 24
10376.042 20
10376.526 18
10377.010 24
10377.493 26
10377.977 23
10378.461 12
10378.945 12
10379.429 23
10379.913 23
10380.397 22
10380.881 20
10381.365 21
10381.849 21
10382.333 17
10382.817 26
10383.301 25
10383.785 23
10384.269 27
10384.753 22
10385.237 29
10385.721 18
10386.205 17
10386.689 15
10387.173 14
10387.657 24
10388.142 22
10388.626 31
10389.110 35
10389.594 43
10390.078 25
10390.562 23
10391.046 25
10391.531 23
10392.015 21
10392.499 8
10392.983 16
10393.468 26
10393.952 26
10394.436 25
10394.920 25
10395.405 26
10395.889 24
10396.373 27
10396.858 29
10397.342 38
10397.826 27
10398.311 23
10398.795 23
10399.279 23
10399.764 17
10400.248 14
10400.733 17
10401.217 41
10401.702 28
10402.186 22
10402.670 17
10403.155 16
10403.639 22
10404.124 30
10404.608 28
10405.093 22
10405.577 24
10406.062 21
10406.547 19
10407.031 16
10407.516 19
10408.000 26
10408.485 21
10408.969 14
10409.454 17
10409.939 14
10410.423 13
10410.908 16
10411.393 16
10411.877 4
10412.362 11
10412.847 27
10413.331 19
10413.816 15
10414.301 9
10414.786 4
10415.270 9
10415.755 17
10416.240 26
10416.725 36
10417.210 19
10417.694 17
10418.179 15
10418.664 14
10419.149 28
10419.634 35
10420.119 29
10420.603 23
10421.088 16
10421.573 21
10422.058 20
10422.543 18
10423.028 10
10423.513 12
10423.998 14
10424.483 18
10424.968 11
10425.453 24
10425.938 27
10426.423 22
10426.908 24
10427.393 12
10427.878 18
10428.363 25
10428.848 26
10429.333 20
10429.818 19
10430.303 12
10430.789 14
10431.274 10
10431.759 24
10432.244 20
10432.729 17
10433.214 13
10433.699 14
10434.185 15
10434.670 12
10435.155 16
10435.640 22
10436.126 13
10436.611 21
10437.096 17
10437.581 21
10438.067 23
10438.552 35
10439.037 38
10439.523 42
10440.008 38
10440.493 27
10440.979 37
10441.464 32
10441.949 47
10442.435 36
10442.920 33
10443.406 26
10443.891 39
10444.376 35
10444.862 32
10445.347 39
10445.833 57
10446.318 37
10446.804 35
10447.289 39
10447.775 32
10448.260 26
10448.746 26
10449.231 26
10449.717 29
10450.202 28
10450.688 27
10451.174 36
10451.659 24
10452.145 24
10452.631 22
10453.116 12
10453.602 10
10454.087 30
10454.573 29
10455.059 15
10455.544 19
10456.030 25
10456.516 20
10457.002 24
10457.487 21
10457.973 17
10458.459 11
10458.945 5
10459.430 19
10459.916 16
10460.402 13
10460.888 15
10461.374 20
10461.860 17
10462.345 14
10462.831 11
10463.317 18
10463.803 29
10464.289 21
10464.775 20
10465.261 7
10465.747 5
10466.233 19
10466.719 12
10467.205 14
10467.691 13
10468.177 7
10468.663 11
10469.149 14
10469.635 10
10470.121 22
10470.607 19
10471.093 13
10471.579 21
10472.065 26
10472.551 28
10473.037 31
10473.523 32
10474.009 30
10474.495 19
10474.982 13
10475.468 12
10475.954 11
10476.440 9
10476.926 9
10477.412 27
10477.899 25
10478.385 17
10478.871 24
10479.357 19
10479.844 22
10480.330 16
10480.816 16
10481.302 14
10481.789 15
10482.275 9
10482.761 15
10483.248 13
10483.734 10
10484.220 15
10484.707 14
10485.193 13
10485.680 12
10486.166 11
10486.652 20
10487.139 14
10487.625 15
10488.112 11
10488.598 23
10489.085 18
10489.571 19
10490.058 10
10490.544 16
10491.031 15
10491.517 18
10492.004 8
10492.490 13
10492.977 10
10493.463 11
10493.950 11
10494.437 9
10494.923 18
10495.410 17
10495.896 15
10496.383 22
10496.870 29
10497.356 33
10497.843 18
10498.330 21
10498.817 15
10499.303 21
10499.790 15
10500.277 16
10500.763 20
10501.250 14
10501.737 15
10502.224 11
10502.711 13
10503.197 14
10503.684 15
10504.171 14
10504.658 15
10505.145 13
10505.632 8
10506.118 9
10506.605 16
10507.092 8
10507.579 9
10508.066 12
10508.553 8
10509.040 7
10509.527 7
10510.014 9
10510.501 11
10510.988 8
10511.475 4
10511.962 13
10512.449 15
10512.936 10
10513.423 10
10513.910 13
10514.397 15
10514.884 14
10515.371 23
10515.858 12
10516.345 13
10516.832 13
10517.320 20
10517.807 13
10518.294 8
10518.781 26
10519.268 13
10519.755 13
10520.243 24
10520.730 26
10521.217 28
10521.704 13
10522.191 11
10522.679 7
10523.166 11
10523.653 10
10524.141 8
10524.628 7
10525.115 5
10525.602 6
10526.090 5
10526.577 10
10527.064 18
10527.552 18
10528.039 10
10528.527 11
10529.014 22
10529.501 19
10529.989 20
10530.476 16
10530.964 7
10531.451 8
10531.939 14
10532.426 10
10532.914 12
10533.401 18
10533.889 18
10534.376 14
10534.864 11
10535.351 14
10535.839 15
10536.326 18
10536.814 16
10537.302 27
10537.789 27
10538.277 24
10538.764 16
10539.252 14
10539.740 15
10540.227 23
10540.715 15
10541.203 11
10541.690 6
10542.178 6
10542.666 12
10543.154 10
10543.641 12
10544.129 13
10544.617 19
10545.105 26
10545.592 21
10546.080 10
10546.568 19
10547.056 15
10547.544 12
10548.031 14
10548.519 17
10549.007 15
10549.495 7
10549.983 13
10550.471 16
10550.959 13
10551.447 8
10551.935 13
10552.423 21
10552.911 19
10553.398 16
10553.886 8
10554.374 14
10554.862 13
10555.350 21
10555.839 19
10556.327 22
10556.815 13
10557.303 7
10557.791 15
10558.279 16
10558.767 19
10559.255 12
10559.743 9
10560.231 7
10560.719 10
10561.208 16
10561.696 13
10562.184 12
10562.672 20
10563.160 20
10563.648 14
10564.137 15
10564.625 9
10565.113 7
10565.601 7
10566.090 13
10566.578 6
10567.066 5
10567.554 10
10568.043 10
10568.531 9
10569.019 13
10569.508 16
10569.996 16
10570.484 11
10570.973 14
10571.461 10
10571.950 8
10572.438 8
10572.926 6
10573.415 8
10573.903 18
10574.392 10
10574.880 9
10575.369 6
10575.857 11
10576.346 9
10576.834 13
10577.323 18
10577.811 16
10578.300 13
10578.788 13
10579.277 8
10579.765 13
10580.254 15
10580.743 11
10581.231 11
10581.720 6
10582.209 8
10582.697 9
10583.186 10
10583.675 9
10584.163 16
10584.652 17
10585.141 17
10585.629 11
10586.118 14
10586.607 4
10587.095 2
10587.584 6
10588.073 11
10588.562 21
10589.051 13
10589.539 12
10590.028 18
10590.517 15
10591.006 15
10591.495 9
10591.984 14
10592.472 15
10592.961 17
10593.450 8
10593.939 13
10594.428 13
10594.917 15
10595.406 20
10595.895 17
10596.384 11
10596.873 10
10597.362 11
10597.851 7
10598.340 6
10598.829 5
10599.318 6
10599.807 9
10600.296 7
10600.785 14
10601.274 17
10601.763 18
10602.252 18
10602.741 25
10603.230 13
10603.720 5
10604.209 3
10604.698 11
10605.187 14
10605.676 5
10606.165 8
10606.655 21
10607.144 12
10607.633 15
10608.122 12
10608.612 11
10609.101 16
10609.590 11
10610.079 12
10610.569 9
10611.058 9
10611.547 10
10612.037 20
10612.526 20
10613.015 15
10613.505 16
10613.994 17
10614.483 14
10614.973 12
10615.462 6
10615.952 11
10616.441 9
10616.930 12
10617.420 10
10617.909 7
10618.399 17
10618.888 15
10619.378 10
10619.867 7
10620.357 9
10620.846 8
10621.336 6
10621.825 17
10622.315 10
10622.805 13
10623.294 11
10623.784 9
10624.273 5
10624.763 15
10625.253 14
10625.742 11
10626.232 15
10626.722 18
10627.211 7
10627.701 6
10628.191 4
10628.680 14
10629.170 17
10629.660 19
10630.149 14
10630.639 8
10631.129 7
10631.619 8
10632.109 15
10632.598 9
10633.088 8
10633.578 10
10634.068 10
10634.558 7
10635.048 5
10635.537 4
10636.027 2
10636.517 6
10637.007 8
10637.497 11
10637.987 10
10638.477 16
10638.967 12
10639.457 14
10639.947 17
10640.437 20
10640.927 18
10641.417 9
10641.907 2
10642.397 7
10642.887 11
10643.377 11
10643.867 10
10644.357 5
10644.847 5
10645.337 22
10645.827 23
10646.317 15
10646.807 14
10647.298 15
10647.788 27
10648.278 28
10648.768 16
10649.258 8
10649.748 15
10650.239 12
10650.729 15
10651.219 8
10651.709 9
10652.200 12
10652.690 19
10653.180 19
10653.670 21
10654.161 13
10654.651 5
10655.141 7
10655.632 7
10656.122 9
10656.612 15
10657.103 6
10657.593 9
10658.083 11
10658.574 5
10659.064 10
10659.555 12
10660.045 16
10660.536 16
10661.026 7
10661.517 10
10662.007 9
10662.497 17
10662.988 20
10663.478 16
10663.969 18
10664.460 16
10664.950 21
10665.441 14
10665.931 7
10666.422 8
10666.912 7
10667.403 7
10667.894 15
10668.384 10
10668.875 6
10669.365 5
10669.856 6
10670.347 16
10670.837 14
10671.328 12
10671.819 9
10672.310 11
10672.800 6
10673.291 6
10673.782 9
10674.273 17
10674.763 21
10675.254 14
10675.745 10
10676.236 6
10676.727 7
10677.217 12
10677.708 6
10678.199 5
10678.690 7
10679.181 7
10679.672 13
10680.163 10
10680.653 11
10681.144 11
10681.635 17
10682.126 16
10682.617 15
10683.108 13
10683.599 13
10684.090 16
10684.581 14
10685.072 14
10685.563 16
10686.054 12
10686.545 5
10687.036 8
10687.527 10
10688.018 17
10688.510 18
10689.001 17
10689.492 10
10689.983 19
10690.474 15
10690.965 11
10691.456 10
10691.947 7
10692.439 4
10692.930 6
10693.421 4
10693.912 9
10694.403 13
10694.895 10
10695.386 11
10695.877 11
10696.368 12
10696.860 22
10697.351 20
10697.842 18
10698.334 16
10698.825 18
10699.316 7
10699.808 3
10700.299 9
10700.790 6
10701.282 5
10701.773 6
10702.265 14
10702.756 13
10703.247 11
10703.739 9
10704.230 6
10704.722 9
10705.213 13
10705.705 7
10706.196 5
10706.688 15
10707.179 12
10707.671 10
10708.162 11
10708.654 5
10709.145 10
10709.637 20
10710.129 12
10710.620 16
10711.112 12
10711.603 14
10712.095 11
10712.587 10
10713.078 8
10713.570 12
10714.062 4
10714.553 3
10715.045 6
10715.537 14
10716.028 12
10716.520 7
10717.012 4
10717.504 6
10717.995 11
10718.487 10
10718.979 10
10719.471 9
10719.963 7
10720.454 10
10720.946 12
10721.438 7
10721.930 5
10722.422 3
10722.914 13
10723.406 23
10723.898 20
10724.389 11
10724.881 5
10725.373 8
10725.865 13
10726.357 7
10726.849 10
10727.341 11
10727.833 11
10728.325 6
10728.817 5
10729.309 5
10729.801 4
10730.293 6
10730.785 8
10731.277 6
10731.770 5
10732.262 8
10732.754 14
10733.246 12
10733.738 7
10734.230 8
10734.722 12
10735.214 9
10735.707 4
10736.199 9
10736.691 7
10737.183 7
10737.675 3
10738.168 6
10738.660 12
10739.152 12
10739.644 14
10740.137 9
10740.629 12
10741.121 12
10741.614 10
10742.106 7
10742.598 8
10743.091 4
10743.583 7
10744.075 8
10744.568 10
10745.060 8
10745.552 9
10746.045 15
10746.537 17
10747.030 10
10747.522 8
10748.015 8
10748.507 9
10749.000 11
10749.492 7
10749.985 5
10750.477 13
10750.970 9
10751.462 7
10751.955 8
10752.447 9
10752.940 17
10753.432 12
10753.925 7
10754.418 5
10754.910 14
10755.403 13
10755.895 9
10756.388 15
10756.881 9
10757.373 5
10757.866 13
10758.359 9
10758.851 4
10759.344 3
10759.837 6
10760.330 13
10760.822 13
10761.315 16
10761.808 12
10762.301 18
10762.794 15
10763.286 7
10763.779 8
10764.272 10
10764.765 12
10765.258 9
10765.751 8
10766.243 9
10766.736 8
10767.229 12
10767.722 9
10768.215 7
10768.708 8
10769.201 8
10769.694 12
10770.187 10
10770.680 6
10771.173 3
10771.666 4
10772.159 11
10772.652 9
10773.145 6
10773.638 12
10774.131 15
10774.624 10
10775.117 5
10775.610 6
10776.103 4
10776.596 3
10777.089 1
10777.583 10
10778.076 14
10778.569 9
10779.062 10
10779.555 5
10780.048 8
10780.542 12
10781.035 6
10781.528 6
10782.021 2
10782.515 7
10783.008 11
10783.501 7
10783.994 9
10784.488 9
10784.981 10
10785.474 4
10785.968 5
10786.461 9
10786.954 3
10787.448 3
10787.941 5
10788.434 1
10788.928 7
10789.421 8
10789.915 4
10790.408 12
10790.902 16
10791.395 9
10791.888 10
10792.382 10
10792.875 3
10793.369 7
10793.862 15
10794.356 8
10794.849 10
10795.343 13
10795.837 8
10796.330 6
10796.824 8
10797.317 7
10797.811 9
10798.304 8
10798.798 8
10799.292 9
10799.785 3
10800.279 10
10800.773 9
10801.266 5
10801.760 6
10802.254 9
10802.747 7
10803.241 5
10803.735 9
10804.229 8
10804.722 6
10805.216 9
10805.710 6
10806.204 6
10806.698 7
10807.191 9
10807.685 14
10808.179 4
10808.673 7
10809.167 9
10809.661 3
10810.154 6
10810.648 3
10811.142 6
10811.636 9
10812.130 5
10812.624 5
10813.118 4
10813.612 5
10814.106 6
10814.600 9
10815.094 5
10815.588 4
10816.082 8
10816.576 13
10817.070 14
10817.564 12
10818.058 12
10818.552 9
10819.046 6
10819.540 11
10820.034 16
10820.529 9
10821.023 11
10821.517 7
10822.011 5
10822.505 6
10822.999 5
10823.494 12
10823.988 10
10824.482 4
10824.976 2
10825.470 5
10825.965 8
10826.459 4
10826.953 6
10827.447 10
10827.942 6
10828.436 7
10828.930 16
10829.425 9
10829.919 6
10830.413 7
10830.908 8
10831.402 16
10831.896 10
10832.391 9
10832.885 16
10833.380 11
10833.874 7
10834.368 12
10834.863 12
10835.357 14
10835.852 6
10836.346 4
10836.841 12
10837.335 8
10837.830 5
10838.324 4
10838.819 5
10839.313 7
10839.808 6
10840.303 8
10840.797 7
10841.292 11
10841.786 9
10842.281 7
10842.776 3
10843.270 4
10843.765 6
10844.260 12
10844.754 6
10845.249 5
10845.744 6
10846.238 6
10846.733 11
10847.228 4
10847.723 3
10848.217 2
10848.712 8
10849.207 7
10849.702 7
10850.196 10
10850.691 7
10851.186 9
10851.681 13
10852.176 7
10852.671 4
10853.165 6
10853.660 9
10854.155 10
10854.650 8
10855.145 3
10855.640 11
10856.135 6
10856.630 8
10857.125 8
10857.620 16
10858.115 14
10858.610 6
10859.105 4
10859.600 8
10860.095 4
10860.590 6
10861.085 4
10861.580 1
10862.075 12
10862.570 7
10863.065 6
10863.560 5
10864.055 12
10864.550 14
10865.046 11
10865.541 5
10866.036 3
10866.531 5
10867.026 6
10867.521 2
10868.017 6
10868.512 9
10869.007 4
10869.502 6
10869.998 18
10870.493 10
10870.988 5
10871.483 12
10871.979 7
10872.474 3
10872.969 3
10873.465 12
10873.960 13
10874.455 20
10874.951 6
10875.446 6
10875.941 10
10876.437 6
10876.932 11
10877.428 10
10877.923 9
10878.418 5
10878.914 8
10879.409 9
10879.905 8
10880.400 9
10880.896 9
10881.391 16
10881.887 9
10882.382 9
10882.878 11
10883.374 7
10883.869 5
10884.365 10
10884.860 16
10885.356 12
10885.851 9
10886.347 9
10886.843 9
10887.338 11
10887.834 7
10888.330 5
10888.825 7
10889.321 13
10889.817 14
10890.312 9
10890.808 10
10891.304 15
10891.800 10
10892.295 9
10892.791 7
10893.287 13
10893.783 20
10894.279 16
10894.774 20
10895.270 14
10895.766 12
10896.262 11
10896.758 8
10897.254 6
10897.750 5
10898.245 5
10898.741 13
10899.237 12
10899.733 8
10900.229 10
10900.725 12
10901.221 8
10901.717 8
10902.213 5
10902.709 11
10903.205 11
10903.701 8
10904.197 4
10904.693 4
10905.189 8
10905.685 6
10906.181 8
10906.677 7
10907.173 3
10907.670 2
10908.166 3
10908.662 4
10909.158 2
10909.654 1
10910.150 1
10910.646 4
10911.143 4
10911.639 9
10912.135 11
10912.631 10
10913.127 3
10913.624 4
10914.120 5
10914.616 7
10915.113 5
10915.609 6
10916.105 12
10916.601 16
10917.098 7
10917.594 7
10918.090 6
10918.587 5
10919.083 6
10919.580 9
10920.076 5
10920.572 6
10921.069 8
10921.565 3
10922.062 3
10922.558 9
10923.055 5
10923.551 8
10924.047 9
10924.544 5
10925.040 9
10925.537 6
10926.033 5
10926.530 7
10927.027 7
10927.523 4
10928.020 4
10928.516 0
10929.013 1
10929.509 1
10930.006 2
10930.503 8
10930.999 7
10931.496 1
10931.993 5
10932.489 5
10932.986 4
10933.483 6
10933.979 5
10934.476 3
10934.973 7
10935.470 6
10935.966 0
10936.463 4
10936.960 8
10937.457 9
10937.954 7
10938.450 9
10938.947 7
10939.444 2
10939.941 8
10940.438 11
10940.935 5
10941.431 10
10941.928 6
10942.425 5
10942.922 12
10943.419 12
10943.916 11
10944.413 9
10944.910 7
10945.407 6
10945.904 15
10946.401 7
10946.898 14
10947.395 11
10947.892 9
10948.389 5
10948.886 7
10949.383 7
10949.880 8
10950.377 18
10950.874 11
10951.371 8
10951.868 6
10952.366 6
10952.863 8
10953.360 5
10953.857 10
10954.354 6
10954.851 2
10955.349 5
10955.846 3
10956.343 11
10956.840 15
10957.337 12
10957.835 10
10958.332 7
10958.829 9
10959.327 14
10959.824 8
10960.321 6
10960.818 7
10961.316 14
10961.813 8
10962.311 9
10962.808 9
10963.305 4
10963.803 1
10964.300 3
10964.797 5
10965.295 11
10965.792 8
10966.290 10
10966.787 9
10967.285 3
10967.782 2
10968.280 9
10968.777 9
10969.275 6
10969.772 6
10970.270 5
10970.767 8
10971.265 12
10971.762 11
10972.260 9
10972.758 7
10973.255 9
10973.753 6
10974.250 2
10974.748 4
10975.246 4
10975.743 5
10976.241 10
10976.739 9
10977.236 6
10977.734 5
10978.232 12
10978.729 8
10979.227 4
10979.725 3
10980.223 9
10980.720 11
10981.218 12
10981.716 7
10982.214 11
10982.712 13
10983.210 4
10983.707 4
10984.205 13
10984.703 13
10985.201 8
10985.699 4
10986.197 6
10986.695 5
10987.193 11
10987.690 5
10988.188 3
10988.686 4
10989.184 7
10989.682 6
10990.180 6
10990.678 5
10991.176 8
10991.674 8
10992.172 7
10992.670 5
10993.168 6
10993.667 10
10994.165 14
10994.663 19
10995.161 10
10995.659 4
10996.157 5
10996.655 8
10997.153 6
10997.651 2
10998.150 3
10998.648 2
10999.146 9
10999.644 7
11000.142 6
11000.641 3
11001.139 2
11001.637 16
11002.135 15
11002.634 5
11003.132 11
11003.630 8
11004.128 8
11004.627 8
11005.125 6
11005.623 12
11006.122 6
11006.620 5
11007.119 9
11007.617 6
11008.115 5
11008.614 10
11009.112 11
11009.611 4
11010.109 7
11010.607 8
11011.106 12
11011.604 4
11012.103 4
11012.601 10
11013.100 8
11013.598 9
11014.097 11
11014.595 20
11015.094 19
11015.593 8
11016.091 7
11016.590 8
11017.088 5
11017.587 0
11018.086 5
11018.584 13
11019.083 5
11019.581 8
11020.080 7
11020.579 7
11021.077 8
11021.576 5
11022.075 6
11022.574 14
11023.072 10
11023.571 4
11024.070 6
11024.569 6
11025.067 2
11025.566 8
11026.065 12
11026.564 8
11027.063 8
11027.561 3
11028.060 13
11028.559 11
11029.058 10
11029.557 12
11030.056 12
11030.555 11
11031.054 5
11031.553 8
11032.051 11
11032.550 10
11033.049 8
11033.548 5
11034.047 3
11034.546 7
11035.045 3
11035.544 4
11036.043 3
11036.542 5
11037.041 5
11037.541 11
11038.040 11
11038.539 10
11039.038 6
11039.537 5
11040.036 1
11040.535 12
11041.034 9
11041.533 8
11042.033 3
11042.532 9
11043.031 10
11043.530 4
11044.029 6
11044.529 6
11045.028 2
11045.527 0
11046.026 7
11046.526 8
11047.025 7
11047.524 5
11048.023 9
11048.523 10
11049.022 7
11049.521 5
11050.021 6
11050.520 7
11051.019 11
11051.519 11
11052.018 9
11052.518 9
11053.017 14
11053.516 7
11054.016 8
11054.515 10
11055.015 3
11055.514 5
11056.014 1
11056.513 4
11057.013 8
11057.512 7
11058.012 6
11058.511 9
11059.011 12
11059.510 11
11060.010 4
11060.509 7
11061.009 4
11061.509 8
11062.008 6
11062.508 5
11063.008 5
11063.507 2
11064.007 3
11064.507 8
11065.006 5
11065.506 7
11066.006 6
11066.505 4
11067.005 6
11067.505 2
11068.005 2
11068.504 5
11069.004 6
11069.504 12
11070.004 8
11070.503 11
11071.003 9
11071.503 5
11072.003 5
11072.503 5
11073.003 3
11073.503 1
11074.002 3
11074.502 5
11075.002 7
11075.502 4
11076.002 6
11076.502 5
11077.002 3
11077.502 14
11078.002 14
11078.502 6
11079.002 11
11079.502 10
11080.002 11
11080.502 10
11081.002 8
11081.502 10
11082.002 12
11082.502 5
11083.002 2
11083.502 3
11084.003 4
11084.503 5
11085.003 10
11085.503 9
11086.003 4
11086.503 2
11087.003 5
11087.504 4
11088.004 6
11088.504 4
11089.004 4
11089.505 4
11090.005 6
11090.505 6
11091.005 9
11091.506 3
11092.006 5
11092.506 5
11093.006 4
11093.507 4
11094.007 0
11094.507 0
11095.008 3
11095.508 0
11096.009 1
11096.509 4
11097.009 3
11097.510 9
11098.010 5
11098.511 11
11099.011 8
11099.512 4
11100.012 7
11100.513 8
11101.013 11
11101.514 11
11102.014 4
11102.515 6
11103.015 8
11103.516 9
11104.016 5
11104.517 6
11105.017 5
11105.518 8
11106.019 5
11106.519 8
11107.020 10
11107.521 17
11108.021 9
11108.522 17
11109.023 11
11109.523 12
11110.024 6
11110.525 6
11111.025 6
11111.526 5
11112.027 10
11112.528 7
11113.028 5
11113.529 1
11114.030 9
11114.531 10
11115.032 8
11115.532 2
11116.033 3
11116.534 2
11117.035 2
11117.536 5
11118.037 4
11118.538 9
11119.038 8
11119.539 8
11120.040 14
11120.541 6
11121.042 5
11121.543 6
11122.044 8
11122.545 5
11123.046 3
11123.547 6
11124.048 6
11124.549 2
11125.050 3
11125.551 4
11126.052 4
11126.553 6
11127.054 4
11127.556 9
11128.057 12
11128.558 4
11129.059 0
11129.560 1
11130.061 1
11130.562 2
11131.064 0
11131.565 4
11132.066 1
11132.567 1
11133.068 4
11133.570 3
11134.071 6
11134.572 5
11135.073 1
11135.575 1
11136.076 4
11136.577 9
11137.079 6
11137.580 8
11138.081 14
11138.583 15
11139.084 15
11139.585 8
11140.087 7
11140.588 13
11141.089 8
11141.591 12
11142.092 9
11142.594 8
11143.095 10
11143.597 9
11144.098 1
11144.600 4
11145.101 6
11145.603 9
11146.104 10
11146.606 11
11147.107 12
11147.609 7
11148.110 8
11148.612 5
11149.113 5
11149.615 11
11150.117 10
11150.618 5
11151.120 2
11151.621 5
11152.123 5
11152.625 9
11153.126 4
11153.628 4
11154.130 5
11154.632 5
11155.133 4
11155.635 6
11156.137 12
11156.638 7
11157.140 4
11157.642 1
11158.144 5
11158.646 4
11159.147 2
11159.649 4
11160.151 3
11160.653 3
11161.155 9
11161.657 13
11162.158 11
11162.660 11
11163.162 7
11163.664 8
11164.166 8
11164.668 5
11165.170 6
11165.672 6
11166.174 9
11166.676 9
11167.178 13
11167.680 15
11168.182 14
11168.684 16
11169.186 8
11169.688 10
11170.190 5
11170.692 6
11171.194 7
11171.696 3
11172.198 0
11172.700 4
11173.203 8
11173.705 9
11174.207 7
11174.709 6
11175.211 3
11175.713 13
11176.216 11
11176.718 6
11177.220 9
11177.722 6
11178.224 3
11178.727 4
11179.229 6
11179.731 3
11180.234 5
11180.736 5
11181.238 12
11181.740 10
11182.243 5
11182.745 4
11183.247 5
11183.750 3
11184.252 4
11184.755 13
11185.257 8
11185.759 5
11186.262 5
11186.764 6
11187.267 7
11187.769 9
11188.272 7
11188.774 4
11189.277 13
11189.779 14
11190.282 5
11190.784 4
11191.287 4
11191.789 4
11192.292 7
11192.794 4
11193.297 5
11193.799 3
11194.302 2
11194.805 0
11195.307 4
11195.810 5
11196.313 3
11196.815 4
11197.318 5
11197.821 7
11198.323 7
11198.826 4
11199.329 2
11199.831 5
11200.334 7
11200.837 3
11201.340 6
11201.842 4
11202.345 4
11202.848 5
11203.351 5
11203.854 4
11204.356 5
11204.859 8
11205.362 4
11205.865 1
11206.368 3
11206.871 6
11207.374 5
11207.877 6
11208.379 5
11208.882 5
11209.385 8
11209.888 4
11210.391 3
11210.894 3
11211.397 2
11211.900 3
11212.403 3
11212.906 1
11213.409 1
11213.912 4
11214.415 5
11214.918 9
11215.421 6
11215.925 6
11216.428 2
11216.931 2
11217.434 2
11217.937 2
11218.440 3
11218.943 14
11219.447 20
11219.950 18
11220.453 14
11220.956 9
11221.459 6
11221.963 6
11222.466 10
11222.969 8
11223.472 6
11223.976 8
11224.479 9
11224.982 5
11225.485 2
11225.989 3
11226.492 14
11226.995 11
11227.499 8
11228.002 9
11228.505 5
11229.009 3
11229.512 4
11230.016 7
11230.519 5
11231.022 5
11231.526 4
11232.029 9
11232.533 8
11233.036 6
11233.540 3
11234.043 8
11234.547 16
11235.050 14
11235.554 11
11236.057 9
11236.561 12
11237.064 12
11237.568 10
11238.072 7
11238.575 9
11239.079 7
11239.582 7
11240.086 1
11240.590 1
11241.093 1
11241.597 2
11242.101 1
11242.604 4
11243.108 5
11243.612 5
11244.115 2
11244.619 4
11245.123 3
11245.627 2
11246.130 1
11246.634 2
11247.138 1
11247.642 16
11248.146 12
11248.649 13
11249.153 10
11249.657 11
11250.161 11
11250.665 9
11251.169 15
11251.673 15
11252.177 4
11252.680 3
11253.184 1
11253.688 3
11254.192 7
11254.696 8
11255.200 7
11255.704 9
11256.208 10
11256.712 11
11257.216 5
11257.720 5
11258.224 2
11258.728 3
11259.232 2
11259.736 7
11260.240 7
11260.745 9
11261.249 2
11261.753 7
11262.257 8
11262.761 2
11263.265 0
11263.769 2
11264.274 6
11264.778 11
11265.282 7
11265.786 4
11266.290 6
11266.795 7
11267.299 6
11267.803 4
11268.307 8
11268.812 6
11269.316 8
11269.820 12
11270.324 9
11270.829 5
11271.333 1
11271.837 0
11272.342 0
11272.846 3
11273.351 2
11273.855 3
11274.359 1
11274.864 2
11275.368 9
11275.873 7
11276.377 12
11276.882 10
11277.386 6
11277.890 7
11278.395 4
11278.899 8
11279.404 9
11279.908 2
11280.413 3
11280.918 4
11281.422 4
11281.927 7
11282.431 3
11282.936 5
11283.440 6
11283.945 7
11284.450 5
11284.954 7
11285.459 6
11285.964 4
11286.468 8
11286.973 6
11287.478 15
11287.982 6
11288.487 6
11288.992 5
11289.497 7
11290.001 5
11290.506 4
11291.011 2
11291.516 4
11292.020 10
11292.525 11
11293.030 13
11293.535 9
11294.040 8
11294.545 4
11295.049 3
11295.554 9
11296.059 12
11296.564 8
11297.069 7
11297.574 5
11298.079 6
11298.584 9
11299.089 7
11299.594 14
11300.099 17
11300.604 11
11301.109 16
11301.614 15
11302.119 10
11302.624 6
11303.129 5
11303.634 7
11304.139 13
11304.644 11
11305.149 6
11305.654 6
11306.159 9
11306.664 7
11307.169 10
11307.675 11
11308.180 8
11308.685 9
11309.190 8
11309.695 4
11310.201 2
11310.706 0
11311.211 0
11311.716 4
11312.221 6
11312.727 9
11313.232 6
11313.737 5
11314.243 4
11314.748 3
11315.253 2
11315.758 1
11316.264 2
11316.769 4
11317.275 9
11317.780 6
11318.285 8
11318.791 14
11319.296 11
11319.802 8
11320.307 4
11320.812 7
11321.318 8
11321.823 6
11322.329 5
11322.834 6
11323.340 11
11323.845 6
11324.351 5
11324.856 2
11325.362 1
11325.867 3
11326.373 9
11326.879 7
11327.384 3
11327.890 4
11328.395 8
11328.901 6
11329.407 11
11329.912 16
11330.418 10
11330.924 4
11331.429 0
11331.935 4
11332.441 7
11332.946 8
11333.452 7
11333.958 9
11334.464 9
11334.969 8
11335.475 5
11335.981 10
11336.487 10
11336.992 6
11337.498 4
11338.004 6
11338.510 8
11339.016 11
11339.522 8
11340.027 9
11340.533 8
11341.039 2
11341.545 3
11342.051 4
11342.557 7
11343.063 8
11343.569 3
11344.075 5
11344.581 5
11345.087 6
11345.593 6
11346.099 11
11346.605 12
11347.111 11
11347.617 13
11348.123 10
11348.629 13
11349.135 17
11349.641 9
11350.147 10
11350.653 11
11351.159 10
11351.666 7
11352.172 5
11352.678 1
11353.184 4
11353.690 4
11354.196 8
11354.703 6
11355.209 4
11355.715 2
11356.221 5
11356.727 6
11357.234 4
11357.740 6
11358.246 10
11358.753 5
11359.259 8
11359.765 11
11360.271 4
11360.778 8
11361.284 11
11361.790 6
11362.297 4
11362.803 3
11363.310 5
11363.816 4
11364.322 5
11364.829 5
11365.335 10
11365.842 7
11366.348 8
11366.855 3
11367.361 10
11367.868 5
11368.374 16
11368.881 9
11369.387 4
11369.894 6
11370.400 6
11370.907 8
11371.413 5
11371.920 3
11372.427 5
11372.933 11
11373.440 5
11373.946 3
11374.453 3
11374.960 1
11375.466 4
11375.973 6
11376.480 4
11376.986 11
11377.493 8
11378.000 6
11378.507 8
11379.013 7
11379.520 6
11380.027 10
11380.534 13
11381.040 9
11381.547 12
11382.054 9
11382.561 6
11383.068 3
11383.574 2
11384.081 4
11384.588 1
11385.095 1
11385.602 6
11386.109 7
11386.616 8
11387.123 8
11387.630 8
11388.137 6
11388.643 8
11389.150 7
11389.657 5
11390.164 4
11390.671 4
11391.178 4
11391.685 5
11392.192 7
11392.700 8
11393.207 15
11393.714 15
11394.221 15
11394.728 4
11395.235 7
11395.742 4
11396.249 6
11396.756 7
11397.263 12
11397.771 7
11398.278 7
11398.785 10
11399.292 12
11399.799 2
11400.307 4
11400.814 10
11401.321 7
11401.828 5
11402.336 11
11402.843 7
11403.350 8
11403.857 10
11404.365 9
11404.872 9
11405.379 5
11405.887 7
11406.394 10
11406.901 12
11407.409 15
11407.916 11
11408.424 13
11408.931 14
11409.438 9
11409.946 14
11410.453 6
11410.961 5
11411.468 3
11411.976 5
11412.483 5
11412.991 15
11413.498 14
11414.006 12
11414.513 7
11415.021 12
11415.528 5
11416.036 9
11416.543 11
11417.051 16
11417.559 15
11418.066 13
11418.574 13
11419.081 10
11419.589 7
11420.097 6
11420.604 11
11421.112 15
11421.620 10
11422.127 9
11422.635 12
11423.143 12
11423.651 16
11424.158 11
11424.666 15
11425.174 20
11425.682 24
11426.190 19
11426.697 14
11427.205 12
11427.713 21
11428.221 25
11428.729 22
11429.236 26
11429.744 24
11430.252 19
11430.760 30
11431.268 19
11431.776 19
11432.284 31
11432.792 37
11433.300 34
11433.808 33
11434.316 49
11434.824 54
11435.332 68
11435.840 63
11436.348 76
11436.856 67
11437.364 57
11437.872 63
11438.380 76
11438.888 87
11439.396 71
11439.904 90
11440.412 85
11440.920 65
11441.429 60
11441.937 50
11442.445 60
11442.953 57
11443.461 56
11443.969 39
11444.478 22
11444.986 28
11445.494 26
11446.002 18
11446.510 27
11447.019 31
11447.527 17
11448.035 18
11448.544 20
11449.052 27
11449.560 28
11450.068 16
11450.577 14
11451.085 23
11451.593 27
11452.102 31
11452.610 27
11453.119 24
11453.627 24
11454.135 15
11454.644 14
11455.152 8
11455.661 8
11456.169 15
11456.678 19
11457.186 35
11457.695 38
11458.203 22
11458.712 8
11459.220 10
11459.729 12
11460.237 15
11460.746 24
11461.254 22
11461.763 15
11462.272 18
11462.780 18
11463.289 13
11463.797 12
11464.306 16
11464.815 13
11465.323 19
11465.832 19
11466.341 22
11466.849 19
11467.358 20
11467.867 21
11468.376 18
11468.884 15
11469.393 16
11469.902 13
11470.411 12
11470.919 12
11471.428 7
11471.937 9
11472.446 15
11472.955 18
11473.464 16
11473.972 12
11474.481 14
11474.990 14
11475.499 19
11476.008 24
11476.517 22
11477.026 30
11477.535 18
11478.044 18
11478.553 25
11479.062 19
11479.571 25
11480.080 23
11480.589 19
11481.098 28
11481.607 28
11482.116 21
11482.625 28
11483.134 28
11483.643 30
11484.152 28
11484.661 23
11485.170 17
11485.679 11
11486.188 14
11486.697 10
11487.207 18
11487.716 18
11488.225 15
11488.734 16
11489.243 20
11489.753 24
11490.262 20
11490.771 19
11491.280 26
11491.789 26
11492.299 35
11492.808 25
11493.317 23
11493.827 24
11494.336 27
11494.845 29
11495.355 27
11495.864 31
11496.373 29
11496.883 35
11497.392 30
11497.901 27
11498.411 27
11498.920 33
11499.430 42
11499.939 32
11500.448 29
11500.958 29
11501.467 36
11501.977 33
11502.486 33
11502.996 37
11503.505 36
11504.015 50
11504.524 71
11505.034 61
11505.543 62
11506.053 71
11506.563 53
11507.072 62
11507.582 51
11508.091 58
11508.601 67
11509.111 85
11509.620 82
11510.130 84
11510.640 72
11511.149 73
11511.659 87
11512.169 81
11512.678 83
11513.188 70
11513.698 71
11514.208 67
11514.717 69
11515.227 69
11515.737 80
11516.247 85
11516.757 100
11517.266 132
11517.776 176
11518.286 176
11518.796 213
11519.306 206
11519.816 239
11520.326 243
11520.835 271
11521.345 353
11521.855 382
11522.365 453
11522.875 511
11523.385 636
11523.895 684
11524.405 748
11524.915 778
11525.425 832
11525.935 831
11526.445 886
11526.955 900
11527.465 925
11527.975 931
11528.485 915
11528.995 859
11529.505 820
11530.015 735
11530.526 641
11531.036 578
11531.546 503
11532.056 417
11532.566 329
11533.076 298
11533.586 252
11534.097 215
11534.607 169
11535.117 147
11535.627 145
11536.138 100
11536.648 76
11537.158 77
11537.668 68
11538.179 66
11538.689 59
11539.199 41
11539.709 49
11540.220 57
11540.730 59
11541.241 43
11541.751 36
11542.261 34
11542.772 28
11543.282 27
11543.792 30
11544.303 33
11544.813 33
11545.324 31
11545.834 26
11546.345 33
11546.855 28
11547.366 27
11547.876 28
11548.387 23
11548.897 22
11549.408 29
11549.918 29
11550.429 19
11550.939 23
11551.450 23
11551.960 22
11552.471 27
11552.982 15
11553.492 17
11554.003 16
11554.514 14
11555.024 18
11555.535 22
11556.046 24
11556.556 22
11557.067 23
11557.578 31
11558.088 24
11558.599 28
11559.110 32
11559.621 16
11560.131 14
11560.642 9
11561.153 8
11561.664 20
11562.174 14
11562.685 16
11563.196 19
11563.707 28
11564.218 19
11564.729 14
11565.240 14
11565.750 14
11566.261 29
11566.772 35
11567.283 23
11567.794 19
11568.305 15
11568.816 23
11569.327 24
11569.838 26
11570.349 18
11570.860 7
11571.371 9
11571.882 12
11572.393 19
11572.904 17
11573.415 24
11573.926 15
11574.437 12
11574.948 22
11575.460 17
11575.971 10
11576.482 13
11576.993 20
11577.504 17
11578.015 10
11578.526 15
11579.038 10
11579.549 17
11580.060 11
11580.571 14
11581.082 8
11581.594 11
11582.105 14
11582.616 5
11583.128 6
11583.639 11
11584.150 9
11584.661 10
11585.173 15
11585.684 18
11586.195 17
11586.707 11
11587.218 13
11587.729 11
11588.241 13
11588.752 11
11589.264 4
11589.775 3
11590.287 9
11590.798 4
11591.309 5
11591.821 6
11592.332 7
11592.844 5
11593.355 7
11593.867 4
11594.378 9
11594.890 15
11595.402 17
11595.913 15
11596.425 7
11596.936 6
11597.448 9
11597.959 8
11598.471 9
11598.983 4
11599.494 8
11600.006 9
11600.518 12
11601.029 2
11601.541 6
11602.053 6
11602.564 5
11603.076 16
11603.588 14
11604.100 11
11604.611 12
11605.123 13
11605.635 9
11606.147 8
11606.658 11
11607.170 12
11607.682 12
11608.194 16
11608.706 18
11609.218 16
11609.729 8
11610.241 4
11610.753 9
11611.265 9
11611.777 19
11612.289 16
11612.801 14
11613.313 11
11613.825 7
11614.337 8
11614.849 6
11615.361 9
11615.873 9
11616.385 9
11616.897 8
11617.409 17
11617.921 17
11618.433 16
11618.945 13
11619.457 15
11619.969 13
11620.481 6
11620.993 14
11621.505 15
11622.018 17
11622.530 9
11623.042 15
11623.554 13
11624.066 11
11624.578 19
11625.091 19
11625.603 11
11626.115 13
11626.627 16
11627.139 17
11627.652 12
11628.164 13
11628.676 15
11629.189 11
11629.701 8
11630.213 17
11630.726 9
11631.238 12
11631.750 13
11632.263 24
11632.775 25
11633.287 27
11633.800 19
11634.312 15
11634.825 17
11635.337 19
11635.849 14
11636.362 22
11636.874 18
11637.387 21
11637.899 16
11638.412 19
11638.924 18
11639.437 25
11639.949 23
11640.462 20
11640.974 19
11641.487 20
11642.000 22
11642.512 29
11643.025 24
11643.537 24
11644.050 19
11644.563 32
11645.075 20
11645.588 14
11646.101 24
11646.613 22
11647.126 19
11647.639 16
11648.151 15
11648.664 25
11649.177 33
11649.690 26
11650.202 26
11650.715 24
11651.228 17
11651.741 17
11652.253 25
11652.766 30
11653.279 39
11653.792 35
11654.305 34
11654.818 38
11655.331 37
11655.843 34
11656.356 47
11656.869 49
11657.382 39
11657.895 37
11658.408 23
11658.921 25
11659.434 35
11659.947 48
11660.460 45
11660.973 45
11661.486 55
11661.999 69
11662.512 54
11663.025 63
11663.538 62
11664.051 61
11664.564 62
11665.077 51
11665.590 31
11666.103 50
11666.617 48
11667.130 60
11667.643 66
11668.156 69
11668.669 73
11669.182 78
11669.696 64
11670.209 60
11670.722 46
11671.235 54
11671.748 53
11672.262 72
11672.775 69
11673.288 59
11673.801 80
11674.315 90
11674.828 93
11675.341 101
11675.855 104
11676.368 130
11676.881 149
11677.395 147
11677.908 191
11678.421 249
11678.935 260
11679.448 312
11679.962 346
11680.475 337
11680.988 394
11681.502 409
11682.015 436
11682.529 458
11683.042 497
11683.556 480
11684.069 486
11684.583 471
11685.096 425
11685.610 392
11686.123 332
11686.637 284
11687.151 246
11687.664 221
11688.178 190
11688.691 156
11689.205 149
11689.719 142
11690.232 126
11690.746 113
11691.260 91
11691.773 85
11692.287 87
11692.801 77
11693.314 57
11693.828 52
11694.342 54
11694.856 51
11695.369 44
11695.883 46
11696.397 47
11696.911 38
11697.424 35
11697.938 40
11698.452 40
11698.966 31
11699.480 31
11699.994 48
11700.507 41
11701.021 46
11701.535 46
11702.049 36
11702.563 35
11703.077 32
11703.591 39
11704.105 45
11704.619 39
11705.133 33
11705.647 28
11706.161 24
11706.675 24
11707.189 23
11707.703 29
11708.217 42
11708.731 28
11709.245 29
11709.759 23
11710.273 15
11710.787 20
11711.301 23
11711.815 26
11712.329 25
11712.844 20
11713.358 15
11713.872 23
11714.386 22
11714.900 20
11715.414 9
11715.929 12
11716.443 14
11716.957 18
11717.471 27
11717.986 15
11718.500 17
11719.014 13
11719.528 13
11720.043 15
11720.557 14
11721.071 14
11721.586 14
11722.100 8
11722.614 8
11723.129 13
11723.643 22
11724.157 17
11724.672 23
11725.186 22
11725.701 18
11726.215 21
11726.730 18
11727.244 22
11727.758 22
11728.273 23
11728.787 24
11729.302 26
11729.816 31
11730.331 31
11730.846 24
11731.360 21
11731.875 17
11732.389 20
11732.904 21
11733.418 26
11733.933 27
11734.448 26
11734.962 15
11735.477 16
11735.991 13
11736.506 17
11737.021 18
11737.535 12
11738.050 15
11738.565 12
11739.080 20
11739.594 22
11740.109 17
11740.624 10
11741.139 16
11741.653 21
11742.168 13
11742.683 14
11743.198 19
11743.713 15
11744.227 13
11744.742 13
11745.257 21
11745.772 15
11746.287 18
11746.802 22
11747.317 25
11747.831 25
11748.346 25
11748.861 18
11749.376 26
11749.891 25
11750.406 9
11750.921 8
11751.436 13
11751.951 17
11752.466 14
11752.981 12
11753.496 10
11754.011 10
11754.526 9
11755.041 20
11755.556 18
11756.071 24
11756.587 24
11757.102 17
11757.617 20
11758.132 15
11758.647 17
11759.162 12
11759.677 9
11760.193 12
11760.708 18
11761.223 16
11761.738 13
11762.253 12
11762.769 15
11763.284 18
11763.799 11
11764.314 8
11764.830 4
11765.345 4
11765.860 9
11766.376 8
11766.891 2
11767.406 6
11767.922 22
11768.437 22
11768.952 21
11769.468 20
11769.983 14
11770.499 11
11771.014 9
11771.529 6
11772.045 10
11772.560 4
11773.076 4
11773.591 10
11774.107 12
11774.622 8
11775.138 6
11775.653 5
11776.169 8
11776.684 5
11777.200 6
11777.715 7
11778.231 14
11778.747 13
11779.262 12
11779.778 6
11780.293 5
11780.809 8
11781.325 5
11781.840 5
11782.356 7
11782.872 14
11783.387 13
11783.903 13
11784.419 14
11784.934 5
11785.450 2
11785.966 8
11786.482 8
11786.997 11
11787.513 4
11788.029 4
11788.545 6
11789.061 7
11789.576 4
11790.092 3
11790.608 11
11791.124 9
11791.640 6
11792.156 11
11792.672 8
11793.187 5
11793.703 10
11794.219 14
11794.735 13
11795.251 12
11795.767 10
11796.283 15
11796.799 11
11797.315 12
11797.831 10
11798.347 9
11798.863 11
11799.379 9
11799.895 6
11800.411 12
11800.927 17
11801.443 8
11801.960 9
11802.476 5
11802.992 8
11803.508 5
11804.024 2
11804.540 8
11805.056 6
11805.573 4
11806.089 3
11806.605 2
11807.121 6
11807.637 9
11808.154 11
11808.670 11
11809.186 20
11809.702 16
11810.219 12
11810.735 10
11811.251 10
11811.767 13
11812.284 14
11812.800 6
11813.316 6
11813.833 15
11814.349 13
11814.866 7
11815.382 0
11815.898 2
11816.415 4
11816.931 4
11817.448 1
11817.964 3
11818.481 3
11818.997 4
11819.513 9
11820.030 12
11820.546 9
11821.063 5
11821.579 4
11822.096 10
11822.613 7
11823.129 5
11823.646 7
11824.162 5
11824.679 2
11825.195 9
11825.712 6
11826.229 14
11826.745 9
11827.262 4
11827.779 7
11828.295 3
11828.812 1
11829.329 5
11829.845 6
11830.362 5
11830.879 5
11831.396 8
11831.912 3
11832.429 1
11832.946 1
11833.463 3
11833.979 7
11834.496 8
11835.013 5
11835.530 4
11836.047 6
11836.564 8
11837.080 6
11837.597 3
11838.114 5
11838.631 4
11839.148 4
11839.665 9
11840.182 7
11840.699 5
11841.216 4
11841.733 5
11842.250 13
11842.767 11
11843.284 12
11843.801 12
11844.318 10
11844.835 8
11845.352 9
11845.869 4
11846.386 3
11846.903 2
11847.420 4
11847.937 6
11848.454 6
11848.971 4
11849.489 4
11850.006 5
11850.523 6
11851.040 6
11851.557 8
11852.074 5
11852.592 4
11853.109 5
11853.626 5
11854.143 4
11854.661 8
11855.178 10
11855.695 5
11856.212 6
11856.730 7
11857.247 6
11857.764 3
11858.282 5
11858.799 12
11859.316 8
11859.834 5
11860.351 4
11860.868 6
11861.386 2
11861.903 6
11862.421 4
11862.938 5
11863.455 5
11863.973 13
11864.490 21
11865.008 16
11865.525 14
11866.043 13
11866.560 6
11867.078 4
11867.595 4
11868.113 8
11868.631 0
11869.148 5
11869.666 4
11870.183 8
11870.701 13
11871.218 10
11871.736 15
11872.254 12
11872.771 10
11873.289 11
11873.807 9
11874.324 2
11874.842 6
11875.360 9
11875.877 10
11876.395 12
11876.913 12
11877.431 9
11877.948 12
11878.466 11
11878.984 7
11879.502 7
11880.020 1
11880.537 0
11881.055 8
11881.573 8
11882.091 13
11882.609 12
11883.127 10
11883.644 11
11884.162 11
11884.680 11
11885.198 12
11885.716 9
11886.234 14
11886.752 14
11887.270 11
11887.788 10
11888.306 14
11888.824 11
11889.342 21
11889.860 13
11890.378 11
11890.896 7
11891.414 6
11891.932 8
11892.450 4
11892.968 2
11893.486 9
11894.004 10
11894.523 6
11895.041 4
11895.559 4
11896.077 2
11896.595 2
11897.113 4
11897.632 6
11898.150 9
11898.668 14
11899.186 19
11899.704 15
11900.223 18
11900.741 33
11901.259 27
11901.777 19
11902.296 11
11902.814 17
11903.332 15
11903.851 12
11904.369 7
11904.887 11
11905.406 12
11905.924 11
11906.442 17
11906.961 6
11907.479 18
11907.998 14
11908.516 8
11909.035 8
11909.553 9
11910.071 10
11910.590 8
11911.108 6
11911.627 4
11912.145 6
11912.664 5
11913.182 3
11913.701 7
11914.219 3
11914.738 0
11915.257 2
11915.775 12
11916.294 13
11916.812 7
11917.331 5
11917.850 5
11918.368 4
11918.887 9
11919.406 10
11919.924 10
11920.443 19
11920.962 11
11921.480 13
11921.999 23
11922.518 13
11923.037 9
11923.555 8
11924.074 6
11924.593 4
11925.112 6
11925.630 6
11926.149 8
11926.668 9
11927.187 5
11927.706 1
11928.225 1
11928.743 3
11929.262 9
11929.781 4
11930.300 5
11930.819 6
11931.338 1
11931.857 4
11932.376 8
11932.895 15
11933.414 10
11933.933 10
11934.452 10
11934.971 9
11935.490 7
11936.009 5
11936.528 9
11937.047 1
11937.566 4
11938.085 5
11938.604 1
11939.123 4
11939.642 6
11940.161 2
11940.680 5
11941.200 5
11941.719 9
11942.238 12
11942.757 12
11943.276 15
11943.795 19
11944.315 10
11944.834 7
11945.353 4
11945.872 6
11946.392 2
11946.911 1
11947.430 4
11947.949 7
11948.469 9
11948.988 5
11949.507 6
11950.027 10
11950.546 4
11951.065 3
11951.585 8
11952.104 8
11952.623 9
11953.143 4
11953.662 3
11954.182 9
11954.701 7
11955.221 9
11955.740 11
11956.260 7
11956.779 3
11957.298 5
11957.818 3
11958.337 2
11958.857 0
11959.377 5
11959.896 7
11960.416 7
11960.935 13
11961.455 8
11961.974 7
11962.494 2
11963.014 8
11963.533 7
11964.053 6
11964.572 12
11965.092 7
11965.612 8
11966.131 7
11966.651 2
11967.171 2
11967.691 10
11968.210 8
11968.730 12
11969.250 7
11969.770 6
11970.289 5
11970.809 2
11971.329 1
11971.849 6
11972.369 5
11972.888 5
11973.408 4
11973.928 3
11974.448 4
11974.968 2
11975.488 0
11976.008 4
11976.527 10
11977.047 5
11977.567 6
11978.087 8
11978.607 4
11979.127 6
11979.647 1
11980.167 1
11980.687 1
11981.207 4
11981.727 8
11982.247 7
11982.767 4
11983.287 2
11983.807 8
11984.327 7
11984.848 6
11985.368 2
11985.888 7
11986.408 23
11986.928 16
11987.448 7
11987.968 5
11988.488 8
11989.009 13
11989.529 7
11990.049 3
11990.569 6
11991.089 7
11991.610 8
11992.130 7
11992.650 6
11993.170 2
11993.691 6
11994.211 9
11994.731 9
11995.252 5
11995.772 8
11996.292 4
11996.813 4
11997.333 10
11997.853 8
11998.374 5
11998.894 3
11999.415 4
11999.935 5
12000.455 6
12000.976 2
12001.496 6
12002.017 6
12002.537 7
12003.058 2
12003.578 3
12004.099 7
12004.619 6
12005.140 13
12005.660 9
12006.181 6
12006.701 0
12007.222 5
12007.743 5
12008.263 7
12008.784 12
12009.304 8
12009.825 3
12010.346 6
12010.866 14
12011.387 10
12011.908 4
12012.428 3
12012.949 5
12013.470 5
12013.990 2
12014.511 2
12015.032 2
12015.553 5
12016.073 10
12016.594 11
12017.115 13
12017.636 7
12018.157 8
12018.677 8
12019.198 9
12019.719 9
12020.240 6
12020.761 5
12021.282 13
12021.803 10
12022.324 13
12022.844 10
12023.365 2
12023.886 0
12024.407 3
12024.928 6
12025.449 2
12025.970 8
12026.491 17
12027.012 12
12027.533 8
12028.054 9
12028.575 7
12029.096 1
12029.617 8
12030.138 16
12030.659 16
12031.181 13
12031.702 5
12032.223 4
12032.744 8
12033.265 11
12033.786 4
12034.307 9
12034.829 4
12035.350 4
12035.871 8
12036.392 3
12036.913 4
12037.435 5
12037.956 5
12038.477 7
12038.998 10
12039.520 13
12040.041 11
12040.562 6
12041.084 7
12041.605 4
12042.126 5
12042.648 8
12043.169 6
12043.690 12
12044.212 11
12044.733 7
12045.254 7
12045.776 4
12046.297 4
12046.819 6
12047.340 7
12047.862 4
12048.383 4
12048.905 7
12049.426 8
12049.948 8
12050.469 9
12050.991 8
12051.512 7
12052.034 4
12052.555 9
12053.077 7
12053.598 5
12054.120 4
12054.642 8
12055.163 9
12055.685 6
12056.206 6
12056.728 9
12057.250 4
12057.771 6
12058.293 9
12058.815 1
12059.336 0
12059.858 2
12060.380 1
12060.902 3
12061.423 2
12061.945 4
12062.467 4
12062.989 9
12063.511 8
12064.032 7
12064.554 8
12065.076 15
12065.598 17
12066.120 10
12066.642 6
12067.163 13
12067.685 10
12068.207 12
12068.729 7
12069.251 3
12069.773 5
12070.295 5
12070.817 5
12071.339 6
12071.861 7
12072.383 8
12072.905 3
12073.427 6
12073.949 3
12074.471 7
12074.993 12
12075.515 11
12076.037 9
12076.559 5
12077.081 9
12077.603 3
12078.125 3
12078.647 4
12079.170 7
12079.692 6
12080.214 11
12080.736 5
12081.258 6
12081.780 3
12082.303 4
12082.825 3
12083.347 3
12083.869 1
12084.392 3
12084.914 4
12085.436 6
12085.958 5
12086.481 4
12087.003 5
12087.525 4
12088.048 1
12088.570 2
12089.092 4
12089.615 1
12090.137 4
12090.659 4
12091.182 0
12091.704 3
12092.227 4
12092.749 8
12093.272 11
12093.794 8
12094.316 5
12094.839 6
12095.361 4
12095.884 1
12096.406 5
12096.929 4
12097.451 3
12097.974 2
12098.497 5
12099.019 7
12099.542 2
12100.064 5
12100.587 4
12101.110 10
12101.632 5
12102.155 7
12102.677 7
12103.200 10
12103.723 12
12104.245 10
12104.768 6
12105.291 11
12105.814 8
12106.336 5
12106.859 7
12107.382 5
12107.904 4
12108.427 3
12108.950 4
12109.473 3
12109.996 3
12110.518 2
12111.041 3
12111.564 5
12112.087 3
12112.610 4
12113.133 4
12113.656 4
12114.178 9
12114.701 8
12115.224 6
12115.747 3
12116.270 9
12116.793 8
12117.316 6
12117.839 4
12118.362 3
12118.885 2
12119.408 6
12119.931 5
12120.454 6
12120.977 9
12121.500 4
12122.023 5
12122.546 9
12123.069 5
12123.592 3
12124.116 0
12124.639 7
12125.162 6
12125.685 6
12126.208 4
12126.731 3
12127.254 7
12127.778 9
12128.301 8
12128.824 6
12129.347 9
12129.870 7
12130.394 6
12130.917 2
12131.440 2
12131.964 6
12132.487 7
12133.010 3
12133.533 10
12134.057 5
12134.580 5
12135.103 4
12135.627 3
12136.150 9
12136.674 3
12137.197 5
12137.720 10
12138.244 12
12138.767 10
12139.291 4
12139.814 5
12140.338 5
12140.861 3
12141.384 0
12141.908 8
12142.431 4
12142.955 10
12143.478 15
12144.002 14
12144.526 11
12145.049 10
12145.573 5
12146.096 4
12146.620 4
12147.143 4
12147.667 5
12148.191 3
12148.714 3
12149.238 4
12149.762 0
12150.285 2
12150.809 1
12151.333 3
12151.856 2
12152.380 2
12152.904 13
12153.428 17
12153.951 15
12154.475 21
12154.999 11
12155.523 7
12156.047 7
12156.570 8
12157.094 12
12157.618 8
12158.142 3
12158.666 6
12159.190 9
12159.713 4
12160.237 3
12160.761 4
12161.285 7
12161.809 7
12162.333 6
12162.857 5
12163.381 7
12163.905 6
12164.429 9
12164.953 7
12165.477 8
12166.001 3
12166.525 4
12167.049 2
12167.573 5
12168.097 2
12168.621 1
12169.145 5
12169.669 3
12170.193 2
12170.717 2
12171.242 7
12171.766 4
12172.290 6
12172.814 8
12173.338 8
12173.862 4
12174.387 1
12174.911 5
12175.435 4
12175.959 8
12176.483 5
12177.008 3
12177.532 7
12178.056 8
12178.581 8
12179.105 9
12179.629 11
12180.153 5
12180.678 10
12181.202 12
12181.726 10
12182.251 6
12182.775 5
12183.300 7
12183.824 8
12184.348 6
12184.873 6
12185.397 9
12185.922 5
12186.446 7
12186.971 4
12187.495 8
12188.020 6
12188.544 6
12189.069 6
12189.593 6
12190.118 6
12190.642 6
12191.167 6
12191.691 19
12192.216 19
12192.740 11
12193.265 7
12193.790 9
12194.314 13
12194.839 6
12195.364 12
12195.888 12
12196.413 11
12196.938 8
12197.462 10
12197.987 4
12198.512 8
12199.036 8
12199.561 8
12200.086 11
12200.611 11
12201.135 9
12201.660 3
12202.185 10
12202.710 8
12203.235 5
12203.759 4
12204.284 5
12204.809 6
12205.334 5
12205.859 7
12206.384 10
12206.909 9
12207.434 8
12207.959 11
12208.483 6
12209.008 3
12209.533 4
12210.058 2
12210.583 2
12211.108 8
12211.633 6
12212.158 3
12212.683 7
12213.208 7
12213.733 3
12214.258 2
12214.783 6
12215.309 9
12215.834 9
12216.359 13
12216.884 8
12217.409 3
12217.934 12
12218.459 9
12218.984 7
12219.510 5
12220.035 4
12220.560 6
12221.085 6
12221.610 9
12222.136 10
12222.661 10
12223.186 7
12223.711 6
12224.237 8
12224.762 9
12225.287 12
12225.812 16
12226.338 11
12226.863 7
12227.388 8
12227.914 13
12228.439 12
12228.965 9
12229.490 4
12230.015 2
12230.541 4
12231.066 6
12231.592 5
12232.117 4
12232.642 1
12233.168 4
12233.693 2
12234.219 4
12234.744 1
12235.270 3
12235.795 3
12236.321 3
12236.846 6
12237.372 4
12237.898 3
12238.423 6
12238.949 3
12239.474 4
12240.000 2
12240.526 3
12241.051 6
12241.577 9
12242.102 10
12242.628 5
12243.154 7
12243.679 6
12244.205 11
12244.731 7
12245.257 9
12245.782 6
12246.308 4
12246.834 1
12247.360 1
12247.885 0
12248.411 1
12248.937 2
12249.463 5
12249.989 5
12250.514 4
12251.040 8
12251.566 8
12252.092 8
12252.618 8
12253.144 10
12253.670 4
12254.196 3
12254.722 8
12255.247 6
12255.773 3
12256.299 2
12256.825 7
12257.351 5
12257.877 5
12258.403 11
12258.929 11
12259.455 7
12259.981 7
12260.507 11
12261.033 5
12261.560 8
12262.086 5
12262.612 2
12263.138 2
12263.664 9
12264.190 8
12264.716 9
12265.242 4
12265.769 6
12266.295 13
12266.821 6
12267.347 2
12267.873 4
12268.400 9
12268.926 7
12269.452 4
12269.978 4
12270.505 8
12271.031 9
12271.557 6
12272.083 15
12272.610 9
12273.136 5
12273.662 7
12274.189 5
12274.715 5
12275.241 5
12275.768 16
12276.294 10
12276.821 10
12277.347 8
12277.873 8
12278.400 8
12278.926 13
12279.453 8
12279.979 7
12280.506 8
12281.032 2
12281.559 4
12282.085 6
12282.612 7
12283.138 4
12283.665 3
12284.191 2
12284.718 1
12285.245 5
12285.771 4
12286.298 4
12286.824 7
12287.351 2
12287.878 0
12288.404 8
12288.931 11
12289.458 5
12289.984 8
12290.511 7
12291.038 5
12291.564 3
12292.091 6
12292.618 3
12293.145 4
12293.671 7
12294.198 5
12294.725 5
12295.252 6
12295.779 5
12296.305 1
12296.832 2
12297.359 6
12297.886 7
12298.413 6
12298.940 7
12299.466 10
12299.993 5
12300.520 5
12301.047 8
12301.574 10
12302.101 7
12302.628 5
12303.155 5
12303.682 4
12304.209 3
12304.736 2
12305.263 3
12305.790 6
12306.317 4
12306.844 9
12307.371 3
12307.898 2
12308.425 1
12308.952 4
12309.479 8
12310.007 8
12310.534 3
12311.061 4
12311.588 2
12312.115 4
12312.642 6
12313.169 1
12313.697 12
12314.224 17
12314.751 20
12315.278 14
12315.806 8
12316.333 10
12316.860 7
12317.387 6
12317.915 8
12318.442 6
12318.969 5
12319.497 5
12320.024 4
12320.551 6
12321.079 3
12321.606 5
12322.133 5
12322.661 9
12323.188 12
12323.715 5
12324.243 5
12324.770 5
12325.298 1
12325.825 1
12326.353 0
12326.880 2
12327.408 7
12327.935 4
12328.463 3
12328.990 1
12329.518 1
12330.045 7
12330.573 7
12331.100 3
12331.628 8
12332.156 7
12332.683 9
12333.211 8
12333.738 8
12334.266 5
12334.794 5
12335.321 2
12335.849 6
12336.377 11
12336.904 12
12337.432 11
12337.960 10
12338.487 14
12339.015 14
12339.543 9
12340.071 6
12340.598 10
12341.126 13
12341.654 11
12342.182 10
12342.710 4
12343.237 5
12343.765 4
12344.293 3
12344.821 5
12345.349 6
12345.877 12
12346.405 5
12346.933 6
12347.460 4
12347.988 5
12348.516 11
12349.044 8
12349.572 8
12350.100 11
12350.628 11
12351.156 5
12351.684 5
12352.212 3
12352.740 6
12353.268 5
12353.796 5
12354.324 8
12354.853 6
12355.381 6
12355.909 11
12356.437 12
12356.965 6
12357.493 4
12358.021 9
12358.549 6
12359.078 4
12359.606 5
12360.134 4
12360.662 5
12361.190 2
12361.719 2
12362.247 11
12362.775 5
12363.303 3
12363.832 0
12364.360 4
12364.888 2
12365.416 5
12365.945 4
12366.473 4
12367.001 0
12367.530 4
12368.058 8
12368.586 7
12369.115 6
12369.643 1
12370.172 5
12370.700 2
12371.228 3
12371.757 4
12372.285 4
12372.814 8
12373.342 6
12373.871 4
12374.399 2
12374.928 6
12375.456 8
12375.985 2
12376.513 3
12377.042 6
12377.570 7
12378.099 5
12378.628 8
12379.156 5
12379.685 4
12380.213 5
12380.742 4
12381.271 8
12381.799 1
12382.328 4
12382.857 5
12383.385 2
12383.914 6
12384.443 2
12384.971 2
12385.500 5
12386.029 8
12386.558 6
12387.086 8
12387.615 12
12388.144 4
12388.673 4
12389.202 5
12389.730 3
12390.259 4
12390.788 2
12391.317 3
12391.846 0
12392.375 3
12392.904 6
12393.433 5
12393.961 9
12394.490 6
12395.019 5
12395.548 5
12396.077 4
12396.606 4
12397.135 6
12397.664 5
12398.193 7
12398.722 9
12399.251 2
12399.780 8
12400.309 8
12400.838 6
12401.367 5
12401.896 1
12402.426 8
12402.955 12
12403.484 9
12404.013 10
12404.542 9
12405.071 6
12405.600 4
12406.130 10
12406.659 4
12407.188 3
12407.717 11
12408.246 11
12408.776 7
12409.305 8
12409.834 6
12410.363 3
12410.893 2
12411.422 4
12411.951 3
12412.480 5
12413.010 7
12413.539 8
12414.068 11
12414.598 12
12415.127 8
12415.657 14
12416.186 9
12416.715 15
12417.245 16
12417.774 8
12418.304 7
12418.833 5
12419.362 6
12419.892 17
12420.421 18
12420.951 8
12421.480 9
12422.010 8
12422.539 1
12423.069 3
12423.599 3
12424.128 1
12424.658 2
12425.187 3
12425.717 3
12426.246 6
12426.776 3
12427.306 4
12427.835 3
12428.365 5
12428.895 5
12429.424 9
12429.954 10
12430.484 8
12431.013 5
12431.543 5
12432.073 5
12432.603 2
12433.132 5
12433.662 3
12434.192 1
12434.722 5
12435.251 5
12435.781 3
12436.311 5
12436.841 4
12437.371 5
12437.901 6
12438.430 5
12438.960 4
12439.490 6
12440.020 2
12440.550 4
12441.080 4
12441.610 1
12442.140 6
12442.670 13
12443.200 9
12443.730 7
12444.260 10
12444.790 6
12445.320 8
12445.850 13
12446.380 10
12446.910 2
12447.440 3
12447.970 2
12448.500 0
12449.030 3
12449.560 6
12450.090 3
12450.620 5
12451.150 13
12451.681 8
12452.211 10
12452.741 8
12453.271 3
12453.801 5
12454.332 6
12454.862 6
12455.392 7
12455.922 4
12456.452 0
12456.983 2
12457.513 8
12458.043 7
12458.574 4
12459.104 6
12459.634 7
12460.164 5
12460.695 4
12461.225 4
12461.756 10
12462.286 5
12462.816 3
12463.347 1
12463.877 5
12464.407 10
12464.938 9
12465.468 7
12465.999 10
12466.529 7
12467.060 12
12467.590 3
12468.121 0
12468.651 4
12469.182 2
12469.712 3
12470.243 4
12470.773 2
12471.304 5
12471.834 7
12472.365 9
12472.896 8
12473.426 7
12473.957 8
12474.488 4
12475.018 3
12475.549 1
12476.080 6
12476.610 6
12477.141 7
12477.672 5
12478.202 9
12478.733 7
12479.264 5
12479.794 3
12480.325 1
12480.856 1
12481.387 2
12481.918 4
12482.448 2
12482.979 4
12483.510 7
12484.041 2
12484.572 5
12485.103 7
12485.633 3
12486.164 5
12486.695 1
12487.226 2
12487.757 2
12488.288 3
12488.819 6
12489.350 3
12489.881 3
12490.412 2
12490.943 4
12491.474 6
12492.005 3
12492.536 4
12493.067 5
12493.598 5
12494.129 5
12494.660 6
12495.191 7
12495.722 8
12496.253 7
12496.784 6
12497.315 3
12497.847 11
12498.378 11
12498.909 7
12499.440 6
12499.971 3
12500.502 3
12501.034 3
12501.565 6
12502.096 8
12502.627 8
12503.158 4
12503.690 0
12504.221 9
12504.752 14
12505.284 10
12505.815 9
12506.346 9
12506.877 12
12507.409 7
12507.940 15
12508.471 14
12509.003 8
12509.534 5
12510.066 1
12510.597 3
12511.128 5
12511.660 7
12512.191 4
12512.723 6
12513.254 5
12513.786 5
12514.317 4
12514.849 3
12515.380 1
12515.912 4
12516.443 1
12516.975 8
12517.506 3
12518.038 4
12518.569 5
12519.101 3
12519.633 13
12520.164 7
12520.696 4
12521.227 7
12521.759 5
12522.291 8
12522.822 3
12523.354 3
12523.886 4
12524.417 4
12524.949 6
12525.481 3
12526.013 9
12526.544 8
12527.076 11
12527.608 11
12528.140 13
12528.671 9
12529.203 9
12529.735 5
12530.267 3
12530.799 3
12531.330 1
12531.862 0
12532.394 1
12532.926 2
12533.458 3
12533.990 3
12534.522 1
12535.054 3
12535.586 3
12536.118 5
12536.650 9
12537.181 10
12537.713 12
12538.245 11
12538.777 8
12539.309 7
12539.841 7
12540.374 7
12540.906 3
12541.438 5
12541.970 5
12542.502 5
12543.034 3
12543.566 8
12544.098 10
12544.630 7
12545.162 3
12545.694 2
12546.227 5
12546.759 5
12547.291 3
12547.823 1
12548.355 3
12548.888 2
12549.420 1
12549.952 5
12550.484 9
12551.017 9
12551.549 6
12552.081 4
12552.613 3
12553.146 6
12553.678 7
12554.210 8
12554.743 7
12555.275 8
12555.807 9
12556.340 11
12556.872 3
12557.405 2
12557.937 5
12558.469 12
12559.002 22
12559.534 19
12560.067 18
12560.599 11
12561.132 15
12561.664 17
12562.197 12
12562.729 10
12563.262 4
12563.794 7
12564.327 5
12564.859 4
12565.392 9
12565.924 6
12566.457 8
12566.990 12
12567.522 11
12568.055 10
12568.588 4
12569.120 4
12569.653 11
12570.186 9
12570.718 16
12571.251 15
12571.784 14
12572.316 9
12572.849 18
12573.382 25
12573.915 21
12574.447 16
12574.980 15
12575.513 18
12576.046 11
12576.578 16
12577.111 15
12577.644 12
12578.177 9
12578.710 7
12579.243 9
12579.775 9
12580.308 7
12580.841 8
12581.374 12
12581.907 6
12582.440 6
12582.973 8
12583.506 8
12584.039 6
12584.572 2
12585.105 5
12585.638 3
12586.171 4
12586.704 2
12587.237 5
12587.770 6
12588.303 9
12588.836 9
12589.369 7
12589.902 12
12590.435 13
12590.968 6
12591.502 7
12592.035 10
12592.568 5
12593.101 4
12593.634 6
12594.167 4
12594.700 0
12595.234 1
12595.767 3
12596.300 2
12596.833 4
12597.367 9
12597.900 7
12598.433 7
12598.966 6
12599.500 8
12600.033 6
12600.566 7
12601.100 0
12601.633 5
12602.166 7
12602.700 3
12603.233 4
12603.766 8
12604.300 5
12604.833 4
12605.367 8
12605.900 7
12606.433 4
12606.967 10
12607.500 5
12608.034 5
12608.567 4
12609.101 2
12609.634 7
12610.168 7
12610.701 8
12611.235 4
12611.768 5
12612.302 4
12612.836 7
12613.369 9
12613.903 13
12614.436 11
12614.970 9
12615.504 6
12616.037 4
12616.571 7
12617.105 6
12617.638 5
12618.172 5
12618.706 4
12619.239 9
12619.773 12
12620.307 11
12620.841 6
12621.374 0
12621.908 6
12622.442 8
12622.976 3
12623.509 3
12624.043 7
12624.577 5
12625.111 4
12625.645 1
12626.179 0
12626.712 8
12627.246 5
12627.780 4
12628.314 5
12628.848 6
12629.382 3
12629.916 7
12630.450 6
12630.984 3
12631.518 4
12632.052 3
12632.586 4
12633.120 5
12633.654 2
12634.188 7
12634.722 9
12635.256 7
12635.790 11
12636.324 11
12636.858 16
12637.392 5
12637.926 3
12638.460 5
12638.995 1
12639.529 5
12640.063 7
12640.597 6
12641.131 7
12641.665 7
12642.200 6
12642.734 10
12643.268 7
12643.802 12
12644.336 12
12644.871 16
12645.405 7
12645.939 7
12646.474 12
12647.008 12
12647.542 10
12648.076 7
12648.611 5
12649.145 7
12649.679 4
12650.214 4
12650.748 7
12651.283 8
12651.817 8
12652.351 4
12652.886 7
12653.420 9
12653.955 10
12654.489 9
12655.024 6
12655.558 9
12656.093 6
12656.627 7
12657.162 7
12657.696 9
12658.231 8
12658.765 2
12659.300 3
12659.834 3
12660.369 4
12660.904 12
12661.438 8
12661.973 1
12662.507 11
12663.042 11
12663.577 4
12664.111 3
12664.646 3
12665.181 3
12665.715 1
12666.250 2
12666.785 4
12667.320 2
12667.854 3
12668.389 4
12668.924 9
12669.459 9
12669.993 6
12670.528 4
12671.063 3
12671.598 3
12672.133 7
12672.667 3
12673.202 6
12673.737 3
12674.272 4
12674.807 5
12675.342 4
12675.877 3
12676.412 2
12676.947 1
12677.481 2
12678.016 2
12678.551 3
12679.086 2
12679.621 1
12680.156 3
12680.691 2
12681.226 1
12681.761 2
12682.296 2
12682.832 3
12683.367 4
12683.902 2
12684.437 6
12684.972 2
12685.507 4
12686.042 8
12686.577 4
12687.112 8
12687.648 8
12688.183 8
12688.718 5
12689.253 7
12689.788 5
12690.323 5
12690.859 4
12691.394 4
12691.929 5
12692.464 8
12693.000 7
12693.535 2
12694.070 11
12694.606 5
12695.141 5
12695.676 8
12696.212 13
12696.747 11
12697.282 13
12697.818 10
12698.353 5
12698.888 4
12699.424 3
12699.959 3
12700.495 4
12701.030 4
12701.566 5
12702.101 3
12702.637 7
12703.172 4
12703.708 3
12704.243 2
12704.779 3
12705.314 5
12705.850 3
12706.385 1
12706.921 3
12707.456 3
12707.992 4
12708.527 11
12709.063 5
12709.599 7
12710.134 3
12710.670 2
12711.206 9
12711.741 7
12712.277 0
12712.813 0
12713.348 5
12713.884 8
12714.420 3
12714.956 4
12715.491 6
12716.027 4
12716.563 6
12717.099 4
12717.634 4
12718.170 5
12718.706 7
12719.242 7
12719.778 3
12720.314 7
12720.849 9
12721.385 6
12721.921 7
12722.457 2
12722.993 7
12723.529 7
12724.065 5
12724.601 8
12725.137 5
12725.673 4
12726.209 9
12726.745 5
12727.281 1
12727.817 1
12728.353 2
12728.889 1
12729.425 3
12729.961 4
12730.497 4
12731.033 8
12731.569 8
12732.105 6
12732.641 4
12733.177 3
12733.713 4
12734.250 6
12734.786 3
12735.322 9
12735.858 10
12736.394 5
12736.930 7
12737.467 4
12738.003 6
12738.539 4
12739.075 3
12739.612 3
12740.148 6
12740.684 3
12741.220 7
12741.757 9
12742.293 3
12742.829 7
12743.366 9
12743.902 13
12744.438 15
12744.975 11
12745.511 12
12746.048 10
12746.584 6
12747.120 5
12747.657 3
12748.193 3
12748.730 2
12749.266 0
12749.803 0
12750.339 3
12750.876 6
12751.412 6
12751.949 12
12752.485 11
12753.022 8
12753.558 6
12754.095 5
12754.631 9
12755.168 8
12755.704 2
12756.241 3
12756.778 8
12757.314 6
12757.851 12
12758.388 5
12758.924 3
12759.461 4
12759.998 3
12760.534 3
12761.071 5
12761.608 5
12762.144 2
12762.681 5
12763.218 4
12763.755 4
12764.292 1
12764.828 2
12765.365 4
12765.902 8
12766.439 4
12766.976 7
12767.512 7
12768.049 6
12768.586 8
12769.123 7
12769.660 1
12770.197 4
12770.734 1
12771.271 7
12771.808 9
12772.345 6
12772.881 9
12773.418 4
12773.955 5
12774.492 2
12775.029 4
12775.566 5
12776.103 4
12776.640 3
12777.178 0
12777.715 4
12778.252 5
12778.789 2
12779.326 4
12779.863 2
12780.400 5
12780.937 4
12781.474 5
12782.011 8
12782.549 6
12783.086 5
12783.623 3
12784.160 2
12784.697 1
12785.235 2
12785.772 5
12786.309 3
12786.846 3
12787.384 2
12787.921 2
12788.458 4
12788.995 2
12789.533 2
12790.070 12
12790.607 7
12791.145 5
12791.682 2
12792.219 9
12792.757 9
12793.294 2
12793.832 1
12794.369 3
12794.906 1
12795.444 3
12795.981 6
12796.519 7
12797.056 11
12797.594 5
12798.131 8
12798.669 11
12799.206 6
12799.744 3
12800.281 5
12800.819 13
12801.356 3
12801.894 4
12802.431 3
12802.969 4
12803.507 3
12804.044 6
12804.582 6
12805.120 3
12805.657 5
12806.195 0
12806.733 2
12807.270 3
12807.808 6
12808.346 6
12808.883 4
12809.421 8
12809.959 2
12810.497 8
12811.034 4
12811.572 7
12812.110 7
12812.648 4
12813.185 7
12813.723 7
12814.261 5
12814.799 7
12815.337 2
12815.875 2
12816.413 4
12816.950 13
12817.488 12
12818.026 11
12818.564 3
12819.102 3
12819.640 4
12820.178 2
12820.716 1
12821.254 2
12821.792 1
12822.330 2
12822.868 4
12823.406 7
12823.944 4
12824.482 3
12825.020 11
12825.558 9
12826.096 6
12826.634 9
12827.172 7
12827.710 9
12828.249 7
12828.787 5
12829.325 6
12829.863 9
12830.401 6
12830.939 6
12831.478 6
12832.016 7
12832.554 7
12833.092 13
12833.630 9
12834.169 8
12834.707 11
12835.245 6
12835.783 2
12836.322 7
12836.860 9
12837.398 4
12837.937 5
12838.475 8
12839.013 11
12839.552 9
12840.090 8
12840.629 10
12841.167 7
12841.705 5
12842.244 3
12842.782 11
12843.321 9
12843.859 6
12844.398 6
12844.936 2
12845.474 8
12846.013 11
12846.551 9
12847.090 9
12847.629 8
12848.167 7
12848.706 13
12849.244 15
12849.783 18
12850.321 11
12850.860 11
12851.399 8
12851.937 8
12852.476 14
12853.014 10
12853.553 10
12854.092 18
12854.630 15
12855.169 18
12855.708 9
12856.247 6
12856.785 13
12857.324 11
12857.863 14
12858.401 19
12858.940 10
12859.479 20
12860.018 29
12860.557 29
12861.095 37
12861.634 40
12862.173 37
12862.712 31
12863.251 36
12863.790 47
12864.329 32
12864.867 22
12865.406 22
12865.945 22
12866.484 25
12867.023 21
12867.562 23
12868.101 14
12868.640 18
12869.179 19
12869.718 26
12870.257 28
12870.796 25
12871.335 24
12871.874 13
12872.413 13
12872.952 10
12873.491 8
12874.030 9
12874.569 7
12875.109 8
12875.648 7
12876.187 8
12876.726 11
12877.265 6
12877.804 4
12878.343 4
12878.883 7
12879.422 4
12879.961 4
12880.500 9
12881.039 8
12881.579 7
12882.118 6
12882.657 5
12883.196 10
12883.736 7
12884.275 6
12884.814 5
12885.354 5
12885.893 3
12886.432 5
12886.972 3
12887.511 1
12888.050 9
12888.590 5
12889.129 1
12889.669 10
12890.208 6
12890.748 2
12891.287 5
12891.826 4
12892.366 3
12892.905 2
12893.445 2
12893.984 4
12894.524 5
12895.063 3
12895.603 9
12896.142 5
12896.682 1
12897.222 1
12897.761 1
12898.301 3
12898.840 6
12899.380 6
12899.920 4
12900.459 3
12900.999 2
12901.539 1
12902.078 1
12902.618 3
12903.158 1
12903.697 4
12904.237 6
12904.777 5
12905.317 9
12905.856 10
12906.396 12
12906.936 9
12907.476 4
12908.015 7
12908.555 12
12909.095 18
12909.635 7
12910.175 12
12910.715 6
12911.254 6
12911.794 12
12912.334 9
12912.874 6
12913.414 3
12913.954 0
12914.494 3
12915.034 3
12915.574 2
12916.114 1
12916.654 7
12917.194 6
12917.734 2
12918.274 5
12918.814 5
12919.354 4
12919.894 4
12920.434 2
12920.974 1
12921.514 4
12922.054 6
12922.594 4
12923.134 1
12923.674 2
12924.215 6
12924.755 6
12925.295 2
12925.835 4
12926.375 6
12926.915 11
12927.456 10
12927.996 7
12928.536 5
12929.076 6
12929.617 5
12930.157 4
12930.697 2
12931.237 4
12931.778 3
12932.318 7
12932.858 2
12933.399 1
12933.939 2
12934.479 9
12935.020 6
12935.560 5
12936.100 1
12936.641 6
12937.181 4
12937.722 2
12938.262 2
12938.803 2
12939.343 4
12939.883 5
12940.424 6
12940.964 3
12941.505 4
12942.045 4
12942.586 4
12943.126 5
12943.667 4
12944.208 4
12944.748 3
12945.289 8
12945.829 6
12946.370 6
12946.910 11
12947.451 7
12947.992 5
12948.532 5
12949.073 4
12949.614 2
12950.154 1
12950.695 7
12951.236 7
12951.776 6
12952.317 8
12952.858 13
12953.399 9
12953.939 4
12954.480 2
12955.021 0
12955.562 1
12956.103 1
12956.643 0
12957.184 1
12957.725 3
12958.266 4
12958.807 6
12959.348 12
12959.889 11
12960.429 8
12960.970 5
12961.511 2
12962.052 7
12962.593 8
12963.134 5
12963.675 4
12964.216 9
12964.757 5
12965.298 6
12965.839 4
12966.380 3
12966.921 7
12967.462 7
12968.003 11
12968.544 8
12969.085 7
12969.626 9
12970.167 4
12970.709 5
12971.250 12
12971.791 8
12972.332 8
12972.873 5
12973.414 4
12973.955 1
12974.497 5
12975.038 1
12975.579 2
12976.120 2
12976.662 3
12977.203 2
12977.744 0
12978.285 0
12978.827 3
12979.368 4
12979.909 4
12980.450 3
12980.992 4
12981.533 3
12982.074 1
12982.616 0
12983.157 6
12983.699 10
12984.240 4
12984.781 1
12985.323 3
12985.864 3
12986.406 7
12986.947 6
12987.489 3
12988.030 5
12988.572 4
12989.113 3
12989.655 2
12990.196 4
12990.738 6
12991.279 8
12991.821 4
12992.362 5
12992.904 2
12993.445 2
12993.987 3
12994.529 1
12995.070 5
12995.612 6
12996.153 1
12996.695 1
12997.237 1
12997.778 0
12998.320 1
12998.862 3
12999.404 4
12999.945 8
13000.487 5
13001.029 2
13001.571 5
13002.112 5
13002.654 0
13003.196 4
13003.738 6
13004.279 5
13004.821 4
13005.363 2
13005.905 3
13006.447 4
13006.989 3
13007.531 6
13008.072 3
13008.614 1
13009.156 0
13009.698 0
13010.240 3
13010.782 2
13011.324 0
13011.866 0
13012.408 0
13012.950 1
13013.492 6
13014.034 3
13014.576 2
13015.118 7
13015.660 9
13016.202 8
13016.744 6
13017.286 2
13017.828 2
13018.371 3
13018.913 2
13019.455 4
13019.997 6
13020.539 2
13021.081 4
13021.623 4
13022.166 0
13022.708 2
13023.250 1
13023.792 7
13024.334 9
13024.877 7
13025.419 4
13025.961 4
13026.503 3
13027.046 0
13027.588 3
13028.130 6
13028.673 3
13029.215 4
13029.757 4
13030.300 4
13030.842 5
13031.384 7
13031.927 3
13032.469 1
13033.012 3
13033.554 3
13034.096 1
13034.639 5
13035.181 6
13035.724 1
13036.266 1
13036.809 6
13037.351 5
13037.894 5
13038.436 6
13038.979 4
13039.521 11
13040.064 9
13040.607 5
13041.149 11
13041.692 10
13042.234 2
13042.777 1
13043.320 1
13043.862 4
13044.405 10
13044.948 8
13045.490 11
13046.033 11
13046.576 8
13047.118 8
13047.661 10
13048.204 6
13048.746 5
13049.289 4
13049.832 3
13050.375 2
13050.918 1
13051.460 0
13052.003 4
13052.546 2
13053.089 7
13053.632 7
13054.174 6
13054.717 3
13055.260 5
13055.803 2
13056.346 8
13056.889 5
13057.432 2
13057.975 1
13058.518 2
13059.061 5
13059.604 7
13060.147 5
13060.690 7
13061.233 9
13061.776 4
13062.319 5
13062.862 3
13063.405 4
13063.948 8
13064.491 6
13065.034 7
13065.577 4
13066.120 3
13066.663 5
13067.206 3
13067.749 4
13068.293 6
13068.836 6
13069.379 12
13069.922 5
13070.465 2
13071.008 5
13071.552 2
13072.095 6
13072.638 3
13073.181 5
13073.725 4
13074.268 8
13074.811 1
13075.355 5
13075.898 8
13076.441 7
13076.984 5
13077.528 3
13078.071 2
13078.615 5
13079.158 3
13079.701 8
13080.245 10
13080.788 14
13081.331 9
13081.875 5
13082.418 6
13082.962 7
13083.505 10
13084.049 4
13084.592 5
13085.136 7
13085.679 10
13086.223 4
13086.766 3
13087.310 4
13087.853 7
13088.397 7
13088.941 7
13089.484 10
13090.028 12
13090.571 10
13091.115 3
13091.659 3
13092.202 3
13092.746 5
13093.290 8
13093.833 8
13094.377 14
13094.921 10
13095.464 6
13096.008 4
13096.552 9
13097.096 7
13097.639 7
13098.183 10
13098.727 9
13099.271 13
13099.814 13
13100.358 6
13100.902 1
13101.446 2
13101.990 0
13102.534 3
13103.077 3
13103.621 4
13104.165 6
13104.709 4
13105.253 1
13105.797 3
13106.341 4
13106.885 5
13107.429 8
13107.973 9
13108.517 4
13109.061 6
13109.605 9
13110.149 12
13110.693 13
13111.237 15
13111.781 11
13112.325 5
13112.869 5
13113.413 1
13113.957 4
13114.501 5
13115.045 2
13115.590 1
13116.134 6
13116.678 4
13117.222 7
13117.766 8
13118.310 5
13118.855 3
13119.399 2
13119.943 3
13120.487 3
13121.032 4
13121.576 2
13122.120 1
13122.664 0
13123.209 0
13123.753 0
13124.297 3
13124.842 0
13125.386 2
13125.930 3
13126.475 4
13127.019 3
13127.563 2
13128.108 5
13128.652 4
13129.197 3
13129.741 2
13130.285 3
13130.830 3
13131.374 0
13131.919 3
13132.463 2
13133.008 7
13133.552 4
13134.097 3
13134.641 4
13135.186 2
13135.730 3
13136.275 2
13136.820 2
13137.364 3
13137.909 1
13138.453 1
13138.998 2
13139.543 4
13140.087 4
13140.632 2
13141.177 9
13141.721 10
13142.266 8
13142.811 7
13143.355 1
13143.900 4
13144.445 3
13144.989 3
13145.534 3
13146.079 6
13146.624 4
13147.169 3
13147.713 0
13148.258 4
13148.803 5
13149.348 4
13149.893 4
13150.438 5
13150.982 4
13151.527 3
13152.072 2
13152.617 2
13153.162 5
13153.707 5
13154.252 5
13154.797 3
13155.342 2
13155.887 0
13156.432 0
13156.977 1
13157.522 8
13158.067 2
13158.612 2
13159.157 4
13159.702 2
13160.247 0
13160.792 0
13161.337 1
13161.882 1
13162.427 2
13162.972 0
13163.517 4
13164.063 7
13164.608 7
13165.153 8
13165.698 5
13166.243 1
13166.788 2
13167.334 3
13167.879 1
13168.424 3
13168.969 5
13169.515 2
13170.060 1
13170.605 3
13171.150 3
13171.696 5
13172.241 8
13172.786 12
13173.332 10
13173.877 13
13174.422 4
13174.968 2
13175.513 3
13176.058 2
13176.604 11
13177.149 8
13177.695 5
13178.240 2
13178.786 2
13179.331 9
13179.877 13
13180.422 3
13180.967 5
13181.513 5
13182.058 2
13182.604 6
13183.150 10
13183.695 8
13184.241 4
13184.786 4
13185.332 1
13185.877 1
13186.423 12
13186.969 12
13187.514 9
13188.060 9
13188.606 3
13189.151 6
13189.697 13
13190.243 2
13190.788 6
13191.334 3
13191.880 1
13192.425 1
13192.971 6
13193.517 5
13194.063 7
13194.608 2
13195.154 2
13195.700 8
13196.246 5
13196.792 8
13197.337 7
13197.883 7
13198.429 7
13198.975 4
13199.521 4
13200.067 4
13200.613 3
13201.159 4
13201.704 6
13202.250 5
13202.796 3
13203.342 1
13203.888 5
13204.434 4
13204.980 4
13205.526 4
13206.072 0
13206.618 5
13207.164 4
13207.710 0
13208.256 2
13208.802 0
13209.348 3
13209.895 3
13210.441 3
13210.987 0
13211.533 4
13212.079 4
13212.625 7
13213.171 11
13213.718 5
13214.264 4
13214.810 6
13215.356 8
13215.902 8
13216.449 8
13216.995 4
13217.541 1
13218.087 0
13218.634 2
13219.180 6
13219.726 3
13220.272 3
13220.819 4
13221.365 3
13221.911 4
13222.458 3
13223.004 4
13223.550 1
13224.097 2
13224.643 3
13225.190 8
13225.736 8
13226.282 5
13226.829 2
13227.375 5
13227.922 7
13228.468 3
13229.015 5
13229.561 5
13230.108 2
13230.654 1
13231.201 0
13231.747 3
13232.294 0
13232.841 2
13233.387 4
13233.934 5
13234.480 3
13235.027 4
13235.573 6
13236.120 4
13236.667 2
13237.213 2
13237.760 4
13238.307 2
13238.853 1
13239.400 5
13239.947 4
13240.494 0
13241.040 5
13241.587 3
13242.134 1
13242.681 6
13243.227 4
13243.774 2
13244.321 3
13244.868 2
13245.415 7
13245.961 8
13246.508 4
13247.055 5
13247.602 3
13248.149 3
13248.696 2
13249.243 2
13249.790 4
13250.337 4
13250.883 2
13251.430 2
13251.977 2
13252.524 2
13253.071 3
13253.618 6
13254.165 7
13254.712 3
13255.259 1
13255.806 0
13256.353 4
13256.901 1
13257.448 0
13257.995 0
13258.542 1
13259.089 4
13259.636 2
13260.183 1
13260.730 3
13261.277 0
13261.825 2
13262.372 4
13262.919 8
13263.466 3
13264.013 4
13264.561 2
13265.108 4
13265.655 3
13266.202 2
13266.750 1
13267.297 2
13267.844 2
13268.391 3
13268.939 5
13269.486 4
13270.033 6
13270.581 7
13271.128 6
13271.675 4
13272.223 0
13272.770 0
13273.318 3
13273.865 6
13274.412 8
13274.960 7
13275.507 5
13276.055 7
13276.602 8
13277.150 4
13277.697 1
13278.245 6
13278.792 6
13279.340 4
13279.887 12
13280.435 11
13280.982 3
13281.530 7
13282.078 8
13282.625 5
13283.173 6
13283.720 2
13284.268 0
13284.816 0
13285.363 1
13285.911 3
13286.459 1
13287.006 0
13287.554 7
13288.102 11
13288.649 4
13289.197 3
13289.745 9
13290.293 2
13290.840 1
13291.388 0
13291.936 6
13292.484 6
13293.032 3
13293.579 1
13294.127 3
13294.675 4
13295.223 10
13295.771 6
13296.319 5
13296.867 6
13297.414 7
13297.962 7
13298.510 5
13299.058 4
13299.606 1
13300.154 10
13300.702 6
13301.250 5
13301.798 6
13302.346 8
13302.894 6
13303.442 5
13303.990 6
13304.538 3
13305.086 11
13305.634 9
13306.182 6
13306.731 3
13307.279 5
13307.827 1
13308.375 4
13308.923 3
13309.471 6
13310.019 10
13310.567 8
13311.116 4
13311.664 5
13312.212 4
13312.760 3
13313.308 4
13313.857 3
13314.405 9
13314.953 11
13315.502 5
13316.050 1
13316.598 8
13317.146 2
13317.695 0
13318.243 4
13318.791 6
13319.340 7
13319.888 5
13320.436 3
13320.985 5
13321.533 2
13322.082 5
13322.630 8
13323.179 7
13323.727 6
13324.275 2
13324.824 0
13325.372 1
13325.921 1
13326.469 4
13327.018 2
13327.566 6
13328.115 5
13328.663 2
13329.212 0
13329.761 0
13330.309 4
13330.858 6
13331.406 7
13331.955 5
13332.504 7
13333.052 7
13333.601 5
13334.150 9
13334.698 9
13335.247 7
13335.796 7
13336.344 7
13336.893 2
13337.442 7
13337.990 8
13338.539 8
13339.088 3
13339.637 3
13340.185 6
13340.734 6
13341.283 6
13341.832 6
13342.381 6
13342.930 7
13343.478 12
13344.027 9
13344.576 4
13345.125 13
13345.674 8
13346.223 9
13346.772 11
13347.321 5
13347.870 4
13348.419 8
13348.968 8
13349.517 5
13350.065 6
13350.614 3
13351.164 5
13351.713 6
13352.262 5
13352.811 7
13353.360 7
13353.909 6
13354.458 4
13355.007 9
13355.556 7
13356.105 10
13356.654 9
13357.203 6
13357.752 4
13358.302 4
13358.851 9
13359.400 6
13359.949 4
13360.498 7
13361.048 5
13361.597 5
13362.146 5
13362.695 2
13363.245 5
13363.794 6
13364.343 12
13364.892 8
13365.442 5
13365.991 3
13366.540 6
13367.090 8
13367.639 5
13368.188 3
13368.738 3
13369.287 2
13369.837 0
13370.386 1
13370.935 5
13371.485 2
13372.034 5
13372.584 5
13373.133 4
13373.683 4
13374.232 3
13374.782 6
13375.331 4
13375.881 4
13376.430 7
13376.980 4
13377.529 0
13378.079 4
13378.628 4
13379.178 3
13379.728 1
13380.277 2
13380.827 3
13381.376 3
13381.926 0
13382.476 1
13383.025 4
13383.575 6
13384.125 15
13384.674 8
13385.224 3
13385.774 12
13386.324 5
13386.873 3
13387.423 13
13387.973 16
13388.523 6
13389.072 5
13389.622 4
13390.172 6
13390.722 3
13391.272 4
13391.822 5
13392.371 5
13392.921 2
13393.471 8
13394.021 13
13394.571 6
13395.121 7
13395.671 5
13396.221 2
13396.771 1
13397.321 2
13397.871 5
13398.421 13
13398.971 7
13399.521 6
13400.071 2
13400.621 3
13401.171 3
13401.721 0
13402.271 2
13402.821 2
13403.371 4
13403.921 6
13404.471 7
13405.021 6
13405.571 2
13406.121 6
13406.672 5
13407.222 7
13407.772 10
13408.322 6
13408.872 4
13409.423 4
13409.973 2
13410.523 1
13411.073 8
13411.624 4
13412.174 1
13412.724 3
13413.274 1
13413.825 1
13414.375 0
13414.925 1
13415.476 6
13416.026 3
13416.576 5
13417.127 6
13417.677 3
13418.227 3
13418.778 4
13419.328 0
13419.879 0
13420.429 5
13420.980 4
13421.530 1
13422.080 7
13422.631 8
13423.181 3
13423.732 6
13424.282 6
13424.833 2
13425.384 5
13425.934 2
13426.485 2
13427.035 2
13427.586 4
13428.136 10
13428.687 8
13429.238 8
13429.788 4
13430.339 10
13430.889 8
13431.440 6
13431.991 4
13432.542 4
13433.092 7
13433.643 1
13434.194 3
13434.744 3
13435.295 5
13435.846 4
13436.397 8
13436.947 9
13437.498 4
13438.049 3
13438.600 8
13439.151 3
13439.701 2
13440.252 0
13440.803 10
13441.354 6
13441.905 7
13442.456 10
13443.007 13
13443.558 13
13444.108 9
13444.659 8
13445.210 5
13445.761 5
13446.312 4
13446.863 2
13447.414 4
13447.965 7
13448.516 10
13449.067 3
13449.618 9
13450.169 5
13450.720 5
13451.271 5
13451.823 5
13452.374 6
13452.925 8
13453.476 10
13454.027 8
13454.578 7
13455.129 3
13455.680 2
13456.232 1
13456.783 1
13457.334 5
13457.885 4
13458.436 3
13458.988 3
13459.539 3
13460.090 2
13460.641 10
13461.193 5
13461.744 3
13462.295 1
13462.847 3
13463.398 2
13463.949 4
13464.501 2
13465.052 4
13465.603 0
13466.155 5
13466.706 7
13467.257 4
13467.809 3
13468.360 7
13468.912 0
13469.463 0
13470.015 1
13470.566 5
13471.117 6
13471.669 3
13472.220 7
13472.772 8
13473.323 5
13473.875 2
13474.427 3
13474.978 6
13475.530 5
13476.081 8
13476.633 4
13477.184 2
13477.736 0
13478.288 2
13478.839 2
13479.391 1
13479.943 5
13480.494 9
13481.046 7
13481.598 2
13482.149 1
13482.701 3
13483.253 5
13483.805 2
13484.356 6
13484.908 1
13485.460 0
13486.012 8
13486.563 7
13487.115 8
13487.667 8
13488.219 6
13488.771 6
13489.323 7
13489.874 9
13490.426 2
13490.978 2
13491.530 1
13492.082 3
13492.634 2
13493.186 1
13493.738 3
13494.290 2
13494.842 7
13495.394 5
13495.946 4
13496.498 6
13497.050 6
13497.602 9
13498.154 10
13498.706 9
13499.258 12
13499.810 12
13500.362 9
13500.914 6
13501.466 4
13502.018 6
13502.570 3
13503.122 3
13503.675 3
13504.227 3
13504.779 0
13505.331 0
13505.883 3
13506.435 5
13506.988 4
13507.540 2
13508.092 2
13508.644 5
13509.197 1
13509.749 4
13510.301 5
13510.853 7
13511.406 2
13511.958 7
13512.510 14
13513.063 10
13513.615 10
13514.167 7
13514.720 9
13515.272 3
13515.825 2
13516.377 6
13516.929 4
13517.482 4
13518.034 5
13518.587 1
13519.139 3
13519.692 6
13520.244 7
13520.797 5
13521.349 6
13521.902 4
13522.454 2
13523.007 0
13523.559 3
13524.112 3
13524.664 1
13525.217 3
13525.770 2
13526.322 1
13526.875 0
13527.427 6
13527.980 5
13528.533 1
13529.085 0
13529.638 6
13530.191 6
13530.743 9
13531.296 11
13531.849 7
13532.402 6
13532.954 1
13533.507 1
13534.060 1
13534.613 2
13535.165 1
13535.718 1
13536.271 4
13536.824 3
13537.377 7
13537.930 4
13538.482 4
13539.035 4
13539.588 6
13540.141 5
13540.694 4
13541.247 3
13541.800 4
13542.353 11
13542.906 4
13543.459 2
13544.012 2
13544.565 3
13545.118 5
13545.671 6
13546.224 4
13546.777 10
13547.330 7
13547.883 8
13548.436 9
13548.989 4
13549.542 9
13550.095 6
13550.648 10
13551.201 6
13551.754 2
13552.307 3
13552.861 9
13553.414 5
13553.967 5
13554.520 4
13555.073 4
13555.627 4
13556.180 2
13556.733 2
13557.286 13
13557.839 12
13558.393 10
13558.946 11
13559.499 9
13560.053 2
13560.606 10
13561.159 11
13561.713 4
13562.266 8
13562.819 6
13563.373 3
13563.926 5
13564.479 5
13565.033 7
13565.586 2
13566.140 1
13566.693 1
13567.247 1
13567.800 2
13568.353 2
13568.907 5
13569.460 6
13570.014 8
13570.567 6
13571.121 7
13571.674 3
13572.228 12
13572.782 13
13573.335 6
13573.889 6
13574.442 1
13574.996 3
13575.550 2
13576.103 1
13576.657 5
13577.210 5
13577.764 4
13578.318 3
13578.871 0
13579.425 0
13579.979 2
13580.533 1
13581.086 0
13581.640 3
13582.194 2
13582.748 0
13583.301 1
13583.855 4
13584.409 2
13584.963 4
13585.517 4
13586.070 5
13586.624 10
13587.178 4
13587.732 3
13588.286 0
13588.840 5
13589.394 11
13589.947 9
13590.501 5
13591.055 2
13591.609 4
13592.163 8
13592.717 9
13593.271 5
13593.825 5
13594.379 10
13594.933 6
13595.487 4
13596.041 3
13596.595 2
13597.149 0
13597.703 0
13598.257 3
13598.812 8
13599.366 8
13599.920 7
13600.474 3
13601.028 3
13601.582 7
13602.136 6
13602.691 7
13603.245 15
13603.799 13
13604.353 9
13604.907 7
13605.462 12
13606.016 4
13606.570 4
13607.124 4
13607.679 9
13608.233 3
13608.787 6
13609.341 9
13609.896 5
13610.450 9
13611.004 7
13611.559 8
13612.113 12
13612.667 11
13613.222 9
13613.776 5
13614.331 6
13614.885 4
13615.440 6
13615.994 4
13616.548 6
13617.103 7
13617.657 3
13618.212 3
13618.766 5
13619.321 4
13619.875 2
13620.430 0
13620.984 1
13621.539 4
13622.094 5
13622.648 8
13623.203 1
13623.757 5
13624.312 3
13624.867 4
13625.421 2
13625.976 1
13626.530 5
13627.085 4
13627.640 1
13628.195 3
13628.749 2
13629.304 0
13629.859 6
13630.413 9
13630.968 7
13631.523 7
13632.078 4
13632.632 6
13633.187 4
13633.742 25
13634.297 18
13634.852 12
13635.407 13
13635.961 11
13636.516 6
13637.071 5
13637.626 7
13638.181 5
13638.736 2
13639.291 4
13639.846 6
13640.401 8
13640.956 7
13641.510 4
13642.065 3
13642.620 3
13643.175 6
13643.730 7
13644.285 2
13644.840 7
13645.396 7
13645.951 9
13646.506 6
13647.061 7
13647.616 4
13648.171 5
13648.726 4
13649.281 4
13649.836 7
13650.391 1
13650.947 4
13651.502 6
13652.057 4
13652.612 4
13653.167 8
13653.722 8
13654.278 11
13654.833 10
13655.388 1
13655.943 4
13656.499 4
13657.054 3
13657.609 1
13658.165 3
13658.720 5
13659.275 12
13659.831 15
13660.386 13
13660.941 6
13661.497 2
13662.052 8
13662.607 6
13663.163 4
13663.718 1
13664.274 3
13664.829 10
13665.385 16
13665.940 15
13666.495 16
13667.051 12
13667.606 9
13668.162 5
13668.717 2
13669.273 4
13669.829 4
13670.384 4
13670.940 6
13671.495 11
13672.051 6
13672.606 10
13673.162 15
13673.718 5
13674.273 5
13674.829 9
13675.385 7
13675.940 3
13676.496 3
13677.052 0
13677.607 6
13678.163 8
13678.719 8
13679.274 10
13679.830 9
13680.386 7
13680.942 7
13681.497 6
13682.053 7
13682.609 8
13683.165 9
13683.721 5
13684.277 9
13684.832 7
13685.388 13
13685.944 12
13686.500 8
13687.056 6
13687.612 6
13688.168 4
13688.724 6
13689.280 6
13689.835 11
13690.391 7
13690.947 9
13691.503 3
13692.059 8
13692.615 11
13693.171 14
13693.727 11
13694.283 10
13694.839 8
13695.396 7
13695.952 6
13696.508 6
13697.064 10
13697.620 15
13698.176 12
13698.732 10
13699.288 5
13699.844 6
13700.401 12
13700.957 19
13701.513 14
13702.069 14
13702.625 12
13703.182 12
13703.738 8
13704.294 12
13704.850 16
13705.407 21
13705.963 18
13706.519 9
13707.075 11
13707.632 14
13708.188 9
13708.744 25
13709.301 32
13709.857 23
13710.413 19
13710.970 20
13711.526 21
13712.083 23
13712.639 25
13713.195 24
13713.752 18
13714.308 9
13714.865 15
13715.421 21
13715.978 17
13716.534 18
13717.091 20
13717.647 22
13718.204 32
13718.760 26
13719.317 21
13719.873 18
13720.430 21
13720.987 15
13721.543 11
13722.100 6
13722.656 18
13723.213 31
13723.770 34
13724.326 25
13724.883 27
13725.440 18
13725.996 19
13726.553 16
13727.110 12
13727.666 13
13728.223 14
13728.780 16
13729.337 15
13729.893 19
13730.450 18
13731.007 21
13731.564 21
13732.120 19
13732.677 19
13733.234 20
13733.791 20
13734.348 23
13734.905 26
13735.462 14
13736.018 17
13736.575 22
13737.132 19
13737.689 14
13738.246 19
13738.803 26
13739.360 32
13739.917 30
13740.474 40
13741.031 40
13741.588 37
13742.145 48
13742.702 40
13743.259 34
13743.816 32
13744.373 33
13744.930 43
13745.487 35
13746.044 36
13746.601 43
13747.159 52
13747.716 46
13748.273 51
13748.830 64
13749.387 57
13749.944 72
13750.501 58
13751.059 80
13751.616 67
13752.173 67
13752.730 68
13753.288 60
13753.845 71
13754.402 61
13754.959 82
13755.517 87
13756.074 87
13756.631 93
13757.188 109
13757.746 106
13758.303 120
13758.860 136
13759.418 157
13759.975 181
13760.533 159
13761.090 162
13761.647 166
13762.205 150
13762.762 136
13763.320 179
13763.877 203
13764.435 177
13764.992 159
13765.550 134
13766.107 114
13766.665 99
13767.222 78
13767.780 57
13768.337 71
13768.895 76
13769.452 59
13770.010 60
13770.567 67
13771.125 56
13771.683 49
13772.240 58
13772.798 45
13773.356 32
13773.913 30
13774.471 28
13775.029 34
13775.586 16
13776.144 11
13776.702 11
13777.259 10
13777.817 28
13778.375 24
13778.933 20
13779.490 18
13780.048 20
13780.606 23
13781.164 14
13781.722 12
13782.279 8
13782.837 10
13783.395 17
13783.953 17
13784.511 27
13785.069 21
13785.627 22
13786.184 24
13786.742 21
13787.300 23
13787.858 19
13788.416 21
13788.974 15
13789.532 12
13790.090 12
13790.648 9
13791.206 20
13791.764 16
13792.322 16
13792.880 10
13793.438 6
13793.996 10
13794.554 12
13795.112 16
13795.671 18
13796.229 25
13796.787 14
13797.345 6
13797.903 10
13798.461 12
13799.019 15
13799.578 14
13800.136 18
13800.694 11
13801.252 13
13801.810 12
13802.369 13
13802.927 11
13803.485 7
13804.043 10
13804.602 7
13805.160 7
13805.718 7
13806.277 6
13806.835 4
13807.393 9
13807.952 8
13808.510 10
13809.068 12
13809.627 7
13810.185 10
13810.743 21
13811.302 16
13811.860 8
13812.419 15
13812.977 18
13813.536 22
13814.094 17
13814.653 15
13815.211 18
13815.770 12
13816.328 11
13816.887 13
13817.445 15
13818.004 15
13818.562 15
13819.121 10
13819.679 17
13820.238 20
13820.797 13
13821.355 15
13821.914 22
13822.473 24
13823.031 25
13823.590 21
13824.149 29
13824.707 24
13825.266 13
13825.825 26
13826.383 25
13826.942 20
13827.501 26
13828.060 22
13828.618 24
13829.177 21
13829.736 23
13830.295 22
13830.853 22
13831.412 34
13831.971 31
13832.530 17
13833.089 20
13833.648 19
13834.207 19
13834.765 39
13835.324 39
13835.883 52
13836.442 48
13837.001 51
13837.560 59
13838.119 74
13838.678 72
13839.237 84
13839.796 73
13840.355 81
13840.914 70
13841.473 68
13842.032 65
13842.591 62
13843.150 76
13843.709 64
13844.268 67
13844.827 69
13845.387 68
13845.946 71
13846.505 54
13847.064 48
13847.623 40
13848.182 44
13848.741 46
13849.301 41
13849.860 27
13850.419 33
13850.978 38
13851.537 40
13852.097 24
13852.656 28
13853.215 21
13853.774 22
13854.334 20
13854.893 30
13855.452 37
13856.012 33
13856.571 15
13857.130 10
13857.690 17
13858.249 21
13858.808 24
13859.368 20
13859.927 20
13860.487 19
13861.046 11
13861.605 14
13862.165 16
13862.724 25
13863.284 16
13863.843 15
13864.403 24
13864.962 18
13865.522 20
13866.081 15
13866.641 20
13867.200 29
13867.760 22
13868.320 29
13868.879 26
13869.439 22
13869.998 23
13870.558 29
13871.118 35
13871.677 32
13872.237 36
13872.796 42
13873.356 43
13873.916 42
13874.476 45
13875.035 45
13875.595 43
13876.155 55
13876.714 59
13877.274 61
13877.834 59
13878.394 62
13878.953 69
13879.513 64
13880.073 66
13880.633 64
13881.193 56
13881.753 73
13882.312 88
13882.872 79
13883.432 80
13883.992 66
13884.552 78
13885.112 74
13885.672 57
13886.232 56
13886.792 55
13887.352 47
13887.912 39
13888.472 47
13889.032 35
13889.592 21
13890.152 21
13890.712 21
13891.272 18
13891.832 19
13892.392 16
13892.952 23
13893.512 24
13894.072 23
13894.632 21
13895.192 33
13895.752 25
13896.312 12
13896.873 14
13897.433 15
13897.993 27
13898.553 21
13899.113 29
13899.673 35
13900.234 31
13900.794 31
13901.354 17
13901.914 13
13902.475 25
13903.035 22
13903.595 17
13904.155 15
13904.716 12
13905.276 18
13905.836 18
13906.397 17
13906.957 18
13907.517 23
13908.078 21
13908.638 16
13909.199 20
13909.759 17
13910.319 25
13910.880 39
13911.440 27
13912.001 22
13912.561 23
13913.122 23
13913.682 16
13914.243 23
13914.803 23
13915.364 22
13915.924 14
13916.485 19
13917.045 19
13917.606 20
13918.166 23
13918.727 34
13919.288 38
13919.848 38
13920.409 26
13920.969 18
13921.530 19
13922.091 13
13922.651 22
13923.212 27
13923.773 25
13924.333 19
13924.894 12
13925.455 9
13926.016 6
13926.576 9
13927.137 19
13927.698 9
13928.259 18
13928.820 19
13929.380 18
13929.941 21
13930.502 14
13931.063 22
13931.624 16
13932.184 26
13932.745 17
13933.306 24
13933.867 18
13934.428 28
13934.989 27
13935.550 32
13936.111 23
13936.672 19
13937.233 18
13937.794 25
13938.355 27
13938.916 32
13939.477 41
13940.038 24
13940.599 29
13941.160 30
13941.721 24
13942.282 26
13942.843 29
13943.404 17
13943.965 21
13944.526 25
13945.087 19
13945.648 17
13946.210 20
13946.771 21
13947.332 12
13947.893 13
13948.454 12
13949.016 12
13949.577 13
13950.138 9
13950.699 10
13951.260 10
13951.822 8
13952.383 10
13952.944 9
13953.505 19
13954.067 21
13954.628 24
13955.189 16
13955.751 17
13956.312 9
13956.873 15
13957.435 5
13957.996 8
13958.558 8
13959.119 10
13959.680 11
13960.242 7
13960.803 6
13961.365 7
13961.926 11
13962.488 10
13963.049 13
13963.611 11
13964.172 12
13964.734 10
13965.295 17
13965.857 18
13966.418 14
13966.980 15
13967.541 20
13968.103 16
13968.665 11
13969.226 14
13969.788 12
13970.349 20
13970.911 14
13971.473 22
13972.034 15
13972.596 11
13973.158 7
13973.719 13
13974.281 16
13974.843 21
13975.405 15
13975.966 9
13976.528 4
13977.090 8
13977.652 4
13978.213 8
13978.775 4
13979.337 2
13979.899 8
13980.461 6
13981.023 10
13981.584 13
13982.146 20
13982.708 14
13983.270 9
13983.832 11
13984.394 15
13984.956 13
13985.518 5
13986.080 9
13986.642 8
13987.204 11
13987.766 6
13988.327 11
13988.889 13
13989.452 9
13990.014 12
13990.576 11
13991.138 13
13991.700 13
13992.262 9
13992.824 9
13993.386 7
13993.948 5
13994.510 14
13995.072 16
13995.634 12
13996.197 13
13996.759 19
13997.321 22
13997.883 21
13998.445 26
13999.007 20
13999.570 19
14000.132 10
14000.694 6
14001.256 7
14001.819 8
14002.381 14
14002.943 15
14003.506 15
14004.068 14
14004.630 16
14005.192 9
14005.755 13
14006.317 13
14006.880 11
14007.442 10
14008.004 9
14008.567 6
14009.129 9
14009.692 13
14010.254 7
14010.816 10
14011.379 9
14011.941 7
14012.504 8
14013.066 5
14013.629 6
14014.191 5
14014.754 6
14015.316 5
14015.879 7
14016.441 12
14017.004 11
14017.567 16
14018.129 19
14018.692 11
14019.254 8
14019.817 11
14020.380 11
14020.942 8
14021.505 8
14022.068 6
14022.630 8
14023.193 9
14023.756 9
14024.318 17
14024.881 15
14025.444 9
14026.007 17
14026.569 11
14027.132 12
14027.695 6
14028.258 14
14028.821 14
14029.383 14
14029.946 21
14030.509 15
14031.072 10
14031.635 13
14032.198 13
14032.761 27
14033.323 17
14033.886 14
14034.449 18
14035.012 15
14035.575 13
14036.138 10
14036.701 15
14037.264 15
14037.827 18
14038.390 12
14038.953 15
14039.516 19
14040.079 19
14040.642 18
14041.205 12
14041.768 22
14042.331 18
14042.894 8
14043.457 16
14044.021 22
14044.584 22
14045.147 30
14045.710 20
14046.273 24
14046.836 23
14047.399 21
14047.963 23
14048.526 17
14049.089 16
14049.652 15
14050.216 12
14050.779 10
14051.342 14
14051.905 15
14052.469 15
14053.032 12
14053.595 8
14054.159 10
14054.722 14
14055.285 13
14055.849 26
14056.412 22
14056.975 18
14057.539 12
14058.102 9
14058.665 10
14059.229 12
14059.792 14
14060.356 16
14060.919 21
14061.483 15
14062.046 7
14062.610 14
14063.173 22
14063.737 34
14064.300 24
14064.864 16
14065.427 14
14065.991 11
14066.554 12
14067.118 11
14067.681 18
14068.245 25
14068.809 23
14069.372 25
14069.936 15
14070.500 14
14071.063 9
14071.627 15
14072.191 21
14072.754 16
14073.318 20
14073.882 15
14074.445 11
14075.009 12
14075.573 14
14076.137 15
14076.700 14
14077.264 21
14077.828 18
14078.392 11
14078.956 9
14079.519 8
14080.083 10
14080.647 11
14081.211 8
14081.775 8
14082.339 23
14082.903 21
14083.466 21
14084.030 18
14084.594 11
14085.158 8
14085.722 7
14086.286 8
14086.850 12
14087.414 9
14087.978 6
14088.542 20
14089.106 22
14089.670 17
14090.234 10
14090.798 13
14091.362 12
14091.926 8
14092.490 12
14093.055 13
14093.619 7
14094.183 12
14094.747 12
14095.311 10
14095.875 10
14096.439 7
14097.004 5
14097.568 5
14098.132 4
14098.696 6
14099.260 9
14099.825 10
14100.389 8
14100.953 11
14101.517 7
14102.082 2
14102.646 11
14103.210 16
14103.775 15
14104.339 19
14104.903 17
14105.468 10
14106.032 11
14106.596 9
14107.161 5
14107.725 9
14108.289 4
14108.854 10
14109.418 15
14109.983 23
14110.547 14
14111.112 9
14111.676 14
14112.241 11
14112.805 7
14113.370 5
14113.934 7
14114.499 10
14115.063 10
14115.628 9
14116.192 6
14116.757 7
14117.321 13
14117.886 9
14118.451 7
14119.015 6
14119.580 3
14120.144 8
14120.709 13
14121.274 12
14121.838 19
14122.403 6
14122.968 13
14123.533 12
14124.097 7
14124.662 3
14125.227 7
14125.791 9
14126.356 13
14126.921 11
14127.486 10
14128.051 7
14128.615 8
14129.180 12
14129.745 17
14130.310 15
14130.875 9
14131.440 6
14132.005 8
14132.569 7
14133.134 1
14133.699 2
14134.264 4
14134.829 9
14135.394 8
14135.959 10
14136.524 8
14137.089 7
14137.654 11
14138.219 8
14138.784 6
14139.349 2
14139.914 2
14140.479 4
14141.044 10
14141.609 8
14142.174 6
14142.739 4
14143.304 6
14143.870 8
14144.435 6
14145.000 8
14145.565 2
14146.130 1
14146.695 7
14147.260 12
14147.826 13
14148.391 10
14148.956 9
14149.521 10
14150.087 8
14150.652 7
14151.217 6
14151.782 4
14152.348 3
14152.913 5
14153.478 7
14154.044 4
14154.609 6
14155.174 7
14155.740 10
14156.305 14
14156.870 14
14157.436 7
14158.001 3
14158.566 2
14159.132 5
14159.697 13
14160.263 10
14160.828 7
14161.394 14
14161.959 9
14162.525 10
14163.090 6
14163.656 3
14164.221 2
14164.787 5
14165.352 4
14165.918 4
14166.483 3
14167.049 3
14167.615 10
14168.180 5
14168.746 8
14169.311 7
14169.877 4
14170.443 6
14171.008 4
14171.574 4
14172.140 6
14172.705 4
14173.271 5
14173.837 6
14174.403 7
14174.968 11
14175.534 8
14176.100 1
14176.666 4
14177.231 5
14177.797 10
14178.363 6
14178.929 2
14179.495 9
14180.060 13
14180.626 13
14181.192 8
14181.758 6
14182.324 3
14182.890 3
14183.456 9
14184.022 6
14184.588 2
14185.153 10
14185.719 9
14186.285 7
14186.851 13
14187.417 10
14187.983 9
14188.549 6
14189.115 6
14189.681 6
14190.247 12
14190.814 12
14191.380 12
14191.946 2
14192.512 6
14193.078 7
14193.644 7
14194.210 3
14194.776 5
14195.342 2
14195.909 5
14196.475 8
14197.041 14
14197.607 13
14198.173 8
14198.739 6
14199.306 5
14199.872 13
14200.438 10
14201.004 10
14201.571 7
14202.137 9
14202.703 3
14203.270 4
14203.836 5
14204.402 9
14204.969 7
14205.535 7
14206.101 10
14206.668 6
14207.234 7
14207.800 4
14208.367 2
14208.933 2
14209.500 5
14210.066 6
14210.633 5
14211.199 5
14211.765 15
14212.332 18
14212.898 8
14213.465 8
14214.031 6
14214.598 6
14215.165 7
14215.731 8
14216.298 10
14216.864 7
14217.431 3
14217.997 7
14218.564 11
14219.131 9
14219.697 12
14220.264 6
14220.831 10
14221.397 6
14221.964 8
14222.531 9
14223.097 6
14223.664 4
14224.231 4
14224.797 5
14225.364 8
14225.931 4
14226.498 7
14227.065 2
14227.631 1
14228.198 1
14228.765 6
14229.332 5
14229.899 6
14230.465 8
14231.032 9
14231.599 7
14232.166 3
14232.733 5
14233.300 6
14233.867 2
14234.434 3
14235.001 9
14235.568 8
14236.135 6
14236.701 3
14237.268 6
14237.835 3
14238.402 2
14238.969 2
14239.537 1
14240.104 5
14240.671 7
14241.238 8
14241.805 9
14242.372 11
14242.939 10
14243.506 12
14244.073 9
14244.640 10
14245.207 9
14245.775 5
14246.342 9
14246.909 5
14247.476 5
14248.043 5
14248.610 6
14249.178 7
14249.745 4
14250.312 8
14250.879 6
14251.447 6
14252.014 1
14252.581 4
14253.149 3
14253.716 8
14254.283 4
14254.851 3
14255.418 9
14255.985 7
14256.553 5
14257.120 9
14257.687 8
14258.255 2
14258.822 2
14259.390 4
14259.957 18
14260.524 17
14261.092 6
14261.659 5
14262.227 4
14262.794 4
14263.362 8
14263.929 13
14264.497 16
14265.064 15
14265.632 15
14266.200 11
14266.767 5
14267.335 6
14267.902 3
14268.470 2
14269.038 5
14269.605 1
14270.173 4
14270.740 7
14271.308 7
14271.876 10
14272.443 5
14273.011 4
14273.579 2
14274.147 8
14274.714 12
14275.282 5
14275.850 4
14276.418 4
14276.985 1
14277.553 4
14278.121 8
14278.689 5
14279.257 0
14279.824 1
14280.392 6
14280.960 8
14281.528 6
14282.096 7
14282.664 12
14283.232 4
14283.800 5
14284.367 5
14284.935 9
14285.503 4
14286.071 7
14286.639 7
14287.207 14
14287.775 15
14288.343 10
14288.911 8
14289.479 10
14290.047 15
14290.615 10
14291.183 5
14291.751 3
14292.320 3
14292.888 5
14293.456 17
14294.024 13
14294.592 4
14295.160 2
14295.728 5
14296.296 8
14296.865 1
14297.433 2
14298.001 4
14298.569 8
14299.137 6
14299.706 4
14300.274 3
14300.842 7
14301.410 5
14301.979 6
14302.547 6
14303.115 11
14303.684 8
14304.252 10
14304.820 8
14305.389 5
14305.957 3
14306.525 8
14307.094 7
14307.662 5
14308.230 2
14308.799 3
14309.367 2
14309.936 4
14310.504 3
14311.073 7
14311.641 0
14312.210 0
14312.778 4
14313.347 2
14313.915 3
14314.484 2
14315.052 8
14315.621 11
14316.189 5
14316.758 4
14317.326 4
14317.895 3
14318.464 1
14319.032 5
14319.601 10
14320.169 7
14320.738 9
14321.307 6
14321.875 10
14322.444 5
14323.013 4
14323.581 7
14324.150 4
14324.719 7
14325.288 4
14325.856 7
14326.425 10
14326.994 4
14327.563 7
14328.131 7
14328.700 6
14329.269 11
14329.838 12
14330.407 4
14330.976 6
14331.544 7
14332.113 2
14332.682 2
14333.251 2
14333.820 1
14334.389 3
14334.958 5
14335.527 5
14336.096 5
14336.665 5
14337.234 3
14337.803 7
14338.372 5
14338.941 3
14339.510 6
14340.079 12
14340.648 14
14341.217 7
14341.786 6
14342.355 7
14342.924 4
14343.493 5
14344.062 12
14344.631 9
14345.201 11
14345.770 13
14346.339 8
14346.908 9
14347.477 6
14348.046 5
14348.616 4
14349.185 4
14349.754 4
14350.323 0
14350.892 0
14351.462 6
14352.031 4
14352.600 5
14353.170 7
14353.739 4
14354.308 3
14354.878 3
14355.447 1
14356.016 2
14356.586 3
14357.155 4
14357.724 5
14358.294 4
14358.863 4
14359.433 1
14360.002 3
14360.571 4
14361.141 2
14361.710 3
14362.280 5
14362.849 8
14363.419 6
14363.988 6
14364.558 4
14365.127 5
14365.697 4
14366.266 8
14366.836 8
14367.406 2
14367.975 3
14368.545 5
14369.114 4
14369.684 6
14370.254 6
14370.823 4
14371.393 2
14371.963 7
14372.532 7
14373.102 10
14373.672 8
14374.241 5
14374.811 11
14375.381 4
14375.951 4
14376.520 4
14377.090 5
14377.660 9
14378.230 3
14378.799 4
14379.369 5
14379.939 6
14380.509 5
14381.079 4
14381.649 3
14382.218 6
14382.788 13
14383.358 8
14383.928 7
14384.498 7
14385.068 7
14385.638 3
14386.208 2
14386.778 0
14387.348 3
14387.918 6
14388.488 1
14389.058 1
14389.628 2
14390.198 6
14390.768 9
14391.338 10
14391.908 3
14392.478 7
14393.048 9
14393.618 2
14394.188 7
14394.758 6
14395.329 3
14395.899 5
14396.469 9
14397.039 3
14397.609 3
14398.179 4
14398.750 4
14399.320 5
14399.890 6
14400.460 15
14401.031 14
14401.601 12
14402.171 10
14402.741 8
14403.312 4
14403.882 6
14404.452 6
14405.023 1
14405.593 2
14406.163 4
14406.734 1
14407.304 6
14407.874 7
14408.445 0
14409.015 2
14409.586 2
14410.156 6
14410.726 7
14411.297 9
14411.867 9
14412.438 10
14413.008 16
14413.579 4
14414.149 3
14414.720 6
14415.290 4
14415.861 6
14416.431 4
14417.002 3
14417.572 3
14418.143 1
14418.714 4
14419.284 2
14419.855 5
14420.425 8
14420.996 9
14421.567 8
14422.137 5
14422.708 2
14423.279 4
14423.849 8
14424.420 8
14424.991 6
14425.562 4
14426.132 2
14426.703 3
14427.274 2
14427.845 4
14428.415 4
14428.986 9
14429.557 11
14430.128 5
14430.699 6
14431.270 3
14431.840 3
14432.411 2
14432.982 3
14433.553 4
14434.124 4
14434.695 3
14435.266 7
14435.837 5
14436.408 7
14436.979 4
14437.550 2
14438.121 7
14438.692 10
14439.263 7
14439.834 5
14440.405 0
14440.976 2
14441.547 5
14442.118 6
14442.689 7
14443.260 4
14443.831 5
14444.402 5
14444.973 11
14445.544 12
14446.115 10
14446.687 6
14447.258 6
14447.829 1
14448.400 1
14448.971 9
14449.543 5
14450.114 7
14450.685 9
14451.256 7
14451.827 7
14452.399 5
14452.970 8
14453.541 3
14454.113 4
14454.684 8
14455.255 3
14455.827 6
14456.398 5
14456.969 4
14457.541 6
14458.112 5
14458.683 7
14459.255 8
14459.826 12
14460.398 9
14460.969 10
14461.540 11
14462.112 7
14462.683 3
14463.255 5
14463.826 6
14464.398 6
14464.969 9
14465.541 13
14466.112 6
14466.684 3
14467.255 0
14467.827 2
14468.399 8
14468.970 8
14469.542 7
14470.113 6
14470.685 4
14471.257 4
14471.828 5
14472.400 5
14472.972 5
14473.543 6
14474.115 4
14474.687 4
14475.258 4
14475.830 1
14476.402 3
14476.974 7
14477.545 6
14478.117 1
14478.689 0
14479.261 7
14479.833 6
14480.404 3
14480.976 5
14481.548 5
14482.120 6
14482.692 4
14483.264 3
14483.836 6
14484.407 4
14484.979 7
14485.551 2
14486.123 4
14486.695 6
14487.267 9
14487.839 8
14488.411 9
14488.983 13
14489.555 14
14490.127 10
14490.699 3
14491.271 11
14491.843 10
14492.415 4
14492.987 3
14493.559 4
14494.131 3
14494.703 4
14495.276 5
14495.848 6
14496.420 9
14496.992 12
14497.564 6
14498.136 3
14498.708 2
14499.281 1
14499.853 3
14500.425 7
14500.997 4
14501.570 2
14502.142 3
14502.714 2
14503.286 4
14503.859 10
14504.431 4
14505.003 11
14505.576 8
14506.148 13
14506.720 17
14507.293 9
14507.865 6
14508.437 3
14509.010 4
14509.582 5
14510.154 9
14510.727 6
14511.299 3
14511.872 2
14512.444 6
14513.017 10
14513.589 6
14514.162 6
14514.734 6
14515.307 5
14515.879 10
14516.452 6
14517.024 7
14517.597 5
14518.169 9
14518.742 3
14519.314 4
14519.887 5
14520.460 10
14521.032 8
14521.605 5
14522.178 6
14522.750 4
14523.323 4
14523.896 3
14524.468 4
14525.041 6
14525.614 3
14526.186 6
14526.759 2
14527.332 4
14527.905 4
14528.477 3
14529.050 2
14529.623 9
14530.196 8
14530.769 2
14531.341 1
14531.914 7
14532.487 6
14533.060 7
14533.633 5
14534.206 6
14534.779 4
14535.351 5
14535.924 7
14536.497 4
14537.070 3
14537.643 3
14538.216 5
14538.789 5
14539.362 1
14539.935 5
14540.508 8
14541.081 5
14541.654 0
14542.227 2
14542.800 4
14543.373 2
14543.946 1
14544.519 2
14545.093 3
14545.666 5
14546.239 6
14546.812 4
14547.385 2
14547.958 7
14548.531 4
14549.105 5
14549.678 5
14550.251 8
14550.824 5
14551.397 3
14551.971 16
14552.544 7
14553.117 6
14553.690 10
14554.264 8
14554.837 4
14555.410 4
14555.984 3
14556.557 5
14557.130 6
14557.704 9
14558.277 5
14558.850 5
14559.424 7
14559.997 3
14560.570 5
14561.144 11
14561.717 7
14562.291 6
14562.864 4
14563.438 4
14564.011 4
14564.585 9
14565.158 6
14565.732 8
14566.305 5
14566.879 6
14567.452 5
14568.026 1
14568.599 5
14569.173 3
14569.746 5
14570.320 10
14570.894 8
14571.467 1
14572.041 1
14572.614 8
14573.188 13
14573.762 12
14574.335 10
14574.909 6
14575.483 4
14576.057 2
14576.630 1
14577.204 4
14577.778 9
14578.351 9
14578.925 4
14579.499 2
14580.073 2
14580.647 4
14581.220 5
14581.794 3
14582.368 5
14582.942 5
14583.516 5
14584.090 4
14584.663 2
14585.237 7
14585.811 6
14586.385 2
14586.959 4
14587.533 2
14588.107 8
14588.681 10
14589.255 5
14589.829 5
14590.403 4
14590.977 1
14591.551 1
14592.125 4
14592.699 8
14593.273 10
14593.847 11
14594.421 16
14594.995 11
14595.569 4
14596.143 6
14596.718 4
14597.292 6
14597.866 14
14598.440 14
14599.014 8
14599.588 5
14600.162 2
14600.737 6
14601.311 10
14601.885 5
14602.459 3
14603.034 2
14603.608 4
14604.182 1
14604.756 2
14605.331 9
14605.905 10
14606.479 7
14607.054 10
14607.628 11
14608.202 6
14608.777 7
14609.351 0
14609.925 6
14610.500 13
14611.074 10
14611.648 5
14612.223 7
14612.797 5
14613.372 3
14613.946 6
14614.521 7
14615.095 11
14615.670 10
14616.244 13
14616.819 9
14617.393 2
14617.968 4
14618.542 6
14619.117 5
14619.691 4
14620.266 2
14620.841 4
14621.415 8
14621.990 9
14622.564 7
14623.139 2
14623.714 2
14624.288 4
14624.863 5
14625.438 5
14626.012 3
14626.587 6
14627.162 10
14627.736 11
14628.311 9
14628.886 5
14629.461 5
14630.036 4
14630.610 6
14631.185 5
14631.760 6
14632.335 3
14632.910 4
14633.484 1
14634.059 2
14634.634 1
14635.209 7
14635.784 7
14636.359 6
14636.934 2
14637.509 4
14638.083 5
14638.658 7
14639.233 9
14639.808 11
14640.383 9
14640.958 4
14641.533 2
14642.108 4
14642.683 1
14643.258 3
14643.833 3
14644.408 3
14644.984 6
14645.559 7
14646.134 9
14646.709 4
14647.284 3
14647.859 6
14648.434 8
14649.009 2
14649.584 5
14650.160 2
14650.735 4
14651.310 3
14651.885 1
14652.460 5
14653.036 3
14653.611 5
14654.186 11
14654.761 10
14655.337 11
14655.912 5
14656.487 0
14657.063 5
14657.638 7
14658.213 6
14658.789 8
14659.364 6
14659.939 6
14660.515 3
14661.090 6
14661.665 2
14662.241 6
14662.816 5
14663.392 4
14663.967 9
14664.542 4
14665.118 2
14665.693 3
14666.269 2
14666.844 2
14667.420 2
14667.995 7
14668.571 8
14669.147 5
14669.722 2
14670.298 8
14670.873 5
14671.449 6
14672.024 4
14672.600 4
14673.176 3
14673.751 0
14674.327 4
14674.903 5
14675.478 2
14676.054 2
14676.630 9
14677.205 5
14677.781 4
14678.357 6
14678.932 6
14679.508 4
14680.084 5
14680.660 8
14681.235 8
14681.811 2
14682.387 7
14682.963 9
14683.539 6
14684.115 5
14684.690 1
14685.266 1
14685.842 0
14686.418 4
14686.994 10
14687.570 5
14688.146 6
14688.722 10
14689.298 5
14689.874 11
14690.449 13
14691.025 5
14691.601 5
14692.177 5
14692.753 3
14693.329 3
14693.905 3
14694.482 6
14695.058 4
14695.634 4
14696.210 6
14696.786 7
14697.362 3
14697.938 6
14698.514 5
14699.090 5
14699.666 7
14700.243 10
14700.819 7
14701.395 5
14701.971 6
14702.547 6
14703.123 7
14703.700 7
14704.276 3
14704.852 1
14705.428 0
14706.005 3
14706.581 6
14707.157 5
14707.734 5
14708.310 1
14708.886 2
14709.463 3
14710.039 8
14710.615 9
14711.192 10
14711.768 10
14712.344 9
14712.921 6
14713.497 2
14714.074 6
14714.650 8
14715.226 9
14715.803 7
14716.379 6
14716.956 8
14717.532 3
14718.109 6
14718.685 2
14719.262 2
14719.838 6
14720.415 5
14720.992 6
14721.568 7
14722.145 4
14722.721 6
14723.298 4
14723.875 4
14724.451 3
14725.028 1
14725.604 3
14726.181 3
14726.758 3
14727.334 1
14727.911 2
14728.488 4
14729.065 3
14729.641 6
14730.218 2
14730.795 5
14731.372 4
14731.948 2
14732.525 2
14733.102 2
14733.679 3
14734.256 4
14734.832 1
14735.409 1
14735.986 2
14736.563 1
14737.140 3
14737.717 5
14738.294 3
14738.871 9
14739.447 9
14740.024 6
14740.601 3
14741.178 4
14741.755 2
14742.332 6
14742.909 8
14743.486 3
14744.063 1
14744.640 1
14745.217 1
14745.794 1
14746.371 2
14746.948 8
14747.526 5
14748.103 1
14748.680 2
14749.257 2
14749.834 7
14750.411 9
14750.988 7
14751.565 7
14752.143 6
14752.720 5
14753.297 5
14753.874 3
14754.451 2
14755.029 2
14755.606 8
14756.183 5
14756.760 4
14757.338 3
14757.915 3
14758.492 7
14759.070 6
14759.647 7
14760.224 6
14760.802 5
14761.379 9
14761.956 7
14762.534 7
14763.111 11
14763.688 8
14764.266 5
14764.843 6
14765.421 2
14765.998 2
14766.576 5
14767.153 6
14767.731 1
14768.308 4
14768.885 10
14769.463 5
14770.041 5
14770.618 10
14771.196 8
14771.773 8
14772.351 6
14772.928 7
14773.506 3
14774.083 4
14774.661 3
14775.239 3
14775.816 7
14776.394 9
14776.972 10
14777.549 3
14778.127 2
14778.705 1
14779.282 5
14779.860 2
14780.438 3
14781.016 3
14781.593 5
14782.171 3
14782.749 3
14783.327 3
14783.904 5
14784.482 9
14785.060 3
14785.638 3
14786.216 3
14786.794 4
14787.371 6
14787.949 10
14788.527 5
14789.105 4
14789.683 4
14790.261 4
14790.839 6
14791.417 7
14791.995 9
14792.573 6
14793.151 4
14793.729 4
14794.307 1
14794.885 3
14795.463 5
14796.041 8
14796.619 4
14797.197 1
14797.775 4
14798.353 5
14798.931 5
14799.509 1
14800.087 8
14800.665 4
14801.244 4
14801.822 5
14802.400 2
14802.978 1
14803.556 0
14804.134 0
14804.713 1
14805.291 0
14805.869 3
14806.447 1
14807.025 2
14807.604 1
14808.182 1
14808.760 3
14809.339 5
14809.917 4
14810.495 0
14811.074 2
14811.652 3
14812.230 4
14812.809 2
14813.387 2
14813.965 1
14814.544 4
14815.122 6
14815.701 2
14816.279 7
14816.857 4
14817.436 5
14818.014 8
14818.593 11
14819.171 13
14819.750 8
14820.328 1
14820.907 0
14821.485 1
14822.064 3
14822.642 3
14823.221 3
14823.800 6
14824.378 5
14824.957 6
14825.535 3
14826.114 3
14826.693 5
14827.271 3
14827.850 6
14828.429 2
14829.007 3
14829.586 4
14830.165 9
14830.743 8
14831.322 3
14831.901 2
14832.480 3
14833.058 2
14833.637 6
14834.216 5
14834.795 3
14835.373 2
14835.952 1
14836.531 1
14837.110 1
14837.689 3
14838.268 0
14838.847 1
14839.425 3
14840.004 8
14840.583 4
14841.162 3
14841.741 0
14842.320 1
14842.899 6
14843.478 6
14844.057 21
14844.636 21
14845.215 15
14845.794 11
14846.373 8
14846.952 9
14847.531 6
14848.110 4
14848.689 3
14849.268 5
14849.847 8
14850.426 8
14851.005 5
14851.585 3
14852.164 0
14852.743 4
14853.322 3
14853.901 3
14854.480 5
14855.059 6
14855.639 6
14856.218 3
14856.797 7
14857.376 5
14857.956 3
14858.535 1
14859.114 4
14859.693 7
14860.273 1
14860.852 0
14861.431 1
14862.011 4
14862.590 4
14863.169 1
14863.749 0
14864.328 1
14864.907 3
14865.487 2
14866.066 0
14866.646 0
14867.225 1
14867.804 4
14868.384 3
14868.963 10
14869.543 8
14870.122 10
14870.702 6
14871.281 6
14871.861 1
14872.440 0
14873.020 1
14873.599 6
14874.179 14
14874.759 10
14875.338 5
14875.918 3
14876.497 4
14877.077 4
14877.657 6
14878.236 3
14878.816 0
14879.396 2
14879.975 5
14880.555 5
14881.135 5
14881.714 8
14882.294 7
14882.874 2
14883.453 5
14884.033 1
14884.613 2
14885.193 1
14885.773 1
14886.352 6
14886.932 1
14887.512 1
14888.092 5
14888.672 8
14889.252 4
14889.831 6
14890.411 4
14890.991 2
14891.571 5
14892.151 5
14892.731 10
14893.311 7
14893.891 5
14894.471 1
14895.051 3
14895.631 1
14896.211 2
14896.791 4
14897.371 3
14897.951 6
14898.531 9
14899.111 2
14899.691 11
14900.271 9
14900.851 13
14901.431 9
14902.011 6
14902.591 7
14903.171 5
14903.752 11
14904.332 7
14904.912 9
14905.492 3
14906.072 2
14906.652 2
14907.233 5
14907.813 4
14908.393 3
14908.973 7
14909.554 5
14910.134 3
14910.714 4
14911.294 2
14911.875 0
14912.455 0
14913.035 4
14913.616 5
14914.196 1
14914.776 0
14915.357 3
14915.937 4
14916.517 1
14917.098 3
14917.678 3
14918.259 5
14918.839 4
14919.420 1
14920.000 8
14920.580 8
14921.161 3
14921.741 2
14922.322 4
14922.902 11
14923.483 8
14924.063 4
14924.644 0
14925.225 3
14925.805 2
14926.386 6
14926.966 6
14927.547 6
14928.128 6
14928.708 2
14929.289 11
14929.869 10
14930.450 12
14931.031 7
14931.611 6
14932.192 3
14932.773 2
14933.354 0
14933.934 1
14934.515 4
14935.096 7
14935.677 4
14936.257 4
14936.838 0
14937.419 9
14938.000 5
14938.581 7
14939.161 4
14939.742 3
14940.323 6
14940.904 5
14941.485 1
14942.066 5
14942.647 6
14943.227 9
14943.808 3
14944.389 5
14944.970 4
14945.551 8
14946.132 5
14946.713 1
14947.294 1
14947.875 3
14948.456 9
14949.037 2
14949.618 7
14950.199 8
14950.780 7
14951.361 6
14951.942 3
14952.524 3
14953.105 4
14953.686 2
14954.267 5
14954.848 11
14955.429 9
14956.010 6
14956.591 5
14957.173 6
14957.754 6
14958.335 4
14958.916 3
14959.497 4
14960.079 12
14960.660 11
14961.241 7
14961.822 4
14962.404 9
14962.985 9
14963.566 4
14964.148 7
14964.729 2
14965.310 4
14965.892 3
14966.473 8
14967.054 4
14967.636 6
14968.217 11
14968.799 12
14969.380 8
14969.961 12
14970.543 11
14971.124 4
14971.706 4
14972.287 5
14972.869 5
14973.450 8
14974.032 8
14974.613 6
14975.195 8
14975.776 2
14976.358 4
14976.939 6
14977.521 3
14978.103 5
14978.684 12
14979.266 12
14979.847 11
14980.429 14
14981.011 9
14981.592 8
14982.174 3
14982.756 1
14983.337 7
14983.919 12
14984.501 5
14985.083 7
14985.664 5
14986.246 9
14986.828 10
14987.410 14
14987.991 10
14988.573 14
14989.155 9
14989.737 5
14990.319 5
14990.900 6
14991.482 8
14992.064 11
14992.646 10
14993.228 19
14993.810 17
14994.392 10
14994.974 8
14995.556 6
14996.137 8
14996.719 5
14997.301 4
14997.883 4
14998.465 1
14999.047 5
14999.629 2
15000.211 6
15000.793 8
15001.375 4
15001.957 1
15002.540 4
15003.122 5
15003.704 6
15004.286 4
15004.868 3
15005.450 5
15006.032 5
15006.614 5
15007.196 3
15007.779 1
15008.361 3
15008.943 8
15009.525 5
15010.107 6
15010.690 9
15011.272 11
15011.854 10
15012.436 5
15013.019 5
15013.601 4
15014.183 5
15014.765 6
15015.348 5
15015.930 5
15016.512 8
15017.095 7
15017.677 8
15018.259 7
15018.842 5
15019.424 3
15020.007 1
15020.589 3
15021.171 3
15021.754 1
15022.336 4
15022.919 3
15023.501 6
15024.084 5
15024.666 6
15025.249 3
15025.831 0
15026.414 5
15026.996 6
15027.579 11
15028.161 9
15028.744 5
15029.327 6
15029.909 4
15030.492 2
15031.074 10
15031.657 8
15032.240 8
15032.822 15
15033.405 11
15033.988 7
15034.570 10
15035.153 7
15035.736 8
15036.319 11
15036.901 11
15037.484 10
15038.067 10
15038.649 14
15039.232 12
15039.815 12
15040.398 12
15040.981 9
15041.563 11
15042.146 12
15042.729 13
15043.312 15
15043.895 12
15044.478 10
15045.061 14
15045.644 10
15046.226 9
15046.809 11
15047.392 18
15047.975 9
15048.558 9
15049.141 10
15049.724 11
15050.307 15
15050.890 15
15051.473 12
15052.056 17
15052.639 10
15053.222 16
15053.805 6
15054.388 10
15054.971 8
15055.555 7
15056.138 12
15056.721 13
15057.304 22
15057.887 17
15058.470 14
15059.053 17
15059.637 19
15060.220 22
15060.803 32
15061.386 31
15061.969 28
15062.553 27
15063.136 24
15063.719 19
15064.302 25
15064.886 30
15065.469 29
15066.052 26
15066.636 33
15067.219 18
15067.802 15
15068.385 14
15068.969 13
15069.552 20
15070.136 22
15070.719 24
15071.302 19
15071.886 37
15072.469 30
15073.053 26
15073.636 34
15074.220 24
15074.803 14
15075.386 22
15075.970 20
15076.553 22
15077.137 28
15077.721 31
15078.304 31
15078.888 60
15079.471 56
15080.055 47
15080.638 34
15081.222 30
15081.805 47
15082.389 42
15082.973 37
15083.556 39
15084.140 27
15084.724 34
15085.307 24
15085.891 21
15086.475 24
15087.058 36
15087.642 32
15088.226 37
15088.810 48
15089.393 51
15089.977 55
15090.561 51
15091.145 54
15091.728 56
15092.312 68
15092.896 75
15093.480 64
15094.064 76
15094.648 78
15095.231 75
15095.815 65
15096.399 65
15096.983 70
15097.567 91
15098.151 75
15098.735 78
15099.319 102
15099.903 73
15100.487 75
15101.071 90
15101.655 116
15102.239 123
15102.823 128
15103.407 145
15103.991 152
15104.575 161
15105.159 194
15105.743 196
15106.327 191
15106.911 187
15107.495 184
15108.079 181
15108.663 210
15109.248 228
15109.832 249
15110.416 274
15111.000 287
15111.584 302
15112.168 340
15112.753 364
15113.337 408
15113.921 465
15114.505 480
15115.090 535
15115.674 541
15116.258 581
15116.842 636
15117.427 638
15118.011 684
15118.595 758
15119.180 814
15119.764 844
15120.348 909
15120.933 966
15121.517 1055
15122.101 1164
15122.686 1171
15123.270 1234
15123.855 1299
15124.439 1380
15125.023 1435
15125.608 1531
15126.192 1577
15126.777 1633
15127.361 1590
15127.946 1620
15128.530 1592
15129.115 1506
15129.699 1460
15130.284 1369
15130.869 1291
15131.453 1204
15132.038 1099
15132.622 972
15133.207 929
15133.791 850
15134.376 780
15134.961 675
15135.545 586
15136.130 525
15136.715 447
15137.299 379
15137.884 326
15138.469 285
15139.053 248
15139.638 231
15140.223 226
15140.808 226
15141.392 212
15141.977 176
15142.562 158
15143.147 120
15143.732 129
15144.316 133
15144.901 128
15145.486 138
15146.071 142
15146.656 126
15147.241 110
15147.825 97
15148.410 73
15148.995 86
15149.580 84
15150.165 98
15150.750 87
15151.335 76
15151.920 71
15152.505 45
15153.090 47
15153.675 53
15154.260 50
15154.845 53
15155.430 51
15156.015 42
15156.600 45
15157.185 48
15157.770 52
15158.355 45
15158.940 42
15159.525 43
15160.111 35
15160.696 27
15161.281 25
15161.866 41
15162.451 40
15163.036 37
15163.622 43
15164.207 27
15164.792 39
15165.377 31
15165.962 25
15166.548 31
15167.133 28
15167.718 43
15168.303 39
15168.889 26
15169.474 35
15170.059 21
15170.645 16
15171.230 18
15171.815 14
15172.401 18
15172.986 27
15173.571 20
15174.157 16
15174.742 20
15175.328 21
15175.913 23
15176.499 21
15177.084 7
15177.669 10
15178.255 19
15178.840 18
15179.426 22
15180.011 15
15180.597 11
15181.182 11
15181.768 13
15182.354 16
15182.939 22
15183.525 14
15184.110 12
15184.696 15
15185.281 12
15185.867 7
15186.453 14
15187.038 12
15187.624 11
15188.210 9
15188.795 7
15189.381 6
15189.967 5
15190.552 8
15191.138 7
15191.724 8
15192.310 18
15192.895 18
15193.481 17
15194.067 19
15194.653 14
15195.239 8
15195.824 11
15196.410 10
15196.996 11
15197.582 11
15198.168 9
15198.754 8
15199.339 6
15199.925 8
15200.511 6
15201.097 1
15201.683 5
15202.269 1
15202.855 8
15203.441 11
15204.027 9
15204.613 6
15205.199 8
15205.785 8
15206.371 14
15206.957 10
15207.543 9
15208.129 7
15208.715 9
15209.301 20
15209.887 15
15210.473 12
15211.059 11
15211.645 16
15212.232 11
15212.818 12
15213.404 9
15213.990 6
15214.576 14
15215.162 14
15215.749 13
15216.335 10
15216.921 12
15217.507 8
15218.094 6
15218.680 3
15219.266 3
15219.852 9
15220.439 14
15221.025 15
15221.611 12
15222.198 11
15222.784 4
15223.370 1
15223.957 4
15224.543 2
15225.129 8
15225.716 7
15226.302 12
15226.888 8
15227.475 6
15228.061 4
15228.648 6
15229.234 3
15229.821 8
15230.407 12
15230.994 12
15231.580 8
15232.167 8
15232.753 11
15233.340 9
15233.926 9
15234.513 9
15235.099 12
15235.686 11
15236.273 8
15236.859 9
15237.446 8
15238.032 6
15238.619 4
15239.206 2
15239.792 5
15240.379 7
15240.966 15
15241.552 10
15242.139 7
15242.726 5
15243.313 3
15243.899 5
15244.486 10
15245.073 11
15245.660 13
15246.246 12
15246.833 10
15247.420 7
15248.007 3
15248.594 3
15249.180 8
15249.767 4
15250.354 2
15250.941 3
15251.528 6
15252.115 4
15252.702 6
15253.289 3
15253.876 3
15254.463 4
15255.049 3
15255.636 4
15256.223 9
15256.810 8
15257.397 13
15257.984 13
15258.571 5
15259.158 7
15259.746 10
15260.333 12
15260.920 16
15261.507 7
15262.094 6
15262.681 4
15263.268 7
15263.855 9
15264.442 8
15265.029 4
15265.617 5
15266.204 6
15266.791 1
15267.378 5
15267.965 5
15268.553 5
15269.140 9
15269.727 7
15270.314 4
15270.902 11
15271.489 10
15272.076 9
15272.663 8
15273.251 16
15273.838 14
15274.425 9
15275.013 7
15275.600 7
15276.187 12
15276.775 11
15277.362 16
15277.950 13
15278.537 5
15279.124 9
15279.712 8
15280.299 4
15280.887 11
15281.474 15
15282.062 22
15282.649 23
15283.237 18
15283.824 20
15284.412 16
15284.999 13
15285.587 7
15286.174 8
15286.762 10
15287.349 5
15287.937 6
15288.525 8
15289.112 9
15289.700 3
15290.287 9
15290.875 21
15291.463 16
15292.050 16
15292.638 20
15293.226 20
15293.813 7
15294.401 19
15294.989 20
15295.577 20
15296.164 18
15296.752 15
15297.340 12
15297.928 12
15298.516 8
15299.103 10
15299.691 9
15300.279 7
15300.867 8
15301.455 8
15302.042 6
15302.630 10
15303.218 6
15303.806 9
15304.394 16
15304.982 18
15305.570 13
15306.158 13
15306.746 18
15307.334 14
15307.922 12
15308.510 19
15309.098 23
15309.686 17
15310.274 10
15310.862 16
15311.450 14
15312.038 11
15312.626 9
15313.214 9
15313.802 8
15314.390 12
15314.978 10
15315.566 15
15316.155 15
15316.743 13
15317.331 6
15317.919 8
15318.507 15
15319.095 25
15319.684 16
15320.272 17
15320.860 27
15321.448 25
15322.036 18
15322.625 9
15323.213 18
15323.801 21
15324.390 16
15324.978 13
15325.566 12
15326.154 24
15326.743 34
15327.331 29
15327.920 18
15328.508 25
15329.096 23
15329.685 20
15330.273 27
15330.861 37
15331.450 28
15332.038 21
15332.627 24
15333.215 26
15333.804 39
15334.392 41
15334.981 39
15335.569 46
15336.158 40
15336.746 47
15337.335 38
15337.923 39
15338.512 35
15339.100 27
15339.689 32
15340.278 35
15340.866 16
15341.455 18
15342.044 24
15342.632 21
15343.221 16
15343.809 19
15344.398 28
15344.987 30
15345.576 19
15346.164 22
15346.753 14
15347.342 13
15347.930 15
15348.519 14
15349.108 16
15349.697 24
15350.286 20
15350.874 17
15351.463 19
15352.052 15
15352.641 16
15353.230 11
15353.818 12
15354.407 15
15354.996 21
15355.585 24
15356.174 20
15356.763 16
15357.352 12
15357.941 13
15358.530 10
15359.119 10
15359.708 12
15360.297 9
15360.886 8
15361.475 10
15362.064 13
15362.653 7
15363.242 7
15363.831 6
15364.420 9
15365.009 7
15365.598 7
15366.187 5
15366.776 6
15367.365 9
15367.954 10
15368.544 2
15369.133 5
15369.722 12
15370.311 12
15370.900 7
15371.489 7
15372.079 3
15372.668 6
15373.257 10
15373.846 8
15374.436 7
15375.025 10
15375.614 8
15376.203 9
15376.793 10
15377.382 7
15377.971 13
15378.561 17
15379.150 9
15379.739 14
15380.329 6
15380.918 5
15381.508 12
15382.097 10
15382.686 8
15383.276 3
15383.865 6
15384.455 7
15385.044 5
15385.634 3
15386.223 3
15386.813 12
15387.402 9
15387.992 6
15388.581 12
15389.171 9
15389.760 6
15390.350 6
15390.939 4
15391.529 5
15392.118 10
15392.708 6
15393.298 7
15393.887 9
15394.477 2
15395.067 0
15395.656 5
15396.246 8
15396.836 5
15397.425 8
15398.015 10
15398.605 9
15399.194 1
15399.784 4
15400.374 4
15400.964 2
15401.553 6
15402.143 6
15402.733 5
15403.323 10
15403.913 8
15404.503 4
15405.092 4
15405.682 1
15406.272 2
15406.862 3
15407.452 3
15408.042 7
15408.632 9
15409.222 7
15409.811 1
15410.401 4
15410.991 1
15411.581 4
15412.171 8
15412.761 3
15413.351 5
15413.941 5
15414.531 3
15415.121 7
15415.711 6
15416.301 4
15416.892 5
15417.482 2
15418.072 4
15418.662 6
15419.252 7
15419.842 9
15420.432 6
15421.022 5
15421.613 9
15422.203 11
15422.793 5
15423.383 7
15423.973 3
15424.563 4
15425.154 3
15425.744 4
15426.334 3
15426.924 2
15427.515 1
15428.105 4
15428.695 7
15429.286 2
15429.876 6
15430.466 7
15431.057 3
15431.647 11
15432.237 7
15432.828 4
15433.418 9
15434.008 10
15434.599 5
15435.189 6
15435.780 4
15436.370 7
15436.961 5
15437.551 7
15438.142 6
15438.732 8
15439.323 7
15439.913 5
15440.504 5
15441.094 7
15441.685 9
15442.275 6
15442.866 3
15443.456 4
15444.047 7
15444.638 5
15445.228 7
15445.819 9
15446.409 7
15447.000 1
15447.591 3
15448.181 3
15448.772 1
15449.363 3
15449.953 5
15450.544 5
15451.135 3
15451.726 4
15452.316 4
15452.907 12
15453.498 10
15454.089 6
15454.679 5
15455.270 4
15455.861 9
15456.452 8
15457.043 8
15457.634 4
15458.224 3
15458.815 7
15459.406 3
15459.997 0
15460.588 6
15461.179 3
15461.770 1
15462.361 0
15462.952 2
15463.543 2
15464.134 4
15464.725 3
15465.316 3
15465.907 5
15466.498 5
15467.089 9
15467.680 6
15468.271 4
15468.862 1
15469.453 1
15470.044 2
15470.635 3
15471.226 3
15471.817 5
15472.408 6
15473.000 3
15473.591 3
15474.182 2
15474.773 3
15475.364 2
15475.956 0
15476.547 1
15477.138 3
15477.729 4
15478.320 3
15478.912 3
15479.503 4
15480.094 6
15480.686 3
15481.277 1
15481.868 5
15482.459 3
15483.051 5
15483.642 2
15484.234 4
15484.825 7
15485.416 3
15486.008 3
15486.599 2
15487.190 2
15487.782 5
15488.373 6
15488.965 4
15489.556 3
15490.148 7
15490.739 5
15491.331 5
15491.922 2
15492.514 4
15493.105 9
15493.697 11
15494.288 6
15494.880 6
15495.471 3
15496.063 4
15496.655 10
15497.246 10
15497.838 8
15498.430 4
15499.021 2
15499.613 3
15500.204 3
15500.796 12
15501.388 12
15501.980 8
15502.571 7
15503.163 3
15503.755 2
15504.346 2
15504.938 1
15505.530 2
15506.122 4
15506.714 5
15507.305 9
15507.897 8
15508.489 5
15509.081 4
15509.673 7
15510.265 5
15510.856 6
15511.448 5
15512.040 3
15512.632 2
15513.224 2
15513.816 4
15514.408 7
15515.000 13
15515.592 10
15516.184 12
15516.776 9
15517.368 9
15517.960 10
15518.552 13
15519.144 13
15519.736 9
15520.328 12
15520.920 8
15521.512 4
15522.104 2
15522.696 2
15523.288 2
15523.880 4
15524.472 1
15525.065 5
15525.657 3
15526.249 9
15526.841 12
15527.433 11
15528.026 7
15528.618 3
15529.210 4
15529.802 3
15530.394 9
15530.987 3
15531.579 0
15532.171 5
15532.763 4
15533.356 3
15533.948 6
15534.540 4
15535.133 2
15535.725 2
15536.317 3
15536.910 4
15537.502 0
15538.095 2
15538.687 4
15539.279 4
15539.872 2
15540.464 2
15541.057 1
15541.649 5
15542.242 4
15542.834 7
15543.427 9
15544.019 10
15544.612 4
15545.204 2
15545.797 1
15546.389 2
15546.982 4
15547.574 7
15548.167 7
15548.760 5
15549.352 8
15549.945 9
15550.537 12
15551.130 11
15551.723 5
15552.315 6
15552.908 3
15553.501 3
15554.093 11
15554.686 7
15555.279 4
15555.872 2
15556.464 4
15557.057 6
15557.650 5
15558.243 6
15558.835 2
15559.428 3
15560.021 7
15560.614 10
15561.207 13
15561.799 12
15562.392 7
15562.985 7
15563.578 5
15564.171 2
15564.764 10
15565.357 6
15565.950 4
15566.543 7
15567.136 7
15567.728 9
15568.321 2
15568.914 9
15569.507 4
15570.100 6
15570.693 5
15571.286 9
15571.879 13
15572.473 11
15573.066 6
15573.659 7
15574.252 3
15574.845 5
15575.438 8
15576.031 3
15576.624 4
15577.217 1
15577.810 1
15578.404 5
15578.997 3
15579.590 2
15580.183 4
15580.776 6
15581.370 7
15581.963 13
15582.556 9
15583.149 5
15583.743 3
15584.336 4
15584.929 7
15585.522 7
15586.116 7
15586.709 10
15587.302 10
15587.896 8
15588.489 2
15589.082 4
15589.676 5
15590.269 4
15590.863 9
15591.456 7
15592.049 5
15592.643 5
15593.236 1
15593.830 6
15594.423 6
15595.017 4
15595.610 7
15596.204 6
15596.797 3
15597.391 3
15597.984 12
15598.578 10
15599.171 1
15599.765 4
15600.358 5
15600.952 9
15601.546 11
15602.139 6
15602.733 5
15603.327 7
15603.920 9
15604.514 3
15605.108 9
15605.701 7
15606.295 1
15606.889 1
15607.482 3
15608.076 3
15608.670 1
15609.264 2
15609.857 5
15610.451 3
15611.045 4
15611.639 2
15612.232 5
15612.826 4
15613.420 3
15614.014 2
15614.608 2
15615.202 9
15615.796 6
15616.389 3
15616.983 6
15617.577 9
15618.171 6
15618.765 4
15619.359 2
15619.953 3
15620.547 6
15621.141 2
15621.735 3
15622.329 6
15622.923 3
15623.517 6
15624.111 14
15624.705 13
15625.299 8
15625.893 4
15626.487 9
15627.081 6
15627.675 3
15628.269 3
15628.864 3
15629.458 6
15630.052 8
15630.646 11
15631.240 6
15631.834 4
15632.429 4
15633.023 9
15633.617 9
15634.211 6
15634.805 5
15635.400 5
15635.994 8
15636.588 4
15637.182 4
15637.777 1
15638.371 8
15638.965 6
15639.560 12
15640.154 9
15640.748 10
15641.343 3
15641.937 2
15642.532 2
15643.126 7
15643.720 11
15644.315 12
15644.909 11
15645.504 7
15646.098 6
15646.692 4
15647.287 4
15647.881 5
15648.476 4
15649.070 7
15649.665 9
15650.260 17
15650.854 19
15651.449 11
15652.043 8
15652.638 3
15653.232 3
15653.827 4
15654.422 6
15655.016 9
15655.611 3
15656.205 4
15656.800 4
15657.395 3
15657.989 2
15658.584 5
15659.179 3
15659.774 2
15660.368 7
15660.963 6
15661.558 8
15662.152 5
15662.747 5
15663.342 4
15663.937 2
15664.532 0
15665.126 2
15665.721 2
15666.316 1
15666.911 6
15667.506 3
15668.101 2
15668.696 1
15669.290 3
15669.885 3
15670.480 1
15671.075 5
15671.670 8
15672.265 9
15672.860 8
15673.455 8
15674.050 8
15674.645 6
15675.240 7
15675.835 6
15676.430 3
15677.025 6
15677.620 3
15678.215 7
15678.810 7
15679.405 3
15680.000 2
15680.596 6
15681.191 4
15681.786 9
15682.381 12
15682.976 4
15683.571 2
15684.166 2
15684.762 2
15685.357 3
15685.952 0
15686.547 2
15687.142 3
15687.738 0
15688.333 4
15688.928 10
15689.524 9
15690.119 10
15690.714 8
15691.309 8
15691.905 3
15692.500 0
15693.095 1
15693.691 4
15694.286 2
15694.882 4
15695.477 0
15696.072 6
15696.668 3
15697.263 1
15697.859 4
15698.454 6
15699.049 2
15699.645 11
15700.240 12
15700.836 10
15701.431 5
15702.027 5
15702.622 8
15703.218 10
15703.814 12
15704.409 12
15705.005 3
15705.600 8
15706.196 6
15706.791 4
15707.387 1
15707.983 2
15708.578 6
15709.174 4
15709.770 1
15710.365 4
15710.961 9
15711.557 6
15712.152 1
15712.748 5
15713.344 4
15713.940 7
15714.535 3
15715.131 2
15715.727 9
15716.323 8
15716.918 7
15717.514 5
15718.110 3
15718.706 4
15719.302 0
15719.898 1
15720.494 0
15721.089 3
15721.685 5
15722.281 5
15722.877 5
15723.473 2
15724.069 3
15724.665 6
15725.261 9
15725.857 4
15726.453 1
15727.049 9
15727.645 11
15728.241 21
15728.837 14
15729.433 15
15730.029 16
15730.625 18
15731.221 18
15731.817 10
15732.413 5
15733.009 3
15733.605 3
15734.202 5
15734.798 6
15735.394 3
15735.990 4
15736.586 10
15737.182 9
15737.779 8
15738.375 11
15738.971 11
15739.567 6
15740.163 8
15740.760 5
15741.356 2
15741.952 5
15742.549 5
15743.145 7
15743.741 6
15744.337 7
15744.934 6
15745.530 4
15746.126 2
15746.723 8
15747.319 10
15747.916 13
15748.512 13
15749.108 8
15749.705 9
15750.301 5
15750.898 2
15751.494 2
15752.091 10
15752.687 15
15753.284 7
15753.880 1
15754.477 3
15755.073 1
15755.670 4
15756.266 9
15756.863 5
15757.459 4
15758.056 6
15758.652 5
15759.249 11
15759.846 10
15760.442 11
15761.039 10
15761.636 10
15762.232 11
15762.829 5
15763.426 7
15764.022 8
15764.619 11
15765.216 5
15765.812 9
15766.409 7
15767.006 3
15767.603 3
15768.199 6
15768.796 8
15769.393 6
15769.990 7
15770.587 9
15771.184 9
15771.780 11
15772.377 13
15772.974 11
15773.571 13
15774.168 11
15774.765 12
15775.362 12
15775.959 8
15776.555 8
15777.152 9
15777.749 11
15778.346 7
15778.943 6
15779.540 2
15780.137 7
15780.734 7
15781.331 5
15781.928 5
15782.525 2
15783.122 4
15783.720 11
15784.317 9
15784.914 11
15785.511 12
15786.108 14
15786.705 15
15787.302 12
15787.899 11
15788.496 9
15789.094 5
15789.691 5
15790.288 13
15790.885 11
15791.482 7
15792.080 4
15792.677 5
15793.274 7
15793.871 10
15794.469 13
15795.066 7
15795.663 8
15796.261 7
15796.858 6
15797.455 5
15798.053 4
15798.650 10
15799.247 14
15799.845 8
15800.442 9
15801.039 4
15801.637 3
15802.234 2
15802.832 3
15803.429 5
15804.027 3
15804.624 6
15805.221 9
15805.819 7
15806.416 7
15807.014 9
15807.611 6
15808.209 4
15808.807 10
15809.404 7
15810.002 5
15810.599 6
15811.197 9
15811.794 7
15812.392 8
15812.990 11
15813.587 8
15814.185 6
15814.783 13
15815.380 24
15815.978 24
15816.576 18
15817.173 13
15817.771 10
15818.369 15
15818.966 9
15819.564 3
15820.162 8
15820.760 1
15821.358 14
15821.955 11
15822.553 11
15823.151 22
15823.749 20
15824.347 17
15824.944 12
15825.542 15
15826.140 18
15826.738 16
15827.336 18
15827.934 18
15828.532 20
15829.130 23
15829.728 12
15830.326 13
15830.924 27
15831.522 23
15832.120 22
15832.718 32
15833.316 26
15833.914 26
15834.512 19
15835.110 21
15835.708 12
15836.306 7
15836.904 6
15837.502 19
15838.100 24
15838.698 21
15839.296 15
15839.894 12
15840.492 16
15841.091 15
15841.689 24
15842.287 28
15842.885 18
15843.483 18
15844.082 12
15844.680 21
15845.278 26
15845.876 22
15846.475 28
15847.073 30
15847.671 35
15848.269 27
15848.868 32
15849.466 36
15850.064 45
15850.663 41
15851.261 46
15851.859 54
15852.458 65
15853.056 66
15853.654 69
15854.253 68
15854.851 90
15855.450 86
15856.048 63
15856.647 82
15857.245 96
15857.844 115
15858.442 100
15859.041 110
15859.639 116
15860.238 117
15860.836 117
15861.435 124
15862.033 148
15862.632 179
15863.230 185
15863.829 196
15864.427 192
15865.026 169
15865.625 205
15866.223 199
15866.822 202
15867.421 211
15868.019 198
15868.618 199
15869.217 179
15869.815 180
15870.414 211
15871.013 209
15871.611 190
15872.210 186
15872.809 180
15873.408 162
15874.007 140
15874.605 106
15875.204 100
15875.803 94
15876.402 86
15877.001 70
15877.599 56
15878.198 60
15878.797 43
15879.396 48
15879.995 41
15880.594 41
15881.193 38
15881.792 36
15882.391 34
15882.990 46
15883.588 31
15884.187 34
15884.786 33
15885.385 28
15885.984 43
15886.583 32
15887.182 24
15887.782 28
15888.381 20
15888.980 17
15889.579 16
15890.178 24
15890.777 25
15891.376 22
15891.975 19
15892.574 19
15893.173 19
15893.773 29
15894.372 23
15894.971 24
15895.570 18
15896.169 16
15896.768 14
15897.368 10
15897.967 4
15898.566 9
15899.165 5
15899.765 4
15900.364 11
15900.963 11
15901.562 11
15902.162 8
15902.761 10
15903.360 5
15903.960 9
15904.559 16
15905.159 22
15905.758 18
15906.357 14
15906.957 23
15907.556 19
15908.156 13
15908.755 21
15909.354 20
15909.954 10
15910.553 15
15911.153 27
15911.752 22
15912.352 18
15912.951 18
15913.551 19
15914.150 8
15914.750 7
15915.349 9
15915.949 7
15916.549 8
15917.148 12
15917.748 14
15918.347 10
15918.947 10
15919.547 19
15920.146 21
15920.746 21
15921.346 19
15921.945 12
15922.545 9
15923.145 10
15923.744 8
15924.344 7
15924.944 11
15925.544 11
15926.143 5
15926.743 4
15927.343 11
15927.943 8
15928.543 11
15929.142 3
15929.742 8
15930.342 5
15930.942 6
15931.542 15
15932.142 9
15932.742 6
15933.341 9
15933.941 8
15934.541 7
15935.141 2
15935.741 5
15936.341 18
15936.941 16
15937.541 14
15938.141 18
15938.741 15
15939.341 8
15939.941 5
15940.541 5
15941.141 6
15941.741 10
15942.341 6
15942.941 5
15943.541 8
15944.142 7
15944.742 11
15945.342 13
15945.942 6
15946.542 8
15947.142 3
15947.742 3
15948.343 2
15948.943 2
15949.543 4
15950.143 2
15950.743 2
15951.344 0
15951.944 6
15952.544 8
15953.144 4
15953.745 9
15954.345 9
15954.945 7
15955.546 8
15956.146 7
15956.746 5
15957.347 8
15957.947 5
15958.547 5
15959.148 16
15959.748 19
15960.349 8
15960.949 4
15961.549 10
15962.150 7
15962.750 5
15963.351 5
15963.951 6
15964.552 4
15965.152 4
15965.753 7
15966.353 8
15966.954 12
15967.554 13
15968.155 6
15968.755 6
15969.356 5
15969.957 4
15970.557 9
15971.158 8
15971.758 7
15972.359 8
15972.960 13
15973.560 15
15974.161 18
15974.762 12
15975.362 13
15975.963 11
15976.564 10
15977.165 3
15977.765 7
15978.366 15
15978.967 10
15979.568 10
15980.168 11
15980.769 18
15981.370 25
15981.971 22
15982.572 25
15983.172 15
15983.773 13
15984.374 14
15984.975 18
15985.576 14
15986.177 13
15986.778 10
15987.379 12
15987.980 10
15988.581 13
15989.181 22
15989.782 21
15990.383 27
15990.984 22
15991.585 18
15992.186 14
15992.787 9
15993.388 13
15993.989 6
15994.591 7
15995.192 10
15995.793 7
15996.394 7
15996.995 5
15997.596 6
15998.197 7
15998.798 4
15999.399 7
16000.001 7
16000.602 6
16001.203 5
16001.804 7
16002.405 4
16003.006 13
16003.608 12
16004.209 9
16004.810 6
16005.411 13
16006.013 15
16006.614 10
16007.215 14
16007.817 8
16008.418 11
16009.019 12
16009.621 11
16010.222 18
16010.823 15
16011.425 16
16012.026 14
16012.627 11
16013.229 10
16013.830 11
16014.432 11
16015.033 12
16015.635 15
16016.236 14
16016.837 8
16017.439 11
16018.040 5
16018.642 2
16019.243 16
16019.845 18
16020.447 13
16021.048 16
16021.650 17
16022.251 16
16022.853 12
16023.454 6
16024.056 2
16024.658 10
16025.259 9
16025.861 19
16026.463 20
16027.064 12
16027.666 12
16028.268 8
16028.869 13
16029.471 10
16030.073 3
16030.674 7
16031.276 7
16031.878 6
16032.480 8
16033.081 11
16033.683 12
16034.285 16
16034.887 15
16035.489 9
16036.091 10
16036.692 13
16037.294 15
16037.896 14
16038.498 12
16039.100 19
16039.702 10
16040.304 12
16040.906 13
16041.508 9
16042.109 3
16042.711 6
16043.313 14
16043.915 9
16044.517 5
16045.119 10
16045.721 13
16046.323 9
16046.925 7
16047.528 7
16048.130 11
16048.732 9
16049.334 5
16049.936 6
16050.538 9
16051.140 16
16051.742 9
16052.344 4
16052.946 4
16053.549 7
16054.151 3
16054.753 4
16055.355 11
16055.957 10
16056.560 9
16057.162 9
16057.764 13
16058.366 8
16058.969 7
16059.571 7
16060.173 7
16060.775 7
16061.378 7
16061.980 5
16062.582 5
16063.185 7
16063.787 3
16064.390 7
16064.992 7
16065.594 14
16066.197 15
16066.799 8
16067.402 14
16068.004 4
16068.606 4
16069.209 7
16069.811 9
16070.414 8
16071.016 13
16071.619 9
16072.221 7
16072.824 7
16073.426 17
16074.029 12
16074.631 11
16075.234 8
16075.837 16
16076.439 15
16077.042 15
16077.644 13
16078.247 11
16078.850 17
16079.452 11
16080.055 8
16080.658 9
16081.260 6
16081.863 5
16082.466 4
16083.069 7
16083.671 7
16084.274 10
16084.877 5
16085.479 23
16086.082 20
16086.685 15
16087.288 14
16087.891 20
16088.493 14
16089.096 9
16089.699 14
16090.302 8
16090.905 6
16091.508 4
16092.111 6
16092.714 7
16093.316 8
16093.919 11
16094.522 7
16095.125 9
16095.728 5
16096.331 8
16096.934 13
16097.537 8
16098.140 11
16098.743 10
16099.346 9
16099.949 6
16100.552 10
16101.155 5
16101.758 9
16102.361 8
16102.965 7
16103.568 11
16104.171 11
16104.774 11
16105.377 9
16105.980 6
16106.583 8
16107.187 4
16107.790 6
16108.393 9
16108.996 4
16109.599 3
16110.203 3
16110.806 6
16111.409 6
16112.012 3
16112.616 4
16113.219 6
16113.822 5
16114.425 8
16115.029 6
16115.632 4
16116.235 2
16116.839 2
16117.442 1
16118.046 3
16118.649 4
16119.252 5
16119.856 4
16120.459 5
16121.063 5
16121.666 2
16122.269 3
16122.873 7
16123.476 4
16124.080 5
16124.683 2
16125.287 4
16125.890 10
16126.494 11
16127.097 8
16127.701 7
16128.305 13
16128.908 8
16129.512 9
16130.115 7
16130.719 9
16131.323 4
16131.926 5
16132.530 8
16133.134 5
16133.737 7
16134.341 11
16134.945 5
16135.548 7
16136.152 6
16136.756 3
16137.359 8
16137.963 12
16138.567 16
16139.171 13
16139.775 8
16140.378 6
16140.982 4
16141.586 7
16142.190 3
16142.794 7
16143.397 6
16144.001 6
16144.605 10
16145.209 8
16145.813 6
16146.417 4
16147.021 7
16147.625 5
16148.229 7
16148.833 7
16149.437 14
16150.041 5
16150.645 4
16151.249 11
16151.853 7
16152.457 2
16153.061 8
16153.665 4
16154.269 7
16154.873 3
16155.477 1
16156.081 7
16156.685 8
16157.289 2
16157.893 1
16158.497 3
16159.102 6
16159.706 4
16160.310 3
16160.914 7
16161.518 4
16162.122 5
16162.727 4
16163.331 6
16163.935 12
16164.539 8
16165.144 8
16165.748 9
16166.352 3
16166.956 2
16167.561 6
16168.165 8
16168.769 4
16169.374 2
16169.978 4
16170.582 4
16171.187 2
16171.791 5
16172.396 5
16173.000 9
16173.604 12
16174.209 8
16174.813 3
16175.418 9
16176.022 17
16176.627 16
16177.231 16
16177.836 7
16178.440 3
16179.045 4
16179.649 18
16180.254 16
16180.858 7
16181.463 10
16182.067 7
16182.672 10
16183.277 3
16183.881 1
16184.486 2
16185.091 4
16185.695 3
16186.300 2
16186.904 2
16187.509 4
16188.114 4
16188.719 1
16189.323 5
16189.928 4
16190.533 8
16191.137 6
16191.742 5
16192.347 7
16192.952 9
16193.557 6
16194.161 4
16194.766 5
16195.371 10
16195.976 9
16196.581 4
16197.186 6
16197.790 4
16198.395 5
16199.000 4
16199.605 5
16200.210 3
16200.815 3
16201.420 7
16202.025 3
16202.630 4
16203.235 6
16203.840 10
16204.445 9
16205.050 7
16205.655 6
16206.260 12
16206.865 15
16207.470 11
16208.075 7
16208.680 10
16209.285 6
16209.890 4
16210.495 6
16211.100 6
16211.706 5
16212.311 7
16212.916 2
16213.521 3
16214.126 0
16214.731 5
16215.337 4
16215.942 3
16216.547 2
16217.152 6
16217.757 7
16218.363 6
16218.968 14
16219.573 10
16220.179 12
16220.784 7
16221.389 4
16221.994 2
16222.600 8
16223.205 7
16223.811 5
16224.416 4
16225.021 2
16225.627 0
16226.232 4
16226.837 7
16227.443 4
16228.048 3
16228.654 2
16229.259 1
16229.865 2
16230.470 3
16231.076 3
16231.681 0
16232.287 1
16232.892 7
16233.498 7
16234.103 3
16234.709 5
16235.314 5
16235.920 5
16236.526 7
16237.131 3
16237.737 1
16238.342 7
16238.948 8
16239.554 8
16240.159 6
16240.765 3
16241.371 7
16241.976 18
16242.582 8
16243.188 8
16243.794 9
16244.399 5
16245.005 5
16245.611 5
16246.217 4
16246.822 2
16247.428 4
16248.034 2
16248.640 3
16249.246 2
16249.852 1
16250.457 2
16251.063 3
16251.669 5
16252.275 2
16252.881 1
16253.487 5
16254.093 4
16254.699 3
16255.305 4
16255.911 8
16256.517 10
16257.123 8
16257.729 7
16258.335 1
16258.941 2
16259.547 4
16260.153 9
16260.759 4
16261.365 5
16261.971 9
16262.577 7
16263.183 4
16263.789 7
16264.395 10
16265.001 9
16265.607 4
16266.214 1
16266.820 1
16267.426 4
16268.032 1
16268.638 6
16269.245 8
16269.851 3
16270.457 6
16271.063 4
16271.669 2
16272.276 5
16272.882 5
16273.488 3
16274.095 3
16274.701 2
16275.307 5
16275.914 3
16276.520 2
16277.126 0
16277.733 3
16278.339 6
16278.945 3
16279.552 1
16280.158 0
16280.765 2
16281.371 2
16281.977 2
16282.584 5
16283.190 9
16283.797 6
16284.403 6
16285.010 3
16285.616 3
16286.223 6
16286.829 2
16287.436 1
16288.043 0
16288.649 3
16289.256 3
16289.862 7
16290.469 10
16291.076 4
16291.682 3
16292.289 5
16292.895 8
16293.502 9
16294.109 3
16294.715 0
16295.322 0
16295.929 2
16296.536 3
16297.142 2
16297.749 6
16298.356 2
16298.963 7
16299.569 3
16300.176 1
16300.783 4
16301.390 3
16301.997 2
16302.603 4
16303.210 4
16303.817 7
16304.424 9
16305.031 6
16305.638 4
16306.245 7
16306.851 4
16307.458 2
16308.065 4
16308.672 1
16309.279 6
16309.886 14
16310.493 7
16311.100 3
16311.707 7
16312.314 5
16312.921 2
16313.528 3
16314.135 4
16314.742 4
16315.349 2
16315.956 9
16316.564 8
16317.171 1
16317.778 3
16318.385 6
16318.992 3
16319.599 2
16320.206 3
16320.813 0
16321.421 3
16322.028 4
16322.635 5
16323.242 2
16323.849 5
16324.457 4
16325.064 7
16325.671 8
16326.279 8
16326.886 7
16327.493 8
16328.100 13
16328.708 7
16329.315 5
16329.922 6
16330.530 4
16331.137 6
16331.744 6
16332.352 3
16332.959 3
16333.567 1
16334.174 1
16334.781 2
16335.389 6
16335.996 4
16336.604 6
16337.211 7
16337.819 6
16338.426 5
16339.034 6
16339.641 3
16340.249 4
16340.856 5
16341.464 7
16342.072 1
16342.679 5
16343.287 2
16343.894 2
16344.502 7
16345.110 5
16345.717 5
16346.325 6
16346.932 9
16347.540 5
16348.148 3
16348.755 6
16349.363 2
16349.971 1
16350.579 4
16351.186 4
16351.794 3
16352.402 7
16353.010 7
16353.617 7
16354.225 4
16354.833 2
16355.441 4
16356.049 2
16356.656 0
16357.264 3
16357.872 2
16358.480 1
16359.088 1
16359.696 2
16360.304 2
16360.912 2
16361.520 1
16362.128 2
16362.735 4
16363.343 5
16363.951 5
16364.559 4
16365.167 8
16365.775 6
16366.383 5
16366.991 0
16367.600 6
16368.208 5
16368.816 5
16369.424 6
16370.032 3
16370.640 0
16371.248 2
16371.856 3
16372.464 7
16373.072 10
16373.681 4
16374.289 1
16374.897 7
16375.505 8
16376.113 9
16376.721 5
16377.330 2
16377.938 5
16378.546 1
16379.154 6
16379.763 10
16380.371 5
16380.979 5
16381.588 8
16382.196 6
16382.804 2
16383.413 2
16384.021 6
16384.629 1
16385.238 2
16385.846 4
16386.454 3
16387.063 2
16387.671 5
16388.280 6
16388.888 6
16389.497 7
16390.105 4
16390.713 2
16391.322 6
16391.930 2
16392.539 1
16393.147 4
16393.756 6
16394.365 5
16394.973 7
16395.582 2
16396.190 8
16396.799 1
16397.407 2
16398.016 1
16398.625 9
16399.233 7
16399.842 4
16400.451 1
16401.059 3
16401.668 4
16402.277 1
16402.885 0
16403.494 1
16404.103 2
16404.711 4
16405.320 7
16405.929 9
16406.538 10
16407.146 7
16407.755 4
16408.364 5
16408.973 4
16409.582 3
16410.191 3
16410.799 11
16411.408 3
16412.017 5
16412.626 2
16413.235 3
16413.844 7
16414.453 4
16415.062 0
16415.671 2
16416.279 9
16416.888 4
16417.497 4
16418.106 5
16418.715 4
16419.324 2
16419.933 0
16420.542 2
16421.151 3
16421.761 5
16422.370 3
16422.979 2
16423.588 0
16424.197 0
16424.806 5
16425.415 5
16426.024 2
16426.633 3
16427.242 1
16427.852 6
16428.461 9
16429.070 5
16429.679 3
16430.288 2
16430.898 4
16431.507 5
16432.116 5
16432.725 1
16433.335 3
16433.944 3
16434.553 4
16435.162 5
16435.772 3
16436.381 1
16436.990 0
16437.600 2
16438.209 6
16438.819 9
16439.428 4
16440.037 7
16440.647 9
16441.256 7
16441.866 5
16442.475 4
16443.084 6
16443.694 9
16444.303 8
16444.913 9
16445.522 2
16446.132 4
16446.741 3
16447.351 4
16447.960 2
16448.570 1
16449.179 2
16449.789 3
16450.399 2
16451.008 5
16451.618 9
16452.227 4
16452.837 4
16453.447 4
16454.056 3
16454.666 3
16455.276 4
16455.885 4
16456.495 2
16457.105 1
16457.714 5
16458.324 3
16458.934 0
16459.544 3
16460.153 3
16460.763 0
16461.373 1
16461.983 5
16462.593 3
16463.202 3
16463.812 0
16464.422 3
16465.032 7
16465.642 3
16466.252 5
16466.862 3
16467.472 3
16468.081 5
16468.691 5
16469.301 5
16469.911 4
16470.521 6
16471.131 5
16471.741 4
16472.351 2
16472.961 1
16473.571 3
16474.181 3
16474.791 2
16475.401 4
16476.011 3
16476.621 1
16477.231 4
16477.842 5
16478.452 2
16479.062 7
16479.672 7
16480.282 6
16480.892 10
16481.502 5
16482.112 2
16482.723 6
16483.333 7
16483.943 7
16484.553 4
16485.164 1
16485.774 6
16486.384 7
16486.994 2
16487.605 3
16488.215 6
16488.825 7
16489.435 9
16490.046 3
16490.656 2
16491.266 1
16491.877 2
16492.487 1
16493.097 2
16493.708 0
16494.318 2
16494.929 0
16495.539 3
16496.150 4
16496.760 3
16497.370 2
16497.981 2
16498.591 4
16499.202 3
16499.812 3
16500.423 2
16501.033 3
16501.644 6
16502.254 4
16502.865 3
16503.476 7
16504.086 2
16504.697 1
16505.307 6
16505.918 3
16506.529 6
16507.139 3
16507.750 5
16508.361 3
16508.971 5
16509.582 11
16510.193 5
16510.803 5
16511.414 2
16512.025 2
16512.635 0
16513.246 5
16513.857 4
16514.468 5
16515.079 2
16515.689 3
16516.300 1
16516.911 0
16517.522 1
16518.133 3
16518.743 4
16519.354 1
16519.965 5
16520.576 6
16521.187 9
16521.798 4
16522.409 2
16523.020 2
16523.631 1
16524.242 2
16524.853 2
16525.464 1
16526.075 2
16526.686 2
16527.297 2
16527.908 3
16528.519 6
16529.130 5
16529.741 3
16530.352 4
16530.963 4
16531.574 3
16532.185 8
16532.796 7
16533.407 4
16534.018 3
16534.630 5
16535.241 3
16535.852 5
16536.463 6
16537.074 4
16537.685 13
16538.297 9
16538.908 5
16539.519 6
16540.130 5
16540.742 4
16541.353 6
16541.964 7
16542.575 6
16543.187 5
16543.798 3
16544.409 1
16545.021 4
16545.632 1
16546.243 2
16546.855 3
16547.466 5
16548.078 2
16548.689 3
16549.300 8
16549.912 9
16550.523 5
16551.135 4
16551.746 3
16552.358 2
16552.969 7
16553.581 7
16554.192 13
16554.804 6
16555.415 5
16556.027 8
16556.638 7
16557.250 4
16557.861 3
16558.473 5
16559.085 2
16559.696 3
16560.308 6
16560.919 4
16561.531 3
16562.143 6
16562.754 2
16563.366 4
16563.978 5
16564.589 6
16565.201 3
16565.813 7
16566.425 9
16567.036 8
16567.648 5
16568.260 5
16568.872 6
16569.484 6
16570.095 4
16570.707 3
16571.319 2
16571.931 3
16572.543 3
16573.154 2
16573.766 1
16574.378 1
16574.990 1
16575.602 1
16576.214 3
16576.826 6
16577.438 6
16578.050 2
16578.662 7
16579.274 7
16579.886 4
16580.498 6
16581.110 1
16581.722 0
16582.334 1
16582.946 4
16583.558 2
16584.170 2
16584.782 6
16585.394 4
16586.006 1
16586.618 4
16587.230 3
16587.842 1
16588.455 0
16589.067 0
16589.679 0
16590.291 0
16590.903 1
16591.515 1
16592.128 5
16592.740 3
16593.352 1
16593.964 1
16594.577 6
16595.189 10
16595.801 7
16596.413 3
16597.026 5
16597.638 4
16598.250 4
16598.863 2
16599.475 2
16600.087 4
16600.700 1
16601.312 1
16601.925 4
16602.537 9
16603.149 9
16603.762 10
16604.374 3
16604.987 3
16605.599 3
16606.212 4
16606.824 0
16607.437 0
16608.049 5
16608.662 5
16609.274 2
16609.887 0
16610.499 6
16611.112 17
16611.724 15
16612.337 9
16612.950 12
16613.562 7
16614.175 4
16614.787 3
16615.400 1
16616.013 0
16616.625 3
16617.238 4
16617.851 5
16618.463 5
16619.076 5
16619.689 8
16620.302 9
16620.914 5
16621.527 8
16622.140 5
16622.753 3
16623.365 2
16623.978 4
16624.591 4
16625.204 5
16625.817 8
16626.430 8
16627.042 3
16627.655 4
16628.268 3
16628.881 4
16629.494 7
16630.107 9
16630.720 4
16631.333 2
16631.946 2
16632.559 2
16633.172 4
16633.785 1
16634.398 6
16635.011 12
16635.624 4
16636.237 5
16636.850 6
16637.463 3
16638.076 6
16638.689 15
16639.302 8
16639.915 3
16640.528 9
16641.141 6
16641.754 7
16642.367 4
16642.981 2
16643.594 1
16644.207 2
16644.820 3
16645.433 7
16646.047 9
16646.660 12
16647.273 7
16647.886 7
16648.499 8
16649.113 6
16649.726 8
16650.339 7
16650.953 1
16651.566 1
16652.179 3
16652.793 6
16653.406 7
16654.019 5
16654.633 1
16655.246 1
16655.859 1
16656.473 2
16657.086 1
16657.700 4
16658.313 2
16658.926 2
16659.540 5
16660.153 10
16660.767 9
16661.380 6
16661.994 2
16662.607 2
16663.221 4
16663.834 6
16664.448 8
16665.062 9
16665.675 5
16666.289 4
16666.902 4
16667.516 4
16668.129 2
16668.743 0
16669.357 3
16669.970 3
16670.584 7
16671.198 5
16671.811 8
16672.425 6
16673.039 4
16673.653 3
16674.266 10
16674.880 11
16675.494 9
16676.107 10
16676.721 12
16677.335 11
16677.949 8
16678.563 10
16679.176 2
16679.790 3
16680.404 3
16681.018 4
16681.632 1
16682.246 1
16682.860 3
16683.474 4
16684.087 2
16684.701 1
16685.315 1
16685.929 2
16686.543 2
16687.157 6
16687.771 10
16688.385 6
16688.999 8
16689.613 10
16690.227 5
16690.841 6
16691.455 4
16692.069 7
16692.683 5
16693.297 3
16693.911 2
16694.526 6
16695.140 3
16695.754 3
16696.368 4
16696.982 1
16697.596 2
16698.210 6
16698.825 11
16699.439 7
16700.053 6
16700.667 1
16701.281 0
16701.896 2
16702.510 3
16703.124 4
16703.738 2
16704.353 4
16704.967 10
16705.581 9
16706.196 4
16706.810 13
16707.424 13
16708.039 9
16708.653 7
16709.267 9
16709.882 9
16710.496 2
16711.111 1
16711.725 2
16712.339 5
16712.954 8
16713.568 7
16714.183 4
16714.797 4
16715.412 4
16716.026 5
16716.641 9
16717.255 12
16717.870 5
16718.484 3
16719.099 3
16719.714 9
16720.328 6
16720.943 2
16721.557 1
16722.172 0
16722.787 1
16723.401 4
16724.016 3
16724.630 4
16725.245 3
16725.860 9
16726.474 4
16727.089 3
16727.704 10
16728.319 9
16728.933 4
16729.548 5
16730.163 3
16730.778 6
16731.392 6
16732.007 5
16732.622 7
16733.237 5
16733.852 2
16734.466 11
16735.081 7
16735.696 6
16736.311 12
16736.926 4
16737.541 9
16738.156 5
16738.771 5
16739.386 5
16740.001 2
16740.615 2
16741.230 4
16741.845 5
16742.460 12
16743.075 9
16743.690 8
16744.305 5
16744.920 6
16745.535 8
16746.151 3
16746.766 4
16747.381 6
16747.996 4
16748.611 4
16749.226 2
16749.841 5
16750.456 6
16751.071 8
16751.687 4
16752.302 5
16752.917 7
16753.532 5
16754.147 1
16754.762 0
16755.378 2
16755.993 4
16756.608 3
16757.223 7
16757.839 2
16758.454 7
16759.069 14
16759.685 9
16760.300 4
16760.915 7
16761.531 5
16762.146 1
16762.761 6
16763.377 8
16763.992 5
16764.607 5
16765.223 4
16765.838 6
16766.454 5
16767.069 7
16767.685 7
16768.300 2
16768.915 1
16769.531 5
16770.146 7
16770.762 7
16771.377 6
16771.993 10
16772.609 12
16773.224 11
16773.840 7
16774.455 6
16775.071 6
16775.686 1
16776.302 2
16776.918 6
16777.533 7
16778.149 8
16778.765 1
16779.380 4
16779.996 9
16780.612 9
16781.227 2
16781.843 2
16782.459 4
16783.074 7
16783.690 5
16784.306 3
16784.922 5
16785.537 8
16786.153 4
16786.769 7
16787.385 9
16788.001 13
16788.617 7
16789.232 1
16789.848 3
16790.464 0
16791.080 1
16791.696 5
16792.312 3
16792.928 6
16793.544 7
16794.160 10
16794.776 4
16795.391 5
16796.007 4
16796.623 1
16797.239 6
16797.855 4
16798.471 9
16799.087 6
16799.703 12
16800.320 8
16800.936 5
16801.552 10
16802.168 10
16802.784 9
16803.400 4
16804.016 0
16804.632 1
16805.248 5
16805.864 9
16806.481 2
16807.097 2
16807.713 2
16808.329 6
16808.945 8
16809.562 7
16810.178 10
16810.794 4
16811.410 11
16812.027 1
16812.643 3
16813.259 4
16813.876 0
16814.492 7
16815.108 6
16815.724 6
16816.341 4
16816.957 2
16817.574 11
16818.190 9
16818.806 7
16819.423 11
16820.039 5
16820.656 6
16821.272 10
16821.888 6
16822.505 5
16823.121 5
16823.738 6
16824.354 5
16824.971 6
16825.587 4
16826.204 12
16826.820 7
16827.437 10
16828.053 13
16828.670 11
16829.287 14
16829.903 11
16830.520 13
16831.136 14
16831.753 13
16832.370 7
16832.986 10
16833.603 15
16834.220 9
16834.836 18
16835.453 18
16836.070 10
16836.687 14
16837.303 18
16837.920 12
16838.537 7
16839.154 15
16839.770 17
16840.387 9
16841.004 10
16841.621 12
16842.237 14
16842.854 13
16843.471 21
16844.088 20
16844.705 21
16845.322 28
16845.939 22
16846.556 18
16847.172 11
16847.789 8
16848.406 6
16849.023 2
16849.640 6
16850.257 9
16850.874 13
16851.491 16
16852.108 13
16852.725 10
16853.342 7
16853.959 4
16854.576 8
16855.193 12
16855.810 21
16856.427 19
16857.045 9
16857.662 6
16858.279 11
16858.896 13
16859.513 16
16860.130 12
16860.747 11
16861.365 17
16861.982 8
16862.599 11
16863.216 17
16863.833 10
16864.451 10
16865.068 13
16865.685 13
16866.302 15
16866.920 13
16867.537 9
16868.154 6
16868.771 7
16869.389 10
16870.006 16
16870.623 17
16871.241 20
16871.858 19
16872.476 20
16873.093 16
16873.710 14
16874.328 21
16874.945 25
16875.563 31
16876.180 29
16876.797 21
16877.415 17
16878.032 20
16878.650 19
16879.267 23
16879.885 27
16880.502 40
16881.120 46
16881.738 38
16882.355 29
16882.973 37
16883.590 43
16884.208 44
16884.825 35
16885.443 44
16886.061 36
16886.678 33
16887.296 43
16887.914 34
16888.531 33
16889.149 30
16889.767 53
16890.384 56
16891.002 55
16891.620 53
16892.238 53
16892.855 59
16893.473 53
16894.091 60
16894.709 69
16895.326 66
16895.944 68
16896.562 65
16897.180 76
16897.798 78
16898.416 65
16899.033 80
16899.651 84
16900.269 59
16900.887 65
16901.505 77
16902.123 74
16902.741 84
16903.359 84
16903.977 97
16904.595 94
16905.213 100
16905.831 86
16906.449 93
16907.067 86
16907.685 78
16908.303 82
16908.921 100
16909.539 101
16910.157 121
16910.775 115
16911.393 105
16912.011 119
16912.629 123
16913.247 113
16913.865 124
16914.484 137
16915.102 143
16915.720 147
16916.338 146
16916.956 162
16917.575 176
16918.193 171
16918.811 192
16919.429 202
16920.047 207
16920.666 205
16921.284 226
16921.902 238
16922.521 284
16923.139 301
16923.757 318
16924.375 319
16924.994 301
16925.612 320
16926.231 352
16926.849 339
16927.467 357
16928.086 383
16928.704 375
16929.323 392
16929.941 438
16930.559 473
16931.178 519
16931.796 546
16932.415 561
16933.033 584
16933.652 640
16934.270 666
16934.889 699
16935.507 703
16936.126 706
16936.744 792
16937.363 816
16937.982 826
16938.600 887
16939.219 944
16939.837 1003
16940.456 1055
16941.075 1130
16941.693 1214
16942.312 1319
16942.931 1415
16943.549 1479
16944.168 1613
16944.787 1672
16945.405 1793
16946.024 1892
16946.643 1983
16947.262 2043
16947.880 2066
16948.499 2105
16949.118 2160
16949.737 2340
16950.355 2348
16950.974 2413
16951.593 2488
16952.212 2498
16952.831 2459
16953.450 2459
16954.068 2345
16954.687 2333
16955.306 2288
16955.925 2233
16956.544 2114
16957.163 2046
16957.782 1989
16958.401 1833
16959.020 1673
16959.639 1561
16960.258 1470
16960.877 1416
16961.496 1204
16962.115 1031
16962.734 927
16963.353 891
16963.972 832
16964.591 787
16965.210 730
16965.829 642
16966.448 594
16967.067 544
16967.686 514
16968.306 498
16968.925 397
16969.544 371
16970.163 356
16970.782 314
16971.401 287
16972.021 287
16972.640 284
16973.259 261
16973.878 233
16974.498 220
16975.117 210
16975.736 195
16976.355 211
16976.975 225
16977.594 186
16978.213 174
16978.833 173
16979.452 159
16980.071 151
16980.691 153
16981.310 138
16981.929 150
16982.549 130
16983.168 126
16983.788 122
16984.407 133
16985.026 117
16985.646 124
16986.265 115
16986.885 114
16987.504 111
16988.124 112
16988.743 121
16989.363 100
16989.982 110
16990.602 111
16991.221 129
16991.841 139
16992.461 124
16993.080 127
16993.700 103
16994.319 85
16994.939 93
16995.559 97
16996.178 99
16996.798 77
16997.418 75
16998.037 70
16998.657 68
16999.277 52
16999.896 56
17000.516 61
17001.136 73
17001.756 65
17002.375 67
17002.995 68
17003.615 61
17004.235 47
17004.854 44
17005.474 41
17006.094 41
17006.714 39
17007.334 57
17007.954 54
17008.573 42
17009.193 50
17009.813 47
17010.433 45
17011.053 47
17011.673 60
17012.293 58
17012.913 52
17013.533 47
17014.153 34
17014.773 41
17015.393 47
17016.013 54
17016.633 61
17017.253 38
17017.873 34
17018.493 30
17019.113 35
17019.733 42
17020.353 35
17020.973 29
17021.593 44
17022.213 48
17022.834 39
17023.454 29
17024.074 29
17024.694 28
17025.314 37
17025.934 33
17026.555 29
17027.175 22
17027.795 26
17028.415 27
17029.035 21
17029.656 26
17030.276 23
17030.896 18
17031.516 10
17032.137 19
17032.757 23
17033.377 22
17033.998 25
17034.618 17
17035.238 25
17035.859 22
17036.479 27
17037.100 19
17037.720 24
17038.340 14
17038.961 8
17039.581 12
17040.202 15
17040.822 13
17041.443 20
17042.063 10
17042.684 15
17043.304 15
17043.925 16
17044.545 15
17045.166 15
17045.786 22
17046.407 26
17047.027 27
17047.648 19
17048.269 11
17048.889 18
17049.510 11
17050.130 18
17050.751 28
17051.372 20
17051.992 11
17052.613 10
17053.234 7
17053.854 5
17054.475 17
17055.096 30
17055.716 27
17056.337 19
17056.958 17
17057.579 11
17058.200 11
17058.820 8
17059.441 3
17060.062 19
17060.683 31
17061.304 25
17061.924 33
17062.545 36
17063.166 30
17063.787 24
17064.408 23
17065.029 20
17065.650 18
17066.271 12
17066.892 23
17067.512 24
17068.133 18
17068.754 20
17069.375 17
17069.996 16
17070.617 19
17071.238 15
17071.859 15
17072.480 21
17073.101 15
17073.723 9
17074.344 19
17074.965 14
17075.586 16
17076.207 19
17076.828 14
17077.449 11
17078.070 16
17078.691 17
17079.313 13
17079.934 12
17080.555 10
17081.176 12
17081.797 6
17082.419 17
17083.040 32
17083.661 23
17084.282 25
17084.903 18
17085.525 18
17086.146 17
17086.767 27
17087.389 29
17088.010 16
17088.631 24
17089.253 26
17089.874 25
17090.495 33
17091.117 23
17091.738 19
17092.360 22
17092.981 23
17093.602 23
17094.224 23
17094.845 24
17095.467 32
17096.088 29
17096.710 19
17097.331 22
17097.953 30
17098.574 24
17099.196 21
17099.817 31
17100.439 24
17101.060 14
17101.682 22
17102.303 23
17102.925 16
17103.547 24
17104.168 29
17104.790 29
17105.411 32
17106.033 31
17106.655 27
17107.276 29
17107.898 29
17108.520 30
17109.142 41
17109.763 51
17110.385 53
17111.007 45
17111.628 31
17112.250 29
17112.872 38
17113.494 41
17114.116 28
17114.737 43
17115.359 54
17115.981 41
17116.603 33
17117.225 20
17117.847 21
17118.468 31
17119.090 21
17119.712 17
17120.334 20
17120.956 24
17121.578 32
17122.200 29
17122.822 30
17123.444 40
17124.066 42
17124.688 51
17125.310 57
17125.932 59
17126.554 46
17127.176 47
17127.798 41
17128.420 37
17129.042 32
17129.664 22
17130.286 34
17130.908 31
17131.530 33
17132.152 36
17132.775 31
17133.397 23
17134.019 39
17134.641 31
17135.263 29
17135.885 39
17136.508 39
17137.130 47
17137.752 50
17138.374 44
17138.997 35
17139.619 40
17140.241 63
17140.863 61
17141.486 65
17142.108 71
17142.730 74
17143.353 74
17143.975 70
17144.597 80
17145.220 70
17145.842 74
17146.464 82
17147.087 85
17147.709 71
17148.332 77
17148.954 61
17149.576 67
17150.199 75
17150.821 75
17151.444 93
17152.066 93
17152.689 109
17153.311 115
17153.934 122
17154.556 122
17155.179 101
17155.801 106
17156.424 117
17157.047 121
17157.669 121
17158.292 109
17158.914 87
17159.537 102
17160.160 113
17160.782 116
17161.405 103
17162.028 116
17162.650 105
17163.273 100
17163.896 100
17164.518 98
17165.141 91
17165.764 80
17166.387 78
17167.009 79
17167.632 79
17168.255 70
17168.878 71
17169.500 81
17170.123 75
17170.746 72
17171.369 63
17171.992 58
17172.615 47
17173.238 47
17173.860 56
17174.483 64
17175.106 51
17175.729 39
17176.352 38
17176.975 46
17177.598 46
17178.221 36
17178.844 31
17179.467 24
17180.090 23
17180.713 33
17181.336 24
17181.959 35
17182.582 25
17183.205 25
17183.828 26
17184.451 24
17185.074 23
17185.697 32
17186.320 22
17186.944 21
17187.567 27
17188.190 25
17188.813 28
17189.436 29
17190.059 34
17190.682 32
17191.306 30
17191.929 32
17192.552 23
17193.175 29
17193.799 24
17194.422 27
17195.045 33
17195.668 37
17196.292 29
17196.915 25
17197.538 29
17198.162 22
17198.785 22
17199.408 25
17200.032 19
17200.655 19
17201.278 20
17201.902 19
17202.525 16
17203.149 11
17203.772 10
17204.395 14
17205.019 17
17205.642 12
17206.266 9
17206.889 8
17207.513 9
17208.136 9
17208.760 15
17209.383 24
17210.007 16
17210.630 12
17211.254 15
17211.878 18
17212.501 14
17213.125 13
17213.748 11
17214.372 6
17214.996 14
17215.619 15
17216.243 19
17216.867 25
17217.490 27
17218.114 24
17218.738 20
17219.361 18
17219.985 12
17220.609 18
17221.233 16
17221.856 15
17222.480 12
17223.104 13
17223.728 10
17224.351 12
17224.975 17
17225.599 21
17226.223 16
17226.847 15
17227.471 17
17228.094 13
17228.718 13
17229.342 7
17229.966 8
17230.590 9
17231.214 7
17231.838 10
17232.462 8
17233.086 7
17233.710 16
17234.334 11
17234.958 20
17235.582 22
17236.206 21
17236.830 18
17237.454 12
17238.078 14
17238.702 14
17239.326 12
17239.950 4
17240.574 10
17241.198 12
17241.822 7
17242.446 5
17243.071 10
17243.695 18
17244.319 22
17244.943 12
17245.567 8
17246.191 15
17246.816 12
17247.440 15
17248.064 12
17248.688 16
17249.313 18
17249.937 11
17250.561 13
17251.185 12
17251.810 7
17252.434 3
17253.058 9
17253.683 9
17254.307 8
17254.931 8
17255.556 15
17256.180 15
17256.805 15
17257.429 14
17258.053 17
17258.678 13
17259.302 13
17259.927 18
17260.551 17
17261.176 12
17261.800 14
17262.425 8
17263.049 5
17263.674 6
17264.298 7
17264.923 14
17265.547 14
17266.172 10
17266.796 4
17267.421 3
17268.045 7
17268.670 4
17269.295 9
17269.919 14
17270.544 12
17271.169 14
17271.793 8
17272.418 12
17273.043 6
17273.667 10
17274.292 9
17274.917 14
17275.541 8
17276.166 9
17276.791 6
17277.416 7
17278.040 16
17278.665 14
17279.290 11
17279.915 10
17280.540 11
17281.164 11
17281.789 5
17282.414 6
17283.039 2
17283.664 7
17284.289 4
17284.914 6
17285.539 3
17286.163 5
17286.788 15
17287.413 11
17288.038 11
17288.663 16
17289.288 15
17289.913 14
17290.538 3
17291.163 13
17291.788 13
17292.413 7
17293.038 8
17293.663 6
17294.288 6
17294.914 7
17295.539 9
17296.164 17
17296.789 23
17297.414 11
17298.039 7
17298.664 2
17299.289 7
17299.915 7
17300.540 5
17301.165 6
17301.790 8
17302.415 7
17303.041 9
17303.666 11
17304.291 5
17304.916 1
17305.542 2
17306.167 4
17306.792 8
17307.418 6
17308.043 5
17308.668 11
17309.294 10
17309.919 9
17310.544 3
17311.170 5
17311.795 5
17312.420 10
17313.046 7
17313.671 9
17314.297 21
17314.922 22
17315.548 16
17316.173 10
17316.798 14
17317.424 13
17318.049 12
17318.675 5
17319.300 12
17319.926 16
17320.552 11
17321.177 12
17321.803 6
17322.428 8
17323.054 11
17323.679 8
17324.305 7
17324.931 7
17325.556 10
17326.182 14
17326.808 7
17327.433 4
17328.059 5
17328.685 3
17329.310 4
17329.936 4
17330.562 6
17331.188 10
17331.813 12
17332.439 6
17333.065 8
17333.691 9
17334.316 12
17334.942 15
17335.568 11
17336.194 9
17336.820 8
17337.445 7
17338.071 7
17338.697 8
17339.323 11
17339.949 9
17340.575 6
17341.201 7
17341.827 13
17342.453 9
17343.079 9
17343.705 6
17344.331 3
17344.957 8
17345.583 6
17346.209 4
17346.835 10
17347.461 5
17348.087 6
17348.713 10
17349.339 11
17349.965 6
17350.591 9
17351.217 12
17351.843 8
17352.469 6
17353.095 6
17353.722 9
17354.348 9
17354.974 12
17355.600 21
17356.226 18
17356.852 16
17357.479 18
17358.105 10
17358.731 18
17359.357 18
17359.984 9
17360.610 10
17361.236 11
17361.862 12
17362.489 12
17363.115 17
17363.741 10
17364.368 5
17364.994 6
17365.620 9
17366.247 10
17366.873 8
17367.500 9
17368.126 11
17368.752 14
17369.379 18
17370.005 15
17370.632 9
17371.258 3
17371.885 13
17372.511 8
17373.138 14
17373.764 24
17374.391 15
17375.017 15
17375.644 11
17376.270 10
17376.897 9
17377.523 22
17378.150 25
17378.777 26
17379.403 15
17380.030 11
17380.656 16
17381.283 11
17381.910 9
17382.536 11
17383.163 10
17383.790 11
17384.416 18
17385.043 15
17385.670 15
17386.297 13
17386.923 16
17387.550 11
17388.177 12
17388.804 15
17389.430 9
17390.057 9
17390.684 2
17391.311 6
17391.938 8
17392.565 9
17393.191 5
17393.818 6
17394.445 10
17395.072 9
17395.699 2
17396.326 9
17396.953 8
17397.580 4
17398.207 8
17398.834 4
17399.461 5
17400.088 3
17400.715 11
17401.342 6
17401.969 18
17402.596 16
17403.223 12
17403.850 12
17404.477 15
17405.104 11
17405.731 13
17406.358 8
17406.985 4
17407.612 4
17408.239 11
17408.867 9
17409.494 5
17410.121 5
17410.748 9
17411.375 8
17412.002 3
17412.630 7
17413.257 7
17413.884 6
17414.511 8
17415.139 13
17415.766 11
17416.393 11
17417.020 8
17417.648 4
17418.275 8
17418.902 6
17419.530 5
17420.157 7
17420.784 3
17421.412 2
17422.039 3
17422.667 7
17423.294 5
17423.921 9
17424.549 10
17425.176 5
17425.804 2
17426.431 7
17427.059 11
17427.686 4
17428.314 5
17428.941 8
17429.569 13
17430.196 5
17430.824 5
17431.451 3
17432.079 5
17432.706 12
17433.334 8
17433.961 7
17434.589 4
17435.217 4
17435.844 6
17436.472 7
17437.100 4
17437.727 4
17438.355 5
17438.983 6
17439.610 4
17440.238 4
17440.866 3
17441.493 6
17442.121 6
17442.749 5
17443.377 14
17444.004 7
17444.632 5
17445.260 4
17445.888 4
17446.516 3
17447.144 3
17447.771 7
17448.399 10
17449.027 14
17449.655 6
17450.283 5
17450.911 4
17451.539 3
17452.167 1
17452.795 3
17453.422 4
17454.050 6
17454.678 4
17455.306 4
17455.934 7
17456.562 8
17457.190 9
17457.818 8
17458.446 4
17459.074 7
17459.703 5
17460.331 5
17460.959 7
17461.587 11
17462.215 15
17462.843 13
17463.471 12
17464.099 8
17464.727 9
17465.356 11
17465.984 4
17466.612 1
17467.240 8
17467.868 6
17468.497 4
17469.125 12
17469.753 12
17470.381 9
17471.010 11
17471.638 2
17472.266 6
17472.894 7
17473.523 8
17474.151 9
17474.779 10
17475.408 4
17476.036 14
17476.664 11
17477.293 11
17477.921 5
17478.550 3
17479.178 5
17479.806 6
17480.435 4
17481.063 4
17481.692 5
17482.320 12
17482.949 11
17483.577 6
17484.206 12
17484.834 9
17485.463 7
17486.091 10
17486.720 3
17487.348 7
17487.977 14
17488.605 10
17489.234 8
17489.863 6
17490.491 5
17491.120 8
17491.749 12
17492.377 12
17493.006 9
17493.635 10
17494.263 6
17494.892 8
17495.521 9
17496.149 6
17496.778 8
17497.407 11
17498.036 24
17498.664 21
17499.293 15
17499.922 11
17500.551 7
17501.179 3
17501.808 12
17502.437 11
17503.066 11
17503.695 8
17504.324 7
17504.953 2
17505.581 2
17506.210 3
17506.839 3
17507.468 4
17508.097 1
17508.726 2
17509.355 3
17509.984 5
17510.613 8
17511.242 6
17511.871 7
17512.500 7
17513.129 11
17513.758 13
17514.387 6
17515.016 4
17515.645 4
17516.274 16
17516.903 11
17517.532 8
17518.162 9
17518.791 7
17519.420 9
17520.049 9
17520.678 3
17521.307 3
17521.936 2
17522.566 1
17523.195 4
17523.824 8
17524.453 5
17525.082 8
17525.712 8
17526.341 8
17526.970 8
17527.600 5
17528.229 1
17528.858 3
17529.487 3
17530.117 2
17530.746 5
17531.375 4
17532.005 6
17532.634 7
17533.264 11
17533.893 7
17534.522 8
17535.152 8
17535.781 8
17536.411 11
17537.040 11
17537.670 6
17538.299 9
17538.929 5
17539.558 8
17540.188 9
17540.817 10
17541.447 16
17542.076 19
17542.706 21
17543.335 12
17543.965 7
17544.594 10
17545.224 11
17545.854 10
17546.483 13
17547.113 12
17547.743 7
17548.372 5
17549.002 8
17549.632 8
17550.261 3
17550.891 8
17551.521 7
17552.150 4
17552.780 3
17553.410 6
17554.040 2
17554.669 6
17555.299 3
17555.929 4
17556.559 8
17557.189 6
17557.818 2
17558.448 14
17559.078 9
17559.708 3
17560.338 3
17560.968 3
17561.598 8
17562.227 3
17562.857 10
17563.487 14
17564.117 7
17564.747 3
17565.377 9
17566.007 6
17566.637 9
17567.267 10
17567.897 7
17568.527 6
17569.157 6
17569.787 6
17570.417 7
17571.047 8
17571.677 2
17572.308 3
17572.938 6
17573.568 6
17574.198 7
17574.828 3
17575.458 3
17576.088 13
17576.718 9
17577.349 4
17577.979 6
17578.609 5
17579.239 6
17579.869 4
17580.500 2
17581.130 4
17581.760 6
17582.390 3
17583.021 9
17583.651 16
17584.281 10
17584.912 8
17585.542 5
17586.172 6
17586.803 5
17587.433 7
17588.063 2
17588.694 2
17589.324 2
17589.955 3
17590.585 4
17591.215 6
17591.846 4
17592.476 6
17593.107 3
17593.737 1
17594.368 9
17594.998 8
17595.629 9
17596.259 9
17596.890 7
17597.520 5
17598.151 6
17598.781 4
17599.412 4
17600.043 3
17600.673 6
17601.304 12
17601.934 7
17602.565 3
17603.196 4
17603.826 3
17604.457 11
17605.088 10
17605.718 9
17606.349 6
17606.980 3
17607.610 5
17608.241 4
17608.872 7
17609.503 4
17610.133 4
17610.764 5
17611.395 5
17612.026 10
17612.657 7
17613.287 4
17613.918 5
17614.549 5
17615.180 1
17615.811 1
17616.442 1
17617.073 6
17617.704 8
17618.334 8
17618.965 8
17619.596 9
17620.227 15
17620.858 9
17621.489 9
17622.120 6
17622.751 4
17623.382 1
17624.013 0
17624.644 11
17625.275 8
17625.906 5
17626.537 2
17627.168 2
17627.799 8
17628.431 6
17629.062 3
17629.693 1
17630.324 3
17630.955 3
17631.586 3
17632.217 5
17632.849 6
17633.480 5
17634.111 3
17634.742 1
17635.373 4
17636.005 2
17636.636 1
17637.267 5
17637.898 5
17638.530 3
17639.161 7
17639.792 7
17640.424 3
17641.055 6
17641.686 9
17642.318 15
17642.949 12
17643.580 16
17644.212 6
17644.843 3
17645.474 10
17646.106 4
17646.737 3
17647.369 5
17648.000 4
17648.632 8
17649.263 9
17649.895 4
17650.526 8
17651.158 9
17651.789 7
17652.421 10
17653.052 6
17653.684 3
17654.315 4
17654.947 5
17655.578 6
17656.210 14
17656.842 5
17657.473 3
17658.105 4
17658.736 7
17659.368 7
17660.000 9
17660.631 6
17661.263 9
17661.895 5
17662.527 9
17663.158 6
17663.790 5
17664.422 2
17665.053 4
17665.685 7
17666.317 3
17666.949 1
17667.581 4
17668.212 3
17668.844 4
17669.476 6
17670.108 9
17670.740 7
17671.372 8
17672.003 8
17672.635 8
17673.267 10
17673.899 5
17674.531 6
17675.163 6
17675.795 6
17676.427 4
17677.059 4
17677.691 8
17678.323 4
17678.955 3
17679.587 6
17680.219 10
17680.851 6
17681.483 3
17682.115 12
17682.747 13
17683.379 8
17684.011 2
17684.643 4
17685.276 6
17685.908 7
17686.540 9
17687.172 7
17687.804 2
17688.436 1
17689.068 2
17689.701 7
17690.333 10
17690.965 16
17691.597 16
17692.230 11
17692.862 7
17693.494 3
17694.126 2
17694.759 7
17695.391 4
17696.023 6
17696.656 8
17697.288 24
17697.920 21
17698.553 11
17699.185 9
17699.817 8
17700.450 4
17701.082 1
17701.714 2
17702.347 6
17702.979 10
17703.612 7
17704.244 3
17704.877 6
17705.509 7
17706.142 5
17706.774 8
17707.407 8
17708.039 7
17708.672 1
17709.304 5
17709.937 8
17710.569 5
17711.202 8
17711.835 9
17712.467 5
17713.100 8
17713.732 8
17714.365 10
17714.998 12
17715.630 10
17716.263 8
17716.896 11
17717.528 5
17718.161 13
17718.794 9
17719.427 8
17720.059 7
17720.692 6
17721.325 5
17721.958 3
17722.590 2
17723.223 4
17723.856 6
17724.489 7
17725.122 10
17725.754 8
17726.387 3
17727.020 6
17727.653 3
17728.286 6
17728.919 4
17729.552 6
17730.185 4
17730.818 5
17731.450 6
17732.083 5
17732.716 4
17733.349 4
17733.982 8
17734.615 5
17735.248 3
17735.881 3
17736.514 6
17737.147 9
17737.781 7
17738.414 6
17739.047 3
17739.680 6
17740.313 8
17740.946 6
17741.579 1
17742.212 5
17742.845 3
17743.479 4
17744.112 6
17744.745 6
17745.378 6
17746.011 5
17746.644 3
17747.278 4
17747.911 2
17748.544 5
17749.177 2
17749.811 4
17750.444 2
17751.077 3
17751.711 9
17752.344 6
17752.977 2
17753.611 17
17754.244 21
17754.877 14
17755.511 9
17756.144 10
17756.777 11
17757.411 7
17758.044 4
17758.678 10
17759.311 8
17759.945 5
17760.578 7
17761.212 5
17761.845 2
17762.479 2
17763.112 1
17763.746 3
17764.379 5
17765.013 8
17765.646 2
17766.280 9
17766.913 7
17767.547 7
17768.180 6
17768.814 2
17769.448 3
17770.081 8
17770.715 8
17771.349 8
17771.982 5
17772.616 3
17773.250 1
17773.883 6
17774.517 10
17775.151 8
17775.785 8
17776.418 6
17777.052 8
17777.686 1
17778.320 3
17778.953 3
17779.587 2
17780.221 2
17780.855 4
17781.489 4
17782.123 4
17782.756 2
17783.390 9
17784.024 9
17784.658 6
17785.292 6
17785.926 3
17786.560 7
17787.194 4
17787.828 5
17788.462 5
17789.096 6
17789.730 3
17790.364 3
17790.998 5
17791.632 5
17792.266 8
17792.900 6
17793.534 2
17794.168 3
17794.802 5
17795.436 4
17796.070 2
17796.704 2
17797.338 10
17797.972 9
17798.607 7
17799.241 8
17799.875 10
17800.509 3
17801.143 3
17801.777 0
17802.412 3
17803.046 3
17803.680 6
17804.314 7
17804.949 4
17805.583 1
17806.217 1
17806.851 6
17807.486 6
17808.120 8
17808.754 7
17809.389 7
17810.023 5
17810.657 6
17811.292 1
17811.926 10
17812.561 7
17813.195 8
17813.829 6
17814.464 6
17815.098 13
17815.733 11
17816.367 4
17817.002 1
17817.636 2
17818.271 8
17818.905 13
17819.540 6
17820.174 2
17820.809 6
17821.443 5
17822.078 5
17822.712 6
17823.347 5
17823.982 0
17824.616 3
17825.251 2
17825.885 2
17826.520 1
17827.155 4
17827.789 1
17828.424 6
17829.059 12
17829.693 3
17830.328 6
17830.963 4
17831.598 3
17832.232 2
17832.867 13
17833.502 13
17834.137 9
17834.771 10
17835.406 6
17836.041 2
17836.676 2
17837.311 2
17837.946 0
17838.580 3
17839.215 5
17839.850 4
17840.485 9
17841.120 4
17841.755 3
17842.390 3
17843.025 6
17843.660 8
17844.295 3
17844.930 2
17845.565 0
17846.200 8
17846.835 4
17847.470 3
17848.105 3
17848.740 2
17849.375 10
17850.010 8
17850.645 4
17851.280 2
17851.915 4
17852.550 10
17853.185 4
17853.820 5
17854.455 1
17855.091 3
17855.726 5
17856.361 9
17856.996 7
17857.631 6
17858.267 2
17858.902 4
17859.537 3
17860.172 5
17860.808 4
17861.443 6
17862.078 4
17862.713 5
17863.349 7
17863.984 5
17864.619 2
17865.255 7
17865.890 5
17866.525 6
17867.161 12
17867.796 3
17868.431 1
17869.067 0
17869.702 9
17870.338 10
17870.973 11
17871.609 3
17872.244 3
17872.879 6
17873.515 10
17874.150 7
17874.786 8
17875.421 6
17876.057 7
17876.693 5
17877.328 1
17877.964 3
17878.599 4
17879.235 2
17879.870 7
17880.506 5
17881.142 2
17881.777 8
17882.413 6
17883.049 3
17883.684 2
17884.320 4
17884.956 13
17885.591 7
17886.227 2
17886.863 2
17887.498 5
17888.134 12
17888.770 14
17889.406 3
17890.041 3
17890.677 8
17891.313 10
17891.949 3
17892.585 2
17893.220 3
17893.856 5
17894.492 8
17895.128 9
17895.764 11
17896.400 10
17897.036 6
17897.672 1
17898.308 7
17898.943 8
17899.579 4
17900.215 2
17900.851 5
17901.487 8
17902.123 6
17902.759 4
17903.395 2
17904.031 1
17904.667 2
17905.303 1
17905.939 5
17906.576 5
17907.212 5
17907.848 6
17908.484 11
17909.120 14
17909.756 8
17910.392 5
17911.028 5
17911.664 7
17912.301 13
17912.937 14
17913.573 9
17914.209 5
17914.845 6
17915.482 5
17916.118 8
17916.754 3
17917.390 4
17918.027 1
17918.663 2
17919.299 2
17919.936 4
17920.572 7
17921.208 6
17921.845 4
17922.481 5
17923.117 1
17923.754 4
17924.390 10
17925.026 10
17925.663 3
17926.299 1
17926.936 3
17927.572 13
17928.209 10
17928.845 6
17929.482 5
17930.118 6
17930.755 7
17931.391 8
17932.028 5
17932.664 5
17933.301 0
17933.937 1
17934.574 2
17935.210 3
17935.847 3
17936.484 11
17937.120 9
17937.757 3
17938.393 5
17939.030 3
17939.667 5
17940.303 4
17940.940 3
17941.577 7
17942.213 4
17942.850 2
17943.487 1
17944.124 3
17944.760 15
17945.397 11
17946.034 10
17946.671 13
17947.307 7
17947.944 4
17948.581 1
17949.218 2
17949.855 2
17950.492 3
17951.129 3
17951.765 5
17952.402 5
17953.039 4
17953.676 4
17954.313 2
17954.950 1
17955.587 6
17956.224 4
17956.861 5
17957.498 2
17958.135 8
17958.772 6
17959.409 4
17960.046 3
17960.683 2
17961.320 4
17961.957 6
17962.594 11
17963.231 9
17963.868 4
17964.505 2
17965.142 3
17965.779 4
17966.417 3
17967.054 1
17967.691 1
17968.328 3
17968.965 8
17969.602 22
17970.240 17
17970.877 10
17971.514 4
17972.151 4
17972.789 8
17973.426 9
17974.063 4
17974.700 4
17975.338 1
17975.975 4
17976.612 9
17977.250 7
17977.887 7
17978.524 7
17979.162 4
17979.799 10
17980.436 5
17981.074 2
17981.711 2
17982.349 5
17982.986 3
17983.623 2
17984.261 3
17984.898 1
17985.536 3
17986.173 5
17986.811 1
17987.448 5
17988.086 10
17988.723 5
17989.361 7
17989.999 5
17990.636 7
17991.274 5
17991.911 3
17992.549 2
17993.186 2
17993.824 6
17994.462 6
17995.099 4
17995.737 5
17996.375 2
17997.012 6
17997.650 7
17998.288 3
17998.925 2
17999.563 3
18000.201 4
18000.839 4
18001.476 3
18002.114 10
18002.752 6
18003.390 6
18004.028 7
18004.665 7
18005.303 3
18005.941 0
18006.579 2
18007.217 4
18007.855 4
18008.493 4
18009.130 4
18009.768 0
18010.406 1
18011.044 3
18011.682 4
18012.320 5
18012.958 11
18013.596 8
18014.234 8
18014.872 5
18015.510 7
18016.148 3
18016.786 8
18017.424 12
18018.062 13
18018.700 5
18019.338 8
18019.976 2
18020.614 6
18021.253 4
18021.891 8
18022.529 8
18023.167 4
18023.805 4
18024.443 5
18025.081 1
18025.720 2
18026.358 5
18026.996 2
18027.634 3
18028.272 5
18028.911 11
18029.549 5
18030.187 4
18030.826 1
18031.464 5
18032.102 9
18032.740 10
18033.379 12
18034.017 2
18034.655 2
18035.294 4
18035.932 5
18036.571 7
18037.209 5
18037.847 6
18038.486 7
18039.124 6
18039.763 3
18040.401 6
18041.040 7
18041.678 8
18042.316 6
18042.955 3
18043.593 7
18044.232 11
18044.871 7
18045.509 1
18046.148 1
18046.786 5
18047.425 2
18048.063 4
18048.702 4
18049.341 0
18049.979 4
18050.618 2
18051.256 4
18051.895 4
18052.534 5
18053.172 2
18053.811 3
18054.450 4
18055.088 4
18055.727 2
18056.366 7
18057.005 8
18057.643 1
18058.282 2
18058.921 4
18059.560 10
18060.199 9
18060.837 8
18061.476 3
18062.115 5
18062.754 1
18063.393 2
18064.032 5
18064.670 7
18065.309 4
18065.948 13
18066.587 9
18067.226 4
18067.865 2
18068.504 1
18069.143 0
18069.782 2
18070.421 10
18071.060 6
18071.699 8
18072.338 5
18072.977 7
18073.616 6
18074.255 2
18074.894 6
18075.533 9
18076.172 11
18076.811 6
18077.450 7
18078.090 4
18078.729 1
18079.368 1
18080.007 1
18080.646 8
18081.285 7
18081.925 4
18082.564 2
18083.203 4
18083.842 6
18084.481 4
18085.121 4
18085.760 6
18086.399 12
18087.038 6
18087.678 3
18088.317 3
18088.956 6
18089.596 6
18090.235 4
18090.874 6
18091.514 9
18092.153 10
18092.792 9
18093.432 1
18094.071 2
18094.711 6
18095.350 1
18095.989 2
18096.629 4
18097.268 22
18097.908 16
18098.547 9
18099.187 7
18099.826 4
18100.466 5
18101.105 6
18101.745 12
18102.384 12
18103.024 9
18103.664 6
18104.303 3
18104.943 6
18105.582 2
18106.222 4
18106.862 3
18107.501 9
18108.141 7
18108.781 6
18109.420 4
18110.060 9
18110.700 3
18111.339 4
18111.979 19
18112.619 16
18113.258 7
18113.898 7
18114.538 11
18115.178 10
18115.818 4
18116.457 3
18117.097 4
18117.737 3
18118.377 6
18119.017 4
18119.656 7
18120.296 5
18120.936 7
18121.576 4
18122.216 5
18122.856 4
18123.496 1
18124.136 3
18124.776 3
18125.416 4
18126.056 5
18126.696 6
18127.336 5
18127.976 11
18128.616 11
18129.256 7
18129.896 7
18130.536 14
18131.176 10
18131.816 4
18132.456 7
18133.096 6
18133.736 4
18134.376 4
18135.016 8
18135.657 8
18136.297 2
18136.937 5
18137.577 7
18138.217 11
18138.857 9
18139.498 7
18140.138 6
18140.778 8
18141.418 8
18142.059 4
18142.699 3
18143.339 2
18143.979 4
18144.620 4
18145.260 0
18145.900 3
18146.541 8
18147.181 11
18147.821 9
18148.462 5
18149.102 2
18149.742 6
18150.383 7
18151.023 3
18151.664 2
18152.304 5
18152.945 6
18153.585 3
18154.225 4
18154.866 3
18155.506 7
18156.147 10
18156.787 8
18157.428 3
18158.068 4
18158.709 8
18159.350 6
18159.990 3
18160.631 5
18161.271 6
18161.912 4
18162.553 2
18163.193 3
18163.834 3
18164.474 4
18165.115 4
18165.756 1
18166.396 3
18167.037 6
18167.678 11
18168.319 9
18168.959 9
18169.600 5
18170.241 3
18170.882 4
18171.522 4
18172.163 2
18172.804 1
18173.445 0
18174.085 0
18174.726 3
18175.367 4
18176.008 11
18176.649 8
18177.290 6
18177.931 10
18178.572 5
18179.212 3
18179.853 3
18180.494 2
18181.135 3
18181.776 4
18182.417 1
18183.058 2
18183.699 8
18184.340 9
18184.981 11
18185.622 7
18186.263 6
18186.904 12
18187.545 15
18188.186 8
18188.827 7
18189.468 4
18190.110 2
18190.751 1
18191.392 4
18192.033 5
18192.674 7
18193.315 6
18193.956 5
18194.598 5
18195.239 6
18195.880 3
18196.521 3
18197.162 3
18197.804 2
18198.445 4
18199.086 2
18199.727 2
18200.369 3
18201.010 5
18201.651 4
18202.293 5
18202.934 6
18203.575 7
18204.217 6
18204.858 3
18205.499 4
18206.141 7
18206.782 5
18207.424 4
18208.065 14
18208.706 6
18209.348 6
18209.989 8
18210.631 2
18211.272 5
18211.914 3
18212.555 3
18213.197 1
18213.838 1
18214.480 8
18215.121 7
18215.763 6
18216.404 4
18217.046 0
18217.688 1
18218.329 2
18218.971 6
18219.612 5
18220.254 2
18220.896 3
18221.537 8
18222.179 6
18222.821 1
18223.462 6
18224.104 8
18224.746 6
18225.388 3
18226.029 5
18226.671 10
18227.313 9
18227.955 6
18228.596 5
18229.238 6
18229.880 5
18230.522 1
18231.164 3
18231.805 5
18232.447 9
18233.089 4
18233.731 3
18234.373 2
18235.015 7
18235.657 3
18236.299 7
18236.941 10
18237.582 8
18238.224 9
18238.866 7
18239.508 3
18240.150 0
18240.792 12
18241.434 8
18242.076 7
18242.718 6
18243.360 8
18244.002 12
18244.645 16
18245.287 12
18245.929 9
18246.571 8
18247.213 5
18247.855 11
18248.497 8
18249.139 6
18249.781 7
18250.424 11
18251.066 14
18251.708 9
18252.350 10
18252.992 10
18253.635 5
18254.277 4
18254.919 3
18255.561 5
18256.204 7
18256.846 3
18257.488 2
18258.130 6
18258.773 14
18259.415 12
18260.057 5
18260.700 4
18261.342 9
18261.985 6
18262.627 6
18263.269 17
18263.912 23
18264.554 11
18265.197 13
18265.839 12
18266.481 8
18267.124 4
18267.766 4
18268.409 6
18269.051 6
18269.694 9
18270.336 10
18270.979 12
18271.621 8
18272.264 8
18272.907 5
18273.549 4
18274.192 5
18274.834 5
18275.477 8
18276.120 10
18276.762 8
18277.405 3
18278.047 4
18278.690 4
18279.333 2
18279.975 4
18280.618 9
18281.261 6
18281.904 3
18282.546 3
18283.189 1
18283.832 3
18284.475 5
18285.117 0
18285.760 7
18286.403 4
18287.046 4
18287.689 5
18288.331 0
18288.974 6
18289.617 3
18290.260 3
18290.903 0
18291.546 0
18292.189 2
18292.832 8
18293.475 4
18294.117 6
18294.760 4
18295.403 1
18296.046 2
18296.689 2
18297.332 5
18297.975 5
18298.618 4
18299.261 5
18299.904 7
18300.547 6
18301.190 5
18301.834 8
18302.477 7
18303.120 9
18303.763 7
18304.406 10
18305.049 7
18305.692 2
18306.335 1
18306.979 1
18307.622 1
18308.265 5
18308.908 1
18309.551 3
18310.195 4
18310.838 3
18311.481 4
18312.124 2
18312.768 1
18313.411 1
18314.054 2
18314.697 2
18315.341 4
18315.984 9
18316.627 5
18317.271 7
18317.914 4
18318.557 4
18319.201 4
18319.844 5
18320.488 3
18321.131 3
18321.774 11
18322.418 10
18323.061 6
18323.705 7
18324.348 4
18324.992 1
18325.635 0
18326.279 0
18326.922 1
18327.566 0
18328.209 4
18328.853 10
18329.496 5
18330.140 3
18330.784 1
18331.427 3
18332.071 3
18332.714 1
18333.358 4
18334.002 6
18334.645 7
18335.289 6
18335.933 1
18336.576 8
18337.220 7
18337.864 4
18338.507 3
18339.151 3
18339.795 5
18340.439 2
18341.082 4
18341.726 8
18342.370 10
18343.014 10
18343.658 6
18344.301 8
18344.945 12
18345.589 6
18346.233 5
18346.877 4
18347.521 7
18348.165 10
18348.808 10
18349.452 5
18350.096 8
18350.740 16
18351.384 13
18352.028 9
18352.672 6
18353.316 4
18353.960 6
18354.604 4
18355.248 6
18355.892 3
18356.536 1
18357.180 6
18357.824 7
18358.468 10
18359.112 7
18359.756 5
18360.401 4
18361.045 9
18361.689 8
18362.333 7
18362.977 4
18363.621 8
18364.265 7
18364.910 7
18365.554 5
18366.198 2
18366.842 3
18367.486 10
18368.131 11
18368.775 13
18369.419 13
18370.063 13
18370.708 7
18371.352 5
18371.996 8
18372.641 6
18373.285 5
18373.929 5
18374.574 3
18375.218 5
18375.862 4
18376.507 3
18377.151 2
18377.796 1
18378.440 2
18379.084 0
18379.729 2
18380.373 6
18381.018 18
18381.662 12
18382.307 11
18382.951 9
18383.596 5
18384.240 4
18384.885 2
18385.529 1
18386.174 2
18386.819 2
18387.463 10
18388.108 14
18388.752 8
18389.397 3
18390.042 2
18390.686 1
18391.331 4
18391.975 5
18392.620 2
18393.265 1
18393.910 3
18394.554 8
18395.199 7
18395.844 9
18396.488 11
18397.133 12
18397.778 3
18398.423 3
18399.067 7
18399.712 12
18400.357 4
18401.002 8
18401.647 13
18402.292 12
18402.936 5
18403.581 5
18404.226 2
18404.871 3
18405.516 7
18406.161 10
18406.806 7
18407.451 12
18408.096 6
18408.741 6
18409.386 2
18410.031 5
18410.676 3
18411.321 1
18411.966 7
18412.611 4
18413.256 4
18413.901 0
18414.546 3
18415.191 4
18415.836 5
18416.481 2
18417.126 3
18417.771 2
18418.416 4
18419.061 3
18419.707 2
18420.352 0
18420.997 1
18421.642 1
18422.287 9
18422.932 4
18423.578 6
18424.223 6
18424.868 6
18425.513 2
18426.159 1
18426.804 2
18427.449 3
18428.094 4
18428.740 5
18429.385 2
18430.030 3
18430.676 3
18431.321 1
18431.966 4
18432.612 5
18433.257 5
18433.903 8
18434.548 6
18435.193 6
18435.839 5
18436.484 4
18437.130 0
18437.775 4
18438.421 6
18439.066 3
18439.712 1
18440.357 0
18441.003 2
18441.648 3
18442.294 10
18442.939 11
18443.585 7
18444.230 7
18444.876 4
18445.522 6
18446.167 4
18446.813 2
18447.459 3
18448.104 9
18448.750 13
18449.395 11
18450.041 10
18450.687 7
18451.333 10
18451.978 4
18452.624 5
18453.270 6
18453.915 8
18454.561 9
18455.207 4
18455.853 3
18456.499 5
18457.144 2
18457.790 4
18458.436 1
18459.082 2
18459.728 4
18460.374 3
18461.019 4
18461.665 3
18462.311 4
18462.957 3
18463.603 7
18464.249 6
18464.895 1
18465.541 3
18466.187 7
18466.833 8
18467.479 7
18468.125 3
18468.771 8
18469.417 5
18470.063 5
18470.709 9
18471.355 10
18472.001 7
18472.647 8
18473.293 4
18473.939 3
18474.585 6
18475.231 9
18475.878 3
18476.524 1
18477.170 1
18477.816 2
18478.462 3
18479.108 1
18479.755 3
18480.401 6
18481.047 7
18481.693 7
18482.340 5
18482.986 3
18483.632 4
18484.278 9
18484.925 11
18485.571 8
18486.217 4
18486.864 6
18487.510 12
18488.156 14
18488.803 12
18489.449 8
18490.095 11
18490.742 11
18491.388 6
18492.035 5
18492.681 2
18493.327 6
18493.974 3
18494.620 1
18495.267 4
18495.913 3
18496.560 2
18497.206 2
18497.853 6
18498.499 15
18499.146 10
18499.792 3
18500.439 2
18501.086 1
18501.732 5
18502.379 5
18503.025 8
18503.672 19
18504.319 5
18504.965 4
18505.612 9
18506.259 15
18506.905 12
18507.552 10
18508.199 8
18508.845 7
18509.492 5
18510.139 4
18510.786 5
18511.432 3
18512.079 5
18512.726 7
18513.373 9
18514.019 7
18514.666 5
18515.313 12
18515.960 7
18516.607 7
18517.254 6
18517.900 2
18518.547 3
18519.194 7
18519.841 5
18520.488 6
18521.135 6
18521.782 6
18522.429 3
18523.076 5
18523.723 7
18524.370 8
18525.017 9
18525.664 8
18526.311 16
18526.958 11
18527.605 8
18528.252 6
18528.899 8
18529.546 10
18530.193 8
18530.840 6
18531.487 3
18532.134 8
18532.782 15
18533.429 12
18534.076 9
18534.723 8
18535.370 3
18536.017 3
18536.665 9
18537.312 10
18537.959 6
18538.606 5
18539.254 7
18539.901 8
18540.548 15
18541.195 14
18541.843 10
18542.490 5
18543.137 3
18543.785 4
18544.432 10
18545.079 3
18545.727 6
18546.374 4
18547.021 4
18547.669 6
18548.316 3
18548.964 2
18549.611 3
18550.258 9
18550.906 12
18551.553 5
18552.201 5
18552.848 2
18553.496 8
18554.143 8
18554.791 12
18555.438 7
18556.086 9
18556.733 6
18557.381 10
18558.028 12
18558.676 5
18559.324 4
18559.971 7
18560.619 14
18561.266 11
18561.914 9
18562.562 11
18563.209 5
18563.857 8
18564.505 19
18565.152 17
18565.800 16
18566.448 10
18567.096 17
18567.743 11
18568.391 8
18569.039 14
18569.687 8
18570.334 5
18570.982 1
18571.630 3
18572.278 6
18572.926 3
18573.574 2
18574.221 1
18574.869 3
18575.517 8
18576.165 3
18576.813 6
18577.461 7
18578.109 20
18578.757 18
18579.405 12
18580.053 12
18580.701 12
18581.349 10
18581.997 2
18582.645 5
18583.293 5
18583.941 4
18584.589 5
18585.237 7
18585.885 4
18586.533 9
18587.181 7
18587.829 6
18588.477 5
18589.125 5
18589.773 7
18590.421 4
18591.070 3
18591.718 6
18592.366 6
18593.014 3
18593.662 8
18594.311 14
18594.959 6
18595.607 5
18596.255 3
18596.903 6
18597.552 1
18598.200 0
18598.848 2
18599.497 0
18600.145 2
18600.793 0
18601.442 1
18602.090 3
18602.738 6
18603.387 2
18604.035 2
18604.683 3
18605.332 5
18605.980 3
18606.629 3
18607.277 4
18607.925 4
18608.574 9
18609.222 8
18609.871 8
18610.519 9
18611.168 9
18611.816 8
18612.465 11
18613.113 14
18613.762 11
18614.411 8
18615.059 6
18615.708 2
18616.356 0
18617.005 1
18617.653 8
18618.302 4
18618.951 5
18619.599 4
18620.248 5
18620.897 3
18621.545 5
18622.194 6
18622.843 4
18623.492 10
18624.140 10
18624.789 12
18625.438 7
18626.087 14
18626.735 8
18627.384 3
18628.033 3
18628.682 3
18629.330 2
18629.979 2
18630.628 4
18631.277 8
18631.926 13
18632.575 8
18633.224 10
18633.873 9
18634.521 6
18635.170 3
18635.819 7
18636.468 9
18637.117 7
18637.766 4
18638.415 8
18639.064 9
18639.713 7
18640.362 4
18641.011 2
18641.660 1
18642.309 3
18642.958 6
18643.607 6
18644.256 1
18644.906 3
18645.555 1
18646.204 1
18646.853 2
18647.502 6
18648.151 4
18648.800 3
18649.449 9
18650.099 4
18650.748 4
18651.397 2
18652.046 4
18652.695 9
18653.345 3
18653.994 1
18654.643 2
18655.292 3
18655.942 4
18656.591 8
18657.240 8
18657.890 3
18658.539 4
18659.188 8
18659.838 11
18660.487 9
18661.136 4
18661.786 5
18662.435 3
18663.085 7
18663.734 7
18664.383 4
18665.033 6
18665.682 4
18666.332 4
18666.981 4
18667.631 3
18668.280 5
18668.930 1
18669.579 7
18670.229 12
18670.878 3
18671.528 9
18672.178 3
18672.827 0
18673.477 5
18674.126 3
18674.776 5
18675.426 8
18676.075 10
18676.725 17
18677.374 12
18678.024 10
18678.674 10
18679.323 8
18679.973 6
18680.623 7
18681.273 6
18681.922 6
18682.572 3
18683.222 0
18683.872 2
18684.521 4
18685.171 1
18685.821 2
18686.471 3
18687.121 16
18687.770 16
18688.420 9
18689.070 8
18689.720 4
18690.370 5
18691.020 4
18691.670 5
18692.320 5
18692.970 2
18693.620 4
18694.269 5
18694.919 8
18695.569 6
18696.219 4
18696.869 3
18697.519 7
18698.169 10
18698.819 7
18699.470 9
18700.120 3
18700.770 2
18701.420 3
18702.070 6
18702.720 2
18703.370 2
18704.020 8
18704.670 9
18705.320 8
18705.971 5
18706.621 5
18707.271 12
18707.921 14
18708.571 10
18709.221 5
18709.872 6
18710.522 1
18711.172 8
18711.822 4
18712.473 5
18713.123 7
18713.773 9
18714.424 8
18715.074 5
18715.724 2
18716.375 1
18717.025 2
18717.675 4
18718.326 4
18718.976 5
18719.626 7
18720.277 3
18720.927 9
18721.578 10
18722.228 4
18722.879 3
18723.529 0
18724.179 5
18724.830 5
18725.480 6
18726.131 3
18726.781 6
18727.432 3
18728.083 7
18728.733 8
18729.384 3
18730.034 6
18730.685 15
18731.335 17
18731.986 12
18732.637 12
18733.287 20
18733.938 19
18734.589 10
18735.239 7
18735.890 4
18736.541 6
18737.191 4
18737.842 2
18738.493 0
18739.143 3
18739.794 5
18740.445 5
18741.096 5
18741.747 5
18742.397 5
18743.048 7
18743.699 7
18744.350 10
18745.001 4
18745.651 5
18746.302 5
18746.953 5
18747.604 4
18748.255 4
18748.906 3
18749.557 7
18750.208 8
18750.859 3
18751.510 5
18752.161 3
18752.811 5
18753.462 5
18754.113 5
18754.764 3
18755.415 2
18756.067 3
18756.718 4
18757.369 7
18758.020 6
18758.671 9
18759.322 6
18759.973 9
18760.624 2
18761.275 5
18761.926 7
18762.577 5
18763.229 9
18763.880 12
18764.531 10
18765.182 5
18765.833 2
18766.485 5
18767.136 7
18767.787 6
18768.438 10
18769.089 5
18769.741 3
18770.392 6
18771.043 9
18771.695 11
18772.346 10
18772.997 10
18773.649 13
18774.300 7
18774.951 10
18775.603 7
18776.254 2
18776.905 4
18777.557 7
18778.208 9
18778.860 9
18779.511 8
18780.163 10
18780.814 6
18781.465 5
18782.117 6
18782.768 9
18783.420 6
18784.071 3
18784.723 1
18785.375 1
18786.026 2
18786.678 1
18787.329 5
18787.981 10
18788.632 14
18789.284 15
18789.936 9
18790.587 10
18791.239 8
18791.891 4
18792.542 1
18793.194 1
18793.846 1
18794.497 3
18795.149 6
18795.801 11
18796.452 13
18797.104 4
18797.756 7
18798.408 9
18799.059 8
18799.711 13
18800.363 13
18801.015 13
18801.667 8
18802.318 7
18802.970 6
18803.622 12
18804.274 12
18804.926 10
18805.578 15
18806.230 19
18806.882 18
18807.534 9
18808.185 5
18808.837 10
18809.489 6
18810.141 6
18810.793 16
18811.445 12
18812.097 6
18812.749 4
18813.401 5
18814.053 9
18814.705 3
18815.357 4
18816.010 4
18816.662 4
18817.314 7
18817.966 8
18818.618 7
18819.270 5
18819.922 4
18820.574 11
18821.227 20
18821.879 26
18822.531 24
18823.183 24
18823.835 23
18824.488 12
18825.140 9
18825.792 9
18826.444 9
18827.096 10
18827.749 4
18828.401 7
18829.053 11
18829.706 6
18830.358 1
18831.010 6
18831.663 5
18832.315 6
18832.967 6
18833.620 9
18834.272 9
18834.925 7
18835.577 9
18836.229 10
18836.882 6
18837.534 6
18838.187 5
18838.839 7
18839.492 9
18840.144 8
18840.797 15
18841.449 8
18842.102 6
18842.754 7
18843.407 7
18844.059 8
18844.712 13
18845.364 8
18846.017 6
18846.670 7
18847.322 11
18847.975 5
18848.628 3
18849.280 7
18849.933 5
18850.586 6
18851.238 10
18851.891 10
18852.544 10
18853.196 7
18853.849 5
18854.502 6
18855.155 11
18855.807 11
18856.460 6
18857.113 6
18857.766 3
18858.418 0
18859.071 0
18859.724 2
18860.377 7
18861.030 8
18861.683 5
18862.336 2
18862.988 3
18863.641 10
18864.294 7
18864.947 6
18865.600 5
18866.253 3
18866.906 3
18867.559 5
18868.212 2
18868.865 1
18869.518 2
18870.171 3
18870.824 2
18871.477 3
18872.130 10
18872.783 7
18873.436 8
18874.089 10
18874.742 8
18875.395 9
18876.049 6
18876.702 2
18877.355 3
18878.008 3
18878.661 5
18879.314 6
18879.967 7
18880.621 8
18881.274 7
18881.927 9
18882.580 3
18883.234 3
18883.887 4
18884.540 3
18885.193 2
18885.847 8
18886.500 2
18887.153 4
18887.807 5
18888.460 3
18889.113 5
18889.767 9
18890.420 2
18891.073 1
18891.727 3
18892.380 6
18893.033 6
18893.687 8
18894.340 10
18894.994 6
18895.647 2
18896.301 2
18896.954 2
18897.608 9
18898.261 9
18898.915 3
18899.568 2
18900.222 2
18900.875 2
18901.529 8
18902.182 3
18902.836 2
18903.490 6
18904.143 6
18904.797 4
18905.450 4
18906.104 6
18906.758 4
18907.411 6
18908.065 9
18908.719 10
18909.372 9
18910.026 3
18910.680 2
18911.333 0
18911.987 3
18912.641 6
18913.295 3
18913.948 3
18914.602 4
18915.256 5
18915.910 3
18916.564 2
18917.218 2
18917.871 2
18918.525 3
18919.179 9
18919.833 5
18920.487 4
18921.141 6
18921.795 7
18922.449 6
18923.102 5
18923.756 0
18924.410 3
18925.064 8
18925.718 3
18926.372 5
18927.026 5
18927.680 3
18928.334 6
18928.988 5
18929.642 5
18930.296 2
18930.951 1
18931.605 4
18932.259 2
18932.913 6
18933.567 7
18934.221 6
18934.875 5
18935.529 4
18936.183 9
18936.838 3
18937.492 5
18938.146 7
18938.800 11
18939.454 6
18940.109 9
18940.763 10
18941.417 9
18942.071 2
18942.726 3
18943.380 3
18944.034 4
18944.688 5
18945.343 11
18945.997 5
18946.651 5
18947.306 1
18947.960 2
18948.615 4
18949.269 4
18949.923 0
18950.578 5
18951.232 2
18951.887 2
18952.541 1
18953.195 3
18953.850 2
18954.504 3
18955.159 4
18955.813 4
18956.468 5
18957.122 2
18957.777 2
18958.431 5
18959.086 6
18959.741 2
18960.395 2
18961.050 3
18961.704 2
18962.359 3
18963.014 6
18963.668 7
18964.323 3
18964.978 5
18965.632 0
18966.287 7
18966.942 6
18967.596 8
18968.251 7
18968.906 7
18969.560 7
18970.215 5
18970.870 4
18971.525 6
18972.179 4
18972.834 7
18973.489 7
18974.144 5
18974.799 1
18975.454 5
18976.108 5
18976.763 0
18977.418 2
18978.073 9
18978.728 11
18979.383 5
18980.038 1
18980.693 0
18981.348 4
18982.003 4
18982.657 2
18983.312 4
18983.967 4
18984.622 6
18985.277 5
18985.932 3
18986.587 5
18987.243 9
18987.898 8
18988.553 9
18989.208 7
18989.863 1
18990.518 2
18991.173 3
18991.828 5
18992.483 3
18993.138 1
18993.794 4
18994.449 5
18995.104 2
18995.759 3
18996.414 2
18997.069 1
18997.725 8
18998.380 4
18999.035 2
18999.690 6
19000.346 5
19001.001 2
19001.656 4
19002.312 2
19002.967 1
19003.622 2
19004.278 3
19004.933 3
19005.588 3
19006.244 5
19006.899 7
19007.554 3
19008.210 3
19008.865 2
19009.521 3
19010.176 2
19010.832 8
19011.487 5
19012.142 8
19012.798 12
19013.453 4
19014.109 5
19014.764 1
19015.420 3
19016.075 7
19016.731 15
19017.387 11
19018.042 6
19018.698 3
19019.353 6
19020.009 1
19020.665 3
19021.320 7
19021.976 10
19022.632 16
19023.287 12
19023.943 10
19024.599 9
19025.254 6
19025.910 5
19026.566 6
19027.221 6
19027.877 13
19028.533 7
19029.189 7
19029.844 7
19030.500 4
19031.156 5
19031.812 4
19032.468 1
19033.123 4
19033.779 10
19034.435 6
19035.091 2
19035.747 3
19036.403 4
19037.059 7
19037.715 12
19038.371 14
19039.026 6
19039.682 4
19040.338 13
19040.994 7
19041.650 7
19042.306 8
19042.962 7
19043.618 6
19044.274 8
19044.930 7
19045.586 8
19046.243 10
19046.899 4
19047.555 4
19048.211 3
19048.867 3
19049.523 8
19050.179 5
19050.835 2
19051.491 2
19052.148 0
19052.804 3
19053.460 2
19054.116 2
19054.772 7
19055.429 8
19056.085 5
19056.741 10
19057.397 8
19058.054 6
19058.710 4
19059.366 5
19060.022 4
19060.679 6
19061.335 2
19061.991 5
19062.648 6
19063.304 14
19063.960 9
19064.617 5
19065.273 5
19065.930 4
19066.586 0
19067.242 3
19067.899 5
19068.555 12
19069.212 9
19069.868 6
19070.525 4
19071.181 6
19071.838 6
19072.494 5
19073.151 4
19073.807 11
19074.464 18
19075.120 9
19075.777 16
19076.434 13
19077.090 9
19077.747 9
19078.403 6
19079.060 3
19079.717 1
19080.373 2
19081.030 9
19081.687 7
19082.343 9
19083.000 4
19083.657 4
19084.313 7
19084.970 7
19085.627 6
19086.284 6
19086.940 4
19087.597 5
19088.254 7
19088.911 3
19089.568 10
19090.224 9
19090.881 4
19091.538 4
19092.195 4
19092.852 4
19093.509 0
19094.166 5
19094.822 7
19095.479 5
19096.136 9
19096.793 11
19097.450 5
19098.107 5
19098.764 3
19099.421 0
19100.078 5
19100.735 6
19101.392 9
19102.049 5
19102.706 3
19103.363 3
19104.020 5
19104.677 6
19105.334 4
19105.991 4
19106.649 8
19107.306 5
19107.963 5
19108.620 5
19109.277 2
19109.934 2
19110.591 5
19111.249 4
19111.906 2
19112.563 12
19113.220 11
19113.877 9
19114.535 3
19115.192 4
19115.849 3
19116.506 4
19117.164 2
19117.821 4
19118.478 8
19119.136 7
19119.793 7
19120.450 4
19121.108 4
19121.765 5
19122.422 1
19123.080 7
19123.737 5
19124.395 2
19125.052 1
19125.709 5
19126.367 8
19127.024 3
19127.682 9
19128.339 9
19128.997 9
19129.654 6
19130.312 3
19130.969 3
19131.627 2
19132.284 6
19132.942 8
19133.600 7
19134.257 3
19134.915 6
19135.572 7
19136.230 13
19136.888 8
19137.545 9
19138.203 7
19138.860 6
19139.518 6
19140.176 9
19140.834 9
19141.491 6
19142.149 7
19142.807 10
19143.464 7
19144.122 9
19144.780 4
19145.438 8
19146.095 6
19146.753 7
19147.411 5
19148.069 7
19148.727 9
19149.385 5
19150.042 4
19150.700 7
19151.358 9
19152.016 6
19152.674 3
19153.332 1
19153.990 2
19154.648 1
19155.306 3
19155.964 1
19156.622 3
19157.279 2
19157.937 1
19158.595 4
19159.253 5
19159.912 4
19160.570 7
19161.228 8
19161.886 8
19162.544 4
19163.202 7
19163.860 11
19164.518 2
19165.176 2
19165.834 4
19166.492 6
19167.150 3
19167.809 1
19168.467 4
19169.125 3
19169.783 4
19170.441 7
19171.100 5
19171.758 4
19172.416 6
19173.074 6
19173.733 10
19174.391 4
19175.049 4
19175.707 4
19176.366 3
19177.024 2
19177.682 0
19178.341 3
19178.999 1
19179.657 2
19180.316 5
19180.974 4
19181.633 4
19182.291 1
19182.949 2
19183.608 8
19184.266 5
19184.925 1
19185.583 2
19186.242 4
19186.900 5
19187.559 2
19188.217 0
19188.876 2
19189.534 4
19190.193 1
19190.851 0
19191.510 4
19192.168 6
19192.827 4
19193.486 8
19194.144 5
19194.803 4
19195.461 4
19196.120 5
19196.779 9
19197.437 8
19198.096 4
19198.755 2
19199.414 2
19200.072 4
19200.731 7
19201.390 5
19202.048 2
19202.707 3
19203.366 4
19204.025 2
19204.684 2
19205.342 8
19206.001 7
19206.660 5
19207.319 5
19207.978 5
19208.637 8
19209.295 14
19209.954 10
19210.613 7
19211.272 4
19211.931 3
19212.590 3
19213.249 6
19213.908 3
19214.567 4
19215.226 2
19215.885 3
19216.544 6
19217.203 5
19217.862 2
19218.521 4
19219.180 5
19219.839 4
19220.498 4
19221.157 4
19221.816 1
19222.475 9
19223.134 4
19223.793 3
19224.453 6
19225.112 4
19225.771 7
19226.430 3
19227.089 2
19227.748 7
19228.408 11
19229.067 5
19229.726 2
19230.385 2
19231.044 3
19231.704 2
19232.363 3
19233.022 3
19233.682 10
19234.341 5
19235.000 1
19235.660 4
19236.319 2
19236.978 1
19237.638 1
19238.297 6
19238.956 4
19239.616 5
19240.275 3
19240.935 2
19241.594 8
19242.253 2
19242.913 12
19243.572 10
19244.232 4
19244.891 12
19245.551 11
19246.210 7
19246.870 10
19247.529 4
19248.189 5
19248.848 6
19249.508 4
19250.168 5
19250.827 14
19251.487 9
19252.146 8
19252.806 6
19253.466 2
19254.125 2
19254.785 4
19255.445 2
19256.104 3
19256.764 2
19257.424 1
19258.083 3
19258.743 5
19259.403 3
19260.063 1
19260.722 0
19261.382 2
19262.042 8
19262.702 2
19263.361 1
19264.021 2
19264.681 5
19265.341 5
19266.001 5
19266.661 4
19267.320 2
19267.980 2
19268.640 4
19269.300 3
19269.960 3
19270.620 3
19271.280 3
19271.940 2
19272.600 9
19273.260 26
19273.920 17
19274.580 10
19275.240 12
19275.900 9
19276.560 3
19277.220 4
19277.880 4
19278.540 4
19279.200 4
19279.860 3
19280.520 1
19281.180 3
19281.840 2
19282.501 1
19283.161 4
19283.821 4
19284.481 5
19285.141 3
19285.801 2
19286.462 1
19287.122 3
19287.782 7
19288.442 4
19289.102 4
19289.763 4
19290.423 8
19291.083 7
19291.744 7
19292.404 10
19293.064 6
19293.724 5
19294.385 4
19295.045 1
19295.706 2
19296.366 3
19297.026 8
19297.687 5
19298.347 0
19299.007 3
19299.668 0
19300.328 2
19300.989 0
19301.649 2
19302.310 2
19302.970 1
19303.631 5
19304.291 5
19304.952 3
19305.612 3
19306.273 2
19306.933 3
19307.594 1
19308.254 4
19308.915 7
19309.576 6
19310.236 5
19310.897 5
19311.557 2
19312.218 2
19312.879 5
19313.539 2
19314.200 0
19314.861 1
19315.521 1
19316.182 2
19316.843 1
19317.504 2
19318.164 4
19318.825 4
19319.486 3
19320.147 3
19320.807 5
19321.468 1
19322.129 2
19322.790 4
19323.451 4
19324.112 3
19324.772 8
19325.433 3
19326.094 2
19326.755 8
19327.416 9
19328.077 6
19328.738 7
19329.399 4
19330.060 6
19330.721 4
19331.382 5
19332.043 7
19332.704 4
19333.365 4
19334.026 2
19334.687 1
19335.348 1
19336.009 3
19336.670 4
19337.331 8
19337.992 8
19338.653 6
19339.314 3
19339.975 5
19340.636 7
19341.297 6
19341.959 4
19342.620 6
19343.281 8
19343.942 5
19344.603 9
19345.265 8
19345.926 5
19346.587 11
19347.248 6
19347.909 5
19348.571 8
19349.232 6
19349.893 5
19350.555 2
19351.216 1
19351.877 2
19352.539 4
19353.200 3
19353.861 3
19354.523 3
19355.184 4
19355.845 3
19356.507 5
19357.168 5
19357.830 3
19358.491 4
19359.152 3
19359.814 0
19360.475 3
19361.137 4
19361.798 4
19362.460 7
19363.121 4
19363.783 4
19364.444 6
19365.106 6
19365.768 4
19366.429 3
19367.091 3
19367.752 10
19368.414 7
19369.075 1
19369.737 7
19370.399 8
19371.060 3
19371.722 1
19372.384 0
19373.045 2
19373.707 9
19374.369 6
19375.031 10
19375.692 4
19376.354 4
19377.016 2
19377.677 5
19378.339 4
19379.001 1
19379.663 2
19380.325 4
19380.986 2
19381.648 2
19382.310 11
19382.972 8
19383.634 8
19384.296 11
19384.958 3
19385.620 5
19386.281 7
19386.943 6
19387.605 4
19388.267 4
19388.929 2
19389.591 2
19390.253 4
19390.915 0
19391.577 0
19392.239 1
19392.901 3
19393.563 1
19394.225 2
19394.887 0
19395.549 0
19396.211 4
19396.873 8
19397.536 13
19398.198 9
19398.860 4
19399.522 6
19400.184 5
19400.846 2
19401.508 8
19402.171 4
19402.833 1
19403.495 2
19404.157 4
19404.819 5
19405.482 1
19406.144 0
19406.806 1
19407.468 2
19408.131 2
19408.793 2
19409.455 5
19410.118 7
19410.780 11
19411.442 6
19412.105 5
19412.767 4
19413.429 4
19414.092 3
19414.754 5
19415.417 2
19416.079 1
19416.741 5
19417.404 5
19418.066 4
19418.729 5
19419.391 6
19420.054 9
19420.716 3
19421.379 1
19422.041 4
19422.704 1
19423.366 3
19424.029 5
19424.692 3
19425.354 4
19426.017 5
19426.679 7
19427.342 2
19428.005 1
19428.667 3
19429.330 1
19429.992 2
19430.655 6
19431.318 5
19431.981 3
19432.643 6
19433.306 6
19433.969 7
19434.631 5
19435.294 2
19435.957 5
19436.620 5
19437.282 6
19437.945 4
19438.608 2
19439.271 9
19439.934 5
19440.597 3
19441.259 3
19441.922 1
19442.585 1
19443.248 1
19443.911 5
19444.574 8
19445.237 13
19445.900 5
19446.563 3
19447.226 1
19447.888 1
19448.551 2
19449.214 4
19449.877 5
19450.540 3
19451.203 11
19451.867 8
19452.530 3
19453.193 1
19453.856 1
19454.519 5
19455.182 10
19455.845 8
19456.508 13
19457.171 7
19457.834 9
19458.497 3
19459.161 4
19459.824 2
19460.487 1
19461.150 0
19461.813 3
19462.477 5
19463.140 2
19463.803 3
19464.466 3
19465.130 2
19465.793 5
19466.456 4
19467.119 1
19467.783 3
19468.446 3
19469.109 5
19469.773 4
19470.436 5
19471.099 3
19471.763 1
19472.426 1
19473.089 1
19473.753 6
19474.416 6
19475.080 3
19475.743 5
19476.407 0
19477.070 0
19477.734 1
19478.397 6
19479.061 6
19479.724 6
19480.388 7
19481.051 2
19481.715 0
19482.378 0
19483.042 1
19483.705 8
19484.369 10
19485.033 7
19485.696 4
19486.360 6
19487.023 5
19487.687 6
19488.351 4
19489.014 8
19489.678 1
19490.342 3
19491.005 1
19491.669 2
19492.333 8
19492.997 6
19493.660 3
19494.324 0
19494.988 0
19495.652 2
19496.315 2
19496.979 4
19497.643 2
19498.307 1
19498.971 1
19499.635 10
19500.298 13
19500.962 17
19501.626 9
19502.290 6
19502.954 3
19503.618 5
19504.282 4
19504.946 1
19505.610 1
19506.274 1
19506.938 3
19507.602 0
19508.266 5
19508.930 12
19509.594 9
19510.258 7
19510.922 13
19511.586 15
19512.250 8
19512.914 5
19513.578 3
19514.242 9
19514.906 7
19515.570 4
19516.234 3
19516.899 8
19517.563 4
19518.227 7
19518.891 8
19519.555 6
19520.219 2
19520.884 3
19521.548 1
19522.212 4
19522.876 3
19523.541 5
19524.205 7
19524.869 7
19525.533 4
19526.198 2
19526.862 5
19527.526 5
19528.191 8
19528.855 4
19529.519 6
19530.184 11
19530.848 10
19531.513 5
19532.177 1
19532.841 5
19533.506 2
19534.170 8
19534.835 14
19535.499 7
19536.164 3
19536.828 4
19537.493 7
19538.157 12
19538.822 11
19539.486 2
19540.151 3
19540.815 5
19541.480 11
19542.144 6
19542.809 4
19543.474 3
19544.138 7
19544.803 3
19545.467 5
19546.132 5
19546.797 3
19547.461 1
19548.126 1
19548.791 2
19549.455 3
19550.120 2
19550.785 4
19551.450 8
19552.114 8
19552.779 7
19553.444 4
19554.109 1
19554.773 2
19555.438 1
19556.103 3
19556.768 3
19557.433 3
19558.097 1
19558.762 2
19559.427 1
19560.092 1
19560.757 3
19561.422 3
19562.087 2
19562.752 1
19563.417 3
19564.082 2
19564.747 1
19565.412 1
19566.076 2
19566.741 1
19567.406 1
19568.072 2
19568.737 6
19569.402 4
19570.067 1
19570.732 4
19571.397 2
19572.062 2
19572.727 0
19573.392 0
19574.057 1
19574.722 2
19575.387 5
19576.053 2
19576.718 2
19577.383 0
19578.048 3
19578.713 2
19579.378 6
19580.044 5
19580.709 1
19581.374 2
19582.039 5
19582.705 5
19583.370 7
19584.035 13
19584.701 9
19585.366 9
19586.031 1
19586.697 2
19587.362 3
19588.027 7
19588.693 4
19589.358 4
19590.023 0
19590.689 3
19591.354 0
19592.020 1
19592.685 5
19593.350 2
19594.016 2
19594.681 0
19595.347 3
19596.012 6
19596.678 5
19597.343 3
19598.009 4
19598.674 11
19599.340 18
19600.006 10
19600.671 7
19601.337 6
19602.002 6
19602.668 5
19603.334 2
19603.999 0
19604.665 0
19605.330 2
19605.996 1
19606.662 1
19607.327 9
19607.993 2
19608.659 1
19609.325 0
19609.990 7
19610.656 11
19611.322 3
19611.988 0
19612.653 6
19613.319 7
19613.985 4
19614.651 2
19615.317 2
19615.982 3
19616.648 4
19617.314 5
19617.980 1
19618.646 0
19619.312 0
19619.978 0
19620.644 3
19621.309 1
19621.975 3
19622.641 3
19623.307 1
19623.973 1
19624.639 1
19625.305 1
19625.971 1
19626.637 1
19627.303 6
19627.969 5
19628.635 7
19629.301 6
19629.967 2
19630.634 2
19631.300 9
19631.966 7
19632.632 4
19633.298 3
19633.964 3
19634.630 5
19635.296 2
19635.963 1
19636.629 0
19637.295 2
19637.961 2
19638.627 0
19639.294 3
19639.960 2
19640.626 2
19641.292 1
19641.959 6
19642.625 6
19643.291 5
19643.958 3
19644.624 1
19645.290 7
19645.956 10
19646.623 10
19647.289 6
19647.956 5
19648.622 3
19649.288 2
19649.955 5
19650.621 5
19651.288 5
19651.954 1
19652.621 2
19653.287 3
19653.953 0
19654.620 0
19655.286 2
19655.953 3
19656.619 2
19657.286 3
19657.953 2
19658.619 0
19659.286 3
19659.952 2
19660.619 0
19661.285 3
19661.952 3
19662.619 2
19663.285 4
19663.952 3
19664.619 2
19665.285 7
19665.952 8
19666.619 3
19667.285 2
19667.952 4
19668.619 3
19669.286 3
19669.952 4
19670.619 2
19671.286 0
19671.953 3
19672.619 2
19673.286 8
19673.953 7
19674.620 5
19675.287 2
19675.954 1
19676.620 0
19677.287 8
19677.954 2
19678.621 2
19679.288 4
19679.955 2
19680.622 3
19681.289 2
19681.956 1
19682.623 1
19683.290 1
19683.957 1
19684.624 1
19685.291 1
19685.958 7
19686.625 5
19687.292 5
19687.959 5
19688.626 3
19689.293 5
19689.960 3
19690.627 1
19691.294 3
19691.961 3
19692.629 8
19693.296 3
19693.963 1
19694.630 2
19695.297 0
19695.964 3
19696.632 4
19697.299 2
19697.966 3
19698.633 6
19699.301 7
19699.968 6
19700.635 6
19701.302 6
19701.970 7
19702.637 6
19703.304 2
19703.972 1
19704.639 3
19705.306 1
19705.974 3
19706.641 5
19707.308 6
19707.976 1
19708.643 3
19709.311 4
19709.978 4
19710.645 3
19711.313 0
19711.980 0
19712.648 4
19713.315 3
19713.983 3
19714.650 1
19715.318 4
19715.985 9
19716.653 4
19717.320 3
19717.988 1
19718.656 5
19719.323 5
19719.991 1
19720.658 0
19721.326 0
19721.994 1
19722.661 0
19723.329 0
19723.997 0
19724.664 2
19725.332 5
19726.000 2
19726.667 1
19727.335 0
19728.003 1
19728.671 1
19729.338 1
19730.006 1
19730.674 1
19731.342 1
19732.010 1
19732.677 3
19733.345 7
19734.013 6
19734.681 4
19735.349 3
19736.017 3
19736.684 4
19737.352 7
19738.020 4
19738.688 7
19739.356 5
19740.024 3
19740.692 3
19741.360 2
19742.028 2
19742.696 3
19743.364 3
19744.032 1
19744.700 3
19745.368 5
19746.036 1
19746.704 1
19747.372 2
19748.040 2
19748.708 4
19749.376 4
19750.045 4
19750.713 4
19751.381 3
19752.049 1
19752.717 1
19753.385 4
19754.053 2
19754.722 2
19755.390 1
19756.058 3
19756.726 1
19757.394 2
19758.063 0
19758.731 1
19759.399 0
19760.068 0
19760.736 2
19761.404 6
19762.072 6
19762.741 5
19763.409 2
19764.077 0
19764.746 0
19765.414 2
19766.083 2
19766.751 4
19767.419 4
19768.088 0
19768.756 2
19769.425 6
19770.093 5
19770.762 6
19771.430 6
19772.099 2
19772.767 4
19773.436 2
19774.104 4
19774.773 3
19775.441 5
19776.110 1
19776.778 4
19777.447 3
19778.115 1
19778.784 4
19779.453 4
19780.121 2
19780.790 2
19781.458 5
19782.127 7
19782.796 3
19783.464 2
19784.133 2
19784.802 1
19785.471 3
19786.139 4
19786.808 10
19787.477 4
19788.146 3
19788.814 5
19789.483 3
19790.152 6
19790.821 6
19791.489 5
19792.158 2
19792.827 6
19793.496 4
19794.165 3
19794.834 0
19795.503 3
19796.171 5
19796.840 1
19797.509 0
19798.178 0
19798.847 2
19799.516 2
19800.185 2
19800.854 3
19801.523 3
19802.192 2
19802.861 1
19803.530 6
19804.199 3
19804.868 4
19805.537 4
19806.206 8
19806.875 9
19807.544 8
19808.213 9
19808.883 2
19809.552 2
19810.221 1
19810.890 1
19811.559 8
19812.228 6
19812.897 1
19813.567 4
19814.236 7
19814.905 3
19815.574 4
19816.243 2
19816.913 0
19817.582 0
19818.251 1
19818.921 2
19819.590 0
19820.259 1
19820.928 5
19821.598 3
19822.267 2
19822.936 1
19823.606 0
19824.275 1
19824.945 2
19825.614 1
19826.283 10
19826.953 9
19827.622 3
19828.292 5
19828.961 3
19829.631 2
19830.300 0
19830.969 3
19831.639 4
19832.308 4
19832.978 2
19833.648 1
19834.317 3
19834.987 1
19835.656 1
19836.326 5
19836.995 4
19837.665 1
19838.335 1
19839.004 2
19839.674 3
19840.343 2
19841.013 4
19841.683 0
19842.352 0
19843.022 2
19843.692 0
19844.361 1
19845.031 3
19845.701 1
19846.371 2
19847.040 0
19847.710 1
19848.380 2
19849.050 3
19849.720 4
19850.389 2
19851.059 0
19851.729 0
19852.399 0
19853.069 2
19853.739 2
19854.408 5
19855.078 6
19855.748 1
19856.418 2
19857.088 2
19857.758 1
19858.428 3
19859.098 3
19859.768 4
19860.438 9
19861.108 9
19861.778 10
19862.448 4
19863.118 2
19863.788 2
19864.458 5
19865.128 2
19865.798 1
19866.468 4
19867.138 1
19867.808 4
19868.479 1
19869.149 5
19869.819 4
19870.489 1
19871.159 2
19871.829 1
19872.499 3
19873.170 6
19873.840 5
19874.510 2
19875.180 3
19875.851 1
19876.521 1
19877.191 3
19877.861 0
19878.532 1
19879.202 2
19879.872 2
19880.543 2
19881.213 1
19881.883 1
19882.554 4
19883.224 0
19883.894 6
19884.565 6
19885.235 3
19885.906 7
19886.576 5
19887.246 2
19887.917 1
19888.587 1
19889.258 3
19889.928 4
19890.599 2
19891.269 2
19891.940 1
19892.610 1
19893.281 3
19893.951 8
19894.622 7
19895.292 2
19895.963 0
19896.634 1
19897.304 1
19897.975 1
19898.645 1
19899.316 0
19899.987 4
19900.657 1
19901.328 2
19901.999 2
19902.669 2
19903.340 4
19904.011 2
19904.682 4
19905.352 4
19906.023 3
19906.694 0
19907.365 2
19908.035 6
19908.706 6
19909.377 7
19910.048 7
19910.719 1
19911.390 3
19912.060 5
19912.731 5
19913.402 3
19914.073 4
19914.744 4
19915.415 1
19916.086 2
19916.757 6
19917.428 13
19918.099 5
19918.770 5
19919.441 3
19920.111 2
19920.782 4
19921.454 2
19922.125 3
19922.796 0
19923.467 1
19924.138 2
19924.809 0
19925.480 1
19926.151 3
19926.822 2
19927.493 4
19928.164 4
19928.835 2
19929.507 4
19930.178 3
19930.849 0
19931.520 0
19932.191 3
19932.862 2
19933.534 0
19934.205 2
19934.876 2
19935.547 0
19936.219 4
19936.890 10
19937.561 7
19938.232 5
19938.904 2
19939.575 1
19940.246 0
19940.918 2
19941.589 2
19942.260 3
19942.932 6
19943.603 5
19944.275 3
19944.946 4
19945.617 2
19946.289 3
19946.960 2
19947.632 2
19948.303 3
19948.975 1
19949.646 2
19950.318 1
19950.989 1
19951.661 6
19952.332 4
19953.004 0
19953.675 1
19954.347 0
19955.019 1
19955.690 2
19956.362 3
19957.033 2
19957.705 0
19958.377 2
19959.048 3
19959.720 1
19960.392 2
19961.063 0
19961.735 1
19962.407 6
19963.078 3
19963.750 0
19964.422 0
19965.094 1
19965.765 5
19966.437 6
19967.109 6
19967.781 5
19968.452 4
19969.124 5
19969.796 4
19970.468 2
19971.140 1
19971.812 0
19972.484 1
19973.155 4
19973.827 6
19974.499 5
19975.171 3
19975.843 1
19976.515 5
19977.187 2
19977.859 2
19978.531 1
19979.203 5
19979.875 7
19980.547 2
19981.219 2
19981.891 2
19982.563 2
19983.235 1
19983.907 2
19984.579 5
19985.251 5
19985.923 1
19986.596 3
19987.268 4
19987.940 4
19988.612 5
19989.284 2
19989.956 1
19990.628 4
19991.301 2
19991.973 4
19992.645 4
19993.317 3
19993.990 4
19994.662 11
19995.334 7
19996.006 5
19996.679 1
19997.351 3
19998.023 1
19998.695 0
19999.368 4
20000.040 1
20000.712 1
20001.385 3
20002.057 2
20002.730 2
20003.402 2
20004.074 2
20004.747 2
20005.419 1
20006.092 3
20006.764 5
20007.437 8
20008.109 2
20008.782 6
20009.454 3
20010.127 4
20010.799 5
20011.472 1
20012.144 1
20012.817 2
20013.489 1
20014.162 0
20014.834 1
20015.507 0
20016.180 0
20016.852 0
20017.525 0
20018.198 4
20018.870 2
20019.543 2
20020.216 3
20020.888 4
20021.561 9
20022.234 9
20022.906 6
20023.579 4
20024.252 1
20024.925 0
20025.597 1
20026.270 1
20026.943 0
20027.616 2
20028.289 3
20028.961 1
20029.634 1
20030.307 2
20030.980 1
20031.653 0
20032.326 0
20032.999 0
20033.671 1
20034.344 0
20035.017 1
20035.690 2
20036.363 0
20037.036 2
20037.709 3
20038.382 4
20039.055 3
20039.728 2
20040.401 6
20041.074 3
20041.747 1
20042.420 3
20043.093 7
20043.766 4
20044.440 1
20045.113 0
20045.786 5
20046.459 7
20047.132 5
20047.805 7
20048.478 6
20049.151 5
20049.825 4
20050.498 2
20051.171 2
20051.844 2
20052.517 4
20053.191 9
20053.864 7
20054.537 8
20055.210 5
20055.884 4
20056.557 2
20057.230 2
20057.904 1
20058.577 0
20059.250 4
20059.924 3
20060.597 1
20061.270 2
20061.944 2
20062.617 1
20063.291 2
20063.964 0
20064.637 1
20065.311 2
20065.984 2
20066.658 1
20067.331 1
20068.005 0
20068.678 1
20069.352 0
20070.025 3
20070.699 2
20071.372 0
20072.046 5
20072.719 4
20073.393 1
20074.067 2
20074.740 1
20075.414 2
20076.087 3
20076.761 1
20077.435 3
20078.108 3
20078.782 1
20079.456 1
20080.129 5
20080.803 4
20081.477 2
20082.150 1
20082.824 3
20083.498 3
20084.172 2
20084.845 5
20085.519 3
20086.193 1
20086.867 0
20087.541 1
20088.214 3
20088.888 1
20089.562 0
20090.236 5
20090.910 5
20091.584 5
20092.258 5
20092.932 5
20093.605 1
20094.279 5
20094.953 3
20095.627 2
20096.301 0
20096.975 4
20097.649 0
20098.323 0
20098.997 2
20099.671 7
20100.345 4
20101.019 9
20101.693 8
20102.367 7
20103.041 4
20103.716 2
20104.390 0
20105.064 0
20105.738 2
20106.412 1
20107.086 3
20107.760 0
20108.434 1
20109.109 1
20109.783 0
20110.457 2
20111.131 4
20111.805 2
20112.480 1
20113.154 6
20113.828 8
20114.502 5
20115.177 4
20115.851 2
20116.525 1
20117.200 2
20117.874 1
20118.548 3
20119.223 1
20119.897 2
20120.571 2
20121.246 4
20121.920 9
20122.594 4
20123.269 5
20123.943 2
20124.618 2
20125.292 3
20125.967 0
20126.641 1
20127.316 2
20127.990 2
20128.665 2
20129.339 0
20130.014 0
20130.688 2
20131.363 1
20132.037 1
20132.712 4
20133.386 3
20134.061 0
20134.736 2
20135.410 1
20136.085 2
20136.760 1
20137.434 0
20138.109 1
20138.784 5
20139.458 4
20140.133 6
20140.808 6
20141.482 6
20142.157 4
20142.832 4
20143.507 8
20144.181 5
20144.856 2
20145.531 3
20146.206 3
20146.880 3
20147.555 8
20148.230 4
20148.905 1
20149.580 0
20150.255 1
20150.930 1
20151.604 2
20152.279 2
20152.954 3
20153.629 2
20154.304 3
20154.979 2
20155.654 3
20156.329 3
20157.004 3
20157.679 1
20158.354 0
20159.029 2
20159.704 0
20160.379 1
20161.054 5
20161.729 4
20162.404 5
20163.079 5
20163.754 2
20164.430 6
20165.105 1
20165.780 5
20166.455 2
20167.130 1
20167.805 1
20168.480 1
20169.156 2
20169.831 5
20170.506 2
20171.181 2
20171.856 3
20172.532 2
20173.207 4
20173.882 2
20174.557 1
20175.233 3
20175.908 2
20176.583 5
20177.259 3
20177.934 2
20178.609 1
20179.285 7
20179.960 4
20180.635 5
20181.311 4
20181.986 0
20182.662 0
20183.337 1
20184.012 2
20184.688 2
20185.363 0
20186.039 11
20186.714 24
20187.390 13
20188.065 10
20188.741 4
20189.416 6
20190.092 2
20190.767 0
20191.443 1
20192.119 3
20192.794 6
20193.470 3
20194.145 2
20194.821 2
20195.497 3
20196.172 2
20196.848 1
20197.524 3
20198.199 4
20198.875 1
20199.551 2
20200.226 3
20200.902 1
20201.578 3
20202.253 1
20202.929 2
20203.605 1
20204.281 4
20204.957 2
20205.632 0
20206.308 0
20206.984 0
20207.660 1
20208.336 3
20209.011 0
20209.687 0
20210.363 2
20211.039 2
20211.715 5
20212.391 1
20213.067 0
20213.743 2
20214.419 1
20215.095 0
20215.771 3
20216.447 0
20217.123 2
20217.799 2
20218.475 2
20219.151 2
20219.827 2
20220.503 4
20221.179 1
20221.855 4
20222.531 3
20223.207 4
20223.883 5
20224.559 4
20225.235 1
20225.911 4
20226.588 1
20227.264 5
20227.940 1
20228.616 0
20229.292 1
20229.969 2
20230.645 1
20231.321 4
20231.997 1
20232.673 4
20233.350 5
20234.026 1
20234.702 2
20235.379 1
20236.055 1
20236.731 0
20237.408 2
20238.084 3
20238.760 5
20239.437 5
20240.113 2
20240.789 2
20241.466 5
20242.142 2
20242.819 2
20243.495 3
20244.171 2
20244.848 1
20245.524 3
20246.201 4
20246.877 3
20247.554 3
20248.230 4
20248.907 3
20249.583 3
20250.260 0
20250.936 1
20251.613 6
20252.290 5
20252.966 2
20253.643 4
20254.319 2
20254.996 0
20255.673 1
20256.349 0
20257.026 0
20257.703 0
20258.379 0
20259.056 0
20259.733 5
20260.409 3
20261.086 0
20261.763 0
20262.440 2
20263.116 1
20263.793 2
20264.470 6
20265.147 7
20265.824 4
20266.500 6
20267.177 0
20267.854 2
20268.531 3
20269.208 10
20269.885 4
20270.562 1
20271.238 1
20271.915 2
20272.592 3
20273.269 4
20273.946 3
20274.623 0
20275.300 2
20275.977 1
20276.654 0
20277.331 0
20278.008 0
20278.685 3
20279.362 1
20280.039 2
20280.716 7
20281.393 3
20282.070 7
20282.747 5
20283.424 5
20284.102 6
20284.779 1
20285.456 4
20286.133 1
20286.810 1
20287.487 3
20288.165 6
20288.842 8
20289.519 4
20290.196 1
20290.873 2
20291.551 1
20292.228 3
20292.905 1
20293.582 4
20294.260 5
20294.937 1
20295.614 1
20296.292 2
20296.969 1
20297.646 1
20298.324 0
20299.001 1
20299.678 0
20300.356 0
20301.033 2
20301.710 2
20302.388 1
20303.065 2
20303.743 0
20304.420 3
20305.098 2
20305.775 2
20306.453 2
20307.130 2
20307.808 0
20308.485 0
20309.163 0
20309.840 1
20310.518 0
20311.195 0
20311.873 1
20312.551 0
20313.228 5
20313.906 2
20314.583 1
20315.261 3
20315.939 3
20316.616 2
20317.294 5
20317.972 6
20318.649 2
20319.327 2
20320.005 3
20320.682 1
20321.360 1
20322.038 6
20322.716 3
20323.393 3
20324.071 5
20324.749 3
20325.427 5
20326.105 6
20326.782 1
20327.460 0
20328.138 1
20328.816 2
20329.494 3
20330.172 1
20330.850 0
20331.528 1
20332.205 1
20332.883 1
20333.561 1
20334.239 4
20334.917 5
20335.595 0
20336.273 1
20336.951 0
20337.629 1
20338.307 0
20338.985 3
20339.663 1
20340.341 3
20341.019 1
20341.697 0
20342.376 1
20343.054 1
20343.732 2
20344.410 4
20345.088 2
20345.766 5
20346.444 4
20347.122 6
20347.801 3
20348.479 2
20349.157 7
20349.835 2
20350.513 0
20351.192 0
20351.870 2
20352.548 1
20353.226 0
20353.905 3
20354.583 7
20355.261 4
20355.940 5
20356.618 5
20357.296 7
20357.975 4
20358.653 4
20359.331 5
20360.010 3
20360.688 2
20361.367 1
20362.045 1
20362.723 0
20363.402 0
20364.080 2
20364.759 3
20365.437 3
20366.116 2
20366.794 2
20367.473 0
20368.151 0
20368.830 0
20369.508 1
20370.187 5
20370.865 5
20371.544 0
20372.223 0
20372.901 3
20373.580 1
20374.258 1
20374.937 1
20375.616 3
20376.294 1
20376.973 0
20377.652 1
20378.330 2
20379.009 3
20379.688 1
20380.366 3
20381.045 4
20381.724 4
20382.403 1
20383.081 0
20383.760 0
20384.439 0
20385.118 1
20385.797 0
20386.475 3
20387.154 3
20387.833 1
20388.512 0
20389.191 2
20389.870 1
20390.549 1
20391.228 0
20391.906 1
20392.585 1
20393.264 1
20393.943 1
20394.622 2
20395.301 2
20395.980 5
20396.659 4
20397.338 5
20398.017 9
20398.696 7
20399.375 2
20400.054 2
20400.733 1
20401.412 3
20402.092 4
20402.771 5
20403.450 8
20404.129 7
20404.808 3
20405.487 1
20406.166 6
20406.845 1
20407.525 1
20408.204 4
20408.883 5
20409.562 1
20410.241 4
20410.921 2
20411.600 7
20412.279 5
20412.958 5
20413.638 8
20414.317 4
20414.996 3
20415.676 2
20416.355 3
20417.034 5
20417.714 2
20418.393 0
20419.072 2
20419.752 0
20420.431 0
20421.111 0
20421.790 0
20422.469 1
20423.149 7
20423.828 4
20424.508 8
20425.187 8
20425.867 3
20426.546 3
20427.226 2
20427.905 2
20428.585 5
20429.264 4
20429.944 1
20430.623 1
20431.303 1
20431.982 0
20432.662 3
20433.342 0
20434.021 5
20434.701 6
20435.381 3
20436.060 1
20436.740 0
20437.420 2
20438.099 2
20438.779 0
20439.459 0
20440.138 3
20440.818 3
20441.498 5
20442.178 3
20442.857 1
20443.537 2
20444.217 2
20444.897 0
20445.577 5
20446.256 3
20446.936 5
20447.616 1
20448.296 1
20448.976 0
20449.656 0
20450.336 1
20451.015 1
20451.695 0
20452.375 1
20453.055 1
20453.735 2
20454.415 1
20455.095 1
20455.775 2
20456.455 0
20457.135 0
20457.815 11
20458.495 11
20459.175 7
20459.855 11
20460.535 7
20461.215 2
20461.895 2
20462.575 1
20463.256 3
20463.936 1
20464.616 2
20465.296 4
20465.976 4
20466.656 3
20467.336 0
20468.017 2
20468.697 1
20469.377 1
20470.057 1
20470.737 1
20471.418 1
20472.098 3
20472.778 6
20473.458 6
20474.139 2
20474.819 4
20475.499 2
20476.180 2
20476.860 1
20477.540 2
20478.221 2
20478.901 1
20479.581 1
20480.262 0
20480.942 6
20481.623 7
20482.303 8
20482.984 5
20483.664 3
20484.344 4
20485.025 5
20485.705 3
20486.386 7
20487.066 9
20487.747 5
20488.427 4
20489.108 2
20489.788 2
20490.469 5
20491.150 4
20491.830 3
20492.511 0
20493.191 0
20493.872 1
20494.553 0
20495.233 0
20495.914 2
20496.595 1
20497.275 2
20497.956 2
20498.637 1
20499.317 0
20499.998 0
20500.679 2
20501.359 4
20502.040 1
20502.721 1
20503.402 2
20504.083 7
20504.763 6
20505.444 1
20506.125 0
20506.806 3
20507.487 4
20508.168 3
20508.848 1
20509.529 1
20510.210 0
20510.891 2
20511.572 5
20512.253 1
20512.934 0
20513.615 3
20514.296 3
20514.977 6
20515.658 1
20516.339 3
20517.020 10
20517.701 9
20518.382 5
20519.063 6
20519.744 4
20520.425 1
20521.106 1
20521.787 1
20522.468 0
20523.149 0
20523.830 0
20524.511 0
20525.193 0
20525.874 0
20526.555 4
20527.236 2
20527.917 2
20528.598 5
20529.280 8
20529.961 6
20530.642 4
20531.323 1
20532.004 1
20532.686 1
20533.367 0
20534.048 1
20534.730 0
20535.411 1
20536.092 8
20536.774 8
20537.455 5
20538.136 5
20538.818 4
20539.499 1
20540.180 4
20540.862 1
20541.543 1
20542.225 3
20542.906 2
20543.587 2
20544.269 0
20544.950 2
20545.632 2
20546.313 0
20546.995 0
20547.676 3
20548.358 4
20549.039 4
20549.721 3
20550.403 0
20551.084 2
20551.766 8
20552.447 5
20553.129 2
20553.810 0
20554.492 0
20555.174 0
20555.855 2
20556.537 1
20557.219 0
20557.900 1
20558.582 1
20559.264 0
20559.945 0
20560.627 2
20561.309 3
20561.991 4
20562.672 1
20563.354 1
20564.036 1
20564.718 2
20565.400 2
20566.081 3
20566.763 2
20567.445 3
20568.127 1
20568.809 2
20569.491 3
20570.173 14
20570.854 9
20571.536 6
20572.218 5
20572.900 5
20573.582 8
20574.264 1
20574.946 4
20575.628 1
20576.310 2
20576.992 4
20577.674 0
20578.356 1
20579.038 1
20579.720 4
20580.402 3
20581.084 3
20581.766 1
20582.448 1
20583.131 6
20583.813 4
20584.495 2
20585.177 2
20585.859 5
20586.541 6
20587.223 0
20587.906 2
20588.588 5
20589.270 5
20589.952 3
20590.634 1
20591.317 2
20591.999 0
20592.681 4
20593.363 2
20594.046 0
20594.728 0
20595.410 1
20596.093 1
20596.775 2
20597.457 4
20598.140 5
20598.822 6
20599.504 4
20600.187 1
20600.869 5
20601.552 4
20602.234 2
20602.916 2
20603.599 4
20604.281 2
20604.964 3
20605.646 2
20606.329 2
20607.011 1
20607.694 1
20608.376 0
20609.059 3
20609.741 3
20610.424 2
20611.106 1
20611.789 0
20612.472 4
20613.154 3
20613.837 2
20614.519 0
20615.202 5
20615.885 1
20616.567 2
20617.250 3
20617.933 1
20618.615 1
20619.298 4
20619.981 1
20620.663 0
20621.346 1
20622.029 1
20622.712 0
20623.395 7
20624.077 4
20624.760 5
20625.443 4
20626.126 0
20626.809 0
20627.491 0
20628.174 5
20628.857 5
20629.540 2
20630.223 1
20630.906 2
20631.589 2
20632.272 1
20632.954 0
20633.637 3
20634.320 1
20635.003 0
20635.686 4
20636.369 4
20637.052 2
20637.735 1
20638.418 1
20639.101 1
20639.784 0
20640.467 0
20641.150 2
20641.834 0
20642.517 3
20643.200 2
20643.883 1
20644.566 1
20645.249 1
20645.932 0
20646.615 0
20647.299 4
20647.982 3
20648.665 3
20649.348 5
20650.031 7
20650.715 2
20651.398 0
20652.081 1
20652.764 1
20653.448 0
20654.131 1
20654.814 1
20655.497 4
20656.181 1
20656.864 1
20657.547 2
20658.231 3
20658.914 5
20659.597 2
20660.281 3
20660.964 3
20661.648 6
20662.331 6
20663.015 3
20663.698 3
20664.381 2
20665.065 1
20665.748 5
20666.432 5
20667.115 0
20667.799 0
20668.482 0
20669.166 1
20669.849 1
20670.533 0
20671.217 4
20671.900 4
20672.584 2
20673.267 2
20673.951 5
20674.634 4
20675.318 4
20676.002 7
20676.685 3
20677.369 1
20678.053 5
20678.736 4
20679.420 3
20680.104 1
20680.788 3
20681.471 1
20682.155 2
20682.839 3
20683.523 1
20684.206 2
20684.890 3
20685.574 8
20686.258 2
20686.942 3
20687.625 3
20688.309 3
20688.993 6
20689.677 4
20690.361 4
20691.045 3
20691.729 3
20692.413 3
20693.096 1
20693.780 2
20694.464 2
20695.148 3
20695.832 2
20696.516 1
20697.200 3
20697.884 0
20698.568 0
20699.252 0
20699.936 0
20700.620 0
20701.304 2
20701.989 4
20702.673 1
20703.357 7
20704.041 6
20704.725 1
20705.409 1
20706.093 5
20706.777 2
20707.462 0
20708.146 6
20708.830 3
20709.514 1
20710.198 5
20710.883 8
20711.567 3
20712.251 4
20712.935 2
20713.620 2
20714.304 0
20714.988 0
20715.672 2
20716.357 8
20717.041 8
20717.725 9
20718.410 6
20719.094 4
20719.778 3
20720.463 4
20721.147 3
20721.832 2
20722.516 1
20723.200 2
20723.885 6
20724.569 4
20725.254 4
20725.938 1
20726.623 1
20727.307 0
20727.992 0
20728.676 7
20729.361 7
20730.045 5
20730.730 5
20731.414 7
20732.099 7
20732.784 10
20733.468 10
20734.153 5
20734.837 6
20735.522 4
20736.207 3
20736.891 2
20737.576 2
20738.261 0
20738.945 2
20739.630 1
20740.315 3
20740.999 2
20741.684 0
20742.369 1
20743.054 4
20743.738 2
20744.423 0
20745.108 3
20745.793 2
20746.478 0
20747.162 0
20747.847 1
20748.532 0
20749.217 0
20749.902 0
20750.587 1
20751.272 1
20751.957 2
20752.641 2
20753.326 1
20754.011 0
20754.696 0
20755.381 0
20756.066 1
20756.751 0
20757.436 0
20758.121 3
20758.806 2
20759.491 2
20760.176 1
20760.861 0
20761.546 3
20762.231 6
20762.916 1
20763.602 3
20764.287 5
20764.972 0
20765.657 1
20766.342 0
20767.027 2
20767.712 2
20768.398 3
20769.083 2
20769.768 2
20770.453 2
20771.138 2
20771.824 1
20772.509 4
20773.194 4
20773.879 3
20774.565 4
20775.250 4
20775.935 1
20776.620 1
20777.306 2
20777.991 8
20778.676 2
20779.362 4
20780.047 1
20780.733 3
20781.418 3
20782.103 1
20782.789 0
20783.474 0
20784.160 4
20784.845 0
20785.531 3
20786.216 4
20786.901 2
20787.587 2
20788.272 7
20788.958 5
20789.644 2
20790.329 5
20791.015 4
20791.700 7
20792.386 4
20793.071 2
20793.757 5
20794.442 1
20795.128 0
20795.814 1
20796.499 0
20797.185 1
20797.871 1
20798.556 7
20799.242 9
20799.928 3
20800.613 2
20801.299 3
20801.985 4
20802.671 3
20803.356 9
20804.042 8
20804.728 6
20805.414 4
20806.099 2
20806.785 3
20807.471 3
20808.157 1
20808.843 1
20809.529 0
20810.215 10
20810.900 11
20811.586 5
20812.272 5
20812.958 2
20813.644 1
20814.330 2
20815.016 2
20815.702 2
20816.388 4
20817.074 2
20817.760 6
20818.446 4
20819.132 4
20819.818 2
20820.504 3
20821.190 3
20821.876 6
20822.562 4
20823.248 9
20823.934 7
20824.620 1
20825.306 0
20825.993 3
20826.679 1
20827.365 3
20828.051 0
20828.737 1
20829.423 1
20830.110 1
20830.796 1
20831.482 3
20832.168 1
20832.854 2
20833.541 4
20834.227 5
20834.913 1
20835.599 3
20836.286 2
20836.972 1
20837.658 3
20838.345 2
20839.031 3
20839.717 2
20840.404 3
20841.090 3
20841.777 0
20842.463 2
20843.149 3
20843.836 3
20844.522 4
20845.209 3
20845.895 1
20846.582 2
20847.268 0
20847.955 0
20848.641 1
20849.328 0
20850.014 4
20850.701 4
20851.387 3
20852.074 3
20852.760 5
20853.447 4
20854.133 4
20854.820 4
20855.507 5
20856.193 4
20856.880 1
20857.567 2
20858.253 2
20858.940 1
20859.627 3
20860.313 2
20861.000 1
20861.687 2
20862.373 6
20863.060 5
20863.747 4
20864.434 2
20865.120 3
20865.807 6
20866.494 4
20867.181 5
20867.868 3
20868.554 2
20869.241 0
20869.928 3
20870.615 4
20871.302 4
20871.989 4
20872.676 2
20873.363 1
20874.049 1
20874.736 5
20875.423 0
20876.110 2
20876.797 8
20877.484 20
20878.171 11
20878.858 7
20879.545 4
20880.232 16
20880.919 13
20881.606 4
20882.293 3
20882.980 0
20883.668 0
20884.355 3
20885.042 2
20885.729 3
20886.416 1
20887.103 2
20887.790 2
20888.477 2
20889.165 4
20889.852 1
20890.539 3
20891.226 3
20891.913 2
20892.601 5
20893.288 0
20893.975 3
20894.662 3
20895.350 2
20896.037 1
20896.724 4
20897.411 1
20898.099 2
20898.786 2
20899.473 2
20900.161 3
20900.848 2
20901.536 1
20902.223 5
20902.910 3
20903.598 3
20904.285 5
20904.973 8
20905.660 6
20906.347 2
20907.035 2
20907.722 3
20908.410 3
20909.097 2
20909.785 4
20910.472 4
20911.160 0
20911.847 3
20912.535 19
20913.223 17
20913.910 7
20914.598 6
20915.285 1
20915.973 1
20916.661 1
20917.348 0
20918.036 0
20918.724 1
20919.411 1
20920.099 2
20920.787 1
20921.474 3
20922.162 5
20922.850 2
20923.537 1
20924.225 1
20924.913 3
20925.601 1
20926.288 0
20926.976 1
20927.664 5
20928.352 3
20929.040 1
20929.728 0
20930.415 1
20931.103 1
20931.791 6
20932.479 3
20933.167 2
20933.855 1
20934.543 2
20935.231 1
20935.919 7
20936.607 9
20937.295 4
20937.983 5
20938.670 4
20939.358 1
20940.046 1
20940.735 2
20941.423 2
20942.111 2
20942.799 2
20943.487 3
20944.175 1
20944.863 1
20945.551 13
20946.239 12
20946.927 9
20947.615 8
20948.303 6
20948.992 6
20949.680 2
20950.368 2
20951.056 4
20951.744 6
20952.433 12
20953.121 14
20953.809 36
20954.497 24
20955.186 14
20955.874 13
20956.562 7
20957.250 3
20957.939 2
20958.627 6
20959.315 5
20960.004 4
20960.692 4
20961.380 6
20962.069 3
20962.757 6
20963.446 9
20964.134 3
20964.822 3
20965.511 1
20966.199 1
20966.888 1
20967.576 1
20968.265 0
20968.953 1
20969.642 2
20970.330 1
20971.019 4
20971.707 2
20972.396 3
20973.084 6
20973.773 3
20974.461 3
20975.150 5
20975.839 5
20976.527 4
20977.216 1
20977.904 1
20978.593 1
20979.282 0
20979.970 0
20980.659 2
20981.348 3
20982.036 2
20982.725 0
20983.414 8
20984.103 3
20984.791 4
20985.480 5
20986.169 4
20986.858 6
20987.546 4
20988.235 1
20988.924 0
20989.613 0
20990.302 4
20990.991 5
20991.679 2
20992.368 3
20993.057 1
20993.746 0
20994.435 0
20995.124 1
20995.813 2
20996.502 2
20997.191 2
20997.880 1
20998.569 2
20999.258 2
20999.947 3
21000.636 1
21001.325 3
21002.014 3
21002.703 1
21003.392 2
21004.081 6
21004.770 7
21005.459 6
21006.148 9
21006.837 3
21007.526 1
21008.215 4
21008.905 6
21009.594 4
21010.283 2
21010.972 1
21011.661 3
21012.350 1
21013.040 3
21013.729 7
21014.418 9
21015.107 6
21015.797 7
21016.486 7
21017.175 5
21017.864 13
21018.554 7
21019.243 5
21019.932 4
21020.622 2
21021.311 1
21022.000 3
21022.690 0
21023.379 1
21024.069 1
21024.758 3
21025.447 8
21026.137 12
21026.826 7
21027.516 5
21028.205 2
21028.895 3
21029.584 2
21030.274 2
21030.963 2
21031.653 2
21032.342 3
21033.032 3
21033.721 3
21034.411 3
21035.100 0
21035.790 2
21036.479 0
21037.169 2
21037.859 2
21038.548 2
21039.238 1
21039.928 0
21040.617 0
21041.307 2
21041.997 4
21042.686 5
21043.376 7
21044.066 2
21044.756 1
21045.445 7
21046.135 3
21046.825 3
21047.515 4
21048.204 1
21048.894 0
21049.584 1
21050.274 2
21050.964 2
21051.653 2
21052.343 4
21053.033 2
21053.723 1
21054.413 1
21055.103 1
21055.793 1
21056.483 4
21057.173 2
21057.863 2
21058.553 1
21059.242 2
21059.932 3
21060.622 5
21061.312 4
21062.002 5
21062.693 3
21063.383 4
21064.073 2
21064.763 1
21065.453 0
21066.143 1
21066.833 3
21067.523 3
21068.213 3
21068.903 4
21069.593 4
21070.284 4
21070.974 0
21071.664 3
21072.354 1
21073.044 3
21073.734 1
21074.425 2
21075.115 3
21075.805 1
21076.495 2
21077.186 1
21077.876 1
21078.566 4
21079.257 5
21079.947 1
21080.637 2
21081.327 3
21082.018 4
21082.708 1
21083.399 0
21084.089 1
21084.779 0
21085.470 1
21086.160 3
21086.851 4
21087.541 1
21088.231 2
21088.922 1
21089.612 6
21090.303 3
21090.993 2
21091.684 2
21092.374 1
21093.065 4
21093.755 2
21094.446 1
21095.137 0
21095.827 2
21096.518 4
21097.208 12
21097.899 17
21098.589 12
21099.280 7
21099.971 9
21100.661 5
21101.352 4
21102.043 3
21102.733 0
21103.424 0
21104.115 0
21104.806 1
21105.496 2
21106.187 1
21106.878 7
21107.569 5
21108.259 2
21108.950 1
21109.641 1
21110.332 2
21111.023 4
21111.713 0
21112.404 1
21113.095 1
21113.786 2
21114.477 17
21115.168 16
21115.859 11
21116.549 6
21117.240 5
21117.931 4
21118.622 0
21119.313 1
21120.004 2
21120.695 5
21121.386 4
21122.077 3
21122.768 4
21123.459 2
21124.150 12
21124.841 7
21125.532 4
21126.223 4
21126.914 8
21127.606 2
21128.297 2
21128.988 4
21129.679 2
21130.370 5
21131.061 3
21131.752 5
21132.444 5
21133.135 5
21133.826 1
21134.517 1
21135.208 2
21135.900 1
21136.591 4
21137.282 5
21137.973 2
21138.665 1
21139.356 1
21140.047 5
21140.738 2
21141.430 3
21142.121 0
21142.812 0
21143.504 3
21144.195 1
21144.887 6
21145.578 5
21146.269 3
21146.961 2
21147.652 5
21148.344 4
21149.035 5
21149.727 7
21150.418 6
21151.109 1
21151.801 0
21152.492 1
21153.184 0
21153.875 0
21154.567 0
21155.259 1
21155.950 5
21156.642 1
21157.333 2
21158.025 4
21158.716 3
21159.408 2
21160.100 1
21160.791 7
21161.483 5
21162.175 8
21162.866 8
21163.558 5
21164.250 5
21164.941 4
21165.633 5
21166.325 7
21167.017 2
21167.708 6
21168.400 3
21169.092 3
21169.784 3
21170.475 3
21171.167 1
21171.859 1
21172.551 1
21173.243 0
21173.935 2
21174.626 3
21175.318 5
21176.010 3
21176.702 5
21177.394 5
21178.086 3
21178.778 4
21179.470 2
21180.162 0
21180.854 1
21181.546 1
21182.238 1
21182.930 5
21183.622 3
21184.314 1
21185.006 2
21185.698 1
21186.390 4
21187.082 4
21187.774 2
21188.466 1
21189.158 2
21189.850 1
21190.542 2
21191.235 1
21191.927 3
21192.619 2
21193.311 3
21194.003 4
21194.695 3
21195.388 6
21196.080 5
21196.772 5
21197.464 4
21198.157 2
21198.849 5
21199.541 1
21200.233 0
21200.926 0
21201.618 1
21202.310 2
21203.003 0
21203.695 1
21204.387 3
21205.080 2
21205.772 0
21206.464 3
21207.157 2
21207.849 0
21208.542 8
21209.234 10
21209.927 5
21210.619 4
21211.311 2
21212.004 5
21212.696 4
21213.389 5
21214.081 2
21214.774 1
21215.466 0
21216.159 0
21216.852 1
21217.544 0
21218.237 1
21218.929 0
21219.622 2
21220.314 1
21221.007 1
21221.700 2
21222.392 1
21223.085 0
21223.778 0
21224.470 0
21225.163 1
21225.856 1
21226.549 2
21227.241 0
21227.934 1
21228.627 1
21229.319 0
21230.012 1
21230.705 1
21231.398 0
21232.091 0
21232.783 0
21233.476 4
21234.169 4
21234.862 7
21235.555 6
21236.248 3
21236.941 1
21237.633 6
21238.326 7
21239.019 5
21239.712 4
21240.405 4
21241.098 2
21241.791 3
21242.484 1
21243.177 1
21243.870 0
21244.563 2
21245.256 3
21245.949 3
21246.642 3
21247.335 4
21248.028 4
21248.721 2
21249.414 2
21250.108 2
21250.801 1
21251.494 1
21252.187 0
21252.880 1
21253.573 1
21254.266 1
21254.960 0
21255.653 1
21256.346 6
21257.039 8
21257.732 3
21258.426 0
21259.119 4
21259.812 1
21260.505 1
21261.199 4
21261.892 3
21262.585 2
21263.279 0
21263.972 4
21264.665 2
21265.359 1
21266.052 1
21266.745 2
21267.439 5
21268.132 6
21268.825 7
21269.519 9
21270.212 4
21270.906 3
21271.599 6
21272.293 5
21272.986 5
21273.680 3
21274.373 3
21275.067 1
21275.760 2
21276.454 1
21277.147 2
21277.841 7
21278.534 4
21279.228 0
21279.922 0
21280.615 1
21281.309 1
21282.002 3
21282.696 7
21283.390 3
21284.083 4
21284.777 2
21285.471 3
21286.164 1
21286.858 1
21287.552 2
21288.245 2
21288.939 1
21289.633 5
21290.327 5
21291.020 2
21291.714 0
21292.408 0
21293.102 0
21293.796 2
21294.489 0
21295.183 0
21295.877 0
21296.571 1
21297.265 0
21297.959 2
21298.653 0
21299.347 2
21300.040 2
21300.734 0
21301.428 1
21302.122 2
21302.816 7
21303.510 4
21304.204 1
21304.898 3
21305.592 1
21306.286 5
21306.980 4
21307.674 1
21308.368 3
21309.062 3
21309.756 1
21310.451 1
21311.145 1
21311.839 2
21312.533 0
21313.227 2
21313.921 2
21314.615 0
21315.309 3
21316.004 3
21316.698 4
21317.392 4
21318.086 3
21318.780 9
21319.475 5
21320.169 3
21320.863 4
21321.557 0
21322.252 1
21322.946 1
21323.640 0
21324.335 2
21325.029 4
21325.723 2
21326.418 6
21327.112 5
21327.806 1
21328.501 2
21329.195 1
21329.890 2
21330.584 0
21331.278 0
21331.973 0
21332.667 4
21333.362 6
21334.056 2
21334.751 2
21335.445 2
21336.140 1
21336.834 2
21337.529 2
21338.223 1
21338.918 1
21339.612 2
21340.307 3
21341.002 1
21341.696 1
21342.391 2
21343.085 3
21343.780 3
21344.475 3
21345.169 3
21345.864 3
21346.559 5
21347.253 7
21347.948 7
21348.643 6
21349.337 3
21350.032 4
21350.727 3
21351.422 4
21352.116 2
21352.811 0
21353.506 2
21354.201 1
21354.896 0
21355.590 2
21356.285 1
21356.980 0
21357.675 1
21358.370 1
21359.065 0
21359.760 0
21360.455 0
21361.149 2
21361.844 0
21362.539 5
21363.234 3
21363.929 2
21364.624 2
21365.319 1
21366.014 2
21366.709 2
21367.404 2
21368.099 3
21368.794 2
21369.489 5
21370.184 3
21370.879 1
21371.575 1
21372.270 0
21372.965 3
21373.660 7
21374.355 7
21375.050 3
21375.745 5
21376.440 5
21377.136 2
21377.831 10
21378.526 5
21379.221 3
21379.916 12
21380.612 4
21381.307 1
21382.002 3
21382.697 5
21383.393 2
21384.088 1
21384.783 2
21385.479 0
21386.174 0
21386.869 0
21387.565 0
21388.260 3
21388.955 5
21389.651 0
21390.346 0
21391.041 2
21391.737 8
21392.432 6
21393.128 1
21393.823 3
21394.519 3
21395.214 2
21395.910 2
21396.605 5
21397.301 2
21397.996 2
21398.692 5
21399.387 2
21400.083 3
21400.778 2
21401.474 1
21402.169 2
21402.865 1
21403.561 4
21404.256 2
21404.952 3
21405.648 3
21406.343 3
21407.039 3
21407.735 7
21408.430 3
21409.126 2
21409.822 2
21410.517 0
21411.213 1
21411.909 0
21412.605 2
21413.300 2
21413.996 1
21414.692 3
21415.388 3
21416.083 6
21416.779 3
21417.475 4
21418.171 2
21418.867 2
21419.563 0
21420.259 0
21420.954 2
21421.650 0
21422.346 1
21423.042 2
21423.738 8
21424.434 8
21425.130 4
21425.826 5
21426.522 4
21427.218 3
21427.914 2
21428.610 4
21429.306 6
21430.002 4
21430.698 1
21431.394 1
21432.090 5
21432.786 0
21433.482 3
21434.179 4
21434.875 1
21435.571 3
21436.267 1
21436.963 4
21437.659 6
21438.355 3
21439.052 2
21439.748 0
21440.444 1
21441.140 0
21441.836 0
21442.533 1
21443.229 2
21443.925 1
21444.621 2
21445.318 3
21446.014 1
21446.710 2
21447.407 3
21448.103 2
21448.799 1
21449.496 3
21450.192 5
21450.888 4
21451.585 2
21452.281 8
21452.978 8
21453.674 6
21454.370 2
21455.067 0
21455.763 0
21456.460 1
21457.156 1
21457.853 0
21458.549 0
21459.246 1
21459.942 7
21460.639 4
21461.335 2
21462.032 3
21462.729 0
21463.425 1
21464.122 1
21464.818 3
21465.515 3
21466.212 1
21466.908 2
21467.605 0
21468.302 0
21468.998 2
21469.695 1
21470.392 0
21471.088 2
21471.785 14
21472.482 9
21473.178 7
21473.875 7
21474.572 6
21475.269 1
21475.966 2
21476.662 3
21477.359 1
21478.056 2
21478.753 2
21479.450 1
21480.146 2
21480.843 3
21481.540 5
21482.237 4
21482.934 4
21483.631 5
21484.328 4
21485.025 2
21485.722 4
21486.419 1
21487.116 5
21487.813 3
21488.510 2
21489.207 2
21489.904 1
21490.601 3
21491.298 2
21491.995 1
21492.692 1
21493.389 0
21494.086 0
21494.783 2
21495.480 6
21496.177 2
21496.874 10
21497.571 10
21498.269 6
21498.966 0
21499.663 0
21500.360 0
21501.057 0
21501.755 0
21502.452 0
21503.149 0
21503.846 0
