# Supplementary material for: LIMPIC: a computational method for the separation of protein MALDI-TOF-MS signals from noise
Source: BMC Bioinformatics. 2007 Mar 26;8:101. doi: 10.1186/1471-2105-8-101 (PMC1847688; doi:10.1186/1471-2105-8-101)
Supplement: Additional File 3 — Compressed archive of 30 text files, containing MALDI-TOF-MS data acquired from human plasma samples. [file 1471-2105-8-101-S3.zip › Plasma/P_14.txt]

4987.692 0
4988.027 0
4988.363 0
4988.698 0
4989.033 0
4989.368 0
4989.704 0
4990.039 0
4990.374 292
4990.710 311
4991.045 295
4991.380 263
4991.716 278
4992.051 275
4992.387 295
4992.722 315
4993.057 306
4993.393 271
4993.728 299
4994.064 286
4994.399 278
4994.735 288
4995.070 283
4995.406 297
4995.741 323
4996.077 336
4996.412 373
4996.748 337
4997.083 347
4997.419 338
4997.754 342
4998.090 328
4998.426 293
4998.761 316
4999.097 326
4999.433 309
4999.768 356
5000.104 372
5000.439 353
5000.775 359
5001.111 333
5001.447 314
5001.782 295
5002.118 299
5002.454 295
5002.789 271
5003.125 260
5003.461 279
5003.797 299
5004.133 311
5004.468 321
5004.804 301
5005.140 316
5005.476 329
5005.812 333
5006.148 317
5006.483 314
5006.819 349
5007.155 325
5007.491 294
5007.827 328
5008.163 351
5008.499 298
5008.835 301
5009.171 315
5009.507 317
5009.843 327
5010.179 333
5010.515 356
5010.851 303
5011.187 256
5011.523 255
5011.859 242
5012.195 208
5012.531 250
5012.867 273
5013.203 255
5013.539 219
5013.875 238
5014.211 255
5014.548 228
5014.884 207
5015.220 178
5015.556 199
5015.892 233
5016.228 251
5016.565 312
5016.901 278
5017.237 244
5017.573 240
5017.910 225
5018.246 215
5018.582 243
5018.918 245
5019.255 278
5019.591 246
5019.927 251
5020.264 214
5020.600 199
5020.936 197
5021.273 209
5021.609 217
5021.946 257
5022.282 264
5022.618 256
5022.955 238
5023.291 226
5023.628 235
5023.964 278
5024.301 288
5024.637 224
5024.974 222
5025.310 229
5025.647 267
5025.983 262
5026.320 239
5026.656 276
5026.993 251
5027.329 205
5027.666 227
5028.002 272
5028.339 270
5028.676 246
5029.012 242
5029.349 236
5029.686 275
5030.022 283
5030.359 276
5030.696 252
5031.032 211
5031.369 211
5031.706 207
5032.042 184
5032.379 204
5032.716 201
5033.053 209
5033.389 195
5033.726 224
5034.063 253
5034.400 245
5034.737 234
5035.073 212
5035.410 230
5035.747 224
5036.084 242
5036.421 249
5036.758 238
5037.095 259
5037.432 254
5037.768 245
5038.105 278
5038.442 268
5038.779 268
5039.116 279
5039.453 272
5039.790 253
5040.127 283
5040.464 297
5040.801 285
5041.138 274
5041.475 260
5041.812 266
5042.149 300
5042.486 286
5042.824 263
5043.161 301
5043.498 322
5043.835 321
5044.172 311
5044.509 348
5044.846 338
5045.183 353
5045.521 399
5045.858 377
5046.195 383
5046.532 362
5046.869 329
5047.207 317
5047.544 276
5047.881 287
5048.218 300
5048.556 326
5048.893 324
5049.230 315
5049.568 309
5049.905 343
5050.242 339
5050.580 352
5050.917 316
5051.254 296
5051.592 298
5051.929 311
5052.267 318
5052.604 310
5052.941 356
5053.279 323
5053.616 334
5053.954 337
5054.291 335
5054.629 294
5054.966 289
5055.304 354
5055.641 312
5055.979 267
5056.316 265
5056.654 260
5056.991 284
5057.329 321
5057.667 315
5058.004 283
5058.342 316
5058.679 292
5059.017 284
5059.355 250
5059.692 254
5060.030 282
5060.368 315
5060.705 297
5061.043 270
5061.381 312
5061.718 280
5062.056 258
5062.394 305
5062.732 346
5063.069 342
5063.407 328
5063.745 301
5064.083 330
5064.421 322
5064.758 343
5065.096 342
5065.434 388
5065.772 423
5066.110 491
5066.448 447
5066.786 479
5067.123 543
5067.461 526
5067.799 513
5068.137 591
5068.475 616
5068.813 595
5069.151 651
5069.489 683
5069.827 737
5070.165 715
5070.503 722
5070.841 699
5071.179 673
5071.517 633
5071.855 660
5072.193 642
5072.531 665
5072.869 627
5073.208 556
5073.546 527
5073.884 501
5074.222 523
5074.560 453
5074.898 472
5075.236 409
5075.575 372
5075.913 367
5076.251 347
5076.589 287
5076.927 308
5077.266 324
5077.604 340
5077.942 300
5078.280 267
5078.619 253
5078.957 250
5079.295 243
5079.634 264
5079.972 259
5080.310 266
5080.649 305
5080.987 331
5081.325 309
5081.664 315
5082.002 276
5082.341 234
5082.679 215
5083.017 240
5083.356 267
5083.694 272
5084.033 283
5084.371 263
5084.710 273
5085.048 246
5085.387 241
5085.725 240
5086.064 250
5086.402 247
5086.741 246
5087.079 236
5087.418 218
5087.757 201
5088.095 209
5088.434 249
5088.772 238
5089.111 217
5089.450 240
5089.788 254
5090.127 248
5090.466 282
5090.804 270
5091.143 277
5091.482 278
5091.821 233
5092.159 217
5092.498 253
5092.837 300
5093.176 284
5093.514 266
5093.853 264
5094.192 262
5094.531 260
5094.870 240
5095.208 225
5095.547 211
5095.886 255
5096.225 271
5096.564 261
5096.903 269
5097.242 251
5097.581 279
5097.919 267
5098.258 251
5098.597 250
5098.936 252
5099.275 252
5099.614 237
5099.953 242
5100.292 244
5100.631 265
5100.970 292
5101.309 333
5101.648 317
5101.987 291
5102.327 339
5102.666 354
5103.005 298
5103.344 367
5103.683 399
5104.022 367
5104.361 390
5104.700 387
5105.040 363
5105.379 393
5105.718 368
5106.057 351
5106.396 348
5106.735 339
5107.075 359
5107.414 359
5107.753 375
5108.092 365
5108.432 326
5108.771 306
5109.110 301
5109.450 326
5109.789 308
5110.128 290
5110.468 326
5110.807 325
5111.146 345
5111.486 332
5111.825 320
5112.165 294
5112.504 272
5112.843 275
5113.183 289
5113.522 244
5113.862 245
5114.201 220
5114.541 246
5114.880 269
5115.220 229
5115.559 193
5115.899 212
5116.238 258
5116.578 299
5116.917 282
5117.257 247
5117.596 216
5117.936 220
5118.276 229
5118.615 214
5118.955 234
5119.294 246
5119.634 225
5119.974 206
5120.313 178
5120.653 246
5120.993 224
5121.333 232
5121.672 255
5122.012 264
5122.352 255
5122.691 240
5123.031 264
5123.371 295
5123.711 255
5124.051 239
5124.390 215
5124.730 217
5125.070 214
5125.410 235
5125.750 288
5126.090 301
5126.429 282
5126.769 298
5127.109 353
5127.449 355
5127.789 310
5128.129 313
5128.469 358
5128.809 431
5129.149 407
5129.489 341
5129.829 415
5130.169 443
5130.509 447
5130.849 437
5131.189 404
5131.529 447
5131.869 456
5132.209 418
5132.549 419
5132.889 404
5133.229 385
5133.569 347
5133.910 382
5134.250 384
5134.590 369
5134.930 379
5135.270 316
5135.610 294
5135.950 320
5136.291 376
5136.631 356
5136.971 362
5137.311 384
5137.652 383
5137.992 352
5138.332 367
5138.672 376
5139.013 343
5139.353 358
5139.693 343
5140.034 313
5140.374 351
5140.714 328
5141.055 348
5141.395 334
5141.735 301
5142.076 291
5142.416 251
5142.757 270
5143.097 236
5143.437 241
5143.778 254
5144.118 249
5144.459 243
5144.799 263
5145.140 303
5145.480 337
5145.821 302
5146.161 311
5146.502 279
5146.842 268
5147.183 284
5147.524 291
5147.864 289
5148.205 255
5148.545 239
5148.886 229
5149.227 230
5149.567 235
5149.908 251
5150.249 256
5150.589 246
5150.930 193
5151.271 199
5151.611 222
5151.952 239
5152.293 238
5152.634 238
5152.974 218
5153.315 229
5153.656 259
5153.997 285
5154.337 264
5154.678 253
5155.019 251
5155.360 233
5155.701 230
5156.042 227
5156.382 190
5156.723 181
5157.064 219
5157.405 237
5157.746 238
5158.087 207
5158.428 223
5158.769 193
5159.110 229
5159.451 221
5159.792 188
5160.133 182
5160.474 210
5160.815 210
5161.156 233
5161.497 235
5161.838 252
5162.179 234
5162.520 220
5162.861 229
5163.202 245
5163.543 199
5163.884 179
5164.225 193
5164.567 203
5164.908 206
5165.249 201
5165.590 199
5165.931 225
5166.272 215
5166.614 249
5166.955 237
5167.296 214
5167.637 194
5167.979 198
5168.320 211
5168.661 226
5169.002 245
5169.344 219
5169.685 177
5170.026 158
5170.368 175
5170.709 180
5171.050 193
5171.392 182
5171.733 181
5172.074 176
5172.416 181
5172.757 205
5173.099 191
5173.440 196
5173.782 196
5174.123 210
5174.464 195
5174.806 206
5175.147 181
5175.489 195
5175.830 216
5176.172 237
5176.513 203
5176.855 224
5177.197 173
5177.538 158
5177.880 180
5178.221 185
5178.563 212
5178.904 206
5179.246 167
5179.588 179
5179.929 207
5180.271 177
5180.613 170
5180.954 172
5181.296 166
5181.638 190
5181.979 189
5182.321 191
5182.663 172
5183.005 169
5183.346 163
5183.688 211
5184.030 231
5184.372 215
5184.714 181
5185.055 187
5185.397 157
5185.739 191
5186.081 200
5186.423 225
5186.765 231
5187.106 215
5187.448 204
5187.790 225
5188.132 206
5188.474 247
5188.816 250
5189.158 208
5189.500 211
5189.842 219
5190.184 203
5190.526 195
5190.868 238
5191.210 246
5191.552 214
5191.894 221
5192.236 215
5192.578 203
5192.920 219
5193.262 235
5193.604 238
5193.946 234
5194.289 250
5194.631 298
5194.973 347
5195.315 336
5195.657 346
5195.999 318
5196.342 306
5196.684 317
5197.026 298
5197.368 314
5197.710 345
5198.053 289
5198.395 296
5198.737 323
5199.079 268
5199.422 259
5199.764 274
5200.106 250
5200.449 249
5200.791 238
5201.133 245
5201.476 212
5201.818 236
5202.160 254
5202.503 271
5202.845 226
5203.188 210
5203.530 241
5203.872 245
5204.215 255
5204.557 253
5204.900 209
5205.242 178
5205.585 193
5205.927 196
5206.270 212
5206.612 218
5206.955 186
5207.297 187
5207.640 193
5207.983 179
5208.325 168
5208.668 165
5209.010 167
5209.353 155
5209.696 176
5210.038 197
5210.381 197
5210.723 224
5211.066 208
5211.409 234
5211.752 214
5212.094 193
5212.437 191
5212.780 186
5213.122 159
5213.465 186
5213.808 208
5214.151 214
5214.493 228
5214.836 227
5215.179 202
5215.522 223
5215.865 244
5216.208 212
5216.550 172
5216.893 186
5217.236 179
5217.579 214
5217.922 234
5218.265 241
5218.608 237
5218.951 265
5219.294 291
5219.637 280
5219.980 302
5220.323 271
5220.665 273
5221.008 260
5221.351 240
5221.695 215
5222.038 248
5222.381 235
5222.724 207
5223.067 194
5223.410 223
5223.753 224
5224.096 190
5224.439 182
5224.782 187
5225.125 199
5225.468 193
5225.812 188
5226.155 210
5226.498 204
5226.841 221
5227.184 172
5227.528 181
5227.871 248
5228.214 256
5228.557 264
5228.901 247
5229.244 233
5229.587 234
5229.930 213
5230.274 227
5230.617 248
5230.960 237
5231.304 209
5231.647 235
5231.990 222
5232.334 238
5232.677 265
5233.020 266
5233.364 247
5233.707 265
5234.051 270
5234.394 220
5234.738 195
5235.081 226
5235.425 252
5235.768 246
5236.112 220
5236.455 203
5236.799 225
5237.142 217
5237.486 189
5237.829 196
5238.173 219
5238.516 192
5238.860 195
5239.203 199
5239.547 206
5239.891 201
5240.234 226
5240.578 236
5240.922 236
5241.265 214
5241.609 182
5241.953 204
5242.296 196
5242.640 178
5242.984 201
5243.327 204
5243.671 204
5244.015 192
5244.359 191
5244.703 201
5245.046 187
5245.390 178
5245.734 172
5246.078 230
5246.422 247
5246.765 205
5247.109 198
5247.453 221
5247.797 216
5248.141 208
5248.485 168
5248.829 162
5249.173 171
5249.517 166
5249.861 176
5250.204 220
5250.548 222
5250.892 220
5251.236 222
5251.580 206
5251.924 180
5252.268 175
5252.612 190
5252.957 190
5253.301 191
5253.645 184
5253.989 163
5254.333 155
5254.677 158
5255.021 128
5255.365 138
5255.709 134
5256.053 166
5256.398 190
5256.742 186
5257.086 192
5257.430 197
5257.774 178
5258.119 161
5258.463 164
5258.807 166
5259.151 184
5259.496 160
5259.840 149
5260.184 209
5260.528 191
5260.873 205
5261.217 212
5261.561 187
5261.906 186
5262.250 192
5262.594 193
5262.939 182
5263.283 206
5263.628 182
5263.972 195
5264.316 201
5264.661 234
5265.005 228
5265.350 198
5265.694 188
5266.039 221
5266.383 208
5266.728 244
5267.072 226
5267.417 216
5267.761 198
5268.106 196
5268.450 186
5268.795 168
5269.139 175
5269.484 168
5269.829 194
5270.173 177
5270.518 165
5270.862 155
5271.207 176
5271.552 202
5271.896 215
5272.241 207
5272.586 226
5272.931 217
5273.275 225
5273.620 229
5273.965 219
5274.309 268
5274.654 254
5274.999 231
5275.344 230
5275.689 200
5276.033 163
5276.378 171
5276.723 196
5277.068 232
5277.413 208
5277.757 215
5278.102 238
5278.447 258
5278.792 242
5279.137 248
5279.482 260
5279.827 271
5280.172 243
5280.517 243
5280.862 247
5281.207 259
5281.552 238
5281.897 192
5282.242 217
5282.587 274
5282.932 254
5283.277 271
5283.622 268
5283.967 272
5284.312 274
5284.657 240
5285.002 240
5285.347 233
5285.692 228
5286.037 224
5286.383 231
5286.728 190
5287.073 198
5287.418 176
5287.763 171
5288.108 179
5288.454 198
5288.799 214
5289.144 219
5289.489 228
5289.835 214
5290.180 242
5290.525 214
5290.870 200
5291.216 176
5291.561 188
5291.906 215
5292.252 242
5292.597 208
5292.942 195
5293.288 179
5293.633 179
5293.979 172
5294.324 211
5294.669 208
5295.015 200
5295.360 205
5295.706 218
5296.051 225
5296.397 203
5296.742 184
5297.088 195
5297.433 198
5297.779 189
5298.124 204
5298.470 209
5298.815 146
5299.161 152
5299.506 151
5299.852 165
5300.197 166
5300.543 200
5300.889 192
5301.234 193
5301.580 222
5301.926 214
5302.271 179
5302.617 181
5302.963 198
5303.308 173
5303.654 197
5304.000 176
5304.345 158
5304.691 187
5305.037 219
5305.383 226
5305.728 222
5306.074 215
5306.420 212
5306.766 202
5307.112 213
5307.458 222
5307.803 223
5308.149 217
5308.495 178
5308.841 145
5309.187 143
5309.533 156
5309.879 157
5310.225 176
5310.570 187
5310.916 190
5311.262 188
5311.608 177
5311.954 175
5312.300 199
5312.646 208
5312.992 201
5313.338 198
5313.684 170
5314.030 191
5314.376 171
5314.723 207
5315.069 176
5315.415 185
5315.761 224
5316.107 227
5316.453 204
5316.799 213
5317.145 214
5317.491 185
5317.838 182
5318.184 189
5318.530 210
5318.876 193
5319.222 192
5319.569 197
5319.915 182
5320.261 186
5320.607 185
5320.954 185
5321.300 170
5321.646 180
5321.992 185
5322.339 183
5322.685 189
5323.031 184
5323.378 183
5323.724 191
5324.071 212
5324.417 209
5324.763 209
5325.110 195
5325.456 184
5325.803 206
5326.149 215
5326.495 224
5326.842 249
5327.188 237
5327.535 255
5327.881 236
5328.228 246
5328.574 220
5328.921 213
5329.267 217
5329.614 213
5329.961 194
5330.307 206
5330.654 224
5331.000 207
5331.347 181
5331.694 189
5332.040 170
5332.387 157
5332.733 189
5333.080 150
5333.427 153
5333.773 164
5334.120 153
5334.467 186
5334.814 201
5335.160 190
5335.507 189
5335.854 228
5336.201 216
5336.547 187
5336.894 189
5337.241 184
5337.588 179
5337.935 178
5338.281 178
5338.628 148
5338.975 154
5339.322 197
5339.669 239
5340.016 201
5340.363 180
5340.710 186
5341.056 168
5341.403 146
5341.750 140
5342.097 157
5342.444 177
5342.791 165
5343.138 200
5343.485 190
5343.832 188
5344.179 165
5344.526 164
5344.873 197
5345.220 174
5345.568 190
5345.915 195
5346.262 190
5346.609 215
5346.956 260
5347.303 243
5347.650 231
5347.997 199
5348.344 173
5348.692 163
5349.039 143
5349.386 176
5349.733 199
5350.080 220
5350.428 223
5350.775 168
5351.122 185
5351.469 210
5351.817 188
5352.164 165
5352.511 203
5352.859 209
5353.206 198
5353.553 199
5353.901 161
5354.248 161
5354.595 174
5354.943 193
5355.290 190
5355.637 190
5355.985 212
5356.332 190
5356.680 192
5357.027 193
5357.375 223
5357.722 225
5358.070 201
5358.417 204
5358.765 234
5359.112 224
5359.460 225
5359.807 256
5360.155 269
5360.502 248
5360.850 248
5361.197 284
5361.545 264
5361.892 216
5362.240 204
5362.588 216
5362.935 218
5363.283 246
5363.631 245
5363.978 187
5364.326 225
5364.674 216
5365.021 202
5365.369 250
5365.717 233
5366.065 225
5366.412 168
5366.760 166
5367.108 142
5367.456 135
5367.803 146
5368.151 158
5368.499 139
5368.847 141
5369.195 141
5369.543 138
5369.890 149
5370.238 159
5370.586 134
5370.934 151
5371.282 170
5371.630 177
5371.978 176
5372.326 163
5372.674 150
5373.022 140
5373.370 149
5373.718 174
5374.066 183
5374.414 184
5374.762 221
5375.110 228
5375.458 218
5375.806 201
5376.154 218
5376.502 204
5376.850 212
5377.198 204
5377.546 210
5377.894 219
5378.242 230
5378.591 212
5378.939 197
5379.287 205
5379.635 212
5379.983 192
5380.331 186
5380.680 189
5381.028 183
5381.376 170
5381.724 153
5382.073 188
5382.421 222
5382.769 174
5383.117 175
5383.466 181
5383.814 176
5384.162 199
5384.511 222
5384.859 202
5385.207 218
5385.556 236
5385.904 227
5386.252 193
5386.601 187
5386.949 222
5387.298 196
5387.646 211
5387.995 184
5388.343 171
5388.692 211
5389.040 198
5389.388 210
5389.737 190
5390.086 197
5390.434 201
5390.783 211
5391.131 197
5391.480 179
5391.828 186
5392.177 227
5392.525 207
5392.874 177
5393.223 185
5393.571 192
5393.920 231
5394.269 238
5394.617 227
5394.966 238
5395.315 203
5395.663 194
5396.012 174
5396.361 171
5396.709 166
5397.058 191
5397.407 204
5397.756 215
5398.104 197
5398.453 187
5398.802 173
5399.151 183
5399.500 190
5399.848 169
5400.197 181
5400.546 189
5400.895 172
5401.244 145
5401.593 176
5401.942 182
5402.291 200
5402.640 197
5402.988 174
5403.337 169
5403.686 182
5404.035 197
5404.384 203
5404.733 206
5405.082 217
5405.431 190
5405.780 159
5406.129 159
5406.478 176
5406.827 184
5407.176 182
5407.526 175
5407.875 168
5408.224 160
5408.573 168
5408.922 163
5409.271 165
5409.620 159
5409.969 175
5410.319 152
5410.668 186
5411.017 198
5411.366 205
5411.715 210
5412.065 189
5412.414 179
5412.763 177
5413.112 193
5413.462 201
5413.811 172
5414.160 158
5414.509 184
5414.859 165
5415.208 156
5415.557 171
5415.907 127
5416.256 129
5416.606 169
5416.955 176
5417.304 175
5417.654 192
5418.003 197
5418.353 197
5418.702 178
5419.051 192
5419.401 159
5419.750 149
5420.100 163
5420.449 168
5420.799 188
5421.148 182
5421.498 189
5421.847 166
5422.197 172
5422.547 167
5422.896 153
5423.246 179
5423.595 193
5423.945 172
5424.295 173
5424.644 181
5424.994 182
5425.343 197
5425.693 189
5426.043 174
5426.392 180
5426.742 187
5427.092 187
5427.442 193
5427.791 174
5428.141 147
5428.491 164
5428.841 218
5429.190 197
5429.540 169
5429.890 178
5430.240 206
5430.590 227
5430.939 228
5431.289 219
5431.639 200
5431.989 198
5432.339 186
5432.689 164
5433.039 159
5433.389 140
5433.738 115
5434.088 131
5434.438 138
5434.788 162
5435.138 163
5435.488 131
5435.838 159
5436.188 147
5436.538 153
5436.888 163
5437.238 141
5437.588 128
5437.938 170
5438.289 161
5438.639 175
5438.989 145
5439.339 140
5439.689 160
5440.039 183
5440.389 179
5440.739 166
5441.089 163
5441.440 160
5441.790 167
5442.140 186
5442.490 177
5442.840 144
5443.191 138
5443.541 159
5443.891 159
5444.241 144
5444.592 149
5444.942 148
5445.292 129
5445.643 139
5445.993 135
5446.343 119
5446.694 171
5447.044 188
5447.394 187
5447.745 192
5448.095 198
5448.445 193
5448.796 172
5449.146 157
5449.497 173
5449.847 203
5450.198 172
5450.548 154
5450.899 182
5451.249 172
5451.600 147
5451.950 152
5452.301 164
5452.651 137
5453.002 174
5453.352 162
5453.703 152
5454.053 164
5454.404 161
5454.755 168
5455.105 161
5455.456 134
5455.806 181
5456.157 201
5456.508 172
5456.858 162
5457.209 172
5457.560 190
5457.910 167
5458.261 165
5458.612 152
5458.963 149
5459.313 147
5459.664 140
5460.015 165
5460.366 182
5460.716 229
5461.067 235
5461.418 213
5461.769 203
5462.120 227
5462.471 220
5462.821 196
5463.172 176
5463.523 174
5463.874 179
5464.225 175
5464.576 169
5464.927 141
5465.278 175
5465.629 175
5465.980 167
5466.331 164
5466.682 170
5467.033 167
5467.384 170
5467.735 194
5468.086 173
5468.437 161
5468.788 169
5469.139 154
5469.490 144
5469.841 123
5470.192 157
5470.543 174
5470.894 178
5471.245 174
5471.597 132
5471.948 132
5472.299 150
5472.650 161
5473.001 171
5473.352 156
5473.704 149
5474.055 183
5474.406 167
5474.757 139
5475.109 160
5475.460 132
5475.811 141
5476.162 173
5476.514 191
5476.865 200
5477.216 201
5477.568 172
5477.919 146
5478.270 158
5478.622 177
5478.973 188
5479.325 184
5479.676 198
5480.027 167
5480.379 174
5480.730 187
5481.082 166
5481.433 167
5481.785 155
5482.136 131
5482.488 136
5482.839 140
5483.191 183
5483.542 183
5483.894 186
5484.245 166
5484.597 176
5484.948 165
5485.300 171
5485.652 184
5486.003 168
5486.355 173
5486.706 178
5487.058 165
5487.410 152
5487.761 175
5488.113 171
5488.465 170
5488.816 169
5489.168 190
5489.520 152
5489.872 124
5490.223 157
5490.575 157
5490.927 167
5491.279 185
5491.630 144
5491.982 152
5492.334 123
5492.686 148
5493.038 125
5493.389 153
5493.741 149
5494.093 159
5494.445 176
5494.797 158
5495.149 177
5495.501 153
5495.853 156
5496.205 173
5496.556 189
5496.908 173
5497.260 151
5497.612 157
5497.964 186
5498.316 198
5498.668 187
5499.020 160
5499.372 145
5499.724 146
5500.077 142
5500.429 159
5500.781 148
5501.133 189
5501.485 177
5501.837 165
5502.189 161
5502.541 134
5502.893 121
5503.246 149
5503.598 169
5503.950 168
5504.302 157
5504.654 149
5505.006 143
5505.359 184
5505.711 175
5506.063 193
5506.415 195
5506.768 195
5507.120 170
5507.472 154
5507.825 188
5508.177 176
5508.529 191
5508.882 171
5509.234 148
5509.586 139
5509.939 146
5510.291 160
5510.643 177
5510.996 173
5511.348 193
5511.701 196
5512.053 182
5512.406 175
5512.758 154
5513.111 143
5513.463 153
5513.815 177
5514.168 174
5514.521 158
5514.873 158
5515.226 138
5515.578 143
5515.931 154
5516.283 172
5516.636 186
5516.988 173
5517.341 169
5517.694 160
5518.046 168
5518.399 169
5518.752 179
5519.104 180
5519.457 177
5519.810 161
5520.162 173
5520.515 197
5520.868 198
5521.220 185
5521.573 195
5521.926 194
5522.279 207
5522.632 227
5522.984 227
5523.337 187
5523.690 167
5524.043 194
5524.396 202
5524.748 192
5525.101 202
5525.454 197
5525.807 191
5526.160 222
5526.513 238
5526.866 225
5527.219 199
5527.572 192
5527.925 188
5528.278 180
5528.630 192
5528.983 204
5529.336 205
5529.689 225
5530.042 202
5530.395 189
5530.749 174
5531.102 168
5531.455 160
5531.808 143
5532.161 145
5532.514 154
5532.867 183
5533.220 168
5533.573 180
5533.926 185
5534.280 175
5534.633 148
5534.986 156
5535.339 141
5535.692 150
5536.045 161
5536.399 184
5536.752 185
5537.105 161
5537.458 158
5537.812 169
5538.165 171
5538.518 162
5538.871 153
5539.225 207
5539.578 232
5539.931 230
5540.285 205
5540.638 175
5540.992 154
5541.345 173
5541.698 173
5542.052 149
5542.405 144
5542.758 139
5543.112 118
5543.465 131
5543.819 150
5544.172 179
5544.526 176
5544.879 183
5545.233 200
5545.586 171
5545.940 175
5546.293 180
5546.647 189
5547.000 213
5547.354 254
5547.708 219
5548.061 232
5548.415 229
5548.768 221
5549.122 209
5549.476 217
5549.829 197
5550.183 212
5550.537 222
5550.890 202
5551.244 199
5551.598 208
5551.951 175
5552.305 166
5552.659 176
5553.013 195
5553.366 191
5553.720 153
5554.074 159
5554.428 178
5554.781 174
5555.135 177
5555.489 175
5555.843 182
5556.197 198
5556.551 158
5556.905 181
5557.258 178
5557.612 167
5557.966 207
5558.320 205
5558.674 187
5559.028 172
5559.382 170
5559.736 174
5560.090 190
5560.444 171
5560.798 207
5561.152 216
5561.506 228
5561.860 234
5562.214 186
5562.568 175
5562.922 164
5563.276 190
5563.630 174
5563.984 164
5564.338 193
5564.693 227
5565.047 214
5565.401 228
5565.755 212
5566.109 163
5566.463 185
5566.818 180
5567.172 197
5567.526 171
5567.880 203
5568.234 203
5568.589 216
5568.943 213
5569.297 198
5569.651 186
5570.006 174
5570.360 198
5570.714 214
5571.069 230
5571.423 218
5571.777 210
5572.132 230
5572.486 223
5572.840 229
5573.195 215
5573.549 207
5573.904 201
5574.258 230
5574.613 228
5574.967 250
5575.321 238
5575.676 219
5576.030 236
5576.385 254
5576.739 266
5577.094 235
5577.448 218
5577.803 221
5578.157 194
5578.512 201
5578.867 180
5579.221 177
5579.576 202
5579.930 232
5580.285 207
5580.640 223
5580.994 217
5581.349 193
5581.704 206
5582.058 191
5582.413 172
5582.768 173
5583.122 165
5583.477 160
5583.832 156
5584.187 140
5584.541 157
5584.896 137
5585.251 139
5585.606 170
5585.960 169
5586.315 142
5586.670 134
5587.025 138
5587.380 144
5587.735 179
5588.089 167
5588.444 194
5588.799 209
5589.154 158
5589.509 164
5589.864 153
5590.219 161
5590.574 127
5590.929 143
5591.284 140
5591.639 172
5591.994 166
5592.349 150
5592.704 132
5593.059 114
5593.414 111
5593.769 137
5594.124 138
5594.479 169
5594.834 192
5595.189 184
5595.544 185
5595.899 173
5596.254 165
5596.610 151
5596.965 139
5597.320 131
5597.675 138
5598.030 124
5598.385 164
5598.741 148
5599.096 130
5599.451 158
5599.806 134
5600.162 123
5600.517 102
5600.872 106
5601.227 111
5601.583 134
5601.938 177
5602.293 172
5602.649 165
5603.004 190
5603.359 195
5603.715 173
5604.070 174
5604.425 146
5604.781 159
5605.136 137
5605.492 130
5605.847 135
5606.202 130
5606.558 138
5606.913 158
5607.269 166
5607.624 175
5607.980 161
5608.335 144
5608.691 156
5609.046 166
5609.402 163
5609.757 140
5610.113 149
5610.469 183
5610.824 195
5611.180 191
5611.535 167
5611.891 133
5612.247 133
5612.602 139
5612.958 144
5613.314 157
5613.669 161
5614.025 182
5614.381 160
5614.736 163
5615.092 196
5615.448 178
5615.804 194
5616.159 193
5616.515 167
5616.871 171
5617.227 163
5617.582 187
5617.938 158
5618.294 162
5618.650 182
5619.006 191
5619.362 187
5619.718 150
5620.073 165
5620.429 181
5620.785 198
5621.141 236
5621.497 200
5621.853 206
5622.209 198
5622.565 210
5622.921 211
5623.277 228
5623.633 220
5623.989 176
5624.345 160
5624.701 169
5625.057 148
5625.413 159
5625.769 169
5626.125 160
5626.481 173
5626.837 179
5627.193 197
5627.549 169
5627.906 194
5628.262 170
5628.618 129
5628.974 137
5629.330 121
5629.686 154
5630.043 171
5630.399 166
5630.755 163
5631.111 171
5631.468 154
5631.824 161
5632.180 159
5632.536 172
5632.893 177
5633.249 180
5633.605 175
5633.962 209
5634.318 221
5634.674 203
5635.031 195
5635.387 196
5635.743 216
5636.100 192
5636.456 193
5636.812 222
5637.169 239
5637.525 233
5637.882 245
5638.238 239
5638.595 247
5638.951 233
5639.308 222
5639.664 220
5640.021 233
5640.377 213
5640.734 198
5641.090 222
5641.447 235
5641.803 223
5642.160 196
5642.517 197
5642.873 195
5643.230 205
5643.586 215
5643.943 198
5644.300 165
5644.656 186
5645.013 218
5645.370 216
5645.726 217
5646.083 219
5646.440 224
5646.797 219
5647.153 224
5647.510 277
5647.867 263
5648.224 243
5648.580 251
5648.937 246
5649.294 279
5649.651 350
5650.008 394
5650.364 463
5650.721 537
5651.078 529
5651.435 529
5651.792 569
5652.149 592
5652.506 537
5652.863 547
5653.220 483
5653.576 463
5653.933 385
5654.290 318
5654.647 317
5655.004 293
5655.361 327
5655.718 331
5656.075 293
5656.432 271
5656.789 264
5657.146 249
5657.504 212
5657.861 223
5658.218 259
5658.575 271
5658.932 221
5659.289 217
5659.646 190
5660.003 180
5660.360 181
5660.718 199
5661.075 214
5661.432 185
5661.789 167
5662.146 175
5662.504 181
5662.861 198
5663.218 201
5663.575 179
5663.933 181
5664.290 214
5664.647 202
5665.005 192
5665.362 180
5665.719 226
5666.076 226
5666.434 209
5666.791 180
5667.149 187
5667.506 191
5667.863 170
5668.221 192
5668.578 235
5668.936 221
5669.293 213
5669.650 183
5670.008 202
5670.365 188
5670.723 180
5671.080 166
5671.438 165
5671.795 189
5672.153 177
5672.510 185
5672.868 190
5673.226 181
5673.583 170
5673.941 169
5674.298 174
5674.656 176
5675.014 196
5675.371 183
5675.729 192
5676.086 137
5676.444 180
5676.802 171
5677.159 162
5677.517 178
5677.875 174
5678.233 185
5678.590 190
5678.948 213
5679.306 237
5679.664 204
5680.021 196
5680.379 166
5680.737 205
5681.095 173
5681.453 186
5681.810 185
5682.168 180
5682.526 174
5682.884 164
5683.242 153
5683.600 185
5683.958 157
5684.316 139
5684.673 158
5685.031 161
5685.389 176
5685.747 176
5686.105 200
5686.463 191
5686.821 198
5687.179 174
5687.537 151
5687.895 160
5688.253 187
5688.611 179
5688.969 205
5689.327 192
5689.686 227
5690.044 223
5690.402 198
5690.760 182
5691.118 165
5691.476 159
5691.834 188
5692.192 183
5692.551 161
5692.909 143
5693.267 159
5693.625 167
5693.983 161
5694.342 188
5694.700 202
5695.058 216
5695.416 216
5695.775 172
5696.133 164
5696.491 165
5696.849 178
5697.208 156
5697.566 147
5697.924 151
5698.283 162
5698.641 209
5699.000 193
5699.358 202
5699.716 224
5700.075 218
5700.433 203
5700.792 191
5701.150 181
5701.508 185
5701.867 208
5702.225 219
5702.584 199
5702.942 166
5703.301 197
5703.659 227
5704.018 270
5704.376 254
5704.735 255
5705.094 258
5705.452 285
5705.811 273
5706.169 282
5706.528 310
5706.887 263
5707.245 256
5707.604 283
5707.963 286
5708.321 297
5708.680 273
5709.039 277
5709.397 278
5709.756 273
5710.115 244
5710.473 302
5710.832 301
5711.191 335
5711.550 328
5711.908 296
5712.267 304
5712.626 347
5712.985 335
5713.344 315
5713.703 313
5714.061 295
5714.420 292
5714.779 261
5715.138 257
5715.497 263
5715.856 270
5716.215 265
5716.574 256
5716.933 295
5717.292 335
5717.650 351
5718.009 343
5718.368 352
5718.727 405
5719.086 387
5719.445 442
5719.804 442
5720.164 464
5720.523 505
5720.882 489
5721.241 447
5721.600 430
5721.959 451
5722.318 427
5722.677 386
5723.036 374
5723.395 342
5723.755 323
5724.114 321
5724.473 307
5724.832 354
5725.191 311
5725.550 278
5725.910 269
5726.269 264
5726.628 242
5726.987 235
5727.347 213
5727.706 223
5728.065 239
5728.425 238
5728.784 250
5729.143 281
5729.502 240
5729.862 264
5730.221 250
5730.581 227
5730.940 222
5731.299 233
5731.659 222
5732.018 218
5732.378 215
5732.737 247
5733.096 250
5733.456 233
5733.815 239
5734.175 215
5734.534 237
5734.894 230
5735.253 221
5735.613 223
5735.972 255
5736.332 230
5736.691 266
5737.051 274
5737.411 231
5737.770 218
5738.130 223
5738.489 243
5738.849 232
5739.209 261
5739.568 261
5739.928 230
5740.288 214
5740.647 207
5741.007 212
5741.367 255
5741.726 224
5742.086 189
5742.446 167
5742.806 204
5743.165 212
5743.525 203
5743.885 225
5744.245 240
5744.605 215
5744.964 208
5745.324 196
5745.684 156
5746.044 176
5746.404 222
5746.764 257
5747.124 244
5747.483 218
5747.843 244
5748.203 244
5748.563 246
5748.923 252
5749.283 237
5749.643 238
5750.003 254
5750.363 221
5750.723 223
5751.083 264
5751.443 248
5751.803 261
5752.163 258
5752.523 283
5752.883 257
5753.243 272
5753.603 257
5753.963 287
5754.324 296
5754.684 287
5755.044 314
5755.404 341
5755.764 320
5756.124 317
5756.485 330
5756.845 320
5757.205 300
5757.565 270
5757.925 260
5758.286 305
5758.646 329
5759.006 323
5759.366 378
5759.727 401
5760.087 436
5760.447 462
5760.808 580
5761.168 642
5761.528 642
5761.889 607
5762.249 679
5762.609 781
5762.970 908
5763.330 934
5763.690 1029
5764.051 1136
5764.411 1207
5764.772 1132
5765.132 1083
5765.493 1004
5765.853 929
5766.214 979
5766.574 900
5766.935 771
5767.295 641
5767.656 589
5768.016 571
5768.377 528
5768.737 527
5769.098 466
5769.458 417
5769.819 416
5770.180 413
5770.540 422
5770.901 361
5771.262 319
5771.622 322
5771.983 345
5772.344 346
5772.704 351
5773.065 306
5773.426 244
5773.786 238
5774.147 283
5774.508 310
5774.869 310
5775.229 254
5775.590 235
5775.951 284
5776.312 251
5776.672 251
5777.033 251
5777.394 278
5777.755 272
5778.116 245
5778.477 211
5778.838 219
5779.198 245
5779.559 285
5779.920 314
5780.281 271
5780.642 231
5781.003 226
5781.364 227
5781.725 212
5782.086 209
5782.447 250
5782.808 224
5783.169 241
5783.530 237
5783.891 216
5784.252 215
5784.613 230
5784.974 221
5785.335 234
5785.696 251
5786.057 249
5786.419 243
5786.780 201
5787.141 221
5787.502 229
5787.863 221
5788.224 226
5788.586 195
5788.947 211
5789.308 201
5789.669 205
5790.030 214
5790.392 208
5790.753 214
5791.114 194
5791.475 226
5791.837 232
5792.198 210
5792.559 193
5792.921 195
5793.282 213
5793.643 219
5794.005 198
5794.366 187
5794.727 201
5795.089 210
5795.450 199
5795.812 183
5796.173 185
5796.534 211
5796.896 225
5797.257 222
5797.619 221
5797.980 217
5798.342 216
5798.703 207
5799.065 202
5799.426 226
5799.788 198
5800.149 210
5800.511 190
5800.872 180
5801.234 229
5801.596 261
5801.957 267
5802.319 250
5802.680 249
5803.042 224
5803.404 213
5803.765 239
5804.127 236
5804.489 235
5804.850 235
5805.212 217
5805.574 258
5805.936 256
5806.297 258
5806.659 285
5807.021 255
5807.383 265
5807.744 250
5808.106 243
5808.468 231
5808.830 203
5809.192 205
5809.553 247
5809.915 245
5810.277 261
5810.639 238
5811.001 175
5811.363 183
5811.725 178
5812.087 157
5812.448 173
5812.810 203
5813.172 221
5813.534 195
5813.896 187
5814.258 193
5814.620 229
5814.982 222
5815.344 228
5815.706 239
5816.068 257
5816.430 259
5816.792 262
5817.155 225
5817.517 249
5817.879 224
5818.241 224
5818.603 208
5818.965 191
5819.327 193
5819.689 200
5820.052 199
5820.414 203
5820.776 208
5821.138 220
5821.500 186
5821.863 198
5822.225 203
5822.587 204
5822.949 231
5823.312 237
5823.674 231
5824.036 224
5824.398 240
5824.761 264
5825.123 254
5825.485 247
5825.848 231
5826.210 234
5826.572 225
5826.935 208
5827.297 228
5827.660 210
5828.022 199
5828.384 216
5828.747 217
5829.109 210
5829.472 213
5829.834 233
5830.197 231
5830.559 247
5830.922 224
5831.284 227
5831.647 239
5832.009 218
5832.372 224
5832.734 264
5833.097 248
5833.460 228
5833.822 260
5834.185 268
5834.547 306
5834.910 308
5835.273 321
5835.635 315
5835.998 302
5836.361 298
5836.723 343
5837.086 370
5837.449 413
5837.811 399
5838.174 462
5838.537 532
5838.900 526
5839.262 572
5839.625 606
5839.988 628
5840.351 728
5840.714 840
5841.076 965
5841.439 1006
5841.802 970
5842.165 1029
5842.528 1056
5842.891 1073
5843.253 1066
5843.616 1009
5843.979 918
5844.342 785
5844.705 726
5845.068 733
5845.431 740
5845.794 655
5846.157 556
5846.520 502
5846.883 490
5847.246 420
5847.609 391
5847.972 370
5848.335 375
5848.698 376
5849.061 348
5849.424 340
5849.787 362
5850.150 323
5850.514 308
5850.877 296
5851.240 276
5851.603 310
5851.966 328
5852.329 293
5852.692 287
5853.056 268
5853.419 254
5853.782 240
5854.145 226
5854.509 231
5854.872 230
5855.235 213
5855.598 218
5855.962 210
5856.325 227
5856.688 245
5857.051 221
5857.415 195
5857.778 159
5858.141 201
5858.505 189
5858.868 194
5859.232 194
5859.595 179
5859.958 194
5860.322 198
5860.685 188
5861.049 205
5861.412 183
5861.776 164
5862.139 181
5862.503 203
5862.866 234
5863.230 217
5863.593 235
5863.957 219
5864.320 210
5864.684 242
5865.047 253
5865.411 229
5865.774 207
5866.138 267
5866.502 298
5866.865 267
5867.229 262
5867.593 238
5867.956 223
5868.320 245
5868.683 246
5869.047 269
5869.411 225
5869.775 181
5870.138 183
5870.502 175
5870.866 143
5871.230 161
5871.593 182
5871.957 218
5872.321 218
5872.685 204
5873.048 209
5873.412 201
5873.776 199
5874.140 236
5874.504 227
5874.868 257
5875.232 278
5875.595 258
5875.959 249
5876.323 268
5876.687 278
5877.051 254
5877.415 246
5877.779 241
5878.143 242
5878.507 215
5878.871 219
5879.235 238
5879.599 267
5879.963 228
5880.327 214
5880.691 197
5881.055 210
5881.419 168
5881.783 194
5882.147 180
5882.512 172
5882.876 165
5883.240 191
5883.604 170
5883.968 153
5884.332 183
5884.696 172
5885.061 149
5885.425 159
5885.789 137
5886.153 159
5886.517 165
5886.882 174
5887.246 181
5887.610 191
5887.974 177
5888.339 149
5888.703 144
5889.067 153
5889.432 170
5889.796 145
5890.160 152
5890.525 157
5890.889 142
5891.253 168
5891.618 175
5891.982 161
5892.347 184
5892.711 178
5893.075 168
5893.440 170
5893.804 179
5894.169 166
5894.533 179
5894.898 162
5895.262 166
5895.627 142
5895.991 143
5896.356 183
5896.720 176
5897.085 166
5897.449 184
5897.814 166
5898.179 133
5898.543 114
5898.908 117
5899.272 125
5899.637 131
5900.002 155
5900.366 166
5900.731 168
5901.096 128
5901.460 136
5901.825 136
5902.190 155
5902.555 190
5902.919 169
5903.284 194
5903.649 211
5904.014 182
5904.378 160
5904.743 151
5905.108 155
5905.473 152
5905.838 172
5906.202 172
5906.567 173
5906.932 139
5907.297 157
5907.662 162
5908.027 168
5908.392 156
5908.757 173
5909.122 176
5909.487 176
5909.851 189
5910.216 173
5910.581 159
5910.946 157
5911.311 162
5911.676 170
5912.041 177
5912.406 170
5912.771 152
5913.137 145
5913.502 171
5913.867 133
5914.232 138
5914.597 131
5914.962 148
5915.327 143
5915.692 150
5916.057 154
5916.423 134
5916.788 143
5917.153 168
5917.518 188
5917.883 176
5918.248 145
5918.614 166
5918.979 194
5919.344 168
5919.709 168
5920.075 179
5920.440 171
5920.805 137
5921.171 145
5921.536 143
5921.901 138
5922.266 141
5922.632 163
5922.997 164
5923.363 159
5923.728 146
5924.093 140
5924.459 168
5924.824 170
5925.190 176
5925.555 173
5925.920 138
5926.286 137
5926.651 157
5927.017 143
5927.382 132
5927.748 130
5928.113 143
5928.479 184
5928.844 197
5929.210 150
5929.576 151
5929.941 180
5930.307 189
5930.672 150
5931.038 165
5931.404 166
5931.769 203
5932.135 174
5932.500 161
5932.866 183
5933.232 170
5933.597 143
5933.963 135
5934.329 143
5934.695 180
5935.060 167
5935.426 158
5935.792 151
5936.158 165
5936.523 165
5936.889 171
5937.255 166
5937.621 142
5937.987 152
5938.352 157
5938.718 165
5939.084 160
5939.450 170
5939.816 150
5940.182 164
5940.548 122
5940.913 149
5941.279 193
5941.645 179
5942.011 163
5942.377 194
5942.743 209
5943.109 213
5943.475 184
5943.841 194
5944.207 183
5944.573 232
5944.939 245
5945.305 217
5945.671 193
5946.037 191
5946.403 195
5946.770 237
5947.136 246
5947.502 230
5947.868 217
5948.234 228
5948.600 209
5948.966 200
5949.332 212
5949.699 174
5950.065 181
5950.431 169
5950.797 162
5951.164 164
5951.530 151
5951.896 140
5952.262 148
5952.629 134
5952.995 145
5953.361 150
5953.727 163
5954.094 143
5954.460 143
5954.826 167
5955.193 166
5955.559 186
5955.925 176
5956.292 213
5956.658 218
5957.025 216
5957.391 223
5957.757 220
5958.124 197
5958.490 190
5958.857 158
5959.223 172
5959.590 185
5959.956 160
5960.323 163
5960.689 161
5961.056 144
5961.422 132
5961.789 149
5962.156 126
5962.522 130
5962.889 130
5963.255 142
5963.622 167
5963.988 151
5964.355 138
5964.722 164
5965.088 163
5965.455 137
5965.822 146
5966.188 171
5966.555 163
5966.922 156
5967.289 156
5967.655 152
5968.022 133
5968.389 160
5968.756 135
5969.122 152
5969.489 159
5969.856 175
5970.223 186
5970.590 180
5970.956 158
5971.323 150
5971.690 141
5972.057 125
5972.424 130
5972.791 163
5973.158 179
5973.525 148
5973.892 120
5974.258 135
5974.625 140
5974.992 148
5975.359 152
5975.726 165
5976.093 161
5976.460 173
5976.827 201
5977.194 184
5977.561 150
5977.928 145
5978.295 139
5978.663 154
5979.030 159
5979.397 155
5979.764 152
5980.131 157
5980.498 147
5980.865 148
5981.232 142
5981.600 129
5981.967 142
5982.334 154
5982.701 132
5983.068 123
5983.436 112
5983.803 106
5984.170 126
5984.537 122
5984.904 102
5985.272 107
5985.639 136
5986.006 162
5986.374 168
5986.741 165
5987.108 170
5987.476 201
5987.843 222
5988.210 211
5988.578 222
5988.945 199
5989.313 200
5989.680 179
5990.047 168
5990.415 157
5990.782 192
5991.150 179
5991.517 177
5991.885 172
5992.252 162
5992.620 160
5992.987 184
5993.355 174
5993.722 157
5994.090 146
5994.457 123
5994.825 134
5995.192 120
5995.560 116
5995.928 158
5996.295 176
5996.663 147
5997.030 153
5997.398 115
5997.766 123
5998.133 158
5998.501 118
5998.869 133
5999.237 146
5999.604 143
5999.972 142
6000.340 123
6000.707 114
6001.075 110
6001.443 129
6001.811 125
6002.179 157
6002.546 142
6002.914 142
6003.282 173
6003.650 171
6004.018 172
6004.386 168
6004.753 161
6005.121 171
6005.489 189
6005.857 202
6006.225 202
6006.593 235
6006.961 213
6007.329 186
6007.697 160
6008.065 180
6008.433 201
6008.801 191
6009.169 177
6009.537 186
6009.905 191
6010.273 192
6010.641 177
6011.009 181
6011.377 161
6011.745 169
6012.113 147
6012.481 162
6012.849 134
6013.218 115
6013.586 120
6013.954 140
6014.322 136
6014.690 141
6015.058 172
6015.427 152
6015.795 134
6016.163 138
6016.531 124
6016.900 156
6017.268 130
6017.636 116
6018.004 125
6018.373 110
6018.741 135
6019.109 131
6019.478 161
6019.846 141
6020.214 149
6020.583 113
6020.951 122
6021.319 129
6021.688 109
6022.056 108
6022.425 145
6022.793 153
6023.161 147
6023.530 136
6023.898 114
6024.267 96
6024.635 122
6025.004 144
6025.372 119
6025.741 138
6026.109 143
6026.478 153
6026.846 146
6027.215 166
6027.584 166
6027.952 159
6028.321 182
6028.689 149
6029.058 150
6029.427 135
6029.795 149
6030.164 163
6030.533 122
6030.901 119
6031.270 130
6031.639 127
6032.007 136
6032.376 144
6032.745 147
6033.114 150
6033.482 131
6033.851 134
6034.220 140
6034.589 131
6034.957 115
6035.326 122
6035.695 138
6036.064 126
6036.433 102
6036.802 104
6037.170 122
6037.539 138
6037.908 119
6038.277 148
6038.646 152
6039.015 136
6039.384 111
6039.753 113
6040.122 116
6040.491 96
6040.860 86
6041.229 114
6041.598 144
6041.967 140
6042.336 159
6042.705 170
6043.074 165
6043.443 169
6043.812 198
6044.181 203
6044.550 171
6044.919 164
6045.288 160
6045.657 192
6046.027 194
6046.396 165
6046.765 171
6047.134 160
6047.503 151
6047.872 161
6048.242 167
6048.611 150
6048.980 144
6049.349 145
6049.719 142
6050.088 147
6050.457 157
6050.826 119
6051.196 112
6051.565 133
6051.934 131
6052.304 125
6052.673 146
6053.042 175
6053.412 165
6053.781 136
6054.150 139
6054.520 145
6054.889 143
6055.259 164
6055.628 175
6055.997 143
6056.367 175
6056.736 183
6057.106 157
6057.475 136
6057.845 138
6058.214 165
6058.584 163
6058.953 170
6059.323 139
6059.693 169
6060.062 159
6060.432 129
6060.801 146
6061.171 144
6061.540 110
6061.910 130
6062.280 145
6062.649 153
6063.019 164
6063.389 149
6063.758 133
6064.128 124
6064.498 141
6064.867 135
6065.237 116
6065.607 104
6065.977 114
6066.346 119
6066.716 119
6067.086 113
6067.456 120
6067.826 135
6068.195 141
6068.565 135
6068.935 183
6069.305 192
6069.675 163
6070.045 164
6070.414 160
6070.784 155
6071.154 142
6071.524 142
6071.894 163
6072.264 148
6072.634 166
6073.004 155
6073.374 137
6073.744 148
6074.114 153
6074.484 138
6074.854 151
6075.224 159
6075.594 163
6075.964 149
6076.334 145
6076.704 121
6077.074 124
6077.444 124
6077.814 123
6078.185 127
6078.555 141
6078.925 118
6079.295 118
6079.665 128
6080.035 122
6080.406 134
6080.776 128
6081.146 112
6081.516 114
6081.886 126
6082.257 129
6082.627 134
6082.997 100
6083.367 109
6083.738 96
6084.108 104
6084.478 125
6084.849 128
6085.219 120
6085.589 107
6085.960 96
6086.330 97
6086.700 113
6087.071 134
6087.441 135
6087.812 139
6088.182 153
6088.552 130
6088.923 141
6089.293 139
6089.664 143
6090.034 140
6090.405 141
6090.775 134
6091.146 129
6091.516 154
6091.887 173
6092.257 191
6092.628 157
6092.999 127
6093.369 119
6093.740 99
6094.110 117
6094.481 120
6094.852 94
6095.222 107
6095.593 108
6095.963 120
6096.334 113
6096.705 95
6097.076 96
6097.446 119
6097.817 123
6098.188 101
6098.558 114
6098.929 117
6099.300 121
6099.671 115
6100.041 92
6100.412 98
6100.783 102
6101.154 99
6101.525 100
6101.896 116
6102.266 119
6102.637 128
6103.008 130
6103.379 131
6103.750 127
6104.121 138
6104.492 116
6104.863 131
6105.234 128
6105.605 135
6105.976 135
6106.347 115
6106.718 110
6107.089 123
6107.460 133
6107.831 135
6108.202 146
6108.573 142
6108.944 143
6109.315 144
6109.686 123
6110.057 120
6110.428 106
6110.799 114
6111.170 101
6111.541 120
6111.913 122
6112.284 123
6112.655 122
6113.026 168
6113.397 161
6113.768 126
6114.140 130
6114.511 122
6114.882 139
6115.253 117
6115.625 106
6115.996 104
6116.367 103
6116.738 115
6117.110 108
6117.481 117
6117.852 105
6118.224 111
6118.595 105
6118.966 128
6119.338 115
6119.709 80
6120.081 91
6120.452 100
6120.823 102
6121.195 122
6121.566 120
6121.938 135
6122.309 149
6122.681 138
6123.052 119
6123.424 120
6123.795 122
6124.167 109
6124.538 93
6124.910 114
6125.281 97
6125.653 100
6126.024 122
6126.396 111
6126.768 117
6127.139 175
6127.511 166
6127.882 142
6128.254 120
6128.626 126
6128.997 139
6129.369 159
6129.741 174
6130.112 157
6130.484 126
6130.856 157
6131.228 206
6131.599 193
6131.971 185
6132.343 156
6132.715 126
6133.086 137
6133.458 153
6133.830 141
6134.202 154
6134.574 160
6134.945 129
6135.317 148
6135.689 141
6136.061 136
6136.433 141
6136.805 159
6137.177 163
6137.549 149
6137.921 159
6138.293 155
6138.665 139
6139.037 148
6139.409 138
6139.780 116
6140.152 98
6140.525 98
6140.897 127
6141.269 146
6141.641 137
6142.013 146
6142.385 168
6142.757 140
6143.129 119
6143.501 109
6143.873 128
6144.245 120
6144.617 124
6144.990 130
6145.362 126
6145.734 115
6146.106 131
6146.478 129
6146.850 127
6147.223 126
6147.595 178
6147.967 197
6148.339 201
6148.712 183
6149.084 152
6149.456 134
6149.829 128
6150.201 124
6150.573 115
6150.945 113
6151.318 118
6151.690 131
6152.063 124
6152.435 108
6152.807 116
6153.180 107
6153.552 128
6153.924 150
6154.297 104
6154.669 126
6155.042 140
6155.414 135
6155.787 148
6156.159 123
6156.532 107
6156.904 117
6157.277 125
6157.649 134
6158.022 117
6158.394 114
6158.767 136
6159.140 134
6159.512 137
6159.885 135
6160.257 139
6160.630 128
6161.003 128
6161.375 138
6161.748 152
6162.121 134
6162.493 134
6162.866 124
6163.239 109
6163.611 140
6163.984 133
6164.357 107
6164.730 120
6165.102 122
6165.475 112
6165.848 93
6166.221 120
6166.593 95
6166.966 113
6167.339 125
6167.712 114
6168.085 135
6168.458 126
6168.831 114
6169.203 91
6169.576 103
6169.949 132
6170.322 112
6170.695 83
6171.068 138
6171.441 127
6171.814 121
6172.187 114
6172.560 128
6172.933 164
6173.306 169
6173.679 164
6174.052 191
6174.425 196
6174.798 227
6175.171 205
6175.544 169
6175.917 152
6176.290 136
6176.663 137
6177.037 143
6177.410 128
6177.783 148
6178.156 147
6178.529 160
6178.902 147
6179.275 167
6179.649 161
6180.022 147
6180.395 143
6180.768 137
6181.142 144
6181.515 141
6181.888 116
6182.261 99
6182.635 112
6183.008 141
6183.381 150
6183.755 152
6184.128 179
6184.501 160
6184.875 128
6185.248 112
6185.621 119
6185.995 113
6186.368 140
6186.742 137
6187.115 144
6187.488 112
6187.862 131
6188.235 154
6188.609 176
6188.982 151
6189.356 130
6189.729 146
6190.103 120
6190.476 107
6190.850 121
6191.223 120
6191.597 115
6191.971 92
6192.344 103
6192.718 121
6193.091 134
6193.465 124
6193.839 139
6194.212 163
6194.586 147
6194.960 135
6195.333 120
6195.707 140
6196.081 111
6196.454 113
6196.828 111
6197.202 115
6197.575 112
6197.949 103
6198.323 118
6198.697 123
6199.071 112
6199.444 110
6199.818 134
6200.192 100
6200.566 81
6200.940 87
6201.313 91
6201.687 95
6202.061 91
6202.435 97
6202.809 125
6203.183 123
6203.557 96
6203.931 105
6204.305 113
6204.679 125
6205.053 143
6205.427 141
6205.801 111
6206.175 98
6206.549 102
6206.923 119
6207.297 121
6207.671 134
6208.045 128
6208.419 132
6208.793 131
6209.167 125
6209.541 96
6209.915 116
6210.289 136
6210.663 118
6211.038 96
6211.412 126
6211.786 135
6212.160 128
6212.534 137
6212.908 138
6213.283 131
6213.657 150
6214.031 132
6214.405 105
6214.780 115
6215.154 117
6215.528 133
6215.903 114
6216.277 108
6216.651 100
6217.025 129
6217.400 115
6217.774 126
6218.149 156
6218.523 123
6218.897 121
6219.272 107
6219.646 90
6220.020 109
6220.395 101
6220.769 91
6221.144 99
6221.518 110
6221.893 109
6222.267 105
6222.642 118
6223.016 111
6223.391 108
6223.765 135
6224.140 143
6224.514 136
6224.889 130
6225.263 97
6225.638 93
6226.013 94
6226.387 101
6226.762 80
6227.137 94
6227.511 90
6227.886 98
6228.260 116
6228.635 112
6229.010 102
6229.385 87
6229.759 139
6230.134 135
6230.509 144
6230.883 129
6231.258 122
6231.633 123
6232.008 128
6232.383 119
6232.757 91
6233.132 100
6233.507 94
6233.882 120
6234.257 111
6234.632 87
6235.006 94
6235.381 96
6235.756 124
6236.131 123
6236.506 97
6236.881 101
6237.256 123
6237.631 121
6238.006 92
6238.381 93
6238.756 132
6239.131 116
6239.506 109
6239.881 102
6240.256 98
6240.631 92
6241.006 90
6241.381 94
6241.756 94
6242.131 130
6242.506 133
6242.881 140
6243.256 120
6243.631 124
6244.007 119
6244.382 117
6244.757 138
6245.132 146
6245.507 152
6245.882 123
6246.258 118
6246.633 143
6247.008 110
6247.383 115
6247.759 132
6248.134 149
6248.509 129
6248.884 138
6249.260 121
6249.635 114
6250.010 107
6250.386 97
6250.761 106
6251.136 103
6251.512 110
6251.887 89
6252.263 104
6252.638 92
6253.013 86
6253.389 109
6253.764 110
6254.140 126
6254.515 111
6254.891 124
6255.266 141
6255.641 97
6256.017 80
6256.393 77
6256.768 84
6257.144 109
6257.519 90
6257.895 92
6258.270 98
6258.646 104
6259.021 100
6259.397 114
6259.773 100
6260.148 117
6260.524 99
6260.900 127
6261.275 135
6261.651 110
6262.027 105
6262.402 115
6262.778 137
6263.154 148
6263.529 159
6263.905 150
6264.281 135
6264.657 138
6265.032 130
6265.408 137
6265.784 131
6266.160 121
6266.536 118
6266.911 114
6267.287 125
6267.663 131
6268.039 121
6268.415 139
6268.791 129
6269.167 138
6269.542 154
6269.918 118
6270.294 124
6270.670 127
6271.046 127
6271.422 135
6271.798 136
6272.174 120
6272.550 142
6272.926 145
6273.302 131
6273.678 124
6274.054 135
6274.430 127
6274.806 100
6275.182 115
6275.559 132
6275.935 154
6276.311 152
6276.687 155
6277.063 136
6277.439 151
6277.815 138
6278.191 94
6278.568 99
6278.944 118
6279.320 117
6279.696 130
6280.072 124
6280.449 119
6280.825 107
6281.201 124
6281.577 121
6281.954 129
6282.330 135
6282.706 153
6283.083 120
6283.459 136
6283.835 141
6284.212 145
6284.588 122
6284.964 93
6285.341 134
6285.717 153
6286.094 145
6286.470 154
6286.846 154
6287.223 156
6287.599 167
6287.976 166
6288.352 140
6288.729 138
6289.105 135
6289.482 155
6289.858 154
6290.235 140
6290.611 125
6290.988 126
6291.364 143
6291.741 137
6292.118 139
6292.494 148
6292.871 145
6293.247 133
6293.624 124
6294.001 147
6294.377 148
6294.754 156
6295.131 140
6295.507 123
6295.884 115
6296.261 124
6296.637 135
6297.014 138
6297.391 139
6297.768 143
6298.144 127
6298.521 124
6298.898 125
6299.275 117
6299.652 111
6300.028 103
6300.405 125
6300.782 137
6301.159 129
6301.536 110
6301.913 121
6302.290 130
6302.666 126
6303.043 126
6303.420 135
6303.797 105
6304.174 94
6304.551 124
6304.928 99
6305.305 90
6305.682 100
6306.059 97
6306.436 130
6306.813 115
6307.190 95
6307.567 106
6307.944 95
6308.321 101
6308.698 98
6309.075 97
6309.453 127
6309.830 141
6310.207 136
6310.584 122
6310.961 111
6311.338 102
6311.715 111
6312.093 96
6312.470 129
6312.847 139
6313.224 132
6313.601 129
6313.979 121
6314.356 105
6314.733 110
6315.110 151
6315.488 129
6315.865 124
6316.242 116
6316.620 118
6316.997 119
6317.374 142
6317.752 168
6318.129 177
6318.506 157
6318.884 141
6319.261 129
6319.639 134
6320.016 128
6320.393 122
6320.771 118
6321.148 122
6321.526 99
6321.903 98
6322.281 111
6322.658 107
6323.036 129
6323.413 111
6323.791 122
6324.168 132
6324.546 134
6324.923 132
6325.301 128
6325.679 120
6326.056 138
6326.434 114
6326.811 163
6327.189 175
6327.567 168
6327.944 185
6328.322 156
6328.700 141
6329.077 132
6329.455 138
6329.833 134
6330.211 127
6330.588 136
6330.966 159
6331.344 190
6331.722 173
6332.099 179
6332.477 182
6332.855 175
6333.233 173
6333.611 149
6333.988 146
6334.366 124
6334.744 130
6335.122 134
6335.500 144
6335.878 152
6336.256 132
6336.634 113
6337.011 116
6337.389 108
6337.767 105
6338.145 127
6338.523 146
6338.901 117
6339.279 140
6339.657 146
6340.035 137
6340.413 134
6340.791 124
6341.169 128
6341.547 103
6341.925 112
6342.304 133
6342.682 129
6343.060 136
6343.438 134
6343.816 117
6344.194 131
6344.572 114
6344.950 109
6345.329 142
6345.707 113
6346.085 101
6346.463 119
6346.841 117
6347.220 114
6347.598 112
6347.976 95
6348.354 99
6348.733 90
6349.111 102
6349.489 147
6349.868 156
6350.246 150
6350.624 158
6351.003 117
6351.381 139
6351.759 121
6352.138 125
6352.516 119
6352.895 136
6353.273 139
6353.651 133
6354.030 117
6354.408 120
6354.787 101
6355.165 92
6355.544 129
6355.922 125
6356.301 112
6356.679 158
6357.058 166
6357.436 155
6357.815 139
6358.193 142
6358.572 155
6358.950 136
6359.329 137
6359.708 143
6360.086 115
6360.465 109
6360.844 109
6361.222 117
6361.601 118
6361.979 122
6362.358 134
6362.737 154
6363.116 158
6363.494 127
6363.873 118
6364.252 114
6364.630 132
6365.009 118
6365.388 112
6365.767 114
6366.146 128
6366.524 134
6366.903 135
6367.282 148
6367.661 154
6368.040 131
6368.419 146
6368.797 143
6369.176 151
6369.555 129
6369.934 146
6370.313 172
6370.692 160
6371.071 140
6371.450 136
6371.829 130
6372.208 136
6372.587 151
6372.966 156
6373.345 145
6373.724 140
6374.103 131
6374.482 149
6374.861 155
6375.240 159
6375.619 157
6375.998 157
6376.377 164
6376.756 163
6377.136 150
6377.515 140
6377.894 130
6378.273 120
6378.652 156
6379.031 145
6379.411 143
6379.790 172
6380.169 177
6380.548 165
6380.927 161
6381.307 159
6381.686 155
6382.065 145
6382.444 158
6382.824 179
6383.203 187
6383.582 189
6383.962 177
6384.341 199
6384.720 199
6385.100 209
6385.479 186
6385.858 189
6386.238 204
6386.617 194
6386.997 205
6387.376 206
6387.756 227
6388.135 234
6388.514 260
6388.894 234
6389.273 242
6389.653 254
6390.032 282
6390.412 286
6390.791 305
6391.171 322
6391.551 286
6391.930 276
6392.310 253
6392.689 253
6393.069 292
6393.448 285
6393.828 235
6394.208 214
6394.587 217
6394.967 262
6395.347 269
6395.726 252
6396.106 257
6396.486 229
6396.865 209
6397.245 231
6397.625 178
6398.005 194
6398.384 223
6398.764 260
6399.144 258
6399.524 243
6399.904 253
6400.283 246
6400.663 214
6401.043 201
6401.423 208
6401.803 264
6402.183 290
6402.562 259
6402.942 267
6403.322 245
6403.702 243
6404.082 259
6404.462 235
6404.842 264
6405.222 261
6405.602 285
6405.982 281
6406.362 253
6406.742 254
6407.122 262
6407.502 228
6407.882 209
6408.262 215
6408.642 199
6409.022 212
6409.402 221
6409.782 221
6410.162 231
6410.542 234
6410.923 245
6411.303 242
6411.683 241
6412.063 262
6412.443 269
6412.823 291
6413.204 314
6413.584 305
6413.964 334
6414.344 335
6414.724 346
6415.105 344
6415.485 361
6415.865 445
6416.246 425
6416.626 481
6417.006 513
6417.386 501
6417.767 455
6418.147 438
6418.527 434
6418.908 447
6419.288 444
6419.669 444
6420.049 444
6420.429 433
6420.810 465
6421.190 430
6421.571 427
6421.951 407
6422.332 407
6422.712 439
6423.093 491
6423.473 457
6423.854 501
6424.234 519
6424.615 494
6424.995 557
6425.376 552
6425.756 579
6426.137 594
6426.517 645
6426.898 741
6427.279 867
6427.659 988
6428.040 1177
6428.421 1379
6428.801 1544
6429.182 1908
6429.563 2342
6429.943 2906
6430.324 3470
6430.705 4053
6431.085 4568
6431.466 5194
6431.847 5779
6432.228 6283
6432.608 6869
6432.989 7288
6433.370 7557
6433.751 7724
6434.132 7593
6434.512 7353
6434.893 7186
6435.274 6872
6435.655 6343
6436.036 5871
6436.417 5252
6436.798 4779
6437.179 4461
6437.559 4074
6437.940 3552
6438.321 3086
6438.702 2775
6439.083 2356
6439.464 2050
6439.845 1779
6440.226 1640
6440.607 1445
6440.988 1308
6441.369 1186
6441.750 1088
6442.131 996
6442.512 936
6442.893 911
6443.275 976
6443.656 1027
6444.037 1014
6444.418 1012
6444.799 1056
6445.180 1200
6445.561 1312
6445.942 1437
6446.324 1563
6446.705 1719
6447.086 1830
6447.467 1953
6447.848 2169
6448.230 2367
6448.611 2449
6448.992 2560
6449.373 2561
6449.755 2664
6450.136 2684
6450.517 2520
6450.899 2359
6451.280 2198
6451.661 2085
6452.043 1935
6452.424 1725
6452.805 1563
6453.187 1430
6453.568 1274
6453.950 1045
6454.331 868
6454.712 814
6455.094 774
6455.475 688
6455.857 627
6456.238 545
6456.620 516
6457.001 491
6457.383 463
6457.764 407
6458.146 389
6458.527 359
6458.909 354
6459.290 359
6459.672 355
6460.053 318
6460.435 299
6460.817 281
6461.198 292
6461.580 284
6461.962 239
6462.343 242
6462.725 266
6463.107 223
6463.488 219
6463.870 283
6464.252 286
6464.633 313
6465.015 287
6465.397 299
6465.779 259
6466.160 245
6466.542 233
6466.924 252
6467.306 256
6467.687 255
6468.069 230
6468.451 212
6468.833 208
6469.215 205
6469.597 228
6469.979 231
6470.360 210
6470.742 197
6471.124 199
6471.506 183
6471.888 193
6472.270 202
6472.652 184
6473.034 187
6473.416 168
6473.798 177
6474.180 191
6474.562 214
6474.944 233
6475.326 241
6475.708 207
6476.090 191
6476.472 183
6476.854 188
6477.236 187
6477.618 162
6478.001 158
6478.383 146
6478.765 175
6479.147 170
6479.529 189
6479.911 210
6480.293 168
6480.676 174
6481.058 181
6481.440 192
6481.822 172
6482.205 163
6482.587 164
6482.969 142
6483.351 148
6483.734 188
6484.116 186
6484.498 182
6484.880 164
6485.263 176
6485.645 184
6486.027 179
6486.410 198
6486.792 196
6487.175 193
6487.557 171
6487.939 209
6488.322 202
6488.704 198
6489.087 200
6489.469 196
6489.852 174
6490.234 197
6490.617 213
6490.999 207
6491.382 186
6491.764 145
6492.147 123
6492.529 169
6492.912 164
6493.294 176
6493.677 179
6494.059 176
6494.442 173
6494.825 187
6495.207 170
6495.590 182
6495.973 159
6496.355 139
6496.738 151
6497.121 158
6497.503 170
6497.886 187
6498.269 187
6498.651 148
6499.034 155
6499.417 146
6499.800 154
6500.182 192
6500.565 185
6500.948 176
6501.331 163
6501.714 163
6502.096 156
6502.479 162
6502.862 140
6503.245 145
6503.628 157
6504.011 149
6504.394 145
6504.776 164
6505.159 178
6505.542 158
6505.925 161
6506.308 166
6506.691 166
6507.074 135
6507.457 113
6507.840 126
6508.223 134
6508.606 130
6508.989 156
6509.372 178
6509.755 157
6510.138 157
6510.521 189
6510.904 155
6511.287 168
6511.671 150
6512.054 134
6512.437 140
6512.820 141
6513.203 182
6513.586 193
6513.969 170
6514.353 171
6514.736 172
6515.119 145
6515.502 143
6515.885 166
6516.269 153
6516.652 161
6517.035 164
6517.419 155
6517.802 151
6518.185 145
6518.568 145
6518.952 166
6519.335 182
6519.718 189
6520.102 189
6520.485 154
6520.868 171
6521.252 170
6521.635 163
6522.019 181
6522.402 184
6522.786 182
6523.169 172
6523.552 163
6523.936 157
6524.319 153
6524.703 166
6525.086 166
6525.470 191
6525.853 172
6526.237 191
6526.620 176
6527.004 156
6527.388 170
6527.771 210
6528.155 217
6528.538 216
6528.922 229
6529.306 249
6529.689 236
6530.073 244
6530.457 235
6530.840 217
6531.224 238
6531.608 309
6531.991 300
6532.375 278
6532.759 256
6533.142 248
6533.526 258
6533.910 245
6534.294 234
6534.678 216
6535.061 198
6535.445 201
6535.829 179
6536.213 189
6536.597 199
6536.980 177
6537.364 177
6537.748 161
6538.132 157
6538.516 159
6538.900 153
6539.284 157
6539.668 137
6540.052 137
6540.436 159
6540.820 170
6541.204 179
6541.588 235
6541.972 213
6542.356 211
6542.740 216
6543.124 184
6543.508 180
6543.892 174
6544.276 186
6544.660 223
6545.044 197
6545.428 209
6545.812 190
6546.196 224
6546.580 231
6546.965 237
6547.349 238
6547.733 227
6548.117 212
6548.501 213
6548.885 232
6549.270 189
6549.654 175
6550.038 227
6550.422 209
6550.807 203
6551.191 186
6551.575 195
6551.959 199
6552.344 211
6552.728 195
6553.112 196
6553.497 202
6553.881 224
6554.265 192
6554.650 192
6555.034 189
6555.419 200
6555.803 193
6556.187 186
6556.572 196
6556.956 167
6557.341 156
6557.725 190
6558.110 201
6558.494 230
6558.879 197
6559.263 176
6559.648 164
6560.032 178
6560.417 196
6560.801 188
6561.186 174
6561.570 167
6561.955 176
6562.340 228
6562.724 206
6563.109 213
6563.493 210
6563.878 213
6564.263 209
6564.647 184
6565.032 203
6565.417 174
6565.801 158
6566.186 185
6566.571 193
6566.956 196
6567.340 204
6567.725 203
6568.110 208
6568.495 226
6568.879 250
6569.264 244
6569.649 229
6570.034 225
6570.419 224
6570.803 238
6571.188 227
6571.573 225
6571.958 226
6572.343 192
6572.728 212
6573.113 201
6573.498 206
6573.883 217
6574.268 220
6574.652 239
6575.037 258
6575.422 238
6575.807 222
6576.192 214
6576.577 251
6576.962 252
6577.348 226
6577.733 241
6578.118 236
6578.503 253
6578.888 248
6579.273 236
6579.658 206
6580.043 241
6580.428 290
6580.813 272
6581.198 285
6581.584 289
6581.969 310
6582.354 328
6582.739 317
6583.124 318
6583.510 356
6583.895 308
6584.280 293
6584.665 338
6585.051 347
6585.436 301
6585.821 351
6586.206 364
6586.592 377
6586.977 412
6587.362 426
6587.748 416
6588.133 420
6588.518 422
6588.904 464
6589.289 482
6589.675 490
6590.060 437
6590.445 418
6590.831 472
6591.216 474
6591.602 454
6591.987 406
6592.373 407
6592.758 438
6593.144 409
6593.529 414
6593.915 419
6594.300 463
6594.686 489
6595.071 456
6595.457 458
6595.842 396
6596.228 402
6596.614 401
6596.999 377
6597.385 396
6597.770 399
6598.156 366
6598.542 373
6598.927 399
6599.313 443
6599.699 384
6600.085 376
6600.470 351
6600.856 381
6601.242 416
6601.627 400
6602.013 384
6602.399 417
6602.785 420
6603.171 450
6603.556 466
6603.942 486
6604.328 490
6604.714 454
6605.100 421
6605.486 439
6605.871 436
6606.257 431
6606.643 509
6607.029 517
6607.415 492
6607.801 525
6608.187 510
6608.573 500
6608.959 547
6609.345 576
6609.731 579
6610.117 586
6610.503 647
6610.889 633
6611.275 691
6611.661 715
6612.047 729
6612.433 738
6612.819 747
6613.205 812
6613.591 864
6613.977 834
6614.363 903
6614.750 874
6615.136 882
6615.522 908
6615.908 967
6616.294 1000
6616.680 1002
6617.067 1017
6617.453 1009
6617.839 971
6618.225 961
6618.611 895
6618.998 835
6619.384 836
6619.770 919
6620.157 963
6620.543 980
6620.929 996
6621.315 1042
6621.702 1117
6622.088 1161
6622.474 1149
6622.861 1222
6623.247 1390
6623.634 1515
6624.020 1696
6624.406 1804
6624.793 1903
6625.179 2152
6625.566 2530
6625.952 3002
6626.339 3663
6626.725 4341
6627.112 5223
6627.498 6240
6627.885 7604
6628.271 9086
6628.658 10626
6629.044 12193
6629.431 13824
6629.817 15582
6630.204 17500
6630.591 19072
6630.977 20223
6631.364 21217
6631.750 21843
6632.137 22117
6632.524 21964
6632.910 21478
6633.297 20954
6633.684 20133
6634.070 18684
6634.457 17515
6634.844 16163
6635.231 14758
6635.617 13309
6636.004 11765
6636.391 10439
6636.778 9027
6637.164 8022
6637.551 7223
6637.938 6575
6638.325 5915
6638.712 5243
6639.098 4657
6639.485 4179
6639.872 3822
6640.259 3516
6640.646 3158
6641.033 2875
6641.420 2855
6641.807 2707
6642.194 2721
6642.580 2873
6642.967 2908
6643.354 2959
6643.741 3138
6644.128 3436
6644.515 3577
6644.902 3688
6645.289 3836
6645.676 4117
6646.063 4222
6646.451 4500
6646.838 4717
6647.225 4838
6647.612 4840
6647.999 4651
6648.386 4504
6648.773 4309
6649.160 4093
6649.547 3790
6649.935 3472
6650.322 3248
6650.709 3095
6651.096 2912
6651.483 2636
6651.870 2329
6652.258 2112
6652.645 1908
6653.032 1701
6653.419 1441
6653.807 1315
6654.194 1176
6654.581 1148
6654.969 1096
6655.356 944
6655.743 853
6656.131 767
6656.518 708
6656.905 685
6657.293 606
6657.680 617
6658.067 590
6658.455 570
6658.842 584
6659.230 556
6659.617 503
6660.005 514
6660.392 455
6660.779 433
6661.167 418
6661.554 409
6661.942 367
6662.329 372
6662.717 391
6663.105 342
6663.492 319
6663.880 277
6664.267 272
6664.655 262
6665.042 293
6665.430 310
6665.818 309
6666.205 290
6666.593 280
6666.981 302
6667.368 271
6667.756 271
6668.144 266
6668.531 230
6668.919 228
6669.307 243
6669.694 258
6670.082 277
6670.470 269
6670.858 267
6671.245 262
6671.633 258
6672.021 250
6672.409 275
6672.797 250
6673.185 235
6673.572 240
6673.960 218
6674.348 250
6674.736 241
6675.124 261
6675.512 282
6675.900 273
6676.288 268
6676.676 250
6677.064 225
6677.451 212
6677.839 220
6678.227 240
6678.615 197
6679.003 199
6679.391 229
6679.779 202
6680.167 182
6680.556 216
6680.944 212
6681.332 228
6681.720 232
6682.108 233
6682.496 254
6682.884 233
6683.272 217
6683.660 189
6684.048 180
6684.437 176
6684.825 173
6685.213 142
6685.601 145
6685.989 129
6686.378 130
6686.766 143
6687.154 185
6687.542 228
6687.931 205
6688.319 227
6688.707 218
6689.095 237
6689.484 229
6689.872 212
6690.260 181
6690.649 182
6691.037 177
6691.425 149
6691.814 136
6692.202 137
6692.591 177
6692.979 164
6693.367 179
6693.756 167
6694.144 131
6694.533 130
6694.921 117
6695.310 138
6695.698 136
6696.087 132
6696.475 159
6696.864 130
6697.252 114
6697.641 120
6698.029 130
6698.418 145
6698.806 132
6699.195 130
6699.584 119
6699.972 130
6700.361 138
6700.750 141
6701.138 120
6701.527 111
6701.916 136
6702.304 126
6702.693 134
6703.082 146
6703.470 118
6703.859 114
6704.248 97
6704.637 128
6705.025 107
6705.414 130
6705.803 121
6706.192 113
6706.580 111
6706.969 142
6707.358 141
6707.747 122
6708.136 141
6708.525 117
6708.913 98
6709.302 98
6709.691 100
6710.080 103
6710.469 109
6710.858 132
6711.247 131
6711.636 127
6712.025 122
6712.414 142
6712.803 155
6713.192 154
6713.581 145
6713.970 137
6714.359 129
6714.748 148
6715.137 127
6715.526 132
6715.915 131
6716.304 128
6716.693 152
6717.082 131
6717.472 139
6717.861 133
6718.250 134
6718.639 140
6719.028 89
6719.417 98
6719.806 113
6720.196 126
6720.585 149
6720.974 151
6721.363 149
6721.753 120
6722.142 139
6722.531 146
6722.920 126
6723.310 116
6723.699 83
6724.088 84
6724.478 92
6724.867 61
6725.256 62
6725.646 87
6726.035 92
6726.424 92
6726.814 100
6727.203 99
6727.593 101
6727.982 108
6728.371 116
6728.761 102
6729.150 104
6729.540 115
6729.929 89
6730.319 75
6730.708 105
6731.098 104
6731.487 91
6731.877 110
6732.266 110
6732.656 107
6733.046 100
6733.435 88
6733.825 90
6734.214 121
6734.604 113
6734.994 112
6735.383 94
6735.773 101
6736.163 108
6736.552 108
6736.942 109
6737.332 113
6737.721 89
6738.111 100
6738.501 100
6738.890 78
6739.280 94
6739.670 119
6740.060 100
6740.450 110
6740.839 106
6741.229 89
6741.619 112
6742.009 116
6742.399 104
6742.789 116
6743.178 116
6743.568 102
6743.958 100
6744.348 115
6744.738 109
6745.128 116
6745.518 123
6745.908 127
6746.298 138
6746.688 137
6747.078 128
6747.468 105
6747.858 103
6748.248 118
6748.638 128
6749.028 113
6749.418 116
6749.808 116
6750.198 120
6750.588 141
6750.978 144
6751.368 146
6751.758 125
6752.148 132
6752.539 130
6752.929 108
6753.319 94
6753.709 110
6754.099 108
6754.489 111
6754.880 105
6755.270 101
6755.660 94
6756.050 93
6756.440 70
6756.831 78
6757.221 91
6757.611 80
6758.002 109
6758.392 122
6758.782 114
6759.173 99
6759.563 112
6759.953 118
6760.344 111
6760.734 103
6761.124 100
6761.515 84
6761.905 112
6762.296 101
6762.686 90
6763.076 95
6763.467 103
6763.857 99
6764.248 98
6764.638 71
6765.029 94
6765.419 113
6765.810 112
6766.200 101
6766.591 83
6766.981 93
6767.372 107
6767.763 86
6768.153 108
6768.544 113
6768.934 94
6769.325 92
6769.716 86
6770.106 106
6770.497 123
6770.888 127
6771.278 151
6771.669 144
6772.060 146
6772.450 140
6772.841 145
6773.232 172
6773.623 119
6774.013 107
6774.404 124
6774.795 131
6775.186 121
6775.576 118
6775.967 145
6776.358 135
6776.749 142
6777.140 163
6777.531 151
6777.922 116
6778.312 127
6778.703 145
6779.094 142
6779.485 149
6779.876 151
6780.267 135
6780.658 156
6781.049 149
6781.440 155
6781.831 130
6782.222 114
6782.613 109
6783.004 113
6783.395 94
6783.786 92
6784.177 92
6784.568 104
6784.959 116
6785.350 112
6785.741 124
6786.132 113
6786.524 134
6786.915 148
6787.306 150
6787.697 133
6788.088 139
6788.479 185
6788.870 173
6789.262 164
6789.653 142
6790.044 154
6790.435 146
6790.827 176
6791.218 211
6791.609 237
6792.000 232
6792.392 235
6792.783 279
6793.174 264
6793.566 231
6793.957 234
6794.348 223
6794.740 231
6795.131 227
6795.522 210
6795.914 216
6796.305 221
6796.697 212
6797.088 227
6797.479 207
6797.871 204
6798.262 199
6798.654 199
6799.045 204
6799.437 169
6799.828 168
6800.220 135
6800.611 162
6801.003 149
6801.394 155
6801.786 172
6802.177 154
6802.569 157
6802.961 139
6803.352 152
6803.744 140
6804.135 125
6804.527 136
6804.919 123
6805.310 140
6805.702 146
6806.094 126
6806.485 123
6806.877 155
6807.269 154
6807.661 126
6808.052 122
6808.444 158
6808.836 150
6809.228 135
6809.619 124
6810.011 135
6810.403 138
6810.795 129
6811.187 119
6811.578 135
6811.970 138
6812.362 132
6812.754 156
6813.146 184
6813.538 156
6813.930 125
6814.322 135
6814.714 149
6815.106 147
6815.498 133
6815.889 111
6816.281 126
6816.673 144
6817.065 180
6817.457 170
6817.849 162
6818.241 147
6818.634 143
6819.026 180
6819.418 160
6819.810 137
6820.202 119
6820.594 155
6820.986 153
6821.378 145
6821.770 140
6822.162 125
6822.555 117
6822.947 100
6823.339 106
6823.731 125
6824.123 112
6824.516 109
6824.908 127
6825.300 126
6825.692 125
6826.084 99
6826.477 125
6826.869 182
6827.261 193
6827.654 196
6828.046 176
6828.438 163
6828.831 134
6829.223 151
6829.615 164
6830.008 196
6830.400 192
6830.792 166
6831.185 213
6831.577 239
6831.970 259
6832.362 251
6832.755 274
6833.147 288
6833.540 282
6833.932 298
6834.324 327
6834.717 354
6835.110 367
6835.502 425
6835.895 494
6836.287 476
6836.680 471
6837.072 491
6837.465 458
6837.857 445
6838.250 456
6838.643 482
6839.035 483
6839.428 431
6839.821 426
6840.213 390
6840.606 397
6840.999 358
6841.391 387
6841.784 333
6842.177 294
6842.569 265
6842.962 274
6843.355 246
6843.748 236
6844.141 242
6844.533 189
6844.926 186
6845.319 174
6845.712 146
6846.105 181
6846.497 199
6846.890 182
6847.283 184
6847.676 187
6848.069 174
6848.462 197
6848.855 197
6849.248 182
6849.641 210
6850.034 213
6850.426 201
6850.819 199
6851.212 219
6851.605 210
6851.998 245
6852.391 250
6852.784 266
6853.177 246
6853.571 275
6853.964 308
6854.357 275
6854.750 319
6855.143 324
6855.536 276
6855.929 265
6856.322 270
6856.715 271
6857.108 256
6857.502 240
6857.895 260
6858.288 257
6858.681 226
6859.074 219
6859.468 183
6859.861 163
6860.254 174
6860.647 183
6861.041 213
6861.434 181
6861.827 199
6862.220 197
6862.614 172
6863.007 177
6863.400 153
6863.794 151
6864.187 135
6864.580 122
6864.974 148
6865.367 141
6865.761 137
6866.154 145
6866.547 138
6866.941 133
6867.334 150
6867.728 126
6868.121 103
6868.515 134
6868.908 156
6869.302 140
6869.695 160
6870.089 131
6870.482 133
6870.876 134
6871.269 139
6871.663 159
6872.056 155
6872.450 163
6872.844 147
6873.237 145
6873.631 121
6874.025 130
6874.418 191
6874.812 157
6875.205 142
6875.599 156
6875.993 129
6876.387 136
6876.780 139
6877.174 172
6877.568 173
6877.961 160
6878.355 187
6878.749 189
6879.143 169
6879.537 189
6879.930 217
6880.324 233
6880.718 211
6881.112 206
6881.506 185
6881.900 218
6882.293 199
6882.687 178
6883.081 133
6883.475 117
6883.869 123
6884.263 143
6884.657 142
6885.051 158
6885.445 119
6885.839 129
6886.233 107
6886.627 130
6887.021 116
6887.415 113
6887.809 127
6888.203 115
6888.597 105
6888.991 108
6889.385 96
6889.779 82
6890.173 89
6890.567 123
6890.961 109
6891.356 99
6891.750 110
6892.144 126
6892.538 109
6892.932 78
6893.326 109
6893.721 111
6894.115 123
6894.509 130
6894.903 110
6895.298 112
6895.692 122
6896.086 117
6896.480 112
6896.875 113
6897.269 109
6897.663 112
6898.058 129
6898.452 111
6898.846 107
6899.241 114
6899.635 110
6900.029 136
6900.424 143
6900.818 124
6901.213 120
6901.607 111
6902.001 136
6902.396 150
6902.790 149
6903.185 143
6903.579 123
6903.974 116
6904.368 125
6904.763 111
6905.157 102
6905.552 85
6905.946 123
6906.341 123
6906.735 117
6907.130 122
6907.525 115
6907.919 111
6908.314 100
6908.709 110
6909.103 97
6909.498 98
6909.892 112
6910.287 93
6910.682 83
6911.077 81
6911.471 89
6911.866 112
6912.261 97
6912.655 92
6913.050 77
6913.445 77
6913.840 83
6914.234 92
6914.629 107
6915.024 101
6915.419 106
6915.814 97
6916.209 98
6916.603 92
6916.998 89
6917.393 105
6917.788 118
6918.183 112
6918.578 84
6918.973 84
6919.368 106
6919.763 109
6920.158 109
6920.553 92
6920.948 95
6921.343 97
6921.738 124
6922.133 134
6922.528 132
6922.923 147
6923.318 118
6923.713 101
6924.108 104
6924.503 98
6924.898 100
6925.293 97
6925.688 98
6926.083 91
6926.478 94
6926.874 97
6927.269 103
6927.664 99
6928.059 83
6928.454 92
6928.849 111
6929.245 118
6929.640 113
6930.035 90
6930.430 106
6930.826 112
6931.221 113
6931.616 93
6932.011 105
6932.407 119
6932.802 108
6933.197 108
6933.593 104
6933.988 133
6934.383 109
6934.779 109
6935.174 106
6935.570 105
6935.965 116
6936.360 113
6936.756 109
6937.151 110
6937.547 111
6937.942 132
6938.338 121
6938.733 127
6939.129 177
6939.524 169
6939.920 128
6940.315 131
6940.711 141
6941.106 156
6941.502 187
6941.897 172
6942.293 149
6942.689 162
6943.084 154
6943.480 135
6943.876 110
6944.271 114
6944.667 118
6945.062 119
6945.458 116
6945.854 129
6946.250 106
6946.645 114
6947.041 124
6947.437 100
6947.832 96
6948.228 93
6948.624 85
6949.020 102
6949.416 93
6949.811 107
6950.207 147
6950.603 127
6950.999 124
6951.395 109
6951.791 112
6952.186 120
6952.582 109
6952.978 115
6953.374 114
6953.770 110
6954.166 126
6954.562 121
6954.958 121
6955.354 115
6955.750 121
6956.146 106
6956.542 128
6956.938 92
6957.334 104
6957.730 109
6958.126 94
6958.522 105
6958.918 103
6959.314 104
6959.710 98
6960.106 89
6960.502 94
6960.898 84
6961.294 74
6961.691 92
6962.087 110
6962.483 126
6962.879 127
6963.275 105
6963.671 100
6964.068 104
6964.464 112
6964.860 97
6965.256 100
6965.653 95
6966.049 95
6966.445 105
6966.841 118
6967.238 120
6967.634 114
6968.030 131
6968.427 132
6968.823 152
6969.219 148
6969.616 133
6970.012 137
6970.409 123
6970.805 156
6971.201 145
6971.598 114
6971.994 93
6972.391 82
6972.787 91
6973.184 106
6973.580 94
6973.977 92
6974.373 112
6974.770 106
6975.166 99
6975.563 83
6975.959 90
6976.356 105
6976.752 108
6977.149 111
6977.545 118
6977.942 76
6978.339 103
6978.735 115
6979.132 117
6979.529 101
6979.925 105
6980.322 112
6980.719 112
6981.115 121
6981.512 108
6981.909 99
6982.305 98
6982.702 113
6983.099 89
6983.496 89
6983.892 92
6984.289 94
6984.686 87
6985.083 100
6985.480 83
6985.876 89
6986.273 91
6986.670 87
6987.067 83
6987.464 92
6987.861 89
6988.258 90
6988.655 81
6989.051 92
6989.448 89
6989.845 114
6990.242 118
6990.639 118
6991.036 87
6991.433 91
6991.830 103
6992.227 101
6992.624 84
6993.021 95
6993.418 119
6993.815 124
6994.212 114
6994.610 122
6995.007 115
6995.404 95
6995.801 89
6996.198 86
6996.595 114
6996.992 118
6997.389 110
6997.787 117
6998.184 90
6998.581 79
6998.978 88
6999.375 87
6999.773 82
7000.170 101
7000.567 114
7000.964 126
7001.362 112
7001.759 99
7002.156 110
7002.553 101
7002.951 111
7003.348 123
7003.745 114
7004.143 137
7004.540 139
7004.937 125
7005.335 102
7005.732 94
7006.130 116
7006.527 122
7006.924 131
7007.322 97
7007.719 118
7008.117 118
7008.514 112
7008.912 100
7009.309 102
7009.707 98
7010.104 105
7010.502 107
7010.899 116
7011.297 115
7011.694 105
7012.092 118
7012.490 124
7012.887 112
7013.285 110
7013.682 97
7014.080 99
7014.478 102
7014.875 111
7015.273 93
7015.671 90
7016.068 106
7016.466 116
7016.864 136
7017.262 100
7017.659 101
7018.057 113
7018.455 96
7018.853 121
7019.250 107
7019.648 105
7020.046 131
7020.444 148
7020.842 111
7021.239 104
7021.637 103
7022.035 99
7022.433 88
7022.831 120
7023.229 110
7023.627 136
7024.024 109
7024.422 101
7024.820 116
7025.218 121
7025.616 104
7026.014 94
7026.412 118
7026.810 120
7027.208 124
7027.606 116
7028.004 110
7028.402 124
7028.800 118
7029.198 126
7029.596 119
7029.995 111
7030.393 111
7030.791 122
7031.189 124
7031.587 137
7031.985 119
7032.383 113
7032.781 127
7033.180 104
7033.578 100
7033.976 130
7034.374 130
7034.772 130
7035.171 141
7035.569 135
7035.967 130
7036.365 141
7036.764 135
7037.162 115
7037.560 114
7037.958 116
7038.357 108
7038.755 114
7039.153 120
7039.552 88
7039.950 118
7040.349 130
7040.747 105
7041.145 129
7041.544 139
7041.942 154
7042.341 125
7042.739 138
7043.137 125
7043.536 136
7043.934 133
7044.333 130
7044.731 157
7045.130 151
7045.528 144
7045.927 118
7046.326 148
7046.724 129
7047.123 118
7047.521 119
7047.920 86
7048.318 78
7048.717 84
7049.116 87
7049.514 82
7049.913 107
7050.312 99
7050.710 69
7051.109 68
7051.508 99
7051.906 119
7052.305 115
7052.704 108
7053.102 110
7053.501 94
7053.900 74
7054.299 71
7054.698 79
7055.096 95
7055.495 99
7055.894 112
7056.293 122
7056.692 119
7057.090 126
7057.489 123
7057.888 111
7058.287 110
7058.686 125
7059.085 136
7059.484 112
7059.883 91
7060.282 82
7060.681 93
7061.080 107
7061.479 115
7061.878 132
7062.277 128
7062.676 104
7063.075 133
7063.474 132
7063.873 105
7064.272 91
7064.671 91
7065.070 91
7065.469 110
7065.868 97
7066.267 92
7066.666 101
7067.065 98
7067.464 97
7067.864 89
7068.263 83
7068.662 83
7069.061 72
7069.460 72
7069.860 72
7070.259 79
7070.658 77
7071.057 74
7071.457 88
7071.856 111
7072.255 103
7072.654 96
7073.054 99
7073.453 107
7073.852 119
7074.252 118
7074.651 115
7075.050 82
7075.450 95
7075.849 68
7076.248 55
7076.648 81
7077.047 111
7077.447 96
7077.846 87
7078.246 123
7078.645 115
7079.044 101
7079.444 98
7079.843 89
7080.243 84
7080.642 77
7081.042 74
7081.442 86
7081.841 80
7082.241 75
7082.640 102
7083.040 83
7083.439 83
7083.839 87
7084.239 85
7084.638 79
7085.038 80
7085.438 84
7085.837 101
7086.237 90
7086.637 81
7087.036 76
7087.436 77
7087.836 63
7088.235 79
7088.635 98
7089.035 96
7089.435 100
7089.834 100
7090.234 88
7090.634 102
7091.034 77
7091.434 81
7091.833 84
7092.233 71
7092.633 91
7093.033 93
7093.433 96
7093.833 82
7094.233 80
7094.633 92
7095.032 70
7095.432 61
7095.832 58
7096.232 76
7096.632 82
7097.032 72
7097.432 72
7097.832 68
7098.232 78
7098.632 96
7099.032 90
7099.432 78
7099.832 61
7100.232 63
7100.633 57
7101.033 52
7101.433 71
7101.833 97
7102.233 95
7102.633 98
7103.033 89
7103.433 79
7103.834 73
7104.234 69
7104.634 86
7105.034 99
7105.434 95
7105.835 95
7106.235 80
7106.635 79
7107.035 82
7107.436 63
7107.836 69
7108.236 60
7108.636 75
7109.037 86
7109.437 79
7109.837 80
7110.238 69
7110.638 78
7111.039 81
7111.439 80
7111.839 79
7112.240 85
7112.640 88
7113.041 76
7113.441 103
7113.841 92
7114.242 82
7114.642 93
7115.043 95
7115.443 69
7115.844 71
7116.244 64
7116.645 83
7117.045 94
7117.446 94
7117.847 84
7118.247 86
7118.648 66
7119.048 62
7119.449 58
7119.850 64
7120.250 64
7120.651 83
7121.052 96
7121.452 91
7121.853 78
7122.254 63
7122.654 68
7123.055 85
7123.456 91
7123.856 86
7124.257 87
7124.658 82
7125.059 96
7125.459 105
7125.860 99
7126.261 106
7126.662 76
7127.063 74
7127.464 86
7127.864 81
7128.265 75
7128.666 65
7129.067 71
7129.468 76
7129.869 103
7130.270 114
7130.671 109
7131.072 105
7131.472 81
7131.873 89
7132.274 102
7132.675 79
7133.076 94
7133.477 109
7133.878 100
7134.279 90
7134.680 102
7135.082 103
7135.483 91
7135.884 81
7136.285 96
7136.686 83
7137.087 81
7137.488 99
7137.889 100
7138.290 113
7138.691 145
7139.093 129
7139.494 153
7139.895 148
7140.296 130
7140.697 128
7141.099 110
7141.500 116
7141.901 130
7142.302 156
7142.704 134
7143.105 135
7143.506 117
7143.907 118
7144.309 121
7144.710 118
7145.111 103
7145.513 108
7145.914 116
7146.315 108
7146.717 79
7147.118 70
7147.520 78
7147.921 117
7148.322 104
7148.724 124
7149.125 121
7149.527 121
7149.928 108
7150.330 125
7150.731 96
7151.133 114
7151.534 114
7151.936 118
7152.337 95
7152.739 104
7153.140 100
7153.542 122
7153.944 135
7154.345 129
7154.747 105
7155.148 109
7155.550 90
7155.952 97
7156.353 71
7156.755 103
7157.157 119
7157.558 93
7157.960 87
7158.362 84
7158.763 74
7159.165 68
7159.567 71
7159.969 86
7160.370 92
7160.772 78
7161.174 75
7161.576 102
7161.977 90
7162.379 96
7162.781 97
7163.183 95
7163.585 98
7163.987 100
7164.389 90
7164.790 94
7165.192 97
7165.594 96
7165.996 95
7166.398 70
7166.800 83
7167.202 76
7167.604 68
7168.006 83
7168.408 95
7168.810 91
7169.212 90
7169.614 90
7170.016 70
7170.418 93
7170.820 74
7171.222 91
7171.624 105
7172.026 90
7172.428 89
7172.830 96
7173.233 91
7173.635 96
7174.037 89
7174.439 72
7174.841 65
7175.243 61
7175.646 71
7176.048 68
7176.450 81
7176.852 78
7177.254 85
7177.657 102
7178.059 99
7178.461 99
7178.863 102
7179.266 101
7179.668 82
7180.070 93
7180.473 78
7180.875 68
7181.277 76
7181.680 81
7182.082 79
7182.485 65
7182.887 68
7183.289 72
7183.692 80
7184.094 94
7184.497 79
7184.899 67
7185.301 91
7185.704 92
7186.106 86
7186.509 69
7186.911 76
7187.314 89
7187.716 86
7188.119 87
7188.522 87
7188.924 91
7189.327 85
7189.729 94
7190.132 91
7190.534 83
7190.937 88
7191.340 97
7191.742 86
7192.145 91
7192.548 81
7192.950 81
7193.353 71
7193.756 77
7194.158 98
7194.561 75
7194.964 61
7195.367 66
7195.769 85
7196.172 85
7196.575 89
7196.978 94
7197.381 96
7197.783 83
7198.186 103
7198.589 102
7198.992 85
7199.395 83
7199.798 64
7200.200 77
7200.603 51
7201.006 44
7201.409 59
7201.812 80
7202.215 78
7202.618 72
7203.021 67
7203.424 62
7203.827 48
7204.230 59
7204.633 58
7205.036 84
7205.439 65
7205.842 79
7206.245 65
7206.648 68
7207.051 75
7207.454 79
7207.857 54
7208.260 56
7208.663 51
7209.067 52
7209.470 85
7209.873 92
7210.276 73
7210.679 79
7211.082 94
7211.486 84
7211.889 86
7212.292 74
7212.695 82
7213.098 74
7213.502 78
7213.905 106
7214.308 84
7214.712 88
7215.115 101
7215.518 88
7215.921 93
7216.325 70
7216.728 71
7217.131 71
7217.535 77
7217.938 86
7218.342 88
7218.745 100
7219.148 88
7219.552 58
7219.955 66
7220.359 62
7220.762 64
7221.166 84
7221.569 82
7221.973 67
7222.376 72
7222.780 81
7223.183 76
7223.587 66
7223.990 67
7224.394 56
7224.797 65
7225.201 65
7225.604 75
7226.008 59
7226.412 62
7226.815 65
7227.219 75
7227.623 74
7228.026 93
7228.430 76
7228.834 88
7229.237 79
7229.641 68
7230.045 66
7230.448 74
7230.852 90
7231.256 76
7231.660 63
7232.063 53
7232.467 80
7232.871 88
7233.275 83
7233.679 68
7234.082 58
7234.486 61
7234.890 72
7235.294 60
7235.698 54
7236.102 71
7236.506 77
7236.909 70
7237.313 60
7237.717 70
7238.121 100
7238.525 100
7238.929 103
7239.333 88
7239.737 96
7240.141 84
7240.545 73
7240.949 74
7241.353 90
7241.757 75
7242.161 72
7242.565 89
7242.969 79
7243.374 79
7243.778 72
7244.182 65
7244.586 75
7244.990 76
7245.394 92
7245.798 76
7246.202 99
7246.607 93
7247.011 104
7247.415 70
7247.819 71
7248.223 86
7248.628 91
7249.032 83
7249.436 80
7249.840 86
7250.245 101
7250.649 101
7251.053 90
7251.458 100
7251.862 98
7252.266 63
7252.671 65
7253.075 68
7253.479 83
7253.884 83
7254.288 86
7254.692 99
7255.097 89
7255.501 85
7255.906 81
7256.310 63
7256.715 74
7257.119 78
7257.524 70
7257.928 67
7258.333 68
7258.737 84
7259.142 91
7259.546 95
7259.951 84
7260.355 99
7260.760 112
7261.164 98
7261.569 80
7261.974 89
7262.378 94
7262.783 99
7263.187 109
7263.592 98
7263.997 84
7264.401 87
7264.806 79
7265.211 83
7265.616 80
7266.020 89
7266.425 91
7266.830 101
7267.234 98
7267.639 92
7268.044 77
7268.449 91
7268.854 78
7269.258 88
7269.663 82
7270.068 93
7270.473 89
7270.878 83
7271.283 82
7271.687 113
7272.092 93
7272.497 78
7272.902 97
7273.307 97
7273.712 78
7274.117 86
7274.522 84
7274.927 66
7275.332 55
7275.737 60
7276.142 89
7276.547 62
7276.952 61
7277.357 49
7277.762 92
7278.167 117
7278.572 103
7278.977 98
7279.382 91
7279.787 94
7280.192 96
7280.598 78
7281.003 62
7281.408 66
7281.813 62
7282.218 72
7282.623 85
7283.029 65
7283.434 67
7283.839 78
7284.244 127
7284.649 136
7285.055 117
7285.460 102
7285.865 104
7286.271 120
7286.676 120
7287.081 122
7287.486 108
7287.892 101
7288.297 111
7288.702 119
7289.108 98
7289.513 72
7289.919 78
7290.324 78
7290.729 96
7291.135 106
7291.540 96
7291.946 98
7292.351 92
7292.757 92
7293.162 103
7293.568 99
7293.973 80
7294.379 88
7294.784 78
7295.190 71
7295.595 103
7296.001 99
7296.406 78
7296.812 73
7297.217 80
7297.623 80
7298.029 85
7298.434 99
7298.840 93
7299.245 101
7299.651 110
7300.057 124
7300.462 105
7300.868 89
7301.274 78
7301.680 98
7302.085 105
7302.491 76
7302.897 83
7303.303 78
7303.708 92
7304.114 96
7304.520 97
7304.926 81
7305.331 70
7305.737 69
7306.143 73
7306.549 69
7306.955 74
7307.361 69
7307.767 80
7308.172 70
7308.578 91
7308.984 95
7309.390 103
7309.796 85
7310.202 78
7310.608 93
7311.014 81
7311.420 83
7311.826 101
7312.232 87
7312.638 79
7313.044 99
7313.450 72
7313.856 83
7314.262 87
7314.668 89
7315.074 68
7315.480 94
7315.887 90
7316.293 88
7316.699 87
7317.105 78
7317.511 82
7317.917 78
7318.323 68
7318.730 71
7319.136 92
7319.542 89
7319.948 83
7320.354 64
7320.761 64
7321.167 77
7321.573 69
7321.979 95
7322.386 95
7322.792 76
7323.198 72
7323.605 66
7324.011 89
7324.417 64
7324.824 64
7325.230 68
7325.636 88
7326.043 88
7326.449 75
7326.856 75
7327.262 73
7327.668 93
7328.075 71
7328.481 66
7328.888 60
7329.294 73
7329.701 67
7330.107 60
7330.514 61
7330.920 75
7331.327 78
7331.733 111
7332.140 85
7332.547 74
7332.953 94
7333.360 85
7333.766 83
7334.173 86
7334.580 74
7334.986 92
7335.393 92
7335.800 76
7336.206 94
7336.613 100
7337.020 105
7337.426 90
7337.833 93
7338.240 90
7338.646 66
7339.053 78
7339.460 79
7339.867 65
7340.274 71
7340.680 82
7341.087 74
7341.494 100
7341.901 98
7342.308 99
7342.714 94
7343.121 81
7343.528 64
7343.935 77
7344.342 76
7344.749 78
7345.156 94
7345.563 104
7345.970 101
7346.377 87
7346.784 84
7347.191 86
7347.598 90
7348.005 88
7348.412 75
7348.819 76
7349.226 84
7349.633 92
7350.040 87
7350.447 92
7350.854 96
7351.261 103
7351.668 87
7352.075 76
7352.482 82
7352.889 106
7353.297 107
7353.704 114
7354.111 118
7354.518 96
7354.925 84
7355.332 112
7355.740 135
7356.147 115
7356.554 109
7356.961 92
7357.369 78
7357.776 80
7358.183 104
7358.590 121
7358.998 101
7359.405 93
7359.812 100
7360.220 80
7360.627 82
7361.034 100
7361.442 103
7361.849 114
7362.257 91
7362.664 99
7363.071 96
7363.479 85
7363.886 80
7364.294 102
7364.701 99
7365.109 90
7365.516 91
7365.924 83
7366.331 94
7366.739 116
7367.146 79
7367.554 93
7367.961 75
7368.369 109
7368.776 106
7369.184 97
7369.592 95
7369.999 91
7370.407 95
7370.814 90
7371.222 88
7371.630 91
7372.037 84
7372.445 67
7372.853 78
7373.260 89
7373.668 99
7374.076 104
7374.484 83
7374.891 94
7375.299 86
7375.707 84
7376.115 91
7376.522 78
7376.930 90
7377.338 85
7377.746 101
7378.154 90
7378.561 94
7378.969 88
7379.377 78
7379.785 90
7380.193 87
7380.601 78
7381.009 74
7381.417 84
7381.825 90
7382.233 103
7382.641 119
7383.048 109
7383.456 112
7383.864 83
7384.272 109
7384.680 118
7385.088 115
7385.497 117
7385.905 113
7386.313 108
7386.721 126
7387.129 129
7387.537 132
7387.945 123
7388.353 107
7388.761 121
7389.169 142
7389.577 129
7389.986 127
7390.394 99
7390.802 110
7391.210 112
7391.618 114
7392.027 113
7392.435 129
7392.843 116
7393.251 145
7393.660 112
7394.068 122
7394.476 132
7394.884 128
7395.293 102
7395.701 121
7396.109 136
7396.518 129
7396.926 182
7397.334 194
7397.743 180
7398.151 190
7398.560 241
7398.968 218
7399.376 177
7399.785 197
7400.193 178
7400.602 167
7401.010 162
7401.419 150
7401.827 164
7402.236 144
7402.644 120
7403.053 132
7403.461 118
7403.870 91
7404.278 80
7404.687 98
7405.095 97
7405.504 94
7405.913 85
7406.321 102
7406.730 93
7407.139 82
7407.547 78
7407.956 76
7408.365 69
7408.773 81
7409.182 81
7409.591 98
7409.999 112
7410.408 97
7410.817 109
7411.225 86
7411.634 71
7412.043 99
7412.452 105
7412.861 104
7413.269 111
7413.678 111
7414.087 87
7414.496 81
7414.905 105
7415.314 98
7415.722 111
7416.131 94
7416.540 89
7416.949 82
7417.358 93
7417.767 91
7418.176 74
7418.585 85
7418.994 92
7419.403 101
7419.812 95
7420.221 84
7420.630 90
7421.039 87
7421.448 93
7421.857 83
7422.266 103
7422.675 109
7423.084 115
7423.493 101
7423.902 92
7424.311 99
7424.720 99
7425.130 105
7425.539 111
7425.948 88
7426.357 102
7426.766 118
7427.175 88
7427.585 93
7427.994 107
7428.403 108
7428.812 107
7429.222 113
7429.631 97
7430.040 89
7430.449 86
7430.859 86
7431.268 112
7431.677 103
7432.087 83
7432.496 105
7432.905 110
7433.315 100
7433.724 110
7434.133 115
7434.543 107
7434.952 84
7435.362 79
7435.771 96
7436.180 87
7436.590 95
7436.999 108
7437.409 132
7437.818 106
7438.228 93
7438.637 117
7439.047 119
7439.456 107
7439.866 107
7440.275 97
7440.685 77
7441.094 96
7441.504 90
7441.914 116
7442.323 104
7442.733 97
7443.142 100
7443.552 139
7443.962 132
7444.371 131
7444.781 108
7445.191 102
7445.600 95
7446.010 97
7446.420 107
7446.830 99
7447.239 97
7447.649 104
7448.059 104
7448.469 90
7448.878 92
7449.288 115
7449.698 126
7450.108 107
7450.518 91
7450.928 110
7451.337 116
7451.747 106
7452.157 110
7452.567 129
7452.977 123
7453.387 103
7453.797 139
7454.207 133
7454.617 123
7455.027 121
7455.437 134
7455.847 134
7456.257 150
7456.667 125
7457.077 140
7457.487 137
7457.897 130
7458.307 130
7458.717 153
7459.127 142
7459.537 149
7459.947 125
7460.357 117
7460.767 105
7461.177 128
7461.587 127
7461.998 147
7462.408 152
7462.818 140
7463.228 175
7463.638 182
7464.048 163
7464.459 185
7464.869 215
7465.279 236
7465.689 240
7466.100 285
7466.510 335
7466.920 401
7467.330 431
7467.741 468
7468.151 473
7468.561 540
7468.972 578
7469.382 619
7469.792 619
7470.203 643
7470.613 641
7471.024 619
7471.434 572
7471.844 567
7472.255 573
7472.665 572
7473.076 504
7473.486 451
7473.897 398
7474.307 392
7474.718 319
7475.128 268
7475.539 223
7475.949 234
7476.360 221
7476.770 186
7477.181 189
7477.591 181
7478.002 183
7478.413 146
7478.823 135
7479.234 141
7479.644 145
7480.055 125
7480.466 109
7480.876 112
7481.287 121
7481.698 114
7482.109 118
7482.519 84
7482.930 80
7483.341 95
7483.751 86
7484.162 83
7484.573 96
7484.984 85
7485.395 79
7485.805 89
7486.216 81
7486.627 78
7487.038 81
7487.449 84
7487.859 97
7488.270 104
7488.681 98
7489.092 101
7489.503 97
7489.914 100
7490.325 98
7490.736 72
7491.147 104
7491.558 93
7491.969 82
7492.380 79
7492.791 91
7493.202 98
7493.613 112
7494.024 95
7494.435 77
7494.846 60
7495.257 93
7495.668 84
7496.079 85
7496.490 80
7496.901 58
7497.312 59
7497.723 74
7498.135 81
7498.546 58
7498.957 68
7499.368 77
7499.779 66
7500.190 75
7500.602 73
7501.013 77
7501.424 92
7501.835 85
7502.247 81
7502.658 83
7503.069 79
7503.480 75
7503.892 78
7504.303 70
7504.714 95
7505.126 87
7505.537 88
7505.948 93
7506.360 95
7506.771 89
7507.183 86
7507.594 90
7508.005 99
7508.417 82
7508.828 78
7509.240 66
7509.651 79
7510.063 83
7510.474 77
7510.886 75
7511.297 62
7511.709 103
7512.120 107
7512.532 105
7512.943 107
7513.355 112
7513.766 105
7514.178 83
7514.589 81
7515.001 93
7515.413 91
7515.824 77
7516.236 88
7516.648 85
7517.059 86
7517.471 65
7517.883 70
7518.294 67
7518.706 79
7519.118 87
7519.529 83
7519.941 92
7520.353 80
7520.765 74
7521.176 80
7521.588 77
7522.000 82
7522.412 72
7522.824 78
7523.235 91
7523.647 100
7524.059 116
7524.471 105
7524.883 88
7525.295 106
7525.707 104
7526.119 80
7526.530 110
7526.942 93
7527.354 94
7527.766 74
7528.178 72
7528.590 87
7529.002 73
7529.414 83
7529.826 82
7530.238 75
7530.650 80
7531.062 95
7531.474 78
7531.886 73
7532.298 75
7532.711 89
7533.123 119
7533.535 99
7533.947 95
7534.359 114
7534.771 126
7535.183 99
7535.596 79
7536.008 84
7536.420 116
7536.832 107
7537.244 88
7537.657 80
7538.069 89
7538.481 79
7538.893 90
7539.306 88
7539.718 75
7540.130 100
7540.542 92
7540.955 64
7541.367 80
7541.779 104
7542.192 117
7542.604 97
7543.016 73
7543.429 70
7543.841 84
7544.254 98
7544.666 100
7545.078 91
7545.491 121
7545.903 91
7546.316 73
7546.728 82
7547.141 95
7547.553 87
7547.966 102
7548.378 107
7548.791 111
7549.203 110
7549.616 98
7550.028 70
7550.441 71
7550.854 72
7551.266 65
7551.679 67
7552.091 92
7552.504 84
7552.917 85
7553.329 80
7553.742 89
7554.155 75
7554.567 95
7554.980 104
7555.393 104
7555.806 136
7556.218 134
7556.631 127
7557.044 140
7557.456 143
7557.869 175
7558.282 173
7558.695 181
7559.108 207
7559.520 213
7559.933 234
7560.346 297
7560.759 375
7561.172 392
7561.585 416
7561.998 420
7562.411 486
7562.823 520
7563.236 555
7563.649 579
7564.062 604
7564.475 596
7564.888 568
7565.301 513
7565.714 455
7566.127 406
7566.540 361
7566.953 309
7567.366 267
7567.779 250
7568.192 219
7568.605 218
7569.018 180
7569.432 178
7569.845 166
7570.258 145
7570.671 134
7571.084 133
7571.497 115
7571.910 144
7572.324 131
7572.737 132
7573.150 122
7573.563 155
7573.976 128
7574.390 131
7574.803 128
7575.216 154
7575.629 134
7576.043 112
7576.456 98
7576.869 100
7577.282 138
7577.696 130
7578.109 121
7578.522 97
7578.936 82
7579.349 96
7579.763 105
7580.176 120
7580.589 121
7581.003 112
7581.416 114
7581.830 98
7582.243 82
7582.656 101
7583.070 107
7583.483 120
7583.897 101
7584.310 91
7584.724 92
7585.137 102
7585.551 104
7585.965 94
7586.378 99
7586.792 99
7587.205 88
7587.619 107
7588.032 112
7588.446 120
7588.860 91
7589.273 88
7589.687 89
7590.101 86
7590.514 99
7590.928 88
7591.342 84
7591.755 108
7592.169 91
7592.583 80
7592.996 84
7593.410 102
7593.824 106
7594.238 97
7594.652 91
7595.065 105
7595.479 78
7595.893 77
7596.307 76
7596.721 69
7597.134 73
7597.548 94
7597.962 116
7598.376 103
7598.790 89
7599.204 95
7599.618 87
7600.032 87
7600.446 74
7600.860 81
7601.274 92
7601.688 81
7602.102 101
7602.516 99
7602.930 95
7603.344 92
7603.758 122
7604.172 114
7604.586 82
7605.000 86
7605.414 64
7605.828 79
7606.242 85
7606.656 94
7607.070 94
7607.484 111
7607.898 96
7608.313 89
7608.727 99
7609.141 103
7609.555 94
7609.969 72
7610.384 94
7610.798 84
7611.212 87
7611.626 97
7612.041 118
7612.455 128
7612.869 114
7613.283 98
7613.698 73
7614.112 88
7614.526 84
7614.941 98
7615.355 100
7615.769 93
7616.184 111
7616.598 104
7617.012 97
7617.427 112
7617.841 107
7618.256 83
7618.670 78
7619.085 70
7619.499 101
7619.914 130
7620.328 102
7620.742 112
7621.157 89
7621.572 93
7621.986 97
7622.401 103
7622.815 92
7623.230 79
7623.644 96
7624.059 90
7624.473 107
7624.888 95
7625.303 87
7625.717 66
7626.132 94
7626.547 125
7626.961 133
7627.376 125
7627.791 124
7628.205 101
7628.620 99
7629.035 75
7629.449 73
7629.864 79
7630.279 99
7630.694 95
7631.108 98
7631.523 113
7631.938 101
7632.353 104
7632.768 112
7633.182 104
7633.597 87
7634.012 97
7634.427 97
7634.842 126
7635.257 129
7635.672 134
7636.087 110
7636.502 130
7636.916 155
7637.331 153
7637.746 139
7638.161 120
7638.576 116
7638.991 113
7639.406 103
7639.821 120
7640.236 101
7640.651 132
7641.066 124
7641.481 105
7641.897 118
7642.312 122
7642.727 150
7643.142 131
7643.557 127
7643.972 146
7644.387 148
7644.802 144
7645.217 192
7645.633 196
7646.048 171
7646.463 175
7646.878 205
7647.293 209
7647.709 197
7648.124 192
7648.539 202
7648.954 242
7649.370 217
7649.785 221
7650.200 203
7650.616 198
7651.031 238
7651.446 243
7651.862 243
7652.277 241
7652.692 228
7653.108 213
7653.523 182
7653.938 172
7654.354 181
7654.769 178
7655.185 181
7655.600 192
7656.016 163
7656.431 140
7656.846 149
7657.262 143
7657.677 144
7658.093 125
7658.508 123
7658.924 138
7659.340 124
7659.755 117
7660.171 142
7660.586 147
7661.002 156
7661.417 129
7661.833 136
7662.249 123
7662.664 145
7663.080 142
7663.496 161
7663.911 158
7664.327 159
7664.743 156
7665.158 136
7665.574 124
7665.990 160
7666.405 189
7666.821 181
7667.237 177
7667.653 160
7668.069 152
7668.484 171
7668.900 179
7669.316 181
7669.732 172
7670.148 208
7670.563 212
7670.979 210
7671.395 195
7671.811 166
7672.227 156
7672.643 168
7673.059 151
7673.475 154
7673.891 202
7674.307 190
7674.723 171
7675.139 183
7675.554 167
7675.970 160
7676.386 141
7676.802 136
7677.219 146
7677.635 139
7678.051 129
7678.467 133
7678.883 125
7679.299 146
7679.715 142
7680.131 158
7680.547 147
7680.963 121
7681.379 127
7681.796 149
7682.212 141
7682.628 107
7683.044 131
7683.460 120
7683.876 136
7684.293 140
7684.709 113
7685.125 105
7685.541 121
7685.958 111
7686.374 103
7686.790 98
7687.207 115
7687.623 107
7688.039 91
7688.456 113
7688.872 147
7689.288 119
7689.705 133
7690.121 131
7690.537 115
7690.954 88
7691.370 103
7691.787 113
7692.203 97
7692.619 98
7693.036 123
7693.452 121
7693.869 108
7694.285 124
7694.702 114
7695.118 98
7695.535 110
7695.951 97
7696.368 104
7696.785 116
7697.201 119
7697.618 113
7698.034 111
7698.451 94
7698.867 90
7699.284 92
7699.701 93
7700.117 104
7700.534 112
7700.951 113
7701.367 105
7701.784 110
7702.201 91
7702.618 86
7703.034 66
7703.451 75
7703.868 75
7704.284 89
7704.701 90
7705.118 95
7705.535 99
7705.952 119
7706.368 122
7706.785 91
7707.202 113
7707.619 116
7708.036 105
7708.453 116
7708.870 101
7709.286 90
7709.703 104
7710.120 86
7710.537 118
7710.954 121
7711.371 128
7711.788 102
7712.205 90
7712.622 82
7713.039 86
7713.456 79
7713.873 92
7714.290 71
7714.707 91
7715.124 72
7715.541 64
7715.958 86
7716.375 93
7716.793 88
7717.210 93
7717.627 88
7718.044 89
7718.461 85
7718.878 85
7719.295 90
7719.713 93
7720.130 93
7720.547 98
7720.964 120
7721.381 110
7721.799 84
7722.216 83
7722.633 88
7723.050 101
7723.468 104
7723.885 111
7724.302 101
7724.720 117
7725.137 108
7725.554 106
7725.972 111
7726.389 112
7726.806 117
7727.224 98
7727.641 99
7728.059 94
7728.476 103
7728.893 89
7729.311 119
7729.728 119
7730.146 102
7730.563 121
7730.981 112
7731.398 110
7731.816 109
7732.233 103
7732.651 130
7733.068 141
7733.486 126
7733.903 122
7734.321 140
7734.739 146
7735.156 126
7735.574 100
7735.991 106
7736.409 143
7736.827 125
7737.244 118
7737.662 117
7738.080 122
7738.497 113
7738.915 124
7739.333 113
7739.750 105
7740.168 98
7740.586 102
7741.004 127
7741.421 98
7741.839 121
7742.257 106
7742.675 118
7743.093 125
7743.510 111
7743.928 112
7744.346 142
7744.764 132
7745.182 125
7745.600 169
7746.018 146
7746.435 125
7746.853 132
7747.271 154
7747.689 142
7748.107 142
7748.525 136
7748.943 134
7749.361 137
7749.779 141
7750.197 154
7750.615 126
7751.033 149
7751.451 165
7751.869 152
7752.287 128
7752.705 119
7753.123 135
7753.542 120
7753.960 130
7754.378 121
7754.796 123
7755.214 167
7755.632 158
7756.050 129
7756.468 119
7756.887 132
7757.305 131
7757.723 138
7758.141 128
7758.559 153
7758.978 144
7759.396 153
7759.814 165
7760.233 181
7760.651 195
7761.069 254
7761.487 306
7761.906 321
7762.324 374
7762.742 472
7763.161 531
7763.579 611
7763.997 731
7764.416 721
7764.834 844
7765.253 916
7765.671 900
7766.090 869
7766.508 870
7766.926 894
7767.345 869
7767.763 732
7768.182 657
7768.600 593
7769.019 545
7769.437 471
7769.856 426
7770.274 384
7770.693 340
7771.112 329
7771.530 328
7771.949 288
7772.367 269
7772.786 191
7773.205 188
7773.623 146
7774.042 147
7774.461 131
7774.879 127
7775.298 138
7775.717 124
7776.135 117
7776.554 142
7776.973 127
7777.391 128
7777.810 107
7778.229 110
7778.648 116
7779.067 127
7779.485 119
7779.904 111
7780.323 106
7780.742 84
7781.161 103
7781.579 109
7781.998 112
7782.417 127
7782.836 123
7783.255 130
7783.674 129
7784.093 122
7784.512 107
7784.931 118
7785.350 121
7785.769 127
7786.188 97
7786.606 106
7787.025 115
7787.445 117
7787.864 124
7788.283 95
7788.702 94
7789.121 87
7789.540 108
7789.959 124
7790.378 110
7790.797 105
7791.216 99
7791.635 85
7792.054 91
7792.473 86
7792.893 97
7793.312 80
7793.731 100
7794.150 79
7794.569 90
7794.989 88
7795.408 70
7795.827 82
7796.246 81
7796.666 70
7797.085 69
7797.504 95
7797.923 93
7798.343 104
7798.762 83
7799.181 68
7799.601 66
7800.020 55
7800.439 70
7800.859 93
7801.278 107
7801.697 92
7802.117 86
7802.536 86
7802.956 69
7803.375 77
7803.795 83
7804.214 93
7804.634 114
7805.053 90
7805.472 92
7805.892 129
7806.312 129
7806.731 121
7807.151 119
7807.570 92
7807.990 95
7808.409 114
7808.829 145
7809.248 140
7809.668 137
7810.088 109
7810.507 105
7810.927 108
7811.347 116
7811.766 110
7812.186 88
7812.606 79
7813.025 74
7813.445 73
7813.865 88
7814.284 82
7814.704 76
7815.124 69
7815.544 84
7815.963 91
7816.383 85
7816.803 94
7817.223 79
7817.643 70
7818.063 74
7818.482 85
7818.902 110
7819.322 121
7819.742 82
7820.162 68
7820.582 99
7821.002 108
7821.422 89
7821.841 75
7822.261 99
7822.681 83
7823.101 81
7823.521 90
7823.941 88
7824.361 93
7824.781 99
7825.201 107
7825.621 89
7826.041 88
7826.461 77
7826.882 78
7827.302 69
7827.722 71
7828.142 75
7828.562 77
7828.982 87
7829.402 75
7829.822 60
7830.243 57
7830.663 42
7831.083 58
7831.503 69
7831.923 81
7832.343 79
7832.764 72
7833.184 73
7833.604 60
7834.024 65
7834.445 63
7834.865 64
7835.285 62
7835.706 66
7836.126 76
7836.546 67
7836.967 69
7837.387 82
7837.807 54
7838.228 65
7838.648 61
7839.068 57
7839.489 62
7839.909 69
7840.330 70
7840.750 69
7841.171 62
7841.591 60
7842.012 75
7842.432 95
7842.853 93
7843.273 76
7843.694 65
7844.114 64
7844.535 65
7844.955 75
7845.376 78
7845.796 72
7846.217 95
7846.638 85
7847.058 101
7847.479 101
7847.899 85
7848.320 95
7848.741 86
7849.161 63
7849.582 65
7850.003 95
7850.423 103
7850.844 95
7851.265 100
7851.686 91
7852.106 73
7852.527 70
7852.948 81
7853.369 73
7853.789 80
7854.210 82
7854.631 95
7855.052 93
7855.473 75
7855.894 73
7856.314 68
7856.735 88
7857.156 79
7857.577 86
7857.998 102
7858.419 101
7858.840 82
7859.261 70
7859.682 62
7860.103 73
7860.524 73
7860.945 81
7861.366 69
7861.787 88
7862.208 93
7862.629 92
7863.050 73
7863.471 61
7863.892 45
7864.313 51
7864.734 58
7865.155 60
7865.576 67
7865.997 56
7866.418 75
7866.840 68
7867.261 72
7867.682 82
7868.103 84
7868.524 71
7868.945 72
7869.367 57
7869.788 65
7870.209 82
7870.630 55
7871.052 70
7871.473 96
7871.894 101
7872.315 86
7872.737 78
7873.158 104
7873.579 90
7874.001 70
7874.422 75
7874.843 69
7875.265 80
7875.686 69
7876.107 54
7876.529 70
7876.950 66
7877.372 74
7877.793 60
7878.215 82
7878.636 83
7879.058 67
7879.479 78
7879.900 86
7880.322 80
7880.743 80
7881.165 69
7881.587 58
7882.008 72
7882.430 90
7882.851 73
7883.273 58
7883.694 48
7884.116 53
7884.538 64
7884.959 80
7885.381 86
7885.803 61
7886.224 81
7886.646 76
7887.068 57
7887.489 50
7887.911 62
7888.333 65
7888.754 66
7889.176 74
7889.598 69
7890.020 73
7890.441 76
7890.863 58
7891.285 66
7891.707 52
7892.129 64
7892.550 74
7892.972 66
7893.394 78
7893.816 65
7894.238 64
7894.660 66
7895.082 89
7895.504 68
7895.925 49
7896.347 44
7896.769 53
7897.191 65
7897.613 85
7898.035 84
7898.457 81
7898.879 77
7899.301 79
7899.723 79
7900.145 71
7900.567 58
7900.989 57
7901.411 73
7901.834 79
7902.256 66
7902.678 68
7903.100 75
7903.522 91
7903.944 76
7904.366 66
7904.788 65
7905.211 72
7905.633 65
7906.055 70
7906.477 73
7906.899 62
7907.322 60
7907.744 53
7908.166 67
7908.588 73
7909.011 72
7909.433 76
7909.855 72
7910.277 54
7910.700 68
7911.122 78
7911.544 99
7911.967 95
7912.389 83
7912.812 85
7913.234 89
7913.656 73
7914.079 65
7914.501 71
7914.924 66
7915.346 71
7915.768 66
7916.191 73
7916.613 89
7917.036 95
7917.458 75
7917.881 85
7918.303 72
7918.726 80
7919.148 95
7919.571 69
7919.994 62
7920.416 67
7920.839 70
7921.261 65
7921.684 71
7922.107 79
7922.529 84
7922.952 71
7923.374 69
7923.797 73
7924.220 73
7924.642 80
7925.065 89
7925.488 93
7925.911 77
7926.333 77
7926.756 80
7927.179 74
7927.602 87
7928.024 78
7928.447 106
7928.870 100
7929.293 144
7929.716 132
7930.138 133
7930.561 117
7930.984 119
7931.407 152
7931.830 160
7932.253 153
7932.676 170
7933.099 181
7933.522 170
7933.944 168
7934.367 158
7934.790 188
7935.213 206
7935.636 171
7936.059 155
7936.482 185
7936.905 187
7937.328 127
7937.751 97
7938.174 75
7938.597 77
7939.021 93
7939.444 102
7939.867 99
7940.290 94
7940.713 81
7941.136 82
7941.559 68
7941.982 64
7942.406 78
7942.829 109
7943.252 102
7943.675 112
7944.098 94
7944.522 88
7944.945 81
7945.368 81
7945.791 84
7946.215 75
7946.638 118
7947.061 104
7947.484 95
7947.908 77
7948.331 68
7948.754 81
7949.178 84
7949.601 90
7950.024 79
7950.448 63
7950.871 60
7951.295 69
7951.718 64
7952.141 76
7952.565 74
7952.988 79
7953.412 100
7953.835 82
7954.259 86
7954.682 74
7955.106 111
7955.529 101
7955.953 80
7956.376 72
7956.800 69
7957.223 67
7957.647 47
7958.070 68
7958.494 79
7958.918 79
7959.341 83
7959.765 67
7960.189 48
7960.612 67
7961.036 71
7961.459 83
7961.883 84
7962.307 81
7962.731 89
7963.154 86
7963.578 74
7964.002 79
7964.425 84
7964.849 78
7965.273 68
7965.697 75
7966.121 86
7966.544 89
7966.968 97
7967.392 99
7967.816 94
7968.240 100
7968.664 83
7969.087 74
7969.511 77
7969.935 100
7970.359 95
7970.783 91
7971.207 81
7971.631 77
7972.055 99
7972.479 93
7972.903 104
7973.327 90
7973.751 106
7974.175 91
7974.599 104
7975.023 113
7975.447 88
7975.871 84
7976.295 66
7976.719 80
7977.143 62
7977.567 70
7977.991 106
7978.416 101
7978.840 84
7979.264 72
7979.688 58
7980.112 69
7980.536 64
7980.960 54
7981.385 59
7981.809 62
7982.233 77
7982.657 59
7983.082 56
7983.506 61
7983.930 55
7984.354 63
7984.779 65
7985.203 63
7985.627 71
7986.052 81
7986.476 67
7986.900 52
7987.325 55
7987.749 78
7988.173 82
7988.598 72
7989.022 57
7989.447 47
7989.871 55
7990.295 68
7990.720 76
7991.144 85
7991.569 99
7991.993 95
7992.418 98
7992.842 90
7993.267 87
7993.691 83
7994.116 66
7994.540 86
7994.965 63
7995.390 63
7995.814 63
7996.239 53
7996.663 50
7997.088 62
7997.513 69
7997.937 72
7998.362 54
7998.787 61
7999.211 63
7999.636 62
8000.061 47
8000.485 51
8000.910 59
8001.335 61
8001.760 50
8002.184 47
8002.609 60
8003.034 56
8003.459 48
8003.883 60
8004.308 79
8004.733 76
8005.158 77
8005.583 77
8006.008 78
8006.432 73
8006.857 76
8007.282 77
8007.707 71
8008.132 81
8008.557 85
8008.982 91
8009.407 97
8009.832 89
8010.257 72
8010.682 75
8011.107 77
8011.532 58
8011.957 58
8012.382 41
8012.807 65
8013.232 61
8013.657 66
8014.082 66
8014.507 67
8014.932 73
8015.357 57
8015.782 61
8016.207 70
8016.633 84
8017.058 75
8017.483 78
8017.908 67
8018.333 64
8018.758 65
8019.184 68
8019.609 70
8020.034 60
8020.459 65
8020.885 54
8021.310 68
8021.735 63
8022.160 79
8022.586 65
8023.011 77
8023.436 82
8023.862 82
8024.287 85
8024.712 84
8025.138 89
8025.563 82
8025.988 95
8026.414 81
8026.839 61
8027.265 69
8027.690 67
8028.116 83
8028.541 76
8028.966 72
8029.392 75
8029.817 85
8030.243 73
8030.668 81
8031.094 75
8031.520 92
8031.945 83
8032.371 81
8032.796 71
8033.222 65
8033.647 67
8034.073 67
8034.499 69
8034.924 58
8035.350 57
8035.775 60
8036.201 67
8036.627 67
8037.052 78
8037.478 73
8037.904 61
8038.330 72
8038.755 80
8039.181 55
8039.607 50
8040.033 55
8040.458 66
8040.884 46
8041.310 66
8041.736 58
8042.161 71
8042.587 75
8043.013 65
8043.439 50
8043.865 56
8044.291 87
8044.717 66
8045.142 58
8045.568 64
8045.994 72
8046.420 58
8046.846 43
8047.272 46
8047.698 56
8048.124 63
8048.550 82
8048.976 71
8049.402 51
8049.828 57
8050.254 62
8050.680 74
8051.106 84
8051.532 69
8051.958 58
8052.384 59
8052.811 52
8053.237 63
8053.663 80
8054.089 69
8054.515 70
8054.941 62
8055.367 65
8055.793 80
8056.220 58
8056.646 79
8057.072 69
8057.498 71
8057.925 61
8058.351 43
8058.777 43
8059.203 62
8059.630 55
8060.056 50
8060.482 55
8060.908 63
8061.335 66
8061.761 53
8062.187 53
8062.614 56
8063.040 52
8063.467 64
8063.893 64
8064.319 59
8064.746 50
8065.172 45
8065.599 51
8066.025 62
8066.452 60
8066.878 57
8067.304 60
8067.731 72
8068.157 58
8068.584 49
8069.011 60
8069.437 58
8069.864 62
8070.290 63
8070.717 58
8071.143 61
8071.570 45
8071.997 40
8072.423 52
8072.850 68
8073.276 79
8073.703 62
8074.130 48
8074.556 50
8074.983 45
8075.410 47
8075.836 65
8076.263 55
8076.690 63
8077.117 45
8077.543 54
8077.970 55
8078.397 46
8078.824 54
8079.251 68
8079.677 68
8080.104 49
8080.531 42
8080.958 45
8081.385 61
8081.812 75
8082.238 61
8082.665 61
8083.092 61
8083.519 56
8083.946 49
8084.373 49
8084.800 62
8085.227 52
8085.654 38
8086.081 57
8086.508 50
8086.935 46
8087.362 58
8087.789 60
8088.216 63
8088.643 60
8089.070 38
8089.497 48
8089.924 62
8090.351 56
8090.778 47
8091.205 48
8091.633 64
8092.060 64
8092.487 57
8092.914 62
8093.341 53
8093.768 57
8094.196 60
8094.623 56
8095.050 61
8095.477 79
8095.904 55
8096.332 65
8096.759 59
8097.186 70
8097.613 76
8098.041 71
8098.468 51
8098.895 54
8099.323 66
8099.750 66
8100.177 57
8100.605 58
8101.032 46
8101.459 48
8101.887 49
8102.314 65
8102.742 80
8103.169 70
8103.597 63
8104.024 62
8104.451 54
8104.879 38
8105.306 51
8105.734 56
8106.161 67
8106.589 59
8107.017 56
8107.444 54
8107.872 52
8108.299 49
8108.727 43
8109.154 60
8109.582 66
8110.010 55
8110.437 66
8110.865 72
8111.292 74
8111.720 80
8112.148 72
8112.575 86
8113.003 84
8113.431 64
8113.859 61
8114.286 81
8114.714 68
8115.142 71
8115.569 68
8115.997 68
8116.425 73
8116.853 73
8117.281 68
8117.708 59
8118.136 54
8118.564 61
8118.992 62
8119.420 69
8119.848 52
8120.276 48
8120.703 74
8121.131 72
8121.559 59
8121.987 59
8122.415 67
8122.843 61
8123.271 55
8123.699 65
8124.127 63
8124.555 51
8124.983 47
8125.411 59
8125.839 67
8126.267 58
8126.695 57
8127.123 57
8127.551 61
8127.979 71
8128.407 73
8128.836 52
8129.264 64
8129.692 58
8130.120 66
8130.548 71
8130.976 78
8131.404 79
8131.833 66
8132.261 62
8132.689 67
8133.117 77
8133.545 61
8133.974 67
8134.402 81
8134.830 62
8135.258 66
8135.687 85
8136.115 77
8136.543 74
8136.972 57
8137.400 69
8137.828 108
8138.257 123
8138.685 111
8139.113 139
8139.542 173
8139.970 170
8140.399 165
8140.827 182
8141.255 191
8141.684 173
8142.112 169
8142.541 166
8142.969 177
8143.398 158
8143.826 131
8144.255 147
8144.683 143
8145.112 132
8145.540 141
8145.969 128
8146.398 108
8146.826 106
8147.255 100
8147.683 90
8148.112 77
8148.541 96
8148.969 82
8149.398 72
8149.827 70
8150.255 67
8150.684 63
8151.113 56
8151.541 73
8151.970 72
8152.399 60
8152.827 78
8153.256 72
8153.685 67
8154.114 62
8154.543 41
8154.971 53
8155.400 67
8155.829 69
8156.258 86
8156.687 78
8157.115 68
8157.544 50
8157.973 48
8158.402 65
8158.831 69
8159.260 56
8159.689 58
8160.118 55
8160.547 49
8160.976 46
8161.405 54
8161.834 43
8162.263 37
8162.692 69
8163.121 64
8163.550 49
8163.979 45
8164.408 36
8164.837 60
8165.266 64
8165.695 64
8166.124 48
8166.553 52
8166.982 56
8167.411 64
8167.840 71
8168.270 81
8168.699 83
8169.128 66
8169.557 69
8169.986 72
8170.415 78
8170.845 78
8171.274 64
8171.703 68
8172.132 66
8172.562 62
8172.991 52
8173.420 46
8173.849 46
8174.279 49
8174.708 59
8175.137 62
8175.567 67
8175.996 63
8176.425 56
8176.855 68
8177.284 74
8177.714 61
8178.143 79
8178.572 85
8179.002 76
8179.431 83
8179.861 64
8180.290 70
8180.720 78
8181.149 89
8181.579 77
8182.008 67
8182.438 79
8182.867 89
8183.297 67
8183.726 61
8184.156 68
8184.585 65
8185.015 70
8185.445 73
8185.874 59
8186.304 73
8186.733 69
8187.163 74
8187.593 65
8188.022 56
8188.452 64
8188.882 69
8189.311 74
8189.741 74
8190.171 67
8190.601 55
8191.030 78
8191.460 69
8191.890 66
8192.320 55
8192.749 70
8193.179 51
8193.609 35
8194.039 42
8194.469 47
8194.899 51
8195.328 64
8195.758 67
8196.188 54
8196.618 32
8197.048 30
8197.478 34
8197.908 51
8198.338 44
8198.768 44
8199.198 48
8199.628 53
8200.058 66
8200.488 38
8200.918 72
8201.348 78
8201.778 80
8202.208 81
8202.638 75
8203.068 80
8203.498 84
8203.928 93
8204.358 99
8204.788 108
8205.218 98
8205.648 96
8206.078 99
8206.509 72
8206.939 86
8207.369 71
8207.799 77
8208.229 64
8208.660 54
8209.090 80
8209.520 78
8209.950 66
8210.380 64
8210.811 51
8211.241 64
8211.671 71
8212.102 65
8212.532 58
8212.962 49
8213.393 49
8213.823 60
8214.253 60
8214.684 51
8215.114 43
8215.544 45
8215.975 64
8216.405 71
8216.836 78
8217.266 85
8217.696 89
8218.127 90
8218.557 70
8218.988 75
8219.418 72
8219.849 74
8220.279 83
8220.710 89
8221.140 65
8221.571 69
8222.002 62
8222.432 61
8222.863 52
8223.293 53
8223.724 58
8224.154 47
8224.585 39
8225.016 46
8225.446 39
8225.877 42
8226.308 57
8226.738 73
8227.169 74
8227.600 62
8228.030 51
8228.461 45
8228.892 54
8229.323 58
8229.753 56
8230.184 60
8230.615 54
8231.046 64
8231.477 76
8231.907 54
8232.338 62
8232.769 69
8233.200 70
8233.631 83
8234.062 76
8234.493 65
8234.923 72
8235.354 90
8235.785 87
8236.216 68
8236.647 79
8237.078 72
8237.509 51
8237.940 56
8238.371 74
8238.802 76
8239.233 78
8239.664 68
8240.095 60
8240.526 78
8240.957 59
8241.388 60
8241.819 49
8242.250 55
8242.681 53
8243.113 56
8243.544 41
8243.975 48
8244.406 48
8244.837 42
8245.268 37
8245.699 45
8246.131 43
8246.562 47
8246.993 57
8247.424 62
8247.856 62
8248.287 64
8248.718 58
8249.149 47
8249.581 31
8250.012 46
8250.443 47
8250.874 30
8251.306 53
8251.737 59
8252.168 44
8252.600 61
8253.031 65
8253.463 61
8253.894 57
8254.325 52
8254.757 52
8255.188 60
8255.620 49
8256.051 40
8256.483 65
8256.914 65
8257.346 64
8257.777 66
8258.209 43
8258.640 48
8259.072 54
8259.503 58
8259.935 53
8260.366 62
8260.798 58
8261.229 58
8261.661 50
8262.093 72
8262.524 61
8262.956 50
8263.387 44
8263.819 51
8264.251 64
8264.682 61
8265.114 50
8265.546 46
8265.978 45
8266.409 50
8266.841 55
8267.273 62
8267.704 57
8268.136 57
8268.568 66
8269.000 65
8269.432 70
8269.863 62
8270.295 65
8270.727 61
8271.159 50
8271.591 58
8272.023 52
8272.454 53
8272.886 67
8273.318 50
8273.750 38
8274.182 45
8274.614 45
8275.046 32
8275.478 43
8275.910 47
8276.342 42
8276.774 47
8277.206 47
8277.638 51
8278.070 68
8278.502 58
8278.934 78
8279.366 56
8279.798 45
8280.230 48
8280.662 45
8281.094 56
8281.526 51
8281.959 49
8282.391 44
8282.823 39
8283.255 53
8283.687 62
8284.119 71
8284.552 74
8284.984 71
8285.416 77
8285.848 61
8286.280 85
8286.713 80
8287.145 54
8287.577 43
8288.010 52
8288.442 47
8288.874 71
8289.306 58
8289.739 56
8290.171 59
8290.603 61
8291.036 61
8291.468 69
8291.901 63
8292.333 61
8292.765 79
8293.198 55
8293.630 48
8294.063 59
8294.495 60
8294.928 67
8295.360 60
8295.793 60
8296.225 48
8296.658 45
8297.090 60
8297.523 67
8297.955 62
8298.388 69
8298.820 55
8299.253 54
8299.685 53
8300.118 50
8300.551 41
8300.983 56
8301.416 48
8301.849 57
8302.281 72
8302.714 68
8303.147 46
8303.579 52
8304.012 54
8304.445 67
8304.877 61
8305.310 68
8305.743 64
8306.176 60
8306.608 53
8307.041 86
8307.474 98
8307.907 67
8308.340 51
8308.772 78
8309.205 78
8309.638 61
8310.071 62
8310.504 53
8310.937 51
8311.370 40
8311.803 34
8312.235 47
8312.668 36
8313.101 36
8313.534 60
8313.967 51
8314.400 63
8314.833 57
8315.266 51
8315.699 59
8316.132 63
8316.565 62
8316.998 47
8317.431 49
8317.864 33
8318.297 40
8318.731 47
8319.164 35
8319.597 43
8320.030 55
8320.463 49
8320.896 46
8321.329 67
8321.762 61
8322.196 50
8322.629 59
8323.062 46
8323.495 45
8323.928 64
8324.362 48
8324.795 54
8325.228 51
8325.661 60
8326.095 48
8326.528 47
8326.961 49
8327.395 43
8327.828 46
8328.261 30
8328.695 43
8329.128 61
8329.561 66
8329.995 60
8330.428 46
8330.861 47
8331.295 39
8331.728 49
8332.162 70
8332.595 55
8333.029 48
8333.462 53
8333.896 52
8334.329 46
8334.763 58
8335.196 37
8335.630 35
8336.063 28
8336.497 30
8336.930 31
8337.364 47
8337.797 52
8338.231 47
8338.665 57
8339.098 58
8339.532 55
8339.965 43
8340.399 42
8340.833 47
8341.266 55
8341.700 58
8342.134 55
8342.568 68
8343.001 67
8343.435 72
8343.869 72
8344.302 62
8344.736 71
8345.170 82
8345.604 71
8346.038 70
8346.471 66
8346.905 57
8347.339 68
8347.773 53
8348.207 57
8348.641 53
8349.074 36
8349.508 44
8349.942 57
8350.376 68
8350.810 84
8351.244 71
8351.678 83
8352.112 54
8352.546 42
8352.980 47
8353.414 46
8353.848 58
8354.282 49
8354.716 52
8355.150 55
8355.584 75
8356.018 54
8356.452 66
8356.886 55
8357.320 54
8357.754 49
8358.188 51
8358.623 43
8359.057 47
8359.491 47
8359.925 45
8360.359 50
8360.793 47
8361.228 52
8361.662 43
8362.096 54
8362.530 48
8362.964 59
8363.399 50
8363.833 36
8364.267 39
8364.702 45
8365.136 41
8365.570 43
8366.004 48
8366.439 50
8366.873 43
8367.307 51
8367.742 37
8368.176 44
8368.611 46
8369.045 59
8369.479 64
8369.914 53
8370.348 50
8370.783 38
8371.217 38
8371.652 55
8372.086 53
8372.520 50
8372.955 55
8373.389 42
8373.824 45
8374.259 45
8374.693 35
8375.128 39
8375.562 57
8375.997 53
8376.431 53
8376.866 57
8377.301 57
8377.735 64
8378.170 53
8378.604 40
8379.039 48
8379.474 66
8379.908 59
8380.343 50
8380.778 49
8381.213 50
8381.647 42
8382.082 45
8382.517 58
8382.952 45
8383.386 51
8383.821 42
8384.256 37
8384.691 36
8385.125 54
8385.560 73
8385.995 69
8386.430 63
8386.865 70
8387.300 57
8387.735 62
8388.169 62
8388.604 48
8389.039 66
8389.474 59
8389.909 54
8390.344 59
8390.779 54
8391.214 57
8391.649 68
8392.084 83
8392.519 74
8392.954 57
8393.389 46
8393.824 52
8394.259 55
8394.694 60
8395.129 75
8395.564 72
8395.999 63
8396.435 68
8396.870 64
8397.305 59
8397.740 59
8398.175 57
8398.610 70
8399.045 81
8399.481 68
8399.916 66
8400.351 65
8400.786 61
8401.221 65
8401.657 61
8402.092 70
8402.527 87
8402.962 74
8403.398 69
8403.833 53
8404.268 56
8404.704 64
8405.139 65
8405.574 48
8406.010 44
8406.445 69
8406.880 64
8407.316 55
8407.751 48
8408.187 64
8408.622 77
8409.058 62
8409.493 58
8409.928 67
8410.364 79
8410.799 68
8411.235 59
8411.670 50
8412.106 63
8412.541 56
8412.977 47
8413.412 52
8413.848 56
8414.284 40
8414.719 53
8415.155 63
8415.590 56
8416.026 48
8416.462 52
8416.897 69
8417.333 47
8417.769 42
8418.204 54
8418.640 52
8419.076 49
8419.511 56
8419.947 46
8420.383 71
8420.818 71
8421.254 76
8421.690 87
8422.126 75
8422.562 69
8422.997 63
8423.433 85
8423.869 73
8424.305 78
8424.741 79
8425.176 72
8425.612 62
8426.048 72
8426.484 73
8426.920 69
8427.356 64
8427.792 67
8428.228 70
8428.664 66
8429.100 83
8429.536 90
8429.972 78
8430.408 58
8430.844 75
8431.280 76
8431.716 66
8432.152 71
8432.588 68
8433.024 60
8433.460 65
8433.896 77
8434.332 77
8434.768 59
8435.204 68
8435.640 63
8436.076 78
8436.513 75
8436.949 73
8437.385 82
8437.821 81
8438.257 86
8438.693 83
8439.130 97
8439.566 87
8440.002 80
8440.438 86
8440.875 93
8441.311 100
8441.747 90
8442.183 74
8442.620 75
8443.056 91
8443.492 104
8443.929 84
8444.365 106
8444.801 107
8445.238 124
8445.674 139
8446.111 112
8446.547 115
8446.983 138
8447.420 149
8447.856 140
8448.293 135
8448.729 137
8449.166 129
8449.602 141
8450.039 174
8450.475 153
8450.912 146
8451.348 113
8451.785 150
8452.221 155
8452.658 132
8453.094 149
8453.531 195
8453.968 174
8454.404 154
8454.841 150
8455.277 164
8455.714 144
8456.151 134
8456.587 144
8457.024 142
8457.461 129
8457.897 107
8458.334 117
8458.771 122
8459.208 115
8459.644 124
8460.081 103
8460.518 133
8460.955 155
8461.391 159
8461.828 141
8462.265 150
8462.702 162
8463.139 159
8463.576 169
8464.012 186
8464.449 186
8464.886 205
8465.323 219
8465.760 227
8466.197 231
8466.634 257
8467.071 275
8467.508 293
8467.945 290
8468.382 311
8468.819 327
8469.256 384
8469.693 409
8470.130 386
8470.567 445
8471.004 607
8471.441 830
8471.878 1052
8472.315 1475
8472.752 2051
8473.189 2633
8473.626 3193
8474.063 4012
8474.500 4804
8474.937 5442
8475.375 5985
8475.812 6289
8476.249 6319
8476.686 5821
8477.123 5460
8477.561 4890
8477.998 4402
8478.435 3784
8478.872 3047
8479.309 2520
8479.747 2040
8480.184 1702
8480.621 1422
8481.059 1137
8481.496 946
8481.933 770
8482.371 698
8482.808 617
8483.245 553
8483.683 532
8484.120 514
8484.557 488
8484.995 456
8485.432 395
8485.870 386
8486.307 409
8486.744 410
8487.182 379
8487.619 349
8488.057 333
8488.494 321
8488.932 370
8489.369 324
8489.807 309
8490.244 315
8490.682 309
8491.119 292
8491.557 299
8491.995 334
8492.432 300
8492.870 268
8493.307 276
8493.745 268
8494.183 242
8494.620 213
8495.058 236
8495.496 268
8495.933 258
8496.371 225
8496.809 226
8497.246 225
8497.684 224
8498.122 217
8498.560 249
8498.997 261
8499.435 241
8499.873 232
8500.311 225
8500.749 187
8501.186 198
8501.624 212
8502.062 216
8502.500 214
8502.938 245
8503.376 248
8503.814 252
8504.251 275
8504.689 247
8505.127 224
8505.565 193
8506.003 201
8506.441 136
8506.879 137
8507.317 167
8507.755 151
8508.193 156
8508.631 134
8509.069 120
8509.507 123
8509.945 144
8510.383 152
8510.821 140
8511.259 142
8511.697 109
8512.135 142
8512.574 132
8513.012 108
8513.450 113
8513.888 112
8514.326 108
8514.764 122
8515.202 94
8515.641 83
8516.079 105
8516.517 134
8516.955 129
8517.393 112
8517.832 114
8518.270 105
8518.708 100
8519.147 79
8519.585 92
8520.023 122
8520.461 120
8520.900 132
8521.338 122
8521.776 135
8522.215 120
8522.653 112
8523.092 109
8523.530 102
8523.968 103
8524.407 134
8524.845 138
8525.284 147
8525.722 147
8526.161 130
8526.599 137
8527.037 156
8527.476 104
8527.914 77
8528.353 88
8528.792 87
8529.230 114
8529.669 111
8530.107 115
8530.546 88
8530.984 86
8531.423 84
8531.862 79
8532.300 70
8532.739 79
8533.177 84
8533.616 88
8534.055 100
8534.493 82
8534.932 64
8535.371 91
8535.809 97
8536.248 90
8536.687 70
8537.126 74
8537.564 91
8538.003 103
8538.442 86
8538.881 100
8539.320 104
8539.758 108
8540.197 93
8540.636 88
8541.075 92
8541.514 107
8541.953 107
8542.391 131
8542.830 96
8543.269 87
8543.708 93
8544.147 90
8544.586 113
8545.025 113
8545.464 114
8545.903 96
8546.342 98
8546.781 104
8547.220 97
8547.659 106
8548.098 109
8548.537 107
8548.976 89
8549.415 94
8549.854 94
8550.293 98
8550.732 122
8551.171 139
8551.610 126
8552.050 118
8552.489 138
8552.928 125
8553.367 101
8553.806 121
8554.245 132
8554.685 123
8555.124 135
8555.563 139
8556.002 148
8556.441 127
8556.881 129
8557.320 141
8557.759 135
8558.199 128
8558.638 119
8559.077 120
8559.516 147
8559.956 163
8560.395 180
8560.834 172
8561.274 170
8561.713 159
8562.153 162
8562.592 176
8563.031 152
8563.471 163
8563.910 178
8564.350 175
8564.789 165
8565.229 182
8565.668 146
8566.108 149
8566.547 158
8566.987 174
8567.426 186
8567.866 165
8568.305 172
8568.745 187
8569.184 179
8569.624 139
8570.063 123
8570.503 116
8570.943 99
8571.382 110
8571.822 121
8572.262 111
8572.701 111
8573.141 136
8573.581 171
8574.020 145
8574.460 154
8574.900 184
8575.339 217
8575.779 244
8576.219 246
8576.659 310
8577.098 340
8577.538 395
8577.978 427
8578.418 418
8578.858 409
8579.297 440
8579.737 419
8580.177 374
8580.617 389
8581.057 365
8581.497 315
8581.937 310
8582.376 283
8582.816 254
8583.256 268
8583.696 282
8584.136 224
8584.576 208
8585.016 239
8585.456 229
8585.896 229
8586.336 253
8586.776 285
8587.216 268
8587.656 239
8588.096 252
8588.536 255
8588.976 195
8589.416 186
8589.857 185
8590.297 180
8590.737 189
8591.177 189
8591.617 174
8592.057 129
8592.497 130
8592.938 130
8593.378 122
8593.818 109
8594.258 104
8594.698 111
8595.139 113
8595.579 120
8596.019 124
8596.459 101
8596.900 98
8597.340 101
8597.780 137
8598.221 155
8598.661 126
8599.101 101
8599.542 106
8599.982 107
8600.422 118
8600.863 107
8601.303 107
8601.743 101
8602.184 91
8602.624 102
8603.065 106
8603.505 100
8603.946 100
8604.386 105
8604.827 80
8605.267 86
8605.708 85
8606.148 100
8606.589 90
8607.029 100
8607.470 92
8607.910 94
8608.351 79
8608.791 86
8609.232 99
8609.673 88
8610.113 84
8610.554 70
8610.994 78
8611.435 85
8611.876 83
8612.316 66
8612.757 59
8613.198 78
8613.639 68
8614.079 57
8614.520 62
8614.961 74
8615.401 78
8615.842 85
8616.283 94
8616.724 83
8617.165 94
8617.605 102
8618.046 83
8618.487 98
8618.928 93
8619.369 66
8619.810 62
8620.250 70
8620.691 87
8621.132 84
8621.573 73
8622.014 71
8622.455 74
8622.896 69
8623.337 79
8623.778 75
8624.219 89
8624.660 75
8625.101 61
8625.542 44
8625.983 56
8626.424 68
8626.865 75
8627.306 90
8627.747 83
8628.188 81
8628.629 92
8629.070 76
8629.511 70
8629.953 53
8630.394 52
8630.835 55
8631.276 67
8631.717 86
8632.158 83
8632.600 76
8633.041 63
8633.482 64
8633.923 91
8634.364 103
8634.806 102
8635.247 100
8635.688 88
8636.129 80
8636.571 74
8637.012 66
8637.453 54
8637.895 63
8638.336 79
8638.777 93
8639.219 85
8639.660 80
8640.102 73
8640.543 67
8640.984 63
8641.426 50
8641.867 62
8642.309 64
8642.750 62
8643.192 66
8643.633 77
8644.074 68
8644.516 64
8644.957 61
8645.399 51
8645.841 70
8646.282 73
8646.724 79
8647.165 73
8647.607 64
8648.048 69
8648.490 87
8648.932 82
8649.373 84
8649.815 71
8650.256 55
8650.698 60
8651.140 73
8651.581 65
8652.023 83
8652.465 64
8652.907 55
8653.348 59
8653.790 61
8654.232 58
8654.673 69
8655.115 84
8655.557 85
8655.999 86
8656.441 82
8656.882 61
8657.324 40
8657.766 61
8658.208 58
8658.650 54
8659.092 66
8659.534 53
8659.975 62
8660.417 62
8660.859 70
8661.301 79
8661.743 62
8662.185 73
8662.627 94
8663.069 71
8663.511 76
8663.953 65
8664.395 52
8664.837 69
8665.279 95
8665.721 93
8666.163 86
8666.605 106
8667.047 90
8667.489 67
8667.931 90
8668.374 98
8668.816 63
8669.258 58
8669.700 86
8670.142 103
8670.584 95
8671.026 80
8671.469 77
8671.911 67
8672.353 70
8672.795 65
8673.237 74
8673.680 92
8674.122 92
8674.564 90
8675.006 63
8675.449 65
8675.891 57
8676.333 79
8676.776 100
8677.218 133
8677.660 115
8678.103 109
8678.545 101
8678.987 105
8679.430 98
8679.872 108
8680.315 100
8680.757 91
8681.199 105
8681.642 99
8682.084 122
8682.527 107
8682.969 116
8683.412 108
8683.854 108
8684.297 108
8684.739 110
8685.182 109
8685.624 106
8686.067 99
8686.510 112
8686.952 113
8687.395 166
8687.837 166
8688.280 179
8688.723 169
8689.165 148
8689.608 154
8690.051 130
8690.493 129
8690.936 124
8691.379 143
8691.821 123
8692.264 131
8692.707 153
8693.149 124
8693.592 100
8694.035 91
8694.478 73
8694.921 107
8695.363 122
8695.806 133
8696.249 120
8696.692 122
8697.135 118
8697.577 88
8698.020 108
8698.463 115
8698.906 116
8699.349 97
8699.792 90
8700.235 100
8700.678 82
8701.121 87
8701.564 106
8702.007 86
8702.450 97
8702.893 82
8703.336 73
8703.779 80
8704.222 75
8704.665 84
8705.108 67
8705.551 75
8705.994 66
8706.437 67
8706.880 74
8707.323 84
8707.766 81
8708.209 95
8708.652 78
8709.096 80
8709.539 80
8709.982 68
8710.425 76
8710.868 74
8711.311 76
8711.755 83
8712.198 67
8712.641 64
8713.084 72
8713.528 78
8713.971 60
8714.414 58
8714.857 61
8715.301 67
8715.744 68
8716.187 73
8716.631 79
8717.074 80
8717.517 72
8717.961 77
8718.404 106
8718.848 103
8719.291 84
8719.734 82
8720.178 97
8720.621 105
8721.065 84
8721.508 97
8721.952 86
8722.395 77
8722.839 101
8723.282 94
8723.726 98
8724.169 94
8724.613 89
8725.056 91
8725.500 97
8725.943 89
8726.387 98
8726.831 90
8727.274 89
8727.718 100
8728.161 101
8728.605 89
8729.049 74
8729.492 85
8729.936 75
8730.380 71
8730.823 89
8731.267 102
8731.711 89
8732.155 112
8732.598 107
8733.042 89
8733.486 93
8733.930 100
8734.373 94
8734.817 90
8735.261 104
8735.705 103
8736.149 98
8736.593 80
8737.036 91
8737.480 77
8737.924 88
8738.368 91
8738.812 116
8739.256 100
8739.700 110
8740.144 100
8740.588 120
8741.032 116
8741.476 90
8741.920 116
8742.364 121
8742.808 125
8743.252 128
8743.696 124
8744.140 111
8744.584 94
8745.028 107
8745.472 106
8745.916 99
8746.360 90
8746.804 99
8747.248 117
8747.692 142
8748.136 146
8748.581 122
8749.025 105
8749.469 114
8749.913 116
8750.357 114
8750.802 72
8751.246 91
8751.690 102
8752.134 100
8752.578 133
8753.023 133
8753.467 134
8753.911 120
8754.356 125
8754.800 122
8755.244 128
8755.689 102
8756.133 108
8756.577 132
8757.022 133
8757.466 120
8757.910 136
8758.355 172
8758.799 154
8759.244 198
8759.688 217
8760.132 207
8760.577 216
8761.021 245
8761.466 280
8761.910 283
8762.355 293
8762.799 309
8763.244 383
8763.688 368
8764.133 396
8764.578 405
8765.022 381
8765.467 354
8765.911 363
8766.356 333
8766.800 345
8767.245 342
8767.690 322
8768.134 308
8768.579 282
8769.024 276
8769.468 210
8769.913 221
8770.358 225
8770.802 182
8771.247 162
8771.692 138
8772.137 156
8772.581 172
8773.026 147
8773.471 128
8773.916 134
8774.361 137
8774.805 115
8775.250 109
8775.695 126
8776.140 158
8776.585 172
8777.030 159
8777.475 144
8777.919 154
8778.364 180
8778.809 192
8779.254 200
8779.699 164
8780.144 174
8780.589 183
8781.034 170
8781.479 142
8781.924 153
8782.369 165
8782.814 162
8783.259 149
8783.704 151
8784.149 156
8784.594 161
8785.039 152
8785.484 126
8785.929 112
8786.375 115
8786.820 111
8787.265 102
8787.710 99
8788.155 110
8788.600 120
8789.045 123
8789.491 148
8789.936 130
8790.381 133
8790.826 144
8791.272 136
8791.717 118
8792.162 134
8792.607 115
8793.053 116
8793.498 117
8793.943 127
8794.388 139
8794.834 141
8795.279 152
8795.724 153
8796.170 147
8796.615 145
8797.061 147
8797.506 111
8797.951 102
8798.397 101
8798.842 100
8799.288 88
8799.733 98
8800.179 83
8800.624 94
8801.070 130
8801.515 111
8801.961 90
8802.406 103
8802.852 95
8803.297 115
8803.743 97
8804.188 95
8804.634 92
8805.079 76
8805.525 121
8805.971 156
8806.416 173
8806.862 165
8807.307 170
8807.753 163
8808.199 146
8808.644 180
8809.090 203
8809.536 214
8809.982 211
8810.427 193
8810.873 189
8811.319 197
8811.764 172
8812.210 146
8812.656 172
8813.102 161
8813.548 131
8813.993 122
8814.439 106
8814.885 129
8815.331 137
8815.777 129
8816.223 138
8816.669 131
8817.114 132
8817.560 121
8818.006 130
8818.452 120
8818.898 156
8819.344 131
8819.790 103
8820.236 89
8820.682 100
8821.128 141
8821.574 162
8822.020 189
8822.466 182
8822.912 178
8823.358 215
8823.804 259
8824.250 262
8824.696 242
8825.142 260
8825.588 261
8826.035 259
8826.481 249
8826.927 243
8827.373 265
8827.819 235
8828.265 220
8828.711 211
8829.158 226
8829.604 191
8830.050 170
8830.496 175
8830.943 164
8831.389 136
8831.835 130
8832.281 116
8832.728 131
8833.174 132
8833.620 116
8834.067 117
8834.513 110
8834.959 124
8835.406 121
8835.852 155
8836.298 127
8836.745 122
8837.191 146
8837.637 146
8838.084 129
8838.530 112
8838.977 143
8839.423 122
8839.870 122
8840.316 123
8840.763 136
8841.209 140
8841.656 129
8842.102 106
8842.549 103
8842.995 114
8843.442 130
8843.888 130
8844.335 97
8844.782 117
8845.228 133
8845.675 113
8846.121 117
8846.568 120
8847.015 115
8847.461 117
8847.908 115
8848.355 99
8848.801 89
8849.248 86
8849.695 74
8850.141 92
8850.588 116
8851.035 123
8851.482 87
8851.928 99
8852.375 122
8852.822 128
8853.269 122
8853.716 144
8854.162 136
8854.609 138
8855.056 137
8855.503 110
8855.950 111
8856.397 114
8856.844 111
8857.291 125
8857.737 119
8858.184 116
8858.631 102
8859.078 103
8859.525 116
8859.972 118
8860.419 108
8860.866 102
8861.313 90
8861.760 124
8862.207 127
8862.654 97
8863.101 126
8863.548 152
8863.995 147
8864.443 139
8864.890 111
8865.337 111
8865.784 129
8866.231 141
8866.678 142
8867.125 152
8867.572 144
8868.020 148
8868.467 176
8868.914 145
8869.361 160
8869.808 153
8870.256 168
8870.703 186
8871.150 188
8871.597 180
8872.045 176
8872.492 159
8872.939 147
8873.387 154
8873.834 134
8874.281 129
8874.729 136
8875.176 146
8875.623 154
8876.071 159
8876.518 140
8876.966 143
8877.413 134
8877.860 152
8878.308 172
8878.755 150
8879.203 152
8879.650 155
8880.098 146
8880.545 149
8880.993 155
8881.440 154
8881.888 158
8882.335 164
8882.783 154
8883.230 175
8883.678 152
8884.126 185
8884.573 225
8885.021 217
8885.468 205
8885.916 172
8886.364 166
8886.811 188
8887.259 198
8887.707 183
8888.154 192
8888.602 194
8889.050 186
8889.497 205
8889.945 187
8890.393 197
8890.841 192
8891.288 174
8891.736 177
8892.184 184
8892.632 182
8893.080 157
8893.527 170
8893.975 186
8894.423 200
8894.871 192
8895.319 196
8895.767 232
8896.214 187
8896.662 215
8897.110 227
8897.558 230
8898.006 241
8898.454 230
8898.902 247
8899.350 232
8899.798 239
8900.246 221
8900.694 212
8901.142 204
8901.590 220
8902.038 242
8902.486 253
8902.934 240
8903.382 227
8903.830 234
8904.278 230
8904.726 222
8905.175 192
8905.623 221
8906.071 214
8906.519 223
8906.967 223
8907.415 256
8907.864 279
8908.312 284
8908.760 296
8909.208 349
8909.656 436
8910.105 463
8910.553 556
8911.001 601
8911.449 693
8911.898 810
8912.346 933
8912.794 976
8913.243 1160
8913.691 1206
8914.139 1277
8914.588 1299
8915.036 1284
8915.484 1279
8915.933 1248
8916.381 1205
8916.829 1137
8917.278 1058
8917.726 1013
8918.175 986
8918.623 940
8919.072 814
8919.520 798
8919.969 711
8920.417 628
8920.866 574
8921.314 572
8921.763 565
8922.211 551
8922.660 569
8923.108 545
8923.557 545
8924.006 529
8924.454 507
8924.903 501
8925.351 508
8925.800 570
8926.249 687
8926.697 835
8927.146 971
8927.595 1060
8928.043 1183
8928.492 1277
8928.941 1400
8929.389 1607
8929.838 1733
8930.287 1869
8930.736 2080
8931.184 2166
8931.633 2337
8932.082 2319
8932.531 2294
8932.980 2338
8933.428 2266
8933.877 2132
8934.326 2052
8934.775 1892
8935.224 1794
8935.673 1731
8936.122 1565
8936.571 1398
8937.019 1268
8937.468 1149
8937.917 1069
8938.366 933
8938.815 819
8939.264 759
8939.713 694
8940.162 628
8940.611 525
8941.060 503
8941.509 499
8941.958 449
8942.407 448
8942.856 449
8943.305 429
8943.755 417
8944.204 431
8944.653 436
8945.102 429
8945.551 460
8946.000 444
8946.449 414
8946.898 386
8947.348 370
8947.797 360
8948.246 369
8948.695 345
8949.144 313
8949.594 276
8950.043 256
8950.492 252
8950.941 237
8951.391 229
8951.840 190
8952.289 213
8952.739 203
8953.188 199
8953.637 185
8954.087 169
8954.536 141
8954.985 147
8955.435 143
8955.884 145
8956.333 142
8956.783 155
8957.232 168
8957.682 172
8958.131 161
8958.581 154
8959.030 153
8959.480 184
8959.929 153
8960.379 132
8960.828 142
8961.278 130
8961.727 157
8962.177 127
8962.626 142
8963.076 132
8963.525 143
8963.975 145
8964.425 133
8964.874 135
8965.324 159
8965.773 151
8966.223 154
8966.673 157
8967.122 163
8967.572 160
8968.022 153
8968.472 149
8968.921 168
8969.371 161
8969.821 146
8970.270 180
8970.720 179
8971.170 186
8971.620 187
8972.070 162
8972.519 156
8972.969 166
8973.419 152
8973.869 154
8974.319 147
8974.769 155
8975.218 151
8975.668 117
8976.118 140
8976.568 116
8977.018 103
8977.468 99
8977.918 120
8978.368 121
8978.818 138
8979.268 121
8979.718 113
8980.168 131
8980.618 127
8981.068 148
8981.518 151
8981.968 143
8982.418 120
8982.868 107
8983.318 123
8983.768 133
8984.218 127
8984.668 143
8985.119 120
8985.569 120
8986.019 123
8986.469 104
8986.919 110
8987.369 97
8987.820 90
8988.270 102
8988.720 100
8989.170 129
8989.620 121
8990.071 126
8990.521 115
8990.971 112
8991.421 113
8991.872 105
8992.322 120
8992.772 144
8993.223 127
8993.673 92
8994.123 114
8994.574 124
8995.024 107
8995.474 100
8995.925 83
8996.375 94
8996.826 75
8997.276 96
8997.727 120
8998.177 99
8998.627 89
8999.078 118
8999.528 120
8999.979 126
9000.429 138
9000.880 141
9001.330 117
9001.781 125
9002.232 109
9002.682 96
9003.133 96
9003.583 113
9004.034 111
9004.485 108
9004.935 110
9005.386 133
9005.836 142
9006.287 129
9006.738 101
9007.188 121
9007.639 134
9008.090 139
9008.540 127
9008.991 132
9009.442 136
9009.893 147
9010.343 117
9010.794 102
9011.245 92
9011.696 107
9012.147 119
9012.597 121
9013.048 110
9013.499 118
9013.950 111
9014.401 100
9014.852 91
9015.302 122
9015.753 125
9016.204 114
9016.655 125
9017.106 118
9017.557 114
9018.008 115
9018.459 123
9018.910 106
9019.361 100
9019.812 121
9020.263 124
9020.714 125
9021.165 116
9021.616 128
9022.067 123
9022.518 109
9022.969 115
9023.420 109
9023.871 97
9024.322 92
9024.774 105
9025.225 111
9025.676 115
9026.127 131
9026.578 114
9027.029 122
9027.480 117
9027.932 119
9028.383 124
9028.834 120
9029.285 131
9029.737 128
9030.188 124
9030.639 147
9031.090 116
9031.542 122
9031.993 134
9032.444 144
9032.896 167
9033.347 141
9033.798 120
9034.250 96
9034.701 109
9035.152 113
9035.604 137
9036.055 174
9036.507 153
9036.958 141
9037.409 125
9037.861 116
9038.312 130
9038.764 106
9039.215 109
9039.667 133
9040.118 132
9040.570 146
9041.021 109
9041.473 104
9041.924 107
9042.376 130
9042.827 141
9043.279 124
9043.731 130
9044.182 128
9044.634 128
9045.085 128
9045.537 121
9045.989 136
9046.440 119
9046.892 117
9047.344 118
9047.795 111
9048.247 114
9048.699 111
9049.151 128
9049.602 146
9050.054 148
9050.506 139
9050.958 140
9051.409 138
9051.861 135
9052.313 140
9052.765 166
9053.217 188
9053.668 203
9054.120 168
9054.572 180
9055.024 181
9055.476 170
9055.928 179
9056.380 197
9056.832 190
9057.284 195
9057.736 200
9058.188 183
9058.639 170
9059.091 171
9059.543 175
9059.995 204
9060.447 180
9060.899 173
9061.351 188
9061.804 171
9062.256 147
9062.708 191
9063.160 190
9063.612 194
9064.064 241
9064.516 241
9064.968 230
9065.420 215
9065.872 230
9066.325 235
9066.777 198
9067.229 239
9067.681 256
9068.133 257
9068.586 264
9069.038 239
9069.490 221
9069.942 252
9070.394 238
9070.847 245
9071.299 262
9071.751 238
9072.204 241
9072.656 253
9073.108 248
9073.561 251
9074.013 229
9074.465 250
9074.918 260
9075.370 255
9075.822 264
9076.275 300
9076.727 308
9077.180 322
9077.632 325
9078.085 325
9078.537 348
9078.990 336
9079.442 309
9079.894 307
9080.347 309
9080.799 346
9081.252 335
9081.705 332
9082.157 298
9082.610 287
9083.062 299
9083.515 324
9083.967 317
9084.420 307
9084.873 311
9085.325 326
9085.778 327
9086.231 337
9086.683 383
9087.136 370
9087.589 340
9088.041 380
9088.494 375
9088.947 381
9089.399 391
9089.852 416
9090.305 394
9090.758 379
9091.210 386
9091.663 398
9092.116 415
9092.569 396
9093.022 391
9093.475 376
9093.927 359
9094.380 363
9094.833 388
9095.286 430
9095.739 429
9096.192 450
9096.645 466
9097.098 471
9097.551 463
9098.003 461
9098.456 487
9098.909 502
9099.362 483
9099.815 512
9100.268 502
9100.721 525
9101.174 492
9101.627 503
9102.081 516
9102.534 537
9102.987 573
9103.440 534
9103.893 571
9104.346 551
9104.799 572
9105.252 615
9105.705 606
9106.158 638
9106.612 631
9107.065 630
9107.518 685
9107.971 693
9108.424 767
9108.878 815
9109.331 853
9109.784 867
9110.237 897
9110.691 903
9111.144 887
9111.597 899
9112.050 884
9112.504 920
9112.957 954
9113.410 958
9113.864 1023
9114.317 1011
9114.770 1054
9115.224 1087
9115.677 1098
9116.131 1129
9116.584 1129
9117.037 1169
9117.491 1248
9117.944 1316
9118.398 1316
9118.851 1389
9119.305 1428
9119.758 1476
9120.212 1527
9120.665 1611
9121.119 1647
9121.572 1682
9122.026 1765
9122.479 1788
9122.933 1831
9123.386 2006
9123.840 2106
9124.294 2191
9124.747 2329
9125.201 2522
9125.655 2597
9126.108 2809
9126.562 3145
9127.016 3322
9127.469 3541
9127.923 3704
9128.377 4063
9128.830 4232
9129.284 4435
9129.738 4634
9130.191 4783
9130.645 4906
9131.099 4936
9131.553 4961
9132.007 4927
9132.460 4815
9132.914 4788
9133.368 4713
9133.822 4667
9134.276 4497
9134.730 4425
9135.183 4440
9135.637 4403
9136.091 4291
9136.545 4220
9136.999 4168
9137.453 3958
9137.907 3856
9138.361 3762
9138.815 3746
9139.269 3625
9139.723 3471
9140.177 3411
9140.631 3438
9141.085 3454
9141.539 3411
9141.993 3348
9142.447 3359
9142.901 3317
9143.355 3251
9143.809 3303
9144.263 3301
9144.717 3245
9145.171 3229
9145.626 3156
9146.080 3135
9146.534 3089
9146.988 2951
9147.442 2895
9147.896 2769
9148.351 2721
9148.805 2733
9149.259 2673
9149.713 2586
9150.168 2518
9150.622 2424
9151.076 2290
9151.530 2231
9151.985 2259
9152.439 2179
9152.893 2049
9153.348 2008
9153.802 2065
9154.256 2035
9154.711 2014
9155.165 1879
9155.619 1833
9156.074 1782
9156.528 1749
9156.983 1731
9157.437 1655
9157.891 1588
9158.346 1529
9158.800 1545
9159.255 1526
9159.709 1533
9160.164 1556
9160.618 1626
9161.073 1695
9161.527 1612
9161.982 1542
9162.436 1448
9162.891 1406
9163.346 1347
9163.800 1295
9164.255 1279
9164.709 1187
9165.164 1161
9165.619 1109
9166.073 1139
9166.528 1142
9166.983 1103
9167.437 1091
9167.892 1101
9168.347 1121
9168.801 1045
9169.256 1020
9169.711 966
9170.165 920
9170.620 926
9171.075 895
9171.530 925
9171.985 875
9172.439 842
9172.894 807
9173.349 775
9173.804 754
9174.259 732
9174.714 773
9175.168 744
9175.623 702
9176.078 693
9176.533 659
9176.988 625
9177.443 622
9177.898 593
9178.353 576
9178.808 595
9179.263 599
9179.718 591
9180.173 554
9180.628 536
9181.083 595
9181.538 596
9181.993 584
9182.448 548
9182.903 532
9183.358 535
9183.813 506
9184.268 474
9184.723 495
9185.178 449
9185.633 405
9186.089 414
9186.544 478
9186.999 485
9187.454 479
9187.909 489
9188.364 490
9188.820 459
9189.275 468
9189.730 499
9190.185 463
9190.641 416
9191.096 418
9191.551 400
9192.006 429
9192.462 396
9192.917 407
9193.372 428
9193.828 417
9194.283 416
9194.738 375
9195.194 404
9195.649 400
9196.104 361
9196.560 403
9197.015 352
9197.471 311
9197.926 293
9198.381 297
9198.837 284
9199.292 256
9199.748 281
9200.203 302
9200.659 315
9201.114 326
9201.570 343
9202.025 333
9202.481 353
9202.937 377
9203.392 335
9203.848 315
9204.303 317
9204.759 303
9205.214 291
9205.670 322
9206.126 289
9206.581 322
9207.037 320
9207.493 312
9207.948 296
9208.404 300
9208.860 249
9209.315 235
9209.771 256
9210.227 269
9210.683 275
9211.138 291
9211.594 244
9212.050 216
9212.506 195
9212.962 236
9213.417 230
9213.873 193
9214.329 178
9214.785 220
9215.241 219
9215.697 233
9216.153 240
9216.608 209
9217.064 250
9217.520 236
9217.976 225
9218.432 204
9218.888 234
9219.344 215
9219.800 226
9220.256 232
9220.712 223
9221.168 212
9221.624 212
9222.080 217
9222.536 251
9222.992 201
9223.448 230
9223.904 219
9224.360 183
9224.816 187
9225.273 224
9225.729 198
9226.185 179
9226.641 184
9227.097 162
9227.553 170
9228.009 165
9228.466 158
9228.922 188
9229.378 244
9229.834 251
9230.290 218
9230.747 201
9231.203 183
9231.659 205
9232.115 211
9232.572 206
9233.028 222
9233.484 233
9233.941 207
9234.397 207
9234.853 209
9235.310 165
9235.766 160
9236.222 173
9236.679 197
9237.135 202
9237.592 212
9238.048 220
9238.505 216
9238.961 222
9239.417 224
9239.874 226
9240.330 224
9240.787 222
9241.243 223
9241.700 238
9242.156 240
9242.613 216
9243.070 197
9243.526 225
9243.983 203
9244.439 207
9244.896 217
9245.352 216
9245.809 209
9246.266 209
9246.722 204
9247.179 192
9247.636 206
9248.092 189
9248.549 201
9249.006 204
9249.462 200
9249.919 229
9250.376 229
9250.833 201
9251.289 198
9251.746 185
9252.203 184
9252.660 215
9253.116 217
9253.573 217
9254.030 206
9254.487 187
9254.944 179
9255.401 208
9255.857 209
9256.314 243
9256.771 232
9257.228 246
9257.685 204
9258.142 188
9258.599 183
9259.056 186
9259.513 212
9259.970 217
9260.427 207
9260.884 211
9261.341 232
9261.798 223
9262.255 202
9262.712 228
9263.169 209
9263.626 227
9264.083 223
9264.540 224
9264.997 224
9265.454 234
9265.911 220
9266.368 182
9266.826 189
9267.283 213
9267.740 228
9268.197 237
9268.654 216
9269.111 215
9269.569 259
9270.026 249
9270.483 247
9270.940 260
9271.398 278
9271.855 290
9272.312 267
9272.769 295
9273.227 291
9273.684 301
9274.141 314
9274.599 292
9275.056 315
9275.513 294
9275.971 321
9276.428 331
9276.885 385
9277.343 389
9277.800 403
9278.258 391
9278.715 381
9279.172 414
9279.630 404
9280.087 414
9280.545 379
9281.002 391
9281.460 417
9281.917 389
9282.375 385
9282.832 425
9283.290 471
9283.748 437
9284.205 432
9284.663 429
9285.120 498
9285.578 538
9286.035 578
9286.493 594
9286.951 609
9287.408 655
9287.866 589
9288.324 602
9288.781 616
9289.239 630
9289.697 631
9290.154 627
9290.612 594
9291.070 615
9291.528 615
9291.985 575
9292.443 642
9292.901 664
9293.359 663
9293.817 662
9294.274 614
9294.732 638
9295.190 613
9295.648 643
9296.106 652
9296.564 678
9297.021 664
9297.479 668
9297.937 681
9298.395 708
9298.853 683
9299.311 627
9299.769 616
9300.227 573
9300.685 586
9301.143 580
9301.601 526
9302.059 516
9302.517 553
9302.975 548
9303.433 555
9303.891 531
9304.349 528
9304.807 524
9305.265 561
9305.723 560
9306.181 586
9306.640 578
9307.098 582
9307.556 571
9308.014 586
9308.472 603
9308.930 562
9309.388 640
9309.847 621
9310.305 602
9310.763 566
9311.221 560
9311.680 522
9312.138 497
9312.596 471
9313.054 471
9313.513 494
9313.971 522
9314.429 515
9314.888 504
9315.346 503
9315.804 541
9316.263 567
9316.721 527
9317.179 545
9317.638 500
9318.096 502
9318.555 546
9319.013 554
9319.471 546
9319.930 522
9320.388 497
9320.847 478
9321.305 555
9321.764 535
9322.222 514
9322.681 514
9323.139 529
9323.598 588
9324.056 595
9324.515 621
9324.974 606
9325.432 559
9325.891 532
9326.349 540
9326.808 577
9327.267 613
9327.725 594
9328.184 555
9328.642 566
9329.101 572
9329.560 569
9330.019 549
9330.477 551
9330.936 591
9331.395 599
9331.853 627
9332.312 673
9332.771 729
9333.230 756
9333.688 763
9334.147 776
9334.606 766
9335.065 741
9335.524 776
9335.983 780
9336.441 736
9336.900 740
9337.359 734
9337.818 710
9338.277 747
9338.736 803
9339.195 774
9339.654 747
9340.113 756
9340.572 794
9341.031 797
9341.490 804
9341.949 855
9342.408 842
9342.867 823
9343.326 795
9343.785 768
9344.244 806
9344.703 829
9345.162 884
9345.621 930
9346.080 915
9346.539 912
9346.998 955
9347.457 931
9347.916 909
9348.376 917
9348.835 864
9349.294 885
9349.753 930
9350.212 957
9350.671 1009
9351.131 1030
9351.590 1033
9352.049 1025
9352.508 1024
9352.968 1059
9353.427 1056
9353.886 998
9354.345 977
9354.805 1014
9355.264 1012
9355.723 1029
9356.183 1090
9356.642 1110
9357.101 1100
9357.561 1065
9358.020 1060
9358.480 1116
9358.939 1077
9359.398 1076
9359.858 1095
9360.317 1119
9360.777 1149
9361.236 1090
9361.696 1125
9362.155 1166
9362.615 1155
9363.074 1135
9363.534 1124
9363.993 1148
9364.453 1071
9364.912 1052
9365.372 1080
9365.831 1137
9366.291 1149
9366.751 1158
9367.210 1121
9367.670 1129
9368.129 1139
9368.589 1202
9369.049 1121
9369.508 1130
9369.968 1168
9370.428 1167
9370.887 1258
9371.347 1304
9371.807 1316
9372.267 1369
9372.726 1388
9373.186 1451
9373.646 1477
9374.106 1478
9374.565 1550
9375.025 1583
9375.485 1580
9375.945 1599
9376.405 1651
9376.865 1559
9377.324 1554
9377.784 1620
9378.244 1639
9378.704 1606
9379.164 1515
9379.624 1548
9380.084 1562
9380.544 1477
9381.004 1495
9381.464 1493
9381.924 1481
9382.384 1444
9382.844 1388
9383.304 1434
9383.764 1468
9384.224 1480
9384.684 1485
9385.144 1539
9385.604 1496
9386.064 1394
9386.524 1389
9386.984 1313
9387.444 1341
9387.904 1388
9388.364 1391
9388.825 1402
9389.285 1353
9389.745 1356
9390.205 1412
9390.665 1358
9391.125 1348
9391.586 1356
9392.046 1384
9392.506 1414
9392.966 1383
9393.427 1383
9393.887 1469
9394.347 1532
9394.807 1464
9395.268 1433
9395.728 1406
9396.188 1378
9396.649 1386
9397.109 1413
9397.569 1427
9398.030 1409
9398.490 1392
9398.950 1406
9399.411 1470
9399.871 1493
9400.332 1493
9400.792 1563
9401.253 1704
9401.713 1759
9402.173 1771
9402.634 1788
9403.094 1796
9403.555 1801
9404.015 1771
9404.476 1777
9404.937 1833
9405.397 1891
9405.858 1876
9406.318 1881
9406.779 2002
9407.239 1969
9407.700 2012
9408.161 2117
9408.621 2154
9409.082 2202
9409.542 2326
9410.003 2500
9410.464 2633
9410.924 2741
9411.385 2975
9411.846 3185
9412.307 3364
9412.767 3658
9413.228 3966
9413.689 4294
9414.150 4760
9414.610 5372
9415.071 5950
9415.532 6623
9415.993 7364
9416.454 8084
9416.914 8876
9417.375 9733
9417.836 10851
9418.297 11948
9418.758 12953
9419.219 13762
9419.680 14370
9420.140 14900
9420.601 15325
9421.062 15665
9421.523 15859
9421.984 15977
9422.445 15940
9422.906 15680
9423.367 15181
9423.828 14801
9424.289 14413
9424.750 13668
9425.211 12942
9425.672 12155
9426.133 11435
9426.594 10810
9427.055 10213
9427.517 9746
9427.978 9020
9428.439 8339
9428.900 7961
9429.361 7486
9429.822 7078
9430.283 6829
9430.744 6649
9431.206 6467
9431.667 6369
9432.128 6088
9432.589 5974
9433.050 6058
9433.512 6034
9433.973 5970
9434.434 5972
9434.895 6003
9435.357 6015
9435.818 6024
9436.279 5893
9436.741 5755
9437.202 5661
9437.663 5714
9438.125 5746
9438.586 5724
9439.047 5539
9439.509 5289
9439.970 5067
9440.432 4891
9440.893 4666
9441.354 4444
9441.816 4142
9442.277 3894
9442.739 3736
9443.200 3482
9443.662 3336
9444.123 3164
9444.585 3020
9445.046 2854
9445.508 2736
9445.969 2659
9446.431 2606
9446.892 2531
9447.354 2427
9447.816 2451
9448.277 2381
9448.739 2400
9449.200 2324
9449.662 2400
9450.124 2430
9450.585 2399
9451.047 2381
9451.509 2425
9451.970 2427
9452.432 2342
9452.894 2390
9453.355 2334
9453.817 2375
9454.279 2304
9454.741 2321
9455.202 2263
9455.664 2188
9456.126 2094
9456.588 2012
9457.050 1923
9457.511 1826
9457.973 1764
9458.435 1614
9458.897 1533
9459.359 1407
9459.821 1357
9460.283 1273
9460.745 1227
9461.206 1159
9461.668 1154
9462.130 1114
9462.592 1005
9463.054 924
9463.516 877
9463.978 824
9464.440 789
9464.902 791
9465.364 772
9465.826 751
9466.288 739
9466.750 764
9467.212 698
9467.674 727
9468.136 695
9468.599 646
9469.061 609
9469.523 564
9469.985 516
9470.447 553
9470.909 571
9471.371 567
9471.834 544
9472.296 575
9472.758 541
9473.220 527
9473.682 561
9474.145 601
9474.607 569
9475.069 593
9475.531 557
9475.994 496
9476.456 444
9476.918 406
9477.380 414
9477.843 431
9478.305 425
9478.767 422
9479.230 424
9479.692 425
9480.155 384
9480.617 431
9481.079 379
9481.542 409
9482.004 463
9482.467 411
9482.929 385
9483.391 355
9483.854 360
9484.316 346
9484.779 324
9485.241 371
9485.704 351
9486.166 304
9486.629 281
9487.092 272
9487.554 292
9488.017 306
9488.479 303
9488.942 292
9489.404 307
9489.867 268
9490.330 257
9490.792 283
9491.255 307
9491.718 290
9492.180 285
9492.643 313
9493.106 284
9493.568 266
9494.031 274
9494.494 281
9494.957 265
9495.419 265
9495.882 264
9496.345 283
9496.808 282
9497.270 306
9497.733 274
9498.196 277
9498.659 315
9499.122 293
9499.584 264
9500.047 237
9500.510 228
9500.973 230
9501.436 235
9501.899 224
9502.362 251
9502.825 251
9503.288 252
9503.751 227
9504.214 228
9504.677 264
9505.140 277
9505.603 256
9506.066 238
9506.529 233
9506.992 252
9507.455 249
9507.918 256
9508.381 258
9508.844 254
9509.307 250
9509.770 261
9510.233 253
9510.696 234
9511.159 208
9511.623 214
9512.086 249
9512.549 245
9513.012 235
9513.475 209
9513.938 215
9514.402 250
9514.865 213
9515.328 213
9515.791 231
9516.255 261
9516.718 265
9517.181 242
9517.644 235
9518.108 229
9518.571 235
9519.034 254
9519.498 210
9519.961 210
9520.424 245
9520.888 232
9521.351 223
9521.815 218
9522.278 214
9522.741 238
9523.205 246
9523.668 232
9524.132 254
9524.595 231
9525.059 226
9525.522 194
9525.986 199
9526.449 187
9526.913 199
9527.376 197
9527.840 205
9528.303 245
9528.767 239
9529.230 222
9529.694 224
9530.158 214
9530.621 229
9531.085 219
9531.548 207
9532.012 194
9532.476 196
9532.939 201
9533.403 209
9533.867 230
9534.330 225
9534.794 218
9535.258 212
9535.722 223
9536.185 222
9536.649 200
9537.113 212
9537.577 227
9538.040 230
9538.504 225
9538.968 203
9539.432 225
9539.896 223
9540.359 244
9540.823 237
9541.287 212
9541.751 222
9542.215 220
9542.679 243
9543.143 224
9543.607 206
9544.071 182
9544.535 191
9544.999 189
9545.462 219
9545.926 205
9546.390 180
9546.854 154
9547.318 174
9547.782 182
9548.247 205
9548.711 217
9549.175 189
9549.639 188
9550.103 166
9550.567 179
9551.031 205
9551.495 207
9551.959 200
9552.423 204
9552.887 195
9553.352 215
9553.816 238
9554.280 240
9554.744 223
9555.208 226
9555.673 212
9556.137 205
9556.601 206
9557.065 232
9557.530 239
9557.994 257
9558.458 270
9558.922 285
9559.387 296
9559.851 275
9560.315 239
9560.780 217
9561.244 239
9561.708 262
9562.173 260
9562.637 233
9563.102 282
9563.566 293
9564.030 273
9564.495 302
9564.959 283
9565.424 290
9565.888 290
9566.353 316
9566.817 328
9567.282 352
9567.746 375
9568.211 353
9568.675 351
9569.140 318
9569.604 294
9570.069 268
9570.533 325
9570.998 327
9571.463 330
9571.927 342
9572.392 307
9572.857 343
9573.321 329
9573.786 358
9574.251 340
9574.715 338
9575.180 342
9575.645 378
9576.109 351
9576.574 347
9577.039 343
9577.504 347
9577.968 359
9578.433 390
9578.898 379
9579.363 384
9579.827 365
9580.292 382
9580.757 441
9581.222 418
9581.687 422
9582.152 417
9582.616 433
9583.081 419
9583.546 395
9584.011 399
9584.476 384
9584.941 388
9585.406 376
9585.871 415
9586.336 394
9586.801 362
9587.266 370
9587.731 349
9588.196 375
9588.661 356
9589.126 379
9589.591 385
9590.056 391
9590.521 324
9590.986 318
9591.451 341
9591.916 266
9592.381 277
9592.846 316
9593.312 304
9593.777 326
9594.242 341
9594.707 393
9595.172 389
9595.637 408
9596.103 408
9596.568 388
9597.033 408
9597.498 400
9597.964 365
9598.429 411
9598.894 421
9599.359 401
9599.825 427
9600.290 390
9600.755 349
9601.221 386
9601.686 336
9602.151 365
9602.617 388
9603.082 389
9603.547 366
9604.013 409
9604.478 402
9604.944 386
9605.409 357
9605.874 387
9606.340 388
9606.805 377
9607.271 359
9607.736 342
9608.202 320
9608.667 345
9609.133 349
9609.598 316
9610.064 357
9610.529 360
9610.995 373
9611.461 369
9611.926 376
9612.392 363
9612.857 368
9613.323 338
9613.789 332
9614.254 337
9614.720 360
9615.185 333
9615.651 347
9616.117 382
9616.583 379
9617.048 395
9617.514 400
9617.980 364
9618.445 377
9618.911 378
9619.377 416
9619.843 432
9620.309 430
9620.774 479
9621.240 487
9621.706 520
9622.172 501
9622.638 491
9623.103 472
9623.569 502
9624.035 555
9624.501 575
9624.967 619
9625.433 613
9625.899 650
9626.365 585
9626.831 572
9627.297 618
9627.763 613
9628.229 600
9628.695 628
9629.161 634
9629.627 622
9630.093 585
9630.559 553
9631.025 535
9631.491 486
9631.957 543
9632.423 532
9632.889 540
9633.355 625
9633.821 562
9634.287 528
9634.753 525
9635.220 539
9635.686 540
9636.152 552
9636.618 561
9637.084 485
9637.551 519
9638.017 575
9638.483 567
9638.949 571
9639.415 564
9639.882 643
9640.348 626
9640.814 689
9641.281 707
9641.747 693
9642.213 740
9642.680 701
9643.146 711
9643.612 730
9644.079 802
9644.545 737
9645.011 733
9645.478 732
9645.944 718
9646.411 663
9646.877 655
9647.343 643
9647.810 651
9648.276 652
9648.743 657
9649.209 620
9649.676 557
9650.142 547
9650.609 542
9651.075 499
9651.542 467
9652.008 439
9652.475 434
9652.942 420
9653.408 405
9653.875 401
9654.341 440
9654.808 464
9655.275 456
9655.741 441
9656.208 425
9656.675 413
9657.141 430
9657.608 412
9658.075 417
9658.541 413
9659.008 447
9659.475 386
9659.942 378
9660.408 411
9660.875 441
9661.342 441
9661.809 460
9662.275 466
9662.742 484
9663.209 467
9663.676 454
9664.143 424
9664.610 397
9665.077 405
9665.543 405
9666.010 417
9666.477 425
9666.944 412
9667.411 403
9667.878 392
9668.345 417
9668.812 420
9669.279 397
9669.746 430
9670.213 452
9670.680 444
9671.147 425
9671.614 422
9672.081 418
9672.548 377
9673.015 382
9673.482 368
9673.949 322
9674.416 347
9674.883 336
9675.351 305
9675.818 282
9676.285 299
9676.752 302
9677.219 324
9677.686 303
9678.153 296
9678.621 303
9679.088 350
9679.555 334
9680.022 326
9680.490 296
9680.957 310
9681.424 304
9681.891 300
9682.359 280
9682.826 295
9683.293 302
9683.761 268
9684.228 255
9684.695 277
9685.163 281
9685.630 301
9686.097 286
9686.565 297
9687.032 304
9687.500 269
9687.967 283
9688.434 297
9688.902 272
9689.369 303
9689.837 320
9690.304 325
9690.772 380
9691.239 343
9691.707 299
9692.174 282
9692.642 290
9693.109 265
9693.577 261
9694.045 290
9694.512 267
9694.980 337
9695.447 338
9695.915 360
9696.383 404
9696.850 367
9697.318 380
9697.785 370
9698.253 385
9698.721 427
9699.189 435
9699.656 442
9700.124 452
9700.592 488
9701.059 516
9701.527 550
9701.995 615
9702.463 655
9702.930 699
9703.398 742
9703.866 827
9704.334 905
9704.802 1002
9705.270 1096
9705.737 1157
9706.205 1286
9706.673 1372
9707.141 1502
9707.609 1624
9708.077 1718
9708.545 1896
9709.013 1957
9709.481 2059
9709.949 2207
9710.417 2324
9710.885 2468
9711.353 2588
9711.821 2657
9712.289 2717
9712.757 2699
9713.225 2706
9713.693 2686
9714.161 2674
9714.629 2633
9715.097 2528
9715.565 2543
9716.033 2573
9716.501 2461
9716.969 2340
9717.437 2143
9717.906 1956
9718.374 1787
9718.842 1743
9719.310 1610
9719.778 1581
9720.246 1498
9720.715 1343
9721.183 1298
9721.651 1247
9722.119 1161
9722.588 1103
9723.056 1093
9723.524 1046
9723.992 1004
9724.461 995
9724.929 1003
9725.397 980
9725.866 968
9726.334 914
9726.802 888
9727.271 941
9727.739 940
9728.208 967
9728.676 903
9729.144 892
9729.613 881
9730.081 848
9730.550 833
9731.018 851
9731.487 806
9731.955 757
9732.424 684
9732.892 645
9733.361 614
9733.829 629
9734.298 610
9734.766 553
9735.235 541
9735.703 483
9736.172 491
9736.641 502
9737.109 515
9737.578 499
9738.047 455
9738.515 437
9738.984 426
9739.452 393
9739.921 416
9740.390 422
9740.859 412
9741.327 403
9741.796 405
9742.265 427
9742.733 394
9743.202 387
9743.671 413
9744.140 414
9744.609 388
9745.077 394
9745.546 385
9746.015 363
9746.484 411
9746.953 419
9747.422 376
9747.890 342
9748.359 321
9748.828 276
9749.297 319
9749.766 327
9750.235 278
9750.704 288
9751.173 305
9751.642 268
9752.111 259
9752.580 231
9753.049 260
9753.518 236
9753.987 219
9754.456 208
9754.925 199
9755.394 172
9755.863 197
9756.332 199
9756.801 155
9757.270 168
9757.739 134
9758.208 124
9758.678 145
9759.147 144
9759.616 175
9760.085 150
9760.554 150
9761.023 134
9761.493 137
9761.962 128
9762.431 133
9762.900 112
9763.369 144
9763.839 134
9764.308 125
9764.777 103
9765.246 123
9765.716 120
9766.185 123
9766.654 104
9767.124 99
9767.593 110
9768.062 131
9768.532 122
9769.001 138
9769.471 138
9769.940 121
9770.409 118
9770.879 117
9771.348 113
9771.818 117
9772.287 143
9772.757 135
9773.226 127
9773.696 129
9774.165 121
9774.635 106
9775.104 96
9775.574 118
9776.043 96
9776.513 111
9776.982 125
9777.452 146
9777.921 134
9778.391 115
9778.861 120
9779.330 111
9779.800 112
9780.270 114
9780.739 105
9781.209 93
9781.679 102
9782.148 96
9782.618 93
9783.088 95
9783.557 102
9784.027 92
9784.497 109
9784.967 126
9785.437 133
9785.906 143
9786.376 141
9786.846 125
9787.316 110
9787.786 102
9788.255 124
9788.725 119
9789.195 120
9789.665 112
9790.135 116
9790.605 108
9791.075 98
9791.545 106
9792.015 79
9792.484 93
9792.954 89
9793.424 81
9793.894 82
9794.364 87
9794.834 106
9795.304 108
9795.774 120
9796.244 129
9796.714 113
9797.184 97
9797.655 100
9798.125 92
9798.595 96
9799.065 87
9799.535 98
9800.005 83
9800.475 90
9800.945 86
9801.415 88
9801.886 98
9802.356 96
9802.826 92
9803.296 105
9803.766 106
9804.237 99
9804.707 117
9805.177 119
9805.647 133
9806.118 124
9806.588 91
9807.058 98
9807.529 96
9807.999 88
9808.469 85
9808.940 103
9809.410 96
9809.880 81
9810.351 80
9810.821 111
9811.291 132
9811.762 98
9812.232 103
9812.703 111
9813.173 94
9813.644 91
9814.114 90
9814.584 88
9815.055 94
9815.525 92
9815.996 88
9816.466 107
9816.937 101
9817.408 104
9817.878 107
9818.349 119
9818.819 84
9819.290 93
9819.760 104
9820.231 117
9820.702 93
9821.172 105
9821.643 101
9822.114 87
9822.584 115
9823.055 103
9823.526 130
9823.996 118
9824.467 119
9824.938 128
9825.408 100
9825.879 104
9826.350 108
9826.821 120
9827.291 125
9827.762 115
9828.233 103
9828.704 105
9829.175 113
9829.646 104
9830.116 102
9830.587 99
9831.058 104
9831.529 131
9832.000 116
9832.471 114
9832.942 113
9833.413 92
9833.884 101
9834.354 101
9834.825 96
9835.296 110
9835.767 113
9836.238 106
9836.709 93
9837.180 94
9837.651 91
9838.122 105
9838.594 117
9839.065 118
9839.536 136
9840.007 104
9840.478 88
9840.949 99
9841.420 111
9841.891 133
9842.362 156
9842.833 146
9843.305 108
9843.776 86
9844.247 99
9844.718 74
9845.189 95
9845.661 100
9846.132 86
9846.603 81
9847.074 95
9847.546 101
9848.017 98
9848.488 110
9848.959 107
9849.431 100
9849.902 108
9850.373 101
9850.845 112
9851.316 108
9851.787 109
9852.259 112
9852.730 96
9853.202 98
9853.673 97
9854.144 89
9854.616 102
9855.087 99
9855.559 101
9856.030 89
9856.502 87
9856.973 81
9857.445 86
9857.916 95
9858.388 96
9858.859 101
9859.331 88
9859.802 84
9860.274 103
9860.746 103
9861.217 98
9861.689 110
9862.160 110
9862.632 119
9863.104 124
9863.575 115
9864.047 114
9864.519 109
9864.990 112
9865.462 100
9865.934 99
9866.405 101
9866.877 85
9867.349 84
9867.821 85
9868.292 103
9868.764 104
9869.236 109
9869.708 98
9870.180 108
9870.651 119
9871.123 114
9871.595 139
9872.067 109
9872.539 111
9873.011 82
9873.482 86
9873.954 90
9874.426 78
9874.898 94
9875.370 103
9875.842 108
9876.314 131
9876.786 109
9877.258 105
9877.730 109
9878.202 85
9878.674 107
9879.146 110
9879.618 115
9880.090 128
9880.562 118
9881.034 101
9881.506 109
9881.978 95
9882.450 121
9882.923 130
9883.395 112
9883.867 95
9884.339 89
9884.811 106
9885.283 106
9885.755 89
9886.228 87
9886.700 111
9887.172 99
9887.644 111
9888.116 104
9888.589 92
9889.061 119
9889.533 125
9890.006 119
9890.478 86
9890.950 80
9891.422 90
9891.895 103
9892.367 112
9892.839 116
9893.312 105
9893.784 88
9894.257 104
9894.729 124
9895.201 118
9895.674 115
9896.146 110
9896.619 84
9897.091 73
9897.564 79
9898.036 88
9898.509 111
9898.981 110
9899.454 111
9899.926 103
9900.399 120
9900.871 99
9901.344 112
9901.816 117
9902.289 119
9902.761 112
9903.234 97
9903.707 103
9904.179 105
9904.652 95
9905.124 104
9905.597 103
9906.070 100
9906.542 83
9907.015 76
9907.488 101
9907.961 121
9908.433 161
9908.906 117
9909.379 102
9909.851 108
9910.324 108
9910.797 115
9911.270 132
9911.743 139
9912.215 131
9912.688 117
9913.161 122
9913.634 129
9914.107 131
9914.580 125
9915.053 134
9915.525 132
9915.998 148
9916.471 147
9916.944 148
9917.417 148
9917.890 135
9918.363 147
9918.836 157
9919.309 160
9919.782 160
9920.255 176
9920.728 164
9921.201 146
9921.674 122
9922.147 135
9922.620 131
9923.093 128
9923.566 140
9924.039 146
9924.512 143
9924.986 145
9925.459 154
9925.932 181
9926.405 166
9926.878 176
9927.351 161
9927.825 161
9928.298 146
9928.771 135
9929.244 160
9929.717 129
9930.191 168
9930.664 171
9931.137 151
9931.610 174
9932.084 169
9932.557 160
9933.030 164
9933.504 176
9933.977 167
9934.450 138
9934.924 133
9935.397 146
9935.870 140
9936.344 179
9936.817 172
9937.291 165
9937.764 172
9938.237 159
9938.711 185
9939.184 177
9939.658 158
9940.131 183
9940.605 159
9941.078 136
9941.552 124
9942.025 139
9942.499 152
9942.972 148
9943.446 124
9943.919 140
9944.393 161
9944.867 157
9945.340 156
9945.814 184
9946.287 197
9946.761 221
9947.235 241
9947.708 224
9948.182 217
9948.656 217
9949.129 248
9949.603 247
9950.077 233
9950.551 240
9951.024 235
9951.498 204
9951.972 201
9952.446 216
9952.919 220
9953.393 229
9953.867 235
9954.341 196
9954.815 188
9955.288 182
9955.762 173
9956.236 205
9956.710 188
9957.184 191
9957.658 155
9958.132 164
9958.606 153
9959.080 141
9959.554 141
9960.027 142
9960.501 148
9960.975 119
9961.449 117
9961.923 118
9962.397 117
9962.871 119
9963.345 113
9963.819 134
9964.294 129
9964.768 133
9965.242 159
9965.716 153
9966.190 139
9966.664 128
9967.138 113
9967.612 121
9968.086 104
9968.561 121
9969.035 112
9969.509 99
9969.983 111
9970.457 96
9970.931 108
9971.406 104
9971.880 83
9972.354 83
9972.828 80
9973.303 102
9973.777 99
9974.251 129
9974.726 113
9975.200 117
9975.674 103
9976.149 114
9976.623 120
9977.097 127
9977.572 107
9978.046 99
9978.520 105
9978.995 97
9979.469 98
9979.944 74
9980.418 74
9980.893 77
9981.367 62
9981.841 70
9982.316 80
9982.790 94
9983.265 86
9983.739 95
9984.214 101
9984.689 80
9985.163 87
9985.638 88
9986.112 95
9986.587 88
9987.061 91
9987.536 79
9988.011 70
9988.485 87
9988.960 72
9989.435 76
9989.909 73
9990.384 70
9990.859 68
9991.333 63
9991.808 73
9992.283 87
9992.757 86
9993.232 99
9993.707 77
9994.182 74
9994.656 71
9995.131 61
9995.606 80
9996.081 75
9996.556 59
9997.030 81
9997.505 67
9997.980 60
9998.455 69
9998.930 79
9999.405 97
9999.880 87
10000.355 97
10000.830 98
10001.304 66
10001.779 72
10002.254 69
10002.729 66
10003.204 58
10003.679 65
10004.154 74
10004.629 79
10005.104 87
10005.579 76
10006.054 68
10006.529 60
10007.005 52
10007.480 63
10007.955 68
10008.430 72
10008.905 72
10009.380 66
10009.855 68
10010.330 61
10010.806 81
10011.281 59
10011.756 81
10012.231 78
10012.706 82
10013.181 88
10013.657 88
10014.132 77
10014.607 87
10015.082 72
10015.558 78
10016.033 68
10016.508 61
10016.984 46
10017.459 74
10017.934 70
10018.410 59
10018.885 52
10019.360 60
10019.836 79
10020.311 79
10020.786 59
10021.262 57
10021.737 67
10022.213 66
10022.688 68
10023.164 77
10023.639 62
10024.115 88
10024.590 74
10025.066 57
10025.541 51
10026.017 56
10026.492 49
10026.968 58
10027.443 64
10027.919 62
10028.394 64
10028.870 58
10029.346 63
10029.821 70
10030.297 74
10030.772 63
10031.248 77
10031.724 77
10032.199 72
10032.675 72
10033.151 49
10033.626 66
10034.102 67
10034.578 61
10035.054 59
10035.529 59
10036.005 69
10036.481 78
10036.957 71
10037.432 72
10037.908 64
10038.384 72
10038.860 77
10039.336 68
10039.812 73
10040.287 92
10040.763 87
10041.239 76
10041.715 69
10042.191 69
10042.667 55
10043.143 63
10043.619 68
10044.095 62
10044.571 67
10045.047 49
10045.523 43
10045.999 45
10046.475 54
10046.951 75
10047.427 70
10047.903 84
10048.379 78
10048.855 64
10049.331 70
10049.807 63
10050.283 52
10050.759 68
10051.235 101
10051.712 79
10052.188 79
10052.664 73
10053.140 79
10053.616 59
10054.092 54
10054.569 66
10055.045 69
10055.521 66
10055.997 65
10056.473 58
10056.950 59
10057.426 63
10057.902 62
10058.379 45
10058.855 51
10059.331 61
10059.807 60
10060.284 78
10060.760 83
10061.237 82
10061.713 77
10062.189 62
10062.666 66
10063.142 56
10063.618 55
10064.095 57
10064.571 67
10065.048 77
10065.524 76
10066.001 48
10066.477 51
10066.954 53
10067.430 73
10067.907 64
10068.383 67
10068.860 59
10069.336 58
10069.813 71
10070.289 73
10070.766 85
10071.243 70
10071.719 73
10072.196 85
10072.672 81
10073.149 79
10073.626 68
10074.102 85
10074.579 77
10075.056 84
10075.532 78
10076.009 89
10076.486 88
10076.963 95
10077.439 88
10077.916 82
10078.393 98
10078.870 84
10079.346 62
10079.823 56
10080.300 70
10080.777 67
10081.254 63
10081.731 87
10082.207 100
10082.684 79
10083.161 68
10083.638 62
10084.115 74
10084.592 65
10085.069 61
10085.546 74
10086.023 49
10086.500 53
10086.977 71
10087.454 60
10087.931 64
10088.408 76
10088.885 81
10089.362 77
10089.839 72
10090.316 71
10090.793 84
10091.270 92
10091.747 105
10092.224 110
10092.701 113
10093.178 98
10093.655 103
10094.132 112
10094.610 127
10095.087 110
10095.564 118
10096.041 104
10096.518 90
10096.995 89
10097.473 104
10097.950 101
10098.427 100
10098.904 92
10099.382 101
10099.859 108
10100.336 104
10100.814 86
10101.291 94
10101.768 92
10102.245 87
10102.723 84
10103.200 69
10103.678 70
10104.155 83
10104.632 81
10105.110 76
10105.587 72
10106.065 75
10106.542 78
10107.019 72
10107.497 94
10107.974 91
10108.452 75
10108.929 83
10109.407 103
10109.884 116
10110.362 92
10110.839 94
10111.317 84
10111.794 79
10112.272 83
10112.750 76
10113.227 72
10113.705 75
10114.182 83
10114.660 110
10115.138 116
10115.615 115
10116.093 105
10116.571 93
10117.048 94
10117.526 95
10118.004 86
10118.481 81
10118.959 79
10119.437 77
10119.915 79
10120.392 70
10120.870 71
10121.348 79
10121.826 77
10122.303 69
10122.781 84
10123.259 77
10123.737 69
10124.215 57
10124.693 72
10125.171 71
10125.648 75
10126.126 68
10126.604 71
10127.082 55
10127.560 64
10128.038 56
10128.516 62
10128.994 61
10129.472 76
10129.950 73
10130.428 60
10130.906 70
10131.384 53
10131.862 65
10132.340 65
10132.818 65
10133.296 62
10133.774 71
10134.252 76
10134.730 91
10135.208 91
10135.687 76
10136.165 70
10136.643 64
10137.121 61
10137.599 49
10138.077 49
10138.555 69
10139.034 83
10139.512 75
10139.990 82
10140.468 93
10140.947 78
10141.425 65
10141.903 61
10142.381 53
10142.860 75
10143.338 90
10143.816 73
10144.295 62
10144.773 73
10145.251 79
10145.730 76
10146.208 66
10146.686 55
10147.165 63
10147.643 37
10148.122 63
10148.600 76
10149.078 79
10149.557 91
10150.035 62
10150.514 62
10150.992 65
10151.471 55
10151.949 64
10152.428 71
10152.906 58
10153.385 69
10153.863 63
10154.342 58
10154.821 82
10155.299 68
10155.778 74
10156.256 76
10156.735 67
10157.214 75
10157.692 55
10158.171 67
10158.650 73
10159.128 73
10159.607 70
10160.086 58
10160.564 55
10161.043 49
10161.522 52
10162.000 57
10162.479 56
10162.958 65
10163.437 61
10163.916 73
10164.394 68
10164.873 64
10165.352 67
10165.831 69
10166.310 83
10166.788 79
10167.267 54
10167.746 47
10168.225 71
10168.704 85
10169.183 84
10169.662 71
10170.141 55
10170.620 81
10171.099 84
10171.578 95
10172.057 88
10172.536 77
10173.015 70
10173.494 93
10173.973 102
10174.452 79
10174.931 79
10175.410 82
10175.889 85
10176.368 86
10176.847 73
10177.326 84
10177.805 73
10178.284 66
10178.764 65
10179.243 101
10179.722 96
10180.201 80
10180.680 90
10181.159 68
10181.639 55
10182.118 56
10182.597 73
10183.076 87
10183.555 82
10184.035 81
10184.514 85
10184.993 63
10185.473 74
10185.952 78
10186.431 85
10186.911 95
10187.390 85
10187.869 92
10188.349 82
10188.828 71
10189.307 72
10189.787 102
10190.266 81
10190.746 78
10191.225 81
10191.704 67
10192.184 83
10192.663 64
10193.143 59
10193.622 70
10194.102 54
10194.581 56
10195.061 59
10195.540 62
10196.020 88
10196.499 65
10196.979 53
10197.459 67
10197.938 64
10198.418 61
10198.897 67
10199.377 87
10199.857 88
10200.336 91
10200.816 78
10201.296 68
10201.775 56
10202.255 52
10202.735 68
10203.214 79
10203.694 84
10204.174 81
10204.654 81
10205.133 85
10205.613 73
10206.093 65
10206.573 72
10207.052 86
10207.532 71
10208.012 61
10208.492 76
10208.972 65
10209.452 78
10209.932 82
10210.411 76
10210.891 66
10211.371 65
10211.851 78
10212.331 75
10212.811 64
10213.291 55
10213.771 60
10214.251 62
10214.731 56
10215.211 69
10215.691 70
10216.171 68
10216.651 71
10217.131 66
10217.611 62
10218.091 59
10218.571 60
10219.051 80
10219.531 77
10220.011 69
10220.492 91
10220.972 97
10221.452 76
10221.932 84
10222.412 93
10222.892 77
10223.372 75
10223.853 94
10224.333 95
10224.813 102
10225.293 90
10225.774 105
10226.254 119
10226.734 112
10227.214 88
10227.695 85
10228.175 112
10228.655 95
10229.136 73
10229.616 76
10230.096 70
10230.577 79
10231.057 95
10231.537 93
10232.018 115
10232.498 107
10232.979 116
10233.459 112
10233.939 112
10234.420 105
10234.900 102
10235.381 115
10235.861 115
10236.342 108
10236.822 123
10237.303 124
10237.783 118
10238.264 135
10238.744 118
10239.225 131
10239.706 128
10240.186 164
10240.667 191
10241.147 183
10241.628 179
10242.109 178
10242.589 172
10243.070 166
10243.551 165
10244.031 129
10244.512 143
10244.993 140
10245.473 149
10245.954 152
10246.435 154
10246.915 172
10247.396 181
10247.877 167
10248.358 195
10248.839 215
10249.319 219
10249.800 226
10250.281 227
10250.762 259
10251.243 290
10251.723 347
10252.204 398
10252.685 463
10253.166 540
10253.647 607
10254.128 771
10254.609 867
10255.090 1014
10255.571 1205
10256.052 1263
10256.533 1309
10257.014 1399
10257.495 1427
10257.976 1446
10258.457 1415
10258.938 1418
10259.419 1384
10259.900 1286
10260.381 1197
10260.862 1139
10261.343 1059
10261.824 981
10262.305 828
10262.786 740
10263.267 684
10263.748 586
10264.230 520
10264.711 433
10265.192 384
10265.673 339
10266.154 303
10266.635 282
10267.117 260
10267.598 261
10268.079 284
10268.560 299
10269.042 299
10269.523 314
10270.004 304
10270.486 300
10270.967 296
10271.448 308
10271.929 270
10272.411 284
10272.892 275
10273.374 277
10273.855 288
10274.336 292
10274.818 283
10275.299 264
10275.780 221
10276.262 224
10276.743 220
10277.225 206
10277.706 203
10278.188 179
10278.669 159
10279.151 169
10279.632 168
10280.114 149
10280.595 153
10281.077 157
10281.558 124
10282.040 138
10282.522 134
10283.003 105
10283.485 111
10283.966 110
10284.448 128
10284.930 130
10285.411 124
10285.893 114
10286.375 97
10286.856 91
10287.338 83
10287.820 96
10288.301 131
10288.783 126
10289.265 115
10289.746 114
10290.228 133
10290.710 127
10291.192 124
10291.674 129
10292.155 132
10292.637 117
10293.119 124
10293.601 112
10294.083 109
10294.565 119
10295.046 111
10295.528 113
10296.010 91
10296.492 89
10296.974 97
10297.456 71
10297.938 88
10298.420 73
10298.902 75
10299.384 72
10299.866 67
10300.348 75
10300.830 82
10301.312 80
10301.794 80
10302.276 65
10302.758 59
10303.240 73
10303.722 77
10304.204 68
10304.686 57
10305.168 57
10305.650 84
10306.133 70
10306.615 80
10307.097 72
10307.579 74
10308.061 76
10308.543 59
10309.026 47
10309.508 62
10309.990 64
10310.472 72
10310.954 68
10311.437 56
10311.919 60
10312.401 60
10312.884 66
10313.366 67
10313.848 65
10314.330 71
10314.813 64
10315.295 56
10315.777 62
10316.260 72
10316.742 76
10317.225 79
10317.707 70
10318.189 58
10318.672 61
10319.154 55
10319.637 54
10320.119 58
10320.602 58
10321.084 64
10321.567 53
10322.049 49
10322.532 49
10323.014 54
10323.497 49
10323.979 60
10324.462 64
10324.944 61
10325.427 67
10325.910 62
10326.392 44
10326.875 50
10327.357 74
10327.840 66
10328.323 52
10328.805 40
10329.288 38
10329.771 50
10330.253 43
10330.736 53
10331.219 67
10331.702 43
10332.184 53
10332.667 51
10333.150 34
10333.633 29
10334.115 55
10334.598 60
10335.081 61
10335.564 52
10336.047 54
10336.529 51
10337.012 46
10337.495 40
10337.978 48
10338.461 63
10338.944 57
10339.427 52
10339.910 44
10340.393 46
10340.876 51
10341.358 41
10341.841 53
10342.324 70
10342.807 65
10343.290 66
10343.773 59
10344.256 54
10344.739 63
10345.222 51
10345.706 54
10346.189 42
10346.672 30
10347.155 33
10347.638 28
10348.121 47
10348.604 51
10349.087 35
10349.570 47
10350.054 39
10350.537 45
10351.020 53
10351.503 61
10351.986 61
10352.470 55
10352.953 40
10353.436 39
10353.919 33
10354.402 33
10354.886 43
10355.369 40
10355.852 30
10356.336 27
10356.819 33
10357.302 37
10357.786 40
10358.269 47
10358.752 56
10359.236 49
10359.719 51
10360.202 59
10360.686 47
10361.169 54
10361.653 42
10362.136 31
10362.620 49
10363.103 47
10363.587 35
10364.070 30
10364.554 44
10365.037 47
10365.521 45
10366.004 40
10366.488 44
10366.971 43
10367.455 39
10367.938 39
10368.422 55
10368.905 46
10369.389 39
10369.873 34
10370.356 46
10370.840 43
10371.324 34
10371.807 39
10372.291 43
10372.775 47
10373.258 54
10373.742 54
10374.226 47
10374.710 61
10375.193 72
10375.677 68
10376.161 58
10376.645 45
10377.128 31
10377.612 34
10378.096 32
10378.580 38
10379.064 37
10379.547 42
10380.031 60
10380.515 63
10380.999 47
10381.483 59
10381.967 53
10382.451 53
10382.935 60
10383.419 42
10383.903 46
10384.387 52
10384.871 56
10385.355 56
10385.838 58
10386.323 52
10386.807 44
10387.291 38
10387.775 36
10388.259 41
10388.743 33
10389.227 38
10389.711 45
10390.195 46
10390.679 44
10391.163 32
10391.647 45
10392.131 42
10392.616 30
10393.100 32
10393.584 38
10394.068 38
10394.552 39
10395.037 36
10395.521 39
10396.005 39
10396.489 37
10396.973 28
10397.458 43
10397.942 35
10398.426 42
10398.911 54
10399.395 48
10399.879 40
10400.364 38
10400.848 32
10401.332 43
10401.817 65
10402.301 67
10402.785 51
10403.270 37
10403.754 44
10404.239 40
10404.723 30
10405.207 42
10405.692 47
10406.176 40
10406.661 34
10407.145 41
10407.630 35
10408.114 25
10408.599 24
10409.083 35
10409.568 40
10410.053 44
10410.537 61
10411.022 48
10411.506 46
10411.991 60
10412.475 49
10412.960 38
10413.445 52
10413.929 57
10414.414 45
10414.899 42
10415.383 48
10415.868 46
10416.353 47
10416.838 51
10417.322 59
10417.807 48
10418.292 36
10418.776 36
10419.261 29
10419.746 31
10420.231 43
10420.716 34
10421.200 40
10421.685 41
10422.170 46
10422.655 43
10423.140 57
10423.625 44
10424.110 40
10424.595 48
10425.079 43
10425.564 33
10426.049 40
10426.534 41
10427.019 30
10427.504 28
10427.989 30
10428.474 46
10428.959 33
10429.444 47
10429.929 44
10430.414 27
10430.899 29
10431.384 31
10431.869 35
10432.354 38
10432.839 36
10433.325 40
10433.810 45
10434.295 42
10434.780 37
10435.265 37
10435.750 36
10436.235 47
10436.721 45
10437.206 43
10437.691 45
10438.176 47
10438.661 37
10439.147 32
10439.632 34
10440.117 46
10440.602 45
10441.088 38
10441.573 41
10442.058 46
10442.544 56
10443.029 48
10443.514 59
10444.000 48
10444.485 50
10444.970 53
10445.456 30
10445.941 48
10446.427 50
10446.912 36
10447.397 45
10447.883 44
10448.368 32
10448.854 38
10449.339 34
10449.825 39
10450.310 39
10450.796 40
10451.281 45
10451.767 42
10452.252 43
10452.738 49
10453.223 70
10453.709 57
10454.195 60
10454.680 48
10455.166 44
10455.651 41
10456.137 41
10456.623 54
10457.108 48
10457.594 46
10458.080 65
10458.565 52
10459.051 67
10459.537 71
10460.022 74
10460.508 65
10460.994 59
10461.480 71
10461.965 74
10462.451 60
10462.937 68
10463.423 65
10463.909 67
10464.394 73
10464.880 64
10465.366 82
10465.852 96
10466.338 82
10466.824 88
10467.310 64
10467.796 62
10468.281 65
10468.767 57
10469.253 60
10469.739 63
10470.225 45
10470.711 52
10471.197 44
10471.683 60
10472.169 53
10472.655 66
10473.141 50
10473.627 47
10474.113 46
10474.599 49
10475.085 48
10475.571 32
10476.058 42
10476.544 61
10477.030 48
10477.516 46
10478.002 60
10478.488 64
10478.974 51
10479.461 57
10479.947 52
10480.433 68
10480.919 76
10481.405 75
10481.892 73
10482.378 68
10482.864 74
10483.350 76
10483.837 73
10484.323 56
10484.809 61
10485.296 57
10485.782 46
10486.268 54
10486.754 61
10487.241 62
10487.727 67
10488.214 41
10488.700 41
10489.186 56
10489.673 51
10490.159 47
10490.646 39
10491.132 57
10491.619 58
10492.105 50
10492.591 50
10493.078 42
10493.564 39
10494.051 45
10494.538 47
10495.024 43
10495.511 38
10495.997 27
10496.484 25
10496.970 38
10497.457 59
10497.943 53
10498.430 37
10498.917 34
10499.403 43
10499.890 41
10500.377 39
10500.863 43
10501.350 45
10501.837 31
10502.323 42
10502.810 43
10503.297 35
10503.784 35
10504.270 33
10504.757 40
10505.244 54
10505.731 64
10506.217 38
10506.704 39
10507.191 41
10507.678 35
10508.165 49
10508.652 48
10509.138 37
10509.625 35
10510.112 37
10510.599 42
10511.086 42
10511.573 45
10512.060 32
10512.547 33
10513.034 49
10513.521 54
10514.008 43
10514.495 49
10514.982 34
10515.469 20
10515.956 38
10516.443 34
10516.930 38
10517.417 40
10517.904 42
10518.391 49
10518.878 37
10519.365 43
10519.852 46
10520.339 40
10520.827 45
10521.314 44
10521.801 54
10522.288 49
10522.775 45
10523.262 43
10523.750 26
10524.237 39
10524.724 39
10525.211 33
10525.698 27
10526.186 34
10526.673 38
10527.160 36
10527.648 25
10528.135 24
10528.622 38
10529.110 34
10529.597 49
10530.084 37
10530.572 34
10531.059 36
10531.546 27
10532.034 22
10532.521 35
10533.009 26
10533.496 34
10533.983 32
10534.471 24
10534.958 19
10535.446 26
10535.933 22
10536.421 26
10536.908 29
10537.396 29
10537.883 31
10538.371 30
10538.858 30
10539.346 29
10539.834 36
10540.321 34
10540.809 20
10541.296 19
10541.784 28
10542.272 29
10542.759 25
10543.247 24
10543.735 30
10544.222 40
10544.710 35
10545.198 41
10545.685 45
10546.173 39
10546.661 46
10547.148 36
10547.636 23
10548.124 26
10548.612 28
10549.100 35
10549.587 39
10550.075 41
10550.563 34
10551.051 33
10551.539 30
10552.027 20
10552.514 24
10553.002 31
10553.490 37
10553.978 30
10554.466 43
10554.954 40
10555.442 37
10555.930 37
10556.418 28
10556.906 23
10557.394 25
10557.882 37
10558.370 40
10558.858 51
10559.346 36
10559.834 32
10560.322 31
10560.810 42
10561.298 41
10561.786 30
10562.274 24
10562.762 30
10563.250 24
10563.738 25
10564.227 23
10564.715 31
10565.203 24
10565.691 28
10566.179 13
10566.667 18
10567.156 28
10567.644 33
10568.132 22
10568.620 29
10569.109 31
10569.597 33
10570.085 31
10570.573 42
10571.062 34
10571.550 35
10572.038 30
10572.527 34
10573.015 37
10573.503 47
10573.992 45
10574.480 45
10574.968 38
10575.457 44
10575.945 38
10576.434 45
10576.922 38
10577.411 43
10577.899 36
10578.388 39
10578.876 39
10579.364 40
10579.853 33
10580.341 34
10580.830 35
10581.319 35
10581.807 21
10582.296 29
10582.784 25
10583.273 31
10583.761 36
10584.250 29
10584.739 21
10585.227 21
10585.716 34
10586.204 18
10586.693 32
10587.182 34
10587.671 37
10588.159 41
10588.648 27
10589.137 28
10589.625 26
10590.114 29
10590.603 35
10591.092 25
10591.580 15
10592.069 22
10592.558 36
10593.047 42
10593.536 39
10594.024 24
10594.513 26
10595.002 30
10595.491 29
10595.980 38
10596.469 42
10596.958 28
10597.446 29
10597.935 37
10598.424 32
10598.913 33
10599.402 25
10599.891 34
10600.380 28
10600.869 44
10601.358 41
10601.847 45
10602.336 50
10602.825 47
10603.314 42
10603.803 38
10604.292 48
10604.781 46
10605.271 48
10605.760 44
10606.249 40
10606.738 29
10607.227 20
10607.716 32
10608.205 31
10608.694 33
10609.184 58
10609.673 64
10610.162 53
10610.651 46
10611.140 46
10611.630 58
10612.119 48
10612.608 50
10613.097 45
10613.587 49
10614.076 58
10614.565 55
10615.055 39
10615.544 45
10616.033 44
10616.523 46
10617.012 45
10617.501 43
10617.991 36
10618.480 43
10618.970 45
10619.459 45
10619.948 43
10620.438 44
10620.927 47
10621.417 44
10621.906 48
10622.396 40
10622.885 40
10623.375 40
10623.864 33
10624.354 47
10624.843 33
10625.333 33
10625.822 36
10626.312 37
10626.802 42
10627.291 38
10627.781 33
10628.270 19
10628.760 27
10629.250 29
10629.739 31
10630.229 29
10630.719 30
10631.208 30
10631.698 31
10632.188 39
10632.677 44
10633.167 35
10633.657 44
10634.147 45
10634.636 28
10635.126 19
10635.616 29
10636.106 24
10636.596 31
10637.085 30
10637.575 37
10638.065 25
10638.555 35
10639.045 28
10639.535 27
10640.025 29
10640.514 35
10641.004 28
10641.494 22
10641.984 24
10642.474 13
10642.964 8
10643.454 22
10643.944 30
10644.434 32
10644.924 35
10645.414 52
10645.904 54
10646.394 57
10646.884 36
10647.374 24
10647.864 23
10648.354 25
10648.845 23
10649.335 25
10649.825 25
10650.315 27
10650.805 25
10651.295 29
10651.785 30
10652.275 26
10652.766 33
10653.256 36
10653.746 25
10654.236 31
10654.727 39
10655.217 46
10655.707 32
10656.197 31
10656.688 33
10657.178 24
10657.668 46
10658.158 25
10658.649 24
10659.139 41
10659.629 41
10660.120 32
10660.610 29
10661.101 37
10661.591 24
10662.081 30
10662.572 27
10663.062 20
10663.553 24
10664.043 27
10664.533 31
10665.024 20
10665.514 32
10666.005 30
10666.495 36
10666.986 20
10667.476 18
10667.967 32
10668.457 39
10668.948 35
10669.439 37
10669.929 25
10670.420 29
10670.910 33
10671.401 36
10671.892 37
10672.382 33
10672.873 33
10673.364 50
10673.854 50
10674.345 36
10674.836 24
10675.326 30
10675.817 24
10676.308 21
10676.798 21
10677.289 25
10677.780 28
10678.271 31
10678.762 18
10679.252 23
10679.743 26
10680.234 19
10680.725 28
10681.216 20
10681.706 28
10682.197 33
10682.688 30
10683.179 24
10683.670 29
10684.161 14
10684.652 26
10685.143 28
10685.634 28
10686.125 36
10686.616 24
10687.107 15
10687.598 30
10688.089 48
10688.580 30
10689.071 26
10689.562 28
10690.053 25
10690.544 23
10691.035 43
10691.526 50
10692.017 38
10692.508 56
10692.999 45
10693.490 34
10693.981 45
10694.472 26
10694.964 21
10695.455 24
10695.946 30
10696.437 28
10696.928 27
10697.420 24
10697.911 23
10698.402 30
10698.893 30
10699.385 29
10699.876 39
10700.367 34
10700.858 36
10701.350 39
10701.841 44
10702.332 30
10702.824 37
10703.315 36
10703.806 41
10704.298 30
10704.789 18
10705.281 30
10705.772 33
10706.263 34
10706.755 42
10707.246 38
10707.738 21
10708.229 15
10708.721 29
10709.212 28
10709.704 27
10710.195 21
10710.687 18
10711.178 31
10711.670 39
10712.161 30
10712.653 23
10713.144 41
10713.636 26
10714.127 34
10714.619 29
10715.111 59
10715.602 42
10716.094 43
10716.586 47
10717.077 43
10717.569 22
10718.061 23
10718.552 30
10719.044 25
10719.536 32
10720.028 40
10720.519 25
10721.011 33
10721.503 34
10721.995 21
10722.486 32
10722.978 32
10723.470 29
10723.962 30
10724.454 27
10724.945 39
10725.437 45
10725.929 29
10726.421 23
10726.913 33
10727.405 32
10727.897 28
10728.389 26
10728.881 25
10729.373 30
10729.864 36
10730.356 25
10730.848 19
10731.340 29
10731.832 34
10732.324 45
10732.816 38
10733.308 53
10733.801 46
10734.293 40
10734.785 36
10735.277 47
10735.769 38
10736.261 40
10736.753 43
10737.245 43
10737.737 44
10738.229 34
10738.722 27
10739.214 42
10739.706 47
10740.198 40
10740.690 25
10741.183 21
10741.675 29
10742.167 30
10742.659 33
10743.152 37
10743.644 35
10744.136 36
10744.628 31
10745.121 35
10745.613 30
10746.105 31
10746.598 42
10747.090 40
10747.582 45
10748.075 39
10748.567 34
10749.060 25
10749.552 36
10750.044 42
10750.537 44
10751.029 80
10751.522 84
10752.014 77
10752.507 66
10752.999 52
10753.492 42
10753.984 50
10754.477 54
10754.969 53
10755.462 49
10755.954 44
10756.447 47
10756.939 52
10757.432 39
10757.925 29
10758.417 33
10758.910 47
10759.403 49
10759.895 62
10760.388 53
10760.881 51
10761.373 55
10761.866 51
10762.359 43
10762.851 49
10763.344 70
10763.837 98
10764.330 88
10764.822 80
10765.315 105
10765.808 122
10766.301 126
10766.793 101
10767.286 114
10767.779 141
10768.272 191
10768.765 187
10769.258 148
10769.750 142
10770.243 122
10770.736 146
10771.229 134
10771.722 134
10772.215 108
10772.708 108
10773.201 139
10773.694 121
10774.187 86
10774.680 75
10775.173 94
10775.666 85
10776.159 53
10776.652 61
10777.145 82
10777.638 71
10778.131 59
10778.624 56
10779.117 71
10779.610 73
10780.103 65
10780.596 52
10781.090 38
10781.583 56
10782.076 67
10782.569 57
10783.062 42
10783.555 49
10784.049 51
10784.542 45
10785.035 53
10785.528 50
10786.022 50
10786.515 55
10787.008 59
10787.501 54
10787.995 46
10788.488 39
10788.981 55
10789.475 48
10789.968 40
10790.461 30
10790.955 37
10791.448 51
10791.941 39
10792.435 32
10792.928 35
10793.422 31
10793.915 31
10794.408 35
10794.902 46
10795.395 35
10795.889 27
10796.382 21
10796.876 37
10797.369 45
10797.863 30
10798.356 28
10798.850 51
10799.343 45
10799.837 35
10800.331 42
10800.824 42
10801.318 36
10801.811 39
10802.305 45
10802.799 31
10803.292 36
10803.786 34
10804.280 37
10804.773 35
10805.267 29
10805.761 32
10806.254 38
10806.748 33
10807.242 27
10807.735 41
10808.229 28
10808.723 21
10809.217 28
10809.711 33
10810.204 27
10810.698 44
10811.192 32
10811.686 30
10812.180 23
10812.674 21
10813.167 13
10813.661 29
10814.155 26
10814.649 21
10815.143 17
10815.637 21
10816.131 29
10816.625 26
10817.119 37
10817.613 36
10818.107 31
10818.601 50
10819.095 51
10819.589 40
10820.083 30
10820.577 33
10821.071 18
10821.565 23
10822.059 27
10822.553 32
10823.047 35
10823.541 35
10824.035 38
10824.529 37
10825.024 21
10825.518 25
10826.012 22
10826.506 19
10827.000 17
10827.494 16
10827.989 25
10828.483 29
10828.977 32
10829.471 29
10829.966 23
10830.460 11
10830.954 20
10831.448 25
10831.943 28
10832.437 28
10832.931 25
10833.426 31
10833.920 32
10834.414 36
10834.909 21
10835.403 18
10835.897 40
10836.392 40
10836.886 34
10837.381 32
10837.875 21
10838.370 29
10838.864 28
10839.358 19
10839.853 28
10840.347 16
10840.842 21
10841.336 24
10841.831 26
10842.325 26
10842.820 28
10843.315 34
10843.809 26
10844.304 22
10844.798 27
10845.293 31
10845.787 30
10846.282 29
10846.777 22
10847.271 32
10847.766 27
10848.261 27
10848.755 24
10849.250 21
10849.745 20
10850.240 25
10850.734 34
10851.229 29
10851.724 16
10852.218 19
10852.713 33
10853.208 31
10853.703 28
10854.198 24
10854.692 22
10855.187 21
10855.682 16
10856.177 12
10856.672 21
10857.167 27
10857.662 20
10858.156 22
10858.651 15
10859.146 19
10859.641 30
10860.136 16
10860.631 23
10861.126 20
10861.621 12
10862.116 15
10862.611 19
10863.106 19
10863.601 20
10864.096 26
10864.591 22
10865.086 26
10865.581 22
10866.076 23
10866.571 22
10867.066 23
10867.562 15
10868.057 14
10868.552 17
10869.047 15
10869.542 17
10870.037 28
10870.532 27
10871.028 25
10871.523 17
10872.018 12
10872.513 18
10873.009 37
10873.504 41
10873.999 43
10874.494 30
10874.990 19
10875.485 26
10875.980 27
10876.475 15
10876.971 17
10877.466 18
10877.961 26
10878.457 26
10878.952 26
10879.448 29
10879.943 19
10880.438 25
10880.934 20
10881.429 20
10881.925 33
10882.420 43
10882.916 43
10883.411 48
10883.906 40
10884.402 36
10884.897 31
10885.393 24
10885.889 29
10886.384 32
10886.880 23
10887.375 16
10887.871 19
10888.366 19
10888.862 25
10889.358 26
10889.853 18
10890.349 27
10890.844 26
10891.340 35
10891.836 19
10892.331 22
10892.827 26
10893.323 13
10893.818 13
10894.314 19
10894.810 20
10895.306 25
10895.801 24
10896.297 26
10896.793 29
10897.289 31
10897.785 17
10898.280 14
10898.776 11
10899.272 19
10899.768 16
10900.264 28
10900.760 26
10901.255 27
10901.751 19
10902.247 30
10902.743 20
10903.239 30
10903.735 30
10904.231 32
10904.727 21
10905.223 19
10905.719 24
10906.215 22
10906.711 30
10907.207 32
10907.703 29
10908.199 30
10908.695 34
10909.191 22
10909.687 21
10910.183 24
10910.679 26
10911.175 22
10911.671 30
10912.168 40
10912.664 32
10913.160 26
10913.656 28
10914.152 30
10914.648 33
10915.145 15
10915.641 13
10916.137 12
10916.633 22
10917.129 29
10917.626 16
10918.122 21
10918.618 20
10919.114 34
10919.611 30
10920.107 25
10920.603 15
10921.100 12
10921.596 18
10922.092 19
10922.589 34
10923.085 18
10923.582 23
10924.078 28
10924.574 20
10925.071 18
10925.567 26
10926.064 20
10926.560 23
10927.057 18
10927.553 21
10928.050 21
10928.546 28
10929.043 20
10929.539 24
10930.036 25
10930.532 20
10931.029 15
10931.525 19
10932.022 35
10932.518 29
10933.015 38
10933.512 21
10934.008 20
10934.505 19
10935.002 19
10935.498 17
10935.995 26
10936.492 23
10936.988 20
10937.485 16
10937.982 16
10938.478 26
10938.975 21
10939.472 20
10939.969 37
10940.465 38
10940.962 39
10941.459 30
10941.956 21
10942.453 24
10942.949 27
10943.446 26
10943.943 30
10944.440 34
10944.937 36
10945.434 26
10945.931 23
10946.427 17
10946.924 27
10947.421 20
10947.918 28
10948.415 27
10948.912 32
10949.409 36
10949.906 25
10950.403 25
10950.900 25
10951.397 29
10951.894 20
10952.391 18
10952.888 31
10953.385 30
10953.882 25
10954.379 22
10954.877 22
10955.374 27
10955.871 28
10956.368 26
10956.865 22
10957.362 28
10957.859 23
10958.357 16
10958.854 27
10959.351 23
10959.848 39
10960.345 38
10960.843 36
10961.340 34
10961.837 21
10962.334 29
10962.832 31
10963.329 16
10963.826 14
10964.324 12
10964.821 26
10965.318 24
10965.816 18
10966.313 20
10966.810 21
10967.308 20
10967.805 21
10968.302 29
10968.800 32
10969.297 24
10969.795 30
10970.292 26
10970.790 20
10971.287 31
10971.785 23
10972.282 24
10972.780 25
10973.277 23
10973.775 29
10974.272 24
10974.770 29
10975.267 22
10975.765 31
10976.262 19
10976.760 18
10977.258 15
10977.755 18
10978.253 25
10978.750 30
10979.248 23
10979.746 19
10980.243 23
10980.741 23
10981.239 38
10981.737 39
10982.234 25
10982.732 31
10983.230 29
10983.727 16
10984.225 23
10984.723 22
10985.221 26
10985.719 25
10986.216 25
10986.714 17
10987.212 19
10987.710 15
10988.208 12
10988.706 25
10989.204 31
10989.701 30
10990.199 31
10990.697 44
10991.195 37
10991.693 38
10992.191 24
10992.689 31
10993.187 32
10993.685 20
10994.183 28
10994.681 26
10995.179 27
10995.677 18
10996.175 17
10996.673 18
10997.171 21
10997.669 32
10998.167 24
10998.665 27
10999.163 29
10999.662 22
11000.160 18
11000.658 15
11001.156 24
11001.654 12
11002.152 21
11002.650 16
11003.149 28
11003.647 30
11004.145 18
11004.643 18
11005.142 16
11005.640 13
11006.138 15
11006.636 21
11007.135 15
11007.633 20
11008.131 24
11008.629 28
11009.128 31
11009.626 17
11010.125 23
11010.623 31
11011.121 30
11011.620 31
11012.118 21
11012.616 16
11013.115 25
11013.613 19
11014.112 9
11014.610 6
11015.109 25
11015.607 21
11016.106 28
11016.604 17
11017.103 21
11017.601 27
11018.100 24
11018.598 30
11019.097 20
11019.595 15
11020.094 13
11020.592 20
11021.091 10
11021.590 20
11022.088 13
11022.587 22
11023.086 23
11023.584 24
11024.083 29
11024.582 20
11025.080 18
11025.579 23
11026.078 22
11026.576 15
11027.075 17
11027.574 20
11028.073 24
11028.571 23
11029.070 21
11029.569 13
11030.068 21
11030.567 33
11031.065 37
11031.564 35
11032.063 17
11032.562 12
11033.061 18
11033.560 21
11034.059 24
11034.558 33
11035.056 24
11035.555 24
11036.054 19
11036.553 16
11037.052 20
11037.551 27
11038.050 25
11038.549 25
11039.048 20
11039.547 21
11040.046 18
11040.545 23
11041.044 23
11041.543 30
11042.042 34
11042.542 24
11043.041 25
11043.540 24
11044.039 17
11044.538 25
11045.037 16
11045.536 21
11046.035 27
11046.535 20
11047.034 14
11047.533 13
11048.032 18
11048.531 24
11049.031 19
11049.530 24
11050.029 18
11050.528 19
11051.028 25
11051.527 18
11052.026 10
11052.526 21
11053.025 16
11053.524 19
11054.024 20
11054.523 23
11055.022 21
11055.522 17
11056.021 17
11056.520 19
11057.020 23
11057.519 26
11058.019 19
11058.518 14
11059.018 24
11059.517 24
11060.017 25
11060.516 27
11061.016 11
11061.515 16
11062.015 20
11062.514 20
11063.014 25
11063.513 26
11064.013 24
11064.512 19
11065.012 19
11065.512 24
11066.011 25
11066.511 22
11067.011 15
11067.510 21
11068.010 14
11068.509 15
11069.009 17
11069.509 15
11070.009 20
11070.508 12
11071.008 26
11071.508 29
11072.008 21
11072.507 22
11073.007 16
11073.507 4
11074.007 18
11074.506 23
11075.006 15
11075.506 15
11076.006 33
11076.506 26
11077.006 18
11077.506 18
11078.005 34
11078.505 17
11079.005 24
11079.505 20
11080.005 16
11080.505 20
11081.005 17
11081.505 18
11082.005 22
11082.505 13
11083.005 15
11083.505 11
11084.005 15
11084.505 24
11085.005 28
11085.505 26
11086.005 22
11086.505 20
11087.005 19
11087.505 13
11088.006 19
11088.506 16
11089.006 18
11089.506 14
11090.006 15
11090.506 23
11091.006 22
11091.507 23
11092.007 22
11092.507 25
11093.007 21
11093.508 13
11094.008 19
11094.508 26
11095.008 21
11095.509 18
11096.009 15
11096.509 23
11097.009 24
11097.510 16
11098.010 18
11098.510 22
11099.011 24
11099.511 31
11100.012 8
11100.512 14
11101.012 15
11101.513 21
11102.013 21
11102.514 29
11103.014 26
11103.515 25
11104.015 23
11104.516 28
11105.016 28
11105.517 21
11106.017 29
11106.518 15
11107.018 14
11107.519 27
11108.019 21
11108.520 30
11109.020 20
11109.521 12
11110.022 17
11110.522 20
11111.023 16
11111.524 18
11112.024 20
11112.525 21
11113.026 20
11113.526 21
11114.027 22
11114.528 19
11115.028 21
11115.529 30
11116.030 23
11116.531 16
11117.031 16
11117.532 12
11118.033 12
11118.534 16
11119.035 22
11119.535 20
11120.036 12
11120.537 17
11121.038 18
11121.539 28
11122.040 29
11122.541 21
11123.041 13
11123.542 19
11124.043 23
11124.544 27
11125.045 23
11125.546 27
11126.047 24
11126.548 21
11127.049 20
11127.550 20
11128.051 24
11128.552 17
11129.053 9
11129.554 23
11130.055 24
11130.556 24
11131.057 22
11131.559 18
11132.060 15
11132.561 18
11133.062 28
11133.563 22
11134.064 21
11134.565 23
11135.067 25
11135.568 19
11136.069 20
11136.570 21
11137.071 17
11137.573 23
11138.074 26
11138.575 25
11139.076 20
11139.578 23
11140.079 17
11140.580 24
11141.082 21
11141.583 22
11142.084 25
11142.586 14
11143.087 21
11143.588 37
11144.090 24
11144.591 40
11145.092 20
11145.594 17
11146.095 21
11146.597 25
11147.098 34
11147.600 36
11148.101 38
11148.603 28
11149.104 34
11149.606 28
11150.107 40
11150.609 26
11151.110 16
11151.612 11
11152.113 18
11152.615 25
11153.116 11
11153.618 18
11154.120 24
11154.621 21
11155.123 13
11155.624 20
11156.126 24
11156.628 16
11157.129 26
11157.631 22
11158.133 24
11158.635 20
11159.136 24
11159.638 13
11160.140 16
11160.641 20
11161.143 24
11161.645 14
11162.147 15
11162.649 20
11163.150 19
11163.652 24
11164.154 27
11164.656 28
11165.158 26
11165.660 23
11166.161 13
11166.663 29
11167.165 20
11167.667 13
11168.169 20
11168.671 30
11169.173 29
11169.675 35
11170.177 29
11170.679 27
11171.181 18
11171.683 32
11172.185 22
11172.687 15
11173.189 15
11173.691 16
11174.193 16
11174.695 22
11175.197 22
11175.699 15
11176.201 18
11176.703 18
11177.206 14
11177.708 21
11178.210 25
11178.712 20
11179.214 21
11179.716 15
11180.219 22
11180.721 14
11181.223 16
11181.725 12
11182.227 9
11182.730 27
11183.232 21
11183.734 24
11184.237 28
11184.739 20
11185.241 31
11185.743 34
11186.246 19
11186.748 21
11187.250 15
11187.753 10
11188.255 17
11188.758 12
11189.260 17
11189.762 18
11190.265 21
11190.767 14
11191.270 17
11191.772 16
11192.275 13
11192.777 21
11193.280 22
11193.782 16
11194.285 21
11194.787 26
11195.290 23
11195.792 19
11196.295 19
11196.797 22
11197.300 23
11197.802 12
11198.305 8
11198.808 14
11199.310 19
11199.813 21
11200.315 25
11200.818 30
11201.321 21
11201.823 19
11202.326 16
11202.829 26
11203.332 27
11203.834 16
11204.337 25
11204.840 15
11205.343 16
11205.845 19
11206.348 18
11206.851 19
11207.354 7
11207.857 16
11208.359 14
11208.862 11
11209.365 24
11209.868 14
11210.371 17
11210.874 19
11211.377 17
11211.879 20
11212.382 18
11212.885 18
11213.388 8
11213.891 12
11214.394 14
11214.897 20
11215.400 19
11215.903 18
11216.406 16
11216.909 12
11217.412 19
11217.915 17
11218.418 25
11218.921 27
11219.424 38
11219.927 21
11220.431 25
11220.934 22
11221.437 20
11221.940 20
11222.443 19
11222.946 19
11223.449 8
11223.952 18
11224.456 15
11224.959 12
11225.462 20
11225.965 16
11226.469 23
11226.972 33
11227.475 31
11227.978 29
11228.482 22
11228.985 10
11229.488 11
11229.991 14
11230.495 15
11230.998 13
11231.501 13
11232.005 20
11232.508 26
11233.012 25
11233.515 29
11234.018 27
11234.522 12
11235.025 9
11235.529 19
11236.032 20
11236.536 19
11237.039 12
11237.542 18
11238.046 30
11238.549 29
11239.053 23
11239.556 27
11240.060 19
11240.564 16
11241.067 16
11241.571 18
11242.074 17
11242.578 19
11243.081 26
11243.585 32
11244.089 22
11244.592 24
11245.096 21
11245.600 27
11246.103 15
11246.607 26
11247.111 32
11247.614 37
11248.118 27
11248.622 32
11249.126 22
11249.629 15
11250.133 23
11250.637 26
11251.141 25
11251.644 24
11252.148 23
11252.652 24
11253.156 19
11253.660 14
11254.164 13
11254.667 19
11255.171 16
11255.675 21
11256.179 13
11256.683 8
11257.187 19
11257.691 17
11258.195 14
11258.699 18
11259.203 31
11259.707 47
11260.211 34
11260.715 16
11261.219 19
11261.723 18
11262.227 14
11262.731 20
11263.235 16
11263.739 15
11264.243 22
11264.747 43
11265.251 26
11265.755 16
11266.259 16
11266.764 9
11267.268 11
11267.772 19
11268.276 17
11268.780 13
11269.284 20
11269.789 20
11270.293 25
11270.797 23
11271.301 28
11271.806 21
11272.310 14
11272.814 10
11273.318 14
11273.823 20
11274.327 24
11274.831 16
11275.336 23
11275.840 26
11276.344 24
11276.849 18
11277.353 19
11277.857 24
11278.362 23
11278.866 21
11279.371 15
11279.875 9
11280.380 17
11280.884 32
11281.388 27
11281.893 18
11282.397 28
11282.902 37
11283.406 44
11283.911 32
11284.415 17
11284.920 20
11285.425 17
11285.929 19
11286.434 23
11286.938 19
11287.443 23
11287.947 22
11288.452 9
11288.957 16
11289.461 23
11289.966 19
11290.471 28
11290.975 30
11291.480 39
11291.985 26
11292.489 11
11292.994 7
11293.499 5
11294.004 15
11294.508 15
11295.013 14
11295.518 19
11296.023 19
11296.528 19
11297.032 26
11297.537 30
11298.042 17
11298.547 19
11299.052 34
11299.557 29
11300.061 20
11300.566 32
11301.071 36
11301.576 24
11302.081 23
11302.586 32
11303.091 25
11303.596 18
11304.101 24
11304.606 18
11305.111 13
11305.616 14
11306.121 21
11306.626 18
11307.131 27
11307.636 29
11308.141 30
11308.646 26
11309.151 23
11309.656 22
11310.161 22
11310.667 27
11311.172 26
11311.677 25
11312.182 23
11312.687 21
11313.192 23
11313.698 21
11314.203 25
11314.708 27
11315.213 36
11315.718 38
11316.224 26
11316.729 13
11317.234 29
11317.739 21
11318.245 22
11318.750 13
11319.255 16
11319.761 30
11320.266 25
11320.771 25
11321.277 19
11321.782 24
11322.287 23
11322.793 38
11323.298 41
11323.804 47
11324.309 39
11324.814 24
11325.320 23
11325.825 29
11326.331 26
11326.836 27
11327.342 18
11327.847 18
11328.353 17
11328.858 16
11329.364 11
11329.869 35
11330.375 24
11330.881 20
11331.386 22
11331.892 14
11332.397 19
11332.903 26
11333.409 25
11333.914 21
11334.420 20
11334.926 17
11335.431 21
11335.937 25
11336.443 23
11336.948 28
11337.454 38
11337.960 30
11338.465 31
11338.971 23
11339.477 24
11339.983 21
11340.489 17
11340.994 23
11341.500 23
11342.006 29
11342.512 22
11343.018 21
11343.523 20
11344.029 24
11344.535 22
11345.041 18
11345.547 21
11346.053 32
11346.559 37
11347.065 22
11347.571 21
11348.077 18
11348.583 13
11349.089 31
11349.595 30
11350.101 20
11350.607 26
11351.113 25
11351.619 27
11352.125 26
11352.631 20
11353.137 24
11353.643 25
11354.149 27
11354.655 29
11355.161 32
11355.667 31
11356.173 36
11356.680 33
11357.186 34
11357.692 37
11358.198 18
11358.704 23
11359.210 32
11359.717 28
11360.223 33
11360.729 38
11361.235 35
11361.742 29
11362.248 31
11362.754 28
11363.261 33
11363.767 35
11364.273 43
11364.779 45
11365.286 33
11365.792 30
11366.299 28
11366.805 33
11367.311 39
11367.818 39
11368.324 32
11368.830 30
11369.337 31
11369.843 25
11370.350 23
11370.856 27
11371.363 23
11371.869 29
11372.376 17
11372.882 35
11373.389 35
11373.895 33
11374.402 39
11374.908 41
11375.415 36
11375.922 31
11376.428 23
11376.935 34
11377.441 28
11377.948 39
11378.455 34
11378.961 30
11379.468 36
11379.975 40
11380.481 34
11380.988 42
11381.495 36
11382.001 46
11382.508 41
11383.015 51
11383.521 53
11384.028 57
11384.535 50
11385.042 46
11385.549 41
11386.055 45
11386.562 43
11387.069 45
11387.576 44
11388.083 44
11388.590 46
11389.096 48
11389.603 37
11390.110 37
11390.617 37
11391.124 36
11391.631 40
11392.138 37
11392.645 34
11393.152 36
11393.659 45
11394.166 31
11394.673 27
11395.180 32
11395.687 51
11396.194 35
11396.701 30
11397.208 38
11397.715 38
11398.222 28
11398.729 25
11399.236 31
11399.743 24
11400.250 24
11400.758 44
11401.265 52
11401.772 42
11402.279 39
11402.786 39
11403.293 37
11403.801 40
11404.308 38
11404.815 44
11405.322 43
11405.829 52
11406.337 48
11406.844 42
11407.351 48
11407.859 44
11408.366 41
11408.873 56
11409.380 44
11409.888 40
11410.395 44
11410.902 52
11411.410 61
11411.917 47
11412.425 51
11412.932 35
11413.439 46
11413.947 47
11414.454 47
11414.962 63
11415.469 58
11415.977 59
11416.484 68
11416.992 56
11417.499 54
11418.007 66
11418.514 64
11419.022 85
11419.529 76
11420.037 54
11420.544 58
11421.052 58
11421.560 75
11422.067 70
11422.575 67
11423.082 69
11423.590 74
11424.098 85
11424.605 64
11425.113 74
11425.621 107
11426.128 86
11426.636 64
11427.144 65
11427.652 90
11428.159 106
11428.667 88
11429.175 82
11429.683 108
11430.190 87
11430.698 104
11431.206 111
11431.714 122
11432.222 119
11432.729 151
11433.237 162
11433.745 170
11434.253 202
11434.761 203
11435.269 195
11435.777 221
11436.285 270
11436.793 296
11437.301 318
11437.808 344
11438.316 376
11438.824 376
11439.332 403
11439.840 427
11440.348 380
11440.856 322
11441.364 344
11441.872 322
11442.381 334
11442.889 336
11443.397 311
11443.905 279
11444.413 254
11444.921 256
11445.429 242
11445.937 208
11446.445 170
11446.954 154
11447.462 127
11447.970 124
11448.478 104
11448.986 102
11449.495 109
11450.003 115
11450.511 123
11451.019 101
11451.527 104
11452.036 122
11452.544 116
11453.052 135
11453.561 131
11454.069 157
11454.577 126
11455.086 112
11455.594 106
11456.102 90
11456.611 95
11457.119 97
11457.627 100
11458.136 87
11458.644 107
11459.153 99
11459.661 107
11460.170 95
11460.678 107
11461.187 116
11461.695 126
11462.204 123
11462.712 118
11463.221 131
11463.729 103
11464.238 97
11464.746 112
11465.255 135
11465.763 130
11466.272 129
11466.780 138
11467.289 158
11467.798 136
11468.306 139
11468.815 137
11469.324 124
11469.832 124
11470.341 150
11470.850 160
11471.358 165
11471.867 176
11472.376 153
11472.885 131
11473.393 142
11473.902 156
11474.411 177
11474.920 193
11475.428 189
11475.937 147
11476.446 140
11476.955 163
11477.464 168
11477.972 135
11478.481 139
11478.990 124
11479.499 122
11480.008 127
11480.517 135
11481.026 117
11481.535 118
11482.044 132
11482.553 123
11483.062 142
11483.571 135
11484.080 127
11484.589 142
11485.098 121
11485.607 123
11486.116 137
11486.625 147
11487.134 174
11487.643 139
11488.152 138
11488.661 142
11489.170 159
11489.679 143
11490.188 119
11490.697 131
11491.206 143
11491.716 139
11492.225 164
11492.734 171
11493.243 152
11493.752 130
11494.262 131
11494.771 143
11495.280 156
11495.789 170
11496.298 186
11496.808 173
11497.317 190
11497.826 181
11498.336 169
11498.845 174
11499.354 173
11499.864 163
11500.373 185
11500.882 198
11501.392 202
11501.901 214
11502.410 198
11502.920 221
11503.429 204
11503.939 189
11504.448 217
11504.958 262
11505.467 276
11505.976 301
11506.486 363
11506.995 371
11507.505 418
11508.014 428
11508.524 410
11509.033 408
11509.543 447
11510.053 408
11510.562 415
11511.072 450
11511.581 440
11512.091 464
11512.601 457
11513.110 465
11513.620 486
11514.129 523
11514.639 528
11515.149 531
11515.658 552
11516.168 557
11516.678 603
11517.188 690
11517.697 750
11518.207 775
11518.717 792
11519.227 1012
11519.736 1197
11520.246 1334
11520.756 1477
11521.266 1722
11521.776 1935
11522.285 2207
11522.795 2596
11523.305 2913
11523.815 3270
11524.325 3449
11524.835 3782
11525.345 3998
11525.854 4089
11526.364 4287
11526.874 4245
11527.384 4155
11527.894 4108
11528.404 3962
11528.914 3874
11529.424 3642
11529.934 3263
11530.444 2996
11530.954 2729
11531.464 2399
11531.974 2135
11532.484 1817
11532.994 1605
11533.504 1490
11534.015 1299
11534.525 1103
11535.035 986
11535.545 816
11536.055 672
11536.565 595
11537.075 530
11537.585 488
11538.096 485
11538.606 412
11539.116 393
11539.626 408
11540.137 400
11540.647 406
11541.157 394
11541.667 354
11542.178 336
11542.688 333
11543.198 318
11543.708 295
11544.219 278
11544.729 303
11545.239 269
11545.750 235
11546.260 196
11546.770 209
11547.281 191
11547.791 199
11548.302 184
11548.812 168
11549.322 162
11549.833 149
11550.343 137
11550.854 108
11551.364 115
11551.875 104
11552.385 102
11552.896 105
11553.406 111
11553.917 105
11554.427 132
11554.938 104
11555.448 106
11555.959 109
11556.470 101
11556.980 94
11557.491 94
11558.001 92
11558.512 96
11559.023 80
11559.533 74
11560.044 83
11560.555 75
11561.065 71
11561.576 79
11562.087 65
11562.598 74
11563.108 79
11563.619 81
11564.130 85
11564.641 72
11565.151 88
11565.662 82
11566.173 76
11566.684 81
11567.195 77
11567.705 56
11568.216 52
11568.727 57
11569.238 47
11569.749 67
11570.260 85
11570.771 62
11571.282 65
11571.792 70
11572.303 71
11572.814 69
11573.325 65
11573.836 80
11574.347 79
11574.858 66
11575.369 55
11575.880 52
11576.391 53
11576.902 43
11577.413 48
11577.924 71
11578.436 71
11578.947 62
11579.458 55
11579.969 58
11580.480 64
11580.991 48
11581.502 61
11582.013 75
11582.525 81
11583.036 83
11583.547 55
11584.058 48
11584.569 64
11585.081 66
11585.592 49
11586.103 52
11586.614 65
11587.126 66
11587.637 54
11588.148 42
11588.659 48
11589.171 62
11589.682 59
11590.193 52
11590.705 46
11591.216 61
11591.727 69
11592.239 57
11592.750 45
11593.262 75
11593.773 73
11594.284 66
11594.796 76
11595.307 74
11595.819 75
11596.330 75
11596.842 64
11597.353 73
11597.865 62
11598.376 54
11598.888 52
11599.399 54
11599.911 61
11600.422 65
11600.934 66
11601.445 48
11601.957 57
11602.469 71
11602.980 71
11603.492 54
11604.004 58
11604.515 70
11605.027 73
11605.539 61
11606.050 69
11606.562 80
11607.074 82
11607.585 81
11608.097 93
11608.609 79
11609.121 57
11609.632 61
11610.144 61
11610.656 51
11611.168 64
11611.679 73
11612.191 63
11612.703 63
11613.215 47
11613.727 75
11614.239 68
11614.751 89
11615.262 97
11615.774 94
11616.286 89
11616.798 100
11617.310 78
11617.822 68
11618.334 71
11618.846 83
11619.358 56
11619.870 80
11620.382 95
11620.894 94
11621.406 110
11621.918 73
11622.430 83
11622.942 99
11623.454 102
11623.966 107
11624.478 108
11624.990 114
11625.503 112
11626.015 128
11626.527 159
11627.039 134
11627.551 102
11628.063 117
11628.575 113
11629.088 130
11629.600 131
11630.112 117
11630.624 119
11631.136 118
11631.649 124
11632.161 131
11632.673 108
11633.186 117
11633.698 120
11634.210 126
11634.722 109
11635.235 108
11635.747 87
11636.259 87
11636.772 98
11637.284 98
11637.797 119
11638.309 112
11638.821 103
11639.334 108
11639.846 111
11640.359 135
11640.871 134
11641.384 143
11641.896 134
11642.409 132
11642.921 132
11643.434 126
11643.946 150
11644.459 156
11644.971 138
11645.484 127
11645.996 133
11646.509 126
11647.021 154
11647.534 161
11648.047 169
11648.559 176
11649.072 142
11649.584 166
11650.097 157
11650.610 145
11651.122 135
11651.635 149
11652.148 124
11652.661 137
11653.173 152
11653.686 145
11654.199 165
11654.712 172
11655.224 176
11655.737 210
11656.250 213
11656.763 209
11657.275 195
11657.788 212
11658.301 204
11658.814 235
11659.327 228
11659.840 258
11660.353 271
11660.865 298
11661.378 294
11661.891 303
11662.404 333
11662.917 306
11663.430 323
11663.943 334
11664.456 310
11664.969 349
11665.482 371
11665.995 369
11666.508 368
11667.021 372
11667.534 382
11668.047 376
11668.560 398
11669.073 456
11669.586 468
11670.099 465
11670.613 442
11671.126 442
11671.639 435
11672.152 499
11672.665 606
11673.178 632
11673.691 663
11674.205 696
11674.718 755
11675.231 831
11675.744 936
11676.257 1019
11676.771 1171
11677.284 1368
11677.797 1494
11678.311 1736
11678.824 1935
11679.337 2104
11679.850 2414
11680.364 2727
11680.877 2967
11681.390 3013
11681.904 3165
11682.417 3272
11682.930 3320
11683.444 3335
11683.957 3246
11684.471 3142
11684.984 3065
11685.498 2871
11686.011 2641
11686.524 2444
11687.038 2231
11687.551 1997
11688.065 1762
11688.578 1617
11689.092 1454
11689.605 1242
11690.119 1013
11690.633 893
11691.146 793
11691.660 704
11692.173 654
11692.687 602
11693.200 553
11693.714 497
11694.228 457
11694.741 447
11695.255 424
11695.769 389
11696.282 365
11696.796 376
11697.310 356
11697.823 290
11698.337 286
11698.851 273
11699.365 266
11699.878 250
11700.392 235
11700.906 221
11701.420 224
11701.933 191
11702.447 214
11702.961 219
11703.475 206
11703.989 194
11704.503 197
11705.016 197
11705.530 180
11706.044 144
11706.558 139
11707.072 145
11707.586 153
11708.100 125
11708.614 115
11709.128 124
11709.642 145
11710.156 124
11710.670 128
11711.184 100
11711.698 92
11712.212 98
11712.726 111
11713.240 124
11713.754 117
11714.268 95
11714.782 87
11715.296 92
11715.810 117
11716.324 105
11716.838 127
11717.352 112
11717.867 109
11718.381 100
11718.895 97
11719.409 80
11719.923 99
11720.438 120
11720.952 122
11721.466 118
11721.980 107
11722.494 119
11723.009 122
11723.523 100
11724.037 114
11724.552 114
11725.066 140
11725.580 137
11726.094 146
11726.609 147
11727.123 149
11727.638 165
11728.152 161
11728.666 155
11729.181 168
11729.695 169
11730.210 145
11730.724 159
11731.238 165
11731.753 165
11732.267 178
11732.782 158
11733.296 142
11733.811 154
11734.325 160
11734.840 139
11735.354 155
11735.869 129
11736.383 136
11736.898 118
11737.413 116
11737.927 123
11738.442 95
11738.956 98
11739.471 76
11739.986 84
11740.500 92
11741.015 88
11741.530 81
11742.044 68
11742.559 74
11743.074 83
11743.588 70
11744.103 71
11744.618 74
11745.133 80
11745.647 92
11746.162 100
11746.677 102
11747.192 64
11747.706 65
11748.221 71
11748.736 62
11749.251 78
11749.766 79
11750.281 76
11750.795 85
11751.310 94
11751.825 83
11752.340 71
11752.855 85
11753.370 90
11753.885 67
11754.400 77
11754.915 80
11755.430 85
11755.945 77
11756.460 70
11756.975 85
11757.490 63
11758.005 44
11758.520 53
11759.035 50
11759.550 40
11760.065 47
11760.580 42
11761.095 48
11761.610 40
11762.125 50
11762.641 57
11763.156 46
11763.671 47
11764.186 48
11764.701 40
11765.216 34
11765.732 32
11766.247 43
11766.762 40
11767.277 23
11767.792 23
11768.308 30
11768.823 29
11769.338 25
11769.854 28
11770.369 27
11770.884 29
11771.399 23
11771.915 25
11772.430 29
11772.945 38
11773.461 42
11773.976 38
11774.492 36
11775.007 30
11775.522 25
11776.038 42
11776.553 42
11777.069 38
11777.584 32
11778.100 32
11778.615 48
11779.131 47
11779.646 29
11780.162 31
11780.677 27
11781.193 31
11781.708 28
11782.224 22
11782.739 27
11783.255 29
11783.771 33
11784.286 29
11784.802 24
11785.317 43
11785.833 44
11786.349 42
11786.864 32
11787.380 23
11787.896 33
11788.411 40
11788.927 33
11789.443 34
11789.958 20
11790.474 22
11790.990 23
11791.506 29
11792.022 30
11792.537 34
11793.053 28
11793.569 13
11794.085 28
11794.601 40
11795.116 33
11795.632 46
11796.148 51
11796.664 41
11797.180 28
11797.696 31
11798.212 28
11798.728 14
11799.244 24
11799.759 24
11800.275 31
11800.791 23
11801.307 23
11801.823 23
11802.339 21
11802.855 16
11803.371 27
11803.887 22
11804.403 30
11804.919 28
11805.436 24
11805.952 17
11806.468 22
11806.984 36
11807.500 40
11808.016 27
11808.532 35
11809.048 19
11809.564 10
11810.081 21
11810.597 19
11811.113 25
11811.629 24
11812.145 22
11812.662 14
11813.178 22
11813.694 23
11814.210 29
11814.727 40
11815.243 28
11815.759 36
11816.276 32
11816.792 30
11817.308 20
11817.825 23
11818.341 27
11818.857 34
11819.374 28
11819.890 37
11820.406 28
11820.923 22
11821.439 22
11821.956 25
11822.472 28
11822.989 22
11823.505 26
11824.021 23
11824.538 21
11825.054 30
11825.571 42
11826.087 34
11826.604 19
11827.121 24
11827.637 26
11828.154 29
11828.670 32
11829.187 28
11829.703 29
11830.220 31
11830.737 23
11831.253 28
11831.770 33
11832.287 25
11832.803 20
11833.320 21
11833.837 21
11834.353 21
11834.870 39
11835.387 30
11835.903 23
11836.420 25
11836.937 22
11837.454 21
11837.971 25
11838.487 30
11839.004 39
11839.521 37
11840.038 20
11840.555 29
11841.071 26
11841.588 18
11842.105 41
11842.622 44
11843.139 40
11843.656 31
11844.173 39
11844.690 40
11845.207 36
11845.724 30
11846.240 27
11846.757 30
11847.274 38
11847.791 33
11848.308 29
11848.825 32
11849.342 35
11849.860 30
11850.377 27
11850.894 33
11851.411 35
11851.928 26
11852.445 24
11852.962 31
11853.479 34
11853.996 35
11854.513 25
11855.031 22
11855.548 22
11856.065 27
11856.582 38
11857.099 40
11857.616 32
11858.134 28
11858.651 31
11859.168 44
11859.685 48
11860.203 38
11860.720 27
11861.237 30
11861.755 21
11862.272 27
11862.789 23
11863.306 24
11863.824 26
11864.341 35
11864.859 44
11865.376 38
11865.893 29
11866.411 25
11866.928 33
11867.446 32
11867.963 33
11868.480 30
11868.998 27
11869.515 36
11870.033 25
11870.550 33
11871.068 37
11871.585 33
11872.103 35
11872.620 35
11873.138 41
11873.655 35
11874.173 36
11874.691 35
11875.208 40
11875.726 38
11876.243 38
11876.761 40
11877.279 47
11877.796 38
11878.314 43
11878.832 43
11879.349 42
11879.867 44
11880.385 47
11880.902 43
11881.420 41
11881.938 45
11882.456 49
11882.973 43
11883.491 48
11884.009 56
11884.527 61
11885.045 62
11885.562 56
11886.080 57
11886.598 57
11887.116 43
11887.634 45
11888.152 54
11888.670 43
11889.187 43
11889.705 53
11890.223 74
11890.741 77
11891.259 72
11891.777 56
11892.295 45
11892.813 74
11893.331 72
11893.849 57
11894.367 48
11894.885 30
11895.403 35
11895.921 33
11896.439 37
11896.957 36
11897.475 43
11897.993 48
11898.512 34
11899.030 33
11899.548 35
11900.066 42
11900.584 46
11901.102 47
11901.620 49
11902.139 59
11902.657 61
11903.175 45
11903.693 38
11904.211 35
11904.730 57
11905.248 64
11905.766 56
11906.284 46
11906.803 49
11907.321 38
11907.839 52
11908.358 62
11908.876 69
11909.394 45
11909.913 45
11910.431 47
11910.949 55
11911.468 35
11911.986 37
11912.505 35
11913.023 40
11913.541 40
11914.060 40
11914.578 46
11915.097 36
11915.615 34
11916.134 39
11916.652 40
11917.171 36
11917.689 30
11918.208 33
11918.726 30
11919.245 35
11919.763 17
11920.282 14
11920.801 29
11921.319 35
11921.838 22
11922.356 14
11922.875 24
11923.394 23
11923.912 28
11924.431 25
11924.950 38
11925.468 28
11925.987 35
11926.506 30
11927.024 27
11927.543 17
11928.062 18
11928.581 18
11929.099 17
11929.618 26
11930.137 20
11930.656 28
11931.175 27
11931.693 28
11932.212 17
11932.731 24
11933.250 22
11933.769 19
11934.288 26
11934.807 39
11935.326 33
11935.844 43
11936.363 32
11936.882 30
11937.401 21
11937.920 37
11938.439 25
11938.958 30
11939.477 28
11939.996 19
11940.515 16
11941.034 25
11941.553 29
11942.072 23
11942.591 23
11943.110 24
11943.629 20
11944.149 29
11944.668 25
11945.187 26
11945.706 24
11946.225 26
11946.744 17
11947.263 27
11947.783 20
11948.302 17
11948.821 34
11949.340 30
11949.859 26
11950.379 22
11950.898 31
11951.417 27
11951.936 28
11952.456 35
11952.975 25
11953.494 23
11954.014 14
11954.533 28
11955.052 30
11955.572 21
11956.091 22
11956.610 32
11957.130 35
11957.649 38
11958.168 29
11958.688 16
11959.207 18
11959.727 20
11960.246 26
11960.766 19
11961.285 21
11961.805 22
11962.324 14
11962.844 12
11963.363 15
11963.883 27
11964.402 20
11964.922 20
11965.441 20
11965.961 22
11966.480 15
11967.000 33
11967.520 27
11968.039 22
11968.559 17
11969.078 15
11969.598 16
11970.118 20
11970.637 24
11971.157 28
11971.677 24
11972.196 14
11972.716 24
11973.236 33
11973.756 21
11974.275 15
11974.795 29
11975.315 32
11975.835 32
11976.355 35
11976.874 30
11977.394 26
11977.914 22
11978.434 25
11978.954 23
11979.474 13
11979.993 12
11980.513 4
11981.033 7
11981.553 17
11982.073 18
11982.593 19
11983.113 20
11983.633 18
11984.153 24
11984.673 24
11985.193 32
11985.713 15
11986.233 17
11986.753 21
11987.273 24
11987.793 11
11988.313 12
11988.833 8
11989.353 7
11989.873 18
11990.393 15
11990.913 12
11991.433 15
11991.954 17
11992.474 27
11992.994 26
11993.514 22
11994.034 18
11994.554 19
11995.075 15
11995.595 17
11996.115 20
11996.635 21
11997.156 18
11997.676 19
11998.196 16
11998.716 14
11999.237 14
11999.757 13
12000.277 22
12000.798 24
12001.318 30
12001.838 35
12002.359 18
12002.879 21
12003.399 13
12003.920 20
12004.440 25
12004.961 19
12005.481 16
12006.001 20
12006.522 16
12007.042 16
12007.563 28
12008.083 15
12008.604 26
12009.124 16
12009.645 14
12010.165 10
12010.686 12
12011.207 24
12011.727 23
12012.248 27
12012.768 30
12013.289 29
12013.809 32
12014.330 23
12014.851 20
12015.371 19
12015.892 25
12016.413 30
12016.933 23
12017.454 20
12017.975 19
12018.495 16
12019.016 22
12019.537 30
12020.058 34
12020.578 30
12021.099 32
12021.620 38
12022.141 28
12022.662 25
12023.182 20
12023.703 30
12024.224 30
12024.745 23
12025.266 23
12025.787 22
12026.307 18
12026.828 19
12027.349 17
12027.870 17
12028.391 27
12028.912 28
12029.433 29
12029.954 28
12030.475 13
12030.996 21
12031.517 17
12032.038 25
12032.559 20
12033.080 28
12033.601 24
12034.122 23
12034.643 29
12035.164 28
12035.685 18
12036.206 21
12036.727 28
12037.249 31
12037.770 34
12038.291 8
12038.812 20
12039.333 21
12039.854 14
12040.375 15
12040.897 24
12041.418 30
12041.939 25
12042.460 28
12042.982 16
12043.503 12
12044.024 9
12044.545 19
12045.067 22
12045.588 19
12046.109 29
12046.631 27
12047.152 38
12047.673 37
12048.195 34
12048.716 31
12049.237 30
12049.759 19
12050.280 22
12050.802 24
12051.323 18
12051.844 20
12052.366 29
12052.887 26
12053.409 27
12053.930 23
12054.452 20
12054.973 21
12055.495 23
12056.016 17
12056.538 26
12057.059 21
12057.581 16
12058.102 16
12058.624 17
12059.146 21
12059.667 27
12060.189 37
12060.710 26
12061.232 25
12061.754 20
12062.275 22
12062.797 25
12063.319 17
12063.840 13
12064.362 27
12064.884 26
12065.406 17
12065.927 19
12066.449 19
12066.971 32
12067.493 35
12068.014 18
12068.536 23
12069.058 21
12069.580 24
12070.102 22
12070.624 20
12071.145 26
12071.667 26
12072.189 15
12072.711 12
12073.233 16
12073.755 19
12074.277 21
12074.799 17
12075.321 26
12075.843 20
12076.365 16
12076.886 19
12077.408 9
12077.930 13
12078.452 12
12078.974 15
12079.497 23
12080.019 25
12080.541 17
12081.063 12
12081.585 11
12082.107 20
12082.629 27
12083.151 22
12083.673 23
12084.195 13
12084.717 22
12085.240 22
12085.762 20
12086.284 18
12086.806 28
12087.328 31
12087.851 25
12088.373 17
12088.895 19
12089.417 28
12089.940 35
12090.462 18
12090.984 25
12091.506 34
12092.029 36
12092.551 37
12093.073 35
12093.596 39
12094.118 26
12094.640 21
12095.163 20
12095.685 22
12096.208 21
12096.730 22
12097.252 20
12097.775 23
12098.297 30
12098.820 20
12099.342 21
12099.865 20
12100.387 16
12100.910 14
12101.432 13
12101.955 18
12102.477 20
12103.000 19
12103.522 22
12104.045 20
12104.567 24
12105.090 25
12105.613 25
12106.135 27
12106.658 35
12107.180 34
12107.703 25
12108.226 20
12108.748 17
12109.271 15
12109.794 21
12110.316 8
12110.839 17
12111.362 27
12111.885 32
12112.407 27
12112.930 30
12113.453 21
12113.976 22
12114.498 26
12115.021 22
12115.544 21
12116.067 22
12116.590 20
12117.113 35
12117.635 28
12118.158 21
12118.681 13
12119.204 9
12119.727 15
12120.250 22
12120.773 26
12121.296 20
12121.819 18
12122.342 15
12122.865 12
12123.388 14
12123.911 13
12124.434 21
12124.957 22
12125.480 26
12126.003 20
12126.526 19
12127.049 14
12127.572 19
12128.095 19
12128.618 26
12129.141 19
12129.664 16
12130.187 15
12130.711 15
12131.234 16
12131.757 13
12132.280 35
12132.803 22
12133.326 22
12133.850 22
12134.373 26
12134.896 31
12135.419 21
12135.943 28
12136.466 23
12136.989 10
12137.512 15
12138.036 13
12138.559 23
12139.082 18
12139.606 24
12140.129 23
12140.652 17
12141.176 16
12141.699 22
12142.222 18
12142.746 12
12143.269 4
12143.793 14
12144.316 17
12144.840 21
12145.363 17
12145.886 14
12146.410 15
12146.933 18
12147.457 23
12147.980 17
12148.504 20
12149.028 15
12149.551 9
12150.075 19
12150.598 18
12151.122 18
12151.645 13
12152.169 22
12152.693 29
12153.216 26
12153.740 19
12154.263 32
12154.787 25
12155.311 9
12155.835 9
12156.358 14
12156.882 23
12157.406 16
12157.929 17
12158.453 20
12158.977 24
12159.501 18
12160.024 12
12160.548 32
12161.072 32
12161.596 22
12162.120 19
12162.643 20
12163.167 15
12163.691 11
12164.215 6
12164.739 19
12165.263 20
12165.787 18
12166.311 20
12166.834 23
12167.358 19
12167.882 20
12168.406 26
12168.930 15
12169.454 18
12169.978 25
12170.502 19
12171.026 20
12171.550 18
12172.074 13
12172.598 19
12173.122 10
12173.646 16
12174.170 16
12174.695 18
12175.219 18
12175.743 17
12176.267 24
12176.791 22
12177.315 13
12177.839 24
12178.364 30
12178.888 25
12179.412 22
12179.936 24
12180.460 18
12180.985 17
12181.509 22
12182.033 22
12182.557 26
12183.082 23
12183.606 28
12184.130 15
12184.654 25
12185.179 32
12185.703 24
12186.227 32
12186.752 28
12187.276 18
12187.800 28
12188.325 17
12188.849 13
12189.374 21
12189.898 24
12190.423 23
12190.947 17
12191.471 17
12191.996 24
12192.520 15
12193.045 11
12193.569 16
12194.094 18
12194.618 15
12195.143 20
12195.667 25
12196.192 26
12196.717 31
12197.241 22
12197.766 23
12198.290 16
12198.815 17
12199.340 22
12199.864 19
12200.389 23
12200.913 44
12201.438 33
12201.963 28
12202.487 28
12203.012 21
12203.537 15
12204.062 14
12204.586 32
12205.111 35
12205.636 40
12206.161 30
12206.685 31
12207.210 27
12207.735 24
12208.260 18
12208.785 23
12209.309 19
12209.834 9
12210.359 13
12210.884 21
12211.409 14
12211.934 24
12212.459 19
12212.984 25
12213.509 19
12214.033 26
12214.558 22
12215.083 13
12215.608 12
12216.133 19
12216.658 16
12217.183 19
12217.708 19
12218.233 22
12218.758 20
12219.283 24
12219.809 31
12220.334 27
12220.859 19
12221.384 16
12221.909 22
12222.434 23
12222.959 28
12223.484 29
12224.009 18
12224.535 18
12225.060 39
12225.585 28
12226.110 20
12226.635 13
12227.161 6
12227.686 10
12228.211 15
12228.736 17
12229.262 11
12229.787 14
12230.312 13
12230.837 13
12231.363 6
12231.888 15
12232.413 19
12232.939 16
12233.464 21
12233.989 27
12234.515 19
12235.040 17
12235.566 23
12236.091 31
12236.616 27
12237.142 18
12237.667 6
12238.193 7
12238.718 11
12239.244 26
12239.769 26
12240.295 26
12240.820 18
12241.346 28
12241.871 25
12242.397 16
12242.922 14
12243.448 10
12243.974 12
12244.499 15
12245.025 13
12245.550 13
12246.076 14
12246.602 25
12247.127 31
12247.653 26
12248.179 21
12248.704 13
12249.230 9
12249.756 22
12250.281 21
12250.807 14
12251.333 15
12251.859 18
12252.384 7
12252.910 6
12253.436 7
12253.962 6
12254.488 9
12255.013 26
12255.539 29
12256.065 23
12256.591 23
12257.117 9
12257.643 7
12258.168 11
12258.694 14
12259.220 16
12259.746 18
12260.272 14
12260.798 18
12261.324 24
12261.850 22
12262.376 22
12262.902 17
12263.428 12
12263.954 10
12264.480 18
12265.006 16
12265.532 15
12266.058 9
12266.584 14
12267.110 23
12267.636 22
12268.162 35
12268.689 25
12269.215 23
12269.741 19
12270.267 16
12270.793 25
12271.319 27
12271.845 28
12272.372 34
12272.898 27
12273.424 13
12273.950 18
12274.477 18
12275.003 21
12275.529 20
12276.055 19
12276.582 13
12277.108 20
12277.634 23
12278.160 10
12278.687 13
12279.213 19
12279.740 23
12280.266 15
12280.792 9
12281.319 12
12281.845 15
12282.371 15
12282.898 15
12283.424 15
12283.951 14
12284.477 8
12285.004 17
12285.530 12
12286.057 12
12286.583 27
12287.110 22
12287.636 21
12288.163 15
12288.689 11
12289.216 16
12289.742 17
12290.269 24
12290.795 34
12291.322 24
12291.849 24
12292.375 18
12292.902 33
12293.429 23
12293.955 21
12294.482 12
12295.009 17
12295.535 21
12296.062 15
12296.589 17
12297.115 13
12297.642 18
12298.169 21
12298.696 20
12299.222 13
12299.749 23
12300.276 17
12300.803 10
12301.330 17
12301.856 12
12302.383 15
12302.910 15
12303.437 11
12303.964 6
12304.491 15
12305.018 19
12305.544 12
12306.071 11
12306.598 19
12307.125 21
12307.652 25
12308.179 13
12308.706 13
12309.233 4
12309.760 12
12310.287 16
12310.814 12
12311.341 16
12311.868 9
12312.395 11
12312.922 24
12313.449 17
12313.976 17
12314.504 30
12315.031 29
12315.558 24
12316.085 12
12316.612 19
12317.139 27
12317.666 18
12318.194 19
12318.721 17
12319.248 21
12319.775 22
12320.302 28
12320.830 23
12321.357 11
12321.884 12
12322.411 9
12322.939 10
12323.466 20
12323.993 21
12324.520 24
12325.048 22
12325.575 34
12326.102 24
12326.630 16
12327.157 18
12327.685 9
12328.212 7
12328.739 17
12329.267 19
12329.794 12
12330.322 13
12330.849 13
12331.377 17
12331.904 18
12332.431 17
12332.959 16
12333.486 18
12334.014 19
12334.542 14
12335.069 13
12335.597 28
12336.124 25
12336.652 22
12337.179 14
12337.707 12
12338.234 13
12338.762 12
12339.290 14
12339.817 16
12340.345 23
12340.873 19
12341.400 27
12341.928 19
12342.456 25
12342.983 32
12343.511 23
12344.039 20
12344.567 16
12345.094 12
12345.622 12
12346.150 19
12346.678 20
12347.205 22
12347.733 22
12348.261 15
12348.789 9
12349.317 8
12349.845 13
12350.372 23
12350.900 37
12351.428 22
12351.956 20
12352.484 20
12353.012 17
12353.540 11
12354.068 18
12354.596 18
12355.124 20
12355.652 10
12356.180 10
12356.708 17
12357.236 14
12357.764 19
12358.292 20
12358.820 13
12359.348 14
12359.876 15
12360.404 8
12360.932 14
12361.460 15
12361.988 15
12362.516 20
12363.045 20
12363.573 18
12364.101 13
12364.629 6
12365.157 8
12365.685 18
12366.214 18
12366.742 15
12367.270 12
12367.798 16
12368.327 15
12368.855 12
12369.383 14
12369.911 15
12370.440 20
12370.968 18
12371.496 15
12372.025 13
12372.553 12
12373.081 11
12373.610 14
12374.138 22
12374.666 21
12375.195 26
12375.723 21
12376.252 23
12376.780 15
12377.308 8
12377.837 7
12378.365 12
12378.894 17
12379.422 15
12379.951 21
12380.479 16
12381.008 18
12381.536 19
12382.065 16
12382.594 26
12383.122 26
12383.651 21
12384.179 22
12384.708 18
12385.236 17
12385.765 12
12386.294 18
12386.822 7
12387.351 14
12387.880 23
12388.408 18
12388.937 17
12389.466 17
12389.994 16
12390.523 19
12391.052 18
12391.581 17
12392.109 20
12392.638 19
12393.167 10
12393.696 11
12394.225 17
12394.753 18
12395.282 17
12395.811 18
12396.340 12
12396.869 16
12397.398 16
12397.926 10
12398.455 21
12398.984 21
12399.513 18
12400.042 17
12400.571 12
12401.100 11
12401.629 15
12402.158 19
12402.687 16
12403.216 20
12403.745 22
12404.274 13
12404.803 17
12405.332 23
12405.861 12
12406.390 16
12406.919 9
12407.448 10
12407.977 15
12408.506 11
12409.036 13
12409.565 17
12410.094 17
12410.623 12
12411.152 15
12411.681 11
12412.210 11
12412.740 18
12413.269 17
12413.798 20
12414.327 17
12414.857 15
12415.386 20
12415.915 24
12416.444 26
12416.974 15
12417.503 18
12418.032 21
12418.562 26
12419.091 18
12419.620 15
12420.150 22
12420.679 18
12421.208 14
12421.738 19
12422.267 21
12422.797 24
12423.326 16
12423.855 22
12424.385 17
12424.914 24
12425.444 23
12425.973 21
12426.503 21
12427.032 8
12427.562 10
12428.091 16
12428.621 16
12429.150 13
12429.680 22
12430.210 16
12430.739 16
12431.269 15
12431.798 8
12432.328 19
12432.858 23
12433.387 18
12433.917 14
12434.446 15
12434.976 13
12435.506 13
12436.036 15
12436.565 15
12437.095 23
12437.625 18
12438.154 16
12438.684 15
12439.214 12
12439.744 16
12440.273 16
12440.803 12
12441.333 12
12441.863 15
12442.393 11
12442.923 12
12443.452 10
12443.982 18
12444.512 23
12445.042 17
12445.572 21
12446.102 19
12446.632 16
12447.162 21
12447.692 11
12448.222 16
12448.752 17
12449.282 18
12449.812 14
12450.342 23
12450.872 24
12451.402 17
12451.932 12
12452.462 19
12452.992 20
12453.522 20
12454.052 19
12454.582 28
12455.112 18
12455.642 19
12456.172 20
12456.702 17
12457.233 19
12457.763 9
12458.293 23
12458.823 21
12459.353 15
12459.883 10
12460.414 15
12460.944 18
12461.474 15
12462.004 6
12462.535 16
12463.065 24
12463.595 20
12464.125 23
12464.656 12
12465.186 16
12465.716 15
12466.247 13
12466.777 12
12467.307 17
12467.838 21
12468.368 27
12468.899 20
12469.429 17
12469.959 21
12470.490 14
12471.020 24
12471.551 15
12472.081 14
12472.612 16
12473.142 9
12473.673 19
12474.203 13
12474.734 29
12475.264 19
12475.795 17
12476.325 10
12476.856 13
12477.386 33
12477.917 18
12478.448 14
12478.978 12
12479.509 12
12480.040 9
12480.570 8
12481.101 12
12481.631 13
12482.162 9
12482.693 15
12483.224 20
12483.754 14
12484.285 15
12484.816 24
12485.346 21
12485.877 8
12486.408 12
12486.939 11
12487.470 11
12488.000 11
12488.531 13
12489.062 6
12489.593 7
12490.124 12
12490.655 12
12491.185 11
12491.716 6
12492.247 20
12492.778 20
12493.309 21
12493.840 22
12494.371 11
12494.902 16
12495.433 13
12495.964 15
12496.495 10
12497.026 16
12497.557 14
12498.088 18
12498.619 17
12499.150 22
12499.681 18
12500.212 23
12500.743 17
12501.274 13
12501.805 16
12502.336 10
12502.867 16
12503.399 16
12503.930 23
12504.461 10
12504.992 20
12505.523 18
12506.054 17
12506.586 16
12507.117 14
12507.648 15
12508.179 10
12508.710 14
12509.242 18
12509.773 25
12510.304 24
12510.836 18
12511.367 17
12511.898 20
12512.429 36
12512.961 25
12513.492 14
12514.023 26
12514.555 19
12515.086 15
12515.618 15
12516.149 16
12516.680 9
12517.212 7
12517.743 14
12518.275 12
12518.806 9
12519.338 9
12519.869 12
12520.401 21
12520.932 29
12521.464 26
12521.995 15
12522.527 16
12523.058 10
12523.590 14
12524.121 12
12524.653 11
12525.185 14
12525.716 17
12526.248 9
12526.779 8
12527.311 16
12527.843 11
12528.374 15
12528.906 5
12529.438 17
12529.969 16
12530.501 14
12531.033 15
12531.565 14
12532.096 12
12532.628 9
12533.160 8
12533.692 13
12534.223 14
12534.755 21
12535.287 19
12535.819 18
12536.351 13
12536.882 21
12537.414 16
12537.946 18
12538.478 20
12539.010 15
12539.542 13
12540.074 9
12540.606 16
12541.138 10
12541.670 12
12542.201 23
12542.733 22
12543.265 15
12543.797 21
12544.329 15
12544.861 18
12545.393 9
12545.925 15
12546.458 22
12546.990 24
12547.522 25
12548.054 18
12548.586 12
12549.118 7
12549.650 20
12550.182 19
12550.714 16
12551.246 10
12551.779 18
12552.311 22
12552.843 23
12553.375 14
12553.907 16
12554.440 15
12554.972 13
12555.504 10
12556.036 10
12556.569 19
12557.101 19
12557.633 21
12558.165 12
12558.698 23
12559.230 24
12559.762 15
12560.295 6
12560.827 15
12561.359 17
12561.892 12
12562.424 16
12562.957 18
12563.489 19
12564.021 25
12564.554 18
12565.086 22
12565.619 5
12566.151 9
12566.684 12
12567.216 7
12567.749 14
12568.281 13
12568.814 12
12569.346 17
12569.879 27
12570.411 35
12570.944 25
12571.476 20
12572.009 20
12572.542 26
12573.074 23
12573.607 34
12574.139 25
12574.672 21
12575.205 15
12575.737 16
12576.270 20
12576.803 19
12577.335 12
12577.868 16
12578.401 19
12578.934 23
12579.466 19
12579.999 10
12580.532 9
12581.065 13
12581.597 16
12582.130 29
12582.663 19
12583.196 17
12583.729 18
12584.262 16
12584.794 15
12585.327 9
12585.860 21
12586.393 21
12586.926 17
12587.459 17
12587.992 10
12588.525 12
12589.058 12
12589.591 15
12590.124 16
12590.657 14
12591.190 21
12591.723 12
12592.256 19
12592.789 13
12593.322 11
12593.855 14
12594.388 8
12594.921 10
12595.454 15
12595.987 11
12596.520 7
12597.053 6
12597.586 13
12598.120 12
12598.653 13
12599.186 15
12599.719 14
12600.252 18
12600.785 15
12601.319 11
12601.852 23
12602.385 18
12602.918 14
12603.452 15
12603.985 19
12604.518 10
12605.051 15
12605.585 13
12606.118 19
12606.651 14
12607.185 17
12607.718 17
12608.251 10
12608.785 11
12609.318 21
12609.852 12
12610.385 15
12610.918 21
12611.452 27
12611.985 26
12612.519 10
12613.052 11
12613.586 9
12614.119 15
12614.653 23
12615.186 17
12615.720 9
12616.253 21
12616.787 27
12617.320 30
12617.854 15
12618.387 14
12618.921 16
12619.454 17
12619.988 8
12620.522 6
12621.055 13
12621.589 22
12622.123 20
12622.656 23
12623.190 12
12623.724 28
12624.257 15
12624.791 15
12625.325 12
12625.858 23
12626.392 21
12626.926 16
12627.460 26
12627.993 14
12628.527 17
12629.061 15
12629.595 14
12630.129 17
12630.663 16
12631.196 17
12631.730 24
12632.264 24
12632.798 20
12633.332 11
12633.866 5
12634.400 10
12634.934 8
12635.467 7
12636.001 9
12636.535 5
12637.069 8
12637.603 16
12638.137 15
12638.671 11
12639.205 13
12639.739 18
12640.273 15
12640.807 17
12641.341 11
12641.876 13
12642.410 14
12642.944 10
12643.478 5
12644.012 9
12644.546 14
12645.080 17
12645.614 15
12646.149 14
12646.683 12
12647.217 15
12647.751 18
12648.285 13
12648.819 12
12649.354 8
12649.888 12
12650.422 11
12650.956 18
12651.491 14
12652.025 10
12652.559 10
12653.094 15
12653.628 20
12654.162 17
12654.697 11
12655.231 8
12655.765 12
12656.300 12
12656.834 18
12657.368 18
12657.903 23
12658.437 18
12658.972 14
12659.506 12
12660.041 13
12660.575 18
12661.110 17
12661.644 9
12662.178 10
12662.713 13
12663.248 10
12663.782 13
12664.317 14
12664.851 17
12665.386 19
12665.920 19
12666.455 19
12666.989 13
12667.524 14
12668.059 19
12668.593 14
12669.128 4
12669.663 13
12670.197 24
12670.732 14
12671.267 19
12671.801 14
12672.336 12
12672.871 12
12673.406 7
12673.940 3
12674.475 9
12675.010 19
12675.545 22
12676.079 18
12676.614 13
12677.149 11
12677.684 11
12678.219 18
12678.754 27
12679.288 26
12679.823 16
12680.358 17
12680.893 24
12681.428 17
12681.963 11
12682.498 11
12683.033 15
12683.568 12
12684.103 9
12684.638 8
12685.173 13
12685.708 17
12686.243 12
12686.778 10
12687.313 11
12687.848 11
12688.383 14
12688.918 10
12689.453 15
12689.988 11
12690.523 16
12691.058 9
12691.593 15
12692.128 9
12692.664 9
12693.199 9
12693.734 5
12694.269 11
12694.804 11
12695.339 10
12695.875 16
12696.410 13
12696.945 16
12697.480 18
12698.016 15
12698.551 25
12699.086 27
12699.621 21
12700.157 24
12700.692 19
12701.227 22
12701.763 34
12702.298 28
12702.833 29
12703.369 14
12703.904 17
12704.439 17
12704.975 19
12705.510 16
12706.046 13
12706.581 19
12707.117 20
12707.652 18
12708.188 16
12708.723 9
12709.258 10
12709.794 8
12710.329 17
12710.865 21
12711.401 19
12711.936 18
12712.472 13
12713.007 16
12713.543 6
12714.078 14
12714.614 14
12715.150 10
12715.685 12
12716.221 6
12716.757 16
12717.292 8
12717.828 6
12718.364 10
12718.899 3
12719.435 7
12719.971 16
12720.506 15
12721.042 13
12721.578 12
12722.114 11
12722.649 11
12723.185 16
12723.721 15
12724.257 12
12724.793 17
12725.328 15
12725.864 14
12726.400 20
12726.936 29
12727.472 23
12728.008 11
12728.544 5
12729.080 10
12729.616 15
12730.151 10
12730.687 14
12731.223 13
12731.759 19
12732.295 20
12732.831 23
12733.367 9
12733.903 15
12734.439 25
12734.975 20
12735.511 15
12736.047 19
12736.584 12
12737.120 14
12737.656 18
12738.192 17
12738.728 13
12739.264 18
12739.800 10
12740.336 10
12740.872 11
12741.409 14
12741.945 12
12742.481 10
12743.017 9
12743.553 12
12744.090 19
12744.626 27
12745.162 28
12745.698 22
12746.235 17
12746.771 13
12747.307 9
12747.844 10
12748.380 23
12748.916 11
12749.453 14
12749.989 9
12750.525 9
12751.062 16
12751.598 14
12752.134 18
12752.671 20
12753.207 26
12753.744 19
12754.280 18
12754.817 13
12755.353 20
12755.889 16
12756.426 16
12756.962 16
12757.499 12
12758.036 10
12758.572 19
12759.109 9
12759.645 17
12760.182 15
12760.718 16
12761.255 22
12761.791 27
12762.328 15
12762.865 13
12763.401 6
12763.938 10
12764.475 11
12765.011 2
12765.548 11
12766.085 16
12766.621 14
12767.158 13
12767.695 33
12768.232 26
12768.768 16
12769.305 11
12769.842 16
12770.379 15
12770.915 21
12771.452 19
12771.989 16
12772.526 18
12773.063 12
12773.600 16
12774.136 13
12774.673 13
12775.210 18
12775.747 21
12776.284 16
12776.821 15
12777.358 11
12777.895 22
12778.432 17
12778.969 8
12779.506 13
12780.043 13
12780.580 21
12781.117 22
12781.654 26
12782.191 19
12782.728 11
12783.265 14
12783.802 24
12784.339 17
12784.876 11
12785.413 8
12785.950 3
12786.487 10
12787.024 13
12787.562 22
12788.099 17
12788.636 21
12789.173 28
12789.710 20
12790.247 19
12790.785 14
12791.322 22
12791.859 18
12792.396 11
12792.934 7
12793.471 21
12794.008 15
12794.545 18
12795.083 14
12795.620 16
12796.157 7
12796.695 9
12797.232 23
12797.769 19
12798.307 13
12798.844 16
12799.381 24
12799.919 26
12800.456 21
12800.994 19
12801.531 12
12802.069 18
12802.606 13
12803.144 13
12803.681 15
12804.218 22
12804.756 33
12805.294 26
12805.831 21
12806.369 32
12806.906 29
12807.444 20
12807.981 19
12808.519 27
12809.056 22
12809.594 15
12810.132 25
12810.669 27
12811.207 38
12811.745 20
12812.282 30
12812.820 29
12813.358 17
12813.895 14
12814.433 21
12814.971 24
12815.508 22
12816.046 25
12816.584 20
12817.122 15
12817.659 17
12818.197 32
12818.735 28
12819.273 18
12819.811 25
12820.349 23
12820.886 17
12821.424 18
12821.962 19
12822.500 21
12823.038 23
12823.576 23
12824.114 15
12824.652 13
12825.189 16
12825.727 16
12826.265 22
12826.803 35
12827.341 34
12827.879 30
12828.417 25
12828.955 26
12829.493 16
12830.031 15
12830.569 19
12831.107 27
12831.646 26
12832.184 28
12832.722 19
12833.260 19
12833.798 25
12834.336 17
12834.874 16
12835.412 19
12835.951 12
12836.489 14
12837.027 17
12837.565 26
12838.103 15
12838.641 17
12839.180 21
12839.718 29
12840.256 17
12840.794 23
12841.333 28
12841.871 26
12842.409 36
12842.948 28
12843.486 19
12844.024 23
12844.563 17
12845.101 24
12845.639 35
12846.178 20
12846.716 30
12847.254 29
12847.793 36
12848.331 38
12848.870 43
12849.408 27
12849.947 30
12850.485 26
12851.024 42
12851.562 29
12852.101 19
12852.639 35
12853.178 31
12853.716 29
12854.255 32
12854.793 59
12855.332 51
12855.870 47
12856.409 54
12856.948 71
12857.486 72
12858.025 68
12858.563 79
12859.102 72
12859.641 67
12860.179 96
12860.718 94
12861.257 103
12861.795 119
12862.334 110
12862.873 105
12863.412 112
12863.950 94
12864.489 116
12865.028 120
12865.567 111
12866.105 82
12866.644 86
12867.183 85
12867.722 78
12868.261 61
12868.800 51
12869.338 67
12869.877 75
12870.416 59
12870.955 61
12871.494 59
12872.033 54
12872.572 43
12873.111 43
12873.650 46
12874.189 49
12874.728 55
12875.267 31
12875.806 20
12876.345 19
12876.884 21
12877.423 23
12877.962 24
12878.501 28
12879.040 23
12879.579 24
12880.118 32
12880.657 33
12881.196 22
12881.735 22
12882.274 33
12882.814 33
12883.353 46
12883.892 35
12884.431 17
12884.970 23
12885.509 16
12886.049 24
12886.588 26
12887.127 17
12887.666 22
12888.206 31
12888.745 27
12889.284 18
12889.823 14
12890.363 17
12890.902 22
12891.441 16
12891.981 14
12892.520 23
12893.059 14
12893.599 20
12894.138 21
12894.678 18
12895.217 12
12895.756 10
12896.296 22
12896.835 19
12897.375 22
12897.914 13
12898.454 14
12898.993 16
12899.533 22
12900.072 20
12900.612 21
12901.151 22
12901.691 20
12902.230 17
12902.770 11
12903.309 6
12903.849 10
12904.389 9
12904.928 11
12905.468 19
12906.007 18
12906.547 16
12907.087 12
12907.626 11
12908.166 15
12908.706 11
12909.245 14
12909.785 9
12910.325 15
12910.865 5
12911.404 9
12911.944 12
12912.484 8
12913.024 21
12913.563 10
12914.103 11
12914.643 12
12915.183 16
12915.723 20
12916.262 16
12916.802 18
12917.342 22
12917.882 13
12918.422 17
12918.962 10
12919.502 13
12920.042 13
12920.582 15
12921.122 7
12921.661 8
12922.201 14
12922.741 11
12923.281 16
12923.821 10
12924.361 25
12924.901 19
12925.442 22
12925.982 11
12926.522 17
12927.062 9
12927.602 16
12928.142 9
12928.682 9
12929.222 10
12929.762 12
12930.302 15
12930.842 8
12931.383 20
12931.923 15
12932.463 10
12933.003 14
12933.543 14
12934.084 16
12934.624 8
12935.164 10
12935.704 9
12936.245 12
12936.785 22
12937.325 17
12937.865 13
12938.406 15
12938.946 17
12939.486 11
12940.027 8
12940.567 9
12941.107 8
12941.648 6
12942.188 9
12942.729 9
12943.269 7
12943.809 8
12944.350 5
12944.890 16
12945.431 23
12945.971 21
12946.512 12
12947.052 11
12947.593 12
12948.133 11
12948.674 18
12949.214 14
12949.755 11
12950.295 14
12950.836 19
12951.376 18
12951.917 15
12952.458 9
12952.998 14
12953.539 12
12954.080 7
12954.620 14
12955.161 15
12955.701 12
12956.242 10
12956.783 13
12957.324 16
12957.864 19
12958.405 15
12958.946 22
12959.486 18
12960.027 14
12960.568 15
12961.109 18
12961.650 13
12962.190 6
12962.731 14
12963.272 18
12963.813 19
12964.354 15
12964.895 8
12965.435 13
12965.976 9
12966.517 11
12967.058 10
12967.599 11
12968.140 9
12968.681 13
12969.222 13
12969.763 10
12970.304 17
12970.845 20
12971.386 14
12971.927 24
12972.468 12
12973.009 11
12973.550 13
12974.091 13
12974.632 11
12975.173 12
12975.714 11
12976.255 17
12976.796 10
12977.337 23
12977.879 11
12978.420 12
12978.961 13
12979.502 18
12980.043 21
12980.584 16
12981.126 12
12981.667 4
12982.208 13
12982.749 16
12983.291 17
12983.832 16
12984.373 13
12984.914 14
12985.456 14
12985.997 16
12986.538 12
12987.080 8
12987.621 7
12988.162 12
12988.704 19
12989.245 13
12989.786 7
12990.328 11
12990.869 12
12991.411 8
12991.952 4
12992.493 14
12993.035 16
12993.576 18
12994.118 24
12994.659 19
12995.201 17
12995.742 16
12996.284 6
12996.825 9
12997.367 8
12997.908 10
12998.450 12
12998.992 22
12999.533 26
13000.075 18
13000.616 22
13001.158 13
13001.700 11
13002.241 9
13002.783 7
13003.324 11
13003.866 7
13004.408 6
13004.950 19
13005.491 10
13006.033 6
13006.575 5
13007.116 8
13007.658 16
13008.200 14
13008.742 11
13009.284 13
13009.825 10
13010.367 6
13010.909 7
13011.451 17
13011.993 11
13012.534 9
13013.076 8
13013.618 15
13014.160 22
13014.702 14
13015.244 16
13015.786 13
13016.328 5
13016.870 8
13017.412 9
13017.954 10
13018.496 11
13019.038 9
13019.580 9
13020.122 9
13020.664 6
13021.206 12
13021.748 11
13022.290 9
13022.832 10
13023.374 9
13023.916 9
13024.458 19
13025.000 17
13025.542 21
13026.085 15
13026.627 16
13027.169 11
13027.711 11
13028.253 29
13028.795 13
13029.338 9
13029.880 18
13030.422 16
13030.964 15
13031.507 15
13032.049 12
13032.591 8
13033.133 5
13033.676 11
13034.218 15
13034.760 12
13035.303 12
13035.845 15
13036.387 27
13036.930 23
13037.472 23
13038.014 13
13038.557 4
13039.099 6
13039.642 12
13040.184 13
13040.726 23
13041.269 24
13041.811 11
13042.354 9
13042.896 13
13043.439 16
13043.981 21
13044.524 19
13045.066 17
13045.609 9
13046.152 18
13046.694 13
13047.237 19
13047.779 23
13048.322 18
13048.864 34
13049.407 22
13049.950 12
13050.492 8
13051.035 9
13051.578 24
13052.120 27
13052.663 22
13053.206 15
13053.748 17
13054.291 16
13054.834 17
13055.377 9
13055.919 9
13056.462 14
13057.005 20
13057.548 17
13058.091 9
13058.633 9
13059.176 15
13059.719 14
13060.262 11
13060.805 11
13061.348 10
13061.891 11
13062.433 12
13062.976 16
13063.519 12
13064.062 10
13064.605 14
13065.148 20
13065.691 25
13066.234 24
13066.777 16
13067.320 18
13067.863 24
13068.406 24
13068.949 16
13069.492 16
13070.035 14
13070.578 20
13071.121 30
13071.664 26
13072.207 22
13072.751 17
13073.294 11
13073.837 9
13074.380 9
13074.923 15
13075.466 25
13076.009 21
13076.553 18
13077.096 22
13077.639 26
13078.182 18
13078.726 13
13079.269 19
13079.812 21
13080.355 13
13080.899 13
13081.442 18
13081.985 14
13082.528 9
13083.072 8
13083.615 18
13084.158 17
13084.702 14
13085.245 11
13085.789 6
13086.332 9
13086.875 15
13087.419 21
13087.962 18
13088.506 19
13089.049 20
13089.593 23
13090.136 36
13090.680 23
13091.223 13
13091.767 15
13092.310 18
13092.854 17
13093.397 16
13093.941 12
13094.484 12
13095.028 19
13095.571 11
13096.115 12
13096.659 18
13097.202 26
13097.746 25
13098.289 28
13098.833 18
13099.377 9
13099.920 14
13100.464 15
13101.008 22
13101.552 20
13102.095 23
13102.639 23
13103.183 10
13103.726 14
13104.270 9
13104.814 9
13105.358 15
13105.902 12
13106.445 10
13106.989 9
13107.533 5
13108.077 14
13108.621 14
13109.165 11
13109.708 16
13110.252 11
13110.796 13
13111.340 15
13111.884 9
13112.428 16
13112.972 12
13113.516 8
13114.060 12
13114.604 18
13115.148 6
13115.692 6
13116.236 7
13116.780 10
13117.324 14
13117.868 5
13118.412 12
13118.956 18
13119.500 8
13120.044 5
13120.588 13
13121.133 15
13121.677 9
13122.221 8
13122.765 8
13123.309 5
13123.853 11
13124.397 19
13124.942 13
13125.486 16
13126.030 26
13126.574 17
13127.119 16
13127.663 19
13128.207 9
13128.751 16
13129.296 10
13129.840 13
13130.384 11
13130.929 16
13131.473 11
13132.017 17
13132.562 23
13133.106 13
13133.650 11
13134.195 10
13134.739 14
13135.283 11
13135.828 13
13136.372 9
13136.917 7
13137.461 12
13138.006 21
13138.550 4
13139.095 7
13139.639 16
13140.184 16
13140.728 11
13141.273 11
13141.817 4
13142.362 10
13142.906 14
13143.451 11
13143.996 8
13144.540 9
13145.085 9
13145.629 5
13146.174 9
13146.719 9
13147.263 7
13147.808 10
13148.353 12
13148.897 13
13149.442 13
13149.987 14
13150.532 12
13151.076 3
13151.621 7
13152.166 14
13152.711 15
13153.255 10
13153.800 8
13154.345 9
13154.890 5
13155.435 5
13155.979 11
13156.524 25
13157.069 16
13157.614 14
13158.159 13
13158.704 6
13159.249 12
13159.794 16
13160.338 10
13160.883 10
13161.428 9
13161.973 12
13162.518 13
13163.063 7
13163.608 14
13164.153 9
13164.698 16
13165.243 16
13165.788 8
13166.333 11
13166.879 12
13167.424 8
13167.969 7
13168.514 6
13169.059 13
13169.604 14
13170.149 11
13170.694 10
13171.239 14
13171.785 17
13172.330 20
13172.875 20
13173.420 16
13173.965 10
13174.511 9
13175.056 19
13175.601 13
13176.146 16
13176.692 4
13177.237 11
13177.782 8
13178.327 11
13178.873 12
13179.418 16
13179.963 12
13180.509 11
13181.054 21
13181.600 19
13182.145 22
13182.690 18
13183.236 9
13183.781 9
13184.327 23
13184.872 26
13185.417 20
13185.963 12
13186.508 12
13187.054 16
13187.599 15
13188.145 15
13188.690 14
13189.236 6
13189.781 9
13190.327 15
13190.873 14
13191.418 10
13191.964 14
13192.509 19
13193.055 18
13193.601 13
13194.146 12
13194.692 8
13195.237 9
13195.783 10
13196.329 10
13196.874 16
13197.420 35
13197.966 29
13198.512 18
13199.057 19
13199.603 17
13200.149 13
13200.695 12
13201.240 10
13201.786 8
13202.332 8
13202.878 13
13203.424 5
13203.969 8
13204.515 9
13205.061 15
13205.607 12
13206.153 5
13206.699 3
13207.245 9
13207.791 11
13208.336 2
13208.882 5
13209.428 10
13209.974 7
13210.520 13
13211.066 4
13211.612 12
13212.158 18
13212.704 10
13213.250 13
13213.796 17
13214.342 18
13214.888 10
13215.435 12
13215.981 10
13216.527 14
13217.073 11
13217.619 9
13218.165 10
13218.711 11
13219.257 17
13219.803 15
13220.350 13
13220.896 12
13221.442 6
13221.988 7
13222.534 10
13223.081 7
13223.627 7
13224.173 5
13224.719 8
13225.266 4
13225.812 5
13226.358 10
13226.905 25
13227.451 21
13227.997 15
13228.544 13
13229.090 8
13229.636 7
13230.183 5
13230.729 4
13231.275 10
13231.822 5
13232.368 9
13232.915 6
13233.461 10
13234.008 7
13234.554 9
13235.101 7
13235.647 10
13236.194 10
13236.740 19
13237.287 16
13237.833 11
13238.380 8
13238.926 11
13239.473 13
13240.019 9
13240.566 8
13241.113 10
13241.659 14
13242.206 11
13242.752 8
13243.299 6
13243.846 13
13244.392 7
13244.939 10
13245.486 4
13246.032 11
13246.579 8
13247.126 8
13247.673 12
13248.219 8
13248.766 11
13249.313 6
13249.860 5
13250.407 15
13250.953 8
13251.500 15
13252.047 5
13252.594 8
13253.141 14
13253.687 13
13254.234 19
13254.781 9
13255.328 6
13255.875 6
13256.422 11
13256.969 19
13257.516 14
13258.063 11
13258.610 4
13259.157 3
13259.704 7
13260.251 7
13260.798 12
13261.345 10
13261.892 10
13262.439 13
13262.986 11
13263.533 11
13264.080 10
13264.627 7
13265.174 8
13265.721 11
13266.268 8
13266.816 8
13267.363 14
13267.910 9
13268.457 5
13269.004 9
13269.551 12
13270.099 7
13270.646 9
13271.193 21
13271.740 11
13272.288 13
13272.835 14
13273.382 14
13273.929 11
13274.477 9
13275.024 17
13275.571 12
13276.119 15
13276.666 19
13277.213 14
13277.761 7
13278.308 18
13278.855 20
13279.403 19
13279.950 17
13280.498 9
13281.045 8
13281.592 5
13282.140 13
13282.687 18
13283.235 20
13283.782 16
13284.330 13
13284.877 17
13285.425 15
13285.972 6
13286.520 12
13287.067 11
13287.615 10
13288.163 10
13288.710 11
13289.258 15
13289.805 8
13290.353 6
13290.901 9
13291.448 13
13291.996 8
13292.544 13
13293.091 6
13293.639 11
13294.187 11
13294.734 8
13295.282 10
13295.830 12
13296.378 8
13296.925 9
13297.473 14
13298.021 15
13298.569 19
13299.116 15
13299.664 18
13300.212 12
13300.760 8
13301.308 5
13301.856 12
13302.403 19
13302.951 22
13303.499 18
13304.047 23
13304.595 15
13305.143 19
13305.691 16
13306.239 10
13306.787 9
13307.335 9
13307.883 15
13308.431 10
13308.979 7
13309.527 7
13310.075 15
13310.623 29
13311.171 24
13311.719 22
13312.267 23
13312.815 22
13313.363 16
13313.911 11
13314.459 7
13315.007 11
13315.556 17
13316.104 15
13316.652 9
13317.200 11
13317.748 4
13318.296 7
13318.845 11
13319.393 10
13319.941 8
13320.489 15
13321.038 18
13321.586 17
13322.134 19
13322.682 12
13323.231 20
13323.779 20
13324.327 9
13324.876 14
13325.424 14
13325.972 8
13326.521 9
13327.069 12
13327.618 15
13328.166 14
13328.714 17
13329.263 7
13329.811 8
13330.360 15
13330.908 13
13331.457 9
13332.005 7
13332.554 12
13333.102 18
13333.651 14
13334.199 11
13334.748 10
13335.296 16
13335.845 14
13336.393 14
13336.942 14
13337.490 9
13338.039 12
13338.588 13
13339.136 17
13339.685 14
13340.234 21
13340.782 14
13341.331 38
13341.880 40
13342.428 37
13342.977 34
13343.526 27
13344.074 22
13344.623 23
13345.172 18
13345.721 12
13346.269 20
13346.818 24
13347.367 20
13347.916 24
13348.465 14
13349.013 17
13349.562 12
13350.111 10
13350.660 14
13351.209 20
13351.758 18
13352.307 12
13352.856 16
13353.404 19
13353.953 11
13354.502 6
13355.051 13
13355.600 13
13356.149 29
13356.698 17
13357.247 13
13357.796 13
13358.345 14
13358.894 14
13359.443 19
13359.992 16
13360.541 15
13361.091 15
13361.640 10
13362.189 15
13362.738 14
13363.287 11
13363.836 13
13364.385 15
13364.934 10
13365.484 4
13366.033 12
13366.582 13
13367.131 14
13367.680 16
13368.230 19
13368.779 14
13369.328 9
13369.877 8
13370.427 23
13370.976 18
13371.525 18
13372.074 18
13372.624 14
13373.173 18
13373.722 18
13374.272 20
13374.821 12
13375.370 7
13375.920 11
13376.469 3
13377.019 6
13377.568 14
13378.118 13
13378.667 13
13379.216 8
13379.766 9
13380.315 13
13380.865 21
13381.414 22
13381.964 14
13382.513 13
13383.063 10
13383.612 8
13384.162 6
13384.712 8
13385.261 14
13385.811 12
13386.360 17
13386.910 16
13387.460 20
13388.009 24
13388.559 27
13389.108 17
13389.658 16
13390.208 7
13390.757 23
13391.307 12
13391.857 19
13392.407 16
13392.956 7
13393.506 13
13394.056 21
13394.606 19
13395.155 19
13395.705 15
13396.255 12
13396.805 12
13397.355 11
13397.904 7
13398.454 17
13399.004 18
13399.554 10
13400.104 11
13400.654 13
13401.204 10
13401.754 9
13402.303 9
13402.853 8
13403.403 16
13403.953 8
13404.503 7
13405.053 11
13405.603 13
13406.153 11
13406.703 11
13407.253 13
13407.803 14
13408.353 15
13408.903 8
13409.454 11
13410.004 6
13410.554 9
13411.104 6
13411.654 2
13412.204 5
13412.754 15
13413.304 19
13413.855 14
13414.405 7
13414.955 5
13415.505 14
13416.055 19
13416.605 18
13417.156 11
13417.706 16
13418.256 15
13418.806 13
13419.357 11
13419.907 14
13420.457 9
13421.008 3
13421.558 3
13422.108 9
13422.659 15
13423.209 14
13423.759 13
13424.310 15
13424.860 17
13425.411 16
13425.961 8
13426.511 11
13427.062 15
13427.612 7
13428.163 8
13428.713 16
13429.264 11
13429.814 10
13430.365 4
13430.915 7
13431.466 11
13432.016 14
13432.567 9
13433.117 7
13433.668 17
13434.218 10
13434.769 10
13435.320 8
13435.870 13
13436.421 10
13436.972 14
13437.522 16
13438.073 13
13438.623 16
13439.174 8
13439.725 3
13440.276 4
13440.826 16
13441.377 17
13441.928 13
13442.479 8
13443.029 5
13443.580 9
13444.131 10
13444.682 9
13445.232 7
13445.783 11
13446.334 14
13446.885 16
13447.436 11
13447.987 16
13448.537 10
13449.088 13
13449.639 9
13450.190 12
13450.741 9
13451.292 16
13451.843 22
13452.394 16
13452.945 13
13453.496 18
13454.047 21
13454.598 12
13455.149 10
13455.700 12
13456.251 12
13456.802 16
13457.353 15
13457.904 15
13458.455 11
13459.006 11
13459.557 5
13460.108 7
13460.660 10
13461.211 8
13461.762 9
13462.313 8
13462.864 10
13463.415 6
13463.967 3
13464.518 10
13465.069 14
13465.620 14
13466.171 11
13466.723 16
13467.274 14
13467.825 3
13468.376 4
13468.928 5
13469.479 20
13470.030 22
13470.582 16
13471.133 8
13471.684 8
13472.236 12
13472.787 19
13473.339 19
13473.890 5
13474.441 4
13474.993 8
13475.544 7
13476.096 19
13476.647 21
13477.199 19
13477.750 6
13478.301 2
13478.853 7
13479.404 5
13479.956 10
13480.508 8
13481.059 7
13481.611 12
13482.162 12
13482.714 11
13483.265 12
13483.817 5
13484.369 2
13484.920 5
13485.472 12
13486.023 11
13486.575 12
13487.127 8
13487.678 13
13488.230 6
13488.782 6
13489.334 7
13489.885 11
13490.437 6
13490.989 14
13491.540 10
13492.092 11
13492.644 14
13493.196 8
13493.748 7
13494.299 23
13494.851 26
13495.403 9
13495.955 10
13496.507 12
13497.059 8
13497.611 15
13498.162 15
13498.714 6
13499.266 6
13499.818 8
13500.370 5
13500.922 7
13501.474 12
13502.026 14
13502.578 10
13503.130 10
13503.682 13
13504.234 8
13504.786 9
13505.338 8
13505.890 10
13506.442 14
13506.994 8
13507.546 8
13508.098 5
13508.651 6
13509.203 2
13509.755 6
13510.307 12
13510.859 15
13511.411 18
13511.963 27
13512.516 21
13513.068 26
13513.620 19
13514.172 7
13514.724 4
13515.277 4
13515.829 3
13516.381 5
13516.933 14
13517.486 11
13518.038 8
13518.590 9
13519.143 10
13519.695 14
13520.247 17
13520.800 11
13521.352 13
13521.904 12
13522.457 10
13523.009 9
13523.562 10
13524.114 9
13524.667 24
13525.219 19
13525.771 13
13526.324 13
13526.876 20
13527.429 12
13527.981 6
13528.534 3
13529.086 6
13529.639 18
13530.191 20
13530.744 12
13531.297 11
13531.849 6
13532.402 8
13532.954 14
13533.507 15
13534.060 18
13534.612 12
13535.165 9
13535.718 10
13536.270 7
13536.823 11
13537.376 11
13537.928 16
13538.481 10
13539.034 13
13539.586 22
13540.139 9
13540.692 10
13541.245 12
13541.798 12
13542.350 7
13542.903 8
13543.456 8
13544.009 12
13544.562 14
13545.114 15
13545.667 13
13546.220 17
13546.773 15
13547.326 11
13547.879 7
13548.432 7
13548.985 12
13549.538 10
13550.091 14
13550.644 12
13551.197 15
13551.750 9
13552.303 9
13552.856 5
13553.409 7
13553.962 16
13554.515 20
13555.068 11
13555.621 7
13556.174 13
13556.727 12
13557.280 7
13557.833 19
13558.386 11
13558.939 11
13559.493 16
13560.046 10
13560.599 14
13561.152 13
13561.705 7
13562.259 7
13562.812 8
13563.365 7
13563.918 12
13564.471 16
13565.025 14
13565.578 7
13566.131 6
13566.685 9
13567.238 10
13567.791 9
13568.344 21
13568.898 14
13569.451 9
13570.005 11
13570.558 8
13571.111 7
13571.665 10
13572.218 9
13572.772 6
13573.325 17
13573.878 8
13574.432 8
13574.985 15
13575.539 13
13576.092 8
13576.646 5
13577.199 9
13577.753 16
13578.306 10
13578.860 8
13579.413 8
13579.967 8
13580.521 11
13581.074 18
13581.628 10
13582.181 10
13582.735 11
13583.289 6
13583.842 9
13584.396 21
13584.950 19
13585.503 9
13586.057 7
13586.611 14
13587.164 16
13587.718 4
13588.272 7
13588.826 9
13589.379 12
13589.933 11
13590.487 17
13591.041 9
13591.594 12
13592.148 15
13592.702 9
13593.256 9
13593.810 11
13594.364 4
13594.917 12
13595.471 8
13596.025 18
13596.579 14
13597.133 12
13597.687 10
13598.241 14
13598.795 16
13599.349 14
13599.903 12
13600.457 10
13601.011 17
13601.565 10
13602.119 16
13602.673 20
13603.227 20
13603.781 16
13604.335 7
13604.889 12
13605.443 13
13605.997 14
13606.551 7
13607.105 10
13607.660 10
13608.214 4
13608.768 10
13609.322 6
13609.876 14
13610.430 6
13610.985 4
13611.539 9
13612.093 18
13612.647 19
13613.201 23
13613.756 13
13614.310 8
13614.864 9
13615.419 9
13615.973 6
13616.527 13
13617.081 14
13617.636 17
13618.190 20
13618.745 15
13619.299 9
13619.853 9
13620.408 7
13620.962 9
13621.516 5
13622.071 12
13622.625 12
13623.180 12
13623.734 13
13624.289 4
13624.843 4
13625.398 7
13625.952 14
13626.507 9
13627.061 7
13627.616 14
13628.170 15
13628.725 10
13629.279 6
13629.834 12
13630.389 8
13630.943 8
13631.498 6
13632.052 5
13632.607 4
13633.162 8
13633.716 10
13634.271 10
13634.826 13
13635.380 23
13635.935 20
13636.490 10
13637.045 15
13637.599 12
13638.154 11
13638.709 15
13639.264 9
13639.818 7
13640.373 11
13640.928 10
13641.483 7
13642.038 14
13642.593 15
13643.147 10
13643.702 6
13644.257 11
13644.812 13
13645.367 8
13645.922 8
13646.477 10
13647.032 5
13647.587 7
13648.142 7
13648.697 7
13649.251 8
13649.806 12
13650.361 15
13650.916 10
13651.472 10
13652.027 14
13652.582 10
13653.137 11
13653.692 13
13654.247 13
13654.802 5
13655.357 4
13655.912 9
13656.467 6
13657.022 7
13657.577 6
13658.133 8
13658.688 12
13659.243 23
13659.798 21
13660.353 27
13660.909 22
13661.464 14
13662.019 9
13662.574 12
13663.130 12
13663.685 7
13664.240 7
13664.795 13
13665.351 15
13665.906 11
13666.461 10
13667.017 18
13667.572 17
13668.127 17
13668.683 9
13669.238 13
13669.794 10
13670.349 7
13670.904 8
13671.460 3
13672.015 12
13672.571 12
13673.126 14
13673.682 12
13674.237 10
13674.793 9
13675.348 14
13675.904 15
13676.459 8
13677.015 7
13677.570 6
13678.126 12
13678.681 9
13679.237 12
13679.793 12
13680.348 6
13680.904 15
13681.459 22
13682.015 10
13682.571 16
13683.126 10
13683.682 10
13684.238 12
13684.794 17
13685.349 14
13685.905 5
13686.461 5
13687.016 7
13687.572 11
13688.128 8
13688.684 9
13689.240 11
13689.795 15
13690.351 12
13690.907 12
13691.463 11
13692.019 13
13692.575 7
13693.130 4
13693.686 12
13694.242 13
13694.798 17
13695.354 17
13695.910 13
13696.466 16
13697.022 29
13697.578 19
13698.134 24
13698.690 21
13699.246 22
13699.802 16
13700.358 14
13700.914 18
13701.470 14
13702.026 9
13702.582 14
13703.138 21
13703.694 18
13704.250 13
13704.806 14
13705.362 19
13705.919 13
13706.475 5
13707.031 11
13707.587 13
13708.143 5
13708.699 20
13709.256 20
13709.812 14
13710.368 12
13710.924 25
13711.480 35
13712.037 29
13712.593 27
13713.149 44
13713.706 29
13714.262 23
13714.818 20
13715.374 24
13715.931 25
13716.487 26
13717.043 16
13717.600 19
13718.156 28
13718.713 18
13719.269 21
13719.825 26
13720.382 19
13720.938 32
13721.495 27
13722.051 16
13722.608 18
13723.164 25
13723.721 19
13724.277 28
13724.834 17
13725.390 14
13725.947 16
13726.503 14
13727.060 18
13727.616 13
13728.173 24
13728.730 32
13729.286 21
13729.843 17
13730.399 29
13730.956 25
13731.513 24
13732.069 23
13732.626 33
13733.183 22
13733.739 14
13734.296 21
13734.853 22
13735.410 16
13735.966 12
13736.523 29
13737.080 44
13737.637 35
13738.193 36
13738.750 26
13739.307 18
13739.864 22
13740.421 29
13740.977 30
13741.534 27
13742.091 15
13742.648 16
13743.205 19
13743.762 25
13744.319 33
13744.876 43
13745.433 28
13745.990 28
13746.547 38
13747.103 32
13747.660 23
13748.217 18
13748.774 22
13749.331 37
13749.889 32
13750.446 32
13751.003 35
13751.560 40
13752.117 48
13752.674 40
13753.231 39
13753.788 35
13754.345 38
13754.902 35
13755.459 31
13756.016 38
13756.574 40
13757.131 43
13757.688 47
13758.245 52
13758.802 50
13759.360 42
13759.917 49
13760.474 46
13761.031 38
13761.589 44
13762.146 64
13762.703 57
13763.260 57
13763.818 64
13764.375 65
13764.932 64
13765.490 43
13766.047 47
13766.604 39
13767.162 36
13767.719 42
13768.277 38
13768.834 30
13769.391 27
13769.949 28
13770.506 30
13771.064 28
13771.621 31
13772.179 32
13772.736 40
13773.294 34
13773.851 34
13774.409 29
13774.966 23
13775.524 16
13776.081 8
13776.639 14
13777.196 21
13777.754 17
13778.312 24
13778.869 21
13779.427 18
13779.985 12
13780.542 12
13781.100 15
13781.657 17
13782.215 27
13782.773 29
13783.331 25
13783.888 26
13784.446 20
13785.004 16
13785.561 13
13786.119 13
13786.677 25
13787.235 16
13787.793 31
13788.350 20
13788.908 17
13789.466 24
13790.024 18
13790.582 12
13791.140 9
13791.697 19
13792.255 13
13792.813 23
13793.371 24
13793.929 18
13794.487 10
13795.045 12
13795.603 19
13796.161 25
13796.719 24
13797.277 30
13797.835 26
13798.393 31
13798.951 18
13799.509 23
13800.067 22
13800.625 13
13801.183 9
13801.741 9
13802.299 12
13802.857 14
13803.415 10
13803.973 21
13804.532 19
13805.090 15
13805.648 23
13806.206 20
13806.764 19
13807.322 14
13807.881 19
13808.439 20
13808.997 21
13809.555 22
13810.114 14
13810.672 16
13811.230 14
13811.788 15
13812.347 11
13812.905 18
13813.463 16
13814.022 21
13814.580 23
13815.138 16
13815.697 8
13816.255 14
13816.813 19
13817.372 19
13817.930 13
13818.489 16
13819.047 15
13819.605 7
13820.164 7
13820.722 10
13821.281 19
13821.839 18
13822.398 18
13822.956 14
13823.515 20
13824.073 14
13824.632 23
13825.190 12
13825.749 31
13826.308 23
13826.866 16
13827.425 15
13827.983 19
13828.542 21
13829.101 20
13829.659 14
13830.218 27
13830.776 26
13831.335 28
13831.894 23
13832.453 19
13833.011 12
13833.570 15
13834.129 15
13834.687 9
13835.246 12
13835.805 29
13836.364 26
13836.923 23
13837.481 13
13838.040 24
13838.599 28
13839.158 16
13839.717 25
13840.275 19
13840.834 18
13841.393 16
13841.952 15
13842.511 19
13843.070 26
13843.629 22
13844.188 11
13844.747 10
13845.306 12
13845.865 9
13846.424 19
13846.983 18
13847.542 19
13848.101 25
13848.660 18
13849.219 13
13849.778 18
13850.337 11
13850.896 16
13851.455 10
13852.014 15
13852.573 12
13853.132 21
13853.691 15
13854.250 17
13854.810 33
13855.369 41
13855.928 31
13856.487 26
13857.046 17
13857.606 22
13858.165 21
13858.724 26
13859.283 14
13859.842 21
13860.402 26
13860.961 19
13861.520 24
13862.080 19
13862.639 24
13863.198 14
13863.758 19
13864.317 15
13864.876 25
13865.436 24
13865.995 14
13866.554 14
13867.114 16
13867.673 26
13868.233 25
13868.792 25
13869.351 41
13869.911 39
13870.470 34
13871.030 53
13871.589 50
13872.149 41
13872.708 39
13873.268 35
13873.827 41
13874.387 41
13874.947 57
13875.506 43
13876.066 42
13876.625 53
13877.185 74
13877.744 78
13878.304 71
13878.864 66
13879.423 51
13879.983 65
13880.543 81
13881.102 69
13881.662 76
13882.222 73
13882.781 77
13883.341 64
13883.901 72
13884.461 62
13885.020 49
13885.580 37
13886.140 45
13886.700 42
13887.260 46
13887.819 38
13888.379 38
13888.939 32
13889.499 27
13890.059 28
13890.619 24
13891.179 26
13891.738 28
13892.298 25
13892.858 23
13893.418 23
13893.978 16
13894.538 20
13895.098 20
13895.658 16
13896.218 30
13896.778 23
13897.338 22
13897.898 29
13898.458 37
13899.018 27
13899.578 17
13900.138 28
13900.698 18
13901.258 16
13901.818 19
13902.379 23
13902.939 27
13903.499 26
13904.059 15
13904.619 13
13905.179 13
13905.739 18
13906.300 24
13906.860 15
13907.420 15
13907.980 18
13908.540 26
13909.101 24
13909.661 9
13910.221 12
13910.782 19
13911.342 24
13911.902 25
13912.462 23
13913.023 17
13913.583 16
13914.143 12
13914.704 22
13915.264 19
13915.825 15
13916.385 13
13916.945 11
13917.506 17
13918.066 24
13918.627 12
13919.187 19
13919.748 23
13920.308 18
13920.868 13
13921.429 20
13921.989 23
13922.550 23
13923.111 34
13923.671 24
13924.232 25
13924.792 23
13925.353 17
13925.913 16
13926.474 20
13927.035 15
13927.595 21
13928.156 16
13928.716 18
13929.277 14
13929.838 20
13930.398 15
13930.959 15
13931.520 17
13932.081 23
13932.641 21
13933.202 12
13933.763 14
13934.323 24
13934.884 20
13935.445 14
13936.006 19
13936.567 26
13937.127 34
13937.688 36
13938.249 37
13938.810 22
13939.371 24
13939.932 32
13940.492 28
13941.053 16
13941.614 34
13942.175 34
13942.736 44
13943.297 25
13943.858 23
13944.419 29
13944.980 35
13945.541 26
13946.102 21
13946.663 8
13947.224 7
13947.785 18
13948.346 19
13948.907 17
13949.468 17
13950.029 29
13950.590 22
13951.151 25
13951.712 23
13952.274 23
13952.835 21
13953.396 19
13953.957 23
13954.518 11
13955.079 19
13955.640 19
13956.202 18
13956.763 16
13957.324 14
13957.885 18
13958.447 20
13959.008 18
13959.569 12
13960.130 24
13960.692 20
13961.253 18
13961.814 15
13962.376 17
13962.937 13
13963.498 17
13964.060 16
13964.621 13
13965.182 19
13965.744 22
13966.305 20
13966.866 20
13967.428 18
13967.989 16
13968.551 23
13969.112 11
13969.674 10
13970.235 15
13970.797 24
13971.358 22
13971.920 18
13972.481 13
13973.043 20
13973.604 22
13974.166 27
13974.727 19
13975.289 22
13975.851 28
13976.412 23
13976.974 26
13977.535 16
13978.097 20
13978.659 17
13979.220 26
13979.782 28
13980.344 25
13980.905 22
13981.467 20
13982.029 16
13982.591 6
13983.152 16
13983.714 19
13984.276 15
13984.838 16
13985.399 8
13985.961 13
13986.523 13
13987.085 17
13987.647 15
13988.208 11
13988.770 25
13989.332 25
13989.894 19
13990.456 8
13991.018 17
13991.580 24
13992.142 16
13992.704 14
13993.265 25
13993.827 18
13994.389 15
13994.951 17
13995.513 12
13996.075 20
13996.637 14
13997.199 20
13997.761 13
13998.323 13
13998.885 15
13999.448 23
14000.010 11
14000.572 11
14001.134 15
14001.696 14
14002.258 18
14002.820 19
14003.382 12
14003.944 15
14004.507 21
14005.069 12
14005.631 17
14006.193 17
14006.755 6
14007.318 16
14007.880 17
14008.442 18
14009.004 19
14009.567 17
14010.129 28
14010.691 19
14011.254 19
14011.816 24
14012.378 16
14012.940 17
14013.503 17
14014.065 22
14014.628 21
14015.190 22
14015.752 20
14016.315 18
14016.877 20
14017.440 16
14018.002 23
14018.564 26
14019.127 18
14019.689 28
14020.252 26
14020.814 25
14021.377 17
14021.939 26
14022.502 25
14023.064 26
14023.627 21
14024.190 38
14024.752 21
14025.315 18
14025.877 25
14026.440 27
14027.003 29
14027.565 23
14028.128 27
14028.690 29
14029.253 18
14029.816 10
14030.379 21
14030.941 28
14031.504 30
14032.067 26
14032.629 31
14033.192 35
14033.755 50
14034.318 42
14034.880 40
14035.443 52
14036.006 61
14036.569 64
14037.132 64
14037.694 65
14038.257 70
14038.820 56
14039.383 46
14039.946 34
14040.509 47
14041.072 59
14041.635 51
14042.198 51
14042.760 59
14043.323 49
14043.886 45
14044.449 43
14045.012 52
14045.575 42
14046.138 35
14046.701 28
14047.264 22
14047.827 34
14048.390 39
14048.954 39
14049.517 31
14050.080 39
14050.643 35
14051.206 27
14051.769 33
14052.332 20
14052.895 25
14053.458 20
14054.022 25
14054.585 34
14055.148 42
14055.711 26
14056.274 27
14056.838 16
14057.401 18
14057.964 20
14058.527 24
14059.091 22
14059.654 18
14060.217 14
14060.780 12
14061.344 17
14061.907 25
14062.470 23
14063.034 22
14063.597 33
14064.160 24
14064.724 16
14065.287 10
14065.851 9
14066.414 19
14066.977 24
14067.541 29
14068.104 22
14068.668 32
14069.231 21
14069.795 32
14070.358 31
14070.922 19
14071.485 14
14072.049 13
14072.612 13
14073.176 4
14073.739 7
14074.303 15
14074.866 11
14075.430 13
14075.994 15
14076.557 29
14077.121 19
14077.685 16
14078.248 15
14078.812 17
14079.375 17
14079.939 20
14080.503 12
14081.067 9
14081.630 24
14082.194 19
14082.758 16
14083.322 18
14083.885 22
14084.449 22
14085.013 32
14085.577 33
14086.140 24
14086.704 20
14087.268 13
14087.832 17
14088.396 16
14088.960 10
14089.523 14
14090.087 21
14090.651 16
14091.215 16
14091.779 23
14092.343 24
14092.907 17
14093.471 10
14094.035 12
14094.599 19
14095.163 21
14095.727 15
14096.291 21
14096.855 26
14097.419 16
14097.983 19
14098.547 37
14099.111 20
14099.675 20
14100.239 20
14100.803 31
14101.367 30
14101.932 18
14102.496 18
14103.060 17
14103.624 17
14104.188 10
14104.752 16
14105.317 7
14105.881 15
14106.445 14
14107.009 17
14107.573 11
14108.138 15
14108.702 17
14109.266 12
14109.830 15
14110.395 19
14110.959 13
14111.523 10
14112.088 15
14112.652 14
14113.216 18
14113.781 14
14114.345 28
14114.909 18
14115.474 26
14116.038 24
14116.603 28
14117.167 25
14117.732 19
14118.296 13
14118.860 10
14119.425 10
14119.989 23
14120.554 18
14121.118 14
14121.683 17
14122.247 18
14122.812 15
14123.377 9
14123.941 14
14124.506 9
14125.070 10
14125.635 9
14126.200 13
14126.764 8
14127.329 15
14127.893 19
14128.458 12
14129.023 14
14129.587 18
14130.152 16
14130.717 7
14131.281 12
14131.846 13
14132.411 11
14132.976 14
14133.540 12
14134.105 14
14134.670 13
14135.235 22
14135.800 22
14136.364 22
14136.929 22
14137.494 13
14138.059 21
14138.624 12
14139.189 11
14139.753 14
14140.318 18
14140.883 21
14141.448 26
14142.013 17
14142.578 21
14143.143 25
14143.708 22
14144.273 21
14144.838 22
14145.403 19
14145.968 18
14146.533 10
14147.098 10
14147.663 20
14148.228 22
14148.793 9
14149.358 8
14149.923 11
14150.488 12
14151.053 17
14151.619 14
14152.184 10
14152.749 10
14153.314 22
14153.879 22
14154.444 18
14155.010 21
14155.575 15
14156.140 12
14156.705 8
14157.270 11
14157.836 22
14158.401 22
14158.966 25
14159.531 14
14160.097 12
14160.662 16
14161.227 9
14161.793 3
14162.358 7
14162.923 7
14163.489 13
14164.054 20
14164.619 21
14165.185 17
14165.750 11
14166.316 11
14166.881 10
14167.446 4
14168.012 10
14168.577 11
14169.143 13
14169.708 19
14170.274 17
14170.839 14
14171.405 12
14171.970 10
14172.536 8
14173.101 12
14173.667 9
14174.233 10
14174.798 9
14175.364 12
14175.929 17
14176.495 18
14177.061 24
14177.626 19
14178.192 18
14178.757 12
14179.323 17
14179.889 15
14180.455 13
14181.020 12
14181.586 20
14182.152 22
14182.717 10
14183.283 8
14183.849 12
14184.415 11
14184.980 12
14185.546 10
14186.112 4
14186.678 4
14187.244 11
14187.810 23
14188.375 23
14188.941 19
14189.507 12
14190.073 7
14190.639 13
14191.205 14
14191.771 15
14192.337 8
14192.903 6
14193.469 17
14194.035 18
14194.601 14
14195.167 17
14195.733 20
14196.299 11
14196.865 8
14197.431 6
14197.997 17
14198.563 7
14199.129 7
14199.695 18
14200.261 12
14200.827 16
14201.393 14
14201.959 9
14202.525 16
14203.092 11
14203.658 11
14204.224 9
14204.790 16
14205.356 13
14205.922 5
14206.489 11
14207.055 13
14207.621 13
14208.187 11
14208.754 15
14209.320 12
14209.886 9
14210.452 8
14211.019 16
14211.585 17
14212.151 17
14212.718 15
14213.284 9
14213.850 6
14214.417 5
14214.983 12
14215.550 15
14216.116 20
14216.682 21
14217.249 15
14217.815 23
14218.382 14
14218.948 16
14219.515 15
14220.081 11
14220.648 8
14221.214 15
14221.781 15
14222.347 10
14222.914 17
14223.480 12
14224.047 9
14224.613 11
14225.180 11
14225.747 7
14226.313 14
14226.880 11
14227.446 16
14228.013 22
14228.580 15
14229.146 20
14229.713 22
14230.280 20
14230.847 8
14231.413 14
14231.980 19
14232.547 13
14233.113 18
14233.680 14
14234.247 21
14234.814 20
14235.381 13
14235.947 13
14236.514 8
14237.081 12
14237.648 10
14238.215 14
14238.781 14
14239.348 11
14239.915 11
14240.482 8
14241.049 7
14241.616 9
14242.183 15
14242.750 16
14243.317 9
14243.884 12
14244.451 13
14245.018 23
14245.585 18
14246.152 7
14246.719 10
14247.286 14
14247.853 18
14248.420 9
14248.987 7
14249.554 9
14250.121 16
14250.688 13
14251.255 9
14251.822 6
14252.389 15
14252.957 12
14253.524 3
14254.091 7
14254.658 8
14255.225 14
14255.792 11
14256.360 6
14256.927 18
14257.494 15
14258.061 13
14258.629 14
14259.196 15
14259.763 15
14260.330 12
14260.898 12
14261.465 6
14262.032 14
14262.600 17
14263.167 10
14263.734 6
14264.302 14
14264.869 7
14265.437 7
14266.004 9
14266.571 18
14267.139 20
14267.706 15
14268.274 18
14268.841 10
14269.409 10
14269.976 11
14270.544 9
14271.111 11
14271.679 12
14272.246 13
14272.814 18
14273.381 14
14273.949 19
14274.516 12
14275.084 8
14275.651 14
14276.219 8
14276.787 5
14277.354 9
14277.922 9
14278.490 18
14279.057 10
14279.625 6
14280.193 7
14280.760 13
14281.328 13
14281.896 13
14282.463 3
14283.031 12
14283.599 12
14284.167 18
14284.735 16
14285.302 11
14285.870 8
14286.438 8
14287.006 16
14287.574 19
14288.141 20
14288.709 18
14289.277 22
14289.845 20
14290.413 18
14290.981 9
14291.549 13
14292.117 19
14292.685 12
14293.252 15
14293.820 10
14294.388 8
14294.956 16
14295.524 12
14296.092 20
14296.660 19
14297.228 9
14297.796 10
14298.364 12
14298.933 16
14299.501 6
14300.069 13
14300.637 14
14301.205 12
14301.773 15
14302.341 12
14302.909 9
14303.477 10
14304.046 14
14304.614 20
14305.182 21
14305.750 18
14306.318 10
14306.887 9
14307.455 9
14308.023 8
14308.591 21
14309.159 22
14309.728 26
14310.296 21
14310.864 9
14311.433 18
14312.001 12
14312.569 11
14313.138 9
14313.706 11
14314.274 10
14314.843 11
14315.411 9
14315.979 7
14316.548 4
14317.116 5
14317.685 3
14318.253 15
14318.822 11
14319.390 8
14319.959 10
14320.527 9
14321.096 11
14321.664 6
14322.233 9
14322.801 11
14323.370 13
14323.938 10
14324.507 3
14325.075 13
14325.644 12
14326.213 15
14326.781 8
14327.350 5
14327.918 8
14328.487 12
14329.056 5
14329.624 6
14330.193 8
14330.762 8
14331.330 6
14331.899 5
14332.468 9
14333.037 13
14333.605 11
14334.174 10
14334.743 4
14335.312 9
14335.880 12
14336.449 14
14337.018 16
14337.587 16
14338.156 18
14338.725 25
14339.293 10
14339.862 17
14340.431 24
14341.000 16
14341.569 16
14342.138 17
14342.707 12
14343.276 12
14343.845 17
14344.414 17
14344.983 9
14345.552 6
14346.121 11
14346.690 7
14347.259 15
14347.828 13
14348.397 15
14348.966 17
14349.535 17
14350.104 11
14350.673 5
14351.242 7
14351.811 4
14352.380 7
14352.949 7
14353.519 13
14354.088 8
14354.657 16
14355.226 14
14355.795 16
14356.364 22
14356.934 28
14357.503 11
14358.072 7
14358.641 16
14359.211 16
14359.780 5
14360.349 14
14360.918 15
14361.488 14
14362.057 12
14362.626 8
14363.196 7
14363.765 14
14364.334 11
14364.904 8
14365.473 16
14366.043 12
14366.612 6
14367.181 7
14367.751 11
14368.320 10
14368.890 10
14369.459 17
14370.029 15
14370.598 19
14371.168 11
14371.737 12
14372.307 16
14372.876 14
14373.446 16
14374.015 20
14374.585 14
14375.154 14
14375.724 14
14376.293 16
14376.863 8
14377.433 3
14378.002 4
14378.572 13
14379.142 10
14379.711 10
14380.281 11
14380.851 13
14381.420 15
14381.990 8
14382.560 8
14383.129 11
14383.699 12
14384.269 13
14384.839 17
14385.409 13
14385.978 11
14386.548 10
14387.118 8
14387.688 9
14388.258 11
14388.827 15
14389.397 15
14389.967 13
14390.537 15
14391.107 19
14391.677 16
14392.247 16
14392.817 13
14393.387 15
14393.956 14
14394.526 12
14395.096 9
14395.666 10
14396.236 6
14396.806 18
14397.376 15
14397.946 11
14398.516 17
14399.087 17
14399.657 8
14400.227 11
14400.797 14
14401.367 12
14401.937 10
14402.507 13
14403.077 11
14403.647 5
14404.217 12
14404.788 7
14405.358 7
14405.928 15
14406.498 14
14407.068 10
14407.639 10
14408.209 12
14408.779 5
14409.349 12
14409.920 18
14410.490 12
14411.060 8
14411.630 8
14412.201 7
14412.771 12
14413.341 11
14413.912 7
14414.482 6
14415.052 3
14415.623 3
14416.193 7
14416.764 19
14417.334 15
14417.904 11
14418.475 13
14419.045 15
14419.616 17
14420.186 15
14420.757 8
14421.327 12
14421.898 12
14422.468 10
14423.039 15
14423.609 12
14424.180 16
14424.750 12
14425.321 7
14425.891 17
14426.462 31
14427.033 35
14427.603 32
14428.174 20
14428.744 12
14429.315 16
14429.886 9
14430.456 5
14431.027 4
14431.598 7
14432.169 20
14432.739 23
14433.310 17
14433.881 15
14434.451 11
14435.022 17
14435.593 10
14436.164 8
14436.735 18
14437.305 14
14437.876 24
14438.447 14
14439.018 12
14439.589 15
14440.160 18
14440.730 24
14441.301 34
14441.872 22
14442.443 12
14443.014 12
14443.585 14
14444.156 12
14444.727 13
14445.298 12
14445.869 14
14446.440 15
14447.011 16
14447.582 20
14448.153 14
14448.724 13
14449.295 12
14449.866 8
14450.437 6
14451.008 16
14451.579 10
14452.150 11
14452.721 10
14453.292 11
14453.864 7
14454.435 9
14455.006 14
14455.577 24
14456.148 9
14456.719 12
14457.291 6
14457.862 13
14458.433 7
14459.004 12
14459.575 16
14460.147 13
14460.718 15
14461.289 22
14461.861 16
14462.432 23
14463.003 10
14463.575 8
14464.146 12
14464.717 15
14465.289 14
14465.860 13
14466.431 15
14467.003 14
14467.574 6
14468.145 8
14468.717 9
14469.288 6
14469.860 9
14470.431 11
14471.003 6
14471.574 18
14472.146 18
14472.717 18
14473.289 25
14473.860 24
14474.432 21
14475.003 14
14475.575 14
14476.146 14
14476.718 12
14477.290 10
14477.861 8
14478.433 5
14479.005 14
14479.576 21
14480.148 17
14480.719 21
14481.291 23
14481.863 13
14482.435 13
14483.006 14
14483.578 10
14484.150 14
14484.721 19
14485.293 20
14485.865 12
14486.437 5
14487.008 13
14487.580 10
14488.152 11
14488.724 11
14489.296 16
14489.868 16
14490.439 14
14491.011 20
14491.583 16
14492.155 13
14492.727 18
14493.299 9
14493.871 17
14494.443 13
14495.015 12
14495.587 8
14496.159 20
14496.731 17
14497.303 23
14497.875 17
14498.447 15
14499.019 12
14499.591 9
14500.163 13
14500.735 16
14501.307 10
14501.879 8
14502.451 15
14503.023 15
14503.595 22
14504.167 15
14504.739 16
14505.312 8
14505.884 12
14506.456 17
14507.028 20
14507.600 11
14508.173 5
14508.745 13
14509.317 11
14509.889 8
14510.461 13
14511.034 21
14511.606 11
14512.178 15
14512.751 12
14513.323 12
14513.895 12
14514.468 11
14515.040 8
14515.612 5
14516.185 5
14516.757 6
14517.329 10
14517.902 5
14518.474 8
14519.047 8
14519.619 8
14520.191 18
14520.764 15
14521.336 14
14521.909 10
14522.481 8
14523.054 12
14523.626 13
14524.199 16
14524.771 9
14525.344 6
14525.917 2
14526.489 4
14527.062 5
14527.634 7
14528.207 5
14528.779 8
14529.352 9
14529.925 13
14530.497 8
14531.070 15
14531.643 15
14532.215 13
14532.788 10
14533.361 10
14533.933 7
14534.506 7
14535.079 11
14535.652 21
14536.224 15
14536.797 19
14537.370 19
14537.943 15
14538.516 20
14539.088 15
14539.661 14
14540.234 4
14540.807 16
14541.380 11
14541.953 14
14542.526 15
14543.098 12
14543.671 8
14544.244 10
14544.817 7
14545.390 3
14545.963 7
14546.536 7
14547.109 6
14547.682 11
14548.255 10
14548.828 11
14549.401 11
14549.974 11
14550.547 8
14551.120 7
14551.693 8
14552.266 12
14552.839 12
14553.412 10
14553.986 19
14554.559 17
14555.132 11
14555.705 18
14556.278 20
14556.851 25
14557.424 21
14557.998 18
14558.571 14
14559.144 13
14559.717 7
14560.291 7
14560.864 7
14561.437 7
14562.010 6
14562.584 15
14563.157 8
14563.730 9
14564.304 5
14564.877 11
14565.450 10
14566.024 10
14566.597 4
14567.170 10
14567.744 18
14568.317 12
14568.890 11
14569.464 9
14570.037 7
14570.611 5
14571.184 19
14571.758 14
14572.331 17
14572.905 20
14573.478 6
14574.052 4
14574.625 8
14575.199 11
14575.772 6
14576.346 15
14576.919 14
14577.493 17
14578.066 22
14578.640 24
14579.214 28
14579.787 16
14580.361 21
14580.935 12
14581.508 7
14582.082 3
14582.655 3
14583.229 12
14583.803 8
14584.377 11
14584.950 5
14585.524 18
14586.098 14
14586.672 10
14587.245 11
14587.819 12
14588.393 11
14588.967 10
14589.540 12
14590.114 8
14590.688 16
14591.262 16
14591.836 18
14592.410 18
14592.984 15
14593.557 12
14594.131 4
14594.705 11
14595.279 12
14595.853 7
14596.427 10
14597.001 9
14597.575 8
14598.149 9
14598.723 9
14599.297 4
14599.871 9
14600.445 8
14601.019 5
14601.593 14
14602.167 10
14602.741 13
14603.315 5
14603.889 11
14604.464 11
14605.038 10
14605.612 9
14606.186 13
14606.760 14
14607.334 10
14607.908 17
14608.483 10
14609.057 11
14609.631 10
14610.205 11
14610.779 7
14611.354 10
14611.928 8
14612.502 17
14613.076 15
14613.651 14
14614.225 16
14614.799 14
14615.374 26
14615.948 16
14616.522 17
14617.097 14
14617.671 7
14618.245 10
14618.820 12
14619.394 11
14619.969 6
14620.543 3
14621.117 5
14621.692 10
14622.266 10
14622.841 8
14623.415 9
14623.990 14
14624.564 24
14625.139 21
14625.713 21
14626.288 21
14626.862 10
14627.437 13
14628.012 13
14628.586 6
14629.161 10
14629.735 12
14630.310 13
14630.885 12
14631.459 16
14632.034 6
14632.608 5
14633.183 9
14633.758 9
14634.333 12
14634.907 15
14635.482 9
14636.057 10
14636.631 13
14637.206 17
14637.781 9
14638.356 8
14638.930 6
14639.505 5
14640.080 10
14640.655 13
14641.230 14
14641.805 11
14642.379 9
14642.954 6
14643.529 11
14644.104 12
14644.679 16
14645.254 18
14645.829 17
14646.404 14
14646.979 5
14647.554 9
14648.129 11
14648.704 9
14649.279 6
14649.854 7
14650.429 7
14651.004 8
14651.579 5
14652.154 7
14652.729 14
14653.304 18
14653.879 14
14654.454 17
14655.029 15
14655.604 26
14656.179 24
14656.754 22
14657.330 14
14657.905 19
14658.480 14
14659.055 15
14659.630 25
14660.205 11
14660.781 16
14661.356 11
14661.931 8
14662.506 15
14663.082 24
14663.657 21
14664.232 23
14664.807 12
14665.383 11
14665.958 9
14666.533 12
14667.109 11
14667.684 12
14668.259 7
14668.835 6
14669.410 7
14669.986 6
14670.561 10
14671.136 8
14671.712 12
14672.287 15
14672.863 24
14673.438 15
14674.014 11
14674.589 14
14675.165 10
14675.740 13
14676.316 15
14676.891 12
14677.467 11
14678.042 5
14678.618 11
14679.193 11
14679.769 23
14680.345 19
14680.920 10
14681.496 10
14682.071 6
14682.647 4
14683.223 22
14683.798 12
14684.374 5
14684.950 8
14685.525 6
14686.101 7
14686.677 10
14687.253 8
14687.828 13
14688.404 14
14688.980 11
14689.556 12
14690.131 10
14690.707 7
14691.283 5
14691.859 8
14692.435 15
14693.011 19
14693.586 17
14694.162 16
14694.738 8
14695.314 14
14695.890 11
14696.466 18
14697.042 15
14697.618 5
14698.194 7
14698.770 17
14699.346 13
14699.922 21
14700.498 8
14701.074 19
14701.650 9
14702.226 15
14702.802 16
14703.378 7
14703.954 7
14704.530 9
14705.106 5
14705.682 6
14706.258 7
14706.834 10
14707.410 15
14707.987 19
14708.563 17
14709.139 4
14709.715 4
14710.291 5
14710.867 7
14711.444 12
14712.020 11
14712.596 8
14713.172 7
14713.749 6
14714.325 9
14714.901 20
14715.477 17
14716.054 16
14716.630 17
14717.206 15
14717.783 16
14718.359 22
14718.935 15
14719.512 18
14720.088 8
14720.664 11
14721.241 20
14721.817 17
14722.394 10
14722.970 8
14723.547 12
14724.123 9
14724.699 8
14725.276 10
14725.852 15
14726.429 11
14727.005 9
14727.582 7
14728.159 12
14728.735 13
14729.312 24
14729.888 18
14730.465 19
14731.041 22
14731.618 10
14732.195 4
14732.771 9
14733.348 11
14733.924 17
14734.501 15
14735.078 13
14735.655 21
14736.231 22
14736.808 23
14737.385 18
14737.961 15
14738.538 14
14739.115 14
14739.692 17
14740.268 21
14740.845 26
14741.422 16
14741.999 15
14742.576 14
14743.152 12
14743.729 8
14744.306 11
14744.883 5
14745.460 19
14746.037 15
14746.614 11
14747.191 6
14747.767 11
14748.344 17
14748.921 15
14749.498 9
14750.075 7
14750.652 14
14751.229 10
14751.806 11
14752.383 13
14752.960 9
14753.537 7
14754.114 10
14754.691 21
14755.268 12
14755.846 11
14756.423 18
14757.000 13
14757.577 13
14758.154 19
14758.731 15
14759.308 15
14759.885 14
14760.463 17
14761.040 15
14761.617 16
14762.194 13
14762.771 22
14763.349 20
14763.926 11
14764.503 8
14765.080 18
14765.658 19
14766.235 16
14766.812 12
14767.389 14
14767.967 13
14768.544 25
14769.121 19
14769.699 21
14770.276 32
14770.854 29
14771.431 31
14772.008 21
14772.586 16
14773.163 23
14773.741 17
14774.318 12
14774.895 12
14775.473 14
14776.050 17
14776.628 26
14777.205 23
14777.783 19
14778.360 21
14778.938 33
14779.515 27
14780.093 32
14780.671 30
14781.248 27
14781.826 21
14782.403 16
14782.981 20
14783.559 17
14784.136 13
14784.714 20
14785.291 28
14785.869 23
14786.447 26
14787.025 30
14787.602 27
14788.180 14
14788.758 18
14789.335 20
14789.913 16
14790.491 13
14791.069 20
14791.646 14
14792.224 9
14792.802 23
14793.380 24
14793.958 29
14794.535 15
14795.113 14
14795.691 11
14796.269 11
14796.847 12
14797.425 13
14798.003 22
14798.581 14
14799.159 12
14799.737 13
14800.314 11
14800.892 8
14801.470 4
14802.048 19
14802.626 33
14803.204 19
14803.782 12
14804.360 15
14804.938 20
14805.517 12
14806.095 14
14806.673 8
14807.251 8
14807.829 6
14808.407 8
14808.985 5
14809.563 13
14810.141 10
14810.719 8
14811.298 16
14811.876 13
14812.454 17
14813.032 10
14813.610 6
14814.189 5
14814.767 6
14815.345 6
14815.923 3
14816.502 7
14817.080 11
14817.658 23
14818.236 14
14818.815 12
14819.393 9
14819.971 6
14820.550 8
14821.128 11
14821.707 9
14822.285 7
14822.863 6
14823.442 4
14824.020 4
14824.599 7
14825.177 9
14825.755 3
14826.334 4
14826.912 6
14827.491 15
14828.069 14
14828.648 18
14829.226 13
14829.805 15
14830.383 5
14830.962 4
14831.540 7
14832.119 9
14832.698 9
14833.276 14
14833.855 10
14834.433 13
14835.012 11
14835.591 9
14836.169 13
14836.748 13
14837.327 15
14837.905 13
14838.484 17
14839.063 15
14839.642 12
14840.220 4
14840.799 5
14841.378 11
14841.956 16
14842.535 16
14843.114 18
14843.693 19
14844.272 7
14844.850 2
14845.429 6
14846.008 9
14846.587 5
14847.166 10
14847.745 11
14848.324 10
14848.903 14
14849.481 13
14850.060 12
14850.639 15
14851.218 20
14851.797 14
14852.376 12
14852.955 9
14853.534 9
14854.113 8
14854.692 11
14855.271 11
14855.850 17
14856.429 14
14857.008 8
14857.587 7
14858.166 10
14858.746 12
14859.325 8
14859.904 12
14860.483 14
14861.062 5
14861.641 4
14862.220 9
14862.799 4
14863.379 9
14863.958 14
14864.537 10
14865.116 9
14865.695 8
14866.275 5
14866.854 10
14867.433 6
14868.013 13
14868.592 9
14869.171 11
14869.750 17
14870.330 6
14870.909 9
14871.488 9
14872.068 8
14872.647 7
14873.226 9
14873.806 16
14874.385 16
14874.965 9
14875.544 7
14876.123 6
14876.703 10
14877.282 15
14877.862 7
14878.441 8
14879.021 6
14879.600 7
14880.180 10
14880.759 7
14881.339 11
14881.918 9
14882.498 5
14883.078 9
14883.657 13
14884.237 11
14884.816 18
14885.396 16
14885.976 15
14886.555 3
14887.135 18
14887.714 15
14888.294 10
14888.874 14
14889.453 7
14890.033 4
14890.613 9
14891.193 11
14891.772 13
14892.352 9
14892.932 10
14893.512 11
14894.091 7
14894.671 6
14895.251 13
14895.831 17
14896.411 17
14896.990 12
14897.570 7
14898.150 8
14898.730 5
14899.310 8
14899.890 7
14900.470 6
14901.050 13
14901.630 23
14902.210 10
14902.789 8
14903.369 16
14903.949 19
14904.529 17
14905.109 13
14905.689 14
14906.269 13
14906.849 7
14907.429 10
14908.010 17
14908.590 9
14909.170 6
14909.750 11
14910.330 10
14910.910 6
14911.490 6
14912.070 10
14912.650 9
14913.231 7
14913.811 5
14914.391 5
14914.971 6
14915.551 9
14916.131 15
14916.712 10
14917.292 7
14917.872 7
14918.452 7
14919.033 6
14919.613 14
14920.193 17
14920.774 21
14921.354 12
14921.934 11
14922.514 9
14923.095 9
14923.675 8
14924.256 2
14924.836 7
14925.416 5
14925.997 12
14926.577 9
14927.158 9
14927.738 12
14928.318 14
14928.899 12
14929.479 11
14930.060 11
14930.640 10
14931.221 11
14931.801 16
14932.382 13
14932.962 6
14933.543 18
14934.124 10
14934.704 10
14935.285 15
14935.865 13
14936.446 7
14937.027 7
14937.607 6
14938.188 12
14938.768 9
14939.349 7
14939.930 9
14940.510 14
14941.091 18
14941.672 16
14942.253 24
14942.833 21
14943.414 18
14943.995 15
14944.576 11
14945.156 19
14945.737 18
14946.318 13
14946.899 11
14947.480 5
14948.060 5
14948.641 15
14949.222 18
14949.803 20
14950.384 12
14950.965 10
14951.546 15
14952.127 12
14952.707 9
14953.288 14
14953.869 12
14954.450 6
14955.031 9
14955.612 7
14956.193 20
14956.774 11
14957.355 13
14957.936 14
14958.517 10
14959.098 17
14959.679 10
14960.260 13
14960.842 20
14961.423 15
14962.004 8
14962.585 16
14963.166 7
14963.747 7
14964.328 15
14964.909 19
14965.491 16
14966.072 14
14966.653 23
14967.234 17
14967.815 16
14968.397 9
14968.978 8
14969.559 11
14970.140 8
14970.722 13
14971.303 11
14971.884 9
14972.466 5
14973.047 11
14973.628 14
14974.210 20
14974.791 13
14975.372 7
14975.954 12
14976.535 11
14977.116 12
14977.698 15
14978.279 14
14978.861 20
14979.442 24
14980.024 12
14980.605 5
14981.186 14
14981.768 16
14982.349 12
14982.931 15
14983.513 7
14984.094 14
14984.676 9
14985.257 10
14985.839 11
14986.420 21
14987.002 27
14987.583 31
14988.165 21
14988.747 14
14989.328 19
14989.910 12
14990.492 14
14991.073 14
14991.655 30
14992.237 27
14992.818 24
14993.400 24
14993.982 14
14994.564 18
14995.145 12
14995.727 6
14996.309 14
14996.891 10
14997.472 18
14998.054 23
14998.636 20
14999.218 14
14999.800 12
15000.382 14
15000.963 13
15001.545 13
15002.127 9
15002.709 13
15003.291 14
15003.873 10
15004.455 7
15005.037 7
15005.619 8
15006.201 12
15006.783 12
15007.365 22
15007.947 16
15008.529 20
15009.111 17
15009.693 22
15010.275 14
15010.857 8
15011.439 9
15012.021 12
15012.603 11
15013.185 14
15013.767 18
15014.349 6
15014.931 10
15015.514 12
15016.096 3
15016.678 11
15017.260 10
15017.842 11
15018.424 12
15019.007 5
15019.589 5
15020.171 8
15020.753 14
15021.336 18
15021.918 20
15022.500 14
15023.082 8
15023.665 7
15024.247 13
15024.829 11
15025.412 12
15025.994 12
15026.576 12
15027.159 15
15027.741 16
15028.324 20
15028.906 11
15029.488 7
15030.071 9
15030.653 13
15031.236 33
15031.818 30
15032.401 21
15032.983 23
15033.566 13
15034.148 9
15034.731 13
15035.313 16
15035.896 15
15036.478 9
15037.061 15
15037.643 15
15038.226 16
15038.809 16
15039.391 14
15039.974 17
15040.556 20
15041.139 17
15041.722 6
15042.304 14
15042.887 11
15043.470 8
15044.052 19
15044.635 23
15045.218 27
15045.801 32
15046.383 29
15046.966 27
15047.549 25
15048.132 17
15048.714 15
15049.297 24
15049.880 26
15050.463 19
15051.046 11
15051.629 20
15052.211 24
15052.794 25
15053.377 32
15053.960 22
15054.543 24
15055.126 19
15055.709 21
15056.292 17
15056.875 16
15057.458 28
15058.041 24
15058.624 15
15059.207 19
15059.790 31
15060.373 21
15060.956 29
15061.539 13
15062.122 20
15062.705 29
15063.288 31
15063.871 30
15064.454 24
15065.037 17
15065.620 19
15066.203 17
15066.786 12
15067.370 22
15067.953 34
15068.536 32
15069.119 33
15069.702 38
15070.286 27
15070.869 35
15071.452 30
15072.035 30
15072.618 30
15073.202 32
15073.785 31
15074.368 18
15074.952 29
15075.535 29
15076.118 46
15076.702 56
15077.285 45
15077.868 42
15078.452 43
15079.035 45
15079.618 37
15080.202 37
15080.785 28
15081.369 33
15081.952 44
15082.535 43
15083.119 36
15083.702 53
15084.286 50
15084.869 32
15085.453 34
15086.036 44
15086.620 42
15087.203 38
15087.787 45
15088.371 49
15088.954 49
15089.538 45
15090.121 44
15090.705 52
15091.289 50
15091.872 54
15092.456 36
15093.039 41
15093.623 55
15094.207 57
15094.790 70
15095.374 52
15095.958 47
15096.542 57
15097.125 47
15097.709 47
15098.293 48
15098.877 50
15099.460 47
15100.044 52
15100.628 38
15101.212 53
15101.795 75
15102.379 69
15102.963 59
15103.547 67
15104.131 86
15104.715 77
15105.299 70
15105.883 92
15106.466 102
15107.050 119
15107.634 125
15108.218 105
15108.802 114
15109.386 122
15109.970 133
15110.554 157
15111.138 165
15111.722 174
15112.306 202
15112.890 206
15113.474 239
15114.058 229
15114.642 219
15115.226 254
15115.810 271
15116.395 307
15116.979 323
15117.563 363
15118.147 356
15118.731 403
15119.315 411
15119.899 462
15120.484 524
15121.068 552
15121.652 589
15122.236 641
15122.820 655
15123.405 744
15123.989 759
15124.573 782
15125.157 795
15125.742 837
15126.326 814
15126.910 854
15127.495 860
15128.079 867
15128.663 844
15129.248 836
15129.832 874
15130.416 822
15131.001 738
15131.585 663
15132.170 592
15132.754 534
15133.338 516
15133.923 420
15134.507 401
15135.092 381
15135.676 360
15136.261 337
15136.845 285
15137.430 223
15138.014 193
15138.599 197
15139.183 211
15139.768 194
15140.352 178
15140.937 167
15141.522 147
15142.106 143
15142.691 140
15143.275 124
15143.860 100
15144.445 101
15145.029 104
15145.614 76
15146.199 71
15146.783 81
15147.368 70
15147.953 73
15148.537 83
15149.122 73
15149.707 73
15150.292 63
15150.876 59
15151.461 54
15152.046 54
15152.631 63
15153.216 52
15153.800 49
15154.385 60
15154.970 72
15155.555 57
15156.140 42
15156.725 41
15157.310 38
15157.895 31
15158.479 19
15159.064 34
15159.649 29
15160.234 29
15160.819 25
15161.404 30
15161.989 33
15162.574 34
15163.159 34
15163.744 47
15164.329 52
15164.914 42
15165.499 41
15166.084 41
15166.669 45
15167.254 29
15167.840 33
15168.425 28
15169.010 23
15169.595 20
15170.180 24
15170.765 36
15171.350 26
15171.936 32
15172.521 28
15173.106 31
15173.691 35
15174.276 30
15174.862 27
15175.447 34
15176.032 34
15176.617 31
15177.203 23
15177.788 27
15178.373 22
15178.959 24
15179.544 26
15180.129 24
15180.715 22
15181.300 34
15181.885 25
15182.471 22
15183.056 18
15183.641 16
15184.227 14
15184.812 16
15185.398 29
15185.983 34
15186.569 14
15187.154 7
15187.740 9
15188.325 21
15188.911 18
15189.496 29
15190.082 29
15190.667 23
15191.253 21
15191.838 22
15192.424 20
15193.009 22
15193.595 27
15194.181 22
15194.766 23
15195.352 18
15195.937 14
15196.523 20
15197.109 25
15197.694 29
15198.280 27
15198.866 15
15199.451 11
15200.037 14
15200.623 13
15201.209 16
15201.794 20
15202.380 11
15202.966 12
15203.552 10
15204.138 12
15204.723 17
15205.309 16
15205.895 23
15206.481 24
15207.067 22
15207.653 15
15208.238 13
15208.824 11
15209.410 14
15209.996 13
15210.582 14
15211.168 12
15211.754 7
15212.340 14
15212.926 9
15213.512 13
15214.098 7
15214.684 14
15215.270 21
15215.856 10
15216.442 14
15217.028 22
15217.614 18
15218.200 17
15218.786 10
15219.372 12
15219.958 18
15220.544 11
15221.131 6
15221.717 6
15222.303 7
15222.889 13
15223.475 11
15224.061 13
15224.647 8
15225.234 11
15225.820 6
15226.406 10
15226.992 18
15227.579 10
15228.165 9
15228.751 12
15229.337 8
15229.924 6
15230.510 8
15231.096 14
15231.683 8
15232.269 12
15232.855 15
15233.442 9
15234.028 12
15234.614 9
15235.201 14
15235.787 23
15236.374 21
15236.960 13
15237.547 18
15238.133 18
15238.719 10
15239.306 9
15239.892 10
15240.479 9
15241.065 12
15241.652 11
15242.238 8
15242.825 9
15243.412 13
15243.998 16
15244.585 17
15245.171 15
15245.758 10
15246.345 15
15246.931 18
15247.518 18
15248.104 11
15248.691 14
15249.278 24
15249.864 25
15250.451 17
15251.038 20
15251.624 18
15252.211 17
15252.798 16
15253.385 16
15253.971 10
15254.558 10
15255.145 12
15255.732 14
15256.319 18
15256.905 17
15257.492 13
15258.079 11
15258.666 8
15259.253 11
15259.840 12
15260.427 15
15261.013 18
15261.600 13
15262.187 12
15262.774 19
15263.361 21
15263.948 25
15264.535 13
15265.122 5
15265.709 7
15266.296 9
15266.883 27
15267.470 19
15268.057 17
15268.644 22
15269.231 20
15269.818 30
15270.405 31
15270.992 21
15271.579 11
15272.167 4
15272.754 15
15273.341 16
15273.928 10
15274.515 13
15275.102 12
15275.689 22
15276.277 26
15276.864 31
15277.451 21
15278.038 24
15278.625 27
15279.213 16
15279.800 12
15280.387 24
15280.974 14
15281.562 20
15282.149 21
15282.736 17
15283.324 14
15283.911 30
15284.498 28
15285.086 18
15285.673 21
15286.260 23
15286.848 19
15287.435 13
15288.023 19
15288.610 18
15289.198 14
15289.785 18
15290.372 25
15290.960 23
15291.547 27
15292.135 28
15292.722 21
15293.310 22
15293.897 11
15294.485 14
15295.073 9
15295.660 8
15296.248 14
15296.835 19
15297.423 16
15298.010 23
15298.598 25
15299.186 23
15299.773 17
15300.361 26
15300.949 22
15301.536 18
15302.124 14
15302.712 20
15303.299 17
15303.887 16
15304.475 19
15305.063 26
15305.650 24
15306.238 26
15306.826 23
15307.414 27
15308.001 30
15308.589 26
15309.177 14
15309.765 12
15310.353 24
15310.941 11
15311.528 21
15312.116 19
15312.704 18
15313.292 13
15313.880 17
15314.468 17
15315.056 24
15315.644 20
15316.232 22
15316.820 30
15317.408 29
15317.996 23
15318.584 25
15319.172 38
15319.760 30
15320.348 31
15320.936 20
15321.524 25
15322.112 29
15322.700 23
15323.288 21
15323.876 24
15324.464 27
15325.052 18
15325.641 26
15326.229 36
15326.817 36
15327.405 33
15327.993 19
15328.581 20
15329.170 25
15329.758 35
15330.346 33
15330.934 30
15331.523 32
15332.111 32
15332.699 29
15333.287 22
15333.876 22
15334.464 35
15335.052 42
15335.641 35
15336.229 27
15336.817 19
15337.406 18
15337.994 16
15338.582 23
15339.171 27
15339.759 24
15340.348 21
15340.936 23
15341.525 18
15342.113 29
15342.701 22
15343.290 23
15343.878 29
15344.467 21
15345.055 18
15345.644 29
15346.232 28
15346.821 28
15347.410 20
15347.998 23
15348.587 27
15349.175 19
15349.764 22
15350.353 18
15350.941 21
15351.530 25
15352.118 25
15352.707 21
15353.296 20
15353.884 24
15354.473 31
15355.062 34
15355.651 24
15356.239 21
15356.828 19
15357.417 22
15358.005 19
15358.594 21
15359.183 22
15359.772 20
15360.361 30
15360.949 24
15361.538 22
15362.127 14
15362.716 13
15363.305 18
15363.894 12
15364.483 17
15365.071 18
15365.660 21
15366.249 15
15366.838 13
15367.427 16
15368.016 18
15368.605 17
15369.194 13
15369.783 11
15370.372 12
15370.961 15
15371.550 12
15372.139 17
15372.728 8
15373.317 11
15373.906 12
15374.495 5
15375.084 11
15375.673 9
15376.263 11
15376.852 13
15377.441 12
15378.030 19
15378.619 11
15379.208 11
15379.797 10
15380.387 17
15380.976 16
15381.565 9
15382.154 17
15382.744 18
15383.333 15
15383.922 14
15384.511 17
15385.101 32
15385.690 22
15386.279 18
15386.868 9
15387.458 9
15388.047 13
15388.636 10
15389.226 13
15389.815 11
15390.405 11
15390.994 7
15391.583 14
15392.173 15
15392.762 7
15393.352 8
15393.941 9
15394.531 9
15395.120 8
15395.710 14
15396.299 19
15396.888 8
15397.478 7
15398.068 12
15398.657 6
15399.247 8
15399.836 9
15400.426 11
15401.015 8
15401.605 6
15402.195 12
15402.784 14
15403.374 25
15403.963 14
15404.553 13
15405.143 26
15405.732 16
15406.322 24
15406.912 11
15407.502 11
15408.091 22
15408.681 19
15409.271 11
15409.860 20
15410.450 23
15411.040 11
15411.630 19
15412.220 6
15412.809 5
15413.399 7
15413.989 8
15414.579 9
15415.169 7
15415.759 7
15416.348 13
15416.938 18
15417.528 17
15418.118 17
15418.708 16
15419.298 12
15419.888 19
15420.478 15
15421.068 15
15421.658 16
15422.248 11
15422.838 12
15423.428 11
15424.018 5
15424.608 11
15425.198 9
15425.788 5
15426.378 12
15426.968 11
15427.558 11
15428.148 8
15428.739 3
15429.329 8
15429.919 10
15430.509 10
15431.099 12
15431.689 11
15432.279 9
15432.870 10
15433.460 16
15434.050 10
15434.640 12
15435.231 27
15435.821 19
15436.411 11
15437.001 23
15437.592 23
15438.182 22
15438.772 16
15439.363 19
15439.953 14
15440.543 16
15441.134 15
15441.724 14
15442.314 14
15442.905 5
15443.495 9
15444.085 17
15444.676 18
15445.266 14
15445.857 17
15446.447 24
15447.038 32
15447.628 24
15448.219 15
15448.809 11
15449.400 10
15449.990 11
15450.581 9
15451.171 15
15451.762 11
15452.352 12
15452.943 17
15453.534 20
15454.124 16
15454.715 8
15455.305 11
15455.896 9
15456.487 7
15457.077 6
15457.668 8
15458.259 16
15458.849 13
15459.440 7
15460.031 6
15460.622 11
15461.212 15
15461.803 15
15462.394 12
15462.985 6
15463.575 4
15464.166 6
15464.757 5
15465.348 11
15465.939 6
15466.529 7
15467.120 9
15467.711 6
15468.302 4
15468.893 3
15469.484 8
15470.075 6
15470.666 7
15471.256 8
15471.847 7
15472.438 10
15473.029 10
15473.620 6
15474.211 8
15474.802 7
15475.393 3
15475.984 16
15476.575 11
15477.166 10
15477.757 9
15478.349 8
15478.940 20
15479.531 16
15480.122 12
15480.713 12
15481.304 14
15481.895 19
15482.486 16
15483.077 14
15483.669 13
15484.260 19
15484.851 17
15485.442 18
15486.033 11
15486.625 9
15487.216 7
15487.807 9
15488.398 7
15488.990 9
15489.581 8
15490.172 9
15490.763 11
15491.355 14
15491.946 15
15492.537 15
15493.129 15
15493.720 12
15494.312 10
15494.903 7
15495.494 7
15496.086 9
15496.677 15
15497.269 9
15497.860 11
15498.451 12
15499.043 12
15499.634 16
15500.226 17
15500.817 11
15501.409 6
15502.000 7
15502.592 11
15503.183 13
15503.775 15
15504.367 15
15504.958 7
15505.550 3
15506.141 12
15506.733 21
15507.325 10
15507.916 3
15508.508 10
15509.099 12
15509.691 9
15510.283 14
15510.874 19
15511.466 15
15512.058 14
15512.650 7
15513.241 13
15513.833 9
15514.425 9
15515.017 8
15515.608 12
15516.200 13
15516.792 16
15517.384 9
15517.976 5
15518.567 7
15519.159 8
15519.751 11
15520.343 10
15520.935 10
15521.527 9
15522.119 11
15522.711 14
15523.303 8
15523.894 9
15524.486 13
15525.078 13
15525.670 16
15526.262 15
15526.854 14
15527.446 8
15528.038 5
15528.630 5
15529.222 13
15529.814 13
15530.406 9
15530.999 7
15531.591 8
15532.183 9
15532.775 7
15533.367 13
15533.959 7
15534.551 11
15535.143 15
15535.736 11
15536.328 6
15536.920 7
15537.512 12
15538.104 13
15538.697 13
15539.289 6
15539.881 9
15540.473 13
15541.066 12
15541.658 6
15542.250 10
15542.842 11
15543.435 8
15544.027 8
15544.619 9
15545.212 7
15545.804 11
15546.396 22
15546.989 11
15547.581 23
15548.174 24
15548.766 22
15549.358 6
15549.951 6
15550.543 7
15551.136 9
15551.728 8
15552.321 7
15552.913 17
15553.506 22
15554.098 19
15554.691 27
15555.283 15
15555.876 10
15556.468 12
15557.061 18
15557.653 15
15558.246 19
15558.839 14
15559.431 16
15560.024 17
15560.617 14
15561.209 13
15561.802 5
15562.395 10
15562.987 11
15563.580 16
15564.173 26
15564.765 16
15565.358 20
15565.951 9
15566.544 13
15567.136 4
15567.729 7
15568.322 9
15568.915 9
15569.507 10
15570.100 13
15570.693 8
15571.286 11
15571.879 10
15572.472 5
15573.065 5
15573.657 14
15574.250 24
15574.843 18
15575.436 21
15576.029 16
15576.622 12
15577.215 12
15577.808 12
15578.401 11
15578.994 13
15579.587 10
15580.180 8
15580.773 8
15581.366 7
15581.959 8
15582.552 12
15583.145 11
15583.738 10
15584.331 13
15584.924 12
15585.517 9
15586.111 10
15586.704 15
15587.297 18
15587.890 13
15588.483 9
15589.076 6
15589.670 5
15590.263 5
15590.856 8
15591.449 9
15592.042 9
15592.636 12
15593.229 15
15593.822 10
15594.415 17
15595.009 34
15595.602 20
15596.195 28
15596.789 15
15597.382 14
15597.975 5
15598.569 11
15599.162 10
15599.756 13
15600.349 3
15600.942 8
15601.536 10
15602.129 8
15602.723 8
15603.316 9
15603.910 13
15604.503 11
15605.096 10
15605.690 12
15606.283 14
15606.877 12
15607.471 18
15608.064 19
15608.658 11
15609.251 9
15609.845 10
15610.438 15
15611.032 8
15611.626 7
15612.219 10
15612.813 8
15613.406 21
15614.000 19
15614.594 12
15615.187 15
15615.781 14
15616.375 10
15616.969 6
15617.562 7
15618.156 2
15618.750 7
15619.344 11
15619.937 17
15620.531 16
15621.125 12
15621.719 10
15622.312 13
15622.906 6
15623.500 10
15624.094 9
15624.688 13
15625.282 12
15625.876 6
15626.469 5
15627.063 5
15627.657 14
15628.251 12
15628.845 12
15629.439 12
15630.033 13
15630.627 17
15631.221 17
15631.815 14
15632.409 14
15633.003 24
15633.597 14
15634.191 15
15634.785 8
15635.379 10
15635.973 8
15636.567 8
15637.161 14
15637.756 10
15638.350 10
15638.944 9
15639.538 26
15640.132 17
15640.726 18
15641.320 20
15641.915 15
15642.509 16
15643.103 14
15643.697 9
15644.291 11
15644.886 7
15645.480 11
15646.074 8
15646.669 7
15647.263 7
15647.857 15
15648.451 12
15649.046 12
15649.640 14
15650.234 11
15650.829 20
15651.423 17
15652.017 15
15652.612 9
15653.206 11
15653.801 9
15654.395 12
15654.990 12
15655.584 14
15656.178 13
15656.773 6
15657.367 5
15657.962 17
15658.556 10
15659.151 4
15659.745 6
15660.340 10
15660.935 7
15661.529 14
15662.124 12
15662.718 5
15663.313 4
15663.907 10
15664.502 8
15665.097 7
15665.691 13
15666.286 6
15666.881 4
15667.475 11
15668.070 9
15668.665 8
15669.259 12
15669.854 7
15670.449 6
15671.044 10
15671.638 9
15672.233 7
15672.828 9
15673.423 7
15674.017 15
15674.612 9
15675.207 15
15675.802 9
15676.397 16
15676.992 4
15677.586 5
15678.181 6
15678.776 13
15679.371 8
15679.966 2
15680.561 16
15681.156 8
15681.751 5
15682.346 3
15682.941 5
15683.536 12
15684.131 10
15684.726 8
15685.321 7
15685.916 15
15686.511 15
15687.106 11
15687.701 11
15688.296 3
15688.891 8
15689.486 14
15690.081 22
15690.676 14
15691.271 13
15691.867 6
15692.462 11
15693.057 16
15693.652 13
15694.247 6
15694.842 9
15695.438 20
15696.033 12
15696.628 7
15697.223 9
15697.819 6
15698.414 8
15699.009 9
15699.604 8
15700.200 7
15700.795 12
15701.390 10
15701.986 11
15702.581 8
15703.176 8
15703.772 15
15704.367 11
15704.962 10
15705.558 8
15706.153 7
15706.749 7
15707.344 16
15707.940 32
15708.535 24
15709.130 27
15709.726 26
15710.321 17
15710.917 21
15711.512 13
15712.108 11
15712.703 16
15713.299 11
15713.895 7
15714.490 12
15715.086 10
15715.681 5
15716.277 10
15716.872 13
15717.468 12
15718.064 9
15718.659 8
15719.255 14
15719.851 12
15720.446 14
15721.042 14
15721.638 16
15722.233 10
15722.829 15
15723.425 15
15724.021 14
15724.616 4
15725.212 11
15725.808 14
15726.404 11
15727.000 10
15727.595 13
15728.191 12
15728.787 12
15729.383 2
15729.979 9
15730.575 18
15731.171 11
15731.766 8
15732.362 9
15732.958 9
15733.554 9
15734.150 5
15734.746 10
15735.342 11
15735.938 5
15736.534 11
15737.130 9
15737.726 7
15738.322 9
15738.918 17
15739.514 23
15740.110 14
15740.706 10
15741.302 11
15741.898 8
15742.494 9
15743.091 5
15743.687 12
15744.283 11
15744.879 6
15745.475 8
15746.071 6
15746.667 4
15747.264 10
15747.860 17
15748.456 24
15749.052 18
15749.648 9
15750.245 4
15750.841 5
15751.437 4
15752.034 14
15752.630 12
15753.226 15
15753.822 17
15754.419 10
15755.015 12
15755.611 14
15756.208 12
15756.804 14
15757.401 13
15757.997 11
15758.593 14
15759.190 15
15759.786 13
15760.383 11
15760.979 24
15761.575 26
15762.172 19
15762.768 19
15763.365 10
15763.961 14
15764.558 20
15765.154 15
15765.751 16
15766.348 22
15766.944 15
15767.541 6
15768.137 9
15768.734 5
15769.330 7
15769.927 8
15770.524 13
15771.120 9
15771.717 12
15772.314 10
15772.910 11
15773.507 15
15774.104 14
15774.700 23
15775.297 14
15775.894 6
15776.491 15
15777.087 16
15777.684 13
15778.281 18
15778.878 18
15779.474 18
15780.071 11
15780.668 11
15781.265 12
15781.862 9
15782.459 30
15783.056 12
15783.652 12
15784.249 9
15784.846 10
15785.443 9
15786.040 7
15786.637 10
15787.234 15
15787.831 22
15788.428 16
15789.025 12
15789.622 13
15790.219 16
15790.816 14
15791.413 16
15792.010 19
15792.607 15
15793.204 10
15793.801 8
15794.398 14
15794.995 17
15795.592 7
15796.189 13
15796.787 23
15797.384 10
15797.981 10
15798.578 8
15799.175 15
15799.772 24
15800.370 19
15800.967 16
15801.564 14
15802.161 14
15802.758 10
15803.356 13
15803.953 9
15804.550 8
15805.147 11
15805.745 10
15806.342 5
15806.939 11
15807.537 12
15808.134 9
15808.731 16
15809.329 14
15809.926 14
15810.524 15
15811.121 12
15811.718 12
15812.316 12
15812.913 8
15813.511 9
15814.108 14
15814.706 18
15815.303 13
15815.901 11
15816.498 10
15817.096 10
15817.693 10
15818.291 11
15818.888 16
15819.486 14
15820.083 20
15820.681 22
15821.278 18
15821.876 19
15822.474 17
15823.071 8
15823.669 7
15824.267 13
15824.864 11
15825.462 10
15826.060 11
15826.657 12
15827.255 14
15827.853 21
15828.450 14
15829.048 18
15829.646 19
15830.244 14
15830.841 20
15831.439 15
15832.037 18
15832.635 23
15833.233 21
15833.830 24
15834.428 21
15835.026 24
15835.624 35
15836.222 28
15836.820 15
15837.418 18
15838.016 28
15838.613 32
15839.211 32
15839.809 31
15840.407 19
15841.005 22
15841.603 25
15842.201 26
15842.799 19
15843.397 14
15843.995 20
15844.593 15
15845.191 26
15845.789 30
15846.387 30
15846.985 26
15847.584 18
15848.182 32
15848.780 35
15849.378 50
15849.976 41
15850.574 31
15851.172 28
15851.770 24
15852.369 17
15852.967 28
15853.565 35
15854.163 26
15854.761 27
15855.360 25
15855.958 41
15856.556 34
15857.154 37
15857.753 24
15858.351 32
15858.949 42
15859.548 52
15860.146 74
15860.744 83
15861.343 68
15861.941 79
15862.539 68
15863.138 84
15863.736 95
15864.335 92
15864.933 80
15865.531 74
15866.130 75
15866.728 71
15867.327 64
15867.925 73
15868.524 55
15869.122 62
15869.721 67
15870.319 90
15870.918 98
15871.516 84
15872.115 76
15872.713 85
15873.312 99
15873.911 71
15874.509 64
15875.108 53
15875.706 41
15876.305 48
15876.904 44
15877.502 45
15878.101 46
15878.700 54
15879.298 58
15879.897 61
15880.496 54
15881.094 61
15881.693 51
15882.292 45
15882.891 38
15883.489 36
15884.088 41
15884.687 43
15885.286 33
15885.885 30
15886.483 21
15887.082 25
15887.681 28
15888.280 16
15888.879 18
15889.478 21
15890.077 25
15890.676 22
15891.274 22
15891.873 21
15892.472 21
15893.071 19
15893.670 25
15894.269 23
15894.868 13
15895.467 26
15896.066 15
15896.665 13
15897.264 17
15897.863 18
15898.462 12
15899.061 10
15899.660 8
15900.260 14
15900.859 14
15901.458 18
15902.057 12
15902.656 19
15903.255 20
15903.854 27
15904.453 25
15905.053 9
15905.652 16
15906.251 16
15906.850 24
15907.449 26
15908.049 32
15908.648 33
15909.247 23
15909.846 14
15910.446 18
15911.045 13
15911.644 16
15912.244 11
15912.843 8
15913.442 12
15914.042 11
15914.641 5
15915.240 9
15915.840 14
15916.439 8
15917.038 8
15917.638 16
15918.237 14
15918.837 21
15919.436 17
15920.036 12
15920.635 12
15921.235 12
15921.834 8
15922.433 27
15923.033 30
15923.633 13
15924.232 17
15924.832 15
15925.431 17
15926.031 9
15926.630 14
15927.230 18
15927.830 14
15928.429 16
15929.029 19
15929.628 19
15930.228 25
15930.828 24
15931.427 24
15932.027 20
15932.627 14
15933.226 25
15933.826 20
15934.426 20
15935.026 20
15935.625 15
15936.225 12
15936.825 17
15937.425 23
15938.024 14
15938.624 18
15939.224 15
15939.824 11
15940.424 4
15941.024 8
15941.623 10
15942.223 7
15942.823 4
15943.423 8
15944.023 17
15944.623 20
15945.223 10
15945.823 11
15946.423 11
15947.023 21
15947.623 11
15948.223 11
15948.823 9
15949.423 9
15950.023 12
15950.623 24
15951.223 19
15951.823 13
15952.423 16
15953.023 15
15953.623 20
15954.223 16
15954.823 9
15955.423 12
15956.024 5
15956.624 9
15957.224 12
15957.824 14
15958.424 11
15959.024 15
15959.625 9
15960.225 8
15960.825 7
15961.425 6
15962.026 10
15962.626 12
15963.226 10
15963.826 10
15964.427 10
15965.027 12
15965.627 14
15966.228 10
15966.828 9
15967.428 10
15968.029 18
15968.629 20
15969.229 26
15969.830 19
15970.430 15
15971.031 19
15971.631 19
15972.231 18
15972.832 10
15973.432 15
15974.033 12
15974.633 14
15975.234 26
15975.834 15
15976.435 9
15977.035 13
15977.636 9
15978.236 14
15978.837 17
15979.438 17
15980.038 16
15980.639 17
15981.239 20
15981.840 11
15982.441 6
15983.041 10
15983.642 16
15984.243 15
15984.843 25
15985.444 20
15986.045 15
15986.645 17
15987.246 16
15987.847 14
15988.448 16
15989.048 16
15989.649 16
15990.250 12
15990.851 22
15991.451 22
15992.052 17
15992.653 20
15993.254 24
15993.855 13
15994.456 8
15995.057 12
15995.657 16
15996.258 9
15996.859 17
15997.460 8
15998.061 15
15998.662 14
15999.263 15
15999.864 8
16000.465 15
16001.066 5
16001.667 9
16002.268 15
16002.869 19
16003.470 25
16004.071 14
16004.672 15
16005.273 18
16005.874 21
16006.475 22
16007.076 15
16007.677 11
16008.278 24
16008.880 25
16009.481 26
16010.082 14
16010.683 8
16011.284 14
16011.885 13
16012.487 13
16013.088 8
16013.689 12
16014.290 4
16014.892 13
16015.493 18
16016.094 15
16016.695 10
16017.297 12
16017.898 11
16018.499 7
16019.101 12
16019.702 12
16020.303 11
16020.905 13
16021.506 7
16022.107 15
16022.709 12
16023.310 18
16023.912 34
16024.513 20
16025.114 23
16025.716 19
16026.317 11
16026.919 12
16027.520 11
16028.122 7
16028.723 5
16029.325 13
16029.926 29
16030.528 18
16031.129 15
16031.731 15
16032.332 14
16032.934 13
16033.536 20
16034.137 14
16034.739 8
16035.340 6
16035.942 11
16036.544 16
16037.145 14
16037.747 11
16038.349 8
16038.950 10
16039.552 7
16040.154 15
16040.756 18
16041.357 24
16041.959 14
16042.561 9
16043.163 12
16043.764 10
16044.366 15
16044.968 12
16045.570 12
16046.172 11
16046.774 16
16047.375 11
16047.977 15
16048.579 16
16049.181 18
16049.783 15
16050.385 11
16050.987 9
16051.589 11
16052.191 19
16052.793 21
16053.395 8
16053.997 10
16054.599 11
16055.201 11
16055.803 16
16056.405 18
16057.007 10
16057.609 13
16058.211 14
16058.813 22
16059.415 14
16060.017 8
16060.619 8
16061.221 12
16061.823 11
16062.425 16
16063.028 7
16063.630 10
16064.232 9
16064.834 15
16065.436 5
16066.038 14
16066.641 12
16067.243 11
16067.845 16
16068.447 9
16069.050 6
16069.652 16
16070.254 18
16070.856 32
16071.459 17
16072.061 14
16072.663 12
16073.266 16
16073.868 19
16074.470 19
16075.073 29
16075.675 23
16076.278 24
16076.880 45
16077.482 33
16078.085 26
16078.687 26
16079.290 22
16079.892 18
16080.495 21
16081.097 25
16081.700 18
16082.302 15
16082.905 12
16083.507 20
16084.110 12
16084.712 6
16085.315 13
16085.917 13
16086.520 15
16087.123 7
16087.725 9
16088.328 24
16088.931 18
16089.533 14
16090.136 15
16090.739 10
16091.341 11
16091.944 12
16092.547 11
16093.149 30
16093.752 29
16094.355 19
16094.958 20
16095.560 14
16096.163 13
16096.766 16
16097.369 10
16097.971 5
16098.574 8
16099.177 18
16099.780 8
16100.383 9
16100.986 8
16101.588 5
16102.191 15
16102.794 17
16103.397 18
16104.000 16
16104.603 9
16105.206 14
16105.809 10
16106.412 8
16107.015 4
16107.618 7
16108.221 3
16108.824 7
16109.427 10
16110.030 6
16110.633 8
16111.236 13
16111.839 6
16112.442 2
16113.045 9
16113.648 12
16114.251 13
16114.854 14
16115.458 8
16116.061 8
16116.664 12
16117.267 8
16117.870 19
16118.473 21
16119.077 12
16119.680 20
16120.283 20
16120.886 21
16121.490 20
16122.093 26
16122.696 31
16123.299 21
16123.903 21
16124.506 15
16125.109 14
16125.713 17
16126.316 11
16126.919 16
16127.523 13
16128.126 7
16128.729 12
16129.333 11
16129.936 8
16130.540 11
16131.143 15
16131.746 9
16132.350 14
16132.953 7
16133.557 11
16134.160 8
16134.764 7
16135.367 10
16135.971 10
16136.574 11
16137.178 13
16137.781 10
16138.385 9
16138.989 12
16139.592 11
16140.196 7
16140.799 12
16141.403 13
16142.007 16
16142.610 18
16143.214 15
16143.817 8
16144.421 16
16145.025 18
16145.629 14
16146.232 21
16146.836 20
16147.440 18
16148.043 8
16148.647 10
16149.251 12
16149.855 12
16150.459 8
16151.062 19
16151.666 23
16152.270 16
16152.874 5
16153.478 8
16154.081 6
16154.685 6
16155.289 11
16155.893 11
16156.497 10
16157.101 4
16157.705 9
16158.309 8
16158.913 10
16159.517 12
16160.121 6
16160.725 13
16161.329 11
16161.933 12
16162.537 13
16163.141 7
16163.745 5
16164.349 8
16164.953 14
16165.557 14
16166.161 15
16166.765 13
16167.369 8
16167.973 31
16168.577 26
16169.182 18
16169.786 17
16170.390 10
16170.994 12
16171.598 11
16172.202 4
16172.807 5
16173.411 9
16174.015 14
16174.619 15
16175.224 15
16175.828 8
16176.432 8
16177.036 9
16177.641 7
16178.245 12
16178.849 7
16179.454 4
16180.058 5
16180.662 12
16181.267 5
16181.871 11
16182.475 12
16183.080 12
16183.684 9
16184.289 10
16184.893 8
16185.497 7
16186.102 2
16186.706 12
16187.311 17
16187.915 11
16188.520 10
16189.124 11
16189.729 12
16190.333 20
16190.938 15
16191.543 16
16192.147 18
16192.752 13
16193.356 11
16193.961 6
16194.565 9
16195.170 6
16195.775 7
16196.379 4
16196.984 5
16197.589 5
16198.193 6
16198.798 10
16199.403 2
16200.008 13
16200.612 17
16201.217 15
16201.822 7
16202.426 7
16203.031 10
16203.636 11
16204.241 9
16204.846 2
16205.450 9
16206.055 8
16206.660 8
16207.265 12
16207.870 19
16208.475 12
16209.080 7
16209.684 9
16210.289 5
16210.894 16
16211.499 6
16212.104 8
16212.709 9
16213.314 8
16213.919 7
16214.524 2
16215.129 8
16215.734 5
16216.339 6
16216.944 14
16217.549 7
16218.154 9
16218.759 5
16219.364 3
16219.969 3
16220.575 4
16221.180 7
16221.785 10
16222.390 9
16222.995 6
16223.600 8
16224.205 9
16224.811 12
16225.416 8
16226.021 9
16226.626 9
16227.231 6
16227.837 11
16228.442 9
16229.047 15
16229.652 7
16230.258 3
16230.863 7
16231.468 8
16232.074 7
16232.679 4
16233.284 4
16233.890 10
16234.495 3
16235.100 2
16235.706 13
16236.311 10
16236.916 17
16237.522 17
16238.127 27
16238.733 22
16239.338 19
16239.944 17
16240.549 10
16241.155 10
16241.760 11
16242.366 12
16242.971 12
16243.577 7
16244.182 11
16244.788 14
16245.393 9
16245.999 5
16246.604 5
16247.210 13
16247.816 16
16248.421 9
16249.027 19
16249.633 12
16250.238 10
16250.844 12
16251.450 17
16252.055 11
16252.661 9
16253.267 10
16253.872 10
16254.478 6
16255.084 3
16255.690 1
16256.295 5
16256.901 11
16257.507 10
16258.113 8
16258.719 19
16259.324 11
16259.930 8
16260.536 7
16261.142 7
16261.748 8
16262.354 16
16262.960 13
16263.565 7
16264.171 13
16264.777 11
16265.383 10
16265.989 24
16266.595 10
16267.201 8
16267.807 7
16268.413 11
16269.019 12
16269.625 14
16270.231 16
16270.837 9
16271.443 3
16272.049 15
16272.655 19
16273.261 23
16273.867 15
16274.474 6
16275.080 8
16275.686 8
16276.292 5
16276.898 4
16277.504 9
16278.110 5
16278.717 3
16279.323 5
16279.929 13
16280.535 8
16281.141 9
16281.748 8
16282.354 9
16282.960 11
16283.566 4
16284.173 8
16284.779 9
16285.385 6
16285.992 4
16286.598 4
16287.204 18
16287.811 21
16288.417 21
16289.023 9
16289.630 2
16290.236 4
16290.843 7
16291.449 8
16292.056 11
16292.662 13
16293.268 11
16293.875 9
16294.481 14
16295.088 16
16295.694 11
16296.301 10
16296.907 15
16297.514 8
16298.120 7
16298.727 6
16299.334 15
16299.940 12
16300.547 11
16301.153 7
16301.760 6
16302.367 7
16302.973 5
16303.580 8
16304.187 21
16304.793 27
16305.400 22
16306.007 14
16306.613 14
16307.220 20
16307.827 15
16308.433 9
16309.040 9
16309.647 9
16310.254 18
16310.861 7
16311.467 9
16312.074 14
16312.681 11
16313.288 10
16313.895 10
16314.501 12
16315.108 11
16315.715 13
16316.322 13
16316.929 11
16317.536 5
16318.143 7
16318.750 11
16319.357 10
16319.964 5
16320.571 16
16321.178 17
16321.785 10
16322.392 5
16322.999 5
16323.606 6
16324.213 9
16324.820 11
16325.427 25
16326.034 20
16326.641 12
16327.248 5
16327.855 4
16328.462 11
16329.069 12
16329.676 5
16330.284 8
16330.891 20
16331.498 19
16332.105 9
16332.712 11
16333.319 5
16333.927 16
16334.534 8
16335.141 6
16335.748 10
16336.356 19
16336.963 12
16337.570 9
16338.178 11
16338.785 9
16339.392 5
16339.999 8
16340.607 5
16341.214 5
16341.822 11
16342.429 6
16343.036 8
16343.644 13
16344.251 8
16344.858 9
16345.466 11
16346.073 11
16346.681 14
16347.288 10
16347.896 2
16348.503 9
16349.111 23
16349.718 15
16350.326 16
16350.933 5
16351.541 7
16352.148 6
16352.756 17
16353.364 13
16353.971 14
16354.579 17
16355.186 14
16355.794 5
16356.402 5
16357.009 5
16357.617 9
16358.225 12
16358.832 10
16359.440 12
16360.048 11
16360.655 10
16361.263 3
16361.871 9
16362.478 8
16363.086 7
16363.694 12
16364.302 11
16364.910 8
16365.517 8
16366.125 8
16366.733 6
16367.341 11
16367.949 12
16368.557 22
16369.164 16
16369.772 7
16370.380 7
16370.988 12
16371.596 13
16372.204 9
16372.812 5
16373.420 4
16374.028 6
16374.636 10
16375.244 6
16375.852 7
16376.460 5
16377.068 3
16377.676 5
16378.284 6
16378.892 4
16379.500 5
16380.108 10
16380.716 14
16381.324 12
16381.932 10
16382.540 10
16383.149 7
16383.757 2
16384.365 1
16384.973 4
16385.581 5
16386.189 3
16386.798 5
16387.406 4
16388.014 5
16388.622 7
16389.230 10
16389.839 6
16390.447 9
16391.055 5
16391.664 14
16392.272 25
16392.880 26
16393.488 21
16394.097 11
16394.705 7
16395.314 15
16395.922 17
16396.530 23
16397.139 10
16397.747 10
16398.355 10
16398.964 9
16399.572 13
16400.181 16
16400.789 12
16401.398 10
16402.006 10
16402.615 14
16403.223 17
16403.832 7
16404.440 4
16405.049 2
16405.657 4
16406.266 14
16406.874 7
16407.483 8
16408.092 9
16408.700 11
16409.309 6
16409.917 3
16410.526 3
16411.135 11
16411.743 6
16412.352 5
16412.961 8
16413.569 9
16414.178 6
16414.787 7
16415.396 12
16416.004 7
16416.613 2
16417.222 5
16417.831 7
16418.439 7
16419.048 9
16419.657 5
16420.266 7
16420.875 7
16421.483 2
16422.092 10
16422.701 14
16423.310 7
16423.919 10
16424.528 9
16425.137 32
16425.746 34
16426.355 28
16426.964 18
16427.573 16
16428.181 8
16428.790 6
16429.399 6
16430.008 5
16430.617 6
16431.227 8
16431.836 3
16432.445 3
16433.054 8
16433.663 8
16434.272 11
16434.881 8
16435.490 4
16436.099 4
16436.708 7
16437.317 5
16437.926 4
16438.536 8
16439.145 11
16439.754 6
16440.363 7
16440.972 15
16441.582 11
16442.191 15
16442.800 10
16443.409 8
16444.019 8
16444.628 6
16445.237 6
16445.846 7
16446.456 7
16447.065 7
16447.674 10
16448.284 12
16448.893 12
16449.502 15
16450.112 15
16450.721 11
16451.331 8
16451.940 9
16452.549 14
16453.159 7
16453.768 16
16454.378 14
16454.987 11
16455.597 11
16456.206 7
16456.816 5
16457.425 2
16458.035 3
16458.644 11
16459.254 10
16459.863 12
16460.473 10
16461.082 9
16461.692 8
16462.302 12
16462.911 14
16463.521 14
16464.131 12
16464.740 13
16465.350 15
16465.959 11
16466.569 11
16467.179 14
16467.789 13
16468.398 13
16469.008 13
16469.618 6
16470.227 4
16470.837 8
16471.447 6
16472.057 5
16472.667 4
16473.276 6
16473.886 4
16474.496 16
16475.106 24
16475.716 21
16476.326 16
16476.935 15
16477.545 9
16478.155 10
16478.765 19
16479.375 8
16479.985 7
16480.595 7
16481.205 9
16481.815 9
16482.425 9
16483.035 8
16483.645 14
16484.255 9
16484.865 4
16485.475 7
16486.085 9
16486.695 7
16487.305 8
16487.915 11
16488.525 14
16489.135 10
16489.745 7
16490.355 7
16490.966 19
16491.576 13
16492.186 12
16492.796 3
16493.406 6
16494.016 7
16494.627 9
16495.237 12
16495.847 14
16496.457 13
16497.068 14
16497.678 11
16498.288 6
16498.898 5
16499.509 5
16500.119 1
16500.729 9
16501.340 8
16501.950 11
16502.560 9
16503.171 7
16503.781 9
16504.391 8
16505.002 3
16505.612 3
16506.223 7
16506.833 11
16507.443 9
16508.054 11
16508.664 8
16509.275 9
16509.885 9
16510.496 6
16511.106 8
16511.717 13
16512.327 10
16512.938 8
16513.548 8
16514.159 7
16514.770 7
16515.380 5
16515.991 4
16516.601 8
16517.212 10
16517.823 9
16518.433 6
16519.044 7
16519.655 8
16520.265 4
16520.876 3
16521.487 5
16522.097 4
16522.708 13
16523.319 12
16523.929 10
16524.540 4
16525.151 9
16525.762 16
16526.373 18
16526.983 15
16527.594 24
16528.205 25
16528.816 21
16529.427 17
16530.038 6
16530.648 12
16531.259 6
16531.870 7
16532.481 9
16533.092 5
16533.703 12
16534.314 21
16534.925 12
16535.536 11
16536.147 13
16536.758 11
16537.369 7
16537.980 14
16538.591 15
16539.202 8
16539.813 5
16540.424 9
16541.035 17
16541.646 17
16542.257 10
16542.868 7
16543.479 6
16544.090 9
16544.701 10
16545.313 13
16545.924 11
16546.535 16
16547.146 16
16547.757 19
16548.368 20
16548.980 20
16549.591 13
16550.202 10
16550.813 5
16551.425 6
16552.036 7
16552.647 6
16553.258 11
16553.870 11
16554.481 6
16555.092 13
16555.704 13
16556.315 6
16556.926 13
16557.538 6
16558.149 8
16558.760 12
16559.372 8
16559.983 10
16560.595 9
16561.206 10
16561.818 11
16562.429 12
16563.040 22
16563.652 16
16564.263 16
16564.875 12
16565.486 13
16566.098 9
16566.710 13
16567.321 11
16567.933 15
16568.544 13
16569.156 9
16569.767 6
16570.379 5
16570.991 9
16571.602 12
16572.214 17
16572.825 15
16573.437 16
16574.049 16
16574.660 14
16575.272 8
16575.884 10
16576.496 6
16577.107 3
16577.719 5
16578.331 12
16578.943 9
16579.554 19
16580.166 14
16580.778 12
16581.390 5
16582.002 11
16582.613 14
16583.225 7
16583.837 4
16584.449 7
16585.061 8
16585.673 11
16586.285 11
16586.896 9
16587.508 8
16588.120 18
16588.732 10
16589.344 15
16589.956 14
16590.568 15
16591.180 19
16591.792 20
16592.404 15
16593.016 11
16593.628 17
16594.240 17
16594.852 23
16595.464 15
16596.076 13
16596.689 14
16597.301 6
16597.913 12
16598.525 6
16599.137 11
16599.749 13
16600.361 15
16600.973 17
16601.586 13
16602.198 23
16602.810 20
16603.422 20
16604.034 26
16604.647 18
16605.259 17
16605.871 23
16606.483 20
16607.096 6
16607.708 15
16608.320 12
16608.933 22
16609.545 18
16610.157 6
16610.770 20
16611.382 14
16611.994 15
16612.607 15
16613.219 19
16613.832 24
16614.444 21
16615.056 12
16615.669 20
16616.281 12
16616.894 11
16617.506 15
16618.119 13
16618.731 6
16619.344 14
16619.956 18
16620.569 9
16621.181 7
16621.794 9
16622.406 7
16623.019 6
16623.632 17
16624.244 11
16624.857 7
16625.469 17
16626.082 15
16626.695 19
16627.307 19
16627.920 18
16628.533 13
16629.145 11
16629.758 14
16630.371 10
16630.983 15
16631.596 15
16632.209 7
16632.822 14
16633.434 8
16634.047 8
16634.660 12
16635.273 21
16635.886 19
16636.498 25
16637.111 19
16637.724 17
16638.337 14
16638.950 13
16639.563 19
16640.176 7
16640.789 7
16641.401 6
16642.014 11
16642.627 9
16643.240 4
16643.853 6
16644.466 1
16645.079 6
16645.692 12
16646.305 15
16646.918 15
16647.531 10
16648.144 7
16648.757 9
16649.370 16
16649.983 17
16650.597 16
16651.210 6
16651.823 8
16652.436 15
16653.049 21
16653.662 15
16654.275 12
16654.888 20
16655.502 22
16656.115 13
16656.728 14
16657.341 9
16657.954 14
16658.568 13
16659.181 8
16659.794 13
16660.407 16
16661.021 12
16661.634 10
16662.247 11
16662.861 13
16663.474 6
16664.087 8
16664.701 8
16665.314 18
16665.927 15
16666.541 17
16667.154 13
16667.767 11
16668.381 16
16668.994 13
16669.608 12
16670.221 10
16670.835 19
16671.448 17
16672.062 12
16672.675 13
16673.289 9
16673.902 10
16674.516 14
16675.129 24
16675.743 16
16676.356 14
16676.970 25
16677.583 24
16678.197 22
16678.811 14
16679.424 16
16680.038 20
16680.651 19
16681.265 18
16681.879 13
16682.492 11
16683.106 7
16683.720 7
16684.334 18
16684.947 15
16685.561 15
16686.175 9
16686.788 12
16687.402 12
16688.016 13
16688.630 9
16689.244 20
16689.857 17
16690.471 15
16691.085 13
16691.699 21
16692.313 17
16692.927 12
16693.540 7
16694.154 9
16694.768 10
16695.382 17
16695.996 18
16696.610 16
16697.224 19
16697.838 17
16698.452 8
16699.066 7
16699.680 10
16700.294 15
16700.908 11
16701.522 10
16702.136 8
16702.750 8
16703.364 3
16703.978 6
16704.592 5
16705.206 12
16705.820 19
16706.434 19
16707.049 15
16707.663 13
16708.277 7
16708.891 9
16709.505 10
16710.119 17
16710.734 15
16711.348 14
16711.962 10
16712.576 8
16713.190 10
16713.805 10
16714.419 11
16715.033 9
16715.647 10
16716.262 17
16716.876 18
16717.490 18
16718.105 15
16718.719 6
16719.333 8
16719.948 14
16720.562 21
16721.177 25
16721.791 17
16722.405 18
16723.020 16
16723.634 12
16724.249 9
16724.863 6
16725.478 8
16726.092 17
16726.706 3
16727.321 13
16727.935 6
16728.550 17
16729.165 14
16729.779 18
16730.394 18
16731.008 16
16731.623 15
16732.237 8
16732.852 9
16733.467 24
16734.081 29
16734.696 19
16735.310 14
16735.925 12
16736.540 11
16737.154 9
16737.769 15
16738.384 20
16738.999 19
16739.613 17
16740.228 13
16740.843 12
16741.458 13
16742.072 17
16742.687 11
16743.302 6
16743.917 20
16744.531 18
16745.146 18
16745.761 16
16746.376 17
16746.991 19
16747.606 27
16748.221 14
16748.835 8
16749.450 7
16750.065 15
16750.680 18
16751.295 16
16751.910 19
16752.525 15
16753.140 5
16753.755 14
16754.370 23
16754.985 18
16755.600 19
16756.215 23
16756.830 32
16757.445 30
16758.060 23
16758.675 23
16759.290 20
16759.905 17
16760.521 20
16761.136 19
16761.751 20
16762.366 25
16762.981 22
16763.596 23
16764.211 21
16764.827 22
16765.442 25
16766.057 23
16766.672 17
16767.288 19
16767.903 26
16768.518 14
16769.133 15
16769.749 18
16770.364 18
16770.979 16
16771.594 26
16772.210 20
16772.825 26
16773.440 25
16774.056 23
16774.671 30
16775.287 30
16775.902 18
16776.517 27
16777.133 45
16777.748 42
16778.364 35
16778.979 43
16779.595 43
16780.210 34
16780.826 31
16781.441 35
16782.056 25
16782.672 28
16783.288 28
16783.903 23
16784.519 34
16785.134 31
16785.750 24
16786.365 38
16786.981 32
16787.597 34
16788.212 23
16788.828 34
16789.443 24
16790.059 46
16790.675 38
16791.290 38
16791.906 50
16792.522 44
16793.137 29
16793.753 37
16794.369 37
16794.985 33
16795.600 30
16796.216 30
16796.832 33
16797.448 35
16798.064 26
16798.679 27
16799.295 31
16799.911 31
16800.527 40
16801.143 31
16801.759 27
16802.374 26
16802.990 42
16803.606 31
16804.222 20
16804.838 18
16805.454 36
16806.070 34
16806.686 31
16807.302 31
16807.918 33
16808.534 22
16809.150 29
16809.766 27
16810.382 26
16810.998 37
16811.614 43
16812.230 54
16812.846 48
16813.462 51
16814.078 49
16814.694 54
16815.310 40
16815.927 48
16816.543 59
16817.159 61
16817.775 57
16818.391 44
16819.007 50
16819.624 53
16820.240 49
16820.856 53
16821.472 63
16822.088 63
16822.705 42
16823.321 42
16823.937 39
16824.554 42
16825.170 53
16825.786 46
16826.402 51
16827.019 64
16827.635 57
16828.251 51
16828.868 59
16829.484 67
16830.101 68
16830.717 73
16831.333 69
16831.950 67
16832.566 64
16833.183 61
16833.799 71
16834.416 70
16835.032 71
16835.649 97
16836.265 97
16836.882 102
16837.498 83
16838.115 55
16838.731 70
16839.348 61
16839.964 71
16840.581 72
16841.197 74
16841.814 79
16842.431 70
16843.047 81
16843.664 74
16844.281 73
16844.897 66
16845.514 72
16846.131 68
16846.747 78
16847.364 72
16847.981 72
16848.597 81
16849.214 78
16849.831 82
16850.448 103
16851.064 81
16851.681 104
16852.298 110
16852.915 98
16853.532 98
16854.148 77
16854.765 74
16855.382 76
16855.999 76
16856.616 82
16857.233 91
16857.850 111
16858.467 130
16859.083 124
16859.700 113
16860.317 115
16860.934 131
16861.551 133
16862.168 136
16862.785 132
16863.402 132
16864.019 124
16864.636 114
16865.253 141
16865.870 158
16866.487 146
16867.104 165
16867.722 186
16868.339 193
16868.956 193
16869.573 207
16870.190 206
16870.807 217
16871.424 191
16872.041 208
16872.659 211
16873.276 208
16873.893 193
16874.510 193
16875.127 244
16875.745 246
16876.362 224
16876.979 225
16877.596 229
16878.214 229
16878.831 211
16879.448 217
16880.065 235
16880.683 240
16881.300 304
16881.917 314
16882.535 309
16883.152 340
16883.769 334
16884.387 322
16885.004 349
16885.622 353
16886.239 379
16886.856 410
16887.474 423
16888.091 421
16888.709 420
16889.326 408
16889.944 404
16890.561 466
16891.179 478
16891.796 512
16892.414 526
16893.031 492
16893.649 479
16894.266 494
16894.884 533
16895.502 550
16896.119 554
16896.737 578
16897.354 605
16897.972 646
16898.590 665
16899.207 696
16899.825 651
16900.443 638
16901.060 642
16901.678 653
16902.296 684
16902.914 703
16903.531 648
16904.149 686
16904.767 760
16905.385 768
16906.002 775
16906.620 803
16907.238 821
16907.856 840
16908.474 890
16909.091 938
16909.709 980
16910.327 964
16910.945 967
16911.563 969
16912.181 971
16912.799 994
16913.417 1055
16914.034 1093
16914.652 1108
16915.270 1140
16915.888 1236
16916.506 1322
16917.124 1357
16917.742 1380
16918.360 1468
16918.978 1594
16919.596 1659
16920.214 1677
16920.832 1826
16921.450 1888
16922.068 1958
16922.687 2117
16923.305 2259
16923.923 2368
16924.541 2458
16925.159 2523
16925.777 2585
16926.395 2679
16927.013 2791
16927.632 3002
16928.250 3108
16928.868 3391
16929.486 3563
16930.104 3740
16930.723 3940
16931.341 4169
16931.959 4424
16932.577 4701
16933.196 4996
16933.814 5130
16934.432 5323
16935.051 5510
16935.669 5830
16936.287 6201
16936.906 6549
16937.524 6982
16938.142 7416
16938.761 7787
16939.379 8178
16939.997 8771
16940.616 9304
16941.234 9748
16941.853 10139
16942.471 10659
16943.090 11292
16943.708 11779
16944.327 12228
16944.945 12979
16945.564 13709
16946.182 14442
16946.801 15157
16947.419 15802
16948.038 16467
16948.656 16896
16949.275 17383
16949.893 17823
16950.512 18347
16951.131 18331
16951.749 18603
16952.368 18699
16952.986 18605
16953.605 18515
16954.224 18102
16954.842 17695
16955.461 17180
16956.080 16669
16956.699 16049
16957.317 15411
16957.936 14597
16958.555 13774
16959.173 13056
16959.792 12191
16960.411 11395
16961.030 10525
16961.649 9621
16962.267 8853
16962.886 8141
16963.505 7502
16964.124 6910
16964.743 6192
16965.362 5583
16965.980 5075
16966.599 4739
16967.218 4373
16967.837 4182
16968.456 3918
16969.075 3529
16969.694 3220
16970.313 3008
16970.932 2850
16971.551 2624
16972.170 2482
16972.789 2274
16973.408 2139
16974.027 2097
16974.646 1992
16975.265 1868
16975.884 1768
16976.503 1637
16977.122 1627
16977.741 1595
16978.360 1572
16978.979 1494
16979.599 1364
16980.218 1342
16980.837 1269
16981.456 1272
16982.075 1204
16982.694 1239
16983.313 1225
16983.933 1092
16984.552 1004
16985.171 1026
16985.790 1022
16986.410 1011
16987.029 997
16987.648 990
16988.267 937
16988.887 887
16989.506 891
16990.125 799
16990.745 811
16991.364 804
16991.983 836
16992.603 835
16993.222 816
16993.841 755
16994.461 743
16995.080 729
16995.700 707
16996.319 658
16996.939 646
16997.558 641
16998.177 596
16998.797 609
16999.416 607
17000.036 576
17000.655 622
17001.275 615
17001.894 620
17002.514 579
17003.134 590
17003.753 549
17004.373 571
17004.992 542
17005.612 508
17006.231 519
17006.851 488
17007.471 475
17008.090 464
17008.710 434
17009.330 477
17009.949 546
17010.569 519
17011.189 467
17011.808 442
17012.428 443
17013.048 455
17013.668 435
17014.287 436
17014.907 402
17015.527 371
17016.147 375
17016.767 366
17017.386 336
17018.006 328
17018.626 310
17019.246 298
17019.866 259
17020.486 247
17021.106 245
17021.725 235
17022.345 230
17022.965 243
17023.585 253
17024.205 186
17024.825 216
17025.445 216
17026.065 230
17026.685 231
17027.305 230
17027.925 241
17028.545 215
17029.165 247
17029.785 253
17030.405 219
17031.025 198
17031.645 172
17032.265 173
17032.885 188
17033.506 192
17034.126 206
17034.746 191
17035.366 181
17035.986 175
17036.606 180
17037.226 176
17037.847 169
17038.467 173
17039.087 172
17039.707 188
17040.327 191
17040.948 193
17041.568 184
17042.188 183
17042.808 201
17043.429 198
17044.049 159
17044.669 179
17045.290 183
17045.910 179
17046.530 168
17047.151 166
17047.771 170
17048.391 172
17049.012 151
17049.632 165
17050.253 154
17050.873 166
17051.494 160
17052.114 163
17052.734 150
17053.355 140
17053.975 146
17054.596 137
17055.216 142
17055.837 152
17056.457 149
17057.078 137
17057.698 98
17058.319 93
17058.940 96
17059.560 113
17060.181 119
17060.801 126
17061.422 143
17062.043 151
17062.663 144
17063.284 130
17063.905 159
17064.525 181
17065.146 171
17065.767 143
17066.387 133
17067.008 153
17067.629 135
17068.250 132
17068.870 131
17069.491 134
17070.112 136
17070.733 140
17071.353 139
17071.974 135
17072.595 142
17073.216 136
17073.837 151
17074.458 162
17075.078 160
17075.699 147
17076.320 131
17076.941 107
17077.562 111
17078.183 147
17078.804 155
17079.425 127
17080.046 127
17080.667 132
17081.288 150
17081.909 148
17082.530 158
17083.151 158
17083.772 142
17084.393 148
17085.014 142
17085.635 154
17086.256 146
17086.877 146
17087.498 179
17088.119 152
17088.740 151
17089.361 166
17089.983 136
17090.604 161
17091.225 147
17091.846 173
17092.467 184
17093.088 199
17093.710 176
17094.331 147
17094.952 152
17095.573 140
17096.195 161
17096.816 168
17097.437 144
17098.058 200
17098.680 186
17099.301 167
17099.922 177
17100.544 178
17101.165 179
17101.786 185
17102.408 189
17103.029 176
17103.650 196
17104.272 186
17104.893 202
17105.515 220
17106.136 198
17106.758 221
17107.379 231
17108.000 217
17108.622 203
17109.243 215
17109.865 209
17110.486 198
17111.108 225
17111.729 235
17112.351 241
17112.973 249
17113.594 226
17114.216 225
17114.837 213
17115.459 222
17116.081 253
17116.702 249
17117.324 254
17117.945 243
17118.567 245
17119.189 259
17119.810 293
17120.432 254
17121.054 248
17121.676 247
17122.297 267
17122.919 262
17123.541 276
17124.162 266
17124.784 265
17125.406 286
17126.028 263
17126.650 279
17127.271 315
17127.893 297
17128.515 303
17129.137 355
17129.759 357
17130.381 343
17131.003 344
17131.624 359
17132.246 337
17132.868 324
17133.490 332
17134.112 330
17134.734 328
17135.356 304
17135.978 351
17136.600 374
17137.222 372
17137.844 352
17138.466 361
17139.088 365
17139.710 344
17140.332 366
17140.954 420
17141.576 392
17142.198 406
17142.820 425
17143.443 417
17144.065 457
17144.687 517
17145.309 544
17145.931 536
17146.553 549
17147.175 532
17147.798 540
17148.420 524
17149.042 538
17149.664 542
17150.287 532
17150.909 606
17151.531 607
17152.153 625
17152.776 593
17153.398 592
17154.020 619
17154.643 637
17155.265 644
17155.887 658
17156.510 622
17157.132 648
17157.754 659
17158.377 653
17158.999 638
17159.621 722
17160.244 673
17160.866 620
17161.489 587
17162.111 590
17162.734 622
17163.356 615
17163.979 566
17164.601 535
17165.224 516
17165.846 494
17166.469 523
17167.091 507
17167.714 500
17168.336 518
17168.959 506
17169.581 446
17170.204 463
17170.827 432
17171.449 418
17172.072 443
17172.694 427
17173.317 419
17173.940 392
17174.562 354
17175.185 343
17175.808 341
17176.431 340
17177.053 331
17177.676 298
17178.299 312
17178.922 331
17179.544 339
17180.167 325
17180.790 346
17181.413 309
17182.035 284
17182.658 254
17183.281 202
17183.904 204
17184.527 172
17185.150 181
17185.773 175
17186.395 164
17187.018 164
17187.641 174
17188.264 193
17188.887 155
17189.510 147
17190.133 171
17190.756 152
17191.379 121
17192.002 110
17192.625 116
17193.248 117
17193.871 124
17194.494 125
17195.117 116
17195.740 109
17196.363 104
17196.986 95
17197.609 109
17198.232 115
17198.856 121
17199.479 137
17200.102 122
17200.725 94
17201.348 103
17201.971 87
17202.595 80
17203.218 92
17203.841 78
17204.464 93
17205.087 98
17205.711 91
17206.334 79
17206.957 83
17207.580 73
17208.204 100
17208.827 98
17209.450 94
17210.074 102
17210.697 92
17211.320 77
17211.944 83
17212.567 92
17213.190 99
17213.814 88
17214.437 86
17215.061 92
17215.684 78
17216.307 67
17216.931 57
17217.554 60
17218.178 71
17218.801 68
17219.425 62
17220.048 60
17220.672 62
17221.295 71
17221.919 86
17222.542 67
17223.166 74
17223.790 70
17224.413 71
17225.037 84
17225.660 75
17226.284 63
17226.908 84
17227.531 78
17228.155 77
17228.778 71
17229.402 60
17230.026 56
17230.650 58
17231.273 65
17231.897 54
17232.521 66
17233.144 67
17233.768 51
17234.392 56
17235.016 42
17235.639 60
17236.263 50
17236.887 36
17237.511 37
17238.135 41
17238.759 31
17239.382 39
17240.006 36
17240.630 46
17241.254 44
17241.878 82
17242.502 90
17243.126 71
17243.750 71
17244.374 53
17244.998 51
17245.622 53
17246.245 42
17246.869 39
17247.493 54
17248.117 46
17248.742 49
17249.366 51
17249.990 55
17250.614 40
17251.238 51
17251.862 58
17252.486 66
17253.110 46
17253.734 50
17254.358 42
17254.982 44
17255.606 47
17256.231 56
17256.855 39
17257.479 40
17258.103 45
17258.727 44
17259.352 41
17259.976 36
17260.600 30
17261.224 29
17261.849 59
17262.473 71
17263.097 63
17263.721 58
17264.346 45
17264.970 37
17265.594 56
17266.219 40
17266.843 35
17267.467 47
17268.092 45
17268.716 35
17269.341 49
17269.965 50
17270.589 43
17271.214 34
17271.838 22
17272.463 36
17273.087 31
17273.712 36
17274.336 48
17274.961 51
17275.585 45
17276.210 41
17276.834 32
17277.459 44
17278.083 32
17278.708 51
17279.332 53
17279.957 44
17280.582 43
17281.206 31
17281.831 35
17282.455 50
17283.080 39
17283.705 42
17284.329 33
17284.954 28
17285.579 28
17286.203 34
17286.828 44
17287.453 33
17288.078 24
17288.702 39
17289.327 38
17289.952 33
17290.577 39
17291.201 38
17291.826 34
17292.451 31
17293.076 36
17293.701 30
17294.326 35
17294.950 38
17295.575 39
17296.200 37
17296.825 44
17297.450 37
17298.075 42
17298.700 49
17299.325 38
17299.950 36
17300.575 36
17301.200 40
17301.825 40
17302.450 29
17303.075 37
17303.700 30
17304.325 37
17304.950 27
17305.575 36
17306.200 50
17306.825 39
17307.450 41
17308.075 42
17308.700 58
17309.325 34
17309.950 38
17310.576 40
17311.201 34
17311.826 45
17312.451 49
17313.076 36
17313.701 24
17314.327 21
17314.952 36
17315.577 33
17316.202 30
17316.828 33
17317.453 42
17318.078 33
17318.703 43
17319.329 50
17319.954 49
17320.579 54
17321.205 53
17321.830 41
17322.455 39
17323.081 39
17323.706 32
17324.331 42
17324.957 57
17325.582 41
17326.208 34
17326.833 43
17327.459 39
17328.084 38
17328.710 38
17329.335 48
17329.960 41
17330.586 47
17331.212 45
17331.837 51
17332.463 51
17333.088 49
17333.714 34
17334.339 27
17334.965 33
17335.590 28
17336.216 39
17336.842 35
17337.467 31
17338.093 40
17338.719 39
17339.344 46
17339.970 37
17340.596 36
17341.221 42
17341.847 42
17342.473 54
17343.098 48
17343.724 51
17344.350 44
17344.976 41
17345.601 51
17346.227 43
17346.853 43
17347.479 52
17348.105 45
17348.730 50
17349.356 65
17349.982 76
17350.608 61
17351.234 54
17351.860 64
17352.486 68
17353.112 55
17353.738 55
17354.363 57
17354.989 42
17355.615 35
17356.241 53
17356.867 54
17357.493 63
17358.119 35
17358.745 39
17359.371 49
17359.997 55
17360.623 48
17361.249 59
17361.876 75
17362.502 77
17363.128 69
17363.754 56
17364.380 59
17365.006 56
17365.632 51
17366.258 54
17366.884 54
17367.511 38
17368.137 35
17368.763 34
17369.389 42
17370.015 55
17370.642 66
17371.268 60
17371.894 58
17372.520 44
17373.147 61
17373.773 64
17374.399 70
17375.026 60
17375.652 51
17376.278 40
17376.905 37
17377.531 43
17378.157 40
17378.784 42
17379.410 51
17380.036 44
17380.663 76
17381.289 73
17381.916 61
17382.542 57
17383.169 46
17383.795 42
17384.422 42
17385.048 43
17385.675 53
17386.301 42
17386.928 44
17387.554 46
17388.181 41
17388.807 31
17389.434 45
17390.060 45
17390.687 42
17391.313 55
17391.940 45
17392.567 39
17393.193 33
17393.820 29
17394.447 29
17395.073 28
17395.700 26
17396.327 30
17396.953 35
17397.580 34
17398.207 31
17398.834 24
17399.460 30
17400.087 30
17400.714 38
17401.341 41
17401.967 45
17402.594 44
17403.221 38
17403.848 34
17404.475 37
17405.102 34
17405.728 24
17406.355 35
17406.982 30
17407.609 30
17408.236 33
17408.863 46
17409.490 34
17410.117 34
17410.744 33
17411.371 31
17411.998 44
17412.625 50
17413.252 35
17413.879 35
17414.506 32
17415.133 27
17415.760 35
17416.387 29
17417.014 42
17417.641 23
17418.268 27
17418.895 35
17419.522 32
17420.149 47
17420.776 44
17421.404 37
17422.031 27
17422.658 27
17423.285 26
17423.912 26
17424.539 20
17425.167 26
17425.794 28
17426.421 24
17427.048 21
17427.676 16
17428.303 13
17428.930 23
17429.557 29
17430.185 23
17430.812 40
17431.439 36
17432.067 36
17432.694 26
17433.321 21
17433.949 14
17434.576 32
17435.204 35
17435.831 24
17436.458 20
17437.086 28
17437.713 29
17438.341 35
17438.968 41
17439.596 38
17440.223 32
17440.851 33
17441.478 30
17442.106 22
17442.733 34
17443.361 35
17443.988 24
17444.616 30
17445.243 20
17445.871 19
17446.499 25
17447.126 16
17447.754 31
17448.381 25
17449.009 31
17449.637 36
17450.264 37
17450.892 18
17451.520 23
17452.147 28
17452.775 21
17453.403 19
17454.031 31
17454.658 30
17455.286 29
17455.914 21
17456.542 20
17457.169 33
17457.797 39
17458.425 29
17459.053 31
17459.681 41
17460.309 35
17460.936 32
17461.564 31
17462.192 27
17462.820 22
17463.448 29
17464.076 30
17464.704 31
17465.332 37
17465.960 34
17466.588 32
17467.216 36
17467.844 46
17468.472 37
17469.100 40
17469.728 33
17470.356 19
17470.984 17
17471.612 23
17472.240 20
17472.868 33
17473.496 24
17474.124 16
17474.752 32
17475.380 21
17476.008 21
17476.636 28
17477.265 29
17477.893 22
17478.521 27
17479.149 27
17479.777 28
17480.405 19
17481.034 20
17481.662 28
17482.290 38
17482.918 33
17483.547 34
17484.175 32
17484.803 24
17485.432 38
17486.060 38
17486.688 34
17487.316 41
17487.945 36
17488.573 29
17489.202 30
17489.830 14
17490.458 19
17491.087 22
17491.715 40
17492.344 41
17492.972 24
17493.600 33
17494.229 32
17494.857 28
17495.486 17
17496.114 24
17496.743 27
17497.371 25
17498.000 31
17498.628 18
17499.257 21
17499.885 21
17500.514 18
17501.143 24
17501.771 22
17502.400 27
17503.028 20
17503.657 24
17504.286 17
17504.914 23
17505.543 21
17506.172 28
17506.800 22
17507.429 13
17508.058 21
17508.686 33
17509.315 26
17509.944 35
17510.573 32
17511.201 45
17511.830 28
17512.459 22
17513.088 31
17513.717 26
17514.345 31
17514.974 21
17515.603 22
17516.232 17
17516.861 14
17517.490 24
17518.119 23
17518.747 28
17519.376 32
17520.005 26
17520.634 26
17521.263 20
17521.892 22
17522.521 10
17523.150 18
17523.779 19
17524.408 27
17525.037 22
17525.666 22
17526.295 38
17526.924 31
17527.553 43
17528.182 33
17528.811 25
17529.440 24
17530.069 27
17530.699 31
17531.328 27
17531.957 18
17532.586 17
17533.215 28
17533.844 25
17534.473 18
17535.103 20
17535.732 16
17536.361 25
17536.990 22
17537.620 28
17538.249 26
17538.878 30
17539.507 13
17540.137 23
17540.766 28
17541.395 23
17542.025 20
17542.654 31
17543.283 17
17543.913 20
17544.542 30
17545.171 21
17545.801 25
17546.430 17
17547.059 15
17547.689 13
17548.318 11
17548.948 13
17549.577 12
17550.207 21
17550.836 16
17551.466 31
17552.095 31
17552.725 21
17553.354 21
17553.984 15
17554.613 18
17555.243 19
17555.872 14
17556.502 29
17557.131 21
17557.761 26
17558.391 19
17559.020 15
17559.650 26
17560.280 17
17560.909 21
17561.539 23
17562.169 21
17562.798 14
17563.428 23
17564.058 18
17564.687 20
17565.317 22
17565.947 24
17566.577 28
17567.206 19
17567.836 21
17568.466 24
17569.096 21
17569.726 20
17570.355 32
17570.985 22
17571.615 18
17572.245 28
17572.875 31
17573.505 28
17574.135 24
17574.764 17
17575.394 24
17576.024 35
17576.654 24
17577.284 28
17577.914 30
17578.544 30
17579.174 34
17579.804 27
17580.434 30
17581.064 24
17581.694 19
17582.324 24
17582.954 24
17583.584 20
17584.214 20
17584.844 23
17585.475 21
17586.105 23
17586.735 24
17587.365 15
17587.995 15
17588.625 33
17589.255 24
17589.886 29
17590.516 34
17591.146 16
17591.776 22
17592.406 21
17593.037 23
17593.667 29
17594.297 33
17594.927 26
17595.558 20
17596.188 17
17596.818 27
17597.448 27
17598.079 21
17598.709 38
17599.339 50
17599.970 29
17600.600 17
17601.231 22
17601.861 34
17602.491 23
17603.122 24
17603.752 27
17604.383 26
17605.013 24
17605.644 14
17606.274 17
17606.904 26
17607.535 14
17608.165 12
17608.796 10
17609.427 20
17610.057 29
17610.688 35
17611.318 20
17611.949 19
17612.579 16
17613.210 21
17613.841 28
17614.471 39
17615.102 36
17615.732 21
17616.363 18
17616.994 12
17617.624 12
17618.255 15
17618.886 21
17619.516 23
17620.147 22
17620.778 19
17621.409 19
17622.039 23
17622.670 25
17623.301 19
17623.932 26
17624.563 19
17625.193 16
17625.824 18
17626.455 17
17627.086 21
17627.717 22
17628.348 13
17628.978 29
17629.609 32
17630.240 20
17630.871 17
17631.502 19
17632.133 20
17632.764 13
17633.395 16
17634.026 26
17634.657 25
17635.288 15
17635.919 25
17636.550 31
17637.181 31
17637.812 23
17638.443 23
17639.074 29
17639.705 25
17640.336 37
17640.967 36
17641.598 34
17642.229 27
17642.861 45
17643.492 33
17644.123 35
17644.754 27
17645.385 20
17646.016 17
17646.648 17
17647.279 14
17647.910 7
17648.541 21
17649.172 14
17649.804 14
17650.435 20
17651.066 18
17651.697 17
17652.329 11
17652.960 15
17653.591 17
17654.223 18
17654.854 29
17655.485 21
17656.117 30
17656.748 30
17657.380 21
17658.011 16
17658.642 22
17659.274 23
17659.905 15
17660.537 15
17661.168 18
17661.800 26
17662.431 26
17663.062 25
17663.694 23
17664.325 22
17664.957 19
17665.589 18
17666.220 9
17666.852 12
17667.483 26
17668.115 37
17668.746 22
17669.378 24
17670.010 28
17670.641 22
17671.273 29
17671.904 32
17672.536 19
17673.168 25
17673.799 21
17674.431 18
17675.063 23
17675.695 18
17676.326 14
17676.958 10
17677.590 23
17678.222 17
17678.853 23
17679.485 21
17680.117 15
17680.749 11
17681.381 9
17682.012 16
17682.644 22
17683.276 13
17683.908 18
17684.540 25
17685.172 18
17685.804 12
17686.435 22
17687.067 25
17687.699 26
17688.331 31
17688.963 27
17689.595 23
17690.227 19
17690.859 25
17691.491 17
17692.123 19
17692.755 10
17693.387 20
17694.019 22
17694.651 23
17695.283 24
17695.915 17
17696.547 17
17697.180 17
17697.812 24
17698.444 23
17699.076 23
17699.708 15
17700.340 17
17700.972 15
17701.605 19
17702.237 11
17702.869 24
17703.501 34
17704.133 29
17704.766 26
17705.398 24
17706.030 36
17706.662 27
17707.295 29
17707.927 35
17708.559 38
17709.192 33
17709.824 16
17710.456 19
17711.089 27
17711.721 18
17712.353 19
17712.986 17
17713.618 8
17714.250 10
17714.883 12
17715.515 21
17716.148 23
17716.780 26
17717.413 24
17718.045 17
17718.678 11
17719.310 14
17719.943 18
17720.575 12
17721.208 16
17721.840 17
17722.473 21
17723.105 33
17723.738 34
17724.370 33
17725.003 36
17725.636 28
17726.268 22
17726.901 23
17727.534 16
17728.166 27
17728.799 25
17729.432 21
17730.064 13
17730.697 25
17731.330 22
17731.962 20
17732.595 30
17733.228 28
17733.861 17
17734.493 24
17735.126 21
17735.759 15
17736.392 22
17737.024 18
17737.657 17
17738.290 26
17738.923 28
17739.556 27
17740.189 24
17740.822 17
17741.454 19
17742.087 21
17742.720 23
17743.353 19
17743.986 16
17744.619 24
17745.252 20
17745.885 17
17746.518 15
17747.151 23
17747.784 27
17748.417 17
17749.050 28
17749.683 26
17750.316 23
17750.949 16
17751.582 20
17752.215 16
17752.848 19
17753.482 20
17754.115 15
17754.748 25
17755.381 16
17756.014 13
17756.647 18
17757.280 24
17757.914 28
17758.547 27
17759.180 31
17759.813 25
17760.446 25
17761.080 27
17761.713 16
17762.346 17
17762.979 13
17763.613 14
17764.246 16
17764.879 25
17765.513 24
17766.146 22
17766.779 25
17767.413 22
17768.046 17
17768.679 21
17769.313 12
17769.946 10
17770.580 26
17771.213 22
17771.846 33
17772.480 36
17773.113 24
17773.747 20
17774.380 14
17775.014 20
17775.647 20
17776.281 21
17776.914 16
17777.548 11
17778.181 28
17778.815 27
17779.449 16
17780.082 9
17780.716 22
17781.349 22
17781.983 19
17782.617 16
17783.250 13
17783.884 22
17784.517 18
17785.151 24
17785.785 23
17786.418 19
17787.052 24
17787.686 19
17788.320 25
17788.953 23
17789.587 17
17790.221 15
17790.855 13
17791.488 10
17792.122 18
17792.756 8
17793.390 17
17794.024 18
17794.658 13
17795.291 8
17795.925 11
17796.559 20
17797.193 16
17797.827 8
17798.461 19
17799.095 17
17799.729 21
17800.363 17
17800.997 20
17801.631 17
17802.264 23
17802.898 23
17803.532 21
17804.166 21
17804.800 22
17805.435 15
17806.069 11
17806.703 17
17807.337 14
17807.971 21
17808.605 20
17809.239 20
17809.873 18
17810.507 19
17811.141 10
17811.775 12
17812.410 21
17813.044 19
17813.678 40
17814.312 32
17814.946 33
17815.581 33
17816.215 27
17816.849 10
17817.483 13
17818.118 22
17818.752 17
17819.386 16
17820.020 16
17820.655 21
17821.289 23
17821.923 16
17822.558 12
17823.192 11
17823.826 33
17824.461 36
17825.095 31
17825.730 29
17826.364 20
17826.998 32
17827.633 20
17828.267 21
17828.902 18
17829.536 11
17830.171 13
17830.805 14
17831.440 19
17832.074 14
17832.709 20
17833.343 19
17833.978 14
17834.612 14
17835.247 21
17835.881 26
17836.516 35
17837.151 27
17837.785 17
17838.420 16
17839.054 13
17839.689 14
17840.324 12
17840.958 22
17841.593 8
17842.228 5
17842.862 7
17843.497 8
17844.132 12
17844.767 10
17845.401 7
17846.036 6
17846.671 9
17847.306 22
17847.940 16
17848.575 10
17849.210 9
17849.845 8
17850.480 14
17851.115 24
17851.749 27
17852.384 16
17853.019 15
17853.654 23
17854.289 26
17854.924 18
17855.559 10
17856.194 13
17856.829 13
17857.464 19
17858.099 20
17858.734 21
17859.369 17
17860.004 22
17860.639 28
17861.274 12
17861.909 13
17862.544 21
17863.179 16
17863.814 11
17864.449 20
17865.084 14
17865.719 16
17866.354 19
17866.989 15
17867.625 5
17868.260 17
17868.895 16
17869.530 14
17870.165 14
17870.800 18
17871.436 28
17872.071 22
17872.706 23
17873.341 15
17873.977 22
17874.612 10
17875.247 16
17875.882 13
17876.518 12
17877.153 9
17877.788 9
17878.424 13
17879.059 16
17879.694 22
17880.330 24
17880.965 20
17881.600 30
17882.236 17
17882.871 25
17883.507 18
17884.142 14
17884.778 17
17885.413 16
17886.048 15
17886.684 13
17887.319 13
17887.955 10
17888.590 15
17889.226 13
17889.862 17
17890.497 20
17891.133 15
17891.768 19
17892.404 20
17893.039 26
17893.675 24
17894.311 16
17894.946 24
17895.582 16
17896.218 16
17896.853 12
17897.489 24
17898.125 19
17898.760 28
17899.396 18
17900.032 18
17900.667 16
17901.303 5
17901.939 8
17902.575 17
17903.210 13
17903.846 15
17904.482 11
17905.118 14
17905.754 19
17906.389 25
17907.025 25
17907.661 16
17908.297 14
17908.933 12
17909.569 23
17910.205 22
17910.841 16
17911.476 26
17912.112 14
17912.748 11
17913.384 15
17914.020 11
17914.656 7
17915.292 10
17915.928 11
17916.564 20
17917.200 28
17917.836 25
17918.472 22
17919.108 22
17919.744 22
17920.381 16
17921.017 13
17921.653 19
17922.289 16
17922.925 34
17923.561 19
17924.197 13
17924.833 9
17925.470 13
17926.106 30
17926.742 35
17927.378 23
17928.014 14
17928.651 15
17929.287 10
17929.923 17
17930.559 19
17931.196 14
17931.832 10
17932.468 25
17933.105 25
17933.741 20
17934.377 21
17935.014 15
17935.650 13
17936.286 15
17936.923 24
17937.559 25
17938.195 22
17938.832 16
17939.468 19
17940.105 17
17940.741 15
17941.378 13
17942.014 10
17942.650 18
17943.287 21
17943.923 22
17944.560 28
17945.196 20
17945.833 17
17946.470 20
17947.106 10
17947.743 5
17948.379 11
17949.016 15
17949.652 19
17950.289 14
17950.926 19
17951.562 15
17952.199 20
17952.836 27
17953.472 13
17954.109 17
17954.746 24
17955.382 31
17956.019 22
17956.656 19
17957.293 14
17957.929 16
17958.566 22
17959.203 25
17959.840 23
17960.476 17
17961.113 17
17961.750 20
17962.387 29
17963.024 17
17963.661 17
17964.297 15
17964.934 19
17965.571 10
17966.208 19
17966.845 20
17967.482 30
17968.119 13
17968.756 15
17969.393 12
17970.030 21
17970.667 26
17971.304 19
17971.941 19
17972.578 12
17973.215 14
17973.852 6
17974.489 19
17975.126 16
17975.763 12
17976.400 18
17977.037 20
17977.674 16
17978.311 11
17978.948 6
17979.585 9
17980.223 15
17980.860 20
17981.497 22
17982.134 16
17982.771 22
17983.408 15
17984.046 8
17984.683 9
17985.320 15
17985.957 9
17986.595 9
17987.232 8
17987.869 7
17988.506 6
17989.144 12
17989.781 10
17990.418 13
17991.056 13
17991.693 9
17992.330 16
17992.968 12
17993.605 14
17994.243 25
17994.880 18
17995.517 8
17996.155 11
17996.792 16
17997.430 12
17998.067 6
17998.705 6
17999.342 13
17999.980 16
18000.617 13
18001.255 13
18001.892 21
18002.530 18
18003.167 24
18003.805 25
18004.442 21
18005.080 13
18005.718 23
18006.355 19
18006.993 22
18007.630 20
18008.268 15
18008.906 24
18009.543 20
18010.181 17
18010.819 14
18011.456 16
18012.094 21
18012.732 25
18013.370 21
18014.007 15
18014.645 21
18015.283 19
18015.921 16
18016.558 27
18017.196 31
18017.834 25
18018.472 17
18019.110 19
18019.747 20
18020.385 20
18021.023 17
18021.661 16
18022.299 12
18022.937 14
18023.575 15
18024.213 22
18024.851 16
18025.489 11
18026.127 8
18026.764 10
18027.402 19
18028.040 11
18028.678 15
18029.316 19
18029.955 19
18030.593 15
18031.231 11
18031.869 15
18032.507 15
18033.145 16
18033.783 16
18034.421 16
18035.059 17
18035.697 10
18036.335 10
18036.974 11
18037.612 20
18038.250 16
18038.888 13
18039.526 11
18040.164 8
18040.803 6
18041.441 9
18042.079 7
18042.717 10
18043.356 10
18043.994 5
18044.632 13
18045.271 20
18045.909 14
18046.547 22
18047.185 12
18047.824 15
18048.462 10
18049.101 13
18049.739 11
18050.377 9
18051.016 15
18051.654 19
18052.293 15
18052.931 20
18053.569 19
18054.208 7
18054.846 12
18055.485 17
18056.123 20
18056.762 14
18057.400 10
18058.039 4
18058.677 8
18059.316 6
18059.954 7
18060.593 10
18061.232 17
18061.870 14
18062.509 13
18063.147 7
18063.786 4
18064.425 13
18065.063 11
18065.702 8
18066.341 9
18066.979 11
18067.618 14
18068.257 12
18068.895 10
18069.534 16
18070.173 11
18070.812 11
18071.450 10
18072.089 8
18072.728 16
18073.367 12
18074.006 13
18074.644 8
18075.283 3
18075.922 13
18076.561 4
18077.200 20
18077.839 14
18078.478 10
18079.116 14
18079.755 10
18080.394 8
18081.033 12
18081.672 6
18082.311 4
18082.950 3
18083.589 13
18084.228 23
18084.867 28
18085.506 19
18086.145 16
18086.784 15
18087.423 10
18088.062 8
18088.701 25
18089.340 23
18089.979 21
18090.618 30
18091.258 14
18091.897 15
18092.536 11
18093.175 10
18093.814 12
18094.453 15
18095.092 6
18095.732 5
18096.371 2
18097.010 8
18097.649 13
18098.289 12
18098.928 19
18099.567 11
18100.206 12
18100.846 13
18101.485 15
18102.124 15
18102.764 13
18103.403 10
18104.042 15
18104.682 5
18105.321 19
18105.960 15
18106.600 14
18107.239 16
18107.878 19
18108.518 17
18109.157 4
18109.797 12
18110.436 12
18111.076 10
18111.715 11
18112.355 10
18112.994 8
18113.634 7
18114.273 4
18114.913 7
18115.552 9
18116.192 10
18116.831 12
18117.471 16
18118.110 26
18118.750 20
18119.390 16
18120.029 20
18120.669 15
18121.309 24
18121.948 11
18122.588 18
18123.228 12
18123.867 5
18124.507 15
18125.147 10
18125.786 9
18126.426 11
18127.066 7
18127.706 11
18128.345 14
18128.985 11
18129.625 10
18130.265 15
18130.905 22
18131.544 19
18132.184 10
18132.824 8
18133.464 19
18134.104 19
18134.744 11
18135.384 7
18136.023 16
18136.663 22
18137.303 6
18137.943 9
18138.583 8
18139.223 12
18139.863 6
18140.503 13
18141.143 13
18141.783 12
18142.423 9
18143.063 6
18143.703 10
18144.343 11
18144.983 17
18145.623 20
18146.263 19
18146.904 10
18147.544 17
18148.184 16
18148.824 13
18149.464 11
18150.104 9
18150.744 9
18151.385 14
18152.025 9
18152.665 9
18153.305 6
18153.945 12
18154.586 10
18155.226 9
18155.866 10
18156.506 11
18157.147 16
18157.787 12
18158.427 8
18159.068 5
18159.708 13
18160.348 20
18160.989 12
18161.629 9
18162.269 5
18162.910 15
18163.550 9
18164.190 12
18164.831 17
18165.471 17
18166.112 14
18166.752 8
18167.393 11
18168.033 7
18168.674 1
18169.314 9
18169.955 15
18170.595 10
18171.236 18
18171.876 12
18172.517 8
18173.157 8
18173.798 10
18174.438 6
18175.079 5
18175.720 11
18176.360 9
18177.001 20
18177.641 19
18178.282 14
18178.923 14
18179.563 3
18180.204 3
18180.845 12
18181.485 14
18182.126 20
18182.767 10
18183.408 5
18184.048 17
18184.689 21
18185.330 24
18185.971 17
18186.612 14
18187.252 12
18187.893 10
18188.534 10
18189.175 12
18189.816 7
18190.457 6
18191.097 13
18191.738 18
18192.379 18
18193.020 19
18193.661 19
18194.302 13
18194.943 16
18195.584 12
18196.225 5
18196.866 18
18197.507 19
18198.148 21
18198.789 17
18199.430 25
18200.071 26
18200.712 14
18201.353 9
18201.994 12
18202.635 11
18203.276 12
18203.917 14
18204.558 19
18205.200 16
18205.841 13
18206.482 13
18207.123 12
18207.764 4
18208.405 13
18209.047 9
18209.688 3
18210.329 5
18210.970 7
18211.611 7
18212.253 14
18212.894 12
18213.535 8
18214.177 13
18214.818 14
18215.459 14
18216.100 11
18216.742 9
18217.383 16
18218.024 10
18218.666 9
18219.307 8
18219.949 15
18220.590 15
18221.231 8
18221.873 8
18222.514 12
18223.156 20
18223.797 17
18224.439 10
18225.080 11
18225.722 5
18226.363 8
18227.005 16
18227.646 20
18228.288 14
18228.929 8
18229.571 8
18230.212 10
18230.854 14
18231.495 14
18232.137 17
18232.779 11
18233.420 18
18234.062 21
18234.704 13
18235.345 8
18235.987 19
18236.629 12
18237.270 12
18237.912 13
18238.554 24
18239.195 28
18239.837 15
18240.479 15
18241.121 12
18241.762 12
18242.404 14
18243.046 25
18243.688 24
18244.330 16
18244.971 5
18245.613 12
18246.255 16
18246.897 19
18247.539 14
18248.181 13
18248.823 9
18249.465 4
18250.106 6
18250.748 8
18251.390 4
18252.032 15
18252.674 13
18253.316 22
18253.958 26
18254.600 31
18255.242 23
18255.884 12
18256.526 14
18257.168 11
18257.810 11
18258.452 9
18259.094 9
18259.737 10
18260.379 12
18261.021 18
18261.663 8
18262.305 10
18262.947 14
18263.589 14
18264.231 13
18264.874 21
18265.516 18
18266.158 12
18266.800 9
18267.442 9
18268.085 10
18268.727 10
18269.369 19
18270.011 18
18270.654 15
18271.296 15
18271.938 17
18272.581 11
18273.223 12
18273.865 14
18274.508 22
18275.150 14
18275.792 12
18276.435 14
18277.077 9
18277.720 8
18278.362 6
18279.004 5
18279.647 12
18280.289 15
18280.932 12
18281.574 18
18282.217 11
18282.859 7
18283.502 7
18284.144 5
18284.787 10
18285.429 11
18286.072 14
18286.714 11
18287.357 12
18288.000 14
18288.642 11
18289.285 11
18289.927 15
18290.570 12
18291.213 12
18291.855 15
18292.498 13
18293.141 10
18293.783 7
18294.426 11
18295.069 22
18295.711 19
18296.354 20
18296.997 15
18297.640 9
18298.282 14
18298.925 8
18299.568 8
18300.211 9
18300.854 8
18301.496 12
18302.139 29
18302.782 24
18303.425 24
18304.068 17
18304.711 12
18305.354 12
18305.996 5
18306.639 10
18307.282 13
18307.925 10
18308.568 7
18309.211 9
18309.854 10
18310.497 8
18311.140 13
18311.783 11
18312.426 12
18313.069 13
18313.712 16
18314.355 13
18314.998 12
18315.641 14
18316.284 6
18316.928 3
18317.571 6
18318.214 7
18318.857 2
18319.500 12
18320.143 10
18320.786 9
18321.430 20
18322.073 14
18322.716 19
18323.359 22
18324.002 11
18324.646 3
18325.289 10
18325.932 6
18326.575 6
18327.219 4
18327.862 4
18328.505 9
18329.148 9
18329.792 13
18330.435 16
18331.078 14
18331.722 6
18332.365 9
18333.009 19
18333.652 11
18334.295 15
18334.939 7
18335.582 8
18336.226 11
18336.869 14
18337.513 16
18338.156 25
18338.799 26
18339.443 19
18340.086 17
18340.730 24
18341.373 13
18342.017 9
18342.661 11
18343.304 11
18343.948 10
18344.591 7
18345.235 9
18345.878 8
18346.522 13
18347.166 16
18347.809 12
18348.453 7
18349.097 11
18349.740 21
18350.384 21
18351.028 11
18351.671 8
18352.315 6
18352.959 6
18353.603 6
18354.246 10
18354.890 10
18355.534 12
18356.178 9
18356.821 9
18357.465 7
18358.109 7
18358.753 8
18359.397 10
18360.041 8
18360.684 4
18361.328 5
18361.972 7
18362.616 8
18363.260 10
18363.904 9
18364.548 16
18365.192 20
18365.836 10
18366.480 14
18367.124 13
18367.768 8
18368.412 9
18369.056 9
18369.700 10
18370.344 8
18370.988 7
18371.632 8
18372.276 16
18372.920 12
18373.564 13
18374.208 13
18374.852 9
18375.496 12
18376.141 11
18376.785 14
18377.429 13
18378.073 15
18378.717 11
18379.361 17
18380.006 19
18380.650 10
18381.294 10
18381.938 10
18382.582 15
18383.227 12
18383.871 11
18384.515 7
18385.160 18
18385.804 18
18386.448 22
18387.093 16
18387.737 15
18388.381 10
18389.026 8
18389.670 7
18390.314 7
18390.959 5
18391.603 7
18392.248 7
18392.892 8
18393.536 9
18394.181 12
18394.825 8
18395.470 8
18396.114 15
18396.759 13
18397.403 8
18398.048 5
18398.692 7
18399.337 11
18399.981 13
18400.626 13
18401.271 11
18401.915 10
18402.560 10
18403.204 10
18403.849 11
18404.494 12
18405.138 15
18405.783 28
18406.428 24
18407.072 10
18407.717 9
18408.362 14
18409.006 15
18409.651 13
18410.296 11
18410.941 7
18411.585 10
18412.230 7
18412.875 14
18413.520 13
18414.164 13
18414.809 11
18415.454 13
18416.099 11
18416.744 19
18417.389 17
18418.034 23
18418.678 18
18419.323 14
18419.968 9
18420.613 12
18421.258 14
18421.903 6
18422.548 15
18423.193 15
18423.838 10
18424.483 5
18425.128 26
18425.773 22
18426.418 17
18427.063 12
18427.708 12
18428.353 9
18428.998 10
18429.643 11
18430.288 13
18430.933 12
18431.578 12
18432.224 14
18432.869 18
18433.514 23
18434.159 18
18434.804 20
18435.449 10
18436.094 7
18436.740 10
18437.385 9
18438.030 4
18438.675 9
18439.321 7
18439.966 5
18440.611 3
18441.256 14
18441.902 9
18442.547 10
18443.192 5
18443.838 7
18444.483 8
18445.128 6
18445.774 4
18446.419 7
18447.064 11
18447.710 13
18448.355 28
18449.001 11
18449.646 11
18450.291 10
18450.937 6
18451.582 3
18452.228 2
18452.873 10
18453.519 14
18454.164 20
18454.810 19
18455.455 12
18456.101 9
18456.746 9
18457.392 14
18458.038 13
18458.683 7
18459.329 6
18459.974 7
18460.620 5
18461.266 12
18461.911 16
18462.557 10
18463.203 10
18463.848 3
18464.494 6
18465.140 5
18465.785 4
18466.431 9
18467.077 8
18467.722 11
18468.368 11
18469.014 9
18469.660 11
18470.306 10
18470.951 3
18471.597 5
18472.243 6
18472.889 12
18473.535 6
18474.180 7
18474.826 7
18475.472 8
18476.118 7
18476.764 5
18477.410 9
18478.056 6
18478.702 11
18479.348 11
18479.994 6
18480.640 6
18481.286 8
18481.932 11
18482.578 7
18483.224 7
18483.870 17
18484.516 14
18485.162 13
18485.808 11
18486.454 9
18487.100 3
18487.746 0
18488.392 4
18489.038 8
18489.684 9
18490.331 4
18490.977 22
18491.623 10
18492.269 10
18492.915 7
18493.561 11
18494.208 12
18494.854 11
18495.500 2
18496.146 5
18496.792 8
18497.439 4
18498.085 5
18498.731 10
18499.378 26
18500.024 18
18500.670 20
18501.317 18
18501.963 10
18502.609 16
18503.256 18
18503.902 8
18504.548 10
18505.195 7
18505.841 8
18506.488 7
18507.134 10
18507.780 12
18508.427 12
18509.073 18
18509.720 8
18510.366 11
18511.013 7
18511.659 6
18512.306 4
18512.952 7
18513.599 7
18514.246 7
18514.892 10
18515.539 10
18516.185 9
18516.832 12
18517.478 5
18518.125 3
18518.772 8
18519.418 10
18520.065 6
18520.712 6
18521.358 13
18522.005 13
18522.652 13
18523.298 3
18523.945 7
18524.592 9
18525.239 6
18525.885 7
18526.532 7
18527.179 8
18527.826 11
18528.473 16
18529.119 12
18529.766 9
18530.413 8
18531.060 10
18531.707 12
18532.354 10
18533.001 8
18533.647 11
18534.294 13
18534.941 9
18535.588 14
18536.235 7
18536.882 19
18537.529 18
18538.176 19
18538.823 21
18539.470 12
18540.117 14
18540.764 12
18541.411 12
18542.058 14
18542.705 11
18543.352 10
18543.999 11
18544.646 10
18545.293 3
18545.941 12
18546.588 8
18547.235 11
18547.882 14
18548.529 8
18549.176 8
18549.823 12
18550.471 10
18551.118 7
18551.765 8
18552.412 6
18553.060 5
18553.707 7
18554.354 5
18555.001 4
18555.649 3
18556.296 6
18556.943 9
18557.590 9
18558.238 11
18558.885 14
18559.533 15
18560.180 13
18560.827 9
18561.475 11
18562.122 12
18562.769 9
18563.417 3
18564.064 14
18564.712 15
18565.359 12
18566.007 5
18566.654 10
18567.302 14
18567.949 16
18568.597 19
18569.244 25
18569.892 17
18570.539 11
18571.187 3
18571.834 7
18572.482 7
18573.129 3
18573.777 4
18574.425 5
18575.072 11
18575.720 8
18576.368 14
18577.015 5
18577.663 6
18578.310 5
18578.958 8
18579.606 8
18580.254 11
18580.901 10
18581.549 11
18582.197 17
18582.845 11
18583.492 18
18584.140 14
18584.788 8
18585.436 5
18586.083 8
18586.731 11
18587.379 10
18588.027 13
18588.675 12
18589.323 11
18589.971 7
18590.618 10
18591.266 19
18591.914 23
18592.562 18
18593.210 14
18593.858 5
18594.506 8
18595.154 9
18595.802 6
18596.450 11
18597.098 4
18597.746 10
18598.394 7
18599.042 5
18599.690 11
18600.338 7
18600.986 11
18601.634 8
18602.282 7
18602.931 13
18603.579 8
18604.227 8
18604.875 7
18605.523 8
18606.171 5
18606.819 13
18607.468 29
18608.116 24
18608.764 21
18609.412 12
18610.060 9
18610.709 6
18611.357 5
18612.005 7
18612.653 7
18613.302 13
18613.950 9
18614.598 8
18615.247 7
18615.895 16
18616.543 24
18617.192 10
18617.840 15
18618.488 5
18619.137 11
18619.785 6
18620.434 9
18621.082 7
18621.731 15
18622.379 9
18623.027 12
18623.676 11
18624.324 10
18624.973 12
18625.621 4
18626.270 8
18626.918 13
18627.567 5
18628.215 5
18628.864 5
18629.513 3
18630.161 10
18630.810 11
18631.458 12
18632.107 5
18632.756 8
18633.404 17
18634.053 9
18634.702 7
18635.350 5
18635.999 3
18636.648 8
18637.296 17
18637.945 17
18638.594 15
18639.242 8
18639.891 9
18640.540 6
18641.189 2
18641.838 8
18642.486 6
18643.135 5
18643.784 3
18644.433 7
18645.082 13
18645.731 16
18646.379 15
18647.028 17
18647.677 7
18648.326 9
18648.975 2
18649.624 4
18650.273 6
18650.922 6
18651.571 7
18652.220 6
18652.869 5
18653.518 6
18654.167 4
18654.816 11
18655.465 13
18656.114 4
18656.763 5
18657.412 4
18658.061 5
18658.710 7
18659.359 6
18660.008 5
18660.657 16
18661.306 9
18661.955 11
18662.605 15
18663.254 13
18663.903 15
18664.552 11
18665.201 12
18665.851 7
18666.500 6
18667.149 4
18667.798 16
18668.447 15
18669.097 10
18669.746 7
18670.395 5
18671.045 4
18671.694 5
18672.343 6
18672.993 11
18673.642 9
18674.291 8
18674.941 14
18675.590 9
18676.239 4
18676.889 3
18677.538 14
18678.188 13
18678.837 8
18679.486 2
18680.136 2
18680.785 10
18681.435 7
18682.084 9
18682.734 19
18683.383 14
18684.033 11
18684.682 8
18685.332 8
18685.981 24
18686.631 23
18687.281 29
18687.930 25
18688.580 24
18689.229 15
18689.879 11
18690.529 10
18691.178 8
18691.828 10
18692.478 15
18693.127 5
18693.777 3
18694.427 3
18695.076 8
18695.726 6
18696.376 7
18697.026 10
18697.675 10
18698.325 5
18698.975 3
18699.625 5
18700.274 9
18700.924 7
18701.574 4
18702.224 1
18702.874 2
18703.524 6
18704.174 6
18704.823 10
18705.473 7
18706.123 7
18706.773 6
18707.423 4
18708.073 1
18708.723 2
18709.373 12
18710.023 10
18710.673 2
18711.323 4
18711.973 6
18712.623 5
18713.273 29
18713.923 25
18714.573 15
18715.223 20
18715.873 23
18716.523 18
18717.173 10
18717.823 9
18718.474 5
18719.124 11
18719.774 9
18720.424 9
18721.074 7
18721.724 6
18722.374 7
18723.025 12
18723.675 7
18724.325 8
18724.975 8
18725.626 24
18726.276 19
18726.926 13
18727.576 17
18728.227 15
18728.877 9
18729.527 7
18730.178 4
18730.828 9
18731.478 19
18732.129 15
18732.779 12
18733.429 14
18734.080 12
18734.730 12
18735.381 10
18736.031 12
18736.681 16
18737.332 6
18737.982 11
18738.633 5
18739.283 8
18739.934 10
18740.584 10
18741.235 7
18741.885 2
18742.536 5
18743.186 4
18743.837 11
18744.488 13
18745.138 9
18745.789 12
18746.439 10
18747.090 8
18747.741 11
18748.391 7
18749.042 8
18749.693 11
18750.343 9
18750.994 7
18751.645 5
18752.295 4
18752.946 9
18753.597 13
18754.248 12
18754.898 20
18755.549 22
18756.200 17
18756.851 13
18757.501 9
18758.152 8
18758.803 4
18759.454 2
18760.105 3
18760.756 3
18761.406 2
18762.057 6
18762.708 5
18763.359 10
18764.010 13
18764.661 8
18765.312 6
18765.963 9
18766.614 9
18767.265 5
18767.916 8
18768.567 10
18769.218 3
18769.869 5
18770.520 5
18771.171 5
18771.822 10
18772.473 7
18773.124 6
18773.775 11
18774.426 7
18775.077 4
18775.728 10
18776.379 13
18777.031 11
18777.682 14
18778.333 13
18778.984 9
18779.635 7
18780.286 5
18780.938 8
18781.589 10
18782.240 8
18782.891 11
18783.543 5
18784.194 8
18784.845 8
18785.496 5
18786.148 6
18786.799 8
18787.450 6
18788.102 8
18788.753 19
18789.404 9
18790.056 8
18790.707 6
18791.358 11
18792.010 4
18792.661 9
18793.313 7
18793.964 8
18794.616 13
18795.267 9
18795.919 9
18796.570 11
18797.221 12
18797.873 7
18798.524 15
18799.176 12
18799.828 10
18800.479 4
18801.131 4
18801.782 6
18802.434 4
18803.085 3
18803.737 7
18804.389 9
18805.040 2
18805.692 4
18806.344 8
18806.995 3
18807.647 7
18808.299 9
18808.950 8
18809.602 9
18810.254 8
18810.905 3
18811.557 6
18812.209 10
18812.861 14
18813.512 10
18814.164 11
18814.816 9
18815.468 10
18816.120 5
18816.771 4
18817.423 6
18818.075 10
18818.727 10
18819.379 3
18820.031 3
18820.683 3
18821.335 4
18821.986 7
18822.638 11
18823.290 10
18823.942 8
18824.594 10
18825.246 7
18825.898 7
18826.550 4
18827.202 6
18827.854 7
18828.506 6
18829.158 8
18829.810 6
18830.462 4
18831.114 2
18831.767 5
18832.419 10
18833.071 15
18833.723 9
18834.375 6
18835.027 8
18835.679 9
18836.331 7
18836.984 8
18837.636 12
18838.288 15
18838.940 14
18839.592 13
18840.245 15
18840.897 9
18841.549 5
18842.201 3
18842.854 5
18843.506 9
18844.158 11
18844.811 15
18845.463 13
18846.115 14
18846.768 9
18847.420 11
18848.072 17
18848.725 11
18849.377 10
18850.030 7
18850.682 11
18851.334 13
18851.987 5
18852.639 5
18853.292 9
18853.944 4
18854.597 2
18855.249 6
18855.902 9
18856.554 4
18857.207 5
18857.859 6
18858.512 8
18859.164 6
18859.817 10
18860.470 7
18861.122 7
18861.775 7
18862.427 21
18863.080 14
18863.733 10
18864.385 10
18865.038 9
18865.691 9
18866.343 10
18866.996 5
18867.649 10
18868.302 7
18868.954 3
18869.607 7
18870.260 11
18870.913 14
18871.565 14
18872.218 7
18872.871 7
18873.524 4
18874.177 10
18874.829 5
18875.482 15
18876.135 12
18876.788 16
18877.441 16
18878.094 9
18878.747 8
18879.400 8
18880.052 8
18880.705 7
18881.358 14
18882.011 7
18882.664 11
18883.317 9
18883.970 11
18884.623 13
18885.276 11
18885.929 11
18886.582 18
18887.235 15
18887.888 8
18888.542 10
18889.195 10
18889.848 7
18890.501 8
18891.154 6
18891.807 2
18892.460 2
18893.113 0
18893.767 3
18894.420 2
18895.073 1
18895.726 8
18896.379 7
18897.032 24
18897.686 19
18898.339 11
18898.992 10
18899.645 9
18900.299 7
18900.952 2
18901.605 13
18902.259 9
18902.912 6
18903.565 2
18904.219 11
18904.872 9
18905.525 6
18906.179 13
18906.832 10
18907.486 10
18908.139 14
18908.792 9
18909.446 9
18910.099 3
18910.753 5
18911.406 6
18912.060 13
18912.713 12
18913.367 16
18914.020 11
18914.674 9
18915.327 21
18915.981 13
18916.634 9
18917.288 7
18917.941 12
18918.595 7
18919.249 5
18919.902 1
18920.556 4
18921.210 9
18921.863 6
18922.517 5
18923.171 2
18923.824 4
18924.478 7
18925.132 6
18925.785 4
18926.439 4
18927.093 5
18927.747 5
18928.400 10
18929.054 12
18929.708 14
18930.362 7
18931.015 9
18931.669 9
18932.323 6
18932.977 5
18933.631 9
18934.285 10
18934.939 16
18935.592 10
18936.246 5
18936.900 6
18937.554 10
18938.208 6
18938.862 3
18939.516 2
18940.170 14
18940.824 17
18941.478 15
18942.132 13
18942.786 8
18943.440 11
18944.094 10
18944.748 4
18945.402 4
18946.056 3
18946.710 8
18947.364 7
18948.018 6
18948.673 3
18949.327 1
18949.981 6
18950.635 10
18951.289 4
18951.943 10
18952.597 8
18953.252 2
18953.906 5
18954.560 6
18955.214 6
18955.869 10
18956.523 9
18957.177 5
18957.831 6
18958.486 8
18959.140 8
18959.794 7
18960.449 5
18961.103 7
18961.757 9
18962.412 8
18963.066 7
18963.720 6
18964.375 7
18965.029 2
18965.683 1
18966.338 10
18966.992 7
18967.647 6
18968.301 11
18968.956 7
18969.610 12
18970.265 19
18970.919 13
18971.574 13
18972.228 6
18972.883 6
18973.537 6
18974.192 7
18974.846 7
18975.501 4
18976.156 11
18976.810 4
18977.465 7
18978.119 2
18978.774 2
18979.429 6
18980.083 18
18980.738 16
18981.393 15
18982.047 17
18982.702 11
18983.357 15
18984.011 6
18984.666 7
18985.321 7
18985.976 3
18986.631 4
18987.285 5
18987.940 6
18988.595 9
18989.250 10
18989.905 8
18990.559 9
18991.214 5
18991.869 10
18992.524 10
18993.179 14
18993.834 10
18994.489 5
18995.144 9
18995.798 6
18996.453 4
18997.108 9
18997.763 4
18998.418 11
18999.073 10
18999.728 8
19000.383 8
19001.038 2
19001.693 6
19002.348 8
19003.003 19
19003.658 26
19004.314 14
19004.969 12
19005.624 13
19006.279 10
19006.934 15
19007.589 10
19008.244 8
19008.899 6
19009.555 7
19010.210 3
19010.865 3
19011.520 4
19012.175 12
19012.831 9
19013.486 6
19014.141 8
19014.796 4
19015.452 4
19016.107 2
19016.762 2
19017.417 6
19018.073 6
19018.728 5
19019.383 8
19020.039 5
19020.694 6
19021.349 6
19022.005 8
19022.660 5
19023.316 8
19023.971 2
19024.626 5
19025.282 11
19025.937 5
19026.593 5
19027.248 5
19027.904 5
19028.559 5
19029.215 9
19029.870 20
19030.526 18
19031.181 9
19031.837 11
19032.492 15
19033.148 8
19033.804 6
19034.459 11
19035.115 10
19035.770 7
19036.426 9
19037.082 3
19037.737 3
19038.393 3
19039.049 3
19039.704 6
19040.360 7
19041.016 2
19041.672 2
19042.327 2
19042.983 4
19043.639 3
19044.295 9
19044.950 14
19045.606 9
19046.262 7
19046.918 9
19047.574 8
19048.229 8
19048.885 12
19049.541 12
19050.197 13
19050.853 13
19051.509 10
19052.165 3
19052.821 2
19053.476 5
19054.132 11
19054.788 11
19055.444 9
19056.100 11
19056.756 12
19057.412 9
19058.068 5
19058.724 8
19059.380 8
19060.036 4
19060.692 8
19061.348 18
19062.004 15
19062.661 10
19063.317 9
19063.973 11
19064.629 4
19065.285 3
19065.941 5
19066.597 9
19067.253 3
19067.910 8
19068.566 8
19069.222 8
19069.878 3
19070.534 4
19071.191 6
19071.847 4
19072.503 10
19073.159 8
19073.816 3
19074.472 4
19075.128 4
19075.785 3
19076.441 9
19077.097 11
19077.754 7
19078.410 9
19079.066 9
19079.723 9
19080.379 10
19081.035 3
19081.692 10
19082.348 4
19083.005 8
19083.661 4
19084.318 7
19084.974 6
19085.631 5
19086.287 4
19086.944 2
19087.600 1
19088.257 3
19088.913 8
19089.570 16
19090.226 10
19090.883 1
19091.539 5
19092.196 11
19092.853 12
19093.509 10
19094.166 13
19094.822 2
19095.479 4
19096.136 8
19096.792 6
19097.449 4
19098.106 5
19098.762 0
19099.419 2
19100.076 4
19100.733 5
19101.389 10
19102.046 9
19102.703 7
19103.360 3
19104.017 10
19104.673 6
19105.330 3
19105.987 3
19106.644 2
19107.301 3
19107.958 7
19108.614 5
19109.271 5
19109.928 5
19110.585 8
19111.242 13
19111.899 12
19112.556 10
19113.213 12
19113.870 9
19114.527 5
19115.184 13
19115.841 10
19116.498 7
19117.155 3
19117.812 6
19118.469 13
19119.126 18
19119.783 8
19120.440 6
19121.097 4
19121.754 4
19122.411 4
19123.069 3
19123.726 8
19124.383 5
19125.040 5
19125.697 4
19126.354 3
19127.011 6
19127.669 8
19128.326 4
19128.983 15
19129.640 19
19130.298 11
19130.955 18
19131.612 11
19132.269 9
19132.927 4
19133.584 3
19134.241 6
19134.899 18
19135.556 13
19136.213 11
19136.871 12
19137.528 11
19138.185 13
19138.843 8
19139.500 4
19140.158 6
19140.815 3
19141.473 2
19142.130 3
19142.787 9
19143.445 6
19144.102 3
19144.760 1
19145.417 7
19146.075 7
19146.732 9
19147.390 9
19148.048 4
19148.705 3
19149.363 12
19150.020 11
19150.678 2
19151.336 5
19151.993 8
19152.651 7
19153.308 15
19153.966 8
19154.624 8
19155.281 5
19155.939 7
19156.597 4
19157.255 3
19157.912 4
19158.570 6
19159.228 3
19159.885 2
19160.543 10
19161.201 12
19161.859 8
19162.517 15
19163.174 12
19163.832 13
19164.490 8
19165.148 7
19165.806 8
19166.464 13
19167.122 11
19167.779 4
19168.437 11
19169.095 5
19169.753 9
19170.411 9
19171.069 7
19171.727 9
19172.385 7
19173.043 4
19173.701 10
19174.359 8
19175.017 4
19175.675 5
19176.333 3
19176.991 4
19177.649 7
19178.307 10
19178.965 7
19179.623 12
19180.282 9
19180.940 6
19181.598 7
19182.256 8
19182.914 6
19183.572 7
19184.230 2
19184.889 19
19185.547 19
19186.205 12
19186.863 8
19187.521 7
19188.180 10
19188.838 2
19189.496 4
19190.155 2
19190.813 5
19191.471 8
19192.129 4
19192.788 8
19193.446 3
19194.104 5
19194.763 5
19195.421 7
19196.080 4
19196.738 11
19197.396 9
19198.055 5
19198.713 3
19199.372 3
19200.030 7
19200.688 6
19201.347 2
19202.005 6
19202.664 6
19203.322 4
19203.981 1
19204.639 13
19205.298 19
19205.957 24
19206.615 15
19207.274 8
19207.932 3
19208.591 4
19209.249 3
19209.908 5
19210.567 7
19211.225 8
19211.884 10
19212.543 5
19213.201 7
19213.860 4
19214.519 10
19215.177 9
19215.836 8
19216.495 9
19217.154 5
19217.812 4
19218.471 6
19219.130 9
19219.789 9
19220.447 8
19221.106 4
19221.765 7
19222.424 12
19223.083 5
19223.742 3
19224.401 5
19225.059 3
19225.718 6
19226.377 11
19227.036 13
19227.695 10
19228.354 7
19229.013 9
19229.672 6
19230.331 9
19230.990 7
19231.649 3
19232.308 2
19232.967 4
19233.626 8
19234.285 7
19234.944 4
19235.603 5
19236.262 6
19236.921 5
19237.580 12
19238.239 10
19238.898 2
19239.558 5
19240.217 5
19240.876 2
19241.535 3
19242.194 5
19242.853 2
19243.513 1
19244.172 9
19244.831 7
19245.490 8
19246.149 12
19246.809 8
19247.468 7
19248.127 5
19248.786 6
19249.446 3
19250.105 7
19250.764 9
19251.424 2
19252.083 2
19252.742 4
19253.402 15
19254.061 9
19254.721 4
19255.380 0
19256.039 6
19256.699 7
19257.358 5
19258.018 2
19258.677 4
19259.337 2
19259.996 3
19260.656 3
19261.315 4
19261.975 1
19262.634 14
19263.294 7
19263.953 1
19264.613 4
19265.272 7
19265.932 3
19266.591 4
19267.251 3
19267.911 5
19268.570 7
19269.230 3
19269.890 5
19270.549 4
19271.209 2
19271.869 5
19272.528 5
19273.188 7
19273.848 7
19274.507 10
19275.167 29
19275.827 17
19276.487 11
19277.146 7
19277.806 16
19278.466 8
19279.126 4
19279.786 1
19280.445 9
19281.105 5
19281.765 6
19282.425 7
19283.085 3
19283.745 2
19284.405 3
19285.065 2
19285.724 4
19286.384 12
19287.044 6
19287.704 9
19288.364 7
19289.024 3
19289.684 3
19290.344 7
19291.004 3
19291.664 10
19292.324 10
19292.984 8
19293.644 11
19294.304 13
19294.965 18
19295.625 9
19296.285 11
19296.945 9
19297.605 2
19298.265 4
19298.925 12
19299.585 8
19300.246 8
19300.906 5
19301.566 3
19302.226 5
19302.886 6
19303.547 6
19304.207 4
19304.867 8
19305.527 5
19306.188 3
19306.848 3
19307.508 2
19308.168 2
19308.829 7
19309.489 4
19310.149 10
19310.810 8
19311.470 8
19312.130 18
19312.791 11
19313.451 7
19314.112 6
19314.772 10
19315.432 7
19316.093 2
19316.753 7
19317.414 5
19318.074 13
19318.735 10
19319.395 10
19320.056 10
19320.716 3
19321.377 5
19322.037 12
19322.698 7
19323.358 5
19324.019 6
19324.680 1
19325.340 6
19326.001 4
19326.661 7
19327.322 5
19327.983 1
19328.643 6
19329.304 7
19329.965 15
19330.625 10
19331.286 9
19331.947 11
19332.608 10
19333.268 3
19333.929 2
19334.590 6
19335.251 5
19335.911 9
19336.572 4
19337.233 4
19337.894 2
19338.555 3
19339.215 4
19339.876 4
19340.537 7
19341.198 8
19341.859 2
19342.520 7
19343.181 11
19343.842 7
19344.502 3
19345.163 1
19345.824 12
19346.485 8
19347.146 7
19347.807 7
19348.468 6
19349.129 4
19349.790 6
19350.451 7
19351.112 1
19351.773 1
19352.434 5
19353.096 4
19353.757 4
19354.418 4
19355.079 5
19355.740 3
19356.401 7
19357.062 9
19357.723 10
19358.385 7
19359.046 17
19359.707 12
19360.368 9
19361.029 6
19361.691 11
19362.352 14
19363.013 4
19363.674 6
19364.335 3
19364.997 3
19365.658 7
19366.319 10
19366.981 7
19367.642 9
19368.303 5
19368.965 3
19369.626 12
19370.287 10
19370.949 15
19371.610 15
19372.272 14
19372.933 15
19373.594 9
19374.256 2
19374.917 6
19375.579 5
19376.240 9
19376.902 11
19377.563 10
19378.225 10
19378.886 12
19379.548 7
19380.209 5
19380.871 4
19381.532 8
19382.194 12
19382.855 7
19383.517 9
19384.179 7
19384.840 7
19385.502 8
19386.164 3
19386.825 10
19387.487 4
19388.149 5
19388.810 6
19389.472 6
19390.134 5
19390.795 3
19391.457 6
19392.119 7
19392.781 5
19393.442 3
19394.104 3
19394.766 14
19395.428 15
19396.089 5
19396.751 9
19397.413 9
19398.075 4
19398.737 3
19399.399 6
19400.061 6
19400.722 16
19401.384 14
19402.046 10
19402.708 8
19403.370 4
19404.032 3
19404.694 3
19405.356 9
19406.018 12
19406.680 4
19407.342 10
19408.004 19
19408.666 17
19409.328 16
19409.990 10
19410.652 8
19411.314 7
19411.976 4
19412.638 6
19413.300 5
19413.963 2
19414.625 2
19415.287 0
19415.949 2
19416.611 8
19417.273 11
19417.935 6
19418.598 4
19419.260 8
19419.922 9
19420.584 5
19421.247 3
19421.909 9
19422.571 11
19423.233 7
19423.896 4
19424.558 5
19425.220 4
19425.883 6
19426.545 8
19427.207 4
19427.870 3
19428.532 5
19429.194 10
19429.857 13
19430.519 10
19431.181 16
19431.844 11
19432.506 10
19433.169 7
19433.831 7
19434.494 5
19435.156 3
19435.819 7
19436.481 6
19437.144 9
19437.806 10
19438.469 5
19439.131 5
19439.794 4
19440.456 3
19441.119 1
19441.782 2
19442.444 1
19443.107 5
19443.769 5
19444.432 2
19445.095 1
19445.757 1
19446.420 1
19447.083 2
19447.745 7
19448.408 4
19449.071 5
19449.733 5
19450.396 5
19451.059 1
19451.722 8
19452.384 15
19453.047 11
19453.710 10
19454.373 12
19455.036 9
19455.699 7
19456.361 7
19457.024 8
19457.687 10
19458.350 10
19459.013 7
19459.676 4
19460.339 2
19461.002 5
19461.664 6
19462.327 10
19462.990 8
19463.653 4
19464.316 4
19464.979 2
19465.642 2
19466.305 6
19466.968 3
19467.631 6
19468.294 8
19468.957 5
19469.620 6
19470.284 4
19470.947 1
19471.610 5
19472.273 10
19472.936 4
19473.599 3
19474.262 3
19474.925 7
19475.589 8
19476.252 7
19476.915 4
19477.578 1
19478.241 2
19478.905 5
19479.568 5
19480.231 6
19480.894 5
19481.558 7
19482.221 4
19482.884 2
19483.547 9
19484.211 8
19484.874 1
19485.537 5
19486.201 7
19486.864 4
19487.527 2
19488.191 1
19488.854 3
19489.518 3
19490.181 10
19490.844 9
19491.508 7
19492.171 2
19492.835 0
19493.498 6
19494.162 9
19494.825 8
19495.489 9
19496.152 2
19496.816 2
19497.479 3
19498.143 2
19498.806 2
19499.470 1
19500.134 2
19500.797 8
19501.461 6
19502.124 1
19502.788 7
19503.452 8
19504.115 3
19504.779 5
19505.443 10
19506.106 2
19506.770 5
19507.434 1
19508.098 1
19508.761 3
19509.425 3
19510.089 1
19510.753 10
19511.416 12
19512.080 5
19512.744 3
19513.408 1
19514.072 5
19514.735 4
19515.399 4
19516.063 14
19516.727 8
19517.391 6
19518.055 3
19518.719 4
19519.382 3
19520.046 7
19520.710 6
19521.374 0
19522.038 0
19522.702 9
19523.366 11
19524.030 22
19524.694 13
19525.358 4
19526.022 5
19526.686 5
19527.350 5
19528.014 4
19528.678 1
19529.343 1
19530.007 6
19530.671 8
19531.335 4
19531.999 6
19532.663 8
19533.327 9
19533.991 14
19534.656 5
19535.320 7
19535.984 9
19536.648 5
19537.312 5
19537.977 8
19538.641 10
19539.305 7
19539.969 3
19540.634 13
19541.298 17
19541.962 15
19542.627 14
19543.291 10
19543.955 6
19544.620 3
19545.284 6
19545.948 5
19546.613 1
19547.277 9
19547.941 10
19548.606 5
19549.270 4
19549.935 2
19550.599 4
19551.264 7
19551.928 4
19552.593 4
19553.257 6
19553.922 2
19554.586 8
19555.251 10
19555.915 9
19556.580 6
19557.244 3
19557.909 9
19558.573 6
19559.238 6
19559.903 5
19560.567 6
19561.232 5
19561.896 7
19562.561 7
19563.226 4
19563.890 3
19564.555 3
19565.220 10
19565.884 7
19566.549 4
19567.214 7
19567.879 2
19568.543 0
19569.208 0
19569.873 5
19570.538 5
19571.203 13
19571.867 19
19572.532 12
19573.197 9
19573.862 7
19574.527 6
19575.192 4
19575.856 3
19576.521 6
19577.186 4
19577.851 2
19578.516 5
19579.181 6
19579.846 3
19580.511 2
19581.176 4
19581.841 2
19582.506 6
19583.171 3
19583.836 0
19584.501 2
19585.166 2
19585.831 6
19586.496 4
19587.161 6
19587.826 6
19588.491 4
19589.156 3
19589.821 3
19590.486 2
19591.152 5
19591.817 3
19592.482 6
19593.147 6
19593.812 5
19594.477 2
19595.143 5
19595.808 5
19596.473 2
19597.138 7
19597.804 10
19598.469 8
19599.134 7
19599.799 5
19600.465 7
19601.130 6
19601.795 6
19602.461 3
19603.126 3
19603.791 7
19604.457 11
19605.122 12
19605.787 6
19606.453 5
19607.118 5
19607.784 2
19608.449 4
19609.115 6
19609.780 2
19610.445 2
19611.111 4
19611.776 9
19612.442 10
19613.107 3
19613.773 16
19614.438 15
19615.104 10
19615.770 6
19616.435 7
19617.101 8
19617.766 2
19618.432 3
19619.097 3
19619.763 3
19620.429 2
19621.094 1
19621.760 3
19622.426 3
19623.091 3
19623.757 3
19624.423 4
19625.088 2
19625.754 3
19626.420 5
19627.086 9
19627.751 8
19628.417 6
19629.083 1
19629.749 3
19630.415 4
19631.080 2
19631.746 2
19632.412 6
19633.078 2
19633.744 4
19634.410 1
19635.076 2
19635.741 3
19636.407 4
19637.073 3
19637.739 4
19638.405 5
19639.071 3
19639.737 1
19640.403 5
19641.069 9
19641.735 8
19642.401 3
19643.067 6
19643.733 7
19644.399 7
19645.065 12
19645.731 8
19646.397 10
19647.063 7
19647.729 6
19648.396 8
19649.062 4
19649.728 3
19650.394 7
19651.060 2
19651.726 4
19652.392 3
19653.059 4
19653.725 5
19654.391 9
19655.057 10
19655.723 5
19656.390 2
19657.056 1
19657.722 4
19658.389 5
19659.055 3
19659.721 6
19660.387 3
19661.054 2
19661.720 3
19662.386 12
19663.053 7
19663.719 8
19664.386 6
19665.052 4
19665.718 5
19666.385 4
19667.051 4
19667.718 4
19668.384 5
19669.050 5
19669.717 4
19670.383 2
19671.050 8
19671.716 14
19672.383 18
19673.049 14
19673.716 7
19674.383 4
19675.049 5
19675.716 7
19676.382 9
19677.049 4
19677.715 9
19678.382 5
19679.049 4
19679.715 12
19680.382 4
19681.049 6
19681.715 4
19682.382 1
19683.049 9
19683.715 14
19684.382 8
19685.049 4
19685.716 9
19686.382 6
19687.049 5
19687.716 7
19688.383 6
19689.049 8
19689.716 6
19690.383 7
19691.050 5
19691.717 7
19692.384 9
19693.051 3
19693.717 5
19694.384 4
19695.051 3
19695.718 2
19696.385 3
19697.052 3
19697.719 9
19698.386 14
19699.053 8
19699.720 7
19700.387 5
19701.054 6
19701.721 7
19702.388 8
19703.055 7
19703.722 3
19704.389 4
19705.056 8
19705.723 6
19706.390 4
19707.057 9
19707.724 7
19708.392 9
19709.059 7
19709.726 4
19710.393 2
19711.060 6
19711.727 9
19712.395 7
19713.062 6
19713.729 5
19714.396 8
19715.063 5
19715.731 4
19716.398 6
19717.065 6
19717.733 11
19718.400 9
19719.067 6
19719.734 3
19720.402 3
19721.069 4
19721.736 1
19722.404 7
19723.071 3
19723.739 3
19724.406 6
19725.073 4
19725.741 8
19726.408 4
19727.076 4
19727.743 7
19728.411 7
19729.078 7
19729.746 5
19730.413 2
19731.081 4
19731.748 3
19732.416 0
19733.083 2
19733.751 8
19734.418 6
19735.086 8
19735.753 2
19736.421 4
19737.089 8
19737.756 6
19738.424 4
19739.092 8
19739.759 8
19740.427 8
19741.095 7
19741.762 5
19742.430 4
19743.098 6
19743.765 5
19744.433 0
19745.101 2
19745.769 5
19746.436 5
19747.104 10
19747.772 6
19748.440 0
19749.108 3
19749.775 7
19750.443 8
19751.111 2
19751.779 4
19752.447 2
19753.115 4
19753.783 4
19754.451 1
19755.119 7
19755.786 8
19756.454 5
19757.122 5
19757.790 4
19758.458 9
19759.126 2
19759.794 0
19760.462 1
19761.130 2
19761.798 12
19762.466 15
19763.134 5
19763.802 7
19764.471 5
19765.139 6
19765.807 2
19766.475 1
19767.143 8
19767.811 11
19768.479 13
19769.147 7
19769.816 7
19770.484 6
19771.152 4
19771.820 3
19772.488 4
19773.157 9
19773.825 6
19774.493 3
19775.161 4
19775.830 7
19776.498 4
19777.166 3
19777.834 2
19778.503 2
19779.171 6
19779.839 4
19780.508 1
19781.176 2
19781.845 1
19782.513 2
19783.181 3
19783.850 3
19784.518 3
19785.187 1
19785.855 5
19786.523 3
19787.192 4
19787.860 18
19788.529 11
19789.197 6
19789.866 3
19790.534 3
19791.203 2
19791.871 0
19792.540 2
19793.209 5
19793.877 7
19794.546 5
19795.214 1
19795.883 0
19796.552 1
19797.220 2
19797.889 1
19798.557 2
19799.226 4
19799.895 2
19800.563 4
19801.232 4
19801.901 2
19802.570 4
19803.238 5
19803.907 1
19804.576 2
19805.245 4
19805.913 4
19806.582 2
19807.251 3
19807.920 5
19808.589 3
19809.257 3
19809.926 4
19810.595 3
19811.264 4
19811.933 8
19812.602 6
19813.271 7
19813.940 6
19814.609 2
19815.277 3
19815.946 4
19816.615 10
19817.284 5
19817.953 3
19818.622 3
19819.291 10
19819.960 2
19820.629 2
19821.298 7
19821.967 5
19822.637 2
19823.306 4
19823.975 6
19824.644 12
19825.313 10
19825.982 8
19826.651 5
19827.320 5
19827.989 8
19828.659 6
19829.328 7
19829.997 4
19830.666 5
19831.335 0
19832.005 3
19832.674 7
19833.343 3
19834.012 3
19834.682 6
19835.351 2
19836.020 1
19836.689 0
19837.359 3
19838.028 8
19838.697 4
19839.367 0
19840.036 4
19840.705 1
19841.375 3
19842.044 5
19842.714 5
19843.383 5
19844.052 13
19844.722 16
19845.391 10
19846.061 9
19846.730 9
19847.400 7
19848.069 1
19848.739 2
19849.408 14
19850.078 22
19850.747 17
19851.417 16
19852.086 9
19852.756 5
19853.426 4
19854.095 3
19854.765 6
19855.434 5
19856.104 3
19856.774 5
19857.443 10
19858.113 7
19858.783 6
19859.452 3
19860.122 3
19860.792 3
19861.461 2
19862.131 2
19862.801 5
19863.471 4
19864.140 6
19864.810 9
19865.480 3
19866.150 9
19866.820 6
19867.489 8
19868.159 6
19868.829 3
19869.499 3
19870.169 3
19870.839 3
19871.509 1
19872.178 7
19872.848 8
19873.518 6
19874.188 3
19874.858 2
19875.528 0
19876.198 8
19876.868 5
19877.538 4
19878.208 5
19878.878 9
19879.548 13
19880.218 8
19880.888 4
19881.558 5
19882.228 1
19882.898 2
19883.568 3
19884.239 6
19884.909 9
19885.579 6
19886.249 2
19886.919 5
19887.589 14
19888.259 6
19888.930 6
19889.600 4
19890.270 6
19890.940 4
19891.610 6
19892.281 4
19892.951 3
19893.621 4
19894.291 2
19894.962 2
19895.632 5
19896.302 5
19896.973 7
19897.643 5
19898.313 3
19898.984 2
19899.654 3
19900.324 7
19900.995 8
19901.665 8
19902.336 4
19903.006 3
19903.676 6
19904.347 1
19905.017 3
19905.688 5
19906.358 6
19907.029 3
19907.699 2
19908.370 6
19909.040 3
19909.711 4
19910.381 4
19911.052 6
19911.723 2
19912.393 1
19913.064 1
19913.734 15
19914.405 11
19915.076 5
19915.746 8
19916.417 7
19917.087 3
19917.758 1
19918.429 2
19919.099 1
19919.770 2
19920.441 3
19921.112 4
19921.782 9
19922.453 3
19923.124 0
19923.795 7
19924.465 11
19925.136 12
19925.807 11
19926.478 5
19927.149 3
19927.819 3
19928.490 5
19929.161 1
19929.832 3
19930.503 1
19931.174 1
19931.845 2
19932.516 2
19933.187 2
19933.858 5
19934.528 3
19935.199 6
19935.870 10
19936.541 12
19937.212 10
19937.883 8
19938.554 10
19939.225 8
19939.897 4
19940.568 6
19941.239 4
19941.910 3
19942.581 5
19943.252 3
19943.923 6
19944.594 6
19945.265 7
19945.936 6
19946.608 5
19947.279 12
19947.950 21
19948.621 17
19949.292 16
19949.963 14
19950.635 9
19951.306 1
19951.977 6
19952.648 5
19953.320 3
19953.991 9
19954.662 17
19955.334 15
19956.005 8
19956.676 6
19957.348 5
19958.019 4
19958.690 6
19959.362 5
19960.033 1
19960.704 3
19961.376 4
19962.047 4
19962.719 3
19963.390 4
19964.062 8
19964.733 9
19965.404 6
19966.076 2
19966.747 5
19967.419 6
19968.090 7
19968.762 11
19969.434 4
19970.105 4
19970.777 5
19971.448 2
19972.120 3
19972.791 5
19973.463 10
19974.135 9
19974.806 7
19975.478 6
19976.150 5
19976.821 3
19977.493 4
19978.165 3
19978.836 9
19979.508 5
19980.180 7
19980.851 1
19981.523 4
19982.195 1
19982.867 0
19983.538 4
19984.210 3
19984.882 2
19985.554 7
19986.226 10
19986.898 5
19987.569 3
19988.241 1
19988.913 16
19989.585 16
19990.257 14
19990.929 16
19991.601 8
19992.273 13
19992.945 7
19993.617 6
19994.288 4
19994.960 6
19995.632 5
19996.304 3
19996.976 4
19997.648 3
19998.320 4
19998.992 2
19999.665 3
20000.337 1
20001.009 3
20001.681 6
20002.353 6
20003.025 5
20003.697 5
20004.369 9
20005.041 5
20005.713 2
20006.386 1
20007.058 2
20007.730 9
20008.402 5
20009.074 2
20009.747 1
20010.419 3
20011.091 7
20011.763 3
20012.436 5
20013.108 3
20013.780 4
20014.452 6
20015.125 6
20015.797 7
20016.469 4
20017.142 6
20017.814 3
20018.486 2
20019.159 3
20019.831 1
20020.504 4
20021.176 7
20021.848 4
20022.521 1
20023.193 6
20023.866 6
20024.538 2
20025.211 5
20025.883 7
20026.556 4
20027.228 6
20027.901 8
20028.573 3
20029.246 8
20029.918 6
20030.591 3
20031.264 8
20031.936 11
20032.609 9
20033.281 12
20033.954 5
20034.627 2
20035.299 3
20035.972 6
20036.645 7
20037.317 12
20037.990 7
20038.663 4
20039.335 3
20040.008 2
20040.681 5
20041.354 5
20042.026 5
20042.699 5
20043.372 3
20044.045 2
20044.718 18
20045.390 16
20046.063 14
20046.736 12
20047.409 6
20048.082 8
20048.755 9
20049.428 6
20050.100 4
20050.773 6
20051.446 3
20052.119 8
20052.792 5
20053.465 6
20054.138 8
20054.811 2
20055.484 4
20056.157 1
20056.830 1
20057.503 0
20058.176 5
20058.849 7
20059.522 6
20060.195 7
20060.868 12
20061.541 8
20062.215 7
20062.888 5
20063.561 4
20064.234 0
20064.907 2
20065.580 8
20066.253 5
20066.927 6
20067.600 11
20068.273 7
20068.946 3
20069.619 8
20070.293 6
20070.966 4
20071.639 3
20072.312 0
20072.986 2
20073.659 7
20074.332 2
20075.006 3
20075.679 1
20076.352 2
20077.026 5
20077.699 3
20078.372 3
20079.046 2
20079.719 3
20080.393 1
20081.066 7
20081.739 9
20082.413 5
20083.086 3
20083.760 5
20084.433 7
20085.107 7
20085.780 5
20086.454 3
20087.127 5
20087.801 1
20088.474 6
20089.148 3
20089.821 8
20090.495 7
20091.169 2
20091.842 2
20092.516 8
20093.189 9
20093.863 7
20094.537 6
20095.210 2
20095.884 1
20096.558 4
20097.231 1
20097.905 1
20098.579 1
20099.253 2
20099.926 6
20100.600 6
20101.274 2
20101.948 6
20102.621 17
20103.295 12
20103.969 12
20104.643 6
20105.317 6
20105.990 4
20106.664 5
20107.338 9
20108.012 8
20108.686 8
20109.360 5
20110.034 1
20110.708 2
20111.381 0
20112.055 0
20112.729 1
20113.403 7
20114.077 5
20114.751 4
20115.425 4
20116.099 16
20116.773 11
20117.447 7
20118.121 7
20118.795 8
20119.469 21
20120.144 14
20120.818 13
20121.492 9
20122.166 4
20122.840 6
20123.514 4
20124.188 1
20124.862 1
20125.537 1
20126.211 1
20126.885 5
20127.559 7
20128.233 6
20128.908 1
20129.582 2
20130.256 7
20130.930 4
20131.605 1
20132.279 17
20132.953 16
20133.627 14
20134.302 14
20134.976 12
20135.650 8
20136.325 3
20136.999 0
20137.673 0
20138.348 3
20139.022 2
20139.697 3
20140.371 1
20141.045 2
20141.720 5
20142.394 10
20143.069 7
20143.743 4
20144.418 2
20145.092 0
20145.767 3
20146.441 8
20147.116 8
20147.790 6
20148.465 7
20149.139 1
20149.814 1
20150.489 4
20151.163 9
20151.838 9
20152.512 4
20153.187 7
20153.862 5
20154.536 7
20155.211 7
20155.886 5
20156.560 6
20157.235 1
20157.910 6
20158.585 4
20159.259 9
20159.934 4
20160.609 3
20161.284 5
20161.958 4
20162.633 4
20163.308 8
20163.983 5
20164.658 6
20165.332 1
20166.007 4
20166.682 3
20167.357 13
20168.032 10
20168.707 2
20169.382 1
20170.056 7
20170.731 9
20171.406 4
20172.081 5
20172.756 4
20173.431 0
20174.106 2
20174.781 0
20175.456 1
20176.131 2
20176.806 1
20177.481 4
20178.156 2
20178.831 3
20179.506 4
20180.182 7
20180.857 15
20181.532 11
20182.207 6
20182.882 2
20183.557 5
20184.232 3
20184.907 2
20185.583 2
20186.258 2
20186.933 5
20187.608 2
20188.283 6
20188.959 7
20189.634 5
20190.309 6
20190.984 6
20191.660 5
20192.335 2
20193.010 6
20193.686 2
20194.361 2
20195.036 4
20195.712 1
20196.387 3
20197.062 5
20197.738 20
20198.413 23
20199.088 23
20199.764 18
20200.439 10
20201.115 11
20201.790 6
20202.466 5
20203.141 7
20203.817 2
20204.492 2
20205.168 5
20205.843 5
20206.519 7
20207.194 8
20207.870 2
20208.545 1
20209.221 3
20209.896 5
20210.572 6
20211.248 3
20211.923 0
20212.599 0
20213.274 5
20213.950 7
20214.626 5
20215.301 4
20215.977 4
20216.653 6
20217.328 2
20218.004 6
20218.680 9
20219.356 7
20220.031 5
20220.707 8
20221.383 5
20222.059 4
20222.734 4
20223.410 2
20224.086 3
20224.762 1
20225.438 4
20226.114 7
20226.789 7
20227.465 10
20228.141 5
20228.817 5
20229.493 4
20230.169 5
20230.845 20
20231.521 12
20232.197 11
20232.873 6
20233.549 2
20234.225 4
20234.901 3
20235.577 6
20236.253 4
20236.929 8
20237.605 15
20238.281 6
20238.957 11
20239.633 8
20240.309 9
20240.985 6
20241.661 1
20242.337 4
20243.014 5
20243.690 1
20244.366 1
20245.042 5
20245.718 3
20246.394 5
20247.071 5
20247.747 12
20248.423 4
20249.099 1
20249.776 3
20250.452 0
20251.128 3
20251.804 4
20252.481 3
20253.157 4
20253.833 5
20254.510 4
20255.186 3
20255.862 2
20256.539 5
20257.215 10
20257.891 4
20258.568 2
20259.244 1
20259.921 0
20260.597 22
20261.273 16
20261.950 12
20262.626 11
20263.303 5
20263.979 10
20264.656 6
20265.332 3
20266.009 1
20266.685 2
20267.362 2
20268.039 3
20268.715 6
20269.392 11
20270.068 5
20270.745 4
20271.421 3
20272.098 7
20272.775 2
20273.451 3
20274.128 2
20274.805 2
20275.481 2
20276.158 3
20276.835 4
20277.511 5
20278.188 6
20278.865 1
20279.542 2
20280.218 4
20280.895 1
20281.572 7
20282.249 8
20282.926 9
20283.602 9
20284.279 3
20284.956 2
20285.633 8
20286.310 8
20286.987 3
20287.663 2
20288.340 1
20289.017 3
20289.694 0
20290.371 3
20291.048 2
20291.725 4
20292.402 6
20293.079 7
20293.756 7
20294.433 6
20295.110 4
20295.787 8
20296.464 3
20297.141 2
20297.818 5
20298.495 5
20299.172 4
20299.849 3
20300.526 5
20301.203 2
20301.881 7
20302.558 5
20303.235 0
20303.912 1
20304.589 0
20305.266 0
20305.944 4
20306.621 5
20307.298 6
20307.975 5
20308.652 2
20309.330 2
20310.007 3
20310.684 5
20311.361 5
20312.039 4
20312.716 7
20313.393 3
20314.071 5
20314.748 0
20315.425 2
20316.103 3
20316.780 4
20317.457 2
20318.135 3
20318.812 0
20319.490 8
20320.167 8
20320.845 11
20321.522 3
20322.199 3
20322.877 4
20323.554 2
20324.232 1
20324.909 1
20325.587 4
20326.264 3
20326.942 1
20327.619 9
20328.297 8
20328.975 7
20329.652 4
20330.330 3
20331.007 2
20331.685 8
20332.363 7
20333.040 8
20333.718 5
20334.396 11
20335.073 5
20335.751 3
20336.429 1
20337.106 4
20337.784 6
20338.462 9
20339.140 8
20339.817 6
20340.495 16
20341.173 21
20341.851 12
20342.528 13
20343.206 6
20343.884 11
20344.562 6
20345.240 2
20345.918 4
20346.595 9
20347.273 7
20347.951 0
20348.629 7
20349.307 13
20349.985 7
20350.663 3
20351.341 2
20352.019 4
20352.697 1
20353.375 2
20354.053 3
20354.731 7
20355.409 7
20356.087 4
20356.765 16
20357.443 19
20358.121 8
20358.799 6
20359.477 9
20360.155 6
20360.833 2
20361.511 2
20362.189 6
20362.868 1
20363.546 5
20364.224 4
20364.902 3
20365.580 5
20366.258 6
20366.937 12
20367.615 11
20368.293 10
20368.971 14
20369.650 8
20370.328 11
20371.006 5
20371.684 8
20372.363 12
20373.041 7
20373.719 3
20374.398 5
20375.076 4
20375.754 9
20376.433 8
20377.111 3
20377.790 4
20378.468 6
20379.146 14
20379.825 6
20380.503 4
20381.182 8
20381.860 7
20382.539 5
20383.217 4
20383.895 5
20384.574 8
20385.252 8
20385.931 5
20386.610 8
20387.288 6
20387.967 7
20388.645 6
20389.324 5
20390.002 5
20390.681 4
20391.360 7
20392.038 7
20392.717 6
20393.396 8
20394.074 9
20394.753 2
20395.432 1
20396.110 1
20396.789 3
20397.468 3
20398.146 4
20398.825 5
20399.504 1
20400.183 5
20400.861 2
20401.540 1
20402.219 8
20402.898 3
20403.577 2
20404.255 4
20404.934 7
20405.613 13
20406.292 11
20406.971 10
20407.650 8
20408.329 17
20409.008 8
20409.686 9
20410.365 8
20411.044 9
20411.723 17
20412.402 11
20413.081 10
20413.760 6
20414.439 7
20415.118 8
20415.797 7
20416.476 3
20417.155 3
20417.834 1
20418.513 2
20419.192 2
20419.872 19
20420.551 16
20421.230 16
20421.909 13
20422.588 9
20423.267 7
20423.946 6
20424.625 7
20425.305 6
20425.984 6
20426.663 7
20427.342 4
20428.021 9
20428.701 7
20429.380 5
20430.059 3
20430.739 0
20431.418 1
20432.097 3
20432.776 2
20433.456 5
20434.135 1
20434.814 5
20435.494 3
20436.173 2
20436.852 2
20437.532 2
20438.211 8
20438.891 9
20439.570 8
20440.249 3
20440.929 6
20441.608 5
20442.288 5
20442.967 4
20443.647 4
20444.326 2
20445.006 5
20445.685 7
20446.365 3
20447.044 8
20447.724 17
20448.403 23
20449.083 11
20449.763 11
20450.442 9
20451.122 10
20451.801 6
20452.481 5
20453.161 7
20453.840 9
20454.520 6
20455.200 6
20455.879 8
20456.559 5
20457.239 12
20457.919 14
20458.598 17
20459.278 15
20459.958 12
20460.638 7
20461.317 0
20461.997 2
20462.677 1
20463.357 1
20464.037 4
20464.716 6
20465.396 5
20466.076 4
20466.756 5
20467.436 2
20468.116 6
20468.796 8
20469.476 11
20470.155 5
20470.835 4
20471.515 6
20472.195 6
20472.875 2
20473.555 11
20474.235 6
20474.915 7
20475.595 8
20476.275 4
20476.955 11
20477.635 8
20478.315 5
20478.996 4
20479.676 7
20480.356 3
20481.036 1
20481.716 0
20482.396 2
20483.076 7
20483.756 4
20484.437 5
20485.117 6
20485.797 9
20486.477 6
20487.157 3
20487.838 3
20488.518 15
20489.198 12
20489.878 9
20490.559 4
20491.239 7
20491.919 7
20492.599 3
20493.280 4
20493.960 7
20494.640 11
20495.321 3
20496.001 1
20496.681 1
20497.362 10
20498.042 13
20498.723 14
20499.403 17
20500.083 13
20500.764 12
20501.444 5
20502.125 5
20502.805 1
20503.486 1
20504.166 2
20504.847 3
20505.527 2
20506.208 7
20506.888 7
20507.569 11
20508.249 5
20508.930 2
20509.611 0
20510.291 5
20510.972 5
20511.652 6
20512.333 8
20513.014 11
20513.694 11
20514.375 10
20515.056 7
20515.736 8
20516.417 2
20517.098 3
20517.778 0
20518.459 2
20519.140 5
20519.821 6
20520.501 3
20521.182 8
20521.863 7
20522.544 7
20523.225 7
20523.905 7
20524.586 9
20525.267 9
20525.948 5
20526.629 4
20527.310 3
20527.991 4
20528.671 5
20529.352 3
20530.033 5
20530.714 5
20531.395 2
20532.076 5
20532.757 4
20533.438 4
20534.119 2
20534.800 4
20535.481 6
20536.162 8
20536.843 4
20537.524 3
20538.205 7
20538.886 12
20539.567 9
20540.248 9
20540.930 8
20541.611 4
20542.292 4
20542.973 2
20543.654 4
20544.335 2
20545.016 2
20545.698 4
20546.379 6
20547.060 7
20547.741 7
20548.422 7
20549.104 7
20549.785 6
20550.466 2
20551.147 4
20551.829 4
20552.510 7
20553.191 7
20553.873 2
20554.554 3
20555.235 7
20555.917 4
20556.598 3
20557.279 1
20557.961 2
20558.642 2
20559.324 1
20560.005 6
20560.686 12
20561.368 9
20562.049 7
20562.731 6
20563.412 5
20564.094 5
20564.775 4
20565.457 4
20566.138 6
20566.820 18
20567.501 20
20568.183 13
20568.864 8
20569.546 7
20570.228 5
20570.909 4
20571.591 4
20572.272 6
20572.954 8
20573.636 9
20574.317 6
20574.999 6
20575.681 2
20576.362 4
20577.044 6
20577.726 4
20578.408 4
20579.089 6
20579.771 4
20580.453 3
20581.135 5
20581.816 3
20582.498 5
20583.180 4
20583.862 3
20584.544 1
20585.225 4
20585.907 5
20586.589 5
20587.271 15
20587.953 16
20588.635 12
20589.317 13
20589.999 3
20590.681 3
20591.363 2
20592.044 6
20592.726 7
20593.408 6
20594.090 7
20594.772 7
20595.454 10
20596.136 15
20596.818 7
20597.500 3
20598.183 3
20598.865 3
20599.547 4
20600.229 3
20600.911 1
20601.593 4
20602.275 10
20602.957 4
20603.639 4
20604.322 4
20605.004 5
20605.686 3
20606.368 3
20607.050 6
20607.732 8
20608.415 2
20609.097 3
20609.779 1
20610.461 3
20611.144 4
20611.826 3
20612.508 2
20613.191 1
20613.873 3
20614.555 2
20615.238 1
20615.920 1
20616.602 2
20617.285 1
20617.967 8
20618.649 8
20619.332 4
20620.014 7
20620.697 8
20621.379 4
20622.062 3
20622.744 2
20623.426 2
20624.109 6
20624.791 6
20625.474 3
20626.156 9
20626.839 6
20627.522 3
20628.204 1
20628.887 4
20629.569 9
20630.252 6
20630.934 3
20631.617 1
20632.300 2
20632.982 4
20633.665 4
20634.348 2
20635.030 6
20635.713 2
20636.396 0
20637.078 1
20637.761 3
20638.444 5
20639.126 4
20639.809 8
20640.492 3
20641.175 1
20641.857 2
20642.540 3
20643.223 3
20643.906 8
20644.589 4
20645.272 2
20645.954 2
20646.637 1
20647.320 1
20648.003 1
20648.686 2
20649.369 5
20650.052 2
20650.735 4
20651.418 4
20652.101 3
20652.783 2
20653.466 4
20654.149 4
20654.832 3
20655.515 1
20656.198 4
20656.881 6
20657.565 3
20658.248 7
20658.931 5
20659.614 5
20660.297 2
20660.980 5
20661.663 4
20662.346 4
20663.029 9
20663.712 6
20664.396 7
20665.079 5
20665.762 6
20666.445 4
20667.128 3
20667.811 2
20668.495 1
20669.178 2
20669.861 9
20670.544 7
20671.228 5
20671.911 4
20672.594 2
20673.277 2
20673.961 3
20674.644 2
20675.327 4
20676.011 5
20676.694 6
20677.378 4
20678.061 10
20678.744 3
20679.428 4
20680.111 7
20680.795 4
20681.478 2
20682.161 7
20682.845 8
20683.528 2
20684.212 2
20684.895 1
20685.579 3
20686.262 6
20686.946 5
20687.629 2
20688.313 9
20688.996 6
20689.680 6
20690.364 9
20691.047 5
20691.731 11
20692.414 10
20693.098 11
20693.782 8
20694.465 5
20695.149 8
20695.833 13
20696.516 9
20697.200 9
20697.884 10
20698.567 13
20699.251 7
20699.935 2
20700.619 4
20701.302 3
20701.986 4
20702.670 2
20703.354 3
20704.038 1
20704.721 6
20705.405 2
20706.089 1
20706.773 2
20707.457 1
20708.141 4
20708.825 9
20709.509 4
20710.192 5
20710.876 5
20711.560 3
20712.244 2
20712.928 2
20713.612 4
20714.296 3
20714.980 4
20715.664 2
20716.348 7
20717.032 5
20717.716 1
20718.400 0
20719.084 4
20719.768 12
20720.452 13
20721.137 7
20721.821 10
20722.505 4
20723.189 5
20723.873 12
20724.557 11
20725.241 11
20725.925 8
20726.610 8
20727.294 6
20727.978 4
20728.662 11
20729.346 10
20730.031 10
20730.715 6
20731.399 10
20732.083 12
20732.768 7
20733.452 3
20734.136 3
20734.821 5
20735.505 9
20736.189 12
20736.874 11
20737.558 5
20738.242 10
20738.927 4
20739.611 4
20740.296 7
20740.980 5
20741.664 8
20742.349 4
20743.033 5
20743.718 2
20744.402 3
20745.087 1
20745.771 1
20746.456 2
20747.140 2
20747.825 0
20748.509 3
20749.194 1
20749.879 2
20750.563 1
20751.248 2
20751.932 3
20752.617 1
20753.302 5
20753.986 5
20754.671 10
20755.355 9
20756.040 11
20756.725 7
20757.409 3
20758.094 3
20758.779 1
20759.464 6
20760.148 2
20760.833 5
20761.518 10
20762.203 5
20762.887 0
20763.572 6
20764.257 6
20764.942 6
20765.627 5
20766.311 5
20766.996 0
20767.681 9
20768.366 6
20769.051 0
20769.736 3
20770.421 1
20771.106 3
20771.791 4
20772.476 2
20773.160 1
20773.845 2
20774.530 5
20775.215 2
20775.900 4
20776.585 8
20777.270 18
20777.955 17
20778.641 11
20779.326 10
20780.011 3
20780.696 3
20781.381 3
20782.066 1
20782.751 2
20783.436 1
20784.121 2
20784.806 1
20785.492 1
20786.177 6
20786.862 2
20787.547 3
20788.232 2
20788.917 5
20789.603 11
20790.288 10
20790.973 2
20791.658 1
20792.344 10
20793.029 10
20793.714 5
20794.400 1
20795.085 1
20795.770 2
20796.456 4
20797.141 2
20797.826 2
20798.512 5
20799.197 2
20799.882 3
20800.568 3
20801.253 4
20801.939 5
20802.624 4
20803.310 3
20803.995 6
20804.680 2
20805.366 11
20806.051 10
20806.737 4
20807.422 20
20808.108 18
20808.794 9
20809.479 21
20810.165 11
20810.850 4
20811.536 2
20812.221 2
20812.907 3
20813.593 3
20814.278 7
20814.964 3
20815.650 5
20816.335 6
20817.021 4
20817.707 3
20818.392 3
20819.078 10
20819.764 21
20820.449 9
20821.135 11
20821.821 9
20822.507 6
20823.192 7
20823.878 2
20824.564 3
20825.250 4
20825.936 3
20826.622 0
20827.307 9
20827.993 11
20828.679 6
20829.365 5
20830.051 6
20830.737 13
20831.423 5
20832.109 10
20832.795 5
20833.480 10
20834.166 13
20834.852 6
20835.538 4
20836.224 7
20836.910 7
20837.596 2
20838.282 6
20838.968 6
20839.655 5
20840.341 5
20841.027 6
20841.713 7
20842.399 4
20843.085 5
20843.771 3
20844.457 4
20845.143 3
20845.829 4
20846.516 4
20847.202 9
20847.888 5
20848.574 2
20849.260 1
20849.947 2
20850.633 6
20851.319 2
20852.005 4
20852.692 4
20853.378 7
20854.064 7
20854.750 4
20855.437 3
20856.123 1
20856.809 5
20857.496 4
20858.182 6
20858.868 10
20859.555 8
20860.241 8
20860.928 3
20861.614 7
20862.300 7
20862.987 10
20863.673 1
20864.360 4
20865.046 0
20865.733 2
20866.419 2
20867.106 1
20867.792 5
20868.479 3
20869.165 4
20869.852 3
20870.538 1
20871.225 2
20871.912 6
20872.598 5
20873.285 12
20873.971 14
20874.658 12
20875.345 9
20876.031 10
20876.718 7
20877.405 10
20878.091 6
20878.778 8
20879.465 5
20880.151 6
20880.838 2
20881.525 7
20882.212 7
20882.898 9
20883.585 7
20884.272 4
20884.959 3
20885.646 4
20886.332 8
20887.019 4
20887.706 6
20888.393 9
20889.080 11
20889.767 9
20890.454 6
20891.140 3
20891.827 0
20892.514 2
20893.201 7
20893.888 9
20894.575 9
20895.262 7
20895.949 3
20896.636 6
20897.323 3
20898.010 6
20898.697 6
20899.384 5
20900.071 6
20900.758 6
20901.445 3
20902.132 3
20902.819 2
20903.506 2
20904.194 3
20904.881 4
20905.568 5
20906.255 5
20906.942 5
20907.629 8
20908.317 9
20909.004 2
20909.691 4
20910.378 3
20911.065 8
20911.753 10
20912.440 7
20913.127 7
20913.814 5
20914.502 5
20915.189 2
20915.876 4
20916.564 2
20917.251 3
20917.938 1
20918.626 6
20919.313 5
20920.000 3
20920.688 5
20921.375 3
20922.063 8
20922.750 7
20923.437 8
20924.125 15
20924.812 12
20925.500 5
20926.187 6
20926.875 11
20927.562 3
20928.250 10
20928.937 13
20929.625 7
20930.312 4
20931.000 9
20931.687 10
20932.375 1
20933.063 8
20933.750 6
20934.438 3
20935.125 7
20935.813 7
20936.501 2
20937.188 1
20937.876 12
20938.564 10
20939.251 5
20939.939 6
20940.627 1
20941.314 2
20942.002 3
20942.690 8
20943.378 7
20944.065 5
20944.753 8
20945.441 12
20946.129 9
20946.817 5
20947.505 3
20948.192 0
20948.880 7
20949.568 6
20950.256 6
20950.944 10
20951.632 15
20952.320 15
20953.008 5
20953.695 8
20954.383 17
20955.071 8
20955.759 5
20956.447 3
20957.135 9
20957.823 12
20958.511 4
20959.199 4
20959.887 2
20960.575 4
20961.263 7
20961.951 6
20962.640 8
20963.328 6
20964.016 3
20964.704 2
20965.392 5
20966.080 3
20966.768 1
20967.456 13
20968.145 7
20968.833 5
20969.521 8
20970.209 6
20970.897 3
20971.586 2
20972.274 9
20972.962 10
[truncated: 9,208 more chars]
