# Supplementary material for: LIMPIC: a computational method for the separation of protein MALDI-TOF-MS signals from noise
Source: BMC Bioinformatics. 2007 Mar 26;8:101. doi: 10.1186/1471-2105-8-101 (PMC1847688; doi:10.1186/1471-2105-8-101)
Supplement: Additional File 3 — Compressed archive of 30 text files, containing MALDI-TOF-MS data acquired from human plasma samples. [file 1471-2105-8-101-S3.zip › Plasma/P_15.txt]

4984.219 0
4984.555 0
4984.891 0
4985.227 0
4985.563 0
4985.898 0
4986.234 0
4986.570 0
4986.906 93
4987.242 100
4987.577 87
4987.913 75
4988.249 67
4988.585 81
4988.921 97
4989.257 92
4989.593 78
4989.929 95
4990.265 83
4990.601 119
4990.937 101
4991.273 86
4991.609 87
4991.944 112
4992.281 116
4992.617 119
4992.953 104
4993.289 86
4993.625 79
4993.961 84
4994.297 82
4994.633 76
4994.969 68
4995.305 77
4995.641 70
4995.977 67
4996.313 61
4996.650 81
4996.986 79
4997.322 58
4997.658 74
4997.994 72
4998.331 75
4998.667 115
4999.003 101
4999.339 97
4999.675 100
5000.012 88
5000.348 112
5000.684 88
5001.021 121
5001.357 114
5001.693 103
5002.030 111
5002.366 112
5002.702 119
5003.039 120
5003.375 128
5003.711 128
5004.048 150
5004.384 160
5004.721 148
5005.057 156
5005.394 137
5005.730 130
5006.066 143
5006.403 157
5006.739 142
5007.076 138
5007.412 125
5007.749 98
5008.086 95
5008.422 95
5008.759 122
5009.095 137
5009.432 118
5009.768 93
5010.105 73
5010.442 63
5010.778 66
5011.115 58
5011.452 63
5011.788 78
5012.125 74
5012.462 66
5012.798 70
5013.135 81
5013.472 53
5013.808 55
5014.145 74
5014.482 70
5014.819 69
5015.155 63
5015.492 50
5015.829 42
5016.166 64
5016.503 64
5016.839 64
5017.176 93
5017.513 101
5017.850 84
5018.187 73
5018.524 99
5018.861 80
5019.198 60
5019.534 86
5019.871 89
5020.208 69
5020.545 63
5020.882 49
5021.219 46
5021.556 36
5021.893 49
5022.230 58
5022.567 65
5022.904 66
5023.241 58
5023.578 63
5023.915 64
5024.253 53
5024.590 84
5024.927 74
5025.264 61
5025.601 58
5025.938 57
5026.275 70
5026.612 64
5026.950 67
5027.287 73
5027.624 82
5027.961 81
5028.298 65
5028.636 58
5028.973 52
5029.310 47
5029.647 45
5029.985 62
5030.322 64
5030.659 50
5030.996 52
5031.334 65
5031.671 62
5032.008 61
5032.346 51
5032.683 57
5033.021 43
5033.358 46
5033.695 65
5034.033 71
5034.370 76
5034.708 86
5035.045 94
5035.382 99
5035.720 129
5036.057 115
5036.395 104
5036.732 92
5037.070 65
5037.407 54
5037.745 62
5038.082 65
5038.420 68
5038.758 67
5039.095 78
5039.433 75
5039.770 71
5040.108 52
5040.446 71
5040.783 123
5041.121 120
5041.459 97
5041.796 73
5042.134 80
5042.472 62
5042.809 55
5043.147 79
5043.485 81
5043.822 67
5044.160 83
5044.498 82
5044.836 81
5045.173 70
5045.511 73
5045.849 80
5046.187 87
5046.525 102
5046.863 121
5047.200 103
5047.538 103
5047.876 124
5048.214 130
5048.552 126
5048.890 138
5049.228 153
5049.566 155
5049.904 117
5050.241 111
5050.579 120
5050.917 126
5051.255 144
5051.593 148
5051.931 172
5052.269 161
5052.607 164
5052.945 163
5053.283 159
5053.622 194
5053.960 192
5054.298 198
5054.636 170
5054.974 152
5055.312 184
5055.650 163
5055.988 140
5056.326 127
5056.665 111
5057.003 113
5057.341 112
5057.679 102
5058.017 110
5058.356 120
5058.694 134
5059.032 167
5059.370 180
5059.709 172
5060.047 155
5060.385 149
5060.723 160
5061.062 143
5061.400 112
5061.738 133
5062.077 170
5062.415 168
5062.753 163
5063.092 161
5063.430 193
5063.769 183
5064.107 167
5064.445 172
5064.784 187
5065.122 221
5065.461 228
5065.799 262
5066.138 241
5066.476 195
5066.815 202
5067.153 182
5067.492 195
5067.830 191
5068.169 185
5068.507 217
5068.846 231
5069.185 215
5069.523 195
5069.862 183
5070.200 195
5070.539 162
5070.878 130
5071.216 126
5071.555 133
5071.894 133
5072.232 164
5072.571 126
5072.910 100
5073.248 116
5073.587 123
5073.926 120
5074.265 131
5074.603 103
5074.942 92
5075.281 103
5075.620 119
5075.958 117
5076.297 103
5076.636 118
5076.975 103
5077.314 92
5077.653 98
5077.992 114
5078.330 95
5078.669 70
5079.008 50
5079.347 64
5079.686 71
5080.025 71
5080.364 65
5080.703 69
5081.042 68
5081.381 68
5081.720 77
5082.059 79
5082.398 82
5082.737 72
5083.076 73
5083.415 61
5083.754 51
5084.093 68
5084.432 74
5084.771 65
5085.110 69
5085.450 69
5085.789 60
5086.128 51
5086.467 45
5086.806 78
5087.145 76
5087.485 97
5087.824 95
5088.163 88
5088.502 113
5088.841 105
5089.181 99
5089.520 74
5089.859 88
5090.198 76
5090.538 57
5090.877 72
5091.216 76
5091.556 102
5091.895 98
5092.234 92
5092.574 70
5092.913 75
5093.252 73
5093.592 73
5093.931 80
5094.271 86
5094.610 84
5094.950 74
5095.289 71
5095.628 69
5095.968 58
5096.307 73
5096.647 77
5096.986 77
5097.326 73
5097.665 79
5098.005 94
5098.345 91
5098.684 88
5099.024 81
5099.363 64
5099.703 72
5100.042 90
5100.382 81
5100.722 87
5101.061 90
5101.401 70
5101.741 81
5102.080 90
5102.420 76
5102.760 86
5103.099 104
5103.439 104
5103.779 95
5104.119 110
5104.458 118
5104.798 117
5105.138 92
5105.478 89
5105.817 88
5106.157 87
5106.497 107
5106.837 112
5107.177 118
5107.517 108
5107.856 124
5108.196 118
5108.536 90
5108.876 87
5109.216 79
5109.556 67
5109.896 75
5110.236 85
5110.576 62
5110.916 59
5111.256 48
5111.596 38
5111.936 50
5112.276 56
5112.616 63
5112.956 58
5113.296 71
5113.636 60
5113.976 60
5114.316 51
5114.656 73
5114.996 54
5115.336 66
5115.677 87
5116.017 107
5116.357 94
5116.697 70
5117.037 80
5117.377 69
5117.718 60
5118.058 63
5118.398 76
5118.738 56
5119.078 76
5119.419 71
5119.759 80
5120.099 66
5120.439 50
5120.780 63
5121.120 78
5121.460 85
5121.801 57
5122.141 57
5122.481 65
5122.822 88
5123.162 85
5123.503 76
5123.843 93
5124.183 96
5124.524 87
5124.864 82
5125.205 94
5125.545 94
5125.886 96
5126.226 103
5126.566 126
5126.907 119
5127.247 121
5127.588 121
5127.929 119
5128.269 123
5128.610 103
5128.950 69
5129.291 93
5129.631 96
5129.972 102
5130.313 108
5130.653 88
5130.994 103
5131.334 141
5131.675 124
5132.016 103
5132.356 77
5132.697 73
5133.038 74
5133.379 75
5133.719 85
5134.060 79
5134.401 80
5134.742 61
5135.082 50
5135.423 56
5135.764 73
5136.105 82
5136.445 76
5136.786 85
5137.127 87
5137.468 89
5137.809 83
5138.150 71
5138.491 58
5138.831 54
5139.172 61
5139.513 59
5139.854 62
5140.195 58
5140.536 64
5140.877 49
5141.218 54
5141.559 56
5141.900 60
5142.241 88
5142.582 54
5142.923 70
5143.264 77
5143.605 69
5143.946 63
5144.287 63
5144.628 62
5144.969 77
5145.311 72
5145.652 82
5145.993 65
5146.334 64
5146.675 45
5147.016 44
5147.357 56
5147.699 57
5148.040 53
5148.381 50
5148.722 47
5149.064 63
5149.405 58
5149.746 68
5150.087 83
5150.429 67
5150.770 76
5151.111 78
5151.452 52
5151.794 44
5152.135 52
5152.476 39
5152.818 40
5153.159 50
5153.501 57
5153.842 60
5154.183 50
5154.525 56
5154.866 52
5155.208 62
5155.549 43
5155.890 51
5156.232 45
5156.573 59
5156.915 48
5157.256 42
5157.598 29
5157.939 19
5158.281 39
5158.623 47
5158.964 53
5159.306 55
5159.647 53
5159.989 51
5160.330 47
5160.672 61
5161.014 65
5161.355 66
5161.697 65
5162.039 54
5162.380 56
5162.722 70
5163.064 59
5163.405 53
5163.747 52
5164.089 59
5164.431 66
5164.772 79
5165.114 80
5165.456 55
5165.798 64
5166.139 53
5166.481 55
5166.823 41
5167.165 41
5167.507 52
5167.849 72
5168.190 67
5168.532 42
5168.874 52
5169.216 63
5169.558 65
5169.900 51
5170.242 61
5170.584 47
5170.926 51
5171.268 65
5171.610 74
5171.952 54
5172.294 53
5172.636 50
5172.978 64
5173.320 59
5173.662 67
5174.004 61
5174.346 62
5174.688 47
5175.030 44
5175.372 50
5175.714 42
5176.056 63
5176.399 63
5176.741 62
5177.083 59
5177.425 47
5177.767 59
5178.109 54
5178.452 53
5178.794 77
5179.136 80
5179.478 76
5179.820 63
5180.163 55
5180.505 76
5180.847 63
5181.190 58
5181.532 60
5181.874 55
5182.217 63
5182.559 68
5182.901 73
5183.244 53
5183.586 41
5183.928 40
5184.271 51
5184.613 66
5184.956 68
5185.298 52
5185.640 58
5185.983 63
5186.325 68
5186.668 46
5187.010 59
5187.353 66
5187.695 56
5188.038 62
5188.380 63
5188.723 70
5189.065 68
5189.408 64
5189.751 53
5190.093 62
5190.436 76
5190.778 64
5191.121 57
5191.464 76
5191.806 80
5192.149 80
5192.492 107
5192.834 102
5193.177 118
5193.520 102
5193.862 98
5194.205 99
5194.548 99
5194.890 93
5195.233 85
5195.576 71
5195.919 76
5196.262 64
5196.604 98
5196.947 96
5197.290 97
5197.633 80
5197.976 88
5198.319 89
5198.661 58
5199.004 64
5199.347 58
5199.690 56
5200.033 44
5200.376 57
5200.719 50
5201.062 66
5201.405 77
5201.748 56
5202.091 52
5202.434 52
5202.777 46
5203.120 51
5203.463 52
5203.806 42
5204.149 32
5204.492 42
5204.835 51
5205.178 52
5205.521 58
5205.864 63
5206.207 42
5206.550 49
5206.894 51
5207.237 55
5207.580 45
5207.923 50
5208.266 47
5208.609 34
5208.953 40
5209.296 38
5209.639 59
5209.982 72
5210.326 42
5210.669 52
5211.012 57
5211.355 55
5211.699 48
5212.042 49
5212.385 50
5212.729 57
5213.072 63
5213.415 52
5213.759 59
5214.102 50
5214.445 42
5214.789 57
5215.132 54
5215.476 59
5215.819 66
5216.163 68
5216.506 55
5216.849 41
5217.193 40
5217.536 52
5217.880 41
5218.223 51
5218.567 68
5218.911 74
5219.254 54
5219.598 43
5219.941 39
5220.285 34
5220.628 42
5220.972 69
5221.316 62
5221.659 49
5222.003 48
5222.346 48
5222.690 38
5223.034 42
5223.377 39
5223.721 44
5224.065 55
5224.409 66
5224.752 61
5225.096 47
5225.440 31
5225.784 39
5226.127 53
5226.471 46
5226.815 49
5227.159 48
5227.503 47
5227.846 78
5228.190 70
5228.534 81
5228.878 71
5229.222 60
5229.566 69
5229.910 72
5230.253 71
5230.597 71
5230.941 61
5231.285 55
5231.629 59
5231.973 48
5232.317 53
5232.661 66
5233.005 71
5233.349 61
5233.693 57
5234.037 51
5234.381 50
5234.725 62
5235.069 67
5235.413 45
5235.757 39
5236.102 45
5236.446 58
5236.790 42
5237.134 38
5237.478 37
5237.822 31
5238.166 54
5238.511 60
5238.855 45
5239.199 25
5239.543 38
5239.887 60
5240.232 58
5240.576 52
5240.920 57
5241.264 54
5241.609 57
5241.953 71
5242.297 106
5242.642 95
5242.986 82
5243.330 79
5243.675 74
5244.019 52
5244.363 58
5244.708 80
5245.052 61
5245.396 51
5245.741 64
5246.085 61
5246.430 50
5246.774 41
5247.119 68
5247.463 54
5247.808 62
5248.152 68
5248.497 64
5248.841 68
5249.186 69
5249.530 59
5249.875 51
5250.219 53
5250.564 35
5250.908 41
5251.253 56
5251.598 51
5251.942 50
5252.287 53
5252.631 67
5252.976 66
5253.321 45
5253.665 59
5254.010 61
5254.355 67
5254.700 64
5255.044 48
5255.389 39
5255.734 58
5256.078 55
5256.423 69
5256.768 75
5257.113 75
5257.458 67
5257.802 71
5258.147 71
5258.492 57
5258.837 49
5259.182 38
5259.527 43
5259.871 56
5260.216 67
5260.561 58
5260.906 68
5261.251 64
5261.596 82
5261.941 79
5262.286 74
5262.631 74
5262.976 78
5263.321 71
5263.666 54
5264.011 45
5264.356 51
5264.701 46
5265.046 38
5265.391 46
5265.736 64
5266.081 61
5266.426 80
5266.771 76
5267.116 49
5267.462 49
5267.807 50
5268.152 44
5268.497 48
5268.842 39
5269.187 35
5269.533 62
5269.878 61
5270.223 43
5270.568 42
5270.913 32
5271.259 39
5271.604 36
5271.949 21
5272.294 33
5272.640 32
5272.985 51
5273.330 70
5273.676 70
5274.021 72
5274.366 82
5274.712 92
5275.057 84
5275.403 69
5275.748 73
5276.093 53
5276.439 61
5276.784 97
5277.130 76
5277.475 71
5277.821 70
5278.166 70
5278.511 84
5278.857 76
5279.202 63
5279.548 49
5279.894 58
5280.239 63
5280.585 82
5280.930 90
5281.276 89
5281.621 70
5281.967 79
5282.313 78
5282.658 67
5283.004 60
5283.349 72
5283.695 66
5284.041 68
5284.386 73
5284.732 67
5285.078 59
5285.424 53
5285.769 66
5286.115 82
5286.461 71
5286.806 62
5287.152 82
5287.498 73
5287.844 69
5288.190 49
5288.535 46
5288.881 50
5289.227 51
5289.573 39
5289.919 40
5290.265 38
5290.611 65
5290.956 72
5291.302 48
5291.648 46
5291.994 60
5292.340 56
5292.686 48
5293.032 52
5293.378 48
5293.724 46
5294.070 43
5294.416 40
5294.762 45
5295.108 43
5295.454 44
5295.800 48
5296.146 45
5296.492 45
5296.838 56
5297.184 45
5297.531 47
5297.877 48
5298.223 64
5298.569 76
5298.915 78
5299.261 62
5299.607 63
5299.954 41
5300.300 57
5300.646 65
5300.992 59
5301.338 44
5301.685 22
5302.031 37
5302.377 51
5302.723 69
5303.070 65
5303.416 62
5303.762 52
5304.109 47
5304.455 44
5304.801 48
5305.148 37
5305.494 34
5305.840 35
5306.187 48
5306.533 56
5306.880 65
5307.226 67
5307.572 47
5307.919 51
5308.265 35
5308.612 43
5308.958 42
5309.305 54
5309.651 77
5309.998 94
5310.344 104
5310.691 78
5311.037 62
5311.384 50
5311.731 53
5312.077 56
5312.424 60
5312.770 61
5313.117 69
5313.464 57
5313.810 57
5314.157 83
5314.503 81
5314.850 96
5315.197 79
5315.544 62
5315.890 66
5316.237 64
5316.584 54
5316.930 55
5317.277 42
5317.624 38
5317.971 43
5318.317 48
5318.664 47
5319.011 44
5319.358 45
5319.705 43
5320.052 45
5320.398 60
5320.745 69
5321.092 77
5321.439 78
5321.786 93
5322.133 94
5322.480 92
5322.827 74
5323.174 59
5323.521 56
5323.868 77
5324.214 67
5324.561 78
5324.908 69
5325.255 64
5325.602 54
5325.950 53
5326.297 57
5326.644 60
5326.991 68
5327.338 74
5327.685 79
5328.032 69
5328.379 63
5328.726 45
5329.073 66
5329.420 66
5329.768 52
5330.115 46
5330.462 36
5330.809 35
5331.156 52
5331.504 44
5331.851 31
5332.198 51
5332.545 51
5332.892 37
5333.240 48
5333.587 40
5333.934 46
5334.282 47
5334.629 67
5334.976 59
5335.324 44
5335.671 41
5336.018 49
5336.366 47
5336.713 59
5337.060 53
5337.408 38
5337.755 41
5338.103 56
5338.450 67
5338.798 63
5339.145 48
5339.492 67
5339.840 76
5340.187 57
5340.535 70
5340.882 63
5341.230 46
5341.578 63
5341.925 55
5342.273 64
5342.620 59
5342.968 50
5343.315 68
5343.663 60
5344.011 67
5344.358 46
5344.706 40
5345.054 44
5345.401 61
5345.749 80
5346.097 70
5346.444 56
5346.792 38
5347.140 51
5347.487 43
5347.835 39
5348.183 35
5348.531 43
5348.878 35
5349.226 39
5349.574 35
5349.922 38
5350.270 40
5350.618 36
5350.965 37
5351.313 39
5351.661 37
5352.009 33
5352.357 33
5352.705 42
5353.053 34
5353.401 50
5353.748 51
5354.096 58
5354.444 82
5354.792 97
5355.140 71
5355.488 71
5355.836 69
5356.184 62
5356.532 69
5356.880 67
5357.228 69
5357.576 64
5357.925 74
5358.273 85
5358.621 80
5358.969 73
5359.317 70
5359.665 63
5360.013 67
5360.361 55
5360.710 61
5361.058 67
5361.406 51
5361.754 49
5362.102 58
5362.450 53
5362.799 50
5363.147 44
5363.495 49
5363.843 49
5364.192 50
5364.540 44
5364.888 32
5365.237 37
5365.585 38
5365.933 30
5366.282 40
5366.630 42
5366.978 37
5367.327 48
5367.675 35
5368.023 47
5368.372 45
5368.720 35
5369.069 12
5369.417 21
5369.766 28
5370.114 29
5370.463 34
5370.811 42
5371.160 59
5371.508 48
5371.857 36
5372.205 25
5372.554 33
5372.902 35
5373.251 30
5373.599 54
5373.948 57
5374.297 67
5374.645 83
5374.994 74
5375.342 56
5375.691 67
5376.040 67
5376.388 81
5376.737 73
5377.086 63
5377.434 73
5377.783 63
5378.132 61
5378.481 60
5378.829 57
5379.178 50
5379.527 39
5379.876 45
5380.224 57
5380.573 52
5380.922 49
5381.271 44
5381.620 46
5381.969 58
5382.317 48
5382.666 42
5383.015 60
5383.364 73
5383.713 55
5384.062 45
5384.411 44
5384.760 65
5385.109 43
5385.458 55
5385.807 47
5386.156 30
5386.505 30
5386.854 44
5387.203 45
5387.552 37
5387.901 31
5388.250 49
5388.599 64
5388.948 62
5389.297 70
5389.646 59
5389.995 57
5390.344 46
5390.693 55
5391.042 61
5391.392 47
5391.741 38
5392.090 44
5392.439 51
5392.788 34
5393.138 66
5393.487 59
5393.836 54
5394.185 48
5394.535 50
5394.884 52
5395.233 50
5395.582 40
5395.932 44
5396.281 41
5396.630 39
5396.980 46
5397.329 42
5397.678 43
5398.028 45
5398.377 39
5398.726 35
5399.076 39
5399.425 37
5399.775 42
5400.124 40
5400.474 44
5400.823 50
5401.172 37
5401.522 26
5401.871 32
5402.221 40
5402.570 37
5402.920 32
5403.270 27
5403.619 36
5403.969 30
5404.318 31
5404.668 46
5405.017 65
5405.367 80
5405.717 48
5406.066 43
5406.416 33
5406.765 32
5407.115 42
5407.465 40
5407.814 35
5408.164 40
5408.514 48
5408.864 54
5409.213 46
5409.563 48
5409.913 56
5410.263 46
5410.612 53
5410.962 56
5411.312 63
5411.662 60
5412.012 44
5412.361 50
5412.711 44
5413.061 30
5413.411 38
5413.761 47
5414.111 59
5414.461 52
5414.810 43
5415.160 42
5415.510 42
5415.860 31
5416.210 40
5416.560 37
5416.910 48
5417.260 52
5417.610 33
5417.960 30
5418.310 35
5418.660 33
5419.010 29
5419.360 36
5419.710 54
5420.060 43
5420.411 44
5420.761 31
5421.111 37
5421.461 36
5421.811 50
5422.161 47
5422.511 31
5422.861 43
5423.212 45
5423.562 31
5423.912 31
5424.262 47
5424.612 64
5424.963 55
5425.313 59
5425.663 40
5426.013 31
5426.364 30
5426.714 39
5427.064 44
5427.415 43
5427.765 45
5428.115 44
5428.466 46
5428.816 44
5429.166 49
5429.517 48
5429.867 38
5430.218 47
5430.568 52
5430.918 56
5431.269 46
5431.619 49
5431.970 56
5432.320 67
5432.671 64
5433.021 61
5433.372 65
5433.722 53
5434.073 44
5434.423 57
5434.774 54
5435.124 49
5435.475 50
5435.826 33
5436.176 49
5436.527 69
5436.877 65
5437.228 57
5437.579 50
5437.929 46
5438.280 39
5438.631 54
5438.981 42
5439.332 41
5439.683 44
5440.033 45
5440.384 45
5440.735 57
5441.086 69
5441.436 88
5441.787 90
5442.138 59
5442.489 58
5442.840 51
5443.190 47
5443.541 46
5443.892 46
5444.243 53
5444.594 51
5444.945 66
5445.296 79
5445.647 70
5445.997 68
5446.348 69
5446.699 63
5447.050 47
5447.401 44
5447.752 30
5448.103 29
5448.454 42
5448.805 54
5449.156 65
5449.507 54
5449.858 36
5450.209 46
5450.560 44
5450.911 37
5451.262 42
5451.614 34
5451.965 33
5452.316 47
5452.667 51
5453.018 36
5453.369 37
5453.720 53
5454.071 56
5454.423 41
5454.774 43
5455.125 26
5455.476 27
5455.828 56
5456.179 63
5456.530 52
5456.881 48
5457.233 45
5457.584 38
5457.935 56
5458.286 44
5458.638 39
5458.989 42
5459.340 49
5459.692 55
5460.043 44
5460.394 62
5460.746 59
5461.097 54
5461.449 65
5461.800 55
5462.152 56
5462.503 58
5462.854 44
5463.206 45
5463.557 40
5463.909 25
5464.260 40
5464.612 35
5464.963 29
5465.315 45
5465.666 39
5466.018 36
5466.370 48
5466.721 41
5467.073 43
5467.424 43
5467.776 46
5468.128 40
5468.479 35
5468.831 52
5469.183 43
5469.534 36
5469.886 27
5470.238 30
5470.589 30
5470.941 32
5471.293 18
5471.644 29
5471.996 24
5472.348 27
5472.700 37
5473.051 36
5473.403 33
5473.755 47
5474.107 42
5474.459 42
5474.811 56
5475.162 54
5475.514 69
5475.866 57
5476.218 49
5476.570 38
5476.922 48
5477.274 61
5477.626 58
5477.978 37
5478.330 43
5478.681 40
5479.033 34
5479.385 21
5479.737 21
5480.089 32
5480.441 23
5480.793 18
5481.146 18
5481.498 36
5481.850 33
5482.202 33
5482.554 53
5482.906 33
5483.258 27
5483.610 35
5483.962 39
5484.314 49
5484.667 49
5485.019 58
5485.371 52
5485.723 39
5486.075 38
5486.427 43
5486.780 38
5487.132 50
5487.484 39
5487.836 53
5488.189 45
5488.541 31
5488.893 58
5489.246 49
5489.598 46
5489.950 29
5490.302 47
5490.655 42
5491.007 51
5491.360 52
5491.712 49
5492.064 49
5492.417 49
5492.769 47
5493.122 53
5493.474 53
5493.826 41
5494.179 34
5494.531 30
5494.884 41
5495.236 51
5495.589 56
5495.941 64
5496.294 71
5496.646 71
5496.999 67
5497.352 59
5497.704 50
5498.057 69
5498.409 59
5498.762 54
5499.114 60
5499.467 55
5499.820 45
5500.172 44
5500.525 54
5500.878 40
5501.230 57
5501.583 61
5501.936 47
5502.289 45
5502.641 67
5502.994 57
5503.347 50
5503.700 51
5504.052 58
5504.405 57
5504.758 56
5505.111 47
5505.463 36
5505.816 51
5506.169 48
5506.522 50
5506.875 37
5507.228 51
5507.581 46
5507.934 48
5508.286 47
5508.639 39
5508.992 38
5509.345 54
5509.698 56
5510.051 47
5510.404 35
5510.757 42
5511.110 45
5511.463 43
5511.816 57
5512.169 43
5512.522 50
5512.875 36
5513.228 47
5513.581 50
5513.934 51
5514.288 51
5514.641 58
5514.994 73
5515.347 52
5515.700 45
5516.053 38
5516.406 76
5516.760 70
5517.113 47
5517.466 37
5517.819 33
5518.172 48
5518.526 68
5518.879 57
5519.232 60
5519.585 65
5519.939 76
5520.292 68
5520.645 68
5520.999 65
5521.352 50
5521.705 56
5522.059 66
5522.412 62
5522.765 69
5523.119 76
5523.472 79
5523.826 71
5524.179 66
5524.532 83
5524.886 78
5525.239 77
5525.593 71
5525.946 70
5526.300 85
5526.653 72
5527.007 62
5527.360 66
5527.714 49
5528.067 31
5528.421 43
5528.774 39
5529.128 54
5529.482 47
5529.835 50
5530.189 49
5530.542 55
5530.896 62
5531.250 61
5531.603 47
5531.957 45
5532.311 48
5532.664 48
5533.018 66
5533.372 55
5533.725 52
5534.079 57
5534.433 50
5534.787 49
5535.140 40
5535.494 45
5535.848 34
5536.202 45
5536.556 46
5536.909 34
5537.263 48
5537.617 43
5537.971 46
5538.325 35
5538.679 47
5539.033 40
5539.387 43
5539.740 40
5540.094 42
5540.448 41
5540.802 46
5541.156 48
5541.510 39
5541.864 46
5542.218 55
5542.572 53
5542.926 45
5543.280 47
5543.634 44
5543.988 37
5544.342 46
5544.696 44
5545.050 31
5545.405 37
5545.759 67
5546.113 61
5546.467 54
5546.821 54
5547.175 47
5547.529 60
5547.884 46
5548.238 51
5548.592 38
5548.946 38
5549.300 52
5549.655 60
5550.009 78
5550.363 96
5550.717 67
5551.072 74
5551.426 70
5551.780 77
5552.134 73
5552.489 76
5552.843 92
5553.197 59
5553.552 44
5553.906 50
5554.261 47
5554.615 61
5554.969 58
5555.324 70
5555.678 88
5556.033 89
5556.387 69
5556.741 66
5557.096 66
5557.450 58
5557.805 63
5558.159 64
5558.514 69
5558.868 53
5559.223 57
5559.578 47
5559.932 53
5560.287 53
5560.641 45
5560.996 32
5561.350 36
5561.705 48
5562.060 47
5562.414 45
5562.769 47
5563.124 54
5563.478 42
5563.833 59
5564.188 62
5564.542 52
5564.897 49
5565.252 47
5565.606 51
5565.961 42
5566.316 47
5566.671 86
5567.026 83
5567.380 95
5567.735 89
5568.090 79
5568.445 91
5568.800 78
5569.154 63
5569.509 47
5569.864 52
5570.219 59
5570.574 90
5570.929 72
5571.284 89
5571.639 96
5571.994 96
5572.349 65
5572.704 72
5573.059 67
5573.414 65
5573.769 63
5574.124 69
5574.479 93
5574.834 78
5575.189 74
5575.544 63
5575.899 64
5576.254 81
5576.609 79
5576.964 64
5577.319 64
5577.674 74
5578.029 66
5578.384 59
5578.740 66
5579.095 58
5579.450 60
5579.805 47
5580.160 46
5580.516 50
5580.871 66
5581.226 57
5581.581 54
5581.937 85
5582.292 79
5582.647 62
5583.002 56
5583.358 64
5583.713 47
5584.068 45
5584.424 42
5584.779 45
5585.134 44
5585.490 44
5585.845 40
5586.200 30
5586.556 40
5586.911 44
5587.267 36
5587.622 53
5587.978 65
5588.333 47
5588.688 61
5589.044 51
5589.399 44
5589.755 44
5590.110 43
5590.466 50
5590.822 54
5591.177 51
5591.533 33
5591.888 60
5592.244 56
5592.599 40
5592.955 54
5593.311 62
5593.666 60
5594.022 53
5594.378 31
5594.733 31
5595.089 39
5595.445 49
5595.800 68
5596.156 94
5596.512 84
5596.867 63
5597.223 62
5597.579 45
5597.935 57
5598.290 78
5598.646 55
5599.002 62
5599.358 80
5599.714 62
5600.069 63
5600.425 73
5600.781 61
5601.137 58
5601.493 61
5601.849 66
5602.205 64
5602.561 57
5602.917 54
5603.272 56
5603.628 59
5603.984 58
5604.340 53
5604.696 57
5605.052 63
5605.408 62
5605.764 40
5606.120 44
5606.476 51
5606.832 56
5607.188 60
5607.544 67
5607.901 42
5608.257 47
5608.613 58
5608.969 40
5609.325 34
5609.681 40
5610.037 36
5610.393 41
5610.750 69
5611.106 70
5611.462 57
5611.818 52
5612.174 43
5612.531 46
5612.887 73
5613.243 92
5613.599 82
5613.956 83
5614.312 72
5614.668 77
5615.024 52
5615.381 56
5615.737 53
5616.093 68
5616.450 55
5616.806 47
5617.163 48
5617.519 47
5617.875 47
5618.232 49
5618.588 56
5618.945 73
5619.301 60
5619.657 61
5620.014 67
5620.370 70
5620.727 54
5621.083 45
5621.440 42
5621.796 47
5622.153 51
5622.509 59
5622.866 54
5623.223 44
5623.579 41
5623.936 44
5624.292 41
5624.649 54
5625.006 51
5625.362 53
5625.719 68
5626.076 60
5626.432 72
5626.789 55
5627.146 45
5627.502 46
5627.859 56
5628.216 63
5628.572 64
5628.929 50
5629.286 51
5629.643 58
5629.999 52
5630.356 48
5630.713 79
5631.070 58
5631.427 59
5631.783 64
5632.140 71
5632.497 59
5632.854 67
5633.211 67
5633.568 88
5633.925 85
5634.282 83
5634.639 96
5634.996 92
5635.352 85
5635.709 94
5636.066 82
5636.423 62
5636.780 80
5637.137 81
5637.494 67
5637.851 84
5638.208 101
5638.565 89
5638.923 80
5639.280 62
5639.637 64
5639.994 74
5640.351 65
5640.708 60
5641.065 57
5641.422 52
5641.779 47
5642.137 55
5642.494 80
5642.851 83
5643.208 103
5643.565 97
5643.923 92
5644.280 78
5644.637 69
5644.994 63
5645.352 80
5645.709 101
5646.066 91
5646.423 93
5646.781 115
5647.138 129
5647.495 140
5647.853 175
5648.210 184
5648.567 204
5648.925 207
5649.282 167
5649.640 186
5649.997 175
5650.354 168
5650.712 165
5651.069 147
5651.427 145
5651.784 148
5652.142 137
5652.499 125
5652.857 127
5653.214 125
5653.572 120
5653.929 93
5654.287 88
5654.644 75
5655.002 65
5655.359 61
5655.717 66
5656.075 66
5656.432 68
5656.790 74
5657.148 54
5657.505 43
5657.863 51
5658.220 57
5658.578 58
5658.936 66
5659.294 57
5659.651 52
5660.009 35
5660.367 56
5660.724 76
5661.082 70
5661.440 62
5661.798 34
5662.156 48
5662.513 45
5662.871 57
5663.229 65
5663.587 64
5663.945 79
5664.303 78
5664.660 53
5665.018 55
5665.376 67
5665.734 59
5666.092 56
5666.450 44
5666.808 71
5667.166 64
5667.524 56
5667.882 43
5668.240 41
5668.598 53
5668.956 68
5669.314 66
5669.672 57
5670.030 70
5670.388 62
5670.746 69
5671.104 72
5671.462 54
5671.820 72
5672.178 97
5672.536 74
5672.895 70
5673.253 63
5673.611 54
5673.969 48
5674.327 63
5674.685 51
5675.044 46
5675.402 57
5675.760 49
5676.118 62
5676.477 58
5676.835 53
5677.193 40
5677.551 38
5677.910 40
5678.268 28
5678.626 52
5678.985 61
5679.343 40
5679.701 52
5680.060 54
5680.418 56
5680.776 46
5681.135 35
5681.493 28
5681.852 35
5682.210 45
5682.568 29
5682.927 28
5683.285 31
5683.644 32
5684.002 34
5684.361 46
5684.719 41
5685.078 45
5685.436 45
5685.795 39
5686.153 61
5686.512 41
5686.871 51
5687.229 75
5687.588 67
5687.946 56
5688.305 39
5688.664 40
5689.022 38
5689.381 39
5689.740 51
5690.098 63
5690.457 52
5690.816 34
5691.174 30
5691.533 15
5691.892 22
5692.250 35
5692.609 34
5692.968 41
5693.327 42
5693.686 36
5694.044 32
5694.403 17
5694.762 23
5695.121 49
5695.480 40
5695.838 44
5696.197 39
5696.556 32
5696.915 46
5697.274 47
5697.633 35
5697.992 50
5698.351 48
5698.710 54
5699.069 53
5699.428 53
5699.787 56
5700.146 45
5700.505 49
5700.864 47
5701.223 49
5701.582 51
5701.941 42
5702.300 47
5702.659 53
5703.018 61
5703.377 78
5703.736 72
5704.095 68
5704.454 67
5704.813 93
5705.173 79
5705.532 64
5705.891 75
5706.250 58
5706.609 57
5706.969 91
5707.328 95
5707.687 108
5708.046 105
5708.405 108
5708.765 115
5709.124 115
5709.483 99
5709.843 96
5710.202 107
5710.561 126
5710.920 126
5711.280 130
5711.639 106
5711.999 88
5712.358 106
5712.717 93
5713.077 80
5713.436 81
5713.795 82
5714.155 84
5714.514 97
5714.874 83
5715.233 65
5715.593 61
5715.952 59
5716.312 80
5716.671 67
5717.031 53
5717.390 71
5717.750 82
5718.109 101
5718.469 124
5718.829 98
5719.188 90
5719.548 97
5719.907 99
5720.267 83
5720.627 67
5720.986 53
5721.346 51
5721.706 72
5722.065 61
5722.425 43
5722.785 48
5723.144 43
5723.504 38
5723.864 43
5724.223 66
5724.583 70
5724.943 58
5725.303 44
5725.663 54
5726.022 47
5726.382 69
5726.742 63
5727.102 45
5727.462 52
5727.822 58
5728.181 53
5728.541 57
5728.901 43
5729.261 40
5729.621 37
5729.981 46
5730.341 35
5730.701 31
5731.061 37
5731.421 48
5731.781 50
5732.141 47
5732.501 48
5732.861 64
5733.221 55
5733.581 77
5733.941 66
5734.301 61
5734.661 46
5735.021 50
5735.381 36
5735.741 44
5736.101 58
5736.462 37
5736.822 42
5737.182 42
5737.542 32
5737.902 43
5738.262 46
5738.623 35
5738.983 37
5739.343 35
5739.703 57
5740.063 47
5740.424 29
5740.784 30
5741.144 33
5741.504 63
5741.865 71
5742.225 71
5742.585 65
5742.946 64
5743.306 46
5743.666 41
5744.027 45
5744.387 39
5744.748 54
5745.108 48
5745.468 41
5745.829 39
5746.189 45
5746.550 45
5746.910 42
5747.271 46
5747.631 45
5747.992 59
5748.352 59
5748.713 63
5749.073 62
5749.434 63
5749.794 62
5750.155 73
5750.515 45
5750.876 41
5751.236 49
5751.597 41
5751.958 44
5752.318 43
5752.679 51
5753.040 44
5753.400 38
5753.761 44
5754.122 59
5754.482 60
5754.843 41
5755.204 46
5755.564 52
5755.925 46
5756.286 62
5756.647 68
5757.007 59
5757.368 65
5757.729 58
5758.090 58
5758.451 55
5758.811 57
5759.172 74
5759.533 66
5759.894 59
5760.255 69
5760.616 60
5760.977 56
5761.338 78
5761.698 111
5762.059 113
5762.420 104
5762.781 107
5763.142 72
5763.503 55
5763.864 74
5764.225 92
5764.586 96
5764.947 80
5765.308 73
5765.669 59
5766.030 44
5766.391 49
5766.752 46
5767.114 65
5767.475 66
5767.836 61
5768.197 64
5768.558 54
5768.919 59
5769.280 69
5769.642 55
5770.003 54
5770.364 45
5770.725 56
5771.086 55
5771.447 62
5771.809 56
5772.170 50
5772.531 48
5772.892 61
5773.254 66
5773.615 53
5773.976 53
5774.338 61
5774.699 62
5775.060 66
5775.422 68
5775.783 65
5776.144 43
5776.506 47
5776.867 58
5777.229 61
5777.590 75
5777.951 54
5778.313 53
5778.674 40
5779.036 51
5779.397 46
5779.759 55
5780.120 53
5780.482 37
5780.843 40
5781.205 38
5781.566 52
5781.928 62
5782.289 50
5782.651 55
5783.013 41
5783.374 40
5783.736 33
5784.097 47
5784.459 48
5784.821 57
5785.182 53
5785.544 39
5785.906 45
5786.267 37
5786.629 48
5786.991 57
5787.352 53
5787.714 53
5788.076 63
5788.438 52
5788.799 45
5789.161 29
5789.523 39
5789.885 36
5790.247 23
5790.608 38
5790.970 36
5791.332 30
5791.694 27
5792.056 30
5792.418 31
5792.780 26
5793.141 47
5793.503 68
5793.865 65
5794.227 43
5794.589 39
5794.951 52
5795.313 55
5795.675 55
5796.037 48
5796.399 58
5796.761 42
5797.123 29
5797.485 47
5797.847 70
5798.209 68
5798.571 58
5798.933 60
5799.295 51
5799.658 49
5800.020 54
5800.382 61
5800.744 63
5801.106 75
5801.468 54
5801.830 49
5802.193 71
5802.555 60
5802.917 60
5803.279 42
5803.641 49
5804.004 54
5804.366 52
5804.728 55
5805.090 59
5805.453 50
5805.815 25
5806.177 33
5806.540 40
5806.902 42
5807.264 33
5807.627 28
5807.989 38
5808.351 33
5808.714 30
5809.076 42
5809.439 46
5809.801 39
5810.163 42
5810.526 38
5810.888 31
5811.251 35
5811.613 48
5811.976 37
5812.338 50
5812.701 46
5813.063 50
5813.426 51
5813.788 64
5814.151 50
5814.513 37
5814.876 42
5815.239 47
5815.601 54
5815.964 65
5816.326 62
5816.689 67
5817.052 73
5817.414 71
5817.777 70
5818.140 46
5818.502 48
5818.865 38
5819.228 45
5819.590 36
5819.953 36
5820.316 46
5820.679 37
5821.041 28
5821.404 14
5821.767 36
5822.130 57
5822.493 49
5822.856 48
5823.218 38
5823.581 25
5823.944 50
5824.307 72
5824.670 59
5825.033 51
5825.396 40
5825.758 34
5826.121 33
5826.484 38
5826.847 48
5827.210 50
5827.573 64
5827.936 64
5828.299 43
5828.662 46
5829.025 38
5829.388 35
5829.751 45
5830.114 52
5830.477 39
5830.840 33
5831.204 35
5831.567 27
5831.930 37
5832.293 37
5832.656 24
5833.019 26
5833.382 39
5833.745 49
5834.109 41
5834.472 42
5834.835 51
5835.198 64
5835.561 50
5835.925 36
5836.288 55
5836.651 50
5837.014 41
5837.378 37
5837.741 51
5838.104 50
5838.468 34
5838.831 35
5839.194 62
5839.558 79
5839.921 92
5840.284 98
5840.648 78
5841.011 66
5841.374 61
5841.738 66
5842.101 57
5842.465 63
5842.828 48
5843.192 33
5843.555 59
5843.919 64
5844.282 55
5844.646 70
5845.009 64
5845.373 52
5845.736 56
5846.100 47
5846.463 45
5846.827 48
5847.190 50
5847.554 61
5847.918 50
5848.281 52
5848.645 51
5849.008 50
5849.372 54
5849.736 41
5850.099 47
5850.463 48
5850.827 30
5851.190 35
5851.554 38
5851.918 27
5852.282 35
5852.645 43
5853.009 53
5853.373 53
5853.737 52
5854.101 54
5854.464 57
5854.828 50
5855.192 74
5855.556 69
5855.920 69
5856.284 67
5856.647 65
5857.011 54
5857.375 53
5857.739 71
5858.103 71
5858.467 97
5858.831 110
5859.195 87
5859.559 87
5859.923 94
5860.287 88
5860.651 113
5861.015 107
5861.379 91
5861.743 94
5862.107 104
5862.471 86
5862.835 75
5863.199 91
5863.563 96
5863.927 85
5864.291 71
5864.655 71
5865.020 70
5865.384 58
5865.748 61
5866.112 58
5866.476 47
5866.840 29
5867.205 31
5867.569 45
5867.933 47
5868.297 57
5868.661 46
5869.026 49
5869.390 47
5869.754 34
5870.119 62
5870.483 68
5870.847 50
5871.212 62
5871.576 69
5871.940 74
5872.305 59
5872.669 65
5873.033 77
5873.398 114
5873.762 97
5874.127 89
5874.491 108
5874.855 81
5875.220 112
5875.584 117
5875.949 111
5876.313 98
5876.678 77
5877.042 85
5877.407 73
5877.771 78
5878.136 68
5878.500 48
5878.865 61
5879.229 65
5879.594 85
5879.959 61
5880.323 50
5880.688 49
5881.053 43
5881.417 35
5881.782 40
5882.146 35
5882.511 29
5882.876 35
5883.241 66
5883.605 56
5883.970 40
5884.335 34
5884.699 34
5885.064 35
5885.429 40
5885.794 34
5886.158 18
5886.523 15
5886.888 37
5887.253 49
5887.618 57
5887.983 52
5888.347 46
5888.712 36
5889.077 43
5889.442 48
5889.807 33
5890.172 32
5890.537 46
5890.902 47
5891.267 51
5891.632 63
5891.997 53
5892.362 43
5892.727 41
5893.092 53
5893.457 42
5893.822 48
5894.187 57
5894.552 52
5894.917 47
5895.282 47
5895.647 56
5896.012 57
5896.377 59
5896.742 71
5897.107 62
5897.472 61
5897.838 63
5898.203 70
5898.568 76
5898.933 58
5899.298 59
5899.664 62
5900.029 59
5900.394 63
5900.759 42
5901.124 37
5901.490 45
5901.855 60
5902.220 59
5902.586 54
5902.951 62
5903.316 57
5903.681 45
5904.047 50
5904.412 53
5904.778 50
5905.143 32
5905.508 44
5905.874 55
5906.239 55
5906.605 51
5906.970 37
5907.335 48
5907.701 38
5908.066 37
5908.432 45
5908.797 47
5909.163 31
5909.528 37
5909.894 45
5910.259 45
5910.625 45
5910.990 45
5911.356 39
5911.722 48
5912.087 34
5912.453 29
5912.818 42
5913.184 40
5913.550 47
5913.915 48
5914.281 54
5914.647 44
5915.012 53
5915.378 46
5915.744 60
5916.109 53
5916.475 55
5916.841 53
5917.207 75
5917.572 104
5917.938 114
5918.304 114
5918.670 110
5919.035 106
5919.401 96
5919.767 97
5920.133 87
5920.499 99
5920.865 102
5921.230 102
5921.596 89
5921.962 69
5922.328 59
5922.694 46
5923.060 43
5923.426 60
5923.792 71
5924.158 57
5924.524 46
5924.890 57
5925.256 44
5925.622 44
5925.988 50
5926.354 54
5926.720 47
5927.086 57
5927.452 50
5927.818 41
5928.184 50
5928.550 40
5928.916 46
5929.282 40
5929.649 42
5930.015 37
5930.381 46
5930.747 40
5931.113 39
5931.479 49
5931.846 46
5932.212 29
5932.578 38
5932.944 56
5933.310 58
5933.677 44
5934.043 36
5934.409 44
5934.776 35
5935.142 45
5935.508 32
5935.874 28
5936.241 33
5936.607 33
5936.973 38
5937.340 46
5937.706 31
5938.073 25
5938.439 30
5938.805 30
5939.172 48
5939.538 37
5939.905 44
5940.271 58
5940.638 54
5941.004 54
5941.371 49
5941.737 33
5942.104 33
5942.470 34
5942.837 39
5943.203 46
5943.570 46
5943.936 41
5944.303 38
5944.670 37
5945.036 24
5945.403 29
5945.769 35
5946.136 34
5946.503 34
5946.869 33
5947.236 28
5947.603 32
5947.969 32
5948.336 44
5948.703 48
5949.069 47
5949.436 48
5949.803 49
5950.170 37
5950.536 27
5950.903 40
5951.270 51
5951.637 37
5952.004 42
5952.371 45
5952.737 33
5953.104 39
5953.471 30
5953.838 35
5954.205 27
5954.572 17
5954.939 20
5955.306 18
5955.672 21
5956.039 28
5956.406 26
5956.773 27
5957.140 29
5957.507 29
5957.874 29
5958.241 33
5958.608 24
5958.975 32
5959.342 31
5959.709 30
5960.076 23
5960.444 28
5960.811 27
5961.178 31
5961.545 28
5961.912 35
5962.279 25
5962.646 34
5963.013 39
5963.381 35
5963.748 31
5964.115 24
5964.482 29
5964.849 29
5965.217 23
5965.584 31
5965.951 48
5966.318 30
5966.686 19
5967.053 27
5967.420 24
5967.787 20
5968.155 35
5968.522 35
5968.889 56
5969.257 42
5969.624 34
5969.991 30
5970.359 44
5970.726 33
5971.094 28
5971.461 30
5971.829 34
5972.196 34
5972.563 31
5972.931 24
5973.298 33
5973.666 38
5974.033 28
5974.401 30
5974.768 37
5975.136 42
5975.503 47
5975.871 33
5976.238 26
5976.606 27
5976.974 28
5977.341 41
5977.709 34
5978.076 35
5978.444 40
5978.812 26
5979.179 32
5979.547 36
5979.915 37
5980.282 34
5980.650 27
5981.018 14
5981.386 16
5981.753 17
5982.121 43
5982.489 43
5982.857 32
5983.224 32
5983.592 35
5983.960 41
5984.328 36
5984.695 30
5985.063 46
5985.431 52
5985.799 70
5986.167 92
5986.535 66
5986.903 59
5987.271 43
5987.638 40
5988.006 55
5988.374 66
5988.742 60
5989.110 64
5989.478 50
5989.846 60
5990.214 66
5990.582 62
5990.950 50
5991.318 47
5991.686 40
5992.054 25
5992.422 22
5992.790 14
5993.158 28
5993.527 28
5993.895 18
5994.263 30
5994.631 40
5994.999 36
5995.367 38
5995.735 32
5996.103 26
5996.472 23
5996.840 16
5997.208 17
5997.576 16
5997.945 17
5998.313 26
5998.681 35
5999.049 41
5999.418 16
5999.786 20
6000.154 28
6000.522 28
6000.891 35
6001.259 62
6001.627 53
6001.996 51
6002.364 56
6002.732 60
6003.101 46
6003.469 41
6003.838 32
6004.206 52
6004.575 56
6004.943 53
6005.311 54
6005.680 64
6006.048 62
6006.417 87
6006.785 77
6007.154 63
6007.522 60
6007.891 61
6008.259 49
6008.628 40
6008.997 35
6009.365 34
6009.734 26
6010.102 26
6010.471 34
6010.840 44
6011.208 40
6011.577 41
6011.945 32
6012.314 30
6012.683 32
6013.051 49
6013.420 50
6013.789 33
6014.158 27
6014.526 25
6014.895 38
6015.264 39
6015.633 49
6016.001 53
6016.370 36
6016.739 37
6017.108 38
6017.477 63
6017.845 46
6018.214 41
6018.583 48
6018.952 41
6019.321 39
6019.690 41
6020.059 39
6020.428 33
6020.797 26
6021.165 36
6021.534 35
6021.903 25
6022.272 23
6022.641 26
6023.010 41
6023.379 38
6023.748 32
6024.117 23
6024.486 40
6024.855 40
6025.225 35
6025.594 40
6025.963 31
6026.332 27
6026.701 30
6027.070 39
6027.439 43
6027.808 36
6028.177 39
6028.547 48
6028.916 50
6029.285 36
6029.654 39
6030.023 40
6030.393 33
6030.762 48
6031.131 40
6031.500 38
6031.870 32
6032.239 36
6032.608 46
6032.977 48
6033.347 51
6033.716 42
6034.085 23
6034.455 31
6034.824 22
6035.193 24
6035.563 37
6035.932 30
6036.302 34
6036.671 26
6037.040 24
6037.410 27
6037.779 24
6038.149 34
6038.518 25
6038.888 32
6039.257 33
6039.627 30
6039.996 49
6040.366 46
6040.735 35
6041.105 40
6041.474 42
6041.844 31
6042.213 32
6042.583 27
6042.953 32
6043.322 52
6043.692 46
6044.062 37
6044.431 32
6044.801 42
6045.171 34
6045.540 48
6045.910 48
6046.280 36
6046.649 22
6047.019 29
6047.389 31
6047.759 25
6048.128 27
6048.498 28
6048.868 30
6049.238 20
6049.607 21
6049.977 20
6050.347 20
6050.717 33
6051.087 40
6051.457 22
6051.827 28
6052.196 34
6052.566 29
6052.936 29
6053.306 17
6053.676 24
6054.046 38
6054.416 49
6054.786 55
6055.156 45
6055.526 53
6055.896 46
6056.266 28
6056.636 23
6057.006 23
6057.376 15
6057.746 25
6058.116 31
6058.486 52
6058.856 40
6059.226 32
6059.596 35
6059.967 56
6060.337 40
6060.707 33
6061.077 29
6061.447 32
6061.817 34
6062.188 48
6062.558 38
6062.928 33
6063.298 22
6063.668 32
6064.039 33
6064.409 22
6064.779 30
6065.149 37
6065.520 20
6065.890 21
6066.260 31
6066.631 27
6067.001 36
6067.371 37
6067.742 36
6068.112 23
6068.482 26
6068.853 30
6069.223 27
6069.594 20
6069.964 29
6070.335 28
6070.705 37
6071.075 59
6071.446 47
6071.816 55
6072.187 47
6072.557 57
6072.928 63
6073.298 71
6073.669 68
6074.039 52
6074.410 40
6074.781 37
6075.151 41
6075.522 57
6075.892 49
6076.263 61
6076.634 43
6077.004 40
6077.375 29
6077.746 41
6078.116 42
6078.487 44
6078.858 51
6079.228 40
6079.599 32
6079.970 32
6080.341 32
6080.711 34
6081.082 23
6081.453 20
6081.824 12
6082.194 15
6082.565 38
6082.936 28
6083.307 31
6083.678 30
6084.049 31
6084.419 36
6084.790 36
6085.161 32
6085.532 35
6085.903 65
6086.274 62
6086.645 38
6087.016 52
6087.387 66
6087.758 84
6088.129 57
6088.500 34
6088.871 34
6089.242 36
6089.613 36
6089.984 28
6090.355 29
6090.726 37
6091.097 42
6091.468 42
6091.839 43
6092.210 40
6092.581 31
6092.952 22
6093.324 23
6093.695 25
6094.066 28
6094.437 30
6094.808 39
6095.179 48
6095.551 47
6095.922 60
6096.293 43
6096.664 50
6097.036 56
6097.407 47
6097.778 50
6098.149 38
6098.521 45
6098.892 41
6099.263 47
6099.635 34
6100.006 44
6100.377 45
6100.749 49
6101.120 47
6101.491 44
6101.863 41
6102.234 36
6102.606 36
6102.977 44
6103.349 44
6103.720 41
6104.091 41
6104.463 41
6104.834 24
6105.206 23
6105.577 24
6105.949 29
6106.320 28
6106.692 38
6107.064 38
6107.435 41
6107.807 43
6108.178 28
6108.550 26
6108.921 26
6109.293 21
6109.665 25
6110.036 37
6110.408 41
6110.780 35
6111.151 38
6111.523 24
6111.895 16
6112.266 23
6112.638 20
6113.010 20
6113.382 11
6113.753 17
6114.125 24
6114.497 27
6114.869 33
6115.241 37
6115.612 42
6115.984 37
6116.356 31
6116.728 25
6117.100 21
6117.472 27
6117.843 20
6118.215 24
6118.587 31
6118.959 33
6119.331 35
6119.703 33
6120.075 44
6120.447 38
6120.819 31
6121.191 38
6121.563 22
6121.935 34
6122.307 43
6122.679 44
6123.051 45
6123.423 40
6123.795 39
6124.167 37
6124.539 35
6124.911 40
6125.283 33
6125.656 21
6126.028 11
6126.400 28
6126.772 35
6127.144 27
6127.516 40
6127.888 34
6128.261 34
6128.633 44
6129.005 41
6129.377 48
6129.750 42
6130.122 49
6130.494 53
6130.866 52
6131.239 41
6131.611 36
6131.983 38
6132.356 49
6132.728 42
6133.100 27
6133.473 26
6133.845 41
6134.217 42
6134.590 43
6134.962 47
6135.335 41
6135.707 26
6136.079 24
6136.452 29
6136.824 29
6137.197 23
6137.569 36
6137.942 50
6138.314 35
6138.687 37
6139.059 36
6139.432 31
6139.804 30
6140.177 19
6140.549 34
6140.922 41
6141.295 32
6141.667 30
6142.040 23
6142.412 29
6142.785 29
6143.158 24
6143.530 32
6143.903 26
6144.276 45
6144.648 33
6145.021 38
6145.394 27
6145.767 14
6146.139 18
6146.512 29
6146.885 22
6147.258 31
6147.630 32
6148.003 23
6148.376 18
6148.749 33
6149.122 42
6149.494 35
6149.867 28
6150.240 34
6150.613 41
6150.986 33
6151.359 29
6151.732 42
6152.105 51
6152.478 46
6152.851 44
6153.223 36
6153.596 34
6153.969 30
6154.342 40
6154.715 40
6155.088 34
6155.461 30
6155.834 36
6156.207 42
6156.581 30
6156.954 30
6157.327 45
6157.700 26
6158.073 29
6158.446 37
6158.819 36
6159.192 26
6159.565 30
6159.939 37
6160.312 42
6160.685 35
6161.058 31
6161.431 27
6161.804 27
6162.178 28
6162.551 29
6162.924 22
6163.297 32
6163.671 29
6164.044 36
6164.417 31
6164.791 27
6165.164 27
6165.537 32
6165.911 18
6166.284 17
6166.657 27
6167.031 30
6167.404 22
6167.777 26
6168.151 15
6168.524 27
6168.898 59
6169.271 41
6169.644 33
6170.018 40
6170.391 36
6170.765 42
6171.138 46
6171.512 57
6171.885 51
6172.259 48
6172.632 41
6173.006 62
6173.380 64
6173.753 68
6174.127 73
6174.500 73
6174.874 72
6175.248 76
6175.621 56
6175.995 50
6176.368 55
6176.742 49
6177.116 52
6177.489 36
6177.863 47
6178.237 48
6178.611 33
6178.984 18
6179.358 21
6179.732 27
6180.106 36
6180.479 36
6180.853 30
6181.227 20
6181.601 22
6181.975 30
6182.348 24
6182.722 27
6183.096 36
6183.470 39
6183.844 46
6184.218 32
6184.592 35
6184.966 33
6185.339 37
6185.713 45
6186.087 41
6186.461 36
6186.835 30
6187.209 34
6187.583 45
6187.957 55
6188.331 28
6188.705 32
6189.079 35
6189.453 35
6189.827 41
6190.201 39
6190.576 31
6190.950 28
6191.324 29
6191.698 35
6192.072 28
6192.446 26
6192.820 34
6193.194 28
6193.569 34
6193.943 46
6194.317 35
6194.691 34
6195.065 34
6195.440 36
6195.814 30
6196.188 19
6196.562 18
6196.937 23
6197.311 36
6197.685 26
6198.059 33
6198.434 30
6198.808 32
6199.182 23
6199.557 16
6199.931 21
6200.306 20
6200.680 32
6201.054 33
6201.429 30
6201.803 37
6202.178 19
6202.552 23
6202.926 35
6203.301 37
6203.675 34
6204.050 35
6204.424 41
6204.799 46
6205.173 42
6205.548 38
6205.922 35
6206.297 34
6206.672 36
6207.046 39
6207.421 28
6207.795 25
6208.170 30
6208.545 31
6208.919 30
6209.294 43
6209.669 43
6210.043 47
6210.418 54
6210.793 45
6211.167 61
6211.542 45
6211.917 36
6212.291 23
6212.666 24
6213.041 26
6213.416 28
6213.790 34
6214.165 35
6214.540 28
6214.915 19
6215.290 18
6215.665 18
6216.039 27
6216.414 20
6216.789 32
6217.164 27
6217.539 30
6217.914 39
6218.289 58
6218.664 58
6219.039 59
6219.413 45
6219.788 36
6220.163 35
6220.538 33
6220.913 35
6221.288 36
6221.663 32
6222.038 31
6222.413 34
6222.788 36
6223.164 26
6223.539 15
6223.914 24
6224.289 34
6224.664 30
6225.039 21
6225.414 29
6225.789 21
6226.164 25
6226.540 31
6226.915 35
6227.290 17
6227.665 15
6228.040 26
6228.416 36
6228.791 40
6229.166 54
6229.541 42
6229.917 37
6230.292 27
6230.667 31
6231.042 31
6231.418 24
6231.793 31
6232.168 43
6232.544 43
6232.919 42
6233.294 39
6233.670 29
6234.045 25
6234.421 18
6234.796 18
6235.171 17
6235.547 30
6235.922 28
6236.298 18
6236.673 16
6237.049 17
6237.424 25
6237.800 28
6238.175 21
6238.551 21
6238.926 31
6239.302 29
6239.677 27
6240.053 29
6240.429 20
6240.804 25
6241.180 34
6241.555 23
6241.931 20
6242.307 13
6242.682 30
6243.058 18
6243.434 8
6243.809 25
6244.185 23
6244.561 28
6244.936 25
6245.312 22
6245.688 26
6246.064 41
6246.439 46
6246.815 40
6247.191 35
6247.567 36
6247.942 37
6248.318 31
6248.694 28
6249.070 21
6249.446 24
6249.822 33
6250.198 36
6250.573 29
6250.949 24
6251.325 31
6251.701 40
6252.077 40
6252.453 25
6252.829 30
6253.205 37
6253.581 38
6253.957 35
6254.333 25
6254.709 32
6255.085 37
6255.461 37
6255.837 32
6256.213 30
6256.589 20
6256.965 20
6257.341 15
6257.717 25
6258.093 30
6258.470 28
6258.846 39
6259.222 45
6259.598 32
6259.974 25
6260.350 36
6260.726 46
6261.103 59
6261.479 54
6261.855 37
6262.231 28
6262.608 34
6262.984 26
6263.360 50
6263.736 47
6264.113 54
6264.489 60
6264.865 47
6265.242 40
6265.618 30
6265.994 32
6266.371 38
6266.747 29
6267.123 20
6267.500 32
6267.876 34
6268.253 39
6268.629 23
6269.005 22
6269.382 34
6269.758 33
6270.135 34
6270.511 50
6270.888 47
6271.264 45
6271.641 51
6272.017 58
6272.394 63
6272.770 66
6273.147 65
6273.524 58
6273.900 56
6274.277 73
6274.653 79
6275.030 52
6275.407 55
6275.783 51
6276.160 46
6276.537 43
6276.913 36
6277.290 61
6277.667 43
6278.043 39
6278.420 27
6278.797 29
6279.173 42
6279.550 32
6279.927 30
6280.304 36
6280.681 31
6281.057 23
6281.434 31
6281.811 32
6282.188 52
6282.565 36
6282.942 24
6283.318 23
6283.695 23
6284.072 36
6284.449 28
6284.826 49
6285.203 50
6285.580 42
6285.957 32
6286.334 24
6286.711 33
6287.088 33
6287.465 50
6287.842 46
6288.219 62
6288.596 59
6288.973 62
6289.350 54
6289.727 52
6290.104 49
6290.481 52
6290.858 52
6291.235 52
6291.612 74
6291.989 75
6292.367 55
6292.744 53
6293.121 42
6293.498 48
6293.875 45
6294.252 24
6294.630 25
6295.007 28
6295.384 57
6295.761 43
6296.138 50
6296.516 47
6296.893 55
6297.270 45
6297.648 50
6298.025 48
6298.402 46
6298.780 40
6299.157 30
6299.534 38
6299.912 43
6300.289 48
6300.666 34
6301.044 23
6301.421 13
6301.799 19
6302.176 39
6302.553 59
6302.931 50
6303.308 52
6303.686 48
6304.063 41
6304.441 37
6304.818 28
6305.196 31
6305.573 24
6305.951 37
6306.328 40
6306.706 31
6307.084 40
6307.461 50
6307.839 49
6308.216 33
6308.594 30
6308.972 17
6309.349 15
6309.727 34
6310.105 34
6310.482 20
6310.860 21
6311.238 25
6311.615 24
6311.993 17
6312.371 28
6312.749 34
6313.126 29
6313.504 44
6313.882 44
6314.260 30
6314.637 31
6315.015 24
6315.393 31
6315.771 38
6316.149 23
6316.527 23
6316.904 17
6317.282 24
6317.660 23
6318.038 37
6318.416 44
6318.794 37
6319.172 38
6319.550 13
6319.928 25
6320.306 53
6320.684 59
6321.062 52
6321.440 41
6321.818 45
6322.196 40
6322.574 37
6322.952 28
6323.330 42
6323.708 34
6324.086 41
6324.464 36
6324.842 33
6325.220 36
6325.599 30
6325.977 28
6326.355 27
6326.733 26
6327.111 26
6327.489 19
6327.868 24
6328.246 51
6328.624 53
6329.002 37
6329.380 37
6329.759 37
6330.137 29
6330.515 31
6330.893 44
6331.272 40
6331.650 44
6332.028 42
6332.407 29
6332.785 32
6333.163 36
6333.542 40
6333.920 41
6334.299 31
6334.677 24
6335.055 23
6335.434 20
6335.812 43
6336.191 40
6336.569 31
6336.948 40
6337.326 35
6337.705 23
6338.083 23
6338.462 27
6338.840 28
6339.219 26
6339.597 37
6339.976 19
6340.354 15
6340.733 16
6341.111 18
6341.490 22
6341.869 27
6342.247 33
6342.626 30
6343.005 22
6343.383 32
6343.762 34
6344.141 47
6344.519 39
6344.898 40
6345.277 39
6345.655 31
6346.034 30
6346.413 44
6346.792 41
6347.170 33
6347.549 30
6347.928 39
6348.307 29
6348.686 26
6349.064 36
6349.443 50
6349.822 52
6350.201 45
6350.580 29
6350.959 20
6351.338 29
6351.717 29
6352.095 32
6352.474 37
6352.853 19
6353.232 20
6353.611 35
6353.990 28
6354.369 33
6354.748 50
6355.127 45
6355.506 45
6355.885 39
6356.264 45
6356.643 44
6357.022 33
6357.401 35
6357.781 46
6358.160 48
6358.539 41
6358.918 23
6359.297 32
6359.676 33
6360.055 35
6360.434 26
6360.814 46
6361.193 43
6361.572 39
6361.951 47
6362.330 33
6362.710 31
6363.089 33
6363.468 37
6363.847 24
6364.227 17
6364.606 9
6364.985 23
6365.365 21
6365.744 22
6366.123 22
6366.503 25
6366.882 30
6367.261 36
6367.641 20
6368.020 33
6368.400 37
6368.779 46
6369.158 57
6369.538 44
6369.917 36
6370.297 34
6370.676 25
6371.056 26
6371.435 30
6371.815 26
6372.194 34
6372.574 37
6372.953 41
6373.333 28
6373.712 27
6374.092 30
6374.471 32
6374.851 30
6375.231 28
6375.610 50
6375.990 52
6376.370 31
6376.749 24
6377.129 29
6377.509 28
6377.888 37
6378.268 42
6378.648 45
6379.027 47
6379.407 44
6379.787 37
6380.167 27
6380.546 34
6380.926 28
6381.306 22
6381.686 22
6382.065 19
6382.445 23
6382.825 19
6383.205 26
6383.585 39
6383.965 43
6384.345 54
6384.724 36
6385.104 63
6385.484 59
6385.864 50
6386.244 58
6386.624 47
6387.004 43
6387.384 47
6387.764 39
6388.144 30
6388.524 38
6388.904 52
6389.284 48
6389.664 53
6390.044 55
6390.424 54
6390.804 51
6391.184 53
6391.564 59
6391.944 73
6392.325 74
6392.705 64
6393.085 54
6393.465 49
6393.845 51
6394.225 39
6394.605 46
6394.986 41
6395.366 38
6395.746 42
6396.126 40
6396.506 47
6396.887 46
6397.267 46
6397.647 40
6398.028 53
6398.408 56
6398.788 64
6399.168 50
6399.549 51
6399.929 55
6400.309 54
6400.690 63
6401.070 62
6401.451 54
6401.831 58
6402.211 68
6402.592 60
6402.972 68
6403.353 82
6403.733 84
6404.114 76
6404.494 64
6404.875 57
6405.255 67
6405.636 73
6406.016 66
6406.397 60
6406.777 45
6407.158 48
6407.538 51
6407.919 67
6408.299 66
6408.680 67
6409.061 76
6409.441 77
6409.822 69
6410.202 53
6410.583 57
6410.964 72
6411.344 99
6411.725 83
6412.106 70
6412.487 91
6412.867 99
6413.248 110
6413.629 116
6414.010 116
6414.390 126
6414.771 131
6415.152 140
6415.533 121
6415.913 110
6416.294 99
6416.675 93
6417.056 106
6417.437 85
6417.818 78
6418.199 92
6418.579 94
6418.960 104
6419.341 92
6419.722 90
6420.103 106
6420.484 120
6420.865 124
6421.246 112
6421.627 130
6422.008 133
6422.389 104
6422.770 101
6423.151 106
6423.532 112
6423.913 136
6424.294 158
6424.675 172
6425.056 201
6425.437 229
6425.819 238
6426.200 243
6426.581 273
6426.962 318
6427.343 362
6427.724 462
6428.105 585
6428.487 657
6428.868 826
6429.249 1012
6429.630 1160
6430.011 1337
6430.393 1453
6430.774 1610
6431.155 1794
6431.536 2004
6431.918 2213
6432.299 2339
6432.680 2238
6433.062 2164
6433.443 2142
6433.824 2049
6434.206 1915
6434.587 1720
6434.968 1514
6435.350 1351
6435.731 1158
6436.113 1026
6436.494 930
6436.875 787
6437.257 618
6437.638 580
6438.020 526
6438.401 469
6438.783 436
6439.164 378
6439.546 315
6439.927 275
6440.309 231
6440.690 221
6441.072 202
6441.453 203
6441.835 202
6442.217 191
6442.598 174
6442.980 161
6443.361 173
6443.743 207
6444.125 245
6444.506 248
6444.888 242
6445.270 275
6445.651 337
6446.033 317
6446.415 359
6446.797 379
6447.178 433
6447.560 472
6447.942 441
6448.324 430
6448.705 369
6449.087 388
6449.469 403
6449.851 344
6450.233 344
6450.614 291
6450.996 288
6451.378 258
6451.760 249
6452.142 256
6452.524 201
6452.906 164
6453.288 159
6453.670 135
6454.051 104
6454.433 86
6454.815 89
6455.197 107
6455.579 105
6455.961 78
6456.343 82
6456.725 65
6457.107 52
6457.489 59
6457.871 49
6458.254 50
6458.636 56
6459.018 62
6459.400 52
6459.782 40
6460.164 34
6460.546 38
6460.928 44
6461.310 47
6461.693 43
6462.075 38
6462.457 52
6462.839 58
6463.221 66
6463.604 60
6463.986 53
6464.368 52
6464.750 55
6465.133 41
6465.515 35
6465.897 43
6466.279 34
6466.662 50
6467.044 43
6467.426 29
6467.809 34
6468.191 49
6468.573 49
6468.956 64
6469.338 65
6469.721 64
6470.103 58
6470.485 42
6470.868 36
6471.250 30
6471.633 26
6472.015 49
6472.398 58
6472.780 42
6473.163 40
6473.545 55
6473.928 56
6474.310 70
6474.693 66
6475.075 66
6475.458 50
6475.841 43
6476.223 47
6476.606 61
6476.988 76
6477.371 68
6477.754 64
6478.136 63
6478.519 43
6478.902 42
6479.284 37
6479.667 31
6480.050 36
6480.432 23
6480.815 26
6481.198 41
6481.581 58
6481.963 53
6482.346 50
6482.729 55
6483.112 51
6483.495 39
6483.877 28
6484.260 40
6484.643 38
6485.026 34
6485.409 51
6485.792 44
6486.175 33
6486.557 32
6486.940 35
6487.323 62
6487.706 62
6488.089 55
6488.472 48
6488.855 35
6489.238 49
6489.621 54
6490.004 60
6490.387 43
6490.770 52
6491.153 44
6491.536 32
6491.919 45
6492.302 35
6492.685 32
6493.068 51
6493.452 51
6493.835 47
6494.218 32
6494.601 42
6494.984 39
6495.367 49
6495.750 36
6496.134 25
6496.517 31
6496.900 39
6497.283 39
6497.666 45
6498.050 51
6498.433 64
6498.816 49
6499.199 39
6499.583 33
6499.966 33
6500.349 37
6500.733 23
6501.116 34
6501.499 29
6501.883 39
6502.266 40
6502.649 34
6503.033 35
6503.416 36
6503.799 31
6504.183 34
6504.566 23
6504.950 28
6505.333 28
6505.717 33
6506.100 41
6506.484 35
6506.867 44
6507.251 39
6507.634 36
6508.018 24
6508.401 30
6508.785 33
6509.168 35
6509.552 43
6509.935 49
6510.319 43
6510.703 36
6511.086 28
6511.470 26
6511.854 32
6512.237 38
6512.621 29
6513.005 48
6513.388 46
6513.772 52
6514.156 55
6514.539 55
6514.923 50
6515.307 45
6515.691 53
6516.074 46
6516.458 62
6516.842 43
6517.226 39
6517.610 60
6517.993 62
6518.377 39
6518.761 48
6519.145 69
6519.529 44
6519.913 33
6520.296 26
6520.680 31
6521.064 37
6521.448 63
6521.832 59
6522.216 55
6522.600 48
6522.984 53
6523.368 50
6523.752 56
6524.136 60
6524.520 53
6524.904 70
6525.288 82
6525.672 74
6526.056 77
6526.440 102
6526.824 78
6527.208 85
6527.593 83
6527.977 71
6528.361 67
6528.745 88
6529.129 94
6529.513 86
6529.897 84
6530.282 73
6530.666 97
6531.050 89
6531.434 86
6531.818 74
6532.203 56
6532.587 62
6532.971 77
6533.355 63
6533.740 61
6534.124 52
6534.508 41
6534.893 47
6535.277 52
6535.661 43
6536.046 38
6536.430 50
6536.814 63
6537.199 52
6537.583 50
6537.968 45
6538.352 37
6538.736 44
6539.121 33
6539.505 42
6539.890 42
6540.274 45
6540.659 42
6541.043 45
6541.428 50
6541.812 40
6542.197 53
6542.581 41
6542.966 25
6543.350 36
6543.735 50
6544.120 42
6544.504 63
6544.889 76
6545.273 71
6545.658 64
6546.043 50
6546.427 65
6546.812 69
6547.197 57
6547.581 31
6547.966 43
6548.351 49
6548.736 43
6549.120 58
6549.505 51
6549.890 62
6550.275 56
6550.659 50
6551.044 60
6551.429 57
6551.814 45
6552.199 52
6552.583 48
6552.968 48
6553.353 30
6553.738 37
6554.123 45
6554.508 50
6554.893 42
6555.278 43
6555.662 35
6556.047 52
6556.432 39
6556.817 38
6557.202 41
6557.587 42
6557.972 32
6558.357 38
6558.742 45
6559.127 45
6559.512 39
6559.897 46
6560.282 45
6560.668 52
6561.053 42
6561.438 59
6561.823 82
6562.208 71
6562.593 35
6562.978 34
6563.363 37
6563.749 51
6564.134 49
6564.519 49
6564.904 49
6565.289 44
6565.675 60
6566.060 62
6566.445 60
6566.830 56
6567.216 70
6567.601 56
6567.986 42
6568.371 44
6568.757 45
6569.142 46
6569.527 43
6569.913 38
6570.298 74
6570.683 81
6571.069 84
6571.454 71
6571.840 61
6572.225 79
6572.610 63
6572.996 55
6573.381 56
6573.767 63
6574.152 61
6574.538 43
6574.923 38
6575.309 34
6575.694 42
6576.080 47
6576.465 54
6576.851 43
6577.236 51
6577.622 56
6578.007 50
6578.393 59
6578.779 76
6579.164 80
6579.550 75
6579.936 68
6580.321 60
6580.707 62
6581.093 79
6581.478 79
6581.864 67
6582.250 73
6582.635 87
6583.021 93
6583.407 101
6583.793 94
6584.178 102
6584.564 119
6584.950 103
6585.336 107
6585.721 98
6586.107 95
6586.493 113
6586.879 103
6587.265 119
6587.651 103
6588.037 122
6588.422 121
6588.808 115
6589.194 116
6589.580 111
6589.966 95
6590.352 123
6590.738 120
6591.124 130
6591.510 126
6591.896 114
6592.282 109
6592.668 92
6593.054 95
6593.440 117
6593.826 115
6594.212 104
6594.598 106
6594.984 97
6595.370 101
6595.756 86
6596.142 84
6596.529 96
6596.915 87
6597.301 95
6597.687 109
6598.073 85
6598.459 84
6598.846 94
6599.232 114
6599.618 103
6600.004 88
6600.390 85
6600.777 99
6601.163 94
6601.549 111
6601.935 101
6602.322 90
6602.708 72
6603.094 94
6603.481 87
6603.867 101
6604.253 124
6604.640 110
6605.026 117
6605.412 140
6605.799 129
6606.185 121
6606.572 114
6606.958 123
6607.345 128
6607.731 123
6608.117 104
6608.504 111
6608.890 115
6609.277 124
6609.663 150
6610.050 184
6610.436 231
6610.823 215
6611.210 225
6611.596 239
6611.983 266
6612.369 286
6612.756 312
6613.142 305
6613.529 295
6613.916 367
6614.302 375
6614.689 367
6615.076 381
6615.462 375
6615.849 396
6616.236 380
6616.622 357
6617.009 368
6617.396 382
6617.783 367
6618.169 371
6618.556 354
6618.943 394
6619.330 400
6619.716 409
6620.103 420
6620.490 451
6620.877 454
6621.264 433
6621.651 450
6622.038 456
6622.424 490
6622.811 536
6623.198 593
6623.585 668
6623.972 789
6624.359 959
6624.746 1155
6625.133 1495
6625.520 1797
6625.907 2138
6626.294 2739
6626.681 3383
6627.068 4141
6627.455 5004
6627.842 5828
6628.229 6815
6628.616 7867
6629.003 8734
6629.390 9557
6629.777 10322
6630.164 10756
6630.551 11042
6630.939 11243
6631.326 11391
6631.713 11052
6632.100 10576
6632.487 10204
6632.874 9432
6633.262 8840
6633.649 8119
6634.036 7250
6634.423 6606
6634.810 5870
6635.198 5288
6635.585 4756
6635.972 4215
6636.359 3656
6636.747 3191
6637.134 2754
6637.521 2325
6637.909 2046
6638.296 1764
6638.683 1573
6639.071 1442
6639.458 1336
6639.846 1287
6640.233 1175
6640.620 1130
6641.008 1009
6641.395 976
6641.783 1014
6642.170 1054
6642.558 1032
6642.945 1049
6643.332 1035
6643.720 1129
6644.107 1185
6644.495 1287
6644.883 1285
6645.270 1287
6645.658 1339
6646.045 1340
6646.433 1246
6646.820 1218
6647.208 1212
6647.596 1112
6647.983 1069
6648.371 1019
6648.758 900
6649.146 816
6649.534 766
6649.921 700
6650.309 683
6650.697 591
6651.085 479
6651.472 427
6651.860 404
6652.248 347
6652.636 332
6653.023 331
6653.411 284
6653.799 249
6654.187 201
6654.574 206
6654.962 225
6655.350 227
6655.738 220
6656.126 212
6656.514 181
6656.902 158
6657.289 130
6657.677 132
6658.065 107
6658.453 112
6658.841 98
6659.229 87
6659.617 91
6660.005 98
6660.393 89
6660.781 104
6661.169 74
6661.557 83
6661.945 114
6662.333 111
6662.721 93
6663.109 101
6663.497 109
6663.885 91
6664.273 80
6664.662 77
6665.050 88
6665.438 89
6665.826 81
6666.214 61
6666.602 48
6666.990 53
6667.379 64
6667.767 93
6668.155 76
6668.543 77
6668.931 65
6669.320 65
6669.708 55
6670.096 53
6670.484 76
6670.873 83
6671.261 57
6671.649 64
6672.038 76
6672.426 57
6672.814 53
6673.203 62
6673.591 59
6673.979 77
6674.368 49
6674.756 45
6675.145 53
6675.533 65
6675.921 66
6676.310 46
6676.698 59
6677.087 58
6677.475 71
6677.864 98
6678.252 82
6678.641 79
6679.029 87
6679.418 81
6679.806 73
6680.195 72
6680.584 70
6680.972 66
6681.361 61
6681.749 56
6682.138 61
6682.527 56
6682.915 53
6683.304 60
6683.693 56
6684.081 44
6684.470 37
6684.859 49
6685.247 47
6685.636 61
6686.025 68
6686.413 45
6686.802 34
6687.191 32
6687.580 28
6687.968 43
6688.357 40
6688.746 45
6689.135 44
6689.524 32
6689.913 33
6690.301 32
6690.690 35
6691.079 32
6691.468 35
6691.857 37
6692.246 45
6692.635 46
6693.024 43
6693.413 44
6693.802 35
6694.191 38
6694.580 39
6694.968 37
6695.357 35
6695.746 38
6696.136 39
6696.525 46
6696.914 48
6697.303 45
6697.692 34
6698.081 33
6698.470 32
6698.859 37
6699.248 38
6699.637 41
6700.026 44
6700.415 36
6700.805 30
6701.194 29
6701.583 41
6701.972 40
6702.361 34
6702.751 21
6703.140 22
6703.529 35
6703.918 30
6704.308 26
6704.697 27
6705.086 32
6705.475 44
6705.865 34
6706.254 32
6706.643 31
6707.033 34
6707.422 34
6707.811 27
6708.201 26
6708.590 16
6708.979 10
6709.369 16
6709.758 34
6710.148 32
6710.537 43
6710.927 32
6711.316 32
6711.706 31
6712.095 24
6712.484 17
6712.874 28
6713.263 33
6713.653 30
6714.043 34
6714.432 34
6714.822 29
6715.211 12
6715.601 22
6715.990 31
6716.380 39
6716.770 41
6717.159 58
6717.549 62
6717.939 54
6718.328 43
6718.718 33
6719.108 26
6719.497 30
6719.887 23
6720.277 36
6720.666 53
6721.056 38
6721.446 50
6721.836 45
6722.225 35
6722.615 27
6723.005 30
6723.395 25
6723.785 28
6724.174 35
6724.564 45
6724.954 33
6725.344 29
6725.734 26
6726.124 28
6726.514 19
6726.904 25
6727.294 27
6727.683 24
6728.073 21
6728.463 21
6728.853 17
6729.243 21
6729.633 20
6730.023 24
6730.413 23
6730.803 25
6731.193 18
6731.583 22
6731.973 17
6732.364 19
6732.754 20
6733.144 30
6733.534 19
6733.924 24
6734.314 20
6734.704 27
6735.094 23
6735.484 27
6735.875 31
6736.265 25
6736.655 24
6737.045 17
6737.435 15
6737.826 24
6738.216 20
6738.606 22
6738.996 19
6739.387 14
6739.777 22
6740.167 24
6740.558 24
6740.948 29
6741.338 32
6741.729 43
6742.119 29
6742.509 33
6742.900 29
6743.290 21
6743.680 29
6744.071 37
6744.461 43
6744.852 34
6745.242 41
6745.633 32
6746.023 24
6746.413 31
6746.804 35
6747.194 51
6747.585 51
6747.975 58
6748.366 26
6748.757 30
6749.147 49
6749.538 41
6749.928 25
6750.319 40
6750.709 53
6751.100 33
6751.491 39
6751.881 34
6752.272 35
6752.663 34
6753.053 38
6753.444 30
6753.835 23
6754.225 27
6754.616 21
6755.007 15
6755.397 29
6755.788 27
6756.179 40
6756.570 33
6756.960 27
6757.351 39
6757.742 27
6758.133 33
6758.524 23
6758.915 21
6759.305 27
6759.696 25
6760.087 29
6760.478 20
6760.869 24
6761.260 22
6761.651 26
6762.042 35
6762.433 36
6762.823 34
6763.214 31
6763.605 33
6763.996 37
6764.387 28
6764.778 33
6765.169 38
6765.560 42
6765.951 49
6766.343 34
6766.734 53
6767.125 46
6767.516 41
6767.907 44
6768.298 38
6768.689 17
6769.080 27
6769.471 26
6769.862 33
6770.254 38
6770.645 47
6771.036 23
6771.427 12
6771.818 31
6772.210 35
6772.601 21
6772.992 32
6773.383 30
6773.775 35
6774.166 21
6774.557 48
6774.948 59
6775.340 54
6775.731 43
6776.122 55
6776.514 57
6776.905 43
6777.296 38
6777.688 32
6778.079 25
6778.471 37
6778.862 36
6779.253 23
6779.645 44
6780.036 31
6780.428 25
6780.819 27
6781.211 31
6781.602 34
6781.994 31
6782.385 36
6782.777 39
6783.168 27
6783.560 28
6783.951 36
6784.343 43
6784.734 35
6785.126 26
6785.518 31
6785.909 37
6786.301 38
6786.693 40
6787.084 37
6787.476 35
6787.868 31
6788.259 35
6788.651 42
6789.043 42
6789.434 42
6789.826 45
6790.218 43
6790.609 58
6791.001 56
6791.393 76
6791.785 76
6792.177 83
6792.568 91
6792.960 92
6793.352 75
6793.744 60
6794.136 63
6794.528 72
6794.919 63
6795.311 64
6795.703 55
6796.095 41
6796.487 57
6796.879 49
6797.271 32
6797.663 45
6798.055 57
6798.447 59
6798.839 41
6799.231 39
6799.623 35
6800.015 34
6800.407 45
6800.799 49
6801.191 46
6801.583 36
6801.975 32
6802.367 34
6802.759 58
6803.151 48
6803.543 37
6803.936 30
6804.328 49
6804.720 40
6805.112 31
6805.504 27
6805.896 28
6806.289 31
6806.681 38
6807.073 52
6807.465 45
6807.858 41
6808.250 43
6808.642 33
6809.034 33
6809.427 27
6809.819 29
6810.211 33
6810.604 34
6810.996 39
6811.388 50
6811.781 40
6812.173 38
6812.565 35
6812.958 30
6813.350 32
6813.743 35
6814.135 33
6814.527 43
6814.920 31
6815.312 29
6815.705 31
6816.097 48
6816.490 48
6816.882 40
6817.275 53
6817.667 53
6818.060 45
6818.452 51
6818.845 50
6819.237 39
6819.630 42
6820.023 38
6820.415 40
6820.808 39
6821.200 26
6821.593 31
6821.986 38
6822.378 41
6822.771 38
6823.164 39
6823.556 44
6823.949 25
6824.342 35
6824.735 35
6825.127 32
6825.520 50
6825.913 44
6826.306 33
6826.698 29
6827.091 32
6827.484 36
6827.877 47
6828.270 45
6828.663 55
6829.055 51
6829.448 52
6829.841 50
6830.234 46
6830.627 52
6831.020 49
6831.413 45
6831.806 35
6832.199 47
6832.592 74
6832.984 64
6833.377 84
6833.770 110
6834.163 103
6834.556 106
6834.949 144
6835.343 126
6835.736 143
6836.129 174
6836.522 186
6836.915 147
6837.308 131
6837.701 172
6838.094 197
6838.487 176
6838.880 159
6839.273 147
6839.667 131
6840.060 147
6840.453 125
6840.846 96
6841.239 73
6841.633 54
6842.026 75
6842.419 74
6842.812 73
6843.206 51
6843.599 49
6843.992 44
6844.385 33
6844.779 42
6845.172 52
6845.565 57
6845.959 48
6846.352 52
6846.745 49
6847.139 52
6847.532 59
6847.925 29
6848.319 38
6848.712 41
6849.106 48
6849.499 50
6849.893 58
6850.286 62
6850.680 70
6851.073 76
6851.467 74
6851.860 69
6852.254 58
6852.647 65
6853.041 83
6853.434 89
6853.828 97
6854.221 95
6854.615 88
6855.008 91
6855.402 87
6855.796 87
6856.189 89
6856.583 96
6856.977 110
6857.370 103
6857.764 100
6858.158 96
6858.551 53
6858.945 48
6859.339 51
6859.733 58
6860.126 47
6860.520 48
6860.914 50
6861.308 59
6861.701 49
6862.095 44
6862.489 33
6862.883 38
6863.277 49
6863.670 34
6864.064 35
6864.458 68
6864.852 62
6865.246 65
6865.640 56
6866.034 38
6866.428 32
6866.822 41
6867.216 40
6867.610 43
6868.003 51
6868.397 58
6868.791 66
6869.185 88
6869.579 74
6869.973 54
6870.368 55
6870.762 63
6871.156 61
6871.550 49
6871.944 53
6872.338 54
6872.732 51
6873.126 46
6873.520 53
6873.914 49
6874.308 42
6874.703 47
6875.097 51
6875.491 46
6875.885 40
6876.279 59
6876.674 64
6877.068 80
6877.462 82
6877.856 87
6878.251 89
6878.645 71
6879.039 58
6879.433 67
6879.828 76
6880.222 73
6880.616 78
6881.011 83
6881.405 96
6881.799 94
6882.194 83
6882.588 70
6882.983 50
6883.377 39
6883.771 48
6884.166 44
6884.560 37
6884.955 29
6885.349 32
6885.744 34
6886.138 59
6886.533 62
6886.927 60
6887.322 66
6887.716 57
6888.111 47
6888.505 45
6888.900 44
6889.294 27
6889.689 22
6890.084 18
6890.478 25
6890.873 24
6891.268 30
6891.662 23
6892.057 29
6892.451 34
6892.846 37
6893.241 33
6893.636 33
6894.030 40
6894.425 31
6894.820 32
6895.214 40
6895.609 48
6896.004 58
6896.399 45
6896.794 50
6897.188 36
6897.583 47
6897.978 34
6898.373 28
6898.768 42
6899.163 31
6899.557 32
6899.952 39
6900.347 35
6900.742 32
6901.137 26
6901.532 24
6901.927 31
6902.322 41
6902.717 35
6903.112 35
6903.507 47
6903.902 41
6904.297 27
6904.692 27
6905.087 45
6905.482 36
6905.877 22
6906.272 19
6906.667 18
6907.062 34
6907.457 42
6907.852 39
6908.247 50
6908.643 46
6909.038 26
6909.433 21
6909.828 27
6910.223 26
6910.618 28
6911.014 39
6911.409 27
6911.804 31
6912.199 37
6912.594 20
6912.990 25
6913.385 44
6913.780 27
6914.175 32
6914.571 30
6914.966 21
6915.361 22
6915.757 18
6916.152 27
6916.547 31
6916.943 33
6917.338 35
6917.734 41
6918.129 29
6918.524 45
6918.920 49
6919.315 63
6919.711 69
6920.106 52
6920.502 31
6920.897 35
6921.293 45
6921.688 42
6922.084 36
6922.479 26
6922.875 25
6923.270 28
6923.666 40
6924.061 48
6924.457 33
6924.852 41
6925.248 39
6925.644 38
6926.039 41
6926.435 51
6926.831 62
6927.226 42
6927.622 26
6928.018 33
6928.413 36
6928.809 30
6929.205 59
6929.600 48
6929.996 42
6930.392 38
6930.788 29
6931.183 33
6931.579 37
6931.975 43
6932.371 45
6932.767 33
6933.162 35
6933.558 35
6933.954 30
6934.350 25
6934.746 26
6935.142 16
6935.538 32
6935.934 31
6936.330 24
6936.725 41
6937.121 76
6937.517 68
6937.913 72
6938.309 66
6938.705 67
6939.101 78
6939.497 78
6939.893 69
6940.289 73
6940.685 79
6941.081 44
6941.477 30
6941.874 39
6942.270 44
6942.666 37
6943.062 36
6943.458 23
6943.854 17
6944.250 34
6944.646 26
6945.043 27
6945.439 41
6945.835 22
6946.231 19
6946.627 22
6947.024 31
6947.420 38
6947.816 22
6948.212 28
6948.609 27
6949.005 23
6949.401 38
6949.797 53
6950.194 45
6950.590 43
6950.986 32
6951.383 34
6951.779 31
6952.175 36
6952.572 20
6952.968 16
6953.365 20
6953.761 19
6954.157 20
6954.554 31
6954.950 38
6955.347 37
6955.743 33
6956.140 29
6956.536 33
6956.933 24
6957.329 25
6957.726 32
6958.122 29
6958.519 26
6958.915 15
6959.312 49
6959.709 40
6960.105 39
6960.502 36
6960.898 33
6961.295 27
6961.692 25
6962.088 18
6962.485 19
6962.882 40
6963.278 41
6963.675 38
6964.072 56
6964.468 36
6964.865 23
6965.262 21
6965.659 22
6966.055 21
6966.452 33
6966.849 38
6967.246 34
6967.643 31
6968.039 25
6968.436 35
6968.833 37
6969.230 43
6969.627 39
6970.024 35
6970.421 29
6970.818 29
6971.214 19
6971.611 21
6972.008 27
6972.405 17
6972.802 33
6973.199 34
6973.596 29
6973.993 20
6974.390 35
6974.787 32
6975.184 26
6975.581 32
6975.978 31
6976.375 18
6976.772 23
6977.169 18
6977.567 23
6977.964 23
6978.361 30
6978.758 29
6979.155 31
6979.552 36
6979.949 26
6980.346 28
6980.744 25
6981.141 17
6981.538 16
6981.935 15
6982.332 21
6982.730 19
6983.127 23
6983.524 28
6983.921 19
6984.319 18
6984.716 30
6985.113 21
6985.511 32
6985.908 37
6986.305 35
6986.703 22
6987.100 17
6987.497 27
6987.895 32
6988.292 34
6988.690 41
6989.087 28
6989.484 34
6989.882 49
6990.279 38
6990.677 31
6991.074 26
6991.472 16
6991.869 25
6992.267 21
6992.664 24
6993.062 44
6993.459 56
6993.857 51
6994.254 38
6994.652 41
6995.050 36
6995.447 29
6995.845 27
6996.242 33
6996.640 38
6997.038 33
6997.435 22
6997.833 27
6998.231 36
6998.628 31
6999.026 27
6999.424 23
6999.822 32
7000.219 51
7000.617 46
7001.015 43
7001.413 48
7001.810 52
7002.208 47
7002.606 42
7003.004 31
7003.402 32
7003.799 33
7004.197 30
7004.595 49
7004.993 41
7005.391 64
7005.789 59
7006.187 57
7006.585 44
7006.982 32
7007.380 33
7007.778 29
7008.176 34
7008.574 25
7008.972 24
7009.370 26
7009.768 20
7010.166 39
7010.564 44
7010.962 48
7011.360 46
7011.758 33
7012.156 39
7012.555 38
7012.953 37
7013.351 44
7013.749 39
7014.147 32
7014.545 33
7014.943 35
7015.341 40
7015.740 28
7016.138 31
7016.536 32
7016.934 29
7017.332 37
7017.731 40
7018.129 43
7018.527 38
7018.925 42
7019.324 36
7019.722 34
7020.120 25
7020.519 40
7020.917 38
7021.315 38
7021.714 34
7022.112 30
7022.510 41
7022.909 52
7023.307 58
7023.705 44
7024.104 35
7024.502 24
7024.901 25
7025.299 32
7025.698 39
7026.096 32
7026.495 17
7026.893 13
7027.292 24
7027.690 31
7028.089 27
7028.487 40
7028.886 52
7029.284 51
7029.683 52
7030.081 41
7030.480 46
7030.879 47
7031.277 42
7031.676 55
7032.074 56
7032.473 34
7032.872 37
7033.270 43
7033.669 46
7034.068 36
7034.466 27
7034.865 33
7035.264 42
7035.663 54
7036.061 43
7036.460 52
7036.859 31
7037.258 27
7037.656 23
7038.055 30
7038.454 44
7038.853 50
7039.252 45
7039.651 54
7040.049 36
7040.448 30
7040.847 32
7041.246 35
7041.645 60
7042.044 47
7042.443 48
7042.842 41
7043.241 44
7043.640 50
7044.039 66
7044.438 65
7044.837 41
7045.236 34
7045.635 47
7046.034 54
7046.433 44
7046.832 37
7047.231 48
7047.630 51
7048.029 32
7048.428 41
7048.827 51
7049.226 42
7049.625 29
7050.025 23
7050.424 31
7050.823 47
7051.222 40
7051.621 26
7052.020 25
7052.420 19
7052.819 26
7053.218 20
7053.617 17
7054.017 21
7054.416 19
7054.815 18
7055.214 26
7055.614 19
7056.013 22
7056.412 14
7056.812 20
7057.211 27
7057.610 32
7058.010 19
7058.409 21
7058.809 28
7059.208 40
7059.607 49
7060.007 33
7060.406 35
7060.806 25
7061.205 17
7061.605 15
7062.004 22
7062.404 39
7062.803 35
7063.203 37
7063.602 25
7064.002 23
7064.401 31
7064.801 23
7065.200 28
7065.600 34
7066.000 46
7066.399 36
7066.799 27
7067.198 22
7067.598 28
7067.998 24
7068.397 36
7068.797 37
7069.197 26
7069.596 29
7069.996 30
7070.396 21
7070.795 30
7071.195 39
7071.595 34
7071.995 32
7072.395 29
7072.794 34
7073.194 27
7073.594 20
7073.994 30
7074.394 28
7074.793 18
7075.193 17
7075.593 28
7075.993 34
7076.393 37
7076.793 32
7077.193 40
7077.593 31
7077.993 28
7078.392 21
7078.792 35
7079.192 33
7079.592 24
7079.992 23
7080.392 14
7080.792 15
7081.192 25
7081.592 29
7081.992 35
7082.393 38
7082.793 27
7083.193 19
7083.593 20
7083.993 27
7084.393 21
7084.793 28
7085.193 31
7085.593 30
7085.993 20
7086.394 14
7086.794 25
7087.194 15
7087.594 26
7087.994 27
7088.395 31
7088.795 23
7089.195 17
7089.595 13
7089.996 16
7090.396 20
7090.796 19
7091.197 20
7091.597 23
7091.997 28
7092.398 18
7092.798 15
7093.198 29
7093.599 37
7093.999 20
7094.399 20
7094.800 11
7095.200 13
7095.601 16
7096.001 18
7096.402 12
7096.802 15
7097.202 18
7097.603 24
7098.003 27
7098.404 29
7098.804 39
7099.205 34
7099.606 21
7100.006 27
7100.407 23
7100.807 25
7101.208 22
7101.608 27
7102.009 22
7102.410 17
7102.810 24
7103.211 25
7103.612 27
7104.012 33
7104.413 35
7104.814 22
7105.214 24
7105.615 25
7106.016 19
7106.416 26
7106.817 28
7107.218 25
7107.619 16
7108.019 16
7108.420 16
7108.821 26
7109.222 19
7109.623 23
7110.023 38
7110.424 36
7110.825 27
7111.226 21
7111.627 34
7112.028 26
7112.429 22
7112.830 25
7113.231 24
7113.631 33
7114.032 34
7114.433 35
7114.834 38
7115.235 37
7115.636 28
7116.037 27
7116.438 24
7116.839 27
7117.240 25
7117.641 23
7118.042 22
7118.444 17
7118.845 9
7119.246 23
7119.647 28
7120.048 23
7120.449 28
7120.850 31
7121.251 28
7121.653 35
7122.054 25
7122.455 27
7122.856 27
7123.257 18
7123.658 24
7124.060 18
7124.461 32
7124.862 34
7125.263 35
7125.665 25
7126.066 16
7126.467 25
7126.869 32
7127.270 21
7127.671 19
7128.073 18
7128.474 17
7128.875 18
7129.277 19
7129.678 20
7130.079 20
7130.481 21
7130.882 24
7131.284 24
7131.685 30
7132.087 25
7132.488 21
7132.890 15
7133.291 10
7133.693 15
7134.094 19
7134.496 32
7134.897 28
7135.299 37
7135.700 26
7136.102 23
7136.503 23
7136.905 24
7137.307 22
7137.708 32
7138.110 31
7138.511 36
7138.913 26
7139.315 26
7139.716 27
7140.118 21
7140.520 18
7140.921 13
7141.323 25
7141.725 31
7142.127 31
7142.528 23
7142.930 14
7143.332 11
7143.734 19
7144.135 14
7144.537 20
7144.939 18
7145.341 26
7145.743 26
7146.145 19
7146.546 24
7146.948 20
7147.350 17
7147.752 26
7148.154 30
7148.556 24
7148.958 19
7149.360 21
7149.762 16
7150.164 24
7150.566 25
7150.968 24
7151.370 31
7151.772 28
7152.174 22
7152.576 24
7152.978 29
7153.380 36
7153.782 33
7154.184 26
7154.586 24
7154.988 25
7155.390 25
7155.792 21
7156.194 31
7156.597 37
7156.999 27
7157.401 16
7157.803 18
7158.205 21
7158.607 13
7159.010 17
7159.412 26
7159.814 28
7160.216 25
7160.619 25
7161.021 21
7161.423 21
7161.825 22
7162.228 42
7162.630 31
7163.032 31
7163.435 19
7163.837 21
7164.239 16
7164.642 15
7165.044 24
7165.446 25
7165.849 26
7166.251 27
7166.654 25
7167.056 11
7167.459 11
7167.861 26
7168.263 28
7168.666 26
7169.068 36
7169.471 36
7169.873 35
7170.276 27
7170.678 23
7171.081 20
7171.484 38
7171.886 28
7172.289 23
7172.691 28
7173.094 24
7173.497 28
7173.899 23
7174.302 18
7174.704 11
7175.107 19
7175.510 30
7175.912 22
7176.315 18
7176.718 17
7177.121 10
7177.523 20
7177.926 20
7178.329 13
7178.732 28
7179.134 24
7179.537 17
7179.940 17
7180.343 15
7180.746 20
7181.148 24
7181.551 25
7181.954 20
7182.357 19
7182.760 27
7183.163 35
7183.566 29
7183.968 21
7184.371 18
7184.774 19
7185.177 23
7185.580 10
7185.983 23
7186.386 26
7186.789 23
7187.192 24
7187.595 26
7187.998 23
7188.401 29
7188.804 21
7189.207 21
7189.610 18
7190.013 15
7190.416 22
7190.820 21
7191.223 22
7191.626 31
7192.029 33
7192.432 33
7192.835 40
7193.238 29
7193.642 25
7194.045 21
7194.448 20
7194.851 22
7195.254 20
7195.658 20
7196.061 16
7196.464 16
7196.867 10
7197.271 14
7197.674 15
7198.077 20
7198.481 39
7198.884 29
7199.287 20
7199.691 19
7200.094 27
7200.497 20
7200.901 16
7201.304 26
7201.707 20
7202.111 26
7202.514 16
7202.918 28
7203.321 29
7203.725 24
7204.128 26
7204.532 24
7204.935 19
7205.339 16
7205.742 24
7206.146 33
7206.549 19
7206.953 19
7207.356 14
7207.760 21
7208.163 12
7208.567 30
7208.971 30
7209.374 21
7209.778 14
7210.182 9
7210.585 20
7210.989 15
7211.393 22
7211.796 23
7212.200 17
7212.604 20
7213.007 31
7213.411 36
7213.815 20
7214.219 18
7214.622 14
7215.026 18
7215.430 28
7215.834 33
7216.237 30
7216.641 20
7217.045 22
7217.449 19
7217.853 14
7218.257 12
7218.661 13
7219.064 13
7219.468 24
7219.872 15
7220.276 26
7220.680 38
7221.084 25
7221.488 26
7221.892 19
7222.296 18
7222.700 26
7223.104 21
7223.508 25
7223.912 16
7224.316 16
7224.720 16
7225.124 21
7225.528 14
7225.932 20
7226.336 16
7226.740 23
7227.145 16
7227.549 20
7227.953 20
7228.357 25
7228.761 33
7229.165 23
7229.569 24
7229.974 19
7230.378 17
7230.782 15
7231.186 19
7231.591 22
7231.995 16
7232.399 9
7232.803 14
7233.208 16
7233.612 13
7234.016 19
7234.420 22
7234.825 22
7235.229 16
7235.633 10
7236.038 10
7236.442 7
7236.847 8
7237.251 9
7237.655 7
7238.060 19
7238.464 30
7238.869 30
7239.273 25
7239.678 26
7240.082 18
7240.487 25
7240.891 28
7241.296 32
7241.700 39
7242.105 35
7242.509 36
7242.914 30
7243.318 20
7243.723 15
7244.127 19
7244.532 24
7244.937 20
7245.341 15
7245.746 17
7246.151 22
7246.555 19
7246.960 20
7247.365 26
7247.769 27
7248.174 21
7248.579 21
7248.983 33
7249.388 32
7249.793 34
7250.198 29
7250.602 26
7251.007 27
7251.412 28
7251.817 24
7252.221 26
7252.626 25
7253.031 28
7253.436 26
7253.841 33
7254.246 36
7254.651 24
7255.055 21
7255.460 21
7255.865 23
7256.270 22
7256.675 14
7257.080 9
7257.485 23
7257.890 30
7258.295 18
7258.700 17
7259.105 9
7259.510 9
7259.915 15
7260.320 22
7260.725 14
7261.130 19
7261.535 21
7261.940 22
7262.345 25
7262.751 23
7263.156 16
7263.561 16
7263.966 18
7264.371 17
7264.776 15
7265.181 14
7265.587 26
7265.992 35
7266.397 28
7266.802 37
7267.207 22
7267.613 27
7268.018 35
7268.423 23
7268.828 22
7269.234 32
7269.639 23
7270.044 16
7270.450 18
7270.855 31
7271.260 33
7271.666 33
7272.071 41
7272.476 28
7272.882 24
7273.287 20
7273.693 18
7274.098 23
7274.503 24
7274.909 29
7275.314 36
7275.720 39
7276.125 31
7276.531 25
7276.936 10
7277.342 7
7277.747 15
7278.153 10
7278.558 17
7278.964 25
7279.369 20
7279.775 40
7280.181 42
7280.586 40
7280.992 37
7281.397 26
7281.803 10
7282.209 17
7282.614 23
7283.020 23
7283.426 33
7283.831 36
7284.237 36
7284.643 25
7285.049 29
7285.454 31
7285.860 33
7286.266 39
7286.672 27
7287.077 27
7287.483 23
7287.889 22
7288.295 35
7288.701 38
7289.106 38
7289.512 19
7289.918 20
7290.324 20
7290.730 18
7291.136 15
7291.542 14
7291.948 21
7292.354 22
7292.759 38
7293.165 38
7293.571 41
7293.977 29
7294.383 36
7294.789 26
7295.195 26
7295.601 25
7296.007 27
7296.413 27
7296.819 39
7297.226 39
7297.632 29
7298.038 30
7298.444 29
7298.850 38
7299.256 39
7299.662 24
7300.068 26
7300.474 25
7300.881 31
7301.287 41
7301.693 32
7302.099 35
7302.505 23
7302.912 25
7303.318 23
7303.724 24
7304.130 14
7304.537 14
7304.943 21
7305.349 23
7305.755 10
7306.162 16
7306.568 17
7306.974 16
7307.381 16
7307.787 21
7308.193 14
7308.600 18
7309.006 25
7309.413 22
7309.819 26
7310.225 14
7310.632 26
7311.038 24
7311.445 26
7311.851 23
7312.258 11
7312.664 10
7313.071 17
7313.477 16
7313.884 21
7314.290 19
7314.697 10
7315.103 17
7315.510 27
7315.917 14
7316.323 22
7316.730 20
7317.136 25
7317.543 20
7317.950 11
7318.356 16
7318.763 21
7319.170 20
7319.576 23
7319.983 19
7320.390 17
7320.796 15
7321.203 22
7321.610 20
7322.017 21
7322.423 20
7322.830 26
7323.237 24
7323.644 22
7324.051 21
7324.457 25
7324.864 19
7325.271 22
7325.678 22
7326.085 19
7326.492 15
7326.899 9
7327.305 14
7327.712 13
7328.119 13
7328.526 21
7328.933 26
7329.340 26
7329.747 26
7330.154 26
7330.561 17
7330.968 13
7331.375 18
7331.782 18
7332.189 16
7332.596 21
7333.003 13
7333.410 19
7333.817 26
7334.224 28
7334.631 32
7335.039 23
7335.446 14
7335.853 25
7336.260 31
7336.667 35
7337.074 25
7337.481 17
7337.889 25
7338.296 34
7338.703 25
7339.110 34
7339.518 30
7339.925 28
7340.332 24
7340.739 29
7341.147 31
7341.554 28
7341.961 31
7342.368 27
7342.776 20
7343.183 19
7343.590 14
7343.998 20
7344.405 18
7344.813 22
7345.220 23
7345.627 22
7346.035 37
7346.442 40
7346.850 37
7347.257 37
7347.665 28
7348.072 27
7348.480 23
7348.887 24
7349.295 28
7349.702 26
7350.110 29
7350.517 21
7350.925 28
7351.332 29
7351.740 26
7352.147 14
7352.555 18
7352.963 23
7353.370 24
7353.778 28
7354.185 29
7354.593 22
7355.001 14
7355.408 17
7355.816 16
7356.224 25
7356.632 42
7357.039 42
7357.447 42
7357.855 26
7358.262 38
7358.670 31
7359.078 33
7359.486 40
7359.894 41
7360.301 41
7360.709 41
7361.117 34
7361.525 25
7361.933 31
7362.341 24
7362.748 28
7363.156 22
7363.564 27
7363.972 44
7364.380 31
7364.788 27
7365.196 25
7365.604 25
7366.012 16
7366.420 23
7366.828 17
7367.236 24
7367.644 23
7368.052 32
7368.460 32
7368.868 32
7369.276 26
7369.684 16
7370.092 16
7370.500 17
7370.908 16
7371.316 12
7371.725 15
7372.133 11
7372.541 21
7372.949 19
7373.357 15
7373.765 19
7374.174 21
7374.582 30
7374.990 29
7375.398 23
7375.806 24
7376.215 28
7376.623 31
7377.031 24
7377.440 18
7377.848 24
7378.256 33
7378.664 27
7379.073 33
7379.481 27
7379.889 43
7380.298 46
7380.706 37
7381.115 37
7381.523 27
7381.931 23
7382.340 21
7382.748 25
7383.157 34
7383.565 18
7383.974 19
7384.382 28
7384.791 35
7385.199 27
7385.608 23
7386.016 20
7386.425 23
7386.833 17
7387.242 26
7387.650 37
7388.059 48
7388.467 30
7388.876 35
7389.285 39
7389.693 36
7390.102 35
7390.511 38
7390.919 19
7391.328 27
7391.737 50
7392.145 44
7392.554 52
7392.963 48
7393.371 36
7393.780 31
7394.189 29
7394.598 35
7395.006 38
7395.415 33
7395.824 46
7396.233 59
7396.642 61
7397.050 44
7397.459 43
7397.868 36
7398.277 25
7398.686 36
7399.095 33
7399.504 29
7399.912 24
7400.321 22
7400.730 29
7401.139 35
7401.548 33
7401.957 24
7402.366 26
7402.775 16
7403.184 28
7403.593 22
7404.002 31
7404.411 31
7404.820 19
7405.229 23
7405.638 48
7406.047 42
7406.456 38
7406.865 36
7407.275 29
7407.684 38
7408.093 55
7408.502 53
7408.911 37
7409.320 25
7409.729 36
7410.139 21
7410.548 20
7410.957 22
7411.366 19
7411.775 20
7412.185 25
7412.594 26
7413.003 21
7413.412 27
7413.822 27
7414.231 23
7414.640 15
7415.050 19
7415.459 23
7415.868 47
7416.278 42
7416.687 31
7417.096 29
7417.506 40
7417.915 39
7418.325 32
7418.734 20
7419.144 29
7419.553 21
7419.962 21
7420.372 37
7420.781 42
7421.191 40
7421.600 40
7422.010 28
7422.419 20
7422.829 19
7423.238 20
7423.648 24
7424.058 22
7424.467 28
7424.877 29
7425.286 35
7425.696 30
7426.106 41
7426.515 37
7426.925 33
7427.335 30
7427.744 36
7428.154 32
7428.564 27
7428.973 31
7429.383 32
7429.793 26
7430.202 31
7430.612 28
7431.022 19
7431.432 23
7431.841 23
7432.251 20
7432.661 21
7433.071 29
7433.481 26
7433.891 32
7434.300 26
7434.710 18
7435.120 24
7435.530 32
7435.940 26
7436.350 33
7436.760 29
7437.170 21
7437.580 19
7437.990 33
7438.400 19
7438.809 34
7439.219 36
7439.629 34
7440.039 22
7440.449 28
7440.860 24
7441.270 20
7441.680 24
7442.090 34
7442.500 23
7442.910 22
7443.320 18
7443.730 31
7444.140 33
7444.550 20
7444.960 28
7445.371 33
7445.781 22
7446.191 20
7446.601 26
7447.011 31
7447.422 19
7447.832 19
7448.242 18
7448.652 32
7449.062 33
7449.473 23
7449.883 13
7450.293 12
7450.704 24
7451.114 19
7451.524 20
7451.935 27
7452.345 20
7452.755 17
7453.166 25
7453.576 27
7453.986 36
7454.397 38
7454.807 55
7455.218 58
7455.628 50
7456.038 43
7456.449 41
7456.859 44
7457.270 21
7457.680 22
7458.091 43
7458.501 62
7458.912 54
7459.322 37
7459.733 37
7460.144 26
7460.554 21
7460.965 23
7461.375 30
7461.786 28
7462.197 25
7462.607 38
7463.018 42
7463.428 45
7463.839 51
7464.250 60
7464.660 40
7465.071 30
7465.482 37
7465.893 51
7466.303 78
7466.714 74
7467.125 68
7467.536 79
7467.946 82
7468.357 86
7468.768 95
7469.179 87
7469.590 94
7470.000 81
7470.411 84
7470.822 80
7471.233 76
7471.644 70
7472.055 66
7472.466 47
7472.876 68
7473.287 62
7473.698 58
7474.109 73
7474.520 72
7474.931 47
7475.342 45
7475.753 23
7476.164 32
7476.575 44
7476.986 37
7477.397 24
7477.808 36
7478.219 41
7478.630 24
7479.041 30
7479.453 18
7479.864 28
7480.275 25
7480.686 29
7481.097 27
7481.508 29
7481.919 31
7482.330 24
7482.742 39
7483.153 45
7483.564 45
7483.975 40
7484.386 32
7484.798 23
7485.209 23
7485.620 16
7486.031 14
7486.443 20
7486.854 16
7487.265 21
7487.677 26
7488.088 19
7488.499 19
7488.911 17
7489.322 28
7489.733 27
7490.145 25
7490.556 24
7490.968 19
7491.379 15
7491.790 21
7492.202 23
7492.613 17
7493.025 17
7493.436 26
7493.848 20
7494.259 17
7494.671 28
7495.082 31
7495.494 25
7495.905 24
7496.317 21
7496.728 11
7497.140 21
7497.552 18
7497.963 19
7498.375 22
7498.786 20
7499.198 22
7499.610 17
7500.021 15
7500.433 15
7500.845 19
7501.256 23
7501.668 30
7502.080 22
7502.491 20
7502.903 29
7503.315 24
7503.727 33
7504.138 39
7504.550 31
7504.962 20
7505.374 13
7505.786 22
7506.197 16
7506.609 13
7507.021 11
7507.433 20
7507.845 22
7508.257 27
7508.669 27
7509.081 20
7509.492 15
7509.904 18
7510.316 20
7510.728 18
7511.140 26
7511.552 31
7511.964 33
7512.376 21
7512.788 24
7513.200 24
7513.612 12
7514.024 11
7514.436 13
7514.848 24
7515.260 24
7515.672 14
7516.085 18
7516.497 12
7516.909 16
7517.321 16
7517.733 20
7518.145 23
7518.557 26
7518.969 24
7519.382 17
7519.794 26
7520.206 31
7520.618 19
7521.030 17
7521.443 12
7521.855 27
7522.267 26
7522.680 36
7523.092 19
7523.504 13
7523.916 27
7524.329 26
7524.741 21
7525.153 27
7525.566 41
7525.978 30
7526.390 35
7526.803 59
7527.215 42
7527.628 19
7528.040 23
7528.452 14
7528.865 17
7529.277 23
7529.690 30
7530.102 41
7530.515 36
7530.927 35
7531.340 28
7531.752 27
7532.165 24
7532.577 23
7532.990 21
7533.403 24
7533.815 23
7534.228 16
7534.640 26
7535.053 26
7535.466 20
7535.878 22
7536.291 15
7536.703 18
7537.116 25
7537.529 32
7537.941 24
7538.354 20
7538.767 23
7539.180 19
7539.592 19
7540.005 31
7540.418 35
7540.831 28
7541.243 38
7541.656 36
7542.069 36
7542.482 43
7542.895 37
7543.307 33
7543.720 34
7544.133 38
7544.546 39
7544.959 33
7545.372 25
7545.785 24
7546.198 32
7546.611 32
7547.023 44
7547.436 28
7547.849 25
7548.262 15
7548.675 23
7549.088 20
7549.501 35
7549.914 24
7550.327 22
7550.740 19
7551.153 34
7551.567 33
7551.980 32
7552.393 26
7552.806 40
7553.219 31
7553.632 26
7554.045 21
7554.458 15
7554.871 15
7555.285 22
7555.698 22
7556.111 38
7556.524 49
7556.937 44
7557.351 45
7557.764 40
7558.177 26
7558.590 38
7559.004 44
7559.417 58
7559.830 58
7560.243 71
7560.657 80
7561.070 93
7561.483 132
7561.897 116
7562.310 108
7562.723 119
7563.137 130
7563.550 158
7563.964 174
7564.377 153
7564.790 155
7565.204 132
7565.617 102
7566.031 82
7566.444 70
7566.858 59
7567.271 62
7567.685 66
7568.098 55
7568.512 59
7568.925 45
7569.339 41
7569.752 43
7570.166 52
7570.579 43
7570.993 32
7571.407 27
7571.820 38
7572.234 47
7572.648 52
7573.061 37
7573.475 33
7573.888 28
7574.302 24
7574.716 27
7575.130 33
7575.543 25
7575.957 32
7576.371 31
7576.784 36
7577.198 22
7577.612 19
7578.026 21
7578.440 15
7578.853 16
7579.267 22
7579.681 22
7580.095 31
7580.509 27
7580.923 22
7581.336 21
7581.750 12
7582.164 24
7582.578 34
7582.992 33
7583.406 45
7583.820 36
7584.234 40
7584.648 35
7585.062 30
7585.476 43
7585.890 49
7586.304 45
7586.718 38
7587.132 46
7587.546 29
7587.960 33
7588.374 26
7588.788 31
7589.202 33
7589.616 29
7590.030 33
7590.444 22
7590.859 27
7591.273 27
7591.687 24
7592.101 25
7592.515 27
7592.929 37
7593.344 44
7593.758 29
7594.172 19
7594.586 14
7595.001 24
7595.415 17
7595.829 20
7596.243 22
7596.658 24
7597.072 22
7597.486 23
7597.901 26
7598.315 16
7598.729 17
7599.144 22
7599.558 19
7599.972 21
7600.387 23
7600.801 20
7601.216 15
7601.630 18
7602.044 12
7602.459 16
7602.873 14
7603.288 21
7603.702 16
7604.117 17
7604.531 18
7604.946 8
7605.360 17
7605.775 22
7606.189 27
7606.604 25
7607.019 18
7607.433 20
7607.848 17
7608.262 22
7608.677 35
7609.092 33
7609.506 23
7609.921 28
7610.335 31
7610.750 27
7611.165 27
7611.580 22
7611.994 28
7612.409 22
7612.824 15
7613.238 22
7613.653 27
7614.068 29
7614.483 29
7614.897 17
7615.312 26
7615.727 33
7616.142 32
7616.557 35
7616.972 32
7617.386 30
7617.801 39
7618.216 33
7618.631 30
7619.046 30
7619.461 29
7619.876 21
7620.291 17
7620.706 23
7621.121 27
7621.536 15
7621.951 17
7622.366 29
7622.781 27
7623.196 24
7623.611 29
7624.026 33
7624.441 41
7624.856 32
7625.271 30
7625.686 19
7626.101 25
7626.516 25
7626.931 28
7627.346 18
7627.761 21
7628.177 28
7628.592 38
7629.007 23
7629.422 23
7629.837 14
7630.252 15
7630.668 16
7631.083 23
7631.498 18
7631.913 14
7632.329 12
7632.744 13
7633.159 15
7633.574 23
7633.990 11
7634.405 16
7634.820 15
7635.236 12
7635.651 21
7636.066 43
7636.482 32
7636.897 30
7637.313 29
7637.728 25
7638.143 25
7638.559 24
7638.974 29
7639.390 22
7639.805 26
7640.221 34
7640.636 29
7641.052 40
7641.467 41
7641.883 44
7642.298 36
7642.714 44
7643.129 43
7643.545 35
7643.960 31
7644.376 19
7644.792 23
7645.207 27
7645.623 36
7646.038 24
7646.454 19
7646.870 36
7647.285 48
7647.701 54
7648.117 42
7648.532 57
7648.948 44
7649.364 30
7649.780 30
7650.195 24
7650.611 33
7651.027 42
7651.443 22
7651.858 22
7652.274 32
7652.690 46
7653.106 42
7653.522 41
7653.938 52
7654.353 51
7654.769 35
7655.185 30
7655.601 39
7656.017 47
7656.433 43
7656.849 43
7657.265 40
7657.681 34
7658.097 48
7658.513 44
7658.929 37
7659.345 32
7659.761 44
7660.177 41
7660.593 37
7661.009 36
7661.425 42
7661.841 35
7662.257 24
7662.673 33
7663.089 39
7663.505 34
7663.921 41
7664.337 47
7664.753 40
7665.170 48
7665.586 69
7666.002 72
7666.418 74
7666.834 66
7667.250 63
7667.667 68
7668.083 72
7668.499 78
7668.915 60
7669.332 45
7669.748 41
7670.164 52
7670.581 57
7670.997 60
7671.413 44
7671.829 34
7672.246 48
7672.662 53
7673.079 46
7673.495 34
7673.911 25
7674.328 31
7674.744 36
7675.160 34
7675.577 50
7675.993 46
7676.410 37
7676.826 44
7677.243 31
7677.659 20
7678.076 20
7678.492 29
7678.909 31
7679.325 41
7679.742 35
7680.158 31
7680.575 26
7680.992 35
7681.408 44
7681.825 56
7682.241 46
7682.658 55
7683.075 47
7683.491 38
7683.908 30
7684.325 31
7684.741 37
7685.158 32
7685.575 47
7685.991 39
7686.408 27
7686.825 28
7687.242 30
7687.658 31
7688.075 44
7688.492 31
7688.909 33
7689.325 31
7689.742 37
7690.159 38
7690.576 49
7690.993 50
7691.410 22
7691.826 25
7692.243 21
7692.660 28
7693.077 23
7693.494 14
7693.911 22
7694.328 28
7694.745 32
7695.162 31
7695.579 31
7695.996 29
7696.413 37
7696.830 36
7697.247 39
7697.664 37
7698.081 38
7698.498 22
7698.915 25
7699.332 26
7699.749 33
7700.166 23
7700.583 23
7701.000 23
7701.418 29
7701.835 37
7702.252 32
7702.669 21
7703.086 27
7703.503 24
7703.921 19
7704.338 19
7704.755 27
7705.172 29
7705.589 28
7706.007 32
7706.424 25
7706.841 27
7707.259 28
7707.676 13
7708.093 22
7708.510 33
7708.928 38
7709.345 36
7709.762 48
7710.180 40
7710.597 46
7711.015 26
7711.432 19
7711.849 16
7712.267 15
7712.684 20
7713.102 25
7713.519 24
7713.937 19
7714.354 24
7714.772 26
7715.189 30
7715.607 25
7716.024 28
7716.442 22
7716.859 10
7717.277 24
7717.694 25
7718.112 30
7718.530 33
7718.947 37
7719.365 44
7719.782 45
7720.200 37
7720.618 31
7721.035 38
7721.453 28
7721.871 20
7722.288 18
7722.706 28
7723.124 22
7723.541 43
7723.959 39
7724.377 33
7724.795 30
7725.212 21
7725.630 26
7726.048 29
7726.466 35
7726.884 35
7727.302 25
7727.719 29
7728.137 37
7728.555 27
7728.973 34
7729.391 29
7729.809 27
7730.227 26
7730.645 23
7731.062 22
7731.480 20
7731.898 29
7732.316 39
7732.734 33
7733.152 20
7733.570 25
7733.988 42
7734.406 38
7734.824 29
7735.242 23
7735.660 22
7736.078 17
7736.497 18
7736.915 23
7737.333 37
7737.751 29
7738.169 25
7738.587 24
7739.005 32
7739.423 23
7739.842 22
7740.260 25
7740.678 25
7741.096 34
7741.514 22
7741.933 25
7742.351 34
7742.769 33
7743.187 32
7743.606 23
7744.024 23
7744.442 35
7744.860 42
7745.279 38
7745.697 31
7746.115 30
7746.534 21
7746.952 26
7747.370 27
7747.789 20
7748.207 26
7748.626 28
7749.044 37
7749.462 36
7749.881 31
7750.299 26
7750.718 13
7751.136 21
7751.555 20
7751.973 19
7752.392 22
7752.810 26
7753.229 28
7753.647 30
7754.066 20
7754.484 22
7754.903 22
7755.322 35
7755.740 41
7756.159 41
7756.577 35
7756.996 43
7757.415 26
7757.833 33
7758.252 42
7758.671 31
7759.089 33
7759.508 47
7759.927 55
7760.345 55
7760.764 62
7761.183 49
7761.602 57
7762.020 67
7762.439 63
7762.858 71
7763.277 92
7763.696 99
7764.114 124
7764.533 112
7764.952 120
7765.371 126
7765.790 141
7766.209 153
7766.628 167
7767.046 168
7767.465 157
7767.884 127
7768.303 118
7768.722 119
7769.141 107
7769.560 85
7769.979 69
7770.398 56
7770.817 59
7771.236 52
7771.655 59
7772.074 49
7772.493 35
7772.912 34
7773.331 34
7773.750 43
7774.169 32
7774.589 21
7775.008 29
7775.427 38
7775.846 29
7776.265 16
7776.684 22
7777.103 32
7777.523 32
7777.942 25
7778.361 18
7778.780 15
7779.199 32
7779.619 23
7780.038 21
7780.457 24
7780.876 24
7781.296 28
7781.715 53
7782.134 41
7782.554 36
7782.973 29
7783.392 17
7783.812 30
7784.231 34
7784.650 25
7785.070 21
7785.489 20
7785.908 24
7786.328 15
7786.747 21
7787.167 26
7787.586 25
7788.006 30
7788.425 23
7788.845 20
7789.264 31
7789.684 25
7790.103 14
7790.523 26
7790.942 23
7791.362 15
7791.781 21
7792.201 24
7792.620 15
7793.040 11
7793.460 10
7793.879 13
7794.299 22
7794.719 21
7795.138 17
7795.558 13
7795.978 21
7796.397 12
7796.817 8
7797.237 29
7797.656 27
7798.076 22
7798.496 18
7798.916 23
7799.335 19
7799.755 25
7800.175 27
7800.595 21
7801.015 11
7801.434 16
7801.854 17
7802.274 11
7802.694 17
7803.114 14
7803.534 14
7803.954 28
7804.373 26
7804.793 24
7805.213 19
7805.633 28
7806.053 34
7806.473 31
7806.893 29
7807.313 28
7807.733 22
7808.153 23
7808.573 25
7808.993 34
7809.413 27
7809.833 19
7810.253 23
7810.673 18
7811.093 17
7811.513 14
7811.934 14
7812.354 26
7812.774 23
7813.194 27
7813.614 27
7814.034 21
7814.454 29
7814.875 27
7815.295 23
7815.715 20
7816.135 22
7816.555 23
7816.976 17
7817.396 16
7817.816 22
7818.236 26
7818.657 16
7819.077 28
7819.497 26
7819.918 21
7820.338 23
7820.758 14
7821.179 14
7821.599 15
7822.019 13
7822.440 18
7822.860 26
7823.281 16
7823.701 13
7824.121 21
7824.542 23
7824.962 19
7825.383 18
7825.803 21
7826.224 31
7826.644 22
7827.065 15
7827.485 8
7827.906 11
7828.326 12
7828.747 16
7829.167 26
7829.588 27
7830.009 18
7830.429 10
7830.850 14
7831.270 18
7831.691 12
7832.112 15
7832.532 15
7832.953 11
7833.374 14
7833.794 23
7834.215 17
7834.636 8
7835.057 9
7835.477 14
7835.898 18
7836.319 16
7836.740 18
7837.160 14
7837.581 18
7838.002 18
7838.423 20
7838.844 14
7839.264 16
7839.685 21
7840.106 22
7840.527 23
7840.948 12
7841.369 18
7841.790 18
7842.211 20
7842.631 17
7843.052 15
7843.473 12
7843.894 5
7844.315 10
7844.736 12
7845.157 10
7845.578 12
7845.999 20
7846.420 14
7846.841 11
7847.262 11
7847.683 13
7848.105 19
7848.526 16
7848.947 10
7849.368 9
7849.789 9
7850.210 15
7850.631 14
7851.052 7
7851.473 12
7851.895 10
7852.316 14
7852.737 18
7853.158 17
7853.579 19
7854.001 17
7854.422 17
7854.843 18
7855.264 32
7855.686 30
7856.107 19
7856.528 28
7856.950 30
7857.371 32
7857.792 22
7858.214 11
7858.635 13
7859.056 12
7859.478 20
7859.899 27
7860.321 19
7860.742 23
7861.163 38
7861.585 24
7862.006 17
7862.428 14
7862.849 28
7863.271 31
7863.692 19
7864.114 13
7864.535 12
7864.957 14
7865.378 19
7865.800 28
7866.221 18
7866.643 9
7867.064 14
7867.486 21
7867.908 14
7868.329 20
7868.751 38
7869.172 33
7869.594 24
7870.016 28
7870.437 19
7870.859 24
7871.281 18
7871.703 23
7872.124 32
7872.546 32
7872.968 29
7873.389 30
7873.811 17
7874.233 18
7874.655 19
7875.077 14
7875.498 19
7875.920 18
7876.342 15
7876.764 24
7877.186 28
7877.608 24
7878.029 29
7878.451 33
7878.873 32
7879.295 31
7879.717 25
7880.139 20
7880.561 22
7880.983 16
7881.405 19
7881.827 23
7882.249 20
7882.671 20
7883.093 21
7883.515 20
7883.937 13
7884.359 9
7884.781 12
7885.203 21
7885.625 28
7886.047 18
7886.469 17
7886.891 14
7887.313 18
7887.736 17
7888.158 26
7888.580 29
7889.002 20
7889.424 12
7889.846 18
7890.269 24
7890.691 24
7891.113 17
7891.535 20
7891.957 26
7892.380 19
7892.802 17
7893.224 15
7893.647 18
7894.069 18
7894.491 22
7894.914 19
7895.336 19
7895.758 16
7896.181 15
7896.603 16
7897.025 15
7897.448 17
7897.870 25
7898.293 13
7898.715 14
7899.137 14
7899.560 7
7899.982 11
7900.405 14
7900.827 30
7901.250 13
7901.672 10
7902.095 16
7902.517 15
7902.940 12
7903.362 9
7903.785 15
7904.207 20
7904.630 22
7905.053 21
7905.475 13
7905.898 13
7906.320 13
7906.743 16
7907.166 18
7907.588 16
7908.011 18
7908.434 25
7908.856 25
7909.279 20
7909.702 21
7910.125 22
7910.547 20
7910.970 21
7911.393 18
7911.816 22
7912.238 25
7912.661 18
7913.084 18
7913.507 16
7913.930 21
7914.353 8
7914.775 16
7915.198 15
7915.621 17
7916.044 23
7916.467 30
7916.890 26
7917.313 17
7917.736 12
7918.159 13
7918.582 12
7919.005 10
7919.427 24
7919.850 31
7920.273 25
7920.696 21
7921.120 29
7921.543 23
7921.966 33
7922.389 19
7922.812 13
7923.235 23
7923.658 29
7924.081 38
7924.504 39
7924.927 33
7925.350 34
7925.773 30
7926.197 18
7926.620 30
7927.043 32
7927.466 29
7927.889 13
7928.313 10
7928.736 26
7929.159 16
7929.582 30
7930.006 59
7930.429 46
7930.852 33
7931.275 35
7931.699 44
7932.122 74
7932.545 64
7932.969 76
7933.392 68
7933.815 68
7934.239 62
7934.662 60
7935.086 57
7935.509 40
7935.932 37
7936.356 32
7936.779 27
7937.203 23
7937.626 19
7938.050 17
7938.473 23
7938.897 18
7939.320 19
7939.744 27
7940.167 31
7940.591 30
7941.014 24
7941.438 21
7941.861 30
7942.285 19
7942.709 14
7943.132 16
7943.556 21
7943.979 17
7944.403 32
7944.827 17
7945.250 18
7945.674 10
7946.098 13
7946.521 12
7946.945 21
7947.369 18
7947.793 21
7948.216 33
7948.640 24
7949.064 30
7949.488 37
7949.911 28
7950.335 34
7950.759 32
7951.183 29
7951.607 12
7952.030 18
7952.454 21
7952.878 23
7953.302 18
7953.726 9
7954.150 15
7954.574 22
7954.998 22
7955.422 17
7955.846 28
7956.270 33
7956.693 23
7957.117 16
7957.541 16
7957.965 23
7958.389 22
7958.814 21
7959.238 22
7959.662 19
7960.086 22
7960.510 27
7960.934 28
7961.358 17
7961.782 22
7962.206 19
7962.630 20
7963.054 19
7963.479 16
7963.903 19
7964.327 13
7964.751 19
7965.175 23
7965.599 22
7966.024 13
7966.448 12
7966.872 12
7967.296 23
7967.721 23
7968.145 22
7968.569 26
7968.993 24
7969.418 22
7969.842 13
7970.266 14
7970.691 21
7971.115 20
7971.539 23
7971.964 17
7972.388 24
7972.813 26
7973.237 24
7973.661 14
7974.086 15
7974.510 15
7974.935 17
7975.359 16
7975.784 13
7976.208 13
7976.633 13
7977.057 20
7977.482 24
7977.906 15
7978.331 11
7978.755 14
7979.180 8
7979.604 15
7980.029 13
7980.454 9
7980.878 18
7981.303 20
7981.728 12
7982.152 23
7982.577 12
7983.001 18
7983.426 12
7983.851 13
7984.276 9
7984.700 13
7985.125 16
7985.550 15
7985.974 17
7986.399 15
7986.824 23
7987.249 16
7987.674 17
7988.098 19
7988.523 23
7988.948 23
7989.373 29
7989.798 18
7990.223 13
7990.647 18
7991.072 10
7991.497 10
7991.922 11
7992.347 16
7992.772 23
7993.197 19
7993.622 19
7994.047 17
7994.472 20
7994.897 15
7995.322 20
7995.747 9
7996.172 18
7996.597 13
7997.022 16
7997.447 18
7997.872 17
7998.297 15
7998.722 27
7999.147 20
7999.572 26
7999.997 30
8000.422 13
8000.848 16
8001.273 12
8001.698 18
8002.123 16
8002.548 16
8002.973 9
8003.399 7
8003.824 6
8004.249 11
8004.674 20
8005.100 24
8005.525 27
8005.950 27
8006.375 35
8006.801 34
8007.226 31
8007.651 30
8008.077 30
8008.502 27
8008.927 25
8009.353 20
8009.778 13
8010.204 34
8010.629 31
8011.054 28
8011.480 14
8011.905 29
8012.331 33
8012.756 16
8013.182 9
8013.607 22
8014.033 27
8014.458 15
8014.884 7
8015.309 13
8015.735 17
8016.160 22
8016.586 16
8017.011 22
8017.437 15
8017.862 18
8018.288 22
8018.714 10
8019.139 17
8019.565 22
8019.991 23
8020.416 21
8020.842 16
8021.268 21
8021.693 15
8022.119 12
8022.545 17
8022.970 16
8023.396 10
8023.822 27
8024.248 25
8024.673 33
8025.099 33
8025.525 28
8025.951 16
8026.377 8
8026.802 22
8027.228 22
8027.654 12
8028.080 9
8028.506 21
8028.932 16
8029.358 18
8029.784 11
8030.209 15
8030.635 16
8031.061 14
8031.487 11
8031.913 10
8032.339 17
8032.765 27
8033.191 15
8033.617 21
8034.043 20
8034.469 25
8034.895 25
8035.321 20
8035.747 19
8036.173 17
8036.600 22
8037.026 24
8037.452 24
8037.878 19
8038.304 13
8038.730 18
8039.156 19
8039.582 17
8040.009 13
8040.435 13
8040.861 22
8041.287 23
8041.713 22
8042.140 9
8042.566 7
8042.992 20
8043.418 17
8043.845 14
8044.271 15
8044.697 9
8045.124 17
8045.550 19
8045.976 22
8046.403 24
8046.829 22
8047.255 28
8047.682 26
8048.108 25
8048.534 36
8048.961 21
8049.387 22
8049.814 22
8050.240 13
8050.667 20
8051.093 15
8051.520 12
8051.946 16
8052.373 17
8052.799 28
8053.226 40
8053.652 25
8054.079 20
8054.505 20
8054.932 17
8055.358 11
8055.785 18
8056.212 16
8056.638 12
8057.065 20
8057.492 23
8057.918 15
8058.345 16
8058.771 18
8059.198 14
8059.625 9
8060.052 8
8060.478 16
8060.905 18
8061.332 11
8061.758 6
8062.185 6
8062.612 11
8063.039 13
8063.466 13
8063.892 15
8064.319 10
8064.746 16
8065.173 25
8065.600 28
8066.027 19
8066.453 20
8066.880 18
8067.307 16
8067.734 15
8068.161 13
8068.588 17
8069.015 22
8069.442 17
8069.869 8
8070.296 7
8070.723 10
8071.150 10
8071.577 11
8072.004 10
8072.431 10
8072.858 11
8073.285 8
8073.712 6
8074.139 19
8074.566 14
8074.993 7
8075.420 10
8075.848 20
8076.275 22
8076.702 20
8077.129 17
8077.556 12
8077.983 6
8078.411 6
8078.838 4
8079.265 10
8079.692 24
8080.119 15
8080.547 28
8080.974 25
8081.401 14
8081.828 12
8082.256 22
8082.683 27
8083.110 13
8083.538 15
8083.965 18
8084.392 25
8084.820 19
8085.247 6
8085.674 10
8086.102 15
8086.529 18
8086.957 21
8087.384 12
8087.812 14
8088.239 11
8088.666 8
8089.094 10
8089.521 8
8089.949 6
8090.376 10
8090.804 17
8091.231 17
8091.659 18
8092.087 16
8092.514 11
8092.942 6
8093.369 19
8093.797 10
8094.224 11
8094.652 13
8095.080 8
8095.507 10
8095.935 9
8096.363 10
8096.790 7
8097.218 8
8097.646 14
8098.073 6
8098.501 2
8098.929 4
8099.357 9
8099.784 11
8100.212 13
8100.640 12
8101.068 17
8101.495 19
8101.923 20
8102.351 16
8102.779 10
8103.207 9
8103.635 10
8104.063 16
8104.490 5
8104.918 12
8105.346 21
8105.774 19
8106.202 10
8106.630 7
8107.058 11
8107.486 11
8107.914 15
8108.342 12
8108.770 10
8109.198 24
8109.626 19
8110.054 17
8110.482 25
8110.910 21
8111.338 15
8111.766 26
8112.194 26
8112.622 18
8113.050 16
8113.478 7
8113.907 8
8114.335 19
8114.763 13
8115.191 16
8115.619 27
8116.047 19
8116.476 15
8116.904 17
8117.332 7
8117.760 12
8118.188 11
8118.617 22
8119.045 32
8119.473 19
8119.901 18
8120.330 13
8120.758 11
8121.186 14
8121.615 20
8122.043 17
8122.471 19
8122.900 27
8123.328 32
8123.757 20
8124.185 18
8124.613 12
8125.042 14
8125.470 11
8125.899 18
8126.327 23
8126.756 19
8127.184 27
8127.612 16
8128.041 10
8128.469 13
8128.898 20
8129.327 15
8129.755 13
8130.184 21
8130.612 23
8131.041 24
8131.469 24
8131.898 20
8132.327 20
8132.755 12
8133.184 10
8133.612 10
8134.041 12
8134.470 9
8134.898 14
8135.327 20
8135.756 21
8136.185 23
8136.613 17
8137.042 11
8137.471 24
8137.899 24
8138.328 26
8138.757 19
8139.186 19
8139.615 22
8140.043 26
8140.472 18
8140.901 17
8141.330 18
8141.759 19
8142.188 21
8142.617 17
8143.045 21
8143.474 19
8143.903 24
8144.332 22
8144.761 23
8145.190 32
8145.619 28
8146.048 16
8146.477 7
8146.906 11
8147.335 14
8147.764 16
8148.193 9
8148.622 24
8149.051 25
8149.480 20
8149.909 21
8150.338 13
8150.767 21
8151.196 18
8151.626 22
8152.055 27
8152.484 19
8152.913 20
8153.342 10
8153.771 12
8154.201 22
8154.630 23
8155.059 13
8155.488 13
8155.917 8
8156.347 12
8156.776 11
8157.205 6
8157.634 13
8158.064 19
8158.493 30
8158.922 31
8159.352 15
8159.781 11
8160.210 16
8160.640 17
8161.069 8
8161.498 6
8161.928 15
8162.357 21
8162.787 11
8163.216 6
8163.645 6
8164.075 9
8164.504 15
8164.934 19
8165.363 5
8165.793 8
8166.222 17
8166.652 17
8167.081 14
8167.511 9
8167.940 13
8168.370 26
8168.799 19
8169.229 8
8169.659 13
8170.088 11
8170.518 20
8170.947 24
8171.377 18
8171.807 16
8172.236 13
8172.666 18
8173.096 19
8173.525 20
8173.955 27
8174.385 14
8174.815 11
8175.244 11
8175.674 21
8176.104 27
8176.534 13
8176.963 11
8177.393 7
8177.823 13
8178.253 15
8178.683 17
8179.112 17
8179.542 26
8179.972 15
8180.402 6
8180.832 13
8181.262 26
8181.692 33
8182.122 25
8182.552 24
8182.982 26
8183.411 16
8183.841 5
8184.271 10
8184.701 10
8185.131 21
8185.561 15
8185.991 9
8186.421 11
8186.851 7
8187.282 8
8187.712 15
8188.142 14
8188.572 21
8189.002 21
8189.432 11
8189.862 10
8190.292 15
8190.722 14
8191.152 13
8191.583 13
8192.013 11
8192.443 4
8192.873 4
8193.303 5
8193.734 13
8194.164 12
8194.594 11
8195.024 11
8195.455 10
8195.885 12
8196.315 9
8196.745 11
8197.176 6
8197.606 8
8198.036 23
8198.467 25
8198.897 15
8199.328 16
8199.758 20
8200.188 25
8200.619 26
8201.049 30
8201.480 27
8201.910 19
8202.340 27
8202.771 21
8203.201 25
8203.632 24
8204.062 37
8204.493 31
8204.923 27
8205.354 24
8205.784 17
8206.215 16
8206.645 15
8207.076 15
8207.507 18
8207.937 20
8208.368 21
8208.798 14
8209.229 19
8209.660 14
8210.090 23
8210.521 21
8210.952 14
8211.382 9
8211.813 8
8212.244 8
8212.674 14
8213.105 10
8213.536 11
8213.967 8
8214.397 12
8214.828 16
8215.259 14
8215.690 11
8216.121 13
8216.551 12
8216.982 15
8217.413 11
8217.844 9
8218.275 21
8218.706 25
8219.137 30
8219.567 29
8219.998 14
8220.429 16
8220.860 13
8221.291 11
8221.722 10
8222.153 3
8222.584 10
8223.015 10
8223.446 9
8223.877 14
8224.308 6
8224.739 7
8225.170 6
8225.601 9
8226.032 9
8226.463 7
8226.894 10
8227.325 13
8227.757 10
8228.188 10
8228.619 20
8229.050 16
8229.481 12
8229.912 12
8230.343 8
8230.775 7
8231.206 14
8231.637 13
8232.068 14
8232.500 7
8232.931 10
8233.362 18
8233.793 15
8234.225 19
8234.656 14
8235.087 17
8235.518 13
8235.950 11
8236.381 21
8236.813 16
8237.244 14
8237.675 12
8238.107 11
8238.538 14
8238.969 11
8239.401 7
8239.832 7
8240.264 13
8240.695 13
8241.127 18
8241.558 24
8241.990 18
8242.421 15
8242.853 14
8243.284 15
8243.716 21
8244.147 12
8244.579 8
8245.010 9
8245.442 6
8245.873 4
8246.305 9
8246.737 5
8247.168 6
8247.600 11
8248.031 14
8248.463 13
8248.895 11
8249.326 11
8249.758 25
8250.190 16
8250.622 13
8251.053 14
8251.485 25
8251.917 15
8252.348 15
8252.780 14
8253.212 14
8253.644 6
8254.076 10
8254.507 20
8254.939 12
8255.371 11
8255.803 8
8256.235 10
8256.667 10
8257.098 13
8257.530 8
8257.962 15
8258.394 17
8258.826 19
8259.258 14
8259.690 13
8260.122 9
8260.554 9
8260.986 11
8261.418 19
8261.850 28
8262.282 19
8262.714 15
8263.146 13
8263.578 15
8264.010 15
8264.442 15
8264.874 11
8265.306 12
8265.738 10
8266.170 18
8266.603 13
8267.035 16
8267.467 12
8267.899 8
8268.331 7
8268.763 14
8269.196 14
8269.628 9
8270.060 9
8270.492 11
8270.924 11
8271.357 8
8271.789 16
8272.221 7
8272.654 4
8273.086 5
8273.518 14
8273.950 15
8274.383 11
8274.815 19
8275.247 13
8275.680 16
8276.112 12
8276.545 15
8276.977 18
8277.409 16
8277.842 27
8278.274 16
8278.707 19
8279.139 16
8279.572 10
8280.004 14
8280.437 18
8280.869 21
8281.302 18
8281.734 26
8282.167 15
8282.599 18
8283.032 24
8283.464 21
8283.897 17
8284.329 21
8284.762 22
8285.195 11
8285.627 12
8286.060 11
8286.492 12
8286.925 14
8287.358 25
8287.790 16
8288.223 14
8288.656 15
8289.089 21
8289.521 13
8289.954 7
8290.387 14
8290.820 17
8291.252 12
8291.685 16
8292.118 20
8292.551 21
8292.983 17
8293.416 15
8293.849 7
8294.282 16
8294.715 17
8295.148 24
8295.581 28
8296.013 26
8296.446 16
8296.879 23
8297.312 22
8297.745 14
8298.178 11
8298.611 10
8299.044 7
8299.477 7
8299.910 8
8300.343 9
8300.776 10
8301.209 8
8301.642 8
8302.075 12
8302.508 23
8302.941 20
8303.374 19
8303.807 18
8304.240 15
8304.674 11
8305.107 17
8305.540 12
8305.973 15
8306.406 17
8306.839 12
8307.273 13
8307.706 21
8308.139 27
8308.572 27
8309.005 14
8309.439 10
8309.872 12
8310.305 14
8310.738 10
8311.172 19
8311.605 19
8312.038 18
8312.472 26
8312.905 26
8313.338 16
8313.772 9
8314.205 8
8314.638 8
8315.072 12
8315.505 5
8315.939 10
8316.372 13
8316.805 9
8317.239 11
8317.672 7
8318.106 22
8318.539 20
8318.973 22
8319.406 11
8319.840 8
8320.273 6
8320.707 14
8321.140 12
8321.574 12
8322.007 14
8322.441 14
8322.875 10
8323.308 13
8323.742 8
8324.175 14
8324.609 12
8325.043 12
8325.476 17
8325.910 9
8326.344 4
8326.777 9
8327.211 12
8327.645 7
8328.079 16
8328.512 6
8328.946 19
8329.380 25
8329.814 17
8330.247 8
8330.681 9
8331.115 9
8331.549 8
8331.983 11
8332.416 6
8332.850 1
8333.284 11
8333.718 15
8334.152 11
8334.586 12
8335.020 12
8335.454 13
8335.887 14
8336.321 15
8336.755 20
8337.189 12
8337.623 14
8338.057 18
8338.491 11
8338.925 10
8339.359 8
8339.793 8
8340.227 16
8340.661 14
8341.095 15
8341.530 10
8341.964 16
8342.398 15
8342.832 13
8343.266 10
8343.700 10
8344.134 10
8344.568 16
8345.003 21
8345.437 15
8345.871 14
8346.305 14
8346.739 13
8347.174 15
8347.608 27
8348.042 27
8348.476 30
8348.911 22
8349.345 16
8349.779 14
8350.213 11
8350.648 11
8351.082 8
8351.516 15
8351.951 19
8352.385 14
8352.819 5
8353.254 6
8353.688 11
8354.123 18
8354.557 6
8354.991 10
8355.426 12
8355.860 21
8356.295 17
8356.729 18
8357.164 16
8357.598 20
8358.033 14
8358.467 9
8358.902 10
8359.336 10
8359.771 24
8360.205 17
8360.640 12
8361.074 11
8361.509 9
8361.944 18
8362.378 17
8362.813 10
8363.248 10
8363.682 10
8364.117 13
8364.552 18
8364.986 13
8365.421 13
8365.856 9
8366.290 17
8366.725 16
8367.160 13
8367.595 15
8368.029 17
8368.464 14
8368.899 16
8369.334 11
8369.768 6
8370.203 16
8370.638 18
8371.073 12
8371.508 6
8371.943 14
8372.377 20
8372.812 20
8373.247 12
8373.682 16
8374.117 20
8374.552 13
8374.987 12
8375.422 5
8375.857 15
8376.292 23
8376.727 22
8377.162 17
8377.597 31
8378.032 22
8378.467 16
8378.902 20
8379.337 18
8379.772 15
8380.207 12
8380.642 10
8381.077 16
8381.512 17
8381.948 18
8382.383 26
8382.818 17
8383.253 35
8383.688 29
8384.123 22
8384.558 18
8384.994 18
8385.429 10
8385.864 11
8386.299 24
8386.735 20
8387.170 18
8387.605 14
8388.040 11
8388.476 11
8388.911 13
8389.346 8
8389.782 5
8390.217 13
8390.652 23
8391.088 13
8391.523 8
8391.958 4
8392.394 10
8392.829 23
8393.265 18
8393.700 6
8394.135 14
8394.571 8
8395.006 7
8395.442 14
8395.877 20
8396.313 18
8396.748 22
8397.184 24
8397.619 29
8398.055 25
8398.490 14
8398.926 10
8399.362 17
8399.797 13
8400.233 12
8400.668 16
8401.104 11
8401.540 14
8401.975 20
8402.411 20
8402.847 30
8403.282 21
8403.718 22
8404.154 24
8404.589 21
8405.025 15
8405.461 10
8405.896 17
8406.332 14
8406.768 8
8407.204 15
8407.640 14
8408.075 21
8408.511 18
8408.947 21
8409.383 25
8409.819 23
8410.255 16
8410.690 15
8411.126 20
8411.562 20
8411.998 13
8412.434 11
8412.870 16
8413.306 14
8413.742 13
8414.178 16
8414.614 16
8415.050 13
8415.486 9
8415.922 8
8416.358 10
8416.794 13
8417.230 10
8417.666 13
8418.102 12
8418.538 17
8418.974 10
8419.410 16
8419.846 19
8420.282 20
8420.718 14
8421.154 17
8421.591 18
8422.027 25
8422.463 28
8422.899 24
8423.335 20
8423.772 22
8424.208 24
8424.644 22
8425.080 20
8425.516 25
8425.953 25
8426.389 35
8426.825 26
8427.262 26
8427.698 24
8428.134 21
8428.570 16
8429.007 26
8429.443 17
8429.880 18
8430.316 26
8430.752 32
8431.189 21
8431.625 20
8432.061 21
8432.498 22
8432.934 29
8433.371 28
8433.807 21
8434.244 16
8434.680 9
8435.117 21
8435.553 25
8435.990 28
8436.426 32
8436.863 28
8437.299 28
8437.736 23
8438.172 23
8438.609 25
8439.046 24
8439.482 23
8439.919 28
8440.356 30
8440.792 25
8441.229 21
8441.665 23
8442.102 30
8442.539 31
8442.976 22
8443.412 21
8443.849 22
8444.286 31
8444.722 36
8445.159 35
8445.596 27
8446.033 32
8446.470 28
8446.906 28
8447.343 40
8447.780 45
8448.217 46
8448.654 49
8449.090 52
8449.527 40
8449.964 51
8450.401 44
8450.838 43
8451.275 40
8451.712 37
8452.149 38
8452.586 35
8453.023 35
8453.460 33
8453.897 35
8454.334 36
8454.771 34
8455.208 35
8455.645 51
8456.082 54
8456.519 39
8456.956 31
8457.393 32
8457.830 34
8458.267 38
8458.704 44
8459.141 30
8459.578 42
8460.015 40
8460.453 29
8460.890 42
8461.327 49
8461.764 62
8462.201 51
8462.639 57
8463.076 61
8463.513 52
8463.950 48
8464.387 65
8464.825 82
8465.262 78
8465.699 84
8466.137 82
8466.574 89
8467.011 102
8467.449 93
8467.886 97
8468.323 79
8468.761 101
8469.198 102
8469.635 108
8470.073 96
8470.510 125
8470.948 116
8471.385 131
8471.822 186
8472.260 238
8472.697 360
8473.135 527
8473.572 718
8474.010 916
8474.447 1274
8474.885 1675
8475.322 1932
8475.760 2216
8476.197 2460
8476.635 2572
8477.073 2462
8477.510 2286
8477.948 2125
8478.385 1879
8478.823 1650
8479.261 1358
8479.698 1061
8480.136 824
8480.574 636
8481.011 507
8481.449 407
8481.887 331
8482.324 299
8482.762 290
8483.200 241
8483.638 200
8484.075 176
8484.513 175
8484.951 126
8485.389 143
8485.826 150
8486.264 144
8486.702 125
8487.140 109
8487.578 102
8488.016 106
8488.454 83
8488.891 89
8489.329 102
8489.767 104
8490.205 96
8490.643 79
8491.081 74
8491.519 66
8491.957 59
8492.395 62
8492.833 71
8493.271 66
8493.709 83
8494.147 64
8494.585 72
8495.023 90
8495.461 86
8495.899 85
8496.337 82
8496.775 56
8497.213 62
8497.651 62
8498.089 87
8498.528 73
8498.966 69
8499.404 81
8499.842 65
8500.280 62
8500.718 45
8501.157 52
8501.595 47
8502.033 75
8502.471 75
8502.909 73
8503.348 92
8503.786 78
8504.224 68
8504.663 74
8505.101 72
8505.539 69
8505.977 57
8506.416 51
8506.854 47
8507.293 34
8507.731 33
8508.169 31
8508.608 33
8509.046 35
8509.484 28
8509.923 28
8510.361 18
8510.800 20
8511.238 39
8511.677 39
8512.115 36
8512.554 38
8512.992 40
8513.431 44
8513.869 43
8514.308 36
8514.746 25
8515.185 27
8515.623 35
8516.062 32
8516.501 38
8516.939 39
8517.378 29
8517.816 28
8518.255 26
8518.694 26
8519.132 22
8519.571 30
8520.010 48
8520.448 37
8520.887 38
8521.326 29
8521.764 27
8522.203 23
8522.642 32
8523.081 36
8523.519 36
8523.958 25
8524.397 27
8524.836 49
8525.275 40
8525.714 41
8526.152 40
8526.591 57
8527.030 40
8527.469 37
8527.908 32
8528.347 33
8528.786 20
8529.225 17
8529.663 22
8530.102 19
8530.541 33
8530.980 34
8531.419 22
8531.858 14
8532.297 21
8532.736 10
8533.175 20
8533.614 23
8534.053 28
8534.492 39
8534.931 36
8535.371 28
8535.810 30
8536.249 36
8536.688 38
8537.127 41
8537.566 45
8538.005 37
8538.444 23
8538.884 19
8539.323 31
8539.762 36
8540.201 31
8540.640 22
8541.080 27
8541.519 29
8541.958 34
8542.397 46
8542.837 34
8543.276 31
8543.715 40
8544.154 42
8544.594 44
8545.033 40
8545.472 30
8545.912 25
8546.351 39
8546.790 41
8547.230 32
8547.669 34
8548.109 41
8548.548 44
8548.987 42
8549.427 31
8549.866 28
8550.306 25
8550.745 30
8551.185 30
8551.624 35
8552.064 26
8552.503 21
8552.943 26
8553.382 21
8553.822 33
8554.261 45
8554.701 46
8555.141 35
8555.580 41
8556.020 48
8556.459 38
8556.899 47
8557.339 60
8557.778 53
8558.218 47
8558.658 50
8559.097 47
8559.537 48
8559.977 40
8560.416 40
8560.856 47
8561.296 58
8561.736 46
8562.175 49
8562.615 41
8563.055 47
8563.495 41
8563.934 65
8564.374 62
8564.814 47
8565.254 52
8565.694 66
8566.134 64
8566.574 47
8567.013 34
8567.453 60
8567.893 53
8568.333 38
8568.773 34
8569.213 53
8569.653 55
8570.093 52
8570.533 54
8570.973 50
8571.413 58
8571.853 47
8572.293 40
8572.733 40
8573.173 40
8573.613 39
8574.053 42
8574.493 24
8574.933 22
8575.373 43
8575.813 57
8576.254 57
8576.694 69
8577.134 98
8577.574 109
8578.014 115
8578.454 146
8578.895 178
8579.335 182
8579.775 177
8580.215 161
8580.655 148
8581.096 131
8581.536 119
8581.976 117
8582.416 114
8582.857 106
8583.297 86
8583.737 80
8584.178 83
8584.618 77
8585.058 83
8585.499 76
8585.939 74
8586.380 76
8586.820 71
8587.260 62
8587.701 64
8588.141 69
8588.582 79
8589.022 58
8589.462 64
8589.903 56
8590.343 58
8590.784 62
8591.224 74
8591.665 81
8592.105 54
8592.546 48
8592.987 50
8593.427 36
8593.868 39
8594.308 42
8594.749 26
8595.189 30
8595.630 45
8596.071 39
8596.511 32
8596.952 31
8597.393 52
8597.833 46
8598.274 32
8598.715 25
8599.155 25
8599.596 37
8600.037 47
8600.478 30
8600.918 35
8601.359 28
8601.800 23
8602.241 22
8602.681 25
8603.122 22
8603.563 26
8604.004 24
8604.445 30
8604.886 25
8605.327 28
8605.767 34
8606.208 30
8606.649 20
8607.090 36
8607.531 29
8607.972 29
8608.413 31
8608.854 24
8609.295 22
8609.736 16
8610.177 12
8610.618 14
8611.059 12
8611.500 16
8611.941 15
8612.382 22
8612.823 23
8613.264 16
8613.705 14
8614.146 14
8614.587 16
8615.028 23
8615.470 28
8615.911 22
8616.352 21
8616.793 32
8617.234 38
8617.675 21
8618.116 13
8618.558 17
8618.999 19
8619.440 15
8619.881 16
8620.323 15
8620.764 22
8621.205 24
8621.646 28
8622.088 20
8622.529 14
8622.970 11
8623.412 17
8623.853 32
8624.294 23
8624.736 19
8625.177 27
8625.618 25
8626.060 18
8626.501 15
8626.943 12
8627.384 20
8627.826 21
8628.267 14
8628.708 15
8629.150 22
8629.591 23
8630.033 13
8630.474 19
8630.916 21
8631.357 23
8631.799 24
8632.241 16
8632.682 17
8633.124 18
8633.565 26
8634.007 12
8634.448 12
8634.890 13
8635.332 14
8635.773 15
8636.215 25
8636.657 32
8637.098 19
8637.540 19
8637.982 19
8638.423 12
8638.865 17
8639.307 18
8639.749 12
8640.190 13
8640.632 18
8641.074 16
8641.516 12
8641.958 15
8642.399 14
8642.841 15
8643.283 18
8643.725 30
8644.167 22
8644.609 17
8645.050 29
8645.492 30
8645.934 20
8646.376 15
8646.818 23
8647.260 17
8647.702 30
8648.144 29
8648.586 37
8649.028 33
8649.470 18
8649.912 28
8650.354 24
8650.796 25
8651.238 24
8651.680 28
8652.122 40
8652.564 24
8653.006 21
8653.448 29
8653.890 30
8654.332 30
8654.775 31
8655.217 34
8655.659 23
8656.101 23
8656.543 21
8656.985 13
8657.428 20
8657.870 15
8658.312 10
8658.754 17
8659.196 17
8659.639 20
8660.081 23
8660.523 17
8660.966 18
8661.408 15
8661.850 16
8662.292 15
8662.735 18
8663.177 23
8663.620 11
8664.062 11
8664.504 17
8664.947 11
8665.389 15
8665.831 20
8666.274 21
8666.716 29
8667.159 12
8667.601 18
8668.044 17
8668.486 15
8668.929 22
8669.371 31
8669.814 20
8670.256 20
8670.699 20
8671.141 17
8671.584 14
8672.026 9
8672.469 13
8672.911 20
8673.354 16
8673.797 21
8674.239 23
8674.682 24
8675.125 15
8675.567 28
8676.010 20
8676.453 22
8676.895 19
8677.338 31
8677.781 37
8678.223 40
8678.666 42
8679.109 33
8679.552 33
8679.994 33
8680.437 46
8680.880 50
8681.323 47
8681.766 35
8682.208 35
8682.651 30
8683.094 34
8683.537 22
8683.980 34
8684.423 40
8684.866 31
8685.309 21
8685.751 20
8686.194 26
8686.637 31
8687.080 35
8687.523 26
8687.966 22
8688.409 28
8688.852 30
8689.295 32
8689.738 29
8690.181 32
8690.624 42
8691.067 64
8691.510 61
8691.953 51
8692.396 45
8692.840 38
8693.283 33
8693.726 32
8694.169 25
8694.612 26
8695.055 25
8695.498 27
8695.942 28
8696.385 39
8696.828 28
8697.271 29
8697.714 27
8698.158 28
8698.601 29
8699.044 34
8699.487 42
8699.931 33
8700.374 33
8700.817 25
8701.261 15
8701.704 14
8702.147 21
8702.591 25
8703.034 23
8703.477 19
8703.921 26
8704.364 20
8704.807 20
8705.251 27
8705.694 19
8706.138 26
8706.581 26
8707.025 24
8707.468 25
8707.912 21
8708.355 36
8708.798 24
8709.242 23
8709.686 22
8710.129 24
8710.573 16
8711.016 24
8711.460 31
8711.903 25
8712.347 32
8712.790 16
8713.234 16
8713.678 17
8714.121 17
8714.565 16
8715.009 12
8715.452 17
8715.896 20
8716.340 23
8716.783 34
8717.227 31
8717.671 29
8718.115 23
8718.558 25
8719.002 31
8719.446 37
8719.890 37
8720.333 39
8720.777 40
8721.221 44
8721.665 37
8722.109 32
8722.553 35
8722.996 33
8723.440 39
8723.884 43
8724.328 50
8724.772 47
8725.216 37
8725.660 25
8726.104 31
8726.548 35
8726.992 31
8727.436 33
8727.880 33
8728.324 42
8728.768 30
8729.212 36
8729.656 34
8730.100 40
8730.544 34
8730.988 29
8731.432 20
8731.876 18
8732.320 41
8732.764 49
8733.208 46
8733.652 49
8734.097 35
8734.541 33
8734.985 27
8735.429 36
8735.873 36
8736.317 32
8736.762 48
8737.206 49
8737.650 40
8738.094 43
8738.539 45
8738.983 49
8739.427 50
8739.871 39
8740.316 41
8740.760 47
8741.204 44
8741.649 39
8742.093 48
8742.537 37
8742.982 38
8743.426 40
8743.871 42
8744.315 45
8744.759 50
8745.204 65
8745.648 55
8746.093 42
8746.537 57
8746.982 68
8747.426 67
8747.871 74
8748.315 69
8748.760 47
8749.204 41
8749.649 36
8750.093 44
8750.538 59
8750.982 52
8751.427 58
8751.872 76
8752.316 58
8752.761 78
8753.205 79
8753.650 76
8754.095 55
8754.539 86
8754.984 68
8755.429 84
8755.873 113
8756.318 118
8756.763 99
8757.208 106
8757.652 108
8758.097 102
8758.542 119
8758.987 141
8759.431 165
8759.876 199
8760.321 218
8760.766 272
8761.211 336
8761.655 430
8762.100 545
8762.545 614
8762.990 737
8763.435 886
8763.880 1015
8764.325 1132
8764.770 1183
8765.215 1260
8765.659 1241
8766.104 1268
8766.549 1252
8766.994 1217
8767.439 1046
8767.884 930
8768.329 849
8768.774 734
8769.219 671
8769.664 573
8770.110 506
8770.555 472
8771.000 360
8771.445 308
8771.890 277
8772.335 237
8772.780 196
8773.225 179
8773.670 171
8774.116 146
8774.561 140
8775.006 139
8775.451 140
8775.896 126
8776.341 128
8776.787 132
8777.232 134
8777.677 147
8778.122 161
8778.568 162
8779.013 177
8779.458 199
8779.904 211
8780.349 206
8780.794 208
8781.240 184
8781.685 165
8782.130 159
8782.576 142
8783.021 129
8783.466 129
8783.912 141
8784.357 117
8784.803 127
8785.248 97
8785.694 94
8786.139 81
8786.584 91
8787.030 99
8787.475 82
8787.921 84
8788.366 68
8788.812 59
8789.258 68
8789.703 65
8790.149 76
8790.594 81
8791.040 86
8791.485 80
8791.931 82
8792.377 72
8792.822 84
8793.268 76
8793.714 62
8794.159 81
8794.605 68
8795.051 53
8795.496 59
8795.942 63
8796.388 72
8796.833 54
8797.279 42
8797.725 75
8798.171 71
8798.616 70
8799.062 65
8799.508 66
8799.954 77
8800.400 63
8800.845 67
8801.291 54
8801.737 47
8802.183 53
8802.629 60
8803.075 51
8803.521 51
8803.967 43
8804.413 50
8804.858 64
8805.304 56
8805.750 56
8806.196 51
8806.642 34
8807.088 30
8807.534 40
8807.980 42
8808.426 38
8808.872 39
8809.318 32
8809.764 34
8810.211 36
8810.657 44
8811.103 42
8811.549 32
8811.995 39
8812.441 31
8812.887 39
8813.333 39
8813.779 32
8814.226 42
8814.672 34
8815.118 28
8815.564 33
8816.010 42
8816.457 38
8816.903 37
8817.349 37
8817.795 48
8818.242 48
8818.688 28
8819.134 27
8819.581 22
8820.027 29
8820.473 36
8820.920 34
8821.366 32
8821.812 34
8822.259 36
8822.705 52
8823.151 48
8823.598 42
8824.044 41
8824.491 56
8824.937 58
8825.384 52
8825.830 49
8826.276 55
8826.723 63
8827.169 64
8827.616 58
8828.062 58
8828.509 62
8828.956 67
8829.402 59
8829.849 40
8830.295 29
8830.742 34
8831.188 30
8831.635 34
8832.082 30
8832.528 54
8832.975 65
8833.422 41
8833.868 37
8834.315 26
8834.762 33
8835.208 40
8835.655 37
8836.102 47
8836.548 48
8836.995 43
8837.442 31
8837.889 33
8838.335 39
8838.782 38
8839.229 36
8839.676 29
8840.123 24
8840.570 22
8841.016 45
8841.463 28
8841.910 19
8842.357 17
8842.804 20
8843.251 32
8843.698 38
8844.145 41
8844.592 35
8845.039 31
8845.485 41
8845.932 40
8846.379 36
8846.826 33
8847.273 27
8847.720 28
8848.167 30
8848.614 50
8849.062 32
8849.509 34
8849.956 30
8850.403 31
8850.850 36
8851.297 43
8851.744 35
8852.191 37
8852.638 31
8853.085 30
8853.533 27
8853.980 27
8854.427 16
8854.874 21
8855.321 18
8855.769 13
8856.216 16
8856.663 22
8857.110 26
8857.558 22
8858.005 23
8858.452 26
8858.899 32
8859.347 21
8859.794 22
8860.241 17
8860.689 15
8861.136 26
8861.583 23
8862.031 19
8862.478 28
8862.926 34
8863.373 33
8863.820 35
8864.268 39
8864.715 38
8865.163 22
8865.610 23
8866.058 21
8866.505 42
8866.953 37
8867.400 34
8867.848 26
8868.295 30
8868.743 27
8869.190 36
8869.638 29
8870.085 23
8870.533 27
8870.981 24
8871.428 31
8871.876 30
8872.324 21
8872.771 12
8873.219 18
8873.666 18
8874.114 33
8874.562 24
8875.010 27
8875.457 30
8875.905 24
8876.353 18
8876.800 23
8877.248 23
8877.696 28
8878.144 25
8878.592 24
8879.039 19
8879.487 36
8879.935 44
8880.383 39
8880.831 38
8881.279 53
8881.726 47
8882.174 42
8882.622 49
8883.070 36
8883.518 25
8883.966 23
8884.414 24
8884.862 25
8885.310 28
8885.758 31
8886.206 38
8886.654 45
8887.102 34
8887.550 27
8887.998 26
8888.446 36
8888.894 28
8889.342 29
8889.790 40
8890.238 32
8890.686 28
8891.134 25
8891.582 25
8892.031 32
8892.479 21
8892.927 20
8893.375 30
8893.823 21
8894.271 46
8894.720 46
8895.168 36
8895.616 39
8896.064 40
8896.512 27
8896.961 29
8897.409 43
8897.857 36
8898.306 36
8898.754 42
8899.202 51
8899.650 55
8900.099 46
8900.547 40
8900.995 30
8901.444 33
8901.892 35
8902.341 34
8902.789 21
8903.237 31
8903.686 29
8904.134 35
8904.583 47
8905.031 40
8905.480 68
8905.928 75
8906.377 72
8906.825 67
8907.274 72
8907.722 63
8908.171 70
8908.619 68
8909.068 62
8909.516 59
8909.965 63
8910.414 64
8910.862 71
8911.311 80
8911.759 99
8912.208 134
8912.657 166
8913.105 179
8913.554 213
8914.003 243
8914.451 287
8914.900 283
8915.349 303
8915.797 308
8916.246 342
8916.695 351
8917.144 368
8917.592 353
8918.041 326
8918.490 293
8918.939 254
8919.388 204
8919.837 199
8920.285 174
8920.734 150
8921.183 129
8921.632 111
8922.081 122
8922.530 98
8922.979 100
8923.428 94
8923.876 80
8924.325 71
8924.774 76
8925.223 73
8925.672 84
8926.121 75
8926.570 68
8927.019 70
8927.468 72
8927.917 100
8928.366 95
8928.815 91
8929.264 94
8929.714 113
8930.163 124
8930.612 142
8931.061 139
8931.510 135
8931.959 136
8932.408 150
8932.857 143
8933.307 152
8933.756 119
8934.205 124
8934.654 133
8935.103 121
8935.553 131
8936.002 152
8936.451 133
8936.900 127
8937.350 112
8937.799 97
8938.248 80
8938.697 63
8939.147 55
8939.596 42
8940.045 57
8940.495 54
8940.944 46
8941.393 37
8941.843 59
8942.292 52
8942.742 53
8943.191 56
8943.640 66
8944.090 79
8944.539 80
8944.989 94
8945.438 89
8945.888 70
8946.337 60
8946.787 67
8947.236 74
8947.686 89
8948.135 81
8948.585 91
8949.034 78
8949.484 77
8949.934 70
8950.383 56
8950.833 55
8951.282 60
8951.732 70
8952.182 57
8952.631 53
8953.081 59
8953.531 54
8953.980 55
8954.430 47
8954.880 43
8955.329 46
8955.779 42
8956.229 49
8956.679 46
8957.128 48
8957.578 54
8958.028 31
8958.478 43
8958.928 41
8959.377 42
8959.827 47
8960.277 37
8960.727 32
8961.177 35
8961.627 49
8962.077 55
8962.526 42
8962.976 36
8963.426 57
8963.876 64
8964.326 76
8964.776 67
8965.226 63
8965.676 47
8966.126 45
8966.576 49
8967.026 52
8967.476 66
8967.926 73
8968.376 78
8968.826 75
8969.276 67
8969.726 73
8970.176 75
8970.626 76
8971.077 85
8971.527 82
8971.977 72
8972.427 93
8972.877 99
8973.327 82
8973.777 88
8974.228 92
8974.678 83
8975.128 70
8975.578 76
8976.029 72
8976.479 68
8976.929 74
8977.379 63
8977.830 58
8978.280 64
8978.730 50
8979.181 48
8979.631 60
8980.081 50
8980.532 62
8980.982 72
8981.432 61
8981.883 55
8982.333 46
8982.783 46
8983.234 56
8983.684 55
8984.135 53
8984.585 49
8985.036 63
8985.486 72
8985.937 62
8986.387 72
8986.838 62
8987.288 67
8987.739 69
8988.189 70
8988.640 76
8989.090 72
8989.541 73
8989.991 74
8990.442 75
8990.893 80
8991.343 80
8991.794 73
8992.245 59
8992.695 55
8993.146 62
8993.596 50
8994.047 48
8994.498 46
8994.949 58
8995.399 45
8995.850 48
8996.301 59
8996.752 60
8997.202 44
8997.653 32
8998.104 29
8998.555 31
8999.005 46
8999.456 52
8999.907 42
9000.358 35
9000.809 46
9001.260 45
9001.711 53
9002.161 47
9002.612 33
9003.063 22
9003.514 25
9003.965 36
9004.416 32
9004.867 32
9005.318 35
9005.769 45
9006.220 37
9006.671 43
9007.122 53
9007.573 52
9008.024 53
9008.475 44
9008.926 49
9009.377 50
9009.828 43
9010.279 42
9010.730 51
9011.182 47
9011.633 44
9012.084 36
9012.535 42
9012.986 48
9013.437 60
9013.888 55
9014.340 55
9014.791 39
9015.242 32
9015.693 41
9016.145 41
9016.596 47
9017.047 50
9017.498 38
9017.950 40
9018.401 44
9018.852 49
9019.304 44
9019.755 40
9020.206 48
9020.658 47
9021.109 42
9021.560 41
9022.012 42
9022.463 46
9022.914 40
9023.366 47
9023.817 46
9024.269 39
9024.720 32
9025.172 28
9025.623 28
9026.075 29
9026.526 55
9026.978 46
9027.429 38
9027.881 41
9028.332 46
9028.784 41
9029.235 51
9029.687 53
9030.138 55
9030.590 49
9031.042 44
9031.493 59
9031.945 43
9032.397 36
9032.848 34
9033.300 28
9033.752 34
9034.203 47
9034.655 37
9035.107 51
9035.558 58
9036.010 58
9036.462 49
9036.914 63
9037.365 66
9037.817 64
9038.269 61
9038.721 76
9039.173 63
9039.624 67
9040.076 54
9040.528 58
9040.980 63
9041.432 70
9041.884 80
9042.336 73
9042.787 58
9043.239 55
9043.691 64
9044.143 59
9044.595 70
9045.047 64
9045.499 55
9045.951 60
9046.403 74
9046.855 89
9047.307 91
9047.759 75
9048.211 83
9048.663 80
9049.115 85
9049.567 66
9050.019 63
9050.471 64
9050.924 71
9051.376 87
9051.828 111
9052.280 107
9052.732 98
9053.184 94
9053.636 77
9054.089 71
9054.541 85
9054.993 99
9055.445 96
9055.897 96
9056.350 110
9056.802 96
9057.254 92
9057.707 99
9058.159 114
9058.611 113
9059.063 138
9059.516 137
9059.968 132
9060.420 140
9060.873 122
9061.325 138
9061.777 134
9062.230 123
9062.682 126
9063.135 130
9063.587 134
9064.040 146
9064.492 129
9064.944 122
9065.397 150
9065.849 144
9066.302 157
9066.754 147
9067.207 156
9067.659 143
9068.112 143
9068.564 142
9069.017 129
9069.470 157
9069.922 150
9070.375 156
9070.827 169
9071.280 154
9071.733 146
9072.185 153
9072.638 134
9073.090 139
9073.543 148
9073.996 151
9074.449 152
9074.901 160
9075.354 183
9075.807 178
9076.259 167
9076.712 167
9077.165 179
9077.618 147
9078.070 196
9078.523 202
9078.976 183
9079.429 182
9079.882 154
9080.334 174
9080.787 199
9081.240 193
9081.693 196
9082.146 215
9082.599 238
9083.052 247
9083.505 254
9083.958 274
9084.411 266
9084.863 282
9085.316 287
9085.769 285
9086.222 285
9086.675 269
9087.128 262
9087.581 257
9088.034 283
9088.487 271
9088.941 257
9089.394 267
9089.847 304
9090.300 345
9090.753 355
9091.206 350
9091.659 318
9092.112 312
9092.565 321
9093.018 374
9093.472 411
9093.925 416
9094.378 415
9094.831 406
9095.284 397
9095.738 425
9096.191 400
9096.644 387
9097.097 403
9097.551 450
9098.004 440
9098.457 456
9098.910 446
9099.364 500
9099.817 495
9100.270 487
9100.724 508
9101.177 504
9101.630 538
9102.084 544
9102.537 570
9102.991 582
9103.444 605
9103.897 603
9104.351 606
9104.804 596
9105.258 624
9105.711 612
9106.165 604
9106.618 642
9107.072 651
9107.525 622
9107.979 662
9108.432 702
9108.886 677
9109.339 690
9109.793 763
9110.247 824
9110.700 877
9111.154 909
9111.607 921
9112.061 989
9112.515 1060
9112.968 1043
9113.422 1072
9113.876 1110
9114.329 1117
9114.783 1140
9115.237 1223
9115.690 1261
9116.144 1254
9116.598 1300
9117.052 1373
9117.505 1353
9117.959 1403
9118.413 1425
9118.867 1437
9119.321 1513
9119.774 1544
9120.228 1574
9120.682 1671
9121.136 1749
9121.590 1859
9122.044 1958
9122.497 2006
9122.951 2068
9123.405 2111
9123.859 2253
9124.313 2370
9124.767 2441
9125.221 2586
9125.675 2754
9126.129 3019
9126.583 3358
9127.037 3634
9127.491 4020
9127.945 4380
9128.399 4738
9128.853 5109
9129.307 5496
9129.761 5849
9130.215 6162
9130.669 6402
9131.123 6566
9131.577 6733
9132.032 6856
9132.486 6902
9132.940 6834
9133.394 6767
9133.848 6646
9134.302 6503
9134.757 6400
9135.211 6246
9135.665 6134
9136.119 6009
9136.573 5808
9137.028 5670
9137.482 5570
9137.936 5441
9138.390 5248
9138.845 5044
9139.299 4864
9139.753 4766
9140.208 4664
9140.662 4559
9141.116 4441
9141.571 4449
9142.025 4337
9142.479 4199
9142.934 4241
9143.388 4189
9143.843 4225
9144.297 4214
9144.752 4158
9145.206 4182
9145.660 4309
9146.115 4268
9146.569 4164
9147.024 4133
9147.478 4032
9147.933 3964
9148.387 3960
9148.842 3807
9149.296 3687
9149.751 3605
9150.206 3512
9150.660 3404
9151.115 3347
9151.569 3242
9152.024 3116
9152.479 3001
9152.933 2848
9153.388 2765
9153.843 2734
9154.297 2608
9154.752 2455
9155.207 2340
9155.661 2360
9156.116 2339
9156.571 2237
9157.026 2213
9157.480 2217
9157.935 2213
9158.390 2179
9158.845 2159
9159.299 2116
9159.754 2125
9160.209 2063
9160.664 2049
9161.119 2025
9161.574 1978
9162.028 1926
9162.483 1869
9162.938 1811
9163.393 1805
9163.848 1674
9164.303 1606
9164.758 1624
9165.213 1528
9165.668 1511
9166.123 1376
9166.578 1314
9167.033 1337
9167.488 1310
9167.943 1307
9168.398 1288
9168.853 1329
9169.308 1298
9169.763 1267
9170.218 1177
9170.673 1172
9171.128 1158
9171.583 1087
9172.038 1062
9172.493 1041
9172.948 1055
9173.404 974
9173.859 925
9174.314 901
9174.769 862
9175.224 802
9175.680 786
9176.135 741
9176.590 770
9177.045 736
9177.500 772
9177.956 794
9178.411 739
9178.866 718
9179.322 701
9179.777 689
9180.232 691
9180.687 651
9181.143 682
9181.598 633
9182.053 639
9182.509 644
9182.964 584
9183.420 544
9183.875 534
9184.330 470
9184.786 456
9185.241 493
9185.697 506
9186.152 511
9186.608 526
9187.063 435
9187.519 417
9187.974 462
9188.430 487
9188.885 481
9189.341 483
9189.796 452
9190.252 460
9190.707 429
9191.163 410
9191.619 394
9192.074 404
9192.530 392
9192.985 400
9193.441 370
9193.897 348
9194.352 357
9194.808 375
9195.264 375
9195.719 368
9196.175 348
9196.631 345
9197.087 310
9197.542 287
9197.998 307
9198.454 317
9198.910 330
9199.365 343
9199.821 306
9200.277 279
9200.733 290
9201.189 310
9201.645 337
9202.100 292
9202.556 282
9203.012 288
9203.468 286
9203.924 310
9204.380 316
9204.836 306
9205.292 289
9205.748 281
9206.204 280
9206.660 245
9207.116 266
9207.572 278
9208.028 289
9208.484 281
9208.940 296
9209.396 297
9209.852 258
9210.308 258
9210.764 261
9211.220 243
9211.676 245
9212.132 202
9212.588 213
9213.044 226
9213.500 200
9213.957 197
9214.413 209
9214.869 228
9215.325 199
9215.781 204
9216.237 222
9216.694 209
9217.150 190
9217.606 203
9218.062 210
9218.519 240
9218.975 230
9219.431 224
9219.887 209
9220.344 195
9220.800 188
9221.256 156
9221.713 167
9222.169 186
9222.625 166
9223.082 167
9223.538 180
9223.995 179
9224.451 189
9224.907 200
9225.364 158
9225.820 153
9226.277 162
9226.733 143
9227.190 158
9227.646 162
9228.103 127
9228.559 126
9229.016 160
9229.472 168
9229.929 134
9230.385 146
9230.842 163
9231.298 177
9231.755 163
9232.212 163
9232.668 180
9233.125 164
9233.581 137
9234.038 112
9234.495 124
9234.951 156
9235.408 142
9235.865 146
9236.322 158
9236.778 156
9237.235 152
9237.692 185
9238.148 174
9238.605 177
9239.062 165
9239.519 183
9239.976 175
9240.432 170
9240.889 181
9241.346 167
9241.803 164
9242.260 188
9242.716 197
9243.173 206
9243.630 188
9244.087 155
9244.544 153
9245.001 192
9245.458 193
9245.915 193
9246.372 175
9246.829 176
9247.286 175
9247.743 171
9248.200 163
9248.657 168
9249.114 155
9249.571 146
9250.028 136
9250.485 156
9250.942 147
9251.399 175
9251.856 195
9252.313 187
9252.770 157
9253.227 174
9253.684 165
9254.142 144
9254.599 156
9255.056 160
9255.513 138
9255.970 135
9256.427 137
9256.885 136
9257.342 158
9257.799 154
9258.256 150
9258.714 149
9259.171 148
9259.628 196
9260.085 179
9260.543 177
9261.000 196
9261.457 169
9261.915 165
9262.372 168
9262.829 155
9263.287 195
9263.744 176
9264.201 193
9264.659 179
9265.116 212
9265.574 207
9266.031 194
9266.488 168
9266.946 159
9267.403 167
9267.861 169
9268.318 170
9268.776 167
9269.233 187
9269.691 187
9270.148 209
9270.606 217
9271.064 215
9271.521 193
9271.979 187
9272.436 174
9272.894 167
9273.351 180
9273.809 175
9274.267 185
9274.724 186
9275.182 194
9275.640 235
9276.097 238
9276.555 219
9277.013 237
9277.470 203
9277.928 221
9278.386 254
9278.844 244
9279.301 230
9279.759 245
9280.217 263
9280.675 283
9281.133 312
9281.590 269
9282.048 271
9282.506 291
9282.964 299
9283.422 318
9283.880 315
9284.337 300
9284.795 359
9285.253 359
9285.711 376
9286.169 389
9286.627 389
9287.085 399
9287.543 442
9288.001 456
9288.459 460
9288.917 477
9289.375 450
9289.833 473
9290.291 503
9290.749 514
9291.207 514
9291.665 511
9292.123 532
9292.581 485
9293.039 528
9293.497 574
9293.956 592
9294.414 576
9294.872 554
9295.330 529
9295.788 541
9296.246 553
9296.704 533
9297.163 499
9297.621 507
9298.079 486
9298.537 490
9298.996 527
9299.454 532
9299.912 560
9300.370 563
9300.829 554
9301.287 540
9301.745 513
9302.204 442
9302.662 437
9303.120 440
9303.579 489
9304.037 486
9304.495 469
9304.954 456
9305.412 469
9305.871 526
9306.329 545
9306.787 583
9307.246 568
9307.704 565
9308.163 586
9308.621 559
9309.080 526
9309.538 540
9309.997 521
9310.455 534
9310.914 553
9311.372 540
9311.831 526
9312.289 512
9312.748 529
9313.207 550
9313.665 553
9314.124 560
9314.582 561
9315.041 564
9315.500 559
9315.958 597
9316.417 580
9316.876 547
9317.334 507
9317.793 545
9318.252 546
9318.711 563
9319.169 576
9319.628 575
9320.087 626
9320.546 607
9321.004 618
9321.463 584
9321.922 519
9322.381 485
9322.840 485
9323.298 480
9323.757 467
9324.216 501
9324.675 526
9325.134 531
9325.593 578
9326.052 554
9326.511 524
9326.970 504
9327.429 546
9327.887 564
9328.346 561
9328.805 550
9329.264 573
9329.723 575
9330.182 587
9330.641 565
9331.100 553
9331.559 577
9332.019 598
9332.478 644
9332.937 683
9333.396 705
9333.855 718
9334.314 715
9334.773 744
9335.232 743
9335.691 818
9336.150 857
9336.610 851
9337.069 799
9337.528 746
9337.987 786
9338.446 809
9338.906 850
9339.365 853
9339.824 822
9340.283 835
9340.743 797
9341.202 807
9341.661 798
9342.120 834
9342.580 821
9343.039 814
9343.498 799
9343.958 804
9344.417 832
9344.877 839
9345.336 847
9345.795 847
9346.255 902
9346.714 909
9347.174 901
9347.633 968
9348.092 1001
9348.552 992
9349.011 1020
9349.471 1026
9349.930 1107
9350.390 1150
9350.849 1157
9351.309 1219
9351.768 1264
9352.228 1305
9352.687 1344
9353.147 1302
9353.607 1265
9354.066 1249
9354.526 1242
9354.985 1230
9355.445 1190
9355.905 1212
9356.364 1250
9356.824 1214
9357.284 1189
9357.743 1174
9358.203 1207
9358.663 1181
9359.122 1183
9359.582 1203
9360.042 1277
9360.502 1269
9360.961 1224
9361.421 1211
9361.881 1222
9362.341 1225
9362.801 1198
9363.260 1271
9363.720 1292
9364.180 1216
9364.640 1207
9365.100 1293
9365.560 1206
9366.020 1215
9366.479 1240
9366.939 1248
9367.399 1226
9367.859 1272
9368.319 1260
9368.779 1246
9369.239 1263
9369.699 1281
9370.159 1357
9370.619 1373
9371.079 1352
9371.539 1365
9371.999 1437
9372.459 1471
9372.919 1485
9373.379 1524
9373.839 1573
9374.299 1532
9374.759 1599
9375.220 1682
9375.680 1734
9376.140 1851
9376.600 1933
9377.060 1885
9377.520 1878
9377.981 1888
9378.441 1886
9378.901 1879
9379.361 1874
9379.821 1858
9380.282 1824
9380.742 1934
9381.202 2002
9381.662 1975
9382.123 1963
9382.583 1852
9383.043 1819
9383.504 1837
9383.964 1754
9384.424 1722
9384.885 1798
9385.345 1738
9385.805 1672
9386.266 1602
9386.726 1588
9387.186 1559
9387.647 1558
9388.107 1476
9388.568 1500
9389.028 1615
9389.489 1604
9389.949 1561
9390.410 1553
9390.870 1564
9391.331 1582
9391.791 1568
9392.252 1562
9392.712 1605
9393.173 1603
9393.633 1594
9394.094 1548
9394.554 1580
9395.015 1636
9395.476 1644
9395.936 1668
9396.397 1660
9396.857 1757
9397.318 1713
9397.779 1721
9398.239 1797
9398.700 1865
9399.161 1826
9399.622 1819
9400.082 1838
9400.543 1906
9401.004 1998
9401.464 2099
9401.925 2099
9402.386 2181
9402.847 2239
9403.308 2276
9403.768 2324
9404.229 2348
9404.690 2316
9405.151 2426
9405.612 2433
9406.073 2438
9406.533 2529
9406.994 2539
9407.455 2537
9407.916 2548
9408.377 2554
9408.838 2639
9409.299 2779
9409.760 2963
9410.221 3038
9410.682 3145
9411.143 3355
9411.604 3612
9412.065 3854
9412.526 4028
9412.987 4287
9413.448 4615
9413.909 4950
9414.370 5415
9414.831 6007
9415.292 6562
9415.753 7230
9416.214 8043
9416.676 8870
9417.137 9822
9417.598 10874
9418.059 11996
9418.520 13181
9418.981 14535
9419.443 15858
9419.904 17181
9420.365 18362
9420.826 19233
9421.287 20307
9421.749 21147
9422.210 21608
9422.671 21975
9423.132 22243
9423.594 22172
9424.055 21887
9424.516 21437
9424.978 20727
9425.439 20220
9425.900 19415
9426.362 18385
9426.823 17353
9427.285 16320
9427.746 15216
9428.207 14241
9428.669 13254
9429.130 12379
9429.592 11614
9430.053 10970
9430.515 10243
9430.976 9675
9431.437 9105
9431.899 8518
9432.360 8018
9432.822 7747
9433.284 7529
9433.745 7226
9434.207 7003
9434.668 6861
9435.130 6712
9435.591 6707
9436.053 6686
9436.515 6715
9436.976 6714
9437.438 6580
9437.899 6503
9438.361 6402
9438.823 6408
9439.284 6296
9439.746 6106
9440.208 5900
9440.669 5725
9441.131 5590
9441.593 5335
9442.055 5058
9442.516 4741
9442.978 4516
9443.440 4259
9443.902 4028
9444.364 3718
9444.825 3479
9445.287 3413
9445.749 3166
9446.211 3037
9446.673 2852
9447.135 2673
9447.596 2606
9448.058 2547
9448.520 2492
9448.982 2429
9449.444 2392
9449.906 2339
9450.368 2378
9450.830 2371
9451.292 2361
9451.754 2463
9452.216 2538
9452.678 2525
9453.140 2515
9453.602 2520
9454.064 2528
9454.526 2428
9454.988 2432
9455.450 2457
9455.912 2404
9456.374 2275
9456.836 2231
9457.299 2161
9457.761 2052
9458.223 2025
9458.685 1894
9459.147 1733
9459.609 1627
9460.071 1508
9460.534 1414
9460.996 1345
9461.458 1228
9461.920 1100
9462.382 988
9462.845 951
9463.307 901
9463.769 833
9464.232 780
9464.694 728
9465.156 740
9465.618 719
9466.081 665
9466.543 642
9467.005 548
9467.468 516
9467.930 459
9468.393 432
9468.855 470
9469.317 424
9469.780 452
9470.242 415
9470.705 406
9471.167 403
9471.630 383
9472.092 393
9472.555 381
9473.017 351
9473.480 365
9473.942 364
9474.405 343
9474.867 375
9475.330 336
9475.792 312
9476.255 323
9476.717 326
9477.180 289
9477.643 312
9478.105 308
9478.568 298
9479.031 294
9479.493 306
9479.956 277
9480.419 241
9480.881 234
9481.344 241
9481.807 235
9482.269 255
9482.732 246
9483.195 244
9483.658 250
9484.120 215
9484.583 211
9485.046 169
9485.509 165
9485.972 176
9486.434 164
9486.897 169
9487.360 173
9487.823 203
9488.286 216
9488.749 207
9489.212 197
9489.674 192
9490.137 198
9490.600 199
9491.063 207
9491.526 199
9491.989 223
9492.452 213
9492.915 217
9493.378 207
9493.841 185
9494.304 177
9494.767 172
9495.230 176
9495.693 171
9496.156 184
9496.619 166
9497.082 176
9497.546 192
9498.009 204
9498.472 190
9498.935 190
9499.398 181
9499.861 176
9500.324 156
9500.787 146
9501.251 157
9501.714 154
9502.177 145
9502.640 153
9503.103 144
9503.567 170
9504.030 170
9504.493 165
9504.957 130
9505.420 144
9505.883 143
9506.346 136
9506.810 136
9507.273 133
9507.736 128
9508.200 138
9508.663 136
9509.126 140
9509.590 155
9510.053 153
9510.517 132
9510.980 125
9511.444 122
9511.907 129
9512.370 146
9512.834 137
9513.297 155
9513.761 162
9514.224 170
9514.688 136
9515.151 146
9515.615 146
9516.078 127
9516.542 109
9517.006 113
9517.469 114
9517.933 110
9518.396 139
9518.860 160
9519.324 149
9519.787 152
9520.251 140
9520.715 138
9521.178 139
9521.642 145
9522.106 155
9522.569 159
9523.033 140
9523.497 160
9523.960 161
9524.424 162
9524.888 159
9525.352 146
9525.815 139
9526.279 122
9526.743 122
9527.207 141
9527.671 148
9528.135 137
9528.598 136
9529.062 131
9529.526 119
9529.990 137
9530.454 132
9530.918 136
9531.382 129
9531.846 123
9532.310 141
9532.774 152
9533.237 133
9533.701 129
9534.165 122
9534.629 132
9535.093 148
9535.557 125
9536.021 132
9536.486 114
9536.950 119
9537.414 149
9537.878 139
9538.342 124
9538.806 110
9539.270 110
9539.734 104
9540.198 118
9540.662 122
9541.127 124
9541.591 133
9542.055 122
9542.519 99
9542.983 90
9543.447 96
9543.912 110
9544.376 124
9544.840 118
9545.304 131
9545.769 122
9546.233 104
9546.697 88
9547.162 86
9547.626 87
9548.090 98
9548.554 104
9549.019 110
9549.483 116
9549.948 129
9550.412 131
9550.876 117
9551.341 122
9551.805 106
9552.270 108
9552.734 120
9553.198 128
9553.663 142
9554.127 141
9554.592 127
9555.056 129
9555.521 144
9555.985 159
9556.450 154
9556.914 125
9557.379 141
9557.843 156
9558.308 160
9558.773 163
9559.237 151
9559.702 146
9560.166 154
9560.631 168
9561.096 175
9561.560 140
9562.025 154
9562.490 166
9562.954 164
9563.419 159
9563.884 157
9564.348 158
9564.813 187
9565.278 189
9565.743 174
9566.207 207
9566.672 197
9567.137 171
9567.602 183
9568.067 172
9568.531 193
9568.996 205
9569.461 220
9569.926 182
9570.391 185
9570.856 197
9571.321 198
9571.785 201
9572.250 184
9572.715 189
9573.180 146
9573.645 174
9574.110 157
9574.575 159
9575.040 199
9575.505 172
9575.970 192
9576.435 204
9576.900 215
9577.365 227
9577.830 240
9578.295 206
9578.760 200
9579.225 202
9579.690 214
9580.155 236
9580.621 221
9581.086 221
9581.551 204
9582.016 227
9582.481 254
9582.946 258
9583.411 284
9583.877 292
9584.342 275
9584.807 276
9585.272 272
9585.738 280
9586.203 252
9586.668 241
9587.133 260
9587.599 268
9588.064 267
9588.529 280
9588.994 270
9589.460 230
9589.925 236
9590.390 232
9590.856 239
9591.321 256
9591.787 246
9592.252 234
9592.717 228
9593.183 215
9593.648 218
9594.114 216
9594.579 201
9595.045 191
9595.510 173
9595.975 181
9596.441 214
9596.906 221
9597.372 214
9597.837 207
9598.303 235
9598.769 245
9599.234 239
9599.700 243
9600.165 269
9600.631 266
9601.096 248
9601.562 260
9602.028 251
9602.493 249
9602.959 255
9603.425 249
9603.890 283
9604.356 282
9604.822 269
9605.287 261
9605.753 250
9606.219 276
9606.685 295
9607.150 263
9607.616 259
9608.082 288
9608.548 291
9609.013 289
9609.479 281
9609.945 269
9610.411 262
9610.877 254
9611.343 212
9611.808 193
9612.274 198
9612.740 193
9613.206 244
9613.672 250
9614.138 256
9614.604 268
9615.070 277
9615.536 272
9616.002 283
9616.468 293
9616.934 261
9617.400 238
9617.866 244
9618.332 219
9618.798 225
9619.264 250
9619.730 277
9620.196 292
9620.662 309
9621.128 280
9621.594 294
9622.060 306
9622.526 314
9622.993 337
9623.459 362
9623.925 381
9624.391 410
9624.857 439
9625.323 452
9625.790 505
9626.256 480
9626.722 535
9627.188 614
9627.655 622
9628.121 661
9628.587 607
9629.053 602
9629.520 570
9629.986 579
9630.452 570
9630.919 608
9631.385 610
9631.851 577
9632.318 548
9632.784 532
9633.250 547
9633.717 489
9634.183 443
9634.650 436
9635.116 432
9635.582 456
9636.049 412
9636.515 390
9636.982 372
9637.448 394
9637.915 410
9638.381 432
9638.848 465
9639.314 445
9639.781 409
9640.247 424
9640.714 431
9641.181 438
9641.647 441
9642.114 464
9642.580 488
9643.047 540
9643.514 568
9643.980 588
9644.447 548
9644.914 547
9645.380 630
9645.847 647
9646.314 646
9646.780 662
9647.247 718
9647.714 705
9648.180 698
9648.647 684
9649.114 588
9649.581 540
9650.048 503
9650.514 522
9650.981 524
9651.448 482
9651.915 475
9652.382 452
9652.848 456
9653.315 435
9653.782 413
9654.249 375
9654.716 354
9655.183 379
9655.650 383
9656.117 358
9656.584 321
9657.051 304
9657.518 296
9657.985 279
9658.452 274
9658.919 260
9659.386 247
9659.853 223
9660.320 214
9660.787 251
9661.254 259
9661.721 292
9662.188 309
9662.655 274
9663.122 287
9663.589 297
9664.056 289
9664.523 310
9664.991 255
9665.458 236
9665.925 216
9666.392 223
9666.859 232
9667.327 239
9667.794 250
9668.261 243
9668.728 246
9669.195 213
9669.663 212
9670.130 212
9670.597 211
9671.065 212
9671.532 197
9671.999 184
9672.467 169
9672.934 166
9673.401 179
9673.869 157
9674.336 164
9674.803 183
9675.271 174
9675.738 173
9676.206 150
9676.673 152
9677.140 166
9677.608 153
9678.075 160
9678.543 169
9679.010 157
9679.478 143
9679.945 148
9680.413 158
9680.880 161
9681.348 138
9681.815 114
9682.283 90
9682.751 122
9683.218 130
9683.686 139
9684.153 171
9684.621 151
9685.089 128
9685.556 126
9686.024 123
9686.492 102
9686.959 92
9687.427 104
9687.895 92
9688.362 97
9688.830 105
9689.298 122
9689.765 121
9690.233 129
9690.701 115
9691.169 104
9691.637 142
9692.104 148
9692.572 132
9693.040 118
9693.508 130
9693.976 116
9694.444 114
9694.911 130
9695.379 128
9695.847 135
9696.315 126
9696.783 130
9697.251 140
9697.719 141
9698.187 153
9698.655 139
9699.123 136
9699.591 156
9700.059 153
9700.527 154
9700.995 170
9701.463 180
9701.931 215
9702.399 206
9702.867 181
9703.335 206
9703.803 242
9704.271 255
9704.739 265
9705.207 257
9705.675 276
9706.144 319
9706.612 350
9707.080 390
9707.548 410
9708.016 469
9708.484 481
9708.953 528
9709.421 622
9709.889 678
9710.357 714
9710.826 756
9711.294 805
9711.762 819
9712.230 889
9712.699 908
9713.167 875
9713.635 904
9714.104 931
9714.572 928
9715.040 902
9715.509 872
9715.977 842
9716.445 858
9716.914 848
9717.382 788
9717.851 791
9718.319 727
9718.788 689
9719.256 651
9719.724 623
9720.193 579
9720.661 535
9721.130 544
9721.598 488
9722.067 458
9722.535 387
9723.004 409
9723.473 411
9723.941 406
9724.410 373
9724.878 320
9725.347 273
9725.816 299
9726.284 336
9726.753 322
9727.221 278
9727.690 261
9728.159 264
9728.627 250
9729.096 257
9729.565 275
9730.033 262
9730.502 234
9730.971 255
9731.440 253
9731.908 238
9732.377 223
9732.846 233
9733.315 209
9733.784 185
9734.252 192
9734.721 168
9735.190 185
9735.659 182
9736.128 171
9736.597 172
9737.066 167
9737.534 145
9738.003 121
9738.472 147
9738.941 129
9739.410 101
9739.879 119
9740.348 112
9740.817 101
9741.286 97
9741.755 107
9742.224 113
9742.693 114
9743.162 115
9743.631 122
9744.100 121
9744.569 93
9745.038 111
9745.507 124
9745.976 146
9746.445 140
9746.915 144
9747.384 163
9747.853 138
9748.322 133
9748.791 113
9749.260 139
9749.730 123
9750.199 125
9750.668 109
9751.137 97
9751.606 96
9752.076 94
9752.545 82
9753.014 87
9753.483 94
9753.953 90
9754.422 100
9754.891 79
9755.361 75
9755.830 81
9756.299 74
9756.769 56
9757.238 54
9757.707 69
9758.177 66
9758.646 57
9759.116 74
9759.585 70
9760.054 52
9760.524 42
9760.993 43
9761.463 40
9761.932 40
9762.402 42
9762.871 34
9763.341 34
9763.810 43
9764.280 52
9764.749 65
9765.219 55
9765.688 55
9766.158 53
9766.628 39
9767.097 41
9767.567 41
9768.036 44
9768.506 36
9768.976 48
9769.445 65
9769.915 61
9770.385 46
9770.854 46
9771.324 57
9771.794 49
9772.264 49
9772.733 47
9773.203 56
9773.673 48
9774.143 60
9774.612 56
9775.082 53
9775.552 40
9776.022 46
9776.492 33
9776.961 35
9777.431 33
9777.901 46
9778.371 39
9778.841 29
9779.311 29
9779.781 23
9780.251 34
9780.721 45
9781.190 27
9781.660 35
9782.130 29
9782.600 27
9783.070 36
9783.540 31
9784.010 24
9784.480 24
9784.950 40
9785.420 47
9785.890 52
9786.361 54
9786.831 51
9787.301 38
9787.771 38
9788.241 43
9788.711 46
9789.181 51
9789.651 49
9790.121 49
9790.592 61
9791.062 52
9791.532 54
9792.002 41
9792.472 47
9792.943 54
9793.413 42
9793.883 43
9794.353 41
9794.824 34
9795.294 38
9795.764 49
9796.234 36
9796.705 48
9797.175 38
9797.645 49
9798.116 49
9798.586 41
9799.056 38
9799.527 43
9799.997 61
9800.468 55
9800.938 45
9801.408 39
9801.879 39
9802.349 41
9802.820 42
9803.290 46
9803.761 49
9804.231 61
9804.702 55
9805.172 50
9805.643 40
9806.113 44
9806.584 41
9807.054 44
9807.525 52
9807.996 54
9808.466 54
9808.937 52
9809.407 59
9809.878 52
9810.349 43
9810.819 46
9811.290 56
9811.761 49
9812.231 58
9812.702 51
9813.173 41
9813.643 47
9814.114 37
9814.585 40
9815.056 46
9815.526 44
9815.997 42
9816.468 35
9816.939 33
9817.410 63
9817.880 69
9818.351 54
9818.822 50
9819.293 52
9819.764 43
9820.235 41
9820.705 47
9821.176 55
9821.647 54
9822.118 35
9822.589 25
9823.060 41
9823.531 50
9824.002 53
9824.473 44
9824.944 44
9825.415 61
9825.886 52
9826.357 46
9826.828 42
9827.299 53
9827.770 56
9828.241 54
9828.712 48
9829.183 38
9829.654 55
9830.125 63
9830.597 56
9831.068 62
9831.539 58
9832.010 71
9832.481 75
9832.952 55
9833.424 42
9833.895 46
9834.366 40
9834.837 38
9835.308 39
9835.780 41
9836.251 57
9836.722 53
9837.193 52
9837.665 41
9838.136 49
9838.607 67
9839.079 76
9839.550 49
9840.021 45
9840.493 57
9840.964 49
9841.435 47
9841.907 44
9842.378 47
9842.850 43
9843.321 36
9843.793 50
9844.264 46
9844.735 36
9845.207 33
9845.678 42
9846.150 50
9846.621 49
9847.093 54
9847.564 51
9848.036 47
9848.508 46
9848.979 49
9849.451 40
9849.922 42
9850.394 41
9850.865 38
9851.337 40
9851.809 41
9852.280 50
9852.752 39
9853.224 38
9853.695 47
9854.167 51
9854.639 43
9855.110 46
9855.582 42
9856.054 27
9856.526 28
9856.997 44
9857.469 48
9857.941 41
9858.413 37
9858.884 36
9859.356 35
9859.828 35
9860.300 42
9860.772 58
9861.244 58
9861.715 51
9862.187 41
9862.659 47
9863.131 40
9863.603 42
9864.075 45
9864.547 44
9865.019 45
9865.491 42
9865.963 38
9866.435 45
9866.907 52
9867.379 57
9867.851 54
9868.323 48
9868.795 46
9869.267 37
9869.739 55
9870.211 59
9870.683 51
9871.155 47
9871.627 49
9872.099 40
9872.571 34
9873.044 40
9873.516 36
9873.988 39
9874.460 45
9874.932 46
9875.404 45
9875.877 41
9876.349 41
9876.821 31
9877.293 38
9877.765 52
9878.238 52
9878.710 55
9879.182 52
9879.655 54
9880.127 60
9880.599 43
9881.071 42
9881.544 46
9882.016 57
9882.489 47
9882.961 41
9883.433 56
9883.906 36
9884.378 48
9884.850 45
9885.323 30
9885.795 24
9886.268 23
9886.740 21
9887.213 39
9887.685 32
9888.158 26
9888.630 27
9889.103 33
9889.575 42
9890.048 47
9890.520 42
9890.993 38
9891.465 51
9891.938 36
9892.411 52
9892.883 51
9893.356 41
9893.829 41
9894.301 48
9894.774 51
9895.246 50
9895.719 47
9896.192 46
9896.665 40
9897.137 47
9897.610 31
9898.083 23
9898.555 29
9899.028 36
9899.501 39
9899.974 44
9900.446 37
9900.919 28
9901.392 18
9901.865 37
9902.338 36
9902.811 34
9903.283 39
9903.756 37
9904.229 44
9904.702 41
9905.175 49
9905.648 58
9906.121 41
9906.594 28
9907.067 38
9907.540 46
9908.013 52
9908.486 41
9908.959 60
9909.432 73
9909.905 63
9910.378 48
9910.851 45
9911.324 45
9911.797 63
9912.270 60
9912.743 58
9913.216 62
9913.689 64
9914.162 60
9914.635 57
9915.108 58
9915.582 68
9916.055 80
9916.528 67
9917.001 63
9917.474 54
9917.947 61
9918.421 66
9918.894 73
9919.367 59
9919.840 52
9920.314 59
9920.787 59
9921.260 71
9921.734 70
9922.207 63
9922.680 55
9923.153 62
9923.627 54
9924.100 53
9924.573 51
9925.047 59
9925.520 54
9925.994 59
9926.467 67
9926.940 64
9927.414 58
9927.887 52
9928.361 46
9928.834 57
9929.308 55
9929.781 50
9930.255 47
9930.728 67
9931.202 76
9931.675 64
9932.149 64
9932.622 65
9933.096 54
9933.569 52
9934.043 58
9934.517 46
9934.990 59
9935.464 66
9935.938 72
9936.411 82
9936.885 82
9937.358 86
9937.832 84
9938.306 77
9938.780 73
9939.253 72
9939.727 66
9940.201 69
9940.674 60
9941.148 52
9941.622 55
9942.096 64
9942.570 52
9943.043 40
9943.517 45
9943.991 54
9944.465 58
9944.939 49
9945.412 44
9945.886 53
9946.360 61
9946.834 56
9947.308 52
9947.782 62
9948.256 69
9948.730 68
9949.204 69
9949.678 77
9950.152 86
9950.626 67
9951.100 64
9951.574 76
9952.048 67
9952.522 68
9952.996 72
9953.470 55
9953.944 48
9954.418 43
9954.892 48
9955.366 53
9955.840 67
9956.314 57
9956.788 57
9957.263 61
9957.737 44
9958.211 43
9958.685 43
9959.159 44
9959.633 42
9960.108 37
9960.582 56
9961.056 65
9961.530 55
9962.005 50
9962.479 48
9962.953 51
9963.427 65
9963.902 69
9964.376 63
9964.850 56
9965.325 49
9965.799 45
9966.273 54
9966.748 58
9967.222 59
9967.696 47
9968.171 44
9968.645 37
9969.120 32
9969.594 27
9970.068 30
9970.543 35
9971.017 29
9971.492 39
9971.966 39
9972.441 39
9972.915 35
9973.390 37
9973.864 31
9974.339 28
9974.813 40
9975.288 37
9975.763 39
9976.237 35
9976.712 30
9977.186 30
9977.661 27
9978.136 26
9978.610 28
9979.085 16
9979.560 23
9980.034 27
9980.509 25
9980.984 28
9981.458 30
9981.933 31
9982.408 29
9982.883 29
9983.357 25
9983.832 38
9984.307 36
9984.782 36
9985.257 26
9985.731 26
9986.206 39
9986.681 37
9987.156 30
9987.631 32
9988.106 26
9988.580 35
9989.055 25
9989.530 22
9990.005 24
9990.480 19
9990.955 23
9991.430 25
9991.905 22
9992.380 26
9992.855 38
9993.330 32
9993.805 24
9994.280 23
9994.755 34
9995.230 29
9995.705 29
9996.180 30
9996.655 26
9997.130 23
9997.605 31
9998.080 40
9998.556 37
9999.031 28
9999.506 18
9999.981 19
10000.456 25
10000.931 19
10001.406 19
10001.882 21
10002.357 28
10002.832 27
10003.307 25
10003.783 21
10004.258 30
10004.733 24
10005.208 30
10005.684 19
10006.159 15
10006.634 19
10007.110 20
10007.585 36
10008.060 36
10008.536 23
10009.011 27
10009.486 37
10009.962 41
10010.437 29
10010.912 22
10011.388 29
10011.863 32
10012.339 27
10012.814 31
10013.290 28
10013.765 33
10014.241 30
10014.716 28
10015.192 33
10015.667 29
10016.143 31
10016.618 51
10017.094 41
10017.569 29
10018.045 27
10018.521 29
10018.996 37
10019.472 33
10019.947 22
10020.423 27
10020.899 25
10021.374 32
10021.850 36
10022.326 30
10022.801 35
10023.277 30
10023.753 25
10024.228 21
10024.704 20
10025.180 19
10025.656 11
10026.131 24
10026.607 15
10027.083 20
10027.559 28
10028.035 27
10028.511 24
10028.986 29
10029.462 30
10029.938 32
10030.414 23
10030.890 29
10031.366 18
10031.842 23
10032.318 28
10032.793 22
10033.269 21
10033.745 24
10034.221 27
10034.697 27
10035.173 21
10035.649 21
10036.125 28
10036.601 27
10037.077 29
10037.553 27
10038.029 30
10038.505 26
10038.982 22
10039.458 25
10039.934 30
10040.410 31
10040.886 31
10041.362 28
10041.838 37
10042.314 40
10042.790 30
10043.267 34
10043.743 26
10044.219 32
10044.695 39
10045.171 31
10045.648 23
10046.124 20
10046.600 22
10047.076 30
10047.553 14
10048.029 18
10048.505 23
10048.982 24
10049.458 44
10049.934 43
10050.411 29
10050.887 24
10051.363 31
10051.840 38
10052.316 39
10052.793 31
10053.269 32
10053.745 25
10054.222 23
10054.698 37
10055.175 33
10055.651 24
10056.128 22
10056.604 28
10057.081 19
10057.557 23
10058.034 22
10058.510 32
10058.987 30
10059.463 37
10059.940 34
10060.416 36
10060.893 25
10061.370 17
10061.846 23
10062.323 21
10062.800 26
10063.276 27
10063.753 23
10064.229 25
10064.706 28
10065.183 25
10065.660 21
10066.136 32
10066.613 25
10067.090 24
10067.566 23
10068.043 36
10068.520 30
10068.997 27
10069.474 20
10069.950 27
10070.427 22
10070.904 20
10071.381 28
10071.858 38
10072.335 37
10072.811 34
10073.288 35
10073.765 31
10074.242 30
10074.719 21
10075.196 13
10075.673 18
10076.150 37
10076.627 31
10077.104 35
10077.581 35
10078.058 26
10078.535 27
10079.012 35
10079.489 34
10079.966 32
10080.443 22
10080.920 27
10081.397 36
10081.874 34
10082.351 46
10082.828 35
10083.305 29
10083.783 40
10084.260 24
10084.737 24
10085.214 21
10085.691 15
10086.168 20
10086.646 18
10087.123 21
10087.600 24
10088.077 38
10088.555 37
10089.032 44
10089.509 41
10089.986 26
10090.464 48
10090.941 45
10091.418 42
10091.896 39
10092.373 37
10092.850 29
10093.328 24
10093.805 28
10094.282 32
10094.760 33
10095.237 44
10095.715 36
10096.192 42
10096.669 38
10097.147 49
10097.624 60
10098.102 58
10098.579 47
10099.057 47
10099.534 43
10100.012 57
10100.489 59
10100.967 50
10101.444 28
10101.922 21
10102.399 26
10102.877 33
10103.355 25
10103.832 26
10104.310 29
10104.788 32
10105.265 34
10105.743 34
10106.220 36
10106.698 42
10107.176 54
10107.653 55
10108.131 70
10108.609 64
10109.087 58
10109.564 68
10110.042 66
10110.520 58
10110.998 66
10111.475 69
10111.953 69
10112.431 85
10112.909 79
10113.387 89
10113.865 76
10114.342 71
10114.820 69
10115.298 70
10115.776 63
10116.254 79
10116.732 69
10117.210 67
10117.688 64
10118.166 57
10118.644 47
10119.122 53
10119.599 49
10120.077 38
10120.555 35
10121.033 34
10121.512 39
10121.990 40
10122.468 45
10122.946 45
10123.424 32
10123.902 37
10124.380 28
10124.858 28
10125.336 39
10125.814 27
10126.292 36
10126.770 36
10127.249 34
10127.727 36
10128.205 53
10128.683 46
10129.161 41
10129.640 54
10130.118 48
10130.596 33
10131.074 27
10131.553 32
10132.031 32
10132.509 31
10132.987 27
10133.466 30
10133.944 37
10134.422 35
10134.901 28
10135.379 32
10135.857 30
10136.336 27
10136.814 33
10137.292 32
10137.771 38
10138.249 27
10138.728 30
10139.206 29
10139.685 29
10140.163 27
10140.642 30
10141.120 38
10141.599 35
10142.077 28
10142.556 36
10143.034 27
10143.513 24
10143.991 21
10144.470 19
10144.948 25
10145.427 23
10145.905 19
10146.384 21
10146.863 18
10147.341 20
10147.820 23
10148.299 29
10148.777 26
10149.256 36
10149.735 38
10150.213 33
10150.692 32
10151.171 36
10151.649 31
10152.128 32
10152.607 27
10153.086 22
10153.564 24
10154.043 28
10154.522 26
10155.001 20
10155.480 25
10155.959 43
10156.437 42
10156.916 36
10157.395 36
10157.874 26
10158.353 25
10158.832 28
10159.311 23
10159.790 16
10160.269 17
10160.747 16
10161.226 14
10161.705 25
10162.184 23
10162.663 28
10163.142 33
10163.621 31
10164.100 32
10164.579 27
10165.058 24
10165.537 28
10166.017 21
10166.496 20
10166.975 12
10167.454 16
10167.933 30
10168.412 17
10168.891 19
10169.370 26
10169.850 24
10170.329 31
10170.808 35
10171.287 36
10171.766 39
10172.245 26
10172.725 21
10173.204 17
10173.683 31
10174.162 37
10174.642 27
10175.121 22
10175.600 23
10176.080 27
10176.559 33
10177.038 34
10177.518 30
10177.997 30
10178.476 21
10178.956 31
10179.435 29
10179.914 27
10180.394 23
10180.873 30
10181.353 34
10181.832 27
10182.312 18
10182.791 19
10183.270 20
10183.750 25
10184.229 36
10184.709 38
10185.188 30
10185.668 39
10186.148 46
10186.627 33
10187.107 23
10187.586 21
10188.066 27
10188.545 40
10189.025 38
10189.505 28
10189.984 25
10190.464 29
10190.944 28
10191.423 42
10191.903 38
10192.383 27
10192.862 31
10193.342 26
10193.822 28
10194.301 36
10194.781 29
10195.261 28
10195.741 22
10196.220 34
10196.700 27
10197.180 36
10197.660 35
10198.140 26
10198.620 26
10199.099 25
10199.579 25
10200.059 24
10200.539 18
10201.019 17
10201.499 16
10201.979 26
10202.459 27
10202.938 17
10203.418 24
10203.898 26
10204.378 20
10204.858 27
10205.338 35
10205.818 22
10206.298 21
10206.778 24
10207.258 38
10207.738 26
10208.219 26
10208.699 32
10209.179 26
10209.659 28
10210.139 24
10210.619 25
10211.099 40
10211.579 43
10212.059 34
10212.540 35
10213.020 28
10213.500 26
10213.980 40
10214.460 43
10214.940 46
10215.421 34
10215.901 28
10216.381 38
10216.861 37
10217.342 36
10217.822 24
10218.302 27
10218.783 21
10219.263 26
10219.743 27
10220.224 24
10220.704 27
10221.184 26
10221.665 21
10222.145 27
10222.625 21
10223.106 34
10223.586 33
10224.067 29
10224.547 29
10225.028 38
10225.508 31
10225.989 49
10226.469 26
10226.950 23
10227.430 35
10227.911 35
10228.391 31
10228.872 39
10229.352 39
10229.833 36
10230.313 38
10230.794 32
10231.274 44
10231.755 36
10232.236 30
10232.716 30
10233.197 27
10233.678 27
10234.158 44
10234.639 52
10235.120 56
10235.600 49
10236.081 43
10236.562 33
10237.043 30
10237.523 33
10238.004 31
10238.485 26
10238.966 40
10239.446 41
10239.927 38
10240.408 52
10240.889 53
10241.370 53
10241.850 54
10242.331 50
10242.812 43
10243.293 39
10243.774 50
10244.255 58
10244.736 50
10245.217 42
10245.698 45
10246.179 48
10246.660 43
10247.141 36
10247.621 36
10248.102 48
10248.583 42
10249.065 48
10249.546 55
10250.027 59
10250.508 57
10250.989 64
10251.470 56
10251.951 52
10252.432 81
10252.913 78
10253.394 83
10253.875 89
10254.356 93
10254.838 112
10255.319 113
10255.800 142
10256.281 140
10256.762 171
10257.243 194
10257.725 219
10258.206 236
10258.687 262
10259.168 270
10259.650 292
10260.131 344
10260.612 365
10261.094 315
10261.575 307
10262.056 280
10262.537 261
10263.019 239
10263.500 203
10263.982 190
10264.463 154
10264.944 122
10265.426 97
10265.907 118
10266.388 94
10266.870 77
10267.351 62
10267.833 57
10268.314 61
10268.796 46
10269.277 50
10269.759 54
10270.240 52
10270.722 34
10271.203 47
10271.685 46
10272.166 43
10272.648 36
10273.130 45
10273.611 53
10274.093 52
10274.574 51
10275.056 44
10275.538 36
10276.019 44
10276.501 35
10276.983 41
10277.464 57
10277.946 67
10278.428 49
10278.909 41
10279.391 33
10279.873 31
10280.355 34
10280.836 26
10281.318 22
10281.800 26
10282.282 27
10282.763 31
10283.245 30
10283.727 24
10284.209 16
10284.691 25
10285.173 34
10285.654 35
10286.136 40
10286.618 24
10287.100 22
10287.582 20
10288.064 21
10288.546 14
10289.028 22
10289.510 26
10289.992 30
10290.474 25
10290.956 21
10291.438 32
10291.920 27
10292.402 23
10292.884 27
10293.366 35
10293.848 31
10294.330 18
10294.812 28
10295.294 32
10295.776 34
10296.258 28
10296.741 28
10297.223 30
10297.705 32
10298.187 29
10298.669 25
10299.151 22
10299.634 28
10300.116 35
10300.598 34
10301.080 32
10301.562 32
10302.045 20
10302.527 15
10303.009 10
10303.492 14
10303.974 16
10304.456 27
10304.938 19
10305.421 19
10305.903 26
10306.386 18
10306.868 18
10307.350 25
10307.833 22
10308.315 13
10308.797 19
10309.280 13
10309.762 13
10310.245 18
10310.727 20
10311.210 18
10311.692 18
10312.175 16
10312.657 10
10313.140 16
10313.622 19
10314.105 23
10314.587 22
10315.070 24
10315.552 19
10316.035 31
10316.518 28
10317.000 28
10317.483 27
10317.965 32
10318.448 27
10318.931 32
10319.413 28
10319.896 21
10320.379 24
10320.861 28
10321.344 15
10321.827 21
10322.309 23
10322.792 16
10323.275 16
10323.758 15
10324.240 19
10324.723 16
10325.206 12
10325.689 15
10326.172 15
10326.655 26
10327.137 20
10327.620 19
10328.103 17
10328.586 16
10329.069 17
10329.552 17
10330.035 13
10330.518 21
10331.000 21
10331.483 20
10331.966 14
10332.449 20
10332.932 17
10333.415 11
10333.898 17
10334.381 23
10334.864 16
10335.347 11
10335.830 23
10336.313 13
10336.796 15
10337.280 15
10337.763 22
10338.246 21
10338.729 14
10339.212 16
10339.695 12
10340.178 16
10340.661 20
10341.145 20
10341.628 16
10342.111 16
10342.594 12
10343.077 7
10343.560 19
10344.044 12
10344.527 8
10345.010 11
10345.493 12
10345.977 16
10346.460 26
10346.943 15
10347.427 11
10347.910 9
10348.393 6
10348.877 7
10349.360 13
10349.843 11
10350.327 15
10350.810 24
10351.294 20
10351.777 17
10352.260 25
10352.744 26
10353.227 20
10353.711 21
10354.194 17
10354.678 21
10355.161 25
10355.645 21
10356.128 16
10356.612 11
10357.095 22
10357.579 16
10358.062 18
10358.546 25
10359.029 30
10359.513 27
10359.997 21
10360.480 16
10360.964 13
10361.448 16
10361.931 9
10362.415 5
10362.899 13
10363.382 12
10363.866 6
10364.350 16
10364.833 16
10365.317 14
10365.801 19
10366.285 18
10366.768 19
10367.252 12
10367.736 18
10368.220 16
10368.703 13
10369.187 15
10369.671 17
10370.155 11
10370.639 14
10371.123 10
10371.606 4
10372.090 10
10372.574 14
10373.058 18
10373.542 20
10374.026 24
10374.510 21
10374.994 19
10375.478 13
10375.962 23
10376.446 18
10376.930 13
10377.414 16
10377.898 20
10378.382 18
10378.866 12
10379.350 11
10379.834 13
10380.318 16
10380.802 16
10381.286 17
10381.770 14
10382.255 14
10382.739 14
10383.223 12
10383.707 19
10384.191 20
10384.675 15
10385.159 9
10385.644 16
10386.128 14
10386.612 13
10387.096 18
10387.581 10
10388.065 12
10388.549 16
10389.033 17
10389.518 18
10390.002 14
10390.486 16
10390.971 7
10391.455 4
10391.939 5
10392.424 4
10392.908 6
10393.392 9
10393.877 29
10394.361 21
10394.846 11
10395.330 14
10395.814 12
10396.299 15
10396.783 16
10397.268 20
10397.752 20
10398.237 28
10398.721 22
10399.206 18
10399.690 16
10400.175 20
10400.659 7
10401.144 10
10401.629 14
10402.113 12
10402.598 9
10403.082 8
10403.567 11
10404.052 7
10404.536 18
10405.021 13
10405.506 22
10405.990 12
10406.475 12
10406.960 17
10407.444 8
10407.929 7
10408.414 11
10408.898 9
10409.383 13
10409.868 14
10410.353 22
10410.838 16
10411.322 13
10411.807 12
10412.292 12
10412.777 17
10413.262 13
10413.746 9
10414.231 7
10414.716 14
10415.201 17
10415.686 18
10416.171 13
10416.656 10
10417.141 12
10417.626 11
10418.111 9
10418.596 14
10419.081 12
10419.566 18
10420.051 9
10420.536 15
10421.021 13
10421.506 12
10421.991 9
10422.476 5
10422.961 6
10423.446 8
10423.931 17
10424.416 15
10424.901 13
10425.386 11
10425.871 11
10426.357 3
10426.842 8
10427.327 7
10427.812 4
10428.297 9
10428.782 12
10429.268 20
10429.753 31
10430.238 30
10430.723 31
10431.209 21
10431.694 24
10432.179 17
10432.664 13
10433.150 10
10433.635 4
10434.120 7
10434.606 4
10435.091 2
10435.576 6
10436.062 17
10436.547 16
10437.033 20
10437.518 17
10438.003 13
10438.489 13
10438.974 15
10439.460 15
10439.945 13
10440.431 25
10440.916 16
10441.402 6
10441.887 11
10442.373 13
10442.858 20
10443.344 19
10443.829 12
10444.315 17
10444.800 11
10445.286 6
10445.772 13
10446.257 17
10446.743 15
10447.228 11
10447.714 14
10448.200 10
10448.685 15
10449.171 9
10449.657 11
10450.142 8
10450.628 7
10451.114 10
10451.600 11
10452.085 9
10452.571 9
10453.057 9
10453.543 5
10454.028 15
10454.514 15
10455.000 13
10455.486 14
10455.972 11
10456.457 13
10456.943 9
10457.429 14
10457.915 16
10458.401 18
10458.887 26
10459.373 24
10459.859 17
10460.345 19
10460.831 15
10461.317 14
10461.802 22
10462.288 20
10462.774 32
10463.260 25
10463.746 20
10464.232 20
10464.719 24
10465.205 29
10465.691 22
10466.177 25
10466.663 30
10467.149 14
10467.635 19
10468.121 20
10468.607 16
10469.093 15
10469.579 19
10470.066 16
10470.552 18
10471.038 12
10471.524 18
10472.010 9
10472.497 10
10472.983 10
10473.469 9
10473.955 18
10474.442 19
10474.928 21
10475.414 13
10475.900 10
10476.387 17
10476.873 14
10477.359 20
10477.846 22
10478.332 16
10478.818 10
10479.305 14
10479.791 14
10480.278 13
10480.764 12
10481.250 6
10481.737 16
10482.223 13
10482.710 22
10483.196 27
10483.683 26
10484.169 17
10484.656 11
10485.142 16
10485.629 32
10486.115 37
10486.602 36
10487.088 30
10487.575 23
10488.061 25
10488.548 21
10489.035 20
10489.521 21
10490.008 15
10490.494 8
10490.981 15
10491.468 21
10491.954 18
10492.441 15
10492.928 19
10493.414 19
10493.901 26
10494.388 8
10494.875 3
10495.361 8
10495.848 12
10496.335 12
10496.822 20
10497.308 17
10497.795 10
10498.282 14
10498.769 17
10499.256 14
10499.742 21
10500.229 26
10500.716 28
10501.203 19
10501.690 15
10502.177 15
10502.664 14
10503.151 10
10503.638 10
10504.125 7
10504.612 12
10505.099 10
10505.585 14
10506.072 8
10506.559 17
10507.046 17
10507.534 10
10508.021 5
10508.508 4
10508.995 7
10509.482 16
10509.969 17
10510.456 17
10510.943 12
10511.430 16
10511.917 12
10512.404 20
10512.892 14
10513.379 10
10513.866 5
10514.353 13
10514.840 11
10515.327 11
10515.815 10
10516.302 11
10516.789 9
10517.276 9
10517.764 12
10518.251 7
10518.738 12
10519.225 9
10519.713 9
10520.200 17
10520.687 20
10521.175 17
10521.662 10
10522.149 9
10522.637 9
10523.124 9
10523.612 18
10524.099 23
10524.586 13
10525.074 12
10525.561 12
10526.049 9
10526.536 7
10527.024 10
10527.511 8
10527.999 10
10528.486 13
10528.974 17
10529.461 22
10529.949 17
10530.436 10
10530.924 7
10531.411 13
10531.899 14
10532.387 13
10532.874 21
10533.362 18
10533.849 13
10534.337 13
10534.825 12
10535.312 14
10535.800 13
10536.288 11
10536.776 9
10537.263 5
10537.751 6
10538.239 11
10538.726 8
10539.214 9
10539.702 17
10540.190 15
10540.678 12
10541.165 15
10541.653 15
10542.141 8
10542.629 11
10543.117 9
10543.604 12
10544.092 20
10544.580 13
10545.068 10
10545.556 13
10546.044 13
10546.532 13
10547.020 14
10547.508 6
10547.996 13
10548.484 9
10548.972 8
10549.460 6
10549.948 16
10550.436 11
10550.924 16
10551.412 12
10551.900 10
10552.388 7
10552.876 7
10553.364 9
10553.852 7
10554.340 5
10554.828 8
10555.316 12
10555.805 21
10556.293 13
10556.781 13
10557.269 16
10557.757 12
10558.245 8
10558.734 14
10559.222 17
10559.710 23
10560.198 22
10560.687 15
10561.175 6
10561.663 7
10562.151 9
10562.640 7
10563.128 9
10563.616 9
10564.105 14
10564.593 7
10565.081 6
10565.570 10
10566.058 7
10566.546 11
10567.035 13
10567.523 13
10568.012 14
10568.500 13
10568.989 6
10569.477 5
10569.965 5
10570.454 10
10570.942 17
10571.431 21
10571.919 27
10572.408 11
10572.896 13
10573.385 10
10573.874 8
10574.362 17
10574.851 18
10575.339 14
10575.828 14
10576.316 12
10576.805 17
10577.294 21
10577.782 15
10578.271 13
10578.760 14
10579.248 20
10579.737 26
10580.226 19
10580.714 12
10581.203 18
10581.692 18
10582.181 16
10582.669 15
10583.158 17
10583.647 11
10584.136 23
10584.625 24
10585.113 13
10585.602 13
10586.091 9
10586.580 7
10587.069 10
10587.558 6
10588.047 8
10588.535 15
10589.024 9
10589.513 12
10590.002 15
10590.491 9
10590.980 19
10591.469 10
10591.958 4
10592.447 9
10592.936 16
10593.425 16
10593.914 14
10594.403 6
10594.892 5
10595.381 8
10595.870 7
10596.359 10
10596.848 15
10597.337 10
10597.826 19
10598.316 21
10598.805 18
10599.294 8
10599.783 11
10600.272 11
10600.761 18
10601.251 13
10601.740 9
10602.229 22
10602.718 15
10603.207 12
10603.697 16
10604.186 14
10604.675 10
10605.164 17
10605.654 17
10606.143 16
10606.632 20
10607.122 15
10607.611 18
10608.100 29
10608.590 17
10609.079 16
10609.568 20
10610.058 7
10610.547 6
10611.037 11
10611.526 8
10612.015 10
10612.505 16
10612.994 19
10613.484 11
10613.973 15
10614.463 23
10614.952 31
10615.442 22
10615.931 18
10616.421 23
10616.910 21
10617.400 27
10617.889 22
10618.379 23
10618.869 27
10619.358 23
10619.848 28
10620.337 30
10620.827 30
10621.317 27
10621.806 27
10622.296 36
10622.786 46
10623.275 69
10623.765 79
10624.255 78
10624.745 77
10625.234 82
10625.724 83
10626.214 70
10626.704 61
10627.193 74
10627.683 67
10628.173 56
10628.663 49
10629.153 45
10629.642 32
10630.132 24
10630.622 21
10631.112 25
10631.602 16
10632.092 10
10632.582 17
10633.072 11
10633.562 17
10634.052 19
10634.541 31
10635.031 28
10635.521 25
10636.011 24
10636.501 17
10636.991 12
10637.481 15
10637.971 9
10638.461 7
10638.952 7
10639.442 16
10639.932 17
10640.422 17
10640.912 12
10641.402 11
10641.892 15
10642.382 15
10642.872 16
10643.362 9
10643.853 22
10644.343 25
10644.833 16
10645.323 15
10645.813 8
10646.304 8
10646.794 14
10647.284 16
10647.774 20
10648.265 14
10648.755 13
10649.245 16
10649.735 25
10650.226 19
10650.716 18
10651.206 15
10651.697 15
10652.187 15
10652.677 20
10653.168 11
10653.658 8
10654.149 11
10654.639 6
10655.129 13
10655.620 5
10656.110 7
10656.601 6
10657.091 7
10657.582 6
10658.072 8
10658.563 4
10659.053 5
10659.544 8
10660.034 8
10660.525 13
10661.015 13
10661.506 5
10661.997 13
10662.487 14
10662.978 10
10663.468 13
10663.959 10
10664.450 9
10664.940 16
10665.431 9
10665.922 11
10666.412 8
10666.903 0
10667.394 1
10667.884 0
10668.375 7
10668.866 2
10669.357 0
10669.847 6
10670.338 6
10670.829 8
10671.320 8
10671.811 13
10672.301 12
10672.792 18
10673.283 18
10673.774 12
10674.265 8
10674.756 8
10675.246 14
10675.737 8
10676.228 15
10676.719 13
10677.210 15
10677.701 5
10678.192 10
10678.683 13
10679.174 11
10679.665 11
10680.156 11
10680.647 5
10681.138 8
10681.629 13
10682.120 15
10682.611 13
10683.102 12
10683.593 15
10684.084 13
10684.575 9
10685.067 7
10685.558 8
10686.049 5
10686.540 4
10687.031 8
10687.522 5
10688.013 4
10688.505 16
10688.996 16
10689.487 22
10689.978 16
10690.469 6
10690.961 13
10691.452 9
10691.943 10
10692.434 7
10692.926 11
10693.417 6
10693.908 13
10694.400 7
10694.891 11
10695.382 8
10695.874 13
10696.365 10
10696.856 7
10697.348 16
10697.839 17
10698.331 11
10698.822 6
10699.314 9
10699.805 10
10700.296 12
10700.788 7
10701.279 5
10701.771 4
10702.262 4
10702.754 10
10703.245 14
10703.737 12
10704.229 12
10704.720 11
10705.212 10
10705.703 7
10706.195 9
10706.686 8
10707.178 5
10707.670 8
10708.161 7
10708.653 8
10709.145 7
10709.636 7
10710.128 8
10710.620 9
10711.111 8
10711.603 13
10712.095 10
10712.587 1
10713.078 6
10713.570 7
10714.062 6
10714.554 4
10715.045 8
10715.537 7
10716.029 2
10716.521 2
10717.013 5
10717.505 7
10717.996 10
10718.488 7
10718.980 8
10719.472 19
10719.964 10
10720.456 6
10720.948 3
10721.440 4
10721.932 10
10722.424 0
10722.916 10
10723.408 9
10723.900 8
10724.392 7
10724.884 5
10725.376 7
10725.868 12
10726.360 11
10726.852 15
10727.344 4
10727.836 9
10728.328 6
10728.820 6
10729.312 7
10729.804 3
10730.297 7
10730.789 11
10731.281 9
10731.773 11
10732.265 7
10732.758 8
10733.250 7
10733.742 8
10734.234 6
10734.726 6
10735.219 7
10735.711 12
10736.203 13
10736.696 9
10737.188 15
10737.680 8
10738.172 3
10738.665 5
10739.157 3
10739.649 8
10740.142 4
10740.634 5
10741.127 11
10741.619 7
10742.111 7
10742.604 8
10743.096 8
10743.589 8
10744.081 9
10744.574 9
10745.066 10
10745.559 8
10746.051 8
10746.544 8
10747.036 6
10747.529 8
10748.021 9
10748.514 8
10749.006 7
10749.499 7
10749.992 7
10750.484 9
10750.977 12
10751.469 22
10751.962 23
10752.455 16
10752.947 12
10753.440 12
10753.933 15
10754.425 19
10754.918 23
10755.411 21
10755.904 16
10756.396 16
10756.889 10
10757.382 10
10757.875 11
10758.367 15
10758.860 9
10759.353 7
10759.846 9
10760.339 12
10760.832 5
10761.324 7
10761.817 6
10762.310 8
10762.803 5
10763.296 4
10763.789 6
10764.282 16
10764.775 11
10765.268 7
10765.761 6
10766.254 4
10766.746 11
10767.239 5
10767.732 12
10768.225 9
10768.719 5
10769.212 11
10769.705 14
10770.198 17
10770.691 14
10771.184 17
10771.677 11
10772.170 16
10772.663 18
10773.156 14
10773.649 9
10774.142 15
10774.636 17
10775.129 15
10775.622 8
10776.115 8
10776.608 8
10777.102 11
10777.595 18
10778.088 14
10778.581 7
10779.075 9
10779.568 12
10780.061 13
10780.554 8
10781.048 8
10781.541 3
10782.034 6
10782.528 10
10783.021 9
10783.514 3
10784.008 8
10784.501 10
10784.995 13
10785.488 5
10785.981 5
10786.475 6
10786.968 7
10787.462 12
10787.955 8
10788.449 9
10788.942 10
10789.436 11
10789.929 10
10790.423 13
10790.916 5
10791.410 9
10791.903 10
10792.397 5
10792.890 4
10793.384 11
10793.878 5
10794.371 9
10794.865 14
10795.358 10
10795.852 3
10796.346 6
10796.839 9
10797.333 9
10797.827 7
10798.320 7
10798.814 13
10799.308 6
10799.802 7
10800.295 8
10800.789 14
10801.283 14
10801.777 6
10802.270 7
10802.764 6
10803.258 4
10803.752 3
10804.246 6
10804.739 6
10805.233 13
10805.727 11
10806.221 2
10806.715 6
10807.209 4
10807.703 4
10808.197 5
10808.691 6
10809.185 8
10809.679 10
10810.172 11
10810.666 21
10811.160 11
10811.654 19
10812.148 17
10812.642 14
10813.137 12
10813.631 4
10814.125 5
10814.619 6
10815.113 8
10815.607 6
10816.101 11
10816.595 12
10817.089 10
10817.583 5
10818.077 4
10818.572 6
10819.066 5
10819.560 7
10820.054 9
10820.548 9
10821.043 4
10821.537 8
10822.031 7
10822.525 9
10823.020 10
10823.514 6
10824.008 7
10824.502 12
10824.997 18
10825.491 12
10825.985 11
10826.480 14
10826.974 15
10827.468 11
10827.963 12
10828.457 12
10828.952 8
10829.446 10
10829.940 13
10830.435 14
10830.929 9
10831.424 4
10831.918 6
10832.413 14
10832.907 12
10833.402 14
10833.896 12
10834.391 10
10834.885 13
10835.380 7
10835.874 8
10836.369 3
10836.863 5
10837.358 12
10837.853 6
10838.347 10
10838.842 9
10839.336 10
10839.831 17
10840.326 13
10840.820 11
10841.315 3
10841.810 3
10842.304 6
10842.799 5
10843.294 7
10843.789 9
10844.283 5
10844.778 5
10845.273 5
10845.768 3
10846.262 7
10846.757 10
10847.252 11
10847.747 5
10848.242 11
10848.737 7
10849.231 2
10849.726 7
10850.221 4
10850.716 9
10851.211 10
10851.706 7
10852.201 8
10852.696 6
10853.191 9
10853.686 7
10854.181 8
10854.676 7
10855.171 6
10855.666 4
10856.161 10
10856.656 9
10857.151 7
10857.646 13
10858.141 15
10858.636 12
10859.131 7
10859.626 7
10860.121 7
10860.616 5
10861.111 5
10861.606 3
10862.102 10
10862.597 8
10863.092 8
10863.587 8
10864.082 6
10864.577 6
10865.073 10
10865.568 5
10866.063 7
10866.558 6
10867.054 6
10867.549 9
10868.044 15
10868.540 8
10869.035 10
10869.530 7
10870.025 7
10870.521 8
10871.016 12
10871.512 8
10872.007 9
10872.502 5
10872.998 3
10873.493 9
10873.988 9
10874.484 7
10874.979 12
10875.475 14
10875.970 4
10876.466 7
10876.961 5
10877.457 11
10877.952 4
10878.448 7
10878.943 8
10879.439 5
10879.934 4
10880.430 7
10880.926 10
10881.421 16
10881.917 9
10882.412 10
10882.908 11
10883.404 4
10883.899 8
10884.395 17
10884.891 14
10885.386 4
10885.882 2
10886.378 7
10886.873 7
10887.369 4
10887.865 7
10888.361 7
10888.856 5
10889.352 9
10889.848 5
10890.344 3
10890.839 5
10891.335 4
10891.831 3
10892.327 4
10892.823 9
10893.319 3
10893.814 5
10894.310 6
10894.806 8
10895.302 12
10895.798 12
10896.294 7
10896.790 4
10897.286 8
10897.782 6
10898.278 4
10898.774 10
10899.270 11
10899.766 8
10900.262 10
10900.758 8
10901.254 20
10901.750 20
10902.246 11
10902.742 11
10903.238 9
10903.734 11
10904.230 6
10904.726 7
10905.223 11
10905.719 13
10906.215 13
10906.711 13
10907.207 4
10907.703 6
10908.200 21
10908.696 15
10909.192 8
10909.688 9
10910.184 14
10910.681 4
10911.177 11
10911.673 19
10912.169 13
10912.666 12
10913.162 10
10913.658 6
10914.155 11
10914.651 8
10915.147 21
10915.644 18
10916.140 14
10916.637 17
10917.133 33
10917.629 26
10918.126 18
10918.622 20
10919.119 21
10919.615 24
10920.112 29
10920.608 24
10921.105 23
10921.601 15
10922.098 27
10922.594 33
10923.091 25
10923.587 13
10924.084 8
10924.580 16
10925.077 7
10925.573 6
10926.070 16
10926.567 13
10927.063 7
10927.560 9
10928.057 9
10928.553 6
10929.050 2
10929.547 4
10930.043 7
10930.540 9
10931.037 10
10931.533 5
10932.030 5
10932.527 6
10933.024 17
10933.520 19
10934.017 14
10934.514 10
10935.011 15
10935.508 18
10936.004 18
10936.501 16
10936.998 12
10937.495 7
10937.992 9
10938.489 8
10938.986 3
10939.482 2
10939.979 4
10940.476 7
10940.973 3
10941.470 6
10941.967 13
10942.464 16
10942.961 3
10943.458 2
10943.955 8
10944.452 11
10944.949 15
10945.446 17
10945.943 10
10946.440 11
10946.937 4
10947.434 4
10947.932 3
10948.429 6
10948.926 8
10949.423 7
10949.920 5
10950.417 9
10950.914 12
10951.411 11
10951.909 14
10952.406 8
10952.903 7
10953.400 5
10953.898 3
10954.395 3
10954.892 1
10955.389 2
10955.887 11
10956.384 15
10956.881 24
10957.378 10
10957.876 8
10958.373 9
10958.870 8
10959.368 7
10959.865 7
10960.363 5
10960.860 2
10961.357 2
10961.855 5
10962.352 6
10962.850 5
10963.347 3
10963.844 4
10964.342 6
10964.839 10
10965.337 8
10965.834 13
10966.332 8
10966.829 12
10967.327 13
10967.825 13
10968.322 10
10968.820 10
10969.317 7
10969.815 5
10970.312 9
10970.810 19
10971.308 14
10971.805 6
10972.303 7
10972.801 9
10973.298 7
10973.796 7
10974.294 5
10974.791 11
10975.289 9
10975.787 7
10976.285 10
10976.782 8
10977.280 6
10977.778 4
10978.276 7
10978.773 8
10979.271 10
10979.769 9
10980.267 10
10980.765 5
10981.262 10
10981.760 7
10982.258 3
10982.756 7
10983.254 9
10983.752 10
10984.250 9
10984.748 10
10985.246 7
10985.744 9
10986.242 10
10986.740 11
10987.238 5
10987.736 9
10988.234 7
10988.732 10
10989.230 7
10989.728 4
10990.226 12
10990.724 9
10991.222 5
10991.720 10
10992.218 3
10992.716 6
10993.214 14
10993.712 15
10994.210 14
10994.709 10
10995.207 6
10995.705 1
10996.203 5
10996.701 3
10997.200 8
10997.698 7
10998.196 6
10998.694 9
10999.193 7
10999.691 9
11000.189 5
11000.687 4
11001.186 5
11001.684 14
11002.182 9
11002.681 20
11003.179 18
11003.677 11
11004.176 9
11004.674 5
11005.172 10
11005.671 14
11006.169 16
11006.668 9
11007.166 9
11007.665 3
11008.163 5
11008.661 8
11009.160 9
11009.658 4
11010.157 5
11010.655 5
11011.154 5
11011.653 7
11012.151 3
11012.650 7
11013.148 4
11013.647 3
11014.145 9
11014.644 11
11015.143 14
11015.641 5
11016.140 9
11016.638 12
11017.137 11
11017.636 7
11018.134 5
11018.633 4
11019.132 2
11019.631 8
11020.129 13
11020.628 7
11021.127 3
11021.626 9
11022.124 7
11022.623 3
11023.122 5
11023.621 2
11024.120 2
11024.618 7
11025.117 7
11025.616 4
11026.115 9
11026.614 7
11027.113 7
11027.612 6
11028.110 11
11028.609 6
11029.108 6
11029.607 5
11030.106 7
11030.605 5
11031.104 1
11031.603 9
11032.102 10
11032.601 8
11033.100 8
11033.599 3
11034.098 3
11034.597 4
11035.096 1
11035.595 9
11036.094 7
11036.594 10
11037.093 8
11037.592 4
11038.091 2
11038.590 3
11039.089 2
11039.588 5
11040.088 10
11040.587 9
11041.086 10
11041.585 2
11042.084 6
11042.584 5
11043.083 4
11043.582 2
11044.081 10
11044.581 5
11045.080 4
11045.579 4
11046.079 10
11046.578 10
11047.077 7
11047.577 3
11048.076 2
11048.575 5
11049.075 1
11049.574 5
11050.073 7
11050.573 2
11051.072 6
11051.572 4
11052.071 2
11052.571 3
11053.070 7
11053.570 6
11054.069 7
11054.569 6
11055.068 6
11055.568 6
11056.067 2
11056.567 1
11057.066 1
11057.566 1
11058.065 4
11058.565 2
11059.065 7
11059.564 6
11060.064 4
11060.563 4
11061.063 4
11061.563 4
11062.062 9
11062.562 4
11063.062 3
11063.562 3
11064.061 5
11064.561 3
11065.061 5
11065.560 3
11066.060 5
11066.560 8
11067.060 14
11067.560 8
11068.059 12
11068.559 4
11069.059 6
11069.559 5
11070.059 8
11070.559 2
11071.058 0
11071.558 8
11072.058 2
11072.558 3
11073.058 10
11073.558 10
11074.058 10
11074.558 6
11075.058 12
11075.558 8
11076.058 3
11076.558 5
11077.058 8
11077.558 3
11078.058 3
11078.558 8
11079.058 8
11079.558 9
11080.058 6
11080.558 8
11081.058 3
11081.558 6
11082.059 1
11082.559 4
11083.059 7
11083.559 6
11084.059 5
11084.559 5
11085.060 3
11085.560 1
11086.060 1
11086.560 0
11087.060 1
11087.561 5
11088.061 7
11088.561 9
11089.061 4
11089.562 7
11090.062 8
11090.562 9
11091.063 14
11091.563 8
11092.063 8
11092.564 11
11093.064 10
11093.564 5
11094.065 8
11094.565 6
11095.066 13
11095.566 7
11096.066 4
11096.567 1
11097.067 5
11097.568 5
11098.068 3
11098.569 4
11099.069 1
11099.570 7
11100.070 11
11100.571 10
11101.071 8
11101.572 4
11102.073 11
11102.573 16
11103.074 14
11103.574 8
11104.075 5
11104.576 2
11105.076 3
11105.577 6
11106.078 2
11106.578 4
11107.079 8
11107.580 5
11108.080 1
11108.581 4
11109.082 6
11109.583 3
11110.083 3
11110.584 2
11111.085 6
11111.586 7
11112.086 1
11112.587 2
11113.088 1
11113.589 3
11114.090 4
11114.591 6
11115.091 4
11115.592 3
11116.093 5
11116.594 7
11117.095 2
11117.596 5
11118.097 5
11118.598 7
11119.099 8
11119.600 9
11120.101 11
11120.602 5
11121.103 8
11121.604 14
11122.105 14
11122.606 7
11123.107 14
11123.608 14
11124.109 7
11124.610 5
11125.111 1
11125.612 6
11126.113 8
11126.614 5
11127.116 4
11127.617 3
11128.118 6
11128.619 5
11129.120 6
11129.621 0
11130.123 4
11130.624 10
11131.125 7
11131.626 5
11132.127 3
11132.629 7
11133.130 2
11133.631 9
11134.133 14
11134.634 6
11135.135 9
11135.637 5
11136.138 5
11136.639 7
11137.141 12
11137.642 5
11138.143 4
11138.645 3
11139.146 7
11139.648 8
11140.149 3
11140.650 7
11141.152 5
11141.653 6
11142.155 10
11142.656 7
11143.158 6
11143.659 3
11144.161 8
11144.662 7
11145.164 4
11145.665 2
11146.167 7
11146.668 4
11147.170 10
11147.672 7
11148.173 5
11148.675 7
11149.177 4
11149.678 9
11150.180 10
11150.681 9
11151.183 8
11151.685 3
11152.187 5
11152.688 2
11153.190 8
11153.692 4
11154.193 3
11154.695 2
11155.197 2
11155.699 3
11156.201 1
11156.702 5
11157.204 3
11157.706 9
11158.208 12
11158.710 8
11159.211 6
11159.713 6
11160.215 9
11160.717 9
11161.219 7
11161.721 2
11162.223 4
11162.725 3
11163.227 5
11163.729 7
11164.231 4
11164.733 8
11165.235 9
11165.737 10
11166.239 7
11166.741 17
11167.243 11
11167.745 9
11168.247 9
11168.749 7
11169.251 3
11169.753 2
11170.255 3
11170.757 2
11171.259 5
11171.761 9
11172.264 7
11172.766 7
11173.268 0
11173.770 1
11174.272 9
11174.775 9
11175.277 7
11175.779 8
11176.281 6
11176.783 3
11177.286 3
11177.788 5
11178.290 6
11178.793 2
11179.295 1
11179.797 3
11180.299 4
11180.802 9
11181.304 6
11181.807 2
11182.309 0
11182.811 0
11183.314 7
11183.816 6
11184.318 4
11184.821 1
11185.323 4
11185.826 3
11186.328 2
11186.831 1
11187.333 6
11187.836 4
11188.338 10
11188.841 10
11189.343 12
11189.846 5
11190.348 3
11190.851 3
11191.353 3
11191.856 9
11192.359 7
11192.861 2
11193.364 1
11193.867 4
11194.369 4
11194.872 6
11195.374 2
11195.877 3
11196.380 6
11196.883 4
11197.385 4
11197.888 2
11198.391 2
11198.893 4
11199.396 5
11199.899 0
11200.402 3
11200.905 5
11201.407 3
11201.910 4
11202.413 8
11202.916 4
11203.419 6
11203.921 8
11204.424 8
11204.927 6
11205.430 11
11205.933 9
11206.436 6
11206.939 8
11207.442 4
11207.945 3
11208.448 1
11208.951 3
11209.454 4
11209.957 9
11210.460 5
11210.963 4
11211.466 6
11211.969 6
11212.472 5
11212.975 9
11213.478 14
11213.981 12
11214.484 12
11214.987 14
11215.490 5
11215.993 4
11216.497 6
11217.000 7
11217.503 3
11218.006 0
11218.509 3
11219.012 3
11219.516 3
11220.019 10
11220.522 9
11221.025 3
11221.529 4
11222.032 3
11222.535 9
11223.038 5
11223.542 4
11224.045 7
11224.548 5
11225.052 6
11225.555 1
11226.058 0
11226.562 3
11227.065 6
11227.568 8
11228.072 3
11228.575 5
11229.079 3
11229.582 3
11230.085 4
11230.589 10
11231.092 5
11231.596 3
11232.099 6
11232.603 6
11233.106 14
11233.610 15
11234.113 14
11234.617 21
11235.120 30
11235.624 20
11236.128 20
11236.631 12
11237.135 18
11237.638 19
11238.142 18
11238.646 13
11239.149 6
11239.653 8
11240.157 9
11240.660 5
11241.164 7
11241.668 12
11242.171 7
11242.675 20
11243.179 20
11243.683 13
11244.186 15
11244.690 13
11245.194 12
11245.698 11
11246.201 8
11246.705 8
11247.209 3
11247.713 7
11248.217 3
11248.721 2
11249.225 4
11249.728 3
11250.232 2
11250.736 1
11251.240 0
11251.744 5
11252.248 2
11252.752 6
11253.256 8
11253.760 8
11254.264 8
11254.768 5
11255.272 5
11255.776 9
11256.280 7
11256.784 3
11257.288 3
11257.792 8
11258.296 7
11258.800 5
11259.304 5
11259.808 4
11260.312 10
11260.817 4
11261.321 3
11261.825 4
11262.329 5
11262.833 6
11263.337 5
11263.842 3
11264.346 4
11264.850 15
11265.354 12
11265.858 4
11266.363 2
11266.867 2
11267.371 3
11267.876 7
11268.380 11
11268.884 6
11269.388 9
11269.893 11
11270.397 15
11270.901 17
11271.406 7
11271.910 5
11272.415 3
11272.919 0
11273.423 1
11273.928 4
11274.432 8
11274.937 9
11275.441 7
11275.946 8
11276.450 8
11276.955 6
11277.459 15
11277.964 16
11278.468 12
11278.973 5
11279.477 6
11279.982 7
11280.486 6
11280.991 6
11281.495 4
11282.000 6
11282.505 4
11283.009 9
11283.514 9
11284.019 7
11284.523 4
11285.028 2
11285.533 4
11286.037 6
11286.542 7
11287.047 5
11287.551 6
11288.056 10
11288.561 10
11289.066 15
11289.570 8
11290.075 1
11290.580 3
11291.085 7
11291.590 5
11292.094 4
11292.599 4
11293.104 4
11293.609 7
11294.114 6
11294.619 6
11295.124 7
11295.628 3
11296.133 6
11296.638 7
11297.143 4
11297.648 3
11298.153 10
11298.658 13
11299.163 8
11299.668 3
11300.173 1
11300.678 3
11301.183 3
11301.688 4
11302.193 6
11302.698 4
11303.203 8
11303.708 10
11304.214 7
11304.719 9
11305.224 2
11305.729 3
11306.234 7
11306.739 7
11307.244 6
11307.749 2
11308.255 2
11308.760 2
11309.265 5
11309.770 6
11310.276 11
11310.781 15
11311.286 14
11311.791 8
11312.297 1
11312.802 1
11313.307 5
11313.812 8
11314.318 13
11314.823 17
11315.328 8
11315.834 13
11316.339 12
11316.845 6
11317.350 8
11317.855 4
11318.361 8
11318.866 2
11319.372 2
11319.877 5
11320.382 3
11320.888 3
11321.393 6
11321.899 3
11322.404 2
11322.910 0
11323.415 2
11323.921 3
11324.426 10
11324.932 4
11325.438 2
11325.943 4
11326.449 9
11326.954 9
11327.460 3
11327.966 3
11328.471 3
11328.977 2
11329.483 4
11329.988 2
11330.494 5
11331.000 3
11331.505 3
11332.011 1
11332.517 1
11333.022 5
11333.528 6
11334.034 5
11334.540 5
11335.046 0
11335.551 3
11336.057 6
11336.563 6
11337.069 7
11337.575 7
11338.080 1
11338.586 1
11339.092 6
11339.598 4
11340.104 2
11340.610 1
11341.116 5
11341.622 5
11342.128 5
11342.634 2
11343.140 2
11343.645 3
11344.151 5
11344.657 5
11345.163 2
11345.669 2
11346.176 3
11346.682 11
11347.188 10
11347.694 4
11348.200 4
11348.706 3
11349.212 5
11349.718 10
11350.224 3
11350.730 4
11351.236 3
11351.743 8
11352.249 14
11352.755 8
11353.261 8
11353.767 9
11354.273 5
11354.780 1
11355.286 2
11355.792 15
11356.298 13
11356.805 7
11357.311 7
11357.817 3
11358.324 4
11358.830 6
11359.336 9
11359.843 4
11360.349 5
11360.855 5
11361.362 9
11361.868 7
11362.374 5
11362.881 4
11363.387 2
11363.894 5
11364.400 4
11364.906 8
11365.413 4
11365.919 3
11366.426 3
11366.932 5
11367.439 6
11367.945 11
11368.452 6
11368.958 4
11369.465 6
11369.971 5
11370.478 6
11370.985 3
11371.491 9
11371.998 12
11372.504 11
11373.011 9
11373.518 5
11374.024 8
11374.531 8
11375.038 8
11375.544 3
11376.051 6
11376.558 12
11377.064 12
11377.571 13
11378.078 5
11378.585 11
11379.091 8
11379.598 9
11380.105 5
11380.612 14
11381.119 8
11381.625 5
11382.132 1
11382.639 2
11383.146 2
11383.653 2
11384.160 3
11384.667 3
11385.173 5
11385.680 2
11386.187 7
11386.694 11
11387.201 10
11387.708 15
11388.215 13
11388.722 4
11389.229 9
11389.736 12
11390.243 8
11390.750 3
11391.257 5
11391.764 9
11392.271 8
11392.778 12
11393.285 7
11393.792 12
11394.299 4
11394.807 4
11395.314 3
11395.821 2
11396.328 6
11396.835 3
11397.342 6
11397.849 3
11398.357 6
11398.864 3
11399.371 11
11399.878 14
11400.385 11
11400.893 8
11401.400 4
11401.907 3
11402.414 4
11402.922 4
11403.429 1
11403.936 4
11404.444 2
11404.951 5
11405.458 8
11405.966 7
11406.473 7
11406.980 0
11407.488 4
11407.995 7
11408.503 3
11409.010 7
11409.518 1
11410.025 3
11410.532 2
11411.040 3
11411.547 6
11412.055 6
11412.562 3
11413.070 4
11413.577 14
11414.085 9
11414.592 9
11415.100 3
11415.608 7
11416.115 4
11416.623 7
11417.130 5
11417.638 7
11418.146 9
11418.653 3
11419.161 3
11419.669 5
11420.176 4
11420.684 7
11421.192 9
11421.699 7
11422.207 7
11422.715 7
11423.222 9
11423.730 5
11424.238 2
11424.746 5
11425.254 2
11425.761 2
11426.269 3
11426.777 5
11427.285 12
11427.793 14
11428.300 7
11428.808 5
11429.316 3
11429.824 4
11430.332 10
11430.840 5
11431.348 5
11431.856 5
11432.364 2
11432.872 11
11433.380 8
11433.888 9
11434.396 11
11434.904 10
11435.412 7
11435.920 6
11436.428 4
11436.936 9
11437.444 13
11437.952 5
11438.460 7
11438.968 7
11439.476 8
11439.984 9
11440.492 11
11441.000 12
11441.509 9
11442.017 7
11442.525 6
11443.033 8
11443.541 9
11444.049 10
11444.558 9
11445.066 12
11445.574 6
11446.082 3
11446.591 10
11447.099 11
11447.607 6
11448.115 10
11448.624 10
11449.132 8
11449.640 6
11450.149 9
11450.657 10
11451.165 11
11451.674 9
11452.182 8
11452.691 8
11453.199 9
11453.707 8
11454.216 8
11454.724 10
11455.233 9
11455.741 12
11456.250 6
11456.758 8
11457.267 4
11457.775 4
11458.284 8
11458.792 3
11459.301 4
11459.809 13
11460.318 8
11460.826 2
11461.335 2
11461.843 4
11462.352 5
11462.861 9
11463.369 3
11463.878 6
11464.387 4
11464.895 6
11465.404 7
11465.913 2
11466.421 3
11466.930 1
11467.439 2
11467.947 0
11468.456 4
11468.965 4
11469.474 6
11469.982 5
11470.491 7
11471.000 9
11471.509 11
11472.018 7
11472.526 2
11473.035 1
11473.544 4
11474.053 2
11474.562 10
11475.071 13
11475.580 14
11476.089 7
11476.598 6
11477.106 6
11477.615 6
11478.124 5
11478.633 4
11479.142 7
11479.651 6
11480.160 8
11480.669 9
11481.178 5
11481.687 7
11482.196 4
11482.705 6
11483.214 7
11483.724 1
11484.233 2
11484.742 4
11485.251 4
11485.760 5
11486.269 4
11486.778 7
11487.287 6
11487.797 4
11488.306 6
11488.815 2
11489.324 5
11489.833 6
11490.343 9
11490.852 7
11491.361 5
11491.870 7
11492.380 8
11492.889 9
11493.398 8
11493.907 10
11494.417 11
11494.926 16
11495.435 18
11495.945 7
11496.454 6
11496.963 6
11497.473 1
11497.982 7
11498.492 4
11499.001 8
11499.510 10
11500.020 12
11500.529 8
11501.039 6
11501.548 9
11502.058 6
11502.567 3
11503.077 5
11503.586 7
11504.096 5
11504.605 10
11505.115 7
11505.624 11
11506.134 24
11506.644 7
11507.153 6
11507.663 4
11508.172 8
11508.682 9
11509.192 4
11509.701 6
11510.211 9
11510.721 13
11511.230 10
11511.740 10
11512.250 14
11512.759 17
11513.269 13
11513.779 8
11514.289 12
11514.798 11
11515.308 10
11515.818 6
11516.328 7
11516.838 10
11517.347 7
11517.857 11
11518.367 19
11518.877 18
11519.387 19
11519.897 13
11520.407 8
11520.916 9
11521.426 11
11521.936 18
11522.446 18
11522.956 25
11523.466 15
11523.976 16
11524.486 36
11524.996 38
11525.506 38
11526.016 31
11526.526 27
11527.036 34
11527.546 42
11528.056 35
11528.566 33
11529.076 37
11529.586 35
11530.097 32
11530.607 25
11531.117 31
11531.627 40
11532.137 41
11532.647 33
11533.157 27
11533.668 27
11534.178 17
11534.688 10
11535.198 14
11535.708 9
11536.219 7
11536.729 14
11537.239 10
11537.749 17
11538.260 12
11538.770 7
11539.280 13
11539.791 11
11540.301 10
11540.811 13
11541.322 9
11541.832 13
11542.342 9
11542.853 11
11543.363 7
11543.874 6
11544.384 9
11544.894 7
11545.405 13
11545.915 14
11546.426 11
11546.936 3
11547.447 7
11547.957 13
11548.468 11
11548.978 10
11549.489 8
11549.999 5
11550.510 7
11551.020 11
11551.531 16
11552.041 8
11552.552 11
11553.063 10
11553.573 4
11554.084 3
11554.595 6
11555.105 3
11555.616 2
11556.127 2
11556.637 3
11557.148 4
11557.659 5
11558.169 5
11558.680 1
11559.191 9
11559.702 10
11560.212 7
11560.723 5
11561.234 4
11561.745 6
11562.256 10
11562.766 9
11563.277 8
11563.788 4
11564.299 4
11564.810 3
11565.321 12
11565.831 14
11566.342 7
11566.853 6
11567.364 5
11567.875 2
11568.386 2
11568.897 5
11569.408 8
11569.919 4
11570.430 5
11570.941 3
11571.452 2
11571.963 3
11572.474 7
11572.985 5
11573.496 4
11574.007 4
11574.518 2
11575.029 5
11575.540 9
11576.052 14
11576.563 16
11577.074 16
11577.585 14
11578.096 8
11578.607 3
11579.118 2
11579.630 4
11580.141 2
11580.652 5
11581.163 9
11581.675 13
11582.186 8
11582.697 5
11583.208 5
11583.720 9
11584.231 5
11584.742 6
11585.254 7
11585.765 7
11586.276 11
11586.788 4
11587.299 3
11587.810 2
11588.322 2
11588.833 7
11589.344 6
11589.856 5
11590.367 0
11590.879 3
11591.390 3
11591.902 3
11592.413 4
11592.925 1
11593.436 4
11593.948 1
11594.459 7
11594.971 3
11595.482 3
11595.994 1
11596.505 0
11597.017 2
11597.528 8
11598.040 3
11598.552 2
11599.063 4
11599.575 3
11600.087 4
11600.598 1
11601.110 4
11601.622 9
11602.133 6
11602.645 4
11603.157 3
11603.668 2
11604.180 3
11604.692 3
11605.204 3
11605.715 5
11606.227 8
11606.739 4
11607.251 4
11607.763 4
11608.274 2
11608.786 5
11609.298 4
11609.810 2
11610.322 6
11610.834 8
11611.345 11
11611.857 10
11612.369 10
11612.881 6
11613.393 4
11613.905 5
11614.417 2
11614.929 1
11615.441 3
11615.953 0
11616.465 4
11616.977 9
11617.489 13
11618.001 12
11618.513 5
11619.025 11
11619.537 5
11620.049 2
11620.561 3
11621.073 7
11621.586 4
11622.098 3
11622.610 2
11623.122 2
11623.634 1
11624.146 5
11624.659 8
11625.171 1
11625.683 4
11626.195 10
11626.707 5
11627.220 7
11627.732 6
11628.244 7
11628.756 3
11629.269 5
11629.781 4
11630.293 3
11630.806 6
11631.318 9
11631.830 13
11632.343 8
11632.855 5
11633.367 2
11633.880 15
11634.392 17
11634.905 8
11635.417 7
11635.929 5
11636.442 8
11636.954 6
11637.467 3
11637.979 3
11638.492 13
11639.004 14
11639.517 9
11640.029 5
11640.542 1
11641.054 3
11641.567 6
11642.079 8
11642.592 8
11643.105 8
11643.617 4
11644.130 3
11644.642 4
11645.155 5
11645.668 4
11646.180 6
11646.693 4
11647.206 6
11647.718 1
11648.231 1
11648.744 3
11649.256 2
11649.769 5
11650.282 8
11650.795 13
11651.307 11
11651.820 8
11652.333 8
11652.846 6
11653.359 2
11653.871 8
11654.384 11
11654.897 4
11655.410 4
11655.923 12
11656.436 5
11656.949 5
11657.461 9
11657.974 6
11658.487 5
11659.000 5
11659.513 4
11660.026 5
11660.539 6
11661.052 7
11661.565 5
11662.078 8
11662.591 5
11663.104 5
11663.617 6
11664.130 5
11664.643 5
11665.156 4
11665.669 2
11666.183 8
11666.696 6
11667.209 3
11667.722 11
11668.235 14
11668.748 4
11669.261 5
11669.774 6
11670.288 1
11670.801 1
11671.314 3
11671.827 5
11672.340 3
11672.854 5
11673.367 2
11673.880 5
11674.394 8
11674.907 8
11675.420 5
11675.933 6
11676.447 12
11676.960 13
11677.473 6
11677.987 8
11678.500 5
11679.013 3
11679.527 1
11680.040 7
11680.554 11
11681.067 9
11681.580 15
11682.094 10
11682.607 12
11683.121 9
11683.634 16
11684.148 27
11684.661 23
11685.175 15
11685.688 12
11686.202 10
11686.715 7
11687.229 8
11687.743 5
11688.256 6
11688.770 5
11689.283 13
11689.797 12
11690.311 9
11690.824 13
11691.338 10
11691.851 10
11692.365 8
11692.879 6
11693.392 12
11693.906 18
11694.420 13
11694.934 11
11695.447 18
11695.961 15
11696.475 7
11696.989 2
11697.502 7
11698.016 5
11698.530 2
11699.044 2
11699.558 3
11700.071 2
11700.585 1
11701.099 4
11701.613 4
11702.127 3
11702.641 3
11703.155 2
11703.669 9
11704.183 4
11704.696 7
11705.210 4
11705.724 5
11706.238 0
11706.752 4
11707.266 4
11707.780 3
11708.294 11
11708.808 5
11709.322 2
11709.836 5
11710.350 3
11710.865 8
11711.379 9
11711.893 5
11712.407 7
11712.921 4
11713.435 2
11713.949 4
11714.463 6
11714.978 10
11715.492 6
11716.006 3
11716.520 4
11717.034 4
11717.548 1
11718.063 2
11718.577 4
11719.091 4
11719.605 6
11720.120 8
11720.634 7
11721.148 9
11721.663 8
11722.177 4
11722.691 12
11723.206 13
11723.720 15
11724.234 8
11724.749 3
11725.263 6
11725.777 2
11726.292 4
11726.806 7
11727.321 9
11727.835 6
11728.350 4
11728.864 1
11729.379 8
11729.893 4
11730.408 2
11730.922 8
11731.437 7
11731.951 11
11732.466 9
11732.980 8
11733.495 5
11734.009 5
11734.524 14
11735.039 10
11735.553 7
11736.068 8
11736.582 10
11737.097 10
11737.612 10
11738.126 4
11738.641 5
11739.156 8
11739.670 5
11740.185 2
11740.700 8
11741.215 4
11741.729 4
11742.244 7
11742.759 6
11743.274 4
11743.788 8
11744.303 10
11744.818 9
11745.333 3
11745.848 5
11746.363 4
11746.877 8
11747.392 6
11747.907 7
11748.422 5
11748.937 1
11749.452 4
11749.967 8
11750.482 4
11750.997 1
11751.512 6
11752.027 8
11752.542 4
11753.057 3
11753.572 8
11754.087 7
11754.602 9
11755.117 3
11755.632 5
11756.147 8
11756.662 9
11757.177 9
11757.692 3
11758.207 9
11758.722 10
11759.237 10
11759.753 8
11760.268 4
11760.783 6
11761.298 6
11761.813 5
11762.328 6
11762.844 4
11763.359 4
11763.874 7
11764.389 8
11764.905 12
11765.420 6
11765.935 4
11766.450 1
11766.966 2
11767.481 3
11767.996 5
11768.512 5
11769.027 2
11769.542 2
11770.058 0
11770.573 3
11771.088 7
11771.604 6
11772.119 4
11772.635 1
11773.150 0
11773.666 1
11774.181 2
11774.696 2
11775.212 2
11775.727 5
11776.243 10
11776.758 7
11777.274 7
11777.789 7
11778.305 3
11778.821 1
11779.336 2
11779.852 7
11780.367 7
11780.883 8
11781.399 6
11781.914 3
11782.430 3
11782.945 4
11783.461 2
11783.977 1
11784.492 0
11785.008 3
11785.524 6
11786.040 12
11786.555 9
11787.071 6
11787.587 8
11788.102 3
11788.618 2
11789.134 2
11789.650 6
11790.166 8
11790.681 9
11791.197 7
11791.713 7
11792.229 6
11792.745 2
11793.261 1
11793.777 3
11794.292 10
11794.808 12
11795.324 10
11795.840 9
11796.356 5
11796.872 6
11797.388 5
11797.904 5
11798.420 7
11798.936 3
11799.452 6
11799.968 8
11800.484 5
11801.000 7
11801.516 8
11802.032 13
11802.548 8
11803.064 5
11803.580 14
11804.097 8
11804.613 5
11805.129 9
11805.645 6
11806.161 8
11806.677 9
11807.193 5
11807.710 4
11808.226 4
11808.742 1
11809.258 2
11809.774 4
11810.291 4
11810.807 3
11811.323 13
11811.839 7
11812.356 9
11812.872 10
11813.388 3
11813.905 8
11814.421 2
11814.937 2
11815.454 2
11815.970 1
11816.486 3
11817.003 3
11817.519 0
11818.036 5
11818.552 3
11819.069 12
11819.585 8
11820.101 7
11820.618 2
11821.134 2
11821.651 1
11822.167 4
11822.684 4
11823.200 3
11823.717 6
11824.233 7
11824.750 6
11825.267 4
11825.783 3
11826.300 7
11826.816 17
11827.333 13
11827.850 12
11828.366 15
11828.883 7
11829.400 4
11829.916 5
11830.433 4
11830.950 3
11831.466 2
11831.983 5
11832.500 9
11833.016 6
11833.533 3
11834.050 7
11834.567 6
11835.083 5
11835.600 5
11836.117 9
11836.634 7
11837.151 4
11837.668 3
11838.184 1
11838.701 3
11839.218 8
11839.735 2
11840.252 1
11840.769 11
11841.286 7
11841.803 5
11842.320 3
11842.837 0
11843.354 3
11843.870 6
11844.387 4
11844.904 4
11845.421 8
11845.938 8
11846.456 5
11846.973 2
11847.490 0
11848.007 4
11848.524 3
11849.041 6
11849.558 6
11850.075 6
11850.592 5
11851.109 11
11851.626 9
11852.144 3
11852.661 1
11853.178 7
11853.695 4
11854.212 6
11854.730 5
11855.247 3
11855.764 3
11856.281 2
11856.798 7
11857.316 6
11857.833 5
11858.350 9
11858.868 7
11859.385 3
11859.902 6
11860.420 8
11860.937 4
11861.454 5
11861.972 5
11862.489 1
11863.006 9
11863.524 9
11864.041 4
11864.559 1
11865.076 10
11865.593 15
11866.111 13
11866.628 8
11867.146 7
11867.663 7
11868.181 4
11868.698 2
11869.216 1
11869.733 2
11870.251 4
11870.769 4
11871.286 4
11871.804 7
11872.321 10
11872.839 4
11873.357 3
11873.874 2
11874.392 3
11874.909 7
11875.427 11
11875.945 9
11876.462 2
11876.980 3
11877.498 5
11878.016 2
11878.533 2
11879.051 1
11879.569 3
11880.086 4
11880.604 6
11881.122 9
11881.640 6
11882.158 3
11882.675 6
11883.193 10
11883.711 14
11884.229 9
11884.747 3
11885.265 4
11885.783 6
11886.300 6
11886.818 2
11887.336 2
11887.854 6
11888.372 2
11888.890 2
11889.408 6
11889.926 7
11890.444 6
11890.962 5
11891.480 4
11891.998 6
11892.516 4
11893.034 3
11893.552 6
11894.070 5
11894.588 2
11895.106 4
11895.625 2
11896.143 1
11896.661 0
11897.179 0
11897.697 2
11898.215 1
11898.733 1
11899.252 3
11899.770 9
11900.288 9
11900.806 5
11901.324 7
11901.843 6
11902.361 3
11902.879 6
11903.397 8
11903.916 5
11904.434 4
11904.952 4
11905.470 2
11905.989 5
11906.507 10
11907.025 7
11907.544 5
11908.062 1
11908.581 4
11909.099 5
11909.617 3
11910.136 6
11910.654 9
11911.173 3
11911.691 2
11912.210 3
11912.728 1
11913.247 2
11913.765 4
11914.283 3
11914.802 5
11915.321 4
11915.839 5
11916.358 4
11916.876 5
11917.395 2
11917.913 0
11918.432 4
11918.951 3
11919.469 1
11919.988 0
11920.506 7
11921.025 4
11921.544 2
11922.062 2
11922.581 1
11923.100 0
11923.618 1
11924.137 3
11924.656 2
11925.175 3
11925.693 4
11926.212 4
11926.731 2
11927.250 3
11927.768 4
11928.287 5
11928.806 3
11929.325 3
11929.844 4
11930.363 3
11930.881 7
11931.400 2
11931.919 1
11932.438 1
11932.957 6
11933.476 4
11933.995 1
11934.514 1
11935.033 1
11935.552 3
11936.071 3
11936.590 7
11937.109 5
11937.628 5
11938.147 5
11938.666 5
11939.185 4
11939.704 6
11940.223 3
11940.742 9
11941.261 4
11941.780 0
11942.299 4
11942.818 3
11943.338 8
11943.857 3
11944.376 4
11944.895 4
11945.414 6
11945.933 3
11946.453 5
11946.972 7
11947.491 4
11948.010 5
11948.529 3
11949.049 3
11949.568 5
11950.087 6
11950.607 1
11951.126 4
11951.645 3
11952.165 3
11952.684 2
11953.203 5
11953.723 4
11954.242 2
11954.761 2
11955.281 2
11955.800 8
11956.319 5
11956.839 4
11957.358 7
11957.878 3
11958.397 5
11958.917 5
11959.436 4
11959.956 4
11960.475 2
11960.995 8
11961.514 10
11962.034 8
11962.553 10
11963.073 4
11963.592 6
11964.112 3
11964.632 12
11965.151 4
11965.671 5
11966.190 1
11966.710 4
11967.230 5
11967.749 4
11968.269 4
11968.789 2
11969.308 3
11969.828 6
11970.348 10
11970.868 5
11971.387 2
11971.907 2
11972.427 1
11972.947 1
11973.466 4
11973.986 4
11974.506 3
11975.026 2
11975.546 1
11976.066 1
11976.585 3
11977.105 2
11977.625 6
11978.145 8
11978.665 3
11979.185 2
11979.705 4
11980.225 10
11980.745 13
11981.265 10
11981.785 5
11982.304 5
11982.824 3
11983.344 4
11983.864 6
11984.384 4
11984.905 2
11985.425 1
11985.945 0
11986.465 4
11986.985 2
11987.505 5
11988.025 4
11988.545 2
11989.065 1
11989.585 5
11990.105 8
11990.626 7
11991.146 2
11991.666 12
11992.186 6
11992.706 2
11993.227 4
11993.747 4
11994.267 2
11994.787 2
11995.308 4
11995.828 2
11996.348 2
11996.868 6
11997.389 6
11997.909 4
11998.429 9
11998.950 5
11999.470 1
11999.990 4
12000.511 9
12001.031 6
12001.551 6
12002.072 5
12002.592 9
12003.113 8
12003.633 2
12004.154 2
12004.674 3
12005.195 3
12005.715 5
12006.235 6
12006.756 2
12007.277 5
12007.797 3
12008.318 4
12008.838 2
12009.359 3
12009.879 4
12010.400 1
12010.920 2
12011.441 1
12011.962 1
12012.482 2
12013.003 0
12013.524 2
12014.044 3
12014.565 4
12015.086 6
12015.606 5
12016.127 5
12016.648 3
12017.168 0
12017.689 1
12018.210 1
12018.731 4
12019.251 5
12019.772 3
12020.293 1
12020.814 4
12021.335 4
12021.855 3
12022.376 3
12022.897 4
12023.418 6
12023.939 8
12024.460 4
12024.981 4
12025.502 3
12026.023 10
12026.543 9
12027.064 10
12027.585 5
12028.106 3
12028.627 2
12029.148 4
12029.669 5
12030.190 3
12030.711 1
12031.232 2
12031.753 0
12032.274 1
12032.796 4
12033.317 2
12033.838 12
12034.359 9
12034.880 1
12035.401 3
12035.922 6
12036.443 3
12036.964 3
12037.486 1
12038.007 3
12038.528 10
12039.049 2
12039.570 1
12040.092 1
12040.613 0
12041.134 5
12041.655 6
12042.177 4
12042.698 5
12043.219 3
12043.741 0
12044.262 0
12044.783 5
12045.304 6
12045.826 4
12046.347 4
12046.869 1
12047.390 7
12047.911 1
12048.433 5
12048.954 8
12049.476 3
12049.997 2
12050.518 3
12051.040 8
12051.561 11
12052.083 9
12052.604 5
12053.126 2
12053.647 5
12054.169 5
12054.690 4
12055.212 3
12055.734 4
12056.255 6
12056.777 6
12057.298 7
12057.820 2
12058.342 8
12058.863 4
12059.385 1
12059.906 5
12060.428 4
12060.950 1
12061.471 2
12061.993 4
12062.515 2
12063.037 1
12063.558 2
12064.080 5
12064.602 3
12065.124 3
12065.645 9
12066.167 8
12066.689 6
12067.211 4
12067.733 2
12068.254 6
12068.776 6
12069.298 4
12069.820 7
12070.342 8
12070.864 5
12071.386 5
12071.908 10
12072.429 7
12072.951 8
12073.473 7
12073.995 2
12074.517 8
12075.039 3
12075.561 5
12076.083 5
12076.605 2
12077.127 3
12077.649 3
12078.171 6
12078.693 3
12079.215 4
12079.738 5
12080.260 2
12080.782 6
12081.304 5
12081.826 7
12082.348 4
12082.870 6
12083.392 4
12083.915 7
12084.437 6
12084.959 9
12085.481 6
12086.003 3
12086.526 3
12087.048 2
12087.570 2
12088.092 5
12088.615 9
12089.137 8
12089.659 4
12090.181 7
12090.704 7
12091.226 6
12091.748 7
12092.271 7
12092.793 7
12093.316 3
12093.838 1
12094.360 7
12094.883 5
12095.405 1
12095.928 1
12096.450 2
12096.972 3
12097.495 12
12098.017 14
12098.540 10
12099.062 9
12099.585 7
12100.107 5
12100.630 2
12101.152 1
12101.675 4
12102.198 8
12102.720 6
12103.243 6
12103.765 6
12104.288 4
12104.811 4
12105.333 3
12105.856 1
12106.378 3
12106.901 5
12107.424 4
12107.946 5
12108.469 2
12108.992 4
12109.515 5
12110.037 2
12110.560 0
12111.083 2
12111.606 5
12112.128 4
12112.651 10
12113.174 8
12113.697 4
12114.220 4
12114.742 3
12115.265 1
12115.788 2
12116.311 1
12116.834 3
12117.357 4
12117.880 2
12118.403 2
12118.925 3
12119.448 0
12119.971 3
12120.494 2
12121.017 3
12121.540 2
12122.063 4
12122.586 2
12123.109 0
12123.632 1
12124.155 2
12124.678 2
12125.201 10
12125.724 4
12126.248 6
12126.771 7
12127.294 5
12127.817 3
12128.340 5
12128.863 6
12129.386 8
12129.909 5
12130.433 2
12130.956 2
12131.479 3
12132.002 1
12132.525 8
12133.049 2
12133.572 11
12134.095 9
12134.618 5
12135.142 6
12135.665 6
12136.188 11
12136.711 6
12137.235 4
12137.758 1
12138.281 4
12138.805 5
12139.328 4
12139.852 3
12140.375 7
12140.898 4
12141.422 6
12141.945 7
12142.469 5
12142.992 4
12143.515 5
12144.039 4
12144.562 6
12145.086 3
12145.609 6
12146.133 5
12146.656 4
12147.180 10
12147.703 6
12148.227 1
12148.751 8
12149.274 1
12149.798 1
12150.321 3
12150.845 5
12151.369 2
12151.892 1
12152.416 2
12152.939 4
12153.463 7
12153.987 6
12154.511 4
12155.034 6
12155.558 1
12156.082 2
12156.605 4
12157.129 1
12157.653 4
12158.177 0
12158.700 2
12159.224 2
12159.748 8
12160.272 3
12160.796 5
12161.319 4
12161.843 4
12162.367 8
12162.891 6
12163.415 2
12163.939 2
12164.463 3
12164.987 3
12165.511 4
12166.034 2
12166.558 5
12167.082 7
12167.606 6
12168.130 4
12168.654 6
12169.178 5
12169.702 5
12170.226 7
12170.750 4
12171.274 0
12171.798 2
12172.323 2
12172.847 2
12173.371 1
12173.895 1
12174.419 7
12174.943 9
12175.467 3
12175.991 2
12176.516 5
12177.040 4
12177.564 4
12178.088 1
12178.612 0
12179.136 0
12179.661 5
12180.185 3
12180.709 0
12181.233 3
12181.758 2
12182.282 4
12182.806 12
12183.331 7
12183.855 9
12184.379 4
12184.904 1
12185.428 5
12185.952 6
12186.477 2
12187.001 0
12187.525 3
12188.050 5
12188.574 4
12189.099 10
12189.623 12
12190.148 20
12190.672 9
12191.197 6
12191.721 11
12192.245 4
12192.770 2
12193.295 4
12193.819 11
12194.344 8
12194.868 2
12195.393 3
12195.917 1
12196.442 3
12196.966 2
12197.491 3
12198.016 3
12198.540 6
12199.065 4
12199.590 7
12200.114 9
12200.639 5
12201.164 4
12201.688 15
12202.213 13
12202.738 12
12203.263 10
12203.787 10
12204.312 5
12204.837 6
12205.362 2
12205.886 1
12206.411 2
12206.936 3
12207.461 10
12207.986 5
12208.510 5
12209.035 2
12209.560 2
12210.085 6
12210.610 1
12211.135 0
12211.660 6
12212.185 4
12212.710 2
12213.235 1
12213.760 1
12214.284 2
12214.809 0
12215.334 5
12215.859 2
12216.384 2
12216.910 4
12217.435 5
12217.960 0
12218.485 2
12219.010 0
12219.535 3
12220.060 1
12220.585 2
12221.110 3
12221.635 5
12222.160 7
12222.686 3
12223.211 2
12223.736 2
12224.261 1
12224.786 1
12225.311 2
12225.837 4
12226.362 6
12226.887 1
12227.412 1
12227.938 4
12228.463 3
12228.988 7
12229.513 9
12230.039 5
12230.564 6
12231.089 9
12231.615 8
12232.140 7
12232.665 4
12233.191 1
12233.716 6
12234.242 2
12234.767 8
12235.292 12
12235.818 15
12236.343 18
12236.869 22
12237.394 23
12237.920 12
12238.445 10
12238.971 7
12239.496 4
12240.022 5
12240.547 2
12241.073 1
12241.598 0
12242.124 1
12242.649 1
12243.175 1
12243.701 2
12244.226 5
12244.752 4
12245.278 2
12245.803 1
12246.329 2
12246.854 2
12247.380 3
12247.906 3
12248.432 4
12248.957 1
12249.483 1
12250.009 2
12250.534 1
12251.060 6
12251.586 3
12252.112 8
12252.638 8
12253.163 3
12253.689 12
12254.215 5
12254.741 2
12255.267 3
12255.793 4
12256.318 4
12256.844 3
12257.370 2
12257.896 2
12258.422 6
12258.948 7
12259.474 0
12260.000 3
12260.526 2
12261.052 9
12261.578 3
12262.104 4
12262.630 5
12263.156 6
12263.682 3
12264.208 3
12264.734 6
12265.260 7
12265.786 3
12266.312 3
12266.838 6
12267.364 7
12267.890 5
12268.416 2
12268.943 5
12269.469 6
12269.995 4
12270.521 1
12271.047 5
12271.573 5
12272.100 7
12272.626 9
12273.152 8
12273.678 7
12274.205 4
12274.731 5
12275.257 2
12275.783 0
12276.310 3
12276.836 2
12277.362 6
12277.889 8
12278.415 7
12278.941 2
12279.468 5
12279.994 4
12280.520 7
12281.047 6
12281.573 6
12282.100 3
12282.626 12
12283.153 14
12283.679 11
12284.206 13
12284.732 13
12285.258 14
12285.785 7
12286.311 3
12286.838 3
12287.365 0
12287.891 1
12288.418 1
12288.944 3
12289.471 2
12289.997 3
12290.524 7
12291.051 1
12291.577 1
12292.104 2
12292.630 5
12293.157 6
12293.684 2
12294.210 1
12294.737 5
12295.264 4
12295.791 2
12296.317 1
12296.844 0
12297.371 2
12297.898 3
12298.424 3
12298.951 5
12299.478 3
12300.005 6
12300.531 5
12301.058 4
12301.585 7
12302.112 7
12302.639 1
12303.166 0
12303.693 0
12304.219 2
12304.746 4
12305.273 6
12305.800 5
12306.327 2
12306.854 0
12307.381 2
12307.908 2
12308.435 3
12308.962 3
12309.489 1
12310.016 2
12310.543 2
12311.070 2
12311.597 5
12312.124 9
12312.651 9
12313.178 5
12313.705 4
12314.233 3
12314.760 8
12315.287 5
12315.814 5
12316.341 1
12316.868 2
12317.395 3
12317.923 4
12318.450 4
12318.977 1
12319.504 4
12320.031 4
12320.559 6
12321.086 8
12321.613 4
12322.140 5
12322.668 6
12323.195 4
12323.722 5
12324.250 3
12324.777 4
12325.304 0
12325.832 9
12326.359 9
12326.886 1
12327.414 0
12327.941 0
12328.469 0
12328.996 2
12329.523 2
12330.051 1
12330.578 5
12331.106 4
12331.633 3
12332.161 2
12332.688 8
12333.216 6
12333.743 6
12334.271 4
12334.798 3
12335.326 3
12335.854 3
12336.381 0
12336.909 4
12337.436 3
12337.964 4
12338.492 7
12339.019 2
12339.547 3
12340.074 3
12340.602 2
12341.130 4
12341.658 11
12342.185 10
12342.713 2
12343.241 1
12343.768 1
12344.296 3
12344.824 6
12345.352 5
12345.879 6
12346.407 5
12346.935 7
12347.463 4
12347.991 3
12348.519 5
12349.046 2
12349.574 2
12350.102 2
12350.630 3
12351.158 4
12351.686 6
12352.214 5
12352.742 6
12353.270 8
12353.797 6
12354.325 6
12354.853 8
12355.381 15
12355.909 9
12356.437 13
12356.965 7
12357.493 14
12358.021 9
12358.550 4
12359.078 8
12359.606 7
12360.134 4
12360.662 2
12361.190 1
12361.718 4
12362.246 2
12362.774 2
12363.302 1
12363.831 0
12364.359 4
12364.887 2
12365.415 2
12365.943 2
12366.472 4
12367.000 3
12367.528 7
12368.056 2
12368.585 2
12369.113 0
12369.641 2
12370.169 4
12370.698 4
12371.226 1
12371.754 6
12372.283 2
12372.811 8
12373.339 8
12373.868 9
12374.396 10
12374.925 6
12375.453 4
12375.981 1
12376.510 2
12377.038 0
12377.567 1
12378.095 4
12378.624 5
12379.152 3
12379.681 3
12380.209 3
12380.738 2
12381.266 7
12381.795 6
12382.323 1
12382.852 4
12383.381 2
12383.909 3
12384.438 0
12384.966 2
12385.495 6
12386.024 6
12386.552 11
12387.081 9
12387.610 3
12388.138 5
12388.667 2
12389.196 3
12389.724 3
12390.253 2
12390.782 2
12391.311 4
12391.839 4
12392.368 2
12392.897 4
12393.426 6
12393.954 8
12394.483 4
12395.012 7
12395.541 7
12396.070 8
12396.599 2
12397.128 6
12397.656 4
12398.185 4
12398.714 3
12399.243 1
12399.772 3
12400.301 6
12400.830 2
12401.359 3
12401.888 3
12402.417 4
12402.946 3
12403.475 2
12404.004 13
12404.533 5
12405.062 3
12405.591 2
12406.120 4
12406.649 1
12407.178 2
12407.707 2
12408.236 2
12408.766 3
12409.295 1
12409.824 1
12410.353 1
12410.882 4
12411.411 8
12411.940 8
12412.470 5
12412.999 6
12413.528 9
12414.057 6
12414.587 3
12415.116 1
12415.645 0
12416.174 5
12416.704 2
12417.233 5
12417.762 4
12418.292 2
12418.821 7
12419.350 9
12419.880 4
12420.409 3
12420.938 4
12421.468 4
12421.997 11
12422.527 8
12423.056 3
12423.585 6
12424.115 13
12424.644 15
12425.174 10
12425.703 3
12426.233 5
12426.762 2
12427.292 3
12427.821 5
12428.351 2
12428.880 2
12429.410 3
12429.939 5
12430.469 8
12430.999 6
12431.528 5
12432.058 4
12432.587 2
12433.117 0
12433.647 0
12434.176 2
12434.706 6
12435.236 4
12435.765 8
12436.295 6
12436.825 6
12437.355 7
12437.884 4
12438.414 3
12438.944 4
12439.474 3
12440.003 3
12440.533 7
12441.063 4
12441.593 2
12442.123 5
12442.652 3
12443.182 3
12443.712 1
12444.242 3
12444.772 6
12445.302 3
12445.832 0
12446.362 2
12446.892 4
12447.422 3
12447.951 4
12448.481 8
12449.011 6
12449.541 6
12450.071 7
12450.601 4
12451.131 6
12451.661 4
12452.191 2
12452.722 3
12453.252 1
12453.782 4
12454.312 4
12454.842 3
12455.372 2
12455.902 5
12456.432 4
12456.962 5
12457.492 8
12458.023 1
12458.553 4
12459.083 4
12459.613 3
12460.143 2
12460.674 0
12461.204 3
12461.734 1
12462.264 2
12462.795 3
12463.325 4
12463.855 2
12464.386 1
12464.916 9
12465.446 6
12465.976 7
12466.507 7
12467.037 11
12467.568 4
12468.098 2
12468.628 0
12469.159 0
12469.689 0
12470.220 0
12470.750 3
12471.280 1
12471.811 6
12472.341 1
12472.872 3
12473.402 6
12473.933 4
12474.463 1
12474.994 3
12475.524 6
12476.055 9
12476.585 7
12477.116 6
12477.647 4
12478.177 1
12478.708 5
12479.238 3
12479.769 3
12480.300 2
12480.830 1
12481.361 13
12481.892 10
12482.422 5
12482.953 6
12483.484 4
12484.014 4
12484.545 4
12485.076 11
12485.607 11
12486.137 6
12486.668 7
12487.199 3
12487.730 4
12488.261 4
12488.791 6
12489.322 3
12489.853 5
12490.384 6
12490.915 8
12491.446 3
12491.977 0
12492.507 1
12493.038 4
12493.569 2
12494.100 5
12494.631 2
12495.162 1
12495.693 2
12496.224 5
12496.755 7
12497.286 4
12497.817 5
12498.348 9
12498.879 9
12499.410 4
12499.941 5
12500.472 4
12501.003 2
12501.534 0
12502.065 4
12502.597 4
12503.128 2
12503.659 6
12504.190 8
12504.721 8
12505.252 6
12505.783 8
12506.315 4
12506.846 3
12507.377 4
12507.908 2
12508.439 4
12508.971 2
12509.502 4
12510.033 5
12510.565 3
12511.096 4
12511.627 2
12512.158 1
12512.690 3
12513.221 4
12513.752 2
12514.284 1
12514.815 4
12515.347 0
12515.878 1
12516.409 6
12516.941 12
12517.472 6
12518.004 3
12518.535 5
12519.066 4
12519.598 1
12520.129 1
12520.661 1
12521.192 2
12521.724 4
12522.255 0
12522.787 1
12523.319 2
12523.850 4
12524.382 7
12524.913 3
12525.445 4
12525.976 5
12526.508 3
12527.040 5
12527.571 4
12528.103 6
12528.635 1
12529.166 4
12529.698 2
12530.230 3
12530.761 5
12531.293 8
12531.825 5
12532.357 2
12532.888 3
12533.420 4
12533.952 7
12534.484 9
12535.015 5
12535.547 4
12536.079 3
12536.611 4
12537.143 2
12537.675 5
12538.206 4
12538.738 5
12539.270 5
12539.802 3
12540.334 7
12540.866 5
12541.398 6
12541.930 5
12542.462 6
12542.994 4
12543.526 2
12544.058 2
12544.590 2
12545.122 3
12545.654 5
12546.186 6
12546.718 5
12547.250 6
12547.782 7
12548.314 4
12548.846 4
12549.378 8
12549.910 7
12550.442 5
12550.974 3
12551.507 4
12552.039 5
12552.571 1
12553.103 0
12553.635 3
12554.168 2
12554.700 2
12555.232 6
12555.764 11
12556.296 3
12556.829 1
12557.361 5
12557.893 3
12558.426 9
12558.958 6
12559.490 5
12560.022 5
12560.555 5
12561.087 5
12561.619 2
12562.152 1
12562.684 1
12563.217 1
12563.749 1
12564.281 2
12564.814 2
12565.346 0
12565.879 3
12566.411 10
12566.944 7
12567.476 4
12568.009 3
12568.541 3
12569.074 3
12569.606 11
12570.139 4
12570.671 16
12571.204 13
12571.736 11
12572.269 9
12572.802 9
12573.334 6
12573.867 8
12574.399 5
12574.932 2
12575.465 4
12575.997 4
12576.530 2
12577.063 5
12577.595 7
12578.128 8
12578.661 5
12579.194 6
12579.726 5
12580.259 9
12580.792 6
12581.325 9
12581.857 11
12582.390 7
12582.923 6
12583.456 8
12583.989 7
12584.521 10
12585.054 6
12585.587 3
12586.120 9
12586.653 5
12587.186 8
12587.719 6
12588.252 3
12588.785 1
12589.318 6
12589.850 13
12590.383 9
12590.916 8
12591.449 6
12591.982 5
12592.515 6
12593.048 5
12593.581 3
12594.114 5
12594.648 1
12595.181 4
12595.714 6
12596.247 6
12596.780 15
12597.313 9
12597.846 2
12598.379 4
12598.912 3
12599.446 1
12599.979 11
12600.512 6
12601.045 1
12601.578 2
12602.111 3
12602.645 1
12603.178 2
12603.711 1
12604.244 3
12604.778 5
12605.311 5
12605.844 3
12606.378 2
12606.911 8
12607.444 3
12607.978 5
12608.511 2
12609.044 1
12609.578 3
12610.111 5
12610.644 3
12611.178 4
12611.711 5
12612.245 3
12612.778 4
12613.311 3
12613.845 2
12614.378 3
12614.912 3
12615.445 2
12615.979 1
12616.512 2
12617.046 1
12617.579 4
12618.113 0
12618.647 0
12619.180 0
12619.714 3
12620.247 3
12620.781 2
12621.315 1
12621.848 1
12622.382 0
12622.915 0
12623.449 0
12623.983 4
12624.516 4
12625.050 2
12625.584 4
12626.118 3
12626.651 4
12627.185 3
12627.719 3
12628.253 4
12628.786 0
12629.320 1
12629.854 4
12630.388 6
12630.922 2
12631.455 2
12631.989 1
12632.523 3
12633.057 3
12633.591 2
12634.125 3
12634.659 2
12635.193 6
12635.726 4
12636.260 5
12636.794 3
12637.328 3
12637.862 3
12638.396 2
12638.930 10
12639.464 4
12639.998 3
12640.532 6
12641.066 2
12641.600 0
12642.134 2
12642.668 5
12643.202 3
12643.737 0
12644.271 2
12644.805 4
12645.339 2
12645.873 4
12646.407 8
12646.941 13
12647.475 8
12648.010 8
12648.544 2
12649.078 1
12649.612 0
12650.147 3
12650.681 5
12651.215 4
12651.749 5
12652.284 7
12652.818 12
12653.352 11
12653.886 5
12654.421 3
12654.955 3
12655.489 6
12656.024 2
12656.558 0
12657.092 4
12657.627 6
12658.161 4
12658.696 1
12659.230 0
12659.764 1
12660.299 3
12660.833 4
12661.368 3
12661.902 1
12662.437 1
12662.971 3
12663.506 4
12664.040 2
12664.575 4
12665.109 4
12665.644 6
12666.178 5
12666.713 7
12667.248 2
12667.782 0
12668.317 5
12668.851 2
12669.386 3
12669.921 6
12670.455 6
12670.990 3
12671.525 4
12672.059 2
12672.594 4
12673.129 2
12673.663 1
12674.198 0
12674.733 1
12675.268 7
12675.802 5
12676.337 2
12676.872 0
12677.407 3
12677.942 4
12678.476 4
12679.011 3
12679.546 3
12680.081 2
12680.616 0
12681.151 0
12681.686 3
12682.220 6
12682.755 6
12683.290 4
12683.825 5
12684.360 5
12684.895 6
12685.430 5
12685.965 9
12686.500 3
12687.035 0
12687.570 3
12688.105 9
12688.640 7
12689.175 3
12689.710 2
12690.245 9
12690.780 10
12691.315 7
12691.851 5
12692.386 7
12692.921 4
12693.456 5
12693.991 3
12694.526 4
12695.061 1
12695.597 1
12696.132 3
12696.667 1
12697.202 1
12697.737 8
12698.273 3
12698.808 1
12699.343 2
12699.878 3
12700.414 6
12700.949 6
12701.484 3
12702.020 2
12702.555 6
12703.090 5
12703.626 11
12704.161 9
12704.696 6
12705.232 1
12705.767 4
12706.302 2
12706.838 0
12707.373 3
12707.909 3
12708.444 6
12708.980 1
12709.515 1
12710.051 0
12710.586 0
12711.122 0
12711.657 0
12712.193 0
12712.728 4
12713.264 6
12713.799 6
12714.335 4
12714.870 1
12715.406 2
12715.942 2
12716.477 3
12717.013 1
12717.549 0
12718.084 2
12718.620 10
12719.156 6
12719.691 5
12720.227 4
12720.763 5
12721.298 1
12721.834 2
12722.370 3
12722.906 4
12723.441 4
12723.977 3
12724.513 5
12725.049 0
12725.584 1
12726.120 2
12726.656 1
12727.192 3
12727.728 1
12728.264 4
12728.800 1
12729.335 10
12729.871 11
12730.407 7
12730.943 2
12731.479 2
12732.015 1
12732.551 2
12733.087 1
12733.623 2
12734.159 0
12734.695 1
12735.231 3
12735.767 4
12736.303 5
12736.839 5
12737.375 7
12737.911 5
12738.447 3
12738.983 6
12739.519 4
12740.056 3
12740.592 3
12741.128 1
12741.664 4
12742.200 2
12742.736 2
12743.272 4
12743.809 8
12744.345 9
12744.881 2
12745.417 2
12745.954 5
12746.490 1
12747.026 0
12747.562 1
12748.099 2
12748.635 6
12749.171 3
12749.708 2
12750.244 4
12750.780 5
12751.317 3
12751.853 1
12752.389 2
12752.926 4
12753.462 4
12753.998 1
12754.535 6
12755.071 2
12755.608 3
12756.144 5
12756.681 2
12757.217 2
12757.754 2
12758.290 5
12758.827 2
12759.363 9
12759.900 8
12760.436 7
12760.973 6
12761.509 7
12762.046 7
12762.582 9
12763.119 13
12763.656 6
12764.192 2
12764.729 2
12765.266 5
12765.802 14
12766.339 5
12766.875 4
12767.412 2
12767.949 1
12768.486 1
12769.022 0
12769.559 0
12770.096 0
12770.633 1
12771.169 2
12771.706 1
12772.243 4
12772.780 3
12773.316 1
12773.853 1
12774.390 4
12774.927 6
12775.464 6
12776.001 8
12776.538 6
12777.074 6
12777.611 5
12778.148 3
12778.685 11
12779.222 10
12779.759 6
12780.296 1
12780.833 3
12781.370 1
12781.907 3
12782.444 8
12782.981 7
12783.518 3
12784.055 3
12784.592 3
12785.129 5
12785.666 8
12786.203 6
12786.740 4
12787.277 5
12787.815 6
12788.352 4
12788.889 2
12789.426 2
12789.963 2
12790.500 1
12791.037 2
12791.575 1
12792.112 4
12792.649 2
12793.186 1
12793.724 1
12794.261 2
12794.798 7
12795.335 9
12795.873 5
12796.410 2
12796.947 1
12797.485 4
12798.022 2
12798.559 4
12799.097 3
12799.634 6
12800.171 8
12800.709 11
12801.246 7
12801.783 3
12802.321 4
12802.858 5
12803.396 2
12803.933 3
12804.471 5
12805.008 5
12805.546 4
12806.083 6
12806.621 7
12807.158 4
12807.696 7
12808.233 5
12808.771 7
12809.308 8
12809.846 5
12810.383 3
12810.921 8
12811.459 9
12811.996 5
12812.534 6
12813.072 1
12813.609 2
12814.147 5
12814.685 5
12815.222 3
12815.760 4
12816.298 4
12816.835 1
12817.373 5
12817.911 3
12818.449 2
12818.986 6
12819.524 4
12820.062 7
12820.600 2
12821.137 1
12821.675 5
12822.213 4
12822.751 0
12823.289 2
12823.827 3
12824.365 8
12824.902 5
12825.440 5
12825.978 5
12826.516 8
12827.054 8
12827.592 6
12828.130 4
12828.668 7
12829.206 4
12829.744 1
12830.282 0
12830.820 8
12831.358 15
12831.896 6
12832.434 4
12832.972 3
12833.510 6
12834.048 12
12834.586 5
12835.124 10
12835.663 9
12836.201 4
12836.739 4
12837.277 3
12837.815 2
12838.353 3
12838.892 4
12839.430 9
12839.968 13
12840.506 15
12841.044 12
12841.583 15
12842.121 12
12842.659 9
12843.197 13
12843.736 6
12844.274 7
12844.812 11
12845.351 10
12845.889 6
12846.427 6
12846.966 4
12847.504 3
12848.042 8
12848.581 17
12849.119 8
12849.657 14
12850.196 9
12850.734 12
12851.273 12
12851.811 8
12852.350 6
12852.888 10
12853.427 14
12853.965 7
12854.504 16
12855.042 9
12855.581 5
12856.119 6
12856.658 8
12857.196 7
12857.735 8
12858.274 7
12858.812 9
12859.351 12
12859.889 9
12860.428 19
12860.967 31
12861.505 28
12862.044 33
12862.583 38
12863.121 33
12863.660 35
12864.199 37
12864.737 42
12865.276 47
12865.815 41
12866.354 22
12866.892 30
12867.431 31
12867.970 36
12868.509 54
12869.048 52
12869.586 41
12870.125 34
12870.664 33
12871.203 14
12871.742 9
12872.281 3
12872.820 6
12873.358 10
12873.897 3
12874.436 6
12874.975 8
12875.514 8
12876.053 5
12876.592 6
12877.131 5
12877.670 7
12878.209 1
12878.748 12
12879.287 7
12879.826 8
12880.365 5
12880.904 11
12881.443 4
12881.982 7
12882.521 12
12883.061 11
12883.600 8
12884.139 9
12884.678 6
12885.217 6
12885.756 8
12886.295 8
12886.835 11
12887.374 5
12887.913 5
12888.452 2
12888.991 8
12889.531 8
12890.070 8
12890.609 4
12891.148 10
12891.688 12
12892.227 7
12892.766 3
12893.306 3
12893.845 6
12894.384 4
12894.924 7
12895.463 8
12896.002 3
12896.542 3
12897.081 2
12897.621 3
12898.160 5
12898.699 5
12899.239 5
12899.778 6
12900.318 4
12900.857 2
12901.397 3
12901.936 4
12902.476 5
12903.015 6
12903.555 10
12904.094 11
12904.634 7
12905.173 4
12905.713 4
12906.253 3
12906.792 5
12907.332 1
12907.871 3
12908.411 3
12908.951 1
12909.490 0
12910.030 3
12910.570 12
12911.109 7
12911.649 3
12912.189 5
12912.729 6
12913.268 2
12913.808 5
12914.348 10
12914.888 4
12915.427 4
12915.967 3
12916.507 3
12917.047 1
12917.587 2
12918.126 4
12918.666 3
12919.206 3
12919.746 2
12920.286 0
12920.826 8
12921.366 8
12921.906 2
12922.445 3
12922.985 3
12923.525 3
12924.065 4
12924.605 2
12925.145 2
12925.685 0
12926.225 1
12926.765 4
12927.305 4
12927.845 3
12928.385 3
12928.925 2
12929.465 1
12930.006 5
12930.546 3
12931.086 2
12931.626 6
12932.166 6
12932.706 3
12933.246 7
12933.786 8
12934.327 5
12934.867 9
12935.407 7
12935.947 7
12936.487 8
12937.028 2
12937.568 1
12938.108 1
12938.648 6
12939.189 12
12939.729 7
12940.269 8
12940.810 6
12941.350 2
12941.890 1
12942.430 3
12942.971 2
12943.511 2
12944.052 1
12944.592 5
12945.132 2
12945.673 5
12946.213 7
12946.754 5
12947.294 3
12947.835 1
12948.375 6
12948.915 8
12949.456 6
12949.996 6
12950.537 6
12951.077 9
12951.618 7
12952.159 6
12952.699 7
12953.240 5
12953.780 5
12954.321 5
12954.861 11
12955.402 6
12955.943 3
12956.483 4
12957.024 6
12957.565 4
12958.105 5
12958.646 5
12959.187 5
12959.727 2
12960.268 3
12960.809 2
12961.349 1
12961.890 2
12962.431 3
12962.972 4
12963.512 7
12964.053 4
12964.594 10
12965.135 9
12965.676 6
12966.217 6
12966.757 3
12967.298 2
12967.839 2
12968.380 3
12968.921 4
12969.462 2
12970.003 1
12970.544 1
12971.085 1
12971.626 1
12972.166 3
12972.707 13
12973.248 7
12973.789 2
12974.330 1
12974.871 2
12975.412 2
12975.953 2
12976.495 12
12977.036 6
12977.577 3
12978.118 2
12978.659 4
12979.200 2
12979.741 0
12980.282 0
12980.823 5
12981.364 8
12981.906 10
12982.447 6
12982.988 3
12983.529 2
12984.070 1
12984.612 0
12985.153 4
12985.694 6
12986.235 5
12986.777 5
12987.318 3
12987.859 1
12988.400 4
12988.942 3
12989.483 1
12990.024 2
12990.566 4
12991.107 4
12991.648 3
12992.190 7
12992.731 2
12993.273 1
12993.814 1
12994.355 1
12994.897 7
12995.438 4
12995.980 0
12996.521 1
12997.063 2
12997.604 1
12998.146 2
12998.687 0
12999.229 2
12999.770 1
13000.312 6
13000.853 4
13001.395 2
13001.936 1
13002.478 6
13003.020 7
13003.561 6
13004.103 5
13004.644 6
13005.186 8
13005.728 5
13006.269 2
13006.811 1
13007.353 1
13007.895 0
13008.436 3
13008.978 7
13009.520 2
13010.061 5
13010.603 2
13011.145 2
13011.687 3
13012.229 2
13012.770 0
13013.312 1
13013.854 2
13014.396 5
13014.938 4
13015.479 7
13016.021 5
13016.563 4
13017.105 6
13017.647 6
13018.189 1
13018.731 3
13019.273 1
13019.815 1
13020.357 3
13020.899 4
13021.441 7
13021.983 4
13022.525 3
13023.067 1
13023.609 4
13024.151 2
13024.693 2
13025.235 5
13025.777 0
13026.319 2
13026.861 3
13027.403 2
13027.945 5
13028.487 7
13029.030 1
13029.572 4
13030.114 5
13030.656 7
13031.198 5
13031.740 4
13032.283 5
13032.825 5
13033.367 6
13033.909 5
13034.452 4
13034.994 5
13035.536 2
13036.078 5
13036.621 7
13037.163 7
13037.705 0
13038.248 7
13038.790 3
13039.332 4
13039.875 7
13040.417 2
13040.959 1
13041.502 5
13042.044 1
13042.587 7
13043.129 12
13043.672 9
13044.214 8
13044.756 7
13045.299 0
13045.841 1
13046.384 1
13046.926 6
13047.469 1
13048.011 0
13048.554 0
13049.097 4
13049.639 3
13050.182 5
13050.724 2
13051.267 3
13051.810 7
13052.352 5
13052.895 6
13053.437 5
13053.980 2
13054.523 5
13055.065 4
13055.608 7
13056.151 4
13056.694 8
13057.236 3
13057.779 1
13058.322 9
13058.864 14
13059.407 13
13059.950 10
13060.493 8
13061.036 4
13061.578 4
13062.121 4
13062.664 3
13063.207 5
13063.750 3
13064.293 3
13064.836 3
13065.378 7
13065.921 3
13066.464 2
13067.007 1
13067.550 4
13068.093 3
13068.636 6
13069.179 8
13069.722 7
13070.265 5
13070.808 3
13071.351 0
13071.894 3
13072.437 5
13072.980 4
13073.523 0
13074.066 9
13074.609 7
13075.152 8
13075.695 6
13076.239 5
13076.782 8
13077.325 4
13077.868 2
13078.411 3
13078.954 4
13079.498 4
13080.041 2
13080.584 3
13081.127 1
13081.670 0
13082.214 3
13082.757 8
13083.300 5
13083.843 2
13084.387 3
13084.930 2
13085.473 2
13086.017 9
13086.560 8
13087.103 1
13087.647 2
13088.190 2
13088.733 4
13089.277 5
13089.820 5
13090.364 13
13090.907 7
13091.450 5
13091.994 3
13092.537 2
13093.081 3
13093.624 4
13094.168 5
13094.711 3
13095.255 7
13095.798 5
13096.342 3
13096.885 1
13097.429 2
13097.972 2
13098.516 3
13099.060 2
13099.603 3
13100.147 4
13100.690 3
13101.234 0
13101.778 0
13102.321 2
13102.865 6
13103.409 8
13103.952 11
13104.496 4
13105.040 5
13105.584 6
13106.127 8
13106.671 2
13107.215 0
13107.759 7
13108.302 0
13108.846 3
13109.390 8
13109.934 7
13110.478 5
13111.021 3
13111.565 1
13112.109 4
13112.653 4
13113.197 3
13113.741 4
13114.285 4
13114.829 3
13115.373 5
13115.916 4
13116.460 6
13117.004 5
13117.548 2
13118.092 2
13118.636 3
13119.180 3
13119.724 4
13120.268 6
13120.812 6
13121.356 8
13121.900 9
13122.445 6
13122.989 3
13123.533 9
13124.077 8
13124.621 11
13125.165 2
13125.709 4
13126.253 2
13126.798 2
13127.342 5
13127.886 1
13128.430 1
13128.974 4
13129.519 2
13130.063 1
13130.607 3
13131.151 10
13131.696 7
13132.240 6
13132.784 4
13133.328 5
13133.873 3
13134.417 3
13134.961 4
13135.506 3
13136.050 9
13136.594 5
13137.139 3
13137.683 5
13138.228 5
13138.772 4
13139.316 6
13139.861 6
13140.405 8
13140.950 6
13141.494 2
13142.039 4
13142.583 3
13143.128 6
13143.672 9
13144.217 11
13144.761 5
13145.306 7
13145.850 7
13146.395 1
13146.939 4
13147.484 1
13148.029 2
13148.573 2
13149.118 2
13149.662 5
13150.207 2
13150.752 5
13151.296 4
13151.841 3
13152.386 6
13152.931 8
13153.475 2
13154.020 2
13154.565 6
13155.109 3
13155.654 4
13156.199 4
13156.744 2
13157.289 2
13157.833 2
13158.378 5
13158.923 5
13159.468 1
13160.013 1
13160.558 2
13161.102 1
13161.647 2
13162.192 3
13162.737 6
13163.282 7
13163.827 6
13164.372 2
13164.917 1
13165.462 4
13166.007 2
13166.552 3
13167.097 4
13167.642 10
13168.187 4
13168.732 2
13169.277 1
13169.822 1
13170.367 1
13170.912 3
13171.457 6
13172.002 3
13172.547 2
13173.092 2
13173.637 0
13174.183 8
13174.728 5
13175.273 3
13175.818 5
13176.363 7
13176.908 4
13177.454 2
13177.999 1
13178.544 2
13179.089 5
13179.635 5
13180.180 5
13180.725 7
13181.270 1
13181.816 5
13182.361 5
13182.906 8
13183.452 6
13183.997 8
13184.542 8
13185.088 4
13185.633 2
13186.179 3
13186.724 5
13187.269 7
13187.815 12
13188.360 7
13188.906 5
13189.451 6
13189.997 5
13190.542 4
13191.088 2
13191.633 2
13192.179 4
13192.724 3
13193.270 8
13193.815 6
13194.361 8
13194.906 7
13195.452 6
13195.997 7
13196.543 6
13197.089 2
13197.634 3
13198.180 9
13198.726 8
13199.271 2
13199.817 5
13200.363 3
13200.908 3
13201.454 1
13202.000 7
13202.545 16
13203.091 9
13203.637 6
13204.183 6
13204.728 12
13205.274 5
13205.820 4
13206.366 4
13206.912 6
13207.457 4
13208.003 11
13208.549 10
13209.095 3
13209.641 3
13210.187 2
13210.733 9
13211.278 9
13211.824 7
13212.370 8
13212.916 8
13213.462 5
13214.008 6
13214.554 2
13215.100 2
13215.646 3
13216.192 1
13216.738 1
13217.284 0
13217.830 1
13218.376 2
13218.922 3
13219.468 6
13220.014 6
13220.561 3
13221.107 0
13221.653 2
13222.199 4
13222.745 4
13223.291 7
13223.837 5
13224.384 3
13224.930 1
13225.476 0
13226.022 5
13226.568 3
13227.115 0
13227.661 2
13228.207 3
13228.753 8
13229.300 9
13229.846 6
13230.392 1
13230.939 4
13231.485 4
13232.031 7
13232.578 2
13233.124 0
13233.670 4
13234.217 4
13234.763 5
13235.309 9
13235.856 5
13236.402 4
13236.949 3
13237.495 1
13238.042 1
13238.588 2
13239.135 6
13239.681 2
13240.227 0
13240.774 4
13241.321 2
13241.867 3
13242.414 4
13242.960 7
13243.507 2
13244.053 3
13244.600 1
13245.146 2
13245.693 1
13246.240 8
13246.786 3
13247.333 1
13247.880 4
13248.426 5
13248.973 7
13249.520 1
13250.066 3
13250.613 4
13251.160 1
13251.707 2
13252.253 4
13252.800 5
13253.347 5
13253.894 4
13254.440 1
13254.987 1
13255.534 2
13256.081 2
13256.628 4
13257.175 2
13257.721 3
13258.268 2
13258.815 6
13259.362 4
13259.909 7
13260.456 4
13261.003 6
13261.550 4
13262.097 2
13262.644 3
13263.191 1
13263.738 3
13264.285 4
13264.832 3
13265.379 6
13265.926 7
13266.473 3
13267.020 3
13267.567 4
13268.114 7
13268.661 8
13269.208 3
13269.755 7
13270.302 4
13270.849 2
13271.397 5
13271.944 6
13272.491 1
13273.038 2
13273.585 3
13274.132 3
13274.680 8
13275.227 4
13275.774 0
13276.321 4
13276.869 5
13277.416 9
13277.963 5
13278.510 3
13279.058 2
13279.605 3
13280.152 1
13280.700 4
13281.247 2
13281.794 4
13282.342 4
13282.889 7
13283.436 5
13283.984 4
13284.531 1
13285.079 3
13285.626 3
13286.174 1
13286.721 0
13287.269 2
13287.816 1
13288.363 0
13288.911 1
13289.459 1
13290.006 6
13290.554 6
13291.101 0
13291.649 2
13292.196 1
13292.744 0
13293.291 6
13293.839 8
13294.387 5
13294.934 3
13295.482 4
13296.030 9
13296.577 5
13297.125 11
13297.673 9
13298.220 6
13298.768 2
13299.316 2
13299.863 5
13300.411 5
13300.959 0
13301.507 4
13302.054 4
13302.602 1
13303.150 3
13303.698 6
13304.246 5
13304.793 3
13305.341 1
13305.889 3
13306.437 4
13306.985 3
13307.533 4
13308.081 5
13308.628 5
13309.176 3
13309.724 3
13310.272 9
13310.820 5
13311.368 5
13311.916 6
13312.464 5
13313.012 8
13313.560 4
13314.108 3
13314.656 2
13315.204 1
13315.752 0
13316.300 0
13316.848 3
13317.396 6
13317.945 2
13318.493 5
13319.041 5
13319.589 3
13320.137 0
13320.685 1
13321.233 1
13321.782 2
13322.330 2
13322.878 0
13323.426 3
13323.974 5
13324.523 4
13325.071 4
13325.619 3
13326.167 0
13326.716 0
13327.264 3
13327.812 8
13328.361 4
13328.909 7
13329.457 4
13330.006 1
13330.554 8
13331.102 11
13331.651 7
13332.199 3
13332.747 3
13333.296 3
13333.844 2
13334.393 5
13334.941 3
13335.490 3
13336.038 2
13336.587 1
13337.135 2
13337.684 3
13338.232 5
13338.781 3
13339.329 4
13339.878 3
13340.426 0
13340.975 2
13341.523 2
13342.072 4
13342.621 3
13343.169 4
13343.718 2
13344.266 3
13344.815 10
13345.364 10
13345.912 6
13346.461 5
13347.010 7
13347.558 5
13348.107 3
13348.656 3
13349.205 3
13349.753 5
13350.302 6
13350.851 1
13351.400 1
13351.948 2
13352.497 1
13353.046 1
13353.595 4
13354.144 5
13354.693 10
13355.241 6
13355.790 6
13356.339 7
13356.888 6
13357.437 2
13357.986 4
13358.535 2
13359.084 6
13359.633 1
13360.182 4
13360.731 3
13361.280 1
13361.829 9
13362.378 10
13362.927 3
13363.476 4
13364.025 3
13364.574 3
13365.123 2
13365.672 5
13366.221 4
13366.770 2
13367.319 2
13367.868 4
13368.418 3
13368.967 9
13369.516 4
13370.065 5
13370.614 7
13371.163 2
13371.713 1
13372.262 3
13372.811 3
13373.360 1
13373.909 2
13374.459 3
13375.008 2
13375.557 6
13376.107 4
13376.656 8
13377.205 2
13377.754 2
13378.304 4
13378.853 1
13379.402 2
13379.952 1
13380.501 0
13381.051 4
13381.600 2
13382.149 3
13382.699 4
13383.248 3
13383.798 7
13384.347 4
13384.897 4
13385.446 2
13385.996 3
13386.545 5
13387.095 10
13387.644 8
13388.194 1
13388.743 2
13389.293 4
13389.842 4
13390.392 4
13390.942 3
13391.491 1
13392.041 3
13392.590 2
13393.140 1
13393.690 1
13394.239 5
13394.789 5
13395.339 6
13395.888 0
13396.438 2
13396.988 5
13397.537 6
13398.087 5
13398.637 4
13399.187 1
13399.737 6
13400.286 4
13400.836 4
13401.386 2
13401.936 1
13402.486 1
13403.035 6
13403.585 1
13404.135 2
13404.685 4
13405.235 4
13405.785 6
13406.335 5
13406.885 4
13407.434 0
13407.984 1
13408.534 4
13409.084 1
13409.634 2
13410.184 7
13410.734 8
13411.284 9
13411.834 5
13412.384 4
13412.934 4
13413.484 3
13414.035 2
13414.585 2
13415.135 3
13415.685 5
13416.235 5
13416.785 12
13417.335 7
13417.885 4
13418.435 1
13418.986 4
13419.536 2
13420.086 2
13420.636 2
13421.186 1
13421.737 4
13422.287 6
13422.837 4
13423.387 7
13423.938 14
13424.488 9
13425.038 3
13425.588 4
13426.139 2
13426.689 2
13427.239 2
13427.790 4
13428.340 4
13428.890 2
13429.441 2
13429.991 3
13430.542 1
13431.092 6
13431.642 8
13432.193 9
13432.743 3
13433.294 1
13433.844 3
13434.395 1
13434.945 0
13435.496 2
13436.046 0
13436.597 0
13437.147 1
13437.698 3
13438.248 1
13438.799 4
13439.350 1
13439.900 1
13440.451 3
13441.001 2
13441.552 0
13442.103 1
13442.653 3
13443.204 6
13443.755 11
13444.305 3
13444.856 3
13445.407 3
13445.957 6
13446.508 4
13447.059 1
13447.610 2
13448.160 1
13448.711 3
13449.262 6
13449.813 3
13450.364 3
13450.914 1
13451.465 2
13452.016 1
13452.567 2
13453.118 2
13453.669 4
13454.219 10
13454.770 9
13455.321 4
13455.872 6
13456.423 3
13456.974 2
13457.525 8
13458.076 7
13458.627 5
13459.178 2
13459.729 1
13460.280 2
13460.831 2
13461.382 0
13461.933 2
13462.484 2
13463.035 9
13463.586 10
13464.137 7
13464.688 2
13465.240 3
13465.791 6
13466.342 7
13466.893 6
13467.444 7
13467.995 6
13468.546 4
13469.098 7
13469.649 3
13470.200 2
13470.751 7
13471.302 6
13471.854 8
13472.405 4
13472.956 5
13473.507 11
13474.059 6
13474.610 5
13475.161 6
13475.713 2
13476.264 2
13476.815 1
13477.367 5
13477.918 4
13478.469 5
13479.021 6
13479.572 2
13480.124 1
13480.675 1
13481.227 2
13481.778 3
13482.329 6
13482.881 6
13483.432 5
13483.984 2
13484.535 0
13485.087 4
13485.638 3
13486.190 1
13486.742 0
13487.293 3
13487.845 4
13488.396 3
13488.948 3
13489.499 7
13490.051 7
13490.603 7
13491.154 1
13491.706 0
13492.258 2
13492.809 5
13493.361 6
13493.913 3
13494.464 8
13495.016 8
13495.568 7
13496.120 11
13496.671 9
13497.223 10
13497.775 10
13498.327 4
13498.878 0
13499.430 2
13499.982 3
13500.534 1
13501.086 3
13501.638 7
13502.189 3
13502.741 3
13503.293 2
13503.845 0
13504.397 1
13504.949 4
13505.501 1
13506.053 3
13506.605 4
13507.157 9
13507.709 7
13508.261 2
13508.813 5
13509.365 2
13509.917 2
13510.469 2
13511.021 3
13511.573 6
13512.125 1
13512.677 4
13513.229 1
13513.781 2
13514.333 4
13514.885 7
13515.437 4
13515.990 9
13516.542 5
13517.094 3
13517.646 3
13518.198 3
13518.750 1
13519.303 2
13519.855 1
13520.407 3
13520.959 2
13521.512 7
13522.064 9
13522.616 5
13523.168 1
13523.721 2
13524.273 0
13524.825 2
13525.378 3
13525.930 4
13526.482 2
13527.035 3
13527.587 1
13528.140 4
13528.692 2
13529.244 1
13529.797 1
13530.349 3
13530.902 5
13531.454 2
13532.007 6
13532.559 3
13533.112 1
13533.664 5
13534.217 4
13534.769 5
13535.322 1
13535.874 1
13536.427 2
13536.979 4
13537.532 3
13538.084 8
13538.637 7
13539.190 3
13539.742 2
13540.295 1
13540.848 1
13541.400 5
13541.953 5
13542.506 6
13543.058 10
13543.611 7
13544.164 5
13544.716 1
13545.269 3
13545.822 2
13546.375 9
13546.928 5
13547.480 3
13548.033 1
13548.586 1
13549.139 2
13549.692 2
13550.244 2
13550.797 1
13551.350 6
13551.903 4
13552.456 5
13553.009 8
13553.562 5
13554.115 3
13554.667 1
13555.220 0
13555.773 7
13556.326 9
13556.879 4
13557.432 3
13557.985 1
13558.538 5
13559.091 1
13559.644 2
13560.197 4
13560.750 1
13561.304 2
13561.857 0
13562.410 5
13562.963 7
13563.516 2
13564.069 4
13564.622 4
13565.175 2
13565.728 3
13566.282 4
13566.835 5
13567.388 6
13567.941 7
13568.494 2
13569.048 4
13569.601 2
13570.154 5
13570.707 3
13571.261 2
13571.814 2
13572.367 4
13572.920 3
13573.474 5
13574.027 3
13574.580 5
13575.134 2
13575.687 2
13576.241 7
13576.794 6
13577.347 3
13577.901 3
13578.454 7
13579.008 3
13579.561 0
13580.114 2
13580.668 2
13581.221 1
13581.775 2
13582.328 2
13582.882 3
13583.435 2
13583.989 3
13584.542 3
13585.096 1
13585.649 1
13586.203 3
13586.757 3
13587.310 1
13587.864 2
13588.417 3
13588.971 6
13589.525 5
13590.078 1
13590.632 3
13591.186 6
13591.739 5
13592.293 4
13592.847 1
13593.400 1
13593.954 4
13594.508 3
13595.062 2
13595.615 5
13596.169 10
13596.723 8
13597.277 5
13597.831 4
13598.384 1
13598.938 2
13599.492 1
13600.046 6
13600.600 8
13601.154 8
13601.708 10
13602.261 14
13602.815 12
13603.369 8
13603.923 10
13604.477 12
13605.031 7
13605.585 7
13606.139 5
13606.693 3
13607.247 6
13607.801 2
13608.355 4
13608.909 3
13609.463 3
13610.017 3
13610.571 4
13611.125 1
13611.679 6
13612.234 9
13612.788 9
13613.342 3
13613.896 3
13614.450 2
13615.004 5
13615.558 4
13616.113 1
13616.667 5
13617.221 2
13617.775 2
13618.329 1
13618.884 7
13619.438 7
13619.992 6
13620.546 3
13621.101 0
13621.655 2
13622.209 1
13622.764 4
13623.318 3
13623.872 6
13624.427 9
13624.981 5
13625.535 1
13626.090 1
13626.644 0
13627.198 3
13627.753 2
13628.307 2
13628.862 1
13629.416 1
13629.971 0
13630.525 1
13631.080 7
13631.634 2
13632.189 2
13632.743 1
13633.298 3
13633.852 3
13634.407 1
13634.961 2
13635.516 4
13636.070 4
13636.625 1
13637.180 0
13637.734 0
13638.289 1
13638.843 5
13639.398 4
13639.953 4
13640.507 2
13641.062 2
13641.617 4
13642.172 4
13642.726 4
13643.281 1
13643.836 1
13644.390 4
13644.945 6
13645.500 5
13646.055 2
13646.610 5
13647.164 4
13647.719 2
13648.274 2
13648.829 2
13649.384 5
13649.939 8
13650.493 7
13651.048 14
13651.603 14
13652.158 10
13652.713 10
13653.268 6
13653.823 5
13654.378 6
13654.933 3
13655.488 2
13656.043 2
13656.598 5
13657.153 1
13657.708 4
13658.263 4
13658.818 6
13659.373 8
13659.928 5
13660.483 1
13661.038 3
13661.593 4
13662.148 3
13662.704 1
13663.259 2
13663.814 2
13664.369 3
13664.924 1
13665.479 1
13666.034 2
13666.590 1
13667.145 3
13667.700 2
13668.255 2
13668.811 1
13669.366 1
13669.921 1
13670.476 3
13671.032 2
13671.587 5
13672.142 5
13672.698 7
13673.253 3
13673.808 3
13674.364 6
13674.919 10
13675.474 7
13676.030 3
13676.585 2
13677.141 4
13677.696 2
13678.251 2
13678.807 2
13679.362 3
13679.918 3
13680.473 7
13681.029 10
13681.584 7
13682.140 4
13682.695 1
13683.251 1
13683.806 3
13684.362 4
13684.918 13
13685.473 7
13686.029 6
13686.584 4
13687.140 4
13687.696 4
13688.251 3
13688.807 3
13689.363 3
13689.918 2
13690.474 0
13691.030 1
13691.585 1
13692.141 2
13692.697 5
13693.252 8
13693.808 6
13694.364 4
13694.920 4
13695.476 0
13696.031 4
13696.587 2
13697.143 3
13697.699 4
13698.255 10
13698.810 7
13699.366 2
13699.922 1
13700.478 3
13701.034 3
13701.590 7
13702.146 9
13702.702 6
13703.258 8
13703.814 11
13704.370 5
13704.926 4
13705.482 2
13706.038 1
13706.594 3
13707.150 5
13707.706 4
13708.262 8
13708.818 9
13709.374 8
13709.930 10
13710.486 8
13711.042 14
13711.598 12
13712.154 15
13712.710 18
13713.267 11
13713.823 8
13714.379 8
13714.935 8
13715.491 8
13716.047 7
13716.604 14
13717.160 14
13717.716 20
13718.272 15
13718.829 11
13719.385 12
13719.941 12
13720.497 12
13721.054 8
13721.610 9
13722.166 10
13722.723 6
13723.279 8
13723.835 9
13724.392 10
13724.948 11
13725.505 10
13726.061 6
13726.617 6
13727.174 9
13727.730 8
13728.287 6
13728.843 8
13729.400 10
13729.956 7
13730.513 7
13731.069 9
13731.626 11
13732.182 8
13732.739 10
13733.295 10
13733.852 9
13734.408 9
13734.965 8
13735.522 13
13736.078 12
13736.635 8
13737.191 13
13737.748 22
13738.305 15
13738.861 7
13739.418 8
13739.975 7
13740.531 15
13741.088 18
13741.645 14
13742.202 19
13742.758 20
13743.315 17
13743.872 14
13744.429 24
13744.985 17
13745.542 20
13746.099 21
13746.656 16
13747.213 17
13747.769 12
13748.326 16
13748.883 25
13749.440 23
13749.997 29
13750.554 26
13751.111 21
13751.668 18
13752.225 14
13752.782 17
13753.338 18
13753.895 10
13754.452 8
13755.009 6
13755.566 17
13756.123 22
13756.680 25
13757.237 33
13757.795 23
13758.352 23
13758.909 27
13759.466 37
13760.023 33
13760.580 32
13761.137 51
13761.694 49
13762.251 41
13762.808 49
13763.366 46
13763.923 48
13764.480 51
13765.037 54
13765.594 46
13766.152 40
13766.709 45
13767.266 42
13767.823 37
13768.380 29
13768.938 25
13769.495 31
13770.052 18
13770.610 16
13771.167 17
13771.724 16
13772.282 19
13772.839 10
13773.396 6
13773.954 9
13774.511 15
13775.068 13
13775.626 8
13776.183 6
13776.741 8
13777.298 4
13777.856 5
13778.413 12
13778.970 12
13779.528 15
13780.085 18
13780.643 22
13781.200 27
13781.758 17
13782.316 9
13782.873 16
13783.431 20
13783.988 14
13784.546 12
13785.103 15
13785.661 16
13786.219 8
13786.776 8
13787.334 4
13787.892 6
13788.449 6
13789.007 6
13789.565 2
13790.122 3
13790.680 4
13791.238 6
13791.795 9
13792.353 9
13792.911 15
13793.469 10
13794.026 6
13794.584 8
13795.142 9
13795.700 7
13796.258 6
13796.815 3
13797.373 5
13797.931 8
13798.489 6
13799.047 8
13799.605 10
13800.163 8
13800.721 10
13801.279 5
13801.836 9
13802.394 9
13802.952 3
13803.510 3
13804.068 5
13804.626 4
13805.184 5
13805.742 9
13806.300 4
13806.858 4
13807.416 5
13807.974 9
13808.532 11
13809.091 11
13809.649 6
13810.207 6
13810.765 7
13811.323 7
13811.881 6
13812.439 3
13812.997 10
13813.556 10
13814.114 6
13814.672 4
13815.230 2
13815.788 6
13816.347 5
13816.905 6
13817.463 8
13818.021 8
13818.580 8
13819.138 4
13819.696 6
13820.254 9
13820.813 13
13821.371 8
13821.929 9
13822.488 5
13823.046 10
13823.605 7
13824.163 6
13824.721 3
13825.280 5
13825.838 5
13826.397 3
13826.955 9
13827.513 9
13828.072 2
13828.630 8
13829.189 4
13829.747 6
13830.306 10
13830.864 10
13831.423 16
13831.981 17
13832.540 13
13833.099 15
13833.657 7
13834.216 12
13834.774 10
13835.333 6
13835.891 9
13836.450 13
13837.009 7
13837.567 17
13838.126 13
13838.685 15
13839.243 17
13839.802 9
13840.361 12
13840.920 20
13841.478 21
13842.037 15
13842.596 13
13843.155 14
13843.713 19
13844.272 26
13844.831 15
13845.390 17
13845.948 16
13846.507 22
13847.066 17
13847.625 4
13848.184 15
13848.743 12
13849.302 13
13849.861 20
13850.419 21
13850.978 17
13851.537 13
13852.096 13
13852.655 9
13853.214 8
13853.773 8
13854.332 5
13854.891 11
13855.450 7
13856.009 3
13856.568 1
13857.127 6
13857.686 13
13858.245 13
13858.804 10
13859.364 7
13859.923 11
13860.482 11
13861.041 12
13861.600 14
13862.159 14
13862.718 13
13863.277 18
13863.837 10
13864.396 11
13864.955 7
13865.514 13
13866.073 9
13866.633 12
13867.192 6
13867.751 8
13868.310 14
13868.870 10
13869.429 11
13869.988 9
13870.548 8
13871.107 5
13871.666 9
13872.226 9
13872.785 12
13873.344 16
13873.904 9
13874.463 9
13875.023 16
13875.582 16
13876.141 14
13876.701 8
13877.260 12
13877.820 27
13878.379 19
13878.939 23
13879.498 27
13880.058 19
13880.617 30
13881.177 22
13881.736 24
13882.296 27
13882.855 21
13883.415 23
13883.975 29
13884.534 20
13885.094 20
13885.653 14
13886.213 13
13886.773 17
13887.332 15
13887.892 16
13888.452 21
13889.011 23
13889.571 19
13890.131 11
13890.690 11
13891.250 12
13891.810 16
13892.370 11
13892.929 7
13893.489 11
13894.049 9
13894.609 5
13895.169 9
13895.728 4
13896.288 5
13896.848 4
13897.408 7
13897.968 9
13898.528 11
13899.088 11
13899.647 11
13900.207 8
13900.767 8
13901.327 5
13901.887 9
13902.447 13
13903.007 8
13903.567 6
13904.127 6
13904.687 5
13905.247 6
13905.807 7
13906.367 7
13906.927 9
13907.487 12
13908.047 9
13908.607 6
13909.167 9
13909.728 6
13910.288 4
13910.848 8
13911.408 8
13911.968 4
13912.528 6
13913.088 4
13913.649 3
13914.209 7
13914.769 9
13915.329 7
13915.889 16
13916.450 13
13917.010 6
13917.570 5
13918.130 6
13918.691 6
13919.251 3
13919.811 8
13920.372 11
13920.932 9
13921.492 10
13922.053 6
13922.613 8
13923.173 8
13923.734 0
13924.294 4
13924.854 12
13925.415 12
13925.975 12
13926.536 9
13927.096 7
13927.657 14
13928.217 20
13928.778 12
13929.338 11
13929.899 8
13930.459 12
13931.020 9
13931.580 7
13932.141 6
13932.701 13
13933.262 10
13933.822 7
13934.383 8
13934.944 11
13935.504 9
13936.065 7
13936.626 13
13937.186 17
13937.747 14
13938.308 19
13938.868 13
13939.429 12
13939.990 7
13940.550 7
13941.111 10
13941.672 16
13942.233 12
13942.793 8
13943.354 3
13943.915 6
13944.476 8
13945.036 13
13945.597 8
13946.158 12
13946.719 8
13947.280 5
13947.841 3
13948.402 2
13948.962 9
13949.523 3
13950.084 2
13950.645 5
13951.206 6
13951.767 5
13952.328 4
13952.889 11
13953.450 7
13954.011 8
13954.572 4
13955.133 3
13955.694 5
13956.255 5
13956.816 10
13957.377 12
13957.938 9
13958.499 11
13959.060 8
13959.621 11
13960.183 7
13960.744 4
13961.305 5
13961.866 3
13962.427 5
13962.988 1
13963.549 7
13964.111 10
13964.672 4
13965.233 2
13965.794 5
13966.356 8
13966.917 7
13967.478 8
13968.039 15
13968.601 8
13969.162 13
13969.723 5
13970.284 10
13970.846 13
13971.407 14
13971.968 12
13972.530 8
13973.091 3
13973.653 7
13974.214 6
13974.775 8
13975.337 5
13975.898 10
13976.460 7
13977.021 7
13977.583 11
13978.144 11
13978.706 14
13979.267 8
13979.829 5
13980.390 10
13980.952 7
13981.513 6
13982.075 5
13982.636 4
13983.198 3
13983.759 9
13984.321 3
13984.883 4
13985.444 12
13986.006 9
13986.567 9
13987.129 3
13987.691 5
13988.252 14
13988.814 8
13989.376 9
13989.938 7
13990.499 7
13991.061 8
13991.623 5
13992.184 7
13992.746 5
13993.308 6
13993.870 5
13994.432 7
13994.993 5
13995.555 7
13996.117 7
13996.679 7
13997.241 8
13997.803 9
13998.364 7
13998.926 5
13999.488 2
14000.050 2
14000.612 4
14001.174 3
14001.736 3
14002.298 2
14002.860 3
14003.422 2
14003.984 2
14004.546 4
14005.108 4
14005.670 6
14006.232 11
14006.794 12
14007.356 5
14007.918 3
14008.480 1
14009.042 5
14009.604 7
14010.166 5
14010.729 6
14011.291 4
14011.853 9
14012.415 8
14012.977 4
14013.539 6
14014.102 7
14014.664 8
14015.226 4
14015.788 5
14016.350 8
14016.913 11
14017.475 11
14018.037 10
14018.599 15
14019.162 13
14019.724 12
14020.286 6
14020.849 8
14021.411 16
14021.973 13
14022.536 12
14023.098 9
14023.661 16
14024.223 11
14024.785 11
14025.348 10
14025.910 4
14026.473 8
14027.035 11
14027.597 10
14028.160 4
14028.722 5
14029.285 6
14029.847 9
14030.410 14
14030.972 12
14031.535 6
14032.098 12
14032.660 2
14033.223 7
14033.785 13
14034.348 10
14034.911 11
14035.473 10
14036.036 4
14036.598 10
14037.161 12
14037.724 15
14038.286 11
14038.849 19
14039.412 29
14039.974 30
14040.537 23
14041.100 19
14041.663 14
14042.225 14
14042.788 22
14043.351 28
14043.914 36
14044.477 40
14045.039 33
14045.602 28
14046.165 21
14046.728 31
14047.291 29
14047.854 20
14048.416 27
14048.979 36
14049.542 25
14050.105 23
14050.668 25
14051.231 20
14051.794 10
14052.357 11
14052.920 17
14053.483 14
14054.046 11
14054.609 11
14055.172 8
14055.735 10
14056.298 13
14056.861 11
14057.424 15
14057.987 11
14058.550 7
14059.113 8
14059.676 8
14060.239 6
14060.803 11
14061.366 12
14061.929 15
14062.492 14
14063.055 9
14063.618 8
14064.182 6
14064.745 3
14065.308 20
14065.871 17
14066.434 15
14066.998 15
14067.561 12
14068.124 9
14068.687 12
14069.251 14
14069.814 15
14070.377 9
14070.941 7
14071.504 12
14072.067 10
14072.631 11
14073.194 9
14073.757 12
14074.321 10
14074.884 11
14075.448 10
14076.011 5
14076.575 5
14077.138 5
14077.701 10
14078.265 15
14078.828 13
14079.392 11
14079.955 5
14080.519 5
14081.082 8
14081.646 7
14082.210 2
14082.773 7
14083.337 8
14083.900 5
14084.464 3
14085.027 3
14085.591 6
14086.155 4
14086.718 3
14087.282 8
14087.846 0
14088.409 4
14088.973 5
14089.537 3
14090.100 5
14090.664 3
14091.228 6
14091.792 5
14092.355 11
14092.919 14
14093.483 14
14094.047 8
14094.610 9
14095.174 6
14095.738 6
14096.302 8
14096.866 4
14097.430 7
14097.994 11
14098.557 6
14099.121 5
14099.685 7
14100.249 11
14100.813 4
14101.377 8
14101.941 8
14102.505 5
14103.069 8
14103.633 5
14104.197 3
14104.761 3
14105.325 4
14105.889 12
14106.453 11
14107.017 8
14107.581 4
14108.145 2
14108.709 6
14109.273 1
14109.837 4
14110.401 4
14110.965 5
14111.530 8
14112.094 7
14112.658 5
14113.222 4
14113.786 6
14114.350 3
14114.915 10
14115.479 9
14116.043 9
14116.607 4
14117.172 6
14117.736 4
14118.300 3
14118.864 5
14119.429 6
14119.993 10
14120.557 7
14121.122 5
14121.686 8
14122.250 6
14122.815 3
14123.379 0
14123.943 8
14124.508 11
14125.072 5
14125.637 2
14126.201 1
14126.766 7
14127.330 7
14127.894 5
14128.459 3
14129.023 1
14129.588 2
14130.152 0
14130.717 6
14131.281 7
14131.846 9
14132.411 4
14132.975 3
14133.540 3
14134.104 4
14134.669 6
14135.233 14
14135.798 11
14136.363 7
14136.927 6
14137.492 14
14138.057 10
14138.621 3
14139.186 6
14139.751 5
14140.315 4
14140.880 5
14141.445 0
14142.010 2
14142.574 1
14143.139 1
14143.704 4
14144.269 5
14144.833 0
14145.398 6
14145.963 7
14146.528 7
14147.093 13
14147.658 10
14148.222 10
14148.787 11
14149.352 5
14149.917 4
14150.482 9
14151.047 12
14151.612 8
14152.177 5
14152.742 5
14153.307 4
14153.872 4
14154.437 3
14155.002 10
14155.567 13
14156.132 3
14156.697 2
14157.262 3
14157.827 3
14158.392 5
14158.957 5
14159.522 3
14160.087 8
14160.652 9
14161.217 7
14161.783 9
14162.348 3
14162.913 4
14163.478 9
14164.043 13
14164.608 13
14165.174 5
14165.739 8
14166.304 7
14166.869 11
14167.435 5
14168.000 7
14168.565 5
14169.130 6
14169.696 12
14170.261 9
14170.826 5
14171.392 4
14171.957 4
14172.522 5
14173.088 7
14173.653 7
14174.218 2
14174.784 0
14175.349 2
14175.915 2
14176.480 5
14177.045 3
14177.611 0
14178.176 2
14178.742 4
14179.307 4
14179.873 1
14180.438 5
14181.004 8
14181.569 7
14182.135 9
14182.700 4
14183.266 3
14183.832 4
14184.397 0
14184.963 0
14185.528 7
14186.094 5
14186.660 6
14187.225 2
14187.791 8
14188.357 4
14188.922 2
14189.488 5
14190.054 2
14190.619 5
14191.185 7
14191.751 6
14192.317 2
14192.882 4
14193.448 8
14194.014 11
14194.580 7
14195.145 8
14195.711 27
14196.277 28
14196.843 15
14197.409 9
14197.975 5
14198.540 8
14199.106 6
14199.672 8
14200.238 10
14200.804 3
14201.370 4
14201.936 2
14202.502 5
14203.068 6
14203.634 2
14204.200 4
14204.766 6
14205.332 2
14205.898 2
14206.464 2
14207.030 3
14207.596 4
14208.162 5
14208.728 1
14209.294 6
14209.860 6
14210.426 1
14210.992 3
14211.558 4
14212.125 6
14212.691 0
14213.257 0
14213.823 1
14214.389 0
14214.955 3
14215.522 2
14216.088 2
14216.654 5
14217.220 6
14217.787 4
14218.353 4
14218.919 3
14219.485 3
14220.052 6
14220.618 1
14221.184 4
14221.751 3
14222.317 1
14222.883 8
14223.450 7
14224.016 3
14224.582 1
14225.149 1
14225.715 6
14226.282 6
14226.848 15
14227.414 9
14227.981 5
14228.547 11
14229.114 6
14229.680 3
14230.247 2
14230.813 2
14231.380 2
14231.946 1
14232.513 7
14233.079 3
14233.646 9
14234.213 6
14234.779 4
14235.346 11
14235.912 8
14236.479 5
14237.046 6
14237.612 1
14238.179 1
14238.746 2
14239.312 4
14239.879 1
14240.446 8
14241.012 13
14241.579 9
14242.146 11
14242.713 7
14243.279 6
14243.846 6
14244.413 4
14244.980 2
14245.546 10
14246.113 8
14246.680 9
14247.247 6
14247.814 4
14248.381 6
14248.947 4
14249.514 3
14250.081 6
14250.648 7
14251.215 2
14251.782 2
14252.349 0
14252.916 2
14253.483 6
14254.050 11
14254.617 9
14255.184 3
14255.751 5
14256.318 4
14256.885 4
14257.452 4
14258.019 2
14258.586 0
14259.153 2
14259.720 9
14260.287 10
14260.854 7
14261.421 3
14261.988 9
14262.556 6
14263.123 1
14263.690 8
14264.257 7
14264.824 2
14265.391 3
14265.959 3
14266.526 4
14267.093 2
14267.660 7
14268.228 9
14268.795 4
14269.362 15
14269.929 4
14270.497 13
14271.064 9
14271.631 5
14272.199 6
14272.766 13
14273.333 10
14273.901 7
14274.468 5
14275.035 11
14275.603 9
14276.170 6
14276.738 3
14277.305 2
14277.872 3
14278.440 4
14279.007 3
14279.575 4
14280.142 3
14280.710 2
14281.277 4
14281.845 3
14282.412 6
14282.980 3
14283.547 1
14284.115 0
14284.683 3
14285.250 3
14285.818 5
14286.385 7
14286.953 5
14287.521 4
14288.088 3
14288.656 2
14289.224 2
14289.791 3
14290.359 3
14290.927 2
14291.494 3
14292.062 4
14292.630 5
14293.198 8
14293.765 4
14294.333 4
14294.901 3
14295.469 5
14296.036 2
14296.604 1
14297.172 3
14297.740 4
14298.308 6
14298.876 4
14299.443 0
14300.011 0
14300.579 0
14301.147 0
14301.715 5
14302.283 4
14302.851 6
14303.419 6
14303.987 1
14304.555 6
14305.123 3
14305.691 1
14306.259 1
14306.827 3
14307.395 1
14307.963 2
14308.531 5
14309.099 2
14309.667 5
14310.235 4
14310.803 2
14311.371 2
14311.939 7
14312.507 5
14313.076 2
14313.644 2
14314.212 1
14314.780 0
14315.348 2
14315.916 3
14316.485 9
14317.053 8
14317.621 7
14318.189 5
14318.758 3
14319.326 0
14319.894 3
14320.462 1
14321.031 0
14321.599 3
14322.167 4
14322.736 6
14323.304 4
14323.872 0
14324.441 1
14325.009 3
14325.577 5
14326.146 3
14326.714 5
14327.283 3
14327.851 3
14328.419 3
14328.988 1
14329.556 3
14330.125 2
14330.693 0
14331.262 3
14331.830 1
14332.399 0
14332.967 1
14333.536 1
14334.104 2
14334.673 5
14335.242 3
14335.810 1
14336.379 0
14336.947 4
14337.516 3
14338.085 3
14338.653 3
14339.222 3
14339.791 8
14340.359 10
14340.928 3
14341.497 6
14342.065 10
14342.634 10
14343.203 5
14343.772 4
14344.340 2
14344.909 7
14345.478 5
14346.047 3
14346.615 1
14347.184 0
14347.753 6
14348.322 10
14348.891 3
14349.460 5
14350.028 5
14350.597 1
14351.166 4
14351.735 5
14352.304 6
14352.873 5
14353.442 6
14354.011 6
14354.580 2
14355.149 4
14355.718 3
14356.287 5
14356.856 2
14357.425 5
14357.994 2
14358.563 6
14359.132 6
14359.701 1
14360.270 3
14360.839 5
14361.408 6
14361.977 5
14362.546 1
14363.115 1
14363.685 5
14364.254 4
14364.823 5
14365.392 10
14365.961 3
14366.530 6
14367.100 7
14367.669 4
14368.238 4
14368.807 2
14369.377 3
14369.946 4
14370.515 5
14371.084 7
14371.654 9
14372.223 15
14372.792 8
14373.362 7
14373.931 3
14374.500 2
14375.070 3
14375.639 2
14376.208 1
14376.778 1
14377.347 1
14377.917 6
14378.486 4
14379.055 5
14379.625 7
14380.194 8
14380.764 5
14381.333 5
14381.903 4
14382.472 5
14383.042 2
14383.611 3
14384.181 5
14384.750 6
14385.320 2
14385.890 2
14386.459 2
14387.029 2
14387.598 4
14388.168 2
14388.738 2
14389.307 2
14389.877 1
14390.447 2
14391.016 1
14391.586 2
14392.156 6
14392.725 2
14393.295 2
14393.865 5
14394.435 3
14395.004 5
14395.574 8
14396.144 2
14396.714 2
14397.283 4
14397.853 3
14398.423 2
14398.993 0
14399.563 5
14400.133 7
14400.702 3
14401.272 1
14401.842 2
14402.412 5
14402.982 8
14403.552 5
14404.122 3
14404.692 2
14405.262 4
14405.832 6
14406.402 6
14406.972 2
14407.542 2
14408.112 2
14408.682 2
14409.252 10
14409.822 7
14410.392 4
14410.962 5
14411.532 0
14412.102 5
14412.672 7
14413.242 4
14413.812 2
14414.383 3
14414.953 2
14415.523 1
14416.093 4
14416.663 7
14417.233 5
14417.804 3
14418.374 4
14418.944 3
14419.514 4
14420.085 4
14420.655 2
14421.225 1
14421.795 3
14422.366 8
14422.936 9
14423.506 8
14424.077 4
14424.647 4
14425.217 1
14425.788 0
14426.358 0
14426.928 4
14427.499 8
14428.069 4
14428.640 2
14429.210 4
14429.781 8
14430.351 6
14430.921 8
14431.492 7
14432.062 4
14432.633 5
14433.203 5
14433.774 2
14434.344 2
14434.915 2
14435.486 7
14436.056 5
14436.627 3
14437.197 1
14437.768 5
14438.338 5
14438.909 10
14439.480 3
14440.050 3
14440.621 3
14441.192 1
14441.762 2
14442.333 0
14442.904 0
14443.474 4
14444.045 3
14444.616 4
14445.187 8
14445.757 6
14446.328 8
14446.899 6
14447.470 5
14448.040 5
14448.611 3
14449.182 4
14449.753 5
14450.324 3
14450.895 5
14451.465 5
14452.036 1
14452.607 2
14453.178 10
14453.749 9
14454.320 8
14454.891 4
14455.462 6
14456.033 8
14456.604 2
14457.175 5
14457.746 5
14458.317 6
14458.888 7
14459.459 3
14460.030 3
14460.601 3
14461.172 3
14461.743 6
14462.314 2
14462.885 4
14463.456 2
14464.027 4
14464.599 2
14465.170 3
14465.741 2
14466.312 3
14466.883 4
14467.454 4
14468.025 5
14468.597 2
14469.168 2
14469.739 1
14470.310 2
14470.882 1
14471.453 3
14472.024 2
14472.595 3
14473.167 4
14473.738 3
14474.309 8
14474.881 2
14475.452 5
14476.023 5
14476.595 1
14477.166 6
14477.737 5
14478.309 6
14478.880 4
14479.452 5
14480.023 4
14480.595 2
14481.166 0
14481.737 5
14482.309 7
14482.880 7
14483.452 5
14484.023 2
14484.595 7
14485.166 9
14485.738 7
14486.310 1
14486.881 2
14487.453 4
14488.024 2
14488.596 5
14489.167 4
14489.739 6
14490.311 4
14490.882 6
14491.454 5
14492.026 2
14492.597 4
14493.169 2
14493.741 2
14494.312 5
14494.884 3
14495.456 2
14496.028 2
14496.599 2
14497.171 3
14497.743 3
14498.315 4
14498.886 1
14499.458 3
14500.030 8
14500.602 4
14501.174 1
14501.746 3
14502.318 1
14502.889 1
14503.461 1
14504.033 2
14504.605 1
14505.177 4
14505.749 3
14506.321 3
14506.893 5
14507.465 2
14508.037 1
14508.609 6
14509.181 6
14509.753 8
14510.325 9
14510.897 6
14511.469 5
14512.041 6
14512.613 2
14513.185 1
14513.757 0
14514.329 2
14514.901 3
14515.474 2
14516.046 4
14516.618 1
14517.190 2
14517.762 3
14518.334 0
14518.907 3
14519.479 2
14520.051 9
14520.623 6
14521.195 3
14521.768 0
14522.340 3
14522.912 7
14523.484 14
14524.057 13
14524.629 12
14525.201 9
14525.774 2
14526.346 4
14526.918 2
14527.491 1
14528.063 3
14528.635 5
14529.208 6
14529.780 7
14530.353 3
14530.925 8
14531.498 6
14532.070 7
14532.642 3
14533.215 4
14533.787 0
14534.360 0
14534.932 0
14535.505 3
14536.077 6
14536.650 7
14537.223 5
14537.795 2
14538.368 4
14538.940 8
14539.513 8
14540.085 6
14540.658 7
14541.231 10
14541.803 4
14542.376 1
14542.949 3
14543.521 2
14544.094 4
14544.667 1
14545.239 3
14545.812 3
14546.385 3
14546.958 3
14547.530 5
14548.103 7
14548.676 7
14549.249 7
14549.822 2
14550.394 2
14550.967 4
14551.540 3
14552.113 1
14552.686 0
14553.259 1
14553.831 2
14554.404 13
14554.977 13
14555.550 13
14556.123 12
14556.696 5
14557.269 1
14557.842 1
14558.415 0
14558.988 2
14559.561 0
14560.134 1
14560.707 6
14561.280 3
14561.853 3
14562.426 4
14562.999 12
14563.572 3
14564.145 3
14564.718 4
14565.291 3
14565.864 2
14566.438 4
14567.011 6
14567.584 2
14568.157 6
14568.730 6
14569.303 7
14569.877 5
14570.450 5
14571.023 6
14571.596 16
14572.169 15
14572.743 11
14573.316 8
14573.889 4
14574.462 3
14575.036 3
14575.609 3
14576.182 3
14576.756 2
14577.329 2
14577.902 5
14578.476 2
14579.049 1
14579.622 0
14580.196 3
14580.769 5
14581.343 4
14581.916 6
14582.490 6
14583.063 4
14583.636 3
14584.210 7
14584.783 9
14585.357 2
14585.930 2
14586.504 1
14587.077 4
14587.651 2
14588.225 4
14588.798 3
14589.372 6
14589.945 10
14590.519 5
14591.093 3
14591.666 2
14592.240 3
14592.813 3
14593.387 3
14593.961 0
14594.534 5
14595.108 5
14595.682 2
14596.255 3
14596.829 1
14597.403 2
14597.977 9
14598.550 15
14599.124 13
14599.698 11
14600.272 6
14600.846 4
14601.419 2
14601.993 1
14602.567 5
14603.141 1
14603.715 5
14604.289 5
14604.862 2
14605.436 0
14606.010 1
14606.584 1
14607.158 2
14607.732 1
14608.306 2
14608.880 3
14609.454 2
14610.028 4
14610.602 2
14611.176 4
14611.750 6
14612.324 3
14612.898 3
14613.472 7
14614.046 6
14614.620 2
14615.194 1
14615.768 2
14616.342 2
14616.916 6
14617.491 7
14618.065 4
14618.639 3
14619.213 0
14619.787 3
14620.361 4
14620.936 0
14621.510 1
14622.084 4
14622.658 3
14623.232 2
14623.807 2
14624.381 1
14624.955 0
14625.529 3
14626.104 2
14626.678 1
14627.252 3
14627.827 3
14628.401 5
14628.975 5
14629.550 2
14630.124 6
14630.699 4
14631.273 5
14631.847 3
14632.422 4
14632.996 3
14633.571 6
14634.145 6
14634.720 6
14635.294 3
14635.868 3
14636.443 4
14637.017 6
14637.592 5
14638.167 2
14638.741 0
14639.316 1
14639.890 2
14640.465 1
14641.039 5
14641.614 9
14642.189 2
14642.763 1
14643.338 2
14643.912 3
14644.487 2
14645.062 6
14645.636 3
14646.211 1
14646.786 3
14647.360 3
14647.935 3
14648.510 0
14649.085 1
14649.659 2
14650.234 4
14650.809 5
14651.384 6
14651.959 1
14652.533 9
14653.108 3
14653.683 7
14654.258 3
14654.833 6
14655.408 4
14655.982 4
14656.557 3
14657.132 3
14657.707 5
14658.282 2
14658.857 4
14659.432 5
14660.007 0
14660.582 1
14661.157 1
14661.732 2
14662.307 0
14662.882 0
14663.457 3
14664.032 4
14664.607 4
14665.182 3
14665.757 1
14666.332 3
14666.907 1
14667.482 2
14668.057 0
14668.633 4
14669.208 2
14669.783 2
14670.358 4
14670.933 3
14671.508 3
14672.084 5
14672.659 6
14673.234 10
14673.809 7
14674.384 3
14674.960 2
14675.535 1
14676.110 2
14676.686 1
14677.261 5
14677.836 3
14678.411 0
14678.987 2
14679.562 1
14680.137 2
14680.713 7
14681.288 5
14681.864 1
14682.439 3
14683.014 5
14683.590 4
14684.165 2
14684.741 0
14685.316 7
14685.892 5
14686.467 5
14687.042 6
14687.618 7
14688.193 3
14688.769 3
14689.345 4
14689.920 2
14690.496 5
14691.071 2
14691.647 0
14692.222 2
14692.798 4
14693.374 3
14693.949 4
14694.525 0
14695.100 9
14695.676 3
14696.252 2
14696.827 1
14697.403 5
14697.979 6
14698.555 4
14699.130 6
14699.706 3
14700.282 4
14700.857 4
14701.433 3
14702.009 6
14702.585 7
14703.161 2
14703.736 2
14704.312 3
14704.888 1
14705.464 0
14706.040 2
14706.616 1
14707.191 0
14707.767 4
14708.343 7
14708.919 4
14709.495 2
14710.071 3
14710.647 2
14711.223 2
14711.799 6
14712.375 6
14712.951 0
14713.527 5
14714.103 4
14714.679 4
14715.255 8
14715.831 4
14716.407 7
14716.983 3
14717.559 0
14718.135 5
14718.711 8
14719.287 8
14719.864 7
14720.440 2
14721.016 3
14721.592 7
14722.168 10
14722.744 5
14723.321 3
14723.897 5
14724.473 3
14725.049 6
14725.625 5
14726.202 4
14726.778 1
14727.354 2
14727.931 2
14728.507 2
14729.083 2
14729.659 1
14730.236 2
14730.812 5
14731.388 10
14731.965 7
14732.541 3
14733.118 7
14733.694 4
14734.270 4
14734.847 2
14735.423 2
14736.000 4
14736.576 3
14737.153 1
14737.729 1
14738.305 2
14738.882 4
14739.458 0
14740.035 3
14740.612 4
14741.188 4
14741.765 3
14742.341 1
14742.918 0
14743.494 2
14744.071 3
14744.648 2
14745.224 4
14745.801 3
14746.377 1
14746.954 1
14747.531 1
14748.107 2
14748.684 1
14749.261 1
14749.838 2
14750.414 3
14750.991 5
14751.568 5
14752.144 4
14752.721 3
14753.298 4
14753.875 6
14754.452 2
14755.028 6
14755.605 8
14756.182 13
14756.759 10
14757.336 7
14757.913 5
14758.489 2
14759.066 4
14759.643 9
14760.220 7
14760.797 6
14761.374 6
14761.951 6
14762.528 5
14763.105 6
14763.682 3
14764.259 1
14764.836 3
14765.413 4
14765.990 2
14766.567 2
14767.144 7
14767.721 4
14768.298 2
14768.875 1
14769.452 4
14770.029 6
14770.606 5
14771.184 3
14771.761 0
14772.338 4
14772.915 5
14773.492 6
14774.069 2
14774.647 1
14775.224 5
14775.801 4
14776.378 5
14776.955 2
14777.533 9
14778.110 4
14778.687 2
14779.265 6
14779.842 8
14780.419 4
14780.996 1
14781.574 7
14782.151 6
14782.728 6
14783.306 7
14783.883 6
14784.461 4
14785.038 3
14785.615 3
14786.193 3
14786.770 2
14787.348 4
14787.925 3
14788.503 13
14789.080 13
14789.657 7
14790.235 3
14790.812 0
14791.390 3
14791.968 3
14792.545 2
14793.123 7
14793.700 3
14794.278 0
14794.855 1
14795.433 2
14796.011 7
14796.588 1
14797.166 2
14797.743 1
14798.321 4
14798.899 3
14799.476 10
14800.054 7
14800.632 8
14801.210 5
14801.787 2
14802.365 3
14802.943 4
14803.520 2
14804.098 2
14804.676 2
14805.254 0
14805.832 1
14806.409 2
14806.987 1
14807.565 1
14808.143 2
14808.721 3
14809.299 4
14809.876 2
14810.454 3
14811.032 6
14811.610 0
14812.188 5
14812.766 4
14813.344 2
14813.922 2
14814.500 2
14815.078 4
14815.656 2
14816.234 3
14816.812 5
14817.390 6
14817.968 0
14818.546 3
14819.124 0
14819.702 0
14820.280 1
14820.858 5
14821.436 3
14822.014 2
14822.593 1
14823.171 2
14823.749 6
14824.327 1
14824.905 9
14825.483 3
14826.062 1
14826.640 2
14827.218 5
14827.796 3
14828.374 4
14828.953 2
14829.531 3
14830.109 1
14830.688 2
14831.266 1
14831.844 2
14832.422 2
14833.001 2
14833.579 1
14834.157 2
14834.736 1
14835.314 2
14835.893 4
14836.471 3
14837.049 6
14837.628 2
14838.206 4
14838.785 3
14839.363 0
14839.942 2
14840.520 3
14841.098 0
14841.677 1
14842.255 5
14842.834 4
14843.413 2
14843.991 2
14844.570 3
14845.148 6
14845.727 4
14846.305 1
14846.884 2
14847.463 2
14848.041 1
14848.620 5
14849.198 3
14849.777 4
14850.356 2
14850.934 4
14851.513 4
14852.092 2
14852.671 4
14853.249 2
14853.828 3
14854.407 0
14854.985 1
14855.564 2
14856.143 3
14856.722 3
14857.301 4
14857.879 2
14858.458 3
14859.037 2
14859.616 0
14860.195 0
14860.774 2
14861.352 4
14861.931 3
14862.510 5
14863.089 7
14863.668 4
14864.247 2
14864.826 8
14865.405 8
14865.984 1
14866.563 2
14867.142 1
14867.721 3
14868.300 1
14868.879 6
14869.458 7
14870.037 5
14870.616 2
14871.195 0
14871.774 1
14872.353 0
14872.932 6
14873.511 3
14874.091 4
14874.670 5
14875.249 3
14875.828 3
14876.407 1
14876.986 2
14877.566 5
14878.145 7
14878.724 4
14879.303 5
14879.882 10
14880.462 5
14881.041 5
14881.620 4
14882.200 6
14882.779 4
14883.358 2
14883.937 3
14884.517 3
14885.096 9
14885.675 4
14886.255 2
14886.834 1
14887.414 3
14887.993 3
14888.572 2
14889.152 5
14889.731 2
14890.311 0
14890.890 2
14891.470 2
14892.049 2
14892.628 3
14893.208 4
14893.787 1
14894.367 3
14894.947 0
14895.526 2
14896.106 0
14896.685 1
14897.265 3
14897.844 1
14898.424 3
14899.004 2
14899.583 3
14900.163 3
14900.742 5
14901.322 2
14901.902 1
14902.481 4
14903.061 3
14903.641 2
14904.220 1
14904.800 5
14905.380 4
14905.960 3
14906.539 3
14907.119 1
14907.699 0
14908.279 0
14908.859 0
14909.438 0
14910.018 1
14910.598 3
14911.178 3
14911.758 2
14912.338 0
14912.917 3
14913.497 2
14914.077 1
14914.657 2
14915.237 3
14915.817 7
14916.397 8
14916.977 5
14917.557 7
14918.137 6
14918.717 5
14919.297 2
14919.877 3
14920.457 1
14921.037 1
14921.617 2
14922.197 1
14922.777 0
14923.357 0
14923.937 2
14924.517 5
14925.097 5
14925.678 4
14926.258 3
14926.838 3
14927.418 2
14927.998 5
14928.578 1
14929.159 1
14929.739 3
14930.319 3
14930.899 4
14931.479 2
14932.060 3
14932.640 2
14933.220 2
14933.800 7
14934.381 6
14934.961 4
14935.541 1
14936.122 3
14936.702 7
14937.282 3
14937.863 2
14938.443 2
14939.024 10
14939.604 8
14940.184 10
14940.765 5
14941.345 4
14941.926 4
14942.506 4
14943.086 5
14943.667 4
14944.247 2
14944.828 1
14945.408 1
14945.989 3
14946.569 4
14947.150 5
14947.731 1
14948.311 3
14948.892 1
14949.472 3
14950.053 4
14950.634 6
14951.214 2
14951.795 2
14952.375 3
14952.956 3
14953.537 3
14954.117 2
14954.698 1
14955.279 2
14955.859 2
14956.440 1
14957.021 0
14957.602 2
14958.182 1
14958.763 2
14959.344 3
14959.925 4
14960.506 1
14961.086 1
14961.667 1
14962.248 1
14962.829 3
14963.410 3
14963.991 0
14964.571 1
14965.152 1
14965.733 2
14966.314 5
14966.895 2
14967.476 4
14968.057 2
14968.638 5
14969.219 4
14969.800 1
14970.381 3
14970.962 5
14971.543 3
14972.124 1
14972.705 1
14973.286 1
14973.867 0
14974.448 3
14975.029 4
14975.610 8
14976.191 10
14976.772 7
14977.354 5
14977.935 3
14978.516 4
14979.097 4
14979.678 3
14980.259 1
14980.841 1
14981.422 3
14982.003 2
14982.584 0
14983.165 3
14983.747 6
14984.328 4
14984.909 1
14985.490 1
14986.072 6
14986.653 6
14987.234 2
14987.816 6
14988.397 5
14988.978 6
14989.560 5
14990.141 5
14990.722 1
14991.304 10
14991.885 6
14992.467 2
14993.048 1
14993.630 3
14994.211 7
14994.792 4
14995.374 2
14995.955 5
14996.537 9
14997.118 5
14997.700 2
14998.281 2
14998.863 1
14999.445 3
15000.026 1
15000.608 1
15001.189 2
15001.771 18
15002.352 10
15002.934 4
15003.516 5
15004.097 6
15004.679 7
15005.261 6
15005.842 9
15006.424 9
15007.006 3
15007.587 7
15008.169 7
15008.751 3
15009.333 1
15009.914 0
15010.496 2
15011.078 4
15011.660 9
15012.241 5
15012.823 1
15013.405 10
15013.987 6
15014.569 3
15015.151 1
15015.733 2
15016.314 4
15016.896 6
15017.478 6
15018.060 3
15018.642 3
15019.224 6
15019.806 6
15020.388 6
15020.970 3
15021.552 7
15022.134 8
15022.716 12
15023.298 5
15023.880 8
15024.462 9
15025.044 4
15025.626 2
15026.208 1
15026.790 9
15027.372 6
15027.954 7
15028.536 10
15029.118 6
15029.701 3
15030.283 1
15030.865 1
15031.447 3
15032.029 8
15032.611 11
15033.194 8
15033.776 7
15034.358 3
15034.940 2
15035.523 3
15036.105 3
15036.687 4
15037.269 4
15037.852 2
15038.434 5
15039.016 1
15039.599 0
15040.181 2
15040.763 3
15041.346 4
15041.928 3
15042.510 3
15043.093 2
15043.675 0
15044.258 6
15044.840 3
15045.422 5
15046.005 4
15046.587 2
15047.170 0
15047.752 4
15048.335 6
15048.917 3
15049.500 5
15050.082 2
15050.665 2
15051.247 8
15051.830 5
15052.413 2
15052.995 2
15053.578 9
15054.160 8
15054.743 5
15055.326 3
15055.908 6
15056.491 10
15057.074 4
15057.656 5
15058.239 3
15058.822 7
15059.404 9
15059.987 7
15060.570 6
15061.153 1
15061.735 4
15062.318 8
15062.901 5
15063.484 4
15064.066 6
15064.649 8
15065.232 5
15065.815 12
15066.398 7
15066.981 8
15067.563 6
15068.146 9
15068.729 13
15069.312 10
15069.895 6
15070.478 9
15071.061 7
15071.644 4
15072.227 3
15072.810 8
15073.393 8
15073.976 7
15074.559 6
15075.142 3
15075.725 6
15076.308 10
15076.891 18
15077.474 18
15078.057 10
15078.640 5
15079.223 8
15079.806 4
15080.389 7
15080.972 11
15081.556 3
15082.139 8
15082.722 8
15083.305 14
15083.888 15
15084.471 15
15085.055 8
15085.638 13
15086.221 12
15086.804 8
15087.388 5
15087.971 8
15088.554 6
15089.137 7
15089.721 18
15090.304 6
15090.887 5
15091.471 5
15092.054 14
15092.637 12
15093.221 13
15093.804 8
15094.387 7
15094.971 7
15095.554 9
15096.138 16
15096.721 14
15097.304 15
15097.888 7
15098.471 7
15099.055 11
15099.638 11
15100.222 11
15100.805 6
15101.389 14
15101.972 15
15102.556 19
15103.139 24
15103.723 19
15104.307 20
15104.890 17
15105.474 17
15106.057 15
15106.641 11
15107.225 16
15107.808 22
15108.392 27
15108.976 24
15109.559 36
15110.143 36
15110.727 38
15111.310 28
15111.894 37
15112.478 36
15113.061 32
15113.645 25
15114.229 30
15114.813 20
15115.397 25
15115.980 31
15116.564 32
15117.148 29
15117.732 32
15118.316 37
15118.900 51
15119.483 70
15120.067 95
15120.651 112
15121.235 107
15121.819 125
15122.403 117
15122.987 109
15123.571 120
15124.155 138
15124.739 143
15125.323 167
15125.907 157
15126.491 177
15127.075 210
15127.659 178
15128.243 162
15128.827 174
15129.411 163
15129.995 162
15130.579 173
15131.163 167
15131.747 145
15132.331 137
15132.915 131
15133.499 124
15134.084 114
15134.668 103
15135.252 104
15135.836 106
15136.420 75
15137.005 73
15137.589 59
15138.173 54
15138.757 41
15139.341 28
15139.926 24
15140.510 23
15141.094 23
15141.679 25
15142.263 24
15142.847 15
15143.431 16
15144.016 17
15144.600 13
15145.185 12
15145.769 14
15146.353 8
15146.938 22
15147.522 26
15148.106 18
15148.691 11
15149.275 9
15149.860 8
15150.444 12
15151.029 13
15151.613 12
15152.198 15
15152.782 12
15153.367 5
15153.951 8
15154.536 8
15155.120 9
15155.705 13
15156.289 13
15156.874 6
15157.459 12
15158.043 11
15158.628 14
15159.212 11
15159.797 10
15160.382 5
15160.966 11
15161.551 5
15162.136 6
15162.720 10
15163.305 15
15163.890 12
15164.475 5
15165.059 3
15165.644 5
15166.229 6
15166.814 9
15167.398 6
15167.983 7
15168.568 3
15169.153 4
15169.738 5
15170.323 4
15170.907 3
15171.492 5
15172.077 5
15172.662 4
15173.247 4
15173.832 7
15174.417 9
15175.002 6
15175.587 7
15176.172 6
15176.757 4
15177.342 4
15177.927 9
15178.512 13
15179.097 7
15179.682 9
15180.267 8
15180.852 7
15181.437 1
15182.022 5
15182.607 4
15183.192 4
15183.777 1
15184.362 6
15184.947 2
15185.532 9
15186.118 6
15186.703 10
15187.288 7
15187.873 7
15188.458 0
15189.043 2
15189.629 1
15190.214 3
15190.799 3
15191.384 1
15191.970 6
15192.555 2
15193.140 2
15193.725 3
15194.311 3
15194.896 1
15195.481 4
15196.067 5
15196.652 4
15197.237 10
15197.823 6
15198.408 6
15198.994 4
15199.579 2
15200.164 4
15200.750 5
15201.335 3
15201.921 3
15202.506 8
15203.092 5
15203.677 6
15204.263 5
15204.848 4
15205.434 2
15206.019 5
15206.605 2
15207.190 2
15207.776 0
15208.361 1
15208.947 2
15209.533 1
15210.118 2
15210.704 4
15211.289 2
15211.875 2
15212.461 1
15213.046 2
15213.632 7
15214.218 8
15214.803 4
15215.389 6
15215.975 8
15216.561 7
15217.146 8
15217.732 6
15218.318 3
15218.904 3
15219.489 7
15220.075 6
15220.661 6
15221.247 3
15221.833 4
15222.418 5
15223.004 3
15223.590 2
15224.176 6
15224.762 5
15225.348 5
15225.934 8
15226.520 3
15227.106 4
15227.692 4
15228.277 2
15228.863 5
15229.449 7
15230.035 2
15230.621 4
15231.207 4
15231.793 2
15232.379 2
15232.966 1
15233.552 2
15234.138 4
15234.724 5
15235.310 2
15235.896 4
15236.482 5
15237.068 6
15237.654 1
15238.240 5
15238.827 8
15239.413 3
15239.999 7
15240.585 2
15241.171 3
15241.758 1
15242.344 3
15242.930 1
15243.516 2
15244.102 4
15244.689 5
15245.275 3
15245.861 2
15246.448 3
15247.034 6
15247.620 7
15248.207 7
15248.793 6
15249.379 4
15249.966 0
15250.552 3
15251.138 1
15251.725 0
15252.311 0
15252.898 1
15253.484 4
15254.071 6
15254.657 0
15255.243 4
15255.830 4
15256.416 3
15257.003 3
15257.589 4
15258.176 8
15258.763 4
15259.349 7
15259.936 6
15260.522 4
15261.109 2
15261.695 1
15262.282 1
15262.869 2
15263.455 1
15264.042 2
15264.629 2
15265.215 5
15265.802 10
15266.389 8
15266.975 4
15267.562 9
15268.149 7
15268.735 1
15269.322 2
15269.909 4
15270.496 7
15271.082 7
15271.669 5
15272.256 8
15272.843 2
15273.430 3
15274.016 1
15274.603 3
15275.190 4
15275.777 4
15276.364 5
15276.951 8
15277.538 8
15278.125 5
15278.711 1
15279.298 4
15279.885 9
15280.472 7
15281.059 8
15281.646 5
15282.233 3
15282.820 0
15283.407 3
15283.994 3
15284.581 4
15285.168 8
15285.755 8
15286.342 2
15286.930 2
15287.517 1
15288.104 0
15288.691 6
15289.278 4
15289.865 6
15290.452 4
15291.039 3
15291.627 9
15292.214 5
15292.801 5
15293.388 1
15293.975 3
15294.563 4
15295.150 3
15295.737 4
15296.324 4
15296.912 4
15297.499 2
15298.086 0
15298.673 1
15299.261 4
15299.848 2
15300.435 4
15301.023 8
15301.610 14
15302.197 16
15302.785 18
15303.372 13
15303.960 5
15304.547 3
15305.135 5
15305.722 2
15306.309 2
15306.897 1
15307.484 10
15308.072 6
15308.659 5
15309.247 9
15309.834 7
15310.422 8
15311.009 2
15311.597 2
15312.184 4
15312.772 8
15313.360 4
15313.947 4
15314.535 11
15315.122 13
15315.710 10
15316.298 8
15316.885 6
15317.473 3
15318.061 2
15318.648 0
15319.236 0
15319.824 7
15320.412 9
15320.999 5
15321.587 10
15322.175 5
15322.762 5
15323.350 5
15323.938 8
15324.526 7
15325.114 6
15325.701 4
15326.289 4
15326.877 4
15327.465 10
15328.053 9
15328.641 4
15329.229 10
15329.817 11
15330.404 8
15330.992 5
15331.580 7
15332.168 3
15332.756 3
15333.344 1
15333.932 7
15334.520 8
15335.108 6
15335.696 20
15336.284 23
15336.872 12
15337.460 12
15338.048 5
15338.636 4
15339.224 5
15339.812 7
15340.401 11
15340.989 10
15341.577 14
15342.165 20
15342.753 15
15343.341 11
15343.929 5
15344.518 0
15345.106 4
15345.694 7
15346.282 7
15346.870 3
15347.459 5
15348.047 1
15348.635 3
15349.223 7
15349.812 4
15350.400 2
15350.988 3
15351.577 6
15352.165 3
15352.753 3
15353.342 2
15353.930 7
15354.518 7
15355.107 4
15355.695 8
15356.283 5
15356.872 7
15357.460 4
15358.049 8
15358.637 3
15359.226 5
15359.814 4
15360.403 3
15360.991 1
15361.580 3
15362.168 2
15362.757 3
15363.345 5
15363.934 5
15364.522 2
15365.111 2
15365.699 5
15366.288 6
15366.877 6
15367.465 4
15368.054 8
15368.643 5
15369.231 4
15369.820 2
15370.409 4
15370.997 4
15371.586 2
15372.175 3
15372.763 3
15373.352 6
15373.941 5
15374.530 1
15375.118 5
15375.707 2
15376.296 7
15376.885 7
15377.473 12
15378.062 10
15378.651 7
15379.240 2
15379.829 2
15380.418 7
15381.007 3
15381.595 2
15382.184 6
15382.773 4
15383.362 3
15383.951 4
15384.540 6
15385.129 4
15385.718 4
15386.307 6
15386.896 7
15387.485 4
15388.074 4
15388.663 1
15389.252 2
15389.841 1
15390.430 2
15391.019 4
15391.608 0
15392.197 2
15392.786 3
15393.375 3
15393.965 2
15394.554 5
15395.143 4
15395.732 1
15396.321 6
15396.910 2
15397.500 2
15398.089 1
15398.678 1
15399.267 4
15399.856 0
15400.446 2
15401.035 2
15401.624 4
15402.213 2
15402.803 2
15403.392 2
15403.981 4
15404.571 2
15405.160 7
15405.749 10
15406.339 6
15406.928 6
15407.517 4
15408.107 2
15408.696 5
15409.286 3
15409.875 2
15410.465 2
15411.054 1
15411.643 4
15412.233 2
15412.822 4
15413.412 2
15414.001 0
15414.591 0
15415.180 0
15415.770 8
15416.360 7
15416.949 11
15417.539 6
15418.128 1
15418.718 3
15419.307 10
15419.897 6
15420.487 4
15421.076 2
15421.666 3
15422.256 3
15422.845 4
15423.435 5
15424.025 3
15424.614 7
15425.204 8
15425.794 5
15426.384 6
15426.973 3
15427.563 5
15428.153 1
15428.743 2
15429.332 1
15429.922 1
15430.512 1
15431.102 0
15431.692 3
15432.282 0
15432.871 2
15433.461 3
15434.051 3
15434.641 1
15435.231 1
15435.821 5
15436.411 2
15437.001 3
15437.591 4
15438.181 2
15438.771 1
15439.361 4
15439.951 5
15440.541 1
15441.131 2
15441.721 3
15442.311 3
15442.901 7
15443.491 7
15444.081 5
15444.671 8
15445.261 9
15445.851 6
15446.441 4
15447.032 1
15447.622 1
15448.212 1
15448.802 2
15449.392 5
15449.982 1
15450.573 3
15451.163 1
15451.753 2
15452.343 2
15452.933 1
15453.524 1
15454.114 3
15454.704 5
15455.295 1
15455.885 3
15456.475 3
15457.065 2
15457.656 0
15458.246 1
15458.837 0
15459.427 1
15460.017 4
15460.608 5
15461.198 8
15461.788 3
15462.379 1
15462.969 1
15463.560 5
15464.150 4
15464.741 3
15465.331 7
15465.922 2
15466.512 1
15467.103 1
15467.693 0
15468.284 6
15468.874 3
15469.465 2
15470.055 3
15470.646 3
15471.237 6
15471.827 5
15472.418 3
15473.008 6
15473.599 4
15474.190 1
15474.780 5
15475.371 4
15475.962 4
15476.552 7
15477.143 4
15477.734 5
15478.325 11
15478.915 20
15479.506 8
15480.097 11
15480.688 11
15481.278 2
15481.869 4
15482.460 3
15483.051 2
15483.642 0
15484.232 1
15484.823 1
15485.414 2
15486.005 2
15486.596 3
15487.187 1
15487.778 2
15488.369 6
15488.960 6
15489.551 3
15490.142 1
15490.732 7
15491.323 6
15491.914 7
15492.505 4
15493.096 1
15493.687 0
15494.278 0
15494.870 2
15495.461 6
15496.052 0
15496.643 0
15497.234 2
15497.825 8
15498.416 8
15499.007 7
15499.598 6
15500.189 10
15500.781 6
15501.372 2
15501.963 0
15502.554 1
15503.145 3
15503.737 1
15504.328 0
15504.919 1
15505.510 1
15506.101 2
15506.693 2
15507.284 2
15507.875 5
15508.467 4
15509.058 4
15509.649 4
15510.241 1
15510.832 4
15511.423 3
15512.015 2
15512.606 3
15513.197 1
15513.789 1
15514.380 1
15514.972 2
15515.563 4
15516.155 3
15516.746 7
15517.337 2
15517.929 3
15518.520 0
15519.112 2
15519.703 2
15520.295 4
15520.886 5
15521.478 2
15522.070 4
15522.661 0
15523.253 4
15523.844 5
15524.436 13
15525.028 9
15525.619 12
15526.211 6
15526.802 6
15527.394 4
15527.986 1
15528.577 3
15529.169 7
15529.761 4
15530.353 4
15530.944 1
15531.536 4
15532.128 3
15532.720 3
15533.311 4
15533.903 4
15534.495 4
15535.087 1
15535.679 8
15536.270 9
15536.862 6
15537.454 4
15538.046 3
15538.638 5
15539.230 6
15539.822 1
15540.413 1
15541.005 4
15541.597 2
15542.189 4
15542.781 2
15543.373 4
15543.965 7
15544.557 9
15545.149 11
15545.741 4
15546.333 5
15546.925 3
15547.517 2
15548.109 1
15548.701 9
15549.293 5
15549.886 9
15550.478 4
15551.070 1
15551.662 3
15552.254 1
15552.846 2
15553.438 6
15554.030 9
15554.623 3
15555.215 3
15555.807 5
15556.399 6
15556.991 6
15557.584 10
15558.176 4
15558.768 1
15559.360 1
15559.953 3
15560.545 1
15561.137 1
15561.730 5
15562.322 1
15562.914 0
15563.507 2
15564.099 3
15564.691 2
15565.284 5
15565.876 4
15566.469 4
15567.061 5
15567.653 4
15568.246 2
15568.838 0
15569.431 2
15570.023 3
15570.616 5
15571.208 1
15571.801 3
15572.393 1
15572.986 3
15573.578 4
15574.171 4
15574.763 4
15575.356 5
15575.948 4
15576.541 2
15577.134 4
15577.726 4
15578.319 1
15578.912 1
15579.504 2
15580.097 4
15580.689 6
15581.282 4
15581.875 7
15582.468 6
15583.060 5
15583.653 4
15584.246 1
15584.839 0
15585.431 3
15586.024 2
15586.617 5
15587.210 1
15587.802 2
15588.395 6
15588.988 3
15589.581 0
15590.174 3
15590.767 3
15591.359 6
15591.952 3
15592.545 1
15593.138 5
15593.731 7
15594.324 3
15594.917 5
15595.510 1
15596.103 2
15596.696 9
15597.289 6
15597.882 3
15598.475 4
15599.068 6
15599.661 9
15600.254 4
15600.847 4
15601.440 5
15602.033 5
15602.626 5
15603.219 2
15603.812 2
15604.406 1
15604.999 0
15605.592 2
15606.185 4
15606.778 3
15607.371 0
15607.964 0
15608.558 3
15609.151 6
15609.744 3
15610.337 5
15610.931 4
15611.524 2
15612.117 2
15612.710 5
15613.304 4
15613.897 6
15614.490 4
15615.084 3
15615.677 2
15616.270 2
15616.864 1
15617.457 5
15618.050 7
15618.644 3
15619.237 3
15619.831 9
15620.424 7
15621.017 7
15621.611 7
15622.204 4
15622.798 1
15623.391 2
15623.985 3
15624.578 1
15625.172 1
15625.765 0
15626.359 4
15626.952 2
15627.546 3
15628.140 1
15628.733 7
15629.327 4
15629.920 1
15630.514 1
15631.108 8
15631.701 8
15632.295 4
15632.888 0
15633.482 1
15634.076 3
15634.670 4
15635.263 2
15635.857 1
15636.451 1
15637.044 1
15637.638 5
15638.232 8
15638.826 6
15639.419 3
15640.013 1
15640.607 4
15641.201 5
15641.795 2
15642.389 0
15642.982 4
15643.576 2
15644.170 4
15644.764 11
15645.358 5
15645.952 2
15646.546 3
15647.140 2
15647.734 4
15648.328 1
15648.922 3
15649.516 3
15650.109 6
15650.703 5
15651.297 4
15651.892 3
15652.486 3
15653.080 2
15653.674 1
15654.268 4
15654.862 2
15655.456 3
15656.050 3
15656.644 4
15657.238 2
15657.832 2
15658.426 4
15659.021 3
15659.615 4
15660.209 2
15660.803 3
15661.397 1
15661.992 1
15662.586 4
15663.180 6
15663.774 5
15664.368 1
15664.963 2
15665.557 1
15666.151 0
15666.746 4
15667.340 5
15667.934 1
15668.529 3
15669.123 3
15669.717 4
15670.312 0
15670.906 0
15671.500 0
15672.095 3
15672.689 5
15673.284 2
15673.878 2
15674.473 0
15675.067 0
15675.661 2
15676.256 3
15676.850 2
15677.445 1
15678.039 3
15678.634 10
15679.229 8
15679.823 4
15680.418 1
15681.012 2
15681.607 10
15682.201 4
15682.796 2
15683.391 0
15683.985 3
15684.580 5
15685.174 7
15685.769 8
15686.364 5
15686.958 1
15687.553 7
15688.148 4
15688.743 0
15689.337 1
15689.932 2
15690.527 4
15691.122 13
15691.716 9
15692.311 2
15692.906 1
15693.501 4
15694.096 1
15694.690 6
15695.285 5
15695.880 9
15696.475 6
15697.070 2
15697.665 2
15698.260 2
15698.854 0
15699.449 2
15700.044 1
15700.639 1
15701.234 2
15701.829 2
15702.424 1
15703.019 9
15703.614 6
15704.209 3
15704.804 2
15705.399 2
15705.994 13
15706.589 7
15707.184 6
15707.779 3
15708.374 3
15708.970 1
15709.565 2
15710.160 2
15710.755 2
15711.350 0
15711.945 3
15712.540 1
15713.136 3
15713.731 7
15714.326 3
15714.921 3
15715.516 3
15716.112 0
15716.707 1
15717.302 2
15717.897 4
15718.493 7
15719.088 5
15719.683 3
15720.279 10
15720.874 5
15721.469 2
15722.065 4
15722.660 1
15723.255 4
15723.851 5
15724.446 3
15725.041 0
15725.637 4
15726.232 6
15726.828 5
15727.423 4
15728.019 3
15728.614 2
15729.210 2
15729.805 5
15730.401 6
15730.996 5
15731.592 3
15732.187 9
15732.783 5
15733.378 2
15733.974 1
15734.569 1
15735.165 4
15735.761 4
15736.356 3
15736.952 6
15737.547 1
15738.143 2
15738.739 5
15739.334 3
15739.930 2
15740.526 1
15741.121 2
15741.717 2
15742.313 2
15742.909 1
15743.504 1
15744.100 2
15744.696 1
15745.292 0
15745.887 1
15746.483 0
15747.079 1
15747.675 2
15748.271 4
15748.867 1
15749.462 2
15750.058 3
15750.654 3
15751.250 0
15751.846 0
15752.442 3
15753.038 3
15753.634 7
15754.230 7
15754.826 4
15755.422 2
15756.018 2
15756.614 1
15757.210 6
15757.806 6
15758.402 9
15758.998 3
15759.594 1
15760.190 6
15760.786 4
15761.382 3
15761.978 3
15762.574 2
15763.170 7
15763.767 6
15764.363 5
15764.959 4
15765.555 6
15766.151 5
15766.747 1
15767.344 5
15767.940 6
15768.536 5
15769.132 5
15769.728 1
15770.325 6
15770.921 3
15771.517 1
15772.114 1
15772.710 6
15773.306 6
15773.902 5
15774.499 4
15775.095 7
15775.691 7
15776.288 5
15776.884 6
15777.481 6
15778.077 4
15778.673 2
15779.270 2
15779.866 7
15780.463 6
15781.059 3
15781.656 8
15782.252 8
15782.849 8
15783.445 4
15784.042 3
15784.638 3
15785.235 10
15785.831 2
15786.428 6
15787.024 2
15787.621 2
15788.218 2
15788.814 4
15789.411 3
15790.007 3
15790.604 3
15791.201 3
15791.797 6
15792.394 4
15792.991 6
15793.587 5
15794.184 3
15794.781 8
15795.377 4
15795.974 6
15796.571 1
15797.168 0
15797.764 1
15798.361 3
15798.958 5
15799.555 3
15800.152 7
15800.748 6
15801.345 3
15801.942 3
15802.539 3
15803.136 1
15803.733 2
15804.330 2
15804.927 4
15805.524 5
15806.120 4
15806.717 4
15807.314 0
15807.911 1
15808.508 6
15809.105 2
15809.702 5
15810.299 6
15810.896 6
15811.493 7
15812.090 13
15812.687 7
15813.284 2
15813.882 5
15814.479 2
15815.076 2
15815.673 3
15816.270 3
15816.867 3
15817.464 1
15818.061 1
15818.659 0
15819.256 1
15819.853 3
15820.450 3
15821.047 4
15821.644 3
15822.242 4
15822.839 3
15823.436 3
15824.033 3
15824.631 5
15825.228 3
15825.825 0
15826.423 2
15827.020 0
15827.617 7
15828.215 4
15828.812 3
15829.409 3
15830.007 4
15830.604 6
15831.202 3
15831.799 5
15832.396 8
15832.994 19
15833.591 12
15834.189 3
15834.786 6
15835.384 2
15835.981 2
15836.579 6
15837.176 4
15837.774 3
15838.371 3
15838.969 4
15839.566 3
15840.164 9
15840.761 6
15841.359 6
15841.957 12
15842.554 9
15843.152 7
15843.749 12
15844.347 3
15844.945 13
15845.542 10
15846.140 7
15846.738 3
15847.336 5
15847.933 7
15848.531 4
15849.129 1
15849.726 5
15850.324 10
15850.922 6
15851.520 10
15852.118 12
15852.715 12
15853.313 8
15853.911 8
15854.509 7
15855.107 6
15855.705 4
15856.302 7
15856.900 11
15857.498 13
15858.096 10
15858.694 14
15859.292 18
15859.890 19
15860.488 19
15861.086 11
15861.684 9
15862.282 11
15862.880 11
15863.478 10
15864.076 18
15864.674 13
15865.272 10
15865.870 8
15866.468 17
15867.066 20
15867.664 17
15868.262 22
15868.860 24
15869.458 15
15870.057 15
15870.655 13
15871.253 14
15871.851 15
15872.449 23
15873.047 15
15873.646 15
15874.244 16
15874.842 22
15875.440 15
15876.038 9
15876.637 13
15877.235 10
15877.833 13
15878.432 17
15879.030 15
15879.628 13
15880.226 15
15880.825 12
15881.423 14
15882.021 11
15882.620 18
15883.218 22
15883.817 16
15884.415 11
15885.013 9
15885.612 11
15886.210 6
15886.809 2
15887.407 5
15888.006 9
15888.604 8
15889.203 7
15889.801 6
15890.400 1
15890.998 3
15891.597 0
15892.195 3
15892.794 6
15893.392 3
15893.991 1
15894.589 5
15895.188 6
15895.787 5
15896.385 8
15896.984 4
15897.583 8
15898.181 6
15898.780 5
15899.379 2
15899.977 3
15900.576 5
15901.175 5
15901.773 3
15902.372 5
15902.971 3
15903.570 3
15904.168 2
15904.767 2
15905.366 1
15905.965 1
15906.564 4
15907.162 5
15907.761 3
15908.360 4
15908.959 4
15909.558 3
15910.157 7
15910.756 9
15911.355 4
15911.953 5
15912.552 5
15913.151 2
15913.750 5
15914.349 7
15914.948 4
15915.547 9
15916.146 6
15916.745 3
15917.344 4
15917.943 5
15918.542 6
15919.141 10
15919.740 6
15920.339 11
15920.939 6
15921.538 3
15922.137 4
15922.736 5
15923.335 2
15923.934 2
15924.533 4
15925.132 7
15925.732 3
15926.331 5
15926.930 5
15927.529 3
15928.128 1
15928.728 5
15929.327 0
15929.926 2
15930.525 2
15931.125 3
15931.724 5
15932.323 12
15932.923 4
15933.522 2
15934.121 1
15934.721 0
15935.320 3
15935.919 3
15936.519 6
15937.118 2
15937.717 1
15938.317 1
15938.916 2
15939.516 6
15940.115 6
15940.715 8
15941.314 8
15941.914 6
15942.513 4
15943.113 5
15943.712 3
15944.312 6
15944.911 3
15945.511 3
15946.110 6
15946.710 6
15947.309 14
15947.909 10
15948.509 12
15949.108 11
15949.708 3
15950.307 4
15950.907 2
15951.507 3
15952.106 3
15952.706 0
15953.306 2
15953.905 2
15954.505 5
15955.105 4
15955.705 11
15956.304 9
15956.904 4
15957.504 6
15958.104 11
15958.703 11
15959.303 3
15959.903 2
15960.503 0
15961.103 3
15961.703 4
15962.302 1
15962.902 1
15963.502 0
15964.102 0
15964.702 1
15965.302 4
15965.902 3
15966.502 3
15967.102 1
15967.702 2
15968.302 6
15968.902 11
15969.502 3
15970.102 2
15970.702 0
15971.302 4
15971.902 4
15972.502 3
15973.102 5
15973.702 0
15974.302 3
15974.902 0
15975.502 1
15976.102 2
15976.702 2
15977.303 4
15977.903 6
15978.503 5
15979.103 3
15979.703 3
15980.303 3
15980.904 5
15981.504 1
15982.104 5
15982.704 0
15983.305 10
15983.905 6
15984.505 5
15985.105 11
15985.706 4
15986.306 6
15986.906 4
15987.507 6
15988.107 9
15988.707 8
15989.308 6
15989.908 6
15990.508 5
15991.109 6
15991.709 5
15992.310 5
15992.910 2
15993.511 5
15994.111 2
15994.711 3
15995.312 1
15995.912 4
15996.513 9
15997.113 8
15997.714 9
15998.314 8
15998.915 8
15999.516 4
16000.116 7
16000.717 6
16001.317 3
16001.918 6
16002.519 3
16003.119 1
16003.720 0
16004.320 5
16004.921 4
16005.522 2
16006.122 9
16006.723 5
16007.324 2
16007.925 1
16008.525 5
16009.126 2
16009.727 1
16010.327 1
16010.928 3
16011.529 2
16012.130 3
16012.731 3
16013.331 2
16013.932 1
16014.533 10
16015.134 3
16015.735 5
16016.336 3
16016.937 1
16017.537 1
16018.138 4
16018.739 9
16019.340 6
16019.941 6
16020.542 2
16021.143 8
16021.744 10
16022.345 3
16022.946 4
16023.547 6
16024.148 4
16024.749 8
16025.350 10
16025.951 8
16026.552 1
16027.153 3
16027.754 2
16028.355 5
16028.957 6
16029.558 6
16030.159 8
16030.760 7
16031.361 3
16031.962 5
16032.563 4
16033.165 2
16033.766 8
16034.367 8
16034.968 5
16035.569 5
16036.171 7
16036.772 8
16037.373 6
16037.974 10
16038.576 11
16039.177 12
16039.778 9
16040.380 6
16040.981 4
16041.582 0
16042.184 2
16042.785 3
16043.386 4
16043.988 4
16044.589 4
16045.191 4
16045.792 4
16046.393 6
16046.995 1
16047.596 0
16048.198 3
16048.799 2
16049.401 3
16050.002 2
16050.604 2
16051.205 2
16051.807 6
16052.408 6
16053.010 9
16053.612 6
16054.213 3
16054.815 6
16055.416 6
16056.018 5
16056.620 2
16057.221 2
16057.823 3
16058.424 5
16059.026 5
16059.628 2
16060.229 3
16060.831 2
16061.433 2
16062.035 2
16062.636 1
16063.238 8
16063.840 2
16064.442 6
16065.043 10
16065.645 2
16066.247 8
16066.849 4
16067.451 2
16068.052 1
16068.654 4
16069.256 5
16069.858 2
16070.460 5
16071.062 8
16071.664 6
16072.266 7
16072.868 5
16073.469 7
16074.071 6
16074.673 1
16075.275 5
16075.877 17
16076.479 15
16077.081 11
16077.683 6
16078.285 7
16078.887 5
16079.489 8
16080.092 5
16080.694 3
16081.296 0
16081.898 0
16082.500 0
16083.102 2
16083.704 2
16084.306 7
16084.908 9
16085.511 8
16086.113 6
16086.715 5
16087.317 3
16087.919 3
16088.522 2
16089.124 5
16089.726 4
16090.328 4
16090.930 4
16091.533 1
16092.135 1
16092.737 1
16093.340 1
16093.942 1
16094.544 3
16095.147 3
16095.749 3
16096.351 6
16096.954 6
16097.556 1
16098.159 2
16098.761 4
16099.363 5
16099.966 4
16100.568 4
16101.171 2
16101.773 1
16102.376 1
16102.978 9
16103.581 5
16104.183 9
16104.786 1
16105.388 1
16105.991 2
16106.593 3
16107.196 4
16107.798 4
16108.401 6
16109.004 4
16109.606 3
16110.209 2
16110.811 1
16111.414 3
16112.017 2
16112.619 2
16113.222 1
16113.825 6
16114.427 4
16115.030 2
16115.633 1
16116.236 4
16116.838 3
16117.441 2
16118.044 4
16118.647 3
16119.249 5
16119.852 5
16120.455 2
16121.058 5
16121.661 4
16122.264 7
16122.866 3
16123.469 7
16124.072 3
16124.675 0
16125.278 1
16125.881 5
16126.484 3
16127.087 3
16127.690 5
16128.293 4
16128.896 4
16129.499 1
16130.102 7
16130.705 9
16131.308 2
16131.911 2
16132.514 2
16133.117 5
16133.720 6
16134.323 3
16134.926 1
16135.529 1
16136.132 2
16136.735 2
16137.338 2
16137.942 5
16138.545 4
16139.148 2
16139.751 3
16140.354 0
16140.957 0
16141.561 2
16142.164 1
16142.767 2
16143.370 3
16143.973 3
16144.577 7
16145.180 3
16145.783 3
16146.387 5
16146.990 4
16147.593 6
16148.197 3
16148.800 2
16149.403 4
16150.007 6
16150.610 1
16151.213 2
16151.817 6
16152.420 3
16153.024 1
16153.627 2
16154.230 0
16154.834 1
16155.437 5
16156.041 7
16156.644 5
16157.248 4
16157.851 8
16158.455 6
16159.058 3
16159.662 2
16160.265 1
16160.869 0
16161.473 1
16162.076 0
16162.680 0
16163.283 4
16163.887 10
16164.491 2
16165.094 1
16165.698 1
16166.302 1
16166.905 1
16167.509 1
16168.113 0
16168.716 2
16169.320 5
16169.924 6
16170.528 3
16171.131 1
16171.735 0
16172.339 3
16172.943 4
16173.546 1
16174.150 2
16174.754 6
16175.358 3
16175.962 1
16176.566 5
16177.170 4
16177.773 3
16178.377 3
16178.981 3
16179.585 1
16180.189 0
16180.793 1
16181.397 1
16182.001 6
16182.605 2
16183.209 0
16183.813 2
16184.417 2
16185.021 1
16185.625 6
16186.229 3
16186.833 2
16187.437 3
16188.041 3
16188.645 4
16189.249 8
16189.853 6
16190.457 6
16191.062 3
16191.666 2
16192.270 3
16192.874 3
16193.478 1
16194.082 3
16194.687 0
16195.291 3
16195.895 9
16196.499 5
16197.103 3
16197.708 2
16198.312 4
16198.916 6
16199.521 2
16200.125 0
16200.729 3
16201.333 3
16201.938 4
16202.542 5
16203.146 1
16203.751 3
16204.355 3
16204.960 0
16205.564 0
16206.168 1
16206.773 5
16207.377 5
16207.982 4
16208.586 10
16209.191 9
16209.795 5
16210.400 4
16211.004 0
16211.609 3
16212.213 3
16212.818 4
16213.422 7
16214.027 7
16214.631 3
16215.236 5
16215.840 8
16216.445 1
16217.050 2
16217.654 5
16218.259 4
16218.864 6
16219.468 7
16220.073 6
16220.678 3
16221.282 1
16221.887 8
16222.492 6
16223.096 2
16223.701 2
16224.306 2
16224.911 5
16225.515 6
16226.120 6
16226.725 4
16227.330 6
16227.934 4
16228.539 2
16229.144 3
16229.749 0
16230.354 0
16230.959 1
16231.564 5
16232.168 5
16232.773 2
16233.378 1
16233.983 0
16234.588 0
16235.193 0
16235.798 3
16236.403 6
16237.008 7
16237.613 4
16238.218 5
16238.823 2
16239.428 3
16240.033 4
16240.638 8
16241.243 5
16241.848 4
16242.453 1
16243.058 2
16243.664 5
16244.269 4
16244.874 2
16245.479 3
16246.084 1
16246.689 5
16247.294 3
16247.900 2
16248.505 1
16249.110 0
16249.715 3
16250.320 3
16250.926 4
16251.531 1
16252.136 2
16252.741 3
16253.347 7
16253.952 1
16254.557 1
16255.163 2
16255.768 2
16256.373 4
16256.979 3
16257.584 1
16258.189 2
16258.795 4
16259.400 5
16260.006 6
16260.611 3
16261.216 1
16261.822 1
16262.427 3
16263.033 2
16263.638 1
16264.244 0
16264.849 0
16265.455 3
16266.060 6
16266.666 4
16267.271 3
16267.877 2
16268.482 0
16269.088 0
16269.694 2
16270.299 3
16270.905 2
16271.510 1
16272.116 8
16272.722 8
16273.327 4
16273.933 2
16274.539 2
16275.144 0
16275.750 3
16276.356 1
16276.961 2
16277.567 0
16278.173 4
16278.779 4
16279.384 9
16279.990 3
16280.596 3
16281.202 4
16281.808 1
16282.413 0
16283.019 2
16283.625 3
16284.231 3
16284.837 3
16285.443 2
16286.049 2
16286.655 3
16287.260 3
16287.866 4
16288.472 2
16289.078 6
16289.684 10
16290.290 4
16290.896 4
16291.502 9
16292.108 11
16292.714 5
16293.320 3
16293.926 0
16294.532 1
16295.138 3
16295.744 4
16296.350 0
16296.957 1
16297.563 2
16298.169 0
16298.775 5
16299.381 4
16299.987 6
16300.593 1
16301.199 3
16301.806 3
16302.412 2
16303.018 1
16303.624 5
16304.230 4
16304.837 5
16305.443 6
16306.049 6
16306.656 8
16307.262 5
16307.868 4
16308.474 1
16309.081 8
16309.687 5
16310.293 0
16310.900 3
16311.506 9
16312.112 6
16312.719 7
16313.325 7
16313.932 2
16314.538 0
16315.144 2
16315.751 1
16316.357 3
16316.964 8
16317.570 8
16318.177 5
16318.783 1
16319.390 4
16319.996 3
16320.603 3
16321.209 0
16321.816 4
16322.422 2
16323.029 5
16323.636 4
16324.242 4
16324.849 2
16325.455 2
16326.062 4
16326.669 0
16327.275 2
16327.882 1
16328.489 0
16329.095 1
16329.702 1
16330.309 2
16330.916 7
16331.522 4
16332.129 2
16332.736 2
16333.343 3
16333.949 3
16334.556 0
16335.163 0
16335.770 3
16336.377 2
16336.983 3
16337.590 3
16338.197 2
16338.804 1
16339.411 1
16340.018 1
16340.625 2
16341.231 1
16341.838 3
16342.445 2
16343.052 1
16343.659 2
16344.266 3
16344.873 1
16345.480 1
16346.087 4
16346.694 1
16347.301 1
16347.908 2
16348.515 4
16349.122 3
16349.729 3
16350.336 3
16350.944 2
16351.551 1
16352.158 1
16352.765 4
16353.372 5
16353.979 1
16354.586 4
16355.194 5
16355.801 0
16356.408 1
16357.015 3
16357.622 2
16358.230 0
16358.837 0
16359.444 2
16360.051 0
16360.659 0
16361.266 9
16361.873 9
16362.480 6
16363.088 9
16363.695 4
16364.302 2
16364.910 2
16365.517 1
16366.124 2
16366.732 0
16367.339 1
16367.947 1
16368.554 0
16369.162 0
16369.769 2
16370.376 2
16370.984 0
16371.591 3
16372.199 6
16372.806 3
16373.414 3
16374.021 4
16374.629 3
16375.236 1
16375.844 4
16376.452 4
16377.059 2
16377.667 0
16378.274 2
16378.882 7
16379.489 5
16380.097 8
16380.705 3
16381.312 5
16381.920 4
16382.528 2
16383.135 3
16383.743 5
16384.351 15
16384.959 14
16385.566 11
16386.174 7
16386.782 1
16387.390 5
16387.997 6
16388.605 3
16389.213 1
16389.821 3
16390.429 1
16391.036 6
16391.644 2
16392.252 5
16392.860 0
16393.468 5
16394.076 12
16394.684 6
16395.292 4
16395.899 2
16396.507 3
16397.115 2
16397.723 2
16398.331 4
16398.939 2
16399.547 1
16400.155 0
16400.763 2
16401.371 3
16401.979 1
16402.587 5
16403.195 5
16403.803 3
16404.412 2
16405.020 0
16405.628 7
16406.236 3
16406.844 5
16407.452 3
16408.060 5
16408.668 6
16409.277 6
16409.885 3
16410.493 2
16411.101 1
16411.709 4
16412.318 3
16412.926 2
16413.534 0
16414.142 2
16414.751 4
16415.359 3
16415.967 5
16416.575 2
16417.184 3
16417.792 1
16418.400 2
16419.009 3
16419.617 7
16420.225 6
16420.834 3
16421.442 0
16422.051 1
16422.659 6
16423.268 3
16423.876 4
16424.484 11
16425.093 3
16425.701 3
16426.310 4
16426.918 3
16427.527 3
16428.135 5
16428.744 1
16429.352 2
16429.961 4
16430.569 3
16431.178 2
16431.787 7
16432.395 2
16433.004 3
16433.612 7
16434.221 2
16434.830 8
16435.438 4
16436.047 2
16436.656 4
16437.264 4
16437.873 4
16438.482 2
16439.091 3
16439.699 4
16440.308 7
16440.917 2
16441.526 0
16442.134 1
16442.743 4
16443.352 2
16443.961 1
16444.570 3
16445.178 5
16445.787 2
16446.396 3
16447.005 6
16447.614 6
16448.223 3
16448.832 4
16449.440 3
16450.049 1
16450.658 0
16451.267 1
16451.876 0
16452.485 4
16453.094 4
16453.703 1
16454.312 3
16454.921 2
16455.530 3
16456.139 0
16456.748 0
16457.357 2
16457.966 2
16458.575 1
16459.185 0
16459.794 0
16460.403 0
16461.012 2
16461.621 3
16462.230 0
16462.839 0
16463.448 0
16464.058 3
16464.667 3
16465.276 4
16465.885 2
16466.494 3
16467.104 4
16467.713 7
16468.322 11
16468.931 10
16469.541 17
16470.150 9
16470.759 13
16471.369 7
16471.978 2
16472.587 3
16473.197 7
16473.806 6
16474.415 7
16475.025 1
16475.634 5
16476.244 2
16476.853 2
16477.462 1
16478.072 2
16478.681 1
16479.291 4
16479.900 3
16480.510 2
16481.119 1
16481.729 3
16482.338 5
16482.948 5
16483.557 2
16484.167 2
16484.776 3
16485.386 2
16485.996 1
16486.605 1
16487.215 0
16487.824 7
16488.434 3
16489.044 9
16489.653 8
16490.263 7
16490.873 3
16491.482 5
16492.092 5
16492.702 5
16493.311 3
16493.921 2
16494.531 0
16495.141 1
16495.750 3
16496.360 6
16496.970 2
16497.580 6
16498.190 1
16498.799 1
16499.409 2
16500.019 4
16500.629 5
16501.239 4
16501.849 3
16502.459 1
16503.068 0
16503.678 0
16504.288 0
16504.898 1
16505.508 3
16506.118 6
16506.728 5
16507.338 7
16507.948 6
16508.558 1
16509.168 2
16509.778 1
16510.388 4
16510.998 2
16511.608 3
16512.218 3
16512.828 2
16513.438 0
16514.049 2
16514.659 4
16515.269 1
16515.879 2
16516.489 1
16517.099 3
16517.709 5
16518.320 1
16518.930 1
16519.540 2
16520.150 10
16520.760 8
16521.371 6
16521.981 8
16522.591 1
16523.201 2
16523.812 2
16524.422 3
16525.032 5
16525.643 4
16526.253 1
16526.863 1
16527.474 1
16528.084 4
16528.694 2
16529.305 7
16529.915 2
16530.525 0
16531.136 0
16531.746 2
16532.357 2
16532.967 5
16533.578 4
16534.188 0
16534.799 1
16535.409 3
16536.020 2
16536.630 3
16537.241 1
16537.851 0
16538.462 1
16539.072 1
16539.683 2
16540.293 0
16540.904 3
16541.515 4
16542.125 2
16542.736 4
16543.347 6
16543.957 10
16544.568 6
16545.178 0
16545.789 4
16546.400 6
16547.011 0
16547.621 3
16548.232 4
16548.843 2
16549.454 0
16550.064 5
16550.675 5
16551.286 0
16551.897 0
16552.507 3
16553.118 2
16553.729 6
16554.340 8
16554.951 1
16555.562 1
16556.173 0
16556.783 1
16557.394 2
16558.005 4
16558.616 5
16559.227 2
16559.838 3
16560.449 2
16561.060 5
16561.671 2
16562.282 0
16562.893 2
16563.504 6
16564.115 1
16564.726 1
16565.337 2
16565.948 1
16566.559 2
16567.170 3
16567.781 0
16568.392 1
16569.003 1
16569.615 0
16570.226 1
16570.837 4
16571.448 1
16572.059 4
16572.670 0
16573.282 5
16573.893 6
16574.504 4
16575.115 9
16575.726 12
16576.338 3
16576.949 2
16577.560 3
16578.171 0
16578.783 0
16579.394 1
16580.005 1
16580.617 4
16581.228 2
16581.839 4
16582.451 6
16583.062 2
16583.673 1
16584.285 2
16584.896 6
16585.508 2
16586.119 0
16586.731 1
16587.342 4
16587.953 2
16588.565 1
16589.176 1
16589.788 0
16590.399 2
16591.011 4
16591.622 2
16592.234 2
16592.846 1
16593.457 2
16594.069 3
16594.680 12
16595.292 9
16595.903 5
16596.515 12
16597.127 7
16597.738 2
16598.350 2
16598.962 10
16599.573 9
16600.185 3
16600.797 5
16601.408 1
16602.020 0
16602.632 11
16603.244 6
16603.855 7
16604.467 8
16605.079 5
16605.691 5
16606.302 2
16606.914 1
16607.526 1
16608.138 2
16608.750 2
16609.362 1
16609.973 3
16610.585 2
16611.197 3
16611.809 7
16612.421 5
16613.033 4
16613.645 4
16614.257 5
16614.869 6
16615.481 8
16616.093 9
16616.705 9
16617.317 2
16617.929 4
16618.541 4
16619.153 3
16619.765 5
16620.377 2
16620.989 1
16621.601 2
16622.213 1
16622.825 1
16623.437 1
16624.049 9
16624.661 11
16625.274 9
16625.886 4
16626.498 5
16627.110 3
16627.722 4
16628.334 2
16628.947 2
16629.559 0
16630.171 2
16630.783 1
16631.396 3
16632.008 3
16632.620 0
16633.232 3
16633.845 1
16634.457 3
16635.069 4
16635.682 1
16636.294 5
16636.906 2
16637.519 4
16638.131 5
16638.744 3
16639.356 3
16639.968 5
16640.581 6
16641.193 3
16641.806 5
16642.418 1
16643.031 4
16643.643 2
16644.256 2
16644.868 7
16645.481 7
16646.093 4
16646.706 3
16647.318 4
16647.931 7
16648.543 5
16649.156 0
16649.769 2
16650.381 4
16650.994 8
16651.606 4
16652.219 8
16652.832 3
16653.444 3
16654.057 0
16654.670 2
16655.282 2
16655.895 1
16656.508 3
16657.121 1
16657.733 3
16658.346 6
16658.959 3
16659.572 4
16660.184 6
16660.797 4
16661.410 8
16662.023 5
16662.636 4
16663.248 4
16663.861 4
16664.474 2
16665.087 4
16665.700 5
16666.313 1
16666.926 2
16667.539 0
16668.152 4
16668.764 2
16669.377 3
16669.990 3
16670.603 2
16671.216 1
16671.829 2
16672.442 3
16673.055 4
16673.668 7
16674.281 7
16674.894 5
16675.508 4
16676.121 4
16676.734 1
16677.347 6
16677.960 5
16678.573 1
16679.186 3
16679.799 5
16680.412 4
16681.026 2
16681.639 5
16682.252 5
16682.865 3
16683.478 3
16684.092 6
16684.705 11
16685.318 16
16685.931 9
16686.545 10
16687.158 9
16687.771 5
16688.384 2
16688.998 4
16689.611 2
16690.224 1
16690.838 1
16691.451 0
16692.065 0
16692.678 4
16693.291 9
16693.905 9
16694.518 2
16695.132 4
16695.745 2
16696.358 4
16696.972 3
16697.585 1
16698.199 0
16698.812 1
16699.426 3
16700.039 7
16700.653 6
16701.266 0
16701.880 1
16702.493 1
16703.107 4
16703.721 2
16704.334 4
16704.948 5
16705.561 5
16706.175 6
16706.789 2
16707.402 3
16708.016 4
16708.630 11
16709.243 9
16709.857 10
16710.471 7
16711.084 4
16711.698 6
16712.312 8
16712.926 8
16713.539 5
16714.153 6
16714.767 8
16715.381 5
16715.995 4
16716.608 6
16717.222 6
16717.836 2
16718.450 7
16719.064 6
16719.678 6
16720.292 4
16720.905 0
16721.519 1
16722.133 0
16722.747 3
16723.361 0
16723.975 4
16724.589 4
16725.203 9
16725.817 7
16726.431 3
16727.045 4
16727.659 2
16728.273 5
16728.887 3
16729.501 2
16730.115 5
16730.729 4
16731.343 8
16731.957 5
16732.572 3
16733.186 1
16733.800 0
16734.414 3
16735.028 2
16735.642 2
16736.256 5
16736.871 4
16737.485 2
16738.099 7
16738.713 7
16739.327 10
16739.942 12
16740.556 5
16741.170 4
16741.785 1
16742.399 5
16743.013 2
16743.627 3
16744.242 1
16744.856 3
16745.470 1
16746.085 5
16746.699 6
16747.313 8
16747.928 5
16748.542 4
16749.157 7
16749.771 1
16750.386 5
16751.000 6
16751.614 6
16752.229 8
16752.843 7
16753.458 10
16754.072 11
16754.687 6
16755.301 8
16755.916 5
16756.530 12
16757.145 7
16757.760 2
16758.374 1
16758.989 4
16759.603 6
16760.218 4
16760.833 10
16761.447 14
16762.062 8
16762.677 9
16763.291 11
16763.906 12
16764.521 7
16765.135 9
16765.750 8
16766.365 9
16766.979 10
16767.594 7
16768.209 5
16768.824 6
16769.439 5
16770.053 5
16770.668 6
16771.283 4
16771.898 2
16772.513 9
16773.127 9
16773.742 6
16774.357 6
16774.972 4
16775.587 5
16776.202 10
16776.817 10
16777.432 7
16778.047 11
16778.662 13
16779.277 11
16779.892 13
16780.507 12
16781.122 11
16781.737 9
16782.352 8
16782.967 3
16783.582 12
16784.197 10
16784.812 10
16785.427 14
16786.042 9
16786.657 9
16787.272 5
16787.887 11
16788.502 12
16789.117 9
16789.733 9
16790.348 6
16790.963 9
16791.578 6
16792.193 19
16792.809 20
16793.424 11
16794.039 15
16794.654 12
16795.270 11
16795.885 10
16796.500 3
16797.115 2
16797.731 11
16798.346 14
16798.961 9
16799.577 8
16800.192 12
16800.807 11
16801.423 10
16802.038 11
16802.653 18
16803.269 23
16803.884 18
16804.500 16
16805.115 11
16805.731 20
16806.346 18
16806.961 13
16807.577 7
16808.192 6
16808.808 3
16809.423 6
16810.039 6
16810.654 8
16811.270 5
16811.886 9
16812.501 13
16813.117 15
16813.732 13
16814.348 10
16814.964 10
16815.579 11
16816.195 13
16816.810 10
16817.426 8
16818.042 6
16818.657 8
16819.273 10
16819.889 11
16820.505 15
16821.120 24
16821.736 15
16822.352 24
16822.968 32
16823.583 27
16824.199 19
16824.815 17
16825.431 24
16826.046 13
16826.662 15
16827.278 23
16827.894 25
16828.510 21
16829.126 12
16829.742 12
16830.357 17
16830.973 15
16831.589 16
16832.205 14
16832.821 7
16833.437 12
16834.053 15
16834.669 19
16835.285 19
16835.901 10
16836.517 11
16837.133 12
16837.749 12
16838.365 16
16838.981 21
16839.597 17
16840.213 15
16840.829 21
16841.445 19
16842.062 25
16842.678 23
16843.294 20
16843.910 17
16844.526 24
16845.142 18
16845.758 15
16846.375 17
16846.991 20
16847.607 23
16848.223 16
16848.839 19
16849.456 20
16850.072 24
16850.688 26
16851.305 27
16851.921 23
16852.537 33
16853.153 17
16853.770 25
16854.386 29
16855.002 33
16855.619 31
16856.235 38
16856.852 39
16857.468 36
16858.084 29
16858.701 29
16859.317 31
16859.934 26
16860.550 22
16861.166 33
16861.783 38
16862.399 43
16863.016 40
16863.632 51
16864.249 43
16864.865 31
16865.482 30
16866.098 32
16866.715 38
16867.332 40
16867.948 28
16868.565 39
16869.181 51
16869.798 49
16870.415 50
16871.031 55
16871.648 53
16872.265 51
16872.881 47
16873.498 49
16874.115 43
16874.731 52
16875.348 52
16875.965 76
16876.581 89
16877.198 77
16877.815 80
16878.432 86
16879.049 82
16879.665 86
16880.282 85
16880.899 97
16881.516 89
16882.133 79
16882.749 109
16883.366 102
16883.983 104
16884.600 107
16885.217 126
16885.834 117
16886.451 103
16887.068 93
16887.685 105
16888.302 120
16888.919 137
16889.535 134
16890.152 131
16890.769 158
16891.386 145
16892.003 148
16892.621 137
16893.238 140
16893.855 151
16894.472 142
16895.089 149
16895.706 161
16896.323 190
16896.940 167
16897.557 201
16898.174 216
16898.791 204
16899.409 213
16900.026 218
16900.643 219
16901.260 227
16901.877 221
16902.494 249
16903.112 228
16903.729 244
16904.346 224
16904.963 236
16905.581 235
16906.198 248
16906.815 245
16907.433 244
16908.050 267
16908.667 262
16909.284 294
16909.902 300
16910.519 300
16911.137 279
16911.754 314
16912.371 316
16912.989 323
16913.606 304
16914.224 335
16914.841 330
16915.458 345
16916.076 378
16916.693 387
16917.311 395
16917.928 392
16918.546 406
16919.163 440
16919.781 458
16920.398 456
16921.016 464
16921.633 503
16922.251 515
16922.869 553
16923.486 602
16924.104 608
16924.721 661
16925.339 688
16925.957 700
16926.574 718
16927.192 763
16927.810 837
16928.427 877
16929.045 934
16929.663 992
16930.280 1064
16930.898 1132
16931.516 1204
16932.134 1239
16932.751 1363
16933.369 1478
16933.987 1562
16934.605 1699
16935.222 1782
16935.840 1851
16936.458 2013
16937.076 2155
16937.694 2280
16938.312 2458
16938.930 2541
16939.547 2650
16940.165 2803
16940.783 3006
16941.401 3159
16942.019 3364
16942.637 3566
16943.255 3879
16943.873 4119
16944.491 4328
16945.109 4540
16945.727 4856
16946.345 5174
16946.963 5410
16947.581 5586
16948.199 5826
16948.817 6093
16949.435 6297
16950.053 6408
16950.671 6601
16951.289 6820
16951.907 6819
16952.525 6884
16953.144 6805
16953.762 6852
16954.380 6670
16954.998 6500
16955.616 6370
16956.234 6143
16956.853 5832
16957.471 5401
16958.089 4987
16958.707 4730
16959.325 4343
16959.944 4038
16960.562 3744
16961.180 3466
16961.799 3206
16962.417 2975
16963.035 2728
16963.653 2494
16964.272 2208
16964.890 1984
16965.508 1773
16966.127 1608
16966.745 1497
16967.364 1306
16967.982 1178
16968.600 1067
16969.219 977
16969.837 929
16970.456 872
16971.074 818
16971.693 734
16972.311 656
16972.930 583
16973.548 567
16974.167 509
16974.785 470
16975.404 468
16976.022 454
16976.641 464
16977.259 455
16977.878 408
16978.496 382
16979.115 370
16979.734 356
16980.352 329
16980.971 333
16981.590 330
16982.208 326
16982.827 357
16983.446 332
16984.064 321
16984.683 293
16985.302 262
16985.920 273
16986.539 255
16987.158 234
16987.777 250
16988.395 235
16989.014 238
16989.633 257
16990.252 246
16990.871 232
16991.489 204
16992.108 214
16992.727 202
16993.346 205
16993.965 208
16994.584 191
16995.203 194
16995.821 186
16996.440 195
16997.059 196
16997.678 178
16998.297 176
16998.916 206
16999.535 178
17000.154 167
17000.773 177
17001.392 161
17002.011 144
17002.630 170
17003.249 153
17003.868 143
17004.487 150
17005.106 151
17005.725 148
17006.345 111
17006.964 121
17007.583 120
17008.202 119
17008.821 115
17009.440 146
17010.059 149
17010.678 147
17011.298 135
17011.917 164
17012.536 143
17013.155 131
17013.774 116
17014.394 96
17015.013 73
17015.632 68
17016.252 65
17016.871 62
17017.490 59
17018.109 66
17018.729 67
17019.348 57
17019.967 65
17020.587 70
17021.206 66
17021.825 56
17022.445 58
17023.064 60
17023.684 52
17024.303 61
17024.923 51
17025.542 45
17026.161 39
17026.781 44
17027.400 48
17028.020 56
17028.639 64
17029.259 55
17029.878 42
17030.498 55
17031.117 53
17031.737 49
17032.357 50
17032.976 43
17033.596 44
17034.215 46
17034.835 52
17035.455 54
17036.074 51
17036.694 64
17037.313 50
17037.933 37
17038.553 46
17039.172 36
17039.792 36
17040.412 42
17041.032 42
17041.651 36
17042.271 46
17042.891 41
17043.511 30
17044.130 31
17044.750 26
17045.370 24
17045.990 27
17046.610 26
17047.229 27
17047.849 28
17048.469 31
17049.089 30
17049.709 38
17050.329 43
17050.949 47
17051.569 41
17052.189 35
17052.808 30
17053.428 26
17054.048 28
17054.668 40
17055.288 41
17055.908 34
17056.528 33
17057.148 38
17057.768 32
17058.388 28
17059.008 22
17059.628 24
17060.249 34
17060.869 38
17061.489 52
17062.109 53
17062.729 41
17063.349 50
17063.969 56
17064.589 56
17065.209 40
17065.830 39
17066.450 42
17067.070 47
17067.690 41
17068.310 38
17068.931 29
17069.551 27
17070.171 34
17070.791 21
17071.412 32
17072.032 26
17072.652 25
17073.273 22
17073.893 25
17074.513 30
17075.134 32
17075.754 40
17076.374 28
17076.995 35
17077.615 41
17078.235 36
17078.856 44
17079.476 45
17080.097 36
17080.717 35
17081.338 19
17081.958 21
17082.579 32
17083.199 32
17083.819 25
17084.440 27
17085.061 31
17085.681 29
17086.302 44
17086.922 40
17087.543 54
17088.163 44
17088.784 29
17089.404 42
17090.025 53
17090.646 57
17091.266 50
17091.887 47
17092.508 41
17093.128 35
17093.749 43
17094.370 54
17094.990 57
17095.611 57
17096.232 36
17096.852 25
17097.473 25
17098.094 43
17098.715 38
17099.336 51
17099.956 41
17100.577 28
17101.198 28
17101.819 34
17102.440 49
17103.060 62
17103.681 50
17104.302 36
17104.923 37
17105.544 39
17106.165 40
17106.786 34
17107.407 38
17108.028 35
17108.649 46
17109.269 41
17109.890 48
17110.511 60
17111.132 70
17111.753 46
17112.374 49
17112.995 45
17113.616 52
17114.238 39
17114.859 43
17115.480 58
17116.101 68
17116.722 63
17117.343 75
17117.964 92
17118.585 81
17119.206 80
17119.827 70
17120.449 53
17121.070 69
17121.691 85
17122.312 94
17122.933 80
17123.555 63
17124.176 60
17124.797 70
17125.418 69
17126.040 66
17126.661 53
17127.282 57
17127.903 54
17128.525 72
17129.146 92
17129.767 120
17130.389 97
17131.010 91
17131.631 88
17132.253 79
17132.874 85
17133.496 79
17134.117 85
17134.738 95
17135.360 90
17135.981 84
17136.603 58
17137.224 68
17137.846 74
17138.467 74
17139.089 78
17139.710 93
17140.332 82
17140.953 98
17141.575 97
17142.196 101
17142.818 99
17143.439 105
17144.061 102
17144.683 114
17145.304 111
17145.926 124
17146.547 112
17147.169 112
17147.791 139
17148.412 135
17149.034 142
17149.656 128
17150.277 110
17150.899 127
17151.521 131
17152.143 140
17152.764 153
17153.386 197
17154.008 207
17154.630 209
17155.251 210
17155.873 199
17156.495 197
17157.117 226
17157.739 210
17158.360 204
17158.982 197
17159.604 206
17160.226 177
17160.848 181
17161.470 175
17162.092 175
17162.714 169
17163.336 174
17163.958 129
17164.580 138
17165.201 136
17165.823 119
17166.445 140
17167.067 133
17167.689 153
17168.311 150
17168.934 137
17169.556 131
17170.178 108
17170.800 124
17171.422 126
17172.044 110
17172.666 115
17173.288 118
17173.910 110
17174.532 115
17175.154 120
17175.777 126
17176.399 129
17177.021 96
17177.643 99
17178.265 92
17178.888 93
17179.510 94
17180.132 73
17180.754 70
17181.377 75
17181.999 70
17182.621 58
17183.243 59
17183.866 52
17184.488 74
17185.110 67
17185.733 55
17186.355 60
17186.977 47
17187.600 30
17188.222 20
17188.845 31
17189.467 26
17190.089 30
17190.712 31
17191.334 22
17191.957 25
17192.579 29
17193.202 23
17193.824 18
17194.447 18
17195.069 30
17195.692 38
17196.314 28
17196.937 21
17197.559 10
17198.182 18
17198.804 13
17199.427 12
17200.050 20
17200.672 23
17201.295 23
17201.917 18
17202.540 16
17203.163 9
17203.785 10
17204.408 20
17205.031 17
17205.653 15
17206.276 14
17206.899 24
17207.522 19
17208.144 17
17208.767 12
17209.390 16
17210.013 19
17210.635 19
17211.258 12
17211.881 21
17212.504 11
17213.127 14
17213.749 23
17214.372 29
17214.995 21
17215.618 15
17216.241 16
17216.864 20
17217.487 20
17218.110 21
17218.733 22
17219.356 18
17219.978 10
17220.601 14
17221.224 22
17221.847 19
17222.470 9
17223.093 14
17223.716 19
17224.339 18
17224.963 10
17225.586 22
17226.209 18
17226.832 23
17227.455 18
17228.078 14
17228.701 10
17229.324 20
17229.947 20
17230.570 12
17231.194 15
17231.817 20
17232.440 20
17233.063 11
17233.686 15
17234.310 16
17234.933 13
17235.556 13
17236.179 15
17236.802 17
17237.426 13
17238.049 16
17238.672 17
17239.296 16
17239.919 16
17240.542 16
17241.166 18
17241.789 14
17242.412 22
17243.036 15
17243.659 9
17244.282 10
17244.906 6
17245.529 8
17246.153 10
17246.776 4
17247.400 5
17248.023 7
17248.647 9
17249.270 8
17249.893 13
17250.517 12
17251.141 17
17251.764 22
17252.388 12
17253.011 17
17253.635 11
17254.258 15
17254.882 16
17255.505 14
17256.129 4
17256.753 13
17257.376 15
17258.000 13
17258.624 12
17259.247 16
17259.871 11
17260.495 10
17261.118 6
17261.742 6
17262.366 10
17262.989 10
17263.613 11
17264.237 7
17264.861 14
17265.484 11
17266.108 9
17266.732 6
17267.356 7
17267.980 10
17268.604 9
17269.227 7
17269.851 7
17270.475 7
17271.099 12
17271.723 10
17272.347 11
17272.971 11
17273.595 11
17274.218 12
17274.842 12
17275.466 8
17276.090 11
17276.714 14
17277.338 14
17277.962 5
17278.586 5
17279.210 2
17279.834 4
17280.458 7
17281.082 3
17281.707 6
17282.331 5
17282.955 13
17283.579 11
17284.203 4
17284.827 3
17285.451 7
17286.075 3
17286.699 4
17287.324 5
17287.948 6
17288.572 4
17289.196 6
17289.820 8
17290.445 9
17291.069 7
17291.693 8
17292.317 8
17292.942 9
17293.566 10
17294.190 10
17294.814 13
17295.439 7
17296.063 9
17296.687 11
17297.312 11
17297.936 15
17298.561 15
17299.185 10
17299.809 2
17300.434 6
17301.058 15
17301.683 11
17302.307 9
17302.931 7
17303.556 11
17304.180 6
17304.805 6
17305.429 4
17306.054 6
17306.678 10
17307.303 13
17307.927 8
17308.552 13
17309.177 7
17309.801 11
17310.426 4
17311.050 10
17311.675 6
17312.299 3
17312.924 4
17313.549 10
17314.173 11
17314.798 13
17315.423 14
17316.047 11
17316.672 10
17317.297 12
17317.922 3
17318.546 5
17319.171 10
17319.796 16
17320.421 10
17321.045 11
17321.670 16
17322.295 10
17322.920 10
17323.544 11
17324.169 11
17324.794 13
17325.419 12
17326.044 11
17326.669 11
17327.294 8
17327.919 6
17328.543 5
17329.168 9
17329.793 15
17330.418 6
17331.043 7
17331.668 5
17332.293 9
17332.918 9
17333.543 6
17334.168 10
17334.793 4
17335.418 6
17336.043 18
17336.668 19
17337.293 11
17337.918 11
17338.543 6
17339.169 9
17339.794 7
17340.419 12
17341.044 13
17341.669 5
17342.294 9
17342.919 10
17343.545 6
17344.170 16
17344.795 17
17345.420 17
17346.045 10
17346.671 10
17347.296 15
17347.921 18
17348.546 15
17349.172 21
17349.797 14
17350.422 9
17351.048 18
17351.673 15
17352.298 11
17352.924 6
17353.549 9
17354.174 6
17354.800 12
17355.425 12
17356.050 19
17356.676 17
17357.301 12
17357.927 18
17358.552 15
17359.178 11
17359.803 17
17360.429 15
17361.054 23
17361.680 16
17362.305 10
17362.931 8
17363.556 8
17364.182 17
17364.807 11
17365.433 17
17366.058 12
17366.684 17
17367.310 13
17367.935 12
17368.561 14
17369.186 21
17369.812 22
17370.438 16
17371.063 18
17371.689 12
17372.315 8
17372.941 15
17373.566 12
17374.192 7
17374.818 15
17375.443 8
17376.069 8
17376.695 17
17377.321 19
17377.947 11
17378.572 16
17379.198 14
17379.824 9
17380.450 16
17381.076 23
17381.702 19
17382.327 10
17382.953 14
17383.579 24
17384.205 18
17384.831 14
17385.457 11
17386.083 12
17386.709 9
17387.335 4
17387.961 12
17388.587 21
17389.213 21
17389.839 17
17390.465 14
17391.091 21
17391.717 11
17392.343 2
17392.969 1
17393.595 9
17394.221 12
17394.847 9
17395.473 9
17396.100 9
17396.726 19
17397.352 14
17397.978 15
17398.604 14
17399.230 5
17399.856 11
17400.483 15
17401.109 10
17401.735 8
17402.361 17
17402.988 9
17403.614 11
17404.240 11
17404.866 6
17405.493 9
17406.119 5
17406.745 13
17407.372 6
17407.998 2
17408.624 4
17409.251 10
17409.877 14
17410.503 9
17411.130 12
17411.756 12
17412.383 10
17413.009 10
17413.635 13
17414.262 12
17414.888 19
17415.515 23
17416.141 16
17416.768 13
17417.394 14
17418.021 15
17418.647 18
17419.274 7
17419.900 5
17420.527 2
17421.153 5
17421.780 8
17422.407 8
17423.033 5
17423.660 5
17424.287 4
17424.913 11
17425.540 14
17426.166 8
17426.793 8
17427.420 11
17428.046 5
17428.673 8
17429.300 7
17429.927 10
17430.553 10
17431.180 4
17431.807 8
17432.434 9
17433.060 4
17433.687 4
17434.314 3
17434.941 1
17435.568 2
17436.195 4
17436.821 7
17437.448 6
17438.075 11
17438.702 8
17439.329 4
17439.956 5
17440.583 7
17441.210 10
17441.837 7
17442.464 9
17443.090 13
17443.717 20
17444.344 9
17444.971 6
17445.598 5
17446.225 17
17446.852 15
17447.480 16
17448.107 11
17448.734 5
17449.361 6
17449.988 4
17450.615 18
17451.242 17
17451.869 13
17452.496 7
17453.123 10
17453.751 11
17454.378 10
17455.005 11
17455.632 21
17456.259 16
17456.886 16
17457.514 9
17458.141 10
17458.768 9
17459.395 4
17460.023 9
17460.650 14
17461.277 9
17461.905 11
17462.532 8
17463.159 7
17463.787 3
17464.414 3
17465.041 3
17465.669 1
17466.296 4
17466.923 8
17467.551 9
17468.178 8
17468.806 2
17469.433 7
17470.060 9
17470.688 15
17471.315 10
17471.943 12
17472.570 6
17473.198 3
17473.825 9
17474.453 6
17475.080 2
17475.708 9
17476.335 2
17476.963 6
17477.591 8
17478.218 5
17478.846 4
17479.473 8
17480.101 7
17480.729 2
17481.356 6
17481.984 6
17482.612 9
17483.239 11
17483.867 4
17484.495 3
17485.122 3
17485.750 4
17486.378 2
17487.006 0
17487.633 4
17488.261 9
17488.889 5
17489.517 9
17490.145 10
17490.772 6
17491.400 4
17492.028 4
17492.656 5
17493.284 10
17493.912 8
17494.540 5
17495.167 5
17495.795 7
17496.423 8
17497.051 5
17497.679 3
17498.307 8
17498.935 11
17499.563 11
17500.191 6
17500.819 9
17501.447 11
17502.075 5
17502.703 6
17503.331 4
17503.959 3
17504.587 6
17505.215 6
17505.843 5
17506.471 8
17507.100 10
17507.728 10
17508.356 10
17508.984 8
17509.612 7
17510.240 3
17510.868 5
17511.497 8
17512.125 3
17512.753 6
17513.381 2
17514.009 2
17514.638 6
17515.266 4
17515.894 4
17516.522 2
17517.151 7
17517.779 10
17518.407 13
17519.036 5
17519.664 3
17520.292 11
17520.921 10
17521.549 12
17522.177 10
17522.806 11
17523.434 6
17524.063 5
17524.691 5
17525.319 8
17525.948 14
17526.576 9
17527.205 2
17527.833 7
17528.462 4
17529.090 1
17529.719 5
17530.347 9
17530.976 10
17531.604 8
17532.233 5
17532.862 8
17533.490 10
17534.119 11
17534.747 8
17535.376 8
17536.005 12
17536.633 12
17537.262 16
17537.890 14
17538.519 8
17539.148 2
17539.777 10
17540.405 6
17541.034 14
17541.663 1
17542.291 7
17542.920 6
17543.549 8
17544.178 7
17544.806 12
17545.435 7
17546.064 5
17546.693 3
17547.322 5
17547.951 4
17548.579 5
17549.208 3
17549.837 9
17550.466 9
17551.095 5
17551.724 6
17552.353 8
17552.982 6
17553.611 5
17554.239 2
17554.868 2
17555.497 5
17556.126 7
17556.755 14
17557.384 13
17558.013 11
17558.642 7
17559.271 8
17559.901 16
17560.530 13
17561.159 9
17561.788 3
17562.417 8
17563.046 6
17563.675 6
17564.304 7
17564.933 3
17565.562 5
17566.192 10
17566.821 6
17567.450 5
17568.079 4
17568.708 4
17569.338 4
17569.967 1
17570.596 6
17571.225 12
17571.855 12
17572.484 6
17573.113 7
17573.742 8
17574.372 7
17575.001 7
17575.630 4
17576.260 8
17576.889 9
17577.518 4
17578.148 8
17578.777 9
17579.407 9
17580.036 8
17580.665 11
17581.295 11
17581.924 5
17582.554 5
17583.183 7
17583.813 4
17584.442 12
17585.072 15
17585.701 5
17586.331 5
17586.960 12
17587.590 7
17588.219 5
17588.849 10
17589.479 2
17590.108 1
17590.738 2
17591.367 2
17591.997 5
17592.627 7
17593.256 4
17593.886 13
17594.516 9
17595.145 8
17595.775 6
17596.405 10
17597.034 9
17597.664 7
17598.294 4
17598.924 5
17599.553 5
17600.183 9
17600.813 6
17601.443 5
17602.072 10
17602.702 4
17603.332 2
17603.962 5
17604.592 13
17605.222 10
17605.851 2
17606.481 12
17607.111 8
17607.741 1
17608.371 5
17609.001 6
17609.631 7
17610.261 7
17610.891 7
17611.521 8
17612.151 8
17612.781 7
17613.411 7
17614.041 7
17614.671 6
17615.301 7
17615.931 5
17616.561 5
17617.191 8
17617.821 6
17618.451 6
17619.081 7
17619.711 5
17620.342 2
17620.972 7
17621.602 7
17622.232 7
17622.862 8
17623.492 10
17624.123 6
17624.753 11
17625.383 6
17626.013 5
17626.643 21
17627.274 9
17627.904 3
17628.534 4
17629.164 9
17629.795 8
17630.425 8
17631.055 12
17631.686 10
17632.316 9
17632.946 7
17633.577 3
17634.207 6
17634.838 4
17635.468 12
17636.098 13
17636.729 5
17637.359 2
17637.990 0
17638.620 2
17639.251 5
17639.881 4
17640.512 2
17641.142 8
17641.773 7
17642.403 11
17643.034 6
17643.664 5
17644.295 4
17644.925 5
17645.556 3
17646.186 5
17646.817 5
17647.448 14
17648.078 13
17648.709 11
17649.339 9
17649.970 8
17650.601 3
17651.231 5
17651.862 2
17652.493 3
17653.124 1
17653.754 5
17654.385 10
17655.016 6
17655.647 7
17656.277 8
17656.908 7
17657.539 8
17658.170 9
17658.800 13
17659.431 7
17660.062 5
17660.693 5
17661.324 7
17661.955 6
17662.586 6
17663.216 7
17663.847 17
17664.478 17
17665.109 9
17665.740 11
17666.371 4
17667.002 5
17667.633 6
17668.264 10
17668.895 9
17669.526 2
17670.157 6
17670.788 5
17671.419 3
17672.050 2
17672.681 2
17673.312 3
17673.943 8
17674.574 5
17675.206 5
17675.837 9
17676.468 4
17677.099 3
17677.730 0
17678.361 2
17678.992 2
17679.624 2
17680.255 5
17680.886 3
17681.517 7
17682.148 4
17682.780 3
17683.411 5
17684.042 6
17684.673 11
17685.305 10
17685.936 11
17686.567 4
17687.199 2
17687.830 2
17688.461 5
17689.093 11
17689.724 5
17690.355 5
17690.987 8
17691.618 9
17692.250 9
17692.881 4
17693.512 3
17694.144 2
17694.775 4
17695.407 3
17696.038 6
17696.670 5
17697.301 8
17697.933 9
17698.564 9
17699.196 13
17699.827 7
17700.459 11
17701.090 13
17701.722 5
17702.354 3
17702.985 3
17703.617 11
17704.248 11
17704.880 15
17705.512 12
17706.143 13
17706.775 10
17707.407 7
17708.038 4
17708.670 3
17709.302 4
17709.934 10
17710.565 5
17711.197 6
17711.829 5
17712.460 6
17713.092 2
17713.724 5
17714.356 9
17714.988 1
17715.619 5
17716.251 2
17716.883 5
17717.515 6
17718.147 7
17718.779 7
17719.411 8
17720.043 9
17720.674 7
17721.306 6
17721.938 4
17722.570 5
17723.202 7
17723.834 6
17724.466 6
17725.098 3
17725.730 1
17726.362 9
17726.994 8
17727.626 8
17728.258 8
17728.890 12
17729.522 16
17730.154 11
17730.787 6
17731.419 10
17732.051 10
17732.683 9
17733.315 13
17733.947 8
17734.579 8
17735.212 8
17735.844 2
17736.476 4
17737.108 11
17737.740 6
17738.373 3
17739.005 4
17739.637 9
17740.269 11
17740.902 7
17741.534 6
17742.166 7
17742.798 6
17743.431 6
17744.063 7
17744.695 3
17745.328 2
17745.960 3
17746.593 7
17747.225 5
17747.857 6
17748.490 7
17749.122 4
17749.755 3
17750.387 6
17751.019 7
17751.652 16
17752.284 10
17752.917 8
17753.549 6
17754.182 4
17754.814 16
17755.447 10
17756.079 7
17756.712 10
17757.345 10
17757.977 8
17758.610 8
17759.242 4
17759.875 6
17760.508 7
17761.140 8
17761.773 12
17762.405 9
17763.038 8
17763.671 10
17764.303 8
17764.936 4
17765.569 6
17766.202 6
17766.834 13
17767.467 10
17768.100 6
17768.733 8
17769.365 12
17769.998 11
17770.631 11
17771.264 5
17771.897 6
17772.529 8
17773.162 18
17773.795 11
17774.428 13
17775.061 15
17775.694 11
17776.327 5
17776.960 2
17777.592 2
17778.225 3
17778.858 12
17779.491 10
17780.124 15
17780.757 11
17781.390 13
17782.023 7
17782.656 6
17783.289 3
17783.922 3
17784.555 4
17785.188 1
17785.821 3
17786.455 1
17787.088 0
17787.721 6
17788.354 8
17788.987 7
17789.620 8
17790.253 6
17790.886 2
17791.520 6
17792.153 11
17792.786 8
17793.419 8
17794.052 6
17794.686 2
17795.319 3
17795.952 5
17796.585 3
17797.219 3
17797.852 2
17798.485 1
17799.118 4
17799.752 4
17800.385 9
17801.018 2
17801.652 6
17802.285 8
17802.919 4
17803.552 2
17804.185 5
17804.819 7
17805.452 6
17806.086 1
17806.719 8
17807.352 5
17807.986 8
17808.619 14
17809.253 6
17809.886 1
17810.520 2
17811.153 0
17811.787 8
17812.420 8
17813.054 3
17813.688 2
17814.321 4
17814.955 6
17815.588 3
17816.222 8
17816.856 6
17817.489 7
17818.123 7
17818.756 1
17819.390 11
17820.024 6
17820.657 8
17821.291 10
17821.925 7
17822.559 5
17823.192 4
17823.826 4
17824.460 7
17825.094 10
17825.727 9
17826.361 14
17826.995 10
17827.629 10
17828.263 6
17828.896 3
17829.530 9
17830.164 8
17830.798 9
17831.432 3
17832.066 6
17832.700 8
17833.334 3
17833.967 5
17834.601 5
17835.235 10
17835.869 7
17836.503 8
17837.137 10
17837.771 3
17838.405 8
17839.039 13
17839.673 11
17840.307 4
17840.941 3
17841.575 0
17842.209 2
17842.843 5
17843.478 3
17844.112 2
17844.746 10
17845.380 5
17846.014 4
17846.648 6
17847.282 2
17847.917 3
17848.551 9
17849.185 13
17849.819 8
17850.453 3
17851.088 5
17851.722 5
17852.356 6
17852.990 9
17853.625 8
17854.259 8
17854.893 12
17855.527 15
17856.162 9
17856.796 10
17857.430 10
17858.065 10
17858.699 13
17859.333 9
17859.968 9
17860.602 2
17861.237 8
17861.871 6
17862.505 6
17863.140 4
17863.774 7
17864.409 2
17865.043 3
17865.678 7
17866.312 19
17866.947 9
17867.581 10
17868.216 6
17868.850 4
17869.485 2
17870.119 5
17870.754 3
17871.389 4
17872.023 6
17872.658 4
17873.292 2
17873.927 4
17874.562 1
17875.196 3
17875.831 5
17876.466 10
17877.100 5
17877.735 2
17878.370 4
17879.004 3
17879.639 4
17880.274 1
17880.909 3
17881.543 9
17882.178 11
17882.813 7
17883.448 10
17884.083 9
17884.717 6
17885.352 12
17885.987 25
17886.622 14
17887.257 9
17887.892 10
17888.527 6
17889.161 9
17889.796 5
17890.431 5
17891.066 4
17891.701 3
17892.336 4
17892.971 4
17893.606 1
17894.241 4
17894.876 4
17895.511 4
17896.146 7
17896.781 4
17897.416 11
17898.051 12
17898.686 10
17899.321 5
17899.956 5
17900.592 4
17901.227 2
17901.862 4
17902.497 3
17903.132 6
17903.767 6
17904.402 4
17905.038 6
17905.673 11
17906.308 12
17906.943 5
17907.578 5
17908.214 3
17908.849 4
17909.484 9
17910.119 11
17910.755 5
17911.390 8
17912.025 4
17912.661 2
17913.296 5
17913.931 6
17914.567 2
17915.202 3
17915.837 2
17916.473 1
17917.108 4
17917.743 6
17918.379 5
17919.014 7
17919.650 11
17920.285 12
17920.921 8
17921.556 4
17922.192 5
17922.827 6
17923.463 4
17924.098 4
17924.734 4
17925.369 6
17926.005 4
17926.640 5
17927.276 9
17927.911 10
17928.547 4
17929.183 1
17929.818 4
17930.454 5
17931.089 3
17931.725 5
17932.361 5
17932.996 1
17933.632 5
17934.268 5
17934.904 6
17935.539 6
17936.175 2
17936.811 6
17937.446 7
17938.082 14
17938.718 5
17939.354 2
17939.990 7
17940.625 4
17941.261 5
17941.897 5
17942.533 6
17943.169 4
17943.805 1
17944.440 4
17945.076 6
17945.712 3
17946.348 2
17946.984 3
17947.620 7
17948.256 11
17948.892 10
17949.528 8
17950.164 10
17950.800 6
17951.436 3
17952.072 3
17952.708 2
17953.344 7
17953.980 13
17954.616 10
17955.252 4
17955.888 7
17956.524 6
17957.160 9
17957.796 7
17958.433 6
17959.069 7
17959.705 7
17960.341 6
17960.977 5
17961.613 8
17962.249 6
17962.886 9
17963.522 3
17964.158 6
17964.794 1
17965.431 0
17966.067 2
17966.703 1
17967.339 1
17967.976 2
17968.612 0
17969.248 1
17969.885 13
17970.521 14
17971.157 10
17971.794 14
17972.430 9
17973.066 11
17973.703 10
17974.339 3
17974.976 1
17975.612 4
17976.248 2
17976.885 2
17977.521 13
17978.158 10
17978.794 7
17979.431 3
17980.067 9
17980.704 9
17981.340 4
17981.977 2
17982.613 2
17983.250 3
17983.887 9
17984.523 11
17985.160 12
17985.796 12
17986.433 7
17987.070 8
17987.706 5
17988.343 4
17988.979 3
17989.616 5
17990.253 4
17990.890 10
17991.526 11
17992.163 8
17992.800 1
17993.436 0
17994.073 3
17994.710 2
17995.347 2
17995.983 0
17996.620 3
17997.257 4
17997.894 2
17998.531 2
17999.168 2
17999.804 2
18000.441 6
18001.078 9
18001.715 4
18002.352 4
18002.989 3
18003.626 5
18004.263 2
18004.900 8
18005.537 10
18006.174 4
18006.810 4
18007.447 5
18008.084 2
18008.721 8
18009.358 6
18009.996 3
18010.633 6
18011.270 1
18011.907 2
18012.544 5
18013.181 3
18013.818 7
18014.455 6
18015.092 8
18015.729 13
18016.366 6
18017.004 11
18017.641 6
18018.278 4
18018.915 2
18019.552 5
18020.190 2
18020.827 2
18021.464 7
18022.101 4
18022.738 17
18023.376 13
18024.013 7
18024.650 9
18025.288 6
18025.925 3
18026.562 2
18027.200 3
18027.837 1
18028.474 1
18029.112 2
18029.749 2
18030.386 6
18031.024 4
18031.661 3
18032.299 1
18032.936 9
18033.573 10
18034.211 4
18034.848 6
18035.486 8
18036.123 9
18036.761 5
18037.398 4
18038.036 11
18038.673 9
18039.311 5
18039.949 4
18040.586 2
18041.224 1
18041.861 5
18042.499 3
18043.136 6
18043.774 3
18044.412 0
18045.049 7
18045.687 6
18046.325 6
18046.962 6
18047.600 7
18048.238 2
18048.876 1
18049.513 4
18050.151 3
18050.789 1
18051.426 2
18052.064 6
18052.702 5
18053.340 4
18053.978 4
18054.615 4
18055.253 4
18055.891 7
18056.529 7
18057.167 5
18057.805 4
18058.443 4
18059.080 5
18059.718 5
18060.356 7
18060.994 1
18061.632 1
18062.270 5
18062.908 5
18063.546 4
18064.184 3
18064.822 4
18065.460 0
18066.098 6
18066.736 6
18067.374 2
18068.012 4
18068.650 9
18069.288 5
18069.926 3
18070.564 5
18071.203 3
18071.841 2
18072.479 5
18073.117 4
18073.755 9
18074.393 6
18075.031 7
18075.670 7
18076.308 4
18076.946 7
18077.584 10
18078.222 9
18078.861 3
18079.499 3
18080.137 1
18080.776 5
18081.414 3
18082.052 2
18082.690 2
18083.329 2
18083.967 1
18084.605 7
18085.244 5
18085.882 10
18086.520 7
18087.159 3
18087.797 0
18088.436 1
18089.074 2
18089.713 5
18090.351 9
18090.989 7
18091.628 4
18092.266 7
18092.905 3
18093.543 1
18094.182 3
18094.820 6
18095.459 4
18096.097 4
18096.736 2
18097.375 2
18098.013 3
18098.652 3
18099.290 7
18099.929 5
18100.568 3
18101.206 3
18101.845 3
18102.484 6
18103.122 0
18103.761 3
18104.400 3
18105.038 3
18105.677 3
18106.316 6
18106.954 3
18107.593 1
18108.232 1
18108.871 5
18109.509 3
18110.148 3
18110.787 6
18111.426 4
18112.065 7
18112.704 7
18113.342 2
18113.981 2
18114.620 1
18115.259 1
18115.898 5
18116.537 4
18117.176 8
18117.815 5
18118.454 5
18119.093 4
18119.732 10
18120.370 4
18121.009 3
18121.648 4
18122.287 6
18122.926 5
18123.565 8
18124.205 12
18124.844 10
18125.483 1
18126.122 1
18126.761 0
18127.400 3
18128.039 7
18128.678 5
18129.317 6
18129.956 4
18130.596 2
18131.235 1
18131.874 0
18132.513 7
18133.152 6
18133.791 9
18134.431 4
18135.070 7
18135.709 7
18136.348 4
18136.988 5
18137.627 4
18138.266 1
18138.906 1
18139.545 2
18140.184 2
18140.823 0
18141.463 1
18142.102 1
18142.742 9
18143.381 6
18144.020 2
18144.660 3
18145.299 7
18145.939 1
18146.578 8
18147.217 8
18147.857 3
18148.496 10
18149.136 10
18149.775 4
18150.415 2
18151.054 3
18151.694 2
18152.333 4
18152.973 4
18153.612 5
18154.252 1
18154.892 3
18155.531 1
18156.171 3
18156.810 4
18157.450 5
18158.090 12
18158.729 2
18159.369 4
18160.009 5
18160.648 5
18161.288 8
18161.928 6
18162.567 6
18163.207 9
18163.847 5
18164.487 3
18165.126 3
18165.766 6
18166.406 3
18167.046 3
18167.685 4
18168.325 1
18168.965 1
18169.605 3
18170.245 5
18170.885 2
18171.524 3
18172.164 1
18172.804 2
18173.444 5
18174.084 4
18174.724 1
18175.364 2
18176.004 4
18176.644 6
18177.284 6
18177.924 3
18178.564 5
18179.204 4
18179.844 13
18180.484 7
18181.124 8
18181.764 9
18182.404 10
18183.044 7
18183.684 6
18184.324 4
18184.964 3
18185.604 5
18186.245 7
18186.885 4
18187.525 6
18188.165 5
18188.805 12
18189.445 12
18190.086 1
18190.726 1
18191.366 5
18192.006 8
18192.646 9
18193.287 10
18193.927 7
18194.567 8
18195.208 4
18195.848 14
18196.488 9
18197.128 6
18197.769 8
18198.409 10
18199.049 14
18199.690 6
18200.330 3
18200.971 3
18201.611 3
18202.251 8
18202.892 9
18203.532 6
18204.173 7
18204.813 7
18205.454 10
18206.094 7
18206.735 7
18207.375 7
18208.016 3
18208.656 8
18209.297 6
18209.937 3
18210.578 4
18211.218 6
18211.859 5
18212.499 3
18213.140 4
18213.781 7
18214.421 3
18215.062 4
18215.703 6
18216.343 6
18216.984 6
18217.625 5
18218.265 8
18218.906 7
18219.547 10
18220.187 9
18220.828 6
18221.469 6
18222.110 1
18222.750 5
18223.391 2
18224.032 5
18224.673 8
18225.314 7
18225.954 15
18226.595 13
18227.236 12
18227.877 8
18228.518 6
18229.159 7
18229.799 8
18230.440 3
18231.081 7
18231.722 8
18232.363 2
18233.004 4
18233.645 8
18234.286 5
18234.927 3
18235.568 3
18236.209 5
18236.850 3
18237.491 8
18238.132 11
18238.773 15
18239.414 7
18240.055 9
18240.696 6
18241.337 4
18241.979 7
18242.620 8
18243.261 7
18243.902 5
18244.543 5
18245.184 6
18245.825 4
18246.467 1
18247.108 5
18247.749 4
18248.390 2
18249.031 0
18249.673 3
18250.314 12
18250.955 4
18251.596 5
18252.238 10
18252.879 11
18253.520 8
18254.162 6
18254.803 8
18255.444 7
18256.086 7
18256.727 4
18257.368 6
18258.010 11
18258.651 16
18259.293 13
18259.934 7
18260.575 6
18261.217 8
18261.858 6
18262.500 4
18263.141 2
18263.783 4
18264.424 7
18265.066 4
18265.707 3
18266.349 9
18266.990 5
18267.632 5
18268.273 3
18268.915 8
18269.557 6
18270.198 6
18270.840 7
18271.481 6
18272.123 2
18272.765 1
18273.406 4
18274.048 10
18274.690 16
18275.331 8
18275.973 11
18276.615 8
18277.256 12
18277.898 10
18278.540 7
18279.182 7
18279.823 8
18280.465 9
18281.107 10
18281.749 7
18282.391 4
18283.032 2
18283.674 4
18284.316 4
18284.958 5
18285.600 6
18286.242 5
18286.884 11
18287.526 16
18288.167 9
18288.809 8
18289.451 3
18290.093 4
18290.735 4
18291.377 1
18292.019 5
18292.661 9
18293.303 6
18293.945 6
18294.587 8
18295.229 6
18295.871 8
18296.513 10
18297.155 7
18297.797 8
18298.440 5
18299.082 1
18299.724 0
18300.366 0
18301.008 8
18301.650 9
18302.292 9
18302.934 19
18303.577 19
18304.219 15
18304.861 13
18305.503 13
18306.145 7
18306.788 8
18307.430 5
18308.072 6
18308.714 3
18309.357 4
18309.999 5
18310.641 5
18311.284 6
18311.926 3
18312.568 2
18313.211 2
18313.853 5
18314.495 2
18315.138 5
18315.780 2
18316.423 7
18317.065 10
18317.707 4
18318.350 5
18318.992 5
18319.635 7
18320.277 5
18320.920 4
18321.562 0
18322.205 1
18322.847 2
18323.490 5
18324.132 20
18324.775 15
18325.417 7
18326.060 6
18326.703 4
18327.345 2
18327.988 8
18328.630 11
18329.273 3
18329.916 5
18330.558 5
18331.201 9
18331.844 6
18332.486 2
18333.129 2
18333.772 4
18334.414 4
18335.057 7
18335.700 4
18336.343 6
18336.985 5
18337.628 5
18338.271 2
18338.914 3
18339.557 1
18340.199 3
18340.842 4
18341.485 9
18342.128 7
18342.771 6
18343.414 10
18344.057 4
18344.700 11
18345.342 8
18345.985 7
18346.628 10
18347.271 7
18347.914 4
18348.557 9
18349.200 9
18349.843 5
18350.486 3
18351.129 4
18351.772 5
18352.415 3
18353.058 4
18353.701 4
18354.344 4
18354.987 5
18355.631 4
18356.274 5
18356.917 6
18357.560 2
18358.203 4
18358.846 5
18359.489 8
18360.132 2
18360.776 2
18361.419 14
18362.062 11
18362.705 7
18363.348 5
18363.992 6
18364.635 3
18365.278 2
18365.921 7
18366.565 5
18367.208 3
18367.851 2
18368.495 1
18369.138 4
18369.781 5
18370.425 7
18371.068 12
18371.711 13
18372.355 14
18372.998 9
18373.642 6
18374.285 5
18374.928 3
18375.572 6
18376.215 4
18376.859 7
18377.502 7
18378.146 3
18378.789 9
18379.433 6
18380.076 2
18380.720 1
18381.363 3
18382.007 5
18382.650 4
18383.294 6
18383.938 4
18384.581 9
18385.225 7
18385.868 4
18386.512 7
18387.156 5
18387.799 3
18388.443 2
18389.087 10
18389.730 5
18390.374 5
18391.018 10
18391.661 13
18392.305 8
18392.949 6
18393.593 6
18394.236 3
18394.880 2
18395.524 1
18396.168 6
18396.812 4
18397.455 0
18398.099 0
18398.743 5
18399.387 5
18400.031 8
18400.675 4
18401.319 2
18401.962 4
18402.606 0
18403.250 4
18403.894 4
18404.538 1
18405.182 6
18405.826 8
18406.470 7
18407.114 2
18407.758 3
18408.402 1
18409.046 6
18409.690 5
18410.334 5
18410.978 6
18411.622 4
18412.266 3
18412.910 1
18413.554 4
18414.199 9
18414.843 1
18415.487 13
18416.131 13
18416.775 5
18417.419 5
18418.063 3
18418.708 2
18419.352 2
18419.996 0
18420.640 1
18421.285 0
18421.929 3
18422.573 9
18423.217 18
18423.862 8
18424.506 6
18425.150 4
18425.794 7
18426.439 2
18427.083 2
18427.727 3
18428.372 2
18429.016 4
18429.661 2
18430.305 6
18430.949 8
18431.594 8
18432.238 7
18432.883 4
18433.527 3
18434.172 2
18434.816 1
18435.461 6
18436.105 1
18436.750 2
18437.394 3
18438.039 4
18438.683 7
18439.328 8
18439.972 2
18440.617 3
18441.261 1
18441.906 6
18442.551 5
18443.195 2
18443.840 6
18444.484 2
18445.129 5
18445.774 3
18446.418 2
18447.063 3
18447.708 6
18448.352 3
18448.997 4
18449.642 5
18450.287 3
18450.931 4
18451.576 3
18452.221 3
18452.866 6
18453.511 4
18454.155 4
18454.800 3
18455.445 6
18456.090 13
18456.735 12
18457.380 9
18458.024 4
18458.669 0
18459.314 3
18459.959 4
18460.604 2
18461.249 2
18461.894 2
18462.539 2
18463.184 2
18463.829 5
18464.474 3
18465.119 7
18465.764 3
18466.409 3
18467.054 2
18467.699 2
18468.344 5
18468.989 3
18469.634 1
18470.279 2
18470.924 4
18471.569 3
18472.214 0
18472.860 2
18473.505 5
18474.150 5
18474.795 2
18475.440 7
18476.085 5
18476.731 4
18477.376 3
18478.021 5
18478.666 6
18479.312 12
18479.957 11
18480.602 11
18481.247 12
18481.893 10
18482.538 5
18483.183 1
18483.829 6
18484.474 8
18485.119 6
18485.765 9
18486.410 11
18487.055 9
18487.701 5
18488.346 5
18488.992 7
18489.637 7
18490.282 2
18490.928 1
18491.573 1
18492.219 2
18492.864 1
18493.510 2
18494.155 4
18494.801 3
18495.446 1
18496.092 1
18496.737 0
18497.383 1
18498.028 3
18498.674 9
18499.320 12
18499.965 7
18500.611 3
18501.256 2
18501.902 2
18502.548 2
18503.193 5
18503.839 0
18504.485 6
18505.130 12
18505.776 3
18506.422 3
18507.068 4
18507.713 2
18508.359 5
18509.005 5
18509.651 6
18510.296 3
18510.942 7
18511.588 3
18512.234 3
18512.880 11
18513.525 8
18514.171 4
18514.817 6
18515.463 5
18516.109 6
18516.755 8
18517.401 4
18518.047 22
18518.693 24
18519.339 17
18519.984 18
18520.630 6
18521.276 10
18521.922 6
18522.568 1
18523.214 12
18523.860 16
18524.506 12
18525.152 8
18525.799 6
18526.445 8
18527.091 7
18527.737 4
18528.383 5
18529.029 3
18529.675 1
18530.321 5
18530.967 4
18531.614 3
18532.260 7
18532.906 5
18533.552 5
18534.198 5
18534.844 7
18535.491 2
18536.137 5
18536.783 4
18537.429 1
18538.076 3
18538.722 1
18539.368 9
18540.015 10
18540.661 8
18541.307 2
18541.953 0
18542.600 3
18543.246 7
18543.893 1
18544.539 3
18545.185 7
18545.832 9
18546.478 6
18547.125 12
18547.771 9
18548.417 14
18549.064 13
18549.710 12
18550.357 9
18551.003 10
18551.650 12
18552.296 7
18552.943 2
18553.589 6
18554.236 5
18554.882 6
18555.529 2
18556.176 4
18556.822 8
18557.469 5
18558.115 4
18558.762 2
18559.409 5
18560.055 9
18560.702 5
18561.349 4
18561.995 5
18562.642 8
18563.289 5
18563.935 6
18564.582 8
18565.229 8
18565.876 6
18566.522 11
18567.169 6
18567.816 6
18568.463 5
18569.110 12
18569.756 8
18570.403 15
18571.050 14
18571.697 19
18572.344 14
18572.991 11
18573.637 9
18574.284 3
18574.931 5
18575.578 5
18576.225 8
18576.872 3
18577.519 7
18578.166 11
18578.813 7
18579.460 9
18580.107 8
18580.754 5
18581.401 7
18582.048 8
18582.695 4
18583.342 7
18583.989 7
18584.636 12
18585.283 18
18585.930 12
18586.577 6
18587.225 2
18587.872 2
18588.519 6
18589.166 5
18589.813 3
18590.460 4
18591.108 1
18591.755 2
18592.402 1
18593.049 1
18593.696 5
18594.344 7
18594.991 7
18595.638 13
18596.285 23
18596.933 19
18597.580 7
18598.227 4
18598.875 12
18599.522 3
18600.169 2
18600.817 5
18601.464 13
18602.111 25
18602.759 22
18603.406 12
18604.054 10
18604.701 10
18605.348 8
18605.996 8
18606.643 14
18607.291 25
18607.938 18
18608.586 16
18609.233 12
18609.881 12
18610.528 10
18611.176 7
18611.823 7
18612.471 3
18613.118 4
18613.766 6
18614.414 3
18615.061 4
18615.709 5
18616.356 2
18617.004 5
18617.652 3
18618.299 4
18618.947 1
18619.595 0
18620.242 2
18620.890 5
18621.538 15
18622.186 16
18622.833 22
18623.481 17
18624.129 9
18624.777 7
18625.424 5
18626.072 1
18626.720 4
18627.368 3
18628.016 3
18628.663 7
18629.311 0
18629.959 0
18630.607 3
18631.255 0
18631.903 5
18632.551 6
18633.199 5
18633.847 2
18634.494 3
18635.142 3
18635.790 1
18636.438 5
18637.086 4
18637.734 2
18638.382 7
18639.030 7
18639.678 7
18640.326 5
18640.974 3
18641.623 5
18642.271 7
18642.919 7
18643.567 5
18644.215 4
18644.863 2
18645.511 3
18646.159 2
18646.807 4
18647.456 4
18648.104 2
18648.752 1
18649.400 2
18650.048 3
18650.697 4
18651.345 2
18651.993 3
18652.641 2
18653.290 3
18653.938 5
18654.586 4
18655.234 2
18655.883 3
18656.531 5
18657.179 1
18657.828 3
18658.476 1
18659.124 1
18659.773 3
18660.421 5
18661.070 8
18661.718 3
18662.366 4
18663.015 5
18663.663 2
18664.312 4
18664.960 2
18665.609 1
18666.257 1
18666.906 3
18667.554 5
18668.203 6
18668.851 6
18669.500 6
18670.148 1
18670.797 8
18671.445 9
18672.094 11
18672.743 1
18673.391 2
18674.040 2
18674.688 3
18675.337 1
18675.986 7
18676.634 8
18677.283 6
18677.932 4
18678.580 5
18679.229 1
18679.878 2
18680.527 1
18681.175 6
18681.824 7
18682.473 5
18683.122 0
18683.770 1
18684.419 4
18685.068 6
18685.717 2
18686.366 0
18687.015 5
18687.663 3
18688.312 3
18688.961 5
18689.610 3
18690.259 7
18690.908 6
18691.557 6
18692.206 11
18692.855 5
18693.504 5
18694.153 4
18694.802 4
18695.451 3
18696.100 6
18696.749 5
18697.398 4
18698.047 1
18698.696 6
18699.345 5
18699.994 5
18700.643 0
18701.292 6
18701.941 6
18702.590 6
18703.239 3
18703.889 10
18704.538 11
18705.187 2
18705.836 6
18706.485 8
18707.134 4
18707.784 0
18708.433 2
18709.082 2
18709.731 1
18710.380 0
18711.030 4
18711.679 3
18712.328 6
18712.978 3
18713.627 4
18714.276 8
18714.926 5
18715.575 2
18716.224 2
18716.874 5
18717.523 2
18718.172 4
18718.822 8
18719.471 5
18720.121 4
18720.770 2
18721.419 4
18722.069 7
18722.718 6
18723.368 16
18724.017 11
18724.667 8
18725.316 9
18725.966 5
18726.615 10
18727.265 5
18727.914 6
18728.564 7
18729.214 1
18729.863 5
18730.513 3
18731.162 2
18731.812 8
18732.462 8
18733.111 4
18733.761 4
18734.411 3
18735.060 6
18735.710 4
18736.360 6
18737.009 1
18737.659 3
18738.309 4
18738.959 3
18739.608 4
18740.258 5
18740.908 4
18741.558 4
18742.207 4
18742.857 4
18743.507 2
18744.157 2
18744.807 3
18745.457 5
18746.106 6
18746.756 9
18747.406 10
18748.056 5
18748.706 4
18749.356 4
18750.006 5
18750.656 7
18751.306 5
18751.956 2
18752.606 1
18753.256 6
18753.906 6
18754.556 6
18755.206 4
18755.856 3
18756.506 5
18757.156 2
18757.806 2
18758.456 3
18759.106 2
18759.756 3
18760.406 2
18761.057 3
18761.707 8
18762.357 8
18763.007 6
18763.657 3
18764.307 5
18764.957 4
18765.608 2
18766.258 8
18766.908 6
18767.558 11
18768.209 5
18768.859 4
18769.509 5
18770.159 7
18770.810 5
18771.460 8
18772.110 3
18772.761 1
18773.411 2
18774.061 0
18774.712 8
18775.362 9
18776.012 10
18776.663 8
18777.313 6
18777.964 8
18778.614 3
18779.265 2
18779.915 4
18780.565 3
18781.216 3
18781.866 1
18782.517 1
18783.167 0
18783.818 5
18784.468 9
18785.119 8
18785.770 3
18786.420 4
18787.071 2
18787.721 3
18788.372 2
18789.022 0
18789.673 6
18790.324 11
18790.974 8
18791.625 2
18792.276 3
18792.926 2
18793.577 4
18794.228 7
18794.878 3
18795.529 2
18796.180 6
18796.831 2
18797.481 3
18798.132 4
18798.783 10
18799.434 6
18800.085 12
18800.735 11
18801.386 11
18802.037 6
18802.688 2
18803.339 3
18803.990 1
18804.640 3
18805.291 5
18805.942 5
18806.593 4
18807.244 7
18807.895 3
18808.546 3
18809.197 8
18809.848 9
18810.499 7
18811.150 5
18811.801 5
18812.452 6
18813.103 7
18813.754 3
18814.405 3
18815.056 3
18815.707 5
18816.358 5
18817.009 9
18817.660 9
18818.311 13
18818.963 13
18819.614 11
18820.265 16
18820.916 11
18821.567 6
18822.218 3
18822.869 4
18823.521 4
18824.172 2
18824.823 3
18825.474 8
18826.126 10
18826.777 18
18827.428 8
18828.079 12
18828.731 13
18829.382 19
18830.033 17
18830.685 12
18831.336 11
18831.987 7
18832.639 7
18833.290 7
18833.941 4
18834.593 4
18835.244 3
18835.896 5
18836.547 2
18837.199 4
18837.850 6
18838.501 8
18839.153 4
18839.804 2
18840.456 2
18841.107 2
18841.759 3
18842.410 14
18843.062 15
18843.714 17
18844.365 7
18845.017 3
18845.668 5
18846.320 7
18846.971 4
18847.623 6
18848.275 8
18848.926 4
18849.578 6
18850.230 2
18850.881 3
18851.533 5
18852.185 1
18852.836 9
18853.488 6
18854.140 3
18854.792 6
18855.443 6
18856.095 5
18856.747 1
18857.399 8
18858.050 9
18858.702 6
18859.354 11
18860.006 12
18860.658 12
18861.310 8
18861.961 6
18862.613 11
18863.265 6
18863.917 3
18864.569 3
18865.221 8
18865.873 6
18866.525 3
18867.177 2
18867.829 5
18868.481 8
18869.133 7
18869.785 4
18870.437 3
18871.089 2
18871.741 5
18872.393 8
18873.045 11
18873.697 7
18874.349 13
18875.001 10
18875.653 13
18876.305 8
18876.957 9
18877.610 4
18878.262 1
18878.914 5
18879.566 1
18880.218 4
18880.870 2
18881.523 4
18882.175 11
18882.827 4
18883.479 3
18884.131 8
18884.784 11
18885.436 13
18886.088 13
18886.741 10
18887.393 9
18888.045 7
18888.698 5
18889.350 5
18890.002 5
18890.655 5
18891.307 4
18891.959 2
18892.612 0
18893.264 2
18893.916 5
18894.569 1
18895.221 6
18895.874 10
18896.526 11
18897.179 9
18897.831 5
18898.484 3
18899.136 7
18899.789 2
18900.441 1
18901.094 3
18901.746 6
18902.399 6
18903.051 7
18903.704 7
18904.357 9
18905.009 8
18905.662 5
18906.314 8
18906.967 8
18907.620 10
18908.272 3
18908.925 0
18909.578 13
18910.230 19
18910.883 15
18911.536 9
18912.189 4
18912.841 3
18913.494 4
18914.147 2
18914.800 1
18915.452 0
18916.105 1
18916.758 2
18917.411 3
18918.064 3
18918.717 4
18919.369 1
18920.022 4
18920.675 2
18921.328 3
18921.981 6
18922.634 2
18923.287 3
18923.940 2
18924.593 1
18925.246 1
18925.898 3
18926.551 9
18927.204 3
18927.857 1
18928.510 2
18929.163 4
18929.817 4
18930.470 2
18931.123 3
18931.776 5
18932.429 1
18933.082 0
18933.735 3
18934.388 4
18935.041 5
18935.694 6
18936.347 6
18937.001 9
18937.654 2
18938.307 5
18938.960 3
18939.613 6
18940.267 14
18940.920 12
18941.573 12
18942.226 3
18942.879 4
18943.533 6
18944.186 6
18944.839 4
18945.493 0
18946.146 4
18946.799 2
18947.453 3
18948.106 1
18948.759 0
18949.413 6
18950.066 9
18950.719 4
18951.373 2
18952.026 8
18952.680 3
18953.333 3
18953.987 6
18954.640 4
18955.293 4
18955.947 6
18956.600 4
18957.254 5
18957.907 7
18958.561 6
18959.214 5
18959.868 1
18960.522 0
18961.175 2
18961.829 6
18962.482 7
18963.136 2
18963.790 1
18964.443 1
18965.097 6
18965.750 3
18966.404 2
18967.058 4
18967.711 5
18968.365 5
18969.019 7
18969.673 5
18970.326 3
18970.980 3
18971.634 4
18972.288 0
18972.941 5
18973.595 4
18974.249 2
18974.903 1
18975.557 2
18976.210 2
18976.864 2
18977.518 2
18978.172 4
18978.826 10
18979.480 7
18980.134 4
18980.787 4
18981.441 3
18982.095 1
18982.749 5
18983.403 6
18984.057 8
18984.711 4
18985.365 3
18986.019 0
18986.673 4
18987.327 3
18987.981 2
18988.635 0
18989.289 1
18989.943 2
18990.597 4
18991.251 5
18991.906 2
18992.560 0
18993.214 2
18993.868 4
18994.522 5
18995.176 3
18995.830 4
18996.485 2
18997.139 9
18997.793 5
18998.447 7
18999.101 6
18999.756 5
19000.410 6
19001.064 4
19001.718 4
19002.373 4
19003.027 2
19003.681 6
19004.335 5
19004.990 7
19005.644 5
19006.298 7
19006.953 10
19007.607 6
19008.262 6
19008.916 1
19009.570 8
19010.225 7
19010.879 3
19011.534 3
19012.188 2
19012.843 4
19013.497 0
19014.151 0
19014.806 4
19015.460 6
19016.115 6
19016.770 9
19017.424 4
19018.079 2
19018.733 3
19019.388 6
19020.042 2
19020.697 1
19021.351 1
19022.006 2
19022.661 6
19023.315 4
19023.970 3
19024.625 2
19025.279 1
19025.934 12
19026.589 9
19027.243 8
19027.898 6
19028.553 5
19029.208 0
19029.862 2
19030.517 3
19031.172 2
19031.827 0
19032.481 0
19033.136 0
19033.791 3
19034.446 1
19035.101 1
19035.756 6
19036.410 1
19037.065 0
19037.720 2
19038.375 5
19039.030 3
19039.685 2
19040.340 5
19040.995 2
19041.650 3
19042.305 9
19042.960 2
19043.615 1
19044.270 2
19044.925 4
19045.580 4
19046.235 0
19046.890 0
19047.545 2
19048.200 3
19048.855 2
19049.510 2
19050.165 1
19050.820 0
19051.475 4
19052.130 7
19052.786 0
19053.441 4
19054.096 4
19054.751 2
19055.406 2
19056.061 6
19056.717 6
19057.372 3
19058.027 3
19058.682 5
19059.338 3
19059.993 3
19060.648 5
19061.303 8
19061.959 6
19062.614 4
19063.269 5
19063.925 1
19064.580 2
19065.235 1
19065.891 3
19066.546 0
19067.201 0
19067.857 3
19068.512 5
19069.168 4
19069.823 4
19070.479 7
19071.134 9
19071.789 3
19072.445 3
19073.100 6
19073.756 10
19074.411 10
19075.067 6
19075.722 3
19076.378 5
19077.034 5
19077.689 2
19078.345 5
19079.000 5
19079.656 5
19080.312 4
19080.967 3
19081.623 2
19082.278 2
19082.934 0
19083.590 4
19084.245 1
19084.901 1
19085.557 0
19086.213 1
19086.868 3
19087.524 5
19088.180 3
19088.835 3
19089.491 5
19090.147 4
19090.803 7
19091.459 4
19092.114 4
19092.770 1
19093.426 0
19094.082 4
19094.738 4
19095.394 2
19096.050 6
19096.705 4
19097.361 3
19098.017 3
19098.673 2
19099.329 3
19099.985 2
19100.641 2
19101.297 3
19101.953 4
19102.609 1
19103.265 1
19103.921 3
19104.577 4
19105.233 4
19105.889 1
19106.545 3
19107.201 1
19107.857 5
19108.513 5
19109.169 1
19109.826 2
19110.482 6
19111.138 4
19111.794 7
19112.450 2
19113.106 2
19113.763 5
19114.419 3
19115.075 0
19115.731 1
19116.387 0
19117.044 4
19117.700 3
19118.356 7
19119.012 11
19119.669 6
19120.325 5
19120.981 4
19121.638 4
19122.294 5
19122.950 3
19123.607 4
19124.263 2
19124.919 1
19125.576 4
19126.232 4
19126.889 2
19127.545 5
19128.201 5
19128.858 7
19129.514 19
19130.171 14
19130.827 6
19131.484 19
19132.140 19
19132.797 9
19133.453 10
19134.110 7
19134.766 9
19135.423 2
19136.079 1
19136.736 6
19137.393 4
19138.049 5
19138.706 2
19139.362 3
19140.019 2
19140.676 3
19141.332 7
19141.989 1
19142.646 2
19143.302 4
19143.959 7
19144.616 6
19145.272 5
19145.929 4
19146.586 4
19147.243 4
19147.899 4
19148.556 4
19149.213 6
19149.870 3
19150.527 0
19151.183 0
19151.840 0
19152.497 2
19153.154 1
19153.811 3
19154.468 1
19155.125 4
19155.782 6
19156.438 7
19157.095 1
19157.752 4
19158.409 1
19159.066 5
19159.723 2
19160.380 0
19161.037 0
19161.694 5
19162.351 4
19163.008 5
19163.665 9
19164.322 4
19164.979 3
19165.636 3
19166.294 10
19166.951 10
19167.608 7
19168.265 1
19168.922 2
19169.579 1
19170.236 0
19170.893 3
19171.551 4
19172.208 2
19172.865 4
19173.522 4
19174.179 5
19174.837 6
19175.494 4
19176.151 3
19176.808 1
19177.466 1
19178.123 1
19178.780 4
19179.437 3
19180.095 2
19180.752 4
19181.409 5
19182.067 3
19182.724 1
19183.382 3
19184.039 2
19184.696 0
19185.354 0
19186.011 1
19186.669 4
19187.326 0
19187.983 1
19188.641 2
19189.298 2
19189.956 0
19190.613 4
19191.271 1
19191.928 3
19192.586 6
19193.243 5
19193.901 4
19194.559 9
19195.216 4
19195.874 2
19196.531 0
19197.189 0
19197.847 1
19198.504 0
19199.162 1
19199.819 0
19200.477 2
19201.135 1
19201.793 3
19202.450 0
19203.108 3
19203.766 4
19204.423 2
19205.081 1
19205.739 4
19206.397 3
19207.054 0
19207.712 1
19208.370 2
19209.028 6
19209.686 1
19210.343 3
19211.001 6
19211.659 7
19212.317 3
19212.975 2
19213.633 4
19214.291 8
19214.949 5
19215.607 3
19216.264 3
19216.922 7
19217.580 7
19218.238 7
19218.896 1
19219.554 2
19220.212 1
19220.870 1
19221.528 2
19222.186 0
19222.844 2
19223.502 3
19224.161 0
19224.819 4
19225.477 0
19226.135 2
19226.793 1
19227.451 3
19228.109 0
19228.767 0
19229.425 2
19230.084 2
19230.742 1
19231.400 3
19232.058 3
19232.716 0
19233.375 2
19234.033 4
19234.691 3
19235.349 8
19236.008 8
19236.666 4
19237.324 11
19237.983 1
19238.641 4
19239.299 8
19239.957 6
19240.616 1
19241.274 4
19241.933 3
19242.591 3
19243.249 2
19243.908 1
19244.566 1
19245.225 2
19245.883 4
19246.541 3
19247.200 2
19247.858 6
19248.517 1
19249.175 2
19249.834 1
19250.492 1
19251.151 5
19251.809 3
19252.468 2
19253.127 3
19253.785 5
19254.444 3
19255.102 1
19255.761 3
19256.420 2
19257.078 0
19257.737 2
19258.395 0
19259.054 2
19259.713 0
19260.371 1
19261.030 1
19261.689 5
19262.348 2
19263.006 6
19263.665 1
19264.324 1
19264.983 1
19265.641 3
19266.300 5
19266.959 5
19267.618 5
19268.277 4
19268.935 4
19269.594 8
19270.253 9
19270.912 7
19271.571 6
19272.230 1
19272.889 2
19273.548 2
19274.206 1
19274.865 0
19275.524 2
19276.183 4
19276.842 3
19277.501 6
19278.160 7
19278.819 8
19279.478 4
19280.137 3
19280.796 5
19281.455 1
19282.114 1
19282.773 2
19283.433 2
19284.092 2
19284.751 2
19285.410 2
19286.069 2
19286.728 2
19287.387 1
19288.046 2
19288.706 6
19289.365 3
19290.024 1
19290.683 1
19291.342 4
19292.002 3
19292.661 2
19293.320 6
19293.979 2
19294.639 3
19295.298 2
19295.957 2
19296.616 5
19297.276 1
19297.935 1
19298.594 0
19299.254 0
19299.913 0
19300.572 1
19301.232 0
19301.891 2
19302.551 1
19303.210 2
19303.869 2
19304.529 6
19305.188 4
19305.848 3
19306.507 3
19307.167 3
19307.826 1
19308.486 2
19309.145 3
19309.805 1
19310.464 2
19311.124 2
19311.783 15
19312.443 18
19313.103 9
19313.762 5
19314.422 4
19315.081 1
19315.741 1
19316.401 0
19317.060 2
19317.720 2
19318.380 2
19319.039 1
19319.699 0
19320.359 0
19321.018 4
19321.678 1
19322.338 3
19322.998 3
19323.657 7
19324.317 4
19324.977 3
19325.637 4
19326.297 1
19326.956 0
19327.616 0
19328.276 5
19328.936 2
19329.596 7
19330.256 5
19330.916 5
19331.575 6
19332.235 4
19332.895 2
19333.555 0
19334.215 0
19334.875 6
19335.535 1
19336.195 0
19336.855 3
19337.515 0
19338.175 4
19338.835 2
19339.495 2
19340.155 2
19340.815 3
19341.475 6
19342.135 6
19342.795 3
19343.456 2
19344.116 3
19344.776 5
19345.436 2
19346.096 1
19346.756 1
19347.416 2
19348.077 4
19348.737 5
19349.397 5
19350.057 4
19350.717 1
19351.378 1
19352.038 0
19352.698 0
19353.358 1
19354.019 3
19354.679 5
19355.339 7
19356.000 2
19356.660 3
19357.320 2
19357.981 3
19358.641 1
19359.301 1
19359.962 1
19360.622 0
19361.282 2
19361.943 5
19362.603 3
19363.264 1
19363.924 0
19364.585 1
19365.245 1
19365.906 0
19366.566 3
19367.227 2
19367.887 3
19368.548 2
19369.208 3
19369.869 5
19370.529 8
19371.190 4
19371.850 1
19372.511 2
19373.172 0
19373.832 4
19374.493 2
19375.153 0
19375.814 0
19376.475 2
19377.135 2
19377.796 2
19378.457 4
19379.117 3
19379.778 4
19380.439 2
19381.100 6
19381.760 3
19382.421 0
19383.082 2
19383.743 6
19384.403 5
19385.064 2
19385.725 1
19386.386 2
19387.047 0
19387.708 2
19388.368 2
19389.029 2
19389.690 1
19390.351 0
19391.012 4
19391.673 4
19392.334 1
19392.995 0
19393.656 1
19394.317 5
19394.978 6
19395.639 0
19396.300 3
19396.961 4
19397.622 2
19398.283 4
19398.944 2
19399.605 0
19400.266 0
19400.927 5
19401.588 7
19402.249 6
19402.910 1
19403.571 3
19404.233 4
19404.894 0
19405.555 1
19406.216 1
19406.877 2
19407.538 6
19408.200 7
19408.861 7
19409.522 3
19410.183 3
19410.844 2
19411.506 3
19412.167 1
19412.828 5
19413.490 4
19414.151 2
19414.812 6
19415.473 5
19416.135 7
19416.796 4
19417.457 2
19418.119 1
19418.780 1
19419.442 2
19420.103 1
19420.764 4
19421.426 2
19422.087 1
19422.749 1
19423.410 3
19424.072 5
19424.733 7
19425.395 3
19426.056 2
19426.718 2
19427.379 4
19428.041 2
19428.702 6
19429.364 5
19430.025 2
19430.687 2
19431.349 2
19432.010 5
19432.672 6
19433.333 3
19433.995 1
19434.657 2
19435.318 3
19435.980 0
19436.642 4
19437.303 4
19437.965 6
19438.627 3
19439.288 2
19439.950 0
19440.612 0
19441.274 1
19441.935 0
19442.597 2
19443.259 4
19443.921 3
19444.583 1
19445.244 1
19445.906 1
19446.568 3
19447.230 1
19447.892 3
19448.554 7
19449.216 3
19449.878 0
19450.539 2
19451.201 0
19451.863 0
19452.525 1
19453.187 1
19453.849 4
19454.511 5
19455.173 3
19455.835 4
19456.497 5
19457.159 1
19457.821 0
19458.483 1
19459.145 0
19459.807 0
19460.470 2
19461.132 5
19461.794 1
19462.456 3
19463.118 3
19463.780 3
19464.442 3
19465.104 2
19465.767 0
19466.429 0
19467.091 0
19467.753 3
19468.415 5
19469.078 3
19469.740 0
19470.402 7
19471.064 4
19471.727 1
19472.389 7
19473.051 5
19473.714 3
19474.376 7
19475.038 3
19475.701 3
19476.363 2
19477.025 2
19477.688 13
19478.350 10
19479.012 6
19479.675 6
19480.337 3
19481.000 1
19481.662 3
19482.325 2
19482.987 5
19483.650 1
19484.312 4
19484.975 3
19485.637 4
19486.300 2
19486.962 2
19487.625 1
19488.287 2
19488.950 8
19489.612 7
19490.275 6
19490.938 6
19491.600 3
19492.263 4
19492.925 1
19493.588 0
19494.251 3
19494.913 5
19495.576 6
19496.239 0
19496.901 2
19497.564 4
19498.227 2
19498.890 4
19499.552 7
19500.215 4
19500.878 8
19501.541 7
19502.203 6
19502.866 2
19503.529 5
19504.192 4
19504.855 2
19505.518 0
19506.180 3
19506.843 0
19507.506 0
19508.169 2
19508.832 1
19509.495 2
19510.158 1
19510.821 5
19511.484 3
19512.147 5
19512.810 0
19513.473 2
19514.136 1
19514.799 3
19515.462 4
19516.125 0
19516.788 3
19517.451 2
19518.114 1
19518.777 2
19519.440 1
19520.103 0
19520.766 5
19521.429 2
19522.092 3
19522.756 2
19523.419 5
19524.082 3
19524.745 3
19525.408 3
19526.071 1
19526.735 0
19527.398 1
19528.061 0
19528.724 0
19529.388 3
19530.051 5
19530.714 5
19531.377 4
19532.041 1
19532.704 0
19533.367 1
19534.031 4
19534.694 2
19535.357 2
19536.021 1
19536.684 0
19537.347 1
19538.011 2
19538.674 3
19539.338 1
19540.001 2
19540.664 7
19541.328 4
19541.991 1
19542.655 1
19543.318 2
19543.982 3
19544.645 1
19545.309 3
19545.972 3
19546.636 2
19547.299 1
19547.963 0
19548.627 2
19549.290 0
19549.954 1
19550.617 1
19551.281 5
19551.945 3
19552.608 4
19553.272 4
19553.936 3
19554.599 4
19555.263 2
19555.927 5
19556.590 8
19557.254 5
19557.918 6
19558.582 7
19559.245 3
19559.909 1
19560.573 4
19561.237 6
19561.901 2
19562.564 1
19563.228 0
19563.892 2
19564.556 4
19565.220 2
19565.884 2
19566.547 0
19567.211 0
19567.875 2
19568.539 3
19569.203 1
19569.867 2
19570.531 3
19571.195 6
19571.859 4
19572.523 4
19573.187 5
19573.851 4
19574.515 4
19575.179 0
19575.843 3
19576.507 4
19577.171 2
19577.835 2
19578.499 1
19579.163 2
19579.827 3
19580.491 0
19581.156 6
19581.820 4
19582.484 6
19583.148 2
19583.812 4
19584.476 2
19585.141 3
19585.805 3
19586.469 2
19587.133 3
19587.797 1
19588.462 4
19589.126 3
19589.790 2
19590.455 0
19591.119 2
19591.783 1
19592.447 0
19593.112 6
19593.776 3
19594.440 4
19595.105 3
19595.769 2
19596.434 7
19597.098 5
19597.762 3
19598.427 4
19599.091 1
19599.756 0
19600.420 3
19601.085 4
19601.749 6
19602.414 3
19603.078 3
19603.743 5
19604.407 5
19605.072 2
19605.736 3
19606.401 3
19607.065 2
19607.730 1
19608.394 3
19609.059 3
19609.724 5
19610.388 2
19611.053 7
19611.717 3
19612.382 5
19613.047 0
19613.711 3
19614.376 2
19615.041 2
19615.706 0
19616.370 2
19617.035 1
19617.700 3
19618.364 1
19619.029 0
19619.694 2
19620.359 3
19621.024 3
19621.688 0
19622.353 0
19623.018 3
19623.683 7
19624.348 6
19625.013 7
19625.678 3
19626.342 1
19627.007 3
19627.672 2
19628.337 5
19629.002 1
19629.667 0
19630.332 1
19630.997 0
19631.662 0
19632.327 1
19632.992 3
19633.657 3
19634.322 2
19634.987 1
19635.652 2
19636.317 2
19636.982 1
19637.647 1
19638.312 4
19638.977 0
19639.643 1
19640.308 1
19640.973 0
19641.638 0
19642.303 1
19642.968 3
19643.633 2
19644.299 4
19644.964 6
19645.629 4
19646.294 1
19646.959 1
19647.625 2
19648.290 0
19648.955 5
19649.621 2
19650.286 7
19650.951 9
19651.616 7
19652.282 1
19652.947 0
19653.612 2
19654.278 2
19654.943 5
19655.609 4
19656.274 1
19656.939 2
19657.605 4
19658.270 3
19658.936 6
19659.601 5
19660.267 3
19660.932 5
19661.598 1
19662.263 2
19662.929 1
19663.594 1
19664.260 0
19664.925 2
19665.591 1
19666.256 1
19666.922 1
19667.587 2
19668.253 6
19668.919 11
19669.584 6
19670.250 6
19670.915 3
19671.581 2
19672.247 3
19672.912 4
19673.578 4
19674.244 4
19674.910 15
19675.575 22
19676.241 12
19676.907 8
19677.572 6
19678.238 3
19678.904 2
19679.570 0
19680.236 1
19680.901 1
19681.567 0
19682.233 0
19682.899 1
19683.565 1
19684.231 1
19684.896 0
19685.562 0
19686.228 1
19686.894 4
19687.560 4
19688.226 6
19688.892 1
19689.558 0
19690.224 2
19690.890 0
19691.556 3
19692.222 5
19692.888 3
19693.554 4
19694.220 2
19694.886 2
19695.552 3
19696.218 1
19696.884 5
19697.550 4
19698.216 3
19698.882 2
19699.549 3
19700.215 3
19700.881 2
19701.547 5
19702.213 4
19702.879 3
19703.546 9
19704.212 4
19704.878 3
19705.544 0
19706.210 1
19706.877 0
19707.543 1
19708.209 1
19708.875 1
19709.542 0
19710.208 1
19710.874 6
19711.541 4
19712.207 2
19712.873 1
19713.540 1
19714.206 0
19714.872 3
19715.539 1
19716.205 2
19716.872 1
19717.538 1
19718.204 2
19718.871 2
19719.537 3
19720.204 4
19720.870 4
19721.537 1
19722.203 5
19722.870 3
19723.536 2
19724.203 3
19724.869 1
19725.536 1
19726.203 0
19726.869 3
19727.536 3
19728.202 2
19728.869 5
19729.536 4
19730.202 6
19730.869 3
19731.536 1
19732.202 3
19732.869 2
19733.536 1
19734.202 3
19734.869 1
19735.536 1
19736.203 0
19736.869 2
19737.536 0
19738.203 0
19738.870 1
19739.536 1
19740.203 1
19740.870 1
19741.537 2
19742.204 2
19742.871 2
19743.537 0
19744.204 1
19744.871 1
19745.538 3
19746.205 8
19746.872 8
19747.539 4
19748.206 1
19748.873 1
19749.540 2
19750.207 4
19750.874 3
19751.541 0
19752.208 0
19752.875 1
19753.542 0
19754.209 2
19754.876 2
19755.543 0
19756.210 0
19756.877 4
19757.544 1
19758.211 0
19758.878 0
19759.545 3
19760.213 1
19760.880 1
19761.547 1
19762.214 6
19762.881 3
19763.548 1
19764.216 1
19764.883 4
19765.550 4
19766.217 5
19766.885 3
19767.552 2
19768.219 1
19768.886 0
19769.554 0
19770.221 3
19770.888 2
19771.556 1
19772.223 2
19772.890 1
19773.558 3
19774.225 5
19774.893 7
19775.560 5
19776.227 2
19776.895 1
19777.562 1
19778.230 5
19778.897 5
19779.565 3
19780.232 3
19780.900 1
19781.567 4
19782.235 3
19782.902 8
19783.570 4
19784.237 1
19784.905 0
19785.572 2
19786.240 3
19786.907 5
19787.575 7
19788.243 3
19788.910 8
19789.578 3
19790.246 3
19790.913 0
19791.581 0
19792.249 8
19792.916 13
19793.584 10
19794.252 4
19794.919 6
19795.587 5
19796.255 4
19796.923 0
19797.590 5
19798.258 1
19798.926 2
19799.594 1
19800.262 0
19800.929 3
19801.597 4
19802.265 7
19802.933 1
19803.601 3
19804.269 0
19804.937 1
19805.605 2
19806.272 1
19806.940 7
19807.608 3
19808.276 1
19808.944 2
19809.612 2
19810.280 2
19810.948 2
19811.616 1
19812.284 2
19812.952 4
19813.620 5
19814.288 5
19814.956 2
19815.624 4
19816.293 2
19816.961 6
19817.629 0
19818.297 1
19818.965 1
19819.633 7
19820.301 2
19820.969 1
19821.638 2
19822.306 4
19822.974 3
19823.642 1
19824.310 0
19824.979 0
19825.647 0
19826.315 3
19826.983 1
19827.652 0
19828.320 0
19828.988 0
19829.657 0
19830.325 0
19830.993 0
19831.662 0
19832.330 0
19832.998 0
19833.667 0
19834.335 0
19835.003 1
19835.672 0
19836.340 1
19837.009 0
19837.677 2
19838.346 4
19839.014 3
19839.683 3
19840.351 0
19841.020 1
19841.688 3
19842.357 6
19843.025 3
19843.694 2
19844.362 0
19845.031 0
19845.699 0
19846.368 1
19847.037 1
19847.705 1
19848.374 0
19849.042 0
19849.711 4
19850.380 7
19851.048 4
19851.717 0
19852.386 1
19853.054 2
19853.723 2
19854.392 4
19855.061 1
19855.729 0
19856.398 2
19857.067 2
19857.736 1
19858.405 1
19859.073 1
19859.742 1
19860.411 4
19861.080 2
19861.749 7
19862.417 3
19863.086 1
19863.755 6
19864.424 1
19865.093 0
19865.762 1
19866.431 2
19867.100 0
19867.769 4
19868.438 4
19869.107 1
19869.776 2
19870.445 0
19871.114 1
19871.783 2
19872.452 1
19873.121 1
19873.790 1
19874.459 0
19875.128 1
19875.797 2
19876.466 0
19877.135 5
19877.804 6
19878.473 3
19879.143 4
19879.812 7
19880.481 6
19881.150 1
19881.819 2
19882.488 4
19883.158 4
19883.827 3
19884.496 1
19885.165 2
19885.835 1
19886.504 3
19887.173 1
19887.842 1
19888.512 2
19889.181 0
19889.850 1
19890.520 0
19891.189 0
19891.858 0
19892.528 3
19893.197 3
19893.866 1
19894.536 2
19895.205 3
19895.875 2
19896.544 0
19897.214 2
19897.883 1
19898.553 3
19899.222 2
19899.891 1
19900.561 0
19901.230 1
19901.900 0
19902.570 1
19903.239 1
19903.909 1
19904.578 0
19905.248 0
19905.917 1
19906.587 3
19907.257 6
19907.926 5
19908.596 2
19909.265 1
19909.935 2
19910.605 2
19911.274 4
19911.944 5
19912.614 0
19913.284 2
19913.953 2
19914.623 1
19915.293 0
19915.963 0
19916.632 4
19917.302 5
19917.972 2
19918.642 1
19919.311 0
19919.981 0
19920.651 1
19921.321 1
19921.991 2
19922.661 3
19923.331 5
19924.000 4
19924.670 5
19925.340 2
19926.010 1
19926.680 2
19927.350 2
19928.020 0
19928.690 0
19929.360 0
19930.030 3
19930.700 5
19931.370 4
19932.040 2
19932.710 0
19933.380 1
19934.050 2
19934.720 2
19935.390 3
19936.060 0
19936.730 0
19937.401 1
19938.071 0
19938.741 0
19939.411 2
19940.081 1
19940.751 0
19941.422 2
19942.092 3
19942.762 0
19943.432 5
19944.102 6
19944.773 4
19945.443 2
19946.113 0
19946.783 0
19947.454 1
19948.124 6
19948.794 1
19949.465 3
19950.135 2
19950.805 1
19951.476 0
19952.146 2
19952.816 1
19953.487 0
19954.157 0
19954.828 0
19955.498 2
19956.168 5
19956.839 5
19957.509 2
19958.180 6
19958.850 2
19959.521 3
19960.191 2
19960.862 2
19961.532 1
19962.203 0
19962.873 3
19963.544 2
19964.214 1
19964.885 1
19965.556 1
19966.226 7
19966.897 18
19967.567 14
19968.238 7
19968.909 3
19969.579 2
19970.250 3
19970.921 7
19971.591 1
19972.262 3
19972.933 1
19973.603 0
19974.274 0
19974.945 1
19975.616 3
19976.286 3
19976.957 2
19977.628 2
19978.299 3
19978.970 1
19979.640 3
19980.311 5
19980.982 4
19981.653 0
19982.324 0
19982.995 1
19983.666 5
19984.337 3
19985.007 5
19985.678 0
19986.349 2
19987.020 5
19987.691 2
19988.362 2
19989.033 3
19989.704 1
19990.375 1
19991.046 2
19991.717 1
19992.388 1
19993.059 0
19993.730 3
19994.401 3
19995.072 4
19995.744 4
19996.415 1
19997.086 0
19997.757 2
19998.428 1
19999.099 2
19999.770 6
20000.441 2
20001.113 3
20001.784 3
20002.455 5
20003.126 3
20003.797 4
20004.469 0
20005.140 0
20005.811 2
20006.482 2
20007.154 2
20007.825 1
20008.496 2
20009.168 0
20009.839 0
20010.510 0
20011.182 0
20011.853 0
20012.524 1
20013.196 1
20013.867 0
20014.539 0
20015.210 1
20015.881 0
20016.553 0
20017.224 0
20017.896 4
20018.567 5
20019.239 3
20019.910 4
20020.582 1
20021.253 1
20021.925 1
20022.596 1
20023.268 0
20023.939 1
20024.611 1
20025.283 1
20025.954 1
20026.626 1
20027.297 0
20027.969 0
20028.641 1
20029.312 4
20029.984 2
20030.656 1
20031.327 1
20031.999 0
20032.671 1
20033.342 2
20034.014 4
20034.686 2
20035.358 1
20036.029 1
20036.701 1
20037.373 0
20038.045 3
20038.717 2
20039.388 1
20040.060 0
20040.732 2
20041.404 0
20042.076 2
20042.748 1
20043.420 0
20044.092 3
20044.763 2
20045.435 2
20046.107 1
20046.779 4
20047.451 2
20048.123 0
20048.795 1
20049.467 0
20050.139 0
20050.811 0
20051.483 0
20052.155 0
20052.827 0
20053.499 0
20054.171 2
20054.843 4
20055.515 3
20056.188 2
20056.860 2
20057.532 1
20058.204 1
20058.876 3
20059.548 2
20060.220 2
20060.893 2
20061.565 2
20062.237 4
20062.909 0
20063.581 0
20064.254 0
20064.926 0
20065.598 0
20066.270 2
20066.943 1
20067.615 1
20068.287 1
20068.960 1
20069.632 0
20070.304 1
20070.977 1
20071.649 4
20072.321 2
20072.994 1
20073.666 1
20074.339 1
20075.011 1
20075.683 0
20076.356 0
20077.028 0
20077.701 1
20078.373 3
20079.046 2
20079.718 1
20080.391 1
20081.063 2
20081.736 1
20082.408 0
20083.081 1
20083.753 2
20084.426 2
20085.098 0
20085.771 0
20086.444 1
20087.116 2
20087.789 4
20088.462 2
20089.134 1
20089.807 1
20090.480 1
20091.152 3
20091.825 2
20092.498 6
20093.170 6
20093.843 2
20094.516 5
20095.189 4
20095.861 5
20096.534 5
20097.207 2
20097.880 3
20098.552 3
20099.225 1
20099.898 0
20100.571 1
20101.244 0
20101.917 2
20102.590 3
20103.262 2
20103.935 1
20104.608 3
20105.281 4
20105.954 2
20106.627 1
20107.300 1
20107.973 0
20108.646 0
20109.319 0
20109.992 2
20110.665 1
20111.338 1
20112.011 0
20112.684 5
20113.357 3
20114.030 5
20114.703 2
20115.376 1
20116.049 0
20116.722 0
20117.396 1
20118.069 3
20118.742 1
20119.415 1
20120.088 0
20120.761 4
20121.435 0
20122.108 0
20122.781 6
20123.454 6
20124.127 4
20124.801 2
20125.474 2
20126.147 1
20126.820 0
20127.494 0
20128.167 0
20128.840 4
20129.514 2
20130.187 3
20130.860 2
20131.534 3
20132.207 1
20132.880 2
20133.554 3
20134.227 2
20134.901 1
20135.574 1
20136.248 3
20136.921 3
20137.594 5
20138.268 1
20138.941 2
20139.615 2
20140.288 2
20140.962 0
20141.635 0
20142.309 3
20142.983 1
20143.656 1
20144.330 1
20145.003 1
20145.677 2
20146.350 2
20147.024 2
20147.698 1
20148.371 1
20149.045 4
20149.719 2
20150.392 4
20151.066 1
20151.740 1
20152.413 0
20153.087 2
20153.761 2
20154.435 4
20155.108 3
20155.782 2
20156.456 5
20157.130 3
20157.803 2
20158.477 0
20159.151 0
20159.825 0
20160.499 0
20161.173 3
20161.846 1
20162.520 1
20163.194 1
20163.868 2
20164.542 3
20165.216 0
20165.890 0
20166.564 1
20167.238 2
20167.912 0
20168.586 1
20169.260 1
20169.934 1
20170.608 1
20171.282 1
20171.956 2
20172.630 2
20173.304 2
20173.978 2
20174.652 0
20175.326 0
20176.000 2
20176.674 1
20177.348 7
20178.022 5
20178.697 4
20179.371 3
20180.045 1
20180.719 0
20181.393 0
20182.067 1
20182.742 0
20183.416 2
20184.090 2
20184.764 2
20185.439 1
20186.113 3
20186.787 2
20187.461 3
20188.136 2
20188.810 1
20189.484 0
20190.159 0
20190.833 2
20191.507 1
20192.182 0
20192.856 2
20193.530 3
20194.205 3
20194.879 2
20195.554 5
20196.228 2
20196.903 4
20197.577 3
20198.251 2
20198.926 0
20199.600 0
20200.275 0
20200.949 1
20201.624 1
20202.299 3
20202.973 7
20203.648 7
20204.322 0
20204.997 1
20205.671 0
20206.346 1
20207.021 0
20207.695 0
20208.370 1
20209.044 1
20209.719 4
20210.394 2
20211.068 0
20211.743 0
20212.418 2
20213.093 0
20213.767 0
20214.442 3
20215.117 3
20215.792 0
20216.466 3
20217.141 6
20217.816 4
20218.491 5
20219.166 1
20219.840 1
20220.515 1
20221.190 0
20221.865 1
20222.540 3
20223.215 4
20223.890 1
20224.564 0
20225.239 1
20225.914 3
20226.589 2
20227.264 1
20227.939 2
20228.614 5
20229.289 3
20229.964 0
20230.639 2
20231.314 1
20231.989 0
20232.664 0
20233.339 2
20234.014 4
20234.689 0
20235.364 1
20236.039 1
20236.715 2
20237.390 3
20238.065 2
20238.740 0
20239.415 3
20240.090 3
20240.765 3
20241.441 4
20242.116 2
20242.791 1
20243.466 2
20244.142 4
20244.817 3
20245.492 3
20246.167 3
20246.843 1
20247.518 2
20248.193 4
20248.868 2
20249.544 2
20250.219 1
20250.894 2
20251.570 2
20252.245 2
20252.920 3
20253.596 2
20254.271 3
20254.947 0
20255.622 2
20256.298 2
20256.973 1
20257.648 1
20258.324 1
20258.999 2
20259.675 4
20260.350 3
20261.026 2
20261.701 0
20262.377 0
20263.052 1
20263.728 3
20264.404 5
20265.079 2
20265.755 1
20266.430 0
20267.106 0
20267.782 3
20268.457 1
20269.133 0
20269.809 3
20270.484 0
20271.160 0
20271.836 0
20272.511 3
20273.187 5
20273.863 1
20274.538 0
20275.214 2
20275.890 6
20276.566 6
20277.241 2
20277.917 0
20278.593 1
20279.269 0
20279.945 1
20280.621 3
20281.296 8
20281.972 6
20282.648 2
20283.324 1
20284.000 5
20284.676 7
20285.352 8
20286.028 6
20286.704 3
20287.379 2
20288.055 1
20288.731 3
20289.407 1
20290.083 0
20290.759 0
20291.435 0
20292.111 0
20292.787 0
20293.463 0
20294.140 0
20294.816 0
20295.492 2
20296.168 0
20296.844 0
20297.520 4
20298.196 4
20298.872 2
20299.548 0
20300.225 0
20300.901 2
20301.577 1
20302.253 3
20302.929 4
20303.606 0
20304.282 1
20304.958 0
20305.634 2
20306.311 3
20306.987 3
20307.663 1
20308.339 0
20309.016 4
20309.692 3
20310.368 2
20311.045 0
20311.721 0
20312.397 0
20313.074 1
20313.750 1
20314.427 0
20315.103 1
20315.779 1
20316.456 0
20317.132 1
20317.809 0
20318.485 0
20319.162 2
20319.838 0
20320.515 1
20321.191 3
20321.868 2
20322.544 1
20323.221 2
20323.897 1
20324.574 3
20325.250 2
20325.927 1
20326.604 6
20327.280 13
20327.957 6
20328.633 3
20329.310 1
20329.987 0
20330.663 0
20331.340 2
20332.017 5
20332.693 5
20333.370 1
20334.047 1
20334.724 2
20335.400 1
20336.077 0
20336.754 1
20337.431 3
20338.107 4
20338.784 1
20339.461 0
20340.138 0
20340.815 0
20341.492 0
20342.168 4
20342.845 5
20343.522 2
20344.199 1
20344.876 1
20345.553 5
20346.230 3
20346.907 1
20347.584 1
20348.261 1
20348.938 0
20349.615 0
20350.292 0
20350.969 6
20351.646 3
20352.323 0
20353.000 4
20353.677 0
20354.354 0
20355.031 8
20355.708 0
20356.385 0
20357.062 1
20357.739 1
20358.416 4
20359.093 0
20359.771 0
20360.448 2
20361.125 3
20361.802 3
20362.479 7
20363.156 4
20363.834 8
20364.511 7
20365.188 5
20365.865 3
20366.543 3
20367.220 1
20367.897 1
20368.574 0
20369.252 2
20369.929 2
20370.606 2
20371.284 2
20371.961 2
20372.638 0
20373.316 2
20373.993 4
20374.671 5
20375.348 3
20376.025 2
20376.703 4
20377.380 1
20378.058 3
20378.735 0
20379.413 1
20380.090 4
20380.768 2
20381.445 1
20382.123 3
20382.800 1
20383.478 0
20384.155 0
20384.833 1
20385.510 4
20386.188 1
20386.866 1
20387.543 3
20388.221 3
20388.898 1
20389.576 2
20390.254 2
20390.931 0
20391.609 3
20392.287 3
20392.964 2
20393.642 1
20394.320 5
20394.998 3
20395.675 1
20396.353 0
20397.031 0
20397.709 0
20398.386 2
20399.064 6
20399.742 8
20400.420 5
20401.098 1
20401.776 1
20402.453 1
20403.131 1
20403.809 0
20404.487 2
20405.165 1
20405.843 3
20406.521 2
20407.199 2
20407.877 0
20408.555 0
20409.233 0
20409.911 3
20410.589 2
20411.267 0
20411.945 1
20412.623 2
20413.301 0
20413.979 0
20414.657 0
20415.335 1
20416.013 2
20416.691 2
20417.369 4
20418.047 3
20418.725 2
20419.403 2
20420.082 4
20420.760 2
20421.438 1
20422.116 5
20422.794 2
20423.472 0
20424.151 1
20424.829 0
20425.507 0
20426.185 0
20426.864 0
20427.542 1
20428.220 1
20428.898 1
20429.577 2
20430.255 0
20430.933 9
20431.612 10
20432.290 3
20432.968 0
20433.647 1
20434.325 1
20435.004 2
20435.682 1
20436.360 1
20437.039 1
20437.717 2
20438.396 1
20439.074 1
20439.753 3
20440.431 3
20441.110 5
20441.788 2
20442.467 2
20443.145 4
20443.824 0
20444.502 2
20445.181 3
20445.859 2
20446.538 4
20447.216 2
20447.895 2
20448.574 0
20449.252 0
20449.931 1
20450.610 3
20451.288 1
20451.967 0
20452.646 2
20453.324 0
20454.003 2
20454.682 5
20455.360 1
20456.039 1
20456.718 1
20457.397 2
20458.076 1
20458.754 4
20459.433 1
20460.112 0
20460.791 1
20461.470 4
20462.148 1
20462.827 6
20463.506 1
20464.185 0
20464.864 1
20465.543 1
20466.222 1
20466.901 0
20467.579 2
20468.258 0
20468.937 0
20469.616 3
20470.295 3
20470.974 4
20471.653 1
20472.332 1
20473.011 0
20473.690 0
20474.369 0
20475.048 0
20475.728 1
20476.407 2
20477.086 2
20477.765 1
20478.444 1
20479.123 2
20479.802 2
20480.481 1
20481.160 0
20481.840 3
20482.519 1
20483.198 0
20483.877 2
20484.556 5
20485.236 2
20485.915 3
20486.594 2
20487.273 1
20487.953 0
20488.632 1
20489.311 0
20489.990 1
20490.670 2
20491.349 1
20492.028 0
20492.708 1
20493.387 1
20494.066 1
20494.746 4
20495.425 5
20496.105 2
20496.784 1
20497.463 3
20498.143 4
20498.822 3
20499.502 6
20500.181 2
20500.861 1
20501.540 1
20502.220 1
20502.899 1
20503.579 2
20504.258 2
20504.938 0
20505.617 0
20506.297 4
20506.977 2
20507.656 1
20508.336 1
20509.015 3
20509.695 0
20510.375 3
20511.054 2
20511.734 0
20512.414 0
20513.093 0
20513.773 0
20514.453 0
20515.132 2
20515.812 2
20516.492 1
20517.172 1
20517.851 0
20518.531 1
20519.211 1
20519.891 3
20520.571 1
20521.250 4
20521.930 2
20522.610 1
20523.290 0
20523.970 0
20524.650 1
20525.329 1
20526.009 0
20526.689 5
20527.369 2
20528.049 1
20528.729 2
20529.409 0
20530.089 1
20530.769 2
20531.449 2
20532.129 1
20532.809 2
20533.489 4
20534.169 3
20534.849 1
20535.529 1
20536.209 2
20536.889 1
20537.569 3
20538.249 2
20538.930 1
20539.610 5
20540.290 3
20540.970 1
20541.650 0
20542.330 0
20543.010 1
20543.691 0
20544.371 2
20545.051 0
20545.731 2
20546.411 2
20547.092 2
20547.772 1
20548.452 1
20549.132 3
20549.813 3
20550.493 2
20551.173 1
20551.854 6
20552.534 6
20553.214 2
20553.895 1
20554.575 0
20555.255 0
20555.936 1
20556.616 2
20557.297 1
20557.977 1
20558.657 0
20559.338 2
20560.018 2
20560.699 1
20561.379 1
20562.060 2
20562.740 0
20563.421 1
20564.101 0
20564.782 1
20565.462 9
20566.143 10
20566.824 6
20567.504 4
20568.185 2
20568.865 1
20569.546 6
20570.227 1
20570.907 1
20571.588 3
20572.268 1
20572.949 0
20573.630 0
20574.311 4
20574.991 3
20575.672 2
20576.353 0
20577.033 3
20577.714 5
20578.395 2
20579.076 2
20579.756 0
20580.437 0
20581.118 2
20581.799 2
20582.480 2
20583.161 3
20583.841 0
20584.522 3
20585.203 6
20585.884 3
20586.565 2
20587.246 0
20587.927 1
20588.608 1
20589.289 2
20589.969 1
20590.650 1
20591.331 1
20592.012 4
20592.693 4
20593.374 3
20594.055 2
20594.736 5
20595.417 2
20596.099 0
20596.780 0
20597.461 0
20598.142 3
20598.823 2
20599.504 1
20600.185 1
20600.866 2
20601.547 2
20602.228 4
20602.910 8
20603.591 3
20604.272 5
20604.953 4
20605.634 2
20606.316 1
20606.997 4
20607.678 2
20608.359 3
20609.041 5
20609.722 3
20610.403 3
20611.084 2
20611.766 2
20612.447 0
20613.128 2
20613.810 0
20614.491 0
20615.172 1
20615.854 1
20616.535 0
20617.217 0
20617.898 2
20618.579 4
20619.261 0
20619.942 0
20620.624 1
20621.305 2
20621.987 6
20622.668 5
20623.350 6
20624.031 4
20624.713 2
20625.394 4
20626.076 5
20626.757 2
20627.439 0
20628.120 0
20628.802 0
20629.484 0
20630.165 3
20630.847 2
20631.529 5
20632.210 0
20632.892 0
20633.573 0
20634.255 3
20634.937 3
20635.619 4
20636.300 2
20636.982 3
20637.664 5
20638.345 5
20639.027 4
20639.709 4
20640.391 0
20641.073 0
20641.754 4
20642.436 2
20643.118 4
20643.800 7
20644.482 4
20645.164 5
20645.845 6
20646.527 2
20647.209 0
20647.891 2
20648.573 0
20649.255 5
20649.937 5
20650.619 4
20651.301 1
20651.983 0
20652.665 1
20653.347 3
20654.029 3
20654.711 0
20655.393 1
20656.075 2
20656.757 1
20657.439 2
20658.121 0
20658.803 0
20659.485 2
20660.167 0
20660.849 1
20661.531 3
20662.214 1
20662.896 2
20663.578 2
20664.260 0
20664.942 0
20665.624 2
20666.307 0
20666.989 2
20667.671 4
20668.353 1
20669.036 0
20669.718 0
20670.400 0
20671.082 1
20671.765 0
20672.447 0
20673.129 2
20673.812 13
20674.494 8
20675.176 5
20675.859 7
20676.541 2
20677.223 1
20677.906 0
20678.588 1
20679.271 0
20679.953 0
20680.636 0
20681.318 3
20682.000 7
20682.683 6
20683.365 3
20684.048 4
20684.730 2
20685.413 0
20686.095 3
20686.778 1
20687.461 1
20688.143 3
20688.826 2
20689.508 4
20690.191 6
20690.873 9
20691.556 7
20692.239 6
20692.921 1
20693.604 0
20694.287 0
20694.969 0
20695.652 5
20696.335 3
20697.017 2
20697.700 1
20698.383 0
20699.066 0
20699.748 0
20700.431 0
20701.114 0
20701.797 1
20702.479 2
20703.162 0
20703.845 1
20704.528 1
20705.211 1
20705.894 0
20706.577 4
20707.259 3
20707.942 1
20708.625 3
20709.308 0
20709.991 1
20710.674 0
20711.357 0
20712.040 0
20712.723 0
20713.406 0
20714.089 5
20714.772 0
20715.455 1
20716.138 4
20716.821 5
20717.504 3
20718.187 2
20718.870 2
20719.553 1
20720.236 0
20720.919 3
20721.602 3
20722.286 1
20722.969 5
20723.652 2
20724.335 2
20725.018 1
20725.701 2
20726.384 1
20727.068 4
20727.751 3
20728.434 1
20729.117 1
20729.801 1
20730.484 2
20731.167 4
20731.850 0
20732.534 1
20733.217 1
20733.900 1
20734.584 0
20735.267 0
20735.950 0
20736.634 1
20737.317 1
20738.000 0
20738.684 0
20739.367 0
20740.051 1
20740.734 2
20741.418 0
20742.101 0
20742.784 0
20743.468 2
20744.151 4
20744.835 3
20745.518 1
20746.202 0
20746.885 1
20747.569 1
20748.253 0
20748.936 1
20749.620 2
20750.303 0
20750.987 1
20751.670 3
20752.354 1
20753.038 2
20753.721 3
20754.405 2
20755.089 2
20755.772 4
20756.456 4
20757.140 4
20757.823 1
20758.507 1
20759.191 2
20759.875 0
20760.558 1
20761.242 2
20761.926 0
20762.610 0
20763.293 3
20763.977 3
20764.661 4
20765.345 5
20766.029 0
20766.713 3
20767.396 1
20768.080 1
20768.764 0
20769.448 0
20770.132 1
20770.816 3
20771.500 1
20772.184 0
20772.868 0
20773.552 1
20774.236 2
20774.920 1
20775.604 7
20776.288 5
20776.972 6
20777.656 2
20778.340 1
20779.024 2
20779.708 1
20780.392 0
20781.076 1
20781.760 2
20782.444 3
20783.128 2
20783.813 1
20784.497 1
20785.181 2
20785.865 1
20786.549 0
20787.233 0
20787.918 0
20788.602 9
20789.286 7
20789.970 5
20790.654 4
20791.339 6
20792.023 2
20792.707 1
20793.392 1
20794.076 1
20794.760 3
20795.445 4
20796.129 1
20796.813 1
20797.498 1
20798.182 0
20798.866 0
20799.551 1
20800.235 0
20800.920 1
20801.604 1
20802.288 2
20802.973 0
20803.657 2
20804.342 1
20805.026 0
20805.711 4
20806.395 5
20807.080 1
20807.764 0
20808.449 2
20809.133 0
20809.818 0
20810.502 0
20811.187 1
20811.872 1
20812.556 0
20813.241 0
20813.925 1
20814.610 1
20815.295 3
20815.979 6
20816.664 2
20817.349 5
20818.033 5
20818.718 1
20819.403 2
20820.088 1
20820.772 2
20821.457 1
20822.142 0
20822.827 1
20823.511 0
20824.196 0
20824.881 0
20825.566 0
20826.251 0
20826.936 2
20827.620 0
20828.305 1
20828.990 1
20829.675 0
20830.360 1
20831.045 0
20831.730 2
20832.415 3
20833.100 3
20833.785 2
20834.469 1
20835.154 1
20835.839 3
20836.524 4
20837.209 6
20837.894 5
20838.579 6
20839.265 7
20839.950 4
20840.635 6
20841.320 2
20842.005 0
20842.690 0
20843.375 3
20844.060 0
20844.745 0
20845.430 3
20846.116 2
20846.801 0
20847.486 1
20848.171 2
20848.856 1
20849.541 0
20850.227 0
20850.912 1
20851.597 1
20852.282 3
20852.968 2
20853.653 1
20854.338 0
20855.024 0
20855.709 1
20856.394 2
20857.080 3
20857.765 1
20858.450 0
20859.136 0
20859.821 2
20860.506 5
20861.192 3
20861.877 2
20862.563 2
20863.248 0
20863.933 2
20864.619 0
20865.304 0
20865.990 4
20866.675 2
20867.361 0
20868.046 1
20868.732 2
20869.417 3
20870.103 7
20870.789 7
20871.474 4
20872.160 2
20872.845 1
20873.531 1
20874.216 0
20874.902 0
20875.588 1
20876.273 0
20876.959 2
20877.645 7
20878.330 0
20879.016 1
20879.702 8
20880.387 8
20881.073 2
20881.759 3
20882.445 0
20883.130 0
20883.816 0
20884.502 2
20885.188 3
20885.874 4
20886.559 5
20887.245 5
20887.931 4
20888.617 2
20889.303 0
20889.989 1
20890.675 1
20891.360 1
20892.046 3
20892.732 4
20893.418 1
20894.104 4
20894.790 2
20895.476 0
20896.162 3
20896.848 1
20897.534 1
20898.220 6
20898.906 3
20899.592 3
20900.278 0
20900.964 0
20901.650 2
20902.336 1
20903.022 2
20903.708 3
20904.395 5
20905.081 3
20905.767 2
20906.453 2
20907.139 0
20907.825 4
20908.511 2
20909.198 0
20909.884 1
20910.570 3
20911.256 2
20911.942 1
20912.629 2
20913.315 3
20914.001 10
20914.687 7
20915.374 6
20916.060 2
20916.746 1
20917.433 1
20918.119 1
20918.805 2
20919.492 1
20920.178 3
20920.864 4
20921.551 2
20922.237 1
20922.924 2
20923.610 2
20924.296 0
20924.983 3
20925.669 1
20926.356 2
20927.042 3
20927.729 0
20928.415 0
20929.102 1
20929.788 1
20930.475 1
20931.161 5
20931.848 3
20932.535 1
20933.221 1
20933.908 0
20934.594 1
20935.281 4
20935.968 2
20936.654 5
20937.341 1
20938.027 0
20938.714 1
20939.401 1
20940.087 2
20940.774 0
20941.461 0
20942.148 4
20942.834 5
20943.521 9
20944.208 2
20944.895 2
20945.581 0
20946.268 0
20946.955 2
20947.642 4
20948.329 4
20949.015 4
20949.702 7
20950.389 5
20951.076 5
20951.763 7
20952.450 4
20953.137 2
20953.824 2
20954.511 2
20955.197 10
20955.884 7
20956.571 4
20957.258 3
20957.945 4
20958.632 5
20959.319 0
20960.006 1
20960.693 0
20961.380 2
20962.067 2
20962.755 1
20963.442 0
20964.129 0
20964.816 0
20965.503 1
20966.190 3
20966.877 6
20967.564 2
20968.251 2
20968.939 2
20969.626 3
20970.313 1
20971.000 3
20971.687 2
20972.375 2
20973.062 1
20973.749 2
20974.436 2
20975.124 1
20975.811 3
20976.498 1
20977.185 2
20977.873 7
20978.560 1
20979.247 0
20979.935 1
20980.622 0
20981.309 0
20981.997 0
20982.684 1
20983.372 1
20984.059 1
20984.746 0
20985.434 0
20986.121 0
20986.809 0
20987.496 1
20988.184 1
20988.871 1
20989.559 1
20990.246 0
20990.934 3
20991.621 2
20992.309 0
20992.996 2
20993.684 3
20994.371 4
20995.059 7
20995.747 3
20996.434 2
20997.122 1
20997.809 7
20998.497 6
20999.185 5
20999.872 2
21000.560 1
21001.248 1
21001.935 7
21002.623 2
21003.311 0
21003.999 0
21004.686 3
21005.374 0
21006.062 2
21006.750 5
21007.437 4
21008.125 2
21008.813 3
21009.501 1
21010.189 0
21010.877 0
21011.564 2
21012.252 2
21012.940 2
21013.628 4
21014.316 3
21015.004 0
21015.692 1
21016.380 1
21017.068 1
21017.756 2
21018.444 0
21019.132 0
21019.820 4
21020.508 1
21021.196 0
21021.884 0
21022.572 2
21023.260 0
21023.948 2
21024.636 0
21025.324 3
21026.012 6
21026.700 7
21027.388 1
21028.076 1
21028.764 7
21029.453 4
21030.141 2
21030.829 1
21031.517 2
21032.205 1
21032.893 0
21033.582 1
21034.270 0
21034.958 1
21035.646 4
21036.335 2
21037.023 1
21037.711 2
21038.399 1
21039.088 2
21039.776 1
21040.464 0
21041.153 0
21041.841 0
21042.529 0
21043.218 1
21043.906 2
21044.595 0
21045.283 0
21045.971 0
21046.660 1
21047.348 0
21048.037 1
21048.725 1
21049.414 4
21050.102 0
21050.791 0
21051.479 0
21052.168 5
21052.856 3
21053.545 6
21054.233 6
21054.922 1
21055.610 3
21056.299 1
21056.988 1
21057.676 4
21058.365 2
21059.053 3
21059.742 3
21060.431 1
21061.119 1
21061.808 2
21062.497 2
21063.185 0
21063.874 1
21064.563 7
21065.252 7
21065.940 1
21066.629 5
21067.318 3
21068.007 2
21068.695 0
21069.384 0
21070.073 1
21070.762 3
21071.451 5
21072.140 7
21072.828 6
21073.517 3
21074.206 0
21074.895 1
21075.584 4
21076.273 4
21076.962 4
21077.651 3
21078.340 4
21079.029 2
21079.718 0
21080.407 4
21081.096 7
21081.785 5
21082.474 2
21083.163 2
21083.852 1
21084.541 3
21085.230 1
21085.919 3
21086.608 1
21087.297 3
21087.986 5
21088.675 2
21089.364 2
21090.053 5
21090.743 1
21091.432 3
21092.121 3
21092.810 1
21093.499 0
21094.188 1
21094.878 3
21095.567 2
21096.256 4
21096.945 3
21097.635 0
21098.324 2
21099.013 1
21099.702 1
21100.392 4
21101.081 1
21101.770 0
21102.460 1
21103.149 5
21103.838 6
21104.528 3
21105.217 0
21105.907 1
21106.596 1
21107.285 1
21107.975 0
21108.664 0
21109.354 0
21110.043 0
21110.733 1
21111.422 4
21112.112 2
21112.801 0
21113.491 2
21114.180 5
21114.870 2
21115.559 3
21116.249 1
21116.938 0
21117.628 0
21118.317 0
21119.007 0
21119.697 2
21120.386 2
21121.076 0
21121.766 1
21122.455 2
21123.145 4
21123.835 1
21124.524 1
21125.214 0
21125.904 2
21126.593 2
21127.283 0
21127.973 2
21128.663 2
21129.353 2
21130.042 0
21130.732 0
21131.422 4
21132.112 8
21132.802 2
21133.491 0
21134.181 0
21134.871 0
21135.561 2
21136.251 2
21136.941 5
21137.631 4
21138.321 3
21139.010 4
21139.700 3
21140.390 8
21141.080 2
21141.770 1
21142.460 1
21143.150 5
21143.840 2
21144.530 2
21145.220 0
21145.910 2
21146.600 3
21147.291 0
21147.981 0
21148.671 0
21149.361 1
21150.051 0
21150.741 4
21151.431 1
21152.121 4
21152.811 2
21153.502 1
21154.192 0
21154.882 0
21155.572 0
21156.262 2
21156.953 2
21157.643 3
21158.333 1
21159.023 1
21159.714 3
21160.404 2
21161.094 2
21161.784 3
21162.475 3
21163.165 1
21163.855 2
21164.546 0
21165.236 0
21165.926 0
21166.617 0
21167.307 2
21167.998 1
21168.688 2
21169.378 3
21170.069 7
21170.759 5
21171.450 1
21172.140 1
21172.831 0
21173.521 0
21174.212 4
21174.902 3
21175.593 2
21176.283 1
21176.974 3
21177.664 1
21178.355 0
21179.046 2
21179.736 0
21180.427 5
21181.117 3
21181.808 1
21182.499 3
21183.189 8
21183.880 5
21184.571 6
21185.261 2
21185.952 0
21186.643 0
21187.333 4
21188.024 1
21188.715 6
21189.406 4
21190.096 3
21190.787 1
21191.478 2
21192.169 1
21192.860 1
21193.550 2
21194.241 3
21194.932 6
21195.623 6
21196.314 0
21197.005 1
21197.695 5
21198.386 10
21199.077 9
21199.768 8
21200.459 5
21201.150 3
21201.841 2
21202.532 4
21203.223 1
21203.914 3
21204.605 1
21205.296 1
21205.987 1
21206.678 1
21207.369 0
21208.060 2
21208.751 3
21209.442 2
21210.133 0
21210.824 0
21211.515 1
21212.207 1
21212.898 1
21213.589 1
21214.280 1
21214.971 1
21215.662 6
21216.354 5
21217.045 2
21217.736 4
21218.427 1
21219.118 1
21219.810 1
21220.501 1
21221.192 3
21221.883 0
21222.575 3
21223.266 3
21223.957 0
21224.649 2
21225.340 3
21226.031 3
21226.723 1
21227.414 0
21228.105 0
21228.797 1
21229.488 0
21230.180 0
21230.871 1
21231.562 0
21232.254 0
21232.945 3
21233.637 2
21234.328 1
21235.020 1
21235.711 2
21236.403 1
21237.094 2
21237.786 2
21238.477 0
21239.169 0
21239.860 1
21240.552 0
21241.244 1
21241.935 0
21242.627 2
21243.318 4
21244.010 1
21244.702 3
21245.393 7
21246.085 4
21246.777 1
21247.468 1
21248.160 0
21248.852 2
21249.544 2
21250.235 5
21250.927 0
21251.619 1
21252.311 2
21253.002 2
21253.694 0
21254.386 3
21255.078 3
21255.770 1
21256.461 0
21257.153 3
21257.845 4
21258.537 3
21259.229 4
21259.921 2
21260.613 2
21261.305 0
21261.997 1
21262.688 0
21263.380 0
21264.072 0
21264.764 1
21265.456 6
21266.148 3
21266.840 4
21267.532 4
21268.224 12
21268.916 6
21269.608 3
21270.301 3
21270.993 1
21271.685 4
21272.377 2
21273.069 0
21273.761 1
21274.453 0
21275.145 3
21275.837 2
21276.530 0
21277.222 0
21277.914 1
21278.606 1
21279.298 0
21279.991 5
21280.683 2
21281.375 2
21282.067 4
21282.759 4
21283.452 5
21284.144 0
21284.836 4
21285.529 2
21286.221 1
21286.913 1
21287.606 0
21288.298 0
21288.990 0
21289.683 2
21290.375 4
21291.068 1
21291.760 1
21292.452 2
21293.145 4
21293.837 0
21294.530 0
21295.222 0
21295.915 0
21296.607 1
21297.300 0
21297.992 6
21298.685 5
21299.377 5
21300.070 4
21300.762 2
21301.455 1
21302.147 5
21302.840 12
21303.533 10
21304.225 5
21304.918 2
21305.610 3
21306.303 1
21306.996 1
21307.688 1
21308.381 1
21309.074 2
21309.766 0
21310.459 0
21311.152 1
21311.845 0
21312.537 1
21313.230 0
21313.923 1
21314.616 0
21315.308 0
21316.001 1
21316.694 0
21317.387 5
21318.080 4
21318.773 1
21319.465 0
21320.158 0
21320.851 0
21321.544 4
21322.237 2
21322.930 2
21323.623 0
21324.316 0
21325.009 0
21325.702 0
21326.395 1
21327.088 0
21327.781 0
21328.474 1
21329.167 2
21329.860 5
21330.553 9
21331.246 6
21331.939 2
21332.632 5
21333.325 5
21334.018 2
21334.711 2
21335.404 1
21336.097 0
21336.790 2
21337.484 3
21338.177 1
21338.870 3
21339.563 2
21340.256 0
21340.949 0
21341.643 2
21342.336 2
21343.029 2
21343.722 2
21344.416 1
21345.109 15
21345.802 13
21346.496 8
21347.189 5
21347.882 3
21348.575 1
21349.269 1
21349.962 1
21350.655 2
21351.349 0
21352.042 0
21352.736 1
21353.429 3
21354.122 13
21354.816 10
21355.509 8
21356.203 8
21356.896 5
21357.590 6
21358.283 2
21358.977 1
21359.670 0
21360.364 2
21361.057 2
21361.751 0
21362.444 0
21363.138 3
21363.831 2
21364.525 0
21365.219 1
21365.912 1
21366.606 4
21367.300 5
21367.993 4
21368.687 2
21369.380 1
21370.074 0
21370.768 3
21371.462 18
21372.155 13
21372.849 10
21373.543 8
21374.236 7
21374.930 4
21375.624 2
21376.318 1
21377.011 0
21377.705 0
21378.399 2
21379.093 6
21379.787 4
21380.481 2
21381.174 2
21381.868 2
21382.562 0
21383.256 3
21383.950 2
21384.644 1
21385.338 6
21386.032 2
21386.726 3
21387.420 2
21388.114 0
21388.808 3
21389.502 1
21390.196 1
21390.890 1
21391.584 2
21392.278 1
21392.972 1
21393.666 2
21394.360 1
21395.054 2
21395.748 1
21396.442 0
21397.136 0
21397.830 0
21398.524 2
21399.219 0
21399.913 3
21400.607 2
21401.301 1
21401.995 2
21402.689 2
21403.384 1
21404.078 0
21404.772 2
21405.466 11
21406.161 16
21406.855 11
21407.549 7
21408.243 3
21408.938 4
21409.632 1
21410.326 0
21411.021 3
21411.715 0
21412.409 2
21413.104 1
21413.798 2
21414.493 3
21415.187 0
21415.881 2
21416.576 2
21417.270 1
21417.965 0
21418.659 0
21419.354 0
21420.048 1
21420.743 1
21421.437 1
21422.132 2
21422.826 1
21423.521 3
21424.215 4
21424.910 3
21425.604 0
21426.299 2
21426.994 6
21427.688 6
21428.383 1
21429.077 3
21429.772 1
21430.467 2
21431.161 3
21431.856 5
21432.551 3
21433.245 0
21433.940 1
21434.635 1
21435.330 0
21436.024 3
21436.719 2
21437.414 2
21438.109 5
21438.803 2
21439.498 3
21440.193 2
21440.888 1
21441.583 0
21442.277 0
21442.972 0
21443.667 1
21444.362 1
21445.057 1
21445.752 1
21446.447 0
21447.142 3
21447.837 8
21448.532 5
21449.226 3
21449.921 1
21450.616 0
21451.311 5
21452.006 1
21452.701 0
21453.396 17
21454.091 19
21454.786 14
21455.482 8
21456.177 5
21456.872 6
21457.567 2
21458.262 3
21458.957 1
21459.652 1
21460.347 0
21461.042 0
21461.738 5
21462.433 4
21463.128 3
21463.823 0
21464.518 3
21465.213 2
21465.909 1
21466.604 2
21467.299 0
21467.994 1
21468.690 0
21469.385 2
21470.080 1
21470.776 1
21471.471 4
21472.166 4
21472.861 2
21473.557 1
21474.252 1
21474.948 0
21475.643 3
21476.338 5
21477.034 2
21477.729 1
21478.425 0
21479.120 0
21479.815 0
21480.511 4
21481.206 1
21481.902 0
21482.597 2
21483.293 0
21483.988 1
21484.684 2
21485.379 0
21486.075 0
21486.771 0
21487.466 0
21488.162 0
21488.857 0
21489.553 0
21490.248 0
21490.944 0
21491.640 0
21492.335 0
