# Supplementary material for: LIMPIC: a computational method for the separation of protein MALDI-TOF-MS signals from noise
Source: BMC Bioinformatics. 2007 Mar 26;8:101. doi: 10.1186/1471-2105-8-101 (PMC1847688; doi:10.1186/1471-2105-8-101)
Supplement: Additional File 3 — Compressed archive of 30 text files, containing MALDI-TOF-MS data acquired from human plasma samples. [file 1471-2105-8-101-S3.zip › Plasma/P_16.txt]

4988.766 0
4989.101 0
4989.437 0
4989.772 0
4990.107 0
4990.443 0
4990.778 0
4991.113 0
4991.449 131
4991.784 120
4992.119 113
4992.455 115
4992.790 101
4993.126 82
4993.461 100
4993.797 100
4994.132 100
4994.468 100
4994.803 95
4995.139 91
4995.474 103
4995.810 111
4996.145 101
4996.481 91
4996.816 98
4997.152 97
4997.487 100
4997.823 104
4998.158 112
4998.494 111
4998.830 86
4999.165 76
4999.501 71
4999.837 69
5000.172 81
5000.508 96
5000.844 83
5001.179 68
5001.515 89
5001.851 105
5002.187 102
5002.522 78
5002.858 79
5003.194 72
5003.530 88
5003.865 69
5004.201 73
5004.537 67
5004.873 76
5005.209 86
5005.544 105
5005.880 108
5006.216 113
5006.552 90
5006.888 103
5007.224 114
5007.560 123
5007.896 125
5008.232 150
5008.568 161
5008.904 141
5009.239 149
5009.575 159
5009.911 172
5010.247 173
5010.583 176
5010.919 170
5011.256 188
5011.592 144
5011.928 122
5012.264 153
5012.600 150
5012.936 168
5013.272 145
5013.608 97
5013.944 90
5014.280 61
5014.617 86
5014.953 86
5015.289 96
5015.625 111
5015.961 121
5016.297 103
5016.634 96
5016.970 84
5017.306 64
5017.642 74
5017.979 72
5018.315 62
5018.651 74
5018.987 106
5019.324 91
5019.660 77
5019.996 84
5020.333 97
5020.669 99
5021.005 89
5021.342 71
5021.678 69
5022.015 62
5022.351 72
5022.687 65
5023.024 62
5023.360 53
5023.697 48
5024.033 68
5024.370 75
5024.706 68
5025.043 83
5025.379 93
5025.716 98
5026.052 80
5026.389 81
5026.725 65
5027.062 61
5027.399 59
5027.735 52
5028.072 64
5028.408 65
5028.745 54
5029.082 68
5029.418 75
5029.755 77
5030.092 104
5030.428 109
5030.765 104
5031.102 100
5031.438 92
5031.775 88
5032.112 89
5032.449 76
5032.785 61
5033.122 58
5033.459 70
5033.796 69
5034.132 76
5034.469 69
5034.806 70
5035.143 61
5035.480 57
5035.817 79
5036.153 86
5036.490 68
5036.827 51
5037.164 59
5037.501 68
5037.838 86
5038.175 82
5038.512 80
5038.849 78
5039.186 79
5039.523 77
5039.860 74
5040.197 105
5040.534 119
5040.871 115
5041.208 101
5041.545 83
5041.882 69
5042.219 94
5042.556 93
5042.893 98
5043.230 92
5043.567 76
5043.905 69
5044.242 66
5044.579 82
5044.916 74
5045.253 75
5045.590 64
5045.928 50
5046.265 56
5046.602 50
5046.939 71
5047.277 69
5047.614 61
5047.951 72
5048.288 78
5048.626 69
5048.963 71
5049.300 85
5049.638 91
5049.975 99
5050.312 89
5050.650 72
5050.987 80
5051.324 89
5051.662 72
5051.999 102
5052.337 109
5052.674 133
5053.011 119
5053.349 106
5053.686 98
5054.024 77
5054.361 86
5054.699 115
5055.036 129
5055.374 102
5055.711 99
5056.049 106
5056.386 123
5056.724 144
5057.061 138
5057.399 133
5057.737 145
5058.074 128
5058.412 128
5058.750 114
5059.087 112
5059.425 117
5059.762 120
5060.100 108
5060.438 105
5060.776 85
5061.113 92
5061.451 112
5061.789 130
5062.126 140
5062.464 136
5062.802 141
5063.140 139
5063.477 149
5063.815 144
5064.153 128
5064.491 115
5064.829 94
5065.167 96
5065.504 88
5065.842 115
5066.180 157
5066.518 145
5066.856 152
5067.194 126
5067.532 134
5067.870 132
5068.208 128
5068.546 150
5068.884 122
5069.222 127
5069.560 139
5069.898 148
5070.236 166
5070.574 174
5070.912 138
5071.250 137
5071.588 160
5071.926 149
5072.264 152
5072.602 148
5072.940 161
5073.278 125
5073.616 130
5073.954 126
5074.293 124
5074.631 138
5074.969 124
5075.307 130
5075.645 117
5075.983 92
5076.322 114
5076.660 132
5076.998 134
5077.336 135
5077.675 120
5078.013 101
5078.351 101
5078.689 92
5079.028 75
5079.366 74
5079.704 82
5080.043 101
5080.381 86
5080.719 78
5081.058 81
5081.396 79
5081.735 81
5082.073 91
5082.411 113
5082.750 101
5083.088 87
5083.427 96
5083.765 89
5084.104 78
5084.442 75
5084.781 52
5085.119 59
5085.458 54
5085.796 67
5086.135 78
5086.473 72
5086.812 76
5087.150 79
5087.489 61
5087.828 62
5088.166 78
5088.505 84
5088.843 78
5089.182 86
5089.521 98
5089.859 77
5090.198 79
5090.537 62
5090.875 56
5091.214 62
5091.553 66
5091.892 60
5092.230 63
5092.569 89
5092.908 98
5093.247 79
5093.585 70
5093.924 78
5094.263 89
5094.602 89
5094.941 69
5095.280 64
5095.618 65
5095.957 58
5096.296 74
5096.635 71
5096.974 61
5097.313 64
5097.652 68
5097.991 71
5098.330 74
5098.669 79
5099.008 76
5099.347 81
5099.686 100
5100.025 106
5100.364 89
5100.703 81
5101.042 78
5101.381 87
5101.720 97
5102.059 92
5102.398 70
5102.737 100
5103.076 113
5103.415 108
5103.754 93
5104.093 102
5104.433 84
5104.772 105
5105.111 85
5105.450 81
5105.789 104
5106.129 131
5106.468 124
5106.807 103
5107.146 144
5107.485 133
5107.825 95
5108.164 108
5108.503 107
5108.843 114
5109.182 129
5109.521 106
5109.861 109
5110.200 86
5110.539 120
5110.879 133
5111.218 110
5111.557 102
5111.897 74
5112.236 65
5112.576 65
5112.915 77
5113.254 80
5113.594 79
5113.933 102
5114.273 89
5114.612 92
5114.952 78
5115.291 90
5115.631 84
5115.970 85
5116.310 96
5116.649 85
5116.989 78
5117.329 68
5117.668 62
5118.008 57
5118.347 55
5118.687 50
5119.027 67
5119.366 73
5119.706 71
5120.046 83
5120.385 92
5120.725 78
5121.065 60
5121.404 69
5121.744 74
5122.084 54
5122.424 70
5122.763 74
5123.103 73
5123.443 79
5123.783 89
5124.123 77
5124.462 59
5124.802 70
5125.142 82
5125.482 70
5125.822 66
5126.162 64
5126.501 78
5126.841 82
5127.181 81
5127.521 62
5127.861 68
5128.201 77
5128.541 74
5128.881 69
5129.221 84
5129.561 80
5129.901 83
5130.241 83
5130.581 87
5130.921 67
5131.261 69
5131.601 76
5131.941 75
5132.281 61
5132.621 41
5132.961 39
5133.302 50
5133.642 59
5133.982 70
5134.322 57
5134.662 52
5135.002 57
5135.342 64
5135.683 71
5136.023 81
5136.363 88
5136.703 63
5137.043 75
5137.384 70
5137.724 75
5138.064 61
5138.404 63
5138.745 58
5139.085 54
5139.425 74
5139.766 77
5140.106 77
5140.446 94
5140.787 79
5141.127 69
5141.467 70
5141.808 103
5142.148 105
5142.489 89
5142.829 73
5143.170 76
5143.510 66
5143.850 61
5144.191 79
5144.531 70
5144.872 73
5145.212 65
5145.553 62
5145.893 53
5146.234 69
5146.575 79
5146.915 84
5147.256 70
5147.596 48
5147.937 63
5148.277 53
5148.618 52
5148.959 58
5149.299 82
5149.640 90
5149.981 80
5150.321 80
5150.662 69
5151.003 61
5151.343 58
5151.684 59
5152.025 62
5152.366 70
5152.706 83
5153.047 87
5153.388 60
5153.729 65
5154.069 60
5154.410 55
5154.751 74
5155.092 84
5155.433 74
5155.774 85
5156.114 77
5156.455 85
5156.796 71
5157.137 54
5157.478 79
5157.819 76
5158.160 45
5158.501 36
5158.842 42
5159.183 32
5159.524 36
5159.865 41
5160.206 57
5160.547 70
5160.888 62
5161.229 62
5161.570 68
5161.911 47
5162.252 42
5162.593 38
5162.934 33
5163.275 43
5163.616 57
5163.957 50
5164.299 63
5164.640 65
5164.981 66
5165.322 61
5165.663 58
5166.004 76
5166.346 73
5166.687 60
5167.028 64
5167.369 66
5167.711 66
5168.052 70
5168.393 63
5168.734 63
5169.076 71
5169.417 104
5169.758 87
5170.100 76
5170.441 69
5170.782 63
5171.124 70
5171.465 69
5171.806 56
5172.148 53
5172.489 64
5172.831 83
5173.172 72
5173.513 66
5173.855 66
5174.196 84
5174.538 88
5174.879 102
5175.221 113
5175.562 109
5175.904 69
5176.245 54
5176.587 73
5176.928 75
5177.270 53
5177.612 62
5177.953 68
5178.295 83
5178.636 71
5178.978 53
5179.320 62
5179.661 66
5180.003 78
5180.345 72
5180.686 54
5181.028 66
5181.370 66
5181.711 55
5182.053 58
5182.395 59
5182.737 46
5183.078 46
5183.420 52
5183.762 47
5184.104 66
5184.445 70
5184.787 65
5185.129 58
5185.471 76
5185.813 75
5186.155 66
5186.496 77
5186.838 51
5187.180 73
5187.522 86
5187.864 83
5188.206 74
5188.548 68
5188.890 69
5189.232 69
5189.574 59
5189.916 53
5190.258 81
5190.600 79
5190.942 61
5191.284 68
5191.626 76
5191.968 53
5192.310 62
5192.652 62
5192.994 60
5193.336 85
5193.678 91
5194.020 103
5194.363 105
5194.705 81
5195.047 55
5195.389 61
5195.731 81
5196.073 81
5196.416 90
5196.758 105
5197.100 100
5197.442 78
5197.784 113
5198.127 120
5198.469 118
5198.811 112
5199.154 100
5199.496 92
5199.838 74
5200.180 73
5200.523 75
5200.865 115
5201.207 115
5201.550 103
5201.892 85
5202.235 86
5202.577 77
5202.919 94
5203.262 92
5203.604 70
5203.947 84
5204.289 72
5204.632 78
5204.974 91
5205.317 74
5205.659 80
5206.002 86
5206.344 89
5206.687 87
5207.029 74
5207.372 76
5207.714 64
5208.057 60
5208.399 81
5208.742 87
5209.085 59
5209.427 74
5209.770 63
5210.113 69
5210.455 82
5210.798 89
5211.141 81
5211.483 69
5211.826 94
5212.169 106
5212.511 78
5212.854 74
5213.197 83
5213.540 81
5213.882 64
5214.225 55
5214.568 58
5214.911 71
5215.254 71
5215.596 66
5215.939 79
5216.282 92
5216.625 106
5216.968 110
5217.311 85
5217.654 87
5217.997 87
5218.339 110
5218.682 101
5219.025 89
5219.368 76
5219.711 54
5220.054 56
5220.397 48
5220.740 63
5221.083 63
5221.426 60
5221.769 57
5222.112 52
5222.455 75
5222.798 96
5223.141 89
5223.485 78
5223.828 84
5224.171 72
5224.514 70
5224.857 78
5225.200 80
5225.543 100
5225.887 89
5226.230 85
5226.573 108
5226.916 98
5227.259 72
5227.602 69
5227.946 61
5228.289 54
5228.632 60
5228.975 70
5229.319 71
5229.662 86
5230.005 93
5230.349 75
5230.692 76
5231.035 72
5231.379 64
5231.722 90
5232.065 93
5232.409 93
5232.752 93
5233.096 73
5233.439 77
5233.782 85
5234.126 79
5234.469 77
5234.813 81
5235.156 102
5235.500 81
5235.843 66
5236.187 68
5236.530 63
5236.874 55
5237.217 47
5237.561 51
5237.904 50
5238.248 39
5238.592 66
5238.935 91
5239.279 91
5239.622 73
5239.966 83
5240.310 80
5240.653 52
5240.997 58
5241.341 44
5241.684 43
5242.028 62
5242.372 72
5242.715 51
5243.059 61
5243.403 64
5243.747 78
5244.090 81
5244.434 81
5244.778 86
5245.122 85
5245.466 83
5245.809 70
5246.153 63
5246.497 65
5246.841 69
5247.185 78
5247.529 71
5247.873 71
5248.216 77
5248.560 77
5248.904 63
5249.248 76
5249.592 99
5249.936 79
5250.280 69
5250.624 58
5250.968 58
5251.312 66
5251.656 72
5252.000 62
5252.344 51
5252.688 43
5253.032 46
5253.376 62
5253.720 55
5254.064 62
5254.409 65
5254.753 45
5255.097 72
5255.441 59
5255.785 45
5256.129 57
5256.473 68
5256.818 45
5257.162 60
5257.506 65
5257.850 84
5258.194 71
5258.539 53
5258.883 62
5259.227 36
5259.571 50
5259.916 54
5260.260 40
5260.604 58
5260.949 52
5261.293 65
5261.637 52
5261.982 56
5262.326 63
5262.670 78
5263.015 78
5263.359 93
5263.703 89
5264.048 78
5264.392 75
5264.737 85
5265.081 81
5265.426 57
5265.770 70
5266.115 90
5266.459 96
5266.804 67
5267.148 52
5267.493 70
5267.837 72
5268.182 58
5268.526 66
5268.871 72
5269.216 74
5269.560 85
5269.905 81
5270.249 60
5270.594 38
5270.939 39
5271.283 44
5271.628 43
5271.973 43
5272.317 52
5272.662 53
5273.007 47
5273.351 48
5273.696 62
5274.041 58
5274.386 63
5274.730 74
5275.075 54
5275.420 59
5275.765 53
5276.110 46
5276.454 36
5276.799 47
5277.144 69
5277.489 65
5277.834 76
5278.179 65
5278.524 64
5278.869 78
5279.213 88
5279.558 79
5279.903 66
5280.248 66
5280.593 74
5280.938 72
5281.283 76
5281.628 82
5281.973 81
5282.318 79
5282.663 89
5283.008 69
5283.353 71
5283.698 64
5284.043 76
5284.388 74
5284.734 96
5285.079 85
5285.424 77
5285.769 63
5286.114 63
5286.459 73
5286.804 58
5287.150 83
5287.495 88
5287.840 74
5288.185 65
5288.530 68
5288.876 47
5289.221 49
5289.566 67
5289.911 84
5290.257 110
5290.602 98
5290.947 77
5291.293 58
5291.638 59
5291.983 67
5292.328 53
5292.674 44
5293.019 53
5293.365 57
5293.710 64
5294.055 81
5294.401 57
5294.746 55
5295.092 54
5295.437 41
5295.783 40
5296.128 52
5296.473 57
5296.819 53
5297.164 56
5297.510 38
5297.856 37
5298.201 42
5298.547 58
5298.892 55
5299.238 66
5299.583 74
5299.929 57
5300.274 33
5300.620 50
5300.966 60
5301.311 69
5301.657 68
5302.003 97
5302.348 69
5302.694 53
5303.040 68
5303.385 50
5303.731 64
5304.077 63
5304.423 54
5304.768 37
5305.114 42
5305.460 42
5305.806 62
5306.151 75
5306.497 73
5306.843 66
5307.189 61
5307.535 44
5307.881 46
5308.226 78
5308.572 84
5308.918 93
5309.264 78
5309.610 59
5309.956 48
5310.302 33
5310.648 47
5310.994 61
5311.340 57
5311.686 56
5312.032 48
5312.378 38
5312.724 37
5313.070 79
5313.416 73
5313.762 55
5314.108 54
5314.454 54
5314.800 66
5315.146 64
5315.492 60
5315.838 61
5316.184 54
5316.530 50
5316.877 54
5317.223 43
5317.569 39
5317.915 33
5318.261 66
5318.607 73
5318.954 61
5319.300 59
5319.646 55
5319.992 62
5320.339 61
5320.685 65
5321.031 73
5321.377 61
5321.724 53
5322.070 46
5322.416 50
5322.763 68
5323.109 58
5323.455 61
5323.802 74
5324.148 65
5324.495 59
5324.841 70
5325.187 75
5325.534 63
5325.880 51
5326.227 57
5326.573 55
5326.920 61
5327.266 64
5327.613 67
5327.959 88
5328.306 92
5328.652 108
5328.999 77
5329.345 50
5329.692 51
5330.038 54
5330.385 63
5330.732 60
5331.078 70
5331.425 46
5331.771 53
5332.118 60
5332.465 57
5332.811 57
5333.158 38
5333.505 52
5333.851 48
5334.198 43
5334.545 45
5334.892 47
5335.238 47
5335.585 40
5335.932 46
5336.279 62
5336.625 60
5336.972 56
5337.319 42
5337.666 53
5338.013 54
5338.359 54
5338.706 50
5339.053 49
5339.400 32
5339.747 33
5340.094 43
5340.441 60
5340.788 50
5341.135 36
5341.482 35
5341.829 32
5342.176 42
5342.522 42
5342.869 42
5343.216 44
5343.563 48
5343.911 59
5344.258 51
5344.605 56
5344.952 60
5345.299 50
5345.646 37
5345.993 39
5346.340 49
5346.687 49
5347.034 43
5347.381 51
5347.729 52
5348.076 56
5348.423 41
5348.770 63
5349.117 63
5349.464 56
5349.812 59
5350.159 49
5350.506 57
5350.853 91
5351.201 91
5351.548 75
5351.895 80
5352.242 73
5352.590 58
5352.937 65
5353.284 65
5353.632 66
5353.979 66
5354.326 55
5354.674 70
5355.021 59
5355.369 59
5355.716 54
5356.063 50
5356.411 38
5356.758 37
5357.106 43
5357.453 44
5357.801 56
5358.148 45
5358.496 35
5358.843 35
5359.191 62
5359.538 56
5359.886 74
5360.233 67
5360.581 58
5360.928 71
5361.276 68
5361.624 61
5361.971 79
5362.319 83
5362.666 99
5363.014 103
5363.362 98
5363.709 81
5364.057 63
5364.405 91
5364.753 86
5365.100 62
5365.448 60
5365.796 56
5366.143 82
5366.491 69
5366.839 64
5367.187 42
5367.535 55
5367.882 55
5368.230 70
5368.578 77
5368.926 73
5369.274 61
5369.622 52
5369.969 65
5370.317 73
5370.665 68
5371.013 66
5371.361 62
5371.709 59
5372.057 58
5372.405 58
5372.753 63
5373.101 53
5373.449 53
5373.797 63
5374.145 69
5374.493 60
5374.841 57
5375.189 56
5375.537 69
5375.885 77
5376.233 96
5376.581 105
5376.929 84
5377.277 106
5377.625 106
5377.973 106
5378.322 96
5378.670 103
5379.018 102
5379.366 103
5379.714 87
5380.062 89
5380.411 73
5380.759 74
5381.107 77
5381.455 92
5381.804 85
5382.152 82
5382.500 74
5382.848 66
5383.197 79
5383.545 79
5383.893 97
5384.242 77
5384.590 88
5384.938 79
5385.287 65
5385.635 60
5385.984 47
5386.332 54
5386.680 62
5387.029 41
5387.377 40
5387.726 42
5388.074 38
5388.423 42
5388.771 37
5389.120 53
5389.468 54
5389.817 43
5390.165 46
5390.514 56
5390.862 62
5391.211 56
5391.559 47
5391.908 62
5392.256 67
5392.605 68
5392.954 64
5393.302 74
5393.651 78
5394.000 72
5394.348 80
5394.697 70
5395.046 64
5395.394 71
5395.743 64
5396.092 70
5396.440 57
5396.789 56
5397.138 97
5397.487 96
5397.835 75
5398.184 63
5398.533 55
5398.882 45
5399.231 40
5399.579 48
5399.928 38
5400.277 46
5400.626 45
5400.975 44
5401.324 38
5401.673 48
5402.022 61
5402.370 62
5402.719 40
5403.068 53
5403.417 60
5403.766 65
5404.115 60
5404.464 61
5404.813 73
5405.162 71
5405.511 69
5405.860 53
5406.209 45
5406.558 52
5406.907 47
5407.257 46
5407.606 50
5407.955 53
5408.304 60
5408.653 52
5409.002 67
5409.351 64
5409.700 64
5410.050 72
5410.399 68
5410.748 56
5411.097 52
5411.446 37
5411.796 46
5412.145 42
5412.494 64
5412.843 62
5413.193 50
5413.542 37
5413.891 47
5414.240 46
5414.590 59
5414.939 65
5415.288 70
5415.638 69
5415.987 61
5416.336 65
5416.686 44
5417.035 46
5417.385 65
5417.734 61
5418.083 64
5418.433 60
5418.782 59
5419.132 53
5419.481 57
5419.831 52
5420.180 40
5420.530 31
5420.879 33
5421.229 37
5421.578 49
5421.928 53
5422.277 70
5422.627 89
5422.977 72
5423.326 60
5423.676 44
5424.025 54
5424.375 37
5424.725 39
5425.074 44
5425.424 53
5425.774 40
5426.123 41
5426.473 37
5426.823 39
5427.172 55
5427.522 54
5427.872 58
5428.222 61
5428.571 66
5428.921 63
5429.271 50
5429.621 46
5429.971 58
5430.320 56
5430.670 45
5431.020 50
5431.370 42
5431.720 48
5432.070 44
5432.420 42
5432.770 36
5433.119 38
5433.469 47
5433.819 28
5434.169 45
5434.519 56
5434.869 47
5435.219 54
5435.569 47
5435.919 52
5436.269 58
5436.619 63
5436.969 69
5437.319 75
5437.669 71
5438.019 47
5438.369 50
5438.720 53
5439.070 71
5439.420 79
5439.770 96
5440.120 73
5440.470 62
5440.820 62
5441.170 74
5441.521 69
5441.871 74
5442.221 55
5442.571 53
5442.922 89
5443.272 78
5443.622 53
5443.972 78
5444.323 70
5444.673 61
5445.023 48
5445.373 62
5445.724 58
5446.074 61
5446.424 67
5446.775 56
5447.125 51
5447.475 46
5447.826 59
5448.176 53
5448.527 64
5448.877 58
5449.228 59
5449.578 62
5449.928 66
5450.279 63
5450.629 64
5450.980 69
5451.330 74
5451.681 60
5452.031 63
5452.382 93
5452.732 79
5453.083 69
5453.434 85
5453.784 87
5454.135 74
5454.485 72
5454.836 73
5455.187 72
5455.537 73
5455.888 76
5456.238 77
5456.589 74
5456.940 60
5457.291 49
5457.641 36
5457.992 47
5458.343 43
5458.693 61
5459.044 63
5459.395 66
5459.746 50
5460.096 49
5460.447 62
5460.798 73
5461.149 82
5461.500 75
5461.851 66
5462.201 52
5462.552 44
5462.903 45
5463.254 78
5463.605 96
5463.956 79
5464.307 68
5464.658 73
5465.009 67
5465.359 36
5465.710 39
5466.061 50
5466.412 47
5466.763 48
5467.114 53
5467.465 67
5467.816 47
5468.167 48
5468.519 45
5468.870 59
5469.221 64
5469.572 59
5469.923 52
5470.274 48
5470.625 41
5470.976 44
5471.327 57
5471.678 64
5472.030 58
5472.381 52
5472.732 56
5473.083 49
5473.434 37
5473.786 42
5474.137 53
5474.488 51
5474.839 49
5475.191 44
5475.542 47
5475.893 63
5476.244 73
5476.596 61
5476.947 46
5477.298 54
5477.650 63
5478.001 57
5478.353 61
5478.704 46
5479.055 45
5479.407 50
5479.758 51
5480.110 35
5480.461 51
5480.812 49
5481.164 37
5481.515 40
5481.867 46
5482.218 32
5482.570 33
5482.921 39
5483.273 52
5483.624 53
5483.976 39
5484.327 50
5484.679 53
5485.031 48
5485.382 41
5485.734 30
5486.085 41
5486.437 50
5486.789 42
5487.140 64
5487.492 52
5487.844 42
5488.195 57
5488.547 55
5488.899 62
5489.250 62
5489.602 54
5489.954 56
5490.306 45
5490.657 39
5491.009 27
5491.361 33
5491.713 45
5492.065 48
5492.416 36
5492.768 34
5493.120 51
5493.472 50
5493.824 55
5494.176 50
5494.528 50
5494.879 65
5495.231 54
5495.583 46
5495.935 46
5496.287 50
5496.639 60
5496.991 68
5497.343 51
5497.695 41
5498.047 45
5498.399 52
5498.751 68
5499.103 86
5499.455 82
5499.807 67
5500.159 49
5500.511 47
5500.863 60
5501.215 64
5501.568 67
5501.920 61
5502.272 40
5502.624 50
5502.976 57
5503.328 67
5503.681 75
5504.033 81
5504.385 70
5504.737 58
5505.089 50
5505.442 55
5505.794 74
5506.146 76
5506.498 55
5506.851 59
5507.203 62
5507.555 58
5507.908 56
5508.260 59
5508.612 59
5508.965 60
5509.317 57
5509.669 52
5510.022 32
5510.374 33
5510.726 45
5511.079 41
5511.431 51
5511.784 46
5512.136 48
5512.489 43
5512.841 33
5513.194 33
5513.546 41
5513.899 42
5514.251 39
5514.604 47
5514.956 48
5515.309 44
5515.661 38
5516.014 50
5516.366 69
5516.719 72
5517.072 55
5517.424 50
5517.777 48
5518.130 36
5518.482 34
5518.835 43
5519.188 44
5519.540 37
5519.893 37
5520.246 37
5520.598 59
5520.951 65
5521.304 57
5521.657 89
5522.009 69
5522.362 72
5522.715 83
5523.068 73
5523.420 93
5523.773 108
5524.126 97
5524.479 101
5524.832 109
5525.185 97
5525.538 101
5525.890 95
5526.243 101
5526.596 90
5526.949 93
5527.302 80
5527.655 64
5528.008 87
5528.361 75
5528.714 78
5529.067 72
5529.420 76
5529.773 76
5530.126 70
5530.479 92
5530.832 89
5531.185 69
5531.538 58
5531.891 48
5532.244 50
5532.598 58
5532.951 58
5533.304 69
5533.657 74
5534.010 60
5534.363 78
5534.716 66
5535.070 72
5535.423 67
5535.776 52
5536.129 42
5536.482 56
5536.836 62
5537.189 68
5537.542 54
5537.895 59
5538.249 78
5538.602 68
5538.955 39
5539.309 42
5539.662 50
5540.015 44
5540.369 49
5540.722 48
5541.075 43
5541.429 51
5541.782 56
5542.136 66
5542.489 51
5542.842 52
5543.196 49
5543.549 44
5543.903 38
5544.256 43
5544.610 42
5544.963 51
5545.317 67
5545.670 70
5546.024 71
5546.377 57
5546.731 59
5547.084 52
5547.438 51
5547.792 73
5548.145 49
5548.499 40
5548.852 38
5549.206 38
5549.560 45
5549.913 49
5550.267 51
5550.621 33
5550.974 42
5551.328 55
5551.682 58
5552.036 51
5552.389 38
5552.743 40
5553.097 59
5553.451 66
5553.804 63
5554.158 61
5554.512 39
5554.866 38
5555.220 51
5555.573 57
5555.927 54
5556.281 56
5556.635 56
5556.989 50
5557.343 36
5557.697 43
5558.051 53
5558.405 51
5558.758 51
5559.112 43
5559.466 51
5559.820 46
5560.174 68
5560.528 47
5560.882 50
5561.236 48
5561.590 56
5561.944 47
5562.298 61
5562.653 59
5563.007 55
5563.361 66
5563.715 87
5564.069 97
5564.423 90
5564.777 85
5565.131 57
5565.485 45
5565.840 58
5566.194 66
5566.548 57
5566.902 84
5567.256 84
5567.611 71
5567.965 53
5568.319 48
5568.673 50
5569.028 58
5569.382 58
5569.736 57
5570.090 40
5570.445 79
5570.799 87
5571.153 93
5571.508 87
5571.862 83
5572.216 93
5572.571 97
5572.925 78
5573.280 71
5573.634 78
5573.988 94
5574.343 78
5574.697 64
5575.052 79
5575.406 90
5575.761 91
5576.115 93
5576.470 104
5576.824 93
5577.179 92
5577.533 108
5577.888 103
5578.242 82
5578.597 93
5578.952 83
5579.306 75
5579.661 93
5580.015 108
5580.370 96
5580.725 75
5581.079 81
5581.434 82
5581.789 70
5582.143 89
5582.498 74
5582.853 57
5583.207 41
5583.562 67
5583.917 81
5584.272 90
5584.626 82
5584.981 66
5585.336 65
5585.691 67
5586.046 75
5586.400 79
5586.755 95
5587.110 86
5587.465 62
5587.820 79
5588.175 69
5588.530 68
5588.884 72
5589.239 58
5589.594 60
5589.949 82
5590.304 89
5590.659 84
5591.014 98
5591.369 111
5591.724 79
5592.079 74
5592.434 66
5592.789 56
5593.144 57
5593.499 65
5593.854 42
5594.209 46
5594.564 50
5594.919 49
5595.275 56
5595.630 61
5595.985 64
5596.340 60
5596.695 72
5597.050 66
5597.405 54
5597.761 70
5598.116 65
5598.471 62
5598.826 51
5599.181 60
5599.537 75
5599.892 73
5600.247 66
5600.602 65
5600.958 60
5601.313 55
5601.668 49
5602.024 30
5602.379 32
5602.734 48
5603.090 51
5603.445 72
5603.800 66
5604.156 65
5604.511 80
5604.866 49
5605.222 51
5605.577 49
5605.933 62
5606.288 67
5606.644 56
5606.999 60
5607.355 60
5607.710 72
5608.066 77
5608.421 61
5608.777 47
5609.132 41
5609.488 56
5609.843 57
5610.199 51
5610.554 51
5610.910 29
5611.266 42
5611.621 40
5611.977 46
5612.333 30
5612.688 24
5613.044 20
5613.400 28
5613.755 30
5614.111 29
5614.467 16
5614.822 21
5615.178 29
5615.534 37
5615.890 41
5616.245 40
5616.601 58
5616.957 64
5617.313 52
5617.669 51
5618.024 58
5618.380 51
5618.736 59
5619.092 71
5619.448 56
5619.804 51
5620.160 74
5620.515 76
5620.871 82
5621.227 68
5621.583 36
5621.939 45
5622.295 68
5622.651 59
5623.007 55
5623.363 52
5623.719 42
5624.075 59
5624.431 80
5624.787 67
5625.143 67
5625.499 74
5625.855 73
5626.211 84
5626.568 76
5626.924 67
5627.280 51
5627.636 49
5627.992 52
5628.348 51
5628.704 48
5629.060 42
5629.417 48
5629.773 50
5630.129 60
5630.485 41
5630.842 50
5631.198 54
5631.554 47
5631.910 41
5632.267 62
5632.623 71
5632.979 40
5633.335 47
5633.692 51
5634.048 42
5634.404 42
5634.761 46
5635.117 60
5635.473 77
5635.830 98
5636.186 90
5636.543 67
5636.899 83
5637.256 93
5637.612 90
5637.968 73
5638.325 99
5638.681 137
5639.038 124
5639.394 105
5639.751 98
5640.107 100
5640.464 86
5640.820 94
5641.177 76
5641.534 80
5641.890 79
5642.247 71
5642.603 90
5642.960 84
5643.317 85
5643.673 72
5644.030 76
5644.387 75
5644.743 87
5645.100 73
5645.457 52
5645.813 55
5646.170 47
5646.527 48
5646.883 53
5647.240 42
5647.597 60
5647.954 94
5648.311 93
5648.667 78
5649.024 81
5649.381 99
5649.738 108
5650.095 107
5650.451 141
5650.808 180
5651.165 169
5651.522 158
5651.879 170
5652.236 165
5652.593 178
5652.950 201
5653.307 185
5653.664 172
5654.021 150
5654.378 142
5654.735 134
5655.091 101
5655.449 110
5655.806 103
5656.163 105
5656.520 95
5656.877 98
5657.234 84
5657.591 72
5657.948 53
5658.305 52
5658.662 61
5659.019 62
5659.376 62
5659.733 69
5660.091 58
5660.448 56
5660.805 57
5661.162 60
5661.519 65
5661.877 46
5662.234 40
5662.591 44
5662.948 45
5663.306 45
5663.663 67
5664.020 71
5664.377 65
5664.735 64
5665.092 50
5665.449 48
5665.807 42
5666.164 61
5666.521 90
5666.879 98
5667.236 75
5667.593 81
5667.951 79
5668.308 93
5668.666 86
5669.023 49
5669.381 41
5669.738 41
5670.095 75
5670.453 75
5670.810 88
5671.168 65
5671.525 67
5671.883 56
5672.241 59
5672.598 45
5672.956 51
5673.313 47
5673.671 48
5674.028 73
5674.386 53
5674.744 46
5675.101 63
5675.459 40
5675.817 45
5676.174 30
5676.532 45
5676.890 59
5677.247 57
5677.605 68
5677.963 56
5678.320 60
5678.678 65
5679.036 60
5679.394 57
5679.751 56
5680.109 48
5680.467 59
5680.825 51
5681.183 42
5681.540 34
5681.898 58
5682.256 57
5682.614 45
5682.972 43
5683.330 37
5683.688 40
5684.046 54
5684.404 60
5684.761 50
5685.119 49
5685.477 59
5685.835 60
5686.193 42
5686.551 38
5686.909 31
5687.267 41
5687.625 42
5687.983 55
5688.341 54
5688.699 53
5689.058 53
5689.416 74
5689.774 59
5690.132 41
5690.490 47
5690.848 41
5691.206 32
5691.564 33
5691.922 40
5692.281 49
5692.639 57
5692.997 70
5693.355 59
5693.713 56
5694.072 54
5694.430 54
5694.788 37
5695.146 30
5695.505 36
5695.863 37
5696.221 39
5696.580 46
5696.938 49
5697.296 44
5697.655 56
5698.013 51
5698.371 62
5698.730 57
5699.088 49
5699.446 39
5699.805 48
5700.163 39
5700.522 28
5700.880 35
5701.239 47
5701.597 57
5701.955 53
5702.314 47
5702.672 41
5703.031 49
5703.389 49
5703.748 61
5704.107 51
5704.465 51
5704.824 46
5705.182 68
5705.541 72
5705.899 83
5706.258 81
5706.617 83
5706.975 65
5707.334 74
5707.693 66
5708.051 79
5708.410 68
5708.769 79
5709.127 76
5709.486 77
5709.845 84
5710.203 104
5710.562 119
5710.921 118
5711.280 121
5711.638 125
5711.997 108
5712.356 91
5712.715 92
5713.074 90
5713.433 102
5713.791 123
5714.150 130
5714.509 123
5714.868 130
5715.227 137
5715.586 103
5715.945 93
5716.304 98
5716.663 93
5717.022 98
5717.380 102
5717.739 85
5718.098 73
5718.457 69
5718.816 68
5719.175 57
5719.534 71
5719.894 43
5720.253 79
5720.612 86
5720.971 90
5721.330 77
5721.689 84
5722.048 79
5722.407 90
5722.766 85
5723.125 80
5723.484 60
5723.844 65
5724.203 77
5724.562 66
5724.921 71
5725.280 55
5725.640 47
5725.999 40
5726.358 52
5726.717 92
5727.077 86
5727.436 74
5727.795 92
5728.154 80
5728.514 85
5728.873 88
5729.232 58
5729.592 54
5729.951 63
5730.310 64
5730.670 64
5731.029 51
5731.389 53
5731.748 54
5732.107 47
5732.467 44
5732.826 43
5733.186 51
5733.545 65
5733.905 66
5734.264 76
5734.624 59
5734.983 56
5735.343 61
5735.702 55
5736.062 73
5736.421 75
5736.781 71
5737.141 66
5737.500 62
5737.860 45
5738.219 54
5738.579 38
5738.939 33
5739.298 57
5739.658 50
5740.018 50
5740.377 39
5740.737 33
5741.097 41
5741.456 53
5741.816 67
5742.176 66
5742.536 60
5742.895 51
5743.255 57
5743.615 43
5743.975 41
5744.335 46
5744.694 43
5745.054 33
5745.414 42
5745.774 50
5746.134 54
5746.494 65
5746.853 68
5747.213 50
5747.573 67
5747.933 69
5748.293 63
5748.653 73
5749.013 69
5749.373 49
5749.733 64
5750.093 60
5750.453 58
5750.813 54
5751.173 77
5751.533 81
5751.893 61
5752.253 72
5752.613 71
5752.973 60
5753.333 68
5753.693 73
5754.054 63
5754.414 66
5754.774 45
5755.134 46
5755.494 60
5755.854 78
5756.214 82
5756.575 84
5756.935 78
5757.295 75
5757.655 73
5758.015 87
5758.376 79
5758.736 87
5759.096 81
5759.457 81
5759.817 69
5760.177 72
5760.537 79
5760.898 87
5761.258 81
5761.618 81
5761.979 67
5762.339 60
5762.700 70
5763.060 89
5763.420 85
5763.781 96
5764.141 98
5764.502 119
5764.862 134
5765.222 122
5765.583 106
5765.943 75
5766.304 58
5766.664 47
5767.025 48
5767.385 52
5767.746 75
5768.107 74
5768.467 67
5768.828 58
5769.188 64
5769.549 73
5769.909 75
5770.270 71
5770.631 89
5770.991 85
5771.352 70
5771.713 90
5772.073 80
5772.434 64
5772.795 74
5773.155 86
5773.516 71
5773.877 53
5774.238 71
5774.598 52
5774.959 65
5775.320 86
5775.681 78
5776.042 66
5776.402 44
5776.763 59
5777.124 60
5777.485 48
5777.846 69
5778.207 67
5778.567 72
5778.928 70
5779.289 65
5779.650 66
5780.011 57
5780.372 65
5780.733 58
5781.094 46
5781.455 36
5781.816 70
5782.177 61
5782.538 46
5782.899 45
5783.260 40
5783.621 37
5783.982 32
5784.343 45
5784.704 34
5785.065 39
5785.426 37
5785.787 45
5786.148 47
5786.510 60
5786.871 49
5787.232 50
5787.593 44
5787.954 43
5788.315 44
5788.677 50
5789.038 69
5789.399 86
5789.760 93
5790.121 81
5790.483 59
5790.844 41
5791.205 59
5791.566 49
5791.928 61
5792.289 67
5792.650 68
5793.012 70
5793.373 63
5793.734 43
5794.096 51
5794.457 52
5794.819 56
5795.180 48
5795.541 39
5795.903 40
5796.264 58
5796.626 61
5796.987 42
5797.349 50
5797.710 47
5798.072 48
5798.433 65
5798.795 66
5799.156 64
5799.518 60
5799.879 65
5800.241 52
5800.602 51
5800.964 42
5801.325 52
5801.687 58
5802.049 78
5802.410 83
5802.772 94
5803.133 99
5803.495 76
5803.857 71
5804.218 69
5804.580 52
5804.942 41
5805.304 59
5805.665 66
5806.027 70
5806.389 90
5806.751 74
5807.112 76
5807.474 69
5807.836 83
5808.198 74
5808.559 75
5808.921 73
5809.283 73
5809.645 59
5810.007 49
5810.369 67
5810.731 58
5811.093 60
5811.454 58
5811.816 53
5812.178 49
5812.540 32
5812.902 37
5813.264 56
5813.626 53
5813.988 54
5814.350 61
5814.712 70
5815.074 67
5815.436 65
5815.798 75
5816.160 51
5816.522 55
5816.884 71
5817.246 70
5817.608 66
5817.971 55
5818.333 56
5818.695 69
5819.057 54
5819.419 56
5819.781 74
5820.143 66
5820.506 64
5820.868 66
5821.230 72
5821.592 89
5821.955 83
5822.317 66
5822.679 54
5823.041 66
5823.404 62
5823.766 67
5824.128 62
5824.490 53
5824.853 57
5825.215 61
5825.577 43
5825.940 50
5826.302 48
5826.665 54
5827.027 56
5827.389 35
5827.752 42
5828.114 52
5828.477 68
5828.839 67
5829.201 69
5829.564 73
5829.926 91
5830.289 90
5830.651 59
5831.014 58
5831.376 61
5831.739 69
5832.102 96
5832.464 75
5832.827 67
5833.189 81
5833.552 52
5833.914 36
5834.277 45
5834.640 77
5835.002 83
5835.365 69
5835.728 65
5836.090 67
5836.453 65
5836.816 47
5837.178 45
5837.541 55
5837.904 69
5838.267 80
5838.629 94
5838.992 94
5839.355 93
5839.718 78
5840.080 75
5840.443 95
5840.806 100
5841.169 121
5841.532 124
5841.895 129
5842.257 131
5842.620 126
5842.983 143
5843.346 128
5843.709 105
5844.072 103
5844.435 96
5844.798 95
5845.161 102
5845.524 100
5845.887 98
5846.250 82
5846.613 67
5846.976 68
5847.339 72
5847.702 89
5848.065 98
5848.428 67
5848.791 54
5849.154 51
5849.517 63
5849.880 68
5850.243 57
5850.606 48
5850.969 54
5851.333 57
5851.696 43
5852.059 65
5852.422 67
5852.785 54
5853.149 47
5853.512 45
5853.875 50
5854.238 67
5854.601 80
5854.965 76
5855.328 62
5855.691 60
5856.055 76
5856.418 64
5856.781 43
5857.144 69
5857.508 49
5857.871 39
5858.235 49
5858.598 55
5858.961 73
5859.325 86
5859.688 86
5860.051 66
5860.415 74
5860.778 83
5861.142 66
5861.505 94
5861.869 100
5862.232 118
5862.596 122
5862.959 115
5863.323 92
5863.686 114
5864.050 102
5864.413 83
5864.777 89
5865.140 96
5865.504 97
5865.868 114
5866.231 118
5866.595 94
5866.959 88
5867.322 68
5867.686 63
5868.049 70
5868.413 69
5868.777 60
5869.141 60
5869.504 75
5869.868 83
5870.232 69
5870.595 76
5870.959 86
5871.323 66
5871.687 64
5872.051 59
5872.414 65
5872.778 79
5873.142 86
5873.506 84
5873.870 94
5874.233 99
5874.597 105
5874.961 141
5875.325 171
5875.689 171
5876.053 167
5876.417 162
5876.781 204
5877.145 203
5877.509 190
5877.873 200
5878.237 223
5878.601 203
5878.965 225
5879.329 237
5879.693 195
5880.057 167
5880.421 170
5880.785 154
5881.149 150
5881.513 130
5881.877 109
5882.241 121
5882.605 135
5882.969 137
5883.334 103
5883.698 97
5884.062 88
5884.426 91
5884.790 98
5885.154 81
5885.519 66
5885.883 70
5886.247 75
5886.611 67
5886.976 73
5887.340 64
5887.704 48
5888.068 67
5888.433 55
5888.797 42
5889.161 70
5889.526 74
5889.890 65
5890.254 71
5890.619 62
5890.983 75
5891.347 70
5891.712 76
5892.076 82
5892.441 63
5892.805 63
5893.169 72
5893.534 70
5893.898 68
5894.263 72
5894.627 71
5894.992 61
5895.356 47
5895.721 59
5896.085 61
5896.450 60
5896.815 64
5897.179 43
5897.544 65
5897.908 58
5898.273 75
5898.637 66
5899.002 69
5899.367 59
5899.731 65
5900.096 56
5900.461 58
5900.825 53
5901.190 57
5901.555 64
5901.919 61
5902.284 56
5902.649 48
5903.014 64
5903.378 67
5903.743 44
5904.108 42
5904.473 53
5904.838 56
5905.202 65
5905.567 41
5905.932 31
5906.297 47
5906.662 64
5907.027 62
5907.392 66
5907.756 69
5908.121 57
5908.486 80
5908.851 88
5909.216 75
5909.581 56
5909.946 41
5910.311 45
5910.676 44
5911.041 54
5911.406 33
5911.771 31
5912.136 50
5912.501 38
5912.866 47
5913.231 32
5913.596 40
5913.961 37
5914.326 35
5914.692 55
5915.057 57
5915.422 59
5915.787 69
5916.152 59
5916.517 52
5916.882 46
5917.248 53
5917.613 52
5917.978 61
5918.343 61
5918.708 64
5919.074 62
5919.439 84
5919.804 86
5920.169 101
5920.535 84
5920.900 110
5921.265 131
5921.631 127
5921.996 124
5922.361 110
5922.727 124
5923.092 91
5923.457 76
5923.823 90
5924.188 99
5924.554 86
5924.919 91
5925.285 86
5925.650 100
5926.015 99
5926.381 83
5926.746 89
5927.112 68
5927.477 80
5927.843 84
5928.208 76
5928.574 82
5928.940 83
5929.305 102
5929.671 87
5930.036 58
5930.402 59
5930.767 61
5931.133 69
5931.499 63
5931.864 58
5932.230 59
5932.596 48
5932.961 40
5933.327 55
5933.693 71
5934.058 50
5934.424 42
5934.790 45
5935.156 40
5935.521 38
5935.887 48
5936.253 48
5936.619 68
5936.984 82
5937.350 80
5937.716 79
5938.082 67
5938.448 72
5938.814 70
5939.179 64
5939.545 56
5939.911 41
5940.277 40
5940.643 37
5941.009 37
5941.375 31
5941.741 37
5942.107 44
5942.473 45
5942.839 43
5943.205 40
5943.571 45
5943.937 54
5944.303 42
5944.669 44
5945.035 46
5945.401 52
5945.767 68
5946.133 71
5946.499 72
5946.865 70
5947.231 69
5947.597 73
5947.964 78
5948.330 71
5948.696 79
5949.062 88
5949.428 85
5949.794 72
5950.161 68
5950.527 54
5950.893 54
5951.259 61
5951.625 51
5951.992 52
5952.358 48
5952.724 46
5953.091 47
5953.457 48
5953.823 55
5954.190 79
5954.556 68
5954.922 56
5955.289 54
5955.655 62
5956.021 65
5956.388 51
5956.754 46
5957.121 41
5957.487 47
5957.853 67
5958.220 64
5958.586 64
5958.953 54
5959.319 45
5959.686 42
5960.052 45
5960.419 39
5960.785 55
5961.152 56
5961.518 62
5961.885 61
5962.252 54
5962.618 46
5962.985 46
5963.351 45
5963.718 46
5964.085 59
5964.451 56
5964.818 59
5965.185 60
5965.551 60
5965.918 48
5966.285 50
5966.651 52
5967.018 58
5967.385 60
5967.752 42
5968.118 44
5968.485 51
5968.852 50
5969.219 49
5969.585 54
5969.952 70
5970.319 70
5970.686 72
5971.053 63
5971.420 49
5971.786 51
5972.153 58
5972.520 45
5972.887 50
5973.254 53
5973.621 50
5973.988 57
5974.355 43
5974.722 47
5975.089 54
5975.456 62
5975.823 51
5976.190 55
5976.557 66
5976.924 63
5977.291 41
5977.658 41
5978.025 40
5978.392 51
5978.759 50
5979.126 46
5979.493 44
5979.860 35
5980.228 35
5980.595 45
5980.962 32
5981.329 40
5981.696 56
5982.063 36
5982.431 43
5982.798 57
5983.165 38
5983.532 26
5983.899 20
5984.267 22
5984.634 40
5985.001 38
5985.368 39
5985.736 62
5986.103 57
5986.470 49
5986.838 46
5987.205 48
5987.572 43
5987.940 45
5988.307 67
5988.675 54
5989.042 67
5989.409 72
5989.777 58
5990.144 56
5990.512 53
5990.879 46
5991.247 52
5991.614 52
5991.982 58
5992.349 61
5992.717 56
5993.084 51
5993.452 60
5993.819 71
5994.187 59
5994.554 48
5994.922 32
5995.289 49
5995.657 47
5996.025 43
5996.392 52
5996.760 59
5997.128 52
5997.495 59
5997.863 44
5998.231 46
5998.598 29
5998.966 31
5999.334 50
5999.701 37
6000.069 45
6000.437 55
6000.805 54
6001.172 59
6001.540 52
6001.908 56
6002.276 73
6002.644 48
6003.011 68
6003.379 83
6003.747 80
6004.115 95
6004.483 81
6004.851 90
6005.219 101
6005.587 81
6005.954 76
6006.322 86
6006.690 89
6007.058 86
6007.426 82
6007.794 90
6008.162 80
6008.530 80
6008.898 92
6009.266 80
6009.634 65
6010.002 77
6010.370 70
6010.738 79
6011.106 99
6011.475 91
6011.843 82
6012.211 73
6012.579 61
6012.947 59
6013.315 72
6013.683 62
6014.051 45
6014.420 48
6014.788 45
6015.156 45
6015.524 39
6015.892 31
6016.261 34
6016.629 32
6016.997 31
6017.365 22
6017.734 23
6018.102 40
6018.470 40
6018.839 30
6019.207 46
6019.575 62
6019.944 52
6020.312 54
6020.680 54
6021.049 53
6021.417 43
6021.786 52
6022.154 57
6022.522 47
6022.891 43
6023.259 30
6023.628 43
6023.996 38
6024.365 43
6024.733 38
6025.102 32
6025.470 49
6025.839 42
6026.207 35
6026.576 47
6026.944 42
6027.313 52
6027.682 33
6028.050 27
6028.419 33
6028.787 27
6029.156 30
6029.525 40
6029.893 52
6030.262 50
6030.631 56
6030.999 46
6031.368 38
6031.737 41
6032.105 50
6032.474 36
6032.843 37
6033.212 45
6033.580 44
6033.949 33
6034.318 31
6034.687 48
6035.056 45
6035.424 54
6035.793 41
6036.162 36
6036.531 32
6036.900 31
6037.269 46
6037.638 36
6038.006 41
6038.375 61
6038.744 44
6039.113 37
6039.482 37
6039.851 38
6040.220 34
6040.589 36
6040.958 42
6041.327 44
6041.696 32
6042.065 29
6042.434 32
6042.803 34
6043.172 48
6043.541 48
6043.910 24
6044.279 28
6044.649 39
6045.018 37
6045.387 44
6045.756 43
6046.125 46
6046.494 49
6046.863 58
6047.233 52
6047.602 68
6047.971 63
6048.340 49
6048.709 40
6049.079 48
6049.448 66
6049.817 68
6050.186 52
6050.556 54
6050.925 41
6051.294 34
6051.664 36
6052.033 25
6052.402 53
6052.772 49
6053.141 44
6053.510 42
6053.880 28
6054.249 37
6054.619 34
6054.988 43
6055.357 39
6055.727 57
6056.096 61
6056.466 57
6056.835 34
6057.205 33
6057.574 42
6057.944 46
6058.313 47
6058.683 33
6059.052 28
6059.422 35
6059.791 32
6060.161 42
6060.531 51
6060.900 42
6061.270 35
6061.639 35
6062.009 25
6062.379 44
6062.748 43
6063.118 49
6063.488 44
6063.857 41
6064.227 41
6064.597 39
6064.966 33
6065.336 36
6065.706 35
6066.076 46
6066.446 28
6066.815 30
6067.185 39
6067.555 45
6067.925 48
6068.295 45
6068.664 45
6069.034 35
6069.404 31
6069.774 37
6070.144 50
6070.514 49
6070.884 50
6071.254 60
6071.623 60
6071.993 42
6072.363 40
6072.733 41
6073.103 40
6073.473 49
6073.843 46
6074.213 39
6074.583 45
6074.953 65
6075.323 74
6075.693 68
6076.063 70
6076.433 63
6076.804 63
6077.174 62
6077.544 55
6077.914 62
6078.284 68
6078.654 57
6079.024 50
6079.394 50
6079.765 41
6080.135 58
6080.505 46
6080.875 47
6081.245 41
6081.616 43
6081.986 60
6082.356 51
6082.726 46
6083.097 31
6083.467 49
6083.837 63
6084.208 58
6084.578 50
6084.948 49
6085.319 53
6085.689 46
6086.059 54
6086.430 58
6086.800 60
6087.170 60
6087.541 52
6087.911 66
6088.282 78
6088.652 113
6089.023 113
6089.393 93
6089.764 77
6090.134 80
6090.505 87
6090.875 61
6091.246 52
6091.616 62
6091.987 67
6092.357 50
6092.728 62
6093.098 66
6093.469 59
6093.840 78
6094.210 77
6094.581 68
6094.951 59
6095.322 48
6095.693 39
6096.063 40
6096.434 39
6096.805 46
6097.176 60
6097.546 53
6097.917 34
6098.288 39
6098.658 33
6099.029 30
6099.400 33
6099.771 25
6100.142 25
6100.512 30
6100.883 31
6101.254 27
6101.625 42
6101.996 40
6102.367 37
6102.737 30
6103.108 40
6103.479 49
6103.850 39
6104.221 43
6104.592 58
6104.963 52
6105.334 43
6105.705 40
6106.076 34
6106.447 40
6106.818 39
6107.189 29
6107.560 39
6107.931 49
6108.302 34
6108.673 31
6109.044 43
6109.415 52
6109.786 55
6110.157 45
6110.528 41
6110.900 41
6111.271 46
6111.642 44
6112.013 35
6112.384 48
6112.755 51
6113.126 46
6113.498 35
6113.869 41
6114.240 41
6114.611 33
6114.983 35
6115.354 37
6115.725 27
6116.096 28
6116.468 39
6116.839 44
6117.210 38
6117.582 35
6117.953 39
6118.324 31
6118.696 27
6119.067 51
6119.438 57
6119.810 40
6120.181 33
6120.553 34
6120.924 36
6121.295 52
6121.667 47
6122.038 44
6122.410 51
6122.781 32
6123.153 26
6123.524 49
6123.896 50
6124.267 33
6124.639 33
6125.010 29
6125.382 44
6125.754 40
6126.125 45
6126.497 43
6126.868 34
6127.240 33
6127.612 37
6127.983 48
6128.355 42
6128.727 45
6129.098 48
6129.470 48
6129.842 36
6130.213 44
6130.585 45
6130.957 40
6131.329 46
6131.700 47
6132.072 40
6132.444 34
6132.816 49
6133.187 50
6133.559 40
6133.931 34
6134.303 22
6134.675 28
6135.047 31
6135.418 46
6135.790 59
6136.162 51
6136.534 52
6136.906 50
6137.278 35
6137.650 37
6138.022 31
6138.394 36
6138.766 33
6139.138 36
6139.510 44
6139.882 41
6140.254 34
6140.626 37
6140.998 47
6141.370 50
6141.742 37
6142.114 24
6142.486 33
6142.858 34
6143.230 42
6143.602 38
6143.974 45
6144.347 33
6144.719 37
6145.091 37
6145.463 41
6145.835 38
6146.207 39
6146.580 28
6146.952 20
6147.324 21
6147.696 41
6148.069 31
6148.441 34
6148.813 38
6149.185 40
6149.558 44
6149.930 38
6150.302 42
6150.675 51
6151.047 52
6151.419 38
6151.792 47
6152.164 37
6152.536 37
6152.909 29
6153.281 33
6153.654 23
6154.026 21
6154.399 33
6154.771 32
6155.144 42
6155.516 37
6155.888 28
6156.261 28
6156.633 46
6157.006 51
6157.379 42
6157.751 47
6158.124 32
6158.496 45
6158.869 30
6159.241 39
6159.614 40
6159.987 39
6160.359 30
6160.732 29
6161.104 38
6161.477 37
6161.850 31
6162.222 28
6162.595 32
6162.968 21
6163.341 28
6163.713 27
6164.086 56
6164.459 51
6164.832 35
6165.204 39
6165.577 38
6165.950 31
6166.323 32
6166.695 42
6167.068 52
6167.441 55
6167.814 53
6168.187 48
6168.560 43
6168.933 32
6169.306 36
6169.678 43
6170.051 42
6170.424 40
6170.797 51
6171.170 61
6171.543 40
6171.916 59
6172.289 55
6172.662 53
6173.035 46
6173.408 55
6173.781 77
6174.154 80
6174.527 71
6174.900 73
6175.273 61
6175.646 62
6176.020 69
6176.393 63
6176.766 66
6177.139 61
6177.512 56
6177.885 62
6178.258 60
6178.631 61
6179.005 61
6179.378 49
6179.751 46
6180.124 37
6180.498 33
6180.871 43
6181.244 50
6181.617 44
6181.991 36
6182.364 23
6182.737 20
6183.110 14
6183.484 21
6183.857 24
6184.230 24
6184.604 26
6184.977 13
6185.351 31
6185.724 52
6186.097 42
6186.471 30
6186.844 26
6187.218 29
6187.591 22
6187.965 29
6188.338 26
6188.711 33
6189.085 38
6189.458 23
6189.832 30
6190.206 36
6190.579 39
6190.953 32
6191.326 36
6191.700 47
6192.073 49
6192.447 43
6192.821 40
6193.194 43
6193.568 39
6193.941 43
6194.315 55
6194.689 48
6195.062 50
6195.436 34
6195.810 26
6196.183 27
6196.557 40
6196.931 43
6197.305 51
6197.678 47
6198.052 50
6198.426 38
6198.800 42
6199.173 43
6199.547 42
6199.921 51
6200.295 55
6200.669 46
6201.043 50
6201.417 57
6201.790 45
6202.164 50
6202.538 52
6202.912 56
6203.286 34
6203.660 28
6204.034 44
6204.408 36
6204.782 43
6205.156 52
6205.530 45
6205.904 56
6206.278 41
6206.652 40
6207.026 53
6207.400 50
6207.774 50
6208.148 55
6208.522 52
6208.896 61
6209.270 56
6209.644 39
6210.018 44
6210.393 45
6210.767 37
6211.141 32
6211.515 38
6211.889 40
6212.263 36
6212.638 41
6213.012 39
6213.386 33
6213.760 41
6214.135 40
6214.509 51
6214.883 56
6215.257 63
6215.632 55
6216.006 64
6216.380 74
6216.755 70
6217.129 48
6217.503 45
6217.878 49
6218.252 41
6218.626 33
6219.001 28
6219.375 26
6219.750 34
6220.124 23
6220.498 53
6220.873 68
6221.247 44
6221.622 43
6221.996 35
6222.371 59
6222.745 59
6223.120 52
6223.494 33
6223.869 32
6224.244 32
6224.618 25
6224.993 21
6225.367 34
6225.742 39
6226.116 33
6226.491 44
6226.866 44
6227.240 48
6227.615 49
6227.990 48
6228.364 42
6228.739 36
6229.114 30
6229.488 46
6229.863 52
6230.238 48
6230.613 55
6230.987 69
6231.362 51
6231.737 34
6232.112 35
6232.486 24
6232.861 39
6233.236 33
6233.611 40
6233.986 33
6234.361 44
6234.736 55
6235.110 57
6235.485 32
6235.860 28
6236.235 25
6236.610 32
6236.985 25
6237.360 22
6237.735 25
6238.110 34
6238.485 43
6238.860 48
6239.235 44
6239.610 37
6239.985 27
6240.360 40
6240.735 47
6241.110 49
6241.485 60
6241.860 50
6242.235 40
6242.610 25
6242.985 30
6243.361 42
6243.736 43
6244.111 61
6244.486 44
6244.861 59
6245.236 59
6245.612 54
6245.987 48
6246.362 40
6246.737 44
6247.112 41
6247.488 43
6247.863 41
6248.238 37
6248.614 39
6248.989 47
6249.364 52
6249.739 33
6250.115 41
6250.490 39
6250.866 41
6251.241 26
6251.616 39
6251.992 37
6252.367 34
6252.742 39
6253.118 32
6253.493 34
6253.869 32
6254.244 35
6254.620 49
6254.995 60
6255.371 53
6255.746 41
6256.122 45
6256.497 37
6256.873 39
6257.248 27
6257.624 34
6257.999 36
6258.375 39
6258.751 37
6259.126 38
6259.502 33
6259.877 34
6260.253 26
6260.629 29
6261.004 45
6261.380 44
6261.756 50
6262.131 64
6262.507 49
6262.883 41
6263.258 47
6263.634 36
6264.010 40
6264.386 52
6264.761 70
6265.137 65
6265.513 65
6265.889 60
6266.265 45
6266.641 44
6267.016 42
6267.392 39
6267.768 47
6268.144 50
6268.520 58
6268.896 55
6269.272 53
6269.648 41
6270.023 32
6270.399 35
6270.775 36
6271.151 47
6271.527 43
6271.903 41
6272.279 31
6272.655 35
6273.031 40
6273.407 49
6273.783 47
6274.159 55
6274.535 54
6274.912 80
6275.288 64
6275.664 57
6276.040 50
6276.416 52
6276.792 45
6277.168 56
6277.544 57
6277.921 35
6278.297 25
6278.673 43
6279.049 54
6279.425 54
6279.802 66
6280.178 54
6280.554 43
6280.930 46
6281.307 45
6281.683 39
6282.059 44
6282.435 38
6282.812 29
6283.188 50
6283.564 49
6283.941 62
6284.317 52
6284.693 73
6285.070 53
6285.446 56
6285.823 58
6286.199 61
6286.575 51
6286.952 39
6287.328 42
6287.705 32
6288.081 47
6288.458 59
6288.834 51
6289.211 49
6289.587 62
6289.964 61
6290.340 46
6290.717 49
6291.093 40
6291.470 42
6291.847 55
6292.223 63
6292.600 69
6292.976 77
6293.353 67
6293.730 53
6294.106 60
6294.483 61
6294.860 59
6295.236 55
6295.613 44
6295.990 37
6296.366 41
6296.743 63
6297.120 44
6297.497 46
6297.873 38
6298.250 39
6298.627 53
6299.004 51
6299.381 37
6299.757 31
6300.134 54
6300.511 64
6300.888 52
6301.265 65
6301.642 51
6302.019 47
6302.396 62
6302.772 61
6303.149 75
6303.526 51
6303.903 50
6304.280 40
6304.657 41
6305.034 39
6305.411 46
6305.788 57
6306.165 58
6306.542 57
6306.919 50
6307.296 38
6307.673 43
6308.050 39
6308.427 36
6308.805 52
6309.182 45
6309.559 42
6309.936 46
6310.313 32
6310.690 35
6311.067 40
6311.444 43
6311.822 40
6312.199 37
6312.576 41
6312.953 52
6313.330 53
6313.708 33
6314.085 30
6314.462 32
6314.839 44
6315.217 47
6315.594 63
6315.971 66
6316.349 57
6316.726 52
6317.103 45
6317.481 35
6317.858 32
6318.235 32
6318.613 32
6318.990 34
6319.368 29
6319.745 24
6320.122 35
6320.500 35
6320.877 42
6321.255 47
6321.632 47
6322.010 46
6322.387 39
6322.765 33
6323.142 45
6323.520 43
6323.897 50
6324.275 50
6324.653 54
6325.030 44
6325.408 41
6325.785 42
6326.163 40
6326.540 49
6326.918 36
6327.296 29
6327.673 38
6328.051 60
6328.429 53
6328.806 80
6329.184 67
6329.562 67
6329.940 58
6330.317 55
6330.695 65
6331.073 73
6331.451 58
6331.828 57
6332.206 56
6332.584 60
6332.962 49
6333.340 39
6333.717 38
6334.095 53
6334.473 68
6334.851 61
6335.229 54
6335.607 47
6335.985 52
6336.363 66
6336.741 57
6337.118 44
6337.496 37
6337.874 31
6338.252 33
6338.630 48
6339.008 35
6339.386 34
6339.764 48
6340.142 61
6340.520 47
6340.898 46
6341.277 57
6341.655 53
6342.033 55
6342.411 49
6342.789 47
6343.167 57
6343.545 39
6343.923 41
6344.301 39
6344.680 38
6345.058 40
6345.436 40
6345.814 42
6346.192 32
6346.571 27
6346.949 36
6347.327 48
6347.705 42
6348.084 45
6348.462 43
6348.840 50
6349.218 62
6349.597 54
6349.975 38
6350.353 33
6350.732 37
6351.110 30
6351.488 16
6351.867 25
6352.245 42
6352.624 35
6353.002 34
6353.380 36
6353.759 34
6354.137 33
6354.516 24
6354.894 23
6355.273 24
6355.651 44
6356.030 42
6356.408 34
6356.787 40
6357.165 41
6357.544 34
6357.922 32
6358.301 47
6358.680 40
6359.058 41
6359.437 51
6359.815 53
6360.194 50
6360.573 43
6360.951 35
6361.330 34
6361.709 29
6362.087 35
6362.466 38
6362.845 21
6363.223 24
6363.602 37
6363.981 36
6364.360 33
6364.738 38
6365.117 59
6365.496 45
6365.875 41
6366.253 40
6366.632 42
6367.011 38
6367.390 37
6367.769 41
6368.148 48
6368.527 43
6368.905 44
6369.284 31
6369.663 36
6370.042 48
6370.421 50
6370.800 49
6371.179 60
6371.558 50
6371.937 64
6372.316 89
6372.695 71
6373.074 71
6373.453 71
6373.832 87
6374.211 93
6374.590 84
6374.969 82
6375.348 90
6375.727 95
6376.106 75
6376.485 73
6376.865 53
6377.244 54
6377.623 47
6378.002 48
6378.381 43
6378.760 40
6379.140 56
6379.519 62
6379.898 48
6380.277 41
6380.656 51
6381.036 62
6381.415 70
6381.794 82
6382.174 69
6382.553 74
6382.932 79
6383.311 68
6383.691 79
6384.070 83
6384.449 78
6384.829 61
6385.208 58
6385.588 61
6385.967 59
6386.346 60
6386.726 62
6387.105 54
6387.485 72
6387.864 77
6388.244 71
6388.623 74
6389.002 87
6389.382 87
6389.761 92
6390.141 82
6390.521 81
6390.900 90
6391.280 75
6391.659 70
6392.039 84
6392.418 83
6392.798 97
6393.178 88
6393.557 94
6393.937 82
6394.316 66
6394.696 93
6395.076 102
6395.455 89
6395.835 76
6396.215 58
6396.594 75
6396.974 73
6397.354 95
6397.734 92
6398.113 71
6398.493 82
6398.873 76
6399.253 80
6399.633 81
6400.012 72
6400.392 77
6400.772 82
6401.152 101
6401.532 130
6401.912 135
6402.291 112
6402.671 133
6403.051 127
6403.431 114
6403.811 126
6404.191 111
6404.571 109
6404.951 88
6405.331 105
6405.711 85
6406.091 71
6406.471 94
6406.851 103
6407.231 99
6407.611 103
6407.991 112
6408.371 83
6408.751 81
6409.131 107
6409.511 91
6409.891 106
6410.272 89
6410.652 82
6411.032 65
6411.412 74
6411.792 70
6412.172 98
6412.552 91
6412.933 95
6413.313 103
6413.693 127
6414.073 121
6414.454 110
6414.834 110
6415.214 132
6415.594 158
6415.975 149
6416.355 127
6416.735 126
6417.116 156
6417.496 149
6417.876 152
6418.257 163
6418.637 152
6419.017 162
6419.398 146
6419.778 141
6420.158 136
6420.539 138
6420.919 144
6421.300 133
6421.680 127
6422.061 143
6422.441 149
6422.822 147
6423.202 129
6423.583 122
6423.963 125
6424.344 115
6424.724 124
6425.105 147
6425.485 147
6425.866 148
6426.247 151
6426.627 171
6427.008 171
6427.388 166
6427.769 201
6428.150 198
6428.530 211
6428.911 256
6429.292 298
6429.672 361
6430.053 391
6430.434 465
6430.814 577
6431.195 658
6431.576 737
6431.957 838
6432.337 945
6432.718 1035
6433.099 1123
6433.480 1170
6433.861 1241
6434.241 1291
6434.622 1277
6435.003 1270
6435.384 1213
6435.765 1157
6436.146 1115
6436.527 1044
6436.908 934
6437.289 848
6437.669 763
6438.050 704
6438.431 649
6438.812 566
6439.193 559
6439.574 557
6439.955 476
6440.336 465
6440.717 428
6441.098 398
6441.479 369
6441.860 358
6442.241 373
6442.623 398
6443.004 397
6443.385 414
6443.766 421
6444.147 435
6444.528 509
6444.909 592
6445.290 691
6445.672 754
6446.053 832
6446.434 977
6446.815 1114
6447.196 1304
6447.577 1461
6447.959 1593
6448.340 1824
6448.721 1928
6449.102 2109
6449.484 2208
6449.865 2261
6450.246 2263
6450.628 2328
6451.009 2305
6451.390 2235
6451.772 2118
6452.153 2042
6452.534 1879
6452.916 1687
6453.297 1528
6453.679 1381
6454.060 1255
6454.441 1082
6454.823 899
6455.204 757
6455.586 655
6455.967 581
6456.349 545
6456.730 485
6457.112 393
6457.493 350
6457.875 299
6458.256 272
6458.638 276
6459.019 256
6459.401 247
6459.783 201
6460.164 181
6460.546 198
6460.927 169
6461.309 129
6461.691 110
6462.072 138
6462.454 126
6462.836 116
6463.217 105
6463.599 95
6463.981 116
6464.362 109
6464.744 128
6465.126 114
6465.508 114
6465.889 113
6466.271 98
6466.653 90
6467.035 94
6467.417 78
6467.798 82
6468.180 65
6468.562 78
6468.944 96
6469.326 89
6469.708 96
6470.089 92
6470.471 90
6470.853 70
6471.235 76
6471.617 58
6471.999 47
6472.381 65
6472.763 74
6473.145 80
6473.527 71
6473.909 70
6474.291 74
6474.673 67
6475.055 61
6475.437 99
6475.819 92
6476.201 74
6476.583 67
6476.965 66
6477.347 77
6477.730 79
6478.112 84
6478.494 90
6478.876 82
6479.258 87
6479.640 86
6480.022 76
6480.405 85
6480.787 84
6481.169 92
6481.551 99
6481.934 92
6482.316 77
6482.698 68
6483.080 61
6483.463 77
6483.845 81
6484.227 74
6484.610 62
6484.992 56
6485.374 57
6485.757 51
6486.139 52
6486.521 61
6486.904 66
6487.286 57
6487.668 68
6488.051 76
6488.433 74
6488.816 69
6489.198 69
6489.581 66
6489.963 81
6490.346 94
6490.728 89
6491.111 105
6491.493 93
6491.876 91
6492.258 98
6492.641 102
6493.023 84
6493.406 81
6493.788 88
6494.171 71
6494.554 82
6494.936 85
6495.319 75
6495.702 58
6496.084 59
6496.467 73
6496.850 60
6497.232 51
6497.615 55
6497.998 60
6498.380 55
6498.763 56
6499.146 71
6499.529 96
6499.911 85
6500.294 73
6500.677 79
6501.060 75
6501.443 73
6501.825 50
6502.208 53
6502.591 56
6502.974 56
6503.357 70
6503.740 71
6504.123 56
6504.505 56
6504.888 77
6505.271 86
6505.654 75
6506.037 68
6506.420 59
6506.803 61
6507.186 66
6507.569 73
6507.952 81
6508.335 66
6508.718 57
6509.101 57
6509.484 59
6509.867 70
6510.250 63
6510.633 54
6511.017 49
6511.400 56
6511.783 57
6512.166 55
6512.549 55
6512.932 51
6513.315 48
6513.699 47
6514.082 50
6514.465 60
6514.848 66
6515.231 70
6515.615 60
6515.998 69
6516.381 78
6516.764 82
6517.148 90
6517.531 91
6517.914 80
6518.297 75
6518.681 71
6519.064 79
6519.447 82
6519.831 66
6520.214 73
6520.598 84
6520.981 82
6521.364 79
6521.748 62
6522.131 50
6522.515 52
6522.898 65
6523.281 66
6523.665 85
6524.048 80
6524.432 63
6524.815 53
6525.199 80
6525.582 75
6525.966 63
6526.350 65
6526.733 86
6527.117 78
6527.500 62
6527.884 69
6528.267 67
6528.651 83
6529.035 70
6529.418 65
6529.802 63
6530.186 58
6530.569 62
6530.953 71
6531.337 79
6531.720 91
6532.104 80
6532.488 74
6532.872 70
6533.255 65
6533.639 90
6534.023 125
6534.407 116
6534.790 109
6535.174 95
6535.558 92
6535.942 100
6536.326 82
6536.710 75
6537.093 64
6537.477 99
6537.861 90
6538.245 81
6538.629 56
6539.013 59
6539.397 55
6539.781 71
6540.165 85
6540.549 97
6540.933 83
6541.317 90
6541.701 80
6542.085 63
6542.469 60
6542.853 53
6543.237 85
6543.621 112
6544.005 104
6544.389 108
6544.773 108
6545.157 107
6545.541 76
6545.925 79
6546.309 82
6546.694 93
6547.078 92
6547.462 101
6547.846 107
6548.230 93
6548.614 96
6548.999 85
6549.383 77
6549.767 85
6550.151 87
6550.536 78
6550.920 69
6551.304 69
6551.688 75
6552.073 61
6552.457 67
6552.841 86
6553.226 78
6553.610 67
6553.994 95
6554.379 93
6554.763 100
6555.148 95
6555.532 93
6555.916 82
6556.301 88
6556.685 67
6557.070 52
6557.454 80
6557.839 97
6558.223 80
6558.608 81
6558.992 89
6559.377 78
6559.761 76
6560.146 85
6560.530 80
6560.915 75
6561.299 68
6561.684 78
6562.069 69
6562.453 80
6562.838 87
6563.222 90
6563.607 97
6563.992 110
6564.376 94
6564.761 72
6565.146 95
6565.530 88
6565.915 112
6566.300 105
6566.685 106
6567.069 107
6567.454 95
6567.839 92
6568.224 80
6568.608 58
6568.993 73
6569.378 82
6569.763 84
6570.148 84
6570.533 83
6570.917 80
6571.302 86
6571.687 73
6572.072 72
6572.457 81
6572.842 83
6573.227 85
6573.612 91
6573.997 92
6574.382 91
6574.767 84
6575.152 87
6575.536 84
6575.921 113
6576.307 110
6576.692 104
6577.077 99
6577.462 95
6577.847 87
6578.232 96
6578.617 114
6579.002 120
6579.387 128
6579.772 124
6580.157 121
6580.542 119
6580.928 119
6581.313 128
6581.698 142
6582.083 143
6582.468 131
6582.853 143
6583.239 129
6583.624 137
6584.009 147
6584.394 162
6584.780 156
6585.165 161
6585.550 195
6585.935 176
6586.321 201
6586.706 212
6587.091 204
6587.477 207
6587.862 205
6588.247 201
6588.633 187
6589.018 168
6589.404 190
6589.789 195
6590.174 192
6590.560 184
6590.945 155
6591.331 143
6591.716 181
6592.102 171
6592.487 162
6592.873 154
6593.258 171
6593.644 163
6594.029 172
6594.415 156
6594.800 180
6595.186 174
6595.572 167
6595.957 154
6596.343 120
6596.728 130
6597.114 122
6597.500 124
6597.885 130
6598.271 145
6598.657 144
6599.042 126
6599.428 157
6599.814 194
6600.199 192
6600.585 196
6600.971 188
6601.357 189
6601.742 183
6602.128 167
6602.514 166
6602.900 162
6603.285 182
6603.671 185
6604.057 206
6604.443 205
6604.829 200
6605.215 195
6605.600 164
6605.986 182
6606.372 193
6606.758 204
6607.144 237
6607.530 251
6607.916 254
6608.302 277
6608.688 274
6609.074 289
6609.460 294
6609.846 279
6610.232 284
6610.618 260
6611.004 281
6611.390 292
6611.776 319
6612.162 310
6612.548 338
6612.934 382
6613.320 365
6613.706 395
6614.092 399
6614.479 413
6614.865 428
6615.251 407
6615.637 383
6616.023 423
6616.409 397
6616.796 384
6617.182 375
6617.568 387
6617.954 391
6618.340 409
6618.727 386
6619.113 353
6619.499 400
6619.886 376
6620.272 388
6620.658 433
6621.045 396
6621.431 394
6621.817 401
6622.204 417
6622.590 414
6622.976 389
6623.363 416
6623.749 466
6624.135 490
6624.522 567
6624.908 649
6625.295 721
6625.681 889
6626.068 954
6626.454 1059
6626.841 1229
6627.227 1451
6627.614 1713
6628.000 2118
6628.387 2479
6628.773 3000
6629.160 3413
6629.546 3967
6629.933 4561
6630.320 5030
6630.706 5475
6631.093 6000
6631.479 6486
6631.866 6813
6632.253 7117
6632.639 7139
6633.026 7189
6633.413 7124
6633.799 6888
6634.186 6663
6634.573 6335
6634.960 5925
6635.346 5575
6635.733 5072
6636.120 4736
6636.507 4180
6636.893 3745
6637.280 3356
6637.667 2970
6638.054 2691
6638.441 2545
6638.827 2313
6639.214 2054
6639.601 1839
6639.988 1776
6640.375 1752
6640.762 1683
6641.149 1696
6641.536 1650
6641.923 1736
6642.310 1934
6642.697 2072
6643.083 2304
6643.470 2542
6643.857 2952
6644.244 3403
6644.631 3850
6645.018 4270
6645.406 4887
6645.793 5607
6646.180 6190
6646.567 6681
6646.954 7143
6647.341 7628
6647.728 8079
6648.115 8333
6648.502 8371
6648.889 8275
6649.276 7931
6649.664 7728
6650.051 7474
6650.438 7132
6650.825 6602
6651.212 6165
6651.600 5672
6651.987 5135
6652.374 4545
6652.761 3962
6653.149 3624
6653.536 3220
6653.923 2821
6654.310 2409
6654.698 2122
6655.085 1853
6655.472 1758
6655.860 1519
6656.247 1320
6656.634 1181
6657.022 1061
6657.409 944
6657.796 844
6658.184 772
6658.571 684
6658.959 585
6659.346 563
6659.734 544
6660.121 528
6660.509 480
6660.896 437
6661.284 388
6661.671 362
6662.059 359
6662.446 343
6662.834 317
6663.221 267
6663.609 252
6663.996 207
6664.384 219
6664.772 204
6665.159 206
6665.547 182
6665.934 167
6666.322 139
6666.710 166
6667.097 170
6667.485 164
6667.873 129
6668.260 115
6668.648 110
6669.036 94
6669.424 105
6669.811 96
6670.199 85
6670.587 80
6670.975 107
6671.362 124
6671.750 135
6672.138 134
6672.526 124
6672.914 123
6673.301 121
6673.689 147
6674.077 170
6674.465 138
6674.853 132
6675.241 113
6675.629 130
6676.017 136
6676.405 145
6676.793 145
6677.181 153
6677.569 123
6677.957 121
6678.344 136
6678.732 140
6679.121 138
6679.509 127
6679.897 113
6680.285 102
6680.673 115
6681.061 110
6681.449 116
6681.837 111
6682.225 106
6682.613 83
6683.001 86
6683.389 104
6683.778 92
6684.166 78
6684.554 87
6684.942 88
6685.330 92
6685.718 90
6686.107 89
6686.495 83
6686.883 73
6687.271 77
6687.660 83
6688.048 86
6688.436 98
6688.825 109
6689.213 110
6689.601 103
6689.989 110
6690.378 103
6690.766 100
6691.155 79
6691.543 80
6691.931 74
6692.320 96
6692.708 93
6693.097 103
6693.485 92
6693.873 69
6694.262 68
6694.650 77
6695.039 79
6695.427 74
6695.816 67
6696.204 66
6696.593 69
6696.981 74
6697.370 55
6697.758 62
6698.147 62
6698.536 68
6698.924 63
6699.313 63
6699.701 64
6700.090 61
6700.479 58
6700.867 67
6701.256 75
6701.645 65
6702.033 69
6702.422 72
6702.811 64
6703.199 56
6703.588 59
6703.977 57
6704.366 59
6704.754 54
6705.143 66
6705.532 54
6705.921 50
6706.310 42
6706.698 49
6707.087 51
6707.476 54
6707.865 45
6708.254 51
6708.643 48
6709.031 54
6709.420 51
6709.809 57
6710.198 53
6710.587 43
6710.976 46
6711.365 50
6711.754 45
6712.143 47
6712.532 44
6712.921 40
6713.310 44
6713.699 49
6714.088 58
6714.477 37
6714.866 34
6715.255 40
6715.644 33
6716.033 36
6716.422 38
6716.812 49
6717.201 47
6717.590 46
6717.979 36
6718.368 45
6718.757 53
6719.146 48
6719.536 64
6719.925 60
6720.314 62
6720.703 43
6721.092 42
6721.482 41
6721.871 41
6722.260 49
6722.650 45
6723.039 53
6723.428 49
6723.817 43
6724.207 51
6724.596 54
6724.985 43
6725.375 36
6725.764 39
6726.154 63
6726.543 71
6726.932 58
6727.322 58
6727.711 67
6728.101 75
6728.490 69
6728.879 60
6729.269 46
6729.658 57
6730.048 60
6730.437 45
6730.827 38
6731.216 28
6731.606 46
6731.996 62
6732.385 46
6732.775 40
6733.164 38
6733.554 56
6733.943 45
6734.333 38
6734.723 38
6735.112 35
6735.502 43
6735.892 40
6736.281 36
6736.671 24
6737.061 24
6737.450 38
6737.840 42
6738.230 46
6738.620 38
6739.009 41
6739.399 31
6739.789 31
6740.179 39
6740.568 33
6740.958 37
6741.348 50
6741.738 63
6742.128 63
6742.518 48
6742.908 54
6743.297 53
6743.687 46
6744.077 38
6744.467 34
6744.857 45
6745.247 40
6745.637 46
6746.027 55
6746.417 49
6746.807 46
6747.197 57
6747.587 51
6747.977 46
6748.367 56
6748.757 56
6749.147 44
6749.537 48
6749.927 49
6750.317 62
6750.707 50
6751.097 48
6751.487 59
6751.878 55
6752.268 33
6752.658 60
6753.048 60
6753.438 56
6753.828 55
6754.219 32
6754.609 18
6754.999 16
6755.389 18
6755.779 27
6756.170 43
6756.560 59
6756.950 37
6757.340 36
6757.731 26
6758.121 26
6758.511 40
6758.902 42
6759.292 41
6759.682 37
6760.073 43
6760.463 39
6760.854 35
6761.244 40
6761.634 43
6762.025 41
6762.415 51
6762.806 38
6763.196 35
6763.587 40
6763.977 52
6764.367 42
6764.758 42
6765.148 46
6765.539 54
6765.930 41
6766.320 49
6766.711 42
6767.101 41
6767.492 41
6767.882 38
6768.273 49
6768.664 43
6769.054 45
6769.445 44
6769.835 40
6770.226 59
6770.617 50
6771.007 47
6771.398 51
6771.789 54
6772.180 56
6772.570 67
6772.961 55
6773.352 61
6773.743 47
6774.133 47
6774.524 61
6774.915 55
6775.306 54
6775.696 48
6776.087 43
6776.478 42
6776.869 42
6777.260 36
6777.651 37
6778.042 44
6778.432 44
6778.823 39
6779.214 39
6779.605 39
6779.996 35
6780.387 47
6780.778 42
6781.169 43
6781.560 37
6781.951 44
6782.342 39
6782.733 33
6783.124 30
6783.515 32
6783.906 43
6784.297 36
6784.688 35
6785.079 55
6785.470 63
6785.862 57
6786.253 50
6786.644 37
6787.035 38
6787.426 43
6787.817 42
6788.208 65
6788.600 63
6788.991 54
6789.382 55
6789.773 61
6790.164 57
6790.556 58
6790.947 54
6791.338 50
6791.730 67
6792.121 84
6792.512 77
6792.903 86
6793.295 104
6793.686 107
6794.077 105
6794.469 97
6794.860 108
6795.251 120
6795.643 140
6796.034 123
6796.426 115
6796.817 119
6797.209 105
6797.600 99
6797.991 102
6798.383 89
6798.774 77
6799.166 79
6799.557 89
6799.949 67
6800.340 47
6800.732 60
6801.124 58
6801.515 53
6801.907 66
6802.298 63
6802.690 62
6803.081 59
6803.473 78
6803.865 73
6804.256 72
6804.648 60
6805.040 61
6805.431 59
6805.823 65
6806.215 69
6806.606 64
6806.998 53
6807.390 36
6807.782 55
6808.173 74
6808.565 79
6808.957 64
6809.349 68
6809.740 71
6810.132 91
6810.524 93
6810.916 91
6811.308 85
6811.700 58
6812.091 82
6812.483 86
6812.875 76
6813.267 69
6813.659 76
6814.051 88
6814.443 99
6814.835 109
6815.227 85
6815.619 76
6816.011 82
6816.403 69
6816.795 69
6817.187 63
6817.579 70
6817.971 59
6818.363 56
6818.755 63
6819.147 76
6819.539 70
6819.931 54
6820.323 61
6820.715 55
6821.107 56
6821.499 44
6821.892 58
6822.284 44
6822.676 48
6823.068 57
6823.460 51
6823.853 64
6824.245 62
6824.637 65
6825.029 69
6825.421 64
6825.814 76
6826.206 79
6826.598 69
6826.991 80
6827.383 71
6827.775 63
6828.167 71
6828.560 73
6828.952 64
6829.345 71
6829.737 57
6830.129 62
6830.522 55
6830.914 53
6831.306 60
6831.699 83
6832.091 81
6832.484 82
6832.876 74
6833.269 87
6833.661 81
6834.054 85
6834.446 86
6834.839 104
6835.231 136
6835.624 114
6836.016 119
6836.409 152
6836.801 138
6837.194 146
6837.587 133
6837.979 175
6838.372 187
6838.765 170
6839.157 168
6839.550 142
6839.942 147
6840.335 143
6840.728 143
6841.121 152
6841.513 163
6841.906 133
6842.299 123
6842.691 132
6843.084 95
6843.477 86
6843.870 84
6844.263 96
6844.655 95
6845.048 79
6845.441 65
6845.834 85
6846.227 80
6846.619 70
6847.012 75
6847.405 60
6847.798 74
6848.191 76
6848.584 94
6848.977 94
6849.370 94
6849.763 112
6850.156 126
6850.549 108
6850.942 139
6851.335 157
6851.728 172
6852.121 193
6852.514 193
6852.907 219
6853.300 234
6853.693 215
6854.086 238
6854.479 244
6854.872 248
6855.265 289
6855.658 287
6856.051 269
6856.445 239
6856.838 247
6857.231 219
6857.624 206
6858.017 219
6858.410 201
6858.804 167
6859.197 143
6859.590 153
6859.983 142
6860.377 149
6860.770 124
6861.163 122
6861.556 108
6861.950 118
6862.343 100
6862.736 82
6863.130 80
6863.523 90
6863.916 84
6864.310 65
6864.703 79
6865.096 85
6865.490 86
6865.883 87
6866.277 80
6866.670 70
6867.064 72
6867.457 63
6867.850 63
6868.244 70
6868.637 90
6869.031 87
6869.424 66
6869.818 65
6870.211 68
6870.605 52
6870.999 67
6871.392 84
6871.786 83
6872.179 86
6872.573 79
6872.967 76
6873.360 87
6873.754 78
6874.147 88
6874.541 98
6874.935 99
6875.328 108
6875.722 96
6876.116 92
6876.510 112
6876.903 108
6877.297 101
6877.691 92
6878.085 112
6878.478 131
6878.872 121
6879.266 113
6879.660 118
6880.053 129
6880.447 136
6880.841 125
6881.235 98
6881.629 91
6882.023 108
6882.417 127
6882.810 139
6883.204 126
6883.598 136
6883.992 110
6884.386 101
6884.780 97
6885.174 100
6885.568 85
6885.962 106
6886.356 113
6886.750 106
6887.144 109
6887.538 75
6887.932 69
6888.326 63
6888.720 48
6889.114 48
6889.508 42
6889.903 38
6890.297 47
6890.691 50
6891.085 48
6891.479 54
6891.873 57
6892.267 48
6892.662 56
6893.056 62
6893.450 52
6893.844 57
6894.238 71
6894.633 77
6895.027 75
6895.421 91
6895.815 107
6896.210 112
6896.604 110
6896.998 108
6897.392 86
6897.787 85
6898.181 68
6898.576 58
6898.970 68
6899.364 65
6899.759 80
6900.153 75
6900.547 68
6900.942 49
6901.336 54
6901.731 49
6902.125 70
6902.520 88
6902.914 74
6903.309 61
6903.703 55
6904.098 64
6904.492 58
6904.887 39
6905.281 55
6905.676 56
6906.070 51
6906.465 53
6906.859 53
6907.254 45
6907.649 46
6908.043 41
6908.438 42
6908.832 56
6909.227 58
6909.622 54
6910.016 61
6910.411 45
6910.806 50
6911.201 53
6911.595 62
6911.990 62
6912.385 53
6912.779 70
6913.174 77
6913.569 59
6913.964 44
6914.359 34
6914.753 33
6915.148 42
6915.543 67
6915.938 63
6916.333 68
6916.728 49
6917.122 47
6917.517 36
6917.912 33
6918.307 43
6918.702 36
6919.097 47
6919.492 41
6919.887 31
6920.282 40
6920.677 62
6921.072 57
6921.467 46
6921.862 54
6922.257 61
6922.652 63
6923.047 64
6923.442 50
6923.837 49
6924.232 48
6924.627 42
6925.022 41
6925.417 34
6925.813 45
6926.208 48
6926.603 45
6926.998 43
6927.393 45
6927.788 29
6928.184 32
6928.579 45
6928.974 55
6929.369 43
6929.764 39
6930.160 46
6930.555 41
6930.950 52
6931.346 79
6931.741 70
6932.136 55
6932.531 80
6932.927 68
6933.322 65
6933.717 72
6934.113 65
6934.508 53
6934.904 37
6935.299 44
6935.694 57
6936.090 57
6936.485 56
6936.881 67
6937.276 75
6937.672 76
6938.067 70
6938.463 78
6938.858 78
6939.254 82
6939.649 93
6940.045 92
6940.440 84
6940.836 77
6941.231 68
6941.627 76
6942.022 67
6942.418 58
6942.814 69
6943.209 68
6943.605 72
6944.000 62
6944.396 65
6944.792 68
6945.187 68
6945.583 59
6945.979 45
6946.375 36
6946.770 52
6947.166 48
6947.562 60
6947.958 73
6948.353 70
6948.749 57
6949.145 36
6949.541 44
6949.937 55
6950.332 45
6950.728 43
6951.124 68
6951.520 73
6951.916 60
6952.312 62
6952.708 63
6953.103 73
6953.499 72
6953.895 72
6954.291 75
6954.687 72
6955.083 69
6955.479 80
6955.875 83
6956.271 91
6956.667 79
6957.063 78
6957.459 69
6957.855 67
6958.251 77
6958.647 68
6959.043 60
6959.439 53
6959.835 50
6960.232 44
6960.628 47
6961.024 44
6961.420 51
6961.816 50
6962.212 45
6962.608 51
6963.005 51
6963.401 37
6963.797 46
6964.193 35
6964.590 36
6964.986 33
6965.382 49
6965.778 62
6966.175 60
6966.571 49
6966.967 51
6967.363 43
6967.760 48
6968.156 77
6968.552 76
6968.949 57
6969.345 59
6969.742 44
6970.138 58
6970.534 63
6970.931 66
6971.327 62
6971.724 44
6972.120 57
6972.516 73
6972.913 45
6973.309 53
6973.706 52
6974.102 53
6974.499 49
6974.895 47
6975.292 29
6975.689 33
6976.085 25
6976.482 18
6976.878 22
6977.275 44
6977.671 46
6978.068 33
6978.465 25
6978.861 31
6979.258 43
6979.655 46
6980.051 64
6980.448 49
6980.845 36
6981.241 44
6981.638 39
6982.035 24
6982.432 29
6982.828 31
6983.225 43
6983.622 57
6984.019 58
6984.415 61
6984.812 52
6985.209 58
6985.606 54
6986.003 61
6986.400 53
6986.796 40
6987.193 66
6987.590 59
6987.987 59
6988.384 53
6988.781 54
6989.178 56
6989.575 41
6989.972 45
6990.369 60
6990.766 52
6991.163 42
6991.560 47
6991.957 44
6992.354 41
6992.751 41
6993.148 47
6993.545 53
6993.942 67
6994.339 60
6994.736 48
6995.133 30
6995.530 40
6995.927 47
6996.324 45
6996.722 45
6997.119 36
6997.516 65
6997.913 62
6998.310 43
6998.708 24
6999.105 50
6999.502 47
6999.899 48
7000.296 39
7000.694 43
7001.091 48
7001.488 50
7001.886 72
7002.283 78
7002.680 45
7003.077 45
7003.475 63
7003.872 67
7004.270 73
7004.667 65
7005.064 63
7005.462 66
7005.859 66
7006.256 84
7006.654 78
7007.051 67
7007.449 60
7007.846 62
7008.244 71
7008.641 55
7009.039 46
7009.436 45
7009.834 51
7010.231 51
7010.629 49
7011.026 71
7011.424 67
7011.821 62
7012.219 69
7012.617 48
7013.014 42
7013.412 50
7013.810 66
7014.207 52
7014.605 48
7015.002 56
7015.400 48
7015.798 49
7016.196 51
7016.593 40
7016.991 52
7017.389 50
7017.786 53
7018.184 39
7018.582 42
7018.980 46
7019.378 56
7019.775 46
7020.173 33
7020.571 39
7020.969 45
7021.367 39
7021.764 34
7022.162 39
7022.560 36
7022.958 58
7023.356 66
7023.754 59
7024.152 67
7024.550 47
7024.948 57
7025.346 52
7025.744 51
7026.142 46
7026.540 63
7026.938 57
7027.336 57
7027.734 53
7028.132 31
7028.530 32
7028.928 28
7029.326 25
7029.724 39
7030.122 47
7030.520 43
7030.918 29
7031.316 34
7031.715 49
7032.113 51
7032.511 37
7032.909 43
7033.307 48
7033.705 50
7034.104 47
7034.502 46
7034.900 42
7035.298 45
7035.697 50
7036.095 52
7036.493 50
7036.891 48
7037.290 56
7037.688 66
7038.086 73
7038.485 70
7038.883 55
7039.281 38
7039.680 39
7040.078 46
7040.476 41
7040.875 54
7041.273 48
7041.672 43
7042.070 31
7042.469 39
7042.867 39
7043.265 58
7043.664 52
7044.062 45
7044.461 60
7044.859 64
7045.258 64
7045.656 62
7046.055 70
7046.454 86
7046.852 75
7047.251 74
7047.649 82
7048.048 73
7048.447 82
7048.845 65
7049.244 51
7049.642 66
7050.041 64
7050.440 65
7050.838 44
7051.237 39
7051.636 55
7052.035 65
7052.433 62
7052.832 49
7053.231 60
7053.629 50
7054.028 46
7054.427 53
7054.826 60
7055.225 33
7055.623 45
7056.022 52
7056.421 33
7056.820 30
7057.219 47
7057.618 40
7058.017 50
7058.415 48
7058.814 47
7059.213 38
7059.612 36
7060.011 35
7060.410 40
7060.809 38
7061.208 38
7061.607 27
7062.006 43
7062.405 44
7062.804 41
7063.203 35
7063.602 49
7064.001 46
7064.400 43
7064.799 37
7065.198 50
7065.597 39
7065.997 33
7066.396 27
7066.795 35
7067.194 38
7067.593 40
7067.992 50
7068.391 48
7068.791 51
7069.190 39
7069.589 45
7069.988 30
7070.388 38
7070.787 33
7071.186 29
7071.585 40
7071.985 50
7072.384 39
7072.783 45
7073.182 32
7073.582 44
7073.981 45
7074.380 39
7074.780 44
7075.179 42
7075.579 49
7075.978 38
7076.377 36
7076.777 37
7077.176 28
7077.576 28
7077.975 38
7078.375 44
7078.774 34
7079.173 31
7079.573 20
7079.972 19
7080.372 33
7080.772 35
7081.171 39
7081.571 45
7081.970 42
7082.370 43
7082.769 46
7083.169 43
7083.569 27
7083.968 35
7084.368 46
7084.767 41
7085.167 47
7085.567 39
7085.966 54
7086.366 57
7086.766 62
7087.165 47
7087.565 51
7087.965 58
7088.365 49
7088.764 43
7089.164 48
7089.564 47
7089.964 46
7090.364 43
7090.763 45
7091.163 39
7091.563 34
7091.963 39
7092.363 31
7092.763 39
7093.162 34
7093.562 28
7093.962 29
7094.362 40
7094.762 40
7095.162 34
7095.562 29
7095.962 26
7096.362 27
7096.762 23
7097.162 36
7097.562 32
7097.962 42
7098.362 41
7098.762 34
7099.162 36
7099.562 33
7099.962 30
7100.362 37
7100.762 37
7101.162 35
7101.562 33
7101.963 48
7102.363 30
7102.763 42
7103.163 52
7103.563 32
7103.963 29
7104.364 32
7104.764 37
7105.164 43
7105.564 50
7105.964 60
7106.365 51
7106.765 59
7107.165 61
7107.565 42
7107.966 22
7108.366 18
7108.766 28
7109.167 34
7109.567 23
7109.967 21
7110.368 38
7110.768 43
7111.169 53
7111.569 49
7111.969 41
7112.370 31
7112.770 48
7113.171 31
7113.571 23
7113.972 30
7114.372 32
7114.772 45
7115.173 50
7115.573 45
7115.974 29
7116.375 28
7116.775 35
7117.176 28
7117.576 36
7117.977 39
7118.377 42
7118.778 28
7119.179 36
7119.579 46
7119.980 36
7120.380 46
7120.781 36
7121.182 48
7121.582 52
7121.983 43
7122.384 39
7122.785 39
7123.185 54
7123.586 50
7123.987 42
7124.388 33
7124.788 33
7125.189 42
7125.590 36
7125.991 35
7126.391 37
7126.792 31
7127.193 32
7127.594 31
7127.995 26
7128.396 30
7128.797 27
7129.197 15
7129.598 37
7129.999 39
7130.400 37
7130.801 33
7131.202 31
7131.603 29
7132.004 25
7132.405 25
7132.806 26
7133.207 27
7133.608 30
7134.009 32
7134.410 45
7134.811 30
7135.212 29
7135.613 29
7136.014 20
7136.415 23
7136.817 31
7137.218 43
7137.619 43
7138.020 48
7138.421 46
7138.822 33
7139.223 34
7139.625 36
7140.026 34
7140.427 35
7140.828 30
7141.229 22
7141.631 31
7142.032 26
7142.433 26
7142.834 25
7143.236 39
7143.637 53
7144.038 55
7144.440 47
7144.841 46
7145.242 37
7145.644 31
7146.045 41
7146.446 55
7146.848 60
7147.249 59
7147.651 43
7148.052 43
7148.454 23
7148.855 32
7149.256 32
7149.658 34
7150.059 32
7150.461 25
7150.862 27
7151.264 22
7151.665 30
7152.067 45
7152.468 41
7152.870 38
7153.272 36
7153.673 32
7154.075 55
7154.476 43
7154.878 51
7155.280 52
7155.681 50
7156.083 32
7156.485 49
7156.886 60
7157.288 37
7157.690 30
7158.091 31
7158.493 34
7158.895 46
7159.296 44
7159.698 36
7160.100 32
7160.502 36
7160.904 46
7161.305 46
7161.707 57
7162.109 63
7162.511 54
7162.913 41
7163.314 37
7163.716 31
7164.118 30
7164.520 43
7164.922 36
7165.324 39
7165.726 40
7166.128 37
7166.530 38
7166.932 28
7167.334 25
7167.736 30
7168.138 47
7168.540 41
7168.942 38
7169.344 47
7169.746 34
7170.148 47
7170.550 39
7170.952 50
7171.354 43
7171.756 33
7172.158 50
7172.560 40
7172.962 31
7173.364 38
7173.767 32
7174.169 30
7174.571 34
7174.973 31
7175.375 20
7175.777 28
7176.180 35
7176.582 34
7176.984 33
7177.386 34
7177.789 22
7178.191 31
7178.593 43
7178.995 41
7179.398 40
7179.800 40
7180.202 31
7180.605 30
7181.007 25
7181.409 37
7181.812 26
7182.214 34
7182.617 43
7183.019 40
7183.421 34
7183.824 36
7184.226 36
7184.629 47
7185.031 38
7185.434 38
7185.836 48
7186.239 50
7186.641 41
7187.044 28
7187.446 31
7187.849 33
7188.251 32
7188.654 26
7189.056 34
7189.459 33
7189.862 43
7190.264 23
7190.667 33
7191.069 29
7191.472 24
7191.875 25
7192.277 30
7192.680 34
7193.083 46
7193.485 32
7193.888 25
7194.291 24
7194.694 26
7195.096 32
7195.499 44
7195.902 56
7196.305 61
7196.707 69
7197.110 66
7197.513 60
7197.916 50
7198.319 46
7198.722 39
7199.124 28
7199.527 19
7199.930 23
7200.333 29
7200.736 31
7201.139 27
7201.542 25
7201.945 33
7202.348 32
7202.751 29
7203.154 34
7203.557 36
7203.960 23
7204.363 17
7204.766 29
7205.169 28
7205.572 23
7205.975 24
7206.378 21
7206.781 26
7207.184 37
7207.587 30
7207.990 23
7208.393 22
7208.796 18
7209.199 22
7209.603 28
7210.006 31
7210.409 39
7210.812 36
7211.215 36
7211.619 33
7212.022 26
7212.425 23
7212.828 34
7213.231 28
7213.635 26
7214.038 36
7214.441 30
7214.845 42
7215.248 43
7215.651 44
7216.055 30
7216.458 22
7216.861 23
7217.265 36
7217.668 35
7218.071 54
7218.475 53
7218.878 55
7219.282 39
7219.685 28
7220.088 21
7220.492 32
7220.895 39
7221.299 43
7221.702 41
7222.106 29
7222.509 41
7222.913 34
7223.316 28
7223.720 23
7224.124 26
7224.527 21
7224.931 34
7225.334 20
7225.738 25
7226.141 39
7226.545 31
7226.949 25
7227.352 20
7227.756 18
7228.160 26
7228.563 21
7228.967 29
7229.371 32
7229.774 26
7230.178 21
7230.582 20
7230.986 19
7231.389 24
7231.793 28
7232.197 14
7232.601 25
7233.005 24
7233.408 27
7233.812 27
7234.216 31
7234.620 32
7235.024 34
7235.428 44
7235.832 30
7236.235 18
7236.639 23
7237.043 27
7237.447 40
7237.851 25
7238.255 23
7238.659 18
7239.063 14
7239.467 36
7239.871 31
7240.275 28
7240.679 27
7241.083 28
7241.487 31
7241.891 29
7242.295 27
7242.699 26
7243.103 21
7243.507 18
7243.912 22
7244.316 24
7244.720 32
7245.124 35
7245.528 25
7245.932 20
7246.336 24
7246.741 24
7247.145 24
7247.549 24
7247.953 24
7248.357 27
7248.762 29
7249.166 30
7249.570 26
7249.975 29
7250.379 33
7250.783 33
7251.187 35
7251.592 26
7251.996 23
7252.400 40
7252.805 44
7253.209 26
7253.614 20
7254.018 23
7254.422 40
7254.827 36
7255.231 38
7255.636 27
7256.040 28
7256.444 21
7256.849 9
7257.253 14
7257.658 27
7258.062 26
7258.467 23
7258.871 20
7259.276 20
7259.681 25
7260.085 34
7260.490 36
7260.894 37
7261.299 37
7261.703 23
7262.108 18
7262.513 17
7262.917 10
7263.322 11
7263.727 10
7264.131 23
7264.536 17
7264.941 21
7265.345 35
7265.750 29
7266.155 33
7266.560 23
7266.964 26
7267.369 28
7267.774 20
7268.179 28
7268.583 29
7268.988 25
7269.393 26
7269.798 24
7270.203 26
7270.608 29
7271.013 25
7271.417 21
7271.822 17
7272.227 23
7272.632 26
7273.037 29
7273.442 50
7273.847 53
7274.252 46
7274.657 32
7275.062 18
7275.467 16
7275.872 26
7276.277 32
7276.682 23
7277.087 27
7277.492 51
7277.897 39
7278.302 42
7278.707 41
7279.112 30
7279.517 29
7279.922 34
7280.328 34
7280.733 33
7281.138 32
7281.543 27
7281.948 22
7282.353 31
7282.758 34
7283.164 30
7283.569 28
7283.974 19
7284.379 31
7284.785 41
7285.190 29
7285.595 36
7286.000 21
7286.406 35
7286.811 52
7287.216 56
7287.622 51
7288.027 50
7288.432 36
7288.838 26
7289.243 28
7289.648 31
7290.054 39
7290.459 46
7290.865 39
7291.270 35
7291.676 39
7292.081 37
7292.486 56
7292.892 46
7293.297 39
7293.703 35
7294.108 36
7294.514 30
7294.919 28
7295.325 27
7295.731 24
7296.136 32
7296.542 29
7296.947 28
7297.353 33
7297.759 43
7298.164 37
7298.570 37
7298.975 45
7299.381 55
7299.787 46
7300.192 50
7300.598 53
7301.004 57
7301.410 47
7301.815 40
7302.221 35
7302.627 43
7303.032 40
7303.438 51
7303.844 43
7304.250 37
7304.656 37
7305.061 37
7305.467 49
7305.873 48
7306.279 36
7306.685 31
7307.091 35
7307.497 28
7307.902 32
7308.308 31
7308.714 29
7309.120 23
7309.526 36
7309.932 39
7310.338 34
7310.744 22
7311.150 15
7311.556 20
7311.962 20
7312.368 38
7312.774 26
7313.180 25
7313.586 36
7313.992 40
7314.398 44
7314.804 38
7315.210 41
7315.617 40
7316.023 22
7316.429 39
7316.835 26
7317.241 25
7317.647 31
7318.053 30
7318.460 25
7318.866 40
7319.272 36
7319.678 24
7320.084 28
7320.491 32
7320.897 32
7321.303 30
7321.709 27
7322.116 16
7322.522 18
7322.928 22
7323.335 24
7323.741 15
7324.147 33
7324.554 27
7324.960 30
7325.366 30
7325.773 30
7326.179 37
7326.586 34
7326.992 22
7327.398 31
7327.805 31
7328.211 30
7328.618 29
7329.024 23
7329.431 24
7329.837 20
7330.244 24
7330.650 22
7331.057 26
7331.463 33
7331.870 36
7332.277 47
7332.683 51
7333.090 40
7333.496 37
7333.903 33
7334.310 25
7334.716 14
7335.123 24
7335.530 27
7335.936 32
7336.343 32
7336.750 43
7337.156 45
7337.563 51
7337.970 55
7338.376 54
7338.783 42
7339.190 27
7339.597 34
7340.004 35
7340.410 22
7340.817 26
7341.224 30
7341.631 28
7342.038 25
7342.444 32
7342.851 43
7343.258 54
7343.665 38
7344.072 42
7344.479 50
7344.886 27
7345.293 30
7345.700 22
7346.107 28
7346.514 23
7346.921 18
7347.328 21
7347.735 29
7348.142 17
7348.549 23
7348.956 29
7349.363 34
7349.770 39
7350.177 31
7350.584 22
7350.991 26
7351.398 31
7351.805 18
7352.212 42
7352.619 28
7353.027 38
7353.434 31
7353.841 28
7354.248 33
7354.655 53
7355.062 48
7355.470 55
7355.877 37
7356.284 52
7356.691 60
7357.099 57
7357.506 44
7357.913 48
7358.320 40
7358.728 28
7359.135 33
7359.542 34
7359.950 38
7360.357 30
7360.764 37
7361.172 30
7361.579 37
7361.987 27
7362.394 34
7362.801 32
7363.209 45
7363.616 51
7364.024 46
7364.431 50
7364.839 35
7365.246 27
7365.654 28
7366.061 29
7366.469 21
7366.876 29
7367.284 47
7367.691 54
7368.099 45
7368.506 35
7368.914 40
7369.322 32
7369.729 31
7370.137 27
7370.544 29
7370.952 28
7371.360 30
7371.767 31
7372.175 28
7372.583 29
7372.990 42
7373.398 32
7373.806 30
7374.214 53
7374.621 52
7375.029 47
7375.437 32
7375.845 28
7376.252 21
7376.660 20
7377.068 20
7377.476 34
7377.884 28
7378.292 33
7378.699 29
7379.107 16
7379.515 22
7379.923 22
7380.331 29
7380.739 28
7381.147 19
7381.555 20
7381.963 16
7382.371 20
7382.779 20
7383.187 22
7383.595 18
7384.003 31
7384.411 25
7384.819 28
7385.227 32
7385.635 18
7386.043 28
7386.451 29
7386.859 34
7387.267 33
7387.675 26
7388.083 23
7388.491 45
7388.899 55
7389.308 32
7389.716 18
7390.124 16
7390.532 25
7390.940 30
7391.349 34
7391.757 39
7392.165 43
7392.573 40
7392.981 23
7393.390 32
7393.798 33
7394.206 28
7394.615 30
7395.023 42
7395.431 51
7395.840 45
7396.248 42
7396.656 37
7397.065 38
7397.473 67
7397.881 57
7398.290 56
7398.698 40
7399.107 43
7399.515 39
7399.923 48
7400.332 40
7400.740 31
7401.149 39
7401.557 44
7401.966 37
7402.374 36
7402.783 47
7403.191 37
7403.600 39
7404.009 37
7404.417 25
7404.826 21
7405.234 28
7405.643 29
7406.051 31
7406.460 40
7406.869 35
7407.277 32
7407.686 41
7408.095 34
7408.503 30
7408.912 29
7409.321 25
7409.729 24
7410.138 31
7410.547 16
7410.956 31
7411.364 31
7411.773 40
7412.182 25
7412.591 25
7413.000 27
7413.408 20
7413.817 22
7414.226 33
7414.635 32
7415.044 33
7415.453 29
7415.862 26
7416.270 28
7416.679 31
7417.088 35
7417.497 49
7417.906 51
7418.315 43
7418.724 38
7419.133 35
7419.542 44
7419.951 37
7420.360 33
7420.769 18
7421.178 22
7421.587 30
7421.996 33
7422.405 34
7422.814 33
7423.223 36
7423.632 32
7424.042 32
7424.451 35
7424.860 26
7425.269 47
7425.678 59
7426.087 48
7426.496 50
7426.906 44
7427.315 50
7427.724 47
7428.133 44
7428.543 32
7428.952 35
7429.361 41
7429.770 36
7430.180 47
7430.589 59
7430.998 52
7431.407 36
7431.817 34
7432.226 36
7432.635 33
7433.045 34
7433.454 33
7433.864 36
7434.273 24
7434.682 30
7435.092 37
7435.501 37
7435.911 24
7436.320 22
7436.730 27
7437.139 23
7437.548 25
7437.958 21
7438.367 24
7438.777 25
7439.187 27
7439.596 26
7440.006 22
7440.415 20
7440.825 14
7441.234 24
7441.644 31
7442.054 41
7442.463 42
7442.873 39
7443.282 43
7443.692 40
7444.102 39
7444.511 31
7444.921 27
7445.331 28
7445.740 28
7446.150 22
7446.560 25
7446.970 28
7447.379 24
7447.789 27
7448.199 43
7448.609 54
7449.019 62
7449.428 58
7449.838 53
7450.248 54
7450.658 43
7451.068 40
7451.478 31
7451.887 30
7452.297 35
7452.707 51
7453.117 49
7453.527 51
7453.937 50
7454.347 41
7454.757 36
7455.167 29
7455.577 34
7455.987 42
7456.397 48
7456.807 51
7457.217 52
7457.627 47
7458.037 54
7458.447 48
7458.857 53
7459.267 38
7459.677 37
7460.087 38
7460.497 50
7460.908 47
7461.318 49
7461.728 45
7462.138 42
7462.548 43
7462.958 68
7463.369 67
7463.779 58
7464.189 67
7464.599 93
7465.009 101
7465.420 99
7465.830 82
7466.240 93
7466.651 83
7467.061 90
7467.471 114
7467.881 151
7468.292 144
7468.702 159
7469.112 171
7469.523 172
7469.933 143
7470.344 165
7470.754 159
7471.164 136
7471.575 145
7471.985 140
7472.396 117
7472.806 96
7473.217 65
7473.627 64
7474.038 74
7474.448 57
7474.859 57
7475.269 67
7475.680 65
7476.090 56
7476.501 65
7476.911 71
7477.322 70
7477.732 69
7478.143 62
7478.554 46
7478.964 46
7479.375 54
7479.786 49
7480.196 50
7480.607 42
7481.018 45
7481.428 52
7481.839 51
7482.250 33
7482.660 32
7483.071 40
7483.482 49
7483.893 46
7484.303 37
7484.714 26
7485.125 22
7485.536 25
7485.947 30
7486.357 20
7486.768 28
7487.179 33
7487.590 38
7488.001 32
7488.412 35
7488.823 34
7489.233 27
7489.644 29
7490.055 28
7490.466 26
7490.877 31
7491.288 35
7491.699 40
7492.110 35
7492.521 40
7492.932 37
7493.343 27
7493.754 27
7494.165 23
7494.576 31
7494.987 31
7495.398 27
7495.809 22
7496.221 23
7496.632 26
7497.043 36
7497.454 47
7497.865 41
7498.276 39
7498.687 34
7499.098 25
7499.510 41
7499.921 30
7500.332 25
7500.743 18
7501.155 31
7501.566 43
7501.977 47
7502.388 28
7502.800 29
7503.211 31
7503.622 29
7504.033 37
7504.445 24
7504.856 29
7505.267 30
7505.679 29
7506.090 22
7506.502 34
7506.913 36
7507.324 32
7507.736 21
7508.147 21
7508.559 20
7508.970 16
7509.382 18
7509.793 27
7510.204 30
7510.616 32
7511.027 35
7511.439 41
7511.850 37
7512.262 29
7512.674 38
7513.085 21
7513.497 30
7513.908 37
7514.320 26
7514.731 43
7515.143 34
7515.555 35
7515.966 32
7516.378 40
7516.790 44
7517.201 37
7517.613 34
7518.025 34
7518.436 37
7518.848 40
7519.260 41
7519.672 29
7520.083 19
7520.495 23
7520.907 18
7521.319 20
7521.730 16
7522.142 22
7522.554 29
7522.966 34
7523.378 18
7523.790 17
7524.201 20
7524.613 21
7525.025 9
7525.437 31
7525.849 37
7526.261 26
7526.673 32
7527.085 36
7527.497 34
7527.909 39
7528.321 31
7528.733 31
7529.145 36
7529.557 27
7529.969 30
7530.381 31
7530.793 32
7531.205 23
7531.617 22
7532.029 33
7532.441 40
7532.853 40
7533.265 29
7533.677 28
7534.090 39
7534.502 35
7534.914 30
7535.326 28
7535.738 33
7536.150 35
7536.563 34
7536.975 44
7537.387 51
7537.799 43
7538.212 36
7538.624 37
7539.036 37
7539.448 32
7539.861 32
7540.273 45
7540.685 49
7541.098 55
7541.510 47
7541.922 56
7542.335 58
7542.747 56
7543.159 51
7543.572 42
7543.984 58
7544.397 59
7544.809 63
7545.221 65
7545.634 67
7546.046 50
7546.459 28
7546.871 27
7547.284 55
7547.696 53
7548.109 64
7548.521 69
7548.934 54
7549.346 59
7549.759 52
7550.172 51
7550.584 44
7550.997 37
7551.409 47
7551.822 45
7552.235 44
7552.647 45
7553.060 46
7553.473 51
7553.885 54
7554.298 52
7554.711 48
7555.123 38
7555.536 42
7555.949 47
7556.362 47
7556.774 68
7557.187 55
7557.600 45
7558.013 53
7558.425 52
7558.838 47
7559.251 49
7559.664 58
7560.077 55
7560.490 58
7560.902 50
7561.315 60
7561.728 62
7562.141 66
7562.554 99
7562.967 97
7563.380 112
7563.793 127
7564.206 127
7564.619 117
7565.032 108
7565.445 111
7565.858 90
7566.271 70
7566.684 63
7567.097 79
7567.510 73
7567.923 57
7568.336 54
7568.749 56
7569.162 58
7569.575 61
7569.988 53
7570.402 64
7570.815 59
7571.228 56
7571.641 47
7572.054 40
7572.467 46
7572.881 52
7573.294 52
7573.707 48
7574.120 53
7574.533 58
7574.947 48
7575.360 34
7575.773 37
7576.187 47
7576.600 28
7577.013 28
7577.426 16
7577.840 25
7578.253 28
7578.666 26
7579.080 26
7579.493 25
7579.907 32
7580.320 22
7580.733 27
7581.147 24
7581.560 29
7581.974 23
7582.387 31
7582.801 39
7583.214 37
7583.628 45
7584.041 44
7584.455 39
7584.868 32
7585.282 37
7585.695 38
7586.109 32
7586.522 44
7586.936 46
7587.349 39
7587.763 43
7588.177 40
7588.590 45
7589.004 45
7589.418 41
7589.831 33
7590.245 48
7590.659 44
7591.072 37
7591.486 53
7591.900 58
7592.313 32
7592.727 27
7593.141 24
7593.555 25
7593.968 37
7594.382 45
7594.796 46
7595.210 38
7595.624 42
7596.037 44
7596.451 37
7596.865 57
7597.279 61
7597.693 43
7598.107 44
7598.521 41
7598.935 50
7599.348 38
7599.762 20
7600.176 22
7600.590 33
7601.004 39
7601.418 41
7601.832 35
7602.246 35
7602.660 42
7603.074 31
7603.488 38
7603.902 33
7604.316 25
7604.730 34
7605.145 27
7605.559 22
7605.973 30
7606.387 24
7606.801 18
7607.215 34
7607.629 37
7608.043 24
7608.458 22
7608.872 28
7609.286 27
7609.700 38
7610.114 32
7610.529 31
7610.943 38
7611.357 42
7611.771 34
7612.186 38
7612.600 44
7613.014 39
7613.428 47
7613.843 46
7614.257 55
7614.671 49
7615.086 53
7615.500 31
7615.914 23
7616.329 39
7616.743 41
7617.158 40
7617.572 41
7617.986 42
7618.401 34
7618.815 35
7619.230 36
7619.644 37
7620.059 39
7620.473 32
7620.888 38
7621.302 44
7621.717 50
7622.131 37
7622.546 34
7622.960 46
7623.375 47
7623.790 45
7624.204 39
7624.619 46
7625.033 52
7625.448 46
7625.863 43
7626.277 29
7626.692 34
7627.107 42
7627.521 43
7627.936 47
7628.351 42
7628.765 37
7629.180 40
7629.595 47
7630.010 46
7630.424 34
7630.839 25
7631.254 36
7631.669 43
7632.084 55
7632.498 48
7632.913 48
7633.328 50
7633.743 49
7634.158 36
7634.573 28
7634.988 33
7635.403 33
7635.817 36
7636.232 32
7636.647 40
7637.062 43
7637.477 34
7637.892 24
7638.307 24
7638.722 34
7639.137 34
7639.552 46
7639.967 45
7640.382 49
7640.797 37
7641.212 34
7641.627 36
7642.042 30
7642.458 44
7642.873 34
7643.288 37
7643.703 31
7644.118 27
7644.533 27
7644.948 41
7645.363 46
7645.779 38
7646.194 44
7646.609 51
7647.024 56
7647.439 49
7647.855 57
7648.270 57
7648.685 44
7649.101 47
7649.516 65
7649.931 60
7650.346 50
7650.762 51
7651.177 43
7651.592 53
7652.008 63
7652.423 45
7652.838 55
7653.254 49
7653.669 60
7654.085 80
7654.500 64
7654.916 51
7655.331 44
7655.746 61
7656.162 64
7656.577 62
7656.993 42
7657.408 36
7657.824 53
7658.239 55
7658.655 44
7659.070 53
7659.486 52
7659.902 50
7660.317 65
7660.733 72
7661.148 52
7661.564 35
7661.980 47
7662.395 47
7662.811 58
7663.226 70
7663.642 63
7664.058 51
7664.474 52
7664.889 64
7665.305 64
7665.721 61
7666.136 66
7666.552 68
7666.968 65
7667.384 55
7667.799 63
7668.215 71
7668.631 82
7669.047 82
7669.463 83
7669.879 75
7670.294 73
7670.710 65
7671.126 76
7671.542 86
7671.958 81
7672.374 51
7672.790 68
7673.206 61
7673.622 64
7674.037 89
7674.453 85
7674.869 89
7675.285 103
7675.701 90
7676.117 70
7676.533 76
7676.949 84
7677.365 76
7677.782 74
7678.198 62
7678.614 67
7679.030 62
7679.446 62
7679.862 51
7680.278 53
7680.694 52
7681.110 63
7681.527 66
7681.943 73
7682.359 76
7682.775 54
7683.191 52
7683.607 69
7684.024 79
7684.440 64
7684.856 69
7685.272 51
7685.689 50
7686.105 59
7686.521 51
7686.938 71
7687.354 66
7687.770 67
7688.186 52
7688.603 58
7689.019 79
7689.436 86
7689.852 58
7690.268 46
7690.685 56
7691.101 51
7691.518 49
7691.934 54
7692.350 42
7692.767 36
7693.183 39
7693.600 43
7694.016 52
7694.433 64
7694.849 55
7695.266 47
7695.682 42
7696.099 45
7696.516 50
7696.932 54
7697.349 54
7697.765 48
7698.182 59
7698.598 71
7699.015 72
7699.432 61
7699.848 50
7700.265 38
7700.682 38
7701.098 41
7701.515 41
7701.932 31
7702.349 40
7702.765 58
7703.182 45
7703.599 56
7704.015 48
7704.432 57
7704.849 57
7705.266 51
7705.683 50
7706.099 50
7706.516 54
7706.933 46
7707.350 51
7707.767 50
7708.184 42
7708.601 46
7709.018 45
7709.434 45
7709.851 45
7710.268 56
7710.685 49
7711.102 41
7711.519 44
7711.936 45
7712.353 57
7712.770 41
7713.187 25
7713.604 24
7714.021 39
7714.438 41
7714.855 50
7715.272 54
7715.689 47
7716.107 46
7716.524 41
7716.941 47
7717.358 60
7717.775 51
7718.192 45
7718.609 42
7719.026 38
7719.444 39
7719.861 38
7720.278 38
7720.695 32
7721.112 40
7721.530 33
7721.947 28
7722.364 40
7722.781 44
7723.199 34
7723.616 38
7724.033 43
7724.451 35
7724.868 27
7725.285 24
7725.703 27
7726.120 30
7726.537 40
7726.955 32
7727.372 30
7727.790 26
7728.207 38
7728.624 46
7729.042 43
7729.459 44
7729.877 53
7730.294 46
7730.712 51
7731.129 53
7731.547 42
7731.964 43
7732.382 37
7732.799 40
7733.217 42
7733.634 36
7734.052 38
7734.470 51
7734.887 48
7735.305 50
7735.722 47
7736.140 37
7736.558 49
7736.975 63
7737.393 69
7737.811 62
7738.228 67
7738.646 49
7739.064 47
7739.482 42
7739.899 41
7740.317 37
7740.735 37
7741.153 29
7741.570 31
7741.988 33
7742.406 29
7742.824 34
7743.242 32
7743.659 40
7744.077 48
7744.495 47
7744.913 44
7745.331 46
7745.749 53
7746.167 55
7746.585 68
7747.002 56
7747.420 71
7747.838 69
7748.256 75
7748.674 66
7749.092 58
7749.510 68
7749.928 61
7750.346 78
7750.764 74
7751.182 68
7751.600 85
7752.018 101
7752.436 103
7752.855 83
7753.273 72
7753.691 73
7754.109 81
7754.527 78
7754.945 64
7755.363 48
7755.781 59
7756.200 53
7756.618 66
7757.036 75
7757.454 73
7757.872 71
7758.291 68
7758.709 79
7759.127 100
7759.545 101
7759.964 89
7760.382 100
7760.800 116
7761.219 143
7761.637 187
7762.055 226
7762.474 282
7762.892 313
7763.310 376
7763.729 433
7764.147 516
7764.565 575
7764.984 588
7765.402 634
7765.821 673
7766.239 693
7766.658 661
7767.076 615
7767.495 574
7767.913 520
7768.332 485
7768.750 451
7769.169 419
7769.587 397
7770.006 376
7770.424 347
7770.843 290
7771.261 244
7771.680 208
7772.099 209
7772.517 175
7772.936 140
7773.354 118
7773.773 97
7774.192 84
7774.610 88
7775.029 61
7775.448 54
7775.867 57
7776.285 64
7776.704 48
7777.123 30
7777.541 42
7777.960 54
7778.379 68
7778.798 67
7779.217 69
7779.635 56
7780.054 51
7780.473 45
7780.892 35
7781.311 53
7781.730 49
7782.148 41
7782.567 40
7782.986 50
7783.405 48
7783.824 39
7784.243 36
7784.662 36
7785.081 36
7785.500 40
7785.919 50
7786.338 37
7786.757 32
7787.176 37
7787.595 28
7788.014 35
7788.433 30
7788.852 21
7789.271 33
7789.690 33
7790.109 39
7790.528 36
7790.947 36
7791.366 44
7791.786 39
7792.205 26
7792.624 35
7793.043 26
7793.462 34
7793.881 37
7794.301 44
7794.720 46
7795.139 42
7795.558 34
7795.978 27
7796.397 21
7796.816 28
7797.235 36
7797.655 44
7798.074 35
7798.493 23
7798.913 32
7799.332 28
7799.751 24
7800.171 19
7800.590 13
7801.009 33
7801.429 33
7801.848 27
7802.268 22
7802.687 19
7803.106 29
7803.526 31
7803.945 33
7804.365 33
7804.784 23
7805.204 30
7805.623 26
7806.043 31
7806.462 24
7806.882 33
7807.301 37
7807.721 45
7808.141 38
7808.560 46
7808.980 52
7809.399 37
7809.819 42
7810.239 50
7810.658 41
7811.078 35
7811.498 25
7811.917 30
7812.337 25
7812.757 25
7813.176 36
7813.596 33
7814.016 34
7814.436 29
7814.855 27
7815.275 27
7815.695 22
7816.115 33
7816.534 27
7816.954 23
7817.374 23
7817.794 39
7818.214 31
7818.634 30
7819.053 28
7819.473 23
7819.893 21
7820.313 27
7820.733 46
7821.153 31
7821.573 28
7821.993 26
7822.413 28
7822.833 36
7823.253 42
7823.673 29
7824.093 34
7824.513 44
7824.933 31
7825.353 22
7825.773 15
7826.193 24
7826.613 22
7827.033 35
7827.453 40
7827.873 37
7828.293 41
7828.713 20
7829.134 16
7829.554 20
7829.974 25
7830.394 25
7830.814 20
7831.234 21
7831.655 25
7832.075 27
7832.495 24
7832.915 24
7833.336 39
7833.756 42
7834.176 45
7834.596 39
7835.017 40
7835.437 37
7835.857 30
7836.278 27
7836.698 36
7837.118 29
7837.539 38
7837.959 54
7838.380 36
7838.800 27
7839.220 33
7839.641 37
7840.061 53
7840.482 41
7840.902 41
7841.323 26
7841.743 24
7842.163 33
7842.584 28
7843.004 30
7843.425 29
7843.846 36
7844.266 30
7844.687 32
7845.107 28
7845.528 26
7845.948 27
7846.369 23
7846.790 22
7847.210 21
7847.631 23
7848.051 29
7848.472 26
7848.893 21
7849.313 18
7849.734 29
7850.155 28
7850.576 43
7850.996 36
7851.417 40
7851.838 38
7852.259 26
7852.679 25
7853.100 44
7853.521 46
7853.942 42
7854.363 31
7854.783 39
7855.204 28
7855.625 40
7856.046 35
7856.467 25
7856.888 25
7857.309 18
7857.729 30
7858.150 39
7858.571 38
7858.992 38
7859.413 37
7859.834 38
7860.255 26
7860.676 14
7861.097 17
7861.518 16
7861.939 15
7862.360 21
7862.781 27
7863.202 27
7863.623 28
7864.044 26
7864.465 35
7864.887 43
7865.308 41
7865.729 39
7866.150 49
7866.571 40
7866.992 43
7867.413 44
7867.835 39
7868.256 31
7868.677 40
7869.098 33
7869.519 35
7869.941 37
7870.362 40
7870.783 34
7871.204 51
7871.626 62
7872.047 36
7872.468 35
7872.890 28
7873.311 36
7873.732 47
7874.154 27
7874.575 18
7874.996 15
7875.418 24
7875.839 21
7876.260 23
7876.682 25
7877.103 30
7877.525 25
7877.946 26
7878.368 30
7878.789 41
7879.211 40
7879.632 34
7880.054 28
7880.475 29
7880.897 22
7881.318 33
7881.740 40
7882.161 38
7882.583 30
7883.004 20
7883.426 21
7883.848 19
7884.269 26
7884.691 20
7885.112 20
7885.534 17
7885.956 20
7886.377 37
7886.799 32
7887.221 21
7887.643 26
7888.064 29
7888.486 26
7888.908 30
7889.329 16
7889.751 19
7890.173 33
7890.595 31
7891.017 19
7891.438 29
7891.860 28
7892.282 26
7892.704 21
7893.126 31
7893.548 30
7893.970 38
7894.391 36
7894.813 42
7895.235 32
7895.657 27
7896.079 28
7896.501 35
7896.923 32
7897.345 30
7897.767 32
7898.189 25
7898.611 36
7899.033 40
7899.455 37
7899.877 30
7900.299 34
7900.721 33
7901.143 31
7901.565 32
7901.987 26
7902.409 22
7902.832 22
7903.254 30
7903.676 29
7904.098 34
7904.520 28
7904.942 28
7905.364 37
7905.787 23
7906.209 22
7906.631 22
7907.053 28
7907.475 32
7907.898 25
7908.320 30
7908.742 20
7909.165 22
7909.587 27
7910.009 19
7910.431 37
7910.854 24
7911.276 22
7911.698 34
7912.121 46
7912.543 38
7912.966 27
7913.388 27
7913.810 23
7914.233 29
7914.655 22
7915.078 30
7915.500 30
7915.923 29
7916.345 37
7916.768 24
7917.190 33
7917.613 34
7918.035 36
7918.458 39
7918.880 30
7919.303 33
7919.725 39
7920.148 37
7920.570 31
7920.993 30
7921.416 29
7921.838 45
7922.261 41
7922.684 49
7923.106 43
7923.529 40
7923.952 35
7924.374 27
7924.797 35
7925.220 33
7925.642 29
7926.065 25
7926.488 32
7926.911 28
7927.333 20
7927.756 21
7928.179 17
7928.602 28
7929.025 48
7929.447 59
7929.870 52
7930.293 48
7930.716 50
7931.139 58
7931.562 40
7931.985 43
7932.407 61
7932.830 69
7933.253 69
7933.676 51
7934.099 53
7934.522 37
7934.945 39
7935.368 39
7935.791 37
7936.214 39
7936.637 49
7937.060 38
7937.483 44
7937.906 43
7938.329 48
7938.752 42
7939.175 41
7939.599 40
7940.022 52
7940.445 50
7940.868 39
7941.291 31
7941.714 30
7942.137 32
7942.561 29
7942.984 41
7943.407 36
7943.830 35
7944.253 26
7944.677 25
7945.100 40
7945.523 41
7945.946 33
7946.370 28
7946.793 29
7947.216 27
7947.639 27
7948.063 34
7948.486 31
7948.909 35
7949.333 31
7949.756 30
7950.180 32
7950.603 35
7951.026 29
7951.450 18
7951.873 12
7952.297 23
7952.720 32
7953.144 35
7953.567 25
7953.990 25
7954.414 29
7954.837 38
7955.261 44
7955.685 34
7956.108 19
7956.532 23
7956.955 16
7957.379 20
7957.802 22
7958.226 27
7958.650 32
7959.073 28
7959.497 33
7959.920 31
7960.344 23
7960.768 25
7961.191 23
7961.615 31
7962.039 24
7962.462 23
7962.886 18
7963.310 16
7963.734 27
7964.157 23
7964.581 26
7965.005 26
7965.429 32
7965.852 32
7966.276 22
7966.700 24
7967.124 26
7967.548 32
7967.972 22
7968.395 28
7968.819 26
7969.243 20
7969.667 26
7970.091 23
7970.515 32
7970.939 35
7971.363 26
7971.787 23
7972.211 21
7972.635 41
7973.059 46
7973.483 48
7973.907 48
7974.331 27
7974.755 25
7975.179 29
7975.603 21
7976.027 33
7976.451 29
7976.875 22
7977.299 20
7977.723 23
7978.147 25
7978.572 28
7978.996 18
7979.420 16
7979.844 22
7980.268 22
7980.692 23
7981.117 30
7981.541 33
7981.965 24
7982.389 14
7982.814 17
7983.238 27
7983.662 23
7984.086 9
7984.511 12
7984.935 15
7985.359 22
7985.784 19
7986.208 25
7986.632 36
7987.057 29
7987.481 23
7987.905 17
7988.330 8
7988.754 11
7989.179 21
7989.603 14
7990.027 20
7990.452 24
7990.876 20
7991.301 29
7991.725 29
7992.150 31
7992.574 29
7992.999 28
7993.423 30
7993.848 25
7994.272 32
7994.697 22
7995.122 18
7995.546 27
7995.971 26
7996.395 20
7996.820 27
7997.245 26
7997.669 31
7998.094 32
7998.519 28
7998.943 22
7999.368 24
7999.793 25
8000.217 26
8000.642 25
8001.067 16
8001.492 14
8001.916 30
8002.341 19
8002.766 26
8003.191 27
8003.615 29
8004.040 22
8004.465 18
8004.890 22
8005.315 30
8005.740 41
8006.164 40
8006.589 30
8007.014 24
8007.439 20
8007.864 22
8008.289 29
8008.714 25
8009.139 30
8009.564 31
8009.989 37
8010.414 38
8010.839 38
8011.264 32
8011.689 29
8012.114 23
8012.539 17
8012.964 18
8013.389 19
8013.814 24
8014.239 21
8014.664 26
8015.089 31
8015.514 38
8015.940 33
8016.365 30
8016.790 28
8017.215 16
8017.640 22
8018.065 22
8018.491 25
8018.916 25
8019.341 22
8019.766 25
8020.191 33
8020.617 22
8021.042 18
8021.467 21
8021.893 22
8022.318 9
8022.743 16
8023.168 15
8023.594 18
8024.019 18
8024.444 21
8024.870 17
8025.295 15
8025.721 25
8026.146 23
8026.571 26
8026.997 24
8027.422 29
8027.848 23
8028.273 23
8028.699 27
8029.124 29
8029.550 21
8029.975 15
8030.401 25
8030.826 20
8031.252 27
8031.677 16
8032.103 23
8032.528 26
8032.954 17
8033.379 16
8033.805 11
8034.231 24
8034.656 22
8035.082 19
8035.508 37
8035.933 45
8036.359 42
8036.785 34
8037.210 20
8037.636 28
8038.062 41
8038.487 30
8038.913 29
8039.339 26
8039.765 23
8040.190 18
8040.616 27
8041.042 13
8041.468 10
8041.894 9
8042.319 12
8042.745 16
8043.171 12
8043.597 16
8044.023 11
8044.449 18
8044.875 18
8045.301 22
8045.727 21
8046.152 22
8046.578 16
8047.004 20
8047.430 21
8047.856 28
8048.282 24
8048.708 20
8049.134 18
8049.560 24
8049.986 25
8050.412 14
8050.838 14
8051.264 23
8051.691 26
8052.117 27
8052.543 24
8052.969 29
8053.395 30
8053.821 24
8054.247 21
8054.673 35
8055.100 32
8055.526 26
8055.952 30
8056.378 16
8056.804 13
8057.231 11
8057.657 26
8058.083 18
8058.509 14
8058.936 12
8059.362 11
8059.788 13
8060.214 22
8060.641 19
8061.067 18
8061.493 16
8061.920 20
8062.346 13
8062.772 17
8063.199 9
8063.625 16
8064.052 22
8064.478 21
8064.904 26
8065.331 31
8065.757 27
8066.184 26
8066.610 26
8067.037 28
8067.463 32
8067.890 19
8068.316 23
8068.743 19
8069.169 18
8069.596 24
8070.022 19
8070.449 12
8070.876 18
8071.302 20
8071.729 21
8072.155 19
8072.582 27
8073.009 29
8073.435 20
8073.862 20
8074.289 19
8074.715 25
8075.142 18
8075.569 14
8075.995 13
8076.422 18
8076.849 13
8077.276 12
8077.702 13
8078.129 16
8078.556 15
8078.983 15
8079.410 22
8079.836 12
8080.263 14
8080.690 16
8081.117 21
8081.544 23
8081.971 19
8082.398 14
8082.825 13
8083.251 18
8083.678 11
8084.105 22
8084.532 26
8084.959 26
8085.386 27
8085.813 36
8086.240 30
8086.667 15
8087.094 21
8087.521 16
8087.948 28
8088.375 25
8088.802 23
8089.229 18
8089.656 13
8090.084 8
8090.511 13
8090.938 16
8091.365 14
8091.792 15
8092.219 24
8092.646 20
8093.074 23
8093.501 18
8093.928 13
8094.355 15
8094.782 20
8095.210 25
8095.637 13
8096.064 21
8096.491 19
8096.919 15
8097.346 9
8097.773 9
8098.200 15
8098.628 22
8099.055 19
8099.482 17
8099.910 12
8100.337 19
8100.765 15
8101.192 12
8101.619 18
8102.047 16
8102.474 29
8102.902 30
8103.329 26
8103.756 22
8104.184 14
8104.611 13
8105.039 15
8105.466 16
8105.894 26
8106.321 16
8106.749 20
8107.176 18
8107.604 20
8108.032 16
8108.459 12
8108.887 13
8109.314 18
8109.742 32
8110.170 14
8110.597 21
8111.025 21
8111.453 15
8111.880 17
8112.308 22
8112.736 21
8113.163 24
8113.591 22
8114.019 22
8114.446 36
8114.874 36
8115.302 33
8115.730 34
8116.157 33
8116.585 26
8117.013 32
8117.441 25
8117.869 25
8118.297 18
8118.724 15
8119.152 18
8119.580 15
8120.008 20
8120.436 12
8120.864 18
8121.292 16
8121.720 18
8122.148 28
8122.576 39
8123.004 32
8123.431 30
8123.859 41
8124.287 52
8124.715 36
8125.143 41
8125.572 30
8126.000 27
8126.428 20
8126.856 26
8127.284 32
8127.712 33
8128.140 23
8128.568 26
8128.996 30
8129.424 23
8129.852 20
8130.281 30
8130.709 30
8131.137 36
8131.565 30
8131.993 30
8132.422 31
8132.850 34
8133.278 37
8133.706 31
8134.134 31
8134.563 18
8134.991 27
8135.419 42
8135.848 48
8136.276 43
8136.704 34
8137.133 36
8137.561 28
8137.989 39
8138.418 51
8138.846 50
8139.274 54
8139.703 61
8140.131 81
8140.560 96
8140.988 89
8141.417 87
8141.845 84
8142.273 92
8142.702 78
8143.130 53
8143.559 58
8143.987 73
8144.416 72
8144.844 79
8145.273 68
8145.702 47
8146.130 46
8146.559 35
8146.987 28
8147.416 26
8147.845 41
8148.273 53
8148.702 43
8149.130 26
8149.559 11
8149.988 9
8150.416 12
8150.845 11
8151.274 16
8151.703 33
8152.131 33
8152.560 30
8152.989 28
8153.418 25
8153.846 26
8154.275 33
8154.704 22
8155.133 11
8155.562 15
8155.990 6
8156.419 20
8156.848 29
8157.277 33
8157.706 26
8158.135 19
8158.564 29
8158.993 26
8159.421 37
8159.850 33
8160.279 22
8160.708 20
8161.137 23
8161.566 26
8161.995 20
8162.424 23
8162.853 29
8163.282 33
8163.711 35
8164.140 44
8164.569 33
8164.998 36
8165.428 41
8165.857 29
8166.286 23
8166.715 23
8167.144 28
8167.573 21
8168.002 19
8168.431 17
8168.861 22
8169.290 20
8169.719 18
8170.148 20
8170.577 22
8171.007 19
8171.436 18
8171.865 28
8172.294 48
8172.724 40
8173.153 36
8173.582 51
8174.011 31
8174.441 21
8174.870 20
8175.299 19
8175.729 25
8176.158 21
8176.588 15
8177.017 16
8177.446 27
8177.876 40
8178.305 26
8178.735 29
8179.164 34
8179.593 22
8180.023 38
8180.452 30
8180.882 22
8181.311 18
8181.741 23
8182.170 24
8182.600 27
8183.029 32
8183.459 23
8183.889 19
8184.318 18
8184.748 22
8185.177 13
8185.607 14
8186.037 10
8186.466 23
8186.896 30
8187.325 25
8187.755 11
8188.185 13
8188.615 10
8189.044 15
8189.474 25
8189.904 31
8190.333 26
8190.763 24
8191.193 20
8191.623 28
8192.052 21
8192.482 13
8192.912 18
8193.342 17
8193.772 10
8194.201 25
8194.631 33
8195.061 28
8195.491 20
8195.921 17
8196.351 17
8196.781 23
8197.211 21
8197.641 19
8198.071 23
8198.500 30
8198.930 31
8199.360 47
8199.790 45
8200.220 40
8200.650 49
8201.080 45
8201.510 61
8201.940 61
8202.371 70
8202.801 65
8203.231 68
8203.661 65
8204.091 78
8204.521 78
8204.951 90
8205.381 92
8205.811 91
8206.241 88
8206.672 77
8207.102 59
8207.532 48
8207.962 54
8208.392 50
8208.823 56
8209.253 75
8209.683 66
8210.113 59
8210.544 44
8210.974 48
8211.404 53
8211.834 33
8212.265 21
8212.695 19
8213.125 24
8213.556 26
8213.986 32
8214.416 29
8214.847 31
8215.277 26
8215.708 39
8216.138 40
8216.568 39
8216.999 29
8217.429 31
8217.860 27
8218.290 29
8218.721 33
8219.151 18
8219.582 12
8220.012 29
8220.443 32
8220.873 23
8221.304 36
8221.734 40
8222.165 36
8222.596 29
8223.026 33
8223.457 26
8223.887 29
8224.318 29
8224.749 40
8225.179 30
8225.610 25
8226.041 26
8226.471 27
8226.902 19
8227.333 22
8227.763 21
8228.194 24
8228.625 25
8229.056 28
8229.486 46
8229.917 45
8230.348 41
8230.779 34
8231.210 36
8231.640 44
8232.071 42
8232.502 40
8232.933 54
8233.364 46
8233.795 46
8234.225 39
8234.656 34
8235.087 31
8235.518 55
8235.949 50
8236.380 64
8236.811 70
8237.242 75
8237.673 51
8238.104 45
8238.535 41
8238.966 32
8239.397 36
8239.828 45
8240.259 60
8240.690 44
8241.121 34
8241.552 30
8241.983 20
8242.414 19
8242.846 28
8243.277 29
8243.708 18
8244.139 10
8244.570 13
8245.001 30
8245.432 25
8245.864 19
8246.295 10
8246.726 11
8247.157 19
8247.589 14
8248.020 21
8248.451 21
8248.882 22
8249.314 18
8249.745 15
8250.176 17
8250.607 20
8251.039 21
8251.470 28
8251.901 24
8252.333 18
8252.764 16
8253.196 13
8253.627 26
8254.058 39
8254.490 31
8254.921 31
8255.353 20
8255.784 16
8256.216 8
8256.647 29
8257.079 29
8257.510 16
8257.942 17
8258.373 23
8258.805 32
8259.236 25
8259.668 19
8260.099 20
8260.531 19
8260.962 17
8261.394 21
8261.826 20
8262.257 21
8262.689 19
8263.121 20
8263.552 16
8263.984 19
8264.415 14
8264.847 22
8265.279 17
8265.711 18
8266.142 23
8266.574 23
8267.006 30
8267.438 27
8267.869 24
8268.301 24
8268.733 20
8269.165 15
8269.596 28
8270.028 31
8270.460 29
8270.892 34
8271.324 25
8271.756 31
8272.188 27
8272.619 11
8273.051 9
8273.483 11
8273.915 15
8274.347 19
8274.779 19
8275.211 20
8275.643 20
8276.075 21
8276.507 13
8276.939 14
8277.371 18
8277.803 20
8278.235 24
8278.667 21
8279.099 37
8279.531 31
8279.963 24
8280.395 23
8280.828 42
8281.260 35
8281.692 32
8282.124 29
8282.556 26
8282.988 31
8283.420 35
8283.853 35
8284.285 33
8284.717 35
8285.149 30
8285.581 28
8286.014 32
8286.446 29
8286.878 24
8287.310 24
8287.743 27
8288.175 25
8288.607 25
8289.040 26
8289.472 18
8289.904 17
8290.337 13
8290.769 14
8291.201 22
8291.634 25
8292.066 23
8292.499 22
8292.931 12
8293.363 12
8293.796 22
8294.228 22
8294.661 18
8295.093 14
8295.526 28
8295.958 34
8296.391 39
8296.823 30
8297.256 24
8297.688 21
8298.121 12
8298.554 26
8298.986 21
8299.419 15
8299.851 18
8300.284 27
8300.717 26
8301.149 32
8301.582 28
8302.014 25
8302.447 28
8302.880 24
8303.313 18
8303.745 23
8304.178 19
8304.611 18
8305.043 15
8305.476 12
8305.909 9
8306.342 9
8306.774 11
8307.207 18
8307.640 24
8308.073 16
8308.506 21
8308.939 21
8309.371 18
8309.804 20
8310.237 34
8310.670 22
8311.103 19
8311.536 24
8311.969 28
8312.402 25
8312.835 22
8313.268 20
8313.700 19
8314.133 17
8314.566 17
8314.999 8
8315.432 10
8315.865 15
8316.298 14
8316.732 19
8317.165 21
8317.598 14
8318.031 14
8318.464 12
8318.897 18
8319.330 17
8319.763 14
8320.196 13
8320.629 8
8321.063 9
8321.496 13
8321.929 7
8322.362 10
8322.795 16
8323.229 15
8323.662 9
8324.095 15
8324.528 21
8324.961 15
8325.395 16
8325.828 12
8326.261 12
8326.695 12
8327.128 11
8327.561 8
8327.995 8
8328.428 19
8328.861 15
8329.295 23
8329.728 21
8330.161 25
8330.595 29
8331.028 18
8331.462 25
8331.895 30
8332.329 19
8332.762 14
8333.195 9
8333.629 6
8334.062 9
8334.496 10
8334.929 16
8335.363 11
8335.797 8
8336.230 15
8336.664 20
8337.097 24
8337.531 21
8337.964 16
8338.398 25
8338.832 16
8339.265 16
8339.699 25
8340.133 19
8340.566 14
8341.000 9
8341.434 19
8341.867 25
8342.301 24
8342.735 23
8343.168 11
8343.602 11
8344.036 8
8344.470 20
8344.903 24
8345.337 24
8345.771 25
8346.205 19
8346.639 26
8347.072 34
8347.506 21
8347.940 15
8348.374 21
8348.808 22
8349.242 21
8349.676 20
8350.110 25
8350.544 13
8350.977 12
8351.411 15
8351.845 21
8352.279 23
8352.713 35
8353.147 35
8353.581 30
8354.015 15
8354.449 17
8354.883 15
8355.317 13
8355.751 17
8356.186 26
8356.620 28
8357.054 26
8357.488 15
8357.922 13
8358.356 14
8358.790 21
8359.224 20
8359.659 23
8360.093 28
8360.527 31
8360.961 29
8361.395 19
8361.829 14
8362.264 25
8362.698 16
8363.132 27
8363.566 36
8364.001 34
8364.435 36
8364.869 25
8365.304 20
8365.738 22
8366.172 13
8366.607 10
8367.041 11
8367.475 22
8367.910 19
8368.344 15
8368.778 14
8369.213 13
8369.647 12
8370.082 15
8370.516 14
8370.951 23
8371.385 13
8371.820 16
8372.254 19
8372.689 30
8373.123 24
8373.558 25
8373.992 22
8374.427 17
8374.861 9
8375.296 14
8375.730 14
8376.165 7
8376.600 17
8377.034 22
8377.469 31
8377.903 22
8378.338 16
8378.773 18
8379.207 13
8379.642 12
8380.077 14
8380.511 11
8380.946 10
8381.381 18
8381.816 22
8382.250 14
8382.685 17
8383.120 11
8383.555 12
8383.989 18
8384.424 16
8384.859 30
8385.294 22
8385.729 17
8386.164 31
8386.598 33
8387.033 29
8387.468 23
8387.903 18
8388.338 15
8388.773 15
8389.208 14
8389.643 16
8390.078 21
8390.513 11
8390.948 21
8391.383 26
8391.818 22
8392.253 21
8392.688 27
8393.123 23
8393.558 25
8393.993 33
8394.428 24
8394.863 16
8395.298 26
8395.733 33
8396.168 23
8396.603 18
8397.038 21
8397.474 14
8397.909 21
8398.344 25
8398.779 42
8399.214 31
8399.649 22
8400.085 25
8400.520 23
8400.955 25
8401.390 26
8401.826 16
8402.261 19
8402.696 16
8403.131 17
8403.567 27
8404.002 25
8404.437 19
8404.873 18
8405.308 17
8405.743 14
8406.179 16
8406.614 17
8407.050 24
8407.485 28
8407.920 27
8408.356 22
8408.791 15
8409.227 13
8409.662 16
8410.098 14
8410.533 17
8410.969 21
8411.404 21
8411.840 17
8412.275 27
8412.711 23
8413.146 19
8413.582 17
8414.017 18
8414.453 26
8414.888 16
8415.324 15
8415.760 8
8416.195 19
8416.631 27
8417.067 19
8417.502 11
8417.938 24
8418.374 26
8418.809 29
8419.245 27
8419.681 32
8420.116 35
8420.552 28
8420.988 28
8421.424 28
8421.860 23
8422.295 23
8422.731 23
8423.167 19
8423.603 26
8424.039 22
8424.474 21
8424.910 22
8425.346 21
8425.782 28
8426.218 37
8426.654 28
8427.090 19
8427.526 19
8427.962 16
8428.397 18
8428.833 21
8429.269 16
8429.705 16
8430.141 14
8430.577 20
8431.013 33
8431.449 46
8431.885 47
8432.321 39
8432.758 30
8433.194 30
8433.630 20
8434.066 20
8434.502 31
8434.938 33
8435.374 31
8435.810 26
8436.246 20
8436.683 14
8437.119 14
8437.555 23
8437.991 14
8438.427 16
8438.864 20
8439.300 32
8439.736 32
8440.172 26
8440.608 34
8441.045 37
8441.481 30
8441.917 34
8442.354 36
8442.790 39
8443.226 41
8443.663 50
8444.099 49
8444.535 68
8444.972 47
8445.408 55
8445.844 52
8446.281 56
8446.717 61
8447.154 56
8447.590 53
8448.027 55
8448.463 50
8448.900 68
8449.336 64
8449.773 49
8450.209 43
8450.646 36
8451.082 31
8451.519 53
8451.955 48
8452.392 34
8452.828 45
8453.265 32
8453.701 49
8454.138 54
8454.575 57
8455.011 55
8455.448 61
8455.885 60
8456.321 60
8456.758 54
8457.195 42
8457.631 23
8458.068 41
8458.505 39
8458.942 31
8459.378 25
8459.815 38
8460.252 44
8460.689 57
8461.125 60
8461.562 52
8461.999 40
8462.436 51
8462.873 53
8463.310 57
8463.746 62
8464.183 67
8464.620 58
8465.057 64
8465.494 105
8465.931 113
8466.368 94
8466.805 113
8467.242 108
8467.679 108
8468.116 102
8468.553 102
8468.990 110
8469.427 108
8469.864 127
8470.301 150
8470.738 175
8471.175 173
8471.612 246
8472.049 352
8472.486 452
8472.923 608
8473.360 824
8473.797 1052
8474.234 1281
8474.671 1539
8475.109 1957
8475.546 2209
8475.983 2309
8476.420 2384
8476.857 2242
8477.295 2170
8477.732 2079
8478.169 1923
8478.606 1693
8479.043 1396
8479.481 1121
8479.918 888
8480.355 700
8480.793 571
8481.230 486
8481.667 464
8482.105 405
8482.542 337
8482.979 319
8483.417 278
8483.854 252
8484.291 225
8484.729 175
8485.166 162
8485.604 141
8486.041 131
8486.479 115
8486.916 114
8487.353 114
8487.791 102
8488.228 112
8488.666 112
8489.103 99
8489.541 106
8489.978 104
8490.416 101
8490.854 112
8491.291 107
8491.729 88
8492.166 79
8492.604 84
8493.042 81
8493.479 74
8493.917 81
8494.354 104
8494.792 96
8495.230 90
8495.667 99
8496.105 89
8496.543 88
8496.981 79
8497.418 87
8497.856 87
8498.294 75
8498.732 74
8499.169 81
8499.607 57
8500.045 64
8500.483 88
8500.921 69
8501.358 62
8501.796 65
8502.234 62
8502.672 76
8503.110 77
8503.548 72
8503.986 53
8504.423 50
8504.861 45
8505.299 66
8505.737 62
8506.175 66
8506.613 71
8507.051 78
8507.489 65
8507.927 48
8508.365 41
8508.803 31
8509.241 48
8509.679 53
8510.117 41
8510.555 39
8510.993 42
8511.432 50
8511.870 52
8512.308 45
8512.746 54
8513.184 49
8513.622 42
8514.060 42
8514.498 44
8514.937 39
8515.375 46
8515.813 56
8516.251 54
8516.689 65
8517.128 73
8517.566 61
8518.004 52
8518.442 48
8518.881 45
8519.319 43
8519.757 37
8520.196 30
8520.634 37
8521.072 54
8521.511 55
8521.949 42
8522.387 47
8522.826 40
8523.264 53
8523.703 43
8524.141 43
8524.579 34
8525.018 34
8525.456 38
8525.895 32
8526.333 37
8526.772 45
8527.210 49
8527.649 44
8528.087 44
8528.526 40
8528.964 37
8529.403 39
8529.841 42
8530.280 47
8530.719 34
8531.157 30
8531.596 23
8532.034 28
8532.473 26
8532.912 40
8533.350 39
8533.789 49
8534.228 44
8534.666 28
8535.105 23
8535.544 29
8535.982 34
8536.421 37
8536.860 49
8537.299 36
8537.737 44
8538.176 40
8538.615 29
8539.054 30
8539.493 34
8539.931 42
8540.370 49
8540.809 46
8541.248 47
8541.687 37
8542.126 38
8542.565 52
8543.004 52
8543.442 51
8543.881 46
8544.320 29
8544.759 20
8545.198 37
8545.637 50
8546.076 50
8546.515 45
8546.954 37
8547.393 53
8547.832 46
8548.271 66
8548.710 54
8549.149 42
8549.588 41
8550.028 41
8550.467 41
8550.906 40
8551.345 58
8551.784 45
8552.223 32
8552.662 37
8553.101 46
8553.541 32
8553.980 39
8554.419 34
8554.858 40
8555.297 57
8555.737 67
8556.176 75
8556.615 92
8557.054 98
8557.494 75
8557.933 66
8558.372 74
8558.812 88
8559.251 80
8559.690 68
8560.130 74
8560.569 60
8561.008 58
8561.448 52
8561.887 58
8562.326 80
8562.766 80
8563.205 79
8563.645 83
8564.084 65
8564.524 58
8564.963 83
8565.402 97
8565.842 96
8566.281 89
8566.721 128
8567.161 119
8567.600 108
8568.040 71
8568.479 69
8568.919 71
8569.358 70
8569.798 75
8570.237 84
8570.677 83
8571.117 74
8571.556 80
8571.996 69
8572.436 72
8572.875 60
8573.315 45
8573.755 65
8574.194 70
8574.634 84
8575.074 89
8575.514 112
8575.953 121
8576.393 149
8576.833 142
8577.273 167
8577.712 180
8578.152 206
8578.592 230
8579.032 222
8579.472 228
8579.912 237
8580.351 227
8580.791 216
8581.231 207
8581.671 180
8582.111 165
8582.551 120
8582.991 122
8583.431 113
8583.871 102
8584.311 100
8584.751 83
8585.191 98
8585.631 126
8586.071 127
8586.511 111
8586.951 108
8587.391 129
8587.831 106
8588.271 102
8588.711 85
8589.151 72
8589.591 70
8590.031 73
8590.471 60
8590.911 48
8591.352 56
8591.792 56
8592.232 49
8592.672 57
8593.112 51
8593.553 44
8593.993 61
8594.433 58
8594.873 54
8595.313 67
8595.754 57
8596.194 45
8596.634 42
8597.075 44
8597.515 55
8597.955 45
8598.395 54
8598.836 59
8599.276 53
8599.716 58
8600.157 61
8600.597 45
8601.038 44
8601.478 37
8601.918 41
8602.359 37
8602.799 45
8603.240 38
8603.680 33
8604.121 43
8604.561 49
8605.002 57
8605.442 51
8605.883 51
8606.323 30
8606.764 40
8607.204 50
8607.645 52
8608.085 46
8608.526 31
8608.967 35
8609.407 45
8609.848 43
8610.288 54
8610.729 50
8611.170 41
8611.610 47
8612.051 48
8612.492 34
8612.932 26
8613.373 34
8613.814 22
8614.255 27
8614.695 25
8615.136 24
8615.577 28
8616.018 38
8616.458 36
8616.899 32
8617.340 24
8617.781 43
8618.222 40
8618.663 30
8619.103 24
8619.544 25
8619.985 29
8620.426 33
8620.867 38
8621.308 29
8621.749 33
8622.190 30
8622.631 41
8623.072 26
8623.513 32
8623.954 32
8624.395 38
8624.836 37
8625.277 49
8625.718 43
8626.159 49
8626.600 42
8627.041 58
8627.482 51
8627.923 41
8628.364 46
8628.805 55
8629.246 41
8629.687 28
8630.128 34
8630.570 41
8631.011 36
8631.452 30
8631.893 22
8632.334 31
8632.776 40
8633.217 45
8633.658 65
8634.099 56
8634.540 40
8634.982 33
8635.423 39
8635.864 42
8636.306 26
8636.747 43
8637.188 34
8637.630 27
8638.071 30
8638.512 41
8638.954 47
8639.395 39
8639.836 36
8640.278 33
8640.719 31
8641.161 37
8641.602 32
8642.043 33
8642.485 33
8642.926 39
8643.368 21
8643.809 27
8644.251 24
8644.692 43
8645.134 56
8645.575 48
8646.017 47
8646.458 34
8646.900 35
8647.342 36
8647.783 35
8648.225 30
8648.666 34
8649.108 31
8649.550 21
8649.991 28
8650.433 32
8650.875 34
8651.316 26
8651.758 28
8652.200 38
8652.641 39
8653.083 34
8653.525 42
8653.967 38
8654.408 41
8654.850 45
8655.292 43
8655.734 52
8656.176 38
8656.617 42
8657.059 48
8657.501 47
8657.943 39
8658.385 46
8658.827 45
8659.268 44
8659.710 49
8660.152 47
8660.594 44
8661.036 48
8661.478 35
8661.920 29
8662.362 36
8662.804 45
8663.246 45
8663.688 43
8664.130 31
8664.572 42
8665.014 42
8665.456 40
8665.898 45
8666.340 49
8666.782 63
8667.224 50
8667.666 46
8668.108 58
8668.551 54
8668.993 49
8669.435 41
8669.877 46
8670.319 47
8670.761 56
8671.204 64
8671.646 55
8672.088 55
8672.530 63
8672.972 71
8673.415 66
8673.857 64
8674.299 53
8674.741 44
8675.184 63
8675.626 63
8676.068 51
8676.511 64
8676.953 67
8677.395 67
8677.838 90
8678.280 85
8678.722 90
8679.165 77
8679.607 80
8680.050 89
8680.492 98
8680.935 96
8681.377 94
8681.819 89
8682.262 90
8682.704 100
8683.147 89
8683.589 97
8684.032 100
8684.474 71
8684.917 87
8685.359 90
8685.802 73
8686.245 80
8686.687 94
8687.130 95
8687.572 109
8688.015 95
8688.458 99
8688.900 103
8689.343 96
8689.786 102
8690.228 98
8690.671 116
8691.114 109
8691.556 113
8691.999 136
8692.442 170
8692.885 164
8693.327 210
8693.770 256
8694.213 324
8694.656 321
8695.098 327
8695.541 353
8695.984 382
8696.427 362
8696.870 412
8697.313 431
8697.755 441
8698.198 415
8698.641 377
8699.084 374
8699.527 332
8699.970 270
8700.413 227
8700.856 252
8701.299 226
8701.742 195
8702.185 185
8702.628 201
8703.071 179
8703.514 167
8703.957 163
8704.400 162
8704.843 162
8705.286 161
8705.729 155
8706.172 135
8706.615 120
8707.058 128
8707.501 138
8707.944 142
8708.388 115
8708.831 98
8709.274 120
8709.717 119
8710.160 115
8710.603 124
8711.047 104
8711.490 113
8711.933 102
8712.376 92
8712.820 89
8713.263 80
8713.706 83
8714.149 75
8714.593 62
8715.036 47
8715.479 57
8715.923 65
8716.366 51
8716.809 64
8717.253 88
8717.696 91
8718.139 83
8718.583 85
8719.026 86
8719.470 102
8719.913 104
8720.356 115
8720.800 99
8721.243 84
8721.687 72
8722.130 90
8722.574 99
8723.017 87
8723.461 94
8723.904 105
8724.348 120
8724.792 96
8725.235 96
8725.679 88
8726.122 72
8726.566 57
8727.009 71
8727.453 64
8727.897 57
8728.340 60
8728.784 84
8729.228 73
8729.671 77
8730.115 76
8730.559 57
8731.002 66
8731.446 68
8731.890 59
8732.334 58
8732.777 79
8733.221 85
8733.665 90
8734.109 82
8734.553 88
8734.996 99
8735.440 108
8735.884 95
8736.328 97
8736.772 100
8737.216 115
8737.659 104
8738.103 88
8738.547 94
8738.991 100
8739.435 102
8739.879 111
8740.323 101
8740.767 98
8741.211 113
8741.655 103
8742.099 110
8742.543 104
8742.987 93
8743.431 94
8743.875 107
8744.319 93
8744.763 100
8745.207 96
8745.651 96
8746.095 93
8746.539 106
8746.984 116
8747.428 108
8747.872 121
8748.316 120
8748.760 131
8749.204 115
8749.649 122
8750.093 118
8750.537 123
8750.981 138
8751.425 137
8751.870 151
8752.314 137
8752.758 134
8753.202 164
8753.647 193
8754.091 195
8754.535 225
8754.980 233
8755.424 216
8755.868 235
8756.313 271
8756.757 277
8757.201 276
8757.646 264
8758.090 255
8758.535 285
8758.979 297
8759.423 319
8759.868 339
8760.312 409
8760.757 463
8761.201 536
8761.646 625
8762.090 738
8762.535 855
8762.979 1015
8763.424 1032
8763.868 1094
8764.313 1201
8764.758 1236
8765.202 1222
8765.647 1254
8766.091 1242
8766.536 1131
8766.981 992
8767.425 906
8767.870 846
8768.315 748
8768.759 663
8769.204 596
8769.649 539
8770.093 499
8770.538 450
8770.983 393
8771.427 330
8771.872 290
8772.317 268
8772.762 256
8773.207 241
8773.651 209
8774.096 210
8774.541 218
8774.986 215
8775.431 222
8775.875 236
8776.320 257
8776.765 288
8777.210 292
8777.655 294
8778.100 278
8778.545 288
8778.990 304
8779.435 302
8779.880 308
8780.325 326
8780.770 369
8781.215 352
8781.660 351
8782.105 341
8782.550 355
8782.995 348
8783.440 337
8783.885 311
8784.330 242
8784.775 236
8785.220 196
8785.665 182
8786.110 174
8786.555 170
8787.000 166
8787.446 170
8787.891 156
8788.336 146
8788.781 179
8789.226 199
8789.671 191
8790.117 189
8790.562 180
8791.007 191
8791.452 179
8791.898 204
8792.343 235
8792.788 203
8793.233 217
8793.679 193
8794.124 208
8794.569 217
8795.015 238
8795.460 226
8795.905 225
8796.351 230
8796.796 212
8797.242 238
8797.687 247
8798.132 227
8798.578 222
8799.023 248
8799.469 233
8799.914 254
8800.360 245
8800.805 201
8801.251 217
8801.696 220
8802.142 197
8802.587 157
8803.033 133
8803.478 146
8803.924 167
8804.369 154
8804.815 142
8805.261 144
8805.706 124
8806.152 146
8806.597 161
8807.043 175
8807.489 206
8807.934 185
8808.380 170
8808.826 167
8809.272 171
8809.717 170
8810.163 173
8810.609 180
8811.054 169
8811.500 167
8811.946 170
8812.392 155
8812.838 136
8813.283 123
8813.729 115
8814.175 144
8814.621 171
8815.067 163
8815.512 155
8815.958 142
8816.404 138
8816.850 110
8817.296 122
8817.742 142
8818.188 146
8818.634 160
8819.080 181
8819.526 199
8819.972 208
8820.418 240
8820.864 283
8821.310 312
8821.756 393
8822.202 439
8822.648 506
8823.094 617
8823.540 821
8823.986 941
8824.432 1052
8824.878 1111
8825.324 1229
8825.770 1275
8826.216 1272
8826.663 1272
8827.109 1257
8827.555 1204
8828.001 1191
8828.447 1205
8828.893 1058
8829.340 902
8829.786 765
8830.232 682
8830.678 609
8831.125 516
8831.571 435
8832.017 429
8832.463 375
8832.910 314
8833.356 260
8833.802 257
8834.249 218
8834.695 218
8835.141 218
8835.588 178
8836.034 164
8836.480 167
8836.927 161
8837.373 149
8837.820 179
8838.266 172
8838.713 169
8839.159 168
8839.606 164
8840.052 156
8840.498 153
8840.945 169
8841.391 147
8841.838 129
8842.285 113
8842.731 137
8843.178 118
8843.624 104
8844.071 104
8844.517 110
8844.964 119
8845.411 98
8845.857 105
8846.304 104
8846.751 106
8847.197 104
8847.644 98
8848.091 96
8848.537 82
8848.984 79
8849.431 84
8849.877 98
8850.324 105
8850.771 98
8851.218 80
8851.664 67
8852.111 74
8852.558 78
8853.005 91
8853.452 96
8853.898 94
8854.345 101
8854.792 92
8855.239 68
8855.686 69
8856.133 81
8856.580 74
8857.027 72
8857.473 81
8857.920 82
8858.367 89
8858.814 70
8859.261 83
8859.708 74
8860.155 74
8860.602 82
8861.049 65
8861.496 74
8861.943 67
8862.390 75
8862.837 84
8863.284 91
8863.731 100
8864.179 88
8864.626 98
8865.073 101
8865.520 96
8865.967 119
8866.414 106
8866.861 117
8867.308 114
8867.756 103
8868.203 120
8868.650 124
8869.097 123
8869.544 108
8869.992 128
8870.439 144
8870.886 116
8871.334 119
8871.781 114
8872.228 116
8872.675 104
8873.123 88
8873.570 80
8874.017 102
8874.465 107
8874.912 101
8875.359 95
8875.807 94
8876.254 104
8876.702 109
8877.149 118
8877.596 116
8878.044 134
8878.491 145
8878.939 173
8879.386 168
8879.834 161
8880.281 181
8880.729 200
8881.176 246
8881.624 301
8882.071 291
8882.519 278
8882.966 261
8883.414 256
8883.862 291
8884.309 294
8884.757 282
8885.204 295
8885.652 292
8886.100 264
8886.547 284
8886.995 254
8887.443 260
8887.890 238
8888.338 232
8888.786 241
8889.233 226
8889.681 206
8890.129 189
8890.577 185
8891.024 171
8891.472 180
8891.920 153
8892.368 150
8892.816 152
8893.263 138
8893.711 141
8894.159 134
8894.607 128
8895.055 133
8895.503 151
8895.951 149
8896.399 161
8896.846 145
8897.294 137
8897.742 178
8898.190 184
8898.638 184
8899.086 192
8899.534 174
8899.982 155
8900.430 177
8900.878 183
8901.326 208
8901.774 198
8902.222 201
8902.670 215
8903.118 211
8903.566 215
8904.015 222
8904.463 198
8904.911 170
8905.359 184
8905.807 221
8906.255 214
8906.703 246
8907.152 250
8907.600 278
8908.048 272
8908.496 281
8908.944 328
8909.393 382
8909.841 525
8910.289 705
8910.737 891
8911.186 1098
8911.634 1381
8912.082 1642
8912.530 1962
8912.979 2194
8913.427 2465
8913.875 2744
8914.324 2933
8914.772 3031
8915.221 3071
8915.669 3084
8916.117 2997
8916.566 2864
8917.014 2733
8917.463 2573
8917.911 2369
8918.360 2083
8918.808 1812
8919.256 1568
8919.705 1358
8920.153 1215
8920.602 1039
8921.050 891
8921.499 747
8921.948 680
8922.396 604
8922.845 569
8923.293 521
8923.742 510
8924.190 456
8924.639 440
8925.088 449
8925.536 419
8925.985 433
8926.434 483
8926.882 529
8927.331 579
8927.780 646
8928.228 697
8928.677 773
8929.126 805
8929.575 889
8930.023 989
8930.472 1012
8930.921 999
8931.370 973
8931.818 977
8932.267 954
8932.716 878
8933.165 846
8933.614 749
8934.063 721
8934.511 652
8934.960 564
8935.409 517
8935.858 470
8936.307 452
8936.756 429
8937.205 408
8937.654 420
8938.103 368
8938.552 364
8939.001 381
8939.450 379
8939.899 395
8940.348 426
8940.797 481
8941.246 468
8941.695 479
8942.144 539
8942.593 612
8943.042 721
8943.491 834
8943.940 981
8944.389 1142
8944.838 1254
8945.287 1460
8945.737 1618
8946.186 1755
8946.635 1858
8947.084 1887
8947.533 1939
8947.982 1870
8948.432 1776
8948.881 1643
8949.330 1447
8949.779 1321
8950.229 1201
8950.678 1059
8951.127 970
8951.576 890
8952.026 779
8952.475 714
8952.924 611
8953.374 530
8953.823 451
8954.272 460
8954.722 434
8955.171 397
8955.621 322
8956.070 280
8956.519 290
8956.969 257
8957.418 236
8957.868 233
8958.317 237
8958.767 227
8959.216 205
8959.666 211
8960.115 224
8960.565 216
8961.014 226
8961.464 229
8961.913 208
8962.363 215
8962.812 211
8963.262 206
8963.712 189
8964.161 161
8964.611 172
8965.060 209
8965.510 195
8965.960 180
8966.409 169
8966.859 184
8967.309 196
8967.758 196
8968.208 203
8968.658 183
8969.108 181
8969.557 185
8970.007 183
8970.457 175
8970.907 182
8971.356 178
8971.806 182
8972.256 167
8972.706 156
8973.156 178
8973.605 184
8974.055 200
8974.505 185
8974.955 185
8975.405 170
8975.855 152
8976.305 159
8976.755 161
8977.205 152
8977.655 132
8978.105 152
8978.554 134
8979.004 123
8979.454 110
8979.904 104
8980.354 96
8980.804 99
8981.255 110
8981.705 104
8982.155 106
8982.605 112
8983.055 141
8983.505 163
8983.955 167
8984.405 146
8984.855 170
8985.305 177
8985.755 163
8986.206 191
8986.656 175
8987.106 163
8987.556 163
8988.006 181
8988.457 175
8988.907 168
8989.357 158
8989.807 158
8990.258 162
8990.708 168
8991.158 167
8991.608 156
8992.059 151
8992.509 146
8992.959 140
8993.410 171
8993.860 174
8994.310 180
8994.761 191
8995.211 166
8995.662 152
8996.112 175
8996.562 179
8997.013 160
8997.463 148
8997.914 135
8998.364 158
8998.815 173
8999.265 200
8999.716 172
9000.166 169
9000.617 187
9001.067 161
9001.518 130
9001.968 133
9002.419 160
9002.869 148
9003.320 144
9003.771 119
9004.221 136
9004.672 139
9005.123 141
9005.573 135
9006.024 160
9006.474 153
9006.925 140
9007.376 149
9007.827 165
9008.277 151
9008.728 150
9009.179 165
9009.629 157
9010.080 144
9010.531 134
9010.982 148
9011.433 149
9011.883 165
9012.334 161
9012.785 180
9013.236 184
9013.687 189
9014.138 170
9014.588 170
9015.039 167
9015.490 157
9015.941 152
9016.392 132
9016.843 131
9017.294 134
9017.745 131
9018.196 125
9018.647 131
9019.098 144
9019.549 147
9020.000 151
9020.451 136
9020.902 125
9021.353 113
9021.804 94
9022.255 118
9022.706 117
9023.157 150
9023.608 152
9024.059 160
9024.510 158
9024.962 162
9025.413 149
9025.864 153
9026.315 148
9026.766 171
9027.217 192
9027.669 164
9028.120 167
9028.571 179
9029.022 181
9029.473 172
9029.925 155
9030.376 154
9030.827 170
9031.279 182
9031.730 174
9032.181 168
9032.632 173
9033.084 189
9033.535 205
9033.987 214
9034.438 193
9034.889 180
9035.341 191
9035.792 173
9036.243 177
9036.695 155
9037.146 150
9037.598 139
9038.049 135
9038.501 128
9038.952 168
9039.404 160
9039.855 142
9040.307 144
9040.758 168
9041.210 187
9041.661 164
9042.113 182
9042.564 171
9043.016 194
9043.468 164
9043.919 188
9044.371 203
9044.822 212
9045.274 193
9045.726 182
9046.177 192
9046.629 190
9047.081 168
9047.532 175
9047.984 177
9048.436 217
9048.888 189
9049.339 184
9049.791 177
9050.243 179
9050.695 196
9051.146 230
9051.598 250
9052.050 233
9052.502 205
9052.954 228
9053.406 208
9053.857 206
9054.309 212
9054.761 238
9055.213 230
9055.665 240
9056.117 254
9056.569 302
9057.021 316
9057.473 287
9057.925 284
9058.377 318
9058.829 329
9059.280 331
9059.732 339
9060.185 342
9060.637 339
9061.089 330
9061.541 323
9061.993 321
9062.445 336
9062.897 331
9063.349 341
9063.801 345
9064.253 352
9064.705 329
9065.157 367
9065.610 348
9066.062 368
9066.514 396
9066.966 409
9067.418 410
9067.870 389
9068.323 371
9068.775 381
9069.227 346
9069.679 293
9070.132 309
9070.584 317
9071.036 342
9071.488 374
9071.941 381
9072.393 368
9072.845 403
9073.298 408
9073.750 451
9074.202 431
9074.655 456
9075.107 448
9075.560 478
9076.012 503
9076.464 506
9076.917 503
9077.369 519
9077.822 480
9078.274 468
9078.727 465
9079.179 444
9079.632 434
9080.084 460
9080.537 491
9080.989 472
9081.442 472
9081.894 489
9082.347 464
9082.799 508
9083.252 551
9083.705 562
9084.157 570
9084.610 567
9085.062 577
9085.515 565
9085.968 608
9086.420 614
9086.873 643
9087.326 655
9087.779 682
9088.231 670
9088.684 680
9089.137 686
9089.589 705
9090.042 750
9090.495 758
9090.948 797
9091.401 805
9091.853 808
9092.306 800
9092.759 790
9093.212 766
9093.665 748
9094.118 745
9094.570 778
9095.023 757
9095.476 781
9095.929 830
9096.382 770
9096.835 799
9097.288 821
9097.741 804
9098.194 830
9098.647 866
9099.100 857
9099.553 828
9100.006 828
9100.459 898
9100.912 899
9101.365 930
9101.818 942
9102.271 949
9102.724 943
9103.177 951
9103.630 1014
9104.083 1008
9104.536 985
9104.989 960
9105.443 1008
9105.896 1042
9106.349 1105
9106.802 1122
9107.255 1139
9107.708 1167
9108.162 1194
9108.615 1246
9109.068 1266
9109.521 1246
9109.975 1261
9110.428 1330
9110.881 1406
9111.334 1456
9111.788 1481
9112.241 1490
9112.694 1550
9113.148 1612
9113.601 1670
9114.054 1698
9114.508 1684
9114.961 1693
9115.415 1736
9115.868 1818
9116.321 1883
9116.775 1933
9117.228 1986
9117.682 2038
9118.135 2101
9118.589 2074
9119.042 2128
9119.496 2260
9119.949 2420
9120.403 2502
9120.856 2574
9121.310 2590
9121.763 2702
9122.217 2756
9122.670 2820
9123.124 2929
9123.577 3059
9124.031 3265
9124.485 3367
9124.938 3546
9125.392 3848
9125.846 4085
9126.299 4359
9126.753 4737
9127.207 5155
9127.660 5516
9128.114 6017
9128.568 6383
9129.021 6705
9129.475 6981
9129.929 7177
9130.383 7397
9130.837 7516
9131.290 7623
9131.744 7621
9132.198 7767
9132.652 7720
9133.106 7526
9133.559 7318
9134.013 7148
9134.467 7155
9134.921 7032
9135.375 6853
9135.829 6704
9136.283 6665
9136.737 6508
9137.191 6345
9137.644 6117
9138.098 6042
9138.552 5934
9139.006 5731
9139.460 5536
9139.914 5515
9140.368 5508
9140.822 5485
9141.276 5416
9141.730 5384
9142.184 5395
9142.639 5508
9143.093 5449
9143.547 5300
9144.001 5251
9144.455 5361
9144.909 5482
9145.363 5471
9145.817 5407
9146.271 5329
9146.726 5313
9147.180 5238
9147.634 5169
9148.088 5185
9148.542 5140
9148.997 5010
9149.451 4843
9149.905 4787
9150.359 4663
9150.814 4589
9151.268 4531
9151.722 4467
9152.177 4413
9152.631 4298
9153.085 4184
9153.540 4023
9153.994 3906
9154.448 3781
9154.903 3667
9155.357 3554
9155.811 3507
9156.266 3391
9156.720 3429
9157.175 3424
9157.629 3445
9158.084 3400
9158.538 3342
9158.992 3355
9159.447 3378
9159.901 3451
9160.356 3439
9160.810 3398
9161.265 3413
9161.720 3396
9162.174 3395
9162.629 3384
9163.083 3410
9163.538 3505
9163.992 3451
9164.447 3375
9164.902 3189
9165.356 3084
9165.811 2952
9166.266 2888
9166.720 2840
9167.175 2711
9167.630 2619
9168.084 2567
9168.539 2497
9168.994 2417
9169.448 2324
9169.903 2187
9170.358 2167
9170.813 2120
9171.267 2014
9171.722 1925
9172.177 1880
9172.632 1920
9173.087 1879
9173.542 1765
9173.996 1740
9174.451 1706
9174.906 1712
9175.361 1636
9175.816 1597
9176.271 1577
9176.726 1550
9177.181 1499
9177.636 1466
9178.091 1382
9178.545 1283
9179.000 1305
9179.455 1261
9179.910 1287
9180.365 1270
9180.820 1247
9181.275 1218
9181.730 1205
9182.186 1182
9182.641 1170
9183.096 1086
9183.551 1045
9184.006 989
9184.461 973
9184.916 1077
9185.371 1059
9185.826 1048
9186.281 974
9186.737 932
9187.192 900
9187.647 832
9188.102 848
9188.557 868
9189.013 824
9189.468 784
9189.923 763
9190.378 767
9190.834 762
9191.289 735
9191.744 744
9192.199 735
9192.655 695
9193.110 682
9193.565 682
9194.021 680
9194.476 673
9194.931 645
9195.387 613
9195.842 625
9196.298 589
9196.753 586
9197.208 571
9197.664 582
9198.119 564
9198.575 574
9199.030 532
9199.486 552
9199.941 558
9200.397 510
9200.852 510
9201.308 515
9201.763 573
9202.219 559
9202.674 538
9203.130 556
9203.586 539
9204.041 518
9204.497 538
9204.952 570
9205.408 590
9205.864 554
9206.319 512
9206.775 499
9207.231 490
9207.686 499
9208.142 490
9208.598 516
9209.053 471
9209.509 488
9209.965 465
9210.421 456
9210.876 471
9211.332 475
9211.788 452
9212.244 433
9212.700 432
9213.155 428
9213.611 418
9214.067 404
9214.523 368
9214.979 375
9215.435 386
9215.890 406
9216.346 398
9216.802 359
9217.258 395
9217.714 408
9218.170 424
9218.626 413
9219.082 397
9219.538 378
9219.994 387
9220.450 414
9220.906 422
9221.362 433
9221.818 434
9222.274 393
9222.730 384
9223.186 374
9223.642 354
9224.098 344
9224.554 327
9225.011 349
9225.467 331
9225.923 330
9226.379 320
9226.835 315
9227.291 341
9227.747 335
9228.204 330
9228.660 390
9229.116 364
9229.572 330
9230.029 343
9230.485 365
9230.941 354
9231.397 375
9231.854 340
9232.310 351
9232.766 331
9233.222 320
9233.679 318
9234.135 300
9234.591 327
9235.048 327
9235.504 320
9235.961 314
9236.417 317
9236.873 333
9237.330 325
9237.786 332
9238.243 364
9238.699 374
9239.156 372
9239.612 350
9240.069 341
9240.525 357
9240.982 351
9241.438 369
9241.895 367
9242.351 371
9242.808 394
9243.264 347
9243.721 355
9244.177 315
9244.634 280
9245.091 297
9245.547 308
9246.004 367
9246.460 339
9246.917 357
9247.374 355
9247.830 338
9248.287 354
9248.744 349
9249.201 349
9249.657 326
9250.114 346
9250.571 340
9251.027 350
9251.484 354
9251.941 299
9252.398 305
9252.855 302
9253.311 332
9253.768 330
9254.225 301
9254.682 317
9255.139 337
9255.596 316
9256.053 328
9256.509 330
9256.966 341
9257.423 326
9257.880 370
9258.337 341
9258.794 343
9259.251 287
9259.708 324
9260.165 368
9260.622 395
9261.079 394
9261.536 361
9261.993 372
9262.450 371
9262.907 373
9263.364 371
9263.821 372
9264.278 402
9264.735 387
9265.192 375
9265.650 405
9266.107 399
9266.564 413
9267.021 389
9267.478 390
9267.935 406
9268.393 403
9268.850 434
9269.307 467
9269.764 480
9270.221 488
9270.679 511
9271.136 505
9271.593 570
9272.050 605
9272.508 630
9272.965 631
9273.422 628
9273.880 681
9274.337 708
9274.794 754
9275.252 781
9275.709 773
9276.166 769
9276.624 788
9277.081 799
9277.539 781
9277.996 760
9278.453 742
9278.911 757
9279.368 746
9279.826 752
9280.283 767
9280.741 855
9281.198 887
9281.656 866
9282.113 866
9282.571 837
9283.028 882
9283.486 921
9283.943 918
9284.401 948
9284.859 942
9285.316 1009
9285.774 962
9286.231 995
9286.689 963
9287.147 943
9287.604 949
9288.062 930
9288.520 987
9288.977 1016
9289.435 1076
9289.893 1122
9290.351 1088
9290.808 1147
9291.266 1175
9291.724 1133
9292.182 1112
9292.639 1119
9293.097 1078
9293.555 1074
9294.013 1073
9294.471 1045
9294.928 1035
9295.386 1028
9295.844 1022
9296.302 969
9296.760 1048
9297.218 1060
9297.676 1066
9298.134 1049
9298.592 1035
9299.050 1015
9299.507 1009
9299.965 998
9300.423 1024
9300.881 1046
9301.339 1031
9301.797 1081
9302.255 1059
9302.713 1097
9303.171 1117
9303.630 1122
9304.088 1062
9304.546 1085
9305.004 1073
9305.462 1075
9305.920 1117
9306.378 1128
9306.836 1144
9307.294 1177
9307.753 1140
9308.211 1116
9308.669 1115
9309.127 1087
9309.585 1056
9310.043 1115
9310.502 1149
9310.960 1189
9311.418 1150
9311.876 1164
9312.335 1178
9312.793 1101
9313.251 1089
9313.710 1101
9314.168 1135
9314.626 1055
9315.085 1052
9315.543 1029
9316.001 1085
9316.460 1126
9316.918 1070
9317.376 1091
9317.835 1128
9318.293 1120
9318.752 1075
9319.210 1131
9319.668 1127
9320.127 1103
9320.585 1069
9321.044 1119
9321.502 1173
9321.961 1213
9322.419 1229
9322.878 1144
9323.336 1068
9323.795 1038
9324.254 1042
9324.712 1048
9325.171 1101
9325.629 1146
9326.088 1153
9326.547 1141
9327.005 1091
9327.464 1067
9327.922 1084
9328.381 1112
9328.840 1131
9329.298 1155
9329.757 1127
9330.216 1175
9330.675 1248
9331.133 1230
9331.592 1266
9332.051 1273
9332.510 1273
9332.968 1297
9333.427 1329
9333.886 1339
9334.345 1343
9334.804 1398
9335.262 1428
9335.721 1570
9336.180 1545
9336.639 1457
9337.098 1461
9337.557 1392
9338.016 1416
9338.475 1445
9338.933 1517
9339.392 1579
9339.851 1591
9340.310 1543
9340.769 1526
9341.228 1567
9341.687 1636
9342.146 1604
9342.605 1606
9343.064 1586
9343.523 1620
9343.982 1605
9344.441 1648
9344.901 1700
9345.360 1666
9345.819 1780
9346.278 1905
9346.737 1988
9347.196 2002
9347.655 1970
9348.114 2029
9348.573 2104
9349.033 2189
9349.492 2266
9349.951 2279
9350.410 2282
9350.869 2307
9351.329 2347
9351.788 2439
9352.247 2438
9352.706 2409
9353.166 2425
9353.625 2452
9354.084 2524
9354.544 2431
9355.003 2408
9355.462 2312
9355.922 2297
9356.381 2332
9356.840 2324
9357.300 2252
9357.759 2277
9358.218 2315
9358.678 2271
9359.137 2240
9359.597 2178
9360.056 2121
9360.516 2079
9360.975 2075
9361.435 2049
9361.894 2030
9362.354 2094
9362.813 2065
9363.273 2055
9363.732 2059
9364.192 2092
9364.651 2095
9365.111 2110
9365.570 2140
9366.030 2118
9366.489 2137
9366.949 2182
9367.409 2190
9367.868 2155
9368.328 2145
9368.788 2169
9369.247 2134
9369.707 2035
9370.167 2078
9370.626 2221
9371.086 2294
9371.546 2286
9372.006 2229
9372.465 2270
9372.925 2404
9373.385 2463
9373.845 2516
9374.304 2516
9374.764 2558
9375.224 2516
9375.684 2642
9376.144 2741
9376.604 2802
9377.063 2882
9377.523 2896
9377.983 2985
9378.443 2949
9378.903 2950
9379.363 2913
9379.823 2967
9380.283 2932
9380.743 2861
9381.203 2881
9381.663 2880
9382.123 2975
9382.583 2947
9383.043 2925
9383.503 2933
9383.963 2902
9384.423 2801
9384.883 2780
9385.343 2781
9385.803 2669
9386.263 2594
9386.723 2559
9387.183 2556
9387.643 2475
9388.103 2494
9388.564 2394
9389.024 2368
9389.484 2359
9389.944 2332
9390.404 2322
9390.864 2271
9391.325 2361
9391.785 2393
9392.245 2387
9392.705 2427
9393.166 2427
9393.626 2398
9394.086 2431
9394.546 2447
9395.007 2474
9395.467 2389
9395.927 2361
9396.388 2429
9396.848 2532
9397.308 2567
9397.769 2514
9398.229 2605
9398.690 2601
9399.150 2651
9399.610 2754
9400.071 2701
9400.531 2751
9400.992 2811
9401.452 2847
9401.913 2870
9402.373 2930
9402.834 3027
9403.294 3102
9403.755 3057
9404.215 3114
9404.676 3240
9405.136 3330
9405.597 3411
9406.057 3436
9406.518 3485
9406.979 3553
9407.439 3646
9407.900 3713
9408.360 3764
9408.821 3921
9409.282 3923
9409.742 4058
9410.203 4323
9410.664 4537
9411.124 4821
9411.585 4989
9412.046 5207
9412.507 5654
9412.967 6000
9413.428 6549
9413.889 7141
9414.350 7702
9414.810 8440
9415.271 9300
9415.732 10113
9416.193 11148
9416.654 12372
9417.114 13516
9417.575 14658
9418.036 16053
9418.497 17313
9418.958 18413
9419.419 19611
9419.880 20636
9420.341 21489
9420.802 22203
9421.263 22642
9421.723 22944
9422.184 22891
9422.645 22674
9423.106 22505
9423.567 22096
9424.028 21635
9424.489 20997
9424.950 20255
9425.412 19461
9425.873 18557
9426.334 17632
9426.795 16694
9427.256 15900
9427.717 15004
9428.178 13980
9428.639 13086
9429.100 12454
9429.561 11967
9430.023 11405
9430.484 11008
9430.945 10636
9431.406 10332
9431.867 10142
9432.329 9835
9432.790 9627
9433.251 9449
9433.712 9401
9434.174 9471
9434.635 9522
9435.096 9489
9435.557 9616
9436.019 9743
9436.480 9824
9436.941 9742
9437.403 9724
9437.864 9651
9438.325 9367
9438.787 9166
9439.248 9103
9439.710 8832
9440.171 8507
9440.632 8214
9441.094 7878
9441.555 7640
9442.017 7295
9442.478 6947
9442.940 6731
9443.401 6484
9443.863 6119
9444.324 5819
9444.786 5587
9445.247 5441
9445.709 5254
9446.170 5201
9446.632 5078
9447.093 5168
9447.555 5189
9448.017 5152
9448.478 5192
9448.940 5363
9449.401 5397
9449.863 5441
9450.325 5629
9450.786 5945
9451.248 6181
9451.710 6263
9452.171 6426
9452.633 6567
9453.095 6592
9453.557 6683
9454.018 6664
9454.480 6665
9454.942 6587
9455.404 6377
9455.865 6236
9456.327 5895
9456.789 5601
9457.251 5346
9457.713 5189
9458.175 4829
9458.636 4465
9459.098 4187
9459.560 3853
9460.022 3638
9460.484 3411
9460.946 3139
9461.408 2905
9461.870 2660
9462.332 2472
9462.794 2326
9463.256 2198
9463.718 1996
9464.180 1810
9464.642 1756
9465.104 1677
9465.566 1620
9466.028 1572
9466.490 1499
9466.952 1382
9467.414 1307
9467.876 1250
9468.338 1191
9468.800 1085
9469.262 978
9469.724 932
9470.187 898
9470.649 882
9471.111 895
9471.573 858
9472.035 805
9472.497 784
9472.960 722
9473.422 681
9473.884 685
9474.346 658
9474.809 651
9475.271 653
9475.733 628
9476.195 683
9476.658 617
9477.120 554
9477.582 519
9478.045 539
9478.507 577
9478.969 576
9479.432 585
9479.894 542
9480.357 511
9480.819 485
9481.281 524
9481.744 529
9482.206 524
9482.669 521
9483.131 459
9483.594 450
9484.056 434
9484.519 450
9484.981 442
9485.444 453
9485.906 471
9486.369 450
9486.831 431
9487.294 436
9487.756 442
9488.219 412
9488.681 399
9489.144 370
9489.607 366
9490.069 358
9490.532 362
9490.995 367
9491.457 382
9491.920 393
9492.383 382
9492.845 359
9493.308 343
9493.771 345
9494.233 373
9494.696 374
9495.159 399
9495.622 376
9496.085 389
9496.547 405
9497.010 391
9497.473 382
9497.936 359
9498.399 410
9498.861 397
9499.324 437
9499.787 415
9500.250 407
9500.713 386
9501.176 385
9501.639 325
9502.102 314
9502.565 346
9503.027 330
9503.490 318
9503.953 302
9504.416 289
9504.879 283
9505.342 277
9505.805 295
9506.268 310
9506.731 301
9507.194 270
9507.658 243
9508.121 242
9508.584 250
9509.047 277
9509.510 274
9509.973 298
9510.436 307
9510.899 310
9511.362 329
9511.826 324
9512.289 288
9512.752 288
9513.215 296
9513.678 299
9514.141 319
9514.605 278
9515.068 263
9515.531 267
9515.994 287
9516.458 307
9516.921 314
9517.384 317
9517.848 307
9518.311 309
9518.774 310
9519.238 291
9519.701 264
9520.164 238
9520.628 251
9521.091 242
9521.554 227
9522.018 245
9522.481 254
9522.945 279
9523.408 268
9523.872 243
9524.335 233
9524.799 231
9525.262 291
9525.725 275
9526.189 261
9526.653 256
9527.116 249
9527.580 245
9528.043 230
9528.507 235
9528.970 240
9529.434 228
9529.897 249
9530.361 257
9530.825 254
9531.288 267
9531.752 277
9532.216 266
9532.679 249
9533.143 243
9533.607 232
9534.070 237
9534.534 217
9534.998 209
9535.462 249
9535.925 265
9536.389 274
9536.853 282
9537.317 278
9537.780 276
9538.244 260
9538.708 259
9539.172 268
9539.636 276
9540.099 289
9540.563 311
9541.027 291
9541.491 301
9541.955 287
9542.419 299
9542.883 294
9543.347 284
9543.811 246
9544.275 232
9544.739 240
9545.203 209
9545.666 207
9546.130 232
9546.594 239
9547.059 248
9547.523 289
9547.987 286
9548.451 289
9548.915 264
9549.379 264
9549.843 253
9550.307 244
9550.771 237
9551.235 249
9551.699 242
9552.163 301
9552.628 289
9553.092 264
9553.556 267
9554.020 274
9554.484 301
9554.949 295
9555.413 289
9555.877 273
9556.341 265
9556.805 320
9557.270 329
9557.734 329
9558.198 314
9558.663 301
9559.127 306
9559.591 297
9560.056 324
9560.520 329
9560.984 317
9561.449 324
9561.913 330
9562.377 296
9562.842 332
9563.306 334
9563.771 364
9564.235 365
9564.699 356
9565.164 355
9565.628 348
9566.093 356
9566.557 337
9567.022 331
9567.486 353
9567.951 409
9568.415 440
9568.880 438
9569.345 431
9569.809 400
9570.274 409
9570.738 387
9571.203 393
9571.668 425
9572.132 421
9572.597 445
9573.061 431
9573.526 391
9573.991 395
9574.455 385
9574.920 385
9575.385 420
9575.850 438
9576.314 448
9576.779 473
9577.244 525
9577.709 474
9578.173 439
9578.638 482
9579.103 521
9579.568 496
9580.032 531
9580.497 532
9580.962 518
9581.427 516
9581.892 521
9582.357 548
9582.822 551
9583.287 557
9583.751 566
9584.216 523
9584.681 521
9585.146 574
9585.611 523
9586.076 518
9586.541 509
9587.006 503
9587.471 543
9587.936 541
9588.401 491
9588.866 499
9589.331 452
9589.796 507
9590.261 487
9590.726 435
9591.191 454
9591.657 466
9592.122 450
9592.587 420
9593.052 452
9593.517 422
9593.982 446
9594.447 469
9594.913 471
9595.378 465
9595.843 486
9596.308 522
9596.773 493
9597.239 501
9597.704 490
9598.169 503
9598.634 488
9599.100 493
9599.565 528
9600.030 579
9600.496 576
9600.961 569
9601.426 582
9601.892 575
9602.357 584
9602.822 574
9603.288 548
9603.753 551
9604.219 553
9604.684 534
9605.149 482
9605.615 473
9606.080 473
9606.546 461
9607.011 478
9607.477 481
9607.942 493
9608.408 456
9608.873 455
9609.339 443
9609.804 458
9610.270 444
9610.735 481
9611.201 460
9611.667 462
9612.132 480
9612.598 442
9613.063 467
9613.529 512
9613.995 510
9614.460 514
9614.926 513
9615.392 503
9615.857 528
9616.323 549
9616.789 558
9617.254 560
9617.720 593
9618.186 611
9618.652 591
9619.117 583
9619.583 595
9620.049 652
9620.515 650
9620.981 680
9621.446 699
9621.912 764
9622.378 738
9622.844 740
9623.310 772
9623.776 785
9624.242 836
9624.708 878
9625.173 909
9625.639 959
9626.105 979
9626.571 1016
9627.037 1060
9627.503 1147
9627.969 1130
9628.435 1144
9628.901 1166
9629.367 1174
9629.833 1161
9630.299 1143
9630.765 1084
9631.231 1054
9631.697 978
9632.164 935
9632.630 878
9633.096 938
9633.562 880
9634.028 890
9634.494 901
9634.960 868
9635.426 882
9635.893 851
9636.359 847
9636.825 808
9637.291 842
9637.757 878
9638.224 860
9638.690 890
9639.156 967
9639.622 941
9640.089 971
9640.555 999
9641.021 1076
9641.488 1091
9641.954 1084
9642.420 1081
9642.887 1074
9643.353 1123
9643.819 1132
9644.286 1112
9644.752 1132
9645.218 1174
9645.685 1258
9646.151 1262
9646.618 1246
9647.084 1227
9647.551 1183
9648.017 1106
9648.484 1036
9648.950 1047
9649.417 1017
9649.883 958
9650.350 947
9650.816 927
9651.283 891
9651.749 844
9652.216 808
9652.682 790
9653.149 777
9653.616 753
9654.082 780
9654.549 717
9655.015 669
9655.482 685
9655.949 681
9656.415 669
9656.882 655
9657.349 690
9657.815 744
9658.282 762
9658.749 726
9659.216 706
9659.682 700
9660.149 679
9660.616 714
9661.083 725
9661.549 739
9662.016 770
9662.483 722
9662.950 710
9663.417 733
9663.884 669
9664.350 607
9664.817 632
9665.284 612
9665.751 603
9666.218 593
9666.685 544
9667.152 554
9667.619 561
9668.086 522
9668.553 523
9669.020 534
9669.487 517
9669.954 477
9670.421 470
9670.888 494
9671.355 465
9671.822 439
9672.289 470
9672.756 467
9673.223 451
9673.690 435
9674.157 428
9674.624 458
9675.091 453
9675.559 436
9676.026 410
9676.493 412
9676.960 428
9677.427 450
9677.894 455
9678.362 449
9678.829 427
9679.296 432
9679.763 445
9680.230 401
9680.698 378
9681.165 358
9681.632 333
9682.100 357
9682.567 345
9683.034 337
9683.502 325
9683.969 322
9684.436 347
9684.904 351
9685.371 313
9685.838 328
9686.306 314
9686.773 306
9687.241 291
9687.708 298
9688.175 317
9688.643 313
9689.110 322
9689.578 326
9690.045 309
9690.513 290
9690.980 278
9691.448 263
9691.915 279
9692.383 299
9692.850 292
9693.318 275
9693.786 308
9694.253 315
9694.721 293
9695.188 268
9695.656 285
9696.124 307
9696.591 288
9697.059 260
9697.527 260
9697.994 261
9698.462 259
9698.930 301
9699.397 356
9699.865 369
9700.333 360
9700.800 333
9701.268 326
9701.736 346
9702.204 371
9702.672 428
9703.139 456
9703.607 538
9704.075 583
9704.543 554
9705.011 586
9705.479 610
9705.946 618
9706.414 711
9706.882 806
9707.350 863
9707.818 864
9708.286 921
9708.754 1017
9709.222 1108
9709.690 1216
9710.158 1301
9710.626 1414
9711.094 1485
9711.562 1478
9712.030 1486
9712.498 1505
9712.966 1564
9713.434 1622
9713.902 1620
9714.370 1571
9714.838 1557
9715.306 1488
9715.774 1450
9716.242 1429
9716.710 1386
9717.179 1327
9717.647 1221
9718.115 1190
9718.583 1157
9719.051 1109
9719.519 1031
9719.988 960
9720.456 913
9720.924 844
9721.392 796
9721.861 793
9722.329 835
9722.797 859
9723.265 790
9723.734 715
9724.202 663
9724.670 649
9725.139 685
9725.607 675
9726.075 692
9726.544 675
9727.012 654
9727.480 644
9727.949 624
9728.417 591
9728.886 566
9729.354 549
9729.823 544
9730.291 514
9730.760 545
9731.228 542
9731.696 533
9732.165 530
9732.633 525
9733.102 475
9733.571 453
9734.039 417
9734.508 456
9734.976 464
9735.445 439
9735.913 404
9736.382 417
9736.851 426
9737.319 422
9737.788 441
9738.256 419
9738.725 441
9739.194 427
9739.662 421
9740.131 376
9740.600 351
9741.069 395
9741.537 371
9742.006 418
9742.475 433
9742.944 437
9743.412 432
9743.881 426
9744.350 405
9744.819 391
9745.288 369
9745.756 369
9746.225 374
9746.694 368
9747.163 351
9747.632 349
9748.101 338
9748.570 308
9749.038 290
9749.507 272
9749.976 280
9750.445 299
9750.914 318
9751.383 302
9751.852 287
9752.321 260
9752.790 234
9753.259 220
9753.728 199
9754.197 200
9754.666 188
9755.135 189
9755.604 171
9756.073 173
9756.543 184
9757.012 159
9757.481 146
9757.950 152
9758.419 128
9758.888 111
9759.357 135
9759.826 127
9760.296 146
9760.765 129
9761.234 120
9761.703 149
9762.172 151
9762.642 151
9763.111 138
9763.580 110
9764.049 116
9764.519 117
9764.988 101
9765.457 86
9765.927 101
9766.396 90
9766.865 79
9767.335 73
9767.804 83
9768.273 80
9768.743 73
9769.212 97
9769.682 103
9770.151 100
9770.620 98
9771.090 95
9771.559 109
9772.029 118
9772.498 91
9772.968 106
9773.437 101
9773.907 89
9774.376 100
9774.846 111
9775.315 122
9775.785 105
9776.254 109
9776.724 99
9777.193 108
9777.663 111
9778.133 115
9778.602 116
9779.072 119
9779.542 111
9780.011 101
9780.481 97
9780.951 101
9781.420 111
9781.890 111
9782.360 125
9782.829 121
9783.299 142
9783.769 152
9784.239 141
9784.708 139
9785.178 150
9785.648 133
9786.118 134
9786.588 128
9787.057 112
9787.527 106
9787.997 105
9788.467 76
9788.937 98
9789.407 119
9789.877 126
9790.346 118
9790.816 125
9791.286 106
9791.756 115
9792.226 107
9792.696 108
9793.166 104
9793.636 108
9794.106 97
9794.576 121
9795.046 130
9795.516 105
9795.986 107
9796.456 92
9796.926 88
9797.396 82
9797.866 103
9798.336 101
9798.807 120
9799.277 111
9799.747 121
9800.217 99
9800.687 89
9801.157 88
9801.627 81
9802.098 98
9802.568 95
9803.038 101
9803.508 106
9803.978 129
9804.449 115
9804.919 122
9805.389 120
9805.859 120
9806.330 105
9806.800 93
9807.270 107
9807.741 115
9808.211 131
9808.681 119
9809.152 102
9809.622 99
9810.092 108
9810.563 94
9811.033 96
9811.504 98
9811.974 101
9812.444 97
9812.915 92
9813.385 92
9813.856 80
9814.326 93
9814.797 86
9815.267 96
9815.738 80
9816.208 83
9816.679 80
9817.149 65
9817.620 54
9818.091 75
9818.561 91
9819.032 113
9819.502 105
9819.973 96
9820.444 69
9820.914 85
9821.385 89
9821.855 84
9822.326 104
9822.797 90
9823.267 88
9823.738 106
9824.209 109
9824.680 95
9825.150 74
9825.621 86
9826.092 94
9826.563 93
9827.033 87
9827.504 64
9827.975 77
9828.446 71
9828.917 88
9829.387 93
9829.858 82
9830.329 84
9830.800 106
9831.271 91
9831.742 78
9832.213 72
9832.684 83
9833.155 82
9833.626 77
9834.096 94
9834.567 81
9835.038 83
9835.509 86
9835.980 77
9836.451 89
9836.922 92
9837.393 83
9837.864 83
9838.336 105
9838.807 96
9839.278 101
9839.749 110
9840.220 93
9840.691 72
9841.162 74
9841.633 89
9842.104 98
9842.576 96
9843.047 89
9843.518 80
9843.989 103
9844.460 123
9844.931 121
9845.403 101
9845.874 103
9846.345 84
9846.816 85
9847.288 99
9847.759 114
9848.230 113
9848.702 94
9849.173 115
9849.644 126
9850.116 145
9850.587 130
9851.058 125
9851.530 101
9852.001 109
9852.472 112
9852.944 116
9853.415 115
9853.887 123
9854.358 125
9854.829 135
9855.301 115
9855.772 116
9856.244 121
9856.715 130
9857.187 126
9857.658 130
9858.130 119
9858.601 129
9859.073 117
9859.545 121
9860.016 110
9860.488 107
9860.959 112
9861.431 135
9861.903 124
9862.374 112
9862.846 93
9863.317 103
9863.789 116
9864.261 106
9864.732 131
9865.204 106
9865.676 91
9866.148 117
9866.619 112
9867.091 101
9867.563 103
9868.035 104
9868.506 106
9868.978 108
9869.450 113
9869.922 139
9870.394 122
9870.865 135
9871.337 161
9871.809 163
9872.281 146
9872.753 140
9873.225 116
9873.697 120
9874.169 102
9874.640 122
9875.112 134
9875.584 115
9876.056 114
9876.528 128
9877.000 133
9877.472 109
9877.944 107
9878.416 109
9878.888 94
9879.360 102
9879.832 107
9880.304 125
9880.776 114
9881.249 122
9881.721 115
9882.193 93
9882.665 117
9883.137 121
9883.609 110
9884.081 121
9884.553 119
9885.026 114
9885.498 128
9885.970 132
9886.442 147
9886.914 130
9887.387 107
9887.859 98
9888.331 118
9888.803 118
9889.276 130
9889.748 141
9890.220 155
9890.693 145
9891.165 164
9891.637 136
9892.109 155
9892.582 149
9893.054 137
9893.527 140
9893.999 130
9894.471 122
9894.944 129
9895.416 119
9895.889 129
9896.361 112
9896.834 112
9897.306 115
9897.778 113
9898.251 110
9898.723 119
9899.196 114
9899.668 115
9900.141 121
9900.614 121
9901.086 114
9901.559 105
9902.031 103
9902.504 117
9902.976 123
9903.449 159
9903.922 157
9904.394 141
9904.867 122
9905.340 121
9905.812 125
9906.285 113
9906.758 115
9907.230 94
9907.703 114
9908.176 133
9908.648 125
9909.121 128
9909.594 147
9910.067 168
9910.540 173
9911.012 184
9911.485 188
9911.958 198
9912.431 189
9912.904 167
9913.376 199
9913.849 212
9914.322 200
9914.795 204
9915.268 264
9915.741 259
9916.214 241
9916.687 200
9917.160 227
9917.633 233
9918.106 241
9918.579 225
9919.052 234
9919.525 245
9919.998 269
9920.471 271
9920.944 267
9921.417 304
9921.890 309
9922.363 299
9922.836 295
9923.309 258
9923.782 268
9924.255 278
9924.728 258
9925.201 283
9925.674 299
9926.148 296
9926.621 305
9927.094 323
9927.567 403
9928.040 448
9928.514 495
9928.987 514
9929.460 575
9929.933 672
9930.407 763
9930.880 866
9931.353 980
9931.826 1058
9932.300 1157
9932.773 1296
9933.246 1367
9933.720 1391
9934.193 1503
9934.666 1520
9935.140 1442
9935.613 1398
9936.086 1322
9936.560 1205
9937.033 1155
9937.507 1043
9937.980 973
9938.454 853
9938.927 793
9939.400 743
9939.874 683
9940.347 601
9940.821 532
9941.294 528
9941.768 500
9942.242 453
9942.715 440
9943.189 397
9943.662 396
9944.136 391
9944.609 398
9945.083 421
9945.557 417
9946.030 381
9946.504 383
9946.978 376
9947.451 387
9947.925 408
9948.399 420
9948.872 436
9949.346 448
9949.820 423
9950.293 389
9950.767 375
9951.241 354
9951.715 350
9952.188 356
9952.662 364
9953.136 367
9953.610 361
9954.084 327
9954.557 288
9955.031 249
9955.505 219
9955.979 220
9956.453 245
9956.927 254
9957.401 254
9957.875 211
9958.349 208
9958.822 224
9959.296 209
9959.770 196
9960.244 173
9960.718 193
9961.192 181
9961.666 192
9962.140 202
9962.614 200
9963.088 205
9963.562 204
9964.036 205
9964.511 215
9964.985 241
9965.459 240
9965.933 243
9966.407 236
9966.881 232
9967.355 227
9967.829 216
9968.303 179
9968.778 145
9969.252 144
9969.726 144
9970.200 160
9970.674 145
9971.149 143
9971.623 135
9972.097 141
9972.571 138
9973.046 130
9973.520 133
9973.994 119
9974.469 113
9974.943 89
9975.417 88
9975.892 92
9976.366 93
9976.840 94
9977.315 106
9977.789 98
9978.263 96
9978.738 96
9979.212 86
9979.687 72
9980.161 83
9980.636 76
9981.110 82
9981.584 91
9982.059 70
9982.533 79
9983.008 54
9983.482 55
9983.957 62
9984.432 55
9984.906 49
9985.381 56
9985.855 46
9986.330 71
9986.804 62
9987.279 53
9987.754 53
9988.228 51
9988.703 42
9989.178 79
9989.652 82
9990.127 77
9990.602 68
9991.076 70
9991.551 67
9992.026 62
9992.500 62
9992.975 51
9993.450 52
9993.925 59
9994.400 80
9994.874 68
9995.349 70
9995.824 72
9996.299 67
9996.774 72
9997.248 64
9997.723 64
9998.198 66
9998.673 62
9999.148 59
9999.623 42
10000.098 50
10000.573 65
10001.048 63
10001.523 68
10001.998 51
10002.473 44
10002.947 32
10003.422 39
10003.897 55
10004.373 54
10004.848 49
10005.323 45
10005.798 56
10006.273 63
10006.748 69
10007.223 61
10007.698 53
10008.173 60
10008.648 55
10009.123 55
10009.598 80
10010.074 98
10010.549 84
10011.024 66
10011.499 62
10011.974 81
10012.450 106
10012.925 86
10013.400 63
10013.875 65
10014.350 78
10014.826 73
10015.301 73
10015.776 56
10016.252 62
10016.727 69
10017.202 63
10017.678 76
10018.153 54
10018.628 48
10019.104 72
10019.579 63
10020.054 55
10020.530 49
10021.005 40
10021.481 39
10021.956 51
10022.431 60
10022.907 65
10023.382 50
10023.858 49
10024.333 43
10024.809 38
10025.284 34
10025.760 28
10026.235 29
10026.711 31
10027.187 43
10027.662 40
10028.138 48
10028.613 62
10029.089 70
10029.565 57
10030.040 55
10030.516 39
10030.991 42
10031.467 47
10031.943 42
10032.418 31
10032.894 30
10033.370 30
10033.846 28
10034.321 35
10034.797 54
10035.273 51
10035.749 58
10036.224 44
10036.700 28
10037.176 32
10037.652 39
10038.128 35
10038.603 37
10039.079 25
10039.555 24
10040.031 45
10040.507 32
10040.983 42
10041.459 39
10041.934 48
10042.410 55
10042.886 45
10043.362 43
10043.838 35
10044.314 50
10044.790 44
10045.266 38
10045.742 45
10046.218 52
10046.694 58
10047.170 49
10047.646 47
10048.122 40
10048.598 46
10049.074 56
10049.551 41
10050.027 39
10050.503 48
10050.979 39
10051.455 44
10051.931 59
10052.407 61
10052.884 60
10053.360 64
10053.836 64
10054.312 67
10054.788 51
10055.265 55
10055.741 46
10056.217 49
10056.693 52
10057.170 36
10057.646 39
10058.122 39
10058.598 43
10059.075 40
10059.551 50
10060.027 44
10060.504 34
10060.980 47
10061.456 46
10061.933 58
10062.409 53
10062.886 47
10063.362 33
10063.839 38
10064.315 47
10064.791 43
10065.268 49
10065.744 44
10066.221 36
10066.697 28
10067.174 42
10067.650 43
10068.127 39
10068.603 33
10069.080 43
10069.557 56
10070.033 55
10070.510 70
10070.986 56
10071.463 51
10071.940 56
10072.416 47
10072.893 47
10073.369 42
10073.846 47
10074.323 40
10074.799 44
10075.276 33
10075.753 39
10076.230 43
10076.706 49
10077.183 50
10077.660 47
10078.137 54
10078.613 57
10079.090 53
10079.567 58
10080.044 67
10080.521 54
10080.997 52
10081.474 56
10081.951 61
10082.428 57
10082.905 56
10083.382 59
10083.859 60
10084.336 53
10084.813 52
10085.289 47
10085.766 61
10086.243 62
10086.720 43
10087.197 46
10087.674 44
10088.151 63
10088.628 49
10089.105 45
10089.582 42
10090.059 37
10090.537 41
10091.014 34
10091.491 42
10091.968 54
10092.445 76
10092.922 68
10093.399 55
10093.876 53
10094.353 61
10094.831 74
10095.308 60
10095.785 53
10096.262 65
10096.739 52
10097.217 61
10097.694 52
10098.171 47
10098.648 49
10099.126 59
10099.603 40
10100.080 58
10100.557 52
10101.035 51
10101.512 40
10101.989 40
10102.467 41
10102.944 59
10103.421 49
10103.899 49
10104.376 48
10104.854 55
10105.331 42
10105.808 32
10106.286 35
10106.763 45
10107.241 48
10107.718 41
10108.196 47
10108.673 50
10109.151 42
10109.628 33
10110.106 34
10110.583 34
10111.061 56
10111.538 52
10112.016 44
10112.494 41
10112.971 45
10113.449 38
10113.926 42
10114.404 43
10114.882 53
10115.359 54
10115.837 56
10116.315 52
10116.792 43
10117.270 52
10117.748 51
10118.225 41
10118.703 26
10119.181 30
10119.659 32
10120.136 39
10120.614 31
10121.092 45
10121.570 50
10122.048 56
10122.525 53
10123.003 43
10123.481 38
10123.959 32
10124.437 24
10124.915 26
10125.392 44
10125.870 54
10126.348 48
10126.826 34
10127.304 25
10127.782 33
10128.260 43
10128.738 59
10129.216 68
10129.694 54
10130.172 48
10130.650 54
10131.128 40
10131.606 59
10132.084 49
10132.562 53
10133.040 41
10133.518 53
10133.996 66
10134.474 66
10134.953 57
10135.431 57
10135.909 48
10136.387 47
10136.865 51
10137.343 77
10137.821 76
10138.300 66
10138.778 77
10139.256 57
10139.734 60
10140.213 75
10140.691 79
10141.169 71
10141.647 79
10142.126 56
10142.604 59
10143.082 47
10143.560 49
10144.039 65
10144.517 65
10144.995 69
10145.474 60
10145.952 65
10146.431 49
10146.909 46
10147.387 47
10147.866 39
10148.344 34
10148.823 43
10149.301 75
10149.780 68
10150.258 61
10150.737 55
10151.215 57
10151.694 49
10152.172 48
10152.651 51
10153.129 61
10153.608 68
10154.086 54
10154.565 45
10155.043 51
10155.522 59
10156.001 62
10156.479 59
10156.958 61
10157.437 72
10157.915 73
10158.394 70
10158.873 65
10159.351 78
10159.830 61
10160.309 52
10160.787 55
10161.266 58
10161.745 43
10162.224 43
10162.702 44
10163.181 47
10163.660 52
10164.139 58
10164.618 57
10165.096 43
10165.575 47
10166.054 50
10166.533 46
10167.012 50
10167.491 46
10167.970 29
10168.448 35
10168.927 35
10169.406 31
10169.885 43
10170.364 54
10170.843 39
10171.322 62
10171.801 61
10172.280 51
10172.759 37
10173.238 46
10173.717 47
10174.196 46
10174.675 47
10175.154 55
10175.633 53
10176.112 54
10176.591 40
10177.071 53
10177.550 45
10178.029 36
10178.508 49
10178.987 52
10179.466 55
10179.945 54
10180.425 66
10180.904 57
10181.383 42
10181.862 50
10182.341 48
10182.821 38
10183.300 31
10183.779 31
10184.259 29
10184.738 33
10185.217 35
10185.696 31
10186.176 38
10186.655 33
10187.134 42
10187.614 38
10188.093 42
10188.572 32
10189.052 30
10189.531 28
10190.011 32
10190.490 26
10190.970 39
10191.449 38
10191.928 27
10192.408 26
10192.887 31
10193.367 30
10193.846 36
10194.326 28
10194.805 38
10195.285 45
10195.764 33
10196.244 30
10196.724 28
10197.203 40
10197.683 35
10198.162 25
10198.642 39
10199.122 31
10199.601 30
10200.081 34
10200.561 31
10201.040 30
10201.520 50
10202.000 52
10202.479 45
10202.959 48
10203.439 40
10203.918 37
10204.398 35
10204.878 28
10205.358 34
10205.838 39
10206.317 50
10206.797 34
10207.277 29
10207.757 33
10208.237 33
10208.716 33
10209.196 40
10209.676 48
10210.156 32
10210.636 28
10211.116 54
10211.596 60
10212.076 52
10212.556 36
10213.036 46
10213.516 43
10213.996 48
10214.476 43
10214.956 38
10215.436 35
10215.916 36
10216.396 31
10216.876 28
10217.356 27
10217.836 32
10218.316 31
10218.796 33
10219.276 32
10219.756 38
10220.236 38
10220.716 43
10221.197 50
10221.677 53
10222.157 48
10222.637 29
10223.117 46
10223.597 39
10224.078 45
10224.558 47
10225.038 45
10225.518 38
10225.999 31
10226.479 50
10226.959 49
10227.439 59
10227.920 47
10228.400 30
10228.880 41
10229.361 50
10229.841 33
10230.321 29
10230.802 37
10231.282 31
10231.763 27
10232.243 32
10232.723 28
10233.204 36
10233.684 41
10234.165 44
10234.645 44
10235.126 37
10235.606 36
10236.087 39
10236.567 37
10237.048 34
10237.528 22
10238.009 28
10238.489 29
10238.970 31
10239.450 27
10239.931 37
10240.412 25
10240.892 25
10241.373 25
10241.853 17
10242.334 24
10242.815 23
10243.295 29
10243.776 27
10244.257 33
10244.738 42
10245.218 49
10245.699 40
10246.180 26
10246.660 31
10247.141 27
10247.622 31
10248.103 36
10248.583 44
10249.064 44
10249.545 40
10250.026 34
10250.507 38
10250.988 35
10251.468 42
10251.949 46
10252.430 32
10252.911 36
10253.392 34
10253.873 28
10254.354 24
10254.835 27
10255.316 24
10255.797 24
10256.278 27
10256.759 20
10257.240 18
10257.721 14
10258.202 22
10258.683 24
10259.164 19
10259.645 29
10260.126 23
10260.607 18
10261.088 27
10261.569 27
10262.050 26
10262.531 13
10263.012 30
10263.494 32
10263.975 28
10264.456 29
10264.937 19
10265.418 35
10265.899 38
10266.381 36
10266.862 38
10267.343 21
10267.824 20
10268.306 23
10268.787 14
10269.268 15
10269.749 25
10270.231 39
10270.712 39
10271.193 33
10271.675 19
10272.156 24
10272.637 24
10273.119 20
10273.600 11
10274.081 14
10274.563 21
10275.044 22
10275.526 18
10276.007 17
10276.489 18
10276.970 17
10277.451 19
10277.933 28
10278.414 33
10278.896 32
10279.377 35
10279.859 32
10280.340 23
10280.822 20
10281.304 33
10281.785 46
10282.267 45
10282.748 26
10283.230 23
10283.712 19
10284.193 13
10284.675 13
10285.156 12
10285.638 19
10286.120 16
10286.601 18
10287.083 19
10287.565 14
10288.047 15
10288.528 12
10289.010 25
10289.492 22
10289.974 20
10290.455 29
10290.937 32
10291.419 25
10291.901 26
10292.383 29
10292.864 18
10293.346 23
10293.828 19
10294.310 17
10294.792 24
10295.274 42
10295.756 27
10296.237 25
10296.719 29
10297.201 36
10297.683 21
10298.165 18
10298.647 21
10299.129 18
10299.611 15
10300.093 18
10300.575 19
10301.057 27
10301.539 21
10302.021 23
10302.503 16
10302.985 17
10303.467 22
10303.949 34
10304.432 29
10304.914 26
10305.396 20
10305.878 20
10306.360 22
10306.842 19
10307.324 17
10307.807 26
10308.289 25
10308.771 28
10309.253 23
10309.735 28
10310.218 24
10310.700 31
10311.182 31
10311.664 33
10312.147 26
10312.629 29
10313.111 32
10313.594 22
10314.076 17
10314.558 22
10315.041 26
10315.523 30
10316.005 29
10316.488 35
10316.970 29
10317.453 37
10317.935 34
10318.417 22
10318.900 27
10319.382 30
10319.865 33
10320.347 40
10320.830 41
10321.312 29
10321.795 25
10322.277 20
10322.760 29
10323.242 20
10323.725 23
10324.207 22
10324.690 28
10325.173 27
10325.655 23
10326.138 15
10326.620 23
10327.103 19
10327.586 32
10328.068 29
10328.551 20
10329.034 18
10329.516 18
10329.999 22
10330.482 19
10330.964 21
10331.447 21
10331.930 22
10332.413 39
10332.895 26
10333.378 22
10333.861 26
10334.344 24
10334.827 20
10335.309 25
10335.792 22
10336.275 12
10336.758 16
10337.241 22
10337.724 19
10338.207 18
10338.689 18
10339.172 17
10339.655 15
10340.138 26
10340.621 32
10341.104 28
10341.587 23
10342.070 26
10342.553 29
10343.036 34
10343.519 27
10344.002 24
10344.485 26
10344.968 30
10345.451 26
10345.934 17
10346.417 18
10346.901 19
10347.384 20
10347.867 23
10348.350 16
10348.833 20
10349.316 21
10349.799 20
10350.282 27
10350.766 23
10351.249 22
10351.732 18
10352.215 27
10352.699 27
10353.182 21
10353.665 29
10354.148 39
10354.632 38
10355.115 22
10355.598 23
10356.081 21
10356.565 19
10357.048 24
10357.531 24
10358.015 24
10358.498 19
10358.981 28
10359.465 27
10359.948 36
10360.432 25
10360.915 24
10361.399 22
10361.882 19
10362.365 20
10362.849 11
10363.332 16
10363.816 18
10364.299 18
10364.783 16
10365.266 14
10365.750 18
10366.233 27
10366.717 22
10367.201 22
10367.684 24
10368.168 23
10368.651 24
10369.135 14
10369.619 14
10370.102 17
10370.586 23
10371.070 25
10371.553 21
10372.037 20
10372.521 27
10373.004 16
10373.488 32
10373.972 32
10374.455 29
10374.939 34
10375.423 38
10375.907 39
10376.391 24
10376.874 21
10377.358 23
10377.842 19
10378.326 27
10378.810 25
10379.293 22
10379.777 24
10380.261 24
10380.745 21
10381.229 16
10381.713 12
10382.197 16
10382.681 24
10383.165 22
10383.649 27
10384.133 23
10384.617 16
10385.101 17
10385.585 13
10386.069 18
10386.553 22
10387.037 33
10387.521 39
10388.005 37
10388.489 35
10388.973 27
10389.457 13
10389.941 16
10390.425 16
10390.909 27
10391.393 26
10391.878 19
10392.362 16
10392.846 14
10393.330 14
10393.814 17
10394.298 16
10394.783 19
10395.267 15
10395.751 13
10396.235 17
10396.720 15
10397.204 18
10397.688 14
10398.172 15
10398.657 13
10399.141 10
10399.625 15
10400.110 17
10400.594 20
10401.078 24
10401.563 16
10402.047 20
10402.532 26
10403.016 18
10403.500 11
10403.985 19
10404.469 17
10404.954 24
10405.438 28
10405.923 16
10406.407 9
10406.892 20
10407.376 16
10407.861 24
10408.345 19
10408.830 32
10409.314 20
10409.799 36
10410.283 25
10410.768 24
10411.252 39
10411.737 32
10412.222 27
10412.706 21
10413.191 22
10413.676 19
10414.160 19
10414.645 16
10415.130 27
10415.614 23
10416.099 26
10416.584 14
10417.069 10
10417.553 18
10418.038 19
10418.523 12
10419.008 11
10419.492 25
10419.977 23
10420.462 30
10420.947 38
10421.432 34
10421.916 39
10422.401 34
10422.886 26
10423.371 25
10423.856 25
10424.341 23
10424.826 22
10425.311 26
10425.796 20
10426.281 29
10426.766 35
10427.250 28
10427.735 32
10428.220 27
10428.705 23
10429.190 18
10429.675 30
10430.161 39
10430.646 29
10431.131 26
10431.616 19
10432.101 16
10432.586 8
10433.071 14
10433.556 7
10434.041 12
10434.526 12
10435.011 23
10435.497 27
10435.982 25
10436.467 21
10436.952 23
10437.437 19
10437.923 23
10438.408 27
10438.893 46
10439.378 63
10439.864 53
10440.349 44
10440.834 54
10441.319 55
10441.805 62
10442.290 49
10442.775 43
10443.261 44
10443.746 39
10444.231 57
10444.717 59
10445.202 58
10445.688 58
10446.173 65
10446.658 80
10447.144 62
10447.629 74
10448.115 68
10448.600 46
10449.086 45
10449.571 60
10450.057 45
10450.542 32
10451.028 34
10451.513 32
10451.999 37
10452.484 32
10452.970 33
10453.456 39
10453.941 30
10454.427 31
10454.912 13
10455.398 26
10455.884 39
10456.369 38
10456.855 30
10457.341 22
10457.826 25
10458.312 41
10458.798 31
10459.283 17
10459.769 18
10460.255 18
10460.741 17
10461.226 20
10461.712 38
10462.198 29
10462.684 37
10463.169 34
10463.655 24
10464.141 16
10464.627 25
10465.113 29
10465.599 31
10466.084 34
10466.570 25
10467.056 20
10467.542 20
10468.028 16
10468.514 23
10469.000 23
10469.486 22
10469.972 17
10470.458 22
10470.944 25
10471.430 21
10471.916 31
10472.402 40
10472.888 31
10473.374 18
10473.860 19
10474.346 13
10474.832 11
10475.318 8
10475.804 13
10476.290 18
10476.777 22
10477.263 31
10477.749 28
10478.235 19
10478.721 16
10479.207 29
10479.693 30
10480.180 25
10480.666 24
10481.152 25
10481.638 27
10482.125 31
10482.611 33
10483.097 31
10483.583 26
10484.070 25
10484.556 18
10485.042 25
10485.529 26
10486.015 31
10486.501 22
10486.988 17
10487.474 13
10487.960 13
10488.447 27
10488.933 29
10489.420 20
10489.906 22
10490.392 26
10490.879 29
10491.365 23
10491.852 26
10492.338 26
10492.825 25
10493.311 31
10493.798 18
10494.284 15
10494.771 18
10495.257 19
10495.744 26
10496.231 19
10496.717 23
10497.204 26
10497.690 20
10498.177 13
10498.664 20
10499.150 14
10499.637 7
10500.124 19
10500.610 19
10501.097 17
10501.584 10
10502.070 17
10502.557 24
10503.044 13
10503.531 15
10504.017 17
10504.504 21
10504.991 20
10505.478 22
10505.964 10
10506.451 9
10506.938 7
10507.425 11
10507.912 9
10508.399 15
10508.885 16
10509.372 15
10509.859 15
10510.346 22
10510.833 10
10511.320 19
10511.807 18
10512.294 30
10512.781 23
10513.268 21
10513.755 21
10514.242 12
10514.729 19
10515.216 17
10515.703 13
10516.190 15
10516.677 14
10517.164 13
10517.651 28
10518.138 19
10518.625 14
10519.112 19
10519.599 21
10520.086 23
10520.574 19
10521.061 10
10521.548 13
10522.035 18
10522.522 19
10523.009 16
10523.497 10
10523.984 15
10524.471 17
10524.958 11
10525.446 12
10525.933 13
10526.420 21
10526.907 17
10527.395 16
10527.882 21
10528.369 19
10528.857 18
10529.344 18
10529.831 13
10530.319 17
10530.806 20
10531.293 21
10531.781 21
10532.268 20
10532.756 14
10533.243 17
10533.731 25
10534.218 17
10534.705 22
10535.193 11
10535.680 3
10536.168 21
10536.655 23
10537.143 14
10537.630 20
10538.118 33
10538.606 24
10539.093 22
10539.581 22
10540.068 19
10540.556 17
10541.044 3
10541.531 25
10542.019 28
10542.506 18
10542.994 13
10543.482 12
10543.969 9
10544.457 8
10544.945 9
10545.433 14
10545.920 13
10546.408 12
10546.896 15
10547.384 20
10547.871 18
10548.359 20
10548.847 19
10549.335 10
10549.822 8
10550.310 13
10550.798 13
10551.286 6
10551.774 18
10552.262 22
10552.750 16
10553.237 12
10553.725 17
10554.213 13
10554.701 20
10555.189 21
10555.677 10
10556.165 10
10556.653 14
10557.141 14
10557.629 15
10558.117 12
10558.605 6
10559.093 8
10559.581 7
10560.069 18
10560.557 19
10561.045 16
10561.533 18
10562.022 19
10562.510 11
10562.998 9
10563.486 8
10563.974 6
10564.462 10
10564.950 10
10565.438 10
10565.927 18
10566.415 21
10566.903 16
10567.391 20
10567.880 23
10568.368 18
10568.856 10
10569.344 10
10569.833 17
10570.321 16
10570.809 18
10571.297 11
10571.786 5
10572.274 10
10572.762 11
10573.251 11
10573.739 16
10574.228 10
10574.716 8
10575.204 22
10575.693 14
10576.181 18
10576.670 24
10577.158 20
10577.647 15
10578.135 18
10578.624 11
10579.112 10
10579.601 4
10580.089 8
10580.578 15
10581.066 10
10581.555 16
10582.043 11
10582.532 6
10583.020 8
10583.509 10
10583.998 11
10584.486 5
10584.975 14
10585.463 7
10585.952 6
10586.441 10
10586.929 8
10587.418 9
10587.907 14
10588.396 21
10588.884 17
10589.373 14
10589.862 15
10590.350 11
10590.839 10
10591.328 15
10591.817 20
10592.306 20
10592.794 21
10593.283 13
10593.772 11
10594.261 18
10594.750 17
10595.239 20
10595.727 20
10596.216 10
10596.705 20
10597.194 19
10597.683 17
10598.172 23
10598.661 23
10599.150 12
10599.639 17
10600.128 18
10600.617 13
10601.106 10
10601.595 9
10602.084 9
10602.573 9
10603.062 7
10603.551 6
10604.040 5
10604.529 5
10605.018 14
10605.507 19
10605.996 20
10606.486 24
10606.975 17
10607.464 26
10607.953 14
10608.442 12
10608.931 7
10609.421 8
10609.910 18
10610.399 12
10610.888 13
10611.377 11
10611.867 12
10612.356 8
10612.845 6
10613.335 21
10613.824 22
10614.313 19
10614.802 10
10615.292 8
10615.781 12
10616.270 8
10616.760 6
10617.249 4
10617.739 4
10618.228 12
10618.717 17
10619.207 13
10619.696 16
10620.186 21
10620.675 17
10621.165 7
10621.654 12
10622.144 11
10622.633 11
10623.123 10
10623.612 13
10624.102 14
10624.591 14
10625.081 14
10625.570 20
10626.060 19
10626.549 16
10627.039 15
10627.529 29
10628.018 15
10628.508 11
10628.998 11
10629.487 17
10629.977 9
10630.467 12
10630.956 15
10631.446 13
10631.936 7
10632.425 5
10632.915 4
10633.405 4
10633.895 9
10634.384 6
10634.874 12
10635.364 11
10635.854 4
10636.344 7
10636.833 7
10637.323 10
10637.813 12
10638.303 6
10638.793 5
10639.283 3
10639.773 9
10640.263 4
10640.752 4
10641.242 6
10641.732 17
10642.222 18
10642.712 18
10643.202 23
10643.692 19
10644.182 11
10644.672 17
10645.162 12
10645.652 17
10646.142 23
10646.632 21
10647.122 21
10647.612 19
10648.103 9
10648.593 17
10649.083 9
10649.573 11
10650.063 9
10650.553 9
10651.043 7
10651.533 9
10652.024 6
10652.514 15
10653.004 11
10653.494 16
10653.984 13
10654.475 22
10654.965 18
10655.455 18
10655.945 8
10656.436 13
10656.926 11
10657.416 11
10657.907 13
10658.397 17
10658.887 10
10659.378 7
10659.868 20
10660.358 24
10660.849 23
10661.339 15
10661.829 11
10662.320 19
10662.810 15
10663.301 8
10663.791 9
10664.282 9
10664.772 10
10665.263 10
10665.753 5
10666.244 3
10666.734 10
10667.225 6
10667.715 7
10668.206 14
10668.696 11
10669.187 12
10669.677 6
10670.168 7
10670.659 22
10671.149 30
10671.640 21
10672.131 15
10672.621 15
10673.112 15
10673.603 15
10674.093 19
10674.584 16
10675.075 12
10675.565 10
10676.056 9
10676.547 8
10677.038 12
10677.528 13
10678.019 14
10678.510 16
10679.001 7
10679.491 10
10679.982 7
10680.473 8
10680.964 18
10681.455 13
10681.946 10
10682.437 13
10682.927 8
10683.418 4
10683.909 11
10684.400 15
10684.891 11
10685.382 21
10685.873 16
10686.364 10
10686.855 6
10687.346 8
10687.837 10
10688.328 19
10688.819 18
10689.310 10
10689.801 8
10690.292 9
10690.783 14
10691.274 13
10691.765 13
10692.256 9
10692.748 11
10693.239 13
10693.730 15
10694.221 10
10694.712 0
10695.203 13
10695.694 11
10696.186 12
10696.677 6
10697.168 7
10697.659 17
10698.151 10
10698.642 11
10699.133 7
10699.624 14
10700.116 23
10700.607 17
10701.098 22
10701.590 28
10702.081 16
10702.572 18
10703.064 30
10703.555 21
10704.046 19
10704.538 11
10705.029 17
10705.520 12
10706.012 20
10706.503 22
10706.995 17
10707.486 7
10707.978 10
10708.469 11
10708.961 11
10709.452 9
10709.944 11
10710.435 18
10710.927 18
10711.418 12
10711.910 12
10712.401 11
10712.893 18
10713.385 14
10713.876 12
10714.368 10
10714.859 11
10715.351 10
10715.843 12
10716.334 10
10716.826 17
10717.318 12
10717.809 9
10718.301 5
10718.793 11
10719.284 7
10719.776 6
10720.268 9
10720.760 9
10721.251 10
10721.743 5
10722.235 4
10722.727 7
10723.219 7
10723.710 7
10724.202 15
10724.694 7
10725.186 12
10725.678 14
10726.170 14
10726.662 11
10727.154 14
10727.645 16
10728.137 12
10728.629 17
10729.121 21
10729.613 18
10730.105 9
10730.597 10
10731.089 14
10731.581 11
10732.073 11
10732.565 15
10733.057 14
10733.549 12
10734.041 10
10734.533 16
10735.026 13
10735.518 7
10736.010 17
10736.502 23
10736.994 17
10737.486 15
10737.978 11
10738.470 10
10738.963 5
10739.455 4
10739.947 8
10740.439 8
10740.931 10
10741.424 7
10741.916 10
10742.408 10
10742.900 3
10743.393 7
10743.885 13
10744.377 21
10744.870 14
10745.362 13
10745.854 12
10746.347 11
10746.839 12
10747.331 12
10747.824 14
10748.316 11
10748.809 6
10749.301 8
10749.793 9
10750.286 8
10750.778 4
10751.271 7
10751.763 19
10752.256 23
10752.748 15
10753.241 10
10753.733 8
10754.226 11
10754.718 12
10755.211 9
10755.703 9
10756.196 12
10756.688 9
10757.181 9
10757.674 13
10758.166 13
10758.659 9
10759.152 9
10759.644 14
10760.137 7
10760.630 1
10761.122 7
10761.615 9
10762.108 4
10762.600 15
10763.093 17
10763.586 10
10764.079 14
10764.571 12
10765.064 8
10765.557 4
10766.050 4
10766.542 12
10767.035 19
10767.528 10
10768.021 6
10768.514 9
10769.007 13
10769.500 7
10769.992 4
10770.485 7
10770.978 6
10771.471 10
10771.964 7
10772.457 8
10772.950 9
10773.443 5
10773.936 4
10774.429 3
10774.922 7
10775.415 9
10775.908 5
10776.401 7
10776.894 7
10777.387 12
10777.880 18
10778.373 21
10778.866 15
10779.359 12
10779.853 11
10780.346 20
10780.839 22
10781.332 23
10781.825 19
10782.318 15
10782.811 14
10783.305 16
10783.798 11
10784.291 12
10784.784 3
10785.278 2
10785.771 7
10786.264 7
10786.757 4
10787.251 0
10787.744 3
10788.237 2
10788.731 4
10789.224 4
10789.717 3
10790.211 9
10790.704 9
10791.197 9
10791.691 8
10792.184 10
10792.677 8
10793.171 15
10793.664 18
10794.158 11
10794.651 20
10795.145 16
10795.638 15
10796.132 8
10796.625 6
10797.119 5
10797.612 11
10798.106 11
10798.599 5
10799.093 10
10799.586 2
10800.080 6
10800.573 7
10801.067 8
10801.561 5
10802.054 10
10802.548 13
10803.042 11
10803.535 8
10804.029 7
10804.523 9
10805.016 12
10805.510 12
10806.004 19
10806.497 17
10806.991 16
10807.485 13
10807.979 12
10808.472 15
10808.966 11
10809.460 4
10809.954 6
10810.448 11
10810.941 13
10811.435 7
10811.929 11
10812.423 11
10812.917 13
10813.411 9
10813.905 5
10814.399 7
10814.892 9
10815.386 19
10815.880 14
10816.374 14
10816.868 8
10817.362 8
10817.856 4
10818.350 1
10818.844 5
10819.338 9
10819.832 16
10820.326 13
10820.820 12
10821.314 4
10821.808 8
10822.302 11
10822.797 8
10823.291 11
10823.785 12
10824.279 6
10824.773 8
10825.267 5
10825.761 7
10826.256 6
10826.750 11
10827.244 12
10827.738 8
10828.232 12
10828.727 8
10829.221 3
10829.715 2
10830.209 5
10830.704 9
10831.198 2
10831.692 1
10832.187 5
10832.681 2
10833.175 2
10833.670 8
10834.164 8
10834.658 4
10835.153 7
10835.647 6
10836.141 4
10836.636 8
10837.130 11
10837.625 4
10838.119 12
10838.614 8
10839.108 6
10839.603 6
10840.097 6
10840.592 4
10841.086 7
10841.581 6
10842.075 4
10842.570 5
10843.064 1
10843.559 6
10844.053 10
10844.548 9
10845.043 11
10845.537 10
10846.032 4
10846.526 7
10847.021 7
10847.516 5
10848.010 5
10848.505 7
10849.000 7
10849.495 4
10849.989 9
10850.484 14
10850.979 9
10851.473 1
10851.968 6
10852.463 14
10852.958 11
10853.453 6
10853.947 12
10854.442 16
10854.937 16
10855.432 5
10855.927 7
10856.422 9
10856.916 7
10857.411 8
10857.906 7
10858.401 8
10858.896 4
10859.391 15
10859.886 17
10860.381 13
10860.876 8
10861.371 9
10861.866 12
10862.361 11
10862.856 13
10863.351 13
10863.846 5
10864.341 4
10864.836 4
10865.331 3
10865.826 4
10866.321 15
10866.816 7
10867.311 3
10867.807 3
10868.302 7
10868.797 6
10869.292 8
10869.787 5
10870.282 5
10870.778 4
10871.273 8
10871.768 8
10872.263 4
10872.758 4
10873.254 8
10873.749 11
10874.244 5
10874.739 3
10875.235 6
10875.730 6
10876.225 9
10876.721 9
10877.216 7
10877.711 8
10878.207 8
10878.702 12
10879.198 4
10879.693 7
10880.188 10
10880.684 9
10881.179 3
10881.675 16
10882.170 16
10882.666 13
10883.161 8
10883.657 3
10884.152 12
10884.648 9
10885.143 4
10885.639 11
10886.134 7
10886.630 4
10887.125 7
10887.621 7
10888.116 9
10888.612 14
10889.108 14
10889.603 12
10890.099 4
10890.594 4
10891.090 6
10891.586 11
10892.081 3
10892.577 2
10893.073 8
10893.569 12
10894.064 9
10894.560 7
10895.056 5
10895.552 8
10896.047 8
10896.543 13
10897.039 13
10897.535 10
10898.030 11
10898.526 13
10899.022 16
10899.518 4
10900.014 8
10900.510 12
10901.006 5
10901.501 5
10901.997 3
10902.493 9
10902.989 5
10903.485 3
10903.981 3
10904.477 1
10904.973 4
10905.469 8
10905.965 9
10906.461 5
10906.957 8
10907.453 9
10907.949 6
10908.445 2
10908.941 8
10909.437 9
10909.933 9
10910.429 14
10910.926 10
10911.422 12
10911.918 9
10912.414 8
10912.910 9
10913.406 7
10913.902 6
10914.399 7
10914.895 9
10915.391 6
10915.887 3
10916.383 9
10916.880 9
10917.376 8
10917.872 8
10918.369 9
10918.865 6
10919.361 5
10919.857 7
10920.354 5
10920.850 5
10921.346 3
10921.843 2
10922.339 7
10922.836 4
10923.332 7
10923.828 10
10924.325 7
10924.821 5
10925.318 2
10925.814 11
10926.310 10
10926.807 6
10927.303 9
10927.800 7
10928.296 3
10928.793 2
10929.289 8
10929.786 16
10930.283 14
10930.779 6
10931.276 4
10931.772 6
10932.269 3
10932.765 6
10933.262 5
10933.759 11
10934.255 13
10934.752 14
10935.249 10
10935.745 6
10936.242 4
10936.739 6
10937.235 5
10937.732 9
10938.229 3
10938.726 8
10939.222 10
10939.719 5
10940.216 9
10940.713 20
10941.209 15
10941.706 17
10942.203 8
10942.700 5
10943.197 3
10943.694 13
10944.190 11
10944.687 6
10945.184 4
10945.681 9
10946.178 12
10946.675 10
10947.172 14
10947.669 19
10948.166 21
10948.663 15
10949.160 20
10949.657 21
10950.154 15
10950.651 10
10951.148 7
10951.645 14
10952.142 12
10952.639 9
10953.136 11
10953.633 10
10954.130 11
10954.627 5
10955.124 11
10955.621 13
10956.119 11
10956.616 13
10957.113 14
10957.610 11
10958.107 10
10958.604 12
10959.102 11
10959.599 12
10960.096 10
10960.593 10
10961.091 13
10961.588 12
10962.085 9
10962.582 14
10963.080 9
10963.577 12
10964.074 7
10964.572 8
10965.069 10
10965.566 8
10966.064 6
10966.561 6
10967.058 15
10967.556 13
10968.053 10
10968.551 4
10969.048 2
10969.545 6
10970.043 16
10970.540 18
10971.038 14
10971.535 11
10972.033 8
10972.530 9
10973.028 8
10973.525 6
10974.023 5
10974.520 6
10975.018 9
10975.516 6
10976.013 10
10976.511 10
10977.008 9
10977.506 7
10978.004 6
10978.501 8
10978.999 7
10979.497 9
10979.994 12
10980.492 12
10980.990 4
10981.487 8
10981.985 8
10982.483 5
10982.981 12
10983.478 12
10983.976 14
10984.474 7
10984.972 5
10985.469 3
10985.967 4
10986.465 6
10986.963 7
10987.461 9
10987.959 10
10988.457 9
10988.954 11
10989.452 4
10989.950 4
10990.448 9
10990.946 12
10991.444 6
10991.942 8
10992.440 5
10992.938 9
10993.436 9
10993.934 11
10994.432 16
10994.930 15
10995.428 20
10995.926 12
10996.424 10
10996.922 8
10997.420 9
10997.918 10
10998.416 7
10998.914 6
10999.413 5
10999.911 8
11000.409 14
11000.907 15
11001.405 10
11001.903 5
11002.401 6
11002.900 5
11003.398 3
11003.896 5
11004.394 13
11004.893 6
11005.391 3
11005.889 7
11006.387 7
11006.886 11
11007.384 10
11007.882 9
11008.381 5
11008.879 5
11009.377 11
11009.876 15
11010.374 21
11010.872 7
11011.371 6
11011.869 10
11012.368 5
11012.866 6
11013.364 3
11013.863 6
11014.361 6
11014.860 8
11015.358 7
11015.857 9
11016.355 7
11016.854 13
11017.352 7
11017.851 6
11018.349 12
11018.848 5
11019.346 2
11019.845 3
11020.344 2
11020.842 6
11021.341 2
11021.839 3
11022.338 3
11022.837 7
11023.335 5
11023.834 2
11024.333 2
11024.831 6
11025.330 16
11025.829 11
11026.328 15
11026.826 16
11027.325 16
11027.824 17
11028.323 13
11028.821 6
11029.320 3
11029.819 6
11030.318 7
11030.817 1
11031.316 5
11031.814 8
11032.313 4
11032.812 4
11033.311 3
11033.810 13
11034.309 16
11034.808 15
11035.307 8
11035.806 11
11036.305 4
11036.804 1
11037.303 3
11037.801 6
11038.300 12
11038.799 7
11039.299 9
11039.798 4
11040.297 17
11040.796 11
11041.295 8
11041.794 8
11042.293 4
11042.792 8
11043.291 8
11043.790 11
11044.289 10
11044.788 13
11045.288 8
11045.787 9
11046.286 5
11046.785 3
11047.284 4
11047.784 1
11048.283 4
11048.782 3
11049.281 3
11049.781 8
11050.280 8
11050.779 8
11051.278 1
11051.778 2
11052.277 1
11052.776 7
11053.276 7
11053.775 6
11054.274 4
11054.774 3
11055.273 6
11055.773 11
11056.272 9
11056.771 5
11057.271 4
11057.770 5
11058.270 8
11058.769 1
11059.269 7
11059.768 4
11060.268 2
11060.767 4
11061.267 4
11061.766 4
11062.266 5
11062.765 6
11063.265 4
11063.764 8
11064.264 4
11064.764 4
11065.263 5
11065.763 5
11066.262 2
11066.762 5
11067.262 11
11067.761 8
11068.261 7
11068.761 2
11069.260 4
11069.760 4
11070.260 8
11070.760 7
11071.259 2
11071.759 4
11072.259 3
11072.759 3
11073.258 3
11073.758 2
11074.258 14
11074.758 10
11075.258 11
11075.758 16
11076.257 10
11076.757 10
11077.257 10
11077.757 11
11078.257 1
11078.757 6
11079.257 7
11079.757 6
11080.257 6
11080.757 9
11081.257 5
11081.757 3
11082.257 5
11082.757 9
11083.257 9
11083.757 9
11084.257 11
11084.757 6
11085.257 8
11085.757 9
11086.257 9
11086.757 17
11087.257 13
11087.757 11
11088.257 9
11088.758 8
11089.258 8
11089.758 9
11090.258 9
11090.758 4
11091.258 1
11091.759 5
11092.259 6
11092.759 7
11093.259 5
11093.760 3
11094.260 7
11094.760 17
11095.260 14
11095.761 13
11096.261 10
11096.761 15
11097.262 9
11097.762 7
11098.262 7
11098.763 5
11099.263 7
11099.763 7
11100.264 2
11100.764 4
11101.265 8
11101.765 9
11102.266 9
11102.766 2
11103.267 4
11103.767 8
11104.267 6
11104.768 4
11105.268 3
11105.769 8
11106.270 7
11106.770 12
11107.271 5
11107.771 4
11108.272 7
11108.772 7
11109.273 12
11109.774 6
11110.274 5
11110.775 4
11111.276 5
11111.776 6
11112.277 9
11112.778 7
11113.278 7
11113.779 8
11114.280 11
11114.780 14
11115.281 9
11115.782 4
11116.283 1
11116.783 1
11117.284 3
11117.785 5
11118.286 2
11118.787 5
11119.287 3
11119.788 8
11120.289 8
11120.790 8
11121.291 5
11121.792 7
11122.293 8
11122.794 11
11123.294 7
11123.795 7
11124.296 15
11124.797 7
11125.298 5
11125.799 3
11126.300 1
11126.801 5
11127.302 5
11127.803 7
11128.304 6
11128.805 2
11129.306 2
11129.807 10
11130.309 11
11130.810 5
11131.311 8
11131.812 3
11132.313 3
11132.814 7
11133.315 6
11133.816 7
11134.318 6
11134.819 6
11135.320 14
11135.821 8
11136.322 4
11136.824 6
11137.325 2
11137.826 4
11138.327 4
11138.829 7
11139.330 7
11139.831 6
11140.332 3
11140.834 2
11141.335 8
11141.836 6
11142.338 7
11142.839 13
11143.341 9
11143.842 1
11144.343 5
11144.845 8
11145.346 5
11145.848 1
11146.349 4
11146.850 5
11147.352 4
11147.853 7
11148.355 4
11148.856 3
11149.358 1
11149.859 1
11150.361 2
11150.862 4
11151.364 7
11151.866 4
11152.367 4
11152.869 1
11153.370 0
11153.872 2
11154.374 1
11154.875 3
11155.377 7
11155.878 9
11156.380 8
11156.882 4
11157.383 6
11157.885 10
11158.387 9
11158.889 5
11159.390 5
11159.892 7
11160.394 9
11160.896 4
11161.397 2
11161.899 4
11162.401 4
11162.903 5
11163.405 3
11163.906 3
11164.408 16
11164.910 19
11165.412 11
11165.914 4
11166.416 5
11166.918 6
11167.420 5
11167.922 5
11168.423 4
11168.925 4
11169.427 8
11169.929 8
11170.431 6
11170.933 2
11171.435 3
11171.937 2
11172.439 9
11172.941 5
11173.443 6
11173.946 6
11174.448 8
11174.950 8
11175.452 8
11175.954 14
11176.456 11
11176.958 3
11177.460 4
11177.962 6
11178.465 13
11178.967 11
11179.469 10
11179.971 3
11180.473 3
11180.976 8
11181.478 8
11181.980 4
11182.482 7
11182.985 2
11183.487 7
11183.989 4
11184.491 1
11184.994 7
11185.496 6
11185.998 1
11186.501 5
11187.003 8
11187.505 5
11188.008 7
11188.510 4
11189.013 2
11189.515 9
11190.017 8
11190.520 1
11191.022 1
11191.525 2
11192.027 5
11192.530 0
11193.032 1
11193.535 7
11194.037 9
11194.540 3
11195.042 7
11195.545 11
11196.047 11
11196.550 7
11197.053 3
11197.555 3
11198.058 2
11198.560 3
11199.063 1
11199.566 10
11200.068 6
11200.571 7
11201.074 9
11201.576 4
11202.079 5
11202.582 4
11203.084 5
11203.587 9
11204.090 5
11204.593 4
11205.095 0
11205.598 2
11206.101 5
11206.604 4
11207.106 7
11207.609 3
11208.112 3
11208.615 5
11209.118 3
11209.621 4
11210.124 7
11210.626 5
11211.129 13
11211.632 24
11212.135 15
11212.638 8
11213.141 5
11213.644 6
11214.147 7
11214.650 12
11215.153 8
11215.656 9
11216.159 1
11216.662 1
11217.165 3
11217.668 2
11218.171 11
11218.674 4
11219.177 3
11219.680 3
11220.183 2
11220.687 9
11221.190 10
11221.693 9
11222.196 2
11222.699 3
11223.202 5
11223.705 11
11224.209 13
11224.712 6
11225.215 5
11225.718 3
11226.221 3
11226.725 1
11227.228 2
11227.731 1
11228.235 2
11228.738 5
11229.241 2
11229.744 5
11230.248 5
11230.751 8
11231.254 7
11231.758 8
11232.261 9
11232.765 2
11233.268 3
11233.771 6
11234.275 11
11234.778 10
11235.282 5
11235.785 3
11236.289 7
11236.792 3
11237.296 8
11237.799 5
11238.303 3
11238.806 3
11239.310 9
11239.813 15
11240.317 12
11240.820 17
11241.324 17
11241.827 16
11242.331 6
11242.835 4
11243.338 3
11243.842 3
11244.345 3
11244.849 11
11245.353 6
11245.856 8
11246.360 1
11246.864 2
11247.368 9
11247.871 8
11248.375 9
11248.879 5
11249.383 4
11249.886 6
11250.390 8
11250.894 12
11251.398 11
11251.901 9
11252.405 8
11252.909 5
11253.413 11
11253.917 11
11254.421 11
11254.925 7
11255.428 2
11255.932 6
11256.436 6
11256.940 7
11257.444 8
11257.948 11
11258.452 6
11258.956 5
11259.460 1
11259.964 1
11260.468 6
11260.972 4
11261.476 4
11261.980 4
11262.484 6
11262.988 12
11263.492 17
11263.996 9
11264.500 7
11265.005 6
11265.509 9
11266.013 8
11266.517 6
11267.021 4
11267.525 8
11268.029 4
11268.534 5
11269.038 6
11269.542 6
11270.046 7
11270.550 2
11271.055 1
11271.559 5
11272.063 10
11272.567 11
11273.072 5
11273.576 5
11274.080 2
11274.585 5
11275.089 4
11275.593 7
11276.098 5
11276.602 11
11277.106 8
11277.611 3
11278.115 5
11278.620 11
11279.124 7
11279.629 2
11280.133 2
11280.637 4
11281.142 4
11281.646 5
11282.151 5
11282.655 1
11283.160 8
11283.664 5
11284.169 1
11284.673 3
11285.178 8
11285.683 7
11286.187 5
11286.692 6
11287.196 5
11287.701 5
11288.206 12
11288.710 9
11289.215 5
11289.720 9
11290.224 10
11290.729 5
11291.234 7
11291.738 9
11292.243 5
11292.748 2
11293.252 5
11293.757 4
11294.262 6
11294.767 4
11295.272 6
11295.776 7
11296.281 10
11296.786 8
11297.291 7
11297.796 7
11298.300 11
11298.805 12
11299.310 11
11299.815 8
11300.320 5
11300.825 6
11301.330 5
11301.835 3
11302.340 1
11302.845 3
11303.350 6
11303.855 11
11304.360 8
11304.865 7
11305.370 2
11305.875 2
11306.380 5
11306.885 3
11307.390 3
11307.895 3
11308.400 1
11308.905 6
11309.410 11
11309.915 5
11310.420 7
11310.925 9
11311.431 9
11311.936 8
11312.441 9
11312.946 21
11313.451 9
11313.956 5
11314.462 7
11314.967 7
11315.472 10
11315.977 7
11316.483 2
11316.988 4
11317.493 1
11317.998 5
11318.504 4
11319.009 4
11319.514 4
11320.020 0
11320.525 5
11321.030 9
11321.536 8
11322.041 5
11322.547 12
11323.052 16
11323.557 11
11324.063 4
11324.568 7
11325.074 2
11325.579 8
11326.085 7
11326.590 5
11327.096 6
11327.601 2
11328.107 4
11328.612 3
11329.118 2
11329.623 4
11330.129 2
11330.634 1
11331.140 5
11331.646 3
11332.151 3
11332.657 6
11333.162 6
11333.668 7
11334.174 5
11334.679 6
11335.185 6
11335.691 7
11336.197 5
11336.702 4
11337.208 0
11337.714 8
11338.219 7
11338.725 7
11339.231 4
11339.737 15
11340.243 8
11340.748 5
11341.254 3
11341.760 3
11342.266 7
11342.772 7
11343.277 2
11343.783 5
11344.289 7
11344.795 5
11345.301 3
11345.807 3
11346.313 3
11346.819 4
11347.325 6
11347.831 3
11348.337 1
11348.843 6
11349.349 8
11349.855 7
11350.361 4
11350.867 2
11351.373 2
11351.879 1
11352.385 1
11352.891 9
11353.397 6
11353.903 6
11354.409 4
11354.915 4
11355.421 8
11355.928 10
11356.434 11
11356.940 4
11357.446 5
11357.952 16
11358.458 13
11358.965 14
11359.471 15
11359.977 14
11360.483 7
11360.990 8
11361.496 11
11362.002 8
11362.508 2
11363.015 11
11363.521 8
11364.027 4
11364.534 5
11365.040 7
11365.546 7
11366.053 9
11366.559 10
11367.065 7
11367.572 6
11368.078 6
11368.585 2
11369.091 4
11369.598 2
11370.104 2
11370.611 8
11371.117 10
11371.623 5
11372.130 5
11372.636 6
11373.143 5
11373.650 5
11374.156 12
11374.663 10
11375.169 9
11375.676 5
11376.182 7
11376.689 4
11377.196 8
11377.702 9
11378.209 7
11378.716 11
11379.222 11
11379.729 7
11380.236 4
11380.742 7
11381.249 4
11381.756 4
11382.262 4
11382.769 3
11383.276 2
11383.783 4
11384.289 7
11384.796 10
11385.303 11
11385.810 6
11386.317 8
11386.823 3
11387.330 3
11387.837 4
11388.344 2
11388.851 7
11389.358 15
11389.865 11
11390.372 10
11390.878 6
11391.385 4
11391.892 3
11392.399 3
11392.906 5
11393.413 8
11393.920 1
11394.427 1
11394.934 2
11395.441 3
11395.948 4
11396.455 7
11396.962 3
11397.469 0
11397.976 10
11398.484 6
11398.991 9
11399.498 7
11400.005 9
11400.512 13
11401.019 15
11401.526 16
11402.034 5
11402.541 3
11403.048 7
11403.555 5
11404.062 7
11404.570 5
11405.077 7
11405.584 5
11406.091 5
11406.599 7
11407.106 10
11407.613 10
11408.120 5
11408.628 9
11409.135 12
11409.642 10
11410.150 9
11410.657 6
11411.164 6
11411.672 7
11412.179 3
11412.687 5
11413.194 4
11413.701 11
11414.209 8
11414.716 4
11415.224 3
11415.731 2
11416.239 2
11416.746 5
11417.254 11
11417.761 12
11418.269 7
11418.776 9
11419.284 7
11419.791 14
11420.299 9
11420.807 8
11421.314 10
11421.822 9
11422.329 3
11422.837 8
11423.345 11
11423.852 14
11424.360 7
11424.868 14
11425.375 11
11425.883 13
11426.391 9
11426.899 15
11427.406 15
11427.914 13
11428.422 5
11428.930 4
11429.437 4
11429.945 5
11430.453 5
11430.961 7
11431.469 6
11431.976 5
11432.484 10
11432.992 9
11433.500 10
11434.008 11
11434.516 10
11435.024 9
11435.532 11
11436.039 5
11436.547 6
11437.055 8
11437.563 10
11438.071 7
11438.579 11
11439.087 7
11439.595 8
11440.103 15
11440.611 28
11441.119 22
11441.627 17
11442.135 20
11442.644 18
11443.152 11
11443.660 8
11444.168 14
11444.676 15
11445.184 12
11445.692 11
11446.200 14
11446.708 11
11447.217 17
11447.725 17
11448.233 18
11448.741 18
11449.249 10
11449.758 8
11450.266 13
11450.774 10
11451.282 10
11451.791 20
11452.299 14
11452.807 13
11453.316 10
11453.824 15
11454.332 12
11454.841 4
11455.349 11
11455.857 13
11456.366 8
11456.874 3
11457.382 7
11457.891 6
11458.399 11
11458.908 8
11459.416 5
11459.925 2
11460.433 3
11460.942 4
11461.450 8
11461.959 4
11462.467 4
11462.976 15
11463.484 13
11463.993 8
11464.501 7
11465.010 5
11465.518 14
11466.027 12
11466.536 3
11467.044 13
11467.553 10
11468.061 15
11468.570 23
11469.079 14
11469.587 10
11470.096 15
11470.605 11
11471.114 6
11471.622 12
11472.131 12
11472.640 14
11473.148 10
11473.657 7
11474.166 8
11474.675 12
11475.184 17
11475.692 14
11476.201 23
11476.710 20
11477.219 15
11477.728 14
11478.237 7
11478.745 8
11479.254 22
11479.763 21
11480.272 20
11480.781 16
11481.290 13
11481.799 15
11482.308 8
11482.817 10
11483.326 3
11483.835 16
11484.344 16
11484.853 15
11485.362 11
11485.871 6
11486.380 20
11486.889 23
11487.398 12
11487.907 22
11488.416 13
11488.925 13
11489.434 12
11489.944 6
11490.453 10
11490.962 8
11491.471 10
11491.980 19
11492.489 22
11492.998 16
11493.508 20
11494.017 18
11494.526 16
11495.035 12
11495.545 13
11496.054 5
11496.563 11
11497.072 19
11497.582 11
11498.091 8
11498.600 18
11499.110 26
11499.619 15
11500.128 14
11500.638 18
11501.147 19
11501.656 11
11502.166 14
11502.675 17
11503.185 6
11503.694 9
11504.204 15
11504.713 11
11505.222 12
11505.732 5
11506.241 9
11506.751 19
11507.260 24
11507.770 20
11508.279 17
11508.789 8
11509.299 6
11509.808 15
11510.318 16
11510.827 16
11511.337 12
11511.846 13
11512.356 20
11512.866 16
11513.375 13
11513.885 8
11514.395 19
11514.904 27
11515.414 25
11515.924 18
11516.433 16
11516.943 26
11517.453 38
11517.963 22
11518.472 30
11518.982 26
11519.492 26
11520.002 17
11520.512 22
11521.021 36
11521.531 29
11522.041 33
11522.551 44
11523.061 51
11523.571 50
11524.080 62
11524.590 78
11525.100 64
11525.610 68
11526.120 73
11526.630 78
11527.140 79
11527.650 89
11528.160 83
11528.670 83
11529.180 89
11529.690 71
11530.200 45
11530.710 49
11531.220 61
11531.730 63
11532.240 59
11532.750 56
11533.260 47
11533.770 34
11534.280 23
11534.790 28
11535.301 22
11535.811 16
11536.321 16
11536.831 19
11537.341 15
11537.851 10
11538.362 10
11538.872 17
11539.382 22
11539.892 18
11540.403 16
11540.913 26
11541.423 15
11541.933 15
11542.444 22
11542.954 26
11543.464 30
11543.975 19
11544.485 10
11544.995 12
11545.506 14
11546.016 14
11546.526 15
11547.037 13
11547.547 21
11548.057 13
11548.568 20
11549.078 27
11549.589 20
11550.099 18
11550.610 13
11551.120 10
11551.631 11
11552.141 11
11552.652 11
11553.162 13
11553.673 6
11554.183 7
11554.694 10
11555.204 13
11555.715 12
11556.226 11
11556.736 9
11557.247 15
11557.757 11
11558.268 5
11558.779 10
11559.289 9
11559.800 7
11560.311 5
11560.821 8
11561.332 6
11561.843 10
11562.354 20
11562.864 13
11563.375 11
11563.886 8
11564.397 4
11564.907 5
11565.418 7
11565.929 4
11566.440 7
11566.951 5
11567.461 8
11567.972 9
11568.483 14
11568.994 18
11569.505 14
11570.016 5
11570.527 9
11571.038 7
11571.549 14
11572.059 19
11572.570 16
11573.081 7
11573.592 10
11574.103 6
11574.614 6
11575.125 8
11575.636 5
11576.147 4
11576.658 5
11577.170 6
11577.681 7
11578.192 6
11578.703 10
11579.214 12
11579.725 5
11580.236 8
11580.747 10
11581.258 13
11581.770 12
11582.281 15
11582.792 7
11583.303 13
11583.814 9
11584.325 8
11584.837 5
11585.348 4
11585.859 6
11586.370 6
11586.882 7
11587.393 6
11587.904 8
11588.416 14
11588.927 7
11589.438 9
11589.950 11
11590.461 11
11590.972 6
11591.484 5
11591.995 5
11592.506 5
11593.018 3
11593.529 1
11594.041 4
11594.552 5
11595.064 8
11595.575 7
11596.086 3
11596.598 7
11597.109 9
11597.621 9
11598.132 6
11598.644 4
11599.156 6
11599.667 7
11600.179 7
11600.690 10
11601.202 14
11601.713 12
11602.225 5
11602.737 11
11603.248 15
11603.760 12
11604.272 17
11604.783 16
11605.295 12
11605.807 5
11606.318 1
11606.830 4
11607.342 8
11607.853 6
11608.365 6
11608.877 7
11609.389 18
11609.900 11
11610.412 13
11610.924 12
11611.436 6
11611.948 13
11612.460 10
11612.971 9
11613.483 7
11613.995 5
11614.507 4
11615.019 8
11615.531 12
11616.043 11
11616.555 9
11617.067 5
11617.579 5
11618.090 7
11618.602 4
11619.114 7
11619.626 10
11620.138 5
11620.650 14
11621.162 23
11621.674 20
11622.187 8
11622.699 11
11623.211 14
11623.723 12
11624.235 22
11624.747 15
11625.259 10
11625.771 8
11626.283 4
11626.795 6
11627.308 4
11627.820 3
11628.332 7
11628.844 8
11629.356 14
11629.869 10
11630.381 6
11630.893 10
11631.405 10
11631.918 5
11632.430 7
11632.942 16
11633.454 14
11633.967 18
11634.479 12
11634.991 11
11635.504 16
11636.016 15
11636.528 12
11637.041 7
11637.553 5
11638.066 7
11638.578 9
11639.090 7
11639.603 2
11640.115 6
11640.628 7
11641.140 5
11641.653 1
11642.165 6
11642.678 12
11643.190 15
11643.703 13
11644.215 13
11644.728 5
11645.240 6
11645.753 6
11646.266 5
11646.778 11
11647.291 18
11647.803 18
11648.316 14
11648.829 8
11649.341 9
11649.854 6
11650.367 12
11650.879 7
11651.392 9
11651.905 8
11652.417 6
11652.930 11
11653.443 15
11653.956 21
11654.468 19
11654.981 16
11655.494 9
11656.007 10
11656.520 15
11657.032 13
11657.545 12
11658.058 7
11658.571 17
11659.084 20
11659.597 16
11660.109 16
11660.622 7
11661.135 10
11661.648 17
11662.161 9
11662.674 21
11663.187 15
11663.700 20
11664.213 22
11664.726 18
11665.239 16
11665.752 12
11666.265 20
11666.778 16
11667.291 16
11667.804 16
11668.317 18
11668.830 9
11669.343 17
11669.856 16
11670.370 20
11670.883 22
11671.396 25
11671.909 25
11672.422 32
11672.935 24
11673.448 36
11673.962 35
11674.475 23
11674.988 21
11675.501 21
11676.014 27
11676.528 32
11677.041 36
11677.554 34
11678.068 35
11678.581 47
11679.094 47
11679.607 54
11680.121 58
11680.634 45
11681.147 47
11681.661 63
11682.174 60
11682.688 60
11683.201 56
11683.714 56
11684.228 46
11684.741 46
11685.255 50
11685.768 49
11686.282 54
11686.795 61
11687.309 51
11687.822 43
11688.336 30
11688.849 36
11689.363 33
11689.876 25
11690.390 18
11690.903 15
11691.417 23
11691.930 24
11692.444 23
11692.958 21
11693.471 15
11693.985 17
11694.498 19
11695.012 17
11695.526 21
11696.039 19
11696.553 10
11697.067 15
11697.581 17
11698.094 19
11698.608 19
11699.122 27
11699.636 31
11700.149 35
11700.663 22
11701.177 23
11701.691 30
11702.204 17
11702.718 17
11703.232 16
11703.746 16
11704.260 18
11704.774 15
11705.288 15
11705.801 22
11706.315 13
11706.829 11
11707.343 9
11707.857 8
11708.371 12
11708.885 14
11709.399 10
11709.913 10
11710.427 8
11710.941 10
11711.455 6
11711.969 4
11712.483 6
11712.997 10
11713.511 10
11714.025 9
11714.539 9
11715.053 5
11715.568 7
11716.082 3
11716.596 3
11717.110 3
11717.624 4
11718.138 7
11718.652 12
11719.167 8
11719.681 7
11720.195 8
11720.709 16
11721.223 20
11721.738 16
11722.252 11
11722.766 12
11723.280 18
11723.795 15
11724.309 12
11724.823 13
11725.338 14
11725.852 8
11726.366 10
11726.881 21
11727.395 11
11727.909 19
11728.424 21
11728.938 9
11729.453 6
11729.967 12
11730.481 19
11730.996 20
11731.510 14
11732.025 14
11732.539 17
11733.054 6
11733.568 11
11734.083 10
11734.597 10
11735.112 14
11735.626 14
11736.141 5
11736.656 12
11737.170 15
11737.685 8
11738.199 6
11738.714 10
11739.229 10
11739.743 5
11740.258 8
11740.772 10
11741.287 9
11741.802 6
11742.317 7
11742.831 5
11743.346 6
11743.861 16
11744.375 12
11744.890 10
11745.405 7
11745.920 4
11746.434 11
11746.949 7
11747.464 7
11747.979 8
11748.494 9
11749.009 7
11749.523 8
11750.038 9
11750.553 10
11751.068 6
11751.583 8
11752.098 24
11752.613 17
11753.128 12
11753.643 13
11754.158 20
11754.673 12
11755.188 14
11755.702 12
11756.217 7
11756.733 1
11757.248 3
11757.763 5
11758.278 19
11758.793 19
11759.308 14
11759.823 8
11760.338 10
11760.853 7
11761.368 5
11761.883 5
11762.398 7
11762.913 8
11763.429 8
11763.944 5
11764.459 8
11764.974 7
11765.489 8
11766.005 8
11766.520 5
11767.035 7
11767.550 3
11768.066 6
11768.581 4
11769.096 9
11769.611 11
11770.127 10
11770.642 10
11771.157 8
11771.673 9
11772.188 10
11772.703 12
11773.219 7
11773.734 9
11774.250 9
11774.765 10
11775.280 4
11775.796 7
11776.311 4
11776.827 2
11777.342 1
11777.858 6
11778.373 6
11778.889 3
11779.404 7
11779.920 6
11780.435 4
11780.951 5
11781.466 5
11781.982 10
11782.497 10
11783.013 7
11783.529 8
11784.044 10
11784.560 3
11785.075 7
11785.591 8
11786.107 11
11786.622 10
11787.138 9
11787.654 7
11788.169 7
11788.685 2
11789.201 5
11789.717 3
11790.232 3
11790.748 7
11791.264 10
11791.780 6
11792.295 1
11792.811 2
11793.327 2
11793.843 2
11794.359 3
11794.875 3
11795.390 6
11795.906 5
11796.422 7
11796.938 6
11797.454 6
11797.970 9
11798.486 4
11799.002 8
11799.518 9
11800.034 8
11800.550 11
11801.066 11
11801.582 5
11802.098 6
11802.614 5
11803.130 5
11803.646 6
11804.162 13
11804.678 17
11805.194 6
11805.710 6
11806.226 6
11806.742 8
11807.258 4
11807.774 1
11808.290 1
11808.807 1
11809.323 5
11809.839 9
11810.355 8
11810.871 9
11811.388 11
11811.904 6
11812.420 4
11812.936 11
11813.452 7
11813.969 7
11814.485 7
11815.001 5
11815.518 4
11816.034 4
11816.550 15
11817.067 8
11817.583 6
11818.099 7
11818.616 3
11819.132 6
11819.648 11
11820.165 4
11820.681 4
11821.198 8
11821.714 7
11822.230 4
11822.747 6
11823.263 5
11823.780 8
11824.296 4
11824.813 4
11825.329 7
11825.846 4
11826.362 6
11826.879 6
11827.396 5
11827.912 2
11828.429 3
11828.945 4
11829.462 4
11829.978 6
11830.495 2
11831.012 4
11831.528 1
11832.045 2
11832.562 4
11833.078 4
11833.595 8
11834.112 3
11834.629 5
11835.145 11
11835.662 9
11836.179 5
11836.695 2
11837.212 2
11837.729 8
11838.246 3
11838.763 3
11839.279 5
11839.796 3
11840.313 4
11840.830 5
11841.347 7
11841.864 4
11842.381 5
11842.897 5
11843.414 3
11843.931 5
11844.448 3
11844.965 7
11845.482 12
11845.999 3
11846.516 2
11847.033 9
11847.550 8
11848.067 7
11848.584 7
11849.101 6
11849.618 7
11850.135 8
11850.652 6
11851.169 12
11851.686 7
11852.204 6
11852.721 6
11853.238 4
11853.755 9
11854.272 7
11854.789 3
11855.306 8
11855.824 5
11856.341 5
11856.858 4
11857.375 7
11857.892 8
11858.410 6
11858.927 4
11859.444 1
11859.961 8
11860.479 6
11860.996 2
11861.513 1
11862.031 0
11862.548 2
11863.065 9
11863.583 8
11864.100 2
11864.617 4
11865.135 3
11865.652 4
11866.170 6
11866.687 4
11867.204 3
11867.722 18
11868.239 13
11868.757 5
11869.274 4
11869.792 3
11870.309 8
11870.827 7
11871.344 2
11871.862 3
11872.379 3
11872.897 4
11873.414 6
11873.932 6
11874.450 5
11874.967 5
11875.485 9
11876.002 9
11876.520 7
11877.038 9
11877.555 5
11878.073 5
11878.591 1
11879.108 2
11879.626 4
11880.144 3
11880.661 6
11881.179 10
11881.697 17
11882.215 10
11882.732 6
11883.250 5
11883.768 3
11884.286 4
11884.804 4
11885.321 6
11885.839 4
11886.357 2
11886.875 5
11887.393 8
11887.911 9
11888.429 14
11888.946 12
11889.464 7
11889.982 2
11890.500 6
11891.018 5
11891.536 6
11892.054 12
11892.572 2
11893.090 2
11893.608 7
11894.126 5
11894.644 2
11895.162 2
11895.680 1
11896.198 8
11896.716 8
11897.234 5
11897.753 2
11898.271 2
11898.789 2
11899.307 3
11899.825 11
11900.343 11
11900.861 10
11901.380 4
11901.898 5
11902.416 5
11902.934 3
11903.452 10
11903.971 10
11904.489 12
11905.007 10
11905.525 3
11906.044 5
11906.562 5
11907.080 4
11907.598 5
11908.117 7
11908.635 12
11909.153 10
11909.672 7
11910.190 8
11910.709 7
11911.227 2
11911.745 1
11912.264 1
11912.782 3
11913.301 8
11913.819 4
11914.337 8
11914.856 9
11915.374 4
11915.893 6
11916.411 4
11916.930 6
11917.448 6
11917.967 5
11918.486 6
11919.004 2
11919.523 2
11920.041 2
11920.560 13
11921.078 9
11921.597 4
11922.116 12
11922.634 7
11923.153 8
11923.672 8
11924.190 9
11924.709 10
11925.228 6
11925.746 2
11926.265 2
11926.784 2
11927.303 6
11927.821 6
11928.340 4
11928.859 0
11929.378 2
11929.896 3
11930.415 3
11930.934 3
11931.453 2
11931.972 3
11932.491 1
11933.009 3
11933.528 3
11934.047 5
11934.566 6
11935.085 7
11935.604 9
11936.123 6
11936.642 4
11937.161 8
11937.680 7
11938.199 2
11938.718 7
11939.237 13
11939.756 10
11940.275 5
11940.794 5
11941.313 5
11941.832 4
11942.351 6
11942.870 8
11943.389 8
11943.908 9
11944.427 7
11944.946 4
11945.465 1
11945.985 1
11946.504 1
11947.023 2
11947.542 5
11948.061 6
11948.581 4
11949.100 8
11949.619 9
11950.138 7
11950.657 9
11951.177 11
11951.696 9
11952.215 9
11952.735 8
11953.254 6
11953.773 6
11954.292 5
11954.812 5
11955.331 0
11955.851 6
11956.370 3
11956.889 2
11957.409 2
11957.928 7
11958.447 6
11958.967 4
11959.486 3
11960.006 5
11960.525 5
11961.045 4
11961.564 8
11962.084 4
11962.603 10
11963.123 3
11963.642 0
11964.162 4
11964.681 5
11965.201 4
11965.721 7
11966.240 8
11966.760 4
11967.279 8
11967.799 4
11968.319 5
11968.838 3
11969.358 5
11969.878 3
11970.397 6
11970.917 7
11971.437 3
11971.956 5
11972.476 12
11972.996 8
11973.515 8
11974.035 5
11974.555 3
11975.075 4
11975.595 6
11976.114 4
11976.634 2
11977.154 0
11977.674 1
11978.194 6
11978.714 11
11979.233 7
11979.753 4
11980.273 9
11980.793 7
11981.313 6
11981.833 6
11982.353 3
11982.873 3
11983.393 1
11983.913 4
11984.433 2
11984.953 6
11985.473 3
11985.993 3
11986.513 2
11987.033 6
11987.553 3
11988.073 4
11988.593 2
11989.113 0
11989.633 0
11990.153 5
11990.673 4
11991.193 2
11991.714 7
11992.234 5
11992.754 6
11993.274 5
11993.794 3
11994.314 5
11994.835 6
11995.355 2
11995.875 3
11996.395 3
11996.916 5
11997.436 11
11997.956 14
11998.476 9
11998.997 4
11999.517 0
12000.037 1
12000.558 5
12001.078 4
12001.598 2
12002.119 0
12002.639 0
12003.160 1
12003.680 2
12004.200 3
12004.721 5
12005.241 3
12005.762 2
12006.282 4
12006.803 4
12007.323 4
12007.844 7
12008.364 3
12008.885 5
12009.405 5
12009.926 3
12010.446 1
12010.967 3
12011.487 7
12012.008 7
12012.528 5
12013.049 4
12013.570 11
12014.090 8
12014.611 4
12015.132 9
12015.652 11
12016.173 17
12016.694 11
12017.214 7
12017.735 1
12018.256 5
12018.776 1
12019.297 4
12019.818 5
12020.339 2
12020.859 7
12021.380 3
12021.901 6
12022.422 4
12022.943 1
12023.463 1
12023.984 2
12024.505 0
12025.026 6
12025.547 11
12026.068 10
12026.589 6
12027.110 3
12027.630 0
12028.151 4
12028.672 4
12029.193 4
12029.714 3
12030.235 3
12030.756 3
12031.277 2
12031.798 1
12032.319 7
12032.840 4
12033.361 1
12033.882 2
12034.403 3
12034.925 5
12035.446 0
12035.967 3
12036.488 1
12037.009 5
12037.530 2
12038.051 1
12038.572 4
12039.094 5
12039.615 8
12040.136 10
12040.657 6
12041.178 4
12041.700 6
12042.221 3
12042.742 0
12043.263 3
12043.785 3
12044.306 3
12044.827 4
12045.348 5
12045.870 6
12046.391 6
12046.912 6
12047.434 1
12047.955 4
12048.476 5
12048.998 1
12049.519 3
12050.041 3
12050.562 3
12051.084 5
12051.605 3
12052.126 3
12052.648 1
12053.169 1
12053.691 3
12054.212 1
12054.734 2
12055.255 6
12055.777 7
12056.298 4
12056.820 4
12057.342 4
12057.863 5
12058.385 5
12058.906 4
12059.428 8
12059.950 16
12060.471 11
12060.993 14
12061.514 8
12062.036 5
12062.558 2
12063.079 2
12063.601 1
12064.123 2
12064.645 2
12065.166 8
12065.688 8
12066.210 4
12066.732 5
12067.253 2
12067.775 4
12068.297 3
12068.819 6
12069.341 3
12069.862 3
12070.384 4
12070.906 9
12071.428 3
12071.950 5
12072.472 7
12072.994 7
12073.516 5
12074.038 2
12074.559 5
12075.081 6
12075.603 5
12076.125 7
12076.647 8
12077.169 10
12077.691 10
12078.213 5
12078.735 4
12079.257 6
12079.779 3
12080.301 5
12080.824 3
12081.346 0
12081.868 2
12082.390 3
12082.912 8
12083.434 8
12083.956 5
12084.478 9
12085.001 15
12085.523 12
12086.045 8
12086.567 9
12087.089 9
12087.612 4
12088.134 5
12088.656 6
12089.178 4
12089.700 7
12090.223 1
12090.745 4
12091.267 5
12091.790 8
12092.312 7
12092.834 4
12093.357 5
12093.879 5
12094.401 1
12094.924 1
12095.446 4
12095.969 3
12096.491 4
12097.013 6
12097.536 6
12098.058 4
12098.581 1
12099.103 5
12099.626 3
12100.148 6
12100.671 2
12101.193 3
12101.716 3
12102.238 0
12102.761 3
12103.283 2
12103.806 6
12104.328 5
12104.851 8
12105.374 2
12105.896 1
12106.419 1
12106.942 2
12107.464 4
12107.987 9
12108.509 6
12109.032 11
12109.555 5
12110.078 6
12110.600 7
12111.123 7
12111.646 0
12112.169 8
12112.691 13
12113.214 14
12113.737 6
12114.260 7
12114.782 3
12115.305 4
12115.828 9
12116.351 6
12116.874 3
12117.397 10
12117.919 5
12118.442 3
12118.965 4
12119.488 5
12120.011 5
12120.534 5
12121.057 3
12121.580 1
12122.103 4
12122.626 4
12123.149 3
12123.672 1
12124.195 3
12124.718 5
12125.241 1
12125.764 0
12126.287 2
12126.810 2
12127.333 0
12127.856 4
12128.379 4
12128.902 7
12129.426 7
12129.949 10
12130.472 5
12130.995 5
12131.518 3
12132.041 2
12132.565 0
12133.088 6
12133.611 9
12134.134 3
12134.657 7
12135.181 3
12135.704 5
12136.227 4
12136.750 4
12137.274 7
12137.797 2
12138.320 3
12138.844 2
12139.367 1
12139.890 7
12140.414 4
12140.937 5
12141.461 6
12141.984 3
12142.507 5
12143.031 2
12143.554 2
12144.078 5
12144.601 3
12145.124 3
12145.648 2
12146.171 4
12146.695 7
12147.218 5
12147.742 5
12148.265 4
12148.789 4
12149.313 2
12149.836 7
12150.360 2
12150.883 10
12151.407 3
12151.931 5
12152.454 2
12152.978 5
12153.501 5
12154.025 3
12154.549 4
12155.072 6
12155.596 5
12156.120 4
12156.644 4
12157.167 0
12157.691 4
12158.215 7
12158.738 5
12159.262 1
12159.786 6
12160.310 10
12160.834 9
12161.357 4
12161.881 8
12162.405 5
12162.929 6
12163.453 2
12163.977 3
12164.501 3
12165.024 5
12165.548 5
12166.072 4
12166.596 4
12167.120 3
12167.644 2
12168.168 2
12168.692 5
12169.216 8
12169.740 7
12170.264 11
12170.788 5
12171.312 5
12171.836 5
12172.360 2
12172.884 5
12173.408 12
12173.932 6
12174.456 5
12174.980 2
12175.505 2
12176.029 3
12176.553 1
12177.077 4
12177.601 5
12178.125 11
12178.650 4
12179.174 5
12179.698 2
12180.222 6
12180.746 3
12181.271 6
12181.795 4
12182.319 2
12182.843 1
12183.368 3
12183.892 5
12184.416 7
12184.941 6
12185.465 3
12185.989 2
12186.514 5
12187.038 1
12187.562 3
12188.087 11
12188.611 10
12189.136 11
12189.660 7
12190.184 12
12190.709 13
12191.233 5
12191.758 3
12192.282 0
12192.807 10
12193.331 12
12193.856 4
12194.380 2
12194.905 3
12195.429 3
12195.954 7
12196.479 10
12197.003 12
12197.528 15
12198.052 9
12198.577 14
12199.102 10
12199.626 9
12200.151 7
12200.675 5
12201.200 6
12201.725 7
12202.250 4
12202.774 3
12203.299 7
12203.824 3
12204.348 7
12204.873 5
12205.398 5
12205.923 3
12206.447 1
12206.972 2
12207.497 5
12208.022 4
12208.547 5
12209.072 4
12209.596 8
12210.121 9
12210.646 5
12211.171 3
12211.696 3
12212.221 1
12212.746 1
12213.271 0
12213.796 0
12214.321 4
12214.846 3
12215.371 4
12215.896 3
12216.420 6
12216.946 6
12217.471 4
12217.996 5
12218.521 13
12219.046 6
12219.571 3
12220.096 6
12220.621 5
12221.146 8
12221.671 13
12222.196 8
12222.721 7
12223.247 7
12223.772 4
12224.297 4
12224.822 6
12225.347 5
12225.872 3
12226.398 5
12226.923 4
12227.448 6
12227.973 5
12228.499 6
12229.024 11
12229.549 12
12230.074 7
12230.600 10
12231.125 9
12231.650 3
12232.176 3
12232.701 6
12233.226 3
12233.752 4
12234.277 7
12234.803 6
12235.328 16
12235.853 11
12236.379 8
12236.904 2
12237.430 6
12237.955 5
12238.481 7
12239.006 5
12239.532 6
12240.057 5
12240.583 6
12241.108 5
12241.634 3
12242.159 1
12242.685 4
12243.210 9
12243.736 3
12244.262 0
12244.787 2
12245.313 8
12245.838 4
12246.364 4
12246.890 5
12247.415 3
12247.941 6
12248.467 3
12248.992 4
12249.518 1
12250.044 5
12250.570 5
12251.095 2
12251.621 6
12252.147 7
12252.673 13
12253.198 9
12253.724 4
12254.250 3
12254.776 2
12255.302 1
12255.828 3
12256.353 2
12256.879 8
12257.405 7
12257.931 6
12258.457 7
12258.983 3
12259.509 4
12260.035 1
12260.561 3
12261.087 2
12261.613 2
12262.139 1
12262.665 1
12263.191 5
12263.717 4
12264.243 2
12264.769 3
12265.295 6
12265.821 7
12266.347 10
12266.873 5
12267.399 4
12267.925 7
12268.451 3
12268.977 10
12269.504 15
12270.030 9
12270.556 9
12271.082 9
12271.608 5
12272.134 5
12272.661 5
12273.187 4
12273.713 5
12274.239 5
12274.766 3
12275.292 2
12275.818 2
12276.344 6
12276.871 7
12277.397 3
12277.923 3
12278.450 5
12278.976 5
12279.502 8
12280.029 5
12280.555 7
12281.081 3
12281.608 2
12282.134 5
12282.661 4
12283.187 1
12283.714 2
12284.240 4
12284.766 2
12285.293 1
12285.819 1
12286.346 4
12286.872 1
12287.399 2
12287.926 7
12288.452 13
12288.979 11
12289.505 8
12290.032 3
12290.558 3
12291.085 4
12291.612 6
12292.138 3
12292.665 8
12293.191 11
12293.718 4
12294.245 2
12294.772 2
12295.298 5
12295.825 2
12296.352 2
12296.878 5
12297.405 6
12297.932 5
12298.459 4
12298.985 3
12299.512 4
12300.039 17
12300.566 13
12301.093 14
12301.619 8
12302.146 7
12302.673 0
12303.200 0
12303.727 2
12304.254 5
12304.781 1
12305.308 1
12305.834 4
12306.361 5
12306.888 4
12307.415 10
12307.942 10
12308.469 10
12308.996 8
12309.523 4
12310.050 7
12310.577 3
12311.104 3
12311.631 1
12312.158 2
12312.685 8
12313.212 2
12313.740 1
12314.267 0
12314.794 4
12315.321 1
12315.848 4
12316.375 2
12316.902 0
12317.430 2
12317.957 1
12318.484 0
12319.011 1
12319.538 1
12320.066 3
12320.593 3
12321.120 4
12321.647 2
12322.175 1
12322.702 9
12323.229 8
12323.756 6
12324.284 5
12324.811 5
12325.338 11
12325.866 5
12326.393 7
12326.920 6
12327.448 6
12327.975 5
12328.503 3
12329.030 2
12329.557 2
12330.085 3
12330.612 1
12331.140 3
12331.667 4
12332.195 1
12332.722 3
12333.250 3
12333.777 1
12334.305 5
12334.832 2
12335.360 0
12335.888 2
12336.415 14
12336.943 10
12337.470 6
12337.998 8
12338.525 4
12339.053 9
12339.581 8
12340.108 8
12340.636 5
12341.164 8
12341.691 10
12342.219 10
12342.747 2
12343.275 2
12343.802 2
12344.330 1
12344.858 3
12345.386 7
12345.913 16
12346.441 9
12346.969 8
12347.497 7
12348.025 6
12348.552 6
12349.080 2
12349.608 3
12350.136 4
12350.664 9
12351.192 7
12351.720 2
12352.248 1
12352.776 11
12353.303 15
12353.831 7
12354.359 7
12354.887 6
12355.415 9
12355.943 5
12356.471 3
12356.999 5
12357.527 5
12358.055 7
12358.583 8
12359.111 6
12359.640 3
12360.168 3
12360.696 5
12361.224 1
12361.752 3
12362.280 3
12362.808 5
12363.336 3
12363.865 1
12364.393 4
12364.921 8
12365.449 11
12365.977 9
12366.506 3
12367.034 4
12367.562 5
12368.090 9
12368.619 2
12369.147 2
12369.675 7
12370.203 5
12370.732 5
12371.260 4
12371.788 4
12372.317 3
12372.845 3
12373.373 8
12373.902 8
12374.430 4
12374.959 1
12375.487 1
12376.015 7
12376.544 4
12377.072 2
12377.601 6
12378.129 4
12378.658 3
12379.186 0
12379.715 1
12380.243 2
12380.772 6
12381.300 4
12381.829 2
12382.357 1
12382.886 1
12383.414 2
12383.943 2
12384.472 2
12385.000 5
12385.529 5
12386.058 9
12386.586 7
12387.115 2
12387.644 2
12388.172 4
12388.701 6
12389.230 6
12389.758 4
12390.287 2
12390.816 0
12391.345 1
12391.873 4
12392.402 3
12392.931 4
12393.460 7
12393.988 6
12394.517 2
12395.046 4
12395.575 5
12396.104 3
12396.633 6
12397.162 8
12397.690 6
12398.219 1
12398.748 3
12399.277 5
12399.806 4
12400.335 10
12400.864 11
12401.393 9
12401.922 7
12402.451 1
12402.980 4
12403.509 4
12404.038 6
12404.567 4
12405.096 4
12405.625 2
12406.154 1
12406.683 3
12407.212 5
12407.741 6
12408.271 4
12408.800 9
12409.329 2
12409.858 7
12410.387 3
12410.916 1
12411.445 1
12411.975 4
12412.504 5
12413.033 2
12413.562 0
12414.091 4
12414.621 2
12415.150 6
12415.679 4
12416.209 3
12416.738 1
12417.267 4
12417.796 9
12418.326 8
12418.855 6
12419.384 6
12419.914 5
12420.443 4
12420.973 5
12421.502 4
12422.031 7
12422.561 7
12423.090 3
12423.620 7
12424.149 8
12424.679 4
12425.208 5
12425.738 2
12426.267 1
12426.797 5
12427.326 8
12427.856 7
12428.385 0
12428.915 4
12429.444 6
12429.974 7
12430.503 2
12431.033 3
12431.563 9
12432.092 7
12432.622 1
12433.152 2
12433.681 7
12434.211 3
12434.741 2
12435.270 3
12435.800 4
12436.330 2
12436.859 1
12437.389 5
12437.919 2
12438.449 3
12438.978 10
12439.508 10
12440.038 9
12440.568 5
12441.098 3
12441.627 4
12442.157 4
12442.687 4
12443.217 5
12443.747 6
12444.277 3
12444.807 7
12445.336 7
12445.866 3
12446.396 5
12446.926 4
12447.456 2
12447.986 4
12448.516 2
12449.046 2
12449.576 5
12450.106 3
12450.636 3
12451.166 7
12451.696 0
12452.226 2
12452.756 7
12453.286 6
12453.816 2
12454.346 5
12454.877 6
12455.407 3
12455.937 7
12456.467 10
12456.997 5
12457.527 5
12458.057 7
12458.588 19
12459.118 12
12459.648 7
12460.178 8
12460.709 5
12461.239 8
12461.769 3
12462.299 5
12462.830 7
12463.360 10
12463.890 11
12464.420 10
12464.951 9
12465.481 5
12466.011 3
12466.542 8
12467.072 6
12467.603 8
12468.133 12
12468.663 3
12469.194 4
12469.724 5
12470.255 9
12470.785 6
12471.315 7
12471.846 4
12472.376 5
12472.907 3
12473.437 5
12473.968 3
12474.498 3
12475.029 1
12475.560 1
12476.090 1
12476.621 6
12477.151 5
12477.682 6
12478.212 3
12478.743 1
12479.274 6
12479.804 6
12480.335 4
12480.866 4
12481.396 3
12481.927 7
12482.458 9
12482.988 8
12483.519 3
12484.050 4
12484.581 1
12485.111 1
12485.642 5
12486.173 6
12486.704 4
12487.234 5
12487.765 5
12488.296 3
12488.827 3
12489.358 1
12489.889 7
12490.419 6
12490.950 3
12491.481 2
12492.012 3
12492.543 1
12493.074 1
12493.605 3
12494.136 1
12494.667 2
12495.198 5
12495.729 5
12496.260 5
12496.791 5
12497.322 10
12497.853 10
12498.384 6
12498.915 1
12499.446 3
12499.977 3
12500.508 5
12501.039 7
12501.570 4
12502.101 0
12502.632 3
12503.164 6
12503.695 3
12504.226 4
12504.757 2
12505.288 3
12505.819 5
12506.351 5
12506.882 3
12507.413 0
12507.944 5
12508.476 7
12509.007 5
12509.538 2
12510.069 0
12510.601 4
12511.132 3
12511.663 3
12512.195 10
12512.726 10
12513.257 7
12513.789 1
12514.320 3
12514.851 5
12515.383 7
12515.914 7
12516.446 10
12516.977 6
12517.508 5
12518.040 6
12518.571 10
12519.103 6
12519.634 6
12520.166 4
12520.697 3
12521.229 7
12521.760 4
12522.292 4
12522.823 3
12523.355 5
12523.887 7
12524.418 13
12524.950 7
12525.481 2
12526.013 3
12526.545 4
12527.076 1
12527.608 5
12528.140 4
12528.671 5
12529.203 5
12529.735 4
12530.266 7
12530.798 7
12531.330 2
12531.862 5
12532.393 2
12532.925 6
12533.457 11
12533.989 5
12534.521 2
12535.052 2
12535.584 1
12536.116 5
12536.648 2
12537.180 4
12537.712 4
12538.243 2
12538.775 6
12539.307 4
12539.839 3
12540.371 5
12540.903 4
12541.435 6
12541.967 7
12542.499 4
12543.031 5
12543.563 4
12544.095 4
12544.627 5
12545.159 9
12545.691 8
12546.223 3
12546.755 7
12547.287 3
12547.819 3
12548.351 2
12548.883 1
12549.416 5
12549.948 4
12550.480 10
12551.012 8
12551.544 8
12552.076 7
12552.608 5
12553.141 11
12553.673 13
12554.205 4
12554.737 4
12555.270 3
12555.802 6
12556.334 6
12556.866 9
12557.399 9
12557.931 10
12558.463 11
12558.996 12
12559.528 13
12560.060 14
12560.593 9
12561.125 4
12561.657 4
12562.190 1
12562.722 1
12563.255 7
12563.787 1
12564.319 5
12564.852 9
12565.384 9
12565.917 4
12566.449 8
12566.982 9
12567.514 13
12568.047 13
12568.579 10
12569.112 7
12569.644 8
12570.177 20
12570.710 21
12571.242 18
12571.775 22
12572.307 10
12572.840 7
12573.373 5
12573.905 14
12574.438 17
12574.970 19
12575.503 11
12576.036 12
12576.569 5
12577.101 13
12577.634 9
12578.167 5
12578.699 3
12579.232 4
12579.765 7
12580.298 6
12580.830 6
12581.363 4
12581.896 3
12582.429 2
12582.962 3
12583.495 3
12584.027 6
12584.560 1
12585.093 3
12585.626 4
12586.159 6
12586.692 5
12587.225 11
12587.758 6
12588.291 4
12588.824 5
12589.357 4
12589.890 3
12590.423 1
12590.956 4
12591.489 6
12592.022 8
12592.555 13
12593.088 14
12593.621 11
12594.154 16
12594.687 14
12595.220 12
12595.753 15
12596.286 12
12596.819 12
12597.352 9
12597.886 10
12598.419 9
12598.952 10
12599.485 13
12600.018 12
12600.551 7
12601.085 3
12601.618 3
12602.151 2
12602.684 6
12603.218 5
12603.751 5
12604.284 2
12604.817 5
12605.351 4
12605.884 4
12606.417 7
12606.951 2
12607.484 3
12608.017 5
12608.551 6
12609.084 7
12609.618 5
12610.151 8
12610.684 3
12611.218 1
12611.751 5
12612.285 4
12612.818 1
12613.352 1
12613.885 2
12614.419 4
12614.952 3
12615.486 5
12616.019 7
12616.553 8
12617.086 8
12617.620 9
12618.153 2
12618.687 5
12619.221 4
12619.754 8
12620.288 1
12620.822 7
12621.355 9
12621.889 9
12622.423 12
12622.956 8
12623.490 1
12624.024 3
12624.557 6
12625.091 11
12625.625 13
12626.158 7
12626.692 2
12627.226 4
12627.760 3
12628.294 4
12628.827 5
12629.361 5
12629.895 2
12630.429 4
12630.963 5
12631.497 4
12632.030 5
12632.564 8
12633.098 5
12633.632 7
12634.166 11
12634.700 3
12635.234 4
12635.768 1
12636.302 1
12636.836 3
12637.370 1
12637.904 1
12638.438 6
12638.972 1
12639.506 5
12640.040 9
12640.574 9
12641.108 7
12641.642 7
12642.176 7
12642.710 10
12643.244 6
12643.778 7
12644.313 1
12644.847 2
12645.381 3
12645.915 5
12646.449 8
12646.983 7
12647.518 5
12648.052 6
12648.586 7
12649.120 12
12649.654 6
12650.189 1
12650.723 4
12651.257 7
12651.792 5
12652.326 4
12652.860 2
12653.394 0
12653.929 2
12654.463 9
12654.998 5
12655.532 5
12656.066 9
12656.601 7
12657.135 8
12657.669 5
12658.204 4
12658.738 4
12659.273 3
12659.807 3
12660.342 3
12660.876 1
12661.411 2
12661.945 3
12662.480 6
12663.014 3
12663.549 1
12664.083 8
12664.618 6
12665.152 2
12665.687 4
12666.222 3
12666.756 1
12667.291 2
12667.825 6
12668.360 4
12668.895 3
12669.429 1
12669.964 2
12670.499 5
12671.033 3
12671.568 2
12672.103 4
12672.638 2
12673.172 9
12673.707 18
12674.242 10
12674.777 14
12675.311 7
12675.846 4
12676.381 7
12676.916 8
12677.451 4
12677.985 5
12678.520 5
12679.055 5
12679.590 3
12680.125 3
12680.660 1
12681.195 2
12681.730 4
12682.265 4
12682.800 3
12683.335 3
12683.869 1
12684.404 1
12684.939 4
12685.474 0
12686.009 4
12686.544 5
12687.080 5
12687.615 2
12688.150 9
12688.685 11
12689.220 17
12689.755 9
12690.290 10
12690.825 7
12691.360 7
12691.895 6
12692.430 7
12692.966 4
12693.501 4
12694.036 5
12694.571 1
12695.106 4
12695.642 7
12696.177 2
12696.712 3
12697.247 4
12697.783 5
12698.318 1
12698.853 4
12699.388 3
12699.924 5
12700.459 8
12700.994 7
12701.530 6
12702.065 7
12702.600 6
12703.136 2
12703.671 0
12704.207 4
12704.742 5
12705.277 3
12705.813 1
12706.348 1
12706.884 1
12707.419 2
12707.955 1
12708.490 4
12709.026 1
12709.561 1
12710.097 6
12710.632 5
12711.168 3
12711.703 2
12712.239 3
12712.774 4
12713.310 3
12713.846 4
12714.381 5
12714.917 5
12715.452 2
12715.988 5
12716.524 8
12717.059 5
12717.595 3
12718.131 1
12718.667 4
12719.202 2
12719.738 5
12720.274 6
12720.809 6
12721.345 4
12721.881 15
12722.417 8
12722.953 11
12723.488 6
12724.024 4
12724.560 4
12725.096 1
12725.632 2
12726.167 8
12726.703 5
12727.239 5
12727.775 2
12728.311 4
12728.847 5
12729.383 4
12729.919 6
12730.455 7
12730.991 7
12731.527 8
12732.063 7
12732.599 4
12733.135 5
12733.671 4
12734.207 12
12734.743 10
12735.279 8
12735.815 8
12736.351 5
12736.887 2
12737.423 7
12737.959 5
12738.495 11
12739.031 4
12739.568 3
12740.104 4
12740.640 3
12741.176 4
12741.712 6
12742.249 13
12742.785 10
12743.321 11
12743.857 2
12744.393 8
12744.930 6
12745.466 3
12746.002 8
12746.538 1
12747.075 6
12747.611 7
12748.147 2
12748.684 11
12749.220 7
12749.756 3
12750.293 5
12750.829 10
12751.366 7
12751.902 9
12752.438 9
12752.975 6
12753.511 5
12754.048 3
12754.584 2
12755.121 4
12755.657 6
12756.194 8
12756.730 4
12757.267 7
12757.803 7
12758.340 6
12758.876 9
12759.413 6
12759.949 6
12760.486 8
12761.023 3
12761.559 2
12762.096 4
12762.632 3
12763.169 1
12763.706 5
12764.242 8
12764.779 6
12765.316 3
12765.852 5
12766.389 8
12766.926 13
12767.463 9
12767.999 6
12768.536 11
12769.073 8
12769.610 4
12770.146 3
12770.683 3
12771.220 8
12771.757 4
12772.294 2
12772.830 6
12773.367 5
12773.904 5
12774.441 5
12774.978 6
12775.515 4
12776.052 4
12776.589 3
12777.126 7
12777.663 4
12778.200 6
12778.736 6
12779.273 5
12779.810 2
12780.347 3
12780.884 10
12781.421 11
12781.959 4
12782.496 1
12783.033 4
12783.570 4
12784.107 5
12784.644 6
12785.181 9
12785.718 5
12786.255 3
12786.792 5
12787.329 5
12787.867 6
12788.404 5
12788.941 6
12789.478 9
12790.015 5
12790.553 4
12791.090 5
12791.627 5
12792.164 5
12792.702 5
12793.239 4
12793.776 2
12794.313 3
12794.851 3
12795.388 2
12795.925 6
12796.463 7
12797.000 1
12797.537 5
12798.075 5
12798.612 6
12799.150 2
12799.687 5
12800.224 11
12800.762 8
12801.299 5
12801.837 0
12802.374 5
12802.912 3
12803.449 2
12803.987 3
12804.524 6
12805.062 7
12805.599 3
12806.137 4
12806.674 11
12807.212 8
12807.749 6
12808.287 10
12808.825 5
12809.362 5
12809.900 6
12810.437 7
12810.975 3
12811.513 9
12812.050 10
12812.588 5
12813.126 6
12813.664 7
12814.201 10
12814.739 5
12815.277 3
12815.814 6
12816.352 7
12816.890 4
12817.428 9
12817.966 10
12818.503 17
12819.041 6
12819.579 6
12820.117 8
12820.655 12
12821.193 19
12821.730 14
12822.268 13
12822.806 11
12823.344 17
12823.882 15
12824.420 8
12824.958 8
12825.496 5
12826.034 11
12826.572 11
12827.110 6
12827.648 12
12828.186 8
12828.724 6
12829.262 7
12829.800 6
12830.338 9
12830.876 6
12831.414 5
12831.952 3
12832.490 6
12833.028 9
12833.566 8
12834.105 8
12834.643 15
12835.181 11
12835.719 12
12836.257 14
12836.795 14
12837.334 7
12837.872 10
12838.410 6
12838.948 4
12839.486 7
12840.025 7
12840.563 5
12841.101 5
12841.640 12
12842.178 9
12842.716 15
12843.254 23
12843.793 20
12844.331 18
12844.870 22
12845.408 24
12845.946 21
12846.485 21
12847.023 14
12847.561 23
12848.100 26
12848.638 29
12849.177 20
12849.715 21
12850.254 26
12850.792 23
12851.331 21
12851.869 16
12852.408 22
12852.946 25
12853.485 15
12854.023 20
12854.562 28
12855.100 26
12855.639 39
12856.178 40
12856.716 29
12857.255 25
12857.793 26
12858.332 29
12858.871 46
12859.409 40
12859.948 39
12860.487 31
12861.025 34
12861.564 45
12862.103 50
12862.642 73
12863.180 64
12863.719 67
12864.258 68
12864.797 71
12865.335 67
12865.874 53
12866.413 44
12866.952 40
12867.491 36
12868.030 31
12868.568 45
12869.107 57
12869.646 50
12870.185 42
12870.724 37
12871.263 25
12871.802 26
12872.341 34
12872.880 25
12873.419 31
12873.958 23
12874.497 29
12875.035 27
12875.574 49
12876.114 41
12876.653 36
12877.192 49
12877.731 41
12878.270 30
12878.809 25
12879.348 26
12879.887 33
12880.426 28
12880.965 36
12881.504 24
12882.043 17
12882.583 20
12883.122 33
12883.661 26
12884.200 36
12884.739 36
12885.278 42
12885.818 27
12886.357 19
12886.896 28
12887.435 29
12887.975 29
12888.514 22
12889.053 23
12889.592 12
12890.132 11
12890.671 12
12891.210 8
12891.750 8
12892.289 8
12892.828 10
12893.368 10
12893.907 8
12894.447 10
12894.986 7
12895.525 2
12896.065 6
12896.604 8
12897.144 8
12897.683 8
12898.223 11
12898.762 13
12899.302 11
12899.841 12
12900.381 15
12900.920 16
12901.460 16
12901.999 11
12902.539 9
12903.079 7
12903.618 12
12904.158 6
12904.697 11
12905.237 13
12905.777 15
12906.316 8
12906.856 9
12907.396 4
12907.935 5
12908.475 7
12909.015 6
12909.554 3
12910.094 3
12910.634 4
12911.174 8
12911.713 9
12912.253 6
12912.793 7
12913.333 8
12913.872 5
12914.412 4
12914.952 3
12915.492 10
12916.032 2
12916.572 5
12917.111 2
12917.651 5
12918.191 4
12918.731 9
12919.271 9
12919.811 13
12920.351 11
12920.891 10
12921.431 7
12921.971 7
12922.511 7
12923.051 7
12923.591 7
12924.131 4
12924.671 5
12925.211 8
12925.751 4
12926.291 4
12926.831 7
12927.371 6
12927.911 10
12928.451 11
12928.992 7
12929.532 5
12930.072 6
12930.612 5
12931.152 9
12931.692 7
12932.232 7
12932.773 3
12933.313 1
12933.853 6
12934.393 8
12934.934 12
12935.474 6
12936.014 5
12936.554 2
12937.095 4
12937.635 6
12938.175 4
12938.716 3
12939.256 4
12939.796 4
12940.337 6
12940.877 4
12941.417 4
12941.958 2
12942.498 4
12943.039 3
12943.579 2
12944.119 8
12944.660 6
12945.200 3
12945.741 3
12946.281 3
12946.822 5
12947.362 2
12947.903 5
12948.443 12
12948.984 13
12949.524 9
12950.065 6
12950.606 3
12951.146 5
12951.687 5
12952.227 2
12952.768 1
12953.309 10
12953.849 7
12954.390 7
12954.931 6
12955.471 9
12956.012 8
12956.553 7
12957.093 7
12957.634 4
12958.175 4
12958.715 6
12959.256 8
12959.797 7
12960.338 6
12960.879 2
12961.419 1
12961.960 4
12962.501 4
12963.042 8
12963.583 6
12964.124 9
12964.664 4
12965.205 3
12965.746 3
12966.287 11
12966.828 9
12967.369 7
12967.910 6
12968.451 8
12968.992 10
12969.533 7
12970.074 2
12970.615 3
12971.156 2
12971.697 2
12972.238 1
12972.779 1
12973.320 3
12973.861 3
12974.402 4
12974.943 2
12975.484 1
12976.025 5
12976.566 3
12977.107 4
12977.649 2
12978.190 4
12978.731 4
12979.272 5
12979.813 5
12980.354 5
12980.896 4
12981.437 8
12981.978 10
12982.519 8
12983.061 6
12983.602 7
12984.143 2
12984.684 2
12985.226 6
12985.767 7
12986.308 7
12986.850 5
12987.391 10
12987.932 5
12988.474 3
12989.015 3
12989.556 5
12990.098 3
12990.639 6
12991.181 10
12991.722 5
12992.264 5
12992.805 5
12993.346 12
12993.888 10
12994.429 9
12994.971 6
12995.512 1
12996.054 3
12996.595 6
12997.137 5
12997.679 7
12998.220 2
12998.762 3
12999.303 5
12999.845 2
13000.386 2
13000.928 5
13001.470 4
13002.011 3
13002.553 2
13003.095 2
13003.636 0
13004.178 1
13004.720 2
13005.262 3
13005.803 2
13006.345 2
13006.887 2
13007.428 12
13007.970 9
13008.512 3
13009.054 0
13009.596 1
13010.137 4
13010.679 3
13011.221 6
13011.763 3
13012.305 2
13012.847 9
13013.389 7
13013.930 4
13014.472 14
13015.014 7
13015.556 6
13016.098 6
13016.640 6
13017.182 8
13017.724 7
13018.266 9
13018.808 4
13019.350 3
13019.892 5
13020.434 4
13020.976 6
13021.518 6
13022.060 6
13022.602 10
13023.144 11
13023.686 6
13024.229 3
13024.771 9
13025.313 3
13025.855 3
13026.397 10
13026.939 9
13027.481 10
13028.024 8
13028.566 13
13029.108 14
13029.650 10
13030.193 4
13030.735 8
13031.277 8
13031.819 10
13032.362 11
13032.904 20
13033.446 14
13033.988 2
13034.531 7
13035.073 12
13035.615 18
13036.158 10
13036.700 7
13037.243 6
13037.785 6
13038.327 6
13038.870 5
13039.412 14
13039.955 13
13040.497 8
13041.040 7
13041.582 10
13042.125 10
13042.667 11
13043.210 8
13043.752 8
13044.295 7
13044.837 6
13045.380 3
13045.922 12
13046.465 9
13047.007 8
13047.550 7
13048.093 6
13048.635 12
13049.178 10
13049.720 5
13050.263 6
13050.806 2
13051.348 3
13051.891 9
13052.434 6
13052.977 7
13053.519 15
13054.062 8
13054.605 7
13055.147 5
13055.690 5
13056.233 8
13056.776 8
13057.319 8
13057.861 5
13058.404 7
13058.947 3
13059.490 5
13060.033 10
13060.576 7
13061.118 8
13061.661 7
13062.204 7
13062.747 4
13063.290 1
13063.833 9
13064.376 14
13064.919 4
13065.462 3
13066.005 10
13066.548 6
13067.091 8
13067.634 4
13068.177 4
13068.720 3
13069.263 9
13069.806 7
13070.349 5
13070.892 5
13071.435 4
13071.978 1
13072.522 4
13073.065 2
13073.608 7
13074.151 10
13074.694 14
13075.237 11
13075.780 9
13076.324 9
13076.867 9
13077.410 9
13077.953 6
13078.497 4
13079.040 8
13079.583 9
13080.126 9
13080.670 5
13081.213 10
13081.756 11
13082.300 9
13082.843 4
13083.386 2
13083.930 0
13084.473 14
13085.016 14
13085.560 14
13086.103 8
13086.646 6
13087.190 7
13087.733 4
13088.277 8
13088.820 7
13089.364 8
13089.907 6
13090.451 8
13090.994 9
13091.538 7
13092.081 7
13092.625 0
13093.168 0
13093.712 1
13094.255 3
13094.799 2
13095.343 0
13095.886 2
13096.430 3
13096.973 3
13097.517 2
13098.061 3
13098.604 10
13099.148 13
13099.692 8
13100.235 8
13100.779 5
13101.323 5
13101.867 4
13102.410 1
13102.954 2
13103.498 2
13104.042 3
13104.585 8
13105.129 4
13105.673 1
13106.217 3
13106.761 4
13107.304 3
13107.848 5
13108.392 11
13108.936 10
13109.480 7
13110.024 6
13110.568 9
13111.112 4
13111.655 3
13112.199 2
13112.743 3
13113.287 1
13113.831 3
13114.375 1
13114.919 4
13115.463 3
13116.007 2
13116.551 2
13117.095 2
13117.639 2
13118.184 5
13118.728 4
13119.272 2
13119.816 3
13120.360 0
13120.904 3
13121.448 7
13121.992 8
13122.536 9
13123.081 3
13123.625 5
13124.169 6
13124.713 3
13125.257 9
13125.802 7
13126.346 2
13126.890 5
13127.434 3
13127.979 7
13128.523 5
13129.067 3
13129.611 3
13130.156 6
13130.700 6
13131.244 1
13131.789 0
13132.333 4
13132.878 1
13133.422 2
13133.966 5
13134.511 2
13135.055 4
13135.600 8
13136.144 6
13136.688 2
13137.233 0
13137.777 4
13138.322 3
13138.866 4
13139.411 5
13139.955 2
13140.500 4
13141.044 5
13141.589 5
13142.134 3
13142.678 2
13143.223 2
13143.767 2
13144.312 8
13144.856 7
13145.401 12
13145.946 7
13146.490 6
13147.035 6
13147.580 11
13148.124 4
13148.669 3
13149.214 4
13149.759 3
13150.303 4
13150.848 2
13151.393 2
13151.938 1
13152.482 2
13153.027 6
13153.572 3
13154.117 4
13154.662 6
13155.206 12
13155.751 9
13156.296 11
13156.841 4
13157.386 3
13157.931 2
13158.476 7
13159.021 6
13159.565 7
13160.110 4
13160.655 1
13161.200 6
13161.745 7
13162.290 7
13162.835 6
13163.380 6
13163.925 7
13164.470 9
13165.015 1
13165.560 1
13166.105 3
13166.650 5
13167.196 6
13167.741 4
13168.286 0
13168.831 6
13169.376 9
13169.921 3
13170.466 1
13171.011 4
13171.557 5
13172.102 3
13172.647 4
13173.192 7
13173.737 8
13174.283 9
13174.828 4
13175.373 3
13175.918 4
13176.464 5
13177.009 1
13177.554 3
13178.100 2
13178.645 5
13179.190 6
13179.736 1
13180.281 5
13180.826 4
13181.372 4
13181.917 10
13182.462 12
13183.008 13
13183.553 11
13184.099 8
13184.644 6
13185.190 7
13185.735 4
13186.281 6
13186.826 6
13187.372 12
13187.917 8
13188.463 9
13189.008 15
13189.554 13
13190.099 8
13190.645 4
13191.190 10
13191.736 10
13192.282 5
13192.827 2
13193.373 5
13193.918 12
13194.464 8
13195.010 3
13195.555 7
13196.101 5
13196.647 6
13197.192 9
13197.738 9
13198.284 5
13198.830 8
13199.375 5
13199.921 8
13200.467 12
13201.013 12
13201.558 2
13202.104 0
13202.650 8
13203.196 7
13203.742 5
13204.288 3
13204.833 1
13205.379 3
13205.925 5
13206.471 3
13207.017 2
13207.563 2
13208.109 6
13208.655 5
13209.201 4
13209.747 7
13210.293 7
13210.839 7
13211.385 6
13211.931 10
13212.477 6
13213.023 3
13213.569 4
13214.115 8
13214.661 8
13215.207 4
13215.753 7
13216.299 10
13216.845 5
13217.391 6
13217.938 6
13218.484 3
13219.030 4
13219.576 8
13220.122 9
13220.668 4
13221.215 3
13221.761 3
13222.307 1
13222.853 2
13223.399 4
13223.946 3
13224.492 3
13225.038 1
13225.585 6
13226.131 3
13226.677 11
13227.224 14
13227.770 9
13228.316 4
13228.863 2
13229.409 2
13229.955 7
13230.502 9
13231.048 7
13231.595 5
13232.141 3
13232.687 5
13233.234 3
13233.780 7
13234.327 2
13234.873 1
13235.420 0
13235.966 2
13236.513 3
13237.059 1
13237.606 2
13238.152 3
13238.699 4
13239.246 5
13239.792 2
13240.339 4
13240.885 5
13241.432 8
13241.979 6
13242.525 4
13243.072 6
13243.619 6
13244.165 8
13244.712 5
13245.259 3
13245.805 2
13246.352 3
13246.899 2
13247.445 1
13247.992 2
13248.539 4
13249.086 5
13249.633 4
13250.179 8
13250.726 8
13251.273 7
13251.820 5
13252.367 9
13252.914 11
13253.460 8
13254.007 5
13254.554 6
13255.101 4
13255.648 3
13256.195 2
13256.742 9
13257.289 6
13257.836 2
13258.383 8
13258.930 5
13259.477 6
13260.024 5
13260.571 7
13261.118 3
13261.665 3
13262.212 2
13262.759 4
13263.306 3
13263.853 4
13264.400 4
13264.947 1
13265.494 3
13266.041 4
13266.589 5
13267.136 2
13267.683 5
13268.230 6
13268.777 4
13269.324 2
13269.872 4
13270.419 3
13270.966 5
13271.513 6
13272.061 3
13272.608 4
13273.155 4
13273.702 5
13274.250 6
13274.797 8
13275.344 5
13275.892 8
13276.439 11
13276.986 12
13277.534 12
13278.081 10
13278.629 6
13279.176 8
13279.723 12
13280.271 8
13280.818 6
13281.366 4
13281.913 5
13282.461 6
13283.008 6
13283.556 3
13284.103 3
13284.651 4
13285.198 4
13285.746 3
13286.293 4
13286.841 8
13287.388 5
13287.936 9
13288.483 4
13289.031 12
13289.579 10
13290.126 7
13290.674 7
13291.222 13
13291.769 17
13292.317 12
13292.865 6
13293.412 6
13293.960 6
13294.508 2
13295.055 3
13295.603 0
13296.151 7
13296.699 13
13297.246 6
13297.794 4
13298.342 2
13298.890 5
13299.438 14
13299.985 11
13300.533 7
13301.081 2
13301.629 4
13302.177 3
13302.725 4
13303.273 6
13303.821 4
13304.368 2
13304.916 3
13305.464 10
13306.012 6
13306.560 5
13307.108 5
13307.656 3
13308.204 3
13308.752 1
13309.300 7
13309.848 10
13310.396 8
13310.944 4
13311.492 2
13312.041 3
13312.589 3
13313.137 6
13313.685 8
13314.233 10
13314.781 7
13315.329 2
13315.877 1
13316.426 7
13316.974 5
13317.522 11
13318.070 8
13318.618 1
13319.167 5
13319.715 13
13320.263 11
13320.811 5
13321.360 3
13321.908 7
13322.456 7
13323.004 8
13323.553 2
13324.101 2
13324.649 7
13325.198 12
13325.746 6
13326.294 7
13326.843 3
13327.391 6
13327.940 7
13328.488 5
13329.036 4
13329.585 4
13330.133 4
13330.682 3
13331.230 2
13331.779 3
13332.327 4
13332.876 4
13333.424 4
13333.973 4
13334.521 2
13335.070 6
13335.618 11
13336.167 6
13336.716 11
13337.264 3
13337.813 7
13338.361 4
13338.910 2
13339.459 8
13340.007 5
13340.556 4
13341.105 3
13341.653 4
13342.202 7
13342.751 4
13343.300 6
13343.848 5
13344.397 5
13344.946 6
13345.495 8
13346.043 4
13346.592 6
13347.141 11
13347.690 6
13348.239 5
13348.787 2
13349.336 3
13349.885 3
13350.434 9
13350.983 7
13351.532 5
13352.081 5
13352.630 4
13353.178 1
13353.727 5
13354.276 4
13354.825 2
13355.374 1
13355.923 0
13356.472 6
13357.021 8
13357.570 6
13358.119 4
13358.668 1
13359.217 6
13359.766 10
13360.316 5
13360.865 3
13361.414 4
13361.963 9
13362.512 6
13363.061 3
13363.610 4
13364.159 4
13364.708 5
13365.258 4
13365.807 7
13366.356 4
13366.905 9
13367.454 9
13368.004 10
13368.553 8
13369.102 7
13369.651 9
13370.201 4
13370.750 3
13371.299 5
13371.849 8
13372.398 13
13372.947 7
13373.497 4
13374.046 9
13374.595 5
13375.145 4
13375.694 3
13376.243 5
13376.793 5
13377.342 9
13377.892 3
13378.441 0
13378.991 4
13379.540 6
13380.090 5
13380.639 5
13381.189 3
13381.738 7
13382.288 2
13382.837 4
13383.387 4
13383.936 2
13384.486 2
13385.035 0
13385.585 5
13386.135 8
13386.684 4
13387.234 1
13387.783 1
13388.333 4
13388.883 9
13389.432 8
13389.982 7
13390.532 3
13391.082 1
13391.631 0
13392.181 2
13392.731 3
13393.280 2
13393.830 0
13394.380 1
13394.930 0
13395.480 3
13396.029 1
13396.579 5
13397.129 1
13397.679 0
13398.229 3
13398.779 0
13399.328 4
13399.878 3
13400.428 2
13400.978 8
13401.528 7
13402.078 7
13402.628 0
13403.178 12
13403.728 10
13404.278 11
13404.828 6
13405.378 1
13405.928 4
13406.478 2
13407.028 7
13407.578 8
13408.128 3
13408.678 2
13409.228 4
13409.778 8
13410.328 6
13410.878 7
13411.429 7
13411.979 5
13412.529 4
13413.079 1
13413.629 1
13414.179 6
13414.730 7
13415.280 4
13415.830 6
13416.380 8
13416.930 7
13417.481 4
13418.031 8
13418.581 9
13419.131 5
13419.682 3
13420.232 7
13420.782 5
13421.333 2
13421.883 5
13422.433 6
13422.984 7
13423.534 5
13424.084 5
13424.635 2
13425.185 2
13425.736 0
13426.286 4
13426.837 7
13427.387 1
13427.937 3
13428.488 2
13429.038 2
13429.589 3
13430.139 3
13430.690 2
13431.240 3
13431.791 6
13432.342 5
13432.892 6
13433.443 7
13433.993 4
13434.544 5
13435.095 2
13435.645 6
13436.196 2
13436.746 3
13437.297 6
13437.848 2
13438.398 3
13438.949 2
13439.500 3
13440.051 9
13440.601 9
13441.152 15
13441.703 5
13442.253 3
13442.804 4
13443.355 1
13443.906 2
13444.457 5
13445.007 5
13445.558 4
13446.109 4
13446.660 6
13447.211 6
13447.762 6
13448.313 1
13448.863 3
13449.414 4
13449.965 7
13450.516 6
13451.067 4
13451.618 2
13452.169 1
13452.720 1
13453.271 0
13453.822 4
13454.373 3
13454.924 3
13455.475 2
13456.026 2
13456.577 0
13457.128 3
13457.679 3
13458.230 2
13458.781 1
13459.332 0
13459.884 6
13460.435 5
13460.986 2
13461.537 0
13462.088 0
13462.639 0
13463.191 0
13463.742 4
13464.293 1
13464.844 3
13465.395 4
13465.947 5
13466.498 2
13467.049 6
13467.600 5
13468.152 1
13468.703 1
13469.254 1
13469.806 3
13470.357 4
13470.908 2
13471.460 11
13472.011 3
13472.562 4
13473.114 1
13473.665 2
13474.217 3
13474.768 2
13475.319 8
13475.871 11
13476.422 8
13476.974 0
13477.525 0
13478.077 2
13478.628 4
13479.180 7
13479.731 2
13480.283 0
13480.834 2
13481.386 1
13481.938 4
13482.489 6
13483.041 7
13483.592 3
13484.144 3
13484.696 7
13485.247 5
13485.799 3
13486.351 1
13486.902 5
13487.454 4
13488.006 8
13488.557 7
13489.109 3
13489.661 4
13490.212 4
13490.764 3
13491.316 2
13491.868 1
13492.420 1
13492.971 4
13493.523 8
13494.075 4
13494.627 1
13495.179 3
13495.730 2
13496.282 2
13496.834 2
13497.386 6
13497.938 6
13498.490 6
13499.042 2
13499.594 1
13500.146 8
13500.698 12
13501.250 2
13501.802 3
13502.354 8
13502.906 7
13503.458 5
13504.010 1
13504.562 1
13505.114 0
13505.666 0
13506.218 2
13506.770 6
13507.322 4
13507.874 8
13508.426 5
13508.978 4
13509.530 4
13510.083 5
13510.635 3
13511.187 7
13511.739 5
13512.291 6
13512.843 7
13513.396 9
13513.948 7
13514.500 3
13515.052 8
13515.605 3
13516.157 8
13516.709 6
13517.262 4
13517.814 5
13518.366 1
13518.918 2
13519.471 0
13520.023 0
13520.576 5
13521.128 4
13521.680 2
13522.233 2
13522.785 3
13523.337 2
13523.890 4
13524.442 1
13524.995 2
13525.547 1
13526.100 2
13526.652 9
13527.205 5
13527.757 3
13528.310 1
13528.862 2
13529.415 4
13529.967 2
13530.520 3
13531.073 4
13531.625 0
13532.178 1
13532.730 0
13533.283 2
13533.836 3
13534.388 17
13534.941 15
13535.494 11
13536.046 9
13536.599 6
13537.152 6
13537.704 11
13538.257 7
13538.810 3
13539.363 0
13539.915 4
13540.468 4
13541.021 6
13541.574 6
13542.126 3
13542.679 3
13543.232 6
13543.785 4
13544.338 6
13544.891 1
13545.443 7
13545.996 7
13546.549 6
13547.102 1
13547.655 5
13548.208 9
13548.761 4
13549.314 2
13549.867 0
13550.420 1
13550.973 4
13551.526 5
13552.079 3
13552.632 1
13553.185 6
13553.738 2
13554.291 3
13554.844 5
13555.397 2
13555.950 11
13556.503 9
13557.056 5
13557.609 5
13558.163 5
13558.716 5
13559.269 7
13559.822 4
13560.375 3
13560.928 1
13561.482 2
13562.035 0
13562.588 4
13563.141 1
13563.694 3
13564.248 6
13564.801 4
13565.354 2
13565.908 4
13566.461 4
13567.014 2
13567.567 5
13568.121 6
13568.674 11
13569.228 11
13569.781 12
13570.334 5
13570.888 5
13571.441 5
13571.994 4
13572.548 7
13573.101 10
13573.655 10
13574.208 12
13574.762 6
13575.315 9
13575.869 9
13576.422 4
13576.976 7
13577.529 7
13578.083 5
13578.636 0
13579.190 1
13579.743 0
13580.297 4
13580.851 3
13581.404 4
13581.958 2
13582.511 3
13583.065 3
13583.619 3
13584.172 2
13584.726 3
13585.280 5
13585.833 4
13586.387 5
13586.941 5
13587.495 5
13588.048 3
13588.602 8
13589.156 3
13589.710 2
13590.263 2
13590.817 0
13591.371 4
13591.925 8
13592.479 9
13593.032 4
13593.586 4
13594.140 3
13594.694 6
13595.248 7
13595.802 2
13596.356 3
13596.910 5
13597.464 1
13598.018 2
13598.572 4
13599.126 2
13599.679 2
13600.233 0
13600.787 4
13601.341 1
13601.896 2
13602.450 6
13603.004 3
13603.558 2
13604.112 5
13604.666 12
13605.220 8
13605.774 5
13606.328 4
13606.882 14
13607.436 13
13607.990 8
13608.545 6
13609.099 5
13609.653 12
13610.207 10
13610.761 7
13611.316 7
13611.870 2
13612.424 4
13612.978 5
13613.533 4
13614.087 6
13614.641 4
13615.195 4
13615.750 2
13616.304 11
13616.858 9
13617.413 2
13617.967 4
13618.521 5
13619.076 8
13619.630 7
13620.185 5
13620.739 4
13621.293 2
13621.848 3
13622.402 3
13622.957 4
13623.511 6
13624.066 3
13624.620 3
13625.175 6
13625.729 10
13626.284 6
13626.838 5
13627.393 6
13627.947 5
13628.502 2
13629.056 3
13629.611 3
13630.166 4
13630.720 2
13631.275 1
13631.829 4
13632.384 4
13632.939 2
13633.493 7
13634.048 4
13634.603 3
13635.158 1
13635.712 3
13636.267 2
13636.822 3
13637.376 1
13637.931 2
13638.486 3
13639.041 2
13639.596 2
13640.150 6
13640.705 7
13641.260 4
13641.815 3
13642.370 4
13642.925 4
13643.479 4
13644.034 5
13644.589 7
13645.144 2
13645.699 3
13646.254 2
13646.809 4
13647.364 2
13647.919 5
13648.474 3
13649.029 3
13649.584 3
13650.139 2
13650.694 10
13651.249 4
13651.804 3
13652.359 5
13652.914 4
13653.469 2
13654.024 3
13654.579 4
13655.134 9
13655.689 4
13656.245 2
13656.800 3
13657.355 5
13657.910 5
13658.465 3
13659.020 8
13659.576 10
13660.131 3
13660.686 3
13661.241 4
13661.796 6
13662.352 7
13662.907 5
13663.462 2
13664.018 3
13664.573 5
13665.128 2
13665.683 5
13666.239 7
13666.794 6
13667.350 3
13667.905 5
13668.460 4
13669.016 2
13669.571 7
13670.126 6
13670.682 10
13671.237 11
13671.793 8
13672.348 6
13672.904 5
13673.459 4
13674.015 3
13674.570 2
13675.126 7
13675.681 8
13676.237 4
13676.792 4
13677.348 4
13677.903 4
13678.459 3
13679.015 2
13679.570 3
13680.126 11
13680.681 11
13681.237 10
13681.793 7
13682.348 5
13682.904 11
13683.460 7
13684.015 5
13684.571 6
13685.127 10
13685.683 9
13686.238 2
13686.794 3
13687.350 2
13687.906 5
13688.461 9
13689.017 11
13689.573 10
13690.129 15
13690.685 10
13691.241 6
13691.796 5
13692.352 8
13692.908 6
13693.464 9
13694.020 9
13694.576 16
13695.132 4
13695.688 7
13696.244 6
13696.800 10
13697.356 13
13697.912 13
13698.467 8
13699.023 8
13699.580 7
13700.136 6
13700.692 9
13701.248 6
13701.804 7
13702.360 9
13702.916 6
13703.472 12
13704.028 12
13704.584 13
13705.140 10
13705.696 10
13706.253 9
13706.809 9
13707.365 10
13707.921 9
13708.477 21
13709.033 26
13709.590 36
13710.146 37
13710.702 38
13711.258 23
13711.815 19
13712.371 23
13712.927 18
13713.483 14
13714.040 17
13714.596 18
13715.152 14
13715.709 20
13716.265 13
13716.821 14
13717.378 18
13717.934 19
13718.491 19
13719.047 14
13719.603 17
13720.160 15
13720.716 13
13721.273 11
13721.829 11
13722.386 16
13722.942 15
13723.499 15
13724.055 5
13724.612 16
13725.168 18
13725.725 21
13726.281 27
13726.838 25
13727.395 22
13727.951 22
13728.508 24
13729.064 12
13729.621 12
13730.178 11
13730.734 9
13731.291 13
13731.848 28
13732.404 24
13732.961 17
13733.518 21
13734.074 23
13734.631 16
13735.188 29
13735.745 37
13736.301 37
13736.858 35
13737.415 27
13737.972 21
13738.528 23
13739.085 24
13739.642 20
13740.199 19
13740.756 18
13741.313 18
13741.869 25
13742.426 32
13742.983 41
13743.540 52
13744.097 55
13744.654 50
13745.211 43
13745.768 28
13746.325 33
13746.882 34
13747.439 25
13747.996 21
13748.553 30
13749.110 39
13749.667 46
13750.224 60
13750.781 61
13751.338 47
13751.895 50
13752.452 48
13753.009 53
13753.566 33
13754.124 36
13754.681 45
13755.238 60
13755.795 66
13756.352 62
13756.909 59
13757.466 56
13758.024 55
13758.581 59
13759.138 64
13759.695 76
13760.253 85
13760.810 71
13761.367 68
13761.924 67
13762.482 77
13763.039 91
13763.596 87
13764.154 99
13764.711 84
13765.268 70
13765.826 71
13766.383 64
13766.940 75
13767.498 73
13768.055 67
13768.613 62
13769.170 55
13769.727 43
13770.285 41
13770.842 42
13771.400 41
13771.957 35
13772.515 30
13773.072 38
13773.630 23
13774.187 35
13774.745 40
13775.302 29
13775.860 35
13776.418 27
13776.975 16
13777.533 18
13778.090 26
13778.648 26
13779.206 23
13779.763 31
13780.321 24
13780.879 28
13781.436 21
13781.994 21
13782.552 23
13783.109 16
13783.667 19
13784.225 23
13784.782 36
13785.340 43
13785.898 47
13786.456 39
13787.014 31
13787.571 33
13788.129 45
13788.687 50
13789.245 55
13789.803 41
13790.361 49
13790.918 58
13791.476 70
13792.034 81
13792.592 70
13793.150 76
13793.708 74
13794.266 64
13794.824 72
13795.382 39
13795.940 33
13796.498 37
13797.056 40
13797.614 41
13798.172 52
13798.730 42
13799.288 42
13799.846 33
13800.404 18
13800.962 19
13801.520 23
13802.078 17
13802.636 18
13803.194 21
13803.752 17
13804.311 26
13804.869 18
13805.427 13
13805.985 7
13806.543 11
13807.101 11
13807.660 11
13808.218 13
13808.776 15
13809.334 11
13809.893 14
13810.451 15
13811.009 10
13811.567 16
13812.126 12
13812.684 10
13813.242 22
13813.801 22
13814.359 23
13814.917 25
13815.476 15
13816.034 11
13816.592 7
13817.151 6
13817.709 12
13818.268 12
13818.826 7
13819.385 14
13819.943 17
13820.501 13
13821.060 17
13821.618 15
13822.177 20
13822.735 16
13823.294 18
13823.852 19
13824.411 18
13824.970 16
13825.528 8
13826.087 15
13826.645 9
13827.204 12
13827.763 15
13828.321 12
13828.880 8
13829.438 10
13829.997 13
13830.556 15
13831.114 18
13831.673 19
13832.232 19
13832.791 23
13833.349 30
13833.908 25
13834.467 24
13835.026 13
13835.584 4
13836.143 17
13836.702 20
13837.261 23
13837.819 36
13838.378 35
13838.937 29
13839.496 27
13840.055 29
13840.614 38
13841.173 29
13841.731 30
13842.290 32
13842.849 33
13843.408 40
13843.967 47
13844.526 42
13845.085 28
13845.644 24
13846.203 17
13846.762 20
13847.321 26
13847.880 30
13848.439 29
13848.998 34
13849.557 27
13850.116 19
13850.675 26
13851.234 18
13851.794 30
13852.353 33
13852.912 37
13853.471 26
13854.030 14
13854.589 27
13855.148 24
13855.708 22
13856.267 27
13856.826 22
13857.385 17
13857.944 12
13858.504 14
13859.063 23
13859.622 23
13860.181 28
13860.741 40
13861.300 30
13861.859 26
13862.419 23
13862.978 24
13863.537 23
13864.097 16
13864.656 17
13865.215 18
13865.775 23
13866.334 21
13866.893 24
13867.453 39
13868.012 43
13868.572 47
13869.131 50
13869.691 37
13870.250 30
13870.810 28
13871.369 29
13871.929 34
13872.488 43
13873.048 58
13873.607 67
13874.167 59
13874.726 65
13875.286 74
13875.845 85
13876.405 72
13876.965 81
13877.524 72
13878.084 62
13878.644 72
13879.203 87
13879.763 100
13880.323 104
13880.882 100
13881.442 97
13882.002 83
13882.561 75
13883.121 80
13883.681 79
13884.241 72
13884.800 61
13885.360 67
13885.920 51
13886.480 43
13887.039 59
13887.599 58
13888.159 57
13888.719 53
13889.279 48
13889.839 54
13890.399 60
13890.958 44
13891.518 40
13892.078 33
13892.638 47
13893.198 55
13893.758 59
13894.318 46
13894.878 34
13895.438 41
13895.998 39
13896.558 32
13897.118 35
13897.678 29
13898.238 45
13898.798 30
13899.358 30
13899.918 43
13900.478 25
13901.038 32
13901.599 48
13902.159 51
13902.719 54
13903.279 53
13903.839 48
13904.399 49
13904.959 51
13905.520 52
13906.080 45
13906.640 58
13907.200 80
13907.760 85
13908.321 67
13908.881 75
13909.441 76
13910.001 91
13910.562 109
13911.122 109
13911.682 94
13912.243 100
13912.803 72
13913.363 60
13913.924 62
13914.484 60
13915.044 58
13915.605 58
13916.165 60
13916.726 50
13917.286 53
13917.846 32
13918.407 42
13918.967 42
13919.528 19
13920.088 27
13920.649 30
13921.209 26
13921.770 39
13922.330 31
13922.891 32
13923.451 41
13924.012 32
13924.573 20
13925.133 17
13925.694 21
13926.254 22
13926.815 19
13927.376 20
13927.936 16
13928.497 22
13929.057 21
13929.618 36
13930.179 32
13930.740 28
13931.300 27
13931.861 23
13932.422 30
13932.982 17
13933.543 16
13934.104 19
13934.665 25
13935.225 25
13935.786 25
13936.347 36
13936.908 29
13937.469 34
13938.030 39
13938.590 44
13939.151 31
13939.712 32
13940.273 20
13940.834 33
13941.395 28
13941.956 26
13942.517 23
13943.078 18
13943.639 15
13944.200 17
13944.760 18
13945.321 16
13945.882 17
13946.443 12
13947.004 18
13947.566 19
13948.127 25
13948.688 19
13949.249 14
13949.810 20
13950.371 18
13950.932 18
13951.493 11
13952.054 10
13952.615 9
13953.176 12
13953.738 20
13954.299 21
13954.860 16
13955.421 13
13955.982 16
13956.544 18
13957.105 26
13957.666 22
13958.227 22
13958.789 22
13959.350 19
13959.911 15
13960.472 19
13961.034 27
13961.595 19
13962.156 24
13962.718 22
13963.279 29
13963.840 22
13964.402 16
13964.963 14
13965.524 16
13966.086 15
13966.647 15
13967.209 23
13967.770 27
13968.332 27
13968.893 22
13969.455 21
13970.016 16
13970.578 21
13971.139 18
13971.701 17
13972.262 20
13972.824 20
13973.385 32
13973.947 28
13974.508 27
13975.070 27
13975.631 24
13976.193 21
13976.755 20
13977.316 9
13977.878 14
13978.440 16
13979.001 15
13979.563 11
13980.125 12
13980.686 16
13981.248 18
13981.810 17
13982.372 19
13982.933 17
13983.495 11
13984.057 22
13984.619 12
13985.180 14
13985.742 25
13986.304 33
13986.866 19
13987.428 12
13987.989 13
13988.551 13
13989.113 9
13989.675 14
13990.237 19
13990.799 12
13991.361 11
13991.923 10
13992.485 13
13993.047 20
13993.609 9
13994.171 10
13994.732 8
13995.294 12
13995.856 9
13996.418 9
13996.981 11
13997.543 10
13998.105 11
13998.667 9
13999.229 9
13999.791 7
14000.353 10
14000.915 11
14001.477 13
14002.039 5
14002.601 11
14003.164 10
14003.726 16
14004.288 7
14004.850 5
14005.412 7
14005.974 7
14006.537 5
14007.099 14
14007.661 12
14008.223 9
14008.786 7
14009.348 8
14009.910 11
14010.473 10
14011.035 11
14011.597 14
14012.159 13
14012.722 15
14013.284 9
14013.847 8
14014.409 13
14014.971 10
14015.534 11
14016.096 5
14016.659 11
14017.221 10
14017.783 5
14018.346 7
14018.908 11
14019.471 15
14020.033 13
14020.596 15
14021.158 10
14021.721 12
14022.283 15
14022.846 18
14023.408 16
14023.971 23
14024.534 16
14025.096 15
14025.659 12
14026.221 10
14026.784 10
14027.347 14
14027.909 10
14028.472 8
14029.035 8
14029.597 17
14030.160 20
14030.723 20
14031.285 22
14031.848 15
14032.411 16
14032.974 10
14033.536 12
14034.099 19
14034.662 10
14035.225 9
14035.788 17
14036.350 9
14036.913 18
14037.476 18
14038.039 15
14038.602 28
14039.165 25
14039.728 14
14040.290 16
14040.853 18
14041.416 25
14041.979 25
14042.542 18
14043.105 18
14043.668 11
14044.231 16
14044.794 13
14045.357 9
14045.920 8
14046.483 21
14047.046 20
14047.609 21
14048.172 33
14048.735 28
14049.298 20
14049.861 10
14050.425 10
14050.988 12
14051.551 8
14052.114 11
14052.677 13
14053.240 13
14053.803 12
14054.367 23
14054.930 23
14055.493 22
14056.056 18
14056.619 11
14057.183 14
14057.746 7
14058.309 9
14058.872 16
14059.436 25
14059.999 18
14060.562 14
14061.126 15
14061.689 14
14062.252 21
14062.816 23
14063.379 18
14063.942 17
14064.506 24
14065.069 14
14065.632 17
14066.196 17
14066.759 17
14067.323 12
14067.886 13
14068.450 18
14069.013 10
14069.577 5
14070.140 16
14070.704 17
14071.267 21
14071.831 22
14072.394 18
14072.958 14
14073.521 15
14074.085 10
14074.649 14
14075.212 12
14075.776 10
14076.339 17
14076.903 15
14077.467 5
14078.030 3
14078.594 9
14079.158 10
14079.721 18
14080.285 10
14080.849 10
14081.412 11
14081.976 10
14082.540 10
14083.104 11
14083.667 4
14084.231 5
14084.795 7
14085.359 10
14085.923 10
14086.486 9
14087.050 3
14087.614 4
14088.178 6
14088.742 5
14089.306 9
14089.870 11
14090.433 12
14090.997 9
14091.561 12
14092.125 12
14092.689 19
14093.253 21
14093.817 17
14094.381 17
14094.945 24
14095.509 17
14096.073 13
14096.637 5
14097.201 10
14097.765 15
14098.329 15
14098.893 14
14099.457 17
14100.022 15
14100.586 16
14101.150 12
14101.714 9
14102.278 11
14102.842 10
14103.406 11
14103.971 5
14104.535 2
14105.099 7
14105.663 11
14106.227 12
14106.792 15
14107.356 8
14107.920 11
14108.484 14
14109.049 17
14109.613 13
14110.177 9
14110.742 12
14111.306 8
14111.870 5
14112.435 9
14112.999 10
14113.563 8
14114.128 10
14114.692 9
14115.256 18
14115.821 10
14116.385 8
14116.950 8
14117.514 2
14118.079 8
14118.643 11
14119.208 4
14119.772 5
14120.337 5
14120.901 4
14121.466 4
14122.030 4
14122.595 5
14123.159 7
14123.724 11
14124.288 2
14124.853 10
14125.418 15
14125.982 22
14126.547 12
14127.111 12
14127.676 20
14128.241 18
14128.805 15
14129.370 11
14129.935 5
14130.499 4
14131.064 6
14131.629 8
14132.194 7
14132.758 10
14133.323 11
14133.888 6
14134.453 1
14135.018 7
14135.582 11
14136.147 5
14136.712 7
14137.277 11
14137.842 10
14138.407 10
14138.971 11
14139.536 11
14140.101 7
14140.666 8
14141.231 3
14141.796 11
14142.361 12
14142.926 11
14143.491 9
14144.056 8
14144.621 9
14145.186 10
14145.751 7
14146.316 2
14146.881 5
14147.446 7
14148.011 14
14148.576 7
14149.141 6
14149.706 2
14150.271 4
14150.836 4
14151.402 3
14151.967 3
14152.532 5
14153.097 12
14153.662 17
14154.227 10
14154.792 7
14155.358 5
14155.923 5
14156.488 5
14157.053 8
14157.619 6
14158.184 14
14158.749 6
14159.314 3
14159.880 4
14160.445 6
14161.010 1
14161.576 6
14162.141 13
14162.706 7
14163.272 10
14163.837 19
14164.402 15
14164.968 9
14165.533 10
14166.099 3
14166.664 6
14167.230 7
14167.795 7
14168.360 8
14168.926 7
14169.491 4
14170.057 0
14170.622 6
14171.188 11
14171.753 13
14172.319 10
14172.885 17
14173.450 12
14174.016 8
14174.581 4
14175.147 2
14175.713 6
14176.278 7
14176.844 10
14177.409 2
14177.975 8
14178.541 6
14179.106 6
14179.672 11
14180.238 7
14180.803 9
14181.369 8
14181.935 3
14182.501 2
14183.066 12
14183.632 16
14184.198 7
14184.764 5
14185.330 6
14185.895 13
14186.461 18
14187.027 20
14187.593 11
14188.159 8
14188.725 8
14189.291 7
14189.856 7
14190.422 4
14190.988 3
14191.554 6
14192.120 2
14192.686 1
14193.252 9
14193.818 2
14194.384 3
14194.950 7
14195.516 7
14196.082 18
14196.648 13
14197.214 8
14197.780 4
14198.346 5
14198.912 3
14199.478 2
14200.044 3
14200.611 5
14201.177 4
14201.743 7
14202.309 7
14202.875 9
14203.441 4
14204.007 6
14204.574 8
14205.140 8
14205.706 4
14206.272 3
14206.838 12
14207.405 9
14207.971 13
14208.537 6
14209.103 5
14209.670 4
14210.236 6
14210.802 5
14211.369 2
14211.935 0
14212.501 2
14213.068 5
14213.634 7
14214.200 3
14214.767 7
14215.333 9
14215.900 8
14216.466 8
14217.033 4
14217.599 0
14218.165 3
14218.732 4
14219.298 2
14219.865 2
14220.431 2
14220.998 3
14221.564 0
14222.131 10
14222.698 9
14223.264 7
14223.831 3
14224.397 4
14224.964 2
14225.530 11
14226.097 7
14226.664 4
14227.230 1
14227.797 1
14228.364 6
14228.930 4
14229.497 6
14230.064 3
14230.630 5
14231.197 5
14231.764 13
14232.331 12
14232.897 6
14233.464 9
14234.031 4
14234.598 1
14235.164 3
14235.731 0
14236.298 3
14236.865 3
14237.432 3
14237.999 2
14238.565 5
14239.132 7
14239.699 7
14240.266 8
14240.833 6
14241.400 9
14241.967 3
14242.534 4
14243.101 8
14243.668 10
14244.235 6
14244.802 6
14245.369 5
14245.936 2
14246.503 1
14247.070 8
14247.637 15
14248.204 5
14248.771 4
14249.338 8
14249.905 9
14250.472 8
14251.039 7
14251.606 8
14252.174 7
14252.741 6
14253.308 4
14253.875 11
14254.442 10
14255.009 4
14255.577 6
14256.144 3
14256.711 2
14257.278 6
14257.846 7
14258.413 10
14258.980 4
14259.547 6
14260.115 5
14260.682 6
14261.249 6
14261.817 6
14262.384 2
14262.951 7
14263.519 10
14264.086 10
14264.653 11
14265.221 10
14265.788 16
14266.356 4
14266.923 5
14267.491 3
14268.058 3
14268.625 2
14269.193 5
14269.760 12
14270.328 10
14270.895 5
14271.463 8
14272.030 8
14272.598 10
14273.166 2
14273.733 9
14274.301 7
14274.868 6
14275.436 5
14276.003 1
14276.571 3
14277.139 5
14277.706 3
14278.274 2
14278.842 1
14279.409 2
14279.977 3
14280.545 4
14281.112 8
14281.680 11
14282.248 10
14282.816 6
14283.383 6
14283.951 7
14284.519 6
14285.087 13
14285.655 5
14286.222 6
14286.790 12
14287.358 9
14287.926 15
14288.494 9
14289.062 7
14289.630 5
14290.197 4
14290.765 6
14291.333 10
14291.901 10
14292.469 6
14293.037 6
14293.605 2
14294.173 3
14294.741 11
14295.309 8
14295.877 6
14296.445 4
14297.013 1
14297.581 1
14298.149 2
14298.717 2
14299.285 2
14299.853 7
14300.421 13
14300.990 11
14301.558 14
14302.126 9
14302.694 6
14303.262 2
14303.830 1
14304.398 2
14304.967 5
14305.535 5
14306.103 6
14306.671 3
14307.239 7
14307.808 7
14308.376 1
14308.944 3
14309.513 8
14310.081 7
14310.649 4
14311.217 3
14311.786 2
14312.354 5
14312.922 3
14313.491 6
14314.059 4
14314.628 5
14315.196 6
14315.764 2
14316.333 3
14316.901 3
14317.470 2
14318.038 2
14318.606 4
14319.175 8
14319.743 3
14320.312 5
14320.880 5
14321.449 3
14322.017 11
14322.586 19
14323.155 13
14323.723 16
14324.292 10
14324.860 4
14325.429 1
14325.997 9
14326.566 10
14327.135 6
14327.703 5
14328.272 1
14328.841 2
14329.409 2
14329.978 7
14330.547 8
14331.115 3
14331.684 6
14332.253 5
14332.822 4
14333.390 9
14333.959 10
14334.528 2
14335.097 8
14335.665 5
14336.234 6
14336.803 3
14337.372 15
14337.941 13
14338.510 6
14339.079 6
14339.647 3
14340.216 7
14340.785 7
14341.354 5
14341.923 9
14342.492 6
14343.061 8
14343.630 5
14344.199 6
14344.768 6
14345.337 4
14345.906 4
14346.475 9
14347.044 13
14347.613 7
14348.182 4
14348.751 3
14349.320 5
14349.889 5
14350.458 6
14351.027 7
14351.596 6
14352.166 2
14352.735 1
14353.304 6
14353.873 6
14354.442 5
14355.011 11
14355.581 10
14356.150 4
14356.719 4
14357.288 12
14357.857 10
14358.427 7
14358.996 7
14359.565 15
14360.134 15
14360.704 8
14361.273 7
14361.842 7
14362.412 4
14362.981 9
14363.550 9
14364.120 14
14364.689 12
14365.259 11
14365.828 10
14366.397 7
14366.967 4
14367.536 3
14368.106 5
14368.675 5
14369.245 4
14369.814 2
14370.384 1
14370.953 2
14371.523 6
14372.092 3
14372.662 3
14373.231 2
14373.801 4
14374.370 7
14374.940 4
14375.509 3
14376.079 4
14376.649 2
14377.218 3
14377.788 2
14378.358 1
14378.927 1
14379.497 3
14380.067 3
14380.636 0
14381.206 4
14381.776 5
14382.345 2
14382.915 2
14383.485 6
14384.055 4
14384.624 7
14385.194 5
14385.764 7
14386.334 3
14386.904 3
14387.473 2
14388.043 5
14388.613 4
14389.183 5
14389.753 1
14390.323 1
14390.893 1
14391.463 6
14392.032 3
14392.602 4
14393.172 4
14393.742 6
14394.312 10
14394.882 8
14395.452 5
14396.022 2
14396.592 2
14397.162 1
14397.732 5
14398.302 8
14398.872 5
14399.442 9
14400.012 5
14400.583 6
14401.153 3
14401.723 5
14402.293 6
14402.863 3
14403.433 7
14404.003 9
14404.573 9
14405.144 8
14405.714 8
14406.284 4
14406.854 4
14407.424 3
14407.995 8
14408.565 13
14409.135 7
14409.705 5
14410.276 4
14410.846 3
14411.416 10
14411.987 6
14412.557 3
14413.127 4
14413.698 2
14414.268 4
14414.838 9
14415.409 4
14415.979 4
14416.550 3
14417.120 0
14417.690 4
14418.261 8
14418.831 4
14419.402 5
14419.972 10
14420.543 10
14421.113 7
14421.684 5
14422.254 7
14422.825 5
14423.395 11
14423.966 9
14424.536 8
14425.107 3
14425.678 5
14426.248 4
14426.819 1
14427.389 4
14427.960 2
14428.531 2
14429.101 9
14429.672 6
14430.243 9
14430.813 2
14431.384 2
14431.955 4
14432.525 3
14433.096 0
14433.667 2
14434.238 8
14434.808 9
14435.379 3
14435.950 15
14436.521 10
14437.092 2
14437.662 2
14438.233 2
14438.804 7
14439.375 6
14439.946 4
14440.517 2
14441.088 5
14441.658 11
14442.229 7
14442.800 7
14443.371 1
14443.942 3
14444.513 7
14445.084 3
14445.655 7
14446.226 5
14446.797 4
14447.368 7
14447.939 8
14448.510 7
14449.081 4
14449.652 7
14450.223 3
14450.794 7
14451.366 10
14451.937 8
14452.508 2
14453.079 4
14453.650 7
14454.221 5
14454.792 9
14455.363 4
14455.935 1
14456.506 6
14457.077 7
14457.648 5
14458.220 10
14458.791 10
14459.362 5
14459.933 7
14460.505 7
14461.076 3
14461.647 2
14462.218 2
14462.790 5
14463.361 6
14463.932 3
14464.504 0
14465.075 11
14465.647 12
14466.218 3
14466.789 3
14467.361 0
14467.932 6
14468.504 3
14469.075 6
14469.646 6
14470.218 9
14470.789 2
14471.361 1
14471.932 2
14472.504 2
14473.075 1
14473.647 2
14474.218 6
14474.790 7
14475.362 2
14475.933 12
14476.505 13
14477.076 10
14477.648 9
14478.220 3
14478.791 4
14479.363 2
14479.935 5
14480.506 1
14481.078 2
14481.650 2
14482.221 1
14482.793 0
14483.365 6
14483.936 3
14484.508 3
14485.080 0
14485.652 3
14486.224 5
14486.795 6
14487.367 9
14487.939 13
14488.511 9
14489.083 4
14489.654 6
14490.226 13
14490.798 11
14491.370 9
14491.942 10
14492.514 6
14493.086 4
14493.658 7
14494.230 7
14494.802 5
14495.374 3
14495.946 8
14496.518 6
14497.090 5
14497.662 6
14498.234 5
14498.806 1
14499.378 2
14499.950 7
14500.522 6
14501.094 11
14501.666 5
14502.238 8
14502.810 8
14503.382 5
14503.954 4
14504.527 6
14505.099 1
14505.671 9
14506.243 5
14506.815 9
14507.387 11
14507.960 5
14508.532 3
14509.104 2
14509.676 7
14510.249 10
14510.821 6
14511.393 10
14511.965 4
14512.538 1
14513.110 2
14513.682 8
14514.255 9
14514.827 8
14515.399 4
14515.972 1
14516.544 3
14517.117 2
14517.689 0
14518.261 0
14518.834 2
14519.406 2
14519.979 2
14520.551 4
14521.124 5
14521.696 4
14522.269 4
14522.841 3
14523.414 6
14523.986 3
14524.559 2
14525.131 1
14525.704 1
14526.276 1
14526.849 7
14527.422 4
14527.994 1
14528.567 4
14529.139 2
14529.712 5
14530.285 2
14530.857 2
14531.430 1
14532.003 7
14532.575 4
14533.148 1
14533.721 0
14534.294 1
14534.866 8
14535.439 9
14536.012 4
14536.585 5
14537.157 2
14537.730 1
14538.303 6
14538.876 6
14539.449 9
14540.022 6
14540.594 4
14541.167 8
14541.740 5
14542.313 9
14542.886 8
14543.459 6
14544.032 7
14544.605 7
14545.178 10
14545.751 6
14546.324 6
14546.897 9
14547.470 6
14548.043 6
14548.616 5
14549.189 5
14549.762 3
14550.335 6
14550.908 6
14551.481 6
14552.054 6
14552.627 5
14553.200 4
14553.773 5
14554.346 9
14554.920 5
14555.493 5
14556.066 12
14556.639 9
14557.212 6
14557.785 6
14558.359 5
14558.932 7
14559.505 9
14560.078 12
14560.652 9
14561.225 6
14561.798 5
14562.371 4
14562.945 1
14563.518 4
14564.091 7
14564.665 3
14565.238 3
14565.811 4
14566.385 4
14566.958 4
14567.531 3
14568.105 2
14568.678 5
14569.252 2
14569.825 3
14570.399 4
14570.972 5
14571.545 1
14572.119 1
14572.692 5
14573.266 11
14573.839 5
14574.413 8
14574.986 10
14575.560 4
14576.134 4
14576.707 4
14577.281 3
14577.854 8
14578.428 3
14579.002 0
14579.575 7
14580.149 3
14580.722 1
14581.296 4
14581.870 4
14582.443 4
14583.017 2
14583.591 2
14584.165 5
14584.738 4
14585.312 3
14585.886 1
14586.460 4
14587.033 4
14587.607 3
14588.181 3
14588.755 9
14589.329 10
14589.902 6
14590.476 5
14591.050 8
14591.624 14
14592.198 8
14592.772 9
14593.346 0
14593.919 2
14594.493 1
14595.067 0
14595.641 0
14596.215 3
14596.789 6
14597.363 5
14597.937 3
14598.511 1
14599.085 5
14599.659 3
14600.233 3
14600.807 3
14601.381 5
14601.955 2
14602.529 3
14603.104 1
14603.678 5
14604.252 6
14604.826 1
14605.400 2
14605.974 2
14606.548 3
14607.122 8
14607.697 5
14608.271 2
14608.845 4
14609.419 2
14609.993 7
14610.568 12
14611.142 4
14611.716 5
14612.291 3
14612.865 4
14613.439 14
14614.013 7
14614.588 1
14615.162 2
14615.736 3
14616.311 5
14616.885 4
14617.459 3
14618.034 7
14618.608 9
14619.183 12
14619.757 5
14620.331 4
14620.906 4
14621.480 6
14622.055 14
14622.629 6
14623.204 3
14623.778 5
14624.353 3
14624.927 4
14625.502 3
14626.076 4
14626.651 3
14627.225 5
14627.800 4
14628.375 6
14628.949 17
14629.524 12
14630.098 13
14630.673 10
14631.248 9
14631.822 8
14632.397 4
14632.972 5
14633.546 2
14634.121 5
14634.696 4
14635.271 4
14635.845 4
14636.420 6
14636.995 14
14637.570 12
14638.144 10
14638.719 7
14639.294 4
14639.869 1
14640.444 4
14641.018 5
14641.593 7
14642.168 6
14642.743 4
14643.318 2
14643.893 3
14644.468 4
14645.043 3
14645.617 4
14646.192 9
14646.767 5
14647.342 3
14647.917 8
14648.492 6
14649.067 2
14649.642 1
14650.217 4
14650.792 2
14651.367 3
14651.942 7
14652.517 6
14653.093 0
14653.668 0
14654.243 3
14654.818 4
14655.393 6
14655.968 6
14656.543 8
14657.118 8
14657.694 4
14658.269 3
14658.844 2
14659.419 3
14659.994 3
14660.570 6
14661.145 4
14661.720 3
14662.295 5
14662.871 4
14663.446 2
14664.021 7
14664.596 10
14665.172 7
14665.747 5
14666.322 9
14666.898 3
14667.473 1
14668.048 2
14668.624 3
14669.199 1
14669.775 5
14670.350 5
14670.925 2
14671.501 4
14672.076 3
14672.652 5
14673.227 8
14673.803 6
14674.378 8
14674.954 8
14675.529 5
14676.105 3
14676.680 3
14677.256 4
14677.831 13
14678.407 11
14678.983 6
14679.558 4
14680.134 2
14680.709 1
14681.285 2
14681.861 3
14682.436 4
14683.012 4
14683.588 2
14684.163 5
14684.739 0
14685.315 2
14685.890 8
14686.466 4
14687.042 5
14687.618 1
14688.193 2
14688.769 2
14689.345 1
14689.921 1
14690.497 5
14691.072 5
14691.648 2
14692.224 3
14692.800 6
14693.376 7
14693.952 8
14694.527 5
14695.103 2
14695.679 7
14696.255 14
14696.831 9
14697.407 11
14697.983 8
14698.559 5
14699.135 7
14699.711 7
14700.287 4
14700.863 1
14701.439 5
14702.015 2
14702.591 0
14703.167 5
14703.743 5
14704.319 5
14704.895 1
14705.471 2
14706.048 1
14706.624 2
14707.200 8
14707.776 4
14708.352 2
14708.928 4
14709.504 3
14710.081 1
14710.657 4
14711.233 4
14711.809 5
14712.386 3
14712.962 8
14713.538 8
14714.114 4
14714.691 0
14715.267 1
14715.843 8
14716.420 12
14716.996 5
14717.572 7
14718.149 3
14718.725 4
14719.301 11
14719.878 9
14720.454 1
14721.030 1
14721.607 1
14722.183 4
14722.760 5
14723.336 9
14723.913 11
14724.489 9
14725.066 7
14725.642 6
14726.219 11
14726.795 11
14727.372 7
14727.948 7
14728.525 5
14729.101 13
14729.678 5
14730.255 6
14730.831 5
14731.408 5
14731.984 4
14732.561 14
14733.138 8
14733.714 3
14734.291 5
14734.868 7
14735.444 9
14736.021 9
14736.598 3
14737.174 2
14737.751 4
14738.328 5
14738.905 3
14739.481 2
14740.058 1
14740.635 2
14741.212 1
14741.789 4
14742.365 4
14742.942 4
14743.519 1
14744.096 2
14744.673 3
14745.250 6
14745.827 7
14746.404 6
14746.980 7
14747.557 6
14748.134 3
14748.711 3
14749.288 3
14749.865 1
14750.442 3
14751.019 2
14751.596 12
14752.173 9
14752.750 3
14753.327 3
14753.904 0
14754.481 2
14755.058 3
14755.636 2
14756.213 8
14756.790 3
14757.367 6
14757.944 7
14758.521 6
14759.098 3
14759.675 1
14760.253 3
14760.830 7
14761.407 11
14761.984 7
14762.561 5
14763.139 2
14763.716 4
14764.293 3
14764.870 5
14765.448 4
14766.025 4
14766.602 2
14767.180 3
14767.757 1
14768.334 2
14768.912 4
14769.489 3
14770.066 1
14770.644 3
14771.221 2
14771.799 1
14772.376 3
14772.953 6
14773.531 2
14774.108 4
14774.686 7
14775.263 9
14775.841 3
14776.418 5
14776.996 4
14777.573 10
14778.151 2
14778.728 7
14779.306 9
14779.883 7
14780.461 8
14781.038 7
14781.616 9
14782.194 9
14782.771 8
14783.349 11
14783.927 15
14784.504 5
14785.082 7
14785.660 4
14786.237 1
14786.815 3
14787.393 2
14787.970 1
14788.548 4
14789.126 4
14789.704 9
14790.281 7
14790.859 9
14791.437 3
14792.015 5
14792.593 8
14793.170 5
14793.748 12
14794.326 6
14794.904 7
14795.482 2
14796.060 2
14796.637 11
14797.215 8
14797.793 4
14798.371 5
14798.949 5
14799.527 13
14800.105 14
14800.683 15
14801.261 11
14801.839 10
14802.417 4
14802.995 11
14803.573 6
14804.151 2
14804.729 4
14805.307 0
14805.885 3
14806.463 7
14807.041 3
14807.619 2
14808.198 3
14808.776 4
14809.354 4
14809.932 3
14810.510 3
14811.088 1
14811.667 6
14812.245 10
14812.823 8
14813.401 8
14813.979 3
14814.558 4
14815.136 2
14815.714 6
14816.292 5
14816.871 3
14817.449 3
14818.027 0
14818.606 2
14819.184 6
14819.762 6
14820.341 1
14820.919 2
14821.497 3
14822.076 1
14822.654 6
14823.233 7
14823.811 4
14824.389 4
14824.968 3
14825.546 4
14826.125 4
14826.703 5
14827.282 7
14827.860 4
14828.439 3
14829.017 8
14829.596 7
14830.174 4
14830.753 11
14831.331 4
14831.910 4
14832.489 2
14833.067 5
14833.646 3
14834.224 4
14834.803 5
14835.382 4
14835.960 6
14836.539 3
14837.118 0
14837.696 2
14838.275 3
14838.854 5
14839.433 3
14840.011 3
14840.590 4
14841.169 3
14841.748 5
14842.326 5
14842.905 1
14843.484 3
14844.063 8
14844.642 2
14845.220 3
14845.799 1
14846.378 4
14846.957 5
14847.536 1
14848.115 7
14848.694 3
14849.273 5
14849.852 2
14850.430 0
14851.009 5
14851.588 5
14852.167 3
14852.746 2
14853.325 5
14853.904 8
14854.483 6
14855.062 4
14855.641 5
14856.220 1
14856.800 3
14857.379 5
14857.958 3
14858.537 3
14859.116 3
14859.695 4
14860.274 7
14860.853 6
14861.432 6
14862.012 6
14862.591 2
14863.170 3
14863.749 1
14864.328 6
14864.908 14
14865.487 7
14866.066 9
14866.645 7
14867.225 4
14867.804 3
14868.383 2
14868.962 8
14869.542 5
14870.121 4
14870.700 6
14871.280 6
14871.859 2
14872.439 4
14873.018 2
14873.597 1
14874.177 3
14874.756 7
14875.336 6
14875.915 5
14876.494 5
14877.074 2
14877.653 4
14878.233 1
14878.812 4
14879.392 4
14879.971 8
14880.551 4
14881.130 5
14881.710 4
14882.290 9
14882.869 5
14883.449 8
14884.028 4
14884.608 3
14885.188 3
14885.767 4
14886.347 6
14886.926 4
14887.506 7
14888.086 6
14888.665 2
14889.245 1
14889.825 7
14890.405 6
14890.984 3
14891.564 2
14892.144 5
14892.724 3
14893.303 2
14893.883 4
14894.463 2
14895.043 1
14895.623 0
14896.202 1
14896.782 3
14897.362 2
14897.942 4
14898.522 5
14899.102 7
14899.682 5
14900.262 7
14900.841 3
14901.421 8
14902.001 3
14902.581 1
14903.161 4
14903.741 4
14904.321 2
14904.901 1
14905.481 0
14906.061 0
14906.641 1
14907.221 4
14907.801 2
14908.381 1
14908.962 5
14909.542 1
14910.122 0
14910.702 3
14911.282 4
14911.862 5
14912.442 3
14913.022 9
14913.603 9
14914.183 9
14914.763 12
14915.343 11
14915.923 4
14916.504 2
14917.084 2
14917.664 7
14918.244 2
14918.825 3
14919.405 9
14919.985 7
14920.566 8
14921.146 12
14921.726 12
14922.307 10
14922.887 4
14923.467 4
14924.048 3
14924.628 4
14925.208 1
14925.789 2
14926.369 5
14926.950 2
14927.530 3
14928.111 2
14928.691 1
14929.272 9
14929.852 10
14930.433 8
14931.013 5
14931.594 4
14932.174 2
14932.755 1
14933.335 2
14933.916 2
14934.496 7
14935.077 5
14935.658 2
14936.238 5
14936.819 2
14937.399 3
14937.980 0
14938.561 0
14939.141 1
14939.722 6
14940.303 9
14940.883 5
14941.464 3
14942.045 11
14942.626 13
14943.206 6
14943.787 5
14944.368 6
14944.949 6
14945.529 3
14946.110 3
14946.691 7
14947.272 6
14947.853 13
14948.434 5
14949.014 2
14949.595 6
14950.176 3
14950.757 0
14951.338 7
14951.919 6
14952.500 3
14953.081 1
14953.662 6
14954.243 8
14954.824 3
14955.405 5
14955.986 4
14956.567 4
14957.148 10
14957.729 9
14958.310 4
14958.891 8
14959.472 6
14960.053 5
14960.634 5
14961.215 2
14961.796 5
14962.377 8
14962.959 10
14963.540 7
14964.121 8
14964.702 5
14965.283 4
14965.864 3
14966.446 7
14967.027 7
14967.608 6
14968.189 5
14968.770 5
14969.352 3
14969.933 10
14970.514 11
14971.096 2
14971.677 10
14972.258 9
14972.840 4
14973.421 10
14974.002 16
14974.584 12
14975.165 2
14975.746 3
14976.328 3
14976.909 1
14977.491 0
14978.072 6
14978.653 7
14979.235 2
14979.816 6
14980.398 5
14980.979 8
14981.561 8
14982.142 2
14982.724 5
14983.305 15
14983.887 11
14984.468 8
14985.050 10
14985.632 3
14986.213 3
14986.795 11
14987.376 7
14987.958 11
14988.540 15
14989.121 13
14989.703 9
14990.285 4
14990.866 0
14991.448 1
14992.030 2
14992.611 3
14993.193 6
14993.775 3
14994.356 4
14994.938 3
14995.520 5
14996.102 13
14996.684 9
14997.265 5
14997.847 5
14998.429 1
14999.011 4
14999.593 4
15000.175 3
15000.756 1
15001.338 4
15001.920 7
15002.502 7
15003.084 9
15003.666 11
15004.248 3
15004.830 5
15005.412 3
15005.994 6
15006.576 6
15007.158 1
15007.740 0
15008.322 3
15008.904 2
15009.486 2
15010.068 2
15010.650 4
15011.232 8
15011.814 4
15012.396 1
15012.978 8
15013.560 11
15014.142 8
15014.725 2
15015.307 5
15015.889 2
15016.471 1
15017.053 0
15017.635 6
15018.218 5
15018.800 4
15019.382 4
15019.964 12
15020.547 3
15021.129 7
15021.711 2
15022.293 4
15022.876 6
15023.458 11
15024.040 6
15024.623 3
15025.205 5
15025.787 5
15026.370 5
15026.952 2
15027.535 2
15028.117 1
15028.699 5
15029.282 7
15029.864 5
15030.447 3
15031.029 3
15031.612 3
15032.194 5
15032.777 5
15033.359 6
15033.942 12
15034.524 8
15035.107 4
15035.689 5
15036.272 2
15036.854 2
15037.437 2
15038.019 0
15038.602 0
15039.185 0
15039.767 0
15040.350 3
15040.933 1
15041.515 2
15042.098 7
15042.681 4
15043.263 6
15043.846 5
15044.429 4
15045.011 1
15045.594 2
15046.177 3
15046.760 0
15047.342 11
15047.925 18
15048.508 14
15049.091 21
15049.674 13
15050.256 14
15050.839 7
15051.422 2
15052.005 5
15052.588 7
15053.171 5
15053.754 4
15054.337 11
15054.920 8
15055.502 6
15056.085 4
15056.668 6
15057.251 7
15057.834 5
15058.417 3
15059.000 2
15059.583 6
15060.166 4
15060.749 4
15061.332 1
15061.915 4
15062.499 5
15063.082 8
15063.665 7
15064.248 8
15064.831 16
15065.414 12
15065.997 7
15066.580 6
15067.163 3
15067.747 3
15068.330 9
15068.913 11
15069.496 10
15070.079 11
15070.663 10
15071.246 8
15071.829 8
15072.412 8
15072.996 11
15073.579 4
15074.162 5
15074.746 9
15075.329 6
15075.912 4
15076.495 8
15077.079 8
15077.662 14
15078.246 10
15078.829 10
15079.412 16
15079.996 12
15080.579 14
15081.163 14
15081.746 11
15082.329 9
15082.913 9
15083.496 6
15084.080 11
15084.663 11
15085.247 11
15085.830 16
15086.414 10
15086.997 15
15087.581 16
15088.165 13
15088.748 13
15089.332 15
15089.915 9
15090.499 12
15091.083 9
15091.666 15
15092.250 11
15092.834 13
15093.417 9
15094.001 16
15094.585 14
15095.168 17
15095.752 10
15096.336 8
15096.919 8
15097.503 5
15098.087 13
15098.671 9
15099.254 6
15099.838 8
15100.422 6
15101.006 8
15101.590 7
15102.174 12
15102.757 17
15103.341 16
15103.925 16
15104.509 13
15105.093 9
15105.677 15
15106.261 22
15106.845 23
15107.429 19
15108.013 11
15108.596 14
15109.180 22
15109.764 27
15110.348 43
15110.932 57
15111.516 51
15112.100 43
15112.685 46
15113.269 42
15113.853 40
15114.437 32
15115.021 41
15115.605 49
15116.189 63
15116.773 56
15117.357 57
15117.941 49
15118.526 66
15119.110 70
15119.694 73
15120.278 93
15120.862 93
15121.446 97
15122.031 76
15122.615 91
15123.199 88
15123.783 123
15124.368 125
15124.952 124
15125.536 135
15126.121 134
15126.705 128
15127.289 158
15127.873 152
15128.458 141
15129.042 124
15129.627 133
15130.211 134
15130.795 110
15131.380 107
15131.964 98
15132.549 95
15133.133 86
15133.717 74
15134.302 76
15134.886 58
15135.471 54
15136.055 76
15136.640 62
15137.224 49
15137.809 24
15138.393 24
15138.978 14
15139.563 8
15140.147 17
15140.732 14
15141.316 14
15141.901 8
15142.485 12
15143.070 17
15143.655 16
15144.239 15
15144.824 12
15145.409 17
15145.993 15
15146.578 11
15147.163 6
15147.748 16
15148.332 11
15148.917 7
15149.502 4
15150.086 13
15150.671 8
15151.256 5
15151.841 6
15152.426 3
15153.010 8
15153.595 7
15154.180 3
15154.765 6
15155.350 3
15155.935 11
15156.520 12
15157.105 17
15157.689 22
15158.274 23
15158.859 13
15159.444 12
15160.029 9
15160.614 7
15161.199 9
15161.784 9
15162.369 5
15162.954 9
15163.539 6
15164.124 10
15164.709 9
15165.294 7
15165.879 6
15166.464 5
15167.050 6
15167.635 5
15168.220 3
15168.805 4
15169.390 3
15169.975 10
15170.560 7
15171.145 6
15171.731 4
15172.316 6
15172.901 6
15173.486 6
15174.071 5
15174.657 10
15175.242 4
15175.827 7
15176.413 6
15176.998 4
15177.583 5
15178.168 3
15178.754 9
15179.339 7
15179.924 4
15180.510 6
15181.095 7
15181.680 4
15182.266 3
15182.851 5
15183.437 5
15184.022 4
15184.607 3
15185.193 3
15185.778 3
15186.364 2
15186.949 3
15187.535 1
15188.120 5
15188.706 5
15189.291 3
15189.877 6
15190.462 7
15191.048 5
15191.634 6
15192.219 5
15192.805 2
15193.390 1
15193.976 0
15194.562 1
15195.147 11
15195.733 10
15196.318 7
15196.904 5
15197.490 4
15198.075 4
15198.661 4
15199.247 2
15199.833 7
15200.418 5
15201.004 8
15201.590 6
15202.176 3
15202.761 4
15203.347 5
15203.933 7
15204.519 10
15205.105 6
15205.690 4
15206.276 6
15206.862 4
15207.448 1
15208.034 4
15208.620 5
15209.206 11
15209.792 13
15210.378 6
15210.964 4
15211.549 4
15212.135 3
15212.721 9
15213.307 5
15213.893 5
15214.479 8
15215.065 7
15215.651 7
15216.237 4
15216.824 3
15217.410 0
15217.996 4
15218.582 5
15219.168 11
15219.754 9
15220.340 9
15220.926 5
15221.512 2
15222.098 1
15222.685 0
15223.271 2
15223.857 3
15224.443 3
15225.029 4
15225.616 2
15226.202 2
15226.788 3
15227.374 2
15227.961 3
15228.547 7
15229.133 8
15229.720 5
15230.306 8
15230.892 7
15231.478 3
15232.065 2
15232.651 5
15233.238 5
15233.824 5
15234.410 5
15234.997 0
15235.583 2
15236.170 4
15236.756 3
15237.342 4
15237.929 1
15238.515 3
15239.102 2
15239.688 0
15240.275 2
15240.861 6
15241.448 8
15242.034 5
15242.621 4
15243.208 5
15243.794 1
15244.381 2
15244.967 3
15245.554 2
15246.141 7
15246.727 6
15247.314 4
15247.900 7
15248.487 5
15249.074 4
15249.660 1
15250.247 2
15250.834 8
15251.421 6
15252.007 3
15252.594 4
15253.181 6
15253.768 9
15254.354 9
15254.941 8
15255.528 4
15256.115 5
15256.702 6
15257.288 5
15257.875 4
15258.462 6
15259.049 1
15259.636 4
15260.223 1
15260.810 2
15261.397 2
15261.983 3
15262.570 2
15263.157 3
15263.744 6
15264.331 10
15264.918 7
15265.505 7
15266.092 5
15266.679 6
15267.266 4
15267.853 4
15268.440 6
15269.027 5
15269.614 4
15270.202 4
15270.789 4
15271.376 3
15271.963 2
15272.550 9
15273.137 5
15273.724 3
15274.311 3
15274.899 3
15275.486 3
15276.073 2
15276.660 1
15277.247 7
15277.835 4
15278.422 4
15279.009 4
15279.596 2
15280.184 5
15280.771 4
15281.358 4
15281.946 5
15282.533 5
15283.120 6
15283.707 6
15284.295 3
15284.882 4
15285.470 5
15286.057 8
15286.644 9
15287.232 10
15287.819 6
15288.407 6
15288.994 7
15289.582 7
15290.169 2
15290.756 2
15291.344 5
15291.931 6
15292.519 1
15293.106 3
15293.694 13
15294.282 10
15294.869 4
15295.457 9
15296.044 5
15296.632 5
15297.219 9
15297.807 4
15298.395 6
15298.982 8
15299.570 6
15300.158 2
15300.745 9
15301.333 7
15301.921 3
15302.508 7
15303.096 5
15303.684 3
15304.272 4
15304.859 3
15305.447 9
15306.035 13
15306.623 6
15307.210 4
15307.798 4
15308.386 6
15308.974 11
15309.562 10
15310.150 10
15310.737 9
15311.325 15
15311.913 6
15312.501 8
15313.089 5
15313.677 5
15314.265 7
15314.853 7
15315.441 12
15316.029 16
15316.617 8
15317.205 10
15317.793 2
15318.381 3
15318.969 7
15319.557 5
15320.145 5
15320.733 3
15321.321 5
15321.909 10
15322.497 6
15323.085 16
15323.673 12
15324.261 6
15324.849 4
15325.438 7
15326.026 11
15326.614 11
15327.202 5
15327.790 5
15328.378 7
15328.967 6
15329.555 12
15330.143 12
15330.731 9
15331.320 4
15331.908 5
15332.496 4
15333.084 3
15333.673 5
15334.261 6
15334.849 7
15335.438 6
15336.026 12
15336.614 16
15337.203 10
15337.791 9
15338.380 3
15338.968 8
15339.556 5
15340.145 6
15340.733 7
15341.322 8
15341.910 9
15342.499 9
15343.087 7
15343.676 4
15344.264 4
15344.853 2
15345.441 1
15346.030 4
15346.618 3
15347.207 6
15347.795 7
15348.384 7
15348.973 5
15349.561 17
15350.150 17
15350.738 12
15351.327 15
15351.916 10
15352.504 5
15353.093 12
15353.682 7
15354.270 4
15354.859 7
15355.448 10
15356.037 5
15356.625 12
15357.214 9
15357.803 3
15358.392 7
15358.980 4
15359.569 1
15360.158 1
15360.747 3
15361.336 3
15361.925 1
15362.513 4
15363.102 5
15363.691 3
15364.280 3
15364.869 2
15365.458 6
15366.047 1
15366.636 3
15367.225 4
15367.814 10
15368.403 7
15368.992 3
15369.581 4
15370.170 2
15370.759 9
15371.348 7
15371.937 2
15372.526 2
15373.115 2
15373.704 8
15374.293 5
15374.882 3
15375.471 9
15376.060 10
15376.649 7
15377.238 2
15377.828 4
15378.417 2
15379.006 6
15379.595 8
15380.184 3
15380.774 4
15381.363 5
15381.952 5
15382.541 7
15383.130 5
15383.720 2
15384.309 5
15384.898 4
15385.488 2
15386.077 1
15386.666 4
15387.256 3
15387.845 4
15388.434 5
15389.024 3
15389.613 0
15390.202 1
15390.792 4
15391.381 7
15391.971 6
15392.560 8
15393.149 4
15393.739 10
15394.328 4
15394.918 1
15395.507 2
15396.097 2
15396.686 1
15397.276 4
15397.865 6
15398.455 5
15399.045 0
15399.634 6
15400.224 7
15400.813 8
15401.403 13
15401.992 5
15402.582 9
15403.172 2
15403.761 0
15404.351 2
15404.941 5
15405.530 6
15406.120 5
15406.710 1
15407.300 4
15407.889 6
15408.479 0
15409.069 2
15409.658 6
15410.248 6
15410.838 12
15411.428 10
15412.018 4
15412.607 7
15413.197 2
15413.787 1
15414.377 1
15414.967 2
15415.557 6
15416.147 6
15416.736 4
15417.326 3
15417.916 3
15418.506 1
15419.096 2
15419.686 3
15420.276 2
15420.866 1
15421.456 1
15422.046 0
15422.636 1
15423.226 1
15423.816 4
15424.406 2
15424.996 6
15425.586 10
15426.176 7
15426.766 5
15427.357 1
15427.947 5
15428.537 8
15429.127 3
15429.717 0
15430.307 2
15430.897 5
15431.488 3
15432.078 1
15432.668 2
15433.258 5
15433.848 2
15434.439 2
15435.029 1
15435.619 3
15436.209 5
15436.800 2
15437.390 1
15437.980 1
15438.571 2
15439.161 0
15439.751 4
15440.342 4
15440.932 5
15441.522 6
15442.113 5
15442.703 7
15443.294 8
15443.884 6
15444.474 2
15445.065 2
15445.655 4
15446.246 1
15446.836 0
15447.427 2
15448.017 1
15448.608 1
15449.198 0
15449.789 3
15450.379 2
15450.970 2
15451.560 4
15452.151 5
15452.742 12
15453.332 11
15453.923 9
15454.513 5
15455.104 2
15455.695 2
15456.285 2
15456.876 1
15457.467 2
15458.057 10
15458.648 9
15459.239 4
15459.829 2
15460.420 1
15461.011 2
15461.602 3
15462.192 1
15462.783 2
15463.374 2
15463.965 3
15464.556 8
15465.146 6
15465.737 3
15466.328 5
15466.919 3
15467.510 5
15468.101 3
15468.692 1
15469.283 1
15469.873 3
15470.464 2
15471.055 5
15471.646 1
15472.237 1
15472.828 5
15473.419 6
15474.010 2
15474.601 7
15475.192 4
15475.783 6
15476.374 11
15476.965 10
15477.556 7
15478.147 4
15478.738 2
15479.330 2
15479.921 4
15480.512 4
15481.103 1
15481.694 4
15482.285 2
15482.876 7
15483.468 2
15484.059 0
15484.650 2
15485.241 0
15485.832 3
15486.424 7
15487.015 10
15487.606 11
15488.197 5
15488.789 3
15489.380 5
15489.971 4
15490.563 2
15491.154 1
15491.745 2
15492.337 2
15492.928 3
15493.519 4
15494.111 2
15494.702 5
15495.293 8
15495.885 1
15496.476 3
15497.068 1
15497.659 3
15498.251 4
15498.842 9
15499.434 5
15500.025 3
15500.617 4
15501.208 1
15501.800 5
15502.391 6
15502.983 12
15503.574 8
15504.166 7
15504.757 5
15505.349 5
15505.941 2
15506.532 2
15507.124 3
15507.715 5
15508.307 4
15508.899 6
15509.490 4
15510.082 2
15510.674 2
15511.265 6
15511.857 3
15512.449 3
15513.041 3
15513.632 1
15514.224 1
15514.816 2
15515.408 2
15516.000 1
15516.591 0
15517.183 0
15517.775 1
15518.367 5
15518.959 3
15519.551 1
15520.142 3
15520.734 2
15521.326 2
15521.918 2
15522.510 2
15523.102 4
15523.694 4
15524.286 6
15524.878 8
15525.470 6
15526.062 7
15526.654 9
15527.246 8
15527.838 8
15528.430 4
15529.022 2
15529.614 8
15530.206 3
15530.798 5
15531.390 11
15531.982 16
15532.574 13
15533.167 6
15533.759 5
15534.351 6
15534.943 10
15535.535 11
15536.127 13
15536.720 6
15537.312 3
15537.904 1
15538.496 2
15539.088 2
15539.681 2
15540.273 4
15540.865 6
15541.457 3
15542.050 1
15542.642 1
15543.234 1
15543.827 0
15544.419 0
15545.011 7
15545.604 6
15546.196 9
15546.788 4
15547.381 4
15547.973 5
15548.566 5
15549.158 3
15549.751 3
15550.343 0
15550.935 6
15551.528 3
15552.120 0
15552.713 4
15553.305 3
15553.898 2
15554.491 3
15555.083 2
15555.676 3
15556.268 5
15556.861 2
15557.453 4
15558.046 4
15558.639 3
15559.231 3
15559.824 5
15560.416 2
15561.009 5
15561.602 2
15562.194 3
15562.787 9
15563.380 15
15563.973 4
15564.565 10
15565.158 11
15565.751 8
15566.343 4
15566.936 7
15567.529 6
15568.122 4
15568.715 0
15569.307 2
15569.900 1
15570.493 4
15571.086 3
15571.679 5
15572.272 3
15572.865 1
15573.457 2
15574.050 4
15574.643 2
15575.236 1
15575.829 4
15576.422 4
15577.015 4
15577.608 4
15578.201 3
15578.794 4
15579.387 2
15579.980 4
15580.573 2
15581.166 7
15581.759 6
15582.352 3
15582.945 6
15583.538 3
15584.131 2
15584.725 5
15585.318 4
15585.911 6
15586.504 3
15587.097 3
15587.690 6
15588.283 8
15588.877 6
15589.470 4
15590.063 5
15590.656 5
15591.249 1
15591.843 3
15592.436 5
15593.029 3
15593.623 2
15594.216 3
15594.809 1
15595.402 8
15595.996 6
15596.589 5
15597.182 5
15597.776 4
15598.369 2
15598.963 2
15599.556 1
15600.149 4
15600.743 7
15601.336 3
15601.930 6
15602.523 3
15603.117 1
15603.710 3
15604.303 8
15604.897 9
15605.490 4
15606.084 4
15606.677 2
15607.271 3
15607.865 4
15608.458 3
15609.052 4
15609.645 5
15610.239 2
15610.832 2
15611.426 2
15612.020 3
15612.613 3
15613.207 4
15613.801 2
15614.394 8
15614.988 8
15615.582 2
15616.175 3
15616.769 4
15617.363 1
15617.957 2
15618.550 4
15619.144 1
15619.738 1
15620.332 2
15620.926 1
15621.519 2
15622.113 2
15622.707 2
15623.301 4
15623.895 2
15624.489 1
15625.082 2
15625.676 4
15626.270 2
15626.864 1
15627.458 5
15628.052 6
15628.646 2
15629.240 3
15629.834 2
15630.428 3
15631.022 1
15631.616 0
15632.210 7
15632.804 3
15633.398 2
15633.992 4
15634.586 3
15635.180 4
15635.774 14
15636.368 11
15636.962 9
15637.556 4
15638.151 8
15638.745 6
15639.339 12
15639.933 11
15640.527 5
15641.121 1
15641.716 1
15642.310 5
15642.904 3
15643.498 1
15644.092 2
15644.687 8
15645.281 9
15645.875 5
15646.469 9
15647.064 7
15647.658 4
15648.252 3
15648.847 3
15649.441 3
15650.035 1
15650.630 0
15651.224 5
15651.819 6
15652.413 1
15653.007 3
15653.602 3
15654.196 2
15654.791 5
15655.385 3
15655.980 1
15656.574 2
15657.169 0
15657.763 1
15658.358 6
15658.952 5
15659.547 9
15660.141 3
15660.736 4
15661.330 3
15661.925 2
15662.519 2
15663.114 2
15663.709 1
15664.303 2
15664.898 0
15665.493 3
15666.087 4
15666.682 4
15667.277 0
15667.871 4
15668.466 4
15669.061 3
15669.655 5
15670.250 3
15670.845 2
15671.440 2
15672.034 8
15672.629 6
15673.224 8
15673.819 7
15674.414 5
15675.008 3
15675.603 1
15676.198 0
15676.793 0
15677.388 2
15677.983 1
15678.578 0
15679.172 2
15679.767 2
15680.362 0
15680.957 2
15681.552 4
15682.147 3
15682.742 5
15683.337 9
15683.932 4
15684.527 2
15685.122 4
15685.717 6
15686.312 5
15686.907 6
15687.502 10
15688.097 16
15688.693 11
15689.288 6
15689.883 2
15690.478 4
15691.073 3
15691.668 1
15692.263 1
15692.858 1
15693.454 1
15694.049 2
15694.644 3
15695.239 7
15695.834 10
15696.430 5
15697.025 1
15697.620 1
15698.215 2
15698.811 0
15699.406 0
15700.001 0
15700.597 5
15701.192 1
15701.787 2
15702.383 7
15702.978 7
15703.573 2
15704.169 1
15704.764 6
15705.360 5
15705.955 5
15706.550 2
15707.146 2
15707.741 3
15708.337 5
15708.932 1
15709.528 3
15710.123 1
15710.719 2
15711.314 5
15711.910 2
15712.505 0
15713.101 0
15713.696 0
15714.292 6
15714.888 1
15715.483 1
15716.079 0
15716.674 0
15717.270 2
15717.866 4
15718.461 3
15719.057 3
15719.653 5
15720.248 2
15720.844 2
15721.440 2
15722.035 1
15722.631 2
15723.227 3
15723.823 2
15724.418 0
15725.014 2
15725.610 9
15726.206 9
15726.802 15
15727.397 13
15727.993 12
15728.589 6
15729.185 3
15729.781 5
15730.377 2
15730.973 6
15731.568 1
15732.164 4
15732.760 3
15733.356 6
15733.952 1
15734.548 0
15735.144 0
15735.740 0
15736.336 2
15736.932 1
15737.528 1
15738.124 3
15738.720 2
15739.316 3
15739.912 3
15740.508 3
15741.104 3
15741.701 4
15742.297 4
15742.893 1
15743.489 6
15744.085 6
15744.681 3
15745.277 4
15745.873 4
15746.470 1
15747.066 2
15747.662 0
15748.258 0
15748.855 3
15749.451 8
15750.047 5
15750.643 8
15751.240 8
15751.836 4
15752.432 10
15753.028 4
15753.625 5
15754.221 3
15754.817 3
15755.414 1
15756.010 1
15756.607 5
15757.203 4
15757.799 1
15758.396 3
15758.992 7
15759.589 3
15760.185 1
15760.781 6
15761.378 3
15761.974 2
15762.571 1
15763.167 0
15763.764 1
15764.360 3
15764.957 11
15765.553 8
15766.150 4
15766.747 2
15767.343 1
15767.940 0
15768.536 0
15769.133 5
15769.730 4
15770.326 5
15770.923 4
15771.520 3
15772.116 7
15772.713 4
15773.310 2
15773.906 2
15774.503 1
15775.100 4
15775.696 8
15776.293 6
15776.890 2
15777.487 9
15778.084 5
15778.680 5
15779.277 3
15779.874 2
15780.471 1
15781.068 1
15781.664 3
15782.261 6
15782.858 5
15783.455 4
15784.052 1
15784.649 2
15785.246 8
15785.843 2
15786.440 2
15787.037 8
15787.634 12
15788.231 14
15788.828 13
15789.425 6
15790.022 7
15790.619 6
15791.216 6
15791.813 3
15792.410 2
15793.007 7
15793.604 10
15794.201 8
15794.798 7
15795.395 9
15795.992 6
15796.589 7
15797.187 7
15797.784 6
15798.381 5
15798.978 6
15799.575 3
15800.172 2
15800.770 2
15801.367 10
15801.964 6
15802.561 7
15803.159 5
15803.756 4
15804.353 7
15804.950 5
15805.548 6
15806.145 6
15806.742 0
15807.340 1
15807.937 5
15808.534 0
15809.132 1
15809.729 1
15810.327 5
15810.924 7
15811.521 13
15812.119 16
15812.716 7
15813.314 4
15813.911 6
15814.509 7
15815.106 5
15815.704 13
15816.301 9
15816.899 8
15817.496 6
15818.094 5
15818.691 4
15819.289 6
15819.886 7
15820.484 6
15821.082 8
15821.679 8
15822.277 10
15822.874 6
15823.472 4
15824.070 2
15824.667 4
15825.265 7
15825.863 4
15826.461 0
15827.058 0
15827.656 7
15828.254 7
15828.851 6
15829.449 2
15830.047 4
15830.645 1
15831.243 2
15831.840 5
15832.438 3
15833.036 5
15833.634 8
15834.232 1
15834.829 6
15835.427 7
15836.025 5
15836.623 5
15837.221 7
15837.819 3
15838.417 7
15839.015 7
15839.613 3
15840.211 3
15840.809 6
15841.407 4
15842.005 3
15842.603 0
15843.201 5
15843.799 14
15844.397 11
15844.995 8
15845.593 6
15846.191 4
15846.789 12
15847.387 12
15847.985 6
15848.583 10
15849.181 7
15849.780 11
15850.378 12
15850.976 7
15851.574 3
15852.172 6
15852.770 4
15853.369 17
15853.967 11
15854.565 10
15855.163 6
15855.762 16
15856.360 8
15856.958 11
15857.556 10
15858.155 10
15858.753 7
15859.351 16
15859.950 10
15860.548 8
15861.146 11
15861.745 11
15862.343 16
15862.942 16
15863.540 20
15864.138 20
15864.737 27
15865.335 28
15865.934 21
15866.532 27
15867.131 27
15867.729 28
15868.328 30
15868.926 30
15869.525 23
15870.123 22
15870.722 20
15871.320 28
15871.919 30
15872.517 25
15873.116 21
15873.714 21
15874.313 14
15874.912 8
15875.510 19
15876.109 17
15876.708 20
15877.306 17
15877.905 12
15878.504 14
15879.102 15
15879.701 16
15880.300 15
15880.898 13
15881.497 7
15882.096 4
15882.695 4
15883.293 8
15883.892 7
15884.491 6
15885.090 7
15885.689 14
15886.287 16
15886.886 12
15887.485 4
15888.084 6
15888.683 3
15889.282 5
15889.881 4
15890.480 14
15891.079 10
15891.677 6
15892.276 3
15892.875 5
15893.474 3
15894.073 3
15894.672 3
15895.271 3
15895.870 2
15896.469 1
15897.068 1
15897.667 3
15898.266 1
15898.866 5
15899.465 2
15900.064 1
15900.663 8
15901.262 4
15901.861 1
15902.460 2
15903.059 4
15903.658 5
15904.258 4
15904.857 3
15905.456 3
15906.055 9
15906.654 4
15907.254 2
15907.853 2
15908.452 1
15909.051 1
15909.651 2
15910.250 2
15910.849 1
15911.449 3
15912.048 3
15912.647 8
15913.247 8
15913.846 4
15914.445 4
15915.045 5
15915.644 0
15916.243 6
15916.843 6
15917.442 3
15918.042 3
15918.641 1
15919.241 1
15919.840 3
15920.439 8
15921.039 11
15921.638 3
15922.238 3
15922.837 2
15923.437 0
15924.037 3
15924.636 4
15925.236 4
15925.835 6
15926.435 2
15927.034 0
15927.634 3
15928.234 4
15928.833 5
15929.433 5
15930.033 2
15930.632 6
15931.232 4
15931.832 9
15932.431 2
15933.031 5
15933.631 9
15934.231 3
15934.830 4
15935.430 6
15936.030 3
15936.630 4
15937.229 3
15937.829 5
15938.429 4
15939.029 2
15939.629 0
15940.228 2
15940.828 6
15941.428 4
15942.028 5
15942.628 3
15943.228 5
15943.828 1
15944.428 2
15945.028 0
15945.628 2
15946.228 2
15946.828 5
15947.428 6
15948.028 2
15948.628 1
15949.228 3
15949.828 6
15950.428 2
15951.028 2
15951.628 2
15952.228 2
15952.828 4
15953.428 2
15954.028 5
15954.628 3
15955.228 2
15955.828 11
15956.429 7
15957.029 6
15957.629 3
15958.229 1
15958.829 1
15959.430 3
15960.030 0
15960.630 3
15961.230 3
15961.831 3
15962.431 2
15963.031 5
15963.631 6
15964.232 1
15964.832 2
15965.432 2
15966.033 4
15966.633 4
15967.233 4
15967.834 3
15968.434 2
15969.034 1
15969.635 5
15970.235 2
15970.836 1
15971.436 4
15972.037 6
15972.637 3
15973.237 6
15973.838 2
15974.438 2
15975.039 0
15975.639 4
15976.240 8
15976.841 7
15977.441 2
15978.042 5
15978.642 5
15979.243 2
15979.843 3
15980.444 5
15981.045 3
15981.645 6
15982.246 8
15982.847 6
15983.447 3
15984.048 4
15984.649 6
15985.249 8
15985.850 4
15986.451 9
15987.051 9
15987.652 11
15988.253 6
15988.854 2
15989.454 2
15990.055 3
15990.656 3
15991.257 3
15991.858 3
15992.458 1
15993.059 2
15993.660 2
15994.261 1
15994.862 0
15995.463 1
15996.064 0
15996.665 0
15997.266 3
15997.866 3
15998.467 2
15999.068 4
15999.669 4
16000.270 7
16000.871 8
16001.472 4
16002.073 3
16002.674 3
16003.275 1
16003.876 14
16004.477 15
16005.079 12
16005.680 7
16006.281 8
16006.882 4
16007.483 6
16008.084 7
16008.685 4
16009.286 3
16009.888 0
16010.489 0
16011.090 4
16011.691 4
16012.292 3
16012.893 1
16013.495 1
16014.096 3
16014.697 12
16015.298 9
16015.900 2
16016.501 2
16017.102 2
16017.704 10
16018.305 4
16018.906 5
16019.508 8
16020.109 10
16020.710 7
16021.312 6
16021.913 5
16022.514 2
16023.116 1
16023.717 5
16024.319 2
16024.920 7
16025.522 5
16026.123 5
16026.725 12
16027.326 22
16027.928 11
16028.529 5
16029.131 7
16029.732 2
16030.334 3
16030.935 4
16031.537 3
16032.138 2
16032.740 2
16033.342 4
16033.943 9
16034.545 12
16035.146 10
16035.748 3
16036.350 7
16036.951 9
16037.553 3
16038.155 1
16038.756 1
16039.358 6
16039.960 8
16040.562 4
16041.163 6
16041.765 4
16042.367 1
16042.969 4
16043.570 9
16044.172 15
16044.774 9
16045.376 11
16045.978 10
16046.580 11
16047.181 12
16047.783 6
16048.385 3
16048.987 5
16049.589 3
16050.191 2
16050.793 6
16051.395 14
16051.997 12
16052.599 9
16053.201 6
16053.803 3
16054.405 3
16055.007 8
16055.609 6
16056.211 0
16056.813 3
16057.415 4
16058.017 8
16058.619 4
16059.221 9
16059.823 14
16060.425 8
16061.027 3
16061.630 4
16062.232 15
16062.834 12
16063.436 10
16064.038 18
16064.640 9
16065.243 6
16065.845 8
16066.447 7
16067.049 10
16067.651 6
16068.254 7
16068.856 10
16069.458 4
16070.061 5
16070.663 5
16071.265 6
16071.867 4
16072.470 7
16073.072 6
16073.675 5
16074.277 4
16074.879 3
16075.482 2
16076.084 3
16076.686 3
16077.289 5
16077.891 4
16078.494 2
16079.096 3
16079.699 4
16080.301 3
16080.904 5
16081.506 5
16082.109 8
16082.711 7
16083.314 0
16083.916 2
16084.519 3
16085.121 2
16085.724 1
16086.327 3
16086.929 3
16087.532 4
16088.135 2
16088.737 0
16089.340 3
16089.942 4
16090.545 8
16091.148 10
16091.751 18
16092.353 8
16092.956 8
16093.559 5
16094.161 5
16094.764 7
16095.367 3
16095.970 2
16096.573 2
16097.175 1
16097.778 2
16098.381 1
16098.984 1
16099.587 3
16100.189 7
16100.792 6
16101.395 12
16101.998 3
16102.601 4
16103.204 4
16103.807 2
16104.410 5
16105.013 4
16105.616 3
16106.219 4
16106.822 2
16107.425 2
16108.028 3
16108.631 4
16109.234 2
16109.837 0
16110.440 0
16111.043 1
16111.646 4
16112.249 2
16112.852 5
16113.455 7
16114.058 4
16114.661 8
16115.265 4
16115.868 0
16116.471 3
16117.074 2
16117.677 0
16118.280 1
16118.884 2
16119.487 2
16120.090 3
16120.693 1
16121.297 3
16121.900 2
16122.503 2
16123.106 5
16123.710 6
16124.313 5
16124.916 2
16125.520 6
16126.123 3
16126.726 4
16127.330 5
16127.933 8
16128.536 3
16129.140 0
16129.743 3
16130.347 2
16130.950 0
16131.554 5
16132.157 4
16132.760 0
16133.364 1
16133.967 4
16134.571 4
16135.174 5
16135.778 3
16136.382 3
16136.985 3
16137.589 4
16138.192 0
16138.796 3
16139.399 5
16140.003 6
16140.607 10
16141.210 17
16141.814 8
16142.417 10
16143.021 3
16143.625 5
16144.228 2
16144.832 2
16145.436 1
16146.040 2
16146.643 2
16147.247 2
16147.851 3
16148.455 1
16149.058 4
16149.662 1
16150.266 1
16150.870 0
16151.474 1
16152.077 3
16152.681 4
16153.285 4
16153.889 0
16154.493 3
16155.097 2
16155.701 5
16156.304 9
16156.908 7
16157.512 6
16158.116 7
16158.720 3
16159.324 5
16159.928 11
16160.532 8
16161.136 3
16161.740 1
16162.344 5
16162.948 4
16163.552 6
16164.156 4
16164.760 1
16165.364 0
16165.969 2
16166.573 1
16167.177 2
16167.781 1
16168.385 3
16168.989 1
16169.593 1
16170.197 1
16170.802 7
16171.406 5
16172.010 2
16172.614 2
16173.218 3
16173.823 2
16174.427 3
16175.031 3
16175.636 8
16176.240 9
16176.844 4
16177.448 3
16178.053 2
16178.657 1
16179.261 2
16179.866 2
16180.470 1
16181.074 2
16181.679 2
16182.283 4
16182.888 9
16183.492 8
16184.096 8
16184.701 6
16185.305 4
16185.910 6
16186.514 5
16187.119 8
16187.723 11
16188.328 9
16188.932 5
16189.537 3
16190.141 6
16190.746 4
16191.350 3
16191.955 3
16192.560 2
16193.164 2
16193.769 3
16194.373 2
16194.978 0
16195.583 2
16196.187 2
16196.792 4
16197.397 7
16198.001 6
16198.606 5
16199.211 2
16199.816 0
16200.420 2
16201.025 1
16201.630 1
16202.235 4
16202.839 3
16203.444 0
16204.049 1
16204.654 2
16205.259 3
16205.863 7
16206.468 7
16207.073 3
16207.678 2
16208.283 7
16208.888 3
16209.493 2
16210.098 5
16210.702 6
16211.307 10
16211.912 8
16212.517 4
16213.122 4
16213.727 1
16214.332 2
16214.937 3
16215.542 5
16216.147 4
16216.752 5
16217.357 3
16217.962 3
16218.568 3
16219.173 3
16219.778 0
16220.383 4
16220.988 9
16221.593 6
16222.198 6
16222.803 4
16223.409 3
16224.014 4
16224.619 5
16225.224 3
16225.829 1
16226.435 3
16227.040 1
16227.645 4
16228.250 4
16228.855 6
16229.461 3
16230.066 2
16230.671 3
16231.277 4
16231.882 0
16232.487 1
16233.093 0
16233.698 2
16234.303 4
16234.909 4
16235.514 1
16236.120 2
16236.725 2
16237.330 2
16237.936 6
16238.541 10
16239.147 7
16239.752 6
16240.358 7
16240.963 16
16241.569 8
16242.174 6
16242.780 4
16243.385 3
16243.991 0
16244.596 5
16245.202 2
16245.807 4
16246.413 1
16247.019 2
16247.624 4
16248.230 5
16248.836 3
16249.441 3
16250.047 2
16250.653 2
16251.258 0
16251.864 1
16252.470 3
16253.075 4
16253.681 1
16254.287 0
16254.893 0
16255.498 4
16256.104 5
16256.710 5
16257.316 2
16257.921 1
16258.527 1
16259.133 0
16259.739 1
16260.345 1
16260.951 0
16261.557 0
16262.162 0
16262.768 6
16263.374 4
16263.980 2
16264.586 2
16265.192 6
16265.798 7
16266.404 5
16267.010 7
16267.616 8
16268.222 4
16268.828 2
16269.434 2
16270.040 1
16270.646 8
16271.252 8
16271.858 2
16272.464 1
16273.070 1
16273.676 2
16274.283 3
16274.889 0
16275.495 1
16276.101 1
16276.707 1
16277.313 0
16277.919 4
16278.526 3
16279.132 10
16279.738 8
16280.344 8
16280.951 4
16281.557 13
16282.163 15
16282.769 7
16283.376 3
16283.982 4
16284.588 4
16285.195 6
16285.801 2
16286.407 2
16287.014 1
16287.620 0
16288.226 5
16288.833 2
16289.439 2
16290.045 2
16290.652 1
16291.258 5
16291.865 1
16292.471 3
16293.078 1
16293.684 6
16294.291 4
16294.897 0
16295.504 1
16296.110 2
16296.717 1
16297.323 3
16297.930 4
16298.536 10
16299.143 7
16299.750 2
16300.356 1
16300.963 4
16301.569 1
16302.176 3
16302.783 3
16303.389 2
16303.996 2
16304.603 1
16305.209 2
16305.816 2
16306.423 3
16307.029 1
16307.636 0
16308.243 0
16308.850 3
16309.456 2
16310.063 3
16310.670 0
16311.277 1
16311.884 1
16312.490 3
16313.097 0
16313.704 1
16314.311 0
16314.918 1
16315.525 8
16316.132 5
16316.739 3
16317.345 7
16317.952 10
16318.559 11
16319.166 3
16319.773 5
16320.380 1
16320.987 2
16321.594 2
16322.201 5
16322.808 4
16323.415 3
16324.022 4
16324.629 7
16325.236 3
16325.843 1
16326.451 2
16327.058 6
16327.665 2
16328.272 0
16328.879 3
16329.486 4
16330.093 3
16330.700 3
16331.308 9
16331.915 12
16332.522 6
16333.129 3
16333.736 1
16334.344 6
16334.951 6
16335.558 4
16336.165 1
16336.773 5
16337.380 8
16337.987 6
16338.595 11
16339.202 6
16339.809 4
16340.417 4
16341.024 2
16341.631 5
16342.239 6
16342.846 3
16343.454 6
16344.061 8
16344.668 3
16345.276 1
16345.883 3
16346.491 1
16347.098 2
16347.706 1
16348.313 3
16348.921 2
16349.528 4
16350.136 10
16350.743 5
16351.351 2
16351.958 3
16352.566 8
16353.174 6
16353.781 3
16354.389 1
16354.996 4
16355.604 5
16356.212 3
16356.819 3
16357.427 6
16358.035 8
16358.642 5
16359.250 3
16359.858 3
16360.465 4
16361.073 8
16361.681 4
16362.289 1
16362.896 1
16363.504 0
16364.112 5
16364.720 9
16365.328 6
16365.935 3
16366.543 5
16367.151 3
16367.759 0
16368.367 2
16368.975 4
16369.583 0
16370.190 2
16370.798 1
16371.406 3
16372.014 4
16372.622 4
16373.230 2
16373.838 1
16374.446 0
16375.054 3
16375.662 6
16376.270 2
16376.878 2
16377.486 2
16378.094 1
16378.702 1
16379.310 0
16379.918 0
16380.526 0
16381.135 1
16381.743 10
16382.351 6
16382.959 3
16383.567 1
16384.175 3
16384.783 1
16385.392 1
16386.000 0
16386.608 0
16387.216 3
16387.824 3
16388.433 0
16389.041 2
16389.649 7
16390.257 7
16390.866 4
16391.474 3
16392.082 1
16392.691 1
16393.299 2
16393.907 1
16394.516 3
16395.124 0
16395.732 2
16396.341 4
16396.949 2
16397.558 6
16398.166 8
16398.774 5
16399.383 4
16399.991 7
16400.600 4
16401.208 3
16401.817 6
16402.425 5
16403.034 4
16403.642 5
16404.251 2
16404.859 0
16405.468 3
16406.077 0
16406.685 4
16407.294 3
16407.902 3
16408.511 4
16409.120 6
16409.728 4
16410.337 8
16410.946 10
16411.554 6
16412.163 8
16412.772 7
16413.380 6
16413.989 1
16414.598 1
16415.206 1
16415.815 1
16416.424 1
16417.033 0
16417.641 0
16418.250 0
16418.859 0
16419.468 3
16420.077 1
16420.686 7
16421.294 9
16421.903 2
16422.512 2
16423.121 2
16423.730 2
16424.339 2
16424.948 0
16425.557 0
16426.166 2
16426.775 1
16427.384 3
16427.993 2
16428.601 1
16429.210 2
16429.819 2
16430.429 7
16431.038 7
16431.647 7
16432.256 5
16432.865 1
16433.474 0
16434.083 4
16434.692 3
16435.301 2
16435.910 4
16436.519 2
16437.128 6
16437.738 4
16438.347 4
16438.956 5
16439.565 2
16440.174 1
16440.784 3
16441.393 0
16442.002 4
16442.611 6
16443.221 8
16443.830 3
16444.439 1
16445.048 4
16445.658 2
16446.267 1
16446.876 3
16447.486 1
16448.095 1
16448.704 5
16449.314 3
16449.923 4
16450.532 6
16451.142 6
16451.751 5
16452.361 2
16452.970 5
16453.580 7
16454.189 4
16454.799 1
16455.408 2
16456.018 3
16456.627 3
16457.237 4
16457.846 4
16458.456 1
16459.065 0
16459.675 2
16460.284 1
16460.894 0
16461.504 2
16462.113 6
16462.723 5
16463.332 2
16463.942 4
16464.552 4
16465.161 2
16465.771 2
16466.381 3
16466.990 3
16467.600 2
16468.210 1
16468.820 2
16469.429 5
16470.039 2
16470.649 1
16471.259 2
16471.868 1
16472.478 0
16473.088 1
16473.698 0
16474.308 1
16474.917 4
16475.527 3
16476.137 4
16476.747 3
16477.357 3
16477.967 4
16478.577 9
16479.187 4
16479.797 4
16480.407 5
16481.017 1
16481.627 1
16482.237 0
16482.846 4
16483.456 6
16484.067 5
16484.677 3
16485.287 0
16485.897 0
16486.507 5
16487.117 4
16487.727 4
16488.337 6
16488.947 1
16489.557 0
16490.167 3
16490.777 4
16491.388 3
16491.998 2
16492.608 3
16493.218 2
16493.828 3
16494.438 4
16495.049 3
16495.659 4
16496.269 5
16496.879 3
16497.490 2
16498.100 1
16498.710 1
16499.321 9
16499.931 7
16500.541 8
16501.152 5
16501.762 5
16502.372 3
16502.983 1
16503.593 1
16504.203 1
16504.814 0
16505.424 2
16506.035 0
16506.645 1
16507.255 6
16507.866 4
16508.476 1
16509.087 4
16509.697 3
16510.308 10
16510.918 9
16511.529 5
16512.139 6
16512.750 5
16513.361 6
16513.971 5
16514.582 5
16515.192 2
16515.803 2
16516.413 5
16517.024 1
16517.635 1
16518.245 4
16518.856 3
16519.467 0
16520.077 0
16520.688 2
16521.299 1
16521.910 4
16522.520 4
16523.131 2
16523.742 1
16524.352 5
16524.963 2
16525.574 0
16526.185 5
16526.796 3
16527.406 4
16528.017 3
16528.628 2
16529.239 2
16529.850 4
16530.461 4
16531.072 3
16531.683 4
16532.293 2
16532.904 3
16533.515 3
16534.126 7
16534.737 6
16535.348 4
16535.959 3
16536.570 1
16537.181 1
16537.792 4
16538.403 4
16539.014 1
16539.625 2
16540.236 2
16540.847 0
16541.458 2
16542.069 0
16542.681 0
16543.292 0
16543.903 1
16544.514 4
16545.125 4
16545.736 4
16546.347 6
16546.959 9
16547.570 3
16548.181 8
16548.792 6
16549.403 7
16550.015 7
16550.626 7
16551.237 17
16551.848 17
16552.460 10
16553.071 8
16553.682 6
16554.294 5
16554.905 3
16555.516 7
16556.128 6
16556.739 5
16557.350 0
16557.962 3
16558.573 2
16559.185 2
16559.796 5
16560.407 3
16561.019 2
16561.630 8
16562.242 5
16562.853 3
16563.465 5
16564.076 9
16564.688 5
16565.299 2
16565.911 4
16566.522 5
16567.134 3
16567.745 3
16568.357 6
16568.969 4
16569.580 6
16570.192 4
16570.803 3
16571.415 2
16572.027 8
16572.638 9
16573.250 5
16573.862 7
16574.473 5
16575.085 5
16575.697 3
16576.309 3
16576.920 6
16577.532 5
16578.144 8
16578.756 7
16579.367 7
16579.979 2
16580.591 0
16581.203 0
16581.815 4
16582.426 8
16583.038 15
16583.650 9
16584.262 6
16584.874 7
16585.486 4
16586.098 5
16586.710 9
16587.321 8
16587.933 3
16588.545 2
16589.157 18
16589.769 20
16590.381 17
16590.993 13
16591.605 6
16592.217 5
16592.829 7
16593.441 10
16594.053 8
16594.665 6
16595.278 9
16595.890 9
16596.502 3
16597.114 7
16597.726 4
16598.338 10
16598.950 11
16599.562 11
16600.175 9
16600.787 10
16601.399 9
16602.011 5
16602.623 2
16603.236 1
16603.848 1
16604.460 0
16605.072 2
16605.685 6
16606.297 4
16606.909 5
16607.521 3
16608.134 4
16608.746 5
16609.358 5
16609.971 5
16610.583 4
16611.195 2
16611.808 7
16612.420 4
16613.033 6
16613.645 5
16614.257 6
16614.870 4
16615.482 4
16616.095 4
16616.707 4
16617.320 3
16617.932 4
16618.545 4
16619.157 4
16619.770 5
16620.382 6
16620.995 4
16621.607 10
16622.220 7
16622.833 4
16623.445 2
16624.058 7
16624.670 4
16625.283 3
16625.896 4
16626.508 4
16627.121 6
16627.734 3
16628.346 1
16628.959 0
16629.572 3
16630.184 12
16630.797 9
16631.410 8
16632.023 3
16632.635 6
16633.248 6
16633.861 3
16634.474 7
16635.087 2
16635.699 5
16636.312 6
16636.925 7
16637.538 5
16638.151 3
16638.764 4
16639.377 1
16639.989 1
16640.602 3
16641.215 1
16641.828 2
16642.441 2
16643.054 2
16643.667 4
16644.280 5
16644.893 7
16645.506 4
16646.119 4
16646.732 3
16647.345 4
16647.958 4
16648.571 2
16649.184 6
16649.797 4
16650.410 3
16651.024 3
16651.637 4
16652.250 7
16652.863 2
16653.476 7
16654.089 10
16654.702 7
16655.316 7
16655.929 7
16656.542 4
16657.155 0
16657.768 0
16658.382 5
16658.995 8
16659.608 7
16660.221 3
16660.835 0
16661.448 1
16662.061 2
16662.675 3
16663.288 7
16663.901 8
16664.515 1
16665.128 3
16665.741 3
16666.355 1
16666.968 3
16667.582 0
16668.195 6
16668.808 2
16669.422 1
16670.035 2
16670.649 8
16671.262 2
16671.876 3
16672.489 2
16673.103 0
16673.716 3
16674.330 5
16674.943 5
16675.557 4
16676.170 1
16676.784 3
16677.398 2
16678.011 1
16678.625 0
16679.238 7
16679.852 12
16680.466 5
16681.079 8
16681.693 8
16682.307 6
16682.920 4
16683.534 5
16684.148 4
16684.762 0
16685.375 3
16685.989 3
16686.603 2
16687.217 2
16687.830 11
16688.444 6
16689.058 6
16689.672 3
16690.286 10
16690.899 12
16691.513 8
16692.127 4
16692.741 3
16693.355 2
16693.969 1
16694.583 5
16695.197 3
16695.811 8
16696.425 5
16697.038 3
16697.652 5
16698.266 5
16698.880 5
16699.494 3
16700.108 4
16700.722 4
16701.336 5
16701.950 4
16702.565 10
16703.179 6
16703.793 6
16704.407 3
16705.021 5
16705.635 3
16706.249 2
16706.863 2
16707.477 8
16708.092 6
16708.706 8
16709.320 3
16709.934 6
16710.548 1
16711.162 2
16711.777 9
16712.391 13
16713.005 7
16713.619 5
16714.234 6
16714.848 6
16715.462 5
16716.077 7
16716.691 4
16717.305 3
16717.920 5
16718.534 6
16719.148 5
16719.763 9
16720.377 8
16720.991 13
16721.606 7
16722.220 6
16722.835 7
16723.449 6
16724.064 6
16724.678 4
16725.292 4
16725.907 6
16726.521 4
16727.136 5
16727.750 3
16728.365 5
16728.979 8
16729.594 13
16730.209 17
16730.823 11
16731.438 6
16732.052 3
16732.667 1
16733.282 3
16733.896 5
16734.511 3
16735.126 10
16735.740 8
16736.355 7
16736.970 14
16737.584 9
16738.199 8
16738.814 5
16739.428 3
16740.043 2
16740.658 5
16741.273 4
16741.887 6
16742.502 2
16743.117 4
16743.732 2
16744.347 8
16744.961 2
16745.576 1
16746.191 9
16746.806 8
16747.421 7
16748.036 5
16748.651 5
16749.266 5
16749.881 4
16750.495 3
16751.110 6
16751.725 10
16752.340 12
16752.955 13
16753.570 5
16754.185 5
16754.800 7
16755.415 3
16756.030 4
16756.645 5
16757.261 7
16757.876 7
16758.491 8
16759.106 6
16759.721 4
16760.336 7
16760.951 6
16761.566 19
16762.181 14
16762.797 7
16763.412 8
16764.027 4
16764.642 2
16765.257 3
16765.873 5
16766.488 9
16767.103 10
16767.718 11
16768.334 19
16768.949 13
16769.564 8
16770.179 6
16770.795 7
16771.410 14
16772.025 10
16772.641 14
16773.256 7
16773.871 13
16774.487 11
16775.102 10
16775.718 1
16776.333 8
16776.948 12
16777.564 6
16778.179 6
16778.795 11
16779.410 18
16780.026 8
16780.641 8
16781.257 22
16781.872 25
16782.488 19
16783.103 7
16783.719 3
16784.334 7
16784.950 6
16785.565 10
16786.181 9
16786.797 7
16787.412 10
16788.028 16
16788.644 24
16789.259 14
16789.875 13
16790.491 9
16791.106 18
16791.722 19
16792.338 12
16792.953 12
16793.569 12
16794.185 17
16794.801 17
16795.416 18
16796.032 12
16796.648 15
16797.264 9
16797.879 9
16798.495 17
16799.111 9
16799.727 8
16800.343 11
16800.959 11
16801.574 10
16802.190 12
16802.806 14
16803.422 11
16804.038 13
16804.654 12
16805.270 7
16805.886 24
16806.502 18
16807.118 11
16807.734 15
16808.350 11
16808.966 5
16809.582 13
16810.198 7
16810.814 6
16811.430 15
16812.046 16
16812.662 15
16813.278 13
16813.894 15
16814.510 18
16815.127 11
16815.743 12
16816.359 18
16816.975 18
16817.591 22
16818.207 26
16818.824 21
16819.440 29
16820.056 23
16820.672 25
16821.288 33
16821.905 32
16822.521 33
16823.137 32
16823.753 27
16824.370 30
16824.986 29
16825.602 23
16826.219 18
16826.835 18
16827.451 17
16828.068 11
16828.684 15
16829.301 17
16829.917 10
16830.533 13
16831.150 13
16831.766 20
16832.383 23
16832.999 26
16833.616 24
16834.232 26
16834.848 32
16835.465 24
16836.081 29
16836.698 16
16837.315 12
16837.931 21
16838.548 28
16839.164 20
16839.781 25
16840.397 22
16841.014 32
16841.631 39
16842.247 34
16842.864 22
16843.480 34
16844.097 24
16844.714 22
16845.330 26
16845.947 25
16846.564 40
16847.181 32
16847.797 42
16848.414 54
16849.031 54
16849.647 50
16850.264 47
16850.881 39
16851.498 32
16852.115 37
16852.731 44
16853.348 39
16853.965 43
16854.582 34
16855.199 34
16855.816 26
16856.433 40
16857.049 41
16857.666 39
16858.283 43
16858.900 47
16859.517 50
16860.134 50
16860.751 46
16861.368 50
16861.985 48
16862.602 48
16863.219 55
16863.836 54
16864.453 59
16865.070 58
16865.687 57
16866.304 47
16866.921 51
16867.538 56
16868.155 65
16868.773 70
16869.390 61
16870.007 69
16870.624 79
16871.241 90
16871.858 105
16872.475 102
16873.093 100
16873.710 99
16874.327 88
16874.944 95
16875.561 110
16876.179 113
16876.796 106
16877.413 105
16878.030 96
16878.648 111
16879.265 115
16879.882 103
16880.500 99
16881.117 111
16881.734 123
16882.352 126
16882.969 136
16883.586 148
16884.204 168
16884.821 168
16885.439 154
16886.056 151
16886.674 134
16887.291 137
16887.908 135
16888.526 122
16889.143 146
16889.761 162
16890.378 177
16890.996 196
16891.613 209
16892.231 215
16892.848 226
16893.466 199
16894.084 234
16894.701 224
16895.319 200
16895.936 209
16896.554 213
16897.172 206
16897.789 208
16898.407 231
16899.025 253
16899.642 263
16900.260 274
16900.878 275
16901.495 275
16902.113 311
16902.731 302
16903.349 285
16903.966 321
16904.584 297
16905.202 310
16905.820 333
16906.437 345
16907.055 364
16907.673 374
16908.291 398
16908.909 405
16909.527 414
16910.144 387
16910.762 387
16911.380 379
16911.998 363
16912.616 345
16913.234 408
16913.852 445
16914.470 458
16915.088 478
16915.706 468
16916.324 466
16916.942 506
16917.560 540
16918.178 609
16918.796 623
16919.414 657
16920.032 713
16920.650 751
16921.268 774
16921.886 790
16922.504 766
16923.122 817
16923.740 846
16924.358 884
16924.977 990
16925.595 1032
16926.213 1117
16926.831 1165
16927.449 1194
16928.067 1266
16928.686 1346
16929.304 1345
16929.922 1420
16930.540 1591
16931.159 1674
16931.777 1719
16932.395 1860
16933.013 1924
16933.632 1963
16934.250 2100
16934.868 2242
16935.487 2446
16936.105 2605
16936.723 2770
16937.342 2942
16937.960 3055
16938.578 3139
16939.197 3204
16939.815 3326
16940.434 3474
16941.052 3645
16941.671 3852
16942.289 4174
16942.907 4326
16943.526 4517
16944.144 4750
16944.763 5035
16945.381 5258
16946.000 5571
16946.618 5802
16947.237 6180
16947.856 6321
16948.474 6528
16949.093 6799
16949.711 7059
16950.330 7195
16950.948 7275
16951.567 7397
16952.186 7453
16952.804 7449
16953.423 7494
16954.042 7375
16954.660 7137
16955.279 6997
16955.898 6785
16956.516 6452
16957.135 6139
16957.754 5834
16958.373 5513
16958.991 5190
16959.610 4846
16960.229 4553
16960.848 4229
16961.467 3893
16962.085 3486
16962.704 3182
16963.323 2826
16963.942 2626
16964.561 2449
16965.180 2162
16965.799 1914
16966.417 1781
16967.036 1643
16967.655 1489
16968.274 1387
16968.893 1256
16969.512 1185
16970.131 1116
16970.750 1071
16971.369 1052
16971.988 896
16972.607 854
16973.226 838
16973.845 801
16974.464 726
16975.083 664
16975.702 631
16976.321 615
16976.940 584
16977.559 588
16978.179 579
16978.798 568
16979.417 561
16980.036 554
16980.655 541
16981.274 508
16981.893 448
16982.513 435
16983.132 378
16983.751 387
16984.370 368
16984.989 371
16985.609 371
16986.228 387
16986.847 361
16987.467 349
16988.086 328
16988.705 300
16989.324 293
16989.944 281
16990.563 288
16991.182 292
16991.802 302
16992.421 315
16993.041 267
16993.660 256
16994.279 297
16994.899 306
16995.518 317
16996.138 313
16996.757 286
16997.377 278
16997.996 270
16998.615 256
16999.235 238
16999.854 224
17000.474 222
17001.094 225
17001.713 225
17002.333 215
17002.952 203
17003.572 220
17004.191 241
17004.811 239
17005.431 233
17006.050 219
17006.670 186
17007.289 169
17007.909 168
17008.529 174
17009.148 158
17009.768 161
17010.388 140
17011.007 152
17011.627 147
17012.247 143
17012.867 146
17013.486 128
17014.106 153
17014.726 144
17015.346 133
17015.966 151
17016.585 148
17017.205 137
17017.825 110
17018.445 109
17019.065 133
17019.685 133
17020.304 115
17020.924 104
17021.544 102
17022.164 109
17022.784 114
17023.404 121
17024.024 126
17024.644 100
17025.264 89
17025.884 84
17026.504 85
17027.124 87
17027.744 80
17028.364 65
17028.984 60
17029.604 77
17030.224 76
17030.844 78
17031.464 73
17032.084 64
17032.704 82
17033.325 84
17033.945 75
17034.565 68
17035.185 68
17035.805 73
17036.425 63
17037.045 55
17037.666 55
17038.286 62
17038.906 58
17039.526 62
17040.147 64
17040.767 79
17041.387 69
17042.007 48
17042.628 58
17043.248 62
17043.868 51
17044.489 57
17045.109 45
17045.729 46
17046.350 61
17046.970 69
17047.590 56
17048.211 55
17048.831 61
17049.451 60
17050.072 52
17050.692 47
17051.313 44
17051.933 54
17052.554 55
17053.174 48
17053.795 51
17054.415 44
17055.036 46
17055.656 49
17056.277 29
17056.897 38
17057.518 47
17058.138 43
17058.759 45
17059.380 55
17060.000 56
17060.621 64
17061.241 51
17061.862 46
17062.483 50
17063.103 60
17063.724 54
17064.345 43
17064.965 43
17065.586 44
17066.207 56
17066.828 65
17067.448 62
17068.069 56
17068.690 63
17069.311 58
17069.931 38
17070.552 46
17071.173 40
17071.794 70
17072.415 62
17073.035 57
17073.656 57
17074.277 61
17074.898 64
17075.519 56
17076.140 60
17076.761 50
17077.382 61
17078.003 59
17078.623 57
17079.244 46
17079.865 58
17080.486 57
17081.107 52
17081.728 51
17082.349 45
17082.970 48
17083.591 51
17084.212 53
17084.834 49
17085.455 50
17086.076 53
17086.697 53
17087.318 53
17087.939 55
17088.560 77
17089.181 82
17089.802 60
17090.423 76
17091.045 68
17091.666 58
17092.287 62
17092.908 67
17093.529 68
17094.151 75
17094.772 73
17095.393 79
17096.014 81
17096.636 89
17097.257 99
17097.878 95
17098.500 79
17099.121 79
17099.742 73
17100.364 100
17100.985 84
17101.606 83
17102.228 85
17102.849 70
17103.470 59
17104.092 67
17104.713 66
17105.335 81
17105.956 76
17106.578 70
17107.199 76
17107.820 95
17108.442 91
17109.063 97
17109.685 76
17110.306 94
17110.928 85
17111.550 95
17112.171 100
17112.793 102
17113.414 89
17114.036 92
17114.657 95
17115.279 114
17115.901 106
17116.522 101
17117.144 108
17117.766 98
17118.387 110
17119.009 100
17119.631 110
17120.252 107
17120.874 102
17121.496 129
17122.117 116
17122.739 120
17123.361 121
17123.983 119
17124.604 135
17125.226 134
17125.848 119
17126.470 129
17127.092 120
17127.714 156
17128.335 142
17128.957 122
17129.579 117
17130.201 139
17130.823 135
17131.445 121
17132.067 99
17132.689 112
17133.311 128
17133.933 155
17134.554 142
17135.176 165
17135.798 176
17136.420 169
17137.042 164
17137.664 168
17138.286 169
17138.909 166
17139.531 173
17140.153 173
17140.775 190
17141.397 176
17142.019 169
17142.641 192
17143.263 189
17143.885 206
17144.507 207
17145.130 227
17145.752 245
17146.374 247
17146.996 277
17147.618 248
17148.240 228
17148.863 237
17149.485 241
17150.107 268
17150.729 287
17151.352 319
17151.974 317
17152.596 330
17153.219 348
17153.841 293
17154.463 288
17155.085 287
17155.708 322
17156.330 323
17156.953 338
17157.575 315
17158.197 318
17158.820 345
17159.442 341
17160.065 325
17160.687 324
17161.309 332
17161.932 308
17162.554 305
17163.177 305
17163.799 286
17164.422 281
17165.044 303
17165.667 261
17166.289 220
17166.912 211
17167.534 198
17168.157 204
17168.780 244
17169.402 254
17170.025 267
17170.647 238
17171.270 229
17171.893 219
17172.515 211
17173.138 172
17173.761 158
17174.383 163
17175.006 171
17175.629 156
17176.251 139
17176.874 165
17177.497 150
17178.120 156
17178.742 141
17179.365 134
17179.988 108
17180.611 97
17181.234 101
17181.856 93
17182.479 108
17183.102 91
17183.725 97
17184.348 93
17184.971 114
17185.594 98
17186.217 81
17186.839 78
17187.462 65
17188.085 75
17188.708 73
17189.331 71
17189.954 80
17190.577 65
17191.200 65
17191.823 58
17192.446 42
17193.069 48
17193.692 46
17194.315 52
17194.938 50
17195.561 33
17196.184 24
17196.807 19
17197.431 34
17198.054 30
17198.677 25
17199.300 20
17199.923 26
17200.546 23
17201.169 25
17201.793 28
17202.416 22
17203.039 30
17203.662 31
17204.285 30
17204.909 39
17205.532 42
17206.155 38
17206.778 27
17207.402 34
17208.025 30
17208.648 25
17209.272 24
17209.895 21
17210.518 25
17211.142 27
17211.765 28
17212.388 29
17213.012 31
17213.635 29
17214.259 33
17214.882 39
17215.505 33
17216.129 23
17216.752 29
17217.376 40
17217.999 35
17218.623 36
17219.246 33
17219.870 19
17220.493 27
17221.117 22
17221.740 22
17222.364 22
17222.987 23
17223.611 33
17224.235 27
17224.858 22
17225.482 26
17226.105 35
17226.729 38
17227.353 51
17227.976 47
17228.600 37
17229.224 38
17229.847 33
17230.471 24
17231.095 34
17231.719 29
17232.342 23
17232.966 31
17233.590 21
17234.214 21
17234.837 18
17235.461 25
17236.085 21
17236.709 17
17237.333 10
17237.956 14
17238.580 25
17239.204 24
17239.828 24
17240.452 21
17241.076 26
17241.700 22
17242.324 21
17242.948 15
17243.571 17
17244.195 17
17244.819 28
17245.443 24
17246.067 17
17246.691 14
17247.315 20
17247.939 19
17248.563 29
17249.187 27
17249.811 15
17250.436 25
17251.060 17
17251.684 16
17252.308 18
17252.932 19
17253.556 14
17254.180 20
17254.804 14
17255.428 15
17256.053 20
17256.677 12
17257.301 16
17257.925 15
17258.549 23
17259.174 17
17259.798 20
17260.422 18
17261.046 27
17261.671 27
17262.295 24
17262.919 28
17263.543 15
17264.168 10
17264.792 14
17265.416 23
17266.041 21
17266.665 31
17267.290 38
17267.914 27
17268.538 28
17269.163 24
17269.787 18
17270.412 16
17271.036 8
17271.660 12
17272.285 10
17272.909 14
17273.534 23
17274.158 27
17274.783 25
17275.407 15
17276.032 9
17276.656 10
17277.281 9
17277.906 13
17278.530 17
17279.155 20
17279.779 11
17280.404 9
17281.029 14
17281.653 21
17282.278 12
17282.902 13
17283.527 14
17284.152 14
17284.776 23
17285.401 22
17286.026 14
17286.651 8
17287.275 15
17287.900 20
17288.525 14
17289.150 16
17289.774 11
17290.399 9
17291.024 6
17291.649 9
17292.274 12
17292.898 18
17293.523 19
17294.148 23
17294.773 30
17295.398 22
17296.023 24
17296.648 11
17297.273 15
17297.897 14
17298.522 27
17299.147 23
17299.772 24
17300.397 26
17301.022 20
17301.647 12
17302.272 13
17302.897 21
17303.522 13
17304.147 14
17304.772 9
17305.397 7
17306.022 13
17306.648 12
17307.273 7
17307.898 12
17308.523 8
17309.148 4
17309.773 16
17310.398 20
17311.023 18
17311.649 16
17312.274 12
17312.899 16
17313.524 18
17314.149 21
17314.775 17
17315.400 16
17316.025 20
17316.650 20
17317.276 16
17317.901 18
17318.526 16
17319.152 19
17319.777 18
17320.402 16
17321.028 18
17321.653 11
17322.278 16
17322.904 20
17323.529 12
17324.154 14
17324.780 17
17325.405 14
17326.031 15
17326.656 14
17327.282 9
17327.907 11
17328.533 9
17329.158 13
17329.783 20
17330.409 16
17331.035 17
17331.660 8
17332.286 7
17332.911 15
17333.537 12
17334.162 24
17334.788 27
17335.414 12
17336.039 10
17336.665 12
17337.290 15
17337.916 24
17338.542 24
17339.167 14
17339.793 13
17340.419 12
17341.044 10
17341.670 15
17342.296 18
17342.922 18
17343.547 17
17344.173 15
17344.799 12
17345.425 16
17346.050 11
17346.676 14
17347.302 24
17347.928 19
17348.554 31
17349.180 33
17349.805 30
17350.431 29
17351.057 17
17351.683 12
17352.309 14
17352.935 20
17353.561 24
17354.187 16
17354.813 15
17355.439 13
17356.065 21
17356.691 17
17357.317 26
17357.943 23
17358.569 24
17359.195 12
17359.821 18
17360.447 8
17361.073 12
17361.699 6
17362.325 13
17362.951 17
17363.577 15
17364.203 16
17364.830 24
17365.456 23
17366.082 22
17366.708 13
17367.334 16
17367.960 15
17368.587 16
17369.213 11
17369.839 21
17370.465 19
17371.091 14
17371.718 23
17372.344 9
17372.970 11
17373.597 11
17374.223 8
17374.849 9
17375.476 16
17376.102 19
17376.728 13
17377.355 14
17377.981 15
17378.607 15
17379.234 20
17379.860 31
17380.487 31
17381.113 25
17381.739 21
17382.366 18
17382.992 25
17383.619 36
17384.245 22
17384.872 23
17385.498 29
17386.125 31
17386.751 16
17387.378 20
17388.004 22
17388.631 18
17389.258 19
17389.884 10
17390.511 10
17391.137 18
17391.764 28
17392.391 33
17393.017 20
17393.644 22
17394.271 18
17394.897 14
17395.524 18
17396.151 15
17396.777 16
17397.404 15
17398.031 16
17398.658 14
17399.284 16
17399.911 14
17400.538 20
17401.165 18
17401.791 20
17402.418 11
17403.045 10
17403.672 10
17404.299 7
17404.926 9
17405.552 12
17406.179 21
17406.806 17
17407.433 23
17408.060 15
17408.687 15
17409.314 25
17409.941 19
17410.568 19
17411.195 20
17411.822 18
17412.449 15
17413.076 11
17413.703 9
17414.330 8
17414.957 10
17415.584 6
17416.211 7
17416.838 13
17417.465 17
17418.092 21
17418.719 12
17419.346 8
17419.974 13
17420.601 10
17421.228 8
17421.855 11
17422.482 17
17423.109 19
17423.737 14
17424.364 9
17424.991 9
17425.618 7
17426.245 13
17426.873 9
17427.500 8
17428.127 7
17428.755 6
17429.382 10
17430.009 12
17430.636 16
17431.264 12
17431.891 17
17432.518 18
17433.146 10
17433.773 4
17434.401 8
17435.028 10
17435.655 20
17436.283 14
17436.910 15
17437.538 12
17438.165 14
17438.793 10
17439.420 15
17440.048 9
17440.675 9
17441.303 3
17441.930 8
17442.558 6
17443.185 21
17443.813 17
17444.440 14
17445.068 15
17445.696 9
17446.323 10
17446.951 13
17447.578 14
17448.206 14
17448.834 10
17449.461 10
17450.089 9
17450.717 10
17451.344 10
17451.972 6
17452.600 11
17453.228 12
17453.855 11
17454.483 8
17455.111 9
17455.739 11
17456.366 10
17456.994 11
17457.622 11
17458.250 10
17458.878 13
17459.505 8
17460.133 8
17460.761 9
17461.389 15
17462.017 13
17462.645 15
17463.273 17
17463.901 21
17464.529 12
17465.157 7
17465.784 10
17466.412 7
17467.040 6
17467.668 6
17468.296 9
17468.924 4
17469.552 5
17470.180 12
17470.808 8
17471.437 14
17472.065 17
17472.693 24
17473.321 27
17473.949 22
17474.577 14
17475.205 10
17475.833 11
17476.461 8
17477.090 6
17477.718 11
17478.346 16
17478.974 6
17479.602 8
17480.231 18
17480.859 17
17481.487 13
17482.115 13
17482.743 5
17483.372 6
17484.000 4
17484.628 7
17485.257 5
17485.885 5
17486.513 7
17487.142 8
17487.770 8
17488.398 10
17489.027 14
17489.655 12
17490.283 8
17490.912 6
17491.540 7
17492.169 8
17492.797 11
17493.426 9
17494.054 13
17494.683 11
17495.311 8
17495.940 21
17496.568 18
17497.197 12
17497.825 16
17498.454 5
17499.082 8
17499.711 5
17500.339 11
17500.968 8
17501.597 9
17502.225 10
17502.854 14
17503.482 15
17504.111 15
17504.740 11
17505.368 8
17505.997 19
17506.626 15
17507.254 13
17507.883 11
17508.512 12
17509.141 9
17509.769 13
17510.398 6
17511.027 18
17511.656 13
17512.284 18
17512.913 10
17513.542 7
17514.171 6
17514.800 10
17515.429 5
17516.057 2
17516.686 5
17517.315 12
17517.944 9
17518.573 7
17519.202 6
17519.831 4
17520.460 7
17521.089 9
17521.718 9
17522.347 16
17522.976 12
17523.605 22
17524.234 13
17524.863 8
17525.492 9
17526.121 13
17526.750 8
17527.379 8
17528.008 10
17528.637 6
17529.266 6
17529.895 6
17530.524 13
17531.153 10
17531.783 9
17532.412 16
17533.041 16
17533.670 13
17534.299 13
17534.928 9
17535.558 6
17536.187 9
17536.816 6
17537.445 7
17538.075 3
17538.704 7
17539.333 12
17539.962 10
17540.592 12
17541.221 7
17541.850 8
17542.480 7
17543.109 5
17543.738 11
17544.368 9
17544.997 10
17545.627 9
17546.256 6
17546.885 11
17547.515 5
17548.144 5
17548.774 13
17549.403 20
17550.033 12
17550.662 11
17551.292 10
17551.921 9
17552.551 5
17553.180 13
17553.810 15
17554.439 11
17555.069 11
17555.698 10
17556.328 3
17556.958 8
17557.587 13
17558.217 9
17558.846 5
17559.476 16
17560.106 8
17560.735 4
17561.365 6
17561.995 9
17562.624 8
17563.254 8
17563.884 14
17564.514 11
17565.143 4
17565.773 5
17566.403 7
17567.033 12
17567.662 8
17568.292 8
17568.922 12
17569.552 12
17570.182 12
17570.811 7
17571.441 14
17572.071 13
17572.701 11
17573.331 14
17573.961 8
17574.591 5
17575.221 5
17575.851 9
17576.481 7
17577.111 9
17577.741 11
17578.371 14
17579.000 10
17579.630 7
17580.261 9
17580.891 14
17581.521 8
17582.151 2
17582.781 4
17583.411 4
17584.041 12
17584.671 18
17585.301 19
17585.931 12
17586.561 9
17587.191 15
17587.822 13
17588.452 10
17589.082 4
17589.712 10
17590.342 12
17590.972 15
17591.603 12
17592.233 7
17592.863 9
17593.493 10
17594.124 5
17594.754 7
17595.384 12
17596.015 14
17596.645 9
17597.275 8
17597.905 6
17598.536 2
17599.166 3
17599.797 2
17600.427 9
17601.057 15
17601.688 13
17602.318 11
17602.949 7
17603.579 9
17604.209 9
17604.840 5
17605.470 13
17606.101 7
17606.731 2
17607.362 8
17607.992 14
17608.623 6
17609.253 2
17609.884 5
17610.514 8
17611.145 11
17611.776 7
17612.406 4
17613.037 6
17613.667 6
17614.298 6
17614.929 10
17615.559 9
17616.190 11
17616.821 11
17617.451 4
17618.082 5
17618.713 8
17619.343 8
17619.974 10
17620.605 9
17621.236 10
17621.866 8
17622.497 6
17623.128 6
17623.759 9
17624.390 8
17625.020 3
17625.651 8
17626.282 12
17626.913 21
17627.544 17
17628.175 8
17628.805 10
17629.436 10
17630.067 7
17630.698 8
17631.329 17
17631.960 13
17632.591 10
17633.222 5
17633.853 0
17634.484 4
17635.115 5
17635.746 5
17636.377 6
17637.008 3
17637.639 2
17638.270 7
17638.901 12
17639.532 15
17640.163 12
17640.794 10
17641.426 10
17642.057 5
17642.688 17
17643.319 17
17643.950 6
17644.581 3
17645.212 9
17645.844 7
17646.475 7
17647.106 2
17647.737 4
17648.369 6
17649.000 11
17649.631 12
17650.262 10
17650.894 12
17651.525 9
17652.156 9
17652.787 13
17653.419 8
17654.050 8
17654.681 9
17655.313 6
17655.944 5
17656.576 1
17657.207 1
17657.838 3
17658.470 11
17659.101 14
17659.733 9
17660.364 5
17660.996 16
17661.627 9
17662.259 2
17662.890 5
17663.522 7
17664.153 3
17664.785 4
17665.416 1
17666.048 5
17666.679 5
17667.311 4
17667.942 8
17668.574 12
17669.206 16
17669.837 13
17670.469 7
17671.100 5
17671.732 3
17672.364 6
17672.995 6
17673.627 2
17674.259 9
17674.891 12
17675.522 10
17676.154 6
17676.786 4
17677.418 2
17678.049 6
17678.681 4
17679.313 6
17679.945 6
17680.576 5
17681.208 4
17681.840 7
17682.472 3
17683.104 7
17683.736 13
17684.368 9
17684.999 10
17685.631 10
17686.263 7
17686.895 15
17687.527 10
17688.159 5
17688.791 11
17689.423 10
17690.055 9
17690.687 6
17691.319 4
17691.951 8
17692.583 10
17693.215 14
17693.847 11
17694.479 13
17695.111 9
17695.743 11
17696.375 11
17697.008 19
17697.640 13
17698.272 11
17698.904 5
17699.536 5
17700.168 12
17700.800 11
17701.433 7
17702.065 2
17702.697 3
17703.329 8
17703.961 8
17704.594 9
17705.226 7
17705.858 3
17706.491 10
17707.123 2
17707.755 7
17708.387 9
17709.020 5
17709.652 13
17710.284 10
17710.917 8
17711.549 12
17712.181 14
17712.814 14
17713.446 9
17714.079 13
17714.711 7
17715.344 9
17715.976 8
17716.608 4
17717.241 5
17717.873 5
17718.506 4
17719.138 13
17719.771 9
17720.403 8
17721.036 9
17721.669 10
17722.301 13
17722.934 12
17723.566 6
17724.199 7
17724.831 5
17725.464 16
17726.097 17
17726.729 13
17727.362 9
17727.995 5
17728.627 3
17729.260 7
17729.893 7
17730.525 5
17731.158 2
17731.791 8
17732.424 9
17733.056 9
17733.689 7
17734.322 8
17734.955 5
17735.587 8
17736.220 5
17736.853 5
17737.486 21
17738.119 20
17738.752 15
17739.384 12
17740.017 20
17740.650 12
17741.283 2
17741.916 2
17742.549 8
17743.182 5
17743.815 4
17744.448 9
17745.081 6
17745.714 7
17746.347 11
17746.980 7
17747.613 8
17748.246 11
17748.879 10
17749.512 7
17750.145 8
17750.778 4
17751.411 13
17752.044 6
17752.677 7
17753.310 12
17753.943 18
17754.577 15
17755.210 11
17755.843 7
17756.476 13
17757.109 9
17757.742 7
17758.376 4
17759.009 2
17759.642 4
17760.275 5
17760.909 6
17761.542 7
17762.175 3
17762.808 4
17763.442 2
17764.075 6
17764.708 5
17765.342 6
17765.975 11
17766.608 5
17767.242 7
17767.875 3
17768.508 8
17769.142 5
17769.775 5
17770.409 2
17771.042 12
17771.675 9
17772.309 5
17772.942 7
17773.576 9
17774.209 11
17774.843 4
17775.476 11
17776.110 8
17776.743 6
17777.377 8
17778.011 3
17778.644 6
17779.278 5
17779.911 3
17780.545 6
17781.178 7
17781.812 2
17782.446 3
17783.079 1
17783.713 7
17784.347 6
17784.980 6
17785.614 3
17786.248 5
17786.881 5
17787.515 7
17788.149 4
17788.783 4
17789.416 5
17790.050 3
17790.684 2
17791.318 3
17791.952 4
17792.585 4
17793.219 3
17793.853 2
17794.487 3
17795.121 7
17795.755 3
17796.388 2
17797.022 6
17797.656 9
17798.290 4
17798.924 8
17799.558 5
17800.192 3
17800.826 5
17801.460 6
17802.094 4
17802.728 1
17803.362 8
17803.996 6
17804.630 6
17805.264 4
17805.898 1
17806.532 9
17807.166 10
17807.800 3
17808.434 6
17809.069 13
17809.703 19
17810.337 14
17810.971 13
17811.605 14
17812.239 8
17812.873 11
17813.508 5
17814.142 6
17814.776 8
17815.410 8
17816.044 10
17816.679 14
17817.313 11
17817.947 10
17818.581 12
17819.216 5
17819.850 6
17820.484 7
17821.119 1
17821.753 7
17822.387 9
17823.022 19
17823.656 13
17824.290 8
17824.925 5
17825.559 10
17826.194 8
17826.828 3
17827.463 5
17828.097 8
17828.731 6
17829.366 5
17830.000 7
17830.635 4
17831.269 2
17831.904 4
17832.538 4
17833.173 8
17833.808 8
17834.442 3
17835.077 8
17835.711 15
17836.346 6
17836.980 13
17837.615 10
17838.250 6
17838.884 10
17839.519 12
17840.154 10
17840.788 9
17841.423 10
17842.058 10
17842.692 4
17843.327 2
17843.962 4
17844.597 5
17845.231 8
17845.866 10
17846.501 6
17847.136 2
17847.771 3
17848.405 5
17849.040 4
17849.675 3
17850.310 3
17850.945 3
17851.580 1
17852.214 0
17852.849 2
17853.484 8
17854.119 13
17854.754 8
17855.389 6
17856.024 13
17856.659 10
17857.294 8
17857.929 8
17858.564 9
17859.199 6
17859.834 7
17860.469 7
17861.104 9
17861.739 7
17862.374 5
17863.009 11
17863.644 7
17864.279 19
17864.914 8
17865.549 4
17866.185 3
17866.820 6
17867.455 3
17868.090 5
17868.725 3
17869.360 2
17869.996 2
17870.631 2
17871.266 7
17871.901 9
17872.536 9
17873.172 8
17873.807 7
17874.442 9
17875.078 12
17875.713 10
17876.348 5
17876.983 18
17877.619 11
17878.254 8
17878.889 7
17879.525 5
17880.160 3
17880.796 10
17881.431 13
17882.066 9
17882.702 7
17883.337 6
17883.973 10
17884.608 12
17885.244 10
17885.879 10
17886.515 7
17887.150 6
17887.786 3
17888.421 4
17889.057 4
17889.692 4
17890.328 9
17890.963 12
17891.599 10
17892.234 10
17892.870 6
17893.506 7
17894.141 9
17894.777 11
17895.413 11
17896.048 6
17896.684 6
17897.320 5
17897.955 4
17898.591 6
17899.227 5
17899.862 8
17900.498 4
17901.134 12
17901.770 10
17902.405 8
17903.041 6
17903.677 1
17904.313 9
17904.949 13
17905.585 12
17906.220 13
17906.856 14
17907.492 12
17908.128 7
17908.764 3
17909.400 5
17910.036 5
17910.672 4
17911.307 6
17911.943 4
17912.579 6
17913.215 12
17913.851 11
17914.487 5
17915.123 6
17915.759 10
17916.395 7
17917.031 7
17917.667 6
17918.303 4
17918.940 10
17919.576 14
17920.212 7
17920.848 9
17921.484 7
17922.120 8
17922.756 10
17923.392 8
17924.028 6
17924.665 8
17925.301 8
17925.937 13
17926.573 8
17927.209 6
17927.846 1
17928.482 1
17929.118 8
17929.754 8
17930.391 5
17931.027 5
17931.663 4
17932.299 11
17932.936 7
17933.572 3
17934.208 3
17934.845 4
17935.481 6
17936.118 10
17936.754 4
17937.390 6
17938.027 3
17938.663 5
17939.300 6
17939.936 7
17940.572 5
17941.209 4
17941.845 1
17942.482 0
17943.118 5
17943.755 2
17944.391 4
17945.028 3
17945.664 11
17946.301 13
17946.938 14
17947.574 16
17948.211 18
17948.847 19
17949.484 11
17950.121 11
17950.757 20
17951.394 15
17952.030 7
17952.667 5
17953.304 6
17953.941 14
17954.577 10
17955.214 11
17955.851 7
17956.487 8
17957.124 10
17957.761 4
17958.398 3
17959.034 6
17959.671 5
17960.308 3
17960.945 5
17961.582 6
17962.218 8
17962.855 10
17963.492 8
17964.129 12
17964.766 14
17965.403 11
17966.040 15
17966.677 17
17967.314 14
17967.951 11
17968.587 11
17969.224 12
17969.861 6
17970.498 6
17971.135 4
17971.772 10
17972.409 6
17973.046 9
17973.683 7
17974.320 8
17974.958 3
17975.595 8
17976.232 4
17976.869 5
17977.506 4
17978.143 5
17978.780 7
17979.417 7
17980.054 11
17980.692 7
17981.329 6
17981.966 6
17982.603 5
17983.240 7
17983.878 5
17984.515 5
17985.152 5
17985.789 7
17986.427 1
17987.064 1
17987.701 2
17988.338 1
17988.976 2
17989.613 4
17990.250 8
17990.888 17
17991.525 17
17992.162 11
17992.800 7
17993.437 8
17994.075 6
17994.712 11
17995.349 14
17995.987 8
17996.624 5
17997.262 3
17997.899 2
17998.537 10
17999.174 8
17999.812 5
18000.449 6
18001.087 3
18001.724 3
18002.362 2
18002.999 11
18003.637 14
18004.275 11
18004.912 9
18005.550 3
18006.187 4
18006.825 2
18007.463 3
18008.100 7
18008.738 4
18009.376 3
18010.013 6
18010.651 9
18011.289 10
18011.926 8
18012.564 9
18013.202 13
18013.840 10
18014.477 11
18015.115 15
18015.753 12
18016.391 8
18017.029 5
18017.666 4
18018.304 9
18018.942 6
18019.580 1
18020.218 5
18020.856 8
18021.494 2
18022.131 6
18022.769 7
18023.407 9
18024.045 6
18024.683 6
18025.321 2
18025.959 4
18026.597 7
18027.235 11
18027.873 5
18028.511 10
18029.149 10
18029.787 10
18030.425 12
18031.063 10
18031.701 3
18032.339 4
18032.977 10
18033.616 10
18034.254 16
18034.892 10
18035.530 5
18036.168 11
18036.806 12
18037.444 8
18038.083 6
18038.721 4
18039.359 6
18039.997 3
18040.635 6
18041.274 10
18041.912 11
18042.550 11
18043.188 8
18043.827 8
18044.465 8
18045.103 8
18045.742 7
18046.380 6
18047.018 9
18047.657 14
18048.295 5
18048.933 5
18049.572 4
18050.210 4
18050.849 10
18051.487 11
18052.125 9
18052.764 14
18053.402 11
18054.041 8
18054.679 6
18055.318 10
18055.956 8
18056.595 4
18057.233 1
18057.872 6
18058.510 6
18059.149 10
18059.787 6
18060.426 2
18061.065 7
18061.703 6
18062.342 6
18062.980 12
18063.619 15
18064.258 11
18064.896 12
18065.535 13
18066.174 12
18066.812 12
18067.451 4
18068.090 5
18068.729 7
18069.367 6
18070.006 3
18070.645 1
18071.284 9
18071.922 9
18072.561 3
18073.200 8
18073.839 7
18074.478 8
18075.116 4
18075.755 5
18076.394 2
18077.033 6
18077.672 4
18078.311 0
18078.950 2
18079.589 2
18080.228 6
18080.866 3
18081.505 2
18082.144 5
18082.783 10
18083.422 10
18084.061 8
18084.700 9
18085.339 11
18085.978 10
18086.617 14
18087.256 12
18087.896 8
18088.535 10
18089.174 8
18089.813 8
18090.452 12
18091.091 13
18091.730 14
18092.369 15
18093.008 9
18093.648 10
18094.287 5
18094.926 6
18095.565 13
18096.204 6
18096.844 12
18097.483 14
18098.122 10
18098.761 7
18099.401 12
18100.040 11
18100.679 3
18101.319 8
18101.958 10
18102.597 4
18103.236 0
18103.876 8
18104.515 16
18105.155 15
18105.794 17
18106.433 12
18107.073 7
18107.712 13
18108.352 6
18108.991 6
18109.630 10
18110.270 6
18110.909 7
18111.549 9
18112.188 7
18112.828 8
18113.467 2
18114.107 8
18114.746 6
18115.386 5
18116.026 7
18116.665 5
18117.305 4
18117.944 4
18118.584 6
18119.224 4
18119.863 3
18120.503 8
18121.142 9
18121.782 10
18122.422 7
18123.061 6
18123.701 2
18124.341 5
18124.981 11
18125.620 11
18126.260 10
18126.900 7
18127.540 5
18128.179 1
18128.819 6
18129.459 8
18130.099 6
18130.739 6
18131.378 5
18132.018 5
18132.658 6
18133.298 8
18133.938 5
18134.578 1
18135.218 4
18135.858 3
18136.497 5
18137.137 9
18137.777 3
18138.417 4
18139.057 7
18139.697 8
18140.337 5
18140.977 4
18141.617 6
18142.257 13
18142.897 16
18143.537 11
18144.177 6
18144.818 2
18145.458 8
18146.098 12
18146.738 10
18147.378 6
18148.018 7
18148.658 2
18149.298 4
18149.938 5
18150.579 3
18151.219 16
18151.859 15
18152.499 9
18153.139 7
18153.780 16
18154.420 9
18155.060 7
18155.700 5
18156.341 7
18156.981 6
18157.621 4
18158.262 3
18158.902 4
18159.542 2
18160.183 3
18160.823 7
18161.463 13
18162.104 13
18162.744 15
18163.384 13
18164.025 10
18164.665 6
18165.306 15
18165.946 12
18166.587 8
18167.227 9
18167.868 7
18168.508 4
18169.149 4
18169.789 4
18170.430 3
18171.070 4
18171.711 7
18172.351 12
18172.992 12
18173.632 9
18174.273 11
18174.914 7
18175.554 12
18176.195 13
18176.835 5
18177.476 7
18178.117 8
18178.757 8
18179.398 10
18180.039 6
18180.680 7
18181.320 1
18181.961 3
18182.602 8
18183.242 8
18183.883 7
18184.524 9
18185.165 7
18185.806 1
18186.446 8
18187.087 10
18187.728 7
18188.369 2
18189.010 1
18189.651 7
18190.291 3
18190.932 6
18191.573 5
18192.214 9
18192.855 10
18193.496 6
18194.137 6
18194.778 8
18195.419 13
18196.060 12
18196.701 10
18197.342 7
18197.983 9
18198.624 8
18199.265 5
18199.906 11
18200.547 9
18201.188 7
18201.829 7
18202.470 15
18203.111 8
18203.752 5
18204.394 15
18205.035 15
18205.676 16
18206.317 12
18206.958 19
18207.599 10
18208.240 10
18208.882 12
18209.523 13
18210.164 12
18210.805 16
18211.447 12
18212.088 13
18212.729 13
18213.370 10
18214.012 9
18214.653 7
18215.294 11
18215.936 8
18216.577 8
18217.218 4
18217.860 5
18218.501 7
18219.142 8
18219.784 10
18220.425 9
18221.067 10
18221.708 11
18222.350 18
18222.991 12
18223.632 16
18224.274 12
18224.915 5
18225.557 12
18226.198 15
18226.840 8
18227.481 15
18228.123 9
18228.765 7
18229.406 10
18230.048 12
18230.689 12
18231.331 6
18231.972 8
18232.614 10
18233.256 12
18233.897 9
18234.539 6
18235.181 6
18235.822 10
18236.464 9
18237.106 5
18237.747 3
18238.389 7
18239.031 13
18239.673 13
18240.314 13
18240.956 12
18241.598 8
18242.240 12
18242.882 17
18243.523 16
18244.165 17
18244.807 19
18245.449 24
18246.091 23
18246.733 23
18247.374 23
18248.016 21
18248.658 19
18249.300 13
18249.942 9
18250.584 9
18251.226 13
18251.868 14
18252.510 12
18253.152 16
18253.794 15
18254.436 12
18255.078 11
18255.720 10
18256.362 11
18257.004 12
18257.646 9
18258.288 13
18258.930 11
18259.572 12
18260.214 11
18260.857 10
18261.499 12
18262.141 6
18262.783 8
18263.425 7
18264.067 9
18264.710 4
18265.352 3
18265.994 7
18266.636 4
18267.278 10
18267.921 9
18268.563 11
18269.205 7
18269.847 9
18270.490 11
18271.132 13
18271.774 15
18272.417 16
18273.059 10
18273.701 11
18274.344 8
18274.986 6
18275.628 6
18276.271 12
18276.913 14
18277.556 9
18278.198 7
18278.840 10
18279.483 14
18280.125 11
18280.768 6
18281.410 10
18282.053 5
18282.695 9
18283.338 8
18283.980 9
18284.623 6
18285.265 5
18285.908 15
18286.551 9
18287.193 5
18287.836 9
18288.478 13
18289.121 7
18289.764 5
18290.406 5
18291.049 6
18291.692 3
18292.334 3
18292.977 3
18293.620 7
18294.262 9
18294.905 10
18295.548 12
18296.190 12
18296.833 7
18297.476 7
18298.119 4
18298.762 6
18299.404 6
18300.047 9
18300.690 13
18301.333 10
18301.976 13
18302.619 11
18303.261 12
18303.904 10
18304.547 6
18305.190 6
18305.833 5
18306.476 5
18307.119 4
18307.762 7
18308.405 11
18309.048 5
18309.691 2
18310.334 1
18310.977 4
18311.620 4
18312.263 4
18312.906 8
18313.549 5
18314.192 9
18314.835 9
18315.478 10
18316.121 6
18316.764 5
18317.407 5
18318.050 7
18318.694 10
18319.337 9
18319.980 11
18320.623 10
18321.266 11
18321.909 13
18322.553 9
18323.196 10
18323.839 12
18324.482 5
18325.126 5
18325.769 9
18326.412 9
18327.055 6
18327.699 3
18328.342 5
18328.985 5
18329.629 6
18330.272 6
18330.915 6
18331.559 5
18332.202 3
18332.845 3
18333.489 6
18334.132 7
18334.776 1
18335.419 3
18336.062 8
18336.706 10
18337.349 14
18337.993 12
18338.636 7
18339.280 5
18339.923 11
18340.567 11
18341.210 7
18341.854 16
18342.498 13
18343.141 8
18343.785 2
18344.428 6
18345.072 2
18345.715 9
18346.359 9
18347.003 10
18347.646 5
18348.290 10
18348.934 9
18349.577 7
18350.221 9
18350.865 7
18351.508 9
18352.152 10
18352.796 11
18353.440 9
18354.083 9
18354.727 9
18355.371 10
18356.015 14
18356.659 15
18357.302 5
18357.946 6
18358.590 6
18359.234 9
18359.878 6
18360.522 3
18361.166 4
18361.809 0
18362.453 7
18363.097 9
18363.741 10
18364.385 11
18365.029 7
18365.673 14
18366.317 9
18366.961 8
18367.605 10
18368.249 11
18368.893 5
18369.537 6
18370.181 9
18370.825 14
18371.469 13
18372.113 9
18372.757 10
18373.401 5
18374.046 4
18374.690 1
18375.334 3
18375.978 11
18376.622 7
18377.266 11
18377.910 10
18378.555 6
18379.199 5
18379.843 8
18380.487 6
18381.132 5
18381.776 3
18382.420 1
18383.064 8
18383.709 6
18384.353 8
18384.997 5
18385.641 11
18386.286 11
18386.930 7
18387.574 7
18388.219 11
18388.863 11
18389.508 12
18390.152 8
18390.796 5
18391.441 7
18392.085 9
18392.730 7
18393.374 4
18394.019 5
18394.663 7
18395.308 8
18395.952 3
18396.597 2
18397.241 6
18397.886 3
18398.530 3
18399.175 3
18399.819 14
18400.464 11
18401.108 7
18401.753 6
18402.398 4
18403.042 6
18403.687 9
18404.331 8
18404.976 5
18405.621 3
18406.265 4
18406.910 13
18407.555 14
18408.200 10
18408.844 7
18409.489 19
18410.134 23
18410.779 9
18411.423 7
18412.068 8
18412.713 5
18413.358 1
18414.002 7
18414.647 3
18415.292 4
18415.937 6
18416.582 7
18417.227 10
18417.872 9
18418.516 8
18419.161 6
18419.806 4
18420.451 3
18421.096 3
18421.741 8
18422.386 7
18423.031 9
18423.676 10
18424.321 17
18424.966 18
18425.611 13
18426.256 9
18426.901 8
18427.546 11
18428.191 14
18428.836 7
18429.481 6
18430.126 2
18430.772 7
18431.417 5
18432.062 0
18432.707 3
18433.352 7
18433.997 12
18434.642 12
18435.288 14
18435.933 20
18436.578 12
18437.223 11
18437.868 6
18438.514 9
18439.159 19
18439.804 14
18440.449 22
18441.095 20
18441.740 13
18442.385 13
18443.031 10
18443.676 14
18444.321 8
18444.967 8
18445.612 5
18446.257 3
18446.903 2
18447.548 8
18448.194 8
18448.839 2
18449.484 2
18450.130 5
18450.775 12
18451.421 12
18452.066 8
18452.712 7
18453.357 10
18454.003 10
18454.648 5
18455.294 3
18455.939 6
18456.585 6
18457.231 6
18457.876 13
18458.522 10
18459.167 15
18459.813 12
18460.459 12
18461.104 13
18461.750 7
18462.396 4
18463.041 11
18463.687 11
18464.333 8
18464.978 6
18465.624 8
18466.270 13
18466.915 10
18467.561 14
18468.207 10
18468.853 7
18469.499 6
18470.144 7
18470.790 11
18471.436 12
18472.082 12
18472.728 4
18473.373 6
18474.019 12
18474.665 11
18475.311 21
18475.957 21
18476.603 11
18477.249 8
18477.895 7
18478.541 3
18479.187 2
18479.833 6
18480.479 10
18481.125 13
18481.771 5
18482.417 0
18483.063 10
18483.709 14
18484.355 7
18485.001 4
18485.647 6
18486.293 7
18486.939 7
18487.585 2
18488.231 11
18488.877 13
18489.523 15
18490.170 9
18490.816 5
18491.462 5
18492.108 8
18492.754 10
18493.400 4
18494.047 9
18494.693 7
18495.339 5
18495.985 4
18496.632 7
18497.278 9
18497.924 15
18498.570 11
18499.217 15
18499.863 13
18500.509 14
18501.156 12
18501.802 8
18502.448 14
18503.095 10
18503.741 15
18504.388 12
18505.034 11
18505.680 4
18506.327 10
18506.973 13
18507.620 9
18508.266 8
18508.913 10
18509.559 6
18510.206 5
18510.852 7
18511.499 15
18512.145 9
18512.792 6
18513.438 7
18514.085 14
18514.731 10
18515.378 9
18516.025 10
18516.671 21
18517.318 15
18517.965 12
18518.611 10
18519.258 12
18519.905 7
18520.551 13
18521.198 11
18521.845 7
18522.491 8
18523.138 20
18523.785 16
18524.431 13
18525.078 11
18525.725 16
18526.372 10
18527.019 9
18527.665 14
18528.312 14
18528.959 12
18529.606 9
18530.253 8
18530.900 8
18531.546 10
18532.193 19
18532.840 17
18533.487 14
18534.134 10
18534.781 8
18535.428 10
18536.075 17
18536.722 12
18537.369 13
18538.016 11
18538.663 13
18539.310 17
18539.957 19
18540.604 21
18541.251 19
18541.898 13
18542.545 14
18543.192 14
18543.839 7
18544.486 10
18545.133 12
18545.780 14
18546.428 19
18547.075 8
18547.722 6
18548.369 11
18549.016 10
18549.663 5
18550.311 7
18550.958 2
18551.605 2
18552.252 6
18552.899 7
18553.547 11
18554.194 8
18554.841 10
18555.489 12
18556.136 11
18556.783 11
18557.431 11
18558.078 11
18558.725 18
18559.373 16
18560.020 11
18560.667 8
18561.315 15
18561.962 16
18562.609 14
18563.257 19
18563.904 17
18564.552 12
18565.199 12
18565.847 5
18566.494 7
18567.142 6
18567.789 8
18568.437 16
18569.084 18
18569.732 18
18570.379 17
18571.027 11
18571.674 7
18572.322 12
18572.970 12
18573.617 13
18574.265 15
18574.912 14
18575.560 13
18576.208 10
18576.855 13
18577.503 8
18578.151 12
18578.798 8
18579.446 15
18580.094 15
18580.742 10
18581.389 8
18582.037 11
18582.685 9
18583.333 14
18583.980 14
18584.628 11
18585.276 12
18585.924 13
18586.572 9
18587.220 8
18587.867 10
18588.515 8
18589.163 8
18589.811 10
18590.459 12
18591.107 16
18591.755 9
18592.403 8
18593.051 9
18593.699 6
18594.347 5
18594.995 3
18595.643 6
18596.291 12
18596.939 16
18597.587 14
18598.235 9
18598.883 10
18599.531 11
18600.179 12
18600.827 5
18601.475 5
18602.123 5
18602.771 6
18603.419 8
18604.067 10
18604.716 11
18605.364 4
18606.012 10
18606.660 11
18607.308 11
18607.957 12
18608.605 13
18609.253 9
18609.901 8
18610.549 12
18611.198 8
18611.846 6
18612.494 5
18613.143 4
18613.791 7
18614.439 7
18615.088 7
18615.736 7
18616.384 7
18617.033 7
18617.681 7
18618.329 8
18618.978 6
18619.626 10
18620.275 8
18620.923 12
18621.571 11
18622.220 11
18622.868 11
18623.517 7
18624.165 7
18624.814 11
18625.462 10
18626.111 9
18626.759 10
18627.408 7
18628.056 8
18628.705 8
18629.354 13
18630.002 5
18630.651 4
18631.299 4
18631.948 8
18632.597 7
18633.245 7
18633.894 10
18634.543 11
18635.191 7
18635.840 8
18636.489 8
18637.137 12
18637.786 10
18638.435 6
18639.084 6
18639.732 5
18640.381 3
18641.030 7
18641.679 8
18642.328 6
18642.976 1
18643.625 1
18644.274 4
18644.923 3
18645.572 3
18646.221 2
18646.870 1
18647.518 2
18648.167 2
18648.816 1
18649.465 4
18650.114 6
18650.763 1
18651.412 8
18652.061 17
18652.710 14
18653.359 7
18654.008 0
18654.657 4
18655.306 10
18655.955 8
18656.604 6
18657.253 7
18657.902 9
18658.551 7
18659.200 5
18659.850 4
18660.499 2
18661.148 5
18661.797 5
18662.446 6
18663.095 5
18663.744 7
18664.394 8
18665.043 4
18665.692 6
18666.341 7
18666.991 5
18667.640 4
18668.289 3
18668.938 1
18669.588 2
18670.237 9
18670.886 4
18671.535 17
18672.185 13
18672.834 8
18673.484 4
18674.133 9
18674.782 10
18675.432 7
18676.081 4
18676.730 4
18677.380 1
18678.029 2
18678.679 2
18679.328 8
18679.978 6
18680.627 4
18681.277 2
18681.926 6
18682.576 10
18683.225 4
18683.875 3
18684.524 7
18685.174 13
18685.823 6
18686.473 5
18687.122 6
18687.772 7
18688.422 5
18689.071 4
18689.721 4
18690.371 3
18691.020 3
18691.670 7
18692.320 5
18692.969 3
18693.619 4
18694.269 12
18694.918 14
18695.568 5
18696.218 2
18696.868 2
18697.517 6
18698.167 9
18698.817 17
18699.467 10
18700.117 7
18700.766 10
18701.416 8
18702.066 13
18702.716 13
18703.366 13
18704.016 6
18704.666 6
18705.315 10
18705.965 13
18706.615 10
18707.265 14
18707.915 5
18708.565 6
18709.215 6
18709.865 20
18710.515 12
18711.165 6
18711.815 4
18712.465 3
18713.115 3
18713.765 10
18714.415 10
18715.065 7
18715.715 3
18716.365 5
18717.016 6
18717.666 3
18718.316 5
18718.966 5
18719.616 4
18720.266 6
18720.916 7
18721.567 9
18722.217 6
18722.867 4
18723.517 5
18724.167 7
18724.818 3
18725.468 5
18726.118 3
18726.769 3
18727.419 6
18728.069 14
18728.719 8
18729.370 7
18730.020 4
18730.670 7
18731.321 11
18731.971 8
18732.622 8
18733.272 9
18733.922 5
18734.573 2
18735.223 11
18735.874 8
18736.524 7
18737.174 11
18737.825 12
18738.475 6
18739.126 6
18739.776 4
18740.427 6
18741.077 9
18741.728 6
18742.379 2
18743.029 1
18743.680 3
18744.330 5
18744.981 5
18745.631 2
18746.282 7
18746.933 16
18747.583 7
18748.234 5
18748.885 14
18749.535 14
18750.186 12
18750.837 11
18751.487 10
18752.138 4
18752.789 6
18753.440 10
18754.090 6
18754.741 2
18755.392 3
18756.043 3
18756.693 2
18757.344 2
18757.995 0
18758.646 2
18759.297 6
18759.948 3
18760.598 9
18761.249 8
18761.900 11
18762.551 10
18763.202 6
18763.853 5
18764.504 2
18765.155 6
18765.806 6
18766.457 9
18767.108 10
18767.759 5
18768.410 5
18769.061 7
18769.712 7
18770.363 6
18771.014 4
18771.665 3
18772.316 16
18772.967 13
18773.618 13
18774.269 9
18774.920 10
18775.571 8
18776.223 11
18776.874 8
18777.525 11
18778.176 12
18778.827 7
18779.478 6
18780.130 6
18780.781 10
18781.432 12
18782.083 12
18782.735 9
18783.386 8
18784.037 6
18784.688 9
18785.340 15
18785.991 8
18786.642 11
18787.294 8
18787.945 12
18788.596 10
18789.248 8
18789.899 8
18790.550 5
18791.202 4
18791.853 14
18792.505 20
18793.156 17
18793.808 20
18794.459 10
18795.110 5
18795.762 5
18796.413 3
18797.065 7
18797.716 6
18798.368 8
18799.019 10
18799.671 7
18800.323 9
18800.974 7
18801.626 6
18802.277 7
18802.929 6
18803.580 6
18804.232 3
18804.884 9
18805.535 5
18806.187 6
18806.839 7
18807.490 7
18808.142 6
18808.794 4
18809.445 9
18810.097 4
18810.749 7
18811.401 13
18812.052 12
18812.704 11
18813.356 9
18814.008 8
18814.660 16
18815.311 14
18815.963 12
18816.615 11
18817.267 3
18817.919 0
18818.571 4
18819.223 5
18819.874 11
18820.526 17
18821.178 14
18821.830 15
18822.482 11
18823.134 10
18823.786 12
18824.438 17
18825.090 15
18825.742 13
18826.394 12
18827.046 16
18827.698 11
18828.350 13
18829.002 8
18829.654 11
18830.306 5
18830.958 6
18831.610 7
18832.263 13
18832.915 19
18833.567 15
18834.219 11
18834.871 13
18835.523 14
18836.175 16
18836.828 13
18837.480 10
18838.132 9
18838.784 16
18839.437 9
18840.089 9
18840.741 9
18841.393 5
18842.046 9
18842.698 20
18843.350 20
18844.002 14
18844.655 13
18845.307 8
18845.959 7
18846.612 14
18847.264 13
18847.917 11
18848.569 14
18849.221 13
18849.874 20
18850.526 8
18851.179 11
18851.831 13
18852.484 10
18853.136 12
18853.788 14
18854.441 12
18855.093 10
18855.746 13
18856.399 15
18857.051 17
18857.704 20
18858.356 22
18859.009 19
18859.661 20
18860.314 19
18860.967 14
18861.619 16
18862.272 12
18862.924 8
18863.577 14
18864.230 7
18864.882 8
18865.535 10
18866.188 4
18866.841 8
18867.493 9
18868.146 12
18868.799 8
18869.451 9
18870.104 7
18870.757 5
18871.410 7
18872.063 19
18872.715 17
18873.368 12
18874.021 9
18874.674 9
18875.327 16
18875.980 12
18876.632 7
18877.285 12
18877.938 9
18878.591 8
18879.244 12
18879.897 15
18880.550 18
18881.203 10
18881.856 12
18882.509 8
18883.162 3
18883.815 6
18884.468 9
18885.121 11
18885.774 14
18886.427 14
18887.080 12
18887.733 9
18888.386 3
18889.039 3
18889.692 5
18890.346 3
18890.999 2
18891.652 9
18892.305 8
18892.958 4
18893.611 1
18894.264 4
18894.918 1
18895.571 3
18896.224 1
18896.877 3
18897.531 4
18898.184 9
18898.837 4
18899.490 5
18900.144 3
18900.797 4
18901.450 9
18902.104 4
18902.757 8
18903.410 5
18904.064 6
18904.717 7
18905.370 4
18906.024 8
18906.677 5
18907.331 3
18907.984 4
18908.637 8
18909.291 7
18909.944 4
18910.598 3
18911.251 7
18911.905 6
18912.558 5
18913.212 10
18913.865 7
18914.519 3
18915.172 5
18915.826 7
18916.479 4
18917.133 2
18917.787 2
18918.440 3
18919.094 4
18919.747 3
18920.401 8
18921.055 4
18921.708 7
18922.362 5
18923.016 4
18923.669 6
18924.323 10
18924.977 13
18925.631 6
18926.284 2
18926.938 3
18927.592 3
18928.246 5
18928.899 8
18929.553 3
18930.207 6
18930.861 6
18931.515 5
18932.168 4
18932.822 5
18933.476 4
18934.130 10
18934.784 11
18935.438 16
18936.092 17
18936.746 12
18937.400 8
18938.054 6
18938.708 1
18939.361 2
18940.015 6
18940.669 5
18941.323 2
18941.977 4
18942.631 4
18943.285 3
18943.940 6
18944.594 5
18945.248 7
18945.902 3
18946.556 7
18947.210 12
18947.864 5
18948.518 4
18949.172 1
18949.826 4
18950.481 2
18951.135 2
18951.789 5
18952.443 3
18953.097 5
18953.752 7
18954.406 7
18955.060 3
18955.714 8
18956.369 11
18957.023 13
18957.677 8
18958.331 8
18958.986 3
18959.640 2
18960.294 5
18960.949 4
18961.603 7
18962.257 3
18962.912 4
18963.566 4
18964.220 1
18964.875 5
18965.529 6
18966.184 8
18966.838 4
18967.493 3
18968.147 3
18968.802 2
18969.456 0
18970.111 2
18970.765 1
18971.420 4
18972.074 2
18972.729 3
18973.383 5
18974.038 3
18974.692 5
18975.347 6
18976.002 6
18976.656 2
18977.311 4
18977.965 5
18978.620 10
18979.275 9
18979.929 10
18980.584 2
18981.239 5
18981.893 4
18982.548 2
18983.203 9
18983.858 8
18984.512 4
18985.167 2
18985.822 3
18986.477 6
18987.131 5
18987.786 5
18988.441 3
18989.096 5
18989.751 8
18990.406 6
18991.060 5
18991.715 4
18992.370 0
18993.025 1
18993.680 3
18994.335 2
18994.990 2
18995.645 3
18996.300 5
18996.955 3
18997.610 2
18998.265 6
18998.920 7
18999.575 4
19000.230 2
19000.885 4
19001.540 3
19002.195 8
19002.850 7
19003.505 5
19004.160 6
19004.815 8
19005.470 4
19006.125 2
19006.780 2
19007.436 3
19008.091 7
19008.746 4
19009.401 3
19010.056 1
19010.711 4
19011.367 7
19012.022 2
19012.677 4
19013.332 3
19013.988 10
19014.643 7
19015.298 7
19015.953 12
19016.609 18
19017.264 19
19017.919 12
19018.575 6
19019.230 6
19019.885 4
19020.541 13
19021.196 6
19021.851 8
19022.507 9
19023.162 16
19023.818 16
19024.473 15
19025.129 18
19025.784 20
19026.440 17
19027.095 14
19027.751 13
19028.406 14
19029.062 8
19029.717 7
19030.373 7
19031.028 2
19031.684 1
19032.339 9
19032.995 14
19033.650 11
19034.306 6
19034.962 4
19035.617 4
19036.273 3
19036.929 3
19037.584 7
19038.240 6
19038.896 4
19039.551 2
19040.207 4
19040.863 6
19041.518 9
19042.174 5
19042.830 5
19043.486 6
19044.141 6
19044.797 6
19045.453 8
19046.109 14
19046.765 4
19047.421 3
19048.076 2
19048.732 3
19049.388 2
19050.044 3
19050.700 1
19051.356 4
19052.012 4
19052.668 4
19053.324 7
19053.979 7
19054.635 5
19055.291 3
19055.947 4
19056.603 6
19057.259 8
19057.915 6
19058.571 4
19059.227 2
19059.883 4
19060.540 7
19061.196 12
19061.852 12
19062.508 4
19063.164 1
19063.820 3
19064.476 6
19065.132 6
19065.788 10
19066.445 12
19067.101 6
19067.757 6
19068.413 7
19069.069 7
19069.726 10
19070.382 7
19071.038 4
19071.694 5
19072.350 5
19073.007 8
19073.663 6
19074.319 5
19074.976 6
19075.632 3
19076.288 10
19076.945 8
19077.601 3
19078.257 7
19078.914 5
19079.570 7
19080.227 4
19080.883 7
19081.539 5
19082.196 3
19082.852 8
19083.509 9
19084.165 8
19084.822 1
19085.478 2
19086.135 2
19086.791 2
19087.448 6
19088.104 8
19088.761 7
19089.417 10
19090.074 5
19090.730 2
19091.387 1
19092.044 3
19092.700 5
19093.357 4
19094.013 3
19094.670 4
19095.327 3
19095.983 1
19096.640 8
19097.297 9
19097.954 6
19098.610 10
19099.267 6
19099.924 2
19100.580 2
19101.237 5
19101.894 4
19102.551 2
19103.208 2
19103.864 2
19104.521 7
19105.178 2
19105.835 5
19106.492 4
19107.149 0
19107.805 3
19108.462 6
19109.119 5
19109.776 4
19110.433 3
19111.090 3
19111.747 6
19112.404 7
19113.061 13
19113.718 10
19114.375 2
19115.032 8
19115.689 4
19116.346 5
19117.003 4
19117.660 4
19118.317 0
19118.974 3
19119.631 3
19120.288 0
19120.945 4
19121.602 7
19122.259 10
19122.917 8
19123.574 11
19124.231 6
19124.888 5
19125.545 5
19126.202 9
19126.860 7
19127.517 5
19128.174 3
19128.831 1
19129.489 5
19130.146 4
19130.803 8
19131.460 4
19132.118 4
19132.775 5
19133.432 2
19134.090 5
19134.747 4
19135.404 1
19136.062 1
19136.719 3
19137.376 4
19138.034 6
19138.691 4
19139.349 6
19140.006 3
19140.663 1
19141.321 2
19141.978 3
19142.636 1
19143.293 7
19143.951 6
19144.608 3
19145.266 6
19145.923 3
19146.581 2
19147.238 3
19147.896 1
19148.554 2
19149.211 5
19149.869 8
19150.526 4
19151.184 2
19151.842 2
19152.499 3
19153.157 0
19153.815 1
19154.472 3
19155.130 4
19155.788 7
19156.445 16
19157.103 13
19157.761 14
19158.419 11
19159.076 8
19159.734 1
19160.392 2
19161.050 1
19161.707 2
19162.365 4
19163.023 4
19163.681 10
19164.339 4
19164.997 5
19165.654 3
19166.312 3
19166.970 5
19167.628 3
19168.286 5
19168.944 1
19169.602 4
19170.260 11
19170.918 6
19171.576 9
19172.234 5
19172.892 4
19173.550 3
19174.208 5
19174.866 4
19175.524 5
19176.182 2
19176.840 1
19177.498 4
19178.156 4
19178.814 2
19179.472 2
19180.130 4
19180.789 4
19181.447 5
19182.105 3
19182.763 5
19183.421 4
19184.079 6
19184.738 2
19185.396 1
19186.054 2
19186.712 2
19187.370 4
19188.029 9
19188.687 4
19189.345 3
19190.004 2
19190.662 3
19191.320 0
19191.978 1
19192.637 2
19193.295 5
19193.954 11
19194.612 9
19195.270 9
19195.929 4
19196.587 2
19197.245 3
19197.904 7
19198.562 3
19199.221 1
19199.879 5
19200.538 2
19201.196 2
19201.855 4
19202.513 7
19203.172 5
19203.830 7
19204.489 2
19205.147 0
19205.806 0
19206.464 7
19207.123 4
19207.782 6
19208.440 6
19209.099 5
19209.757 2
19210.416 2
19211.075 0
19211.733 0
19212.392 2
19213.051 0
19213.709 2
19214.368 1
19215.027 2
19215.686 5
19216.344 5
19217.003 5
19217.662 4
19218.321 5
19218.979 0
19219.638 2
19220.297 9
19220.956 8
19221.615 9
19222.273 4
19222.932 7
19223.591 8
19224.250 6
19224.909 5
19225.568 3
19226.227 7
19226.886 11
19227.545 9
19228.204 4
19228.862 3
19229.521 2
19230.180 5
19230.839 8
19231.498 2
19232.157 3
19232.816 0
19233.475 1
19234.135 2
19234.794 5
19235.453 4
19236.112 1
19236.771 1
19237.430 4
19238.089 2
19238.748 2
19239.407 2
19240.066 3
19240.726 1
19241.385 0
19242.044 3
19242.703 3
19243.362 4
19244.022 1
19244.681 1
19245.340 3
19245.999 3
19246.659 2
19247.318 1
19247.977 2
19248.636 1
19249.296 0
19249.955 2
19250.614 3
19251.274 2
19251.933 2
19252.592 4
19253.252 3
19253.911 2
19254.571 3
19255.230 2
19255.889 3
19256.549 3
19257.208 3
19257.868 6
19258.527 8
19259.187 7
19259.846 6
19260.506 4
19261.165 2
19261.825 5
19262.484 4
19263.144 1
19263.803 2
19264.463 4
19265.122 3
19265.782 0
19266.442 3
19267.101 2
19267.761 7
19268.420 3
19269.080 0
19269.740 3
19270.399 3
19271.059 7
19271.719 6
19272.378 5
19273.038 4
19273.698 2
19274.358 4
19275.017 6
19275.677 2
19276.337 2
19276.997 10
19277.657 13
19278.316 6
19278.976 10
19279.636 4
19280.296 3
19280.956 7
19281.616 6
19282.275 3
19282.935 2
19283.595 4
19284.255 4
19284.915 8
19285.575 7
19286.235 7
19286.895 6
19287.555 2
19288.215 1
19288.875 3
19289.535 3
19290.195 1
19290.855 2
19291.515 4
19292.175 3
19292.835 6
19293.495 4
19294.155 3
19294.815 3
19295.475 7
19296.135 9
19296.795 9
19297.456 6
19298.116 2
19298.776 1
19299.436 5
19300.096 6
19300.756 6
19301.417 6
19302.077 4
19302.737 4
19303.397 11
19304.057 9
19304.718 3
19305.378 8
19306.038 3
19306.699 3
19307.359 3
19308.019 2
19308.679 2
19309.340 0
19310.000 2
19310.661 1
19311.321 3
19311.981 8
19312.642 6
19313.302 7
19313.962 4
19314.623 7
19315.283 8
19315.944 6
19316.604 5
19317.265 3
19317.925 3
19318.586 8
19319.246 10
19319.907 4
19320.567 5
19321.228 3
19321.888 5
19322.549 1
19323.209 1
19323.870 3
19324.531 2
19325.191 4
19325.852 2
19326.512 0
19327.173 0
19327.834 1
19328.494 1
19329.155 2
19329.816 6
19330.477 2
19331.137 1
19331.798 2
19332.459 2
19333.119 4
19333.780 3
19334.441 3
19335.102 7
19335.762 4
19336.423 2
19337.084 5
19337.745 4
19338.406 3
19339.067 2
19339.727 1
19340.388 4
19341.049 0
19341.710 1
19342.371 3
19343.032 2
19343.693 1
19344.354 1
19345.015 0
19345.676 5
19346.337 7
19346.998 4
19347.659 2
19348.320 1
19348.981 3
19349.642 1
19350.303 0
19350.964 1
19351.625 5
19352.286 2
19352.947 1
19353.608 2
19354.269 4
19354.930 1
19355.591 5
19356.253 5
19356.914 1
19357.575 1
19358.236 3
19358.897 6
19359.558 3
19360.220 3
19360.881 8
19361.542 7
19362.203 7
19362.865 4
19363.526 2
19364.187 8
19364.848 8
19365.510 6
19366.171 3
19366.832 5
19367.494 3
19368.155 3
19368.816 2
19369.478 4
19370.139 2
19370.800 3
19371.462 1
19372.123 1
19372.785 3
19373.446 3
19374.108 7
19374.769 7
19375.430 5
19376.092 1
19376.753 7
19377.415 9
19378.076 4
19378.738 10
19379.399 6
19380.061 4
19380.723 1
19381.384 6
19382.046 10
19382.707 4
19383.369 4
19384.031 3
19384.692 2
19385.354 4
19386.015 6
19386.677 2
19387.339 1
19388.000 4
19388.662 4
19389.324 1
19389.986 4
19390.647 3
19391.309 4
19391.971 6
19392.633 3
19393.294 5
19393.956 3
19394.618 2
19395.280 2
19395.942 1
19396.603 1
19397.265 4
19397.927 3
19398.589 7
19399.251 6
19399.913 5
19400.575 6
19401.236 8
19401.898 8
19402.560 7
19403.222 1
19403.884 2
19404.546 3
19405.208 1
19405.870 8
19406.532 11
19407.194 7
19407.856 7
19408.518 2
19409.180 1
19409.842 5
19410.504 6
19411.166 1
19411.829 5
19412.491 2
19413.153 3
19413.815 1
19414.477 3
19415.139 4
19415.801 4
19416.463 4
19417.126 6
19417.788 10
19418.450 5
19419.112 2
19419.774 2
19420.437 3
19421.099 2
19421.761 4
19422.423 3
19423.086 3
19423.748 3
19424.410 0
19425.073 1
19425.735 6
19426.397 4
19427.060 4
19427.722 2
19428.384 6
19429.047 5
19429.709 3
19430.372 3
19431.034 4
19431.696 0
19432.359 1
19433.021 0
19433.684 3
19434.346 5
19435.009 6
19435.671 9
19436.334 5
19436.996 3
19437.659 1
19438.321 2
19438.984 2
19439.646 4
19440.309 2
19440.972 3
19441.634 3
19442.297 1
19442.959 5
19443.622 7
19444.285 8
19444.947 3
19445.610 0
19446.273 7
19446.935 7
19447.598 4
19448.261 4
19448.924 1
19449.586 3
19450.249 5
19450.912 2
19451.575 3
19452.237 0
19452.900 1
19453.563 5
19454.226 3
19454.889 3
19455.551 2
19456.214 9
19456.877 8
19457.540 7
19458.203 5
19458.866 4
19459.529 4
19460.192 2
19460.854 3
19461.517 3
19462.180 1
19462.843 1
19463.506 2
19464.169 4
19464.832 2
19465.495 4
19466.158 0
19466.821 0
19467.484 1
19468.147 4
19468.810 3
19469.474 3
19470.137 3
19470.800 3
19471.463 6
19472.126 4
19472.789 3
19473.452 5
19474.115 3
19474.779 2
19475.442 7
19476.105 7
19476.768 9
19477.431 2
19478.095 1
19478.758 6
19479.421 2
19480.084 4
19480.748 9
19481.411 7
19482.074 7
19482.737 6
19483.401 5
19484.064 1
19484.727 0
19485.391 2
19486.054 5
19486.717 2
19487.381 2
19488.044 7
19488.708 6
19489.371 5
19490.034 2
19490.698 0
19491.361 1
19492.025 7
19492.688 5
19493.352 7
19494.015 6
19494.679 6
19495.342 10
19496.006 3
19496.669 6
19497.333 0
19497.996 6
19498.660 7
19499.324 1
19499.987 2
19500.651 4
19501.314 1
19501.978 9
19502.642 16
19503.305 11
19503.969 11
19504.633 3
19505.296 1
19505.960 9
19506.624 6
19507.287 11
19507.951 10
19508.615 5
19509.279 3
19509.942 2
19510.606 2
19511.270 4
19511.934 4
19512.598 4
19513.261 7
19513.925 12
19514.589 8
19515.253 2
19515.917 6
19516.581 2
19517.245 2
19517.908 5
19518.572 5
19519.236 0
19519.900 0
19520.564 1
19521.228 1
19521.892 3
19522.556 12
19523.220 7
19523.884 6
19524.548 8
19525.212 2
19525.876 5
19526.540 2
19527.204 4
19527.868 4
19528.532 5
19529.197 3
19529.861 3
19530.525 3
19531.189 2
19531.853 3
19532.517 2
19533.181 2
19533.845 3
19534.510 2
19535.174 1
19535.838 1
19536.502 0
19537.166 4
19537.831 4
19538.495 4
19539.159 4
19539.824 4
19540.488 2
19541.152 1
19541.816 2
19542.481 0
19543.145 1
19543.809 3
19544.474 5
19545.138 3
19545.802 2
19546.467 4
19547.131 3
19547.796 1
19548.460 3
19549.125 4
19549.789 1
19550.453 7
19551.118 9
19551.782 5
19552.447 2
19553.111 2
19553.776 1
19554.440 1
19555.105 1
19555.769 0
19556.434 0
19557.099 1
19557.763 3
19558.428 3
19559.092 1
19559.757 1
19560.422 1
19561.086 6
19561.751 2
19562.416 1
19563.080 0
19563.745 1
19564.410 2
19565.074 7
19565.739 7
19566.404 7
19567.068 3
19567.733 0
19568.398 1
19569.063 3
19569.728 3
19570.392 8
19571.057 4
19571.722 0
19572.387 0
19573.052 2
19573.716 2
19574.381 2
19575.046 3
19575.711 7
19576.376 3
19577.041 2
19577.706 2
19578.371 0
19579.036 1
19579.701 4
19580.366 3
19581.031 1
19581.696 3
19582.361 0
19583.026 1
19583.691 3
19584.356 2
19585.021 3
19585.686 4
19586.351 2
19587.016 3
19587.681 6
19588.346 5
19589.011 1
19589.676 2
19590.341 4
19591.006 3
19591.672 2
19592.337 1
19593.002 4
19593.667 5
19594.332 4
19594.998 8
19595.663 9
19596.328 5
19596.993 2
19597.659 1
19598.324 2
19598.989 2
19599.654 3
19600.320 2
19600.985 4
19601.650 5
19602.316 3
19602.981 2
19603.646 5
19604.312 2
19604.977 2
19605.643 2
19606.308 1
19606.973 1
19607.639 0
19608.304 3
19608.970 4
19609.635 7
19610.301 5
19610.966 6
19611.632 4
19612.297 2
19612.963 0
19613.628 1
19614.294 4
19614.959 2
19615.625 3
19616.290 2
19616.956 2
19617.622 2
19618.287 0
19618.953 1
19619.618 1
19620.284 5
19620.950 5
19621.615 1
19622.281 3
19622.947 11
19623.612 7
19624.278 7
19624.944 9
19625.610 7
19626.275 3
19626.941 4
19627.607 3
19628.273 1
19628.938 4
19629.604 4
19630.270 3
19630.936 2
19631.602 2
19632.268 3
19632.933 4
19633.599 1
19634.265 0
19634.931 1
19635.597 4
19636.263 3
19636.929 2
19637.595 4
19638.261 3
19638.927 2
19639.593 0
19640.259 0
19640.925 0
19641.591 1
19642.257 4
19642.923 7
19643.589 3
19644.255 1
19644.921 2
19645.587 2
19646.253 1
19646.919 1
19647.585 1
19648.251 0
19648.917 1
19649.584 1
19650.250 0
19650.916 0
19651.582 2
19652.248 1
19652.914 2
19653.581 1
19654.247 9
19654.913 6
19655.579 0
19656.246 2
19656.912 1
19657.578 4
19658.244 5
19658.911 1
19659.577 0
19660.243 3
19660.910 13
19661.576 11
19662.242 6
19662.909 6
19663.575 4
19664.241 6
19664.908 5
19665.574 2
19666.241 6
19666.907 4
19667.574 6
19668.240 3
19668.906 1
19669.573 4
19670.239 4
19670.906 3
19671.572 2
19672.239 2
19672.906 3
19673.572 0
19674.239 0
19674.905 8
19675.572 7
19676.238 8
19676.905 9
19677.572 4
19678.238 5
19678.905 3
19679.572 1
19680.238 0
19680.905 1
19681.572 0
19682.238 4
19682.905 7
19683.572 3
19684.238 1
19684.905 4
19685.572 2
19686.239 2
19686.905 2
19687.572 0
19688.239 1
19688.906 0
19689.573 0
19690.239 0
19690.906 0
19691.573 1
19692.240 4
19692.907 1
19693.574 0
19694.241 7
19694.908 5
19695.574 7
19696.241 4
19696.908 3
19697.575 12
19698.242 12
19698.909 17
19699.576 12
19700.243 7
19700.910 6
19701.577 1
19702.244 0
19702.911 2
19703.578 2
19704.245 2
19704.913 4
19705.580 4
19706.247 2
19706.914 2
19707.581 1
19708.248 0
19708.915 3
19709.582 2
19710.250 1
19710.917 1
19711.584 2
19712.251 0
19712.918 0
19713.586 2
19714.253 2
19714.920 2
19715.587 0
19716.255 1
19716.922 4
19717.589 11
19718.257 5
19718.924 3
19719.591 2
19720.259 3
19720.926 2
19721.593 1
19722.261 2
19722.928 5
19723.595 3
19724.263 0
19724.930 0
19725.598 0
19726.265 0
19726.933 2
19727.600 3
19728.267 3
19728.935 1
19729.602 2
19730.270 3
19730.937 2
19731.605 1
19732.273 0
19732.940 0
19733.608 1
19734.275 1
19734.943 2
19735.610 1
19736.278 4
19736.946 1
19737.613 2
19738.281 2
19738.949 0
19739.616 2
19740.284 1
19740.952 0
19741.619 1
19742.287 1
19742.955 2
19743.623 1
19744.290 0
19744.958 1
19745.626 1
19746.294 0
19746.961 0
19747.629 1
19748.297 1
19748.965 3
19749.633 5
19750.301 4
19750.968 6
19751.636 8
19752.304 3
19752.972 5
19753.640 5
19754.308 1
19754.976 1
19755.644 2
19756.312 2
19756.980 4
19757.648 2
19758.316 1
19758.984 2
19759.652 3
19760.320 5
19760.988 5
19761.656 2
19762.324 1
19762.992 3
19763.660 1
19764.328 2
19764.996 3
19765.664 0
19766.332 1
19767.000 1
19767.669 1
19768.337 2
19769.005 3
19769.673 1
19770.341 5
19771.009 5
19771.678 4
19772.346 5
19773.014 5
19773.682 2
19774.351 0
19775.019 3
19775.687 0
19776.355 1
19777.024 0
19777.692 3
19778.360 1
19779.029 1
19779.697 0
19780.365 1
19781.034 0
19781.702 1
19782.371 6
19783.039 2
19783.707 0
19784.376 1
19785.044 0
19785.713 3
19786.381 5
19787.050 0
19787.718 2
19788.387 2
19789.055 0
19789.724 3
19790.392 2
19791.061 2
19791.729 3
19792.398 1
19793.066 0
19793.735 0
19794.404 0
19795.072 5
19795.741 9
19796.409 2
19797.078 0
19797.747 3
19798.415 4
19799.084 2
19799.753 2
19800.421 0
19801.090 1
19801.759 1
19802.428 4
19803.096 2
19803.765 5
19804.434 2
19805.103 6
19805.771 4
19806.440 1
19807.109 1
19807.778 1
19808.447 0
19809.116 4
19809.784 1
19810.453 0
19811.122 0
19811.791 0
19812.460 1
19813.129 3
19813.798 0
19814.467 2
19815.136 2
19815.805 1
19816.474 1
19817.143 1
19817.812 1
19818.481 1
19819.150 1
19819.819 2
19820.488 2
19821.157 0
19821.826 3
19822.495 3
19823.164 0
19823.833 4
19824.502 3
19825.171 4
19825.840 2
19826.509 2
19827.179 1
19827.848 2
19828.517 0
19829.186 0
19829.855 1
19830.525 1
19831.194 2
19831.863 1
19832.532 1
19833.201 2
19833.871 3
19834.540 1
19835.209 5
19835.879 2
19836.548 2
19837.217 3
19837.887 2
19838.556 1
19839.225 1
19839.895 0
19840.564 2
19841.233 7
19841.903 4
19842.572 1
19843.242 2
19843.911 3
19844.580 1
19845.250 1
19845.919 0
19846.589 0
19847.258 0
19847.928 0
19848.597 0
19849.267 0
19849.936 0
19850.606 0
19851.276 0
19851.945 0
19852.615 0
19853.284 1
19853.954 2
19854.624 3
19855.293 2
19855.963 1
19856.632 1
19857.302 0
19857.972 3
19858.641 5
19859.311 5
19859.981 4
19860.651 5
19861.320 6
19861.990 3
19862.660 1
19863.330 3
19863.999 6
19864.669 5
19865.339 3
19866.009 4
19866.678 3
19867.348 2
19868.018 3
19868.688 6
19869.358 8
19870.028 1
19870.698 0
19871.368 3
19872.037 6
19872.707 6
19873.377 8
19874.047 4
19874.717 6
19875.387 3
19876.057 1
19876.727 6
19877.397 11
19878.067 7
19878.737 5
19879.407 4
19880.077 0
19880.747 0
19881.417 5
19882.087 1
19882.758 4
19883.428 3
19884.098 2
19884.768 0
19885.438 4
19886.108 2
19886.778 2
19887.448 0
19888.119 1
19888.789 0
19889.459 8
19890.129 8
19890.799 5
19891.470 4
19892.140 0
19892.810 3
19893.480 5
19894.151 4
19894.821 11
19895.491 7
19896.162 3
19896.832 1
19897.502 3
19898.173 3
19898.843 1
19899.513 3
19900.184 5
19900.854 4
19901.525 4
19902.195 5
19902.865 2
19903.536 3
19904.206 7
19904.877 7
19905.547 2
19906.218 3
19906.888 5
19907.559 3
19908.229 2
19908.900 1
19909.570 2
19910.241 2
19910.911 3
19911.582 5
19912.253 4
19912.923 3
19913.594 5
19914.264 2
19914.935 3
19915.606 7
19916.276 4
19916.947 3
19917.618 2
19918.288 2
19918.959 1
19919.630 6
19920.301 3
19920.971 1
19921.642 3
19922.313 2
19922.984 3
19923.654 3
19924.325 3
19924.996 5
19925.667 3
19926.338 2
19927.008 1
19927.679 4
19928.350 1
19929.021 1
19929.692 1
19930.363 2
19931.034 5
19931.705 3
19932.376 3
19933.046 1
19933.717 2
19934.388 2
19935.059 0
19935.730 1
19936.401 1
19937.072 3
19937.743 3
19938.414 4
19939.085 2
19939.756 0
19940.428 0
19941.099 0
19941.770 0
19942.441 0
19943.112 1
19943.783 1
19944.454 1
19945.125 1
19945.796 3
19946.468 7
19947.139 3
19947.810 2
19948.481 0
19949.152 0
19949.824 1
19950.495 3
19951.166 1
19951.837 2
19952.509 1
19953.180 0
19953.851 2
19954.522 4
19955.194 5
19955.865 0
19956.536 0
19957.208 3
19957.879 2
19958.551 6
19959.222 4
19959.893 1
19960.565 6
19961.236 2
19961.908 0
19962.579 0
19963.250 2
19963.922 1
19964.593 1
19965.265 2
19965.936 4
19966.608 2
19967.279 0
19967.951 0
19968.622 1
19969.294 1
19969.966 1
19970.637 1
19971.309 2
19971.980 7
19972.652 6
19973.323 3
19973.995 1
19974.667 5
19975.338 4
19976.010 2
19976.682 0
19977.353 0
19978.025 1
19978.697 2
19979.369 5
19980.040 4
19980.712 1
19981.384 0
19982.056 2
19982.727 1
19983.399 5
19984.071 9
19984.743 5
19985.415 4
19986.086 2
19986.758 4
19987.430 2
19988.102 0
19988.774 1
19989.446 2
19990.118 0
19990.790 1
19991.461 1
19992.133 0
19992.805 0
19993.477 0
19994.149 3
19994.821 5
19995.493 6
19996.165 2
19996.837 1
19997.509 2
19998.181 0
19998.853 4
19999.525 6
20000.197 2
20000.870 3
20001.542 1
20002.214 1
20002.886 2
20003.558 1
20004.230 1
20004.902 4
20005.574 6
20006.247 1
20006.919 4
20007.591 2
20008.263 1
20008.935 0
20009.608 2
20010.280 2
20010.952 2
20011.624 2
20012.297 0
20012.969 2
20013.641 2
20014.314 2
20014.986 0
20015.658 3
20016.331 3
20017.003 0
20017.675 1
20018.348 3
20019.020 12
20019.692 12
20020.365 8
20021.037 8
20021.710 3
20022.382 4
20023.055 6
20023.727 5
20024.400 9
20025.072 3
20025.745 3
20026.417 1
20027.090 0
20027.762 6
20028.435 6
20029.107 4
20029.780 1
20030.452 1
20031.125 2
20031.798 3
20032.470 2
20033.143 3
20033.815 3
20034.488 3
20035.161 2
20035.833 0
20036.506 1
20037.179 10
20037.851 5
20038.524 3
20039.197 1
20039.870 8
20040.542 14
20041.215 8
20041.888 5
20042.561 2
20043.233 2
20043.906 3
20044.579 2
20045.252 3
20045.925 5
20046.598 1
20047.270 4
20047.943 4
20048.616 4
20049.289 7
20049.962 6
20050.635 4
20051.308 2
20051.981 2
20052.654 1
20053.327 3
20054.000 2
20054.673 7
20055.346 2
20056.019 1
20056.692 1
20057.365 6
20058.038 6
20058.711 7
20059.384 2
20060.057 3
20060.730 2
20061.403 1
20062.076 2
20062.749 2
20063.423 5
20064.096 5
20064.769 1
20065.442 2
20066.115 5
20066.788 8
20067.462 6
20068.135 7
20068.808 4
20069.481 5
20070.155 3
20070.828 1
20071.501 1
20072.174 0
20072.848 0
20073.521 1
20074.194 0
20074.868 1
20075.541 8
20076.214 6
20076.888 5
20077.561 3
20078.234 1
20078.908 2
20079.581 9
20080.255 7
20080.928 2
20081.601 4
20082.275 4
20082.948 2
20083.622 2
20084.295 1
20084.969 0
20085.642 0
20086.316 0
20086.989 1
20087.663 1
20088.336 0
20089.010 0
20089.684 0
20090.357 5
20091.031 7
20091.704 6
20092.378 4
20093.052 4
20093.725 3
20094.399 3
20095.073 2
20095.746 2
20096.420 1
20097.094 6
20097.767 4
20098.441 1
20099.115 0
20099.789 0
20100.462 0
20101.136 0
20101.810 2
20102.484 3
20103.157 1
20103.831 7
20104.505 4
20105.179 7
20105.853 4
20106.527 2
20107.201 4
20107.874 2
20108.548 4
20109.222 5
20109.896 6
20110.570 5
20111.244 1
20111.918 0
20112.592 0
20113.266 2
20113.940 0
20114.614 2
20115.288 1
20115.962 5
20116.636 11
20117.310 5
20117.984 4
20118.658 8
20119.332 10
20120.006 8
20120.680 6
20121.354 3
20122.029 1
20122.703 0
20123.377 0
20124.051 0
20124.725 0
20125.399 0
20126.073 0
20126.748 1
20127.422 10
20128.096 8
20128.770 4
20129.445 1
20130.119 1
20130.793 1
20131.467 1
20132.142 2
20132.816 0
20133.490 1
20134.165 1
20134.839 2
20135.513 0
20136.188 17
20136.862 16
20137.536 10
20138.211 8
20138.885 6
20139.560 8
20140.234 3
20140.908 2
20141.583 1
20142.257 3
20142.932 0
20143.606 1
20144.281 0
20144.955 1
20145.630 1
20146.304 0
20146.979 3
20147.653 2
20148.328 1
20149.003 3
20149.677 0
20150.352 1
20151.026 0
20151.701 0
20152.376 0
20153.050 1
20153.725 1
20154.400 4
20155.074 1
20155.749 0
20156.424 0
20157.098 4
20157.773 4
20158.448 3
20159.122 4
20159.797 2
20160.472 1
20161.147 0
20161.822 1
20162.496 4
20163.171 4
20163.846 1
20164.521 8
20165.196 4
20165.871 2
20166.545 0
20167.220 0
20167.895 2
20168.570 1
20169.245 0
20169.920 3
20170.595 2
20171.270 0
20171.945 2
20172.620 0
20173.295 0
20173.970 0
20174.645 0
20175.320 1
20175.995 2
20176.670 3
20177.345 5
20178.020 2
20178.695 1
20179.370 5
20180.045 3
20180.720 2
20181.395 2
20182.070 3
20182.746 2
20183.421 1
20184.096 0
20184.771 1
20185.446 0
20186.121 0
20186.797 2
20187.472 7
20188.147 1
20188.822 0
20189.498 3
20190.173 4
20190.848 4
20191.523 0
20192.199 1
20192.874 2
20193.549 4
20194.225 7
20194.900 8
20195.575 4
20196.251 1
20196.926 0
20197.601 4
20198.277 2
20198.952 2
20199.628 1
20200.303 10
20200.979 7
20201.654 3
20202.329 3
20203.005 1
20203.680 1
20204.356 2
20205.031 1
20205.707 2
20206.382 2
20207.058 0
20207.734 1
20208.409 4
20209.085 5
20209.760 3
20210.436 1
20211.112 0
20211.787 5
20212.463 4
20213.138 2
20213.814 2
20214.490 7
20215.165 4
20215.841 1
20216.517 0
20217.193 4
20217.868 5
20218.544 4
20219.220 3
20219.895 1
20220.571 1
20221.247 1
20221.923 2
20222.599 2
20223.274 1
20223.950 0
20224.626 3
20225.302 2
20225.978 4
20226.654 3
20227.330 1
20228.005 2
20228.681 3
20229.357 1
20230.033 0
20230.709 13
20231.385 13
20232.061 10
20232.737 7
20233.413 6
20234.089 11
20234.765 8
20235.441 5
20236.117 3
20236.793 3
20237.469 2
20238.145 0
20238.821 4
20239.497 4
20240.174 2
20240.850 1
20241.526 1
20242.202 1
20242.878 1
20243.554 1
20244.230 0
20244.907 1
20245.583 0
20246.259 1
20246.935 2
20247.611 1
20248.288 4
20248.964 4
20249.640 0
20250.316 4
20250.993 1
20251.669 7
20252.345 7
20253.022 7
20253.698 5
20254.374 2
20255.051 1
20255.727 2
20256.403 0
20257.080 0
20257.756 1
20258.432 1
20259.109 0
20259.785 0
20260.462 5
20261.138 7
20261.815 2
20262.491 0
20263.168 0
20263.844 0
20264.521 1
20265.197 0
20265.874 2
20266.550 2
20267.227 0
20267.903 2
20268.580 2
20269.257 2
20269.933 4
20270.610 0
20271.286 1
20271.963 1
20272.640 2
20273.316 1
20273.993 0
20274.670 1
20275.346 3
20276.023 6
20276.700 2
20277.376 1
20278.053 1
20278.730 1
20279.407 3
20280.083 2
20280.760 2
20281.437 0
20282.114 1
20282.791 0
20283.467 1
20284.144 1
20284.821 1
20285.498 2
20286.175 1
20286.852 4
20287.529 4
20288.205 3
20288.882 0
20289.559 2
20290.236 0
20290.913 0
20291.590 1
20292.267 0
20292.944 2
20293.621 2
20294.298 1
20294.975 0
20295.652 0
20296.329 0
20297.006 4
20297.683 7
20298.360 4
20299.037 0
20299.715 0
20300.392 2
20301.069 1
20301.746 1
20302.423 4
20303.100 2
20303.777 0
20304.455 5
20305.132 4
20305.809 5
20306.486 5
20307.163 4
20307.841 0
20308.518 1
20309.195 1
20309.872 4
20310.550 3
20311.227 0
20311.904 0
20312.582 1
20313.259 2
20313.936 2
20314.614 1
20315.291 0
20315.968 0
20316.646 1
20317.323 1
20318.000 1
20318.678 0
20319.355 1
20320.033 2
20320.710 3
20321.388 4
20322.065 4
20322.743 5
20323.420 3
20324.098 4
20324.775 4
20325.453 2
20326.130 9
20326.808 11
20327.485 6
20328.163 4
20328.840 0
20329.518 2
20330.196 0
20330.873 0
20331.551 0
20332.228 2
20332.906 2
20333.584 5
20334.261 5
20334.939 3
20335.617 2
20336.294 0
20336.972 5
20337.650 5
20338.328 4
20339.005 3
20339.683 2
20340.361 0
20341.039 0
20341.717 0
20342.394 2
20343.072 7
20343.750 5
20344.428 1
20345.106 0
20345.784 1
20346.461 2
20347.139 3
20347.817 4
20348.495 2
20349.173 0
20349.851 0
20350.529 1
20351.207 1
20351.885 0
20352.563 4
20353.241 5
20353.919 0
20354.597 1
20355.275 2
20355.953 2
20356.631 4
20357.309 4
20357.987 1
20358.665 1
20359.343 0
20360.021 1
20360.699 1
20361.378 0
20362.056 0
20362.734 2
20363.412 1
20364.090 0
20364.768 1
20365.447 1
20366.125 1
20366.803 1
20367.481 2
20368.159 3
20368.838 4
20369.516 1
20370.194 4
20370.873 4
20371.551 3
20372.229 3
20372.907 5
20373.586 3
20374.264 6
20374.942 3
20375.621 0
20376.299 0
20376.978 2
20377.656 0
20378.334 2
20379.013 6
20379.691 1
20380.370 1
20381.048 3
20381.727 2
20382.405 5
20383.084 2
20383.762 0
20384.441 1
20385.119 1
20385.798 1
20386.476 1
20387.155 4
20387.833 1
20388.512 0
20389.190 0
20389.869 0
20390.548 0
20391.226 0
20391.905 1
20392.584 0
20393.262 1
20393.941 1
20394.620 0
20395.298 10
20395.977 9
20396.656 4
20397.334 2
20398.013 3
20398.692 6
20399.371 4
20400.049 1
20400.728 1
20401.407 0
20402.086 1
20402.765 0
20403.443 0
20404.122 5
20404.801 3
20405.480 3
20406.159 3
20406.838 4
20407.517 6
20408.196 4
20408.874 2
20409.553 1
20410.232 0
20410.911 1
20411.590 1
20412.269 2
20412.948 1
20413.627 2
20414.306 3
20414.985 0
20415.664 0
20416.343 2
20417.022 4
20417.701 4
20418.380 5
20419.060 6
20419.739 5
20420.418 7
20421.097 8
20421.776 13
20422.455 7
20423.134 4
20423.813 4
20424.493 4
20425.172 2
20425.851 3
20426.530 0
20427.209 3
20427.889 2
20428.568 5
20429.247 2
20429.926 6
20430.606 5
20431.285 3
20431.964 2
20432.644 5
20433.323 3
20434.002 0
20434.682 7
20435.361 2
20436.040 0
20436.720 1
20437.399 4
20438.079 1
20438.758 0
20439.437 4
20440.117 1
20440.796 2
20441.476 0
20442.155 0
20442.835 2
20443.514 1
20444.194 0
20444.873 2
20445.553 3
20446.232 3
20446.912 1
20447.591 3
20448.271 3
20448.951 5
20449.630 2
20450.310 5
20450.989 5
20451.669 1
20452.349 1
20453.028 1
20453.708 0
20454.388 2
20455.067 5
20455.747 2
20456.427 4
20457.106 7
20457.786 5
20458.466 2
20459.146 14
20459.825 8
20460.505 2
20461.185 1
20461.865 0
20462.545 0
20463.224 0
20463.904 0
20464.584 2
20465.264 3
20465.944 2
20466.624 2
20467.304 4
20467.984 1
20468.663 1
20469.343 0
20470.023 2
20470.703 1
20471.383 0
20472.063 0
20472.743 0
20473.423 1
20474.103 2
20474.783 1
20475.463 2
20476.143 2
20476.823 4
20477.503 2
20478.183 0
20478.864 6
20479.544 3
20480.224 1
20480.904 2
20481.584 3
20482.264 4
20482.944 4
20483.624 4
20484.305 5
20484.985 3
20485.665 1
20486.345 1
20487.025 4
20487.706 2
20488.386 4
20489.066 3
20489.746 4
20490.427 3
20491.107 4
20491.787 3
20492.468 2
20493.148 1
20493.828 2
20494.509 4
20495.189 1
20495.869 0
20496.550 3
20497.230 2
20497.910 6
20498.591 5
20499.271 1
20499.952 5
20500.632 3
20501.313 3
20501.993 1
20502.674 4
20503.354 8
20504.035 7
20504.715 6
20505.396 4
20506.076 9
20506.757 11
20507.437 6
20508.118 6
20508.798 2
20509.479 2
20510.160 1
20510.840 1
20511.521 2
20512.201 0
20512.882 2
20513.563 4
20514.243 3
20514.924 3
20515.605 2
20516.286 1
20516.966 1
20517.647 0
20518.328 0
20519.008 2
20519.689 1
20520.370 0
20521.051 1
20521.732 2
20522.412 1
20523.093 0
20523.774 5
20524.455 5
20525.136 2
20525.817 0
20526.497 3
20527.178 3
20527.859 3
20528.540 11
20529.221 6
20529.902 3
20530.583 2
20531.264 3
20531.945 3
20532.626 1
20533.307 0
20533.988 1
20534.669 4
20535.350 2
20536.031 0
20536.712 0
20537.393 5
20538.074 2
20538.755 1
20539.436 3
20540.117 5
20540.798 1
20541.480 1
20542.161 1
20542.842 5
20543.523 3
20544.204 4
20544.885 5
20545.567 3
20546.248 1
20546.929 2
20547.610 1
20548.291 1
20548.973 0
20549.654 2
20550.335 1
20551.016 0
20551.698 1
20552.379 2
20553.060 1
20553.742 0
20554.423 2
20555.104 0
20555.786 3
20556.467 0
20557.149 0
20557.830 0
20558.511 1
20559.193 2
20559.874 2
20560.556 0
20561.237 0
20561.919 10
20562.600 8
20563.281 9
20563.963 8
20564.645 7
20565.326 2
20566.008 3
20566.689 3
20567.371 4
20568.052 3
20568.734 3
20569.415 2
20570.097 0
20570.779 1
20571.460 4
20572.142 1
20572.823 7
20573.505 6
20574.187 3
20574.868 5
20575.550 2
20576.232 4
20576.914 0
20577.595 0
20578.277 0
20578.959 0
20579.641 2
20580.322 0
20581.004 0
20581.686 0
20582.368 2
20583.050 1
20583.731 3
20584.413 2
20585.095 3
20585.777 0
20586.459 2
20587.141 4
20587.823 2
20588.504 1
20589.186 2
20589.868 4
20590.550 1
20591.232 4
20591.914 4
20592.596 12
20593.278 28
20593.960 19
20594.642 12
20595.324 9
20596.006 4
20596.688 4
20597.370 3
20598.052 3
20598.734 4
20599.416 3
20600.099 6
20600.781 3
20601.463 1
20602.145 0
20602.827 2
20603.509 5
20604.191 3
20604.874 0
20605.556 0
20606.238 1
20606.920 0
20607.602 0
20608.285 3
20608.967 3
20609.649 4
20610.331 3
20611.014 2
20611.696 1
20612.378 1
20613.061 0
20613.743 0
20614.425 2
20615.108 1
20615.790 1
20616.472 0
20617.155 3
20617.837 1
20618.519 4
20619.202 1
20619.884 2
20620.567 2
20621.249 0
20621.932 2
20622.614 1
20623.297 2
20623.979 2
20624.662 0
20625.344 1
20626.027 0
20626.709 0
20627.392 1
20628.074 0
20628.757 1
20629.439 3
20630.122 1
20630.805 2
20631.487 0
20632.170 1
20632.853 4
20633.535 3
20634.218 2
20634.901 2
20635.583 1
20636.266 0
20636.949 0
20637.631 2
20638.314 1
20638.997 1
20639.680 2
20640.362 0
20641.045 1
20641.728 0
20642.411 0
20643.094 0
20643.776 1
20644.459 2
20645.142 2
20645.825 0
20646.508 2
20647.191 1
20647.874 3
20648.556 2
20649.239 6
20649.922 2
20650.605 2
20651.288 2
20651.971 10
20652.654 5
20653.337 4
20654.020 1
20654.703 1
20655.386 1
20656.069 1
20656.752 0
20657.435 0
20658.118 2
20658.801 1
20659.484 3
20660.167 3
20660.851 1
20661.534 3
20662.217 3
20662.900 4
20663.583 3
20664.266 3
20664.949 4
20665.633 2
20666.316 1
20666.999 0
20667.682 2
20668.365 1
20669.049 1
20669.732 1
20670.415 0
20671.098 0
20671.782 1
20672.465 0
20673.148 1
20673.832 0
20674.515 0
20675.198 2
20675.882 2
20676.565 2
20677.248 0
20677.932 0
20678.615 0
20679.299 0
20679.982 0
20680.666 0
20681.349 1
20682.032 1
20682.716 0
20683.399 1
20684.083 2
20684.766 6
20685.450 5
20686.133 2
20686.817 1
20687.500 1
20688.184 1
20688.868 0
20689.551 0
20690.235 1
20690.918 2
20691.602 0
20692.286 1
20692.969 0
20693.653 0
20694.337 0
20695.020 0
20695.704 2
20696.388 0
20697.071 0
20697.755 3
20698.439 3
20699.122 1
20699.806 0
20700.490 0
20701.174 2
20701.858 2
20702.541 2
20703.225 3
20703.909 1
20704.593 3
20705.277 1
20705.961 1
20706.644 0
20707.328 0
20708.012 0
20708.696 0
20709.380 3
20710.064 6
20710.748 7
20711.432 0
20712.116 1
20712.800 3
20713.484 3
20714.168 1
20714.852 2
20715.536 0
20716.220 2
20716.904 2
20717.588 1
20718.272 1
20718.956 1
20719.640 1
20720.324 1
20721.008 2
20721.692 2
20722.376 2
20723.060 1
20723.745 16
20724.429 17
20725.113 12
20725.797 12
20726.481 11
20727.166 6
20727.850 3
20728.534 2
20729.218 0
20729.902 0
20730.587 2
20731.271 4
20731.955 0
20732.640 1
20733.324 0
20734.008 3
20734.692 1
20735.377 4
20736.061 3
20736.746 3
20737.430 0
20738.114 0
20738.799 0
20739.483 2
20740.168 2
20740.852 6
20741.536 3
20742.221 0
20742.905 0
20743.590 1
20744.274 2
20744.959 5
20745.643 1
20746.328 0
20747.012 1
20747.697 5
20748.381 11
20749.066 8
20749.751 5
20750.435 3
20751.120 1
20751.804 0
20752.489 2
20753.174 3
20753.858 1
20754.543 1
20755.228 2
20755.912 0
20756.597 2
20757.282 1
20757.966 2
20758.651 0
20759.336 1
20760.021 0
20760.705 0
20761.390 1
20762.075 13
20762.760 11
20763.444 7
20764.129 8
20764.814 4
20765.499 3
20766.184 2
20766.869 3
20767.554 4
20768.238 1
20768.923 1
20769.608 5
20770.293 2
20770.978 2
20771.663 2
20772.348 2
20773.033 3
20773.718 0
20774.403 0
20775.088 1
20775.773 1
20776.458 3
20777.143 0
20777.828 2
20778.513 0
20779.198 0
20779.883 1
20780.568 2
20781.253 3
20781.938 1
20782.624 3
20783.309 6
20783.994 6
20784.679 4
20785.364 1
20786.049 1
20786.734 1
20787.420 5
20788.105 4
20788.790 3
20789.475 1
20790.161 0
20790.846 0
20791.531 3
20792.216 4
20792.902 3
20793.587 4
20794.272 3
20794.958 0
20795.643 2
20796.328 6
20797.014 7
20797.699 4
20798.384 2
20799.070 0
20799.755 1
20800.441 0
20801.126 0
20801.811 2
20802.497 1
20803.182 1
20803.868 2
20804.553 1
20805.239 2
20805.924 3
20806.610 1
20807.295 0
20807.981 3
20808.666 3
20809.352 3
20810.038 0
20810.723 3
20811.409 6
20812.094 7
20812.780 1
20813.466 0
20814.151 0
20814.837 6
20815.523 4
20816.208 4
20816.894 2
20817.580 1
20818.265 1
20818.951 1
20819.637 0
20820.323 4
20821.008 16
20821.694 14
20822.380 7
20823.066 9
20823.751 6
20824.437 4
20825.123 0
20825.809 5
20826.495 2
20827.181 2
20827.866 1
20828.552 0
20829.238 3
20829.924 4
20830.610 1
20831.296 2
20831.982 1
20832.668 5
20833.354 4
20834.040 4
20834.726 1
20835.412 4
20836.098 6
20836.784 6
20837.470 4
20838.156 0
20838.842 1
20839.528 0
20840.214 2
20840.900 2
20841.586 3
20842.272 3
20842.958 3
20843.644 2
20844.331 1
20845.017 3
20845.703 4
20846.389 1
20847.075 1
20847.761 1
20848.448 1
20849.134 1
20849.820 0
20850.506 1
20851.193 1
20851.879 1
20852.565 0
20853.251 2
20853.938 4
20854.624 1
20855.310 2
20855.997 5
20856.683 3
20857.369 0
20858.056 2
20858.742 2
20859.429 5
20860.115 1
20860.801 3
20861.488 4
20862.174 0
20862.861 1
20863.547 2
20864.234 0
20864.920 2
20865.607 1
20866.293 0
20866.980 1
20867.666 2
20868.353 4
20869.039 9
20869.726 7
20870.412 2
20871.099 2
20871.785 4
20872.472 1
20873.159 3
20873.845 2
20874.532 2
20875.219 4
20875.905 3
20876.592 5
20877.279 2
20877.965 1
20878.652 0
20879.339 4
20880.025 6
20880.712 4
20881.399 3
20882.086 6
20882.772 5
20883.459 1
20884.146 1
20884.833 1
20885.520 0
20886.206 2
20886.893 0
20887.580 11
20888.267 11
20888.954 9
20889.641 8
20890.328 2
20891.015 1
20891.701 1
20892.388 3
20893.075 4
20893.762 1
20894.449 0
20895.136 15
20895.823 16
20896.510 8
20897.197 6
20897.884 4
20898.571 4
20899.258 3
20899.945 9
20900.632 6
20901.320 2
20902.007 1
20902.694 0
20903.381 0
20904.068 1
20904.755 3
20905.442 2
20906.129 1
20906.817 0
20907.504 0
20908.191 0
20908.878 1
20909.565 0
20910.253 10
20910.940 31
20911.627 23
20912.314 17
20913.002 12
20913.689 4
20914.376 1
20915.063 8
20915.751 3
20916.438 5
20917.125 4
20917.813 1
20918.500 0
20919.188 1
20919.875 0
20920.562 5
20921.250 6
20921.937 0
20922.625 0
20923.312 1
20923.999 1
20924.687 0
20925.374 0
20926.062 4
20926.749 6
20927.437 4
20928.124 3
20928.812 0
20929.499 0
20930.187 2
20930.875 1
20931.562 2
20932.250 2
20932.937 2
20933.625 0
20934.313 0
20935.000 2
20935.688 3
20936.376 2
20937.063 1
20937.751 0
20938.439 0
20939.126 0
20939.814 0
20940.502 1
20941.189 0
20941.877 0
20942.565 1
20943.253 0
20943.940 1
20944.628 2
20945.316 1
20946.004 0
20946.692 1
20947.380 0
20948.067 1
20948.755 2
20949.443 5
20950.131 4
20950.819 2
20951.507 0
20952.195 3
20952.883 3
20953.571 2
20954.259 0
20954.946 2
20955.634 2
20956.322 2
20957.010 4
20957.698 1
20958.386 3
20959.074 0
20959.763 0
20960.451 2
20961.139 4
20961.827 3
20962.515 6
20963.203 2
20963.891 2
20964.579 2
20965.267 2
20965.955 4
20966.644 4
20967.332 3
20968.020 5
20968.708 8
20969.396 3
20970.084 3
20970.773 1
20971.461 1
20972.149 0
20972.837 2
20973.526 2
20974.214 1
20974.902 8
20975.591 3
20976.279 5
20976.967 4
20977.656 2
20978.344 5
20979.032 6
20979.721 0
20980.409 0
20981.097 2
20981.786 1
20982.474 4
20983.163 2
20983.851 11
20984.539 15
20985.228 8
20985.916 5
20986.605 5
20987.293 4
20987.982 3
20988.670 1
20989.359 2
20990.047 0
20990.736 4
20991.425 2
20992.113 3
20992.802 5
20993.490 0
20994.179 3
20994.868 3
20995.556 0
20996.245 1
20996.933 1
20997.622 2
20998.311 5
20998.999 4
20999.688 4
21000.377 0
21001.066 3
21001.754 3
21002.443 2
21003.132 2
21003.821 0
21004.509 3
21005.198 1
21005.887 0
21006.576 1
21007.265 3
21007.953 1
21008.642 3
21009.331 2
21010.020 2
21010.709 7
21011.398 7
21012.087 4
21012.776 1
21013.464 4
21014.153 2
21014.842 1
21015.531 3
21016.220 1
21016.909 5
21017.598 3
21018.287 2
21018.976 4
21019.665 1
21020.354 0
21021.043 0
21021.732 1
21022.421 1
21023.111 2
21023.800 1
21024.489 0
21025.178 2
21025.867 2
21026.556 1
21027.245 0
21027.934 1
21028.624 2
21029.313 0
21030.002 2
21030.691 2
21031.380 1
21032.070 0
21032.759 0
21033.448 0
21034.137 1
21034.827 2
21035.516 2
21036.205 3
21036.895 1
21037.584 1
21038.273 4
21038.963 2
21039.652 2
21040.341 1
21041.031 6
21041.720 4
21042.409 6
21043.099 4
21043.788 2
21044.478 1
21045.167 1
21045.857 3
21046.546 4
21047.236 2
21047.925 3
21048.615 5
21049.304 4
21049.994 0
21050.683 1
21051.373 7
21052.062 5
21052.752 3
21053.441 3
21054.131 5
21054.821 2
21055.510 1
21056.200 5
21056.889 3
21057.579 4
21058.269 2
21058.958 2
21059.648 3
21060.338 5
21061.027 3
21061.717 2
21062.407 2
21063.097 3
21063.786 1
21064.476 2
21065.166 5
21065.856 3
21066.546 6
21067.235 3
21067.925 2
21068.615 2
21069.305 1
21069.995 3
21070.685 1
21071.374 2
21072.064 0
21072.754 1
21073.444 1
21074.134 1
21074.824 0
21075.514 2
21076.204 4
21076.894 4
21077.584 2
21078.274 1
21078.964 2
21079.654 3
21080.344 4
21081.034 2
21081.724 2
21082.414 1
21083.104 3
21083.794 4
21084.484 6
21085.174 15
21085.864 16
21086.554 12
21087.245 9
21087.935 7
21088.625 3
21089.315 2
21090.005 1
21090.695 1
21091.386 6
21092.076 2
21092.766 1
21093.456 1
21094.147 4
21094.837 3
21095.527 1
21096.217 3
21096.908 2
21097.598 3
21098.288 1
21098.979 0
21099.669 0
21100.359 0
21101.050 1
21101.740 4
21102.430 2
21103.121 1
21103.811 3
21104.502 6
21105.192 3
21105.882 1
21106.573 3
21107.263 1
21107.954 2
21108.644 1
21109.335 2
21110.025 2
21110.716 0
21111.406 2
21112.097 5
21112.787 3
21113.478 0
21114.169 0
21114.859 2
21115.550 1
21116.240 6
21116.931 4
21117.622 2
21118.312 3
21119.003 1
21119.694 0
21120.384 3
21121.075 2
21121.766 0
21122.456 3
21123.147 6
21123.838 3
21124.529 6
21125.219 6
21125.910 1
21126.601 0
21127.292 3
21127.983 1
21128.673 2
21129.364 1
21130.055 3
21130.746 0
21131.437 0
21132.128 1
21132.818 0
21133.509 0
21134.200 0
21134.891 0
21135.582 1
21136.273 4
21136.964 3
21137.655 1
21138.346 15
21139.037 18
21139.728 11
21140.419 11
21141.110 8
21141.801 3
21142.492 1
21143.183 1
21143.874 3
21144.565 3
21145.256 4
21145.947 3
21146.638 1
21147.330 0
21148.021 2
21148.712 2
21149.403 2
21150.094 2
21150.785 0
21151.476 1
21152.168 0
21152.859 1
21153.550 1
21154.241 4
21154.933 7
21155.624 8
21156.315 5
21157.006 3
21157.698 4
21158.389 1
21159.080 0
21159.772 0
21160.463 0
21161.154 1
21161.846 4
21162.537 3
21163.228 5
21163.920 2
21164.611 2
21165.303 3
21165.994 2
21166.685 2
21167.377 2
21168.068 1
21168.760 1
21169.451 2
21170.143 2
21170.834 9
21171.526 5
21172.217 3
21172.909 0
21173.600 0
21174.292 0
21174.984 2
21175.675 1
21176.367 6
21177.058 3
21177.750 2
21178.442 4
21179.133 3
21179.825 1
21180.517 1
21181.208 0
21181.900 3
21182.592 1
21183.283 2
21183.975 0
21184.667 0
21185.358 0
21186.050 0
21186.742 0
21187.434 1
21188.126 0
21188.817 2
21189.509 1
21190.201 0
21190.893 0
21191.585 7
21192.277 4
21192.968 7
21193.660 6
21194.352 3
21195.044 1
21195.736 2
21196.428 4
21197.120 0
21197.812 3
21198.504 4
21199.196 1
21199.888 1
21200.580 0
21201.272 0
21201.964 0
21202.656 1
21203.348 1
21204.040 0
21204.732 1
21205.424 2
21206.116 0
21206.808 12
21207.500 7
21208.192 1
21208.884 1
21209.577 2
21210.269 2
21210.961 6
21211.653 3
21212.345 3
21213.037 2
21213.730 1
21214.422 1
21215.114 1
21215.806 0
21216.499 1
21217.191 3
21217.883 2
21218.575 4
21219.268 1
21219.960 0
21220.652 0
21221.345 0
21222.037 1
21222.729 5
21223.422 4
21224.114 1
21224.806 1
21225.499 0
21226.191 2
21226.884 0
21227.576 2
21228.269 5
21228.961 4
21229.653 2
21230.346 2
21231.038 1
21231.731 1
21232.423 4
21233.116 1
21233.808 2
21234.501 1
21235.194 1
21235.886 0
21236.579 2
21237.271 0
21237.964 0
21238.657 1
21239.349 8
21240.042 3
21240.734 7
21241.427 2
21242.120 0
21242.812 0
21243.505 2
21244.198 0
21244.891 1
21245.583 0
21246.276 0
21246.969 0
21247.662 1
21248.354 0
21249.047 0
21249.740 1
21250.433 1
21251.126 0
21251.818 1
21252.511 1
21253.204 1
21253.897 0
21254.590 1
21255.283 2
21255.976 7
21256.668 3
21257.361 0
21258.054 0
21258.747 0
21259.440 1
21260.133 1
21260.826 0
21261.519 5
21262.212 4
21262.905 3
21263.598 4
21264.291 5
21264.984 2
21265.677 1
21266.370 1
21267.063 4
21267.756 4
21268.450 1
21269.143 0
21269.836 0
21270.529 2
21271.222 1
21271.915 3
21272.608 0
21273.302 0
21273.995 1
21274.688 0
21275.381 0
21276.074 1
21276.768 2
21277.461 3
21278.154 4
21278.847 4
21279.541 4
21280.234 3
21280.927 1
21281.621 1
21282.314 5
21283.007 3
21283.701 2
21284.394 0
21285.087 0
21285.781 0
21286.474 3
21287.168 9
21287.861 7
21288.554 1
21289.248 0
21289.941 1
21290.635 2
21291.328 2
21292.022 2
21292.715 2
21293.409 2
21294.102 4
21294.796 1
21295.489 0
21296.183 4
21296.876 2
21297.570 0
21298.264 1
21298.957 1
21299.651 1
21300.344 2
21301.038 2
21301.732 0
21302.425 3
21303.119 2
21303.813 2
21304.506 1
21305.200 2
21305.894 1
21306.587 0
21307.281 0
21307.975 1
21308.669 2
21309.362 0
21310.056 0
21310.750 0
21311.444 0
21312.138 0
21312.831 0
21313.525 0
21314.219 3
21314.913 6
21315.607 2
21316.301 4
21316.995 8
21317.689 3
21318.382 1
21319.076 4
21319.770 2
21320.464 2
21321.158 3
21321.852 5
21322.546 3
21323.240 3
21323.934 4
21324.628 0
21325.322 2
21326.016 1
21326.710 0
21327.404 0
21328.098 1
21328.793 0
21329.487 0
21330.181 2
21330.875 2
21331.569 3
21332.263 0
21332.957 2
21333.651 1
21334.346 0
21335.040 1
21335.734 4
21336.428 5
21337.122 5
21337.817 2
21338.511 4
21339.205 1
21339.899 5
21340.594 2
21341.288 10
21341.982 3
21342.677 0
21343.371 2
21344.065 1
21344.760 0
21345.454 0
21346.148 1
21346.843 1
21347.537 0
21348.232 1
21348.926 1
21349.620 2
21350.315 3
21351.009 3
21351.704 2
21352.398 7
21353.093 9
21353.787 10
21354.482 2
21355.176 0
21355.871 2
21356.565 0
21357.260 1
21357.954 1
21358.649 2
21359.343 3
21360.038 2
21360.733 2
21361.427 2
21362.122 2
21362.817 1
21363.511 0
21364.206 6
21364.901 4
21365.595 3
21366.290 1
21366.985 2
21367.679 0
21368.374 1
21369.069 1
21369.764 0
21370.458 2
21371.153 1
21371.848 3
21372.543 1
21373.237 0
21373.932 1
21374.627 1
21375.322 2
21376.017 5
21376.712 4
21377.407 1
21378.101 0
21378.796 0
21379.491 1
21380.186 5
21380.881 4
21381.576 4
21382.271 1
21382.966 2
21383.661 4
21384.356 0
21385.051 2
21385.746 2
21386.441 3
21387.136 1
21387.831 0
21388.526 1
21389.221 4
21389.916 5
21390.611 3
21391.306 0
21392.002 2
21392.697 6
21393.392 4
21394.087 6
21394.782 6
21395.477 2
21396.173 0
21396.868 4
21397.563 3
21398.258 1
21398.953 1
21399.649 3
21400.344 1
21401.039 0
21401.734 3
21402.430 2
21403.125 2
21403.820 3
21404.516 12
21405.211 9
21405.906 7
21406.602 5
21407.297 5
21407.992 4
21408.688 2
21409.383 1
21410.079 2
21410.774 1
21411.469 1
21412.165 1
21412.860 2
21413.556 4
21414.251 4
21414.947 6
21415.642 3
21416.338 6
21417.033 3
21417.729 1
21418.424 1
21419.120 4
21419.815 1
21420.511 0
21421.207 0
21421.902 1
21422.598 3
21423.293 8
21423.989 6
21424.685 5
21425.380 0
21426.076 1
21426.772 2
21427.467 0
21428.163 3
21428.859 6
21429.555 4
21430.250 3
21430.946 0
21431.642 1
21432.338 2
21433.033 1
21433.729 0
21434.425 0
21435.121 0
21435.817 3
21436.512 2
21437.208 0
21437.904 0
21438.600 0
21439.296 1
21439.992 1
21440.688 2
21441.384 0
21442.080 0
21442.776 2
21443.471 1
21444.167 1
21444.863 7
21445.559 5
21446.255 5
21446.951 5
21447.647 2
21448.343 1
21449.039 1
21449.736 1
21450.432 6
21451.128 5
21451.824 3
21452.520 2
21453.216 0
21453.912 0
21454.608 3
21455.304 2
21456.001 2
21456.697 3
21457.393 1
21458.089 0
21458.785 0
21459.481 1
21460.178 3
21460.874 3
21461.570 0
21462.266 0
21462.963 0
21463.659 0
21464.355 0
21465.052 0
21465.748 0
21466.444 0
21467.141 1
21467.837 8
21468.533 2
21469.230 0
21469.926 0
21470.622 5
21471.319 5
21472.015 4
21472.712 2
21473.408 1
21474.105 3
21474.801 1
21475.497 0
21476.194 2
21476.890 0
21477.587 0
21478.283 2
21478.980 2
21479.677 2
21480.373 1
21481.070 0
21481.766 0
21482.463 0
21483.159 1
21483.856 0
21484.553 2
21485.249 2
21485.946 1
21486.643 2
21487.339 3
21488.036 7
21488.733 3
21489.429 1
21490.126 2
21490.823 1
21491.519 2
21492.216 3
21492.913 6
21493.610 7
21494.307 0
21495.003 0
21495.700 0
21496.397 0
21497.094 0
21497.791 0
21498.487 0
21499.184 0
