# Supplementary material for: LIMPIC: a computational method for the separation of protein MALDI-TOF-MS signals from noise
Source: BMC Bioinformatics. 2007 Mar 26;8:101. doi: 10.1186/1471-2105-8-101 (PMC1847688; doi:10.1186/1471-2105-8-101)
Supplement: Additional File 3 — Compressed archive of 30 text files, containing MALDI-TOF-MS data acquired from human plasma samples. [file 1471-2105-8-101-S3.zip › Plasma/P_17.txt]

4989.028 0
4989.364 0
4989.699 0
4990.034 0
4990.369 0
4990.704 0
4991.039 0
4991.375 0
4991.710 60
4992.045 71
4992.380 86
4992.716 75
4993.051 56
4993.386 67
4993.721 61
4994.057 86
4994.392 86
4994.727 90
4995.063 83
4995.398 86
4995.733 91
4996.069 88
4996.404 71
4996.740 76
4997.075 91
4997.410 93
4997.746 78
4998.081 79
4998.417 70
4998.752 66
4999.088 75
4999.423 81
4999.759 84
5000.094 94
5000.430 82
5000.765 109
5001.101 122
5001.436 98
5001.772 73
5002.108 58
5002.443 65
5002.779 57
5003.114 59
5003.450 64
5003.786 47
5004.121 57
5004.457 73
5004.793 85
5005.128 86
5005.464 95
5005.800 96
5006.135 107
5006.471 72
5006.807 76
5007.143 71
5007.478 73
5007.814 84
5008.150 90
5008.486 74
5008.821 79
5009.157 97
5009.493 91
5009.829 95
5010.165 80
5010.501 94
5010.837 90
5011.172 94
5011.508 91
5011.844 92
5012.180 88
5012.516 75
5012.852 79
5013.188 75
5013.524 68
5013.860 73
5014.196 66
5014.532 74
5014.868 76
5015.204 77
5015.540 60
5015.876 65
5016.212 55
5016.548 65
5016.884 67
5017.220 87
5017.556 85
5017.892 76
5018.229 78
5018.565 73
5018.901 65
5019.237 69
5019.573 78
5019.909 73
5020.245 89
5020.582 86
5020.918 81
5021.254 74
5021.590 61
5021.927 53
5022.263 84
5022.599 69
5022.935 58
5023.272 63
5023.608 63
5023.944 63
5024.281 49
5024.617 61
5024.953 58
5025.290 66
5025.626 67
5025.962 55
5026.299 48
5026.635 60
5026.972 63
5027.308 77
5027.644 84
5027.981 92
5028.317 68
5028.654 71
5028.990 56
5029.327 66
5029.663 67
5030.000 66
5030.336 56
5030.673 53
5031.009 55
5031.346 60
5031.683 64
5032.019 62
5032.356 61
5032.692 73
5033.029 64
5033.366 65
5033.702 56
5034.039 73
5034.375 63
5034.712 56
5035.049 76
5035.386 100
5035.722 97
5036.059 68
5036.396 66
5036.732 50
5037.069 61
5037.406 66
5037.743 83
5038.079 97
5038.416 94
5038.753 93
5039.090 92
5039.427 107
5039.764 96
5040.100 92
5040.437 69
5040.774 82
5041.111 119
5041.448 102
5041.785 84
5042.122 82
5042.459 97
5042.796 117
5043.133 110
5043.470 142
5043.807 168
5044.144 140
5044.481 153
5044.818 163
5045.155 168
5045.492 162
5045.829 155
5046.166 139
5046.503 171
5046.840 158
5047.177 167
5047.514 172
5047.851 162
5048.188 141
5048.525 127
5048.863 135
5049.200 113
5049.537 109
5049.874 87
5050.211 117
5050.548 120
5050.886 125
5051.223 128
5051.560 98
5051.897 106
5052.235 116
5052.572 137
5052.909 147
5053.246 143
5053.584 157
5053.921 139
5054.258 146
5054.596 156
5054.933 168
5055.270 163
5055.608 152
5055.945 162
5056.283 179
5056.620 171
5056.957 169
5057.295 173
5057.632 235
5057.970 245
5058.307 245
5058.645 192
5058.982 204
5059.320 203
5059.657 216
5059.995 191
5060.332 188
5060.670 176
5061.007 165
5061.345 167
5061.682 163
5062.020 150
5062.358 151
5062.695 151
5063.033 158
5063.370 156
5063.708 162
5064.046 160
5064.383 153
5064.721 158
5065.059 148
5065.396 138
5065.734 165
5066.072 168
5066.410 162
5066.747 183
5067.085 184
5067.423 192
5067.761 179
5068.098 214
5068.436 202
5068.774 220
5069.112 225
5069.450 251
5069.788 273
5070.125 273
5070.463 315
5070.801 290
5071.139 308
5071.477 317
5071.815 323
5072.153 286
5072.491 288
5072.829 288
5073.167 275
5073.505 274
5073.843 267
5074.181 253
5074.519 212
5074.857 163
5075.195 168
5075.533 173
5075.871 136
5076.209 158
5076.547 172
5076.885 163
5077.223 145
5077.561 148
5077.899 135
5078.237 126
5078.575 111
5078.914 100
5079.252 85
5079.590 80
5079.928 73
5080.266 85
5080.605 76
5080.943 57
5081.281 54
5081.619 71
5081.957 73
5082.296 71
5082.634 70
5082.972 90
5083.311 69
5083.649 78
5083.987 76
5084.326 65
5084.664 58
5085.002 79
5085.341 84
5085.679 104
5086.017 123
5086.356 111
5086.694 108
5087.033 100
5087.371 85
5087.709 78
5088.048 66
5088.386 83
5088.725 83
5089.063 89
5089.402 80
5089.740 80
5090.079 88
5090.417 99
5090.756 103
5091.094 92
5091.433 92
5091.772 82
5092.110 104
5092.449 88
5092.787 72
5093.126 84
5093.465 100
5093.803 93
5094.142 101
5094.481 110
5094.819 94
5095.158 83
5095.497 76
5095.835 70
5096.174 66
5096.513 87
5096.852 109
5097.190 117
5097.529 107
5097.868 107
5098.207 88
5098.546 94
5098.884 116
5099.223 94
5099.562 76
5099.901 71
5100.240 75
5100.579 100
5100.917 98
5101.256 86
5101.595 80
5101.934 86
5102.273 66
5102.612 74
5102.951 88
5103.290 93
5103.629 93
5103.968 118
5104.307 141
5104.646 127
5104.985 136
5105.324 116
5105.663 143
5106.002 162
5106.341 150
5106.680 137
5107.019 120
5107.358 114
5107.697 107
5108.037 92
5108.376 115
5108.715 126
5109.054 138
5109.393 125
5109.732 105
5110.072 120
5110.411 139
5110.750 124
5111.089 100
5111.428 93
5111.768 89
5112.107 88
5112.446 88
5112.785 98
5113.125 102
5113.464 106
5113.803 100
5114.143 93
5114.482 92
5114.821 85
5115.161 76
5115.500 83
5115.839 62
5116.179 108
5116.518 99
5116.858 79
5117.197 79
5117.536 74
5117.876 78
5118.215 63
5118.555 83
5118.894 66
5119.234 76
5119.573 71
5119.913 60
5120.252 88
5120.592 84
5120.931 69
5121.271 66
5121.611 64
5121.950 71
5122.290 76
5122.629 66
5122.969 51
5123.309 49
5123.648 56
5123.988 46
5124.328 36
5124.667 53
5125.007 47
5125.347 44
5125.686 43
5126.026 52
5126.366 61
5126.705 69
5127.045 60
5127.385 58
5127.725 52
5128.065 52
5128.404 66
5128.744 77
5129.084 71
5129.424 68
5129.764 62
5130.104 88
5130.443 98
5130.783 100
5131.123 95
5131.463 77
5131.803 74
5132.143 83
5132.483 85
5132.823 85
5133.163 78
5133.503 90
5133.843 88
5134.183 72
5134.523 79
5134.863 82
5135.203 73
5135.543 89
5135.883 90
5136.223 83
5136.563 63
5136.903 66
5137.243 49
5137.583 68
5137.923 85
5138.263 61
5138.603 53
5138.944 57
5139.284 71
5139.624 79
5139.964 90
5140.304 100
5140.645 85
5140.985 92
5141.325 71
5141.665 83
5142.005 119
5142.346 107
5142.686 110
5143.026 92
5143.367 64
5143.707 91
5144.047 69
5144.387 81
5144.728 86
5145.068 80
5145.409 56
5145.749 64
5146.089 78
5146.430 65
5146.770 64
5147.110 84
5147.451 91
5147.791 88
5148.132 88
5148.472 79
5148.813 65
5149.153 73
5149.494 71
5149.834 77
5150.175 65
5150.515 72
5150.856 66
5151.196 73
5151.537 74
5151.877 71
5152.218 57
5152.559 55
5152.899 62
5153.240 71
5153.581 89
5153.921 84
5154.262 92
5154.602 71
5154.943 94
5155.284 88
5155.625 91
5155.965 83
5156.306 89
5156.647 85
5156.987 64
5157.328 81
5157.669 82
5158.010 79
5158.351 81
5158.691 108
5159.032 88
5159.373 78
5159.714 104
5160.055 87
5160.395 75
5160.736 70
5161.077 80
5161.418 70
5161.759 63
5162.100 67
5162.441 91
5162.782 84
5163.123 63
5163.464 64
5163.805 67
5164.146 85
5164.487 83
5164.828 83
5165.169 80
5165.510 60
5165.851 57
5166.192 56
5166.533 55
5166.874 46
5167.215 80
5167.556 87
5167.897 95
5168.238 86
5168.579 76
5168.921 65
5169.262 64
5169.603 86
5169.944 89
5170.285 77
5170.626 69
5170.968 72
5171.309 97
5171.650 124
5171.991 149
5172.333 146
5172.674 137
5173.015 159
5173.356 157
5173.698 109
5174.039 138
5174.380 153
5174.722 149
5175.063 125
5175.404 92
5175.746 78
5176.087 109
5176.428 93
5176.770 72
5177.111 80
5177.453 99
5177.794 75
5178.136 66
5178.477 69
5178.818 70
5179.160 88
5179.501 99
5179.843 92
5180.184 84
5180.526 76
5180.867 75
5181.209 71
5181.551 64
5181.892 69
5182.234 63
5182.575 59
5182.917 48
5183.258 49
5183.600 70
5183.942 60
5184.283 78
5184.625 83
5184.967 74
5185.308 76
5185.650 69
5185.992 74
5186.334 100
5186.675 66
5187.017 87
5187.359 89
5187.700 87
5188.042 64
5188.384 72
5188.726 66
5189.068 73
5189.409 72
5189.751 67
5190.093 61
5190.435 62
5190.777 66
5191.119 60
5191.461 76
5191.802 94
5192.144 91
5192.486 62
5192.828 69
5193.170 77
5193.512 79
5193.854 72
5194.196 59
5194.538 71
5194.880 96
5195.222 103
5195.564 90
5195.906 107
5196.248 92
5196.590 93
5196.932 93
5197.274 106
5197.616 116
5197.958 110
5198.301 124
5198.643 146
5198.985 164
5199.327 182
5199.669 188
5200.011 191
5200.353 123
5200.696 111
5201.038 100
5201.380 88
5201.722 89
5202.064 96
5202.407 96
5202.749 80
5203.091 80
5203.434 55
5203.776 72
5204.118 61
5204.460 61
5204.803 75
5205.145 81
5205.487 63
5205.830 68
5206.172 88
5206.515 106
5206.857 79
5207.199 72
5207.542 57
5207.884 51
5208.227 46
5208.569 50
5208.911 37
5209.254 46
5209.596 57
5209.939 58
5210.281 69
5210.624 72
5210.966 60
5211.309 82
5211.652 80
5211.994 78
5212.337 89
5212.679 81
5213.022 62
5213.364 82
5213.707 85
5214.050 96
5214.392 91
5214.735 83
5215.078 76
5215.420 58
5215.763 66
5216.106 61
5216.448 51
5216.791 63
5217.134 43
5217.477 53
5217.819 81
5218.162 78
5218.505 66
5218.848 77
5219.190 86
5219.533 82
5219.876 88
5220.219 93
5220.562 96
5220.905 112
5221.247 84
5221.590 65
5221.933 57
5222.276 40
5222.619 49
5222.962 57
5223.305 52
5223.648 48
5223.991 39
5224.334 46
5224.677 51
5225.020 42
5225.363 29
5225.706 30
5226.049 62
5226.392 81
5226.735 63
5227.078 71
5227.421 73
5227.764 55
5228.107 72
5228.450 59
5228.793 42
5229.136 65
5229.480 56
5229.823 43
5230.166 49
5230.509 43
5230.852 35
5231.195 31
5231.539 38
5231.882 42
5232.225 48
5232.568 55
5232.912 61
5233.255 80
5233.598 88
5233.941 67
5234.285 51
5234.628 43
5234.971 50
5235.315 45
5235.658 60
5236.001 76
5236.345 75
5236.688 61
5237.031 59
5237.375 63
5237.718 64
5238.062 49
5238.405 67
5238.748 52
5239.092 50
5239.435 70
5239.779 60
5240.122 73
5240.466 74
5240.809 62
5241.153 51
5241.496 41
5241.840 51
5242.183 40
5242.527 42
5242.871 46
5243.214 47
5243.558 56
5243.901 51
5244.245 65
5244.589 54
5244.932 54
5245.276 56
5245.620 44
5245.963 37
5246.307 58
5246.651 63
5246.994 68
5247.338 59
5247.682 59
5248.026 44
5248.369 58
5248.713 76
5249.057 56
5249.401 59
5249.744 42
5250.088 58
5250.432 79
5250.776 81
5251.120 71
5251.464 68
5251.807 55
5252.151 67
5252.495 61
5252.839 62
5253.183 47
5253.527 77
5253.871 78
5254.215 66
5254.559 73
5254.903 73
5255.247 67
5255.591 66
5255.935 69
5256.279 73
5256.623 62
5256.967 60
5257.311 43
5257.655 48
5257.999 48
5258.343 49
5258.687 47
5259.031 50
5259.375 63
5259.720 61
5260.064 59
5260.408 69
5260.752 64
5261.096 62
5261.440 71
5261.785 81
5262.129 99
5262.473 93
5262.817 63
5263.161 58
5263.506 72
5263.850 71
5264.194 43
5264.538 52
5264.883 71
5265.227 59
5265.571 72
5265.916 87
5266.260 70
5266.604 85
5266.949 80
5267.293 67
5267.638 63
5267.982 72
5268.326 59
5268.671 58
5269.015 62
5269.360 56
5269.704 48
5270.049 58
5270.393 50
5270.738 58
5271.082 60
5271.427 62
5271.771 75
5272.116 62
5272.460 62
5272.805 49
5273.149 51
5273.494 56
5273.838 55
5274.183 65
5274.528 65
5274.872 74
5275.217 87
5275.562 68
5275.906 94
5276.251 94
5276.596 100
5276.940 99
5277.285 90
5277.630 82
5277.974 65
5278.319 70
5278.664 81
5279.009 103
5279.353 96
5279.698 80
5280.043 67
5280.388 70
5280.733 78
5281.077 88
5281.422 90
5281.767 88
5282.112 101
5282.457 76
5282.802 96
5283.147 106
5283.491 128
5283.836 145
5284.181 115
5284.526 89
5284.871 96
5285.216 122
5285.561 109
5285.906 111
5286.251 115
5286.596 117
5286.941 91
5287.286 100
5287.631 104
5287.976 109
5288.321 93
5288.666 113
5289.011 93
5289.357 81
5289.702 79
5290.047 81
5290.392 84
5290.737 68
5291.082 86
5291.427 80
5291.773 101
5292.118 115
5292.463 112
5292.808 112
5293.153 101
5293.499 99
5293.844 130
5294.189 123
5294.534 111
5294.880 85
5295.225 75
5295.570 67
5295.916 78
5296.261 82
5296.606 71
5296.952 69
5297.297 72
5297.642 53
5297.988 71
5298.333 57
5298.678 40
5299.024 50
5299.369 62
5299.715 62
5300.060 77
5300.406 67
5300.751 48
5301.097 50
5301.442 53
5301.788 53
5302.133 57
5302.479 63
5302.824 77
5303.170 95
5303.515 67
5303.861 72
5304.206 85
5304.552 71
5304.898 54
5305.243 37
5305.589 33
5305.934 33
5306.280 47
5306.626 47
5306.971 66
5307.317 61
5307.663 60
5308.009 41
5308.354 51
5308.700 48
5309.046 36
5309.391 45
5309.737 50
5310.083 43
5310.429 43
5310.775 45
5311.120 47
5311.466 52
5311.812 51
5312.158 71
5312.504 65
5312.850 61
5313.195 66
5313.541 65
5313.887 53
5314.233 53
5314.579 63
5314.925 61
5315.271 67
5315.617 54
5315.963 63
5316.309 71
5316.655 65
5317.001 70
5317.347 67
5317.693 51
5318.039 57
5318.385 53
5318.731 57
5319.077 53
5319.423 41
5319.769 46
5320.115 44
5320.461 36
5320.808 44
5321.154 62
5321.500 69
5321.846 68
5322.192 75
5322.538 87
5322.885 81
5323.231 71
5323.577 78
5323.923 58
5324.269 68
5324.616 65
5324.962 49
5325.308 68
5325.654 86
5326.001 92
5326.347 117
5326.693 99
5327.040 81
5327.386 73
5327.732 96
5328.079 93
5328.425 101
5328.772 111
5329.118 99
5329.464 93
5329.811 90
5330.157 96
5330.504 74
5330.850 79
5331.197 65
5331.543 47
5331.889 56
5332.236 64
5332.582 64
5332.929 59
5333.276 67
5333.622 59
5333.969 55
5334.315 54
5334.662 65
5335.008 70
5335.355 58
5335.702 46
5336.048 56
5336.395 58
5336.741 41
5337.088 50
5337.435 68
5337.781 84
5338.128 65
5338.475 61
5338.822 40
5339.168 34
5339.515 67
5339.862 64
5340.208 76
5340.555 68
5340.902 55
5341.249 62
5341.596 83
5341.942 94
5342.289 75
5342.636 72
5342.983 99
5343.330 74
5343.677 63
5344.024 40
5344.370 52
5344.717 68
5345.064 59
5345.411 64
5345.758 59
5346.105 49
5346.452 54
5346.799 55
5347.146 57
5347.493 52
5347.840 47
5348.187 81
5348.534 84
5348.881 88
5349.228 80
5349.575 67
5349.922 58
5350.269 57
5350.616 62
5350.963 75
5351.311 63
5351.658 64
5352.005 71
5352.352 56
5352.699 50
5353.046 56
5353.393 91
5353.741 79
5354.088 71
5354.435 66
5354.782 73
5355.130 96
5355.477 106
5355.824 91
5356.171 70
5356.519 60
5356.866 57
5357.213 64
5357.561 58
5357.908 61
5358.255 92
5358.603 120
5358.950 111
5359.297 90
5359.645 82
5359.992 86
5360.340 102
5360.687 107
5361.034 82
5361.382 87
5361.729 88
5362.077 106
5362.424 99
5362.772 90
5363.119 107
5363.467 121
5363.814 125
5364.162 115
5364.509 87
5364.857 87
5365.204 86
5365.552 98
5365.900 92
5366.247 85
5366.595 64
5366.942 54
5367.290 52
5367.638 56
5367.985 84
5368.333 82
5368.681 63
5369.028 54
5369.376 43
5369.724 51
5370.072 49
5370.419 57
5370.767 74
5371.115 54
5371.463 50
5371.810 45
5372.158 47
5372.506 44
5372.854 35
5373.202 46
5373.549 70
5373.897 67
5374.245 49
5374.593 32
5374.941 33
5375.289 48
5375.637 63
5375.985 80
5376.333 85
5376.680 77
5377.028 69
5377.376 42
5377.724 55
5378.072 56
5378.420 43
5378.768 42
5379.116 55
5379.464 62
5379.812 58
5380.160 56
5380.509 55
5380.857 46
5381.205 52
5381.553 70
5381.901 91
5382.249 91
5382.597 68
5382.945 65
5383.293 35
5383.642 48
5383.990 43
5384.338 45
5384.686 50
5385.034 44
5385.383 33
5385.731 35
5386.079 49
5386.427 47
5386.776 37
5387.124 61
5387.472 54
5387.820 62
5388.169 51
5388.517 43
5388.865 51
5389.214 57
5389.562 46
5389.910 46
5390.259 47
5390.607 57
5390.956 67
5391.304 42
5391.653 52
5392.001 53
5392.349 59
5392.698 46
5393.046 55
5393.395 72
5393.743 63
5394.092 72
5394.440 71
5394.789 55
5395.137 57
5395.486 52
5395.834 74
5396.183 84
5396.532 91
5396.880 70
5397.229 65
5397.577 79
5397.926 85
5398.275 81
5398.623 68
5398.972 76
5399.321 81
5399.669 84
5400.018 76
5400.367 57
5400.715 51
5401.064 80
5401.413 70
5401.762 77
5402.110 79
5402.459 65
5402.808 68
5403.157 55
5403.506 56
5403.854 65
5404.203 49
5404.552 54
5404.901 48
5405.250 44
5405.599 57
5405.948 51
5406.297 54
5406.645 62
5406.994 72
5407.343 68
5407.692 77
5408.041 90
5408.390 75
5408.739 63
5409.088 63
5409.437 51
5409.786 38
5410.135 35
5410.484 28
5410.833 45
5411.182 65
5411.531 67
5411.880 54
5412.229 47
5412.579 60
5412.928 62
5413.277 62
5413.626 54
5413.975 52
5414.324 62
5414.673 55
5415.023 65
5415.372 62
5415.721 51
5416.070 43
5416.419 40
5416.769 50
5417.118 31
5417.467 26
5417.816 53
5418.166 69
5418.515 53
5418.864 56
5419.214 54
5419.563 59
5419.912 50
5420.262 53
5420.611 62
5420.960 61
5421.310 58
5421.659 59
5422.009 61
5422.358 40
5422.707 35
5423.057 41
5423.406 32
5423.756 27
5424.105 57
5424.455 72
5424.804 64
5425.154 72
5425.503 62
5425.853 60
5426.202 71
5426.552 47
5426.901 50
5427.251 77
5427.601 87
5427.950 81
5428.300 89
5428.649 78
5428.999 55
5429.349 38
5429.698 35
5430.048 42
5430.398 35
5430.747 43
5431.097 40
5431.447 38
5431.797 41
5432.146 38
5432.496 36
5432.846 38
5433.196 48
5433.545 48
5433.895 49
5434.245 34
5434.595 50
5434.945 37
5435.294 44
5435.644 38
5435.994 38
5436.344 45
5436.694 63
5437.044 46
5437.394 38
5437.743 40
5438.093 31
5438.443 44
5438.793 41
5439.143 30
5439.493 29
5439.843 35
5440.193 34
5440.543 44
5440.893 51
5441.243 37
5441.593 34
5441.943 37
5442.293 30
5442.643 44
5442.994 61
5443.344 60
5443.694 51
5444.044 64
5444.394 62
5444.744 51
5445.094 55
5445.444 49
5445.795 55
5446.145 57
5446.495 40
5446.845 43
5447.195 42
5447.546 41
5447.896 37
5448.246 36
5448.596 49
5448.947 63
5449.297 54
5449.647 39
5449.998 48
5450.348 43
5450.698 54
5451.049 42
5451.399 51
5451.749 50
5452.100 67
5452.450 56
5452.800 58
5453.151 55
5453.501 45
5453.852 61
5454.202 47
5454.553 28
5454.903 31
5455.254 39
5455.604 76
5455.955 80
5456.305 42
5456.656 44
5457.006 29
5457.357 43
5457.707 53
5458.058 69
5458.408 62
5458.759 59
5459.110 43
5459.460 64
5459.811 65
5460.161 63
5460.512 85
5460.863 86
5461.213 72
5461.564 54
5461.915 55
5462.265 64
5462.616 63
5462.967 56
5463.318 61
5463.668 87
5464.019 100
5464.370 75
5464.721 51
5465.071 64
5465.422 78
5465.773 86
5466.124 86
5466.475 72
5466.826 67
5467.176 71
5467.527 70
5467.878 59
5468.229 75
5468.580 74
5468.931 48
5469.282 35
5469.633 53
5469.984 58
5470.335 47
5470.686 56
5471.037 57
5471.388 65
5471.739 55
5472.090 44
5472.441 58
5472.792 58
5473.143 46
5473.494 42
5473.845 49
5474.196 57
5474.547 56
5474.898 52
5475.249 65
5475.600 66
5475.952 69
5476.303 55
5476.654 50
5477.005 65
5477.356 67
5477.708 66
5478.059 51
5478.410 49
5478.761 54
5479.112 59
5479.464 48
5479.815 54
5480.166 56
5480.518 46
5480.869 50
5481.220 37
5481.571 33
5481.923 38
5482.274 44
5482.625 65
5482.977 63
5483.328 55
5483.680 58
5484.031 42
5484.382 39
5484.734 54
5485.085 52
5485.437 45
5485.788 46
5486.140 27
5486.491 34
5486.843 43
5487.194 46
5487.546 42
5487.897 38
5488.249 43
5488.600 43
5488.952 48
5489.303 51
5489.655 52
5490.007 41
5490.358 29
5490.710 41
5491.061 52
5491.413 57
5491.765 37
5492.116 38
5492.468 60
5492.820 60
5493.171 61
5493.523 34
5493.875 39
5494.227 44
5494.578 55
5494.930 68
5495.282 61
5495.634 57
5495.985 51
5496.337 40
5496.689 30
5497.041 38
5497.393 49
5497.744 57
5498.096 52
5498.448 41
5498.800 47
5499.152 58
5499.504 39
5499.856 48
5500.208 57
5500.560 45
5500.912 31
5501.264 29
5501.616 42
5501.967 57
5502.319 69
5502.671 51
5503.023 37
5503.376 39
5503.728 47
5504.080 75
5504.432 63
5504.784 49
5505.136 43
5505.488 38
5505.840 32
5506.192 44
5506.544 38
5506.896 43
5507.248 40
5507.601 42
5507.953 59
5508.305 72
5508.657 61
5509.009 65
5509.362 38
5509.714 38
5510.066 43
5510.418 39
5510.771 40
5511.123 40
5511.475 49
5511.827 58
5512.180 41
5512.532 49
5512.884 55
5513.237 42
5513.589 54
5513.941 50
5514.294 58
5514.646 56
5514.999 51
5515.351 46
5515.703 49
5516.056 43
5516.408 39
5516.761 41
5517.113 50
5517.466 44
5517.818 46
5518.171 42
5518.523 26
5518.876 51
5519.228 38
5519.581 38
5519.933 55
5520.286 44
5520.638 42
5520.991 56
5521.344 68
5521.696 58
5522.049 65
5522.401 67
5522.754 57
5523.107 58
5523.459 64
5523.812 72
5524.165 86
5524.517 82
5524.870 95
5525.223 98
5525.576 92
5525.928 92
5526.281 110
5526.634 99
5526.987 98
5527.339 96
5527.692 77
5528.045 74
5528.398 53
5528.751 67
5529.104 66
5529.456 77
5529.809 72
5530.162 85
5530.515 87
5530.868 78
5531.221 85
5531.574 65
5531.927 68
5532.280 64
5532.633 57
5532.986 71
5533.339 56
5533.692 74
5534.045 50
5534.398 36
5534.751 39
5535.104 48
5535.457 44
5535.810 33
5536.163 38
5536.516 60
5536.869 54
5537.222 47
5537.575 37
5537.928 47
5538.282 55
5538.635 61
5538.988 64
5539.341 53
5539.694 44
5540.047 51
5540.401 48
5540.754 44
5541.107 43
5541.460 51
5541.814 55
5542.167 36
5542.520 28
5542.873 27
5543.227 23
5543.580 47
5543.933 49
5544.287 49
5544.640 60
5544.993 54
5545.347 45
5545.700 60
5546.053 72
5546.407 62
5546.760 69
5547.114 54
5547.467 59
5547.821 53
5548.174 49
5548.528 46
5548.881 49
5549.234 52
5549.588 52
5549.941 56
5550.295 47
5550.649 51
5551.002 49
5551.356 55
5551.709 73
5552.063 85
5552.416 70
5552.770 64
5553.124 84
5553.477 83
5553.831 66
5554.185 59
5554.538 58
5554.892 41
5555.246 52
5555.599 53
5555.953 64
5556.307 57
5556.660 75
5557.014 71
5557.368 75
5557.722 81
5558.075 67
5558.429 58
5558.783 52
5559.137 66
5559.491 68
5559.844 71
5560.198 67
5560.552 65
5560.906 46
5561.260 78
5561.614 73
5561.968 58
5562.321 64
5562.675 55
5563.029 57
5563.383 63
5563.737 61
5564.091 56
5564.445 59
5564.799 59
5565.153 41
5565.507 29
5565.861 54
5566.215 78
5566.569 55
5566.923 50
5567.277 45
5567.631 25
5567.986 42
5568.340 39
5568.694 36
5569.048 48
5569.402 61
5569.756 64
5570.110 67
5570.464 67
5570.819 48
5571.173 50
5571.527 76
5571.881 80
5572.235 68
5572.590 57
5572.944 52
5573.298 54
5573.652 65
5574.007 70
5574.361 75
5574.715 65
5575.070 65
5575.424 58
5575.778 51
5576.133 68
5576.487 70
5576.841 62
5577.196 67
5577.550 61
5577.905 72
5578.259 70
5578.613 71
5578.968 71
5579.322 54
5579.677 53
5580.031 59
5580.386 57
5580.740 51
5581.095 62
5581.449 51
5581.804 52
5582.158 52
5582.513 32
5582.867 39
5583.222 60
5583.577 52
5583.931 56
5584.286 71
5584.640 63
5584.995 58
5585.350 49
5585.704 43
5586.059 44
5586.414 44
5586.768 54
5587.123 61
5587.478 72
5587.832 80
5588.187 83
5588.542 56
5588.897 44
5589.251 37
5589.606 47
5589.961 72
5590.316 60
5590.671 55
5591.025 59
5591.380 55
5591.735 46
5592.090 48
5592.445 47
5592.800 62
5593.155 60
5593.509 52
5593.864 58
5594.219 54
5594.574 58
5594.929 55
5595.284 44
5595.639 44
5595.994 28
5596.349 43
5596.704 47
5597.059 46
5597.414 36
5597.769 32
5598.124 50
5598.479 46
5598.834 43
5599.189 42
5599.544 34
5599.900 31
5600.255 39
5600.610 58
5600.965 52
5601.320 54
5601.675 52
5602.030 45
5602.386 31
5602.741 50
5603.096 38
5603.451 43
5603.806 48
5604.162 41
5604.517 48
5604.872 32
5605.227 41
5605.583 35
5605.938 29
5606.293 43
5606.649 56
5607.004 62
5607.359 60
5607.715 69
5608.070 65
5608.425 46
5608.781 39
5609.136 52
5609.492 56
5609.847 53
5610.202 56
5610.558 40
5610.913 38
5611.269 28
5611.624 35
5611.980 37
5612.335 46
5612.691 43
5613.046 38
5613.402 57
5613.757 64
5614.113 69
5614.468 68
5614.824 69
5615.180 61
5615.535 40
5615.891 42
5616.246 40
5616.602 60
5616.958 58
5617.313 58
5617.669 51
5618.025 46
5618.380 58
5618.736 59
5619.092 57
5619.448 44
5619.803 64
5620.159 66
5620.515 62
5620.871 59
5621.226 56
5621.582 87
5621.938 78
5622.294 67
5622.650 66
5623.005 57
5623.361 68
5623.717 82
5624.073 84
5624.429 69
5624.785 78
5625.141 92
5625.497 99
5625.852 77
5626.208 71
5626.564 51
5626.920 75
5627.276 62
5627.632 52
5627.988 44
5628.344 59
5628.700 60
5629.056 53
5629.412 63
5629.768 63
5630.124 48
5630.481 35
5630.837 62
5631.193 58
5631.549 49
5631.905 53
5632.261 48
5632.617 68
5632.973 56
5633.330 61
5633.686 45
5634.042 52
5634.398 41
5634.754 39
5635.110 50
5635.467 82
5635.823 96
5636.179 91
5636.535 100
5636.892 102
5637.248 123
5637.604 108
5637.961 101
5638.317 98
5638.673 92
5639.030 100
5639.386 127
5639.742 124
5640.099 121
5640.455 120
5640.812 107
5641.168 106
5641.524 93
5641.881 57
5642.237 58
5642.594 65
5642.950 81
5643.307 95
5643.663 107
5644.020 84
5644.376 74
5644.733 76
5645.089 93
5645.446 115
5645.802 117
5646.159 121
5646.515 120
5646.872 97
5647.229 109
5647.585 100
5647.942 80
5648.299 77
5648.655 79
5649.012 86
5649.369 119
5649.725 145
5650.082 169
5650.439 163
5650.795 202
5651.152 211
5651.509 231
5651.866 233
5652.222 264
5652.579 277
5652.936 278
5653.293 255
5653.649 255
5654.006 266
5654.363 241
5654.720 233
5655.077 209
5655.434 175
5655.790 179
5656.147 122
5656.504 131
5656.861 124
5657.218 119
5657.575 109
5657.932 115
5658.289 87
5658.646 87
5659.003 71
5659.360 76
5659.717 90
5660.074 74
5660.431 81
5660.788 79
5661.145 69
5661.502 58
5661.859 79
5662.216 69
5662.573 68
5662.930 62
5663.287 75
5663.645 78
5664.002 76
5664.359 94
5664.716 85
5665.073 63
5665.430 57
5665.788 74
5666.145 67
5666.502 57
5666.859 71
5667.216 72
5667.574 86
5667.931 70
5668.288 75
5668.645 70
5669.003 60
5669.360 80
5669.717 66
5670.075 63
5670.432 68
5670.789 81
5671.147 75
5671.504 62
5671.861 73
5672.219 54
5672.576 58
5672.934 74
5673.291 71
5673.649 63
5674.006 57
5674.363 71
5674.721 48
5675.078 43
5675.436 49
5675.793 51
5676.151 47
5676.508 42
5676.866 39
5677.224 48
5677.581 47
5677.939 53
5678.296 60
5678.654 66
5679.011 47
5679.369 60
5679.727 78
5680.084 60
5680.442 72
5680.800 73
5681.157 78
5681.515 65
5681.873 50
5682.230 40
5682.588 47
5682.946 55
5683.304 48
5683.661 60
5684.019 79
5684.377 64
5684.735 57
5685.092 40
5685.450 33
5685.808 49
5686.166 58
5686.524 47
5686.882 51
5687.240 44
5687.597 34
5687.955 34
5688.313 31
5688.671 34
5689.029 46
5689.387 57
5689.745 51
5690.103 61
5690.461 43
5690.819 43
5691.177 65
5691.535 43
5691.893 32
5692.251 37
5692.609 47
5692.967 64
5693.325 59
5693.683 44
5694.041 65
5694.399 55
5694.757 50
5695.115 40
5695.474 49
5695.832 59
5696.190 52
5696.548 50
5696.906 59
5697.264 51
5697.623 62
5697.981 35
5698.339 28
5698.697 48
5699.055 49
5699.414 51
5699.772 58
5700.130 60
5700.489 40
5700.847 43
5701.205 75
5701.563 76
5701.922 81
5702.280 88
5702.638 102
5702.997 90
5703.355 80
5703.714 68
5704.072 78
5704.430 85
5704.789 83
5705.147 99
5705.506 116
5705.864 99
5706.223 94
5706.581 103
5706.940 100
5707.298 114
5707.657 103
5708.015 100
5708.374 102
5708.732 124
5709.091 92
5709.449 96
5709.808 84
5710.166 84
5710.525 95
5710.884 82
5711.242 94
5711.601 104
5711.960 93
5712.318 100
5712.677 93
5713.036 95
5713.394 105
5713.753 81
5714.112 82
5714.470 89
5714.829 101
5715.188 117
5715.547 83
5715.905 84
5716.264 75
5716.623 68
5716.982 90
5717.341 106
5717.699 88
5718.058 83
5718.417 90
5718.776 74
5719.135 69
5719.494 51
5719.853 86
5720.211 95
5720.570 100
5720.929 109
5721.288 119
5721.647 126
5722.006 125
5722.365 121
5722.724 108
5723.083 118
5723.442 137
5723.801 135
5724.160 108
5724.519 99
5724.878 96
5725.237 112
5725.596 102
5725.955 87
5726.315 102
5726.674 99
5727.033 70
5727.392 52
5727.751 57
5728.110 70
5728.469 85
5728.829 80
5729.188 78
5729.547 70
5729.906 65
5730.265 65
5730.625 64
5730.984 64
5731.343 50
5731.702 64
5732.062 66
5732.421 80
5732.780 86
5733.140 78
5733.499 80
5733.858 81
5734.218 55
5734.577 50
5734.936 46
5735.296 49
5735.655 33
5736.014 40
5736.374 46
5736.733 54
5737.093 53
5737.452 39
5737.812 42
5738.171 60
5738.531 57
5738.890 59
5739.250 54
5739.609 67
5739.969 54
5740.328 47
5740.688 56
5741.047 58
5741.407 59
5741.766 52
5742.126 55
5742.486 40
5742.845 59
5743.205 58
5743.564 35
5743.924 47
5744.284 69
5744.643 62
5745.003 43
5745.363 50
5745.722 46
5746.082 65
5746.442 65
5746.802 62
5747.161 60
5747.521 61
5747.881 52
5748.241 47
5748.601 50
5748.960 66
5749.320 64
5749.680 72
5750.040 94
5750.400 63
5750.760 55
5751.119 59
5751.479 98
5751.839 84
5752.199 82
5752.559 62
5752.919 66
5753.279 67
5753.639 67
5753.999 75
5754.359 49
5754.719 34
5755.079 51
5755.439 50
5755.799 59
5756.159 54
5756.519 74
5756.879 106
5757.239 119
5757.599 125
5757.959 101
5758.319 96
5758.679 87
5759.040 58
5759.400 59
5759.760 69
5760.120 64
5760.480 73
5760.840 84
5761.200 83
5761.561 96
5761.921 80
5762.281 70
5762.641 70
5763.002 74
5763.362 78
5763.722 100
5764.082 86
5764.443 73
5764.803 75
5765.163 77
5765.524 94
5765.884 91
5766.244 113
5766.605 100
5766.965 102
5767.325 94
5767.686 71
5768.046 69
5768.407 61
5768.767 58
5769.128 46
5769.488 74
5769.848 85
5770.209 71
5770.569 65
5770.930 49
5771.290 43
5771.651 49
5772.011 59
5772.372 55
5772.733 40
5773.093 36
5773.454 51
5773.814 44
5774.175 50
5774.535 53
5774.896 58
5775.257 57
5775.617 50
5775.978 43
5776.339 41
5776.699 26
5777.060 52
5777.421 72
5777.781 50
5778.142 44
5778.503 42
5778.864 45
5779.224 46
5779.585 44
5779.946 46
5780.307 48
5780.668 49
5781.028 46
5781.389 44
5781.750 53
5782.111 35
5782.472 49
5782.833 28
5783.193 36
5783.554 61
5783.915 52
5784.276 52
5784.637 54
5784.998 57
5785.359 55
5785.720 48
5786.081 52
5786.442 51
5786.803 45
5787.164 34
5787.525 38
5787.886 50
5788.247 54
5788.608 46
5788.969 47
5789.330 50
5789.691 47
5790.052 49
5790.413 44
5790.774 47
5791.136 55
5791.497 57
5791.858 59
5792.219 62
5792.580 47
5792.941 52
5793.303 52
5793.664 46
5794.025 45
5794.386 47
5794.747 52
5795.109 62
5795.470 49
5795.831 62
5796.193 55
5796.554 48
5796.915 57
5797.276 53
5797.638 61
5797.999 54
5798.360 50
5798.722 48
5799.083 47
5799.445 66
5799.806 70
5800.167 69
5800.529 61
5800.890 58
5801.252 60
5801.613 72
5801.975 84
5802.336 81
5802.698 79
5803.059 66
5803.421 81
5803.782 52
5804.144 69
5804.505 90
5804.867 77
5805.228 73
5805.590 70
5805.952 89
5806.313 70
5806.675 72
5807.036 75
5807.398 76
5807.760 72
5808.121 63
5808.483 58
5808.845 72
5809.206 99
5809.568 98
5809.930 79
5810.291 61
5810.653 47
5811.015 46
5811.377 32
5811.738 54
5812.100 56
5812.462 74
5812.824 67
5813.186 67
5813.547 58
5813.909 38
5814.271 41
5814.633 56
5814.995 38
5815.357 47
5815.719 55
5816.081 49
5816.442 53
5816.804 44
5817.166 49
5817.528 38
5817.890 31
5818.252 40
5818.614 44
5818.976 30
5819.338 37
5819.700 61
5820.062 62
5820.424 44
5820.786 39
5821.148 33
5821.511 33
5821.873 32
5822.235 63
5822.597 66
5822.959 60
5823.321 45
5823.683 50
5824.045 34
5824.408 49
5824.770 41
5825.132 39
5825.494 31
5825.856 23
5826.219 39
5826.581 52
5826.943 63
5827.305 68
5827.668 65
5828.030 74
5828.392 73
5828.754 48
5829.117 45
5829.479 44
5829.841 43
5830.204 46
5830.566 44
5830.928 25
5831.291 42
5831.653 44
5832.016 53
5832.378 54
5832.740 58
5833.103 63
5833.465 55
5833.828 41
5834.190 42
5834.553 39
5834.915 41
5835.278 50
5835.640 58
5836.003 53
5836.365 49
5836.728 56
5837.090 70
5837.453 80
5837.816 66
5838.178 75
5838.541 69
5838.903 53
5839.266 54
5839.629 66
5839.991 56
5840.354 58
5840.717 67
5841.079 61
5841.442 56
5841.805 63
5842.167 73
5842.530 83
5842.893 70
5843.256 88
5843.618 75
5843.981 86
5844.344 95
5844.707 76
5845.070 48
5845.432 47
5845.795 51
5846.158 51
5846.521 67
5846.884 69
5847.247 81
5847.610 66
5847.972 55
5848.335 46
5848.698 66
5849.061 57
5849.424 49
5849.787 51
5850.150 75
5850.513 59
5850.876 42
5851.239 51
5851.602 44
5851.965 41
5852.328 41
5852.691 38
5853.054 39
5853.417 47
5853.780 45
5854.143 48
5854.507 75
5854.870 71
5855.233 53
5855.596 39
5855.959 54
5856.322 61
5856.685 56
5857.049 59
5857.412 60
5857.775 55
5858.138 54
5858.501 38
5858.865 49
5859.228 54
5859.591 43
5859.954 66
5860.318 49
5860.681 40
5861.044 42
5861.408 57
5861.771 50
5862.134 52
5862.498 56
5862.861 46
5863.224 28
5863.588 43
5863.951 50
5864.314 60
5864.678 54
5865.041 38
5865.405 41
5865.768 51
5866.132 42
5866.495 64
5866.859 66
5867.222 76
5867.586 76
5867.949 65
5868.313 50
5868.676 55
5869.040 76
5869.403 61
5869.767 51
5870.131 44
5870.494 26
5870.858 47
5871.221 35
5871.585 37
5871.949 35
5872.312 40
5872.676 38
5873.040 29
5873.403 54
5873.767 66
5874.131 65
5874.494 46
5874.858 38
5875.222 41
5875.586 57
5875.949 63
5876.313 62
5876.677 73
5877.041 66
5877.405 68
5877.768 63
5878.132 64
5878.496 71
5878.860 59
5879.224 56
5879.588 69
5879.952 67
5880.316 52
5880.679 50
5881.043 47
5881.407 43
5881.771 53
5882.135 47
5882.499 43
5882.863 35
5883.227 35
5883.591 44
5883.955 51
5884.319 47
5884.683 58
5885.047 46
5885.411 56
5885.775 39
5886.139 36
5886.504 28
5886.868 31
5887.232 54
5887.596 50
5887.960 37
5888.324 53
5888.688 46
5889.053 38
5889.417 46
5889.781 39
5890.145 44
5890.509 47
5890.874 34
5891.238 40
5891.602 50
5891.966 31
5892.331 38
5892.695 46
5893.059 49
5893.424 58
5893.788 44
5894.152 54
5894.517 46
5894.881 28
5895.245 27
5895.610 47
5895.974 55
5896.338 48
5896.703 60
5897.067 56
5897.432 42
5897.796 47
5898.161 68
5898.525 74
5898.889 75
5899.254 64
5899.618 51
5899.983 44
5900.348 52
5900.712 61
5901.077 60
5901.441 50
5901.806 64
5902.170 59
5902.535 65
5902.899 56
5903.264 59
5903.629 45
5903.993 42
5904.358 57
5904.723 52
5905.087 53
5905.452 63
5905.817 49
5906.181 51
5906.546 65
5906.911 71
5907.276 72
5907.640 91
5908.005 73
5908.370 55
5908.735 53
5909.099 45
5909.464 46
5909.829 39
5910.194 47
5910.559 59
5910.924 57
5911.288 49
5911.653 44
5912.018 57
5912.383 54
5912.748 63
5913.113 58
5913.478 52
5913.843 43
5914.208 64
5914.573 48
5914.938 43
5915.303 46
5915.668 52
5916.033 54
5916.398 44
5916.763 58
5917.128 53
5917.493 47
5917.858 47
5918.223 43
5918.588 46
5918.953 48
5919.318 50
5919.683 41
5920.048 42
5920.414 36
5920.779 63
5921.144 70
5921.509 80
5921.874 63
5922.240 71
5922.605 65
5922.970 59
5923.335 68
5923.700 61
5924.066 54
5924.431 56
5924.796 64
5925.162 53
5925.527 51
5925.892 46
5926.257 50
5926.623 49
5926.988 47
5927.354 42
5927.719 51
5928.084 61
5928.450 62
5928.815 61
5929.180 65
5929.546 49
5929.911 38
5930.277 43
5930.642 58
5931.008 71
5931.373 64
5931.739 53
5932.104 47
5932.470 59
5932.835 42
5933.201 60
5933.566 71
5933.932 75
5934.297 78
5934.663 81
5935.029 75
5935.394 45
5935.760 42
5936.125 48
5936.491 71
5936.857 70
5937.222 59
5937.588 45
5937.954 50
5938.319 59
5938.685 51
5939.051 33
5939.417 45
5939.782 72
5940.148 63
5940.514 41
5940.880 38
5941.245 42
5941.611 41
5941.977 40
5942.343 46
5942.709 54
5943.075 63
5943.440 61
5943.806 54
5944.172 41
5944.538 44
5944.904 36
5945.270 41
5945.636 51
5946.002 51
5946.368 71
5946.734 45
5947.100 40
5947.466 40
5947.832 35
5948.198 43
5948.564 40
5948.930 43
5949.296 35
5949.662 32
5950.028 44
5950.394 50
5950.760 44
5951.126 38
5951.492 34
5951.858 39
5952.224 38
5952.590 26
5952.957 21
5953.323 31
5953.689 45
5954.055 47
5954.421 51
5954.787 36
5955.154 32
5955.520 33
5955.886 49
5956.252 36
5956.619 40
5956.985 49
5957.351 39
5957.718 44
5958.084 66
5958.450 52
5958.816 48
5959.183 49
5959.549 47
5959.916 48
5960.282 58
5960.648 41
5961.015 35
5961.381 47
5961.747 49
5962.114 36
5962.480 38
5962.847 36
5963.213 54
5963.580 66
5963.946 69
5964.313 65
5964.679 62
5965.046 45
5965.412 44
5965.779 40
5966.145 38
5966.512 50
5966.879 46
5967.245 48
5967.612 29
5967.978 35
5968.345 36
5968.712 35
5969.078 49
5969.445 53
5969.812 41
5970.178 41
5970.545 53
5970.912 48
5971.278 59
5971.645 50
5972.012 60
5972.379 55
5972.745 44
5973.112 44
5973.479 48
5973.846 36
5974.212 38
5974.579 48
5974.946 36
5975.313 39
5975.680 42
5976.047 51
5976.413 33
5976.780 29
5977.147 33
5977.514 32
5977.881 30
5978.248 26
5978.615 33
5978.982 42
5979.349 33
5979.716 27
5980.083 26
5980.450 48
5980.817 50
5981.184 60
5981.551 54
5981.918 47
5982.285 41
5982.652 30
5983.019 19
5983.386 37
5983.753 43
5984.120 41
5984.487 39
5984.855 58
5985.222 45
5985.589 48
5985.956 59
5986.323 38
5986.690 45
5987.058 44
5987.425 49
5987.792 60
5988.159 60
5988.527 66
5988.894 54
5989.261 48
5989.628 60
5989.996 72
5990.363 67
5990.730 48
5991.098 44
5991.465 48
5991.832 47
5992.200 60
5992.567 69
5992.934 41
5993.302 29
5993.669 32
5994.036 35
5994.404 21
5994.771 28
5995.139 28
5995.506 29
5995.874 36
5996.241 32
5996.609 33
5996.976 40
5997.344 40
5997.711 43
5998.079 57
5998.446 55
5998.814 48
5999.181 58
5999.549 48
5999.917 35
6000.284 37
6000.652 43
6001.019 43
6001.387 44
6001.755 59
6002.122 74
6002.490 45
6002.858 49
6003.225 40
6003.593 48
6003.961 57
6004.329 59
6004.696 71
6005.064 75
6005.432 55
6005.800 48
6006.167 51
6006.535 54
6006.903 53
6007.271 66
6007.639 57
6008.006 49
6008.374 35
6008.742 51
6009.110 58
6009.478 72
6009.846 58
6010.214 52
6010.582 62
6010.950 62
6011.318 45
6011.686 30
6012.053 34
6012.421 37
6012.789 44
6013.157 46
6013.525 46
6013.893 43
6014.261 35
6014.630 38
6014.998 31
6015.366 26
6015.734 42
6016.102 67
6016.470 72
6016.838 66
6017.206 59
6017.574 63
6017.942 43
6018.311 43
6018.679 44
6019.047 46
6019.415 53
6019.783 44
6020.152 39
6020.520 42
6020.888 53
6021.256 51
6021.624 48
6021.993 40
6022.361 39
6022.729 45
6023.098 68
6023.466 60
6023.834 42
6024.203 45
6024.571 41
6024.939 22
6025.308 34
6025.676 38
6026.044 30
6026.413 31
6026.781 24
6027.150 39
6027.518 57
6027.887 44
6028.255 35
6028.624 30
6028.992 52
6029.361 44
6029.729 31
6030.098 28
6030.466 40
6030.835 54
6031.203 52
6031.572 42
6031.940 43
6032.309 31
6032.677 40
6033.046 37
6033.415 34
6033.783 42
6034.152 40
6034.521 37
6034.889 62
6035.258 50
6035.627 39
6035.995 28
6036.364 33
6036.733 34
6037.101 34
6037.470 33
6037.839 29
6038.208 19
6038.577 30
6038.945 41
6039.314 53
6039.683 38
6040.052 26
6040.421 46
6040.789 33
6041.158 30
6041.527 31
6041.896 36
6042.265 31
6042.634 23
6043.003 35
6043.372 33
6043.741 36
6044.110 44
6044.478 60
6044.847 71
6045.216 59
6045.585 48
6045.954 37
6046.323 38
6046.692 36
6047.062 38
6047.431 42
6047.800 47
6048.169 46
6048.538 46
6048.907 39
6049.276 49
6049.645 46
6050.014 34
6050.383 45
6050.752 47
6051.122 37
6051.491 37
6051.860 28
6052.229 36
6052.598 49
6052.968 51
6053.337 30
6053.706 27
6054.075 39
6054.445 44
6054.814 34
6055.183 30
6055.552 43
6055.922 34
6056.291 32
6056.660 47
6057.030 45
6057.399 30
6057.768 15
6058.138 35
6058.507 31
6058.877 46
6059.246 49
6059.615 53
6059.985 49
6060.354 43
6060.724 41
6061.093 46
6061.463 43
6061.832 51
6062.202 39
6062.571 43
6062.941 27
6063.310 38
6063.680 37
6064.049 47
6064.419 72
6064.789 74
6065.158 55
6065.528 63
6065.897 51
6066.267 33
6066.637 51
6067.006 39
6067.376 50
6067.746 45
6068.115 45
6068.485 48
6068.855 54
6069.224 51
6069.594 39
6069.964 37
6070.334 31
6070.703 43
6071.073 39
6071.443 40
6071.813 42
6072.182 39
6072.552 43
6072.922 54
6073.292 49
6073.662 58
6074.032 62
6074.401 57
6074.771 81
6075.141 77
6075.511 74
6075.881 89
6076.251 88
6076.621 94
6076.991 85
6077.361 63
6077.731 56
6078.101 54
6078.471 49
6078.841 39
6079.211 43
6079.581 34
6079.951 26
6080.321 32
6080.691 40
6081.061 34
6081.431 56
6081.801 47
6082.171 31
6082.542 50
6082.912 43
6083.282 40
6083.652 52
6084.022 45
6084.392 47
6084.762 41
6085.133 44
6085.503 45
6085.873 46
6086.243 38
6086.614 46
6086.984 47
6087.354 48
6087.724 50
6088.095 46
6088.465 52
6088.835 57
6089.206 90
6089.576 100
6089.946 87
6090.317 96
6090.687 94
6091.057 75
6091.428 78
6091.798 67
6092.169 58
6092.539 59
6092.909 78
6093.280 95
6093.650 71
6094.021 64
6094.391 53
6094.762 55
6095.132 43
6095.503 46
6095.873 36
6096.244 45
6096.614 62
6096.985 58
6097.356 48
6097.726 44
6098.097 45
6098.467 46
6098.838 40
6099.209 42
6099.579 59
6099.950 65
6100.321 43
6100.691 50
6101.062 44
6101.433 37
6101.803 36
6102.174 18
6102.545 18
6102.915 29
6103.286 36
6103.657 43
6104.028 26
6104.399 34
6104.769 29
6105.140 24
6105.511 44
6105.882 43
6106.253 39
6106.623 31
6106.994 30
6107.365 24
6107.736 23
6108.107 15
6108.478 31
6108.849 32
6109.220 38
6109.591 47
6109.962 32
6110.333 39
6110.704 55
6111.075 52
6111.446 37
6111.817 30
6112.188 39
6112.559 41
6112.930 49
6113.301 35
6113.672 28
6114.043 47
6114.414 42
6114.785 28
6115.156 28
6115.527 36
6115.898 22
6116.270 22
6116.641 25
6117.012 27
6117.383 51
6117.754 43
6118.126 23
6118.497 36
6118.868 33
6119.239 33
6119.610 19
6119.982 18
6120.353 31
6120.724 58
6121.096 58
6121.467 49
6121.838 38
6122.209 52
6122.581 41
6122.952 40
6123.324 60
6123.695 49
6124.066 55
6124.438 62
6124.809 61
6125.180 62
6125.552 49
6125.923 47
6126.295 54
6126.666 67
6127.038 56
6127.409 47
6127.781 40
6128.152 33
6128.524 30
6128.895 31
6129.267 35
6129.638 45
6130.010 47
6130.382 41
6130.753 55
6131.125 69
6131.496 47
6131.868 40
6132.240 52
6132.611 50
6132.983 46
6133.355 27
6133.726 36
6134.098 35
6134.470 22
6134.841 57
6135.213 52
6135.585 52
6135.956 44
6136.328 35
6136.700 26
6137.072 46
6137.444 46
6137.815 42
6138.187 30
6138.559 45
6138.931 43
6139.303 41
6139.675 39
6140.046 30
6140.418 32
6140.790 32
6141.162 50
6141.534 41
6141.906 41
6142.278 29
6142.650 38
6143.022 52
6143.394 35
6143.766 34
6144.138 28
6144.510 37
6144.882 31
6145.254 39
6145.626 36
6145.998 33
6146.370 36
6146.742 35
6147.114 25
6147.486 19
6147.858 33
6148.230 32
6148.603 23
6148.975 22
6149.347 26
6149.719 19
6150.091 26
6150.463 48
6150.836 33
6151.208 33
6151.580 38
6151.952 38
6152.324 38
6152.697 26
6153.069 22
6153.441 19
6153.813 25
6154.186 35
6154.558 37
6154.930 46
6155.303 40
6155.675 54
6156.047 44
6156.420 47
6156.792 46
6157.165 51
6157.537 40
6157.909 40
6158.282 41
6158.654 27
6159.027 29
6159.399 23
6159.772 28
6160.144 24
6160.517 26
6160.889 30
6161.262 20
6161.634 32
6162.007 38
6162.379 39
6162.752 30
6163.124 19
6163.497 22
6163.869 29
6164.242 26
6164.615 23
6164.987 32
6165.360 40
6165.733 39
6166.105 37
6166.478 28
6166.851 46
6167.223 39
6167.596 32
6167.969 30
6168.341 27
6168.714 38
6169.087 44
6169.460 42
6169.832 34
6170.205 30
6170.578 31
6170.951 39
6171.324 43
6171.696 60
6172.069 49
6172.442 52
6172.815 43
6173.188 46
6173.561 34
6173.934 62
6174.307 48
6174.680 34
6175.052 44
6175.425 42
6175.798 50
6176.171 59
6176.544 53
6176.917 42
6177.290 55
6177.663 74
6178.036 75
6178.409 68
6178.782 55
6179.155 53
6179.528 45
6179.902 36
6180.275 31
6180.648 39
6181.021 38
6181.394 39
6181.767 33
6182.140 24
6182.513 26
6182.887 33
6183.260 27
6183.633 24
6184.006 16
6184.379 28
6184.753 33
6185.126 21
6185.499 21
6185.872 21
6186.246 14
6186.619 18
6186.992 27
6187.365 25
6187.739 28
6188.112 26
6188.485 33
6188.859 35
6189.232 32
6189.605 48
6189.979 31
6190.352 31
6190.726 43
6191.099 55
6191.472 42
6191.846 48
6192.219 51
6192.593 33
6192.966 29
6193.340 30
6193.713 37
6194.087 42
6194.460 30
6194.834 40
6195.207 27
6195.581 14
6195.954 25
6196.328 39
6196.702 48
6197.075 54
6197.449 51
6197.822 42
6198.196 42
6198.570 50
6198.943 29
6199.317 25
6199.691 43
6200.064 49
6200.438 40
6200.812 35
6201.186 45
6201.559 40
6201.933 34
6202.307 34
6202.681 33
6203.054 36
6203.428 38
6203.802 48
6204.176 43
6204.550 36
6204.923 39
6205.297 27
6205.671 26
6206.045 33
6206.419 36
6206.793 36
6207.167 52
6207.540 54
6207.914 44
6208.288 40
6208.662 35
6209.036 29
6209.410 31
6209.784 34
6210.158 27
6210.532 32
6210.906 42
6211.280 38
6211.654 41
6212.028 43
6212.402 54
6212.776 44
6213.150 37
6213.525 26
6213.899 38
6214.273 27
6214.647 27
6215.021 39
6215.395 42
6215.769 28
6216.144 32
6216.518 25
6216.892 27
6217.266 25
6217.640 27
6218.015 48
6218.389 60
6218.763 50
6219.137 55
6219.512 57
6219.886 42
6220.260 45
6220.634 43
6221.009 37
6221.383 41
6221.757 35
6222.132 47
6222.506 51
6222.881 33
6223.255 24
6223.629 28
6224.004 34
6224.378 38
6224.753 34
6225.127 18
6225.501 20
6225.876 31
6226.250 40
6226.625 24
6226.999 24
6227.374 38
6227.748 40
6228.123 32
6228.497 31
6228.872 20
6229.247 25
6229.621 30
6229.996 34
6230.370 50
6230.745 37
6231.120 31
6231.494 45
6231.869 44
6232.244 31
6232.618 24
6232.993 17
6233.368 21
6233.742 23
6234.117 26
6234.492 24
6234.866 38
6235.241 49
6235.616 32
6235.991 37
6236.365 43
6236.740 28
6237.115 20
6237.490 26
6237.865 22
6238.240 27
6238.614 39
6238.989 44
6239.364 29
6239.739 22
6240.114 23
6240.489 22
6240.864 33
6241.239 55
6241.614 43
6241.989 30
6242.364 17
6242.738 17
6243.113 24
6243.488 16
6243.863 24
6244.238 26
6244.614 17
6244.989 22
6245.364 18
6245.739 26
6246.114 29
6246.489 26
6246.864 21
6247.239 22
6247.614 26
6247.989 26
6248.364 25
6248.740 21
6249.115 23
6249.490 25
6249.865 28
6250.240 31
6250.615 30
6250.991 29
6251.366 19
6251.741 23
6252.116 41
6252.492 43
6252.867 34
6253.242 35
6253.618 22
6253.993 30
6254.368 32
6254.744 44
6255.119 44
6255.494 42
6255.870 44
6256.245 43
6256.620 39
6256.996 42
6257.371 38
6257.747 41
6258.122 39
6258.497 42
6258.873 38
6259.248 38
6259.624 30
6259.999 23
6260.375 25
6260.750 27
6261.126 32
6261.501 35
6261.877 57
6262.253 42
6262.628 38
6263.004 42
6263.379 48
6263.755 33
6264.131 24
6264.506 35
6264.882 30
6265.257 39
6265.633 31
6266.009 44
6266.384 62
6266.760 52
6267.136 61
6267.512 57
6267.887 67
6268.263 37
6268.639 52
6269.015 47
6269.390 52
6269.766 59
6270.142 49
6270.518 39
6270.894 57
6271.269 56
6271.645 57
6272.021 46
6272.397 56
6272.773 59
6273.149 54
6273.525 72
6273.900 58
6274.276 69
6274.652 73
6275.028 50
6275.404 45
6275.780 48
6276.156 41
6276.532 36
6276.908 43
6277.284 43
6277.660 35
6278.036 47
6278.412 31
6278.788 36
6279.164 39
6279.540 39
6279.917 59
6280.293 63
6280.669 55
6281.045 59
6281.421 61
6281.797 43
6282.173 42
6282.549 34
6282.926 51
6283.302 63
6283.678 50
6284.054 51
6284.430 50
6284.807 40
6285.183 40
6285.559 44
6285.935 50
6286.312 40
6286.688 55
6287.064 51
6287.441 53
6287.817 49
6288.193 57
6288.570 70
6288.946 59
6289.322 42
6289.699 42
6290.075 44
6290.452 50
6290.828 50
6291.204 62
6291.581 60
6291.957 53
6292.334 59
6292.710 43
6293.087 38
6293.463 37
6293.840 25
6294.216 33
6294.593 30
6294.969 37
6295.346 59
6295.722 45
6296.099 44
6296.476 53
6296.852 44
6297.229 43
6297.605 39
6297.982 30
6298.359 59
6298.735 50
6299.112 51
6299.489 57
6299.865 58
6300.242 59
6300.619 59
6300.996 52
6301.372 54
6301.749 39
6302.126 45
6302.503 59
6302.879 54
6303.256 44
6303.633 32
6304.010 40
6304.387 26
6304.763 32
6305.140 35
6305.517 48
6305.894 45
6306.271 37
6306.648 24
6307.025 23
6307.402 40
6307.778 38
6308.155 31
6308.532 27
6308.909 26
6309.286 18
6309.663 35
6310.040 56
6310.417 41
6310.794 30
6311.171 33
6311.548 23
6311.925 38
6312.302 32
6312.679 31
6313.057 22
6313.434 23
6313.811 29
6314.188 41
6314.565 36
6314.942 28
6315.319 20
6315.696 16
6316.074 19
6316.451 31
6316.828 41
6317.205 45
6317.582 46
6317.960 45
6318.337 32
6318.714 38
6319.091 26
6319.469 34
6319.846 35
6320.223 30
6320.601 30
6320.978 31
6321.355 54
6321.733 58
6322.110 48
6322.487 56
6322.865 54
6323.242 46
6323.619 29
6323.997 26
6324.374 32
6324.752 45
6325.129 36
6325.507 49
6325.884 49
6326.262 38
6326.639 46
6327.017 36
6327.394 38
6327.772 23
6328.149 15
6328.527 32
6328.904 28
6329.282 33
6329.659 50
6330.037 49
6330.415 35
6330.792 35
6331.170 39
6331.547 56
6331.925 56
6332.303 44
6332.680 48
6333.058 38
6333.436 32
6333.813 36
6334.191 42
6334.569 30
6334.947 45
6335.324 49
6335.702 31
6336.080 40
6336.458 40
6336.835 45
6337.213 46
6337.591 42
6337.969 53
6338.347 44
6338.725 32
6339.102 33
6339.480 51
6339.858 50
6340.236 39
6340.614 26
6340.992 24
6341.370 35
6341.748 42
6342.126 45
6342.504 36
6342.882 24
6343.260 31
6343.638 30
6344.016 27
6344.394 29
6344.772 29
6345.150 36
6345.528 35
6345.906 45
6346.284 38
6346.662 43
6347.040 41
6347.418 39
6347.796 38
6348.175 28
6348.553 37
6348.931 35
6349.309 28
6349.687 25
6350.065 23
6350.444 28
6350.822 27
6351.200 19
6351.578 25
6351.956 27
6352.335 29
6352.713 33
6353.091 45
6353.470 25
6353.848 41
6354.226 41
6354.604 22
6354.983 23
6355.361 33
6355.740 46
6356.118 62
6356.496 45
6356.875 29
6357.253 29
6357.631 30
6358.010 25
6358.388 46
6358.767 34
6359.145 38
6359.524 31
6359.902 33
6360.281 33
6360.659 44
6361.038 49
6361.416 44
6361.795 36
6362.173 37
6362.552 40
6362.930 38
6363.309 34
6363.688 23
6364.066 18
6364.445 35
6364.823 36
6365.202 28
6365.581 40
6365.959 41
6366.338 38
6366.717 27
6367.095 27
6367.474 26
6367.853 22
6368.232 26
6368.610 29
6368.989 30
6369.368 22
6369.747 21
6370.125 24
6370.504 33
6370.883 39
6371.262 29
6371.641 35
6372.020 38
6372.398 37
6372.777 32
6373.156 33
6373.535 31
6373.914 42
6374.293 41
6374.672 39
6375.051 38
6375.430 32
6375.809 29
6376.188 20
6376.567 31
6376.946 34
6377.325 40
6377.704 27
6378.083 38
6378.462 27
6378.841 34
6379.220 48
6379.599 37
6379.978 38
6380.357 26
6380.736 22
6381.115 20
6381.494 27
6381.873 39
6382.253 38
6382.632 36
6383.011 33
6383.390 44
6383.769 43
6384.148 40
6384.528 62
6384.907 70
6385.286 62
6385.665 52
6386.045 56
6386.424 51
6386.803 49
6387.182 41
6387.562 50
6387.941 49
6388.320 39
6388.700 41
6389.079 30
6389.458 31
6389.838 36
6390.217 33
6390.597 39
6390.976 50
6391.355 48
6391.735 40
6392.114 45
6392.494 52
6392.873 70
6393.253 76
6393.632 72
6394.012 62
6394.391 62
6394.771 56
6395.150 56
6395.530 64
6395.909 50
6396.289 53
6396.669 38
6397.048 55
6397.428 52
6397.807 55
6398.187 47
6398.567 61
6398.946 62
6399.326 63
6399.706 61
6400.085 59
6400.465 61
6400.845 78
6401.224 83
6401.604 64
6401.984 70
6402.364 69
6402.743 65
6403.123 52
6403.503 63
6403.883 50
6404.262 51
6404.642 38
6405.022 50
6405.402 61
6405.782 64
6406.162 61
6406.541 57
6406.921 42
6407.301 60
6407.681 75
6408.061 72
6408.441 81
6408.821 64
6409.201 66
6409.581 59
6409.961 50
6410.341 63
6410.721 54
6411.101 57
6411.481 52
6411.861 47
6412.241 42
6412.621 72
6413.001 66
6413.381 61
6413.761 70
6414.141 76
6414.521 72
6414.901 65
6415.282 73
6415.662 82
6416.042 91
6416.422 93
6416.802 110
6417.182 103
6417.563 85
6417.943 79
6418.323 108
6418.703 99
6419.083 116
6419.464 109
6419.844 99
6420.224 86
6420.605 84
6420.985 106
6421.365 107
6421.745 80
6422.126 69
6422.506 87
6422.887 100
6423.267 93
6423.647 105
6424.028 99
6424.408 117
6424.788 141
6425.169 146
6425.549 133
6425.930 110
6426.310 127
6426.691 135
6427.071 148
6427.452 165
6427.832 168
6428.213 189
6428.593 219
6428.974 306
6429.354 357
6429.735 410
6430.115 479
6430.496 563
6430.877 667
6431.257 781
6431.638 925
6432.018 1103
6432.399 1233
6432.780 1383
6433.160 1514
6433.541 1633
6433.922 1724
6434.302 1777
6434.683 1833
6435.064 1876
6435.445 1790
6435.825 1662
6436.206 1562
6436.587 1441
6436.968 1394
6437.348 1293
6437.729 1102
6438.110 974
6438.491 911
6438.872 821
6439.252 668
6439.633 548
6440.014 468
6440.395 412
6440.776 320
6441.157 252
6441.538 219
6441.919 180
6442.300 149
6442.681 141
6443.061 139
6443.442 126
6443.823 124
6444.204 136
6444.585 154
6444.966 142
6445.347 113
6445.728 88
6446.109 91
6446.491 90
6446.872 78
6447.253 63
6447.634 80
6448.015 89
6448.396 99
6448.777 87
6449.158 112
6449.539 133
6449.921 152
6450.302 161
6450.683 152
6451.064 127
6451.445 108
6451.827 106
6452.208 84
6452.589 73
6452.970 73
6453.351 65
6453.733 76
6454.114 77
6454.495 67
6454.877 66
6455.258 76
6455.639 69
6456.021 62
6456.402 56
6456.783 60
6457.165 65
6457.546 54
6457.927 55
6458.309 41
6458.690 42
6459.072 48
6459.453 34
6459.835 30
6460.216 38
6460.598 32
6460.979 31
6461.360 37
6461.742 37
6462.124 37
6462.505 37
6462.887 53
6463.268 54
6463.650 66
6464.031 90
6464.413 87
6464.794 75
6465.176 62
6465.558 48
6465.939 49
6466.321 57
6466.703 52
6467.084 41
6467.466 35
6467.848 51
6468.229 56
6468.611 44
6468.993 44
6469.374 46
6469.756 39
6470.138 33
6470.520 40
6470.902 51
6471.283 57
6471.665 51
6472.047 55
6472.429 58
6472.811 55
6473.192 43
6473.574 52
6473.956 38
6474.338 44
6474.720 41
6475.102 41
6475.484 50
6475.866 58
6476.248 56
6476.630 46
6477.011 35
6477.393 41
6477.775 51
6478.157 51
6478.539 53
6478.921 56
6479.303 45
6479.686 44
6480.068 51
6480.450 49
6480.832 50
6481.214 64
6481.596 38
6481.978 45
6482.360 43
6482.742 39
6483.124 43
6483.506 42
6483.889 40
6484.271 48
6484.653 41
6485.035 45
6485.417 45
6485.800 37
6486.182 42
6486.564 55
6486.946 61
6487.329 54
6487.711 45
6488.093 40
6488.475 40
6488.858 32
6489.240 39
6489.622 38
6490.005 41
6490.387 43
6490.769 52
6491.152 37
6491.534 21
6491.917 29
6492.299 43
6492.681 47
6493.064 40
6493.446 37
6493.829 58
6494.211 47
6494.594 52
6494.976 60
6495.359 53
6495.741 38
6496.124 31
6496.506 30
6496.889 13
6497.271 22
6497.654 25
6498.037 41
6498.419 43
6498.802 40
6499.184 40
6499.567 35
6499.950 35
6500.332 31
6500.715 37
6501.098 34
6501.480 38
6501.863 33
6502.246 46
6502.628 48
6503.011 65
6503.394 56
6503.777 61
6504.159 64
6504.542 52
6504.925 28
6505.308 31
6505.690 41
6506.073 38
6506.456 49
6506.839 42
6507.222 39
6507.605 30
6507.988 38
6508.370 29
6508.753 44
6509.136 37
6509.519 31
6509.902 47
6510.285 52
6510.668 45
6511.051 38
6511.434 44
6511.817 39
6512.200 56
6512.583 50
6512.966 45
6513.349 47
6513.732 46
6514.115 42
6514.498 39
6514.881 29
6515.264 39
6515.647 59
6516.030 64
6516.414 54
6516.797 41
6517.180 39
6517.563 32
6517.946 30
6518.329 38
6518.713 61
6519.096 64
6519.479 61
6519.862 69
6520.245 79
6520.629 69
6521.012 60
6521.395 51
6521.778 59
6522.162 50
6522.545 45
6522.928 50
6523.312 49
6523.695 48
6524.078 54
6524.462 71
6524.845 70
6525.228 54
6525.612 58
6525.995 62
6526.379 52
6526.762 54
6527.145 52
6527.529 54
6527.912 59
6528.296 42
6528.679 54
6529.063 59
6529.446 47
6529.830 56
6530.213 41
6530.597 46
6530.980 59
6531.364 82
6531.748 83
6532.131 82
6532.515 79
6532.898 83
6533.282 72
6533.666 73
6534.049 55
6534.433 59
6534.817 70
6535.200 71
6535.584 52
6535.968 66
6536.351 59
6536.735 55
6537.119 38
6537.503 55
6537.886 53
6538.270 61
6538.654 52
6539.038 46
6539.421 37
6539.805 38
6540.189 46
6540.573 51
6540.957 50
6541.341 49
6541.724 51
6542.108 57
6542.492 47
6542.876 47
6543.260 42
6543.644 37
6544.028 35
6544.412 37
6544.796 48
6545.180 51
6545.564 47
6545.948 41
6546.332 42
6546.716 49
6547.100 45
6547.484 46
6547.868 47
6548.252 61
6548.636 71
6549.020 67
6549.404 65
6549.788 73
6550.172 58
6550.556 55
6550.941 51
6551.325 36
6551.709 45
6552.093 37
6552.477 42
6552.861 46
6553.246 46
6553.630 40
6554.014 55
6554.398 77
6554.783 86
6555.167 77
6555.551 54
6555.935 51
6556.320 44
6556.704 47
6557.088 41
6557.473 38
6557.857 52
6558.241 55
6558.626 47
6559.010 40
6559.394 51
6559.779 56
6560.163 49
6560.548 55
6560.932 55
6561.316 43
6561.701 31
6562.085 31
6562.470 31
6562.854 26
6563.239 31
6563.623 45
6564.008 47
6564.392 74
6564.777 62
6565.162 55
6565.546 68
6565.931 49
6566.315 32
6566.700 39
6567.084 49
6567.469 46
6567.854 42
6568.238 39
6568.623 49
6569.008 51
6569.392 54
6569.777 62
6570.162 55
6570.546 64
6570.931 73
6571.316 61
6571.701 51
6572.085 51
6572.470 41
6572.855 34
6573.240 57
6573.625 58
6574.009 40
6574.394 57
6574.779 51
6575.164 52
6575.549 57
6575.934 45
6576.318 62
6576.703 61
6577.088 54
6577.473 53
6577.858 52
6578.243 58
6578.628 71
6579.013 67
6579.398 53
6579.783 53
6580.168 46
6580.553 38
6580.938 38
6581.323 43
6581.708 56
6582.093 50
6582.478 62
6582.863 67
6583.248 66
6583.633 66
6584.018 59
6584.404 55
6584.789 63
6585.174 54
6585.559 69
6585.944 68
6586.329 68
6586.715 73
6587.100 68
6587.485 63
6587.870 66
6588.255 77
6588.641 76
6589.026 86
6589.411 105
6589.796 115
6590.182 105
6590.567 90
6590.952 90
6591.338 95
6591.723 83
6592.108 82
6592.494 90
6592.879 96
6593.264 95
6593.650 96
6594.035 98
6594.421 93
6594.806 111
6595.191 101
6595.577 97
6595.962 95
6596.348 91
6596.733 82
6597.119 76
6597.504 76
6597.890 109
6598.275 103
6598.661 97
6599.046 83
6599.432 72
6599.818 64
6600.203 62
6600.589 79
6600.974 84
6601.360 104
6601.746 110
6602.131 102
6602.517 103
6602.902 98
6603.288 100
6603.674 98
6604.060 108
6604.445 108
6604.831 125
6605.217 117
6605.602 111
6605.988 117
6606.374 105
6606.760 95
6607.145 101
6607.531 102
6607.917 101
6608.303 93
6608.689 94
6609.075 108
6609.460 92
6609.846 105
6610.232 104
6610.618 117
6611.004 135
6611.390 127
6611.776 153
6612.162 166
6612.548 155
6612.934 191
6613.320 209
6613.706 201
6614.092 213
6614.478 225
6614.864 239
6615.250 230
6615.636 222
6616.022 230
6616.408 239
6616.794 215
6617.180 238
6617.566 239
6617.952 264
6618.338 257
6618.724 246
6619.110 276
6619.497 254
6619.883 259
6620.269 296
6620.655 312
6621.041 267
6621.427 249
6621.814 292
6622.200 291
6622.586 299
6622.972 304
6623.359 318
6623.745 412
6624.131 457
6624.517 465
6624.904 458
6625.290 508
6625.676 596
6626.063 645
6626.449 803
6626.835 914
6627.222 1153
6627.608 1472
6627.995 1737
6628.381 2259
6628.767 2729
6629.154 3308
6629.540 4005
6629.927 4609
6630.313 5266
6630.700 6022
6631.086 6783
6631.473 7391
6631.859 7811
6632.246 8207
6632.632 8413
6633.019 8614
6633.405 8568
6633.792 8341
6634.178 8071
6634.565 7563
6634.952 6993
6635.338 6334
6635.725 5898
6636.111 5213
6636.498 4689
6636.885 4141
6637.271 3613
6637.658 3103
6638.045 2705
6638.431 2386
6638.818 2046
6639.205 1802
6639.592 1539
6639.978 1336
6640.365 1125
6640.752 968
6641.139 886
6641.525 842
6641.912 761
6642.299 661
6642.686 551
6643.073 495
6643.460 459
6643.846 438
6644.233 417
6644.620 406
6645.007 383
6645.394 330
6645.781 332
6646.168 313
6646.555 308
6646.942 341
6647.329 326
6647.716 333
6648.103 312
6648.490 282
6648.877 260
6649.264 264
6649.651 269
6650.038 257
6650.425 230
6650.812 236
6651.199 235
6651.586 209
6651.973 174
6652.360 143
6652.747 126
6653.134 132
6653.521 131
6653.909 125
6654.296 94
6654.683 88
6655.070 107
6655.457 110
6655.845 83
6656.232 87
6656.619 78
6657.006 102
6657.393 80
6657.781 93
6658.168 86
6658.555 72
6658.943 82
6659.330 95
6659.717 90
6660.105 69
6660.492 59
6660.879 56
6661.267 68
6661.654 61
6662.041 61
6662.429 53
6662.816 37
6663.204 40
6663.591 39
6663.978 31
6664.366 32
6664.753 51
6665.141 61
6665.528 55
6665.916 43
6666.303 49
6666.691 55
6667.078 45
6667.466 34
6667.854 36
6668.241 44
6668.629 40
6669.016 65
6669.404 48
6669.791 43
6670.179 46
6670.567 51
6670.954 48
6671.342 46
6671.730 45
6672.117 31
6672.505 33
6672.893 36
6673.280 58
6673.668 54
6674.056 52
6674.444 54
6674.831 59
6675.219 59
6675.607 66
6675.995 64
6676.383 79
6676.770 54
6677.158 61
6677.546 58
6677.934 57
6678.322 68
6678.710 60
6679.098 54
6679.485 68
6679.873 77
6680.261 84
6680.649 82
6681.037 70
6681.425 66
6681.813 71
6682.201 55
6682.589 47
6682.977 73
6683.365 65
6683.753 50
6684.141 48
6684.529 50
6684.917 53
6685.305 51
6685.693 63
6686.081 58
6686.469 64
6686.858 61
6687.246 60
6687.634 50
6688.022 51
6688.410 40
6688.798 36
6689.186 40
6689.575 38
6689.963 51
6690.351 50
6690.739 32
6691.128 37
6691.516 35
6691.904 38
6692.292 49
6692.681 49
6693.069 51
6693.457 59
6693.845 50
6694.234 31
6694.622 40
6695.010 52
6695.399 54
6695.787 53
6696.176 53
6696.564 33
6696.952 38
6697.341 39
6697.729 42
6698.118 27
6698.506 27
6698.895 15
6699.283 21
6699.671 26
6700.060 17
6700.448 18
6700.837 27
6701.226 30
6701.614 30
6702.003 31
6702.391 40
6702.780 23
6703.168 23
6703.557 36
6703.946 42
6704.334 39
6704.723 37
6705.111 39
6705.500 52
6705.889 41
6706.277 40
6706.666 34
6707.055 29
6707.443 20
6707.832 14
6708.221 26
6708.610 24
6708.998 33
6709.387 34
6709.776 29
6710.165 29
6710.554 29
6710.942 41
6711.331 44
6711.720 43
6712.109 32
6712.498 37
6712.887 30
6713.275 27
6713.664 27
6714.053 33
6714.442 22
6714.831 22
6715.220 22
6715.609 17
6715.998 16
6716.387 18
6716.776 20
6717.165 25
6717.554 30
6717.943 33
6718.332 31
6718.721 29
6719.110 26
6719.499 36
6719.888 42
6720.277 40
6720.666 49
6721.055 41
6721.444 35
6721.834 36
6722.223 23
6722.612 19
6723.001 22
6723.390 40
6723.779 47
6724.169 48
6724.558 41
6724.947 48
6725.336 45
6725.725 46
6726.115 29
6726.504 32
6726.893 26
6727.283 38
6727.672 32
6728.061 22
6728.450 21
6728.840 19
6729.229 24
6729.618 23
6730.008 23
6730.397 21
6730.787 31
6731.176 23
6731.565 25
6731.955 26
6732.344 27
6732.734 28
6733.123 22
6733.513 20
6733.902 35
6734.292 28
6734.681 25
6735.071 28
6735.460 34
6735.850 29
6736.239 33
6736.629 31
6737.018 27
6737.408 20
6737.797 29
6738.187 30
6738.577 25
6738.966 17
6739.356 14
6739.746 9
6740.135 19
6740.525 28
6740.915 29
6741.304 25
6741.694 24
6742.084 32
6742.473 34
6742.863 42
6743.253 56
6743.643 47
6744.032 45
6744.422 37
6744.812 26
6745.202 19
6745.592 27
6745.981 32
6746.371 33
6746.761 29
6747.151 40
6747.541 43
6747.931 41
6748.321 37
6748.710 44
6749.100 36
6749.490 55
6749.880 57
6750.270 46
6750.660 26
6751.050 40
6751.440 33
6751.830 34
6752.220 28
6752.610 32
6753.000 25
6753.390 25
6753.780 37
6754.170 38
6754.560 49
6754.950 30
6755.341 21
6755.731 22
6756.121 16
6756.511 22
6756.901 17
6757.291 27
6757.681 28
6758.072 21
6758.462 23
6758.852 24
6759.242 16
6759.632 18
6760.023 23
6760.413 29
6760.803 34
6761.193 27
6761.584 36
6761.974 35
6762.364 36
6762.754 39
6763.145 26
6763.535 30
6763.925 31
6764.316 29
6764.706 28
6765.097 17
6765.487 29
6765.877 49
6766.268 41
6766.658 36
6767.049 51
6767.439 34
6767.830 36
6768.220 26
6768.610 25
6769.001 25
6769.391 26
6769.782 39
6770.173 43
6770.563 44
6770.954 34
6771.344 34
6771.735 45
6772.125 34
6772.516 38
6772.906 36
6773.297 30
6773.688 43
6774.078 49
6774.469 37
6774.860 34
6775.250 43
6775.641 55
6776.032 32
6776.422 30
6776.813 38
6777.204 47
6777.595 45
6777.985 38
6778.376 40
6778.767 43
6779.158 34
6779.548 42
6779.939 38
6780.330 38
6780.721 32
6781.112 30
6781.503 44
6781.893 39
6782.284 44
6782.675 40
6783.066 31
6783.457 32
6783.848 34
6784.239 28
6784.630 39
6785.021 51
6785.412 59
6785.803 63
6786.194 57
6786.585 46
6786.976 41
6787.367 34
6787.758 31
6788.149 34
6788.540 59
6788.931 71
6789.322 76
6789.713 62
6790.104 62
6790.495 84
6790.886 76
6791.278 93
6791.669 81
6792.060 69
6792.451 93
6792.842 105
6793.233 81
6793.625 86
6794.016 78
6794.407 79
6794.798 60
6795.190 72
6795.581 91
6795.972 90
6796.363 101
6796.755 78
6797.146 70
6797.537 63
6797.929 71
6798.320 76
6798.711 72
6799.103 76
6799.494 57
6799.885 53
6800.277 36
6800.668 33
6801.060 36
6801.451 36
6801.842 35
6802.234 33
6802.625 32
6803.017 46
6803.408 45
6803.800 56
6804.191 43
6804.583 45
6804.974 44
6805.366 52
6805.757 55
6806.149 45
6806.541 47
6806.932 48
6807.324 51
6807.715 52
6808.107 43
6808.499 46
6808.890 47
6809.282 41
6809.674 22
6810.065 38
6810.457 41
6810.849 34
6811.240 26
6811.632 31
6812.024 32
6812.416 25
6812.807 34
6813.199 43
6813.591 46
6813.983 56
6814.374 60
6814.766 58
6815.158 48
6815.550 51
6815.942 39
6816.334 32
6816.725 40
6817.117 43
6817.509 34
6817.901 28
6818.293 34
6818.685 42
6819.077 54
6819.469 62
6819.861 45
6820.253 44
6820.645 39
6821.037 33
6821.429 30
6821.821 34
6822.213 33
6822.605 33
6822.997 31
6823.389 35
6823.781 46
6824.173 31
6824.565 44
6824.957 49
6825.349 37
6825.742 36
6826.134 34
6826.526 39
6826.918 35
6827.310 28
6827.702 25
6828.095 36
6828.487 43
6828.879 49
6829.271 41
6829.663 48
6830.056 47
6830.448 32
6830.840 47
6831.233 54
6831.625 53
6832.017 64
6832.409 62
6832.802 61
6833.194 48
6833.586 76
6833.979 85
6834.371 76
6834.764 83
6835.156 87
6835.548 110
6835.941 109
6836.333 126
6836.726 131
6837.118 147
6837.511 151
6837.903 129
6838.296 147
6838.688 159
6839.081 159
6839.473 137
6839.866 128
6840.258 133
6840.651 142
6841.043 127
6841.436 113
6841.828 108
6842.221 83
6842.614 79
6843.006 70
6843.399 66
6843.792 60
6844.184 65
6844.577 66
6844.970 69
6845.362 76
6845.755 69
6846.148 56
6846.540 37
6846.933 40
6847.326 45
6847.719 46
6848.111 64
6848.504 58
6848.897 53
6849.290 69
6849.683 70
6850.075 72
6850.468 59
6850.861 68
6851.254 59
6851.647 47
6852.040 47
6852.433 58
6852.826 36
6853.219 41
6853.611 64
6854.004 65
6854.397 54
6854.790 55
6855.183 51
6855.576 60
6855.969 69
6856.362 105
6856.755 114
6857.148 87
6857.541 83
6857.934 81
6858.327 64
6858.721 69
6859.114 67
6859.507 96
6859.900 106
6860.293 95
6860.686 98
6861.079 99
6861.472 79
6861.866 71
6862.259 86
6862.652 57
6863.045 64
6863.438 75
6863.832 68
6864.225 58
6864.618 58
6865.011 88
6865.405 82
6865.798 65
6866.191 65
6866.584 62
6866.978 60
6867.371 64
6867.764 46
6868.158 42
6868.551 41
6868.944 33
6869.338 46
6869.731 58
6870.125 44
6870.518 75
6870.911 81
6871.305 80
6871.698 77
6872.092 54
6872.485 69
6872.879 70
6873.272 81
6873.666 51
6874.059 45
6874.453 50
6874.846 45
6875.240 46
6875.633 62
6876.027 74
6876.421 74
6876.814 66
6877.208 72
6877.601 66
6877.995 76
6878.389 95
6878.782 109
6879.176 125
6879.570 164
6879.963 165
6880.357 163
6880.751 175
6881.144 152
6881.538 156
6881.932 156
6882.326 179
6882.719 186
6883.113 167
6883.507 162
6883.901 166
6884.295 130
6884.688 122
6885.082 127
6885.476 111
6885.870 72
6886.264 62
6886.658 56
6887.052 55
6887.446 58
6887.839 84
6888.233 70
6888.627 60
6889.021 53
6889.415 46
6889.809 53
6890.203 40
6890.597 62
6890.991 54
6891.385 48
6891.779 47
6892.173 41
6892.567 38
6892.961 38
6893.355 32
6893.749 31
6894.144 38
6894.538 59
6894.932 57
6895.326 67
6895.720 72
6896.114 68
6896.508 59
6896.903 49
6897.297 39
6897.691 41
6898.085 60
6898.479 62
6898.874 58
6899.268 52
6899.662 55
6900.056 55
6900.451 44
6900.845 39
6901.239 38
6901.633 45
6902.028 40
6902.422 38
6902.816 47
6903.211 51
6903.605 40
6904.000 43
6904.394 35
6904.788 33
6905.183 30
6905.577 32
6905.972 51
6906.366 64
6906.760 47
6907.155 45
6907.549 33
6907.944 31
6908.338 33
6908.733 37
6909.127 39
6909.522 36
6909.916 45
6910.311 40
6910.706 43
6911.100 71
6911.495 60
6911.889 49
6912.284 43
6912.679 43
6913.073 28
6913.468 33
6913.863 39
6914.257 46
6914.652 29
6915.047 37
6915.441 45
6915.836 40
6916.231 54
6916.625 33
6917.020 29
6917.415 44
6917.810 52
6918.204 63
6918.599 69
6918.994 63
6919.389 59
6919.784 58
6920.179 49
6920.573 42
6920.968 47
6921.363 66
6921.758 73
6922.153 66
6922.548 64
6922.943 73
6923.338 71
6923.733 69
6924.128 64
6924.522 56
6924.917 52
6925.312 55
6925.707 59
6926.102 54
6926.497 58
6926.892 43
6927.288 49
6927.683 51
6928.078 62
6928.473 58
6928.868 46
6929.263 68
6929.658 56
6930.053 58
6930.448 57
6930.843 61
6931.239 72
6931.634 64
6932.029 54
6932.424 57
6932.819 48
6933.214 47
6933.610 52
6934.005 57
6934.400 41
6934.795 37
6935.191 45
6935.586 58
6935.981 61
6936.377 66
6936.772 79
6937.167 83
6937.563 75
6937.958 91
6938.353 83
6938.749 105
6939.144 102
6939.539 100
6939.935 102
6940.330 98
6940.726 132
6941.121 148
6941.516 131
6941.912 153
6942.307 133
6942.703 111
6943.098 102
6943.494 97
6943.889 87
6944.285 70
6944.680 79
6945.076 80
6945.472 70
6945.867 55
6946.263 72
6946.658 67
6947.054 64
6947.450 54
6947.845 40
6948.241 46
6948.636 38
6949.032 47
6949.428 37
6949.823 42
6950.219 46
6950.615 41
6951.011 48
6951.406 53
6951.802 59
6952.198 58
6952.594 53
6952.989 44
6953.385 36
6953.781 37
6954.177 40
6954.573 41
6954.968 38
6955.364 48
6955.760 61
6956.156 50
6956.552 49
6956.948 58
6957.344 44
6957.739 40
6958.135 50
6958.531 62
6958.927 53
6959.323 63
6959.719 51
6960.115 48
6960.511 43
6960.907 47
6961.303 45
6961.699 47
6962.095 52
6962.491 62
6962.887 58
6963.283 52
6963.679 48
6964.076 43
6964.472 42
6964.868 25
6965.264 16
6965.660 41
6966.056 52
6966.452 65
6966.848 72
6967.245 67
6967.641 50
6968.037 48
6968.433 47
6968.830 47
6969.226 56
6969.622 55
6970.018 39
6970.415 48
6970.811 65
6971.207 75
6971.603 59
6972.000 47
6972.396 41
6972.792 62
6973.189 61
6973.585 62
6973.981 67
6974.378 59
6974.774 50
6975.171 58
6975.567 35
6975.963 27
6976.360 35
6976.756 47
6977.153 40
6977.549 36
6977.946 39
6978.342 32
6978.739 52
6979.135 32
6979.532 33
6979.928 42
6980.325 45
6980.722 36
6981.118 33
6981.515 27
6981.911 27
6982.308 25
6982.704 31
6983.101 19
6983.498 18
6983.894 34
6984.291 41
6984.688 27
6985.084 43
6985.481 37
6985.878 28
6986.275 42
6986.671 38
6987.068 47
6987.465 49
6987.862 44
6988.258 37
6988.655 51
6989.052 58
6989.449 63
6989.846 52
6990.242 36
6990.639 44
6991.036 53
6991.433 61
6991.830 55
6992.227 54
6992.624 50
6993.021 45
6993.417 52
6993.814 54
6994.211 48
6994.608 50
6995.005 52
6995.402 42
6995.799 42
6996.196 61
6996.593 53
6996.990 46
6997.387 33
6997.784 37
6998.181 42
6998.579 41
6998.976 22
6999.373 48
6999.770 42
7000.167 36
7000.564 35
7000.961 35
7001.358 32
7001.756 46
7002.153 42
7002.550 51
7002.947 43
7003.344 41
7003.742 36
7004.139 33
7004.536 37
7004.933 35
7005.330 44
7005.728 47
7006.125 55
7006.522 51
7006.920 59
7007.317 79
7007.714 88
7008.112 66
7008.509 69
7008.906 56
7009.304 58
7009.701 55
7010.099 48
7010.496 53
7010.893 60
7011.291 57
7011.688 50
7012.086 59
7012.483 63
7012.881 52
7013.278 68
7013.676 58
7014.073 37
7014.471 38
7014.868 34
7015.266 30
7015.663 28
7016.061 40
7016.458 39
7016.856 43
7017.254 34
7017.651 41
7018.049 54
7018.447 45
7018.844 49
7019.242 39
7019.639 37
7020.037 44
7020.435 44
7020.833 34
7021.230 38
7021.628 67
7022.026 59
7022.424 43
7022.821 38
7023.219 25
7023.617 14
7024.015 20
7024.412 35
7024.810 37
7025.208 37
7025.606 52
7026.004 49
7026.402 43
7026.799 37
7027.197 40
7027.595 44
7027.993 37
7028.391 37
7028.789 41
7029.187 39
7029.585 43
7029.983 42
7030.381 47
7030.779 43
7031.177 38
7031.575 36
7031.973 39
7032.371 55
7032.769 55
7033.167 55
7033.565 69
7033.963 75
7034.361 54
7034.759 57
7035.157 41
7035.556 44
7035.954 47
7036.352 44
7036.750 50
7037.148 62
7037.546 47
7037.945 62
7038.343 39
7038.741 47
7039.139 39
7039.537 47
7039.936 38
7040.334 34
7040.732 38
7041.130 49
7041.529 55
7041.927 61
7042.325 50
7042.724 62
7043.122 77
7043.520 72
7043.919 74
7044.317 71
7044.715 74
7045.114 63
7045.512 60
7045.911 60
7046.309 46
7046.708 51
7047.106 55
7047.504 59
7047.903 61
7048.301 62
7048.700 66
7049.098 54
7049.497 47
7049.895 43
7050.294 53
7050.693 50
7051.091 56
7051.490 38
7051.888 44
7052.287 45
7052.685 33
7053.084 33
7053.483 29
7053.881 26
7054.280 32
7054.679 44
7055.077 46
7055.476 39
7055.875 31
7056.273 34
7056.672 41
7057.071 45
7057.470 36
7057.868 31
7058.267 31
7058.666 22
7059.065 28
7059.463 35
7059.862 37
7060.261 30
7060.660 30
7061.059 37
7061.458 50
7061.857 52
7062.255 36
7062.654 33
7063.053 28
7063.452 26
7063.851 48
7064.250 32
7064.649 26
7065.048 34
7065.447 27
7065.846 31
7066.245 28
7066.644 37
7067.043 24
7067.442 30
7067.841 23
7068.240 38
7068.639 47
7069.038 33
7069.437 31
7069.836 27
7070.235 32
7070.634 42
7071.034 31
7071.433 36
7071.832 24
7072.231 38
7072.630 38
7073.029 44
7073.429 51
7073.828 38
7074.227 33
7074.626 21
7075.025 22
7075.425 17
7075.824 15
7076.223 30
7076.623 28
7077.022 41
7077.421 37
7077.820 34
7078.220 34
7078.619 31
7079.018 32
7079.418 29
7079.817 38
7080.217 45
7080.616 41
7081.015 48
7081.415 53
7081.814 34
7082.214 31
7082.613 28
7083.013 24
7083.412 18
7083.812 27
7084.211 28
7084.611 22
7085.010 31
7085.410 38
7085.809 43
7086.209 34
7086.608 42
7087.008 32
7087.407 26
7087.807 34
7088.207 28
7088.606 26
7089.006 29
7089.406 27
7089.805 27
7090.205 36
7090.605 29
7091.004 28
7091.404 28
7091.804 30
7092.203 22
7092.603 24
7093.003 26
7093.403 29
7093.802 27
7094.202 26
7094.602 28
7095.002 33
7095.402 32
7095.801 29
7096.201 23
7096.601 40
7097.001 33
7097.401 26
7097.801 32
7098.201 33
7098.601 28
7099.000 16
7099.400 23
7099.800 27
7100.200 37
7100.600 32
7101.000 27
7101.400 41
7101.800 35
7102.200 20
7102.600 33
7103.000 34
7103.400 32
7103.800 33
7104.200 39
7104.600 39
7105.001 32
7105.401 54
7105.801 44
7106.201 46
7106.601 28
7107.001 30
7107.401 25
7107.801 19
7108.202 29
7108.602 16
7109.002 25
7109.402 43
7109.802 38
7110.203 28
7110.603 29
7111.003 28
7111.403 31
7111.804 27
7112.204 30
7112.604 34
7113.005 32
7113.405 39
7113.805 43
7114.206 33
7114.606 29
7115.006 31
7115.407 33
7115.807 32
7116.208 30
7116.608 29
7117.008 35
7117.409 36
7117.809 27
7118.210 33
7118.610 32
7119.011 39
7119.411 31
7119.812 35
7120.212 32
7120.613 32
7121.013 35
7121.414 33
7121.814 48
7122.215 44
7122.616 34
7123.016 25
7123.417 26
7123.817 28
7124.218 18
7124.619 22
7125.019 25
7125.420 22
7125.821 26
7126.221 32
7126.622 30
7127.023 36
7127.423 46
7127.824 37
7128.225 49
7128.626 46
7129.026 26
7129.427 28
7129.828 25
7130.229 33
7130.630 35
7131.030 30
7131.431 29
7131.832 34
7132.233 28
7132.634 39
7133.035 30
7133.436 32
7133.836 42
7134.237 40
7134.638 54
7135.039 48
7135.440 39
7135.841 40
7136.242 34
7136.643 24
7137.044 25
7137.445 23
7137.846 30
7138.247 26
7138.648 31
7139.049 29
7139.450 27
7139.851 29
7140.252 29
7140.653 49
7141.055 45
7141.456 39
7141.857 25
7142.258 23
7142.659 25
7143.060 35
7143.461 41
7143.863 32
7144.264 41
7144.665 29
7145.066 39
7145.467 27
7145.869 33
7146.270 39
7146.671 39
7147.072 31
7147.474 23
7147.875 36
7148.276 32
7148.678 37
7149.079 35
7149.480 29
7149.882 11
7150.283 33
7150.684 27
7151.086 33
7151.487 49
7151.889 47
7152.290 40
7152.691 26
7153.093 30
7153.494 40
7153.896 36
7154.297 54
7154.699 68
7155.100 68
7155.502 55
7155.903 62
7156.305 43
7156.706 44
7157.108 56
7157.509 50
7157.911 65
7158.313 59
7158.714 37
7159.116 28
7159.517 31
7159.919 49
7160.321 31
7160.722 28
7161.124 32
7161.526 47
7161.927 53
7162.329 44
7162.731 43
7163.133 42
7163.534 38
7163.936 49
7164.338 50
7164.740 49
7165.141 47
7165.543 38
7165.945 31
7166.347 41
7166.749 42
7167.150 36
7167.552 34
7167.954 26
7168.356 25
7168.758 29
7169.160 34
7169.562 28
7169.964 33
7170.365 21
7170.767 18
7171.169 20
7171.571 27
7171.973 29
7172.375 35
7172.777 36
7173.179 33
7173.581 34
7173.983 21
7174.385 22
7174.787 33
7175.189 32
7175.592 42
7175.994 38
7176.396 35
7176.798 30
7177.200 23
7177.602 25
7178.004 29
7178.406 37
7178.809 37
7179.211 41
7179.613 33
7180.015 22
7180.417 26
7180.819 28
7181.222 18
7181.624 23
7182.026 27
7182.428 33
7182.831 22
7183.233 27
7183.635 29
7184.038 29
7184.440 26
7184.842 34
7185.245 43
7185.647 38
7186.049 25
7186.452 23
7186.854 33
7187.257 26
7187.659 28
7188.061 27
7188.464 34
7188.866 34
7189.269 20
7189.671 19
7190.074 41
7190.476 35
7190.879 25
7191.281 23
7191.684 30
7192.086 37
7192.489 28
7192.891 27
7193.294 41
7193.696 47
7194.099 40
7194.502 29
7194.904 26
7195.307 24
7195.710 34
7196.112 31
7196.515 20
7196.918 21
7197.320 24
7197.723 25
7198.126 22
7198.528 16
7198.931 14
7199.334 17
7199.737 28
7200.139 22
7200.542 22
7200.945 31
7201.348 33
7201.750 39
7202.153 39
7202.556 39
7202.959 32
7203.362 41
7203.765 23
7204.168 18
7204.570 14
7204.973 33
7205.376 34
7205.779 39
7206.182 52
7206.585 36
7206.988 32
7207.391 30
7207.794 27
7208.197 27
7208.600 31
7209.003 50
7209.406 45
7209.809 38
7210.212 38
7210.615 32
7211.018 30
7211.421 12
7211.824 22
7212.227 28
7212.631 23
7213.034 31
7213.437 31
7213.840 24
7214.243 26
7214.646 28
7215.049 30
7215.453 45
7215.856 40
7216.259 32
7216.662 30
7217.065 34
7217.469 21
7217.872 13
7218.275 22
7218.679 26
7219.082 24
7219.485 20
7219.888 18
7220.292 34
7220.695 44
7221.098 24
7221.502 25
7221.905 18
7222.309 18
7222.712 12
7223.115 20
7223.519 31
7223.922 24
7224.326 24
7224.729 28
7225.133 37
7225.536 39
7225.940 38
7226.343 27
7226.747 24
7227.150 18
7227.554 29
7227.957 29
7228.361 31
7228.764 33
7229.168 32
7229.571 24
7229.975 18
7230.379 15
7230.782 15
7231.186 29
7231.590 22
7231.993 21
7232.397 18
7232.800 17
7233.204 25
7233.608 23
7234.012 17
7234.415 28
7234.819 28
7235.223 20
7235.627 12
7236.030 20
7236.434 15
7236.838 20
7237.242 16
7237.645 17
7238.049 13
7238.453 11
7238.857 19
7239.261 20
7239.665 25
7240.069 38
7240.472 30
7240.876 18
7241.280 20
7241.684 17
7242.088 17
7242.492 20
7242.896 21
7243.300 30
7243.704 31
7244.108 31
7244.512 37
7244.916 28
7245.320 25
7245.724 29
7246.128 24
7246.532 30
7246.936 35
7247.340 33
7247.744 25
7248.149 15
7248.553 27
7248.957 26
7249.361 24
7249.765 35
7250.169 32
7250.573 18
7250.978 17
7251.382 19
7251.786 20
7252.190 30
7252.594 27
7252.999 22
7253.403 19
7253.807 31
7254.211 31
7254.616 23
7255.020 31
7255.424 35
7255.829 20
7256.233 26
7256.637 32
7257.042 34
7257.446 28
7257.850 36
7258.255 36
7258.659 35
7259.064 40
7259.468 35
7259.873 38
7260.277 25
7260.681 23
7261.086 30
7261.490 21
7261.895 18
7262.299 25
7262.704 19
7263.108 26
7263.513 27
7263.917 34
7264.322 32
7264.727 28
7265.131 16
7265.536 18
7265.940 14
7266.345 18
7266.750 24
7267.154 20
7267.559 35
7267.964 34
7268.368 15
7268.773 19
7269.178 32
7269.582 42
7269.987 27
7270.392 37
7270.796 27
7271.201 26
7271.606 24
7272.011 23
7272.416 38
7272.820 48
7273.225 32
7273.630 27
7274.035 32
7274.440 26
7274.844 24
7275.249 34
7275.654 24
7276.059 23
7276.464 20
7276.869 15
7277.274 29
7277.679 42
7278.084 43
7278.489 31
7278.894 42
7279.299 35
7279.704 22
7280.109 21
7280.514 29
7280.919 20
7281.324 28
7281.729 26
7282.134 29
7282.539 35
7282.944 26
7283.349 28
7283.754 30
7284.159 36
7284.564 36
7284.969 34
7285.375 37
7285.780 34
7286.185 30
7286.590 41
7286.995 26
7287.400 26
7287.806 26
7288.211 26
7288.616 26
7289.021 30
7289.427 24
7289.832 28
7290.237 36
7290.642 29
7291.048 19
7291.453 26
7291.858 38
7292.264 33
7292.669 38
7293.074 30
7293.480 42
7293.885 48
7294.291 30
7294.696 26
7295.101 34
7295.507 25
7295.912 14
7296.318 33
7296.723 34
7297.129 36
7297.534 34
7297.940 48
7298.345 36
7298.751 29
7299.156 46
7299.562 39
7299.967 42
7300.373 32
7300.778 35
7301.184 38
7301.590 38
7301.995 31
7302.401 32
7302.806 34
7303.212 43
7303.618 46
7304.023 39
7304.429 31
7304.835 34
7305.240 24
7305.646 18
7306.052 28
7306.458 23
7306.863 17
7307.269 20
7307.675 24
7308.081 29
7308.486 24
7308.892 21
7309.298 22
7309.704 30
7310.110 27
7310.515 29
7310.921 40
7311.327 35
7311.733 22
7312.139 25
7312.545 18
7312.951 22
7313.357 29
7313.763 23
7314.169 20
7314.575 35
7314.981 45
7315.386 38
7315.792 34
7316.198 26
7316.604 14
7317.011 28
7317.417 22
7317.823 22
7318.229 41
7318.635 28
7319.041 22
7319.447 28
7319.853 21
7320.259 36
7320.665 29
7321.071 24
7321.478 21
7321.884 12
7322.290 21
7322.696 40
7323.102 36
7323.508 33
7323.915 33
7324.321 24
7324.727 28
7325.133 32
7325.540 27
7325.946 24
7326.352 24
7326.758 24
7327.165 28
7327.571 28
7327.977 29
7328.384 24
7328.790 30
7329.197 32
7329.603 29
7330.009 29
7330.416 29
7330.822 33
7331.228 25
7331.635 22
7332.041 29
7332.448 27
7332.854 48
7333.261 35
7333.667 27
7334.074 35
7334.480 42
7334.887 27
7335.293 26
7335.700 42
7336.106 30
7336.513 28
7336.920 32
7337.326 32
7337.733 27
7338.139 27
7338.546 35
7338.953 28
7339.359 23
7339.766 23
7340.173 28
7340.579 28
7340.986 38
7341.393 43
7341.799 40
7342.206 44
7342.613 34
7343.020 27
7343.426 27
7343.833 30
7344.240 23
7344.647 28
7345.053 29
7345.460 28
7345.867 31
7346.274 19
7346.681 18
7347.088 23
7347.495 17
7347.901 23
7348.308 23
7348.715 32
7349.122 27
7349.529 12
7349.936 27
7350.343 32
7350.750 27
7351.157 28
7351.564 22
7351.971 26
7352.378 39
7352.785 23
7353.192 22
7353.599 28
7354.006 24
7354.413 28
7354.820 33
7355.227 32
7355.634 25
7356.041 38
7356.449 38
7356.856 35
7357.263 36
7357.670 37
7358.077 38
7358.484 29
7358.892 38
7359.299 44
7359.706 42
7360.113 42
7360.520 39
7360.928 61
7361.335 48
7361.742 52
7362.149 44
7362.557 26
7362.964 21
7363.371 25
7363.779 32
7364.186 22
7364.593 19
7365.001 25
7365.408 30
7365.815 34
7366.223 37
7366.630 39
7367.038 34
7367.445 41
7367.852 53
7368.260 38
7368.667 30
7369.075 36
7369.482 36
7369.890 44
7370.297 38
7370.705 36
7371.112 35
7371.520 38
7371.927 30
7372.335 30
7372.743 37
7373.150 25
7373.558 18
7373.965 23
7374.373 22
7374.781 19
7375.188 21
7375.596 21
7376.004 19
7376.411 21
7376.819 24
7377.227 38
7377.634 52
7378.042 44
7378.450 31
7378.858 25
7379.265 36
7379.673 27
7380.081 27
7380.489 29
7380.896 27
7381.304 34
7381.712 35
7382.120 37
7382.528 36
7382.936 39
7383.343 24
7383.751 29
7384.159 43
7384.567 36
7384.975 36
7385.383 27
7385.791 23
7386.199 23
7386.607 33
7387.015 42
7387.423 57
7387.831 42
7388.239 35
7388.647 44
7389.055 42
7389.463 52
7389.871 42
7390.279 43
7390.687 44
7391.095 44
7391.503 38
7391.911 33
7392.319 31
7392.727 28
7393.136 43
7393.544 39
7393.952 28
7394.360 41
7394.768 32
7395.176 35
7395.585 37
7395.993 37
7396.401 32
7396.809 40
7397.218 52
7397.626 50
7398.034 43
7398.442 51
7398.851 56
7399.259 53
7399.667 47
7400.076 48
7400.484 62
7400.892 54
7401.301 64
7401.709 59
7402.117 48
7402.526 44
7402.934 33
7403.343 32
7403.751 29
7404.159 18
7404.568 19
7404.976 26
7405.385 25
7405.793 27
7406.202 28
7406.610 27
7407.019 19
7407.427 26
7407.836 30
7408.245 36
7408.653 35
7409.062 27
7409.470 21
7409.879 34
7410.287 40
7410.696 38
7411.105 24
7411.513 28
7411.922 35
7412.331 37
7412.739 29
7413.148 34
7413.557 29
7413.965 28
7414.374 21
7414.783 23
7415.192 18
7415.600 17
7416.009 23
7416.418 31
7416.827 31
7417.236 37
7417.644 28
7418.053 28
7418.462 28
7418.871 22
7419.280 25
7419.689 30
7420.097 16
7420.506 17
7420.915 23
7421.324 17
7421.733 29
7422.142 32
7422.551 22
7422.960 18
7423.369 20
7423.778 25
7424.187 22
7424.596 31
7425.005 28
7425.414 24
7425.823 20
7426.232 18
7426.641 32
7427.050 24
7427.459 24
7427.868 28
7428.277 39
7428.687 64
7429.096 50
7429.505 49
7429.914 29
7430.323 17
7430.732 19
7431.142 28
7431.551 24
7431.960 22
7432.369 23
7432.778 30
7433.188 28
7433.597 42
7434.006 33
7434.415 28
7434.825 30
7435.234 33
7435.643 17
7436.053 22
7436.462 33
7436.871 33
7437.281 28
7437.690 24
7438.099 34
7438.509 28
7438.918 30
7439.328 38
7439.737 33
7440.146 54
7440.556 39
7440.965 27
7441.375 27
7441.784 31
7442.194 24
7442.603 23
7443.013 28
7443.422 31
7443.832 32
7444.241 25
7444.651 28
7445.061 24
7445.470 22
7445.880 19
7446.289 20
7446.699 47
7447.109 38
7447.518 31
7447.928 51
7448.338 37
7448.747 36
7449.157 40
7449.567 24
7449.976 33
7450.386 34
7450.796 27
7451.205 24
7451.615 23
7452.025 31
7452.435 42
7452.845 31
7453.254 29
7453.664 33
7454.074 40
7454.484 44
7454.894 43
7455.304 46
7455.713 52
7456.123 45
7456.533 39
7456.943 41
7457.353 33
7457.763 57
7458.173 49
7458.583 44
7458.993 43
7459.403 36
7459.813 38
7460.223 30
7460.633 32
7461.043 47
7461.453 59
7461.863 53
7462.273 44
7462.683 47
7463.093 61
7463.503 55
7463.913 45
7464.323 57
7464.733 50
7465.143 52
7465.553 59
7465.964 65
7466.374 65
7466.784 93
7467.194 94
7467.604 112
7468.015 125
7468.425 139
7468.835 126
7469.245 106
7469.655 122
7470.066 105
7470.476 113
7470.886 105
7471.297 103
7471.707 122
7472.117 102
7472.527 95
7472.938 100
7473.348 91
7473.759 82
7474.169 67
7474.579 58
7474.990 44
7475.400 35
7475.811 29
7476.221 38
7476.631 60
7477.042 49
7477.452 41
7477.863 33
7478.273 34
7478.684 37
7479.094 28
7479.505 20
7479.915 33
7480.326 30
7480.736 30
7481.147 41
7481.558 30
7481.968 28
7482.379 20
7482.789 36
7483.200 41
7483.611 38
7484.021 40
7484.432 32
7484.843 43
7485.253 37
7485.664 29
7486.075 30
7486.485 21
7486.896 16
7487.307 32
7487.718 25
7488.128 31
7488.539 33
7488.950 40
7489.361 35
7489.771 31
7490.182 22
7490.593 37
7491.004 45
7491.415 26
7491.826 22
7492.236 22
7492.647 17
7493.058 25
7493.469 26
7493.880 27
7494.291 28
7494.702 31
7495.113 22
7495.524 21
7495.935 31
7496.346 20
7496.757 21
7497.168 12
7497.579 22
7497.990 17
7498.401 28
7498.812 38
7499.223 36
7499.634 37
7500.045 25
7500.456 22
7500.867 24
7501.278 29
7501.690 28
7502.101 26
7502.512 23
7502.923 27
7503.334 33
7503.745 35
7504.157 44
7504.568 29
7504.979 34
7505.390 26
7505.801 26
7506.213 26
7506.624 25
7507.035 28
7507.447 42
7507.858 37
7508.269 40
7508.680 23
7509.092 24
7509.503 26
7509.914 40
7510.326 35
7510.737 39
7511.149 33
7511.560 26
7511.971 33
7512.383 35
7512.794 33
7513.206 32
7513.617 27
7514.029 28
7514.440 33
7514.852 26
7515.263 17
7515.675 9
7516.086 12
7516.498 19
7516.909 23
7517.321 38
7517.732 52
7518.144 43
7518.555 35
7518.967 34
7519.379 24
7519.790 25
7520.202 29
7520.614 32
7521.025 24
7521.437 19
7521.849 21
7522.260 32
7522.672 38
7523.084 24
7523.495 34
7523.907 26
7524.319 27
7524.731 26
7525.142 26
7525.554 38
7525.966 30
7526.378 46
7526.790 40
7527.202 34
7527.613 23
7528.025 32
7528.437 27
7528.849 24
7529.261 33
7529.673 28
7530.085 34
7530.497 33
7530.908 35
7531.320 51
7531.732 63
7532.144 52
7532.556 30
7532.968 22
7533.380 41
7533.792 40
7534.204 33
7534.616 24
7535.028 25
7535.440 39
7535.853 31
7536.265 33
7536.677 32
7537.089 30
7537.501 19
7537.913 19
7538.325 27
7538.737 18
7539.149 24
7539.562 24
7539.974 27
7540.386 22
7540.798 24
7541.210 33
7541.623 58
7542.035 53
7542.447 70
7542.859 50
7543.272 36
7543.684 41
7544.096 52
7544.508 42
7544.921 38
7545.333 28
7545.745 34
7546.158 55
7546.570 43
7546.983 47
7547.395 55
7547.807 74
7548.220 57
7548.632 58
7549.045 59
7549.457 58
7549.869 45
7550.282 58
7550.694 49
7551.107 42
7551.519 34
7551.932 29
7552.344 43
7552.757 57
7553.169 69
7553.582 52
7553.995 57
7554.407 70
7554.820 66
7555.232 74
7555.645 79
7556.058 79
7556.470 79
7556.883 65
7557.295 65
7557.708 67
7558.121 100
7558.533 126
7558.946 142
7559.359 125
7559.772 160
7560.184 195
7560.597 223
7561.010 319
7561.423 393
7561.835 458
7562.248 492
7562.661 606
7563.074 694
7563.487 728
7563.899 783
7564.312 862
7564.725 831
7565.138 746
7565.551 705
7565.964 618
7566.377 598
7566.790 550
7567.203 425
7567.615 346
7568.028 272
7568.441 213
7568.854 164
7569.267 146
7569.680 158
7570.093 116
7570.506 117
7570.919 123
7571.332 88
7571.745 75
7572.158 90
7572.572 91
7572.985 85
7573.398 99
7573.811 74
7574.224 99
7574.637 70
7575.050 76
7575.463 77
7575.877 58
7576.290 76
7576.703 74
7577.116 72
7577.529 65
7577.942 66
7578.356 64
7578.769 90
7579.182 79
7579.595 69
7580.009 75
7580.422 50
7580.835 46
7581.249 65
7581.662 58
7582.075 46
7582.489 51
7582.902 47
7583.315 49
7583.729 42
7584.142 32
7584.556 41
7584.969 42
7585.382 61
7585.796 48
7586.209 49
7586.623 57
7587.036 39
7587.450 41
7587.863 51
7588.277 50
7588.690 43
7589.104 48
7589.517 62
7589.931 62
7590.344 42
7590.758 43
7591.171 39
7591.585 50
7591.999 49
7592.412 35
7592.826 45
7593.239 45
7593.653 38
7594.067 31
7594.480 40
7594.894 52
7595.308 47
7595.722 44
7596.135 40
7596.549 52
7596.963 43
7597.376 44
7597.790 60
7598.204 61
7598.618 62
7599.032 63
7599.445 52
7599.859 39
7600.273 38
7600.687 43
7601.101 35
7601.515 45
7601.928 36
7602.342 27
7602.756 32
7603.170 28
7603.584 29
7603.998 35
7604.412 26
7604.826 32
7605.240 32
7605.654 29
7606.068 49
7606.482 43
7606.896 42
7607.310 34
7607.724 41
7608.138 38
7608.552 43
7608.966 40
7609.380 37
7609.794 43
7610.208 44
7610.622 38
7611.036 32
7611.451 26
7611.865 27
7612.279 29
7612.693 39
7613.107 45
7613.521 28
7613.936 36
7614.350 43
7614.764 27
7615.178 35
7615.593 45
7616.007 60
7616.421 43
7616.835 32
7617.250 43
7617.664 37
7618.078 49
7618.493 45
7618.907 51
7619.321 39
7619.736 36
7620.150 56
7620.564 40
7620.979 38
7621.393 33
7621.808 35
7622.222 36
7622.636 48
7623.051 51
7623.465 45
7623.880 29
7624.294 35
7624.709 38
7625.123 33
7625.538 31
7625.952 32
7626.367 34
7626.781 23
7627.196 42
7627.611 46
7628.025 45
7628.440 50
7628.854 35
7629.269 27
7629.684 25
7630.098 43
7630.513 43
7630.928 30
7631.342 39
7631.757 38
7632.172 43
7632.586 41
7633.001 29
7633.416 29
7633.830 37
7634.245 33
7634.660 41
7635.075 53
7635.490 35
7635.904 35
7636.319 34
7636.734 33
7637.149 50
7637.564 54
7637.978 54
7638.393 64
7638.808 51
7639.223 64
7639.638 50
7640.053 54
7640.468 50
7640.883 57
7641.298 33
7641.713 31
7642.128 34
7642.543 38
7642.958 34
7643.373 38
7643.788 63
7644.203 63
7644.618 54
7645.033 74
7645.448 68
7645.863 70
7646.278 45
7646.693 57
7647.108 52
7647.523 53
7647.938 72
7648.354 85
7648.769 84
7649.184 72
7649.599 92
7650.014 100
7650.429 98
7650.845 78
7651.260 86
7651.675 93
7652.090 83
7652.506 75
7652.921 54
7653.336 48
7653.751 69
7654.167 67
7654.582 57
7654.997 61
7655.413 50
7655.828 35
7656.243 56
7656.659 63
7657.074 48
7657.489 56
7657.905 62
7658.320 46
7658.736 47
7659.151 72
7659.566 80
7659.982 62
7660.397 48
7660.813 62
7661.228 51
7661.644 70
7662.059 80
7662.475 82
7662.890 76
7663.306 80
7663.722 64
7664.137 70
7664.553 82
7664.968 77
7665.384 91
7665.799 97
7666.215 100
7666.631 118
7667.046 147
7667.462 136
7667.878 140
7668.293 118
7668.709 142
7669.125 143
7669.540 151
7669.956 142
7670.372 115
7670.788 114
7671.203 109
7671.619 93
7672.035 80
7672.451 82
7672.867 90
7673.282 87
7673.698 90
7674.114 78
7674.530 90
7674.946 87
7675.362 90
7675.778 80
7676.193 80
7676.609 84
7677.025 86
7677.441 108
7677.857 90
7678.273 79
7678.689 90
7679.105 84
7679.521 73
7679.937 78
7680.353 90
7680.769 57
7681.185 64
7681.601 60
7682.017 61
7682.433 83
7682.849 70
7683.265 45
7683.681 44
7684.098 48
7684.514 53
7684.930 58
7685.346 75
7685.762 68
7686.178 54
7686.594 66
7687.011 71
7687.427 53
7687.843 53
7688.259 43
7688.675 46
7689.092 45
7689.508 51
7689.924 49
7690.341 48
7690.757 41
7691.173 52
7691.589 55
7692.006 43
7692.422 44
7692.838 38
7693.255 26
7693.671 37
7694.088 50
7694.504 37
7694.920 39
7695.337 51
7695.753 47
7696.170 34
7696.586 37
7697.002 43
7697.419 41
7697.835 44
7698.252 30
7698.668 40
7699.085 33
7699.501 38
7699.918 33
7700.335 39
7700.751 43
7701.168 34
7701.584 29
7702.001 23
7702.417 24
7702.834 29
7703.251 38
7703.667 45
7704.084 32
7704.501 27
7704.917 36
7705.334 43
7705.751 53
7706.167 47
7706.584 49
7707.001 47
7707.418 39
7707.834 38
7708.251 32
7708.668 48
7709.085 57
7709.501 62
7709.918 57
7710.335 39
7710.752 37
7711.169 34
7711.586 41
7712.002 45
7712.419 38
7712.836 36
7713.253 41
7713.670 44
7714.087 40
7714.504 59
7714.921 49
7715.338 38
7715.755 23
7716.172 28
7716.589 33
7717.006 38
7717.423 40
7717.840 40
7718.257 41
7718.674 40
7719.091 38
7719.508 42
7719.925 45
7720.342 36
7720.759 28
7721.176 28
7721.593 35
7722.011 41
7722.428 39
7722.845 40
7723.262 41
7723.679 48
7724.096 49
7724.514 46
7724.931 26
7725.348 27
7725.765 32
7726.183 37
7726.600 34
7727.017 24
7727.434 35
7727.852 35
7728.269 35
7728.686 29
7729.104 21
7729.521 30
7729.938 50
7730.356 47
7730.773 42
7731.190 40
7731.608 26
7732.025 44
7732.443 37
7732.860 34
7733.278 47
7733.695 36
7734.112 34
7734.530 28
7734.947 28
7735.365 31
7735.782 38
7736.200 36
7736.617 39
7737.035 38
7737.453 46
7737.870 51
7738.288 62
7738.705 66
7739.123 35
7739.541 25
7739.958 21
7740.376 35
7740.793 35
7741.211 35
7741.629 41
7742.046 38
7742.464 26
7742.882 33
7743.300 44
7743.717 31
7744.135 34
7744.553 33
7744.970 30
7745.388 57
7745.806 46
7746.224 49
7746.642 54
7747.059 52
7747.477 35
7747.895 39
7748.313 37
7748.731 32
7749.149 35
7749.567 50
7749.984 44
7750.402 36
7750.820 46
7751.238 43
7751.656 28
7752.074 34
7752.492 31
7752.910 28
7753.328 32
7753.746 34
7754.164 31
7754.582 30
7755.000 41
7755.418 34
7755.836 36
7756.254 36
7756.672 31
7757.090 36
7757.508 34
7757.927 38
7758.345 20
7758.763 28
7759.181 49
7759.599 47
7760.017 49
7760.435 59
7760.854 50
7761.272 46
7761.690 71
7762.108 84
7762.526 93
7762.945 127
7763.363 110
7763.781 104
7764.199 109
7764.618 123
7765.036 157
7765.454 170
7765.873 132
7766.291 115
7766.709 155
7767.128 169
7767.546 155
7767.964 128
7768.383 111
7768.801 111
7769.220 108
7769.638 104
7770.057 74
7770.475 62
7770.893 66
7771.312 58
7771.730 58
7772.149 65
7772.567 56
7772.986 56
7773.404 51
7773.823 57
7774.241 60
7774.660 39
7775.079 38
7775.497 34
7775.916 45
7776.334 35
7776.753 34
7777.172 36
7777.590 30
7778.009 32
7778.428 40
7778.846 37
7779.265 32
7779.684 44
7780.102 43
7780.521 47
7780.940 53
7781.359 45
7781.777 34
7782.196 46
7782.615 35
7783.034 35
7783.452 36
7783.871 29
7784.290 47
7784.709 45
7785.128 46
7785.547 45
7785.965 35
7786.384 30
7786.803 40
7787.222 27
7787.641 21
7788.060 39
7788.479 36
7788.898 26
7789.317 29
7789.736 38
7790.155 25
7790.574 23
7790.993 18
7791.412 23
7791.831 28
7792.250 20
7792.669 14
7793.088 16
7793.507 26
7793.926 25
7794.345 17
7794.764 18
7795.183 14
7795.602 15
7796.022 16
7796.441 31
7796.860 23
7797.279 20
7797.698 25
7798.117 29
7798.537 33
7798.956 29
7799.375 26
7799.794 25
7800.213 33
7800.633 21
7801.052 24
7801.471 40
7801.891 26
7802.310 28
7802.729 25
7803.149 20
7803.568 28
7803.987 36
7804.407 45
7804.826 52
7805.245 47
7805.665 38
7806.084 46
7806.504 60
7806.923 43
7807.342 35
7807.762 38
7808.181 36
7808.601 34
7809.020 40
7809.440 40
7809.859 35
7810.279 31
7810.698 35
7811.118 36
7811.537 36
7811.957 37
7812.377 35
7812.796 29
7813.216 40
7813.635 39
7814.055 48
7814.475 47
7814.894 57
7815.314 51
7815.734 46
7816.153 32
7816.573 27
7816.993 27
7817.412 30
7817.832 28
7818.252 26
7818.672 28
7819.091 45
7819.511 36
7819.931 33
7820.351 36
7820.770 36
7821.190 50
7821.610 40
7822.030 35
7822.450 27
7822.870 24
7823.289 19
7823.709 20
7824.129 21
7824.549 21
7824.969 22
7825.389 25
7825.809 19
7826.229 23
7826.649 27
7827.069 22
7827.489 28
7827.909 45
7828.329 40
7828.749 26
7829.169 29
7829.589 31
7830.009 29
7830.429 23
7830.849 23
7831.269 16
7831.689 12
7832.109 8
7832.529 16
7832.950 23
7833.370 32
7833.790 28
7834.210 32
7834.630 38
7835.050 30
7835.471 24
7835.891 19
7836.311 23
7836.731 16
7837.151 13
7837.572 18
7837.992 20
7838.412 19
7838.833 18
7839.253 20
7839.673 36
7840.093 33
7840.514 30
7840.934 37
7841.354 26
7841.775 25
7842.195 35
7842.616 30
7843.036 31
7843.456 35
7843.877 39
7844.297 34
7844.718 15
7845.138 15
7845.559 21
7845.979 13
7846.400 19
7846.820 32
7847.241 28
7847.661 21
7848.082 22
7848.502 18
7848.923 28
7849.343 25
7849.764 36
7850.185 30
7850.605 19
7851.026 31
7851.446 30
7851.867 33
7852.288 24
7852.708 29
7853.129 25
7853.550 29
7853.970 26
7854.391 35
7854.812 25
7855.233 20
7855.653 22
7856.074 33
7856.495 41
7856.916 31
7857.336 24
7857.757 28
7858.178 30
7858.599 21
7859.020 17
7859.440 19
7859.861 21
7860.282 30
7860.703 21
7861.124 21
7861.545 28
7861.966 43
7862.387 45
7862.808 27
7863.228 23
7863.649 14
7864.070 16
7864.491 28
7864.912 33
7865.333 35
7865.754 35
7866.175 23
7866.596 37
7867.017 51
7867.439 46
7867.860 40
7868.281 42
7868.702 40
7869.123 46
7869.544 38
7869.965 31
7870.386 32
7870.807 26
7871.228 34
7871.650 32
7872.071 37
7872.492 24
7872.913 41
7873.334 37
7873.756 42
7874.177 44
7874.598 39
7875.019 43
7875.441 43
7875.862 33
7876.283 18
7876.705 33
7877.126 37
7877.547 30
7877.969 28
7878.390 23
7878.811 20
7879.233 45
7879.654 34
7880.075 28
7880.497 24
7880.918 26
7881.340 29
7881.761 35
7882.183 35
7882.604 41
7883.025 25
7883.447 37
7883.868 34
7884.290 30
7884.711 22
7885.133 17
7885.555 22
7885.976 21
7886.398 27
7886.819 41
7887.241 52
7887.662 41
7888.084 38
7888.506 23
7888.927 35
7889.349 40
7889.771 30
7890.192 24
7890.614 24
7891.036 24
7891.457 34
7891.879 35
7892.301 30
7892.722 34
7893.144 29
7893.566 29
7893.988 45
7894.409 45
7894.831 43
7895.253 37
7895.675 27
7896.097 24
7896.519 31
7896.940 33
7897.362 46
7897.784 23
7898.206 28
7898.628 32
7899.050 26
7899.472 27
7899.894 35
7900.316 31
7900.737 27
7901.159 36
7901.581 29
7902.003 28
7902.425 24
7902.847 37
7903.269 52
7903.691 30
7904.113 33
7904.536 50
7904.958 42
7905.380 48
7905.802 31
7906.224 30
7906.646 27
7907.068 17
7907.490 22
7907.912 43
7908.334 44
7908.757 43
7909.179 30
7909.601 39
7910.023 34
7910.445 44
7910.868 37
7911.290 32
7911.712 32
7912.134 37
7912.557 42
7912.979 40
7913.401 27
7913.823 26
7914.246 44
7914.668 38
7915.090 30
7915.513 34
7915.935 26
7916.357 30
7916.780 41
7917.202 45
7917.625 25
7918.047 20
7918.469 35
7918.892 44
7919.314 35
7919.737 24
7920.159 35
7920.582 33
7921.004 23
7921.427 37
7921.849 44
7922.272 44
7922.694 37
7923.117 30
7923.539 41
7923.962 56
7924.385 46
7924.807 44
7925.230 51
7925.652 43
7926.075 58
7926.498 54
7926.920 55
7927.343 42
7927.766 41
7928.188 41
7928.611 39
7929.034 43
7929.456 62
7929.879 81
7930.302 79
7930.725 82
7931.147 97
7931.570 124
7931.993 193
7932.416 196
7932.838 211
7933.261 251
7933.684 268
7934.107 291
7934.530 299
7934.953 283
7935.376 248
7935.798 209
7936.221 175
7936.644 155
7937.067 147
7937.490 136
7937.913 127
7938.336 108
7938.759 99
7939.182 75
7939.605 75
7940.028 75
7940.451 77
7940.874 70
7941.297 71
7941.720 52
7942.143 59
7942.566 54
7942.989 54
7943.412 43
7943.835 35
7944.258 34
7944.682 48
7945.105 47
7945.528 40
7945.951 40
7946.374 32
7946.797 39
7947.221 49
7947.644 32
7948.067 32
7948.490 35
7948.913 51
7949.337 40
7949.760 41
7950.183 46
7950.606 47
7951.030 40
7951.453 33
7951.876 39
7952.300 43
7952.723 34
7953.146 32
7953.570 32
7953.993 39
7954.416 42
7954.840 37
7955.263 43
7955.687 31
7956.110 31
7956.534 40
7956.957 32
7957.380 51
7957.804 54
7958.227 56
7958.651 38
7959.074 26
7959.498 28
7959.921 45
7960.345 28
7960.769 34
7961.192 33
7961.616 37
7962.039 42
7962.463 29
7962.886 36
7963.310 43
7963.734 44
7964.157 37
7964.581 29
7965.005 18
7965.428 25
7965.852 36
7966.276 33
7966.699 35
7967.123 28
7967.547 47
7967.971 33
7968.394 33
7968.818 40
7969.242 33
7969.666 49
7970.089 52
7970.513 33
7970.937 41
7971.361 48
7971.785 48
7972.209 47
7972.633 43
7973.056 42
7973.480 32
7973.904 29
7974.328 25
7974.752 34
7975.176 53
7975.600 45
7976.024 34
7976.448 37
7976.872 34
7977.296 27
7977.720 25
7978.144 23
7978.568 28
7978.992 31
7979.416 48
7979.840 36
7980.264 28
7980.688 14
7981.112 16
7981.536 16
7981.960 24
7982.385 26
7982.809 35
7983.233 34
7983.657 24
7984.081 23
7984.505 28
7984.930 26
7985.354 32
7985.778 26
7986.202 29
7986.626 27
7987.051 26
7987.475 32
7987.899 25
7988.324 22
7988.748 30
7989.172 36
7989.596 35
7990.021 33
7990.445 31
7990.869 21
7991.294 27
7991.718 31
7992.143 26
7992.567 28
7992.991 38
7993.416 41
7993.840 46
7994.265 49
7994.689 34
7995.114 39
7995.538 39
7995.963 32
7996.387 34
7996.812 29
7997.236 20
7997.661 12
7998.085 12
7998.510 23
7998.934 28
7999.359 37
7999.783 21
8000.208 25
8000.633 29
8001.057 17
8001.482 25
8001.907 27
8002.331 24
8002.756 35
8003.181 26
8003.605 21
8004.030 19
8004.455 23
8004.879 36
8005.304 30
8005.729 32
8006.154 42
8006.578 50
8007.003 37
8007.428 28
8007.853 28
8008.278 26
8008.702 49
8009.127 47
8009.552 52
8009.977 31
8010.402 36
8010.827 51
8011.252 41
8011.677 43
8012.101 41
8012.526 45
8012.951 59
8013.376 51
8013.801 59
8014.226 55
8014.651 47
8015.076 43
8015.501 35
8015.926 37
8016.351 47
8016.776 47
8017.201 40
8017.626 39
8018.051 34
8018.477 34
8018.902 41
8019.327 36
8019.752 27
8020.177 18
8020.602 24
8021.027 27
8021.452 42
8021.878 42
8022.303 20
8022.728 26
8023.153 19
8023.578 23
8024.004 28
8024.429 31
8024.854 24
8025.279 31
8025.705 40
8026.130 36
8026.555 36
8026.981 36
8027.406 37
8027.831 35
8028.257 41
8028.682 28
8029.107 22
8029.533 45
8029.958 41
8030.384 25
8030.809 22
8031.234 34
8031.660 29
8032.085 29
8032.511 26
8032.936 17
8033.362 22
8033.787 22
8034.213 23
8034.638 25
8035.064 25
8035.489 41
8035.915 39
8036.340 41
8036.766 42
8037.192 37
8037.617 45
8038.043 39
8038.468 39
8038.894 48
8039.320 37
8039.745 39
8040.171 34
8040.597 45
8041.022 30
8041.448 24
8041.874 25
8042.299 28
8042.725 29
8043.151 24
8043.577 33
8044.002 30
8044.428 30
8044.854 28
8045.280 21
8045.706 27
8046.131 32
8046.557 37
8046.983 40
8047.409 29
8047.835 27
8048.261 34
8048.687 18
8049.112 22
8049.538 23
8049.964 31
8050.390 19
8050.816 18
8051.242 34
8051.668 33
8052.094 32
8052.520 28
8052.946 27
8053.372 22
8053.798 23
8054.224 27
8054.650 35
8055.076 21
8055.502 20
8055.928 27
8056.354 24
8056.781 24
8057.207 26
8057.633 20
8058.059 14
8058.485 21
8058.911 25
8059.337 21
8059.764 17
8060.190 14
8060.616 13
8061.042 19
8061.468 37
8061.895 29
8062.321 27
8062.747 33
8063.173 29
8063.600 19
8064.026 25
8064.452 32
8064.879 23
8065.305 22
8065.731 17
8066.158 17
8066.584 29
8067.010 24
8067.437 14
8067.863 17
8068.290 34
8068.716 42
8069.142 23
8069.569 25
8069.995 26
8070.422 31
8070.848 39
8071.275 31
8071.701 28
8072.128 31
8072.554 32
8072.981 26
8073.407 22
8073.834 22
8074.261 36
8074.687 19
8075.114 16
8075.540 15
8075.967 14
8076.394 15
8076.820 23
8077.247 22
8077.673 14
8078.100 14
8078.527 20
8078.953 23
8079.380 19
8079.807 20
8080.234 18
8080.660 14
8081.087 26
8081.514 21
8081.941 19
8082.367 17
8082.794 10
8083.221 18
8083.648 19
8084.075 20
8084.501 20
8084.928 24
8085.355 24
8085.782 29
8086.209 55
8086.636 42
8087.063 35
8087.490 31
8087.917 27
8088.344 15
8088.770 19
8089.197 28
8089.624 34
8090.051 37
8090.478 31
8090.905 25
8091.332 25
8091.759 16
8092.186 12
8092.614 10
8093.041 28
8093.468 25
8093.895 27
8094.322 27
8094.749 30
8095.176 38
8095.603 31
8096.030 28
8096.457 33
8096.885 20
8097.312 10
8097.739 8
8098.166 16
8098.593 31
8099.021 30
8099.448 24
8099.875 16
8100.302 17
8100.730 30
8101.157 42
8101.584 42
8102.012 35
8102.439 39
8102.866 30
8103.293 32
8103.721 22
8104.148 18
8104.576 17
8105.003 22
8105.430 15
8105.858 18
8106.285 20
8106.713 18
8107.140 20
8107.567 15
8107.995 9
8108.422 10
8108.850 13
8109.277 29
8109.705 36
8110.132 29
8110.560 22
8110.987 28
8111.415 25
8111.843 23
8112.270 17
8112.698 15
8113.125 29
8113.553 18
8113.980 25
8114.408 27
8114.836 29
8115.263 37
8115.691 53
8116.119 58
8116.546 40
8116.974 26
8117.402 23
8117.830 24
8118.257 27
8118.685 29
8119.113 39
8119.541 48
8119.968 39
8120.396 31
8120.824 24
8121.252 18
8121.680 15
8122.107 18
8122.535 15
8122.963 18
8123.391 20
8123.819 25
8124.247 23
8124.675 25
8125.102 32
8125.530 35
8125.958 30
8126.386 40
8126.814 31
8127.242 24
8127.670 21
8128.098 35
8128.526 26
8128.954 23
8129.382 21
8129.810 24
8130.238 20
8130.666 14
8131.094 18
8131.522 23
8131.951 21
8132.379 23
8132.807 30
8133.235 36
8133.663 17
8134.091 7
8134.519 11
8134.948 17
8135.376 24
8135.804 19
8136.232 23
8136.660 29
8137.089 32
8137.517 30
8137.945 30
8138.373 33
8138.802 34
8139.230 27
8139.658 34
8140.086 42
8140.515 38
8140.943 27
8141.371 31
8141.800 37
8142.228 39
8142.657 42
8143.085 51
8143.513 47
8143.942 37
8144.370 39
8144.799 35
8145.227 25
8145.655 13
8146.084 30
8146.512 42
8146.941 32
8147.369 44
8147.798 32
8148.226 30
8148.655 23
8149.083 20
8149.512 22
8149.941 17
8150.369 14
8150.798 12
8151.226 24
8151.655 21
8152.084 12
8152.512 18
8152.941 24
8153.369 21
8153.798 17
8154.227 17
8154.656 29
8155.084 24
8155.513 20
8155.942 23
8156.370 24
8156.799 25
8157.228 27
8157.657 27
8158.085 13
8158.514 14
8158.943 17
8159.372 20
8159.801 25
8160.230 22
8160.658 14
8161.087 16
8161.516 20
8161.945 21
8162.374 22
8162.803 17
8163.232 18
8163.661 19
8164.090 26
8164.518 14
8164.947 19
8165.376 19
8165.805 21
8166.234 22
8166.663 22
8167.092 28
8167.521 15
8167.950 17
8168.380 14
8168.809 16
8169.238 24
8169.667 33
8170.096 35
8170.525 23
8170.954 35
8171.383 44
8171.812 43
8172.242 39
8172.671 28
8173.100 20
8173.529 16
8173.958 21
8174.387 14
8174.817 10
8175.246 8
8175.675 11
8176.104 14
8176.534 14
8176.963 13
8177.392 26
8177.822 25
8178.251 18
8178.680 18
8179.109 18
8179.539 22
8179.968 23
8180.398 21
8180.827 24
8181.256 16
8181.686 18
8182.115 19
8182.545 19
8182.974 16
8183.403 19
8183.833 20
8184.262 16
8184.692 15
8185.121 16
8185.551 29
8185.980 21
8186.410 20
8186.839 17
8187.269 26
8187.699 34
8188.128 29
8188.558 34
8188.987 25
8189.417 25
8189.846 23
8190.276 12
8190.706 24
8191.135 22
8191.565 27
8191.995 23
8192.424 16
8192.854 18
8193.284 15
8193.714 16
8194.143 11
8194.573 26
8195.003 28
8195.433 17
8195.862 26
8196.292 22
8196.722 17
8197.152 25
8197.581 14
8198.011 13
8198.441 22
8198.871 31
8199.301 26
8199.731 23
8200.161 32
8200.591 32
8201.020 22
8201.450 28
8201.880 32
8202.310 36
8202.740 40
8203.170 40
8203.600 34
8204.030 46
8204.460 24
8204.890 18
8205.320 21
8205.750 24
8206.180 26
8206.610 30
8207.040 22
8207.470 18
8207.901 21
8208.331 19
8208.761 29
8209.191 32
8209.621 23
8210.051 28
8210.481 32
8210.911 18
8211.342 15
8211.772 21
8212.202 26
8212.632 30
8213.062 27
8213.493 17
8213.923 23
8214.353 14
8214.783 20
8215.214 23
8215.644 29
8216.074 28
8216.505 19
8216.935 22
8217.365 23
8217.796 31
8218.226 41
8218.656 34
8219.087 24
8219.517 27
8219.948 22
8220.378 22
8220.808 38
8221.239 39
8221.669 28
8222.100 25
8222.530 20
8222.961 23
8223.391 22
8223.822 17
8224.252 15
8224.683 14
8225.113 17
8225.544 16
8225.974 19
8226.405 15
8226.836 19
8227.266 22
8227.697 27
8228.127 28
8228.558 22
8228.989 18
8229.419 18
8229.850 18
8230.281 31
8230.711 22
8231.142 15
8231.573 20
8232.004 19
8232.434 11
8232.865 10
8233.296 13
8233.727 10
8234.157 14
8234.588 12
8235.019 11
8235.450 15
8235.881 13
8236.311 14
8236.742 14
8237.173 9
8237.604 25
8238.035 22
8238.466 24
8238.897 19
8239.328 17
8239.759 15
8240.189 19
8240.620 24
8241.051 12
8241.482 16
8241.913 19
8242.344 16
8242.775 15
8243.206 23
8243.637 19
8244.068 17
8244.499 15
8244.930 18
8245.362 24
8245.793 24
8246.224 15
8246.655 15
8247.086 6
8247.517 13
8247.948 22
8248.379 23
8248.811 21
8249.242 26
8249.673 36
8250.104 23
8250.535 15
8250.967 12
8251.398 11
8251.829 14
8252.260 27
8252.692 34
8253.123 40
8253.554 27
8253.985 37
8254.417 25
8254.848 10
8255.279 16
8255.711 24
8256.142 22
8256.573 12
8257.005 10
8257.436 23
8257.868 19
8258.299 18
8258.730 12
8259.162 12
8259.593 22
8260.025 14
8260.456 21
8260.888 17
8261.319 19
8261.751 36
8262.182 31
8262.614 18
8263.045 16
8263.477 25
8263.908 32
8264.340 34
8264.772 33
8265.203 22
8265.635 13
8266.066 20
8266.498 24
8266.930 20
8267.361 17
8267.793 12
8268.225 14
8268.656 14
8269.088 16
8269.520 24
8269.951 22
8270.383 32
8270.815 24
8271.247 16
8271.678 23
8272.110 35
8272.542 24
8272.974 18
8273.406 28
8273.837 23
8274.269 11
8274.701 17
8275.133 26
8275.565 20
8275.997 21
8276.428 17
8276.860 19
8277.292 20
8277.724 20
8278.156 18
8278.588 12
8279.020 14
8279.452 23
8279.884 20
8280.316 36
8280.748 27
8281.180 22
8281.612 27
8282.044 24
8282.476 26
8282.908 19
8283.340 19
8283.772 20
8284.204 12
8284.636 18
8285.069 24
8285.501 22
8285.933 26
8286.365 29
8286.797 29
8287.229 23
8287.661 24
8288.094 18
8288.526 22
8288.958 27
8289.390 37
8289.823 30
8290.255 30
8290.687 25
8291.119 28
8291.552 21
8291.984 24
8292.416 23
8292.848 20
8293.281 24
8293.713 27
8294.146 22
8294.578 21
8295.010 27
8295.443 26
8295.875 24
8296.307 30
8296.740 38
8297.172 20
8297.605 20
8298.037 25
8298.470 22
8298.902 17
8299.335 18
8299.767 32
8300.200 23
8300.632 22
8301.065 24
8301.497 28
8301.930 27
8302.362 11
8302.795 19
8303.227 23
8303.660 23
8304.093 29
8304.525 19
8304.958 32
8305.391 34
8305.823 28
8306.256 27
8306.689 25
8307.121 33
8307.554 23
8307.987 24
8308.419 19
8308.852 17
8309.285 23
8309.718 21
8310.150 22
8310.583 17
8311.016 9
8311.449 10
8311.882 18
8312.314 29
8312.747 29
8313.180 42
8313.613 26
8314.046 21
8314.479 24
8314.912 29
8315.344 16
8315.777 16
8316.210 23
8316.643 23
8317.076 21
8317.509 24
8317.942 24
8318.375 27
8318.808 23
8319.241 18
8319.674 26
8320.107 28
8320.540 24
8320.973 33
8321.406 33
8321.839 18
8322.272 17
8322.705 18
8323.139 28
8323.572 23
8324.005 18
8324.438 12
8324.871 9
8325.304 13
8325.737 17
8326.171 17
8326.604 18
8327.037 16
8327.470 12
8327.904 9
8328.337 12
8328.770 10
8329.203 14
8329.637 14
8330.070 17
8330.503 23
8330.936 19
8331.370 28
8331.803 45
8332.236 36
8332.670 32
8333.103 21
8333.537 19
8333.970 28
8334.403 24
8334.837 32
8335.270 21
8335.704 24
8336.137 19
8336.570 11
8337.004 18
8337.437 13
8337.871 19
8338.304 18
8338.738 20
8339.171 9
8339.605 22
8340.039 20
8340.472 21
8340.906 11
8341.339 14
8341.773 17
8342.206 17
8342.640 15
8343.074 16
8343.507 10
8343.941 16
8344.375 20
8344.808 25
8345.242 35
8345.676 36
8346.109 33
8346.543 26
8346.977 21
8347.411 23
8347.844 20
8348.278 24
8348.712 21
8349.146 25
8349.579 29
8350.013 19
8350.447 15
8350.881 15
8351.315 18
8351.749 18
8352.182 22
8352.616 26
8353.050 27
8353.484 27
8353.918 20
8354.352 12
8354.786 12
8355.220 27
8355.654 46
8356.088 38
8356.522 23
8356.956 16
8357.390 14
8357.824 16
8358.258 19
8358.692 22
8359.126 22
8359.560 20
8359.994 11
8360.428 7
8360.862 13
8361.296 19
8361.730 26
8362.164 27
8362.598 23
8363.033 16
8363.467 29
8363.901 33
8364.335 30
8364.769 19
8365.204 19
8365.638 16
8366.072 15
8366.506 10
8366.940 17
8367.375 22
8367.809 30
8368.243 39
8368.678 29
8369.112 20
8369.546 15
8369.980 18
8370.415 20
8370.849 29
8371.284 31
8371.718 19
8372.152 17
8372.587 16
8373.021 21
8373.456 27
8373.890 24
8374.324 32
8374.759 27
8375.193 26
8375.628 19
8376.062 18
8376.497 14
8376.931 11
8377.366 27
8377.800 30
8378.235 30
8378.669 21
8379.104 10
8379.539 16
8379.973 17
8380.408 18
8380.842 39
8381.277 31
8381.712 25
8382.146 11
8382.581 22
8383.016 21
8383.450 24
8383.885 31
8384.320 24
8384.754 11
8385.189 14
8385.624 19
8386.058 26
8386.493 19
8386.928 24
8387.363 26
8387.798 24
8388.232 27
8388.667 26
8389.102 29
8389.537 27
8389.972 30
8390.407 21
8390.841 18
8391.276 11
8391.711 21
8392.146 18
8392.581 22
8393.016 32
8393.451 35
8393.886 31
8394.321 48
8394.756 32
8395.191 21
8395.626 26
8396.061 24
8396.496 22
8396.931 24
8397.366 31
8397.801 43
8398.236 41
8398.671 38
8399.106 22
8399.541 28
8399.976 27
8400.411 25
8400.846 37
8401.282 29
8401.717 15
8402.152 26
8402.587 29
8403.022 19
8403.457 31
8403.893 24
8404.328 18
8404.763 15
8405.198 17
8405.634 23
8406.069 22
8406.504 30
8406.939 25
8407.375 17
8407.810 23
8408.245 25
8408.681 13
8409.116 16
8409.551 20
8409.987 26
8410.422 37
8410.858 39
8411.293 30
8411.728 27
8412.164 33
8412.599 27
8413.035 10
8413.470 17
8413.906 25
8414.341 23
8414.777 25
8415.212 28
8415.648 34
8416.083 37
8416.519 35
8416.954 29
8417.390 26
8417.825 25
8418.261 28
8418.696 25
8419.132 34
8419.568 29
8420.003 30
8420.439 30
8420.875 39
8421.310 45
8421.746 42
8422.182 38
8422.617 32
8423.053 32
8423.489 32
8423.924 30
8424.360 24
8424.796 20
8425.232 34
8425.667 40
8426.103 37
8426.539 33
8426.975 33
8427.411 35
8427.846 29
8428.282 35
8428.718 39
8429.154 21
8429.590 23
8430.026 30
8430.462 33
8430.898 26
8431.333 30
8431.769 20
8432.205 45
8432.641 48
8433.077 34
8433.513 36
8433.949 29
8434.385 20
8434.821 26
8435.257 22
8435.693 25
8436.129 27
8436.565 30
8437.001 34
8437.438 45
8437.874 37
8438.310 29
8438.746 28
8439.182 26
8439.618 33
8440.054 51
8440.490 38
8440.927 30
8441.363 40
8441.799 46
8442.235 55
8442.671 45
8443.108 53
8443.544 64
8443.980 61
8444.416 63
8444.853 56
8445.289 73
8445.725 81
8446.161 66
8446.598 73
8447.034 85
8447.470 99
8447.907 109
8448.343 111
8448.779 82
8449.216 93
8449.652 105
8450.089 75
8450.525 74
8450.962 94
8451.398 95
8451.834 104
8452.271 103
8452.707 116
8453.144 107
8453.580 94
8454.017 90
8454.453 75
8454.890 75
8455.326 80
8455.763 75
8456.200 68
8456.636 88
8457.073 91
8457.509 105
8457.946 95
8458.382 98
8458.819 77
8459.256 78
8459.692 103
8460.129 119
8460.566 118
8461.002 119
8461.439 125
8461.876 93
8462.313 94
8462.749 98
8463.186 98
8463.623 156
8464.060 160
8464.496 178
8464.933 184
8465.370 207
8465.807 192
8466.244 196
8466.680 197
8467.117 238
8467.554 215
8467.991 209
8468.428 215
8468.865 233
8469.302 260
8469.739 290
8470.175 307
8470.612 351
8471.049 421
8471.486 547
8471.923 733
8472.360 1004
8472.797 1414
8473.234 2005
8473.671 2646
8474.108 3423
8474.545 4212
8474.982 4997
8475.419 5837
8475.856 6211
8476.294 6473
8476.731 6347
8477.168 5986
8477.605 5647
8478.042 5042
8478.479 4401
8478.916 3610
8479.353 2944
8479.791 2350
8480.228 1842
8480.665 1472
8481.102 1249
8481.539 1035
8481.977 771
8482.414 618
8482.851 539
8483.288 481
8483.726 426
8484.163 392
8484.600 373
8485.038 318
8485.475 305
8485.912 310
8486.350 225
8486.787 258
8487.224 275
8487.662 270
8488.099 257
8488.536 256
8488.974 257
8489.411 265
8489.849 256
8490.286 256
8490.724 248
8491.161 230
8491.599 228
8492.036 209
8492.474 211
8492.911 221
8493.349 189
8493.786 181
8494.224 189
8494.661 184
8495.099 160
8495.536 149
8495.974 144
8496.412 151
8496.849 137
8497.287 144
8497.724 152
8498.162 164
8498.600 183
8499.037 171
8499.475 167
8499.913 156
8500.350 150
8500.788 126
8501.226 103
8501.664 99
8502.101 105
8502.539 109
8502.977 133
8503.415 162
8503.853 153
8504.290 155
8504.728 117
8505.166 113
8505.604 105
8506.042 114
8506.480 104
8506.917 86
8507.355 89
8507.793 111
8508.231 128
8508.669 84
8509.107 77
8509.545 77
8509.983 80
8510.421 72
8510.859 66
8511.297 61
8511.735 63
8512.173 49
8512.611 59
8513.049 83
8513.487 75
8513.925 78
8514.363 63
8514.801 52
8515.239 64
8515.677 68
8516.115 77
8516.553 91
8516.992 99
8517.430 105
8517.868 86
8518.306 91
8518.744 69
8519.182 79
8519.621 71
8520.059 71
8520.497 70
8520.935 58
8521.374 54
8521.812 39
8522.250 60
8522.688 63
8523.127 53
8523.565 64
8524.003 49
8524.442 56
8524.880 61
8525.318 71
8525.757 86
8526.195 86
8526.633 76
8527.072 66
8527.510 76
8527.949 56
8528.387 54
8528.825 67
8529.264 59
8529.702 70
8530.141 86
8530.579 71
8531.018 55
8531.456 64
8531.895 47
8532.333 50
8532.772 51
8533.210 49
8533.649 56
8534.088 62
8534.526 56
8534.965 55
8535.403 63
8535.842 63
8536.281 48
8536.719 49
8537.158 51
8537.597 40
8538.035 45
8538.474 41
8538.913 51
8539.351 46
8539.790 45
8540.229 46
8540.667 40
8541.106 40
8541.545 47
8541.984 55
8542.423 71
8542.861 70
8543.300 71
8543.739 69
8544.178 53
8544.617 46
8545.056 51
8545.494 41
8545.933 54
8546.372 53
8546.811 56
8547.250 70
8547.689 61
8548.128 76
8548.567 52
8549.006 50
8549.445 56
8549.884 49
8550.323 57
8550.762 47
8551.201 68
8551.640 74
8552.079 62
8552.518 69
8552.957 78
8553.396 79
8553.835 72
8554.274 70
8554.713 69
8555.152 82
8555.591 103
8556.031 105
8556.470 99
8556.909 98
8557.348 126
8557.787 138
8558.226 114
8558.666 99
8559.105 93
8559.544 79
8559.983 83
8560.423 77
8560.862 85
8561.301 86
8561.740 93
8562.180 78
8562.619 80
8563.058 80
8563.498 84
8563.937 107
8564.376 90
8564.816 91
8565.255 83
8565.694 92
8566.134 86
8566.573 93
8567.013 102
8567.452 91
8567.892 79
8568.331 80
8568.771 83
8569.210 85
8569.649 92
8570.089 104
8570.528 109
8570.968 95
8571.408 94
8571.847 70
8572.287 71
8572.726 69
8573.166 77
8573.605 92
8574.045 117
8574.485 142
8574.924 139
8575.364 136
8575.803 160
8576.243 163
8576.683 205
8577.122 291
8577.562 314
8578.002 371
8578.442 405
8578.881 418
8579.321 444
8579.761 419
8580.201 411
8580.640 384
8581.080 311
8581.520 271
8581.960 269
8582.400 250
8582.839 208
8583.279 166
8583.719 172
8584.159 176
8584.599 169
8585.039 154
8585.479 163
8585.918 151
8586.358 205
8586.798 185
8587.238 180
8587.678 155
8588.118 146
8588.558 144
8588.998 135
8589.438 151
8589.878 148
8590.318 151
8590.758 131
8591.198 129
8591.638 128
8592.078 109
8592.518 91
8592.959 87
8593.399 97
8593.839 65
8594.279 79
8594.719 71
8595.159 63
8595.599 55
8596.039 77
8596.480 66
8596.920 49
8597.360 45
8597.800 69
8598.240 54
8598.681 40
8599.121 56
8599.561 64
8600.001 52
8600.442 41
8600.882 26
8601.322 40
8601.763 51
8602.203 58
8602.643 63
8603.084 60
8603.524 41
8603.964 35
8604.405 34
8604.845 30
8605.286 35
8605.726 61
8606.166 41
8606.607 42
8607.047 48
8607.488 38
8607.928 53
8608.369 51
8608.809 48
8609.250 58
8609.690 55
8610.131 48
8610.571 44
8611.012 34
8611.452 35
8611.893 46
8612.334 40
8612.774 42
8613.215 44
8613.655 33
8614.096 33
8614.537 45
8614.977 41
8615.418 41
8615.859 35
8616.299 38
8616.740 28
8617.181 41
8617.621 43
8618.062 33
8618.503 36
8618.944 27
8619.384 21
8619.825 33
8620.266 51
8620.707 46
8621.148 30
8621.588 30
8622.029 33
8622.470 27
8622.911 31
8623.352 39
8623.793 25
8624.234 44
8624.674 33
8625.115 26
8625.556 41
8625.997 44
8626.438 36
8626.879 31
8627.320 50
8627.761 41
8628.202 53
8628.643 51
8629.084 43
8629.525 33
8629.966 39
8630.407 39
8630.848 24
8631.289 18
8631.730 20
8632.171 22
8632.613 23
8633.054 27
8633.495 25
8633.936 31
8634.377 22
8634.818 20
8635.259 25
8635.701 33
8636.142 36
8636.583 37
8637.024 32
8637.465 23
8637.907 24
8638.348 22
8638.789 29
8639.230 35
8639.672 28
8640.113 25
8640.554 26
8640.996 23
8641.437 23
8641.878 34
8642.320 32
8642.761 30
8643.202 27
8643.644 31
8644.085 32
8644.527 26
8644.968 19
8645.409 23
8645.851 19
8646.292 22
8646.734 22
8647.175 48
8647.617 48
8648.058 43
8648.500 51
8648.941 53
8649.383 41
8649.824 27
8650.266 39
8650.708 36
8651.149 40
8651.591 47
8652.032 54
8652.474 46
8652.916 41
8653.357 39
8653.799 34
8654.240 30
8654.682 34
8655.124 35
8655.566 34
8656.007 37
8656.449 34
8656.891 23
8657.332 28
8657.774 30
8658.216 27
8658.658 24
8659.099 34
8659.541 43
8659.983 34
8660.425 21
8660.867 23
8661.309 32
8661.750 41
8662.192 39
8662.634 29
8663.076 26
8663.518 35
8663.960 22
8664.402 22
8664.844 26
8665.286 32
8665.728 20
8666.169 26
8666.611 29
8667.053 29
8667.495 31
8667.937 47
8668.379 32
8668.822 23
8669.264 34
8669.706 49
8670.148 56
8670.590 61
8671.032 37
8671.474 35
8671.916 35
8672.358 31
8672.800 31
8673.242 33
8673.685 44
8674.127 35
8674.569 33
8675.011 35
8675.453 44
8675.896 30
8676.338 35
8676.780 30
8677.222 31
8677.664 49
8678.107 39
8678.549 52
8678.991 50
8679.434 43
8679.876 58
8680.318 37
8680.761 36
8681.203 49
8681.645 50
8682.088 52
8682.530 56
8682.972 66
8683.415 56
8683.857 55
8684.300 54
8684.742 53
8685.185 48
8685.627 57
8686.069 49
8686.512 49
8686.954 47
8687.397 37
8687.839 32
8688.282 61
8688.725 70
8689.167 83
8689.610 65
8690.052 90
8690.495 100
8690.937 92
8691.380 86
8691.823 88
8692.265 102
8692.708 106
8693.151 88
8693.593 81
8694.036 86
8694.479 76
8694.921 59
8695.364 58
8695.807 63
8696.249 56
8696.692 41
8697.135 45
8697.578 51
8698.020 37
8698.463 48
8698.906 42
8699.349 32
8699.792 33
8700.235 29
8700.677 33
8701.120 34
8701.563 36
8702.006 38
8702.449 40
8702.892 41
8703.335 43
8703.778 32
8704.221 36
8704.663 44
8705.106 41
8705.549 29
8705.992 30
8706.435 24
8706.878 25
8707.321 37
8707.764 37
8708.207 36
8708.650 30
8709.094 34
8709.537 50
8709.980 44
8710.423 36
8710.866 35
8711.309 44
8711.752 53
8712.195 42
8712.638 34
8713.082 33
8713.525 27
8713.968 27
8714.411 29
8714.854 43
8715.298 38
8715.741 38
8716.184 47
8716.627 45
8717.070 28
8717.514 37
8717.957 41
8718.400 43
8718.844 45
8719.287 30
8719.730 20
8720.174 25
8720.617 29
8721.060 41
8721.504 54
8721.947 35
8722.391 38
8722.834 40
8723.277 48
8723.721 57
8724.164 62
8724.608 52
8725.051 49
8725.495 36
8725.938 61
8726.382 43
8726.825 40
8727.269 30
8727.712 35
8728.156 41
8728.599 41
8729.043 49
8729.486 54
8729.930 52
8730.374 49
8730.817 39
8731.261 40
8731.704 48
8732.148 53
8732.592 58
8733.035 47
8733.479 32
8733.923 51
8734.367 48
8734.810 46
8735.254 43
8735.698 44
8736.141 57
8736.585 48
8737.029 46
8737.473 53
8737.917 44
8738.360 42
8738.804 37
8739.248 39
8739.692 33
8740.136 50
8740.580 45
8741.023 24
8741.467 47
8741.911 53
8742.355 49
8742.799 48
8743.243 43
8743.687 51
8744.131 46
8744.575 41
8745.019 47
8745.463 53
8745.907 53
8746.351 76
8746.795 60
8747.239 75
8747.683 84
8748.127 79
8748.571 48
8749.015 38
8749.459 51
8749.903 64
8750.347 60
8750.791 57
8751.236 62
8751.680 84
8752.124 75
8752.568 81
8753.012 68
8753.456 72
8753.901 80
8754.345 64
8754.789 67
8755.233 65
8755.677 66
8756.122 99
8756.566 102
8757.010 93
8757.455 90
8757.899 103
8758.343 105
8758.788 99
8759.232 112
8759.676 162
8760.121 198
8760.565 199
8761.009 234
8761.454 282
8761.898 286
8762.343 333
8762.787 393
8763.231 474
8763.676 536
8764.120 520
8764.565 565
8765.009 599
8765.454 560
8765.898 514
8766.343 478
8766.787 424
8767.232 387
8767.676 340
8768.121 299
8768.565 278
8769.010 257
8769.455 202
8769.899 173
8770.344 151
8770.789 148
8771.233 154
8771.678 161
8772.122 139
8772.567 97
8773.012 109
8773.457 94
8773.901 76
8774.346 66
8774.791 84
8775.235 72
8775.680 69
8776.125 72
8776.570 62
8777.014 70
8777.459 70
8777.904 48
8778.349 60
8778.794 51
8779.239 57
8779.683 67
8780.128 62
8780.573 66
8781.018 74
8781.463 79
8781.908 64
8782.353 54
8782.798 60
8783.243 65
8783.688 54
8784.133 46
8784.578 56
8785.023 41
8785.468 32
8785.913 36
8786.358 43
8786.803 47
8787.248 67
8787.693 47
8788.138 49
8788.583 68
8789.028 77
8789.473 55
8789.918 48
8790.363 44
8790.808 47
8791.254 49
8791.699 60
8792.144 60
8792.589 56
8793.034 47
8793.480 48
8793.925 37
8794.370 52
8794.815 54
8795.260 54
8795.706 59
8796.151 54
8796.596 46
8797.042 49
8797.487 45
8797.932 52
8798.378 53
8798.823 51
8799.268 52
8799.714 36
8800.159 31
8800.604 48
8801.050 40
8801.495 40
8801.941 42
8802.386 42
8802.831 56
8803.277 63
8803.722 56
8804.168 62
8804.613 52
8805.059 32
8805.504 44
8805.950 60
8806.395 54
8806.841 63
8807.286 46
8807.732 46
8808.178 68
8808.623 50
8809.069 69
8809.514 69
8809.960 67
8810.406 53
8810.851 62
8811.297 54
8811.743 45
8812.188 52
8812.634 38
8813.080 40
8813.525 48
8813.971 53
8814.417 37
8814.863 31
8815.308 46
8815.754 57
8816.200 34
8816.646 36
8817.092 42
8817.537 36
8817.983 27
8818.429 28
8818.875 32
8819.321 19
8819.767 25
8820.212 42
8820.658 46
8821.104 41
8821.550 29
8821.996 37
8822.442 34
8822.888 32
8823.334 34
8823.780 51
8824.226 27
8824.672 35
8825.118 41
8825.564 48
8826.010 39
8826.456 31
8826.902 42
8827.348 47
8827.794 41
8828.240 41
8828.686 40
8829.133 39
8829.579 43
8830.025 34
8830.471 22
8830.917 27
8831.363 38
8831.809 35
8832.256 29
8832.702 36
8833.148 30
8833.594 26
8834.040 30
8834.487 33
8834.933 32
8835.379 38
8835.825 46
8836.272 46
8836.718 38
8837.164 37
8837.611 28
8838.057 32
8838.503 31
8838.950 31
8839.396 22
8839.842 23
8840.289 27
8840.735 32
8841.182 38
8841.628 39
8842.075 38
8842.521 43
8842.967 39
8843.414 31
8843.860 41
8844.307 52
8844.753 29
8845.200 20
8845.646 28
8846.093 44
8846.540 36
8846.986 39
8847.433 46
8847.879 39
8848.326 40
8848.772 43
8849.219 29
8849.666 39
8850.112 39
8850.559 35
8851.006 24
8851.452 44
8851.899 47
8852.346 44
8852.792 41
8853.239 34
8853.686 26
8854.133 24
8854.579 33
8855.026 35
8855.473 40
8855.920 42
8856.366 44
8856.813 39
8857.260 40
8857.707 41
8858.154 26
8858.601 28
8859.048 25
8859.494 26
8859.941 28
8860.388 26
8860.835 34
8861.282 50
8861.729 45
8862.176 42
8862.623 51
8863.070 48
8863.517 37
8863.964 35
8864.411 39
8864.858 17
8865.305 22
8865.752 24
8866.199 27
8866.646 23
8867.093 41
8867.540 31
8867.987 42
8868.434 42
8868.881 48
8869.329 50
8869.776 55
8870.223 50
8870.670 51
8871.117 41
8871.564 32
8872.012 37
8872.459 44
8872.906 38
8873.353 48
8873.800 45
8874.248 39
8874.695 45
8875.142 49
8875.589 49
8876.037 44
8876.484 46
8876.931 48
8877.379 38
8877.826 31
8878.273 41
8878.721 40
8879.168 38
8879.616 41
8880.063 51
8880.510 52
8880.958 45
8881.405 45
8881.853 48
8882.300 37
8882.748 30
8883.195 31
8883.643 50
8884.090 45
8884.538 46
8884.985 47
8885.433 57
8885.880 51
8886.328 50
8886.775 43
8887.223 34
8887.670 38
8888.118 37
8888.566 42
8889.013 32
8889.461 40
8889.909 36
8890.356 34
8890.804 39
8891.252 38
8891.699 38
8892.147 39
8892.595 27
8893.042 46
8893.490 33
8893.938 46
8894.386 55
8894.833 55
8895.281 46
8895.729 44
8896.177 52
8896.625 46
8897.072 32
8897.520 37
8897.968 35
8898.416 37
8898.864 38
8899.312 38
8899.760 37
8900.207 24
8900.655 45
8901.103 62
8901.551 65
8901.999 65
8902.447 63
8902.895 52
8903.343 59
8903.791 46
8904.239 68
8904.687 63
8905.135 61
8905.583 56
8906.031 46
8906.479 58
8906.927 52
8907.375 62
8907.824 56
8908.272 54
8908.720 81
8909.168 94
8909.616 100
8910.064 118
8910.512 161
8910.961 203
8911.409 233
8911.857 261
8912.305 324
8912.753 376
8913.202 437
8913.650 443
8914.098 452
8914.546 452
8914.995 456
8915.443 482
8915.891 424
8916.340 391
8916.788 367
8917.236 322
8917.685 281
8918.133 274
8918.581 220
8919.030 179
8919.478 138
8919.926 97
8920.375 103
8920.823 114
8921.272 116
8921.720 132
8922.169 105
8922.617 85
8923.066 84
8923.514 89
8923.963 90
8924.411 94
8924.860 78
8925.308 78
8925.757 75
8926.205 71
8926.654 73
8927.102 73
8927.551 69
8928.000 64
8928.448 53
8928.897 60
8929.346 65
8929.794 63
8930.243 83
8930.691 93
8931.140 88
8931.589 118
8932.038 103
8932.486 97
8932.935 104
8933.384 83
8933.833 80
8934.281 96
8934.730 86
8935.179 94
8935.628 68
8936.076 57
8936.525 66
8936.974 70
8937.423 62
8937.872 66
8938.321 56
8938.770 70
8939.218 58
8939.667 63
8940.116 51
8940.565 37
8941.014 44
8941.463 49
8941.912 61
8942.361 67
8942.810 63
8943.259 71
8943.708 63
8944.157 67
8944.606 76
8945.055 70
8945.504 60
8945.953 71
8946.402 64
8946.851 69
8947.300 59
8947.749 58
8948.199 60
8948.648 52
8949.097 53
8949.546 61
8949.995 81
8950.444 66
8950.893 62
8951.343 59
8951.792 71
8952.241 53
8952.690 49
8953.140 66
8953.589 66
8954.038 60
8954.487 54
8954.937 62
8955.386 47
8955.835 52
8956.285 62
8956.734 52
8957.183 43
8957.633 63
8958.082 62
8958.531 59
8958.981 50
8959.430 50
8959.879 52
8960.329 55
8960.778 61
8961.228 62
8961.677 69
8962.127 65
8962.576 59
8963.026 69
8963.475 62
8963.925 63
8964.374 51
8964.824 70
8965.273 65
8965.723 82
8966.172 67
8966.622 78
8967.072 74
8967.521 76
8967.971 96
8968.420 105
8968.870 83
8969.320 59
8969.769 61
8970.219 79
8970.669 85
8971.118 95
8971.568 72
8972.018 77
8972.467 87
8972.917 77
8973.367 72
8973.817 81
8974.266 76
8974.716 68
8975.166 77
8975.616 72
8976.066 54
8976.516 53
8976.965 60
8977.415 57
8977.865 48
8978.315 54
8978.765 43
8979.215 39
8979.665 36
8980.115 35
8980.564 39
8981.014 41
8981.464 49
8981.914 57
8982.364 58
8982.814 53
8983.264 61
8983.714 48
8984.164 49
8984.614 44
8985.064 51
8985.514 49
8985.964 58
8986.415 66
8986.865 69
8987.315 60
8987.765 69
8988.215 61
8988.665 56
8989.115 66
8989.565 88
8990.016 77
8990.466 59
8990.916 48
8991.366 58
8991.816 65
8992.267 76
8992.717 80
8993.167 62
8993.617 66
8994.068 69
8994.518 76
8994.968 60
8995.418 54
8995.869 49
8996.319 35
8996.769 41
8997.220 56
8997.670 61
8998.120 64
8998.571 59
8999.021 79
8999.472 71
8999.922 49
9000.372 55
9000.823 66
9001.273 65
9001.724 70
9002.174 62
9002.625 54
9003.075 42
9003.526 38
9003.976 41
9004.427 52
9004.877 46
9005.328 65
9005.778 80
9006.229 66
9006.680 60
9007.130 56
9007.581 53
9008.031 49
9008.482 46
9008.933 64
9009.383 51
9009.834 44
9010.285 56
9010.735 57
9011.186 62
9011.637 51
9012.087 52
9012.538 61
9012.989 56
9013.440 55
9013.890 49
9014.341 61
9014.792 69
9015.243 64
9015.694 50
9016.144 56
9016.595 54
9017.046 54
9017.497 54
9017.948 60
9018.399 76
9018.850 79
9019.300 83
9019.751 97
9020.202 80
9020.653 62
9021.104 47
9021.555 52
9022.006 52
9022.457 56
9022.908 61
9023.359 65
9023.810 64
9024.261 52
9024.712 71
9025.163 65
9025.614 58
9026.065 63
9026.516 63
9026.967 80
9027.419 64
9027.870 62
9028.321 61
9028.772 57
9029.223 67
9029.674 69
9030.125 86
9030.577 85
9031.028 84
9031.479 85
9031.930 106
9032.381 84
9032.833 66
9033.284 64
9033.735 50
9034.186 56
9034.638 66
9035.089 63
9035.540 64
9035.992 60
9036.443 61
9036.894 70
9037.346 81
9037.797 87
9038.248 73
9038.700 70
9039.151 81
9039.603 92
9040.054 73
9040.505 75
9040.957 85
9041.408 72
9041.860 79
9042.311 76
9042.763 86
9043.214 90
9043.666 74
9044.117 83
9044.569 79
9045.020 72
9045.472 92
9045.924 93
9046.375 81
9046.827 79
9047.278 76
9047.730 66
9048.181 67
9048.633 81
9049.085 85
9049.536 106
9049.988 127
9050.440 114
9050.891 126
9051.343 139
9051.795 132
9052.247 108
9052.698 103
9053.150 112
9053.602 138
9054.054 136
9054.505 166
9054.957 175
9055.409 166
9055.861 186
9056.313 182
9056.764 191
9057.216 189
9057.668 193
9058.120 203
9058.572 229
9059.024 239
9059.476 227
9059.928 216
9060.380 207
9060.832 198
9061.283 188
9061.735 193
9062.187 185
9062.639 196
9063.091 207
9063.543 208
9063.995 212
9064.447 209
9064.899 200
9065.352 211
9065.804 228
9066.256 210
9066.708 207
9067.160 216
9067.612 210
9068.064 213
9068.516 223
9068.968 214
9069.420 225
9069.873 209
9070.325 218
9070.777 208
9071.229 229
9071.681 224
9072.134 209
9072.586 203
9073.038 215
9073.490 209
9073.943 218
9074.395 208
9074.847 206
9075.300 222
9075.752 219
9076.204 203
9076.656 183
9077.109 209
9077.561 196
9078.014 213
9078.466 227
9078.918 248
9079.371 248
9079.823 266
9080.276 269
9080.728 238
9081.180 236
9081.633 276
9082.085 267
9082.538 281
9082.990 291
9083.443 265
9083.895 294
9084.348 292
9084.800 311
9085.253 323
9085.706 340
9086.158 342
9086.611 316
9087.063 336
9087.516 363
9087.968 365
9088.421 328
9088.874 305
9089.326 304
9089.779 286
9090.232 278
9090.684 284
9091.137 317
9091.590 300
9092.043 332
9092.495 322
9092.948 353
9093.401 388
9093.854 372
9094.306 365
9094.759 393
9095.212 397
9095.665 404
9096.118 415
9096.570 443
9097.023 416
9097.476 415
9097.929 436
9098.382 451
9098.835 492
9099.288 526
9099.740 532
9100.193 509
9100.646 481
9101.099 495
9101.552 471
9102.005 483
9102.458 517
9102.911 526
9103.364 543
9103.817 545
9104.270 565
9104.723 623
9105.176 656
9105.629 672
9106.082 665
9106.536 667
9106.989 720
9107.442 722
9107.895 733
9108.348 750
9108.801 747
9109.254 814
9109.707 895
9110.161 912
9110.614 899
9111.067 959
9111.520 1033
9111.973 1115
9112.427 1080
9112.880 1063
9113.333 1060
9113.786 1177
9114.240 1261
9114.693 1290
9115.146 1281
9115.599 1265
9116.053 1276
9116.506 1312
9116.959 1363
9117.413 1391
9117.866 1456
9118.320 1511
9118.773 1564
9119.226 1643
9119.680 1690
9120.133 1741
9120.587 1794
9121.040 1938
9121.493 2091
9121.947 2163
9122.400 2219
9122.854 2301
9123.307 2386
9123.761 2509
9124.214 2686
9124.668 2839
9125.122 3084
9125.575 3279
9126.029 3533
9126.482 3739
9126.936 4121
9127.389 4501
9127.843 4764
9128.297 5047
9128.750 5290
9129.204 5538
9129.658 5913
9130.111 6136
9130.565 6202
9131.019 6334
9131.472 6472
9131.926 6471
9132.380 6303
9132.833 6275
9133.287 6224
9133.741 6104
9134.195 5935
9134.649 5749
9135.102 5608
9135.556 5538
9136.010 5210
9136.464 4979
9136.918 4730
9137.371 4628
9137.825 4624
9138.279 4626
9138.733 4516
9139.187 4316
9139.641 4237
9140.095 4122
9140.549 3903
9141.003 3845
9141.457 3799
9141.911 3636
9142.365 3525
9142.818 3477
9143.272 3418
9143.726 3298
9144.181 3196
9144.635 3121
9145.089 3062
9145.543 3015
9145.997 2955
9146.451 2904
9146.905 2799
9147.359 2616
9147.813 2557
9148.267 2490
9148.721 2480
9149.175 2357
9149.630 2229
9150.084 2103
9150.538 2036
9150.992 1988
9151.446 1893
9151.901 1839
9152.355 1805
9152.809 1736
9153.263 1656
9153.717 1585
9154.172 1512
9154.626 1465
9155.080 1405
9155.535 1342
9155.989 1234
9156.443 1216
9156.898 1224
9157.352 1222
9157.806 1231
9158.261 1219
9158.715 1175
9159.169 1098
9159.624 1088
9160.078 1096
9160.533 1032
9160.987 970
9161.442 898
9161.896 904
9162.350 914
9162.805 908
9163.259 838
9163.714 830
9164.168 796
9164.623 837
9165.078 837
9165.532 828
9165.987 826
9166.441 815
9166.896 838
9167.350 760
9167.805 730
9168.260 742
9168.714 732
9169.169 709
9169.624 682
9170.078 668
9170.533 630
9170.988 586
9171.442 578
9171.897 563
9172.352 528
9172.806 571
9173.261 534
9173.716 514
9174.171 530
9174.625 502
9175.080 496
9175.535 469
9175.990 471
9176.445 463
9176.899 468
9177.354 416
9177.809 477
9178.264 461
9178.719 462
9179.174 456
9179.629 477
9180.084 464
9180.539 453
9180.993 437
9181.448 458
9181.903 412
9182.358 416
9182.813 411
9183.268 410
9183.723 390
9184.178 418
9184.633 422
9185.088 390
9185.543 397
9185.998 376
9186.454 357
9186.909 346
9187.364 342
9187.819 342
9188.274 345
9188.729 317
9189.184 284
9189.639 268
9190.094 284
9190.550 262
9191.005 277
9191.460 257
9191.915 298
9192.370 277
9192.826 277
9193.281 266
9193.736 241
9194.191 231
9194.647 259
9195.102 264
9195.557 250
9196.013 239
9196.468 237
9196.923 235
9197.379 241
9197.834 245
9198.289 243
9198.745 219
9199.200 221
9199.655 235
9200.111 218
9200.566 211
9201.022 213
9201.477 214
9201.933 228
9202.388 209
9202.844 199
9203.299 183
9203.755 191
9204.210 199
9204.666 183
9205.121 198
9205.577 170
9206.032 172
9206.488 175
9206.943 175
9207.399 182
9207.855 179
9208.310 183
9208.766 197
9209.221 172
9209.677 185
9210.133 216
9210.588 221
9211.044 240
9211.500 221
9211.955 199
9212.411 205
9212.867 209
9213.323 186
9213.778 167
9214.234 148
9214.690 155
9215.146 166
9215.601 154
9216.057 151
9216.513 181
9216.969 162
9217.425 169
9217.881 176
9218.336 170
9218.792 177
9219.248 170
9219.704 136
9220.160 142
9220.616 135
9221.072 139
9221.528 143
9221.984 166
9222.440 163
9222.896 159
9223.352 144
9223.808 163
9224.264 146
9224.720 145
9225.176 138
9225.632 140
9226.088 139
9226.544 138
9227.000 149
9227.456 152
9227.912 151
9228.368 152
9228.824 161
9229.280 146
9229.737 161
9230.193 153
9230.649 143
9231.105 152
9231.561 161
9232.017 163
9232.474 169
9232.930 206
9233.386 211
9233.842 179
9234.299 187
9234.755 177
9235.211 170
9235.667 193
9236.124 182
9236.580 182
9237.036 171
9237.493 175
9237.949 186
9238.405 180
9238.862 179
9239.318 203
9239.775 190
9240.231 206
9240.687 198
9241.144 162
9241.600 172
9242.057 179
9242.513 207
9242.970 210
9243.426 176
9243.883 167
9244.339 168
9244.796 177
9245.252 161
9245.709 170
9246.165 200
9246.622 174
9247.078 178
9247.535 161
9247.992 167
9248.448 181
9248.905 169
9249.361 162
9249.818 144
9250.275 154
9250.731 178
9251.188 163
9251.645 151
9252.101 155
9252.558 148
9253.015 156
9253.472 161
9253.928 175
9254.385 167
9254.842 170
9255.299 168
9255.755 140
9256.212 129
9256.669 156
9257.126 153
9257.583 147
9258.039 142
9258.496 143
9258.953 152
9259.410 151
9259.867 159
9260.324 159
9260.781 148
9261.238 187
9261.695 153
9262.152 148
9262.608 162
9263.065 174
9263.522 171
9263.979 168
9264.436 167
9264.893 185
9265.350 184
9265.808 167
9266.265 188
9266.722 167
9267.179 169
9267.636 181
9268.093 182
9268.550 192
9269.007 175
9269.464 193
9269.921 216
9270.378 209
9270.836 208
9271.293 180
9271.750 193
9272.207 204
9272.664 200
9273.122 200
9273.579 191
9274.036 212
9274.493 205
9274.951 216
9275.408 243
9275.865 245
9276.322 230
9276.780 225
9277.237 237
9277.694 245
9278.152 256
9278.609 289
9279.066 273
9279.524 298
9279.981 282
9280.439 274
9280.896 274
9281.353 282
9281.811 281
9282.268 295
9282.726 356
9283.183 384
9283.641 423
9284.098 452
9284.556 433
9285.013 452
9285.471 431
9285.928 463
9286.386 499
9286.843 531
9287.301 553
9287.758 556
9288.216 565
9288.674 562
9289.131 557
9289.589 550
9290.047 515
9290.504 522
9290.962 518
9291.419 526
9291.877 543
9292.335 578
9292.793 549
9293.250 497
9293.708 548
9294.166 530
9294.623 546
9295.081 520
9295.539 517
9295.997 497
9296.455 502
9296.912 514
9297.370 540
9297.828 507
9298.286 549
9298.744 508
9299.202 496
9299.659 485
9300.117 500
9300.575 467
9301.033 465
9301.491 452
9301.949 421
9302.407 421
9302.865 450
9303.323 431
9303.781 428
9304.239 444
9304.697 422
9305.155 424
9305.613 458
9306.071 485
9306.529 512
9306.987 484
9307.445 464
9307.903 494
9308.361 486
9308.819 477
9309.277 449
9309.735 475
9310.194 453
9310.652 418
9311.110 427
9311.568 451
9312.026 445
9312.484 424
9312.943 447
9313.401 448
9313.859 428
9314.317 418
9314.776 455
9315.234 489
9315.692 521
9316.150 559
9316.609 538
9317.067 489
9317.525 521
9317.984 534
9318.442 509
9318.900 483
9319.359 476
9319.817 437
9320.275 476
9320.734 440
9321.192 449
9321.651 463
9322.109 460
9322.567 486
9323.026 476
9323.484 500
9323.943 517
9324.401 535
9324.860 503
9325.318 494
9325.777 483
9326.235 486
9326.694 562
9327.152 582
9327.611 582
9328.069 584
9328.528 645
9328.987 639
9329.445 631
9329.904 634
9330.363 643
9330.821 627
9331.280 626
9331.738 640
9332.197 686
9332.656 692
9333.115 730
9333.573 772
9334.032 804
9334.491 783
9334.949 792
9335.408 838
9335.867 837
9336.326 772
9336.785 790
9337.243 805
9337.702 854
9338.161 841
9338.620 823
9339.079 856
9339.537 889
9339.996 866
9340.455 912
9340.914 894
9341.373 869
9341.832 845
9342.291 829
9342.750 865
9343.209 864
9343.668 922
9344.127 1004
9344.586 978
9345.045 944
9345.504 949
9345.963 982
9346.422 1062
9346.881 1104
9347.340 1214
9347.799 1211
9348.258 1263
9348.717 1359
9349.176 1412
9349.635 1387
9350.094 1406
9350.553 1306
9351.012 1370
9351.472 1450
9351.931 1467
9352.390 1559
9352.849 1546
9353.308 1506
9353.768 1496
9354.227 1494
9354.686 1487
9355.145 1437
9355.604 1367
9356.064 1354
9356.523 1391
9356.982 1374
9357.442 1355
9357.901 1333
9358.360 1377
9358.820 1407
9359.279 1366
9359.738 1315
9360.198 1292
9360.657 1221
9361.116 1194
9361.576 1148
9362.035 1155
9362.495 1116
9362.954 1081
9363.413 1104
9363.873 1159
9364.332 1103
9364.792 1125
9365.251 1133
9365.711 1123
9366.170 1116
9366.630 1105
9367.089 1165
9367.549 1214
9368.008 1213
9368.468 1198
9368.928 1239
9369.387 1312
9369.847 1302
9370.306 1321
9370.766 1309
9371.226 1279
9371.685 1329
9372.145 1417
9372.605 1488
9373.064 1541
9373.524 1511
9373.984 1558
9374.443 1580
9374.903 1662
9375.363 1692
9375.823 1719
9376.282 1810
9376.742 1780
9377.202 1784
9377.662 1836
9378.122 1826
9378.581 1796
9379.041 1841
9379.501 1843
9379.961 1764
9380.421 1714
9380.881 1741
9381.340 1663
9381.800 1607
9382.260 1548
9382.720 1591
9383.180 1613
9383.640 1556
9384.100 1555
9384.560 1489
9385.020 1401
9385.480 1340
9385.940 1422
9386.400 1441
9386.860 1402
9387.320 1369
9387.780 1392
9388.240 1332
9388.700 1357
9389.160 1365
9389.620 1342
9390.080 1326
9390.541 1277
9391.001 1263
9391.461 1279
9391.921 1261
9392.381 1263
9392.841 1275
9393.301 1296
9393.762 1325
9394.222 1345
9394.682 1348
9395.142 1304
9395.602 1318
9396.063 1323
9396.523 1321
9396.983 1345
9397.443 1315
9397.904 1428
9398.364 1491
9398.824 1483
9399.285 1539
9399.745 1586
9400.205 1587
9400.666 1656
9401.126 1692
9401.586 1761
9402.047 1824
9402.507 1859
9402.968 1859
9403.428 1922
9403.889 2034
9404.349 2091
9404.809 2111
9405.270 2165
9405.730 2288
9406.191 2347
9406.651 2315
9407.112 2325
9407.572 2416
9408.033 2552
9408.494 2662
9408.954 2675
9409.415 2786
9409.875 2963
9410.336 3076
9410.796 3257
9411.257 3499
9411.718 3824
9412.178 4240
9412.639 4578
9413.100 4983
9413.560 5428
9414.021 5950
9414.482 6655
9414.942 7379
9415.403 8311
9415.864 9318
9416.325 10222
9416.785 11186
9417.246 12526
9417.707 13732
9418.168 14796
9418.628 15991
9419.089 17204
9419.550 18008
9420.011 18824
9420.472 19558
9420.933 20162
9421.394 20702
9421.854 20710
9422.315 20606
9422.776 20570
9423.237 20069
9423.698 19332
9424.159 18730
9424.620 18021
9425.081 17195
9425.542 16303
9426.003 15312
9426.464 14088
9426.925 12918
9427.386 11938
9427.847 11085
9428.308 10197
9428.769 9317
9429.230 8564
9429.691 7974
9430.152 7348
9430.613 6748
9431.074 6172
9431.535 5627
9431.997 5154
9432.458 4781
9432.919 4496
9433.380 4201
9433.841 3890
9434.302 3662
9434.764 3443
9435.225 3151
9435.686 2966
9436.147 2776
9436.608 2616
9437.070 2454
9437.531 2335
9437.992 2179
9438.453 2086
9438.915 1999
9439.376 1892
9439.837 1797
9440.299 1664
9440.760 1604
9441.221 1526
9441.683 1451
9442.144 1316
9442.606 1271
9443.067 1259
9443.528 1192
9443.990 1134
9444.451 1094
9444.913 1097
9445.374 1011
9445.836 961
9446.297 965
9446.759 929
9447.220 950
9447.682 908
9448.143 897
9448.605 868
9449.066 852
9449.528 842
9449.989 818
9450.451 795
9450.912 804
9451.374 810
9451.836 794
9452.297 762
9452.759 747
9453.221 741
9453.682 730
9454.144 704
9454.606 690
9455.067 730
9455.529 680
9455.991 656
9456.452 646
9456.914 648
9457.376 673
9457.838 659
9458.299 588
9458.761 592
9459.223 562
9459.685 533
9460.147 516
9460.608 494
9461.070 440
9461.532 453
9461.994 444
9462.456 466
9462.918 487
9463.380 484
9463.841 480
9464.303 454
9464.765 410
9465.227 451
9465.689 442
9466.151 430
9466.613 451
9467.075 437
9467.537 468
9467.999 469
9468.461 438
9468.923 424
9469.385 387
9469.847 390
9470.309 422
9470.771 461
9471.234 490
9471.696 485
9472.158 480
9472.620 472
9473.082 447
9473.544 485
9474.006 484
9474.468 511
9474.931 555
9475.393 600
9475.855 662
9476.317 649
9476.779 764
9477.242 878
9477.704 925
9478.166 975
9478.628 1035
9479.091 998
9479.553 990
9480.015 989
9480.478 957
9480.940 911
9481.402 877
9481.865 823
9482.327 756
9482.789 713
9483.252 680
9483.714 613
9484.177 528
9484.639 502
9485.101 474
9485.564 458
9486.026 413
9486.489 399
9486.951 361
9487.414 325
9487.876 313
9488.339 338
9488.801 295
9489.264 277
9489.726 256
9490.189 232
9490.651 248
9491.114 266
9491.576 273
9492.039 320
9492.502 331
9492.964 284
9493.427 292
9493.890 305
9494.352 269
9494.815 252
9495.278 279
9495.740 282
9496.203 270
9496.666 241
9497.128 254
9497.591 268
9498.054 224
9498.517 220
9498.979 238
9499.442 218
9499.905 202
9500.368 186
9500.831 199
9501.293 211
9501.756 197
9502.219 207
9502.682 221
9503.145 240
9503.608 202
9504.071 190
9504.533 171
9504.996 156
9505.459 160
9505.922 175
9506.385 199
9506.848 201
9507.311 200
9507.774 173
9508.237 163
9508.700 184
9509.163 175
9509.626 191
9510.089 208
9510.552 222
9511.015 212
9511.478 212
9511.941 230
9512.404 217
9512.868 208
9513.331 217
9513.794 201
9514.257 192
9514.720 179
9515.183 172
9515.646 161
9516.110 149
9516.573 155
9517.036 181
9517.499 177
9517.962 184
9518.426 186
9518.889 194
9519.352 185
9519.815 166
9520.279 170
9520.742 160
9521.205 192
9521.669 199
9522.132 198
9522.595 169
9523.059 167
9523.522 185
9523.985 156
9524.449 156
9524.912 167
9525.376 182
9525.839 156
9526.302 175
9526.766 152
9527.229 143
9527.693 171
9528.156 162
9528.620 169
9529.083 175
9529.547 174
9530.010 152
9530.474 141
9530.937 166
9531.401 184
9531.865 168
9532.328 170
9532.792 163
9533.255 137
9533.719 122
9534.183 138
9534.646 147
9535.110 150
9535.573 136
9536.037 150
9536.501 168
9536.964 184
9537.428 202
9537.892 181
9538.356 182
9538.819 173
9539.283 159
9539.747 140
9540.211 145
9540.674 151
9541.138 148
9541.602 143
9542.066 161
9542.530 147
9542.993 146
9543.457 144
9543.921 130
9544.385 136
9544.849 141
9545.313 112
9545.777 130
9546.241 129
9546.705 142
9547.169 142
9547.632 155
9548.096 176
9548.560 156
9549.024 155
9549.488 159
9549.952 164
9550.416 141
9550.880 147
9551.345 174
9551.809 175
9552.273 167
9552.737 143
9553.201 153
9553.665 154
9554.129 164
9554.593 166
9555.057 170
9555.521 185
9555.986 202
9556.450 207
9556.914 200
9557.378 223
9557.842 228
9558.306 211
9558.771 201
9559.235 209
9559.699 197
9560.163 191
9560.628 191
9561.092 167
9561.556 177
9562.021 185
9562.485 197
9562.949 180
9563.414 196
9563.878 198
9564.342 195
9564.807 191
9565.271 204
9565.735 175
9566.200 199
9566.664 218
9567.129 199
9567.593 198
9568.058 192
9568.522 195
9568.986 231
9569.451 218
9569.915 172
9570.380 171
9570.844 195
9571.309 222
9571.774 230
9572.238 220
9572.703 225
9573.167 240
9573.632 242
9574.096 261
9574.561 268
9575.026 256
9575.490 264
9575.955 281
9576.420 303
9576.884 275
9577.349 259
9577.814 258
9578.278 295
9578.743 328
9579.208 350
9579.672 364
9580.137 351
9580.602 373
9581.067 348
9581.531 324
9581.996 313
9582.461 348
9582.926 375
9583.391 364
9583.855 343
9584.320 395
9584.785 401
9585.250 391
9585.715 390
9586.180 390
9586.645 380
9587.110 358
9587.575 323
9588.039 327
9588.504 339
9588.969 341
9589.434 321
9589.899 313
9590.364 308
9590.829 300
9591.294 293
9591.759 319
9592.224 298
9592.689 316
9593.154 303
9593.620 309
9594.085 282
9594.550 262
9595.015 263
9595.480 278
9595.945 273
9596.410 286
9596.875 314
9597.341 311
9597.806 327
9598.271 292
9598.736 280
9599.201 276
9599.667 281
9600.132 323
9600.597 313
9601.062 349
9601.527 307
9601.993 271
9602.458 281
9602.923 297
9603.389 286
9603.854 308
9604.319 306
9604.785 284
9605.250 280
9605.715 294
9606.181 291
9606.646 314
9607.112 288
9607.577 259
9608.042 255
9608.508 271
9608.973 270
9609.439 239
9609.904 277
9610.370 251
9610.835 270
9611.301 276
9611.766 265
9612.232 260
9612.697 237
9613.163 226
9613.628 232
9614.094 251
9614.559 270
9615.025 249
9615.491 242
9615.956 292
9616.422 308
9616.887 315
9617.353 297
9617.819 280
9618.284 309
9618.750 315
9619.216 321
9619.682 316
9620.147 337
9620.613 345
9621.079 391
9621.544 414
9622.010 448
9622.476 464
9622.942 514
9623.408 540
9623.873 579
9624.339 603
9624.805 629
9625.271 664
9625.737 669
9626.203 682
9626.668 735
9627.134 789
9627.600 748
9628.066 746
9628.532 760
9628.998 731
9629.464 723
9629.930 724
9630.396 728
9630.862 724
9631.328 683
9631.794 675
9632.260 653
9632.726 623
9633.192 616
9633.658 592
9634.124 618
9634.590 603
9635.056 533
9635.522 548
9635.988 525
9636.454 521
9636.920 530
9637.387 543
9637.853 554
9638.319 564
9638.785 573
9639.251 560
9639.717 595
9640.184 593
9640.650 575
9641.116 586
9641.582 644
9642.049 652
9642.515 678
9642.981 698
9643.447 665
9643.914 664
9644.380 680
9644.846 676
9645.313 688
9645.779 638
9646.245 639
9646.712 645
9647.178 626
9647.644 601
9648.111 585
9648.577 595
9649.044 591
9649.510 575
9649.976 537
9650.443 495
9650.909 513
9651.376 492
9651.842 433
9652.309 438
9652.775 399
9653.242 379
9653.708 372
9654.175 364
9654.641 337
9655.108 341
9655.575 354
9656.041 329
9656.508 313
9656.974 319
9657.441 310
9657.908 289
9658.374 306
9658.841 284
9659.308 275
9659.774 236
9660.241 249
9660.708 267
9661.174 264
9661.641 294
9662.108 288
9662.574 281
9663.041 306
9663.508 297
9663.975 279
9664.442 289
9664.908 319
9665.375 287
9665.842 280
9666.309 293
9666.776 241
9667.243 238
9667.709 250
9668.176 230
9668.643 291
9669.110 273
9669.577 266
9670.044 294
9670.511 278
9670.978 284
9671.445 232
9671.912 235
9672.379 253
9672.846 223
9673.313 227
9673.780 224
9674.247 195
9674.714 200
9675.181 212
9675.648 216
9676.115 210
9676.582 198
9677.049 183
9677.516 202
9677.983 206
9678.450 195
9678.918 198
9679.385 195
9679.852 194
9680.319 174
9680.786 183
9681.253 205
9681.721 199
9682.188 223
9682.655 223
9683.122 207
9683.590 194
9684.057 186
9684.524 214
9684.991 208
9685.459 213
9685.926 198
9686.393 210
9686.861 225
9687.328 210
9687.795 204
9688.263 204
9688.730 199
9689.197 195
9689.665 194
9690.132 205
9690.600 201
9691.067 190
9691.535 212
9692.002 230
9692.470 240
9692.937 225
9693.404 230
9693.872 255
9694.339 265
9694.807 266
9695.275 253
9695.742 259
9696.210 273
9696.677 285
9697.145 286
9697.612 308
9698.080 309
9698.548 297
9699.015 328
9699.483 358
9699.950 371
9700.418 387
9700.886 405
9701.354 481
9701.821 514
9702.289 541
9702.757 588
9703.224 675
9703.692 745
9704.160 794
9704.628 873
9705.095 1046
9705.563 1145
9706.031 1279
9706.499 1402
9706.967 1589
9707.434 1781
9707.902 1884
9708.370 2035
9708.838 2210
9709.306 2347
9709.774 2392
9710.242 2535
9710.709 2614
9711.177 2674
9711.645 2791
9712.113 2924
9712.581 3016
9713.049 3059
9713.517 2989
9713.985 2933
9714.453 2953
9714.921 2962
9715.389 2842
9715.857 2778
9716.325 2603
9716.793 2414
9717.261 2186
9717.729 2032
9718.198 1920
9718.666 1741
9719.134 1551
9719.602 1379
9720.070 1254
9720.538 1153
9721.006 1026
9721.474 877
9721.943 820
9722.411 730
9722.879 664
9723.347 642
9723.815 562
9724.284 494
9724.752 458
9725.220 407
9725.688 364
9726.157 368
9726.625 333
9727.093 334
9727.562 280
9728.030 253
9728.498 235
9728.967 219
9729.435 207
9729.903 173
9730.372 172
9730.840 183
9731.309 184
9731.777 159
9732.245 160
9732.714 156
9733.182 134
9733.651 134
9734.119 136
9734.588 141
9735.056 161
9735.525 143
9735.993 133
9736.462 123
9736.930 133
9737.399 137
9737.867 135
9738.336 122
9738.805 107
9739.273 131
9739.742 146
9740.210 146
9740.679 135
9741.148 112
9741.616 103
9742.085 106
9742.554 106
9743.022 97
9743.491 96
9743.960 94
9744.428 111
9744.897 106
9745.366 106
9745.835 125
9746.303 121
9746.772 108
9747.241 102
9747.710 113
9748.179 113
9748.647 97
9749.116 97
9749.585 109
9750.054 110
9750.523 100
9750.992 94
9751.461 77
9751.930 81
9752.398 88
9752.867 73
9753.336 69
9753.805 94
9754.274 76
9754.743 75
9755.212 83
9755.681 79
9756.150 89
9756.619 73
9757.088 69
9757.557 66
9758.026 64
9758.495 54
9758.964 84
9759.433 90
9759.903 84
9760.372 91
9760.841 91
9761.310 81
9761.779 69
9762.248 63
9762.717 61
9763.187 81
9763.656 91
9764.125 80
9764.594 75
9765.063 80
9765.533 97
9766.002 100
9766.471 111
9766.940 131
9767.410 123
9767.879 118
9768.348 113
9768.817 96
9769.287 107
9769.756 112
9770.225 116
9770.695 103
9771.164 93
9771.634 105
9772.103 86
9772.572 91
9773.042 87
9773.511 87
9773.981 95
9774.450 91
9774.920 79
9775.389 95
9775.858 95
9776.328 85
9776.797 82
9777.267 76
9777.736 64
9778.206 76
9778.676 97
9779.145 102
9779.615 80
9780.084 65
9780.554 69
9781.023 63
9781.493 48
9781.963 54
9782.432 86
9782.902 85
9783.372 63
9783.841 65
9784.311 76
9784.781 70
9785.250 56
9785.720 73
9786.190 68
9786.660 58
9787.129 63
9787.599 71
9788.069 66
9788.539 66
9789.008 61
9789.478 65
9789.948 71
9790.418 64
9790.888 66
9791.358 66
9791.827 54
9792.297 41
9792.767 44
9793.237 50
9793.707 59
9794.177 54
9794.647 51
9795.117 54
9795.587 57
9796.057 53
9796.527 48
9796.997 48
9797.467 60
9797.937 47
9798.407 56
9798.877 57
9799.347 46
9799.817 42
9800.287 36
9800.757 83
9801.227 72
9801.697 53
9802.167 56
9802.637 50
9803.107 61
9803.578 55
9804.048 48
9804.518 51
9804.988 48
9805.458 53
9805.929 43
9806.399 48
9806.869 49
9807.339 41
9807.809 43
9808.280 43
9808.750 48
9809.220 43
9809.691 52
9810.161 47
9810.631 54
9811.101 65
9811.572 66
9812.042 54
9812.513 57
9812.983 46
9813.453 59
9813.924 65
9814.394 54
9814.864 64
9815.335 69
9815.805 51
9816.276 45
9816.746 51
9817.217 48
9817.687 56
9818.158 46
9818.628 56
9819.099 70
9819.569 75
9820.040 68
9820.510 58
9820.981 74
9821.451 52
9821.922 63
9822.393 63
9822.863 60
9823.334 77
9823.805 80
9824.275 73
9824.746 53
9825.216 45
9825.687 41
9826.158 48
9826.629 51
9827.099 69
9827.570 75
9828.041 57
9828.511 89
9828.982 84
9829.453 61
9829.924 59
9830.395 55
9830.865 60
9831.336 58
9831.807 58
9832.278 52
9832.749 62
9833.220 59
9833.690 51
9834.161 70
9834.632 57
9835.103 51
9835.574 45
9836.045 54
9836.516 50
9836.987 49
9837.458 59
9837.929 46
9838.400 50
9838.871 61
9839.342 50
9839.813 53
9840.284 69
9840.755 66
9841.226 72
9841.697 62
9842.168 65
9842.639 46
9843.110 44
9843.581 58
9844.052 48
9844.523 38
9844.995 47
9845.466 58
9845.937 70
9846.408 68
9846.879 59
9847.350 50
9847.822 63
9848.293 64
9848.764 68
9849.235 71
9849.707 73
9850.178 53
9850.649 61
9851.120 56
9851.592 59
9852.063 66
9852.534 74
9853.006 63
9853.477 63
9853.948 79
9854.420 91
9854.891 68
9855.363 65
9855.834 84
9856.305 76
9856.777 55
9857.248 77
9857.720 72
9858.191 80
9858.663 66
9859.134 58
9859.606 72
9860.077 70
9860.549 62
9861.020 59
9861.492 65
9861.963 67
9862.435 55
9862.906 60
9863.378 68
9863.849 81
9864.321 60
9864.793 44
9865.264 54
9865.736 60
9866.208 63
9866.679 60
9867.151 86
9867.623 75
9868.094 70
9868.566 61
9869.038 57
9869.509 55
9869.981 63
9870.453 70
9870.925 70
9871.396 69
9871.868 71
9872.340 70
9872.812 66
9873.284 74
9873.755 82
9874.227 77
9874.699 90
9875.171 79
9875.643 51
9876.115 68
9876.587 75
9877.059 65
9877.530 82
9878.002 74
9878.474 81
9878.946 73
9879.418 62
9879.890 53
9880.362 67
9880.834 57
9881.306 51
9881.778 49
9882.250 50
9882.722 40
9883.194 40
9883.666 49
9884.139 66
9884.611 58
9885.083 60
9885.555 68
9886.027 61
9886.499 45
9886.971 49
9887.443 75
9887.916 78
9888.388 67
9888.860 45
9889.332 55
9889.804 56
9890.277 58
9890.749 53
9891.221 49
9891.693 53
9892.166 66
9892.638 81
9893.110 78
9893.582 74
9894.055 61
9894.527 53
9894.999 54
9895.472 52
9895.944 59
9896.417 70
9896.889 64
9897.361 60
9897.834 57
9898.306 49
9898.779 40
9899.251 47
9899.723 39
9900.196 67
9900.668 55
9901.141 64
9901.613 68
9902.086 61
9902.558 63
9903.031 73
9903.503 53
9903.976 41
9904.449 62
9904.921 73
9905.394 60
9905.866 57
9906.339 63
9906.812 58
9907.284 45
9907.757 48
9908.229 38
9908.702 70
9909.175 71
9909.647 81
9910.120 92
9910.593 98
9911.066 102
9911.538 98
9912.011 88
9912.484 86
9912.957 95
9913.429 103
9913.902 107
9914.375 96
9914.848 95
9915.321 101
9915.793 104
9916.266 148
9916.739 141
9917.212 122
9917.685 122
9918.158 128
9918.631 101
9919.104 113
9919.577 106
9920.049 98
9920.522 102
9920.995 96
9921.468 106
9921.941 131
9922.414 113
9922.887 101
9923.360 76
9923.833 71
9924.306 73
9924.779 60
9925.253 71
9925.726 76
9926.199 75
9926.672 76
9927.145 63
9927.618 63
9928.091 61
9928.564 72
9929.037 72
9929.511 81
9929.984 77
9930.457 96
9930.930 95
9931.403 87
9931.877 86
9932.350 82
9932.823 96
9933.296 83
9933.770 85
9934.243 102
9934.716 91
9935.189 86
9935.663 106
9936.136 101
9936.609 104
9937.083 93
9937.556 82
9938.029 81
9938.503 70
9938.976 61
9939.450 53
9939.923 59
9940.396 62
9940.870 66
9941.343 61
9941.817 56
9942.290 50
9942.764 63
9943.237 52
9943.711 57
9944.184 55
9944.658 65
9945.131 79
9945.605 84
9946.078 74
9946.552 68
9947.026 44
9947.499 37
9947.973 51
9948.446 53
9948.920 63
9949.394 52
9949.867 40
9950.341 40
9950.815 43
9951.288 50
9951.762 53
9952.236 59
9952.709 58
9953.183 70
9953.657 61
9954.131 43
9954.604 50
9955.078 37
9955.552 54
9956.026 58
9956.499 50
9956.973 45
9957.447 41
9957.921 25
9958.395 31
9958.869 27
9959.343 51
9959.816 50
9960.290 68
9960.764 44
9961.238 45
9961.712 56
9962.186 58
9962.660 55
9963.134 57
9963.608 50
9964.082 40
9964.556 27
9965.030 42
9965.504 45
9965.978 35
9966.452 42
9966.926 50
9967.400 50
9967.874 41
9968.348 38
9968.822 63
9969.297 35
9969.771 37
9970.245 42
9970.719 38
9971.193 35
9971.667 31
9972.141 31
9972.616 33
9973.090 43
9973.564 44
9974.038 38
9974.513 45
9974.987 44
9975.461 41
9975.935 26
9976.410 29
9976.884 28
9977.358 21
9977.832 21
9978.307 30
9978.781 38
9979.256 37
9979.730 32
9980.204 26
9980.679 47
9981.153 35
9981.627 30
9982.102 35
9982.576 35
9983.051 41
9983.525 37
9984.000 44
9984.474 31
9984.949 37
9985.423 35
9985.898 34
9986.372 45
9986.847 31
9987.321 33
9987.796 50
9988.270 54
9988.745 59
9989.219 52
9989.694 57
9990.169 55
9990.643 43
9991.118 36
9991.593 39
9992.067 52
9992.542 62
9993.017 57
9993.491 59
9993.966 54
9994.441 52
9994.915 49
9995.390 62
9995.865 66
9996.340 52
9996.814 42
9997.289 37
9997.764 35
9998.239 39
9998.714 32
9999.188 27
9999.663 34
10000.138 33
10000.613 37
10001.088 45
10001.563 56
10002.038 45
10002.512 37
10002.987 29
10003.462 21
10003.937 31
10004.412 33
10004.887 40
10005.362 52
10005.837 36
10006.312 34
10006.787 24
10007.262 35
10007.737 43
10008.212 36
10008.687 45
10009.162 44
10009.637 27
10010.112 32
10010.588 32
10011.063 33
10011.538 34
10012.013 34
10012.488 33
10012.963 39
10013.438 30
10013.914 31
10014.389 34
10014.864 31
10015.339 46
10015.814 47
10016.290 49
10016.765 49
10017.240 41
10017.715 46
10018.191 47
10018.666 38
10019.141 26
10019.616 25
10020.092 27
10020.567 30
10021.042 26
10021.518 38
10021.993 46
10022.469 51
10022.944 45
10023.419 36
10023.895 47
10024.370 43
10024.846 39
10025.321 51
10025.797 40
10026.272 54
10026.747 39
10027.223 36
10027.698 35
10028.174 31
10028.650 31
10029.125 20
10029.601 38
10030.076 31
10030.552 49
10031.027 35
10031.503 46
10031.979 68
10032.454 47
10032.930 29
10033.405 23
10033.881 41
10034.357 46
10034.832 42
10035.308 34
10035.784 39
10036.259 38
10036.735 28
10037.211 40
10037.687 31
10038.162 41
10038.638 47
10039.114 40
10039.590 41
10040.066 31
10040.541 33
10041.017 27
10041.493 35
10041.969 48
10042.445 45
10042.921 38
10043.396 54
10043.872 46
10044.348 44
10044.824 45
10045.300 38
10045.776 47
10046.252 49
10046.728 43
10047.204 41
10047.680 33
10048.156 24
10048.632 28
10049.108 34
10049.584 36
10050.060 35
10050.536 34
10051.012 29
10051.488 21
10051.964 26
10052.440 28
10052.916 29
10053.392 23
10053.869 35
10054.345 42
10054.821 32
10055.297 30
10055.773 25
10056.249 25
10056.725 29
10057.202 38
10057.678 37
10058.154 29
10058.630 42
10059.107 38
10059.583 32
10060.059 35
10060.535 36
10061.012 40
10061.488 39
10061.964 30
10062.441 33
10062.917 41
10063.393 34
10063.870 39
10064.346 49
10064.822 41
10065.299 38
10065.775 43
10066.252 44
10066.728 42
10067.205 45
10067.681 36
10068.157 31
10068.634 27
10069.110 31
10069.587 32
10070.063 37
10070.540 31
10071.016 41
10071.493 32
10071.970 25
10072.446 33
10072.923 32
10073.399 38
10073.876 34
10074.353 54
10074.829 57
10075.306 45
10075.782 37
10076.259 24
10076.736 25
10077.212 25
10077.689 27
10078.166 34
10078.643 37
10079.119 45
10079.596 49
10080.073 46
10080.549 45
10081.026 34
10081.503 25
10081.980 37
10082.457 40
10082.933 33
10083.410 33
10083.887 39
10084.364 42
10084.841 53
10085.318 39
10085.795 44
10086.271 52
10086.748 36
10087.225 23
10087.702 41
10088.179 48
10088.656 58
10089.133 60
10089.610 42
10090.087 39
10090.564 50
10091.041 54
10091.518 57
10091.995 44
10092.472 59
10092.949 48
10093.426 28
10093.903 33
10094.380 32
10094.857 29
10095.335 43
10095.812 31
10096.289 38
10096.766 40
10097.243 39
10097.720 31
10098.197 27
10098.675 36
10099.152 35
10099.629 37
10100.106 30
10100.583 25
10101.061 33
10101.538 26
10102.015 27
10102.493 28
10102.970 33
10103.447 37
10103.924 26
10104.402 38
10104.879 38
10105.356 32
10105.834 25
10106.311 30
10106.789 27
10107.266 40
10107.743 30
10108.221 41
10108.698 28
10109.176 31
10109.653 38
10110.130 31
10110.608 37
10111.085 42
10111.563 33
10112.040 43
10112.518 44
10112.995 37
10113.473 44
10113.951 43
10114.428 44
10114.906 43
10115.383 38
10115.861 54
10116.338 53
10116.816 44
10117.294 39
10117.771 39
10118.249 31
10118.727 30
10119.204 28
10119.682 34
10120.160 39
10120.637 26
10121.115 31
10121.593 36
10122.071 37
10122.548 32
10123.026 37
10123.504 36
10123.982 46
10124.459 40
10124.937 31
10125.415 22
10125.893 25
10126.371 34
10126.849 49
10127.326 46
10127.804 29
10128.282 32
10128.760 28
10129.238 27
10129.716 35
10130.194 42
10130.672 37
10131.150 34
10131.628 46
10132.106 44
10132.584 48
10133.062 41
10133.540 57
10134.018 48
10134.496 53
10134.974 44
10135.452 44
10135.930 44
10136.408 41
10136.886 45
10137.364 37
10137.842 35
10138.320 27
10138.799 29
10139.277 32
10139.755 32
10140.233 33
10140.711 52
10141.189 43
10141.668 41
10142.146 32
10142.624 31
10143.102 39
10143.581 37
10144.059 33
10144.537 22
10145.015 19
10145.494 28
10145.972 40
10146.450 31
10146.929 33
10147.407 40
10147.885 21
10148.364 30
10148.842 21
10149.320 27
10149.799 34
10150.277 19
10150.756 19
10151.234 32
10151.713 33
10152.191 34
10152.669 47
10153.148 47
10153.626 36
10154.105 41
10154.583 24
10155.062 16
10155.540 23
10156.019 21
10156.498 26
10156.976 31
10157.455 33
10157.933 24
10158.412 18
10158.891 38
10159.369 40
10159.848 31
10160.326 28
10160.805 33
10161.284 26
10161.762 27
10162.241 28
10162.720 26
10163.199 35
10163.677 37
10164.156 27
10164.635 24
10165.113 28
10165.592 31
10166.071 25
10166.550 23
10167.029 32
10167.507 29
10167.986 31
10168.465 34
10168.944 23
10169.423 29
10169.902 34
10170.381 38
10170.859 44
10171.338 38
10171.817 43
10172.296 31
10172.775 17
10173.254 24
10173.733 35
10174.212 19
10174.691 13
10175.170 23
10175.649 30
10176.128 37
10176.607 46
10177.086 48
10177.565 52
10178.044 53
10178.523 39
10179.002 36
10179.481 35
10179.961 29
10180.440 39
10180.919 50
10181.398 44
10181.877 38
10182.356 42
10182.835 39
10183.315 49
10183.794 45
10184.273 41
10184.752 44
10185.232 40
10185.711 38
10186.190 33
10186.669 31
10187.149 27
10187.628 22
10188.107 25
10188.586 25
10189.066 37
10189.545 44
10190.024 57
10190.504 55
10190.983 58
10191.463 75
10191.942 69
10192.421 67
10192.901 73
10193.380 60
10193.860 68
10194.339 70
10194.819 80
10195.298 75
10195.777 48
10196.257 51
10196.736 42
10197.216 43
10197.696 42
10198.175 39
10198.655 36
10199.134 25
10199.614 36
10200.093 39
10200.573 24
10201.053 30
10201.532 40
10202.012 44
10202.491 32
10202.971 37
10203.451 40
10203.930 31
10204.410 27
10204.890 27
10205.369 26
10205.849 21
10206.329 21
10206.809 22
10207.288 24
10207.768 23
10208.248 25
10208.728 19
10209.208 7
10209.687 26
10210.167 35
10210.647 37
10211.127 36
10211.607 31
10212.087 37
10212.566 37
10213.046 34
10213.526 28
10214.006 35
10214.486 41
10214.966 21
10215.446 22
10215.926 34
10216.406 37
10216.886 48
10217.366 48
10217.846 51
10218.326 41
10218.806 33
10219.286 26
10219.766 17
10220.246 23
10220.726 31
10221.206 33
10221.686 29
10222.166 25
10222.646 23
10223.127 28
10223.607 27
10224.087 22
10224.567 22
10225.047 26
10225.527 38
10226.008 38
10226.488 30
10226.968 28
10227.448 27
10227.928 29
10228.409 31
10228.889 32
10229.369 36
10229.850 30
10230.330 23
10230.810 21
10231.290 35
10231.771 30
10232.251 24
10232.731 28
10233.212 26
10233.692 25
10234.173 36
10234.653 30
10235.133 34
10235.614 29
10236.094 28
10236.575 24
10237.055 41
10237.536 33
10238.016 32
10238.497 25
10238.977 20
10239.458 12
10239.938 22
10240.419 25
10240.899 28
10241.380 20
10241.860 24
10242.341 23
10242.821 25
10243.302 41
10243.783 48
10244.263 22
10244.744 24
10245.225 25
10245.705 29
10246.186 25
10246.667 15
10247.147 19
10247.628 23
10248.109 29
10248.589 33
10249.070 34
10249.551 19
10250.032 21
10250.512 31
10250.993 19
10251.474 20
10251.955 24
10252.436 24
10252.916 28
10253.397 36
10253.878 20
10254.359 22
10254.840 27
10255.321 23
10255.802 25
10256.283 36
10256.763 37
10257.244 25
10257.725 28
10258.206 19
10258.687 17
10259.168 30
10259.649 39
10260.130 35
10260.611 28
10261.092 29
10261.573 24
10262.054 19
10262.535 18
10263.016 26
10263.497 22
10263.979 21
10264.460 24
10264.941 41
10265.422 31
10265.903 33
10266.384 50
10266.865 32
10267.346 22
10267.828 22
10268.309 25
10268.790 35
10269.271 43
10269.752 42
10270.234 33
10270.715 27
10271.196 28
10271.677 24
10272.159 29
10272.640 27
10273.121 33
10273.603 42
10274.084 46
10274.565 48
10275.047 38
10275.528 39
10276.009 26
10276.491 40
10276.972 35
10277.454 29
10277.935 31
10278.416 28
10278.898 32
10279.379 36
10279.861 33
10280.342 34
10280.824 39
10281.305 35
10281.787 42
10282.268 43
10282.750 36
10283.231 29
10283.713 28
10284.194 22
10284.676 29
10285.158 32
10285.639 40
10286.121 43
10286.602 36
10287.084 41
10287.566 32
10288.047 30
10288.529 35
10289.011 34
10289.492 35
10289.974 38
10290.456 29
10290.937 26
10291.419 32
10291.901 22
10292.383 26
10292.864 17
10293.346 23
10293.828 18
10294.310 25
10294.792 27
10295.273 42
10295.755 26
10296.237 20
10296.719 47
10297.201 43
10297.683 31
10298.165 19
10298.646 22
10299.128 20
10299.610 27
10300.092 36
10300.574 23
10301.056 39
10301.538 35
10302.020 34
10302.502 28
10302.984 19
10303.466 26
10303.948 31
10304.430 33
10304.912 40
10305.394 27
10305.876 30
10306.358 39
10306.841 29
10307.323 34
10307.805 35
10308.287 29
10308.769 29
10309.251 26
10309.733 24
10310.215 17
10310.698 22
10311.180 37
10311.662 33
10312.144 33
10312.627 44
10313.109 34
10313.591 37
10314.073 39
10314.556 35
10315.038 38
10315.520 34
10316.002 38
10316.485 51
10316.967 37
10317.449 37
10317.932 38
10318.414 42
10318.897 35
10319.379 31
10319.861 38
10320.344 42
10320.826 47
10321.309 45
10321.791 44
10322.273 38
10322.756 65
10323.238 66
10323.721 40
10324.203 40
10324.686 52
10325.168 42
10325.651 42
10326.133 37
10326.616 26
10327.099 35
10327.581 43
10328.064 34
10328.546 45
10329.029 46
10329.512 42
10329.994 38
10330.477 57
10330.960 67
10331.442 64
10331.925 84
10332.408 94
10332.890 80
10333.373 89
10333.856 100
10334.338 95
10334.821 119
10335.304 152
10335.787 196
10336.270 228
10336.752 285
10337.235 310
10337.718 387
10338.201 424
10338.684 432
10339.166 453
10339.649 478
10340.132 487
10340.615 470
10341.098 414
10341.581 416
10342.064 425
10342.547 351
10343.030 301
10343.513 283
10343.996 251
10344.479 209
10344.962 185
10345.445 181
10345.928 186
10346.411 154
10346.894 114
10347.377 96
10347.860 84
10348.343 68
10348.826 49
10349.309 48
10349.792 65
10350.275 57
10350.758 53
10351.241 58
10351.725 59
10352.208 46
10352.691 51
10353.174 44
10353.657 50
10354.140 40
10354.624 33
10355.107 32
10355.590 31
10356.073 44
10356.557 45
10357.040 39
10357.523 43
10358.006 51
10358.490 41
10358.973 31
10359.456 32
10359.940 43
10360.423 44
10360.906 44
10361.390 54
10361.873 55
10362.357 32
10362.840 34
10363.323 24
10363.807 36
10364.290 49
10364.774 37
10365.257 36
10365.741 47
10366.224 39
10366.708 29
10367.191 27
10367.675 41
10368.158 39
10368.642 33
10369.125 31
10369.609 23
10370.092 25
10370.576 24
10371.060 25
10371.543 25
10372.027 33
10372.510 24
10372.994 24
10373.478 23
10373.961 34
10374.445 31
10374.929 49
10375.412 34
10375.896 15
10376.380 29
10376.864 30
10377.347 32
10377.831 29
10378.315 23
10378.799 26
10379.282 18
10379.766 14
10380.250 14
10380.734 19
10381.218 26
10381.702 17
10382.185 17
10382.669 33
10383.153 28
10383.637 25
10384.121 30
10384.605 17
10385.089 33
10385.573 32
10386.057 27
10386.541 34
10387.025 48
10387.509 41
10387.993 34
10388.477 31
10388.961 22
10389.445 11
10389.929 23
10390.413 30
10390.897 27
10391.381 32
10391.865 22
10392.349 17
10392.833 17
10393.317 21
10393.801 32
10394.285 27
10394.770 33
10395.254 21
10395.738 17
10396.222 11
10396.706 19
10397.191 23
10397.675 22
10398.159 17
10398.643 19
10399.127 13
10399.612 25
10400.096 31
10400.580 28
10401.065 23
10401.549 18
10402.033 14
10402.518 17
10403.002 16
10403.486 15
10403.971 22
10404.455 15
10404.939 9
10405.424 16
10405.908 15
10406.393 18
10406.877 27
10407.361 30
10407.846 22
10408.330 15
10408.815 12
10409.299 17
10409.784 27
10410.268 22
10410.753 17
10411.237 19
10411.722 19
10412.207 14
10412.691 13
10413.176 16
10413.660 25
10414.145 22
10414.629 21
10415.114 27
10415.599 36
10416.083 25
10416.568 17
10417.053 17
10417.537 19
10418.022 26
10418.507 18
10418.992 19
10419.476 16
10419.961 8
10420.446 16
10420.930 23
10421.415 21
10421.900 12
10422.385 12
10422.870 16
10423.354 23
10423.839 18
10424.324 19
10424.809 25
10425.294 29
10425.779 24
10426.264 24
10426.748 21
10427.233 24
10427.718 22
10428.203 22
10428.688 21
10429.173 22
10429.658 31
10430.143 26
10430.628 25
10431.113 31
10431.598 26
10432.083 19
10432.568 23
10433.053 12
10433.538 10
10434.023 25
10434.508 19
10434.993 22
10435.479 17
10435.964 25
10436.449 16
10436.934 18
10437.419 19
10437.904 25
10438.389 17
10438.875 18
10439.360 14
10439.845 13
10440.330 16
10440.815 22
10441.301 24
10441.786 16
10442.271 12
10442.756 9
10443.242 15
10443.727 18
10444.212 14
10444.698 21
10445.183 15
10445.668 12
10446.154 11
10446.639 14
10447.124 22
10447.610 21
10448.095 15
10448.581 17
10449.066 27
10449.551 22
10450.037 13
10450.522 13
10451.008 9
10451.493 12
10451.979 18
10452.464 25
10452.950 19
10453.435 16
10453.921 12
10454.406 15
10454.892 12
10455.377 11
10455.863 6
10456.349 29
10456.834 31
10457.320 19
10457.805 27
10458.291 15
10458.777 13
10459.262 11
10459.748 12
10460.234 13
10460.719 19
10461.205 24
10461.691 12
10462.176 10
10462.662 15
10463.148 17
10463.634 29
10464.119 28
10464.605 21
10465.091 21
10465.577 24
10466.063 25
10466.548 25
10467.034 14
10467.520 4
10468.006 14
10468.492 22
10468.978 13
10469.464 9
10469.950 5
10470.435 13
10470.921 20
10471.407 19
10471.893 24
10472.379 18
10472.865 22
10473.351 21
10473.837 19
10474.323 21
10474.809 25
10475.295 20
10475.781 25
10476.267 23
10476.753 19
10477.239 20
10477.725 21
10478.212 15
10478.698 7
10479.184 8
10479.670 18
10480.156 12
10480.642 8
10481.128 20
10481.615 19
10482.101 19
10482.587 17
10483.073 20
10483.559 25
10484.046 26
10484.532 22
10485.018 18
10485.504 11
10485.991 18
10486.477 17
10486.963 8
10487.450 11
10487.936 8
10488.422 8
10488.909 25
10489.395 33
10489.881 29
10490.368 23
10490.854 16
10491.340 15
10491.827 15
10492.313 17
10492.800 17
10493.286 16
10493.773 14
10494.259 16
10494.746 24
10495.232 19
10495.719 18
10496.205 19
10496.692 16
10497.178 16
10497.665 12
10498.151 8
10498.638 16
10499.124 20
10499.611 18
10500.098 19
10500.584 20
10501.071 26
10501.557 13
10502.044 26
10502.531 25
10503.017 23
10503.504 21
10503.991 17
10504.477 11
10504.964 14
10505.451 14
10505.938 16
10506.424 17
10506.911 16
10507.398 21
10507.885 27
10508.372 13
10508.858 17
10509.345 8
10509.832 15
10510.319 21
10510.806 29
10511.293 15
10511.779 15
10512.266 18
10512.753 18
10513.240 27
10513.727 18
10514.214 26
10514.701 16
10515.188 14
10515.675 9
10516.162 24
10516.649 17
10517.136 15
10517.623 20
10518.110 19
10518.597 22
10519.084 19
10519.571 15
10520.058 20
10520.545 25
10521.032 20
10521.519 19
10522.006 11
10522.494 21
10522.981 8
10523.468 8
10523.955 23
10524.442 19
10524.929 14
10525.416 8
10525.904 9
10526.391 17
10526.878 16
10527.365 14
10527.853 12
10528.340 18
10528.827 20
10529.314 13
10529.802 7
10530.289 10
10530.776 10
10531.264 16
10531.751 16
10532.238 21
10532.726 22
10533.213 16
10533.700 24
10534.188 14
10534.675 5
10535.163 6
10535.650 13
10536.138 3
10536.625 13
10537.112 22
10537.600 22
10538.087 19
10538.575 22
10539.062 23
10539.550 22
10540.037 11
10540.525 22
10541.013 17
10541.500 22
10541.988 23
10542.475 26
10542.963 22
10543.450 18
10543.938 24
10544.426 17
10544.913 29
10545.401 14
10545.889 17
10546.376 21
10546.864 20
10547.352 22
10547.839 25
10548.327 23
10548.815 24
10549.303 17
10549.790 17
10550.278 11
10550.766 8
10551.254 15
10551.742 28
10552.229 29
10552.717 20
10553.205 12
10553.693 14
10554.181 15
10554.669 11
10555.157 10
10555.644 28
10556.132 25
10556.620 16
10557.108 19
10557.596 21
10558.084 15
10558.572 9
10559.060 14
10559.548 17
10560.036 14
10560.524 18
10561.012 15
10561.500 13
10561.988 10
10562.476 21
10562.964 15
10563.452 33
10563.940 25
10564.428 22
10564.917 12
10565.405 24
10565.893 17
10566.381 13
10566.869 24
10567.357 25
10567.845 28
10568.334 19
10568.822 14
10569.310 12
10569.798 17
10570.286 14
10570.775 17
10571.263 18
10571.751 13
10572.239 23
10572.728 17
10573.216 15
10573.704 12
10574.193 19
10574.681 21
10575.169 23
10575.658 12
10576.146 13
10576.634 8
10577.123 10
10577.611 17
10578.100 12
10578.588 14
10579.077 18
10579.565 11
10580.053 17
10580.542 22
10581.030 13
10581.519 22
10582.007 19
10582.496 17
10582.984 15
10583.473 15
10583.961 16
10584.450 16
10584.939 14
10585.427 6
10585.916 17
10586.404 21
10586.893 11
10587.382 12
10587.870 6
10588.359 3
10588.848 16
10589.336 25
10589.825 14
10590.314 17
10590.802 14
10591.291 12
10591.780 18
10592.269 14
10592.757 13
10593.246 14
10593.735 13
10594.224 16
10594.712 11
10595.201 12
10595.690 10
10596.179 11
10596.668 9
10597.157 7
10597.645 6
10598.134 11
10598.623 8
10599.112 9
10599.601 11
10600.090 20
10600.579 17
10601.068 16
10601.557 13
10602.046 15
10602.535 18
10603.024 15
10603.513 14
10604.002 14
10604.491 19
10604.980 17
10605.469 15
10605.958 8
10606.447 11
10606.936 14
10607.425 13
10607.914 7
10608.403 14
10608.892 7
10609.382 14
10609.871 18
10610.360 18
10610.849 25
10611.338 20
10611.827 14
10612.317 20
10612.806 11
10613.295 7
10613.784 15
10614.274 24
10614.763 23
10615.252 25
10615.741 14
10616.231 17
10616.720 15
10617.209 10
10617.699 9
10618.188 5
10618.677 6
10619.167 9
10619.656 8
10620.145 17
10620.635 12
10621.124 11
10621.614 17
10622.103 19
10622.592 22
10623.082 24
10623.571 16
10624.061 16
10624.550 10
10625.040 9
10625.529 12
10626.019 13
10626.508 15
10626.998 15
10627.488 11
10627.977 8
10628.467 13
10628.956 12
10629.446 9
10629.935 12
10630.425 6
10630.915 8
10631.404 10
10631.894 17
10632.384 17
10632.873 12
10633.363 17
10633.853 20
10634.342 17
10634.832 19
10635.322 20
10635.812 17
10636.301 13
10636.791 22
10637.281 14
10637.771 18
10638.261 16
10638.750 19
10639.240 11
10639.730 22
10640.220 18
10640.710 15
10641.200 11
10641.690 22
10642.179 20
10642.669 27
10643.159 33
10643.649 30
10644.139 25
10644.629 34
10645.119 23
10645.609 21
10646.099 16
10646.589 23
10647.079 21
10647.569 16
10648.059 14
10648.549 17
10649.039 15
10649.529 17
10650.019 19
10650.509 18
10650.999 17
10651.490 11
10651.980 12
10652.470 14
10652.960 13
10653.450 19
10653.940 13
10654.430 22
10654.921 15
10655.411 10
10655.901 13
10656.391 6
10656.881 13
10657.372 16
10657.862 13
10658.352 16
10658.843 10
10659.333 17
10659.823 17
10660.313 14
10660.804 18
10661.294 12
10661.784 13
10662.275 13
10662.765 15
10663.256 10
10663.746 12
10664.236 17
10664.727 20
10665.217 22
10665.708 17
10666.198 10
10666.688 17
10667.179 17
10667.669 21
10668.160 13
10668.650 10
10669.141 18
10669.631 12
10670.122 7
10670.613 8
10671.103 13
10671.594 23
10672.084 23
10672.575 16
10673.065 19
10673.556 24
10674.047 17
10674.537 14
10675.028 19
10675.519 11
10676.009 13
10676.500 10
10676.991 9
10677.481 11
10677.972 16
10678.463 11
10678.954 12
10679.444 5
10679.935 7
10680.426 12
10680.917 12
10681.407 14
10681.898 11
10682.389 8
10682.880 11
10683.371 22
10683.862 25
10684.353 14
10684.843 14
10685.334 11
10685.825 10
10686.316 12
10686.807 8
10687.298 15
10687.789 21
10688.280 18
10688.771 11
10689.262 19
10689.753 24
10690.244 26
10690.735 19
10691.226 16
10691.717 6
10692.208 9
10692.699 11
10693.190 15
10693.681 19
10694.172 18
10694.663 18
10695.154 28
10695.646 31
10696.137 23
10696.628 15
10697.119 17
10697.610 22
10698.101 30
10698.593 30
10699.084 17
10699.575 19
10700.066 19
10700.557 24
10701.049 30
10701.540 23
10702.031 36
10702.522 50
10703.014 44
10703.505 42
10703.996 43
10704.488 53
10704.979 60
10705.470 45
10705.962 44
10706.453 39
10706.945 46
10707.436 48
10707.927 29
10708.419 34
10708.910 32
10709.402 33
10709.893 39
10710.385 40
10710.876 26
10711.368 27
10711.859 16
10712.351 11
10712.842 22
10713.334 22
10713.825 29
10714.317 21
10714.808 24
10715.300 22
10715.791 20
10716.283 29
10716.775 26
10717.266 22
10717.758 15
10718.250 10
10718.741 11
10719.233 25
10719.725 21
10720.216 14
10720.708 18
10721.200 12
10721.691 7
10722.183 11
10722.675 10
10723.167 8
10723.658 3
10724.150 12
10724.642 12
10725.134 25
10725.626 28
10726.117 29
10726.609 28
10727.101 21
10727.593 14
10728.085 17
10728.577 13
10729.069 7
10729.561 12
10730.052 17
10730.544 15
10731.036 14
10731.528 8
10732.020 13
10732.512 12
10733.004 12
10733.496 15
10733.988 12
10734.480 13
10734.972 6
10735.464 6
10735.956 9
10736.448 9
10736.940 13
10737.433 8
10737.925 9
10738.417 7
10738.909 17
10739.401 18
10739.893 11
10740.385 16
10740.877 12
10741.370 22
10741.862 23
10742.354 12
10742.846 10
10743.338 8
10743.831 7
10744.323 10
10744.815 16
10745.307 6
10745.800 7
10746.292 5
10746.784 11
10747.277 10
10747.769 16
10748.261 14
10748.754 7
10749.246 6
10749.738 6
10750.231 6
10750.723 12
10751.216 14
10751.708 29
10752.200 28
10752.693 25
10753.185 19
10753.678 16
10754.170 26
10754.663 17
10755.155 12
10755.648 8
10756.140 6
10756.633 9
10757.125 13
10757.618 15
10758.110 10
10758.603 9
10759.096 15
10759.588 18
10760.081 8
10760.573 8
10761.066 13
10761.559 11
10762.051 11
10762.544 9
10763.037 7
10763.529 8
10764.022 9
10764.515 5
10765.007 8
10765.500 12
10765.993 9
10766.486 9
10766.978 16
10767.471 10
10767.964 11
10768.457 4
10768.950 11
10769.442 17
10769.935 13
10770.428 9
10770.921 14
10771.414 16
10771.907 16
10772.400 9
10772.893 4
10773.385 3
10773.878 11
10774.371 12
10774.864 13
10775.357 6
10775.850 13
10776.343 9
10776.836 5
10777.329 7
10777.822 9
10778.315 17
10778.808 13
10779.301 9
10779.794 9
10780.287 6
10780.780 11
10781.274 12
10781.767 5
10782.260 3
10782.753 7
10783.246 13
10783.739 14
10784.232 11
10784.726 9
10785.219 11
10785.712 3
10786.205 7
10786.698 12
10787.192 18
10787.685 17
10788.178 18
10788.671 14
10789.165 6
10789.658 4
10790.151 11
10790.644 11
10791.138 12
10791.631 8
10792.124 2
10792.618 8
10793.111 8
10793.605 13
10794.098 9
10794.591 18
10795.085 19
10795.578 16
10796.072 15
10796.565 20
10797.059 17
10797.552 14
10798.045 12
10798.539 5
10799.032 12
10799.526 13
10800.019 11
10800.513 8
10801.007 12
10801.500 9
10801.994 11
10802.487 7
10802.981 5
10803.474 14
10803.968 10
10804.462 12
10804.955 5
10805.449 3
10805.943 4
10806.436 8
10806.930 10
10807.424 8
10807.917 9
10808.411 7
10808.905 9
10809.399 12
10809.892 14
10810.386 22
10810.880 21
10811.374 11
10811.867 4
10812.361 10
10812.855 8
10813.349 15
10813.843 10
10814.337 10
10814.830 3
10815.324 6
10815.818 4
10816.312 11
10816.806 5
10817.300 4
10817.794 9
10818.288 11
10818.782 12
10819.276 12
10819.770 15
10820.264 13
10820.758 11
10821.252 7
10821.746 11
10822.240 14
10822.734 16
10823.228 15
10823.722 14
10824.216 17
10824.710 18
10825.204 16
10825.698 12
10826.192 10
10826.686 14
10827.181 14
10827.675 18
10828.169 17
10828.663 8
10829.157 9
10829.652 6
10830.146 7
10830.640 9
10831.134 6
10831.628 3
10832.123 11
10832.617 20
10833.111 10
10833.606 16
10834.100 14
10834.594 11
10835.088 10
10835.583 8
10836.077 14
10836.572 18
10837.066 12
10837.560 14
10838.055 18
10838.549 8
10839.043 12
10839.538 15
10840.032 14
10840.527 13
10841.021 8
10841.516 10
10842.010 29
10842.505 16
10842.999 12
10843.494 19
10843.988 21
10844.483 14
10844.977 15
10845.472 19
10845.967 4
10846.461 6
10846.956 13
10847.450 7
10847.945 5
10848.440 12
10848.934 11
10849.429 27
10849.924 19
10850.418 30
10850.913 26
10851.408 19
10851.902 14
10852.397 18
10852.892 28
10853.386 23
10853.881 14
10854.376 13
10854.871 19
10855.366 15
10855.860 9
10856.355 17
10856.850 13
10857.345 14
10857.840 10
10858.335 11
10858.829 11
10859.324 7
10859.819 7
10860.314 10
10860.809 13
10861.304 18
10861.799 19
10862.294 18
10862.789 14
10863.284 10
10863.779 10
10864.274 9
10864.769 5
10865.264 14
10865.759 17
10866.254 15
10866.749 13
10867.244 7
10867.739 8
10868.234 9
10868.729 9
10869.224 3
10869.719 8
10870.214 8
10870.710 9
10871.205 9
10871.700 9
10872.195 9
10872.690 6
10873.185 12
10873.681 16
10874.176 15
10874.671 19
10875.166 20
10875.662 18
10876.157 11
10876.652 14
10877.147 12
10877.643 14
10878.138 9
10878.633 10
10879.129 12
10879.624 10
10880.119 8
10880.615 7
10881.110 4
10881.606 3
10882.101 5
10882.596 9
10883.092 9
10883.587 10
10884.083 17
10884.578 9
10885.074 6
10885.569 7
10886.065 4
10886.560 6
10887.056 10
10887.551 5
10888.047 11
10888.542 6
10889.038 9
10889.533 8
10890.029 8
10890.524 4
10891.020 5
10891.516 6
10892.011 12
10892.507 10
10893.003 10
10893.498 21
10893.994 5
10894.490 20
10894.985 18
10895.481 20
10895.977 16
10896.472 10
10896.968 6
10897.464 1
10897.960 8
10898.455 4
10898.951 6
10899.447 8
10899.943 7
10900.439 10
10900.935 3
10901.430 12
10901.926 13
10902.422 9
10902.918 9
10903.414 12
10903.910 6
10904.406 4
10904.902 4
10905.398 6
10905.893 24
10906.389 11
10906.885 7
10907.381 11
10907.877 7
10908.373 4
10908.869 8
10909.365 8
10909.861 10
10910.357 12
10910.853 8
10911.350 15
10911.846 18
10912.342 17
10912.838 10
10913.334 15
10913.830 7
10914.326 9
10914.822 10
10915.318 8
10915.815 8
10916.311 16
10916.807 26
10917.303 10
10917.799 10
10918.296 17
10918.792 12
10919.288 7
10919.784 7
10920.281 6
10920.777 6
10921.273 7
10921.770 5
10922.266 12
10922.762 10
10923.259 15
10923.755 14
10924.251 10
10924.748 10
10925.244 21
10925.740 16
10926.237 14
10926.733 5
10927.230 7
10927.726 5
10928.223 3
10928.719 13
10929.215 15
10929.712 18
10930.208 13
10930.705 12
10931.202 11
10931.698 5
10932.195 2
10932.691 3
10933.188 9
10933.684 12
10934.181 13
10934.677 15
10935.174 11
10935.671 10
10936.167 9
10936.664 6
10937.161 11
10937.657 12
10938.154 13
10938.651 7
10939.147 7
10939.644 8
10940.141 12
10940.638 16
10941.134 7
10941.631 18
10942.128 14
10942.625 7
10943.121 3
10943.618 7
10944.115 4
10944.612 5
10945.109 10
10945.605 15
10946.102 9
10946.599 8
10947.096 6
10947.593 8
10948.090 7
10948.587 6
10949.084 8
10949.581 15
10950.078 13
10950.575 9
10951.072 7
10951.569 16
10952.066 11
10952.563 9
10953.060 10
10953.557 12
10954.054 11
10954.551 19
10955.048 33
10955.545 21
10956.042 9
10956.539 14
10957.036 10
10957.533 8
10958.030 6
10958.527 9
10959.025 12
10959.522 19
10960.019 16
10960.516 13
10961.013 9
10961.511 5
10962.008 15
10962.505 7
10963.002 3
10963.499 7
10963.997 10
10964.494 5
10964.991 9
10965.489 12
10965.986 8
10966.483 9
10966.981 10
10967.478 13
10967.975 10
10968.473 5
10968.970 7
10969.467 13
10969.965 8
10970.462 7
10970.960 7
10971.457 14
10971.955 10
10972.452 11
10972.949 10
10973.447 15
10973.944 17
10974.442 7
10974.939 15
10975.437 13
10975.935 12
10976.432 11
10976.930 8
10977.427 7
10977.925 10
10978.422 18
10978.920 11
10979.418 11
10979.915 7
10980.413 8
10980.911 8
10981.408 9
10981.906 14
10982.404 16
10982.901 14
10983.399 11
10983.897 10
10984.394 8
10984.892 14
10985.390 10
10985.888 5
10986.385 6
10986.883 7
10987.381 13
10987.879 8
10988.377 11
10988.874 11
10989.372 5
10989.870 10
10990.368 8
10990.866 7
10991.364 12
10991.862 15
10992.360 9
10992.858 8
10993.355 16
10993.853 16
10994.351 13
10994.849 5
10995.347 6
10995.845 6
10996.343 8
10996.841 5
10997.339 4
10997.837 6
10998.335 12
10998.833 8
10999.332 7
10999.830 10
11000.328 6
11000.826 6
11001.324 7
11001.822 5
11002.320 11
11002.818 13
11003.316 10
11003.815 13
11004.313 14
11004.811 12
11005.309 15
11005.807 12
11006.306 9
11006.804 2
11007.302 3
11007.800 6
11008.299 8
11008.797 8
11009.295 11
11009.794 13
11010.292 9
11010.790 7
11011.289 8
11011.787 14
11012.285 14
11012.784 10
11013.282 7
11013.780 13
11014.279 14
11014.777 9
11015.276 11
11015.774 15
11016.273 9
11016.771 9
11017.269 4
11017.768 6
11018.266 4
11018.765 7
11019.264 5
11019.762 2
11020.261 5
11020.759 4
11021.258 2
11021.756 6
11022.255 5
11022.753 7
11023.252 10
11023.751 14
11024.249 7
11024.748 7
11025.247 5
11025.745 6
11026.244 2
11026.743 2
11027.241 4
11027.740 6
11028.239 6
11028.738 3
11029.236 11
11029.735 16
11030.234 7
11030.733 11
11031.231 6
11031.730 1
11032.229 6
11032.728 8
11033.227 5
11033.726 9
11034.224 7
11034.723 7
11035.222 4
11035.721 7
11036.220 4
11036.719 7
11037.218 8
11037.717 11
11038.216 4
11038.715 9
11039.214 9
11039.713 11
11040.212 10
11040.711 6
11041.210 6
11041.709 11
11042.208 11
11042.707 12
11043.206 18
11043.705 18
11044.204 10
11044.703 9
11045.202 10
11045.701 6
11046.200 3
11046.700 4
11047.199 5
11047.698 7
11048.197 16
11048.696 16
11049.195 17
11049.695 17
11050.194 10
11050.693 17
11051.192 13
11051.692 17
11052.191 10
11052.690 16
11053.189 13
11053.689 5
11054.188 6
11054.687 2
11055.187 6
11055.686 4
11056.185 8
11056.685 8
11057.184 10
11057.684 8
11058.183 16
11058.682 25
11059.182 12
11059.681 6
11060.181 10
11060.680 11
11061.180 9
11061.679 20
11062.179 10
11062.678 6
11063.178 6
11063.677 5
11064.177 7
11064.676 6
11065.176 1
11065.675 2
11066.175 11
11066.675 13
11067.174 18
11067.674 9
11068.173 10
11068.673 6
11069.173 10
11069.672 7
11070.172 6
11070.672 17
11071.171 10
11071.671 11
11072.171 11
11072.671 5
11073.170 8
11073.670 11
11074.170 10
11074.670 14
11075.169 11
11075.669 5
11076.169 3
11076.669 9
11077.169 8
11077.668 6
11078.168 15
11078.668 14
11079.168 13
11079.668 15
11080.168 10
11080.668 6
11081.168 5
11081.668 11
11082.168 10
11082.668 11
11083.168 8
11083.667 14
11084.167 13
11084.667 14
11085.167 9
11085.668 6
11086.168 4
11086.668 7
11087.168 3
11087.668 3
11088.168 3
11088.668 10
11089.168 5
11089.668 8
11090.168 5
11090.668 8
11091.169 18
11091.669 17
11092.169 11
11092.669 13
11093.169 8
11093.669 10
11094.170 11
11094.670 13
11095.170 6
11095.670 11
11096.171 17
11096.671 10
11097.171 10
11097.671 10
11098.172 9
11098.672 11
11099.172 15
11099.673 11
11100.173 10
11100.674 6
11101.174 2
11101.674 3
11102.175 3
11102.675 3
11103.175 10
11103.676 5
11104.176 6
11104.677 19
11105.177 18
11105.678 11
11106.178 9
11106.679 8
11107.179 15
11107.680 14
11108.180 16
11108.681 14
11109.181 9
11109.682 5
11110.183 2
11110.683 10
11111.184 11
11111.684 7
11112.185 5
11112.686 6
11113.186 6
11113.687 4
11114.188 6
11114.688 5
11115.189 5
11115.690 13
11116.190 25
11116.691 12
11117.192 6
11117.693 14
11118.193 8
11118.694 8
11119.195 5
11119.696 3
11120.197 4
11120.697 4
11121.198 5
11121.699 6
11122.200 11
11122.701 8
11123.202 5
11123.702 2
11124.203 5
11124.704 5
11125.205 3
11125.706 3
11126.207 4
11126.708 15
11127.209 12
11127.710 11
11128.211 10
11128.712 14
11129.213 12
11129.714 6
11130.215 8
11130.716 11
11131.217 7
11131.718 11
11132.219 10
11132.720 8
11133.221 12
11133.723 6
11134.224 4
11134.725 4
11135.226 4
11135.727 4
11136.228 8
11136.729 14
11137.231 7
11137.732 11
11138.233 20
11138.734 15
11139.235 9
11139.737 22
11140.238 25
11140.739 9
11141.241 9
11141.742 9
11142.243 4
11142.744 2
11143.246 5
11143.747 7
11144.248 11
11144.750 13
11145.251 6
11145.753 7
11146.254 6
11146.755 7
11147.257 6
11147.758 6
11148.260 14
11148.761 20
11149.263 14
11149.764 9
11150.265 14
11150.767 9
11151.268 5
11151.770 2
11152.272 1
11152.773 10
11153.275 8
11153.776 10
11154.278 18
11154.779 11
11155.281 9
11155.783 5
11156.284 6
11156.786 3
11157.287 7
11157.789 5
11158.291 1
11158.792 6
11159.294 8
11159.796 7
11160.298 5
11160.799 5
11161.301 7
11161.803 8
11162.304 10
11162.806 14
11163.308 5
11163.810 5
11164.312 12
11164.813 9
11165.315 10
11165.817 3
11166.319 3
11166.821 7
11167.323 8
11167.825 8
11168.326 14
11168.828 8
11169.330 5
11169.832 2
11170.334 8
11170.836 8
11171.338 2
11171.840 4
11172.342 4
11172.844 4
11173.346 14
11173.848 10
11174.350 18
11174.852 21
11175.354 11
11175.856 16
11176.358 12
11176.860 9
11177.362 9
11177.864 5
11178.367 12
11178.869 7
11179.371 11
11179.873 5
11180.375 7
11180.877 10
11181.380 8
11181.882 8
11182.384 8
11182.886 7
11183.388 9
11183.891 6
11184.393 7
11184.895 6
11185.397 15
11185.900 11
11186.402 7
11186.904 3
11187.407 5
11187.909 8
11188.411 7
11188.914 2
11189.416 2
11189.918 6
11190.421 4
11190.923 6
11191.426 8
11191.928 6
11192.430 7
11192.933 3
11193.435 3
11193.938 2
11194.440 2
11194.943 2
11195.445 5
11195.948 9
11196.450 4
11196.953 6
11197.455 5
11197.958 2
11198.461 12
11198.963 11
11199.466 5
11199.968 9
11200.471 10
11200.974 6
11201.476 7
11201.979 9
11202.482 7
11202.984 10
11203.487 5
11203.990 7
11204.492 6
11204.995 6
11205.498 9
11206.000 4
11206.503 4
11207.006 11
11207.509 5
11208.012 4
11208.514 2
11209.017 9
11209.520 9
11210.023 4
11210.526 4
11211.028 5
11211.531 8
11212.034 16
11212.537 8
11213.040 4
11213.543 7
11214.046 18
11214.549 16
11215.052 15
11215.555 8
11216.058 6
11216.561 9
11217.064 8
11217.567 5
11218.070 2
11218.573 8
11219.076 7
11219.579 8
11220.082 6
11220.585 14
11221.088 12
11221.591 16
11222.094 10
11222.597 13
11223.100 12
11223.603 6
11224.107 10
11224.610 7
11225.113 13
11225.616 11
11226.119 7
11226.622 7
11227.126 8
11227.629 12
11228.132 6
11228.635 8
11229.139 16
11229.642 8
11230.145 9
11230.648 6
11231.152 4
11231.655 3
11232.158 6
11232.662 4
11233.165 5
11233.668 3
11234.172 2
11234.675 3
11235.179 6
11235.682 2
11236.185 7
11236.689 6
11237.192 10
11237.696 3
11238.199 1
11238.703 5
11239.206 7
11239.710 9
11240.213 4
11240.717 10
11241.220 14
11241.724 5
11242.227 3
11242.731 8
11243.234 6
11243.738 4
11244.242 0
11244.745 5
11245.249 6
11245.753 3
11246.256 7
11246.760 12
11247.263 10
11247.767 9
11248.271 13
11248.775 6
11249.278 8
11249.782 8
11250.286 21
11250.789 12
11251.293 10
11251.797 12
11252.301 3
11252.805 0
11253.308 3
11253.812 4
11254.316 2
11254.820 1
11255.324 11
11255.828 13
11256.331 9
11256.835 6
11257.339 14
11257.843 10
11258.347 7
11258.851 7
11259.355 10
11259.859 15
11260.363 12
11260.867 10
11261.371 7
11261.875 17
11262.379 18
11262.883 11
11263.387 17
11263.891 13
11264.395 8
11264.899 12
11265.403 6
11265.907 4
11266.411 2
11266.915 2
11267.419 2
11267.924 9
11268.428 15
11268.932 12
11269.436 9
11269.940 9
11270.444 4
11270.949 4
11271.453 4
11271.957 10
11272.461 10
11272.965 8
11273.470 3
11273.974 10
11274.478 8
11274.983 3
11275.487 3
11275.991 6
11276.495 7
11277.000 8
11277.504 5
11278.008 4
11278.513 5
11279.017 7
11279.522 10
11280.026 13
11280.530 11
11281.035 12
11281.539 8
11282.044 19
11282.548 25
11283.053 17
11283.557 12
11284.062 10
11284.566 16
11285.071 11
11285.575 8
11286.080 4
11286.584 8
11287.089 9
11287.593 14
11288.098 13
11288.603 10
11289.107 11
11289.612 10
11290.116 5
11290.621 13
11291.126 13
11291.630 10
11292.135 7
11292.640 10
11293.144 7
11293.649 8
11294.154 9
11294.659 3
11295.163 4
11295.668 14
11296.173 5
11296.678 5
11297.182 16
11297.687 10
11298.192 7
11298.697 9
11299.202 6
11299.706 8
11300.211 10
11300.716 10
11301.221 9
11301.726 16
11302.231 8
11302.736 8
11303.241 27
11303.746 18
11304.251 13
11304.756 12
11305.260 9
11305.765 15
11306.270 9
11306.775 9
11307.280 3
11307.785 10
11308.291 6
11308.796 10
11309.301 4
11309.806 4
11310.311 3
11310.816 3
11311.321 5
11311.826 4
11312.331 8
11312.836 6
11313.341 7
11313.847 10
11314.352 8
11314.857 8
11315.362 6
11315.867 3
11316.373 8
11316.878 5
11317.383 3
11317.888 5
11318.394 9
11318.899 9
11319.404 14
11319.909 8
11320.415 5
11320.920 5
11321.425 2
11321.931 13
11322.436 10
11322.941 8
11323.447 11
11323.952 9
11324.458 10
11324.963 9
11325.468 10
11325.974 11
11326.479 12
11326.985 8
11327.490 9
11327.996 6
11328.501 1
11329.007 3
11329.512 7
11330.018 7
11330.523 5
11331.029 7
11331.534 5
11332.040 5
11332.545 4
11333.051 7
11333.557 1
11334.062 3
11334.568 6
11335.074 10
11335.579 10
11336.085 4
11336.590 7
11337.096 10
11337.602 7
11338.108 5
11338.613 2
11339.119 1
11339.625 6
11340.130 16
11340.636 10
11341.142 10
11341.648 9
11342.154 9
11342.659 8
11343.165 5
11343.671 7
11344.177 7
11344.683 12
11345.189 12
11345.694 12
11346.200 8
11346.706 5
11347.212 10
11347.718 5
11348.224 5
11348.730 9
11349.236 14
11349.742 11
11350.248 13
11350.754 9
11351.260 8
11351.766 15
11352.272 8
11352.778 5
11353.284 13
11353.790 10
11354.296 6
11354.802 14
11355.308 17
11355.814 6
11356.320 3
11356.826 4
11357.333 12
11357.839 11
11358.345 9
11358.851 6
11359.357 9
11359.863 8
11360.370 4
11360.876 8
11361.382 2
11361.888 5
11362.395 6
11362.901 6
11363.407 4
11363.913 10
11364.420 13
11364.926 11
11365.432 12
11365.939 6
11366.445 6
11366.951 8
11367.458 12
11367.964 12
11368.470 13
11368.977 15
11369.483 17
11369.990 15
11370.496 8
11371.002 7
11371.509 7
11372.015 16
11372.522 23
11373.028 32
11373.535 24
11374.041 17
11374.548 13
11375.054 10
11375.561 6
11376.067 4
11376.574 6
11377.081 4
11377.587 4
11378.094 6
11378.600 8
11379.107 6
11379.614 2
11380.120 5
11380.627 7
11381.134 5
11381.640 6
11382.147 2
11382.654 3
11383.160 10
11383.667 9
11384.174 8
11384.680 13
11385.187 12
11385.694 14
11386.201 17
11386.708 10
11387.214 4
11387.721 6
11388.228 13
11388.735 12
11389.242 13
11389.749 6
11390.255 10
11390.762 14
11391.269 12
11391.776 8
11392.283 6
11392.790 11
11393.297 8
11393.804 8
11394.311 9
11394.818 4
11395.325 3
11395.832 6
11396.339 10
11396.846 13
11397.353 12
11397.860 19
11398.367 11
11398.874 7
11399.381 11
11399.888 4
11400.395 3
11400.902 9
11401.409 11
11401.916 6
11402.424 12
11402.931 16
11403.438 11
11403.945 10
11404.452 5
11404.959 11
11405.467 17
11405.974 8
11406.481 9
11406.988 6
11407.496 7
11408.003 10
11408.510 7
11409.017 7
11409.525 4
11410.032 8
11410.539 9
11411.047 19
11411.554 12
11412.061 13
11412.569 10
11413.076 8
11413.583 8
11414.091 12
11414.598 10
11415.106 12
11415.613 14
11416.121 8
11416.628 11
11417.135 13
11417.643 14
11418.150 7
11418.658 9
11419.165 16
11419.673 14
11420.181 16
11420.688 11
11421.196 14
11421.703 8
11422.211 4
11422.718 11
11423.226 10
11423.734 4
11424.241 12
11424.749 8
11425.256 4
11425.764 4
11426.272 4
11426.779 6
11427.287 7
11427.795 16
11428.303 12
11428.810 6
11429.318 7
11429.826 5
11430.334 9
11430.841 9
11431.349 8
11431.857 8
11432.365 4
11432.873 4
11433.380 3
11433.888 6
11434.396 7
11434.904 8
11435.412 13
11435.920 10
11436.428 12
11436.935 8
11437.443 8
11437.951 10
11438.459 9
11438.967 10
11439.475 15
11439.983 11
11440.491 8
11440.999 3
11441.507 9
11442.015 7
11442.523 11
11443.031 9
11443.539 9
11444.047 7
11444.555 9
11445.064 1
11445.572 4
11446.080 9
11446.588 7
11447.096 12
11447.604 11
11448.112 13
11448.620 25
11449.129 22
11449.637 16
11450.145 16
11450.653 14
11451.161 22
11451.670 16
11452.178 18
11452.686 10
11453.194 11
11453.703 10
11454.211 7
11454.719 7
11455.228 9
11455.736 14
11456.244 17
11456.753 12
11457.261 8
11457.769 10
11458.278 12
11458.786 25
11459.295 16
11459.803 19
11460.311 18
11460.820 11
11461.328 6
11461.837 4
11462.345 8
11462.854 11
11463.362 7
11463.871 8
11464.379 10
11464.888 7
11465.396 9
11465.905 5
11466.413 12
11466.922 17
11467.431 16
11467.939 17
11468.448 14
11468.956 12
11469.465 9
11469.974 5
11470.482 5
11470.991 9
11471.500 9
11472.008 8
11472.517 8
11473.026 19
11473.534 14
11474.043 7
11474.552 9
11475.061 12
11475.569 5
11476.078 19
11476.587 13
11477.096 23
11477.605 14
11478.113 11
11478.622 7
11479.131 13
11479.640 19
11480.149 14
11480.658 3
11481.167 6
11481.676 5
11482.184 7
11482.693 10
11483.202 8
11483.711 10
11484.220 11
11484.729 9
11485.238 11
11485.747 12
11486.256 8
11486.765 12
11487.274 8
11487.783 8
11488.292 17
11488.801 10
11489.310 8
11489.820 6
11490.329 13
11490.838 12
11491.347 10
11491.856 6
11492.365 9
11492.874 8
11493.383 3
11493.893 7
11494.402 11
11494.911 15
11495.420 12
11495.929 14
11496.439 9
11496.948 15
11497.457 17
11497.966 16
11498.476 13
11498.985 16
11499.494 12
11500.004 4
11500.513 17
11501.022 12
11501.532 21
11502.041 18
11502.550 10
11503.060 14
11503.569 12
11504.078 10
11504.588 5
11505.097 9
11505.607 13
11506.116 18
11506.626 25
11507.135 11
11507.645 16
11508.154 21
11508.664 20
11509.173 15
11509.683 8
11510.192 18
11510.702 22
11511.211 25
11511.721 22
11512.230 22
11512.740 16
11513.250 8
11513.759 25
11514.269 18
11514.778 23
11515.288 27
11515.798 40
11516.307 18
11516.817 15
11517.327 14
11517.837 18
11518.346 17
11518.856 19
11519.366 23
11519.875 25
11520.385 22
11520.895 26
11521.405 35
11521.915 35
11522.424 32
11522.934 25
11523.444 29
11523.954 44
11524.464 34
11524.974 38
11525.483 36
11525.993 45
11526.503 55
11527.013 63
11527.523 57
11528.033 52
11528.543 55
11529.053 40
11529.563 50
11530.073 43
11530.583 25
11531.093 30
11531.603 15
11532.113 19
11532.623 15
11533.133 19
11533.643 16
11534.153 18
11534.663 8
11535.173 11
11535.683 15
11536.193 21
11536.704 15
11537.214 11
11537.724 7
11538.234 10
11538.744 15
11539.254 14
11539.765 14
11540.275 22
11540.785 10
11541.295 7
11541.805 7
11542.316 8
11542.826 19
11543.336 18
11543.846 12
11544.357 8
11544.867 10
11545.377 7
11545.888 10
11546.398 5
11546.908 20
11547.419 21
11547.929 16
11548.440 8
11548.950 4
11549.460 8
11549.971 8
11550.481 2
11550.992 8
11551.502 8
11552.013 9
11552.523 9
11553.033 9
11553.544 7
11554.055 8
11554.565 7
11555.076 10
11555.586 6
11556.097 6
11556.607 10
11557.118 13
11557.628 6
11558.139 6
11558.650 7
11559.160 9
11559.671 5
11560.181 4
11560.692 1
11561.203 3
11561.713 7
11562.224 6
11562.735 7
11563.246 8
11563.756 3
11564.267 1
11564.778 5
11565.289 4
11565.799 5
11566.310 6
11566.821 15
11567.332 19
11567.842 12
11568.353 7
11568.864 8
11569.375 9
11569.886 7
11570.397 5
11570.908 4
11571.419 5
11571.929 6
11572.440 4
11572.951 4
11573.462 3
11573.973 5
11574.484 13
11574.995 13
11575.506 3
11576.017 6
11576.528 5
11577.039 3
11577.550 9
11578.061 10
11578.572 12
11579.083 16
11579.594 6
11580.105 5
11580.617 11
11581.128 14
11581.639 7
11582.150 12
11582.661 13
11583.172 7
11583.683 9
11584.195 17
11584.706 16
11585.217 13
11585.728 12
11586.239 8
11586.751 12
11587.262 13
11587.773 12
11588.284 5
11588.796 6
11589.307 8
11589.818 7
11590.329 5
11590.841 7
11591.352 12
11591.863 18
11592.375 10
11592.886 10
11593.398 8
11593.909 14
11594.420 11
11594.932 10
11595.443 10
11595.955 4
11596.466 4
11596.978 9
11597.489 9
11598.001 6
11598.512 9
11599.024 7
11599.535 9
11600.047 15
11600.558 9
11601.070 6
11601.581 10
11602.093 14
11602.604 16
11603.116 12
11603.628 5
11604.139 5
11604.651 5
11605.162 4
11605.674 8
11606.186 3
11606.697 12
11607.209 13
11607.721 7
11608.233 16
11608.744 9
11609.256 5
11609.768 3
11610.279 7
11610.791 10
11611.303 13
11611.815 5
11612.327 3
11612.838 16
11613.350 14
11613.862 13
11614.374 8
11614.886 17
11615.398 10
11615.909 14
11616.421 7
11616.933 2
11617.445 7
11617.957 5
11618.469 11
11618.981 5
11619.493 6
11620.005 8
11620.517 8
11621.029 6
11621.541 18
11622.053 17
11622.565 16
11623.077 11
11623.589 11
11624.101 6
11624.613 8
11625.125 4
11625.637 8
11626.149 14
11626.661 15
11627.174 22
11627.686 11
11628.198 9
11628.710 11
11629.222 6
11629.734 7
11630.247 7
11630.759 5
11631.271 8
11631.783 6
11632.295 2
11632.808 2
11633.320 6
11633.832 13
11634.345 12
11634.857 6
11635.369 2
11635.881 5
11636.394 7
11636.906 6
11637.419 7
11637.931 15
11638.443 11
11638.956 9
11639.468 8
11639.980 9
11640.493 6
11641.005 6
11641.518 6
11642.030 5
11642.543 12
11643.055 10
11643.568 13
11644.080 11
11644.593 16
11645.105 13
11645.618 11
11646.130 7
11646.643 5
11647.155 7
11647.668 13
11648.180 14
11648.693 17
11649.206 14
11649.718 7
11650.231 19
11650.744 12
11651.256 8
11651.769 10
11652.282 11
11652.794 19
11653.307 22
11653.820 18
11654.332 20
11654.845 17
11655.358 15
11655.871 17
11656.383 13
11656.896 8
11657.409 5
11657.922 8
11658.435 7
11658.947 5
11659.460 5
11659.973 9
11660.486 9
11660.999 9
11661.512 18
11662.025 21
11662.538 17
11663.051 14
11663.563 12
11664.076 8
11664.589 12
11665.102 10
11665.615 6
11666.128 13
11666.641 11
11667.154 19
11667.667 14
11668.180 6
11668.693 18
11669.206 5
11669.719 6
11670.233 11
11670.746 15
11671.259 9
11671.772 9
11672.285 14
11672.798 14
11673.311 6
11673.824 17
11674.338 18
11674.851 14
11675.364 17
11675.877 12
11676.390 22
11676.904 16
11677.417 21
11677.930 30
11678.443 22
11678.957 26
11679.470 17
11679.983 22
11680.496 17
11681.010 25
11681.523 30
11682.036 29
11682.550 23
11683.063 24
11683.576 31
11684.090 19
11684.603 17
11685.117 24
11685.630 31
11686.143 23
11686.657 14
11687.170 18
11687.684 20
11688.197 10
11688.711 11
11689.224 12
11689.738 13
11690.251 14
11690.765 11
11691.278 13
11691.792 20
11692.305 8
11692.819 9
11693.333 6
11693.846 14
11694.360 8
11694.873 6
11695.387 9
11695.901 18
11696.414 8
11696.928 13
11697.442 12
11697.955 6
11698.469 10
11698.983 11
11699.497 8
11700.010 21
11700.524 9
11701.038 6
11701.552 8
11702.065 5
11702.579 5
11703.093 9
11703.607 19
11704.121 23
11704.634 27
11705.148 23
11705.662 13
11706.176 8
11706.690 7
11707.204 13
11707.718 14
11708.232 11
11708.745 11
11709.259 7
11709.773 9
11710.287 8
11710.801 13
11711.315 19
11711.829 14
11712.343 12
11712.857 9
11713.371 15
11713.885 15
11714.399 12
11714.913 11
11715.427 17
11715.942 11
11716.456 11
11716.970 3
11717.484 3
11717.998 4
11718.512 8
11719.026 5
11719.540 11
11720.055 9
11720.569 7
11721.083 11
11721.597 15
11722.111 10
11722.626 7
11723.140 11
11723.654 10
11724.168 12
11724.683 9
11725.197 26
11725.711 17
11726.226 8
11726.740 10
11727.254 8
11727.769 18
11728.283 22
11728.797 9
11729.312 11
11729.826 8
11730.340 7
11730.855 11
11731.369 18
11731.884 16
11732.398 17
11732.913 14
11733.427 17
11733.942 15
11734.456 17
11734.971 15
11735.485 10
11736.000 7
11736.514 10
11737.029 13
11737.543 25
11738.058 27
11738.572 15
11739.087 10
11739.602 8
11740.116 6
11740.631 5
11741.145 10
11741.660 9
11742.175 6
11742.689 7
11743.204 4
11743.719 5
11744.234 11
11744.748 10
11745.263 9
11745.778 11
11746.292 10
11746.807 18
11747.322 12
11747.837 6
11748.352 9
11748.866 9
11749.381 14
11749.896 7
11750.411 7
11750.926 4
11751.441 4
11751.955 5
11752.470 6
11752.985 12
11753.500 13
11754.015 5
11754.530 4
11755.045 2
11755.560 7
11756.075 3
11756.590 4
11757.105 6
11757.620 7
11758.135 8
11758.650 13
11759.165 10
11759.680 21
11760.195 15
11760.710 12
11761.225 16
11761.740 15
11762.255 8
11762.770 5
11763.286 8
11763.801 13
11764.316 13
11764.831 10
11765.346 5
11765.861 2
11766.376 5
11766.892 7
11767.407 2
11767.922 6
11768.437 12
11768.953 7
11769.468 8
11769.983 5
11770.498 13
11771.014 7
11771.529 8
11772.044 5
11772.560 1
11773.075 5
11773.590 15
11774.106 8
11774.621 10
11775.136 8
11775.652 8
11776.167 11
11776.683 6
11777.198 9
11777.714 8
11778.229 13
11778.744 7
11779.260 4
11779.775 7
11780.291 7
11780.806 5
11781.322 6
11781.837 6
11782.353 4
11782.869 7
11783.384 8
11783.900 5
11784.415 5
11784.931 10
11785.446 10
11785.962 9
11786.478 15
11786.993 17
11787.509 7
11788.025 10
11788.540 8
11789.056 6
11789.572 3
11790.087 10
11790.603 13
11791.119 12
11791.635 7
11792.150 4
11792.666 13
11793.182 6
11793.698 12
11794.214 6
11794.729 7
11795.245 3
11795.761 5
11796.277 8
11796.793 6
11797.309 2
11797.825 4
11798.340 11
11798.856 5
11799.372 10
11799.888 7
11800.404 4
11800.920 5
11801.436 9
11801.952 3
11802.468 5
11802.984 8
11803.500 8
11804.016 13
11804.532 8
11805.048 8
11805.564 3
11806.080 4
11806.596 5
11807.112 2
11807.628 5
11808.145 5
11808.661 8
11809.177 11
11809.693 7
11810.209 7
11810.725 14
11811.241 14
11811.758 5
11812.274 10
11812.790 17
11813.306 12
11813.822 10
11814.339 19
11814.855 10
11815.371 14
11815.887 12
11816.404 14
11816.920 12
11817.436 7
11817.953 9
11818.469 3
11818.985 4
11819.502 6
11820.018 8
11820.534 10
11821.051 16
11821.567 16
11822.084 12
11822.600 10
11823.117 12
11823.633 8
11824.149 11
11824.666 6
11825.182 12
11825.699 12
11826.215 5
11826.732 5
11827.248 3
11827.765 4
11828.281 1
11828.798 7
11829.315 6
11829.831 13
11830.348 8
11830.864 7
11831.381 4
11831.898 4
11832.414 5
11832.931 12
11833.448 6
11833.964 4
11834.481 4
11834.998 4
11835.514 4
11836.031 4
11836.548 2
11837.065 5
11837.581 5
11838.098 3
11838.615 1
11839.132 3
11839.648 6
11840.165 12
11840.682 7
11841.199 7
11841.716 5
11842.233 6
11842.749 2
11843.266 3
11843.783 6
11844.300 8
11844.817 8
11845.334 6
11845.851 6
11846.368 4
11846.885 6
11847.402 3
11847.919 4
11848.436 5
11848.953 7
11849.470 4
11849.987 5
11850.504 5
11851.021 9
11851.538 4
11852.055 5
11852.572 4
11853.089 4
11853.606 7
11854.123 8
11854.640 3
11855.158 2
11855.675 4
11856.192 6
11856.709 7
11857.226 6
11857.743 9
11858.261 9
11858.778 6
11859.295 7
11859.812 12
11860.330 8
11860.847 7
11861.364 1
11861.881 3
11862.399 4
11862.916 15
11863.433 13
11863.951 7
11864.468 8
11864.985 9
11865.503 4
11866.020 6
11866.537 3
11867.055 4
11867.572 3
11868.090 7
11868.607 13
11869.125 7
11869.642 7
11870.159 14
11870.677 9
11871.194 7
11871.712 11
11872.229 7
11872.747 3
11873.264 11
11873.782 8
11874.300 3
11874.817 3
11875.335 6
11875.852 7
11876.370 9
11876.888 10
11877.405 5
11877.923 7
11878.440 5
11878.958 4
11879.476 3
11879.993 4
11880.511 3
11881.029 4
11881.547 10
11882.064 10
11882.582 10
11883.100 12
11883.617 15
11884.135 12
11884.653 5
11885.171 6
11885.689 6
11886.206 8
11886.724 3
11887.242 6
11887.760 6
11888.278 4
11888.796 5
11889.314 7
11889.831 6
11890.349 5
11890.867 6
11891.385 8
11891.903 7
11892.421 7
11892.939 15
11893.457 11
11893.975 8
11894.493 7
11895.011 6
11895.529 9
11896.047 11
11896.565 12
11897.083 9
11897.601 12
11898.119 7
11898.637 4
11899.156 12
11899.674 12
11900.192 12
11900.710 11
11901.228 7
11901.746 6
11902.264 7
11902.783 8
11903.301 19
11903.819 12
11904.337 9
11904.855 11
11905.374 16
11905.892 12
11906.410 11
11906.928 6
11907.447 1
11907.965 9
11908.483 11
11909.002 4
11909.520 6
11910.038 7
11910.557 8
11911.075 8
11911.593 5
11912.112 1
11912.630 6
11913.148 10
11913.667 8
11914.185 6
11914.704 9
11915.222 7
11915.741 8
11916.259 15
11916.778 10
11917.296 10
11917.815 7
11918.333 5
11918.852 4
11919.370 2
11919.889 1
11920.407 10
11920.926 13
11921.444 7
11921.963 4
11922.482 9
11923.000 10
11923.519 13
11924.037 4
11924.556 8
11925.075 4
11925.593 3
11926.112 4
11926.631 8
11927.150 5
11927.668 7
11928.187 2
11928.706 10
11929.225 8
11929.743 4
11930.262 12
11930.781 11
11931.300 14
11931.818 8
11932.337 13
11932.856 8
11933.375 13
11933.894 6
11934.413 10
11934.932 8
11935.450 7
11935.969 2
11936.488 4
11937.007 8
11937.526 7
11938.045 4
11938.564 5
11939.083 7
11939.602 9
11940.121 6
11940.640 3
11941.159 4
11941.678 8
11942.197 9
11942.716 5
11943.235 4
11943.754 2
11944.273 2
11944.792 4
11945.311 4
11945.831 8
11946.350 4
11946.869 6
11947.388 3
11947.907 9
11948.426 12
11948.946 4
11949.465 4
11949.984 7
11950.503 4
11951.022 5
11951.542 8
11952.061 5
11952.580 7
11953.099 8
11953.619 8
11954.138 2
11954.657 3
11955.177 3
11955.696 5
11956.215 3
11956.735 13
11957.254 9
11957.773 8
11958.293 10
11958.812 5
11959.332 13
11959.851 9
11960.370 9
11960.890 8
11961.409 5
11961.929 4
11962.448 6
11962.968 8
11963.487 7
11964.007 10
11964.526 11
11965.046 10
11965.565 13
11966.085 8
11966.605 9
11967.124 5
11967.644 3
11968.163 2
11968.683 5
11969.203 7
11969.722 7
11970.242 8
11970.761 3
11971.281 3
11971.801 4
11972.321 7
11972.840 7
11973.360 1
11973.880 6
11974.399 2
11974.919 6
11975.439 3
11975.959 2
11976.478 5
11976.998 6
11977.518 7
11978.038 3
11978.558 7
11979.078 9
11979.597 3
11980.117 5
11980.637 2
11981.157 2
11981.677 7
11982.197 8
11982.717 14
11983.237 14
11983.757 15
11984.277 9
11984.797 9
11985.317 6
11985.836 8
11986.356 10
11986.877 7
11987.397 7
11987.917 9
11988.437 11
11988.957 6
11989.477 8
11989.997 7
11990.517 8
11991.037 6
11991.557 4
11992.077 6
11992.597 8
11993.117 8
11993.638 6
11994.158 9
11994.678 2
11995.198 7
11995.718 2
11996.239 4
11996.759 8
11997.279 4
11997.799 8
11998.320 3
11998.840 3
11999.360 6
11999.880 5
12000.401 6
12000.921 5
12001.441 10
12001.962 9
12002.482 6
12003.002 11
12003.523 15
12004.043 15
12004.564 10
12005.084 9
12005.604 6
12006.125 10
12006.645 7
12007.166 11
12007.686 11
12008.207 8
12008.727 9
12009.248 9
12009.768 8
12010.289 6
12010.809 10
12011.330 8
12011.850 5
12012.371 5
12012.891 5
12013.412 5
12013.933 3
12014.453 2
12014.974 11
12015.494 8
12016.015 2
12016.536 13
12017.056 9
12017.577 12
12018.098 10
12018.618 4
12019.139 6
12019.660 7
12020.181 7
12020.701 9
12021.222 9
12021.743 7
12022.264 6
12022.784 4
12023.305 8
12023.826 6
12024.347 4
12024.868 10
12025.389 14
12025.909 8
12026.430 7
12026.951 5
12027.472 3
12027.993 8
12028.514 6
12029.035 8
12029.556 3
12030.077 6
12030.598 5
12031.119 5
12031.640 4
12032.161 7
12032.682 13
12033.203 7
12033.724 9
12034.245 18
12034.766 15
12035.287 9
12035.808 4
12036.329 4
12036.850 5
12037.371 9
12037.892 5
12038.413 6
12038.935 5
12039.456 7
12039.977 5
12040.498 13
12041.019 15
12041.540 14
12042.062 10
12042.583 5
12043.104 6
12043.625 13
12044.147 7
12044.668 7
12045.189 7
12045.710 5
12046.232 4
12046.753 5
12047.274 4
12047.796 3
12048.317 0
12048.838 5
12049.360 7
12049.881 4
12050.403 9
12050.924 14
12051.445 9
12051.967 9
12052.488 13
12053.010 6
12053.531 7
12054.053 4
12054.574 6
12055.096 10
12055.617 16
12056.139 9
12056.660 2
12057.182 6
12057.703 4
12058.225 9
12058.746 4
12059.268 3
12059.789 4
12060.311 2
12060.833 2
12061.354 1
12061.876 3
12062.398 5
12062.919 17
12063.441 10
12063.963 5
12064.484 3
12065.006 1
12065.528 1
12066.049 3
12066.571 6
12067.093 4
12067.615 6
12068.136 4
12068.658 11
12069.180 8
12069.702 6
12070.224 1
12070.746 2
12071.267 10
12071.789 7
12072.311 4
12072.833 1
12073.355 16
12073.877 20
12074.399 11
12074.921 6
12075.443 3
12075.964 7
12076.486 10
12077.008 7
12077.530 7
12078.052 3
12078.574 16
12079.096 23
12079.618 11
12080.140 10
12080.662 1
12081.185 5
12081.707 14
12082.229 14
12082.751 11
12083.273 13
12083.795 11
12084.317 9
12084.839 6
12085.361 8
12085.884 8
12086.406 5
12086.928 8
12087.450 8
12087.972 6
12088.495 4
12089.017 13
12089.539 6
12090.061 8
12090.583 13
12091.106 10
12091.628 4
12092.150 10
12092.673 9
12093.195 5
12093.717 11
12094.240 10
12094.762 6
12095.284 10
12095.807 6
12096.329 3
12096.851 7
12097.374 10
12097.896 4
12098.419 3
12098.941 6
12099.464 2
12099.986 4
12100.509 7
12101.031 4
12101.554 5
12102.076 5
12102.599 7
12103.121 6
12103.644 6
12104.166 4
12104.689 8
12105.211 4
12105.734 4
12106.257 6
12106.779 5
12107.302 4
12107.824 5
12108.347 7
12108.870 10
12109.392 12
12109.915 4
12110.438 2
12110.960 1
12111.483 6
12112.006 7
12112.529 8
12113.051 8
12113.574 3
12114.097 5
12114.620 5
12115.142 6
12115.665 4
12116.188 9
12116.711 6
12117.234 9
12117.757 10
12118.279 5
12118.802 7
12119.325 14
12119.848 10
12120.371 12
12120.894 7
12121.417 4
12121.940 5
12122.463 11
12122.986 7
12123.509 13
12124.032 7
12124.555 3
12125.078 9
12125.601 11
12126.124 11
12126.647 13
12127.170 8
12127.693 8
12128.216 6
12128.739 6
12129.262 6
12129.785 5
12130.308 6
12130.832 4
12131.355 8
12131.878 13
12132.401 7
12132.924 4
12133.447 2
12133.971 2
12134.494 3
12135.017 8
12135.540 9
12136.063 4
12136.587 5
12137.110 2
12137.633 4
12138.157 4
12138.680 1
12139.203 2
12139.726 3
12140.250 4
12140.773 7
12141.297 12
12141.820 4
12142.343 7
12142.867 7
12143.390 5
12143.913 5
12144.437 6
12144.960 6
12145.484 3
12146.007 2
12146.531 6
12147.054 8
12147.578 5
12148.101 2
12148.625 6
12149.148 3
12149.672 5
12150.195 7
12150.719 5
12151.242 3
12151.766 7
12152.290 5
12152.813 6
12153.337 8
12153.860 8
12154.384 4
12154.908 5
12155.431 7
12155.955 4
12156.479 15
12157.003 13
12157.526 8
12158.050 8
12158.574 4
12159.097 5
12159.621 4
12160.145 3
12160.669 8
12161.192 7
12161.716 0
12162.240 7
12162.764 8
12163.288 6
12163.812 10
12164.335 4
12164.859 2
12165.383 11
12165.907 7
12166.431 11
12166.955 3
12167.479 2
12168.003 6
12168.527 10
12169.051 15
12169.575 10
12170.099 11
12170.623 3
12171.147 8
12171.671 4
12172.195 4
12172.719 13
12173.243 12
12173.767 5
12174.291 4
12174.815 2
12175.339 3
12175.863 0
12176.387 10
12176.911 14
12177.436 13
12177.960 9
12178.484 2
12179.008 2
12179.532 7
12180.056 10
12180.581 9
12181.105 9
12181.629 4
12182.153 4
12182.678 6
12183.202 4
12183.726 2
12184.250 7
12184.775 11
12185.299 7
12185.823 7
12186.348 4
12186.872 7
12187.396 12
12187.921 12
12188.445 4
12188.969 2
12189.494 7
12190.018 7
12190.543 15
12191.067 9
12191.592 7
12192.116 15
12192.640 10
12193.165 8
12193.689 10
12194.214 8
12194.738 5
12195.263 6
12195.787 3
12196.312 8
12196.837 6
12197.361 6
12197.886 11
12198.410 17
12198.935 14
12199.460 11
12199.984 15
12200.509 9
12201.033 9
12201.558 9
12202.083 6
12202.607 8
12203.132 4
12203.657 4
12204.182 3
12204.706 6
12205.231 4
12205.756 4
12206.281 4
12206.805 7
12207.330 7
12207.855 6
12208.380 5
12208.905 7
12209.429 10
12209.954 4
12210.479 2
12211.004 3
12211.529 2
12212.054 6
12212.579 10
12213.103 6
12213.628 12
12214.153 10
12214.678 2
12215.203 4
12215.728 2
12216.253 2
12216.778 5
12217.303 8
12217.828 7
12218.353 4
12218.878 5
12219.403 4
12219.928 6
12220.453 8
12220.978 3
12221.504 4
12222.029 9
12222.554 5
12223.079 5
12223.604 5
12224.129 4
12224.654 12
12225.179 10
12225.705 11
12226.230 14
12226.755 7
12227.280 8
12227.805 9
12228.331 9
12228.856 6
12229.381 8
12229.906 8
12230.432 8
12230.957 5
12231.482 4
12232.008 6
12232.533 5
12233.058 8
12233.584 3
12234.109 6
12234.634 2
12235.160 3
12235.685 3
12236.211 3
12236.736 7
12237.261 6
12237.787 4
12238.312 2
12238.838 6
12239.363 8
12239.889 4
12240.414 2
12240.940 3
12241.465 8
12241.991 4
12242.516 9
12243.042 13
12243.567 14
12244.093 6
12244.619 6
12245.144 5
12245.670 10
12246.195 9
12246.721 11
12247.247 8
12247.772 9
12248.298 12
12248.824 13
12249.349 3
12249.875 10
12250.401 5
12250.927 6
12251.452 4
12251.978 5
12252.504 10
12253.030 10
12253.555 6
12254.081 5
12254.607 6
12255.133 8
12255.659 8
12256.184 5
12256.710 5
12257.236 5
12257.762 11
12258.288 10
12258.814 8
12259.340 3
12259.866 7
12260.391 6
12260.917 6
12261.443 6
12261.969 5
12262.495 7
12263.021 0
12263.547 4
12264.073 4
12264.599 4
12265.125 9
12265.651 5
12266.177 5
12266.703 4
12267.230 5
12267.756 5
12268.282 3
12268.808 5
12269.334 8
12269.860 3
12270.386 3
12270.912 8
12271.439 18
12271.965 16
12272.491 9
12273.017 9
12273.543 6
12274.070 3
12274.596 5
12275.122 6
12275.648 6
12276.175 3
12276.701 5
12277.227 3
12277.753 0
12278.280 5
12278.806 4
12279.332 7
12279.859 13
12280.385 13
12280.911 11
12281.438 7
12281.964 9
12282.491 5
12283.017 7
12283.543 6
12284.070 7
12284.596 5
12285.123 4
12285.649 1
12286.176 5
12286.702 5
12287.229 4
12287.755 2
12288.282 4
12288.808 6
12289.335 6
12289.861 4
12290.388 6
12290.915 4
12291.441 6
12291.968 5
12292.494 4
12293.021 10
12293.548 9
12294.074 13
12294.601 11
12295.128 3
12295.654 3
12296.181 5
12296.708 5
12297.234 2
12297.761 7
12298.288 10
12298.815 11
12299.341 8
12299.868 7
12300.395 6
12300.922 6
12301.449 4
12301.975 1
12302.502 2
12303.029 4
12303.556 3
12304.083 4
12304.610 2
12305.137 4
12305.663 6
12306.190 6
12306.717 5
12307.244 3
12307.771 5
12308.298 5
12308.825 8
12309.352 10
12309.879 5
12310.406 3
12310.933 9
12311.460 4
12311.987 7
12312.514 5
12313.041 2
12313.568 4
12314.095 3
12314.622 9
12315.150 6
12315.677 8
12316.204 9
12316.731 5
12317.258 6
12317.785 5
12318.312 5
12318.840 1
12319.367 5
12319.894 5
12320.421 6
12320.948 4
12321.476 1
12322.003 5
12322.530 2
12323.057 5
12323.585 10
12324.112 12
12324.639 5
12325.167 2
12325.694 4
12326.221 8
12326.749 6
12327.276 2
12327.803 4
12328.331 5
12328.858 2
12329.386 3
12329.913 2
12330.440 4
12330.968 3
12331.495 5
12332.023 1
12332.550 4
12333.078 7
12333.605 1
12334.133 4
12334.660 2
12335.188 4
12335.715 4
12336.243 7
12336.770 4
12337.298 3
12337.826 4
12338.353 3
12338.881 4
12339.408 1
12339.936 4
12340.464 1
12340.991 8
12341.519 10
12342.047 9
12342.574 8
12343.102 5
12343.630 3
12344.158 2
12344.685 10
12345.213 8
12345.741 5
12346.269 5
12346.796 3
12347.324 2
12347.852 8
12348.380 6
12348.908 4
12349.435 8
12349.963 8
12350.491 2
12351.019 7
12351.547 8
12352.075 4
12352.603 5
12353.131 2
12353.659 5
12354.187 4
12354.714 2
12355.242 1
12355.770 5
12356.298 6
12356.826 4
12357.354 6
12357.882 6
12358.410 5
12358.938 4
12359.467 3
12359.995 7
12360.523 5
12361.051 3
12361.579 2
12362.107 7
12362.635 7
12363.163 3
12363.691 4
12364.220 6
12364.748 10
12365.276 6
12365.804 6
12366.332 6
12366.860 6
12367.389 6
12367.917 6
12368.445 3
12368.973 4
12369.502 2
12370.030 4
12370.558 9
12371.087 3
12371.615 4
12372.143 2
12372.672 3
12373.200 5
12373.728 4
12374.257 4
12374.785 3
12375.313 5
12375.842 7
12376.370 3
12376.899 4
12377.427 8
12377.955 6
12378.484 1
12379.012 3
12379.541 6
12380.069 11
12380.598 5
12381.126 5
12381.655 3
12382.183 8
12382.712 6
12383.241 10
12383.769 3
12384.298 6
12384.826 4
12385.355 3
12385.884 5
12386.412 3
12386.941 3
12387.470 5
12387.998 6
12388.527 6
12389.056 5
12389.584 7
12390.113 1
12390.642 1
12391.170 4
12391.699 3
12392.228 4
12392.757 6
12393.285 6
12393.814 9
12394.343 8
12394.872 8
12395.401 2
12395.929 2
12396.458 7
12396.987 6
12397.516 4
12398.045 2
12398.574 3
12399.103 5
12399.632 3
12400.161 9
12400.689 10
12401.218 10
12401.747 10
12402.276 5
12402.805 10
12403.334 9
12403.863 5
12404.392 10
12404.921 6
12405.450 2
12405.979 2
12406.509 3
12407.038 7
12407.567 7
12408.096 2
12408.625 7
12409.154 5
12409.683 3
12410.212 3
12410.741 7
12411.271 7
12411.800 7
12412.329 3
12412.858 4
12413.387 3
12413.917 3
12414.446 3
12414.975 6
12415.504 2
12416.034 4
12416.563 10
12417.092 8
12417.621 11
12418.151 6
12418.680 10
12419.209 3
12419.739 4
12420.268 5
12420.797 6
12421.327 3
12421.856 4
12422.386 2
12422.915 1
12423.444 4
12423.974 2
12424.503 4
12425.033 10
12425.562 9
12426.092 8
12426.621 6
12427.151 5
12427.680 3
12428.210 8
12428.739 15
12429.269 12
12429.798 7
12430.328 7
12430.857 6
12431.387 2
12431.917 3
12432.446 7
12432.976 5
12433.506 4
12434.035 6
12434.565 5
12435.095 2
12435.624 5
12436.154 11
12436.684 8
12437.213 4
12437.743 5
12438.273 8
12438.803 5
12439.332 9
12439.862 10
12440.392 8
12440.922 6
12441.451 9
12441.981 9
12442.511 2
12443.041 4
12443.571 7
12444.101 7
12444.631 4
12445.160 3
12445.690 4
12446.220 4
12446.750 2
12447.280 3
12447.810 1
12448.340 0
12448.870 8
12449.400 5
12449.930 10
12450.460 9
12450.990 8
12451.520 14
12452.050 12
12452.580 9
12453.110 9
12453.640 3
12454.170 5
12454.700 10
12455.230 10
12455.761 7
12456.291 6
12456.821 3
12457.351 4
12457.881 5
12458.411 5
12458.941 3
12459.472 1
12460.002 4
12460.532 3
12461.062 0
12461.592 1
12462.123 1
12462.653 6
12463.183 8
12463.714 14
12464.244 10
12464.774 10
12465.304 10
12465.835 7
12466.365 5
12466.895 3
12467.426 4
12467.956 3
12468.487 5
12469.017 5
12469.547 5
12470.078 4
12470.608 5
12471.139 3
12471.669 3
12472.200 2
12472.730 3
12473.261 4
12473.791 7
12474.322 11
12474.852 9
12475.383 4
12475.913 4
12476.444 3
12476.974 7
12477.505 8
12478.035 7
12478.566 5
12479.097 5
12479.627 9
12480.158 8
12480.689 4
12481.219 5
12481.750 3
12482.281 1
12482.811 6
12483.342 10
12483.873 9
12484.403 5
12484.934 2
12485.465 13
12485.996 11
12486.526 11
12487.057 7
12487.588 8
12488.119 8
12488.650 13
12489.180 12
12489.711 10
12490.242 6
12490.773 7
12491.304 9
12491.835 4
12492.366 10
12492.896 8
12493.427 7
12493.958 6
12494.489 3
12495.020 4
12495.551 1
12496.082 6
12496.613 3
12497.144 9
12497.675 9
12498.206 10
12498.737 5
12499.268 6
12499.799 9
12500.330 7
12500.861 6
12501.392 0
12501.924 7
12502.455 10
12502.986 6
12503.517 5
12504.048 4
12504.579 4
12505.110 9
12505.642 11
12506.173 11
12506.704 5
12507.235 4
12507.766 4
12508.298 7
12508.829 8
12509.360 3
12509.891 3
12510.423 7
12510.954 7
12511.485 2
12512.017 6
12512.548 7
12513.079 9
12513.611 5
12514.142 2
12514.673 3
12515.205 3
12515.736 2
12516.267 8
12516.799 6
12517.330 4
12517.862 3
12518.393 2
12518.925 10
12519.456 13
12519.988 5
12520.519 6
12521.051 7
12521.582 6
12522.114 3
12522.645 1
12523.177 3
12523.708 6
12524.240 10
12524.771 12
12525.303 2
12525.835 6
12526.366 4
12526.898 2
12527.429 7
12527.961 7
12528.493 8
12529.024 5
12529.556 5
12530.088 5
12530.620 4
12531.151 3
12531.683 7
12532.215 8
12532.746 4
12533.278 12
12533.810 11
12534.342 10
12534.874 12
12535.405 13
12535.937 8
12536.469 2
12537.001 4
12537.533 2
12538.065 1
12538.597 1
12539.128 7
12539.660 5
12540.192 5
12540.724 4
12541.256 6
12541.788 7
12542.320 6
12542.852 7
12543.384 8
12543.916 12
12544.448 9
12544.980 4
12545.512 1
12546.044 0
12546.576 4
12547.108 8
12547.640 6
12548.172 9
12548.704 9
12549.236 11
12549.769 5
12550.301 4
12550.833 7
12551.365 7
12551.897 3
12552.429 4
12552.961 4
12553.494 2
12554.026 7
12554.558 8
12555.090 7
12555.623 3
12556.155 12
12556.687 11
12557.219 6
12557.752 7
12558.284 3
12558.816 8
12559.349 10
12559.881 13
12560.413 6
12560.946 2
12561.478 3
12562.010 3
12562.543 1
12563.075 4
12563.607 3
12564.140 13
12564.672 9
12565.205 9
12565.737 7
12566.270 10
12566.802 12
12567.335 9
12567.867 13
12568.400 16
12568.932 16
12569.465 10
12569.997 16
12570.530 16
12571.062 8
12571.595 18
12572.128 13
12572.660 10
12573.193 5
12573.725 4
12574.258 4
12574.791 9
12575.323 13
12575.856 12
12576.389 10
12576.921 9
12577.454 7
12577.987 1
12578.520 1
12579.052 5
12579.585 4
12580.118 6
12580.651 9
12581.183 8
12581.716 4
12582.249 4
12582.782 6
12583.315 5
12583.847 4
12584.380 5
12584.913 5
12585.446 8
12585.979 12
12586.512 5
12587.045 1
12587.578 3
12588.110 14
12588.643 4
12589.176 5
12589.709 4
12590.242 4
12590.775 4
12591.308 6
12591.841 4
12592.374 7
12592.907 6
12593.440 6
12593.973 6
12594.507 12
12595.040 15
12595.573 9
12596.106 9
12596.639 13
12597.172 8
12597.705 2
12598.238 3
12598.771 4
12599.305 5
12599.838 8
12600.371 3
12600.904 8
12601.437 9
12601.971 13
12602.504 6
12603.037 10
12603.570 8
12604.104 9
12604.637 7
12605.170 2
12605.703 3
12606.237 2
12606.770 5
12607.303 4
12607.837 4
12608.370 7
12608.904 2
12609.437 4
12609.970 4
12610.504 2
12611.037 3
12611.571 3
12612.104 3
12612.637 11
12613.171 6
12613.704 6
12614.238 6
12614.771 11
12615.305 4
12615.838 7
12616.372 3
12616.905 5
12617.439 4
12617.973 3
12618.506 4
12619.040 5
12619.573 3
12620.107 7
12620.641 7
12621.174 6
12621.708 6
12622.241 3
12622.775 6
12623.309 5
12623.843 6
12624.376 7
12624.910 8
12625.444 9
12625.977 4
12626.511 6
12627.045 10
12627.579 4
12628.112 7
12628.646 6
12629.180 2
12629.714 2
12630.248 4
12630.781 2
12631.315 3
12631.849 3
12632.383 5
12632.917 2
12633.451 4
12633.985 5
12634.519 3
12635.053 4
12635.586 5
12636.120 8
12636.654 5
12637.188 4
12637.722 7
12638.256 8
12638.790 10
12639.324 6
12639.858 6
12640.392 5
12640.926 10
12641.461 5
12641.995 5
12642.529 16
12643.063 8
12643.597 11
12644.131 5
12644.665 1
12645.199 1
12645.733 1
12646.268 0
12646.802 1
12647.336 10
12647.870 10
12648.404 6
12648.939 7
12649.473 7
12650.007 3
12650.541 5
12651.076 12
12651.610 8
12652.144 2
12652.678 4
12653.213 3
12653.747 4
12654.281 3
12654.816 5
12655.350 3
12655.884 10
12656.419 3
12656.953 5
12657.488 10
12658.022 5
12658.556 5
12659.091 9
12659.625 9
12660.160 9
12660.694 10
12661.229 5
12661.763 8
12662.298 9
12662.832 6
12663.367 11
12663.901 4
12664.436 5
12664.970 12
12665.505 5
12666.040 6
12666.574 3
12667.109 6
12667.643 6
12668.178 2
12668.713 4
12669.247 10
12669.782 6
12670.317 26
12670.851 17
12671.386 13
12671.921 19
12672.455 15
12672.990 12
12673.525 7
12674.060 7
12674.594 14
12675.129 7
12675.664 6
12676.199 2
12676.734 4
12677.268 3
12677.803 6
12678.338 8
12678.873 5
12679.408 7
12679.943 3
12680.477 9
12681.012 3
12681.547 7
12682.082 7
12682.617 2
12683.152 5
12683.687 6
12684.222 4
12684.757 4
12685.292 4
12685.827 4
12686.362 5
12686.897 9
12687.432 7
12687.967 4
12688.502 5
12689.037 6
12689.572 2
12690.107 7
12690.642 7
12691.178 7
12691.713 5
12692.248 1
12692.783 1
12693.318 2
12693.853 3
12694.389 4
12694.924 13
12695.459 10
12695.994 5
12696.529 4
12697.065 8
12697.600 6
12698.135 5
12698.670 5
12699.206 3
12699.741 4
12700.276 9
12700.812 12
12701.347 4
12701.882 1
12702.418 10
12702.953 5
12703.488 6
12704.024 4
12704.559 5
12705.094 3
12705.630 8
12706.165 13
12706.701 9
12707.236 7
12707.772 4
12708.307 2
12708.843 3
12709.378 4
12709.914 4
12710.449 14
12710.985 11
12711.520 9
12712.056 2
12712.591 6
12713.127 6
12713.663 6
12714.198 6
12714.734 2
12715.269 6
12715.805 2
12716.341 3
12716.876 3
12717.412 2
12717.948 4
12718.483 5
12719.019 6
12719.555 7
12720.090 6
12720.626 7
12721.162 5
12721.698 9
12722.233 11
12722.769 14
12723.305 10
12723.841 11
12724.377 10
12724.913 5
12725.448 5
12725.984 7
12726.520 6
12727.056 3
12727.592 5
12728.128 3
12728.664 3
12729.200 6
12729.735 4
12730.271 3
12730.807 6
12731.343 13
12731.879 9
12732.415 11
12732.951 7
12733.487 9
12734.023 6
12734.559 8
12735.095 7
12735.631 8
12736.167 16
12736.704 13
12737.240 18
12737.776 14
12738.312 4
12738.848 11
12739.384 12
12739.920 9
12740.456 7
12740.993 6
12741.529 11
12742.065 14
12742.601 13
12743.137 11
12743.674 9
12744.210 6
12744.746 6
12745.282 1
12745.819 4
12746.355 6
12746.891 8
12747.427 4
12747.964 4
12748.500 7
12749.036 8
12749.573 6
12750.109 9
12750.645 8
12751.182 10
12751.718 8
12752.255 4
12752.791 7
12753.327 5
12753.864 6
12754.400 9
12754.937 14
12755.473 14
12756.010 15
12756.546 10
12757.083 7
12757.619 2
12758.156 5
12758.692 2
12759.229 5
12759.765 2
12760.302 2
12760.839 3
12761.375 1
12761.912 1
12762.448 5
12762.985 3
12763.522 3
12764.058 6
12764.595 5
12765.132 3
12765.668 7
12766.205 3
12766.742 3
12767.278 4
12767.815 5
12768.352 6
12768.889 5
12769.425 11
12769.962 11
12770.499 6
12771.036 8
12771.573 4
12772.109 7
12772.646 12
12773.183 8
12773.720 11
12774.257 8
12774.794 8
12775.331 9
12775.868 4
12776.404 4
12776.941 5
12777.478 5
12778.015 3
12778.552 7
12779.089 6
12779.626 14
12780.163 9
12780.700 8
12781.237 4
12781.774 5
12782.311 9
12782.848 10
12783.385 11
12783.922 9
12784.459 4
12784.997 6
12785.534 8
12786.071 4
12786.608 4
12787.145 1
12787.682 8
12788.219 10
12788.757 6
12789.294 9
12789.831 8
12790.368 5
12790.905 10
12791.443 4
12791.980 5
12792.517 5
12793.054 6
12793.592 9
12794.129 14
12794.666 8
12795.203 7
12795.741 11
12796.278 9
12796.815 7
12797.353 6
12797.890 10
12798.428 6
12798.965 9
12799.502 7
12800.040 8
12800.577 7
12801.115 9
12801.652 11
12802.190 24
12802.727 15
12803.264 10
12803.802 12
12804.339 13
12804.877 12
12805.414 10
12805.952 6
12806.490 7
12807.027 6
12807.565 5
12808.102 8
12808.640 10
12809.177 6
12809.715 9
12810.253 9
12810.790 10
12811.328 5
12811.866 2
12812.403 3
12812.941 5
12813.479 7
12814.016 11
12814.554 14
12815.092 10
12815.630 13
12816.167 13
12816.705 16
12817.243 17
12817.781 11
12818.318 8
12818.856 19
12819.394 26
12819.932 14
12820.470 14
12821.008 14
12821.545 17
12822.083 14
12822.621 19
12823.159 22
12823.697 11
12824.235 12
12824.773 5
12825.311 4
12825.849 4
12826.387 8
12826.925 9
12827.463 10
12828.001 7
12828.539 4
12829.077 6
12829.615 13
12830.153 10
12830.691 7
12831.229 9
12831.767 10
12832.305 8
12832.843 19
12833.381 10
12833.919 7
12834.458 7
12834.996 11
12835.534 8
12836.072 11
12836.610 14
12837.148 9
12837.687 16
12838.225 19
12838.763 14
12839.301 18
12839.839 19
12840.378 8
12840.916 10
12841.454 9
12841.993 9
12842.531 8
12843.069 13
12843.608 14
12844.146 18
12844.684 21
12845.223 18
12845.761 18
12846.299 17
12846.838 20
12847.376 21
12847.915 21
12848.453 19
12848.991 25
12849.530 36
12850.068 22
12850.607 25
12851.145 30
12851.684 34
12852.222 34
12852.761 26
12853.299 30
12853.838 29
12854.376 21
12854.915 20
12855.454 20
12855.992 35
12856.531 32
12857.069 28
12857.608 50
12858.147 46
12858.685 53
12859.224 36
12859.763 46
12860.301 63
12860.840 61
12861.379 59
12861.917 67
12862.456 75
12862.995 72
12863.534 89
12864.072 72
12864.611 71
12865.150 67
12865.689 63
12866.227 70
12866.766 48
12867.305 38
12867.844 43
12868.383 51
12868.922 45
12869.460 43
12869.999 47
12870.538 37
12871.077 46
12871.616 34
12872.155 23
12872.694 17
12873.233 16
12873.772 12
12874.311 9
12874.850 19
12875.389 25
12875.928 16
12876.467 14
12877.006 15
12877.545 19
12878.084 10
12878.623 9
12879.162 17
12879.701 11
12880.240 9
12880.779 8
12881.318 10
12881.858 9
12882.397 9
12882.936 12
12883.475 19
12884.014 9
12884.553 7
12885.093 9
12885.632 6
12886.171 4
12886.710 11
12887.249 6
12887.789 6
12888.328 9
12888.867 8
12889.407 12
12889.946 8
12890.485 8
12891.025 4
12891.564 6
12892.103 7
12892.643 8
12893.182 10
12893.721 8
12894.261 12
12894.800 9
12895.339 6
12895.879 2
12896.418 2
12896.958 9
12897.497 11
12898.037 6
12898.576 8
12899.116 9
12899.655 7
12900.195 4
12900.734 8
12901.274 7
12901.813 4
12902.353 7
12902.892 7
12903.432 8
12903.972 6
12904.511 11
12905.051 5
12905.590 6
12906.130 4
12906.670 6
12907.209 5
12907.749 5
12908.289 6
12908.828 5
12909.368 4
12909.908 2
12910.448 4
12910.987 16
12911.527 17
12912.067 14
12912.607 7
12913.146 8
12913.686 8
12914.226 8
12914.766 8
12915.306 7
12915.846 3
12916.385 2
12916.925 2
12917.465 3
12918.005 8
12918.545 15
12919.085 22
12919.625 14
12920.165 14
12920.705 10
12921.245 8
12921.785 10
12922.325 11
12922.865 2
12923.405 4
12923.945 4
12924.485 1
12925.025 3
12925.565 9
12926.105 7
12926.645 5
12927.185 4
12927.725 7
12928.265 3
12928.805 6
12929.345 11
12929.885 7
12930.426 6
12930.966 4
12931.506 6
12932.046 11
12932.586 7
12933.126 5
12933.667 1
12934.207 4
12934.747 5
12935.287 6
12935.828 8
12936.368 7
12936.908 8
12937.449 5
12937.989 1
12938.529 3
12939.069 4
12939.610 11
12940.150 9
12940.691 9
12941.231 8
12941.771 6
12942.312 2
12942.852 5
12943.393 8
12943.933 8
12944.473 5
12945.014 4
12945.554 6
12946.095 6
12946.635 5
12947.176 11
12947.716 8
12948.257 5
12948.797 3
12949.338 4
12949.878 6
12950.419 3
12950.960 3
12951.500 2
12952.041 7
12952.581 4
12953.122 5
12953.663 3
12954.203 3
12954.744 3
12955.285 8
12955.825 6
12956.366 7
12956.907 7
12957.447 10
12957.988 11
12958.529 5
12959.070 5
12959.610 5
12960.151 5
12960.692 5
12961.233 5
12961.774 7
12962.314 4
12962.855 0
12963.396 3
12963.937 5
12964.478 2
12965.019 6
12965.559 3
12966.100 7
12966.641 7
12967.182 2
12967.723 4
12968.264 2
12968.805 6
12969.346 5
12969.887 2
12970.428 0
12970.969 6
12971.510 7
12972.051 8
12972.592 9
12973.133 11
12973.674 9
12974.215 7
12974.756 10
12975.297 8
12975.838 4
12976.380 3
12976.921 4
12977.462 4
12978.003 3
12978.544 2
12979.085 13
12979.626 7
12980.168 7
12980.709 6
12981.250 6
12981.791 5
12982.332 6
12982.874 1
12983.415 2
12983.956 3
12984.498 4
12985.039 9
12985.580 9
12986.121 7
12986.663 10
12987.204 6
12987.745 5
12988.287 1
12988.828 6
12989.370 2
12989.911 10
12990.452 12
12990.994 18
12991.535 16
12992.077 7
12992.618 10
12993.160 3
12993.701 5
12994.242 4
12994.784 2
12995.325 6
12995.867 8
12996.409 4
12996.950 3
12997.492 6
12998.033 5
12998.575 5
12999.116 6
12999.658 1
13000.200 2
13000.741 9
13001.283 7
13001.824 2
13002.366 1
13002.908 4
13003.449 5
13003.991 6
13004.533 6
13005.075 6
13005.616 3
13006.158 5
13006.700 2
13007.241 2
13007.783 4
13008.325 6
13008.867 4
13009.409 4
13009.950 8
13010.492 8
13011.034 7
13011.576 5
13012.118 4
13012.660 15
13013.202 12
13013.743 10
13014.285 6
13014.827 5
13015.369 5
13015.911 5
13016.453 8
13016.995 11
13017.537 7
13018.079 7
13018.621 9
13019.163 5
13019.705 5
13020.247 4
13020.789 7
13021.331 7
13021.873 2
13022.415 4
13022.957 5
13023.499 8
13024.041 7
13024.584 15
13025.126 16
13025.668 15
13026.210 14
13026.752 13
13027.294 7
13027.837 12
13028.379 10
13028.921 3
13029.463 4
13030.005 8
13030.548 12
13031.090 12
13031.632 9
13032.174 5
13032.717 6
13033.259 6
13033.801 4
13034.344 2
13034.886 5
13035.428 11
13035.971 11
13036.513 5
13037.055 6
13037.598 7
13038.140 8
13038.683 5
13039.225 11
13039.767 3
13040.310 7
13040.852 13
13041.395 11
13041.937 11
13042.480 9
13043.022 12
13043.565 9
13044.107 8
13044.650 3
13045.192 4
13045.735 5
13046.278 8
13046.820 8
13047.363 12
13047.905 19
13048.448 9
13048.991 6
13049.533 8
13050.076 5
13050.619 1
13051.161 3
13051.704 3
13052.247 6
13052.789 7
13053.332 4
13053.875 4
13054.417 12
13054.960 12
13055.503 5
13056.046 6
13056.589 10
13057.131 12
13057.674 10
13058.217 4
13058.760 4
13059.303 2
13059.845 3
13060.388 6
13060.931 5
13061.474 6
13062.017 11
13062.560 11
13063.103 14
13063.646 18
13064.189 10
13064.732 5
13065.275 9
13065.818 5
13066.361 9
13066.904 10
13067.447 10
13067.990 5
13068.533 3
13069.076 11
13069.619 7
13070.162 2
13070.705 6
13071.248 13
13071.791 8
13072.334 6
13072.877 9
13073.420 8
13073.964 10
13074.507 11
13075.050 15
13075.593 10
13076.136 7
13076.680 7
13077.223 13
13077.766 10
13078.309 7
13078.852 4
13079.396 6
13079.939 5
13080.482 2
13081.026 2
13081.569 2
13082.112 7
13082.655 11
13083.199 7
13083.742 8
13084.286 8
13084.829 5
13085.372 2
13085.916 1
13086.459 8
13087.003 12
13087.546 7
13088.089 8
13088.633 4
13089.176 6
13089.720 11
13090.263 9
13090.807 1
13091.350 3
13091.894 1
13092.437 8
13092.981 6
13093.524 12
13094.068 8
13094.612 6
13095.155 4
13095.699 9
13096.242 10
13096.786 3
13097.330 5
13097.873 4
13098.417 3
13098.961 7
13099.504 6
13100.048 6
13100.592 5
13101.135 1
13101.679 2
13102.223 4
13102.767 4
13103.310 4
13103.854 0
13104.398 5
13104.942 10
13105.485 8
13106.029 9
13106.573 8
13107.117 6
13107.661 10
13108.205 5
13108.749 4
13109.292 4
13109.836 5
13110.380 6
13110.924 4
13111.468 2
13112.012 10
13112.556 5
13113.100 3
13113.644 5
13114.188 6
13114.732 7
13115.276 12
13115.820 7
13116.364 11
13116.908 6
13117.452 2
13117.996 3
13118.540 2
13119.084 1
13119.628 6
13120.172 4
13120.717 6
13121.261 5
13121.805 12
13122.349 8
13122.893 9
13123.437 10
13123.981 5
13124.526 6
13125.070 8
13125.614 2
13126.158 3
13126.703 8
13127.247 14
13127.791 9
13128.335 11
13128.880 10
13129.424 13
13129.968 15
13130.513 8
13131.057 11
13131.601 4
13132.146 7
13132.690 10
13133.234 14
13133.779 9
13134.323 4
13134.868 3
13135.412 5
13135.956 5
13136.501 9
13137.045 13
13137.590 11
13138.134 6
13138.679 5
13139.223 6
13139.768 6
13140.312 3
13140.857 3
13141.401 2
13141.946 2
13142.491 6
13143.035 8
13143.580 12
13144.124 9
13144.669 9
13145.214 12
13145.758 13
13146.303 2
13146.848 3
13147.392 4
13147.937 8
13148.482 10
13149.026 8
13149.571 11
13150.116 8
13150.661 7
13151.205 4
13151.750 3
13152.295 3
13152.840 4
13153.384 6
13153.929 13
13154.474 6
13155.019 11
13155.564 6
13156.109 3
13156.653 6
13157.198 0
13157.743 1
13158.288 3
13158.833 3
13159.378 4
13159.923 8
13160.468 12
13161.013 11
13161.558 10
13162.103 9
13162.648 4
13163.193 2
13163.738 2
13164.283 7
13164.828 3
13165.373 9
13165.918 7
13166.463 7
13167.008 6
13167.553 12
13168.098 9
13168.643 12
13169.189 6
13169.734 7
13170.279 7
13170.824 8
13171.369 8
13171.914 7
13172.460 10
13173.005 7
13173.550 9
13174.095 9
13174.640 7
13175.186 4
13175.731 1
13176.276 10
13176.821 6
13177.367 5
13177.912 7
13178.457 5
13179.003 7
13179.548 5
13180.093 5
13180.639 8
13181.184 5
13181.730 5
13182.275 3
13182.820 9
13183.366 17
13183.911 13
13184.457 8
13185.002 5
13185.548 4
13186.093 6
13186.639 3
13187.184 7
13187.730 3
13188.275 6
13188.821 6
13189.366 9
13189.912 18
13190.457 13
13191.003 13
13191.548 14
13192.094 9
13192.640 15
13193.185 8
13193.731 3
13194.277 4
13194.822 5
13195.368 8
13195.914 7
13196.459 7
13197.005 7
13197.551 5
13198.096 7
13198.642 7
13199.188 2
13199.734 3
13200.279 4
13200.825 2
13201.371 0
13201.917 3
13202.463 1
13203.009 8
13203.554 12
13204.100 7
13204.646 8
13205.192 9
13205.738 10
13206.284 7
13206.830 3
13207.376 8
13207.921 6
13208.467 7
13209.013 12
13209.559 6
13210.105 9
13210.651 8
13211.197 6
13211.743 4
13212.289 4
13212.835 4
13213.381 6
13213.927 3
13214.474 7
13215.020 12
13215.566 5
13216.112 9
13216.658 8
13217.204 8
13217.750 9
13218.296 10
13218.842 6
13219.389 4
13219.935 4
13220.481 8
13221.027 8
13221.573 5
13222.120 7
13222.666 5
13223.212 4
13223.758 2
13224.305 2
13224.851 9
13225.397 10
13225.944 15
13226.490 9
13227.036 6
13227.583 1
13228.129 4
13228.675 2
13229.222 3
13229.768 2
13230.314 3
13230.861 11
13231.407 6
13231.954 1
13232.500 1
13233.047 4
13233.593 5
13234.139 13
13234.686 14
13235.232 18
13235.779 11
13236.325 4
13236.872 8
13237.419 5
13237.965 5
13238.512 2
13239.058 1
13239.605 6
13240.151 9
13240.698 8
13241.245 10
13241.791 7
13242.338 7
13242.885 3
13243.431 5
13243.978 8
13244.525 9
13245.071 4
13245.618 4
13246.165 6
13246.711 15
13247.258 9
13247.805 9
13248.352 8
13248.899 5
13249.445 12
13249.992 20
13250.539 21
13251.086 22
13251.633 15
13252.179 12
13252.726 6
13253.273 3
13253.820 8
13254.367 4
13254.914 1
13255.461 9
13256.008 14
13256.555 18
13257.102 10
13257.649 6
13258.195 1
13258.742 2
13259.289 2
13259.836 7
13260.383 8
13260.931 4
13261.478 7
13262.025 3
13262.572 1
13263.119 2
13263.666 4
13264.213 9
13264.760 9
13265.307 7
13265.854 9
13266.401 6
13266.949 3
13267.496 3
13268.043 9
13268.590 11
13269.137 6
13269.685 7
13270.232 10
13270.779 3
13271.326 3
13271.873 8
13272.421 11
13272.968 14
13273.515 11
13274.063 6
13274.610 6
13275.157 5
13275.705 14
13276.252 12
13276.799 10
13277.347 12
13277.894 8
13278.441 6
13278.989 5
13279.536 3
13280.084 5
13280.631 4
13281.179 5
13281.726 4
13282.273 5
13282.821 6
13283.368 11
13283.916 10
13284.463 4
13285.011 4
13285.559 8
13286.106 13
13286.654 13
13287.201 10
13287.749 10
13288.296 7
13288.844 14
13289.392 9
13289.939 8
13290.487 7
13291.034 4
13291.582 7
13292.130 11
13292.678 7
13293.225 5
13293.773 1
13294.321 6
13294.868 11
13295.416 11
13295.964 9
13296.512 15
13297.059 13
13297.607 13
13298.155 11
13298.703 11
13299.251 13
13299.798 6
13300.346 14
13300.894 11
13301.442 7
13301.990 5
13302.538 7
13303.086 4
13303.634 4
13304.182 5
13304.729 6
13305.277 9
13305.825 7
13306.373 8
13306.921 7
13307.469 9
13308.017 3
13308.565 2
13309.113 4
13309.661 5
13310.209 8
13310.757 5
13311.306 6
13311.854 5
13312.402 5
13312.950 7
13313.498 11
13314.046 13
13314.594 4
13315.142 3
13315.690 6
13316.239 12
13316.787 9
13317.335 14
13317.883 9
13318.431 7
13318.980 9
13319.528 5
13320.076 3
13320.624 4
13321.173 0
13321.721 0
13322.269 8
13322.818 10
13323.366 8
13323.914 7
13324.463 5
13325.011 7
13325.559 6
13326.108 3
13326.656 6
13327.204 8
13327.753 8
13328.301 15
13328.850 10
13329.398 4
13329.947 5
13330.495 13
13331.044 14
13331.592 10
13332.141 8
13332.689 7
13333.238 4
13333.786 8
13334.335 3
13334.883 1
13335.432 3
13335.980 9
13336.529 8
13337.078 9
13337.626 6
13338.175 7
13338.723 8
13339.272 7
13339.821 5
13340.369 7
13340.918 12
13341.467 17
13342.015 13
13342.564 22
13343.113 14
13343.662 12
13344.210 6
13344.759 5
13345.308 10
13345.857 8
13346.406 6
13346.954 7
13347.503 3
13348.052 4
13348.601 9
13349.150 10
13349.699 7
13350.247 4
13350.796 2
13351.345 4
13351.894 10
13352.443 12
13352.992 9
13353.541 12
13354.090 10
13354.639 12
13355.188 15
13355.737 12
13356.286 5
13356.835 5
13357.384 4
13357.933 6
13358.482 14
13359.031 10
13359.580 8
13360.129 7
13360.678 5
13361.227 6
13361.776 5
13362.325 4
13362.875 4
13363.424 2
13363.973 8
13364.522 5
13365.071 8
13365.620 4
13366.170 2
13366.719 8
13367.268 15
13367.817 13
13368.367 6
13368.916 7
13369.465 9
13370.014 12
13370.564 15
13371.113 5
13371.662 1
13372.212 0
13372.761 2
13373.310 5
13373.860 3
13374.409 12
13374.958 10
13375.508 5
13376.057 2
13376.607 2
13377.156 3
13377.705 8
13378.255 10
13378.804 4
13379.354 11
13379.903 4
13380.453 9
13381.002 10
13381.552 6
13382.101 9
13382.651 11
13383.200 10
13383.750 9
13384.300 7
13384.849 11
13385.399 10
13385.948 10
13386.498 9
13387.048 10
13387.597 6
13388.147 10
13388.697 3
13389.246 11
13389.796 11
13390.346 4
13390.895 4
13391.445 3
13391.995 8
13392.545 6
13393.094 5
13393.644 9
13394.194 4
13394.744 8
13395.293 6
13395.843 1
13396.393 2
13396.943 6
13397.493 7
13398.043 11
13398.593 14
13399.142 10
13399.692 5
13400.242 2
13400.792 4
13401.342 4
13401.892 6
13402.442 8
13402.992 8
13403.542 6
13404.092 7
13404.642 9
13405.192 7
13405.742 5
13406.292 9
13406.842 9
13407.392 4
13407.942 2
13408.492 1
13409.042 3
13409.592 3
13410.142 0
13410.692 2
13411.243 7
13411.793 5
13412.343 4
13412.893 1
13413.443 1
13413.993 7
13414.544 4
13415.094 5
13415.644 4
13416.194 6
13416.745 8
13417.295 5
13417.845 5
13418.395 5
13418.946 6
13419.496 3
13420.046 7
13420.597 5
13421.147 4
13421.697 2
13422.248 5
13422.798 2
13423.348 2
13423.899 3
13424.449 5
13425.000 4
13425.550 2
13426.100 2
13426.651 2
13427.201 2
13427.752 0
13428.302 3
13428.853 6
13429.403 4
13429.954 4
13430.504 3
13431.055 2
13431.605 8
13432.156 5
13432.706 2
13433.257 5
13433.808 8
13434.358 4
13434.909 6
13435.460 7
13436.010 2
13436.561 11
13437.111 14
13437.662 6
13438.213 6
13438.764 3
13439.314 0
13439.865 16
13440.416 12
13440.966 6
13441.517 18
13442.068 21
13442.619 16
13443.169 11
13443.720 13
13444.271 17
13444.822 11
13445.373 6
13445.924 3
13446.474 7
13447.025 2
13447.576 9
13448.127 6
13448.678 10
13449.229 6
13449.780 5
13450.331 1
13450.882 2
13451.433 2
13451.984 7
13452.535 18
13453.086 13
13453.637 6
13454.188 9
13454.739 8
13455.290 6
13455.841 5
13456.392 1
13456.943 4
13457.494 4
13458.045 4
13458.596 5
13459.147 6
13459.698 1
13460.249 4
13460.801 4
13461.352 5
13461.903 6
13462.454 4
13463.005 7
13463.556 7
13464.108 8
13464.659 5
13465.210 11
13465.761 8
13466.313 3
13466.864 6
13467.415 7
13467.967 4
13468.518 1
13469.069 5
13469.620 2
13470.172 3
13470.723 3
13471.275 5
13471.826 9
13472.377 4
13472.929 1
13473.480 6
13474.032 11
13474.583 8
13475.134 5
13475.686 4
13476.237 1
13476.789 4
13477.340 2
13477.892 5
13478.443 8
13478.995 6
13479.546 2
13480.098 2
13480.649 8
13481.201 9
13481.753 7
13482.304 8
13482.856 5
13483.407 4
13483.959 3
13484.511 12
13485.062 13
13485.614 10
13486.166 7
13486.717 6
13487.269 7
13487.821 11
13488.372 9
13488.924 4
13489.476 15
13490.028 8
13490.579 4
13491.131 2
13491.683 9
13492.235 8
13492.787 4
13493.338 5
13493.890 4
13494.442 2
13494.994 8
13495.546 7
13496.098 10
13496.649 4
13497.201 5
13497.753 2
13498.305 3
13498.857 4
13499.409 7
13499.961 7
13500.513 3
13501.065 2
13501.617 2
13502.169 4
13502.721 6
13503.273 3
13503.825 5
13504.377 3
13504.929 4
13505.481 2
13506.033 3
13506.585 6
13507.137 2
13507.690 9
13508.242 16
13508.794 15
13509.346 10
13509.898 3
13510.450 5
13511.002 11
13511.555 7
13512.107 9
13512.659 19
13513.211 17
13513.763 13
13514.316 7
13514.868 5
13515.420 6
13515.973 6
13516.525 5
13517.077 0
13517.629 6
13518.182 1
13518.734 2
13519.286 3
13519.839 3
13520.391 2
13520.944 3
13521.496 8
13522.048 13
13522.601 10
13523.153 8
13523.706 6
13524.258 7
13524.811 4
13525.363 11
13525.915 6
13526.468 5
13527.020 7
13527.573 2
13528.126 3
13528.678 4
13529.231 1
13529.783 5
13530.336 0
13530.888 7
13531.441 9
13531.994 8
13532.546 7
13533.099 8
13533.651 4
13534.204 7
13534.757 6
13535.309 3
13535.862 5
13536.415 5
13536.968 1
13537.520 7
13538.073 15
13538.626 8
13539.178 6
13539.731 8
13540.284 6
13540.837 3
13541.390 19
13541.942 19
13542.495 16
13543.048 10
13543.601 6
13544.154 11
13544.707 16
13545.260 12
13545.812 8
13546.365 3
13546.918 5
13547.471 9
13548.024 10
13548.577 10
13549.130 10
13549.683 9
13550.236 6
13550.789 6
13551.342 8
13551.895 5
13552.448 3
13553.001 15
13553.554 12
13554.107 15
13554.660 10
13555.213 5
13555.766 9
13556.319 10
13556.873 7
13557.426 8
13557.979 7
13558.532 6
13559.085 11
13559.638 10
13560.192 8
13560.745 2
13561.298 4
13561.851 6
13562.404 9
13562.958 5
13563.511 8
13564.064 7
13564.617 7
13565.171 3
13565.724 2
13566.277 7
13566.831 12
13567.384 13
13567.937 10
13568.491 5
13569.044 10
13569.597 8
13570.151 7
13570.704 9
13571.258 3
13571.811 2
13572.364 6
13572.918 11
13573.471 10
13574.025 2
13574.578 4
13575.132 4
13575.685 8
13576.239 15
13576.792 9
13577.346 11
13577.899 3
13578.453 6
13579.007 9
13579.560 7
13580.114 3
13580.667 1
13581.221 0
13581.775 4
13582.328 11
13582.882 9
13583.436 10
13583.989 11
13584.543 7
13585.097 9
13585.650 9
13586.204 5
13586.758 8
13587.311 4
13587.865 1
13588.419 3
13588.973 6
13589.527 8
13590.080 4
13590.634 5
13591.188 8
13591.742 11
13592.296 10
13592.849 4
13593.403 9
13593.957 12
13594.511 5
13595.065 1
13595.619 4
13596.173 3
13596.727 7
13597.281 7
13597.835 13
13598.389 8
13598.943 8
13599.497 5
13600.051 5
13600.605 10
13601.159 4
13601.713 10
13602.267 7
13602.821 6
13603.375 8
13603.929 8
13604.483 6
13605.037 7
13605.591 6
13606.145 7
13606.699 9
13607.254 10
13607.808 9
13608.362 9
13608.916 10
13609.470 5
13610.025 10
13610.579 10
13611.133 5
13611.687 5
13612.241 1
13612.796 5
13613.350 4
13613.904 11
13614.459 14
13615.013 13
13615.567 7
13616.122 7
13616.676 11
13617.230 10
13617.785 8
13618.339 3
13618.893 1
13619.448 5
13620.002 12
13620.557 19
13621.111 16
13621.665 10
13622.220 16
13622.774 11
13623.329 7
13623.883 4
13624.438 17
13624.992 14
13625.547 13
13626.101 8
13626.656 16
13627.210 14
13627.765 7
13628.320 5
13628.874 7
13629.429 2
13629.983 5
13630.538 3
13631.093 5
13631.647 4
13632.202 8
13632.757 10
13633.311 6
13633.866 10
13634.421 10
13634.975 6
13635.530 11
13636.085 10
13636.640 9
13637.194 5
13637.749 6
13638.304 7
13638.859 8
13639.414 5
13639.968 12
13640.523 12
13641.078 5
13641.633 9
13642.188 4
13642.743 9
13643.297 4
13643.852 3
13644.407 3
13644.962 5
13645.517 2
13646.072 7
13646.627 9
13647.182 17
13647.737 15
13648.292 7
13648.847 6
13649.402 8
13649.957 9
13650.512 7
13651.067 6
13651.622 7
13652.177 9
13652.732 6
13653.287 7
13653.842 8
13654.397 12
13654.953 11
13655.508 13
13656.063 11
13656.618 9
13657.173 14
13657.728 15
13658.284 9
13658.839 6
13659.394 5
13659.949 8
13660.504 3
13661.060 4
13661.615 6
13662.170 8
13662.725 9
13663.281 7
13663.836 10
13664.391 9
13664.947 6
13665.502 6
13666.057 20
13666.613 16
13667.168 8
13667.724 8
13668.279 8
13668.834 9
13669.390 10
13669.945 12
13670.501 8
13671.056 7
13671.611 8
13672.167 11
13672.722 4
13673.278 12
13673.833 12
13674.389 11
13674.944 14
13675.500 11
13676.056 13
13676.611 11
13677.167 6
13677.722 6
13678.278 5
13678.833 11
13679.389 10
13679.945 17
13680.500 16
13681.056 14
13681.612 12
13682.167 13
13682.723 9
13683.279 15
13683.834 12
13684.390 9
13684.946 9
13685.502 4
13686.057 12
13686.613 10
13687.169 16
13687.725 19
13688.281 13
13688.836 16
13689.392 14
13689.948 19
13690.504 20
13691.060 16
13691.616 14
13692.171 12
13692.727 11
13693.283 11
13693.839 7
13694.395 13
13694.951 18
13695.507 12
13696.063 9
13696.619 11
13697.175 14
13697.731 13
13698.287 7
13698.843 9
13699.399 16
13699.955 21
13700.511 31
13701.067 32
13701.623 34
13702.179 25
13702.735 15
13703.291 23
13703.848 25
13704.404 29
13704.960 26
13705.516 24
13706.072 20
13706.628 31
13707.184 33
13707.741 36
13708.297 42
13708.853 23
13709.409 26
13709.966 24
13710.522 19
13711.078 24
13711.634 27
13712.191 24
13712.747 26
13713.303 32
13713.860 36
13714.416 32
13714.972 24
13715.529 32
13716.085 36
13716.641 29
13717.198 26
13717.754 29
13718.311 27
13718.867 44
13719.423 51
13719.980 55
13720.536 43
13721.093 38
13721.649 30
13722.206 27
13722.762 26
13723.319 31
13723.875 26
13724.432 28
13724.988 34
13725.545 33
13726.101 40
13726.658 33
13727.215 27
13727.771 24
13728.328 25
13728.884 23
13729.441 38
13729.998 46
13730.554 46
13731.111 52
13731.668 51
13732.224 28
13732.781 43
13733.338 42
13733.895 29
13734.451 35
13735.008 40
13735.565 46
13736.122 44
13736.678 34
13737.235 34
13737.792 47
13738.349 51
13738.906 44
13739.463 46
13740.019 51
13740.576 62
13741.133 58
13741.690 56
13742.247 62
13742.804 71
13743.361 55
13743.918 61
13744.475 53
13745.032 64
13745.589 71
13746.145 70
13746.702 76
13747.259 94
13747.816 108
13748.374 95
13748.931 64
13749.488 83
13750.045 86
13750.602 95
13751.159 103
13751.716 92
13752.273 97
13752.830 114
13753.387 102
13753.944 109
13754.502 107
13755.059 122
13755.616 156
13756.173 163
13756.730 141
13757.287 166
13757.845 178
13758.402 182
13758.959 156
13759.516 176
13760.074 206
13760.631 224
13761.188 214
13761.745 233
13762.303 239
13762.860 234
13763.417 200
13763.975 221
13764.532 196
13765.089 188
13765.647 174
13766.204 139
13766.762 122
13767.319 114
13767.876 108
13768.434 85
13768.991 99
13769.549 74
13770.106 78
13770.664 86
13771.221 77
13771.779 61
13772.336 56
13772.894 43
13773.451 34
13774.009 37
13774.566 30
13775.124 34
13775.681 39
13776.239 37
13776.797 38
13777.354 37
13777.912 40
13778.470 30
13779.027 27
13779.585 28
13780.142 23
13780.700 18
13781.258 27
13781.816 28
13782.373 18
13782.931 13
13783.489 20
13784.046 25
13784.604 30
13785.162 23
13785.720 21
13786.278 25
13786.835 19
13787.393 17
13787.951 15
13788.509 9
13789.067 10
13789.625 16
13790.182 14
13790.740 17
13791.298 33
13791.856 19
13792.414 17
13792.972 16
13793.530 20
13794.088 25
13794.646 23
13795.204 20
13795.762 27
13796.320 32
13796.878 29
13797.436 29
13797.994 35
13798.552 30
13799.110 23
13799.668 20
13800.226 27
13800.784 31
13801.342 28
13801.900 26
13802.458 24
13803.017 20
13803.575 21
13804.133 18
13804.691 31
13805.249 25
13805.807 19
13806.366 13
13806.924 35
13807.482 28
13808.040 24
13808.598 16
13809.157 24
13809.715 16
13810.273 20
13810.832 25
13811.390 29
13811.948 26
13812.507 21
13813.065 20
13813.623 22
13814.182 29
13814.740 33
13815.298 37
13815.857 29
13816.415 31
13816.974 25
13817.532 18
13818.090 19
13818.649 19
13819.207 30
13819.766 37
13820.324 33
13820.883 35
13821.441 26
13822.000 26
13822.558 26
13823.117 27
13823.675 20
13824.234 16
13824.793 17
13825.351 9
13825.910 15
13826.468 29
13827.027 25
13827.586 17
13828.144 15
13828.703 18
13829.261 26
13829.820 27
13830.379 20
13830.938 16
13831.496 19
13832.055 24
13832.614 20
13833.172 29
13833.731 41
13834.290 45
13834.849 48
13835.408 37
13835.966 40
13836.525 46
13837.084 37
13837.643 46
13838.202 52
13838.761 45
13839.319 37
13839.878 35
13840.437 36
13840.996 40
13841.555 48
13842.114 47
13842.673 44
13843.232 38
13843.791 34
13844.350 31
13844.909 33
13845.468 33
13846.027 52
13846.586 57
13847.145 57
13847.704 61
13848.263 56
13848.822 56
13849.381 50
13849.940 60
13850.499 48
13851.058 38
13851.617 36
13852.176 33
13852.736 26
13853.295 35
13853.854 38
13854.413 41
13854.972 29
13855.531 32
13856.091 22
13856.650 29
13857.209 35
13857.768 38
13858.328 32
13858.887 33
13859.446 28
13860.005 36
13860.565 51
13861.124 51
13861.683 30
13862.243 34
13862.802 34
13863.361 48
13863.921 44
13864.480 52
13865.039 39
13865.599 36
13866.158 42
13866.718 54
13867.277 39
13867.837 46
13868.396 48
13868.956 55
13869.515 60
13870.074 73
13870.634 80
13871.193 77
13871.753 85
13872.313 77
13872.872 111
13873.432 128
13873.991 124
13874.551 144
13875.110 156
13875.670 143
13876.230 124
13876.789 142
13877.349 147
13877.909 136
13878.468 152
13879.028 190
13879.588 211
13880.147 258
13880.707 245
13881.267 256
13881.826 252
13882.386 253
13882.946 238
13883.506 229
13884.065 214
13884.625 220
13885.185 232
13885.745 214
13886.305 192
13886.864 158
13887.424 147
13887.984 126
13888.544 105
13889.104 101
13889.664 107
13890.224 82
13890.784 64
13891.343 67
13891.903 73
13892.463 58
13893.023 57
13893.583 60
13894.143 49
13894.703 50
13895.263 33
13895.823 34
13896.383 34
13896.943 26
13897.503 26
13898.063 27
13898.623 30
13899.184 37
13899.744 35
13900.304 35
13900.864 31
13901.424 21
13901.984 20
13902.544 29
13903.104 38
13903.665 24
13904.225 44
13904.785 35
13905.345 29
13905.905 29
13906.466 26
13907.026 30
13907.586 36
13908.146 26
13908.707 22
13909.267 17
13909.827 13
13910.387 21
13910.948 29
13911.508 18
13912.068 14
13912.629 17
13913.189 30
13913.750 24
13914.310 28
13914.870 16
13915.431 9
13915.991 20
13916.552 22
13917.112 21
13917.672 24
13918.233 27
13918.793 26
13919.354 31
13919.914 36
13920.475 38
13921.035 33
13921.596 37
13922.156 26
13922.717 26
13923.278 26
13923.838 34
13924.399 23
13924.959 18
13925.520 28
13926.081 32
13926.641 21
13927.202 23
13927.763 26
13928.323 31
13928.884 36
13929.445 45
13930.005 46
13930.566 44
13931.127 41
13931.687 34
13932.248 43
13932.809 46
13933.370 37
13933.930 30
13934.491 43
13935.052 44
13935.613 42
13936.174 45
13936.735 43
13937.295 40
13937.856 46
13938.417 52
13938.978 39
13939.539 45
13940.100 45
13940.661 50
13941.222 51
13941.783 40
13942.344 32
13942.904 28
13943.465 29
13944.026 27
13944.587 37
13945.148 29
13945.709 27
13946.270 19
13946.832 26
13947.393 27
13947.954 29
13948.515 22
13949.076 25
13949.637 23
13950.198 16
13950.759 27
13951.320 25
13951.881 14
13952.443 27
13953.004 27
13953.565 20
13954.126 13
13954.687 22
13955.248 14
13955.810 21
13956.371 26
13956.932 26
13957.493 25
13958.055 33
13958.616 44
13959.177 32
13959.739 20
13960.300 12
13960.861 17
13961.423 14
13961.984 19
13962.545 30
13963.107 28
13963.668 37
13964.229 35
13964.791 22
13965.352 25
13965.914 18
13966.475 25
13967.037 18
13967.598 16
13968.159 14
13968.721 17
13969.282 16
13969.844 10
13970.405 15
13970.967 16
13971.529 13
13972.090 11
13972.652 19
13973.213 24
13973.775 12
13974.336 13
13974.898 13
13975.460 8
13976.021 8
13976.583 17
13977.145 20
13977.706 21
13978.268 24
13978.830 25
13979.391 19
13979.953 13
13980.515 16
13981.076 19
13981.638 17
13982.200 21
13982.762 11
13983.323 12
13983.885 12
13984.447 13
13985.009 20
13985.571 19
13986.132 18
13986.694 17
13987.256 13
13987.818 13
13988.380 15
13988.942 28
13989.504 35
13990.066 24
13990.628 11
13991.189 4
13991.751 9
13992.313 9
13992.875 11
13993.437 13
13993.999 15
13994.561 19
13995.123 24
13995.685 16
13996.247 14
13996.809 14
13997.372 18
13997.934 15
13998.496 17
13999.058 19
13999.620 15
14000.182 20
14000.744 20
14001.306 14
14001.868 16
14002.431 13
14002.993 11
14003.555 11
14004.117 8
14004.679 12
14005.242 9
14005.804 11
14006.366 21
14006.928 16
14007.491 12
14008.053 19
14008.615 20
14009.177 20
14009.740 20
14010.302 21
14010.864 18
14011.427 21
14011.989 18
14012.551 24
14013.114 27
14013.676 24
14014.239 19
14014.801 14
14015.363 19
14015.926 26
14016.488 24
14017.051 17
14017.613 22
14018.176 9
14018.738 17
14019.301 14
14019.863 20
14020.426 32
14020.988 29
14021.551 20
14022.113 26
14022.676 27
14023.238 22
14023.801 15
14024.364 23
14024.926 23
14025.489 21
14026.052 17
14026.614 26
14027.177 34
14027.739 30
14028.302 24
14028.865 37
14029.428 34
14029.990 31
14030.553 31
14031.116 32
14031.679 54
14032.241 36
14032.804 33
14033.367 34
14033.930 35
14034.492 38
14035.055 41
14035.618 44
14036.181 49
14036.744 47
14037.307 56
14037.869 61
14038.432 72
14038.995 72
14039.558 90
14040.121 80
14040.684 56
14041.247 73
14041.810 76
14042.373 76
14042.936 68
14043.499 73
14044.062 67
14044.625 60
14045.188 57
14045.751 61
14046.314 50
14046.877 58
14047.440 51
14048.003 33
14048.566 23
14049.129 23
14049.692 17
14050.256 18
14050.819 28
14051.382 23
14051.945 27
14052.508 21
14053.071 20
14053.635 11
14054.198 14
14054.761 26
14055.324 22
14055.887 15
14056.451 17
14057.014 23
14057.577 26
14058.141 13
14058.704 11
14059.267 21
14059.830 24
14060.394 28
14060.957 25
14061.520 28
14062.084 20
14062.647 20
14063.211 17
14063.774 16
14064.337 25
14064.901 15
14065.464 9
14066.028 13
14066.591 16
14067.155 14
14067.718 10
14068.282 24
14068.845 31
14069.409 30
14069.972 31
14070.536 23
14071.099 19
14071.663 26
14072.226 26
14072.790 16
14073.353 21
14073.917 27
14074.481 26
14075.044 25
14075.608 17
14076.171 10
14076.735 10
14077.299 12
14077.862 22
14078.426 31
14078.990 20
14079.554 13
14080.117 23
14080.681 28
14081.245 22
14081.809 16
14082.372 17
14082.936 14
14083.500 18
14084.064 15
14084.627 18
14085.191 17
14085.755 14
14086.319 12
14086.883 12
14087.447 10
14088.011 10
14088.575 15
14089.138 15
14089.702 17
14090.266 10
14090.830 14
14091.394 10
14091.958 13
14092.522 19
14093.086 16
14093.650 15
14094.214 11
14094.778 14
14095.342 10
14095.906 9
14096.470 13
14097.034 16
14097.598 12
14098.162 10
14098.727 11
14099.291 11
14099.855 10
14100.419 4
14100.983 14
14101.547 16
14102.111 15
14102.676 12
14103.240 8
14103.804 4
14104.368 9
14104.932 10
14105.497 17
14106.061 20
14106.625 26
14107.189 12
14107.754 12
14108.318 15
14108.882 10
14109.447 10
14110.011 22
14110.575 21
14111.140 21
14111.704 18
14112.268 19
14112.833 7
14113.397 15
14113.961 11
14114.526 14
14115.090 14
14115.655 11
14116.219 6
14116.784 10
14117.348 6
14117.913 15
14118.477 8
14119.042 2
14119.606 11
14120.171 13
14120.735 12
14121.300 12
14121.864 5
14122.429 11
14122.993 7
14123.558 13
14124.123 20
14124.687 17
14125.252 20
14125.816 12
14126.381 9
14126.946 6
14127.510 7
14128.075 7
14128.640 3
14129.205 2
14129.769 8
14130.334 13
14130.899 14
14131.463 18
14132.028 12
14132.593 12
14133.158 11
14133.723 6
14134.287 11
14134.852 13
14135.417 10
14135.982 12
14136.547 13
14137.112 11
14137.677 6
14138.241 16
14138.806 6
14139.371 7
14139.936 7
14140.501 7
14141.066 13
14141.631 15
14142.196 18
14142.761 16
14143.326 18
14143.891 22
14144.456 26
14145.021 26
14145.586 31
14146.151 26
14146.716 26
14147.281 34
14147.846 28
14148.411 20
14148.976 12
14149.542 9
14150.107 12
14150.672 11
14151.237 11
14151.802 20
14152.367 39
14152.932 30
14153.498 20
14154.063 12
14154.628 14
14155.193 18
14155.759 11
14156.324 6
14156.889 5
14157.454 4
14158.020 7
14158.585 14
14159.150 11
14159.716 7
14160.281 7
14160.846 11
14161.412 19
14161.977 9
14162.542 6
14163.108 8
14163.673 11
14164.239 7
14164.804 8
14165.369 12
14165.935 9
14166.500 6
14167.066 7
14167.631 16
14168.197 11
14168.762 13
14169.328 16
14169.893 9
14170.459 13
14171.024 8
14171.590 6
14172.155 4
14172.721 2
14173.287 3
14173.852 8
14174.418 14
14174.983 15
14175.549 16
14176.115 8
14176.680 9
14177.246 17
14177.812 13
14178.377 8
14178.943 6
14179.509 4
14180.075 16
14180.640 17
14181.206 16
14181.772 17
14182.338 12
14182.903 12
14183.469 5
14184.035 6
14184.601 11
14185.167 10
14185.732 14
14186.298 8
14186.864 10
14187.430 13
14187.996 11
14188.562 9
14189.128 9
14189.694 10
14190.260 13
14190.826 9
14191.392 4
14191.957 7
14192.523 15
14193.089 10
14193.655 7
14194.221 7
14194.787 10
14195.354 6
14195.920 3
14196.486 1
14197.052 3
14197.618 4
14198.184 5
14198.750 9
14199.316 6
14199.882 6
14200.448 7
14201.014 9
14201.581 10
14202.147 14
14202.713 10
14203.279 9
14203.845 8
14204.412 6
14204.978 4
14205.544 5
14206.110 4
14206.677 4
14207.243 8
14207.809 4
14208.375 12
14208.942 10
14209.508 7
14210.074 7
14210.641 7
14211.207 7
14211.773 7
14212.340 8
14212.906 6
14213.473 7
14214.039 7
14214.605 14
14215.172 15
14215.738 13
14216.305 7
14216.871 12
14217.438 13
14218.004 10
14218.571 14
14219.137 26
14219.704 19
14220.270 12
14220.837 9
14221.403 11
14221.970 6
14222.536 6
14223.103 7
14223.670 6
14224.236 5
14224.803 6
14225.369 9
14225.936 10
14226.503 13
14227.069 10
14227.636 8
14228.203 7
14228.769 4
14229.336 4
14229.903 6
14230.470 8
14231.036 5
14231.603 15
14232.170 14
14232.737 8
14233.303 8
14233.870 11
14234.437 6
14235.004 12
14235.571 12
14236.138 9
14236.704 14
14237.271 9
14237.838 11
14238.405 8
14238.972 4
14239.539 6
14240.106 13
14240.673 5
14241.240 5
14241.807 3
14242.374 9
14242.941 5
14243.508 4
14244.075 10
14244.642 8
14245.209 5
14245.776 1
14246.343 3
14246.910 13
14247.477 9
14248.044 9
14248.611 11
14249.178 4
14249.745 3
14250.312 11
14250.880 9
14251.447 8
14252.014 8
14252.581 3
14253.148 9
14253.715 7
14254.283 7
14254.850 7
14255.417 6
14255.984 11
14256.552 10
14257.119 14
14257.686 11
14258.253 9
14258.821 7
14259.388 4
14259.955 12
14260.523 7
14261.090 6
14261.657 16
14262.225 11
14262.792 11
14263.360 4
14263.927 6
14264.494 10
14265.062 6
14265.629 4
14266.197 5
14266.764 5
14267.332 7
14267.899 7
14268.467 15
14269.034 14
14269.602 9
14270.169 13
14270.737 7
14271.304 7
14271.872 2
14272.439 8
14273.007 7
14273.575 8
14274.142 8
14274.710 6
14275.277 11
14275.845 8
14276.413 8
14276.980 15
14277.548 16
14278.116 9
14278.683 7
14279.251 9
14279.819 6
14280.387 2
14280.954 9
14281.522 14
14282.090 12
14282.658 11
14283.225 4
14283.793 6
14284.361 6
14284.929 11
14285.497 10
14286.064 4
14286.632 5
14287.200 4
14287.768 6
14288.336 8
14288.904 15
14289.472 10
14290.040 10
14290.608 8
14291.176 9
14291.744 10
14292.312 6
14292.879 5
14293.447 4
14294.015 4
14294.583 6
14295.152 7
14295.720 7
14296.288 3
14296.856 7
14297.424 10
14297.992 11
14298.560 14
14299.128 9
14299.696 13
14300.264 22
14300.832 19
14301.401 11
14301.969 20
14302.537 17
14303.105 16
14303.673 10
14304.241 9
14304.810 11
14305.378 8
14305.946 6
14306.514 12
14307.083 11
14307.651 10
14308.219 3
14308.788 8
14309.356 11
14309.924 7
14310.492 15
14311.061 16
14311.629 18
14312.198 13
14312.766 8
14313.334 3
14313.903 1
14314.471 3
14315.040 4
14315.608 5
14316.176 7
14316.745 3
14317.313 4
14317.882 6
14318.450 5
14319.019 16
14319.587 12
14320.156 11
14320.724 10
14321.293 5
14321.861 10
14322.430 7
14322.999 9
14323.567 4
14324.136 8
14324.704 4
14325.273 5
14325.842 10
14326.410 8
14326.979 3
14327.548 5
14328.116 2
14328.685 2
14329.254 4
14329.822 8
14330.391 8
14330.960 11
14331.529 7
14332.097 4
14332.666 1
14333.235 4
14333.804 9
14334.373 5
14334.941 9
14335.510 13
14336.079 5
14336.648 4
14337.217 4
14337.786 7
14338.355 6
14338.923 13
14339.492 6
14340.061 10
14340.630 11
14341.199 9
14341.768 5
14342.337 2
14342.906 13
14343.475 14
14344.044 10
14344.613 7
14345.182 2
14345.751 4
14346.320 5
14346.889 5
14347.458 5
14348.027 6
14348.596 6
14349.165 5
14349.735 4
14350.304 5
14350.873 4
14351.442 4
14352.011 5
14352.580 5
14353.150 7
14353.719 3
14354.288 2
14354.857 5
14355.426 7
14355.996 6
14356.565 6
14357.134 9
14357.703 6
14358.273 8
14358.842 8
14359.411 3
14359.981 11
14360.550 9
14361.119 9
14361.689 11
14362.258 14
14362.827 11
14363.397 23
14363.966 15
14364.535 9
14365.105 6
14365.674 2
14366.244 6
14366.813 2
14367.383 4
14367.952 3
14368.522 4
14369.091 10
14369.661 4
14370.230 3
14370.800 3
14371.369 8
14371.939 12
14372.508 7
14373.078 6
14373.648 8
14374.217 10
14374.787 10
14375.356 6
14375.926 6
14376.496 3
14377.065 2
14377.635 7
14378.205 7
14378.774 7
14379.344 8
14379.914 10
14380.483 14
14381.053 6
14381.623 6
14382.193 7
14382.762 5
14383.332 13
14383.902 6
14384.472 4
14385.042 6
14385.611 5
14386.181 2
14386.751 5
14387.321 3
14387.891 3
14388.461 4
14389.031 5
14389.601 7
14390.170 3
14390.740 5
14391.310 5
14391.880 4
14392.450 2
14393.020 3
14393.590 12
14394.160 9
14394.730 6
14395.300 8
14395.870 3
14396.440 0
14397.010 1
14397.580 1
14398.150 4
14398.721 6
14399.291 7
14399.861 6
14400.431 3
14401.001 3
14401.571 11
14402.141 8
14402.711 14
14403.282 11
14403.852 8
14404.422 8
14404.992 6
14405.562 4
14406.133 8
14406.703 13
14407.273 13
14407.843 10
14408.414 6
14408.984 10
14409.554 6
14410.125 3
14410.695 1
14411.265 9
14411.836 10
14412.406 7
14412.976 5
14413.547 10
14414.117 13
14414.688 6
14415.258 6
14415.828 11
14416.399 10
14416.969 4
14417.540 5
14418.110 5
14418.681 3
14419.251 6
14419.822 5
14420.392 5
14420.963 6
14421.533 1
14422.104 1
14422.674 4
14423.245 11
14423.816 10
14424.386 10
14424.957 12
14425.527 6
14426.098 6
14426.669 3
14427.239 6
14427.810 15
14428.381 10
14428.951 5
14429.522 3
14430.093 7
14430.663 17
14431.234 7
14431.805 11
14432.376 14
14432.946 11
14433.517 10
14434.088 7
14434.659 15
14435.230 14
14435.800 10
14436.371 5
14436.942 9
14437.513 8
14438.084 8
14438.655 14
14439.226 11
14439.796 10
14440.367 13
14440.938 11
14441.509 12
14442.080 6
14442.651 6
14443.222 9
14443.793 10
14444.364 9
14444.935 6
14445.506 9
14446.077 7
14446.648 13
14447.219 24
14447.790 15
14448.361 13
14448.932 11
14449.503 11
14450.075 11
14450.646 6
14451.217 7
14451.788 4
14452.359 10
14452.930 3
14453.501 5
14454.073 2
14454.644 3
14455.215 5
14455.786 6
14456.357 5
14456.929 2
14457.500 6
14458.071 10
14458.642 6
14459.214 11
14459.785 10
14460.356 11
14460.928 10
14461.499 15
14462.070 7
14462.642 5
14463.213 5
14463.784 4
14464.356 6
14464.927 3
14465.499 5
14466.070 11
14466.642 11
14467.213 5
14467.784 3
14468.356 3
14468.927 10
14469.499 8
14470.070 9
14470.642 5
14471.213 3
14471.785 10
14472.356 20
14472.928 15
14473.500 11
14474.071 11
14474.643 6
14475.214 7
14475.786 8
14476.358 10
14476.929 14
14477.501 13
14478.073 8
14478.644 12
14479.216 11
14479.788 14
14480.359 10
14480.931 6
14481.503 9
14482.074 9
14482.646 5
14483.218 8
14483.790 5
14484.362 7
14484.933 6
14485.505 5
14486.077 5
14486.649 1
14487.221 6
14487.792 9
14488.364 5
14488.936 9
14489.508 18
14490.080 14
14490.652 6
14491.224 16
14491.796 12
14492.368 12
14492.940 14
14493.512 10
14494.084 9
14494.656 6
14495.228 13
14495.800 15
14496.372 7
14496.944 4
14497.516 9
14498.088 9
14498.660 8
14499.232 7
14499.804 7
14500.376 10
14500.948 12
14501.520 22
14502.092 17
14502.665 6
14503.237 14
14503.809 18
14504.381 10
14504.953 14
14505.525 22
14506.098 13
14506.670 9
14507.242 7
14507.814 9
14508.387 10
14508.959 9
14509.531 13
14510.104 11
14510.676 6
14511.248 6
14511.820 7
14512.393 3
14512.965 3
14513.538 7
14514.110 15
14514.682 14
14515.255 10
14515.827 4
14516.399 9
14516.972 13
14517.544 10
14518.117 2
14518.689 9
14519.262 6
14519.834 5
14520.407 3
14520.979 8
14521.552 9
14522.124 9
14522.697 6
14523.269 3
14523.842 4
14524.415 5
14524.987 6
14525.560 5
14526.132 6
14526.705 2
14527.278 6
14527.850 11
14528.423 4
14528.996 9
14529.568 10
14530.141 5
14530.714 4
14531.286 3
14531.859 3
14532.432 11
14533.005 8
14533.577 5
14534.150 5
14534.723 7
14535.296 6
14535.868 4
14536.441 8
14537.014 3
14537.587 6
14538.160 7
14538.733 6
14539.305 7
14539.878 7
14540.451 5
14541.024 6
14541.597 7
14542.170 7
14542.743 7
14543.316 8
14543.889 10
14544.462 10
14545.035 5
14545.608 9
14546.181 8
14546.754 12
14547.327 9
14547.900 12
14548.473 14
14549.046 10
14549.619 8
14550.192 11
14550.765 8
14551.338 4
14551.911 9
14552.485 5
14553.058 9
14553.631 2
14554.204 3
14554.777 10
14555.350 12
14555.924 9
14556.497 8
14557.070 8
14557.643 10
14558.217 8
14558.790 5
14559.363 5
14559.936 7
14560.510 14
14561.083 14
14561.656 11
14562.230 13
14562.803 13
14563.376 12
14563.950 8
14564.523 5
14565.096 7
14565.670 10
14566.243 3
14566.817 2
14567.390 3
14567.963 5
14568.537 14
14569.110 10
14569.684 3
14570.257 2
14570.831 5
14571.404 9
14571.978 19
14572.551 12
14573.125 11
14573.698 12
14574.272 9
14574.846 6
14575.419 9
14575.993 14
14576.566 15
14577.140 7
14577.714 9
14578.287 6
14578.861 4
14579.435 3
14580.008 5
14580.582 4
14581.156 9
14581.729 6
14582.303 3
14582.877 10
14583.450 12
14584.024 11
14584.598 8
14585.172 1
14585.746 6
14586.319 3
14586.893 2
14587.467 1
14588.041 2
14588.615 2
14589.189 3
14589.762 3
14590.336 8
14590.910 5
14591.484 3
14592.058 2
14592.632 2
14593.206 8
14593.780 4
14594.354 4
14594.928 7
14595.502 5
14596.076 8
14596.650 8
14597.224 12
14597.798 9
14598.372 5
14598.946 9
14599.520 7
14600.094 7
14600.668 8
14601.242 9
14601.816 7
14602.390 5
14602.964 3
14603.539 3
14604.113 10
14604.687 11
14605.261 7
14605.835 10
14606.409 14
14606.984 17
14607.558 11
14608.132 10
14608.706 11
14609.281 17
14609.855 16
14610.429 12
14611.003 5
14611.578 8
14612.152 11
14612.726 9
14613.301 11
14613.875 10
14614.449 8
14615.024 5
14615.598 10
14616.172 8
14616.747 8
14617.321 5
14617.896 8
14618.470 8
14619.045 8
14619.619 10
14620.194 7
14620.768 3
14621.342 2
14621.917 1
14622.491 3
14623.066 4
14623.641 5
14624.215 7
14624.790 11
14625.364 14
14625.939 17
14626.513 9
14627.088 9
14627.663 3
14628.237 6
14628.812 7
14629.387 4
14629.961 4
14630.536 4
14631.111 9
14631.685 5
14632.260 12
14632.835 13
14633.409 8
14633.984 7
14634.559 8
14635.134 1
14635.708 7
14636.283 9
14636.858 6
14637.433 3
14638.008 5
14638.582 6
14639.157 4
14639.732 6
14640.307 6
14640.882 5
14641.457 8
14642.032 6
14642.607 7
14643.181 7
14643.756 10
14644.331 7
14644.906 5
14645.481 3
14646.056 4
14646.631 8
14647.206 7
14647.781 5
14648.356 4
14648.931 4
14649.506 4
14650.081 9
14650.656 5
14651.232 6
14651.807 5
14652.382 3
14652.957 4
14653.532 6
14654.107 6
14654.682 15
14655.257 20
14655.833 15
14656.408 8
14656.983 7
14657.558 9
14658.133 7
14658.709 8
14659.284 9
14659.859 4
14660.434 3
14661.010 8
14661.585 17
14662.160 8
14662.735 10
14663.311 10
14663.886 7
14664.461 11
14665.037 6
14665.612 4
14666.188 9
14666.763 6
14667.338 12
14667.914 11
14668.489 10
14669.065 10
14669.640 5
14670.215 8
14670.791 5
14671.366 6
14671.942 7
14672.517 4
14673.093 6
14673.668 8
14674.244 11
14674.819 8
14675.395 4
14675.971 7
14676.546 8
14677.122 12
14677.697 9
14678.273 5
14678.849 9
14679.424 11
14680.000 11
14680.576 6
14681.151 6
14681.727 11
14682.303 10
14682.878 13
14683.454 15
14684.030 10
14684.605 5
14685.181 8
14685.757 6
14686.333 14
14686.908 23
14687.484 13
14688.060 10
14688.636 5
14689.212 13
14689.788 12
14690.363 7
14690.939 14
14691.515 14
14692.091 15
14692.667 14
14693.243 12
14693.819 14
14694.395 11
14694.971 15
14695.547 10
14696.122 12
14696.698 9
14697.274 3
14697.850 2
14698.426 4
14699.002 7
14699.578 5
14700.155 9
14700.731 2
14701.307 2
14701.883 10
14702.459 10
14703.035 7
14703.611 2
14704.187 9
14704.763 10
14705.339 5
14705.916 5
14706.492 7
14707.068 8
14707.644 8
14708.220 5
14708.797 18
14709.373 12
14709.949 10
14710.525 3
14711.101 0
14711.678 0
14712.254 4
14712.830 9
14713.407 6
14713.983 11
14714.559 10
14715.136 6
14715.712 3
14716.288 3
14716.865 9
14717.441 10
14718.017 3
14718.594 6
14719.170 7
14719.747 19
14720.323 12
14720.900 4
14721.476 14
14722.052 13
14722.629 8
14723.205 7
14723.782 8
14724.358 10
14724.935 17
14725.512 20
14726.088 16
14726.665 10
14727.241 4
14727.818 2
14728.394 1
14728.971 6
14729.548 2
14730.124 8
14730.701 10
14731.278 6
14731.854 2
14732.431 5
14733.008 10
14733.584 11
14734.161 13
14734.738 8
14735.314 10
14735.891 7
14736.468 6
14737.045 4
14737.621 9
14738.198 4
14738.775 3
14739.352 5
14739.929 7
14740.506 6
14741.082 3
14741.659 5
14742.236 2
14742.813 5
14743.390 10
14743.967 8
14744.544 9
14745.121 6
14745.698 16
14746.274 15
14746.851 9
14747.428 12
14748.005 13
14748.582 8
14749.159 4
14749.736 2
14750.313 6
14750.890 7
14751.467 4
14752.045 4
14752.622 1
14753.199 6
14753.776 6
14754.353 9
14754.930 7
14755.507 15
14756.084 11
14756.661 10
14757.239 15
14757.816 11
14758.393 6
14758.970 3
14759.547 7
14760.125 6
14760.702 8
14761.279 10
14761.856 7
14762.434 13
14763.011 16
14763.588 7
14764.165 8
14764.743 9
14765.320 17
14765.897 8
14766.475 8
14767.052 13
14767.629 7
14768.207 7
14768.784 8
14769.362 8
14769.939 11
14770.516 8
14771.094 3
14771.671 8
14772.249 10
14772.826 14
14773.404 16
14773.981 16
14774.559 15
14775.136 14
14775.714 9
14776.291 16
14776.869 11
14777.446 8
14778.024 14
14778.602 15
14779.179 14
14779.757 9
14780.334 8
14780.912 6
14781.490 27
14782.067 21
14782.645 17
14783.223 19
14783.800 14
14784.378 13
14784.956 13
14785.533 7
14786.111 10
14786.689 9
14787.267 5
14787.844 5
14788.422 5
14789.000 6
14789.578 10
14790.155 6
14790.733 10
14791.311 17
14791.889 12
14792.467 6
14793.045 2
14793.623 8
14794.200 6
14794.778 5
14795.356 5
14795.934 4
14796.512 6
14797.090 6
14797.668 6
14798.246 3
14798.824 3
14799.402 6
14799.980 12
14800.558 3
14801.136 4
14801.714 7
14802.292 3
14802.870 3
14803.448 3
14804.026 4
14804.604 6
14805.182 8
14805.761 4
14806.339 6
14806.917 12
14807.495 9
14808.073 3
14808.651 9
14809.229 5
14809.808 6
14810.386 4
14810.964 9
14811.542 8
14812.121 8
14812.699 5
14813.277 2
14813.855 6
14814.434 5
14815.012 3
14815.590 5
14816.169 8
14816.747 10
14817.325 5
14817.904 2
14818.482 7
14819.060 4
14819.639 4
14820.217 1
14820.795 4
14821.374 6
14821.952 9
14822.531 12
14823.109 10
14823.688 7
14824.266 6
14824.845 4
14825.423 7
14826.002 4
14826.580 7
14827.159 6
14827.737 6
14828.316 4
14828.894 0
14829.473 9
14830.052 21
14830.630 14
14831.209 6
14831.787 9
14832.366 6
14832.945 7
14833.523 12
14834.102 9
14834.681 9
14835.259 10
14835.838 9
14836.417 8
14836.995 2
14837.574 4
14838.153 6
14838.732 4
14839.310 13
14839.889 12
14840.468 3
14841.047 4
14841.626 3
14842.204 2
14842.783 4
14843.362 4
14843.941 3
14844.520 6
14845.099 7
14845.678 4
14846.257 5
14846.835 2
14847.414 10
14847.993 6
14848.572 7
14849.151 13
14849.730 8
14850.309 7
14850.888 8
14851.467 2
14852.046 3
14852.625 2
14853.204 2
14853.783 3
14854.362 13
14854.942 7
14855.521 6
14856.100 11
14856.679 14
14857.258 12
14857.837 6
14858.416 5
14858.995 4
14859.575 3
14860.154 5
14860.733 6
14861.312 7
14861.891 4
14862.471 5
14863.050 2
14863.629 7
14864.208 6
14864.788 5
14865.367 6
14865.946 11
14866.525 5
14867.105 11
14867.684 10
14868.263 6
14868.843 5
14869.422 6
14870.001 5
14870.581 1
14871.160 4
14871.740 5
14872.319 1
14872.898 2
14873.478 4
14874.057 7
14874.637 7
14875.216 8
14875.796 6
14876.375 9
14876.955 3
14877.534 8
14878.114 8
14878.693 3
14879.273 5
14879.852 2
14880.432 11
14881.012 6
14881.591 9
14882.171 6
14882.750 9
14883.330 10
14883.910 7
14884.489 2
14885.069 0
14885.649 13
14886.228 9
14886.808 5
14887.388 5
14887.967 7
14888.547 7
14889.127 1
14889.707 4
14890.286 8
14890.866 9
14891.446 5
14892.026 3
14892.606 5
14893.185 3
14893.765 3
14894.345 5
14894.925 2
14895.505 4
14896.085 3
14896.665 6
14897.245 4
14897.824 8
14898.404 10
14898.984 8
14899.564 14
14900.144 11
14900.724 8
14901.304 7
14901.884 6
14902.464 16
14903.044 11
14903.624 7
14904.204 4
14904.784 7
14905.364 4
14905.944 3
14906.525 3
14907.105 7
14907.685 8
14908.265 5
14908.845 12
14909.425 11
14910.005 7
14910.585 9
14911.166 14
14911.746 8
14912.326 7
14912.906 12
14913.486 15
14914.067 11
14914.647 7
14915.227 9
14915.807 5
14916.388 3
14916.968 2
14917.548 9
14918.129 11
14918.709 8
14919.289 5
14919.870 11
14920.450 10
14921.030 6
14921.611 12
14922.191 15
14922.771 5
14923.352 8
14923.932 7
14924.513 7
14925.093 15
14925.674 11
14926.254 7
14926.835 10
14927.415 7
14927.996 2
14928.576 7
14929.157 8
14929.737 8
14930.318 3
14930.898 5
14931.479 4
14932.059 8
14932.640 14
14933.221 11
14933.801 7
14934.382 5
14934.962 6
14935.543 2
14936.124 5
14936.704 12
14937.285 10
14937.866 10
14938.447 10
14939.027 14
14939.608 14
14940.189 8
14940.769 10
14941.350 5
14941.931 6
14942.512 2
14943.093 5
14943.673 8
14944.254 9
14944.835 12
14945.416 7
14945.997 4
14946.578 1
14947.158 5
14947.739 4
14948.320 14
14948.901 11
14949.482 26
14950.063 26
14950.644 23
14951.225 19
14951.806 18
14952.387 12
14952.968 11
14953.549 7
14954.130 9
14954.711 8
14955.292 9
14955.873 3
14956.454 7
14957.035 6
14957.616 3
14958.197 3
14958.778 3
14959.359 6
14959.941 8
14960.522 10
14961.103 5
14961.684 6
14962.265 9
14962.846 4
14963.428 3
14964.009 12
14964.590 13
14965.171 10
14965.752 7
14966.334 7
14966.915 9
14967.496 2
14968.077 4
14968.659 21
14969.240 14
14969.821 15
14970.403 10
14970.984 12
14971.565 13
14972.147 8
14972.728 9
14973.310 14
14973.891 7
14974.472 5
14975.054 6
14975.635 3
14976.217 4
14976.798 8
14977.380 4
14977.961 8
14978.543 7
14979.124 7
14979.706 6
14980.287 8
14980.869 10
14981.450 17
14982.032 19
14982.613 10
14983.195 6
14983.776 8
14984.358 8
14984.940 12
14985.521 11
14986.103 5
14986.685 14
14987.266 11
14987.848 14
14988.430 14
14989.011 8
14989.593 7
14990.175 12
14990.756 10
14991.338 8
14991.920 8
14992.502 6
14993.083 13
14993.665 11
14994.247 18
14994.829 17
14995.411 13
14995.992 12
14996.574 13
14997.156 8
14997.738 10
14998.320 11
14998.902 7
14999.484 14
15000.065 13
15000.647 5
15001.229 3
15001.811 5
15002.393 9
15002.975 8
15003.557 12
15004.139 11
15004.721 11
15005.303 4
15005.885 7
15006.467 6
15007.049 9
15007.631 6
15008.213 6
15008.795 7
15009.378 2
15009.960 6
15010.542 8
15011.124 4
15011.706 5
15012.288 8
15012.870 11
15013.452 13
15014.035 13
15014.617 11
15015.199 16
15015.781 6
15016.363 4
15016.946 7
15017.528 3
15018.110 21
15018.692 21
15019.275 23
15019.857 16
15020.439 13
15021.022 15
15021.604 8
15022.186 8
15022.769 14
15023.351 9
15023.933 16
15024.516 13
15025.098 18
15025.681 14
15026.263 13
15026.845 9
15027.428 7
15028.010 12
15028.593 18
15029.175 23
15029.758 12
15030.340 6
15030.923 13
15031.505 17
15032.088 19
15032.670 20
15033.253 12
15033.835 15
15034.418 10
15035.001 10
15035.583 9
15036.166 18
15036.748 19
15037.331 20
15037.914 19
15038.496 21
15039.079 29
15039.662 22
15040.244 19
15040.827 20
15041.410 20
15041.992 20
15042.575 28
15043.158 26
15043.741 19
15044.323 21
15044.906 18
15045.489 21
15046.072 21
15046.655 15
15047.237 19
15047.820 11
15048.403 16
15048.986 12
15049.569 15
15050.152 22
15050.735 21
15051.318 23
15051.900 25
15052.483 31
15053.066 24
15053.649 24
15054.232 17
15054.815 9
15055.398 15
15055.981 26
15056.564 16
15057.147 16
15057.730 18
15058.313 22
15058.896 26
15059.479 28
15060.062 31
15060.646 28
15061.229 33
15061.812 24
15062.395 25
15062.978 33
15063.561 35
15064.144 26
15064.727 25
15065.311 22
15065.894 34
15066.477 30
15067.060 30
15067.643 42
15068.227 54
15068.810 41
15069.393 43
15069.976 38
15070.560 52
15071.143 39
15071.726 41
15072.310 41
15072.893 54
15073.476 53
15074.060 58
15074.643 61
15075.226 40
15075.810 61
15076.393 69
15076.976 81
15077.560 62
15078.143 46
15078.727 57
15079.310 47
15079.894 55
15080.477 54
15081.061 69
15081.644 55
15082.228 61
15082.811 53
15083.395 62
15083.978 113
15084.562 122
15085.145 110
15085.729 91
15086.312 77
15086.896 87
15087.480 68
15088.063 92
15088.647 89
15089.230 97
15089.814 99
15090.398 103
15090.981 107
15091.565 112
15092.149 107
15092.733 92
15093.316 92
15093.900 92
15094.484 86
15095.067 103
15095.651 112
15096.235 113
15096.819 123
15097.403 120
15097.986 122
15098.570 140
15099.154 149
15099.738 151
15100.322 151
15100.906 184
15101.489 197
15102.073 200
15102.657 213
15103.241 264
15103.825 267
15104.409 273
15104.993 293
15105.577 287
15106.161 301
15106.745 313
15107.329 326
15107.913 342
15108.497 356
15109.081 356
15109.665 432
15110.249 451
15110.833 476
15111.417 529
15112.001 549
15112.585 562
15113.169 587
15113.753 664
15114.338 705
15114.922 755
15115.506 822
15116.090 890
15116.674 955
15117.258 1061
15117.843 1159
15118.427 1210
15119.011 1297
15119.595 1409
15120.179 1533
15120.764 1657
15121.348 1845
15121.932 2024
15122.517 2164
15123.101 2241
15123.685 2253
15124.269 2399
15124.854 2510
15125.438 2644
15126.022 2758
15126.607 2836
15127.191 2779
15127.776 2679
15128.360 2621
15128.944 2554
15129.529 2514
15130.113 2365
15130.698 2328
15131.282 2168
15131.867 1968
15132.451 1790
15133.036 1630
15133.620 1519
15134.205 1377
15134.789 1246
15135.374 1088
15135.958 971
15136.543 826
15137.127 725
15137.712 697
15138.296 601
15138.881 499
15139.466 472
15140.050 407
15140.635 338
15141.220 276
15141.804 247
15142.389 242
15142.974 220
15143.558 198
15144.143 174
15144.728 152
15145.312 151
15145.897 144
15146.482 127
15147.067 133
15147.651 119
15148.236 112
15148.821 121
15149.406 99
15149.991 91
15150.575 88
15151.160 80
15151.745 73
15152.330 85
15152.915 71
15153.500 66
15154.085 66
15154.670 60
15155.255 52
15155.839 42
15156.424 64
15157.009 78
15157.594 52
15158.179 54
15158.764 52
15159.349 63
15159.934 68
15160.519 62
15161.104 43
15161.689 37
15162.274 42
15162.859 44
15163.445 54
15164.030 58
15164.615 47
15165.200 35
15165.785 36
15166.370 55
15166.955 42
15167.540 30
15168.126 36
15168.711 45
15169.296 43
15169.881 32
15170.466 23
15171.052 30
15171.637 37
15172.222 43
15172.807 28
15173.393 29
15173.978 21
15174.563 23
15175.148 34
15175.734 40
15176.319 43
15176.904 28
15177.490 37
15178.075 27
15178.661 31
15179.246 28
15179.831 19
15180.417 20
15181.002 20
15181.588 27
15182.173 19
15182.758 18
15183.344 19
15183.929 19
15184.515 16
15185.100 8
15185.686 13
15186.271 25
15186.857 24
15187.442 17
15188.028 20
15188.614 26
15189.199 27
15189.785 17
15190.370 19
15190.956 23
15191.542 17
15192.127 21
15192.713 23
15193.298 26
15193.884 13
15194.470 18
15195.055 27
15195.641 25
15196.227 23
15196.813 24
15197.398 23
15197.984 18
15198.570 15
15199.156 11
15199.741 7
15200.327 10
15200.913 7
15201.499 13
15202.085 21
15202.670 14
15203.256 22
15203.842 15
15204.428 15
15205.014 12
15205.600 16
15206.186 9
15206.772 8
15207.358 4
15207.943 12
15208.529 8
15209.115 13
15209.701 11
15210.287 9
15210.873 13
15211.459 27
15212.045 20
15212.631 18
15213.217 34
15213.803 28
15214.390 13
15214.976 14
15215.562 17
15216.148 9
15216.734 9
15217.320 16
15217.906 15
15218.492 13
15219.078 12
15219.665 12
15220.251 11
15220.837 10
15221.423 10
15222.009 13
15222.596 11
15223.182 11
15223.768 7
15224.354 12
15224.941 18
15225.527 13
15226.113 26
15226.699 11
15227.286 12
15227.872 9
15228.458 14
15229.045 12
15229.631 12
15230.217 11
15230.804 16
15231.390 22
15231.977 32
15232.563 22
15233.149 15
15233.736 13
15234.322 11
15234.909 10
15235.495 11
15236.082 10
15236.668 19
15237.255 15
15237.841 6
15238.428 10
15239.014 14
15239.601 14
15240.187 13
15240.774 11
15241.361 12
15241.947 14
15242.534 17
15243.120 13
15243.707 14
15244.294 9
15244.880 9
15245.467 9
15246.054 19
15246.640 19
15247.227 14
15247.814 12
15248.400 25
15248.987 20
15249.574 16
15250.161 18
15250.747 16
15251.334 15
15251.921 15
15252.508 20
15253.095 13
15253.681 16
15254.268 21
15254.855 24
15255.442 25
15256.029 13
15256.616 20
15257.203 19
15257.790 27
15258.376 25
15258.963 20
15259.550 24
15260.137 20
15260.724 21
15261.311 14
15261.898 12
15262.485 16
15263.072 23
15263.659 18
15264.246 25
15264.833 15
15265.420 11
15266.007 15
15266.594 9
15267.181 11
15267.769 23
15268.356 11
15268.943 23
15269.530 25
15270.117 25
15270.704 19
15271.291 9
15271.879 15
15272.466 19
15273.053 19
15273.640 18
15274.227 13
15274.815 21
15275.402 21
15275.989 16
15276.576 11
15277.164 13
15277.751 11
15278.338 8
15278.925 9
15279.513 15
15280.100 26
15280.687 33
15281.275 24
15281.862 16
15282.450 16
15283.037 21
15283.624 17
15284.212 19
15284.799 18
15285.387 18
15285.974 26
15286.561 28
15287.149 31
15287.736 21
15288.324 21
15288.911 25
15289.499 23
15290.086 23
15290.674 21
15291.262 21
15291.849 25
15292.437 29
15293.024 27
15293.612 26
15294.199 29
15294.787 19
15295.375 21
15295.962 19
15296.550 27
15297.138 20
15297.725 13
15298.313 12
15298.901 11
15299.488 21
15300.076 22
15300.664 25
15301.252 26
15301.839 19
15302.427 19
15303.015 17
15303.603 8
15304.190 15
15304.778 19
15305.366 14
15305.954 16
15306.542 26
15307.130 25
15307.717 15
15308.305 17
15308.893 18
15309.481 25
15310.069 29
15310.657 28
15311.245 37
15311.833 30
15312.421 21
15313.009 25
15313.597 32
15314.185 22
15314.773 19
15315.361 23
15315.949 19
15316.537 19
15317.125 20
15317.713 29
15318.301 36
15318.889 32
15319.477 21
15320.065 17
15320.653 20
15321.241 19
15321.829 34
15322.418 35
15323.006 33
15323.594 44
15324.182 42
15324.770 37
15325.358 45
15325.947 31
15326.535 40
15327.123 44
15327.711 44
15328.300 51
15328.888 53
15329.476 58
15330.065 57
15330.653 37
15331.241 49
15331.829 53
15332.418 51
15333.006 44
15333.595 35
15334.183 30
15334.771 38
15335.360 37
15335.948 35
15336.536 30
15337.125 27
15337.713 31
15338.302 34
15338.890 30
15339.479 34
15340.067 42
15340.656 48
15341.244 41
15341.833 30
15342.421 37
15343.010 47
15343.598 33
15344.187 33
15344.776 35
15345.364 31
15345.953 34
15346.541 31
15347.130 21
15347.719 28
15348.307 32
15348.896 34
15349.485 28
15350.073 20
15350.662 26
15351.251 31
15351.839 24
15352.428 31
15353.017 21
15353.606 22
15354.194 15
15354.783 14
15355.372 27
15355.961 17
15356.549 16
15357.138 22
15357.727 16
15358.316 9
15358.905 20
15359.494 20
15360.082 16
15360.671 14
15361.260 22
15361.849 23
15362.438 24
15363.027 14
15363.616 9
15364.205 13
15364.794 6
15365.383 14
15365.972 10
15366.561 14
15367.150 15
15367.739 14
15368.328 9
15368.917 11
15369.506 14
15370.095 5
15370.684 6
15371.273 8
15371.862 1
15372.451 7
15373.040 14
15373.630 11
15374.219 16
15374.808 12
15375.397 11
15375.986 14
15376.575 11
15377.165 13
15377.754 10
15378.343 16
15378.932 13
15379.522 6
15380.111 16
15380.700 14
15381.289 15
15381.879 14
15382.468 9
15383.057 14
15383.647 9
15384.236 4
15384.825 7
15385.415 7
15386.004 10
15386.593 8
15387.183 12
15387.772 10
15388.362 10
15388.951 7
15389.540 7
15390.130 7
15390.719 9
15391.309 1
15391.898 10
15392.488 11
15393.077 13
15393.667 9
15394.256 8
15394.846 6
15395.435 7
15396.025 7
15396.615 6
15397.204 5
15397.794 7
15398.383 4
15398.973 7
15399.563 7
15400.152 4
15400.742 4
15401.331 7
15401.921 4
15402.511 6
15403.101 11
15403.690 13
15404.280 7
15404.870 7
15405.459 9
15406.049 9
15406.639 10
15407.229 7
15407.819 4
15408.408 3
15408.998 4
15409.588 5
15410.178 5
15410.768 2
15411.357 13
15411.947 7
15412.537 9
15413.127 11
15413.717 11
15414.307 7
15414.897 5
15415.487 11
15416.077 12
15416.667 15
15417.257 9
15417.847 10
15418.437 9
15419.027 6
15419.617 10
15420.207 9
15420.797 4
15421.387 5
15421.977 9
15422.567 7
15423.157 1
15423.747 5
15424.337 5
15424.927 13
15425.517 12
15426.108 13
15426.698 18
15427.288 16
15427.878 8
15428.468 7
15429.058 9
15429.649 5
15430.239 4
15430.829 6
15431.419 6
15432.010 10
15432.600 12
15433.190 20
15433.780 12
15434.371 10
15434.961 9
15435.551 3
15436.142 8
15436.732 7
15437.322 8
15437.913 12
15438.503 9
15439.093 9
15439.684 12
15440.274 10
15440.865 13
15441.455 10
15442.046 10
15442.636 8
15443.226 8
15443.817 9
15444.407 6
15444.998 6
15445.588 12
15446.179 10
15446.770 3
15447.360 6
15447.951 8
15448.541 11
15449.132 11
15449.722 6
15450.313 6
15450.904 10
15451.494 8
15452.085 5
15452.675 10
15453.266 4
15453.857 4
15454.448 8
15455.038 6
15455.629 9
15456.220 10
15456.810 11
15457.401 12
15457.992 4
15458.583 2
15459.173 6
15459.764 8
15460.355 9
15460.946 13
15461.537 15
15462.127 8
15462.718 12
15463.309 10
15463.900 9
15464.491 12
15465.082 10
15465.673 7
15466.264 14
15466.854 5
15467.445 2
15468.036 9
15468.627 10
15469.218 6
15469.809 16
15470.400 11
15470.991 9
15471.582 9
15472.173 7
15472.764 10
15473.355 6
15473.946 4
15474.537 6
15475.129 3
15475.720 3
15476.311 5
15476.902 13
15477.493 9
15478.084 11
15478.675 9
15479.266 11
15479.858 14
15480.449 8
15481.040 4
15481.631 5
15482.222 7
15482.814 10
15483.405 5
15483.996 6
15484.587 6
15485.179 7
15485.770 12
15486.361 8
15486.952 4
15487.544 3
15488.135 5
15488.726 9
15489.318 11
15489.909 12
15490.501 14
15491.092 14
15491.683 8
15492.275 8
15492.866 5
15493.458 11
15494.049 6
15494.640 4
15495.232 6
15495.823 5
15496.415 3
15497.006 5
15497.598 4
15498.189 9
15498.781 12
15499.372 13
15499.964 14
15500.556 10
15501.147 6
15501.739 7
15502.330 6
15502.922 5
15503.514 5
15504.105 11
15504.697 13
15505.289 8
15505.880 5
15506.472 1
15507.064 7
15507.655 12
15508.247 14
15508.839 14
15509.430 9
15510.022 14
15510.614 10
15511.206 2
15511.797 8
15512.389 8
15512.981 8
15513.573 9
15514.165 6
15514.757 8
15515.348 4
15515.940 4
15516.532 12
15517.124 7
15517.716 17
15518.308 14
15518.900 12
15519.492 11
15520.084 10
15520.676 8
15521.268 9
15521.859 3
15522.451 8
15523.043 11
15523.635 21
15524.227 16
15524.820 12
15525.412 11
15526.004 22
15526.596 11
15527.188 10
15527.780 10
15528.372 9
15528.964 5
15529.556 7
15530.148 14
15530.740 8
15531.333 5
15531.925 8
15532.517 8
15533.109 14
15533.701 12
15534.294 3
15534.886 5
15535.478 4
15536.070 2
15536.662 4
15537.255 12
15537.847 11
15538.439 14
15539.032 13
15539.624 8
15540.216 16
15540.809 8
15541.401 4
15541.993 4
15542.586 5
15543.178 8
15543.770 8
15544.363 7
15544.955 9
15545.548 7
15546.140 9
15546.733 6
15547.325 13
15547.918 13
15548.510 16
15549.102 14
15549.695 10
15550.288 9
15550.880 16
15551.473 9
15552.065 8
15552.658 8
15553.250 17
15553.843 8
15554.435 4
15555.028 10
15555.621 15
15556.213 20
15556.806 13
15557.399 7
15557.991 9
15558.584 8
15559.177 11
15559.769 15
15560.362 13
15560.955 5
15561.547 5
15562.140 6
15562.733 6
15563.326 8
15563.919 12
15564.511 11
15565.104 6
15565.697 6
15566.290 8
15566.883 13
15567.475 12
15568.068 12
15568.661 14
15569.254 11
15569.847 3
15570.440 6
15571.033 6
15571.626 6
15572.219 8
15572.812 8
15573.404 6
15573.997 8
15574.590 11
15575.183 7
15575.776 4
15576.369 9
15576.962 8
15577.556 10
15578.149 4
15578.742 7
15579.335 4
15579.928 4
15580.521 6
15581.114 8
15581.707 3
15582.300 10
15582.893 6
15583.487 6
15584.080 3
15584.673 9
15585.266 7
15585.859 2
15586.452 4
15587.046 7
15587.639 12
15588.232 12
15588.825 4
15589.419 5
15590.012 6
15590.605 5
15591.199 9
15591.792 9
15592.385 8
15592.978 4
15593.572 4
15594.165 6
15594.759 9
15595.352 9
15595.945 7
15596.539 11
15597.132 8
15597.726 9
15598.319 14
15598.912 15
15599.506 23
15600.099 11
15600.693 7
15601.286 2
15601.880 5
15602.473 2
15603.067 5
15603.660 8
15604.254 9
15604.847 14
15605.441 7
15606.035 2
15606.628 3
15607.222 12
15607.815 11
15608.409 6
15609.003 4
15609.596 7
15610.190 10
15610.784 13
15611.377 12
15611.971 8
15612.565 10
15613.159 2
15613.752 10
15614.346 10
15614.940 10
15615.533 8
15616.127 7
15616.721 5
15617.315 4
15617.909 9
15618.502 14
15619.096 5
15619.690 1
15620.284 4
15620.878 8
15621.472 7
15622.066 6
15622.660 8
15623.253 4
15623.847 3
15624.441 6
15625.035 9
15625.629 4
15626.223 4
15626.817 8
15627.411 12
15628.005 18
15628.599 19
15629.193 6
15629.787 7
15630.381 3
15630.975 2
15631.569 6
15632.163 5
15632.758 8
15633.352 10
15633.946 8
15634.540 9
15635.134 11
15635.728 8
15636.322 6
15636.916 4
15637.511 4
15638.105 8
15638.699 4
15639.293 1
15639.888 10
15640.482 5
15641.076 9
15641.670 7
15642.265 6
15642.859 4
15643.453 5
15644.047 9
15644.642 9
15645.236 8
15645.830 11
15646.425 7
15647.019 6
15647.613 8
15648.208 7
15648.802 6
15649.397 16
15649.991 9
15650.586 12
15651.180 9
15651.774 17
15652.369 16
15652.963 10
15653.558 11
15654.152 8
15654.747 9
15655.341 3
15655.936 3
15656.530 12
15657.125 7
15657.720 5
15658.314 10
15658.909 9
15659.503 5
15660.098 8
15660.693 7
15661.287 7
15661.882 1
15662.477 5
15663.071 9
15663.666 7
15664.261 9
15664.855 4
15665.450 8
15666.045 12
15666.639 13
15667.234 10
15667.829 5
15668.424 7
15669.018 11
15669.613 15
15670.208 8
15670.803 10
15671.398 10
15671.993 4
15672.587 2
15673.182 7
15673.777 9
15674.372 5
15674.967 6
15675.562 5
15676.157 7
15676.752 6
15677.347 12
15677.942 9
15678.537 3
15679.132 3
15679.726 3
15680.321 13
15680.917 13
15681.512 7
15682.107 5
15682.702 3
15683.297 6
15683.892 4
15684.487 4
15685.082 7
15685.677 10
15686.272 6
15686.867 5
15687.462 9
15688.057 10
15688.653 13
15689.248 15
15689.843 13
15690.438 9
15691.033 12
15691.629 13
15692.224 5
15692.819 7
15693.414 6
15694.010 4
15694.605 6
15695.200 5
15695.795 4
15696.391 6
15696.986 5
15697.581 8
15698.177 8
15698.772 7
15699.367 11
15699.963 8
15700.558 4
15701.154 9
15701.749 7
15702.344 4
15702.940 8
15703.535 4
15704.131 5
15704.726 4
15705.322 4
15705.917 3
15706.513 4
15707.108 5
15707.704 1
15708.299 1
15708.895 3
15709.490 4
15710.086 6
15710.681 5
15711.277 12
15711.873 8
15712.468 15
15713.064 11
15713.659 8
15714.255 5
15714.851 6
15715.446 10
15716.042 9
15716.638 10
15717.233 11
15717.829 11
15718.425 7
15719.021 6
15719.616 5
15720.212 6
15720.808 9
15721.404 8
15721.999 12
15722.595 10
15723.191 9
15723.787 7
15724.383 5
15724.979 8
15725.574 6
15726.170 2
15726.766 7
15727.362 12
15727.958 9
15728.554 6
15729.150 3
15729.746 9
15730.342 6
15730.938 4
15731.534 4
15732.130 7
15732.726 6
15733.322 8
15733.918 7
15734.514 12
15735.110 4
15735.706 6
15736.302 8
15736.898 8
15737.494 10
15738.090 10
15738.686 5
15739.282 4
15739.878 10
15740.475 11
15741.071 8
15741.667 6
15742.263 8
15742.859 8
15743.455 7
15744.052 10
15744.648 9
15745.244 7
15745.840 11
15746.437 14
15747.033 11
15747.629 10
15748.225 8
15748.822 17
15749.418 19
15750.014 23
15750.611 13
15751.207 16
15751.803 8
15752.400 4
15752.996 5
15753.592 7
15754.189 6
15754.785 5
15755.382 4
15755.978 7
15756.575 7
15757.171 7
15757.768 11
15758.364 6
15758.961 6
15759.557 3
15760.154 4
15760.750 3
15761.347 2
15761.943 12
15762.540 11
15763.136 12
15763.733 7
15764.329 10
15764.926 6
15765.523 16
15766.119 20
15766.716 12
15767.313 12
15767.909 12
15768.506 11
15769.103 7
15769.699 11
15770.296 11
15770.893 8
15771.489 10
15772.086 7
15772.683 5
15773.280 12
15773.876 12
15774.473 17
15775.070 14
15775.667 17
15776.264 16
15776.861 24
15777.457 29
15778.054 29
15778.651 19
15779.248 22
15779.845 20
15780.442 10
15781.039 11
15781.636 13
15782.233 8
15782.829 9
15783.426 7
15784.023 7
15784.620 9
15785.217 13
15785.814 12
15786.411 6
15787.008 6
15787.605 5
15788.202 9
15788.800 12
15789.397 9
15789.994 11
15790.591 10
15791.188 8
15791.785 18
15792.382 10
15792.979 11
15793.576 10
15794.174 7
15794.771 11
15795.368 5
15795.965 8
15796.562 6
15797.160 8
15797.757 16
15798.354 19
15798.951 8
15799.549 7
15800.146 8
15800.743 13
15801.340 9
15801.938 12
15802.535 19
15803.132 14
15803.730 12
15804.327 21
15804.924 18
15805.522 19
15806.119 8
15806.717 10
15807.314 13
15807.911 19
15808.509 21
15809.106 15
15809.704 24
15810.301 27
15810.899 22
15811.496 18
15812.094 18
15812.691 17
15813.289 28
15813.886 29
15814.484 34
15815.081 21
15815.679 19
15816.276 13
15816.874 18
15817.472 23
15818.069 31
15818.667 27
15819.265 20
15819.862 22
15820.460 26
15821.058 23
15821.655 22
15822.253 18
15822.851 18
15823.448 15
15824.046 17
15824.644 28
15825.242 22
15825.839 17
15826.437 26
15827.035 20
15827.633 29
15828.230 25
15828.828 27
15829.426 33
15830.024 28
15830.622 19
15831.220 23
15831.818 24
15832.415 31
15833.013 42
15833.611 39
15834.209 28
15834.807 34
15835.405 32
15836.003 39
15836.601 48
15837.199 51
15837.797 47
15838.395 36
15838.993 45
15839.591 39
15840.189 45
15840.787 42
15841.385 39
15841.983 33
15842.581 32
15843.179 30
15843.777 35
15844.375 45
15844.974 41
15845.572 46
15846.170 52
15846.768 54
15847.366 63
15847.964 55
15848.563 72
15849.161 85
15849.759 77
15850.357 94
15850.955 95
15851.554 85
15852.152 79
15852.750 101
15853.349 104
15853.947 83
15854.545 103
15855.143 120
15855.742 138
15856.340 152
15856.938 143
15857.537 151
15858.135 144
15858.734 179
15859.332 187
15859.930 192
15860.529 200
15861.127 187
15861.726 208
15862.324 227
15862.923 234
15863.521 245
15864.120 274
15864.718 338
15865.317 357
15865.915 365
15866.514 374
15867.112 357
15867.711 344
15868.309 352
15868.908 356
15869.506 352
15870.105 362
15870.704 377
15871.302 386
15871.901 355
15872.500 303
15873.098 287
15873.697 265
15874.296 263
15874.894 265
15875.493 247
15876.092 229
15876.690 203
15877.289 167
15877.888 146
15878.487 124
15879.085 111
15879.684 120
15880.283 115
15880.882 105
15881.481 71
15882.079 56
15882.678 63
15883.277 63
15883.876 51
15884.475 31
15885.074 43
15885.673 41
15886.271 24
15886.870 36
15887.469 41
15888.068 34
15888.667 23
15889.266 19
15889.865 22
15890.464 23
15891.063 24
15891.662 26
15892.261 24
15892.860 20
15893.459 32
15894.058 19
15894.657 27
15895.256 29
15895.855 21
15896.455 19
15897.054 11
15897.653 18
15898.252 13
15898.851 22
15899.450 24
15900.049 28
15900.649 31
15901.248 27
15901.847 30
15902.446 32
15903.045 20
15903.645 21
15904.244 27
15904.843 24
15905.442 16
15906.042 15
15906.641 21
15907.240 20
15907.840 23
15908.439 21
15909.038 14
15909.638 15
15910.237 21
15910.836 19
15911.436 14
15912.035 12
15912.634 13
15913.234 12
15913.833 11
15914.433 13
15915.032 16
15915.632 9
15916.231 6
15916.831 7
15917.430 8
15918.030 18
15918.629 15
15919.229 11
15919.828 9
15920.428 8
15921.027 8
15921.627 6
15922.226 8
15922.826 14
15923.426 25
15924.025 21
15924.625 20
15925.225 14
15925.824 12
15926.424 19
15927.024 13
15927.623 15
15928.223 14
15928.823 25
15929.422 25
15930.022 22
15930.622 15
15931.222 9
15931.821 9
15932.421 16
15933.021 20
15933.621 18
15934.221 19
15934.820 16
15935.420 15
15936.020 7
15936.620 9
15937.220 10
15937.820 16
15938.420 13
15939.019 14
15939.619 18
15940.219 16
15940.819 14
15941.419 15
15942.019 13
15942.619 17
15943.219 9
15943.819 20
15944.419 13
15945.019 13
15945.619 21
15946.219 17
15946.819 19
15947.419 13
15948.019 18
15948.619 14
15949.219 9
15949.820 11
15950.420 14
15951.020 12
15951.620 13
15952.220 12
15952.820 10
15953.420 9
15954.021 12
15954.621 9
15955.221 10
15955.821 9
15956.421 5
15957.022 8
15957.622 8
15958.222 13
15958.822 13
15959.423 14
15960.023 12
15960.623 7
15961.224 10
15961.824 8
15962.424 7
15963.025 10
15963.625 14
15964.225 8
15964.826 15
15965.426 15
15966.027 27
15966.627 19
15967.228 19
15967.828 19
15968.428 18
15969.029 14
15969.629 8
15970.230 6
15970.830 9
15971.431 6
15972.031 5
15972.632 11
15973.232 11
15973.833 10
15974.434 18
15975.034 10
15975.635 8
15976.235 13
15976.836 14
15977.437 13
15978.037 17
15978.638 17
15979.239 15
15979.839 14
15980.440 8
15981.041 17
15981.641 27
15982.242 30
15982.843 26
15983.444 37
15984.044 27
15984.645 25
15985.246 20
15985.847 24
15986.447 18
15987.048 20
15987.649 22
15988.250 10
15988.851 12
15989.452 25
15990.052 25
15990.653 21
15991.254 26
15991.855 17
15992.456 19
15993.057 18
15993.658 20
15994.259 14
15994.860 10
15995.461 9
15996.062 16
15996.663 13
15997.264 8
15997.865 10
15998.466 6
15999.067 13
15999.668 14
16000.269 7
16000.870 9
16001.471 6
16002.072 7
16002.673 6
16003.274 6
16003.875 9
16004.477 18
16005.078 16
16005.679 19
16006.280 15
16006.881 10
16007.482 16
16008.084 19
16008.685 8
16009.286 9
16009.887 12
16010.489 16
16011.090 10
16011.691 12
16012.292 17
16012.894 20
16013.495 14
16014.096 10
16014.698 20
16015.299 12
16015.900 12
16016.502 16
16017.103 11
16017.704 13
16018.306 13
16018.907 21
16019.509 22
16020.110 17
16020.711 9
16021.313 10
16021.914 6
16022.516 16
16023.117 16
16023.719 24
16024.320 20
16024.922 19
16025.523 19
16026.125 21
16026.727 23
16027.328 19
16027.930 23
16028.531 16
16029.133 18
16029.734 25
16030.336 43
16030.938 33
16031.539 21
16032.141 16
16032.743 8
16033.344 10
16033.946 11
16034.548 20
16035.149 13
16035.751 22
16036.353 27
16036.955 21
16037.556 29
16038.158 23
16038.760 19
16039.362 23
16039.964 23
16040.565 32
16041.167 26
16041.769 17
16042.371 17
16042.973 8
16043.575 11
16044.177 10
16044.778 7
16045.380 14
16045.982 20
16046.584 14
16047.186 14
16047.788 13
16048.390 11
16048.992 13
16049.594 14
16050.196 14
16050.798 13
16051.400 8
16052.002 6
16052.604 12
16053.206 16
16053.808 17
16054.410 28
16055.012 24
16055.614 16
16056.217 15
16056.819 8
16057.421 12
16058.023 15
16058.625 26
16059.227 23
16059.830 16
16060.432 13
16061.034 10
16061.636 14
16062.238 16
16062.841 13
16063.443 17
16064.045 9
16064.647 10
16065.250 14
16065.852 15
16066.454 10
16067.057 33
16067.659 23
16068.261 30
16068.864 20
16069.466 19
16070.068 29
16070.671 24
16071.273 20
16071.875 14
16072.478 24
16073.080 22
16073.683 24
16074.285 23
16074.888 21
16075.490 9
16076.093 16
16076.695 14
16077.298 19
16077.900 14
16078.503 16
16079.105 12
16079.708 9
16080.310 12
16080.913 17
16081.515 9
16082.118 12
16082.721 12
16083.323 14
16083.926 17
16084.529 19
16085.131 20
16085.734 14
16086.337 11
16086.939 17
16087.542 13
16088.145 14
16088.747 15
16089.350 18
16089.953 13
16090.556 9
16091.158 7
16091.761 12
16092.364 16
16092.967 17
16093.570 13
16094.172 12
16094.775 10
16095.378 12
16095.981 9
16096.584 16
16097.187 19
16097.790 12
16098.392 12
16098.995 19
16099.598 15
16100.201 10
16100.804 13
16101.407 11
16102.010 11
16102.613 17
16103.216 13
16103.819 11
16104.422 9
16105.025 5
16105.628 7
16106.231 4
16106.834 8
16107.437 5
16108.040 8
16108.644 9
16109.247 11
16109.850 6
16110.453 6
16111.056 11
16111.659 10
16112.262 5
16112.866 4
16113.469 4
16114.072 1
16114.675 8
16115.278 5
16115.882 6
16116.485 6
16117.088 2
16117.691 5
16118.295 13
16118.898 12
16119.501 17
16120.105 17
16120.708 19
16121.311 13
16121.915 4
16122.518 10
16123.121 10
16123.725 9
16124.328 10
16124.931 14
16125.535 16
16126.138 12
16126.742 10
16127.345 14
16127.949 10
16128.552 10
16129.156 10
16129.759 7
16130.363 4
16130.966 4
16131.570 4
16132.173 4
16132.777 7
16133.380 7
16133.984 5
16134.587 8
16135.191 4
16135.795 9
16136.398 8
16137.002 7
16137.605 8
16138.209 3
16138.813 6
16139.416 11
16140.020 12
16140.624 12
16141.228 7
16141.831 4
16142.435 2
16143.039 1
16143.642 7
16144.246 12
16144.850 10
16145.454 6
16146.058 7
16146.661 8
16147.265 9
16147.869 7
16148.473 6
16149.077 4
16149.681 13
16150.284 17
16150.888 9
16151.492 4
16152.096 5
16152.700 3
16153.304 4
16153.908 7
16154.512 2
16155.116 10
16155.720 12
16156.324 17
16156.928 9
16157.532 8
16158.136 4
16158.740 5
16159.344 3
16159.948 5
16160.552 4
16161.156 6
16161.760 9
16162.364 10
16162.969 7
16163.573 5
16164.177 7
16164.781 7
16165.385 7
16165.989 9
16166.593 12
16167.198 6
16167.802 6
16168.406 12
16169.010 10
16169.615 9
16170.219 4
16170.823 0
16171.427 9
16172.032 8
16172.636 1
16173.240 9
16173.845 7
16174.449 5
16175.053 5
16175.658 4
16176.262 5
16176.866 11
16177.471 10
16178.075 10
16178.679 9
16179.284 11
16179.888 9
16180.493 4
16181.097 9
16181.702 16
16182.306 15
16182.911 7
16183.515 7
16184.120 12
16184.724 13
16185.329 9
16185.933 2
16186.538 13
16187.142 7
16187.747 16
16188.352 10
16188.956 8
16189.561 8
16190.165 6
16190.770 6
16191.375 4
16191.979 10
16192.584 7
16193.189 10
16193.793 4
16194.398 5
16195.003 5
16195.608 1
16196.212 3
16196.817 18
16197.422 16
16198.027 12
16198.631 6
16199.236 4
16199.841 4
16200.446 7
16201.051 3
16201.655 8
16202.260 5
16202.865 2
16203.470 2
16204.075 4
16204.680 15
16205.285 8
16205.890 3
16206.495 3
16207.100 2
16207.704 2
16208.309 7
16208.914 10
16209.519 9
16210.124 10
16210.729 7
16211.334 8
16211.939 7
16212.544 6
16213.150 2
16213.755 6
16214.360 4
16214.965 6
16215.570 9
16216.175 4
16216.780 3
16217.385 1
16217.990 6
16218.596 9
16219.201 7
16219.806 8
16220.411 6
16221.016 7
16221.622 6
16222.227 2
16222.832 1
16223.437 2
16224.042 8
16224.648 11
16225.253 12
16225.858 9
16226.464 11
16227.069 5
16227.674 6
16228.280 2
16228.885 4
16229.490 4
16230.096 9
16230.701 7
16231.306 3
16231.912 8
16232.517 9
16233.123 11
16233.728 11
16234.334 8
16234.939 12
16235.545 9
16236.150 7
16236.756 8
16237.361 8
16237.967 4
16238.572 2
16239.178 6
16239.783 2
16240.389 3
16240.994 5
16241.600 1
16242.206 7
16242.811 10
16243.417 4
16244.022 6
16244.628 6
16245.234 7
16245.839 4
16246.445 6
16247.051 5
16247.656 4
16248.262 6
16248.868 7
16249.474 6
16250.079 3
16250.685 4
16251.291 3
16251.897 6
16252.502 7
16253.108 5
16253.714 6
16254.320 6
16254.926 4
16255.532 7
16256.137 4
16256.743 4
16257.349 5
16257.955 2
16258.561 5
16259.167 4
16259.773 5
16260.379 6
16260.985 8
16261.591 7
16262.197 12
16262.803 12
16263.409 6
16264.015 9
16264.621 15
16265.227 21
16265.833 19
16266.439 16
16267.045 8
16267.651 15
16268.257 9
16268.863 5
16269.469 13
16270.075 17
16270.681 7
16271.288 8
16271.894 4
16272.500 3
16273.106 6
16273.712 6
16274.318 5
16274.925 1
16275.531 6
16276.137 9
16276.743 9
16277.350 5
16277.956 11
16278.562 8
16279.168 2
16279.775 2
16280.381 3
16280.987 4
16281.594 7
16282.200 4
16282.806 5
16283.413 3
16284.019 7
16284.626 6
16285.232 8
16285.838 11
16286.445 9
16287.051 2
16287.658 3
16288.264 4
16288.871 4
16289.477 7
16290.084 6
16290.690 3
16291.297 7
16291.903 3
16292.510 5
16293.116 6
16293.723 5
16294.329 5
16294.936 3
16295.543 9
16296.149 7
16296.756 3
16297.362 8
16297.969 11
16298.576 7
16299.182 9
16299.789 15
16300.396 15
16301.002 11
16301.609 9
16302.216 12
16302.823 18
16303.429 12
16304.036 16
16304.643 14
16305.250 10
16305.856 14
16306.463 11
16307.070 8
16307.677 7
16308.284 8
16308.891 9
16309.497 4
16310.104 5
16310.711 5
16311.318 7
16311.925 3
16312.532 5
16313.139 6
16313.746 7
16314.353 8
16314.960 7
16315.567 5
16316.174 5
16316.781 10
16317.388 8
16317.995 9
16318.602 9
16319.209 11
16319.816 11
16320.423 7
16321.030 10
16321.637 13
16322.244 14
16322.851 7
16323.458 8
16324.065 7
16324.673 5
16325.280 9
16325.887 7
16326.494 6
16327.101 9
16327.708 9
16328.316 5
16328.923 3
16329.530 5
16330.137 10
16330.745 10
16331.352 10
16331.959 6
16332.566 0
16333.174 0
16333.781 3
16334.388 6
16334.996 8
16335.603 8
16336.210 7
16336.818 5
16337.425 9
16338.032 4
16338.640 3
16339.247 1
16339.855 5
16340.462 6
16341.070 10
16341.677 8
16342.284 4
16342.892 12
16343.499 3
16344.107 1
16344.714 1
16345.322 3
16345.930 3
16346.537 1
16347.145 4
16347.752 10
16348.360 7
16348.967 4
16349.575 3
16350.183 7
16350.790 2
16351.398 10
16352.006 12
16352.613 9
16353.221 11
16353.829 4
16354.436 11
16355.044 6
16355.652 6
16356.259 3
16356.867 4
16357.475 4
16358.083 3
16358.690 0
16359.298 5
16359.906 8
16360.514 7
16361.122 10
16361.729 6
16362.337 4
16362.945 9
16363.553 10
16364.161 7
16364.769 14
16365.377 12
16365.985 7
16366.592 5
16367.200 2
16367.808 5
16368.416 5
16369.024 11
16369.632 4
16370.240 5
16370.848 2
16371.456 6
16372.064 6
16372.672 3
16373.280 7
16373.888 3
16374.496 7
16375.105 5
16375.713 3
16376.321 10
16376.929 9
16377.537 1
16378.145 6
16378.753 6
16379.361 6
16379.970 7
16380.578 5
16381.186 7
16381.794 12
16382.402 5
16383.011 5
16383.619 5
16384.227 6
16384.835 7
16385.444 4
16386.052 1
16386.660 5
16387.269 5
16387.877 3
16388.485 6
16389.094 9
16389.702 2
16390.310 5
16390.919 2
16391.527 8
16392.135 3
16392.744 11
16393.352 12
16393.961 11
16394.569 2
16395.178 13
16395.786 6
16396.394 8
16397.003 5
16397.611 10
16398.220 7
16398.829 8
16399.437 9
16400.046 13
16400.654 10
16401.263 11
16401.871 4
16402.480 11
16403.088 6
16403.697 12
16404.306 14
16404.914 14
16405.523 6
16406.132 9
16406.740 7
16407.349 3
16407.958 3
16408.566 2
16409.175 4
16409.784 6
16410.393 13
16411.001 8
16411.610 6
16412.219 6
16412.828 1
16413.436 5
16414.045 5
16414.654 7
16415.263 3
16415.872 8
16416.481 6
16417.089 9
16417.698 7
16418.307 10
16418.916 11
16419.525 6
16420.134 2
16420.743 9
16421.352 5
16421.961 2
16422.570 7
16423.179 8
16423.788 8
16424.397 8
16425.006 7
16425.615 11
16426.224 12
16426.833 8
16427.442 10
16428.051 12
16428.660 13
16429.269 10
16429.878 10
16430.487 2
16431.096 8
16431.706 9
16432.315 7
16432.924 4
16433.533 5
16434.142 1
16434.751 5
16435.361 10
16435.970 7
16436.579 2
16437.188 5
16437.797 4
16438.407 6
16439.016 4
16439.625 4
16440.235 8
16440.844 4
16441.453 4
16442.063 4
16442.672 8
16443.281 10
16443.891 6
16444.500 5
16445.109 5
16445.719 6
16446.328 5
16446.938 7
16447.547 2
16448.156 5
16448.766 3
16449.375 8
16449.985 6
16450.594 2
16451.204 3
16451.813 2
16452.423 5
16453.032 9
16453.642 4
16454.251 3
16454.861 7
16455.471 9
16456.080 11
16456.690 6
16457.299 8
16457.909 6
16458.519 11
16459.128 8
16459.738 6
16460.348 11
16460.957 13
16461.567 14
16462.177 6
16462.786 5
16463.396 6
16464.006 11
16464.616 12
16465.225 5
16465.835 3
16466.445 5
16467.055 7
16467.664 4
16468.274 9
16468.884 3
16469.494 6
16470.104 5
16470.714 1
16471.323 2
16471.933 5
16472.543 4
16473.153 6
16473.763 8
16474.373 7
16474.983 2
16475.593 14
16476.203 13
16476.813 15
16477.423 14
16478.033 7
16478.643 5
16479.253 2
16479.863 5
16480.473 2
16481.083 3
16481.693 9
16482.303 9
16482.913 5
16483.523 4
16484.133 8
16484.743 11
16485.354 9
16485.964 10
16486.574 9
16487.184 8
16487.794 7
16488.404 9
16489.015 5
16489.625 8
16490.235 8
16490.845 5
16491.456 7
16492.066 2
16492.676 5
16493.286 3
16493.897 0
16494.507 1
16495.117 4
16495.728 2
16496.338 2
16496.948 1
16497.559 9
16498.169 10
16498.779 15
16499.390 14
16500.000 7
16500.611 2
16501.221 1
16501.831 6
16502.442 11
16503.052 6
16503.663 5
16504.273 4
16504.884 7
16505.494 3
16506.105 3
16506.715 2
16507.326 5
16507.936 8
16508.547 11
16509.158 8
16509.768 6
16510.379 6
16510.989 2
16511.600 10
16512.211 6
16512.821 5
16513.432 10
16514.042 9
16514.653 9
16515.264 7
16515.875 7
16516.485 16
16517.096 12
16517.707 6
16518.317 3
16518.928 2
16519.539 7
16520.150 10
16520.761 9
16521.371 6
16521.982 1
16522.593 2
16523.204 4
16523.815 2
16524.425 2
16525.036 8
16525.647 8
16526.258 3
16526.869 4
16527.480 8
16528.091 10
16528.702 7
16529.313 6
16529.924 4
16530.535 17
16531.146 11
16531.757 10
16532.368 9
16532.979 8
16533.590 15
16534.201 10
16534.812 15
16535.423 7
16536.034 10
16536.645 13
16537.256 4
16537.867 4
16538.478 10
16539.089 7
16539.701 12
16540.312 7
16540.923 6
16541.534 7
16542.145 5
16542.756 1
16543.368 3
16543.979 9
16544.590 5
16545.201 7
16545.813 3
16546.424 6
16547.035 11
16547.646 12
16548.258 12
16548.869 10
16549.480 8
16550.092 10
16550.703 3
16551.314 5
16551.926 7
16552.537 5
16553.148 3
16553.760 5
16554.371 9
16554.983 8
16555.594 6
16556.206 2
16556.817 3
16557.429 10
16558.040 7
16558.651 6
16559.263 5
16559.874 3
16560.486 6
16561.098 2
16561.709 4
16562.321 4
16562.932 7
16563.544 2
16564.155 3
16564.767 4
16565.379 8
16565.990 6
16566.602 2
16567.214 9
16567.825 8
16568.437 11
16569.049 10
16569.660 10
16570.272 6
16570.884 12
16571.495 9
16572.107 9
16572.719 7
16573.331 7
16573.942 10
16574.554 11
16575.166 5
16575.778 3
16576.390 4
16577.001 6
16577.613 6
16578.225 1
16578.837 6
16579.449 4
16580.061 5
16580.673 10
16581.285 12
16581.896 4
16582.508 6
16583.120 9
16583.732 9
16584.344 4
16584.956 7
16585.568 5
16586.180 7
16586.792 6
16587.404 10
16588.016 8
16588.628 4
16589.240 1
16589.852 8
16590.465 5
16591.077 12
16591.689 8
16592.301 5
16592.913 7
16593.525 6
16594.137 10
16594.749 10
16595.362 12
16595.974 8
16596.586 6
16597.198 7
16597.810 7
16598.423 5
16599.035 1
16599.647 7
16600.259 4
16600.872 2
16601.484 8
16602.096 14
16602.708 10
16603.321 5
16603.933 8
16604.545 7
16605.158 8
16605.770 15
16606.383 13
16606.995 9
16607.607 5
16608.220 4
16608.832 2
16609.445 6
16610.057 8
16610.669 9
16611.282 6
16611.894 8
16612.507 12
16613.119 6
16613.732 10
16614.344 12
16614.957 9
16615.570 9
16616.182 8
16616.795 7
16617.407 7
16618.020 12
16618.632 14
16619.245 17
16619.858 17
16620.470 11
16621.083 18
16621.696 14
16622.308 9
16622.921 11
16623.534 9
16624.146 14
16624.759 9
16625.372 5
16625.984 9
16626.597 10
16627.210 8
16627.823 10
16628.436 6
16629.048 15
16629.661 14
16630.274 16
16630.887 9
16631.500 9
16632.112 20
16632.725 9
16633.338 10
16633.951 8
16634.564 9
16635.177 10
16635.790 6
16636.403 9
16637.016 10
16637.629 9
16638.242 9
16638.855 9
16639.468 11
16640.081 19
16640.694 21
16641.307 15
16641.920 7
16642.533 16
16643.146 12
16643.759 9
16644.372 7
16644.985 5
16645.598 8
16646.211 11
16646.824 12
16647.437 15
16648.051 13
16648.664 11
16649.277 9
16649.890 5
16650.503 7
16651.116 8
16651.730 11
16652.343 10
16652.956 5
16653.569 7
16654.183 2
16654.796 5
16655.409 7
16656.022 13
16656.636 13
16657.249 9
16657.862 11
16658.476 10
16659.089 5
16659.702 8
16660.316 6
16660.929 7
16661.543 7
16662.156 12
16662.769 10
16663.383 4
16663.996 3
16664.610 2
16665.223 8
16665.837 16
16666.450 7
16667.064 2
16667.677 6
16668.291 13
16668.904 8
16669.518 3
16670.131 3
16670.745 8
16671.358 4
16671.972 7
16672.586 16
16673.199 7
16673.813 5
16674.426 7
16675.040 3
16675.654 4
16676.267 9
16676.881 10
16677.495 8
16678.108 4
16678.722 4
16679.336 3
16679.950 2
16680.563 5
16681.177 12
16681.791 7
16682.405 6
16683.018 11
16683.632 4
16684.246 7
16684.860 6
16685.474 7
16686.088 9
16686.701 15
16687.315 12
16687.929 15
16688.543 21
16689.157 16
16689.771 8
16690.385 5
16690.999 9
16691.613 4
16692.227 9
16692.841 9
16693.455 8
16694.069 9
16694.683 4
16695.297 11
16695.911 23
16696.525 23
16697.139 20
16697.753 23
16698.367 11
16698.981 10
16699.595 16
16700.209 3
16700.823 9
16701.437 11
16702.052 10
16702.666 21
16703.280 18
16703.894 13
16704.508 9
16705.122 10
16705.737 14
16706.351 18
16706.965 14
16707.579 6
16708.194 10
16708.808 21
16709.422 15
16710.036 10
16710.651 12
16711.265 14
16711.879 12
16712.494 14
16713.108 14
16713.722 11
16714.337 14
16714.951 14
16715.566 11
16716.180 1
16716.794 9
16717.409 12
16718.023 6
16718.638 14
16719.252 12
16719.867 12
16720.481 7
16721.096 15
16721.710 9
16722.325 13
16722.939 10
16723.554 8
16724.168 8
16724.783 9
16725.397 7
16726.012 7
16726.626 12
16727.241 14
16727.856 17
16728.470 11
16729.085 7
16729.700 8
16730.314 16
16730.929 17
16731.544 12
16732.158 20
16732.773 13
16733.388 10
16734.002 9
16734.617 14
16735.232 11
16735.847 9
16736.462 2
16737.076 10
16737.691 11
16738.306 11
16738.921 10
16739.536 13
16740.150 15
16740.765 12
16741.380 11
16741.995 8
16742.610 14
16743.225 18
16743.840 21
16744.455 15
16745.070 10
16745.684 14
16746.299 13
16746.914 9
16747.529 9
16748.144 11
16748.759 9
16749.374 12
16749.989 11
16750.604 14
16751.220 14
16751.835 12
16752.450 11
16753.065 20
16753.680 18
16754.295 24
16754.910 34
16755.525 33
16756.140 26
16756.755 23
16757.371 23
16757.986 19
16758.601 19
16759.216 15
16759.831 19
16760.447 24
16761.062 18
16761.677 16
16762.292 20
16762.908 19
16763.523 16
16764.138 15
16764.753 23
16765.369 19
16765.984 15
16766.599 10
16767.215 18
16767.830 20
16768.445 26
16769.061 39
16769.676 32
16770.292 23
16770.907 24
16771.522 20
16772.138 25
16772.753 28
16773.369 19
16773.984 12
16774.600 34
16775.215 24
16775.831 22
16776.446 22
16777.062 21
16777.677 23
16778.293 15
16778.908 22
16779.524 26
16780.139 22
16780.755 28
16781.371 30
16781.986 34
16782.602 27
16783.218 21
16783.833 21
16784.449 26
16785.065 29
16785.680 19
16786.296 20
16786.912 12
16787.527 14
16788.143 18
16788.759 21
16789.375 29
16789.990 40
16790.606 41
16791.222 26
16791.838 26
16792.453 29
16793.069 28
16793.685 28
16794.301 27
16794.917 22
16795.533 32
16796.149 33
16796.764 41
16797.380 29
16797.996 29
16798.612 38
16799.228 24
16799.844 30
16800.460 36
16801.076 37
16801.692 38
16802.308 33
16802.924 33
16803.540 45
16804.156 58
16804.772 54
16805.388 49
16806.004 53
16806.620 53
16807.236 40
16807.852 36
16808.468 45
16809.085 35
16809.701 43
16810.317 56
16810.933 44
16811.549 31
16812.165 43
16812.781 53
16813.398 61
16814.014 52
16814.630 42
16815.246 37
16815.862 43
16816.479 48
16817.095 52
16817.711 41
16818.328 40
16818.944 52
16819.560 52
16820.176 36
16820.793 45
16821.409 45
16822.025 34
16822.642 36
16823.258 39
16823.875 46
16824.491 46
16825.107 40
16825.724 46
16826.340 58
16826.957 65
16827.573 72
16828.190 83
16828.806 88
16829.423 73
16830.039 67
16830.656 75
16831.272 64
16831.889 56
16832.505 47
16833.122 47
16833.738 59
16834.355 46
16834.971 61
16835.588 70
16836.205 76
16836.821 72
16837.438 70
16838.055 85
16838.671 84
16839.288 88
16839.905 76
16840.521 70
16841.138 85
16841.755 79
16842.371 75
16842.988 88
16843.605 90
16844.222 93
16844.838 83
16845.455 93
16846.072 99
16846.689 116
16847.306 111
16847.922 136
16848.539 133
16849.156 128
16849.773 111
16850.390 123
16851.007 105
16851.624 108
16852.241 113
16852.857 128
16853.474 122
16854.091 124
16854.708 124
16855.325 119
16855.942 124
16856.559 118
16857.176 151
16857.793 157
16858.410 165
16859.027 168
16859.644 165
16860.261 138
16860.878 159
16861.495 172
16862.113 167
16862.730 145
16863.347 157
16863.964 165
16864.581 158
16865.198 175
16865.815 196
16866.432 206
16867.050 191
16867.667 201
16868.284 207
16868.901 211
16869.518 221
16870.136 213
16870.753 212
16871.370 207
16871.987 208
16872.605 231
16873.222 228
16873.839 255
16874.457 274
16875.074 294
16875.691 287
16876.309 313
16876.926 296
16877.543 294
16878.161 309
16878.778 295
16879.396 318
16880.013 338
16880.630 357
16881.248 365
16881.865 386
16882.483 421
16883.100 457
16883.718 481
16884.335 456
16884.953 447
16885.570 470
16886.188 485
16886.805 455
16887.423 475
16888.040 529
16888.658 553
16889.276 565
16889.893 548
16890.511 534
16891.128 576
16891.746 629
16892.364 651
16892.981 672
16893.599 683
16894.217 667
16894.834 716
16895.452 707
16896.070 676
16896.687 709
16897.305 751
16897.923 767
16898.541 827
16899.158 818
16899.776 882
16900.394 906
16901.012 917
16901.630 964
16902.247 973
16902.865 1007
16903.483 1027
16904.101 1011
16904.719 1060
16905.337 1056
16905.955 1056
16906.573 1092
16907.190 1093
16907.808 1121
16908.426 1143
16909.044 1117
16909.662 1118
16910.280 1134
16910.898 1158
16911.516 1192
16912.134 1244
16912.752 1243
16913.370 1273
16913.988 1320
16914.606 1365
16915.224 1384
16915.842 1473
16916.461 1530
16917.079 1612
16917.697 1646
16918.315 1691
16918.933 1801
16919.551 1848
16920.169 1925
16920.787 1915
16921.406 1999
16922.024 2132
16922.642 2181
16923.260 2320
16923.878 2511
16924.497 2677
16925.115 2768
16925.733 2929
16926.351 3029
16926.970 3198
16927.588 3316
16928.206 3420
16928.825 3568
16929.443 3638
16930.061 3818
16930.680 4077
16931.298 4267
16931.916 4605
16932.535 4728
16933.153 4861
16933.771 5193
16934.390 5355
16935.008 5607
16935.627 5939
16936.245 6241
16936.864 6481
16937.482 6800
16938.101 7191
16938.719 7575
16939.338 8015
16939.956 8428
16940.575 8733
16941.193 9248
16941.812 9804
16942.430 10352
16943.049 10868
16943.667 11260
16944.286 11878
16944.905 12309
16945.523 12715
16946.142 13172
16946.760 13789
16947.379 14459
16947.998 14917
16948.616 15322
16949.235 15794
16949.854 16039
16950.473 16319
16951.091 16414
16951.710 16462
16952.329 16576
16952.947 16528
16953.566 16535
16954.185 16281
16954.804 15829
16955.423 15369
16956.041 14921
16956.660 14451
16957.279 13842
16957.898 13144
16958.517 12446
16959.136 11717
16959.755 11156
16960.373 10525
16960.992 9858
16961.611 9235
16962.230 8611
16962.849 8023
16963.468 7263
16964.087 6691
16964.706 6170
16965.325 5781
16965.944 5379
16966.563 4915
16967.182 4575
16967.801 4213
16968.420 3845
16969.039 3626
16969.658 3354
16970.277 3133
16970.896 2968
16971.515 2671
16972.134 2487
16972.754 2322
16973.373 2209
16973.992 2132
16974.611 2053
16975.230 1892
16975.849 1818
16976.468 1685
16977.088 1586
16977.707 1577
16978.326 1512
16978.945 1518
16979.565 1504
16980.184 1457
16980.803 1440
16981.422 1319
16982.042 1280
16982.661 1238
16983.280 1269
16983.900 1274
16984.519 1226
16985.138 1180
16985.758 1093
16986.377 1046
16986.996 1078
16987.616 1068
16988.235 1097
16988.854 1057
16989.474 1063
16990.093 1010
16990.713 960
16991.332 924
16991.952 909
16992.571 872
16993.191 838
16993.810 792
16994.430 795
16995.049 769
16995.669 774
16996.288 808
16996.908 754
16997.527 668
16998.147 670
16998.767 709
16999.386 720
17000.006 735
17000.625 711
17001.245 696
17001.865 694
17002.484 676
17003.104 666
17003.724 677
17004.343 677
17004.963 625
17005.583 573
17006.203 568
17006.822 571
17007.442 535
17008.062 524
17008.682 525
17009.301 534
17009.921 513
17010.541 518
17011.161 470
17011.781 440
17012.400 448
17013.020 421
17013.640 419
17014.260 410
17014.880 424
17015.500 375
17016.120 352
17016.740 353
17017.360 363
17017.979 371
17018.599 362
17019.219 307
17019.839 304
17020.459 317
17021.079 285
17021.699 293
17022.319 286
17022.939 283
17023.559 275
17024.180 242
17024.800 248
17025.420 234
17026.040 244
17026.660 257
17027.280 250
17027.900 231
17028.520 257
17029.140 233
17029.761 209
17030.381 207
17031.001 245
17031.621 249
17032.241 233
17032.861 246
17033.482 220
17034.102 218
17034.722 214
17035.342 216
17035.963 244
17036.583 232
17037.203 213
17037.824 214
17038.444 188
17039.064 172
17039.685 161
17040.305 192
17040.925 188
17041.546 188
17042.166 180
17042.786 154
17043.407 182
17044.027 181
17044.648 186
17045.268 173
17045.889 187
17046.509 171
17047.130 157
17047.750 150
17048.371 166
17048.991 174
17049.612 162
17050.232 155
17050.853 173
17051.473 146
17052.094 160
17052.714 166
17053.335 189
17053.955 179
17054.576 167
17055.197 166
17055.817 192
17056.438 167
17057.059 156
17057.679 153
17058.300 178
17058.921 165
17059.541 137
17060.162 138
17060.783 148
17061.404 160
17062.024 146
17062.645 164
17063.266 189
17063.887 169
17064.507 150
17065.128 136
17065.749 127
17066.370 168
17066.991 189
17067.612 168
17068.232 175
17068.853 167
17069.474 187
17070.095 175
17070.716 156
17071.337 158
17071.958 181
17072.579 159
17073.200 164
17073.821 149
17074.442 154
17075.063 162
17075.684 166
17076.305 157
17076.926 139
17077.547 152
17078.168 161
17078.789 153
17079.410 164
17080.031 179
17080.652 159
17081.273 142
17081.894 148
17082.515 143
17083.136 146
17083.758 139
17084.379 155
17085.000 158
17085.621 190
17086.242 167
17086.863 156
17087.485 156
17088.106 156
17088.727 151
17089.348 195
17089.970 179
17090.591 174
17091.212 165
17091.833 165
17092.455 160
17093.076 177
17093.697 180
17094.319 182
17094.940 163
17095.561 168
17096.183 198
17096.804 228
17097.426 192
17098.047 185
17098.668 192
17099.290 179
17099.911 199
17100.533 193
17101.154 173
17101.776 181
17102.397 192
17103.019 193
17103.640 190
17104.262 180
17104.883 190
17105.505 200
17106.126 236
17106.748 224
17107.369 227
17107.991 209
17108.613 195
17109.234 212
17109.856 209
17110.477 217
17111.099 259
17111.721 263
17112.342 280
17112.964 267
17113.586 256
17114.207 255
17114.829 244
17115.451 253
17116.073 253
17116.694 278
17117.316 306
17117.938 306
17118.560 272
17119.181 243
17119.803 244
17120.425 237
17121.047 231
17121.669 273
17122.291 307
17122.912 353
17123.534 315
17124.156 321
17124.778 286
17125.400 268
17126.022 296
17126.644 331
17127.266 310
17127.888 289
17128.510 270
17129.132 267
17129.754 309
17130.376 276
17130.998 244
17131.620 283
17132.242 311
17132.864 289
17133.486 305
17134.108 332
17134.730 404
17135.352 438
17135.974 414
17136.596 442
17137.218 448
17137.840 440
17138.462 445
17139.085 460
17139.707 433
17140.329 463
17140.951 456
17141.573 489
17142.196 499
17142.818 522
17143.440 546
17144.062 542
17144.685 564
17145.307 539
17145.929 568
17146.551 563
17147.174 619
17147.796 622
17148.418 621
17149.041 638
17149.663 591
17150.285 601
17150.908 612
17151.530 631
17152.152 665
17152.775 695
17153.397 768
17154.020 791
17154.642 800
17155.265 792
17155.887 777
17156.509 788
17157.132 791
17157.754 786
17158.377 769
17158.999 750
17159.622 774
17160.245 752
17160.867 814
17161.490 818
17162.112 749
17162.735 763
17163.357 771
17163.980 714
17164.603 720
17165.225 674
17165.848 629
17166.471 635
17167.093 605
17167.716 615
17168.339 578
17168.961 542
17169.584 522
17170.207 515
17170.829 549
17171.452 467
17172.075 442
17172.698 450
17173.320 418
17173.943 409
17174.566 382
17175.189 374
17175.812 394
17176.434 415
17177.057 389
17177.680 388
17178.303 378
17178.926 382
17179.549 371
17180.172 358
17180.795 337
17181.417 298
17182.040 282
17182.663 259
17183.286 245
17183.909 226
17184.532 194
17185.155 193
17185.778 179
17186.401 148
17187.024 160
17187.647 135
17188.270 140
17188.893 149
17189.517 166
17190.140 176
17190.763 167
17191.386 158
17192.009 150
17192.632 150
17193.255 141
17193.878 131
17194.501 113
17195.125 93
17195.748 81
17196.371 90
17196.994 83
17197.617 80
17198.241 92
17198.864 88
17199.487 76
17200.110 95
17200.734 92
17201.357 69
17201.980 67
17202.604 70
17203.227 69
17203.850 60
17204.474 68
17205.097 66
17205.720 60
17206.344 53
17206.967 70
17207.590 72
17208.214 62
17208.837 64
17209.461 76
17210.084 71
17210.708 69
17211.331 66
17211.955 68
17212.578 74
17213.202 70
17213.825 63
17214.449 81
17215.072 76
17215.696 72
17216.319 69
17216.943 53
17217.566 64
17218.190 44
17218.814 45
17219.437 50
17220.061 58
17220.684 52
17221.308 33
17221.932 37
17222.555 50
17223.179 53
17223.803 67
17224.426 62
17225.050 49
17225.674 59
17226.298 72
17226.921 58
17227.545 49
17228.169 52
17228.793 37
17229.416 40
17230.040 39
17230.664 44
17231.288 42
17231.912 41
17232.536 34
17233.159 35
17233.783 35
17234.407 43
17235.031 47
17235.655 43
17236.279 40
17236.903 38
17237.527 42
17238.151 52
17238.775 50
17239.399 48
17240.023 44
17240.647 46
17241.271 47
17241.895 55
17242.519 43
17243.143 38
17243.767 32
17244.391 28
17245.015 39
17245.639 36
17246.263 27
17246.887 24
17247.511 28
17248.136 24
17248.760 32
17249.384 31
17250.008 29
17250.632 36
17251.256 42
17251.881 41
17252.505 35
17253.129 33
17253.753 41
17254.378 45
17255.002 34
17255.626 31
17256.250 40
17256.875 46
17257.499 47
17258.123 31
17258.748 20
17259.372 29
17259.996 20
17260.621 30
17261.245 33
17261.869 34
17262.494 33
17263.118 36
17263.743 42
17264.367 40
17264.991 38
17265.616 31
17266.240 41
17266.865 26
17267.489 33
17268.114 38
17268.738 38
17269.363 32
17269.987 25
17270.612 14
17271.237 39
17271.861 36
17272.486 43
17273.110 34
17273.735 36
17274.359 34
17274.984 28
17275.609 23
17276.233 20
17276.858 15
17277.483 13
17278.107 14
17278.732 41
17279.357 44
17279.981 29
17280.606 32
17281.231 23
17281.856 28
17282.480 28
17283.105 23
17283.730 26
17284.355 36
17284.980 42
17285.604 41
17286.229 30
17286.854 44
17287.479 47
17288.104 32
17288.729 21
17289.353 16
17289.978 30
17290.603 38
17291.228 30
17291.853 32
17292.478 44
17293.103 29
17293.728 30
17294.353 27
17294.978 35
17295.603 26
17296.228 22
17296.853 22
17297.478 30
17298.103 15
17298.728 26
17299.353 42
17299.978 42
17300.603 32
17301.228 33
17301.854 37
17302.479 25
17303.104 15
17303.729 17
17304.354 20
17304.979 36
17305.604 38
17306.230 37
17306.855 24
17307.480 27
17308.105 36
17308.730 42
17309.356 44
17309.981 32
17310.606 19
17311.231 22
17311.857 26
17312.482 27
17313.107 29
17313.733 39
17314.358 37
17314.983 27
17315.609 27
17316.234 20
17316.860 33
17317.485 43
17318.110 38
17318.736 18
17319.361 22
17319.987 36
17320.612 25
17321.237 31
17321.863 25
17322.488 39
17323.114 31
17323.739 35
17324.365 58
17324.990 42
17325.616 36
17326.242 27
17326.867 20
17327.493 21
17328.118 26
17328.744 39
17329.370 42
17329.995 40
17330.621 45
17331.246 36
17331.872 51
17332.498 42
17333.123 39
17333.749 40
17334.375 41
17335.000 38
17335.626 30
17336.252 33
17336.878 29
17337.503 26
17338.129 24
17338.755 29
17339.381 25
17340.007 29
17340.632 35
17341.258 30
17341.884 31
17342.510 24
17343.136 40
17343.762 37
17344.387 34
17345.013 19
17345.639 16
17346.265 33
17346.891 27
17347.517 24
17348.143 26
17348.769 29
17349.395 31
17350.021 30
17350.647 29
17351.273 35
17351.899 42
17352.525 49
17353.151 35
17353.777 23
17354.403 24
17355.029 38
17355.655 27
17356.281 34
17356.907 33
17357.534 38
17358.160 39
17358.786 32
17359.412 31
17360.038 44
17360.664 33
17361.290 36
17361.917 40
17362.543 42
17363.169 34
17363.795 49
17364.422 34
17365.048 49
17365.674 59
17366.300 43
17366.927 29
17367.553 32
17368.179 31
17368.806 31
17369.432 37
17370.058 39
17370.685 32
17371.311 36
17371.937 35
17372.564 27
17373.190 34
17373.817 37
17374.443 47
17375.069 53
17375.696 51
17376.322 38
17376.949 33
17377.575 32
17378.202 22
17378.828 29
17379.455 48
17380.081 36
17380.708 29
17381.334 37
17381.961 42
17382.588 37
17383.214 33
17383.841 32
17384.467 28
17385.094 33
17385.721 31
17386.347 39
17386.974 44
17387.600 41
17388.227 34
17388.854 32
17389.481 24
17390.107 36
17390.734 44
17391.361 51
17391.987 44
17392.614 29
17393.241 42
17393.868 36
17394.495 28
17395.121 23
17395.748 33
17396.375 44
17397.002 33
17397.629 28
17398.255 20
17398.882 28
17399.509 26
17400.136 20
17400.763 30
17401.390 26
17402.017 22
17402.644 26
17403.271 14
17403.898 24
17404.525 25
17405.152 21
17405.779 29
17406.406 24
17407.033 16
17407.660 18
17408.287 26
17408.914 23
17409.541 26
17410.168 22
17410.795 10
17411.422 13
17412.049 11
17412.676 15
17413.303 12
17413.930 16
17414.558 15
17415.185 19
17415.812 23
17416.439 26
17417.066 19
17417.694 19
17418.321 27
17418.948 28
17419.575 25
17420.202 28
17420.830 24
17421.457 23
17422.084 19
17422.712 30
17423.339 21
17423.966 15
17424.594 18
17425.221 20
17425.848 30
17426.476 21
17427.103 17
17427.730 15
17428.358 14
17428.985 5
17429.613 17
17430.240 20
17430.867 24
17431.495 15
17432.122 12
17432.750 17
17433.377 14
17434.005 15
17434.632 12
17435.260 15
17435.887 8
17436.515 9
17437.143 14
17437.770 10
17438.398 10
17439.025 12
17439.653 15
17440.280 18
17440.908 17
17441.536 23
17442.163 17
17442.791 20
17443.419 11
17444.046 6
17444.674 11
17445.302 19
17445.930 15
17446.557 19
17447.185 17
17447.813 15
17448.440 11
17449.068 19
17449.696 22
17450.324 17
17450.952 19
17451.579 23
17452.207 25
17452.835 26
17453.463 24
17454.091 24
17454.719 21
17455.347 22
17455.974 21
17456.602 21
17457.230 19
17457.858 21
17458.486 18
17459.114 15
17459.742 17
17460.370 20
17460.998 17
17461.626 16
17462.254 15
17462.882 16
17463.510 19
17464.138 22
17464.766 14
17465.394 9
17466.022 13
17466.650 17
17467.279 13
17467.907 14
17468.535 19
17469.163 22
17469.791 25
17470.419 23
17471.047 21
17471.676 14
17472.304 13
17472.932 11
17473.560 10
17474.188 16
17474.817 20
17475.445 12
17476.073 22
17476.701 18
17477.330 24
17477.958 17
17478.586 14
17479.215 12
17479.843 16
17480.471 14
17481.100 21
17481.728 18
17482.356 12
17482.985 19
17483.613 18
17484.242 13
17484.870 18
17485.498 9
17486.127 23
17486.755 28
17487.384 32
17488.012 25
17488.641 24
17489.269 18
17489.898 21
17490.526 13
17491.155 17
17491.783 21
17492.412 15
17493.040 18
17493.669 14
17494.298 18
17494.926 17
17495.555 14
17496.183 8
17496.812 19
17497.441 14
17498.069 12
17498.698 16
17499.327 14
17499.955 15
17500.584 17
17501.213 9
17501.842 12
17502.470 21
17503.099 15
17503.728 19
17504.357 17
17504.985 18
17505.614 16
17506.243 13
17506.872 13
17507.501 18
17508.129 15
17508.758 18
17509.387 20
17510.016 18
17510.645 31
17511.274 24
17511.903 22
17512.532 13
17513.160 9
17513.789 10
17514.418 13
17515.047 13
17515.676 20
17516.305 18
17516.934 19
17517.563 13
17518.192 18
17518.821 13
17519.450 27
17520.079 18
17520.708 18
17521.338 12
17521.967 19
17522.596 14
17523.225 9
17523.854 9
17524.483 13
17525.112 18
17525.741 14
17526.371 9
17527.000 13
17527.629 20
17528.258 12
17528.887 10
17529.517 12
17530.146 23
17530.775 30
17531.404 18
17532.034 22
17532.663 16
17533.292 13
17533.921 11
17534.551 16
17535.180 12
17535.809 21
17536.439 16
17537.068 14
17537.697 13
17538.327 14
17538.956 14
17539.586 20
17540.215 15
17540.844 20
17541.474 16
17542.103 11
17542.733 17
17543.362 19
17543.992 19
17544.621 14
17545.251 21
17545.880 24
17546.510 19
17547.139 10
17547.769 12
17548.398 8
17549.028 14
17549.658 13
17550.287 11
17550.917 14
17551.546 12
17552.176 7
17552.806 10
17553.435 19
17554.065 22
17554.695 17
17555.324 26
17555.954 18
17556.584 28
17557.214 21
17557.843 21
17558.473 19
17559.103 13
17559.733 17
17560.362 17
17560.992 15
17561.622 16
17562.252 15
17562.882 17
17563.511 16
17564.141 15
17564.771 13
17565.401 19
17566.031 10
17566.661 12
17567.291 13
17567.921 13
17568.550 18
17569.180 24
17569.810 22
17570.440 20
17571.070 16
17571.700 14
17572.330 17
17572.960 17
17573.590 25
17574.220 30
17574.850 22
17575.480 16
17576.110 17
17576.741 23
17577.371 14
17578.001 19
17578.631 18
17579.261 14
17579.891 14
17580.521 10
17581.151 8
17581.781 6
17582.412 21
17583.042 18
17583.672 19
17584.302 18
17584.932 15
17585.563 15
17586.193 10
17586.823 23
17587.453 17
17588.084 23
17588.714 11
17589.344 18
17589.975 16
17590.605 21
17591.235 13
17591.866 13
17592.496 21
17593.126 20
17593.757 11
17594.387 9
17595.018 16
17595.648 10
17596.278 8
17596.909 9
17597.539 18
17598.170 19
17598.800 18
17599.431 20
17600.061 23
17600.692 31
17601.322 20
17601.953 13
17602.583 19
17603.214 29
17603.844 24
17604.475 11
17605.105 7
17605.736 10
17606.367 16
17606.997 22
17607.628 19
17608.259 20
17608.889 12
17609.520 12
17610.151 10
17610.781 13
17611.412 9
17612.043 4
17612.673 11
17613.304 18
17613.935 17
17614.566 25
17615.196 16
17615.827 13
17616.458 7
17617.089 5
17617.719 6
17618.350 8
17618.981 4
17619.612 9
17620.243 10
17620.874 8
17621.505 17
17622.135 22
17622.766 16
17623.397 4
17624.028 11
17624.659 18
17625.290 24
17625.921 11
17626.552 8
17627.183 6
17627.814 6
17628.445 9
17629.076 9
17629.707 10
17630.338 9
17630.969 12
17631.600 7
17632.231 3
17632.862 10
17633.493 9
17634.124 11
17634.756 8
17635.387 18
17636.018 19
17636.649 15
17637.280 22
17637.911 24
17638.543 19
17639.174 17
17639.805 14
17640.436 22
17641.067 17
17641.699 17
17642.330 25
17642.961 30
17643.592 11
17644.224 16
17644.855 18
17645.486 17
17646.118 16
17646.749 16
17647.380 10
17648.012 6
17648.643 9
17649.274 6
17649.906 10
17650.537 5
17651.169 5
17651.800 12
17652.431 12
17653.063 13
17653.694 14
17654.326 12
17654.957 12
17655.589 11
17656.220 17
17656.852 19
17657.483 12
17658.115 8
17658.746 12
17659.378 16
17660.009 21
17660.641 18
17661.273 16
17661.904 18
17662.536 16
17663.167 34
17663.799 22
17664.431 16
17665.062 18
17665.694 9
17666.326 7
17666.957 10
17667.589 13
17668.221 18
17668.853 9
17669.484 11
17670.116 16
17670.748 18
17671.380 30
17672.011 27
17672.643 20
17673.275 20
17673.907 12
17674.539 14
17675.171 20
17675.802 18
17676.434 15
17677.066 9
17677.698 9
17678.330 4
17678.962 7
17679.594 18
17680.226 15
17680.858 10
17681.490 12
17682.121 10
17682.753 11
17683.385 12
17684.017 14
17684.649 9
17685.281 9
17685.914 11
17686.546 14
17687.178 11
17687.810 17
17688.442 14
17689.074 9
17689.706 8
17690.338 5
17690.970 8
17691.602 11
17692.234 12
17692.867 12
17693.499 10
17694.131 16
17694.763 20
17695.395 6
17696.028 4
17696.660 17
17697.292 16
17697.924 17
17698.557 19
17699.189 18
17699.821 16
17700.453 10
17701.086 6
17701.718 8
17702.350 8
17702.983 11
17703.615 16
17704.247 17
17704.880 17
17705.512 9
17706.145 12
17706.777 13
17707.409 11
17708.042 16
17708.674 9
17709.307 22
17709.939 22
17710.572 11
17711.204 13
17711.837 21
17712.469 22
17713.102 21
17713.734 14
17714.367 3
17714.999 8
17715.632 11
17716.264 7
17716.897 11
17717.530 14
17718.162 17
17718.795 15
17719.427 10
17720.060 11
17720.693 19
17721.325 15
17721.958 13
17722.591 12
17723.223 20
17723.856 27
17724.489 13
17725.122 12
17725.754 16
17726.387 14
17727.020 10
17727.653 14
17728.286 20
17728.918 19
17729.551 21
17730.184 17
17730.817 16
17731.450 5
17732.083 6
17732.715 8
17733.348 13
17733.981 18
17734.614 18
17735.247 18
17735.880 14
17736.513 20
17737.146 16
17737.779 14
17738.412 15
17739.045 12
17739.678 16
17740.311 11
17740.944 6
17741.577 13
17742.210 20
17742.843 17
17743.476 17
17744.109 14
17744.742 12
17745.375 12
17746.008 13
17746.641 9
17747.275 10
17747.908 6
17748.541 10
17749.174 14
17749.807 10
17750.440 11
17751.074 12
17751.707 13
17752.340 19
17752.973 12
17753.606 11
17754.240 10
17754.873 14
17755.506 22
17756.140 17
17756.773 12
17757.406 10
17758.040 8
17758.673 6
17759.306 17
17759.940 10
17760.573 3
17761.206 9
17761.840 14
17762.473 21
17763.107 15
17763.740 17
17764.373 18
17765.007 20
17765.640 16
17766.274 8
17766.907 7
17767.541 17
17768.174 23
17768.808 13
17769.441 10
17770.075 17
17770.708 12
17771.342 3
17771.976 6
17772.609 16
17773.243 9
17773.876 11
17774.510 8
17775.144 7
17775.777 8
17776.411 10
17777.045 4
17777.678 10
17778.312 12
17778.946 8
17779.579 15
17780.213 12
17780.847 6
17781.480 10
17782.114 17
17782.748 18
17783.382 17
17784.016 19
17784.649 18
17785.283 23
17785.917 22
17786.551 18
17787.185 17
17787.819 8
17788.452 10
17789.086 18
17789.720 24
17790.354 14
17790.988 10
17791.622 7
17792.256 9
17792.890 9
17793.524 11
17794.158 17
17794.792 12
17795.426 15
17796.060 16
17796.694 9
17797.328 10
17797.962 8
17798.596 16
17799.230 11
17799.864 9
17800.498 11
17801.132 9
17801.766 9
17802.400 9
17803.035 19
17803.669 13
17804.303 6
17804.937 11
17805.571 9
17806.205 13
17806.840 19
17807.474 30
17808.108 17
17808.742 14
17809.376 8
17810.011 10
17810.645 6
17811.279 2
17811.914 3
17812.548 10
17813.182 14
17813.816 10
17814.451 14
17815.085 9
17815.719 17
17816.354 13
17816.988 18
17817.623 19
17818.257 7
17818.891 7
17819.526 9
17820.160 10
17820.795 10
17821.429 12
17822.064 10
17822.698 13
17823.333 17
17823.967 19
17824.602 18
17825.236 17
17825.871 20
17826.505 16
17827.140 8
17827.774 1
17828.409 2
17829.044 5
17829.678 8
17830.313 7
17830.947 18
17831.582 14
17832.217 17
17832.851 14
17833.486 18
17834.121 19
17834.755 12
17835.390 22
17836.025 11
17836.660 10
17837.294 10
17837.929 17
17838.564 19
17839.199 20
17839.833 18
17840.468 19
17841.103 9
17841.738 12
17842.373 7
17843.007 9
17843.642 12
17844.277 10
17844.912 4
17845.547 8
17846.182 3
17846.817 11
17847.452 18
17848.087 13
17848.722 8
17849.357 6
17849.992 5
17850.626 5
17851.261 7
17851.896 5
17852.531 12
17853.167 12
17853.802 11
17854.437 15
17855.072 10
17855.707 7
17856.342 5
17856.977 10
17857.612 16
17858.247 19
17858.882 11
17859.517 16
17860.153 16
17860.788 9
17861.423 9
17862.058 11
17862.693 8
17863.328 10
17863.964 13
17864.599 19
17865.234 10
17865.869 7
17866.505 4
17867.140 6
17867.775 14
17868.411 7
17869.046 10
17869.681 11
17870.316 12
17870.952 10
17871.587 4
17872.223 6
17872.858 5
17873.493 7
17874.129 5
17874.764 7
17875.400 11
17876.035 13
17876.670 13
17877.306 21
17877.941 13
17878.577 11
17879.212 11
17879.848 15
17880.483 11
17881.119 18
17881.754 19
17882.390 10
17883.025 19
17883.661 15
17884.297 12
17884.932 11
17885.568 14
17886.203 14
17886.839 10
17887.475 7
17888.110 14
17888.746 14
17889.382 11
17890.017 8
17890.653 5
17891.289 6
17891.924 7
17892.560 7
17893.196 6
17893.832 9
17894.467 13
17895.103 14
17895.739 8
17896.375 13
17897.011 13
17897.646 11
17898.282 7
17898.918 17
17899.554 9
17900.190 7
17900.826 9
17901.462 10
17902.097 11
17902.733 13
17903.369 4
17904.005 10
17904.641 14
17905.277 16
17905.913 16
17906.549 8
17907.185 7
17907.821 11
17908.457 7
17909.093 2
17909.729 2
17910.365 6
17911.001 4
17911.637 10
17912.273 12
17912.909 19
17913.546 14
17914.182 5
17914.818 6
17915.454 8
17916.090 7
17916.726 12
17917.362 5
17917.999 7
17918.635 7
17919.271 0
17919.907 0
17920.543 10
17921.180 13
17921.816 8
17922.452 7
17923.088 25
17923.725 26
17924.361 23
17924.997 16
17925.634 10
17926.270 7
17926.906 10
17927.543 7
17928.179 7
17928.815 7
17929.452 11
17930.088 4
17930.725 4
17931.361 15
17931.997 9
17932.634 5
17933.270 7
17933.907 7
17934.543 10
17935.180 12
17935.816 9
17936.453 16
17937.089 11
17937.726 13
17938.362 13
17938.999 11
17939.635 11
17940.272 13
17940.909 21
17941.545 16
17942.182 5
17942.818 5
17943.455 5
17944.092 10
17944.728 18
17945.365 18
17946.002 11
17946.638 11
17947.275 13
17947.912 14
17948.549 17
17949.185 15
17949.822 7
17950.459 4
17951.096 8
17951.732 9
17952.369 9
17953.006 9
17953.643 9
17954.280 9
17954.916 9
17955.553 3
17956.190 10
17956.827 10
17957.464 15
17958.101 15
17958.738 7
17959.375 8
17960.012 7
17960.648 10
17961.285 10
17961.922 10
17962.559 15
17963.196 19
17963.833 11
17964.470 11
17965.107 12
17965.744 11
17966.381 11
17967.018 12
17967.656 14
17968.293 15
17968.930 9
17969.567 7
17970.204 11
17970.841 7
17971.478 5
17972.115 6
17972.752 2
17973.390 7
17974.027 14
17974.664 9
17975.301 4
17975.938 7
17976.576 10
17977.213 12
17977.850 19
17978.487 18
17979.125 7
17979.762 12
17980.399 17
17981.037 13
17981.674 9
17982.311 8
17982.948 13
17983.586 14
17984.223 16
17984.861 10
17985.498 12
17986.135 15
17986.773 12
17987.410 16
17988.048 15
17988.685 10
17989.322 12
17989.960 10
17990.597 12
17991.235 10
17991.872 10
17992.510 6
17993.147 10
17993.785 19
17994.422 14
17995.060 8
17995.698 7
17996.335 12
17996.973 12
17997.610 9
17998.248 12
17998.886 10
17999.523 8
18000.161 5
18000.799 5
18001.436 6
18002.074 8
18002.712 8
18003.349 9
18003.987 9
18004.625 5
18005.262 9
18005.900 15
18006.538 17
18007.176 22
18007.813 17
18008.451 14
18009.089 10
18009.727 10
18010.365 3
18011.003 7
18011.640 8
18012.278 7
18012.916 7
18013.554 11
18014.192 10
18014.830 12
18015.468 22
18016.106 19
18016.744 16
18017.381 12
18018.019 5
18018.657 9
18019.295 7
18019.933 8
18020.571 15
18021.209 14
18021.847 10
18022.485 6
18023.124 6
18023.762 10
18024.400 8
18025.038 10
18025.676 7
18026.314 7
18026.952 9
18027.590 16
18028.228 24
18028.866 18
18029.505 18
18030.143 11
18030.781 8
18031.419 9
18032.057 5
18032.696 5
18033.334 10
18033.972 6
18034.610 2
18035.249 7
18035.887 8
18036.525 3
18037.164 2
18037.802 8
18038.440 5
18039.078 10
18039.717 10
18040.355 12
18040.994 7
18041.632 5
18042.270 6
18042.909 6
18043.547 6
18044.186 15
18044.824 8
18045.462 10
18046.101 13
18046.739 9
18047.378 7
18048.016 8
18048.655 10
18049.293 6
18049.932 10
18050.570 14
18051.209 10
18051.848 7
18052.486 3
18053.125 5
18053.763 6
18054.402 6
18055.041 9
18055.679 5
18056.318 9
18056.956 6
18057.595 6
18058.234 5
18058.872 2
18059.511 6
18060.150 8
18060.789 7
18061.427 11
18062.066 7
18062.705 6
18063.344 5
18063.982 10
18064.621 7
18065.260 7
18065.899 8
18066.538 3
18067.176 12
18067.815 8
18068.454 12
18069.093 8
18069.732 7
18070.371 9
18071.010 6
18071.649 6
18072.287 9
18072.926 8
18073.565 7
18074.204 5
18074.843 5
18075.482 6
18076.121 9
18076.760 18
18077.399 9
18078.038 6
18078.677 10
18079.316 7
18079.955 3
18080.594 8
18081.234 5
18081.873 1
18082.512 6
18083.151 5
18083.790 8
18084.429 16
18085.068 6
18085.707 6
18086.347 5
18086.986 3
18087.625 13
18088.264 12
18088.903 11
18089.543 6
18090.182 12
18090.821 4
18091.460 3
18092.100 7
18092.739 6
18093.378 4
18094.018 14
18094.657 22
18095.296 21
18095.936 19
18096.575 20
18097.214 15
18097.854 11
18098.493 7
18099.132 4
18099.772 10
18100.411 8
18101.051 10
18101.690 17
18102.330 15
18102.969 20
18103.609 11
18104.248 5
18104.888 3
18105.527 1
18106.167 9
18106.806 12
18107.446 10
18108.085 9
18108.725 7
18109.364 7
18110.004 12
18110.644 6
18111.283 10
18111.923 2
18112.562 5
18113.202 12
18113.842 10
18114.481 9
18115.121 8
18115.761 8
18116.401 7
18117.040 10
18117.680 6
18118.320 7
18118.959 2
18119.599 10
18120.239 11
18120.879 4
18121.519 9
18122.158 9
18122.798 12
18123.438 6
18124.078 2
18124.718 4
18125.358 9
18125.997 4
18126.637 0
18127.277 0
18127.917 3
18128.557 2
18129.197 12
18129.837 10
18130.477 4
18131.117 5
18131.757 5
18132.397 6
18133.037 11
18133.677 18
18134.317 15
18134.957 4
18135.597 2
18136.237 0
18136.877 10
18137.517 12
18138.157 20
18138.797 19
18139.437 15
18140.078 18
18140.718 10
18141.358 11
18141.998 7
18142.638 9
18143.278 9
18143.919 11
18144.559 11
18145.199 13
18145.839 8
18146.479 18
18147.120 11
18147.760 11
18148.400 5
18149.041 5
18149.681 3
18150.321 8
18150.961 14
18151.602 30
18152.242 20
18152.882 10
18153.523 5
18154.163 5
18154.804 12
18155.444 5
18156.084 7
18156.725 9
18157.365 11
18158.006 3
18158.646 11
18159.287 13
18159.927 11
18160.568 6
18161.208 4
18161.849 4
18162.489 5
18163.130 10
18163.770 6
18164.411 9
18165.051 8
18165.692 5
18166.332 2
18166.973 3
18167.614 13
18168.254 7
18168.895 9
18169.536 10
18170.176 4
18170.817 4
18171.458 4
18172.098 3
18172.739 4
18173.380 3
18174.020 7
18174.661 7
18175.302 6
18175.943 9
18176.583 10
18177.224 15
18177.865 12
18178.506 6
18179.147 5
18179.787 4
18180.428 6
18181.069 4
18181.710 6
18182.351 8
18182.992 6
18183.633 10
18184.274 11
18184.914 15
18185.555 10
18186.196 23
18186.837 12
18187.478 10
18188.119 10
18188.760 12
18189.401 9
18190.042 2
18190.683 4
18191.324 3
18191.965 3
18192.606 7
18193.247 7
18193.889 13
18194.530 6
18195.171 9
18195.812 12
18196.453 10
18197.094 13
18197.735 11
18198.376 10
18199.018 16
18199.659 7
18200.300 1
18200.941 6
18201.582 5
18202.224 3
18202.865 10
18203.506 5
18204.147 9
18204.789 9
18205.430 7
18206.071 9
18206.712 18
18207.354 18
18207.995 12
18208.636 13
18209.278 17
18209.919 19
18210.560 12
18211.202 15
18211.843 11
18212.485 13
18213.126 11
18213.768 9
18214.409 5
18215.050 3
18215.692 2
18216.333 4
18216.975 4
18217.616 5
18218.258 8
18218.899 13
18219.541 8
18220.182 2
18220.824 6
18221.466 11
18222.107 6
18222.749 7
18223.390 9
18224.032 8
18224.674 2
18225.315 5
18225.957 5
18226.598 3
18227.240 7
18227.882 4
18228.523 4
18229.165 5
18229.807 11
18230.449 12
18231.090 10
18231.732 5
18232.374 8
18233.016 8
18233.657 3
18234.299 2
18234.941 1
18235.583 5
18236.225 6
18236.866 8
18237.508 15
18238.150 11
18238.792 6
18239.434 3
18240.076 20
18240.718 13
18241.360 11
18242.002 7
18242.644 9
18243.285 5
18243.927 4
18244.569 8
18245.211 7
18245.853 7
18246.495 8
18247.137 14
18247.779 17
18248.421 14
18249.064 14
18249.706 10
18250.348 6
18250.990 3
18251.632 8
18252.274 6
18252.916 10
18253.558 13
18254.200 9
18254.842 2
18255.485 5
18256.127 8
18256.769 17
18257.411 6
18258.053 6
18258.696 11
18259.338 3
18259.980 8
18260.622 9
18261.265 12
18261.907 6
18262.549 9
18263.192 10
18263.834 5
18264.476 4
18265.118 1
18265.761 6
18266.403 5
18267.046 3
18267.688 9
18268.330 12
18268.973 7
18269.615 5
18270.258 6
18270.900 6
18271.542 7
18272.185 6
18272.827 6
18273.470 9
18274.112 4
18274.755 11
18275.397 11
18276.040 6
18276.682 7
18277.325 7
18277.968 9
18278.610 5
18279.253 3
18279.895 8
18280.538 6
18281.181 6
18281.823 10
18282.466 5
18283.108 6
18283.751 3
18284.394 1
18285.036 5
18285.679 3
18286.322 4
18286.965 6
18287.607 8
18288.250 7
18288.893 14
18289.536 8
18290.178 9
18290.821 6
18291.464 11
18292.107 9
18292.750 13
18293.392 10
18294.035 16
18294.678 12
18295.321 10
18295.964 9
18296.607 10
18297.250 10
18297.893 13
18298.536 9
18299.178 6
18299.821 3
18300.464 11
18301.107 14
18301.750 5
18302.393 6
18303.036 6
18303.679 3
18304.322 4
18304.965 7
18305.608 9
18306.251 6
18306.895 2
18307.538 1
18308.181 2
18308.824 9
18309.467 14
18310.110 15
18310.753 18
18311.396 8
18312.040 8
18312.683 9
18313.326 7
18313.969 13
18314.612 7
18315.256 8
18315.899 5
18316.542 7
18317.185 9
18317.829 12
18318.472 9
18319.115 4
18319.758 7
18320.402 4
18321.045 2
18321.688 4
18322.332 6
18322.975 5
18323.618 3
18324.262 4
18324.905 8
18325.549 4
18326.192 6
18326.835 2
18327.479 6
18328.122 5
18328.766 6
18329.409 5
18330.053 5
18330.696 4
18331.340 7
18331.983 15
18332.627 8
18333.270 5
18333.914 7
18334.557 2
18335.201 3
18335.845 3
18336.488 1
18337.132 3
18337.775 2
18338.419 6
18339.063 11
18339.706 7
18340.350 5
18340.994 0
18341.637 2
18342.281 5
18342.925 13
18343.568 11
18344.212 5
18344.856 5
18345.500 5
18346.143 10
18346.787 9
18347.431 9
18348.075 3
18348.719 11
18349.362 9
18350.006 5
18350.650 8
18351.294 7
18351.938 7
18352.582 3
18353.226 4
18353.869 5
18354.513 7
18355.157 5
18355.801 2
18356.445 3
18357.089 3
18357.733 7
18358.377 6
18359.021 6
18359.665 5
18360.309 4
18360.953 2
18361.597 3
18362.241 6
18362.885 6
18363.529 3
18364.173 3
18364.817 3
18365.462 6
18366.106 7
18366.750 4
18367.394 8
18368.038 8
18368.682 9
18369.326 3
18369.971 2
18370.615 10
18371.259 6
18371.903 6
18372.547 6
18373.192 9
18373.836 6
18374.480 10
18375.124 7
18375.769 9
18376.413 5
18377.057 10
18377.702 13
18378.346 12
18378.990 14
18379.635 8
18380.279 10
18380.923 8
18381.568 12
18382.212 11
18382.857 10
18383.501 8
18384.145 9
18384.790 5
18385.434 8
18386.079 9
18386.723 15
18387.368 13
18388.012 4
18388.657 7
18389.301 8
18389.946 5
18390.590 11
18391.235 11
18391.880 9
18392.524 7
18393.169 6
18393.813 5
18394.458 4
18395.103 3
18395.747 0
18396.392 3
18397.036 6
18397.681 8
18398.326 3
18398.971 5
18399.615 2
18400.260 3
18400.905 1
18401.549 2
18402.194 1
18402.839 0
18403.484 4
18404.128 6
18404.773 4
18405.418 4
18406.063 5
18406.708 8
18407.353 6
18407.997 7
18408.642 3
18409.287 2
18409.932 1
18410.577 3
18411.222 4
18411.867 3
18412.512 3
18413.157 3
18413.802 4
18414.447 8
18415.092 6
18415.736 10
18416.381 7
18417.026 12
18417.672 24
18418.317 27
18418.962 19
18419.607 13
18420.252 11
18420.897 10
18421.542 12
18422.187 6
18422.832 5
18423.477 5
18424.122 6
18424.768 4
18425.413 14
18426.058 5
18426.703 7
18427.348 11
18427.993 10
18428.639 7
18429.284 4
18429.929 5
18430.574 4
18431.220 3
18431.865 4
18432.510 6
18433.155 8
18433.801 6
18434.446 18
18435.091 9
18435.737 16
18436.382 11
18437.027 8
18437.673 11
18438.318 7
18438.964 3
18439.609 4
18440.254 2
18440.900 5
18441.545 3
18442.191 0
18442.836 12
18443.482 27
18444.127 21
18444.773 20
18445.418 15
18446.064 12
18446.709 13
18447.355 10
18448.000 7
18448.646 7
18449.291 10
18449.937 6
18450.583 1
18451.228 3
18451.874 2
18452.519 7
18453.165 10
18453.811 12
18454.456 6
18455.102 6
18455.748 10
18456.394 10
18457.039 5
18457.685 1
18458.331 3
18458.976 7
18459.622 9
18460.268 9
18460.914 5
18461.560 5
18462.205 11
18462.851 10
18463.497 6
18464.143 3
18464.789 1
18465.435 6
18466.080 6
18466.726 5
18467.372 4
18468.018 2
18468.664 4
18469.310 6
18469.956 14
18470.602 11
18471.248 5
18471.894 4
18472.540 7
18473.186 9
18473.832 13
18474.478 16
18475.124 24
18475.770 20
18476.416 18
18477.062 17
18477.708 9
18478.354 10
18479.000 10
18479.646 5
18480.292 6
18480.939 4
18481.585 1
18482.231 2
18482.877 4
18483.523 9
18484.169 6
18484.816 4
18485.462 3
18486.108 5
18486.754 10
18487.401 6
18488.047 6
18488.693 4
18489.339 4
18489.986 3
18490.632 4
18491.278 5
18491.925 5
18492.571 1
18493.217 3
18493.864 2
18494.510 2
18495.156 6
18495.803 10
18496.449 8
18497.096 9
18497.742 5
18498.388 9
18499.035 9
18499.681 8
18500.328 11
18500.974 3
18501.621 15
18502.267 8
18502.914 5
18503.560 4
18504.207 7
18504.853 10
18505.500 4
18506.147 4
18506.793 5
18507.440 2
18508.086 4
18508.733 6
18509.380 7
18510.026 5
18510.673 3
18511.320 6
18511.966 7
18512.613 5
18513.260 11
18513.906 6
18514.553 14
18515.200 15
18515.847 7
18516.493 6
18517.140 2
18517.787 5
18518.434 6
18519.080 6
18519.727 6
18520.374 4
18521.021 3
18521.668 2
18522.315 4
18522.961 6
18523.608 11
18524.255 11
18524.902 9
18525.549 5
18526.196 6
18526.843 3
18527.490 4
18528.137 2
18528.784 8
18529.431 13
18530.078 4
18530.725 7
18531.372 16
18532.019 5
18532.666 13
18533.313 4
18533.960 13
18534.607 14
18535.254 13
18535.901 14
18536.548 8
18537.195 5
18537.843 3
18538.490 4
18539.137 3
18539.784 7
18540.431 4
18541.078 5
18541.726 7
18542.373 9
18543.020 11
18543.667 17
18544.315 17
18544.962 9
18545.609 5
18546.256 3
18546.904 15
18547.551 18
18548.198 15
18548.846 14
18549.493 27
18550.140 14
18550.788 10
18551.435 9
18552.082 8
18552.730 5
18553.377 8
18554.025 8
18554.672 6
18555.319 8
18555.967 4
18556.614 5
18557.262 10
18557.909 10
18558.557 10
18559.204 11
18559.852 10
18560.499 5
18561.147 6
18561.794 6
18562.442 7
18563.089 3
18563.737 2
18564.385 2
18565.032 1
18565.680 7
18566.328 7
18566.975 10
18567.623 10
18568.270 13
18568.918 14
18569.566 13
18570.214 9
18570.861 11
18571.509 4
18572.157 1
18572.804 2
18573.452 10
18574.100 8
18574.748 3
18575.396 10
18576.043 9
18576.691 7
18577.339 12
18577.987 8
18578.635 10
18579.282 4
18579.930 7
18580.578 9
18581.226 11
18581.874 12
18582.522 8
18583.170 8
18583.818 5
18584.466 9
18585.114 7
18585.762 9
18586.410 4
18587.058 3
18587.706 14
18588.354 9
18589.002 7
18589.650 14
18590.298 9
18590.946 7
18591.594 7
18592.242 5
18592.890 4
18593.538 9
18594.186 8
18594.834 9
18595.483 6
18596.131 4
18596.779 1
18597.427 1
18598.075 5
18598.723 2
18599.372 4
18600.020 4
18600.668 5
18601.316 5
18601.965 2
18602.613 2
18603.261 3
18603.909 9
18604.558 6
18605.206 6
18605.854 2
18606.503 5
18607.151 7
18607.799 8
18608.448 8
18609.096 2
18609.744 5
18610.393 4
18611.041 6
18611.690 2
18612.338 9
18612.987 8
18613.635 7
18614.283 5
18614.932 3
18615.580 5
18616.229 3
18616.877 3
18617.526 5
18618.175 4
18618.823 3
18619.472 8
18620.120 14
18620.769 11
18621.417 7
18622.066 9
18622.715 10
18623.363 3
18624.012 3
18624.660 7
18625.309 6
18625.958 8
18626.607 6
18627.255 7
18627.904 5
18628.553 5
18629.201 10
18629.850 6
18630.499 6
18631.148 11
18631.796 10
18632.445 11
18633.094 5
18633.743 2
18634.392 7
18635.040 4
18635.689 3
18636.338 4
18636.987 6
18637.636 7
18638.285 7
18638.934 4
18639.583 8
18640.231 2
18640.880 7
18641.529 6
18642.178 6
18642.827 7
18643.476 7
18644.125 8
18644.774 11
18645.423 11
18646.072 12
18646.721 6
18647.370 11
18648.019 5
18648.668 2
18649.318 2
18649.967 8
18650.616 22
18651.265 13
18651.914 16
18652.563 12
18653.212 4
18653.861 4
18654.511 11
18655.160 8
18655.809 1
18656.458 9
18657.107 8
18657.757 6
18658.406 4
18659.055 6
18659.704 4
18660.354 2
18661.003 3
18661.652 3
18662.302 3
18662.951 5
18663.600 6
18664.249 5
18664.899 3
18665.548 5
18666.198 5
18666.847 4
18667.496 0
18668.146 4
18668.795 2
18669.445 4
18670.094 1
18670.744 4
18671.393 0
18672.042 8
18672.692 10
18673.341 6
18673.991 5
18674.640 8
18675.290 7
18675.940 8
18676.589 7
18677.239 6
18677.888 3
18678.538 2
18679.187 3
18679.837 5
18680.487 9
18681.136 6
18681.786 5
18682.436 4
18683.085 1
18683.735 6
18684.385 5
18685.034 3
18685.684 4
18686.334 3
18686.984 5
18687.633 4
18688.283 7
18688.933 9
18689.583 2
18690.232 1
18690.882 4
18691.532 2
18692.182 6
18692.832 5
18693.482 6
18694.131 12
18694.781 9
18695.431 8
18696.081 10
18696.731 7
18697.381 6
18698.031 5
18698.681 3
18699.331 3
18699.981 4
18700.631 4
18701.281 5
18701.931 3
18702.581 5
18703.231 7
18703.881 6
18704.531 13
18705.181 9
18705.831 6
18706.481 4
18707.131 5
18707.781 5
18708.431 1
18709.081 1
18709.731 5
18710.382 2
18711.032 4
18711.682 4
18712.332 6
18712.982 6
18713.633 8
18714.283 9
18714.933 8
18715.583 11
18716.233 15
18716.884 5
18717.534 4
18718.184 9
18718.835 11
18719.485 6
18720.135 3
18720.785 8
18721.436 8
18722.086 4
18722.737 7
18723.387 15
18724.037 22
18724.688 23
18725.338 13
18725.988 9
18726.639 4
18727.289 1
18727.940 0
18728.590 2
18729.241 1
18729.891 3
18730.542 7
18731.192 7
18731.843 6
18732.493 6
18733.144 8
18733.794 9
18734.445 7
18735.096 9
18735.746 6
18736.397 5
18737.047 8
18737.698 5
18738.349 11
18738.999 14
18739.650 7
18740.301 8
18740.951 10
18741.602 4
18742.253 4
18742.903 4
18743.554 8
18744.205 4
18744.856 2
18745.506 3
18746.157 5
18746.808 7
18747.459 5
18748.109 9
18748.760 4
18749.411 6
18750.062 3
18750.713 3
18751.364 11
18752.014 12
18752.665 9
18753.316 4
18753.967 1
18754.618 4
18755.269 3
18755.920 1
18756.571 4
18757.222 2
18757.873 8
18758.524 7
18759.175 10
18759.826 18
18760.477 22
18761.128 19
18761.779 10
18762.430 7
18763.081 6
18763.732 7
18764.383 4
18765.034 10
18765.685 8
18766.336 3
18766.988 5
18767.639 5
18768.290 10
18768.941 6
18769.592 7
18770.243 4
18770.895 2
18771.546 6
18772.197 7
18772.848 7
18773.500 8
18774.151 7
18774.802 8
18775.453 7
18776.105 11
18776.756 10
18777.407 6
18778.059 8
18778.710 6
18779.361 5
18780.013 3
18780.664 6
18781.315 5
18781.967 5
18782.618 4
18783.270 4
18783.921 6
18784.572 2
18785.224 2
18785.875 3
18786.527 2
18787.178 4
18787.830 5
18788.481 4
18789.133 6
18789.784 7
18790.436 4
18791.087 4
18791.739 5
18792.391 6
18793.042 1
18793.694 6
18794.345 7
18794.997 6
18795.649 8
18796.300 11
18796.952 3
18797.604 11
18798.255 13
18798.907 6
18799.559 11
18800.210 8
18800.862 6
18801.514 9
18802.166 10
18802.817 3
18803.469 2
18804.121 3
18804.773 9
18805.424 11
18806.076 11
18806.728 11
18807.380 4
18808.032 1
18808.684 3
18809.335 14
18809.987 12
18810.639 12
18811.291 16
18811.943 13
18812.595 16
18813.247 12
18813.899 10
18814.551 14
18815.203 13
18815.855 6
18816.507 9
18817.159 8
18817.811 5
18818.463 5
18819.115 8
18819.767 15
18820.419 12
18821.071 9
18821.723 11
18822.375 12
18823.027 13
18823.679 8
18824.332 10
18824.984 7
18825.636 8
18826.288 6
18826.940 9
18827.592 9
18828.245 3
18828.897 2
18829.549 7
18830.201 7
18830.853 10
18831.506 10
18832.158 4
18832.810 6
18833.463 12
18834.115 6
18834.767 3
18835.419 2
18836.072 5
18836.724 7
18837.377 6
18838.029 7
18838.681 6
18839.334 7
18839.986 12
18840.638 10
18841.291 6
18841.943 3
18842.596 7
18843.248 6
18843.901 7
18844.553 7
18845.206 3
18845.858 4
18846.511 2
18847.163 4
18847.816 11
18848.468 10
18849.121 9
18849.773 10
18850.426 5
18851.079 6
18851.731 8
18852.384 8
18853.036 13
18853.689 8
18854.342 3
18854.994 3
18855.647 9
18856.300 9
18856.952 7
18857.605 5
18858.258 2
18858.911 6
18859.563 4
18860.216 5
18860.869 7
18861.522 3
18862.174 3
18862.827 3
18863.480 9
18864.133 12
18864.786 6
18865.439 6
18866.091 12
18866.744 10
18867.397 10
18868.050 3
18868.703 6
18869.356 1
18870.009 5
18870.662 2
18871.315 0
18871.968 2
18872.621 6
18873.274 12
18873.927 14
18874.580 11
18875.233 5
18875.886 2
18876.539 8
18877.192 6
18877.845 6
18878.498 6
18879.151 2
18879.804 2
18880.457 5
18881.110 5
18881.763 3
18882.416 3
18883.070 3
18883.723 1
18884.376 4
18885.029 2
18885.682 3
18886.335 7
18886.989 5
18887.642 1
18888.295 3
18888.948 6
18889.602 8
18890.255 10
18890.908 11
18891.562 4
18892.215 3
18892.868 8
18893.521 11
18894.175 4
18894.828 4
18895.482 6
18896.135 7
18896.788 6
18897.442 5
18898.095 2
18898.749 5
18899.402 4
18900.055 5
18900.709 3
18901.362 14
18902.016 19
18902.669 17
18903.323 14
18903.976 4
18904.630 3
18905.283 4
18905.937 6
18906.590 5
18907.244 3
18907.898 4
18908.551 3
18909.205 6
18909.858 9
18910.512 7
18911.166 7
18911.819 5
18912.473 9
18913.127 6
18913.780 5
18914.434 6
18915.088 4
18915.741 4
18916.395 7
18917.049 4
18917.703 5
18918.356 6
18919.010 12
18919.664 12
18920.318 7
18920.972 1
18921.625 9
18922.279 4
18922.933 2
18923.587 0
18924.241 2
18924.895 5
18925.549 6
18926.202 4
18926.856 1
18927.510 4
18928.164 5
18928.818 5
18929.472 5
18930.126 2
18930.780 10
18931.434 7
18932.088 10
18932.742 4
18933.396 4
18934.050 5
18934.704 5
18935.358 2
18936.012 0
18936.666 3
18937.320 5
18937.975 5
18938.629 6
18939.283 2
18939.937 5
18940.591 4
18941.245 4
18941.899 6
18942.554 3
18943.208 4
18943.862 5
18944.516 6
18945.170 4
18945.825 6
18946.479 3
18947.133 8
18947.787 15
18948.442 11
18949.096 16
18949.750 8
18950.405 3
18951.059 3
18951.713 0
18952.368 4
18953.022 1
18953.676 5
18954.331 6
18954.985 6
18955.640 4
18956.294 2
18956.948 7
18957.603 4
18958.257 3
18958.912 2
18959.566 0
18960.221 4
18960.875 4
18961.530 3
18962.184 3
18962.839 7
18963.493 6
18964.148 4
18964.802 0
18965.457 4
18966.112 6
18966.766 3
18967.421 2
18968.075 10
18968.730 10
18969.385 4
18970.039 4
18970.694 5
18971.349 5
18972.003 2
18972.658 3
18973.313 6
18973.968 6
18974.622 6
18975.277 0
18975.932 5
18976.587 3
18977.241 1
18977.896 13
18978.551 15
18979.206 10
18979.861 5
18980.515 7
18981.170 11
18981.825 10
18982.480 5
18983.135 3
18983.790 7
18984.445 7
18985.100 6
18985.755 3
18986.410 1
18987.064 2
18987.719 4
18988.374 2
18989.029 5
18989.684 6
18990.339 6
18990.994 4
18991.649 3
18992.305 5
18992.960 5
18993.615 4
18994.270 4
18994.925 3
18995.580 5
18996.235 4
18996.890 5
18997.545 2
18998.200 4
18998.856 3
18999.511 4
19000.166 8
19000.821 10
19001.476 8
19002.131 9
19002.787 5
19003.442 4
19004.097 6
19004.752 11
19005.408 8
19006.063 4
19006.718 7
19007.374 8
19008.029 4
19008.684 4
19009.340 5
19009.995 8
19010.650 6
19011.306 3
19011.961 6
19012.616 10
19013.272 6
19013.927 5
19014.583 6
19015.238 4
19015.894 6
19016.549 3
19017.205 5
19017.860 3
19018.515 1
19019.171 1
19019.827 0
19020.482 8
19021.138 10
19021.793 8
19022.449 9
19023.104 6
19023.760 3
19024.415 5
19025.071 5
19025.727 5
19026.382 3
19027.038 2
19027.694 1
19028.349 5
19029.005 6
19029.661 4
19030.316 3
19030.972 2
19031.628 5
19032.284 1
19032.939 6
19033.595 6
19034.251 5
19034.907 3
19035.562 7
19036.218 6
19036.874 6
19037.530 2
19038.186 6
19038.841 8
19039.497 10
19040.153 4
19040.809 3
19041.465 4
19042.121 2
19042.777 5
19043.433 9
19044.089 5
19044.745 3
19045.401 6
19046.057 12
19046.713 7
19047.369 5
19048.025 1
19048.681 5
19049.337 8
19049.993 12
19050.649 7
19051.305 5
19051.961 4
19052.617 7
19053.273 9
19053.929 8
19054.585 4
19055.241 8
19055.897 4
19056.554 5
19057.210 2
19057.866 0
19058.522 0
19059.178 4
19059.835 8
19060.491 3
19061.147 4
19061.803 4
19062.460 4
19063.116 4
19063.772 3
19064.428 4
19065.085 2
19065.741 7
19066.397 5
19067.054 6
19067.710 2
19068.366 9
19069.023 15
19069.679 7
19070.335 7
19070.992 10
19071.648 10
19072.305 7
19072.961 13
19073.618 8
19074.274 8
19074.931 4
19075.587 2
19076.244 2
19076.900 6
19077.557 8
19078.213 12
19078.870 20
19079.526 15
19080.183 10
19080.839 7
19081.496 5
19082.152 7
19082.809 6
19083.466 3
19084.122 3
19084.779 4
19085.436 7
19086.092 11
19086.749 7
19087.406 14
19088.062 7
19088.719 3
19089.376 0
19090.033 2
19090.689 3
19091.346 6
19092.003 7
19092.660 6
19093.316 6
19093.973 6
19094.630 7
19095.287 6
19095.944 7
19096.600 3
19097.257 4
19097.914 10
19098.571 7
19099.228 3
19099.885 7
19100.542 8
19101.199 2
19101.856 1
19102.513 2
19103.170 5
19103.826 13
19104.483 5
19105.140 3
19105.797 3
19106.454 6
19107.112 3
19107.769 4
19108.426 1
19109.083 5
19109.740 3
19110.397 5
19111.054 3
19111.711 4
19112.368 8
19113.025 6
19113.682 10
19114.340 4
19114.997 2
19115.654 2
19116.311 4
19116.968 2
19117.625 5
19118.283 4
19118.940 1
19119.597 12
19120.254 17
19120.912 6
19121.569 5
19122.226 6
19122.884 4
19123.541 6
19124.198 6
19124.855 4
19125.513 5
19126.170 1
19126.828 1
19127.485 0
19128.142 10
19128.800 7
19129.457 5
19130.115 4
19130.772 2
19131.429 6
19132.087 7
19132.744 9
19133.402 18
19134.059 29
19134.717 16
19135.374 13
19136.032 8
19136.689 6
19137.347 6
19138.005 1
19138.662 1
19139.320 3
19139.977 3
19140.635 5
19141.292 5
19141.950 3
19142.608 5
19143.265 11
19143.923 10
19144.581 7
19145.238 1
19145.896 1
19146.554 4
19147.212 4
19147.869 3
19148.527 2
19149.185 2
19149.843 11
19150.500 4
19151.158 6
19151.816 1
19152.474 3
19153.132 3
19153.789 1
19154.447 0
19155.105 2
19155.763 2
19156.421 4
19157.079 8
19157.737 4
19158.394 4
19159.052 2
19159.710 3
19160.368 2
19161.026 8
19161.684 9
19162.342 7
19163.000 6
19163.658 9
19164.316 3
19164.974 3
19165.632 7
19166.290 6
19166.948 2
19167.606 0
19168.265 7
19168.923 7
19169.581 4
19170.239 2
19170.897 0
19171.555 0
19172.213 4
19172.871 3
19173.530 5
19174.188 2
19174.846 2
19175.504 0
19176.162 2
19176.821 4
19177.479 6
19178.137 2
19178.795 8
19179.454 10
19180.112 10
19180.770 4
19181.429 3
19182.087 2
19182.745 4
19183.403 11
19184.062 12
19184.720 9
19185.379 5
19186.037 5
19186.695 5
19187.354 2
19188.012 0
19188.671 3
19189.329 3
19189.988 2
19190.646 0
19191.304 1
19191.963 6
19192.621 1
19193.280 2
19193.939 3
19194.597 4
19195.256 3
19195.914 4
19196.573 4
19197.231 5
19197.890 4
19198.548 7
19199.207 4
19199.866 2
19200.524 5
19201.183 1
19201.842 0
19202.500 0
19203.159 5
19203.818 3
19204.476 1
19205.135 3
19205.794 7
19206.453 2
19207.111 2
19207.770 3
19208.429 5
19209.088 4
19209.746 3
19210.405 10
19211.064 6
19211.723 5
19212.382 0
19213.041 1
19213.699 3
19214.358 2
19215.017 1
19215.676 3
19216.335 3
19216.994 1
19217.653 0
19218.312 3
19218.971 2
19219.630 1
19220.289 2
19220.948 0
19221.607 4
19222.266 3
19222.925 20
19223.584 19
19224.243 9
19224.902 9
19225.561 6
19226.220 5
19226.879 2
19227.538 2
19228.197 1
19228.856 2
19229.516 8
19230.175 13
19230.834 7
19231.493 10
19232.152 1
19232.811 2
19233.471 1
19234.130 0
19234.789 1
19235.448 0
19236.108 3
19236.767 2
19237.426 2
19238.085 10
19238.745 8
19239.404 8
19240.063 3
19240.723 6
19241.382 6
19242.041 4
19242.701 5
19243.360 5
19244.019 1
19244.679 4
19245.338 8
19245.998 5
19246.657 2
19247.317 2
19247.976 2
19248.635 1
19249.295 1
19249.954 0
19250.614 2
19251.273 2
19251.933 2
19252.592 4
19253.252 2
19253.912 4
19254.571 1
19255.231 1
19255.890 0
19256.550 2
19257.209 2
19257.869 2
19258.529 0
19259.188 0
19259.848 4
19260.508 4
19261.167 4
19261.827 5
19262.487 2
19263.147 2
19263.806 2
19264.466 3
19265.126 2
19265.785 3
19266.445 1
19267.105 1
19267.765 4
19268.425 6
19269.084 5
19269.744 6
19270.404 2
19271.064 12
19271.724 18
19272.384 10
19273.044 9
19273.703 6
19274.363 9
19275.023 5
19275.683 3
19276.343 1
19277.003 3
19277.663 5
19278.323 2
19278.983 2
19279.643 1
19280.303 4
19280.963 2
19281.623 11
19282.283 12
19282.943 2
19283.603 2
19284.263 3
19284.923 5
19285.584 3
19286.244 3
19286.904 5
19287.564 5
19288.224 1
19288.884 2
19289.544 3
19290.205 2
19290.865 3
19291.525 4
19292.185 7
19292.845 7
19293.506 3
19294.166 5
19294.826 2
19295.486 0
19296.147 3
19296.807 2
19297.467 6
19298.128 7
19298.788 4
19299.448 4
19300.109 5
19300.769 2
19301.429 1
19302.090 3
19302.750 7
19303.410 5
19304.071 2
19304.731 2
19305.392 5
19306.052 8
19306.713 4
19307.373 4
19308.034 2
19308.694 2
19309.355 0
19310.015 0
19310.676 4
19311.336 3
19311.997 2
19312.657 2
19313.318 4
19313.978 2
19314.639 3
19315.300 5
19315.960 4
19316.621 1
19317.282 7
19317.942 7
19318.603 1
19319.264 3
19319.924 6
19320.585 4
19321.246 4
19321.906 2
19322.567 1
19323.228 6
19323.889 9
19324.549 6
19325.210 2
19325.871 2
19326.532 3
19327.193 6
19327.853 3
19328.514 2
19329.175 0
19329.836 2
19330.497 2
19331.158 3
19331.819 4
19332.480 5
19333.140 3
19333.801 1
19334.462 4
19335.123 2
19335.784 2
19336.445 4
19337.106 3
19337.767 1
19338.428 3
19339.089 3
19339.750 2
19340.411 3
19341.072 5
19341.733 2
19342.394 3
19343.056 2
19343.717 4
19344.378 1
19345.039 1
19345.700 0
19346.361 1
19347.022 2
19347.683 1
19348.345 5
19349.006 7
19349.667 4
19350.328 3
19350.989 10
19351.651 11
19352.312 4
19352.973 2
19353.634 6
19354.296 4
19354.957 3
19355.618 6
19356.280 6
19356.941 6
19357.602 2
19358.264 0
19358.925 1
19359.586 1
19360.248 11
19360.909 13
19361.570 9
19362.232 7
19362.893 2
19363.555 9
19364.216 11
19364.878 8
19365.539 3
19366.201 4
19366.862 6
19367.524 3
19368.185 7
19368.847 6
19369.508 2
19370.170 0
19370.831 1
19371.493 0
19372.154 2
19372.816 8
19373.478 7
19374.139 6
19374.801 4
19375.463 4
19376.124 3
19376.786 1
19377.448 4
19378.109 3
19378.771 1
19379.433 6
19380.094 2
19380.756 4
19381.418 1
19382.080 6
19382.741 10
19383.403 8
19384.065 5
19384.727 3
19385.389 1
19386.050 2
19386.712 7
19387.374 6
19388.036 4
19388.698 3
19389.360 4
19390.022 8
19390.683 8
19391.345 5
19392.007 7
19392.669 2
19393.331 3
19393.993 4
19394.655 3
19395.317 3
19395.979 3
19396.641 13
19397.303 21
19397.965 12
19398.627 8
19399.289 5
19399.951 6
19400.613 5
19401.275 1
19401.938 1
19402.600 2
19403.262 4
19403.924 0
19404.586 2
19405.248 2
19405.910 0
19406.572 4
19407.235 1
19407.897 2
19408.559 6
19409.221 4
19409.884 3
19410.546 2
19411.208 4
19411.870 6
19412.533 8
19413.195 5
19413.857 4
19414.519 2
19415.182 2
19415.844 3
19416.506 3
19417.169 3
19417.831 5
19418.494 2
19419.156 2
19419.818 5
19420.481 5
19421.143 4
19421.806 6
19422.468 5
19423.131 2
19423.793 1
19424.455 1
19425.118 3
19425.780 3
19426.443 5
19427.105 6
19427.768 1
19428.431 0
19429.093 1
19429.756 1
19430.418 8
19431.081 7
19431.743 3
19432.406 5
19433.069 9
19433.731 5
19434.394 1
19435.057 1
19435.719 6
19436.382 6
19437.045 4
19437.707 6
19438.370 5
19439.033 2
19439.696 5
19440.358 5
19441.021 3
19441.684 5
19442.347 2
19443.010 2
19443.672 0
19444.335 7
19444.998 8
19445.661 4
19446.324 2
19446.987 4
19447.649 0
19448.312 1
19448.975 3
19449.638 3
19450.301 1
19450.964 1
19451.627 2
19452.290 2
19452.953 2
19453.616 3
19454.279 2
19454.942 5
19455.605 2
19456.268 0
19456.931 1
19457.594 0
19458.257 1
19458.920 1
19459.583 3
19460.246 2
19460.909 1
19461.572 0
19462.236 3
19462.899 9
19463.562 4
19464.225 1
19464.888 3
19465.551 2
19466.215 2
19466.878 2
19467.541 3
19468.204 16
19468.867 12
19469.531 5
19470.194 9
19470.857 12
19471.521 7
19472.184 1
19472.847 3
19473.510 1
19474.174 0
19474.837 2
19475.500 3
19476.164 7
19476.827 4
19477.491 4
19478.154 5
19478.817 4
19479.481 0
19480.144 4
19480.808 3
19481.471 1
19482.135 5
19482.798 4
19483.462 5
19484.125 2
19484.789 1
19485.452 3
19486.116 3
19486.779 3
19487.443 1
19488.106 2
19488.770 5
19489.433 4
19490.097 3
19490.761 3
19491.424 5
19492.088 1
19492.752 4
19493.415 6
19494.079 5
19494.743 1
19495.406 2
19496.070 3
19496.734 3
19497.397 2
19498.061 9
19498.725 12
19499.389 7
19500.052 8
19500.716 4
19501.380 3
19502.044 4
19502.708 1
19503.372 4
19504.035 2
19504.699 2
19505.363 4
19506.027 0
19506.691 5
19507.355 4
19508.019 4
19508.683 3
19509.347 1
19510.010 0
19510.674 2
19511.338 5
19512.002 6
19512.666 4
19513.330 1
19513.994 1
19514.658 5
19515.322 3
19515.986 0
19516.650 0
19517.315 1
19517.979 2
19518.643 3
19519.307 8
19519.971 10
19520.635 9
19521.299 9
19521.963 3
19522.628 7
19523.292 8
19523.956 15
19524.620 13
19525.284 9
19525.948 5
19526.613 3
19527.277 0
19527.941 0
19528.605 2
19529.270 5
19529.934 2
19530.598 4
19531.263 4
19531.927 2
19532.591 4
19533.256 5
19533.920 3
19534.584 4
19535.249 1
19535.913 3
19536.577 3
19537.242 2
19537.906 0
19538.571 3
19539.235 2
19539.900 3
19540.564 1
19541.229 5
19541.893 8
19542.558 4
19543.222 9
19543.887 4
19544.551 3
19545.216 0
19545.880 1
19546.545 4
19547.209 1
19547.874 5
19548.539 2
19549.203 2
19549.868 1
19550.532 3
19551.197 4
19551.862 7
19552.526 1
19553.191 4
19553.856 12
19554.520 10
19555.185 11
19555.850 5
19556.515 7
19557.179 5
19557.844 2
19558.509 3
19559.174 2
19559.838 1
19560.503 0
19561.168 1
19561.833 2
19562.498 1
19563.163 3
19563.827 4
19564.492 1
19565.157 1
19565.822 0
19566.487 0
19567.152 1
19567.817 3
19568.482 0
19569.147 0
19569.812 1
19570.477 2
19571.142 0
19571.807 2
19572.472 15
19573.137 9
19573.802 7
19574.467 5
19575.132 4
19575.797 2
19576.462 4
19577.127 8
19577.792 6
19578.457 6
19579.122 6
19579.788 6
19580.453 2
19581.118 10
19581.783 10
19582.448 8
19583.113 1
19583.779 3
19584.444 9
19585.109 9
19585.774 5
19586.439 0
19587.105 2
19587.770 0
19588.435 3
19589.101 13
19589.766 10
19590.431 7
19591.097 7
19591.762 2
19592.427 3
19593.093 2
19593.758 0
19594.423 1
19595.089 1
19595.754 2
19596.420 3
19597.085 2
19597.750 2
19598.416 2
19599.081 1
19599.747 4
19600.412 6
19601.078 0
19601.743 5
19602.409 2
19603.074 2
19603.740 5
19604.405 3
19605.071 2
19605.737 2
19606.402 2
19607.068 3
19607.733 2
19608.399 1
19609.065 2
19609.730 3
19610.396 0
19611.062 0
19611.727 2
19612.393 0
19613.059 1
19613.724 1
19614.390 2
19615.056 0
19615.722 1
19616.387 5
19617.053 6
19617.719 3
19618.385 4
19619.050 2
19619.716 3
19620.382 3
19621.048 6
19621.714 7
19622.380 3
19623.045 3
19623.711 3
19624.377 2
19625.043 4
19625.709 3
19626.375 3
19627.041 1
19627.707 8
19628.373 5
19629.039 7
19629.705 0
19630.371 0
19631.037 4
19631.703 8
19632.369 2
19633.035 6
19633.701 6
19634.367 6
19635.033 3
19635.699 4
19636.365 3
19637.031 9
19637.698 2
19638.364 2
19639.030 1
19639.696 3
19640.362 0
19641.028 3
19641.694 3
19642.361 1
19643.027 1
19643.693 4
19644.359 1
19645.026 8
19645.692 11
19646.358 4
19647.024 4
19647.691 1
19648.357 7
19649.023 5
19649.690 3
19650.356 3
19651.022 3
19651.689 2
19652.355 4
19653.021 4
19653.688 5
19654.354 2
19655.021 5
19655.687 1
19656.353 1
19657.020 5
19657.686 3
19658.353 3
19659.019 2
19659.686 3
19660.352 2
19661.019 3
19661.685 1
19662.352 0
19663.018 1
19663.685 2
19664.352 5
19665.018 4
19665.685 3
19666.351 1
19667.018 3
19667.685 4
19668.351 3
19669.018 0
19669.685 3
19670.351 2
19671.018 6
19671.685 8
19672.351 4
19673.018 5
19673.685 1
19674.352 2
19675.018 2
19675.685 4
19676.352 1
19677.019 1
19677.685 4
19678.352 5
19679.019 0
19679.686 0
19680.353 0
19681.020 1
19681.686 2
19682.353 4
19683.020 9
19683.687 5
19684.354 2
19685.021 6
19685.688 3
19686.355 3
19687.022 2
19687.689 5
19688.356 5
19689.023 1
19689.690 2
19690.357 2
19691.024 2
19691.691 3
19692.358 1
19693.025 1
19693.692 2
19694.359 4
19695.026 1
19695.693 0
19696.360 0
19697.028 3
19697.695 1
19698.362 5
19699.029 9
19699.696 4
19700.363 2
19701.031 0
19701.698 2
19702.365 5
19703.032 2
19703.699 1
19704.367 4
19705.034 3
19705.701 0
19706.369 0
19707.036 2
19707.703 8
19708.370 9
19709.038 4
19709.705 2
19710.373 1
19711.040 0
19711.707 4
19712.375 3
19713.042 1
19713.709 2
19714.377 0
19715.044 1
19715.712 1
19716.379 2
19717.047 3
19717.714 5
19718.382 6
19719.049 6
19719.717 5
19720.384 4
19721.052 5
19721.719 2
19722.387 2
19723.054 2
19723.722 8
19724.390 4
19725.057 2
19725.725 3
19726.392 2
19727.060 3
19727.728 4
19728.395 4
19729.063 4
19729.731 2
19730.398 6
19731.066 6
19731.734 2
19732.402 1
19733.069 0
19733.737 0
19734.405 4
19735.073 2
19735.740 2
19736.408 2
19737.076 2
19737.744 1
19738.412 5
19739.080 3
19739.747 3
19740.415 0
19741.083 0
19741.751 0
19742.419 1
19743.087 4
19743.755 3
19744.423 4
19745.091 4
19745.759 7
19746.427 4
19747.095 1
19747.763 1
19748.431 4
19749.099 0
19749.767 0
19750.435 2
19751.103 4
19751.771 5
19752.439 5
19753.107 2
19753.775 1
19754.443 1
19755.111 2
19755.779 0
19756.447 2
19757.116 1
19757.784 2
19758.452 1
19759.120 0
19759.788 3
19760.457 5
19761.125 6
19761.793 3
19762.461 6
19763.129 2
19763.798 3
19764.466 3
19765.134 4
19765.803 2
19766.471 5
19767.139 1
19767.808 5
19768.476 8
19769.144 6
19769.813 3
19770.481 0
19771.149 0
19771.818 14
19772.486 9
19773.155 6
19773.823 5
19774.491 3
19775.160 4
19775.828 5
19776.497 5
19777.165 1
19777.834 1
19778.502 2
19779.171 1
19779.839 1
19780.508 2
19781.177 3
19781.845 2
19782.514 5
19783.182 4
19783.851 0
19784.519 2
19785.188 1
19785.857 0
19786.525 2
19787.194 0
19787.863 2
19788.531 2
19789.200 3
19789.869 3
19790.538 1
19791.206 0
19791.875 2
19792.544 1
19793.213 1
19793.881 1
19794.550 1
19795.219 1
19795.888 0
19796.556 1
19797.225 1
19797.894 4
19798.563 5
19799.232 3
19799.901 3
19800.570 4
19801.239 6
19801.907 1
19802.576 3
19803.245 2
19803.914 9
19804.583 8
19805.252 5
19805.921 5
19806.590 7
19807.259 5
19807.928 4
19808.597 3
19809.266 2
19809.935 6
19810.604 4
19811.273 3
19811.942 4
19812.612 1
19813.281 0
19813.950 3
19814.619 3
19815.288 1
19815.957 5
19816.626 2
19817.295 6
19817.965 19
19818.634 12
19819.303 8
19819.972 6
19820.641 8
19821.311 12
19821.980 11
19822.649 10
19823.319 5
19823.988 5
19824.657 5
19825.326 8
19825.996 5
19826.665 1
19827.334 1
19828.004 0
19828.673 0
19829.342 0
19830.012 1
19830.681 3
19831.351 6
19832.020 3
19832.690 2
19833.359 7
19834.028 3
19834.698 2
19835.367 17
19836.037 13
19836.706 9
19837.376 11
19838.045 9
19838.715 3
19839.384 5
19840.054 4
19840.724 3
19841.393 1
19842.063 0
19842.732 1
19843.402 0
19844.072 1
19844.741 1
19845.411 0
19846.081 2
19846.750 2
19847.420 0
19848.090 2
19848.759 1
19849.429 0
19850.099 2
19850.768 3
19851.438 6
19852.108 5
19852.778 1
19853.447 3
19854.117 4
19854.787 5
19855.457 3
19856.127 1
19856.797 6
19857.466 7
19858.136 4
19858.806 2
19859.476 1
19860.146 3
19860.816 4
19861.486 5
19862.156 4
19862.826 4
19863.496 5
19864.166 1
19864.836 2
19865.506 3
19866.176 8
19866.846 5
19867.516 5
19868.186 1
19868.856 0
19869.526 1
19870.196 1
19870.866 3
19871.536 0
19872.206 1
19872.876 0
19873.546 0
19874.216 0
19874.887 0
19875.557 1
19876.227 0
19876.897 2
19877.567 3
19878.237 2
19878.908 1
19879.578 1
19880.248 5
19880.918 8
19881.589 8
19882.259 8
19882.929 6
19883.599 2
19884.270 1
19884.940 2
19885.610 4
19886.281 2
19886.951 2
19887.621 2
19888.292 0
19888.962 2
19889.633 4
19890.303 4
19890.973 0
19891.644 1
19892.314 1
19892.985 2
19893.655 1
19894.326 1
19894.996 3
19895.667 7
19896.337 6
19897.008 4
19897.678 3
19898.349 5
19899.019 4
19899.690 1
19900.360 4
19901.031 6
19901.702 6
19902.372 4
19903.043 1
19903.713 1
19904.384 2
19905.055 2
19905.725 2
19906.396 2
19907.067 0
19907.738 2
19908.408 4
19909.079 1
19909.750 1
19910.420 0
19911.091 2
19911.762 0
19912.433 0
19913.104 3
19913.774 2
19914.445 3
19915.116 5
19915.787 3
19916.458 2
19917.129 3
19917.799 3
19918.470 2
19919.141 2
19919.812 7
19920.483 4
19921.154 4
19921.825 0
19922.496 0
19923.167 1
19923.838 3
19924.509 3
19925.180 0
19925.851 1
19926.522 4
19927.193 4
19927.864 4
19928.535 5
19929.206 2
19929.877 1
19930.548 1
19931.219 3
19931.890 3
19932.561 2
19933.233 1
19933.904 3
19934.575 1
19935.246 1
19935.917 4
19936.588 3
19937.260 2
19937.931 1
19938.602 0
19939.273 1
19939.944 1
19940.616 6
19941.287 5
19941.958 3
19942.630 1
19943.301 2
19943.972 8
19944.644 5
19945.315 6
19945.986 2
19946.658 4
19947.329 2
19948.000 1
19948.672 1
19949.343 4
19950.015 4
19950.686 6
19951.357 7
19952.029 6
19952.700 7
19953.372 5
19954.043 12
19954.715 9
19955.386 3
19956.058 2
19956.729 0
19957.401 0
19958.072 2
19958.744 0
19959.416 3
19960.087 2
19960.759 3
19961.430 1
19962.102 4
19962.774 9
19963.445 4
19964.117 1
19964.789 0
19965.460 2
19966.132 1
19966.804 3
19967.475 8
19968.147 4
19968.819 3
19969.491 3
19970.162 0
19970.834 2
19971.506 2
19972.178 4
19972.849 7
19973.521 4
19974.193 3
19974.865 3
19975.537 3
19976.209 7
19976.880 6
19977.552 6
19978.224 0
19978.896 1
19979.568 5
19980.240 4
19980.912 8
19981.584 6
19982.256 4
19982.928 4
19983.600 2
19984.272 2
19984.944 0
19985.616 0
19986.288 4
19986.960 5
19987.632 6
19988.304 1
19988.976 0
19989.648 1
19990.320 2
19990.992 2
19991.664 3
19992.337 1
19993.009 2
19993.681 7
19994.353 3
19995.025 7
19995.697 7
19996.370 3
19997.042 6
19997.714 3
19998.386 2
19999.058 0
19999.731 1
20000.403 1
20001.075 1
20001.748 4
20002.420 3
20003.092 1
20003.764 1
20004.437 0
20005.109 1
20005.782 2
20006.454 2
20007.126 1
20007.799 0
20008.471 1
20009.143 1
20009.816 2
20010.488 0
20011.161 2
20011.833 1
20012.506 2
20013.178 2
20013.851 1
20014.523 1
20015.196 1
20015.868 2
20016.541 1
20017.213 2
20017.886 3
20018.558 2
20019.231 3
20019.904 3
20020.576 0
20021.249 0
20021.921 1
20022.594 3
20023.267 5
20023.939 3
20024.612 4
20025.285 1
20025.957 3
20026.630 2
20027.303 1
20027.976 0
20028.648 3
20029.321 3
20029.994 1
20030.667 0
20031.339 1
20032.012 0
20032.685 3
20033.358 5
20034.031 3
20034.704 1
20035.376 1
20036.049 1
20036.722 0
20037.395 1
20038.068 1
20038.741 4
20039.414 2
20040.087 4
20040.760 3
20041.433 1
20042.106 1
20042.779 1
20043.452 0
20044.125 1
20044.798 4
20045.471 8
20046.144 3
20046.817 0
20047.490 0
20048.163 1
20048.836 3
20049.509 1
20050.182 5
20050.855 3
20051.528 3
20052.202 0
20052.875 4
20053.548 2
20054.221 2
20054.894 0
20055.567 0
20056.241 2
20056.914 0
20057.587 1
20058.260 0
20058.934 1
20059.607 1
20060.280 2
20060.953 1
20061.627 1
20062.300 2
20062.973 2
20063.647 3
20064.320 2
20064.993 4
20065.667 4
20066.340 4
20067.013 3
20067.687 1
20068.360 4
20069.034 5
20069.707 2
20070.381 4
20071.054 0
20071.727 2
20072.401 2
20073.074 3
20073.748 5
20074.421 1
20075.095 4
20075.769 1
20076.442 0
20077.116 0
20077.789 1
20078.463 5
20079.136 6
20079.810 1
20080.484 1
20081.157 3
20081.831 3
20082.505 5
20083.178 9
20083.852 5
20084.526 5
20085.199 2
20085.873 2
20086.547 1
20087.220 2
20087.894 1
20088.568 0
20089.242 1
20089.915 5
20090.589 1
20091.263 4
20091.937 4
20092.611 10
20093.284 5
20093.958 3
20094.632 3
20095.306 5
20095.980 4
20096.654 1
20097.328 0
20098.002 1
20098.675 8
20099.349 2
20100.023 1
20100.697 2
20101.371 1
20102.045 3
20102.719 2
20103.393 3
20104.067 4
20104.741 2
20105.415 0
20106.089 2
20106.763 3
20107.437 2
20108.112 2
20108.786 3
20109.460 3
20110.134 5
20110.808 3
20111.482 2
20112.156 1
20112.830 2
20113.505 2
20114.179 2
20114.853 0
20115.527 5
20116.201 2
20116.876 7
20117.550 5
20118.224 4
20118.898 4
20119.573 3
20120.247 1
20120.921 5
20121.596 0
20122.270 3
20122.944 0
20123.619 0
20124.293 2
20124.967 1
20125.642 0
20126.316 0
20126.990 2
20127.665 0
20128.339 0
20129.014 2
20129.688 1
20130.363 2
20131.037 3
20131.712 0
20132.386 0
20133.061 1
20133.735 5
20134.410 4
20135.084 2
20135.759 1
20136.433 3
20137.108 0
20137.782 2
20138.457 2
20139.132 0
20139.806 1
20140.481 0
20141.155 0
20141.830 1
20142.505 3
20143.179 4
20143.854 5
20144.529 3
20145.203 1
20145.878 4
20146.553 7
20147.228 3
20147.902 5
20148.577 4
20149.252 3
20149.927 3
20150.601 3
20151.276 3
20151.951 4
20152.626 4
20153.301 2
20153.976 0
20154.650 1
20155.325 0
20156.000 3
20156.675 3
20157.350 1
20158.025 0
20158.700 2
20159.375 1
20160.050 0
20160.725 0
20161.400 2
20162.075 1
20162.750 3
20163.425 8
20164.100 10
20164.775 7
20165.450 3
20166.125 5
20166.800 6
20167.475 0
20168.150 1
20168.825 5
20169.500 7
20170.175 3
20170.851 1
20171.526 0
20172.201 1
20172.876 3
20173.551 2
20174.226 4
20174.902 2
20175.577 2
20176.252 1
20176.927 3
20177.603 2
20178.278 2
20178.953 2
20179.628 0
20180.304 1
20180.979 4
20181.654 3
20182.330 7
20183.005 4
20183.680 2
20184.356 6
20185.031 4
20185.706 3
20186.382 4
20187.057 2
20187.733 1
20188.408 2
20189.084 3
20189.759 3
20190.434 2
20191.110 3
20191.785 2
20192.461 2
20193.136 0
20193.812 0
20194.487 3
20195.163 3
20195.839 6
20196.514 6
20197.190 1
20197.865 0
20198.541 1
20199.217 2
20199.892 1
20200.568 1
20201.243 3
20201.919 2
20202.595 3
20203.270 0
20203.946 0
20204.622 2
20205.298 4
20205.973 2
20206.649 4
20207.325 10
20208.000 7
20208.676 2
20209.352 1
20210.028 3
20210.704 2
20211.379 3
20212.055 3
20212.731 2
20213.407 3
20214.083 3
20214.759 3
20215.435 1
20216.110 4
20216.786 11
20217.462 4
20218.138 5
20218.814 1
20219.490 1
20220.166 4
20220.842 13
20221.518 8
20222.194 5
20222.870 6
20223.546 6
20224.222 2
20224.898 6
20225.574 4
20226.250 2
20226.926 6
20227.602 1
20228.279 10
20228.955 6
20229.631 5
20230.307 2
20230.983 3
20231.659 7
20232.335 9
20233.012 11
20233.688 5
20234.364 1
20235.040 1
20235.716 1
20236.393 1
20237.069 1
20237.745 2
20238.421 2
20239.098 3
20239.774 1
20240.450 2
20241.127 1
20241.803 3
20242.479 3
20243.156 2
20243.832 4
20244.508 2
20245.185 6
20245.861 10
20246.537 6
20247.214 4
20247.890 3
20248.567 2
20249.243 2
20249.920 1
20250.596 5
20251.273 2
20251.949 8
20252.626 7
20253.302 3
20253.979 6
20254.655 5
20255.332 3
20256.008 1
20256.685 2
20257.362 0
20258.038 1
20258.715 3
20259.391 4
20260.068 3
20260.745 3
20261.421 4
20262.098 4
20262.775 0
20263.451 0
20264.128 3
20264.805 2
20265.481 2
20266.158 1
20266.835 2
20267.512 3
20268.188 0
20268.865 1
20269.542 3
20270.219 2
20270.896 3
20271.572 1
20272.249 6
20272.926 5
20273.603 1
20274.280 1
20274.957 2
20275.634 1
20276.311 1
20276.987 0
20277.664 2
20278.341 3
20279.018 1
20279.695 7
20280.372 17
20281.049 12
20281.726 8
20282.403 5
20283.080 4
20283.757 6
20284.434 9
20285.111 5
20285.788 4
20286.465 2
20287.143 0
20287.820 0
20288.497 3
20289.174 1
20289.851 3
20290.528 1
20291.205 1
20291.882 5
20292.560 6
20293.237 10
20293.914 4
20294.591 5
20295.268 3
20295.946 6
20296.623 1
20297.300 0
20297.977 1
20298.655 0
20299.332 2
20300.009 6
20300.687 1
20301.364 1
20302.041 1
20302.719 6
20303.396 10
20304.073 4
20304.751 3
20305.428 8
20306.106 3
20306.783 4
20307.460 4
20308.138 2
20308.815 2
20309.493 1
20310.170 0
20310.848 4
20311.525 4
20312.203 2
20312.880 0
20313.558 3
20314.235 2
20314.913 1
20315.590 0
20316.268 1
20316.946 5
20317.623 2
20318.301 0
20318.978 3
20319.656 1
20320.334 2
20321.011 3
20321.689 5
20322.367 4
20323.044 1
20323.722 1
20324.400 3
20325.077 3
20325.755 6
20326.433 2
20327.111 1
20327.788 1
20328.466 2
20329.144 3
20329.822 4
20330.500 1
20331.177 3
20331.855 2
20332.533 1
20333.211 2
20333.889 3
20334.567 6
20335.245 6
20335.923 4
20336.600 4
20337.278 10
20337.956 5
20338.634 2
20339.312 2
20339.990 0
20340.668 0
20341.346 1
20342.024 5
20342.702 19
20343.380 14
20344.058 13
20344.736 13
20345.414 9
20346.092 7
20346.770 3
20347.449 4
20348.127 3
20348.805 2
20349.483 2
20350.161 6
20350.839 5
20351.517 5
20352.196 4
20352.874 0
20353.552 1
20354.230 3
20354.908 3
20355.587 1
20356.265 2
20356.943 5
20357.621 4
20358.300 5
20358.978 1
20359.656 1
20360.335 1
20361.013 2
20361.691 7
20362.370 3
20363.048 4
20363.726 5
20364.405 5
20365.083 2
20365.761 5
20366.440 5
20367.118 2
20367.797 0
20368.475 1
20369.154 2
20369.832 1
20370.511 0
20371.189 0
20371.868 3
20372.546 2
20373.225 2
20373.903 1
20374.582 0
20375.260 0
20375.939 6
20376.617 5
20377.296 1
20377.975 1
20378.653 0
20379.332 2
20380.010 3
20380.689 3
20381.368 5
20382.046 11
20382.725 5
20383.404 3
20384.083 6
20384.761 3
20385.440 1
20386.119 0
20386.797 0
20387.476 3
20388.155 7
20388.834 4
20389.513 4
20390.191 3
20390.870 0
20391.549 2
20392.228 1
20392.907 7
20393.586 6
20394.265 1
20394.943 1
20395.622 1
20396.301 3
20396.980 2
20397.659 13
20398.338 12
20399.017 8
20399.696 6
20400.375 1
20401.054 2
20401.733 0
20402.412 2
20403.091 1
20403.770 1
20404.449 2
20405.128 6
20405.807 1
20406.486 0
20407.165 4
20407.844 6
20408.524 4
20409.203 4
20409.882 6
20410.561 4
20411.240 3
20411.919 2
20412.598 3
20413.278 4
20413.957 4
20414.636 5
20415.315 4
20415.995 2
20416.674 1
20417.353 3
20418.032 5
20418.712 3
20419.391 3
20420.070 1
20420.750 0
20421.429 5
20422.108 2
20422.788 6
20423.467 3
20424.146 1
20424.826 2
20425.505 2
20426.185 0
20426.864 0
20427.543 0
20428.223 0
20428.902 1
20429.582 5
20430.261 5
20430.941 3
20431.620 3
20432.300 2
20432.979 3
20433.659 2
20434.338 1
20435.018 1
20435.697 1
20436.377 2
20437.057 2
20437.736 1
20438.416 1
20439.096 1
20439.775 0
20440.455 3
20441.134 3
20441.814 1
20442.494 1
20443.173 4
20443.853 2
20444.533 3
20445.213 2
20445.892 0
20446.572 3
20447.252 6
20447.932 8
20448.611 4
20449.291 12
20449.971 8
20450.651 7
20451.331 2
20452.011 4
20452.690 7
20453.370 3
20454.050 4
20454.730 0
20455.410 1
20456.090 0
20456.770 2
20457.450 4
20458.130 2
20458.810 4
20459.490 4
20460.170 4
20460.850 2
20461.530 2
20462.210 1
20462.890 1
20463.570 4
20464.250 7
20464.930 1
20465.610 2
20466.290 1
20466.970 2
20467.650 4
20468.330 3
20469.010 2
20469.690 6
20470.371 9
20471.051 6
20471.731 5
20472.411 2
20473.091 2
20473.771 2
20474.452 1
20475.132 0
20475.812 1
20476.492 5
20477.173 2
20477.853 3
20478.533 0
20479.214 6
20479.894 4
20480.574 2
20481.254 1
20481.935 0
20482.615 2
20483.296 7
20483.976 11
20484.656 8
20485.337 2
20486.017 1
20486.698 1
20487.378 5
20488.058 2
20488.739 0
20489.419 6
20490.100 6
20490.780 4
20491.461 7
20492.141 6
20492.822 3
20493.502 2
20494.183 2
20494.863 0
20495.544 2
20496.225 8
20496.905 2
20497.586 1
20498.266 0
20498.947 2
20499.628 3
20500.308 3
20500.989 3
20501.670 3
20502.350 1
20503.031 0
20503.712 2
20504.392 2
20505.073 13
20505.754 11
20506.435 9
20507.115 8
20507.796 5
20508.477 9
20509.158 12
20509.839 8
20510.519 5
20511.200 2
20511.881 6
20512.562 1
20513.243 2
20513.924 3
20514.604 6
20515.285 2
20515.966 2
20516.647 5
20517.328 2
20518.009 2
20518.690 2
20519.371 0
20520.052 1
20520.733 2
20521.414 3
20522.095 0
20522.776 1
20523.457 0
20524.138 2
20524.819 2
20525.500 1
20526.181 0
20526.862 4
20527.543 4
20528.225 3
20528.906 2
20529.587 0
20530.268 0
20530.949 5
20531.630 4
20532.311 12
20532.993 13
20533.674 9
20534.355 4
20535.036 4
20535.718 1
20536.399 1
20537.080 1
20537.761 2
20538.443 3
20539.124 2
20539.805 2
20540.487 1
20541.168 1
20541.849 0
20542.531 0
20543.212 1
20543.893 1
20544.575 3
20545.256 2
20545.937 10
20546.619 14
20547.300 7
20547.982 7
20548.663 2
20549.345 2
20550.026 3
20550.708 5
20551.389 4
20552.071 3
20552.752 2
20553.434 3
20554.115 9
20554.797 6
20555.478 2
20556.160 0
20556.842 3
20557.523 5
20558.205 1
20558.886 0
20559.568 2
20560.250 3
20560.931 3
20561.613 4
20562.295 2
20562.976 0
20563.658 0
20564.340 3
20565.021 0
20565.703 1
20566.385 4
20567.067 1
20567.748 0
20568.430 4
20569.112 5
20569.794 5
20570.476 2
20571.157 0
20571.839 1
20572.521 0
20573.203 1
20573.885 3
20574.567 2
20575.249 1
20575.931 3
20576.613 8
20577.294 4
20577.976 1
20578.658 9
20579.340 3
20580.022 8
20580.704 24
20581.386 22
20582.068 14
20582.750 10
20583.432 7
20584.114 6
20584.796 0
20585.478 1
20586.161 3
20586.843 2
20587.525 5
20588.207 3
20588.889 1
20589.571 0
20590.253 0
20590.935 1
20591.618 0
20592.300 1
20592.982 2
20593.664 1
20594.346 1
20595.029 1
20595.711 2
20596.393 1
20597.075 4
20597.758 4
20598.440 3
20599.122 3
20599.804 4
20600.487 0
20601.169 3
20601.851 4
20602.534 3
20603.216 3
20603.898 3
20604.581 2
20605.263 0
20605.946 0
20606.628 1
20607.311 2
20607.993 3
20608.675 2
20609.358 2
20610.040 2
20610.723 5
20611.405 5
20612.088 3
20612.770 1
20613.453 2
20614.135 1
20614.818 1
20615.501 2
20616.183 1
20616.866 0
20617.548 1
20618.231 4
20618.914 4
20619.596 5
20620.279 2
20620.961 3
20621.644 1
20622.327 3
20623.009 1
20623.692 6
20624.375 6
20625.058 3
20625.740 1
20626.423 4
20627.106 6
20627.789 1
20628.471 5
20629.154 5
20629.837 3
20630.520 4
20631.203 0
20631.885 6
20632.568 6
20633.251 5
20633.934 1
20634.617 2
20635.300 1
20635.983 1
20636.666 2
20637.349 3
20638.031 4
20638.714 7
20639.397 6
20640.080 6
20640.763 6
20641.446 2
20642.129 2
20642.812 3
20643.495 2
20644.178 0
20644.861 0
20645.545 5
20646.228 1
20646.911 1
20647.594 1
20648.277 3
20648.960 2
20649.643 4
20650.326 2
20651.009 3
20651.693 4
20652.376 2
20653.059 2
20653.742 5
20654.425 1
20655.109 2
20655.792 0
20656.475 3
20657.158 3
20657.842 5
20658.525 2
20659.208 0
20659.891 1
20660.575 3
20661.258 1
20661.941 0
20662.625 2
20663.308 6
20663.992 2
20664.675 0
20665.358 0
20666.042 1
20666.725 2
20667.409 2
20668.092 6
20668.775 5
20669.459 4
20670.142 3
20670.826 1
20671.509 1
20672.193 3
20672.876 2
20673.560 7
20674.243 8
20674.927 7
20675.611 5
20676.294 3
20676.978 7
20677.661 8
20678.345 5
20679.029 3
20679.712 2
20680.396 4
20681.079 2
20681.763 0
20682.447 1
20683.130 2
20683.814 1
20684.498 2
20685.182 1
20685.865 4
20686.549 1
20687.233 2
20687.917 3
20688.600 3
20689.284 3
20689.968 6
20690.652 3
20691.336 1
20692.019 0
20692.703 1
20693.387 1
20694.071 4
20694.755 6
20695.439 2
20696.123 1
20696.807 5
20697.490 4
20698.174 5
20698.858 6
20699.542 4
20700.226 7
20700.910 2
20701.594 2
20702.278 1
20702.962 1
20703.646 1
20704.330 1
20705.014 0
20705.698 1
20706.383 4
20707.067 2
20707.751 2
20708.435 3
20709.119 2
20709.803 0
20710.487 1
20711.171 1
20711.856 0
20712.540 3
20713.224 2
20713.908 8
20714.592 8
20715.277 3
20715.961 1
20716.645 2
20717.329 3
20718.014 4
20718.698 1
20719.382 1
20720.066 5
20720.751 6
20721.435 7
20722.119 2
20722.804 3
20723.488 4
20724.172 1
20724.857 0
20725.541 1
20726.226 1
20726.910 1
20727.594 1
20728.279 3
20728.963 3
20729.648 1
20730.332 2
20731.017 0
20731.701 1
20732.386 1
20733.070 0
20733.755 3
20734.439 5
20735.124 2
20735.808 1
20736.493 4
20737.178 2
20737.862 3
20738.547 4
20739.231 0
20739.916 2
20740.601 2
20741.285 7
20741.970 8
20742.655 3
20743.339 4
20744.024 4
20744.709 4
20745.393 4
20746.078 2
20746.763 4
20747.448 5
20748.132 2
20748.817 2
20749.502 1
20750.187 0
20750.872 1
20751.556 4
20752.241 5
20752.926 4
20753.611 3
20754.296 6
20754.981 2
20755.666 1
20756.350 0
20757.035 1
20757.720 1
20758.405 3
20759.090 2
20759.775 2
20760.460 7
20761.145 3
20761.830 2
20762.515 2
20763.200 2
20763.885 1
20764.570 5
20765.255 5
20765.940 2
20766.625 2
20767.310 1
20767.995 1
20768.681 5
20769.366 10
20770.051 4
20770.736 2
20771.421 3
20772.106 3
20772.791 1
20773.477 0
20774.162 0
20774.847 0
20775.532 3
20776.217 6
20776.903 1
20777.588 2
20778.273 5
20778.959 2
20779.644 1
20780.329 1
20781.014 2
20781.700 6
20782.385 4
20783.070 2
20783.756 1
20784.441 1
20785.126 2
20785.812 2
20786.497 2
20787.183 2
20787.868 3
20788.554 2
20789.239 3
20789.924 2
20790.610 4
20791.295 2
20791.981 14
20792.666 10
20793.352 12
20794.037 10
20794.723 4
20795.409 6
20796.094 7
20796.780 2
20797.465 3
20798.151 3
20798.836 2
20799.522 1
20800.208 1
20800.893 2
20801.579 2
20802.265 8
20802.950 8
20803.636 6
20804.322 4
20805.007 3
20805.693 2
20806.379 9
20807.065 3
20807.750 10
20808.436 3
20809.122 4
20809.808 3
20810.493 1
20811.179 3
20811.865 3
20812.551 4
20813.237 0
20813.923 1
20814.608 1
20815.294 2
20815.980 1
20816.666 3
20817.352 5
20818.038 3
20818.724 4
20819.410 2
20820.096 3
20820.782 1
20821.468 3
20822.154 4
20822.840 2
20823.526 2
20824.212 3
20824.898 0
20825.584 3
20826.270 1
20826.956 10
20827.642 8
20828.328 5
20829.014 5
20829.700 5
20830.386 4
20831.073 2
20831.759 2
20832.445 7
20833.131 10
20833.817 17
20834.503 16
20835.190 8
20835.876 18
20836.562 12
20837.248 10
20837.935 8
20838.621 6
20839.307 4
20839.993 3
20840.680 4
20841.366 4
20842.052 3
20842.739 0
20843.425 0
20844.111 1
20844.798 2
20845.484 1
20846.170 0
20846.857 0
20847.543 1
20848.230 1
20848.916 0
20849.603 1
20850.289 0
20850.975 2
20851.662 6
20852.348 5
20853.035 5
20853.721 4
20854.408 5
20855.094 6
20855.781 6
20856.468 2
20857.154 5
20857.841 1
20858.527 1
20859.214 4
20859.901 2
20860.587 0
20861.274 6
20861.960 4
20862.647 2
20863.334 1
20864.020 0
20864.707 1
20865.394 3
20866.081 1
20866.767 0
20867.454 1
20868.141 2
20868.828 2
20869.514 0
20870.201 1
20870.888 1
20871.575 1
20872.262 2
20872.948 1
20873.635 2
20874.322 1
20875.009 8
20875.696 4
20876.383 1
20877.070 1
20877.756 5
20878.443 3
20879.130 4
20879.817 3
20880.504 2
20881.191 1
20881.878 1
20882.565 0
20883.252 1
20883.939 3
20884.626 4
20885.313 1
20886.000 1
20886.687 2
20887.374 2
20888.061 1
20888.749 1
20889.436 1
20890.123 3
20890.810 3
20891.497 3
20892.184 11
20892.871 8
20893.558 2
20894.246 2
20894.933 1
20895.620 2
20896.307 1
20896.994 2
20897.682 5
20898.369 4
20899.056 0
20899.743 1
20900.431 1
20901.118 0
20901.805 1
20902.493 2
20903.180 2
20903.867 1
20904.555 2
20905.242 0
20905.929 2
20906.617 4
20907.304 4
20907.992 2
20908.679 2
20909.366 3
20910.054 6
20910.741 8
20911.429 10
20912.116 5
20912.804 6
20913.491 8
20914.179 2
20914.866 1
20915.554 1
20916.241 1
20916.929 2
20917.617 3
20918.304 2
20918.992 6
20919.679 4
20920.367 6
20921.055 5
20921.742 4
20922.430 2
20923.117 1
20923.805 3
20924.493 2
20925.180 3
20925.868 4
20926.556 4
20927.244 3
20927.931 3
20928.619 8
20929.307 3
20929.995 1
20930.682 1
20931.370 1
20932.058 0
20932.746 2
20933.434 2
20934.121 1
20934.809 0
20935.497 3
20936.185 2
20936.873 0
20937.561 3
20938.249 1
20938.937 2
20939.625 1
20940.313 2
20941.000 1
20941.688 2
20942.376 2
20943.064 1
20943.752 1
20944.440 1
20945.128 1
20945.816 1
20946.505 0
20947.193 0
20947.881 1
20948.569 0
20949.257 2
20949.945 0
20950.633 0
20951.321 0
20952.009 4
20952.697 5
20953.386 1
20954.074 0
20954.762 3
20955.450 9
20956.138 3
20956.827 3
20957.515 2
20958.203 1
20958.891 0
20959.579 1
20960.268 1
20960.956 1
20961.644 1
20962.333 0
20963.021 0
20963.709 0
20964.398 3
20965.086 4
20965.774 2
20966.463 2
20967.151 3
20967.839 4
20968.528 11
20969.216 16
20969.905 11
20970.593 8
20971.282 5
20971.970 6
20972.659 2
20973.347 0
20974.035 2
20974.724 1
20975.413 7
20976.101 5
20976.790 1
20977.478 5
20978.167 4
20978.855 2
20979.544 5
20980.232 4
20980.921 2
20981.610 1
20982.298 6
20982.987 7
20983.676 3
20984.364 6
20985.053 5
20985.742 0
20986.430 1
20987.119 0
20987.808 0
20988.497 0
20989.185 5
20989.874 5
20990.563 7
20991.252 5
20991.940 2
20992.629 2
20993.318 4
20994.007 3
20994.696 3
20995.384 1
20996.073 1
20996.762 2
20997.451 0
20998.140 2
20998.829 7
20999.518 2
21000.207 2
21000.896 2
21001.585 2
21002.274 0
21002.963 0
21003.652 3
21004.341 2
21005.030 4
21005.719 5
21006.408 8
21007.097 4
21007.786 2
21008.475 1
21009.164 0
21009.853 3
21010.542 4
21011.231 4
21011.920 3
21012.609 1
21013.299 6
21013.988 8
21014.677 6
21015.366 4
21016.055 2
21016.744 7
21017.434 4
21018.123 2
21018.812 2
21019.501 5
21020.191 4
21020.880 1
21021.569 3
21022.258 4
21022.948 3
21023.637 0
21024.326 2
21025.016 3
21025.705 7
21026.394 5
21027.084 4
21027.773 8
21028.463 8
21029.152 3
21029.841 1
21030.531 3
21031.220 3
21031.910 2
21032.599 2
21033.289 1
21033.978 1
21034.668 1
21035.357 1
21036.047 1
21036.736 1
21037.426 1
21038.115 1
21038.805 1
21039.494 0
21040.184 4
21040.874 5
21041.563 2
21042.253 3
21042.942 6
21043.632 6
21044.322 3
21045.011 4
21045.701 2
21046.391 2
21047.080 1
21047.770 0
21048.460 0
21049.150 0
21049.839 1
21050.529 5
21051.219 5
21051.909 2
21052.598 2
21053.288 4
21053.978 5
21054.668 1
21055.358 1
21056.047 2
21056.737 4
21057.427 1
21058.117 1
21058.807 2
21059.497 2
21060.187 2
21060.877 2
21061.567 0
21062.257 7
21062.947 5
21063.637 3
21064.327 1
21065.017 1
21065.707 0
21066.397 0
21067.087 2
21067.777 3
21068.467 3
21069.157 1
21069.847 1
21070.537 0
21071.227 0
21071.917 1
21072.607 1
21073.297 0
21073.987 1
21074.678 3
21075.368 4
21076.058 2
21076.748 3
21077.438 3
21078.129 4
21078.819 1
21079.509 2
21080.199 4
21080.889 3
21081.580 2
21082.270 1
21082.960 5
21083.651 4
21084.341 1
21085.031 2
21085.722 3
21086.412 2
21087.102 3
21087.793 2
21088.483 1
21089.173 1
21089.864 2
21090.554 1
21091.245 5
21091.935 3
21092.626 3
21093.316 1
21094.006 1
21094.697 0
21095.387 0
21096.078 2
21096.768 3
21097.459 2
21098.150 3
21098.840 2
21099.531 1
21100.221 1
21100.912 5
21101.602 5
21102.293 2
21102.984 2
21103.674 1
21104.365 2
21105.056 1
21105.746 2
21106.437 1
21107.128 2
21107.818 7
21108.509 5
21109.200 1
21109.890 2
21110.581 2
21111.272 1
21111.963 3
21112.653 1
21113.344 1
21114.035 1
21114.726 1
21115.417 1
21116.107 3
21116.798 3
21117.489 2
21118.180 3
21118.871 2
21119.562 3
21120.253 1
21120.944 2
21121.635 4
21122.325 1
21123.016 0
21123.707 0
21124.398 2
21125.089 2
21125.780 0
21126.471 2
21127.162 3
21127.853 2
21128.544 7
21129.235 4
21129.927 5
21130.618 0
21131.309 4
21132.000 4
21132.691 2
21133.382 3
21134.073 1
21134.764 2
21135.455 2
21136.147 3
21136.838 1
21137.529 1
21138.220 4
21138.911 4
21139.603 6
21140.294 5
21140.985 1
21141.676 2
21142.368 1
21143.059 1
21143.750 2
21144.441 3
21145.133 5
21145.824 3
21146.515 2
21147.207 7
21147.898 1
21148.589 1
21149.281 0
21149.972 2
21150.664 1
21151.355 2
21152.046 1
21152.738 0
21153.429 3
21154.121 3
21154.812 2
21155.504 0
21156.195 0
21156.887 1
21157.578 0
21158.270 2
21158.961 2
21159.653 1
21160.344 3
21161.036 0
21161.728 5
21162.419 1
21163.111 2
21163.802 3
21164.494 10
21165.186 6
21165.877 0
21166.569 1
21167.261 3
21167.952 5
21168.644 0
21169.336 5
21170.027 2
21170.719 4
21171.411 2
21172.103 1
21172.794 0
21173.486 0
21174.178 3
21174.870 2
21175.562 2
21176.253 0
21176.945 1
21177.637 0
21178.329 3
21179.021 0
21179.713 2
21180.405 0
21181.096 1
21181.788 3
21182.480 1
21183.172 0
21183.864 3
21184.556 5
21185.248 5
21185.940 1
21186.632 2
21187.324 0
21188.016 4
21188.708 4
21189.400 2
21190.092 0
21190.784 1
21191.476 2
21192.168 1
21192.860 1
21193.553 3
21194.245 3
21194.937 4
21195.629 1
21196.321 1
21197.013 2
21197.705 3
21198.398 2
21199.090 1
21199.782 4
21200.474 4
21201.166 6
21201.859 6
21202.551 2
21203.243 1
21203.935 5
21204.628 4
21205.320 1
21206.012 1
21206.705 3
21207.397 1
21208.089 1
21208.782 1
21209.474 0
21210.166 0
21210.859 2
21211.551 4
21212.244 6
21212.936 4
21213.628 5
21214.321 2
21215.013 0
21215.706 1
21216.398 1
21217.091 3
21217.783 3
21218.476 0
21219.168 3
21219.861 4
21220.553 3
21221.246 1
21221.939 0
21222.631 0
21223.324 3
21224.016 1
21224.709 1
21225.402 3
21226.094 1
21226.787 1
21227.479 1
21228.172 2
21228.865 6
21229.558 2
21230.250 0
21230.943 5
21231.636 4
21232.328 1
21233.021 1
21233.714 1
21234.407 3
21235.099 1
21235.792 0
21236.485 1
21237.178 0
21237.871 1
21238.564 0
21239.256 0
21239.949 2
21240.642 3
21241.335 1
21242.028 0
21242.721 3
21243.414 1
21244.107 2
21244.800 2
21245.493 9
21246.186 19
21246.879 14
21247.572 11
21248.265 6
21248.958 6
21249.651 4
21250.344 0
21251.037 2
21251.730 2
21252.423 2
21253.116 0
21253.809 2
21254.502 0
21255.195 2
21255.888 3
21256.581 9
21257.275 7
21257.968 2
21258.661 5
21259.354 2
21260.047 1
21260.740 3
21261.434 5
21262.127 6
21262.820 4
21263.513 2
21264.207 3
21264.900 4
21265.593 5
21266.286 0
21266.980 2
21267.673 2
21268.366 4
21269.060 6
21269.753 9
21270.446 13
21271.140 14
21271.833 12
21272.527 9
21273.220 8
21273.913 5
21274.607 6
21275.300 9
21275.994 3
21276.687 2
21277.381 4
21278.074 3
21278.768 3
21279.461 1
21280.155 2
21280.848 0
21281.542 1
21282.235 3
21282.929 4
21283.623 0
21284.316 0
21285.010 5
21285.703 2
21286.397 1
21287.091 0
21287.784 1
21288.478 1
21289.172 1
21289.865 1
21290.559 2
21291.253 1
21291.946 3
21292.640 3
21293.334 0
21294.028 1
21294.721 1
21295.415 0
21296.109 1
21296.803 4
21297.496 3
21298.190 1
21298.884 0
21299.578 1
21300.272 1
21300.966 1
21301.660 0
21302.353 0
21303.047 3
21303.741 1
21304.435 1
21305.129 4
21305.823 1
21306.517 0
21307.211 0
21307.905 0
21308.599 1
21309.293 1
21309.987 5
21310.681 4
21311.375 2
21312.069 2
21312.763 3
21313.457 3
21314.151 1
21314.845 1
21315.539 3
21316.233 2
21316.928 0
21317.622 0
21318.316 3
21319.010 0
21319.704 2
21320.398 0
21321.093 1
21321.787 0
21322.481 1
21323.175 2
21323.869 4
21324.564 2
21325.258 2
21325.952 4
21326.647 1
21327.341 1
21328.035 1
21328.729 3
21329.424 8
21330.118 9
21330.812 4
21331.507 1
21332.201 0
21332.896 0
21333.590 1
21334.284 2
21334.979 3
21335.673 3
21336.368 2
21337.062 2
21337.757 1
21338.451 1
21339.146 2
21339.840 1
21340.535 5
21341.229 5
21341.924 3
21342.618 1
21343.313 0
21344.007 4
21344.702 8
21345.396 4
21346.091 0
21346.786 0
21347.480 0
21348.175 2
21348.869 2
21349.564 0
21350.259 3
21350.953 1
21351.648 3
21352.343 3
21353.038 2
21353.732 2
21354.427 18
21355.122 15
21355.817 11
21356.511 7
21357.206 7
21357.901 10
21358.596 2
21359.291 3
21359.985 4
21360.680 5
21361.375 3
21362.070 2
21362.765 1
21363.460 1
21364.155 3
21364.849 1
21365.544 2
21366.239 2
21366.934 2
21367.629 2
21368.324 1
21369.019 1
21369.714 1
21370.409 1
21371.104 0
21371.799 1
21372.494 8
21373.189 17
21373.884 10
21374.579 8
21375.274 7
21375.969 6
21376.665 6
21377.360 3
21378.055 0
21378.750 2
21379.445 1
21380.140 2
21380.835 4
21381.531 2
21382.226 0
21382.921 4
21383.616 1
21384.311 2
21385.007 1
21385.702 7
21386.397 4
21387.092 2
21387.788 2
21388.483 2
21389.178 5
21389.874 2
21390.569 1
21391.264 0
21391.960 1
21392.655 3
21393.350 4
21394.046 1
21394.741 1
21395.436 0
21396.132 0
21396.827 1
21397.523 0
21398.218 0
21398.914 3
21399.609 6
21400.305 3
21401.000 3
21401.696 2
21402.391 4
21403.087 2
21403.782 0
21404.478 1
21405.173 0
21405.869 3
21406.565 5
21407.260 5
21407.956 2
21408.651 1
21409.347 2
21410.043 2
21410.738 4
21411.434 4
21412.130 6
21412.825 6
21413.521 5
21414.217 3
21414.912 2
21415.608 1
21416.304 1
21417.000 5
21417.695 3
21418.391 2
21419.087 1
21419.783 5
21420.479 4
21421.174 0
21421.870 2
21422.566 3
21423.262 0
21423.958 1
21424.654 0
21425.350 2
21426.046 3
21426.741 4
21427.437 4
21428.133 6
21428.829 6
21429.525 4
21430.221 3
21430.917 1
21431.613 2
21432.309 3
21433.005 6
21433.701 0
21434.397 4
21435.093 5
21435.789 1
21436.485 1
21437.182 1
21437.878 1
21438.574 7
21439.270 7
21439.966 10
21440.662 8
21441.358 2
21442.054 4
21442.751 2
21443.447 3
21444.143 1
21444.839 0
21445.535 1
21446.232 0
21446.928 5
21447.624 8
21448.320 5
21449.017 0
21449.713 2
21450.409 1
21451.106 2
21451.802 3
21452.498 1
21453.195 1
21453.891 6
21454.587 4
21455.284 0
21455.980 0
21456.676 1
21457.373 0
21458.069 4
21458.766 3
21459.462 2
21460.159 4
21460.855 2
21461.552 3
21462.248 1
21462.945 1
21463.641 2
21464.338 2
21465.034 3
21465.731 5
21466.427 2
21467.124 0
21467.820 2
21468.517 3
21469.214 2
21469.910 1
21470.607 1
21471.304 3
21472.000 3
21472.697 2
21473.394 0
21474.090 3
21474.787 3
21475.484 1
21476.180 3
21476.877 6
21477.574 5
21478.271 2
21478.967 2
21479.664 1
21480.361 2
21481.058 1
21481.755 2
21482.451 1
21483.148 0
21483.845 4
21484.542 1
21485.239 0
21485.936 3
21486.633 7
21487.329 3
21488.026 2
21488.723 1
21489.420 7
21490.117 8
21490.814 5
21491.511 4
21492.208 2
21492.905 3
21493.602 0
21494.299 0
21494.996 0
21495.693 0
21496.390 0
21497.087 0
21497.784 0
21498.481 0
