# Supplementary material for: LIMPIC: a computational method for the separation of protein MALDI-TOF-MS signals from noise
Source: BMC Bioinformatics. 2007 Mar 26;8:101. doi: 10.1186/1471-2105-8-101 (PMC1847688; doi:10.1186/1471-2105-8-101)
Supplement: Additional File 3 — Compressed archive of 30 text files, containing MALDI-TOF-MS data acquired from human plasma samples. [file 1471-2105-8-101-S3.zip › Plasma/P_18.txt]

4987.072 0
4987.408 0
4987.743 0
4988.079 0
4988.414 0
4988.750 0
4989.085 0
4989.421 0
4989.757 8
4990.092 13
4990.428 11
4990.763 13
4991.099 7
4991.435 13
4991.770 8
4992.106 4
4992.442 8
4992.777 13
4993.113 8
4993.449 6
4993.784 6
4994.120 2
4994.456 10
4994.792 7
4995.127 4
4995.463 7
4995.799 3
4996.135 2
4996.471 8
4996.806 11
4997.142 13
4997.478 17
4997.814 21
4998.150 20
4998.486 13
4998.822 7
4999.157 8
4999.493 11
4999.829 6
5000.165 6
5000.501 14
5000.837 15
5001.173 13
5001.509 15
5001.845 11
5002.181 12
5002.517 8
5002.853 12
5003.189 13
5003.525 9
5003.861 16
5004.197 17
5004.533 16
5004.869 10
5005.206 8
5005.542 5
5005.878 3
5006.214 0
5006.550 0
5006.886 7
5007.222 5
5007.559 3
5007.895 3
5008.231 2
5008.567 1
5008.903 5
5009.240 5
5009.576 8
5009.912 4
5010.248 3
5010.585 1
5010.921 1
5011.257 2
5011.594 9
5011.930 10
5012.266 6
5012.603 2
5012.939 2
5013.275 5
5013.612 5
5013.948 5
5014.285 6
5014.621 10
5014.957 17
5015.294 24
5015.630 15
5015.967 14
5016.303 10
5016.640 9
5016.976 4
5017.313 1
5017.649 2
5017.986 1
5018.322 0
5018.659 3
5018.996 1
5019.332 0
5019.669 4
5020.005 13
5020.342 9
5020.679 5
5021.015 7
5021.352 3
5021.688 7
5022.025 9
5022.362 7
5022.698 9
5023.035 5
5023.372 10
5023.709 11
5024.045 8
5024.382 5
5024.719 9
5025.056 15
5025.392 8
5025.729 4
5026.066 1
5026.403 4
5026.740 7
5027.076 14
5027.413 8
5027.750 11
5028.087 4
5028.424 2
5028.761 2
5029.098 12
5029.435 17
5029.772 10
5030.108 5
5030.445 3
5030.782 3
5031.119 5
5031.456 5
5031.793 3
5032.130 4
5032.467 6
5032.804 12
5033.141 16
5033.478 19
5033.816 20
5034.153 15
5034.490 7
5034.827 7
5035.164 2
5035.501 4
5035.838 4
5036.175 7
5036.512 7
5036.850 10
5037.187 8
5037.524 6
5037.861 15
5038.198 8
5038.536 7
5038.873 13
5039.210 10
5039.547 5
5039.885 3
5040.222 0
5040.559 3
5040.896 5
5041.234 5
5041.571 5
5041.908 3
5042.246 6
5042.583 3
5042.920 2
5043.258 5
5043.595 10
5043.933 24
5044.270 24
5044.607 13
5044.945 9
5045.282 6
5045.620 6
5045.957 1
5046.295 4
5046.632 3
5046.970 1
5047.307 0
5047.645 10
5047.982 10
5048.320 6
5048.657 6
5048.995 0
5049.333 0
5049.670 2
5050.008 3
5050.345 3
5050.683 5
5051.021 5
5051.358 2
5051.696 1
5052.034 6
5052.371 11
5052.709 6
5053.047 11
5053.384 6
5053.722 4
5054.060 2
5054.398 1
5054.735 1
5055.073 2
5055.411 3
5055.749 5
5056.087 5
5056.424 20
5056.762 17
5057.100 13
5057.438 8
5057.776 3
5058.114 1
5058.452 6
5058.789 9
5059.127 5
5059.465 1
5059.803 0
5060.141 1
5060.479 7
5060.817 11
5061.155 6
5061.493 10
5061.831 9
5062.169 10
5062.507 13
5062.845 7
5063.183 7
5063.521 16
5063.859 18
5064.197 14
5064.535 11
5064.874 12
5065.212 11
5065.550 8
5065.888 14
5066.226 14
5066.564 8
5066.902 15
5067.241 11
5067.579 13
5067.917 7
5068.255 5
5068.593 7
5068.932 11
5069.270 7
5069.608 8
5069.946 8
5070.285 4
5070.623 4
5070.961 11
5071.300 17
5071.638 9
5071.976 9
5072.315 10
5072.653 9
5072.991 8
5073.330 8
5073.668 5
5074.006 6
5074.345 1
5074.683 0
5075.022 2
5075.360 1
5075.699 6
5076.037 4
5076.376 3
5076.714 4
5077.053 6
5077.391 9
5077.730 13
5078.068 14
5078.407 14
5078.745 4
5079.084 19
5079.422 21
5079.761 21
5080.100 14
5080.438 8
5080.777 8
5081.116 7
5081.454 5
5081.793 2
5082.132 2
5082.470 4
5082.809 4
5083.148 5
5083.486 5
5083.825 6
5084.164 9
5084.503 7
5084.841 6
5085.180 18
5085.519 10
5085.858 8
5086.197 9
5086.535 12
5086.874 9
5087.213 3
5087.552 1
5087.891 0
5088.230 0
5088.569 6
5088.907 3
5089.246 1
5089.585 3
5089.924 4
5090.263 1
5090.602 5
5090.941 18
5091.280 11
5091.619 11
5091.958 11
5092.297 9
5092.636 9
5092.975 10
5093.314 8
5093.653 12
5093.992 12
5094.331 20
5094.671 23
5095.010 19
5095.349 18
5095.688 20
5096.027 10
5096.366 8
5096.705 11
5097.044 10
5097.384 4
5097.723 2
5098.062 1
5098.401 0
5098.740 2
5099.080 5
5099.419 1
5099.758 3
5100.098 6
5100.437 0
5100.776 4
5101.115 3
5101.455 6
5101.794 3
5102.133 1
5102.473 3
5102.812 2
5103.151 2
5103.491 1
5103.830 8
5104.170 7
5104.509 8
5104.849 4
5105.188 8
5105.527 11
5105.867 9
5106.206 10
5106.546 6
5106.885 4
5107.225 4
5107.564 10
5107.904 8
5108.243 9
5108.583 8
5108.923 4
5109.262 2
5109.602 4
5109.941 2
5110.281 0
5110.621 4
5110.960 2
5111.300 8
5111.640 10
5111.979 6
5112.319 5
5112.659 1
5112.998 6
5113.338 4
5113.678 3
5114.017 5
5114.357 7
5114.697 6
5115.037 3
5115.377 0
5115.716 3
5116.056 1
5116.396 17
5116.736 14
5117.076 8
5117.415 8
5117.755 3
5118.095 16
5118.435 17
5118.775 15
5119.115 7
5119.455 4
5119.795 14
5120.135 18
5120.475 16
5120.815 9
5121.155 5
5121.495 3
5121.835 7
5122.175 17
5122.515 6
5122.855 4
5123.195 8
5123.535 3
5123.875 3
5124.215 7
5124.555 9
5124.895 5
5125.235 10
5125.575 4
5125.915 1
5126.255 0
5126.596 1
5126.936 1
5127.276 5
5127.616 4
5127.956 8
5128.297 9
5128.637 10
5128.977 5
5129.317 7
5129.658 3
5129.998 6
5130.338 11
5130.678 13
5131.019 16
5131.359 21
5131.699 18
5132.040 12
5132.380 10
5132.720 4
5133.061 7
5133.401 8
5133.741 6
5134.082 4
5134.422 4
5134.763 3
5135.103 1
5135.444 11
5135.784 14
5136.125 6
5136.465 5
5136.805 2
5137.146 2
5137.487 3
5137.827 7
5138.168 4
5138.508 5
5138.849 16
5139.189 19
5139.530 17
5139.870 18
5140.211 18
5140.552 13
5140.892 8
5141.233 4
5141.574 2
5141.914 2
5142.255 0
5142.596 3
5142.936 8
5143.277 9
5143.618 4
5143.958 9
5144.299 11
5144.640 6
5144.981 3
5145.321 6
5145.662 4
5146.003 9
5146.344 4
5146.685 1
5147.026 2
5147.366 3
5147.707 1
5148.048 3
5148.389 1
5148.730 4
5149.071 7
5149.412 4
5149.753 2
5150.094 0
5150.434 3
5150.775 5
5151.116 4
5151.457 1
5151.798 1
5152.139 0
5152.480 6
5152.821 11
5153.162 10
5153.503 10
5153.845 10
5154.186 8
5154.527 9
5154.868 11
5155.209 6
5155.550 7
5155.891 12
5156.232 8
5156.573 3
5156.915 1
5157.256 0
5157.597 3
5157.938 4
5158.279 6
5158.620 10
5158.962 8
5159.303 9
5159.644 4
5159.985 4
5160.327 6
5160.668 9
5161.009 6
5161.351 3
5161.692 5
5162.033 3
5162.375 0
5162.716 2
5163.057 1
5163.399 0
5163.740 8
5164.081 4
5164.423 3
5164.764 2
5165.106 10
5165.447 7
5165.789 4
5166.130 4
5166.472 4
5166.813 1
5167.155 6
5167.496 9
5167.838 5
5168.179 2
5168.521 0
5168.862 4
5169.204 2
5169.545 2
5169.887 2
5170.228 1
5170.570 5
5170.912 7
5171.253 12
5171.595 12
5171.937 18
5172.278 20
5172.620 14
5172.962 7
5173.303 10
5173.645 19
5173.987 21
5174.329 9
5174.670 8
5175.012 7
5175.354 3
5175.696 8
5176.037 10
5176.379 8
5176.721 7
5177.063 6
5177.405 6
5177.747 5
5178.088 2
5178.430 1
5178.772 1
5179.114 9
5179.456 14
5179.798 6
5180.140 3
5180.482 6
5180.824 10
5181.166 2
5181.508 3
5181.850 4
5182.192 2
5182.534 0
5182.876 0
5183.218 2
5183.560 0
5183.902 5
5184.244 5
5184.586 3
5184.928 2
5185.270 1
5185.612 6
5185.954 10
5186.296 6
5186.638 4
5186.981 7
5187.323 5
5187.665 6
5188.007 17
5188.349 10
5188.692 3
5189.034 4
5189.376 0
5189.718 6
5190.061 3
5190.403 0
5190.745 2
5191.087 2
5191.430 0
5191.772 1
5192.114 0
5192.457 6
5192.799 8
5193.141 6
5193.484 7
5193.826 8
5194.168 4
5194.511 10
5194.853 4
5195.196 3
5195.538 1
5195.881 0
5196.223 1
5196.565 7
5196.908 7
5197.250 2
5197.593 1
5197.935 8
5198.278 8
5198.621 9
5198.963 4
5199.306 1
5199.648 4
5199.991 11
5200.333 7
5200.676 6
5201.019 7
5201.361 3
5201.704 2
5202.046 1
5202.389 2
5202.732 3
5203.074 6
5203.417 7
5203.760 6
5204.103 4
5204.445 13
5204.788 9
5205.131 11
5205.474 12
5205.816 12
5206.159 7
5206.502 3
5206.845 8
5207.188 8
5207.530 3
5207.873 0
5208.216 1
5208.559 6
5208.902 10
5209.245 15
5209.588 7
5209.930 8
5210.273 3
5210.616 1
5210.959 4
5211.302 3
5211.645 6
5211.988 13
5212.331 8
5212.674 5
5213.017 5
5213.360 7
5213.703 5
5214.046 6
5214.389 4
5214.732 1
5215.075 4
5215.419 3
5215.762 8
5216.105 6
5216.448 5
5216.791 2
5217.134 2
5217.477 1
5217.820 0
5218.164 4
5218.507 11
5218.850 10
5219.193 6
5219.536 10
5219.880 11
5220.223 5
5220.566 8
5220.909 8
5221.253 3
5221.596 1
5221.939 8
5222.283 13
5222.626 8
5222.969 15
5223.313 14
5223.656 9
5223.999 7
5224.343 5
5224.686 1
5225.030 5
5225.373 8
5225.716 6
5226.060 8
5226.403 7
5226.747 6
5227.090 8
5227.434 5
5227.777 13
5228.121 11
5228.464 7
5228.808 1
5229.151 1
5229.495 2
5229.838 7
5230.182 10
5230.526 11
5230.869 10
5231.213 11
5231.556 9
5231.900 5
5232.244 12
5232.587 6
5232.931 9
5233.275 11
5233.618 6
5233.962 12
5234.306 6
5234.649 9
5234.993 6
5235.337 2
5235.681 1
5236.024 0
5236.368 1
5236.712 5
5237.056 6
5237.400 5
5237.743 4
5238.087 3
5238.431 9
5238.775 3
5239.119 2
5239.463 1
5239.807 7
5240.151 10
5240.494 7
5240.838 6
5241.182 11
5241.526 11
5241.870 2
5242.214 1
5242.558 0
5242.902 3
5243.246 7
5243.590 3
5243.934 4
5244.278 6
5244.622 8
5244.966 4
5245.310 1
5245.654 3
5245.999 3
5246.343 5
5246.687 5
5247.031 11
5247.375 10
5247.719 11
5248.063 9
5248.408 11
5248.752 5
5249.096 2
5249.440 5
5249.784 8
5250.129 4
5250.473 1
5250.817 0
5251.161 1
5251.506 2
5251.850 3
5252.194 5
5252.538 4
5252.883 3
5253.227 20
5253.571 15
5253.916 7
5254.260 7
5254.605 6
5254.949 9
5255.293 5
5255.638 6
5255.982 1
5256.327 6
5256.671 8
5257.015 4
5257.360 1
5257.704 1
5258.049 3
5258.393 5
5258.738 2
5259.082 0
5259.427 2
5259.772 5
5260.116 5
5260.461 3
5260.805 2
5261.150 4
5261.494 12
5261.839 7
5262.184 4
5262.528 7
5262.873 8
5263.218 8
5263.562 3
5263.907 2
5264.252 3
5264.596 2
5264.941 3
5265.286 4
5265.630 4
5265.975 4
5266.320 3
5266.665 4
5267.010 2
5267.354 2
5267.699 10
5268.044 8
5268.389 0
5268.734 5
5269.078 9
5269.423 9
5269.768 2
5270.113 1
5270.458 1
5270.803 1
5271.148 7
5271.493 6
5271.838 2
5272.183 2
5272.528 3
5272.873 3
5273.218 1
5273.563 0
5273.908 2
5274.253 3
5274.598 1
5274.943 1
5275.288 1
5275.633 3
5275.978 1
5276.323 3
5276.668 2
5277.013 6
5277.358 11
5277.703 18
5278.048 11
5278.394 11
5278.739 3
5279.084 3
5279.429 0
5279.774 1
5280.120 6
5280.465 2
5280.810 0
5281.155 2
5281.501 5
5281.846 3
5282.191 1
5282.536 6
5282.882 8
5283.227 5
5283.572 5
5283.918 1
5284.263 2
5284.608 1
5284.954 2
5285.299 5
5285.644 4
5285.990 2
5286.335 3
5286.681 7
5287.026 4
5287.372 5
5287.717 10
5288.063 10
5288.408 6
5288.753 9
5289.099 4
5289.444 5
5289.790 5
5290.136 13
5290.481 13
5290.827 6
5291.172 5
5291.518 4
5291.863 3
5292.209 1
5292.555 4
5292.900 4
5293.246 5
5293.592 2
5293.937 2
5294.283 1
5294.629 3
5294.974 9
5295.320 6
5295.666 3
5296.011 3
5296.357 2
5296.703 3
5297.049 6
5297.394 6
5297.740 11
5298.086 9
5298.432 3
5298.778 2
5299.123 2
5299.469 1
5299.815 6
5300.161 3
5300.507 1
5300.853 3
5301.199 4
5301.545 2
5301.891 3
5302.236 0
5302.582 0
5302.928 7
5303.274 12
5303.620 14
5303.966 8
5304.312 7
5304.658 2
5305.004 0
5305.350 5
5305.696 2
5306.042 0
5306.389 3
5306.735 3
5307.081 1
5307.427 1
5307.773 1
5308.119 1
5308.465 4
5308.811 3
5309.157 3
5309.504 5
5309.850 3
5310.196 7
5310.542 3
5310.888 6
5311.235 11
5311.581 12
5311.927 9
5312.273 5
5312.620 3
5312.966 5
5313.312 7
5313.659 3
5314.005 4
5314.351 1
5314.698 3
5315.044 6
5315.390 5
5315.737 6
5316.083 4
5316.429 2
5316.776 9
5317.122 6
5317.469 5
5317.815 10
5318.162 10
5318.508 10
5318.854 8
5319.201 3
5319.547 7
5319.894 7
5320.240 4
5320.587 1
5320.934 2
5321.280 2
5321.627 4
5321.973 11
5322.320 14
5322.666 6
5323.013 2
5323.360 0
5323.706 2
5324.053 2
5324.400 1
5324.746 0
5325.093 4
5325.440 21
5325.786 15
5326.133 11
5326.480 6
5326.826 5
5327.173 11
5327.520 7
5327.867 4
5328.214 1
5328.560 4
5328.907 14
5329.254 11
5329.601 4
5329.948 7
5330.294 9
5330.641 14
5330.988 11
5331.335 6
5331.682 3
5332.029 3
5332.376 7
5332.723 10
5333.070 6
5333.417 2
5333.763 3
5334.110 0
5334.457 0
5334.804 2
5335.151 2
5335.498 2
5335.845 3
5336.193 2
5336.540 1
5336.887 2
5337.234 4
5337.581 6
5337.928 21
5338.275 18
5338.622 11
5338.969 5
5339.316 2
5339.664 3
5340.011 5
5340.358 3
5340.705 6
5341.052 5
5341.399 4
5341.747 11
5342.094 20
5342.441 19
5342.788 12
5343.136 12
5343.483 6
5343.830 2
5344.178 3
5344.525 0
5344.872 1
5345.219 3
5345.567 5
5345.914 6
5346.262 12
5346.609 10
5346.956 6
5347.304 3
5347.651 1
5347.999 1
5348.346 1
5348.693 6
5349.041 5
5349.388 2
5349.736 1
5350.083 0
5350.431 4
5350.778 5
5351.126 5
5351.473 7
5351.821 10
5352.168 6
5352.516 2
5352.864 0
5353.211 0
5353.559 3
5353.906 2
5354.254 3
5354.602 4
5354.949 1
5355.297 1
5355.645 2
5355.992 3
5356.340 0
5356.688 0
5357.035 2
5357.383 7
5357.731 5
5358.079 3
5358.426 5
5358.774 12
5359.122 9
5359.470 8
5359.818 6
5360.165 5
5360.513 7
5360.861 3
5361.209 5
5361.557 3
5361.905 1
5362.253 2
5362.600 3
5362.948 3
5363.296 3
5363.644 0
5363.992 0
5364.340 0
5364.688 0
5365.036 0
5365.384 3
5365.732 4
5366.080 0
5366.428 1
5366.776 3
5367.124 7
5367.472 10
5367.820 7
5368.168 14
5368.516 12
5368.864 11
5369.213 4
5369.561 1
5369.909 2
5370.257 3
5370.605 8
5370.953 5
5371.301 6
5371.650 6
5371.998 4
5372.346 5
5372.694 5
5373.043 1
5373.391 3
5373.739 4
5374.087 4
5374.436 9
5374.784 7
5375.132 5
5375.480 4
5375.829 4
5376.177 6
5376.525 3
5376.874 5
5377.222 6
5377.571 9
5377.919 6
5378.267 10
5378.616 12
5378.964 12
5379.313 11
5379.661 9
5380.010 4
5380.358 8
5380.707 9
5381.055 6
5381.404 3
5381.752 1
5382.101 2
5382.449 7
5382.798 5
5383.146 2
5383.495 0
5383.843 4
5384.192 4
5384.541 2
5384.889 3
5385.238 4
5385.586 3
5385.935 3
5386.284 8
5386.632 13
5386.981 16
5387.330 9
5387.679 7
5388.027 3
5388.376 7
5388.725 11
5389.073 9
5389.422 10
5389.771 6
5390.120 4
5390.469 4
5390.817 2
5391.166 2
5391.515 6
5391.864 12
5392.213 7
5392.562 2
5392.911 0
5393.259 4
5393.608 15
5393.957 8
5394.306 6
5394.655 4
5395.004 1
5395.353 4
5395.702 6
5396.051 5
5396.400 4
5396.749 8
5397.098 7
5397.447 4
5397.796 3
5398.145 1
5398.494 0
5398.843 2
5399.192 3
5399.541 4
5399.890 6
5400.240 2
5400.589 1
5400.938 1
5401.287 1
5401.636 0
5401.985 1
5402.334 8
5402.684 9
5403.033 4
5403.382 3
5403.731 1
5404.081 2
5404.430 0
5404.779 0
5405.128 3
5405.478 9
5405.827 8
5406.176 3
5406.526 2
5406.875 2
5407.224 4
5407.574 3
5407.923 3
5408.272 14
5408.622 11
5408.971 6
5409.320 3
5409.670 5
5410.019 2
5410.369 6
5410.718 2
5411.068 2
5411.417 6
5411.767 4
5412.116 1
5412.466 1
5412.815 5
5413.165 8
5413.514 9
5413.864 16
5414.213 25
5414.563 16
5414.913 9
5415.262 12
5415.612 5
5415.961 2
5416.311 1
5416.661 2
5417.010 3
5417.360 0
5417.710 1
5418.059 7
5418.409 5
5418.759 5
5419.108 7
5419.458 5
5419.808 5
5420.158 4
5420.507 7
5420.857 5
5421.207 2
5421.557 0
5421.907 2
5422.256 6
5422.606 4
5422.956 3
5423.306 1
5423.656 0
5424.006 6
5424.356 6
5424.706 3
5425.056 1
5425.405 0
5425.755 2
5426.105 0
5426.455 2
5426.805 3
5427.155 1
5427.505 2
5427.855 0
5428.205 1
5428.555 0
5428.905 0
5429.255 0
5429.605 3
5429.956 5
5430.306 5
5430.656 6
5431.006 10
5431.356 8
5431.706 4
5432.056 2
5432.406 5
5432.756 2
5433.107 0
5433.457 0
5433.807 6
5434.157 15
5434.507 8
5434.858 10
5435.208 3
5435.558 5
5435.908 6
5436.259 2
5436.609 8
5436.959 7
5437.310 5
5437.660 12
5438.010 9
5438.361 8
5438.711 8
5439.061 5
5439.412 7
5439.762 3
5440.113 1
5440.463 1
5440.813 1
5441.164 8
5441.514 8
5441.865 5
5442.215 15
5442.566 13
5442.916 5
5443.267 7
5443.617 3
5443.968 7
5444.318 4
5444.669 3
5445.019 1
5445.370 2
5445.720 2
5446.071 4
5446.422 4
5446.772 5
5447.123 8
5447.474 2
5447.824 1
5448.175 12
5448.526 14
5448.876 10
5449.227 7
5449.578 2
5449.928 5
5450.279 8
5450.630 3
5450.981 3
5451.331 3
5451.682 3
5452.033 2
5452.384 9
5452.734 6
5453.085 3
5453.436 5
5453.787 5
5454.138 5
5454.489 8
5454.840 4
5455.190 3
5455.541 3
5455.892 2
5456.243 1
5456.594 2
5456.945 0
5457.296 2
5457.647 5
5457.998 4
5458.349 5
5458.700 3
5459.051 7
5459.402 7
5459.753 8
5460.104 7
5460.455 6
5460.806 10
5461.157 6
5461.508 2
5461.859 4
5462.211 6
5462.562 3
5462.913 11
5463.264 7
5463.615 6
5463.966 3
5464.317 0
5464.669 5
5465.020 5
5465.371 6
5465.722 8
5466.074 7
5466.425 8
5466.776 8
5467.127 5
5467.479 6
5467.830 11
5468.181 6
5468.532 3
5468.884 3
5469.235 2
5469.586 0
5469.938 0
5470.289 1
5470.641 3
5470.992 0
5471.343 0
5471.695 6
5472.046 6
5472.398 4
5472.749 1
5473.101 1
5473.452 4
5473.804 3
5474.155 5
5474.507 7
5474.858 11
5475.210 9
5475.561 10
5475.913 14
5476.264 9
5476.616 4
5476.967 3
5477.319 1
5477.671 0
5478.022 2
5478.374 3
5478.726 2
5479.077 1
5479.429 3
5479.781 5
5480.132 2
5480.484 1
5480.836 1
5481.187 3
5481.539 0
5481.891 2
5482.243 2
5482.594 0
5482.946 3
5483.298 3
5483.650 9
5484.002 6
5484.353 2
5484.705 0
5485.057 1
5485.409 2
5485.761 1
5486.113 2
5486.465 3
5486.816 3
5487.168 2
5487.520 0
5487.872 0
5488.224 1
5488.576 2
5488.928 5
5489.280 4
5489.632 2
5489.984 3
5490.336 1
5490.688 4
5491.040 13
5491.392 9
5491.744 6
5492.096 5
5492.448 4
5492.800 3
5493.153 0
5493.505 2
5493.857 7
5494.209 9
5494.561 11
5494.913 6
5495.265 3
5495.618 4
5495.970 2
5496.322 1
5496.674 2
5497.026 0
5497.379 0
5497.731 1
5498.083 2
5498.435 6
5498.788 15
5499.140 9
5499.492 6
5499.845 14
5500.197 4
5500.549 2
5500.902 10
5501.254 7
5501.606 2
5501.959 3
5502.311 2
5502.664 6
5503.016 3
5503.369 2
5503.721 4
5504.073 4
5504.426 6
5504.778 1
5505.131 1
5505.483 3
5505.836 4
5506.188 9
5506.541 7
5506.893 2
5507.246 0
5507.599 1
5507.951 0
5508.304 0
5508.656 3
5509.009 4
5509.362 4
5509.714 4
5510.067 3
5510.420 1
5510.772 1
5511.125 1
5511.478 2
5511.830 4
5512.183 3
5512.536 2
5512.888 2
5513.241 4
5513.594 2
5513.947 6
5514.300 4
5514.652 3
5515.005 5
5515.358 3
5515.711 6
5516.064 3
5516.416 1
5516.769 0
5517.122 0
5517.475 2
5517.828 1
5518.181 0
5518.534 5
5518.887 4
5519.240 4
5519.593 5
5519.946 2
5520.299 7
5520.652 3
5521.005 1
5521.358 3
5521.711 0
5522.064 2
5522.417 0
5522.770 2
5523.123 2
5523.476 5
5523.829 3
5524.182 3
5524.535 3
5524.888 7
5525.241 15
5525.594 9
5525.948 10
5526.301 6
5526.654 5
5527.007 5
5527.360 7
5527.714 3
5528.067 1
5528.420 0
5528.773 2
5529.127 0
5529.480 2
5529.833 1
5530.186 0
5530.540 7
5530.893 12
5531.246 9
5531.600 6
5531.953 9
5532.306 14
5532.660 14
5533.013 7
5533.366 5
5533.720 7
5534.073 6
5534.427 3
5534.780 1
5535.134 3
5535.487 4
5535.841 4
5536.194 10
5536.548 10
5536.901 5
5537.255 7
5537.608 6
5537.962 1
5538.315 5
5538.669 6
5539.022 6
5539.376 5
5539.729 4
5540.083 6
5540.437 2
5540.790 1
5541.144 3
5541.498 0
5541.851 6
5542.205 4
5542.559 2
5542.912 8
5543.266 8
5543.620 5
5543.973 4
5544.327 2
5544.681 2
5545.035 2
5545.389 0
5545.742 2
5546.096 7
5546.450 12
5546.804 11
5547.158 6
5547.511 1
5547.865 0
5548.219 1
5548.573 3
5548.927 5
5549.281 5
5549.635 1
5549.989 5
5550.343 2
5550.696 7
5551.050 4
5551.404 5
5551.758 1
5552.112 4
5552.466 1
5552.820 4
5553.174 4
5553.528 1
5553.882 3
5554.237 1
5554.591 4
5554.945 6
5555.299 2
5555.653 1
5556.007 6
5556.361 9
5556.715 9
5557.069 7
5557.424 5
5557.778 2
5558.132 2
5558.486 1
5558.840 1
5559.195 5
5559.549 9
5559.903 12
5560.257 8
5560.612 11
5560.966 6
5561.320 5
5561.674 3
5562.029 4
5562.383 4
5562.737 2
5563.092 0
5563.446 1
5563.800 8
5564.155 6
5564.509 6
5564.864 8
5565.218 9
5565.572 8
5565.927 7
5566.281 3
5566.636 5
5566.990 7
5567.345 5
5567.699 3
5568.054 3
5568.408 6
5568.763 6
5569.117 6
5569.472 7
5569.826 3
5570.181 2
5570.535 4
5570.890 1
5571.245 2
5571.599 4
5571.954 8
5572.308 9
5572.663 6
5573.018 4
5573.372 7
5573.727 7
5574.082 7
5574.436 11
5574.791 8
5575.146 4
5575.501 5
5575.855 13
5576.210 9
5576.565 6
5576.920 7
5577.274 7
5577.629 4
5577.984 3
5578.339 14
5578.694 16
5579.049 9
5579.403 11
5579.758 8
5580.113 12
5580.468 13
5580.823 11
5581.178 15
5581.533 10
5581.888 9
5582.243 5
5582.598 4
5582.953 9
5583.308 4
5583.663 8
5584.018 9
5584.373 6
5584.728 2
5585.083 1
5585.438 1
5585.793 6
5586.148 6
5586.503 4
5586.858 4
5587.213 3
5587.568 1
5587.923 4
5588.279 3
5588.634 1
5588.989 0
5589.344 0
5589.699 5
5590.054 2
5590.410 2
5590.765 1
5591.120 3
5591.475 8
5591.831 8
5592.186 4
5592.541 1
5592.896 1
5593.252 1
5593.607 5
5593.962 3
5594.318 1
5594.673 0
5595.028 1
5595.384 2
5595.739 8
5596.095 5
5596.450 2
5596.805 3
5597.161 2
5597.516 1
5597.872 0
5598.227 7
5598.583 4
5598.938 2
5599.294 9
5599.649 7
5600.005 7
5600.360 13
5600.716 14
5601.071 8
5601.427 6
5601.782 3
5602.138 6
5602.493 6
5602.849 4
5603.205 2
5603.560 5
5603.916 3
5604.272 1
5604.627 3
5604.983 7
5605.339 12
5605.694 15
5606.050 10
5606.406 7
5606.761 3
5607.117 6
5607.473 5
5607.829 3
5608.184 2
5608.540 5
5608.896 4
5609.252 2
5609.608 3
5609.963 2
5610.319 2
5610.675 6
5611.031 8
5611.387 6
5611.743 5
5612.099 2
5612.455 1
5612.811 2
5613.166 0
5613.522 3
5613.878 7
5614.234 7
5614.590 2
5614.946 0
5615.302 3
5615.658 4
5616.014 10
5616.370 8
5616.726 1
5617.082 1
5617.438 5
5617.795 2
5618.151 3
5618.507 4
5618.863 4
5619.219 11
5619.575 12
5619.931 10
5620.287 13
5620.644 7
5621.000 3
5621.356 3
5621.712 2
5622.068 5
5622.425 3
5622.781 4
5623.137 2
5623.493 5
5623.850 11
5624.206 7
5624.562 0
5624.918 2
5625.275 0
5625.631 0
5625.987 7
5626.344 6
5626.700 6
5627.057 3
5627.413 4
5627.769 11
5628.126 7
5628.482 5
5628.839 3
5629.195 2
5629.551 6
5629.908 7
5630.264 6
5630.621 12
5630.977 9
5631.334 8
5631.690 6
5632.047 4
5632.403 11
5632.760 11
5633.117 9
5633.473 13
5633.830 9
5634.186 10
5634.543 7
5634.900 8
5635.256 8
5635.613 9
5635.969 6
5636.326 11
5636.683 17
5637.039 13
5637.396 12
5637.753 8
5638.110 7
5638.466 1
5638.823 2
5639.180 3
5639.537 1
5639.893 6
5640.250 11
5640.607 9
5640.964 4
5641.321 4
5641.677 5
5642.034 4
5642.391 6
5642.748 4
5643.105 1
5643.462 1
5643.819 4
5644.176 5
5644.533 5
5644.889 9
5645.246 11
5645.603 8
5645.960 5
5646.317 12
5646.674 18
5647.031 16
5647.388 21
5647.745 17
5648.102 11
5648.459 14
5648.816 23
5649.174 24
5649.531 14
5649.888 9
5650.245 14
5650.602 10
5650.959 9
5651.316 5
5651.673 4
5652.031 3
5652.388 7
5652.745 7
5653.102 5
5653.459 2
5653.816 1
5654.174 2
5654.531 1
5654.888 1
5655.245 1
5655.603 0
5655.960 0
5656.317 0
5656.675 3
5657.032 4
5657.389 6
5657.747 8
5658.104 6
5658.461 4
5658.819 7
5659.176 4
5659.533 2
5659.891 1
5660.248 4
5660.606 6
5660.963 13
5661.321 6
5661.678 5
5662.036 4
5662.393 2
5662.751 0
5663.108 1
5663.466 1
5663.823 9
5664.181 14
5664.538 14
5664.896 12
5665.253 7
5665.611 2
5665.969 2
5666.326 9
5666.684 9
5667.041 12
5667.399 5
5667.757 3
5668.114 0
5668.472 2
5668.830 2
5669.187 2
5669.545 6
5669.903 4
5670.261 7
5670.618 8
5670.976 9
5671.334 12
5671.692 14
5672.050 9
5672.407 17
5672.765 15
5673.123 11
5673.481 10
5673.839 9
5674.197 7
5674.554 3
5674.912 3
5675.270 3
5675.628 0
5675.986 3
5676.344 3
5676.702 6
5677.060 6
5677.418 5
5677.776 5
5678.134 1
5678.492 4
5678.850 1
5679.208 5
5679.566 4
5679.924 3
5680.282 4
5680.640 2
5680.998 1
5681.356 2
5681.714 1
5682.072 0
5682.430 3
5682.789 1
5683.147 2
5683.505 3
5683.863 0
5684.221 1
5684.579 6
5684.938 3
5685.296 0
5685.654 1
5686.012 3
5686.370 4
5686.729 7
5687.087 4
5687.445 5
5687.804 12
5688.162 14
5688.520 10
5688.878 7
5689.237 5
5689.595 2
5689.954 5
5690.312 7
5690.670 5
5691.029 7
5691.387 7
5691.745 5
5692.104 6
5692.462 2
5692.821 2
5693.179 5
5693.538 4
5693.896 2
5694.255 4
5694.613 16
5694.972 10
5695.330 4
5695.689 1
5696.047 0
5696.406 2
5696.764 1
5697.123 0
5697.482 0
5697.840 0
5698.199 1
5698.557 1
5698.916 0
5699.275 1
5699.633 2
5699.992 6
5700.351 7
5700.709 5
5701.068 4
5701.427 2
5701.786 1
5702.144 3
5702.503 0
5702.862 3
5703.221 4
5703.579 6
5703.938 10
5704.297 5
5704.656 10
5705.015 5
5705.374 2
5705.732 1
5706.091 3
5706.450 6
5706.809 3
5707.168 2
5707.527 4
5707.886 7
5708.245 11
5708.604 8
5708.963 5
5709.322 10
5709.681 11
5710.040 7
5710.399 14
5710.758 10
5711.117 12
5711.476 14
5711.835 22
5712.194 8
5712.553 5
5712.912 6
5713.271 2
5713.630 1
5713.989 1
5714.348 4
5714.707 8
5715.067 7
5715.426 6
5715.785 1
5716.144 3
5716.503 5
5716.862 7
5717.222 3
5717.581 18
5717.940 16
5718.299 12
5718.659 13
5719.018 10
5719.377 13
5719.736 9
5720.096 6
5720.455 16
5720.814 11
5721.174 10
5721.533 6
5721.892 7
5722.252 8
5722.611 7
5722.971 8
5723.330 4
5723.689 4
5724.049 5
5724.408 5
5724.768 3
5725.127 4
5725.487 2
5725.846 5
5726.206 10
5726.565 7
5726.925 6
5727.284 4
5727.644 6
5728.003 5
5728.363 7
5728.722 6
5729.082 4
5729.442 1
5729.801 1
5730.161 1
5730.521 4
5730.880 4
5731.240 3
5731.599 10
5731.959 5
5732.319 3
5732.679 4
5733.038 3
5733.398 5
5733.758 1
5734.117 0
5734.477 0
5734.837 3
5735.197 19
5735.557 13
5735.916 9
5736.276 7
5736.636 7
5736.996 6
5737.356 2
5737.716 4
5738.075 7
5738.435 12
5738.795 15
5739.155 5
5739.515 4
5739.875 1
5740.235 9
5740.595 10
5740.955 12
5741.315 13
5741.675 12
5742.035 7
5742.395 6
5742.755 9
5743.115 6
5743.475 0
5743.835 5
5744.195 4
5744.555 6
5744.915 4
5745.275 2
5745.635 0
5745.995 2
5746.356 1
5746.716 0
5747.076 0
5747.436 1
5747.796 1
5748.156 2
5748.517 7
5748.877 3
5749.237 5
5749.597 2
5749.957 5
5750.318 3
5750.678 0
5751.038 2
5751.398 2
5751.759 0
5752.119 3
5752.479 4
5752.840 25
5753.200 13
5753.560 10
5753.921 7
5754.281 3
5754.642 0
5755.002 0
5755.362 7
5755.723 3
5756.083 9
5756.444 5
5756.804 1
5757.165 0
5757.525 1
5757.886 3
5758.246 3
5758.607 1
5758.967 3
5759.328 11
5759.688 17
5760.049 9
5760.409 5
5760.770 6
5761.130 3
5761.491 11
5761.852 10
5762.212 9
5762.573 7
5762.934 5
5763.294 8
5763.655 6
5764.016 11
5764.376 12
5764.737 11
5765.098 16
5765.458 19
5765.819 22
5766.180 29
5766.541 24
5766.901 16
5767.262 14
5767.623 6
5767.984 9
5768.345 12
5768.706 8
5769.066 7
5769.427 10
5769.788 14
5770.149 15
5770.510 10
5770.871 4
5771.232 7
5771.593 3
5771.953 2
5772.314 6
5772.675 5
5773.036 4
5773.397 4
5773.758 7
5774.119 12
5774.480 13
5774.841 14
5775.202 13
5775.563 4
5775.924 7
5776.286 10
5776.647 6
5777.008 7
5777.369 6
5777.730 13
5778.091 6
5778.452 7
5778.813 4
5779.174 1
5779.536 1
5779.897 6
5780.258 3
5780.619 2
5780.980 5
5781.342 10
5781.703 9
5782.064 9
5782.425 7
5782.787 2
5783.148 1
5783.509 3
5783.870 7
5784.232 7
5784.593 1
5784.954 0
5785.316 0
5785.677 6
5786.039 4
5786.400 5
5786.761 5
5787.123 2
5787.484 3
5787.846 5
5788.207 6
5788.568 2
5788.930 3
5789.291 3
5789.653 6
5790.014 5
5790.376 1
5790.737 3
5791.099 2
5791.460 0
5791.822 1
5792.184 1
5792.545 2
5792.907 0
5793.268 3
5793.630 7
5793.992 6
5794.353 4
5794.715 1
5795.076 0
5795.438 1
5795.800 1
5796.161 0
5796.523 1
5796.885 4
5797.247 6
5797.608 2
5797.970 2
5798.332 0
5798.694 3
5799.055 6
5799.417 5
5799.779 5
5800.141 2
5800.503 1
5800.864 0
5801.226 0
5801.588 1
5801.950 3
5802.312 1
5802.674 1
5803.036 7
5803.398 8
5803.759 6
5804.121 6
5804.483 6
5804.845 3
5805.207 2
5805.569 1
5805.931 1
5806.293 1
5806.655 0
5807.017 2
5807.379 8
5807.741 7
5808.103 6
5808.466 4
5808.828 2
5809.190 7
5809.552 14
5809.914 11
5810.276 9
5810.638 6
5811.000 7
5811.362 4
5811.725 3
5812.087 5
5812.449 8
5812.811 5
5813.173 7
5813.536 6
5813.898 4
5814.260 7
5814.622 6
5814.985 7
5815.347 5
5815.709 2
5816.072 4
5816.434 3
5816.796 5
5817.159 7
5817.521 1
5817.883 0
5818.246 2
5818.608 1
5818.970 6
5819.333 11
5819.695 5
5820.058 2
5820.420 2
5820.783 2
5821.145 1
5821.508 5
5821.870 2
5822.233 1
5822.595 1
5822.958 2
5823.320 4
5823.683 7
5824.045 3
5824.408 2
5824.770 8
5825.133 4
5825.496 2
5825.858 6
5826.221 2
5826.583 3
5826.946 4
5827.309 6
5827.671 5
5828.034 5
5828.397 4
5828.759 3
5829.122 1
5829.485 1
5829.848 2
5830.210 2
5830.573 1
5830.936 2
5831.299 5
5831.661 3
5832.024 1
5832.387 7
5832.750 13
5833.113 11
5833.476 5
5833.838 4
5834.201 10
5834.564 8
5834.927 5
5835.290 11
5835.653 5
5836.016 5
5836.379 9
5836.742 4
5837.105 11
5837.468 10
5837.831 10
5838.194 6
5838.557 13
5838.920 9
5839.283 5
5839.646 7
5840.009 7
5840.372 14
5840.735 8
5841.098 8
5841.461 4
5841.824 3
5842.187 7
5842.550 6
5842.914 5
5843.277 3
5843.640 7
5844.003 6
5844.366 5
5844.729 2
5845.093 1
5845.456 4
5845.819 6
5846.182 9
5846.546 13
5846.909 15
5847.272 12
5847.635 22
5847.999 15
5848.362 15
5848.725 8
5849.089 8
5849.452 4
5849.815 1
5850.179 8
5850.542 3
5850.906 7
5851.269 9
5851.632 11
5851.996 7
5852.359 4
5852.723 4
5853.086 12
5853.450 9
5853.813 7
5854.177 8
5854.540 11
5854.904 6
5855.267 10
5855.631 5
5855.994 6
5856.358 3
5856.721 0
5857.085 1
5857.449 5
5857.812 1
5858.176 1
5858.539 3
5858.903 10
5859.267 7
5859.630 4
5859.994 6
5860.358 8
5860.721 17
5861.085 14
5861.449 16
5861.813 14
5862.176 11
5862.540 10
5862.904 10
5863.268 11
5863.631 8
5863.995 7
5864.359 11
5864.723 14
5865.087 14
5865.450 9
5865.814 9
5866.178 7
5866.542 8
5866.906 13
5867.270 4
5867.634 3
5867.998 4
5868.362 4
5868.725 7
5869.089 5
5869.453 6
5869.817 2
5870.181 4
5870.545 2
5870.909 1
5871.273 0
5871.637 2
5872.001 3
5872.366 6
5872.730 7
5873.094 7
5873.458 4
5873.822 7
5874.186 13
5874.550 13
5874.914 8
5875.278 8
5875.643 3
5876.007 4
5876.371 9
5876.735 6
5877.099 3
5877.464 1
5877.828 2
5878.192 1
5878.556 2
5878.920 3
5879.285 2
5879.649 4
5880.013 6
5880.378 10
5880.742 10
5881.106 8
5881.471 4
5881.835 4
5882.199 5
5882.564 7
5882.928 5
5883.292 6
5883.657 4
5884.021 3
5884.386 4
5884.750 6
5885.115 10
5885.479 13
5885.844 8
5886.208 5
5886.573 6
5886.937 3
5887.302 0
5887.666 2
5888.031 9
5888.395 11
5888.760 4
5889.124 6
5889.489 3
5889.853 1
5890.218 2
5890.583 7
5890.947 4
5891.312 7
5891.677 9
5892.041 8
5892.406 7
5892.771 8
5893.135 6
5893.500 6
5893.865 3
5894.230 1
5894.594 0
5894.959 2
5895.324 3
5895.689 0
5896.053 8
5896.418 4
5896.783 3
5897.148 4
5897.513 7
5897.877 5
5898.242 3
5898.607 2
5898.972 2
5899.337 8
5899.702 4
5900.067 1
5900.432 1
5900.797 1
5901.162 1
5901.527 4
5901.892 6
5902.257 4
5902.622 1
5902.987 2
5903.352 3
5903.717 3
5904.082 2
5904.447 2
5904.812 3
5905.177 1
5905.542 5
5905.907 6
5906.272 8
5906.637 5
5907.002 4
5907.367 9
5907.733 3
5908.098 3
5908.463 6
5908.828 4
5909.193 2
5909.559 0
5909.924 2
5910.289 4
5910.654 5
5911.019 5
5911.385 5
5911.750 3
5912.115 0
5912.481 2
5912.846 2
5913.211 6
5913.577 5
5913.942 3
5914.307 5
5914.673 3
5915.038 5
5915.403 10
5915.769 9
5916.134 6
5916.500 4
5916.865 1
5917.230 2
5917.596 5
5917.961 2
5918.327 5
5918.692 7
5919.058 2
5919.423 7
5919.789 4
5920.154 5
5920.520 2
5920.886 6
5921.251 4
5921.617 2
5921.982 2
5922.348 2
5922.713 0
5923.079 1
5923.445 8
5923.810 5
5924.176 4
5924.542 10
5924.907 6
5925.273 2
5925.639 5
5926.004 6
5926.370 3
5926.736 2
5927.102 2
5927.467 3
5927.833 1
5928.199 3
5928.565 4
5928.931 0
5929.296 3
5929.662 2
5930.028 0
5930.394 1
5930.760 2
5931.126 0
5931.492 0
5931.857 1
5932.223 2
5932.589 1
5932.955 0
5933.321 0
5933.687 3
5934.053 4
5934.419 7
5934.785 6
5935.151 7
5935.517 6
5935.883 1
5936.249 2
5936.615 0
5936.981 1
5937.347 2
5937.713 3
5938.079 1
5938.445 2
5938.812 1
5939.178 1
5939.544 2
5939.910 3
5940.276 0
5940.642 0
5941.009 0
5941.375 1
5941.741 0
5942.107 0
5942.473 4
5942.840 2
5943.206 0
5943.572 5
5943.938 8
5944.305 3
5944.671 3
5945.037 4
5945.404 2
5945.770 2
5946.136 2
5946.503 0
5946.869 0
5947.235 6
5947.602 6
5947.968 2
5948.334 4
5948.701 2
5949.067 1
5949.434 3
5949.800 6
5950.167 10
5950.533 7
5950.900 7
5951.266 12
5951.633 11
5951.999 6
5952.366 19
5952.732 18
5953.099 8
5953.465 5
5953.832 6
5954.198 3
5954.565 8
5954.932 10
5955.298 10
5955.665 6
5956.031 9
5956.398 12
5956.765 10
5957.131 8
5957.498 3
5957.865 3
5958.232 1
5958.598 4
5958.965 7
5959.332 5
5959.699 3
5960.065 4
5960.432 9
5960.799 14
5961.166 10
5961.532 5
5961.899 2
5962.266 2
5962.633 3
5963.000 7
5963.367 4
5963.734 8
5964.100 8
5964.467 3
5964.834 3
5965.201 3
5965.568 5
5965.935 6
5966.302 11
5966.669 6
5967.036 7
5967.403 11
5967.770 5
5968.137 4
5968.504 1
5968.871 1
5969.238 1
5969.605 2
5969.972 2
5970.339 5
5970.706 4
5971.073 0
5971.441 0
5971.808 4
5972.175 5
5972.542 5
5972.909 7
5973.276 1
5973.643 3
5974.011 8
5974.378 6
5974.745 1
5975.112 6
5975.480 7
5975.847 4
5976.214 3
5976.581 0
5976.949 0
5977.316 0
5977.683 2
5978.051 3
5978.418 2
5978.785 1
5979.153 0
5979.520 1
5979.887 1
5980.255 5
5980.622 15
5980.989 18
5981.357 12
5981.724 13
5982.092 7
5982.459 5
5982.827 4
5983.194 1
5983.562 0
5983.929 0
5984.297 0
5984.664 7
5985.032 7
5985.399 3
5985.767 3
5986.134 1
5986.502 0
5986.870 0
5987.237 1
5987.605 6
5987.972 2
5988.340 1
5988.708 1
5989.075 4
5989.443 6
5989.811 7
5990.178 2
5990.546 1
5990.914 6
5991.281 5
5991.649 4
5992.017 4
5992.385 1
5992.752 4
5993.120 3
5993.488 6
5993.856 2
5994.224 2
5994.591 8
5994.959 6
5995.327 6
5995.695 2
5996.063 4
5996.431 6
5996.799 5
5997.167 3
5997.535 5
5997.902 13
5998.270 6
5998.638 3
5999.006 3
5999.374 0
5999.742 0
6000.110 4
6000.478 4
6000.846 11
6001.214 7
6001.582 5
6001.950 2
6002.318 8
6002.687 11
6003.055 13
6003.423 17
6003.791 8
6004.159 3
6004.527 0
6004.895 3
6005.263 6
6005.631 4
6006.000 11
6006.368 8
6006.736 11
6007.104 13
6007.472 11
6007.841 9
6008.209 14
6008.577 6
6008.945 0
6009.314 3
6009.682 0
6010.050 1
6010.419 0
6010.787 0
6011.155 5
6011.524 10
6011.892 14
6012.260 11
6012.629 6
6012.997 11
6013.366 7
6013.734 5
6014.102 6
6014.471 10
6014.839 5
6015.208 3
6015.576 1
6015.945 0
6016.313 0
6016.682 2
6017.050 10
6017.419 11
6017.787 3
6018.156 3
6018.524 1
6018.893 3
6019.261 9
6019.630 8
6019.999 12
6020.367 12
6020.736 13
6021.105 4
6021.473 8
6021.842 4
6022.211 2
6022.579 1
6022.948 5
6023.317 4
6023.685 2
6024.054 0
6024.423 0
6024.792 0
6025.160 0
6025.529 0
6025.898 0
6026.267 1
6026.635 2
6027.004 0
6027.373 0
6027.742 0
6028.111 1
6028.480 3
6028.849 3
6029.217 3
6029.586 1
6029.955 5
6030.324 1
6030.693 1
6031.062 5
6031.431 4
6031.800 9
6032.169 12
6032.538 5
6032.907 6
6033.276 8
6033.645 7
6034.014 1
6034.383 3
6034.752 4
6035.121 7
6035.490 5
6035.859 1
6036.228 2
6036.598 10
6036.967 13
6037.336 6
6037.705 2
6038.074 3
6038.443 2
6038.812 4
6039.182 3
6039.551 2
6039.920 1
6040.289 1
6040.658 2
6041.028 2
6041.397 2
6041.766 1
6042.136 2
6042.505 1
6042.874 3
6043.243 8
6043.613 10
6043.982 6
6044.351 6
6044.721 4
6045.090 6
6045.460 11
6045.829 12
6046.198 13
6046.568 5
6046.937 1
6047.307 1
6047.676 5
6048.046 7
6048.415 4
6048.785 4
6049.154 5
6049.524 0
6049.893 0
6050.263 0
6050.632 1
6051.002 2
6051.371 7
6051.741 12
6052.110 5
6052.480 2
6052.850 1
6053.219 1
6053.589 1
6053.958 1
6054.328 0
6054.698 1
6055.067 6
6055.437 7
6055.807 3
6056.177 1
6056.546 3
6056.916 6
6057.286 5
6057.656 3
6058.025 2
6058.395 1
6058.765 2
6059.135 1
6059.504 0
6059.874 5
6060.244 6
6060.614 5
6060.984 2
6061.354 3
6061.724 1
6062.093 2
6062.463 1
6062.833 0
6063.203 1
6063.573 2
6063.943 8
6064.313 8
6064.683 9
6065.053 5
6065.423 3
6065.793 3
6066.163 4
6066.533 4
6066.903 4
6067.273 2
6067.643 3
6068.013 5
6068.383 6
6068.753 0
6069.124 0
6069.494 1
6069.864 1
6070.234 3
6070.604 6
6070.974 4
6071.344 3
6071.715 2
6072.085 2
6072.455 1
6072.825 0
6073.195 3
6073.566 2
6073.936 1
6074.306 1
6074.676 0
6075.047 3
6075.417 3
6075.787 5
6076.158 5
6076.528 3
6076.898 1
6077.269 1
6077.639 0
6078.009 3
6078.380 1
6078.750 2
6079.121 4
6079.491 4
6079.861 4
6080.232 1
6080.602 1
6080.973 0
6081.343 1
6081.714 6
6082.084 5
6082.455 3
6082.825 5
6083.196 3
6083.566 2
6083.937 1
6084.308 6
6084.678 8
6085.049 4
6085.419 5
6085.790 6
6086.161 9
6086.531 11
6086.902 10
6087.272 8
6087.643 6
6088.014 6
6088.385 3
6088.755 2
6089.126 3
6089.497 0
6089.867 4
6090.238 1
6090.609 5
6090.980 4
6091.350 8
6091.721 9
6092.092 6
6092.463 3
6092.834 3
6093.205 4
6093.575 1
6093.946 2
6094.317 1
6094.688 0
6095.059 5
6095.430 11
6095.801 6
6096.172 5
6096.543 3
6096.914 5
6097.284 7
6097.655 7
6098.026 9
6098.397 7
6098.768 5
6099.139 9
6099.510 8
6099.882 7
6100.253 8
6100.624 5
6100.995 3
6101.366 13
6101.737 11
6102.108 7
6102.479 5
6102.850 4
6103.221 5
6103.593 2
6103.964 2
6104.335 1
6104.706 1
6105.077 0
6105.449 1
6105.820 2
6106.191 0
6106.562 4
6106.933 9
6107.305 6
6107.676 3
6108.047 2
6108.419 3
6108.790 2
6109.161 10
6109.533 14
6109.904 8
6110.275 5
6110.647 2
6111.018 3
6111.389 2
6111.761 0
6112.132 2
6112.504 7
6112.875 1
6113.247 1
6113.618 3
6113.989 2
6114.361 4
6114.732 3
6115.104 1
6115.475 4
6115.847 2
6116.219 0
6116.590 0
6116.962 0
6117.333 2
6117.705 2
6118.076 1
6118.448 0
6118.820 0
6119.191 0
6119.563 2
6119.935 3
6120.306 1
6120.678 1
6121.050 6
6121.421 8
6121.793 4
6122.165 2
6122.536 1
6122.908 0
6123.280 5
6123.652 6
6124.023 7
6124.395 3
6124.767 5
6125.139 8
6125.511 9
6125.882 5
6126.254 2
6126.626 4
6126.998 4
6127.370 10
6127.742 5
6128.114 3
6128.486 1
6128.858 0
6129.229 0
6129.601 1
6129.973 3
6130.345 1
6130.717 1
6131.089 1
6131.461 0
6131.833 1
6132.205 10
6132.577 10
6132.949 7
6133.321 5
6133.694 6
6134.066 6
6134.438 3
6134.810 2
6135.182 0
6135.554 0
6135.926 4
6136.298 10
6136.670 8
6137.043 4
6137.415 6
6137.787 4
6138.159 3
6138.531 3
6138.904 2
6139.276 1
6139.648 6
6140.020 5
6140.393 3
6140.765 2
6141.137 1
6141.510 0
6141.882 1
6142.254 6
6142.627 10
6142.999 4
6143.371 2
6143.744 1
6144.116 2
6144.488 3
6144.861 6
6145.233 5
6145.606 11
6145.978 9
6146.351 7
6146.723 7
6147.095 3
6147.468 3
6147.840 5
6148.213 3
6148.586 4
6148.958 2
6149.331 9
6149.703 14
6150.076 7
6150.448 6
6150.821 11
6151.193 8
6151.566 4
6151.939 2
6152.311 2
6152.684 0
6153.057 0
6153.429 0
6153.802 0
6154.175 0
6154.547 0
6154.920 0
6155.293 0
6155.666 0
6156.038 0
6156.411 1
6156.784 0
6157.157 0
6157.529 0
6157.902 1
6158.275 2
6158.648 4
6159.021 3
6159.393 3
6159.766 4
6160.139 4
6160.512 2
6160.885 0
6161.258 1
6161.631 7
6162.004 6
6162.377 4
6162.750 3
6163.123 3
6163.496 3
6163.869 0
6164.242 0
6164.615 1
6164.988 6
6165.361 8
6165.734 4
6166.107 3
6166.480 1
6166.853 2
6167.226 4
6167.599 1
6167.972 2
6168.345 2
6168.718 3
6169.091 1
6169.465 2
6169.838 2
6170.211 1
6170.584 0
6170.957 0
6171.331 2
6171.704 0
6172.077 0
6172.450 0
6172.823 0
6173.197 0
6173.570 10
6173.943 13
6174.317 7
6174.690 7
6175.063 1
6175.437 0
6175.810 0
6176.183 0
6176.557 0
6176.930 0
6177.303 4
6177.677 1
6178.050 3
6178.424 2
6178.797 3
6179.171 5
6179.544 4
6179.917 1
6180.291 1
6180.664 1
6181.038 1
6181.411 4
6181.785 3
6182.158 3
6182.532 3
6182.906 1
6183.279 1
6183.653 4
6184.026 2
6184.400 2
6184.774 2
6185.147 2
6185.521 3
6185.894 4
6186.268 1
6186.642 3
6187.015 10
6187.389 11
6187.763 9
6188.137 5
6188.510 4
6188.884 2
6189.258 3
6189.632 9
6190.005 8
6190.379 8
6190.753 3
6191.127 4
6191.501 3
6191.874 3
6192.248 1
6192.622 8
6192.996 13
6193.370 10
6193.744 8
6194.118 3
6194.491 7
6194.865 5
6195.239 5
6195.613 9
6195.987 8
6196.361 11
6196.735 7
6197.109 4
6197.483 5
6197.857 3
6198.231 1
6198.605 7
6198.979 7
6199.353 12
6199.727 14
6200.101 10
6200.476 3
6200.850 1
6201.224 5
6201.598 6
6201.972 6
6202.346 3
6202.720 3
6203.094 2
6203.469 2
6203.843 2
6204.217 1
6204.591 1
6204.965 2
6205.340 3
6205.714 3
6206.088 2
6206.462 8
6206.837 8
6207.211 8
6207.585 8
6207.960 8
6208.334 5
6208.708 4
6209.083 5
6209.457 5
6209.831 4
6210.206 1
6210.580 3
6210.955 3
6211.329 3
6211.703 7
6212.078 4
6212.452 5
6212.827 7
6213.201 1
6213.576 3
6213.950 8
6214.325 7
6214.699 4
6215.074 5
6215.448 4
6215.823 2
6216.197 0
6216.572 0
6216.947 1
6217.321 2
6217.696 6
6218.070 8
6218.445 8
6218.820 4
6219.194 3
6219.569 3
6219.944 3
6220.318 5
6220.693 1
6221.068 0
6221.442 1
6221.817 3
6222.192 1
6222.567 1
6222.941 1
6223.316 0
6223.691 3
6224.066 5
6224.441 3
6224.815 0
6225.190 0
6225.565 0
6225.940 2
6226.315 2
6226.690 3
6227.065 3
6227.440 1
6227.814 1
6228.189 1
6228.564 3
6228.939 5
6229.314 2
6229.689 3
6230.064 1
6230.439 0
6230.814 1
6231.189 1
6231.564 0
6231.939 0
6232.314 0
6232.689 1
6233.064 0
6233.439 2
6233.815 2
6234.190 4
6234.565 3
6234.940 2
6235.315 4
6235.690 1
6236.065 2
6236.441 6
6236.816 6
6237.191 2
6237.566 3
6237.941 3
6238.317 2
6238.692 2
6239.067 0
6239.442 1
6239.818 1
6240.193 1
6240.568 5
6240.943 2
6241.319 1
6241.694 1
6242.069 2
6242.445 2
6242.820 2
6243.196 4
6243.571 3
6243.946 2
6244.322 1
6244.697 3
6245.073 5
6245.448 6
6245.823 6
6246.199 6
6246.574 5
6246.950 2
6247.325 0
6247.701 2
6248.076 2
6248.452 5
6248.828 4
6249.203 0
6249.579 0
6249.954 1
6250.330 3
6250.705 1
6251.081 2
6251.457 1
6251.832 0
6252.208 0
6252.584 1
6252.959 4
6253.335 3
6253.711 3
6254.086 2
6254.462 1
6254.838 1
6255.214 8
6255.589 11
6255.965 6
6256.341 4
6256.717 8
6257.092 5
6257.468 3
6257.844 3
6258.220 5
6258.596 3
6258.971 4
6259.347 0
6259.723 0
6260.099 0
6260.475 0
6260.851 1
6261.227 0
6261.603 0
6261.979 1
6262.355 1
6262.731 4
6263.107 3
6263.483 4
6263.859 2
6264.235 1
6264.611 2
6264.987 2
6265.363 1
6265.739 1
6266.115 4
6266.491 3
6266.867 0
6267.243 2
6267.619 1
6267.995 1
6268.371 1
6268.748 0
6269.124 1
6269.500 1
6269.876 1
6270.252 2
6270.628 3
6271.005 1
6271.381 0
6271.757 2
6272.133 12
6272.510 14
6272.886 11
6273.262 6
6273.638 3
6274.015 1
6274.391 4
6274.767 2
6275.144 0
6275.520 3
6275.896 1
6276.273 1
6276.649 1
6277.025 0
6277.402 3
6277.778 2
6278.155 1
6278.531 2
6278.908 8
6279.284 4
6279.661 5
6280.037 4
6280.414 7
6280.790 3
6281.167 3
6281.543 5
6281.920 4
6282.296 2
6282.673 4
6283.049 6
6283.426 5
6283.802 2
6284.179 3
6284.556 3
6284.932 0
6285.309 0
6285.686 1
6286.062 1
6286.439 1
6286.816 3
6287.192 4
6287.569 4
6287.946 4
6288.322 3
6288.699 0
6289.076 1
6289.453 2
6289.829 4
6290.206 3
6290.583 4
6290.960 1
6291.337 9
6291.714 4
6292.090 1
6292.467 5
6292.844 17
6293.221 14
6293.598 6
6293.975 5
6294.352 3
6294.729 5
6295.106 3
6295.482 1
6295.859 8
6296.236 9
6296.613 6
6296.990 4
6297.367 0
6297.744 11
6298.121 18
6298.498 12
6298.875 9
6299.253 4
6299.630 6
6300.007 12
6300.384 8
6300.761 6
6301.138 4
6301.515 4
6301.892 2
6302.269 1
6302.647 4
6303.024 6
6303.401 7
6303.778 10
6304.155 6
6304.532 2
6304.910 10
6305.287 5
6305.664 2
6306.041 4
6306.419 4
6306.796 2
6307.173 3
6307.551 1
6307.928 3
6308.305 5
6308.683 1
6309.060 1
6309.437 9
6309.815 11
6310.192 10
6310.569 8
6310.947 7
6311.324 7
6311.702 6
6312.079 6
6312.457 8
6312.834 7
6313.212 9
6313.589 7
6313.966 3
6314.344 4
6314.722 2
6315.099 0
6315.477 0
6315.854 1
6316.232 2
6316.609 4
6316.987 3
6317.364 3
6317.742 3
6318.120 5
6318.497 4
6318.875 3
6319.253 9
6319.630 9
6320.008 6
6320.386 5
6320.763 0
6321.141 6
6321.519 4
6321.897 3
6322.274 4
6322.652 5
6323.030 3
6323.408 4
6323.785 3
6324.163 3
6324.541 7
6324.919 5
6325.297 7
6325.674 6
6326.052 5
6326.430 3
6326.808 2
6327.186 3
6327.564 3
6327.942 5
6328.320 6
6328.698 4
6329.076 9
6329.454 6
6329.832 9
6330.210 10
6330.588 11
6330.966 16
6331.344 12
6331.722 16
6332.100 13
6332.478 6
6332.856 5
6333.234 1
6333.612 6
6333.990 4
6334.368 6
6334.746 6
6335.124 5
6335.502 9
6335.881 8
6336.259 6
6336.637 2
6337.015 7
6337.393 4
6337.772 9
6338.150 6
6338.528 8
6338.906 2
6339.284 3
6339.663 2
6340.041 1
6340.419 1
6340.798 0
6341.176 3
6341.554 3
6341.933 5
6342.311 6
6342.689 6
6343.068 6
6343.446 2
6343.824 0
6344.203 4
6344.581 3
6344.960 2
6345.338 0
6345.716 1
6346.095 4
6346.473 5
6346.852 8
6347.230 10
6347.609 12
6347.987 8
6348.366 5
6348.744 4
6349.123 0
6349.502 1
6349.880 2
6350.259 2
6350.637 6
6351.016 1
6351.394 3
6351.773 3
6352.152 1
6352.530 5
6352.909 4
6353.288 2
6353.666 6
6354.045 4
6354.424 5
6354.803 3
6355.181 2
6355.560 2
6355.939 0
6356.317 2
6356.696 2
6357.075 2
6357.454 2
6357.833 6
6358.211 7
6358.590 3
6358.969 1
6359.348 4
6359.727 4
6360.106 3
6360.485 1
6360.863 4
6361.242 3
6361.621 2
6362.000 4
6362.379 2
6362.758 3
6363.137 5
6363.516 2
6363.895 4
6364.274 3
6364.653 1
6365.032 1
6365.411 0
6365.790 8
6366.169 5
6366.548 2
6366.927 2
6367.306 0
6367.686 0
6368.065 0
6368.444 0
6368.823 0
6369.202 0
6369.581 0
6369.960 2
6370.340 13
6370.719 19
6371.098 12
6371.477 13
6371.856 7
6372.236 5
6372.615 6
6372.994 6
6373.373 4
6373.753 3
6374.132 1
6374.511 1
6374.891 2
6375.270 0
6375.649 0
6376.029 3
6376.408 0
6376.787 1
6377.167 3
6377.546 11
6377.925 8
6378.305 6
6378.684 5
6379.064 2
6379.443 10
6379.823 10
6380.202 4
6380.582 5
6380.961 7
6381.341 2
6381.720 0
6382.100 0
6382.479 3
6382.859 3
6383.238 1
6383.618 4
6383.997 8
6384.377 8
6384.757 4
6385.136 3
6385.516 7
6385.896 6
6386.275 3
6386.655 7
6387.035 5
6387.414 5
6387.794 5
6388.174 4
6388.553 0
6388.933 2
6389.313 8
6389.693 3
6390.072 1
6390.452 6
6390.832 2
6391.212 0
6391.592 5
6391.971 3
6392.351 9
6392.731 8
6393.111 5
6393.491 3
6393.871 2
6394.251 1
6394.630 1
6395.010 0
6395.390 1
6395.770 1
6396.150 2
6396.530 1
6396.910 1
6397.290 0
6397.670 0
6398.050 3
6398.430 1
6398.810 0
6399.190 1
6399.570 0
6399.950 6
6400.330 7
6400.710 3
6401.090 4
6401.471 3
6401.851 1
6402.231 0
6402.611 2
6402.991 2
6403.371 4
6403.751 3
6404.132 2
6404.512 4
6404.892 1
6405.272 2
6405.652 0
6406.033 2
6406.413 4
6406.793 4
6407.173 0
6407.554 0
6407.934 0
6408.314 3
6408.695 2
6409.075 3
6409.455 5
6409.836 5
6410.216 3
6410.596 4
6410.977 2
6411.357 3
6411.738 5
6412.118 6
6412.498 8
6412.879 9
6413.259 4
6413.640 7
6414.020 4
6414.401 1
6414.781 1
6415.162 6
6415.542 3
6415.923 1
6416.303 8
6416.684 11
6417.064 8
6417.445 4
6417.826 9
6418.206 8
6418.587 14
6418.967 12
6419.348 11
6419.729 10
6420.109 9
6420.490 11
6420.871 13
6421.251 7
6421.632 10
6422.013 9
6422.394 11
6422.774 14
6423.155 14
6423.536 11
6423.917 9
6424.297 14
6424.678 19
6425.059 16
6425.440 12
6425.821 7
6426.201 2
6426.582 0
6426.963 3
6427.344 5
6427.725 4
6428.106 2
6428.487 4
6428.868 4
6429.249 9
6429.629 16
6430.010 12
6430.391 18
6430.772 26
6431.153 32
6431.534 25
6431.915 15
6432.296 17
6432.677 16
6433.058 18
6433.439 17
6433.821 21
6434.202 18
6434.583 21
6434.964 23
6435.345 18
6435.726 19
6436.107 15
6436.488 18
6436.869 31
6437.251 25
6437.632 23
6438.013 17
6438.394 12
6438.775 13
6439.157 14
6439.538 10
6439.919 27
6440.300 22
6440.682 25
6441.063 19
6441.444 10
6441.825 6
6442.207 17
6442.588 16
6442.969 13
6443.351 7
6443.732 6
6444.114 6
6444.495 7
6444.876 11
6445.258 13
6445.639 17
6446.021 13
6446.402 25
6446.783 21
6447.165 23
6447.546 34
6447.928 54
6448.309 58
6448.691 51
6449.072 44
6449.454 29
6449.835 42
6450.217 40
6450.598 42
6450.980 29
6451.362 36
6451.743 35
6452.125 25
6452.506 20
6452.888 22
6453.270 32
6453.651 28
6454.033 16
6454.415 14
6454.796 16
6455.178 20
6455.560 17
6455.941 11
6456.323 12
6456.705 7
6457.087 3
6457.468 3
6457.850 5
6458.232 7
6458.614 6
6458.996 11
6459.377 6
6459.759 5
6460.141 3
6460.523 2
6460.905 4
6461.287 3
6461.669 8
6462.050 11
6462.432 7
6462.814 3
6463.196 7
6463.578 5
6463.960 4
6464.342 5
6464.724 9
6465.106 7
6465.488 5
6465.870 1
6466.252 0
6466.634 0
6467.016 0
6467.398 2
6467.780 2
6468.162 6
6468.544 14
6468.927 10
6469.309 5
6469.691 5
6470.073 2
6470.455 2
6470.837 2
6471.219 5
6471.602 4
6471.984 11
6472.366 7
6472.748 10
6473.130 25
6473.513 25
6473.895 17
6474.277 9
6474.659 4
6475.042 5
6475.424 9
6475.806 6
6476.189 3
6476.571 2
6476.953 0
6477.336 0
6477.718 5
6478.100 9
6478.483 8
6478.865 3
6479.248 8
6479.630 9
6480.012 5
6480.395 3
6480.777 5
6481.160 5
6481.542 3
6481.925 5
6482.307 3
6482.690 2
6483.072 5
6483.455 4
6483.837 1
6484.220 1
6484.602 3
6484.985 6
6485.368 9
6485.750 8
6486.133 3
6486.515 2
6486.898 5
6487.281 9
6487.663 7
6488.046 5
6488.429 5
6488.811 4
6489.194 3
6489.577 2
6489.959 4
6490.342 6
6490.725 11
6491.108 7
6491.490 7
6491.873 3
6492.256 8
6492.639 9
6493.022 20
6493.404 16
6493.787 12
6494.170 9
6494.553 5
6494.936 4
6495.319 11
6495.702 4
6496.085 4
6496.467 3
6496.850 8
6497.233 8
6497.616 7
6497.999 8
6498.382 11
6498.765 9
6499.148 6
6499.531 5
6499.914 6
6500.297 3
6500.680 1
6501.063 1
6501.446 2
6501.829 4
6502.213 2
6502.596 5
6502.979 5
6503.362 3
6503.745 5
6504.128 7
6504.511 3
6504.894 1
6505.278 0
6505.661 0
6506.044 1
6506.427 3
6506.810 2
6507.194 1
6507.577 0
6507.960 1
6508.343 1
6508.727 3
6509.110 1
6509.493 0
6509.877 1
6510.260 0
6510.643 0
6511.027 3
6511.410 2
6511.793 1
6512.177 9
6512.560 12
6512.943 6
6513.327 2
6513.710 4
6514.094 4
6514.477 8
6514.861 2
6515.244 4
6515.628 5
6516.011 2
6516.395 1
6516.778 2
6517.162 3
6517.545 1
6517.929 5
6518.312 2
6518.696 1
6519.079 1
6519.463 1
6519.847 3
6520.230 1
6520.614 1
6520.997 2
6521.381 0
6521.765 1
6522.148 1
6522.532 4
6522.916 1
6523.299 0
6523.683 0
6524.067 1
6524.451 1
6524.834 0
6525.218 5
6525.602 5
6525.986 3
6526.369 5
6526.753 3
6527.137 1
6527.521 0
6527.905 0
6528.289 1
6528.672 0
6529.056 9
6529.440 9
6529.824 8
6530.208 10
6530.592 8
6530.976 8
6531.360 9
6531.744 8
6532.128 12
6532.512 21
6532.896 23
6533.280 18
6533.664 15
6534.048 10
6534.432 7
6534.816 5
6535.200 4
6535.584 0
6535.968 5
6536.352 15
6536.736 13
6537.120 8
6537.504 5
6537.889 4
6538.273 5
6538.657 9
6539.041 4
6539.425 6
6539.809 7
6540.194 5
6540.578 5
6540.962 2
6541.346 1
6541.730 0
6542.115 1
6542.499 3
6542.883 5
6543.268 6
6543.652 3
6544.036 2
6544.420 7
6544.805 10
6545.189 5
6545.574 7
6545.958 3
6546.342 1
6546.727 0
6547.111 1
6547.495 2
6547.880 3
6548.264 0
6548.649 1
6549.033 2
6549.418 0
6549.802 0
6550.187 2
6550.571 4
6550.956 9
6551.340 12
6551.725 13
6552.109 7
6552.494 9
6552.878 9
6553.263 4
6553.648 24
6554.032 19
6554.417 10
6554.802 6
6555.186 1
6555.571 5
6555.955 5
6556.340 1
6556.725 0
6557.110 5
6557.494 3
6557.879 1
6558.264 2
6558.648 1
6559.033 2
6559.418 0
6559.803 0
6560.187 1
6560.572 0
6560.957 3
6561.342 9
6561.727 5
6562.112 1
6562.496 3
6562.881 5
6563.266 4
6563.651 1
6564.036 0
6564.421 2
6564.806 4
6565.191 0
6565.576 0
6565.961 0
6566.346 3
6566.731 2
6567.116 0
6567.501 0
6567.886 1
6568.271 0
6568.656 4
6569.041 3
6569.426 0
6569.811 0
6570.196 0
6570.581 0
6570.966 1
6571.351 1
6571.736 3
6572.121 4
6572.507 2
6572.892 6
6573.277 5
6573.662 3
6574.047 4
6574.433 6
6574.818 4
6575.203 2
6575.588 2
6575.973 1
6576.359 3
6576.744 1
6577.129 0
6577.515 2
6577.900 1
6578.285 1
6578.671 2
6579.056 0
6579.441 6
6579.827 4
6580.212 5
6580.597 8
6580.983 4
6581.368 3
6581.754 1
6582.139 9
6582.524 8
6582.910 7
6583.295 7
6583.681 5
6584.066 5
6584.452 8
6584.837 5
6585.223 6
6585.608 7
6585.994 6
6586.379 4
6586.765 3
6587.151 2
6587.536 3
6587.922 4
6588.307 3
6588.693 0
6589.079 0
6589.464 0
6589.850 2
6590.236 1
6590.621 1
6591.007 5
6591.393 6
6591.778 1
6592.164 0
6592.550 8
6592.936 10
6593.321 9
6593.707 5
6594.093 1
6594.479 2
6594.864 4
6595.250 4
6595.636 3
6596.022 6
6596.408 4
6596.794 2
6597.180 5
6597.565 5
6597.951 1
6598.337 1
6598.723 0
6599.109 0
6599.495 0
6599.881 1
6600.267 0
6600.653 0
6601.039 2
6601.425 5
6601.811 10
6602.197 3
6602.583 2
6602.969 1
6603.355 1
6603.741 3
6604.127 6
6604.513 4
6604.899 2
6605.285 1
6605.672 1
6606.058 1
6606.444 1
6606.830 0
6607.216 2
6607.602 3
6607.988 7
6608.375 3
6608.761 5
6609.147 5
6609.533 6
6609.920 5
6610.306 6
6610.692 7
6611.078 6
6611.465 8
6611.851 9
6612.237 15
6612.624 15
6613.010 10
6613.396 9
6613.783 5
6614.169 8
6614.555 15
6614.942 10
6615.328 12
6615.715 15
6616.101 7
6616.487 7
6616.874 4
6617.260 4
6617.647 10
6618.033 8
6618.420 5
6618.806 0
6619.193 0
6619.579 1
6619.966 1
6620.352 0
6620.739 7
6621.126 5
6621.512 3
6621.899 4
6622.285 3
6622.672 2
6623.059 8
6623.445 13
6623.832 11
6624.218 12
6624.605 13
6624.992 20
6625.379 20
6625.765 12
6626.152 12
6626.539 3
6626.925 6
6627.312 22
6627.699 33
6628.086 36
6628.472 35
6628.859 41
6629.246 61
6629.633 58
6630.020 61
6630.407 66
6630.793 62
6631.180 64
6631.567 77
6631.954 68
6632.341 69
6632.728 69
6633.115 61
6633.502 55
6633.889 55
6634.276 49
6634.663 32
6635.050 31
6635.437 35
6635.824 36
6636.211 47
6636.598 34
6636.985 25
6637.372 16
6637.759 12
6638.146 16
6638.533 17
6638.920 21
6639.307 22
6639.694 20
6640.081 19
6640.468 23
6640.856 19
6641.243 19
6641.630 20
6642.017 23
6642.404 25
6642.791 33
6643.179 45
6643.566 54
6643.953 43
6644.340 55
6644.728 70
6645.115 81
6645.502 79
6645.889 126
6646.277 126
6646.664 133
6647.051 110
6647.439 127
6647.826 149
6648.213 153
6648.601 141
6648.988 136
6649.376 134
6649.763 104
6650.150 95
6650.538 86
6650.925 83
6651.313 77
6651.700 68
6652.088 64
6652.475 56
6652.863 49
6653.250 47
6653.638 30
6654.025 21
6654.413 16
6654.800 19
6655.188 24
6655.575 19
6655.963 13
6656.351 6
6656.738 3
6657.126 11
6657.513 12
6657.901 6
6658.289 9
6658.676 6
6659.064 8
6659.452 11
6659.839 5
6660.227 8
6660.615 11
6661.003 12
6661.390 12
6661.778 7
6662.166 4
6662.554 8
6662.941 3
6663.329 2
6663.717 6
6664.105 8
6664.493 4
6664.881 4
6665.268 9
6665.656 11
6666.044 8
6666.432 11
6666.820 10
6667.208 6
6667.596 5
6667.984 5
6668.372 6
6668.760 11
6669.148 8
6669.536 4
6669.924 4
6670.312 7
6670.700 3
6671.088 2
6671.476 9
6671.864 14
6672.252 8
6672.640 4
6673.028 6
6673.416 5
6673.804 4
6674.192 8
6674.580 8
6674.968 11
6675.357 8
6675.745 3
6676.133 4
6676.521 9
6676.909 11
6677.298 9
6677.686 5
6678.074 5
6678.462 2
6678.850 0
6679.239 0
6679.627 0
6680.015 0
6680.404 1
6680.792 3
6681.180 2
6681.569 2
6681.957 3
6682.345 4
6682.734 2
6683.122 3
6683.510 5
6683.899 1
6684.287 7
6684.676 6
6685.064 13
6685.452 25
6685.841 21
6686.229 28
6686.618 17
6687.006 7
6687.395 5
6687.783 9
6688.172 5
6688.560 4
6688.949 5
6689.338 6
6689.726 11
6690.115 15
6690.503 12
6690.892 7
6691.280 10
6691.669 8
6692.058 4
6692.446 1
6692.835 7
6693.224 5
6693.612 6
6694.001 5
6694.390 5
6694.778 5
6695.167 3
6695.556 9
6695.945 3
6696.333 1
6696.722 1
6697.111 5
6697.500 5
6697.889 4
6698.277 6
6698.666 1
6699.055 1
6699.444 2
6699.833 1
6700.222 3
6700.611 2
6700.999 2
6701.388 2
6701.777 2
6702.166 3
6702.555 5
6702.944 5
6703.333 2
6703.722 2
6704.111 1
6704.500 5
6704.889 4
6705.278 6
6705.667 9
6706.056 3
6706.445 0
6706.834 1
6707.223 0
6707.612 3
6708.001 0
6708.391 3
6708.780 4
6709.169 5
6709.558 2
6709.947 2
6710.336 1
6710.725 0
6711.115 0
6711.504 2
6711.893 3
6712.282 2
6712.672 3
6713.061 0
6713.450 0
6713.839 0
6714.229 1
6714.618 0
6715.007 3
6715.396 1
6715.786 0
6716.175 1
6716.564 5
6716.954 3
6717.343 1
6717.733 5
6718.122 7
6718.511 4
6718.901 2
6719.290 0
6719.680 5
6720.069 2
6720.459 1
6720.848 0
6721.237 4
6721.627 3
6722.016 2
6722.406 9
6722.796 6
6723.185 4
6723.575 3
6723.964 5
6724.354 7
6724.743 4
6725.133 3
6725.523 2
6725.912 2
6726.302 6
6726.691 4
6727.081 5
6727.471 3
6727.860 10
6728.250 5
6728.640 4
6729.029 3
6729.419 3
6729.809 15
6730.199 11
6730.588 8
6730.978 7
6731.368 13
6731.758 10
6732.148 11
6732.537 16
6732.927 9
6733.317 8
6733.707 4
6734.097 1
6734.487 3
6734.876 1
6735.266 0
6735.656 5
6736.046 5
6736.436 1
6736.826 3
6737.216 2
6737.606 4
6737.996 2
6738.386 3
6738.776 7
6739.166 2
6739.556 1
6739.946 0
6740.336 1
6740.726 7
6741.116 2
6741.506 3
6741.896 6
6742.286 5
6742.676 3
6743.066 2
6743.457 0
6743.847 0
6744.237 1
6744.627 0
6745.017 0
6745.407 0
6745.798 4
6746.188 4
6746.578 3
6746.968 0
6747.358 1
6747.749 7
6748.139 3
6748.529 2
6748.919 2
6749.310 2
6749.700 2
6750.090 2
6750.481 2
6750.871 2
6751.261 4
6751.652 3
6752.042 4
6752.433 4
6752.823 3
6753.213 2
6753.604 4
6753.994 4
6754.385 2
6754.775 1
6755.166 0
6755.556 5
6755.947 6
6756.337 3
6756.728 2
6757.118 0
6757.509 1
6757.899 0
6758.290 0
6758.680 7
6759.071 9
6759.461 4
6759.852 2
6760.243 2
6760.633 1
6761.024 1
6761.414 1
6761.805 3
6762.196 4
6762.586 5
6762.977 2
6763.368 2
6763.759 1
6764.149 5
6764.540 5
6764.931 4
6765.322 1
6765.712 2
6766.103 1
6766.494 1
6766.885 2
6767.275 1
6767.666 1
6768.057 0
6768.448 0
6768.839 0
6769.230 3
6769.621 4
6770.012 7
6770.402 10
6770.793 4
6771.184 1
6771.575 2
6771.966 5
6772.357 6
6772.748 8
6773.139 9
6773.530 6
6773.921 2
6774.312 4
6774.703 12
6775.094 15
6775.485 9
6775.876 15
6776.267 7
6776.658 5
6777.049 4
6777.441 2
6777.832 3
6778.223 3
6778.614 2
6779.005 2
6779.396 7
6779.787 3
6780.179 0
6780.570 1
6780.961 6
6781.352 1
6781.744 2
6782.135 3
6782.526 6
6782.917 4
6783.309 4
6783.700 2
6784.091 5
6784.482 4
6784.874 1
6785.265 4
6785.656 4
6786.048 11
6786.439 9
6786.831 6
6787.222 2
6787.613 4
6788.005 3
6788.396 1
6788.788 2
6789.179 1
6789.570 4
6789.962 1
6790.353 1
6790.745 0
6791.136 0
6791.528 3
6791.919 4
6792.311 8
6792.703 9
6793.094 8
6793.486 4
6793.877 2
6794.269 0
6794.660 0
6795.052 4
6795.444 2
6795.835 0
6796.227 2
6796.619 1
6797.010 0
6797.402 0
6797.794 0
6798.185 2
6798.577 0
6798.969 1
6799.361 6
6799.752 3
6800.144 3
6800.536 1
6800.928 4
6801.319 5
6801.711 4
6802.103 1
6802.495 3
6802.887 5
6803.279 6
6803.670 7
6804.062 7
6804.454 8
6804.846 8
6805.238 5
6805.630 4
6806.022 2
6806.414 5
6806.806 5
6807.198 3
6807.590 4
6807.982 1
6808.374 2
6808.766 2
6809.158 6
6809.550 5
6809.942 4
6810.334 7
6810.726 6
6811.118 4
6811.510 5
6811.902 5
6812.294 3
6812.686 1
6813.078 1
6813.471 2
6813.863 1
6814.255 3
6814.647 1
6815.039 1
6815.432 0
6815.824 1
6816.216 0
6816.608 0
6817.000 3
6817.393 5
6817.785 1
6818.177 1
6818.570 7
6818.962 8
6819.354 10
6819.746 8
6820.139 5
6820.531 4
6820.924 3
6821.316 2
6821.708 5
6822.101 0
6822.493 1
6822.885 4
6823.278 6
6823.670 7
6824.063 3
6824.455 3
6824.848 4
6825.240 7
6825.633 9
6826.025 6
6826.418 3
6826.810 0
6827.203 0
6827.595 4
6827.988 2
6828.380 2
6828.773 1
6829.166 0
6829.558 0
6829.951 0
6830.344 1
6830.736 3
6831.129 3
6831.521 2
6831.914 1
6832.307 0
6832.700 1
6833.092 2
6833.485 1
6833.878 0
6834.270 1
6834.663 1
6835.056 3
6835.449 5
6835.842 5
6836.234 4
6836.627 6
6837.020 3
6837.413 1
6837.806 4
6838.198 5
6838.591 5
6838.984 8
6839.377 6
6839.770 4
6840.163 2
6840.556 3
6840.949 2
6841.342 3
6841.735 1
6842.128 1
6842.521 2
6842.914 3
6843.307 2
6843.700 2
6844.093 3
6844.486 5
6844.879 5
6845.272 1
6845.665 1
6846.058 1
6846.451 1
6846.844 2
6847.237 1
6847.630 3
6848.024 6
6848.417 7
6848.810 6
6849.203 9
6849.596 3
6849.989 4
6850.383 3
6850.776 0
6851.169 4
6851.562 3
6851.956 3
6852.349 0
6852.742 0
6853.135 1
6853.529 6
6853.922 7
6854.315 11
6854.709 12
6855.102 11
6855.495 18
6855.889 12
6856.282 9
6856.675 2
6857.069 3
6857.462 3
6857.856 13
6858.249 9
6858.643 10
6859.036 7
6859.429 3
6859.823 2
6860.216 3
6860.610 2
6861.003 0
6861.397 2
6861.790 10
6862.184 8
6862.578 3
6862.971 11
6863.365 9
6863.758 2
6864.152 3
6864.545 2
6864.939 5
6865.333 12
6865.726 8
6866.120 8
6866.514 5
6866.907 4
6867.301 1
6867.695 2
6868.089 6
6868.482 3
6868.876 4
6869.270 0
6869.663 1
6870.057 8
6870.451 9
6870.845 9
6871.239 12
6871.632 6
6872.026 5
6872.420 5
6872.814 3
6873.208 4
6873.602 0
6873.996 7
6874.389 12
6874.783 2
6875.177 1
6875.571 0
6875.965 12
6876.359 8
6876.753 17
6877.147 10
6877.541 4
6877.935 8
6878.329 8
6878.723 6
6879.117 5
6879.511 3
6879.905 2
6880.299 0
6880.693 5
6881.087 8
6881.481 15
6881.876 21
6882.270 14
6882.664 7
6883.058 6
6883.452 7
6883.846 4
6884.240 7
6884.635 5
6885.029 3
6885.423 6
6885.817 5
6886.212 6
6886.606 11
6887.000 10
6887.394 7
6887.789 3
6888.183 4
6888.577 6
6888.971 3
6889.366 8
6889.760 7
6890.154 3
6890.549 2
6890.943 4
6891.338 6
6891.732 5
6892.126 3
6892.521 4
6892.915 12
6893.310 14
6893.704 11
6894.099 21
6894.493 19
6894.887 15
6895.282 14
6895.676 3
6896.071 6
6896.466 6
6896.860 3
6897.255 8
6897.649 4
6898.044 0
6898.438 2
6898.833 6
6899.227 5
6899.622 6
6900.017 9
6900.411 9
6900.806 5
6901.201 3
6901.595 2
6901.990 5
6902.385 5
6902.779 5
6903.174 4
6903.569 4
6903.964 2
6904.358 2
6904.753 1
6905.148 1
6905.543 0
6905.938 1
6906.332 2
6906.727 4
6907.122 1
6907.517 1
6907.912 1
6908.307 3
6908.701 5
6909.096 7
6909.491 6
6909.886 2
6910.281 0
6910.676 3
6911.071 3
6911.466 1
6911.861 0
6912.256 2
6912.651 2
6913.046 4
6913.441 3
6913.836 2
6914.231 3
6914.626 2
6915.021 3
6915.416 4
6915.811 3
6916.206 2
6916.601 0
6916.996 10
6917.392 6
6917.787 5
6918.182 12
6918.577 11
6918.972 11
6919.367 6
6919.762 5
6920.158 7
6920.553 13
6920.948 9
6921.343 12
6921.739 14
6922.134 10
6922.529 8
6922.924 4
6923.320 1
6923.715 1
6924.110 2
6924.506 7
6924.901 3
6925.296 3
6925.692 11
6926.087 9
6926.482 8
6926.878 13
6927.273 7
6927.669 11
6928.064 7
6928.460 5
6928.855 4
6929.250 4
6929.646 6
6930.041 4
6930.437 6
6930.832 7
6931.228 6
6931.623 2
6932.019 2
6932.415 9
6932.810 8
6933.206 8
6933.601 8
6933.997 6
6934.393 12
6934.788 10
6935.184 6
6935.579 4
6935.975 5
6936.371 4
6936.766 5
6937.162 6
6937.558 5
6937.953 4
6938.349 9
6938.745 5
6939.141 2
6939.536 2
6939.932 9
6940.328 19
6940.724 16
6941.120 12
6941.515 19
6941.911 18
6942.307 10
6942.703 8
6943.099 5
6943.495 5
6943.891 6
6944.286 5
6944.682 2
6945.078 1
6945.474 0
6945.870 3
6946.266 13
6946.662 9
6947.058 7
6947.454 4
6947.850 9
6948.246 6
6948.642 5
6949.038 3
6949.434 0
6949.830 3
6950.226 5
6950.622 5
6951.018 4
6951.414 7
6951.810 7
6952.207 4
6952.603 2
6952.999 3
6953.395 1
6953.791 5
6954.187 3
6954.584 2
6954.980 8
6955.376 12
6955.772 10
6956.168 6
6956.565 2
6956.961 4
6957.357 6
6957.753 2
6958.150 2
6958.546 2
6958.942 7
6959.339 9
6959.735 8
6960.131 9
6960.528 3
6960.924 1
6961.320 0
6961.717 4
6962.113 5
6962.510 9
6962.906 4
6963.302 1
6963.699 5
6964.095 7
6964.492 6
6964.888 11
6965.285 8
6965.681 10
6966.078 12
6966.474 8
6966.871 3
6967.267 3
6967.664 3
6968.061 10
6968.457 7
6968.854 7
6969.250 6
6969.647 2
6970.044 1
6970.440 6
6970.837 8
6971.233 5
6971.630 4
6972.027 1
6972.424 0
6972.820 11
6973.217 13
6973.614 11
6974.010 8
6974.407 6
6974.804 5
6975.201 1
6975.597 2
6975.994 6
6976.391 7
6976.788 9
6977.185 6
6977.582 5
6977.978 3
6978.375 4
6978.772 1
6979.169 5
6979.566 1
6979.963 0
6980.360 1
6980.757 2
6981.154 2
6981.551 1
6981.948 1
6982.344 3
6982.741 6
6983.138 7
6983.535 4
6983.932 2
6984.330 0
6984.727 0
6985.124 1
6985.521 0
6985.918 2
6986.315 8
6986.712 8
6987.109 6
6987.506 7
6987.903 8
6988.300 4
6988.698 2
6989.095 4
6989.492 8
6989.889 4
6990.286 3
6990.684 1
6991.081 0
6991.478 2
6991.875 2
6992.273 2
6992.670 0
6993.067 0
6993.464 1
6993.862 3
6994.259 6
6994.656 4
6995.054 5
6995.451 6
6995.848 4
6996.246 3
6996.643 4
6997.040 6
6997.438 6
6997.835 2
6998.233 6
6998.630 6
6999.028 7
6999.425 8
6999.823 6
7000.220 3
7000.617 4
7001.015 2
7001.413 5
7001.810 9
7002.208 9
7002.605 7
7003.003 1
7003.400 4
7003.798 7
7004.195 7
7004.593 10
7004.991 6
7005.388 5
7005.786 3
7006.184 3
7006.581 1
7006.979 1
7007.377 2
7007.774 0
7008.172 0
7008.570 4
7008.967 3
7009.365 1
7009.763 4
7010.161 1
7010.559 3
7010.956 10
7011.354 8
7011.752 2
7012.150 4
7012.548 1
7012.945 1
7013.343 0
7013.741 1
7014.139 3
7014.537 0
7014.935 1
7015.333 2
7015.731 2
7016.129 3
7016.526 2
7016.924 1
7017.322 2
7017.720 1
7018.118 4
7018.516 4
7018.914 2
7019.312 2
7019.710 4
7020.109 8
7020.507 6
7020.905 1
7021.303 1
7021.701 6
7022.099 5
7022.497 3
7022.895 0
7023.293 2
7023.691 1
7024.090 3
7024.488 6
7024.886 5
7025.284 2
7025.682 1
7026.081 1
7026.479 1
7026.877 4
7027.275 2
7027.674 1
7028.072 2
7028.470 1
7028.868 0
7029.267 2
7029.665 7
7030.063 4
7030.462 5
7030.860 5
7031.258 4
7031.657 0
7032.055 1
7032.454 6
7032.852 6
7033.250 6
7033.649 8
7034.047 8
7034.446 13
7034.844 9
7035.243 6
7035.641 7
7036.040 9
7036.438 10
7036.837 7
7037.235 8
7037.634 6
7038.032 2
7038.431 2
7038.829 3
7039.228 2
7039.627 4
7040.025 7
7040.424 8
7040.822 10
7041.221 16
7041.620 11
7042.018 4
7042.417 4
7042.816 6
7043.215 9
7043.613 5
7044.012 3
7044.411 3
7044.809 6
7045.208 10
7045.607 6
7046.006 5
7046.405 11
7046.803 15
7047.202 6
7047.601 11
7048.000 6
7048.399 10
7048.798 10
7049.196 5
7049.595 3
7049.994 2
7050.393 1
7050.792 0
7051.191 0
7051.590 0
7051.989 3
7052.388 2
7052.787 3
7053.186 7
7053.585 3
7053.984 3
7054.383 0
7054.782 2
7055.181 1
7055.580 0
7055.979 1
7056.378 4
7056.777 2
7057.176 2
7057.575 7
7057.974 3
7058.374 2
7058.773 5
7059.172 2
7059.571 1
7059.970 0
7060.369 10
7060.769 9
7061.168 4
7061.567 5
7061.966 6
7062.365 11
7062.765 6
7063.164 3
7063.563 1
7063.963 2
7064.362 2
7064.761 2
7065.160 2
7065.560 3
7065.959 6
7066.358 11
7066.758 7
7067.157 11
7067.557 13
7067.956 10
7068.355 10
7068.755 4
7069.154 3
7069.554 4
7069.953 3
7070.353 1
7070.752 2
7071.152 2
7071.551 1
7071.951 0
7072.350 0
7072.750 1
7073.149 6
7073.549 10
7073.948 10
7074.348 9
7074.748 8
7075.147 4
7075.547 3
7075.946 1
7076.346 1
7076.746 3
7077.145 1
7077.545 3
7077.945 13
7078.344 8
7078.744 6
7079.144 2
7079.544 1
7079.943 4
7080.343 5
7080.743 5
7081.143 8
7081.542 9
7081.942 7
7082.342 8
7082.742 4
7083.142 4
7083.541 1
7083.941 0
7084.341 2
7084.741 2
7085.141 3
7085.541 2
7085.941 1
7086.341 0
7086.741 0
7087.141 4
7087.540 5
7087.940 3
7088.340 8
7088.740 6
7089.140 3
7089.540 4
7089.940 3
7090.340 0
7090.741 2
7091.141 5
7091.541 3
7091.941 1
7092.341 1
7092.741 1
7093.141 1
7093.541 4
7093.941 4
7094.341 3
7094.742 7
7095.142 8
7095.542 4
7095.942 7
7096.342 11
7096.743 7
7097.143 3
7097.543 2
7097.943 3
7098.343 5
7098.744 13
7099.144 15
7099.544 20
7099.945 14
7100.345 7
7100.745 5
7101.146 2
7101.546 1
7101.946 0
7102.347 1
7102.747 4
7103.147 4
7103.548 5
7103.948 8
7104.349 4
7104.749 3
7105.150 1
7105.550 0
7105.951 0
7106.351 5
7106.752 6
7107.152 4
7107.553 3
7107.953 1
7108.354 3
7108.754 4
7109.155 4
7109.555 7
7109.956 7
7110.356 3
7110.757 3
7111.158 6
7111.558 3
7111.959 6
7112.360 5
7112.760 3
7113.161 8
7113.562 3
7113.962 3
7114.363 4
7114.764 3
7115.165 3
7115.565 4
7115.966 1
7116.367 4
7116.768 6
7117.168 6
7117.569 1
7117.970 2
7118.371 3
7118.772 2
7119.172 1
7119.573 0
7119.974 1
7120.375 2
7120.776 1
7121.177 1
7121.578 5
7121.979 4
7122.380 4
7122.781 3
7123.182 2
7123.583 9
7123.984 6
7124.384 11
7124.785 7
7125.187 8
7125.588 9
7125.989 4
7126.390 1
7126.791 5
7127.192 10
7127.593 8
7127.994 2
7128.395 1
7128.796 0
7129.197 0
7129.598 3
7130.000 2
7130.401 1
7130.802 2
7131.203 1
7131.604 5
7132.005 10
7132.407 4
7132.808 2
7133.209 6
7133.610 4
7134.012 3
7134.413 2
7134.814 1
7135.216 3
7135.617 4
7136.018 1
7136.420 1
7136.821 2
7137.222 3
7137.624 10
7138.025 7
7138.426 3
7138.828 1
7139.229 3
7139.631 1
7140.032 2
7140.433 0
7140.835 1
7141.236 5
7141.638 7
7142.039 9
7142.441 4
7142.842 3
7143.244 3
7143.645 1
7144.047 4
7144.448 1
7144.850 4
7145.252 3
7145.653 8
7146.055 7
7146.456 6
7146.858 7
7147.260 8
7147.661 3
7148.063 1
7148.465 2
7148.866 1
7149.268 0
7149.670 0
7150.071 6
7150.473 7
7150.875 1
7151.277 2
7151.678 1
7152.080 0
7152.482 0
7152.884 1
7153.286 0
7153.687 7
7154.089 5
7154.491 0
7154.893 0
7155.295 2
7155.697 3
7156.099 4
7156.500 1
7156.902 0
7157.304 1
7157.706 4
7158.108 5
7158.510 9
7158.912 8
7159.314 8
7159.716 7
7160.118 5
7160.520 1
7160.922 0
7161.324 2
7161.726 2
7162.128 1
7162.530 1
7162.932 2
7163.334 1
7163.736 1
7164.139 2
7164.541 6
7164.943 4
7165.345 8
7165.747 5
7166.149 3
7166.551 3
7166.954 5
7167.356 10
7167.758 7
7168.160 4
7168.563 6
7168.965 2
7169.367 3
7169.769 2
7170.172 2
7170.574 0
7170.976 3
7171.378 1
7171.781 2
7172.183 1
7172.585 2
7172.988 9
7173.390 7
7173.793 2
7174.195 3
7174.597 5
7175.000 4
7175.402 1
7175.805 0
7176.207 5
7176.610 5
7177.012 4
7177.414 2
7177.817 1
7178.219 1
7178.622 3
7179.025 3
7179.427 3
7179.830 1
7180.232 0
7180.635 1
7181.037 0
7181.440 0
7181.843 0
7182.245 2
7182.648 2
7183.050 1
7183.453 2
7183.856 0
7184.258 0
7184.661 0
7185.064 1
7185.466 1
7185.869 0
7186.272 0
7186.675 0
7187.077 0
7187.480 0
7187.883 3
7188.286 1
7188.689 2
7189.091 11
7189.494 13
7189.897 9
7190.300 5
7190.703 5
7191.106 2
7191.508 3
7191.911 3
7192.314 1
7192.717 2
7193.120 1
7193.523 1
7193.926 4
7194.329 2
7194.732 6
7195.135 5
7195.538 9
7195.941 4
7196.344 1
7196.747 1
7197.150 4
7197.553 3
7197.956 2
7198.359 0
7198.762 6
7199.165 6
7199.568 2
7199.971 2
7200.375 1
7200.778 1
7201.181 0
7201.584 0
7201.987 5
7202.390 6
7202.794 5
7203.197 2
7203.600 1
7204.003 1
7204.406 0
7204.810 2
7205.213 4
7205.616 3
7206.020 2
7206.423 3
7206.826 2
7207.229 3
7207.633 5
7208.036 1
7208.439 4
7208.843 4
7209.246 2
7209.650 1
7210.053 1
7210.456 1
7210.860 0
7211.263 1
7211.667 2
7212.070 2
7212.474 0
7212.877 0
7213.281 4
7213.684 3
7214.088 2
7214.491 1
7214.895 1
7215.298 5
7215.702 5
7216.105 2
7216.509 4
7216.912 2
7217.316 2
7217.720 2
7218.123 4
7218.527 3
7218.931 4
7219.334 4
7219.738 2
7220.142 1
7220.545 5
7220.949 4
7221.353 5
7221.756 5
7222.160 2
7222.564 5
7222.968 3
7223.371 0
7223.775 1
7224.179 2
7224.583 1
7224.987 0
7225.390 0
7225.794 2
7226.198 2
7226.602 0
7227.006 0
7227.410 8
7227.814 10
7228.217 8
7228.621 8
7229.025 7
7229.429 6
7229.833 3
7230.237 1
7230.641 1
7231.045 6
7231.449 6
7231.853 2
7232.257 2
7232.661 2
7233.065 1
7233.469 0
7233.873 0
7234.277 5
7234.681 7
7235.086 6
7235.490 7
7235.894 4
7236.298 2
7236.702 2
7237.106 0
7237.510 0
7237.915 1
7238.319 2
7238.723 1
7239.127 0
7239.531 0
7239.936 1
7240.340 1
7240.744 2
7241.148 0
7241.553 5
7241.957 8
7242.361 5
7242.766 4
7243.170 6
7243.574 3
7243.978 2
7244.383 1
7244.787 2
7245.192 0
7245.596 0
7246.000 0
7246.405 0
7246.809 0
7247.214 1
7247.618 2
7248.023 0
7248.427 1
7248.832 6
7249.236 8
7249.640 7
7250.045 5
7250.450 1
7250.854 1
7251.259 2
7251.663 2
7252.068 5
7252.472 2
7252.877 2
7253.282 1
7253.686 1
7254.091 6
7254.495 10
7254.900 4
7255.305 1
7255.709 2
7256.114 2
7256.519 0
7256.923 1
7257.328 0
7257.733 0
7258.138 3
7258.542 5
7258.947 1
7259.352 0
7259.757 0
7260.161 0
7260.566 0
7260.971 1
7261.376 3
7261.781 4
7262.186 1
7262.591 2
7262.995 1
7263.400 2
7263.805 2
7264.210 1
7264.615 1
7265.020 1
7265.425 0
7265.830 2
7266.235 9
7266.640 6
7267.045 3
7267.450 2
7267.855 2
7268.260 1
7268.665 2
7269.070 4
7269.475 2
7269.880 0
7270.285 2
7270.690 2
7271.095 0
7271.500 3
7271.905 2
7272.311 5
7272.716 7
7273.121 11
7273.526 6
7273.931 4
7274.336 1
7274.742 1
7275.147 1
7275.552 0
7275.957 0
7276.363 1
7276.768 4
7277.173 3
7277.578 0
7277.984 0
7278.389 0
7278.794 3
7279.200 3
7279.605 0
7280.010 2
7280.416 1
7280.821 1
7281.226 1
7281.632 0
7282.037 2
7282.443 5
7282.848 3
7283.253 4
7283.659 3
7284.064 0
7284.470 2
7284.875 1
7285.281 0
7285.686 0
7286.092 0
7286.497 0
7286.903 1
7287.308 0
7287.714 0
7288.120 1
7288.525 2
7288.931 1
7289.336 0
7289.742 0
7290.148 1
7290.553 0
7290.959 3
7291.365 5
7291.770 4
7292.176 1
7292.582 0
7292.987 0
7293.393 0
7293.799 3
7294.205 3
7294.610 1
7295.016 5
7295.422 8
7295.828 5
7296.233 5
7296.639 3
7297.045 2
7297.451 3
7297.857 2
7298.263 4
7298.668 3
7299.074 2
7299.480 0
7299.886 3
7300.292 5
7300.698 4
7301.104 2
7301.510 0
7301.916 0
7302.322 0
7302.728 2
7303.134 1
7303.540 0
7303.946 0
7304.352 6
7304.758 2
7305.164 3
7305.570 2
7305.976 3
7306.382 2
7306.788 1
7307.194 0
7307.600 0
7308.007 0
7308.413 1
7308.819 1
7309.225 1
7309.631 1
7310.037 2
7310.444 0
7310.850 3
7311.256 6
7311.662 6
7312.068 4
7312.475 7
7312.881 8
7313.287 3
7313.693 1
7314.100 3
7314.506 5
7314.912 2
7315.319 1
7315.725 0
7316.131 0
7316.538 2
7316.944 1
7317.351 4
7317.757 7
7318.163 3
7318.570 1
7318.976 0
7319.383 0
7319.789 4
7320.196 0
7320.602 0
7321.009 0
7321.415 0
7321.822 2
7322.228 7
7322.635 5
7323.041 4
7323.448 2
7323.854 1
7324.261 0
7324.667 0
7325.074 0
7325.481 0
7325.887 2
7326.294 3
7326.701 10
7327.107 8
7327.514 2
7327.921 7
7328.327 11
7328.734 7
7329.141 7
7329.547 3
7329.954 2
7330.361 1
7330.768 2
7331.174 1
7331.581 1
7331.988 0
7332.395 1
7332.802 1
7333.208 1
7333.615 0
7334.022 0
7334.429 0
7334.836 2
7335.243 1
7335.650 1
7336.057 3
7336.463 6
7336.870 4
7337.277 6
7337.684 1
7338.091 0
7338.498 0
7338.905 0
7339.312 1
7339.719 0
7340.126 3
7340.533 0
7340.940 1
7341.347 5
7341.754 4
7342.161 3
7342.569 0
7342.976 0
7343.383 3
7343.790 1
7344.197 1
7344.604 0
7345.011 3
7345.418 1
7345.826 2
7346.233 2
7346.640 5
7347.047 3
7347.454 9
7347.862 6
7348.269 3
7348.676 1
7349.083 1
7349.491 0
7349.898 1
7350.305 0
7350.713 0
7351.120 1
7351.527 2
7351.935 0
7352.342 0
7352.749 0
7353.157 0
7353.564 0
7353.972 2
7354.379 1
7354.786 0
7355.194 0
7355.601 0
7356.009 2
7356.416 2
7356.824 3
7357.231 5
7357.639 6
7358.046 6
7358.454 2
7358.861 2
7359.269 4
7359.676 3
7360.084 2
7360.492 1
7360.899 1
7361.307 0
7361.714 1
7362.122 3
7362.530 4
7362.937 1
7363.345 0
7363.753 0
7364.160 5
7364.568 2
7364.976 0
7365.383 1
7365.791 1
7366.199 0
7366.607 0
7367.014 2
7367.422 3
7367.830 2
7368.238 3
7368.646 1
7369.053 0
7369.461 7
7369.869 6
7370.277 2
7370.685 8
7371.093 7
7371.500 3
7371.908 1
7372.316 1
7372.724 2
7373.132 2
7373.540 3
7373.948 1
7374.356 3
7374.764 3
7375.172 3
7375.580 1
7375.988 1
7376.396 1
7376.804 2
7377.212 0
7377.620 0
7378.028 0
7378.436 1
7378.844 1
7379.252 7
7379.661 10
7380.069 15
7380.477 14
7380.885 9
7381.293 8
7381.701 1
7382.110 2
7382.518 0
7382.926 1
7383.334 2
7383.742 4
7384.151 4
7384.559 4
7384.967 2
7385.375 1
7385.784 0
7386.192 2
7386.600 0
7387.009 1
7387.417 1
7387.825 1
7388.234 2
7388.642 1
7389.050 1
7389.459 1
7389.867 5
7390.276 4
7390.684 7
7391.092 7
7391.501 4
7391.909 2
7392.318 0
7392.726 3
7393.135 2
7393.543 5
7393.952 3
7394.360 4
7394.769 2
7395.177 2
7395.586 2
7395.994 5
7396.403 8
7396.812 3
7397.220 4
7397.629 6
7398.037 1
7398.446 2
7398.855 3
7399.263 2
7399.672 1
7400.081 2
7400.489 2
7400.898 3
7401.307 5
7401.715 3
7402.124 1
7402.533 4
7402.942 10
7403.350 5
7403.759 7
7404.168 5
7404.577 4
7404.986 3
7405.394 4
7405.803 2
7406.212 0
7406.621 0
7407.030 2
7407.439 7
7407.848 8
7408.257 5
7408.665 2
7409.074 4
7409.483 6
7409.892 10
7410.301 9
7410.710 7
7411.119 5
7411.528 7
7411.937 8
7412.346 3
7412.755 2
7413.164 0
7413.573 0
7413.982 3
7414.391 4
7414.801 4
7415.210 6
7415.619 7
7416.028 5
7416.437 1
7416.846 4
7417.255 0
7417.664 3
7418.074 5
7418.483 4
7418.892 1
7419.301 1
7419.710 1
7420.120 1
7420.529 0
7420.938 1
7421.347 3
7421.757 2
7422.166 3
7422.575 5
7422.985 4
7423.394 0
7423.803 0
7424.213 0
7424.622 0
7425.031 0
7425.441 4
7425.850 3
7426.259 3
7426.669 3
7427.078 0
7427.488 2
7427.897 3
7428.307 1
7428.716 5
7429.126 3
7429.535 1
7429.945 2
7430.354 3
7430.764 4
7431.173 4
7431.583 4
7431.992 1
7432.402 1
7432.811 1
7433.221 1
7433.631 0
7434.040 1
7434.450 3
7434.859 4
7435.269 1
7435.679 3
7436.088 1
7436.498 2
7436.908 4
7437.317 2
7437.727 5
7438.137 4
7438.547 4
7438.956 2
7439.366 2
7439.776 1
7440.186 0
7440.596 0
7441.005 3
7441.415 4
7441.825 4
7442.235 2
7442.645 7
7443.055 7
7443.464 5
7443.874 3
7444.284 2
7444.694 4
7445.104 4
7445.514 3
7445.924 2
7446.334 1
7446.744 1
7447.154 5
7447.564 8
7447.974 7
7448.384 5
7448.794 2
7449.204 1
7449.614 0
7450.024 0
7450.434 1
7450.844 7
7451.254 4
7451.664 1
7452.074 0
7452.484 0
7452.895 1
7453.305 1
7453.715 1
7454.125 0
7454.535 1
7454.945 3
7455.356 3
7455.766 4
7456.176 5
7456.586 2
7456.997 2
7457.407 1
7457.817 8
7458.227 15
7458.638 18
7459.048 16
7459.458 12
7459.869 12
7460.279 9
7460.689 4
7461.100 3
7461.510 4
7461.920 5
7462.331 5
7462.741 10
7463.152 8
7463.562 2
7463.972 0
7464.383 0
7464.793 0
7465.204 3
7465.614 3
7466.025 5
7466.435 14
7466.846 14
7467.256 7
7467.667 6
7468.077 16
7468.488 10
7468.899 8
7469.309 6
7469.720 4
7470.130 3
7470.541 2
7470.952 2
7471.362 4
7471.773 0
7472.184 2
7472.594 0
7473.005 3
7473.416 5
7473.826 2
7474.237 1
7474.648 1
7475.059 3
7475.469 5
7475.880 8
7476.291 5
7476.702 6
7477.112 5
7477.523 4
7477.934 4
7478.345 2
7478.756 3
7479.167 2
7479.577 1
7479.988 1
7480.399 1
7480.810 15
7481.221 7
7481.632 18
7482.043 12
7482.454 6
7482.865 8
7483.276 3
7483.687 3
7484.098 1
7484.509 4
7484.920 4
7485.331 5
7485.742 5
7486.153 3
7486.564 0
7486.975 0
7487.386 3
7487.797 2
7488.208 0
7488.619 0
7489.030 0
7489.442 0
7489.853 4
7490.264 7
7490.675 8
7491.086 2
7491.497 0
7491.909 0
7492.320 1
7492.731 1
7493.142 2
7493.554 2
7493.965 1
7494.376 0
7494.787 4
7495.199 5
7495.610 2
7496.021 2
7496.433 2
7496.844 4
7497.255 3
7497.667 3
7498.078 5
7498.490 3
7498.901 1
7499.312 0
7499.724 0
7500.135 0
7500.547 1
7500.958 2
7501.370 1
7501.781 3
7502.192 2
7502.604 3
7503.015 5
7503.427 4
7503.839 4
7504.250 2
7504.662 0
7505.073 5
7505.485 3
7505.896 3
7506.308 4
7506.720 2
7507.131 5
7507.543 3
7507.954 4
7508.366 13
7508.778 10
7509.189 8
7509.601 5
7510.013 3
7510.425 3
7510.836 2
7511.248 1
7511.660 3
7512.072 0
7512.483 0
7512.895 1
7513.307 2
7513.719 5
7514.131 3
7514.542 1
7514.954 0
7515.366 1
7515.778 2
7516.190 2
7516.602 5
7517.014 6
7517.425 2
7517.837 4
7518.249 6
7518.661 3
7519.073 2
7519.485 0
7519.897 1
7520.309 1
7520.721 0
7521.133 3
7521.545 2
7521.957 0
7522.369 2
7522.781 2
7523.193 1
7523.605 2
7524.017 1
7524.430 1
7524.842 0
7525.254 1
7525.666 2
7526.078 5
7526.490 4
7526.902 3
7527.315 1
7527.727 0
7528.139 0
7528.551 0
7528.963 6
7529.376 5
7529.788 2
7530.200 2
7530.612 2
7531.025 2
7531.437 1
7531.849 0
7532.262 0
7532.674 0
7533.086 1
7533.499 1
7533.911 2
7534.323 1
7534.736 0
7535.148 1
7535.560 2
7535.973 4
7536.385 0
7536.798 0
7537.210 1
7537.623 6
7538.035 4
7538.448 2
7538.860 1
7539.273 4
7539.685 8
7540.098 8
7540.510 7
7540.923 4
7541.335 6
7541.748 4
7542.160 3
7542.573 1
7542.986 5
7543.398 5
7543.811 1
7544.223 2
7544.636 7
7545.049 4
7545.461 3
7545.874 3
7546.287 1
7546.700 0
7547.112 4
7547.525 3
7547.938 1
7548.350 1
7548.763 3
7549.176 1
7549.589 0
7550.002 6
7550.414 5
7550.827 1
7551.240 3
7551.653 3
7552.066 6
7552.479 3
7552.891 6
7553.304 7
7553.717 3
7554.130 1
7554.543 3
7554.956 3
7555.369 5
7555.782 3
7556.195 2
7556.608 3
7557.021 4
7557.434 3
7557.847 3
7558.260 5
7558.673 3
7559.086 1
7559.499 0
7559.912 10
7560.325 18
7560.738 13
7561.151 13
7561.564 8
7561.978 5
7562.391 2
7562.804 6
7563.217 12
7563.630 10
7564.043 12
7564.457 8
7564.870 6
7565.283 9
7565.696 9
7566.109 8
7566.523 4
7566.936 3
7567.349 2
7567.762 2
7568.176 3
7568.589 2
7569.002 3
7569.416 4
7569.829 3
7570.242 1
7570.656 1
7571.069 0
7571.483 0
7571.896 1
7572.309 0
7572.723 1
7573.136 3
7573.550 2
7573.963 1
7574.377 1
7574.790 0
7575.203 0
7575.617 2
7576.030 1
7576.444 1
7576.858 1
7577.271 1
7577.685 2
7578.098 3
7578.512 4
7578.925 6
7579.339 3
7579.753 4
7580.166 1
7580.580 0
7580.993 0
7581.407 5
7581.821 4
7582.234 4
7582.648 3
7583.062 3
7583.476 2
7583.889 8
7584.303 3
7584.717 1
7585.130 0
7585.544 0
7585.958 1
7586.372 1
7586.786 1
7587.199 1
7587.613 7
7588.027 6
7588.441 0
7588.855 1
7589.269 4
7589.683 5
7590.096 4
7590.510 5
7590.924 1
7591.338 3
7591.752 1
7592.166 0
7592.580 0
7592.994 0
7593.408 2
7593.822 2
7594.236 6
7594.650 7
7595.064 3
7595.478 4
7595.892 3
7596.306 4
7596.720 1
7597.134 0
7597.548 0
7597.963 1
7598.377 0
7598.791 3
7599.205 1
7599.619 2
7600.033 0
7600.447 2
7600.862 2
7601.276 7
7601.690 8
7602.104 9
7602.518 11
7602.933 4
7603.347 1
7603.761 1
7604.175 0
7604.590 1
7605.004 2
7605.418 7
7605.833 12
7606.247 19
7606.661 15
7607.076 12
7607.490 6
7607.904 4
7608.319 3
7608.733 2
7609.148 3
7609.562 4
7609.976 1
7610.391 0
7610.805 0
7611.220 0
7611.634 0
7612.049 0
7612.463 6
7612.878 6
7613.292 2
7613.707 2
7614.121 5
7614.536 2
7614.951 1
7615.365 2
7615.780 3
7616.194 1
7616.609 0
7617.024 0
7617.438 0
7617.853 0
7618.267 0
7618.682 0
7619.097 0
7619.512 1
7619.926 1
7620.341 1
7620.756 0
7621.170 0
7621.585 1
7622.000 2
7622.415 3
7622.829 2
7623.244 3
7623.659 3
7624.074 0
7624.489 0
7624.904 2
7625.318 2
7625.733 1
7626.148 4
7626.563 4
7626.978 3
7627.393 1
7627.808 1
7628.223 4
7628.638 6
7629.053 2
7629.468 4
7629.882 0
7630.297 1
7630.712 1
7631.127 0
7631.543 1
7631.958 5
7632.373 5
7632.788 4
7633.203 3
7633.618 2
7634.033 6
7634.448 1
7634.863 0
7635.278 0
7635.693 0
7636.108 1
7636.524 4
7636.939 4
7637.354 2
7637.769 2
7638.184 4
7638.600 3
7639.015 2
7639.430 2
7639.845 0
7640.261 5
7640.676 5
7641.091 2
7641.506 2
7641.922 3
7642.337 1
7642.752 4
7643.168 1
7643.583 0
7643.998 0
7644.414 1
7644.829 0
7645.244 0
7645.660 1
7646.075 2
7646.491 1
7646.906 1
7647.322 4
7647.737 6
7648.153 5
7648.568 10
7648.984 8
7649.399 5
7649.815 5
7650.230 3
7650.646 6
7651.061 8
7651.477 9
7651.892 9
7652.308 7
7652.723 6
7653.139 4
7653.555 2
7653.970 2
7654.386 4
7654.802 3
7655.217 5
7655.633 2
7656.049 1
7656.464 0
7656.880 8
7657.296 6
7657.711 3
7658.127 1
7658.543 1
7658.959 1
7659.375 2
7659.790 1
7660.206 3
7660.622 4
7661.038 1
7661.454 3
7661.869 2
7662.285 2
7662.701 1
7663.117 1
7663.533 2
7663.949 3
7664.365 0
7664.781 1
7665.197 1
7665.612 1
7666.028 0
7666.444 4
7666.860 5
7667.276 3
7667.692 3
7668.108 0
7668.524 0
7668.940 3
7669.357 1
7669.773 1
7670.189 8
7670.605 3
7671.021 2
7671.437 0
7671.853 0
7672.269 0
7672.685 1
7673.101 4
7673.518 3
7673.934 3
7674.350 1
7674.766 4
7675.182 2
7675.599 3
7676.015 5
7676.431 1
7676.847 0
7677.264 0
7677.680 0
7678.096 0
7678.512 2
7678.929 8
7679.345 7
7679.761 2
7680.178 9
7680.594 5
7681.010 3
7681.427 9
7681.843 5
7682.260 5
7682.676 4
7683.092 2
7683.509 1
7683.925 4
7684.342 3
7684.758 1
7685.175 1
7685.591 1
7686.008 2
7686.424 5
7686.841 3
7687.257 5
7687.674 1
7688.090 0
7688.507 5
7688.923 4
7689.340 3
7689.757 7
7690.173 16
7690.590 13
7691.006 16
7691.423 9
7691.840 5
7692.256 3
7692.673 1
7693.090 1
7693.506 1
7693.923 1
7694.340 1
7694.757 1
7695.173 0
7695.590 1
7696.007 2
7696.424 5
7696.841 7
7697.257 5
7697.674 5
7698.091 5
7698.508 7
7698.925 3
7699.341 1
7699.758 2
7700.175 10
7700.592 9
7701.009 4
7701.426 2
7701.843 3
7702.260 1
7702.677 1
7703.094 2
7703.511 4
7703.928 4
7704.345 2
7704.762 1
7705.179 3
7705.596 7
7706.013 9
7706.430 5
7706.847 6
7707.264 2
7707.681 4
7708.098 1
7708.515 0
7708.932 7
7709.349 6
7709.767 3
7710.184 4
7710.601 5
7711.018 4
7711.435 5
7711.853 4
7712.270 1
7712.687 1
7713.104 1
7713.521 1
7713.939 1
7714.356 3
7714.773 7
7715.190 6
7715.608 2
7716.025 1
7716.442 1
7716.860 0
7717.277 0
7717.694 2
7718.112 1
7718.529 1
7718.947 1
7719.364 2
7719.781 5
7720.199 5
7720.616 5
7721.034 1
7721.451 0
7721.869 1
7722.286 1
7722.704 0
7723.121 0
7723.539 1
7723.956 0
7724.374 0
7724.791 0
7725.209 1
7725.626 2
7726.044 5
7726.462 5
7726.879 5
7727.297 0
7727.714 0
7728.132 4
7728.550 1
7728.967 0
7729.385 0
7729.803 2
7730.220 1
7730.638 1
7731.056 0
7731.474 2
7731.891 3
7732.309 4
7732.727 5
7733.145 4
7733.562 1
7733.980 0
7734.398 5
7734.816 10
7735.234 4
7735.651 4
7736.069 4
7736.487 5
7736.905 3
7737.323 1
7737.741 0
7738.159 1
7738.577 1
7738.995 5
7739.412 3
7739.830 2
7740.248 3
7740.666 6
7741.084 3
7741.502 2
7741.920 2
7742.338 6
7742.756 6
7743.174 2
7743.593 1
7744.011 1
7744.429 1
7744.847 1
7745.265 3
7745.683 0
7746.101 0
7746.519 0
7746.937 1
7747.356 1
7747.774 0
7748.192 2
7748.610 4
7749.028 3
7749.446 2
7749.865 3
7750.283 2
7750.701 1
7751.119 1
7751.538 2
7751.956 0
7752.374 3
7752.793 1
7753.211 0
7753.629 0
7754.048 2
7754.466 2
7754.884 1
7755.303 0
7755.721 0
7756.139 2
7756.558 2
7756.976 2
7757.395 3
7757.813 4
7758.232 2
7758.650 5
7759.068 8
7759.487 5
7759.905 1
7760.324 4
7760.742 3
7761.161 12
7761.580 10
7761.998 6
7762.417 3
7762.835 5
7763.254 2
7763.672 0
7764.091 1
7764.510 1
7764.928 3
7765.347 2
7765.766 2
7766.184 0
7766.603 0
7767.022 2
7767.440 2
7767.859 0
7768.278 1
7768.696 1
7769.115 0
7769.534 0
7769.953 1
7770.372 0
7770.790 0
7771.209 1
7771.628 4
7772.047 3
7772.466 0
7772.884 0
7773.303 1
7773.722 3
7774.141 1
7774.560 0
7774.979 0
7775.398 0
7775.817 1
7776.236 2
7776.655 2
7777.073 1
7777.492 0
7777.911 1
7778.330 2
7778.749 0
7779.168 1
7779.587 1
7780.007 0
7780.426 0
7780.845 0
7781.264 0
7781.683 1
7782.102 0
7782.521 0
7782.940 1
7783.359 1
7783.778 0
7784.197 3
7784.617 4
7785.036 8
7785.455 7
7785.874 1
7786.293 0
7786.713 0
7787.132 0
7787.551 0
7787.970 3
7788.390 2
7788.809 0
7789.228 0
7789.647 1
7790.067 1
7790.486 0
7790.905 4
7791.325 2
7791.744 0
7792.163 3
7792.583 0
7793.002 0
7793.422 1
7793.841 2
7794.260 1
7794.680 0
7795.099 0
7795.519 1
7795.938 1
7796.358 2
7796.777 0
7797.197 2
7797.616 2
7798.036 1
7798.455 2
7798.875 3
7799.294 1
7799.714 0
7800.134 0
7800.553 0
7800.973 0
7801.392 3
7801.812 3
7802.232 0
7802.651 0
7803.071 0
7803.491 1
7803.910 1
7804.330 1
7804.750 1
7805.169 0
7805.589 0
7806.009 2
7806.429 5
7806.848 4
7807.268 1
7807.688 2
7808.108 2
7808.527 3
7808.947 1
7809.367 0
7809.787 0
7810.207 1
7810.627 3
7811.047 1
7811.466 0
7811.886 2
7812.306 1
7812.726 1
7813.146 4
7813.566 2
7813.986 1
7814.406 0
7814.826 1
7815.246 3
7815.666 3
7816.086 3
7816.506 2
7816.926 0
7817.346 3
7817.766 4
7818.186 1
7818.606 0
7819.026 0
7819.446 5
7819.866 6
7820.287 4
7820.707 2
7821.127 3
7821.547 0
7821.967 0
7822.387 1
7822.808 5
7823.228 6
7823.648 6
7824.068 5
7824.488 5
7824.909 2
7825.329 1
7825.749 0
7826.169 0
7826.590 1
7827.010 0
7827.430 0
7827.851 1
7828.271 3
7828.691 4
7829.112 3
7829.532 1
7829.952 0
7830.373 1
7830.793 1
7831.214 0
7831.634 0
7832.055 0
7832.475 2
7832.895 1
7833.316 1
7833.736 2
7834.157 3
7834.577 2
7834.998 0
7835.418 0
7835.839 4
7836.260 3
7836.680 0
7837.101 0
7837.521 1
7837.942 1
7838.362 0
7838.783 0
7839.204 0
7839.624 0
7840.045 4
7840.466 3
7840.886 3
7841.307 3
7841.728 5
7842.148 4
7842.569 10
7842.990 9
7843.411 6
7843.831 2
7844.252 1
7844.673 2
7845.094 2
7845.514 1
7845.935 0
7846.356 0
7846.777 0
7847.198 1
7847.619 2
7848.039 1
7848.460 6
7848.881 3
7849.302 3
7849.723 1
7850.144 1
7850.565 2
7850.986 0
7851.407 2
7851.828 1
7852.249 1
7852.670 1
7853.091 3
7853.512 1
7853.933 1
7854.354 1
7854.775 2
7855.196 0
7855.617 0
7856.038 0
7856.459 0
7856.880 1
7857.301 0
7857.722 3
7858.144 3
7858.565 3
7858.986 0
7859.407 1
7859.828 1
7860.249 0
7860.671 0
7861.092 0
7861.513 0
7861.934 2
7862.356 2
7862.777 1
7863.198 2
7863.619 3
7864.041 2
7864.462 1
7864.883 3
7865.305 3
7865.726 0
7866.147 5
7866.569 1
7866.990 0
7867.411 0
7867.833 0
7868.254 3
7868.676 4
7869.097 7
7869.519 5
7869.940 3
7870.361 2
7870.783 1
7871.204 6
7871.626 6
7872.047 9
7872.469 8
7872.890 4
7873.312 2
7873.734 0
7874.155 3
7874.577 4
7874.998 3
7875.420 2
7875.842 5
7876.263 6
7876.685 4
7877.106 5
7877.528 9
7877.950 9
7878.371 1
7878.793 1
7879.215 1
7879.637 5
7880.058 1
7880.480 1
7880.902 3
7881.323 6
7881.745 1
7882.167 1
7882.589 1
7883.011 5
7883.432 6
7883.854 10
7884.276 9
7884.698 5
7885.120 4
7885.542 4
7885.964 2
7886.385 0
7886.807 6
7887.229 6
7887.651 2
7888.073 0
7888.495 0
7888.917 5
7889.339 5
7889.761 2
7890.183 3
7890.605 2
7891.027 0
7891.449 1
7891.871 1
7892.293 0
7892.715 0
7893.137 0
7893.559 2
7893.981 0
7894.404 0
7894.826 0
7895.248 0
7895.670 2
7896.092 0
7896.514 0
7896.936 0
7897.359 0
7897.781 0
7898.203 0
7898.625 0
7899.047 0
7899.470 0
7899.892 0
7900.314 1
7900.736 3
7901.159 1
7901.581 1
7902.003 4
7902.426 8
7902.848 7
7903.270 5
7903.693 2
7904.115 7
7904.537 5
7904.960 1
7905.382 7
7905.805 3
7906.227 2
7906.650 7
7907.072 7
7907.494 4
7907.917 1
7908.339 8
7908.762 11
7909.184 5
7909.607 5
7910.029 1
7910.452 1
7910.874 3
7911.297 4
7911.720 4
7912.142 3
7912.565 3
7912.987 1
7913.410 1
7913.833 1
7914.255 3
7914.678 2
7915.101 5
7915.523 7
7915.946 6
7916.369 7
7916.791 6
7917.214 4
7917.637 2
7918.059 0
7918.482 0
7918.905 2
7919.328 5
7919.751 4
7920.173 1
7920.596 1
7921.019 1
7921.442 1
7921.865 0
7922.287 0
7922.710 0
7923.133 0
7923.556 2
7923.979 2
7924.402 2
7924.825 2
7925.248 3
7925.671 3
7926.094 0
7926.517 1
7926.940 1
7927.363 0
7927.786 0
7928.209 2
7928.632 5
7929.055 4
7929.478 3
7929.901 1
7930.324 2
7930.747 1
7931.170 3
7931.593 4
7932.016 9
7932.439 7
7932.862 8
7933.286 7
7933.709 9
7934.132 14
7934.555 18
7934.978 11
7935.401 9
7935.825 4
7936.248 8
7936.671 6
7937.094 3
7937.518 1
7937.941 0
7938.364 1
7938.787 0
7939.211 6
7939.634 5
7940.057 2
7940.481 4
7940.904 9
7941.327 9
7941.751 9
7942.174 4
7942.598 7
7943.021 5
7943.444 3
7943.868 5
7944.291 1
7944.715 0
7945.138 0
7945.562 1
7945.985 2
7946.409 7
7946.832 5
7947.256 5
7947.679 3
7948.103 2
7948.526 7
7948.950 3
7949.373 5
7949.797 3
7950.221 2
7950.644 3
7951.068 0
7951.491 2
7951.915 3
7952.339 3
7952.762 0
7953.186 0
7953.610 0
7954.033 1
7954.457 1
7954.881 0
7955.305 1
7955.728 0
7956.152 3
7956.576 2
7957.000 0
7957.423 2
7957.847 4
7958.271 9
7958.695 9
7959.119 6
7959.543 4
7959.966 2
7960.390 0
7960.814 0
7961.238 2
7961.662 1
7962.086 1
7962.510 0
7962.934 0
7963.358 0
7963.782 0
7964.206 1
7964.630 3
7965.054 6
7965.478 2
7965.902 4
7966.326 2
7966.750 0
7967.174 0
7967.598 0
7968.022 5
7968.446 7
7968.870 7
7969.294 4
7969.718 5
7970.142 5
7970.567 1
7970.991 0
7971.415 0
7971.839 0
7972.263 0
7972.687 0
7973.112 0
7973.536 1
7973.960 3
7974.384 1
7974.809 1
7975.233 1
7975.657 2
7976.081 2
7976.506 4
7976.930 3
7977.354 2
7977.779 1
7978.203 1
7978.627 5
7979.052 6
7979.476 2
7979.900 1
7980.325 0
7980.749 0
7981.174 0
7981.598 0
7982.022 0
7982.447 0
7982.871 1
7983.296 1
7983.720 0
7984.145 1
7984.569 1
7984.994 0
7985.418 0
7985.843 0
7986.268 3
7986.692 4
7987.117 4
7987.541 1
7987.966 3
7988.390 5
7988.815 2
7989.240 1
7989.664 1
7990.089 0
7990.514 3
7990.938 1
7991.363 0
7991.788 0
7992.212 1
7992.637 2
7993.062 3
7993.487 2
7993.911 3
7994.336 6
7994.761 1
7995.186 4
7995.611 6
7996.035 1
7996.460 2
7996.885 0
7997.310 0
7997.735 0
7998.160 1
7998.585 0
7999.009 2
7999.434 2
7999.859 2
8000.284 0
8000.709 3
8001.134 4
8001.559 2
8001.984 3
8002.409 1
8002.834 1
8003.259 1
8003.684 2
8004.109 1
8004.534 2
8004.959 5
8005.384 2
8005.809 0
8006.234 0
8006.659 0
8007.085 0
8007.510 2
8007.935 3
8008.360 3
8008.785 2
8009.210 3
8009.635 8
8010.061 7
8010.486 4
8010.911 6
8011.336 2
8011.761 4
8012.187 1
8012.612 1
8013.037 4
8013.463 2
8013.888 4
8014.313 7
8014.738 5
8015.164 5
8015.589 8
8016.014 8
8016.440 5
8016.865 11
8017.291 10
8017.716 4
8018.141 0
8018.567 3
8018.992 2
8019.418 2
8019.843 1
8020.269 0
8020.694 1
8021.119 0
8021.545 6
8021.970 3
8022.396 1
8022.822 0
8023.247 1
8023.673 1
8024.098 1
8024.524 0
8024.949 0
8025.375 0
8025.800 0
8026.226 0
8026.652 1
8027.077 0
8027.503 1
8027.929 3
8028.354 2
8028.780 1
8029.206 0
8029.631 1
8030.057 2
8030.483 1
8030.909 4
8031.334 6
8031.760 4
8032.186 2
8032.612 2
8033.038 0
8033.463 0
8033.889 2
8034.315 2
8034.741 0
8035.167 0
8035.593 0
8036.018 0
8036.444 1
8036.870 0
8037.296 0
8037.722 1
8038.148 4
8038.574 3
8039.000 2
8039.426 3
8039.852 4
8040.278 2
8040.704 1
8041.130 3
8041.556 6
8041.982 2
8042.408 1
8042.834 2
8043.260 0
8043.686 2
8044.112 5
8044.538 5
8044.964 4
8045.391 1
8045.817 0
8046.243 4
8046.669 7
8047.095 4
8047.521 1
8047.947 7
8048.374 3
8048.800 0
8049.226 2
8049.652 4
8050.079 2
8050.505 2
8050.931 2
8051.357 0
8051.784 0
8052.210 2
8052.636 2
8053.063 1
8053.489 0
8053.915 0
8054.342 4
8054.768 5
8055.194 5
8055.621 3
8056.047 3
8056.474 0
8056.900 1
8057.327 2
8057.753 3
8058.179 1
8058.606 2
8059.032 2
8059.459 0
8059.885 0
8060.312 0
8060.738 1
8061.165 0
8061.592 0
8062.018 0
8062.445 0
8062.871 0
8063.298 1
8063.725 0
8064.151 0
8064.578 0
8065.004 0
8065.431 0
8065.858 0
8066.284 0
8066.711 0
8067.138 0
8067.565 2
8067.991 1
8068.418 0
8068.845 6
8069.271 6
8069.698 6
8070.125 4
8070.552 3
8070.979 0
8071.405 0
8071.832 4
8072.259 4
8072.686 3
8073.113 2
8073.540 0
8073.967 3
8074.393 5
8074.820 3
8075.247 1
8075.674 0
8076.101 0
8076.528 1
8076.955 1
8077.382 1
8077.809 2
8078.236 3
8078.663 3
8079.090 1
8079.517 1
8079.944 1
8080.371 0
8080.798 0
8081.225 0
8081.652 4
8082.079 4
8082.506 2
8082.934 1
8083.361 0
8083.788 0
8084.215 0
8084.642 1
8085.069 8
8085.497 7
8085.924 6
8086.351 8
8086.778 6
8087.205 4
8087.633 3
8088.060 4
8088.487 6
8088.914 3
8089.342 2
8089.769 0
8090.196 0
8090.624 4
8091.051 3
8091.478 3
8091.906 4
8092.333 3
8092.760 3
8093.188 5
8093.615 3
8094.043 0
8094.470 1
8094.897 0
8095.325 1
8095.752 4
8096.180 1
8096.607 1
8097.035 4
8097.462 3
8097.890 1
8098.317 3
8098.745 3
8099.172 2
8099.600 2
8100.028 1
8100.455 0
8100.883 0
8101.310 3
8101.738 1
8102.166 0
8102.593 0
8103.021 3
8103.448 2
8103.876 3
8104.304 3
8104.732 2
8105.159 0
8105.587 1
8106.015 0
8106.442 1
8106.870 2
8107.298 4
8107.726 3
8108.153 1
8108.581 0
8109.009 0
8109.437 2
8109.865 0
8110.293 1
8110.720 2
8111.148 2
8111.576 1
8112.004 3
8112.432 3
8112.860 3
8113.288 2
8113.716 2
8114.144 0
8114.572 5
8115.000 5
8115.428 4
8115.856 1
8116.284 0
8116.712 1
8117.140 1
8117.568 0
8117.996 0
8118.424 0
8118.852 0
8119.280 2
8119.708 1
8120.136 1
8120.564 1
8120.992 1
8121.420 2
8121.848 1
8122.277 1
8122.705 1
8123.133 2
8123.561 2
8123.989 2
8124.418 3
8124.846 1
8125.274 0
8125.702 1
8126.131 3
8126.559 2
8126.987 1
8127.415 3
8127.844 3
8128.272 5
8128.700 3
8129.129 0
8129.557 0
8129.985 2
8130.414 2
8130.842 2
8131.271 1
8131.699 2
8132.127 1
8132.556 0
8132.984 3
8133.413 3
8133.841 3
8134.270 11
8134.698 7
8135.127 3
8135.555 1
8135.984 3
8136.412 3
8136.841 5
8137.269 6
8137.698 7
8138.126 6
8138.555 2
8138.984 5
8139.412 4
8139.841 5
8140.269 3
8140.698 5
8141.127 4
8141.555 2
8141.984 1
8142.413 0
8142.841 0
8143.270 0
8143.699 2
8144.128 2
8144.556 1
8144.985 1
8145.414 0
8145.843 0
8146.271 1
8146.700 5
8147.129 2
8147.558 1
8147.987 1
8148.415 0
8148.844 0
8149.273 0
8149.702 1
8150.131 2
8150.560 2
8150.989 2
8151.418 1
8151.847 2
8152.276 0
8152.705 1
8153.133 1
8153.562 3
8153.991 1
8154.420 2
8154.849 1
8155.278 0
8155.708 0
8156.137 0
8156.566 0
8156.995 2
8157.424 5
8157.853 0
8158.282 2
8158.711 1
8159.140 1
8159.569 1
8159.999 6
8160.428 14
8160.857 9
8161.286 4
8161.715 1
8162.144 1
8162.574 0
8163.003 0
8163.432 0
8163.861 0
8164.291 2
8164.720 0
8165.149 0
8165.578 0
8166.008 1
8166.437 1
8166.866 0
8167.296 0
8167.725 1
8168.154 1
8168.584 1
8169.013 5
8169.443 3
8169.872 1
8170.301 1
8170.731 0
8171.160 0
8171.590 3
8172.019 4
8172.449 1
8172.878 1
8173.308 0
8173.737 1
8174.167 0
8174.596 2
8175.026 3
8175.455 1
8175.885 6
8176.314 7
8176.744 7
8177.174 6
8177.603 6
8178.033 2
8178.463 3
8178.892 1
8179.322 2
8179.752 2
8180.181 3
8180.611 0
8181.041 1
8181.470 0
8181.900 3
8182.330 1
8182.760 6
8183.189 7
8183.619 6
8184.049 4
8184.479 2
8184.908 4
8185.338 1
8185.768 0
8186.198 0
8186.628 0
8187.058 1
8187.487 3
8187.917 1
8188.347 0
8188.777 0
8189.207 1
8189.637 3
8190.067 1
8190.497 7
8190.927 5
8191.357 5
8191.787 3
8192.217 2
8192.647 2
8193.077 0
8193.507 3
8193.937 4
8194.367 4
8194.797 3
8195.227 0
8195.657 0
8196.087 2
8196.517 0
8196.947 2
8197.378 0
8197.808 0
8198.238 0
8198.668 0
8199.098 0
8199.528 0
8199.959 0
8200.389 0
8200.819 2
8201.249 0
8201.680 1
8202.110 0
8202.540 1
8202.970 1
8203.401 0
8203.831 0
8204.261 0
8204.692 0
8205.122 0
8205.552 0
8205.983 0
8206.413 1
8206.843 0
8207.274 3
8207.704 2
8208.135 2
8208.565 0
8208.995 0
8209.426 0
8209.856 3
8210.287 1
8210.717 1
8211.148 1
8211.578 1
8212.009 1
8212.439 0
8212.870 1
8213.300 2
8213.731 3
8214.161 3
8214.592 3
8215.023 5
8215.453 4
8215.884 6
8216.314 3
8216.745 5
8217.176 5
8217.606 4
8218.037 1
8218.468 1
8218.898 0
8219.329 1
8219.760 4
8220.191 6
8220.621 7
8221.052 4
8221.483 1
8221.914 3
8222.344 2
8222.775 0
8223.206 1
8223.637 2
8224.068 5
8224.499 4
8224.929 1
8225.360 3
8225.791 4
8226.222 4
8226.653 3
8227.084 3
8227.515 3
8227.946 3
8228.377 3
8228.808 4
8229.239 4
8229.670 2
8230.101 0
8230.532 0
8230.963 0
8231.394 0
8231.825 0
8232.256 1
8232.687 5
8233.118 12
8233.549 4
8233.980 3
8234.411 3
8234.842 2
8235.273 3
8235.704 4
8236.136 1
8236.567 1
8236.998 2
8237.429 1
8237.860 5
8238.291 6
8238.723 4
8239.154 3
8239.585 4
8240.016 2
8240.448 1
8240.879 0
8241.310 1
8241.741 2
8242.173 1
8242.604 1
8243.035 2
8243.467 1
8243.898 2
8244.329 1
8244.761 5
8245.192 8
8245.624 7
8246.055 4
8246.486 2
8246.918 1
8247.349 3
8247.781 1
8248.212 0
8248.644 0
8249.075 0
8249.507 1
8249.938 2
8250.370 0
8250.801 0
8251.233 0
8251.664 1
8252.096 1
8252.527 1
8252.959 9
8253.391 11
8253.822 6
8254.254 6
8254.685 3
8255.117 1
8255.549 0
8255.980 0
8256.412 1
8256.844 1
8257.275 5
8257.707 3
8258.139 0
8258.571 0
8259.002 1
8259.434 2
8259.866 1
8260.298 0
8260.729 0
8261.161 0
8261.593 2
8262.025 2
8262.457 0
8262.889 0
8263.320 3
8263.752 2
8264.184 1
8264.616 4
8265.048 2
8265.480 0
8265.912 1
8266.344 3
8266.776 4
8267.208 1
8267.640 1
8268.072 0
8268.504 4
8268.936 4
8269.368 0
8269.800 6
8270.232 3
8270.664 1
8271.096 0
8271.528 0
8271.960 0
8272.392 0
8272.824 0
8273.256 1
8273.688 2
8274.121 0
8274.553 2
8274.985 2
8275.417 0
8275.849 0
8276.281 0
8276.714 1
8277.146 0
8277.578 1
8278.010 1
8278.443 0
8278.875 1
8279.307 0
8279.739 0
8280.172 0
8280.604 0
8281.036 1
8281.469 1
8281.901 1
8282.333 5
8282.766 2
8283.198 1
8283.630 1
8284.063 0
8284.495 0
8284.928 1
8285.360 0
8285.793 0
8286.225 1
8286.657 3
8287.090 3
8287.522 5
8287.955 4
8288.387 6
8288.820 5
8289.253 2
8289.685 3
8290.118 1
8290.550 2
8290.983 2
8291.415 1
8291.848 3
8292.281 1
8292.713 0
8293.146 0
8293.578 0
8294.011 1
8294.444 1
8294.876 0
8295.309 0
8295.742 0
8296.175 0
8296.607 0
8297.040 2
8297.473 1
8297.906 0
8298.338 6
8298.771 4
8299.204 2
8299.637 0
8300.070 0
8300.502 3
8300.935 3
8301.368 1
8301.801 2
8302.234 7
8302.667 2
8303.100 1
8303.532 0
8303.965 0
8304.398 0
8304.831 0
8305.264 0
8305.697 1
8306.130 2
8306.563 3
8306.996 2
8307.429 0
8307.862 0
8308.295 1
8308.728 1
8309.161 2
8309.594 5
8310.027 6
8310.460 7
8310.894 3
8311.327 0
8311.760 1
8312.193 2
8312.626 0
8313.059 0
8313.492 0
8313.926 0
8314.359 3
8314.792 2
8315.225 0
8315.658 0
8316.092 3
8316.525 3
8316.958 3
8317.391 1
8317.825 2
8318.258 1
8318.691 0
8319.125 1
8319.558 2
8319.991 3
8320.425 2
8320.858 3
8321.291 3
8321.725 0
8322.158 1
8322.592 0
8323.025 0
8323.458 0
8323.892 0
8324.325 0
8324.759 1
8325.192 2
8325.626 3
8326.059 3
8326.493 0
8326.926 0
8327.360 0
8327.793 1
8328.227 3
8328.660 2
8329.094 1
8329.527 0
8329.961 0
8330.395 2
8330.828 3
8331.262 1
8331.696 0
8332.129 0
8332.563 0
8332.997 0
8333.430 3
8333.864 2
8334.298 1
8334.731 2
8335.165 1
8335.599 0
8336.033 0
8336.466 0
8336.900 0
8337.334 1
8337.768 2
8338.202 1
8338.635 0
8339.069 0
8339.503 0
8339.937 4
8340.371 3
8340.805 6
8341.239 5
8341.672 3
8342.106 0
8342.540 0
8342.974 0
8343.408 0
8343.842 0
8344.276 2
8344.710 1
8345.144 0
8345.578 0
8346.012 2
8346.446 2
8346.880 0
8347.314 2
8347.748 1
8348.182 0
8348.616 3
8349.050 1
8349.485 0
8349.919 0
8350.353 2
8350.787 1
8351.221 0
8351.655 4
8352.089 3
8352.524 3
8352.958 3
8353.392 1
8353.826 0
8354.260 1
8354.695 0
8355.129 0
8355.563 0
8355.997 3
8356.432 5
8356.866 1
8357.300 0
8357.735 0
8358.169 5
8358.603 3
8359.038 2
8359.472 3
8359.906 1
8360.341 1
8360.775 1
8361.210 1
8361.644 3
8362.078 2
8362.513 1
8362.947 0
8363.382 0
8363.816 0
8364.251 0
8364.685 0
8365.120 0
8365.554 0
8365.989 0
8366.423 0
8366.858 0
8367.292 0
8367.727 0
8368.162 0
8368.596 0
8369.031 4
8369.465 3
8369.900 2
8370.335 1
8370.769 1
8371.204 0
8371.639 0
8372.073 0
8372.508 0
8372.943 1
8373.378 0
8373.812 0
8374.247 1
8374.682 1
8375.117 1
8375.551 0
8375.986 2
8376.421 0
8376.856 0
8377.291 2
8377.725 1
8378.160 0
8378.595 1
8379.030 1
8379.465 0
8379.900 1
8380.335 0
8380.770 1
8381.204 1
8381.639 0
8382.074 0
8382.509 1
8382.944 0
8383.379 0
8383.814 0
8384.249 0
8384.684 0
8385.119 0
8385.554 1
8385.989 1
8386.424 0
8386.860 1
8387.295 4
8387.730 4
8388.165 2
8388.600 2
8389.035 0
8389.470 0
8389.905 1
8390.341 1
8390.776 2
8391.211 0
8391.646 0
8392.081 0
8392.517 0
8392.952 1
8393.387 0
8393.822 2
8394.258 1
8394.693 0
8395.128 0
8395.563 2
8395.999 1
8396.434 0
8396.869 0
8397.305 1
8397.740 2
8398.175 0
8398.611 6
8399.046 6
8399.482 4
8399.917 2
8400.352 1
8400.788 4
8401.223 3
8401.659 1
8402.094 0
8402.530 0
8402.965 1
8403.401 0
8403.836 0
8404.272 2
8404.707 3
8405.143 2
8405.578 0
8406.014 0
8406.450 0
8406.885 3
8407.321 2
8407.756 1
8408.192 0
8408.628 1
8409.063 1
8409.499 1
8409.935 2
8410.370 2
8410.806 0
8411.242 0
8411.677 0
8412.113 0
8412.549 2
8412.985 2
8413.420 0
8413.856 1
8414.292 0
8414.728 2
8415.164 1
8415.599 2
8416.035 7
8416.471 2
8416.907 1
8417.343 1
8417.779 1
8418.214 1
8418.650 2
8419.086 0
8419.522 2
8419.958 2
8420.394 2
8420.830 1
8421.266 0
8421.702 0
8422.138 1
8422.574 4
8423.010 3
8423.446 1
8423.882 1
8424.318 2
8424.754 5
8425.190 3
8425.626 4
8426.062 1
8426.498 2
8426.935 3
8427.371 1
8427.807 1
8428.243 0
8428.679 2
8429.115 0
8429.551 1
8429.988 1
8430.424 2
8430.860 1
8431.296 0
8431.733 1
8432.169 2
8432.605 0
8433.041 3
8433.478 5
8433.914 5
8434.350 0
8434.786 0
8435.223 0
8435.659 2
8436.095 2
8436.532 4
8436.968 1
8437.405 1
8437.841 1
8438.277 5
8438.714 2
8439.150 0
8439.587 0
8440.023 0
8440.460 0
8440.896 1
8441.333 1
8441.769 7
8442.206 5
8442.642 3
8443.079 4
8443.515 4
8443.952 8
8444.388 9
8444.825 4
8445.261 1
8445.698 0
8446.135 1
8446.571 2
8447.008 4
8447.444 1
8447.881 3
8448.318 2
8448.754 2
8449.191 2
8449.628 2
8450.065 3
8450.501 1
8450.938 4
8451.375 3
8451.812 0
8452.248 0
8452.685 2
8453.122 1
8453.559 11
8453.995 13
8454.432 11
8454.869 6
8455.306 3
8455.743 7
8456.180 3
8456.617 2
8457.053 1
8457.490 0
8457.927 4
8458.364 3
8458.801 1
8459.238 0
8459.675 1
8460.112 1
8460.549 0
8460.986 1
8461.423 0
8461.860 1
8462.297 1
8462.734 3
8463.171 13
8463.608 10
8464.045 8
8464.482 4
8464.919 2
8465.357 3
8465.794 3
8466.231 2
8466.668 4
8467.105 5
8467.542 8
8467.979 17
8468.417 10
8468.854 8
8469.291 5
8469.728 3
8470.165 3
8470.603 5
8471.040 6
8471.477 5
8471.914 11
8472.352 20
8472.789 24
8473.226 27
8473.664 24
8474.101 31
8474.538 37
8474.976 44
8475.413 44
8475.850 53
8476.288 57
8476.725 65
8477.163 59
8477.600 54
8478.037 41
8478.475 28
8478.912 21
8479.350 33
8479.787 25
8480.225 12
8480.662 9
8481.100 9
8481.537 8
8481.975 8
8482.412 4
8482.850 4
8483.288 3
8483.725 6
8484.163 3
8484.600 6
8485.038 5
8485.476 4
8485.913 3
8486.351 4
8486.788 5
8487.226 4
8487.664 5
8488.101 6
8488.539 2
8488.977 1
8489.415 2
8489.852 4
8490.290 4
8490.728 1
8491.166 1
8491.603 2
8492.041 6
8492.479 6
8492.917 7
8493.355 3
8493.793 0
8494.230 7
8494.668 9
8495.106 7
8495.544 4
8495.982 1
8496.420 2
8496.858 3
8497.296 2
8497.734 1
8498.172 1
8498.609 5
8499.047 4
8499.485 5
8499.923 8
8500.361 9
8500.799 9
8501.237 7
8501.676 8
8502.114 4
8502.552 4
8502.990 2
8503.428 1
8503.866 4
8504.304 2
8504.742 1
8505.180 2
8505.618 0
8506.057 0
8506.495 2
8506.933 1
8507.371 6
8507.809 7
8508.247 1
8508.686 2
8509.124 3
8509.562 2
8510.000 1
8510.439 1
8510.877 2
8511.315 2
8511.754 0
8512.192 0
8512.630 4
8513.069 2
8513.507 2
8513.945 4
8514.384 0
8514.822 1
8515.260 0
8515.699 2
8516.137 1
8516.576 2
8517.014 1
8517.453 2
8517.891 3
8518.329 4
8518.768 1
8519.206 4
8519.645 2
8520.083 1
8520.522 1
8520.960 0
8521.399 0
8521.838 0
8522.276 4
8522.715 4
8523.153 0
8523.592 0
8524.031 0
8524.469 0
8524.908 3
8525.346 3
8525.785 1
8526.224 3
8526.663 6
8527.101 4
8527.540 2
8527.979 1
8528.417 0
8528.856 2
8529.295 0
8529.734 2
8530.172 3
8530.611 1
8531.050 1
8531.489 0
8531.928 4
8532.366 5
8532.805 4
8533.244 1
8533.683 3
8534.122 1
8534.561 1
8535.000 1
8535.439 0
8535.877 3
8536.316 3
8536.755 5
8537.194 5
8537.633 0
8538.072 1
8538.511 3
8538.950 2
8539.389 0
8539.828 0
8540.267 2
8540.706 1
8541.145 0
8541.584 0
8542.024 0
8542.463 1
8542.902 0
8543.341 0
8543.780 3
8544.219 2
8544.658 1
8545.097 0
8545.537 2
8545.976 1
8546.415 3
8546.854 3
8547.293 2
8547.733 2
8548.172 1
8548.611 3
8549.050 6
8549.490 4
8549.929 2
8550.368 1
8550.808 1
8551.247 3
8551.686 1
8552.126 0
8552.565 0
8553.004 0
8553.444 1
8553.883 1
8554.322 1
8554.762 1
8555.201 1
8555.641 0
8556.080 1
8556.520 1
8556.959 1
8557.398 1
8557.838 0
8558.277 0
8558.717 1
8559.156 3
8559.596 3
8560.036 0
8560.475 0
8560.915 1
8561.354 2
8561.794 1
8562.233 4
8562.673 3
8563.113 3
8563.552 1
8563.992 0
8564.432 1
8564.871 3
8565.311 1
8565.751 2
8566.190 2
8566.630 0
8567.070 2
8567.509 2
8567.949 0
8568.389 3
8568.829 2
8569.269 2
8569.708 2
8570.148 1
8570.588 1
8571.028 0
8571.468 0
8571.907 1
8572.347 0
8572.787 0
8573.227 2
8573.667 1
8574.107 4
8574.547 6
8574.987 2
8575.427 3
8575.867 6
8576.307 2
8576.746 2
8577.186 2
8577.626 6
8578.066 9
8578.506 7
8578.947 4
8579.387 6
8579.827 13
8580.267 12
8580.707 5
8581.147 4
8581.587 7
8582.027 3
8582.467 2
8582.907 0
8583.347 2
8583.788 0
8584.228 1
8584.668 1
8585.108 5
8585.548 2
8585.988 4
8586.429 5
8586.869 3
8587.309 5
8587.749 9
8588.190 11
8588.630 10
8589.070 7
8589.511 5
8589.951 6
8590.391 3
8590.832 0
8591.272 3
8591.712 1
8592.153 1
8592.593 0
8593.033 4
8593.474 2
8593.914 0
8594.355 0
8594.795 1
8595.235 3
8595.676 3
8596.116 3
8596.557 6
8596.997 2
8597.438 0
8597.878 1
8598.319 2
8598.759 1
8599.200 0
8599.641 1
8600.081 3
8600.522 3
8600.962 5
8601.403 6
8601.843 5
8602.284 2
8602.725 2
8603.165 3
8603.606 3
8604.047 5
8604.487 4
8604.928 4
8605.369 3
8605.810 8
8606.250 8
8606.691 4
8607.132 5
8607.572 1
8608.013 0
8608.454 0
8608.895 0
8609.336 1
8609.776 0
8610.217 1
8610.658 0
8611.099 3
8611.540 5
8611.981 4
8612.422 5
8612.862 0
8613.303 0
8613.744 0
8614.185 1
8614.626 0
8615.067 1
8615.508 2
8615.949 3
8616.390 2
8616.831 1
8617.272 3
8617.713 1
8618.154 3
8618.595 4
8619.036 3
8619.477 2
8619.918 1
8620.359 0
8620.801 3
8621.242 2
8621.683 0
8622.124 1
8622.565 1
8623.006 0
8623.447 1
8623.889 2
8624.330 0
8624.771 0
8625.212 4
8625.653 6
8626.095 2
8626.536 1
8626.977 0
8627.418 0
8627.860 2
8628.301 3
8628.742 7
8629.184 3
8629.625 2
8630.066 2
8630.508 0
8630.949 1
8631.390 0
8631.832 0
8632.273 0
8632.714 0
8633.156 2
8633.597 5
8634.039 4
8634.480 3
8634.922 3
8635.363 1
8635.805 1
8636.246 3
8636.688 2
8637.129 1
8637.571 0
8638.012 0
8638.454 0
8638.895 0
8639.337 0
8639.778 1
8640.220 1
8640.662 2
8641.103 0
8641.545 4
8641.987 7
8642.428 5
8642.870 1
8643.312 2
8643.753 2
8644.195 3
8644.637 1
8645.078 0
8645.520 2
8645.962 1
8646.404 0
8646.845 4
8647.287 6
8647.729 2
8648.171 1
8648.613 0
8649.054 1
8649.496 3
8649.938 2
8650.380 2
8650.822 2
8651.264 4
8651.706 1
8652.147 1
8652.589 0
8653.031 0
8653.473 0
8653.915 0
8654.357 2
8654.799 4
8655.241 2
8655.683 5
8656.125 5
8656.567 2
8657.009 0
8657.451 1
8657.893 0
8658.335 0
8658.777 0
8659.219 1
8659.661 5
8660.104 9
8660.546 6
8660.988 3
8661.430 1
8661.872 1
8662.314 0
8662.756 2
8663.199 1
8663.641 0
8664.083 1
8664.525 0
8664.967 5
8665.410 7
8665.852 4
8666.294 1
8666.736 1
8667.179 2
8667.621 2
8668.063 0
8668.506 0
8668.948 0
8669.390 1
8669.833 1
8670.275 2
8670.717 2
8671.160 5
8671.602 5
8672.045 3
8672.487 5
8672.929 3
8673.372 1
8673.814 8
8674.257 9
8674.699 5
8675.142 5
8675.584 4
8676.027 5
8676.469 13
8676.912 10
8677.354 4
8677.797 5
8678.240 2
8678.682 1
8679.125 0
8679.567 6
8680.010 8
8680.453 6
8680.895 6
8681.338 4
8681.780 3
8682.223 1
8682.666 1
8683.109 3
8683.551 3
8683.994 5
8684.437 6
8684.879 5
8685.322 6
8685.765 3
8686.208 0
8686.650 1
8687.093 1
8687.536 3
8687.979 12
8688.422 15
8688.865 8
8689.307 6
8689.750 8
8690.193 9
8690.636 4
8691.079 1
8691.522 5
8691.965 8
8692.408 2
8692.851 5
8693.294 2
8693.736 2
8694.179 4
8694.622 6
8695.065 12
8695.508 8
8695.951 7
8696.394 4
8696.838 9
8697.281 6
8697.724 7
8698.167 12
8698.610 7
8699.053 5
8699.496 5
8699.939 6
8700.382 2
8700.825 1
8701.269 4
8701.712 5
8702.155 3
8702.598 6
8703.041 8
8703.484 6
8703.928 8
8704.371 14
8704.814 12
8705.257 7
8705.701 2
8706.144 6
8706.587 8
8707.031 7
8707.474 10
8707.917 12
8708.361 11
8708.804 9
8709.247 17
8709.691 19
8710.134 19
8710.577 21
8711.021 15
8711.464 16
8711.908 12
8712.351 6
8712.794 7
8713.238 8
8713.681 8
8714.125 21
8714.568 12
8715.012 9
8715.455 7
8715.899 10
8716.342 10
8716.786 7
8717.230 2
8717.673 4
8718.117 3
8718.560 7
8719.004 5
8719.448 7
8719.891 6
8720.335 5
8720.778 9
8721.222 10
8721.666 8
8722.109 8
8722.553 6
8722.997 8
8723.441 7
8723.884 4
8724.328 5
8724.772 12
8725.216 11
8725.659 14
8726.103 17
8726.547 12
8726.991 10
8727.435 8
8727.878 8
8728.322 8
8728.766 9
8729.210 5
8729.654 6
8730.098 11
8730.542 8
8730.986 11
8731.429 14
8731.873 7
8732.317 9
8732.761 9
8733.205 9
8733.649 3
8734.093 2
8734.537 0
8734.981 1
8735.425 5
8735.869 6
8736.313 9
8736.757 4
8737.201 3
8737.645 1
8738.090 2
8738.534 3
8738.978 4
8739.422 1
8739.866 2
8740.310 3
8740.754 8
8741.199 10
8741.643 12
8742.087 13
8742.531 10
8742.975 9
8743.420 5
8743.864 9
8744.308 9
8744.752 11
8745.197 15
8745.641 8
8746.085 13
8746.529 11
8746.974 10
8747.418 20
8747.862 15
8748.307 14
8748.751 11
8749.196 12
8749.640 14
8750.084 6
8750.529 16
8750.973 18
8751.418 11
8751.862 8
8752.306 9
8752.751 11
8753.195 12
8753.640 11
8754.084 17
8754.529 18
8754.973 19
8755.418 11
8755.862 9
8756.307 7
8756.752 9
8757.196 12
8757.641 15
8758.085 16
8758.530 16
8758.975 13
8759.419 18
8759.864 35
8760.308 33
8760.753 37
8761.198 40
8761.642 47
8762.087 50
8762.532 50
8762.977 67
8763.421 71
8763.866 77
8764.311 68
8764.756 55
8765.200 74
8765.645 74
8766.090 68
8766.535 80
8766.980 73
8767.424 80
8767.869 74
8768.314 89
8768.759 80
8769.204 73
8769.649 67
8770.094 56
8770.539 61
8770.984 53
8771.428 46
8771.873 44
8772.318 45
8772.763 42
8773.208 56
8773.653 69
8774.098 67
8774.543 66
8774.988 66
8775.433 88
8775.878 132
8776.324 142
8776.769 155
8777.214 148
8777.659 158
8778.104 229
8778.549 278
8778.994 275
8779.439 283
8779.884 288
8780.330 339
8780.775 374
8781.220 347
8781.665 335
8782.110 348
8782.556 339
8783.001 333
8783.446 305
8783.891 270
8784.337 261
8784.782 236
8785.227 213
8785.672 189
8786.118 165
8786.563 167
8787.008 141
8787.454 117
8787.899 104
8788.344 100
8788.790 88
8789.235 71
8789.681 80
8790.126 80
8790.571 83
8791.017 88
8791.462 84
8791.908 102
8792.353 92
8792.799 82
8793.244 97
8793.690 106
8794.135 115
8794.581 101
8795.026 126
8795.472 137
8795.917 129
8796.363 125
8796.809 135
8797.254 141
8797.700 133
8798.145 123
8798.591 114
8799.037 99
8799.482 104
8799.928 119
8800.374 111
8800.819 91
8801.265 64
8801.711 52
8802.156 38
8802.602 37
8803.048 37
8803.494 35
8803.939 30
8804.385 23
8804.831 28
8805.277 30
8805.722 25
8806.168 20
8806.614 27
8807.060 21
8807.506 24
8807.952 29
8808.398 18
8808.843 15
8809.289 17
8809.735 22
8810.181 13
8810.627 11
8811.073 9
8811.519 7
8811.965 13
8812.411 23
8812.857 20
8813.303 18
8813.749 19
8814.195 18
8814.641 11
8815.087 18
8815.533 13
8815.979 6
8816.425 5
8816.871 10
8817.317 15
8817.763 10
8818.210 10
8818.656 14
8819.102 18
8819.548 11
8819.994 12
8820.440 23
8820.887 21
8821.333 24
8821.779 16
8822.225 20
8822.671 15
8823.118 25
8823.564 21
8824.010 24
8824.456 31
8824.903 36
8825.349 35
8825.795 32
8826.242 29
8826.688 23
8827.134 31
8827.581 31
8828.027 26
8828.473 18
8828.920 26
8829.366 20
8829.813 15
8830.259 20
8830.706 14
8831.152 12
8831.598 12
8832.045 12
8832.491 7
8832.938 3
8833.384 2
8833.831 5
8834.277 8
8834.724 4
8835.171 5
8835.617 14
8836.064 13
8836.510 7
8836.957 5
8837.403 3
8837.850 4
8838.297 11
8838.743 11
8839.190 10
8839.637 12
8840.083 14
8840.530 13
8840.977 9
8841.423 11
8841.870 7
8842.317 4
8842.764 5
8843.210 7
8843.657 16
8844.104 11
8844.551 10
8844.998 4
8845.444 11
8845.891 9
8846.338 3
8846.785 2
8847.232 3
8847.679 9
8848.125 3
8848.572 1
8849.019 0
8849.466 1
8849.913 5
8850.360 5
8850.807 6
8851.254 9
8851.701 5
8852.148 5
8852.595 3
8853.042 1
8853.489 3
8853.936 6
8854.383 13
8854.830 14
8855.277 6
8855.724 7
8856.171 3
8856.618 4
8857.065 12
8857.512 8
8857.960 9
8858.407 5
8858.854 4
8859.301 2
8859.748 0
8860.195 0
8860.643 2
8861.090 1
8861.537 2
8861.984 7
8862.431 7
8862.879 10
8863.326 6
8863.773 6
8864.221 7
8864.668 6
8865.115 7
8865.562 7
8866.010 9
8866.457 5
8866.904 5
8867.352 3
8867.799 4
8868.247 3
8868.694 2
8869.141 2
8869.589 9
8870.036 4
8870.484 2
8870.931 9
8871.379 7
8871.826 5
8872.274 3
8872.721 5
8873.169 5
8873.616 0
8874.064 1
8874.511 3
8874.959 2
8875.406 3
8875.854 3
8876.301 1
8876.749 5
8877.197 3
8877.644 2
8878.092 3
8878.540 1
8878.987 0
8879.435 1
8879.883 4
8880.330 6
8880.778 5
8881.226 6
8881.673 12
8882.121 11
8882.569 14
8883.017 14
8883.464 18
8883.912 10
8884.360 9
8884.808 10
8885.256 11
8885.703 6
8886.151 15
8886.599 12
8887.047 5
8887.495 2
8887.943 6
8888.391 8
8888.838 12
8889.286 10
8889.734 7
8890.182 7
8890.630 8
8891.078 7
8891.526 3
8891.974 5
8892.422 6
8892.870 9
8893.318 8
8893.766 8
8894.214 4
8894.662 7
8895.110 13
8895.558 9
8896.006 7
8896.455 6
8896.903 3
8897.351 1
8897.799 1
8898.247 3
8898.695 4
8899.143 4
8899.592 8
8900.040 16
8900.488 13
8900.936 8
8901.384 9
8901.833 11
8902.281 8
8902.729 5
8903.177 3
8903.626 7
8904.074 6
8904.522 5
8904.971 2
8905.419 2
8905.867 4
8906.316 4
8906.764 5
8907.212 7
8907.661 11
8908.109 9
8908.557 3
8909.006 4
8909.454 10
8909.903 11
8910.351 10
8910.800 7
8911.248 8
8911.697 7
8912.145 7
8912.594 5
8913.042 7
8913.491 9
8913.939 11
8914.388 19
8914.836 15
8915.285 13
8915.733 10
8916.182 9
8916.631 12
8917.079 15
8917.528 15
8917.976 15
8918.425 12
8918.874 17
8919.322 21
8919.771 16
8920.220 10
8920.669 12
8921.117 9
8921.566 12
8922.015 16
8922.463 18
8922.912 13
8923.361 14
8923.810 8
8924.259 12
8924.707 14
8925.156 13
8925.605 16
8926.054 17
8926.503 15
8926.952 13
8927.400 25
8927.849 22
8928.298 22
8928.747 33
8929.196 44
8929.645 54
8930.094 58
8930.543 63
8930.992 64
8931.441 61
8931.890 68
8932.339 57
8932.788 48
8933.237 42
8933.686 37
8934.135 34
8934.584 30
8935.033 21
8935.482 25
8935.931 20
8936.380 11
8936.829 18
8937.279 16
8937.728 19
8938.177 14
8938.626 12
8939.075 21
8939.524 17
8939.974 19
8940.423 24
8940.872 27
8941.321 23
8941.770 28
8942.220 32
8942.669 33
8943.118 42
8943.567 50
8944.017 38
8944.466 38
8944.915 52
8945.365 50
8945.814 46
8946.263 44
8946.713 44
8947.162 50
8947.611 48
8948.061 56
8948.510 49
8948.960 55
8949.409 57
8949.859 45
8950.308 41
8950.757 40
8951.207 39
8951.656 40
8952.106 34
8952.555 28
8953.005 27
8953.454 26
8953.904 29
8954.354 18
8954.803 14
8955.253 12
8955.702 15
8956.152 12
8956.602 11
8957.051 10
8957.501 15
8957.950 13
8958.400 17
8958.850 21
8959.299 22
8959.749 17
8960.199 7
8960.648 5
8961.098 10
8961.548 13
8961.998 9
8962.447 7
8962.897 6
8963.347 7
8963.797 11
8964.247 8
8964.696 5
8965.146 7
8965.596 9
8966.046 8
8966.496 7
8966.946 5
8967.395 4
8967.845 2
8968.295 8
8968.745 11
8969.195 6
8969.645 3
8970.095 1
8970.545 5
8970.995 5
8971.445 5
8971.895 6
8972.345 7
8972.795 11
8973.245 9
8973.695 6
8974.145 5
8974.595 4
8975.045 8
8975.495 10
8975.945 10
8976.395 11
8976.846 14
8977.296 10
8977.746 8
8978.196 9
8978.646 13
8979.096 10
8979.546 16
8979.997 9
8980.447 14
8980.897 13
8981.347 18
8981.798 24
8982.248 21
8982.698 14
8983.148 15
8983.599 18
8984.049 11
8984.499 7
8984.950 13
8985.400 17
8985.850 14
8986.301 16
8986.751 15
8987.201 20
8987.652 18
8988.102 10
8988.553 14
8989.003 18
8989.453 18
8989.904 22
8990.354 14
8990.805 22
8991.255 13
8991.706 13
8992.156 6
8992.607 6
8993.057 3
8993.508 8
8993.958 17
8994.409 12
8994.859 8
8995.310 7
8995.761 8
8996.211 10
8996.662 12
8997.112 10
8997.563 7
8998.014 16
8998.464 16
8998.915 10
8999.366 9
8999.816 4
9000.267 9
9000.718 16
9001.169 17
9001.619 14
9002.070 13
9002.521 22
9002.972 18
9003.422 14
9003.873 20
9004.324 18
9004.775 19
9005.226 17
9005.676 21
9006.127 10
9006.578 11
9007.029 17
9007.480 11
9007.931 8
9008.382 14
9008.833 14
9009.284 18
9009.735 18
9010.185 14
9010.636 9
9011.087 5
9011.538 7
9011.989 12
9012.440 11
9012.891 19
9013.342 20
9013.793 15
9014.245 13
9014.696 10
9015.147 10
9015.598 16
9016.049 17
9016.500 19
9016.951 12
9017.402 9
9017.853 13
9018.305 22
9018.756 13
9019.207 16
9019.658 14
9020.109 18
9020.560 13
9021.012 14
9021.463 8
9021.914 9
9022.365 9
9022.817 5
9023.268 4
9023.719 1
9024.171 4
9024.622 9
9025.073 7
9025.525 17
9025.976 7
9026.427 6
9026.879 8
9027.330 9
9027.781 18
9028.233 15
9028.684 13
9029.136 13
9029.587 26
9030.038 18
9030.490 13
9030.941 11
9031.393 10
9031.844 15
9032.296 13
9032.747 11
9033.199 11
9033.650 12
9034.102 8
9034.554 5
9035.005 4
9035.457 7
9035.908 8
9036.360 8
9036.812 7
9037.263 7
9037.715 5
9038.166 7
9038.618 6
9039.070 8
9039.521 6
9039.973 5
9040.425 5
9040.877 9
9041.328 6
9041.780 4
9042.232 3
9042.684 2
9043.135 2
9043.587 10
9044.039 13
9044.491 19
9044.943 13
9045.394 10
9045.846 12
9046.298 10
9046.750 8
9047.202 10
9047.654 6
9048.106 6
9048.558 6
9049.009 6
9049.461 13
9049.913 17
9050.365 19
9050.817 19
9051.269 16
9051.721 17
9052.173 7
9052.625 16
9053.077 29
9053.529 25
9053.981 21
9054.433 18
9054.885 15
9055.338 11
9055.790 15
9056.242 19
9056.694 18
9057.146 14
9057.598 15
9058.050 7
9058.502 4
9058.955 7
9059.407 16
9059.859 18
9060.311 12
9060.763 10
9061.216 21
9061.668 17
9062.120 25
9062.572 25
9063.025 21
9063.477 23
9063.929 22
9064.382 21
9064.834 20
9065.286 16
9065.739 40
9066.191 39
9066.643 34
9067.096 27
9067.548 29
9068.000 23
9068.453 13
9068.905 11
9069.358 15
9069.810 19
9070.263 20
9070.715 25
9071.167 22
9071.620 27
9072.072 38
9072.525 35
9072.977 23
9073.430 15
9073.883 20
9074.335 21
9074.788 29
9075.240 32
9075.693 33
9076.145 32
9076.598 33
9077.051 36
9077.503 30
9077.956 33
9078.409 40
9078.861 34
9079.314 30
9079.767 38
9080.219 40
9080.672 37
9081.125 43
9081.577 44
9082.030 47
9082.483 56
9082.936 57
9083.389 54
9083.841 47
9084.294 45
9084.747 57
9085.200 54
9085.653 57
9086.105 52
9086.558 57
9087.011 53
9087.464 44
9087.917 51
9088.370 49
9088.823 53
9089.276 56
9089.729 64
9090.182 57
9090.635 46
9091.088 39
9091.541 45
9091.993 47
9092.447 44
9092.900 52
9093.353 53
9093.806 57
9094.259 70
9094.712 80
9095.165 91
9095.618 82
9096.071 71
9096.524 62
9096.977 64
9097.430 59
9097.883 44
9098.337 51
9098.790 49
9099.243 46
9099.696 51
9100.149 56
9100.603 64
9101.056 62
9101.509 55
9101.962 58
9102.415 51
9102.869 49
9103.322 49
9103.775 56
9104.229 54
9104.682 44
9105.135 51
9105.589 62
9106.042 62
9106.495 67
9106.949 67
9107.402 65
9107.855 62
9108.309 59
9108.762 66
9109.216 64
9109.669 61
9110.123 65
9110.576 58
9111.029 66
9111.483 82
9111.936 79
9112.390 70
9112.843 70
9113.297 89
9113.750 89
9114.204 72
9114.658 71
9115.111 73
9115.565 69
9116.018 73
9116.472 72
9116.926 78
9117.379 62
9117.833 56
9118.286 84
9118.740 104
9119.194 93
9119.647 89
9120.101 97
9120.555 93
9121.009 93
9121.462 92
9121.916 87
9122.370 77
9122.824 73
9123.277 97
9123.731 102
9124.185 92
9124.639 92
9125.093 107
9125.546 138
9126.000 119
9126.454 135
9126.908 146
9127.362 146
9127.816 140
9128.270 163
9128.723 163
9129.177 167
9129.631 188
9130.085 196
9130.539 194
9130.993 180
9131.447 175
9131.901 192
9132.355 191
9132.809 199
9133.263 216
9133.717 212
9134.171 202
9134.625 206
9135.079 205
9135.533 204
9135.988 185
9136.442 180
9136.896 185
9137.350 204
9137.804 215
9138.258 208
9138.712 193
9139.166 197
9139.621 209
9140.075 215
9140.529 232
9140.983 246
9141.437 267
9141.892 255
9142.346 247
9142.800 272
9143.254 295
9143.709 313
9144.163 293
9144.617 307
9145.072 319
9145.526 371
9145.980 406
9146.435 427
9146.889 446
9147.343 442
9147.798 504
9148.252 510
9148.707 490
9149.161 472
9149.615 450
9150.070 443
9150.524 435
9150.979 415
9151.433 394
9151.888 384
9152.342 397
9152.797 390
9153.251 361
9153.706 348
9154.160 343
9154.615 310
9155.069 316
9155.524 340
9155.979 338
9156.433 334
9156.888 353
9157.342 371
9157.797 384
9158.252 388
9158.706 385
9159.161 380
9159.616 374
9160.070 392
9160.525 394
9160.980 382
9161.434 365
9161.889 363
9162.344 338
9162.799 335
9163.253 313
9163.708 307
9164.163 347
9164.618 355
9165.073 344
9165.527 322
9165.982 298
9166.437 270
9166.892 269
9167.347 294
9167.802 292
9168.257 281
9168.712 259
9169.166 247
9169.621 259
9170.076 249
9170.531 241
9170.986 236
9171.441 215
9171.896 226
9172.351 223
9172.806 204
9173.261 202
9173.716 193
9174.171 190
9174.626 202
9175.081 179
9175.536 162
9175.992 174
9176.447 172
9176.902 154
9177.357 136
9177.812 146
9178.267 134
9178.722 140
9179.177 133
9179.633 138
9180.088 138
9180.543 136
9180.998 134
9181.453 125
9181.909 136
9182.364 126
9182.819 102
9183.274 94
9183.730 96
9184.185 92
9184.640 93
9185.096 85
9185.551 72
9186.006 77
9186.461 76
9186.917 81
9187.372 91
9187.828 88
9188.283 72
9188.738 78
9189.194 76
9189.649 63
9190.105 76
9190.560 85
9191.016 95
9191.471 102
9191.926 96
9192.382 87
9192.837 88
9193.293 97
9193.748 86
9194.204 69
9194.660 76
9195.115 79
9195.571 73
9196.026 72
9196.482 83
9196.937 83
9197.393 69
9197.849 58
9198.304 53
9198.760 48
9199.216 48
9199.671 50
9200.127 57
9200.583 58
9201.038 57
9201.494 63
9201.950 54
9202.406 57
9202.861 59
9203.317 45
9203.773 56
9204.229 62
9204.684 63
9205.140 53
9205.596 56
9206.052 53
9206.508 53
9206.964 52
9207.419 56
9207.875 52
9208.331 50
9208.787 50
9209.243 55
9209.699 57
9210.155 47
9210.611 47
9211.067 51
9211.523 45
9211.979 48
9212.435 40
9212.891 31
9213.347 35
9213.803 43
9214.259 45
9214.715 65
9215.171 66
9215.627 65
9216.083 61
9216.539 50
9216.995 40
9217.451 38
9217.907 36
9218.363 33
9218.820 36
9219.276 34
9219.732 34
9220.188 37
9220.644 32
9221.100 47
9221.557 61
9222.013 47
9222.469 35
9222.925 30
9223.382 31
9223.838 43
9224.294 51
9224.750 39
9225.207 48
9225.663 53
9226.119 46
9226.576 41
9227.032 40
9227.488 33
9227.945 34
9228.401 34
9228.858 33
9229.314 26
9229.770 32
9230.227 29
9230.683 29
9231.140 35
9231.596 21
9232.053 29
9232.509 43
9232.966 31
9233.422 23
9233.879 24
9234.335 33
9234.792 26
9235.248 26
9235.705 34
9236.161 44
9236.618 45
9237.074 30
9237.531 37
9237.988 30
9238.444 38
9238.901 36
9239.358 37
9239.814 39
9240.271 43
9240.728 40
9241.184 33
9241.641 26
9242.098 22
9242.555 20
9243.011 37
9243.468 30
9243.925 28
9244.382 23
9244.838 31
9245.295 27
9245.752 31
9246.209 28
9246.666 29
9247.122 27
9247.579 24
9248.036 26
9248.493 22
9248.950 26
9249.407 13
9249.864 16
9250.321 21
9250.778 25
9251.235 28
9251.691 29
9252.148 34
9252.605 24
9253.062 15
9253.519 19
9253.976 22
9254.433 23
9254.890 29
9255.348 29
9255.805 29
9256.262 17
9256.719 7
9257.176 7
9257.633 11
9258.090 13
9258.547 19
9259.004 16
9259.461 16
9259.919 19
9260.376 21
9260.833 17
9261.290 15
9261.747 15
9262.205 28
9262.662 25
9263.119 15
9263.576 11
9264.034 19
9264.491 27
9264.948 29
9265.405 38
9265.863 39
9266.320 39
9266.777 36
9267.235 47
9267.692 56
9268.149 50
9268.607 55
9269.064 47
9269.521 35
9269.979 35
9270.436 38
9270.894 26
9271.351 18
9271.809 18
9272.266 23
9272.724 28
9273.181 19
9273.639 27
9274.096 24
9274.554 35
9275.011 44
9275.469 36
9275.926 38
9276.384 40
9276.841 34
9277.299 32
9277.757 33
9278.214 35
9278.672 39
9279.129 52
9279.587 43
9280.045 38
9280.502 51
9280.960 34
9281.418 36
9281.875 37
9282.333 35
9282.791 28
9283.249 28
9283.706 30
9284.164 31
9284.622 24
9285.080 38
9285.537 38
9285.995 31
9286.453 26
9286.911 20
9287.369 31
9287.827 33
9288.284 26
9288.742 24
9289.200 42
9289.658 41
9290.116 51
9290.574 58
9291.032 51
9291.490 49
9291.948 62
9292.406 51
9292.864 49
9293.322 48
9293.780 43
9294.238 40
9294.696 49
9295.154 56
9295.612 59
9296.070 50
9296.528 63
9296.986 63
9297.444 50
9297.902 52
9298.360 45
9298.818 56
9299.276 47
9299.735 47
9300.193 49
9300.651 58
9301.109 54
9301.567 44
9302.025 59
9302.484 79
9302.942 87
9303.400 85
9303.858 89
9304.317 95
9304.775 89
9305.233 85
9305.691 81
9306.150 78
9306.608 67
9307.066 62
9307.525 71
9307.983 83
9308.441 64
9308.900 57
9309.358 73
9309.816 71
9310.275 66
9310.733 63
9311.192 62
9311.650 79
9312.109 85
9312.567 80
9313.025 75
9313.484 79
9313.942 75
9314.401 82
9314.859 92
9315.318 96
9315.777 98
9316.235 91
9316.694 74
9317.152 72
9317.611 69
9318.069 83
9318.528 87
9318.987 82
9319.445 91
9319.904 101
9320.362 93
9320.821 94
9321.280 99
9321.738 84
9322.197 82
9322.656 85
9323.115 81
9323.573 75
9324.032 72
9324.491 79
9324.950 75
9325.408 57
9325.867 67
9326.326 68
9326.785 61
9327.244 58
9327.702 67
9328.161 70
9328.620 72
9329.079 82
9329.538 86
9329.997 78
9330.456 67
9330.914 58
9331.373 86
9331.832 82
9332.291 73
9332.750 86
9333.209 83
9333.668 71
9334.127 75
9334.586 78
9335.045 85
9335.504 91
9335.963 81
9336.422 83
9336.881 72
9337.340 72
9337.799 71
9338.259 64
9338.718 71
9339.177 85
9339.636 77
9340.095 78
9340.554 87
9341.013 82
9341.472 89
9341.932 102
9342.391 89
9342.850 78
9343.309 79
9343.768 73
9344.228 68
9344.687 68
9345.146 76
9345.605 76
9346.065 78
9346.524 74
9346.983 82
9347.443 97
9347.902 114
9348.361 115
9348.821 109
9349.280 125
9349.739 122
9350.199 126
9350.658 137
9351.118 134
9351.577 130
9352.036 132
9352.496 140
9352.955 139
9353.415 140
9353.874 140
9354.334 145
9354.793 138
9355.253 136
9355.712 137
9356.172 130
9356.631 123
9357.091 114
9357.550 107
9358.010 101
9358.470 103
9358.929 111
9359.389 99
9359.848 116
9360.308 126
9360.768 118
9361.227 107
9361.687 106
9362.147 120
9362.606 112
9363.066 113
9363.526 132
9363.985 148
9364.445 172
9364.905 158
9365.365 153
9365.824 151
9366.284 159
9366.744 169
9367.204 164
9367.664 168
9368.123 176
9368.583 167
9369.043 175
9369.503 169
9369.963 153
9370.423 172
9370.883 175
9371.343 191
9371.802 198
9372.262 210
9372.722 197
9373.182 186
9373.642 190
9374.102 170
9374.562 176
9375.022 175
9375.482 171
9375.942 174
9376.402 164
9376.862 144
9377.322 139
9377.782 165
9378.242 180
9378.702 199
9379.163 190
9379.623 195
9380.083 181
9380.543 174
9381.003 177
9381.463 204
9381.923 206
9382.384 192
9382.844 182
9383.304 182
9383.764 206
9384.224 209
9384.685 195
9385.145 197
9385.605 184
9386.065 189
9386.526 191
9386.986 187
9387.446 173
9387.906 181
9388.367 204
9388.827 224
9389.287 223
9389.748 224
9390.208 205
9390.669 204
9391.129 195
9391.589 192
9392.050 199
9392.510 203
9392.971 206
9393.431 198
9393.891 195
9394.352 197
9394.812 189
9395.273 166
9395.733 167
9396.194 165
9396.654 169
9397.115 168
9397.575 165
9398.036 172
9398.497 175
9398.957 173
9399.418 198
9399.878 207
9400.339 177
9400.800 183
9401.260 174
9401.721 164
9402.182 169
9402.642 176
9403.103 187
9403.564 177
9404.024 158
9404.485 155
9404.946 176
9405.406 193
9405.867 187
9406.328 194
9406.789 186
9407.250 182
9407.710 180
9408.171 148
9408.632 129
9409.093 122
9409.554 141
9410.014 133
9410.475 156
9410.936 170
9411.397 187
9411.858 194
9412.319 203
9412.780 195
9413.241 209
9413.702 218
9414.163 227
9414.624 220
9415.084 232
9415.545 266
9416.006 279
9416.467 277
9416.929 291
9417.390 286
9417.851 316
9418.312 338
9418.773 375
9419.234 369
9419.695 372
9420.156 390
9420.617 397
9421.078 398
9421.539 386
9422.000 430
9422.462 476
9422.923 470
9423.384 424
9423.845 422
9424.306 422
9424.768 419
9425.229 439
9425.690 435
9426.151 423
9426.612 432
9427.074 414
9427.535 450
9427.996 453
9428.458 453
9428.919 498
9429.380 533
9429.842 535
9430.303 557
9430.764 576
9431.226 578
9431.687 629
9432.148 674
9432.610 711
9433.071 774
9433.533 857
9433.994 886
9434.456 916
9434.917 986
9435.378 1009
9435.840 1049
9436.301 1103
9436.763 1167
9437.224 1211
9437.686 1232
9438.148 1198
9438.609 1179
9439.071 1223
9439.532 1266
9439.994 1259
9440.455 1193
9440.917 1176
9441.379 1185
9441.840 1096
9442.302 1020
9442.763 994
9443.225 965
9443.687 943
9444.149 879
9444.610 870
9445.072 826
9445.534 792
9445.995 777
9446.457 736
9446.919 713
9447.381 691
9447.842 666
9448.304 653
9448.766 649
9449.228 677
9449.690 707
9450.151 738
9450.613 778
9451.075 767
9451.537 794
9451.999 847
9452.461 856
9452.923 868
9453.385 827
9453.846 796
9454.308 769
9454.770 729
9455.232 688
9455.694 694
9456.156 698
9456.618 671
9457.080 687
9457.542 652
9458.004 610
9458.466 609
9458.928 592
9459.390 559
9459.852 495
9460.315 428
9460.777 409
9461.239 412
9461.701 365
9462.163 357
9462.625 334
9463.087 342
9463.549 317
9464.012 306
9464.474 276
9464.936 263
9465.398 247
9465.860 206
9466.323 193
9466.785 185
9467.247 176
9467.709 151
9468.172 128
9468.634 115
9469.096 112
9469.558 125
9470.021 124
9470.483 114
9470.945 128
9471.408 131
9471.870 123
9472.333 114
9472.795 106
9473.257 96
9473.720 83
9474.182 99
9474.645 110
9475.107 113
9475.569 110
9476.032 116
9476.494 110
9476.957 108
9477.419 105
9477.882 93
9478.344 82
9478.807 98
9479.269 89
9479.732 82
9480.195 91
9480.657 82
9481.120 75
9481.582 58
9482.045 52
9482.508 49
9482.970 42
9483.433 47
9483.895 48
9484.358 75
9484.821 84
9485.284 81
9485.746 61
9486.209 39
9486.672 40
9487.134 43
9487.597 43
9488.060 37
9488.523 35
9488.985 32
9489.448 44
9489.911 52
9490.374 47
9490.837 52
9491.299 59
9491.762 43
9492.225 47
9492.688 46
9493.151 46
9493.614 54
9494.077 67
9494.540 77
9495.003 80
9495.466 91
9495.928 81
9496.391 85
9496.854 76
9497.317 70
9497.780 77
9498.243 78
9498.706 70
9499.169 70
9499.632 63
9500.095 62
9500.559 57
9501.022 49
9501.485 48
9501.948 47
9502.411 47
9502.874 29
9503.337 24
9503.800 25
9504.263 27
9504.727 30
9505.190 39
9505.653 29
9506.116 35
9506.579 35
9507.043 30
9507.506 31
9507.969 26
9508.432 18
9508.896 20
9509.359 15
9509.822 25
9510.285 20
9510.749 24
9511.212 33
9511.675 42
9512.139 48
9512.602 48
9513.065 38
9513.529 32
9513.992 28
9514.456 23
9514.919 19
9515.382 16
9515.846 18
9516.309 15
9516.773 12
9517.236 17
9517.700 11
9518.163 11
9518.627 20
9519.090 17
9519.554 12
9520.017 18
9520.481 20
9520.944 24
9521.408 29
9521.872 24
9522.335 20
9522.799 16
9523.262 21
9523.726 25
9524.190 27
9524.653 27
9525.117 24
9525.581 26
9526.044 27
9526.508 29
9526.972 18
9527.435 17
9527.899 14
9528.363 20
9528.827 33
9529.290 27
9529.754 16
9530.218 21
9530.682 25
9531.145 22
9531.609 23
9532.073 14
9532.537 16
9533.001 19
9533.465 23
9533.929 23
9534.392 21
9534.856 21
9535.320 28
9535.784 25
9536.248 20
9536.712 17
9537.176 22
9537.640 20
9538.104 16
9538.568 23
9539.032 29
9539.496 32
9539.960 26
9540.424 24
9540.888 18
9541.352 20
9541.816 12
9542.280 10
9542.744 18
9543.208 16
9543.672 34
9544.137 36
9544.601 37
9545.065 23
9545.529 32
9545.993 32
9546.457 26
9546.922 31
9547.386 29
9547.850 24
9548.314 19
9548.778 24
9549.243 23
9549.707 26
9550.171 16
9550.635 13
9551.100 26
9551.564 23
9552.028 27
9552.493 26
9552.957 20
9553.421 18
9553.886 18
9554.350 21
9554.814 25
9555.279 26
9555.743 24
9556.208 28
9556.672 26
9557.137 29
9557.601 24
9558.065 23
9558.530 21
9558.994 19
9559.459 33
9559.923 29
9560.388 26
9560.852 15
9561.317 16
9561.782 9
9562.246 12
9562.711 12
9563.175 25
9563.640 22
9564.104 18
9564.569 18
9565.034 17
9565.498 19
9565.963 17
9566.428 20
9566.892 25
9567.357 26
9567.822 24
9568.286 25
9568.751 23
9569.216 16
9569.681 23
9570.145 29
9570.610 27
9571.075 25
9571.540 18
9572.004 20
9572.469 28
9572.934 23
9573.399 29
9573.864 30
9574.329 27
9574.794 22
9575.258 23
9575.723 25
9576.188 20
9576.653 23
9577.118 26
9577.583 29
9578.048 24
9578.513 33
9578.978 31
9579.443 30
9579.908 29
9580.373 28
9580.838 25
9581.303 29
9581.768 37
9582.233 49
9582.698 44
9583.163 46
9583.628 48
9584.093 42
9584.558 37
9585.023 34
9585.489 23
9585.954 24
9586.419 34
9586.884 35
9587.349 37
9587.814 42
9588.280 37
9588.745 27
9589.210 16
9589.675 19
9590.140 28
9590.606 29
9591.071 28
9591.536 33
9592.001 34
9592.467 22
9592.932 27
9593.397 30
9593.863 32
9594.328 22
9594.793 27
9595.259 32
9595.724 39
9596.190 40
9596.655 35
9597.120 38
9597.586 34
9598.051 27
9598.517 29
9598.982 38
9599.448 43
9599.913 39
9600.378 32
9600.844 39
9601.310 44
9601.775 35
9602.241 37
9602.706 32
9603.172 31
9603.637 37
9604.103 42
9604.568 35
9605.034 31
9605.500 40
9605.965 43
9606.431 37
9606.896 35
9607.362 39
9607.828 34
9608.293 35
9608.759 32
9609.225 39
9609.691 42
9610.156 37
9610.622 25
9611.088 28
9611.554 29
9612.019 30
9612.485 23
9612.951 17
9613.417 32
9613.883 30
9614.348 31
9614.814 25
9615.280 38
9615.746 44
9616.212 37
9616.678 45
9617.144 44
9617.609 41
9618.075 53
9618.541 51
9619.007 50
9619.473 43
9619.939 44
9620.405 40
9620.871 33
9621.337 30
9621.803 26
9622.269 26
9622.735 28
9623.201 19
9623.667 34
9624.133 34
9624.599 19
9625.065 27
9625.532 34
9625.998 27
9626.464 39
9626.930 42
9627.396 48
9627.862 45
9628.328 45
9628.795 42
9629.261 28
9629.727 33
9630.193 44
9630.659 44
9631.126 44
9631.592 44
9632.058 39
9632.524 32
9632.991 21
9633.457 20
9633.923 26
9634.389 28
9634.856 32
9635.322 39
9635.788 38
9636.255 28
9636.721 30
9637.188 33
9637.654 51
9638.120 53
9638.587 51
9639.053 55
9639.520 40
9639.986 45
9640.453 52
9640.919 47
9641.385 41
9641.852 53
9642.318 65
9642.785 69
9643.252 63
9643.718 62
9644.185 74
9644.651 83
9645.118 77
9645.584 82
9646.051 70
9646.518 46
9646.984 57
9647.451 66
9647.917 58
9648.384 62
9648.851 56
9649.317 50
9649.784 45
9650.251 38
9650.717 42
9651.184 48
9651.651 53
9652.118 45
9652.584 32
9653.051 42
9653.518 49
9653.985 54
9654.451 56
9654.918 61
9655.385 65
9655.852 69
9656.319 66
9656.786 71
9657.253 63
9657.719 82
9658.186 78
9658.653 72
9659.120 68
9659.587 68
9660.054 61
9660.521 71
9660.988 96
9661.455 100
9661.922 103
9662.389 87
9662.856 66
9663.323 60
9663.790 83
9664.257 84
9664.724 87
9665.191 85
9665.658 79
9666.125 71
9666.592 63
9667.059 65
9667.526 56
9667.993 55
9668.461 44
9668.928 37
9669.395 28
9669.862 30
9670.329 39
9670.796 44
9671.264 52
9671.731 52
9672.198 41
9672.665 47
9673.133 56
9673.600 53
9674.067 46
9674.534 46
9675.002 39
9675.469 38
9675.936 41
9676.404 39
9676.871 40
9677.338 28
9677.806 26
9678.273 36
9678.740 30
9679.208 37
9679.675 39
9680.143 42
9680.610 53
9681.077 42
9681.545 42
9682.012 42
9682.480 45
9682.947 43
9683.415 36
9683.882 34
9684.350 36
9684.817 44
9685.285 36
9685.753 28
9686.220 31
9686.688 34
9687.155 37
9687.623 36
9688.090 41
9688.558 47
9689.026 41
9689.493 37
9689.961 30
9690.429 24
9690.896 27
9691.364 22
9691.832 26
9692.299 29
9692.767 32
9693.235 24
9693.703 21
9694.170 25
9694.638 30
9695.106 22
9695.574 23
9696.041 17
9696.509 28
9696.977 28
9697.445 25
9697.913 21
9698.381 18
9698.849 29
9699.316 20
9699.784 14
9700.252 20
9700.720 21
9701.188 31
9701.656 29
9702.124 29
9702.592 20
9703.060 21
9703.528 19
9703.996 24
9704.464 22
9704.932 25
9705.400 38
9705.868 32
9706.336 24
9706.804 20
9707.272 27
9707.740 32
9708.208 32
9708.676 38
9709.144 31
9709.613 39
9710.081 51
9710.549 50
9711.017 52
9711.485 60
9711.953 61
9712.422 45
9712.890 56
9713.358 58
9713.826 62
9714.294 47
9714.763 38
9715.231 37
9715.699 38
9716.168 37
9716.636 37
9717.104 60
9717.572 70
9718.041 65
9718.509 58
9718.978 57
9719.446 48
9719.914 50
9720.383 49
9720.851 39
9721.319 43
9721.788 42
9722.256 58
9722.725 64
9723.193 65
9723.662 68
9724.130 80
9724.599 84
9725.067 87
9725.536 81
9726.004 105
9726.473 112
9726.941 123
9727.410 144
9727.878 143
9728.347 144
9728.816 143
9729.284 154
9729.753 162
9730.221 144
9730.690 150
9731.159 137
9731.627 134
9732.096 137
9732.565 139
9733.033 115
9733.502 94
9733.971 89
9734.439 91
9734.908 107
9735.377 97
9735.846 90
9736.314 88
9736.783 70
9737.252 83
9737.721 77
9738.190 82
9738.659 89
9739.127 93
9739.596 98
9740.065 80
9740.534 74
9741.003 54
9741.472 40
9741.941 53
9742.410 77
9742.878 80
9743.347 77
9743.816 66
9744.285 77
9744.754 88
9745.223 86
9745.692 86
9746.161 74
9746.630 60
9747.099 63
9747.568 63
9748.037 58
9748.506 61
9748.976 68
9749.445 65
9749.914 68
9750.383 61
9750.852 51
9751.321 44
9751.790 32
9752.259 35
9752.729 25
9753.198 21
9753.667 21
9754.136 27
9754.605 31
9755.075 23
9755.544 18
9756.013 13
9756.482 13
9756.952 16
9757.421 19
9757.890 20
9758.359 17
9758.829 29
9759.298 24
9759.767 18
9760.237 17
9760.706 12
9761.175 13
9761.645 18
9762.114 22
9762.584 23
9763.053 22
9763.522 19
9763.992 16
9764.461 15
9764.931 11
9765.400 10
9765.870 12
9766.339 14
9766.809 21
9767.278 19
9767.748 21
9768.217 16
9768.687 14
9769.156 12
9769.626 8
9770.096 6
9770.565 8
9771.035 8
9771.504 5
9771.974 6
9772.444 8
9772.913 11
9773.383 7
9773.853 7
9774.322 10
9774.792 7
9775.262 1
9775.731 1
9776.201 5
9776.671 6
9777.141 5
9777.610 3
9778.080 3
9778.550 4
9779.020 8
9779.490 7
9779.959 6
9780.429 12
9780.899 7
9781.369 6
9781.839 16
9782.309 13
9782.779 9
9783.249 7
9783.718 12
9784.188 8
9784.658 7
9785.128 6
9785.598 7
9786.068 7
9786.538 6
9787.008 15
9787.478 15
9787.948 16
9788.418 10
9788.888 2
9789.358 1
9789.828 5
9790.298 13
9790.768 12
9791.239 10
9791.709 15
9792.179 11
9792.649 6
9793.119 9
9793.589 11
9794.059 10
9794.529 8
9795.000 4
9795.470 4
9795.940 5
9796.410 4
9796.880 6
9797.351 2
9797.821 5
9798.291 5
9798.762 9
9799.232 10
9799.702 9
9800.172 5
9800.643 5
9801.113 6
9801.583 4
9802.054 6
9802.524 2
9802.994 7
9803.465 9
9803.935 11
9804.406 8
9804.876 6
9805.346 9
9805.817 6
9806.287 14
9806.758 13
9807.228 7
9807.699 8
9808.169 7
9808.640 6
9809.110 6
9809.581 10
9810.051 8
9810.522 8
9810.993 16
9811.463 13
9811.934 6
9812.404 7
9812.875 9
9813.346 3
9813.816 4
9814.287 5
9814.757 3
9815.228 9
9815.699 10
9816.169 13
9816.640 11
9817.111 12
9817.582 20
9818.052 18
9818.523 24
9818.994 22
9819.465 9
9819.935 7
9820.406 3
9820.877 12
9821.348 17
9821.819 15
9822.289 16
9822.760 19
9823.231 14
9823.702 9
9824.173 10
9824.644 12
9825.115 12
9825.586 7
9826.057 7
9826.527 15
9826.998 11
9827.469 13
9827.940 11
9828.411 6
9828.882 5
9829.353 2
9829.824 3
9830.295 3
9830.766 7
9831.237 3
9831.709 4
9832.180 7
9832.651 5
9833.122 4
9833.593 8
9834.064 9
9834.535 5
9835.006 1
9835.477 2
9835.949 6
9836.420 6
9836.891 5
9837.362 4
9837.833 5
9838.305 1
9838.776 2
9839.247 5
9839.718 8
9840.190 12
9840.661 5
9841.132 6
9841.603 7
9842.075 9
9842.546 9
9843.017 4
9843.489 11
9843.960 10
9844.431 7
9844.903 6
9845.374 8
9845.846 2
9846.317 3
9846.788 1
9847.260 0
9847.731 5
9848.203 8
9848.674 6
9849.146 5
9849.617 4
9850.089 4
9850.560 4
9851.032 5
9851.503 4
9851.975 4
9852.446 4
9852.918 3
9853.390 3
9853.861 1
9854.333 1
9854.804 1
9855.276 4
9855.748 12
9856.219 13
9856.691 9
9857.163 12
9857.634 5
9858.106 7
9858.578 4
9859.049 6
9859.521 7
9859.993 5
9860.465 10
9860.936 16
9861.408 15
9861.880 12
9862.352 14
9862.824 12
9863.295 13
9863.767 17
9864.239 11
9864.711 14
9865.183 11
9865.655 10
9866.126 13
9866.598 11
9867.070 9
9867.542 13
9868.014 13
9868.486 16
9868.958 15
9869.430 13
9869.902 10
9870.374 8
9870.846 14
9871.318 16
9871.790 11
9872.262 8
9872.734 4
9873.206 4
9873.678 10
9874.150 15
9874.622 16
9875.094 10
9875.567 8
9876.039 8
9876.511 10
9876.983 6
9877.455 2
9877.927 10
9878.399 10
9878.872 10
9879.344 13
9879.816 14
9880.288 8
9880.761 3
9881.233 4
9881.705 4
9882.177 4
9882.650 3
9883.122 3
9883.594 1
9884.066 3
9884.539 3
9885.011 10
9885.483 11
9885.956 7
9886.428 10
9886.901 8
9887.373 7
9887.845 4
9888.318 5
9888.790 3
9889.263 4
9889.735 15
9890.208 17
9890.680 9
9891.153 7
9891.625 6
9892.098 6
9892.570 7
9893.043 6
9893.515 4
9893.988 3
9894.460 5
9894.933 7
9895.405 4
9895.878 2
9896.351 1
9896.823 1
9897.296 5
9897.769 2
9898.241 0
9898.714 5
9899.186 5
9899.659 4
9900.132 3
9900.605 3
9901.077 7
9901.550 14
9902.023 13
9902.496 11
9902.968 6
9903.441 10
9903.914 13
9904.387 11
9904.859 7
9905.332 5
9905.805 8
9906.278 12
9906.751 10
9907.224 15
9907.697 11
9908.169 8
9908.642 5
9909.115 4
9909.588 6
9910.061 7
9910.534 11
9911.007 18
9911.480 13
9911.953 13
9912.426 4
9912.899 2
9913.372 1
9913.845 5
9914.318 9
9914.791 7
9915.264 9
9915.737 12
9916.210 10
9916.683 13
9917.157 7
9917.630 13
9918.103 13
9918.576 8
9919.049 6
9919.522 4
9919.995 4
9920.469 7
9920.942 9
9921.415 12
9921.888 5
9922.361 4
9922.835 5
9923.308 7
9923.781 7
9924.254 6
9924.728 10
9925.201 8
9925.674 3
9926.148 7
9926.621 3
9927.094 5
9927.568 11
9928.041 11
9928.514 9
9928.988 6
9929.461 3
9929.935 3
9930.408 13
9930.881 12
9931.355 16
9931.828 14
9932.302 18
9932.775 19
9933.249 17
9933.722 23
9934.196 31
9934.669 24
9935.143 15
9935.616 24
9936.090 22
9936.563 25
9937.037 23
9937.511 20
9937.984 17
9938.458 19
9938.931 28
9939.405 37
9939.879 28
9940.352 22
9940.826 9
9941.300 10
9941.773 12
9942.247 11
9942.721 14
9943.195 10
9943.668 10
9944.142 11
9944.616 10
9945.090 15
9945.563 19
9946.037 26
9946.511 30
9946.985 27
9947.459 27
9947.932 24
9948.406 31
9948.880 35
9949.354 46
9949.828 51
9950.302 46
9950.776 46
9951.250 42
9951.724 47
9952.198 27
9952.671 38
9953.145 31
9953.619 37
9954.093 33
9954.567 26
9955.041 28
9955.515 24
9955.989 26
9956.463 25
9956.938 15
9957.412 21
9957.886 13
9958.360 13
9958.834 11
9959.308 20
9959.782 28
9960.256 33
9960.730 34
9961.204 33
9961.679 30
9962.153 26
9962.627 19
9963.101 20
9963.575 28
9964.050 29
9964.524 31
9964.998 34
9965.472 39
9965.947 36
9966.421 36
9966.895 25
9967.370 21
9967.844 13
9968.318 10
9968.792 13
9969.267 12
9969.741 12
9970.216 11
9970.690 17
9971.164 18
9971.639 15
9972.113 13
9972.588 8
9973.062 2
9973.536 6
9974.011 7
9974.485 12
9974.960 7
9975.434 4
9975.909 4
9976.383 1
9976.858 1
9977.332 0
9977.807 2
9978.282 1
9978.756 0
9979.231 0
9979.705 0
9980.180 1
9980.654 3
9981.129 4
9981.604 1
9982.078 2
9982.553 0
9983.028 5
9983.502 6
9983.977 7
9984.452 6
9984.927 3
9985.401 3
9985.876 2
9986.351 0
9986.826 0
9987.300 1
9987.775 4
9988.250 3
9988.725 7
9989.200 5
9989.674 2
9990.149 4
9990.624 0
9991.099 2
9991.574 5
9992.049 5
9992.524 6
9992.998 9
9993.473 7
9993.948 2
9994.423 2
9994.898 1
9995.373 2
9995.848 2
9996.323 6
9996.798 1
9997.273 3
9997.748 7
9998.223 6
9998.698 5
9999.173 1
9999.648 1
10000.123 4
10000.599 2
10001.074 2
10001.549 3
10002.024 4
10002.499 0
10002.974 0
10003.449 1
10003.925 0
10004.400 0
10004.875 3
10005.350 1
10005.825 4
10006.301 4
10006.776 2
10007.251 3
10007.726 6
10008.202 6
10008.677 3
10009.152 6
10009.627 2
10010.103 5
10010.578 6
10011.053 7
10011.529 7
10012.004 3
10012.479 3
10012.955 2
10013.430 4
10013.906 6
10014.381 6
10014.857 8
10015.332 6
10015.807 10
10016.283 5
10016.758 1
10017.234 7
10017.709 5
10018.185 4
10018.660 3
10019.136 3
10019.611 4
10020.087 2
10020.563 1
10021.038 5
10021.514 4
10021.989 0
10022.465 4
10022.941 4
10023.416 2
10023.892 2
10024.367 3
10024.843 8
10025.319 8
10025.794 10
10026.270 11
10026.746 9
10027.222 8
10027.697 4
10028.173 4
10028.649 2
10029.125 1
10029.600 1
10030.076 0
10030.552 3
10031.028 8
10031.504 4
10031.979 5
10032.455 2
10032.931 1
10033.407 1
10033.883 4
10034.359 2
10034.835 2
10035.311 2
10035.787 3
10036.262 3
10036.738 1
10037.214 1
10037.690 4
10038.166 3
10038.642 1
10039.118 3
10039.594 8
10040.070 5
10040.546 1
10041.022 6
10041.499 18
10041.975 13
10042.451 6
10042.927 5
10043.403 3
10043.879 0
10044.355 0
10044.831 1
10045.307 4
10045.784 6
10046.260 9
10046.736 4
10047.212 1
10047.688 0
10048.165 0
10048.641 0
10049.117 0
10049.593 1
10050.070 3
10050.546 6
10051.022 3
10051.498 3
10051.975 14
10052.451 7
10052.927 3
10053.404 1
10053.880 1
10054.356 0
10054.833 0
10055.309 0
10055.786 0
10056.262 0
10056.738 3
10057.215 4
10057.691 5
10058.168 2
10058.644 3
10059.121 1
10059.597 1
10060.074 4
10060.550 3
10061.027 1
10061.503 1
10061.980 3
10062.456 2
10062.933 3
10063.409 3
10063.886 0
10064.363 0
10064.839 0
10065.316 0
10065.793 2
10066.269 1
10066.746 3
10067.223 3
10067.699 6
10068.176 6
10068.653 4
10069.129 3
10069.606 10
10070.083 10
10070.560 5
10071.036 3
10071.513 2
10071.990 5
10072.467 3
10072.943 1
10073.420 2
10073.897 1
10074.374 3
10074.851 4
10075.328 3
10075.805 4
10076.281 8
10076.758 15
10077.235 15
10077.712 7
10078.189 4
10078.666 4
10079.143 5
10079.620 4
10080.097 6
10080.574 3
10081.051 2
10081.528 5
10082.005 6
10082.482 5
10082.959 3
10083.436 0
10083.913 1
10084.390 3
10084.867 0
10085.344 0
10085.821 0
10086.299 5
10086.776 9
10087.253 14
10087.730 18
10088.207 14
10088.684 13
10089.162 13
10089.639 9
10090.116 7
10090.593 4
10091.070 2
10091.548 1
10092.025 7
10092.502 7
10092.979 8
10093.457 4
10093.934 2
10094.411 6
10094.889 4
10095.366 5
10095.843 4
10096.321 5
10096.798 3
10097.275 4
10097.753 1
10098.230 5
10098.708 3
10099.185 2
10099.663 1
10100.140 3
10100.617 6
10101.095 3
10101.572 8
10102.050 8
10102.527 1
10103.005 1
10103.482 6
10103.960 2
10104.438 3
10104.915 3
10105.393 1
10105.870 0
10106.348 4
10106.825 10
10107.303 7
10107.781 7
10108.258 3
10108.736 3
10109.214 2
10109.691 3
10110.169 2
10110.647 4
10111.124 6
10111.602 4
10112.080 5
10112.558 5
10113.035 7
10113.513 9
10113.991 11
10114.469 7
10114.947 6
10115.424 6
10115.902 5
10116.380 4
10116.858 1
10117.336 3
10117.814 0
10118.291 2
10118.769 7
10119.247 8
10119.725 5
10120.203 4
10120.681 5
10121.159 1
10121.637 1
10122.115 5
10122.593 3
10123.071 0
10123.549 6
10124.027 4
10124.505 0
10124.983 1
10125.461 2
10125.939 2
10126.417 2
10126.895 5
10127.373 4
10127.851 3
10128.329 8
10128.808 4
10129.286 2
10129.764 1
10130.242 2
10130.720 3
10131.198 1
10131.677 2
10132.155 1
10132.633 2
10133.111 5
10133.589 5
10134.068 7
10134.546 2
10135.024 4
10135.503 2
10135.981 2
10136.459 1
10136.937 0
10137.416 0
10137.894 4
10138.372 1
10138.851 2
10139.329 5
10139.808 16
10140.286 13
10140.764 6
10141.243 7
10141.721 2
10142.200 1
10142.678 1
10143.157 4
10143.635 3
10144.114 1
10144.592 2
10145.071 9
10145.549 5
10146.028 2
10146.506 0
10146.985 1
10147.463 1
10147.942 0
10148.420 1
10148.899 1
10149.378 2
10149.856 1
10150.335 5
10150.814 6
10151.292 2
10151.771 2
10152.250 1
10152.728 4
10153.207 2
10153.686 2
10154.164 3
10154.643 3
10155.122 1
10155.601 0
10156.079 1
10156.558 1
10157.037 1
10157.516 1
10157.995 0
10158.473 2
10158.952 3
10159.431 5
10159.910 2
10160.389 2
10160.868 3
10161.347 2
10161.826 2
10162.304 4
10162.783 7
10163.262 2
10163.741 7
10164.220 5
10164.699 1
10165.178 4
10165.657 5
10166.136 2
10166.615 3
10167.094 2
10167.573 1
10168.052 0
10168.531 2
10169.010 3
10169.490 7
10169.969 5
10170.448 4
10170.927 2
10171.406 1
10171.885 1
10172.364 5
10172.843 1
10173.323 3
10173.802 2
10174.281 8
10174.760 9
10175.239 3
10175.719 2
10176.198 2
10176.677 1
10177.156 2
10177.636 3
10178.115 0
10178.594 0
10179.074 5
10179.553 5
10180.032 2
10180.512 0
10180.991 1
10181.470 1
10181.950 2
10182.429 1
10182.908 6
10183.388 6
10183.867 4
10184.347 1
10184.826 5
10185.306 4
10185.785 2
10186.265 2
10186.744 3
10187.224 4
10187.703 2
10188.183 5
10188.662 9
10189.142 4
10189.621 0
10190.101 1
10190.580 0
10191.060 1
10191.540 0
10192.019 0
10192.499 0
10192.979 3
10193.458 6
10193.938 6
10194.417 7
10194.897 3
10195.377 5
10195.857 5
10196.336 3
10196.816 2
10197.296 3
10197.776 2
10198.255 0
10198.735 0
10199.215 0
10199.695 2
10200.174 1
10200.654 1
10201.134 2
10201.614 1
10202.094 9
10202.574 6
10203.054 4
10203.533 4
10204.013 4
10204.493 1
10204.973 1
10205.453 1
10205.933 4
10206.413 6
10206.893 9
10207.373 9
10207.853 14
10208.333 11
10208.813 8
10209.293 5
10209.773 6
10210.253 3
10210.733 2
10211.213 4
10211.693 3
10212.173 6
10212.653 8
10213.133 6
10213.614 3
10214.094 5
10214.574 2
10215.054 2
10215.534 15
10216.014 6
10216.495 5
10216.975 3
10217.455 1
10217.935 2
10218.415 3
10218.896 4
10219.376 6
10219.856 12
10220.337 6
10220.817 5
10221.297 4
10221.777 2
10222.258 1
10222.738 1
10223.218 0
10223.699 0
10224.179 4
10224.660 3
10225.140 3
10225.620 4
10226.101 2
10226.581 1
10227.062 3
10227.542 1
10228.023 0
10228.503 3
10228.984 5
10229.464 2
10229.945 3
10230.425 4
10230.906 5
10231.386 5
10231.867 1
10232.347 1
10232.828 1
10233.308 1
10233.789 1
10234.270 0
10234.750 1
10235.231 0
10235.711 3
10236.192 0
10236.673 2
10237.153 3
10237.634 3
10238.115 5
10238.596 2
10239.076 6
10239.557 3
10240.038 4
10240.519 4
10240.999 3
10241.480 3
10241.961 2
10242.442 3
10242.922 3
10243.403 1
10243.884 2
10244.365 3
10244.846 1
10245.327 7
10245.808 9
10246.288 3
10246.769 3
10247.250 1
10247.731 2
10248.212 2
10248.693 1
10249.174 1
10249.655 2
10250.136 9
10250.617 6
10251.098 5
10251.579 3
10252.060 2
10252.541 3
10253.022 4
10253.503 3
10253.984 7
10254.465 6
10254.946 6
10255.428 3
10255.909 1
10256.390 4
10256.871 5
10257.352 4
10257.833 0
10258.314 0
10258.796 5
10259.277 3
10259.758 3
10260.239 1
10260.720 1
10261.202 1
10261.683 2
10262.164 1
10262.645 1
10263.127 1
10263.608 0
10264.089 1
10264.571 4
10265.052 2
10265.533 0
10266.015 0
10266.496 2
10266.977 1
10267.459 3
10267.940 2
10268.422 2
10268.903 2
10269.384 2
10269.866 2
10270.347 0
10270.829 1
10271.310 1
10271.792 3
10272.273 3
10272.755 11
10273.236 6
10273.718 5
10274.199 1
10274.681 1
10275.163 0
10275.644 0
10276.126 0
10276.607 0
10277.089 1
10277.571 0
10278.052 0
10278.534 1
10279.016 1
10279.497 2
10279.979 4
10280.461 4
10280.942 1
10281.424 0
10281.906 3
10282.387 2
10282.869 0
10283.351 0
10283.833 1
10284.314 1
10284.796 0
10285.278 1
10285.760 0
10286.242 2
10286.724 3
10287.205 1
10287.687 0
10288.169 0
10288.651 5
10289.133 3
10289.615 2
10290.097 0
10290.579 3
10291.061 4
10291.543 2
10292.025 4
10292.507 7
10292.988 4
10293.470 7
10293.952 5
10294.435 2
10294.917 4
10295.399 0
10295.881 0
10296.363 0
10296.845 1
10297.327 4
10297.809 3
10298.291 2
10298.773 2
10299.255 0
10299.737 0
10300.220 2
10300.702 2
10301.184 2
10301.666 1
10302.148 0
10302.631 0
10303.113 1
10303.595 1
10304.077 1
10304.560 2
10305.042 3
10305.524 3
10306.006 8
10306.489 2
10306.971 1
10307.453 1
10307.936 0
10308.418 1
10308.900 0
10309.383 0
10309.865 0
10310.347 0
10310.830 1
10311.312 3
10311.795 1
10312.277 1
10312.760 0
10313.242 0
10313.725 0
10314.207 0
10314.690 0
10315.172 1
10315.655 1
10316.137 1
10316.620 0
10317.102 0
10317.585 0
10318.067 2
10318.550 2
10319.032 2
10319.515 1
10319.998 0
10320.480 3
10320.963 3
10321.446 3
10321.928 1
10322.411 1
10322.894 1
10323.376 0
10323.859 0
10324.342 1
10324.824 1
10325.307 1
10325.790 1
10326.273 2
10326.755 4
10327.238 2
10327.721 1
10328.204 2
10328.687 1
10329.170 2
10329.652 3
10330.135 2
10330.618 0
10331.101 0
10331.584 0
10332.067 0
10332.550 0
10333.033 1
10333.516 0
10333.998 1
10334.481 0
10334.964 2
10335.447 0
10335.930 2
10336.413 3
10336.896 1
10337.379 0
10337.862 0
10338.345 0
10338.829 0
10339.312 4
10339.795 3
10340.278 1
10340.761 4
10341.244 1
10341.727 2
10342.210 4
10342.693 6
10343.177 3
10343.660 2
10344.143 3
10344.626 5
10345.109 13
10345.593 11
10346.076 10
10346.559 7
10347.042 8
10347.526 4
10348.009 3
10348.492 2
10348.975 3
10349.459 2
10349.942 3
10350.425 1
10350.909 2
10351.392 0
10351.875 3
10352.359 3
10352.842 1
10353.326 1
10353.809 0
10354.292 1
10354.776 3
10355.259 2
10355.743 5
10356.226 5
10356.710 4
10357.193 3
10357.677 5
10358.160 1
10358.644 0
10359.127 2
10359.611 5
10360.094 1
10360.578 1
10361.061 0
10361.545 1
10362.029 0
10362.512 0
10362.996 1
10363.479 0
10363.963 1
10364.447 2
10364.930 0
10365.414 0
10365.898 0
10366.381 1
10366.865 1
10367.349 3
10367.833 1
10368.316 1
10368.800 4
10369.284 4
10369.768 3
10370.251 2
10370.735 1
10371.219 1
10371.703 0
10372.187 0
10372.671 0
10373.154 0
10373.638 1
10374.122 0
10374.606 3
10375.090 3
10375.574 1
10376.058 2
10376.542 3
10377.026 1
10377.510 0
10377.994 0
10378.478 2
10378.962 0
10379.446 4
10379.930 1
10380.414 1
10380.898 3
10381.382 3
10381.866 1
10382.350 0
10382.834 0
10383.318 0
10383.802 0
10384.286 0
10384.770 0
10385.255 0
10385.739 3
10386.223 2
10386.707 0
10387.191 0
10387.675 1
10388.160 1
10388.644 0
10389.128 1
10389.612 0
10390.097 0
10390.581 0
10391.065 0
10391.549 0
10392.034 4
10392.518 3
10393.002 1
10393.487 0
10393.971 0
10394.455 0
10394.940 1
10395.424 2
10395.909 4
10396.393 1
10396.877 4
10397.362 4
10397.846 1
10398.331 1
10398.815 2
10399.300 2
10399.784 2
10400.269 1
10400.753 0
10401.238 0
10401.722 1
10402.207 1
10402.691 2
10403.176 0
10403.660 2
10404.145 3
10404.629 3
10405.114 1
10405.599 1
10406.083 3
10406.568 0
10407.053 1
10407.537 1
10408.022 1
10408.507 2
10408.991 9
10409.476 14
10409.961 11
10410.445 5
10410.930 3
10411.415 2
10411.900 2
10412.384 1
10412.869 0
10413.354 0
10413.839 0
10414.324 2
10414.809 3
10415.293 1
10415.778 1
10416.263 0
10416.748 0
10417.233 2
10417.718 2
10418.203 0
10418.688 1
10419.172 1
10419.657 3
10420.142 1
10420.627 0
10421.112 1
10421.597 4
10422.082 1
10422.567 2
10423.052 6
10423.537 5
10424.022 5
10424.507 2
10424.993 1
10425.478 0
10425.963 1
10426.448 0
10426.933 0
10427.418 1
10427.903 1
10428.388 1
10428.873 1
10429.359 4
10429.844 5
10430.329 4
10430.814 5
10431.299 2
10431.785 0
10432.270 0
10432.755 1
10433.240 2
10433.726 1
10434.211 1
10434.696 1
10435.182 1
10435.667 1
10436.152 2
10436.638 4
10437.123 4
10437.608 2
10438.094 3
10438.579 1
10439.064 1
10439.550 3
10440.035 1
10440.521 1
10441.006 6
10441.491 3
10441.977 1
10442.462 1
10442.948 2
10443.433 2
10443.919 4
10444.404 11
10444.890 4
10445.375 4
10445.861 2
10446.347 4
10446.832 2
10447.318 1
10447.803 2
10448.289 3
10448.775 3
10449.260 1
10449.746 3
10450.232 5
10450.717 6
10451.203 3
10451.689 9
10452.174 7
10452.660 5
10453.146 5
10453.631 7
10454.117 3
10454.603 2
10455.089 1
10455.574 0
10456.060 0
10456.546 1
10457.032 3
10457.518 3
10458.003 1
10458.489 3
10458.975 1
10459.461 0
10459.947 5
10460.433 3
10460.919 2
10461.405 2
10461.891 5
10462.377 8
10462.862 10
10463.348 2
10463.834 0
10464.320 1
10464.806 3
10465.292 4
10465.778 3
10466.264 2
10466.750 0
10467.236 1
10467.723 2
10468.209 4
10468.695 1
10469.181 1
10469.667 1
10470.153 3
10470.639 0
10471.125 2
10471.611 2
10472.098 6
10472.584 5
10473.070 5
10473.556 2
10474.042 1
10474.529 0
10475.015 3
10475.501 4
10475.987 4
10476.474 5
10476.960 2
10477.446 4
10477.932 2
10478.419 6
10478.905 7
10479.391 5
10479.878 6
10480.364 1
10480.850 2
10481.337 0
10481.823 4
10482.310 2
10482.796 0
10483.282 2
10483.769 2
10484.255 4
10484.742 1
10485.228 1
10485.715 2
10486.201 3
10486.688 8
10487.174 7
10487.661 3
10488.147 2
10488.634 2
10489.120 6
10489.607 3
10490.093 2
10490.580 0
10491.067 2
10491.553 2
10492.040 1
10492.527 0
10493.013 0
10493.500 0
10493.986 1
10494.473 3
10494.960 2
10495.447 0
10495.933 2
10496.420 2
10496.907 0
10497.393 0
10497.880 0
10498.367 3
10498.854 10
10499.341 5
10499.827 1
10500.314 0
10500.801 5
10501.288 4
10501.775 2
10502.262 8
10502.748 3
10503.235 2
10503.722 0
10504.209 0
10504.696 0
10505.183 2
10505.670 0
10506.157 1
10506.644 2
10507.131 4
10507.618 2
10508.105 0
10508.592 0
10509.079 0
10509.566 0
10510.053 0
10510.540 4
10511.027 3
10511.514 2
10512.001 5
10512.488 4
10512.975 3
10513.462 2
10513.950 1
10514.437 1
10514.924 0
10515.411 2
10515.898 0
10516.385 0
10516.873 0
10517.360 0
10517.847 0
10518.334 0
10518.822 0
10519.309 0
10519.796 1
10520.283 0
10520.771 0
10521.258 0
10521.745 0
10522.233 3
10522.720 2
10523.207 0
10523.695 4
10524.182 3
10524.669 0
10525.157 0
10525.644 0
10526.132 1
10526.619 1
10527.106 0
10527.594 0
10528.081 0
10528.569 0
10529.056 0
10529.544 0
10530.031 0
10530.519 0
10531.006 0
10531.494 0
10531.981 1
10532.469 0
10532.957 0
10533.444 0
10533.932 1
10534.419 2
10534.907 2
10535.395 0
10535.882 2
10536.370 2
10536.858 1
10537.345 2
10537.833 5
10538.321 4
10538.808 8
10539.296 4
10539.784 3
10540.271 5
10540.759 6
10541.247 5
10541.735 1
10542.223 3
10542.710 2
10543.198 0
10543.686 0
10544.174 0
10544.662 0
10545.149 0
10545.637 0
10546.125 1
10546.613 0
10547.101 0
10547.589 0
10548.077 0
10548.565 0
10549.053 0
10549.541 0
10550.029 0
10550.517 0
10551.005 1
10551.493 2
10551.981 1
10552.469 0
10552.957 0
10553.445 0
10553.933 3
10554.421 3
10554.909 3
10555.397 4
10555.885 1
10556.373 1
10556.861 1
10557.349 3
10557.838 5
10558.326 1
10558.814 0
10559.302 5
10559.790 1
10560.279 0
10560.767 0
10561.255 0
10561.743 0
10562.231 0
10562.720 1
10563.208 2
10563.696 0
10564.185 0
10564.673 0
10565.161 1
10565.650 1
10566.138 0
10566.626 1
10567.115 0
10567.603 0
10568.091 1
10568.580 0
10569.068 0
10569.557 0
10570.045 0
10570.533 0
10571.022 0
10571.510 0
10571.999 2
10572.487 0
10572.976 0
10573.464 2
10573.953 1
10574.441 1
10574.930 0
10575.418 1
10575.907 3
10576.396 0
10576.884 0
10577.373 0
10577.861 0
10578.350 1
10578.839 0
10579.327 0
10579.816 0
10580.305 0
10580.793 1
10581.282 0
10581.771 0
10582.259 1
10582.748 5
10583.237 3
10583.726 2
10584.214 0
10584.703 1
10585.192 3
10585.681 3
10586.169 1
10586.658 3
10587.147 2
10587.636 0
10588.125 0
10588.614 0
10589.103 0
10589.591 2
10590.080 0
10590.569 2
10591.058 0
10591.547 0
10592.036 1
10592.525 0
10593.014 0
10593.503 0
10593.992 0
10594.481 0
10594.970 0
10595.459 0
10595.948 0
10596.437 0
10596.926 0
10597.415 0
10597.904 0
10598.393 0
10598.882 0
10599.371 1
10599.860 0
10600.350 0
10600.839 0
10601.328 1
10601.817 0
10602.306 1
10602.795 0
10603.285 1
10603.774 3
10604.263 3
10604.752 2
10605.242 1
10605.731 0
10606.220 0
10606.709 1
10607.199 1
10607.688 0
10608.177 0
10608.667 0
10609.156 3
10609.645 7
10610.135 4
10610.624 2
10611.113 0
10611.603 0
10612.092 1
10612.582 1
10613.071 2
10613.560 3
10614.050 1
10614.539 4
10615.029 2
10615.518 6
10616.008 8
10616.497 3
10616.987 2
10617.476 0
10617.966 1
10618.455 0
10618.945 1
10619.434 1
10619.924 0
10620.414 2
10620.903 0
10621.393 2
10621.882 3
10622.372 9
10622.862 4
10623.351 2
10623.841 1
10624.331 1
10624.820 0
10625.310 0
10625.800 1
10626.290 0
10626.779 0
10627.269 1
10627.759 0
10628.249 0
10628.738 1
10629.228 4
10629.718 5
10630.208 2
10630.698 2
10631.187 0
10631.677 0
10632.167 0
10632.657 2
10633.147 3
10633.637 2
10634.127 2
10634.617 1
10635.107 0
10635.597 0
10636.086 0
10636.576 0
10637.066 0
10637.556 0
10638.046 0
10638.536 0
10639.026 5
10639.516 2
10640.007 3
10640.497 1
10640.987 0
10641.477 1
10641.967 1
10642.457 1
10642.947 0
10643.437 0
10643.927 0
10644.417 1
10644.908 1
10645.398 0
10645.888 0
10646.378 1
10646.868 0
10647.359 2
10647.849 1
10648.339 0
10648.829 0
10649.319 0
10649.810 2
10650.300 1
10650.790 0
10651.281 0
10651.771 0
10652.261 1
10652.752 0
10653.242 1
10653.732 1
10654.223 0
10654.713 0
10655.203 0
10655.694 0
10656.184 0
10656.675 1
10657.165 0
10657.656 0
10658.146 0
10658.637 0
10659.127 2
10659.617 2
10660.108 0
10660.599 0
10661.089 0
10661.580 1
10662.070 1
10662.561 1
10663.051 1
10663.542 1
10664.032 4
10664.523 6
10665.014 6
10665.504 2
10665.995 1
10666.486 0
10666.976 0
10667.467 1
10667.958 0
10668.448 0
10668.939 1
10669.430 0
10669.920 0
10670.411 0
10670.902 0
10671.393 0
10671.884 3
10672.374 1
10672.865 1
10673.356 0
10673.847 0
10674.338 0
10674.828 1
10675.319 0
10675.810 0
10676.301 2
10676.792 3
10677.283 2
10677.774 0
10678.265 0
10678.756 0
10679.247 0
10679.737 0
10680.228 0
10680.719 1
10681.210 0
10681.701 0
10682.192 3
10682.683 1
10683.174 0
10683.666 0
10684.157 1
10684.648 0
10685.139 1
10685.630 0
10686.121 0
10686.612 0
10687.103 0
10687.594 1
10688.085 1
10688.577 0
10689.068 0
10689.559 0
10690.050 0
10690.541 0
10691.033 2
10691.524 2
10692.015 2
10692.506 1
10692.998 1
10693.489 1
10693.980 0
10694.471 0
10694.963 1
10695.454 1
10695.945 0
10696.437 0
10696.928 0
10697.419 2
10697.911 0
10698.402 1
10698.894 0
10699.385 0
10699.876 0
10700.368 0
10700.859 1
10701.351 0
10701.842 1
10702.334 0
10702.825 0
10703.317 2
10703.808 1
10704.300 0
10704.791 0
10705.283 1
10705.774 2
10706.266 1
10706.757 0
10707.249 0
10707.741 1
10708.232 1
10708.724 1
10709.216 1
10709.707 1
10710.199 0
10710.691 0
10711.182 0
10711.674 0
10712.166 1
10712.657 2
10713.149 0
10713.641 0
10714.132 0
10714.624 0
10715.116 0
10715.608 4
10716.100 3
10716.591 1
10717.083 1
10717.575 1
10718.067 3
10718.559 2
10719.051 7
10719.542 1
10720.034 0
10720.526 0
10721.018 0
10721.510 0
10722.002 0
10722.494 1
10722.986 1
10723.478 1
10723.970 1
10724.462 1
10724.954 0
10725.446 0
10725.938 0
10726.430 0
10726.922 0
10727.414 1
10727.906 2
10728.398 1
10728.890 1
10729.382 0
10729.874 1
10730.366 2
10730.859 3
10731.351 2
10731.843 2
10732.335 0
10732.827 1
10733.319 0
10733.812 0
10734.304 1
10734.796 2
10735.288 2
10735.781 2
10736.273 1
10736.765 0
10737.257 0
10737.750 0
10738.242 1
10738.734 0
10739.227 3
10739.719 2
10740.211 1
10740.704 0
10741.196 0
10741.688 2
10742.181 1
10742.673 2
10743.166 0
10743.658 0
10744.150 0
10744.643 0
10745.135 2
10745.628 0
10746.120 0
10746.613 1
10747.105 1
10747.598 0
10748.090 0
10748.583 0
10749.075 1
10749.568 0
10750.060 0
10750.553 2
10751.046 2
10751.538 1
10752.031 0
10752.524 0
10753.016 1
10753.509 0
10754.001 0
10754.494 0
10754.987 0
10755.480 0
10755.972 1
10756.465 2
10756.958 1
10757.450 1
10757.943 6
10758.436 3
10758.929 1
10759.421 0
10759.914 1
10760.407 2
10760.900 0
10761.393 0
10761.886 0
10762.378 0
10762.871 0
10763.364 0
10763.857 0
10764.350 0
10764.843 0
10765.336 0
10765.829 0
10766.322 4
10766.815 2
10767.308 0
10767.801 1
10768.294 0
10768.787 0
10769.280 0
10769.773 0
10770.266 0
10770.759 0
10771.252 0
10771.745 1
10772.238 0
10772.731 1
10773.224 0
10773.717 0
10774.210 1
10774.703 1
10775.197 0
10775.690 0
10776.183 0
10776.676 0
10777.169 0
10777.662 0
10778.156 0
10778.649 0
10779.142 0
10779.635 0
10780.129 0
10780.622 0
10781.115 0
10781.608 0
10782.102 0
10782.595 0
10783.088 0
10783.582 0
10784.075 0
10784.568 0
10785.062 2
10785.555 1
10786.049 3
10786.542 6
10787.035 2
10787.529 0
10788.022 0
10788.516 2
10789.009 2
10789.503 0
10789.996 1
10790.490 1
10790.983 0
10791.477 0
10791.970 0
10792.464 0
10792.957 0
10793.451 0
10793.944 0
10794.438 2
10794.932 2
10795.425 3
10795.919 2
10796.413 0
10796.906 0
10797.400 0
10797.893 1
10798.387 1
10798.881 2
10799.375 1
10799.868 0
10800.362 3
10800.856 0
10801.349 0
10801.843 0
10802.337 0
10802.831 1
10803.325 4
10803.818 3
10804.312 0
10804.806 0
10805.300 0
10805.794 0
10806.288 0
10806.781 0
10807.275 0
10807.769 0
10808.263 0
10808.757 0
10809.251 0
10809.745 0
10810.239 1
10810.733 0
10811.227 0
10811.721 0
10812.215 1
10812.709 0
10813.203 0
10813.697 0
10814.191 1
10814.685 0
10815.179 0
10815.673 0
10816.167 0
10816.661 0
10817.155 1
10817.649 0
10818.143 0
10818.638 0
10819.132 0
10819.626 0
10820.120 0
10820.614 0
10821.108 0
10821.603 2
10822.097 1
10822.591 0
10823.085 0
10823.580 1
10824.074 3
10824.568 1
10825.062 1
10825.557 0
10826.051 0
10826.545 0
10827.040 1
10827.534 1
10828.028 0
10828.523 0
10829.017 1
10829.512 0
10830.006 0
10830.500 0
10830.995 0
10831.489 2
10831.984 1
10832.478 0
10832.973 0
10833.467 0
10833.962 0
10834.456 0
10834.951 0
10835.445 0
10835.940 0
10836.434 0
10836.929 1
10837.423 1
10837.918 1
10838.412 0
10838.907 1
10839.402 0
10839.896 3
10840.391 0
10840.886 3
10841.380 2
10841.875 0
10842.370 1
10842.864 0
10843.359 3
10843.854 2
10844.348 0
10844.843 0
10845.338 1
10845.833 0
10846.327 0
10846.822 0
10847.317 2
10847.812 1
10848.307 0
10848.801 1
10849.296 1
10849.791 0
10850.286 0
10850.781 0
10851.276 0
10851.771 1
10852.266 0
10852.760 0
10853.255 1
10853.750 0
10854.245 2
10854.740 1
10855.235 2
10855.730 1
10856.225 0
10856.720 0
10857.215 0
10857.710 0
10858.205 0
10858.700 0
10859.195 0
10859.691 0
10860.186 0
10860.681 0
10861.176 0
10861.671 1
10862.166 1
10862.661 1
10863.156 2
10863.652 2
10864.147 1
10864.642 0
10865.137 0
10865.632 0
10866.128 0
10866.623 0
10867.118 0
10867.613 0
10868.109 0
10868.604 0
10869.099 2
10869.594 3
10870.090 1
10870.585 1
10871.080 0
10871.576 3
10872.071 1
10872.566 0
10873.062 2
10873.557 2
10874.053 1
10874.548 1
10875.043 0
10875.539 1
10876.034 0
10876.530 0
10877.025 0
10877.521 2
10878.016 1
10878.512 0
10879.007 0
10879.503 0
10879.998 1
10880.494 0
10880.989 0
10881.485 0
10881.981 0
10882.476 0
10882.972 0
10883.467 1
10883.963 0
10884.459 0
10884.954 0
10885.450 0
10885.946 1
10886.441 0
10886.937 0
10887.433 0
10887.929 0
10888.424 0
10888.920 3
10889.416 1
10889.911 1
10890.407 3
10890.903 0
10891.399 0
10891.895 0
10892.390 0
10892.886 4
10893.382 4
10893.878 2
10894.374 2
10894.870 1
10895.366 1
10895.862 5
10896.357 4
10896.853 3
10897.349 3
10897.845 0
10898.341 0
10898.837 0
10899.333 0
10899.829 1
10900.325 0
10900.821 1
10901.317 2
10901.813 2
10902.309 0
10902.805 1
10903.301 1
10903.797 0
10904.294 0
10904.790 1
10905.286 1
10905.782 3
10906.278 1
10906.774 0
10907.270 0
10907.767 1
10908.263 0
10908.759 0
10909.255 0
10909.751 0
10910.248 4
10910.744 2
10911.240 1
10911.736 1
10912.233 1
10912.729 0
10913.225 0
10913.721 0
10914.218 0
10914.714 0
10915.210 1
10915.707 3
10916.203 1
10916.700 0
10917.196 0
10917.692 1
10918.189 1
10918.685 0
10919.182 1
10919.678 0
10920.174 0
10920.671 0
10921.167 0
10921.664 0
10922.160 0
10922.657 0
10923.153 0
10923.650 0
10924.146 0
10924.643 1
10925.140 0
10925.636 0
10926.133 0
10926.629 5
10927.126 3
10927.623 1
10928.119 0
10928.616 1
10929.113 1
10929.609 0
10930.106 0
10930.603 0
10931.099 0
10931.596 0
10932.093 3
10932.589 3
10933.086 1
10933.583 2
10934.080 2
10934.576 0
10935.073 1
10935.570 0
10936.067 0
10936.564 0
10937.061 2
10937.557 0
10938.054 0
10938.551 1
10939.048 1
10939.545 1
10940.042 0
10940.539 1
10941.036 3
10941.533 7
10942.030 2
10942.527 3
10943.023 2
10943.520 1
10944.017 1
10944.514 0
10945.011 0
10945.509 0
10946.006 3
10946.503 0
10947.000 1
10947.497 0
10947.994 0
10948.491 1
10948.988 1
10949.485 1
10949.982 0
10950.479 0
10950.977 0
10951.474 0
10951.971 0
10952.468 0
10952.965 0
10953.463 0
10953.960 2
10954.457 2
10954.954 0
10955.451 1
10955.949 1
10956.446 2
10956.943 1
10957.441 0
10957.938 0
10958.435 0
10958.933 1
10959.430 0
10959.927 2
10960.425 0
10960.922 0
10961.419 0
10961.917 1
10962.414 0
10962.912 1
10963.409 0
10963.906 0
10964.404 0
10964.901 0
10965.399 1
10965.896 2
10966.394 1
10966.891 0
10967.389 0
10967.886 0
10968.384 0
10968.882 0
10969.379 0
10969.877 0
10970.374 1
10970.872 0
10971.370 0
10971.867 0
10972.365 0
10972.862 0
10973.360 0
10973.858 0
10974.355 0
10974.853 0
10975.351 0
10975.849 1
10976.346 1
10976.844 0
10977.342 0
10977.840 0
10978.337 0
10978.835 0
10979.333 0
10979.831 0
10980.329 0
10980.826 0
10981.324 0
10981.822 0
10982.320 0
10982.818 0
10983.316 1
10983.814 1
10984.311 0
10984.809 2
10985.307 3
10985.805 1
10986.303 0
10986.801 0
10987.299 0
10987.797 0
10988.295 0
10988.793 0
10989.291 2
10989.789 1
10990.287 0
10990.785 0
10991.283 0
10991.781 0
10992.280 0
10992.778 0
10993.276 0
10993.774 1
10994.272 1
10994.770 1
10995.268 0
10995.767 0
10996.265 7
10996.763 6
10997.261 2
10997.759 2
10998.258 0
10998.756 0
10999.254 0
10999.752 0
11000.251 0
11000.749 2
11001.247 2
11001.745 1
11002.244 1
11002.742 0
11003.240 0
11003.739 0
11004.237 0
11004.735 0
11005.234 1
11005.732 1
11006.231 0
11006.729 0
11007.227 1
11007.726 0
11008.224 2
11008.723 1
11009.221 0
11009.720 0
11010.218 0
11010.717 0
11011.215 0
11011.714 0
11012.212 0
11012.711 1
11013.209 0
11013.708 0
11014.207 1
11014.705 1
11015.204 0
11015.702 0
11016.201 0
11016.700 0
11017.198 0
11017.697 0
11018.196 0
11018.694 0
11019.193 0
11019.692 0
11020.191 0
11020.689 0
11021.188 0
11021.687 0
11022.186 0
11022.684 0
11023.183 0
11023.682 0
11024.181 0
11024.680 0
11025.178 1
11025.677 1
11026.176 0
11026.675 0
11027.174 0
11027.673 8
11028.172 7
11028.671 5
11029.169 2
11029.668 2
11030.167 0
11030.666 1
11031.165 0
11031.664 0
11032.163 0
11032.662 0
11033.161 1
11033.660 0
11034.159 0
11034.658 0
11035.157 1
11035.657 0
11036.156 0
11036.655 0
11037.154 0
11037.653 0
11038.152 0
11038.651 0
11039.150 0
11039.649 0
11040.149 0
11040.648 0
11041.147 0
11041.646 0
11042.145 0
11042.645 0
11043.144 0
11043.643 0
11044.142 0
11044.642 0
11045.141 1
11045.640 0
11046.140 0
11046.639 0
11047.138 3
11047.638 2
11048.137 0
11048.636 0
11049.136 0
11049.635 0
11050.134 0
11050.634 0
11051.133 0
11051.633 0
11052.132 0
11052.632 0
11053.131 0
11053.631 0
11054.130 0
11054.630 0
11055.129 0
11055.629 0
11056.128 1
11056.628 0
11057.127 0
11057.627 1
11058.126 0
11058.626 0
11059.126 0
11059.625 0
11060.125 0
11060.624 0
11061.124 0
11061.624 0
11062.123 0
11062.623 0
11063.123 0
11063.622 1
11064.122 0
11064.622 1
11065.122 0
11065.621 0
11066.121 0
11066.621 0
11067.121 2
11067.621 1
11068.120 2
11068.620 4
11069.120 2
11069.620 1
11070.120 2
11070.620 2
11071.119 1
11071.619 2
11072.119 1
11072.619 1
11073.119 0
11073.619 0
11074.119 2
11074.619 2
11075.119 0
11075.619 0
11076.119 0
11076.619 1
11077.119 1
11077.619 0
11078.119 3
11078.619 0
11079.119 1
11079.619 1
11080.119 0
11080.619 0
11081.119 0
11081.619 0
11082.119 3
11082.620 1
11083.120 1
11083.620 1
11084.120 0
11084.620 0
11085.120 0
11085.621 0
11086.121 1
11086.621 1
11087.121 2
11087.622 2
11088.122 1
11088.622 1
11089.122 1
11089.623 0
11090.123 2
11090.623 1
11091.124 0
11091.624 0
11092.124 0
11092.625 0
11093.125 1
11093.625 0
11094.126 0
11094.626 0
11095.127 0
11095.627 0
11096.127 0
11096.628 0
11097.128 0
11097.629 2
11098.129 1
11098.630 1
11099.130 0
11099.631 0
11100.131 0
11100.632 0
11101.132 0
11101.633 0
11102.134 0
11102.634 0
11103.135 0
11103.635 0
11104.136 0
11104.637 0
11105.137 3
11105.638 4
11106.138 1
11106.639 0
11107.140 0
11107.641 0
11108.141 1
11108.642 0
11109.143 2
11109.643 0
11110.144 0
11110.645 0
11111.146 0
11111.647 0
11112.147 0
11112.648 3
11113.149 3
11113.650 1
11114.151 3
11114.651 2
11115.152 1
11115.653 0
11116.154 0
11116.655 0
11117.156 0
11117.657 0
11118.158 0
11118.659 0
11119.160 0
11119.661 1
11120.162 1
11120.663 1
11121.164 0
11121.665 0
11122.166 0
11122.667 0
11123.168 0
11123.669 0
11124.170 0
11124.671 0
11125.172 0
11125.673 5
11126.174 5
11126.675 3
11127.176 2
11127.678 0
11128.179 0
11128.680 0
11129.181 0
11129.682 0
11130.184 2
11130.685 1
11131.186 1
11131.687 4
11132.188 2
11132.690 1
11133.191 0
11133.692 0
11134.194 0
11134.695 1
11135.196 0
11135.698 1
11136.199 3
11136.700 3
11137.202 2
11137.703 0
11138.204 0
11138.706 0
11139.207 0
11139.709 0
11140.210 0
11140.711 0
11141.213 2
11141.714 0
11142.216 2
11142.717 2
11143.219 2
11143.720 0
11144.222 0
11144.723 0
11145.225 0
11145.726 0
11146.228 0
11146.730 0
11147.231 0
11147.733 0
11148.234 0
11148.736 0
11149.238 0
11149.739 0
11150.241 0
11150.743 0
11151.244 0
11151.746 1
11152.248 0
11152.749 0
11153.251 0
11153.753 1
11154.255 1
11154.756 0
11155.258 0
11155.760 2
11156.262 4
11156.763 1
11157.265 1
11157.767 0
11158.269 1
11158.771 0
11159.273 0
11159.775 0
11160.276 1
11160.778 1
11161.280 1
11161.782 0
11162.284 0
11162.786 2
11163.288 1
11163.790 0
11164.292 0
11164.794 0
11165.296 0
11165.798 1
11166.300 0
11166.802 0
11167.304 0
11167.806 0
11168.308 0
11168.810 0
11169.312 0
11169.814 2
11170.316 1
11170.819 0
11171.321 0
11171.823 0
11172.325 0
11172.827 0
11173.329 1
11173.831 1
11174.334 0
11174.836 0
11175.338 0
11175.840 1
11176.343 1
11176.845 0
11177.347 0
11177.849 0
11178.352 0
11178.854 0
11179.356 0
11179.859 0
11180.361 0
11180.863 1
11181.366 0
11181.868 0
11182.370 0
11182.873 0
11183.375 0
11183.878 0
11184.380 0
11184.882 0
11185.385 0
11185.887 0
11186.390 0
11186.892 0
11187.395 0
11187.897 1
11188.400 0
11188.902 1
11189.405 1
11189.907 0
11190.410 0
11190.912 0
11191.415 0
11191.918 0
11192.420 0
11192.923 1
11193.426 1
11193.928 0
11194.431 2
11194.933 3
11195.436 1
11195.939 0
11196.441 0
11196.944 3
11197.447 5
11197.950 1
11198.452 2
11198.955 0
11199.458 0
11199.961 0
11200.463 0
11200.966 0
11201.469 0
11201.972 2
11202.475 2
11202.978 0
11203.480 1
11203.983 0
11204.486 0
11204.989 1
11205.492 0
11205.995 2
11206.498 1
11207.001 0
11207.504 1
11208.007 0
11208.510 1
11209.012 0
11209.515 0
11210.018 0
11210.521 0
11211.025 2
11211.528 1
11212.031 3
11212.534 1
11213.037 0
11213.540 0
11214.043 0
11214.546 0
11215.049 0
11215.552 0
11216.055 3
11216.558 1
11217.062 0
11217.565 0
11218.068 0
11218.571 0
11219.074 0
11219.578 0
11220.081 0
11220.584 0
11221.087 4
11221.591 4
11222.094 0
11222.597 0
11223.100 0
11223.604 0
11224.107 0
11224.610 0
11225.114 0
11225.617 2
11226.120 2
11226.624 0
11227.127 0
11227.631 0
11228.134 0
11228.637 0
11229.141 0
11229.644 0
11230.148 1
11230.651 0
11231.155 0
11231.658 1
11232.162 0
11232.665 0
11233.169 0
11233.672 0
11234.176 2
11234.679 0
11235.183 0
11235.686 0
11236.190 0
11236.694 0
11237.197 1
11237.701 2
11238.204 0
11238.708 0
11239.212 0
11239.715 0
11240.219 0
11240.723 0
11241.226 0
11241.730 0
11242.234 0
11242.738 0
11243.241 0
11243.745 0
11244.249 1
11244.753 1
11245.256 2
11245.760 0
11246.264 0
11246.768 0
11247.272 0
11247.776 1
11248.279 1
11248.783 0
11249.287 0
11249.791 0
11250.295 0
11250.799 0
11251.303 1
11251.807 0
11252.311 0
11252.815 0
11253.319 0
11253.823 0
11254.327 0
11254.831 0
11255.335 0
11255.839 0
11256.343 0
11256.847 0
11257.351 1
11257.855 1
11258.359 0
11258.863 1
11259.367 0
11259.871 0
11260.375 1
11260.879 1
11261.384 1
11261.888 0
11262.392 0
11262.896 0
11263.400 0
11263.904 0
11264.409 0
11264.913 0
11265.417 0
11265.921 0
11266.426 0
11266.930 1
11267.434 0
11267.939 0
11268.443 0
11268.947 0
11269.451 0
11269.956 0
11270.460 3
11270.965 3
11271.469 1
11271.973 1
11272.478 0
11272.982 0
11273.487 0
11273.991 0
11274.495 0
11275.000 0
11275.504 3
11276.009 3
11276.513 2
11277.018 0
11277.522 0
11278.027 0
11278.531 0
11279.036 0
11279.540 0
11280.045 0
11280.550 0
11281.054 0
11281.559 0
11282.063 0
11282.568 1
11283.073 1
11283.577 1
11284.082 1
11284.587 1
11285.091 1
11285.596 0
11286.101 0
11286.605 0
11287.110 1
11287.615 1
11288.120 1
11288.624 1
11289.129 0
11289.634 0
11290.139 0
11290.644 0
11291.148 0
11291.653 2
11292.158 1
11292.663 2
11293.168 1
11293.673 0
11294.177 0
11294.682 1
11295.187 2
11295.692 3
11296.197 3
11296.702 2
11297.207 1
11297.712 1
11298.217 0
11298.722 0
11299.227 0
11299.732 2
11300.237 0
11300.742 0
11301.247 0
11301.752 0
11302.257 1
11302.762 0
11303.267 0
11303.772 1
11304.277 0
11304.783 0
11305.288 2
11305.793 0
11306.298 1
11306.803 1
11307.308 1
11307.814 0
11308.319 0
11308.824 0
11309.329 0
11309.834 1
11310.340 0
11310.845 0
11311.350 0
11311.855 0
11312.361 1
11312.866 0
11313.371 0
11313.877 0
11314.382 1
11314.887 1
11315.393 0
11315.898 0
11316.403 1
11316.909 5
11317.414 3
11317.920 2
11318.425 0
11318.931 0
11319.436 0
11319.941 0
11320.447 1
11320.952 0
11321.458 0
11321.963 1
11322.469 0
11322.974 1
11323.480 0
11323.986 0
11324.491 0
11324.997 0
11325.502 0
11326.008 0
11326.513 0
11327.019 0
11327.525 0
11328.030 0
11328.536 1
11329.042 1
11329.547 0
11330.053 0
11330.559 0
11331.064 1
11331.570 0
11332.076 0
11332.582 0
11333.087 0
11333.593 0
11334.099 0
11334.605 0
11335.110 0
11335.616 1
11336.122 0
11336.628 1
11337.134 1
11337.640 1
11338.145 0
11338.651 0
11339.157 0
11339.663 0
11340.169 0
11340.675 0
11341.181 0
11341.687 0
11342.193 0
11342.699 0
11343.205 0
11343.711 0
11344.217 1
11344.723 0
11345.229 0
11345.735 0
11346.241 0
11346.747 0
11347.253 0
11347.759 3
11348.265 0
11348.771 0
11349.277 0
11349.783 0
11350.290 0
11350.796 0
11351.302 0
11351.808 0
11352.314 0
11352.820 1
11353.327 0
11353.833 0
11354.339 0
11354.845 0
11355.352 0
11355.858 1
11356.364 0
11356.870 0
11357.377 0
11357.883 0
11358.389 0
11358.896 0
11359.402 0
11359.908 3
11360.415 2
11360.921 0
11361.427 0
11361.934 0
11362.440 2
11362.947 2
11363.453 3
11363.960 1
11364.466 0
11364.972 0
11365.479 0
11365.985 0
11366.492 0
11366.998 0
11367.505 3
11368.011 2
11368.518 0
11369.025 0
11369.531 2
11370.038 1
11370.544 0
11371.051 0
11371.557 1
11372.064 1
11372.571 0
11373.077 0
11373.584 0
11374.091 0
11374.597 0
11375.104 2
11375.611 2
11376.117 1
11376.624 0
11377.131 1
11377.638 0
11378.144 0
11378.651 2
11379.158 1
11379.665 1
11380.172 0
11380.678 1
11381.185 0
11381.692 0
11382.199 1
11382.706 0
11383.213 0
11383.719 0
11384.226 0
11384.733 0
11385.240 0
11385.747 1
11386.254 0
11386.761 0
11387.268 0
11387.775 0
11388.282 0
11388.789 0
11389.296 1
11389.803 0
11390.310 0
11390.817 0
11391.324 0
11391.831 0
11392.338 0
11392.845 0
11393.352 0
11393.859 0
11394.367 0
11394.874 0
11395.381 1
11395.888 0
11396.395 0
11396.902 0
11397.410 0
11397.917 3
11398.424 1
11398.931 0
11399.438 1
11399.946 0
11400.453 1
11400.960 0
11401.467 0
11401.975 0
11402.482 0
11402.989 0
11403.497 1
11404.004 0
11404.511 0
11405.019 0
11405.526 0
11406.033 0
11406.541 1
11407.048 2
11407.556 1
11408.063 1
11408.570 0
11409.078 0
11409.585 0
11410.093 2
11410.600 1
11411.108 1
11411.615 1
11412.123 1
11412.630 1
11413.138 0
11413.645 0
11414.153 0
11414.661 0
11415.168 0
11415.676 0
11416.183 0
11416.691 0
11417.199 0
11417.706 1
11418.214 0
11418.721 0
11419.229 1
11419.737 1
11420.245 1
11420.752 0
11421.260 0
11421.768 0
11422.275 1
11422.783 1
11423.291 0
11423.799 0
11424.306 0
11424.814 0
11425.322 5
11425.830 1
11426.338 1
11426.846 0
11427.353 0
11427.861 0
11428.369 0
11428.877 3
11429.385 1
11429.893 0
11430.401 0
11430.909 0
11431.417 1
11431.925 2
11432.433 0
11432.941 0
11433.448 3
11433.956 3
11434.465 2
11434.973 5
11435.481 2
11435.989 0
11436.497 0
11437.005 0
11437.513 1
11438.021 5
11438.529 5
11439.037 5
11439.545 1
11440.053 5
11440.561 2
11441.070 2
11441.578 0
11442.086 1
11442.594 1
11443.102 0
11443.611 0
11444.119 0
11444.627 0
11445.135 5
11445.644 7
11446.152 4
11446.660 3
11447.168 2
11447.677 0
11448.185 0
11448.693 0
11449.202 0
11449.710 0
11450.218 0
11450.727 1
11451.235 0
11451.744 2
11452.252 3
11452.760 0
11453.269 2
11453.777 1
11454.286 0
11454.794 1
11455.303 0
11455.811 1
11456.320 0
11456.828 2
11457.337 1
11457.845 2
11458.354 5
11458.862 6
11459.371 5
11459.879 1
11460.388 0
11460.897 2
11461.405 2
11461.914 2
11462.422 2
11462.931 1
11463.440 2
11463.948 1
11464.457 1
11464.966 2
11465.474 0
11465.983 1
11466.492 0
11467.001 1
11467.509 1
11468.018 0
11468.527 0
11469.036 1
11469.544 1
11470.053 2
11470.562 1
11471.071 0
11471.580 0
11472.088 0
11472.597 1
11473.106 1
11473.615 3
11474.124 4
11474.633 1
11475.142 2
11475.651 1
11476.160 3
11476.669 6
11477.178 5
11477.686 3
11478.195 1
11478.704 1
11479.213 0
11479.722 0
11480.231 0
11480.741 3
11481.250 1
11481.759 0
11482.268 1
11482.777 1
11483.286 0
11483.795 3
11484.304 2
11484.813 1
11485.322 0
11485.832 0
11486.341 0
11486.850 1
11487.359 2
11487.868 4
11488.377 1
11488.887 2
11489.396 2
11489.905 0
11490.414 0
11490.924 1
11491.433 3
11491.942 1
11492.451 5
11492.961 2
11493.470 1
11493.979 1
11494.489 1
11494.998 0
11495.507 0
11496.017 0
11496.526 0
11497.036 0
11497.545 0
11498.054 1
11498.564 0
11499.073 1
11499.583 1
11500.092 1
11500.602 0
11501.111 0
11501.621 0
11502.130 2
11502.640 3
11503.149 3
11503.659 1
11504.168 2
11504.678 0
11505.188 0
11505.697 0
11506.207 0
11506.716 2
11507.226 4
11507.736 3
11508.245 5
11508.755 2
11509.265 1
11509.774 3
11510.284 5
11510.794 2
11511.303 0
11511.813 0
11512.323 1
11512.833 1
11513.342 1
11513.852 0
11514.362 0
11514.872 3
11515.381 6
11515.891 3
11516.401 4
11516.911 4
11517.421 5
11517.931 6
11518.440 4
11518.950 4
11519.460 5
11519.970 3
11520.480 1
11520.990 4
11521.500 3
11522.010 0
11522.520 4
11523.030 4
11523.540 4
11524.050 12
11524.560 5
11525.070 5
11525.580 3
11526.090 12
11526.600 12
11527.110 10
11527.620 12
11528.130 11
11528.640 7
11529.150 10
11529.661 15
11530.171 21
11530.681 17
11531.191 14
11531.701 7
11532.211 2
11532.721 1
11533.232 2
11533.742 9
11534.252 5
11534.762 6
11535.273 4
11535.783 7
11536.293 2
11536.803 0
11537.314 2
11537.824 2
11538.334 1
11538.845 2
11539.355 1
11539.865 4
11540.376 5
11540.886 5
11541.396 5
11541.907 5
11542.417 4
11542.928 9
11543.438 6
11543.948 5
11544.459 2
11544.969 4
11545.480 2
11545.990 2
11546.501 0
11547.011 1
11547.522 4
11548.032 4
11548.543 3
11549.053 1
11549.564 1
11550.075 0
11550.585 3
11551.096 5
11551.606 3
11552.117 3
11552.628 3
11553.138 2
11553.649 0
11554.159 0
11554.670 0
11555.181 1
11555.692 0
11556.202 0
11556.713 3
11557.224 6
11557.734 3
11558.245 2
11558.756 1
11559.267 1
11559.777 1
11560.288 4
11560.799 2
11561.310 0
11561.821 0
11562.332 0
11562.842 0
11563.353 0
11563.864 1
11564.375 0
11564.886 0
11565.397 0
11565.908 1
11566.419 0
11566.930 0
11567.441 3
11567.952 2
11568.463 0
11568.974 0
11569.485 0
11569.996 1
11570.507 0
11571.018 0
11571.529 1
11572.040 0
11572.551 0
11573.062 0
11573.573 0
11574.084 0
11574.595 0
11575.106 0
11575.617 0
11576.129 1
11576.640 0
11577.151 0
11577.662 1
11578.173 1
11578.684 0
11579.196 2
11579.707 0
11580.218 0
11580.729 0
11581.241 0
11581.752 0
11582.263 2
11582.774 0
11583.286 0
11583.797 1
11584.308 0
11584.820 0
11585.331 0
11585.842 1
11586.354 3
11586.865 1
11587.377 0
11587.888 0
11588.399 0
11588.911 0
11589.422 1
11589.934 1
11590.445 0
11590.957 5
11591.468 4
11591.980 2
11592.491 2
11593.003 1
11593.514 1
11594.026 0
11594.537 0
11595.049 2
11595.560 2
11596.072 1
11596.584 1
11597.095 0
11597.607 2
11598.119 0
11598.630 0
11599.142 0
11599.653 0
11600.165 1
11600.677 0
11601.189 0
11601.700 3
11602.212 0
11602.724 0
11603.235 0
11603.747 3
11604.259 3
11604.771 3
11605.283 0
11605.794 0
11606.306 0
11606.818 0
11607.330 0
11607.842 0
11608.354 0
11608.865 0
11609.377 1
11609.889 0
11610.401 1
11610.913 4
11611.425 2
11611.937 3
11612.449 2
11612.961 6
11613.473 6
11613.985 5
11614.497 5
11615.009 1
11615.521 0
11616.033 1
11616.545 0
11617.057 2
11617.569 0
11618.081 1
11618.593 0
11619.105 0
11619.617 0
11620.129 1
11620.641 2
11621.154 2
11621.666 1
11622.178 3
11622.690 3
11623.202 1
11623.714 0
11624.227 0
11624.739 1
11625.251 3
11625.763 5
11626.276 4
11626.788 2
11627.300 1
11627.812 0
11628.325 2
11628.837 1
11629.349 0
11629.862 1
11630.374 2
11630.886 1
11631.399 1
11631.911 0
11632.424 2
11632.936 1
11633.448 0
11633.961 0
11634.473 0
11634.986 1
11635.498 0
11636.011 2
11636.523 0
11637.036 0
11637.548 0
11638.061 1
11638.573 1
11639.086 3
11639.598 2
11640.111 1
11640.623 1
11641.136 1
11641.648 0
11642.161 3
11642.674 2
11643.186 1
11643.699 0
11644.212 1
11644.724 2
11645.237 0
11645.750 0
11646.262 0
11646.775 3
11647.288 3
11647.800 0
11648.313 3
11648.826 4
11649.339 3
11649.851 1
11650.364 4
11650.877 2
11651.390 1
11651.903 0
11652.415 4
11652.928 3
11653.441 1
11653.954 1
11654.467 2
11654.980 2
11655.493 1
11656.006 1
11656.518 1
11657.031 2
11657.544 1
11658.057 0
11658.570 1
11659.083 1
11659.596 0
11660.109 0
11660.622 0
11661.135 0
11661.648 2
11662.161 3
11662.674 7
11663.187 7
11663.700 4
11664.214 4
11664.727 3
11665.240 1
11665.753 2
11666.266 1
11666.779 1
11667.292 0
11667.806 0
11668.319 0
11668.832 0
11669.345 0
11669.858 0
11670.372 4
11670.885 2
11671.398 4
11671.911 3
11672.425 2
11672.938 2
11673.451 2
11673.964 1
11674.478 1
11674.991 1
11675.504 1
11676.018 0
11676.531 1
11677.044 2
11677.558 3
11678.071 7
11678.585 7
11679.098 8
11679.611 8
11680.125 10
11680.638 5
11681.152 4
11681.665 4
11682.179 1
11682.692 2
11683.206 0
11683.719 1
11684.233 4
11684.746 7
11685.260 8
11685.773 5
11686.287 6
11686.801 6
11687.314 8
11687.828 7
11688.341 3
11688.855 2
11689.369 1
11689.882 3
11690.396 1
11690.910 0
11691.423 0
11691.937 0
11692.451 1
11692.964 0
11693.478 1
11693.992 2
11694.506 2
11695.019 3
11695.533 1
11696.047 0
11696.561 0
11697.075 0
11697.588 1
11698.102 0
11698.616 0
11699.130 0
11699.644 4
11700.158 3
11700.672 2
11701.185 1
11701.699 0
11702.213 0
11702.727 0
11703.241 1
11703.755 4
11704.269 1
11704.783 0
11705.297 1
11705.811 3
11706.325 5
11706.839 2
11707.353 1
11707.867 1
11708.381 0
11708.895 3
11709.409 3
11709.924 1
11710.438 1
11710.952 0
11711.466 0
11711.980 0
11712.494 2
11713.008 3
11713.522 1
11714.037 1
11714.551 3
11715.065 3
11715.579 4
11716.093 2
11716.608 1
11717.122 1
11717.636 0
11718.151 0
11718.665 0
11719.179 0
11719.693 1
11720.208 0
11720.722 0
11721.236 0
11721.751 1
11722.265 1
11722.779 0
11723.294 0
11723.808 0
11724.323 0
11724.837 0
11725.352 1
11725.866 1
11726.380 0
11726.895 1
11727.409 1
11727.924 1
11728.438 1
11728.953 3
11729.467 1
11729.982 0
11730.496 0
11731.011 0
11731.526 0
11732.040 1
11732.555 1
11733.069 0
11733.584 1
11734.099 0
11734.613 3
11735.128 5
11735.642 4
11736.157 0
11736.672 1
11737.187 0
11737.701 3
11738.216 1
11738.731 0
11739.245 0
11739.760 0
11740.275 0
11740.790 1
11741.304 1
11741.819 1
11742.334 3
11742.849 6
11743.364 4
11743.879 3
11744.393 1
11744.908 1
11745.423 1
11745.938 3
11746.453 2
11746.968 0
11747.483 4
11747.998 5
11748.513 2
11749.027 2
11749.542 0
11750.057 0
11750.572 1
11751.087 1
11751.602 2
11752.117 5
11752.632 3
11753.147 2
11753.663 2
11754.178 2
11754.693 0
11755.208 2
11755.723 1
11756.238 0
11756.753 1
11757.268 0
11757.783 0
11758.298 1
11758.814 1
11759.329 0
11759.844 2
11760.359 1
11760.874 1
11761.390 1
11761.905 0
11762.420 0
11762.935 0
11763.451 0
11763.966 2
11764.481 2
11764.997 1
11765.512 3
11766.027 2
11766.542 0
11767.058 1
11767.573 0
11768.089 0
11768.604 1
11769.119 1
11769.635 0
11770.150 1
11770.666 0
11771.181 0
11771.696 0
11772.212 1
11772.727 0
11773.243 0
11773.758 0
11774.274 0
11774.789 0
11775.305 0
11775.820 0
11776.336 5
11776.851 5
11777.367 3
11777.883 1
11778.398 2
11778.914 2
11779.429 2
11779.945 0
11780.461 0
11780.976 0
11781.492 0
11782.008 0
11782.523 0
11783.039 0
11783.555 1
11784.070 3
11784.586 1
11785.102 2
11785.618 1
11786.133 0
11786.649 3
11787.165 2
11787.681 0
11788.197 0
11788.712 1
11789.228 1
11789.744 0
11790.260 2
11790.776 2
11791.292 1
11791.808 0
11792.323 0
11792.839 0
11793.355 0
11793.871 0
11794.387 0
11794.903 0
11795.419 1
11795.935 0
11796.451 0
11796.967 0
11797.483 0
11797.999 0
11798.515 0
11799.031 0
11799.547 0
11800.063 1
11800.579 1
11801.095 0
11801.612 0
11802.128 0
11802.644 0
11803.160 0
11803.676 0
11804.192 0
11804.708 0
11805.225 0
11805.741 0
11806.257 0
11806.773 0
11807.289 0
11807.806 0
11808.322 1
11808.838 1
11809.354 0
11809.871 0
11810.387 0
11810.903 0
11811.420 0
11811.936 0
11812.452 0
11812.969 0
11813.485 0
11814.001 0
11814.518 1
11815.034 1
11815.551 0
11816.067 2
11816.583 0
11817.100 0
11817.616 0
11818.133 0
11818.649 0
11819.166 0
11819.682 1
11820.199 0
11820.715 0
11821.232 1
11821.748 0
11822.265 0
11822.781 0
11823.298 0
11823.815 0
11824.331 1
11824.848 0
11825.364 1
11825.881 0
11826.398 3
11826.914 2
11827.431 1
11827.948 2
11828.464 2
11828.981 0
11829.498 0
11830.014 0
11830.531 0
11831.048 0
11831.565 1
11832.081 0
11832.598 0
11833.115 0
11833.632 0
11834.149 0
11834.665 1
11835.182 0
11835.699 0
11836.216 0
11836.733 0
11837.250 0
11837.767 0
11838.284 0
11838.800 0
11839.317 1
11839.834 1
11840.351 0
11840.868 0
11841.385 1
11841.902 1
11842.419 0
11842.936 0
11843.453 0
11843.970 0
11844.487 1
11845.004 0
11845.521 0
11846.038 0
11846.555 1
11847.073 0
11847.590 0
11848.107 0
11848.624 2
11849.141 3
11849.658 3
11850.175 1
11850.693 0
11851.210 0
11851.727 0
11852.244 0
11852.761 0
11853.279 2
11853.796 1
11854.313 0
11854.830 1
11855.348 0
11855.865 0
11856.382 0
11856.899 0
11857.417 0
11857.934 0
11858.451 0
11858.969 1
11859.486 0
11860.004 0
11860.521 0
11861.038 0
11861.556 2
11862.073 0
11862.591 0
11863.108 0
11863.626 0
11864.143 0
11864.660 0
11865.178 1
11865.695 0
11866.213 0
11866.730 2
11867.248 4
11867.766 1
11868.283 1
11868.801 0
11869.318 1
11869.836 0
11870.353 0
11870.871 0
11871.389 0
11871.906 0
11872.424 0
11872.942 1
11873.459 0
11873.977 0
11874.495 0
11875.012 0
11875.530 0
11876.048 0
11876.566 0
11877.083 0
11877.601 0
11878.119 0
11878.637 1
11879.154 1
11879.672 0
11880.190 0
11880.708 0
11881.226 1
11881.744 0
11882.261 0
11882.779 0
11883.297 0
11883.815 0
11884.333 0
11884.851 0
11885.369 0
11885.887 2
11886.405 1
11886.923 1
11887.441 1
11887.959 2
11888.477 2
11888.995 0
11889.513 1
11890.031 0
11890.549 0
11891.067 2
11891.585 2
11892.103 2
11892.621 1
11893.139 0
11893.657 0
11894.175 0
11894.693 1
11895.212 0
11895.730 0
11896.248 0
11896.766 0
11897.284 0
11897.802 0
11898.321 0
11898.839 0
11899.357 0
11899.875 0
11900.394 1
11900.912 0
11901.430 0
11901.948 1
11902.467 2
11902.985 0
11903.503 0
11904.022 0
11904.540 0
11905.058 0
11905.577 0
11906.095 1
11906.614 0
11907.132 0
11907.650 0
11908.169 0
11908.687 0
11909.206 1
11909.724 1
11910.243 1
11910.761 0
11911.280 0
11911.798 0
11912.317 0
11912.835 0
11913.354 0
11913.872 0
11914.391 0
11914.909 0
11915.428 0
11915.947 0
11916.465 1
11916.984 0
11917.502 0
11918.021 0
11918.540 0
11919.058 0
11919.577 0
11920.096 0
11920.614 0
11921.133 0
11921.652 1
11922.171 0
11922.689 0
11923.208 0
11923.727 0
11924.246 0
11924.764 0
11925.283 2
11925.802 1
11926.321 0
11926.840 0
11927.358 0
11927.877 0
11928.396 0
11928.915 0
11929.434 0
11929.953 0
11930.472 0
11930.991 0
11931.510 0
11932.029 0
11932.548 0
11933.066 0
11933.585 0
11934.104 1
11934.623 0
11935.142 0
11935.661 0
11936.181 0
11936.700 1
11937.219 1
11937.738 0
11938.257 0
11938.776 0
11939.295 0
11939.814 0
11940.333 0
11940.852 1
11941.371 1
11941.891 0
11942.410 1
11942.929 1
11943.448 0
11943.967 0
11944.487 2
11945.006 1
11945.525 0
11946.044 0
11946.564 0
11947.083 0
11947.602 0
11948.121 0
11948.641 0
11949.160 0
11949.679 2
11950.199 4
11950.718 3
11951.237 1
11951.757 1
11952.276 0
11952.796 0
11953.315 1
11953.834 0
11954.354 0
11954.873 1
11955.393 1
11955.912 0
11956.432 0
11956.951 0
11957.471 1
11957.990 0
11958.510 0
11959.029 1
11959.549 1
11960.068 1
11960.588 1
11961.107 0
11961.627 1
11962.147 0
11962.666 0
11963.186 0
11963.705 1
11964.225 0
11964.745 1
11965.264 1
11965.784 0
11966.304 0
11966.824 0
11967.343 0
11967.863 0
11968.383 0
11968.902 0
11969.422 0
11969.942 0
11970.462 2
11970.982 2
11971.501 3
11972.021 3
11972.541 1
11973.061 0
11973.581 0
11974.100 0
11974.620 0
11975.140 0
11975.660 0
11976.180 0
11976.700 0
11977.220 0
11977.740 1
11978.260 2
11978.780 0
11979.300 0
11979.820 1
11980.340 0
11980.860 0
11981.380 0
11981.900 0
11982.420 0
11982.940 0
11983.460 0
11983.980 0
11984.500 0
11985.020 0
11985.540 0
11986.060 0
11986.580 0
11987.101 1
11987.621 2
11988.141 1
11988.661 0
11989.181 0
11989.701 0
11990.222 0
11990.742 0
11991.262 0
11991.782 0
11992.303 0
11992.823 0
11993.343 0
11993.863 0
11994.384 2
11994.904 0
11995.424 0
11995.945 1
11996.465 0
11996.985 1
11997.506 1
11998.026 3
11998.547 0
11999.067 0
11999.587 1
12000.108 0
12000.628 0
12001.149 0
12001.669 0
12002.190 0
12002.710 0
12003.231 1
12003.751 1
12004.272 0
12004.792 1
12005.313 0
12005.833 1
12006.354 1
12006.874 3
12007.395 3
12007.915 2
12008.436 0
12008.957 1
12009.477 1
12009.998 0
12010.519 0
12011.039 0
12011.560 0
12012.081 1
12012.601 0
12013.122 0
12013.643 0
12014.163 1
12014.684 2
12015.205 1
12015.726 0
12016.246 0
12016.767 0
12017.288 0
12017.809 0
12018.330 0
12018.851 0
12019.371 0
12019.892 0
12020.413 1
12020.934 1
12021.455 0
12021.976 0
12022.497 1
12023.018 1
12023.538 0
12024.059 0
12024.580 3
12025.101 1
12025.622 0
12026.143 0
12026.664 2
12027.185 0
12027.706 0
12028.227 0
12028.748 1
12029.269 1
12029.791 0
12030.312 0
12030.833 0
12031.354 0
12031.875 0
12032.396 0
12032.917 0
12033.438 0
12033.959 1
12034.481 3
12035.002 1
12035.523 2
12036.044 2
12036.565 1
12037.087 0
12037.608 0
12038.129 0
12038.650 0
12039.172 0
12039.693 0
12040.214 0
12040.735 0
12041.257 1
12041.778 0
12042.299 0
12042.821 0
12043.342 1
12043.864 1
12044.385 0
12044.906 0
12045.428 0
12045.949 0
12046.471 0
12046.992 1
12047.513 0
12048.035 0
12048.556 0
12049.078 0
12049.599 0
12050.121 0
12050.642 0
12051.164 1
12051.685 0
12052.207 1
12052.729 0
12053.250 0
12053.772 0
12054.293 0
12054.815 5
12055.337 3
12055.858 0
12056.380 1
12056.901 0
12057.423 0
12057.945 0
12058.466 0
12058.988 0
12059.510 1
12060.032 0
12060.553 0
12061.075 0
12061.597 0
12062.119 3
12062.640 3
12063.162 0
12063.684 0
12064.206 0
12064.728 0
12065.249 0
12065.771 1
12066.293 0
12066.815 0
12067.337 0
12067.859 2
12068.381 1
12068.903 1
12069.425 0
12069.946 0
12070.468 1
12070.990 0
12071.512 0
12072.034 0
12072.556 0
12073.078 0
12073.600 0
12074.122 2
12074.644 2
12075.166 1
12075.688 1
12076.211 0
12076.733 0
12077.255 0
12077.777 0
12078.299 0
12078.821 0
12079.343 0
12079.865 0
12080.388 2
12080.910 1
12081.432 0
12081.954 0
12082.476 0
12082.998 1
12083.521 0
12084.043 0
12084.565 2
12085.087 0
12085.610 0
12086.132 1
12086.654 0
12087.177 0
12087.699 0
12088.221 0
12088.744 1
12089.266 0
12089.788 0
12090.311 0
12090.833 0
12091.355 1
12091.878 1
12092.400 0
12092.923 3
12093.445 4
12093.968 2
12094.490 2
12095.013 0
12095.535 0
12096.058 1
12096.580 0
12097.103 0
12097.625 0
12098.148 0
12098.670 0
12099.193 0
12099.715 0
12100.238 0
12100.761 1
12101.283 0
12101.806 0
12102.328 0
12102.851 0
12103.374 2
12103.896 0
12104.419 0
12104.942 0
12105.464 0
12105.987 0
12106.510 0
12107.033 0
12107.555 0
12108.078 0
12108.601 0
12109.124 0
12109.646 0
12110.169 0
12110.692 2
12111.215 1
12111.738 0
12112.261 4
12112.783 5
12113.306 3
12113.829 1
12114.352 3
12114.875 2
12115.398 1
12115.921 0
12116.444 0
12116.967 1
12117.490 0
12118.013 0
12118.536 0
12119.059 0
12119.582 1
12120.105 1
12120.628 0
12121.151 1
12121.674 1
12122.197 0
12122.720 0
12123.243 0
12123.766 0
12124.289 0
12124.812 0
12125.336 0
12125.859 1
12126.382 0
12126.905 0
12127.428 0
12127.951 0
12128.475 0
12128.998 0
12129.521 0
12130.044 0
12130.567 0
12131.091 0
12131.614 0
12132.137 0
12132.661 0
12133.184 0
12133.707 0
12134.230 0
12134.754 0
12135.277 0
12135.800 0
12136.324 1
12136.847 2
12137.371 0
12137.894 0
12138.417 0
12138.941 0
12139.464 0
12139.988 0
12140.511 0
12141.035 0
12141.558 1
12142.082 1
12142.605 0
12143.129 0
12143.652 0
12144.176 0
12144.699 0
12145.223 0
12145.746 0
12146.270 0
12146.794 1
12147.317 0
12147.841 0
12148.364 0
12148.888 0
12149.412 0
12149.935 0
12150.459 0
12150.983 0
12151.506 0
12152.030 0
12152.554 0
12153.078 1
12153.601 2
12154.125 1
12154.649 0
12155.173 0
12155.696 1
12156.220 0
12156.744 0
12157.268 0
12157.792 2
12158.315 0
12158.839 0
12159.363 1
12159.887 1
12160.411 0
12160.935 0
12161.459 0
12161.983 0
12162.507 0
12163.031 0
12163.555 0
12164.079 0
12164.602 0
12165.126 0
12165.650 0
12166.174 0
12166.699 0
12167.223 0
12167.747 0
12168.271 0
12168.795 0
12169.319 0
12169.843 0
12170.367 0
12170.891 0
12171.415 0
12171.939 0
12172.463 1
12172.988 1
12173.512 1
12174.036 0
12174.560 0
12175.084 1
12175.609 1
12176.133 0
12176.657 1
12177.181 0
12177.706 1
12178.230 0
12178.754 0
12179.278 0
12179.803 0
12180.327 0
12180.851 0
12181.376 1
12181.900 0
12182.424 1
12182.949 1
12183.473 2
12183.998 0
12184.522 0
12185.046 0
12185.571 0
12186.095 0
12186.620 0
12187.144 0
12187.669 1
12188.193 0
12188.718 0
12189.242 0
12189.767 0
12190.291 0
12190.816 1
12191.340 0
12191.865 0
12192.389 1
12192.914 0
12193.439 0
12193.963 0
12194.488 0
12195.012 0
12195.537 0
12196.062 1
12196.586 1
12197.111 2
12197.636 2
12198.160 0
12198.685 1
12199.210 0
12199.735 0
12200.259 0
12200.784 0
12201.309 0
12201.834 0
12202.358 0
12202.883 3
12203.408 2
12203.933 0
12204.458 0
12204.983 0
12205.507 2
12206.032 4
12206.557 1
12207.082 0
12207.607 4
12208.132 1
12208.657 0
12209.182 0
12209.707 1
12210.232 1
12210.757 0
12211.282 0
12211.807 0
12212.332 0
12212.857 0
12213.382 0
12213.907 0
12214.432 0
12214.957 0
12215.482 0
12216.007 0
12216.532 0
12217.057 0
12217.582 3
12218.107 1
12218.633 0
12219.158 2
12219.683 1
12220.208 0
12220.733 0
12221.258 0
12221.784 2
12222.309 0
12222.834 0
12223.359 0
12223.885 0
12224.410 0
12224.935 0
12225.460 0
12225.986 0
12226.511 0
12227.036 0
12227.562 0
12228.087 1
12228.612 0
12229.138 0
12229.663 0
12230.188 0
12230.714 0
12231.239 0
12231.765 0
12232.290 1
12232.816 0
12233.341 0
12233.867 0
12234.392 0
12234.917 0
12235.443 0
12235.969 0
12236.494 0
12237.020 0
12237.545 0
12238.071 0
12238.596 0
12239.122 0
12239.647 0
12240.173 0
12240.699 0
12241.224 0
12241.750 0
12242.276 0
12242.801 0
12243.327 0
12243.853 0
12244.378 0
12244.904 0
12245.430 0
12245.955 3
12246.481 3
12247.007 1
12247.533 0
12248.058 1
12248.584 2
12249.110 1
12249.636 0
12250.162 1
12250.687 0
12251.213 0
12251.739 2
12252.265 1
12252.791 0
12253.317 0
12253.843 0
12254.369 0
12254.894 0
12255.420 0
12255.946 0
12256.472 0
12256.998 0
12257.524 0
12258.050 0
12258.576 1
12259.102 3
12259.628 0
12260.154 1
12260.680 0
12261.206 0
12261.732 3
12262.258 2
12262.785 1
12263.311 1
12263.837 0
12264.363 0
12264.889 0
12265.415 0
12265.941 0
12266.468 0
12266.994 0
12267.520 0
12268.046 0
12268.572 0
12269.099 1
12269.625 0
12270.151 0
12270.677 0
12271.204 0
12271.730 0
12272.256 0
12272.782 0
12273.309 0
12273.835 1
12274.361 0
12274.888 0
12275.414 1
12275.940 0
12276.467 0
12276.993 0
12277.520 0
12278.046 0
12278.572 0
12279.099 0
12279.625 0
12280.152 1
12280.678 2
12281.205 0
12281.731 0
12282.258 0
12282.784 0
12283.311 0
12283.837 0
12284.364 0
12284.890 0
12285.417 0
12285.944 0
12286.470 0
12286.997 0
12287.523 1
12288.050 1
12288.577 0
12289.103 0
12289.630 0
12290.157 0
12290.683 0
12291.210 0
12291.737 0
12292.263 0
12292.790 0
12293.317 0
12293.844 0
12294.370 0
12294.897 0
12295.424 0
12295.951 0
12296.478 0
12297.004 0
12297.531 0
12298.058 0
12298.585 0
12299.112 0
12299.639 0
12300.166 0
12300.693 0
12301.219 0
12301.746 0
12302.273 0
12302.800 0
12303.327 0
12303.854 0
12304.381 0
12304.908 0
12305.435 0
12305.962 0
12306.489 0
12307.016 1
12307.543 1
12308.070 0
12308.597 0
12309.124 1
12309.652 6
12310.179 3
12310.706 3
12311.233 2
12311.760 1
12312.287 1
12312.814 1
12313.342 0
12313.869 0
12314.396 0
12314.923 1
12315.450 0
12315.978 0
12316.505 0
12317.032 0
12317.559 0
12318.087 0
12318.614 0
12319.141 1
12319.668 1
12320.196 0
12320.723 2
12321.250 0
12321.778 0
12322.305 0
12322.833 2
12323.360 0
12323.887 1
12324.415 1
12324.942 0
12325.470 0
12325.997 0
12326.524 0
12327.052 1
12327.579 1
12328.107 0
12328.634 0
12329.162 1
12329.689 1
12330.217 0
12330.744 1
12331.272 1
12331.800 0
12332.327 0
12332.855 0
12333.382 0
12333.910 2
12334.438 1
12334.965 0
12335.493 1
12336.021 0
12336.548 1
12337.076 1
12337.604 2
12338.131 0
12338.659 0
12339.187 0
12339.714 1
12340.242 0
12340.770 0
12341.298 1
12341.826 0
12342.353 0
12342.881 0
12343.409 0
12343.937 0
12344.465 0
12344.992 0
12345.520 2
12346.048 1
12346.576 0
12347.104 0
12347.632 0
12348.160 0
12348.688 0
12349.216 2
12349.744 1
12350.272 0
12350.799 1
12351.327 0
12351.855 0
12352.383 0
12352.911 0
12353.440 0
12353.968 0
12354.496 0
12355.024 0
12355.552 0
12356.080 0
12356.608 0
12357.136 0
12357.664 0
12358.192 0
12358.720 0
12359.249 0
12359.777 0
12360.305 0
12360.833 0
12361.361 0
12361.890 0
12362.418 0
12362.946 0
12363.474 0
12364.002 0
12364.531 0
12365.059 0
12365.587 3
12366.116 4
12366.644 2
12367.172 0
12367.701 0
12368.229 0
12368.757 1
12369.286 0
12369.814 0
12370.342 0
12370.871 1
12371.399 2
12371.928 2
12372.456 1
12372.985 1
12373.513 3
12374.041 4
12374.570 1
12375.098 0
12375.627 0
12376.155 0
12376.684 0
12377.212 0
12377.741 0
12378.270 0
12378.798 0
12379.327 0
12379.855 1
12380.384 0
12380.913 1
12381.441 0
12381.970 1
12382.498 0
12383.027 0
12383.556 0
12384.084 0
12384.613 0
12385.142 0
12385.671 0
12386.199 0
12386.728 0
12387.257 2
12387.786 3
12388.314 1
12388.843 0
12389.372 0
12389.901 0
12390.430 0
12390.958 0
12391.487 1
12392.016 0
12392.545 1
12393.074 1
12393.603 0
12394.132 0
12394.661 0
12395.189 0
12395.718 0
12396.247 0
12396.776 0
12397.305 1
12397.834 0
12398.363 0
12398.892 1
12399.421 0
12399.950 0
12400.479 0
12401.008 2
12401.537 0
12402.066 0
12402.595 0
12403.125 5
12403.654 4
12404.183 2
12404.712 0
12405.241 0
12405.770 0
12406.299 0
12406.829 0
12407.358 0
12407.887 0
12408.416 1
12408.945 0
12409.475 1
12410.004 0
12410.533 0
12411.062 2
12411.592 1
12412.121 0
12412.650 0
12413.179 0
12413.709 0
12414.238 0
12414.767 0
12415.297 0
12415.826 0
12416.355 0
12416.885 0
12417.414 0
12417.944 0
12418.473 2
12419.003 2
12419.532 0
12420.061 1
12420.591 0
12421.120 0
12421.650 0
12422.179 0
12422.709 0
12423.238 0
12423.768 0
12424.297 0
12424.827 0
12425.357 0
12425.886 1
12426.416 2
12426.945 0
12427.475 0
12428.005 0
12428.534 0
12429.064 0
12429.593 0
12430.123 0
12430.653 0
12431.182 1
12431.712 0
12432.242 0
12432.772 0
12433.301 0
12433.831 0
12434.361 0
12434.891 0
12435.420 0
12435.950 1
12436.480 0
12437.010 0
12437.540 0
12438.069 0
12438.599 1
12439.129 2
12439.659 0
12440.189 0
12440.719 0
12441.249 0
12441.779 0
12442.309 0
12442.838 0
12443.368 1
12443.898 0
12444.428 1
12444.958 2
12445.488 1
12446.018 0
12446.548 1
12447.078 0
12447.608 1
12448.138 0
12448.668 0
12449.199 0
12449.729 0
12450.259 0
12450.789 0
12451.319 0
12451.849 0
12452.379 0
12452.909 0
12453.440 1
12453.970 0
12454.500 0
12455.030 0
12455.560 0
12456.091 1
12456.621 1
12457.151 0
12457.681 1
12458.211 1
12458.742 0
12459.272 0
12459.802 0
12460.333 0
12460.863 0
12461.393 1
12461.924 0
12462.454 1
12462.984 3
12463.515 1
12464.045 0
12464.576 0
12465.106 0
12465.636 0
12466.167 1
12466.697 0
12467.228 0
12467.758 0
12468.289 0
12468.819 0
12469.350 1
12469.880 1
12470.411 0
12470.941 0
12471.472 0
12472.002 0
12472.533 0
12473.063 1
12473.594 1
12474.125 0
12474.655 1
12475.186 0
12475.717 1
12476.247 0
12476.778 0
12477.308 0
12477.839 0
12478.370 0
12478.901 0
12479.431 2
12479.962 1
12480.493 0
12481.023 0
12481.554 0
12482.085 0
12482.616 0
12483.147 0
12483.677 0
12484.208 0
12484.739 0
12485.270 0
12485.801 0
12486.332 0
12486.862 0
12487.393 0
12487.924 0
12488.455 0
12488.986 0
12489.517 0
12490.048 0
12490.579 2
12491.110 1
12491.641 0
12492.172 1
12492.703 0
12493.234 0
12493.765 0
12494.296 0
12494.827 0
12495.358 0
12495.889 0
12496.420 0
12496.951 0
12497.482 0
12498.013 0
12498.544 0
12499.076 0
12499.607 0
12500.138 0
12500.669 0
12501.200 0
12501.731 0
12502.263 0
12502.794 0
12503.325 0
12503.856 0
12504.388 0
12504.919 0
12505.450 3
12505.981 1
12506.513 0
12507.044 0
12507.575 0
12508.107 0
12508.638 0
12509.169 0
12509.701 0
12510.232 0
12510.763 3
12511.295 3
12511.826 2
12512.358 2
12512.889 1
12513.420 0
12513.952 2
12514.483 0
12515.015 0
12515.546 0
12516.078 0
12516.609 2
12517.141 1
12517.672 0
12518.204 0
12518.735 0
12519.267 1
12519.799 0
12520.330 0
12520.862 0
12521.393 0
12521.925 0
12522.457 0
12522.988 0
12523.520 0
12524.052 0
12524.583 0
12525.115 0
12525.647 0
12526.178 0
12526.710 0
12527.242 0
12527.774 0
12528.305 0
12528.837 0
12529.369 0
12529.901 0
12530.432 0
12530.964 0
12531.496 0
12532.028 0
12532.560 0
12533.092 0
12533.623 0
12534.155 0
12534.687 0
12535.219 0
12535.751 0
12536.283 0
12536.815 0
12537.347 0
12537.879 0
12538.411 0
12538.943 0
12539.475 0
12540.007 1
12540.539 1
12541.071 0
12541.603 0
12542.135 0
12542.667 0
12543.199 0
12543.731 0
12544.263 1
12544.795 0
12545.327 0
12545.859 0
12546.392 0
12546.924 4
12547.456 2
12547.988 2
12548.520 1
12549.052 0
12549.585 0
12550.117 0
12550.649 0
12551.181 0
12551.714 0
12552.246 1
12552.778 0
12553.310 0
12553.843 0
12554.375 0
12554.907 0
12555.440 1
12555.972 1
12556.504 1
12557.037 1
12557.569 1
12558.101 0
12558.634 2
12559.166 0
12559.699 0
12560.231 4
12560.764 1
12561.296 0
12561.828 0
12562.361 0
12562.893 0
12563.426 0
12563.958 0
12564.491 0
12565.023 2
12565.556 3
12566.089 1
12566.621 0
12567.154 1
12567.686 3
12568.219 1
12568.751 1
12569.284 2
12569.817 2
12570.349 1
12570.882 0
12571.415 0
12571.947 0
12572.480 0
12573.013 2
12573.545 1
12574.078 0
12574.611 0
12575.144 1
12575.676 0
12576.209 0
12576.742 0
12577.275 0
12577.808 0
12578.340 0
12578.873 0
12579.406 3
12579.939 1
12580.472 0
12581.005 0
12581.538 0
12582.070 0
12582.603 1
12583.136 0
12583.669 0
12584.202 0
12584.735 0
12585.268 0
12585.801 0
12586.334 1
12586.867 1
12587.400 0
12587.933 0
12588.466 0
12588.999 0
12589.532 0
12590.065 1
12590.598 2
12591.131 1
12591.664 0
12592.198 1
12592.731 0
12593.264 0
12593.797 2
12594.330 1
12594.863 0
12595.396 0
12595.930 0
12596.463 0
12596.996 0
12597.529 0
12598.062 0
12598.596 0
12599.129 0
12599.662 0
12600.195 0
12600.729 0
12601.262 0
12601.795 0
12602.329 2
12602.862 0
12603.395 0
12603.929 0
12604.462 2
12604.995 0
12605.529 2
12606.062 1
12606.596 0
12607.129 0
12607.663 0
12608.196 0
12608.729 1
12609.263 2
12609.796 2
12610.330 1
12610.863 1
12611.397 2
12611.930 0
12612.464 1
12612.997 0
12613.531 0
12614.065 1
12614.598 0
12615.132 0
12615.665 0
12616.199 0
12616.733 0
12617.266 0
12617.800 1
12618.334 3
12618.867 3
12619.401 3
12619.935 5
12620.468 4
12621.002 3
12621.536 1
12622.069 0
12622.603 0
12623.137 0
12623.671 0
12624.205 0
12624.738 0
12625.272 0
12625.806 2
12626.340 2
12626.874 0
12627.408 0
12627.941 2
12628.475 1
12629.009 0
12629.543 2
12630.077 3
12630.611 2
12631.145 2
12631.679 1
12632.213 0
12632.747 0
12633.281 0
12633.815 1
12634.349 4
12634.883 6
12635.417 3
12635.951 1
12636.485 1
12637.019 0
12637.553 0
12638.087 0
12638.621 0
12639.155 0
12639.689 0
12640.223 0
12640.757 0
12641.292 0
12641.826 1
12642.360 1
12642.894 0
12643.428 1
12643.963 1
12644.497 0
12645.031 0
12645.565 1
12646.099 0
12646.634 0
12647.168 0
12647.702 0
12648.237 1
12648.771 1
12649.305 0
12649.839 0
12650.374 0
12650.908 1
12651.443 1
12651.977 1
12652.511 0
12653.046 0
12653.580 2
12654.114 3
12654.649 2
12655.183 0
12655.718 1
12656.252 0
12656.787 2
12657.321 4
12657.856 2
12658.390 1
12658.925 0
12659.459 0
12659.994 0
12660.528 0
12661.063 0
12661.597 0
12662.132 0
12662.667 1
12663.201 0
12663.736 0
12664.271 0
12664.805 0
12665.340 0
12665.874 0
12666.409 0
12666.944 0
12667.479 0
12668.013 0
12668.548 0
12669.083 0
12669.617 0
12670.152 0
12670.687 0
12671.222 1
12671.757 1
12672.291 0
12672.826 0
12673.361 0
12673.896 0
12674.431 0
12674.965 0
12675.500 1
12676.035 0
12676.570 0
12677.105 0
12677.640 2
12678.175 4
12678.710 1
12679.245 4
12679.780 2
12680.315 0
12680.850 1
12681.385 0
12681.920 0
12682.455 0
12682.990 2
12683.525 2
12684.060 2
12684.595 0
12685.130 0
12685.665 1
12686.200 1
12686.735 2
12687.270 1
12687.805 0
12688.341 0
12688.876 0
12689.411 1
12689.946 0
12690.481 0
12691.016 0
12691.552 0
12692.087 0
12692.622 0
12693.157 0
12693.693 0
12694.228 0
12694.763 0
12695.298 0
12695.834 2
12696.369 2
12696.904 1
12697.440 0
12697.975 0
12698.510 0
12699.046 0
12699.581 1
12700.116 1
12700.652 0
12701.187 0
12701.723 0
12702.258 1
12702.794 0
12703.329 0
12703.864 0
12704.400 0
12704.935 0
12705.471 0
12706.006 0
12706.542 0
12707.078 0
12707.613 0
12708.149 2
12708.684 1
12709.220 0
12709.755 0
12710.291 0
12710.827 0
12711.362 1
12711.898 1
12712.433 0
12712.969 0
12713.505 0
12714.040 1
12714.576 1
12715.112 1
12715.648 2
12716.183 1
12716.719 0
12717.255 0
12717.791 0
12718.326 2
12718.862 3
12719.398 1
12719.934 1
12720.470 2
12721.005 3
12721.541 1
12722.077 0
12722.613 1
12723.149 1
12723.685 1
12724.221 0
12724.756 0
12725.292 0
12725.828 0
12726.364 0
12726.900 0
12727.436 0
12727.972 1
12728.508 5
12729.044 2
12729.580 1
12730.116 0
12730.652 0
12731.188 0
12731.724 0
12732.260 1
12732.796 0
12733.332 0
12733.869 0
12734.405 0
12734.941 0
12735.477 0
12736.013 0
12736.549 0
12737.085 0
12737.622 0
12738.158 1
12738.694 0
12739.230 0
12739.766 0
12740.303 0
12740.839 0
12741.375 0
12741.911 0
12742.448 0
12742.984 1
12743.520 1
12744.057 0
12744.593 0
12745.129 0
12745.666 0
12746.202 1
12746.738 0
12747.275 0
12747.811 0
12748.347 0
12748.884 0
12749.420 0
12749.957 0
12750.493 0
12751.030 0
12751.566 2
12752.103 1
12752.639 0
12753.176 0
12753.712 5
12754.249 2
12754.785 1
12755.322 0
12755.858 0
12756.395 0
12756.931 0
12757.468 0
12758.005 0
12758.541 0
12759.078 0
12759.615 0
12760.151 0
12760.688 0
12761.224 0
12761.761 0
12762.298 0
12762.835 0
12763.371 0
12763.908 0
12764.445 0
12764.982 0
12765.518 0
12766.055 0
12766.592 0
12767.129 0
12767.665 0
12768.202 0
12768.739 0
12769.276 0
12769.813 0
12770.350 0
12770.887 0
12771.423 0
12771.960 3
12772.497 2
12773.034 1
12773.571 1
12774.108 0
12774.645 0
12775.182 0
12775.719 0
12776.256 0
12776.793 0
12777.330 1
12777.867 0
12778.404 0
12778.941 0
12779.478 0
12780.015 2
12780.552 0
12781.089 0
12781.626 0
12782.164 1
12782.701 3
12783.238 0
12783.775 0
12784.312 0
12784.849 0
12785.386 0
12785.924 3
12786.461 1
12786.998 0
12787.535 0
12788.073 0
12788.610 0
12789.147 0
12789.684 0
12790.222 0
12790.759 1
12791.296 1
12791.833 0
12792.371 0
12792.908 0
12793.446 0
12793.983 0
12794.520 0
12795.058 0
12795.595 0
12796.132 1
12796.670 0
12797.207 1
12797.745 0
12798.282 4
12798.820 1
12799.357 0
12799.895 0
12800.432 0
12800.970 0
12801.507 0
12802.045 0
12802.582 1
12803.120 1
12803.657 0
12804.195 0
12804.732 2
12805.270 1
12805.808 0
12806.345 0
12806.883 0
12807.421 0
12807.958 1
12808.496 2
12809.034 4
12809.571 3
12810.109 2
12810.647 1
12811.184 0
12811.722 0
12812.260 0
12812.798 0
12813.335 1
12813.873 1
12814.411 0
12814.949 0
12815.487 0
12816.024 0
12816.562 0
12817.100 0
12817.638 0
12818.176 0
12818.714 2
12819.252 1
12819.789 1
12820.327 0
12820.865 1
12821.403 0
12821.941 1
12822.479 3
12823.017 2
12823.555 1
12824.093 0
12824.631 0
12825.169 0
12825.707 0
12826.245 0
12826.783 0
12827.321 0
12827.859 0
12828.397 0
12828.936 0
12829.474 0
12830.012 0
12830.550 1
12831.088 4
12831.626 2
12832.164 3
12832.703 3
12833.241 2
12833.779 0
12834.317 0
12834.855 0
12835.394 1
12835.932 1
12836.470 1
12837.008 1
12837.547 2
12838.085 3
12838.623 2
12839.162 0
12839.700 0
12840.238 2
12840.777 0
12841.315 0
12841.853 0
12842.392 0
12842.930 0
12843.468 0
12844.007 1
12844.545 0
12845.084 0
12845.622 0
12846.161 0
12846.699 0
12847.238 0
12847.776 0
12848.314 0
12848.853 0
12849.392 1
12849.930 0
12850.469 1
12851.007 0
12851.546 0
12852.084 0
12852.623 0
12853.162 0
12853.700 0
12854.239 0
12854.777 1
12855.316 1
12855.855 2
12856.393 1
12856.932 0
12857.471 0
12858.009 0
12858.548 0
12859.087 0
12859.626 1
12860.164 3
12860.703 2
12861.242 1
12861.781 2
12862.319 0
12862.858 3
12863.397 2
12863.936 1
12864.475 1
12865.014 1
12865.552 0
12866.091 1
12866.630 1
12867.169 2
12867.708 1
12868.247 3
12868.786 2
12869.325 1
12869.864 0
12870.403 0
12870.942 0
12871.481 0
12872.020 0
12872.559 0
12873.098 2
12873.637 1
12874.176 0
12874.715 1
12875.254 2
12875.793 2
12876.332 3
12876.871 1
12877.410 0
12877.949 0
12878.489 0
12879.028 0
12879.567 1
12880.106 0
12880.645 1
12881.184 0
12881.724 0
12882.263 0
12882.802 0
12883.341 1
12883.881 4
12884.420 1
12884.959 0
12885.498 1
12886.038 0
12886.577 0
12887.116 0
12887.656 0
12888.195 2
12888.734 1
12889.274 3
12889.813 2
12890.352 1
12890.892 0
12891.431 0
12891.971 0
12892.510 0
12893.049 0
12893.589 0
12894.128 1
12894.668 0
12895.207 0
12895.747 0
12896.286 0
12896.826 0
12897.365 0
12897.905 0
12898.444 0
12898.984 0
12899.524 1
12900.063 1
12900.603 0
12901.142 0
12901.682 0
12902.222 0
12902.761 2
12903.301 7
12903.841 1
12904.380 0
12904.920 0
12905.460 0
12905.999 0
12906.539 0
12907.079 0
12907.619 1
12908.158 1
12908.698 0
12909.238 0
12909.778 2
12910.317 1
12910.857 0
12911.397 0
12911.937 2
12912.477 0
12913.017 0
12913.556 0
12914.096 0
12914.636 1
12915.176 2
12915.716 1
12916.256 1
12916.796 2
12917.336 5
12917.876 2
12918.416 1
12918.956 1
12919.496 0
12920.036 0
12920.576 0
12921.116 0
12921.656 1
12922.196 0
12922.736 0
12923.276 0
12923.816 0
12924.356 0
12924.896 0
12925.436 0
12925.976 0
12926.517 0
12927.057 0
12927.597 0
12928.137 0
12928.677 0
12929.217 0
12929.758 0
12930.298 0
12930.838 0
12931.378 0
12931.919 0
12932.459 0
12932.999 0
12933.539 0
12934.080 0
12934.620 0
12935.160 0
12935.701 0
12936.241 0
12936.781 0
12937.322 0
12937.862 0
12938.402 0
12938.943 0
12939.483 0
12940.024 0
12940.564 0
12941.105 0
12941.645 0
12942.186 0
12942.726 0
12943.266 0
12943.807 0
12944.347 0
12944.888 1
12945.429 1
12945.969 0
12946.510 0
12947.050 0
12947.591 0
12948.131 0
12948.672 0
12949.213 0
12949.753 0
12950.294 0
12950.834 0
12951.375 0
12951.916 0
12952.456 0
12952.997 0
12953.538 0
12954.079 0
12954.619 1
12955.160 0
12955.701 1
12956.242 0
12956.782 0
12957.323 0
12957.864 1
12958.405 1
12958.946 0
12959.486 0
12960.027 0
12960.568 0
12961.109 0
12961.650 0
12962.191 1
12962.732 1
12963.272 0
12963.813 0
12964.354 0
12964.895 0
12965.436 0
12965.977 0
12966.518 0
12967.059 0
12967.600 0
12968.141 0
12968.682 0
12969.223 0
12969.764 0
12970.305 0
12970.846 0
12971.387 0
12971.928 0
12972.470 0
12973.011 2
12973.552 1
12974.093 0
12974.634 0
12975.175 1
12975.716 0
12976.258 0
12976.799 0
12977.340 0
12977.881 0
12978.422 0
12978.964 0
12979.505 0
12980.046 0
12980.587 1
12981.129 1
12981.670 2
12982.211 0
12982.753 0
12983.294 0
12983.835 0
12984.377 0
12984.918 0
12985.459 0
12986.001 4
12986.542 4
12987.083 0
12987.625 0
12988.166 0
12988.708 0
12989.249 0
12989.791 0
12990.332 1
12990.874 0
12991.415 0
12991.957 0
12992.498 0
12993.040 0
12993.581 0
12994.123 4
12994.664 2
12995.206 0
12995.747 0
12996.289 0
12996.831 0
12997.372 0
12997.914 0
12998.455 0
12998.997 0
12999.539 0
13000.080 0
13000.622 0
13001.164 0
13001.706 2
13002.247 1
13002.789 0
13003.331 0
13003.872 0
13004.414 3
13004.956 3
13005.498 0
13006.040 1
13006.581 0
13007.123 0
13007.665 0
13008.207 0
13008.749 0
13009.291 0
13009.832 1
13010.374 0
13010.916 0
13011.458 0
13012.000 1
13012.542 3
13013.084 1
13013.626 0
13014.168 0
13014.710 0
13015.252 0
13015.794 1
13016.336 0
13016.878 0
13017.420 0
13017.962 1
13018.504 0
13019.046 0
13019.588 0
13020.130 1
13020.672 1
13021.214 0
13021.757 0
13022.299 0
13022.841 0
13023.383 0
13023.925 0
13024.467 0
13025.010 0
13025.552 0
13026.094 0
13026.636 0
13027.178 0
13027.721 0
13028.263 0
13028.805 0
13029.347 1
13029.890 0
13030.432 0
13030.974 1
13031.517 0
13032.059 0
13032.601 0
13033.144 0
13033.686 0
13034.229 0
13034.771 0
13035.313 0
13035.856 0
13036.398 2
13036.941 2
13037.483 1
13038.026 0
13038.568 1
13039.110 1
13039.653 0
13040.195 0
13040.738 0
13041.281 0
13041.823 0
13042.366 0
13042.908 0
13043.451 0
13043.993 1
13044.536 1
13045.079 1
13045.621 0
13046.164 0
13046.706 0
13047.249 0
13047.792 0
13048.334 0
13048.877 0
13049.420 0
13049.963 0
13050.505 0
13051.048 0
13051.591 0
13052.134 1
13052.676 0
13053.219 1
13053.762 2
13054.305 1
13054.847 0
13055.390 0
13055.933 0
13056.476 0
13057.019 0
13057.562 0
13058.105 1
13058.647 1
13059.190 0
13059.733 0
13060.276 0
13060.819 0
13061.362 0
13061.905 0
13062.448 0
13062.991 0
13063.534 0
13064.077 2
13064.620 3
13065.163 2
13065.706 3
13066.249 2
13066.792 3
13067.335 2
13067.878 0
13068.421 0
13068.965 1
13069.508 0
13070.051 2
13070.594 2
13071.137 0
13071.680 0
13072.223 0
13072.767 0
13073.310 0
13073.853 0
13074.396 0
13074.939 1
13075.483 1
13076.026 0
13076.569 0
13077.112 1
13077.656 0
13078.199 0
13078.742 0
13079.286 0
13079.829 0
13080.372 0
13080.916 1
13081.459 0
13082.002 0
13082.546 1
13083.089 0
13083.633 0
13084.176 0
13084.719 1
13085.263 1
13085.806 0
13086.350 1
13086.893 1
13087.437 0
13087.980 0
13088.524 0
13089.067 0
13089.611 0
13090.154 0
13090.698 0
13091.242 1
13091.785 1
13092.329 0
13092.872 0
13093.416 0
13093.960 0
13094.503 0
13095.047 0
13095.591 0
13096.134 0
13096.678 0
13097.222 0
13097.765 0
13098.309 0
13098.853 2
13099.396 1
13099.940 0
13100.484 0
13101.028 0
13101.572 0
13102.115 0
13102.659 0
13103.203 0
13103.747 1
13104.291 0
13104.834 0
13105.378 0
13105.922 0
13106.466 0
13107.010 0
13107.554 0
13108.098 0
13108.642 0
13109.186 0
13109.730 0
13110.274 0
13110.818 0
13111.362 0
13111.906 0
13112.450 0
13112.994 0
13113.538 1
13114.082 0
13114.626 0
13115.170 1
13115.714 0
13116.258 0
13116.802 0
13117.346 0
13117.890 0
13118.434 0
13118.979 0
13119.523 0
13120.067 0
13120.611 2
13121.155 2
13121.699 0
13122.244 0
13122.788 0
13123.332 0
13123.876 0
13124.421 0
13124.965 1
13125.509 4
13126.053 1
13126.598 0
13127.142 0
13127.686 0
13128.231 0
13128.775 0
13129.319 0
13129.864 0
13130.408 0
13130.953 0
13131.497 0
13132.041 0
13132.586 0
13133.130 1
13133.675 1
13134.219 1
13134.764 0
13135.308 0
13135.853 0
13136.397 0
13136.942 0
13137.486 1
13138.031 1
13138.575 1
13139.120 0
13139.664 1
13140.209 0
13140.754 0
13141.298 0
13141.843 0
13142.387 0
13142.932 0
13143.477 0
13144.021 0
13144.566 0
13145.111 0
13145.655 3
13146.200 0
13146.745 0
13147.290 0
13147.834 0
13148.379 0
13148.924 0
13149.469 0
13150.013 0
13150.558 0
13151.103 2
13151.648 1
13152.193 0
13152.737 3
13153.282 2
13153.827 1
13154.372 0
13154.917 0
13155.462 0
13156.007 0
13156.552 0
13157.097 1
13157.642 0
13158.187 0
13158.731 0
13159.276 0
13159.821 0
13160.366 0
13160.911 0
13161.456 0
13162.002 0
13162.547 0
13163.092 1
13163.637 0
13164.182 0
13164.727 0
13165.272 0
13165.817 0
13166.362 0
13166.907 0
13167.452 0
13167.998 0
13168.543 0
13169.088 0
13169.633 0
13170.178 0
13170.724 0
13171.269 0
13171.814 0
13172.359 0
13172.905 1
13173.450 1
13173.995 0
13174.540 0
13175.086 0
13175.631 1
13176.176 0
13176.722 0
13177.267 0
13177.812 0
13178.358 0
13178.903 0
13179.449 0
13179.994 1
13180.539 0
13181.085 0
13181.630 0
13182.176 0
13182.721 0
13183.267 0
13183.812 2
13184.358 1
13184.903 1
13185.449 0
13185.994 0
13186.540 0
13187.085 0
13187.631 0
13188.176 0
13188.722 0
13189.268 0
13189.813 0
13190.359 0
13190.905 0
13191.450 0
13191.996 0
13192.541 0
13193.087 0
13193.633 4
13194.179 1
13194.724 0
13195.270 0
13195.816 0
13196.361 0
13196.907 0
13197.453 1
13197.999 0
13198.545 0
13199.090 1
13199.636 0
13200.182 1
13200.728 0
13201.274 0
13201.820 0
13202.365 0
13202.911 1
13203.457 1
13204.003 0
13204.549 0
13205.095 0
13205.641 0
13206.187 0
13206.733 0
13207.279 0
13207.825 0
13208.371 0
13208.917 0
13209.463 0
13210.009 0
13210.555 0
13211.101 0
13211.647 0
13212.193 0
13212.739 0
13213.285 0
13213.831 0
13214.377 0
13214.924 0
13215.470 0
13216.016 0
13216.562 0
13217.108 0
13217.654 0
13218.201 0
13218.747 0
13219.293 0
13219.839 0
13220.385 0
13220.932 0
13221.478 0
13222.024 0
13222.571 0
13223.117 0
13223.663 0
13224.209 0
13224.756 0
13225.302 0
13225.849 0
13226.395 0
13226.941 0
13227.488 0
13228.034 0
13228.580 0
13229.127 0
13229.673 0
13230.220 0
13230.766 1
13231.313 0
13231.859 1
13232.406 1
13232.952 0
13233.499 1
13234.045 1
13234.592 1
13235.138 0
13235.685 0
13236.231 0
13236.778 0
13237.325 0
13237.871 0
13238.418 0
13238.964 0
13239.511 0
13240.058 1
13240.604 1
13241.151 0
13241.698 0
13242.244 0
13242.791 0
13243.338 3
13243.885 2
13244.431 0
13244.978 0
13245.525 0
13246.072 0
13246.618 0
13247.165 0
13247.712 1
13248.259 0
13248.806 0
13249.352 0
13249.899 0
13250.446 1
13250.993 1
13251.540 1
13252.087 1
13252.634 0
13253.181 0
13253.728 0
13254.275 0
13254.822 0
13255.368 0
13255.915 0
13256.462 0
13257.009 0
13257.556 2
13258.103 1
13258.651 3
13259.198 2
13259.745 1
13260.292 0
13260.839 0
13261.386 0
13261.933 0
13262.480 0
13263.027 0
13263.574 0
13264.121 1
13264.669 0
13265.216 0
13265.763 0
13266.310 0
13266.857 0
13267.405 0
13267.952 1
13268.499 2
13269.046 1
13269.594 0
13270.141 1
13270.688 2
13271.235 0
13271.783 0
13272.330 0
13272.877 0
13273.425 1
13273.972 2
13274.519 0
13275.067 1
13275.614 0
13276.162 0
13276.709 0
13277.256 1
13277.804 0
13278.351 0
13278.899 1
13279.446 0
13279.994 0
13280.541 0
13281.089 0
13281.636 0
13282.184 0
13282.731 0
13283.279 1
13283.826 1
13284.374 0
13284.921 0
13285.469 0
13286.017 0
13286.564 0
13287.112 0
13287.659 0
13288.207 0
13288.755 0
13289.302 0
13289.850 0
13290.398 0
13290.945 0
13291.493 0
13292.041 0
13292.589 1
13293.136 1
13293.684 0
13294.232 0
13294.780 0
13295.327 0
13295.875 1
13296.423 0
13296.971 0
13297.519 0
13298.067 0
13298.614 0
13299.162 0
13299.710 1
13300.258 0
13300.806 0
13301.354 0
13301.902 0
13302.450 0
13302.998 1
13303.546 0
13304.094 0
13304.642 0
13305.190 0
13305.738 0
13306.286 0
13306.834 0
13307.382 0
13307.930 0
13308.478 0
13309.026 0
13309.574 3
13310.122 2
13310.670 0
13311.218 0
13311.766 1
13312.314 0
13312.863 1
13313.411 0
13313.959 0
13314.507 0
13315.055 0
13315.604 0
13316.152 0
13316.700 0
13317.248 0
13317.796 0
13318.345 0
13318.893 0
13319.441 0
13319.990 0
13320.538 0
13321.086 0
13321.635 0
13322.183 0
13322.731 0
13323.280 0
13323.828 0
13324.376 0
13324.925 0
13325.473 0
13326.022 0
13326.570 0
13327.118 0
13327.667 0
13328.215 0
13328.764 0
13329.312 0
13329.861 2
13330.409 1
13330.958 0
13331.506 1
13332.055 1
13332.604 0
13333.152 0
13333.701 0
13334.249 1
13334.798 1
13335.346 0
13335.895 0
13336.444 0
13336.992 0
13337.541 0
13338.090 0
13338.638 0
13339.187 0
13339.736 1
13340.284 0
13340.833 0
13341.382 1
13341.931 1
13342.479 2
13343.028 2
13343.577 0
13344.126 0
13344.675 0
13345.223 0
13345.772 0
13346.321 0
13346.870 2
13347.419 2
13347.968 0
13348.517 0
13349.065 0
13349.614 0
13350.163 1
13350.712 1
13351.261 2
13351.810 1
13352.359 0
13352.908 0
13353.457 0
13354.006 0
13354.555 0
13355.104 0
13355.653 0
13356.202 0
13356.751 1
13357.300 2
13357.849 0
13358.398 0
13358.947 2
13359.497 1
13360.046 1
13360.595 0
13361.144 0
13361.693 1
13362.242 0
13362.791 0
13363.341 0
13363.890 0
13364.439 0
13364.988 0
13365.538 0
13366.087 0
13366.636 0
13367.185 0
13367.735 0
13368.284 1
13368.833 2
13369.382 1
13369.932 0
13370.481 0
13371.030 0
13371.580 1
13372.129 0
13372.679 0
13373.228 0
13373.777 0
13374.327 0
13374.876 1
13375.426 0
13375.975 0
13376.525 0
13377.074 0
13377.624 1
13378.173 2
13378.723 0
13379.272 0
13379.822 0
13380.371 0
13380.921 0
13381.470 0
13382.020 0
13382.569 0
13383.119 2
13383.669 0
13384.218 0
13384.768 0
13385.317 0
13385.867 0
13386.417 0
13386.966 0
13387.516 0
13388.066 0
13388.616 0
13389.165 1
13389.715 0
13390.265 1
13390.814 0
13391.364 0
13391.914 0
13392.464 0
13393.014 0
13393.563 0
13394.113 0
13394.663 0
13395.213 0
13395.763 0
13396.313 1
13396.862 0
13397.412 0
13397.962 1
13398.512 1
13399.062 0
13399.612 0
13400.162 0
13400.712 0
13401.262 0
13401.812 1
13402.362 0
13402.912 0
13403.462 0
13404.012 0
13404.562 0
13405.112 0
13405.662 0
13406.212 2
13406.762 1
13407.312 0
13407.862 0
13408.413 0
13408.963 0
13409.513 0
13410.063 0
13410.613 1
13411.163 0
13411.713 0
13412.264 0
13412.814 0
13413.364 1
13413.914 1
13414.464 0
13415.015 0
13415.565 0
13416.115 2
13416.666 0
13417.216 0
13417.766 0
13418.316 0
13418.867 0
13419.417 0
13419.967 0
13420.518 0
13421.068 0
13421.619 0
13422.169 0
13422.719 0
13423.270 1
13423.820 1
13424.371 1
13424.921 2
13425.472 0
13426.022 0
13426.573 3
13427.123 2
13427.674 2
13428.224 0
13428.775 0
13429.325 0
13429.876 0
13430.426 0
13430.977 2
13431.527 0
13432.078 1
13432.629 4
13433.179 3
13433.730 1
13434.281 1
13434.831 0
13435.382 0
13435.933 0
13436.483 0
13437.034 0
13437.585 0
13438.135 0
13438.686 0
13439.237 1
13439.788 4
13440.338 1
13440.889 1
13441.440 0
13441.991 0
13442.542 0
13443.092 0
13443.643 0
13444.194 0
13444.745 0
13445.296 0
13445.847 0
13446.398 0
13446.948 0
13447.499 0
13448.050 0
13448.601 0
13449.152 1
13449.703 1
13450.254 5
13450.805 3
13451.356 2
13451.907 0
13452.458 0
13453.009 0
13453.560 0
13454.111 0
13454.662 0
13455.213 0
13455.764 0
13456.316 0
13456.867 0
13457.418 0
13457.969 0
13458.520 0
13459.071 1
13459.622 1
13460.174 1
13460.725 0
13461.276 2
13461.827 1
13462.378 0
13462.930 4
13463.481 4
13464.032 3
13464.583 1
13465.135 0
13465.686 0
13466.237 0
13466.789 0
13467.340 0
13467.891 0
13468.443 0
13468.994 0
13469.545 0
13470.097 0
13470.648 0
13471.199 0
13471.751 0
13472.302 1
13472.854 0
13473.405 0
13473.957 0
13474.508 0
13475.060 1
13475.611 1
13476.163 1
13476.714 1
13477.266 0
13477.817 0
13478.369 0
13478.920 0
13479.472 0
13480.023 0
13480.575 0
13481.127 0
13481.678 0
13482.230 0
13482.781 0
13483.333 0
13483.885 0
13484.436 0
13484.988 0
13485.540 3
13486.091 3
13486.643 2
13487.195 2
13487.747 3
13488.298 2
13488.850 1
13489.402 0
13489.954 0
13490.506 0
13491.057 3
13491.609 0
13492.161 1
13492.713 1
13493.265 0
13493.817 1
13494.368 1
13494.920 0
13495.472 0
13496.024 0
13496.576 0
13497.128 0
13497.680 0
13498.232 0
13498.784 0
13499.336 0
13499.888 1
13500.440 0
13500.992 0
13501.544 0
13502.096 0
13502.648 0
13503.200 0
13503.752 0
13504.304 0
13504.856 0
13505.408 0
13505.960 0
13506.512 0
13507.065 0
13507.617 0
13508.169 1
13508.721 0
13509.273 2
13509.825 1
13510.378 0
13510.930 0
13511.482 0
13512.034 0
13512.587 0
13513.139 0
13513.691 0
13514.243 0
13514.796 0
13515.348 0
13515.900 0
13516.453 0
13517.005 1
13517.557 1
13518.110 0
13518.662 1
13519.214 0
13519.767 0
13520.319 0
13520.872 0
13521.424 1
13521.976 0
13522.529 0
13523.081 1
13523.634 0
13524.186 0
13524.739 0
13525.291 0
13525.844 0
13526.396 0
13526.949 0
13527.501 0
13528.054 0
13528.607 0
13529.159 0
13529.712 2
13530.264 0
13530.817 0
13531.370 0
13531.922 0
13532.475 0
13533.028 0
13533.580 0
13534.133 0
13534.686 1
13535.238 0
13535.791 0
13536.344 0
13536.897 0
13537.449 0
13538.002 0
13538.555 5
13539.108 4
13539.660 0
13540.213 1
13540.766 0
13541.319 0
13541.872 1
13542.425 0
13542.978 0
13543.530 0
13544.083 0
13544.636 0
13545.189 0
13545.742 0
13546.295 0
13546.848 0
13547.401 0
13547.954 0
13548.507 0
13549.060 1
13549.613 0
13550.166 0
13550.719 0
13551.272 0
13551.825 0
13552.378 2
13552.931 1
13553.484 0
13554.037 0
13554.590 0
13555.143 0
13555.697 0
13556.250 0
13556.803 0
13557.356 0
13557.909 0
13558.462 0
13559.016 0
13559.569 0
13560.122 0
13560.675 0
13561.228 0
13561.782 2
13562.335 0
13562.888 0
13563.442 0
13563.995 0
13564.548 0
13565.101 0
13565.655 0
13566.208 2
13566.761 1
13567.315 0
13567.868 0
13568.422 0
13568.975 0
13569.528 0
13570.082 0
13570.635 1
13571.189 4
13571.742 3
13572.296 1
13572.849 0
13573.403 1
13573.956 0
13574.510 0
13575.063 0
13575.617 3
13576.170 1
13576.724 1
13577.277 0
13577.831 0
13578.384 0
13578.938 0
13579.492 0
13580.045 0
13580.599 0
13581.153 1
13581.706 0
13582.260 0
13582.814 0
13583.367 0
13583.921 1
13584.475 0
13585.028 0
13585.582 0
13586.136 0
13586.690 0
13587.243 0
13587.797 1
13588.351 1
13588.905 0
13589.459 0
13590.012 0
13590.566 0
13591.120 0
13591.674 0
13592.228 2
13592.782 2
13593.336 0
13593.890 2
13594.443 2
13594.997 2
13595.551 2
13596.105 0
13596.659 1
13597.213 1
13597.767 0
13598.321 0
13598.875 1
13599.429 0
13599.983 0
13600.537 0
13601.091 0
13601.645 0
13602.199 0
13602.754 0
13603.308 0
13603.862 0
13604.416 0
13604.970 0
13605.524 0
13606.078 0
13606.632 0
13607.187 0
13607.741 0
13608.295 0
13608.849 0
13609.403 0
13609.958 0
13610.512 0
13611.066 0
13611.620 1
13612.175 0
13612.729 0
13613.283 0
13613.838 0
13614.392 0
13614.946 0
13615.501 0
13616.055 0
13616.609 0
13617.164 0
13617.718 0
13618.273 0
13618.827 2
13619.381 1
13619.936 0
13620.490 0
13621.045 0
13621.599 0
13622.154 0
13622.708 2
13623.263 1
13623.817 0
13624.372 0
13624.926 0
13625.481 0
13626.035 0
13626.590 0
13627.145 0
13627.699 0
13628.254 1
13628.808 0
13629.363 0
13629.918 0
13630.472 0
13631.027 0
13631.582 0
13632.136 1
13632.691 0
13633.246 0
13633.800 0
13634.355 0
13634.910 0
13635.465 0
13636.019 0
13636.574 0
13637.129 0
13637.684 0
13638.239 0
13638.793 0
13639.348 0
13639.903 0
13640.458 0
13641.013 0
13641.568 0
13642.123 0
13642.677 0
13643.232 1
13643.787 0
13644.342 0
13644.897 0
13645.452 0
13646.007 1
13646.562 0
13647.117 0
13647.672 0
13648.227 0
13648.782 0
13649.337 0
13649.892 0
13650.447 0
13651.002 0
13651.557 0
13652.112 4
13652.668 2
13653.223 0
13653.778 0
13654.333 0
13654.888 2
13655.443 2
13655.998 0
13656.554 0
13657.109 0
13657.664 0
13658.219 1
13658.774 1
13659.330 0
13659.885 5
13660.440 4
13660.995 1
13661.551 0
13662.106 0
13662.661 0
13663.217 0
13663.772 1
13664.327 2
13664.883 0
13665.438 0
13665.993 0
13666.549 0
13667.104 2
13667.660 0
13668.215 0
13668.770 0
13669.326 1
13669.881 0
13670.437 1
13670.992 0
13671.548 6
13672.103 3
13672.659 3
13673.214 3
13673.770 4
13674.325 0
13674.881 0
13675.436 0
13675.992 0
13676.548 0
13677.103 0
13677.659 0
13678.214 0
13678.770 0
13679.326 0
13679.881 0
13680.437 0
13680.993 0
13681.548 2
13682.104 1
13682.660 1
13683.215 0
13683.771 0
13684.327 0
13684.883 1
13685.438 0
13685.994 0
13686.550 0
13687.106 0
13687.662 1
13688.217 1
13688.773 1
13689.329 1
13689.885 1
13690.441 0
13690.997 0
13691.553 1
13692.109 2
13692.664 1
13693.220 0
13693.776 1
13694.332 3
13694.888 0
13695.444 0
13696.000 0
13696.556 0
13697.112 2
13697.668 1
13698.224 1
13698.780 0
13699.336 0
13699.892 0
13700.448 0
13701.005 0
13701.561 0
13702.117 0
13702.673 0
13703.229 0
13703.785 0
13704.341 0
13704.897 2
13705.454 6
13706.010 4
13706.566 5
13707.122 2
13707.678 2
13708.235 2
13708.791 0
13709.347 0
13709.903 0
13710.460 1
13711.016 3
13711.572 4
13712.129 0
13712.685 2
13713.241 6
13713.798 3
13714.354 2
13714.910 0
13715.467 1
13716.023 0
13716.579 0
13717.136 3
13717.692 4
13718.249 1
13718.805 0
13719.362 0
13719.918 3
13720.475 3
13721.031 0
13721.588 2
13722.144 1
13722.701 9
13723.257 9
13723.814 9
13724.370 5
13724.927 2
13725.483 1
13726.040 1
13726.597 2
13727.153 2
13727.710 1
13728.266 2
13728.823 2
13729.380 4
13729.936 5
13730.493 2
13731.050 3
13731.607 8
13732.163 6
13732.720 7
13733.277 5
13733.833 1
13734.390 0
13734.947 2
13735.504 3
13736.061 0
13736.617 4
13737.174 1
13737.731 1
13738.288 1
13738.845 1
13739.402 1
13739.958 0
13740.515 0
13741.072 5
13741.629 6
13742.186 5
13742.743 6
13743.300 6
13743.857 4
13744.414 3
13744.971 4
13745.528 1
13746.085 3
13746.642 3
13747.199 5
13747.756 6
13748.313 7
13748.870 4
13749.427 3
13749.984 1
13750.541 1
13751.098 1
13751.655 1
13752.212 2
13752.770 4
13753.327 4
13753.884 6
13754.441 13
13754.998 6
13755.555 1
13756.113 1
13756.670 0
13757.227 0
13757.784 2
13758.342 6
13758.899 2
13759.456 3
13760.013 2
13760.571 1
13761.128 1
13761.685 1
13762.243 1
13762.800 1
13763.357 1
13763.915 0
13764.472 4
13765.029 3
13765.587 2
13766.144 4
13766.702 0
13767.259 3
13767.816 5
13768.374 1
13768.931 0
13769.489 1
13770.046 3
13770.604 4
13771.161 3
13771.719 4
13772.276 4
13772.834 1
13773.391 3
13773.949 5
13774.507 4
13775.064 3
13775.622 4
13776.179 1
13776.737 1
13777.295 1
13777.852 1
13778.410 2
13778.968 0
13779.525 1
13780.083 2
13780.641 2
13781.198 7
13781.756 5
13782.314 4
13782.872 3
13783.429 2
13783.987 0
13784.545 0
13785.103 0
13785.660 1
13786.218 1
13786.776 1
13787.334 2
13787.892 2
13788.450 1
13789.007 0
13789.565 2
13790.123 1
13790.681 2
13791.239 1
13791.797 3
13792.355 0
13792.913 1
13793.471 1
13794.029 3
13794.587 3
13795.145 4
13795.703 2
13796.261 1
13796.819 1
13797.377 2
13797.935 2
13798.493 1
13799.051 1
13799.609 0
13800.167 0
13800.725 1
13801.283 0
13801.841 0
13802.400 0
13802.958 1
13803.516 0
13804.074 1
13804.632 1
13805.190 1
13805.749 4
13806.307 1
13806.865 2
13807.423 2
13807.982 1
13808.540 1
13809.098 3
13809.656 4
13810.215 1
13810.773 0
13811.331 2
13811.890 0
13812.448 0
13813.006 0
13813.565 0
13814.123 0
13814.682 0
13815.240 4
13815.798 2
13816.357 2
13816.915 1
13817.474 0
13818.032 1
13818.591 0
13819.149 2
13819.707 3
13820.266 4
13820.824 2
13821.383 0
13821.942 2
13822.500 1
13823.059 3
13823.617 1
13824.176 1
13824.734 0
13825.293 3
13825.852 2
13826.410 0
13826.969 0
13827.527 0
13828.086 0
13828.645 0
13829.203 1
13829.762 1
13830.321 2
13830.880 3
13831.438 2
13831.997 0
13832.556 2
13833.115 2
13833.673 2
13834.232 3
13834.791 4
13835.350 3
13835.909 2
13836.467 0
13837.026 0
13837.585 3
13838.144 10
13838.703 10
13839.262 7
13839.821 2
13840.379 5
13840.938 8
13841.497 4
13842.056 4
13842.615 4
13843.174 4
13843.733 2
13844.292 3
13844.851 4
13845.410 9
13845.969 6
13846.528 2
13847.087 6
13847.646 5
13848.205 8
13848.764 11
13849.323 9
13849.883 7
13850.442 5
13851.001 4
13851.560 2
13852.119 2
13852.678 2
13853.237 0
13853.797 0
13854.356 0
13854.915 3
13855.474 3
13856.033 5
13856.593 6
13857.152 1
13857.711 3
13858.270 8
13858.830 5
13859.389 2
13859.948 4
13860.508 4
13861.067 1
13861.626 5
13862.186 4
13862.745 1
13863.304 1
13863.864 2
13864.423 1
13864.982 0
13865.542 3
13866.101 0
13866.661 1
13867.220 2
13867.780 4
13868.339 5
13868.899 3
13869.458 3
13870.018 4
13870.577 3
13871.137 9
13871.696 5
13872.256 4
13872.815 8
13873.375 5
13873.934 4
13874.494 4
13875.054 3
13875.613 8
13876.173 9
13876.732 8
13877.292 4
13877.852 7
13878.411 3
13878.971 3
13879.531 4
13880.091 6
13880.650 8
13881.210 10
13881.770 12
13882.329 10
13882.889 12
13883.449 14
13884.009 6
13884.569 6
13885.128 5
13885.688 2
13886.248 4
13886.808 7
13887.368 5
13887.928 1
13888.487 5
13889.047 7
13889.607 4
13890.167 4
13890.727 2
13891.287 0
13891.847 0
13892.407 0
13892.967 0
13893.527 1
13894.087 0
13894.647 0
13895.207 1
13895.767 2
13896.327 0
13896.887 1
13897.447 2
13898.007 0
13898.567 0
13899.127 0
13899.687 0
13900.247 0
13900.808 1
13901.368 3
13901.928 2
13902.488 9
13903.048 2
13903.608 0
13904.169 2
13904.729 0
13905.289 0
13905.849 3
13906.409 3
13906.970 4
13907.530 3
13908.090 0
13908.650 2
13909.211 1
13909.771 2
13910.331 2
13910.892 7
13911.452 4
13912.012 6
13912.573 6
13913.133 3
13913.694 3
13914.254 2
13914.814 4
13915.375 6
13915.935 6
13916.496 3
13917.056 4
13917.617 1
13918.177 1
13918.737 1
13919.298 6
13919.858 7
13920.419 3
13920.980 2
13921.540 3
13922.101 2
13922.661 2
13923.222 2
13923.782 2
13924.343 0
13924.904 0
13925.464 0
13926.025 0
13926.585 0
13927.146 1
13927.707 1
13928.267 1
13928.828 2
13929.389 2
13929.950 1
13930.510 0
13931.071 2
13931.632 5
13932.192 6
13932.753 4
13933.314 2
13933.875 3
13934.436 1
13934.996 1
13935.557 4
13936.118 3
13936.679 3
13937.240 4
13937.801 1
13938.362 0
13938.922 1
13939.483 5
13940.044 3
13940.605 2
13941.166 2
13941.727 0
13942.288 0
13942.849 1
13943.410 0
13943.971 5
13944.532 2
13945.093 1
13945.654 1
13946.215 1
13946.776 0
13947.337 1
13947.898 0
13948.459 0
13949.020 1
13949.581 1
13950.143 0
13950.704 1
13951.265 1
13951.826 1
13952.387 0
13952.948 0
13953.510 0
13954.071 1
13954.632 2
13955.193 0
13955.754 0
13956.316 0
13956.877 0
13957.438 0
13957.999 2
13958.561 1
13959.122 1
13959.683 3
13960.245 1
13960.806 0
13961.367 2
13961.929 1
13962.490 0
13963.051 0
13963.613 1
13964.174 2
13964.736 0
13965.297 0
13965.858 0
13966.420 0
13966.981 0
13967.543 5
13968.104 5
13968.666 7
13969.227 4
13969.789 5
13970.350 5
13970.912 1
13971.473 0
13972.035 3
13972.597 1
13973.158 0
13973.720 0
13974.281 2
13974.843 2
13975.405 1
13975.966 1
13976.528 0
13977.089 2
13977.651 1
13978.213 0
13978.775 1
13979.336 0
13979.898 2
13980.460 1
13981.021 1
13981.583 1
13982.145 1
13982.707 0
13983.268 1
13983.830 1
13984.392 1
13984.954 1
13985.516 1
13986.078 0
13986.639 1
13987.201 0
13987.763 2
13988.325 2
13988.887 3
13989.449 4
13990.011 3
13990.573 3
13991.135 4
13991.697 5
13992.259 4
13992.820 1
13993.382 1
13993.944 1
13994.506 3
13995.068 1
13995.631 0
13996.193 0
13996.755 0
13997.317 0
13997.879 0
13998.441 0
13999.003 1
13999.565 0
14000.127 2
14000.689 3
14001.251 2
14001.814 1
14002.376 0
14002.938 1
14003.500 3
14004.062 5
14004.625 4
14005.187 2
14005.749 1
14006.311 0
14006.874 1
14007.436 1
14007.998 1
14008.560 0
14009.123 0
14009.685 2
14010.247 1
14010.810 1
14011.372 1
14011.934 0
14012.497 0
14013.059 0
14013.621 0
14014.184 0
14014.746 0
14015.309 0
14015.871 2
14016.434 2
14016.996 0
14017.559 2
14018.121 0
14018.683 0
14019.246 0
14019.809 1
14020.371 0
14020.934 0
14021.496 3
14022.059 0
14022.621 0
14023.184 1
14023.746 0
14024.309 0
14024.872 4
14025.434 1
14025.997 0
14026.560 0
14027.122 0
14027.685 2
14028.248 4
14028.810 4
14029.373 7
14029.936 10
14030.498 4
14031.061 3
14031.624 1
14032.187 0
14032.749 3
14033.312 0
14033.875 0
14034.438 1
14035.001 1
14035.564 1
14036.126 2
14036.689 1
14037.252 2
14037.815 2
14038.378 2
14038.941 5
14039.504 3
14040.067 2
14040.630 1
14041.192 2
14041.755 1
14042.318 2
14042.881 2
14043.444 4
14044.007 6
14044.570 0
14045.133 0
14045.696 5
14046.259 3
14046.823 1
14047.386 2
14047.949 1
14048.512 2
14049.075 2
14049.638 3
14050.201 9
14050.764 4
14051.327 2
14051.891 0
14052.454 1
14053.017 2
14053.580 9
14054.143 7
14054.707 2
14055.270 2
14055.833 3
14056.396 8
14056.960 6
14057.523 3
14058.086 0
14058.649 1
14059.213 2
14059.776 4
14060.339 4
14060.903 3
14061.466 0
14062.029 4
14062.593 8
14063.156 7
14063.720 5
14064.283 3
14064.846 5
14065.410 2
14065.973 0
14066.537 0
14067.100 0
14067.664 0
14068.227 1
14068.791 0
14069.354 2
14069.918 4
14070.481 1
14071.045 4
14071.608 1
14072.172 3
14072.735 6
14073.299 7
14073.863 7
14074.426 9
14074.990 5
14075.553 4
14076.117 2
14076.681 0
14077.244 1
14077.808 2
14078.372 3
14078.935 3
14079.499 1
14080.063 0
14080.627 0
14081.190 0
14081.754 0
14082.318 1
14082.882 0
14083.445 0
14084.009 0
14084.573 1
14085.137 1
14085.701 7
14086.265 3
14086.828 0
14087.392 0
14087.956 0
14088.520 0
14089.084 0
14089.648 0
14090.212 1
14090.776 1
14091.340 1
14091.904 1
14092.468 2
14093.032 1
14093.596 0
14094.160 1
14094.724 1
14095.288 3
14095.852 1
14096.416 2
14096.980 1
14097.544 3
14098.108 1
14098.672 0
14099.236 1
14099.800 1
14100.364 4
14100.929 2
14101.493 1
14102.057 0
14102.621 6
14103.185 4
14103.749 1
14104.314 0
14104.878 0
14105.442 1
14106.006 0
14106.571 3
14107.135 1
14107.699 1
14108.263 1
14108.828 0
14109.392 2
14109.956 2
14110.521 1
14111.085 0
14111.649 0
14112.214 0
14112.778 3
14113.343 1
14113.907 0
14114.471 0
14115.036 0
14115.600 0
14116.165 1
14116.729 0
14117.294 0
14117.858 0
14118.423 0
14118.987 0
14119.552 0
14120.116 0
14120.681 0
14121.245 3
14121.810 1
14122.374 0
14122.939 0
14123.503 2
14124.068 1
14124.633 0
14125.197 0
14125.762 1
14126.327 1
14126.891 1
14127.456 0
14128.021 0
14128.585 0
14129.150 1
14129.715 0
14130.279 0
14130.844 0
14131.409 1
14131.974 2
14132.539 3
14133.103 3
14133.668 5
14134.233 4
14134.798 2
14135.363 4
14135.927 0
14136.492 0
14137.057 4
14137.622 3
14138.187 4
14138.752 3
14139.317 1
14139.882 0
14140.447 0
14141.011 1
14141.576 0
14142.141 0
14142.706 0
14143.271 0
14143.836 1
14144.401 0
14144.966 1
14145.531 2
14146.096 1
14146.661 0
14147.227 1
14147.792 0
14148.357 1
14148.922 3
14149.487 2
14150.052 0
14150.617 2
14151.182 0
14151.748 0
14152.313 0
14152.878 0
14153.443 0
14154.008 0
14154.573 0
14155.139 0
14155.704 1
14156.269 2
14156.834 0
14157.400 1
14157.965 1
14158.530 0
14159.096 0
14159.661 0
14160.226 0
14160.792 1
14161.357 0
14161.922 0
14162.488 0
14163.053 0
14163.618 0
14164.184 0
14164.749 0
14165.315 1
14165.880 0
14166.446 1
14167.011 1
14167.576 0
14168.142 0
14168.707 0
14169.273 0
14169.838 4
14170.404 0
14170.970 0
14171.535 0
14172.101 1
14172.666 1
14173.232 0
14173.797 0
14174.363 0
14174.929 0
14175.494 0
14176.060 0
14176.626 1
14177.191 0
14177.757 0
14178.323 0
14178.888 0
14179.454 0
14180.020 0
14180.585 0
14181.151 0
14181.717 0
14182.283 0
14182.848 0
14183.414 1
14183.980 0
14184.546 1
14185.112 0
14185.678 0
14186.243 0
14186.809 1
14187.375 0
14187.941 0
14188.507 0
14189.073 0
14189.639 0
14190.205 0
14190.771 0
14191.337 0
14191.902 0
14192.468 5
14193.034 5
14193.600 2
14194.166 2
14194.732 0
14195.298 0
14195.864 0
14196.431 0
14196.997 0
14197.563 0
14198.129 1
14198.695 3
14199.261 2
14199.827 1
14200.393 0
14200.959 2
14201.525 1
14202.092 0
14202.658 0
14203.224 1
14203.790 0
14204.356 1
14204.923 0
14205.489 0
14206.055 3
14206.621 1
14207.188 0
14207.754 0
14208.320 0
14208.886 0
14209.453 0
14210.019 0
14210.585 0
14211.152 0
14211.718 0
14212.284 0
14212.851 2
14213.417 2
14213.984 0
14214.550 0
14215.116 1
14215.683 2
14216.249 0
14216.816 0
14217.382 1
14217.949 0
14218.515 0
14219.082 0
14219.648 0
14220.215 0
14220.781 1
14221.348 0
14221.914 0
14222.481 0
14223.048 0
14223.614 0
14224.181 0
14224.747 1
14225.314 1
14225.881 1
14226.447 1
14227.014 0
14227.581 1
14228.147 0
14228.714 0
14229.281 2
14229.847 1
14230.414 0
14230.981 0
14231.548 0
14232.114 0
14232.681 2
14233.248 1
14233.815 0
14234.381 0
14234.948 0
14235.515 1
14236.082 1
14236.649 3
14237.216 3
14237.783 1
14238.349 0
14238.916 0
14239.483 1
14240.050 0
14240.617 0
14241.184 0
14241.751 0
14242.318 0
14242.885 0
14243.452 0
14244.019 0
14244.586 0
14245.153 0
14245.720 0
14246.287 0
14246.854 0
14247.421 0
14247.988 0
14248.555 0
14249.122 0
14249.689 0
14250.257 0
14250.824 0
14251.391 0
14251.958 1
14252.525 0
14253.092 0
14253.660 0
14254.227 0
14254.794 0
14255.361 0
14255.928 0
14256.496 1
14257.063 1
14257.630 1
14258.197 0
14258.765 1
14259.332 0
14259.899 1
14260.467 0
14261.034 1
14261.601 0
14262.169 0
14262.736 2
14263.303 2
14263.871 0
14264.438 1
14265.006 1
14265.573 0
14266.141 0
14266.708 1
14267.275 0
14267.843 0
14268.410 0
14268.978 1
14269.545 1
14270.113 0
14270.680 0
14271.248 6
14271.815 5
14272.383 2
14272.951 2
14273.518 3
14274.086 0
14274.653 2
14275.221 1
14275.789 0
14276.356 0
14276.924 0
14277.492 0
14278.059 0
14278.627 0
14279.195 0
14279.762 0
14280.330 1
14280.898 3
14281.466 4
14282.033 2
14282.601 4
14283.169 1
14283.737 1
14284.304 0
14284.872 2
14285.440 0
14286.008 0
14286.576 0
14287.144 0
14287.711 0
14288.279 1
14288.847 1
14289.415 0
14289.983 1
14290.551 0
14291.119 0
14291.687 1
14292.255 1
14292.823 1
14293.391 0
14293.959 0
14294.527 0
14295.095 0
14295.663 1
14296.231 1
14296.799 1
14297.367 1
14297.935 1
14298.503 0
14299.071 0
14299.639 0
14300.207 0
14300.775 0
14301.344 0
14301.912 0
14302.480 0
14303.048 0
14303.616 0
14304.184 1
14304.753 0
14305.321 0
14305.889 0
14306.457 0
14307.026 0
14307.594 0
14308.162 1
14308.730 0
14309.299 0
14309.867 0
14310.435 1
14311.004 0
14311.572 0
14312.140 0
14312.709 0
14313.277 0
14313.845 0
14314.414 0
14314.982 0
14315.551 0
14316.119 0
14316.688 0
14317.256 0
14317.824 0
14318.393 0
14318.961 0
14319.530 1
14320.098 2
14320.667 0
14321.235 0
14321.804 0
14322.373 0
14322.941 0
14323.510 1
14324.078 0
14324.647 0
14325.215 0
14325.784 0
14326.353 0
14326.921 0
14327.490 0
14328.059 0
14328.627 1
14329.196 0
14329.765 0
14330.333 0
14330.902 0
14331.471 0
14332.040 0
14332.608 0
14333.177 1
14333.746 0
14334.315 2
14334.884 0
14335.452 0
14336.021 1
14336.590 1
14337.159 0
14337.728 0
14338.297 0
14338.865 1
14339.434 3
14340.003 3
14340.572 6
14341.141 6
14341.710 4
14342.279 1
14342.848 0
14343.417 0
14343.986 0
14344.555 0
14345.124 0
14345.693 0
14346.262 1
14346.831 0
14347.400 0
14347.969 0
14348.538 0
14349.107 0
14349.676 0
14350.245 0
14350.815 0
14351.384 1
14351.953 1
14352.522 0
14353.091 0
14353.660 0
14354.230 0
14354.799 0
14355.368 1
14355.937 1
14356.506 0
14357.076 2
14357.645 0
14358.214 0
14358.783 1
14359.353 1
14359.922 0
14360.491 0
14361.061 1
14361.630 0
14362.199 1
14362.769 0
14363.338 1
14363.907 0
14364.477 3
14365.046 2
14365.616 3
14366.185 3
14366.754 1
14367.324 0
14367.893 0
14368.463 1
14369.032 0
14369.602 0
14370.171 0
14370.741 0
14371.310 0
14371.880 0
14372.449 0
14373.019 0
14373.589 0
14374.158 0
14374.728 0
14375.297 0
14375.867 0
14376.437 0
14377.006 0
14377.576 0
14378.146 0
14378.715 0
14379.285 0
14379.855 0
14380.424 0
14380.994 3
14381.564 3
14382.133 2
14382.703 1
14383.273 0
14383.843 0
14384.413 0
14384.982 0
14385.552 0
14386.122 0
14386.692 2
14387.262 1
14387.831 1
14388.401 1
14388.971 3
14389.541 3
14390.111 0
14390.681 0
14391.251 0
14391.821 0
14392.391 1
14392.961 1
14393.531 1
14394.101 0
14394.671 0
14395.241 0
14395.811 0
14396.381 0
14396.951 0
14397.521 1
14398.091 0
14398.661 0
14399.231 0
14399.801 0
14400.371 0
14400.941 0
14401.511 2
14402.081 1
14402.652 0
14403.222 0
14403.792 0
14404.362 0
14404.932 1
14405.502 0
14406.073 0
14406.643 0
14407.213 0
14407.783 1
14408.354 1
14408.924 0
14409.494 0
14410.064 0
14410.635 0
14411.205 0
14411.775 1
14412.346 0
14412.916 0
14413.486 0
14414.057 0
14414.627 0
14415.198 0
14415.768 0
14416.338 0
14416.909 0
14417.479 0
14418.050 0
14418.620 0
14419.191 0
14419.761 0
14420.332 0
14420.902 0
14421.473 0
14422.043 0
14422.614 0
14423.184 0
14423.755 0
14424.325 0
14424.896 0
14425.467 0
14426.037 1
14426.608 2
14427.178 0
14427.749 0
14428.320 0
14428.890 0
14429.461 0
14430.032 0
14430.602 1
14431.173 3
14431.744 3
14432.315 5
14432.885 4
14433.456 1
14434.027 0
14434.598 0
14435.168 0
14435.739 0
14436.310 0
14436.881 3
14437.452 2
14438.023 0
14438.593 0
14439.164 0
14439.735 0
14440.306 0
14440.877 0
14441.448 0
14442.019 0
14442.590 0
14443.161 0
14443.732 1
14444.303 0
14444.874 0
14445.445 0
14446.016 0
14446.587 0
14447.158 0
14447.729 0
14448.300 0
14448.871 0
14449.442 0
14450.013 0
14450.584 0
14451.155 1
14451.726 2
14452.297 3
14452.868 2
14453.440 1
14454.011 0
14454.582 0
14455.153 1
14455.724 0
14456.296 1
14456.867 1
14457.438 0
14458.009 0
14458.580 0
14459.152 0
14459.723 0
14460.294 0
14460.866 0
14461.437 0
14462.008 1
14462.580 2
14463.151 1
14463.722 0
14464.294 0
14464.865 0
14465.436 0
14466.008 0
14466.579 0
14467.151 0
14467.722 0
14468.293 0
14468.865 0
14469.436 4
14470.008 3
14470.579 1
14471.151 1
14471.722 1
14472.294 0
14472.865 0
14473.437 0
14474.008 0
14474.580 0
14475.152 0
14475.723 0
14476.295 0
14476.866 0
14477.438 0
14478.010 0
14478.581 0
14479.153 0
14479.725 0
14480.296 0
14480.868 0
14481.440 1
14482.011 1
14482.583 0
14483.155 0
14483.727 0
14484.298 0
14484.870 0
14485.442 0
14486.014 0
14486.586 0
14487.157 1
14487.729 0
14488.301 0
14488.873 0
14489.445 0
14490.017 0
14490.588 0
14491.160 1
14491.732 1
14492.304 2
14492.876 1
14493.448 0
14494.020 0
14494.592 2
14495.164 0
14495.736 0
14496.308 0
14496.880 0
14497.452 0
14498.024 0
14498.596 0
14499.168 0
14499.740 0
14500.312 0
14500.884 0
14501.456 3
14502.029 2
14502.601 0
14503.173 0
14503.745 0
14504.317 0
14504.889 0
14505.461 0
14506.034 0
14506.606 0
14507.178 0
14507.750 0
14508.322 0
14508.895 0
14509.467 0
14510.039 0
14510.611 0
14511.184 0
14511.756 0
14512.328 1
14512.901 1
14513.473 1
14514.045 1
14514.618 0
14515.190 1
14515.762 0
14516.335 0
14516.907 0
14517.480 0
14518.052 0
14518.625 0
14519.197 2
14519.769 2
14520.342 0
14520.914 0
14521.487 0
14522.059 0
14522.632 0
14523.204 0
14523.777 0
14524.350 1
14524.922 1
14525.495 0
14526.067 0
14526.640 0
14527.212 0
14527.785 0
14528.358 0
14528.930 0
14529.503 0
14530.076 0
14530.648 1
14531.221 0
14531.794 1
14532.366 2
14532.939 1
14533.512 0
14534.085 0
14534.657 0
14535.230 0
14535.803 0
14536.376 0
14536.948 0
14537.521 0
14538.094 0
14538.667 0
14539.240 0
14539.813 0
14540.385 1
14540.958 1
14541.531 0
14542.104 0
14542.677 1
14543.250 0
14543.823 0
14544.396 1
14544.969 1
14545.542 0
14546.115 0
14546.688 0
14547.261 0
14547.834 0
14548.407 0
14548.980 1
14549.553 1
14550.126 0
14550.699 0
14551.272 0
14551.845 0
14552.418 0
14552.991 0
14553.564 0
14554.138 0
14554.711 1
14555.284 0
14555.857 1
14556.430 1
14557.003 0
14557.577 0
14558.150 0
14558.723 0
14559.296 0
14559.870 1
14560.443 1
14561.016 1
14561.589 2
14562.163 1
14562.736 0
14563.309 0
14563.883 0
14564.456 0
14565.029 2
14565.603 1
14566.176 0
14566.749 1
14567.323 2
14567.896 1
14568.470 0
14569.043 0
14569.617 0
14570.190 0
14570.763 0
14571.337 0
14571.910 0
14572.484 0
14573.057 0
14573.631 0
14574.204 0
14574.778 0
14575.352 0
14575.925 0
14576.499 0
14577.072 0
14577.646 0
14578.219 0
14578.793 0
14579.367 0
14579.940 0
14580.514 0
14581.088 0
14581.661 0
14582.235 0
14582.809 0
14583.382 0
14583.956 1
14584.530 0
14585.104 0
14585.677 0
14586.251 0
14586.825 0
14587.399 0
14587.973 0
14588.546 0
14589.120 5
14589.694 2
14590.268 1
14590.842 0
14591.416 1
14591.989 0
14592.563 1
14593.137 1
14593.711 0
14594.285 0
14594.859 0
14595.433 0
14596.007 0
14596.581 0
14597.155 0
14597.729 0
14598.303 0
14598.877 1
14599.451 0
14600.025 0
14600.599 0
14601.173 0
14601.747 0
14602.321 2
14602.895 1
14603.469 1
14604.044 1
14604.618 0
14605.192 0
14605.766 1
14606.340 0
14606.914 0
14607.488 0
14608.063 1
14608.637 0
14609.211 0
14609.785 0
14610.360 0
14610.934 0
14611.508 0
14612.082 0
14612.657 0
14613.231 0
14613.805 0
14614.380 0
14614.954 0
14615.528 0
14616.103 0
14616.677 0
14617.251 0
14617.826 0
14618.400 0
14618.975 0
14619.549 1
14620.123 0
14620.698 0
14621.272 0
14621.847 0
14622.421 0
14622.996 0
14623.570 0
14624.145 0
14624.719 0
14625.294 0
14625.868 0
14626.443 2
14627.017 2
14627.592 2
14628.167 1
14628.741 6
14629.316 3
14629.890 3
14630.465 0
14631.040 2
14631.614 1
14632.189 0
14632.764 0
14633.338 2
14633.913 0
14634.488 0
14635.063 0
14635.637 0
14636.212 0
14636.787 0
14637.362 0
14637.936 0
14638.511 0
14639.086 0
14639.661 0
14640.236 0
14640.811 0
14641.385 0
14641.960 0
14642.535 0
14643.110 0
14643.685 0
14644.260 1
14644.835 0
14645.410 0
14645.985 0
14646.560 0
14647.134 0
14647.709 0
14648.284 0
14648.859 0
14649.434 0
14650.009 0
14650.585 0
14651.160 0
14651.735 0
14652.310 0
14652.885 0
14653.460 0
14654.035 0
14654.610 0
14655.185 0
14655.760 0
14656.335 0
14656.911 0
14657.486 1
14658.061 0
14658.636 1
14659.211 0
14659.787 0
14660.362 0
14660.937 0
14661.512 0
14662.087 0
14662.663 0
14663.238 0
14663.813 0
14664.389 1
14664.964 1
14665.539 0
14666.115 0
14666.690 0
14667.265 0
14667.841 0
14668.416 2
14668.991 0
14669.567 0
14670.142 0
14670.718 0
14671.293 0
14671.869 0
14672.444 1
14673.020 0
14673.595 0
14674.170 0
14674.746 0
14675.322 0
14675.897 0
14676.473 0
14677.048 0
14677.624 0
14678.199 0
14678.775 0
14679.350 0
14679.926 0
14680.502 3
14681.077 0
14681.653 1
14682.229 0
14682.804 0
14683.380 0
14683.956 3
14684.531 2
14685.107 0
14685.683 0
14686.258 0
14686.834 0
14687.410 0
14687.986 1
14688.562 1
14689.137 0
14689.713 0
14690.289 0
14690.865 0
14691.441 0
14692.016 1
14692.592 1
14693.168 0
14693.744 0
14694.320 0
14694.896 0
14695.472 0
14696.048 0
14696.624 0
14697.199 0
14697.775 1
14698.351 0
14698.927 0
14699.503 0
14700.079 0
14700.655 0
14701.231 0
14701.807 0
14702.384 0
14702.960 0
14703.536 0
14704.112 0
14704.688 0
14705.264 0
14705.840 0
14706.416 2
14706.992 2
14707.568 2
14708.145 1
14708.721 0
14709.297 0
14709.873 1
14710.449 0
14711.026 0
14711.602 1
14712.178 3
14712.754 0
14713.331 0
14713.907 0
14714.483 0
14715.059 1
14715.636 0
14716.212 0
14716.788 0
14717.365 0
14717.941 0
14718.517 0
14719.094 0
14719.670 2
14720.247 1
14720.823 0
14721.399 0
14721.976 0
14722.552 0
14723.129 0
14723.705 0
14724.282 0
14724.858 0
14725.435 0
14726.011 0
14726.588 0
14727.164 0
14727.741 0
14728.317 0
14728.894 0
14729.470 0
14730.047 0
14730.624 0
14731.200 0
14731.777 0
14732.353 0
14732.930 0
14733.507 0
14734.083 0
14734.660 0
14735.237 1
14735.814 0
14736.390 0
14736.967 0
14737.544 0
14738.120 0
14738.697 0
14739.274 0
14739.851 0
14740.428 0
14741.004 1
14741.581 0
14742.158 0
14742.735 0
14743.312 0
14743.889 2
14744.465 2
14745.042 1
14745.619 0
14746.196 0
14746.773 3
14747.350 4
14747.927 2
14748.504 0
14749.081 0
14749.658 2
14750.235 0
14750.812 0
14751.389 0
14751.966 1
14752.543 1
14753.120 0
14753.697 0
14754.274 0
14754.851 0
14755.428 0
14756.005 0
14756.582 0
14757.159 0
14757.737 0
14758.314 1
14758.891 0
14759.468 0
14760.045 0
14760.622 0
14761.200 2
14761.777 1
14762.354 0
14762.931 0
14763.508 1
14764.086 2
14764.663 0
14765.240 0
14765.818 0
14766.395 0
14766.972 0
14767.549 0
14768.127 0
14768.704 0
14769.282 0
14769.859 0
14770.436 0
14771.014 0
14771.591 0
14772.168 0
14772.746 0
14773.323 0
14773.901 0
14774.478 0
14775.056 0
14775.633 0
14776.211 0
14776.788 0
14777.366 0
14777.943 0
14778.521 0
14779.098 0
14779.676 1
14780.253 1
14780.831 1
14781.409 0
14781.986 2
14782.564 0
14783.141 0
14783.719 1
14784.297 0
14784.874 0
14785.452 0
14786.030 1
14786.607 0
14787.185 0
14787.763 0
14788.341 0
14788.918 0
14789.496 1
14790.074 0
14790.652 0
14791.229 0
14791.807 0
14792.385 0
14792.963 1
14793.541 0
14794.118 0
14794.696 0
14795.274 0
14795.852 0
14796.430 0
14797.008 0
14797.586 1
14798.164 1
14798.742 0
14799.320 0
14799.898 1
14800.475 0
14801.053 3
14801.631 3
14802.209 0
14802.787 0
14803.365 0
14803.944 1
14804.522 2
14805.100 0
14805.678 0
14806.256 0
14806.834 0
14807.412 0
14807.990 0
14808.568 0
14809.146 2
14809.724 2
14810.303 2
14810.881 1
14811.459 0
14812.037 0
14812.615 0
14813.194 1
14813.772 0
14814.350 1
14814.928 0
14815.507 0
14816.085 0
14816.663 1
14817.241 0
14817.820 0
14818.398 0
14818.976 0
14819.555 0
14820.133 0
14820.711 0
14821.290 0
14821.868 0
14822.447 0
14823.025 0
14823.603 0
14824.182 0
14824.760 0
14825.339 1
14825.917 1
14826.496 0
14827.074 0
14827.653 0
14828.231 0
14828.810 0
14829.388 0
14829.967 0
14830.545 0
14831.124 0
14831.702 0
14832.281 0
14832.860 0
14833.438 0
14834.017 0
14834.595 3
14835.174 1
14835.753 0
14836.331 0
14836.910 1
14837.489 0
14838.067 0
14838.646 0
14839.225 0
14839.804 0
14840.382 0
14840.961 0
14841.540 0
14842.119 1
14842.697 1
14843.276 0
14843.855 1
14844.434 1
14845.013 0
14845.592 0
14846.170 2
14846.749 0
14847.328 0
14847.907 0
14848.486 0
14849.065 0
14849.644 0
14850.223 1
14850.802 1
14851.381 0
14851.960 1
14852.539 0
14853.118 0
14853.697 0
14854.276 0
14854.855 0
14855.434 0
14856.013 0
14856.592 0
14857.171 2
14857.750 1
14858.329 0
14858.908 1
14859.487 0
14860.066 0
14860.645 0
14861.225 0
14861.804 0
14862.383 0
14862.962 0
14863.541 0
14864.121 0
14864.700 0
14865.279 0
14865.858 2
14866.437 1
14867.017 0
14867.596 0
14868.175 0
14868.755 0
14869.334 1
14869.913 0
14870.493 0
14871.072 0
14871.651 0
14872.231 0
14872.810 0
14873.389 0
14873.969 0
14874.548 0
14875.128 0
14875.707 0
14876.286 0
14876.866 0
14877.445 0
14878.025 0
14878.604 0
14879.184 0
14879.763 0
14880.343 0
14880.922 0
14881.502 0
14882.082 0
14882.661 0
14883.241 0
14883.820 0
14884.400 1
14884.979 0
14885.559 0
14886.139 0
14886.718 0
14887.298 1
14887.878 0
14888.457 0
14889.037 0
14889.617 0
14890.197 0
14890.776 0
14891.356 0
14891.936 0
14892.515 0
14893.095 0
14893.675 0
14894.255 0
14894.835 0
14895.414 0
14895.994 0
14896.574 0
14897.154 1
14897.734 1
14898.314 0
14898.894 0
14899.473 0
14900.053 0
14900.633 0
14901.213 0
14901.793 0
14902.373 0
14902.953 0
14903.533 0
14904.113 0
14904.693 0
14905.273 0
14905.853 0
14906.433 0
14907.013 0
14907.593 3
14908.173 2
14908.753 0
14909.333 0
14909.914 0
14910.494 0
14911.074 0
14911.654 0
14912.234 0
14912.814 0
14913.394 0
14913.975 0
14914.555 0
14915.135 0
14915.715 0
14916.295 0
14916.876 0
14917.456 0
14918.036 0
14918.616 0
14919.197 0
14919.777 0
14920.357 0
14920.938 1
14921.518 0
14922.098 0
14922.679 0
14923.259 0
14923.839 0
14924.420 0
14925.000 0
14925.580 0
14926.161 0
14926.741 1
14927.322 1
14927.902 0
14928.483 0
14929.063 0
14929.644 0
14930.224 1
14930.805 0
14931.385 1
14931.966 0
14932.546 1
14933.127 0
14933.707 0
14934.288 0
14934.868 0
14935.449 0
14936.030 0
14936.610 0
14937.191 0
14937.771 0
14938.352 0
14938.933 0
14939.513 0
14940.094 0
14940.675 0
14941.256 0
14941.836 0
14942.417 0
14942.998 0
14943.579 0
14944.159 0
14944.740 0
14945.321 0
14945.902 0
14946.482 0
14947.063 0
14947.644 0
14948.225 1
14948.806 1
14949.387 0
14949.968 0
14950.548 1
14951.129 5
14951.710 2
14952.291 1
14952.872 0
14953.453 1
14954.034 0
14954.615 0
14955.196 0
14955.777 0
14956.358 0
14956.939 0
14957.520 1
14958.101 0
14958.682 0
14959.263 0
14959.844 0
14960.425 0
14961.006 0
14961.587 0
14962.169 0
14962.750 0
14963.331 0
14963.912 0
14964.493 1
14965.074 0
14965.655 0
14966.237 0
14966.818 1
14967.399 0
14967.980 0
14968.562 0
14969.143 0
14969.724 0
14970.305 0
14970.887 0
14971.468 0
14972.049 0
14972.631 0
14973.212 0
14973.793 0
14974.375 2
14974.956 1
14975.537 1
14976.119 0
14976.700 0
14977.281 0
14977.863 3
14978.444 3
14979.026 2
14979.607 1
14980.189 0
14980.770 0
14981.352 0
14981.933 2
14982.515 0
14983.096 0
14983.678 0
14984.259 1
14984.841 0
14985.422 0
14986.004 0
14986.586 0
14987.167 0
14987.749 0
14988.330 0
14988.912 0
14989.494 1
14990.075 1
14990.657 0
14991.239 0
14991.820 0
14992.402 0
14992.984 0
14993.565 0
14994.147 0
14994.729 0
14995.311 0
14995.892 0
14996.474 0
14997.056 0
14997.638 0
14998.220 0
14998.801 0
14999.383 0
14999.965 0
15000.547 0
15001.129 0
15001.711 0
15002.293 0
15002.875 2
15003.456 1
15004.038 0
15004.620 0
15005.202 0
15005.784 1
15006.366 0
15006.948 0
15007.530 1
15008.112 0
15008.694 0
15009.276 0
15009.858 0
15010.440 1
15011.022 1
15011.604 0
15012.187 0
15012.769 0
15013.351 0
15013.933 0
15014.515 0
15015.097 0
15015.679 0
15016.261 0
15016.844 0
15017.426 0
15018.008 0
15018.590 0
15019.172 0
15019.755 2
15020.337 2
15020.919 0
15021.501 0
15022.084 0
15022.666 0
15023.248 1
15023.831 0
15024.413 0
15024.995 0
15025.578 0
15026.160 0
15026.742 0
15027.325 0
15027.907 1
15028.489 0
15029.072 0
15029.654 0
15030.237 0
15030.819 0
15031.402 0
15031.984 0
15032.567 1
15033.149 0
15033.732 0
15034.314 0
15034.897 0
15035.479 1
15036.062 1
15036.644 0
15037.227 0
15037.809 0
15038.392 0
15038.975 1
15039.557 0
15040.140 0
15040.722 0
15041.305 0
15041.888 0
15042.470 0
15043.053 0
15043.636 1
15044.219 0
15044.801 0
15045.384 0
15045.967 0
15046.549 0
15047.132 0
15047.715 0
15048.298 0
15048.881 0
15049.463 0
15050.046 1
15050.629 0
15051.212 0
15051.795 0
15052.378 1
15052.960 0
15053.543 0
15054.126 0
15054.709 0
15055.292 0
15055.875 0
15056.458 0
15057.041 0
15057.624 0
15058.207 0
15058.790 0
15059.373 0
15059.956 0
15060.539 0
15061.122 0
15061.705 0
15062.288 1
15062.871 1
15063.454 0
15064.037 1
15064.620 0
15065.203 0
15065.787 1
15066.370 0
15066.953 0
15067.536 0
15068.119 0
15068.702 1
15069.286 1
15069.869 0
15070.452 0
15071.035 0
15071.618 0
15072.202 0
15072.785 0
15073.368 0
15073.951 0
15074.535 0
15075.118 0
15075.701 0
15076.285 0
15076.868 0
15077.451 0
15078.035 0
15078.618 1
15079.202 0
15079.785 0
15080.368 0
15080.952 0
15081.535 0
15082.119 0
15082.702 0
15083.285 1
15083.869 0
15084.452 0
15085.036 0
15085.619 2
15086.203 1
15086.786 1
15087.370 0
15087.954 0
15088.537 0
15089.121 0
15089.704 0
15090.288 0
15090.872 0
15091.455 0
15092.039 0
15092.622 0
15093.206 1
15093.790 0
15094.373 0
15094.957 0
15095.541 0
15096.124 0
15096.708 0
15097.292 1
15097.876 2
15098.459 0
15099.043 1
15099.627 0
15100.211 0
15100.795 0
15101.378 0
15101.962 0
15102.546 0
15103.130 0
15103.714 0
15104.298 1
15104.881 0
15105.465 1
15106.049 1
15106.633 0
15107.217 0
15107.801 0
15108.385 1
15108.969 2
15109.553 1
15110.137 0
15110.721 0
15111.305 1
15111.889 1
15112.473 2
15113.057 2
15113.641 4
15114.225 1
15114.809 1
15115.393 1
15115.977 0
15116.561 0
15117.146 0
15117.730 1
15118.314 0
15118.898 0
15119.482 0
15120.066 2
15120.650 6
15121.235 3
15121.819 4
15122.403 9
15122.987 5
15123.572 5
15124.156 4
15124.740 2
15125.324 6
15125.909 19
15126.493 18
15127.077 14
15127.662 16
15128.246 15
15128.830 9
15129.415 8
15129.999 9
15130.583 6
15131.168 5
15131.752 3
15132.337 3
15132.921 2
15133.505 3
15134.090 3
15134.674 1
15135.259 3
15135.843 2
15136.428 0
15137.012 1
15137.597 0
15138.181 3
15138.766 5
15139.350 7
15139.935 9
15140.519 3
15141.104 3
15141.689 1
15142.273 2
15142.858 3
15143.442 1
15144.027 2
15144.612 3
15145.196 2
15145.781 1
15146.366 1
15146.950 0
15147.535 0
15148.120 0
15148.705 2
15149.289 2
15149.874 4
15150.459 3
15151.044 2
15151.628 0
15152.213 0
15152.798 0
15153.383 0
15153.968 0
15154.552 0
15155.137 0
15155.722 0
15156.307 0
15156.892 0
15157.477 0
15158.062 0
15158.647 0
15159.232 1
15159.816 2
15160.401 0
15160.986 0
15161.571 0
15162.156 0
15162.741 0
15163.326 4
15163.911 1
15164.496 0
15165.081 0
15165.666 0
15166.252 0
15166.837 0
15167.422 0
15168.007 0
15168.592 1
15169.177 2
15169.762 0
15170.347 1
15170.932 3
15171.518 2
15172.103 0
15172.688 0
15173.273 0
15173.858 0
15174.444 0
15175.029 0
15175.614 1
15176.199 0
15176.785 0
15177.370 0
15177.955 0
15178.540 0
15179.126 0
15179.711 0
15180.296 0
15180.882 0
15181.467 0
15182.053 0
15182.638 0
15183.223 0
15183.809 0
15184.394 0
15184.980 0
15185.565 0
15186.150 0
15186.736 0
15187.321 0
15187.907 0
15188.492 0
15189.078 0
15189.663 1
15190.249 1
15190.834 0
15191.420 0
15192.005 0
15192.591 0
15193.177 0
15193.762 1
15194.348 0
15194.933 1
15195.519 0
15196.105 1
15196.690 1
15197.276 0
15197.862 0
15198.447 0
15199.033 0
15199.619 0
15200.205 0
15200.790 0
15201.376 0
15201.962 0
15202.548 0
15203.133 0
15203.719 0
15204.305 0
15204.891 0
15205.476 0
15206.062 0
15206.648 0
15207.234 0
15207.820 0
15208.406 0
15208.992 1
15209.578 0
15210.163 2
15210.749 2
15211.335 1
15211.921 1
15212.507 0
15213.093 0
15213.679 0
15214.265 0
15214.851 0
15215.437 0
15216.023 0
15216.609 0
15217.195 0
15217.781 0
15218.367 0
15218.953 2
15219.540 2
15220.126 0
15220.712 4
15221.298 2
15221.884 1
15222.470 0
15223.056 0
15223.643 0
15224.229 0
15224.815 0
15225.401 0
15225.987 0
15226.574 0
15227.160 3
15227.746 0
15228.332 0
15228.919 1
15229.505 0
15230.091 0
15230.677 0
15231.264 1
15231.850 0
15232.436 0
15233.023 0
15233.609 0
15234.195 0
15234.782 0
15235.368 1
15235.955 1
15236.541 0
15237.128 0
15237.714 0
15238.300 6
15238.887 3
15239.473 1
15240.060 2
15240.646 1
15241.233 1
15241.819 0
15242.406 0
15242.992 0
15243.579 0
15244.166 0
15244.752 1
15245.339 1
15245.925 0
15246.512 0
15247.099 1
15247.685 0
15248.272 1
15248.858 0
15249.445 0
15250.032 3
15250.618 2
15251.205 0
15251.792 1
15252.379 2
15252.965 2
15253.552 2
15254.139 2
15254.726 1
15255.312 0
15255.899 0
15256.486 0
15257.073 0
15257.660 0
15258.246 0
15258.833 0
15259.420 0
15260.007 0
15260.594 0
15261.181 0
15261.768 1
15262.355 1
15262.942 1
15263.528 0
15264.115 1
15264.702 0
15265.289 0
15265.876 0
15266.463 0
15267.050 0
15267.637 0
15268.224 0
15268.811 0
15269.398 0
15269.986 0
15270.573 0
15271.160 0
15271.747 0
15272.334 0
15272.921 0
15273.508 6
15274.095 5
15274.682 2
15275.270 3
15275.857 0
15276.444 0
15277.031 0
15277.618 0
15278.206 0
15278.793 0
15279.380 0
15279.967 0
15280.555 1
15281.142 0
15281.729 0
15282.316 2
15282.904 4
15283.491 2
15284.078 1
15284.666 1
15285.253 1
15285.840 2
15286.428 0
15287.015 0
15287.603 1
15288.190 1
15288.777 0
15289.365 0
15289.952 0
15290.540 0
15291.127 0
15291.715 0
15292.302 0
15292.890 0
15293.477 0
15294.065 1
15294.652 0
15295.240 0
15295.827 0
15296.415 0
15297.003 0
15297.590 0
15298.178 0
15298.765 0
15299.353 0
15299.941 0
15300.528 0
15301.116 1
15301.704 0
15302.291 1
15302.879 2
15303.467 4
15304.054 5
15304.642 3
15305.230 1
15305.818 0
15306.405 0
15306.993 0
15307.581 6
15308.169 5
15308.757 2
15309.344 2
15309.932 1
15310.520 0
15311.108 0
15311.696 1
15312.284 0
15312.871 0
15313.459 0
15314.047 1
15314.635 0
15315.223 0
15315.811 0
15316.399 0
15316.987 0
15317.575 0
15318.163 1
15318.751 0
15319.339 0
15319.927 5
15320.515 6
15321.103 4
15321.691 1
15322.279 0
15322.867 1
15323.455 2
15324.043 0
15324.632 0
15325.220 0
15325.808 0
15326.396 0
15326.984 0
15327.572 0
15328.160 0
15328.749 0
15329.337 0
15329.925 0
15330.513 0
15331.102 0
15331.690 0
15332.278 0
15332.866 0
15333.455 0
15334.043 0
15334.631 0
15335.219 0
15335.808 0
15336.396 0
15336.984 0
15337.573 0
15338.161 0
15338.750 0
15339.338 0
15339.926 2
15340.515 1
15341.103 0
15341.692 0
15342.280 0
15342.869 4
15343.457 2
15344.046 1
15344.634 0
15345.223 0
15345.811 0
15346.400 0
15346.988 0
15347.577 0
15348.165 0
15348.754 0
15349.342 0
15349.931 0
15350.520 0
15351.108 0
15351.697 0
15352.285 0
15352.874 0
15353.463 0
15354.051 0
15354.640 0
15355.229 0
15355.818 0
15356.406 0
15356.995 0
15357.584 0
15358.172 0
15358.761 2
15359.350 1
15359.939 0
15360.528 0
15361.116 0
15361.705 0
15362.294 0
15362.883 0
15363.472 0
15364.061 0
15364.650 0
15365.238 0
15365.827 0
15366.416 0
15367.005 0
15367.594 0
15368.183 0
15368.772 0
15369.361 0
15369.950 0
15370.539 0
15371.128 2
15371.717 0
15372.306 0
15372.895 0
15373.484 0
15374.073 0
15374.662 0
15375.251 0
15375.840 1
15376.429 0
15377.019 0
15377.608 1
15378.197 0
15378.786 0
15379.375 0
15379.964 0
15380.553 0
15381.143 1
15381.732 0
15382.321 0
15382.910 0
15383.500 0
15384.089 5
15384.678 5
15385.267 2
15385.857 2
15386.446 1
15387.035 0
15387.625 2
15388.214 0
15388.803 0
15389.393 0
15389.982 0
15390.571 0
15391.161 1
15391.750 0
15392.340 0
15392.929 0
15393.518 0
15394.108 0
15394.697 0
15395.287 0
15395.876 0
15396.466 0
15397.055 1
15397.645 0
15398.234 1
15398.824 1
15399.413 0
15400.003 1
15400.592 1
15401.182 0
15401.772 0
15402.361 1
15402.951 0
15403.540 0
15404.130 1
15404.720 1
15405.309 0
15405.899 0
15406.489 0
15407.078 0
15407.668 0
15408.258 0
15408.848 0
15409.437 0
15410.027 0
15410.617 0
15411.207 0
15411.796 0
15412.386 0
15412.976 0
15413.566 0
15414.156 0
15414.745 0
15415.335 0
15415.925 0
15416.515 1
15417.105 0
15417.695 0
15418.285 0
15418.875 0
15419.465 0
15420.054 0
15420.644 0
15421.234 1
15421.824 1
15422.414 0
15423.004 1
15423.594 0
15424.184 0
15424.774 0
15425.364 0
15425.954 0
15426.545 1
15427.135 0
15427.725 0
15428.315 1
15428.905 1
15429.495 0
15430.085 0
15430.675 0
15431.265 0
15431.856 0
15432.446 0
15433.036 0
15433.626 0
15434.216 0
15434.807 0
15435.397 0
15435.987 0
15436.577 0
15437.168 0
15437.758 0
15438.348 0
15438.938 0
15439.529 0
15440.119 0
15440.709 0
15441.300 0
15441.890 1
15442.480 0
15443.071 0
15443.661 0
15444.252 0
15444.842 0
15445.432 1
15446.023 4
15446.613 2
15447.204 0
15447.794 3
15448.385 3
15448.975 2
15449.566 1
15450.156 0
15450.747 0
15451.337 0
15451.928 0
15452.518 0
15453.109 0
15453.700 0
15454.290 0
15454.881 1
15455.471 1
15456.062 0
15456.653 0
15457.243 0
15457.834 0
15458.425 0
15459.015 0
15459.606 0
15460.197 0
15460.787 0
15461.378 0
15461.969 0
15462.560 0
15463.150 0
15463.741 0
15464.332 0
15464.923 0
15465.514 1
15466.104 0
15466.695 0
15467.286 0
15467.877 0
15468.468 1
15469.059 0
15469.650 0
15470.240 0
15470.831 0
15471.422 2
15472.013 1
15472.604 0
15473.195 0
15473.786 2
15474.377 0
15474.968 0
15475.559 0
15476.150 0
15476.741 0
15477.332 0
15477.923 0
15478.514 1
15479.105 0
15479.696 0
15480.287 0
15480.879 0
15481.470 0
15482.061 0
15482.652 0
15483.243 2
15483.834 1
15484.425 2
15485.017 0
15485.608 0
15486.199 0
15486.790 0
15487.381 0
15487.973 0
15488.564 0
15489.155 0
15489.746 0
15490.338 0
15490.929 0
15491.520 0
15492.112 0
15492.703 0
15493.294 0
15493.886 0
15494.477 0
15495.068 0
15495.660 0
15496.251 0
15496.843 0
15497.434 0
15498.025 1
15498.617 0
15499.208 0
15499.800 0
15500.391 0
15500.983 0
15501.574 0
15502.166 1
15502.757 1
15503.349 4
15503.940 3
15504.532 1
15505.123 0
15505.715 0
15506.307 0
15506.898 0
15507.490 0
15508.081 0
15508.673 0
15509.265 0
15509.856 0
15510.448 0
15511.040 0
15511.631 0
15512.223 0
15512.815 0
15513.407 2
15513.998 0
15514.590 1
15515.182 1
15515.774 0
15516.365 0
15516.957 0
15517.549 0
15518.141 0
15518.733 0
15519.324 0
15519.916 0
15520.508 0
15521.100 0
15521.692 0
15522.284 0
15522.876 0
15523.467 0
15524.059 0
15524.651 2
15525.243 0
15525.835 0
15526.427 0
15527.019 0
15527.611 1
15528.203 0
15528.795 0
15529.387 0
15529.979 1
15530.571 0
15531.163 0
15531.755 0
15532.348 0
15532.940 0
15533.532 0
15534.124 0
15534.716 0
15535.308 0
15535.900 0
15536.492 0
15537.085 0
15537.677 1
15538.269 0
15538.861 0
15539.453 0
15540.046 1
15540.638 0
15541.230 0
15541.822 0
15542.415 0
15543.007 0
15543.599 1
15544.192 0
15544.784 2
15545.376 0
15545.969 0
15546.561 1
15547.153 0
15547.746 0
15548.338 0
15548.930 1
15549.523 0
15550.115 0
15550.708 0
15551.300 0
15551.893 0
15552.485 0
15553.078 0
15553.670 0
15554.263 0
15554.855 0
15555.448 0
15556.040 0
15556.633 0
15557.225 0
15557.818 0
15558.410 0
15559.003 2
15559.596 1
15560.188 0
15560.781 1
15561.373 0
15561.966 0
15562.559 0
15563.151 0
15563.744 0
15564.337 0
15564.929 0
15565.522 0
15566.115 0
15566.708 0
15567.300 0
15567.893 0
15568.486 0
15569.079 0
15569.672 0
15570.264 0
15570.857 0
15571.450 0
15572.043 0
15572.636 0
15573.229 0
15573.821 0
15574.414 0
15575.007 0
15575.600 0
15576.193 1
15576.786 1
15577.379 0
15577.972 0
15578.565 0
15579.158 0
15579.751 0
15580.344 0
15580.937 2
15581.530 3
15582.123 2
15582.716 0
15583.309 1
15583.902 2
15584.495 2
15585.088 1
15585.681 0
15586.274 0
15586.867 0
15587.461 1
15588.054 1
15588.647 0
15589.240 0
15589.833 0
15590.426 0
15591.020 0
15591.613 0
15592.206 0
15592.799 0
15593.393 0
15593.986 0
15594.579 0
15595.172 0
15595.766 0
15596.359 0
15596.952 0
15597.546 0
15598.139 2
15598.732 0
15599.326 0
15599.919 0
15600.512 0
15601.106 0
15601.699 0
15602.293 0
15602.886 1
15603.479 0
15604.073 0
15604.666 0
15605.260 0
15605.853 0
15606.447 0
15607.040 0
15607.634 0
15608.227 0
15608.821 0
15609.414 0
15610.008 0
15610.602 0
15611.195 0
15611.789 0
15612.382 0
15612.976 0
15613.570 1
15614.163 1
15614.757 0
15615.351 1
15615.944 0
15616.538 0
15617.132 0
15617.725 0
15618.319 0
15618.913 0
15619.506 0
15620.100 0
15620.694 0
15621.288 1
15621.882 0
15622.475 0
15623.069 0
15623.663 0
15624.257 0
15624.851 0
15625.445 0
15626.038 0
15626.632 0
15627.226 0
15627.820 0
15628.414 0
15629.008 0
15629.602 0
15630.196 0
15630.790 0
15631.384 0
15631.978 0
15632.572 0
15633.166 0
15633.760 0
15634.354 0
15634.948 0
15635.542 0
15636.136 0
15636.730 2
15637.324 1
15637.918 0
15638.512 0
15639.106 0
15639.700 0
15640.295 0
15640.889 0
15641.483 0
15642.077 0
15642.671 0
15643.265 1
15643.860 3
15644.454 1
15645.048 1
15645.642 0
15646.237 0
15646.831 0
15647.425 0
15648.019 0
15648.614 0
15649.208 0
15649.802 0
15650.397 0
15650.991 0
15651.585 0
15652.180 1
15652.774 0
15653.368 0
15653.963 0
15654.557 0
15655.152 0
15655.746 2
15656.341 2
15656.935 2
15657.529 1
15658.124 0
15658.718 0
15659.313 0
15659.907 0
15660.502 0
15661.096 5
15661.691 3
15662.286 1
15662.880 1
15663.475 0
15664.069 0
15664.664 0
15665.258 0
15665.853 0
15666.448 0
15667.042 0
15667.637 0
15668.232 0
15668.826 0
15669.421 0
15670.016 1
15670.611 0
15671.205 0
15671.800 0
15672.395 0
15672.989 0
15673.584 0
15674.179 0
15674.774 0
15675.369 0
15675.963 0
15676.558 0
15677.153 0
15677.748 0
15678.343 0
15678.938 1
15679.533 0
15680.127 0
15680.722 0
15681.317 0
15681.912 0
15682.507 0
15683.102 0
15683.697 1
15684.292 0
15684.887 0
15685.482 1
15686.077 0
15686.672 0
15687.267 1
15687.862 0
15688.457 0
15689.052 1
15689.647 2
15690.242 5
15690.837 3
15691.433 1
15692.028 0
15692.623 0
15693.218 0
15693.813 0
15694.408 0
15695.003 0
15695.599 0
15696.194 0
15696.789 0
15697.384 0
15697.979 0
15698.575 0
15699.170 0
15699.765 0
15700.361 0
15700.956 0
15701.551 0
15702.146 0
15702.742 2
15703.337 3
15703.932 1
15704.528 0
15705.123 0
15705.718 0
15706.314 0
15706.909 0
15707.505 0
15708.100 2
15708.696 0
15709.291 0
15709.886 0
15710.482 0
15711.077 0
15711.673 0
15712.268 0
15712.864 0
15713.459 1
15714.055 0
15714.651 0
15715.246 1
15715.842 1
15716.437 1
15717.033 0
15717.628 1
15718.224 1
15718.820 2
15719.415 1
15720.011 1
15720.607 0
15721.202 0
15721.798 0
15722.394 0
15722.989 0
15723.585 0
15724.181 0
15724.777 0
15725.372 0
15725.968 0
15726.564 0
15727.160 0
15727.755 0
15728.351 1
15728.947 0
15729.543 0
15730.139 0
15730.735 2
15731.330 2
15731.926 5
15732.522 2
15733.118 0
15733.714 0
15734.310 0
15734.906 1
15735.502 7
15736.098 5
15736.694 4
15737.290 4
15737.886 2
15738.482 3
15739.078 3
15739.674 2
15740.270 2
15740.866 0
15741.462 0
15742.058 0
15742.654 0
15743.250 0
15743.846 0
15744.442 0
15745.038 0
15745.635 0
15746.231 0
15746.827 1
15747.423 1
15748.019 0
15748.615 0
15749.212 0
15749.808 0
15750.404 0
15751.000 0
15751.597 0
15752.193 0
15752.789 0
15753.385 0
15753.982 1
15754.578 0
15755.174 0
15755.771 0
15756.367 1
15756.963 0
15757.560 2
15758.156 1
15758.752 0
15759.349 2
15759.945 2
15760.542 2
15761.138 0
15761.734 0
15762.331 0
15762.927 0
15763.524 0
15764.120 0
15764.717 0
15765.313 0
15765.910 0
15766.506 0
15767.103 0
15767.699 0
15768.296 0
15768.893 0
15769.489 0
15770.086 1
15770.682 0
15771.279 0
15771.876 2
15772.472 1
15773.069 0
15773.666 0
15774.262 0
15774.859 0
15775.456 0
15776.052 0
15776.649 2
15777.246 3
15777.843 0
15778.439 0
15779.036 0
15779.633 0
15780.230 1
15780.826 1
15781.423 0
15782.020 0
15782.617 0
15783.214 0
15783.811 0
15784.407 0
15785.004 0
15785.601 1
15786.198 0
15786.795 0
15787.392 0
15787.989 0
15788.586 1
15789.183 0
15789.780 0
15790.377 1
15790.974 0
15791.571 0
15792.168 0
15792.765 1
15793.362 0
15793.959 0
15794.556 0
15795.153 0
15795.750 2
15796.347 2
15796.944 0
15797.541 0
15798.139 0
15798.736 1
15799.333 0
15799.930 0
15800.527 1
15801.124 0
15801.722 0
15802.319 0
15802.916 0
15803.513 2
15804.110 2
15804.708 2
15805.305 0
15805.902 1
15806.500 1
15807.097 0
15807.694 0
15808.291 0
15808.889 0
15809.486 0
15810.083 0
15810.681 0
15811.278 2
15811.876 2
15812.473 1
15813.070 0
15813.668 1
15814.265 0
15814.863 0
15815.460 0
15816.058 0
15816.655 0
15817.253 0
15817.850 0
15818.448 1
15819.045 6
15819.643 4
15820.240 2
15820.838 1
15821.435 1
15822.033 1
15822.630 2
15823.228 0
15823.826 0
15824.423 0
15825.021 0
15825.619 0
15826.216 0
15826.814 0
15827.412 0
15828.009 0
15828.607 0
15829.205 0
15829.802 0
15830.400 1
15830.998 1
15831.596 0
15832.193 0
15832.791 0
15833.389 0
15833.987 0
15834.585 0
15835.182 0
15835.780 4
15836.378 4
15836.976 2
15837.574 0
15838.172 0
15838.770 0
15839.368 0
15839.965 0
15840.563 0
15841.161 0
15841.759 0
15842.357 0
15842.955 0
15843.553 0
15844.151 0
15844.749 0
15845.347 0
15845.945 0
15846.543 0
15847.141 0
15847.739 1
15848.338 2
15848.936 1
15849.534 0
15850.132 0
15850.730 1
15851.328 0
15851.926 0
15852.524 0
15853.123 0
15853.721 0
15854.319 2
15854.917 1
15855.515 1
15856.114 3
15856.712 2
15857.310 2
15857.908 0
15858.507 0
15859.105 0
15859.703 0
15860.301 0
15860.900 3
15861.498 4
15862.096 3
15862.695 3
15863.293 1
15863.891 2
15864.490 1
15865.088 1
15865.687 0
15866.285 0
15866.883 0
15867.482 1
15868.080 2
15868.679 3
15869.277 5
15869.876 6
15870.474 2
15871.073 5
15871.671 4
15872.270 4
15872.868 5
15873.467 6
15874.065 4
15874.664 2
15875.263 1
15875.861 1
15876.460 1
15877.058 1
15877.657 0
15878.256 0
15878.854 2
15879.453 3
15880.052 3
15880.650 1
15881.249 0
15881.848 0
15882.446 0
15883.045 1
15883.644 0
15884.243 0
15884.841 0
15885.440 0
15886.039 0
15886.638 0
15887.237 0
15887.835 0
15888.434 0
15889.033 0
15889.632 3
15890.231 3
15890.830 0
15891.429 1
15892.027 0
15892.626 0
15893.225 0
15893.824 1
15894.423 0
15895.022 0
15895.621 0
15896.220 0
15896.819 0
15897.418 0
15898.017 0
15898.616 0
15899.215 0
15899.814 0
15900.413 0
15901.012 0
15901.611 1
15902.211 1
15902.810 0
15903.409 1
15904.008 0
15904.607 1
15905.206 0
15905.805 0
15906.404 1
15907.004 0
15907.603 0
15908.202 0
15908.801 0
15909.400 0
15910.000 0
15910.599 0
15911.198 1
15911.797 1
15912.397 0
15912.996 0
15913.595 0
15914.195 0
15914.794 0
15915.393 1
15915.993 0
15916.592 0
15917.191 0
15917.791 0
15918.390 1
15918.990 0
15919.589 0
15920.188 0
15920.788 0
15921.387 0
15921.987 0
15922.586 0
15923.186 0
15923.785 0
15924.385 0
15924.984 0
15925.584 0
15926.183 0
15926.783 0
15927.383 0
15927.982 0
15928.582 1
15929.181 0
15929.781 1
15930.381 0
15930.980 0
15931.580 0
15932.179 0
15932.779 0
15933.379 0
15933.978 0
15934.578 0
15935.178 0
15935.778 0
15936.377 0
15936.977 0
15937.577 0
15938.177 0
15938.776 1
15939.376 0
15939.976 0
15940.576 1
15941.176 1
15941.775 0
15942.375 0
15942.975 1
15943.575 0
15944.175 1
15944.775 0
15945.375 0
15945.975 0
15946.575 0
15947.174 0
15947.774 0
15948.374 1
15948.974 2
15949.574 0
15950.174 0
15950.774 1
15951.374 2
15951.974 1
15952.574 0
15953.174 0
15953.775 0
15954.375 0
15954.975 0
15955.575 1
15956.175 0
15956.775 1
15957.375 1
15957.975 3
15958.575 3
15959.176 2
15959.776 1
15960.376 0
15960.976 0
15961.576 0
15962.177 0
15962.777 0
15963.377 2
15963.977 2
15964.578 0
15965.178 0
15965.778 3
15966.378 1
15966.979 0
15967.579 0
15968.179 0
15968.780 1
15969.380 1
15969.980 0
15970.581 4
15971.181 2
15971.782 1
15972.382 4
15972.982 6
15973.583 3
15974.183 1
15974.784 0
15975.384 0
15975.985 0
15976.585 0
15977.186 0
15977.786 3
15978.387 2
15978.987 0
15979.588 0
15980.188 3
15980.789 4
15981.390 2
15981.990 1
15982.591 1
15983.191 0
15983.792 0
15984.393 0
15984.993 0
15985.594 0
15986.195 0
15986.795 2
15987.396 2
15987.997 0
15988.597 0
15989.198 0
15989.799 0
15990.400 0
15991.000 0
15991.601 0
15992.202 2
15992.803 2
15993.404 0
15994.004 0
15994.605 0
15995.206 0
15995.807 1
15996.408 1
15997.009 0
15997.610 0
15998.210 1
15998.811 0
15999.412 1
16000.013 2
16000.614 2
16001.215 0
16001.816 1
16002.417 1
16003.018 0
16003.619 0
16004.220 0
16004.821 1
16005.422 0
16006.023 0
16006.624 0
16007.225 3
16007.826 1
16008.427 0
16009.028 0
16009.630 0
16010.231 1
16010.832 0
16011.433 0
16012.034 0
16012.635 0
16013.236 0
16013.838 1
16014.439 1
16015.040 0
16015.641 0
16016.243 0
16016.844 0
16017.445 0
16018.046 1
16018.648 1
16019.249 1
16019.850 0
16020.452 0
16021.053 1
16021.654 3
16022.256 0
16022.857 1
16023.458 0
16024.060 0
16024.661 0
16025.262 0
16025.864 0
16026.465 0
16027.067 0
16027.668 0
16028.270 0
16028.871 0
16029.473 0
16030.074 0
16030.676 0
16031.277 0
16031.879 0
16032.480 0
16033.082 0
16033.683 0
16034.285 0
16034.886 0
16035.488 0
16036.090 0
16036.691 0
16037.293 0
16037.895 0
16038.496 0
16039.098 0
16039.700 0
16040.301 0
16040.903 1
16041.505 1
16042.106 2
16042.708 4
16043.310 1
16043.912 0
16044.513 0
16045.115 0
16045.717 0
16046.319 1
16046.920 0
16047.522 0
16048.124 0
16048.726 0
16049.328 0
16049.930 0
16050.532 3
16051.133 3
16051.735 1
16052.337 1
16052.939 0
16053.541 0
16054.143 1
16054.745 0
16055.347 0
16055.949 0
16056.551 0
16057.153 1
16057.755 1
16058.357 0
16058.959 0
16059.561 0
16060.163 0
16060.765 1
16061.367 0
16061.969 0
16062.572 0
16063.174 5
16063.776 5
16064.378 2
16064.980 2
16065.582 1
16066.184 0
16066.787 0
16067.389 0
16067.991 0
16068.593 0
16069.195 0
16069.798 0
16070.400 0
16071.002 0
16071.604 0
16072.207 0
16072.809 0
16073.411 1
16074.014 3
16074.616 1
16075.218 0
16075.821 0
16076.423 0
16077.025 0
16077.628 0
16078.230 0
16078.833 1
16079.435 1
16080.037 0
16080.640 0
16081.242 0
16081.845 0
16082.447 0
16083.050 0
16083.652 0
16084.255 0
16084.857 0
16085.460 0
16086.062 0
16086.665 0
16087.268 0
16087.870 0
16088.473 0
16089.075 0
16089.678 0
16090.281 0
16090.883 0
16091.486 0
16092.088 0
16092.691 0
16093.294 0
16093.896 1
16094.499 0
16095.102 0
16095.705 1
16096.307 0
16096.910 0
16097.513 0
16098.116 0
16098.718 0
16099.321 2
16099.924 0
16100.527 0
16101.130 0
16101.733 0
16102.335 0
16102.938 0
16103.541 0
16104.144 0
16104.747 0
16105.350 0
16105.953 1
16106.556 0
16107.159 0
16107.761 0
16108.364 0
16108.967 2
16109.570 0
16110.173 0
16110.776 0
16111.379 2
16111.982 0
16112.586 0
16113.189 0
16113.792 0
16114.395 1
16114.998 1
16115.601 0
16116.204 0
16116.807 2
16117.410 1
16118.013 0
16118.617 0
16119.220 0
16119.823 0
16120.426 0
16121.029 0
16121.632 1
16122.236 1
16122.839 0
16123.442 0
16124.045 0
16124.649 1
16125.252 1
16125.855 0
16126.459 0
16127.062 0
16127.665 0
16128.269 0
16128.872 2
16129.475 1
16130.079 0
16130.682 0
16131.285 0
16131.889 0
16132.492 0
16133.096 0
16133.699 0
16134.302 0
16134.906 0
16135.509 0
16136.113 0
16136.716 0
16137.320 0
16137.923 1
16138.527 0
16139.130 1
16139.734 0
16140.338 0
16140.941 0
16141.545 0
16142.148 0
16142.752 0
16143.356 1
16143.959 1
16144.563 1
16145.166 0
16145.770 0
16146.374 0
16146.977 0
16147.581 0
16148.185 0
16148.789 0
16149.392 0
16149.996 0
16150.600 0
16151.204 0
16151.807 0
16152.411 0
16153.015 0
16153.619 0
16154.223 0
16154.826 0
16155.430 0
16156.034 0
16156.638 0
16157.242 0
16157.846 0
16158.450 1
16159.054 0
16159.657 1
16160.261 1
16160.865 1
16161.469 0
16162.073 0
16162.677 0
16163.281 0
16163.885 1
16164.489 1
16165.093 0
16165.697 0
16166.301 0
16166.905 0
16167.509 2
16168.114 1
16168.718 0
16169.322 0
16169.926 0
16170.530 0
16171.134 0
16171.738 0
16172.342 0
16172.947 0
16173.551 0
16174.155 0
16174.759 0
16175.363 1
16175.968 1
16176.572 2
16177.176 0
16177.780 1
16178.385 1
16178.989 0
16179.593 0
16180.197 0
16180.802 1
16181.406 0
16182.010 0
16182.615 0
16183.219 0
16183.824 0
16184.428 0
16185.032 0
16185.637 0
16186.241 0
16186.846 0
16187.450 0
16188.054 0
16188.659 0
16189.263 1
16189.868 1
16190.472 0
16191.077 0
16191.681 0
16192.286 0
16192.890 0
16193.495 0
16194.100 0
16194.704 1
16195.309 0
16195.913 0
16196.518 0
16197.123 0
16197.727 0
16198.332 0
16198.937 0
16199.541 0
16200.146 0
16200.751 0
16201.355 0
16201.960 0
16202.565 0
16203.169 0
16203.774 0
16204.379 0
16204.984 0
16205.588 0
16206.193 1
16206.798 0
16207.403 0
16208.008 0
16208.613 0
16209.217 0
16209.822 0
16210.427 0
16211.032 0
16211.637 0
16212.242 0
16212.847 0
16213.452 0
16214.057 0
16214.661 0
16215.266 0
16215.871 0
16216.476 0
16217.081 1
16217.686 2
16218.291 0
16218.896 0
16219.501 0
16220.107 0
16220.712 0
16221.317 0
16221.922 0
16222.527 1
16223.132 0
16223.737 0
16224.342 0
16224.947 0
16225.552 0
16226.158 0
16226.763 0
16227.368 0
16227.973 0
16228.578 0
16229.184 0
16229.789 0
16230.394 0
16230.999 1
16231.605 0
16232.210 2
16232.815 2
16233.420 0
16234.026 1
16234.631 0
16235.236 0
16235.842 0
16236.447 0
16237.053 0
16237.658 1
16238.263 1
16238.869 1
16239.474 1
16240.079 0
16240.685 0
16241.290 1
16241.896 1
16242.501 0
16243.107 0
16243.712 2
16244.318 2
16244.923 0
16245.529 0
16246.134 0
16246.740 0
16247.345 0
16247.951 1
16248.557 1
16249.162 0
16249.768 0
16250.373 0
16250.979 0
16251.585 0
16252.190 0
16252.796 0
16253.402 0
16254.007 0
16254.613 0
16255.219 0
16255.824 0
16256.430 0
16257.036 0
16257.642 1
16258.247 1
16258.853 0
16259.459 0
16260.065 0
16260.671 0
16261.276 1
16261.882 2
16262.488 0
16263.094 0
16263.700 0
16264.306 0
16264.912 0
16265.517 0
16266.123 0
16266.729 0
16267.335 0
16267.941 0
16268.547 0
16269.153 0
16269.759 0
16270.365 0
16270.971 0
16271.577 0
16272.183 0
16272.789 0
16273.395 0
16274.001 1
16274.607 2
16275.213 1
16275.819 2
16276.425 4
16277.032 2
16277.638 1
16278.244 0
16278.850 0
16279.456 0
16280.062 0
16280.668 0
16281.275 0
16281.881 0
16282.487 0
16283.093 0
16283.700 0
16284.306 0
16284.912 0
16285.518 1
16286.125 6
16286.731 3
16287.337 1
16287.943 0
16288.550 1
16289.156 0
16289.762 0
16290.369 0
16290.975 0
16291.582 1
16292.188 1
16292.794 0
16293.401 0
16294.007 0
16294.614 0
16295.220 0
16295.827 0
16296.433 0
16297.040 0
16297.646 0
16298.253 0
16298.859 0
16299.466 0
16300.072 0
16300.679 0
16301.285 0
16301.892 0
16302.498 1
16303.105 2
16303.712 0
16304.318 0
16304.925 0
16305.531 0
16306.138 1
16306.745 0
16307.351 0
16307.958 0
16308.565 0
16309.172 0
16309.778 0
16310.385 0
16310.992 0
16311.599 0
16312.205 0
16312.812 0
16313.419 0
16314.026 0
16314.632 0
16315.239 0
16315.846 0
16316.453 0
16317.060 0
16317.667 0
16318.274 0
16318.880 0
16319.487 0
16320.094 0
16320.701 0
16321.308 0
16321.915 0
16322.522 0
16323.129 0
16323.736 0
16324.343 0
16324.950 0
16325.557 0
16326.164 0
16326.771 0
16327.378 0
16327.985 0
16328.592 1
16329.199 0
16329.806 0
16330.413 0
16331.021 0
16331.628 0
16332.235 0
16332.842 0
16333.449 0
16334.056 0
16334.664 0
16335.271 0
16335.878 0
16336.485 0
16337.092 0
16337.700 0
16338.307 0
16338.914 1
16339.521 0
16340.129 0
16340.736 0
16341.343 0
16341.951 0
16342.558 0
16343.165 0
16343.773 0
16344.380 0
16344.987 0
16345.595 0
16346.202 0
16346.810 0
16347.417 0
16348.024 0
16348.632 0
16349.239 0
16349.847 0
16350.454 0
16351.062 0
16351.669 0
16352.277 1
16352.884 0
16353.492 0
16354.099 0
16354.707 1
16355.314 4
16355.922 0
16356.530 0
16357.137 0
16357.745 0
16358.352 1
16358.960 0
16359.568 0
16360.175 0
16360.783 0
16361.391 0
16361.998 0
16362.606 0
16363.214 0
16363.822 0
16364.429 0
16365.037 0
16365.645 1
16366.253 0
16366.860 0
16367.468 0
16368.076 0
16368.684 0
16369.292 0
16369.899 0
16370.507 0
16371.115 1
16371.723 2
16372.331 0
16372.939 0
16373.547 0
16374.155 0
16374.762 0
16375.370 0
16375.978 0
16376.586 0
16377.194 0
16377.802 0
16378.410 0
16379.018 0
16379.626 0
16380.234 0
16380.842 0
16381.450 0
16382.058 0
16382.667 0
16383.275 1
16383.883 0
16384.491 0
16385.099 0
16385.707 0
16386.315 0
16386.923 0
16387.532 2
16388.140 0
16388.748 0
16389.356 0
16389.964 0
16390.573 0
16391.181 2
16391.789 2
16392.397 1
16393.006 0
16393.614 0
16394.222 0
16394.830 1
16395.439 0
16396.047 0
16396.655 0
16397.264 0
16397.872 0
16398.480 0
16399.089 0
16399.697 0
16400.306 0
16400.914 0
16401.522 0
16402.131 0
16402.739 0
16403.348 1
16403.956 3
16404.565 3
16405.173 2
16405.782 3
16406.390 2
16406.999 0
16407.607 0
16408.216 0
16408.824 0
16409.433 0
16410.042 0
16410.650 0
16411.259 0
16411.867 0
16412.476 0
16413.085 0
16413.693 0
16414.302 0
16414.911 1
16415.519 0
16416.128 2
16416.737 1
16417.345 0
16417.954 0
16418.563 0
16419.172 0
16419.780 0
16420.389 0
16420.998 2
16421.607 3
16422.216 2
16422.824 1
16423.433 0
16424.042 0
16424.651 0
16425.260 0
16425.869 0
16426.478 0
16427.086 0
16427.695 0
16428.304 0
16428.913 0
16429.522 0
16430.131 1
16430.740 1
16431.349 0
16431.958 0
16432.567 0
16433.176 0
16433.785 0
16434.394 0
16435.003 0
16435.612 0
16436.221 3
16436.830 4
16437.439 3
16438.049 2
16438.658 1
16439.267 1
16439.876 5
16440.485 3
16441.094 2
16441.703 1
16442.313 0
16442.922 2
16443.531 1
16444.140 0
16444.749 0
16445.359 0
16445.968 0
16446.577 0
16447.186 1
16447.796 1
16448.405 0
16449.014 0
16449.624 0
16450.233 2
16450.842 4
16451.452 3
16452.061 2
16452.670 1
16453.280 0
16453.889 0
16454.499 0
16455.108 0
16455.717 2
16456.327 2
16456.936 2
16457.546 2
16458.155 1
16458.765 0
16459.374 0
16459.984 0
16460.593 1
16461.203 1
16461.812 0
16462.422 0
16463.031 0
16463.641 0
16464.251 1
16464.860 0
16465.470 1
16466.079 0
16466.689 0
16467.299 0
16467.908 0
16468.518 0
16469.128 0
16469.737 1
16470.347 0
16470.957 1
16471.566 0
16472.176 0
16472.786 0
16473.396 0
16474.005 0
16474.615 0
16475.225 0
16475.835 0
16476.445 0
16477.054 1
16477.664 2
16478.274 0
16478.884 1
16479.494 0
16480.104 0
16480.714 0
16481.324 0
16481.933 0
16482.543 0
16483.153 0
16483.763 0
16484.373 0
16484.983 0
16485.593 0
16486.203 4
16486.813 3
16487.423 1
16488.033 0
16488.643 0
16489.253 0
16489.863 0
16490.473 0
16491.083 0
16491.694 0
16492.304 1
16492.914 1
16493.524 1
16494.134 0
16494.744 0
16495.354 0
16495.965 0
16496.575 0
16497.185 0
16497.795 0
16498.405 0
16499.016 0
16499.626 0
16500.236 0
16500.846 0
16501.457 1
16502.067 1
16502.677 0
16503.288 0
16503.898 0
16504.508 0
16505.119 0
16505.729 1
16506.339 4
16506.950 1
16507.560 0
16508.170 0
16508.781 0
16509.391 0
16510.002 0
16510.612 0
16511.223 0
16511.833 0
16512.443 1
16513.054 0
16513.664 0
16514.275 0
16514.886 0
16515.496 0
16516.107 0
16516.717 0
16517.328 0
16517.938 0
16518.549 0
16519.159 1
16519.770 0
16520.381 1
16520.991 1
16521.602 0
16522.213 0
16522.823 3
16523.434 3
16524.045 3
16524.655 3
16525.266 1
16525.877 0
16526.488 0
16527.098 0
16527.709 0
16528.320 0
16528.931 0
16529.541 0
16530.152 0
16530.763 0
16531.374 0
16531.985 1
16532.596 3
16533.206 2
16533.817 0
16534.428 0
16535.039 0
16535.650 0
16536.261 0
16536.872 0
16537.483 1
16538.094 0
16538.705 0
16539.316 0
16539.927 0
16540.538 0
16541.149 0
16541.760 0
16542.371 0
16542.982 0
16543.593 0
16544.204 0
16544.815 0
16545.426 1
16546.037 0
16546.648 0
16547.259 0
16547.871 0
16548.482 0
16549.093 0
16549.704 0
16550.315 0
16550.926 0
16551.538 0
16552.149 2
16552.760 2
16553.371 1
16553.982 0
16554.594 0
16555.205 0
16555.816 0
16556.428 0
16557.039 0
16557.650 0
16558.261 0
16558.873 0
16559.484 0
16560.096 0
16560.707 0
16561.318 0
16561.930 0
16562.541 0
16563.152 0
16563.764 0
16564.375 0
16564.987 0
16565.598 0
16566.210 0
16566.821 0
16567.433 0
16568.044 0
16568.656 0
16569.267 0
16569.879 0
16570.490 0
16571.102 0
16571.713 0
16572.325 0
16572.937 0
16573.548 1
16574.160 0
16574.771 0
16575.383 0
16575.995 0
16576.606 0
16577.218 0
16577.830 0
16578.442 0
16579.053 0
16579.665 0
16580.277 0
16580.888 1
16581.500 0
16582.112 0
16582.724 1
16583.335 0
16583.947 0
16584.559 0
16585.171 0
16585.783 0
16586.395 1
16587.006 0
16587.618 0
16588.230 0
16588.842 2
16589.454 2
16590.066 0
16590.678 0
16591.290 0
16591.902 0
16592.514 0
16593.126 0
16593.738 0
16594.350 0
16594.962 1
16595.574 0
16596.186 0
16596.798 0
16597.410 0
16598.022 0
16598.634 0
16599.246 0
16599.858 0
16600.470 0
16601.082 2
16601.694 4
16602.306 1
16602.919 0
16603.531 0
16604.143 0
16604.755 0
16605.367 0
16605.980 0
16606.592 0
16607.204 0
16607.816 0
16608.428 0
16609.041 1
16609.653 0
16610.265 0
16610.878 1
16611.490 1
16612.102 0
16612.715 0
16613.327 0
16613.939 0
16614.552 0
16615.164 0
16615.776 0
16616.389 0
16617.001 0
16617.614 0
16618.226 1
16618.838 0
16619.451 1
16620.063 0
16620.676 1
16621.288 0
16621.901 0
16622.513 0
16623.126 1
16623.738 0
16624.351 0
16624.963 0
16625.576 0
16626.189 0
16626.801 1
16627.414 0
16628.026 0
16628.639 0
16629.252 0
16629.864 0
16630.477 1
16631.090 0
16631.702 0
16632.315 0
16632.928 0
16633.540 0
16634.153 0
16634.766 0
16635.379 0
16635.991 0
16636.604 0
16637.217 0
16637.830 0
16638.442 0
16639.055 0
16639.668 0
16640.281 0
16640.894 0
16641.507 2
16642.120 2
16642.732 0
16643.345 0
16643.958 0
16644.571 0
16645.184 1
16645.797 1
16646.410 0
16647.023 0
16647.636 0
16648.249 1
16648.862 0
16649.475 0
16650.088 0
16650.701 0
16651.314 1
16651.927 1
16652.540 0
16653.153 2
16653.766 1
16654.379 0
16654.992 1
16655.606 2
16656.219 1
16656.832 0
16657.445 1
16658.058 0
16658.671 0
16659.284 0
16659.898 0
16660.511 0
16661.124 0
16661.737 1
16662.351 1
16662.964 0
16663.577 0
16664.190 0
16664.804 0
16665.417 0
16666.030 0
16666.644 0
16667.257 0
16667.870 0
16668.484 0
16669.097 0
16669.710 0
16670.324 0
16670.937 0
16671.551 0
16672.164 0
16672.777 0
16673.391 0
16674.004 0
16674.618 1
16675.231 1
16675.845 0
16676.458 0
16677.072 0
16677.685 0
16678.299 0
16678.912 0
16679.526 0
16680.140 0
16680.753 0
16681.367 0
16681.980 0
16682.594 0
16683.208 0
16683.821 1
16684.435 0
16685.048 0
16685.662 0
16686.276 0
16686.890 0
16687.503 0
16688.117 0
16688.731 0
16689.344 1
16689.958 0
16690.572 0
16691.186 0
16691.799 0
16692.413 0
16693.027 0
16693.641 0
16694.255 0
16694.869 0
16695.482 0
16696.096 0
16696.710 0
16697.324 0
16697.938 1
16698.552 0
16699.166 0
16699.780 0
16700.394 0
16701.008 0
16701.622 0
16702.236 0
16702.850 2
16703.464 1
16704.078 0
16704.692 0
16705.306 0
16705.920 0
16706.534 0
16707.148 0
16707.762 0
16708.376 0
16708.990 0
16709.604 0
16710.218 0
16710.832 0
16711.447 0
16712.061 0
16712.675 1
16713.289 0
16713.903 0
16714.517 0
16715.132 0
16715.746 2
16716.360 0
16716.974 0
16717.589 0
16718.203 0
16718.817 0
16719.431 0
16720.046 0
16720.660 1
16721.274 0
16721.889 0
16722.503 0
16723.117 1
16723.732 0
16724.346 0
16724.961 0
16725.575 0
16726.189 1
16726.804 1
16727.418 0
16728.033 0
16728.647 0
16729.262 0
16729.876 2
16730.491 1
16731.105 0
16731.720 0
16732.334 0
16732.949 0
16733.563 0
16734.178 0
16734.792 0
16735.407 0
16736.022 0
16736.636 0
16737.251 0
16737.865 0
16738.480 0
16739.095 0
16739.709 0
16740.324 0
16740.939 0
16741.553 0
16742.168 0
16742.783 1
16743.398 0
16744.012 0
16744.627 0
16745.242 0
16745.857 0
16746.471 0
16747.086 0
16747.701 3
16748.316 2
16748.931 1
16749.546 0
16750.160 0
16750.775 1
16751.390 2
16752.005 1
16752.620 0
16753.235 0
16753.850 0
16754.465 0
16755.080 0
16755.695 0
16756.310 0
16756.925 0
16757.540 0
16758.155 0
16758.770 0
16759.385 0
16760.000 0
16760.615 0
16761.230 0
16761.845 0
16762.460 0
16763.075 0
16763.690 0
16764.305 0
16764.920 1
16765.536 1
16766.151 1
16766.766 1
16767.381 1
16767.996 0
16768.611 0
16769.227 0
16769.842 0
16770.457 0
16771.072 1
16771.688 0
16772.303 4
16772.918 3
16773.533 2
16774.149 0
16774.764 0
16775.379 0
16775.995 1
16776.610 1
16777.225 0
16777.841 0
16778.456 0
16779.071 1
16779.687 1
16780.302 0
16780.918 0
16781.533 0
16782.149 0
16782.764 0
16783.379 0
16783.995 0
16784.610 0
16785.226 0
16785.841 0
16786.457 2
16787.072 1
16787.688 0
16788.304 2
16788.919 2
16789.535 0
16790.150 0
16790.766 0
16791.382 0
16791.997 0
16792.613 0
16793.228 0
16793.844 0
16794.460 0
16795.075 0
16795.691 0
16796.307 0
16796.923 0
16797.538 1
16798.154 1
16798.770 3
16799.386 1
16800.001 1
16800.617 1
16801.233 0
16801.849 0
16802.464 0
16803.080 0
16803.696 3
16804.312 4
16804.928 1
16805.544 0
16806.160 0
16806.775 0
16807.391 0
16808.007 0
16808.623 0
16809.239 1
16809.855 1
16810.471 0
16811.087 0
16811.703 0
16812.319 1
16812.935 0
16813.551 1
16814.167 0
16814.783 0
16815.399 0
16816.015 0
16816.631 0
16817.247 2
16817.864 1
16818.480 1
16819.096 0
16819.712 2
16820.328 1
16820.944 0
16821.560 0
16822.177 0
16822.793 0
16823.409 0
16824.025 0
16824.641 2
16825.258 3
16825.874 1
16826.490 0
16827.106 0
16827.723 0
16828.339 0
16828.955 0
16829.572 0
16830.188 0
16830.804 0
16831.421 0
16832.037 0
16832.653 0
16833.270 0
16833.886 0
16834.502 0
16835.119 3
16835.735 1
16836.352 1
16836.968 0
16837.585 2
16838.201 7
16838.818 3
16839.434 2
16840.051 2
16840.667 1
16841.284 0
16841.900 0
16842.517 0
16843.133 0
16843.750 1
16844.366 0
16844.983 0
16845.600 1
16846.216 2
16846.833 1
16847.449 0
16848.066 0
16848.683 0
16849.299 0
16849.916 0
16850.533 0
16851.150 0
16851.766 0
16852.383 0
16853.000 0
16853.616 1
16854.233 2
16854.850 0
16855.467 0
16856.084 1
16856.700 0
16857.317 1
16857.934 2
16858.551 1
16859.168 1
16859.785 1
16860.402 1
16861.018 0
16861.635 0
16862.252 2
16862.869 1
16863.486 0
16864.103 0
16864.720 0
16865.337 0
16865.954 0
16866.571 1
16867.188 1
16867.805 2
16868.422 1
16869.039 0
16869.656 1
16870.273 0
16870.890 0
16871.507 0
16872.124 0
16872.741 2
16873.359 1
16873.976 0
16874.593 0
16875.210 1
16875.827 1
16876.444 0
16877.061 1
16877.679 0
16878.296 0
16878.913 2
16879.530 1
16880.148 1
16880.765 2
16881.382 0
16881.999 0
16882.617 4
16883.234 5
16883.851 5
16884.468 2
16885.086 2
16885.703 1
16886.321 0
16886.938 0
16887.555 1
16888.173 2
16888.790 1
16889.407 5
16890.025 5
16890.642 3
16891.260 2
16891.877 1
16892.495 7
16893.112 3
16893.730 1
16894.347 1
16894.965 1
16895.582 1
16896.200 0
16896.817 0
16897.435 1
16898.052 2
16898.670 5
16899.287 4
16899.905 0
16900.523 1
16901.140 0
16901.758 1
16902.376 3
16902.993 5
16903.611 5
16904.229 1
16904.846 0
16905.464 0
16906.082 0
16906.699 0
16907.317 0
16907.935 0
16908.553 0
16909.170 0
16909.788 1
16910.406 0
16911.024 3
16911.642 3
16912.259 2
16912.877 1
16913.495 0
16914.113 6
16914.731 2
16915.349 2
16915.967 5
16916.584 3
16917.202 3
16917.820 3
16918.438 2
16919.056 2
16919.674 4
16920.292 2
16920.910 4
16921.528 8
16922.146 10
16922.764 6
16923.382 4
16924.000 3
16924.618 4
16925.236 9
16925.854 4
16926.472 7
16927.091 4
16927.709 6
16928.327 6
16928.945 3
16929.563 0
16930.181 0
16930.799 2
16931.418 1
16932.036 5
16932.654 7
16933.272 5
16933.890 0
16934.509 4
16935.127 10
16935.745 12
16936.363 15
16936.982 11
16937.600 13
16938.218 24
16938.837 20
16939.455 18
16940.073 18
16940.692 25
16941.310 25
16941.928 31
16942.547 45
16943.165 35
16943.783 32
16944.402 40
16945.020 47
16945.639 65
16946.257 59
16946.876 58
16947.494 84
16948.113 98
16948.731 86
16949.350 93
16949.968 100
16950.587 100
16951.205 100
16951.824 93
16952.442 100
16953.061 112
16953.679 111
16954.298 107
16954.917 91
16955.535 92
16956.154 87
16956.772 85
16957.391 62
16958.010 64
16958.628 70
16959.247 62
16959.866 56
16960.484 44
16961.103 44
16961.722 47
16962.341 43
16962.959 32
16963.578 31
16964.197 26
16964.816 20
16965.435 18
16966.053 12
16966.672 13
16967.291 17
16967.910 19
16968.529 15
16969.148 10
16969.766 10
16970.385 3
16971.004 3
16971.623 5
16972.242 5
16972.861 4
16973.480 2
16974.099 1
16974.718 1
16975.337 1
16975.956 0
16976.575 0
16977.194 4
16977.813 5
16978.432 5
16979.051 0
16979.670 0
16980.289 1
16980.908 1
16981.527 3
16982.146 1
16982.765 1
16983.384 1
16984.004 2
16984.623 2
16985.242 0
16985.861 1
16986.480 0
16987.099 1
16987.719 1
16988.338 1
16988.957 2
16989.576 2
16990.196 1
16990.815 0
16991.434 0
16992.053 1
16992.673 4
16993.292 3
16993.911 2
16994.531 0
16995.150 2
16995.769 1
16996.389 1
16997.008 1
16997.627 1
16998.247 0
16998.866 1
16999.486 1
17000.105 2
17000.724 1
17001.344 2
17001.963 1
17002.583 0
17003.202 0
17003.822 1
17004.441 1
17005.061 0
17005.680 0
17006.300 2
17006.919 0
17007.539 0
17008.159 1
17008.778 2
17009.398 0
17010.017 0
17010.637 0
17011.257 1
17011.876 0
17012.496 0
17013.116 1
17013.735 0
17014.355 0
17014.975 0
17015.594 0
17016.214 0
17016.834 0
17017.454 0
17018.073 3
17018.693 2
17019.313 4
17019.933 2
17020.552 0
17021.172 1
17021.792 1
17022.412 2
17023.032 2
17023.652 2
17024.271 1
17024.891 3
17025.511 2
17026.131 0
17026.751 1
17027.371 2
17027.991 0
17028.611 1
17029.231 0
17029.851 2
17030.471 1
17031.091 5
17031.711 3
17032.331 0
17032.951 0
17033.571 3
17034.191 3
17034.811 1
17035.431 1
17036.051 5
17036.671 3
17037.291 2
17037.911 1
17038.532 0
17039.152 0
17039.772 0
17040.392 3
17041.012 1
17041.632 0
17042.253 0
17042.873 1
17043.493 1
17044.113 1
17044.733 1
17045.354 1
17045.974 3
17046.594 2
17047.214 0
17047.835 0
17048.455 0
17049.075 0
17049.696 1
17050.316 0
17050.936 3
17051.557 5
17052.177 2
17052.798 3
17053.418 2
17054.038 3
17054.659 2
17055.279 1
17055.900 2
17056.520 1
17057.141 1
17057.761 3
17058.382 1
17059.002 0
17059.623 1
17060.243 0
17060.864 1
17061.484 1
17062.105 0
17062.725 0
17063.346 0
17063.966 1
17064.587 0
17065.208 2
17065.828 2
17066.449 0
17067.070 2
17067.690 1
17068.311 0
17068.932 1
17069.552 1
17070.173 0
17070.794 1
17071.414 0
17072.035 0
17072.656 0
17073.277 1
17073.897 2
17074.518 2
17075.139 0
17075.760 0
17076.381 0
17077.001 0
17077.622 1
17078.243 0
17078.864 0
17079.485 0
17080.106 1
17080.727 1
17081.347 1
17081.968 0
17082.589 1
17083.210 1
17083.831 0
17084.452 0
17085.073 0
17085.694 0
17086.315 1
17086.936 0
17087.557 0
17088.178 0
17088.799 0
17089.420 1
17090.041 0
17090.662 0
17091.283 0
17091.905 0
17092.526 0
17093.147 0
17093.768 0
17094.389 0
17095.010 0
17095.631 1
17096.253 0
17096.874 0
17097.495 0
17098.116 0
17098.737 3
17099.359 3
17099.980 0
17100.601 0
17101.222 0
17101.844 1
17102.465 1
17103.086 1
17103.708 0
17104.329 0
17104.950 0
17105.572 0
17106.193 0
17106.814 1
17107.436 1
17108.057 0
17108.678 0
17109.300 1
17109.921 0
17110.543 0
17111.164 1
17111.786 1
17112.407 0
17113.029 0
17113.650 0
17114.272 0
17114.893 1
17115.515 0
17116.136 0
17116.758 0
17117.379 0
17118.001 0
17118.622 0
17119.244 0
17119.866 0
17120.487 0
17121.109 2
17121.731 3
17122.352 2
17122.974 2
17123.595 2
17124.217 0
17124.839 0
17125.461 0
17126.082 0
17126.704 0
17127.326 0
17127.948 1
17128.569 0
17129.191 0
17129.813 1
17130.435 0
17131.056 0
17131.678 2
17132.300 5
17132.922 2
17133.544 2
17134.166 2
17134.788 3
17135.409 2
17136.031 3
17136.653 1
17137.275 0
17137.897 1
17138.519 2
17139.141 1
17139.763 0
17140.385 0
17141.007 1
17141.629 0
17142.251 0
17142.873 0
17143.495 2
17144.117 2
17144.739 1
17145.361 3
17145.983 3
17146.605 2
17147.227 0
17147.850 0
17148.472 0
17149.094 0
17149.716 2
17150.338 4
17150.960 6
17151.582 3
17152.205 1
17152.827 1
17153.449 5
17154.071 3
17154.694 2
17155.316 0
17155.938 0
17156.560 1
17157.183 2
17157.805 1
17158.427 0
17159.049 1
17159.672 1
17160.294 0
17160.916 1
17161.539 4
17162.161 2
17162.784 1
17163.406 0
17164.028 0
17164.651 0
17165.273 0
17165.896 0
17166.518 1
17167.141 4
17167.763 3
17168.386 1
17169.008 1
17169.631 1
17170.253 7
17170.876 13
17171.498 9
17172.121 5
17172.743 3
17173.366 4
17173.988 1
17174.611 2
17175.234 3
17175.856 1
17176.479 2
17177.102 3
17177.724 1
17178.347 0
17178.970 0
17179.592 0
17180.215 0
17180.838 0
17181.460 0
17182.083 0
17182.706 0
17183.329 2
17183.951 3
17184.574 0
17185.197 0
17185.820 0
17186.443 2
17187.065 0
17187.688 0
17188.311 3
17188.934 3
17189.557 2
17190.180 5
17190.803 7
17191.425 5
17192.048 1
17192.671 1
17193.294 0
17193.917 2
17194.540 2
17195.163 2
17195.786 0
17196.409 2
17197.032 2
17197.655 2
17198.278 0
17198.901 0
17199.524 0
17200.147 0
17200.770 0
17201.393 0
17202.017 0
17202.640 0
17203.263 0
17203.886 0
17204.509 0
17205.132 0
17205.755 2
17206.378 1
17207.002 1
17207.625 1
17208.248 1
17208.871 0
17209.495 0
17210.118 0
17210.741 1
17211.364 4
17211.988 1
17212.611 0
17213.234 0
17213.857 0
17214.481 0
17215.104 0
17215.727 4
17216.351 1
17216.974 0
17217.598 1
17218.221 3
17218.844 0
17219.468 0
17220.091 0
17220.715 0
17221.338 0
17221.961 2
17222.585 3
17223.208 0
17223.832 1
17224.455 1
17225.079 0
17225.702 0
17226.326 0
17226.950 0
17227.573 0
17228.197 3
17228.820 2
17229.444 1
17230.067 1
17230.691 2
17231.315 1
17231.938 0
17232.562 0
17233.186 0
17233.809 1
17234.433 2
17235.057 4
17235.680 1
17236.304 0
17236.928 0
17237.552 1
17238.175 0
17238.799 0
17239.423 0
17240.047 0
17240.670 1
17241.294 0
17241.918 0
17242.542 0
17243.166 0
17243.790 0
17244.413 0
17245.037 0
17245.661 0
17246.285 0
17246.909 1
17247.533 0
17248.157 0
17248.781 0
17249.405 0
17250.029 0
17250.653 0
17251.277 0
17251.901 0
17252.525 0
17253.149 0
17253.773 0
17254.397 0
17255.021 0
17255.645 0
17256.269 0
17256.893 0
17257.517 0
17258.141 0
17258.765 1
17259.389 1
17260.014 0
17260.638 1
17261.262 1
17261.886 1
17262.510 1
17263.135 1
17263.759 0
17264.383 0
17265.007 0
17265.631 2
17266.256 1
17266.880 0
17267.504 1
17268.129 0
17268.753 0
17269.377 0
17270.001 0
17270.626 0
17271.250 1
17271.874 2
17272.499 1
17273.123 2
17273.748 0
17274.372 0
17274.996 0
17275.621 0
17276.245 0
17276.870 0
17277.494 0
17278.119 1
17278.743 0
17279.368 0
17279.992 0
17280.617 0
17281.241 2
17281.866 1
17282.490 1
17283.115 1
17283.739 0
17284.364 4
17284.989 1
17285.613 1
17286.238 0
17286.862 0
17287.487 0
17288.112 0
17288.736 0
17289.361 1
17289.986 0
17290.610 0
17291.235 0
17291.860 0
17292.485 0
17293.109 0
17293.734 0
17294.359 0
17294.984 0
17295.608 3
17296.233 1
17296.858 0
17297.483 3
17298.108 3
17298.733 2
17299.357 1
17299.982 1
17300.607 2
17301.232 1
17301.857 1
17302.482 1
17303.107 0
17303.732 0
17304.357 0
17304.982 0
17305.607 0
17306.232 3
17306.857 2
17307.482 0
17308.107 2
17308.732 1
17309.357 0
17309.982 0
17310.607 0
17311.232 0
17311.857 0
17312.482 0
17313.107 0
17313.732 0
17314.357 0
17314.982 0
17315.608 0
17316.233 0
17316.858 1
17317.483 0
17318.108 0
17318.734 0
17319.359 0
17319.984 0
17320.609 0
17321.234 0
17321.860 1
17322.485 0
17323.110 0
17323.736 0
17324.361 0
17324.986 0
17325.612 0
17326.237 0
17326.862 0
17327.488 0
17328.113 0
17328.738 0
17329.364 0
17329.989 0
17330.615 0
17331.240 1
17331.865 0
17332.491 0
17333.116 0
17333.742 0
17334.367 0
17334.993 1
17335.618 0
17336.244 0
17336.869 1
17337.495 4
17338.120 2
17338.746 0
17339.372 1
17339.997 0
17340.623 0
17341.248 0
17341.874 1
17342.500 2
17343.125 0
17343.751 0
17344.377 0
17345.002 0
17345.628 1
17346.254 3
17346.879 3
17347.505 2
17348.131 0
17348.757 1
17349.382 1
17350.008 3
17350.634 2
17351.260 1
17351.886 0
17352.511 1
17353.137 1
17353.763 0
17354.389 0
17355.015 0
17355.641 0
17356.266 0
17356.892 0
17357.518 0
17358.144 0
17358.770 0
17359.396 0
17360.022 0
17360.648 1
17361.274 0
17361.900 1
17362.526 2
17363.152 1
17363.778 0
17364.404 0
17365.030 3
17365.656 1
17366.282 0
17366.908 0
17367.534 0
17368.160 0
17368.786 0
17369.413 0
17370.039 0
17370.665 0
17371.291 0
17371.917 0
17372.543 0
17373.170 0
17373.796 0
17374.422 0
17375.048 0
17375.674 0
17376.301 1
17376.927 1
17377.553 1
17378.179 0
17378.806 0
17379.432 0
17380.058 0
17380.685 0
17381.311 0
17381.937 0
17382.564 0
17383.190 0
17383.816 0
17384.443 0
17385.069 0
17385.696 0
17386.322 0
17386.948 0
17387.575 0
17388.201 0
17388.828 0
17389.454 0
17390.081 0
17390.707 1
17391.334 1
17391.960 0
17392.587 0
17393.213 0
17393.840 0
17394.467 0
17395.093 0
17395.720 0
17396.346 0
17396.973 0
17397.600 1
17398.226 0
17398.853 0
17399.480 0
17400.106 0
17400.733 1
17401.360 3
17401.986 2
17402.613 5
17403.240 3
17403.866 1
17404.493 0
17405.120 0
17405.747 1
17406.374 0
17407.000 0
17407.627 0
17408.254 0
17408.881 0
17409.508 0
17410.135 0
17410.761 0
17411.388 0
17412.015 3
17412.642 2
17413.269 1
17413.896 0
17414.523 0
17415.150 0
17415.777 0
17416.404 0
17417.031 3
17417.658 3
17418.285 1
17418.912 1
17419.539 1
17420.166 4
17420.793 3
17421.420 1
17422.047 0
17422.674 1
17423.301 0
17423.928 0
17424.555 2
17425.182 1
17425.809 0
17426.437 0
17427.064 0
17427.691 0
17428.318 0
17428.945 0
17429.573 0
17430.200 1
17430.827 0
17431.454 0
17432.081 0
17432.709 0
17433.336 0
17433.963 0
17434.591 0
17435.218 0
17435.845 1
17436.472 0
17437.100 0
17437.727 0
17438.355 0
17438.982 0
17439.609 0
17440.237 0
17440.864 0
17441.492 0
17442.119 0
17442.746 2
17443.374 0
17444.001 1
17444.629 0
17445.256 0
17445.884 0
17446.511 0
17447.139 0
17447.766 0
17448.394 0
17449.021 0
17449.649 0
17450.277 3
17450.904 2
17451.532 0
17452.159 0
17452.787 0
17453.415 0
17454.042 0
17454.670 1
17455.298 2
17455.925 5
17456.553 1
17457.181 2
17457.808 0
17458.436 0
17459.064 0
17459.692 4
17460.319 4
17460.947 2
17461.575 4
17462.203 2
17462.830 1
17463.458 3
17464.086 3
17464.714 2
17465.342 0
17465.970 0
17466.597 0
17467.225 0
17467.853 0
17468.481 1
17469.109 0
17469.737 0
17470.365 0
17470.993 0
17471.621 0
17472.249 0
17472.877 1
17473.505 0
17474.133 0
17474.761 3
17475.389 4
17476.017 1
17476.645 0
17477.273 0
17477.901 0
17478.529 0
17479.157 0
17479.785 0
17480.413 0
17481.042 0
17481.670 0
17482.298 0
17482.926 0
17483.554 0
17484.182 0
17484.811 1
17485.439 0
17486.067 0
17486.695 0
17487.323 0
17487.952 0
17488.580 0
17489.208 2
17489.836 1
17490.465 1
17491.093 0
17491.721 1
17492.350 1
17492.978 0
17493.606 0
17494.235 0
17494.863 0
17495.492 0
17496.120 0
17496.748 0
17497.377 0
17498.005 1
17498.634 0
17499.262 1
17499.891 1
17500.519 0
17501.148 0
17501.776 0
17502.405 2
17503.033 0
17503.662 0
17504.290 0
17504.919 0
17505.547 0
17506.176 0
17506.804 0
17507.433 0
17508.062 0
17508.690 0
17509.319 2
17509.948 0
17510.576 0
17511.205 0
17511.834 0
17512.462 0
17513.091 0
17513.720 1
17514.348 0
17514.977 1
17515.606 1
17516.235 0
17516.863 0
17517.492 0
17518.121 0
17518.750 0
17519.379 0
17520.007 0
17520.636 0
17521.265 0
17521.894 0
17522.523 0
17523.152 0
17523.781 1
17524.410 0
17525.038 0
17525.667 0
17526.296 0
17526.925 0
17527.554 0
17528.183 0
17528.812 0
17529.441 0
17530.070 0
17530.699 0
17531.328 0
17531.957 0
17532.586 1
17533.215 0
17533.845 1
17534.474 0
17535.103 4
17535.732 2
17536.361 1
17536.990 0
17537.619 2
17538.248 1
17538.878 0
17539.507 0
17540.136 0
17540.765 0
17541.394 0
17542.024 0
17542.653 0
17543.282 0
17543.911 0
17544.541 0
17545.170 1
17545.799 1
17546.428 1
17547.058 0
17547.687 0
17548.316 0
17548.946 1
17549.575 1
17550.204 0
17550.834 4
17551.463 2
17552.093 1
17552.722 2
17553.351 1
17553.981 0
17554.610 0
17555.240 0
17555.869 0
17556.499 0
17557.128 0
17557.758 0
17558.387 0
17559.017 1
17559.646 0
17560.276 0
17560.905 0
17561.535 1
17562.165 0
17562.794 0
17563.424 0
17564.053 0
17564.683 0
17565.313 1
17565.942 0
17566.572 1
17567.202 0
17567.831 0
17568.461 0
17569.091 2
17569.720 2
17570.350 0
17570.980 0
17571.610 0
17572.239 0
17572.869 3
17573.499 2
17574.129 1
17574.759 1
17575.388 0
17576.018 0
17576.648 0
17577.278 0
17577.908 0
17578.538 0
17579.168 2
17579.797 4
17580.427 2
17581.057 3
17581.687 2
17582.317 0
17582.947 0
17583.577 1
17584.207 0
17584.837 0
17585.467 0
17586.097 0
17586.727 0
17587.357 0
17587.987 0
17588.617 0
17589.247 0
17589.877 0
17590.508 0
17591.138 0
17591.768 0
17592.398 0
17593.028 0
17593.658 0
17594.288 0
17594.918 0
17595.549 1
17596.179 0
17596.809 0
17597.439 0
17598.069 0
17598.700 0
17599.330 0
17599.960 0
17600.591 1
17601.221 0
17601.851 0
17602.481 0
17603.112 1
17603.742 2
17604.372 1
17605.003 0
17605.633 0
17606.263 0
17606.894 1
17607.524 0
17608.155 0
17608.785 0
17609.415 0
17610.046 0
17610.676 1
17611.307 0
17611.937 0
17612.568 0
17613.198 3
17613.829 1
17614.459 0
17615.090 0
17615.720 0
17616.351 0
17616.982 0
17617.612 0
17618.243 3
17618.873 2
17619.504 1
17620.135 0
17620.765 4
17621.396 1
17622.026 0
17622.657 0
17623.288 0
17623.918 0
17624.549 0
17625.180 0
17625.811 0
17626.441 0
17627.072 0
17627.703 0
17628.334 0
17628.964 0
17629.595 0
17630.226 0
17630.857 0
17631.488 0
17632.118 0
17632.749 0
17633.380 0
17634.011 1
17634.642 0
17635.273 0
17635.904 0
17636.535 0
17637.166 0
17637.797 0
17638.427 0
17639.058 0
17639.689 0
17640.320 0
17640.951 0
17641.582 0
17642.213 0
17642.844 0
17643.475 0
17644.107 0
17644.738 0
17645.369 0
17646.000 0
17646.631 0
17647.262 0
17647.893 0
17648.524 0
17649.155 1
17649.786 1
17650.418 0
17651.049 0
17651.680 0
17652.311 0
17652.942 0
17653.574 0
17654.205 0
17654.836 0
17655.467 0
17656.099 0
17656.730 1
17657.361 0
17657.992 0
17658.624 0
17659.255 0
17659.886 0
17660.518 0
17661.149 0
17661.780 2
17662.412 0
17663.043 0
17663.675 0
17664.306 0
17664.937 0
17665.569 3
17666.200 2
17666.832 0
17667.463 0
17668.095 0
17668.726 0
17669.358 0
17669.989 1
17670.621 0
17671.252 0
17671.884 0
17672.515 1
17673.147 0
17673.779 1
17674.410 1
17675.042 0
17675.673 0
17676.305 0
17676.937 0
17677.568 0
17678.200 0
17678.832 0
17679.463 1
17680.095 2
17680.727 0
17681.358 0
17681.990 0
17682.622 0
17683.254 0
17683.885 0
17684.517 0
17685.149 0
17685.781 0
17686.413 0
17687.044 0
17687.676 1
17688.308 3
17688.940 2
17689.572 3
17690.204 3
17690.836 2
17691.467 0
17692.099 0
17692.731 0
17693.363 0
17693.995 0
17694.627 0
17695.259 0
17695.891 0
17696.523 0
17697.155 0
17697.787 0
17698.419 0
17699.051 0
17699.683 0
17700.315 1
17700.947 0
17701.579 0
17702.211 0
17702.844 0
17703.476 0
17704.108 1
17704.740 8
17705.372 9
17706.004 7
17706.636 3
17707.269 1
17707.901 1
17708.533 1
17709.165 1
17709.797 0
17710.430 2
17711.062 3
17711.694 2
17712.326 0
17712.959 0
17713.591 0
17714.223 2
17714.856 1
17715.488 0
17716.120 0
17716.753 0
17717.385 1
17718.017 1
17718.650 1
17719.282 0
17719.914 1
17720.547 0
17721.179 0
17721.812 0
17722.444 0
17723.077 0
17723.709 0
17724.342 0
17724.974 0
17725.607 1
17726.239 0
17726.872 1
17727.504 0
17728.137 0
17728.769 0
17729.402 0
17730.034 0
17730.667 0
17731.300 0
17731.932 0
17732.565 0
17733.198 0
17733.830 0
17734.463 0
17735.096 0
17735.728 0
17736.361 0
17736.994 0
17737.626 0
17738.259 0
17738.892 0
17739.525 2
17740.157 1
17740.790 0
17741.423 2
17742.056 0
17742.689 1
17743.321 0
17743.954 0
17744.587 0
17745.220 0
17745.853 0
17746.486 0
17747.119 1
17747.751 0
17748.384 0
17749.017 0
17749.650 0
17750.283 0
17750.916 0
17751.549 2
17752.182 5
17752.815 1
17753.448 1
17754.081 0
17754.714 0
17755.347 0
17755.980 0
17756.613 0
17757.246 0
17757.879 0
17758.512 0
17759.146 0
17759.779 0
17760.412 0
17761.045 0
17761.678 0
17762.311 2
17762.944 0
17763.578 0
17764.211 0
17764.844 0
17765.477 0
17766.110 0
17766.744 0
17767.377 0
17768.010 0
17768.644 0
17769.277 0
17769.910 0
17770.543 0
17771.177 0
17771.810 0
17772.443 0
17773.077 1
17773.710 0
17774.343 0
17774.977 0
17775.610 0
17776.244 0
17776.877 0
17777.511 1
17778.144 0
17778.777 0
17779.411 0
17780.044 0
17780.678 0
17781.311 0
17781.945 0
17782.578 0
17783.212 0
17783.845 0
17784.479 0
17785.113 1
17785.746 0
17786.380 0
17787.013 0
17787.647 0
17788.281 0
17788.914 0
17789.548 0
17790.182 0
17790.815 1
17791.449 1
17792.083 0
17792.716 0
17793.350 0
17793.984 0
17794.617 0
17795.251 0
17795.885 0
17796.519 0
17797.153 0
17797.786 0
17798.420 0
17799.054 0
17799.688 0
17800.322 0
17800.955 0
17801.589 0
17802.223 0
17802.857 0
17803.491 0
17804.125 0
17804.759 0
17805.393 0
17806.027 0
17806.661 0
17807.295 1
17807.929 0
17808.562 0
17809.196 0
17809.831 1
17810.465 2
17811.099 1
17811.733 0
17812.367 0
17813.001 0
17813.635 0
17814.269 0
17814.903 0
17815.537 0
17816.171 1
17816.805 0
17817.439 0
17818.074 0
17818.708 0
17819.342 0
17819.976 2
17820.610 1
17821.245 0
17821.879 0
17822.513 0
17823.147 0
17823.782 0
17824.416 0
17825.050 0
17825.684 0
17826.319 0
17826.953 0
17827.587 0
17828.222 0
17828.856 0
17829.490 0
17830.125 0
17830.759 1
17831.393 0
17832.028 3
17832.662 0
17833.297 0
17833.931 1
17834.566 1
17835.200 0
17835.835 0
17836.469 2
17837.103 1
17837.738 0
17838.373 0
17839.007 0
17839.642 0
17840.276 0
17840.911 0
17841.545 1
17842.180 0
17842.814 0
17843.449 0
17844.084 0
17844.718 2
17845.353 1
17845.988 0
17846.622 1
17847.257 0
17847.892 0
17848.526 1
17849.161 0
17849.796 0
17850.430 0
17851.065 1
17851.700 1
17852.335 0
17852.969 3
17853.604 3
17854.239 2
17854.874 1
17855.509 0
17856.143 0
17856.778 0
17857.413 0
17858.048 0
17858.683 0
17859.318 1
17859.953 1
17860.588 0
17861.223 0
17861.857 0
17862.492 0
17863.127 0
17863.762 0
17864.397 0
17865.032 1
17865.667 0
17866.302 0
17866.937 0
17867.572 0
17868.207 0
17868.842 1
17869.478 0
17870.113 0
17870.748 0
17871.383 1
17872.018 0
17872.653 0
17873.288 0
17873.923 3
17874.559 3
17875.194 0
17875.829 0
17876.464 1
17877.099 0
17877.734 2
17878.370 0
17879.005 0
17879.640 0
17880.275 0
17880.911 0
17881.546 0
17882.181 0
17882.817 0
17883.452 0
17884.087 0
17884.723 0
17885.358 0
17885.993 0
17886.629 0
17887.264 0
17887.899 0
17888.535 0
17889.170 3
17889.806 2
17890.441 0
17891.077 0
17891.712 0
17892.348 0
17892.983 0
17893.618 0
17894.254 0
17894.890 0
17895.525 0
17896.161 0
17896.796 0
17897.432 0
17898.067 1
17898.703 0
17899.338 0
17899.974 1
17900.610 2
17901.245 2
17901.881 1
17902.517 0
17903.152 0
17903.788 0
17904.424 0
17905.059 1
17905.695 1
17906.331 0
17906.967 0
17907.602 0
17908.238 0
17908.874 0
17909.510 0
17910.145 0
17910.781 0
17911.417 0
17912.053 0
17912.689 0
17913.324 0
17913.960 2
17914.596 2
17915.232 1
17915.868 3
17916.504 2
17917.140 1
17917.776 0
17918.412 0
17919.048 0
17919.684 0
17920.320 0
17920.956 0
17921.592 0
17922.228 0
17922.864 0
17923.500 0
17924.136 0
17924.772 0
17925.408 0
17926.044 0
17926.680 0
17927.316 1
17927.952 0
17928.588 0
17929.224 0
17929.860 1
17930.497 0
17931.133 1
17931.769 1
17932.405 0
17933.041 0
17933.678 0
17934.314 0
17934.950 0
17935.586 0
17936.222 0
17936.859 0
17937.495 0
17938.131 1
17938.768 0
17939.404 0
17940.040 0
17940.677 1
17941.313 1
17941.949 0
17942.586 0
17943.222 0
17943.858 1
17944.495 1
17945.131 0
17945.768 1
17946.404 0
17947.041 0
17947.677 0
17948.313 0
17948.950 0
17949.586 0
17950.223 0
17950.859 0
17951.496 0
17952.132 0
17952.769 0
17953.406 0
17954.042 0
17954.679 0
17955.315 0
17955.952 1
17956.589 0
17957.225 0
17957.862 0
17958.498 0
17959.135 0
17959.772 0
17960.408 0
17961.045 0
17961.682 0
17962.319 0
17962.955 0
17963.592 1
17964.229 0
17964.866 0
17965.502 1
17966.139 0
17966.776 0
17967.413 0
17968.050 0
17968.686 0
17969.323 0
17969.960 1
17970.597 0
17971.234 0
17971.871 0
17972.508 0
17973.144 0
17973.781 0
17974.418 0
17975.055 0
17975.692 1
17976.329 1
17976.966 0
17977.603 2
17978.240 1
17978.877 0
17979.514 0
17980.151 0
17980.788 0
17981.425 0
17982.062 0
17982.699 0
17983.337 0
17983.974 0
17984.611 1
17985.248 0
17985.885 0
17986.522 2
17987.159 0
17987.796 0
17988.434 0
17989.071 0
17989.708 0
17990.345 0
17990.982 0
17991.620 0
17992.257 0
17992.894 0
17993.531 0
17994.169 1
17994.806 0
17995.443 1
17996.081 2
17996.718 1
17997.355 0
17997.993 0
17998.630 0
17999.267 0
17999.905 0
18000.542 0
18001.180 0
18001.817 0
18002.454 0
18003.092 0
18003.729 0
18004.367 0
18005.004 0
18005.642 0
18006.279 0
18006.917 0
18007.554 0
18008.192 1
18008.829 0
18009.467 0
18010.104 2
18010.742 0
18011.380 0
18012.017 0
18012.655 0
18013.292 0
18013.930 0
18014.568 2
18015.205 3
18015.843 1
18016.481 0
18017.118 0
18017.756 0
18018.394 0
18019.031 0
18019.669 0
18020.307 0
18020.945 0
18021.582 0
18022.220 1
18022.858 1
18023.496 0
18024.134 0
18024.771 0
18025.409 1
18026.047 1
18026.685 0
18027.323 0
18027.961 0
18028.599 0
18029.236 0
18029.874 0
18030.512 0
18031.150 1
18031.788 1
18032.426 0
18033.064 0
18033.702 0
18034.340 0
18034.978 0
18035.616 0
18036.254 0
18036.892 0
18037.530 0
18038.168 0
18038.806 0
18039.444 0
18040.083 0
18040.721 0
18041.359 0
18041.997 0
18042.635 1
18043.273 0
18043.911 0
18044.549 0
18045.188 0
18045.826 0
18046.464 0
18047.102 0
18047.741 0
18048.379 0
18049.017 0
18049.655 0
18050.294 0
18050.932 0
18051.570 1
18052.208 0
18052.847 0
18053.485 0
18054.123 0
18054.762 0
18055.400 0
18056.038 0
18056.677 0
18057.315 0
18057.954 0
18058.592 0
18059.231 0
18059.869 0
18060.507 0
18061.146 0
18061.784 1
18062.423 1
18063.061 0
18063.700 0
18064.338 0
18064.977 0
18065.615 0
18066.254 0
18066.893 0
18067.531 0
18068.170 0
18068.808 0
18069.447 0
18070.086 0
18070.724 0
18071.363 1
18072.002 2
18072.640 0
18073.279 0
18073.918 0
18074.556 0
18075.195 0
18075.834 0
18076.472 0
18077.111 0
18077.750 0
18078.389 0
18079.027 2
18079.666 5
18080.305 4
18080.944 4
18081.583 1
18082.222 0
18082.860 0
18083.499 0
18084.138 2
18084.777 1
18085.416 0
18086.055 1
18086.694 0
18087.333 1
18087.972 2
18088.611 0
18089.250 1
18089.888 5
18090.527 5
18091.166 2
18091.805 1
18092.444 0
18093.084 0
18093.723 1
18094.362 1
18095.001 1
18095.640 1
18096.279 1
18096.918 0
18097.557 0
18098.196 0
18098.835 0
18099.474 1
18100.114 0
18100.753 0
18101.392 0
18102.031 0
18102.670 0
18103.310 0
18103.949 0
18104.588 0
18105.227 0
18105.866 0
18106.506 0
18107.145 1
18107.784 5
18108.424 2
18109.063 0
18109.702 0
18110.342 0
18110.981 0
18111.620 0
18112.260 0
18112.899 0
18113.538 0
18114.178 0
18114.817 0
18115.457 0
18116.096 1
18116.736 3
18117.375 1
18118.014 0
18118.654 0
18119.293 0
18119.933 0
18120.572 0
18121.212 0
18121.852 0
18122.491 0
18123.131 0
18123.770 0
18124.410 0
18125.049 0
18125.689 0
18126.329 0
18126.968 1
18127.608 0
18128.247 0
18128.887 0
18129.527 1
18130.167 0
18130.806 0
18131.446 0
18132.086 0
18132.725 0
18133.365 0
18134.005 0
18134.645 0
18135.284 0
18135.924 0
18136.564 0
18137.204 0
18137.844 0
18138.483 0
18139.123 1
18139.763 0
18140.403 0
18141.043 0
18141.683 0
18142.323 0
18142.963 1
18143.602 0
18144.242 0
18144.882 0
18145.522 0
18146.162 0
18146.802 0
18147.442 2
18148.082 6
18148.722 3
18149.362 2
18150.002 1
18150.642 0
18151.282 0
18151.922 0
18152.563 1
18153.203 0
18153.843 2
18154.483 0
18155.123 0
18155.763 0
18156.403 1
18157.043 0
18157.684 0
18158.324 0
18158.964 0
18159.604 0
18160.244 0
18160.885 0
18161.525 0
18162.165 0
18162.805 0
18163.446 0
18164.086 0
18164.726 2
18165.366 1
18166.007 1
18166.647 1
18167.287 1
18167.928 0
18168.568 0
18169.209 0
18169.849 0
18170.489 1
18171.130 1
18171.770 0
18172.411 0
18173.051 0
18173.691 1
18174.332 0
18174.972 1
18175.613 0
18176.253 2
18176.894 0
18177.534 0
18178.175 0
18178.815 0
18179.456 0
18180.097 0
18180.737 0
18181.378 0
18182.018 0
18182.659 0
18183.300 0
18183.940 0
18184.581 0
18185.222 0
18185.862 0
18186.503 0
18187.144 0
18187.784 0
18188.425 0
18189.066 0
18189.706 0
18190.347 0
18190.988 0
18191.629 0
18192.269 4
18192.910 3
18193.551 1
18194.192 1
18194.833 0
18195.474 0
18196.114 2
18196.755 1
18197.396 0
18198.037 0
18198.678 0
18199.319 0
18199.960 0
18200.601 0
18201.242 0
18201.882 2
18202.523 0
18203.164 0
18203.805 0
18204.446 0
18205.087 0
18205.728 0
18206.369 0
18207.010 0
18207.652 0
18208.293 0
18208.934 0
18209.575 0
18210.216 0
18210.857 0
18211.498 0
18212.139 2
18212.780 4
18213.421 3
18214.063 3
18214.704 1
18215.345 1
18215.986 0
18216.627 1
18217.269 0
18217.910 1
18218.551 0
18219.192 0
18219.834 0
18220.475 1
18221.116 1
18221.757 0
18222.399 1
18223.040 1
18223.681 3
18224.323 0
18224.964 0
18225.605 0
18226.247 1
18226.888 6
18227.530 3
18228.171 1
18228.812 0
18229.454 2
18230.095 4
18230.737 4
18231.378 3
18232.020 2
18232.661 3
18233.303 0
18233.944 0
18234.586 1
18235.227 5
18235.869 4
18236.510 0
18237.152 0
18237.794 0
18238.435 0
18239.077 0
18239.718 0
18240.360 1
18241.002 0
18241.643 0
18242.285 1
18242.927 0
18243.568 0
18244.210 0
18244.852 0
18245.493 0
18246.135 0
18246.777 5
18247.419 3
18248.060 2
18248.702 0
18249.344 0
18249.986 0
18250.627 0
18251.269 1
18251.911 0
18252.553 2
18253.195 2
18253.837 2
18254.479 2
18255.120 0
18255.762 1
18256.404 0
18257.046 0
18257.688 0
18258.330 0
18258.972 0
18259.614 1
18260.256 0
18260.898 0
18261.540 0
18262.182 0
18262.824 0
18263.466 0
18264.108 0
18264.750 0
18265.392 0
18266.034 0
18266.676 0
18267.318 0
18267.960 0
18268.603 0
18269.245 0
18269.887 0
18270.529 0
18271.171 3
18271.813 0
18272.456 0
18273.098 0
18273.740 0
18274.382 0
18275.024 0
18275.667 1
18276.309 0
18276.951 0
18277.593 1
18278.236 1
18278.878 0
18279.520 0
18280.163 0
18280.805 0
18281.447 0
18282.090 0
18282.732 0
18283.375 0
18284.017 0
18284.659 0
18285.302 0
18285.944 2
18286.587 2
18287.229 0
18287.871 0
18288.514 0
18289.156 0
18289.799 2
18290.441 2
18291.084 0
18291.726 0
18292.369 0
18293.012 0
18293.654 0
18294.297 0
18294.939 0
18295.582 0
18296.224 0
18296.867 0
18297.510 0
18298.152 0
18298.795 0
18299.438 0
18300.080 0
18300.723 0
18301.366 0
18302.008 0
18302.651 0
18303.294 0
18303.937 0
18304.579 0
18305.222 0
18305.865 0
18306.508 0
18307.151 0
18307.793 0
18308.436 0
18309.079 0
18309.722 1
18310.365 1
18311.008 1
18311.650 2
18312.293 1
18312.936 0
18313.579 0
18314.222 2
18314.865 2
18315.508 0
18316.151 0
18316.794 1
18317.437 0
18318.080 2
18318.723 3
18319.366 1
18320.009 1
18320.652 0
18321.295 1
18321.938 0
18322.581 0
18323.224 1
18323.867 0
18324.510 0
18325.153 0
18325.797 1
18326.440 0
18327.083 0
18327.726 0
18328.369 0
18329.012 0
18329.656 0
18330.299 0
18330.942 0
18331.585 1
18332.228 0
18332.872 1
18333.515 1
18334.158 1
18334.802 0
18335.445 0
18336.088 0
18336.731 0
18337.375 0
18338.018 0
18338.661 1
18339.305 0
18339.948 0
18340.592 0
18341.235 0
18341.878 0
18342.522 0
18343.165 0
18343.809 0
18344.452 0
18345.096 0
18345.739 0
18346.383 0
18347.026 0
18347.670 0
18348.313 1
18348.957 2
18349.600 0
18350.244 1
18350.887 0
18351.531 0
18352.174 0
18352.818 0
18353.462 0
18354.105 0
18354.749 0
18355.393 0
18356.036 1
18356.680 0
18357.324 0
18357.967 0
18358.611 0
18359.255 0
18359.898 0
18360.542 1
18361.186 0
18361.830 0
18362.473 1
18363.117 0
18363.761 0
18364.405 0
18365.049 0
18365.692 0
18366.336 0
18366.980 1
18367.624 0
18368.268 0
18368.912 0
18369.556 0
18370.199 0
18370.843 0
18371.487 0
18372.131 0
18372.775 0
18373.419 0
18374.063 0
18374.707 0
18375.351 0
18375.995 0
18376.639 0
18377.283 0
18377.927 0
18378.571 0
18379.215 0
18379.859 0
18380.503 0
18381.148 0
18381.792 0
18382.436 0
18383.080 4
18383.724 3
18384.368 2
18385.012 0
18385.657 0
18386.301 0
18386.945 0
18387.589 0
18388.233 0
18388.878 1
18389.522 0
18390.166 0
18390.810 0
18391.455 0
18392.099 0
18392.743 0
18393.388 0
18394.032 1
18394.676 2
18395.321 2
18395.965 2
18396.609 1
18397.254 0
18397.898 1
18398.542 0
18399.187 0
18399.831 0
18400.476 0
18401.120 1
18401.765 1
18402.409 0
18403.054 0
18403.698 0
18404.343 0
18404.987 0
18405.632 0
18406.276 1
18406.921 0
18407.565 1
18408.210 0
18408.854 1
18409.499 0
18410.144 0
18410.788 1
18411.433 0
18412.077 0
18412.722 0
18413.367 0
18414.011 1
18414.656 0
18415.301 2
18415.946 0
18416.590 0
18417.235 0
18417.880 1
18418.524 1
18419.169 1
18419.814 0
18420.459 0
18421.104 0
18421.748 0
18422.393 0
18423.038 2
18423.683 0
18424.328 0
18424.973 0
18425.617 0
18426.262 0
18426.907 0
18427.552 0
18428.197 0
18428.842 0
18429.487 1
18430.132 1
18430.777 1
18431.422 0
18432.067 0
18432.712 1
18433.357 2
18434.002 1
18434.647 0
18435.292 0
18435.937 0
18436.582 0
18437.227 0
18437.872 0
18438.517 1
18439.162 1
18439.808 0
18440.453 0
18441.098 0
18441.743 0
18442.388 0
18443.033 0
18443.679 0
18444.324 0
18444.969 0
18445.614 0
18446.259 1
18446.905 1
18447.550 1
18448.195 1
18448.840 0
18449.486 0
18450.131 1
18450.776 0
18451.422 0
18452.067 2
18452.712 1
18453.358 0
18454.003 0
18454.649 0
18455.294 0
18455.939 0
18456.585 2
18457.230 2
18457.876 1
18458.521 0
18459.166 0
18459.812 0
18460.457 1
18461.103 0
18461.748 0
18462.394 1
18463.040 0
18463.685 1
18464.331 4
18464.976 3
18465.622 3
18466.267 0
18466.913 0
18467.559 0
18468.204 0
18468.850 0
18469.495 0
18470.141 0
18470.787 0
18471.432 0
18472.078 0
18472.724 0
18473.370 0
18474.015 0
18474.661 0
18475.307 1
18475.952 1
18476.598 1
18477.244 0
18477.890 0
18478.536 0
18479.181 0
18479.827 0
18480.473 0
18481.119 0
18481.765 2
18482.411 3
18483.057 2
18483.702 0
18484.348 0
18484.994 0
18485.640 0
18486.286 3
18486.932 1
18487.578 0
18488.224 0
18488.870 0
18489.516 0
18490.162 0
18490.808 0
18491.454 1
18492.100 1
18492.746 0
18493.392 0
18494.038 0
18494.684 0
18495.330 0
18495.976 0
18496.623 0
18497.269 0
18497.915 0
18498.561 0
18499.207 0
18499.853 0
18500.500 0
18501.146 1
18501.792 1
18502.438 0
18503.084 0
18503.731 0
18504.377 0
18505.023 0
18505.669 2
18506.316 1
18506.962 0
18507.608 0
18508.255 1
18508.901 1
18509.547 0
18510.194 0
18510.840 0
18511.486 0
18512.133 0
18512.779 0
18513.426 0
18514.072 0
18514.718 0
18515.365 0
18516.011 0
18516.658 0
18517.304 0
18517.951 0
18518.597 2
18519.244 2
18519.890 2
18520.537 2
18521.183 0
18521.830 0
18522.476 1
18523.123 0
18523.770 0
18524.416 0
18525.063 1
18525.709 0
18526.356 0
18527.003 0
18527.649 0
18528.296 0
18528.943 0
18529.589 2
18530.236 0
18530.883 0
18531.530 0
18532.176 0
18532.823 0
18533.470 0
18534.117 0
18534.763 1
18535.410 1
18536.057 0
18536.704 0
18537.351 0
18537.997 0
18538.644 0
18539.291 0
18539.938 0
18540.585 0
18541.232 0
18541.879 0
18542.526 4
18543.173 2
18543.820 1
18544.466 0
18545.113 0
18545.760 0
18546.407 0
18547.054 0
18547.701 0
18548.348 0
18548.995 0
18549.642 6
18550.290 4
18550.937 2
18551.584 2
18552.231 0
18552.878 1
18553.525 2
18554.172 1
18554.819 0
18555.466 0
18556.114 1
18556.761 0
18557.408 0
18558.055 0
18558.702 0
18559.349 1
18559.997 1
18560.644 0
18561.291 0
18561.938 0
18562.586 0
18563.233 0
18563.880 1
18564.528 1
18565.175 0
18565.822 0
18566.470 0
18567.117 0
18567.764 0
18568.412 0
18569.059 0
18569.706 0
18570.354 0
18571.001 0
18571.649 0
18572.296 0
18572.943 0
18573.591 0
18574.238 0
18574.886 0
18575.533 1
18576.181 1
18576.828 1
18577.476 0
18578.123 1
18578.771 0
18579.419 0
18580.066 0
18580.714 1
18581.361 2
18582.009 0
18582.657 0
18583.304 0
18583.952 0
18584.599 3
18585.247 2
18585.895 0
18586.542 0
18587.190 0
18587.838 0
18588.486 0
18589.133 0
18589.781 0
18590.429 0
18591.077 0
18591.724 0
18592.372 0
18593.020 1
18593.668 0
18594.316 0
18594.963 0
18595.611 0
18596.259 0
18596.907 1
18597.555 1
18598.203 0
18598.851 1
18599.499 0
18600.146 0
18600.794 0
18601.442 1
18602.090 0
18602.738 0
18603.386 0
18604.034 0
18604.682 6
18605.330 3
18605.978 2
18606.626 2
18607.274 0
18607.922 0
18608.570 0
18609.219 0
18609.867 1
18610.515 0
18611.163 0
18611.811 0
18612.459 0
18613.107 0
18613.755 1
18614.404 3
18615.052 0
18615.700 0
18616.348 0
18616.996 0
18617.645 0
18618.293 1
18618.941 1
18619.589 0
18620.238 0
18620.886 0
18621.534 0
18622.183 0
18622.831 2
18623.479 1
18624.128 0
18624.776 0
18625.424 0
18626.073 0
18626.721 0
18627.369 0
18628.018 0
18628.666 0
18629.315 0
18629.963 0
18630.612 0
18631.260 0
18631.908 0
18632.557 0
18633.205 0
18633.854 0
18634.502 0
18635.151 3
18635.800 0
18636.448 0
18637.097 0
18637.745 0
18638.394 0
18639.042 0
18639.691 0
18640.340 0
18640.988 0
18641.637 1
18642.286 1
18642.934 0
18643.583 0
18644.232 0
18644.880 1
18645.529 0
18646.178 0
18646.826 0
18647.475 0
18648.124 0
18648.773 0
18649.422 0
18650.070 0
18650.719 1
18651.368 1
18652.017 2
18652.666 2
18653.314 3
18653.963 2
18654.612 0
18655.261 1
18655.910 0
18656.559 0
18657.208 0
18657.857 0
18658.506 2
18659.155 1
18659.804 1
18660.453 0
18661.102 1
18661.750 0
18662.400 0
18663.049 2
18663.698 2
18664.347 1
18664.996 0
18665.645 2
18666.294 0
18666.943 0
18667.592 0
18668.241 0
18668.890 0
18669.539 2
18670.188 0
18670.838 1
18671.487 1
18672.136 0
18672.785 3
18673.434 1
18674.084 0
18674.733 1
18675.382 1
18676.031 1
18676.680 0
18677.330 1
18677.979 1
18678.628 1
18679.278 1
18679.927 2
18680.576 0
18681.226 0
18681.875 1
18682.524 0
18683.174 0
18683.823 0
18684.472 1
18685.122 0
18685.771 0
18686.421 0
18687.070 0
18687.719 0
18688.369 0
18689.018 0
18689.668 1
18690.317 3
18690.967 2
18691.616 1
18692.266 3
18692.915 2
18693.565 0
18694.215 0
18694.864 0
18695.514 0
18696.163 0
18696.813 1
18697.463 0
18698.112 0
18698.762 0
18699.411 0
18700.061 0
18700.711 0
18701.360 0
18702.010 1
18702.660 1
18703.310 1
18703.959 2
18704.609 0
18705.259 1
18705.909 0
18706.558 0
18707.208 0
18707.858 0
18708.508 0
18709.158 0
18709.807 1
18710.457 3
18711.107 1
18711.757 1
18712.407 2
18713.057 1
18713.707 1
18714.356 1
18715.006 0
18715.656 0
18716.306 0
18716.956 0
18717.606 1
18718.256 0
18718.906 0
18719.556 0
18720.206 0
18720.856 0
18721.506 1
18722.156 2
18722.806 1
18723.456 0
18724.106 0
18724.757 0
18725.407 0
18726.057 4
18726.707 3
18727.357 3
18728.007 2
18728.657 1
18729.307 1
18729.958 2
18730.608 1
18731.258 0
18731.908 0
18732.558 0
18733.209 0
18733.859 0
18734.509 0
18735.159 0
18735.810 0
18736.460 0
18737.110 0
18737.761 0
18738.411 0
18739.061 0
18739.712 0
18740.362 0
18741.012 0
18741.663 0
18742.313 0
18742.964 0
18743.614 0
18744.264 1
18744.915 0
18745.565 1
18746.216 0
18746.866 0
18747.517 1
18748.167 0
18748.818 0
18749.468 0
18750.119 0
18750.769 0
18751.420 0
18752.070 0
18752.721 0
18753.372 1
18754.022 0
18754.673 2
18755.323 1
18755.974 0
18756.625 0
18757.275 0
18757.926 0
18758.577 0
18759.227 0
18759.878 0
18760.529 1
18761.179 0
18761.830 0
18762.481 1
18763.132 0
18763.782 0
18764.433 0
18765.084 0
18765.735 2
18766.386 1
18767.036 1
18767.687 3
18768.338 0
18768.989 0
18769.640 0
18770.291 0
18770.942 0
18771.593 0
18772.243 0
18772.894 0
18773.545 0
18774.196 0
18774.847 0
18775.498 0
18776.149 4
18776.800 2
18777.451 2
18778.102 2
18778.753 1
18779.404 0
18780.055 0
18780.706 0
18781.357 0
18782.008 3
18782.660 4
18783.311 0
18783.962 0
18784.613 0
18785.264 0
18785.915 1
18786.566 1
18787.218 0
18787.869 0
18788.520 1
18789.171 0
18789.822 0
18790.474 0
18791.125 1
18791.776 1
18792.427 0
18793.079 1
18793.730 2
18794.381 2
18795.032 1
18795.684 0
18796.335 5
18796.986 4
18797.638 0
18798.289 0
18798.941 0
18799.592 0
18800.243 0
18800.895 0
18801.546 1
18802.198 2
18802.849 0
18803.501 0
18804.152 0
18804.803 0
18805.455 0
18806.106 0
18806.758 3
18807.409 0
18808.061 0
18808.713 0
18809.364 0
18810.016 0
18810.667 0
18811.319 0
18811.970 0
18812.622 1
18813.274 0
18813.925 0
18814.577 1
18815.229 0
18815.880 0
18816.532 0
18817.184 0
18817.835 0
18818.487 0
18819.139 0
18819.791 1
18820.442 0
18821.094 0
18821.746 2
18822.398 0
18823.049 0
18823.701 0
18824.353 0
18825.005 1
18825.657 0
18826.309 1
18826.960 1
18827.612 0
18828.264 0
18828.916 0
18829.568 0
18830.220 0
18830.872 0
18831.524 0
18832.176 0
18832.828 0
18833.480 0
18834.132 0
18834.784 0
18835.436 0
18836.088 0
18836.740 0
18837.392 0
18838.044 0
18838.696 0
18839.348 1
18840.000 1
18840.652 1
18841.304 1
18841.956 0
18842.608 0
18843.261 0
18843.913 0
18844.565 0
18845.217 0
18845.869 0
18846.521 0
18847.174 0
18847.826 0
18848.478 3
18849.130 2
18849.783 1
18850.435 0
18851.087 0
18851.739 1
18852.392 0
18853.044 0
18853.696 0
18854.349 1
18855.001 0
18855.653 0
18856.306 0
18856.958 0
18857.611 0
18858.263 0
18858.915 1
18859.568 0
18860.220 0
18860.873 0
18861.525 0
18862.178 1
18862.830 0
18863.483 0
18864.135 1
18864.788 2
18865.440 1
18866.093 1
18866.745 5
18867.398 2
18868.050 1
18868.703 0
18869.355 1
18870.008 0
18870.661 0
18871.313 0
18871.966 1
18872.619 0
18873.271 0
18873.924 0
18874.577 0
18875.229 0
18875.882 3
18876.535 3
18877.187 4
18877.840 3
18878.493 1
18879.146 2
18879.799 0
18880.451 0
18881.104 2
18881.757 0
18882.410 5
18883.063 9
18883.715 10
18884.368 5
18885.021 6
18885.674 2
18886.327 4
18886.980 2
18887.633 1
18888.286 0
18888.939 0
18889.591 0
18890.244 4
18890.897 3
18891.550 4
18892.203 1
18892.856 0
18893.509 0
18894.162 0
18894.815 1
18895.468 0
18896.122 0
18896.775 0
18897.428 0
18898.081 1
18898.734 2
18899.387 1
18900.040 0
18900.693 0
18901.346 0
18902.000 0
18902.653 0
18903.306 0
18903.959 0
18904.612 0
18905.266 1
18905.919 1
18906.572 0
18907.225 0
18907.878 0
18908.532 3
18909.185 2
18909.838 0
18910.492 0
18911.145 0
18911.798 0
18912.452 1
18913.105 0
18913.758 1
18914.412 0
18915.065 1
18915.718 1
18916.372 3
18917.025 1
18917.679 0
18918.332 1
18918.986 2
18919.639 1
18920.293 0
18920.946 0
18921.600 0
18922.253 0
18922.907 0
18923.560 0
18924.214 0
18924.867 0
18925.521 0
18926.174 0
18926.828 0
18927.482 1
18928.135 0
18928.789 0
18929.442 0
18930.096 0
18930.750 0
18931.403 0
18932.057 0
18932.711 2
18933.364 1
18934.018 0
18934.672 0
18935.326 0
18935.979 1
18936.633 0
18937.287 0
18937.941 0
18938.594 0
18939.248 0
18939.902 0
18940.556 0
18941.210 1
18941.864 1
18942.517 1
18943.171 0
18943.825 0
18944.479 0
18945.133 1
18945.787 0
18946.441 0
18947.095 0
18947.749 0
18948.403 0
18949.057 0
18949.711 0
18950.365 2
18951.019 0
18951.673 0
18952.327 0
18952.981 1
18953.635 1
18954.289 0
18954.943 0
18955.597 0
18956.251 0
18956.905 0
18957.559 0
18958.213 0
18958.867 0
18959.522 1
18960.176 0
18960.830 0
18961.484 0
18962.138 0
18962.793 0
18963.447 0
18964.101 0
18964.755 1
18965.410 1
18966.064 0
18966.718 0
18967.372 0
18968.027 0
18968.681 0
18969.335 0
18969.990 1
18970.644 0
18971.298 0
18971.953 0
18972.607 0
18973.261 0
18973.916 0
18974.570 0
18975.225 0
18975.879 0
18976.534 1
18977.188 0
18977.842 2
18978.497 1
18979.151 0
18979.806 0
18980.460 0
18981.115 1
18981.769 3
18982.424 1
18983.079 0
18983.733 0
18984.388 3
18985.042 1
18985.697 0
18986.352 0
18987.006 1
18987.661 0
18988.315 0
18988.970 0
18989.625 0
18990.279 0
18990.934 1
18991.589 0
18992.244 0
18992.898 0
18993.553 0
18994.208 0
18994.863 0
18995.517 1
18996.172 1
18996.827 1
18997.482 0
18998.137 0
18998.791 1
18999.446 0
19000.101 0
19000.756 1
19001.411 1
19002.066 0
19002.721 0
19003.375 0
19004.030 0
19004.685 0
19005.340 0
19005.995 0
19006.650 1
19007.305 1
19007.960 1
19008.615 0
19009.270 0
19009.925 0
19010.580 0
19011.235 1
19011.890 1
19012.545 0
19013.200 0
19013.856 0
19014.511 0
19015.166 0
19015.821 0
19016.476 0
19017.131 0
19017.786 1
19018.441 2
19019.097 2
19019.752 0
19020.407 0
19021.062 1
19021.717 2
19022.373 0
19023.028 0
19023.683 2
19024.338 3
19024.994 1
19025.649 0
19026.304 0
19026.960 0
19027.615 0
19028.270 0
19028.926 3
19029.581 3
19030.236 3
19030.892 2
19031.547 2
19032.203 0
19032.858 1
19033.513 0
19034.169 0
19034.824 0
19035.480 0
19036.135 0
19036.791 0
19037.446 0
19038.102 2
19038.757 3
19039.413 1
19040.068 1
19040.724 0
19041.379 2
19042.035 2
19042.691 0
19043.346 1
19044.002 0
19044.657 0
19045.313 0
19045.969 0
19046.624 1
19047.280 1
19047.936 0
19048.591 0
19049.247 0
19049.903 2
19050.558 0
19051.214 1
19051.870 1
19052.526 0
19053.181 0
19053.837 1
19054.493 3
19055.149 2
19055.805 1
19056.460 0
19057.116 0
19057.772 0
19058.428 0
19059.084 0
19059.740 2
19060.396 2
19061.051 0
19061.707 0
19062.363 0
19063.019 0
19063.675 0
19064.331 0
19064.987 0
19065.643 0
19066.299 6
19066.955 3
19067.611 2
19068.267 1
19068.923 0
19069.579 0
19070.235 0
19070.891 1
19071.547 0
19072.204 0
19072.860 0
19073.516 0
19074.172 0
19074.828 0
19075.484 0
19076.140 1
19076.796 0
19077.453 4
19078.109 4
19078.765 3
19079.421 3
19080.077 3
19080.734 0
19081.390 0
19082.046 0
19082.703 0
19083.359 5
19084.015 0
19084.671 0
19085.328 1
19085.984 2
19086.640 2
19087.297 0
19087.953 0
19088.609 2
19089.266 1
19089.922 0
19090.579 0
19091.235 0
19091.892 0
19092.548 4
19093.204 5
19093.861 1
19094.517 1
19095.174 0
19095.830 0
19096.487 0
19097.143 0
19097.800 0
19098.456 0
19099.113 0
19099.770 0
19100.426 0
19101.083 0
19101.739 2
19102.396 1
19103.053 0
19103.709 0
19104.366 0
19105.022 0
19105.679 0
19106.336 1
19106.993 0
19107.649 0
19108.306 0
19108.963 2
19109.619 3
19110.276 1
19110.933 1
19111.590 0
19112.246 0
19112.903 0
19113.560 0
19114.217 0
19114.874 0
19115.531 0
19116.187 0
19116.844 0
19117.501 0
19118.158 0
19118.815 0
19119.472 0
19120.129 0
19120.786 2
19121.443 1
19122.100 0
19122.756 0
19123.413 0
19124.070 0
19124.727 0
19125.384 0
19126.041 0
19126.698 0
19127.356 0
19128.013 0
19128.670 0
19129.327 2
19129.984 0
19130.641 0
19131.298 1
19131.955 1
19132.612 0
19133.269 1
19133.927 0
19134.584 1
19135.241 1
19135.898 1
19136.555 2
19137.212 0
19137.870 0
19138.527 0
19139.184 0
19139.841 0
19140.499 0
19141.156 0
19141.813 0
19142.471 0
19143.128 0
19143.785 0
19144.443 0
19145.100 0
19145.757 0
19146.415 1
19147.072 0
19147.729 1
19148.387 1
19149.044 1
19149.702 1
19150.359 0
19151.016 0
19151.674 0
19152.331 0
19152.989 0
19153.646 0
19154.304 0
19154.961 0
19155.619 1
19156.276 0
19156.934 0
19157.592 1
19158.249 2
19158.907 0
19159.564 1
19160.222 0
19160.880 0
19161.537 0
19162.195 0
19162.852 4
19163.510 2
19164.168 2
19164.825 2
19165.483 1
19166.141 1
19166.799 1
19167.456 0
19168.114 1
19168.772 1
19169.430 1
19170.087 1
19170.745 0
19171.403 0
19172.061 0
19172.719 0
19173.376 1
19174.034 1
19174.692 0
19175.350 0
19176.008 0
19176.666 0
19177.324 0
19177.981 0
19178.639 0
19179.297 0
19179.955 0
19180.613 0
19181.271 0
19181.929 0
19182.587 0
19183.245 3
19183.903 3
19184.561 0
19185.219 0
19185.877 1
19186.535 0
19187.193 2
19187.851 0
19188.510 0
19189.168 0
19189.826 0
19190.484 0
19191.142 0
19191.800 0
19192.458 0
19193.117 0
19193.775 0
19194.433 0
19195.091 0
19195.749 0
19196.408 1
19197.066 0
19197.724 0
19198.382 0
19199.041 0
19199.699 0
19200.357 0
19201.015 3
19201.674 2
19202.332 0
19202.990 0
19203.649 0
19204.307 0
19204.965 0
19205.624 2
19206.282 2
19206.941 1
19207.599 0
19208.258 0
19208.916 0
19209.574 0
19210.233 1
19210.891 1
19211.550 0
19212.208 0
19212.867 0
19213.525 0
19214.184 0
19214.842 0
19215.501 0
19216.160 2
19216.818 0
19217.477 0
19218.135 0
19218.794 0
19219.453 0
19220.111 0
19220.770 2
19221.428 0
19222.087 0
19222.746 0
19223.404 0
19224.063 0
19224.722 0
19225.381 0
19226.039 0
19226.698 0
19227.357 1
19228.016 0
19228.674 1
19229.333 1
19229.992 0
19230.651 0
19231.310 0
19231.968 0
19232.627 0
19233.286 1
19233.945 0
19234.604 0
19235.263 0
19235.922 0
19236.581 0
19237.240 0
19237.898 0
19238.557 5
19239.216 3
19239.875 1
19240.534 0
19241.193 1
19241.852 0
19242.511 0
19243.170 0
19243.829 0
19244.488 0
19245.147 0
19245.807 0
19246.466 0
19247.125 0
19247.784 0
19248.443 0
19249.102 0
19249.761 0
19250.420 0
19251.080 0
19251.739 0
19252.398 0
19253.057 0
19253.716 0
19254.376 0
19255.035 0
19255.694 0
19256.353 0
19257.012 1
19257.672 1
19258.331 4
19258.990 1
19259.650 1
19260.309 0
19260.968 0
19261.628 2
19262.287 1
19262.946 1
19263.606 2
19264.265 0
19264.925 2
19265.584 1
19266.243 0
19266.903 0
19267.562 0
19268.222 1
19268.881 0
19269.541 0
19270.200 0
19270.860 3
19271.519 1
19272.179 1
19272.838 0
19273.498 0
19274.157 1
19274.817 1
19275.476 0
19276.136 1
19276.796 3
19277.455 3
19278.115 2
19278.775 0
19279.434 0
19280.094 0
19280.753 0
19281.413 0
19282.073 0
19282.733 0
19283.392 0
19284.052 1
19284.712 0
19285.371 1
19286.031 0
19286.691 0
19287.351 0
19288.011 0
19288.670 0
19289.330 0
19289.990 0
19290.650 3
19291.310 2
19291.970 0
19292.629 0
19293.289 0
19293.949 0
19294.609 1
19295.269 0
19295.929 0
19296.589 0
19297.249 0
19297.909 0
19298.569 0
19299.229 0
19299.889 1
19300.549 0
19301.209 1
19301.869 2
19302.529 0
19303.189 0
19303.849 0
19304.509 1
19305.169 1
19305.829 1
19306.489 0
19307.150 0
19307.810 0
19308.470 1
19309.130 0
19309.790 0
19310.450 0
19311.110 0
19311.771 0
19312.431 0
19313.091 0
19313.751 0
19314.412 0
19315.072 0
19315.732 0
19316.392 0
19317.053 0
19317.713 0
19318.373 0
19319.034 0
19319.694 0
19320.354 0
19321.015 0
19321.675 0
19322.335 0
19322.996 0
19323.656 0
19324.317 0
19324.977 0
19325.637 0
19326.298 0
19326.958 0
19327.619 0
19328.279 0
19328.940 0
19329.600 1
19330.261 0
19330.921 0
19331.582 0
19332.242 0
19332.903 0
19333.564 0
19334.224 0
19334.885 0
19335.545 0
19336.206 0
19336.867 0
19337.527 0
19338.188 0
19338.849 0
19339.509 0
19340.170 4
19340.831 2
19341.491 0
19342.152 0
19342.813 0
19343.474 1
19344.134 1
19344.795 1
19345.456 0
19346.117 0
19346.777 1
19347.438 0
19348.099 0
19348.760 0
19349.421 0
19350.082 1
19350.742 0
19351.403 0
19352.064 0
19352.725 0
19353.386 0
19354.047 0
19354.708 0
19355.369 0
19356.030 0
19356.691 0
19357.352 0
19358.013 0
19358.674 0
19359.335 0
19359.996 0
19360.657 0
19361.318 0
19361.979 0
19362.640 0
19363.301 1
19363.962 0
19364.623 0
19365.284 0
19365.945 0
19366.607 0
19367.268 0
19367.929 0
19368.590 0
19369.251 0
19369.912 0
19370.574 0
19371.235 0
19371.896 0
19372.557 0
19373.219 0
19373.880 1
19374.541 1
19375.202 0
19375.864 0
19376.525 0
19377.186 0
19377.848 0
19378.509 0
19379.170 0
19379.832 0
19380.493 0
19381.154 0
19381.816 0
19382.477 0
19383.139 0
19383.800 0
19384.462 1
19385.123 0
19385.784 2
19386.446 0
19387.107 0
19387.769 0
19388.430 0
19389.092 0
19389.753 0
19390.415 0
19391.077 0
19391.738 0
19392.400 0
19393.061 0
19393.723 0
19394.385 0
19395.046 0
19395.708 1
19396.369 1
19397.031 3
19397.693 4
19398.354 2
19399.016 3
19399.678 1
19400.340 0
19401.001 0
19401.663 0
19402.325 0
19402.986 0
19403.648 0
19404.310 0
19404.972 0
19405.634 0
19406.295 0
19406.957 0
19407.619 0
19408.281 0
19408.943 0
19409.605 0
19410.267 0
19410.928 0
19411.590 1
19412.252 2
19412.914 3
19413.576 1
19414.238 0
19414.900 0
19415.562 0
19416.224 0
19416.886 0
19417.548 0
19418.210 0
19418.872 0
19419.534 0
19420.196 0
19420.858 0
19421.520 0
19422.182 1
19422.844 0
19423.507 0
19424.169 0
19424.831 0
19425.493 0
19426.155 0
19426.817 0
19427.479 0
19428.142 1
19428.804 0
19429.466 0
19430.128 0
19430.790 1
19431.453 0
19432.115 0
19432.777 0
19433.440 1
19434.102 1
19434.764 1
19435.426 0
19436.089 1
19436.751 1
19437.413 1
19438.076 1
19438.738 1
19439.401 0
19440.063 0
19440.725 0
19441.388 0
19442.050 0
19442.713 0
19443.375 0
19444.037 0
19444.700 0
19445.362 0
19446.025 0
19446.687 0
19447.350 0
19448.012 0
19448.675 0
19449.338 0
19450.000 0
19450.663 0
19451.325 0
19451.988 0
19452.650 0
19453.313 0
19453.976 0
19454.638 0
19455.301 0
19455.964 0
19456.626 0
19457.289 0
19457.952 2
19458.614 4
19459.277 1
19459.940 0
19460.603 0
19461.265 0
19461.928 0
19462.591 1
19463.254 0
19463.916 0
19464.579 1
19465.242 0
19465.905 0
19466.568 0
19467.231 0
19467.893 0
19468.556 0
19469.219 0
19469.882 0
19470.545 2
19471.208 3
19471.871 1
19472.534 1
19473.197 1
19473.860 0
19474.523 0
19475.186 0
19475.849 0
19476.512 0
19477.175 2
19477.838 2
19478.501 0
19479.164 1
19479.827 1
19480.490 0
19481.153 0
19481.816 0
19482.479 0
19483.142 0
19483.806 0
19484.469 0
19485.132 0
19485.795 0
19486.458 2
19487.121 1
19487.785 0
19488.448 0
19489.111 0
19489.774 0
19490.437 1
19491.101 1
19491.764 0
19492.427 2
19493.091 1
19493.754 1
19494.417 0
19495.081 1
19495.744 0
19496.407 0
19497.071 0
19497.734 0
19498.397 0
19499.061 0
19499.724 0
19500.388 0
19501.051 0
19501.714 0
19502.378 0
19503.041 0
19503.705 0
19504.368 0
19505.032 0
19505.695 0
19506.359 0
19507.022 0
19507.686 0
19508.349 0
19509.013 0
19509.677 0
19510.340 1
19511.004 1
19511.667 1
19512.331 0
19512.995 1
19513.658 0
19514.322 1
19514.986 1
19515.649 0
19516.313 2
19516.977 0
19517.640 0
19518.304 0
19518.968 1
19519.632 1
19520.295 0
19520.959 1
19521.623 1
19522.287 0
19522.950 1
19523.614 0
19524.278 0
19524.942 1
19525.606 2
19526.270 0
19526.933 0
19527.597 0
19528.261 0
19528.925 0
19529.589 0
19530.253 0
19530.917 0
19531.581 0
19532.245 1
19532.909 1
19533.573 0
19534.237 0
19534.901 1
19535.565 0
19536.229 0
19536.893 0
19537.557 0
19538.221 1
19538.885 3
19539.549 3
19540.213 2
19540.877 0
19541.541 1
19542.206 0
19542.870 0
19543.534 0
19544.198 0
19544.862 0
19545.526 1
19546.191 0
19546.855 0
19547.519 0
19548.183 0
19548.847 0
19549.512 0
19550.176 0
19550.840 0
19551.504 0
19552.169 0
19552.833 0
19553.497 1
19554.162 0
19554.826 0
19555.490 0
19556.155 0
19556.819 0
19557.484 0
19558.148 1
19558.812 0
19559.477 2
19560.141 2
19560.806 0
19561.470 0
19562.135 0
19562.799 0
19563.464 1
19564.128 0
19564.793 1
19565.457 0
19566.122 0
19566.786 0
19567.451 0
19568.115 0
19568.780 0
19569.444 0
19570.109 0
19570.774 0
19571.438 0
19572.103 1
19572.768 1
19573.432 0
19574.097 0
19574.762 0
19575.426 0
19576.091 0
19576.756 1
19577.420 0
19578.085 0
19578.750 2
19579.415 1
19580.079 0
19580.744 0
19581.409 0
19582.074 1
19582.739 1
19583.403 0
19584.068 1
19584.733 1
19585.398 0
19586.063 0
19586.728 0
19587.393 0
19588.058 0
19588.722 0
19589.387 0
19590.052 0
19590.717 0
19591.382 1
19592.047 3
19592.712 0
19593.377 0
19594.042 0
19594.707 0
19595.372 0
19596.037 0
19596.702 0
19597.367 0
19598.032 0
19598.698 0
19599.363 0
19600.028 0
19600.693 0
19601.358 0
19602.023 0
19602.688 0
19603.353 0
19604.019 0
19604.684 0
19605.349 0
19606.014 0
19606.679 0
19607.345 1
19608.010 1
19608.675 0
19609.340 0
19610.006 0
19610.671 0
19611.336 0
19612.002 0
19612.667 0
19613.332 0
19613.998 0
19614.663 0
19615.328 0
19615.994 0
19616.659 0
19617.325 0
19617.990 0
19618.655 0
19619.321 0
19619.986 0
19620.652 2
19621.317 3
19621.983 1
19622.648 0
19623.314 0
19623.979 0
19624.645 0
19625.310 0
19625.976 0
19626.641 0
19627.307 0
19627.973 0
19628.638 1
19629.304 2
19629.969 0
19630.635 0
19631.301 1
19631.966 1
19632.632 0
19633.298 0
19633.963 0
19634.629 0
19635.295 0
19635.960 0
19636.626 0
19637.292 0
19637.958 0
19638.623 0
19639.289 1
19639.955 2
19640.621 0
19641.287 0
19641.952 0
19642.618 0
19643.284 0
19643.950 2
19644.616 3
19645.282 1
19645.948 0
19646.613 0
19647.279 0
19647.945 0
19648.611 0
19649.277 1
19649.943 0
19650.609 0
19651.275 0
19651.941 0
19652.607 1
19653.273 0
19653.939 0
19654.605 0
19655.271 0
19655.937 0
19656.603 0
19657.269 0
19657.935 0
19658.602 0
19659.268 0
19659.934 0
19660.600 0
19661.266 0
19661.932 0
19662.598 0
19663.265 0
19663.931 0
19664.597 0
19665.263 0
19665.929 0
19666.596 0
19667.262 0
19667.928 0
19668.594 0
19669.261 0
19669.927 0
19670.593 0
19671.260 0
19671.926 1
19672.592 1
19673.259 1
19673.925 0
19674.591 2
19675.258 0
19675.924 1
19676.591 1
19677.257 0
19677.923 0
19678.590 0
19679.256 0
19679.923 0
19680.589 0
19681.256 0
19681.922 0
19682.589 0
19683.255 0
19683.922 0
19684.588 0
19685.255 0
19685.921 1
19686.588 0
19687.255 0
19687.921 0
19688.588 0
19689.254 0
19689.921 0
19690.588 0
19691.254 0
19691.921 0
19692.588 0
19693.254 0
19693.921 0
19694.588 0
19695.255 0
19695.921 0
19696.588 0
19697.255 2
19697.922 1
19698.588 0
19699.255 0
19699.922 0
19700.589 2
19701.256 1
19701.922 0
19702.589 0
19703.256 1
19703.923 0
19704.590 0
19705.257 0
19705.924 0
19706.591 0
19707.257 0
19707.924 0
19708.591 0
19709.258 0
19709.925 0
19710.592 0
19711.259 0
19711.926 0
19712.593 0
19713.260 0
19713.927 3
19714.594 1
19715.261 0
19715.929 0
19716.596 0
19717.263 0
19717.930 0
19718.597 0
19719.264 0
19719.931 0
19720.598 0
19721.266 2
19721.933 3
19722.600 1
19723.267 1
19723.934 0
19724.601 1
19725.269 1
19725.936 0
19726.603 1
19727.270 0
19727.938 0
19728.605 0
19729.272 0
19729.940 0
19730.607 0
19731.274 0
19731.942 1
19732.609 1
19733.276 0
19733.944 0
19734.611 0
19735.279 0
19735.946 0
19736.613 0
19737.281 0
19737.948 0
19738.616 0
19739.283 0
19739.951 0
19740.618 0
19741.286 0
19741.953 0
19742.621 0
19743.288 0
19743.956 0
19744.623 0
19745.291 0
19745.958 0
19746.626 1
19747.294 0
19747.961 0
19748.629 0
19749.297 0
19749.964 1
19750.632 0
19751.300 1
19751.967 0
19752.635 0
19753.303 0
19753.970 1
19754.638 0
19755.306 0
19755.974 0
19756.641 0
19757.309 2
19757.977 1
19758.645 2
19759.312 0
19759.980 0
19760.648 0
19761.316 0
19761.984 0
19762.652 0
19763.320 2
19763.987 0
19764.655 0
19765.323 0
19765.991 0
19766.659 0
19767.327 0
19767.995 0
19768.663 0
19769.331 0
19769.999 0
19770.667 0
19771.335 0
19772.003 2
19772.671 2
19773.339 1
19774.007 0
19774.675 0
19775.343 0
19776.011 1
19776.679 0
19777.347 1
19778.016 0
19778.684 1
19779.352 0
19780.020 0
19780.688 0
19781.356 0
19782.025 0
19782.693 0
19783.361 0
19784.029 0
19784.697 0
19785.366 0
19786.034 0
19786.702 0
19787.370 0
19788.039 1
19788.707 0
19789.375 0
19790.044 0
19790.712 0
19791.380 1
19792.049 0
19792.717 0
19793.386 0
19794.054 0
19794.722 0
19795.391 0
19796.059 0
19796.728 0
19797.396 0
19798.064 0
19798.733 0
19799.401 0
19800.070 0
19800.738 0
19801.407 0
19802.075 0
19802.744 0
19803.413 2
19804.081 0
19804.750 0
19805.418 0
19806.087 0
19806.756 1
19807.424 0
19808.093 1
19808.761 0
19809.430 0
19810.099 0
19810.767 0
19811.436 0
19812.105 0
19812.773 0
19813.442 0
19814.111 0
19814.780 0
19815.448 0
19816.117 0
19816.786 0
19817.455 0
19818.124 1
19818.792 0
19819.461 0
19820.130 0
19820.799 0
19821.468 0
19822.137 2
19822.805 1
19823.474 0
19824.143 0
19824.812 0
19825.481 0
19826.150 0
19826.819 0
19827.488 1
19828.157 0
19828.826 0
19829.495 0
19830.164 0
19830.833 0
19831.502 1
19832.171 1
19832.840 0
19833.509 1
19834.178 0
19834.847 0
19835.516 0
19836.185 0
19836.855 0
19837.524 0
19838.193 0
19838.862 0
19839.531 0
19840.200 1
19840.869 2
19841.539 1
19842.208 3
19842.877 2
19843.546 0
19844.216 0
19844.885 0
19845.554 0
19846.223 0
19846.893 0
19847.562 0
19848.231 0
19848.901 0
19849.570 0
19850.239 0
19850.909 0
19851.578 0
19852.247 0
19852.917 0
19853.586 0
19854.255 0
19854.925 1
19855.594 0
19856.264 0
19856.933 0
19857.603 0
19858.272 0
19858.942 0
19859.611 0
19860.281 0
19860.950 0
19861.620 1
19862.289 3
19862.959 3
19863.628 0
19864.298 1
19864.968 0
19865.637 0
19866.307 0
19866.976 0
19867.646 0
19868.316 0
19868.985 0
19869.655 0
19870.325 1
19870.994 1
19871.664 0
19872.334 0
19873.003 0
19873.673 0
19874.343 0
19875.013 0
19875.682 0
19876.352 0
19877.022 0
19877.692 0
19878.362 0
19879.032 0
19879.701 0
19880.371 0
19881.041 0
19881.711 0
19882.381 0
19883.051 0
19883.721 0
19884.391 0
19885.060 0
19885.730 1
19886.400 0
19887.070 0
19887.740 0
19888.410 0
19889.080 0
19889.750 0
19890.420 0
19891.090 0
19891.760 0
19892.430 0
19893.100 0
19893.771 0
19894.441 0
19895.111 0
19895.781 0
19896.451 0
19897.121 0
19897.791 1
19898.461 0
19899.132 0
19899.802 0
19900.472 0
19901.142 0
19901.812 1
19902.483 0
19903.153 0
19903.823 0
19904.493 0
19905.164 0
19905.834 0
19906.504 0
19907.174 0
19907.845 0
19908.515 1
19909.185 0
19909.856 0
19910.526 0
19911.196 0
19911.867 0
19912.537 0
19913.208 0
19913.878 1
19914.548 1
19915.219 0
19915.889 1
19916.560 1
19917.230 0
19917.901 0
19918.571 0
19919.242 0
19919.912 0
19920.583 0
19921.253 1
19921.924 0
19922.594 0
19923.265 0
19923.936 0
19924.606 0
19925.277 0
19925.947 0
19926.618 0
19927.289 0
19927.959 1
19928.630 0
19929.301 0
19929.971 0
19930.642 0
19931.313 0
19931.983 0
19932.654 0
19933.325 0
19933.996 0
19934.666 0
19935.337 0
19936.008 0
19936.679 0
19937.350 1
19938.020 0
19938.691 0
19939.362 0
19940.033 0
19940.704 0
19941.375 0
19942.046 0
19942.716 0
19943.387 0
19944.058 0
19944.729 0
19945.400 0
19946.071 0
19946.742 0
19947.413 0
19948.084 1
19948.755 1
19949.426 0
19950.097 1
19950.768 1
19951.439 2
19952.110 1
19952.781 0
19953.452 1
19954.123 1
19954.795 1
19955.466 0
19956.137 0
19956.808 0
19957.479 0
19958.150 0
19958.821 0
19959.493 0
19960.164 0
19960.835 0
19961.506 0
19962.177 0
19962.849 0
19963.520 0
19964.191 0
19964.862 0
19965.534 0
19966.205 0
19966.876 0
19967.548 0
19968.219 0
19968.890 0
19969.562 0
19970.233 0
19970.904 0
19971.576 0
19972.247 0
19972.919 0
19973.590 0
19974.261 1
19974.933 0
19975.604 0
19976.276 0
19976.947 0
19977.619 0
19978.290 0
19978.962 3
19979.633 0
19980.305 0
19980.976 0
19981.648 0
19982.319 0
19982.991 1
19983.663 0
19984.334 0
19985.006 0
19985.677 0
19986.349 0
19987.021 0
19987.692 1
19988.364 0
19989.036 0
19989.707 0
19990.379 0
19991.051 0
19991.722 0
19992.394 0
19993.066 0
19993.738 0
19994.409 0
19995.081 0
19995.753 0
19996.425 0
19997.097 0
19997.768 1
19998.440 0
19999.112 0
19999.784 0
20000.456 0
20001.128 0
20001.800 0
20002.472 0
20003.143 0
20003.815 0
20004.487 0
20005.159 0
20005.831 0
20006.503 0
20007.175 0
20007.847 0
20008.519 0
20009.191 0
20009.863 0
20010.535 0
20011.207 0
20011.879 0
20012.551 0
20013.224 0
20013.896 0
20014.568 0
20015.240 0
20015.912 0
20016.584 0
20017.256 0
20017.928 0
20018.601 0
20019.273 0
20019.945 3
20020.617 1
20021.289 0
20021.962 0
20022.634 0
20023.306 0
20023.978 2
20024.651 0
20025.323 0
20025.995 0
20026.668 0
20027.340 0
20028.012 0
20028.685 0
20029.357 0
20030.029 0
20030.702 0
20031.374 0
20032.046 0
20032.719 1
20033.391 0
20034.064 0
20034.736 1
20035.409 1
20036.081 1
20036.754 1
20037.426 0
20038.099 0
20038.771 0
20039.444 0
20040.116 1
20040.789 0
20041.461 0
20042.134 1
20042.806 0
20043.479 0
20044.152 0
20044.824 0
20045.497 0
20046.169 0
20046.842 0
20047.515 0
20048.187 1
20048.860 1
20049.533 1
20050.205 0
20050.878 0
20051.551 0
20052.224 0
20052.896 0
20053.569 1
20054.242 1
20054.915 0
20055.588 2
20056.260 1
20056.933 0
20057.606 0
20058.279 1
20058.952 1
20059.625 0
20060.297 0
20060.970 0
20061.643 0
20062.316 0
20062.989 1
20063.662 2
20064.335 1
20065.008 0
20065.681 0
20066.354 0
20067.027 0
20067.700 0
20068.373 0
20069.046 0
20069.719 0
20070.392 0
20071.065 0
20071.738 0
20072.411 0
20073.084 0
20073.757 0
20074.430 0
20075.103 0
20075.777 0
20076.450 0
20077.123 0
20077.796 0
20078.469 0
20079.142 0
20079.816 0
20080.489 0
20081.162 0
20081.835 0
20082.509 0
20083.182 0
20083.855 0
20084.528 0
20085.202 0
20085.875 0
20086.548 0
20087.222 13
20087.895 10
20088.568 6
20089.242 4
20089.915 1
20090.588 1
20091.262 0
20091.935 0
20092.609 0
20093.282 0
20093.955 1
20094.629 0
20095.302 0
20095.976 0
20096.649 0
20097.323 0
20097.996 0
20098.670 1
20099.343 2
20100.017 1
20100.690 0
20101.364 0
20102.038 0
20102.711 0
20103.385 0
20104.058 0
20104.732 0
20105.406 0
20106.079 0
20106.753 0
20107.427 0
20108.100 0
20108.774 0
20109.448 0
20110.121 0
20110.795 0
20111.469 0
20112.143 0
20112.816 0
20113.490 0
20114.164 0
20114.838 0
20115.511 0
20116.185 0
20116.859 0
20117.533 0
20118.207 0
20118.881 0
20119.554 0
20120.228 0
20120.902 0
20121.576 0
20122.250 0
20122.924 0
20123.598 0
20124.272 0
20124.946 0
20125.620 0
20126.294 0
20126.968 0
20127.642 0
20128.316 0
20128.990 0
20129.664 0
20130.338 0
20131.012 0
20131.686 0
20132.360 0
20133.034 0
20133.708 0
20134.382 0
20135.056 0
20135.731 0
20136.405 0
20137.079 0
20137.753 0
20138.427 0
20139.101 0
20139.776 2
20140.450 0
20141.124 0
20141.798 0
20142.473 0
20143.147 0
20143.821 0
20144.495 0
20145.170 0
20145.844 0
20146.518 0
20147.193 0
20147.867 0
20148.541 0
20149.216 0
20149.890 1
20150.564 0
20151.239 0
20151.913 0
20152.588 0
20153.262 1
20153.937 0
20154.611 0
20155.285 0
20155.960 0
20156.634 0
20157.309 0
20157.983 0
20158.658 0
20159.332 0
20160.007 0
20160.682 0
20161.356 0
20162.031 0
20162.705 0
20163.380 0
20164.055 0
20164.729 0
20165.404 0
20166.078 1
20166.753 2
20167.428 2
20168.102 1
20168.777 0
20169.452 0
20170.127 0
20170.801 0
20171.476 0
20172.151 0
20172.826 0
20173.500 0
20174.175 0
20174.850 0
20175.525 0
20176.199 0
20176.874 0
20177.549 0
20178.224 0
20178.899 1
20179.574 0
20180.249 0
20180.923 0
20181.598 0
20182.273 0
20182.948 0
20183.623 0
20184.298 0
20184.973 0
20185.648 0
20186.323 0
20186.998 0
20187.673 0
20188.348 1
20189.023 0
20189.698 0
20190.373 0
20191.048 0
20191.723 0
20192.398 0
20193.073 0
20193.749 0
20194.424 0
20195.099 0
20195.774 0
20196.449 0
20197.124 0
20197.799 0
20198.475 0
20199.150 0
20199.825 0
20200.500 0
20201.176 0
20201.851 0
20202.526 0
20203.201 0
20203.877 0
20204.552 0
20205.227 0
20205.902 0
20206.578 0
20207.253 0
20207.928 0
20208.604 0
20209.279 0
20209.955 0
20210.630 0
20211.305 0
20211.981 0
20212.656 0
20213.332 0
20214.007 1
20214.683 2
20215.358 0
20216.033 0
20216.709 0
20217.384 1
20218.060 1
20218.735 0
20219.411 0
20220.087 0
20220.762 0
20221.438 0
20222.113 0
20222.789 0
20223.464 0
20224.140 0
20224.816 0
20225.491 0
20226.167 0
20226.843 0
20227.518 0
20228.194 0
20228.870 1
20229.545 1
20230.221 1
20230.897 0
20231.573 0
20232.248 0
20232.924 0
20233.600 0
20234.276 0
20234.951 0
20235.627 0
20236.303 1
20236.979 1
20237.655 0
20238.331 0
20239.006 0
20239.682 0
20240.358 0
20241.034 0
20241.710 0
20242.386 0
20243.062 0
20243.738 0
20244.414 0
20245.090 0
20245.766 0
20246.442 0
20247.118 0
20247.794 0
20248.470 0
20249.146 0
20249.822 0
20250.498 0
20251.174 0
20251.850 1
20252.526 1
20253.202 0
20253.878 0
20254.554 0
20255.231 0
20255.907 0
20256.583 0
20257.259 1
20257.935 1
20258.611 0
20259.288 0
20259.964 0
20260.640 0
20261.316 0
20261.993 0
20262.669 0
20263.345 4
20264.021 1
20264.698 0
20265.374 0
20266.050 1
20266.727 0
20267.403 0
20268.079 0
20268.756 0
20269.432 0
20270.108 0
20270.785 0
20271.461 1
20272.138 0
20272.814 6
20273.491 5
20274.167 1
20274.843 1
20275.520 0
20276.196 0
20276.873 0
20277.549 0
20278.226 0
20278.902 0
20279.579 0
20280.256 0
20280.932 0
20281.609 0
20282.285 0
20282.962 0
20283.638 1
20284.315 0
20284.992 0
20285.668 0
20286.345 0
20287.022 0
20287.698 0
20288.375 0
20289.052 0
20289.728 0
20290.405 0
20291.082 0
20291.759 0
20292.435 0
20293.112 0
20293.789 0
20294.466 0
20295.143 0
20295.819 0
20296.496 0
20297.173 0
20297.850 0
20298.527 0
20299.204 0
20299.880 0
20300.557 0
20301.234 1
20301.911 0
20302.588 0
20303.265 0
20303.942 0
20304.619 0
20305.296 0
20305.973 0
20306.650 0
20307.327 0
20308.004 0
20308.681 0
20309.358 0
20310.035 0
20310.712 0
20311.389 0
20312.066 0
20312.743 0
20313.420 0
20314.097 0
20314.775 0
20315.452 0
20316.129 0
20316.806 0
20317.483 0
20318.160 0
20318.838 0
20319.515 0
20320.192 0
20320.869 3
20321.547 3
20322.224 2
20322.901 1
20323.578 0
20324.256 0
20324.933 0
20325.610 0
20326.288 0
20326.965 0
20327.642 1
20328.320 4
20328.997 2
20329.674 1
20330.352 0
20331.029 1
20331.706 2
20332.384 0
20333.061 1
20333.739 0
20334.416 0
20335.094 3
20335.771 2
20336.449 1
20337.126 0
20337.804 1
20338.481 1
20339.159 1
20339.836 0
20340.514 0
20341.191 0
20341.869 0
20342.547 0
20343.224 0
20343.902 0
20344.579 0
20345.257 0
20345.935 0
20346.612 0
20347.290 0
20347.968 0
20348.645 0
20349.323 0
20350.001 0
20350.679 0
20351.356 0
20352.034 0
20352.712 0
20353.390 0
20354.067 0
20354.745 0
20355.423 0
20356.101 0
20356.779 0
20357.456 0
20358.134 0
20358.812 0
20359.490 0
20360.168 0
20360.846 0
20361.524 0
20362.202 0
20362.880 0
20363.557 0
20364.235 0
20364.913 0
20365.591 0
20366.269 0
20366.947 1
20367.625 0
20368.303 0
20368.981 0
20369.659 0
20370.337 0
20371.016 1
20371.694 0
20372.372 0
20373.050 1
20373.728 0
20374.406 0
20375.084 0
20375.762 0
20376.440 0
20377.119 0
20377.797 0
20378.475 0
20379.153 0
20379.831 0
20380.510 0
20381.188 0
20381.866 0
20382.544 0
20383.223 0
20383.901 0
20384.579 0
20385.258 0
20385.936 0
20386.614 0
20387.292 0
20387.971 0
20388.649 0
20389.328 0
20390.006 0
20390.684 1
20391.363 0
20392.041 0
20392.720 1
20393.398 2
20394.076 0
20394.755 0
20395.433 0
20396.112 0
20396.790 0
20397.469 0
20398.147 0
20398.826 0
20399.504 0
20400.183 0
20400.862 0
20401.540 0
20402.219 0
20402.897 0
20403.576 0
20404.255 0
20404.933 1
20405.612 0
20406.290 0
20406.969 0
20407.648 0
20408.326 0
20409.005 0
20409.684 0
20410.363 0
20411.041 0
20411.720 0
20412.399 0
20413.078 0
20413.756 0
20414.435 0
20415.114 0
20415.793 0
20416.472 0
20417.150 0
20417.829 0
20418.508 0
20419.187 0
20419.866 0
20420.545 0
20421.224 0
20421.903 0
20422.581 0
20423.260 2
20423.939 2
20424.618 0
20425.297 0
20425.976 0
20426.655 0
20427.334 0
20428.013 0
20428.692 0
20429.371 0
20430.050 0
20430.729 0
20431.408 0
20432.088 0
20432.767 0
20433.446 0
20434.125 0
20434.804 0
20435.483 0
20436.162 0
20436.841 1
20437.521 0
20438.200 0
20438.879 0
20439.558 0
20440.237 0
20440.917 0
20441.596 0
20442.275 0
20442.954 0
20443.634 0
20444.313 0
20444.992 0
20445.672 0
20446.351 0
20447.030 0
20447.709 0
20448.389 0
20449.068 0
20449.748 0
20450.427 0
20451.106 0
20451.786 0
20452.465 0
20453.145 0
20453.824 0
20454.504 0
20455.183 0
20455.862 0
20456.542 0
20457.221 0
20457.901 0
20458.580 2
20459.260 1
20459.940 0
20460.619 0
20461.299 0
20461.978 1
20462.658 0
20463.337 0
20464.017 0
20464.697 1
20465.376 0
20466.056 0
20466.736 0
20467.415 2
20468.095 0
20468.775 0
20469.454 0
20470.134 0
20470.814 0
20471.493 0
20472.173 0
20472.853 0
20473.533 0
20474.213 0
20474.892 0
20475.572 0
20476.252 0
20476.932 0
20477.612 0
20478.291 0
20478.971 0
20479.651 0
20480.331 0
20481.011 0
20481.691 0
20482.371 0
20483.051 0
20483.731 0
20484.411 0
20485.091 0
20485.771 0
20486.450 0
20487.130 0
20487.810 0
20488.491 0
20489.171 0
20489.851 0
20490.531 0
20491.211 0
20491.891 0
20492.571 0
20493.251 0
20493.931 1
20494.611 0
20495.291 0
20495.971 0
20496.652 1
20497.332 1
20498.012 0
20498.692 0
20499.372 0
20500.053 0
20500.733 0
20501.413 0
20502.093 0
20502.773 1
20503.454 0
20504.134 0
20504.814 1
20505.495 0
20506.175 0
20506.855 0
20507.536 0
20508.216 0
20508.896 0
20509.577 0
20510.257 0
20510.937 0
20511.618 1
20512.298 1
20512.979 0
20513.659 0
20514.339 0
20515.020 0
20515.700 0
20516.381 0
20517.061 0
20517.742 0
20518.422 1
20519.103 1
20519.783 1
20520.464 0
20521.145 0
20521.825 0
20522.506 0
20523.186 0
20523.867 0
20524.548 0
20525.228 0
20525.909 0
20526.589 0
20527.270 0
20527.951 0
20528.631 0
20529.312 1
20529.993 2
20530.674 1
20531.354 1
20532.035 0
20532.716 0
20533.397 0
20534.077 0
20534.758 0
20535.439 0
20536.120 0
20536.801 0
20537.481 0
20538.162 1
20538.843 0
20539.524 0
20540.205 0
20540.886 0
20541.567 0
20542.247 0
20542.928 0
20543.609 0
20544.290 0
20544.971 0
20545.652 0
20546.333 0
20547.014 0
20547.695 0
20548.376 0
20549.057 2
20549.738 0
20550.419 0
20551.100 0
20551.781 0
20552.462 0
20553.144 0
20553.825 0
20554.506 2
20555.187 2
20555.868 0
20556.549 0
20557.230 0
20557.911 0
20558.593 1
20559.274 0
20559.955 0
20560.636 0
20561.317 0
20561.999 0
20562.680 0
20563.361 0
20564.042 0
20564.724 0
20565.405 0
20566.086 0
20566.768 0
20567.449 0
20568.130 0
20568.812 0
20569.493 1
20570.174 0
20570.856 0
20571.537 0
20572.219 1
20572.900 1
20573.581 0
20574.263 0
20574.944 0
20575.626 0
20576.307 0
20576.989 0
20577.670 0
20578.352 0
20579.033 0
20579.715 0
20580.396 0
20581.078 0
20581.759 3
20582.441 0
20583.123 0
20583.804 2
20584.486 2
20585.167 2
20585.849 0
20586.531 0
20587.212 0
20587.894 0
20588.576 0
20589.257 0
20589.939 0
20590.621 0
20591.302 0
20591.984 2
20592.666 1
20593.348 0
20594.029 1
20594.711 0
20595.393 0
20596.075 0
20596.757 0
20597.438 0
20598.120 0
20598.802 0
20599.484 0
20600.166 0
20600.848 0
20601.530 0
20602.212 0
20602.893 0
20603.575 0
20604.257 0
20604.939 2
20605.621 1
20606.303 0
20606.985 0
20607.667 1
20608.349 0
20609.031 0
20609.713 0
20610.395 0
20611.077 0
20611.759 0
20612.441 0
20613.124 0
20613.806 0
20614.488 0
20615.170 0
20615.852 3
20616.534 1
20617.216 0
20617.898 0
20618.581 0
20619.263 0
20619.945 0
20620.627 0
20621.309 0
20621.992 0
20622.674 0
20623.356 0
20624.038 0
20624.721 0
20625.403 0
20626.085 0
20626.768 0
20627.450 1
20628.132 1
20628.815 2
20629.497 0
20630.179 0
20630.862 0
20631.544 0
20632.226 0
20632.909 0
20633.591 0
20634.274 0
20634.956 0
20635.639 0
20636.321 0
20637.003 1
20637.686 0
20638.368 0
20639.051 0
20639.734 0
20640.416 0
20641.099 0
20641.781 0
20642.464 0
20643.146 1
20643.829 1
20644.511 0
20645.194 0
20645.877 0
20646.559 0
20647.242 0
20647.925 1
20648.607 0
20649.290 0
20649.973 0
20650.655 0
20651.338 0
20652.021 0
20652.704 0
20653.386 0
20654.069 0
20654.752 0
20655.435 0
20656.117 0
20656.800 0
20657.483 0
20658.166 0
20658.849 0
20659.532 0
20660.214 0
20660.897 0
20661.580 0
20662.263 0
20662.946 0
20663.629 0
20664.312 0
20664.995 1
20665.678 1
20666.361 2
20667.044 2
20667.727 0
20668.410 0
20669.093 0
20669.776 0
20670.459 0
20671.142 0
20671.825 0
20672.508 0
20673.191 1
20673.874 0
20674.557 0
20675.240 0
20675.923 0
20676.606 0
20677.290 0
20677.973 0
20678.656 0
20679.339 0
20680.022 2
20680.705 2
20681.389 0
20682.072 0
20682.755 0
20683.438 0
20684.122 0
20684.805 0
20685.488 0
20686.171 0
20686.855 0
20687.538 4
20688.221 2
20688.905 0
20689.588 0
20690.271 0
20690.955 0
20691.638 0
20692.322 0
20693.005 0
20693.688 1
20694.372 0
20695.055 0
20695.739 0
20696.422 0
20697.106 0
20697.789 0
20698.473 0
20699.156 0
20699.840 0
20700.523 1
20701.207 2
20701.890 0
20702.574 0
20703.257 0
20703.941 0
20704.625 0
20705.308 0
20705.992 0
20706.675 0
20707.359 0
20708.043 0
20708.726 0
20709.410 0
20710.094 0
20710.777 0
20711.461 0
20712.145 0
20712.829 0
20713.512 0
20714.196 0
20714.880 0
20715.564 0
20716.247 0
20716.931 0
20717.615 0
20718.299 0
20718.983 0
20719.666 0
20720.350 0
20721.034 0
20721.718 1
20722.402 0
20723.086 0
20723.770 0
20724.454 0
20725.138 0
20725.822 0
20726.505 0
20727.189 0
20727.873 0
20728.557 0
20729.241 0
20729.925 0
20730.609 0
20731.293 0
20731.978 0
20732.662 0
20733.346 0
20734.030 1
20734.714 0
20735.398 0
20736.082 0
20736.766 0
20737.450 0
20738.134 0
20738.819 0
20739.503 1
20740.187 0
20740.871 0
20741.555 0
20742.240 0
20742.924 0
20743.608 1
20744.292 1
20744.977 2
20745.661 2
20746.345 1
20747.029 0
20747.714 0
20748.398 0
20749.082 0
20749.767 0
20750.451 0
20751.135 0
20751.820 0
20752.504 0
20753.189 0
20753.873 0
20754.557 0
20755.242 0
20755.926 0
20756.611 0
20757.295 0
20757.980 0
20758.664 0
20759.349 0
20760.033 0
20760.718 0
20761.402 0
20762.087 0
20762.771 0
20763.456 0
20764.140 0
20764.825 0
20765.510 0
20766.194 0
20766.879 0
20767.563 0
20768.248 0
20768.933 0
20769.617 0
20770.302 0
20770.987 0
20771.671 0
20772.356 0
20773.041 0
20773.726 0
20774.410 0
20775.095 0
20775.780 0
20776.465 0
20777.149 0
20777.834 0
20778.519 0
20779.204 0
20779.889 0
20780.574 0
20781.258 0
20781.943 0
20782.628 0
20783.313 0
20783.998 1
20784.683 0
20785.368 0
20786.053 0
20786.738 0
20787.423 0
20788.108 0
20788.793 1
20789.478 2
20790.163 2
20790.848 0
20791.533 0
20792.218 0
20792.903 0
20793.588 0
20794.273 0
20794.958 0
20795.643 0
20796.328 0
20797.013 0
20797.698 0
20798.384 0
20799.069 0
20799.754 0
20800.439 0
20801.124 0
20801.809 0
20802.495 0
20803.180 0
20803.865 0
20804.550 0
20805.236 0
20805.921 0
20806.606 0
20807.291 0
20807.977 0
20808.662 0
20809.347 1
20810.033 1
20810.718 0
20811.403 0
20812.089 0
20812.774 0
20813.460 1
20814.145 0
20814.830 0
20815.516 0
20816.201 0
20816.887 0
20817.572 0
20818.258 0
20818.943 0
20819.629 0
20820.314 0
20821.000 0
20821.685 0
20822.371 0
20823.056 0
20823.742 0
20824.427 0
20825.113 0
20825.798 0
20826.484 0
20827.170 0
20827.855 0
20828.541 0
20829.227 0
20829.912 0
20830.598 0
20831.284 0
20831.969 0
20832.655 0
20833.341 0
20834.026 1
20834.712 0
20835.398 2
20836.084 5
20836.769 2
20837.455 1
20838.141 0
20838.827 0
20839.513 0
20840.198 0
20840.884 1
20841.570 0
20842.256 0
20842.942 0
20843.628 0
20844.314 0
20845.000 0
20845.685 0
20846.371 1
20847.057 0
20847.743 0
20848.429 1
20849.115 0
20849.801 0
20850.487 0
20851.173 2
20851.859 2
20852.545 1
20853.231 0
20853.917 0
20854.603 0
20855.290 0
20855.976 0
20856.662 0
20857.348 0
20858.034 1
20858.720 0
20859.406 0
20860.092 0
20860.779 0
20861.465 0
20862.151 0
20862.837 0
20863.523 0
20864.210 0
20864.896 0
20865.582 0
20866.268 0
20866.955 0
20867.641 0
20868.327 0
20869.013 0
20869.700 0
20870.386 0
20871.072 0
20871.759 0
20872.445 1
20873.131 0
20873.818 0
20874.504 0
20875.191 0
20875.877 0
20876.563 1
20877.250 1
20877.936 0
20878.623 0
20879.309 0
20879.996 0
20880.682 0
20881.369 0
20882.055 0
20882.742 0
20883.428 0
20884.115 0
20884.801 0
20885.488 0
20886.175 1
20886.861 1
20887.548 1
20888.234 0
20888.921 0
20889.608 0
20890.294 0
20890.981 0
20891.668 0
20892.354 0
20893.041 0
20893.728 0
20894.415 0
20895.101 0
20895.788 0
20896.475 0
20897.162 0
20897.848 1
20898.535 0
20899.222 0
20899.909 0
20900.596 0
20901.282 0
20901.969 0
20902.656 0
20903.343 0
20904.030 0
20904.717 0
20905.404 3
20906.091 1
20906.777 0
20907.464 0
20908.151 0
20908.838 0
20909.525 0
20910.212 0
20910.899 0
20911.586 0
20912.273 0
20912.960 0
20913.647 3
20914.334 2
20915.021 0
20915.708 0
20916.396 0
20917.083 0
20917.770 1
20918.457 1
20919.144 0
20919.831 3
20920.518 2
20921.205 1
20921.893 0
20922.580 0
20923.267 0
20923.954 0
20924.641 0
20925.329 0
20926.016 0
20926.703 0
20927.390 1
20928.078 2
20928.765 0
20929.452 0
20930.140 0
20930.827 0
20931.514 0
20932.202 0
20932.889 0
20933.576 0
20934.264 0
20934.951 0
20935.638 0
20936.326 0
20937.013 0
20937.701 0
20938.388 0
20939.076 0
20939.763 0
20940.450 0
20941.138 0
20941.825 0
20942.513 0
20943.200 0
20943.888 0
20944.576 0
20945.263 0
20945.951 0
20946.638 0
20947.326 0
20948.013 0
20948.701 0
20949.389 0
20950.076 0
20950.764 0
20951.452 0
20952.139 0
20952.827 0
20953.515 3
20954.202 1
20954.890 0
20955.578 1
20956.266 0
20956.953 1
20957.641 1
20958.329 0
20959.017 0
20959.704 0
20960.392 0
20961.080 0
20961.768 0
20962.456 0
20963.144 0
20963.831 0
20964.519 0
20965.207 0
20965.895 0
20966.583 0
20967.271 0
20967.959 0
20968.647 0
20969.335 0
20970.023 0
20970.711 0
20971.399 0
20972.087 0
20972.775 0
20973.463 0
20974.151 0
20974.839 0
20975.527 0
20976.215 1
20976.903 0
20977.591 0
20978.279 0
20978.967 0
20979.655 0
20980.343 0
20981.032 0
20981.720 0
20982.408 0
20983.096 0
20983.784 0
20984.472 0
20985.161 0
20985.849 0
20986.537 0
20987.225 0
20987.914 1
20988.602 2
20989.290 0
20989.978 0
20990.667 1
20991.355 0
20992.043 0
20992.732 0
20993.420 1
20994.108 0
20994.797 0
20995.485 0
20996.174 0
20996.862 0
20997.550 0
20998.239 0
20998.927 0
20999.616 0
21000.304 1
21000.993 0
21001.681 0
21002.370 0
21003.058 0
21003.747 0
21004.435 0
21005.124 0
21005.812 0
21006.501 0
21007.189 0
21007.878 0
21008.566 0
21009.255 0
21009.944 0
21010.632 0
21011.321 0
21012.010 0
21012.698 0
21013.387 1
21014.076 0
21014.764 0
21015.453 0
21016.142 0
21016.830 0
21017.519 0
21018.208 0
21018.897 0
21019.585 0
21020.274 0
21020.963 0
21021.652 0
21022.341 0
21023.030 0
21023.718 0
21024.407 0
21025.096 1
21025.785 0
21026.474 0
21027.163 0
21027.852 0
21028.541 0
21029.230 0
21029.918 0
21030.607 0
21031.296 0
21031.985 0
21032.674 0
21033.363 0
21034.052 0
21034.741 0
21035.430 0
21036.119 0
21036.808 0
21037.498 0
21038.187 0
21038.876 0
21039.565 0
21040.254 0
21040.943 0
21041.632 0
21042.321 0
21043.011 0
21043.700 0
21044.389 0
21045.078 0
21045.767 0
21046.456 0
21047.146 0
21047.835 0
21048.524 0
21049.213 0
21049.903 0
21050.592 0
21051.281 0
21051.971 0
21052.660 0
21053.349 0
21054.039 0
21054.728 2
21055.417 1
21056.107 0
21056.796 1
21057.485 1
21058.175 0
21058.864 0
21059.554 1
21060.243 1
21060.933 0
21061.622 0
21062.311 0
21063.001 0
21063.690 0
21064.380 0
21065.070 0
21065.759 0
21066.449 0
21067.138 0
21067.828 0
21068.517 0
21069.207 0
21069.896 0
21070.586 0
21071.276 0
21071.965 0
21072.655 0
21073.345 0
21074.034 0
21074.724 0
21075.414 0
21076.103 0
21076.793 0
21077.483 1
21078.173 2
21078.862 1
21079.552 0
21080.242 0
21080.932 0
21081.621 0
21082.311 0
21083.001 0
21083.691 2
21084.381 0
21085.070 0
21085.760 0
21086.450 0
21087.140 0
21087.830 0
21088.520 0
21089.210 0
21089.900 0
21090.590 0
21091.280 0
21091.970 0
21092.660 1
21093.349 3
21094.039 1
21094.729 0
21095.419 0
21096.110 0
21096.800 0
21097.490 0
21098.180 0
21098.870 0
21099.560 0
21100.250 0
21100.940 2
21101.630 2
21102.320 0
21103.010 0
21103.701 0
21104.391 0
21105.081 0
21105.771 0
21106.461 0
21107.151 0
21107.842 0
21108.532 0
21109.222 0
21109.912 0
21110.603 0
21111.293 2
21111.983 0
21112.674 0
21113.364 0
21114.054 0
21114.744 0
21115.435 0
21116.125 0
21116.816 0
21117.506 0
21118.196 0
21118.887 0
21119.577 0
21120.268 0
21120.958 0
21121.648 0
21122.339 0
21123.029 0
21123.720 0
21124.410 0
21125.101 0
21125.791 0
21126.482 0
21127.172 0
21127.863 0
21128.553 0
21129.244 0
21129.935 0
21130.625 1
21131.316 0
21132.006 0
21132.697 0
21133.388 0
21134.078 0
21134.769 0
21135.460 0
21136.150 1
21136.841 0
21137.532 1
21138.222 2
21138.913 3
21139.604 3
21140.295 1
21140.985 1
21141.676 0
21142.367 0
21143.058 0
21143.749 0
21144.439 0
21145.130 0
21145.821 0
21146.512 0
21147.203 0
21147.894 0
21148.585 0
21149.275 7
21149.966 8
21150.657 5
21151.348 1
21152.039 0
21152.730 0
21153.421 0
21154.112 1
21154.803 0
21155.494 0
21156.185 0
21156.876 0
21157.567 0
21158.258 1
21158.949 3
21159.640 1
21160.331 1
21161.022 0
21161.713 0
21162.405 0
21163.096 1
21163.787 0
21164.478 0
21165.169 0
21165.860 1
21166.551 1
21167.243 0
21167.934 0
21168.625 0
21169.316 0
21170.008 0
21170.699 0
21171.390 0
21172.081 1
21172.773 0
21173.464 0
21174.155 0
21174.847 0
21175.538 0
21176.229 0
21176.921 0
21177.612 0
21178.303 0
21178.995 0
21179.686 0
21180.377 1
21181.069 0
21181.760 0
21182.452 0
21183.143 2
21183.835 1
21184.526 0
21185.218 1
21185.909 1
21186.601 0
21187.292 0
21187.984 0
21188.675 0
21189.367 0
21190.058 0
21190.750 0
21191.441 0
21192.133 0
21192.825 0
21193.516 0
21194.208 0
21194.899 0
21195.591 0
21196.283 0
21196.974 0
21197.666 3
21198.358 2
21199.050 0
21199.741 0
21200.433 0
21201.125 0
21201.817 4
21202.508 3
21203.200 1
21203.892 0
21204.584 0
21205.275 0
21205.967 0
21206.659 0
21207.351 0
21208.043 0
21208.735 0
21209.427 0
21210.118 0
21210.810 0
21211.502 0
21212.194 0
21212.886 0
21213.578 0
21214.270 0
21214.962 0
21215.654 0
21216.346 0
21217.038 0
21217.730 0
21218.422 0
21219.114 0
21219.806 0
21220.498 1
21221.190 4
21221.882 2
21222.574 0
21223.266 0
21223.959 0
21224.651 0
21225.343 0
21226.035 0
21226.727 1
21227.419 1
21228.111 1
21228.804 0
21229.496 0
21230.188 0
21230.880 0
21231.573 0
21232.265 0
21232.957 0
21233.649 0
21234.342 0
21235.034 0
21235.726 0
21236.419 0
21237.111 3
21237.803 3
21238.496 1
21239.188 0
21239.880 0
21240.573 0
21241.265 0
21241.957 0
21242.650 0
21243.342 0
21244.035 0
21244.727 0
21245.420 1
21246.112 1
21246.805 0
21247.497 0
21248.190 0
21248.882 0
21249.575 0
21250.267 0
21250.960 0
21251.652 3
21252.345 3
21253.038 0
21253.730 0
21254.423 0
21255.115 0
21255.808 2
21256.501 0
21257.193 0
21257.886 0
21258.579 0
21259.271 0
21259.964 0
21260.657 0
21261.349 0
21262.042 0
21262.735 0
21263.428 0
21264.120 0
21264.813 0
21265.506 0
21266.199 0
21266.892 0
21267.585 0
21268.277 0
21268.970 0
21269.663 0
21270.356 0
21271.049 0
21271.742 0
21272.435 0
21273.128 0
21273.820 0
21274.513 0
21275.206 0
21275.899 0
21276.592 0
21277.285 0
21277.978 0
21278.671 0
21279.364 0
21280.057 0
21280.750 0
21281.443 0
21282.136 0
21282.830 0
21283.523 0
21284.216 0
21284.909 0
21285.602 0
21286.295 0
21286.988 0
21287.681 0
21288.375 3
21289.068 1
21289.761 1
21290.454 0
21291.147 0
21291.840 0
21292.534 0
21293.227 0
21293.920 0
21294.613 0
21295.307 0
21296.000 0
21296.693 0
21297.387 0
21298.080 0
21298.773 0
21299.467 0
21300.160 0
21300.853 0
21301.547 0
21302.240 0
21302.934 0
21303.627 0
21304.320 0
21305.014 0
21305.707 0
21306.401 0
21307.094 0
21307.788 0
21308.481 0
21309.175 0
21309.868 0
21310.562 0
21311.255 0
21311.949 0
21312.642 0
21313.336 0
21314.029 0
21314.723 0
21315.417 0
21316.110 0
21316.804 0
21317.498 0
21318.191 0
21318.885 0
21319.579 0
21320.272 0
21320.966 0
21321.660 0
21322.353 0
21323.047 0
21323.741 0
21324.435 0
21325.128 0
21325.822 0
21326.516 1
21327.210 0
21327.903 0
21328.597 0
21329.291 0
21329.985 0
21330.679 0
21331.373 0
21332.067 0
21332.760 0
21333.454 0
21334.148 0
21334.842 0
21335.536 0
21336.230 0
21336.924 0
21337.618 0
21338.312 0
21339.006 0
21339.700 0
21340.394 0
21341.088 0
21341.782 0
21342.476 0
21343.170 0
21343.864 1
21344.558 1
21345.252 0
21345.946 1
21346.641 0
21347.335 1
21348.029 0
21348.723 0
21349.417 0
21350.111 0
21350.805 0
21351.500 0
21352.194 0
21352.888 0
21353.582 0
21354.277 0
21354.971 0
21355.665 0
21356.359 0
21357.054 0
21357.748 1
21358.442 1
21359.136 0
21359.831 0
21360.525 0
21361.219 0
21361.914 0
21362.608 1
21363.303 0
21363.997 0
21364.691 0
21365.386 0
21366.080 0
21366.775 0
21367.469 0
21368.164 0
21368.858 0
21369.553 0
21370.247 0
21370.942 0
21371.636 0
21372.331 0
21373.025 0
21373.720 0
21374.414 0
21375.109 0
21375.803 0
21376.498 0
21377.193 0
21377.887 0
21378.582 0
21379.277 0
21379.971 0
21380.666 0
21381.361 0
21382.055 0
21382.750 0
21383.445 0
21384.139 0
21384.834 0
21385.529 1
21386.224 0
21386.918 1
21387.613 0
21388.308 0
21389.003 0
21389.697 0
21390.392 0
21391.087 0
21391.782 0
21392.477 0
21393.172 0
21393.867 0
21394.561 0
21395.256 0
21395.951 0
21396.646 0
21397.341 0
21398.036 0
21398.731 0
21399.426 0
21400.121 0
21400.816 0
21401.511 0
21402.206 0
21402.901 0
21403.596 0
21404.291 0
21404.986 0
21405.681 0
21406.376 0
21407.071 0
21407.767 0
21408.462 0
21409.157 0
21409.852 0
21410.547 0
21411.242 0
21411.937 0
21412.633 1
21413.328 4
21414.023 3
21414.718 1
21415.413 1
21416.109 0
21416.804 0
21417.499 0
21418.194 0
21418.890 0
21419.585 0
21420.280 0
21420.976 0
21421.671 0
21422.366 0
21423.062 0
21423.757 0
21424.452 0
21425.148 0
21425.843 0
21426.539 0
21427.234 0
21427.929 0
21428.625 0
21429.320 0
21430.016 0
21430.711 0
21431.407 0
21432.102 0
21432.798 0
21433.493 0
21434.189 0
21434.884 0
21435.580 0
21436.276 0
21436.971 0
21437.667 0
21438.362 0
21439.058 2
21439.754 0
21440.449 0
21441.145 0
21441.841 0
21442.536 1
21443.232 0
21443.928 0
21444.623 0
21445.319 0
21446.015 0
21446.710 0
21447.406 0
21448.102 0
21448.798 0
21449.493 0
21450.189 0
21450.885 0
21451.581 0
21452.277 0
21452.973 0
21453.668 0
21454.364 1
21455.060 1
21455.756 0
21456.452 0
21457.148 0
21457.844 0
21458.540 0
21459.236 0
21459.932 1
21460.628 0
21461.324 0
21462.019 0
21462.715 0
21463.411 0
21464.108 0
21464.804 0
21465.500 0
21466.196 0
21466.892 0
21467.588 0
21468.284 0
21468.980 0
21469.676 0
21470.372 0
21471.068 0
21471.764 0
21472.461 0
21473.157 0
21473.853 0
21474.549 0
21475.245 0
21475.942 0
21476.638 0
21477.334 0
21478.030 0
21478.727 0
21479.423 0
21480.119 0
21480.815 0
21481.512 0
21482.208 0
21482.904 0
21483.601 0
21484.297 0
21484.993 0
21485.690 1
21486.386 1
21487.082 0
21487.779 0
21488.475 0
21489.172 0
21489.868 0
21490.565 0
21491.261 0
21491.958 0
21492.654 0
21493.350 0
21494.047 1
21494.744 0
21495.440 0
21496.137 0
21496.833 0
21497.530 0
21498.226 0
21498.923 0
21499.619 0
21500.316 0
