# Supplementary material for: LIMPIC: a computational method for the separation of protein MALDI-TOF-MS signals from noise
Source: BMC Bioinformatics. 2007 Mar 26;8:101. doi: 10.1186/1471-2105-8-101 (PMC1847688; doi:10.1186/1471-2105-8-101)
Supplement: Additional File 3 — Compressed archive of 30 text files, containing MALDI-TOF-MS data acquired from human plasma samples. [file 1471-2105-8-101-S3.zip › Plasma/P_19.txt]

4986.578 0
4986.914 0
4987.249 0
4987.585 0
4987.921 0
4988.256 0
4988.592 0
4988.928 0
4989.263 81
4989.599 93
4989.935 89
4990.271 78
4990.606 86
4990.942 89
4991.278 65
4991.614 66
4991.950 76
4992.285 85
4992.621 91
4992.957 66
4993.293 79
4993.629 110
4993.965 114
4994.301 91
4994.636 87
4994.972 105
4995.308 123
4995.644 120
4995.980 99
4996.316 76
4996.652 89
4996.988 101
4997.324 121
4997.660 102
4997.996 98
4998.332 97
4998.668 102
4999.004 95
4999.340 88
4999.676 80
5000.012 96
5000.348 112
5000.685 118
5001.021 109
5001.357 107
5001.693 94
5002.029 88
5002.365 82
5002.701 106
5003.038 91
5003.374 98
5003.710 119
5004.046 113
5004.382 112
5004.719 110
5005.055 123
5005.391 119
5005.727 121
5006.064 118
5006.400 91
5006.736 90
5007.073 71
5007.409 71
5007.745 71
5008.082 77
5008.418 84
5008.754 68
5009.091 54
5009.427 75
5009.764 74
5010.100 95
5010.436 112
5010.773 116
5011.109 104
5011.446 79
5011.782 90
5012.119 96
5012.455 76
5012.792 75
5013.128 68
5013.465 73
5013.801 93
5014.138 87
5014.474 93
5014.811 84
5015.148 77
5015.484 74
5015.821 88
5016.157 109
5016.494 97
5016.831 75
5017.167 86
5017.504 78
5017.841 62
5018.177 62
5018.514 80
5018.851 102
5019.187 72
5019.524 79
5019.861 69
5020.198 63
5020.534 87
5020.871 99
5021.208 106
5021.545 97
5021.882 76
5022.218 81
5022.555 107
5022.892 140
5023.229 128
5023.566 128
5023.903 109
5024.240 100
5024.577 112
5024.913 112
5025.250 100
5025.587 81
5025.924 62
5026.261 67
5026.598 64
5026.935 59
5027.272 62
5027.609 47
5027.946 48
5028.283 54
5028.620 55
5028.957 59
5029.294 86
5029.631 68
5029.968 69
5030.306 74
5030.643 63
5030.980 64
5031.317 80
5031.654 91
5031.991 81
5032.328 80
5032.666 77
5033.003 90
5033.340 113
5033.677 113
5034.014 129
5034.352 107
5034.689 96
5035.026 89
5035.363 108
5035.701 115
5036.038 104
5036.375 98
5036.713 80
5037.050 89
5037.387 96
5037.724 105
5038.062 106
5038.399 118
5038.737 98
5039.074 89
5039.411 91
5039.749 78
5040.086 68
5040.424 86
5040.761 71
5041.099 63
5041.436 69
5041.773 83
5042.111 57
5042.448 69
5042.786 73
5043.124 89
5043.461 95
5043.799 110
5044.136 84
5044.474 72
5044.811 62
5045.149 74
5045.486 78
5045.824 75
5046.162 70
5046.499 70
5046.837 78
5047.175 97
5047.512 102
5047.850 123
5048.188 116
5048.525 127
5048.863 97
5049.201 95
5049.539 104
5049.876 95
5050.214 99
5050.552 85
5050.890 116
5051.227 131
5051.565 105
5051.903 118
5052.241 118
5052.579 110
5052.917 92
5053.254 75
5053.592 84
5053.930 78
5054.268 69
5054.606 60
5054.944 68
5055.282 71
5055.620 81
5055.958 65
5056.296 80
5056.634 76
5056.972 69
5057.310 90
5057.648 99
5057.986 100
5058.324 94
5058.662 77
5059.000 85
5059.338 82
5059.676 87
5060.014 88
5060.352 70
5060.690 70
5061.028 87
5061.366 76
5061.705 85
5062.043 95
5062.381 97
5062.719 102
5063.057 113
5063.396 102
5063.734 114
5064.072 121
5064.410 105
5064.748 101
5065.087 105
5065.425 104
5065.763 105
5066.102 104
5066.440 102
5066.778 112
5067.116 119
5067.455 105
5067.793 102
5068.132 108
5068.470 116
5068.808 92
5069.147 77
5069.485 109
5069.823 124
5070.162 105
5070.500 107
5070.839 102
5071.177 92
5071.516 74
5071.854 78
5072.193 89
5072.531 93
5072.870 86
5073.208 72
5073.547 62
5073.885 70
5074.224 87
5074.562 70
5074.901 73
5075.240 67
5075.578 91
5075.917 86
5076.255 72
5076.594 76
5076.933 90
5077.271 102
5077.610 88
5077.949 75
5078.287 91
5078.626 112
5078.965 105
5079.304 101
5079.642 71
5079.981 65
5080.320 86
5080.659 88
5080.997 82
5081.336 75
5081.675 82
5082.014 74
5082.353 79
5082.692 93
5083.030 95
5083.369 86
5083.708 72
5084.047 64
5084.386 67
5084.725 56
5085.064 60
5085.403 60
5085.742 52
5086.081 69
5086.420 73
5086.759 65
5087.098 69
5087.437 54
5087.776 53
5088.115 53
5088.454 56
5088.793 64
5089.132 57
5089.471 53
5089.810 48
5090.149 58
5090.488 61
5090.827 62
5091.166 63
5091.505 82
5091.845 94
5092.184 76
5092.523 69
5092.862 63
5093.201 73
5093.541 82
5093.880 87
5094.219 86
5094.558 105
5094.897 94
5095.237 94
5095.576 105
5095.915 94
5096.255 82
5096.594 84
5096.933 91
5097.273 91
5097.612 75
5097.951 77
5098.291 97
5098.630 120
5098.969 93
5099.309 79
5099.648 84
5099.988 84
5100.327 75
5100.666 76
5101.006 79
5101.345 80
5101.685 75
5102.024 69
5102.364 65
5102.703 59
5103.043 81
5103.382 95
5103.722 93
5104.061 91
5104.401 84
5104.741 71
5105.080 83
5105.420 84
5105.759 109
5106.099 95
5106.439 95
5106.778 117
5107.118 111
5107.458 110
5107.797 91
5108.137 87
5108.477 74
5108.816 80
5109.156 110
5109.496 113
5109.836 106
5110.175 100
5110.515 92
5110.855 97
5111.195 100
5111.534 108
5111.874 104
5112.214 80
5112.554 79
5112.894 72
5113.234 79
5113.574 73
5113.913 73
5114.253 76
5114.593 61
5114.933 63
5115.273 53
5115.613 41
5115.953 41
5116.293 50
5116.633 85
5116.973 82
5117.313 83
5117.653 71
5117.993 66
5118.333 96
5118.673 72
5119.013 72
5119.353 86
5119.693 88
5120.033 107
5120.373 114
5120.713 110
5121.054 109
5121.394 103
5121.734 108
5122.074 99
5122.414 116
5122.754 111
5123.094 95
5123.435 107
5123.775 109
5124.115 102
5124.455 106
5124.796 112
5125.136 112
5125.476 113
5125.816 96
5126.157 81
5126.497 87
5126.837 88
5127.178 83
5127.518 80
5127.858 81
5128.199 80
5128.539 89
5128.879 80
5129.220 83
5129.560 86
5129.901 91
5130.241 82
5130.581 59
5130.922 65
5131.262 63
5131.603 88
5131.943 84
5132.284 82
5132.624 63
5132.965 66
5133.305 70
5133.646 59
5133.986 75
5134.327 85
5134.668 100
5135.008 105
5135.349 105
5135.689 120
5136.030 104
5136.371 101
5136.711 90
5137.052 84
5137.392 97
5137.733 110
5138.074 98
5138.415 80
5138.755 82
5139.096 81
5139.437 78
5139.777 65
5140.118 81
5140.459 79
5140.800 100
5141.141 86
5141.481 79
5141.822 87
5142.163 85
5142.504 80
5142.845 89
5143.185 94
5143.526 79
5143.867 82
5144.208 81
5144.549 92
5144.890 76
5145.231 71
5145.572 75
5145.913 94
5146.254 101
5146.595 93
5146.936 104
5147.277 107
5147.618 103
5147.959 93
5148.300 90
5148.641 66
5148.982 70
5149.323 88
5149.664 99
5150.005 85
5150.346 85
5150.687 81
5151.028 108
5151.369 98
5151.710 93
5152.052 82
5152.393 72
5152.734 70
5153.075 69
5153.416 69
5153.757 74
5154.099 80
5154.440 72
5154.781 73
5155.122 78
5155.464 83
5155.805 71
5156.146 62
5156.487 61
5156.829 51
5157.170 59
5157.511 66
5157.853 71
5158.194 66
5158.535 69
5158.877 77
5159.218 84
5159.560 58
5159.901 48
5160.242 43
5160.584 35
5160.925 47
5161.267 58
5161.608 69
5161.950 71
5162.291 69
5162.633 76
5162.974 79
5163.316 67
5163.657 64
5163.999 65
5164.340 62
5164.682 88
5165.023 77
5165.365 66
5165.707 65
5166.048 72
5166.390 56
5166.732 75
5167.073 109
5167.415 93
5167.756 74
5168.098 65
5168.440 49
5168.782 59
5169.123 64
5169.465 60
5169.807 90
5170.148 110
5170.490 83
5170.832 66
5171.174 52
5171.516 65
5171.857 66
5172.199 63
5172.541 70
5172.883 66
5173.225 42
5173.566 52
5173.908 51
5174.250 55
5174.592 57
5174.934 94
5175.276 94
5175.618 100
5175.960 80
5176.302 81
5176.644 66
5176.986 55
5177.328 61
5177.670 44
5178.012 39
5178.354 37
5178.696 41
5179.038 46
5179.380 62
5179.722 67
5180.064 78
5180.406 103
5180.748 81
5181.090 67
5181.432 78
5181.774 85
5182.117 94
5182.459 87
5182.801 78
5183.143 59
5183.485 69
5183.827 46
5184.170 49
5184.512 50
5184.854 63
5185.196 73
5185.539 54
5185.881 55
5186.223 60
5186.565 63
5186.908 64
5187.250 59
5187.592 64
5187.935 58
5188.277 69
5188.619 79
5188.962 66
5189.304 74
5189.646 85
5189.989 72
5190.331 93
5190.674 86
5191.016 103
5191.359 104
5191.701 91
5192.044 81
5192.386 71
5192.728 73
5193.071 73
5193.413 77
5193.756 93
5194.099 90
5194.441 89
5194.784 98
5195.126 107
5195.469 86
5195.811 87
5196.154 92
5196.497 87
5196.839 94
5197.182 92
5197.524 74
5197.867 80
5198.210 73
5198.552 79
5198.895 99
5199.238 102
5199.581 70
5199.923 76
5200.266 56
5200.609 67
5200.952 75
5201.294 79
5201.637 57
5201.980 54
5202.323 76
5202.666 95
5203.008 92
5203.351 83
5203.694 87
5204.037 104
5204.380 107
5204.723 90
5205.066 105
5205.408 79
5205.751 75
5206.094 66
5206.437 97
5206.780 100
5207.123 87
5207.466 64
5207.809 71
5208.152 64
5208.495 74
5208.838 77
5209.181 69
5209.524 83
5209.867 81
5210.210 93
5210.553 100
5210.897 81
5211.240 87
5211.583 74
5211.926 80
5212.269 96
5212.612 76
5212.955 69
5213.298 80
5213.642 73
5213.985 71
5214.328 69
5214.671 62
5215.014 62
5215.358 60
5215.701 74
5216.044 65
5216.387 66
5216.731 70
5217.074 85
5217.417 80
5217.761 85
5218.104 87
5218.447 84
5218.791 75
5219.134 87
5219.477 90
5219.821 106
5220.164 106
5220.508 110
5220.851 84
5221.194 55
5221.538 51
5221.881 64
5222.225 51
5222.568 64
5222.912 68
5223.255 76
5223.599 89
5223.942 83
5224.286 89
5224.629 67
5224.973 78
5225.316 55
5225.660 57
5226.004 53
5226.347 53
5226.691 47
5227.034 42
5227.378 46
5227.722 61
5228.065 67
5228.409 61
5228.753 61
5229.096 59
5229.440 69
5229.784 89
5230.127 82
5230.471 76
5230.815 62
5231.159 68
5231.502 70
5231.846 81
5232.190 69
5232.534 65
5232.878 58
5233.221 75
5233.565 70
5233.909 70
5234.253 60
5234.597 58
5234.941 52
5235.285 57
5235.628 56
5235.972 63
5236.316 61
5236.660 64
5237.004 71
5237.348 64
5237.692 73
5238.036 79
5238.380 73
5238.724 64
5239.068 56
5239.412 62
5239.756 52
5240.100 56
5240.444 53
5240.788 80
5241.132 68
5241.476 69
5241.821 72
5242.165 68
5242.509 59
5242.853 69
5243.197 79
5243.541 63
5243.885 60
5244.230 67
5244.574 77
5244.918 78
5245.262 56
5245.606 48
5245.951 50
5246.295 54
5246.639 43
5246.983 44
5247.328 45
5247.672 50
5248.016 50
5248.361 62
5248.705 76
5249.049 75
5249.394 73
5249.738 66
5250.082 73
5250.427 63
5250.771 64
5251.116 65
5251.460 65
5251.804 56
5252.149 50
5252.493 72
5252.838 82
5253.182 79
5253.527 78
5253.871 84
5254.216 63
5254.560 64
5254.905 63
5255.249 64
5255.594 76
5255.938 90
5256.283 94
5256.628 83
5256.972 68
5257.317 45
5257.661 41
5258.006 42
5258.351 39
5258.695 42
5259.040 54
5259.385 80
5259.729 73
5260.074 67
5260.419 64
5260.764 70
5261.108 58
5261.453 72
5261.798 69
5262.143 70
5262.487 68
5262.832 68
5263.177 64
5263.522 58
5263.867 43
5264.211 34
5264.556 51
5264.901 65
5265.246 86
5265.591 71
5265.936 65
5266.281 54
5266.626 48
5266.970 60
5267.315 72
5267.660 67
5268.005 58
5268.350 56
5268.695 82
5269.040 86
5269.385 66
5269.730 64
5270.075 62
5270.420 56
5270.765 44
5271.110 48
5271.456 46
5271.801 48
5272.146 32
5272.491 51
5272.836 51
5273.181 44
5273.526 53
5273.871 59
5274.217 63
5274.562 63
5274.907 73
5275.252 78
5275.597 70
5275.943 51
5276.288 43
5276.633 55
5276.978 60
5277.324 68
5277.669 75
5278.014 70
5278.359 81
5278.705 60
5279.050 61
5279.395 71
5279.741 74
5280.086 65
5280.431 54
5280.777 82
5281.122 108
5281.468 103
5281.813 87
5282.158 112
5282.504 90
5282.849 80
5283.195 80
5283.540 75
5283.886 89
5284.231 83
5284.577 79
5284.922 62
5285.268 78
5285.613 67
5285.959 54
5286.304 56
5286.650 62
5286.996 77
5287.341 74
5287.687 60
5288.032 66
5288.378 54
5288.724 34
5289.069 49
5289.415 73
5289.761 63
5290.106 60
5290.452 66
5290.798 74
5291.143 77
5291.489 66
5291.835 54
5292.181 62
5292.526 62
5292.872 55
5293.218 99
5293.564 86
5293.910 77
5294.255 83
5294.601 73
5294.947 81
5295.293 90
5295.639 80
5295.985 84
5296.330 68
5296.676 65
5297.022 58
5297.368 52
5297.714 51
5298.060 40
5298.406 44
5298.752 36
5299.098 36
5299.444 43
5299.790 61
5300.136 69
5300.482 72
5300.828 58
5301.174 35
5301.520 45
5301.866 29
5302.212 26
5302.558 76
5302.904 70
5303.251 66
5303.597 49
5303.943 64
5304.289 53
5304.635 49
5304.981 56
5305.327 61
5305.674 54
5306.020 51
5306.366 60
5306.712 43
5307.059 43
5307.405 39
5307.751 54
5308.097 65
5308.444 44
5308.790 45
5309.136 54
5309.482 68
5309.829 74
5310.175 64
5310.522 55
5310.868 47
5311.214 61
5311.561 70
5311.907 75
5312.253 86
5312.600 72
5312.946 60
5313.293 74
5313.639 67
5313.986 51
5314.332 40
5314.679 42
5315.025 54
5315.372 52
5315.718 59
5316.065 84
5316.411 81
5316.758 54
5317.104 42
5317.451 45
5317.797 51
5318.144 60
5318.491 67
5318.837 47
5319.184 45
5319.531 47
5319.877 67
5320.224 50
5320.571 50
5320.917 84
5321.264 78
5321.611 68
5321.957 74
5322.304 83
5322.651 69
5322.998 60
5323.344 56
5323.691 49
5324.038 57
5324.385 51
5324.732 38
5325.078 54
5325.425 59
5325.772 54
5326.119 51
5326.466 65
5326.813 54
5327.160 61
5327.506 60
5327.853 44
5328.200 53
5328.547 71
5328.894 66
5329.241 63
5329.588 65
5329.935 48
5330.282 47
5330.629 40
5330.976 73
5331.323 86
5331.670 70
5332.017 82
5332.364 76
5332.711 65
5333.058 52
5333.405 48
5333.753 46
5334.100 55
5334.447 52
5334.794 53
5335.141 44
5335.488 38
5335.835 58
5336.183 73
5336.530 57
5336.877 55
5337.224 46
5337.571 48
5337.919 32
5338.266 33
5338.613 54
5338.960 64
5339.308 39
5339.655 53
5340.002 48
5340.350 50
5340.697 54
5341.044 56
5341.392 62
5341.739 65
5342.086 69
5342.434 65
5342.781 55
5343.129 54
5343.476 64
5343.823 90
5344.171 67
5344.518 55
5344.866 52
5345.213 62
5345.561 51
5345.908 46
5346.256 49
5346.603 59
5346.951 55
5347.298 56
5347.646 65
5347.994 63
5348.341 61
5348.689 60
5349.036 57
5349.384 57
5349.732 64
5350.079 55
5350.427 63
5350.774 73
5351.122 74
5351.470 73
5351.818 54
5352.165 50
5352.513 41
5352.861 50
5353.208 60
5353.556 67
5353.904 60
5354.252 65
5354.599 60
5354.947 54
5355.295 44
5355.643 42
5355.991 45
5356.339 65
5356.686 67
5357.034 76
5357.382 59
5357.730 79
5358.078 72
5358.426 67
5358.774 64
5359.122 73
5359.470 68
5359.818 69
5360.166 85
5360.513 94
5360.861 86
5361.209 81
5361.557 65
5361.905 67
5362.254 81
5362.602 80
5362.950 73
5363.298 74
5363.646 74
5363.994 70
5364.342 88
5364.690 102
5365.038 76
5365.386 64
5365.734 66
5366.083 84
5366.431 73
5366.779 64
5367.127 53
5367.475 51
5367.824 55
5368.172 58
5368.520 62
5368.868 55
5369.216 46
5369.565 40
5369.913 34
5370.261 49
5370.610 50
5370.958 53
5371.306 54
5371.655 46
5372.003 69
5372.351 88
5372.700 70
5373.048 59
5373.396 72
5373.745 69
5374.093 63
5374.442 58
5374.790 54
5375.139 37
5375.487 41
5375.835 52
5376.184 62
5376.532 70
5376.881 63
5377.229 63
5377.578 68
5377.927 63
5378.275 66
5378.624 55
5378.972 62
5379.321 69
5379.669 59
5380.018 52
5380.367 55
5380.715 72
5381.064 66
5381.413 52
5381.761 42
5382.110 65
5382.459 67
5382.807 77
5383.156 71
5383.505 63
5383.853 58
5384.202 74
5384.551 67
5384.900 66
5385.248 63
5385.597 69
5385.946 85
5386.295 79
5386.644 74
5386.992 74
5387.341 75
5387.690 51
5388.039 59
5388.388 79
5388.737 61
5389.086 67
5389.435 81
5389.784 73
5390.132 65
5390.481 61
5390.830 58
5391.179 70
5391.528 69
5391.877 65
5392.226 91
5392.575 84
5392.924 80
5393.273 71
5393.622 69
5393.971 72
5394.321 62
5394.670 82
5395.019 71
5395.368 59
5395.717 55
5396.066 51
5396.415 62
5396.764 51
5397.114 55
5397.463 60
5397.812 53
5398.161 48
5398.510 60
5398.859 64
5399.209 61
5399.558 70
5399.907 67
5400.256 76
5400.606 71
5400.955 69
5401.304 71
5401.654 59
5402.003 62
5402.352 63
5402.702 61
5403.051 63
5403.400 54
5403.750 68
5404.099 68
5404.448 63
5404.798 57
5405.147 43
5405.497 29
5405.846 46
5406.196 46
5406.545 52
5406.895 73
5407.244 57
5407.594 59
5407.943 60
5408.293 77
5408.642 80
5408.992 60
5409.341 64
5409.691 54
5410.040 58
5410.390 63
5410.739 55
5411.089 62
5411.439 73
5411.788 75
5412.138 74
5412.488 58
5412.837 77
5413.187 77
5413.537 78
5413.886 77
5414.236 82
5414.586 94
5414.936 68
5415.285 44
5415.635 54
5415.985 48
5416.335 72
5416.684 75
5417.034 87
5417.384 85
5417.734 67
5418.084 57
5418.434 48
5418.783 45
5419.133 57
5419.483 66
5419.833 50
5420.183 57
5420.533 53
5420.883 56
5421.233 52
5421.583 53
5421.933 54
5422.283 43
5422.633 60
5422.983 60
5423.333 56
5423.683 49
5424.033 62
5424.383 40
5424.733 37
5425.083 37
5425.433 41
5425.783 63
5426.133 50
5426.483 45
5426.833 42
5427.183 57
5427.533 43
5427.884 34
5428.234 48
5428.584 55
5428.934 40
5429.284 52
5429.635 56
5429.985 48
5430.335 64
5430.685 62
5431.036 75
5431.386 78
5431.736 75
5432.086 74
5432.437 74
5432.787 67
5433.137 71
5433.488 53
5433.838 74
5434.188 89
5434.539 78
5434.889 63
5435.239 64
5435.590 53
5435.940 44
5436.291 50
5436.641 55
5436.992 65
5437.342 70
5437.692 67
5438.043 51
5438.393 61
5438.744 65
5439.094 45
5439.445 39
5439.796 33
5440.146 25
5440.497 38
5440.847 24
5441.198 48
5441.548 46
5441.899 38
5442.250 26
5442.600 26
5442.951 42
5443.301 65
5443.652 61
5444.003 54
5444.353 43
5444.704 41
5445.055 43
5445.406 47
5445.756 44
5446.107 62
5446.458 66
5446.809 51
5447.159 56
5447.510 58
5447.861 56
5448.212 59
5448.563 55
5448.913 48
5449.264 33
5449.615 32
5449.966 48
5450.317 43
5450.668 49
5451.019 46
5451.370 33
5451.720 45
5452.071 53
5452.422 60
5452.773 61
5453.124 59
5453.475 52
5453.826 51
5454.177 68
5454.528 70
5454.879 56
5455.230 51
5455.581 60
5455.932 48
5456.283 37
5456.634 33
5456.986 52
5457.337 63
5457.688 54
5458.039 59
5458.390 57
5458.741 58
5459.092 58
5459.443 67
5459.795 53
5460.146 51
5460.497 72
5460.848 77
5461.199 60
5461.551 42
5461.902 37
5462.253 46
5462.605 61
5462.956 53
5463.307 60
5463.658 47
5464.010 46
5464.361 34
5464.712 32
5465.064 37
5465.415 41
5465.766 41
5466.118 39
5466.469 56
5466.821 59
5467.172 42
5467.523 41
5467.875 46
5468.226 55
5468.578 59
5468.929 66
5469.281 51
5469.632 51
5469.984 52
5470.335 39
5470.687 37
5471.038 32
5471.390 32
5471.741 45
5472.093 45
5472.445 74
5472.796 70
5473.148 47
5473.499 40
5473.851 42
5474.203 56
5474.554 46
5474.906 50
5475.258 76
5475.609 71
5475.961 58
5476.313 64
5476.665 58
5477.016 49
5477.368 55
5477.720 51
5478.072 54
5478.423 47
5478.775 51
5479.127 67
5479.479 79
5479.831 72
5480.182 55
5480.534 54
5480.886 53
5481.238 56
5481.590 40
5481.942 41
5482.294 39
5482.645 58
5482.997 64
5483.349 75
5483.701 65
5484.053 68
5484.405 53
5484.757 53
5485.109 60
5485.461 52
5485.813 52
5486.165 37
5486.517 31
5486.869 52
5487.221 73
5487.573 83
5487.926 68
5488.278 50
5488.630 50
5488.982 58
5489.334 46
5489.686 57
5490.038 71
5490.390 84
5490.743 71
5491.095 67
5491.447 65
5491.799 72
5492.151 69
5492.504 68
5492.856 52
5493.208 51
5493.560 65
5493.913 82
5494.265 88
5494.617 68
5494.970 48
5495.322 65
5495.674 72
5496.027 64
5496.379 55
5496.731 36
5497.084 35
5497.436 55
5497.788 57
5498.141 46
5498.493 47
5498.846 47
5499.198 58
5499.551 74
5499.903 55
5500.255 72
5500.608 79
5500.960 78
5501.313 78
5501.665 87
5502.018 93
5502.371 94
5502.723 64
5503.076 67
5503.428 77
5503.781 68
5504.133 63
5504.486 55
5504.839 45
5505.191 56
5505.544 78
5505.897 75
5506.249 61
5506.602 52
5506.955 36
5507.307 33
5507.660 41
5508.013 72
5508.366 68
5508.718 53
5509.071 39
5509.424 52
5509.777 43
5510.129 51
5510.482 47
5510.835 41
5511.188 43
5511.541 46
5511.894 71
5512.246 71
5512.599 86
5512.952 82
5513.305 93
5513.658 76
5514.011 54
5514.364 47
5514.717 75
5515.070 94
5515.423 78
5515.776 82
5516.129 71
5516.482 67
5516.835 69
5517.188 99
5517.541 104
5517.894 96
5518.247 71
5518.600 82
5518.953 83
5519.306 94
5519.659 93
5520.012 74
5520.365 83
5520.718 86
5521.072 80
5521.425 63
5521.778 90
5522.131 94
5522.484 92
5522.837 94
5523.191 72
5523.544 65
5523.897 53
5524.250 66
5524.604 67
5524.957 52
5525.310 53
5525.663 45
5526.017 45
5526.370 38
5526.723 38
5527.077 67
5527.430 78
5527.783 70
5528.137 60
5528.490 71
5528.844 84
5529.197 108
5529.550 112
5529.904 96
5530.257 78
5530.611 70
5530.964 50
5531.318 55
5531.671 94
5532.025 86
5532.378 61
5532.732 58
5533.085 79
5533.439 59
5533.792 66
5534.146 55
5534.499 60
5534.853 65
5535.206 56
5535.560 67
5535.914 67
5536.267 64
5536.621 62
5536.975 63
5537.328 69
5537.682 62
5538.036 62
5538.389 61
5538.743 62
5539.097 55
5539.450 62
5539.804 73
5540.158 69
5540.512 69
5540.866 88
5541.219 89
5541.573 72
5541.927 60
5542.281 42
5542.635 54
5542.988 61
5543.342 64
5543.696 45
5544.050 75
5544.404 79
5544.758 88
5545.112 95
5545.466 78
5545.820 53
5546.173 52
5546.527 69
5546.881 59
5547.235 67
5547.589 77
5547.943 65
5548.297 66
5548.651 60
5549.005 71
5549.359 87
5549.714 78
5550.068 90
5550.422 88
5550.776 79
5551.130 86
5551.484 105
5551.838 93
5552.192 84
5552.546 96
5552.901 122
5553.255 120
5553.609 120
5553.963 101
5554.317 78
5554.672 103
5555.026 79
5555.380 71
5555.734 98
5556.088 94
5556.443 86
5556.797 85
5557.151 107
5557.506 117
5557.860 113
5558.214 91
5558.569 76
5558.923 79
5559.277 69
5559.632 81
5559.986 67
5560.340 65
5560.695 54
5561.049 65
5561.404 72
5561.758 65
5562.113 70
5562.467 80
5562.822 94
5563.176 100
5563.531 95
5563.885 78
5564.240 78
5564.594 76
5564.949 57
5565.303 74
5565.658 100
5566.012 77
5566.367 82
5566.722 96
5567.076 90
5567.431 89
5567.785 87
5568.140 73
5568.495 92
5568.849 89
5569.204 76
5569.559 78
5569.913 71
5570.268 75
5570.623 82
5570.978 103
5571.332 100
5571.687 92
5572.042 110
5572.397 100
5572.751 111
5573.106 131
5573.461 115
5573.816 115
5574.171 95
5574.526 76
5574.880 70
5575.235 77
5575.590 88
5575.945 73
5576.300 68
5576.655 53
5577.010 60
5577.365 79
5577.720 64
5578.075 65
5578.430 67
5578.785 74
5579.140 81
5579.495 90
5579.850 104
5580.205 74
5580.560 67
5580.915 65
5581.270 48
5581.625 58
5581.980 65
5582.335 65
5582.690 75
5583.045 79
5583.400 63
5583.755 57
5584.111 67
5584.466 84
5584.821 96
5585.176 69
5585.531 83
5585.887 86
5586.242 75
5586.597 60
5586.952 57
5587.307 46
5587.663 55
5588.018 58
5588.373 57
5588.729 58
5589.084 65
5589.439 61
5589.795 80
5590.150 81
5590.505 76
5590.861 73
5591.216 65
5591.571 63
5591.927 68
5592.282 75
5592.638 66
5592.993 51
5593.349 67
5593.704 63
5594.059 77
5594.415 85
5594.770 85
5595.126 85
5595.481 76
5595.837 64
5596.192 62
5596.548 65
5596.904 65
5597.259 71
5597.615 64
5597.970 46
5598.326 48
5598.682 48
5599.037 68
5599.393 64
5599.748 80
5600.104 78
5600.460 52
5600.815 49
5601.171 61
5601.527 71
5601.883 79
5602.238 67
5602.594 58
5602.950 68
5603.306 63
5603.661 59
5604.017 52
5604.373 65
5604.729 73
5605.085 66
5605.440 73
5605.796 69
5606.152 55
5606.508 47
5606.864 57
5607.220 58
5607.576 53
5607.931 48
5608.287 47
5608.643 47
5608.999 64
5609.355 63
5609.711 62
5610.067 66
5610.423 72
5610.779 78
5611.135 76
5611.491 68
5611.847 64
5612.203 75
5612.559 78
5612.915 81
5613.271 83
5613.627 81
5613.984 82
5614.340 79
5614.696 60
5615.052 59
5615.408 65
5615.764 52
5616.120 33
5616.477 45
5616.833 49
5617.189 60
5617.545 45
5617.901 44
5618.258 46
5618.614 49
5618.970 50
5619.326 58
5619.683 58
5620.039 74
5620.395 68
5620.752 73
5621.108 70
5621.464 72
5621.821 96
5622.177 90
5622.533 98
5622.890 89
5623.246 71
5623.603 72
5623.959 84
5624.315 88
5624.672 99
5625.028 78
5625.385 85
5625.741 88
5626.098 86
5626.454 74
5626.811 69
5627.167 57
5627.524 56
5627.880 55
5628.237 61
5628.593 52
5628.950 51
5629.307 50
5629.663 62
5630.020 82
5630.376 81
5630.733 66
5631.090 67
5631.446 80
5631.803 74
5632.160 81
5632.516 86
5632.873 80
5633.230 67
5633.586 77
5633.943 83
5634.300 105
5634.657 118
5635.013 91
5635.370 90
5635.727 91
5636.084 85
5636.441 88
5636.797 96
5637.154 117
5637.511 103
5637.868 85
5638.225 78
5638.582 95
5638.939 94
5639.295 81
5639.652 85
5640.009 92
5640.366 90
5640.723 77
5641.080 82
5641.437 81
5641.794 67
5642.151 67
5642.508 60
5642.865 73
5643.222 62
5643.579 59
5643.936 57
5644.293 57
5644.650 62
5645.007 63
5645.364 70
5645.722 60
5646.079 59
5646.436 75
5646.793 90
5647.150 102
5647.507 95
5647.864 98
5648.222 97
5648.579 105
5648.936 100
5649.293 87
5649.650 86
5650.008 77
5650.365 69
5650.722 107
5651.079 105
5651.437 103
5651.794 107
5652.151 110
5652.509 99
5652.866 116
5653.223 107
5653.581 81
5653.938 77
5654.295 74
5654.653 88
5655.010 94
5655.368 88
5655.725 106
5656.082 93
5656.440 113
5656.797 108
5657.155 104
5657.512 88
5657.870 69
5658.227 73
5658.585 74
5658.942 74
5659.300 80
5659.657 77
5660.015 56
5660.373 80
5660.730 108
5661.088 87
5661.445 83
5661.803 89
5662.161 95
5662.518 94
5662.876 77
5663.233 68
5663.591 69
5663.949 57
5664.306 58
5664.664 78
5665.022 55
5665.380 60
5665.737 59
5666.095 68
5666.453 75
5666.811 67
5667.168 57
5667.526 45
5667.884 60
5668.242 65
5668.600 70
5668.957 71
5669.315 61
5669.673 90
5670.031 83
5670.389 89
5670.747 100
5671.105 84
5671.463 78
5671.821 66
5672.179 57
5672.536 59
5672.894 74
5673.252 73
5673.610 68
5673.968 85
5674.326 71
5674.684 88
5675.042 69
5675.400 62
5675.759 68
5676.117 60
5676.475 67
5676.833 71
5677.191 74
5677.549 74
5677.907 78
5678.265 71
5678.623 86
5678.982 83
5679.340 61
5679.698 49
5680.056 56
5680.414 65
5680.772 72
5681.131 79
5681.489 73
5681.847 60
5682.205 79
5682.564 93
5682.922 97
5683.280 97
5683.639 84
5683.997 93
5684.355 83
5684.713 92
5685.072 72
5685.430 70
5685.789 59
5686.147 92
5686.505 101
5686.864 89
5687.222 79
5687.581 65
5687.939 60
5688.297 97
5688.656 88
5689.014 94
5689.373 78
5689.731 76
5690.090 77
5690.448 97
5690.807 89
5691.165 73
5691.524 65
5691.883 58
5692.241 89
5692.600 114
5692.958 92
5693.317 74
5693.675 80
5694.034 67
5694.393 81
5694.751 80
5695.110 74
5695.469 63
5695.827 74
5696.186 85
5696.545 92
5696.904 91
5697.262 98
5697.621 113
5697.980 104
5698.339 131
5698.697 116
5699.056 108
5699.415 102
5699.774 103
5700.132 96
5700.491 88
5700.850 100
5701.209 101
5701.568 89
5701.927 87
5702.286 103
5702.645 104
5703.003 106
5703.362 102
5703.721 101
5704.080 102
5704.439 78
5704.798 82
5705.157 86
5705.516 81
5705.875 84
5706.234 69
5706.593 88
5706.952 85
5707.311 111
5707.670 115
5708.029 91
5708.388 82
5708.748 105
5709.107 89
5709.466 85
5709.825 99
5710.184 113
5710.543 121
5710.902 124
5711.261 131
5711.621 147
5711.980 140
5712.339 123
5712.698 110
5713.057 84
5713.417 106
5713.776 112
5714.135 123
5714.494 108
5714.854 112
5715.213 113
5715.572 140
5715.932 137
5716.291 171
5716.650 186
5717.010 211
5717.369 229
5717.728 229
5718.088 291
5718.447 343
5718.807 328
5719.166 316
5719.525 397
5719.885 424
5720.244 407
5720.604 410
5720.963 414
5721.323 374
5721.682 334
5722.042 299
5722.401 269
5722.761 238
5723.120 246
5723.480 243
5723.839 169
5724.199 169
5724.559 137
5724.918 165
5725.278 160
5725.637 159
5725.997 174
5726.357 163
5726.716 146
5727.076 162
5727.436 159
5727.795 133
5728.155 130
5728.515 117
5728.875 132
5729.234 160
5729.594 155
5729.954 133
5730.314 132
5730.673 141
5731.033 136
5731.393 149
5731.753 136
5732.113 158
5732.472 186
5732.832 151
5733.192 151
5733.552 153
5733.912 149
5734.272 134
5734.632 127
5734.992 118
5735.351 129
5735.711 139
5736.071 136
5736.431 163
5736.791 178
5737.151 172
5737.511 166
5737.871 144
5738.231 153
5738.591 143
5738.951 145
5739.311 130
5739.671 126
5740.031 129
5740.392 118
5740.752 132
5741.112 110
5741.472 102
5741.832 114
5742.192 122
5742.552 131
5742.912 131
5743.273 183
5743.633 215
5743.993 210
5744.353 220
5744.713 199
5745.074 181
5745.434 150
5745.794 153
5746.154 178
5746.515 179
5746.875 160
5747.235 173
5747.596 191
5747.956 189
5748.316 227
5748.677 205
5749.037 160
5749.397 172
5749.758 174
5750.118 167
5750.478 184
5750.839 152
5751.199 146
5751.560 152
5751.920 188
5752.281 220
5752.641 194
5753.002 159
5753.362 169
5753.723 163
5754.083 193
5754.444 205
5754.804 204
5755.165 214
5755.525 219
5755.886 239
5756.246 214
5756.607 206
5756.968 203
5757.328 242
5757.689 258
5758.049 256
5758.410 283
5758.771 350
5759.131 322
5759.492 352
5759.853 439
5760.213 529
5760.574 636
5760.935 644
5761.296 731
5761.656 801
5762.017 789
5762.378 864
5762.739 956
5763.099 1005
5763.460 1001
5763.821 1013
5764.182 887
5764.543 858
5764.904 834
5765.264 825
5765.625 718
5765.986 664
5766.347 641
5766.708 526
5767.069 476
5767.430 407
5767.791 368
5768.152 363
5768.513 333
5768.874 316
5769.235 318
5769.596 308
5769.957 292
5770.318 248
5770.679 250
5771.040 256
5771.401 272
5771.762 262
5772.123 249
5772.484 234
5772.845 208
5773.206 208
5773.567 224
5773.929 226
5774.290 189
5774.651 189
5775.012 203
5775.373 194
5775.734 172
5776.096 172
5776.457 161
5776.818 139
5777.179 139
5777.540 150
5777.902 141
5778.263 137
5778.624 132
5778.986 104
5779.347 130
5779.708 121
5780.070 116
5780.431 96
5780.792 113
5781.154 100
5781.515 96
5781.876 123
5782.238 117
5782.599 104
5782.961 107
5783.322 103
5783.683 99
5784.045 90
5784.406 100
5784.768 116
5785.129 101
5785.491 115
5785.852 126
5786.214 114
5786.575 135
5786.937 128
5787.298 111
5787.660 109
5788.021 113
5788.383 109
5788.745 100
5789.106 104
5789.468 121
5789.830 108
5790.191 122
5790.553 113
5790.914 92
5791.276 108
5791.638 118
5792.000 109
5792.361 113
5792.723 121
5793.085 95
5793.446 97
5793.808 100
5794.170 83
5794.532 76
5794.893 83
5795.255 90
5795.617 92
5795.979 94
5796.341 91
5796.703 95
5797.064 102
5797.426 109
5797.788 107
5798.150 112
5798.512 118
5798.874 120
5799.236 141
5799.598 115
5799.960 107
5800.322 141
5800.684 163
5801.046 143
5801.408 142
5801.770 132
5802.132 124
5802.494 122
5802.856 104
5803.218 104
5803.580 110
5803.942 118
5804.304 115
5804.666 122
5805.028 118
5805.390 125
5805.752 127
5806.114 128
5806.477 121
5806.839 131
5807.201 122
5807.563 107
5807.925 91
5808.288 86
5808.650 80
5809.012 77
5809.374 107
5809.736 125
5810.099 148
5810.461 138
5810.823 116
5811.186 100
5811.548 123
5811.910 168
5812.273 178
5812.635 192
5812.997 185
5813.360 188
5813.722 185
5814.084 200
5814.447 185
5814.809 181
5815.172 200
5815.534 154
5815.896 151
5816.259 138
5816.621 157
5816.984 136
5817.346 153
5817.709 171
5818.071 140
5818.434 141
5818.796 159
5819.159 179
5819.521 168
5819.884 155
5820.247 150
5820.609 187
5820.972 194
5821.334 179
5821.697 175
5822.060 175
5822.422 207
5822.785 196
5823.148 188
5823.510 203
5823.873 202
5824.236 201
5824.598 175
5824.961 187
5825.324 200
5825.687 212
5826.049 215
5826.412 204
5826.775 217
5827.138 231
5827.500 222
5827.863 230
5828.226 227
5828.589 206
5828.952 239
5829.315 230
5829.678 227
5830.040 251
5830.403 278
5830.766 313
5831.129 306
5831.492 303
5831.855 282
5832.218 295
5832.581 313
5832.944 307
5833.307 275
5833.670 295
5834.033 367
5834.396 412
5834.759 386
5835.122 375
5835.485 406
5835.848 405
5836.211 439
5836.574 451
5836.937 484
5837.300 537
5837.664 620
5838.027 695
5838.390 827
5838.753 847
5839.116 902
5839.479 1052
5839.842 1175
5840.206 1319
5840.569 1503
5840.932 1637
5841.295 1688
5841.659 1741
5842.022 1687
5842.385 1592
5842.748 1570
5843.112 1424
5843.475 1359
5843.838 1226
5844.202 1137
5844.565 1075
5844.928 937
5845.292 824
5845.655 677
5846.018 603
5846.382 562
5846.745 544
5847.109 545
5847.472 511
5847.835 454
5848.199 443
5848.562 416
5848.926 376
5849.289 386
5849.653 411
5850.016 427
5850.380 389
5850.743 362
5851.107 340
5851.470 329
5851.834 322
5852.197 318
5852.561 297
5852.925 309
5853.288 269
5853.652 257
5854.015 253
5854.379 260
5854.743 276
5855.106 291
5855.470 258
5855.834 246
5856.197 239
5856.561 234
5856.925 225
5857.289 249
5857.652 233
5858.016 230
5858.380 221
5858.744 224
5859.107 189
5859.471 213
5859.835 223
5860.199 201
5860.563 220
5860.927 192
5861.290 187
5861.654 196
5862.018 204
5862.382 178
5862.746 177
5863.110 199
5863.474 187
5863.838 163
5864.202 163
5864.566 140
5864.930 129
5865.293 120
5865.657 109
5866.021 149
5866.385 153
5866.749 164
5867.114 164
5867.478 181
5867.842 195
5868.206 202
5868.570 169
5868.934 140
5869.298 154
5869.662 154
5870.026 140
5870.390 139
5870.754 125
5871.119 115
5871.483 138
5871.847 140
5872.211 178
5872.575 179
5872.940 171
5873.304 181
5873.668 194
5874.032 195
5874.397 171
5874.761 152
5875.125 146
5875.489 148
5875.854 143
5876.218 153
5876.582 151
5876.947 156
5877.311 162
5877.675 171
5878.040 117
5878.404 101
5878.769 83
5879.133 86
5879.497 100
5879.862 85
5880.226 91
5880.591 110
5880.955 124
5881.320 102
5881.684 107
5882.049 101
5882.413 74
5882.778 72
5883.142 78
5883.507 74
5883.871 75
5884.236 64
5884.600 69
5884.965 73
5885.330 89
5885.694 88
5886.059 84
5886.423 74
5886.788 70
5887.153 108
5887.517 107
5887.882 105
5888.247 96
5888.611 89
5888.976 97
5889.341 111
5889.706 113
5890.070 107
5890.435 87
5890.800 74
5891.165 71
5891.529 71
5891.894 67
5892.259 69
5892.624 87
5892.989 68
5893.353 54
5893.718 32
5894.083 51
5894.448 81
5894.813 95
5895.178 87
5895.543 70
5895.908 69
5896.273 86
5896.638 82
5897.003 89
5897.368 86
5897.732 76
5898.097 60
5898.462 50
5898.827 53
5899.193 69
5899.558 58
5899.923 60
5900.288 80
5900.653 99
5901.018 100
5901.383 109
5901.748 102
5902.113 79
5902.478 91
5902.843 84
5903.209 58
5903.574 61
5903.939 84
5904.304 66
5904.669 86
5905.034 103
5905.400 82
5905.765 106
5906.130 94
5906.495 86
5906.861 88
5907.226 78
5907.591 68
5907.957 73
5908.322 100
5908.687 103
5909.052 103
5909.418 108
5909.783 84
5910.149 71
5910.514 69
5910.879 51
5911.245 54
5911.610 64
5911.976 77
5912.341 88
5912.706 99
5913.072 93
5913.437 73
5913.803 72
5914.168 67
5914.534 92
5914.899 93
5915.265 105
5915.630 119
5915.996 107
5916.361 104
5916.727 96
5917.093 88
5917.458 73
5917.824 64
5918.189 66
5918.555 65
5918.921 68
5919.286 68
5919.652 68
5920.018 90
5920.383 107
5920.749 137
5921.115 118
5921.480 89
5921.846 93
5922.212 100
5922.578 86
5922.943 80
5923.309 79
5923.675 91
5924.041 77
5924.406 74
5924.772 105
5925.138 114
5925.504 100
5925.870 91
5926.236 90
5926.602 80
5926.967 68
5927.333 60
5927.699 63
5928.065 60
5928.431 58
5928.797 58
5929.163 88
5929.529 60
5929.895 57
5930.261 74
5930.627 69
5930.993 57
5931.359 63
5931.725 54
5932.091 84
5932.457 83
5932.823 99
5933.189 94
5933.555 89
5933.921 79
5934.287 95
5934.654 86
5935.020 76
5935.386 91
5935.752 83
5936.118 94
5936.484 113
5936.851 99
5937.217 96
5937.583 97
5937.949 89
5938.315 69
5938.682 92
5939.048 87
5939.414 103
5939.780 98
5940.147 83
5940.513 89
5940.879 78
5941.246 100
5941.612 99
5941.978 102
5942.345 110
5942.711 117
5943.077 118
5943.444 112
5943.810 114
5944.177 106
5944.543 161
5944.909 155
5945.276 150
5945.642 124
5946.009 110
5946.375 129
5946.742 129
5947.108 120
5947.475 107
5947.841 101
5948.208 111
5948.574 100
5948.941 83
5949.308 94
5949.674 100
5950.041 100
5950.407 119
5950.774 130
5951.141 123
5951.507 105
5951.874 111
5952.241 99
5952.607 93
5952.974 85
5953.341 97
5953.707 133
5954.074 141
5954.441 139
5954.808 105
5955.174 106
5955.541 118
5955.908 76
5956.275 83
5956.641 89
5957.008 107
5957.375 92
5957.742 85
5958.109 93
5958.476 82
5958.842 95
5959.209 102
5959.576 88
5959.943 75
5960.310 69
5960.677 78
5961.044 63
5961.411 82
5961.778 78
5962.145 89
5962.512 89
5962.879 91
5963.246 69
5963.613 61
5963.980 59
5964.347 75
5964.714 92
5965.081 72
5965.448 67
5965.815 58
5966.182 56
5966.549 77
5966.916 82
5967.283 72
5967.651 60
5968.018 68
5968.385 80
5968.752 84
5969.119 71
5969.486 65
5969.854 69
5970.221 62
5970.588 47
5970.955 58
5971.323 53
5971.690 52
5972.057 49
5972.424 52
5972.792 45
5973.159 49
5973.526 70
5973.894 82
5974.261 80
5974.628 71
5974.996 71
5975.363 78
5975.730 56
5976.098 75
5976.465 67
5976.833 92
5977.200 78
5977.567 48
5977.935 45
5978.302 43
5978.670 53
5979.037 37
5979.405 37
5979.772 44
5980.140 35
5980.507 53
5980.875 56
5981.242 77
5981.610 62
5981.978 53
5982.345 36
5982.713 23
5983.080 32
5983.448 48
5983.816 48
5984.183 54
5984.551 72
5984.919 69
5985.286 80
5985.654 97
5986.022 95
5986.389 84
5986.757 64
5987.125 85
5987.493 81
5987.860 60
5988.228 74
5988.596 82
5988.964 84
5989.331 58
5989.699 57
5990.067 75
5990.435 83
5990.803 65
5991.171 70
5991.539 85
5991.906 65
5992.274 53
5992.642 48
5993.010 65
5993.378 78
5993.746 70
5994.114 58
5994.482 52
5994.850 57
5995.218 56
5995.586 54
5995.954 42
5996.322 52
5996.690 64
5997.058 74
5997.426 52
5997.794 52
5998.162 57
5998.530 50
5998.898 54
5999.266 55
5999.634 54
6000.003 68
6000.371 86
6000.739 94
6001.107 86
6001.475 65
6001.843 71
6002.212 74
6002.580 77
6002.948 62
6003.316 57
6003.685 50
6004.053 52
6004.421 66
6004.789 67
6005.158 75
6005.526 70
6005.894 77
6006.263 85
6006.631 92
6006.999 82
6007.368 66
6007.736 56
6008.104 64
6008.473 80
6008.841 64
6009.209 51
6009.578 49
6009.946 48
6010.315 57
6010.683 46
6011.052 54
6011.420 59
6011.789 75
6012.157 73
6012.526 55
6012.894 67
6013.263 78
6013.631 77
6014.000 66
6014.368 83
6014.737 70
6015.106 63
6015.474 83
6015.843 75
6016.211 90
6016.580 78
6016.949 48
6017.317 47
6017.686 58
6018.055 59
6018.423 67
6018.792 75
6019.161 86
6019.530 80
6019.898 81
6020.267 79
6020.636 73
6021.005 69
6021.373 60
6021.742 57
6022.111 71
6022.480 71
6022.849 73
6023.217 76
6023.586 56
6023.955 51
6024.324 55
6024.693 64
6025.062 81
6025.431 68
6025.800 66
6026.169 63
6026.537 80
6026.906 96
6027.275 93
6027.644 74
6028.013 63
6028.382 88
6028.751 72
6029.120 74
6029.489 67
6029.858 65
6030.227 61
6030.597 58
6030.966 54
6031.335 73
6031.704 79
6032.073 85
6032.442 81
6032.811 74
6033.180 62
6033.549 58
6033.919 60
6034.288 81
6034.657 73
6035.026 59
6035.395 74
6035.765 72
6036.134 79
6036.503 72
6036.872 64
6037.242 39
6037.611 37
6037.980 60
6038.350 56
6038.719 65
6039.088 64
6039.457 78
6039.827 77
6040.196 65
6040.566 84
6040.935 68
6041.304 41
6041.674 57
6042.043 73
6042.413 60
6042.782 62
6043.151 34
6043.521 33
6043.890 57
6044.260 48
6044.629 60
6044.999 74
6045.368 101
6045.738 86
6046.107 90
6046.477 102
6046.847 98
6047.216 96
6047.586 105
6047.955 110
6048.325 103
6048.695 96
6049.064 79
6049.434 73
6049.803 77
6050.173 77
6050.543 62
6050.912 68
6051.282 60
6051.652 63
6052.022 59
6052.391 61
6052.761 72
6053.131 77
6053.501 68
6053.870 76
6054.240 98
6054.610 85
6054.980 69
6055.350 68
6055.719 70
6056.089 57
6056.459 69
6056.829 59
6057.199 52
6057.569 47
6057.939 38
6058.309 51
6058.678 68
6059.048 90
6059.418 74
6059.788 74
6060.158 74
6060.528 58
6060.898 53
6061.268 57
6061.638 55
6062.008 77
6062.378 85
6062.748 82
6063.118 69
6063.489 68
6063.859 58
6064.229 65
6064.599 63
6064.969 82
6065.339 67
6065.709 57
6066.079 59
6066.449 75
6066.820 72
6067.190 65
6067.560 70
6067.930 74
6068.300 63
6068.671 74
6069.041 75
6069.411 81
6069.781 62
6070.152 73
6070.522 79
6070.892 93
6071.263 85
6071.633 67
6072.003 60
6072.374 57
6072.744 74
6073.114 68
6073.485 67
6073.855 100
6074.225 109
6074.596 116
6074.966 96
6075.337 71
6075.707 57
6076.078 71
6076.448 72
6076.818 80
6077.189 78
6077.559 87
6077.930 98
6078.301 81
6078.671 83
6079.042 69
6079.412 73
6079.783 72
6080.153 61
6080.524 57
6080.894 60
6081.265 68
6081.636 96
6082.006 107
6082.377 98
6082.748 88
6083.118 60
6083.489 40
6083.860 35
6084.230 46
6084.601 42
6084.972 60
6085.343 52
6085.713 43
6086.084 67
6086.455 66
6086.826 65
6087.196 56
6087.567 62
6087.938 66
6088.309 62
6088.680 77
6089.051 77
6089.421 62
6089.792 80
6090.163 65
6090.534 60
6090.905 56
6091.276 72
6091.647 88
6092.018 79
6092.389 77
6092.760 71
6093.131 65
6093.502 55
6093.873 57
6094.244 65
6094.615 48
6094.986 54
6095.357 55
6095.728 48
6096.099 84
6096.470 63
6096.841 72
6097.212 71
6097.583 76
6097.954 68
6098.325 63
6098.696 74
6099.068 68
6099.439 56
6099.810 60
6100.181 64
6100.552 67
6100.924 64
6101.295 55
6101.666 59
6102.037 68
6102.409 58
6102.780 53
6103.151 52
6103.522 51
6103.894 41
6104.265 52
6104.636 71
6105.008 70
6105.379 78
6105.750 62
6106.122 60
6106.493 59
6106.864 52
6107.236 59
6107.607 64
6107.979 67
6108.350 56
6108.722 68
6109.093 66
6109.464 81
6109.836 91
6110.207 74
6110.579 71
6110.950 55
6111.322 47
6111.694 62
6112.065 66
6112.437 70
6112.808 63
6113.180 71
6113.551 63
6113.923 65
6114.295 57
6114.666 51
6115.038 61
6115.410 54
6115.781 58
6116.153 55
6116.525 64
6116.896 61
6117.268 47
6117.640 54
6118.011 63
6118.383 59
6118.755 53
6119.127 64
6119.498 67
6119.870 63
6120.242 50
6120.614 57
6120.986 78
6121.357 80
6121.729 58
6122.101 53
6122.473 49
6122.845 51
6123.217 44
6123.589 47
6123.961 42
6124.332 61
6124.704 66
6125.076 63
6125.448 56
6125.820 56
6126.192 36
6126.564 48
6126.936 44
6127.308 39
6127.680 54
6128.052 50
6128.424 67
6128.796 60
6129.168 59
6129.541 53
6129.913 65
6130.285 69
6130.657 61
6131.029 55
6131.401 48
6131.773 51
6132.145 53
6132.518 57
6132.890 65
6133.262 57
6133.634 70
6134.006 68
6134.379 85
6134.751 65
6135.123 62
6135.495 59
6135.868 62
6136.240 81
6136.612 77
6136.984 83
6137.357 86
6137.729 89
6138.101 70
6138.474 66
6138.846 58
6139.218 63
6139.591 43
6139.963 42
6140.336 49
6140.708 51
6141.081 52
6141.453 76
6141.825 82
6142.198 70
6142.570 77
6142.943 79
6143.315 56
6143.688 65
6144.060 44
6144.433 45
6144.805 45
6145.178 64
6145.551 73
6145.923 63
6146.296 52
6146.668 60
6147.041 59
6147.414 58
6147.786 63
6148.159 76
6148.531 59
6148.904 58
6149.277 48
6149.649 46
6150.022 49
6150.395 47
6150.768 48
6151.140 61
6151.513 58
6151.886 55
6152.259 59
6152.631 54
6153.004 48
6153.377 46
6153.750 59
6154.123 50
6154.495 45
6154.868 55
6155.241 45
6155.614 62
6155.987 56
6156.360 53
6156.733 42
6157.106 43
6157.478 56
6157.851 57
6158.224 50
6158.597 50
6158.970 54
6159.343 49
6159.716 53
6160.089 46
6160.462 51
6160.835 55
6161.208 50
6161.581 50
6161.954 75
6162.328 79
6162.701 67
6163.074 48
6163.447 47
6163.820 45
6164.193 52
6164.566 57
6164.939 58
6165.312 72
6165.686 62
6166.059 62
6166.432 55
6166.805 50
6167.178 55
6167.552 50
6167.925 39
6168.298 36
6168.671 57
6169.045 50
6169.418 44
6169.791 57
6170.165 64
6170.538 57
6170.911 63
6171.285 66
6171.658 79
6172.031 92
6172.405 77
6172.778 68
6173.151 52
6173.525 52
6173.898 81
6174.272 76
6174.645 78
6175.019 88
6175.392 90
6175.766 91
6176.139 66
6176.513 63
6176.886 59
6177.260 57
6177.633 54
6178.007 58
6178.380 49
6178.754 54
6179.127 54
6179.501 53
6179.875 44
6180.248 42
6180.622 53
6180.995 45
6181.369 36
6181.743 54
6182.116 60
6182.490 51
6182.864 54
6183.237 45
6183.611 53
6183.985 61
6184.359 50
6184.732 60
6185.106 55
6185.480 62
6185.854 68
6186.227 71
6186.601 56
6186.975 67
6187.349 77
6187.723 76
6188.097 60
6188.470 50
6188.844 61
6189.218 97
6189.592 91
6189.966 82
6190.340 70
6190.714 64
6191.088 66
6191.462 61
6191.836 64
6192.210 79
6192.584 72
6192.958 72
6193.332 63
6193.706 60
6194.080 62
6194.454 74
6194.828 72
6195.202 70
6195.576 55
6195.950 40
6196.324 55
6196.698 62
6197.072 54
6197.447 56
6197.821 52
6198.195 45
6198.569 56
6198.943 51
6199.317 51
6199.692 67
6200.066 51
6200.440 52
6200.814 57
6201.188 58
6201.563 57
6201.937 56
6202.311 70
6202.686 65
6203.060 65
6203.434 68
6203.808 78
6204.183 84
6204.557 75
6204.931 84
6205.306 78
6205.680 76
6206.055 69
6206.429 51
6206.803 49
6207.178 51
6207.552 56
6207.927 52
6208.301 74
6208.676 77
6209.050 61
6209.425 59
6209.799 69
6210.174 66
6210.548 77
6210.923 79
6211.297 65
6211.672 64
6212.046 51
6212.421 56
6212.796 51
6213.170 45
6213.545 38
6213.919 27
6214.294 37
6214.669 64
6215.043 68
6215.418 53
6215.793 47
6216.167 55
6216.542 43
6216.917 24
6217.292 34
6217.666 42
6218.041 55
6218.416 56
6218.791 50
6219.165 43
6219.540 47
6219.915 46
6220.290 54
6220.665 43
6221.040 60
6221.414 60
6221.789 58
6222.164 56
6222.539 57
6222.914 55
6223.289 56
6223.664 51
6224.039 53
6224.414 33
6224.789 32
6225.164 51
6225.538 50
6225.913 56
6226.288 63
6226.663 56
6227.039 57
6227.414 65
6227.789 59
6228.164 61
6228.539 49
6228.914 65
6229.289 53
6229.664 47
6230.039 57
6230.414 54
6230.789 37
6231.165 36
6231.540 29
6231.915 46
6232.290 42
6232.665 45
6233.040 49
6233.416 52
6233.791 47
6234.166 51
6234.541 49
6234.917 44
6235.292 47
6235.667 47
6236.042 60
6236.418 68
6236.793 67
6237.168 62
6237.544 42
6237.919 43
6238.294 46
6238.670 55
6239.045 57
6239.421 56
6239.796 45
6240.171 53
6240.547 56
6240.922 55
6241.298 56
6241.673 67
6242.049 79
6242.424 80
6242.800 74
6243.175 72
6243.551 69
6243.926 55
6244.302 52
6244.677 61
6245.053 62
6245.428 75
6245.804 63
6246.180 76
6246.555 65
6246.931 50
6247.306 50
6247.682 67
6248.058 75
6248.433 80
6248.809 78
6249.185 72
6249.561 64
6249.936 75
6250.312 79
6250.688 85
6251.063 70
6251.439 64
6251.815 56
6252.191 51
6252.567 48
6252.942 54
6253.318 62
6253.694 70
6254.070 73
6254.446 56
6254.821 53
6255.197 48
6255.573 65
6255.949 59
6256.325 53
6256.701 47
6257.077 48
6257.453 48
6257.829 62
6258.205 66
6258.581 68
6258.957 59
6259.333 51
6259.709 44
6260.085 55
6260.461 66
6260.837 48
6261.213 53
6261.589 48
6261.965 45
6262.341 51
6262.717 46
6263.093 42
6263.469 51
6263.845 34
6264.222 45
6264.598 55
6264.974 59
6265.350 59
6265.726 64
6266.102 59
6266.479 59
6266.855 54
6267.231 64
6267.607 34
6267.984 50
6268.360 60
6268.736 68
6269.112 68
6269.489 57
6269.865 59
6270.241 54
6270.618 62
6270.994 56
6271.370 43
6271.747 41
6272.123 57
6272.499 71
6272.876 63
6273.252 94
6273.629 79
6274.005 69
6274.382 55
6274.758 57
6275.135 61
6275.511 55
6275.887 50
6276.264 53
6276.641 69
6277.017 86
6277.394 80
6277.770 61
6278.147 68
6278.523 76
6278.900 69
6279.276 47
6279.653 41
6280.030 59
6280.406 68
6280.783 75
6281.160 54
6281.536 47
6281.913 59
6282.290 53
6282.666 66
6283.043 62
6283.420 66
6283.796 70
6284.173 73
6284.550 64
6284.927 62
6285.303 85
6285.680 79
6286.057 97
6286.434 84
6286.811 67
6287.187 62
6287.564 73
6287.941 62
6288.318 61
6288.695 76
6289.072 89
6289.449 92
6289.826 78
6290.202 88
6290.579 75
6290.956 65
6291.333 80
6291.710 96
6292.087 91
6292.464 71
6292.841 56
6293.218 79
6293.595 108
6293.972 113
6294.349 98
6294.726 74
6295.103 60
6295.480 52
6295.858 44
6296.235 46
6296.612 54
6296.989 57
6297.366 68
6297.743 70
6298.120 79
6298.497 54
6298.875 42
6299.252 56
6299.629 64
6300.006 43
6300.383 37
6300.761 42
6301.138 36
6301.515 43
6301.892 55
6302.270 61
6302.647 55
6303.024 43
6303.402 54
6303.779 41
6304.156 74
6304.534 67
6304.911 51
6305.288 71
6305.666 77
6306.043 63
6306.421 57
6306.798 53
6307.175 59
6307.553 63
6307.930 57
6308.308 41
6308.685 54
6309.063 61
6309.440 63
6309.818 51
6310.195 81
6310.573 94
6310.950 65
6311.328 68
6311.705 59
6312.083 66
6312.461 67
6312.838 66
6313.216 63
6313.593 58
6313.971 55
6314.349 48
6314.726 48
6315.104 50
6315.482 59
6315.859 46
6316.237 58
6316.615 39
6316.992 35
6317.370 34
6317.748 42
6318.126 60
6318.503 71
6318.881 60
6319.259 46
6319.637 62
6320.015 52
6320.392 49
6320.770 49
6321.148 58
6321.526 59
6321.904 64
6322.282 54
6322.660 47
6323.038 36
6323.415 38
6323.793 43
6324.171 41
6324.549 43
6324.927 45
6325.305 33
6325.683 40
6326.061 52
6326.439 49
6326.817 52
6327.195 57
6327.573 67
6327.951 56
6328.329 54
6328.707 60
6329.085 59
6329.464 60
6329.842 42
6330.220 36
6330.598 47
6330.976 48
6331.354 52
6331.732 54
6332.110 36
6332.489 39
6332.867 47
6333.245 44
6333.623 46
6334.001 38
6334.380 51
6334.758 54
6335.136 53
6335.515 66
6335.893 69
6336.271 58
6336.649 44
6337.028 39
6337.406 41
6337.784 63
6338.163 66
6338.541 63
6338.919 59
6339.298 52
6339.676 64
6340.055 59
6340.433 49
6340.812 38
6341.190 40
6341.568 43
6341.947 46
6342.325 49
6342.704 47
6343.082 49
6343.461 44
6343.839 44
6344.218 37
6344.596 41
6344.975 43
6345.354 40
6345.732 44
6346.111 50
6346.489 39
6346.868 32
6347.247 39
6347.625 40
6348.004 47
6348.382 44
6348.761 55
6349.140 51
6349.519 68
6349.897 60
6350.276 68
6350.655 53
6351.033 42
6351.412 47
6351.791 38
6352.170 39
6352.548 50
6352.927 65
6353.306 80
6353.685 71
6354.064 58
6354.443 71
6354.821 79
6355.200 86
6355.579 67
6355.958 57
6356.337 64
6356.716 58
6357.095 54
6357.474 61
6357.853 56
6358.231 65
6358.610 59
6358.989 50
6359.368 48
6359.747 47
6360.126 35
6360.505 53
6360.884 58
6361.263 53
6361.643 55
6362.022 48
6362.401 53
6362.780 52
6363.159 52
6363.538 53
6363.917 54
6364.296 61
6364.675 55
6365.054 53
6365.434 63
6365.813 56
6366.192 54
6366.571 43
6366.950 44
6367.330 55
6367.709 47
6368.088 44
6368.467 44
6368.847 42
6369.226 38
6369.605 49
6369.984 54
6370.364 63
6370.743 74
6371.122 68
6371.502 74
6371.881 69
6372.261 71
6372.640 81
6373.019 71
6373.399 67
6373.778 61
6374.158 73
6374.537 77
6374.916 65
6375.296 56
6375.675 53
6376.055 55
6376.434 71
6376.814 63
6377.193 51
6377.573 47
6377.952 57
6378.332 71
6378.711 61
6379.091 58
6379.471 56
6379.850 61
6380.230 63
6380.609 43
6380.989 54
6381.369 53
6381.748 65
6382.128 57
6382.508 71
6382.887 57
6383.267 50
6383.647 48
6384.026 48
6384.406 48
6384.786 62
6385.166 67
6385.545 78
6385.925 70
6386.305 57
6386.685 75
6387.065 69
6387.444 77
6387.824 67
6388.204 60
6388.584 70
6388.964 89
6389.344 78
6389.724 72
6390.103 74
6390.483 75
6390.863 79
6391.243 84
6391.623 87
6392.003 71
6392.383 84
6392.763 87
6393.143 86
6393.523 97
6393.903 76
6394.283 69
6394.663 78
6395.043 80
6395.423 72
6395.803 68
6396.183 85
6396.563 100
6396.944 72
6397.324 60
6397.704 62
6398.084 59
6398.464 64
6398.844 73
6399.224 81
6399.605 89
6399.985 94
6400.365 97
6400.745 70
6401.125 78
6401.506 72
6401.886 57
6402.266 58
6402.646 69
6403.027 80
6403.407 90
6403.787 97
6404.168 88
6404.548 110
6404.928 108
6405.309 82
6405.689 67
6406.069 63
6406.450 75
6406.830 72
6407.211 70
6407.591 94
6407.971 86
6408.352 82
6408.732 79
6409.113 61
6409.493 76
6409.874 82
6410.254 76
6410.635 86
6411.015 73
6411.396 80
6411.776 67
6412.157 82
6412.537 83
6412.918 71
6413.299 70
6413.679 68
6414.060 92
6414.440 85
6414.821 95
6415.202 83
6415.582 110
6415.963 105
6416.344 129
6416.724 132
6417.105 141
6417.486 129
6417.866 135
6418.247 121
6418.628 114
6419.009 117
6419.389 142
6419.770 157
6420.151 136
6420.532 122
6420.913 118
6421.293 116
6421.674 110
6422.055 92
6422.436 93
6422.817 110
6423.198 138
6423.579 132
6423.959 136
6424.340 111
6424.721 115
6425.102 114
6425.483 118
6425.864 103
6426.245 78
6426.626 69
6427.007 103
6427.388 124
6427.769 124
6428.150 133
6428.531 152
6428.912 151
6429.293 165
6429.674 174
6430.055 234
6430.437 257
6430.818 242
6431.199 238
6431.580 297
6431.961 292
6432.342 295
6432.723 263
6433.104 282
6433.486 300
6433.867 334
6434.248 341
6434.629 326
6435.011 334
6435.392 310
6435.773 287
6436.154 245
6436.536 237
6436.917 207
6437.298 199
6437.679 199
6438.061 192
6438.442 189
6438.823 161
6439.205 136
6439.586 121
6439.968 129
6440.349 124
6440.730 120
6441.112 102
6441.493 102
6441.875 109
6442.256 145
6442.637 148
6443.019 153
6443.400 174
6443.782 173
6444.163 153
6444.545 142
6444.926 131
6445.308 180
6445.689 193
6446.071 167
6446.453 177
6446.834 206
6447.216 214
6447.597 221
6447.979 227
6448.361 242
6448.742 245
6449.124 240
6449.506 225
6449.887 237
6450.269 213
6450.651 222
6451.032 195
6451.414 197
6451.796 174
6452.177 150
6452.559 140
6452.941 140
6453.323 160
6453.705 175
6454.086 130
6454.468 107
6454.850 101
6455.232 97
6455.614 94
6455.995 120
6456.377 102
6456.759 96
6457.141 104
6457.523 112
6457.905 105
6458.287 95
6458.669 84
6459.051 87
6459.433 94
6459.815 89
6460.197 106
6460.578 115
6460.960 79
6461.342 83
6461.725 77
6462.107 69
6462.489 75
6462.871 55
6463.253 66
6463.635 70
6464.017 62
6464.399 90
6464.781 66
6465.163 53
6465.545 48
6465.927 53
6466.310 62
6466.692 68
6467.074 77
6467.456 78
6467.838 76
6468.221 69
6468.603 76
6468.985 65
6469.367 61
6469.749 55
6470.132 64
6470.514 59
6470.896 56
6471.279 52
6471.661 67
6472.043 64
6472.426 59
6472.808 62
6473.190 58
6473.573 58
6473.955 58
6474.337 65
6474.720 65
6475.102 59
6475.485 82
6475.867 96
6476.250 77
6476.632 64
6477.014 55
6477.397 45
6477.779 51
6478.162 60
6478.544 68
6478.927 66
6479.310 64
6479.692 55
6480.075 61
6480.457 53
6480.840 53
6481.222 48
6481.605 51
6481.988 50
6482.370 49
6482.753 49
6483.136 46
6483.518 42
6483.901 56
6484.284 72
6484.666 79
6485.049 75
6485.432 53
6485.814 49
6486.197 60
6486.580 56
6486.963 58
6487.345 72
6487.728 63
6488.111 57
6488.494 63
6488.877 75
6489.259 65
6489.642 75
6490.025 65
6490.408 69
6490.791 69
6491.174 78
6491.557 67
6491.940 53
6492.323 76
6492.705 77
6493.088 62
6493.471 60
6493.854 70
6494.237 61
6494.620 55
6495.003 51
6495.386 83
6495.769 80
6496.152 83
6496.535 74
6496.918 70
6497.302 75
6497.685 77
6498.068 81
6498.451 82
6498.834 81
6499.217 78
6499.600 67
6499.983 56
6500.366 61
6500.750 61
6501.133 47
6501.516 51
6501.899 55
6502.282 88
6502.666 90
6503.049 74
6503.432 69
6503.815 74
6504.199 73
6504.582 81
6504.965 79
6505.349 81
6505.732 114
6506.115 117
6506.498 97
6506.882 76
6507.265 84
6507.649 80
6508.032 63
6508.415 70
6508.799 59
6509.182 76
6509.566 76
6509.949 84
6510.333 80
6510.716 56
6511.099 67
6511.483 54
6511.866 48
6512.250 63
6512.633 67
6513.017 82
6513.401 83
6513.784 64
6514.168 82
6514.551 69
6514.935 70
6515.318 73
6515.702 68
6516.086 77
6516.469 85
6516.853 76
6517.237 80
6517.620 69
6518.004 71
6518.388 75
6518.771 62
6519.155 67
6519.539 67
6519.922 59
6520.306 66
6520.690 60
6521.074 54
6521.457 65
6521.841 66
6522.225 66
6522.609 49
6522.993 49
6523.377 51
6523.760 71
6524.144 69
6524.528 55
6524.912 64
6525.296 77
6525.680 76
6526.064 67
6526.448 73
6526.832 57
6527.216 76
6527.599 74
6527.983 70
6528.367 75
6528.751 72
6529.135 82
6529.519 93
6529.903 102
6530.287 100
6530.672 84
6531.056 76
6531.440 73
6531.824 78
6532.208 68
6532.592 71
6532.976 69
6533.360 65
6533.744 77
6534.128 78
6534.513 61
6534.897 67
6535.281 77
6535.665 76
6536.049 100
6536.434 90
6536.818 82
6537.202 88
6537.586 81
6537.971 85
6538.355 74
6538.739 60
6539.123 70
6539.508 76
6539.892 81
6540.276 85
6540.661 76
6541.045 99
6541.429 97
6541.814 69
6542.198 64
6542.583 57
6542.967 62
6543.351 67
6543.736 59
6544.120 78
6544.505 74
6544.889 81
6545.274 81
6545.658 72
6546.043 81
6546.427 78
6546.812 67
6547.196 66
6547.581 61
6547.965 103
6548.350 107
6548.735 88
6549.119 80
6549.504 89
6549.888 87
6550.273 91
6550.658 84
6551.042 82
6551.427 86
6551.812 82
6552.196 91
6552.581 91
6552.966 84
6553.350 87
6553.735 76
6554.120 66
6554.505 59
6554.889 80
6555.274 80
6555.659 66
6556.044 61
6556.429 57
6556.813 68
6557.198 66
6557.583 57
6557.968 63
6558.353 60
6558.738 75
6559.122 75
6559.507 75
6559.892 59
6560.277 70
6560.662 83
6561.047 76
6561.432 79
6561.817 70
6562.202 80
6562.587 90
6562.972 88
6563.357 78
6563.742 74
6564.127 89
6564.512 89
6564.897 113
6565.282 96
6565.667 105
6566.052 88
6566.437 83
6566.823 79
6567.208 80
6567.593 95
6567.978 88
6568.363 87
6568.748 81
6569.133 78
6569.519 83
6569.904 93
6570.289 95
6570.674 84
6571.059 76
6571.445 81
6571.830 77
6572.215 81
6572.601 77
6572.986 75
6573.371 77
6573.756 78
6574.142 66
6574.527 68
6574.912 82
6575.298 89
6575.683 69
6576.069 76
6576.454 93
6576.839 85
6577.225 88
6577.610 99
6577.996 83
6578.381 74
6578.766 74
6579.152 67
6579.537 68
6579.923 82
6580.308 82
6580.694 82
6581.079 74
6581.465 77
6581.851 97
6582.236 89
6582.622 91
6583.007 93
6583.393 95
6583.778 106
6584.164 95
6584.550 103
6584.935 104
6585.321 107
6585.707 118
6586.092 137
6586.478 142
6586.864 127
6587.249 107
6587.635 105
6588.021 112
6588.407 129
6588.792 144
6589.178 127
6589.564 116
6589.950 97
6590.336 93
6590.721 92
6591.107 100
6591.493 129
6591.879 116
6592.265 104
6592.651 107
6593.036 105
6593.422 116
6593.808 128
6594.194 118
6594.580 122
6594.966 135
6595.352 127
6595.738 111
6596.124 129
6596.510 156
6596.896 159
6597.282 148
6597.668 136
6598.054 125
6598.440 130
6598.826 130
6599.212 113
6599.598 124
6599.984 136
6600.370 125
6600.756 150
6601.142 132
6601.529 117
6601.915 127
6602.301 137
6602.687 130
6603.073 126
6603.459 134
6603.846 140
6604.232 138
6604.618 154
6605.004 146
6605.390 138
6605.777 139
6606.163 145
6606.549 119
6606.935 116
6607.322 112
6607.708 107
6608.094 114
6608.481 126
6608.867 119
6609.253 124
6609.640 152
6610.026 162
6610.413 185
6610.799 178
6611.185 179
6611.572 165
6611.958 175
6612.345 190
6612.731 210
6613.118 195
6613.504 167
6613.891 189
6614.277 180
6614.664 175
6615.050 179
6615.437 161
6615.823 145
6616.210 188
6616.596 181
6616.983 185
6617.369 180
6617.756 156
6618.143 174
6618.529 172
6618.916 159
6619.302 177
6619.689 196
6620.076 203
6620.462 201
6620.849 176
6621.236 200
6621.623 220
6622.009 223
6622.396 250
6622.783 282
6623.170 288
6623.556 259
6623.943 247
6624.330 273
6624.717 297
6625.104 314
6625.490 314
6625.877 353
6626.264 396
6626.651 428
6627.038 517
6627.425 581
6627.812 668
6628.198 782
6628.585 934
6628.972 1006
6629.359 1079
6629.746 1183
6630.133 1300
6630.520 1450
6630.907 1527
6631.294 1500
6631.681 1468
6632.068 1472
6632.455 1426
6632.842 1393
6633.229 1350
6633.616 1339
6634.003 1273
6634.390 1177
6634.778 1087
6635.165 1024
6635.552 965
6635.939 907
6636.326 818
6636.713 725
6637.100 668
6637.487 623
6637.875 565
6638.262 500
6638.649 469
6639.036 436
6639.424 389
6639.811 367
6640.198 396
6640.585 407
6640.973 399
6641.360 394
6641.747 381
6642.134 387
6642.522 416
6642.909 467
6643.296 500
6643.684 556
6644.071 596
6644.459 582
6644.846 652
6645.233 697
6645.621 748
6646.008 787
6646.396 887
6646.783 926
6647.171 888
6647.558 896
6647.945 884
6648.333 821
6648.720 828
6649.108 810
6649.495 801
6649.883 746
6650.271 674
6650.658 641
6651.046 570
6651.433 493
6651.821 448
6652.208 418
6652.596 371
6652.984 345
6653.371 327
6653.759 303
6654.147 281
6654.534 251
6654.922 250
6655.310 247
6655.697 245
6656.085 226
6656.473 193
6656.861 162
6657.248 161
6657.636 144
6658.024 150
6658.412 147
6658.799 149
6659.187 156
6659.575 132
6659.963 120
6660.351 119
6660.739 113
6661.126 118
6661.514 119
6661.902 111
6662.290 108
6662.678 111
6663.066 117
6663.454 115
6663.842 133
6664.230 125
6664.618 113
6665.006 113
6665.394 97
6665.782 93
6666.170 93
6666.558 75
6666.946 73
6667.334 78
6667.722 89
6668.110 77
6668.498 76
6668.886 83
6669.274 67
6669.662 72
6670.050 73
6670.439 89
6670.827 75
6671.215 84
6671.603 102
6671.991 92
6672.379 76
6672.768 86
6673.156 105
6673.544 99
6673.932 112
6674.320 95
6674.709 74
6675.097 83
6675.485 81
6675.874 83
6676.262 80
6676.650 86
6677.039 94
6677.427 91
6677.815 69
6678.204 79
6678.592 77
6678.980 76
6679.369 83
6679.757 78
6680.146 74
6680.534 71
6680.922 73
6681.311 57
6681.699 66
6682.088 69
6682.476 69
6682.865 67
6683.253 66
6683.642 70
6684.030 88
6684.419 90
6684.807 85
6685.196 86
6685.585 81
6685.973 70
6686.362 60
6686.750 45
6687.139 55
6687.528 51
6687.916 64
6688.305 75
6688.694 85
6689.082 85
6689.471 88
6689.860 84
6690.248 86
6690.637 93
6691.026 76
6691.414 63
6691.803 62
6692.192 57
6692.581 61
6692.970 68
6693.358 81
6693.747 75
6694.136 66
6694.525 63
6694.914 47
6695.303 55
6695.691 63
6696.080 60
6696.469 50
6696.858 53
6697.247 60
6697.636 70
6698.025 61
6698.414 51
6698.803 61
6699.192 55
6699.581 50
6699.970 58
6700.359 62
6700.748 50
6701.137 62
6701.526 63
6701.915 47
6702.304 51
6702.693 53
6703.082 67
6703.471 60
6703.860 47
6704.249 45
6704.638 58
6705.028 63
6705.417 47
6705.806 50
6706.195 50
6706.584 48
6706.973 63
6707.363 71
6707.752 75
6708.141 67
6708.530 60
6708.920 63
6709.309 60
6709.698 41
6710.087 53
6710.477 58
6710.866 49
6711.255 49
6711.645 59
6712.034 73
6712.423 57
6712.813 40
6713.202 39
6713.591 44
6713.981 47
6714.370 41
6714.760 46
6715.149 55
6715.539 68
6715.928 71
6716.317 62
6716.707 52
6717.096 57
6717.486 71
6717.875 69
6718.265 74
6718.654 56
6719.044 60
6719.434 50
6719.823 52
6720.213 69
6720.602 49
6720.992 38
6721.382 47
6721.771 47
6722.161 59
6722.550 62
6722.940 69
6723.330 68
6723.719 64
6724.109 53
6724.499 43
6724.889 59
6725.278 42
6725.668 32
6726.058 34
6726.447 40
6726.837 36
6727.227 28
6727.617 42
6728.007 35
6728.396 37
6728.786 46
6729.176 45
6729.566 46
6729.956 43
6730.346 52
6730.736 49
6731.125 38
6731.515 19
6731.905 22
6732.295 41
6732.685 47
6733.075 54
6733.465 44
6733.855 40
6734.245 42
6734.635 45
6735.025 45
6735.415 37
6735.805 50
6736.195 41
6736.585 53
6736.975 56
6737.365 52
6737.755 48
6738.145 72
6738.536 49
6738.926 46
6739.316 48
6739.706 50
6740.096 70
6740.486 66
6740.876 59
6741.267 59
6741.657 60
6742.047 47
6742.437 52
6742.827 54
6743.218 34
6743.608 36
6743.998 31
6744.389 34
6744.779 31
6745.169 46
6745.559 45
6745.950 37
6746.340 43
6746.730 37
6747.121 38
6747.511 54
6747.902 48
6748.292 54
6748.682 54
6749.073 59
6749.463 52
6749.854 62
6750.244 68
6750.634 69
6751.025 85
6751.415 70
6751.806 60
6752.196 53
6752.587 60
6752.977 58
6753.368 48
6753.759 44
6754.149 48
6754.540 50
6754.930 43
6755.321 43
6755.711 48
6756.102 42
6756.493 52
6756.883 60
6757.274 69
6757.665 66
6758.055 57
6758.446 71
6758.837 53
6759.227 50
6759.618 61
6760.009 73
6760.400 72
6760.790 64
6761.181 62
6761.572 44
6761.963 47
6762.353 48
6762.744 51
6763.135 52
6763.526 47
6763.917 41
6764.308 42
6764.698 53
6765.089 55
6765.480 60
6765.871 62
6766.262 75
6766.653 66
6767.044 49
6767.435 52
6767.826 42
6768.217 45
6768.608 47
6768.999 46
6769.390 48
6769.781 31
6770.172 27
6770.563 38
6770.954 30
6771.345 34
6771.736 39
6772.127 38
6772.518 45
6772.909 48
6773.300 35
6773.691 28
6774.083 35
6774.474 31
6774.865 41
6775.256 46
6775.647 52
6776.038 58
6776.430 47
6776.821 56
6777.212 59
6777.603 54
6777.995 47
6778.386 48
6778.777 46
6779.168 35
6779.560 32
6779.951 40
6780.342 62
6780.734 63
6781.125 61
6781.516 48
6781.908 47
6782.299 41
6782.690 38
6783.082 49
6783.473 52
6783.865 60
6784.256 54
6784.647 46
6785.039 66
6785.430 56
6785.822 66
6786.213 56
6786.605 65
6786.996 74
6787.388 70
6787.779 67
6788.171 60
6788.562 69
6788.954 61
6789.346 58
6789.737 69
6790.129 75
6790.520 57
6790.912 64
6791.304 64
6791.695 76
6792.087 59
6792.479 54
6792.870 64
6793.262 91
6793.654 88
6794.045 84
6794.437 80
6794.829 100
6795.221 85
6795.612 81
6796.004 95
6796.396 98
6796.788 96
6797.179 77
6797.571 73
6797.963 63
6798.355 81
6798.747 60
6799.139 52
6799.531 35
6799.922 42
6800.314 48
6800.706 59
6801.098 52
6801.490 52
6801.882 54
6802.274 61
6802.666 60
6803.058 62
6803.450 46
6803.842 54
6804.234 43
6804.626 43
6805.018 47
6805.410 60
6805.802 52
6806.194 58
6806.586 48
6806.978 53
6807.370 62
6807.762 62
6808.154 72
6808.547 60
6808.939 50
6809.331 46
6809.723 49
6810.115 73
6810.507 77
6810.900 69
6811.292 58
6811.684 47
6812.076 37
6812.468 43
6812.861 57
6813.253 44
6813.645 45
6814.038 40
6814.430 44
6814.822 60
6815.214 56
6815.607 46
6815.999 53
6816.391 60
6816.784 50
6817.176 38
6817.569 40
6817.961 38
6818.353 46
6818.746 39
6819.138 45
6819.531 37
6819.923 41
6820.316 55
6820.708 58
6821.101 56
6821.493 46
6821.886 58
6822.278 69
6822.671 91
6823.063 70
6823.456 71
6823.848 56
6824.241 48
6824.633 58
6825.026 62
6825.419 41
6825.811 39
6826.204 37
6826.597 37
6826.989 51
6827.382 58
6827.775 43
6828.167 45
6828.560 58
6828.953 69
6829.345 70
6829.738 77
6830.131 76
6830.524 85
6830.916 71
6831.309 71
6831.702 57
6832.095 51
6832.488 63
6832.880 42
6833.273 57
6833.666 84
6834.059 93
6834.452 86
6834.845 64
6835.238 75
6835.631 94
6836.024 90
6836.416 92
6836.809 76
6837.202 78
6837.595 85
6837.988 98
6838.381 104
6838.774 97
6839.167 72
6839.560 87
6839.953 98
6840.346 79
6840.739 68
6841.132 67
6841.526 75
6841.919 76
6842.312 66
6842.705 59
6843.098 83
6843.491 78
6843.884 73
6844.277 51
6844.671 54
6845.064 64
6845.457 69
6845.850 52
6846.243 47
6846.637 40
6847.030 51
6847.423 46
6847.816 52
6848.210 41
6848.603 41
6848.996 41
6849.389 56
6849.783 55
6850.176 69
6850.569 67
6850.963 61
6851.356 59
6851.749 57
6852.143 57
6852.536 53
6852.930 67
6853.323 73
6853.716 66
6854.110 77
6854.503 82
6854.897 78
6855.290 78
6855.684 80
6856.077 77
6856.471 56
6856.864 68
6857.258 66
6857.651 64
6858.045 60
6858.438 60
6858.832 76
6859.226 78
6859.619 73
6860.013 75
6860.406 62
6860.800 48
6861.194 50
6861.587 60
6861.981 68
6862.375 69
6862.768 84
6863.162 93
6863.556 74
6863.949 70
6864.343 49
6864.737 41
6865.131 32
6865.524 41
6865.918 43
6866.312 41
6866.706 46
6867.100 62
6867.493 59
6867.887 61
6868.281 64
6868.675 61
6869.069 62
6869.463 60
6869.857 53
6870.250 60
6870.644 74
6871.038 60
6871.432 77
6871.826 70
6872.220 70
6872.614 55
6873.008 64
6873.402 72
6873.796 64
6874.190 60
6874.584 62
6874.978 64
6875.372 66
6875.766 62
6876.160 40
6876.554 47
6876.948 63
6877.343 66
6877.737 44
6878.131 58
6878.525 71
6878.919 76
6879.313 83
6879.707 68
6880.102 59
6880.496 72
6880.890 75
6881.284 83
6881.678 80
6882.073 63
6882.467 62
6882.861 45
6883.255 50
6883.650 67
6884.044 52
6884.438 50
6884.833 42
6885.227 45
6885.621 40
6886.016 31
6886.410 48
6886.804 49
6887.199 49
6887.593 45
6887.988 37
6888.382 56
6888.776 56
6889.171 45
6889.565 62
6889.960 66
6890.354 66
6890.749 63
6891.143 54
6891.538 51
6891.932 53
6892.327 56
6892.721 47
6893.116 50
6893.510 76
6893.905 76
6894.300 76
6894.694 78
6895.089 67
6895.483 50
6895.878 51
6896.273 59
6896.667 55
6897.062 39
6897.457 41
6897.851 48
6898.246 66
6898.641 58
6899.035 54
6899.430 69
6899.825 61
6900.220 71
6900.614 76
6901.009 55
6901.404 60
6901.799 66
6902.194 48
6902.589 49
6902.983 30
6903.378 37
6903.773 41
6904.168 47
6904.563 63
6904.958 71
6905.353 63
6905.747 48
6906.142 39
6906.537 46
6906.932 58
6907.327 58
6907.722 55
6908.117 68
6908.512 65
6908.907 68
6909.302 61
6909.697 62
6910.092 61
6910.487 63
6910.882 63
6911.277 72
6911.673 83
6912.068 56
6912.463 38
6912.858 49
6913.253 48
6913.648 46
6914.043 47
6914.438 48
6914.834 39
6915.229 50
6915.624 49
6916.019 45
6916.414 46
6916.810 42
6917.205 37
6917.600 33
6917.995 50
6918.391 69
6918.786 86
6919.181 84
6919.577 85
6919.972 89
6920.367 85
6920.763 81
6921.158 68
6921.553 70
6921.949 81
6922.344 69
6922.739 66
6923.135 63
6923.530 62
6923.926 50
6924.321 45
6924.717 48
6925.112 54
6925.508 44
6925.903 57
6926.299 67
6926.694 54
6927.090 56
6927.485 66
6927.881 54
6928.276 55
6928.672 69
6929.067 67
6929.463 65
6929.859 71
6930.254 78
6930.650 76
6931.045 92
6931.441 86
6931.837 74
6932.232 63
6932.628 70
6933.024 60
6933.419 55
6933.815 63
6934.211 61
6934.607 59
6935.002 60
6935.398 79
6935.794 70
6936.190 76
6936.586 100
6936.981 110
6937.377 91
6937.773 103
6938.169 91
6938.565 93
6938.961 116
6939.356 89
6939.752 75
6940.148 83
6940.544 93
6940.940 96
6941.336 85
6941.732 84
6942.128 98
6942.524 87
6942.920 92
6943.316 104
6943.712 119
6944.108 96
6944.504 82
6944.900 79
6945.296 75
6945.692 62
6946.088 73
6946.484 75
6946.880 71
6947.276 76
6947.672 83
6948.068 71
6948.465 76
6948.861 74
6949.257 68
6949.653 52
6950.049 62
6950.445 70
6950.842 64
6951.238 66
6951.634 67
6952.030 46
6952.427 35
6952.823 35
6953.219 44
6953.615 38
6954.012 49
6954.408 67
6954.804 68
6955.201 65
6955.597 50
6955.993 55
6956.390 45
6956.786 58
6957.182 60
6957.579 57
6957.975 61
6958.372 50
6958.768 42
6959.164 44
6959.561 55
6959.957 52
6960.354 55
6960.750 50
6961.147 46
6961.543 30
6961.940 34
6962.336 49
6962.733 48
6963.129 40
6963.526 43
6963.923 41
6964.319 46
6964.716 55
6965.112 61
6965.509 73
6965.906 69
6966.302 51
6966.699 61
6967.096 63
6967.492 78
6967.889 82
6968.286 81
6968.682 73
6969.079 77
6969.476 66
6969.872 68
6970.269 58
6970.666 45
6971.063 50
6971.460 63
6971.856 65
6972.253 61
6972.650 55
6973.047 45
6973.444 49
6973.841 61
6974.237 81
6974.634 76
6975.031 70
6975.428 53
6975.825 44
6976.222 34
6976.619 62
6977.016 68
6977.413 65
6977.810 57
6978.207 48
6978.604 36
6979.001 41
6979.398 57
6979.795 50
6980.192 48
6980.589 56
6980.986 50
6981.383 62
6981.780 61
6982.177 53
6982.574 68
6982.971 42
6983.368 39
6983.766 43
6984.163 57
6984.560 41
6984.957 42
6985.354 48
6985.751 52
6986.149 57
6986.546 40
6986.943 37
6987.340 36
6987.738 41
6988.135 58
6988.532 77
6988.929 75
6989.327 83
6989.724 93
6990.121 88
6990.519 61
6990.916 54
6991.313 46
6991.711 48
6992.108 57
6992.505 69
6992.903 76
6993.300 79
6993.698 62
6994.095 56
6994.492 45
6994.890 48
6995.287 55
6995.685 61
6996.082 61
6996.480 61
6996.877 62
6997.275 61
6997.672 77
6998.070 75
6998.467 61
6998.865 59
6999.263 49
6999.660 47
7000.058 71
7000.455 80
7000.853 83
7001.251 76
7001.648 62
7002.046 75
7002.444 75
7002.841 83
7003.239 76
7003.637 67
7004.034 72
7004.432 86
7004.830 85
7005.228 96
7005.625 125
7006.023 112
7006.421 105
7006.819 87
7007.217 87
7007.614 83
7008.012 92
7008.410 66
7008.808 45
7009.206 47
7009.604 40
7010.001 68
7010.399 64
7010.797 83
7011.195 70
7011.593 62
7011.991 58
7012.389 71
7012.787 69
7013.185 56
7013.583 50
7013.981 48
7014.379 41
7014.777 40
7015.175 36
7015.573 51
7015.971 47
7016.369 38
7016.767 45
7017.165 37
7017.563 47
7017.961 58
7018.360 47
7018.758 49
7019.156 40
7019.554 49
7019.952 64
7020.350 75
7020.749 59
7021.147 67
7021.545 77
7021.943 77
7022.341 65
7022.740 51
7023.138 48
7023.536 72
7023.934 71
7024.333 61
7024.731 82
7025.129 74
7025.528 73
7025.926 76
7026.324 74
7026.723 65
7027.121 60
7027.519 55
7027.918 46
7028.316 49
7028.715 68
7029.113 83
7029.511 82
7029.910 67
7030.308 45
7030.707 38
7031.105 43
7031.504 57
7031.902 63
7032.301 66
7032.699 64
7033.098 73
7033.496 73
7033.895 65
7034.294 56
7034.692 59
7035.091 57
7035.489 74
7035.888 102
7036.287 98
7036.685 87
7037.084 84
7037.482 78
7037.881 62
7038.280 62
7038.679 49
7039.077 61
7039.476 63
7039.875 70
7040.273 55
7040.672 53
7041.071 60
7041.470 54
7041.868 44
7042.267 49
7042.666 42
7043.065 54
7043.464 48
7043.863 55
7044.261 48
7044.660 37
7045.059 44
7045.458 48
7045.857 51
7046.256 45
7046.655 53
7047.054 60
7047.453 49
7047.852 38
7048.251 29
7048.650 32
7049.049 49
7049.448 54
7049.847 63
7050.246 60
7050.645 53
7051.044 60
7051.443 80
7051.842 56
7052.241 55
7052.640 49
7053.039 42
7053.438 47
7053.837 36
7054.236 33
7054.635 39
7055.035 38
7055.434 44
7055.833 50
7056.232 42
7056.631 32
7057.031 51
7057.430 49
7057.829 50
7058.228 55
7058.628 44
7059.027 31
7059.426 37
7059.825 48
7060.225 54
7060.624 49
7061.023 44
7061.423 43
7061.822 53
7062.221 58
7062.621 59
7063.020 73
7063.420 68
7063.819 49
7064.218 48
7064.618 78
7065.017 63
7065.417 57
7065.816 56
7066.216 48
7066.615 57
7067.015 50
7067.414 51
7067.814 58
7068.213 39
7068.613 32
7069.012 34
7069.412 46
7069.811 50
7070.211 50
7070.611 57
7071.010 45
7071.410 34
7071.809 43
7072.209 47
7072.609 49
7073.008 58
7073.408 52
7073.808 45
7074.207 52
7074.607 64
7075.007 62
7075.407 60
7075.806 68
7076.206 52
7076.606 40
7077.006 27
7077.405 38
7077.805 38
7078.205 30
7078.605 38
7079.005 41
7079.404 35
7079.804 39
7080.204 58
7080.604 46
7081.004 41
7081.404 45
7081.804 42
7082.204 35
7082.604 31
7083.004 32
7083.404 61
7083.804 44
7084.203 41
7084.603 38
7085.003 34
7085.403 38
7085.804 45
7086.204 47
7086.604 33
7087.004 36
7087.404 35
7087.804 38
7088.204 38
7088.604 32
7089.004 37
7089.404 42
7089.804 49
7090.205 45
7090.605 35
7091.005 46
7091.405 44
7091.805 44
7092.205 48
7092.606 53
7093.006 43
7093.406 42
7093.806 40
7094.207 42
7094.607 50
7095.007 35
7095.407 40
7095.808 32
7096.208 34
7096.608 29
7097.009 28
7097.409 22
7097.809 38
7098.210 52
7098.610 48
7099.011 41
7099.411 37
7099.811 38
7100.212 53
7100.612 46
7101.013 38
7101.413 39
7101.814 45
7102.214 43
7102.615 47
7103.015 45
7103.416 49
7103.816 57
7104.217 46
7104.617 49
7105.018 36
7105.419 41
7105.819 41
7106.220 64
7106.620 62
7107.021 53
7107.422 62
7107.822 58
7108.223 59
7108.624 52
7109.024 46
7109.425 33
7109.826 56
7110.226 56
7110.627 60
7111.028 48
7111.429 47
7111.829 39
7112.230 41
7112.631 36
7113.032 42
7113.432 56
7113.833 55
7114.234 59
7114.635 69
7115.036 71
7115.437 68
7115.837 71
7116.238 53
7116.639 37
7117.040 45
7117.441 43
7117.842 42
7118.243 36
7118.644 38
7119.045 36
7119.446 43
7119.847 41
7120.248 48
7120.649 43
7121.050 37
7121.451 40
7121.852 37
7122.253 44
7122.654 56
7123.055 61
7123.456 49
7123.857 48
7124.258 42
7124.659 35
7125.061 35
7125.462 45
7125.863 42
7126.264 38
7126.665 29
7127.066 32
7127.468 41
7127.869 42
7128.270 22
7128.671 22
7129.073 29
7129.474 38
7129.875 30
7130.276 35
7130.678 30
7131.079 33
7131.480 40
7131.882 35
7132.283 45
7132.684 48
7133.086 43
7133.487 51
7133.888 46
7134.290 52
7134.691 65
7135.093 61
7135.494 58
7135.895 46
7136.297 42
7136.698 43
7137.100 45
7137.501 36
7137.903 49
7138.304 59
7138.706 52
7139.107 45
7139.509 37
7139.910 44
7140.312 35
7140.713 43
7141.115 48
7141.517 52
7141.918 50
7142.320 43
7142.722 38
7143.123 38
7143.525 34
7143.926 29
7144.328 34
7144.730 46
7145.132 54
7145.533 53
7145.935 64
7146.337 57
7146.738 45
7147.140 30
7147.542 39
7147.944 44
7148.345 37
7148.747 37
7149.149 40
7149.551 37
7149.953 43
7150.355 67
7150.756 62
7151.158 61
7151.560 49
7151.962 57
7152.364 62
7152.766 50
7153.168 39
7153.570 46
7153.972 47
7154.374 64
7154.776 67
7155.178 59
7155.580 61
7155.982 64
7156.384 70
7156.786 70
7157.188 70
7157.590 77
7157.992 75
7158.394 61
7158.796 45
7159.198 45
7159.600 51
7160.002 52
7160.404 54
7160.806 45
7161.209 48
7161.611 46
7162.013 40
7162.415 52
7162.817 49
7163.219 53
7163.622 51
7164.024 70
7164.426 57
7164.828 66
7165.231 60
7165.633 52
7166.035 47
7166.437 39
7166.840 37
7167.242 45
7167.644 49
7168.047 36
7168.449 34
7168.851 40
7169.254 52
7169.656 52
7170.059 37
7170.461 25
7170.863 38
7171.266 35
7171.668 47
7172.071 62
7172.473 61
7172.876 53
7173.278 37
7173.681 45
7174.083 63
7174.486 55
7174.888 55
7175.291 42
7175.693 45
7176.096 49
7176.498 50
7176.901 65
7177.304 65
7177.706 66
7178.109 39
7178.511 40
7178.914 39
7179.317 50
7179.719 44
7180.122 36
7180.525 26
7180.927 24
7181.330 30
7181.733 46
7182.136 56
7182.538 66
7182.941 79
7183.344 68
7183.747 71
7184.149 52
7184.552 60
7184.955 54
7185.358 53
7185.761 53
7186.164 47
7186.566 49
7186.969 43
7187.372 37
7187.775 35
7188.178 34
7188.581 32
7188.984 42
7189.387 26
7189.790 32
7190.193 39
7190.596 47
7190.999 39
7191.402 42
7191.805 48
7192.208 47
7192.611 32
7193.014 33
7193.417 32
7193.820 40
7194.223 35
7194.626 44
7195.029 40
7195.432 34
7195.835 29
7196.238 19
7196.641 21
7197.045 25
7197.448 35
7197.851 24
7198.254 33
7198.657 61
7199.061 41
7199.464 44
7199.867 39
7200.270 41
7200.673 41
7201.077 52
7201.480 54
7201.883 52
7202.287 59
7202.690 52
7203.093 52
7203.497 53
7203.900 47
7204.303 45
7204.707 39
7205.110 40
7205.513 54
7205.917 51
7206.320 45
7206.724 45
7207.127 34
7207.530 28
7207.934 32
7208.337 23
7208.741 19
7209.144 18
7209.548 27
7209.951 40
7210.355 38
7210.758 51
7211.162 50
7211.566 50
7211.969 49
7212.373 51
7212.776 43
7213.180 43
7213.583 56
7213.987 39
7214.391 35
7214.794 36
7215.198 47
7215.602 44
7216.005 33
7216.409 32
7216.813 31
7217.216 29
7217.620 54
7218.024 54
7218.428 44
7218.831 43
7219.235 35
7219.639 37
7220.043 32
7220.447 38
7220.850 48
7221.254 37
7221.658 21
7222.062 17
7222.466 28
7222.870 43
7223.274 42
7223.677 34
7224.081 29
7224.485 47
7224.889 43
7225.293 47
7225.697 41
7226.101 40
7226.505 37
7226.909 32
7227.313 32
7227.717 27
7228.121 27
7228.525 33
7228.929 46
7229.333 36
7229.737 33
7230.141 30
7230.545 46
7230.949 33
7231.354 35
7231.758 25
7232.162 27
7232.566 28
7232.970 38
7233.374 43
7233.778 40
7234.183 46
7234.587 34
7234.991 32
7235.395 40
7235.799 43
7236.204 36
7236.608 42
7237.012 49
7237.417 61
7237.821 63
7238.225 49
7238.629 43
7239.034 37
7239.438 30
7239.842 38
7240.247 37
7240.651 43
7241.056 49
7241.460 39
7241.864 39
7242.269 35
7242.673 31
7243.078 31
7243.482 27
7243.886 29
7244.291 24
7244.695 31
7245.100 28
7245.504 24
7245.909 32
7246.313 39
7246.718 45
7247.123 48
7247.527 50
7247.932 42
7248.336 38
7248.741 35
7249.145 43
7249.550 34
7249.955 43
7250.359 48
7250.764 46
7251.169 47
7251.573 45
7251.978 44
7252.383 33
7252.787 25
7253.192 32
7253.597 29
7254.002 26
7254.406 29
7254.811 33
7255.216 38
7255.621 45
7256.025 59
7256.430 44
7256.835 42
7257.240 47
7257.645 60
7258.050 48
7258.454 63
7258.859 61
7259.264 54
7259.669 55
7260.074 43
7260.479 41
7260.884 38
7261.289 40
7261.694 33
7262.099 51
7262.504 55
7262.909 55
7263.314 39
7263.719 36
7264.124 29
7264.529 30
7264.934 29
7265.339 34
7265.744 49
7266.149 36
7266.554 36
7266.959 29
7267.364 32
7267.769 28
7268.175 35
7268.580 32
7268.985 33
7269.390 36
7269.795 28
7270.200 32
7270.606 26
7271.011 27
7271.416 33
7271.821 29
7272.227 26
7272.632 23
7273.037 29
7273.442 32
7273.848 27
7274.253 28
7274.658 52
7275.064 53
7275.469 46
7275.874 40
7276.280 38
7276.685 42
7277.090 49
7277.496 29
7277.901 36
7278.307 55
7278.712 69
7279.117 67
7279.523 59
7279.928 61
7280.334 68
7280.739 69
7281.145 86
7281.550 94
7281.956 71
7282.361 55
7282.767 47
7283.173 49
7283.578 43
7283.984 46
7284.389 64
7284.795 67
7285.200 52
7285.606 50
7286.012 43
7286.417 44
7286.823 47
7287.229 38
7287.634 47
7288.040 54
7288.446 45
7288.851 43
7289.257 48
7289.663 42
7290.069 43
7290.474 40
7290.880 30
7291.286 23
7291.692 31
7292.098 37
7292.503 32
7292.909 48
7293.315 42
7293.721 40
7294.127 30
7294.533 30
7294.938 37
7295.344 49
7295.750 52
7296.156 46
7296.562 47
7296.968 44
7297.374 42
7297.780 48
7298.186 43
7298.592 45
7298.998 38
7299.404 30
7299.810 28
7300.216 34
7300.622 40
7301.028 39
7301.434 36
7301.840 37
7302.246 58
7302.652 51
7303.058 52
7303.465 44
7303.871 42
7304.277 51
7304.683 52
7305.089 67
7305.495 69
7305.901 56
7306.308 42
7306.714 41
7307.120 41
7307.526 44
7307.933 45
7308.339 59
7308.745 53
7309.151 46
7309.558 48
7309.964 56
7310.370 71
7310.777 84
7311.183 65
7311.589 53
7311.996 62
7312.402 61
7312.808 60
7313.215 55
7313.621 57
7314.027 60
7314.434 59
7314.840 50
7315.247 51
7315.653 54
7316.060 58
7316.466 52
7316.873 50
7317.279 67
7317.686 72
7318.092 86
7318.499 71
7318.905 63
7319.312 53
7319.718 40
7320.125 38
7320.532 37
7320.938 34
7321.345 49
7321.751 50
7322.158 41
7322.565 43
7322.971 43
7323.378 44
7323.785 42
7324.191 43
7324.598 36
7325.005 42
7325.412 54
7325.818 42
7326.225 34
7326.632 34
7327.039 30
7327.445 38
7327.852 47
7328.259 46
7328.666 54
7329.073 56
7329.479 40
7329.886 35
7330.293 42
7330.700 44
7331.107 53
7331.514 57
7331.921 54
7332.328 60
7332.735 68
7333.141 76
7333.548 68
7333.955 49
7334.362 43
7334.769 42
7335.176 53
7335.583 60
7335.990 56
7336.397 39
7336.804 43
7337.211 53
7337.619 50
7338.026 48
7338.433 61
7338.840 61
7339.247 59
7339.654 52
7340.061 35
7340.468 37
7340.875 48
7341.283 36
7341.690 49
7342.097 66
7342.504 59
7342.911 51
7343.319 40
7343.726 44
7344.133 61
7344.540 54
7344.948 55
7345.355 52
7345.762 56
7346.169 46
7346.577 30
7346.984 25
7347.391 35
7347.799 39
7348.206 57
7348.614 68
7349.021 59
7349.428 72
7349.836 75
7350.243 70
7350.651 81
7351.058 54
7351.465 50
7351.873 38
7352.280 38
7352.688 63
7353.095 59
7353.503 58
7353.910 60
7354.318 61
7354.725 57
7355.133 76
7355.541 74
7355.948 63
7356.356 58
7356.763 58
7357.171 61
7357.578 52
7357.986 48
7358.394 53
7358.801 43
7359.209 57
7359.617 74
7360.024 92
7360.432 86
7360.840 84
7361.248 74
7361.655 60
7362.063 57
7362.471 49
7362.879 54
7363.286 61
7363.694 68
7364.102 54
7364.510 58
7364.918 60
7365.325 61
7365.733 67
7366.141 63
7366.549 58
7366.957 57
7367.365 49
7367.773 43
7368.180 42
7368.588 42
7368.996 63
7369.404 60
7369.812 63
7370.220 61
7370.628 55
7371.036 62
7371.444 74
7371.852 67
7372.260 61
7372.668 58
7373.076 48
7373.484 59
7373.892 76
7374.300 79
7374.709 80
7375.117 68
7375.525 67
7375.933 71
7376.341 56
7376.749 57
7377.157 51
7377.566 50
7377.974 62
7378.382 59
7378.790 61
7379.198 64
7379.607 70
7380.015 70
7380.423 50
7380.831 49
7381.240 63
7381.648 57
7382.056 43
7382.464 36
7382.873 45
7383.281 38
7383.689 52
7384.098 58
7384.506 56
7384.914 49
7385.323 70
7385.731 73
7386.140 79
7386.548 72
7386.957 81
7387.365 70
7387.773 65
7388.182 61
7388.590 59
7388.999 56
7389.407 62
7389.816 72
7390.224 78
7390.633 65
7391.041 55
7391.450 78
7391.859 79
7392.267 75
7392.676 97
7393.084 89
7393.493 69
7393.902 78
7394.310 91
7394.719 95
7395.127 88
7395.536 92
7395.945 93
7396.353 94
7396.762 83
7397.171 95
7397.580 104
7397.988 99
7398.397 93
7398.806 90
7399.215 89
7399.623 82
7400.032 87
7400.441 98
7400.850 122
7401.259 118
7401.667 123
7402.076 117
7402.485 111
7402.894 111
7403.303 104
7403.712 89
7404.121 115
7404.530 112
7404.939 97
7405.347 89
7405.756 66
7406.165 58
7406.574 60
7406.983 61
7407.392 69
7407.801 66
7408.210 65
7408.619 72
7409.028 54
7409.437 55
7409.847 60
7410.256 60
7410.665 60
7411.074 54
7411.483 58
7411.892 64
7412.301 71
7412.710 65
7413.119 61
7413.529 49
7413.938 50
7414.347 57
7414.756 67
7415.165 64
7415.575 66
7415.984 59
7416.393 63
7416.802 51
7417.212 57
7417.621 54
7418.030 48
7418.439 72
7418.849 57
7419.258 76
7419.667 64
7420.077 70
7420.486 73
7420.895 64
7421.305 86
7421.714 84
7422.124 75
7422.533 68
7422.942 71
7423.352 80
7423.761 74
7424.171 88
7424.580 84
7424.990 83
7425.399 73
7425.809 62
7426.218 55
7426.628 35
7427.037 48
7427.447 59
7427.856 60
7428.266 78
7428.676 81
7429.085 85
7429.495 76
7429.904 71
7430.314 54
7430.724 54
7431.133 56
7431.543 55
7431.953 51
7432.362 48
7432.772 54
7433.182 45
7433.591 55
7434.001 58
7434.411 45
7434.821 62
7435.230 54
7435.640 58
7436.050 65
7436.460 59
7436.869 77
7437.279 68
7437.689 71
7438.099 66
7438.509 61
7438.919 63
7439.329 60
7439.738 59
7440.148 69
7440.558 76
7440.968 67
7441.378 68
7441.788 64
7442.198 53
7442.608 60
7443.018 56
7443.428 48
7443.838 72
7444.248 73
7444.658 68
7445.068 56
7445.478 79
7445.888 74
7446.298 79
7446.708 86
7447.118 77
7447.528 83
7447.938 80
7448.349 75
7448.759 77
7449.169 87
7449.579 98
7449.989 93
7450.399 85
7450.810 80
7451.220 89
7451.630 87
7452.040 92
7452.450 106
7452.861 85
7453.271 89
7453.681 96
7454.091 75
7454.502 88
7454.912 114
7455.322 98
7455.733 115
7456.143 125
7456.553 110
7456.964 101
7457.374 89
7457.784 88
7458.195 80
7458.605 71
7459.016 66
7459.426 71
7459.837 89
7460.247 92
7460.657 103
7461.068 95
7461.478 96
7461.889 100
7462.299 76
7462.710 80
7463.120 104
7463.531 109
7463.942 98
7464.352 126
7464.763 127
7465.173 145
7465.584 151
7465.994 161
7466.405 203
7466.816 214
7467.226 237
7467.637 218
7468.048 241
7468.458 260
7468.869 286
7469.280 320
7469.690 322
7470.101 286
7470.512 300
7470.923 275
7471.333 259
7471.744 249
7472.155 263
7472.566 271
7472.976 262
7473.387 253
7473.798 220
7474.209 220
7474.620 248
7475.031 222
7475.442 175
7475.852 176
7476.263 169
7476.674 147
7477.085 142
7477.496 122
7477.907 109
7478.318 110
7478.729 112
7479.140 98
7479.551 81
7479.962 80
7480.373 80
7480.784 79
7481.195 69
7481.606 59
7482.017 76
7482.428 62
7482.839 53
7483.250 54
7483.661 61
7484.072 58
7484.483 52
7484.895 71
7485.306 72
7485.717 58
7486.128 67
7486.539 62
7486.950 60
7487.362 63
7487.773 66
7488.184 73
7488.595 87
7489.006 84
7489.418 80
7489.829 72
7490.240 61
7490.651 68
7491.063 43
7491.474 42
7491.885 45
7492.297 39
7492.708 48
7493.119 44
7493.531 64
7493.942 66
7494.354 54
7494.765 48
7495.176 46
7495.588 44
7495.999 39
7496.411 50
7496.822 55
7497.234 54
7497.645 49
7498.056 40
7498.468 35
7498.879 40
7499.291 47
7499.703 38
7500.114 34
7500.526 33
7500.937 28
7501.349 29
7501.760 37
7502.172 44
7502.584 53
7502.995 39
7503.407 39
7503.818 52
7504.230 57
7504.642 55
7505.053 48
7505.465 37
7505.877 40
7506.289 39
7506.700 47
7507.112 50
7507.524 51
7507.936 52
7508.347 48
7508.759 46
7509.171 41
7509.583 40
7509.994 35
7510.406 46
7510.818 44
7511.230 51
7511.642 51
7512.054 40
7512.466 35
7512.877 44
7513.289 59
7513.701 63
7514.113 65
7514.525 72
7514.937 69
7515.349 67
7515.761 65
7516.173 64
7516.585 58
7516.997 58
7517.409 63
7517.821 60
7518.233 52
7518.645 41
7519.057 43
7519.469 48
7519.881 55
7520.293 52
7520.706 42
7521.118 53
7521.530 59
7521.942 53
7522.354 38
7522.766 35
7523.178 39
7523.591 26
7524.003 28
7524.415 23
7524.827 32
7525.239 34
7525.652 39
7526.064 36
7526.476 30
7526.889 41
7527.301 42
7527.713 37
7528.125 47
7528.538 41
7528.950 38
7529.362 39
7529.775 40
7530.187 35
7530.600 31
7531.012 25
7531.424 31
7531.837 35
7532.249 45
7532.662 70
7533.074 55
7533.486 48
7533.899 38
7534.311 30
7534.724 36
7535.136 33
7535.549 32
7535.961 37
7536.374 48
7536.787 58
7537.199 67
7537.612 48
7538.024 52
7538.437 51
7538.849 48
7539.262 42
7539.675 40
7540.087 66
7540.500 67
7540.913 78
7541.325 54
7541.738 57
7542.151 56
7542.563 57
7542.976 60
7543.389 49
7543.802 44
7544.214 40
7544.627 43
7545.040 40
7545.453 34
7545.865 42
7546.278 32
7546.691 28
7547.104 37
7547.517 32
7547.930 30
7548.342 31
7548.755 35
7549.168 48
7549.581 57
7549.994 73
7550.407 65
7550.820 46
7551.233 66
7551.646 73
7552.059 67
7552.472 50
7552.885 49
7553.298 41
7553.711 43
7554.124 51
7554.537 51
7554.950 41
7555.363 42
7555.776 44
7556.189 55
7556.602 47
7557.015 54
7557.428 49
7557.841 58
7558.254 61
7558.668 89
7559.081 92
7559.494 72
7559.907 63
7560.320 36
7560.733 37
7561.147 56
7561.560 59
7561.973 54
7562.386 79
7562.800 108
7563.213 68
7563.626 62
7564.040 47
7564.453 55
7564.866 53
7565.279 60
7565.693 53
7566.106 56
7566.519 51
7566.933 64
7567.346 68
7567.760 68
7568.173 51
7568.586 58
7569.000 74
7569.413 81
7569.827 62
7570.240 56
7570.654 64
7571.067 71
7571.481 71
7571.894 80
7572.308 75
7572.721 77
7573.135 81
7573.548 68
7573.962 69
7574.375 68
7574.789 69
7575.203 65
7575.616 50
7576.030 39
7576.443 42
7576.857 52
7577.271 46
7577.684 35
7578.098 33
7578.512 63
7578.925 54
7579.339 55
7579.753 63
7580.167 56
7580.580 71
7580.994 63
7581.408 55
7581.822 44
7582.235 62
7582.649 59
7583.063 60
7583.477 59
7583.891 61
7584.305 71
7584.718 70
7585.132 65
7585.546 59
7585.960 54
7586.374 54
7586.788 49
7587.202 48
7587.616 64
7588.030 58
7588.444 58
7588.858 50
7589.272 51
7589.686 63
7590.100 54
7590.514 46
7590.928 57
7591.342 59
7591.756 65
7592.170 63
7592.584 63
7592.998 64
7593.412 54
7593.826 53
7594.240 58
7594.654 60
7595.068 60
7595.483 77
7595.897 60
7596.311 73
7596.725 72
7597.139 63
7597.554 69
7597.968 57
7598.382 60
7598.796 50
7599.210 61
7599.625 66
7600.039 72
7600.453 66
7600.868 63
7601.282 59
7601.696 57
7602.111 51
7602.525 66
7602.939 57
7603.354 46
7603.768 34
7604.182 22
7604.597 36
7605.011 58
7605.426 49
7605.840 51
7606.254 54
7606.669 68
7607.083 72
7607.498 72
7607.912 59
7608.327 55
7608.741 65
7609.156 62
7609.570 69
7609.985 67
7610.399 61
7610.814 52
7611.229 46
7611.643 54
7612.058 45
7612.472 46
7612.887 35
7613.302 52
7613.716 47
7614.131 42
7614.546 58
7614.960 58
7615.375 47
7615.790 46
7616.204 29
7616.619 30
7617.034 25
7617.449 41
7617.863 48
7618.278 50
7618.693 45
7619.108 40
7619.522 43
7619.937 53
7620.352 59
7620.767 49
7621.182 65
7621.597 59
7622.012 65
7622.426 57
7622.841 62
7623.256 73
7623.671 71
7624.086 60
7624.501 63
7624.916 68
7625.331 61
7625.746 76
7626.161 87
7626.576 74
7626.991 62
7627.406 68
7627.821 69
7628.236 57
7628.651 51
7629.066 64
7629.481 86
7629.896 77
7630.311 60
7630.726 46
7631.142 54
7631.557 65
7631.972 66
7632.387 61
7632.802 45
7633.217 64
7633.632 66
7634.048 65
7634.463 68
7634.878 82
7635.293 89
7635.709 88
7636.124 90
7636.539 82
7636.954 93
7637.370 88
7637.785 68
7638.200 52
7638.616 68
7639.031 93
7639.446 69
7639.862 59
7640.277 67
7640.692 69
7641.108 60
7641.523 88
7641.939 73
7642.354 64
7642.769 58
7643.185 64
7643.600 50
7644.016 58
7644.431 62
7644.847 65
7645.262 51
7645.678 55
7646.093 58
7646.509 58
7646.924 72
7647.340 66
7647.756 66
7648.171 75
7648.587 89
7649.002 77
7649.418 69
7649.834 82
7650.249 86
7650.665 85
7651.080 85
7651.496 77
7651.912 83
7652.328 75
7652.743 66
7653.159 82
7653.575 75
7653.990 76
7654.406 69
7654.822 76
7655.238 71
7655.653 66
7656.069 69
7656.485 77
7656.901 71
7657.317 71
7657.733 94
7658.148 87
7658.564 83
7658.980 83
7659.396 78
7659.812 102
7660.228 104
7660.644 104
7661.060 93
7661.476 92
7661.892 97
7662.308 96
7662.724 74
7663.140 72
7663.556 71
7663.972 66
7664.388 63
7664.804 77
7665.220 75
7665.636 66
7666.052 72
7666.468 77
7666.884 99
7667.300 102
7667.716 89
7668.132 81
7668.548 81
7668.965 84
7669.381 83
7669.797 86
7670.213 106
7670.629 89
7671.045 69
7671.462 73
7671.878 82
7672.294 64
7672.710 69
7673.127 93
7673.543 111
7673.959 117
7674.375 88
7674.792 89
7675.208 94
7675.624 110
7676.041 89
7676.457 77
7676.873 80
7677.290 77
7677.706 78
7678.123 74
7678.539 70
7678.955 68
7679.372 74
7679.788 80
7680.205 65
7680.621 67
7681.038 77
7681.454 68
7681.871 82
7682.287 80
7682.704 95
7683.120 95
7683.537 97
7683.953 92
7684.370 90
7684.786 98
7685.203 90
7685.620 127
7686.036 105
7686.453 79
7686.869 91
7687.286 95
7687.703 123
7688.119 137
7688.536 133
7688.953 125
7689.369 129
7689.786 123
7690.203 137
7690.620 104
7691.036 92
7691.453 80
7691.870 67
7692.287 69
7692.703 83
7693.120 80
7693.537 77
7693.954 71
7694.371 76
7694.788 63
7695.204 60
7695.621 75
7696.038 83
7696.455 73
7696.872 77
7697.289 73
7697.706 56
7698.123 51
7698.540 49
7698.957 62
7699.374 76
7699.791 79
7700.208 81
7700.625 98
7701.042 95
7701.459 70
7701.876 50
7702.293 47
7702.710 52
7703.127 67
7703.544 77
7703.961 83
7704.378 79
7704.795 69
7705.212 70
7705.629 62
7706.047 62
7706.464 61
7706.881 59
7707.298 50
7707.715 53
7708.132 43
7708.550 45
7708.967 51
7709.384 66
7709.801 69
7710.219 76
7710.636 83
7711.053 88
7711.471 86
7711.888 78
7712.305 91
7712.722 76
7713.140 67
7713.557 58
7713.975 42
7714.392 57
7714.809 42
7715.227 53
7715.644 64
7716.062 66
7716.479 57
7716.896 63
7717.314 67
7717.731 66
7718.149 58
7718.566 57
7718.984 61
7719.401 55
7719.819 52
7720.236 48
7720.654 52
7721.071 53
7721.489 62
7721.907 49
7722.324 44
7722.742 41
7723.159 50
7723.577 48
7723.995 43
7724.412 51
7724.830 39
7725.248 43
7725.665 47
7726.083 54
7726.501 67
7726.918 67
7727.336 71
7727.754 65
7728.172 57
7728.589 73
7729.007 66
7729.425 66
7729.843 83
7730.260 80
7730.678 79
7731.096 59
7731.514 50
7731.932 42
7732.350 47
7732.768 59
7733.185 85
7733.603 88
7734.021 89
7734.439 84
7734.857 71
7735.275 61
7735.693 62
7736.111 70
7736.529 84
7736.947 65
7737.365 67
7737.783 72
7738.201 67
7738.619 56
7739.037 47
7739.455 43
7739.873 52
7740.291 51
7740.709 57
7741.127 54
7741.545 61
7741.964 45
7742.382 45
7742.800 62
7743.218 55
7743.636 53
7744.054 55
7744.472 50
7744.891 59
7745.309 69
7745.727 59
7746.145 64
7746.564 57
7746.982 54
7747.400 64
7747.818 77
7748.237 71
7748.655 58
7749.073 45
7749.492 53
7749.910 48
7750.328 56
7750.747 51
7751.165 51
7751.583 61
7752.002 78
7752.420 82
7752.839 82
7753.257 93
7753.675 73
7754.094 77
7754.512 74
7754.931 67
7755.349 59
7755.768 52
7756.186 55
7756.605 71
7757.023 77
7757.442 65
7757.860 66
7758.279 75
7758.698 65
7759.116 59
7759.535 55
7759.953 68
7760.372 75
7760.791 61
7761.209 58
7761.628 78
7762.046 93
7762.465 83
7762.884 76
7763.303 82
7763.721 79
7764.140 94
7764.559 98
7764.977 99
7765.396 103
7765.815 104
7766.234 91
7766.653 87
7767.071 91
7767.490 70
7767.909 68
7768.328 85
7768.747 90
7769.165 79
7769.584 74
7770.003 78
7770.422 76
7770.841 69
7771.260 63
7771.679 49
7772.098 71
7772.517 82
7772.936 73
7773.355 69
7773.774 57
7774.193 52
7774.612 46
7775.031 50
7775.450 61
7775.869 54
7776.288 63
7776.707 71
7777.126 78
7777.545 67
7777.964 58
7778.383 70
7778.802 68
7779.221 69
7779.640 58
7780.060 64
7780.479 48
7780.898 48
7781.317 40
7781.736 40
7782.155 35
7782.575 33
7782.994 45
7783.413 48
7783.832 44
7784.252 65
7784.671 61
7785.090 54
7785.509 52
7785.929 45
7786.348 49
7786.767 42
7787.187 40
7787.606 36
7788.025 41
7788.445 42
7788.864 37
7789.284 37
7789.703 39
7790.122 52
7790.542 53
7790.961 44
7791.381 28
7791.800 36
7792.220 39
7792.639 40
7793.059 44
7793.478 50
7793.898 40
7794.317 41
7794.737 33
7795.156 42
7795.576 41
7795.995 32
7796.415 35
7796.835 40
7797.254 33
7797.674 38
7798.093 38
7798.513 37
7798.933 34
7799.352 35
7799.772 42
7800.192 38
7800.611 39
7801.031 44
7801.451 49
7801.871 41
7802.290 43
7802.710 39
7803.130 41
7803.550 48
7803.969 54
7804.389 65
7804.809 64
7805.229 66
7805.649 68
7806.069 71
7806.488 61
7806.908 56
7807.328 67
7807.748 68
7808.168 60
7808.588 47
7809.008 49
7809.428 47
7809.848 43
7810.268 41
7810.688 39
7811.108 46
7811.528 61
7811.948 58
7812.368 54
7812.788 52
7813.208 53
7813.628 46
7814.048 36
7814.468 46
7814.888 40
7815.308 48
7815.728 46
7816.148 50
7816.568 43
7816.988 56
7817.409 55
7817.829 61
7818.249 57
7818.669 48
7819.089 50
7819.510 56
7819.930 58
7820.350 53
7820.770 47
7821.190 47
7821.611 42
7822.031 42
7822.451 38
7822.872 40
7823.292 36
7823.712 35
7824.133 30
7824.553 38
7824.973 52
7825.394 58
7825.814 44
7826.234 45
7826.655 41
7827.075 47
7827.496 55
7827.916 53
7828.336 49
7828.757 46
7829.177 42
7829.598 37
7830.018 41
7830.439 42
7830.859 51
7831.280 47
7831.700 48
7832.121 28
7832.542 32
7832.962 42
7833.383 51
7833.803 46
7834.224 47
7834.644 41
7835.065 45
7835.486 36
7835.906 45
7836.327 41
7836.748 53
7837.168 78
7837.589 74
7838.010 61
7838.430 54
7838.851 45
7839.272 44
7839.693 42
7840.113 37
7840.534 34
7840.955 38
7841.376 39
7841.797 32
7842.217 26
7842.638 34
7843.059 46
7843.480 37
7843.901 21
7844.322 37
7844.743 55
7845.163 62
7845.584 60
7846.005 60
7846.426 45
7846.847 48
7847.268 44
7847.689 47
7848.110 43
7848.531 53
7848.952 59
7849.373 43
7849.794 41
7850.215 41
7850.636 44
7851.057 45
7851.478 50
7851.899 41
7852.320 56
7852.741 46
7853.163 45
7853.584 47
7854.005 41
7854.426 41
7854.847 42
7855.268 36
7855.689 42
7856.111 42
7856.532 49
7856.953 49
7857.374 62
7857.795 64
7858.217 60
7858.638 53
7859.059 35
7859.481 28
7859.902 37
7860.323 38
7860.744 41
7861.166 41
7861.587 39
7862.008 20
7862.430 36
7862.851 37
7863.273 37
7863.694 44
7864.115 44
7864.537 51
7864.958 45
7865.380 35
7865.801 42
7866.222 48
7866.644 57
7867.065 53
7867.487 37
7867.908 51
7868.330 40
7868.751 37
7869.173 41
7869.595 48
7870.016 38
7870.438 44
7870.859 61
7871.281 45
7871.702 56
7872.124 70
7872.546 56
7872.967 48
7873.389 46
7873.811 51
7874.232 57
7874.654 60
7875.076 51
7875.497 49
7875.919 38
7876.341 48
7876.763 45
7877.184 48
7877.606 52
7878.028 56
7878.450 44
7878.871 36
7879.293 35
7879.715 34
7880.137 48
7880.559 30
7880.981 50
7881.402 41
7881.824 37
7882.246 41
7882.668 39
7883.090 45
7883.512 33
7883.934 39
7884.356 41
7884.778 31
7885.200 27
7885.622 28
7886.044 28
7886.466 33
7886.888 31
7887.310 31
7887.732 41
7888.154 51
7888.576 44
7888.998 32
7889.420 43
7889.842 44
7890.264 48
7890.686 39
7891.108 28
7891.531 28
7891.953 26
7892.375 28
7892.797 48
7893.219 36
7893.641 49
7894.064 60
7894.486 62
7894.908 67
7895.330 56
7895.753 45
7896.175 60
7896.597 51
7897.019 44
7897.442 44
7897.864 36
7898.286 30
7898.709 33
7899.131 39
7899.553 40
7899.976 43
7900.398 46
7900.820 43
7901.243 37
7901.665 33
7902.088 31
7902.510 29
7902.932 37
7903.355 32
7903.777 23
7904.200 30
7904.622 52
7905.045 61
7905.467 47
7905.890 38
7906.312 32
7906.735 21
7907.157 18
7907.580 26
7908.003 25
7908.425 30
7908.848 24
7909.270 35
7909.693 44
7910.116 33
7910.538 45
7910.961 46
7911.384 49
7911.806 60
7912.229 60
7912.652 42
7913.074 55
7913.497 56
7913.920 44
7914.343 70
7914.765 70
7915.188 62
7915.611 53
7916.034 49
7916.456 42
7916.879 44
7917.302 41
7917.725 36
7918.148 34
7918.571 39
7918.994 38
7919.416 43
7919.839 42
7920.262 43
7920.685 49
7921.108 42
7921.531 39
7921.954 44
7922.377 39
7922.800 30
7923.223 27
7923.646 38
7924.069 29
7924.492 26
7924.915 31
7925.338 38
7925.761 33
7926.184 43
7926.607 42
7927.030 37
7927.453 53
7927.876 44
7928.299 46
7928.723 44
7929.146 45
7929.569 45
7929.992 37
7930.415 38
7930.838 35
7931.262 50
7931.685 62
7932.108 46
7932.531 51
7932.954 49
7933.378 40
7933.801 27
7934.224 22
7934.648 37
7935.071 37
7935.494 34
7935.917 56
7936.341 56
7936.764 52
7937.187 72
7937.611 48
7938.034 45
7938.458 37
7938.881 41
7939.304 56
7939.728 70
7940.151 61
7940.575 38
7940.998 29
7941.422 31
7941.845 34
7942.269 28
7942.692 25
7943.116 28
7943.539 27
7943.963 22
7944.386 22
7944.810 30
7945.233 41
7945.657 41
7946.080 55
7946.504 41
7946.928 27
7947.351 36
7947.775 29
7948.199 42
7948.622 34
7949.046 28
7949.470 27
7949.893 28
7950.317 31
7950.741 34
7951.164 26
7951.588 29
7952.012 29
7952.436 32
7952.859 29
7953.283 25
7953.707 28
7954.131 50
7954.555 45
7954.978 36
7955.402 27
7955.826 31
7956.250 22
7956.674 31
7957.098 27
7957.522 23
7957.946 37
7958.369 27
7958.793 20
7959.217 21
7959.641 45
7960.065 47
7960.489 42
7960.913 42
7961.337 32
7961.761 30
7962.185 35
7962.609 49
7963.033 58
7963.457 42
7963.881 36
7964.306 37
7964.730 37
7965.154 37
7965.578 31
7966.002 18
7966.426 24
7966.850 31
7967.274 25
7967.699 35
7968.123 36
7968.547 37
7968.971 26
7969.395 31
7969.819 29
7970.244 28
7970.668 41
7971.092 44
7971.516 36
7971.941 29
7972.365 42
7972.789 43
7973.214 53
7973.638 66
7974.062 52
7974.487 38
7974.911 39
7975.335 39
7975.760 38
7976.184 54
7976.609 52
7977.033 45
7977.457 43
7977.882 44
7978.306 51
7978.731 42
7979.155 48
7979.580 39
7980.004 38
7980.429 26
7980.853 44
7981.278 36
7981.702 35
7982.127 36
7982.551 38
7982.976 48
7983.401 38
7983.825 22
7984.250 25
7984.674 33
7985.099 27
7985.524 30
7985.948 35
7986.373 31
7986.798 26
7987.222 20
7987.647 22
7988.072 37
7988.496 35
7988.921 32
7989.346 40
7989.771 37
7990.195 31
7990.620 33
7991.045 45
7991.470 35
7991.895 33
7992.319 42
7992.744 38
7993.169 46
7993.594 48
7994.019 48
7994.444 45
7994.869 45
7995.293 49
7995.718 38
7996.143 35
7996.568 38
7996.993 37
7997.418 28
7997.843 28
7998.268 28
7998.693 33
7999.118 36
7999.543 33
7999.968 35
8000.393 30
8000.818 27
8001.243 39
8001.668 36
8002.093 37
8002.518 33
8002.943 27
8003.369 37
8003.794 45
8004.219 37
8004.644 45
8005.069 33
8005.494 27
8005.920 30
8006.345 29
8006.770 33
8007.195 21
8007.620 20
8008.046 30
8008.471 35
8008.896 36
8009.321 45
8009.747 37
8010.172 46
8010.597 36
8011.023 38
8011.448 36
8011.873 32
8012.299 28
8012.724 37
8013.149 35
8013.575 28
8014.000 36
8014.425 37
8014.851 28
8015.276 36
8015.702 42
8016.127 59
8016.553 53
8016.978 47
8017.404 37
8017.829 44
8018.255 39
8018.680 29
8019.106 32
8019.531 41
8019.957 46
8020.382 34
8020.808 44
8021.234 45
8021.659 43
8022.085 32
8022.510 29
8022.936 27
8023.362 42
8023.787 32
8024.213 31
8024.639 22
8025.064 25
8025.490 33
8025.916 34
8026.341 35
8026.767 28
8027.193 37
8027.619 38
8028.044 34
8028.470 37
8028.896 35
8029.322 24
8029.748 36
8030.173 41
8030.599 49
8031.025 47
8031.451 53
8031.877 63
8032.303 52
8032.729 44
8033.154 38
8033.580 28
8034.006 22
8034.432 24
8034.858 28
8035.284 29
8035.710 36
8036.136 26
8036.562 30
8036.988 27
8037.414 21
8037.840 30
8038.266 32
8038.692 25
8039.118 19
8039.544 22
8039.970 16
8040.397 20
8040.823 39
8041.249 29
8041.675 32
8042.101 37
8042.527 50
8042.953 41
8043.380 36
8043.806 27
8044.232 21
8044.658 27
8045.084 26
8045.511 23
8045.937 23
8046.363 17
8046.789 18
8047.216 19
8047.642 15
8048.068 18
8048.494 26
8048.921 20
8049.347 14
8049.773 15
8050.200 19
8050.626 27
8051.053 32
8051.479 34
8051.905 37
8052.332 29
8052.758 33
8053.185 35
8053.611 28
8054.037 34
8054.464 26
8054.890 27
8055.317 28
8055.743 27
8056.170 30
8056.596 28
8057.023 25
8057.450 28
8057.876 20
8058.303 31
8058.729 24
8059.156 37
8059.582 33
8060.009 47
8060.436 42
8060.862 43
8061.289 41
8061.716 29
8062.142 24
8062.569 25
8062.996 18
8063.422 24
8063.849 25
8064.276 16
8064.703 27
8065.129 23
8065.556 24
8065.983 20
8066.410 16
8066.836 23
8067.263 27
8067.690 32
8068.117 28
8068.544 27
8068.971 29
8069.397 24
8069.824 17
8070.251 19
8070.678 23
8071.105 35
8071.532 47
8071.959 32
8072.386 31
8072.813 26
8073.240 25
8073.667 22
8074.094 30
8074.521 26
8074.948 19
8075.375 18
8075.802 17
8076.229 23
8076.656 25
8077.083 21
8077.510 22
8077.937 19
8078.364 17
8078.791 16
8079.218 17
8079.645 20
8080.073 9
8080.500 12
8080.927 23
8081.354 32
8081.781 36
8082.208 28
8082.636 32
8083.063 37
8083.490 26
8083.917 43
8084.345 41
8084.772 30
8085.199 29
8085.626 29
8086.054 33
8086.481 33
8086.908 32
8087.336 28
8087.763 26
8088.190 20
8088.618 20
8089.045 18
8089.473 18
8089.900 14
8090.327 25
8090.755 31
8091.182 28
8091.610 19
8092.037 22
8092.465 11
8092.892 17
8093.320 21
8093.747 23
8094.175 33
8094.602 47
8095.030 37
8095.457 31
8095.885 29
8096.312 20
8096.740 29
8097.167 18
8097.595 23
8098.023 29
8098.450 32
8098.878 33
8099.306 38
8099.733 30
8100.161 22
8100.589 20
8101.016 29
8101.444 31
8101.872 26
8102.299 32
8102.727 28
8103.155 33
8103.583 28
8104.011 31
8104.438 40
8104.866 31
8105.294 28
8105.722 29
8106.150 19
8106.577 27
8107.005 20
8107.433 25
8107.861 29
8108.289 36
8108.717 32
8109.145 29
8109.573 32
8110.001 29
8110.428 30
8110.856 29
8111.284 25
8111.712 32
8112.140 45
8112.568 40
8112.996 38
8113.424 33
8113.852 39
8114.280 26
8114.709 32
8115.137 48
8115.565 53
8115.993 45
8116.421 45
8116.849 38
8117.277 44
8117.705 44
8118.133 28
8118.562 38
8118.990 29
8119.418 32
8119.846 30
8120.274 36
8120.703 31
8121.131 39
8121.559 65
8121.987 58
8122.415 40
8122.844 38
8123.272 31
8123.700 25
8124.129 17
8124.557 30
8124.985 32
8125.414 25
8125.842 16
8126.270 28
8126.699 44
8127.127 37
8127.555 32
8127.984 22
8128.412 24
8128.841 30
8129.269 36
8129.698 37
8130.126 52
8130.555 46
8130.983 46
8131.412 48
8131.840 46
8132.269 44
8132.697 49
8133.126 58
8133.554 49
8133.983 31
8134.411 49
8134.840 46
8135.268 44
8135.697 36
8136.126 41
8136.554 42
8136.983 35
8137.412 29
8137.840 21
8138.269 25
8138.698 24
8139.126 29
8139.555 33
8139.984 38
8140.413 46
8140.841 33
8141.270 32
8141.699 32
8142.128 45
8142.556 48
8142.985 55
8143.414 56
8143.843 53
8144.272 48
8144.700 51
8145.129 31
8145.558 30
8145.987 49
8146.416 36
8146.845 36
8147.274 31
8147.703 39
8148.132 34
8148.561 30
8148.990 29
8149.419 32
8149.848 23
8150.277 26
8150.706 35
8151.135 33
8151.564 40
8151.993 36
8152.422 43
8152.851 42
8153.280 38
8153.709 34
8154.138 43
8154.567 41
8154.996 38
8155.425 34
8155.854 33
8156.284 42
8156.713 39
8157.142 32
8157.571 30
8158.000 37
8158.430 33
8158.859 28
8159.288 26
8159.717 19
8160.146 22
8160.576 27
8161.005 29
8161.434 16
8161.864 25
8162.293 28
8162.722 32
8163.152 24
8163.581 22
8164.010 31
8164.440 29
8164.869 28
8165.298 36
8165.728 37
8166.157 29
8166.587 28
8167.016 30
8167.445 30
8167.875 40
8168.304 36
8168.734 36
8169.163 30
8169.593 27
8170.022 31
8170.452 49
8170.881 44
8171.311 36
8171.741 43
8172.170 36
8172.600 30
8173.029 32
8173.459 32
8173.888 22
8174.318 28
8174.748 37
8175.177 47
8175.607 43
8176.037 31
8176.466 25
8176.896 33
8177.326 27
8177.755 37
8178.185 31
8178.615 25
8179.045 32
8179.474 30
8179.904 25
8180.334 23
8180.764 23
8181.194 22
8181.623 24
8182.053 29
8182.483 39
8182.913 50
8183.343 49
8183.773 55
8184.203 42
8184.632 40
8185.062 44
8185.492 39
8185.922 50
8186.352 43
8186.782 32
8187.212 33
8187.642 33
8188.072 32
8188.502 36
8188.932 38
8189.362 39
8189.792 43
8190.222 43
8190.652 46
8191.082 39
8191.512 38
8191.942 41
8192.372 35
8192.803 41
8193.233 39
8193.663 38
8194.093 30
8194.523 23
8194.953 21
8195.383 29
8195.814 43
8196.244 36
8196.674 33
8197.104 29
8197.535 28
8197.965 24
8198.395 17
8198.825 24
8199.256 32
8199.686 39
8200.116 30
8200.546 42
8200.977 48
8201.407 27
8201.837 34
8202.268 35
8202.698 31
8203.129 42
8203.559 38
8203.989 48
8204.420 52
8204.850 49
8205.281 34
8205.711 41
8206.142 53
8206.572 56
8207.002 54
8207.433 59
8207.863 53
8208.294 45
8208.725 46
8209.155 49
8209.586 56
8210.016 49
8210.447 34
8210.877 35
8211.308 32
8211.739 39
8212.169 37
8212.600 44
8213.030 39
8213.461 42
8213.892 44
8214.322 42
8214.753 38
8215.184 35
8215.614 41
8216.045 38
8216.476 31
8216.907 30
8217.337 31
8217.768 41
8218.199 35
8218.630 32
8219.061 52
8219.491 47
8219.922 47
8220.353 33
8220.784 40
8221.215 55
8221.646 48
8222.076 45
8222.507 53
8222.938 43
8223.369 43
8223.800 43
8224.231 47
8224.662 47
8225.093 34
8225.524 38
8225.955 55
8226.386 46
8226.817 51
8227.248 48
8227.679 41
8228.110 39
8228.541 31
8228.972 36
8229.403 34
8229.834 24
8230.265 21
8230.696 35
8231.127 37
8231.559 37
8231.990 45
8232.421 50
8232.852 45
8233.283 40
8233.714 46
8234.146 45
8234.577 41
8235.008 59
8235.439 72
8235.870 68
8236.302 46
8236.733 49
8237.164 47
8237.595 50
8238.027 46
8238.458 44
8238.889 43
8239.321 49
8239.752 43
8240.183 39
8240.615 42
8241.046 54
8241.478 63
8241.909 56
8242.340 68
8242.772 59
8243.203 42
8243.635 43
8244.066 33
8244.498 39
8244.929 28
8245.360 38
8245.792 36
8246.223 27
8246.655 31
8247.087 40
8247.518 29
8247.950 27
8248.381 25
8248.813 22
8249.244 22
8249.676 17
8250.108 29
8250.539 27
8250.971 24
8251.402 18
8251.834 21
8252.266 22
8252.697 22
8253.129 20
8253.561 13
8253.993 24
8254.424 33
8254.856 29
8255.288 26
8255.720 29
8256.151 42
8256.583 44
8257.015 37
8257.447 27
8257.878 33
8258.310 22
8258.742 24
8259.174 39
8259.606 29
8260.038 28
8260.470 23
8260.901 22
8261.333 16
8261.765 15
8262.197 20
8262.629 30
8263.061 28
8263.493 18
8263.925 21
8264.357 27
8264.789 22
8265.221 27
8265.653 43
8266.085 37
8266.517 25
8266.949 18
8267.381 24
8267.813 32
8268.245 22
8268.677 19
8269.110 28
8269.542 26
8269.974 23
8270.406 26
8270.838 30
8271.270 28
8271.702 30
8272.135 41
8272.567 35
8272.999 30
8273.431 33
8273.863 22
8274.296 21
8274.728 19
8275.160 14
8275.592 12
8276.025 18
8276.457 19
8276.889 19
8277.322 18
8277.754 21
8278.186 22
8278.619 28
8279.051 25
8279.483 18
8279.916 16
8280.348 21
8280.781 20
8281.213 20
8281.645 25
8282.078 24
8282.510 32
8282.943 35
8283.375 28
8283.808 33
8284.240 26
8284.673 23
8285.105 21
8285.538 25
8285.970 21
8286.403 20
8286.836 28
8287.268 23
8287.701 16
8288.133 20
8288.566 29
8288.999 27
8289.431 33
8289.864 21
8290.297 19
8290.729 19
8291.162 14
8291.595 17
8292.027 20
8292.460 17
8292.893 21
8293.325 28
8293.758 24
8294.191 23
8294.624 29
8295.056 36
8295.489 35
8295.922 32
8296.355 25
8296.788 19
8297.221 14
8297.653 24
8298.086 16
8298.519 13
8298.952 13
8299.385 19
8299.818 13
8300.251 15
8300.684 27
8301.117 28
8301.550 37
8301.983 29
8302.416 21
8302.848 29
8303.281 36
8303.715 32
8304.148 31
8304.581 27
8305.014 20
8305.447 26
8305.880 21
8306.313 37
8306.746 36
8307.179 26
8307.612 30
8308.045 27
8308.478 19
8308.911 17
8309.345 23
8309.778 22
8310.211 21
8310.644 22
8311.077 21
8311.511 26
8311.944 29
8312.377 22
8312.810 18
8313.244 20
8313.677 24
8314.110 19
8314.543 31
8314.977 20
8315.410 20
8315.843 27
8316.277 42
8316.710 50
8317.143 49
8317.577 35
8318.010 40
8318.443 30
8318.877 26
8319.310 30
8319.744 26
8320.177 29
8320.611 32
8321.044 38
8321.478 50
8321.911 61
8322.344 41
8322.778 30
8323.212 31
8323.645 31
8324.079 30
8324.512 29
8324.946 26
8325.379 20
8325.813 31
8326.246 36
8326.680 22
8327.114 25
8327.547 28
8327.981 26
8328.415 27
8328.848 29
8329.282 25
8329.716 25
8330.149 27
8330.583 33
8331.017 33
8331.450 24
8331.884 24
8332.318 24
8332.752 24
8333.185 22
8333.619 22
8334.053 24
8334.487 24
8334.921 21
8335.355 22
8335.788 14
8336.222 16
8336.656 13
8337.090 21
8337.524 19
8337.958 33
8338.392 25
8338.826 24
8339.260 21
8339.693 22
8340.127 21
8340.561 19
8340.995 21
8341.429 21
8341.863 24
8342.297 20
8342.731 15
8343.165 13
8343.599 12
8344.034 17
8344.468 10
8344.902 16
8345.336 33
8345.770 38
8346.204 30
8346.638 34
8347.072 24
8347.506 28
8347.941 19
8348.375 21
8348.809 30
8349.243 33
8349.677 24
8350.111 21
8350.546 27
8350.980 33
8351.414 31
8351.848 28
8352.283 41
8352.717 38
8353.151 37
8353.586 38
8354.020 38
8354.454 34
8354.889 18
8355.323 19
8355.757 16
8356.192 36
8356.626 33
8357.060 26
8357.495 25
8357.929 16
8358.364 24
8358.798 28
8359.233 37
8359.667 30
8360.102 27
8360.536 32
8360.971 29
8361.405 27
8361.840 35
8362.274 29
8362.709 27
8363.143 22
8363.578 18
8364.012 24
8364.447 42
8364.881 51
8365.316 49
8365.751 36
8366.185 23
8366.620 28
8367.055 15
8367.489 19
8367.924 23
8368.359 24
8368.793 26
8369.228 19
8369.663 29
8370.098 24
8370.532 29
8370.967 37
8371.402 20
8371.837 19
8372.271 18
8372.706 20
8373.141 32
8373.576 31
8374.011 29
8374.445 32
8374.880 29
8375.315 29
8375.750 24
8376.185 27
8376.620 26
8377.055 15
8377.490 11
8377.925 21
8378.360 21
8378.795 23
8379.230 21
8379.665 21
8380.100 33
8380.535 38
8380.970 43
8381.405 38
8381.840 38
8382.275 23
8382.710 20
8383.145 31
8383.580 37
8384.015 30
8384.450 30
8384.885 20
8385.320 25
8385.755 33
8386.191 32
8386.626 40
8387.061 30
8387.496 35
8387.931 22
8388.367 26
8388.802 25
8389.237 33
8389.672 30
8390.107 26
8390.543 30
8390.978 36
8391.413 26
8391.849 21
8392.284 26
8392.719 27
8393.155 33
8393.590 35
8394.025 31
8394.461 30
8394.896 25
8395.331 29
8395.767 35
8396.202 35
8396.638 41
8397.073 37
8397.508 32
8397.944 25
8398.379 19
8398.815 31
8399.250 33
8399.686 47
8400.121 33
8400.557 25
8400.992 21
8401.428 18
8401.864 17
8402.299 28
8402.735 21
8403.170 20
8403.606 23
8404.041 22
8404.477 31
8404.913 21
8405.348 20
8405.784 20
8406.220 15
8406.655 17
8407.091 20
8407.527 29
8407.963 26
8408.398 31
8408.834 27
8409.270 26
8409.705 26
8410.141 22
8410.577 29
8411.013 20
8411.449 21
8411.884 28
8412.320 38
8412.756 41
8413.192 34
8413.628 27
8414.064 33
8414.500 33
8414.935 28
8415.371 22
8415.807 36
8416.243 26
8416.679 30
8417.115 35
8417.551 26
8417.987 36
8418.423 45
8418.859 31
8419.295 23
8419.731 34
8420.167 35
8420.603 38
8421.039 50
8421.475 41
8421.911 29
8422.347 31
8422.784 33
8423.220 45
8423.656 38
8424.092 35
8424.528 45
8424.964 57
8425.400 58
8425.837 45
8426.273 43
8426.709 35
8427.145 27
8427.581 25
8428.018 29
8428.454 19
8428.890 19
8429.326 37
8429.763 38
8430.199 32
8430.635 34
8431.072 34
8431.508 31
8431.944 26
8432.381 29
8432.817 20
8433.253 20
8433.690 21
8434.126 28
8434.562 29
8434.999 33
8435.435 41
8435.872 35
8436.308 40
8436.745 34
8437.181 42
8437.618 45
8438.054 41
8438.491 57
8438.927 39
8439.364 25
8439.800 29
8440.237 35
8440.673 28
8441.110 38
8441.546 48
8441.983 46
8442.420 40
8442.856 58
8443.293 44
8443.729 47
8444.166 39
8444.603 39
8445.039 49
8445.476 42
8445.913 39
8446.350 44
8446.786 50
8447.223 50
8447.660 47
8448.097 43
8448.533 46
8448.970 52
8449.407 64
8449.844 53
8450.280 77
8450.717 49
8451.154 56
8451.591 48
8452.028 48
8452.465 38
8452.902 48
8453.338 55
8453.775 51
8454.212 47
8454.649 42
8455.086 46
8455.523 45
8455.960 50
8456.397 51
8456.834 43
8457.271 52
8457.708 52
8458.145 47
8458.582 58
8459.019 57
8459.456 63
8459.893 46
8460.330 40
8460.767 40
8461.204 45
8461.641 63
8462.079 54
8462.516 50
8462.953 43
8463.390 52
8463.827 44
8464.264 54
8464.701 56
8465.139 55
8465.576 64
8466.013 49
8466.450 58
8466.888 70
8467.325 67
8467.762 71
8468.199 51
8468.637 52
8469.074 50
8469.511 52
8469.948 53
8470.386 60
8470.823 66
8471.261 84
8471.698 88
8472.135 104
8472.573 136
8473.010 153
8473.447 157
8473.885 209
8474.322 282
8474.760 316
8475.197 392
8475.635 457
8476.072 517
8476.510 506
8476.947 506
8477.385 484
8477.822 467
8478.260 443
8478.697 390
8479.135 305
8479.572 280
8480.010 233
8480.447 190
8480.885 162
8481.323 131
8481.760 102
8482.198 86
8482.636 83
8483.073 98
8483.511 79
8483.949 109
8484.386 118
8484.824 86
8485.262 72
8485.699 78
8486.137 82
8486.575 82
8487.013 78
8487.450 53
8487.888 57
8488.326 60
8488.764 74
8489.202 63
8489.639 52
8490.077 71
8490.515 96
8490.953 88
8491.391 78
8491.829 44
8492.267 69
8492.704 74
8493.142 63
8493.580 52
8494.018 51
8494.456 57
8494.894 43
8495.332 48
8495.770 51
8496.208 59
8496.646 43
8497.084 40
8497.522 50
8497.960 50
8498.398 39
8498.836 43
8499.274 42
8499.712 53
8500.151 42
8500.589 37
8501.027 58
8501.465 54
8501.903 52
8502.341 46
8502.779 47
8503.218 29
8503.656 29
8504.094 55
8504.532 55
8504.970 62
8505.409 77
8505.847 62
8506.285 47
8506.723 47
8507.162 45
8507.600 42
8508.038 42
8508.476 49
8508.915 47
8509.353 50
8509.791 50
8510.230 51
8510.668 46
8511.107 51
8511.545 46
8511.983 53
8512.422 59
8512.860 57
8513.299 49
8513.737 69
8514.176 69
8514.614 48
8515.052 33
8515.491 32
8515.929 36
8516.368 38
8516.806 34
8517.245 48
8517.684 46
8518.122 43
8518.561 35
8518.999 44
8519.438 30
8519.876 20
8520.315 30
8520.754 32
8521.192 34
8521.631 31
8522.070 35
8522.508 45
8522.947 36
8523.386 38
8523.824 32
8524.263 36
8524.702 31
8525.141 42
8525.579 52
8526.018 43
8526.457 47
8526.896 42
8527.334 41
8527.773 39
8528.212 35
8528.651 34
8529.090 41
8529.529 29
8529.967 32
8530.406 48
8530.845 45
8531.284 50
8531.723 47
8532.162 40
8532.601 40
8533.040 27
8533.479 34
8533.918 35
8534.357 33
8534.796 35
8535.235 30
8535.674 49
8536.113 42
8536.552 52
8536.991 50
8537.430 42
8537.869 36
8538.308 44
8538.747 33
8539.186 31
8539.625 31
8540.064 20
8540.503 25
8540.943 31
8541.382 31
8541.821 38
8542.260 49
8542.699 45
8543.138 46
8543.578 48
8544.017 43
8544.456 48
8544.895 39
8545.335 37
8545.774 34
8546.213 36
8546.652 37
8547.092 33
8547.531 33
8547.970 30
8548.410 32
8548.849 45
8549.288 61
8549.728 60
8550.167 61
8550.607 61
8551.046 51
8551.485 46
8551.925 56
8552.364 55
8552.804 51
8553.243 47
8553.683 44
8554.122 45
8554.562 56
8555.001 62
8555.441 56
8555.880 51
8556.320 40
8556.759 31
8557.199 38
8557.638 41
8558.078 43
8558.518 43
8558.957 48
8559.397 65
8559.836 58
8560.276 54
8560.716 45
8561.155 32
8561.595 42
8562.035 36
8562.474 26
8562.914 33
8563.354 31
8563.794 39
8564.233 39
8564.673 32
8565.113 29
8565.553 23
8565.992 28
8566.432 37
8566.872 37
8567.312 37
8567.752 32
8568.192 24
8568.631 40
8569.071 39
8569.511 38
8569.951 37
8570.391 59
8570.831 69
8571.271 66
8571.711 66
8572.151 65
8572.591 50
8573.031 55
8573.471 79
8573.910 62
8574.350 52
8574.791 59
8575.231 45
8575.671 41
8576.111 44
8576.551 54
8576.991 59
8577.431 53
8577.871 72
8578.311 94
8578.751 90
8579.191 91
8579.631 89
8580.072 88
8580.512 76
8580.952 78
8581.392 80
8581.832 77
8582.272 77
8582.713 62
8583.153 58
8583.593 51
8584.033 66
8584.474 77
8584.914 59
8585.354 64
8585.794 56
8586.235 65
8586.675 58
8587.115 69
8587.556 53
8587.996 63
8588.436 76
8588.877 61
8589.317 53
8589.758 48
8590.198 61
8590.638 59
8591.079 67
8591.519 65
8591.960 60
8592.400 59
8592.841 60
8593.281 66
8593.722 62
8594.162 43
8594.603 36
8595.043 45
8595.484 59
8595.924 44
8596.365 42
8596.805 36
8597.246 24
8597.687 34
8598.127 26
8598.568 42
8599.009 56
8599.449 50
8599.890 52
8600.330 48
8600.771 50
8601.212 49
8601.653 45
8602.093 49
8602.534 51
8602.975 41
8603.415 41
8603.856 40
8604.297 44
8604.738 39
8605.179 33
8605.619 34
8606.060 52
8606.501 51
8606.942 67
8607.383 60
8607.824 44
8608.264 41
8608.705 41
8609.146 50
8609.587 53
8610.028 45
8610.469 39
8610.910 38
8611.351 39
8611.792 51
8612.233 47
8612.674 51
8613.115 58
8613.556 58
8613.997 44
8614.438 34
8614.879 42
8615.320 60
8615.761 53
8616.202 52
8616.643 37
8617.084 36
8617.525 45
8617.966 50
8618.407 49
8618.849 51
8619.290 45
8619.731 40
8620.172 39
8620.613 24
8621.054 34
8621.496 38
8621.937 45
8622.378 49
8622.819 57
8623.261 63
8623.702 59
8624.143 53
8624.584 45
8625.026 47
8625.467 40
8625.908 50
8626.350 42
8626.791 37
8627.232 36
8627.674 36
8628.115 39
8628.557 38
8628.998 60
8629.439 52
8629.881 52
8630.322 43
8630.764 46
8631.205 44
8631.647 44
8632.088 52
8632.530 49
8632.971 42
8633.413 46
8633.854 57
8634.296 58
8634.737 49
8635.179 46
8635.620 43
8636.062 57
8636.503 58
8636.945 47
8637.387 36
8637.828 39
8638.270 53
8638.712 47
8639.153 71
8639.595 61
8640.037 50
8640.478 41
8640.920 37
8641.362 54
8641.803 49
8642.245 34
8642.687 46
8643.129 60
8643.570 66
8644.012 67
8644.454 64
8644.896 59
8645.338 52
8645.779 48
8646.221 51
8646.663 47
8647.105 45
8647.547 48
8647.989 46
8648.431 50
8648.873 37
8649.314 47
8649.756 49
8650.198 45
8650.640 46
8651.082 42
8651.524 52
8651.966 57
8652.408 74
8652.850 80
8653.292 87
8653.734 73
8654.176 63
8654.618 53
8655.060 56
8655.503 54
8655.945 56
8656.387 63
8656.829 57
8657.271 57
8657.713 54
8658.155 72
8658.597 66
8659.040 58
8659.482 58
8659.924 48
8660.366 40
8660.808 45
8661.251 59
8661.693 52
8662.135 49
8662.577 49
8663.020 43
8663.462 39
8663.904 61
8664.346 65
8664.789 54
8665.231 60
8665.673 65
8666.116 59
8666.558 49
8667.000 52
8667.443 60
8667.885 54
8668.328 54
8668.770 58
8669.212 55
8669.655 47
8670.097 49
8670.540 61
8670.982 62
8671.425 71
8671.867 64
8672.310 53
8672.752 60
8673.195 60
8673.637 58
8674.080 57
8674.522 75
8674.965 71
8675.408 70
8675.850 67
8676.293 72
8676.735 71
8677.178 69
8677.621 71
8678.063 81
8678.506 71
8678.949 74
8679.391 94
8679.834 87
8680.277 79
8680.719 79
8681.162 78
8681.605 75
8682.048 80
8682.490 85
8682.933 105
8683.376 113
8683.819 107
8684.262 92
8684.704 78
8685.147 84
8685.590 86
8686.033 85
8686.476 73
8686.919 71
8687.362 60
8687.804 53
8688.247 81
8688.690 99
8689.133 107
8689.576 118
8690.019 121
8690.462 138
8690.905 137
8691.348 150
8691.791 140
8692.234 149
8692.677 142
8693.120 176
8693.563 174
8694.006 183
8694.449 181
8694.892 187
8695.336 164
8695.779 182
8696.222 180
8696.665 175
8697.108 168
8697.551 149
8697.994 148
8698.437 144
8698.881 142
8699.324 152
8699.767 172
8700.210 187
8700.653 181
8701.097 196
8701.540 171
8701.983 133
8702.426 122
8702.870 151
8703.313 148
8703.756 157
8704.200 152
8704.643 148
8705.086 152
8705.530 148
8705.973 165
8706.416 161
8706.860 156
8707.303 147
8707.747 154
8708.190 147
8708.633 162
8709.077 166
8709.520 181
8709.964 168
8710.407 178
8710.851 184
8711.294 196
8711.738 203
8712.181 187
8712.625 167
8713.068 170
8713.512 161
8713.955 152
8714.399 152
8714.843 153
8715.286 154
8715.730 162
8716.173 154
8716.617 136
8717.061 133
8717.504 157
8717.948 143
8718.392 125
8718.835 130
8719.279 137
8719.723 114
8720.167 126
8720.610 132
8721.054 117
8721.498 132
8721.942 137
8722.385 126
8722.829 126
8723.273 120
8723.717 113
8724.161 123
8724.604 149
8725.048 150
8725.492 153
8725.936 158
8726.380 163
8726.824 180
8727.268 168
8727.712 170
8728.156 161
8728.599 136
8729.043 140
8729.487 136
8729.931 148
8730.375 161
8730.819 151
8731.263 177
8731.707 173
8732.151 167
8732.595 145
8733.039 161
8733.483 156
8733.928 160
8734.372 162
8734.816 199
8735.260 195
8735.704 189
8736.148 166
8736.592 177
8737.036 181
8737.481 177
8737.925 195
8738.369 177
8738.813 159
8739.257 170
8739.702 170
8740.146 178
8740.590 167
8741.034 171
8741.479 178
8741.923 177
8742.367 176
8742.811 181
8743.256 180
8743.700 169
8744.144 167
8744.589 159
8745.033 154
8745.477 178
8745.922 179
8746.366 199
8746.811 197
8747.255 194
8747.699 221
8748.144 207
8748.588 189
8749.033 194
8749.477 186
8749.922 188
8750.366 221
8750.811 216
8751.255 233
8751.700 222
8752.144 225
8752.589 223
8753.033 250
8753.478 287
8753.922 279
8754.367 298
8754.812 302
8755.256 295
8755.701 298
8756.146 307
8756.590 318
8757.035 326
8757.480 318
8757.924 308
8758.369 326
8758.814 379
8759.258 450
8759.703 488
8760.148 541
8760.593 626
8761.037 737
8761.482 842
8761.927 943
8762.372 1062
8762.816 1147
8763.261 1278
8763.706 1400
8764.151 1538
8764.596 1641
8765.041 1771
8765.485 1791
8765.930 1749
8766.375 1746
8766.820 1706
8767.265 1636
8767.710 1485
8768.155 1398
8768.600 1293
8769.045 1223
8769.490 1132
8769.935 1030
8770.380 972
8770.825 883
8771.270 850
8771.715 770
8772.160 665
8772.605 637
8773.050 598
8773.495 626
8773.940 627
8774.385 631
8774.830 632
8775.276 641
8775.721 693
8776.166 704
8776.611 746
8777.056 852
8777.501 1030
8777.946 1061
8778.392 1129
8778.837 1263
8779.282 1392
8779.727 1498
8780.173 1572
8780.618 1622
8781.063 1666
8781.508 1653
8781.954 1592
8782.399 1504
8782.844 1456
8783.290 1353
8783.735 1251
8784.180 1193
8784.626 1193
8785.071 1072
8785.516 1002
8785.962 910
8786.407 803
8786.853 729
8787.298 671
8787.743 624
8788.189 637
8788.634 627
8789.080 570
8789.525 556
8789.971 534
8790.416 517
8790.862 497
8791.307 526
8791.753 531
8792.198 556
8792.644 503
8793.090 525
8793.535 567
8793.981 599
8794.426 643
8794.872 693
8795.318 704
8795.763 740
8796.209 853
8796.655 856
8797.100 806
8797.546 757
8797.992 695
8798.437 718
8798.883 698
8799.329 650
8799.775 642
8800.220 627
8800.666 550
8801.112 506
8801.558 478
8802.003 423
8802.449 408
8802.895 362
8803.341 347
8803.787 310
8804.233 302
8804.678 301
8805.124 287
8805.570 285
8806.016 273
8806.462 264
8806.908 256
8807.354 252
8807.800 232
8808.246 199
8808.692 195
8809.138 188
8809.584 197
8810.030 172
8810.476 217
8810.922 237
8811.368 224
8811.814 195
8812.260 184
8812.706 162
8813.152 165
8813.598 158
8814.044 141
8814.490 115
8814.936 117
8815.383 119
8815.829 143
8816.275 160
8816.721 165
8817.167 171
8817.613 159
8818.060 152
8818.506 148
8818.952 151
8819.398 152
8819.845 158
8820.291 168
8820.737 188
8821.183 182
8821.630 175
8822.076 176
8822.522 171
8822.969 155
8823.415 146
8823.861 173
8824.308 220
8824.754 237
8825.200 223
8825.647 240
8826.093 227
8826.540 221
8826.986 225
8827.433 224
8827.879 194
8828.325 176
8828.772 164
8829.218 170
8829.665 168
8830.111 158
8830.558 160
8831.004 160
8831.451 179
8831.898 162
8832.344 148
8832.791 155
8833.237 148
8833.684 157
8834.130 167
8834.577 159
8835.024 145
8835.470 122
8835.917 130
8836.364 115
8836.810 120
8837.257 129
8837.704 129
8838.150 125
8838.597 114
8839.044 125
8839.491 133
8839.937 134
8840.384 136
8840.831 134
8841.278 109
8841.725 87
8842.171 71
8842.618 95
8843.065 114
8843.512 119
8843.959 104
8844.406 129
8844.852 145
8845.299 114
8845.746 100
8846.193 100
8846.640 115
8847.087 99
8847.534 104
8847.981 112
8848.428 122
8848.875 128
8849.322 133
8849.769 125
8850.216 114
8850.663 105
8851.110 116
8851.557 107
8852.004 104
8852.451 127
8852.898 104
8853.345 96
8853.792 105
8854.240 121
8854.687 111
8855.134 100
8855.581 101
8856.028 115
8856.475 126
8856.922 102
8857.370 124
8857.817 96
8858.264 91
8858.711 111
8859.159 107
8859.606 102
8860.053 115
8860.500 98
8860.948 103
8861.395 96
8861.842 96
8862.290 95
8862.737 109
8863.184 126
8863.632 133
8864.079 149
8864.526 132
8864.974 114
8865.421 107
8865.869 116
8866.316 124
8866.763 154
8867.211 133
8867.658 131
8868.106 140
8868.553 148
8869.001 145
8869.448 142
8869.896 137
8870.343 139
8870.791 128
8871.238 129
8871.686 138
8872.133 129
8872.581 130
8873.029 149
8873.476 141
8873.924 149
8874.371 152
8874.819 153
8875.267 141
8875.714 128
8876.162 148
8876.610 148
8877.057 140
8877.505 135
8877.953 117
8878.401 125
8878.848 129
8879.296 136
8879.744 147
8880.192 144
8880.639 131
8881.087 104
8881.535 149
8881.983 178
8882.431 170
8882.878 164
8883.326 166
8883.774 190
8884.222 180
8884.670 199
8885.118 194
8885.566 170
8886.014 204
8886.462 208
8886.910 194
8887.358 202
8887.805 215
8888.253 231
8888.701 241
8889.149 229
8889.597 214
8890.045 197
8890.493 174
8890.942 173
8891.390 191
8891.838 221
8892.286 190
8892.734 205
8893.182 205
8893.630 198
8894.078 184
8894.526 175
8894.974 162
8895.423 172
8895.871 187
8896.319 219
8896.767 229
8897.215 219
8897.663 217
8898.112 208
8898.560 209
8899.008 237
8899.456 222
8899.905 236
8900.353 264
8900.801 262
8901.250 261
8901.698 275
8902.146 266
8902.595 228
8903.043 209
8903.491 197
8903.940 218
8904.388 253
8904.836 239
8905.285 230
8905.733 245
8906.182 224
8906.630 206
8907.079 228
8907.527 240
8907.975 244
8908.424 246
8908.872 285
8909.321 305
8909.769 345
8910.218 364
8910.667 436
8911.115 567
8911.564 696
8912.012 782
8912.461 873
8912.909 959
8913.358 1124
8913.807 1301
8914.255 1473
8914.704 1587
8915.153 1655
8915.601 1687
8916.050 1689
8916.499 1745
8916.947 1734
8917.396 1571
8917.845 1436
8918.293 1352
8918.742 1236
8919.191 1172
8919.640 1073
8920.088 1013
8920.537 915
8920.986 834
8921.435 772
8921.884 728
8922.332 684
8922.781 664
8923.230 608
8923.679 576
8924.128 576
8924.577 572
8925.026 600
8925.475 599
8925.924 619
8926.372 638
8926.821 660
8927.270 741
8927.719 754
8928.168 822
8928.617 846
8929.066 899
8929.515 973
8929.964 982
8930.413 1031
8930.862 1089
8931.311 1155
8931.761 1166
8932.210 1158
8932.659 1101
8933.108 1063
8933.557 1055
8934.006 1011
8934.455 996
8934.904 970
8935.353 936
8935.803 862
8936.252 767
8936.701 755
8937.150 675
8937.599 605
8938.049 589
8938.498 591
8938.947 575
8939.396 580
8939.846 541
8940.295 499
8940.744 551
8941.194 568
8941.643 576
8942.092 601
8942.542 631
8942.991 632
8943.440 706
8943.890 795
8944.339 849
8944.788 908
8945.238 955
8945.687 1055
8946.137 1139
8946.586 1172
8947.036 1244
8947.485 1297
8947.934 1318
8948.384 1299
8948.833 1259
8949.283 1243
8949.732 1176
8950.182 1087
8950.632 992
8951.081 947
8951.531 825
8951.980 824
8952.430 744
8952.879 665
8953.329 623
8953.779 558
8954.228 532
8954.678 502
8955.128 475
8955.577 445
8956.027 417
8956.477 376
8956.926 366
8957.376 323
8957.826 291
8958.275 272
8958.725 256
8959.175 278
8959.625 279
8960.075 307
8960.524 303
8960.974 309
8961.424 312
8961.874 316
8962.324 313
8962.773 312
8963.223 320
8963.673 300
8964.123 257
8964.573 289
8965.023 288
8965.473 259
8965.923 294
8966.373 313
8966.823 309
8967.273 296
8967.722 296
8968.172 289
8968.622 284
8969.072 327
8969.522 289
8969.973 266
8970.423 243
8970.873 281
8971.323 288
8971.773 301
8972.223 305
8972.673 315
8973.123 320
8973.573 314
8974.023 300
8974.473 301
8974.924 318
8975.374 310
8975.824 323
8976.274 316
8976.724 303
8977.174 294
8977.625 287
8978.075 275
8978.525 265
8978.975 249
8979.426 223
8979.876 237
8980.326 237
8980.777 262
8981.227 247
8981.677 245
8982.127 264
8982.578 249
8983.028 260
8983.479 278
8983.929 265
8984.379 285
8984.830 285
8985.280 308
8985.731 322
8986.181 312
8986.631 330
8987.082 362
8987.532 386
8987.983 377
8988.433 403
8988.884 377
8989.334 343
8989.785 329
8990.235 317
8990.686 306
8991.136 309
8991.587 300
8992.038 289
8992.488 264
8992.939 262
8993.389 275
8993.840 299
8994.291 302
8994.741 291
8995.192 302
8995.643 295
8996.093 267
8996.544 255
8996.995 275
8997.445 259
8997.896 271
8998.347 291
8998.798 306
8999.248 297
8999.699 270
9000.150 263
9000.601 295
9001.052 303
9001.502 340
9001.953 345
9002.404 372
9002.855 372
9003.306 371
9003.757 358
9004.208 340
9004.658 328
9005.109 323
9005.560 336
9006.011 365
9006.462 355
9006.913 324
9007.364 322
9007.815 316
9008.266 314
9008.717 333
9009.168 368
9009.619 372
9010.070 388
9010.521 379
9010.972 385
9011.423 333
9011.874 330
9012.325 321
9012.776 349
9013.228 334
9013.679 311
9014.130 293
9014.581 264
9015.032 263
9015.483 250
9015.934 241
9016.386 268
9016.837 253
9017.288 250
9017.739 252
9018.191 249
9018.642 260
9019.093 290
9019.544 291
9019.996 298
9020.447 287
9020.898 282
9021.349 289
9021.801 295
9022.252 316
9022.703 326
9023.155 377
9023.606 375
9024.058 336
9024.509 313
9024.960 293
9025.412 302
9025.863 284
9026.315 277
9026.766 281
9027.218 296
9027.669 289
9028.120 288
9028.572 299
9029.023 347
9029.475 364
9029.927 366
9030.378 366
9030.830 368
9031.281 325
9031.733 330
9032.184 327
9032.636 337
9033.088 355
9033.539 349
9033.991 349
9034.442 352
9034.894 363
9035.346 365
9035.797 323
9036.249 331
9036.701 351
9037.152 359
9037.604 352
9038.056 343
9038.508 332
9038.959 328
9039.411 335
9039.863 324
9040.315 356
9040.767 366
9041.218 361
9041.670 367
9042.122 373
9042.574 384
9043.026 392
9043.478 414
9043.929 426
9044.381 381
9044.833 395
9045.285 429
9045.737 458
9046.189 452
9046.641 458
9047.093 459
9047.545 440
9047.997 431
9048.449 472
9048.901 475
9049.353 461
9049.805 457
9050.257 473
9050.709 480
9051.161 475
9051.613 450
9052.065 463
9052.517 487
9052.969 519
9053.421 515
9053.874 504
9054.326 556
9054.778 592
9055.230 609
9055.682 616
9056.134 645
9056.587 684
9057.039 689
9057.491 697
9057.943 701
9058.395 697
9058.848 683
9059.300 683
9059.752 697
9060.204 711
9060.657 704
9061.109 690
9061.561 688
9062.014 717
9062.466 748
9062.918 767
9063.371 783
9063.823 785
9064.276 821
9064.728 857
9065.180 870
9065.633 878
9066.085 854
9066.538 825
9066.990 820
9067.443 817
9067.895 823
9068.347 802
9068.800 778
9069.252 812
9069.705 821
9070.158 805
9070.610 789
9071.063 826
9071.515 830
9071.968 878
9072.420 933
9072.873 954
9073.326 945
9073.778 1003
9074.231 971
9074.683 1009
9075.136 1001
9075.589 973
9076.041 1032
9076.494 1136
9076.947 1132
9077.400 1120
9077.852 1141
9078.305 1169
9078.758 1119
9079.211 1078
9079.663 1084
9080.116 1082
9080.569 1170
9081.022 1158
9081.474 1116
9081.927 1122
9082.380 1096
9082.833 1115
9083.286 1180
9083.739 1169
9084.192 1139
9084.644 1151
9085.097 1168
9085.550 1118
9086.003 1108
9086.456 1144
9086.909 1138
9087.362 1127
9087.815 1163
9088.268 1218
9088.721 1283
9089.174 1235
9089.627 1189
9090.080 1265
9090.533 1279
9090.986 1293
9091.439 1368
9091.892 1408
9092.345 1375
9092.798 1348
9093.252 1372
9093.705 1347
9094.158 1272
9094.611 1352
9095.064 1362
9095.517 1349
9095.970 1353
9096.424 1374
9096.877 1390
9097.330 1418
9097.783 1456
9098.236 1432
9098.690 1467
9099.143 1483
9099.596 1437
9100.049 1424
9100.503 1406
9100.956 1377
9101.409 1325
9101.863 1329
9102.316 1351
9102.769 1377
9103.223 1373
9103.676 1424
9104.129 1502
9104.583 1505
9105.036 1499
9105.490 1547
9105.943 1551
9106.396 1537
9106.850 1551
9107.303 1564
9107.757 1574
9108.210 1670
9108.664 1635
9109.117 1637
9109.571 1561
9110.024 1628
9110.478 1677
9110.931 1712
9111.385 1758
9111.839 1808
9112.292 1802
9112.746 1793
9113.199 1822
9113.653 1835
9114.107 1867
9114.560 1901
9115.014 1955
9115.468 2023
9115.921 2055
9116.375 2094
9116.829 2034
9117.282 2046
9117.736 2106
9118.190 2076
9118.643 2167
9119.097 2214
9119.551 2196
9120.005 2244
9120.458 2311
9120.912 2335
9121.366 2383
9121.820 2429
9122.274 2502
9122.728 2620
9123.181 2680
9123.635 2741
9124.089 2806
9124.543 2951
9124.997 3047
9125.451 3125
9125.905 3216
9126.359 3392
9126.813 3575
9127.267 3781
9127.721 3974
9128.175 4167
9128.628 4289
9129.082 4458
9129.536 4628
9129.991 4844
9130.445 4972
9130.899 5103
9131.353 5155
9131.807 5282
9132.261 5384
9132.715 5380
9133.169 5412
9133.623 5330
9134.077 5254
9134.531 5337
9134.985 5301
9135.440 5248
9135.894 5192
9136.348 5181
9136.802 5069
9137.256 5032
9137.711 5043
9138.165 4957
9138.619 4985
9139.073 4960
9139.528 4961
9139.982 5003
9140.436 4955
9140.890 4968
9141.345 4968
9141.799 4992
9142.253 5102
9142.708 5215
9143.162 5335
9143.616 5388
9144.071 5441
9144.525 5603
9144.979 5706
9145.434 5832
9145.888 5945
9146.343 6047
9146.797 6173
9147.252 6129
9147.706 6083
9148.161 6010
9148.615 5971
9149.069 6041
9149.524 5955
9149.978 5901
9150.433 5832
9150.888 5694
9151.342 5617
9151.797 5401
9152.251 5294
9152.706 5190
9153.160 5135
9153.615 5091
9154.070 4990
9154.524 4797
9154.979 4598
9155.434 4447
9155.888 4484
9156.343 4434
9156.798 4329
9157.252 4367
9157.707 4391
9158.162 4378
9158.616 4400
9159.071 4335
9159.526 4378
9159.981 4381
9160.435 4331
9160.890 4325
9161.345 4398
9161.800 4399
9162.255 4401
9162.709 4323
9163.164 4292
9163.619 4358
9164.074 4286
9164.529 4186
9164.984 4116
9165.439 4088
9165.894 3973
9166.349 3929
9166.803 3864
9167.258 3769
9167.713 3736
9168.168 3661
9168.623 3552
9169.078 3490
9169.533 3352
9169.988 3178
9170.443 3034
9170.898 3000
9171.353 2990
9171.808 2965
9172.264 2911
9172.719 2767
9173.174 2752
9173.629 2707
9174.084 2746
9174.539 2706
9174.994 2639
9175.449 2529
9175.904 2422
9176.360 2310
9176.815 2303
9177.270 2296
9177.725 2252
9178.180 2184
9178.636 2098
9179.091 2030
9179.546 1992
9180.001 1907
9180.457 1832
9180.912 1773
9181.367 1767
9181.823 1740
9182.278 1747
9182.733 1720
9183.189 1639
9183.644 1615
9184.099 1573
9184.555 1525
9185.010 1543
9185.465 1495
9185.921 1523
9186.376 1491
9186.832 1466
9187.287 1433
9187.743 1323
9188.198 1272
9188.653 1252
9189.109 1246
9189.564 1222
9190.020 1216
9190.475 1182
9190.931 1197
9191.387 1193
9191.842 1143
9192.298 1150
9192.753 1138
9193.209 1099
9193.664 1109
9194.120 1085
9194.576 1042
9195.031 1033
9195.487 1028
9195.943 1025
9196.398 997
9196.854 1004
9197.310 980
9197.765 965
9198.221 960
9198.677 921
9199.132 927
9199.588 887
9200.044 905
9200.500 879
9200.956 812
9201.411 830
9201.867 865
9202.323 851
9202.779 815
9203.235 851
9203.690 801
9204.146 793
9204.602 782
9205.058 782
9205.514 776
9205.970 726
9206.426 721
9206.882 787
9207.338 783
9207.794 845
9208.250 864
9208.705 877
9209.161 829
9209.617 797
9210.073 746
9210.529 744
9210.986 724
9211.442 683
9211.898 680
9212.354 710
9212.810 713
9213.266 652
9213.722 670
9214.178 680
9214.634 674
9215.090 666
9215.546 667
9216.003 651
9216.459 643
9216.915 594
9217.371 588
9217.827 629
9218.283 629
9218.740 615
9219.196 636
9219.652 683
9220.108 687
9220.565 666
9221.021 664
9221.477 645
9221.934 617
9222.390 583
9222.846 562
9223.302 612
9223.759 594
9224.215 599
9224.672 591
9225.128 581
9225.584 584
9226.041 561
9226.497 556
9226.954 560
9227.410 571
9227.866 551
9228.323 539
9228.779 557
9229.236 556
9229.692 551
9230.149 575
9230.605 574
9231.062 583
9231.518 603
9231.975 576
9232.431 600
9232.888 605
9233.345 563
9233.801 579
9234.258 624
9234.714 610
9235.171 608
9235.628 581
9236.084 566
9236.541 586
9236.998 605
9237.454 621
9237.911 588
9238.368 575
9238.824 541
9239.281 515
9239.738 529
9240.195 537
9240.651 535
9241.108 519
9241.565 496
9242.022 523
9242.479 495
9242.935 494
9243.392 495
9243.849 499
9244.306 501
9244.763 542
9245.220 537
9245.676 528
9246.133 484
9246.590 526
9247.047 552
9247.504 547
9247.961 550
9248.418 540
9248.875 522
9249.332 499
9249.789 508
9250.246 525
9250.703 524
9251.160 538
9251.617 540
9252.074 556
9252.531 584
9252.988 599
9253.445 587
9253.902 586
9254.359 613
9254.817 614
9255.274 584
9255.731 589
9256.188 616
9256.645 613
9257.102 627
9257.559 637
9258.017 615
9258.474 628
9258.931 606
9259.388 593
9259.845 588
9260.303 586
9260.760 568
9261.217 601
9261.674 576
9262.132 531
9262.589 571
9263.046 586
9263.504 626
9263.961 650
9264.418 627
9264.876 594
9265.333 593
9265.791 615
9266.248 611
9266.705 593
9267.163 610
9267.620 628
9268.078 612
9268.535 629
9268.992 666
9269.450 675
9269.907 658
9270.365 651
9270.822 637
9271.280 635
9271.737 597
9272.195 603
9272.653 627
9273.110 655
9273.568 665
9274.025 703
9274.483 687
9274.940 671
9275.398 693
9275.856 745
9276.313 769
9276.771 808
9277.229 813
9277.686 760
9278.144 738
9278.602 720
9279.059 743
9279.517 762
9279.975 811
9280.433 751
9280.890 804
9281.348 791
9281.806 800
9282.264 868
9282.721 872
9283.179 881
9283.637 887
9284.095 928
9284.553 934
9285.011 894
9285.468 917
9285.926 919
9286.384 937
9286.842 958
9287.300 985
9287.758 1007
9288.216 1003
9288.674 960
9289.132 1032
9289.590 993
9290.048 1030
9290.506 1065
9290.964 1105
9291.422 1125
9291.880 1198
9292.338 1217
9292.796 1182
9293.254 1206
9293.712 1188
9294.170 1220
9294.628 1213
9295.086 1163
9295.544 1192
9296.002 1209
9296.461 1283
9296.919 1276
9297.377 1264
9297.835 1260
9298.293 1265
9298.751 1233
9299.210 1211
9299.668 1197
9300.126 1205
9300.584 1222
9301.043 1214
9301.501 1238
9301.959 1221
9302.417 1277
9302.876 1352
9303.334 1348
9303.792 1370
9304.251 1417
9304.709 1389
9305.167 1364
9305.626 1382
9306.084 1431
9306.542 1436
9307.001 1460
9307.459 1406
9307.918 1387
9308.376 1349
9308.835 1353
9309.293 1486
9309.751 1497
9310.210 1505
9310.668 1499
9311.127 1490
9311.585 1484
9312.044 1507
9312.502 1522
9312.961 1498
9313.420 1494
9313.878 1491
9314.337 1519
9314.795 1549
9315.254 1525
9315.712 1528
9316.171 1504
9316.630 1475
9317.088 1466
9317.547 1457
9318.006 1521
9318.464 1493
9318.923 1475
9319.382 1484
9319.840 1501
9320.299 1490
9320.758 1482
9321.217 1514
9321.675 1495
9322.134 1530
9322.593 1601
9323.052 1591
9323.511 1511
9323.969 1548
9324.428 1535
9324.887 1594
9325.346 1625
9325.805 1566
9326.264 1560
9326.722 1587
9327.181 1583
9327.640 1597
9328.099 1598
9328.558 1548
9329.017 1576
9329.476 1560
9329.935 1598
9330.394 1554
9330.853 1554
9331.312 1568
9331.771 1644
9332.230 1671
9332.689 1645
9333.148 1690
9333.607 1674
9334.066 1714
9334.525 1793
9334.984 1772
9335.443 1767
9335.902 1824
9336.362 1793
9336.821 1756
9337.280 1740
9337.739 1732
9338.198 1839
9338.657 1869
9339.116 1896
9339.576 1920
9340.035 1954
9340.494 1980
9340.953 1926
9341.413 1860
9341.872 1877
9342.331 1908
9342.790 1933
9343.250 2018
9343.709 2081
9344.168 2071
9344.628 2069
9345.087 2086
9345.546 2142
9346.006 2178
9346.465 2215
9346.924 2357
9347.384 2378
9347.843 2435
9348.302 2452
9348.762 2505
9349.221 2576
9349.681 2632
9350.140 2765
9350.600 2789
9351.059 2843
9351.519 2876
9351.978 2882
9352.438 2922
9352.897 2939
9353.357 2959
9353.816 2890
9354.276 2900
9354.735 2876
9355.195 2839
9355.655 2818
9356.114 2740
9356.574 2769
9357.033 2742
9357.493 2732
9357.953 2763
9358.412 2787
9358.872 2722
9359.332 2716
9359.791 2658
9360.251 2621
9360.711 2675
9361.171 2743
9361.630 2846
9362.090 2826
9362.550 2898
9363.010 2922
9363.469 2845
9363.929 2906
9364.389 3031
9364.849 2963
9365.309 2954
9365.768 3004
9366.228 3085
9366.688 3075
9367.148 3040
9367.608 3076
9368.068 3155
9368.528 3214
9368.988 3265
9369.447 3300
9369.907 3306
9370.367 3209
9370.827 3266
9371.287 3288
9371.747 3320
9372.207 3337
9372.667 3289
9373.127 3282
9373.587 3281
9374.047 3254
9374.507 3242
9374.968 3179
9375.428 3137
9375.888 3188
9376.348 3309
9376.808 3334
9377.268 3336
9377.728 3292
9378.188 3308
9378.648 3387
9379.109 3447
9379.569 3475
9380.029 3457
9380.489 3442
9380.949 3435
9381.410 3393
9381.870 3437
9382.330 3379
9382.790 3389
9383.251 3392
9383.711 3294
9384.171 3264
9384.631 3282
9385.092 3294
9385.552 3277
9386.012 3335
9386.473 3296
9386.933 3240
9387.393 3266
9387.854 3192
9388.314 3190
9388.775 3165
9389.235 3189
9389.695 3177
9390.156 3159
9390.616 3144
9391.077 3121
9391.537 3111
9391.998 3179
9392.458 3147
9392.919 3112
9393.379 3161
9393.840 3175
9394.300 3161
9394.761 3042
9395.221 3054
9395.682 3050
9396.143 3008
9396.603 3040
9397.064 3000
9397.524 2929
9397.985 2910
9398.446 2951
9398.906 2971
9399.367 2951
9399.828 2865
9400.288 2831
9400.749 2857
9401.210 2989
9401.670 2979
9402.131 2950
9402.592 2921
9403.053 2953
9403.513 3031
9403.974 3112
9404.435 3133
9404.896 3128
9405.357 3154
9405.817 3134
9406.278 3116
9406.739 3183
9407.200 3253
9407.661 3246
9408.122 3329
9408.583 3413
9409.043 3460
9409.504 3475
9409.965 3487
9410.426 3586
9410.887 3664
9411.348 3713
9411.809 3819
9412.270 3937
9412.731 4042
9413.192 4176
9413.653 4329
9414.114 4581
9414.575 4796
9415.036 4944
9415.497 5209
9415.958 5560
9416.419 6048
9416.880 6472
9417.342 6809
9417.803 7145
9418.264 7650
9418.725 8236
9419.186 8795
9419.647 9297
9420.108 9758
9420.570 10131
9421.031 10378
9421.492 10679
9421.953 10930
9422.414 11110
9422.876 11252
9423.337 11309
9423.798 11126
9424.259 11025
9424.721 10997
9425.182 10693
9425.643 10450
9426.105 10166
9426.566 9925
9427.027 9609
9427.489 9267
9427.950 8963
9428.411 8789
9428.873 8533
9429.334 8354
9429.796 8177
9430.257 8051
9430.718 8097
9431.180 8181
9431.641 8143
9432.103 8266
9432.564 8139
9433.026 8272
9433.487 8434
9433.949 8584
9434.410 8809
9434.872 9121
9435.333 9380
9435.795 9741
9436.256 10231
9436.718 10491
9437.180 10810
9437.641 10833
9438.103 11077
9438.564 11296
9439.026 11297
9439.488 11149
9439.949 10827
9440.411 10676
9440.873 10377
9441.334 10154
9441.796 9776
9442.258 9502
9442.719 9179
9443.181 8825
9443.643 8511
9444.105 8201
9444.566 7923
9445.028 7648
9445.490 7432
9445.952 7126
9446.414 6903
9446.875 6677
9447.337 6695
9447.799 6577
9448.261 6440
9448.723 6330
9449.185 6234
9449.647 6190
9450.109 6271
9450.570 6406
9451.032 6463
9451.494 6591
9451.956 6771
9452.418 6939
9452.880 7032
9453.342 7093
9453.804 7081
9454.266 7027
9454.728 6986
9455.190 6946
9455.652 6778
9456.114 6615
9456.576 6415
9457.038 6177
9457.500 5922
9457.963 5683
9458.425 5493
9458.887 5354
9459.349 5091
9459.811 4772
9460.273 4434
9460.735 4228
9461.198 3923
9461.660 3731
9462.122 3514
9462.584 3320
9463.046 3129
9463.509 2975
9463.971 2753
9464.433 2543
9464.895 2415
9465.358 2243
9465.820 2191
9466.282 2042
9466.744 1987
9467.207 1944
9467.669 1819
9468.131 1747
9468.594 1687
9469.056 1628
9469.519 1557
9469.981 1529
9470.443 1517
9470.906 1478
9471.368 1416
9471.831 1352
9472.293 1303
9472.756 1242
9473.218 1206
9473.680 1192
9474.143 1164
9474.605 1091
9475.068 1045
9475.530 1028
9475.993 983
9476.456 989
9476.918 1026
9477.381 938
9477.843 922
9478.306 912
9478.768 907
9479.231 834
9479.694 783
9480.156 741
9480.619 752
9481.082 703
9481.544 696
9482.007 710
9482.470 690
9482.932 697
9483.395 683
9483.858 698
9484.321 678
9484.783 632
9485.246 675
9485.709 694
9486.172 660
9486.634 687
9487.097 663
9487.560 628
9488.023 592
9488.486 567
9488.949 531
9489.411 531
9489.874 544
9490.337 569
9490.800 539
9491.263 543
9491.726 548
9492.189 506
9492.652 475
9493.115 484
9493.578 509
9494.041 496
9494.504 506
9494.967 510
9495.430 546
9495.893 547
9496.356 519
9496.819 518
9497.282 513
9497.745 522
9498.208 520
9498.671 486
9499.134 438
9499.597 456
9500.060 460
9500.523 462
9500.987 475
9501.450 438
9501.913 443
9502.376 459
9502.839 504
9503.302 498
9503.766 468
9504.229 496
9504.692 458
9505.155 460
9505.619 432
9506.082 444
9506.545 426
9507.008 430
9507.472 460
9507.935 452
9508.398 431
9508.862 442
9509.325 471
9509.788 418
9510.252 450
9510.715 470
9511.178 465
9511.642 454
9512.105 449
9512.569 439
9513.032 436
9513.496 415
9513.959 386
9514.423 414
9514.886 439
9515.350 463
9515.813 465
9516.277 437
9516.740 419
9517.204 453
9517.667 432
9518.131 425
9518.594 433
9519.058 409
9519.521 429
9519.985 450
9520.449 423
9520.912 401
9521.376 406
9521.840 384
9522.303 388
9522.767 349
9523.231 346
9523.694 356
9524.158 407
9524.622 433
9525.085 446
9525.549 422
9526.013 426
9526.477 381
9526.940 366
9527.404 383
9527.868 400
9528.332 380
9528.796 387
9529.259 398
9529.723 365
9530.187 344
9530.651 319
9531.115 323
9531.579 350
9532.043 384
9532.507 391
9532.971 385
9533.434 385
9533.898 432
9534.362 417
9534.826 347
9535.290 343
9535.754 336
9536.218 327
9536.682 347
9537.146 352
9537.610 359
9538.074 350
9538.538 350
9539.003 361
9539.467 388
9539.931 403
9540.395 405
9540.859 393
9541.323 398
9541.787 400
9542.251 396
9542.715 364
9543.180 366
9543.644 362
9544.108 391
9544.572 384
9545.036 357
9545.501 364
9545.965 370
9546.429 380
9546.893 370
9547.358 393
9547.822 371
9548.286 387
9548.751 415
9549.215 419
9549.679 349
9550.143 407
9550.608 415
9551.072 400
9551.537 408
9552.001 421
9552.465 429
9552.930 421
9553.394 400
9553.859 403
9554.323 411
9554.787 418
9555.252 413
9555.716 437
9556.181 440
9556.645 467
9557.110 461
9557.574 402
9558.039 432
9558.503 480
9558.968 476
9559.433 434
9559.897 434
9560.362 420
9560.826 437
9561.291 449
9561.756 471
9562.220 442
9562.685 415
9563.150 434
9563.614 404
9564.079 430
9564.544 393
9565.008 376
9565.473 425
9565.938 424
9566.402 423
9566.867 425
9567.332 407
9567.797 394
9568.261 366
9568.726 396
9569.191 399
9569.656 447
9570.121 442
9570.585 429
9571.050 424
9571.515 448
9571.980 489
9572.445 508
9572.910 541
9573.375 485
9573.840 482
9574.305 454
9574.769 451
9575.234 507
9575.699 495
9576.164 530
9576.629 538
9577.094 515
9577.559 534
9578.024 561
9578.489 537
9578.954 493
9579.419 501
9579.885 493
9580.350 520
9580.815 540
9581.280 550
9581.745 568
9582.210 607
9582.675 645
9583.140 670
9583.605 624
9584.071 640
9584.536 636
9585.001 635
9585.466 622
9585.931 627
9586.397 603
9586.862 588
9587.327 575
9587.792 573
9588.258 595
9588.723 573
9589.188 558
9589.653 560
9590.119 603
9590.584 615
9591.049 600
9591.515 621
9591.980 622
9592.445 627
9592.911 633
9593.376 652
9593.842 637
9594.307 605
9594.772 612
9595.238 638
9595.703 608
9596.169 612
9596.634 592
9597.100 602
9597.565 639
9598.031 665
9598.496 642
9598.962 605
9599.427 661
9599.893 644
9600.358 652
9600.824 637
9601.289 623
9601.755 655
9602.221 669
9602.686 710
9603.152 720
9603.617 716
9604.083 702
9604.549 678
9605.014 681
9605.480 676
9605.946 670
9606.412 646
9606.877 626
9607.343 609
9607.809 600
9608.274 598
9608.740 584
9609.206 576
9609.672 525
9610.138 568
9610.603 555
9611.069 565
9611.535 584
9612.001 641
9612.467 642
9612.933 667
9613.398 682
9613.864 638
9614.330 643
9614.796 667
9615.262 668
9615.728 673
9616.194 679
9616.660 653
9617.126 639
9617.592 619
9618.058 562
9618.524 536
9618.990 552
9619.456 614
9619.922 664
9620.388 672
9620.854 695
9621.320 733
9621.786 725
9622.252 741
9622.718 706
9623.184 751
9623.650 766
9624.117 798
9624.583 816
9625.049 762
9625.515 782
9625.981 793
9626.447 751
9626.914 785
9627.380 802
9627.846 832
9628.312 877
9628.778 877
9629.245 899
9629.711 921
9630.177 917
9630.644 919
9631.110 916
9631.576 923
9632.042 911
9632.509 920
9632.975 928
9633.441 950
9633.908 899
9634.374 904
9634.841 851
9635.307 833
9635.773 841
9636.240 854
9636.706 812
9637.173 844
9637.639 900
9638.106 879
9638.572 858
9639.039 834
9639.505 857
9639.972 906
9640.438 960
9640.905 1038
9641.371 1069
9641.838 1099
9642.304 1127
9642.771 1139
9643.238 1126
9643.704 1143
9644.171 1138
9644.637 1184
9645.104 1242
9645.571 1289
9646.037 1257
9646.504 1273
9646.971 1271
9647.437 1227
9647.904 1169
9648.371 1170
9648.838 1114
9649.304 1143
9649.771 1143
9650.238 1050
9650.705 992
9651.171 985
9651.638 992
9652.105 946
9652.572 956
9653.039 941
9653.505 975
9653.972 966
9654.439 904
9654.906 896
9655.373 927
9655.840 954
9656.307 989
9656.774 990
9657.241 1005
9657.708 1027
9658.174 1070
9658.641 1092
9659.108 1059
9659.575 1092
9660.042 1080
9660.509 1028
9660.976 993
9661.443 984
9661.911 989
9662.378 1012
9662.845 1022
9663.312 987
9663.779 982
9664.246 979
9664.713 921
9665.180 915
9665.647 874
9666.114 783
9666.582 786
9667.049 780
9667.516 767
9667.983 786
9668.450 784
9668.918 796
9669.385 745
9669.852 707
9670.319 719
9670.786 700
9671.254 692
9671.721 693
9672.188 663
9672.656 690
9673.123 702
9673.590 653
9674.058 639
9674.525 614
9674.992 617
9675.460 644
9675.927 613
9676.394 598
9676.862 609
9677.329 621
9677.797 656
9678.264 642
9678.732 589
9679.199 599
9679.667 619
9680.134 575
9680.601 554
9681.069 536
9681.537 526
9682.004 473
9682.472 475
9682.939 483
9683.407 466
9683.874 445
9684.342 472
9684.809 494
9685.277 484
9685.745 443
9686.212 441
9686.680 432
9687.148 441
9687.615 448
9688.083 429
9688.551 403
9689.018 381
9689.486 389
9689.954 380
9690.421 386
9690.889 395
9691.357 402
9691.825 395
9692.293 390
9692.760 363
9693.228 327
9693.696 341
9694.164 350
9694.632 380
9695.099 384
9695.567 388
9696.035 412
9696.503 424
9696.971 445
9697.439 414
9697.907 412
9698.375 431
9698.843 411
9699.311 390
9699.778 390
9700.246 383
9700.714 378
9701.182 366
9701.650 369
9702.118 383
9702.586 399
9703.054 430
9703.523 462
9703.991 471
9704.459 497
9704.927 534
9705.395 545
9705.863 563
9706.331 553
9706.799 560
9707.267 559
9707.735 607
9708.204 621
9708.672 677
9709.140 749
9709.608 782
9710.076 805
9710.545 852
9711.013 879
9711.481 914
9711.949 986
9712.418 982
9712.886 1029
9713.354 1046
9713.822 1012
9714.291 1006
9714.759 1036
9715.227 1118
9715.696 1079
9716.164 1066
9716.632 1063
9717.101 1036
9717.569 1006
9718.038 984
9718.506 1030
9718.974 1029
9719.443 1055
9719.911 987
9720.380 1010
9720.848 1006
9721.317 982
9721.785 970
9722.254 982
9722.722 1015
9723.191 986
9723.659 971
9724.128 938
9724.596 986
9725.065 1030
9725.533 941
9726.002 917
9726.471 920
9726.939 933
9727.408 974
9727.877 987
9728.345 1038
9728.814 1068
9729.282 1073
9729.751 1063
9730.220 1100
9730.689 1118
9731.157 1122
9731.626 1081
9732.095 1107
9732.563 1095
9733.032 1033
9733.501 1018
9733.970 1001
9734.439 940
9734.907 876
9735.376 877
9735.845 845
9736.314 871
9736.783 883
9737.252 832
9737.720 781
9738.189 749
9738.658 726
9739.127 773
9739.596 754
9740.065 696
9740.534 672
9741.003 718
9741.472 719
9741.941 677
9742.410 657
9742.879 655
9743.348 644
9743.817 633
9744.286 639
9744.755 638
9745.224 656
9745.693 637
9746.162 605
9746.631 596
9747.100 593
9747.569 598
9748.038 606
9748.508 567
9748.977 513
9749.446 515
9749.915 524
9750.384 505
9750.853 481
9751.323 470
9751.792 451
9752.261 404
9752.730 362
9753.199 360
9753.669 363
9754.138 336
9754.607 319
9755.077 314
9755.546 250
9756.015 243
9756.484 230
9756.954 230
9757.423 235
9757.893 198
9758.362 194
9758.831 213
9759.301 219
9759.770 230
9760.239 206
9760.709 183
9761.178 206
9761.648 189
9762.117 174
9762.587 178
9763.056 175
9763.526 163
9763.995 141
9764.465 150
9764.934 148
9765.404 133
9765.873 136
9766.343 137
9766.812 125
9767.282 125
9767.752 122
9768.221 129
9768.691 140
9769.160 168
9769.630 179
9770.100 143
9770.569 134
9771.039 131
9771.509 118
9771.978 120
9772.448 116
9772.918 84
9773.388 100
9773.857 106
9774.327 77
9774.797 87
9775.267 105
9775.736 115
9776.206 112
9776.676 121
9777.146 131
9777.616 128
9778.085 129
9778.555 133
9779.025 125
9779.495 114
9779.965 115
9780.435 124
9780.905 136
9781.375 136
9781.845 125
9782.315 110
9782.784 120
9783.254 121
9783.724 119
9784.194 111
9784.664 118
9785.134 113
9785.604 129
9786.074 131
9786.544 122
9787.015 116
9787.485 132
9787.955 123
9788.425 132
9788.895 142
9789.365 115
9789.835 138
9790.305 149
9790.775 150
9791.246 128
9791.716 128
9792.186 129
9792.656 127
9793.126 114
9793.596 114
9794.067 104
9794.537 87
9795.007 108
9795.477 106
9795.948 98
9796.418 101
9796.888 86
9797.359 99
9797.829 111
9798.299 123
9798.770 109
9799.240 112
9799.710 123
9800.181 113
9800.651 96
9801.121 89
9801.592 95
9802.062 103
9802.533 95
9803.003 79
9803.474 85
9803.944 99
9804.414 104
9804.885 100
9805.355 117
9805.826 108
9806.296 106
9806.767 97
9807.238 100
9807.708 109
9808.179 115
9808.649 122
9809.120 113
9809.590 110
9810.061 141
9810.532 121
9811.002 136
9811.473 120
9811.944 125
9812.414 120
9812.885 108
9813.356 126
9813.826 121
9814.297 122
9814.768 109
9815.238 129
9815.709 106
9816.180 120
9816.651 123
9817.121 126
9817.592 120
9818.063 106
9818.534 86
9819.005 90
9819.476 102
9819.946 90
9820.417 101
9820.888 124
9821.359 118
9821.830 118
9822.301 108
9822.772 121
9823.243 119
9823.713 108
9824.184 105
9824.655 101
9825.126 101
9825.597 94
9826.068 80
9826.539 71
9827.010 84
9827.481 96
9827.952 87
9828.423 96
9828.895 90
9829.366 102
9829.837 101
9830.308 110
9830.779 134
9831.250 127
9831.721 128
9832.192 109
9832.663 87
9833.135 110
9833.606 114
9834.077 99
9834.548 105
9835.019 120
9835.491 123
9835.962 106
9836.433 101
9836.904 96
9837.375 98
9837.847 111
9838.318 122
9838.789 124
9839.261 116
9839.732 101
9840.203 107
9840.675 122
9841.146 110
9841.617 77
9842.089 74
9842.560 92
9843.031 90
9843.503 99
9843.974 95
9844.446 86
9844.917 99
9845.389 91
9845.860 89
9846.332 102
9846.803 120
9847.275 106
9847.746 88
9848.218 105
9848.689 100
9849.161 114
9849.632 122
9850.104 141
9850.575 136
9851.047 117
9851.519 93
9851.990 91
9852.462 104
9852.933 107
9853.405 118
9853.877 108
9854.348 111
9854.820 119
9855.292 94
9855.763 118
9856.235 114
9856.707 108
9857.179 107
9857.650 102
9858.122 117
9858.594 106
9859.066 104
9859.537 114
9860.009 109
9860.481 122
9860.953 110
9861.425 121
9861.897 136
9862.368 130
9862.840 127
9863.312 125
9863.784 140
9864.256 143
9864.728 139
9865.200 115
9865.672 113
9866.144 114
9866.616 89
9867.088 102
9867.560 104
9868.032 114
9868.504 113
9868.976 122
9869.448 117
9869.920 108
9870.392 113
9870.864 124
9871.336 142
9871.808 141
9872.280 107
9872.752 110
9873.224 114
9873.696 120
9874.169 132
9874.641 123
9875.113 104
9875.585 108
9876.057 108
9876.529 112
9877.002 110
9877.474 126
9877.946 114
9878.418 108
9878.891 130
9879.363 120
9879.835 119
9880.307 118
9880.780 83
9881.252 87
9881.724 85
9882.197 92
9882.669 91
9883.141 112
9883.614 116
9884.086 112
9884.558 118
9885.031 130
9885.503 142
9885.976 129
9886.448 128
9886.921 125
9887.393 115
9887.866 108
9888.338 99
9888.810 113
9889.283 110
9889.756 110
9890.228 89
9890.701 94
9891.173 106
9891.646 112
9892.118 114
9892.591 108
9893.063 115
9893.536 120
9894.009 102
9894.481 91
9894.954 85
9895.427 90
9895.899 80
9896.372 67
9896.845 89
9897.317 106
9897.790 121
9898.263 121
9898.735 129
9899.208 118
9899.681 113
9900.154 115
9900.626 123
9901.099 128
9901.572 100
9902.045 107
9902.518 106
9902.990 122
9903.463 124
9903.936 110
9904.409 124
9904.882 137
9905.355 126
9905.828 130
9906.301 122
9906.773 108
9907.246 115
9907.719 113
9908.192 106
9908.665 99
9909.138 96
9909.611 103
9910.084 117
9910.557 116
9911.030 117
9911.503 119
9911.976 117
9912.449 122
9912.922 115
9913.395 96
9913.869 112
9914.342 115
9914.815 118
9915.288 120
9915.761 104
9916.234 87
9916.707 86
9917.181 81
9917.654 121
9918.127 117
9918.600 123
9919.073 138
9919.547 152
9920.020 161
9920.493 166
9920.966 137
9921.440 134
9921.913 145
9922.386 147
9922.859 134
9923.333 125
9923.806 136
9924.279 109
9924.753 110
9925.226 106
9925.699 101
9926.173 87
9926.646 103
9927.120 88
9927.593 124
9928.066 129
9928.540 121
9929.013 117
9929.487 109
9929.960 115
9930.434 135
9930.907 138
9931.381 154
9931.854 178
9932.328 163
9932.801 153
9933.275 164
9933.748 157
9934.222 138
9934.696 123
9935.169 107
9935.643 104
9936.116 89
9936.590 98
9937.064 109
9937.537 109
9938.011 122
9938.485 124
9938.958 140
9939.432 108
9939.906 119
9940.379 138
9940.853 139
9941.327 139
9941.801 110
9942.274 119
9942.748 118
9943.222 113
9943.696 116
9944.170 114
9944.643 117
9945.117 116
9945.591 115
9946.065 110
9946.539 144
9947.013 147
9947.487 128
9947.961 111
9948.434 132
9948.908 144
9949.382 131
9949.856 140
9950.330 138
9950.804 125
9951.278 121
9951.752 113
9952.226 114
9952.700 124
9953.174 132
9953.648 112
9954.122 95
9954.596 84
9955.070 116
9955.544 138
9956.019 122
9956.493 111
9956.967 103
9957.441 108
9957.915 105
9958.389 91
9958.863 97
9959.337 94
9959.812 111
9960.286 110
9960.760 86
9961.234 73
9961.708 71
9962.183 63
9962.657 87
9963.131 84
9963.606 67
9964.080 84
9964.554 81
9965.028 69
9965.503 107
9965.977 116
9966.451 95
9966.926 94
9967.400 93
9967.874 88
9968.349 87
9968.823 110
9969.298 132
9969.772 95
9970.246 79
9970.721 95
9971.195 112
9971.670 91
9972.144 78
9972.619 73
9973.093 92
9973.568 102
9974.042 89
9974.517 74
9974.991 55
9975.466 67
9975.941 89
9976.415 96
9976.890 93
9977.364 81
9977.839 85
9978.314 75
9978.788 83
9979.263 71
9979.737 70
9980.212 83
9980.687 80
9981.161 71
9981.636 79
9982.111 85
9982.586 81
9983.060 90
9983.535 96
9984.010 85
9984.485 65
9984.959 77
9985.434 74
9985.909 64
9986.384 64
9986.859 65
9987.333 73
9987.808 77
9988.283 62
9988.758 65
9989.233 66
9989.708 60
9990.183 64
9990.658 59
9991.133 62
9991.607 62
9992.082 61
9992.557 54
9993.032 73
9993.507 64
9993.982 58
9994.457 64
9994.932 61
9995.407 61
9995.882 51
9996.357 57
9996.833 69
9997.308 74
9997.783 71
9998.258 62
9998.733 59
9999.208 60
9999.683 55
10000.158 55
10000.633 44
10001.109 32
10001.584 46
10002.059 41
10002.534 56
10003.009 58
10003.485 47
10003.960 55
10004.435 60
10004.910 52
10005.386 53
10005.861 53
10006.336 48
10006.811 48
10007.287 47
10007.762 37
10008.237 35
10008.713 48
10009.188 33
10009.663 46
10010.139 37
10010.614 44
10011.090 48
10011.565 38
10012.040 41
10012.516 33
10012.991 39
10013.467 63
10013.942 54
10014.418 54
10014.893 61
10015.369 56
10015.844 55
10016.320 42
10016.795 49
10017.271 73
10017.746 58
10018.222 50
10018.697 57
10019.173 44
10019.649 55
10020.124 52
10020.600 56
10021.076 53
10021.551 41
10022.027 35
10022.503 41
10022.978 50
10023.454 63
10023.930 58
10024.405 57
10024.881 42
10025.357 44
10025.833 50
10026.308 54
10026.784 46
10027.260 46
10027.736 46
10028.211 44
10028.687 30
10029.163 44
10029.639 49
10030.115 74
10030.591 74
10031.067 62
10031.542 68
10032.018 64
10032.494 56
10032.970 55
10033.446 48
10033.922 56
10034.398 59
10034.874 64
10035.350 60
10035.826 58
10036.302 66
10036.778 74
10037.254 84
10037.730 70
10038.206 54
10038.682 55
10039.158 50
10039.634 49
10040.110 60
10040.586 57
10041.062 66
10041.539 59
10042.015 74
10042.491 74
10042.967 68
10043.443 71
10043.919 57
10044.396 49
10044.872 57
10045.348 57
10045.824 48
10046.300 46
10046.777 48
10047.253 44
10047.729 58
10048.205 55
10048.682 57
10049.158 67
10049.634 58
10050.111 48
10050.587 60
10051.063 62
10051.540 72
10052.016 54
10052.492 51
10052.969 37
10053.445 50
10053.922 75
10054.398 56
10054.875 47
10055.351 46
10055.827 46
10056.304 52
10056.780 48
10057.257 50
10057.733 60
10058.210 60
10058.686 56
10059.163 59
10059.639 70
10060.116 75
10060.593 70
10061.069 72
10061.546 59
10062.022 59
10062.499 56
10062.976 43
10063.452 37
10063.929 51
10064.406 51
10064.882 50
10065.359 44
10065.836 55
10066.312 44
10066.789 60
10067.266 55
10067.743 46
10068.219 50
10068.696 36
10069.173 33
10069.650 38
10070.126 54
10070.603 45
10071.080 50
10071.557 53
10072.034 37
10072.511 44
10072.987 45
10073.464 43
10073.941 56
10074.418 62
10074.895 68
10075.372 59
10075.849 55
10076.326 50
10076.803 63
10077.280 63
10077.757 53
10078.234 62
10078.711 74
10079.188 56
10079.665 60
10080.142 52
10080.619 55
10081.096 60
10081.573 67
10082.050 70
10082.527 69
10083.004 67
10083.481 52
10083.958 61
10084.436 49
10084.913 47
10085.390 38
10085.867 37
10086.344 48
10086.821 53
10087.299 39
10087.776 39
10088.253 46
10088.730 71
10089.208 69
10089.685 59
10090.162 71
10090.639 71
10091.117 77
10091.594 72
10092.071 63
10092.549 53
10093.026 62
10093.503 68
10093.981 60
10094.458 57
10094.935 47
10095.413 52
10095.890 59
10096.368 63
10096.845 59
10097.322 47
10097.800 59
10098.277 65
10098.755 68
10099.232 59
10099.710 61
10100.187 66
10100.665 64
10101.142 75
10101.620 74
10102.098 52
10102.575 57
10103.053 60
10103.530 65
10104.008 42
10104.485 53
10104.963 65
10105.441 67
10105.918 67
10106.396 74
10106.874 68
10107.351 64
10107.829 58
10108.307 62
10108.784 60
10109.262 59
10109.740 78
10110.218 79
10110.695 61
10111.173 57
10111.651 55
10112.129 42
10112.607 56
10113.084 72
10113.562 81
10114.040 71
10114.518 77
10114.996 79
10115.474 76
10115.951 74
10116.429 65
10116.907 73
10117.385 70
10117.863 57
10118.341 70
10118.819 61
10119.297 77
10119.775 76
10120.253 71
10120.731 82
10121.209 80
10121.687 61
10122.165 63
10122.643 46
10123.121 39
10123.599 44
10124.077 58
10124.555 61
10125.033 59
10125.511 64
10125.990 58
10126.468 63
10126.946 59
10127.424 70
10127.902 69
10128.380 64
10128.858 68
10129.337 51
10129.815 39
10130.293 53
10130.771 45
10131.250 48
10131.728 51
10132.206 52
10132.684 47
10133.163 52
10133.641 67
10134.119 66
10134.598 52
10135.076 45
10135.554 46
10136.033 44
10136.511 58
10136.989 80
10137.468 72
10137.946 72
10138.424 65
10138.903 65
10139.381 64
10139.860 68
10140.338 52
10140.817 27
10141.295 25
10141.774 35
10142.252 48
10142.731 39
10143.209 52
10143.688 56
10144.166 65
10144.645 73
10145.123 61
10145.602 84
10146.081 84
10146.559 93
10147.038 73
10147.516 59
10147.995 42
10148.474 64
10148.952 76
10149.431 62
10149.910 63
10150.388 60
10150.867 62
10151.346 68
10151.825 70
10152.303 59
10152.782 55
10153.261 58
10153.740 37
10154.218 38
10154.697 40
10155.176 33
10155.655 42
10156.134 55
10156.612 60
10157.091 63
10157.570 44
10158.049 48
10158.528 44
10159.007 52
10159.486 61
10159.965 50
10160.444 54
10160.922 60
10161.401 54
10161.880 50
10162.359 42
10162.838 42
10163.317 35
10163.796 31
10164.275 33
10164.754 29
10165.233 34
10165.712 34
10166.192 51
10166.671 34
10167.150 41
10167.629 44
10168.108 56
10168.587 66
10169.066 64
10169.545 60
10170.024 47
10170.504 54
10170.983 63
10171.462 69
10171.941 62
10172.420 54
10172.900 59
10173.379 46
10173.858 47
10174.337 43
10174.817 39
10175.296 42
10175.775 51
10176.254 65
10176.734 77
10177.213 76
10177.692 80
10178.172 71
10178.651 64
10179.131 67
10179.610 59
10180.089 57
10180.569 64
10181.048 54
10181.528 63
10182.007 58
10182.486 56
10182.966 60
10183.445 54
10183.925 56
10184.404 50
10184.884 66
10185.363 48
10185.843 42
10186.322 43
10186.802 45
10187.281 44
10187.761 50
10188.241 65
10188.720 67
10189.200 49
10189.679 56
10190.159 58
10190.639 56
10191.118 54
10191.598 52
10192.078 75
10192.557 58
10193.037 40
10193.517 38
10193.996 30
10194.476 43
10194.956 29
10195.436 18
10195.915 18
10196.395 24
10196.875 23
10197.355 21
10197.835 31
10198.314 37
10198.794 36
10199.274 35
10199.754 37
10200.234 54
10200.714 65
10201.194 67
10201.674 54
10202.153 58
10202.633 50
10203.113 55
10203.593 51
10204.073 61
10204.553 72
10205.033 63
10205.513 53
10205.993 56
10206.473 60
10206.953 56
10207.433 63
10207.913 70
10208.393 72
10208.873 79
10209.353 85
10209.833 72
10210.314 54
10210.794 56
10211.274 50
10211.754 52
10212.234 45
10212.714 48
10213.194 51
10213.675 46
10214.155 35
10214.635 41
10215.115 52
10215.595 48
10216.076 51
10216.556 51
10217.036 50
10217.516 68
10217.997 57
10218.477 59
10218.957 62
10219.438 71
10219.918 49
10220.398 47
10220.879 50
10221.359 60
10221.839 48
10222.320 42
10222.800 44
10223.281 52
10223.761 68
10224.241 46
10224.722 56
10225.202 41
10225.683 47
10226.163 56
10226.644 51
10227.124 59
10227.605 47
10228.085 51
10228.566 51
10229.046 50
10229.527 61
10230.007 54
10230.488 64
10230.969 54
10231.449 59
10231.930 59
10232.410 48
10232.891 48
10233.372 55
10233.852 60
10234.333 58
10234.814 53
10235.294 40
10235.775 57
10236.256 75
10236.737 58
10237.217 41
10237.698 41
10238.179 43
10238.659 37
10239.140 44
10239.621 54
10240.102 50
10240.583 47
10241.063 50
10241.544 66
10242.025 67
10242.506 56
10242.987 51
10243.468 52
10243.949 51
10244.430 47
10244.910 45
10245.391 52
10245.872 58
10246.353 55
10246.834 50
10247.315 57
10247.796 65
10248.277 64
10248.758 54
10249.239 46
10249.720 58
10250.201 50
10250.682 41
10251.163 43
10251.644 48
10252.126 51
10252.607 47
10253.088 47
10253.569 51
10254.050 53
10254.531 55
10255.012 53
10255.493 63
10255.975 88
10256.456 69
10256.937 62
10257.418 46
10257.899 39
10258.381 63
10258.862 54
10259.343 60
10259.824 58
10260.306 63
10260.787 73
10261.268 69
10261.750 65
10262.231 64
10262.712 56
10263.194 64
10263.675 74
10264.156 76
10264.638 71
10265.119 64
10265.600 61
10266.082 65
10266.563 52
10267.045 59
10267.526 66
10268.008 68
10268.489 76
10268.970 82
10269.452 69
10269.933 59
10270.415 56
10270.897 53
10271.378 40
10271.860 44
10272.341 48
10272.823 45
10273.304 46
10273.786 43
10274.267 71
10274.749 70
10275.231 54
10275.712 42
10276.194 38
10276.676 56
10277.157 71
10277.639 70
10278.121 69
10278.602 62
10279.084 61
10279.566 57
10280.048 72
10280.529 59
10281.011 55
10281.493 52
10281.975 47
10282.456 47
10282.938 55
10283.420 61
10283.902 65
10284.384 53
10284.866 59
10285.347 57
10285.829 67
10286.311 79
10286.793 63
10287.275 57
10287.757 48
10288.239 48
10288.721 42
10289.203 44
10289.685 45
10290.167 41
10290.649 36
10291.131 38
10291.613 45
10292.095 44
10292.577 53
10293.059 46
10293.541 59
10294.023 56
10294.505 55
10294.987 58
10295.469 45
10295.951 45
10296.433 35
10296.915 34
10297.398 19
10297.880 29
10298.362 34
10298.844 33
10299.326 29
10299.808 27
10300.291 41
10300.773 42
10301.255 45
10301.737 53
10302.220 52
10302.702 48
10303.184 41
10303.666 36
10304.149 38
10304.631 37
10305.113 36
10305.596 36
10306.078 36
10306.560 44
10307.043 31
10307.525 22
10308.008 26
10308.490 34
10308.972 36
10309.455 50
10309.937 47
10310.420 44
10310.902 48
10311.385 52
10311.867 53
10312.350 38
10312.832 49
10313.315 50
10313.797 44
10314.280 49
10314.762 40
10315.245 36
10315.727 39
10316.210 40
10316.692 43
10317.175 41
10317.658 50
10318.140 48
10318.623 46
10319.106 52
10319.588 44
10320.071 48
10320.554 48
10321.036 38
10321.519 41
10322.002 45
10322.484 39
10322.967 42
10323.450 33
10323.933 27
10324.415 29
10324.898 31
10325.381 29
10325.864 32
10326.347 44
10326.829 40
10327.312 46
10327.795 50
10328.278 32
10328.761 25
10329.244 34
10329.727 41
10330.210 30
10330.693 29
10331.175 40
10331.658 31
10332.141 26
10332.624 20
10333.107 30
10333.590 34
10334.073 40
10334.556 45
10335.039 53
10335.522 43
10336.005 52
10336.488 38
10336.972 44
10337.455 27
10337.938 28
10338.421 29
10338.904 42
10339.387 33
10339.870 38
10340.353 39
10340.836 35
10341.320 33
10341.803 29
10342.286 19
10342.769 25
10343.252 25
10343.736 27
10344.219 30
10344.702 31
10345.185 25
10345.669 38
10346.152 39
10346.635 30
10347.119 34
10347.602 36
10348.085 31
10348.568 40
10349.052 32
10349.535 33
10350.019 24
10350.502 32
10350.985 32
10351.469 47
10351.952 42
10352.436 28
10352.919 21
10353.402 26
10353.886 52
10354.369 56
10354.853 49
10355.336 31
10355.820 35
10356.303 30
10356.787 32
10357.270 26
10357.754 26
10358.238 33
10358.721 40
10359.205 31
10359.688 46
10360.172 63
10360.656 45
10361.139 42
10361.623 40
10362.106 45
10362.590 29
10363.074 27
10363.558 25
10364.041 26
10364.525 38
10365.009 43
10365.492 34
10365.976 27
10366.460 36
10366.944 42
10367.427 43
10367.911 43
10368.395 44
10368.879 35
10369.363 16
10369.846 14
10370.330 21
10370.814 31
10371.298 26
10371.782 29
10372.266 38
10372.750 31
10373.234 33
10373.718 44
10374.201 39
10374.685 31
10375.169 29
10375.653 33
10376.137 44
10376.621 44
10377.105 38
10377.589 33
10378.073 44
10378.557 55
10379.041 47
10379.525 43
10380.010 44
10380.494 40
10380.978 34
10381.462 29
10381.946 33
10382.430 34
10382.914 37
10383.398 38
10383.883 40
10384.367 33
10384.851 28
10385.335 34
10385.819 23
10386.303 23
10386.788 26
10387.272 18
10387.756 26
10388.240 16
10388.725 18
10389.209 25
10389.693 27
10390.178 33
10390.662 41
10391.146 50
10391.631 45
10392.115 43
10392.599 30
10393.084 27
10393.568 25
10394.052 33
10394.537 41
10395.021 47
10395.506 43
10395.990 44
10396.475 41
10396.959 43
10397.444 31
10397.928 26
10398.413 28
10398.897 25
10399.382 27
10399.866 30
10400.351 24
10400.835 37
10401.320 53
10401.804 38
10402.289 30
10402.774 44
10403.258 41
10403.743 31
10404.227 24
10404.712 30
10405.197 32
10405.681 25
10406.166 28
10406.651 34
10407.135 45
10407.620 49
10408.105 38
10408.590 28
10409.074 32
10409.559 35
10410.044 31
10410.529 33
10411.013 21
10411.498 38
10411.983 42
10412.468 32
10412.953 31
10413.438 38
10413.922 45
10414.407 49
10414.892 40
10415.377 28
10415.862 46
10416.347 45
10416.832 39
10417.317 29
10417.802 32
10418.287 43
10418.772 39
10419.257 35
10419.742 27
10420.227 17
10420.712 27
10421.197 38
10421.682 28
10422.167 39
10422.652 40
10423.137 34
10423.622 25
10424.107 28
10424.592 27
10425.077 26
10425.562 22
10426.048 32
10426.533 23
10427.018 23
10427.503 33
10427.988 38
10428.473 30
10428.959 26
10429.444 22
10429.929 24
10430.414 27
10430.900 20
10431.385 11
10431.870 13
10432.355 18
10432.841 32
10433.326 40
10433.811 46
10434.297 45
10434.782 45
10435.267 46
10435.753 36
10436.238 30
10436.724 24
10437.209 18
10437.694 18
10438.180 24
10438.665 23
10439.151 25
10439.636 23
10440.122 39
10440.607 37
10441.093 39
10441.578 27
10442.064 41
10442.549 50
10443.035 43
10443.520 51
10444.006 28
10444.491 21
10444.977 22
10445.462 20
10445.948 36
10446.434 33
10446.919 35
10447.405 33
10447.891 25
10448.376 25
10448.862 29
10449.348 54
10449.833 43
10450.319 44
10450.805 40
10451.290 34
10451.776 48
10452.262 38
10452.748 28
10453.233 24
10453.719 25
10454.205 17
10454.691 19
10455.177 15
10455.662 14
10456.148 20
10456.634 13
10457.120 11
10457.606 15
10458.092 16
10458.578 14
10459.064 12
10459.550 22
10460.035 22
10460.521 36
10461.007 24
10461.493 24
10461.979 35
10462.465 27
10462.951 32
10463.437 28
10463.923 23
10464.409 28
10464.895 25
10465.381 29
10465.867 27
10466.354 30
10466.840 18
10467.326 11
10467.812 20
10468.298 21
10468.784 20
10469.270 27
10469.756 36
10470.243 36
10470.729 31
10471.215 33
10471.701 33
10472.187 30
10472.674 22
10473.160 27
10473.646 41
10474.132 39
10474.619 27
10475.105 27
10475.591 32
10476.077 34
10476.564 31
10477.050 29
10477.536 33
10478.023 32
10478.509 35
10478.996 27
10479.482 28
10479.968 22
10480.455 15
10480.941 24
10481.428 29
10481.914 36
10482.400 32
10482.887 29
10483.373 32
10483.860 22
10484.346 14
10484.833 20
10485.319 19
10485.806 22
10486.292 15
10486.779 25
10487.266 26
10487.752 28
10488.239 32
10488.725 30
10489.212 32
10489.698 26
10490.185 43
10490.672 38
10491.158 32
10491.645 35
10492.132 39
10492.618 31
10493.105 27
10493.592 24
10494.079 35
10494.565 35
10495.052 35
10495.539 23
10496.026 29
10496.512 33
10496.999 32
10497.486 25
10497.973 31
10498.460 30
10498.946 33
10499.433 19
10499.920 14
10500.407 23
10500.894 19
10501.381 15
10501.868 17
10502.355 28
10502.841 23
10503.328 28
10503.815 24
10504.302 23
10504.789 31
10505.276 18
10505.763 16
10506.250 24
10506.737 18
10507.224 16
10507.711 20
10508.198 25
10508.685 16
10509.172 21
10509.660 17
10510.147 17
10510.634 22
10511.121 21
10511.608 41
10512.095 31
10512.582 32
10513.069 19
10513.557 18
10514.044 18
10514.531 22
10515.018 26
10515.505 26
10515.993 27
10516.480 29
10516.967 36
10517.454 22
10517.942 30
10518.429 29
10518.916 16
10519.403 25
10519.891 26
10520.378 35
10520.865 36
10521.353 26
10521.840 27
10522.328 24
10522.815 17
10523.302 23
10523.790 22
10524.277 20
10524.765 23
10525.252 21
10525.739 17
10526.227 6
10526.714 14
10527.202 19
10527.689 13
10528.177 18
10528.664 15
10529.152 21
10529.640 24
10530.127 22
10530.615 20
10531.102 12
10531.590 17
10532.077 23
10532.565 15
10533.053 18
10533.540 10
10534.028 16
10534.516 24
10535.003 26
10535.491 21
10535.979 24
10536.466 27
10536.954 19
10537.442 12
10537.929 16
10538.417 14
10538.905 28
10539.393 23
10539.880 17
10540.368 35
10540.856 33
10541.344 23
10541.832 23
10542.320 26
10542.807 25
10543.295 25
10543.783 22
10544.271 15
10544.759 23
10545.247 15
10545.735 24
10546.223 22
10546.711 31
10547.199 30
10547.686 25
10548.174 23
10548.662 18
10549.150 10
10549.638 26
10550.126 24
10550.614 24
10551.103 16
10551.591 11
10552.079 18
10552.567 17
10553.055 21
10553.543 33
10554.031 19
10554.519 31
10555.007 25
10555.495 20
10555.984 16
10556.472 10
10556.960 14
10557.448 18
10557.936 18
10558.424 12
10558.913 16
10559.401 20
10559.889 23
10560.377 18
10560.866 19
10561.354 15
10561.842 16
10562.331 18
10562.819 12
10563.307 11
10563.795 25
10564.284 24
10564.772 31
10565.261 35
10565.749 23
10566.237 22
10566.726 23
10567.214 31
10567.703 15
10568.191 17
10568.679 16
10569.168 16
10569.656 24
10570.145 18
10570.633 32
10571.122 44
10571.610 34
10572.099 39
10572.587 36
10573.076 31
10573.564 29
10574.053 19
10574.542 17
10575.030 17
10575.519 20
10576.007 20
10576.496 26
10576.985 18
10577.473 9
10577.962 11
10578.451 7
10578.939 12
10579.428 10
10579.917 14
10580.405 9
10580.894 16
10581.383 16
10581.872 22
10582.360 21
10582.849 16
10583.338 16
10583.827 16
10584.316 22
10584.804 20
10585.293 13
10585.782 16
10586.271 19
10586.760 22
10587.249 24
10587.738 16
10588.226 15
10588.715 10
10589.204 13
10589.693 6
10590.182 8
10590.671 19
10591.160 11
10591.649 15
10592.138 17
10592.627 9
10593.116 12
10593.605 23
10594.094 22
10594.583 17
10595.072 25
10595.561 16
10596.050 17
10596.539 24
10597.028 25
10597.518 22
10598.007 24
10598.496 38
10598.985 42
10599.474 28
10599.963 18
10600.452 21
10600.942 25
10601.431 32
10601.920 25
10602.409 19
10602.899 17
10603.388 15
10603.877 15
10604.366 28
10604.856 22
10605.345 22
10605.834 20
10606.323 12
10606.813 14
10607.302 31
10607.791 29
10608.281 27
10608.770 25
10609.260 20
10609.749 14
10610.238 18
10610.728 24
10611.217 29
10611.707 25
10612.196 25
10612.686 28
10613.175 21
10613.665 25
10614.154 28
10614.644 22
10615.133 24
10615.623 22
10616.112 12
10616.602 19
10617.091 20
10617.581 17
10618.070 10
10618.560 5
10619.050 4
10619.539 13
10620.029 12
10620.518 17
10621.008 27
10621.498 26
10621.987 22
10622.477 13
10622.967 12
10623.457 29
10623.946 23
10624.436 20
10624.926 16
10625.415 19
10625.905 22
10626.395 28
10626.885 24
10627.375 32
10627.864 24
10628.354 25
10628.844 22
10629.334 20
10629.824 20
10630.314 25
10630.803 23
10631.293 23
10631.783 12
10632.273 21
10632.763 20
10633.253 22
10633.743 12
10634.233 15
10634.723 19
10635.213 15
10635.703 16
10636.193 16
10636.683 16
10637.173 16
10637.663 16
10638.153 18
10638.643 20
10639.133 16
10639.623 13
10640.113 12
10640.603 13
10641.093 19
10641.584 25
10642.074 24
10642.564 34
10643.054 34
10643.544 23
10644.034 22
10644.525 22
10645.015 14
10645.505 12
10645.995 27
10646.485 21
10646.976 11
10647.466 14
10647.956 12
10648.447 24
10648.937 21
10649.427 26
10649.917 26
10650.408 22
10650.898 15
10651.388 8
10651.879 13
10652.369 23
10652.860 18
10653.350 15
10653.840 14
10654.331 31
10654.821 24
10655.312 17
10655.802 14
10656.293 32
10656.783 21
10657.274 13
10657.764 19
10658.255 10
10658.745 12
10659.236 20
10659.726 16
10660.217 28
10660.707 26
10661.198 21
10661.688 21
10662.179 19
10662.670 20
10663.160 18
10663.651 13
10664.141 14
10664.632 17
10665.123 11
10665.613 20
10666.104 27
10666.595 22
10667.086 28
10667.576 42
10668.067 41
10668.558 25
10669.049 15
10669.539 16
10670.030 18
10670.521 24
10671.012 30
10671.502 28
10671.993 26
10672.484 9
10672.975 13
10673.466 15
10673.957 23
10674.448 16
10674.938 23
10675.429 19
10675.920 9
10676.411 14
10676.902 10
10677.393 22
10677.884 28
10678.375 10
10678.866 14
10679.357 21
10679.848 14
10680.339 14
10680.830 14
10681.321 20
10681.812 25
10682.303 21
10682.794 25
10683.285 25
10683.776 25
10684.268 32
10684.759 17
10685.250 17
10685.741 32
10686.232 27
10686.723 20
10687.214 26
10687.706 16
10688.197 16
10688.688 10
10689.179 13
10689.670 22
10690.162 16
10690.653 15
10691.144 12
10691.635 20
10692.127 19
10692.618 23
10693.109 21
10693.601 15
10694.092 12
10694.583 12
10695.075 10
10695.566 17
10696.057 13
10696.549 13
10697.040 25
10697.532 19
10698.023 24
10698.514 27
10699.006 21
10699.497 20
10699.989 14
10700.480 10
10700.972 7
10701.463 18
10701.955 16
10702.446 18
10702.938 6
10703.429 6
10703.921 6
10704.413 7
10704.904 19
10705.396 13
10705.887 17
10706.379 27
10706.871 29
10707.362 20
10707.854 17
10708.345 30
10708.837 21
10709.329 18
10709.821 24
10710.312 23
10710.804 15
10711.296 12
10711.787 11
10712.279 18
10712.771 13
10713.263 21
10713.754 20
10714.246 12
10714.738 16
10715.230 10
10715.722 16
10716.214 12
10716.705 9
10717.197 14
10717.689 10
10718.181 18
10718.673 17
10719.165 30
10719.657 24
10720.149 13
10720.641 10
10721.133 9
10721.625 11
10722.116 8
10722.608 12
10723.100 13
10723.592 12
10724.084 7
10724.577 11
10725.069 16
10725.561 9
10726.053 14
10726.545 20
10727.037 16
10727.529 13
10728.021 14
10728.513 22
10729.005 14
10729.497 22
10729.990 22
10730.482 18
10730.974 16
10731.466 9
10731.958 6
10732.451 6
10732.943 11
10733.435 23
10733.927 18
10734.419 14
10734.912 12
10735.404 9
10735.896 14
10736.389 19
10736.881 19
10737.373 14
10737.866 10
10738.358 14
10738.850 21
10739.343 16
10739.835 18
10740.327 24
10740.820 23
10741.312 15
10741.805 18
10742.297 6
10742.790 11
10743.282 13
10743.774 9
10744.267 7
10744.759 27
10745.252 27
10745.744 16
10746.237 22
10746.730 24
10747.222 22
10747.715 18
10748.207 17
10748.700 19
10749.192 7
10749.685 9
10750.178 14
10750.670 12
10751.163 12
10751.655 22
10752.148 13
10752.641 11
10753.134 17
10753.626 12
10754.119 15
10754.612 11
10755.104 12
10755.597 9
10756.090 11
10756.583 8
10757.075 8
10757.568 11
10758.061 19
10758.554 17
10759.047 20
10759.539 24
10760.032 28
10760.525 21
10761.018 15
10761.511 19
10762.004 24
10762.497 16
10762.990 11
10763.482 16
10763.975 31
10764.468 34
10764.961 23
10765.454 13
10765.947 11
10766.440 26
10766.933 27
10767.426 33
10767.919 24
10768.412 25
10768.905 24
10769.398 24
10769.891 15
10770.385 19
10770.878 15
10771.371 23
10771.864 27
10772.357 27
10772.850 32
10773.343 28
10773.836 27
10774.330 23
10774.823 13
10775.316 21
10775.809 22
10776.302 20
10776.796 18
10777.289 15
10777.782 19
10778.275 13
10778.769 12
10779.262 18
10779.755 9
10780.248 7
10780.742 12
10781.235 19
10781.728 16
10782.222 13
10782.715 17
10783.209 14
10783.702 24
10784.195 17
10784.689 20
10785.182 23
10785.676 25
10786.169 20
10786.662 25
10787.156 25
10787.649 36
10788.143 30
10788.636 34
10789.130 29
10789.623 21
10790.117 23
10790.610 28
10791.104 16
10791.598 21
10792.091 16
10792.585 23
10793.078 27
10793.572 23
10794.066 23
10794.559 13
10795.053 29
10795.546 19
10796.040 14
10796.534 9
10797.027 11
10797.521 17
10798.015 19
10798.509 19
10799.002 17
10799.496 16
10799.990 11
10800.484 16
10800.977 16
10801.471 19
10801.965 12
10802.459 13
10802.953 5
10803.446 12
10803.940 12
10804.434 7
10804.928 6
10805.422 11
10805.916 17
10806.410 10
10806.904 17
10807.398 13
10807.891 8
10808.385 9
10808.879 17
10809.373 11
10809.867 15
10810.361 12
10810.855 16
10811.349 10
10811.843 12
10812.337 17
10812.831 14
10813.325 12
10813.820 11
10814.314 13
10814.808 9
10815.302 5
10815.796 17
10816.290 14
10816.784 15
10817.278 21
10817.773 19
10818.267 17
10818.761 15
10819.255 18
10819.749 10
10820.243 16
10820.738 18
10821.232 17
10821.726 17
10822.220 19
10822.715 22
10823.209 22
10823.703 19
10824.198 14
10824.692 6
10825.186 9
10825.681 15
10826.175 8
10826.669 12
10827.164 13
10827.658 22
10828.152 28
10828.647 20
10829.141 15
10829.636 16
10830.130 21
10830.625 18
10831.119 12
10831.614 11
10832.108 5
10832.603 12
10833.097 10
10833.592 10
10834.086 17
10834.581 11
10835.075 7
10835.570 11
10836.064 19
10836.559 17
10837.054 13
10837.548 14
10838.043 17
10838.537 15
10839.032 17
10839.527 34
10840.021 25
10840.516 20
10841.011 18
10841.505 16
10842.000 13
10842.495 12
10842.990 19
10843.484 21
10843.979 13
10844.474 9
10844.969 15
10845.463 22
10845.958 17
10846.453 14
10846.948 11
10847.443 16
10847.938 10
10848.432 17
10848.927 15
10849.422 9
10849.917 12
10850.412 16
10850.907 13
10851.402 22
10851.897 17
10852.392 19
10852.887 27
10853.382 18
10853.877 9
10854.372 8
10854.867 5
10855.362 9
10855.857 5
10856.352 8
10856.847 18
10857.342 19
10857.837 11
10858.332 8
10858.827 9
10859.322 13
10859.817 15
10860.312 15
10860.808 15
10861.303 19
10861.798 17
10862.293 16
10862.788 24
10863.283 19
10863.779 13
10864.274 11
10864.769 14
10865.264 12
10865.760 20
10866.255 14
10866.750 7
10867.245 9
10867.741 15
10868.236 17
10868.731 18
10869.227 13
10869.722 13
10870.217 23
10870.713 20
10871.208 21
10871.704 15
10872.199 8
10872.694 3
10873.190 7
10873.685 6
10874.181 6
10874.676 3
10875.172 4
10875.667 5
10876.163 8
10876.658 6
10877.154 8
10877.649 14
10878.145 15
10878.640 11
10879.136 20
10879.631 16
10880.127 12
10880.623 8
10881.118 14
10881.614 15
10882.109 15
10882.605 15
10883.101 13
10883.596 10
10884.092 14
10884.588 13
10885.083 10
10885.579 9
10886.075 7
10886.570 8
10887.066 10
10887.562 9
10888.058 9
10888.554 14
10889.049 12
10889.545 10
10890.041 10
10890.537 18
10891.033 6
10891.528 14
10892.024 8
10892.520 5
10893.016 8
10893.512 12
10894.008 12
10894.504 14
10895.000 12
10895.496 15
10895.991 16
10896.487 10
10896.983 8
10897.479 12
10897.975 12
10898.471 7
10898.967 11
10899.463 11
10899.959 19
10900.455 24
10900.951 13
10901.448 5
10901.944 8
10902.440 14
10902.936 12
10903.432 12
10903.928 12
10904.424 14
10904.920 7
10905.416 3
10905.913 5
10906.409 11
10906.905 12
10907.401 18
10907.897 15
10908.394 11
10908.890 15
10909.386 12
10909.882 11
10910.379 16
10910.875 9
10911.371 6
10911.868 6
10912.364 14
10912.860 8
10913.357 12
10913.853 12
10914.349 20
10914.846 20
10915.342 14
10915.838 6
10916.335 12
10916.831 16
10917.328 12
10917.824 17
10918.320 30
10918.817 25
10919.313 17
10919.810 14
10920.306 7
10920.803 13
10921.299 13
10921.796 9
10922.292 9
10922.789 5
10923.286 12
10923.782 10
10924.279 9
10924.775 6
10925.272 14
10925.769 23
10926.265 15
10926.762 7
10927.259 2
10927.755 4
10928.252 10
10928.749 9
10929.245 9
10929.742 5
10930.239 11
10930.735 13
10931.232 10
10931.729 19
10932.226 6
10932.722 7
10933.219 12
10933.716 17
10934.213 10
10934.710 8
10935.206 6
10935.703 9
10936.200 8
10936.697 8
10937.194 8
10937.691 16
10938.188 24
10938.685 30
10939.182 23
10939.678 12
10940.175 12
10940.672 8
10941.169 16
10941.666 19
10942.163 22
10942.660 31
10943.157 24
10943.654 19
10944.151 13
10944.648 8
10945.145 9
10945.643 11
10946.140 23
10946.637 15
10947.134 5
10947.631 6
10948.128 3
10948.625 6
10949.122 16
10949.620 19
10950.117 11
10950.614 13
10951.111 17
10951.608 22
10952.105 20
10952.603 14
10953.100 6
10953.597 10
10954.094 15
10954.592 10
10955.089 13
10955.586 15
10956.084 13
10956.581 7
10957.078 8
10957.576 16
10958.073 20
10958.570 11
10959.068 14
10959.565 15
10960.062 6
10960.560 9
10961.057 26
10961.555 18
10962.052 20
10962.550 19
10963.047 10
10963.545 18
10964.042 17
10964.540 16
10965.037 13
10965.535 22
10966.032 16
10966.530 12
10967.027 6
10967.525 6
10968.022 3
10968.520 6
10969.018 10
10969.515 9
10970.013 11
10970.510 9
10971.008 8
10971.506 13
10972.003 12
10972.501 6
10972.999 9
10973.496 10
10973.994 13
10974.492 10
10974.990 17
10975.487 11
10975.985 6
10976.483 13
10976.981 10
10977.478 8
10977.976 10
10978.474 12
10978.972 17
10979.470 12
10979.968 13
10980.465 17
10980.963 9
10981.461 16
10981.959 15
10982.457 14
10982.955 16
10983.453 6
10983.951 17
10984.449 23
10984.947 28
10985.445 23
10985.943 14
10986.441 21
10986.939 21
10987.437 13
10987.935 10
10988.433 14
10988.931 11
10989.429 15
10989.927 27
10990.425 16
10990.923 13
10991.421 21
10991.919 21
10992.417 18
10992.916 14
10993.414 11
10993.912 17
10994.410 18
10994.908 14
10995.406 18
10995.905 11
10996.403 10
10996.901 5
10997.399 7
10997.898 11
10998.396 10
10998.894 11
10999.392 14
10999.891 14
11000.389 11
11000.887 10
11001.386 14
11001.884 16
11002.382 12
11002.881 14
11003.379 15
11003.877 17
11004.376 14
11004.874 13
11005.373 8
11005.871 10
11006.370 12
11006.868 6
11007.366 5
11007.865 6
11008.363 12
11008.862 16
11009.360 14
11009.859 11
11010.358 11
11010.856 16
11011.355 16
11011.853 12
11012.352 13
11012.850 21
11013.349 19
11013.848 16
11014.346 12
11014.845 15
11015.343 15
11015.842 15
11016.341 12
11016.839 5
11017.338 8
11017.837 10
11018.336 16
11018.834 15
11019.333 14
11019.832 10
11020.331 7
11020.829 6
11021.328 13
11021.827 5
11022.326 14
11022.825 16
11023.323 18
11023.822 19
11024.321 18
11024.820 9
11025.319 9
11025.818 11
11026.317 11
11026.815 10
11027.314 10
11027.813 9
11028.312 8
11028.811 4
11029.310 4
11029.809 14
11030.308 14
11030.807 13
11031.306 15
11031.805 22
11032.304 22
11032.803 13
11033.302 11
11033.801 7
11034.300 7
11034.800 6
11035.299 12
11035.798 11
11036.297 4
11036.796 7
11037.295 8
11037.794 6
11038.293 21
11038.793 25
11039.292 21
11039.791 19
11040.290 12
11040.789 11
11041.289 21
11041.788 16
11042.287 13
11042.786 14
11043.286 18
11043.785 17
11044.284 9
11044.784 20
11045.283 10
11045.782 17
11046.282 27
11046.781 20
11047.280 18
11047.780 11
11048.279 14
11048.779 15
11049.278 14
11049.777 14
11050.277 11
11050.776 18
11051.276 7
11051.775 12
11052.275 17
11052.774 12
11053.274 12
11053.773 6
11054.273 11
11054.772 26
11055.272 20
11055.771 10
11056.271 13
11056.771 13
11057.270 15
11057.770 18
11058.269 11
11058.769 21
11059.269 13
11059.768 15
11060.268 22
11060.768 12
11061.267 11
11061.767 13
11062.267 14
11062.766 12
11063.266 9
11063.766 6
11064.266 12
11064.765 9
11065.265 21
11065.765 14
11066.265 7
11066.765 25
11067.264 19
11067.764 16
11068.264 12
11068.764 13
11069.264 19
11069.764 13
11070.264 17
11070.763 18
11071.263 12
11071.763 10
11072.263 8
11072.763 13
11073.263 13
11073.763 17
11074.263 15
11074.763 20
11075.263 15
11075.763 12
11076.263 15
11076.763 18
11077.263 15
11077.763 16
11078.263 16
11078.763 13
11079.263 13
11079.764 14
11080.264 21
11080.764 14
11081.264 17
11081.764 18
11082.264 13
11082.764 7
11083.265 13
11083.765 10
11084.265 23
11084.765 20
11085.265 14
11085.766 18
11086.266 15
11086.766 11
11087.266 17
11087.767 14
11088.267 15
11088.767 12
11089.268 16
11089.768 17
11090.268 17
11090.769 12
11091.269 8
11091.769 14
11092.270 11
11092.770 15
11093.271 13
11093.771 12
11094.271 17
11094.772 15
11095.272 15
11095.773 21
11096.273 19
11096.774 11
11097.274 20
11097.775 16
11098.275 13
11098.776 8
11099.276 4
11099.777 6
11100.277 13
11100.778 16
11101.279 8
11101.779 6
11102.280 8
11102.780 4
11103.281 13
11103.782 20
11104.282 22
11104.783 13
11105.284 11
11105.784 7
11106.285 14
11106.786 12
11107.286 12
11107.787 16
11108.288 19
11108.789 14
11109.289 19
11109.790 15
11110.291 10
11110.792 12
11111.293 15
11111.793 17
11112.294 19
11112.795 18
11113.296 25
11113.797 26
11114.298 11
11114.799 17
11115.300 11
11115.800 8
11116.301 12
11116.802 7
11117.303 12
11117.804 12
11118.305 15
11118.806 10
11119.307 6
11119.808 4
11120.309 13
11120.810 5
11121.311 10
11121.812 11
11122.313 22
11122.814 18
11123.316 17
11123.817 12
11124.318 14
11124.819 14
11125.320 9
11125.821 9
11126.322 8
11126.823 10
11127.325 16
11127.826 14
11128.327 17
11128.828 18
11129.329 15
11129.831 14
11130.332 21
11130.833 16
11131.334 18
11131.836 12
11132.337 15
11132.838 26
11133.340 18
11133.841 20
11134.342 15
11134.844 13
11135.345 16
11135.846 5
11136.348 3
11136.849 1
11137.350 8
11137.852 12
11138.353 12
11138.855 18
11139.356 15
11139.858 12
11140.359 14
11140.861 20
11141.362 24
11141.863 16
11142.365 14
11142.867 15
11143.368 15
11143.870 21
11144.371 23
11144.873 22
11145.374 32
11145.876 29
11146.377 31
11146.879 25
11147.381 16
11147.882 17
11148.384 17
11148.886 15
11149.387 19
11149.889 17
11150.391 17
11150.892 15
11151.394 14
11151.896 12
11152.398 7
11152.899 17
11153.401 25
11153.903 17
11154.405 19
11154.906 16
11155.408 8
11155.910 12
11156.412 15
11156.914 13
11157.416 14
11157.917 14
11158.419 13
11158.921 9
11159.423 26
11159.925 11
11160.427 14
11160.929 31
11161.431 23
11161.933 20
11162.435 10
11162.937 14
11163.439 14
11163.941 13
11164.443 14
11164.945 10
11165.447 14
11165.949 21
11166.451 21
11166.953 9
11167.455 12
11167.957 14
11168.459 17
11168.961 21
11169.463 19
11169.965 11
11170.468 10
11170.970 11
11171.472 9
11171.974 7
11172.476 21
11172.978 18
11173.481 14
11173.983 11
11174.485 7
11174.987 17
11175.490 21
11175.992 17
11176.494 14
11176.996 13
11177.499 32
11178.001 28
11178.503 24
11179.006 18
11179.508 14
11180.010 14
11180.513 19
11181.015 16
11181.518 7
11182.020 11
11182.522 24
11183.025 15
11183.527 10
11184.030 8
11184.532 20
11185.035 15
11185.537 20
11186.040 19
11186.542 17
11187.045 10
11187.547 9
11188.050 8
11188.552 6
11189.055 15
11189.557 10
11190.060 15
11190.563 10
11191.065 18
11191.568 13
11192.070 15
11192.573 16
11193.076 12
11193.578 7
11194.081 8
11194.584 12
11195.086 16
11195.589 16
11196.092 12
11196.595 18
11197.097 15
11197.600 16
11198.103 17
11198.606 14
11199.108 15
11199.611 8
11200.114 7
11200.617 7
11201.120 8
11201.622 12
11202.125 13
11202.628 16
11203.131 19
11203.634 11
11204.137 14
11204.640 14
11205.143 16
11205.646 9
11206.149 10
11206.651 15
11207.154 18
11207.657 18
11208.160 17
11208.663 8
11209.166 11
11209.669 16
11210.172 15
11210.676 15
11211.179 8
11211.682 6
11212.185 8
11212.688 17
11213.191 15
11213.694 14
11214.197 19
11214.700 14
11215.203 13
11215.707 9
11216.210 13
11216.713 13
11217.216 12
11217.719 10
11218.223 13
11218.726 17
11219.229 14
11219.732 14
11220.235 18
11220.739 14
11221.242 13
11221.745 17
11222.249 12
11222.752 14
11223.255 15
11223.759 17
11224.262 18
11224.765 12
11225.269 13
11225.772 13
11226.275 7
11226.779 8
11227.282 15
11227.786 31
11228.289 30
11228.793 30
11229.296 24
11229.800 15
11230.303 11
11230.807 12
11231.310 19
11231.814 14
11232.317 11
11232.821 17
11233.324 17
11233.828 12
11234.331 8
11234.835 13
11235.338 14
11235.842 14
11236.346 16
11236.849 21
11237.353 25
11237.857 19
11238.360 18
11238.864 12
11239.368 11
11239.871 6
11240.375 5
11240.879 5
11241.383 9
11241.886 13
11242.390 7
11242.894 11
11243.398 19
11243.901 24
11244.405 25
11244.909 20
11245.413 12
11245.917 14
11246.420 15
11246.924 19
11247.428 16
11247.932 14
11248.436 21
11248.940 19
11249.444 20
11249.948 17
11250.452 20
11250.956 16
11251.460 13
11251.963 8
11252.467 11
11252.971 17
11253.475 18
11253.979 12
11254.483 16
11254.988 25
11255.492 18
11255.996 18
11256.500 17
11257.004 17
11257.508 10
11258.012 8
11258.516 8
11259.020 13
11259.524 16
11260.029 20
11260.533 20
11261.037 9
11261.541 20
11262.045 16
11262.549 16
11263.054 14
11263.558 17
11264.062 16
11264.566 25
11265.071 15
11265.575 12
11266.079 6
11266.583 6
11267.088 7
11267.592 14
11268.096 6
11268.601 4
11269.105 8
11269.609 11
11270.114 15
11270.618 18
11271.123 21
11271.627 17
11272.131 22
11272.636 24
11273.140 18
11273.645 21
11274.149 14
11274.654 9
11275.158 11
11275.663 14
11276.167 20
11276.672 23
11277.176 21
11277.681 26
11278.185 20
11278.690 16
11279.195 20
11279.699 19
11280.204 20
11280.708 21
11281.213 22
11281.718 17
11282.222 17
11282.727 11
11283.232 10
11283.736 12
11284.241 19
11284.746 11
11285.250 9
11285.755 9
11286.260 15
11286.765 13
11287.269 15
11287.774 17
11288.279 13
11288.784 13
11289.288 14
11289.793 12
11290.298 18
11290.803 21
11291.308 17
11291.813 18
11292.317 26
11292.822 20
11293.327 39
11293.832 30
11294.337 20
11294.842 20
11295.347 18
11295.852 22
11296.357 19
11296.862 25
11297.367 22
11297.872 31
11298.377 37
11298.882 31
11299.387 35
11299.892 24
11300.397 29
11300.902 30
11301.407 25
11301.912 18
11302.417 19
11302.922 39
11303.427 39
11303.933 29
11304.438 25
11304.943 19
11305.448 13
11305.953 26
11306.458 32
11306.964 23
11307.469 24
11307.974 17
11308.479 10
11308.985 22
11309.490 21
11309.995 22
11310.500 19
11311.006 21
11311.511 17
11312.016 21
11312.522 24
11313.027 13
11313.532 9
11314.038 15
11314.543 13
11315.048 16
11315.554 12
11316.059 15
11316.565 18
11317.070 20
11317.575 10
11318.081 14
11318.586 14
11319.092 13
11319.597 20
11320.103 23
11320.608 29
11321.114 20
11321.619 21
11322.125 24
11322.630 22
11323.136 27
11323.641 19
11324.147 25
11324.653 23
11325.158 23
11325.664 17
11326.169 18
11326.675 21
11327.181 16
11327.686 17
11328.192 17
11328.698 23
11329.203 27
11329.709 20
11330.215 21
11330.721 19
11331.226 25
11331.732 29
11332.238 21
11332.744 26
11333.249 28
11333.755 26
11334.261 17
11334.767 14
11335.273 14
11335.779 25
11336.284 20
11336.790 22
11337.296 30
11337.802 30
11338.308 42
11338.814 34
11339.320 24
11339.826 35
11340.332 39
11340.838 35
11341.343 28
11341.849 39
11342.355 27
11342.861 21
11343.367 29
11343.873 24
11344.380 30
11344.886 28
11345.392 32
11345.898 40
11346.404 39
11346.910 39
11347.416 32
11347.922 34
11348.428 35
11348.934 37
11349.440 41
11349.947 38
11350.453 42
11350.959 45
11351.465 41
11351.971 43
11352.478 64
11352.984 53
11353.490 42
11353.996 38
11354.503 39
11355.009 51
11355.515 64
11356.021 46
11356.528 45
11357.034 49
11357.540 39
11358.047 38
11358.553 45
11359.059 43
11359.566 44
11360.072 47
11360.578 61
11361.085 63
11361.591 63
11362.098 48
11362.604 58
11363.111 60
11363.617 65
11364.124 65
11364.630 69
11365.137 63
11365.643 47
11366.150 52
11366.656 48
11367.163 53
11367.669 50
11368.176 53
11368.682 61
11369.189 54
11369.695 75
11370.202 83
11370.709 87
11371.215 77
11371.722 83
11372.229 81
11372.735 69
11373.242 81
11373.749 79
11374.255 74
11374.762 86
11375.269 92
11375.775 108
11376.282 111
11376.789 89
11377.296 94
11377.803 89
11378.309 92
11378.816 97
11379.323 108
11379.830 100
11380.337 100
11380.843 114
11381.350 102
11381.857 102
11382.364 114
11382.871 108
11383.378 99
11383.885 98
11384.392 94
11384.899 97
11385.405 112
11385.912 120
11386.419 123
11386.926 129
11387.433 151
11387.940 151
11388.447 175
11388.954 178
11389.461 178
11389.969 190
11390.476 169
11390.983 176
11391.490 183
11391.997 185
11392.504 156
11393.011 124
11393.518 129
11394.025 156
11394.532 137
11395.040 183
11395.547 171
11396.054 175
11396.561 170
11397.068 150
11397.576 155
11398.083 175
11398.590 188
11399.097 205
11399.605 214
11400.112 203
11400.619 202
11401.126 221
11401.634 234
11402.141 230
11402.648 243
11403.156 267
11403.663 252
11404.170 250
11404.678 293
11405.185 285
11405.693 290
11406.200 302
11406.707 280
11407.215 286
11407.722 264
11408.230 258
11408.737 290
11409.245 272
11409.752 268
11410.260 263
11410.767 264
11411.275 263
11411.782 253
11412.290 240
11412.797 270
11413.305 252
11413.812 248
11414.320 251
11414.828 260
11415.335 256
11415.843 265
11416.350 265
11416.858 272
11417.366 268
11417.873 288
11418.381 277
11418.889 287
11419.396 274
11419.904 279
11420.412 280
11420.920 304
11421.427 324
11421.935 336
11422.443 336
11422.951 347
11423.458 367
11423.966 409
11424.474 422
11424.982 404
11425.490 377
11425.998 388
11426.505 424
11427.013 423
11427.521 398
11428.029 445
11428.537 452
11429.045 468
11429.553 502
11430.061 562
11430.569 546
11431.077 570
11431.585 577
11432.093 541
11432.601 578
11433.109 663
11433.617 683
11434.125 691
11434.633 747
11435.141 780
11435.649 861
11436.157 974
11436.665 1109
11437.173 1269
11437.681 1370
11438.189 1509
11438.697 1624
11439.206 1707
11439.714 1830
11440.222 1864
11440.730 1900
11441.238 1963
11441.746 1960
11442.255 1915
11442.763 1905
11443.271 1852
11443.779 1785
11444.288 1695
11444.796 1560
11445.304 1406
11445.812 1325
11446.321 1217
11446.829 1098
11447.337 1031
11447.846 926
11448.354 864
11448.862 796
11449.371 764
11449.879 749
11450.387 686
11450.896 637
11451.404 590
11451.913 553
11452.421 559
11452.930 551
11453.438 514
11453.947 518
11454.455 477
11454.963 464
11455.472 495
11455.980 499
11456.489 490
11456.998 465
11457.506 461
11458.015 463
11458.523 468
11459.032 459
11459.540 492
11460.049 465
11460.558 443
11461.066 454
11461.575 461
11462.084 445
11462.592 440
11463.101 403
11463.610 379
11464.118 365
11464.627 343
11465.136 364
11465.644 336
11466.153 356
11466.662 393
11467.171 338
11467.679 362
11468.188 383
11468.697 434
11469.206 432
11469.715 430
11470.223 475
11470.732 445
11471.241 462
11471.750 473
11472.259 502
11472.768 519
11473.277 521
11473.785 544
11474.294 563
11474.803 554
11475.312 528
11475.821 524
11476.330 547
11476.839 526
11477.348 537
11477.857 534
11478.366 543
11478.875 535
11479.384 527
11479.893 510
11480.402 507
11480.911 524
11481.420 514
11481.930 529
11482.439 535
11482.948 490
11483.457 509
11483.966 529
11484.475 540
11484.984 549
11485.493 528
11486.003 537
11486.512 591
11487.021 643
11487.530 651
11488.039 645
11488.549 630
11489.058 627
11489.567 636
11490.076 657
11490.586 672
11491.095 738
11491.604 787
11492.114 746
11492.623 764
11493.132 785
11493.642 779
11494.151 775
11494.660 795
11495.170 834
11495.679 785
11496.189 766
11496.698 763
11497.207 769
11497.717 770
11498.226 755
11498.736 789
11499.245 824
11499.755 786
11500.264 782
11500.774 761
11501.283 749
11501.793 740
11502.302 740
11502.812 784
11503.321 774
11503.831 817
11504.340 869
11504.850 952
11505.360 892
11505.869 866
11506.379 881
11506.889 882
11507.398 940
11507.908 981
11508.418 1034
11508.927 1053
11509.437 1057
11509.947 1081
11510.456 1121
11510.966 1195
11511.476 1195
11511.986 1212
11512.495 1244
11513.005 1311
11513.515 1337
11514.025 1354
11514.535 1391
11515.044 1398
11515.554 1439
11516.064 1389
11516.574 1427
11517.084 1461
11517.594 1476
11518.103 1505
11518.613 1560
11519.123 1683
11519.633 1775
11520.143 1840
11520.653 1952
11521.163 2149
11521.673 2423
11522.183 2639
11522.693 2921
11523.203 3174
11523.713 3504
11524.223 3787
11524.733 4100
11525.243 4496
11525.753 4827
11526.263 5144
11526.773 5463
11527.283 5787
11527.793 5969
11528.304 6091
11528.814 6082
11529.324 5931
11529.834 5847
11530.344 5585
11530.854 5357
11531.364 5029
11531.875 4691
11532.385 4366
11532.895 4085
11533.405 3801
11533.916 3539
11534.426 3203
11534.936 2909
11535.446 2668
11535.957 2404
11536.467 2238
11536.977 2090
11537.488 1886
11537.998 1728
11538.508 1657
11539.019 1580
11539.529 1492
11540.039 1372
11540.550 1277
11541.060 1250
11541.570 1224
11542.081 1204
11542.591 1169
11543.102 1164
11543.612 1164
11544.123 1125
11544.633 1080
11545.144 1015
11545.654 973
11546.165 982
11546.675 918
11547.186 850
11547.696 788
11548.207 788
11548.717 733
11549.228 686
11549.738 654
11550.249 614
11550.760 564
11551.270 546
11551.781 506
11552.292 489
11552.802 486
11553.313 481
11553.824 486
11554.334 475
11554.845 466
11555.356 412
11555.866 386
11556.377 365
11556.888 350
11557.399 335
11557.909 297
11558.420 290
11558.931 306
11559.442 292
11559.953 275
11560.463 255
11560.974 252
11561.485 292
11561.996 288
11562.507 265
11563.018 231
11563.529 222
11564.039 220
11564.550 208
11565.061 211
11565.572 212
11566.083 211
11566.594 188
11567.105 199
11567.616 195
11568.127 206
11568.638 212
11569.149 242
11569.660 239
11570.171 262
11570.682 249
11571.193 227
11571.704 213
11572.215 166
11572.727 183
11573.238 180
11573.749 199
11574.260 198
11574.771 178
11575.282 184
11575.793 197
11576.304 200
11576.816 219
11577.327 221
11577.838 224
11578.349 230
11578.861 233
11579.372 260
11579.883 244
11580.394 262
11580.906 251
11581.417 227
11581.928 244
11582.439 247
11582.951 228
11583.462 213
11583.973 213
11584.485 228
11584.996 226
11585.507 231
11586.019 238
11586.530 245
11587.042 240
11587.553 245
11588.065 250
11588.576 247
11589.087 255
11589.599 253
11590.110 251
11590.622 248
11591.133 238
11591.645 226
11592.156 200
11592.668 225
11593.179 224
11593.691 223
11594.203 258
11594.714 274
11595.226 259
11595.737 261
11596.249 234
11596.761 218
11597.272 241
11597.784 240
11598.296 240
11598.807 241
11599.319 222
11599.831 218
11600.342 212
11600.854 235
11601.366 267
11601.877 272
11602.389 301
11602.901 306
11603.413 303
11603.925 312
11604.436 292
11604.948 310
11605.460 325
11605.972 336
11606.484 349
11606.995 336
11607.507 340
11608.019 358
11608.531 341
11609.043 324
11609.555 326
11610.067 347
11610.579 355
11611.091 343
11611.603 341
11612.115 342
11612.627 365
11613.138 336
11613.650 329
11614.162 367
11614.675 383
11615.187 389
11615.699 384
11616.211 383
11616.723 375
11617.235 365
11617.747 380
11618.259 379
11618.771 372
11619.283 407
11619.795 412
11620.307 394
11620.820 426
11621.332 409
11621.844 434
11622.356 467
11622.868 461
11623.381 436
11623.893 478
11624.405 519
11624.917 534
11625.429 502
11625.942 509
11626.454 537
11626.966 559
11627.479 607
11627.991 650
11628.503 669
11629.016 691
11629.528 673
11630.040 719
11630.553 716
11631.065 708
11631.577 730
11632.090 763
11632.602 769
11633.115 767
11633.627 761
11634.140 733
11634.652 699
11635.164 730
11635.677 801
11636.189 810
11636.702 771
11637.214 775
11637.727 754
11638.239 739
11638.752 759
11639.265 774
11639.777 789
11640.290 867
11640.802 923
11641.315 957
11641.828 1002
11642.340 1044
11642.853 1071
11643.365 1090
11643.878 1063
11644.391 1105
11644.903 1123
11645.416 1162
11645.929 1189
11646.442 1252
11646.954 1294
11647.467 1246
11647.980 1227
11648.493 1230
11649.005 1237
11649.518 1252
11650.031 1262
11650.544 1320
11651.057 1322
11651.569 1333
11652.082 1350
11652.595 1402
11653.108 1413
11653.621 1388
11654.134 1391
11654.647 1389
11655.160 1384
11655.672 1445
11656.185 1439
11656.698 1436
11657.211 1433
11657.724 1439
11658.237 1475
11658.750 1447
11659.263 1502
11659.776 1574
11660.289 1580
11660.802 1630
11661.315 1731
11661.828 1815
11662.341 1909
11662.854 1921
11663.368 1925
11663.881 1942
11664.394 2070
11664.907 2073
11665.420 2087
11665.933 2129
11666.446 2207
11666.959 2278
11667.473 2303
11667.986 2387
11668.499 2405
11669.012 2412
11669.526 2451
11670.039 2494
11670.552 2484
11671.065 2474
11671.579 2484
11672.092 2553
11672.605 2669
11673.118 2672
11673.632 2722
11674.145 2854
11674.658 2998
11675.172 3131
11675.685 3269
11676.198 3370
11676.712 3519
11677.225 3780
11677.739 4038
11678.252 4284
11678.765 4633
11679.279 5071
11679.792 5636
11680.306 6143
11680.819 6632
11681.333 7175
11681.846 7677
11682.360 8225
11682.873 8678
11683.387 9033
11683.900 9320
11684.414 9599
11684.927 9658
11685.441 9608
11685.955 9497
11686.468 9438
11686.982 9280
11687.495 8808
11688.009 8344
11688.523 7904
11689.036 7321
11689.550 6771
11690.064 6279
11690.577 5818
11691.091 5317
11691.605 4848
11692.119 4431
11692.632 4015
11693.146 3620
11693.660 3307
11694.173 3022
11694.687 2876
11695.201 2670
11695.715 2532
11696.229 2486
11696.742 2299
11697.256 2234
11697.770 2192
11698.284 2176
11698.798 2095
11699.312 2067
11699.826 1991
11700.340 1906
11700.853 1851
11701.367 1800
11701.881 1672
11702.395 1633
11702.909 1554
11703.423 1464
11703.937 1445
11704.451 1401
11704.965 1312
11705.479 1296
11705.993 1195
11706.507 1120
11707.021 1082
11707.535 1006
11708.049 950
11708.563 897
11709.078 855
11709.592 799
11710.106 735
11710.620 730
11711.134 677
11711.648 621
11712.162 596
11712.677 553
11713.191 557
11713.705 555
11714.219 530
11714.733 493
11715.248 492
11715.762 487
11716.276 473
11716.790 486
11717.305 443
11717.819 452
11718.333 457
11718.847 423
11719.362 441
11719.876 420
11720.390 395
11720.905 403
11721.419 403
11721.934 400
11722.448 401
11722.962 377
11723.477 320
11723.991 325
11724.506 326
11725.020 286
11725.534 309
11726.049 305
11726.563 286
11727.078 289
11727.592 310
11728.107 303
11728.621 310
11729.136 326
11729.650 320
11730.165 346
11730.680 371
11731.194 368
11731.709 356
11732.223 340
11732.738 341
11733.253 302
11733.767 341
11734.282 322
11734.797 335
11735.311 323
11735.826 335
11736.341 338
11736.855 335
11737.370 345
11737.885 306
11738.399 322
11738.914 309
11739.429 323
11739.944 327
11740.458 295
11740.973 285
11741.488 289
11742.003 290
11742.518 309
11743.033 304
11743.547 274
11744.062 252
11744.577 205
11745.092 221
11745.607 208
11746.122 194
11746.637 203
11747.152 201
11747.667 213
11748.182 224
11748.696 218
11749.211 208
11749.726 231
11750.241 221
11750.756 215
11751.271 222
11751.786 210
11752.302 191
11752.817 190
11753.332 213
11753.847 199
11754.362 212
11754.877 195
11755.392 181
11755.907 190
11756.422 157
11756.937 142
11757.453 132
11757.968 129
11758.483 138
11758.998 115
11759.513 103
11760.028 129
11760.544 143
11761.059 150
11761.574 127
11762.089 124
11762.605 104
11763.120 100
11763.635 98
11764.151 102
11764.666 98
11765.181 90
11765.696 93
11766.212 104
11766.727 88
11767.243 105
11767.758 100
11768.273 72
11768.789 43
11769.304 47
11769.820 50
11770.335 40
11770.850 60
11771.366 67
11771.881 74
11772.397 65
11772.912 67
11773.428 52
11773.943 52
11774.459 77
11774.974 68
11775.490 69
11776.005 73
11776.521 67
11777.037 67
11777.552 68
11778.068 52
11778.583 52
11779.099 56
11779.615 58
11780.130 78
11780.646 65
11781.162 60
11781.677 79
11782.193 73
11782.709 86
11783.224 96
11783.740 90
11784.256 102
11784.772 78
11785.287 84
11785.803 80
11786.319 79
11786.835 78
11787.351 60
11787.866 61
11788.382 57
11788.898 47
11789.414 59
11789.930 68
11790.446 85
11790.962 82
11791.477 77
11791.993 98
11792.509 83
11793.025 62
11793.541 43
11794.057 46
11794.573 48
11795.089 51
11795.605 61
11796.121 66
11796.637 67
11797.153 57
11797.669 47
11798.185 41
11798.701 55
11799.217 43
11799.733 50
11800.249 65
11800.765 67
11801.282 68
11801.798 60
11802.314 61
11802.830 69
11803.346 70
11803.862 59
11804.378 48
11804.895 63
11805.411 51
11805.927 43
11806.443 50
11806.960 41
11807.476 45
11807.992 39
11808.508 31
11809.025 37
11809.541 37
11810.057 44
11810.573 46
11811.090 36
11811.606 30
11812.122 39
11812.639 40
11813.155 41
11813.672 50
11814.188 45
11814.704 55
11815.221 54
11815.737 47
11816.254 40
11816.770 45
11817.287 58
11817.803 50
11818.320 54
11818.836 48
11819.353 46
11819.869 60
11820.386 53
11820.902 45
11821.419 42
11821.935 41
11822.452 52
11822.968 52
11823.485 37
11824.002 28
11824.518 40
11825.035 45
11825.551 43
11826.068 46
11826.585 54
11827.101 51
11827.618 47
11828.135 46
11828.652 49
11829.168 55
11829.685 66
11830.202 55
11830.718 54
11831.235 43
11831.752 34
11832.269 39
11832.786 38
11833.302 40
11833.819 40
11834.336 28
11834.853 41
11835.370 45
11835.887 41
11836.403 40
11836.920 37
11837.437 47
11837.954 47
11838.471 41
11838.988 24
11839.505 35
11840.022 34
11840.539 49
11841.056 41
11841.573 47
11842.090 51
11842.607 39
11843.124 44
11843.641 65
11844.158 62
11844.675 55
11845.192 58
11845.709 65
11846.226 50
11846.743 54
11847.260 48
11847.778 59
11848.295 79
11848.812 86
11849.329 79
11849.846 80
11850.363 64
11850.881 69
11851.398 60
11851.915 81
11852.432 80
11852.949 67
11853.467 52
11853.984 53
11854.501 63
11855.019 58
11855.536 49
11856.053 59
11856.570 71
11857.088 60
11857.605 53
11858.122 67
11858.640 64
11859.157 82
11859.675 78
11860.192 76
11860.709 80
11861.227 75
11861.744 71
11862.262 76
11862.779 71
11863.297 73
11863.814 65
11864.332 77
11864.849 71
11865.367 84
11865.884 84
11866.402 123
11866.919 110
11867.437 103
11867.954 101
11868.472 88
11868.989 68
11869.507 68
11870.025 75
11870.542 86
11871.060 67
11871.577 59
11872.095 88
11872.613 100
11873.130 107
11873.648 106
11874.166 97
11874.684 95
11875.201 86
11875.719 77
11876.237 65
11876.755 74
11877.272 68
11877.790 79
11878.308 110
11878.826 112
11879.343 96
11879.861 98
11880.379 87
11880.897 80
11881.415 68
11881.933 76
11882.451 73
11882.968 91
11883.486 100
11884.004 103
11884.522 106
11885.040 88
11885.558 84
11886.076 100
11886.594 128
11887.112 141
11887.630 151
11888.148 149
11888.666 155
11889.184 167
11889.702 156
11890.220 155
11890.738 182
11891.256 214
11891.774 199
11892.292 188
11892.811 185
11893.329 181
11893.847 174
11894.365 168
11894.883 155
11895.401 140
11895.919 148
11896.438 151
11896.956 145
11897.474 139
11897.992 116
11898.510 130
11899.029 138
11899.547 102
11900.065 98
11900.583 140
11901.102 133
11901.620 117
11902.138 127
11902.657 118
11903.175 106
11903.693 121
11904.212 121
11904.730 145
11905.248 144
11905.767 146
11906.285 148
11906.804 133
11907.322 121
11907.840 118
11908.359 130
11908.877 140
11909.396 146
11909.914 130
11910.433 137
11910.951 140
11911.470 120
11911.988 132
11912.507 125
11913.025 113
11913.544 91
11914.063 85
11914.581 108
11915.100 104
11915.618 103
11916.137 99
11916.656 91
11917.174 74
11917.693 85
11918.211 60
11918.730 52
11919.249 51
11919.767 54
11920.286 66
11920.805 57
11921.324 60
11921.842 49
11922.361 40
11922.880 32
11923.399 39
11923.917 66
11924.436 62
11924.955 58
11925.474 52
11925.993 53
11926.511 59
11927.030 37
11927.549 50
11928.068 53
11928.587 52
11929.106 52
11929.625 40
11930.144 39
11930.663 31
11931.182 32
11931.700 35
11932.219 48
11932.738 43
11933.257 32
11933.776 31
11934.295 34
11934.814 26
11935.333 30
11935.852 27
11936.372 19
11936.891 38
11937.410 34
11937.929 40
11938.448 37
11938.967 36
11939.486 42
11940.005 42
11940.524 46
11941.044 34
11941.563 40
11942.082 42
11942.601 41
11943.120 31
11943.639 28
11944.159 26
11944.678 30
11945.197 22
11945.716 27
11946.236 28
11946.755 29
11947.274 23
11947.794 29
11948.313 38
11948.832 35
11949.351 45
11949.871 37
11950.390 44
11950.910 39
11951.429 25
11951.948 32
11952.468 31
11952.987 25
11953.507 26
11954.026 27
11954.545 30
11955.065 36
11955.584 25
11956.104 28
11956.623 25
11957.143 23
11957.662 31
11958.182 36
11958.701 27
11959.221 22
11959.741 22
11960.260 27
11960.780 24
11961.299 20
11961.819 35
11962.338 33
11962.858 31
11963.378 27
11963.897 24
11964.417 18
11964.937 28
11965.456 26
11965.976 37
11966.496 40
11967.016 29
11967.535 37
11968.055 40
11968.575 30
11969.095 34
11969.614 27
11970.134 30
11970.654 32
11971.174 31
11971.693 23
11972.213 12
11972.733 22
11973.253 24
11973.773 15
11974.293 19
11974.813 33
11975.333 36
11975.852 37
11976.372 38
11976.892 39
11977.412 36
11977.932 35
11978.452 27
11978.972 23
11979.492 14
11980.012 17
11980.532 19
11981.052 9
11981.572 6
11982.092 13
11982.612 11
11983.132 7
11983.652 12
11984.173 13
11984.693 19
11985.213 26
11985.733 36
11986.253 26
11986.773 23
11987.293 21
11987.813 13
11988.334 11
11988.854 23
11989.374 13
11989.894 20
11990.414 17
11990.935 26
11991.455 27
11991.975 26
11992.495 28
11993.016 42
11993.536 40
11994.056 36
11994.577 28
11995.097 31
11995.617 30
11996.138 25
11996.658 19
11997.178 13
11997.699 15
11998.219 16
11998.740 23
11999.260 27
11999.780 29
12000.301 23
12000.821 18
12001.342 9
12001.862 20
12002.383 20
12002.903 28
12003.424 18
12003.944 17
12004.465 18
12004.985 11
12005.506 9
12006.026 18
12006.547 26
12007.068 20
12007.588 24
12008.109 29
12008.629 20
12009.150 17
12009.671 26
12010.191 17
12010.712 15
12011.233 15
12011.753 16
12012.274 20
12012.795 16
12013.315 14
12013.836 19
12014.357 14
12014.878 15
12015.398 11
12015.919 11
12016.440 8
12016.961 11
12017.482 13
12018.002 21
12018.523 28
12019.044 21
12019.565 25
12020.086 32
12020.607 33
12021.128 21
12021.649 22
12022.169 30
12022.690 31
12023.211 24
12023.732 17
12024.253 15
12024.774 9
12025.295 13
12025.816 13
12026.337 17
12026.858 16
12027.379 12
12027.900 11
12028.421 14
12028.942 20
12029.463 21
12029.984 22
12030.506 17
12031.027 22
12031.548 22
12032.069 15
12032.590 13
12033.111 12
12033.632 10
12034.153 13
12034.675 10
12035.196 15
12035.717 13
12036.238 20
12036.760 23
12037.281 23
12037.802 28
12038.323 18
12038.845 25
12039.366 32
12039.887 29
12040.408 28
12040.930 25
12041.451 23
12041.972 16
12042.494 18
12043.015 18
12043.536 31
12044.058 23
12044.579 26
12045.101 22
12045.622 13
12046.144 15
12046.665 15
12047.186 13
12047.708 18
12048.229 20
12048.751 23
12049.272 16
12049.794 19
12050.315 17
12050.837 11
12051.358 21
12051.880 15
12052.402 21
12052.923 27
12053.445 31
12053.966 21
12054.488 15
12055.010 15
12055.531 16
12056.053 13
12056.574 26
12057.096 31
12057.618 29
12058.140 31
12058.661 27
12059.183 25
12059.705 28
12060.226 22
12060.748 23
12061.270 23
12061.792 41
12062.313 40
12062.835 33
12063.357 18
12063.879 15
12064.401 19
12064.923 25
12065.444 22
12065.966 17
12066.488 23
12067.010 15
12067.532 25
12068.054 27
12068.576 35
12069.098 39
12069.620 27
12070.141 21
12070.663 19
12071.185 7
12071.707 16
12072.229 18
12072.751 19
12073.273 25
12073.795 22
12074.317 25
12074.840 18
12075.362 11
12075.884 18
12076.406 16
12076.928 23
12077.450 32
12077.972 22
12078.494 23
12079.016 17
12079.538 30
12080.061 21
12080.583 23
12081.105 31
12081.627 30
12082.149 31
12082.672 35
12083.194 29
12083.716 21
12084.238 14
12084.761 13
12085.283 18
12085.805 18
12086.327 22
12086.850 17
12087.372 17
12087.894 13
12088.417 17
12088.939 19
12089.462 14
12089.984 11
12090.506 13
12091.029 14
12091.551 18
12092.073 16
12092.596 21
12093.118 22
12093.641 22
12094.163 28
12094.686 21
12095.208 11
12095.731 11
12096.253 13
12096.776 25
12097.298 18
12097.821 10
12098.343 21
12098.866 29
12099.389 24
12099.911 19
12100.434 18
12100.956 26
12101.479 32
12102.002 34
12102.524 40
12103.047 42
12103.570 33
12104.092 32
12104.615 21
12105.138 16
12105.660 19
12106.183 20
12106.706 19
12107.229 22
12107.751 18
12108.274 16
12108.797 18
12109.320 25
12109.843 24
12110.365 24
12110.888 22
12111.411 17
12111.934 17
12112.457 17
12112.980 22
12113.503 25
12114.025 15
12114.548 13
12115.071 18
12115.594 9
12116.117 9
12116.640 18
12117.163 23
12117.686 17
12118.209 16
12118.732 20
12119.255 19
12119.778 26
12120.301 27
12120.824 39
12121.347 37
12121.870 27
12122.393 27
12122.916 25
12123.439 21
12123.963 17
12124.486 19
12125.009 17
12125.532 23
12126.055 22
12126.578 16
12127.101 20
12127.625 20
12128.148 28
12128.671 28
12129.194 29
12129.717 25
12130.241 21
12130.764 22
12131.287 26
12131.811 21
12132.334 17
12132.857 21
12133.380 10
12133.904 8
12134.427 22
12134.950 17
12135.474 19
12135.997 22
12136.521 13
12137.044 17
12137.567 19
12138.091 15
12138.614 16
12139.138 22
12139.661 27
12140.185 26
12140.708 22
12141.231 12
12141.755 12
12142.278 13
12142.802 20
12143.326 31
12143.849 29
12144.373 20
12144.896 27
12145.420 21
12145.943 20
12146.467 10
12146.991 13
12147.514 9
12148.038 11
12148.561 10
12149.085 18
12149.609 31
12150.132 23
12150.656 14
12151.180 22
12151.703 17
12152.227 15
12152.751 16
12153.275 16
12153.798 5
12154.322 7
12154.846 5
12155.370 9
12155.894 5
12156.417 10
12156.941 8
12157.465 19
12157.989 20
12158.513 15
12159.037 9
12159.560 13
12160.084 15
12160.608 15
12161.132 19
12161.656 17
12162.180 17
12162.704 19
12163.228 17
12163.752 7
12164.276 8
12164.800 17
12165.324 19
12165.848 14
12166.372 23
12166.896 15
12167.420 18
12167.944 24
12168.468 14
12168.992 6
12169.516 18
12170.040 18
12170.564 23
12171.089 21
12171.613 18
12172.137 24
12172.661 23
12173.185 32
12173.709 32
12174.234 19
12174.758 22
12175.282 21
12175.806 28
12176.330 24
12176.855 21
12177.379 15
12177.903 19
12178.427 18
12178.952 24
12179.476 16
12180.000 12
12180.525 18
12181.049 27
12181.573 29
12182.098 34
12182.622 26
12183.147 32
12183.671 26
12184.195 35
12184.720 25
12185.244 26
12185.769 46
12186.293 32
12186.818 22
12187.342 20
12187.866 34
12188.391 25
12188.915 23
12189.440 17
12189.965 21
12190.489 19
12191.014 17
12191.538 22
12192.063 21
12192.587 19
12193.112 13
12193.637 11
12194.161 12
12194.686 24
12195.210 21
12195.735 18
12196.260 15
12196.784 11
12197.309 15
12197.834 16
12198.359 12
12198.883 19
12199.408 20
12199.933 17
12200.457 16
12200.982 17
12201.507 12
12202.032 11
12202.557 19
12203.081 12
12203.606 19
12204.131 18
12204.656 26
12205.181 30
12205.706 17
12206.231 13
12206.755 10
12207.280 11
12207.805 11
12208.330 19
12208.855 22
12209.380 18
12209.905 17
12210.430 15
12210.955 24
12211.480 23
12212.005 11
12212.530 8
12213.055 19
12213.580 14
12214.105 25
12214.630 29
12215.155 24
12215.680 21
12216.205 14
12216.730 17
12217.256 14
12217.781 25
12218.306 29
12218.831 21
12219.356 24
12219.881 19
12220.407 24
12220.932 27
12221.457 22
12221.982 17
12222.507 20
12223.033 28
12223.558 29
12224.083 19
12224.608 18
12225.134 22
12225.659 20
12226.184 31
12226.710 28
12227.235 25
12227.760 18
12228.286 13
12228.811 21
12229.336 19
12229.862 12
12230.387 15
12230.913 15
12231.438 15
12231.963 12
12232.489 13
12233.014 13
12233.540 15
12234.065 13
12234.591 6
12235.116 16
12235.642 19
12236.167 22
12236.693 17
12237.218 17
12237.744 26
12238.269 14
12238.795 7
12239.321 9
12239.846 15
12240.372 22
12240.897 19
12241.423 22
12241.949 20
12242.474 14
12243.000 6
12243.526 11
12244.051 10
12244.577 18
12245.103 24
12245.629 16
12246.154 16
12246.680 16
12247.206 20
12247.732 21
12248.257 22
12248.783 21
12249.309 28
12249.835 18
12250.361 22
12250.886 20
12251.412 22
12251.938 19
12252.464 16
12252.990 15
12253.516 18
12254.042 18
12254.568 16
12255.094 10
12255.619 15
12256.145 12
12256.671 17
12257.197 16
12257.723 12
12258.249 11
12258.775 11
12259.301 13
12259.827 16
12260.353 13
12260.880 24
12261.406 25
12261.932 21
12262.458 26
12262.984 17
12263.510 13
12264.036 16
12264.562 14
12265.088 11
12265.614 8
12266.141 12
12266.667 13
12267.193 11
12267.719 9
12268.245 13
12268.772 17
12269.298 22
12269.824 19
12270.350 21
12270.877 22
12271.403 18
12271.929 29
12272.455 28
12272.982 22
12273.508 15
12274.034 14
12274.561 10
12275.087 18
12275.614 19
12276.140 18
12276.666 14
12277.193 13
12277.719 15
12278.246 18
12278.772 6
12279.298 10
12279.825 10
12280.351 7
12280.878 14
12281.404 19
12281.931 21
12282.457 23
12282.984 19
12283.510 14
12284.037 13
12284.563 24
12285.090 31
12285.617 23
12286.143 16
12286.670 16
12287.196 19
12287.723 14
12288.250 11
12288.776 13
12289.303 19
12289.830 19
12290.356 14
12290.883 15
12291.410 16
12291.936 8
12292.463 10
12292.990 18
12293.517 19
12294.043 15
12294.570 15
12295.097 11
12295.624 15
12296.151 27
12296.677 15
12297.204 34
12297.731 34
12298.258 30
12298.785 17
12299.312 11
12299.839 19
12300.365 32
12300.892 20
12301.419 17
12301.946 12
12302.473 10
12303.000 22
12303.527 15
12304.054 8
12304.581 3
12305.108 7
12305.635 9
12306.162 8
12306.689 10
12307.216 8
12307.743 19
12308.270 9
12308.797 11
12309.324 20
12309.852 18
12310.379 14
12310.906 18
12311.433 16
12311.960 19
12312.487 16
12313.014 12
12313.542 18
12314.069 17
12314.596 17
12315.123 18
12315.650 19
12316.178 15
12316.705 16
12317.232 18
12317.759 16
12318.287 18
12318.814 13
12319.341 11
12319.869 17
12320.396 8
12320.923 11
12321.451 9
12321.978 15
12322.505 10
12323.033 14
12323.560 20
12324.088 16
12324.615 25
12325.142 25
12325.670 9
12326.197 11
12326.725 9
12327.252 11
12327.780 11
12328.307 10
12328.835 11
12329.362 8
12329.890 10
12330.417 11
12330.945 11
12331.472 6
12332.000 12
12332.527 19
12333.055 25
12333.583 18
12334.110 12
12334.638 10
12335.166 9
12335.693 9
12336.221 8
12336.749 8
12337.276 17
12337.804 8
12338.332 9
12338.859 12
12339.387 16
12339.915 23
12340.443 26
12340.970 28
12341.498 23
12342.026 21
12342.554 21
12343.082 18
12343.609 12
12344.137 8
12344.665 5
12345.193 9
12345.721 16
12346.249 13
12346.777 14
12347.304 14
12347.832 21
12348.360 15
12348.888 10
12349.416 17
12349.944 18
12350.472 18
12351.000 12
12351.528 7
12352.056 7
12352.584 9
12353.112 7
12353.640 16
12354.168 19
12354.696 22
12355.224 18
12355.752 8
12356.280 10
12356.809 10
12357.337 9
12357.865 16
12358.393 10
12358.921 10
12359.449 10
12359.977 16
12360.506 11
12361.034 12
12361.562 12
12362.090 14
12362.618 16
12363.147 12
12363.675 11
12364.203 10
12364.731 13
12365.260 9
12365.788 11
12366.316 13
12366.845 5
12367.373 10
12367.901 10
12368.430 17
12368.958 12
12369.486 11
12370.015 16
12370.543 22
12371.072 14
12371.600 13
12372.128 14
12372.657 27
12373.185 13
12373.714 6
12374.242 6
12374.771 9
12375.299 13
12375.828 24
12376.356 25
12376.885 15
12377.413 12
12377.942 9
12378.470 11
12378.999 13
12379.528 14
12380.056 8
12380.585 7
12381.113 12
12381.642 13
12382.171 10
12382.699 14
12383.228 14
12383.757 17
12384.285 14
12384.814 21
12385.343 13
12385.872 26
12386.400 28
12386.929 18
12387.458 16
12387.987 13
12388.515 10
12389.044 18
12389.573 19
12390.102 23
12390.631 22
12391.159 19
12391.688 15
12392.217 7
12392.746 14
12393.275 11
12393.804 4
12394.333 9
12394.862 13
12395.391 4
12395.919 8
12396.448 8
12396.977 9
12397.506 3
12398.035 4
12398.564 7
12399.093 8
12399.622 11
12400.151 8
12400.680 11
12401.209 15
12401.738 8
12402.268 6
12402.797 5
12403.326 8
12403.855 17
12404.384 22
12404.913 12
12405.442 14
12405.971 18
12406.501 14
12407.030 11
12407.559 8
12408.088 11
12408.617 9
12409.147 13
12409.676 8
12410.205 6
12410.734 4
12411.264 9
12411.793 9
12412.322 14
12412.851 16
12413.381 7
12413.910 15
12414.439 15
12414.969 9
12415.498 7
12416.027 11
12416.557 13
12417.086 14
12417.616 13
12418.145 9
12418.674 12
12419.204 12
12419.733 11
12420.263 15
12420.792 12
12421.322 9
12421.851 10
12422.381 26
12422.910 27
12423.440 16
12423.969 10
12424.499 16
12425.028 6
12425.558 5
12426.087 5
12426.617 5
12427.147 16
12427.676 13
12428.206 7
12428.736 10
12429.265 12
12429.795 8
12430.325 9
12430.854 9
12431.384 10
12431.914 7
12432.443 5
12432.973 14
12433.503 13
12434.033 15
12434.562 21
12435.092 15
12435.622 12
12436.152 8
12436.681 8
12437.211 11
12437.741 23
12438.271 16
12438.801 11
12439.331 15
12439.861 18
12440.390 18
12440.920 21
12441.450 24
12441.980 18
12442.510 14
12443.040 12
12443.570 10
12444.100 12
12444.630 9
12445.160 18
12445.690 27
12446.220 26
12446.750 18
12447.280 20
12447.810 21
12448.340 20
12448.870 12
12449.400 14
12449.930 7
12450.460 9
12450.990 19
12451.521 13
12452.051 10
12452.581 12
12453.111 11
12453.641 10
12454.171 7
12454.702 17
12455.232 17
12455.762 15
12456.292 12
12456.822 20
12457.353 18
12457.883 16
12458.413 14
12458.943 8
12459.474 13
12460.004 12
12460.534 7
12461.065 4
12461.595 12
12462.125 17
12462.656 16
12463.186 13
12463.716 16
12464.247 12
12464.777 16
12465.308 10
12465.838 13
12466.368 11
12466.899 15
12467.429 10
12467.960 11
12468.490 8
12469.021 5
12469.551 7
12470.082 9
12470.612 6
12471.143 18
12471.673 23
12472.204 22
12472.735 20
12473.265 9
12473.796 10
12474.326 10
12474.857 6
12475.388 4
12475.918 9
12476.449 19
12476.980 20
12477.510 13
12478.041 20
12478.572 14
12479.102 12
12479.633 16
12480.164 14
12480.695 14
12481.225 7
12481.756 8
12482.287 12
12482.818 15
12483.348 11
12483.879 9
12484.410 8
12484.941 13
12485.472 11
12486.003 5
12486.533 11
12487.064 11
12487.595 12
12488.126 9
12488.657 10
12489.188 5
12489.719 6
12490.250 5
12490.781 12
12491.312 12
12491.843 11
12492.374 13
12492.905 14
12493.436 17
12493.967 18
12494.498 10
12495.029 10
12495.560 12
12496.091 11
12496.622 14
12497.153 21
12497.684 25
12498.215 22
12498.746 20
12499.278 13
12499.809 13
12500.340 17
12500.871 12
12501.402 11
12501.933 19
12502.465 15
12502.996 19
12503.527 17
12504.058 11
12504.590 12
12505.121 11
12505.652 13
12506.183 13
12506.715 7
12507.246 3
12507.777 10
12508.309 9
12508.840 8
12509.371 11
12509.903 8
12510.434 8
12510.965 11
12511.497 9
12512.028 7
12512.560 6
12513.091 12
12513.622 10
12514.154 14
12514.685 11
12515.217 11
12515.748 4
12516.280 9
12516.811 6
12517.343 9
12517.874 4
12518.406 8
12518.937 4
12519.469 7
12520.001 10
12520.532 10
12521.064 9
12521.595 10
12522.127 14
12522.659 12
12523.190 12
12523.722 15
12524.254 9
12524.785 17
12525.317 11
12525.849 6
12526.380 8
12526.912 10
12527.444 8
12527.976 15
12528.507 22
12529.039 20
12529.571 14
12530.103 21
12530.634 10
12531.166 8
12531.698 7
12532.230 8
12532.762 13
12533.294 11
12533.825 9
12534.357 8
12534.889 9
12535.421 15
12535.953 13
12536.485 13
12537.017 11
12537.549 15
12538.081 7
12538.613 9
12539.145 9
12539.677 11
12540.209 10
12540.741 17
12541.273 17
12541.805 19
12542.337 16
12542.869 19
12543.401 18
12543.933 12
12544.465 11
12544.997 10
12545.529 15
12546.062 12
12546.594 10
12547.126 14
12547.658 10
12548.190 18
12548.722 23
12549.255 29
12549.787 17
12550.319 14
12550.851 15
12551.383 14
12551.916 13
12552.448 14
12552.980 10
12553.512 7
12554.045 3
12554.577 10
12555.109 9
12555.642 8
12556.174 21
12556.706 24
12557.239 26
12557.771 27
12558.304 17
12558.836 12
12559.368 8
12559.901 14
12560.433 17
12560.966 20
12561.498 12
12562.031 12
12562.563 6
12563.096 4
12563.628 12
12564.161 14
12564.693 7
12565.226 11
12565.758 4
12566.291 8
12566.823 7
12567.356 13
12567.888 18
12568.421 14
12568.954 13
12569.486 13
12570.019 19
12570.552 16
12571.084 17
12571.617 7
12572.150 14
12572.682 23
12573.215 12
12573.748 22
12574.280 23
12574.813 23
12575.346 20
12575.879 25
12576.411 30
12576.944 26
12577.477 15
12578.010 18
12578.543 14
12579.075 10
12579.608 8
12580.141 8
12580.674 17
12581.207 22
12581.740 24
12582.273 15
12582.805 20
12583.338 17
12583.871 12
12584.404 20
12584.937 13
12585.470 12
12586.003 13
12586.536 16
12587.069 16
12587.602 15
12588.135 15
12588.668 19
12589.201 23
12589.734 18
12590.267 14
12590.800 12
12591.334 15
12591.867 15
12592.400 14
12592.933 13
12593.466 12
12593.999 10
12594.532 10
12595.065 13
12595.599 13
12596.132 22
12596.665 23
12597.198 18
12597.731 15
12598.265 16
12598.798 14
12599.331 8
12599.864 4
12600.398 1
12600.931 7
12601.464 13
12601.998 23
12602.531 12
12603.064 4
12603.598 9
12604.131 16
12604.664 12
12605.198 7
12605.731 4
12606.264 10
12606.798 9
12607.331 3
12607.865 6
12608.398 6
12608.932 8
12609.465 8
12609.999 4
12610.532 10
12611.066 9
12611.599 10
12612.133 10
12612.666 22
12613.200 30
12613.733 15
12614.267 18
12614.800 11
12615.334 7
12615.868 7
12616.401 7
12616.935 5
12617.468 18
12618.002 15
12618.536 17
12619.069 14
12619.603 8
12620.137 11
12620.671 8
12621.204 2
12621.738 2
12622.272 4
12622.805 0
12623.339 4
12623.873 8
12624.407 8
12624.941 8
12625.474 10
12626.008 9
12626.542 14
12627.076 8
12627.610 8
12628.144 8
12628.677 12
12629.211 9
12629.745 8
12630.279 6
12630.813 5
12631.347 11
12631.881 16
12632.415 19
12632.949 26
12633.483 23
12634.017 11
12634.551 8
12635.085 10
12635.619 14
12636.153 9
12636.687 9
12637.221 9
12637.755 11
12638.289 22
12638.823 23
12639.357 15
12639.891 6
12640.426 14
12640.960 18
12641.494 17
12642.028 13
12642.562 7
12643.096 18
12643.630 17
12644.165 20
12644.699 6
12645.233 7
12645.767 7
12646.302 8
12646.836 7
12647.370 4
12647.904 3
12648.439 4
12648.973 7
12649.507 6
12650.042 9
12650.576 8
12651.110 8
12651.645 9
12652.179 7
12652.713 7
12653.248 8
12653.782 4
12654.317 3
12654.851 2
12655.385 6
12655.920 6
12656.454 6
12656.989 4
12657.523 12
12658.058 11
12658.592 9
12659.127 4
12659.661 9
12660.196 13
12660.730 10
12661.265 13
12661.800 4
12662.334 8
12662.869 10
12663.403 11
12663.938 6
12664.473 11
12665.007 10
12665.542 10
12666.077 13
12666.611 10
12667.146 2
12667.681 7
12668.215 5
12668.750 8
12669.285 7
12669.820 5
12670.354 12
12670.889 15
12671.424 9
12671.959 7
12672.493 3
12673.028 6
12673.563 13
12674.098 6
12674.633 3
12675.168 11
12675.702 14
12676.237 14
12676.772 10
12677.307 9
12677.842 6
12678.377 6
12678.912 6
12679.447 8
12679.982 11
12680.517 8
12681.052 6
12681.587 7
12682.122 7
12682.657 10
12683.192 8
12683.727 9
12684.262 11
12684.797 10
12685.332 9
12685.867 11
12686.402 6
12686.937 7
12687.472 3
12688.007 4
12688.543 12
12689.078 14
12689.613 6
12690.148 9
12690.683 10
12691.218 9
12691.754 7
12692.289 9
12692.824 10
12693.359 16
12693.895 10
12694.430 14
12694.965 13
12695.500 12
12696.036 13
12696.571 14
12697.106 4
12697.642 3
12698.177 6
12698.712 9
12699.248 14
12699.783 19
12700.318 16
12700.854 9
12701.389 10
12701.925 5
12702.460 4
12702.996 9
12703.531 6
12704.066 10
12704.602 8
12705.137 8
12705.673 10
12706.208 6
12706.744 5
12707.279 5
12707.815 4
12708.351 9
12708.886 9
12709.422 8
12709.957 13
12710.493 10
12711.029 4
12711.564 9
12712.100 4
12712.635 4
12713.171 6
12713.707 4
12714.242 3
12714.778 6
12715.314 8
12715.850 7
12716.385 2
12716.921 2
12717.457 7
12717.992 9
12718.528 1
12719.064 4
12719.600 15
12720.136 14
12720.671 7
12721.207 3
12721.743 4
12722.279 16
12722.815 18
12723.351 19
12723.887 23
12724.422 17
12724.958 16
12725.494 11
12726.030 7
12726.566 6
12727.102 11
12727.638 11
12728.174 20
12728.710 14
12729.246 11
12729.782 10
12730.318 7
12730.854 9
12731.390 6
12731.926 7
12732.462 6
12732.998 10
12733.534 11
12734.070 11
12734.606 7
12735.143 9
12735.679 14
12736.215 9
12736.751 13
12737.287 4
12737.823 9
12738.360 9
12738.896 11
12739.432 11
12739.968 9
12740.504 11
12741.041 12
12741.577 8
12742.113 7
12742.649 6
12743.186 8
12743.722 9
12744.258 6
12744.795 14
12745.331 16
12745.867 14
12746.404 9
12746.940 8
12747.476 6
12748.013 11
12748.549 14
12749.086 10
12749.622 12
12750.158 9
12750.695 8
12751.231 15
12751.768 10
12752.304 6
12752.841 7
12753.377 2
12753.914 4
12754.450 11
12754.987 14
12755.523 11
12756.060 7
12756.597 9
12757.133 9
12757.670 7
12758.206 8
12758.743 6
12759.280 7
12759.816 8
12760.353 3
12760.889 6
12761.426 4
12761.963 5
12762.499 5
12763.036 5
12763.573 5
12764.110 5
12764.646 9
12765.183 12
12765.720 10
12766.257 8
12766.793 6
12767.330 10
12767.867 13
12768.404 9
12768.941 11
12769.478 4
12770.014 14
12770.551 18
12771.088 12
12771.625 10
12772.162 4
12772.699 7
12773.236 8
12773.773 8
12774.310 7
12774.847 11
12775.383 9
12775.920 13
12776.457 11
12776.994 8
12777.531 8
12778.068 3
12778.605 2
12779.143 8
12779.680 13
12780.217 13
12780.754 8
12781.291 8
12781.828 13
12782.365 14
12782.902 20
12783.439 21
12783.976 11
12784.514 10
12785.051 7
12785.588 13
12786.125 9
12786.662 15
12787.199 15
12787.737 4
12788.274 10
12788.811 17
12789.348 14
12789.886 10
12790.423 6
12790.960 13
12791.498 11
12792.035 6
12792.572 12
12793.110 13
12793.647 3
12794.184 4
12794.722 4
12795.259 2
12795.796 2
12796.334 6
12796.871 12
12797.409 9
12797.946 11
12798.483 13
12799.021 16
12799.558 7
12800.096 1
12800.633 7
12801.171 7
12801.708 8
12802.246 10
12802.783 15
12803.321 12
12803.859 10
12804.396 13
12804.934 20
12805.471 14
12806.009 16
12806.547 10
12807.084 22
12807.622 13
12808.159 11
12808.697 8
12809.235 17
12809.772 13
12810.310 6
12810.848 11
12811.386 9
12811.923 13
12812.461 16
12812.999 11
12813.537 6
12814.074 7
12814.612 12
12815.150 9
12815.688 9
12816.226 5
12816.763 6
12817.301 8
12817.839 17
12818.377 13
12818.915 15
12819.453 7
12819.991 2
12820.529 3
12821.066 11
12821.604 9
12822.142 6
12822.680 12
12823.218 10
12823.756 5
12824.294 9
12824.832 13
12825.370 4
12825.908 4
12826.446 16
12826.984 7
12827.522 10
12828.060 17
12828.598 17
12829.137 7
12829.675 10
12830.213 7
12830.751 10
12831.289 10
12831.827 10
12832.365 8
12832.904 6
12833.442 16
12833.980 7
12834.518 5
12835.056 6
12835.595 5
12836.133 8
12836.671 8
12837.209 11
12837.748 12
12838.286 15
12838.824 12
12839.362 13
12839.901 9
12840.439 9
12840.977 16
12841.516 25
12842.054 28
12842.592 29
12843.131 16
12843.669 10
12844.208 13
12844.746 9
12845.284 9
12845.823 14
12846.361 14
12846.900 7
12847.438 12
12847.977 8
12848.515 18
12849.054 14
12849.592 13
12850.131 16
12850.669 19
12851.208 19
12851.746 13
12852.285 13
12852.824 14
12853.362 13
12853.901 20
12854.439 18
12854.978 22
12855.517 29
12856.055 24
12856.594 29
12857.133 14
12857.671 17
12858.210 24
12858.749 25
12859.288 31
12859.826 29
12860.365 37
12860.904 55
12861.443 60
12861.981 45
12862.520 39
12863.059 43
12863.598 26
12864.137 31
12864.675 31
12865.214 26
12865.753 22
12866.292 20
12866.831 31
12867.370 35
12867.909 32
12868.448 33
12868.986 27
12869.525 20
12870.064 20
12870.603 24
12871.142 23
12871.681 22
12872.220 29
12872.759 33
12873.298 37
12873.837 26
12874.376 25
12874.915 15
12875.454 12
12875.993 11
12876.533 20
12877.072 12
12877.611 18
12878.150 18
12878.689 14
12879.228 12
12879.767 12
12880.306 20
12880.846 25
12881.385 17
12881.924 10
12882.463 11
12883.002 18
12883.542 18
12884.081 21
12884.620 10
12885.159 10
12885.699 21
12886.238 21
12886.777 30
12887.317 24
12887.856 16
12888.395 17
12888.935 17
12889.474 27
12890.013 16
12890.553 17
12891.092 11
12891.631 10
12892.171 11
12892.710 7
12893.250 5
12893.789 8
12894.329 12
12894.868 8
12895.407 2
12895.947 3
12896.486 6
12897.026 8
12897.565 8
12898.105 7
12898.645 19
12899.184 19
12899.724 18
12900.263 14
12900.803 14
12901.342 13
12901.882 9
12902.422 6
12902.961 12
12903.501 9
12904.041 13
12904.580 11
12905.120 4
12905.660 6
12906.199 6
12906.739 12
12907.279 6
12907.819 5
12908.358 9
12908.898 11
12909.438 18
12909.978 13
12910.517 8
12911.057 9
12911.597 13
12912.137 14
12912.677 13
12913.216 4
12913.756 5
12914.296 9
12914.836 8
12915.376 7
12915.916 12
12916.456 11
12916.996 7
12917.536 4
12918.076 4
12918.616 5
12919.156 7
12919.696 9
12920.236 14
12920.776 10
12921.316 8
12921.856 3
12922.396 6
12922.936 10
12923.476 13
12924.016 8
12924.556 3
12925.096 4
12925.636 7
12926.176 9
12926.716 4
12927.256 6
12927.797 4
12928.337 3
12928.877 5
12929.417 9
12929.957 8
12930.498 11
12931.038 8
12931.578 10
12932.118 7
12932.658 7
12933.199 4
12933.739 4
12934.279 6
12934.820 5
12935.360 7
12935.900 6
12936.441 3
12936.981 7
12937.521 7
12938.062 3
12938.602 1
12939.142 11
12939.683 12
12940.223 13
12940.764 5
12941.304 11
12941.845 8
12942.385 5
12942.925 9
12943.466 7
12944.006 9
12944.547 10
12945.087 6
12945.628 8
12946.168 4
12946.709 3
12947.250 12
12947.790 3
12948.331 5
12948.871 4
12949.412 5
12949.953 11
12950.493 13
12951.034 9
12951.574 4
12952.115 8
12952.656 13
12953.196 13
12953.737 10
12954.278 6
12954.819 8
12955.359 14
12955.900 16
12956.441 8
12956.982 5
12957.522 18
12958.063 10
12958.604 10
12959.145 11
12959.686 8
12960.226 5
12960.767 8
12961.308 5
12961.849 8
12962.390 9
12962.931 8
12963.472 12
12964.012 8
12964.553 12
12965.094 14
12965.635 10
12966.176 8
12966.717 12
12967.258 1
12967.799 5
12968.340 8
12968.881 6
12969.422 4
12969.963 1
12970.504 3
12971.045 3
12971.586 3
12972.127 1
12972.668 8
12973.210 3
12973.751 6
12974.292 4
12974.833 4
12975.374 4
12975.915 9
12976.456 3
12976.998 1
12977.539 6
12978.080 7
12978.621 4
12979.162 4
12979.704 3
12980.245 2
12980.786 2
12981.327 1
12981.869 2
12982.410 6
12982.951 10
12983.493 12
12984.034 8
12984.575 14
12985.117 19
12985.658 13
12986.199 8
12986.741 9
12987.282 11
12987.824 8
12988.365 6
12988.906 6
12989.448 13
12989.989 13
12990.531 8
12991.072 10
12991.614 7
12992.155 8
12992.697 10
12993.238 18
12993.780 10
12994.321 10
12994.863 9
12995.404 6
12995.946 2
12996.487 4
12997.029 8
12997.571 3
12998.112 9
12998.654 5
12999.196 2
12999.737 2
13000.279 11
13000.821 7
13001.362 3
13001.904 7
13002.446 14
13002.987 8
13003.529 4
13004.071 5
13004.613 5
13005.154 8
13005.696 9
13006.238 3
13006.780 1
13007.322 4
13007.863 1
13008.405 1
13008.947 5
13009.489 11
13010.031 3
13010.573 8
13011.114 5
13011.656 8
13012.198 3
13012.740 4
13013.282 4
13013.824 9
13014.366 13
13014.908 10
13015.450 8
13015.992 8
13016.534 5
13017.076 5
13017.618 5
13018.160 8
13018.702 6
13019.244 6
13019.786 2
13020.328 4
13020.870 5
13021.412 2
13021.955 2
13022.497 3
13023.039 4
13023.581 8
13024.123 8
13024.665 5
13025.208 8
13025.750 4
13026.292 7
13026.834 3
13027.376 15
13027.919 5
13028.461 5
13029.003 0
13029.545 2
13030.088 2
13030.630 3
13031.172 9
13031.715 7
13032.257 5
13032.799 5
13033.342 12
13033.884 4
13034.426 2
13034.969 3
13035.511 3
13036.053 3
13036.596 2
13037.138 10
13037.681 14
13038.223 11
13038.766 6
13039.308 5
13039.851 5
13040.393 7
13040.936 6
13041.478 6
13042.021 6
13042.563 6
13043.106 0
13043.648 15
13044.191 17
13044.733 6
13045.276 7
13045.819 8
13046.361 8
13046.904 8
13047.447 5
13047.989 4
13048.532 4
13049.075 1
13049.617 2
13050.160 7
13050.703 5
13051.245 6
13051.788 7
13052.331 6
13052.874 3
13053.416 4
13053.959 5
13054.502 5
13055.045 8
13055.588 6
13056.130 5
13056.673 5
13057.216 3
13057.759 1
13058.302 2
13058.845 8
13059.388 12
13059.930 7
13060.473 5
13061.016 5
13061.559 8
13062.102 9
13062.645 15
13063.188 17
13063.731 11
13064.274 6
13064.817 2
13065.360 4
13065.903 13
13066.446 13
13066.989 11
13067.532 7
13068.075 3
13068.618 3
13069.162 7
13069.705 7
13070.248 6
13070.791 2
13071.334 4
13071.877 4
13072.420 2
13072.963 15
13073.507 17
13074.050 17
13074.593 14
13075.136 17
13075.680 15
13076.223 11
13076.766 8
13077.309 16
13077.853 9
13078.396 6
13078.939 3
13079.482 7
13080.026 5
13080.569 6
13081.112 6
13081.656 7
13082.199 7
13082.743 6
13083.286 5
13083.829 1
13084.373 5
13084.916 7
13085.460 8
13086.003 8
13086.546 10
13087.090 11
13087.633 7
13088.177 3
13088.720 4
13089.264 6
13089.807 8
13090.351 11
13090.894 7
13091.438 2
13091.982 4
13092.525 6
13093.069 6
13093.612 8
13094.156 7
13094.700 5
13095.243 4
13095.787 9
13096.331 8
13096.874 6
13097.418 8
13097.962 12
13098.505 7
13099.049 2
13099.593 4
13100.136 8
13100.680 6
13101.224 10
13101.768 4
13102.312 4
13102.855 2
13103.399 15
13103.943 8
13104.487 6
13105.031 4
13105.574 9
13106.118 11
13106.662 14
13107.206 5
13107.750 3
13108.294 6
13108.838 5
13109.382 9
13109.926 6
13110.470 4
13111.014 2
13111.558 4
13112.102 4
13112.645 3
13113.190 0
13113.734 0
13114.278 2
13114.822 0
13115.366 5
13115.910 9
13116.454 13
13116.998 9
13117.542 4
13118.086 5
13118.630 7
13119.174 6
13119.718 4
13120.263 2
13120.807 4
13121.351 6
13121.895 9
13122.439 6
13122.984 5
13123.528 4
13124.072 7
13124.616 4
13125.160 8
13125.705 2
13126.249 4
13126.793 8
13127.338 10
13127.882 12
13128.426 8
13128.971 6
13129.515 10
13130.059 12
13130.604 10
13131.148 14
13131.692 14
13132.237 13
13132.781 12
13133.326 4
13133.870 6
13134.415 4
13134.959 6
13135.503 6
13136.048 1
13136.592 6
13137.137 5
13137.681 4
13138.226 6
13138.771 4
13139.315 12
13139.860 15
13140.404 8
13140.949 6
13141.493 6
13142.038 4
13142.583 4
13143.127 12
13143.672 8
13144.216 4
13144.761 4
13145.306 8
13145.850 11
13146.395 12
13146.940 7
13147.485 6
13148.029 5
13148.574 11
13149.119 9
13149.664 3
13150.208 9
13150.753 6
13151.298 7
13151.843 5
13152.388 3
13152.932 7
13153.477 6
13154.022 11
13154.567 7
13155.112 7
13155.657 3
13156.202 7
13156.747 6
13157.291 4
13157.836 7
13158.381 6
13158.926 4
13159.471 3
13160.016 6
13160.561 8
13161.106 9
13161.651 13
13162.196 11
13162.741 7
13163.286 9
13163.831 4
13164.376 4
13164.921 6
13165.467 6
13166.012 1
13166.557 6
13167.102 8
13167.647 6
13168.192 6
13168.737 3
13169.282 1
13169.828 2
13170.373 7
13170.918 8
13171.463 4
13172.008 8
13172.554 11
13173.099 10
13173.644 7
13174.189 5
13174.735 5
13175.280 6
13175.825 5
13176.371 6
13176.916 7
13177.461 10
13178.007 8
13178.552 8
13179.097 7
13179.643 6
13180.188 3
13180.734 6
13181.279 10
13181.824 17
13182.370 17
13182.915 7
13183.461 11
13184.006 7
13184.552 7
13185.097 10
13185.643 12
13186.188 7
13186.734 4
13187.279 6
13187.825 6
13188.370 3
13188.916 6
13189.462 3
13190.007 5
13190.553 8
13191.098 7
13191.644 6
13192.190 5
13192.735 5
13193.281 4
13193.827 3
13194.372 4
13194.918 10
13195.464 7
13196.009 2
13196.555 2
13197.101 2
13197.647 2
13198.192 5
13198.738 6
13199.284 6
13199.830 2
13200.376 2
13200.921 3
13201.467 4
13202.013 3
13202.559 6
13203.105 4
13203.651 3
13204.197 3
13204.743 5
13205.288 4
13205.834 7
13206.380 10
13206.926 12
13207.472 8
13208.018 7
13208.564 5
13209.110 7
13209.656 12
13210.202 4
13210.748 2
13211.294 1
13211.840 7
13212.386 2
13212.932 3
13213.478 2
13214.025 2
13214.571 7
13215.117 7
13215.663 10
13216.209 11
13216.755 6
13217.301 7
13217.847 3
13218.394 4
13218.940 3
13219.486 2
13220.032 7
13220.578 10
13221.125 7
13221.671 10
13222.217 7
13222.764 4
13223.310 4
13223.856 6
13224.402 6
13224.949 9
13225.495 3
13226.041 1
13226.588 1
13227.134 1
13227.680 6
13228.227 9
13228.773 6
13229.320 5
13229.866 3
13230.412 3
13230.959 8
13231.505 5
13232.052 4
13232.598 3
13233.145 1
13233.691 3
13234.238 8
13234.784 12
13235.331 12
13235.877 9
13236.424 2
13236.971 1
13237.517 4
13238.064 3
13238.610 1
13239.157 4
13239.704 0
13240.250 3
13240.797 9
13241.343 8
13241.890 13
13242.437 9
13242.983 7
13243.530 4
13244.077 1
13244.624 7
13245.170 12
13245.717 8
13246.264 4
13246.811 5
13247.357 5
13247.904 2
13248.451 1
13248.998 7
13249.545 1
13250.091 3
13250.638 2
13251.185 4
13251.732 6
13252.279 3
13252.826 1
13253.373 3
13253.920 10
13254.467 9
13255.013 7
13255.560 11
13256.107 11
13256.654 8
13257.201 5
13257.748 4
13258.295 1
13258.842 4
13259.389 4
13259.936 5
13260.483 4
13261.031 4
13261.578 7
13262.125 7
13262.672 4
13263.219 7
13263.766 11
13264.313 10
13264.860 10
13265.407 9
13265.955 7
13266.502 6
13267.049 5
13267.596 11
13268.143 8
13268.691 3
13269.238 6
13269.785 7
13270.332 1
13270.880 2
13271.427 3
13271.974 3
13272.521 4
13273.069 7
13273.616 6
13274.163 7
13274.711 4
13275.258 1
13275.805 1
13276.353 2
13276.900 8
13277.448 13
13277.995 12
13278.542 3
13279.090 7
13279.637 8
13280.185 6
13280.732 3
13281.280 8
13281.827 7
13282.375 6
13282.922 2
13283.470 6
13284.017 3
13284.565 11
13285.112 6
13285.660 5
13286.207 4
13286.755 1
13287.303 2
13287.850 1
13288.398 3
13288.946 5
13289.493 4
13290.041 7
13290.589 9
13291.136 10
13291.684 4
13292.232 5
13292.779 3
13293.327 2
13293.875 2
13294.423 1
13294.970 5
13295.518 14
13296.066 10
13296.614 6
13297.161 8
13297.709 8
13298.257 9
13298.805 9
13299.353 12
13299.901 9
13300.448 7
13300.996 9
13301.544 7
13302.092 6
13302.640 3
13303.188 6
13303.736 9
13304.284 6
13304.832 3
13305.380 5
13305.928 6
13306.476 2
13307.024 3
13307.572 6
13308.120 9
13308.668 7
13309.216 5
13309.764 9
13310.312 9
13310.860 8
13311.408 4
13311.956 8
13312.505 9
13313.053 16
13313.601 17
13314.149 6
13314.697 2
13315.245 3
13315.793 2
13316.342 5
13316.890 6
13317.438 12
13317.986 13
13318.535 7
13319.083 1
13319.631 1
13320.179 9
13320.728 6
13321.276 2
13321.824 5
13322.373 4
13322.921 1
13323.469 4
13324.018 4
13324.566 5
13325.114 4
13325.663 9
13326.211 11
13326.760 7
13327.308 7
13327.856 5
13328.405 3
13328.953 5
13329.502 3
13330.050 3
13330.599 5
13331.147 7
13331.696 13
13332.244 8
13332.793 9
13333.341 6
13333.890 9
13334.439 6
13334.987 9
13335.536 7
13336.084 8
13336.633 7
13337.182 5
13337.730 3
13338.279 7
13338.827 6
13339.376 6
13339.925 3
13340.474 3
13341.022 3
13341.571 3
13342.120 5
13342.668 9
13343.217 8
13343.766 10
13344.315 15
13344.864 18
13345.412 16
13345.961 11
13346.510 9
13347.059 8
13347.608 10
13348.156 8
13348.705 9
13349.254 7
13349.803 15
13350.352 8
13350.901 7
13351.450 12
13351.999 10
13352.548 6
13353.097 9
13353.646 8
13354.195 4
13354.744 3
13355.293 4
13355.842 5
13356.391 3
13356.940 2
13357.489 2
13358.038 4
13358.587 5
13359.136 4
13359.685 5
13360.234 5
13360.783 6
13361.332 9
13361.881 11
13362.431 6
13362.980 8
13363.529 15
13364.078 11
13364.627 11
13365.176 11
13365.726 6
13366.275 9
13366.824 9
13367.373 8
13367.923 10
13368.472 13
13369.021 7
13369.570 7
13370.120 2
13370.669 7
13371.218 9
13371.768 8
13372.317 6
13372.866 6
13373.416 5
13373.965 9
13374.515 7
13375.064 4
13375.613 3
13376.163 4
13376.712 8
13377.262 4
13377.811 10
13378.361 6
13378.910 7
13379.460 2
13380.009 6
13380.559 3
13381.108 2
13381.658 3
13382.207 0
13382.757 3
13383.306 4
13383.856 3
13384.406 4
13384.955 7
13385.505 7
13386.054 4
13386.604 5
13387.154 2
13387.703 1
13388.253 1
13388.803 4
13389.352 0
13389.902 3
13390.452 2
13391.002 6
13391.551 6
13392.101 4
13392.651 3
13393.201 2
13393.750 1
13394.300 4
13394.850 8
13395.400 6
13395.950 8
13396.500 10
13397.049 6
13397.599 10
13398.149 5
13398.699 10
13399.249 5
13399.799 5
13400.349 1
13400.899 2
13401.449 5
13401.999 5
13402.549 7
13403.099 6
13403.649 8
13404.199 5
13404.749 5
13405.299 3
13405.849 4
13406.399 5
13406.949 4
13407.499 3
13408.049 4
13408.599 6
13409.149 3
13409.699 3
13410.249 8
13410.799 8
13411.350 3
13411.900 5
13412.450 4
13413.000 1
13413.550 2
13414.101 5
13414.651 6
13415.201 3
13415.751 4
13416.301 4
13416.852 0
13417.402 3
13417.952 8
13418.503 7
13419.053 2
13419.603 4
13420.154 2
13420.704 3
13421.254 3
13421.805 2
13422.355 3
13422.905 0
13423.456 3
13424.006 2
13424.557 3
13425.107 4
13425.657 2
13426.208 2
13426.758 6
13427.309 8
13427.859 7
13428.410 10
13428.960 6
13429.511 5
13430.061 6
13430.612 7
13431.162 2
13431.713 4
13432.264 6
13432.814 1
13433.365 6
13433.915 1
13434.466 5
13435.017 5
13435.567 4
13436.118 4
13436.669 5
13437.219 10
13437.770 10
13438.321 3
13438.871 3
13439.422 9
13439.973 6
13440.524 6
13441.074 4
13441.625 1
13442.176 2
13442.727 2
13443.277 7
13443.828 3
13444.379 3
13444.930 2
13445.481 1
13446.032 6
13446.583 12
13447.133 4
13447.684 7
13448.235 6
13448.786 7
13449.337 19
13449.888 16
13450.439 12
13450.990 8
13451.541 4
13452.092 6
13452.643 4
13453.194 4
13453.745 9
13454.296 9
13454.847 9
13455.398 7
13455.949 1
13456.500 9
13457.051 7
13457.602 7
13458.153 3
13458.705 4
13459.256 2
13459.807 5
13460.358 8
13460.909 11
13461.460 4
13462.011 3
13462.563 2
13463.114 2
13463.665 3
13464.216 5
13464.768 14
13465.319 5
13465.870 0
13466.421 7
13466.973 6
13467.524 8
13468.075 4
13468.627 2
13469.178 4
13469.729 4
13470.281 7
13470.832 2
13471.383 3
13471.935 6
13472.486 4
13473.038 5
13473.589 5
13474.140 6
13474.692 3
13475.243 10
13475.795 6
13476.346 3
13476.898 5
13477.449 3
13478.001 4
13478.552 0
13479.104 3
13479.655 2
13480.207 9
13480.758 0
13481.310 2
13481.862 1
13482.413 2
13482.965 2
13483.516 4
13484.068 1
13484.620 2
13485.171 4
13485.723 3
13486.275 4
13486.826 5
13487.378 1
13487.930 0
13488.482 3
13489.033 3
13489.585 6
13490.137 8
13490.689 7
13491.240 5
13491.792 3
13492.344 4
13492.896 3
13493.448 5
13493.999 2
13494.551 2
13495.103 4
13495.655 5
13496.207 6
13496.759 1
13497.311 2
13497.863 4
13498.415 4
13498.967 3
13499.518 3
13500.070 0
13500.622 2
13501.174 5
13501.726 2
13502.278 2
13502.830 6
13503.382 4
13503.935 8
13504.487 5
13505.039 4
13505.591 2
13506.143 6
13506.695 6
13507.247 3
13507.799 4
13508.351 6
13508.903 5
13509.456 5
13510.008 4
13510.560 6
13511.112 7
13511.664 4
13512.216 5
13512.769 7
13513.321 4
13513.873 3
13514.425 4
13514.978 2
13515.530 5
13516.082 12
13516.635 9
13517.187 7
13517.739 9
13518.292 5
13518.844 5
13519.396 8
13519.949 3
13520.501 3
13521.053 2
13521.606 4
13522.158 9
13522.711 6
13523.263 3
13523.816 2
13524.368 1
13524.920 0
13525.473 1
13526.025 1
13526.578 3
13527.130 5
13527.683 6
13528.235 8
13528.788 5
13529.341 3
13529.893 4
13530.446 2
13530.998 4
13531.551 5
13532.104 4
13532.656 4
13533.209 0
13533.761 1
13534.314 3
13534.867 13
13535.420 10
13535.972 10
13536.525 8
13537.078 8
13537.630 7
13538.183 10
13538.736 4
13539.289 2
13539.841 0
13540.394 2
13540.947 4
13541.500 4
13542.053 3
13542.605 9
13543.158 6
13543.711 3
13544.264 2
13544.817 7
13545.370 4
13545.923 3
13546.476 5
13547.028 2
13547.581 2
13548.134 1
13548.687 3
13549.240 1
13549.793 5
13550.346 12
13550.899 4
13551.452 2
13552.005 3
13552.558 3
13553.111 2
13553.664 2
13554.217 1
13554.771 2
13555.324 0
13555.877 1
13556.430 9
13556.983 9
13557.536 5
13558.089 3
13558.642 5
13559.196 5
13559.749 9
13560.302 5
13560.855 6
13561.408 6
13561.962 5
13562.515 5
13563.068 3
13563.621 5
13564.175 2
13564.728 9
13565.281 13
13565.834 10
13566.388 4
13566.941 3
13567.494 6
13568.048 4
13568.601 2
13569.155 2
13569.708 5
13570.261 7
13570.815 3
13571.368 6
13571.922 5
13572.475 5
13573.028 5
13573.582 3
13574.135 4
13574.689 5
13575.242 5
13575.796 7
13576.349 4
13576.903 5
13577.456 4
13578.010 4
13578.564 4
13579.117 2
13579.671 1
13580.224 3
13580.778 3
13581.332 2
13581.885 5
13582.439 3
13582.992 3
13583.546 6
13584.100 11
13584.654 10
13585.207 4
13585.761 6
13586.315 10
13586.868 6
13587.422 3
13587.976 8
13588.530 8
13589.083 5
13589.637 9
13590.191 5
13590.745 0
13591.299 5
13591.852 5
13592.406 5
13592.960 3
13593.514 5
13594.068 3
13594.622 6
13595.176 2
13595.730 3
13596.284 5
13596.837 4
13597.391 3
13597.945 8
13598.499 7
13599.053 3
13599.607 2
13600.161 3
13600.715 2
13601.269 6
13601.823 6
13602.377 4
13602.931 3
13603.486 2
13604.040 6
13604.594 8
13605.148 4
13605.702 1
13606.256 8
13606.810 3
13607.364 6
13607.919 7
13608.473 3
13609.027 4
13609.581 7
13610.135 3
13610.689 10
13611.244 11
13611.798 9
13612.352 5
13612.906 6
13613.461 4
13614.015 4
13614.569 3
13615.124 4
13615.678 4
13616.232 6
13616.787 4
13617.341 5
13617.895 5
13618.450 5
13619.004 3
13619.558 8
13620.113 6
13620.667 5
13621.222 5
13621.776 8
13622.331 3
13622.885 2
13623.440 2
13623.994 3
13624.549 0
13625.103 3
13625.658 2
13626.212 4
13626.767 3
13627.321 5
13627.876 7
13628.430 3
13628.985 1
13629.540 1
13630.094 1
13630.649 7
13631.203 4
13631.758 3
13632.313 2
13632.867 0
13633.422 7
13633.977 5
13634.531 5
13635.086 12
13635.641 8
13636.196 11
13636.750 8
13637.305 4
13637.860 6
13638.415 8
13638.969 8
13639.524 10
13640.079 12
13640.634 2
13641.189 5
13641.744 3
13642.298 3
13642.853 2
13643.408 1
13643.963 2
13644.518 4
13645.073 7
13645.628 6
13646.183 2
13646.738 4
13647.293 1
13647.848 4
13648.403 5
13648.958 5
13649.513 6
13650.068 3
13650.623 5
13651.178 3
13651.733 4
13652.288 8
13652.843 7
13653.398 5
13653.953 2
13654.508 5
13655.063 4
13655.618 6
13656.174 3
13656.729 6
13657.284 7
13657.839 4
13658.394 2
13658.949 4
13659.505 5
13660.060 1
13660.615 7
13661.170 5
13661.726 3
13662.281 8
13662.836 9
13663.391 7
13663.947 5
13664.502 1
13665.057 4
13665.613 2
13666.168 5
13666.723 8
13667.279 5
13667.834 6
13668.390 6
13668.945 8
13669.500 8
13670.056 11
13670.611 6
13671.167 5
13671.722 3
13672.278 8
13672.833 8
13673.389 11
13673.944 4
13674.500 4
13675.055 3
13675.611 13
13676.166 9
13676.722 6
13677.277 8
13677.833 3
13678.388 3
13678.944 6
13679.500 5
13680.055 5
13680.611 10
13681.167 10
13681.722 18
13682.278 9
13682.834 4
13683.389 8
13683.945 7
13684.501 6
13685.056 6
13685.612 6
13686.168 5
13686.724 3
13687.279 3
13687.835 5
13688.391 3
13688.947 3
13689.503 5
13690.058 6
13690.614 3
13691.170 7
13691.726 9
13692.282 7
13692.838 8
13693.394 5
13693.950 5
13694.506 4
13695.061 5
13695.617 4
13696.173 11
13696.729 18
13697.285 9
13697.841 12
13698.397 5
13698.953 7
13699.509 9
13700.065 5
13700.621 4
13701.177 7
13701.733 10
13702.290 18
13702.846 14
13703.402 9
13703.958 3
13704.514 5
13705.070 14
13705.626 5
13706.182 5
13706.739 9
13707.295 5
13707.851 6
13708.407 7
13708.963 7
13709.520 7
13710.076 13
13710.632 13
13711.188 4
13711.745 4
13712.301 17
13712.857 19
13713.413 7
13713.970 7
13714.526 8
13715.082 11
13715.639 11
13716.195 9
13716.751 5
13717.308 9
13717.864 6
13718.421 5
13718.977 10
13719.534 6
13720.090 10
13720.646 10
13721.203 13
13721.759 10
13722.316 4
13722.872 7
13723.429 6
13723.985 5
13724.542 3
13725.098 6
13725.655 11
13726.211 18
13726.768 16
13727.325 12
13727.881 17
13728.438 13
13728.994 13
13729.551 8
13730.108 11
13730.664 9
13731.221 8
13731.778 6
13732.334 8
13732.891 11
13733.448 8
13734.005 10
13734.561 12
13735.118 13
13735.675 15
13736.232 13
13736.788 21
13737.345 23
13737.902 14
13738.459 13
13739.015 8
13739.572 8
13740.129 11
13740.686 14
13741.243 14
13741.800 10
13742.357 7
13742.914 10
13743.470 10
13744.027 12
13744.584 13
13745.141 15
13745.698 13
13746.255 14
13746.812 15
13747.369 16
13747.926 10
13748.483 9
13749.040 21
13749.597 23
13750.154 17
13750.711 13
13751.268 13
13751.825 6
13752.383 17
13752.940 25
13753.497 26
13754.054 21
13754.611 27
13755.168 25
13755.725 25
13756.283 13
13756.840 17
13757.397 20
13757.954 25
13758.511 22
13759.069 31
13759.626 25
13760.183 28
13760.740 36
13761.298 29
13761.855 29
13762.412 25
13762.969 19
13763.527 30
13764.084 24
13764.641 30
13765.199 40
13765.756 48
13766.313 41
13766.871 27
13767.428 32
13767.986 22
13768.543 22
13769.101 20
13769.658 22
13770.215 17
13770.773 22
13771.330 21
13771.888 24
13772.445 16
13773.003 20
13773.560 17
13774.118 13
13774.675 12
13775.233 15
13775.791 9
13776.348 12
13776.906 20
13777.463 12
13778.021 13
13778.579 9
13779.136 16
13779.694 18
13780.251 24
13780.809 17
13781.367 12
13781.924 15
13782.482 13
13783.040 18
13783.598 18
13784.155 9
13784.713 9
13785.271 12
13785.829 12
13786.386 12
13786.944 8
13787.502 15
13788.060 15
13788.618 15
13789.175 15
13789.733 10
13790.291 4
13790.849 11
13791.407 18
13791.965 19
13792.523 12
13793.081 13
13793.639 19
13794.196 14
13794.754 10
13795.312 16
13795.870 16
13796.428 13
13796.986 11
13797.544 10
13798.102 10
13798.660 6
13799.218 9
13799.776 11
13800.334 7
13800.893 7
13801.451 6
13802.009 11
13802.567 14
13803.125 8
13803.683 7
13804.241 8
13804.799 5
13805.358 2
13805.916 5
13806.474 12
13807.032 15
13807.590 16
13808.148 12
13808.707 8
13809.265 10
13809.823 13
13810.381 11
13810.940 11
13811.498 7
13812.056 13
13812.615 23
13813.173 18
13813.731 9
13814.290 8
13814.848 11
13815.406 12
13815.965 12
13816.523 13
13817.081 18
13817.640 16
13818.198 7
13818.757 8
13819.315 10
13819.874 14
13820.432 11
13820.991 7
13821.549 8
13822.108 12
13822.666 16
13823.225 9
13823.783 9
13824.342 19
13824.900 25
13825.459 17
13826.017 11
13826.576 19
13827.135 15
13827.693 11
13828.252 7
13828.810 11
13829.369 11
13829.928 17
13830.486 19
13831.045 9
13831.604 16
13832.162 25
13832.721 22
13833.280 20
13833.839 21
13834.397 21
13834.956 17
13835.515 24
13836.074 23
13836.633 18
13837.191 16
13837.750 13
13838.309 13
13838.868 24
13839.427 27
13839.985 28
13840.544 37
13841.103 31
13841.662 24
13842.221 28
13842.780 32
13843.339 29
13843.898 28
13844.457 20
13845.016 37
13845.575 42
13846.134 38
13846.693 44
13847.252 51
13847.811 51
13848.370 37
13848.929 37
13849.488 44
13850.047 48
13850.606 34
13851.165 36
13851.724 22
13852.283 31
13852.842 28
13853.402 24
13853.961 24
13854.520 18
13855.079 15
13855.638 18
13856.197 20
13856.757 25
13857.316 14
13857.875 24
13858.434 21
13858.993 27
13859.553 29
13860.112 28
13860.671 25
13861.231 17
13861.790 19
13862.349 22
13862.908 20
13863.468 28
13864.027 30
13864.586 33
13865.146 42
13865.705 34
13866.265 28
13866.824 35
13867.383 21
13867.943 23
13868.502 22
13869.062 29
13869.621 45
13870.181 49
13870.740 45
13871.300 53
13871.859 57
13872.419 49
13872.978 57
13873.538 53
13874.097 35
13874.657 40
13875.216 63
13875.776 54
13876.336 88
13876.895 89
13877.455 85
13878.014 78
13878.574 88
13879.134 102
13879.693 97
13880.253 122
13880.813 148
13881.372 132
13881.932 147
13882.492 176
13883.052 184
13883.611 183
13884.171 158
13884.731 153
13885.291 139
13885.850 134
13886.410 147
13886.970 155
13887.530 139
13888.090 128
13888.649 106
13889.209 93
13889.769 75
13890.329 57
13890.889 56
13891.449 44
13892.009 49
13892.569 40
13893.129 44
13893.688 38
13894.248 53
13894.808 39
13895.368 27
13895.928 17
13896.488 29
13897.048 34
13897.608 31
13898.168 26
13898.728 28
13899.289 16
13899.849 16
13900.409 22
13900.969 13
13901.529 11
13902.089 11
13902.649 13
13903.209 16
13903.769 14
13904.330 24
13904.890 16
13905.450 17
13906.010 19
13906.570 17
13907.130 15
13907.691 13
13908.251 20
13908.811 21
13909.371 22
13909.932 12
13910.492 22
13911.052 17
13911.613 13
13912.173 11
13912.733 14
13913.294 17
13913.854 18
13914.414 10
13914.975 13
13915.535 11
13916.095 4
13916.656 8
13917.216 13
13917.777 9
13918.337 11
13918.897 8
13919.458 11
13920.018 16
13920.579 13
13921.139 11
13921.700 6
13922.260 6
13922.821 7
13923.381 8
13923.942 9
13924.503 10
13925.063 13
13925.624 15
13926.184 11
13926.745 20
13927.306 21
13927.866 21
13928.427 18
13928.987 20
13929.548 15
13930.109 14
13930.670 23
13931.230 29
13931.791 18
13932.352 18
13932.912 16
13933.473 10
13934.034 9
13934.595 20
13935.155 25
13935.716 23
13936.277 16
13936.838 15
13937.399 25
13937.959 29
13938.520 27
13939.081 22
13939.642 20
13940.203 21
13940.764 21
13941.325 25
13941.886 28
13942.447 24
13943.007 19
13943.568 19
13944.129 20
13944.690 20
13945.251 18
13945.812 15
13946.373 13
13946.934 11
13947.495 8
13948.056 8
13948.617 17
13949.178 17
13949.740 11
13950.301 7
13950.862 3
13951.423 4
13951.984 7
13952.545 15
13953.106 8
13953.667 7
13954.228 9
13954.790 13
13955.351 7
13955.912 14
13956.473 19
13957.034 13
13957.596 11
13958.157 9
13958.718 4
13959.279 5
13959.841 9
13960.402 10
13960.963 13
13961.525 11
13962.086 9
13962.647 13
13963.209 10
13963.770 6
13964.331 9
13964.893 14
13965.454 6
13966.015 7
13966.577 4
13967.138 7
13967.700 6
13968.261 12
13968.823 5
13969.384 10
13969.945 14
13970.507 10
13971.068 13
13971.630 12
13972.191 9
13972.753 9
13973.315 8
13973.876 10
13974.438 12
13974.999 12
13975.561 12
13976.122 9
13976.684 8
13977.246 11
13977.807 9
13978.369 11
13978.931 12
13979.492 14
13980.054 7
13980.616 3
13981.177 9
13981.739 8
13982.301 10
13982.862 14
13983.424 14
13983.986 11
13984.548 18
13985.110 8
13985.671 7
13986.233 13
13986.795 17
13987.357 14
13987.919 15
13988.480 9
13989.042 4
13989.604 5
13990.166 5
13990.728 7
13991.290 8
13991.852 5
13992.414 2
13992.976 2
13993.538 7
13994.100 5
13994.661 8
13995.223 11
13995.785 10
13996.347 8
13996.909 3
13997.472 9
13998.034 12
13998.596 15
13999.158 8
13999.720 14
14000.282 11
14000.844 8
14001.406 8
14001.968 4
14002.530 2
14003.092 8
14003.655 15
14004.217 8
14004.779 7
14005.341 18
14005.903 14
14006.465 5
14007.028 9
14007.590 5
14008.152 6
14008.714 9
14009.277 10
14009.839 6
14010.401 6
14010.964 7
14011.526 12
14012.088 11
14012.650 9
14013.213 7
14013.775 7
14014.338 8
14014.900 1
14015.462 5
14016.025 9
14016.587 4
14017.150 2
14017.712 3
14018.274 5
14018.837 3
14019.399 13
14019.962 16
14020.524 13
14021.087 13
14021.649 15
14022.212 14
14022.774 14
14023.337 8
14023.899 17
14024.462 13
14025.025 15
14025.587 9
14026.150 6
14026.712 12
14027.275 8
14027.838 10
14028.400 5
14028.963 1
14029.526 8
14030.088 10
14030.651 12
14031.214 19
14031.776 12
14032.339 10
14032.902 15
14033.465 14
14034.027 5
14034.590 3
14035.153 4
14035.716 6
14036.279 9
14036.841 21
14037.404 13
14037.967 10
14038.530 12
14039.093 9
14039.656 9
14040.218 8
14040.781 8
14041.344 7
14041.907 7
14042.470 9
14043.033 7
14043.596 5
14044.159 12
14044.722 12
14045.285 12
14045.848 9
14046.411 11
14046.974 7
14047.537 11
14048.100 10
14048.663 7
14049.226 12
14049.789 10
14050.352 10
14050.915 7
14051.478 11
14052.042 11
14052.605 7
14053.168 12
14053.731 13
14054.294 5
14054.857 6
14055.421 5
14055.984 11
14056.547 10
14057.110 8
14057.673 8
14058.237 8
14058.800 7
14059.363 4
14059.926 7
14060.490 7
14061.053 10
14061.616 6
14062.180 4
14062.743 5
14063.306 12
14063.870 12
14064.433 10
14064.996 8
14065.560 3
14066.123 8
14066.687 2
14067.250 9
14067.814 13
14068.377 10
14068.940 10
14069.504 10
14070.067 10
14070.631 11
14071.194 8
14071.758 6
14072.321 6
14072.885 5
14073.448 13
14074.012 16
14074.576 12
14075.139 12
14075.703 7
14076.266 6
14076.830 12
14077.394 7
14077.957 5
14078.521 7
14079.085 5
14079.648 3
14080.212 5
14080.776 12
14081.339 7
14081.903 10
14082.467 8
14083.031 5
14083.594 5
14084.158 6
14084.722 12
14085.286 14
14085.849 4
14086.413 10
14086.977 10
14087.541 5
14088.105 4
14088.669 8
14089.232 1
14089.796 3
14090.360 8
14090.924 7
14091.488 12
14092.052 18
14092.616 15
14093.180 8
14093.744 10
14094.308 5
14094.872 11
14095.436 12
14096.000 5
14096.564 2
14097.128 5
14097.692 9
14098.256 9
14098.820 6
14099.384 6
14099.948 13
14100.512 7
14101.076 2
14101.640 4
14102.204 4
14102.768 2
14103.333 8
14103.897 10
14104.461 5
14105.025 5
14105.589 8
14106.154 14
14106.718 7
14107.282 8
14107.846 4
14108.410 11
14108.975 13
14109.539 7
14110.103 8
14110.668 8
14111.232 9
14111.796 8
14112.360 1
14112.925 3
14113.489 7
14114.054 13
14114.618 8
14115.182 7
14115.747 9
14116.311 8
14116.875 5
14117.440 4
14118.004 5
14118.569 8
14119.133 5
14119.698 5
14120.262 10
14120.827 8
14121.391 5
14121.956 4
14122.520 7
14123.085 3
14123.649 4
14124.214 7
14124.778 3
14125.343 4
14125.908 5
14126.472 12
14127.037 12
14127.601 2
14128.166 2
14128.731 4
14129.295 5
14129.860 5
14130.425 2
14130.990 8
14131.554 4
14132.119 5
14132.684 2
14133.248 3
14133.813 4
14134.378 4
14134.943 6
14135.507 2
14136.072 8
14136.637 8
14137.202 7
14137.767 6
14138.332 7
14138.896 2
14139.461 4
14140.026 10
14140.591 12
14141.156 10
14141.721 11
14142.286 6
14142.851 5
14143.416 7
14143.981 10
14144.546 1
14145.111 3
14145.676 3
14146.241 7
14146.806 8
14147.371 6
14147.936 7
14148.501 2
14149.066 2
14149.631 6
14150.196 3
14150.761 6
14151.326 3
14151.891 7
14152.456 6
14153.021 2
14153.587 1
14154.152 9
14154.717 6
14155.282 5
14155.847 3
14156.413 3
14156.978 4
14157.543 2
14158.108 1
14158.673 2
14159.239 7
14159.804 10
14160.369 9
14160.935 11
14161.500 9
14162.065 4
14162.631 2
14163.196 2
14163.761 6
14164.327 7
14164.892 7
14165.457 6
14166.023 10
14166.588 5
14167.154 5
14167.719 8
14168.284 3
14168.850 5
14169.415 6
14169.981 3
14170.546 3
14171.112 1
14171.677 9
14172.243 6
14172.808 4
14173.374 4
14173.939 1
14174.505 1
14175.071 1
14175.636 4
14176.202 8
14176.767 5
14177.333 3
14177.899 3
14178.464 5
14179.030 9
14179.596 9
14180.161 5
14180.727 7
14181.293 10
14181.858 8
14182.424 7
14182.990 6
14183.556 2
14184.121 2
14184.687 5
14185.253 5
14185.819 2
14186.384 4
14186.950 4
14187.516 5
14188.082 8
14188.648 2
14189.214 2
14189.779 1
14190.345 4
14190.911 6
14191.477 3
14192.043 8
14192.609 2
14193.175 3
14193.741 7
14194.307 3
14194.873 4
14195.439 0
14196.005 4
14196.571 7
14197.137 1
14197.703 2
14198.269 6
14198.835 7
14199.401 4
14199.967 1
14200.533 2
14201.099 1
14201.665 3
14202.231 0
14202.798 1
14203.364 2
14203.930 4
14204.496 3
14205.062 2
14205.628 2
14206.195 7
14206.761 10
14207.327 13
14207.893 11
14208.459 4
14209.026 6
14209.592 6
14210.158 3
14210.725 3
14211.291 2
14211.857 7
14212.423 5
14212.990 3
14213.556 9
14214.123 9
14214.689 2
14215.255 5
14215.822 2
14216.388 1
14216.954 2
14217.521 2
14218.087 2
14218.654 3
14219.220 3
14219.787 4
14220.353 7
14220.920 12
14221.486 9
14222.053 7
14222.619 7
14223.186 2
14223.752 3
14224.319 4
14224.885 1
14225.452 4
14226.019 8
14226.585 7
14227.152 4
14227.718 4
14228.285 9
14228.852 13
14229.418 8
14229.985 5
14230.552 2
14231.118 5
14231.685 6
14232.252 6
14232.818 10
14233.385 6
14233.952 3
14234.519 5
14235.086 5
14235.652 3
14236.219 1
14236.786 2
14237.353 0
14237.920 7
14238.486 8
14239.053 4
14239.620 4
14240.187 6
14240.754 7
14241.321 6
14241.888 5
14242.455 7
14243.021 7
14243.588 4
14244.155 5
14244.722 4
14245.289 5
14245.856 3
14246.423 2
14246.990 4
14247.557 5
14248.124 6
14248.691 4
14249.258 2
14249.825 2
14250.393 5
14250.960 2
14251.527 3
14252.094 6
14252.661 5
14253.228 5
14253.795 5
14254.362 2
14254.930 1
14255.497 3
14256.064 1
14256.631 8
14257.198 7
14257.766 9
14258.333 9
14258.900 4
14259.467 4
14260.035 1
14260.602 5
14261.169 1
14261.736 3
14262.304 4
14262.871 7
14263.438 4
14264.006 3
14264.573 1
14265.140 1
14265.708 1
14266.275 2
14266.843 0
14267.410 0
14267.977 4
14268.545 6
14269.112 4
14269.680 3
14270.247 2
14270.815 4
14271.382 5
14271.950 10
14272.517 7
14273.085 8
14273.652 3
14274.220 4
14274.787 5
14275.355 5
14275.923 7
14276.490 1
14277.058 1
14277.625 1
14278.193 5
14278.761 6
14279.328 2
14279.896 3
14280.464 9
14281.031 3
14281.599 2
14282.167 4
14282.734 3
14283.302 4
14283.870 5
14284.438 4
14285.005 7
14285.573 8
14286.141 3
14286.709 3
14287.277 4
14287.844 1
14288.412 1
14288.980 0
14289.548 2
14290.116 5
14290.684 11
14291.252 4
14291.819 4
14292.387 4
14292.955 4
14293.523 10
14294.091 6
14294.659 8
14295.227 13
14295.795 14
14296.363 6
14296.931 4
14297.499 9
14298.067 9
14298.635 6
14299.203 6
14299.771 3
14300.339 4
14300.907 3
14301.475 5
14302.044 10
14302.612 1
14303.180 2
14303.748 6
14304.316 4
14304.884 3
14305.452 3
14306.021 0
14306.589 2
14307.157 4
14307.725 5
14308.293 5
14308.862 7
14309.430 4
14309.998 2
14310.566 0
14311.135 1
14311.703 2
14312.271 3
14312.840 3
14313.408 5
14313.976 9
14314.545 8
14315.113 10
14315.681 15
14316.250 10
14316.818 11
14317.386 12
14317.955 9
14318.523 7
14319.092 5
14319.660 3
14320.229 7
14320.797 5
14321.366 5
14321.934 4
14322.503 5
14323.071 8
14323.640 5
14324.208 3
14324.777 6
14325.345 3
14325.914 4
14326.482 5
14327.051 0
14327.620 5
14328.188 6
14328.757 7
14329.326 9
14329.894 3
14330.463 6
14331.032 3
14331.600 2
14332.169 1
14332.738 1
14333.306 2
14333.875 3
14334.444 3
14335.013 2
14335.581 3
14336.150 5
14336.719 6
14337.288 2
14337.857 4
14338.425 3
14338.994 3
14339.563 1
14340.132 5
14340.701 7
14341.270 3
14341.839 4
14342.407 4
14342.976 1
14343.545 2
14344.114 2
14344.683 2
14345.252 2
14345.821 3
14346.390 2
14346.959 4
14347.528 4
14348.097 3
14348.666 3
14349.235 5
14349.804 2
14350.373 2
14350.942 3
14351.511 4
14352.080 7
14352.650 3
14353.219 1
14353.788 0
14354.357 3
14354.926 5
14355.495 4
14356.064 2
14356.634 5
14357.203 0
14357.772 8
14358.341 10
14358.910 7
14359.480 8
14360.049 1
14360.618 2
14361.187 1
14361.757 1
14362.326 6
14362.895 5
14363.465 1
14364.034 3
14364.603 2
14365.173 5
14365.742 4
14366.311 3
14366.881 0
14367.450 2
14368.020 5
14368.589 3
14369.158 2
14369.728 5
14370.297 5
14370.867 1
14371.436 4
14372.006 4
14372.575 8
14373.145 4
14373.714 3
14374.284 4
14374.853 12
14375.423 8
14375.992 2
14376.562 7
14377.132 6
14377.701 3
14378.271 1
14378.840 8
14379.410 8
14379.980 6
14380.549 1
14381.119 1
14381.689 8
14382.258 3
14382.828 4
14383.398 6
14383.968 6
14384.537 4
14385.107 5
14385.677 4
14386.247 2
14386.816 0
14387.386 2
14387.956 5
14388.526 5
14389.096 0
14389.665 1
14390.235 5
14390.805 2
14391.375 2
14391.945 6
14392.515 7
14393.085 2
14393.655 3
14394.224 4
14394.794 8
14395.364 6
14395.934 2
14396.504 0
14397.074 2
14397.644 2
14398.214 1
14398.784 5
14399.354 3
14399.924 9
14400.494 5
14401.064 8
14401.635 3
14402.205 2
14402.775 2
14403.345 3
14403.915 3
14404.485 2
14405.055 2
14405.625 3
14406.196 4
14406.766 6
14407.336 3
14407.906 1
14408.476 4
14409.046 6
14409.617 11
14410.187 13
14410.757 13
14411.327 15
14411.898 8
14412.468 8
14413.038 7
14413.609 7
14414.179 6
14414.749 10
14415.320 9
14415.890 7
14416.460 6
14417.031 2
14417.601 2
14418.172 5
14418.742 4
14419.312 3
14419.883 7
14420.453 3
14421.024 6
14421.594 2
14422.165 4
14422.735 4
14423.306 2
14423.876 2
14424.447 1
14425.017 5
14425.588 5
14426.158 5
14426.729 1
14427.299 1
14427.870 3
14428.441 3
14429.011 4
14429.582 7
14430.152 9
14430.723 3
14431.294 3
14431.864 2
14432.435 2
14433.006 1
14433.577 5
14434.147 3
14434.718 3
14435.289 2
14435.859 1
14436.430 2
14437.001 0
14437.572 5
14438.143 1
14438.713 1
14439.284 3
14439.855 1
14440.426 1
14440.997 3
14441.568 1
14442.138 3
14442.709 1
14443.280 4
14443.851 1
14444.422 1
14444.993 3
14445.564 2
14446.135 8
14446.706 10
14447.277 5
14447.848 7
14448.419 3
14448.990 3
14449.561 4
14450.132 4
14450.703 4
14451.274 5
14451.845 3
14452.416 3
14452.987 5
14453.558 6
14454.129 7
14454.700 4
14455.272 5
14455.843 3
14456.414 1
14456.985 1
14457.556 3
14458.127 2
14458.699 0
14459.270 2
14459.841 2
14460.412 4
14460.984 2
14461.555 6
14462.126 0
14462.697 6
14463.269 8
14463.840 10
14464.411 9
14464.983 6
14465.554 5
14466.125 2
14466.697 0
14467.268 3
14467.839 2
14468.411 5
14468.982 4
14469.554 1
14470.125 1
14470.696 4
14471.268 4
14471.839 3
14472.411 8
14472.982 9
14473.554 7
14474.125 2
14474.697 1
14475.268 0
14475.840 1
14476.411 4
14476.983 2
14477.554 2
14478.126 5
14478.698 6
14479.269 3
14479.841 6
14480.413 7
14480.984 2
14481.556 2
14482.127 2
14482.699 1
14483.271 2
14483.843 0
14484.414 2
14484.986 1
14485.558 0
14486.129 2
14486.701 0
14487.273 2
14487.845 5
14488.416 2
14488.988 0
14489.560 0
14490.132 1
14490.704 2
14491.276 3
14491.847 4
14492.419 5
14492.991 2
14493.563 5
14494.135 4
14494.707 9
14495.279 7
14495.851 1
14496.423 3
14496.995 5
14497.567 7
14498.139 7
14498.711 5
14499.283 5
14499.855 8
14500.427 9
14500.999 6
14501.571 3
14502.143 3
14502.715 9
14503.287 4
14503.859 2
14504.431 4
14505.003 8
14505.575 8
14506.147 2
14506.720 4
14507.292 5
14507.864 2
14508.436 2
14509.008 4
14509.580 0
14510.153 4
14510.725 5
14511.297 1
14511.869 13
14512.442 9
14513.014 6
14513.586 8
14514.158 5
14514.731 4
14515.303 2
14515.875 2
14516.448 1
14517.020 6
14517.592 3
14518.165 5
14518.737 2
14519.310 2
14519.882 5
14520.454 6
14521.027 5
14521.599 10
14522.172 10
14522.744 4
14523.317 7
14523.889 6
14524.462 7
14525.034 3
14525.607 4
14526.179 9
14526.752 12
14527.324 9
14527.897 8
14528.469 3
14529.042 5
14529.615 3
14530.187 4
14530.760 5
14531.332 2
14531.905 2
14532.478 4
14533.050 10
14533.623 20
14534.196 12
14534.768 9
14535.341 10
14535.914 5
14536.487 6
14537.059 2
14537.632 1
14538.205 1
14538.778 0
14539.350 2
14539.923 1
14540.496 0
14541.069 4
14541.642 2
14542.215 2
14542.787 1
14543.360 1
14543.933 2
14544.506 5
14545.079 10
14545.652 8
14546.225 4
14546.798 1
14547.371 2
14547.944 2
14548.517 1
14549.090 1
14549.663 5
14550.236 3
14550.809 3
14551.382 1
14551.955 1
14552.528 0
14553.101 4
14553.674 5
14554.247 5
14554.820 2
14555.393 3
14555.966 5
14556.539 1
14557.112 1
14557.686 3
14558.259 3
14558.832 2
14559.405 6
14559.978 5
14560.551 4
14561.125 1
14561.698 1
14562.271 1
14562.844 0
14563.418 1
14563.991 4
14564.564 4
14565.138 2
14565.711 7
14566.284 4
14566.857 6
14567.431 3
14568.004 1
14568.578 0
14569.151 6
14569.724 2
14570.298 2
14570.871 1
14571.445 2
14572.018 2
14572.591 0
14573.165 0
14573.738 0
14574.312 6
14574.885 7
14575.459 6
14576.032 3
14576.606 4
14577.179 5
14577.753 2
14578.326 3
14578.900 7
14579.474 4
14580.047 2
14580.621 2
14581.194 4
14581.768 5
14582.342 7
14582.915 15
14583.489 10
14584.063 11
14584.636 7
14585.210 8
14585.784 8
14586.357 3
14586.931 3
14587.505 2
14588.079 5
14588.652 5
14589.226 3
14589.800 2
14590.374 7
14590.947 2
14591.521 1
14592.095 3
14592.669 5
14593.243 3
14593.817 0
14594.390 1
14594.964 5
14595.538 4
14596.112 4
14596.686 4
14597.260 2
14597.834 4
14598.408 3
14598.982 2
14599.556 4
14600.130 4
14600.704 4
14601.278 7
14601.852 2
14602.426 1
14603.000 1
14603.574 3
14604.148 4
14604.722 6
14605.296 1
14605.870 5
14606.444 2
14607.018 1
14607.593 0
14608.167 0
14608.741 2
14609.315 6
14609.889 3
14610.463 3
14611.038 7
14611.612 3
14612.186 4
14612.760 4
14613.334 8
14613.909 5
14614.483 4
14615.057 3
14615.632 0
14616.206 1
14616.780 4
14617.354 7
14617.929 2
14618.503 3
14619.078 1
14619.652 1
14620.226 6
14620.801 9
14621.375 4
14621.949 5
14622.524 1
14623.098 1
14623.673 0
14624.247 0
14624.822 2
14625.396 0
14625.971 0
14626.545 2
14627.120 1
14627.694 4
14628.269 3
14628.843 2
14629.418 4
14629.992 6
14630.567 7
14631.142 6
14631.716 10
14632.291 3
14632.865 1
14633.440 3
14634.015 5
14634.589 1
14635.164 3
14635.739 2
14636.313 3
14636.888 8
14637.463 6
14638.038 4
14638.612 6
14639.187 6
14639.762 6
14640.337 7
14640.911 3
14641.486 1
14642.061 4
14642.636 3
14643.211 3
14643.785 2
14644.360 0
14644.935 0
14645.510 3
14646.085 4
14646.660 2
14647.235 2
14647.810 5
14648.385 3
14648.959 0
14649.534 1
14650.109 2
14650.684 2
14651.259 2
14651.834 5
14652.409 6
14652.984 2
14653.559 2
14654.134 0
14654.709 1
14655.285 4
14655.860 6
14656.435 1
14657.010 3
14657.585 4
14658.160 0
14658.735 1
14659.310 1
14659.885 1
14660.461 2
14661.036 3
14661.611 5
14662.186 4
14662.761 3
14663.337 10
14663.912 8
14664.487 3
14665.062 3
14665.638 2
14666.213 1
14666.788 1
14667.363 1
14667.939 5
14668.514 9
14669.089 5
14669.665 6
14670.240 0
14670.816 7
14671.391 7
14671.966 4
14672.542 3
14673.117 3
14673.693 3
14674.268 1
14674.843 7
14675.419 7
14675.994 10
14676.570 4
14677.145 0
14677.721 3
14678.296 6
14678.872 4
14679.447 2
14680.023 1
14680.598 3
14681.174 2
14681.750 2
14682.325 2
14682.901 2
14683.476 1
14684.052 4
14684.628 6
14685.203 5
14685.779 8
14686.355 9
14686.930 4
14687.506 4
14688.082 4
14688.657 3
14689.233 5
14689.809 5
14690.385 7
14690.960 11
14691.536 10
14692.112 3
14692.688 11
14693.264 8
14693.839 5
14694.415 4
14694.991 3
14695.567 0
14696.143 4
14696.719 2
14697.295 4
14697.870 8
14698.446 3
14699.022 2
14699.598 5
14700.174 4
14700.750 3
14701.326 6
14701.902 3
14702.478 0
14703.054 1
14703.630 2
14704.206 2
14704.782 5
14705.358 4
14705.934 1
14706.510 0
14707.086 0
14707.662 10
14708.239 10
14708.815 3
14709.391 4
14709.967 4
14710.543 6
14711.119 5
14711.695 5
14712.272 2
14712.848 2
14713.424 2
14714.000 4
14714.576 7
14715.153 5
14715.729 6
14716.305 2
14716.881 1
14717.458 0
14718.034 0
14718.610 0
14719.187 3
14719.763 7
14720.339 6
14720.916 5
14721.492 2
14722.068 5
14722.645 6
14723.221 5
14723.798 3
14724.374 1
14724.950 0
14725.527 6
14726.103 4
14726.680 5
14727.256 4
14727.833 2
14728.409 0
14728.986 2
14729.562 1
14730.139 1
14730.715 0
14731.292 0
14731.868 0
14732.445 4
14733.022 2
14733.598 9
14734.175 15
14734.751 9
14735.328 2
14735.905 3
14736.481 6
14737.058 9
14737.635 4
14738.211 4
14738.788 7
14739.365 8
14739.941 4
14740.518 3
14741.095 2
14741.672 0
14742.248 3
14742.825 8
14743.402 8
14743.979 4
14744.556 3
14745.132 5
14745.709 2
14746.286 1
14746.863 1
14747.440 0
14748.017 0
14748.594 0
14749.170 2
14749.747 0
14750.324 1
14750.901 1
14751.478 2
14752.055 6
14752.632 4
14753.209 3
14753.786 1
14754.363 0
14754.940 2
14755.517 1
14756.094 3
14756.671 5
14757.248 3
14757.825 3
14758.402 3
14758.980 4
14759.557 3
14760.134 1
14760.711 4
14761.288 3
14761.865 5
14762.442 5
14763.019 4
14763.597 1
14764.174 1
14764.751 2
14765.328 1
14765.906 1
14766.483 3
14767.060 0
14767.637 2
14768.215 1
14768.792 4
14769.369 4
14769.946 2
14770.524 1
14771.101 1
14771.678 2
14772.256 5
14772.833 4
14773.410 11
14773.988 11
14774.565 4
14775.143 3
14775.720 4
14776.298 1
14776.875 0
14777.452 3
14778.030 0
14778.607 3
14779.185 10
14779.762 7
14780.340 7
14780.917 8
14781.495 5
14782.072 4
14782.650 0
14783.228 1
14783.805 2
14784.383 1
14784.960 0
14785.538 2
14786.116 3
14786.693 1
14787.271 2
14787.848 3
14788.426 2
14789.004 4
14789.582 3
14790.159 8
14790.737 25
14791.315 15
14791.892 15
14792.470 8
14793.048 8
14793.626 3
14794.203 5
14794.781 7
14795.359 5
14795.937 7
14796.515 4
14797.092 6
14797.670 3
14798.248 1
14798.826 3
14799.404 5
14799.982 4
14800.560 7
14801.138 3
14801.716 2
14802.294 3
14802.871 1
14803.449 2
14804.027 1
14804.605 0
14805.183 2
14805.761 2
14806.339 5
14806.917 2
14807.495 0
14808.074 6
14808.652 5
14809.230 3
14809.808 6
14810.386 1
14810.964 1
14811.542 2
14812.120 6
14812.698 5
14813.276 4
14813.855 3
14814.433 3
14815.011 4
14815.589 6
14816.167 4
14816.746 2
14817.324 2
14817.902 2
14818.480 0
14819.059 0
14819.637 5
14820.215 4
14820.793 5
14821.372 0
14821.950 0
14822.528 1
14823.107 2
14823.685 2
14824.263 1
14824.842 2
14825.420 1
14825.999 5
14826.577 4
14827.155 3
14827.734 2
14828.312 1
14828.891 1
14829.469 5
14830.048 6
14830.626 6
14831.205 2
14831.783 2
14832.362 3
14832.940 4
14833.519 10
14834.097 3
14834.676 1
14835.255 3
14835.833 5
14836.412 7
14836.990 7
14837.569 7
14838.148 10
14838.726 2
14839.305 6
14839.884 6
14840.462 6
14841.041 2
14841.620 3
14842.198 0
14842.777 0
14843.356 3
14843.935 3
14844.513 1
14845.092 1
14845.671 1
14846.250 8
14846.828 5
14847.407 4
14847.986 1
14848.565 5
14849.144 4
14849.723 5
14850.302 5
14850.880 4
14851.459 4
14852.038 2
14852.617 2
14853.196 2
14853.775 3
14854.354 4
14854.933 7
14855.512 10
14856.091 7
14856.670 5
14857.249 7
14857.828 4
14858.407 1
14858.986 1
14859.565 3
14860.144 2
14860.723 2
14861.302 2
14861.881 2
14862.460 4
14863.040 3
14863.619 5
14864.198 6
14864.777 3
14865.356 3
14865.935 4
14866.515 3
14867.094 2
14867.673 2
14868.252 1
14868.831 0
14869.411 0
14869.990 1
14870.569 1
14871.148 2
14871.728 1
14872.307 2
14872.886 1
14873.466 4
14874.045 4
14874.624 4
14875.204 1
14875.783 3
14876.362 1
14876.942 3
14877.521 5
14878.101 3
14878.680 1
14879.260 0
14879.839 0
14880.418 3
14880.998 4
14881.577 4
14882.157 9
14882.736 16
14883.316 7
14883.895 6
14884.475 5
14885.055 3
14885.634 2
14886.214 8
14886.793 11
14887.373 4
14887.952 1
14888.532 2
14889.112 2
14889.691 3
14890.271 0
14890.851 3
14891.430 3
14892.010 1
14892.590 2
14893.169 9
14893.749 3
14894.329 0
14894.909 1
14895.488 3
14896.068 4
14896.648 0
14897.228 2
14897.807 1
14898.387 5
14898.967 6
14899.547 5
14900.127 2
14900.707 3
14901.286 5
14901.866 3
14902.446 1
14903.026 1
14903.606 4
14904.186 2
14904.766 5
14905.346 4
14905.926 2
14906.506 2
14907.086 0
14907.666 1
14908.246 3
14908.826 0
14909.406 0
14909.986 1
14910.566 7
14911.146 4
14911.726 3
14912.306 3
14912.886 1
14913.466 0
14914.046 0
14914.626 4
14915.207 3
14915.787 9
14916.367 4
14916.947 5
14917.527 9
14918.107 3
14918.688 1
14919.268 2
14919.848 1
14920.428 2
14921.008 1
14921.589 4
14922.169 4
14922.749 14
14923.330 9
14923.910 12
14924.490 6
14925.071 3
14925.651 3
14926.231 2
14926.812 1
14927.392 2
14927.972 3
14928.553 2
14929.133 7
14929.714 4
14930.294 3
14930.874 0
14931.455 1
14932.035 3
14932.616 2
14933.196 2
14933.777 3
14934.357 1
14934.938 0
14935.518 1
14936.099 2
14936.679 2
14937.260 0
14937.841 1
14938.421 0
14939.002 0
14939.582 2
14940.163 1
14940.744 4
14941.324 6
14941.905 5
14942.486 1
14943.066 3
14943.647 2
14944.228 1
14944.808 1
14945.389 0
14945.970 3
14946.551 5
14947.131 2
14947.712 2
14948.293 2
14948.874 3
14949.454 5
14950.035 9
14950.616 5
14951.197 2
14951.778 5
14952.359 4
14952.939 1
14953.520 2
14954.101 0
14954.682 1
14955.263 3
14955.844 1
14956.425 8
14957.006 6
14957.587 2
14958.168 1
14958.749 8
14959.330 4
14959.911 4
14960.492 3
14961.073 9
14961.654 6
14962.235 5
14962.816 0
14963.397 2
14963.978 2
14964.559 2
14965.140 1
14965.721 2
14966.302 1
14966.884 1
14967.465 0
14968.046 2
14968.627 5
14969.208 2
14969.789 4
14970.371 2
14970.952 3
14971.533 1
14972.114 0
14972.696 2
14973.277 4
14973.858 1
14974.439 3
14975.021 2
14975.602 1
14976.183 2
14976.765 0
14977.346 2
14977.927 3
14978.509 1
14979.090 1
14979.671 1
14980.253 4
14980.834 1
14981.416 0
14981.997 0
14982.579 0
14983.160 0
14983.741 0
14984.323 6
14984.904 6
14985.486 5
14986.067 6
14986.649 2
14987.230 2
14987.812 4
14988.394 4
14988.975 4
14989.557 1
14990.138 2
14990.720 2
14991.302 0
14991.883 1
14992.465 3
14993.046 2
14993.628 2
14994.210 4
14994.791 4
14995.373 2
14995.955 2
14996.537 4
14997.118 3
14997.700 3
14998.282 2
14998.863 2
14999.445 5
15000.027 2
15000.609 1
15001.191 0
15001.772 2
15002.354 6
15002.936 4
15003.518 0
15004.100 1
15004.682 2
15005.264 1
15005.845 2
15006.427 3
15007.009 2
15007.591 4
15008.173 2
15008.755 3
15009.337 3
15009.919 5
15010.501 2
15011.083 4
15011.665 5
15012.247 3
15012.829 1
15013.411 2
15013.993 4
15014.575 2
15015.157 1
15015.739 4
15016.321 3
15016.904 0
15017.486 2
15018.068 3
15018.650 2
15019.232 3
15019.814 3
15020.396 0
15020.979 2
15021.561 2
15022.143 3
15022.725 4
15023.307 1
15023.890 0
15024.472 2
15025.054 2
15025.636 4
15026.219 3
15026.801 3
15027.383 2
15027.966 7
15028.548 7
15029.130 6
15029.713 3
15030.295 0
15030.877 2
15031.460 4
15032.042 4
15032.625 5
15033.207 5
15033.789 6
15034.372 5
15034.954 5
15035.537 2
15036.119 1
15036.702 0
15037.284 7
15037.867 5
15038.449 1
15039.032 2
15039.614 3
15040.197 3
15040.780 3
15041.362 3
15041.945 10
15042.527 10
15043.110 4
15043.693 3
15044.275 1
15044.858 15
15045.441 14
15046.023 12
15046.606 9
15047.189 9
15047.771 3
15048.354 7
15048.937 13
15049.519 10
15050.102 10
15050.685 6
15051.268 6
15051.850 5
15052.433 4
15053.016 1
15053.599 1
15054.182 2
15054.765 1
15055.347 6
15055.930 6
15056.513 4
15057.096 8
15057.679 4
15058.262 3
15058.845 1
15059.428 0
15060.011 1
15060.594 2
15061.177 0
15061.760 2
15062.342 2
15062.925 2
15063.508 2
15064.092 2
15064.675 1
15065.258 1
15065.841 3
15066.424 1
15067.007 6
15067.590 6
15068.173 3
15068.756 2
15069.339 5
15069.922 2
15070.505 2
15071.089 1
15071.672 3
15072.255 6
15072.838 8
15073.421 6
15074.005 5
15074.588 0
15075.171 1
15075.754 6
15076.337 8
15076.921 6
15077.504 9
15078.087 5
15078.671 6
15079.254 4
15079.837 5
15080.421 2
15081.004 0
15081.587 2
15082.171 1
15082.754 3
15083.337 3
15083.921 5
15084.504 2
15085.088 2
15085.671 6
15086.255 4
15086.838 6
15087.421 2
15088.005 2
15088.588 3
15089.172 3
15089.755 1
15090.339 5
15090.923 4
15091.506 6
15092.090 2
15092.673 2
15093.257 4
15093.840 5
15094.424 8
15095.008 2
15095.591 2
15096.175 1
15096.759 0
15097.342 3
15097.926 2
15098.510 3
15099.093 7
15099.677 3
15100.261 1
15100.844 7
15101.428 10
15102.012 4
15102.596 3
15103.179 13
15103.763 9
15104.347 6
15104.931 5
15105.515 6
15106.098 11
15106.682 8
15107.266 8
15107.850 4
15108.434 4
15109.018 1
15109.602 8
15110.186 12
15110.769 10
15111.353 7
15111.937 4
15112.521 3
15113.105 6
15113.689 10
15114.273 9
15114.857 6
15115.441 2
15116.025 3
15116.609 5
15117.193 6
15117.777 5
15118.361 12
15118.946 18
15119.530 22
15120.114 15
15120.698 21
15121.282 15
15121.866 13
15122.450 13
15123.034 11
15123.619 14
15124.203 15
15124.787 20
15125.371 16
15125.955 23
15126.540 39
15127.124 34
15127.708 38
15128.292 23
15128.877 13
15129.461 17
15130.045 19
15130.629 19
15131.214 12
15131.798 17
15132.382 19
15132.967 11
15133.551 14
15134.136 12
15134.720 19
15135.304 19
15135.889 9
15136.473 10
15137.058 6
15137.642 4
15138.226 4
15138.811 7
15139.395 8
15139.980 4
15140.564 3
15141.149 2
15141.733 3
15142.318 4
15142.902 2
15143.487 6
15144.072 11
15144.656 4
15145.241 3
15145.825 2
15146.410 2
15146.995 1
15147.579 7
15148.164 2
15148.748 1
15149.333 1
15149.918 5
15150.502 4
15151.087 1
15151.672 1
15152.257 1
15152.841 1
15153.426 1
15154.011 4
15154.596 2
15155.180 1
15155.765 3
15156.350 2
15156.935 6
15157.520 8
15158.104 4
15158.689 4
15159.274 1
15159.859 1
15160.444 2
15161.029 2
15161.614 0
15162.199 1
15162.783 3
15163.368 3
15163.953 2
15164.538 2
15165.123 5
15165.708 2
15166.293 1
15166.878 2
15167.463 1
15168.048 2
15168.633 4
15169.218 3
15169.803 2
15170.389 3
15170.974 5
15171.559 3
15172.144 10
15172.729 9
15173.314 6
15173.899 4
15174.484 4
15175.069 7
15175.655 3
15176.240 2
15176.825 2
15177.410 1
15177.995 4
15178.581 3
15179.166 1
15179.751 0
15180.336 1
15180.922 12
15181.507 10
15182.092 5
15182.678 3
15183.263 3
15183.848 7
15184.434 4
15185.019 6
15185.604 9
15186.190 7
15186.775 4
15187.360 6
15187.946 4
15188.531 5
15189.117 3
15189.702 5
15190.288 11
15190.873 5
15191.458 2
15192.044 2
15192.629 5
15193.215 7
15193.801 7
15194.386 4
15194.972 5
15195.557 1
15196.143 0
15196.728 1
15197.314 2
15197.899 6
15198.485 1
15199.071 4
15199.656 8
15200.242 6
15200.828 2
15201.413 5
15201.999 2
15202.585 2
15203.170 3
15203.756 3
15204.342 4
15204.928 3
15205.513 3
15206.099 4
15206.685 8
15207.271 6
15207.856 4
15208.442 4
15209.028 2
15209.614 3
15210.200 2
15210.785 0
15211.371 1
15211.957 2
15212.543 2
15213.129 4
15213.715 2
15214.301 5
15214.887 5
15215.473 5
15216.059 2
15216.645 0
15217.231 3
15217.817 3
15218.403 3
15218.989 1
15219.575 1
15220.161 2
15220.747 1
15221.333 5
15221.919 4
15222.505 2
15223.091 0
15223.677 1
15224.263 3
15224.849 2
15225.435 4
15226.021 2
15226.608 5
15227.194 6
15227.780 3
15228.366 0
15228.952 2
15229.539 2
15230.125 5
15230.711 3
15231.297 7
15231.883 10
15232.470 5
15233.056 2
15233.642 4
15234.229 3
15234.815 0
15235.401 4
15235.988 4
15236.574 1
15237.160 4
15237.747 4
15238.333 3
15238.919 3
15239.506 4
15240.092 2
15240.679 2
15241.265 2
15241.851 1
15242.438 0
15243.024 0
15243.611 2
15244.197 0
15244.784 3
15245.370 4
15245.957 11
15246.543 8
15247.130 8
15247.717 3
15248.303 6
15248.890 5
15249.476 1
15250.063 2
15250.649 3
15251.236 3
15251.823 4
15252.409 2
15252.996 2
15253.583 1
15254.169 1
15254.756 3
15255.343 8
15255.930 3
15256.516 6
15257.103 12
15257.690 10
15258.276 7
15258.863 3
15259.450 3
15260.037 2
15260.624 2
15261.210 2
15261.797 6
15262.384 4
15262.971 1
15263.558 5
15264.145 2
15264.732 2
15265.318 2
15265.905 7
15266.492 4
15267.079 5
15267.666 4
15268.253 3
15268.840 1
15269.427 2
15270.014 4
15270.601 4
15271.188 3
15271.775 2
15272.362 2
15272.949 7
15273.536 8
15274.123 3
15274.710 5
15275.297 6
15275.884 2
15276.472 3
15277.059 4
15277.646 1
15278.233 2
15278.820 4
15279.407 1
15279.994 3
15280.582 4
15281.169 3
15281.756 1
15282.343 0
15282.931 1
15283.518 1
15284.105 3
15284.692 1
15285.280 2
15285.867 3
15286.454 2
15287.041 4
15287.629 8
15288.216 8
15288.803 5
15289.391 5
15289.978 6
15290.566 2
15291.153 3
15291.740 3
15292.328 1
15292.915 2
15293.503 4
15294.090 5
15294.678 3
15295.265 5
15295.852 9
15296.440 3
15297.027 5
15297.615 1
15298.203 4
15298.790 5
15299.378 7
15299.965 5
15300.553 5
15301.140 3
15301.728 3
15302.316 3
15302.903 1
15303.491 0
15304.078 1
15304.666 5
15305.254 2
15305.841 6
15306.429 6
15307.017 5
15307.604 2
15308.192 4
15308.780 10
15309.368 11
15309.955 7
15310.543 2
15311.131 1
15311.719 4
15312.307 2
15312.894 3
15313.482 1
15314.070 5
15314.658 5
15315.246 4
15315.834 19
15316.421 20
15317.009 16
15317.597 10
15318.185 7
15318.773 3
15319.361 2
15319.949 0
15320.537 0
15321.125 1
15321.713 6
15322.301 7
15322.889 8
15323.477 5
15324.065 2
15324.653 1
15325.241 4
15325.829 3
15326.417 5
15327.005 5
15327.593 3
15328.181 4
15328.769 1
15329.357 0
15329.946 0
15330.534 0
15331.122 3
15331.710 5
15332.298 3
15332.886 4
15333.475 3
15334.063 6
15334.651 2
15335.239 5
15335.828 6
15336.416 5
15337.004 3
15337.592 2
15338.181 5
15338.769 3
15339.357 9
15339.946 5
15340.534 2
15341.122 3
15341.711 2
15342.299 2
15342.887 2
15343.476 4
15344.064 3
15344.653 3
15345.241 5
15345.829 4
15346.418 4
15347.006 5
15347.595 4
15348.183 2
15348.772 6
15349.360 6
15349.949 8
15350.537 6
15351.126 8
15351.714 8
15352.303 5
15352.892 3
15353.480 3
15354.069 4
15354.657 3
15355.246 3
15355.835 2
15356.423 0
15357.012 4
15357.601 2
15358.189 1
15358.778 0
15359.367 1
15359.955 3
15360.544 3
15361.133 1
15361.722 3
15362.310 3
15362.899 1
15363.488 6
15364.077 2
15364.665 2
15365.254 1
15365.843 0
15366.432 0
15367.021 0
15367.610 3
15368.198 1
15368.787 2
15369.376 0
15369.965 2
15370.554 2
15371.143 1
15371.732 1
15372.321 0
15372.910 1
15373.499 2
15374.088 2
15374.677 1
15375.266 0
15375.855 4
15376.444 7
15377.033 7
15377.622 3
15378.211 3
15378.800 1
15379.389 2
15379.978 1
15380.567 1
15381.156 2
15381.746 3
15382.335 3
15382.924 2
15383.513 0
15384.102 0
15384.691 0
15385.281 0
15385.870 3
15386.459 1
15387.048 3
15387.637 4
15388.227 1
15388.816 2
15389.405 2
15389.994 3
15390.584 2
15391.173 2
15391.762 0
15392.352 3
15392.941 1
15393.530 1
15394.120 3
15394.709 4
15395.299 2
15395.888 3
15396.477 1
15397.067 1
15397.656 5
15398.246 2
15398.835 4
15399.425 4
15400.014 2
15400.603 1
15401.193 2
15401.782 3
15402.372 1
15402.962 4
15403.551 5
15404.141 0
15404.730 2
15405.320 1
15405.909 3
15406.499 2
15407.089 2
15407.678 1
15408.268 1
15408.857 1
15409.447 0
15410.037 0
15410.626 0
15411.216 0
15411.806 0
15412.396 3
15412.985 3
15413.575 0
15414.165 0
15414.755 1
15415.344 3
15415.934 3
15416.524 6
15417.114 1
15417.703 2
15418.293 1
15418.883 2
15419.473 2
15420.063 1
15420.653 2
15421.243 5
15421.832 4
15422.422 5
15423.012 2
15423.602 2
15424.192 4
15424.782 5
15425.372 5
15425.962 7
15426.552 4
15427.142 4
15427.732 1
15428.322 1
15428.912 1
15429.502 0
15430.092 1
15430.682 0
15431.272 0
15431.862 2
15432.452 5
15433.043 2
15433.633 2
15434.223 4
15434.813 3
15435.403 4
15435.993 2
15436.583 0
15437.174 1
15437.764 0
15438.354 3
15438.944 1
15439.534 0
15440.125 1
15440.715 3
15441.305 2
15441.895 1
15442.486 0
15443.076 3
15443.666 2
15444.257 2
15444.847 3
15445.437 1
15446.028 0
15446.618 0
15447.208 1
15447.799 3
15448.389 1
15448.980 1
15449.570 1
15450.160 2
15450.751 4
15451.341 5
15451.932 5
15452.522 2
15453.113 1
15453.703 0
15454.294 1
15454.884 4
15455.475 1
15456.065 2
15456.656 3
15457.247 0
15457.837 3
15458.428 1
15459.018 1
15459.609 2
15460.200 2
15460.790 1
15461.381 2
15461.972 4
15462.562 1
15463.153 5
15463.744 4
15464.334 1
15464.925 0
15465.516 1
15466.106 2
15466.697 1
15467.288 2
15467.879 7
15468.469 9
15469.060 6
15469.651 2
15470.242 2
15470.833 2
15471.424 4
15472.014 4
15472.605 3
15473.196 0
15473.787 1
15474.378 4
15474.969 2
15475.560 0
15476.151 0
15476.742 0
15477.333 1
15477.924 1
15478.514 2
15479.105 2
15479.696 3
15480.287 4
15480.878 5
15481.470 1
15482.061 6
15482.652 3
15483.243 0
15483.834 1
15484.425 1
15485.016 3
15485.607 5
15486.198 4
15486.789 2
15487.380 3
15487.972 4
15488.563 5
15489.154 5
15489.745 3
15490.336 3
15490.928 3
15491.519 3
15492.110 6
15492.701 3
15493.292 6
15493.884 6
15494.475 2
15495.066 0
15495.658 9
15496.249 6
15496.840 2
15497.432 2
15498.023 0
15498.614 1
15499.206 1
15499.797 1
15500.388 5
15500.980 6
15501.571 2
15502.163 3
15502.754 4
15503.346 3
15503.937 2
15504.528 2
15505.120 3
15505.711 1
15506.303 2
15506.894 3
15507.486 5
15508.077 2
15508.669 2
15509.261 4
15509.852 5
15510.444 5
15511.035 4
15511.627 6
15512.219 5
15512.810 6
15513.402 5
15513.993 1
15514.585 1
15515.177 0
15515.768 0
15516.360 5
15516.952 3
15517.544 2
15518.135 3
15518.727 2
15519.319 2
15519.911 1
15520.502 6
15521.094 15
15521.686 8
15522.278 8
15522.870 10
15523.461 4
15524.053 4
15524.645 3
15525.237 2
15525.829 4
15526.421 2
15527.013 0
15527.605 13
15528.196 12
15528.788 10
15529.380 2
15529.972 2
15530.564 8
15531.156 2
15531.748 0
15532.340 2
15532.932 4
15533.524 2
15534.116 2
15534.708 1
15535.300 4
15535.892 5
15536.484 1
15537.077 1
15537.669 2
15538.261 8
15538.853 4
15539.445 6
15540.037 8
15540.629 10
15541.222 9
15541.814 7
15542.406 3
15542.998 3
15543.590 9
15544.183 6
15544.775 3
15545.367 3
15545.959 1
15546.552 3
15547.144 1
15547.736 0
15548.328 0
15548.921 3
15549.513 5
15550.105 3
15550.698 2
15551.290 4
15551.882 1
15552.475 2
15553.067 1
15553.660 2
15554.252 4
15554.844 1
15555.437 2
15556.029 1
15556.622 4
15557.214 7
15557.807 3
15558.399 1
15558.992 0
15559.584 2
15560.177 10
15560.769 8
15561.362 10
15561.954 9
15562.547 4
15563.140 1
15563.732 0
15564.325 0
15564.917 2
15565.510 0
15566.103 1
15566.695 2
15567.288 1
15567.881 4
15568.473 5
15569.066 2
15569.659 1
15570.252 2
15570.844 2
15571.437 4
15572.030 4
15572.622 3
15573.215 4
15573.808 4
15574.401 3
15574.994 3
15575.586 3
15576.179 4
15576.772 0
15577.365 1
15577.958 0
15578.551 2
15579.144 0
15579.737 3
15580.329 5
15580.922 4
15581.515 2
15582.108 4
15582.701 4
15583.294 6
15583.887 6
15584.480 2
15585.073 1
15585.666 3
15586.259 3
15586.852 2
15587.445 2
15588.038 0
15588.631 1
15589.224 5
15589.818 3
15590.411 1
15591.004 4
15591.597 6
15592.190 3
15592.783 1
15593.376 1
15593.970 0
15594.563 0
15595.156 3
15595.749 2
15596.342 5
15596.936 7
15597.529 3
15598.122 2
15598.715 4
15599.309 3
15599.902 1
15600.495 4
15601.088 5
15601.682 5
15602.275 2
15602.868 1
15603.462 1
15604.055 2
15604.649 0
15605.242 1
15605.835 1
15606.429 2
15607.022 3
15607.616 4
15608.209 13
15608.802 15
15609.396 7
15609.989 9
15610.583 4
15611.176 5
15611.770 3
15612.363 1
15612.957 5
15613.550 3
15614.144 0
15614.738 1
15615.331 2
15615.925 1
15616.518 1
15617.112 2
15617.706 2
15618.299 1
15618.893 3
15619.486 7
15620.080 6
15620.674 8
15621.268 6
15621.861 4
15622.455 5
15623.049 5
15623.642 7
15624.236 5
15624.830 3
15625.424 7
15626.017 4
15626.611 1
15627.205 2
15627.799 5
15628.393 3
15628.986 0
15629.580 2
15630.174 1
15630.768 2
15631.362 4
15631.956 1
15632.550 1
15633.144 5
15633.738 3
15634.332 2
15634.925 4
15635.519 1
15636.113 4
15636.707 1
15637.301 7
15637.895 6
15638.489 8
15639.083 3
15639.677 3
15640.271 3
15640.866 1
15641.460 2
15642.054 2
15642.648 1
15643.242 1
15643.836 3
15644.430 2
15645.024 4
15645.618 2
15646.213 1
15646.807 0
15647.401 1
15647.995 2
15648.589 0
15649.184 8
15649.778 11
15650.372 6
15650.966 0
15651.561 0
15652.155 5
15652.749 0
15653.343 2
15653.938 0
15654.532 2
15655.126 3
15655.721 5
15656.315 13
15656.909 12
15657.504 10
15658.098 6
15658.693 1
15659.287 0
15659.881 0
15660.476 0
15661.070 2
15661.665 2
15662.259 1
15662.854 4
15663.448 4
15664.043 8
15664.637 11
15665.232 6
15665.826 6
15666.421 2
15667.015 1
15667.610 1
15668.204 4
15668.799 5
15669.394 2
15669.988 6
15670.583 4
15671.178 5
15671.772 8
15672.367 3
15672.962 1
15673.556 3
15674.151 2
15674.746 3
15675.340 3
15675.935 7
15676.530 8
15677.125 6
15677.719 6
15678.314 4
15678.909 7
15679.504 2
15680.098 2
15680.693 3
15681.288 1
15681.883 1
15682.478 4
15683.073 3
15683.667 2
15684.262 3
15684.857 3
15685.452 4
15686.047 1
15686.642 0
15687.237 2
15687.832 2
15688.427 1
15689.022 2
15689.617 3
15690.212 2
15690.807 3
15691.402 2
15691.997 2
15692.592 4
15693.187 4
15693.782 5
15694.377 2
15694.972 1
15695.567 1
15696.162 3
15696.757 4
15697.353 5
15697.948 4
15698.543 1
15699.138 0
15699.733 1
15700.328 2
15700.924 0
15701.519 1
15702.114 1
15702.709 0
15703.305 1
15703.900 1
15704.495 3
15705.090 1
15705.686 1
15706.281 3
15706.876 7
15707.472 3
15708.067 3
15708.662 1
15709.258 3
15709.853 5
15710.448 5
15711.044 3
15711.639 8
15712.235 9
15712.830 4
15713.425 2
15714.021 2
15714.616 4
15715.212 5
15715.807 5
15716.403 6
15716.998 5
15717.594 1
15718.189 6
15718.785 2
15719.380 3
15719.976 1
15720.571 0
15721.167 1
15721.763 3
15722.358 3
15722.954 2
15723.549 0
15724.145 1
15724.741 4
15725.336 4
15725.932 3
15726.528 1
15727.123 0
15727.719 3
15728.315 1
15728.911 3
15729.506 1
15730.102 0
15730.698 1
15731.294 7
15731.889 5
15732.485 4
15733.081 1
15733.677 1
15734.273 0
15734.869 3
15735.464 0
15736.060 0
15736.656 1
15737.252 0
15737.848 1
15738.444 1
15739.040 1
15739.636 3
15740.232 2
15740.828 1
15741.424 0
15742.019 3
15742.615 3
15743.211 5
15743.807 2
15744.404 4
15745.000 7
15745.596 2
15746.192 4
15746.788 2
15747.384 3
15747.980 3
15748.576 11
15749.172 7
15749.768 3
15750.364 2
15750.960 2
15751.557 1
15752.153 9
15752.749 3
15753.345 1
15753.941 3
15754.538 6
15755.134 6
15755.730 4
15756.326 1
15756.923 0
15757.519 1
15758.115 3
15758.711 8
15759.308 5
15759.904 5
15760.500 8
15761.097 2
15761.693 2
15762.289 2
15762.886 6
15763.482 3
15764.078 1
15764.675 1
15765.271 1
15765.868 2
15766.464 1
15767.061 4
15767.657 5
15768.254 3
15768.850 2
15769.447 1
15770.043 0
15770.640 1
15771.236 2
15771.833 2
15772.429 0
15773.026 1
15773.622 1
15774.219 0
15774.815 0
15775.412 2
15776.009 6
15776.605 5
15777.202 8
15777.799 9
15778.395 8
15778.992 4
15779.589 7
15780.185 1
15780.782 3
15781.379 2
15781.975 4
15782.572 3
15783.169 3
15783.766 4
15784.363 6
15784.959 1
15785.556 2
15786.153 1
15786.750 4
15787.347 6
15787.943 5
15788.540 1
15789.137 3
15789.734 2
15790.331 1
15790.928 1
15791.525 3
15792.122 0
15792.719 2
15793.316 1
15793.912 1
15794.509 5
15795.106 4
15795.703 1
15796.300 5
15796.897 4
15797.494 2
15798.091 5
15798.689 3
15799.286 3
15799.883 3
15800.480 2
15801.077 1
15801.674 3
15802.271 3
15802.868 3
15803.465 5
15804.062 1
15804.660 1
15805.257 3
15805.854 2
15806.451 6
15807.048 2
15807.646 3
15808.243 7
15808.840 6
15809.437 5
15810.035 7
15810.632 3
15811.229 4
15811.826 1
15812.424 2
15813.021 5
15813.618 2
15814.216 5
15814.813 5
15815.410 1
15816.008 5
15816.605 5
15817.203 4
15817.800 3
15818.397 4
15818.995 2
15819.592 2
15820.190 0
15820.787 1
15821.385 2
15821.982 4
15822.580 2
15823.177 0
15823.775 0
15824.372 1
15824.970 1
15825.567 3
15826.165 3
15826.762 2
15827.360 1
15827.958 5
15828.555 4
15829.153 2
15829.750 13
15830.348 10
15830.946 5
15831.543 4
15832.141 2
15832.739 1
15833.336 3
15833.934 5
15834.532 6
15835.130 5
15835.727 5
15836.325 5
15836.923 1
15837.521 1
15838.118 5
15838.716 8
15839.314 7
15839.912 8
15840.510 5
15841.108 2
15841.705 1
15842.303 2
15842.901 2
15843.499 1
15844.097 2
15844.695 1
15845.293 1
15845.891 3
15846.489 3
15847.087 2
15847.685 6
15848.283 9
15848.881 6
15849.479 9
15850.077 2
15850.675 1
15851.273 2
15851.871 0
15852.469 8
15853.067 4
15853.665 3
15854.263 6
15854.861 1
15855.459 1
15856.057 2
15856.655 8
15857.254 6
15857.852 1
15858.450 0
15859.048 2
15859.646 3
15860.245 8
15860.843 4
15861.441 4
15862.039 2
15862.637 10
15863.236 6
15863.834 4
15864.432 3
15865.031 1
15865.629 5
15866.227 8
15866.826 8
15867.424 4
15868.022 1
15868.621 3
15869.219 6
15869.817 7
15870.416 6
15871.014 5
15871.613 4
15872.211 3
15872.809 4
15873.408 3
15874.006 2
15874.605 1
15875.203 3
15875.802 1
15876.400 4
15876.999 5
15877.597 2
15878.196 5
15878.795 4
15879.393 1
15879.992 8
15880.590 12
15881.189 8
15881.787 2
15882.386 5
15882.985 4
15883.583 5
15884.182 2
15884.781 3
15885.379 4
15885.978 1
15886.577 2
15887.175 3
15887.774 11
15888.373 11
15888.972 4
15889.570 2
15890.169 1
15890.768 1
15891.367 0
15891.966 1
15892.564 1
15893.163 0
15893.762 0
15894.361 3
15894.960 4
15895.559 3
15896.158 1
15896.756 3
15897.355 0
15897.954 2
15898.553 5
15899.152 3
15899.751 3
15900.350 2
15900.949 0
15901.548 0
15902.147 3
15902.746 4
15903.345 4
15903.944 3
15904.543 4
15905.142 3
15905.741 3
15906.340 1
15906.939 3
15907.538 2
15908.138 0
15908.737 4
15909.336 5
15909.935 3
15910.534 1
15911.133 3
15911.732 7
15912.332 8
15912.931 3
15913.530 4
15914.129 6
15914.728 5
15915.328 2
15915.927 0
15916.526 0
15917.125 4
15917.725 3
15918.324 3
15918.923 0
15919.523 14
15920.122 15
15920.721 11
15921.321 11
15921.920 8
15922.519 5
15923.119 4
15923.718 2
15924.318 3
15924.917 3
15925.517 2
15926.116 3
15926.715 7
15927.315 8
15927.914 6
15928.514 4
15929.113 2
15929.713 3
15930.312 6
15930.912 7
15931.511 5
15932.111 6
15932.711 9
15933.310 6
15933.910 5
15934.509 4
15935.109 1
15935.709 3
15936.308 1
15936.908 3
15937.508 10
15938.107 10
15938.707 5
15939.307 6
15939.906 7
15940.506 3
15941.106 1
15941.706 2
15942.305 1
15942.905 0
15943.505 0
15944.105 3
15944.704 2
15945.304 2
15945.904 5
15946.504 6
15947.104 2
15947.704 4
15948.303 4
15948.903 4
15949.503 2
15950.103 2
15950.703 2
15951.303 0
15951.903 9
15952.503 4
15953.103 2
15953.703 1
15954.303 2
15954.903 3
15955.503 0
15956.103 1
15956.703 5
15957.303 3
15957.903 3
15958.503 0
15959.103 1
15959.703 5
15960.303 4
15960.903 4
15961.503 4
15962.103 5
15962.703 2
15963.304 0
15963.904 0
15964.504 1
15965.104 0
15965.704 0
15966.304 0
15966.905 1
15967.505 0
15968.105 1
15968.705 2
15969.306 0
15969.906 2
15970.506 2
15971.106 2
15971.707 1
15972.307 1
15972.907 2
15973.508 2
15974.108 1
15974.708 0
15975.309 2
15975.909 0
15976.510 1
15977.110 4
15977.710 6
15978.311 4
15978.911 2
15979.512 4
15980.112 0
15980.713 1
15981.313 2
15981.914 2
15982.514 3
15983.115 3
15983.715 2
15984.316 5
15984.916 3
15985.517 1
15986.117 2
15986.718 1
15987.319 3
15987.919 4
15988.520 2
15989.120 1
15989.721 4
15990.322 6
15990.922 4
15991.523 4
15992.124 8
15992.724 7
15993.325 6
15993.926 4
15994.527 2
15995.127 0
15995.728 3
15996.329 4
15996.930 3
15997.530 1
15998.131 5
15998.732 8
15999.333 3
15999.934 2
16000.534 1
16001.135 1
16001.736 0
16002.337 0
16002.938 3
16003.539 1
16004.140 0
16004.741 6
16005.342 2
16005.943 4
16006.544 4
16007.145 0
16007.745 1
16008.346 7
16008.947 7
16009.548 7
16010.150 5
16010.751 4
16011.352 8
16011.953 1
16012.554 1
16013.155 3
16013.756 0
16014.357 5
16014.958 3
16015.559 4
16016.160 1
16016.761 1
16017.363 2
16017.964 3
16018.565 2
16019.166 1
16019.767 2
16020.369 3
16020.970 3
16021.571 1
16022.172 0
16022.774 1
16023.375 0
16023.976 1
16024.577 0
16025.179 0
16025.780 2
16026.381 3
16026.983 5
16027.584 3
16028.185 4
16028.787 1
16029.388 0
16029.990 3
16030.591 4
16031.192 2
16031.794 3
16032.395 2
16032.997 3
16033.598 2
16034.200 2
16034.801 2
16035.403 2
16036.004 1
16036.606 5
16037.207 0
16037.809 1
16038.410 0
16039.012 4
16039.613 6
16040.215 6
16040.817 7
16041.418 3
16042.020 6
16042.621 7
16043.223 8
16043.825 7
16044.426 4
16045.028 3
16045.630 0
16046.231 3
16046.833 7
16047.435 4
16048.037 4
16048.638 6
16049.240 12
16049.842 9
16050.444 5
16051.045 2
16051.647 2
16052.249 7
16052.851 6
16053.453 3
16054.055 2
16054.656 0
16055.258 1
16055.860 0
16056.462 1
16057.064 2
16057.666 7
16058.268 4
16058.870 2
16059.472 0
16060.074 2
16060.676 7
16061.278 9
16061.880 3
16062.482 2
16063.084 2
16063.686 3
16064.288 1
16064.890 2
16065.492 0
16066.094 0
16066.696 1
16067.298 1
16067.900 4
16068.502 1
16069.104 3
16069.706 4
16070.309 3
16070.911 3
16071.513 3
16072.115 4
16072.717 0
16073.320 5
16073.922 8
16074.524 4
16075.126 7
16075.728 6
16076.331 5
16076.933 9
16077.535 5
16078.138 2
16078.740 4
16079.342 5
16079.945 3
16080.547 2
16081.149 5
16081.752 5
16082.354 3
16082.956 1
16083.559 1
16084.161 2
16084.764 4
16085.366 3
16085.968 3
16086.571 2
16087.173 0
16087.776 2
16088.378 2
16088.981 4
16089.583 6
16090.186 2
16090.788 2
16091.391 0
16091.994 3
16092.596 1
16093.199 1
16093.801 3
16094.404 4
16095.006 4
16095.609 4
16096.212 4
16096.814 3
16097.417 1
16098.020 2
16098.622 4
16099.225 3
16099.828 2
16100.430 1
16101.033 1
16101.636 1
16102.239 3
16102.841 3
16103.444 5
16104.047 3
16104.650 1
16105.253 5
16105.855 19
16106.458 13
16107.061 7
16107.664 8
16108.267 6
16108.870 7
16109.472 5
16110.075 3
16110.678 1
16111.281 2
16111.884 1
16112.487 0
16113.090 0
16113.693 0
16114.296 0
16114.899 1
16115.502 3
16116.105 2
16116.708 2
16117.311 2
16117.914 3
16118.517 1
16119.120 1
16119.723 3
16120.326 1
16120.929 1
16121.532 2
16122.136 3
16122.739 2
16123.342 0
16123.945 0
16124.548 2
16125.151 1
16125.755 3
16126.358 0
16126.961 4
16127.564 8
16128.167 3
16128.771 4
16129.374 6
16129.977 5
16130.580 5
16131.184 4
16131.787 2
16132.390 5
16132.994 2
16133.597 2
16134.200 1
16134.804 2
16135.407 4
16136.010 13
16136.614 6
16137.217 3
16137.821 1
16138.424 1
16139.027 0
16139.631 2
16140.234 3
16140.838 9
16141.441 7
16142.045 7
16142.648 3
16143.252 2
16143.855 1
16144.459 2
16145.062 2
16145.666 4
16146.270 3
16146.873 1
16147.477 0
16148.080 0
16148.684 2
16149.288 6
16149.891 10
16150.495 9
16151.099 7
16151.702 3
16152.306 1
16152.910 1
16153.513 8
16154.117 4
16154.721 3
16155.324 1
16155.928 11
16156.532 22
16157.136 14
16157.739 15
16158.343 9
16158.947 3
16159.551 6
16160.155 4
16160.759 2
16161.362 2
16161.966 4
16162.570 8
16163.174 7
16163.778 6
16164.382 6
16164.986 7
16165.590 4
16166.194 7
16166.798 1
16167.402 5
16168.006 1
16168.610 0
16169.213 1
16169.818 0
16170.422 2
16171.026 1
16171.630 4
16172.234 4
16172.838 3
16173.442 1
16174.046 11
16174.650 7
16175.254 10
16175.858 6
16176.462 3
16177.066 2
16177.671 4
16178.275 6
16178.879 7
16179.483 5
16180.087 2
16180.692 2
16181.296 2
16181.900 0
16182.504 2
16183.109 1
16183.713 0
16184.317 5
16184.921 3
16185.526 1
16186.130 3
16186.734 2
16187.339 0
16187.943 0
16188.547 0
16189.152 2
16189.756 5
16190.360 2
16190.965 2
16191.569 3
16192.174 1
16192.778 2
16193.383 5
16193.987 1
16194.592 1
16195.196 3
16195.801 5
16196.405 6
16197.010 1
16197.614 0
16198.219 2
16198.823 1
16199.428 4
16200.032 2
16200.637 0
16201.241 4
16201.846 6
16202.451 5
16203.055 3
16203.660 3
16204.265 5
16204.869 2
16205.474 4
16206.079 3
16206.683 3
16207.288 1
16207.893 0
16208.497 1
16209.102 3
16209.707 4
16210.312 1
16210.916 5
16211.521 3
16212.126 3
16212.731 1
16213.336 0
16213.941 4
16214.545 6
16215.150 3
16215.755 2
16216.360 8
16216.965 4
16217.570 2
16218.175 5
16218.780 3
16219.384 0
16219.989 6
16220.594 7
16221.199 6
16221.804 6
16222.409 7
16223.014 6
16223.619 2
16224.224 7
16224.829 4
16225.434 1
16226.039 0
16226.645 1
16227.250 3
16227.855 2
16228.460 0
16229.065 3
16229.670 5
16230.275 5
16230.880 5
16231.485 2
16232.091 4
16232.696 6
16233.301 4
16233.906 2
16234.511 0
16235.117 1
16235.722 2
16236.327 0
16236.932 1
16237.538 0
16238.143 1
16238.748 1
16239.354 2
16239.959 2
16240.564 2
16241.170 1
16241.775 1
16242.380 1
16242.986 5
16243.591 12
16244.196 20
16244.802 11
16245.407 8
16246.013 7
16246.618 4
16247.224 3
16247.829 1
16248.434 0
16249.040 1
16249.645 3
16250.251 2
16250.856 1
16251.462 1
16252.068 2
16252.673 5
16253.279 4
16253.884 4
16254.490 3
16255.095 3
16255.701 5
16256.307 0
16256.912 1
16257.518 1
16258.124 1
16258.729 3
16259.335 0
16259.941 0
16260.546 0
16261.152 1
16261.758 0
16262.363 1
16262.969 9
16263.575 5
16264.181 4
16264.786 2
16265.392 1
16265.998 1
16266.604 4
16267.210 3
16267.816 2
16268.421 1
16269.027 3
16269.633 0
16270.239 4
16270.845 1
16271.451 2
16272.057 2
16272.663 5
16273.269 4
16273.874 2
16274.480 5
16275.086 2
16275.692 3
16276.298 1
16276.904 2
16277.510 5
16278.116 2
16278.722 0
16279.328 2
16279.935 1
16280.541 4
16281.147 0
16281.753 6
16282.359 3
16282.965 2
16283.571 2
16284.177 0
16284.783 0
16285.390 1
16285.996 1
16286.602 0
16287.208 3
16287.814 3
16288.421 8
16289.027 7
16289.633 5
16290.239 2
16290.846 1
16291.452 1
16292.058 4
16292.664 3
16293.271 3
16293.877 7
16294.483 3
16295.090 1
16295.696 5
16296.302 3
16296.909 4
16297.515 8
16298.122 5
16298.728 1
16299.334 1
16299.941 0
16300.547 1
16301.154 4
16301.760 4
16302.367 1
16302.973 2
16303.580 1
16304.186 0
16304.793 1
16305.399 1
16306.006 2
16306.612 4
16307.219 2
16307.825 1
16308.432 2
16309.039 3
16309.645 4
16310.252 4
16310.858 1
16311.465 0
16312.072 3
16312.678 3
16313.285 2
16313.892 4
16314.498 5
16315.105 2
16315.712 2
16316.319 2
16316.925 3
16317.532 4
16318.139 2
16318.746 3
16319.352 1
16319.959 1
16320.566 4
16321.173 10
16321.780 7
16322.387 1
16322.993 3
16323.600 2
16324.207 3
16324.814 2
16325.421 2
16326.028 3
16326.635 7
16327.242 3
16327.849 4
16328.456 3
16329.063 1
16329.670 0
16330.277 0
16330.884 3
16331.491 2
16332.098 1
16332.705 0
16333.312 2
16333.919 3
16334.526 2
16335.133 4
16335.740 3
16336.347 0
16336.954 2
16337.561 1
16338.169 3
16338.776 2
16339.383 4
16339.990 2
16340.597 1
16341.204 1
16341.812 1
16342.419 1
16343.026 1
16343.633 3
16344.241 1
16344.848 0
16345.455 0
16346.062 2
16346.670 4
16347.277 0
16347.884 0
16348.492 1
16349.099 3
16349.706 1
16350.314 1
16350.921 2
16351.528 3
16352.136 3
16352.743 3
16353.351 1
16353.958 0
16354.566 0
16355.173 2
16355.781 7
16356.388 8
16356.995 3
16357.603 3
16358.211 1
16358.818 2
16359.426 1
16360.033 2
16360.641 0
16361.248 3
16361.856 1
16362.463 5
16363.071 3
16363.679 6
16364.286 2
16364.894 4
16365.502 7
16366.109 3
16366.717 0
16367.325 1
16367.932 3
16368.540 3
16369.148 3
16369.755 1
16370.363 3
16370.971 5
16371.579 7
16372.186 2
16372.794 0
16373.402 0
16374.010 1
16374.618 0
16375.225 3
16375.833 3
16376.441 1
16377.049 4
16377.657 6
16378.265 1
16378.873 0
16379.481 1
16380.088 0
16380.696 11
16381.304 11
16381.912 7
16382.520 5
16383.128 3
16383.736 2
16384.344 5
16384.952 5
16385.560 4
16386.168 2
16386.776 1
16387.384 1
16387.992 0
16388.600 6
16389.209 3
16389.817 1
16390.425 0
16391.033 0
16391.641 3
16392.249 5
16392.857 4
16393.465 2
16394.074 0
16394.682 2
16395.290 2
16395.898 0
16396.506 2
16397.115 7
16397.723 3
16398.331 2
16398.939 0
16399.548 4
16400.156 9
16400.764 2
16401.373 1
16401.981 1
16402.589 1
16403.198 7
16403.806 3
16404.414 2
16405.023 2
16405.631 2
16406.240 0
16406.848 5
16407.456 4
16408.065 3
16408.673 5
16409.282 2
16409.890 2
16410.499 7
16411.107 2
16411.716 3
16412.324 3
16412.933 2
16413.541 6
16414.150 1
16414.758 0
16415.367 2
16415.975 2
16416.584 5
16417.193 4
16417.801 5
16418.410 3
16419.019 6
16419.627 2
16420.236 1
16420.845 6
16421.453 9
16422.062 7
16422.671 6
16423.279 2
16423.888 2
16424.497 2
16425.106 3
16425.714 4
16426.323 6
16426.932 5
16427.541 1
16428.149 3
16428.758 1
16429.367 1
16429.976 1
16430.585 3
16431.194 4
16431.803 3
16432.411 3
16433.020 6
16433.629 5
16434.238 2
16434.847 3
16435.456 4
16436.065 1
16436.674 1
16437.283 3
16437.892 1
16438.501 3
16439.110 1
16439.719 3
16440.328 5
16440.937 6
16441.546 7
16442.155 3
16442.764 4
16443.373 3
16443.982 5
16444.592 4
16445.201 4
16445.810 5
16446.419 8
16447.028 4
16447.637 1
16448.246 7
16448.856 10
16449.465 2
16450.074 4
16450.683 1
16451.292 0
16451.902 4
16452.511 4
16453.120 3
16453.730 2
16454.339 1
16454.948 1
16455.557 2
16456.167 3
16456.776 1
16457.385 1
16457.995 1
16458.604 3
16459.214 6
16459.823 1
16460.432 2
16461.042 2
16461.651 2
16462.261 3
16462.870 1
16463.480 0
16464.089 3
16464.698 5
16465.308 1
16465.917 8
16466.527 7
16467.137 4
16467.746 1
16468.356 1
16468.965 1
16469.575 1
16470.184 0
16470.794 0
16471.404 1
16472.013 1
16472.623 0
16473.232 2
16473.842 1
16474.452 1
16475.061 2
16475.671 3
16476.281 4
16476.891 5
16477.500 3
16478.110 5
16478.720 3
16479.329 0
16479.939 1
16480.549 1
16481.159 2
16481.769 2
16482.378 3
16482.988 2
16483.598 2
16484.208 3
16484.818 3
16485.428 0
16486.037 0
16486.647 1
16487.257 2
16487.867 2
16488.477 3
16489.087 2
16489.697 2
16490.307 7
16490.917 6
16491.527 7
16492.137 2
16492.747 1
16493.357 9
16493.967 3
16494.577 3
16495.187 3
16495.797 2
16496.407 0
16497.017 3
16497.627 2
16498.237 1
16498.848 0
16499.458 3
16500.068 4
16500.678 1
16501.288 2
16501.898 1
16502.508 1
16503.119 6
16503.729 2
16504.339 3
16504.949 3
16505.559 1
16506.170 1
16506.780 4
16507.390 5
16508.001 3
16508.611 6
16509.221 7
16509.831 5
16510.442 6
16511.052 4
16511.662 8
16512.273 6
16512.883 1
16513.494 1
16514.104 4
16514.714 4
16515.325 2
16515.935 0
16516.546 3
16517.156 4
16517.767 6
16518.377 5
16518.988 4
16519.598 6
16520.209 2
16520.819 6
16521.430 5
16522.040 0
16522.651 3
16523.261 2
16523.872 3
16524.482 2
16525.093 2
16525.704 5
16526.314 1
16526.925 2
16527.536 2
16528.146 3
16528.757 2
16529.368 1
16529.978 1
16530.589 2
16531.200 6
16531.810 6
16532.421 4
16533.032 5
16533.643 2
16534.253 2
16534.864 1
16535.475 1
16536.086 0
16536.697 0
16537.307 1
16537.918 1
16538.529 2
16539.140 6
16539.751 3
16540.362 2
16540.973 1
16541.583 3
16542.194 3
16542.805 1
16543.416 2
16544.027 4
16544.638 3
16545.249 1
16545.860 1
16546.471 0
16547.082 0
16547.693 2
16548.304 3
16548.915 3
16549.526 3
16550.137 10
16550.748 5
16551.359 4
16551.971 2
16552.582 6
16553.193 6
16553.804 4
16554.415 1
16555.026 1
16555.637 7
16556.248 4
16556.860 5
16557.471 9
16558.082 7
16558.693 2
16559.305 3
16559.916 1
16560.527 1
16561.138 3
16561.750 2
16562.361 1
16562.972 3
16563.583 2
16564.195 2
16564.806 5
16565.417 7
16566.029 4
16566.640 3
16567.252 5
16567.863 2
16568.474 6
16569.086 2
16569.697 8
16570.309 6
16570.920 4
16571.531 4
16572.143 0
16572.754 5
16573.366 2
16573.977 2
16574.589 1
16575.200 3
16575.812 2
16576.424 0
16577.035 1
16577.647 2
16578.258 1
16578.870 0
16579.481 6
16580.093 4
16580.705 7
16581.316 5
16581.928 2
16582.540 2
16583.151 1
16583.763 5
16584.375 6
16584.986 4
16585.598 5
16586.210 5
16586.821 0
16587.433 0
16588.045 3
16588.657 0
16589.269 1
16589.880 1
16590.492 2
16591.104 5
16591.716 5
16592.328 4
16592.939 3
16593.551 0
16594.163 1
16594.775 3
16595.387 1
16595.999 1
16596.611 0
16597.223 0
16597.835 6
16598.447 4
16599.059 4
16599.671 1
16600.283 1
16600.895 0
16601.507 5
16602.119 4
16602.731 4
16603.343 1
16603.955 2
16604.567 2
16605.179 4
16605.791 4
16606.403 1
16607.015 1
16607.627 4
16608.239 3
16608.851 2
16609.464 0
16610.076 2
16610.688 2
16611.300 3
16611.912 4
16612.525 1
16613.137 0
16613.749 6
16614.361 7
16614.974 5
16615.586 3
16616.198 2
16616.810 0
16617.423 7
16618.035 3
16618.647 3
16619.260 1
16619.872 3
16620.484 1
16621.097 6
16621.709 7
16622.321 2
16622.934 0
16623.546 1
16624.159 2
16624.771 2
16625.384 2
16625.996 3
16626.608 2
16627.221 1
16627.833 4
16628.446 4
16629.058 4
16629.671 2
16630.284 2
16630.896 3
16631.509 3
16632.121 6
16632.734 5
16633.346 2
16633.959 1
16634.572 1
16635.184 1
16635.797 1
16636.409 1
16637.022 1
16637.635 3
16638.248 12
16638.860 9
16639.473 4
16640.086 1
16640.698 0
16641.311 0
16641.924 1
16642.537 1
16643.149 0
16643.762 0
16644.375 0
16644.988 3
16645.601 4
16646.213 2
16646.826 1
16647.439 1
16648.052 0
16648.665 1
16649.278 3
16649.891 0
16650.504 3
16651.116 4
16651.729 6
16652.342 4
16652.955 3
16653.568 3
16654.181 5
16654.794 2
16655.407 1
16656.020 4
16656.633 4
16657.246 1
16657.859 2
16658.472 0
16659.085 2
16659.698 6
16660.312 3
16660.925 0
16661.538 2
16662.151 5
16662.764 3
16663.377 5
16663.990 2
16664.603 5
16665.217 6
16665.830 5
16666.443 2
16667.056 5
16667.669 2
16668.283 1
16668.896 2
16669.509 0
16670.123 4
16670.736 5
16671.349 3
16671.962 9
16672.576 5
16673.189 1
16673.802 1
16674.416 0
16675.029 0
16675.642 2
16676.256 2
16676.869 1
16677.483 1
16678.096 0
16678.709 0
16679.323 3
16679.936 5
16680.550 5
16681.163 2
16681.777 0
16682.390 4
16683.004 1
16683.617 0
16684.231 0
16684.844 0
16685.458 2
16686.071 2
16686.685 4
16687.299 8
16687.912 8
16688.526 6
16689.139 4
16689.753 1
16690.367 1
16690.980 1
16691.594 0
16692.208 1
16692.821 3
16693.435 2
16694.049 2
16694.662 3
16695.276 1
16695.890 0
16696.504 0
16697.117 1
16697.731 3
16698.345 1
16698.959 3
16699.573 2
16700.186 2
16700.800 1
16701.414 2
16702.028 4
16702.642 6
16703.256 5
16703.870 20
16704.483 20
16705.097 12
16705.711 13
16706.325 8
16706.939 8
16707.553 4
16708.167 2
16708.781 2
16709.395 2
16710.009 5
16710.623 2
16711.237 3
16711.851 2
16712.465 1
16713.079 5
16713.693 6
16714.307 8
16714.921 5
16715.536 5
16716.150 6
16716.764 12
16717.378 8
16717.992 6
16718.606 6
16719.220 5
16719.835 4
16720.449 3
16721.063 3
16721.677 4
16722.291 1
16722.906 1
16723.520 1
16724.134 3
16724.748 7
16725.363 6
16725.977 1
16726.591 2
16727.206 1
16727.820 1
16728.434 5
16729.049 7
16729.663 6
16730.277 4
16730.892 4
16731.506 9
16732.121 3
16732.735 2
16733.349 2
16733.964 5
16734.578 4
16735.193 3
16735.807 8
16736.422 21
16737.036 17
16737.651 11
16738.265 6
16738.880 6
16739.494 2
16740.109 1
16740.723 7
16741.338 5
16741.953 2
16742.567 1
16743.182 1
16743.796 3
16744.411 3
16745.026 1
16745.640 1
16746.255 1
16746.870 1
16747.484 2
16748.099 1
16748.714 0
16749.329 4
16749.943 3
16750.558 17
16751.173 11
16751.788 8
16752.402 10
16753.017 4
16753.632 3
16754.247 7
16754.862 11
16755.476 7
16756.091 4
16756.706 4
16757.321 4
16757.936 6
16758.551 8
16759.166 6
16759.780 9
16760.395 10
16761.010 8
16761.625 7
16762.240 7
16762.855 4
16763.470 3
16764.085 3
16764.700 4
16765.315 2
16765.930 6
16766.545 9
16767.160 4
16767.775 6
16768.390 5
16769.006 1
16769.621 7
16770.236 8
16770.851 4
16771.466 3
16772.081 8
16772.696 10
16773.311 5
16773.927 6
16774.542 5
16775.157 1
16775.772 3
16776.387 5
16777.003 5
16777.618 7
16778.233 4
16778.848 1
16779.464 2
16780.079 1
16780.694 2
16781.310 5
16781.925 2
16782.540 2
16783.156 1
16783.771 2
16784.386 3
16785.002 5
16785.617 4
16786.232 6
16786.848 4
16787.463 7
16788.079 13
16788.694 8
16789.310 3
16789.925 6
16790.540 6
16791.156 2
16791.771 1
16792.387 3
16793.003 2
16793.618 3
16794.234 7
16794.849 6
16795.465 2
16796.080 4
16796.696 4
16797.311 2
16797.927 6
16798.543 10
16799.158 7
16799.774 4
16800.390 2
16801.005 2
16801.621 0
16802.237 4
16802.852 5
16803.468 4
16804.084 5
16804.700 1
16805.315 5
16805.931 6
16806.547 8
16807.163 4
16807.778 10
16808.394 6
16809.010 4
16809.626 5
16810.242 7
16810.858 5
16811.473 5
16812.089 7
16812.705 10
16813.321 9
16813.937 6
16814.553 10
16815.169 11
16815.785 7
16816.401 13
16817.017 5
16817.633 8
16818.249 8
16818.865 6
16819.481 7
16820.097 14
16820.713 23
16821.329 19
16821.945 11
16822.561 8
16823.177 8
16823.793 4
16824.409 5
16825.025 4
16825.641 5
16826.257 4
16826.873 8
16827.490 7
16828.106 6
16828.722 4
16829.338 3
16829.954 3
16830.571 5
16831.187 6
16831.803 11
16832.419 15
16833.036 12
16833.652 7
16834.268 22
16834.884 16
16835.501 15
16836.117 22
16836.733 18
16837.350 18
16837.966 13
16838.582 15
16839.199 10
16839.815 7
16840.431 13
16841.048 12
16841.664 13
16842.281 15
16842.897 12
16843.514 10
16844.130 15
16844.746 18
16845.363 17
16845.979 24
16846.596 20
16847.212 9
16847.829 10
16848.446 8
16849.062 15
16849.679 14
16850.295 16
16850.912 20
16851.528 17
16852.145 17
16852.762 12
16853.378 13
16853.995 10
16854.611 15
16855.228 16
16855.845 19
16856.461 17
16857.078 9
16857.695 21
16858.312 19
16858.928 20
16859.545 18
16860.162 12
16860.779 11
16861.395 14
16862.012 12
16862.629 9
16863.246 8
16863.863 14
16864.479 24
16865.096 25
16865.713 27
16866.330 35
16866.947 22
16867.564 21
16868.181 12
16868.797 9
16869.414 12
16870.031 17
16870.648 30
16871.265 31
16871.882 25
16872.499 37
16873.116 32
16873.733 29
16874.350 29
16874.967 36
16875.584 37
16876.201 36
16876.818 35
16877.435 25
16878.052 19
16878.670 18
16879.287 17
16879.904 14
16880.521 33
16881.138 33
16881.755 35
16882.372 35
16882.989 39
16883.607 36
16884.224 49
16884.841 50
16885.458 39
16886.075 37
16886.693 45
16887.310 66
16887.927 52
16888.544 48
16889.162 57
16889.779 46
16890.396 43
16891.014 52
16891.631 50
16892.248 63
16892.866 63
16893.483 62
16894.100 61
16894.718 65
16895.335 63
16895.953 61
16896.570 58
16897.187 60
16897.805 83
16898.422 83
16899.040 71
16899.657 92
16900.275 86
16900.892 71
16901.510 67
16902.127 77
16902.745 87
16903.362 87
16903.980 85
16904.597 82
16905.215 88
16905.832 91
16906.450 95
16907.068 81
16907.685 81
16908.303 80
16908.921 84
16909.538 87
16910.156 89
16910.774 80
16911.391 101
16912.009 111
16912.627 96
16913.244 94
16913.862 103
16914.480 112
16915.098 98
16915.715 107
16916.333 121
16916.951 122
16917.569 125
16918.186 117
16918.804 115
16919.422 107
16920.040 142
16920.658 174
16921.276 199
16921.894 218
16922.511 201
16923.129 214
16923.747 208
16924.365 199
16924.983 206
16925.601 226
16926.219 216
16926.837 230
16927.455 243
16928.073 250
16928.691 256
16929.309 260
16929.927 307
16930.545 351
16931.163 371
16931.781 357
16932.399 368
16933.017 382
16933.635 371
16934.253 390
16934.872 413
16935.490 439
16936.108 479
16936.726 547
16937.344 535
16937.962 548
16938.580 568
16939.199 598
16939.817 620
16940.435 617
16941.053 675
16941.672 701
16942.290 727
16942.908 755
16943.526 799
16944.145 870
16944.763 897
16945.381 985
16945.999 1076
16946.618 1138
16947.236 1186
16947.854 1218
16948.473 1327
16949.091 1328
16949.710 1390
16950.328 1414
16950.946 1443
16951.565 1459
16952.183 1508
16952.802 1527
16953.420 1559
16954.039 1529
16954.657 1426
16955.276 1390
16955.894 1339
16956.513 1310
16957.131 1225
16957.750 1164
16958.368 1092
16958.987 1045
16959.605 924
16960.224 850
16960.842 807
16961.461 752
16962.080 710
16962.698 640
16963.317 581
16963.935 530
16964.554 477
16965.173 471
16965.791 434
16966.410 381
16967.029 331
16967.648 323
16968.266 302
16968.885 300
16969.504 234
16970.123 222
16970.741 225
16971.360 215
16971.979 174
16972.598 157
16973.216 144
16973.835 139
16974.454 129
16975.073 117
16975.692 116
16976.311 138
16976.930 138
16977.548 128
16978.167 113
16978.786 101
16979.405 83
16980.024 95
16980.643 82
16981.262 91
16981.881 85
16982.500 91
16983.119 92
16983.738 102
16984.357 86
16984.976 78
16985.595 73
16986.214 73
16986.833 60
16987.452 65
16988.071 52
16988.690 75
16989.309 76
16989.929 65
16990.548 71
16991.167 68
16991.786 57
16992.405 52
16993.024 67
16993.644 74
16994.263 67
16994.882 62
16995.501 72
16996.120 74
16996.740 76
16997.359 53
16997.978 58
16998.597 61
16999.217 43
16999.836 49
17000.455 55
17001.075 46
17001.694 47
17002.313 58
17002.933 55
17003.552 48
17004.171 37
17004.791 46
17005.410 37
17006.030 33
17006.649 34
17007.268 41
17007.888 40
17008.507 37
17009.127 39
17009.746 44
17010.366 40
17010.985 37
17011.605 54
17012.224 41
17012.844 26
17013.463 42
17014.083 49
17014.702 35
17015.322 39
17015.942 47
17016.561 46
17017.181 40
17017.800 31
17018.420 22
17019.040 17
17019.659 20
17020.279 22
17020.899 33
17021.518 25
17022.138 22
17022.758 23
17023.377 24
17023.997 18
17024.617 19
17025.237 15
17025.856 19
17026.476 17
17027.096 21
17027.716 14
17028.336 17
17028.956 26
17029.575 29
17030.195 31
17030.815 23
17031.435 25
17032.055 22
17032.675 29
17033.295 24
17033.915 22
17034.534 30
17035.154 13
17035.774 10
17036.394 12
17037.014 10
17037.634 11
17038.254 11
17038.874 15
17039.494 15
17040.114 15
17040.734 23
17041.354 28
17041.974 24
17042.594 21
17043.215 13
17043.835 17
17044.455 12
17045.075 13
17045.695 24
17046.315 22
17046.935 16
17047.555 13
17048.176 11
17048.796 8
17049.416 7
17050.036 19
17050.656 27
17051.277 31
17051.897 17
17052.517 17
17053.137 17
17053.758 12
17054.378 7
17054.998 11
17055.619 9
17056.239 8
17056.859 17
17057.480 20
17058.100 25
17058.720 32
17059.341 25
17059.961 23
17060.581 22
17061.202 26
17061.822 20
17062.443 17
17063.063 10
17063.684 14
17064.304 17
17064.925 23
17065.545 16
17066.166 18
17066.786 18
17067.407 9
17068.027 13
17068.648 22
17069.268 22
17069.889 17
17070.509 14
17071.130 13
17071.751 14
17072.371 11
17072.992 17
17073.612 15
17074.233 18
17074.854 17
17075.474 17
17076.095 14
17076.716 17
17077.336 13
17077.957 7
17078.578 10
17079.199 22
17079.819 14
17080.440 13
17081.061 24
17081.682 8
17082.302 15
17082.923 13
17083.544 16
17084.165 19
17084.786 30
17085.407 27
17086.027 25
17086.648 23
17087.269 21
17087.890 17
17088.511 17
17089.132 17
17089.753 27
17090.374 18
17090.995 17
17091.616 10
17092.237 9
17092.858 5
17093.479 14
17094.100 20
17094.721 21
17095.342 15
17095.963 19
17096.584 18
17097.205 20
17097.826 17
17098.447 19
17099.068 23
17099.689 22
17100.310 24
17100.932 14
17101.553 19
17102.174 18
17102.795 25
17103.416 21
17104.037 17
17104.659 10
17105.280 11
17105.901 20
17106.522 14
17107.143 10
17107.765 15
17108.386 11
17109.007 13
17109.629 19
17110.250 18
17110.871 11
17111.492 16
17112.114 23
17112.735 20
17113.356 20
17113.978 14
17114.599 20
17115.221 24
17115.842 28
17116.463 36
17117.085 38
17117.706 36
17118.328 33
17118.949 31
17119.571 27
17120.192 22
17120.814 17
17121.435 27
17122.057 22
17122.678 23
17123.300 34
17123.921 38
17124.543 23
17125.164 22
17125.786 30
17126.408 37
17127.029 27
17127.651 33
17128.272 45
17128.894 40
17129.516 29
17130.137 26
17130.759 21
17131.381 27
17132.002 25
17132.624 18
17133.246 33
17133.868 33
17134.489 31
17135.111 25
17135.733 32
17136.355 27
17136.976 27
17137.598 46
17138.220 45
17138.842 37
17139.464 32
17140.085 34
17140.707 28
17141.329 30
17141.951 37
17142.573 26
17143.195 34
17143.817 44
17144.439 51
17145.061 44
17145.683 48
17146.304 39
17146.926 44
17147.548 54
17148.170 40
17148.792 52
17149.414 49
17150.036 46
17150.658 46
17151.280 41
17151.903 48
17152.525 50
17153.147 44
17153.769 69
17154.391 60
17155.013 48
17155.635 59
17156.257 62
17156.879 49
17157.502 59
17158.124 52
17158.746 58
17159.368 62
17159.990 69
17160.612 76
17161.235 67
17161.857 58
17162.479 41
17163.101 44
17163.724 45
17164.346 36
17164.968 23
17165.591 30
17166.213 22
17166.835 38
17167.458 37
17168.080 39
17168.702 42
17169.325 54
17169.947 42
17170.569 48
17171.192 34
17171.814 32
17172.437 35
17173.059 27
17173.682 30
17174.304 29
17174.926 36
17175.549 27
17176.171 28
17176.794 25
17177.416 23
17178.039 21
17178.662 24
17179.284 29
17179.907 38
17180.529 35
17181.152 36
17181.774 28
17182.397 23
17183.020 18
17183.642 18
17184.265 23
17184.888 21
17185.510 23
17186.133 27
17186.756 16
17187.378 18
17188.001 21
17188.624 17
17189.246 11
17189.869 13
17190.492 15
17191.115 14
17191.737 11
17192.360 11
17192.983 15
17193.606 20
17194.229 13
17194.851 6
17195.474 8
17196.097 8
17196.720 6
17197.343 4
17197.966 16
17198.589 12
17199.212 11
17199.835 13
17200.457 11
17201.080 6
17201.703 12
17202.326 11
17202.949 11
17203.572 11
17204.195 9
17204.818 14
17205.441 13
17206.064 17
17206.687 14
17207.310 4
17207.934 1
17208.557 2
17209.180 4
17209.803 6
17210.426 7
17211.049 5
17211.672 6
17212.295 6
17212.919 12
17213.542 9
17214.165 8
17214.788 8
17215.411 6
17216.034 6
17216.658 7
17217.281 13
17217.904 12
17218.527 11
17219.151 11
17219.774 10
17220.397 8
17221.021 11
17221.644 11
17222.267 15
17222.891 12
17223.514 11
17224.137 14
17224.761 8
17225.384 5
17226.007 9
17226.631 9
17227.254 10
17227.878 18
17228.501 16
17229.125 7
17229.748 2
17230.372 4
17230.995 1
17231.618 1
17232.242 10
17232.866 10
17233.489 3
17234.113 9
17234.736 6
17235.360 4
17235.983 2
17236.607 1
17237.230 2
17237.854 1
17238.478 11
17239.101 11
17239.725 8
17240.349 7
17240.972 12
17241.596 8
17242.220 6
17242.843 11
17243.467 12
17244.091 10
17244.715 7
17245.338 5
17245.962 11
17246.586 9
17247.210 5
17247.833 4
17248.457 3
17249.081 5
17249.705 10
17250.329 5
17250.952 6
17251.576 5
17252.200 2
17252.824 2
17253.448 2
17254.072 3
17254.696 4
17255.320 5
17255.944 5
17256.568 3
17257.192 9
17257.815 10
17258.439 10
17259.063 7
17259.687 2
17260.311 11
17260.936 7
17261.560 2
17262.184 3
17262.808 1
17263.432 10
17264.056 7
17264.680 5
17265.304 13
17265.928 5
17266.552 5
17267.176 2
17267.801 9
17268.425 9
17269.049 9
17269.673 5
17270.297 11
17270.921 11
17271.546 6
17272.170 6
17272.794 7
17273.418 7
17274.043 5
17274.667 8
17275.291 8
17275.916 8
17276.540 9
17277.164 5
17277.788 4
17278.413 4
17279.037 7
17279.662 3
17280.286 1
17280.910 8
17281.535 7
17282.159 11
17282.783 8
17283.408 3
17284.032 4
17284.657 5
17285.281 2
17285.906 4
17286.530 5
17287.155 8
17287.779 6
17288.404 4
17289.028 3
17289.653 11
17290.277 10
17290.902 9
17291.527 5
17292.151 5
17292.776 4
17293.400 5
17294.025 4
17294.650 6
17295.274 7
17295.899 5
17296.524 4
17297.148 7
17297.773 11
17298.398 17
17299.022 18
17299.647 13
17300.272 10
17300.897 12
17301.521 7
17302.146 3
17302.771 2
17303.396 5
17304.020 6
17304.645 5
17305.270 2
17305.895 4
17306.520 6
17307.145 7
17307.770 5
17308.394 8
17309.019 5
17309.644 5
17310.269 4
17310.894 2
17311.519 0
17312.144 1
17312.769 5
17313.394 3
17314.019 7
17314.644 11
17315.269 11
17315.894 4
17316.519 2
17317.144 3
17317.769 6
17318.394 2
17319.019 6
17319.644 2
17320.269 4
17320.894 5
17321.520 4
17322.145 3
17322.770 2
17323.395 6
17324.020 7
17324.645 9
17325.270 8
17325.896 5
17326.521 5
17327.146 6
17327.771 2
17328.397 1
17329.022 1
17329.647 1
17330.272 1
17330.898 4
17331.523 5
17332.148 2
17332.774 9
17333.399 6
17334.024 10
17334.650 15
17335.275 12
17335.900 13
17336.526 11
17337.151 9
17337.777 11
17338.402 4
17339.027 3
17339.653 11
17340.278 10
17340.904 10
17341.529 11
17342.155 9
17342.780 12
17343.406 11
17344.031 9
17344.657 12
17345.282 6
17345.908 4
17346.533 10
17347.159 6
17347.785 8
17348.410 10
17349.036 10
17349.661 8
17350.287 9
17350.913 8
17351.538 6
17352.164 11
17352.790 7
17353.415 7
17354.041 11
17354.667 8
17355.293 6
17355.918 1
17356.544 1
17357.170 9
17357.796 5
17358.421 6
17359.047 10
17359.673 7
17360.299 6
17360.925 7
17361.551 5
17362.176 6
17362.802 5
17363.428 6
17364.054 7
17364.680 7
17365.306 6
17365.932 9
17366.558 6
17367.184 9
17367.810 12
17368.435 8
17369.061 2
17369.687 6
17370.313 7
17370.939 7
17371.565 4
17372.191 8
17372.818 4
17373.444 7
17374.070 6
17374.696 4
17375.322 6
17375.948 1
17376.574 1
17377.200 3
17377.826 7
17378.452 4
17379.079 2
17379.705 6
17380.331 5
17380.957 1
17381.583 2
17382.210 10
17382.836 5
17383.462 6
17384.088 10
17384.714 8
17385.341 8
17385.967 3
17386.593 2
17387.220 2
17387.846 8
17388.472 9
17389.099 3
17389.725 3
17390.351 6
17390.978 9
17391.604 8
17392.230 4
17392.857 3
17393.483 0
17394.110 1
17394.736 2
17395.363 1
17395.989 0
17396.615 2
17397.242 5
17397.868 5
17398.495 3
17399.121 1
17399.748 4
17400.375 5
17401.001 7
17401.628 9
17402.254 8
17402.881 7
17403.507 5
17404.134 6
17404.761 7
17405.387 9
17406.014 5
17406.641 3
17407.267 4
17407.894 4
17408.521 5
17409.147 6
17409.774 2
17410.401 3
17411.027 2
17411.654 3
17412.281 5
17412.908 9
17413.534 7
17414.161 7
17414.788 3
17415.415 4
17416.042 4
17416.668 5
17417.295 7
17417.922 10
17418.549 5
17419.176 8
17419.803 5
17420.430 1
17421.057 3
17421.683 3
17422.310 2
17422.937 1
17423.564 3
17424.191 1
17424.818 5
17425.445 10
17426.072 7
17426.699 8
17427.326 5
17427.953 2
17428.580 0
17429.207 0
17429.834 1
17430.462 2
17431.089 0
17431.716 2
17432.343 1
17432.970 3
17433.597 6
17434.224 6
17434.851 9
17435.479 5
17436.106 3
17436.733 3
17437.360 6
17437.987 10
17438.615 6
17439.242 10
17439.869 3
17440.496 1
17441.124 6
17441.751 8
17442.378 9
17443.005 5
17443.633 6
17444.260 12
17444.887 7
17445.515 7
17446.142 4
17446.770 3
17447.397 5
17448.024 7
17448.652 5
17449.279 9
17449.907 3
17450.534 2
17451.161 4
17451.789 6
17452.416 11
17453.044 7
17453.671 8
17454.299 7
17454.926 5
17455.554 6
17456.181 5
17456.809 3
17457.437 2
17458.064 3
17458.692 2
17459.319 0
17459.947 8
17460.575 7
17461.202 3
17461.830 6
17462.457 8
17463.085 8
17463.713 5
17464.340 10
17464.968 3
17465.596 8
17466.224 15
17466.851 11
17467.479 4
17468.107 5
17468.735 3
17469.362 5
17469.990 3
17470.618 2
17471.246 3
17471.874 3
17472.501 6
17473.129 8
17473.757 7
17474.385 3
17475.013 3
17475.641 9
17476.269 3
17476.897 5
17477.525 1
17478.152 0
17478.780 4
17479.408 2
17480.036 1
17480.664 4
17481.292 3
17481.920 3
17482.548 2
17483.176 5
17483.804 4
17484.432 14
17485.060 6
17485.689 5
17486.317 10
17486.945 4
17487.573 5
17488.201 4
17488.829 9
17489.457 6
17490.085 7
17490.713 15
17491.342 9
17491.970 7
17492.598 7
17493.226 6
17493.854 2
17494.483 6
17495.111 6
17495.739 4
17496.367 2
17496.996 2
17497.624 4
17498.252 7
17498.881 5
17499.509 14
17500.137 11
17500.766 11
17501.394 8
17502.022 6
17502.651 4
17503.279 4
17503.907 3
17504.536 1
17505.164 1
17505.793 2
17506.421 1
17507.050 2
17507.678 3
17508.307 1
17508.935 2
17509.564 4
17510.192 2
17510.821 2
17511.449 9
17512.078 9
17512.706 11
17513.335 3
17513.963 4
17514.592 8
17515.220 3
17515.849 8
17516.478 2
17517.106 3
17517.735 2
17518.364 1
17518.992 5
17519.621 6
17520.250 6
17520.878 5
17521.507 2
17522.136 6
17522.765 3
17523.393 5
17524.022 4
17524.651 2
17525.280 6
17525.908 3
17526.537 2
17527.166 5
17527.795 4
17528.424 2
17529.053 6
17529.681 10
17530.310 8
17530.939 1
17531.568 2
17532.197 9
17532.826 7
17533.455 6
17534.084 4
17534.713 4
17535.342 4
17535.971 4
17536.600 5
17537.229 10
17537.858 5
17538.487 2
17539.116 5
17539.745 3
17540.374 10
17541.003 4
17541.632 3
17542.261 2
17542.890 4
17543.519 3
17544.148 4
17544.777 4
17545.406 5
17546.036 10
17546.665 7
17547.294 5
17547.923 4
17548.552 2
17549.182 1
17549.811 5
17550.440 12
17551.069 9
17551.698 5
17552.328 6
17552.957 5
17553.586 3
17554.216 4
17554.845 9
17555.474 5
17556.104 5
17556.733 4
17557.362 1
17557.992 2
17558.621 3
17559.250 2
17559.880 4
17560.509 4
17561.139 1
17561.768 1
17562.397 5
17563.027 3
17563.656 4
17564.286 7
17564.915 6
17565.545 4
17566.174 1
17566.804 4
17567.433 4
17568.063 8
17568.693 3
17569.322 5
17569.952 11
17570.581 5
17571.211 2
17571.840 4
17572.470 7
17573.100 3
17573.729 4
17574.359 5
17574.989 7
17575.618 8
17576.248 5
17576.878 6
17577.507 7
17578.137 5
17578.767 0
17579.397 1
17580.026 2
17580.656 1
17581.286 3
17581.916 4
17582.546 0
17583.175 1
17583.805 9
17584.435 9
17585.065 8
17585.695 10
17586.325 12
17586.955 5
17587.584 6
17588.214 2
17588.844 5
17589.474 6
17590.104 2
17590.734 2
17591.364 0
17591.994 5
17592.624 3
17593.254 1
17593.884 3
17594.514 2
17595.144 2
17595.774 3
17596.404 3
17597.034 1
17597.664 2
17598.294 3
17598.924 3
17599.555 4
17600.185 5
17600.815 7
17601.445 4
17602.075 3
17602.705 2
17603.335 5
17603.966 3
17604.596 2
17605.226 1
17605.856 3
17606.487 3
17607.117 1
17607.747 1
17608.377 3
17609.008 5
17609.638 5
17610.268 3
17610.898 4
17611.529 6
17612.159 7
17612.789 5
17613.420 13
17614.050 7
17614.681 5
17615.311 5
17615.941 3
17616.572 4
17617.202 5
17617.833 1
17618.463 5
17619.094 17
17619.724 14
17620.354 10
17620.985 3
17621.615 8
17622.246 8
17622.876 6
17623.507 8
17624.138 12
17624.768 15
17625.399 13
17626.029 6
17626.660 6
17627.290 4
17627.921 1
17628.552 2
17629.182 1
17629.813 2
17630.444 4
17631.074 1
17631.705 0
17632.336 7
17632.966 4
17633.597 5
17634.228 8
17634.859 8
17635.489 4
17636.120 3
17636.751 1
17637.382 2
17638.012 4
17638.643 9
17639.274 2
17639.905 5
17640.536 3
17641.167 1
17641.797 2
17642.428 1
17643.059 3
17643.690 4
17644.321 3
17644.952 5
17645.583 7
17646.214 9
17646.845 5
17647.476 6
17648.107 7
17648.738 8
17649.369 3
17650.000 5
17650.631 6
17651.262 6
17651.893 10
17652.524 7
17653.155 4
17653.786 3
17654.417 8
17655.048 2
17655.679 2
17656.310 2
17656.942 6
17657.573 4
17658.204 3
17658.835 2
17659.466 0
17660.097 6
17660.729 5
17661.360 5
17661.991 5
17662.622 3
17663.253 0
17663.885 2
17664.516 4
17665.147 5
17665.779 1
17666.410 2
17667.041 0
17667.673 3
17668.304 4
17668.935 5
17669.567 7
17670.198 2
17670.829 4
17671.461 12
17672.092 3
17672.724 12
17673.355 9
17673.986 11
17674.618 5
17675.249 5
17675.881 9
17676.512 6
17677.144 3
17677.775 4
17678.407 2
17679.038 0
17679.670 6
17680.301 6
17680.933 4
17681.565 6
17682.196 2
17682.828 3
17683.459 4
17684.091 10
17684.723 12
17685.354 10
17685.986 4
17686.617 2
17687.249 1
17687.881 4
17688.513 4
17689.144 4
17689.776 2
17690.408 6
17691.039 10
17691.671 4
17692.303 5
17692.935 5
17693.567 2
17694.198 1
17694.830 0
17695.462 3
17696.094 5
17696.726 3
17697.357 2
17697.989 3
17698.621 6
17699.253 8
17699.885 3
17700.517 2
17701.149 3
17701.781 1
17702.413 1
17703.045 1
17703.677 5
17704.309 7
17704.941 7
17705.573 5
17706.205 4
17706.837 2
17707.469 4
17708.101 2
17708.733 3
17709.365 5
17709.997 10
17710.629 7
17711.261 2
17711.893 7
17712.525 6
17713.157 5
17713.790 3
17714.422 2
17715.054 3
17715.686 7
17716.318 5
17716.951 5
17717.583 2
17718.215 2
17718.847 5
17719.479 3
17720.112 4
17720.744 10
17721.376 10
17722.009 9
17722.641 6
17723.273 6
17723.906 3
17724.538 5
17725.170 4
17725.803 4
17726.435 7
17727.067 6
17727.700 9
17728.332 8
17728.965 6
17729.597 7
17730.229 2
17730.862 0
17731.494 1
17732.127 1
17732.759 1
17733.392 2
17734.024 0
17734.657 4
17735.289 2
17735.922 0
17736.554 2
17737.187 4
17737.820 2
17738.452 3
17739.085 6
17739.717 7
17740.350 7
17740.983 8
17741.615 8
17742.248 6
17742.881 9
17743.513 8
17744.146 10
17744.779 11
17745.411 7
17746.044 5
17746.677 2
17747.310 0
17747.942 0
17748.575 1
17749.208 6
17749.841 5
17750.473 7
17751.106 11
17751.739 11
17752.372 12
17753.005 8
17753.638 4
17754.270 4
17754.903 3
17755.536 7
17756.169 8
17756.802 5
17757.435 5
17758.068 9
17758.701 11
17759.334 9
17759.967 8
17760.600 6
17761.233 6
17761.866 5
17762.499 9
17763.132 5
17763.765 2
17764.398 2
17765.031 3
17765.664 1
17766.297 6
17766.930 5
17767.563 3
17768.196 12
17768.829 11
17769.463 7
17770.096 6
17770.729 7
17771.362 6
17771.995 10
17772.628 10
17773.262 10
17773.895 4
17774.528 2
17775.161 6
17775.795 2
17776.428 3
17777.061 2
17777.694 3
17778.328 0
17778.961 1
17779.594 1
17780.228 3
17780.861 3
17781.494 1
17782.128 5
17782.761 7
17783.395 3
17784.028 4
17784.661 7
17785.295 6
17785.928 4
17786.562 6
17787.195 2
17787.829 2
17788.462 1
17789.095 3
17789.729 2
17790.363 4
17790.996 0
17791.630 0
17792.263 3
17792.897 4
17793.530 3
17794.164 3
17794.797 2
17795.431 2
17796.065 3
17796.698 0
17797.332 0
17797.965 1
17798.599 2
17799.233 1
17799.866 7
17800.500 8
17801.134 3
17801.768 4
17802.401 2
17803.035 4
17803.669 3
17804.303 8
17804.936 7
17805.570 8
17806.204 3
17806.838 6
17807.472 5
17808.105 4
17808.739 1
17809.373 3
17810.007 5
17810.641 8
17811.275 2
17811.909 1
17812.542 4
17813.176 2
17813.810 6
17814.444 12
17815.078 10
17815.712 14
17816.346 7
17816.980 4
17817.614 1
17818.248 3
17818.882 2
17819.516 0
17820.150 4
17820.784 8
17821.418 4
17822.052 5
17822.686 3
17823.321 5
17823.955 11
17824.589 8
17825.223 3
17825.857 5
17826.491 5
17827.125 5
17827.759 5
17828.394 1
17829.028 0
17829.662 1
17830.296 3
17830.931 6
17831.565 0
17832.199 2
17832.833 3
17833.468 1
17834.102 2
17834.736 4
17835.370 6
17836.005 2
17836.639 3
17837.273 5
17837.908 6
17838.542 11
17839.177 9
17839.811 3
17840.445 4
17841.080 2
17841.714 2
17842.349 3
17842.983 3
17843.618 3
17844.252 3
17844.886 3
17845.521 1
17846.155 4
17846.790 7
17847.424 12
17848.059 9
17848.694 3
17849.328 8
17849.963 3
17850.597 6
17851.232 13
17851.866 5
17852.501 5
17853.136 4
17853.770 10
17854.405 5
17855.040 3
17855.674 3
17856.309 3
17856.944 9
17857.578 13
17858.213 11
17858.848 3
17859.483 1
17860.117 2
17860.752 5
17861.387 4
17862.022 1
17862.656 2
17863.291 2
17863.926 3
17864.561 6
17865.196 14
17865.831 11
17866.465 4
17867.100 2
17867.735 9
17868.370 7
17869.005 7
17869.640 1
17870.275 1
17870.910 2
17871.545 3
17872.180 3
17872.815 5
17873.450 5
17874.085 6
17874.720 6
17875.355 5
17875.990 4
17876.625 4
17877.260 1
17877.895 4
17878.530 5
17879.165 9
17879.800 6
17880.435 4
17881.070 4
17881.705 8
17882.341 5
17882.976 5
17883.611 5
17884.246 5
17884.881 5
17885.516 2
17886.152 6
17886.787 7
17887.422 3
17888.057 4
17888.693 1
17889.328 1
17889.963 4
17890.598 9
17891.234 3
17891.869 3
17892.504 6
17893.140 7
17893.775 5
17894.410 5
17895.046 1
17895.681 4
17896.317 9
17896.952 5
17897.587 4
17898.223 1
17898.858 0
17899.494 0
17900.129 0
17900.765 1
17901.400 3
17902.036 4
17902.671 3
17903.307 2
17903.942 4
17904.578 5
17905.213 1
17905.849 4
17906.484 3
17907.120 3
17907.756 4
17908.391 4
17909.027 2
17909.662 5
17910.298 2
17910.934 7
17911.569 6
17912.205 3
17912.841 7
17913.476 6
17914.112 5
17914.748 7
17915.384 4
17916.019 4
17916.655 3
17917.291 3
17917.927 2
17918.562 7
17919.198 10
17919.834 4
17920.470 6
17921.106 1
17921.741 1
17922.377 1
17923.013 0
17923.649 2
17924.285 8
17924.921 9
17925.557 11
17926.193 10
17926.829 3
17927.465 5
17928.100 6
17928.736 8
17929.372 2
17930.008 4
17930.644 3
17931.280 3
17931.916 4
17932.552 9
17933.189 6
17933.825 4
17934.461 4
17935.097 1
17935.733 2
17936.369 1
17937.005 8
17937.641 8
17938.277 4
17938.913 6
17939.550 2
17940.186 5
17940.822 7
17941.458 6
17942.094 3
17942.731 2
17943.367 6
17944.003 4
17944.639 5
17945.275 3
17945.912 2
17946.548 2
17947.184 6
17947.821 6
17948.457 11
17949.093 11
17949.730 7
17950.366 7
17951.002 6
17951.639 8
17952.275 7
17952.911 5
17953.548 1
17954.184 10
17954.821 11
17955.457 7
17956.094 5
17956.730 2
17957.367 3
17958.003 3
17958.639 2
17959.276 4
17959.913 3
17960.549 0
17961.186 0
17961.822 5
17962.459 2
17963.095 5
17963.732 5
17964.368 2
17965.005 4
17965.642 3
17966.278 6
17966.915 1
17967.552 7
17968.188 5
17968.825 6
17969.462 6
17970.098 5
17970.735 1
17971.372 5
17972.008 4
17972.645 1
17973.282 5
17973.919 7
17974.556 7
17975.192 4
17975.829 7
17976.466 12
17977.103 3
17977.740 5
17978.376 3
17979.013 4
17979.650 5
17980.287 6
17980.924 5
17981.561 4
17982.198 8
17982.835 13
17983.472 9
17984.108 4
17984.745 2
17985.382 3
17986.019 8
17986.656 4
17987.293 4
17987.930 2
17988.567 4
17989.204 6
17989.842 5
17990.479 5
17991.116 4
17991.753 3
17992.390 5
17993.027 5
17993.664 4
17994.301 8
17994.938 9
17995.575 4
17996.213 10
17996.850 7
17997.487 7
17998.124 13
17998.761 14
17999.399 10
18000.036 15
18000.673 7
18001.310 7
18001.948 4
18002.585 6
18003.222 3
18003.859 3
18004.497 3
18005.134 2
18005.771 4
18006.409 2
18007.046 3
18007.683 2
18008.321 1
18008.958 1
18009.596 2
18010.233 1
18010.870 0
18011.508 8
18012.145 7
18012.783 8
18013.420 13
18014.058 4
18014.695 3
18015.333 3
18015.970 3
18016.608 8
18017.245 8
18017.883 7
18018.520 8
18019.158 8
18019.795 7
18020.433 4
18021.071 2
18021.708 3
18022.346 4
18022.983 3
18023.621 5
18024.259 4
18024.896 5
18025.534 8
18026.172 4
18026.809 7
18027.447 5
18028.085 5
18028.723 8
18029.360 6
18029.998 5
18030.636 5
18031.274 3
18031.911 2
18032.549 2
18033.187 3
18033.825 2
18034.463 4
18035.101 5
18035.738 2
18036.376 5
18037.014 4
18037.652 7
18038.290 5
18038.928 7
18039.566 3
18040.204 4
18040.842 6
18041.480 6
18042.118 7
18042.756 9
18043.394 9
18044.032 8
18044.670 10
18045.308 5
18045.946 5
18046.584 4
18047.222 5
18047.860 1
18048.498 7
18049.136 6
18049.774 4
18050.412 4
18051.050 5
18051.689 2
18052.327 9
18052.965 13
18053.603 7
18054.241 10
18054.879 10
18055.518 3
18056.156 5
18056.794 7
18057.432 5
18058.071 5
18058.709 5
18059.347 4
18059.985 4
18060.624 3
18061.262 2
18061.900 1
18062.539 3
18063.177 13
18063.815 8
18064.454 7
18065.092 10
18065.730 11
18066.369 13
18067.007 10
18067.646 6
18068.284 3
18068.923 1
18069.561 4
18070.199 9
18070.838 15
18071.476 14
18072.115 8
18072.753 3
18073.392 5
18074.030 3
18074.669 6
18075.308 0
18075.946 0
18076.585 3
18077.223 1
18077.862 1
18078.501 0
18079.139 1
18079.778 4
18080.416 3
18081.055 3
18081.694 3
18082.332 6
18082.971 5
18083.610 1
18084.249 1
18084.887 2
18085.526 5
18086.165 14
18086.803 8
18087.442 6
18088.081 8
18088.720 3
18089.359 10
18089.997 6
18090.636 4
18091.275 1
18091.914 3
18092.553 1
18093.192 2
18093.831 4
18094.469 3
18095.108 2
18095.747 2
18096.386 1
18097.025 3
18097.664 4
18098.303 5
18098.942 8
18099.581 4
18100.220 1
18100.859 0
18101.498 0
18102.137 3
18102.776 11
18103.415 7
18104.054 14
18104.693 11
18105.332 8
18105.971 9
18106.611 9
18107.250 4
18107.889 2
18108.528 9
18109.167 12
18109.806 7
18110.445 8
18111.085 5
18111.724 7
18112.363 5
18113.002 3
18113.641 0
18114.281 2
18114.920 3
18115.559 1
18116.199 2
18116.838 7
18117.477 7
18118.116 3
18118.756 0
18119.395 2
18120.034 7
18120.674 8
18121.313 5
18121.953 9
18122.592 7
18123.231 5
18123.871 6
18124.510 6
18125.150 6
18125.789 7
18126.428 2
18127.068 5
18127.707 5
18128.347 6
18128.986 8
18129.626 5
18130.265 4
18130.905 7
18131.545 8
18132.184 3
18132.824 4
18133.463 2
18134.103 1
18134.742 3
18135.382 5
18136.022 2
18136.661 6
18137.301 10
18137.941 6
18138.580 10
18139.220 13
18139.860 9
18140.499 7
18141.139 3
18141.779 1
18142.419 1
18143.058 2
18143.698 1
18144.338 4
18144.978 3
18145.617 3
18146.257 3
18146.897 4
18147.537 4
18148.177 5
18148.817 3
18149.456 2
18150.096 9
18150.736 4
18151.376 5
18152.016 4
18152.656 3
18153.296 8
18153.936 7
18154.576 5
18155.216 1
18155.856 5
18156.496 6
18157.136 5
18157.776 6
18158.416 10
18159.056 6
18159.696 10
18160.336 8
18160.976 8
18161.616 5
18162.256 7
18162.896 9
18163.536 9
18164.176 4
18164.816 4
18165.457 5
18166.097 5
18166.737 3
18167.377 8
18168.017 3
18168.657 7
18169.298 8
18169.938 11
18170.578 8
18171.218 6
18171.859 5
18172.499 7
18173.139 4
18173.780 4
18174.420 5
18175.060 6
18175.700 1
18176.341 3
18176.981 3
18177.621 5
18178.262 6
18178.902 5
18179.543 4
18180.183 5
18180.823 8
18181.464 8
18182.104 11
18182.745 10
18183.385 5
18184.026 5
18184.666 3
18185.307 3
18185.947 7
18186.588 3
18187.228 4
18187.869 2
18188.509 4
18189.150 5
18189.790 8
18190.431 9
18191.072 7
18191.712 3
18192.353 5
18192.993 0
18193.634 4
18194.275 4
18194.915 1
18195.556 3
18196.197 4
18196.837 8
18197.478 8
18198.119 5
18198.760 3
18199.400 7
18200.041 6
18200.682 9
18201.323 9
18201.963 7
18202.604 7
18203.245 5
18203.886 5
18204.527 5
18205.167 6
18205.808 8
18206.449 4
18207.090 3
18207.731 7
18208.372 5
18209.013 5
18209.654 4
18210.295 6
18210.936 5
18211.577 7
18212.218 7
18212.858 2
18213.499 2
18214.140 4
18214.781 3
18215.422 4
18216.064 12
18216.705 13
18217.346 11
18217.987 10
18218.628 20
18219.269 15
18219.910 15
18220.551 14
18221.192 5
18221.833 7
18222.474 11
18223.116 7
18223.757 4
18224.398 4
18225.039 8
18225.680 4
18226.322 4
18226.963 8
18227.604 8
18228.245 6
18228.887 10
18229.528 9
18230.169 11
18230.810 3
18231.452 4
18232.093 7
18232.734 3
18233.376 3
18234.017 5
18234.658 3
18235.300 5
18235.941 9
18236.583 8
18237.224 7
18237.865 13
18238.507 6
18239.148 11
18239.790 11
18240.431 14
18241.073 10
18241.714 8
18242.356 9
18242.997 10
18243.639 7
18244.280 2
18244.922 2
18245.563 3
18246.205 3
18246.846 15
18247.488 11
18248.130 4
18248.771 4
18249.413 3
18250.054 5
18250.696 8
18251.338 13
18251.979 12
18252.621 15
18253.263 9
18253.904 14
18254.546 11
18255.188 7
18255.830 7
18256.471 8
18257.113 6
18257.755 7
18258.397 7
18259.038 2
18259.680 0
18260.322 0
18260.964 5
18261.606 7
18262.248 5
18262.889 3
18263.531 7
18264.173 6
18264.815 4
18265.457 3
18266.099 4
18266.741 6
18267.383 7
18268.025 10
18268.667 16
18269.309 20
18269.951 14
18270.593 4
18271.235 8
18271.877 4
18272.519 3
18273.161 5
18273.803 6
18274.445 11
18275.087 10
18275.729 8
18276.371 8
18277.013 9
18277.655 10
18278.297 4
18278.939 3
18279.582 4
18280.224 3
18280.866 4
18281.508 8
18282.150 8
18282.792 5
18283.435 7
18284.077 5
18284.719 4
18285.361 11
18286.004 12
18286.646 9
18287.288 3
18287.931 4
18288.573 7
18289.215 5
18289.857 3
18290.500 10
18291.142 11
18291.785 7
18292.427 4
18293.069 13
18293.712 8
18294.354 6
18294.997 9
18295.639 11
18296.281 7
18296.924 9
18297.566 6
18298.209 3
18298.851 5
18299.494 4
18300.136 4
18300.779 3
18301.421 7
18302.064 6
18302.706 12
18303.349 6
18303.992 11
18304.634 9
18305.277 17
18305.919 13
18306.562 3
18307.205 8
18307.847 6
18308.490 3
18309.133 1
18309.775 1
18310.418 6
18311.061 9
18311.703 14
18312.346 15
18312.989 11
18313.632 6
18314.274 1
18314.917 6
18315.560 3
18316.203 7
18316.845 2
18317.488 3
18318.131 6
18318.774 8
18319.417 4
18320.060 6
18320.702 12
18321.345 9
18321.988 7
18322.631 9
18323.274 9
18323.917 13
18324.560 19
18325.203 18
18325.846 11
18326.489 14
18327.132 10
18327.775 7
18328.418 7
18329.061 1
18329.704 9
18330.347 13
18330.990 9
18331.633 3
18332.276 6
18332.919 5
18333.562 2
18334.205 8
18334.848 7
18335.492 4
18336.135 12
18336.778 8
18337.421 10
18338.064 20
18338.707 15
18339.351 5
18339.994 10
18340.637 7
18341.280 8
18341.923 9
18342.567 14
18343.210 13
18343.853 10
18344.497 4
18345.140 8
18345.783 6
18346.426 4
18347.070 6
18347.713 2
18348.356 4
18349.000 6
18349.643 2
18350.287 5
18350.930 6
18351.573 9
18352.217 6
18352.860 4
18353.504 7
18354.147 4
18354.791 9
18355.434 7
18356.078 10
18356.721 3
18357.365 5
18358.008 7
18358.652 6
18359.295 6
18359.939 4
18360.582 4
18361.226 8
18361.870 9
18362.513 7
18363.157 10
18363.800 5
18364.444 8
18365.088 10
18365.731 12
18366.375 12
18367.019 6
18367.662 8
18368.306 7
18368.950 5
18369.593 3
18370.237 5
18370.881 6
18371.525 7
18372.168 2
18372.812 2
18373.456 0
18374.100 4
18374.744 14
18375.388 8
18376.031 11
18376.675 19
18377.319 7
18377.963 12
18378.607 8
18379.251 12
18379.895 7
18380.539 2
18381.182 2
18381.826 7
18382.470 10
18383.114 13
18383.758 8
18384.402 4
18385.046 7
18385.690 6
18386.334 5
18386.978 5
18387.622 9
18388.266 13
18388.910 9
18389.555 3
18390.199 4
18390.843 2
18391.487 0
18392.131 2
18392.775 4
18393.419 11
18394.063 10
18394.708 5
18395.352 10
18395.996 9
18396.640 8
18397.284 6
18397.929 5
18398.573 10
18399.217 7
18399.861 7
18400.506 7
18401.150 3
18401.794 4
18402.438 4
18403.083 4
18403.727 6
18404.371 7
18405.016 8
18405.660 9
18406.304 15
18406.949 11
18407.593 8
18408.238 5
18408.882 4
18409.526 4
18410.171 9
18410.815 5
18411.460 4
18412.104 9
18412.749 7
18413.393 9
18414.038 8
18414.682 1
18415.327 2
18415.971 4
18416.616 10
18417.260 9
18417.905 13
18418.550 14
18419.194 8
18419.839 5
18420.483 7
18421.128 7
18421.773 6
18422.417 8
18423.062 5
18423.707 1
18424.351 3
18424.996 3
18425.641 2
18426.285 5
18426.930 4
18427.575 7
18428.220 6
18428.864 14
18429.509 22
18430.154 17
18430.799 16
18431.444 22
18432.088 24
18432.733 15
18433.378 11
18434.023 11
18434.668 13
18435.313 12
18435.957 8
18436.602 1
18437.247 4
18437.892 3
18438.537 10
18439.182 6
18439.827 6
18440.472 5
18441.117 7
18441.762 7
18442.407 3
18443.052 4
18443.697 8
18444.342 14
18444.987 6
18445.632 1
18446.277 1
18446.922 3
18447.567 4
18448.212 8
18448.858 8
18449.503 8
18450.148 8
18450.793 6
18451.438 3
18452.083 6
18452.728 6
18453.374 4
18454.019 3
18454.664 4
18455.309 6
18455.954 5
18456.600 6
18457.245 11
18457.890 16
18458.536 20
18459.181 16
18459.826 15
18460.471 14
18461.117 10
18461.762 6
18462.407 12
18463.053 12
18463.698 8
18464.344 3
18464.989 4
18465.634 5
18466.280 3
18466.925 2
18467.571 0
18468.216 1
18468.862 6
18469.507 8
18470.152 6
18470.798 11
18471.443 11
18472.089 10
18472.735 2
18473.380 3
18474.026 4
18474.671 4
18475.317 7
18475.962 8
18476.608 5
18477.254 4
18477.899 7
18478.545 10
18479.190 16
18479.836 11
18480.482 7
18481.127 8
18481.773 7
18482.419 14
18483.064 7
18483.710 6
18484.356 7
18485.002 8
18485.647 7
18486.293 0
18486.939 5
18487.585 7
18488.231 4
18488.876 2
18489.522 8
18490.168 4
18490.814 5
18491.460 7
18492.106 9
18492.751 4
18493.397 5
18494.043 3
18494.689 7
18495.335 9
18495.981 15
18496.627 11
18497.273 12
18497.919 9
18498.565 4
18499.211 7
18499.857 7
18500.503 5
18501.149 5
18501.795 9
18502.441 6
18503.087 4
18503.733 8
18504.379 13
18505.025 6
18505.671 7
18506.317 7
18506.964 8
18507.610 7
18508.256 4
18508.902 4
18509.548 4
18510.194 7
18510.841 4
18511.487 2
18512.133 12
18512.779 12
18513.425 12
18514.072 9
18514.718 8
18515.364 2
18516.010 14
18516.657 6
18517.303 6
18517.949 12
18518.596 6
18519.242 8
18519.888 6
18520.535 4
18521.181 3
18521.828 5
18522.474 6
18523.120 6
18523.767 7
18524.413 5
18525.060 7
18525.706 9
18526.353 9
18526.999 9
18527.645 7
18528.292 6
18528.938 8
18529.585 7
18530.232 12
18530.878 8
18531.525 6
18532.171 3
18532.818 10
18533.464 11
18534.111 15
18534.758 13
18535.404 8
18536.051 7
18536.697 8
18537.344 9
18537.991 10
18538.637 8
18539.284 8
18539.931 5
18540.578 6
18541.224 3
18541.871 5
18542.518 6
18543.164 5
18543.811 9
18544.458 4
18545.105 2
18545.752 2
18546.398 7
18547.045 4
18547.692 5
18548.339 6
18548.986 13
18549.633 11
18550.280 7
18550.926 7
18551.573 8
18552.220 8
18552.867 5
18553.514 10
18554.161 1
18554.808 5
18555.455 2
18556.102 1
18556.749 5
18557.396 9
18558.043 5
18558.690 8
18559.337 9
18559.984 6
18560.631 6
18561.278 15
18561.925 16
18562.572 10
18563.219 14
18563.867 15
18564.514 8
18565.161 10
18565.808 9
18566.455 11
18567.102 8
18567.749 5
18568.397 8
18569.044 13
18569.691 14
18570.338 11
18570.986 21
18571.633 12
18572.280 17
18572.927 13
18573.575 4
18574.222 14
18574.869 14
18575.517 9
18576.164 12
18576.811 13
18577.459 12
18578.106 12
18578.753 10
18579.401 13
18580.048 17
18580.696 9
18581.343 14
18581.990 10
18582.638 13
18583.285 10
18583.933 6
18584.580 8
18585.228 11
18585.875 17
18586.523 10
18587.170 4
18587.818 5
18588.465 7
18589.113 5
18589.760 4
18590.408 9
18591.056 13
18591.703 12
18592.351 12
18592.998 6
18593.646 7
18594.294 10
18594.941 10
18595.589 5
18596.237 5
18596.884 13
18597.532 17
18598.180 16
18598.828 15
18599.475 19
18600.123 12
18600.771 16
18601.419 19
18602.066 14
18602.714 11
18603.362 11
18604.010 12
18604.658 6
18605.305 5
18605.953 6
18606.601 5
18607.249 7
18607.897 5
18608.545 12
18609.193 9
18609.841 2
18610.488 4
18611.136 2
18611.784 8
18612.432 11
18613.080 13
18613.728 9
18614.376 4
18615.024 1
18615.672 8
18616.320 8
18616.968 9
18617.616 6
18618.264 9
18618.913 14
18619.561 17
18620.209 11
18620.857 7
18621.505 9
18622.153 10
18622.801 8
18623.449 13
18624.097 5
18624.746 8
18625.394 7
18626.042 8
18626.690 6
18627.338 5
18627.987 6
18628.635 10
18629.283 7
18629.931 7
18630.580 8
18631.228 5
18631.876 12
18632.525 8
18633.173 5
18633.821 5
18634.470 5
18635.118 2
18635.766 1
18636.415 11
18637.063 3
18637.711 3
18638.360 3
18639.008 12
18639.657 10
18640.305 4
18640.954 2
18641.602 4
18642.251 7
18642.899 4
18643.548 6
18644.196 0
18644.845 4
18645.493 7
18646.142 9
18646.790 10
18647.439 14
18648.087 12
18648.736 7
18649.385 9
18650.033 9
18650.682 10
18651.330 9
18651.979 9
18652.628 9
18653.276 13
18653.925 10
18654.574 11
18655.223 9
18655.871 8
18656.520 6
18657.169 12
18657.817 8
18658.466 8
18659.115 3
18659.764 5
18660.413 3
18661.061 5
18661.710 10
18662.359 13
18663.008 7
18663.657 11
18664.306 18
18664.954 6
18665.603 14
18666.252 26
18666.901 18
18667.550 9
18668.199 12
18668.848 12
18669.497 7
18670.146 3
18670.795 8
18671.444 7
18672.093 4
18672.742 9
18673.391 11
18674.040 7
18674.689 5
18675.338 10
18675.987 7
18676.636 7
18677.285 4
18677.934 10
18678.583 13
18679.232 10
18679.882 4
18680.531 13
18681.180 19
18681.829 16
18682.478 17
18683.127 9
18683.777 7
18684.426 11
18685.075 6
18685.724 8
18686.374 7
18687.023 6
18687.672 3
18688.321 3
18688.971 5
18689.620 5
18690.269 4
18690.919 2
18691.568 4
18692.217 6
18692.867 4
18693.516 4
18694.165 4
18694.815 6
18695.464 7
18696.114 10
18696.763 15
18697.412 9
18698.062 5
18698.711 5
18699.361 5
18700.010 3
18700.660 11
18701.309 7
18701.959 16
18702.608 19
18703.258 15
18703.907 10
18704.557 8
18705.206 14
18705.856 12
18706.506 20
18707.155 11
18707.805 5
18708.454 7
18709.104 9
18709.754 9
18710.403 9
18711.053 4
18711.703 11
18712.352 6
18713.002 6
18713.652 6
18714.302 4
18714.951 3
18715.601 10
18716.251 10
18716.901 6
18717.550 6
18718.200 3
18718.850 3
18719.500 6
18720.150 7
18720.800 6
18721.449 6
18722.099 10
18722.749 12
18723.399 13
18724.049 11
18724.699 8
18725.349 3
18725.999 6
18726.649 8
18727.299 1
18727.949 7
18728.598 8
18729.248 6
18729.898 0
18730.548 1
18731.199 4
18731.849 1
18732.499 10
18733.149 7
18733.799 10
18734.449 7
18735.099 4
18735.749 5
18736.399 12
18737.049 7
18737.699 8
18738.349 6
18739.000 4
18739.650 7
18740.300 6
18740.950 5
18741.600 6
18742.251 15
18742.901 14
18743.551 9
18744.201 22
18744.852 20
18745.502 16
18746.152 13
18746.802 11
18747.453 5
18748.103 2
18748.753 12
18749.404 11
18750.054 5
18750.704 8
18751.355 4
18752.005 12
18752.655 6
18753.306 3
18753.956 6
18754.607 3
18755.257 5
18755.908 5
18756.558 7
18757.209 12
18757.859 19
18758.510 11
18759.160 16
18759.811 15
18760.461 9
18761.112 6
18761.762 6
18762.413 13
18763.063 12
18763.714 12
18764.364 9
18765.015 6
18765.666 9
18766.316 7
18766.967 3
18767.618 3
18768.268 5
18768.919 9
18769.570 14
18770.220 9
18770.871 16
18771.522 9
18772.173 5
18772.823 8
18773.474 14
18774.125 12
18774.776 11
18775.426 4
18776.077 6
18776.728 11
18777.379 15
18778.030 14
18778.680 7
18779.331 6
18779.982 9
18780.633 3
18781.284 3
18781.935 8
18782.586 11
18783.237 8
18783.888 9
18784.539 6
18785.189 8
18785.840 12
18786.491 13
18787.142 8
18787.793 7
18788.444 14
18789.095 9
18789.746 7
18790.398 6
18791.049 5
18791.700 2
18792.351 5
18793.002 8
18793.653 15
18794.304 13
18794.955 5
18795.606 10
18796.257 7
18796.909 7
18797.560 7
18798.211 10
18798.862 7
18799.513 10
18800.165 9
18800.816 14
18801.467 12
18802.118 12
18802.770 14
18803.421 14
18804.072 10
18804.723 8
18805.375 8
18806.026 13
18806.677 12
18807.329 8
18807.980 9
18808.631 7
18809.283 9
18809.934 15
18810.586 12
18811.237 9
18811.888 6
18812.540 5
18813.191 8
18813.843 15
18814.494 12
18815.146 9
18815.797 19
18816.449 22
18817.100 11
18817.752 19
18818.403 12
18819.055 10
18819.706 12
18820.358 10
18821.009 6
18821.661 6
18822.313 14
18822.964 13
18823.616 2
18824.267 2
18824.919 5
18825.571 6
18826.222 6
18826.874 4
18827.526 11
18828.177 13
18828.829 17
18829.481 13
18830.133 9
18830.784 8
18831.436 10
18832.088 3
18832.740 3
18833.391 4
18834.043 11
18834.695 6
18835.347 8
18835.999 11
18836.651 15
18837.302 9
18837.954 7
18838.606 8
18839.258 10
18839.910 11
18840.562 12
18841.214 13
18841.866 10
18842.518 1
18843.170 2
18843.822 3
18844.474 6
18845.126 8
18845.778 9
18846.430 17
18847.082 13
18847.734 14
18848.386 12
18849.038 13
18849.690 6
18850.342 4
18850.994 4
18851.646 5
18852.298 7
18852.950 12
18853.602 14
18854.255 17
18854.907 8
18855.559 10
18856.211 8
18856.863 7
18857.516 7
18858.168 4
18858.820 3
18859.472 10
18860.124 11
18860.777 7
18861.429 11
18862.081 11
18862.734 7
18863.386 7
18864.038 5
18864.691 13
18865.343 11
18865.995 9
18866.648 4
18867.300 9
18867.952 8
18868.605 5
18869.257 7
18869.910 7
18870.562 8
18871.214 8
18871.867 22
18872.519 23
18873.172 10
18873.824 8
18874.477 13
18875.129 8
18875.782 7
18876.434 14
18877.087 15
18877.739 14
18878.392 13
18879.045 9
18879.697 11
18880.350 6
18881.002 8
18881.655 13
18882.308 8
18882.960 10
18883.613 13
18884.266 15
18884.918 12
18885.571 13
18886.224 10
18886.876 8
18887.529 12
18888.182 11
18888.835 10
18889.487 10
18890.140 12
18890.793 9
18891.446 15
18892.099 14
18892.751 12
18893.404 11
18894.057 10
18894.710 13
18895.363 6
18896.016 9
18896.668 9
18897.321 5
18897.974 4
18898.627 7
18899.280 7
18899.933 4
18900.586 6
18901.239 3
18901.892 4
18902.545 5
18903.198 8
18903.851 9
18904.504 13
18905.157 8
18905.810 8
18906.463 6
18907.116 5
18907.769 10
18908.422 6
18909.075 3
18909.728 1
18910.382 1
18911.035 2
18911.688 4
18912.341 6
18912.994 3
18913.647 4
18914.300 2
18914.954 5
18915.607 6
18916.260 5
18916.913 3
18917.567 4
18918.220 4
18918.873 3
18919.526 9
18920.180 9
18920.833 4
18921.486 4
18922.140 3
18922.793 6
18923.446 2
18924.100 10
18924.753 14
18925.406 5
18926.060 7
18926.713 6
18927.367 7
18928.020 7
18928.673 5
18929.327 8
18929.980 4
18930.634 4
18931.287 12
18931.941 8
18932.594 2
18933.248 9
18933.901 7
18934.555 4
18935.208 4
18935.862 3
18936.515 3
18937.169 8
18937.823 4
18938.476 8
18939.130 9
18939.783 5
18940.437 7
18941.091 6
18941.744 7
18942.398 5
18943.052 6
18943.705 4
18944.359 3
18945.013 7
18945.667 8
18946.320 3
18946.974 0
18947.628 7
18948.282 6
18948.935 7
18949.589 3
18950.243 1
18950.897 6
18951.551 3
18952.204 3
18952.858 1
18953.512 7
18954.166 5
18954.820 6
18955.474 4
18956.128 9
18956.782 5
18957.436 9
18958.090 5
18958.743 1
18959.397 2
18960.051 4
18960.705 4
18961.359 5
18962.013 3
18962.667 2
18963.321 4
18963.976 2
18964.630 1
18965.284 1
18965.938 3
18966.592 5
18967.246 5
18967.900 1
18968.554 4
18969.208 2
18969.862 4
18970.517 4
18971.171 5
18971.825 8
18972.479 6
18973.133 3
18973.787 1
18974.442 3
18975.096 5
18975.750 7
18976.404 4
18977.059 2
18977.713 6
18978.367 8
18979.022 7
18979.676 4
18980.330 7
18980.985 7
18981.639 6
18982.293 4
18982.948 4
18983.602 0
18984.256 11
18984.911 14
18985.565 14
18986.220 8
18986.874 7
18987.528 4
18988.183 10
18988.837 7
18989.492 10
18990.146 7
18990.801 7
18991.455 3
18992.110 1
18992.764 4
18993.419 4
18994.074 3
18994.728 1
18995.383 2
18996.037 4
18996.692 2
18997.347 1
18998.001 0
18998.656 2
18999.310 7
18999.965 2
19000.620 4
19001.274 1
19001.929 4
19002.584 5
19003.239 5
19003.893 3
19004.548 3
19005.203 3
19005.858 1
19006.512 4
19007.167 4
19007.822 2
19008.477 3
19009.132 7
19009.786 11
19010.441 21
19011.096 12
19011.751 9
19012.406 10
19013.061 4
19013.716 6
19014.370 3
19015.025 13
19015.680 18
19016.335 17
19016.990 9
19017.645 5
19018.300 7
19018.955 11
19019.610 6
19020.265 6
19020.920 6
19021.575 4
19022.230 14
19022.885 17
19023.540 9
19024.195 8
19024.851 6
19025.506 5
19026.161 11
19026.816 13
19027.471 8
19028.126 2
19028.781 0
19029.436 2
19030.092 8
19030.747 11
19031.402 6
19032.057 6
19032.712 6
19033.368 7
19034.023 9
19034.678 6
19035.333 3
19035.989 5
19036.644 10
19037.299 8
19037.955 2
19038.610 3
19039.265 5
19039.921 7
19040.576 12
19041.231 6
19041.887 1
19042.542 4
19043.198 6
19043.853 6
19044.508 4
19045.164 5
19045.819 7
19046.475 3
19047.130 3
19047.786 4
19048.441 1
19049.097 8
19049.752 8
19050.408 6
19051.063 7
19051.719 8
19052.374 8
19053.030 8
19053.686 10
19054.341 7
19054.997 1
19055.652 3
19056.308 1
19056.964 3
19057.619 4
19058.275 4
19058.931 1
19059.586 1
19060.242 5
19060.898 10
19061.553 14
19062.209 9
19062.865 8
19063.521 5
19064.176 3
19064.832 3
19065.488 4
19066.144 6
19066.800 7
19067.455 8
19068.111 5
19068.767 5
19069.423 6
19070.079 6
19070.735 4
19071.391 6
19072.047 7
19072.702 9
19073.358 8
19074.014 13
19074.670 6
19075.326 5
19075.982 6
19076.638 1
19077.294 1
19077.950 5
19078.606 9
19079.262 8
19079.918 8
19080.574 9
19081.230 9
19081.886 7
19082.542 2
19083.199 10
19083.855 11
19084.511 13
19085.167 17
19085.823 8
19086.479 4
19087.135 0
19087.791 4
19088.448 7
19089.104 8
19089.760 9
19090.416 7
19091.072 9
19091.729 20
19092.385 18
19093.041 15
19093.698 7
19094.354 4
19095.010 21
19095.666 14
19096.323 11
19096.979 12
19097.635 8
19098.292 7
19098.948 11
19099.604 5
19100.261 5
19100.917 5
19101.574 9
19102.230 6
19102.886 8
19103.543 4
19104.199 8
19104.856 7
19105.512 8
19106.169 6
19106.825 4
19107.482 10
19108.138 10
19108.795 6
19109.451 5
19110.108 5
19110.764 9
19111.421 8
19112.078 5
19112.734 3
19113.391 5
19114.047 3
19114.704 3
19115.361 4
19116.017 7
19116.674 10
19117.331 6
19117.987 6
19118.644 8
19119.301 6
19119.958 8
19120.614 5
19121.271 1
19121.928 6
19122.585 8
19123.241 8
19123.898 7
19124.555 10
19125.212 4
19125.869 1
19126.525 2
19127.182 2
19127.839 0
19128.496 4
19129.153 8
19129.810 4
19130.467 3
19131.124 1
19131.780 4
19132.437 2
19133.094 6
19133.751 4
19134.408 4
19135.065 4
19135.722 3
19136.379 0
19137.036 13
19137.693 5
19138.350 6
19139.007 6
19139.664 4
19140.322 4
19140.979 3
19141.636 10
19142.293 6
19142.950 7
19143.607 7
19144.264 8
19144.921 5
19145.578 6
19146.236 4
19146.893 6
19147.550 6
19148.207 3
19148.864 3
19149.522 2
19150.179 3
19150.836 3
19151.493 6
19152.151 10
19152.808 7
19153.465 4
19154.123 2
19154.780 3
19155.437 8
19156.095 4
19156.752 6
19157.409 9
19158.067 11
19158.724 7
19159.381 4
19160.039 4
19160.696 3
19161.354 1
19162.011 2
19162.669 4
19163.326 7
19163.984 7
19164.641 5
19165.299 7
19165.956 7
19166.614 5
19167.271 6
19167.929 2
19168.586 2
19169.244 0
19169.901 6
19170.559 1
19171.217 3
19171.874 4
19172.532 4
19173.189 6
19173.847 3
19174.505 5
19175.162 2
19175.820 2
19176.478 2
19177.135 11
19177.793 11
19178.451 6
19179.109 3
19179.766 4
19180.424 5
19181.082 4
19181.740 3
19182.397 5
19183.055 3
19183.713 6
19184.371 4
19185.029 7
19185.687 10
19186.344 11
19187.002 8
19187.660 3
19188.318 1
19188.976 0
19189.634 0
19190.292 5
19190.950 8
19191.608 4
19192.266 6
19192.924 5
19193.582 4
19194.240 0
19194.898 2
19195.556 1
19196.214 5
19196.872 3
19197.530 2
19198.188 5
19198.846 5
19199.504 3
19200.162 1
19200.820 3
19201.478 2
19202.136 5
19202.795 7
19203.453 7
19204.111 4
19204.769 4
19205.427 3
19206.085 4
19206.744 7
19207.402 3
19208.060 2
19208.718 6
19209.377 13
19210.035 7
19210.693 7
19211.351 6
19212.010 7
19212.668 6
19213.326 3
19213.985 1
19214.643 3
19215.301 4
19215.960 6
19216.618 15
19217.276 10
19217.935 7
19218.593 4
19219.252 6
19219.910 4
19220.569 4
19221.227 3
19221.886 5
19222.544 4
19223.202 3
19223.861 6
19224.520 7
19225.178 4
19225.837 0
19226.495 0
19227.154 2
19227.812 4
19228.471 4
19229.129 2
19229.788 1
19230.447 2
19231.105 2
19231.764 3
19232.423 4
19233.081 2
19233.740 8
19234.399 9
19235.057 7
19235.716 8
19236.375 6
19237.033 2
19237.692 3
19238.351 2
19239.010 2
19239.668 2
19240.327 6
19240.986 4
19241.645 2
19242.304 2
19242.962 1
19243.621 2
19244.280 0
19244.939 1
19245.598 1
19246.257 1
19246.916 7
19247.575 8
19248.233 2
19248.892 2
19249.551 0
19250.210 1
19250.869 2
19251.528 1
19252.187 4
19252.846 8
19253.505 5
19254.164 7
19254.823 2
19255.482 1
19256.141 0
19256.800 0
19257.459 2
19258.119 2
19258.778 5
19259.437 2
19260.096 2
19260.755 5
19261.414 4
19262.073 3
19262.732 4
19263.392 1
19264.051 1
19264.710 5
19265.369 4
19266.028 5
19266.688 4
19267.347 4
19268.006 3
19268.665 2
19269.325 0
19269.984 1
19270.643 0
19271.303 0
19271.962 0
19272.621 1
19273.281 0
19273.940 2
19274.599 1
19275.259 3
19275.918 8
19276.578 4
19277.237 4
19277.896 3
19278.556 3
19279.215 3
19279.875 8
19280.534 7
19281.194 0
19281.853 1
19282.513 0
19283.172 6
19283.832 3
19284.491 0
19285.151 3
19285.810 3
19286.470 1
19287.129 6
19287.789 6
19288.449 3
19289.108 0
19289.768 2
19290.428 0
19291.087 2
19291.747 2
19292.407 2
19293.066 2
19293.726 2
19294.386 4
19295.045 2
19295.705 2
19296.365 4
19297.025 1
19297.684 0
19298.344 0
19299.004 3
19299.664 11
19300.323 11
19300.983 4
19301.643 5
19302.303 3
19302.963 5
19303.623 4
19304.283 2
19304.942 7
19305.602 3
19306.262 1
19306.922 4
19307.582 5
19308.242 3
19308.902 1
19309.562 3
19310.222 2
19310.882 2
19311.542 11
19312.202 7
19312.862 6
19313.522 3
19314.182 1
19314.842 5
19315.502 4
19316.162 8
19316.822 5
19317.482 3
19318.143 0
19318.803 1
19319.463 0
19320.123 3
19320.783 1
19321.443 3
19322.103 7
19322.764 7
19323.424 15
19324.084 10
19324.744 9
19325.404 9
19326.065 2
19326.725 0
19327.385 0
19328.046 5
19328.706 5
19329.366 2
19330.026 0
19330.687 8
19331.347 5
19332.007 7
19332.668 2
19333.328 4
19333.989 4
19334.649 4
19335.309 4
19335.970 5
19336.630 4
19337.291 4
19337.951 3
19338.612 5
19339.272 2
19339.933 2
19340.593 3
19341.254 2
19341.914 4
19342.575 3
19343.235 1
19343.896 3
19344.556 1
19345.217 3
19345.877 3
19346.538 3
19347.199 9
19347.859 11
19348.520 4
19349.180 7
19349.841 5
19350.502 5
19351.162 6
19351.823 2
19352.484 3
19353.145 9
19353.805 2
19354.466 1
19355.127 1
19355.787 4
19356.448 5
19357.109 2
19357.770 0
19358.431 6
19359.091 6
19359.752 2
19360.413 3
19361.074 1
19361.735 4
19362.396 5
19363.056 8
19363.717 11
19364.378 7
19365.039 3
19365.700 2
19366.361 2
19367.022 4
19367.683 6
19368.344 4
19369.005 10
19369.666 12
19370.327 8
19370.988 7
19371.649 3
19372.310 1
19372.971 3
19373.632 0
19374.293 0
19374.954 2
19375.615 3
19376.276 6
19376.938 2
19377.599 3
19378.260 2
19378.921 3
19379.582 2
19380.243 7
19380.904 1
19381.566 7
19382.227 11
19382.888 11
19383.549 8
19384.210 4
19384.872 4
19385.533 9
19386.194 5
19386.856 4
19387.517 2
19388.178 3
19388.839 5
19389.501 4
19390.162 8
19390.823 2
19391.485 4
19392.146 4
19392.808 5
19393.469 4
19394.130 9
19394.792 8
19395.453 8
19396.115 6
19396.776 2
19397.438 1
19398.099 2
19398.761 6
19399.422 5
19400.084 1
19400.745 3
19401.407 5
19402.068 7
19402.730 1
19403.391 3
19404.053 4
19404.714 7
19405.376 4
19406.038 3
19406.699 2
19407.361 3
19408.023 6
19408.684 3
19409.346 1
19410.008 4
19410.669 4
19411.331 2
19411.993 4
19412.654 6
19413.316 3
19413.978 2
19414.640 1
19415.301 2
19415.963 1
19416.625 3
19417.287 9
19417.949 6
19418.610 1
19419.272 1
19419.934 1
19420.596 3
19421.258 1
19421.920 2
19422.582 12
19423.243 10
19423.905 6
19424.567 7
19425.229 3
19425.891 3
19426.553 3
19427.215 3
19427.877 4
19428.539 6
19429.201 5
19429.863 4
19430.525 3
19431.187 4
19431.849 1
19432.511 1
19433.173 1
19433.835 3
19434.497 2
19435.160 3
19435.822 9
19436.484 6
19437.146 2
19437.808 1
19438.470 3
19439.132 1
19439.795 5
19440.457 5
19441.119 16
19441.781 17
19442.443 12
19443.106 10
19443.768 4
19444.430 4
19445.092 3
19445.755 5
19446.417 3
19447.079 5
19447.742 13
19448.404 12
19449.066 5
19449.729 3
19450.391 4
19451.053 5
19451.716 3
19452.378 5
19453.041 1
19453.703 9
19454.365 6
19455.028 9
19455.690 8
19456.353 5
19457.015 1
19457.678 1
19458.340 5
19459.003 4
19459.665 10
19460.328 8
19460.990 9
19461.653 4
19462.316 5
19462.978 2
19463.641 1
19464.303 1
19464.966 4
19465.629 3
19466.291 3
19466.954 4
19467.616 3
19468.279 2
19468.942 2
19469.605 2
19470.267 3
19470.930 7
19471.593 9
19472.255 2
19472.918 3
19473.581 5
19474.244 3
19474.906 0
19475.569 4
19476.232 3
19476.895 2
19477.558 3
19478.220 1
19478.883 4
19479.546 2
19480.209 6
19480.872 6
19481.535 7
19482.198 6
19482.861 2
19483.524 0
19484.187 5
19484.849 1
19485.512 2
19486.175 7
19486.838 6
19487.501 11
19488.164 8
19488.827 4
19489.490 5
19490.153 2
19490.817 1
19491.480 4
19492.143 6
19492.806 4
19493.469 2
19494.132 1
19494.795 0
19495.458 2
19496.121 0
19496.784 0
19497.448 0
19498.111 2
19498.774 3
19499.437 1
19500.100 2
19500.764 1
19501.427 16
19502.090 19
19502.753 15
19503.417 14
19504.080 6
19504.743 7
19505.406 1
19506.070 1
19506.733 0
19507.396 1
19508.060 2
19508.723 1
19509.387 5
19510.050 4
19510.713 4
19511.377 2
19512.040 3
19512.703 2
19513.367 2
19514.030 3
19514.694 2
19515.357 3
19516.021 5
19516.684 3
19517.348 4
19518.011 3
19518.675 0
19519.338 6
19520.002 1
19520.665 3
19521.329 0
19521.993 8
19522.656 7
19523.320 8
19523.983 3
19524.647 2
19525.311 0
19525.974 1
19526.638 3
19527.302 1
19527.965 3
19528.629 4
19529.293 2
19529.956 4
19530.620 1
19531.284 1
19531.948 8
19532.611 6
19533.275 0
19533.939 2
19534.603 5
19535.267 4
19535.930 2
19536.594 2
19537.258 2
19537.922 1
19538.586 9
19539.250 10
19539.913 4
19540.577 3
19541.241 6
19541.905 5
19542.569 7
19543.233 5
19543.897 2
19544.561 2
19545.225 3
19545.889 3
19546.553 1
19547.217 2
19547.881 1
19548.545 2
19549.209 2
19549.873 10
19550.537 10
19551.201 5
19551.865 5
19552.529 4
19553.194 1
19553.858 7
19554.522 9
19555.186 5
19555.850 3
19556.514 1
19557.178 4
19557.843 4
19558.507 2
19559.171 4
19559.835 3
19560.499 0
19561.164 3
19561.828 9
19562.492 7
19563.157 4
19563.821 5
19564.485 5
19565.149 3
19565.814 4
19566.478 3
19567.142 0
19567.807 3
19568.471 1
19569.136 0
19569.800 3
19570.464 1
19571.129 5
19571.793 3
19572.458 4
19573.122 2
19573.786 2
19574.451 1
19575.115 6
19575.780 6
19576.444 5
19577.109 5
19577.773 4
19578.438 4
19579.103 6
19579.767 3
19580.432 0
19581.096 1
19581.761 2
19582.425 3
19583.090 6
19583.755 10
19584.419 5
19585.084 1
19585.749 2
19586.413 1
19587.078 5
19587.743 2
19588.407 1
19589.072 1
19589.737 5
19590.402 3
19591.066 1
19591.731 2
19592.396 10
19593.061 4
19593.725 5
19594.390 2
19595.055 2
19595.720 2
19596.385 1
19597.050 5
19597.714 4
19598.379 3
19599.044 3
19599.709 1
19600.374 1
19601.039 1
19601.704 0
19602.369 1
19603.034 1
19603.699 2
19604.364 1
19605.029 0
19605.694 1
19606.359 4
19607.024 4
19607.689 4
19608.354 6
19609.019 9
19609.684 4
19610.349 2
19611.014 2
19611.679 6
19612.344 3
19613.009 1
19613.675 0
19614.340 1
19615.005 2
19615.670 2
19616.335 3
19617.000 2
19617.666 1
19618.331 1
19618.996 3
19619.661 4
19620.327 3
19620.992 1
19621.657 0
19622.322 0
19622.988 3
19623.653 4
19624.318 2
19624.984 5
19625.649 5
19626.314 3
19626.980 2
19627.645 4
19628.310 4
19628.976 4
19629.641 6
19630.307 4
19630.972 1
19631.637 0
19632.303 2
19632.968 0
19633.634 0
19634.299 2
19634.965 2
19635.630 3
19636.296 1
19636.961 1
19637.627 3
19638.292 2
19638.958 2
19639.624 1
19640.289 2
19640.955 0
19641.620 3
19642.286 2
19642.952 3
19643.617 2
19644.283 5
19644.949 2
19645.614 2
19646.280 1
19646.946 4
19647.611 3
19648.277 2
19648.943 0
19649.608 0
19650.274 3
19650.940 3
19651.606 0
19652.272 0
19652.937 0
19653.603 2
19654.269 2
19654.935 0
19655.601 2
19656.267 3
19656.932 1
19657.598 1
19658.264 5
19658.930 4
19659.596 4
19660.262 10
19660.928 12
19661.594 7
19662.260 9
19662.926 2
19663.592 0
19664.258 4
19664.924 3
19665.590 5
19666.256 3
19666.922 1
19667.588 3
19668.254 4
19668.920 4
19669.586 1
19670.252 1
19670.918 0
19671.584 7
19672.250 8
19672.917 4
19673.583 5
19674.249 3
19674.915 3
19675.581 3
19676.247 1
19676.914 3
19677.580 1
19678.246 0
19678.912 0
19679.578 1
19680.245 2
19680.911 2
19681.577 1
19682.244 3
19682.910 3
19683.576 3
19684.243 4
19684.909 6
19685.575 1
19686.242 2
19686.908 1
19687.574 2
19688.241 5
19688.907 4
19689.574 2
19690.240 1
19690.906 1
19691.573 2
19692.239 7
19692.906 3
19693.572 3
19694.239 4
19694.905 8
19695.572 5
19696.238 1
19696.905 4
19697.571 2
19698.238 1
19698.905 1
19699.571 1
19700.238 3
19700.904 4
19701.571 0
19702.238 3
19702.904 5
19703.571 3
19704.238 8
19704.904 5
19705.571 6
19706.238 3
19706.904 0
19707.571 1
19708.238 2
19708.905 4
19709.571 1
19710.238 4
19710.905 1
19711.572 1
19712.238 2
19712.905 1
19713.572 2
19714.239 1
19714.906 0
19715.573 1
19716.239 2
19716.906 2
19717.573 4
19718.240 2
19718.907 0
19719.574 0
19720.241 3
19720.908 4
19721.575 5
19722.242 4
19722.909 5
19723.576 4
19724.243 3
19724.910 3
19725.577 2
19726.244 1
19726.911 0
19727.578 1
19728.245 2
19728.912 3
19729.579 0
19730.246 2
19730.913 5
19731.581 1
19732.248 0
19732.915 1
19733.582 0
19734.249 0
19734.916 2
19735.584 1
19736.251 3
19736.918 2
19737.585 3
19738.252 5
19738.920 4
19739.587 5
19740.254 6
19740.922 3
19741.589 15
19742.256 15
19742.923 11
19743.591 13
19744.258 9
19744.925 8
19745.593 4
19746.260 4
19746.928 5
19747.595 6
19748.262 3
19748.930 5
19749.597 5
19750.265 6
19750.932 7
19751.600 7
19752.267 5
19752.935 1
19753.602 3
19754.270 7
19754.937 5
19755.605 6
19756.272 4
19756.940 4
19757.607 1
19758.275 1
19758.942 2
19759.610 2
19760.278 0
19760.945 2
19761.613 0
19762.281 2
19762.948 0
19763.616 1
19764.284 3
19764.951 1
19765.619 2
19766.287 4
19766.954 2
19767.622 5
19768.290 3
19768.958 3
19769.625 1
19770.293 3
19770.961 2
19771.629 3
19772.297 1
19772.964 1
19773.632 0
19774.300 1
19774.968 0
19775.636 1
19776.304 2
19776.972 6
19777.639 3
19778.307 0
19778.975 1
19779.643 2
19780.311 1
19780.979 1
19781.647 1
19782.315 1
19782.983 5
19783.651 3
19784.319 5
19784.987 3
19785.655 3
19786.323 1
19786.991 4
19787.659 2
19788.327 7
19788.996 5
19789.664 2
19790.332 2
19791.000 0
19791.668 3
19792.336 3
19793.004 2
19793.673 3
19794.341 5
19795.009 8
19795.677 4
19796.345 2
19797.014 2
19797.682 2
19798.350 0
19799.018 0
19799.687 4
19800.355 4
19801.023 6
19801.692 4
19802.360 0
19803.028 1
19803.697 1
19804.365 2
19805.033 6
19805.702 4
19806.370 3
19807.038 1
19807.707 3
19808.375 1
19809.044 6
19809.712 12
19810.381 11
19811.049 16
19811.717 7
19812.386 5
19813.054 4
19813.723 1
19814.392 8
19815.060 4
19815.729 3
19816.397 1
19817.066 5
19817.734 6
19818.403 4
19819.071 2
19819.740 2
19820.409 1
19821.077 1
19821.746 3
19822.415 4
19823.083 3
19823.752 2
19824.421 3
19825.089 2
19825.758 1
19826.427 1
19827.096 1
19827.764 2
19828.433 3
19829.102 3
19829.771 2
19830.439 1
19831.108 1
19831.777 1
19832.446 1
19833.115 1
19833.784 2
19834.452 4
19835.121 1
19835.790 2
19836.459 4
19837.128 3
19837.797 1
19838.466 2
19839.135 1
19839.804 0
19840.473 5
19841.142 2
19841.811 2
19842.480 2
19843.149 3
19843.818 9
19844.487 4
19845.156 2
19845.825 4
19846.494 4
19847.163 14
19847.832 13
19848.501 13
19849.170 6
19849.839 8
19850.508 2
19851.178 0
19851.847 1
19852.516 1
19853.185 0
19853.854 0
19854.523 1
19855.193 3
19855.862 4
19856.531 3
19857.200 5
19857.870 4
19858.539 5
19859.208 2
19859.877 2
19860.547 2
19861.216 1
19861.885 1
19862.555 3
19863.224 0
19863.893 0
19864.563 1
19865.232 2
19865.902 0
19866.571 1
19867.240 0
19867.910 4
19868.579 5
19869.249 1
19869.918 3
19870.588 3
19871.257 2
19871.927 1
19872.596 10
19873.266 11
19873.935 7
19874.605 7
19875.274 6
19875.944 5
19876.613 3
19877.283 0
19877.953 2
19878.622 1
19879.292 1
19879.961 1
19880.631 1
19881.301 10
19881.970 18
19882.640 9
19883.310 6
19883.979 4
19884.649 3
19885.319 1
19885.989 0
19886.658 0
19887.328 0
19887.998 2
19888.668 2
19889.337 2
19890.007 5
19890.677 1
19891.347 2
19892.017 5
19892.686 2
19893.356 2
19894.026 2
19894.696 2
19895.366 2
19896.036 1
19896.706 2
19897.376 6
19898.046 3
19898.715 2
19899.385 1
19900.055 2
19900.725 3
19901.395 4
19902.065 5
19902.735 4
19903.405 3
19904.075 0
19904.745 0
19905.416 0
19906.086 2
19906.756 4
19907.426 0
19908.096 1
19908.766 5
19909.436 2
19910.106 5
19910.776 2
19911.447 6
19912.117 4
19912.787 3
19913.457 0
19914.127 1
19914.797 3
19915.468 6
19916.138 9
19916.808 8
19917.478 8
19918.149 4
19918.819 3
19919.489 7
19920.160 2
19920.830 2
19921.500 1
19922.171 5
19922.841 2
19923.511 1
19924.182 3
19924.852 2
19925.522 0
19926.193 3
19926.863 1
19927.534 1
19928.204 0
19928.875 2
19929.545 2
19930.215 3
19930.886 7
19931.556 2
19932.227 3
19932.897 4
19933.568 6
19934.239 1
19934.909 10
19935.580 10
19936.250 7
19936.921 10
19937.591 5
19938.262 3
19938.933 2
19939.603 2
19940.274 2
19940.945 2
19941.615 0
19942.286 1
19942.957 3
19943.627 0
19944.298 0
19944.969 5
19945.639 7
19946.310 3
19946.981 0
19947.652 0
19948.322 4
19948.993 8
19949.664 4
19950.335 5
19951.006 2
19951.676 1
19952.347 0
19953.018 1
19953.689 7
19954.360 6
19955.031 1
19955.702 1
19956.373 0
19957.044 0
19957.714 0
19958.385 0
19959.056 0
19959.727 2
19960.398 2
19961.069 0
19961.740 3
19962.411 1
19963.082 1
19963.753 5
19964.424 8
19965.095 7
19965.767 5
19966.438 2
19967.109 1
19967.780 1
19968.451 2
19969.122 1
19969.793 0
19970.464 0
19971.135 6
19971.807 5
19972.478 3
19973.149 3
19973.820 4
19974.491 2
19975.163 0
19975.834 0
19976.505 6
19977.176 5
19977.848 4
19978.519 5
19979.190 7
19979.862 10
19980.533 2
19981.204 1
19981.876 3
19982.547 3
19983.218 0
19983.890 0
19984.561 1
19985.232 5
19985.904 1
19986.575 4
19987.247 3
19987.918 3
19988.590 0
19989.261 1
19989.932 0
19990.604 0
19991.275 2
19991.947 1
19992.618 1
19993.290 1
19993.962 2
19994.633 5
19995.305 3
19995.976 4
19996.648 3
19997.319 3
19997.991 7
19998.663 9
19999.334 9
20000.006 10
20000.678 5
20001.349 4
20002.021 2
20002.693 2
20003.364 5
20004.036 2
20004.708 5
20005.379 7
20006.051 3
20006.723 3
20007.395 1
20008.067 2
20008.738 2
20009.410 2
20010.082 7
20010.754 3
20011.426 4
20012.097 4
20012.769 2
20013.441 1
20014.113 1
20014.785 3
20015.457 5
20016.129 3
20016.801 5
20017.473 2
20018.145 2
20018.816 3
20019.488 2
20020.160 0
20020.832 2
20021.504 4
20022.176 2
20022.848 0
20023.520 5
20024.193 3
20024.865 3
20025.537 0
20026.209 2
20026.881 5
20027.553 3
20028.225 5
20028.897 7
20029.569 1
20030.241 3
20030.914 4
20031.586 18
20032.258 15
20032.930 9
20033.602 9
20034.275 6
20034.947 2
20035.619 1
20036.291 2
20036.964 1
20037.636 0
20038.308 2
20038.980 1
20039.653 3
20040.325 2
20040.997 5
20041.670 4
20042.342 2
20043.014 7
20043.687 5
20044.359 4
20045.032 1
20045.704 1
20046.376 1
20047.049 0
20047.721 3
20048.394 4
20049.066 1
20049.739 0
20050.411 2
20051.084 0
20051.756 3
20052.429 8
20053.101 4
20053.774 1
20054.446 0
20055.119 2
20055.791 4
20056.464 2
20057.137 1
20057.809 1
20058.482 0
20059.155 4
20059.827 1
20060.500 2
20061.172 5
20061.845 3
20062.518 0
20063.191 3
20063.863 1
20064.536 4
20065.209 8
20065.881 1
20066.554 2
20067.227 8
20067.900 4
20068.573 5
20069.245 4
20069.918 1
20070.591 3
20071.264 1
20071.937 0
20072.610 5
20073.282 8
20073.955 2
20074.628 4
20075.301 4
20075.974 7
20076.647 4
20077.320 2
20077.993 2
20078.666 3
20079.339 4
20080.012 0
20080.685 4
20081.358 5
20082.031 5
20082.704 0
20083.377 3
20084.050 3
20084.723 4
20085.396 4
20086.069 0
20086.742 0
20087.415 1
20088.088 3
20088.762 1
20089.435 0
20090.108 1
20090.781 2
20091.454 1
20092.127 0
20092.801 0
20093.474 1
20094.147 0
20094.820 0
20095.493 1
20096.167 1
20096.840 4
20097.513 7
20098.186 3
20098.860 3
20099.533 2
20100.206 6
20100.880 3
20101.553 0
20102.226 2
20102.900 6
20103.573 4
20104.247 2
20104.920 3
20105.593 2
20106.267 2
20106.940 2
20107.614 7
20108.287 2
20108.961 0
20109.634 1
20110.308 1
20110.981 2
20111.655 1
20112.328 0
20113.002 1
20113.675 4
20114.349 5
20115.022 4
20115.696 5
20116.369 9
20117.043 5
20117.717 2
20118.390 2
20119.064 2
20119.738 1
20120.411 6
20121.085 2
20121.759 5
20122.432 11
20123.106 8
20123.780 7
20124.453 5
20125.127 3
20125.801 4
20126.475 1
20127.148 4
20127.822 3
20128.496 6
20129.170 4
20129.844 0
20130.517 4
20131.191 3
20131.865 2
20132.539 2
20133.213 7
20133.887 7
20134.561 4
20135.235 4
20135.908 1
20136.582 1
20137.256 3
20137.930 1
20138.604 2
20139.278 2
20139.952 0
20140.626 3
20141.300 5
20141.974 5
20142.648 7
20143.322 3
20143.996 2
20144.670 0
20145.344 3
20146.019 3
20146.693 14
20147.367 15
20148.041 8
20148.715 6
20149.389 5
20150.063 5
20150.737 1
20151.412 2
20152.086 3
20152.760 8
20153.434 3
20154.108 1
20154.783 0
20155.457 4
20156.131 1
20156.805 1
20157.480 1
20158.154 3
20158.828 4
20159.503 2
20160.177 1
20160.851 3
20161.526 0
20162.200 2
20162.874 3
20163.549 7
20164.223 7
20164.898 6
20165.572 4
20166.246 3
20166.921 1
20167.595 3
20168.270 1
20168.944 1
20169.619 2
20170.293 3
20170.968 6
20171.642 1
20172.317 5
20172.991 6
20173.666 2
20174.340 4
20175.015 4
20175.689 4
20176.364 3
20177.039 3
20177.713 3
20178.388 5
20179.063 2
20179.737 5
20180.412 3
20181.087 1
20181.761 1
20182.436 1
20183.111 1
20183.785 5
20184.460 12
20185.135 7
20185.810 4
20186.484 2
20187.159 2
20187.834 0
20188.509 1
20189.183 0
20189.858 2
20190.533 0
20191.208 0
20191.883 3
20192.558 1
20193.233 2
20193.907 3
20194.582 3
20195.257 2
20195.932 3
20196.607 5
20197.282 5
20197.957 6
20198.632 1
20199.307 2
20199.982 1
20200.657 2
20201.332 3
20202.007 2
20202.682 1
20203.357 1
20204.032 3
20204.707 3
20205.382 4
20206.057 3
20206.732 1
20207.408 2
20208.083 3
20208.758 4
20209.433 5
20210.108 2
20210.783 0
20211.458 1
20212.134 2
20212.809 2
20213.484 3
20214.159 2
20214.834 2
20215.510 1
20216.185 2
20216.860 5
20217.536 11
20218.211 2
20218.886 1
20219.561 1
20220.237 13
20220.912 6
20221.587 3
20222.263 4
20222.938 6
20223.614 5
20224.289 2
20224.964 0
20225.640 0
20226.315 5
20226.991 4
20227.666 2
20228.342 1
20229.017 1
20229.692 2
20230.368 4
20231.043 4
20231.719 5
20232.394 4
20233.070 1
20233.746 5
20234.421 6
20235.097 3
20235.772 4
20236.448 2
20237.123 0
20237.799 0
20238.475 4
20239.150 5
20239.826 1
20240.502 0
20241.177 11
20241.853 11
20242.529 7
20243.204 9
20243.880 9
20244.556 4
20245.232 3
20245.907 2
20246.583 3
20247.259 4
20247.935 5
20248.611 1
20249.286 6
20249.962 6
20250.638 2
20251.314 2
20251.990 1
20252.666 0
20253.341 0
20254.017 1
20254.693 3
20255.369 3
20256.045 1
20256.721 3
20257.397 4
20258.073 5
20258.749 3
20259.425 6
20260.101 3
20260.777 4
20261.453 4
20262.129 6
20262.805 5
20263.481 4
20264.157 5
20264.833 2
20265.509 1
20266.185 0
20266.861 0
20267.537 7
20268.214 13
20268.890 5
20269.566 4
20270.242 1
20270.918 1
20271.594 7
20272.271 3
20272.947 3
20273.623 2
20274.299 2
20274.975 10
20275.652 5
20276.328 5
20277.004 1
20277.680 1
20278.357 1
20279.033 2
20279.709 1
20280.386 1
20281.062 0
20281.738 0
20282.415 1
20283.091 4
20283.767 8
20284.444 1
20285.120 2
20285.797 3
20286.473 1
20287.150 1
20287.826 3
20288.502 0
20289.179 1
20289.855 4
20290.532 4
20291.208 5
20291.885 8
20292.561 6
20293.238 6
20293.915 4
20294.591 3
20295.268 2
20295.944 3
20296.621 2
20297.297 1
20297.974 2
20298.651 2
20299.327 1
20300.004 5
20300.681 6
20301.357 3
20302.034 1
20302.711 1
20303.387 0
20304.064 1
20304.741 2
20305.418 3
20306.094 3
20306.771 1
20307.448 0
20308.125 2
20308.802 3
20309.478 7
20310.155 6
20310.832 4
20311.509 3
20312.186 1
20312.863 2
20313.539 2
20314.216 2
20314.893 5
20315.570 3
20316.247 2
20316.924 1
20317.601 1
20318.278 3
20318.955 2
20319.632 3
20320.309 3
20320.986 2
20321.663 8
20322.340 10
20323.017 7
20323.694 7
20324.371 15
20325.048 12
20325.725 6
20326.402 5
20327.079 0
20327.756 2
20328.434 6
20329.111 6
20329.788 2
20330.465 1
20331.142 1
20331.819 0
20332.497 2
20333.174 3
20333.851 2
20334.528 3
20335.206 9
20335.883 6
20336.560 3
20337.237 0
20337.915 2
20338.592 5
20339.269 1
20339.946 3
20340.624 2
20341.301 7
20341.979 8
20342.656 2
20343.333 1
20344.011 1
20344.688 0
20345.365 1
20346.043 1
20346.720 2
20347.398 2
20348.075 5
20348.753 5
20349.430 2
20350.108 1
20350.785 2
20351.463 7
20352.140 3
20352.818 3
20353.495 5
20354.173 8
20354.850 9
20355.528 11
20356.205 9
20356.883 4
20357.561 2
20358.238 2
20358.916 2
20359.594 5
20360.271 1
20360.949 0
20361.627 3
20362.304 0
20362.982 0
20363.660 1
20364.337 7
20365.015 5
20365.693 1
20366.371 3
20367.048 5
20367.726 5
20368.404 4
20369.082 5
20369.760 2
20370.437 6
20371.115 6
20371.793 3
20372.471 0
20373.149 2
20373.827 2
20374.505 7
20375.182 8
20375.860 8
20376.538 6
20377.216 1
20377.894 0
20378.572 2
20379.250 5
20379.928 4
20380.606 0
20381.284 1
20381.962 1
20382.640 2
20383.318 2
20383.996 2
20384.674 3
20385.352 5
20386.030 10
20386.709 2
20387.387 1
20388.065 3
20388.743 3
20389.421 1
20390.099 3
20390.777 1
20391.456 1
20392.134 0
20392.812 0
20393.490 12
20394.168 11
20394.847 11
20395.525 6
20396.203 5
20396.881 5
20397.560 4
20398.238 5
20398.916 4
20399.594 2
20400.273 5
20400.951 3
20401.629 5
20402.308 6
20402.986 5
20403.665 3
20404.343 0
20405.021 4
20405.700 3
20406.378 2
20407.057 1
20407.735 3
20408.414 7
20409.092 3
20409.770 6
20410.449 3
20411.127 3
20411.806 5
20412.484 5
20413.163 3
20413.842 2
20414.520 3
20415.199 5
20415.877 3
20416.556 1
20417.234 0
20417.913 2
20418.592 5
20419.270 3
20419.949 6
20420.628 7
20421.306 11
20421.985 13
20422.664 9
20423.342 8
20424.021 6
20424.700 4
20425.379 14
20426.057 11
20426.736 9
20427.415 5
20428.094 7
20428.772 6
20429.451 8
20430.130 5
20430.809 3
20431.488 4
20432.167 3
20432.845 3
20433.524 6
20434.203 4
20434.882 3
20435.561 1
20436.240 1
20436.919 3
20437.598 4
20438.277 3
20438.956 5
20439.635 2
20440.314 1
20440.993 2
20441.672 5
20442.351 9
20443.030 6
20443.709 2
20444.388 4
20445.067 1
20445.746 0
20446.425 0
20447.104 2
20447.783 2
20448.462 3
20449.141 3
20449.821 4
20450.500 3
20451.179 4
20451.858 2
20452.537 3
20453.216 9
20453.896 8
20454.575 6
20455.254 8
20455.933 6
20456.613 6
20457.292 5
20457.971 6
20458.650 5
20459.330 8
20460.009 2
20460.688 2
20461.368 5
20462.047 9
20462.726 10
20463.406 6
20464.085 7
20464.764 6
20465.444 4
20466.123 1
20466.803 6
20467.482 4
20468.162 4
20468.841 3
20469.521 3
20470.200 3
20470.879 3
20471.559 1
20472.239 6
20472.918 8
20473.598 5
20474.277 5
20474.957 5
20475.636 1
20476.316 6
20476.995 3
20477.675 4
20478.355 6
20479.034 3
20479.714 4
20480.394 4
20481.073 4
20481.753 5
20482.433 4
20483.112 2
20483.792 1
20484.472 5
20485.151 5
20485.831 7
20486.511 7
20487.191 2
20487.870 3
20488.550 4
20489.230 3
20489.910 4
20490.590 2
20491.269 4
20491.949 4
20492.629 4
20493.309 3
20493.989 1
20494.669 3
20495.349 5
20496.029 5
20496.708 0
20497.388 4
20498.068 5
20498.748 7
20499.428 3
20500.108 6
20500.788 6
20501.468 5
20502.148 1
20502.828 4
20503.508 3
20504.188 4
20504.868 4
20505.548 4
20506.229 2
20506.909 1
20507.589 2
20508.269 3
20508.949 2
20509.629 1
20510.309 4
20510.989 2
20511.670 0
20512.350 6
20513.030 2
20513.710 5
20514.390 6
20515.071 7
20515.751 4
20516.431 4
20517.111 8
20517.792 6
20518.472 6
20519.152 4
20519.832 2
20520.513 5
20521.193 7
20521.873 12
20522.554 4
20523.234 4
20523.914 3
20524.595 3
20525.275 3
20525.956 5
20526.636 1
20527.316 4
20527.997 3
20528.677 3
20529.358 5
20530.038 6
20530.719 4
20531.399 2
20532.080 2
20532.760 3
20533.441 2
20534.121 5
20534.802 8
20535.482 5
20536.163 7
20536.844 2
20537.524 0
20538.205 1
20538.885 3
20539.566 9
20540.247 5
20540.927 4
20541.608 6
20542.289 2
20542.969 11
20543.650 7
20544.331 9
20545.011 6
20545.692 4
20546.373 3
20547.054 5
20547.734 6
20548.415 7
20549.096 7
20549.777 4
20550.458 2
20551.138 4
20551.819 5
20552.500 4
20553.181 7
20553.862 4
20554.543 7
20555.224 6
20555.904 6
20556.585 6
20557.266 4
20557.947 5
20558.628 6
20559.309 7
20559.990 4
20560.671 1
20561.352 4
20562.033 4
20562.714 5
20563.395 10
20564.076 8
20564.757 9
20565.438 10
20566.119 3
20566.800 2
20567.481 0
20568.163 0
20568.844 5
20569.525 10
20570.206 9
20570.887 3
20571.568 2
20572.249 8
20572.931 5
20573.612 5
20574.293 4
20574.974 4
20575.655 5
20576.337 2
20577.018 7
20577.699 4
20578.380 1
20579.062 2
20579.743 3
20580.424 4
20581.106 2
20581.787 10
20582.468 6
20583.150 4
20583.831 3
20584.512 7
20585.194 5
20585.875 3
20586.556 4
20587.238 8
20587.919 5
20588.601 6
20589.282 5
20589.964 5
20590.645 5
20591.327 5
20592.008 1
20592.690 1
20593.371 1
20594.053 2
20594.734 0
20595.416 0
20596.097 1
20596.779 1
20597.461 5
20598.142 2
20598.824 1
20599.505 0
20600.187 6
20600.869 11
20601.550 6
20602.232 3
20602.914 5
20603.595 4
20604.277 6
20604.959 3
20605.640 1
20606.322 4
20607.004 3
20607.686 2
20608.367 1
20609.049 1
20609.731 1
20610.413 6
20611.095 9
20611.776 13
20612.458 3
20613.140 7
20613.822 6
20614.504 11
20615.186 9
20615.868 14
20616.549 10
20617.231 3
20617.913 1
20618.595 2
20619.277 2
20619.959 5
20620.641 9
20621.323 4
20622.005 3
20622.687 7
20623.369 5
20624.051 1
20624.733 6
20625.415 4
20626.097 3
20626.779 1
20627.461 2
20628.143 0
20628.826 0
20629.508 3
20630.190 5
20630.872 5
20631.554 6
20632.236 3
20632.918 1
20633.601 0
20634.283 2
20634.965 4
20635.647 9
20636.329 8
20637.012 10
20637.694 8
20638.376 6
20639.058 4
20639.741 1
20640.423 3
20641.105 3
20641.788 2
20642.470 7
20643.152 6
20643.835 8
20644.517 4
20645.199 8
20645.882 4
20646.564 1
20647.247 6
20647.929 8
20648.611 6
20649.294 6
20649.976 8
20650.659 12
20651.341 8
20652.024 5
20652.706 5
20653.389 7
20654.071 4
20654.754 7
20655.436 4
20656.119 6
20656.801 3
20657.484 7
20658.167 3
20658.849 4
20659.532 5
20660.214 2
20660.897 4
20661.580 4
20662.262 5
20662.945 3
20663.628 4
20664.310 4
20664.993 7
20665.676 2
20666.359 5
20667.041 12
20667.724 8
20668.407 8
20669.090 7
20669.772 6
20670.455 5
20671.138 10
20671.821 6
20672.504 11
20673.186 8
20673.869 4
20674.552 5
20675.235 2
20675.918 3
20676.601 7
20677.284 10
20677.967 4
20678.649 4
20679.332 2
20680.015 2
20680.698 1
20681.381 3
20682.064 2
20682.747 2
20683.430 1
20684.113 10
20684.796 10
20685.479 10
20686.162 7
20686.845 5
20687.529 10
20688.212 11
20688.895 8
20689.578 8
20690.261 5
20690.944 6
20691.627 9
20692.310 7
20692.993 4
20693.677 5
20694.360 6
20695.043 1
20695.726 2
20696.409 3
20697.093 5
20697.776 2
20698.459 1
20699.142 0
20699.826 2
20700.509 4
20701.192 5
20701.876 2
20702.559 2
20703.242 9
20703.926 3
20704.609 5
20705.292 7
20705.976 6
20706.659 9
20707.342 5
20708.026 8
20708.709 8
20709.393 8
20710.076 8
20710.760 5
20711.443 5
20712.127 5
20712.810 8
20713.494 15
20714.177 13
20714.861 9
20715.544 7
20716.228 3
20716.911 7
20717.595 3
20718.278 1
20718.962 5
20719.646 10
20720.329 8
20721.013 11
20721.696 5
20722.380 2
20723.064 4
20723.747 3
20724.431 6
20725.115 2
20725.798 2
20726.482 5
20727.166 6
20727.850 5
20728.533 2
20729.217 4
20729.901 4
20730.585 7
20731.268 10
20731.952 6
20732.636 4
20733.320 6
20734.004 2
20734.688 3
20735.371 2
20736.055 2
20736.739 2
20737.423 5
20738.107 4
20738.791 4
20739.475 2
20740.159 1
20740.843 7
20741.527 11
20742.211 4
20742.895 4
20743.579 4
20744.263 5
20744.947 5
20745.631 3
20746.315 6
20746.999 2
20747.683 3
20748.367 3
20749.051 3
20749.735 3
20750.419 4
20751.103 9
20751.787 5
20752.472 2
20753.156 4
20753.840 6
20754.524 12
20755.208 9
20755.892 5
20756.577 10
20757.261 8
20757.945 8
20758.629 9
20759.314 10
20759.998 10
20760.682 6
20761.366 4
20762.051 4
20762.735 7
20763.419 4
20764.104 5
20764.788 8
20765.472 3
20766.157 8
20766.841 9
20767.526 5
20768.210 9
20768.894 9
20769.579 6
20770.263 11
20770.948 6
20771.632 3
20772.317 3
20773.001 4
20773.686 6
20774.370 9
20775.055 7
20775.739 3
20776.424 0
20777.108 5
20777.793 6
20778.477 4
20779.162 4
20779.846 2
20780.531 9
20781.216 8
20781.900 6
20782.585 4
20783.270 2
20783.954 4
20784.639 4
20785.324 2
20786.008 4
20786.693 7
20787.378 5
20788.062 7
20788.747 5
20789.432 6
20790.117 12
20790.801 7
20791.486 3
20792.171 8
20792.856 5
20793.541 7
20794.225 4
20794.910 8
20795.595 20
20796.280 13
20796.965 7
20797.650 4
20798.335 4
20799.020 6
20799.704 5
20800.389 6
20801.074 15
20801.759 11
20802.444 5
20803.129 6
20803.814 5
20804.499 15
20805.184 24
20805.869 20
20806.554 18
20807.239 15
20807.924 10
20808.609 7
20809.294 8
20809.980 7
20810.665 6
20811.350 4
20812.035 11
20812.720 15
20813.405 10
20814.090 10
20814.775 3
20815.461 5
20816.146 8
20816.831 8
20817.516 10
20818.201 7
20818.887 13
20819.572 17
20820.257 10
20820.942 2
20821.628 9
20822.313 9
20822.998 9
20823.684 3
20824.369 2
20825.054 4
20825.740 5
20826.425 8
20827.110 6
20827.796 14
20828.481 9
20829.167 7
20829.852 0
20830.537 2
20831.223 3
20831.908 2
20832.594 5
20833.279 5
20833.965 5
20834.650 9
20835.336 11
20836.021 6
20836.707 3
20837.392 7
20838.078 8
20838.763 12
20839.449 14
20840.135 14
20840.820 15
20841.506 15
20842.191 10
20842.877 11
20843.563 6
20844.248 4
20844.934 3
20845.620 0
20846.305 3
20846.991 6
20847.677 10
20848.362 10
20849.048 14
20849.734 7
20850.420 13
20851.105 17
20851.791 13
20852.477 8
20853.163 7
20853.849 11
20854.534 10
20855.220 9
20855.906 9
20856.592 3
20857.278 5
20857.964 17
20858.649 12
20859.335 13
20860.021 8
20860.707 11
20861.393 8
20862.079 5
20862.765 10
20863.451 10
20864.137 7
20864.823 9
20865.509 8
20866.195 10
20866.881 12
20867.567 14
20868.253 13
20868.939 7
20869.625 4
20870.311 11
20870.997 10
20871.683 9
20872.370 10
20873.056 10
20873.742 17
20874.428 14
20875.114 7
20875.800 5
20876.486 8
20877.173 6
20877.859 5
20878.545 7
20879.231 1
20879.918 8
20880.604 11
20881.290 16
20881.976 10
20882.663 10
20883.349 11
20884.035 12
20884.721 13
20885.408 6
20886.094 2
20886.780 4
20887.467 3
20888.153 2
20888.840 13
20889.526 13
20890.212 9
20890.899 5
20891.585 7
20892.272 11
20892.958 17
20893.645 15
20894.331 7
20895.018 3
20895.704 2
20896.391 3
20897.077 5
20897.764 9
20898.450 9
20899.137 11
20899.823 20
20900.510 18
20901.196 26
20901.883 25
20902.570 20
20903.256 8
20903.943 5
20904.629 3
20905.316 9
20906.003 12
20906.689 9
20907.376 3
20908.063 3
20908.750 5
20909.436 3
20910.123 2
20910.810 9
20911.496 14
20912.183 6
20912.870 4
20913.557 5
20914.244 5
20914.930 7
20915.617 4
20916.304 4
20916.991 11
20917.678 12
20918.365 7
20919.052 9
20919.738 2
20920.425 0
20921.112 2
20921.799 7
20922.486 7
20923.173 8
20923.860 5
20924.547 7
20925.234 4
20925.921 9
20926.608 6
20927.295 9
20927.982 8
20928.669 6
20929.356 8
20930.043 6
20930.730 5
20931.417 7
20932.104 5
20932.791 7
20933.479 12
20934.166 9
20934.853 14
20935.540 11
20936.227 7
20936.914 10
20937.601 11
20938.289 12
20938.976 16
20939.663 13
20940.350 8
20941.038 9
20941.725 10
20942.412 7
20943.099 11
20943.787 4
20944.474 6
20945.161 11
20945.848 14
20946.536 15
20947.223 16
20947.910 7
20948.598 6
20949.285 11
20949.973 10
20950.660 9
20951.347 1
20952.035 3
20952.722 10
20953.410 13
20954.097 19
20954.785 12
20955.472 16
20956.160 11
20956.847 9
20957.535 4
20958.222 7
20958.910 6
20959.597 9
20960.285 17
20960.972 11
20961.660 10
20962.347 19
20963.035 15
20963.723 9
20964.410 13
20965.098 8
20965.786 11
20966.473 7
20967.161 6
20967.849 3
20968.536 8
20969.224 10
20969.912 15
20970.599 9
20971.287 9
20971.975 11
20972.663 12
20973.350 9
20974.038 17
20974.726 17
20975.414 11
20976.102 7
20976.789 13
20977.477 11
20978.165 16
20978.853 15
20979.541 11
20980.229 6
20980.917 4
20981.604 4
20982.292 1
20982.980 1
20983.668 2
20984.356 3
20985.044 1
20985.732 2
20986.420 9
20987.108 8
20987.796 15
20988.484 8
20989.172 10
20989.860 2
20990.548 10
20991.236 10
20991.924 9
20992.612 4
20993.300 5
20993.989 15
20994.677 12
20995.365 14
20996.053 10
20996.741 12
20997.429 17
20998.117 9
20998.806 6
20999.494 3
21000.182 4
21000.870 5
21001.558 18
21002.247 25
21002.935 31
21003.623 19
21004.311 11
21005.000 6
21005.688 8
21006.376 13
21007.065 12
21007.753 12
21008.441 13
21009.130 13
21009.818 7
21010.506 10
21011.195 6
21011.883 8
21012.572 9
21013.260 8
21013.948 5
21014.637 7
21015.325 6
21016.014 4
21016.702 7
21017.391 9
21018.079 9
21018.768 6
21019.456 7
21020.145 5
21020.833 16
21021.522 9
21022.210 5
21022.899 6
21023.588 5
21024.276 4
21024.965 3
21025.653 18
21026.342 15
21027.031 8
21027.719 8
21028.408 4
21029.097 5
21029.785 3
21030.474 2
21031.163 5
21031.852 8
21032.540 7
21033.229 4
21033.918 6
21034.607 5
21035.295 5
21035.984 4
21036.673 4
21037.362 6
21038.051 3
21038.739 4
21039.428 4
21040.117 3
21040.806 3
21041.495 10
21042.184 7
21042.873 4
21043.562 7
21044.251 2
21044.939 6
21045.628 9
21046.317 3
21047.006 4
21047.695 4
21048.384 3
21049.073 3
21049.762 1
21050.451 2
21051.140 5
21051.829 5
21052.519 10
21053.208 8
21053.897 6
21054.586 5
21055.275 4
21055.964 4
21056.653 7
21057.342 10
21058.031 6
21058.721 9
21059.410 11
21060.099 8
21060.788 9
21061.477 6
21062.167 15
21062.856 8
21063.545 8
21064.234 7
21064.924 4
21065.613 7
21066.302 5
21066.991 5
21067.681 5
21068.370 5
21069.059 3
21069.749 8
21070.438 8
21071.127 10
21071.817 14
21072.506 13
21073.196 11
21073.885 21
21074.574 13
21075.264 14
21075.953 10
21076.643 9
21077.332 9
21078.022 7
21078.711 11
21079.401 8
21080.090 3
21080.780 7
21081.469 6
21082.159 4
21082.848 9
21083.538 8
21084.227 16
21084.917 18
21085.607 16
21086.296 13
21086.986 10
21087.676 9
21088.365 7
21089.055 9
21089.745 9
21090.434 12
21091.124 11
21091.814 10
21092.503 10
21093.193 8
21093.883 9
21094.573 15
21095.262 12
21095.952 11
21096.642 8
21097.332 13
21098.021 10
21098.711 5
21099.401 3
21100.091 14
21100.781 13
21101.471 14
21102.160 9
21102.850 10
21103.540 7
21104.230 8
21104.920 9
21105.610 10
21106.300 15
21106.990 15
21107.680 11
21108.370 13
21109.060 19
21109.750 20
21110.440 17
21111.130 14
21111.820 12
21112.510 13
21113.200 8
21113.890 8
21114.580 9
21115.270 7
21115.960 15
21116.650 13
21117.340 18
21118.031 14
21118.721 8
21119.411 10
21120.101 8
21120.791 9
21121.481 8
21122.172 11
21122.862 9
21123.552 11
21124.242 13
21124.933 10
21125.623 10
21126.313 16
21127.003 7
21127.694 9
21128.384 13
21129.074 10
21129.765 4
21130.455 6
21131.145 6
21131.836 8
21132.526 7
21133.216 7
21133.907 5
21134.597 4
21135.288 2
21135.978 4
21136.668 12
21137.359 13
21138.049 13
21138.740 10
21139.430 7
21140.121 12
21140.811 9
21141.502 4
21142.192 6
21142.883 16
21143.573 17
21144.264 13
21144.954 7
21145.645 6
21146.336 4
21147.026 5
21147.717 3
21148.408 4
21149.098 5
21149.789 2
21150.479 5
21151.170 6
21151.861 5
21152.552 6
21153.242 4
21153.933 5
21154.624 6
21155.314 9
21156.005 9
21156.696 7
21157.387 7
21158.077 10
21158.768 0
21159.459 2
21160.150 9
21160.841 10
21161.532 6
21162.222 5
21162.913 4
21163.604 7
21164.295 4
21164.986 7
21165.677 11
21166.368 16
21167.059 8
21167.750 16
21168.441 12
21169.132 7
21169.822 7
21170.513 8
21171.204 7
21171.895 7
21172.587 6
21173.278 1
21173.969 3
21174.660 8
21175.351 6
21176.042 4
21176.733 10
21177.424 5
21178.115 8
21178.806 4
21179.497 4
21180.188 3
21180.880 3
21181.571 7
21182.262 6
21182.953 6
21183.644 6
21184.336 4
21185.027 6
21185.718 5
21186.409 2
21187.101 4
21187.792 7
21188.483 14
21189.174 8
21189.866 13
21190.557 10
21191.248 6
21191.940 7
21192.631 8
21193.322 11
21194.014 8
21194.705 2
21195.396 0
21196.088 3
21196.779 2
21197.471 2
21198.162 6
21198.854 5
21199.545 5
21200.237 7
21200.928 6
21201.620 7
21202.311 7
21203.003 4
21203.694 11
21204.386 21
21205.077 15
21205.769 9
21206.460 6
21207.152 7
21207.843 4
21208.535 8
21209.227 3
21209.918 7
21210.610 10
21211.302 8
21211.993 7
21212.685 3
21213.377 5
21214.068 2
21214.760 4
21215.452 5
21216.143 2
21216.835 2
21217.527 4
21218.219 4
21218.910 6
21219.602 3
21220.294 4
21220.986 2
21221.678 6
21222.370 10
21223.061 8
21223.753 5
21224.445 4
21225.137 7
21225.829 2
21226.521 10
21227.213 5
21227.905 12
21228.596 7
21229.288 8
21229.980 4
21230.672 1
21231.364 6
21232.056 2
21232.748 4
21233.440 5
21234.132 10
21234.824 8
21235.516 3
21236.208 6
21236.901 5
21237.593 6
21238.285 8
21238.977 4
21239.669 3
21240.361 3
21241.053 5
21241.745 2
21242.437 4
21243.130 1
21243.822 3
21244.514 2
21245.206 2
21245.898 0
21246.591 2
21247.283 4
21247.975 2
21248.667 2
21249.360 1
21250.052 3
21250.744 6
21251.437 7
21252.129 3
21252.821 3
21253.514 4
21254.206 4
21254.898 8
21255.591 12
21256.283 9
21256.975 11
21257.668 8
21258.360 3
21259.053 5
21259.745 3
21260.438 1
21261.130 1
21261.822 5
21262.515 6
21263.207 1
21263.900 2
21264.592 0
21265.285 4
21265.978 4
21266.670 1
21267.363 4
21268.055 6
21268.748 6
21269.440 3
21270.133 2
21270.826 2
21271.518 3
21272.211 2
21272.904 5
21273.596 4
21274.289 11
21274.982 6
21275.674 6
21276.367 3
21277.060 2
21277.752 3
21278.445 1
21279.138 12
21279.831 13
21280.523 16
21281.216 9
21281.909 6
21282.602 15
21283.295 12
21283.988 4
21284.680 6
21285.373 6
21286.066 5
21286.759 7
21287.452 7
21288.145 6
21288.838 3
21289.531 5
21290.224 10
21290.916 6
21291.609 4
21292.302 3
21292.995 3
21293.688 2
21294.381 4
21295.074 5
21295.767 3
21296.460 3
21297.153 4
21297.847 2
21298.540 3
21299.233 5
21299.926 4
21300.619 4
21301.312 6
21302.005 8
21302.698 3
21303.391 2
21304.085 3
21304.778 1
21305.471 4
21306.164 3
21306.857 3
21307.551 7
21308.244 2
21308.937 0
21309.630 0
21310.323 0
21311.017 0
21311.710 2
21312.403 6
21313.097 11
21313.790 9
21314.483 4
21315.177 3
21315.870 5
21316.563 4
21317.257 10
21317.950 6
21318.643 2
21319.337 7
21320.030 5
21320.724 2
21321.417 5
21322.111 5
21322.804 1
21323.498 5
21324.191 3
21324.885 2
21325.578 1
21326.272 4
21326.965 6
21327.659 4
21328.352 0
21329.046 5
21329.739 2
21330.433 7
21331.127 4
21331.820 0
21332.514 2
21333.207 3
21333.901 1
21334.595 3
21335.288 0
21335.982 4
21336.676 10
21337.369 9
21338.063 2
21338.757 2
21339.451 6
21340.144 6
21340.838 4
21341.532 5
21342.226 5
21342.919 3
21343.613 2
21344.307 2
21345.001 4
21345.695 2
21346.389 5
21347.082 3
21347.776 3
21348.470 7
21349.164 9
21349.858 5
21350.552 5
21351.246 8
21351.940 4
21352.634 7
21353.328 3
21354.022 7
21354.716 8
21355.410 7
21356.104 6
21356.798 5
21357.492 4
21358.186 5
21358.880 5
21359.574 4
21360.268 5
21360.962 13
21361.656 9
21362.350 12
21363.044 10
21363.738 8
21364.432 7
21365.127 3
21365.821 4
21366.515 5
21367.209 2
21367.903 1
21368.598 3
21369.292 3
21369.986 7
21370.680 6
21371.374 3
21372.069 2
21372.763 3
21373.457 7
21374.152 5
21374.846 4
21375.540 4
21376.235 7
21376.929 2
21377.623 3
21378.318 1
21379.012 2
21379.706 12
21380.401 8
21381.095 9
21381.790 3
21382.484 3
21383.178 2
21383.873 0
21384.567 6
21385.262 8
21385.956 1
21386.651 3
21387.345 4
21388.040 2
21388.734 1
21389.429 0
21390.124 5
21390.818 9
21391.513 4
21392.207 6
21392.902 2
21393.596 4
21394.291 1
21394.986 3
21395.680 1
21396.375 3
21397.070 3
21397.764 4
21398.459 2
21399.154 2
21399.848 1
21400.543 3
21401.238 1
21401.933 4
21402.627 7
21403.322 4
21404.017 8
21404.712 7
21405.407 12
21406.101 11
21406.796 6
21407.491 3
21408.186 4
21408.881 5
21409.576 5
21410.271 5
21410.965 4
21411.660 4
21412.355 9
21413.050 10
21413.745 3
21414.440 1
21415.135 2
21415.830 3
21416.525 3
21417.220 4
21417.915 4
21418.610 2
21419.305 1
21420.000 1
21420.695 4
21421.390 1
21422.085 5
21422.780 3
21423.475 4
21424.171 3
21424.866 2
21425.561 4
21426.256 5
21426.951 6
21427.646 9
21428.341 5
21429.037 12
21429.732 14
21430.427 6
21431.122 4
21431.817 8
21432.513 5
21433.208 5
21433.903 5
21434.598 2
21435.294 5
21435.989 3
21436.684 2
21437.380 4
21438.075 2
21438.770 4
21439.466 3
21440.161 4
21440.856 5
21441.552 7
21442.247 7
21442.943 5
21443.638 9
21444.334 12
21445.029 5
21445.724 3
21446.420 7
21447.115 4
21447.811 3
21448.506 7
21449.202 3
21449.897 3
21450.593 1
21451.288 1
21451.984 4
21452.680 5
21453.375 2
21454.071 5
21454.766 6
21455.462 6
21456.158 1
21456.853 4
21457.549 5
21458.245 3
21458.940 3
21459.636 5
21460.332 6
21461.027 4
21461.723 3
21462.419 5
21463.114 1
21463.810 6
21464.506 9
21465.202 6
21465.898 4
21466.593 5
21467.289 2
21467.985 1
21468.681 4
21469.377 5
21470.072 6
21470.768 9
21471.464 6
21472.160 7
21472.856 4
21473.552 7
21474.248 2
21474.944 1
21475.640 1
21476.336 0
21477.032 1
21477.728 1
21478.424 2
21479.120 0
21479.816 3
21480.512 2
21481.208 6
21481.904 12
21482.600 9
21483.296 6
21483.992 5
21484.688 4
21485.384 2
21486.080 2
21486.776 5
21487.472 7
21488.168 5
21488.865 2
21489.561 0
21490.257 1
21490.953 2
21491.649 1
21492.346 2
21493.042 14
21493.738 12
21494.434 5
21495.131 0
21495.827 0
21496.523 0
21497.219 0
21497.916 0
21498.612 0
21499.308 0
21500.005 0
