# Supplementary material for: LIMPIC: a computational method for the separation of protein MALDI-TOF-MS signals from noise
Source: BMC Bioinformatics. 2007 Mar 26;8:101. doi: 10.1186/1471-2105-8-101 (PMC1847688; doi:10.1186/1471-2105-8-101)
Supplement: Additional File 3 — Compressed archive of 30 text files, containing MALDI-TOF-MS data acquired from human plasma samples. [file 1471-2105-8-101-S3.zip › Plasma/P_2.txt]

4986.822 0
4987.157 0
4987.493 0
4987.829 0
4988.164 0
4988.500 0
4988.835 0
4989.171 0
4989.506 59
4989.842 54
4990.177 55
4990.513 50
4990.849 39
4991.184 60
4991.520 56
4991.856 58
4992.191 44
4992.527 42
4992.863 42
4993.198 68
4993.534 45
4993.870 37
4994.206 58
4994.541 52
4994.877 57
4995.213 45
4995.549 41
4995.884 43
4996.220 51
4996.556 55
4996.892 43
4997.228 76
4997.564 84
4997.899 64
4998.235 67
4998.571 46
4998.907 51
4999.243 56
4999.579 60
4999.915 61
5000.251 63
5000.587 42
5000.923 47
5001.259 45
5001.595 30
5001.931 40
5002.267 46
5002.603 45
5002.939 42
5003.275 39
5003.611 40
5003.947 47
5004.283 50
5004.619 42
5004.955 43
5005.291 52
5005.627 28
5005.964 21
5006.300 36
5006.636 50
5006.972 50
5007.308 43
5007.644 42
5007.981 49
5008.317 43
5008.653 32
5008.989 39
5009.326 45
5009.662 28
5009.998 29
5010.334 16
5010.671 17
5011.007 22
5011.343 22
5011.680 28
5012.016 36
5012.352 47
5012.689 47
5013.025 35
5013.361 39
5013.698 61
5014.034 64
5014.371 57
5014.707 40
5015.043 46
5015.380 53
5015.716 62
5016.053 81
5016.389 57
5016.726 42
5017.062 51
5017.399 45
5017.735 57
5018.072 65
5018.408 67
5018.745 47
5019.082 38
5019.418 42
5019.755 30
5020.091 32
5020.428 39
5020.765 52
5021.101 84
5021.438 62
5021.775 42
5022.111 57
5022.448 50
5022.785 39
5023.121 33
5023.458 43
5023.795 31
5024.132 31
5024.468 43
5024.805 34
5025.142 36
5025.479 49
5025.815 56
5026.152 47
5026.489 24
5026.826 22
5027.163 32
5027.500 52
5027.837 35
5028.173 28
5028.510 30
5028.847 22
5029.184 24
5029.521 42
5029.858 45
5030.195 56
5030.532 36
5030.869 32
5031.206 45
5031.543 74
5031.880 54
5032.217 61
5032.554 61
5032.891 47
5033.228 63
5033.565 51
5033.902 65
5034.239 60
5034.576 59
5034.913 64
5035.250 56
5035.588 68
5035.925 75
5036.262 71
5036.599 58
5036.936 62
5037.273 49
5037.611 49
5037.948 57
5038.285 59
5038.622 71
5038.959 57
5039.297 67
5039.634 67
5039.971 62
5040.309 65
5040.646 72
5040.983 81
5041.320 84
5041.658 56
5041.995 57
5042.332 70
5042.670 87
5043.007 73
5043.345 59
5043.682 64
5044.019 57
5044.357 65
5044.694 68
5045.032 63
5045.369 46
5045.707 38
5046.044 51
5046.382 41
5046.719 35
5047.057 39
5047.394 36
5047.732 60
5048.069 60
5048.407 60
5048.744 73
5049.082 71
5049.420 56
5049.757 50
5050.095 58
5050.432 69
5050.770 54
5051.108 38
5051.445 57
5051.783 72
5052.121 58
5052.458 54
5052.796 65
5053.134 64
5053.471 54
5053.809 53
5054.147 53
5054.485 44
5054.822 46
5055.160 50
5055.498 61
5055.836 55
5056.174 49
5056.512 29
5056.849 24
5057.187 27
5057.525 36
5057.863 32
5058.201 41
5058.539 43
5058.877 36
5059.215 53
5059.552 71
5059.890 60
5060.228 52
5060.566 46
5060.904 59
5061.242 57
5061.580 57
5061.918 44
5062.256 58
5062.594 69
5062.932 89
5063.270 105
5063.608 111
5063.947 95
5064.285 92
5064.623 77
5064.961 84
5065.299 102
5065.637 107
5065.975 132
5066.313 170
5066.652 192
5066.990 226
5067.328 278
5067.666 276
5068.004 251
5068.343 238
5068.681 274
5069.019 282
5069.357 258
5069.696 261
5070.034 304
5070.372 308
5070.710 333
5071.049 293
5071.387 250
5071.725 248
5072.064 235
5072.402 224
5072.740 214
5073.079 188
5073.417 139
5073.756 98
5074.094 100
5074.432 88
5074.771 93
5075.109 102
5075.448 92
5075.786 77
5076.125 64
5076.463 62
5076.802 85
5077.140 74
5077.479 68
5077.817 68
5078.156 91
5078.494 85
5078.833 70
5079.172 80
5079.510 71
5079.849 47
5080.187 61
5080.526 100
5080.865 102
5081.203 75
5081.542 59
5081.881 45
5082.219 67
5082.558 81
5082.897 79
5083.235 63
5083.574 51
5083.913 45
5084.252 58
5084.590 39
5084.929 34
5085.268 35
5085.607 43
5085.946 57
5086.284 49
5086.623 43
5086.962 46
5087.301 43
5087.640 43
5087.979 55
5088.318 69
5088.656 55
5088.995 54
5089.334 55
5089.673 38
5090.012 43
5090.351 48
5090.690 43
5091.029 57
5091.368 38
5091.707 26
5092.046 36
5092.385 39
5092.724 57
5093.063 59
5093.402 58
5093.741 63
5094.080 51
5094.419 47
5094.759 54
5095.098 49
5095.437 48
5095.776 52
5096.115 69
5096.454 64
5096.793 68
5097.133 64
5097.472 85
5097.811 95
5098.150 91
5098.489 63
5098.829 71
5099.168 64
5099.507 58
5099.846 56
5100.186 57
5100.525 64
5100.864 73
5101.204 69
5101.543 88
5101.882 84
5102.222 86
5102.561 66
5102.900 66
5103.240 62
5103.579 55
5103.919 69
5104.258 61
5104.597 80
5104.937 82
5105.276 78
5105.616 129
5105.955 90
5106.295 77
5106.634 93
5106.974 83
5107.313 94
5107.653 71
5107.992 91
5108.332 82
5108.671 67
5109.011 57
5109.351 72
5109.690 95
5110.030 92
5110.369 71
5110.709 72
5111.049 69
5111.388 72
5111.728 67
5112.068 74
5112.407 55
5112.747 29
5113.087 41
5113.427 54
5113.766 67
5114.106 58
5114.446 61
5114.786 68
5115.125 61
5115.465 44
5115.805 34
5116.145 34
5116.485 27
5116.824 26
5117.164 24
5117.504 33
5117.844 38
5118.184 50
5118.524 56
5118.864 37
5119.204 32
5119.543 34
5119.883 37
5120.223 54
5120.563 35
5120.903 34
5121.243 55
5121.583 54
5121.923 45
5122.263 33
5122.603 47
5122.943 47
5123.283 39
5123.623 44
5123.964 34
5124.304 39
5124.644 30
5124.984 30
5125.324 22
5125.664 23
5126.004 41
5126.344 48
5126.685 71
5127.025 63
5127.365 63
5127.705 57
5128.045 35
5128.385 36
5128.726 43
5129.066 41
5129.406 50
5129.746 48
5130.087 56
5130.427 45
5130.767 36
5131.108 32
5131.448 35
5131.788 33
5132.129 36
5132.469 26
5132.809 43
5133.150 52
5133.490 52
5133.831 51
5134.171 45
5134.511 56
5134.852 54
5135.192 48
5135.533 50
5135.873 49
5136.214 53
5136.554 64
5136.895 41
5137.235 31
5137.576 45
5137.916 57
5138.257 45
5138.597 56
5138.938 60
5139.278 67
5139.619 65
5139.960 49
5140.300 51
5140.641 37
5140.982 33
5141.322 38
5141.663 50
5142.003 54
5142.344 42
5142.685 70
5143.026 61
5143.366 63
5143.707 40
5144.048 34
5144.389 32
5144.729 28
5145.070 34
5145.411 48
5145.752 34
5146.092 48
5146.433 60
5146.774 47
5147.115 40
5147.456 52
5147.797 51
5148.137 39
5148.478 36
5148.819 43
5149.160 44
5149.501 30
5149.842 39
5150.183 34
5150.524 57
5150.865 53
5151.206 57
5151.547 41
5151.888 28
5152.229 39
5152.570 43
5152.911 30
5153.252 38
5153.593 24
5153.934 24
5154.275 28
5154.616 37
5154.957 24
5155.298 23
5155.640 18
5155.981 40
5156.322 35
5156.663 46
5157.004 49
5157.345 59
5157.687 57
5158.028 48
5158.369 37
5158.710 26
5159.051 32
5159.393 43
5159.734 63
5160.075 71
5160.416 60
5160.758 54
5161.099 43
5161.440 30
5161.782 34
5162.123 25
5162.464 40
5162.806 45
5163.147 44
5163.488 40
5163.830 24
5164.171 27
5164.513 42
5164.854 54
5165.196 67
5165.537 52
5165.878 49
5166.220 37
5166.561 37
5166.903 32
5167.244 28
5167.586 36
5167.927 34
5168.269 39
5168.611 31
5168.952 36
5169.294 31
5169.635 34
5169.977 23
5170.318 24
5170.660 28
5171.002 44
5171.343 33
5171.685 25
5172.027 20
5172.368 15
5172.710 10
5173.052 29
5173.393 30
5173.735 24
5174.077 26
5174.419 31
5174.760 32
5175.102 23
5175.444 43
5175.786 50
5176.127 47
5176.469 36
5176.811 30
5177.153 39
5177.495 29
5177.837 37
5178.179 41
5178.520 27
5178.862 39
5179.204 38
5179.546 29
5179.888 32
5180.230 20
5180.572 21
5180.914 27
5181.256 37
5181.598 31
5181.940 34
5182.282 34
5182.624 28
5182.966 32
5183.308 27
5183.650 19
5183.992 12
5184.334 13
5184.676 16
5185.018 23
5185.360 27
5185.702 32
5186.045 33
5186.387 36
5186.729 27
5187.071 37
5187.413 35
5187.755 22
5188.098 20
5188.440 24
5188.782 34
5189.124 67
5189.466 42
5189.809 48
5190.151 46
5190.493 37
5190.835 45
5191.178 47
5191.520 47
5191.862 67
5192.205 53
5192.547 67
5192.889 78
5193.232 65
5193.574 79
5193.917 82
5194.259 102
5194.601 85
5194.944 77
5195.286 84
5195.629 89
5195.971 91
5196.314 92
5196.656 95
5196.999 86
5197.341 108
5197.684 121
5198.026 122
5198.369 108
5198.711 90
5199.054 67
5199.396 63
5199.739 64
5200.081 67
5200.424 68
5200.767 64
5201.109 58
5201.452 61
5201.795 69
5202.137 56
5202.480 46
5202.823 47
5203.165 31
5203.508 49
5203.851 45
5204.193 48
5204.536 45
5204.879 44
5205.222 61
5205.564 47
5205.907 43
5206.250 39
5206.593 28
5206.936 21
5207.278 25
5207.621 54
5207.964 51
5208.307 64
5208.650 57
5208.993 48
5209.336 42
5209.678 39
5210.021 55
5210.364 60
5210.707 46
5211.050 40
5211.393 41
5211.736 34
5212.079 30
5212.422 38
5212.765 25
5213.108 44
5213.451 42
5213.794 40
5214.137 50
5214.480 46
5214.823 42
5215.166 45
5215.510 26
5215.853 47
5216.196 33
5216.539 34
5216.882 35
5217.225 47
5217.568 56
5217.912 68
5218.255 63
5218.598 56
5218.941 46
5219.284 42
5219.628 40
5219.971 46
5220.314 48
5220.657 47
5221.001 39
5221.344 37
5221.687 55
5222.031 89
5222.374 85
5222.717 70
5223.061 76
5223.404 63
5223.747 47
5224.091 38
5224.434 48
5224.777 67
5225.121 74
5225.464 54
5225.808 48
5226.151 51
5226.495 29
5226.838 43
5227.182 50
5227.525 61
5227.869 44
5228.212 34
5228.556 38
5228.899 48
5229.243 44
5229.586 44
5229.930 37
5230.273 28
5230.617 42
5230.961 40
5231.304 32
5231.648 35
5231.991 39
5232.335 42
5232.679 47
5233.022 41
5233.366 32
5233.710 42
5234.053 56
5234.397 65
5234.741 48
5235.085 52
5235.428 46
5235.772 40
5236.116 33
5236.460 26
5236.804 22
5237.147 37
5237.491 46
5237.835 49
5238.179 57
5238.523 57
5238.867 45
5239.210 35
5239.554 28
5239.898 30
5240.242 30
5240.586 23
5240.930 23
5241.274 30
5241.618 24
5241.962 25
5242.306 16
5242.650 19
5242.994 28
5243.338 26
5243.682 17
5244.026 27
5244.370 28
5244.714 39
5245.058 33
5245.402 26
5245.746 24
5246.090 31
5246.434 45
5246.778 43
5247.123 44
5247.467 31
5247.811 41
5248.155 45
5248.499 64
5248.843 50
5249.188 41
5249.532 39
5249.876 38
5250.220 38
5250.565 28
5250.909 26
5251.253 34
5251.597 26
5251.942 22
5252.286 20
5252.630 30
5252.975 29
5253.319 36
5253.663 37
5254.008 25
5254.352 28
5254.696 35
5255.041 22
5255.385 14
5255.730 21
5256.074 19
5256.419 31
5256.763 28
5257.107 23
5257.452 25
5257.796 35
5258.141 49
5258.485 24
5258.830 24
5259.174 27
5259.519 42
5259.864 43
5260.208 28
5260.553 39
5260.897 39
5261.242 42
5261.586 41
5261.931 39
5262.276 50
5262.620 37
5262.965 34
5263.310 30
5263.654 24
5263.999 21
5264.344 21
5264.688 19
5265.033 23
5265.378 28
5265.723 21
5266.067 32
5266.412 43
5266.757 51
5267.102 50
5267.447 57
5267.791 51
5268.136 47
5268.481 51
5268.826 46
5269.171 41
5269.516 43
5269.860 38
5270.205 24
5270.550 29
5270.895 51
5271.240 46
5271.585 42
5271.930 47
5272.275 49
5272.620 47
5272.965 32
5273.310 24
5273.655 45
5274.000 28
5274.345 30
5274.690 26
5275.035 35
5275.380 33
5275.725 39
5276.070 47
5276.415 55
5276.760 57
5277.105 65
5277.451 67
5277.796 50
5278.141 52
5278.486 52
5278.831 43
5279.176 50
5279.522 55
5279.867 43
5280.212 45
5280.557 49
5280.902 46
5281.248 45
5281.593 42
5281.938 42
5282.284 26
5282.629 46
5282.974 63
5283.319 62
5283.665 54
5284.010 60
5284.356 47
5284.701 71
5285.046 85
5285.392 72
5285.737 65
5286.082 58
5286.428 52
5286.773 59
5287.119 54
5287.464 64
5287.810 52
5288.155 42
5288.501 47
5288.846 37
5289.192 38
5289.537 37
5289.883 38
5290.228 30
5290.574 37
5290.919 46
5291.265 59
5291.611 63
5291.956 70
5292.302 72
5292.647 45
5292.993 48
5293.339 44
5293.684 39
5294.030 34
5294.376 46
5294.721 38
5295.067 36
5295.413 52
5295.758 64
5296.104 52
5296.450 39
5296.796 36
5297.141 60
5297.487 68
5297.833 42
5298.179 41
5298.525 21
5298.870 16
5299.216 39
5299.562 38
5299.908 32
5300.254 41
5300.600 32
5300.946 26
5301.292 28
5301.638 29
5301.983 33
5302.329 25
5302.675 29
5303.021 39
5303.367 41
5303.713 47
5304.059 52
5304.405 35
5304.751 22
5305.097 33
5305.443 19
5305.789 25
5306.135 19
5306.482 20
5306.828 21
5307.174 23
5307.520 26
5307.866 25
5308.212 25
5308.558 43
5308.904 48
5309.251 38
5309.597 29
5309.943 28
5310.289 29
5310.635 35
5310.982 33
5311.328 36
5311.674 37
5312.020 32
5312.367 36
5312.713 26
5313.059 22
5313.405 45
5313.752 35
5314.098 32
5314.444 21
5314.791 21
5315.137 24
5315.483 18
5315.830 12
5316.176 29
5316.523 19
5316.869 22
5317.215 28
5317.562 37
5317.908 33
5318.255 40
5318.601 42
5318.948 34
5319.294 45
5319.641 41
5319.987 55
5320.334 66
5320.680 60
5321.027 42
5321.373 56
5321.720 67
5322.067 41
5322.413 56
5322.760 71
5323.106 55
5323.453 40
5323.800 48
5324.146 39
5324.493 27
5324.840 38
5325.186 45
5325.533 51
5325.880 43
5326.226 29
5326.573 38
5326.920 37
5327.267 26
5327.613 28
5327.960 50
5328.307 61
5328.654 41
5329.001 38
5329.347 40
5329.694 33
5330.041 17
5330.388 18
5330.735 25
5331.082 18
5331.429 22
5331.775 27
5332.122 27
5332.469 47
5332.816 39
5333.163 30
5333.510 24
5333.857 29
5334.204 26
5334.551 25
5334.898 27
5335.245 30
5335.592 39
5335.939 35
5336.286 39
5336.633 40
5336.980 29
5337.327 27
5337.674 41
5338.022 39
5338.369 26
5338.716 26
5339.063 56
5339.410 62
5339.757 47
5340.104 48
5340.452 44
5340.799 39
5341.146 43
5341.493 39
5341.840 36
5342.188 26
5342.535 44
5342.882 43
5343.229 43
5343.577 42
5343.924 44
5344.271 41
5344.619 38
5344.966 32
5345.313 39
5345.661 35
5346.008 36
5346.355 32
5346.703 27
5347.050 37
5347.398 30
5347.745 37
5348.092 40
5348.440 35
5348.787 59
5349.135 56
5349.482 41
5349.830 40
5350.177 36
5350.525 34
5350.872 40
5351.220 42
5351.567 53
5351.915 45
5352.262 32
5352.610 25
5352.958 29
5353.305 40
5353.653 36
5354.000 46
5354.348 59
5354.696 62
5355.043 50
5355.391 44
5355.739 31
5356.086 45
5356.434 41
5356.782 39
5357.130 29
5357.477 43
5357.825 39
5358.173 35
5358.521 50
5358.868 54
5359.216 48
5359.564 53
5359.912 55
5360.260 54
5360.607 36
5360.955 36
5361.303 52
5361.651 43
5361.999 48
5362.347 49
5362.695 37
5363.043 29
5363.390 43
5363.738 47
5364.086 41
5364.434 28
5364.782 28
5365.130 29
5365.478 52
5365.826 54
5366.174 47
5366.522 47
5366.870 36
5367.218 22
5367.566 30
5367.914 23
5368.263 17
5368.611 14
5368.959 23
5369.307 31
5369.655 25
5370.003 22
5370.351 23
5370.699 40
5371.048 23
5371.396 38
5371.744 43
5372.092 51
5372.440 38
5372.789 40
5373.137 41
5373.485 26
5373.833 31
5374.182 31
5374.530 37
5374.878 54
5375.227 65
5375.575 52
5375.923 71
5376.272 90
5376.620 86
5376.968 56
5377.317 38
5377.665 42
5378.013 49
5378.362 43
5378.710 49
5379.059 58
5379.407 69
5379.756 56
5380.104 53
5380.453 58
5380.801 59
5381.150 45
5381.498 39
5381.847 27
5382.195 45
5382.544 46
5382.892 23
5383.241 32
5383.589 34
5383.938 33
5384.287 25
5384.635 24
5384.984 32
5385.332 26
5385.681 15
5386.030 34
5386.378 44
5386.727 34
5387.076 35
5387.425 30
5387.773 35
5388.122 19
5388.471 16
5388.819 18
5389.168 25
5389.517 31
5389.866 35
5390.215 24
5390.563 32
5390.912 29
5391.261 24
5391.610 29
5391.959 38
5392.308 37
5392.656 44
5393.005 38
5393.354 22
5393.703 24
5394.052 34
5394.401 40
5394.750 40
5395.099 45
5395.448 45
5395.797 38
5396.146 27
5396.495 23
5396.844 35
5397.193 45
5397.542 51
5397.891 52
5398.240 39
5398.589 28
5398.938 17
5399.287 18
5399.636 28
5399.985 31
5400.334 36
5400.684 27
5401.033 25
5401.382 32
5401.731 25
5402.080 33
5402.429 20
5402.779 36
5403.128 24
5403.477 26
5403.826 27
5404.176 21
5404.525 32
5404.874 33
5405.223 39
5405.573 35
5405.922 28
5406.271 25
5406.621 29
5406.970 29
5407.319 19
5407.669 21
5408.018 21
5408.367 20
5408.717 19
5409.066 28
5409.416 29
5409.765 28
5410.114 21
5410.464 23
5410.813 27
5411.163 34
5411.512 28
5411.862 25
5412.211 29
5412.561 48
5412.910 30
5413.260 22
5413.609 19
5413.959 15
5414.309 5
5414.658 17
5415.008 25
5415.357 34
5415.707 43
5416.057 40
5416.406 37
5416.756 28
5417.106 25
5417.455 31
5417.805 27
5418.155 33
5418.504 20
5418.854 32
5419.204 51
5419.553 66
5419.903 75
5420.253 48
5420.603 48
5420.953 49
5421.302 36
5421.652 28
5422.002 25
5422.352 24
5422.702 32
5423.052 39
5423.401 35
5423.751 31
5424.101 25
5424.451 29
5424.801 38
5425.151 32
5425.501 25
5425.851 22
5426.201 21
5426.551 18
5426.901 19
5427.251 11
5427.601 13
5427.951 15
5428.301 24
5428.651 22
5429.001 24
5429.351 25
5429.701 22
5430.051 29
5430.401 28
5430.751 29
5431.101 29
5431.451 40
5431.802 34
5432.152 23
5432.502 30
5432.852 40
5433.202 29
5433.552 30
5433.903 31
5434.253 35
5434.603 40
5434.953 36
5435.304 22
5435.654 26
5436.004 28
5436.354 35
5436.705 35
5437.055 42
5437.405 22
5437.756 27
5438.106 19
5438.456 10
5438.807 18
5439.157 21
5439.507 39
5439.858 36
5440.208 33
5440.559 22
5440.909 14
5441.260 21
5441.610 16
5441.960 21
5442.311 20
5442.661 20
5443.012 12
5443.362 7
5443.713 14
5444.063 23
5444.414 27
5444.765 18
5445.115 20
5445.466 17
5445.816 23
5446.167 32
5446.517 23
5446.868 26
5447.219 37
5447.569 27
5447.920 31
5448.271 31
5448.621 21
5448.972 26
5449.323 32
5449.673 33
5450.024 31
5450.375 27
5450.726 17
5451.076 29
5451.427 23
5451.778 13
5452.129 15
5452.480 17
5452.830 14
5453.181 12
5453.532 26
5453.883 34
5454.234 31
5454.585 29
5454.936 36
5455.286 36
5455.637 31
5455.988 22
5456.339 23
5456.690 24
5457.041 35
5457.392 50
5457.743 52
5458.094 42
5458.445 35
5458.796 39
5459.147 22
5459.498 30
5459.849 41
5460.200 40
5460.551 51
5460.902 40
5461.253 41
5461.604 33
5461.956 52
5462.307 50
5462.658 64
5463.009 73
5463.360 41
5463.711 30
5464.062 27
5464.414 27
5464.765 34
5465.116 37
5465.467 32
5465.818 22
5466.170 26
5466.521 24
5466.872 29
5467.223 30
5467.575 30
5467.926 25
5468.277 19
5468.629 26
5468.980 21
5469.331 15
5469.683 26
5470.034 23
5470.385 16
5470.737 26
5471.088 33
5471.440 36
5471.791 31
5472.143 41
5472.494 40
5472.845 33
5473.197 34
5473.548 36
5473.900 23
5474.251 22
5474.603 11
5474.954 19
5475.306 29
5475.657 30
5476.009 32
5476.361 28
5476.712 23
5477.064 17
5477.415 30
5477.767 33
5478.119 18
5478.470 10
5478.822 20
5479.174 22
5479.525 47
5479.877 33
5480.229 20
5480.580 25
5480.932 18
5481.284 20
5481.636 27
5481.987 49
5482.339 45
5482.691 37
5483.043 50
5483.394 30
5483.746 21
5484.098 28
5484.450 26
5484.802 31
5485.154 31
5485.505 32
5485.857 37
5486.209 39
5486.561 43
5486.913 31
5487.265 23
5487.617 29
5487.969 28
5488.321 16
5488.673 18
5489.025 18
5489.377 24
5489.729 34
5490.081 39
5490.433 39
5490.785 55
5491.137 37
5491.489 35
5491.841 34
5492.193 15
5492.545 31
5492.897 38
5493.249 34
5493.601 28
5493.953 36
5494.306 38
5494.658 30
5495.010 28
5495.362 20
5495.714 38
5496.067 45
5496.419 42
5496.771 32
5497.123 32
5497.475 24
5497.828 34
5498.180 32
5498.532 31
5498.885 28
5499.237 25
5499.589 29
5499.941 23
5500.294 21
5500.646 22
5500.999 24
5501.351 32
5501.703 33
5502.056 41
5502.408 32
5502.760 32
5503.113 23
5503.465 15
5503.818 21
5504.170 25
5504.523 28
5504.875 23
5505.228 31
5505.580 19
5505.933 20
5506.285 24
5506.638 30
5506.990 32
5507.343 26
5507.695 23
5508.048 22
5508.401 31
5508.753 33
5509.106 23
5509.459 29
5509.811 37
5510.164 32
5510.516 25
5510.869 20
5511.222 18
5511.575 22
5511.927 23
5512.280 32
5512.633 34
5512.985 23
5513.338 16
5513.691 19
5514.044 20
5514.397 24
5514.749 20
5515.102 28
5515.455 30
5515.808 28
5516.161 23
5516.513 22
5516.866 21
5517.219 20
5517.572 24
5517.925 26
5518.278 33
5518.631 36
5518.984 34
5519.337 42
5519.690 41
5520.043 25
5520.396 29
5520.749 17
5521.102 26
5521.455 35
5521.808 29
5522.161 31
5522.514 30
5522.867 37
5523.220 37
5523.573 36
5523.926 47
5524.279 52
5524.632 46
5524.985 38
5525.339 60
5525.692 50
5526.045 39
5526.398 22
5526.751 21
5527.104 31
5527.458 33
5527.811 34
5528.164 22
5528.517 16
5528.871 23
5529.224 33
5529.577 34
5529.930 26
5530.284 25
5530.637 16
5530.990 22
5531.344 26
5531.697 24
5532.050 24
5532.404 16
5532.757 23
5533.110 16
5533.464 25
5533.817 28
5534.171 41
5534.524 50
5534.878 35
5535.231 37
5535.584 31
5535.938 13
5536.291 22
5536.645 22
5536.998 24
5537.352 17
5537.705 28
5538.059 27
5538.413 16
5538.766 19
5539.120 23
5539.473 25
5539.827 28
5540.181 29
5540.534 31
5540.888 35
5541.241 38
5541.595 43
5541.949 42
5542.302 34
5542.656 22
5543.010 29
5543.364 36
5543.717 29
5544.071 24
5544.425 35
5544.778 44
5545.132 45
5545.486 50
5545.840 52
5546.194 29
5546.547 33
5546.901 38
5547.255 29
5547.609 24
5547.963 23
5548.317 26
5548.671 32
5549.024 39
5549.378 27
5549.732 23
5550.086 27
5550.440 29
5550.794 26
5551.148 27
5551.502 26
5551.856 44
5552.210 38
5552.564 39
5552.918 43
5553.272 40
5553.626 33
5553.980 22
5554.334 21
5554.688 24
5555.042 27
5555.396 48
5555.751 52
5556.105 49
5556.459 47
5556.813 37
5557.167 24
5557.521 25
5557.875 23
5558.230 27
5558.584 55
5558.938 49
5559.292 46
5559.647 37
5560.001 37
5560.355 32
5560.709 21
5561.064 34
5561.418 26
5561.772 27
5562.126 34
5562.481 45
5562.835 51
5563.189 31
5563.544 28
5563.898 22
5564.253 15
5564.607 19
5564.961 35
5565.316 29
5565.670 25
5566.025 34
5566.379 39
5566.734 37
5567.088 45
5567.442 35
5567.797 32
5568.151 23
5568.506 26
5568.861 33
5569.215 33
5569.570 41
5569.924 43
5570.279 24
5570.633 24
5570.988 42
5571.343 43
5571.697 47
5572.052 57
5572.406 40
5572.761 41
5573.116 23
5573.470 31
5573.825 30
5574.180 50
5574.534 51
5574.889 57
5575.244 69
5575.599 86
5575.953 73
5576.308 46
5576.663 36
5577.018 37
5577.373 34
5577.727 31
5578.082 27
5578.437 25
5578.792 24
5579.147 42
5579.502 42
5579.856 42
5580.211 34
5580.566 39
5580.921 33
5581.276 28
5581.631 25
5581.986 26
5582.341 17
5582.696 28
5583.051 38
5583.406 38
5583.761 39
5584.116 35
5584.471 22
5584.826 21
5585.181 23
5585.536 21
5585.891 22
5586.246 14
5586.601 26
5586.956 32
5587.311 21
5587.667 30
5588.022 29
5588.377 30
5588.732 35
5589.087 36
5589.442 34
5589.798 26
5590.153 23
5590.508 38
5590.863 38
5591.218 34
5591.574 36
5591.929 27
5592.284 32
5592.639 23
5592.995 14
5593.350 22
5593.705 15
5594.061 11
5594.416 8
5594.771 11
5595.127 8
5595.482 6
5595.837 13
5596.193 17
5596.548 20
5596.904 44
5597.259 43
5597.615 43
5597.970 37
5598.325 32
5598.681 33
5599.036 26
5599.392 23
5599.747 26
5600.103 23
5600.458 11
5600.814 16
5601.170 23
5601.525 31
5601.881 22
5602.236 22
5602.592 24
5602.948 19
5603.303 18
5603.659 43
5604.014 37
5604.370 42
5604.726 36
5605.081 40
5605.437 29
5605.793 18
5606.149 15
5606.504 25
5606.860 36
5607.216 31
5607.571 13
5607.927 23
5608.283 17
5608.639 11
5608.995 25
5609.350 39
5609.706 27
5610.062 17
5610.418 15
5610.774 23
5611.130 19
5611.486 20
5611.841 14
5612.197 24
5612.553 24
5612.909 18
5613.265 20
5613.621 23
5613.977 35
5614.333 40
5614.689 38
5615.045 31
5615.401 27
5615.757 20
5616.113 23
5616.469 30
5616.825 46
5617.181 33
5617.537 26
5617.893 25
5618.249 18
5618.605 26
5618.962 22
5619.318 23
5619.674 24
5620.030 30
5620.386 33
5620.742 34
5621.099 32
5621.455 23
5621.811 31
5622.167 35
5622.523 31
5622.880 44
5623.236 45
5623.592 38
5623.948 37
5624.305 43
5624.661 56
5625.017 49
5625.374 26
5625.730 26
5626.086 29
5626.443 24
5626.799 25
5627.155 27
5627.512 27
5627.868 29
5628.225 32
5628.581 40
5628.937 45
5629.294 36
5629.650 30
5630.007 31
5630.363 40
5630.720 31
5631.076 39
5631.433 43
5631.789 63
5632.146 47
5632.502 36
5632.859 36
5633.215 49
5633.572 44
5633.929 44
5634.285 49
5634.642 49
5634.999 76
5635.355 58
5635.712 49
5636.068 44
5636.425 57
5636.782 66
5637.138 74
5637.495 93
5637.852 82
5638.209 85
5638.565 70
5638.922 69
5639.279 42
5639.636 54
5639.992 47
5640.349 38
5640.706 34
5641.063 42
5641.420 53
5641.777 59
5642.133 58
5642.490 55
5642.847 43
5643.204 39
5643.561 46
5643.918 48
5644.275 49
5644.632 58
5644.989 67
5645.346 60
5645.702 86
5646.059 77
5646.416 93
5646.773 99
5647.130 101
5647.487 104
5647.844 118
5648.202 103
5648.559 126
5648.916 144
5649.273 197
5649.630 205
5649.987 206
5650.344 190
5650.701 229
5651.058 229
5651.415 214
5651.773 165
5652.130 142
5652.487 147
5652.844 127
5653.201 135
5653.559 108
5653.916 92
5654.273 117
5654.630 84
5654.987 72
5655.345 71
5655.702 64
5656.059 70
5656.417 70
5656.774 46
5657.131 42
5657.489 33
5657.846 37
5658.203 38
5658.561 46
5658.918 37
5659.275 26
5659.633 19
5659.990 28
5660.348 37
5660.705 41
5661.063 40
5661.420 47
5661.777 58
5662.135 47
5662.492 42
5662.850 28
5663.207 15
5663.565 17
5663.923 34
5664.280 26
5664.638 42
5664.995 40
5665.353 41
5665.710 65
5666.068 54
5666.426 33
5666.783 34
5667.141 37
5667.499 42
5667.856 34
5668.214 60
5668.572 65
5668.929 50
5669.287 48
5669.645 35
5670.002 20
5670.360 30
5670.718 43
5671.076 44
5671.433 38
5671.791 23
5672.149 36
5672.507 38
5672.865 34
5673.222 34
5673.580 37
5673.938 49
5674.296 38
5674.654 44
5675.012 41
5675.370 42
5675.728 38
5676.086 35
5676.443 32
5676.801 42
5677.159 40
5677.517 38
5677.875 39
5678.233 30
5678.591 39
5678.949 35
5679.307 24
5679.665 49
5680.023 45
5680.381 34
5680.740 23
5681.098 26
5681.456 17
5681.814 7
5682.172 18
5682.530 24
5682.888 42
5683.246 62
5683.605 46
5683.963 40
5684.321 28
5684.679 32
5685.037 37
5685.395 38
5685.754 29
5686.112 42
5686.470 50
5686.828 36
5687.187 28
5687.545 28
5687.903 27
5688.262 25
5688.620 24
5688.978 22
5689.337 23
5689.695 27
5690.053 19
5690.412 15
5690.770 22
5691.128 19
5691.487 22
5691.845 22
5692.204 13
5692.562 10
5692.921 15
5693.279 12
5693.638 25
5693.996 17
5694.355 28
5694.713 33
5695.072 27
5695.430 37
5695.789 40
5696.147 32
5696.506 30
5696.864 21
5697.223 21
5697.581 22
5697.940 33
5698.299 32
5698.657 30
5699.016 29
5699.375 26
5699.733 37
5700.092 33
5700.451 36
5700.809 34
5701.168 34
5701.527 42
5701.886 38
5702.244 36
5702.603 46
5702.962 58
5703.321 58
5703.679 55
5704.038 48
5704.397 39
5704.756 52
5705.115 45
5705.474 41
5705.832 44
5706.191 56
5706.550 54
5706.909 50
5707.268 57
5707.627 65
5707.986 69
5708.345 58
5708.704 51
5709.063 43
5709.422 46
5709.781 41
5710.140 36
5710.499 38
5710.858 40
5711.217 40
5711.576 32
5711.935 33
5712.294 45
5712.653 54
5713.012 51
5713.371 39
5713.730 34
5714.089 36
5714.448 34
5714.808 23
5715.167 34
5715.526 41
5715.885 43
5716.244 63
5716.603 51
5716.963 55
5717.322 41
5717.681 33
5718.040 68
5718.400 86
5718.759 114
5719.118 109
5719.477 95
5719.837 90
5720.196 61
5720.555 64
5720.915 66
5721.274 48
5721.633 39
5721.993 44
5722.352 39
5722.711 23
5723.071 28
5723.430 39
5723.790 55
5724.149 42
5724.509 35
5724.868 33
5725.227 22
5725.587 22
5725.946 29
5726.306 37
5726.665 31
5727.025 23
5727.385 22
5727.744 19
5728.104 21
5728.463 24
5728.823 19
5729.182 20
5729.542 25
5729.902 43
5730.261 57
5730.621 67
5730.980 58
5731.340 40
5731.700 39
5732.060 36
5732.419 30
5732.779 33
5733.139 27
5733.498 41
5733.858 39
5734.218 37
5734.578 36
5734.937 32
5735.297 24
5735.657 61
5736.017 38
5736.377 25
5736.736 33
5737.096 40
5737.456 59
5737.816 59
5738.176 52
5738.536 34
5738.896 19
5739.256 14
5739.615 13
5739.975 20
5740.335 29
5740.695 27
5741.055 18
5741.415 39
5741.775 45
5742.135 33
5742.495 26
5742.855 20
5743.215 26
5743.575 32
5743.935 26
5744.295 28
5744.655 28
5745.016 27
5745.376 17
5745.736 13
5746.096 29
5746.456 44
5746.816 47
5747.176 33
5747.536 38
5747.897 30
5748.257 37
5748.617 40
5748.977 38
5749.337 40
5749.698 38
5750.058 37
5750.418 35
5750.779 44
5751.139 29
5751.499 24
5751.859 25
5752.220 26
5752.580 45
5752.940 50
5753.301 46
5753.661 35
5754.021 31
5754.382 40
5754.742 32
5755.103 36
5755.463 32
5755.823 30
5756.184 28
5756.544 30
5756.905 25
5757.265 41
5757.626 41
5757.986 33
5758.347 28
5758.707 27
5759.068 26
5759.428 22
5759.789 29
5760.149 39
5760.510 28
5760.871 35
5761.231 37
5761.592 45
5761.952 49
5762.313 42
5762.674 39
5763.034 46
5763.395 52
5763.756 76
5764.116 79
5764.477 66
5764.838 64
5765.198 58
5765.559 58
5765.920 36
5766.281 30
5766.641 46
5767.002 62
5767.363 49
5767.724 43
5768.085 33
5768.445 32
5768.806 39
5769.167 48
5769.528 38
5769.889 26
5770.250 30
5770.611 43
5770.972 34
5771.332 36
5771.693 24
5772.054 15
5772.415 19
5772.776 29
5773.137 23
5773.498 27
5773.859 26
5774.220 38
5774.581 54
5774.942 57
5775.303 40
5775.664 38
5776.025 32
5776.386 19
5776.747 23
5777.109 26
5777.470 20
5777.831 30
5778.192 35
5778.553 30
5778.914 28
5779.275 27
5779.637 23
5779.998 22
5780.359 29
5780.720 20
5781.081 30
5781.443 25
5781.804 13
5782.165 18
5782.526 21
5782.888 23
5783.249 20
5783.610 14
5783.971 33
5784.333 37
5784.694 32
5785.055 28
5785.417 35
5785.778 41
5786.140 29
5786.501 12
5786.862 22
5787.224 26
5787.585 25
5787.947 21
5788.308 19
5788.669 28
5789.031 31
5789.392 34
5789.754 37
5790.115 34
5790.477 51
5790.838 43
5791.200 44
5791.562 33
5791.923 22
5792.285 26
5792.646 32
5793.008 27
5793.369 37
5793.731 30
5794.093 27
5794.454 24
5794.816 32
5795.178 22
5795.539 37
5795.901 48
5796.263 39
5796.624 61
5796.986 54
5797.348 54
5797.709 40
5798.071 23
5798.433 32
5798.795 39
5799.157 27
5799.518 27
5799.880 47
5800.242 41
5800.604 39
5800.966 45
5801.327 51
5801.689 44
5802.051 36
5802.413 42
5802.775 61
5803.137 50
5803.499 46
5803.861 55
5804.223 41
5804.585 38
5804.947 55
5805.309 54
5805.671 38
5806.033 55
5806.395 42
5806.757 38
5807.119 39
5807.481 30
5807.843 30
5808.205 41
5808.567 49
5808.929 47
5809.291 38
5809.653 39
5810.015 27
5810.377 37
5810.739 29
5811.102 35
5811.464 29
5811.826 30
5812.188 30
5812.550 25
5812.913 21
5813.275 27
5813.637 27
5813.999 44
5814.362 25
5814.724 18
5815.086 28
5815.448 15
5815.811 17
5816.173 19
5816.535 22
5816.898 9
5817.260 13
5817.622 18
5817.985 28
5818.347 23
5818.709 20
5819.072 28
5819.434 24
5819.797 24
5820.159 24
5820.522 24
5820.884 28
5821.246 35
5821.609 27
5821.971 22
5822.334 22
5822.696 19
5823.059 18
5823.422 12
5823.784 36
5824.147 36
5824.509 32
5824.872 21
5825.234 18
5825.597 20
5825.960 18
5826.322 22
5826.685 27
5827.048 36
5827.410 33
5827.773 31
5828.136 20
5828.498 29
5828.861 32
5829.224 26
5829.586 27
5829.949 24
5830.312 43
5830.675 40
5831.037 29
5831.400 29
5831.763 29
5832.126 34
5832.489 23
5832.851 26
5833.214 22
5833.577 19
5833.940 17
5834.303 15
5834.666 23
5835.029 23
5835.392 21
5835.754 32
5836.117 32
5836.480 25
5836.843 25
5837.206 35
5837.569 32
5837.932 41
5838.295 42
5838.658 51
5839.021 49
5839.384 45
5839.747 38
5840.110 36
5840.473 54
5840.837 41
5841.200 48
5841.563 55
5841.926 50
5842.289 55
5842.652 55
5843.015 49
5843.378 42
5843.742 35
5844.105 34
5844.468 26
5844.831 18
5845.194 26
5845.558 31
5845.921 31
5846.284 25
5846.647 42
5847.011 34
5847.374 32
5847.737 26
5848.100 23
5848.464 21
5848.827 26
5849.190 37
5849.554 28
5849.917 25
5850.281 21
5850.644 22
5851.007 16
5851.371 10
5851.734 11
5852.098 14
5852.461 34
5852.824 38
5853.188 32
5853.551 34
5853.915 27
5854.278 26
5854.642 20
5855.005 16
5855.369 23
5855.732 24
5856.096 32
5856.460 31
5856.823 30
5857.187 33
5857.550 25
5857.914 20
5858.278 10
5858.641 22
5859.005 33
5859.368 27
5859.732 22
5860.096 33
5860.460 26
5860.823 19
5861.187 17
5861.551 12
5861.914 26
5862.278 25
5862.642 24
5863.006 19
5863.369 22
5863.733 30
5864.097 25
5864.461 21
5864.825 32
5865.188 34
5865.552 34
5865.916 48
5866.280 40
5866.644 44
5867.008 45
5867.372 35
5867.736 42
5868.100 56
5868.463 48
5868.827 35
5869.191 38
5869.555 41
5869.919 25
5870.283 16
5870.647 31
5871.011 22
5871.375 11
5871.739 9
5872.103 8
5872.468 17
5872.832 16
5873.196 27
5873.560 29
5873.924 33
5874.288 29
5874.652 25
5875.016 26
5875.380 15
5875.745 10
5876.109 17
5876.473 19
5876.837 13
5877.201 21
5877.566 26
5877.930 24
5878.294 32
5878.658 25
5879.023 21
5879.387 22
5879.751 34
5880.115 28
5880.480 22
5880.844 23
5881.208 29
5881.573 40
5881.937 44
5882.301 23
5882.666 27
5883.030 26
5883.395 23
5883.759 27
5884.123 32
5884.488 33
5884.852 33
5885.217 21
5885.581 23
5885.946 18
5886.310 8
5886.675 17
5887.039 27
5887.404 14
5887.768 21
5888.133 30
5888.497 18
5888.862 14
5889.226 18
5889.591 27
5889.956 17
5890.320 19
5890.685 14
5891.050 19
5891.414 15
5891.779 14
5892.143 27
5892.508 19
5892.873 13
5893.238 27
5893.602 25
5893.967 19
5894.332 11
5894.696 23
5895.061 20
5895.426 21
5895.791 22
5896.156 17
5896.520 23
5896.885 17
5897.250 34
5897.615 42
5897.980 24
5898.345 23
5898.709 28
5899.074 31
5899.439 34
5899.804 31
5900.169 28
5900.534 34
5900.899 30
5901.264 22
5901.629 22
5901.994 35
5902.359 37
5902.724 40
5903.089 28
5903.454 18
5903.819 20
5904.184 15
5904.549 21
5904.914 26
5905.279 24
5905.644 16
5906.009 16
5906.374 15
5906.739 19
5907.105 21
5907.470 21
5907.835 26
5908.200 34
5908.565 25
5908.930 19
5909.296 28
5909.661 36
5910.026 47
5910.391 41
5910.757 23
5911.122 14
5911.487 20
5911.852 15
5912.218 12
5912.583 15
5912.948 27
5913.314 32
5913.679 30
5914.044 27
5914.410 22
5914.775 19
5915.140 19
5915.506 14
5915.871 22
5916.237 19
5916.602 18
5916.967 11
5917.333 16
5917.698 13
5918.064 14
5918.429 22
5918.795 20
5919.160 16
5919.526 9
5919.891 17
5920.257 18
5920.622 12
5920.988 25
5921.354 32
5921.719 25
5922.085 22
5922.450 22
5922.816 27
5923.182 29
5923.547 15
5923.913 13
5924.279 14
5924.644 11
5925.010 9
5925.376 13
5925.741 24
5926.107 32
5926.473 30
5926.838 24
5927.204 9
5927.570 20
5927.936 21
5928.302 23
5928.667 24
5929.033 19
5929.399 22
5929.765 26
5930.131 21
5930.497 22
5930.862 29
5931.228 27
5931.594 21
5931.960 40
5932.326 37
5932.692 33
5933.058 25
5933.424 13
5933.790 18
5934.156 36
5934.522 41
5934.888 29
5935.254 24
5935.620 26
5935.986 26
5936.352 21
5936.718 15
5937.084 27
5937.450 36
5937.816 31
5938.182 33
5938.548 19
5938.914 25
5939.280 32
5939.647 23
5940.013 28
5940.379 47
5940.745 53
5941.111 34
5941.477 31
5941.844 27
5942.210 29
5942.576 30
5942.942 27
5943.308 22
5943.675 26
5944.041 27
5944.407 21
5944.774 23
5945.140 21
5945.506 19
5945.873 13
5946.239 27
5946.605 36
5946.972 30
5947.338 24
5947.704 11
5948.071 19
5948.437 18
5948.804 23
5949.170 15
5949.536 10
5949.903 16
5950.269 23
5950.636 23
5951.002 33
5951.369 22
5951.735 19
5952.102 10
5952.468 11
5952.835 9
5953.201 12
5953.568 17
5953.935 20
5954.301 24
5954.668 29
5955.034 29
5955.401 36
5955.768 21
5956.134 24
5956.501 24
5956.868 21
5957.234 29
5957.601 25
5957.968 21
5958.334 14
5958.701 32
5959.068 41
5959.435 38
5959.801 27
5960.168 22
5960.535 20
5960.902 28
5961.268 36
5961.635 37
5962.002 24
5962.369 24
5962.736 30
5963.103 26
5963.470 24
5963.836 27
5964.203 34
5964.570 34
5964.937 32
5965.304 36
5965.671 25
5966.038 25
5966.405 25
5966.772 15
5967.139 17
5967.506 17
5967.873 19
5968.240 25
5968.607 22
5968.974 30
5969.341 15
5969.708 20
5970.075 19
5970.442 24
5970.809 23
5971.176 29
5971.543 36
5971.911 31
5972.278 28
5972.645 33
5973.012 24
5973.379 27
5973.746 21
5974.114 15
5974.481 33
5974.848 35
5975.215 39
5975.583 47
5975.950 44
5976.317 53
5976.684 50
5977.052 44
5977.419 40
5977.786 25
5978.154 23
5978.521 29
5978.888 26
5979.256 19
5979.623 25
5979.990 17
5980.358 25
5980.725 24
5981.092 13
5981.460 13
5981.827 20
5982.195 20
5982.562 16
5982.930 29
5983.297 28
5983.665 32
5984.032 31
5984.400 19
5984.767 13
5985.135 18
5985.502 32
5985.870 49
5986.237 54
5986.605 45
5986.973 25
5987.340 36
5987.708 40
5988.075 29
5988.443 42
5988.811 52
5989.178 60
5989.546 50
5989.914 48
5990.281 40
5990.649 33
5991.017 23
5991.385 24
5991.752 31
5992.120 35
5992.488 36
5992.856 27
5993.223 19
5993.591 22
5993.959 16
5994.327 19
5994.695 23
5995.062 20
5995.430 28
5995.798 43
5996.166 22
5996.534 24
5996.902 25
5997.270 29
5997.638 18
5998.006 16
5998.374 26
5998.741 24
5999.109 25
5999.477 23
5999.845 17
6000.213 13
6000.581 6
6000.949 10
6001.317 18
6001.685 31
6002.054 44
6002.422 38
6002.790 32
6003.158 29
6003.526 42
6003.894 44
6004.262 51
6004.630 37
6004.998 39
6005.367 29
6005.735 31
6006.103 28
6006.471 27
6006.839 48
6007.207 39
6007.576 30
6007.944 24
6008.312 28
6008.680 23
6009.049 20
6009.417 9
6009.785 25
6010.154 26
6010.522 27
6010.890 28
6011.259 29
6011.627 25
6011.995 34
6012.364 33
6012.732 28
6013.100 19
6013.469 11
6013.837 31
6014.206 36
6014.574 30
6014.943 29
6015.311 25
6015.679 22
6016.048 15
6016.416 14
6016.785 23
6017.153 14
6017.522 21
6017.891 19
6018.259 24
6018.628 21
6018.996 33
6019.365 26
6019.733 18
6020.102 11
6020.471 12
6020.839 29
6021.208 42
6021.577 20
6021.945 16
6022.314 14
6022.683 10
6023.051 14
6023.420 23
6023.789 24
6024.157 18
6024.526 27
6024.895 32
6025.264 23
6025.632 20
6026.001 23
6026.370 22
6026.739 26
6027.108 17
6027.476 8
6027.845 12
6028.214 31
6028.583 34
6028.952 39
6029.321 29
6029.690 39
6030.059 26
6030.428 23
6030.796 30
6031.165 20
6031.534 13
6031.903 31
6032.272 26
6032.641 29
6033.010 30
6033.379 21
6033.748 16
6034.117 12
6034.486 19
6034.855 21
6035.225 18
6035.594 14
6035.963 9
6036.332 18
6036.701 22
6037.070 21
6037.439 30
6037.808 17
6038.178 16
6038.547 8
6038.916 11
6039.285 8
6039.654 13
6040.023 17
6040.393 19
6040.762 24
6041.131 26
6041.500 20
6041.870 18
6042.239 24
6042.608 15
6042.978 14
6043.347 16
6043.716 17
6044.086 25
6044.455 32
6044.824 32
6045.194 29
6045.563 17
6045.932 17
6046.302 25
6046.671 14
6047.041 16
6047.410 31
6047.780 30
6048.149 38
6048.519 32
6048.888 24
6049.258 19
6049.627 21
6049.997 21
6050.366 18
6050.736 11
6051.105 9
6051.475 23
6051.844 21
6052.214 18
6052.584 17
6052.953 11
6053.323 8
6053.692 14
6054.062 11
6054.432 23
6054.801 29
6055.171 28
6055.541 12
6055.910 16
6056.280 24
6056.650 24
6057.020 22
6057.389 29
6057.759 24
6058.129 23
6058.499 22
6058.868 25
6059.238 29
6059.608 29
6059.978 25
6060.348 29
6060.718 18
6061.087 12
6061.457 11
6061.827 23
6062.197 27
6062.567 26
6062.937 27
6063.307 21
6063.677 23
6064.047 28
6064.417 27
6064.787 21
6065.157 24
6065.527 13
6065.897 12
6066.267 15
6066.637 13
6067.007 13
6067.377 10
6067.747 14
6068.117 24
6068.487 33
6068.857 44
6069.227 42
6069.597 40
6069.967 27
6070.338 28
6070.708 41
6071.078 40
6071.448 29
6071.818 45
6072.188 44
6072.559 47
6072.929 28
6073.299 26
6073.669 33
6074.040 38
6074.410 28
6074.780 32
6075.150 27
6075.521 40
6075.891 43
6076.261 45
6076.632 35
6077.002 23
6077.372 32
6077.743 39
6078.113 35
6078.484 23
6078.854 26
6079.224 21
6079.595 13
6079.965 28
6080.336 23
6080.706 25
6081.077 26
6081.447 30
6081.818 34
6082.188 42
6082.559 35
6082.929 17
6083.300 13
6083.670 14
6084.041 18
6084.411 20
6084.782 20
6085.152 16
6085.523 14
6085.894 16
6086.264 22
6086.635 37
6087.006 32
6087.376 40
6087.747 46
6088.118 37
6088.488 41
6088.859 35
6089.230 36
6089.600 22
6089.971 23
6090.342 24
6090.713 16
6091.083 20
6091.454 18
6091.825 9
6092.196 14
6092.567 20
6092.938 25
6093.308 23
6093.679 29
6094.050 16
6094.421 13
6094.792 16
6095.163 22
6095.534 28
6095.905 16
6096.275 10
6096.646 17
6097.017 34
6097.388 32
6097.759 23
6098.130 18
6098.501 15
6098.872 18
6099.243 13
6099.614 15
6099.985 18
6100.356 30
6100.728 20
6101.099 25
6101.470 34
6101.841 35
6102.212 20
6102.583 13
6102.954 5
6103.325 11
6103.696 13
6104.068 21
6104.439 27
6104.810 18
6105.181 13
6105.552 21
6105.924 18
6106.295 28
6106.666 23
6107.037 26
6107.409 19
6107.780 19
6108.151 17
6108.523 20
6108.894 19
6109.265 18
6109.636 14
6110.008 24
6110.379 30
6110.751 35
6111.122 37
6111.493 28
6111.865 23
6112.236 29
6112.608 39
6112.979 33
6113.350 26
6113.722 19
6114.093 19
6114.465 30
6114.836 32
6115.208 38
6115.579 39
6115.951 25
6116.322 37
6116.694 50
6117.066 51
6117.437 44
6117.809 34
6118.180 30
6118.552 16
6118.924 20
6119.295 23
6119.667 31
6120.039 28
6120.410 26
6120.782 33
6121.154 38
6121.525 46
6121.897 29
6122.269 23
6122.640 22
6123.012 19
6123.384 21
6123.756 27
6124.127 24
6124.499 18
6124.871 15
6125.243 11
6125.615 6
6125.986 15
6126.358 16
6126.730 21
6127.102 38
6127.474 34
6127.846 27
6128.218 21
6128.590 23
6128.962 25
6129.333 22
6129.705 14
6130.077 18
6130.449 32
6130.821 31
6131.193 35
6131.565 38
6131.937 42
6132.309 41
6132.681 29
6133.053 23
6133.426 16
6133.798 23
6134.170 33
6134.542 33
6134.914 34
6135.286 18
6135.658 22
6136.030 22
6136.402 13
6136.775 18
6137.147 15
6137.519 16
6137.891 14
6138.263 15
6138.636 21
6139.008 29
6139.380 13
6139.752 13
6140.125 10
6140.497 21
6140.869 31
6141.241 30
6141.614 25
6141.986 29
6142.358 29
6142.731 32
6143.103 29
6143.475 26
6143.848 22
6144.220 14
6144.593 13
6144.965 13
6145.337 24
6145.710 24
6146.082 23
6146.455 21
6146.827 13
6147.200 13
6147.572 16
6147.945 28
6148.317 36
6148.690 32
6149.062 32
6149.435 21
6149.807 15
6150.180 9
6150.552 14
6150.925 21
6151.298 28
6151.670 26
6152.043 19
6152.415 20
6152.788 15
6153.161 15
6153.533 16
6153.906 16
6154.279 9
6154.652 10
6155.024 9
6155.397 7
6155.770 10
6156.142 12
6156.515 26
6156.888 30
6157.261 24
6157.634 20
6158.006 20
6158.379 23
6158.752 21
6159.125 29
6159.498 27
6159.871 29
6160.243 24
6160.616 20
6160.989 13
6161.362 19
6161.735 17
6162.108 9
6162.481 15
6162.854 20
6163.227 14
6163.600 19
6163.973 20
6164.346 19
6164.719 17
6165.092 10
6165.465 8
6165.838 18
6166.211 26
6166.584 17
6166.957 12
6167.330 16
6167.703 20
6168.076 15
6168.449 13
6168.823 15
6169.196 12
6169.569 11
6169.942 10
6170.315 15
6170.688 17
6171.062 16
6171.435 16
6171.808 23
6172.181 30
6172.554 28
6172.928 25
6173.301 28
6173.674 23
6174.048 16
6174.421 29
6174.794 41
6175.168 40
6175.541 46
6175.914 41
6176.288 34
6176.661 38
6177.034 42
6177.408 26
6177.781 22
6178.155 27
6178.528 30
6178.901 27
6179.275 17
6179.648 15
6180.022 16
6180.395 15
6180.769 21
6181.142 22
6181.516 23
6181.889 27
6182.263 19
6182.636 24
6183.010 28
6183.383 27
6183.757 18
6184.131 23
6184.504 23
6184.878 16
6185.251 34
6185.625 40
6185.999 46
6186.372 33
6186.746 29
6187.120 38
6187.493 55
6187.867 52
6188.241 56
6188.615 41
6188.988 49
6189.362 67
6189.736 50
6190.110 61
6190.483 63
6190.857 64
6191.231 49
6191.605 59
6191.979 47
6192.353 28
6192.726 25
6193.100 36
6193.474 34
6193.848 26
6194.222 24
6194.596 30
6194.970 26
6195.344 29
6195.718 27
6196.092 20
6196.466 16
6196.840 26
6197.214 21
6197.588 18
6197.962 38
6198.336 29
6198.710 25
6199.084 20
6199.458 29
6199.832 35
6200.206 29
6200.580 22
6200.954 28
6201.328 30
6201.702 28
6202.076 36
6202.451 37
6202.825 35
6203.199 32
6203.573 35
6203.947 31
6204.321 18
6204.696 27
6205.070 25
6205.444 29
6205.818 24
6206.193 15
6206.567 20
6206.941 29
6207.315 29
6207.690 22
6208.064 20
6208.438 29
6208.813 32
6209.187 29
6209.561 26
6209.936 24
6210.310 15
6210.685 14
6211.059 25
6211.433 28
6211.808 27
6212.182 29
6212.557 18
6212.931 26
6213.306 29
6213.680 30
6214.055 22
6214.429 27
6214.804 33
6215.178 30
6215.553 25
6215.927 16
6216.302 23
6216.676 25
6217.051 17
6217.426 13
6217.800 17
6218.175 20
6218.549 14
6218.924 22
6219.299 12
6219.673 11
6220.048 11
6220.423 10
6220.798 10
6221.172 10
6221.547 16
6221.922 21
6222.296 16
6222.671 25
6223.046 23
6223.421 16
6223.796 19
6224.170 27
6224.545 19
6224.920 20
6225.295 20
6225.670 21
6226.044 17
6226.419 21
6226.794 23
6227.169 21
6227.544 16
6227.919 20
6228.294 20
6228.669 17
6229.044 22
6229.419 14
6229.794 20
6230.169 21
6230.544 25
6230.919 22
6231.294 20
6231.669 14
6232.044 17
6232.419 21
6232.794 9
6233.169 15
6233.544 18
6233.919 14
6234.294 14
6234.669 15
6235.044 24
6235.420 17
6235.795 14
6236.170 13
6236.545 12
6236.920 8
6237.295 13
6237.671 18
6238.046 25
6238.421 23
6238.796 20
6239.172 25
6239.547 27
6239.922 26
6240.297 20
6240.673 13
6241.048 17
6241.423 13
6241.799 18
6242.174 24
6242.549 26
6242.925 15
6243.300 13
6243.675 16
6244.051 15
6244.426 24
6244.802 24
6245.177 16
6245.553 18
6245.928 19
6246.304 17
6246.679 12
6247.054 11
6247.430 22
6247.806 14
6248.181 15
6248.557 19
6248.932 27
6249.308 25
6249.683 31
6250.059 27
6250.434 22
6250.810 22
6251.186 16
6251.561 29
6251.937 34
6252.313 22
6252.688 26
6253.064 26
6253.440 25
6253.815 17
6254.191 35
6254.567 33
6254.942 32
6255.318 36
6255.694 34
6256.070 28
6256.445 24
6256.821 24
6257.197 21
6257.573 17
6257.949 19
6258.324 25
6258.700 25
6259.076 20
6259.452 22
6259.828 36
6260.204 29
6260.580 22
6260.956 35
6261.331 46
6261.707 42
6262.083 29
6262.459 19
6262.835 22
6263.211 29
6263.587 34
6263.963 37
6264.339 22
6264.715 20
6265.091 32
6265.467 24
6265.843 20
6266.219 22
6266.595 28
6266.972 22
6267.348 18
6267.724 34
6268.100 33
6268.476 28
6268.852 24
6269.228 42
6269.604 42
6269.981 40
6270.357 37
6270.733 37
6271.109 31
6271.485 31
6271.862 29
6272.238 32
6272.614 37
6272.990 33
6273.367 24
6273.743 32
6274.119 35
6274.496 29
6274.872 26
6275.248 33
6275.625 32
6276.001 21
6276.377 31
6276.754 29
6277.130 33
6277.507 47
6277.883 27
6278.259 27
6278.636 27
6279.012 29
6279.389 30
6279.765 36
6280.142 45
6280.518 38
6280.895 29
6281.271 20
6281.648 21
6282.024 17
6282.401 22
6282.777 20
6283.154 22
6283.531 37
6283.907 19
6284.284 23
6284.660 35
6285.037 29
6285.414 33
6285.790 46
6286.167 39
6286.544 35
6286.920 32
6287.297 36
6287.674 25
6288.050 32
6288.427 23
6288.804 26
6289.181 27
6289.557 33
6289.934 37
6290.311 29
6290.688 17
6291.065 21
6291.441 25
6291.818 24
6292.195 21
6292.572 27
6292.949 24
6293.326 16
6293.703 23
6294.079 32
6294.456 46
6294.833 38
6295.210 35
6295.587 26
6295.964 24
6296.341 23
6296.718 18
6297.095 35
6297.472 29
6297.849 26
6298.226 21
6298.603 19
6298.980 17
6299.357 21
6299.734 21
6300.111 19
6300.488 9
6300.866 14
6301.243 9
6301.620 7
6301.997 15
6302.374 17
6302.751 20
6303.128 7
6303.506 14
6303.883 8
6304.260 12
6304.637 11
6305.014 14
6305.392 19
6305.769 15
6306.146 12
6306.523 22
6306.901 15
6307.278 19
6307.655 20
6308.033 21
6308.410 26
6308.787 22
6309.165 21
6309.542 29
6309.919 20
6310.297 18
6310.674 14
6311.052 10
6311.429 12
6311.806 9
6312.184 11
6312.561 22
6312.939 35
6313.316 30
6313.694 27
6314.071 16
6314.449 11
6314.826 20
6315.204 25
6315.581 25
6315.959 30
6316.336 32
6316.714 34
6317.092 27
6317.469 12
6317.847 10
6318.224 12
6318.602 17
6318.980 12
6319.357 22
6319.735 18
6320.113 30
6320.490 37
6320.868 25
6321.246 17
6321.624 28
6322.001 21
6322.379 22
6322.757 17
6323.135 17
6323.512 23
6323.890 17
6324.268 12
6324.646 19
6325.024 27
6325.401 13
6325.779 12
6326.157 30
6326.535 40
6326.913 37
6327.291 25
6327.669 23
6328.047 13
6328.424 16
6328.802 22
6329.180 16
6329.558 18
6329.936 14
6330.314 24
6330.692 31
6331.070 28
6331.448 25
6331.826 36
6332.204 24
6332.582 17
6332.960 29
6333.339 29
6333.717 27
6334.095 20
6334.473 30
6334.851 30
6335.229 17
6335.607 17
6335.985 24
6336.364 21
6336.742 21
6337.120 19
6337.498 20
6337.876 24
6338.255 23
6338.633 20
6339.011 29
6339.389 25
6339.768 25
6340.146 31
6340.524 25
6340.902 27
6341.281 13
6341.659 11
6342.037 5
6342.416 10
6342.794 13
6343.172 14
6343.551 14
6343.929 16
6344.308 23
6344.686 25
6345.064 19
6345.443 13
6345.821 13
6346.200 29
6346.578 26
6346.957 25
6347.335 15
6347.714 8
6348.092 15
6348.471 17
6348.849 18
6349.228 18
6349.606 13
6349.985 18
6350.363 26
6350.742 19
6351.121 19
6351.499 29
6351.878 26
6352.257 17
6352.635 16
6353.014 16
6353.393 11
6353.771 26
6354.150 31
6354.529 21
6354.907 21
6355.286 30
6355.665 34
6356.044 18
6356.422 13
6356.801 19
6357.180 16
6357.559 18
6357.937 18
6358.316 16
6358.695 23
6359.074 22
6359.453 17
6359.832 7
6360.211 10
6360.589 14
6360.968 31
6361.347 38
6361.726 23
6362.105 12
6362.484 9
6362.863 11
6363.242 13
6363.621 21
6364.000 27
6364.379 16
6364.758 13
6365.137 22
6365.516 20
6365.895 21
6366.274 19
6366.653 15
6367.032 9
6367.411 17
6367.790 21
6368.169 23
6368.549 15
6368.928 23
6369.307 32
6369.686 46
6370.065 44
6370.444 26
6370.824 37
6371.203 40
6371.582 35
6371.961 27
6372.340 24
6372.720 23
6373.099 24
6373.478 17
6373.857 27
6374.237 27
6374.616 24
6374.995 20
6375.375 21
6375.754 32
6376.133 26
6376.513 25
6376.892 24
6377.272 33
6377.651 27
6378.030 41
6378.410 27
6378.789 13
6379.169 12
6379.548 8
6379.928 14
6380.307 15
6380.686 20
6381.066 24
6381.445 30
6381.825 31
6382.205 30
6382.584 43
6382.964 34
6383.343 21
6383.723 28
6384.102 27
6384.482 21
6384.862 28
6385.241 27
6385.621 32
6386.000 39
6386.380 35
6386.760 35
6387.139 35
6387.519 33
6387.899 20
6388.278 33
6388.658 28
6389.038 25
6389.418 36
6389.797 30
6390.177 37
6390.557 34
6390.937 48
6391.317 50
6391.696 40
6392.076 42
6392.456 33
6392.836 22
6393.216 23
6393.596 27
6393.975 23
6394.355 25
6394.735 21
6395.115 22
6395.495 28
6395.875 21
6396.255 18
6396.635 21
6397.015 32
6397.395 35
6397.775 31
6398.155 31
6398.535 33
6398.915 54
6399.295 46
6399.675 45
6400.055 55
6400.435 56
6400.815 49
6401.195 42
6401.575 38
6401.956 48
6402.336 39
6402.716 43
6403.096 60
6403.476 66
6403.856 58
6404.236 54
6404.617 68
6404.997 48
6405.377 42
6405.757 33
6406.138 39
6406.518 36
6406.898 43
6407.278 52
6407.659 39
6408.039 43
6408.419 49
6408.799 41
6409.180 34
6409.560 43
6409.941 40
6410.321 34
6410.701 29
6411.082 46
6411.462 53
6411.842 50
6412.223 57
6412.603 57
6412.984 57
6413.364 34
6413.745 52
6414.125 45
6414.506 47
6414.886 60
6415.267 59
6415.647 50
6416.028 52
6416.408 65
6416.789 60
6417.169 58
6417.550 49
6417.931 65
6418.311 62
6418.692 44
6419.072 46
6419.453 50
6419.834 47
6420.214 45
6420.595 60
6420.976 74
6421.356 63
6421.737 49
6422.118 45
6422.498 47
6422.879 47
6423.260 43
6423.641 32
6424.021 53
6424.402 74
6424.783 86
6425.164 103
6425.545 91
6425.925 92
6426.306 114
6426.687 135
6427.068 136
6427.449 194
6427.830 244
6428.211 272
6428.592 320
6428.972 382
6429.353 528
6429.734 622
6430.115 695
6430.496 861
6430.877 979
6431.258 1111
6431.639 1203
6432.020 1348
6432.401 1508
6432.782 1601
6433.163 1613
6433.544 1609
6433.925 1602
6434.306 1528
6434.688 1475
6435.069 1438
6435.450 1328
6435.831 1283
6436.212 1174
6436.593 1045
6436.974 882
6437.355 800
6437.737 706
6438.118 627
6438.499 566
6438.880 466
6439.261 347
6439.643 290
6440.024 256
6440.405 215
6440.786 158
6441.168 124
6441.549 109
6441.930 82
6442.312 66
6442.693 69
6443.074 69
6443.456 63
6443.837 65
6444.218 56
6444.600 52
6444.981 46
6445.363 37
6445.744 37
6446.125 42
6446.507 40
6446.888 47
6447.270 55
6447.651 54
6448.033 45
6448.414 37
6448.796 33
6449.177 31
6449.559 29
6449.940 26
6450.322 15
6450.703 27
6451.085 20
6451.466 36
6451.848 45
6452.230 42
6452.611 45
6452.993 30
6453.375 38
6453.756 41
6454.138 30
6454.520 19
6454.901 30
6455.283 24
6455.665 20
6456.046 22
6456.428 22
6456.810 29
6457.192 40
6457.573 30
6457.955 30
6458.337 41
6458.719 43
6459.100 44
6459.482 36
6459.864 38
6460.246 42
6460.628 55
6461.010 39
6461.392 57
6461.773 48
6462.155 38
6462.537 43
6462.919 52
6463.301 43
6463.683 45
6464.065 40
6464.447 46
6464.829 49
6465.211 49
6465.593 47
6465.975 38
6466.357 58
6466.739 45
6467.121 36
6467.503 49
6467.885 43
6468.267 39
6468.649 32
6469.031 33
6469.414 35
6469.796 26
6470.178 21
6470.560 27
6470.942 29
6471.324 27
6471.706 31
6472.089 29
6472.471 26
6472.853 24
6473.235 24
6473.617 20
6474.000 18
6474.382 32
6474.764 28
6475.147 26
6475.529 18
6475.911 14
6476.293 17
6476.676 16
6477.058 14
6477.440 24
6477.823 26
6478.205 23
6478.588 26
6478.970 20
6479.352 29
6479.735 31
6480.117 30
6480.500 30
6480.882 34
6481.265 44
6481.647 32
6482.030 27
6482.412 28
6482.795 27
6483.177 25
6483.560 28
6483.942 25
6484.325 47
6484.707 41
6485.090 23
6485.472 25
6485.855 27
6486.238 23
6486.620 27
6487.003 23
6487.385 17
6487.768 27
6488.151 20
6488.533 16
6488.916 9
6489.299 10
6489.682 16
6490.064 24
6490.447 19
6490.830 22
6491.213 20
6491.595 27
6491.978 24
6492.361 18
6492.744 22
6493.126 22
6493.509 22
6493.892 18
6494.275 21
6494.658 20
6495.041 22
6495.424 20
6495.806 23
6496.189 20
6496.572 28
6496.955 31
6497.338 39
6497.721 42
6498.104 32
6498.487 28
6498.870 29
6499.253 34
6499.636 25
6500.019 32
6500.402 35
6500.785 30
6501.168 35
6501.551 31
6501.934 21
6502.317 12
6502.700 10
6503.084 11
6503.467 24
6503.850 21
6504.233 11
6504.616 14
6504.999 15
6505.382 10
6505.766 21
6506.149 16
6506.532 24
6506.915 25
6507.298 24
6507.682 20
6508.065 19
6508.448 21
6508.831 19
6509.215 20
6509.598 18
6509.981 18
6510.365 20
6510.748 27
6511.131 15
6511.515 7
6511.898 11
6512.281 17
6512.665 25
6513.048 19
6513.432 20
6513.815 31
6514.198 42
6514.582 35
6514.965 23
6515.349 24
6515.732 26
6516.116 29
6516.499 30
6516.883 24
6517.266 24
6517.650 37
6518.033 43
6518.417 43
6518.801 30
6519.184 33
6519.568 46
6519.951 35
6520.335 18
6520.719 23
6521.102 33
6521.486 22
6521.869 24
6522.253 33
6522.637 25
6523.020 31
6523.404 32
6523.788 20
6524.172 17
6524.555 18
6524.939 30
6525.323 40
6525.707 41
6526.090 56
6526.474 30
6526.858 40
6527.242 49
6527.626 49
6528.010 44
6528.393 30
6528.777 31
6529.161 40
6529.545 37
6529.929 45
6530.313 44
6530.697 36
6531.081 44
6531.465 29
6531.849 30
6532.232 35
6532.616 38
6533.000 38
6533.384 48
6533.768 33
6534.152 39
6534.536 36
6534.921 44
6535.305 51
6535.689 41
6536.073 25
6536.457 36
6536.841 42
6537.225 35
6537.609 15
6537.993 28
6538.377 42
6538.762 34
6539.146 29
6539.530 32
6539.914 27
6540.298 26
6540.682 24
6541.067 36
6541.451 32
6541.835 30
6542.219 28
6542.604 21
6542.988 23
6543.372 23
6543.757 28
6544.141 23
6544.525 13
6544.910 27
6545.294 32
6545.678 28
6546.063 18
6546.447 22
6546.831 26
6547.216 20
6547.600 13
6547.985 30
6548.369 34
6548.754 49
6549.138 28
6549.522 25
6549.907 44
6550.291 37
6550.676 31
6551.060 25
6551.445 27
6551.829 25
6552.214 27
6552.599 21
6552.983 17
6553.368 26
6553.752 35
6554.137 24
6554.522 29
6554.906 25
6555.291 32
6555.675 22
6556.060 15
6556.445 17
6556.829 16
6557.214 18
6557.599 20
6557.984 19
6558.368 19
6558.753 37
6559.138 27
6559.523 22
6559.907 23
6560.292 30
6560.677 27
6561.062 29
6561.447 24
6561.831 26
6562.216 25
6562.601 37
6562.986 37
6563.371 21
6563.756 13
6564.141 16
6564.526 14
6564.910 30
6565.295 35
6565.680 36
6566.065 37
6566.450 32
6566.835 25
6567.220 17
6567.605 24
6567.990 29
6568.375 32
6568.760 36
6569.145 30
6569.530 23
6569.915 32
6570.301 19
6570.686 27
6571.071 28
6571.456 26
6571.841 25
6572.226 29
6572.611 17
6572.996 15
6573.382 16
6573.767 17
6574.152 32
6574.537 41
6574.922 30
6575.308 25
6575.693 27
6576.078 27
6576.463 27
6576.849 35
6577.234 36
6577.619 25
6578.004 23
6578.390 27
6578.775 26
6579.160 29
6579.546 31
6579.931 19
6580.317 23
6580.702 24
6581.087 20
6581.473 28
6581.858 30
6582.244 30
6582.629 36
6583.014 43
6583.400 62
6583.785 45
6584.171 35
6584.556 24
6584.942 23
6585.327 40
6585.713 58
6586.098 40
6586.484 33
6586.870 43
6587.255 46
6587.641 39
6588.026 48
6588.412 43
6588.798 49
6589.183 40
6589.569 39
6589.955 35
6590.340 42
6590.726 43
6591.112 46
6591.497 45
6591.883 35
6592.269 42
6592.654 37
6593.040 27
6593.426 41
6593.812 61
6594.197 63
6594.583 50
6594.969 49
6595.355 50
6595.741 47
6596.127 45
6596.512 43
6596.898 53
6597.284 55
6597.670 46
6598.056 52
6598.442 52
6598.828 58
6599.214 48
6599.600 53
6599.985 42
6600.371 44
6600.757 52
6601.143 50
6601.529 66
6601.915 69
6602.301 54
6602.687 40
6603.073 46
6603.460 43
6603.846 37
6604.232 49
6604.618 50
6605.004 54
6605.390 41
6605.776 36
6606.162 47
6606.548 41
6606.934 54
6607.321 52
6607.707 57
6608.093 62
6608.479 67
6608.865 68
6609.252 59
6609.638 56
6610.024 62
6610.410 70
6610.797 72
6611.183 84
6611.569 93
6611.955 112
6612.342 108
6612.728 117
6613.114 144
6613.501 128
6613.887 134
6614.273 161
6614.660 170
6615.046 169
6615.433 161
6615.819 136
6616.205 155
6616.592 146
6616.978 152
6617.365 158
6617.751 146
6618.138 181
6618.524 206
6618.911 184
6619.297 186
6619.684 205
6620.070 215
6620.457 188
6620.843 180
6621.230 197
6621.617 218
6622.003 190
6622.390 185
6622.776 222
6623.163 260
6623.550 288
6623.936 310
6624.323 372
6624.710 476
6625.096 579
6625.483 709
6625.870 872
6626.256 1066
6626.643 1359
6627.030 1679
6627.417 1961
6627.803 2289
6628.190 2720
6628.577 3225
6628.964 3763
6629.351 4285
6629.737 4757
6630.124 5208
6630.511 5572
6630.898 5749
6631.285 5945
6631.672 6147
6632.058 6139
6632.445 6065
6632.832 5999
6633.219 5664
6633.606 5337
6633.993 4946
6634.380 4590
6634.767 4229
6635.154 3885
6635.541 3528
6635.928 3016
6636.315 2584
6636.702 2302
6637.089 2016
6637.476 1766
6637.863 1557
6638.250 1341
6638.637 1197
6639.024 1019
6639.411 874
6639.799 719
6640.186 640
6640.573 538
6640.960 444
6641.347 397
6641.734 357
6642.121 346
6642.509 318
6642.896 282
6643.283 255
6643.670 248
6644.057 221
6644.445 207
6644.832 186
6645.219 158
6645.607 159
6645.994 137
6646.381 135
6646.768 136
6647.156 147
6647.543 135
6647.930 114
6648.318 119
6648.705 106
6649.093 98
6649.480 88
6649.867 83
6650.255 76
6650.642 76
6651.030 66
6651.417 57
6651.805 63
6652.192 82
6652.579 91
6652.967 77
6653.354 74
6653.742 68
6654.130 63
6654.517 61
6654.905 74
6655.292 72
6655.680 47
6656.067 57
6656.455 56
6656.843 55
6657.230 56
6657.618 43
6658.005 60
6658.393 59
6658.781 54
6659.168 53
6659.556 37
6659.944 35
6660.331 45
6660.719 46
6661.107 48
6661.495 62
6661.882 34
6662.270 31
6662.658 23
6663.046 24
6663.434 35
6663.821 39
6664.209 41
6664.597 31
6664.985 43
6665.373 42
6665.761 47
6666.148 49
6666.536 53
6666.924 41
6667.312 28
6667.700 24
6668.088 23
6668.476 26
6668.864 19
6669.252 18
6669.640 26
6670.028 35
6670.416 40
6670.804 41
6671.192 39
6671.580 49
6671.968 47
6672.356 47
6672.744 41
6673.132 31
6673.520 24
6673.908 32
6674.296 35
6674.685 32
6675.073 24
6675.461 22
6675.849 13
6676.237 20
6676.625 30
6677.014 38
6677.402 39
6677.790 46
6678.178 34
6678.566 37
6678.955 46
6679.343 39
6679.731 44
6680.120 36
6680.508 47
6680.896 61
6681.284 77
6681.673 49
6682.061 44
6682.449 39
6682.838 28
6683.226 25
6683.615 19
6684.003 18
6684.391 23
6684.780 27
6685.168 38
6685.557 38
6685.945 33
6686.334 29
6686.722 22
6687.111 28
6687.499 40
6687.888 37
6688.276 29
6688.665 32
6689.053 28
6689.442 23
6689.830 7
6690.219 17
6690.607 24
6690.996 27
6691.385 23
6691.773 32
6692.162 31
6692.551 14
6692.939 17
6693.328 20
6693.717 31
6694.105 22
6694.494 32
6694.883 24
6695.271 20
6695.660 15
6696.049 10
6696.438 19
6696.826 26
6697.215 17
6697.604 30
6697.993 39
6698.382 35
6698.770 28
6699.159 24
6699.548 17
6699.937 24
6700.326 25
6700.715 32
6701.104 36
6701.492 30
6701.881 19
6702.270 15
6702.659 22
6703.048 18
6703.437 26
6703.826 31
6704.215 34
6704.604 22
6704.993 22
6705.382 26
6705.771 23
6706.160 32
6706.549 33
6706.938 30
6707.327 21
6707.716 27
6708.106 23
6708.495 18
6708.884 20
6709.273 25
6709.662 12
6710.051 9
6710.440 20
6710.830 46
6711.219 39
6711.608 34
6711.997 18
6712.386 19
6712.776 22
6713.165 13
6713.554 16
6713.943 21
6714.333 23
6714.722 24
6715.111 16
6715.501 12
6715.890 20
6716.279 14
6716.669 17
6717.058 17
6717.447 13
6717.837 14
6718.226 17
6718.615 16
6719.005 17
6719.394 26
6719.784 25
6720.173 23
6720.563 24
6720.952 19
6721.342 31
6721.731 30
6722.120 18
6722.510 23
6722.900 18
6723.289 13
6723.679 17
6724.068 26
6724.458 27
6724.847 27
6725.237 19
6725.627 37
6726.016 23
6726.406 22
6726.795 20
6727.185 19
6727.575 22
6727.964 21
6728.354 19
6728.744 14
6729.133 11
6729.523 16
6729.913 13
6730.303 14
6730.692 34
6731.082 21
6731.472 15
6731.862 16
6732.251 14
6732.641 26
6733.031 23
6733.421 28
6733.811 30
6734.201 33
6734.591 23
6734.980 13
6735.370 21
6735.760 10
6736.150 25
6736.540 24
6736.930 16
6737.320 17
6737.710 21
6738.100 15
6738.490 16
6738.880 17
6739.270 14
6739.660 26
6740.050 16
6740.440 20
6740.830 20
6741.220 21
6741.610 26
6742.000 33
6742.390 30
6742.780 29
6743.170 27
6743.560 18
6743.951 30
6744.341 26
6744.731 20
6745.121 26
6745.511 24
6745.901 22
6746.292 18
6746.682 31
6747.072 36
6747.462 23
6747.853 29
6748.243 32
6748.633 34
6749.023 21
6749.414 18
6749.804 19
6750.194 18
6750.585 19
6750.975 14
6751.365 19
6751.756 21
6752.146 22
6752.536 23
6752.927 19
6753.317 18
6753.708 16
6754.098 16
6754.488 12
6754.879 12
6755.269 15
6755.660 26
6756.050 27
6756.441 15
6756.831 18
6757.222 13
6757.612 23
6758.003 19
6758.393 13
6758.784 18
6759.175 23
6759.565 18
6759.956 22
6760.346 17
6760.737 26
6761.128 12
6761.518 11
6761.909 21
6762.300 21
6762.690 14
6763.081 6
6763.472 14
6763.862 20
6764.253 12
6764.644 6
6765.035 22
6765.425 27
6765.816 31
6766.207 24
6766.598 22
6766.988 24
6767.379 38
6767.770 33
6768.161 22
6768.552 23
6768.943 20
6769.333 26
6769.724 23
6770.115 24
6770.506 15
6770.897 12
6771.288 31
6771.679 43
6772.070 35
6772.461 29
6772.852 30
6773.243 40
6773.634 30
6774.025 25
6774.416 25
6774.807 35
6775.198 39
6775.589 26
6775.980 22
6776.371 14
6776.762 17
6777.153 33
6777.544 26
6777.935 23
6778.326 34
6778.718 33
6779.109 32
6779.500 41
6779.891 40
6780.282 34
6780.673 26
6781.065 18
6781.456 15
6781.847 22
6782.238 25
6782.630 30
6783.021 22
6783.412 10
6783.803 10
6784.195 20
6784.586 31
6784.977 34
6785.369 30
6785.760 28
6786.151 22
6786.543 17
6786.934 13
6787.326 26
6787.717 41
6788.108 39
6788.500 47
6788.891 44
6789.283 30
6789.674 43
6790.066 35
6790.457 38
6790.848 47
6791.240 48
6791.631 55
6792.023 52
6792.415 58
6792.806 56
6793.198 49
6793.589 46
6793.981 52
6794.372 58
6794.764 77
6795.156 57
6795.547 43
6795.939 42
6796.330 38
6796.722 41
6797.114 47
6797.505 23
6797.897 28
6798.289 39
6798.681 36
6799.072 41
6799.464 41
6799.856 53
6800.248 35
6800.639 31
6801.031 40
6801.423 35
6801.815 33
6802.207 30
6802.598 32
6802.990 38
6803.382 35
6803.774 39
6804.166 39
6804.558 22
6804.950 13
6805.341 9
6805.733 10
6806.125 18
6806.517 26
6806.909 31
6807.301 27
6807.693 32
6808.085 41
6808.477 40
6808.869 37
6809.261 37
6809.653 74
6810.045 54
6810.437 35
6810.829 47
6811.221 38
6811.613 33
6812.006 27
6812.398 23
6812.790 13
6813.182 15
6813.574 24
6813.966 41
6814.358 49
6814.751 37
6815.143 25
6815.535 19
6815.927 12
6816.319 13
6816.712 12
6817.104 10
6817.496 19
6817.888 20
6818.281 20
6818.673 35
6819.065 31
6819.458 27
6819.850 24
6820.242 26
6820.635 25
6821.027 23
6821.419 27
6821.812 25
6822.204 35
6822.596 29
6822.989 39
6823.381 31
6823.774 32
6824.166 30
6824.559 32
6824.951 21
6825.344 26
6825.736 37
6826.129 38
6826.521 33
6826.914 33
6827.306 30
6827.699 30
6828.091 37
6828.484 31
6828.876 32
6829.269 42
6829.662 35
6830.054 30
6830.447 26
6830.839 24
6831.232 27
6831.625 37
6832.017 43
6832.410 43
6832.803 38
6833.196 53
6833.588 62
6833.981 82
6834.374 73
6834.766 88
6835.159 104
6835.552 123
6835.945 146
6836.338 135
6836.730 131
6837.123 144
6837.516 150
6837.909 143
6838.302 109
6838.695 105
6839.087 122
6839.480 118
6839.873 115
6840.266 105
6840.659 85
6841.052 75
6841.445 87
6841.838 77
6842.231 62
6842.624 74
6843.017 74
6843.410 59
6843.803 51
6844.196 59
6844.589 52
6844.982 51
6845.375 53
6845.768 60
6846.161 61
6846.554 55
6846.947 39
6847.340 46
6847.734 54
6848.127 50
6848.520 44
6848.913 64
6849.306 49
6849.699 36
6850.093 27
6850.486 29
6850.879 48
6851.272 63
6851.665 57
6852.059 64
6852.452 58
6852.845 55
6853.238 66
6853.632 62
6854.025 57
6854.418 62
6854.812 57
6855.205 53
6855.598 50
6855.992 73
6856.385 84
6856.778 87
6857.172 69
6857.565 74
6857.959 61
6858.352 60
6858.746 74
6859.139 77
6859.532 66
6859.926 60
6860.319 73
6860.713 70
6861.106 69
6861.500 53
6861.893 42
6862.287 51
6862.681 47
6863.074 51
6863.468 44
6863.861 46
6864.255 43
6864.649 47
6865.042 46
6865.436 46
6865.829 47
6866.223 38
6866.617 48
6867.010 75
6867.404 62
6867.798 47
6868.191 30
6868.585 38
6868.979 40
6869.373 38
6869.766 48
6870.160 61
6870.554 55
6870.948 70
6871.342 66
6871.735 74
6872.129 69
6872.523 65
6872.917 52
6873.311 57
6873.705 42
6874.098 56
6874.492 74
6874.886 85
6875.280 70
6875.674 77
6876.068 104
6876.462 109
6876.856 88
6877.250 99
6877.644 129
6878.038 129
6878.432 126
6878.826 156
6879.220 156
6879.614 144
6880.008 181
6880.402 185
6880.796 158
6881.190 141
6881.584 135
6881.978 135
6882.373 142
6882.767 125
6883.161 88
6883.555 101
6883.949 93
6884.343 88
6884.737 53
6885.132 31
6885.526 38
6885.920 39
6886.314 36
6886.709 42
6887.103 34
6887.497 33
6887.891 44
6888.286 43
6888.680 23
6889.074 34
6889.469 26
6889.863 13
6890.257 15
6890.652 17
6891.046 25
6891.440 18
6891.835 26
6892.229 21
6892.624 21
6893.018 19
6893.412 21
6893.807 18
6894.201 18
6894.596 27
6894.990 27
6895.385 28
6895.779 28
6896.174 40
6896.568 53
6896.963 45
6897.357 36
6897.752 36
6898.146 23
6898.541 29
6898.936 29
6899.330 25
6899.725 33
6900.119 26
6900.514 18
6900.909 29
6901.303 53
6901.698 65
6902.093 69
6902.487 51
6902.882 41
6903.277 37
6903.672 37
6904.066 35
6904.461 35
6904.856 28
6905.251 37
6905.645 48
6906.040 42
6906.435 43
6906.830 46
6907.225 38
6907.619 37
6908.014 25
6908.409 22
6908.804 29
6909.199 28
6909.594 17
6909.989 15
6910.384 37
6910.779 53
6911.173 36
6911.568 33
6911.963 47
6912.358 34
6912.753 34
6913.148 39
6913.543 34
6913.938 39
6914.333 26
6914.728 26
6915.124 21
6915.519 28
6915.914 26
6916.309 33
6916.704 33
6917.099 34
6917.494 44
6917.889 55
6918.284 98
6918.679 68
6919.075 78
6919.470 68
6919.865 73
6920.260 63
6920.655 71
6921.051 73
6921.446 81
6921.841 76
6922.236 63
6922.632 71
6923.027 72
6923.422 57
6923.818 62
6924.213 46
6924.608 41
6925.003 43
6925.399 33
6925.794 32
6926.190 46
6926.585 41
6926.980 38
6927.376 46
6927.771 43
6928.167 45
6928.562 42
6928.957 29
6929.353 22
6929.748 47
6930.144 43
6930.539 35
6930.935 20
6931.330 22
6931.726 42
6932.121 53
6932.517 40
6932.913 33
6933.308 44
6933.704 68
6934.099 92
6934.495 71
6934.891 54
6935.286 50
6935.682 49
6936.077 70
6936.473 96
6936.869 102
6937.264 90
6937.660 105
6938.056 159
6938.452 143
6938.847 172
6939.243 166
6939.639 196
6940.035 199
6940.430 183
6940.826 215
6941.222 222
6941.618 199
6942.014 182
6942.409 158
6942.805 114
6943.201 85
6943.597 68
6943.993 60
6944.389 71
6944.785 62
6945.180 52
6945.576 51
6945.972 43
6946.368 37
6946.764 39
6947.160 40
6947.556 55
6947.952 45
6948.348 40
6948.744 38
6949.140 38
6949.536 50
6949.932 40
6950.328 44
6950.724 41
6951.120 44
6951.517 34
6951.913 30
6952.309 28
6952.705 23
6953.101 32
6953.497 47
6953.893 44
6954.290 52
6954.686 44
6955.082 38
6955.478 29
6955.874 33
6956.271 27
6956.667 34
6957.063 48
6957.459 58
6957.856 36
6958.252 31
6958.648 15
6959.044 26
6959.441 43
6959.837 45
6960.233 42
6960.630 45
6961.026 32
6961.422 31
6961.819 27
6962.215 34
6962.612 24
6963.008 35
6963.405 51
6963.801 43
6964.197 45
6964.594 55
6964.990 55
6965.387 61
6965.783 46
6966.180 43
6966.576 45
6966.973 41
6967.369 27
6967.766 44
6968.163 59
6968.559 61
6968.956 59
6969.352 56
6969.749 74
6970.146 52
6970.542 41
6970.939 32
6971.335 25
6971.732 22
6972.129 19
6972.526 32
6972.922 26
6973.319 22
6973.716 35
6974.112 48
6974.509 27
6974.906 22
6975.303 29
6975.699 47
6976.096 43
6976.493 45
6976.890 26
6977.287 32
6977.683 34
6978.080 28
6978.477 25
6978.874 31
6979.271 28
6979.668 36
6980.065 27
6980.462 30
6980.859 27
6981.255 27
6981.652 35
6982.049 48
6982.446 43
6982.843 54
6983.240 49
6983.637 42
6984.034 39
6984.431 48
6984.828 60
6985.225 55
6985.623 37
6986.020 26
6986.417 34
6986.814 37
6987.211 43
6987.608 36
6988.005 33
6988.402 38
6988.799 29
6989.197 28
6989.594 30
6989.991 38
6990.388 46
6990.785 41
6991.183 26
6991.580 38
6991.977 44
6992.374 45
6992.772 42
6993.169 49
6993.566 51
6993.963 41
6994.361 34
6994.758 31
6995.155 26
6995.553 25
6995.950 25
6996.347 19
6996.745 35
6997.142 51
6997.540 31
6997.937 21
6998.334 15
6998.732 27
6999.129 22
6999.527 20
6999.924 18
7000.322 17
7000.719 25
7001.117 30
7001.514 24
7001.912 24
7002.309 45
7002.707 60
7003.104 59
7003.502 47
7003.900 31
7004.297 45
7004.695 39
7005.092 52
7005.490 66
7005.888 73
7006.285 74
7006.683 92
7007.081 86
7007.478 73
7007.876 83
7008.274 74
7008.671 49
7009.069 62
7009.467 52
7009.865 46
7010.262 28
7010.660 27
7011.058 27
7011.456 38
7011.853 32
7012.251 29
7012.649 21
7013.047 38
7013.445 37
7013.843 38
7014.241 22
7014.638 20
7015.036 25
7015.434 45
7015.832 42
7016.230 48
7016.628 35
7017.026 22
7017.424 16
7017.822 26
7018.220 31
7018.618 21
7019.016 23
7019.414 18
7019.812 14
7020.210 36
7020.608 46
7021.006 44
7021.404 37
7021.802 31
7022.200 33
7022.598 44
7022.997 44
7023.395 38
7023.793 24
7024.191 30
7024.589 29
7024.987 40
7025.386 30
7025.784 27
7026.182 36
7026.580 39
7026.978 34
7027.377 40
7027.775 41
7028.173 38
7028.571 31
7028.970 28
7029.368 32
7029.766 42
7030.165 38
7030.563 31
7030.961 37
7031.360 40
7031.758 53
7032.157 60
7032.555 79
7032.953 65
7033.352 44
7033.750 33
7034.149 39
7034.547 45
7034.945 53
7035.344 41
7035.742 38
7036.141 37
7036.539 58
7036.938 49
7037.336 37
7037.735 45
7038.134 37
7038.532 29
7038.931 37
7039.329 40
7039.728 39
7040.126 43
7040.525 45
7040.924 35
7041.322 31
7041.721 24
7042.120 29
7042.518 47
7042.917 33
7043.316 35
7043.714 26
7044.113 39
7044.512 25
7044.911 34
7045.309 54
7045.708 50
7046.107 44
7046.506 47
7046.905 35
7047.303 29
7047.702 35
7048.101 31
7048.500 31
7048.899 31
7049.298 44
7049.696 34
7050.095 33
7050.494 27
7050.893 19
7051.292 34
7051.691 39
7052.090 38
7052.489 36
7052.888 23
7053.287 39
7053.686 50
7054.085 52
7054.484 42
7054.883 47
7055.282 40
7055.681 39
7056.080 37
7056.479 45
7056.878 47
7057.277 37
7057.676 28
7058.075 36
7058.475 27
7058.874 13
7059.273 17
7059.672 30
7060.071 24
7060.470 7
7060.870 20
7061.269 19
7061.668 26
7062.067 24
7062.466 17
7062.866 16
7063.265 18
7063.664 14
7064.063 20
7064.463 16
7064.862 19
7065.261 21
7065.661 15
7066.060 23
7066.459 19
7066.859 14
7067.258 16
7067.658 17
7068.057 26
7068.456 19
7068.856 20
7069.255 23
7069.655 23
7070.054 44
7070.454 44
7070.853 40
7071.253 36
7071.652 40
7072.052 50
7072.451 47
7072.851 30
7073.250 22
7073.650 22
7074.049 23
7074.449 23
7074.848 22
7075.248 23
7075.648 29
7076.047 25
7076.447 30
7076.847 28
7077.246 23
7077.646 24
7078.046 24
7078.445 29
7078.845 32
7079.245 39
7079.644 31
7080.044 26
7080.444 19
7080.844 13
7081.243 14
7081.643 25
7082.043 26
7082.443 28
7082.843 35
7083.242 31
7083.642 31
7084.042 27
7084.442 39
7084.842 25
7085.242 25
7085.642 30
7086.041 21
7086.441 18
7086.841 15
7087.241 15
7087.641 14
7088.041 28
7088.441 41
7088.841 32
7089.241 31
7089.641 21
7090.041 14
7090.441 9
7090.841 11
7091.241 18
7091.641 19
7092.041 23
7092.441 25
7092.842 29
7093.242 31
7093.642 23
7094.042 10
7094.442 13
7094.842 14
7095.242 12
7095.643 13
7096.043 11
7096.443 15
7096.843 21
7097.243 27
7097.644 16
7098.044 19
7098.444 18
7098.844 7
7099.245 20
7099.645 20
7100.045 16
7100.445 17
7100.846 22
7101.246 22
7101.646 29
7102.047 36
7102.447 33
7102.848 26
7103.248 23
7103.648 23
7104.049 22
7104.449 32
7104.850 20
7105.250 26
7105.651 19
7106.051 27
7106.451 16
7106.852 22
7107.252 22
7107.653 16
7108.054 38
7108.454 31
7108.855 24
7109.255 27
7109.656 23
7110.056 16
7110.457 19
7110.857 22
7111.258 33
7111.659 26
7112.059 18
7112.460 14
7112.861 15
7113.261 20
7113.662 20
7114.063 18
7114.463 25
7114.864 26
7115.265 26
7115.666 24
7116.066 28
7116.467 27
7116.868 15
7117.269 17
7117.669 17
7118.070 20
7118.471 18
7118.872 20
7119.273 19
7119.674 25
7120.074 17
7120.475 18
7120.876 15
7121.277 21
7121.678 22
7122.079 16
7122.480 14
7122.881 31
7123.282 27
7123.683 26
7124.084 25
7124.485 28
7124.886 25
7125.287 23
7125.688 22
7126.089 28
7126.490 20
7126.891 19
7127.292 20
7127.693 25
7128.094 30
7128.495 30
7128.896 34
7129.297 31
7129.699 21
7130.100 31
7130.501 24
7130.902 22
7131.303 20
7131.704 12
7132.106 16
7132.507 20
7132.908 25
7133.309 22
7133.711 34
7134.112 25
7134.513 32
7134.914 30
7135.316 38
7135.717 28
7136.118 16
7136.520 16
7136.921 15
7137.322 20
7137.724 24
7138.125 27
7138.526 36
7138.928 30
7139.329 37
7139.731 41
7140.132 36
7140.533 29
7140.935 26
7141.336 18
7141.738 12
7142.139 11
7142.541 18
7142.942 14
7143.344 14
7143.745 16
7144.147 25
7144.548 29
7144.950 36
7145.352 38
7145.753 27
7146.155 41
7146.556 19
7146.958 20
7147.360 28
7147.761 36
7148.163 28
7148.565 35
7148.966 46
7149.368 39
7149.770 46
7150.171 23
7150.573 25
7150.975 17
7151.377 24
7151.778 41
7152.180 27
7152.582 22
7152.984 34
7153.385 44
7153.787 42
7154.189 49
7154.591 46
7154.993 35
7155.395 40
7155.796 37
7156.198 17
7156.600 29
7157.002 44
7157.404 51
7157.806 43
7158.208 50
7158.610 50
7159.012 43
7159.414 33
7159.816 21
7160.218 18
7160.620 18
7161.022 25
7161.424 36
7161.826 37
7162.228 40
7162.630 28
7163.032 23
7163.434 23
7163.836 17
7164.238 21
7164.640 30
7165.042 33
7165.445 34
7165.847 29
7166.249 26
7166.651 17
7167.053 13
7167.455 12
7167.858 14
7168.260 13
7168.662 20
7169.064 30
7169.467 32
7169.869 29
7170.271 26
7170.673 21
7171.076 27
7171.478 27
7171.880 20
7172.283 20
7172.685 18
7173.087 14
7173.490 32
7173.892 32
7174.294 20
7174.697 21
7175.099 33
7175.502 28
7175.904 27
7176.307 27
7176.709 29
7177.112 18
7177.514 19
7177.916 21
7178.319 18
7178.721 23
7179.124 26
7179.527 26
7179.929 29
7180.332 27
7180.734 16
7181.137 21
7181.539 24
7181.942 22
7182.345 25
7182.747 33
7183.150 30
7183.552 40
7183.955 21
7184.358 19
7184.760 16
7185.163 16
7185.566 31
7185.969 25
7186.371 19
7186.774 19
7187.177 29
7187.580 23
7187.982 27
7188.385 28
7188.788 23
7189.191 26
7189.593 34
7189.996 38
7190.399 27
7190.802 29
7191.205 33
7191.608 33
7192.011 39
7192.414 25
7192.816 19
7193.219 17
7193.622 15
7194.025 22
7194.428 24
7194.831 24
7195.234 19
7195.637 29
7196.040 19
7196.443 24
7196.846 21
7197.249 19
7197.652 29
7198.055 26
7198.458 22
7198.861 13
7199.264 14
7199.668 15
7200.071 10
7200.474 21
7200.877 15
7201.280 23
7201.683 16
7202.086 13
7202.490 20
7202.893 27
7203.296 31
7203.699 21
7204.102 19
7204.506 14
7204.909 11
7205.312 11
7205.715 17
7206.119 15
7206.522 11
7206.925 19
7207.328 11
7207.732 13
7208.135 23
7208.538 16
7208.942 13
7209.345 10
7209.749 14
7210.152 13
7210.555 19
7210.959 32
7211.362 24
7211.766 17
7212.169 20
7212.573 28
7212.976 25
7213.380 27
7213.783 44
7214.187 41
7214.590 28
7214.994 23
7215.397 20
7215.801 31
7216.204 26
7216.608 32
7217.011 42
7217.415 46
7217.819 26
7218.222 16
7218.626 13
7219.029 16
7219.433 11
7219.837 9
7220.240 16
7220.644 14
7221.048 13
7221.451 16
7221.855 24
7222.259 22
7222.663 12
7223.066 12
7223.470 21
7223.874 25
7224.278 27
7224.682 20
7225.085 15
7225.489 22
7225.893 26
7226.297 14
7226.701 10
7227.105 18
7227.508 10
7227.912 8
7228.316 13
7228.720 12
7229.124 16
7229.528 15
7229.932 18
7230.336 19
7230.740 18
7231.144 17
7231.548 18
7231.952 8
7232.356 12
7232.760 14
7233.164 17
7233.568 16
7233.972 15
7234.376 21
7234.780 13
7235.184 18
7235.588 28
7235.992 16
7236.397 24
7236.801 18
7237.205 18
7237.609 20
7238.013 14
7238.417 11
7238.821 15
7239.226 10
7239.630 10
7240.034 11
7240.438 16
7240.843 15
7241.247 14
7241.651 17
7242.055 7
7242.460 6
7242.864 12
7243.268 13
7243.673 19
7244.077 25
7244.481 19
7244.886 9
7245.290 20
7245.694 25
7246.099 18
7246.503 12
7246.908 16
7247.312 15
7247.717 29
7248.121 16
7248.525 28
7248.930 22
7249.334 27
7249.739 28
7250.143 15
7250.548 25
7250.952 26
7251.357 25
7251.762 22
7252.166 19
7252.571 29
7252.975 21
7253.380 18
7253.784 34
7254.189 27
7254.594 13
7254.998 16
7255.403 19
7255.808 16
7256.212 22
7256.617 28
7257.022 36
7257.426 20
7257.831 25
7258.236 17
7258.641 22
7259.045 42
7259.450 29
7259.855 21
7260.260 20
7260.665 15
7261.069 13
7261.474 12
7261.879 7
7262.284 11
7262.689 5
7263.094 12
7263.498 17
7263.903 12
7264.308 17
7264.713 17
7265.118 19
7265.523 15
7265.928 16
7266.333 15
7266.738 11
7267.143 6
7267.548 8
7267.953 15
7268.358 14
7268.763 21
7269.168 24
7269.573 24
7269.978 33
7270.383 32
7270.788 28
7271.193 20
7271.598 21
7272.004 31
7272.409 25
7272.814 25
7273.219 22
7273.624 31
7274.029 20
7274.434 16
7274.840 15
7275.245 9
7275.650 11
7276.055 14
7276.461 20
7276.866 16
7277.271 11
7277.676 13
7278.082 25
7278.487 24
7278.892 22
7279.298 19
7279.703 17
7280.108 10
7280.514 7
7280.919 21
7281.324 29
7281.730 30
7282.135 19
7282.540 15
7282.946 8
7283.351 13
7283.757 18
7284.162 23
7284.568 22
7284.973 27
7285.379 30
7285.784 21
7286.190 25
7286.595 33
7287.001 36
7287.406 25
7287.812 35
7288.217 26
7288.623 20
7289.029 13
7289.434 12
7289.840 22
7290.245 17
7290.651 15
7291.057 8
7291.462 12
7291.868 23
7292.274 21
7292.679 12
7293.085 21
7293.491 28
7293.897 33
7294.302 32
7294.708 26
7295.114 19
7295.520 18
7295.925 20
7296.331 22
7296.737 29
7297.143 21
7297.549 18
7297.954 20
7298.360 26
7298.766 23
7299.172 20
7299.578 18
7299.984 11
7300.390 17
7300.796 22
7301.202 27
7301.607 17
7302.013 23
7302.419 29
7302.825 31
7303.231 27
7303.637 29
7304.043 24
7304.449 23
7304.855 17
7305.261 15
7305.667 14
7306.074 18
7306.480 19
7306.886 21
7307.292 28
7307.698 34
7308.104 23
7308.510 21
7308.916 22
7309.322 24
7309.729 18
7310.135 15
7310.541 24
7310.947 15
7311.353 16
7311.760 15
7312.166 20
7312.572 19
7312.978 23
7313.385 24
7313.791 19
7314.197 24
7314.603 38
7315.010 33
7315.416 27
7315.822 18
7316.229 19
7316.635 10
7317.042 15
7317.448 20
7317.854 29
7318.261 19
7318.667 17
7319.074 17
7319.480 21
7319.886 22
7320.293 30
7320.699 21
7321.106 10
7321.512 16
7321.919 15
7322.325 17
7322.732 18
7323.138 26
7323.545 18
7323.951 15
7324.358 18
7324.765 20
7325.171 23
7325.578 25
7325.984 29
7326.391 19
7326.798 22
7327.204 18
7327.611 18
7328.018 14
7328.424 23
7328.831 23
7329.238 19
7329.645 26
7330.051 41
7330.458 24
7330.865 15
7331.271 21
7331.678 14
7332.085 6
7332.492 13
7332.899 23
7333.305 27
7333.712 29
7334.119 24
7334.526 18
7334.933 32
7335.340 32
7335.747 37
7336.154 29
7336.560 34
7336.967 33
7337.374 42
7337.781 44
7338.188 41
7338.595 29
7339.002 37
7339.409 35
7339.816 34
7340.223 21
7340.630 16
7341.037 13
7341.444 23
7341.851 23
7342.258 10
7342.665 21
7343.073 21
7343.480 24
7343.887 29
7344.294 25
7344.701 20
7345.108 29
7345.515 29
7345.922 24
7346.330 14
7346.737 15
7347.144 14
7347.551 25
7347.958 17
7348.366 21
7348.773 21
7349.180 18
7349.588 29
7349.995 24
7350.402 22
7350.809 19
7351.217 16
7351.624 24
7352.031 22
7352.439 18
7352.846 19
7353.253 21
7353.661 22
7354.068 31
7354.476 33
7354.883 33
7355.290 50
7355.698 48
7356.105 38
7356.513 33
7356.920 33
7357.328 32
7357.735 33
7358.143 40
7358.550 52
7358.958 34
7359.365 34
7359.773 49
7360.181 36
7360.588 35
7360.996 38
7361.403 24
7361.811 22
7362.218 21
7362.626 22
7363.034 32
7363.441 16
7363.849 16
7364.257 15
7364.664 23
7365.072 18
7365.480 17
7365.888 13
7366.295 17
7366.703 14
7367.111 22
7367.519 21
7367.926 18
7368.334 20
7368.742 28
7369.150 35
7369.558 25
7369.965 19
7370.373 14
7370.781 20
7371.189 41
7371.597 30
7372.005 25
7372.413 20
7372.821 13
7373.229 18
7373.636 18
7374.044 25
7374.452 26
7374.860 33
7375.268 27
7375.676 20
7376.084 12
7376.492 14
7376.900 13
7377.308 6
7377.716 10
7378.124 22
7378.533 9
7378.941 12
7379.349 11
7379.757 19
7380.165 18
7380.573 23
7380.981 22
7381.389 13
7381.798 26
7382.206 23
7382.614 15
7383.022 28
7383.430 31
7383.839 25
7384.247 21
7384.655 22
7385.063 15
7385.472 31
7385.880 56
7386.288 51
7386.696 32
7387.105 21
7387.513 19
7387.921 45
7388.330 46
7388.738 28
7389.146 38
7389.555 32
7389.963 20
7390.372 25
7390.780 32
7391.188 31
7391.597 18
7392.005 22
7392.414 25
7392.822 27
7393.231 22
7393.639 29
7394.048 27
7394.456 31
7394.865 24
7395.273 18
7395.682 28
7396.090 47
7396.499 49
7396.907 48
7397.316 50
7397.725 53
7398.133 64
7398.542 68
7398.951 68
7399.359 54
7399.768 62
7400.177 78
7400.585 63
7400.994 53
7401.403 41
7401.811 31
7402.220 26
7402.629 32
7403.038 24
7403.446 17
7403.855 19
7404.264 17
7404.673 31
7405.081 28
7405.490 15
7405.899 17
7406.308 24
7406.717 27
7407.126 28
7407.534 28
7407.943 20
7408.352 12
7408.761 16
7409.170 16
7409.579 9
7409.988 13
7410.397 21
7410.806 20
7411.215 20
7411.624 20
7412.033 18
7412.442 19
7412.851 26
7413.260 39
7413.669 36
7414.078 33
7414.487 25
7414.896 31
7415.305 33
7415.714 40
7416.123 42
7416.533 38
7416.942 35
7417.351 31
7417.760 23
7418.169 15
7418.578 22
7418.987 38
7419.397 36
7419.806 28
7420.215 25
7420.624 16
7421.034 16
7421.443 14
7421.852 13
7422.261 26
7422.671 28
7423.080 32
7423.489 18
7423.899 21
7424.308 24
7424.717 22
7425.127 31
7425.536 26
7425.945 22
7426.355 15
7426.764 19
7427.174 20
7427.583 17
7427.993 21
7428.402 13
7428.811 23
7429.221 22
7429.630 24
7430.040 16
7430.449 12
7430.859 8
7431.268 10
7431.678 17
7432.087 18
7432.497 23
7432.907 27
7433.316 24
7433.726 18
7434.135 30
7434.545 23
7434.955 23
7435.364 15
7435.774 18
7436.184 31
7436.593 31
7437.003 38
7437.413 24
7437.822 18
7438.232 28
7438.642 27
7439.052 34
7439.461 43
7439.871 35
7440.281 35
7440.691 31
7441.100 29
7441.510 24
7441.920 14
7442.330 21
7442.740 26
7443.150 25
7443.559 28
7443.969 25
7444.379 16
7444.789 17
7445.199 21
7445.609 27
7446.019 16
7446.429 16
7446.839 29
7447.249 40
7447.659 31
7448.069 23
7448.479 26
7448.889 24
7449.299 22
7449.709 11
7450.119 20
7450.529 24
7450.939 17
7451.349 17
7451.759 33
7452.169 26
7452.579 32
7452.989 32
7453.400 33
7453.810 28
7454.220 27
7454.630 33
7455.040 25
7455.450 27
7455.861 37
7456.271 34
7456.681 34
7457.091 38
7457.502 45
7457.912 31
7458.322 32
7458.732 44
7459.143 31
7459.553 37
7459.963 35
7460.374 44
7460.784 36
7461.194 28
7461.605 29
7462.015 19
7462.425 25
7462.836 40
7463.246 30
7463.657 26
7464.067 35
7464.478 39
7464.888 48
7465.298 70
7465.709 66
7466.119 67
7466.530 91
7466.940 110
7467.351 122
7467.761 136
7468.172 139
7468.583 155
7468.993 195
7469.404 172
7469.814 154
7470.225 164
7470.636 178
7471.046 144
7471.457 138
7471.867 111
7472.278 107
7472.689 103
7473.099 94
7473.510 105
7473.921 86
7474.332 89
7474.742 83
7475.153 72
7475.564 68
7475.974 66
7476.385 56
7476.796 47
7477.207 41
7477.618 28
7478.028 20
7478.439 23
7478.850 35
7479.261 30
7479.672 35
7480.083 26
7480.494 33
7480.904 28
7481.315 42
7481.726 33
7482.137 32
7482.548 21
7482.959 25
7483.370 37
7483.781 26
7484.192 20
7484.603 20
7485.014 17
7485.425 21
7485.836 29
7486.247 28
7486.658 26
7487.069 18
7487.480 10
7487.891 10
7488.302 14
7488.714 11
7489.125 15
7489.536 14
7489.947 17
7490.358 13
7490.769 12
7491.180 14
7491.592 16
7492.003 12
7492.414 8
7492.825 11
7493.236 12
7493.648 10
7494.059 18
7494.470 16
7494.881 18
7495.293 34
7495.704 24
7496.115 25
7496.527 30
7496.938 33
7497.349 23
7497.761 19
7498.172 17
7498.583 12
7498.995 18
7499.406 19
7499.818 13
7500.229 15
7500.641 25
7501.052 25
7501.463 13
7501.875 22
7502.286 13
7502.698 28
7503.109 16
7503.521 13
7503.932 21
7504.344 20
7504.755 24
7505.167 20
7505.579 16
7505.990 15
7506.402 14
7506.813 2
7507.225 4
7507.637 11
7508.048 8
7508.460 12
7508.872 15
7509.283 12
7509.695 19
7510.107 20
7510.518 26
7510.930 21
7511.342 14
7511.754 23
7512.165 25
7512.577 31
7512.989 24
7513.401 20
7513.812 13
7514.224 12
7514.636 26
7515.048 22
7515.460 23
7515.872 35
7516.283 18
7516.695 13
7517.107 18
7517.519 34
7517.931 33
7518.343 23
7518.755 31
7519.167 29
7519.579 21
7519.991 22
7520.403 20
7520.815 29
7521.227 30
7521.639 35
7522.051 25
7522.463 23
7522.875 29
7523.287 21
7523.699 27
7524.111 24
7524.523 22
7524.935 19
7525.347 18
7525.759 12
7526.171 13
7526.584 8
7526.996 7
7527.408 16
7527.820 29
7528.232 16
7528.644 19
7529.057 21
7529.469 14
7529.881 14
7530.293 13
7530.706 21
7531.118 20
7531.530 27
7531.942 33
7532.355 22
7532.767 11
7533.179 11
7533.592 17
7534.004 19
7534.416 15
7534.829 23
7535.241 38
7535.654 30
7536.066 17
7536.478 13
7536.891 12
7537.303 8
7537.716 14
7538.128 22
7538.541 39
7538.953 31
7539.366 16
7539.778 15
7540.191 24
7540.603 23
7541.016 22
7541.428 19
7541.841 27
7542.253 11
7542.666 15
7543.079 24
7543.491 25
7543.904 29
7544.316 24
7544.729 27
7545.142 16
7545.554 16
7545.967 30
7546.380 18
7546.792 22
7547.205 20
7547.618 13
7548.031 22
7548.443 21
7548.856 25
7549.269 14
7549.682 22
7550.094 21
7550.507 19
7550.920 18
7551.333 16
7551.746 15
7552.159 20
7552.571 24
7552.984 12
7553.397 20
7553.810 34
7554.223 27
7554.636 22
7555.049 17
7555.462 27
7555.875 29
7556.288 26
7556.701 47
7557.114 43
7557.527 50
7557.940 49
7558.353 55
7558.766 73
7559.179 65
7559.592 95
7560.005 103
7560.418 99
7560.831 89
7561.244 122
7561.657 143
7562.070 162
7562.483 198
7562.896 230
7563.310 241
7563.723 243
7564.136 279
7564.549 293
7564.962 235
7565.376 229
7565.789 175
7566.202 128
7566.615 136
7567.028 120
7567.442 115
7567.855 111
7568.268 92
7568.682 75
7569.095 58
7569.508 46
7569.922 44
7570.335 47
7570.748 40
7571.162 38
7571.575 41
7571.988 28
7572.402 28
7572.815 47
7573.229 39
7573.642 39
7574.055 35
7574.469 31
7574.882 29
7575.296 20
7575.709 27
7576.123 34
7576.536 47
7576.950 37
7577.363 28
7577.777 32
7578.190 24
7578.604 21
7579.018 35
7579.431 30
7579.845 28
7580.258 42
7580.672 27
7581.086 38
7581.499 25
7581.913 13
7582.327 13
7582.740 16
7583.154 25
7583.568 24
7583.981 41
7584.395 40
7584.809 43
7585.223 39
7585.636 34
7586.050 27
7586.464 30
7586.878 20
7587.292 26
7587.705 26
7588.119 28
7588.533 15
7588.947 20
7589.361 18
7589.775 18
7590.188 22
7590.602 20
7591.016 20
7591.430 17
7591.844 15
7592.258 23
7592.672 30
7593.086 18
7593.500 18
7593.914 16
7594.328 20
7594.742 8
7595.156 13
7595.570 15
7595.984 24
7596.398 17
7596.812 12
7597.226 35
7597.640 19
7598.054 17
7598.468 21
7598.883 23
7599.297 20
7599.711 14
7600.125 23
7600.539 24
7600.953 21
7601.368 22
7601.782 21
7602.196 18
7602.610 24
7603.024 26
7603.439 17
7603.853 17
7604.267 20
7604.681 30
7605.096 25
7605.510 31
7605.924 32
7606.339 19
7606.753 22
7607.167 25
7607.582 14
7607.996 15
7608.410 17
7608.825 5
7609.239 17
7609.654 16
7610.068 12
7610.483 17
7610.897 14
7611.311 18
7611.726 24
7612.140 18
7612.555 11
7612.969 6
7613.384 12
7613.798 15
7614.213 14
7614.627 16
7615.042 10
7615.457 16
7615.871 14
7616.286 7
7616.700 14
7617.115 25
7617.530 19
7617.944 22
7618.359 29
7618.774 30
7619.188 24
7619.603 26
7620.018 19
7620.432 14
7620.847 11
7621.262 13
7621.677 7
7622.091 13
7622.506 14
7622.921 22
7623.336 17
7623.750 15
7624.165 18
7624.580 19
7624.995 23
7625.410 17
7625.825 17
7626.239 18
7626.654 20
7627.069 18
7627.484 17
7627.899 17
7628.314 16
7628.729 18
7629.144 16
7629.559 20
7629.974 17
7630.389 19
7630.804 18
7631.219 19
7631.634 16
7632.049 24
7632.464 24
7632.879 22
7633.294 29
7633.709 24
7634.124 18
7634.539 27
7634.954 27
7635.369 39
7635.784 31
7636.199 26
7636.615 25
7637.030 26
7637.445 20
7637.860 24
7638.275 25
7638.691 22
7639.106 31
7639.521 23
7639.936 17
7640.351 19
7640.767 23
7641.182 24
7641.597 31
7642.013 32
7642.428 24
7642.843 21
7643.258 36
7643.674 29
7644.089 26
7644.505 38
7644.920 37
7645.335 25
7645.751 31
7646.166 33
7646.581 23
7646.997 21
7647.412 23
7647.828 48
7648.243 40
7648.659 24
7649.074 37
7649.490 53
7649.905 41
7650.321 33
7650.736 37
7651.152 37
7651.567 44
7651.983 35
7652.399 33
7652.814 36
7653.230 28
7653.645 17
7654.061 32
7654.477 31
7654.892 39
7655.308 25
7655.724 29
7656.139 37
7656.555 46
7656.971 52
7657.386 47
7657.802 45
7658.218 42
7658.633 30
7659.049 38
7659.465 39
7659.881 35
7660.297 18
7660.712 24
7661.128 20
7661.544 33
7661.960 35
7662.376 46
7662.792 41
7663.207 47
7663.623 60
7664.039 50
7664.455 54
7664.871 61
7665.287 70
7665.703 61
7666.119 77
7666.535 64
7666.951 60
7667.367 64
7667.783 62
7668.199 61
7668.615 76
7669.031 67
7669.447 83
7669.863 81
7670.279 67
7670.695 60
7671.111 50
7671.527 44
7671.943 38
7672.359 50
7672.775 47
7673.192 80
7673.608 61
7674.024 55
7674.440 55
7674.856 38
7675.272 44
7675.689 44
7676.105 61
7676.521 45
7676.937 52
7677.354 78
7677.770 53
7678.186 40
7678.602 36
7679.019 33
7679.435 37
7679.851 33
7680.268 25
7680.684 31
7681.100 23
7681.517 21
7681.933 32
7682.349 21
7682.766 25
7683.182 35
7683.599 29
7684.015 29
7684.432 37
7684.848 34
7685.265 33
7685.681 35
7686.097 37
7686.514 39
7686.930 34
7687.347 28
7687.764 27
7688.180 18
7688.597 19
7689.013 26
7689.430 35
7689.846 39
7690.263 34
7690.680 35
7691.096 26
7691.513 26
7691.929 25
7692.346 19
7692.763 30
7693.179 24
7693.596 28
7694.013 27
7694.430 29
7694.846 22
7695.263 32
7695.680 25
7696.097 15
7696.513 13
7696.930 27
7697.347 26
7697.764 28
7698.181 18
7698.597 20
7699.014 16
7699.431 13
7699.848 17
7700.265 15
7700.682 24
7701.099 18
7701.515 15
7701.932 18
7702.349 28
7702.766 17
7703.183 10
7703.600 12
7704.017 19
7704.434 26
7704.851 20
7705.268 20
7705.685 16
7706.102 21
7706.519 22
7706.936 24
7707.353 37
7707.770 31
7708.187 19
7708.605 22
7709.022 15
7709.439 17
7709.856 26
7710.273 27
7710.690 29
7711.107 33
7711.525 27
7711.942 25
7712.359 23
7712.776 24
7713.193 24
7713.611 27
7714.028 20
7714.445 17
7714.862 20
7715.280 23
7715.697 19
7716.114 18
7716.532 12
7716.949 22
7717.366 25
7717.784 22
7718.201 21
7718.618 19
7719.036 17
7719.453 21
7719.870 19
7720.288 17
7720.705 27
7721.123 27
7721.540 32
7721.958 17
7722.375 13
7722.793 10
7723.210 19
7723.628 15
7724.045 14
7724.463 17
7724.880 19
7725.298 14
7725.715 10
7726.133 18
7726.550 24
7726.968 20
7727.386 23
7727.803 16
7728.221 16
7728.638 14
7729.056 21
7729.474 18
7729.891 20
7730.309 30
7730.727 22
7731.145 28
7731.562 29
7731.980 24
7732.398 20
7732.815 31
7733.233 31
7733.651 27
7734.069 19
7734.487 30
7734.904 24
7735.322 22
7735.740 24
7736.158 29
7736.576 22
7736.994 30
7737.412 27
7737.829 22
7738.247 24
7738.665 21
7739.083 20
7739.501 12
7739.919 14
7740.337 18
7740.755 13
7741.173 23
7741.591 21
7742.009 22
7742.427 25
7742.845 25
7743.263 18
7743.681 10
7744.099 11
7744.517 8
7744.935 11
7745.353 10
7745.771 18
7746.189 15
7746.608 19
7747.026 15
7747.444 10
7747.862 10
7748.280 12
7748.698 15
7749.117 14
7749.535 14
7749.953 15
7750.371 14
7750.789 16
7751.208 20
7751.626 25
7752.044 15
7752.463 17
7752.881 12
7753.299 15
7753.717 23
7754.136 23
7754.554 25
7754.972 28
7755.391 24
7755.809 25
7756.228 14
7756.646 10
7757.064 5
7757.483 8
7757.901 6
7758.320 12
7758.738 11
7759.157 6
7759.575 3
7759.994 14
7760.412 16
7760.831 15
7761.249 27
7761.668 26
7762.086 21
7762.505 13
7762.923 12
7763.342 15
7763.760 18
7764.179 22
7764.598 24
7765.016 21
7765.435 26
7765.854 34
7766.272 31
7766.691 30
7767.110 43
7767.528 34
7767.947 38
7768.366 33
7768.784 31
7769.203 36
7769.622 31
7770.041 34
7770.459 29
7770.878 18
7771.297 12
7771.716 18
7772.135 13
7772.553 19
7772.972 12
7773.391 11
7773.810 13
7774.229 21
7774.648 23
7775.067 23
7775.485 18
7775.904 15
7776.323 13
7776.742 17
7777.161 9
7777.580 10
7777.999 11
7778.418 13
7778.837 17
7779.256 26
7779.675 24
7780.094 25
7780.513 23
7780.932 21
7781.351 22
7781.770 17
7782.189 17
7782.608 22
7783.028 22
7783.447 25
7783.866 29
7784.285 32
7784.704 18
7785.123 15
7785.542 13
7785.962 18
7786.381 20
7786.800 27
7787.219 23
7787.638 19
7788.058 17
7788.477 17
7788.896 13
7789.316 16
7789.735 13
7790.154 17
7790.573 21
7790.993 21
7791.412 14
7791.831 17
7792.251 12
7792.670 16
7793.089 24
7793.509 15
7793.928 17
7794.348 21
7794.767 18
7795.187 13
7795.606 12
7796.025 4
7796.445 15
7796.864 13
7797.284 17
7797.703 12
7798.123 24
7798.542 16
7798.962 19
7799.381 15
7799.801 9
7800.221 13
7800.640 23
7801.060 21
7801.479 21
7801.899 17
7802.319 25
7802.738 27
7803.158 29
7803.578 31
7803.997 32
7804.417 35
7804.837 39
7805.256 21
7805.676 20
7806.096 21
7806.515 15
7806.935 18
7807.355 30
7807.775 32
7808.195 21
7808.614 23
7809.034 13
7809.454 14
7809.874 28
7810.294 23
7810.713 12
7811.133 16
7811.553 40
7811.973 30
7812.393 31
7812.813 25
7813.233 25
7813.653 26
7814.073 25
7814.493 21
7814.913 23
7815.333 20
7815.753 8
7816.173 9
7816.593 15
7817.013 15
7817.433 14
7817.853 16
7818.273 16
7818.693 10
7819.113 17
7819.533 33
7819.953 41
7820.373 27
7820.793 17
7821.213 6
7821.634 8
7822.054 17
7822.474 19
7822.894 23
7823.314 20
7823.734 21
7824.155 20
7824.575 10
7824.995 7
7825.415 18
7825.836 19
7826.256 17
7826.676 10
7827.096 14
7827.517 6
7827.937 16
7828.357 13
7828.778 10
7829.198 9
7829.618 14
7830.039 8
7830.459 7
7830.880 12
7831.300 14
7831.720 16
7832.141 20
7832.561 16
7832.982 11
7833.402 10
7833.823 11
7834.243 6
7834.664 12
7835.084 24
7835.505 33
7835.925 27
7836.346 29
7836.766 11
7837.187 11
7837.607 7
7838.028 17
7838.448 15
7838.869 10
7839.290 16
7839.710 12
7840.131 18
7840.552 15
7840.972 16
7841.393 15
7841.814 17
7842.234 27
7842.655 20
7843.076 20
7843.496 19
7843.917 14
7844.338 12
7844.759 16
7845.180 12
7845.600 10
7846.021 9
7846.442 5
7846.863 9
7847.284 10
7847.704 15
7848.125 8
7848.546 18
7848.967 23
7849.388 27
7849.809 19
7850.230 17
7850.651 19
7851.072 16
7851.493 12
7851.913 11
7852.334 19
7852.755 11
7853.176 17
7853.597 14
7854.018 14
7854.439 18
7854.860 12
7855.282 24
7855.703 21
7856.124 26
7856.545 27
7856.966 24
7857.387 18
7857.808 22
7858.229 19
7858.650 13
7859.071 8
7859.493 12
7859.914 15
7860.335 10
7860.756 9
7861.177 29
7861.599 30
7862.020 17
7862.441 18
7862.862 29
7863.284 23
7863.705 16
7864.126 15
7864.547 9
7864.969 18
7865.390 20
7865.811 15
7866.233 16
7866.654 14
7867.075 17
7867.497 19
7867.918 15
7868.340 15
7868.761 17
7869.182 22
7869.604 18
7870.025 15
7870.447 13
7870.868 26
7871.290 22
7871.711 16
7872.133 7
7872.554 16
7872.976 18
7873.397 21
7873.819 12
7874.240 21
7874.662 16
7875.083 21
7875.505 25
7875.927 31
7876.348 24
7876.770 20
7877.191 13
7877.613 14
7878.035 13
7878.456 14
7878.878 12
7879.300 16
7879.721 17
7880.143 25
7880.565 21
7880.987 15
7881.408 9
7881.830 9
7882.252 17
7882.674 22
7883.095 23
7883.517 22
7883.939 18
7884.361 10
7884.783 12
7885.205 18
7885.626 18
7886.048 17
7886.470 15
7886.892 18
7887.314 10
7887.736 7
7888.158 6
7888.580 6
7889.002 10
7889.424 17
7889.846 19
7890.268 12
7890.690 15
7891.112 20
7891.534 23
7891.956 18
7892.378 18
7892.800 19
7893.222 17
7893.644 26
7894.066 14
7894.488 21
7894.910 28
7895.332 28
7895.754 18
7896.177 13
7896.599 14
7897.021 17
7897.443 24
7897.865 20
7898.287 11
7898.710 15
7899.132 15
7899.554 16
7899.976 21
7900.399 22
7900.821 16
7901.243 19
7901.665 20
7902.088 32
7902.510 21
7902.932 14
7903.355 8
7903.777 12
7904.199 19
7904.622 17
7905.044 19
7905.466 14
7905.889 10
7906.311 19
7906.734 23
7907.156 32
7907.579 26
7908.001 25
7908.424 14
7908.846 13
7909.268 15
7909.691 19
7910.113 19
7910.536 20
7910.959 19
7911.381 14
7911.804 23
7912.226 42
7912.649 39
7913.071 29
7913.494 29
7913.917 34
7914.339 36
7914.762 19
7915.185 15
7915.607 17
7916.030 20
7916.453 27
7916.875 21
7917.298 10
7917.721 12
7918.143 20
7918.566 25
7918.989 29
7919.412 26
7919.834 24
7920.257 23
7920.680 23
7921.103 21
7921.526 19
7921.948 15
7922.371 19
7922.794 18
7923.217 18
7923.640 13
7924.063 31
7924.486 30
7924.909 20
7925.331 20
7925.754 22
7926.177 31
7926.600 24
7927.023 19
7927.446 12
7927.869 10
7928.292 26
7928.715 31
7929.138 28
7929.561 38
7929.984 49
7930.407 57
7930.830 56
7931.253 70
7931.677 73
7932.100 110
7932.523 120
7932.946 140
7933.369 146
7933.792 159
7934.215 163
7934.639 182
7935.062 168
7935.485 150
7935.908 137
7936.331 103
7936.755 84
7937.178 62
7937.601 67
7938.024 58
7938.448 45
7938.871 53
7939.294 41
7939.717 34
7940.141 33
7940.564 29
7940.987 30
7941.411 35
7941.834 36
7942.257 25
7942.681 34
7943.104 24
7943.528 29
7943.951 30
7944.374 21
7944.798 24
7945.221 27
7945.645 18
7946.068 18
7946.492 3
7946.915 9
7947.339 14
7947.762 10
7948.186 20
7948.609 29
7949.033 24
7949.456 21
7949.880 30
7950.304 25
7950.727 30
7951.151 34
7951.574 26
7951.998 19
7952.422 20
7952.845 27
7953.269 22
7953.693 18
7954.116 11
7954.540 17
7954.964 20
7955.387 21
7955.811 10
7956.235 19
7956.659 21
7957.082 12
7957.506 16
7957.930 17
7958.354 20
7958.778 11
7959.201 19
7959.625 18
7960.049 20
7960.473 28
7960.897 23
7961.321 31
7961.745 26
7962.169 27
7962.592 37
7963.016 38
7963.440 30
7963.864 30
7964.288 34
7964.712 25
7965.136 19
7965.560 24
7965.984 15
7966.408 15
7966.832 12
7967.256 12
7967.680 14
7968.104 17
7968.528 22
7968.952 28
7969.377 26
7969.801 16
7970.225 11
7970.649 19
7971.073 18
7971.497 19
7971.921 13
7972.346 11
7972.770 14
7973.194 24
7973.618 21
7974.042 15
7974.467 21
7974.891 25
7975.315 23
7975.739 22
7976.164 14
7976.588 14
7977.012 21
7977.436 24
7977.861 12
7978.285 10
7978.709 12
7979.134 8
7979.558 21
7979.983 25
7980.407 15
7980.831 16
7981.256 19
7981.680 16
7982.105 17
7982.529 17
7982.953 18
7983.378 15
7983.802 10
7984.227 13
7984.651 12
7985.076 18
7985.500 16
7985.925 19
7986.349 20
7986.774 16
7987.199 8
7987.623 10
7988.048 5
7988.472 13
7988.897 9
7989.322 7
7989.746 14
7990.171 20
7990.596 19
7991.020 16
7991.445 28
7991.870 48
7992.294 36
7992.719 28
7993.144 19
7993.568 21
7993.993 23
7994.418 24
7994.843 19
7995.267 16
7995.692 23
7996.117 17
7996.542 19
7996.967 15
7997.392 11
7997.816 12
7998.241 29
7998.666 23
7999.091 18
7999.516 15
7999.941 15
8000.366 10
8000.791 7
8001.216 9
8001.641 9
8002.065 16
8002.490 13
8002.915 18
8003.340 20
8003.765 15
8004.190 12
8004.615 14
8005.041 22
8005.466 14
8005.891 8
8006.316 12
8006.741 24
8007.166 29
8007.591 33
8008.016 34
8008.441 26
8008.866 23
8009.292 27
8009.717 17
8010.142 20
8010.567 19
8010.992 23
8011.417 27
8011.843 31
8012.268 27
8012.693 27
8013.118 28
8013.544 25
8013.969 20
8014.394 15
8014.820 17
8015.245 12
8015.670 18
8016.096 28
8016.521 20
8016.946 17
8017.372 13
8017.797 18
8018.222 24
8018.648 25
8019.073 13
8019.499 12
8019.924 9
8020.349 8
8020.775 14
8021.200 12
8021.626 12
8022.051 10
8022.477 14
8022.902 9
8023.328 17
8023.753 24
8024.179 21
8024.605 16
8025.030 16
8025.456 9
8025.881 9
8026.307 16
8026.732 26
8027.158 13
8027.584 9
8028.009 17
8028.435 19
8028.861 11
8029.286 10
8029.712 14
8030.138 26
8030.564 27
8030.989 20
8031.415 29
8031.841 29
8032.267 26
8032.692 31
8033.118 17
8033.544 26
8033.970 36
8034.395 34
8034.821 31
8035.247 22
8035.673 17
8036.099 16
8036.525 33
8036.951 31
8037.377 30
8037.802 26
8038.228 21
8038.654 23
8039.080 9
8039.506 19
8039.932 26
8040.358 20
8040.784 16
8041.210 17
8041.636 17
8042.062 17
8042.488 16
8042.914 13
8043.340 10
8043.766 8
8044.192 20
8044.618 23
8045.045 21
8045.471 25
8045.897 18
8046.323 19
8046.749 13
8047.175 4
8047.601 8
8048.028 7
8048.454 7
8048.880 8
8049.306 14
8049.732 10
8050.159 10
8050.585 13
8051.011 8
8051.437 8
8051.864 15
8052.290 22
8052.716 21
8053.143 21
8053.569 16
8053.995 16
8054.422 20
8054.848 20
8055.274 14
8055.701 9
8056.127 14
8056.554 18
8056.980 16
8057.406 19
8057.833 19
8058.259 6
8058.686 9
8059.112 16
8059.539 14
8059.965 6
8060.392 7
8060.818 10
8061.245 8
8061.671 11
8062.098 15
8062.524 14
8062.951 15
8063.378 11
8063.804 8
8064.231 17
8064.657 16
8065.084 20
8065.511 17
8065.937 16
8066.364 16
8066.791 16
8067.217 15
8067.644 15
8068.071 12
8068.497 11
8068.924 9
8069.351 11
8069.778 18
8070.204 18
8070.631 7
8071.058 10
8071.485 19
8071.912 11
8072.338 10
8072.765 10
8073.192 8
8073.619 13
8074.046 12
8074.473 5
8074.900 18
8075.327 12
8075.753 15
8076.180 15
8076.607 26
8077.034 18
8077.461 12
8077.888 9
8078.315 12
8078.742 6
8079.169 7
8079.596 16
8080.023 17
8080.450 22
8080.877 17
8081.304 15
8081.731 19
8082.158 10
8082.586 11
8083.013 11
8083.440 13
8083.867 8
8084.294 7
8084.721 4
8085.148 12
8085.576 16
8086.003 17
8086.430 19
8086.857 17
8087.284 11
8087.712 18
8088.139 26
8088.566 20
8088.993 14
8089.421 8
8089.848 10
8090.275 6
8090.702 10
8091.130 13
8091.557 9
8091.984 9
8092.412 15
8092.839 16
8093.267 17
8093.694 11
8094.121 18
8094.549 10
8094.976 14
8095.404 15
8095.831 13
8096.258 14
8096.686 18
8097.113 13
8097.541 9
8097.968 8
8098.396 7
8098.823 9
8099.251 9
8099.678 15
8100.106 13
8100.534 12
8100.961 20
8101.389 17
8101.816 15
8102.244 9
8102.672 13
8103.099 17
8103.527 16
8103.955 16
8104.382 15
8104.810 11
8105.238 11
8105.665 12
8106.093 13
8106.521 14
8106.948 7
8107.376 9
8107.804 6
8108.232 10
8108.660 12
8109.087 13
8109.515 8
8109.943 13
8110.371 21
8110.799 14
8111.226 21
8111.654 29
8112.082 21
8112.510 16
8112.938 16
8113.366 12
8113.794 13
8114.222 11
8114.650 8
8115.078 10
8115.506 10
8115.934 17
8116.362 19
8116.789 22
8117.218 24
8117.646 12
8118.074 16
8118.502 16
8118.930 11
8119.358 10
8119.786 10
8120.214 14
8120.642 10
8121.070 16
8121.498 8
8121.926 8
8122.354 14
8122.783 11
8123.211 12
8123.639 18
8124.067 10
8124.495 11
8124.924 12
8125.352 9
8125.780 15
8126.208 14
8126.636 10
8127.065 8
8127.493 12
8127.921 15
8128.350 19
8128.778 15
8129.206 16
8129.635 18
8130.063 15
8130.491 11
8130.920 11
8131.348 15
8131.776 14
8132.205 9
8132.633 17
8133.062 10
8133.490 18
8133.919 14
8134.347 12
8134.775 13
8135.204 15
8135.632 20
8136.061 24
8136.489 19
8136.918 17
8137.347 13
8137.775 9
8138.204 14
8138.632 9
8139.061 8
8139.489 13
8139.918 10
8140.347 6
8140.775 5
8141.204 16
8141.633 19
8142.061 9
8142.490 10
8142.919 5
8143.347 8
8143.776 19
8144.205 23
8144.633 14
8145.062 18
8145.491 7
8145.920 10
8146.348 6
8146.777 9
8147.206 11
8147.635 8
8148.064 5
8148.492 6
8148.921 17
8149.350 18
8149.779 12
8150.208 12
8150.637 20
8151.066 28
8151.495 20
8151.923 28
8152.352 31
8152.781 19
8153.210 11
8153.639 7
8154.068 10
8154.497 11
8154.926 13
8155.355 17
8155.784 20
8156.213 24
8156.642 23
8157.071 16
8157.500 13
8157.930 8
8158.359 8
8158.788 8
8159.217 7
8159.646 8
8160.075 6
8160.504 10
8160.933 18
8161.363 21
8161.792 16
8162.221 19
8162.650 15
8163.079 8
8163.509 9
8163.938 13
8164.367 13
8164.796 17
8165.226 21
8165.655 12
8166.084 18
8166.513 25
8166.943 26
8167.372 16
8167.801 7
8168.231 19
8168.660 21
8169.090 12
8169.519 11
8169.948 7
8170.378 6
8170.807 18
8171.237 14
8171.666 14
8172.095 11
8172.525 27
8172.954 23
8173.384 13
8173.813 11
8174.243 10
8174.672 12
8175.102 5
8175.531 13
8175.961 11
8176.391 9
8176.820 9
8177.250 10
8177.679 9
8178.109 7
8178.539 7
8178.968 11
8179.398 8
8179.827 4
8180.257 18
8180.687 21
8181.117 15
8181.546 17
8181.976 16
8182.406 14
8182.835 12
8183.265 10
8183.695 12
8184.125 12
8184.554 15
8184.984 15
8185.414 17
8185.844 17
8186.274 12
8186.703 9
8187.133 8
8187.563 6
8187.993 9
8188.423 17
8188.853 13
8189.283 10
8189.713 13
8190.143 12
8190.572 12
8191.002 8
8191.432 10
8191.862 7
8192.292 6
8192.722 11
8193.152 15
8193.582 9
8194.012 10
8194.442 9
8194.872 7
8195.303 9
8195.733 10
8196.163 17
8196.593 11
8197.023 14
8197.453 16
8197.883 15
8198.313 12
8198.743 13
8199.174 20
8199.604 20
8200.034 34
8200.464 31
8200.894 31
8201.325 24
8201.755 24
8202.185 20
8202.615 29
8203.046 20
8203.476 23
8203.906 27
8204.336 19
8204.767 14
8205.197 25
8205.627 25
8206.058 15
8206.488 20
8206.918 17
8207.349 15
8207.779 14
8208.210 10
8208.640 6
8209.070 9
8209.501 14
8209.931 14
8210.362 11
8210.792 10
8211.223 7
8211.653 5
8212.084 11
8212.514 10
8212.945 8
8213.375 10
8213.806 14
8214.236 11
8214.667 14
8215.097 16
8215.528 22
8215.959 15
8216.389 13
8216.820 15
8217.251 17
8217.681 22
8218.112 20
8218.542 12
8218.973 15
8219.404 15
8219.835 11
8220.265 10
8220.696 12
8221.127 12
8221.557 8
8221.988 18
8222.419 24
8222.850 16
8223.281 8
8223.711 9
8224.142 6
8224.573 6
8225.004 7
8225.435 6
8225.866 3
8226.296 6
8226.727 2
8227.158 2
8227.589 9
8228.020 12
8228.451 14
8228.882 14
8229.313 17
8229.744 6
8230.175 13
8230.606 19
8231.037 19
8231.468 9
8231.899 13
8232.330 16
8232.761 15
8233.192 11
8233.623 9
8234.054 12
8234.485 20
8234.916 17
8235.347 11
8235.778 6
8236.210 7
8236.641 10
8237.072 12
8237.503 10
8237.934 10
8238.365 13
8238.797 18
8239.228 19
8239.659 25
8240.090 18
8240.522 15
8240.953 14
8241.384 6
8241.815 5
8242.247 7
8242.678 6
8243.109 11
8243.541 15
8243.972 18
8244.403 11
8244.835 7
8245.266 10
8245.697 17
8246.129 14
8246.560 7
8246.992 5
8247.423 8
8247.854 7
8248.286 9
8248.717 9
8249.149 7
8249.580 14
8250.012 29
8250.443 20
8250.875 13
8251.306 8
8251.738 12
8252.169 12
8252.601 14
8253.033 7
8253.464 11
8253.896 14
8254.327 12
8254.759 8
8255.191 3
8255.622 2
8256.054 7
8256.486 13
8256.917 11
8257.349 11
8257.781 11
8258.212 16
8258.644 9
8259.076 9
8259.507 8
8259.939 6
8260.371 11
8260.803 10
8261.235 16
8261.666 7
8262.098 12
8262.530 9
8262.962 16
8263.394 19
8263.825 17
8264.257 12
8264.689 15
8265.121 8
8265.553 11
8265.985 9
8266.417 10
8266.849 11
8267.281 16
8267.713 17
8268.145 17
8268.577 18
8269.009 22
8269.441 24
8269.873 16
8270.305 13
8270.737 6
8271.169 8
8271.601 18
8272.033 13
8272.465 13
8272.897 11
8273.329 10
8273.761 17
8274.193 12
8274.625 10
8275.058 7
8275.490 7
8275.922 7
8276.354 10
8276.786 16
8277.219 10
8277.651 16
8278.083 9
8278.515 11
8278.947 10
8279.380 4
8279.812 8
8280.244 21
8280.677 21
8281.109 25
8281.541 21
8281.974 16
8282.406 15
8282.838 13
8283.271 12
8283.703 12
8284.135 12
8284.568 8
8285.000 11
8285.433 7
8285.865 8
8286.297 5
8286.730 6
8287.162 9
8287.595 19
8288.027 12
8288.460 18
8288.892 20
8289.325 15
8289.757 18
8290.190 9
8290.622 9
8291.055 15
8291.488 19
8291.920 16
8292.353 16
8292.785 13
8293.218 13
8293.651 14
8294.083 8
8294.516 17
8294.949 17
8295.381 21
8295.814 15
8296.247 11
8296.679 6
8297.112 2
8297.545 7
8297.978 7
8298.410 8
8298.843 13
8299.276 20
8299.709 19
8300.141 13
8300.574 18
8301.007 12
8301.440 16
8301.873 10
8302.306 17
8302.738 19
8303.171 20
8303.604 12
8304.037 19
8304.470 25
8304.903 23
8305.336 13
8305.769 11
8306.202 16
8306.635 18
8307.068 21
8307.501 27
8307.934 17
8308.367 22
8308.800 9
8309.233 11
8309.666 16
8310.099 21
8310.532 23
8310.965 19
8311.398 19
8311.831 16
8312.264 8
8312.698 11
8313.131 11
8313.564 11
8313.997 14
8314.430 12
8314.863 15
8315.297 13
8315.730 9
8316.163 4
8316.596 3
8317.029 8
8317.463 6
8317.896 1
8318.329 11
8318.763 17
8319.196 18
8319.629 20
8320.062 10
8320.496 10
8320.929 7
8321.362 9
8321.796 10
8322.229 4
8322.663 5
8323.096 12
8323.529 19
8323.963 17
8324.396 18
8324.830 6
8325.263 9
8325.697 11
8326.130 15
8326.564 16
8326.997 12
8327.431 13
8327.864 20
8328.298 16
8328.731 15
8329.165 13
8329.598 3
8330.032 12
8330.466 14
8330.899 8
8331.333 10
8331.766 10
8332.200 9
8332.634 8
8333.067 7
8333.501 7
8333.935 6
8334.368 17
8334.802 23
8335.236 14
8335.669 12
8336.103 19
8336.537 15
8336.971 11
8337.405 9
8337.838 15
8338.272 11
8338.706 9
8339.140 7
8339.574 6
8340.007 13
8340.441 9
8340.875 8
8341.309 14
8341.743 9
8342.177 2
8342.611 7
8343.045 11
8343.478 10
8343.912 11
8344.346 9
8344.780 21
8345.214 23
8345.648 13
8346.082 13
8346.516 12
8346.950 6
8347.384 6
8347.818 11
8348.252 13
8348.687 20
8349.121 13
8349.555 21
8349.989 19
8350.423 15
8350.857 19
8351.291 19
8351.725 15
8352.159 13
8352.594 8
8353.028 13
8353.462 7
8353.896 7
8354.330 8
8354.765 8
8355.199 5
8355.633 5
8356.067 9
8356.502 10
8356.936 14
8357.370 14
8357.804 9
8358.239 7
8358.673 22
8359.107 18
8359.542 17
8359.976 15
8360.411 18
8360.845 20
8361.279 20
8361.714 7
8362.148 8
8362.583 15
8363.017 6
8363.451 7
8363.886 10
8364.320 19
8364.755 13
8365.189 11
8365.624 7
8366.058 18
8366.493 19
8366.927 14
8367.362 11
8367.797 9
8368.231 10
8368.666 11
8369.100 15
8369.535 13
8369.969 10
8370.404 17
8370.839 18
8371.273 15
8371.708 13
8372.143 13
8372.577 21
8373.012 21
8373.447 12
8373.882 5
8374.316 1
8374.751 8
8375.186 6
8375.621 11
8376.055 5
8376.490 9
8376.925 9
8377.360 6
8377.795 9
8378.229 4
8378.664 6
8379.099 7
8379.534 8
8379.969 23
8380.404 18
8380.839 12
8381.273 12
8381.708 12
8382.143 16
8382.578 14
8383.013 17
8383.448 19
8383.883 22
8384.318 12
8384.753 11
8385.188 7
8385.623 3
8386.058 12
8386.493 17
8386.928 13
8387.363 19
8387.799 16
8388.234 16
8388.669 19
8389.104 12
8389.539 18
8389.974 13
8390.409 15
8390.844 19
8391.280 18
8391.715 13
8392.150 14
8392.585 14
8393.020 20
8393.456 18
8393.891 17
8394.326 18
8394.761 28
8395.197 23
8395.632 21
8396.067 19
8396.502 20
8396.938 20
8397.373 6
8397.808 10
8398.244 8
8398.679 12
8399.115 16
8399.550 14
8399.985 7
8400.421 13
8400.856 10
8401.292 11
8401.727 13
8402.162 15
8402.598 26
8403.033 24
8403.469 26
8403.904 12
8404.340 10
8404.775 10
8405.211 8
8405.646 10
8406.082 14
8406.518 13
8406.953 9
8407.389 16
8407.824 11
8408.260 8
8408.696 10
8409.131 3
8409.567 4
8410.003 5
8410.438 9
8410.874 17
8411.310 11
8411.745 11
8412.181 5
8412.617 14
8413.052 10
8413.488 8
8413.924 10
8414.360 8
8414.795 13
8415.231 22
8415.667 13
8416.103 16
8416.539 16
8416.975 19
8417.410 22
8417.846 20
8418.282 27
8418.718 27
8419.154 18
8419.590 27
8420.026 21
8420.462 18
8420.898 20
8421.334 18
8421.769 14
8422.205 28
8422.641 17
8423.077 13
8423.513 17
8423.949 15
8424.385 15
8424.822 17
8425.258 15
8425.694 12
8426.130 20
8426.566 23
8427.002 16
8427.438 9
8427.874 9
8428.310 9
8428.746 10
8429.183 17
8429.619 17
8430.055 31
8430.491 30
8430.927 32
8431.363 18
8431.800 11
8432.236 21
8432.672 20
8433.108 16
8433.545 19
8433.981 25
8434.417 32
8434.854 30
8435.290 23
8435.726 19
8436.162 21
8436.599 26
8437.035 30
8437.472 23
8437.908 26
8438.344 17
8438.781 20
8439.217 25
8439.654 37
8440.090 28
8440.526 16
8440.963 15
8441.399 13
8441.836 18
8442.272 15
8442.709 17
8443.145 18
8443.582 23
8444.018 42
8444.455 48
8444.891 38
8445.328 38
8445.765 44
8446.201 36
8446.638 39
8447.074 50
8447.511 74
8447.948 76
8448.384 74
8448.821 90
8449.258 69
8449.694 51
8450.131 35
8450.568 35
8451.004 37
8451.441 37
8451.878 40
8452.315 40
8452.751 47
8453.188 51
8453.625 47
8454.062 58
8454.499 51
8454.935 20
8455.372 23
8455.809 41
8456.246 41
8456.683 51
8457.120 57
8457.557 36
8457.993 36
8458.430 31
8458.867 32
8459.304 27
8459.741 21
8460.178 58
8460.615 47
8461.052 46
8461.489 54
8461.926 55
8462.363 63
8462.800 66
8463.237 67
8463.674 70
8464.111 63
8464.548 78
8464.985 89
8465.422 91
8465.860 105
8466.297 122
8466.734 128
8467.171 135
8467.608 127
8468.045 116
8468.482 151
8468.920 147
8469.357 134
8469.794 130
8470.231 165
8470.668 225
8471.106 313
8471.543 407
8471.980 516
8472.417 715
8472.855 982
8473.292 1359
8473.729 1756
8474.167 2143
8474.604 2619
8475.041 3061
8475.479 3379
8475.916 3536
8476.353 3581
8476.791 3544
8477.228 3289
8477.665 3114
8478.103 2692
8478.540 2203
8478.978 1825
8479.415 1457
8479.853 1175
8480.290 953
8480.728 755
8481.165 550
8481.603 474
8482.040 440
8482.478 362
8482.915 317
8483.353 273
8483.790 226
8484.228 189
8484.665 165
8485.103 183
8485.541 204
8485.978 245
8486.416 231
8486.854 193
8487.291 163
8487.729 154
8488.167 139
8488.604 123
8489.042 132
8489.480 136
8489.917 148
8490.355 161
8490.793 149
8491.231 125
8491.668 134
8492.106 116
8492.544 109
8492.982 116
8493.419 116
8493.857 117
8494.295 105
8494.733 88
8495.171 95
8495.609 115
8496.047 109
8496.484 95
8496.922 84
8497.360 74
8497.798 98
8498.236 86
8498.674 71
8499.112 73
8499.550 84
8499.988 118
8500.426 137
8500.864 113
8501.302 104
8501.740 96
8502.178 86
8502.616 90
8503.054 75
8503.492 67
8503.930 94
8504.368 73
8504.807 78
8505.245 85
8505.683 94
8506.121 71
8506.559 72
8506.997 85
8507.435 73
8507.874 59
8508.312 54
8508.750 45
8509.188 27
8509.626 31
8510.065 30
8510.503 36
8510.941 56
8511.379 35
8511.818 47
8512.256 46
8512.694 50
8513.133 53
8513.571 35
8514.009 38
8514.448 37
8514.886 38
8515.324 37
8515.763 35
8516.201 50
8516.640 65
8517.078 48
8517.516 55
8517.955 38
8518.393 32
8518.832 37
8519.270 40
8519.709 27
8520.147 33
8520.586 37
8521.024 32
8521.463 41
8521.901 44
8522.340 49
8522.778 47
8523.217 41
8523.656 33
8524.094 47
8524.533 48
8524.971 44
8525.410 32
8525.849 38
8526.287 52
8526.726 51
8527.165 51
8527.603 50
8528.042 45
8528.481 45
8528.920 36
8529.358 26
8529.797 27
8530.236 15
8530.675 29
8531.113 39
8531.552 29
8531.991 32
8532.430 35
8532.869 41
8533.307 25
8533.746 30
8534.185 36
8534.624 38
8535.063 36
8535.502 43
8535.941 39
8536.380 44
8536.818 43
8537.257 33
8537.696 22
8538.135 20
8538.574 27
8539.013 27
8539.452 31
8539.891 37
8540.330 28
8540.769 26
8541.208 35
8541.647 35
8542.086 36
8542.526 32
8542.965 26
8543.404 27
8543.843 26
8544.282 33
8544.721 33
8545.160 29
8545.599 36
8546.039 30
8546.478 26
8546.917 34
8547.356 31
8547.795 36
8548.235 27
8548.674 34
8549.113 44
8549.552 47
8549.992 40
8550.431 60
8550.870 58
8551.309 63
8551.749 64
8552.188 57
8552.627 52
8553.067 50
8553.506 43
8553.945 37
8554.385 34
8554.824 46
8555.264 56
8555.703 79
8556.142 57
8556.582 50
8557.021 57
8557.461 42
8557.900 41
8558.340 39
8558.779 38
8559.219 37
8559.658 29
8560.098 42
8560.537 47
8560.977 52
8561.416 37
8561.856 39
8562.296 42
8562.735 40
8563.175 43
8563.614 32
8564.054 41
8564.494 38
8564.933 39
8565.373 45
8565.813 42
8566.252 53
8566.692 51
8567.132 28
8567.571 26
8568.011 42
8568.451 46
8568.891 42
8569.330 39
8569.770 38
8570.210 35
8570.650 37
8571.090 35
8571.529 38
8571.969 50
8572.409 45
8572.849 42
8573.289 68
8573.729 70
8574.168 49
8574.608 57
8575.048 72
8575.488 92
8575.928 127
8576.368 162
8576.808 156
8577.248 143
8577.688 174
8578.128 235
8578.568 264
8579.008 258
8579.448 248
8579.888 234
8580.328 231
8580.768 203
8581.208 208
8581.648 179
8582.088 170
8582.528 162
8582.969 144
8583.409 146
8583.849 128
8584.289 129
8584.729 115
8585.169 105
8585.609 113
8586.050 128
8586.490 139
8586.930 142
8587.370 140
8587.811 118
8588.251 112
8588.691 110
8589.131 117
8589.572 98
8590.012 101
8590.452 83
8590.893 77
8591.333 65
8591.773 49
8592.214 46
8592.654 40
8593.094 48
8593.535 77
8593.975 73
8594.415 71
8594.856 68
8595.296 52
8595.737 42
8596.177 54
8596.618 64
8597.058 62
8597.499 36
8597.939 42
8598.380 42
8598.820 59
8599.261 63
8599.701 57
8600.142 56
8600.582 47
8601.023 66
8601.463 85
8601.904 67
8602.345 65
8602.785 65
8603.226 56
8603.667 56
8604.107 73
8604.548 70
8604.989 79
8605.429 88
8605.870 65
8606.311 51
8606.751 42
8607.192 49
8607.633 49
8608.074 34
8608.514 35
8608.955 26
8609.396 44
8609.837 46
8610.277 36
8610.718 32
8611.159 31
8611.600 41
8612.041 37
8612.482 31
8612.923 22
8613.363 20
8613.804 24
8614.245 17
8614.686 17
8615.127 30
8615.568 30
8616.009 36
8616.450 19
8616.891 13
8617.332 23
8617.773 23
8618.214 16
8618.655 17
8619.096 21
8619.537 28
8619.978 43
8620.419 32
8620.860 19
8621.301 24
8621.743 29
8622.184 19
8622.625 18
8623.066 17
8623.507 22
8623.948 21
8624.389 35
8624.831 34
8625.272 27
8625.713 27
8626.154 21
8626.595 25
8627.037 24
8627.478 17
8627.919 14
8628.360 20
8628.802 14
8629.243 19
8629.684 13
8630.126 10
8630.567 18
8631.008 19
8631.450 21
8631.891 25
8632.332 26
8632.774 25
8633.215 23
8633.657 12
8634.098 26
8634.539 30
8634.981 24
8635.422 15
8635.864 24
8636.305 28
8636.747 24
8637.188 26
8637.630 25
8638.071 18
8638.513 21
8638.954 13
8639.396 16
8639.837 17
8640.279 14
8640.721 15
8641.162 16
8641.604 25
8642.046 22
8642.487 18
8642.929 20
8643.370 17
8643.812 9
8644.254 17
8644.695 20
8645.137 25
8645.579 21
8646.021 21
8646.462 22
8646.904 28
8647.346 29
8647.788 38
8648.229 46
8648.671 38
8649.113 37
8649.555 30
8649.997 27
8650.438 26
8650.880 28
8651.322 35
8651.764 40
8652.206 46
8652.648 29
8653.090 29
8653.532 22
8653.974 30
8654.416 30
8654.857 31
8655.299 33
8655.741 32
8656.183 24
8656.625 34
8657.067 27
8657.509 36
8657.951 34
8658.393 29
8658.836 31
8659.278 27
8659.720 31
8660.162 14
8660.604 14
8661.046 22
8661.488 20
8661.930 19
8662.372 24
8662.814 33
8663.257 24
8663.699 15
8664.141 25
8664.583 20
8665.025 14
8665.468 15
8665.910 20
8666.352 17
8666.794 19
8667.237 21
8667.679 25
8668.121 29
8668.564 31
8669.006 27
8669.448 26
8669.890 15
8670.333 36
8670.775 33
8671.218 17
8671.660 13
8672.102 9
8672.545 19
8672.987 15
8673.430 23
8673.872 31
8674.314 27
8674.757 23
8675.199 29
8675.642 29
8676.084 25
8676.527 24
8676.969 18
8677.412 26
8677.854 26
8678.297 35
8678.740 35
8679.182 42
8679.625 40
8680.067 42
8680.510 61
8680.952 56
8681.395 51
8681.838 54
8682.280 47
8682.723 38
8683.166 32
8683.608 35
8684.051 34
8684.494 48
8684.937 41
8685.379 31
8685.822 24
8686.265 19
8686.708 27
8687.150 36
8687.593 35
8688.036 41
8688.479 46
8688.921 55
8689.364 49
8689.807 47
8690.250 46
8690.693 33
8691.136 28
8691.579 41
8692.022 54
8692.464 62
8692.907 55
8693.350 40
8693.793 39
8694.236 32
8694.679 50
8695.122 59
8695.565 54
8696.008 44
8696.451 49
8696.894 42
8697.337 23
8697.780 20
8698.223 35
8698.666 48
8699.109 29
8699.553 31
8699.996 40
8700.439 28
8700.882 26
8701.325 26
8701.768 30
8702.211 27
8702.654 16
8703.098 21
8703.541 34
8703.984 39
8704.427 20
8704.870 18
8705.314 23
8705.757 17
8706.200 29
8706.643 26
8707.087 14
8707.530 9
8707.973 14
8708.417 12
8708.860 13
8709.303 15
8709.747 16
8710.190 14
8710.633 23
8711.077 24
8711.520 25
8711.964 25
8712.407 22
8712.850 22
8713.294 22
8713.737 15
8714.181 16
8714.624 21
8715.068 26
8715.511 22
8715.955 19
8716.398 14
8716.842 18
8717.285 27
8717.729 35
8718.172 29
8718.616 36
8719.060 37
8719.503 31
8719.947 25
8720.390 36
8720.834 42
8721.278 32
8721.721 29
8722.165 40
8722.609 36
8723.052 34
8723.496 38
8723.940 50
8724.384 52
8724.827 69
8725.271 53
8725.715 45
8726.159 42
8726.602 39
8727.046 49
8727.490 49
8727.934 49
8728.378 53
8728.821 45
8729.265 44
8729.709 49
8730.153 42
8730.597 25
8731.041 33
8731.485 34
8731.929 31
8732.372 43
8732.816 45
8733.260 44
8733.704 43
8734.148 36
8734.592 35
8735.036 53
8735.480 36
8735.924 47
8736.368 54
8736.812 46
8737.256 45
8737.700 35
8738.144 29
8738.589 27
8739.033 28
8739.477 34
8739.921 42
8740.365 48
8740.809 50
8741.253 40
8741.697 36
8742.142 25
8742.586 40
8743.030 53
8743.474 46
8743.918 52
8744.363 63
8744.807 59
8745.251 53
8745.695 44
8746.140 51
8746.584 60
8747.028 47
8747.473 50
8747.917 49
8748.361 57
8748.806 68
8749.250 78
8749.694 84
8750.139 72
8750.583 70
8751.027 86
8751.472 93
8751.916 73
8752.361 88
8752.805 86
8753.250 83
8753.694 93
8754.139 83
8754.583 74
8755.028 74
8755.472 86
8755.917 94
8756.361 116
8756.806 100
8757.250 113
8757.695 165
8758.139 182
8758.584 220
8759.029 244
8759.473 287
8759.918 404
8760.362 510
8760.807 628
8761.252 774
8761.696 914
8762.141 1079
8762.586 1337
8763.030 1608
8763.475 1733
8763.920 1864
8764.365 1986
8764.809 2046
8765.254 2059
8765.699 1987
8766.144 1853
8766.588 1747
8767.033 1612
8767.478 1470
8767.923 1328
8768.368 1215
8768.813 1137
8769.257 1021
8769.702 851
8770.147 680
8770.592 571
8771.037 461
8771.482 393
8771.927 343
8772.372 313
8772.817 285
8773.262 247
8773.707 225
8774.152 198
8774.597 196
8775.042 181
8775.487 162
8775.932 124
8776.377 127
8776.822 119
8777.267 125
8777.712 111
8778.157 102
8778.602 102
8779.047 92
8779.492 99
8779.938 91
8780.383 87
8780.828 75
8781.273 71
8781.718 55
8782.163 52
8782.609 64
8783.054 64
8783.499 61
8783.944 75
8784.389 91
8784.835 86
8785.280 83
8785.725 53
8786.171 35
8786.616 40
8787.061 43
8787.506 33
8787.952 31
8788.397 50
8788.842 46
8789.288 53
8789.733 57
8790.179 62
8790.624 43
8791.069 46
8791.515 52
8791.960 47
8792.406 53
8792.851 44
8793.297 43
8793.742 50
8794.188 51
8794.633 39
8795.079 39
8795.524 56
8795.970 57
8796.415 48
8796.861 35
8797.306 35
8797.752 48
8798.198 57
8798.643 31
8799.089 43
8799.534 45
8799.980 42
8800.426 48
8800.871 32
8801.317 33
8801.763 33
8802.208 28
8802.654 24
8803.100 25
8803.546 32
8803.991 40
8804.437 42
8804.883 31
8805.329 26
8805.774 28
8806.220 39
8806.666 32
8807.112 42
8807.558 41
8808.004 43
8808.449 46
8808.895 48
8809.341 46
8809.787 39
8810.233 42
8810.679 37
8811.125 26
8811.571 30
8812.017 20
8812.463 16
8812.909 19
8813.354 22
8813.800 18
8814.246 16
8814.692 15
8815.139 15
8815.585 35
8816.031 22
8816.477 29
8816.923 41
8817.369 37
8817.815 29
8818.261 16
8818.707 20
8819.153 20
8819.599 13
8820.046 13
8820.492 17
8820.938 22
8821.384 18
8821.830 18
8822.276 24
8822.723 29
8823.169 24
8823.615 18
8824.061 23
8824.508 25
8824.954 17
8825.400 17
8825.846 12
8826.293 16
8826.739 35
8827.185 26
8827.632 28
8828.078 22
8828.524 26
8828.971 38
8829.417 43
8829.864 27
8830.310 20
8830.756 24
8831.203 22
8831.649 29
8832.096 23
8832.542 34
8832.989 41
8833.435 28
8833.882 26
8834.328 21
8834.775 31
8835.221 21
8835.668 14
8836.114 31
8836.561 32
8837.007 25
8837.454 18
8837.901 25
8838.347 16
8838.794 16
8839.240 21
8839.687 19
8840.134 19
8840.580 19
8841.027 23
8841.474 23
8841.921 20
8842.367 19
8842.814 12
8843.261 12
8843.707 12
8844.154 19
8844.601 26
8845.048 22
8845.495 30
8845.941 29
8846.388 26
8846.835 21
8847.282 21
8847.729 27
8848.175 16
8848.622 19
8849.069 18
8849.516 21
8849.963 30
8850.410 24
8850.857 27
8851.304 29
8851.751 25
8852.198 16
8852.645 22
8853.092 27
8853.539 20
8853.986 21
8854.433 26
8854.880 21
8855.327 28
8855.774 16
8856.221 19
8856.668 16
8857.115 18
8857.562 17
8858.009 15
8858.456 23
8858.903 24
8859.351 23
8859.798 22
8860.245 29
8860.692 30
8861.139 18
8861.586 15
8862.034 19
8862.481 22
8862.928 15
8863.375 12
8863.823 24
8864.270 28
8864.717 29
8865.164 22
8865.612 19
8866.059 22
8866.506 30
8866.954 29
8867.401 26
8867.848 21
8868.296 10
8868.743 15
8869.191 11
8869.638 8
8870.085 11
8870.533 27
8870.980 27
8871.428 20
8871.875 16
8872.323 13
8872.770 16
8873.217 18
8873.665 13
8874.113 15
8874.560 10
8875.008 10
8875.455 14
8875.903 12
8876.350 18
8876.798 19
8877.245 16
8877.693 17
8878.141 18
8878.588 17
8879.036 18
8879.484 17
8879.931 24
8880.379 25
8880.827 15
8881.274 11
8881.722 12
8882.170 9
8882.617 10
8883.065 12
8883.513 16
8883.961 17
8884.408 21
8884.856 27
8885.304 27
8885.752 21
8886.200 24
8886.647 23
8887.095 16
8887.543 23
8887.991 16
8888.439 17
8888.887 17
8889.335 23
8889.783 21
8890.230 28
8890.678 34
8891.126 34
8891.574 31
8892.022 28
8892.470 25
8892.918 21
8893.366 17
8893.814 26
8894.262 25
8894.710 33
8895.158 29
8895.606 19
8896.054 20
8896.502 25
8896.951 15
8897.399 16
8897.847 17
8898.295 16
8898.743 21
8899.191 13
8899.639 27
8900.087 25
8900.536 24
8900.984 29
8901.432 32
8901.880 30
8902.328 41
8902.777 32
8903.225 29
8903.673 31
8904.121 24
8904.570 24
8905.018 22
8905.466 31
8905.915 34
8906.363 36
8906.811 37
8907.260 29
8907.708 27
8908.156 32
8908.605 46
8909.053 34
8909.502 35
8909.950 44
8910.398 62
8910.847 90
8911.295 107
8911.744 146
8912.192 189
8912.641 178
8913.089 197
8913.538 258
8913.986 282
8914.435 310
8914.883 327
8915.332 354
8915.780 339
8916.229 323
8916.678 314
8917.126 298
8917.575 285
8918.023 244
8918.472 202
8918.921 147
8919.369 100
8919.818 117
8920.267 106
8920.715 75
8921.164 74
8921.613 79
8922.061 72
8922.510 64
8922.959 55
8923.408 45
8923.856 45
8924.305 53
8924.754 50
8925.203 53
8925.652 49
8926.100 39
8926.549 37
8926.998 31
8927.447 34
8927.896 34
8928.345 39
8928.794 39
8929.242 31
8929.691 47
8930.140 59
8930.589 53
8931.038 54
8931.487 48
8931.936 30
8932.385 40
8932.834 48
8933.283 37
8933.732 43
8934.181 41
8934.630 32
8935.079 36
8935.528 41
8935.977 38
8936.426 38
8936.875 29
8937.325 29
8937.774 27
8938.223 30
8938.672 38
8939.121 41
8939.570 34
8940.019 34
8940.469 37
8940.918 31
8941.367 32
8941.816 39
8942.265 40
8942.715 27
8943.164 28
8943.613 28
8944.062 31
8944.512 29
8944.961 24
8945.410 39
8945.860 25
8946.309 19
8946.758 30
8947.208 26
8947.657 18
8948.106 28
8948.556 29
8949.005 25
8949.455 22
8949.904 24
8950.353 23
8950.803 44
8951.252 49
8951.702 40
8952.151 33
8952.601 36
8953.050 37
8953.500 34
8953.949 36
8954.399 26
8954.848 43
8955.298 43
8955.747 45
8956.197 41
8956.647 53
8957.096 47
8957.546 52
8957.995 49
8958.445 53
8958.895 40
8959.344 30
8959.794 35
8960.244 43
8960.693 37
8961.143 29
8961.593 35
8962.043 26
8962.492 31
8962.942 41
8963.392 39
8963.842 36
8964.291 51
8964.741 47
8965.191 57
8965.641 47
8966.091 50
8966.540 58
8966.990 64
8967.440 73
8967.890 71
8968.340 75
8968.790 84
8969.240 79
8969.690 86
8970.139 85
8970.589 80
8971.039 101
8971.489 86
8971.939 87
8972.389 102
8972.839 85
8973.289 79
8973.739 69
8974.189 62
8974.639 66
8975.089 73
8975.539 53
8975.990 38
8976.440 45
8976.890 37
8977.340 44
8977.790 51
8978.240 38
8978.690 56
8979.140 49
8979.591 45
8980.041 34
8980.491 40
8980.941 39
8981.391 43
8981.842 50
8982.292 47
8982.742 38
8983.192 49
8983.643 57
8984.093 47
8984.543 38
8984.993 43
8985.444 46
8985.894 50
8986.344 43
8986.795 54
8987.245 50
8987.695 52
8988.146 64
8988.596 51
8989.047 48
8989.497 68
8989.947 90
8990.398 63
8990.848 50
8991.299 46
8991.749 48
8992.200 45
8992.650 44
8993.101 60
8993.551 62
8994.002 55
8994.452 61
8994.903 63
8995.353 38
8995.804 35
8996.254 34
8996.705 31
8997.156 24
8997.606 31
8998.057 34
8998.508 31
8998.958 39
8999.409 25
8999.860 31
9000.310 36
9000.761 29
9001.212 40
9001.662 52
9002.113 41
9002.564 29
9003.015 29
9003.465 26
9003.916 36
9004.367 30
9004.818 26
9005.268 21
9005.719 24
9006.170 19
9006.621 15
9007.072 21
9007.523 28
9007.974 34
9008.424 29
9008.875 22
9009.326 17
9009.777 20
9010.228 26
9010.679 24
9011.130 23
9011.581 20
9012.032 33
9012.483 35
9012.934 30
9013.385 33
9013.836 35
9014.287 43
9014.738 46
9015.189 31
9015.640 21
9016.091 18
9016.542 21
9016.993 21
9017.444 28
9017.896 16
9018.347 21
9018.798 35
9019.249 39
9019.700 37
9020.151 40
9020.603 34
9021.054 27
9021.505 25
9021.956 27
9022.407 36
9022.859 36
9023.310 29
9023.761 31
9024.212 27
9024.664 31
9025.115 25
9025.566 25
9026.018 24
9026.469 31
9026.920 40
9027.372 35
9027.823 31
9028.274 36
9028.726 28
9029.177 21
9029.629 13
9030.080 14
9030.532 21
9030.983 20
9031.434 22
9031.886 27
9032.337 23
9032.789 20
9033.240 28
9033.692 33
9034.143 26
9034.595 22
9035.047 27
9035.498 25
9035.950 43
9036.401 34
9036.853 27
9037.304 26
9037.756 21
9038.208 26
9038.659 31
9039.111 37
9039.563 39
9040.014 33
9040.466 36
9040.918 40
9041.369 32
9041.821 41
9042.273 30
9042.725 38
9043.176 23
9043.628 32
9044.080 43
9044.532 38
9044.984 36
9045.435 23
9045.887 20
9046.339 40
9046.791 32
9047.243 43
9047.695 33
9048.146 23
9048.598 44
9049.050 53
9049.502 53
9049.954 50
9050.406 34
9050.858 35
9051.310 34
9051.762 32
9052.214 41
9052.666 47
9053.118 55
9053.570 58
9054.022 59
9054.474 54
9054.926 57
9055.378 53
9055.830 51
9056.282 60
9056.734 73
9057.186 95
9057.638 85
9058.091 92
9058.543 75
9058.995 69
9059.447 86
9059.899 64
9060.351 61
9060.804 64
9061.256 91
9061.708 100
9062.160 103
9062.612 94
9063.065 100
9063.517 78
9063.969 98
9064.422 78
9064.874 92
9065.326 94
9065.778 95
9066.231 94
9066.683 88
9067.135 94
9067.588 92
9068.040 102
9068.493 124
9068.945 123
9069.397 120
9069.850 105
9070.302 103
9070.755 115
9071.207 96
9071.660 85
9072.112 91
9072.565 109
9073.017 104
9073.470 126
9073.922 124
9074.375 119
9074.827 114
9075.280 103
9075.732 99
9076.185 90
9076.637 101
9077.090 122
9077.543 119
9077.995 95
9078.448 99
9078.901 119
9079.353 108
9079.806 124
9080.259 130
9080.711 125
9081.164 139
9081.617 147
9082.069 164
9082.522 177
9082.975 169
9083.428 164
9083.880 174
9084.333 181
9084.786 172
9085.239 176
9085.692 166
9086.144 158
9086.597 158
9087.050 170
9087.503 146
9087.956 154
9088.409 165
9088.862 158
9089.314 169
9089.767 170
9090.220 172
9090.673 161
9091.126 157
9091.579 142
9092.032 159
9092.485 168
9092.938 158
9093.391 153
9093.844 179
9094.297 203
9094.750 188
9095.203 186
9095.656 193
9096.109 189
9096.562 170
9097.016 175
9097.469 186
9097.922 192
9098.375 205
9098.828 226
9099.281 223
9099.734 206
9100.188 247
9100.641 257
9101.094 267
9101.547 318
9102.000 329
9102.454 335
9102.907 338
9103.360 332
9103.813 316
9104.267 303
9104.720 323
9105.173 335
9105.627 331
9106.080 354
9106.533 359
9106.987 361
9107.440 384
9107.893 394
9108.347 384
9108.800 435
9109.253 440
9109.707 442
9110.160 488
9110.614 485
9111.067 494
9111.521 520
9111.974 578
9112.428 657
9112.881 667
9113.335 691
9113.788 716
9114.242 760
9114.695 740
9115.149 747
9115.602 773
9116.056 796
9116.509 797
9116.963 780
9117.417 861
9117.870 913
9118.324 924
9118.777 967
9119.231 947
9119.685 963
9120.138 1029
9120.592 1055
9121.046 1069
9121.499 1127
9121.953 1201
9122.407 1313
9122.861 1346
9123.314 1391
9123.768 1559
9124.222 1663
9124.676 1763
9125.130 1892
9125.583 2099
9126.037 2347
9126.491 2597
9126.945 2836
9127.399 3189
9127.853 3573
9128.306 3970
9128.760 4420
9129.214 4619
9129.668 4871
9130.122 5101
9130.576 5296
9131.030 5421
9131.484 5463
9131.938 5499
9132.392 5392
9132.846 5386
9133.300 5322
9133.754 5233
9134.208 5082
9134.662 4908
9135.116 4777
9135.570 4569
9136.024 4346
9136.478 4155
9136.932 4051
9137.386 3932
9137.840 3708
9138.294 3499
9138.749 3347
9139.203 3279
9139.657 3302
9140.111 3236
9140.565 3114
9141.019 3001
9141.474 2883
9141.928 2724
9142.382 2659
9142.836 2651
9143.291 2615
9143.745 2536
9144.199 2490
9144.653 2407
9145.108 2296
9145.562 2251
9146.016 2212
9146.471 2185
9146.925 2084
9147.379 2016
9147.834 1920
9148.288 1846
9148.742 1795
9149.197 1739
9149.651 1638
9150.106 1617
9150.560 1607
9151.014 1506
9151.469 1368
9151.923 1264
9152.378 1222
9152.832 1177
9153.287 1137
9153.741 1107
9154.196 1050
9154.650 1002
9155.105 926
9155.559 904
9156.014 938
9156.469 885
9156.923 882
9157.378 803
9157.832 756
9158.287 705
9158.742 707
9159.196 666
9159.651 612
9160.106 617
9160.560 607
9161.015 627
9161.470 592
9161.924 554
9162.379 545
9162.834 555
9163.289 528
9163.743 535
9164.198 539
9164.653 511
9165.108 488
9165.562 457
9166.017 439
9166.472 467
9166.927 470
9167.382 487
9167.837 447
9168.291 429
9168.746 435
9169.201 412
9169.656 372
9170.111 387
9170.566 400
9171.021 402
9171.476 388
9171.931 384
9172.386 386
9172.841 358
9173.296 330
9173.751 339
9174.206 297
9174.661 315
9175.116 310
9175.571 311
9176.026 270
9176.481 313
9176.936 320
9177.391 323
9177.846 319
9178.301 294
9178.757 278
9179.212 263
9179.667 292
9180.122 290
9180.577 288
9181.032 268
9181.488 241
9181.943 228
9182.398 245
9182.853 251
9183.308 259
9183.764 219
9184.219 208
9184.674 193
9185.129 183
9185.585 181
9186.040 178
9186.495 179
9186.951 206
9187.406 187
9187.861 185
9188.317 167
9188.772 147
9189.228 148
9189.683 164
9190.138 164
9190.594 157
9191.049 176
9191.505 176
9191.960 176
9192.416 183
9192.871 176
9193.327 143
9193.782 129
9194.238 141
9194.693 148
9195.149 158
9195.604 156
9196.060 157
9196.515 167
9196.971 143
9197.426 148
9197.882 175
9198.338 198
9198.793 177
9199.249 166
9199.705 146
9200.160 136
9200.616 154
9201.072 161
9201.527 167
9201.983 174
9202.439 167
9202.894 150
9203.350 125
9203.806 139
9204.262 141
9204.717 158
9205.173 163
9205.629 142
9206.085 159
9206.541 163
9206.996 160
9207.452 146
9207.908 133
9208.364 117
9208.820 112
9209.276 143
9209.732 120
9210.187 109
9210.643 102
9211.099 102
9211.555 105
9212.011 108
9212.467 94
9212.923 105
9213.379 100
9213.835 109
9214.291 104
9214.747 90
9215.203 88
9215.659 81
9216.115 81
9216.571 96
9217.027 112
9217.483 103
9217.940 113
9218.396 86
9218.852 93
9219.308 102
9219.764 117
9220.220 131
9220.676 106
9221.133 109
9221.589 133
9222.045 136
9222.501 124
9222.957 112
9223.414 89
9223.870 89
9224.326 90
9224.782 76
9225.239 82
9225.695 73
9226.151 70
9226.608 69
9227.064 90
9227.520 81
9227.977 116
9228.433 124
9228.889 128
9229.346 107
9229.802 85
9230.258 90
9230.715 100
9231.171 88
9231.628 70
9232.084 79
9232.541 92
9232.997 84
9233.454 76
9233.910 81
9234.367 83
9234.823 95
9235.280 80
9235.736 80
9236.193 85
9236.649 71
9237.106 83
9237.562 97
9238.019 106
9238.476 103
9238.932 108
9239.389 108
9239.845 112
9240.302 126
9240.759 114
9241.215 104
9241.672 106
9242.129 101
9242.586 95
9243.042 83
9243.499 92
9243.956 81
9244.412 70
9244.869 103
9245.326 108
9245.783 88
9246.240 95
9246.696 97
9247.153 90
9247.610 81
9248.067 74
9248.524 82
9248.981 87
9249.437 109
9249.894 102
9250.351 105
9250.808 99
9251.265 94
9251.722 84
9252.179 98
9252.636 121
9253.093 115
9253.550 129
9254.007 123
9254.464 99
9254.921 109
9255.378 110
9255.835 119
9256.292 110
9256.749 122
9257.206 124
9257.663 122
9258.120 139
9258.577 152
9259.034 145
9259.492 129
9259.949 131
9260.406 139
9260.863 128
9261.320 125
9261.777 119
9262.235 125
9262.692 125
9263.149 149
9263.606 125
9264.063 122
9264.521 133
9264.978 126
9265.435 124
9265.892 127
9266.350 116
9266.807 124
9267.264 124
9267.722 132
9268.179 141
9268.636 146
9269.094 162
9269.551 170
9270.009 183
9270.466 198
9270.923 167
9271.381 188
9271.838 234
9272.296 288
9272.753 308
9273.211 323
9273.668 342
9274.125 332
9274.583 329
9275.040 376
9275.498 380
9275.956 421
9276.413 456
9276.871 406
9277.328 443
9277.786 453
9278.243 440
9278.701 415
9279.159 384
9279.616 356
9280.074 381
9280.531 400
9280.989 373
9281.447 378
9281.904 400
9282.362 426
9282.820 445
9283.278 401
9283.735 389
9284.193 409
9284.651 378
9285.108 372
9285.566 402
9286.024 390
9286.482 391
9286.940 380
9287.397 437
9287.855 462
9288.313 472
9288.771 495
9289.229 505
9289.687 485
9290.145 485
9290.602 484
9291.060 497
9291.518 508
9291.976 475
9292.434 436
9292.892 456
9293.350 481
9293.808 460
9294.266 427
9294.724 426
9295.182 432
9295.640 462
9296.098 459
9296.556 458
9297.014 466
9297.472 442
9297.930 453
9298.388 468
9298.846 481
9299.304 448
9299.763 439
9300.221 453
9300.679 407
9301.137 418
9301.595 471
9302.053 481
9302.512 492
9302.970 457
9303.428 462
9303.886 417
9304.344 398
9304.803 404
9305.261 449
9305.719 411
9306.177 393
9306.636 346
9307.094 338
9307.552 336
9308.011 328
9308.469 355
9308.927 341
9309.386 367
9309.844 361
9310.302 372
9310.761 353
9311.219 354
9311.678 339
9312.136 333
9312.594 335
9313.053 350
9313.511 362
9313.970 372
9314.428 380
9314.887 368
9315.345 355
9315.804 369
9316.262 379
9316.721 360
9317.179 382
9317.638 374
9318.096 393
9318.555 402
9319.014 370
9319.472 357
9319.931 337
9320.389 329
9320.848 353
9321.307 348
9321.765 318
9322.224 328
9322.683 346
9323.141 331
9323.600 295
9324.059 328
9324.518 327
9324.976 329
9325.435 363
9325.894 371
9326.353 357
9326.811 335
9327.270 324
9327.729 347
9328.188 367
9328.647 367
9329.105 360
9329.564 355
9330.023 386
9330.482 421
9330.941 418
9331.400 382
9331.859 393
9332.318 401
9332.777 403
9333.235 447
9333.694 457
9334.153 489
9334.612 537
9335.071 557
9335.530 592
9335.989 590
9336.448 609
9336.907 613
9337.366 604
9337.825 632
9338.285 624
9338.744 625
9339.203 683
9339.662 644
9340.121 651
9340.580 684
9341.039 703
9341.498 698
9341.957 715
9342.417 713
9342.876 688
9343.335 663
9343.794 682
9344.253 690
9344.713 687
9345.172 686
9345.631 736
9346.090 782
9346.550 792
9347.009 795
9347.468 753
9347.927 796
9348.387 814
9348.846 829
9349.305 843
9349.765 869
9350.224 891
9350.684 853
9351.143 893
9351.602 924
9352.062 932
9352.521 956
9352.981 895
9353.440 887
9353.899 860
9354.359 853
9354.818 866
9355.278 870
9355.737 937
9356.197 952
9356.656 956
9357.116 934
9357.575 929
9358.035 927
9358.495 956
9358.954 920
9359.414 885
9359.873 846
9360.333 845
9360.792 818
9361.252 817
9361.712 804
9362.171 816
9362.631 837
9363.091 840
9363.550 856
9364.010 873
9364.470 861
9364.930 830
9365.389 823
9365.849 798
9366.309 785
9366.769 790
9367.228 807
9367.688 789
9368.148 772
9368.608 767
9369.067 772
9369.527 773
9369.987 843
9370.447 885
9370.907 907
9371.367 877
9371.827 829
9372.287 873
9372.746 917
9373.206 1001
9373.666 1098
9374.126 1195
9374.586 1189
9375.046 1198
9375.506 1290
9375.966 1321
9376.426 1399
9376.886 1383
9377.346 1350
9377.806 1372
9378.266 1468
9378.726 1521
9379.186 1536
9379.646 1471
9380.107 1444
9380.567 1440
9381.027 1410
9381.487 1360
9381.947 1308
9382.407 1258
9382.867 1261
9383.327 1234
9383.788 1136
9384.248 1117
9384.708 1109
9385.168 1046
9385.628 1028
9386.089 998
9386.549 981
9387.009 1017
9387.469 974
9387.930 952
9388.390 980
9388.850 988
9389.311 1006
9389.771 991
9390.231 933
9390.692 950
9391.152 976
9391.612 976
9392.073 925
9392.533 896
9392.994 931
9393.454 959
9393.914 973
9394.375 948
9394.835 929
9395.296 925
9395.756 881
9396.217 900
9396.677 927
9397.138 930
9397.598 974
9398.059 991
9398.519 1064
9398.980 1040
9399.440 1071
9399.901 1161
9400.362 1215
9400.822 1273
9401.283 1323
9401.743 1416
9402.204 1441
9402.665 1470
9403.125 1554
9403.586 1559
9404.047 1569
9404.507 1638
9404.968 1750
9405.429 1785
9405.890 1816
9406.350 1828
9406.811 1797
9407.272 1873
9407.733 1878
9408.193 1988
9408.654 2031
9409.115 2194
9409.576 2290
9410.037 2464
9410.497 2745
9410.958 2935
9411.419 3094
9411.880 3352
9412.341 3682
9412.802 4059
9413.263 4523
9413.724 5143
9414.184 5797
9414.645 6441
9415.106 7149
9415.567 8056
9416.028 9069
9416.489 10233
9416.950 11570
9417.411 12923
9417.872 14492
9418.333 15847
9418.794 17100
9419.255 18246
9419.716 19205
9420.178 20362
9420.639 21217
9421.100 21769
9421.561 22084
9422.022 22433
9422.483 22603
9422.944 22382
9423.405 21955
9423.866 21279
9424.328 20483
9424.789 19494
9425.250 18567
9425.711 17618
9426.172 16520
9426.634 15591
9427.095 14381
9427.556 13101
9428.017 12012
9428.479 11054
9428.940 10176
9429.401 9282
9429.863 8523
9430.324 7769
9430.785 7047
9431.247 6391
9431.708 5835
9432.169 5251
9432.631 4698
9433.092 4244
9433.553 3842
9434.015 3562
9434.476 3241
9434.938 3000
9435.399 2821
9435.861 2589
9436.322 2441
9436.784 2212
9437.245 2032
9437.707 1880
9438.168 1761
9438.630 1599
9439.091 1570
9439.553 1505
9440.014 1457
9440.476 1360
9440.937 1322
9441.399 1271
9441.861 1226
9442.322 1073
9442.784 1013
9443.245 969
9443.707 863
9444.169 801
9444.630 707
9445.092 701
9445.554 705
9446.016 717
9446.477 701
9446.939 713
9447.401 661
9447.862 646
9448.324 636
9448.786 617
9449.248 583
9449.710 542
9450.171 491
9450.633 448
9451.095 427
9451.557 437
9452.019 407
9452.481 401
9452.942 427
9453.404 403
9453.866 382
9454.328 387
9454.790 391
9455.252 403
9455.714 373
9456.176 322
9456.638 323
9457.100 289
9457.562 278
9458.024 285
9458.486 302
9458.948 287
9459.410 316
9459.872 305
9460.334 298
9460.796 296
9461.258 281
9461.720 289
9462.182 288
9462.644 262
9463.106 290
9463.569 256
9464.031 295
9464.493 284
9464.955 275
9465.417 258
9465.879 233
9466.342 242
9466.804 238
9467.266 220
9467.728 222
9468.191 246
9468.653 201
9469.115 222
9469.577 216
9470.040 177
9470.502 175
9470.964 191
9471.427 175
9471.889 178
9472.351 206
9472.814 191
9473.276 160
9473.738 161
9474.201 170
9474.663 151
9475.126 151
9475.588 151
9476.050 147
9476.513 148
9476.975 182
9477.438 149
9477.900 150
9478.363 136
9478.825 145
9479.288 136
9479.750 133
9480.213 140
9480.675 140
9481.138 148
9481.601 145
9482.063 135
9482.526 134
9482.988 134
9483.451 132
9483.914 124
9484.376 126
9484.839 121
9485.301 113
9485.764 117
9486.227 138
9486.690 127
9487.152 126
9487.615 123
9488.078 121
9488.540 114
9489.003 103
9489.466 117
9489.929 115
9490.392 128
9490.854 146
9491.317 147
9491.780 131
9492.243 138
9492.706 126
9493.168 134
9493.631 150
9494.094 152
9494.557 137
9495.020 119
9495.483 99
9495.946 92
9496.409 89
9496.872 101
9497.335 126
9497.798 133
9498.261 135
9498.724 137
9499.187 133
9499.650 127
9500.113 114
9500.576 132
9501.039 130
9501.502 116
9501.965 105
9502.428 120
9502.891 108
9503.354 116
9503.817 134
9504.280 122
9504.743 145
9505.207 150
9505.670 139
9506.133 136
9506.596 121
9507.059 126
9507.523 117
9507.986 118
9508.449 145
9508.912 152
9509.375 135
9509.839 123
9510.302 107
9510.765 106
9511.229 105
9511.692 112
9512.155 140
9512.618 115
9513.082 139
9513.545 114
9514.009 83
9514.472 81
9514.935 79
9515.399 81
9515.862 97
9516.326 108
9516.789 125
9517.252 109
9517.716 107
9518.179 95
9518.643 86
9519.106 120
9519.570 134
9520.033 113
9520.497 111
9520.960 120
9521.424 122
9521.887 119
9522.351 118
9522.815 110
9523.278 129
9523.742 117
9524.205 104
9524.669 117
9525.133 116
9525.596 128
9526.060 143
9526.524 154
9526.987 146
9527.451 133
9527.915 117
9528.378 133
9528.842 107
9529.306 101
9529.770 98
9530.233 100
9530.697 86
9531.161 99
9531.625 88
9532.088 85
9532.552 110
9533.016 121
9533.480 97
9533.944 116
9534.408 126
9534.871 114
9535.335 127
9535.799 109
9536.263 107
9536.727 92
9537.191 101
9537.655 133
9538.119 124
9538.583 109
9539.047 112
9539.511 122
9539.975 129
9540.439 126
9540.903 121
9541.367 118
9541.831 109
9542.295 104
9542.759 94
9543.223 108
9543.687 105
9544.151 110
9544.615 99
9545.079 120
9545.544 95
9546.008 114
9546.472 112
9546.936 109
9547.400 94
9547.864 122
9548.329 127
9548.793 112
9549.257 100
9549.721 104
9550.185 102
9550.650 106
9551.114 99
9551.578 94
9552.043 115
9552.507 117
9552.971 118
9553.435 118
9553.900 107
9554.364 115
9554.828 141
9555.293 139
9555.757 143
9556.222 150
9556.686 144
9557.150 133
9557.615 130
9558.079 132
9558.544 131
9559.008 130
9559.473 122
9559.937 120
9560.402 164
9560.866 199
9561.331 197
9561.795 202
9562.260 192
9562.724 182
9563.189 189
9563.653 188
9564.118 205
9564.583 219
9565.047 233
9565.512 237
9565.976 258
9566.441 281
9566.906 285
9567.370 236
9567.835 233
9568.300 264
9568.764 263
9569.229 256
9569.694 246
9570.158 210
9570.623 197
9571.088 226
9571.553 240
9572.018 226
9572.482 221
9572.947 229
9573.412 240
9573.877 235
9574.342 210
9574.806 209
9575.271 210
9575.736 217
9576.201 240
9576.666 272
9577.131 257
9577.596 254
9578.061 253
9578.525 247
9578.990 250
9579.455 291
9579.920 267
9580.385 284
9580.850 312
9581.315 315
9581.780 307
9582.245 310
9582.710 301
9583.175 278
9583.640 299
9584.106 283
9584.571 281
9585.036 277
9585.501 292
9585.966 308
9586.431 313
9586.896 315
9587.361 284
9587.826 246
9588.292 228
9588.757 233
9589.222 214
9589.687 209
9590.152 197
9590.618 214
9591.083 232
9591.548 208
9592.013 209
9592.479 186
9592.944 193
9593.409 219
9593.874 228
9594.340 213
9594.805 226
9595.270 233
9595.736 221
9596.201 217
9596.667 221
9597.132 216
9597.597 239
9598.063 226
9598.528 200
9598.994 205
9599.459 234
9599.924 227
9600.390 239
9600.855 274
9601.321 262
9601.786 250
9602.252 221
9602.717 216
9603.183 215
9603.648 216
9604.114 220
9604.580 197
9605.045 211
9605.511 224
9605.976 219
9606.442 193
9606.908 202
9607.373 194
9607.839 208
9608.304 174
9608.770 196
9609.236 231
9609.701 228
9610.167 199
9610.633 200
9611.099 196
9611.564 179
9612.030 160
9612.496 155
9612.962 166
9613.427 194
9613.893 226
9614.359 230
9614.825 236
9615.291 234
9615.756 237
9616.222 235
9616.688 239
9617.154 218
9617.620 194
9618.086 227
9618.552 300
9619.018 319
9619.483 313
9619.949 328
9620.415 346
9620.881 324
9621.347 358
9621.813 362
9622.279 378
9622.745 388
9623.211 424
9623.677 516
9624.143 551
9624.609 623
9625.075 670
9625.541 716
9626.008 715
9626.474 753
9626.940 803
9627.406 780
9627.872 789
9628.338 817
9628.804 823
9629.270 858
9629.737 848
9630.203 813
9630.669 806
9631.135 745
9631.601 696
9632.068 698
9632.534 634
9633.000 616
9633.466 577
9633.933 538
9634.399 526
9634.865 534
9635.331 491
9635.798 463
9636.264 511
9636.730 545
9637.197 539
9637.663 504
9638.130 518
9638.596 533
9639.062 492
9639.529 535
9639.995 598
9640.462 626
9640.928 626
9641.394 664
9641.861 686
9642.327 726
9642.794 754
9643.260 769
9643.727 786
9644.193 739
9644.660 734
9645.127 756
9645.593 772
9646.060 740
9646.526 746
9646.993 692
9647.459 687
9647.926 690
9648.393 635
9648.859 591
9649.326 558
9649.793 567
9650.259 560
9650.726 558
9651.193 480
9651.659 427
9652.126 393
9652.593 367
9653.059 326
9653.526 328
9653.993 328
9654.460 288
9654.927 287
9655.393 276
9655.860 258
9656.327 254
9656.794 257
9657.261 269
9657.727 250
9658.194 257
9658.661 206
9659.128 236
9659.595 226
9660.062 209
9660.529 207
9660.996 208
9661.463 178
9661.930 153
9662.397 176
9662.863 220
9663.330 238
9663.797 233
9664.264 219
9664.731 187
9665.199 160
9665.666 169
9666.133 231
9666.600 227
9667.067 217
9667.534 219
9668.001 212
9668.468 209
9668.935 204
9669.402 190
9669.869 173
9670.337 142
9670.804 165
9671.271 193
9671.738 202
9672.205 205
9672.672 184
9673.140 189
9673.607 192
9674.074 229
9674.541 218
9675.009 199
9675.476 213
9675.943 179
9676.411 166
9676.878 170
9677.345 165
9677.813 180
9678.280 215
9678.747 166
9679.215 143
9679.682 143
9680.149 157
9680.617 129
9681.084 105
9681.552 98
9682.019 104
9682.486 86
9682.954 105
9683.421 123
9683.889 127
9684.356 113
9684.824 127
9685.291 108
9685.759 134
9686.226 118
9686.694 127
9687.162 127
9687.629 130
9688.097 138
9688.564 156
9689.032 158
9689.499 166
9689.967 170
9690.435 164
9690.902 165
9691.370 179
9691.838 168
9692.305 160
9692.773 145
9693.241 164
9693.709 176
9694.176 184
9694.644 202
9695.112 200
9695.579 183
9696.047 177
9696.515 179
9696.983 186
9697.451 194
9697.918 207
9698.386 240
9698.854 256
9699.322 245
9699.790 261
9700.258 279
9700.726 315
9701.193 312
9701.661 313
9702.129 352
9702.597 377
9703.065 440
9703.533 487
9704.001 569
9704.469 652
9704.937 731
9705.405 833
9705.873 919
9706.341 1002
9706.809 1106
9707.277 1260
9707.745 1437
9708.213 1508
9708.681 1657
9709.149 1776
9709.618 1953
9710.086 2107
9710.554 2361
9711.022 2463
9711.490 2500
9711.958 2603
9712.426 2624
9712.895 2608
9713.363 2645
9713.831 2597
9714.299 2672
9714.767 2655
9715.236 2671
9715.704 2529
9716.172 2465
9716.640 2360
9717.109 2253
9717.577 2079
9718.045 1888
9718.514 1658
9718.982 1516
9719.450 1424
9719.919 1323
9720.387 1289
9720.855 1159
9721.324 997
9721.792 886
9722.260 758
9722.729 695
9723.197 635
9723.666 544
9724.134 469
9724.603 411
9725.071 380
9725.540 345
9726.008 303
9726.477 286
9726.945 248
9727.414 220
9727.882 209
9728.351 202
9728.819 195
9729.288 170
9729.756 158
9730.225 144
9730.694 149
9731.162 122
9731.631 117
9732.100 127
9732.568 103
9733.037 94
9733.506 113
9733.974 92
9734.443 80
9734.912 84
9735.380 60
9735.849 73
9736.318 99
9736.787 97
9737.255 94
9737.724 82
9738.193 62
9738.662 72
9739.131 70
9739.599 64
9740.068 62
9740.537 46
9741.006 60
9741.475 56
9741.944 59
9742.413 51
9742.881 59
9743.350 67
9743.819 58
9744.288 47
9744.757 56
9745.226 63
9745.695 67
9746.164 57
9746.633 48
9747.102 54
9747.571 51
9748.040 34
9748.509 49
9748.978 53
9749.447 58
9749.916 64
9750.385 50
9750.854 59
9751.324 67
9751.793 55
9752.262 38
9752.731 49
9753.200 56
9753.669 58
9754.138 70
9754.608 70
9755.077 53
9755.546 57
9756.015 57
9756.484 53
9756.954 44
9757.423 51
9757.892 51
9758.361 47
9758.831 56
9759.300 54
9759.769 52
9760.239 59
9760.708 66
9761.177 67
9761.647 62
9762.116 55
9762.585 55
9763.055 71
9763.524 59
9763.994 52
9764.463 42
9764.932 46
9765.402 43
9765.871 36
9766.341 43
9766.810 47
9767.280 45
9767.749 55
9768.219 72
9768.688 63
9769.158 58
9769.627 63
9770.097 46
9770.566 42
9771.036 48
9771.506 43
9771.975 30
9772.445 33
9772.914 34
9773.384 38
9773.854 34
9774.323 43
9774.793 56
9775.263 57
9775.732 46
9776.202 58
9776.672 50
9777.142 50
9777.611 52
9778.081 43
9778.551 59
9779.021 54
9779.490 69
9779.960 56
9780.430 50
9780.900 74
9781.370 70
9781.839 68
9782.309 55
9782.779 57
9783.249 70
9783.719 67
9784.189 69
9784.659 76
9785.129 76
9785.599 91
9786.068 83
9786.538 108
9787.008 123
9787.478 89
9787.948 89
9788.418 95
9788.888 85
9789.358 75
9789.828 91
9790.298 80
9790.768 84
9791.239 80
9791.709 81
9792.179 81
9792.649 95
9793.119 85
9793.589 78
9794.059 78
9794.529 59
9794.999 63
9795.470 46
9795.940 48
9796.410 61
9796.880 53
9797.350 42
9797.821 43
9798.291 57
9798.761 52
9799.231 45
9799.702 40
9800.172 55
9800.642 74
9801.112 70
9801.583 60
9802.053 50
9802.523 44
9802.994 44
9803.464 62
9803.934 56
9804.405 39
9804.875 39
9805.346 60
9805.816 58
9806.286 47
9806.757 29
9807.227 39
9807.698 49
9808.168 38
9808.639 47
9809.109 51
9809.580 42
9810.050 37
9810.521 45
9810.991 58
9811.462 49
9811.932 45
9812.403 41
9812.874 49
9813.344 34
9813.815 29
9814.285 36
9814.756 33
9815.227 40
9815.697 39
9816.168 49
9816.639 46
9817.109 49
9817.580 43
9818.051 55
9818.521 55
9818.992 42
9819.463 47
9819.934 38
9820.404 46
9820.875 43
9821.346 46
9821.817 50
9822.288 54
9822.758 64
9823.229 47
9823.700 43
9824.171 42
9824.642 51
9825.113 45
9825.584 49
9826.054 50
9826.525 43
9826.996 55
9827.467 63
9827.938 61
9828.409 63
9828.880 62
9829.351 63
9829.822 51
9830.293 47
9830.764 46
9831.235 46
9831.706 45
9832.177 42
9832.648 44
9833.119 42
9833.590 55
9834.061 54
9834.532 41
9835.004 43
9835.475 36
9835.946 29
9836.417 50
9836.888 51
9837.359 47
9837.830 50
9838.302 49
9838.773 46
9839.244 36
9839.715 41
9840.187 47
9840.658 58
9841.129 54
9841.600 54
9842.072 65
9842.543 57
9843.014 43
9843.486 45
9843.957 48
9844.428 53
9844.900 74
9845.371 83
9845.842 70
9846.314 78
9846.785 70
9847.256 63
9847.728 79
9848.199 65
9848.671 71
9849.142 81
9849.614 63
9850.085 66
9850.557 61
9851.028 65
9851.500 100
9851.971 85
9852.443 67
9852.914 62
9853.386 51
9853.857 52
9854.329 65
9854.800 61
9855.272 54
9855.744 72
9856.215 72
9856.687 67
9857.159 66
9857.630 74
9858.102 68
9858.574 68
9859.045 66
9859.517 86
9859.989 94
9860.460 74
9860.932 71
9861.404 82
9861.876 93
9862.347 77
9862.819 67
9863.291 75
9863.763 86
9864.234 86
9864.706 85
9865.178 87
9865.650 90
9866.122 99
9866.594 105
9867.066 92
9867.537 67
9868.009 64
9868.481 76
9868.953 82
9869.425 70
9869.897 67
9870.369 62
9870.841 56
9871.313 55
9871.785 56
9872.257 64
9872.729 69
9873.201 75
9873.673 64
9874.145 54
9874.617 69
9875.089 69
9875.561 56
9876.033 58
9876.506 58
9876.978 61
9877.450 72
9877.922 70
9878.394 77
9878.866 80
9879.338 81
9879.811 61
9880.283 61
9880.755 66
9881.227 83
9881.699 88
9882.172 84
9882.644 73
9883.116 68
9883.588 66
9884.061 74
9884.533 81
9885.005 69
9885.478 69
9885.950 61
9886.422 74
9886.895 60
9887.367 52
9887.839 73
9888.312 70
9888.784 56
9889.257 48
9889.729 48
9890.201 58
9890.674 50
9891.146 39
9891.619 60
9892.091 63
9892.564 79
9893.036 75
9893.509 70
9893.981 88
9894.454 87
9894.926 57
9895.399 69
9895.871 82
9896.344 91
9896.817 66
9897.289 71
9897.762 93
9898.234 94
9898.707 110
9899.180 88
9899.652 84
9900.125 87
9900.598 76
9901.070 67
9901.543 63
9902.016 69
9902.489 76
9902.961 82
9903.434 79
9903.907 99
9904.380 87
9904.852 86
9905.325 70
9905.798 56
9906.271 58
9906.744 60
9907.216 90
9907.689 106
9908.162 102
9908.635 116
9909.108 130
9909.581 136
9910.054 131
9910.527 156
9911.000 169
9911.472 166
9911.945 149
9912.418 132
9912.891 117
9913.364 139
9913.837 169
9914.310 188
9914.783 205
9915.256 239
9915.729 268
9916.202 254
9916.676 262
9917.149 284
9917.622 274
9918.095 293
9918.568 289
9919.041 290
9919.514 286
9919.987 292
9920.460 292
9920.934 256
9921.407 257
9921.880 274
9922.353 282
9922.826 301
9923.300 276
9923.773 275
9924.246 240
9924.719 233
9925.193 270
9925.666 278
9926.139 305
9926.612 341
9927.086 392
9927.559 409
9928.032 491
9928.506 590
9928.979 626
9929.453 761
9929.926 897
9930.399 1025
9930.873 1198
9931.346 1420
9931.820 1596
9932.293 1791
9932.766 2013
9933.240 2158
9933.713 2345
9934.187 2401
9934.660 2375
9935.134 2298
9935.607 2124
9936.081 1997
9936.554 1888
9937.028 1822
9937.501 1645
9937.975 1504
9938.449 1324
9938.922 1188
9939.396 1107
9939.869 946
9940.343 835
9940.817 736
9941.290 621
9941.764 521
9942.238 437
9942.711 411
9943.185 337
9943.659 298
9944.132 280
9944.606 285
9945.080 239
9945.554 199
9946.027 212
9946.501 218
9946.975 168
9947.449 147
9947.923 142
9948.396 121
9948.870 106
9949.344 99
9949.818 102
9950.292 117
9950.766 111
9951.240 116
9951.713 98
9952.187 70
9952.661 60
9953.135 57
9953.609 85
9954.083 85
9954.557 83
9955.031 94
9955.505 77
9955.979 83
9956.453 86
9956.927 91
9957.401 75
9957.875 74
9958.349 70
9958.823 63
9959.297 73
9959.771 62
9960.246 73
9960.720 59
9961.194 61
9961.668 58
9962.142 56
9962.616 46
9963.090 53
9963.565 50
9964.039 55
9964.513 57
9964.987 49
9965.461 45
9965.936 52
9966.410 50
9966.884 37
9967.358 47
9967.833 46
9968.307 29
9968.781 29
9969.256 36
9969.730 45
9970.204 39
9970.679 53
9971.153 44
9971.627 42
9972.102 47
9972.576 47
9973.051 31
9973.525 30
9973.999 48
9974.474 49
9974.948 49
9975.423 59
9975.897 55
9976.372 35
9976.846 34
9977.321 42
9977.795 49
9978.270 38
9978.744 30
9979.219 27
9979.693 50
9980.168 43
9980.643 43
9981.117 37
9981.592 41
9982.066 44
9982.541 42
9983.016 31
9983.490 27
9983.965 30
9984.440 43
9984.914 35
9985.389 20
9985.864 20
9986.338 24
9986.813 18
9987.288 21
9987.763 38
9988.237 40
9988.712 32
9989.187 34
9989.662 50
9990.137 46
9990.611 35
9991.086 34
9991.561 38
9992.036 37
9992.511 30
9992.986 18
9993.461 28
9993.936 34
9994.410 37
9994.885 40
9995.360 27
9995.835 34
9996.310 28
9996.785 26
9997.260 29
9997.735 56
9998.210 54
9998.685 47
9999.160 36
9999.635 26
10000.110 29
10000.585 32
10001.060 25
10001.535 37
10002.011 30
10002.486 19
10002.961 19
10003.436 28
10003.911 22
10004.386 20
10004.861 34
10005.337 39
10005.812 36
10006.287 27
10006.762 28
10007.237 31
10007.713 42
10008.188 27
10008.663 29
10009.138 42
10009.614 42
10010.089 31
10010.564 27
10011.039 36
10011.515 38
10011.990 31
10012.465 36
10012.941 58
10013.416 43
10013.892 36
10014.367 24
10014.842 20
10015.318 35
10015.793 50
10016.269 51
10016.744 44
10017.219 41
10017.695 32
10018.170 24
10018.646 28
10019.121 18
10019.597 20
10020.072 28
10020.548 28
10021.024 29
10021.499 21
10021.975 24
10022.450 28
10022.926 24
10023.401 22
10023.877 30
10024.353 23
10024.828 24
10025.304 29
10025.780 22
10026.255 27
10026.731 23
10027.207 23
10027.682 19
10028.158 26
10028.634 30
10029.110 33
10029.585 44
10030.061 37
10030.537 30
10031.013 42
10031.488 42
10031.964 34
10032.440 38
10032.916 31
10033.392 42
10033.867 50
10034.343 41
10034.819 49
10035.295 45
10035.771 32
10036.247 38
10036.723 22
10037.199 15
10037.675 15
10038.151 32
10038.627 37
10039.103 34
10039.579 36
10040.055 43
10040.531 44
10041.007 41
10041.483 33
10041.959 31
10042.435 29
10042.911 32
10043.387 37
10043.863 38
10044.339 52
10044.815 37
10045.291 16
10045.767 20
10046.244 24
10046.720 19
10047.196 39
10047.672 46
10048.148 34
10048.624 26
10049.101 22
10049.577 18
10050.053 22
10050.529 21
10051.006 22
10051.482 24
10051.958 46
10052.434 50
10052.911 36
10053.387 35
10053.863 28
10054.340 38
10054.816 34
10055.292 25
10055.769 31
10056.245 33
10056.721 51
10057.198 44
10057.674 31
10058.151 33
10058.627 48
10059.104 51
10059.580 47
10060.057 46
10060.533 33
10061.010 24
10061.486 22
10061.963 27
10062.439 22
10062.916 30
10063.392 39
10063.869 40
10064.345 45
10064.822 51
10065.298 46
10065.775 50
10066.252 38
10066.728 25
10067.205 29
10067.682 28
10068.158 32
10068.635 34
10069.112 39
10069.588 50
10070.065 47
10070.542 29
10071.018 40
10071.495 34
10071.972 33
10072.449 32
10072.925 38
10073.402 46
10073.879 44
10074.356 47
10074.833 37
10075.310 41
10075.786 41
10076.263 43
10076.740 41
10077.217 40
10077.694 36
10078.171 40
10078.648 42
10079.125 38
10079.601 37
10080.078 48
10080.555 41
10081.032 33
10081.509 35
10081.986 36
10082.463 44
10082.940 49
10083.417 49
10083.894 56
10084.371 49
10084.848 39
10085.326 41
10085.803 49
10086.280 48
10086.757 55
10087.234 50
10087.711 59
10088.188 39
10088.665 35
10089.142 34
10089.620 26
10090.097 20
10090.574 17
10091.051 22
10091.528 34
10092.006 31
10092.483 41
10092.960 39
10093.437 28
10093.915 22
10094.392 43
10094.869 46
10095.347 40
10095.824 41
10096.301 45
10096.779 40
10097.256 35
10097.733 31
10098.211 29
10098.688 34
10099.165 32
10099.643 37
10100.120 26
10100.598 22
10101.075 20
10101.553 24
10102.030 28
10102.507 21
10102.985 31
10103.462 30
10103.940 29
10104.417 38
10104.895 41
10105.373 33
10105.850 44
10106.328 32
10106.805 30
10107.283 32
10107.760 24
10108.238 31
10108.716 29
10109.193 23
10109.671 28
10110.149 43
10110.626 46
10111.104 36
10111.582 38
10112.059 44
10112.537 40
10113.015 37
10113.492 40
10113.970 52
10114.448 44
10114.926 55
10115.404 47
10115.881 52
10116.359 56
10116.837 53
10117.315 45
10117.793 31
10118.270 23
10118.748 15
10119.226 23
10119.704 38
10120.182 38
10120.660 57
10121.138 45
10121.616 34
10122.094 38
10122.572 41
10123.049 36
10123.527 36
10124.005 36
10124.483 34
10124.961 37
10125.439 28
10125.917 27
10126.396 22
10126.874 23
10127.352 24
10127.830 24
10128.308 23
10128.786 29
10129.264 34
10129.742 44
10130.220 52
10130.698 49
10131.177 47
10131.655 44
10132.133 35
10132.611 39
10133.089 32
10133.567 36
10134.046 54
10134.524 60
10135.002 49
10135.480 43
10135.959 52
10136.437 52
10136.915 47
10137.393 52
10137.872 65
10138.350 51
10138.828 52
10139.307 48
10139.785 56
10140.263 54
10140.742 66
10141.220 71
10141.699 75
10142.177 66
10142.655 80
10143.134 66
10143.612 64
10144.091 58
10144.569 48
10145.048 50
10145.526 53
10146.005 37
10146.483 34
10146.962 35
10147.440 31
10147.919 31
10148.397 36
10148.876 22
10149.355 27
10149.833 41
10150.312 42
10150.790 40
10151.269 31
10151.748 33
10152.226 24
10152.705 26
10153.184 28
10153.662 29
10154.141 46
10154.620 40
10155.098 36
10155.577 56
10156.056 58
10156.535 58
10157.013 61
10157.492 55
10157.971 49
10158.450 37
10158.929 34
10159.407 40
10159.886 46
10160.365 46
10160.844 45
10161.323 50
10161.802 51
10162.280 56
10162.759 51
10163.238 44
10163.717 61
10164.196 51
10164.675 39
10165.154 31
10165.633 44
10166.112 38
10166.591 28
10167.070 38
10167.549 31
10168.028 33
10168.507 41
10168.986 30
10169.465 16
10169.944 16
10170.423 10
10170.902 20
10171.381 27
10171.860 40
10172.340 47
10172.819 33
10173.298 35
10173.777 29
10174.256 24
10174.735 24
10175.215 31
10175.694 27
10176.173 32
10176.652 29
10177.131 38
10177.611 40
10178.090 29
10178.569 33
10179.048 30
10179.528 31
10180.007 38
10180.486 37
10180.966 40
10181.445 35
10181.924 29
10182.404 26
10182.883 22
10183.362 23
10183.842 23
10184.321 24
10184.801 12
10185.280 22
10185.760 18
10186.239 17
10186.718 16
10187.198 27
10187.677 20
10188.157 29
10188.636 34
10189.116 24
10189.595 26
10190.075 25
10190.555 16
10191.034 17
10191.514 27
10191.993 36
10192.473 39
10192.952 41
10193.432 45
10193.912 41
10194.391 45
10194.871 42
10195.351 42
10195.830 25
10196.310 27
10196.790 32
10197.269 24
10197.749 39
10198.229 24
10198.709 34
10199.188 41
10199.668 38
10200.148 35
10200.628 39
10201.107 47
10201.587 59
10202.067 46
10202.547 28
10203.027 30
10203.507 36
10203.986 20
10204.466 23
10204.946 23
10205.426 24
10205.906 21
10206.386 28
10206.866 30
10207.346 24
10207.826 18
10208.306 17
10208.786 23
10209.266 22
10209.746 13
10210.226 29
10210.706 39
10211.186 33
10211.666 37
10212.146 33
10212.626 26
10213.106 33
10213.586 26
10214.066 20
10214.546 17
10215.026 28
10215.507 26
10215.987 19
10216.467 12
10216.947 13
10217.427 26
10217.907 20
10218.388 25
10218.868 32
10219.348 27
10219.828 29
10220.309 24
10220.789 23
10221.269 31
10221.749 28
10222.230 24
10222.710 26
10223.190 24
10223.671 21
10224.151 24
10224.631 34
10225.112 29
10225.592 23
10226.072 27
10226.553 30
10227.033 27
10227.514 29
10227.994 17
10228.475 24
10228.955 25
10229.435 23
10229.916 17
10230.396 27
10230.877 27
10231.357 24
10231.838 17
10232.318 27
10232.799 33
10233.280 21
10233.760 19
10234.241 27
10234.721 27
10235.202 19
10235.682 10
10236.163 17
10236.644 14
10237.124 21
10237.605 22
10238.086 21
10238.566 34
10239.047 30
10239.528 26
10240.008 32
10240.489 23
10240.970 17
10241.451 21
10241.931 13
10242.412 15
10242.893 27
10243.374 23
10243.855 13
10244.335 18
10244.816 15
10245.297 15
10245.778 13
10246.259 20
10246.740 28
10247.220 25
10247.701 28
10248.182 22
10248.663 28
10249.144 17
10249.625 23
10250.106 21
10250.587 18
10251.068 19
10251.549 31
10252.030 32
10252.511 23
10252.992 19
10253.473 27
10253.954 25
10254.435 20
10254.916 22
10255.397 23
10255.878 21
10256.359 28
10256.840 24
10257.322 21
10257.803 19
10258.284 25
10258.765 27
10259.246 27
10259.727 24
10260.208 17
10260.690 19
10261.171 12
10261.652 11
10262.133 13
10262.615 13
10263.096 19
10263.577 20
10264.058 21
10264.540 24
10265.021 20
10265.502 11
10265.984 20
10266.465 18
10266.946 15
10267.428 14
10267.909 17
10268.390 18
10268.872 24
10269.353 25
10269.835 23
10270.316 28
10270.797 27
10271.279 19
10271.760 17
10272.242 15
10272.723 23
10273.205 25
10273.686 28
10274.168 23
10274.649 20
10275.131 16
10275.612 22
10276.094 17
10276.575 12
10277.057 24
10277.539 26
10278.020 10
10278.502 15
10278.983 23
10279.465 20
10279.947 11
10280.428 20
10280.910 27
10281.392 17
10281.873 15
10282.355 18
10282.837 18
10283.319 26
10283.800 16
10284.282 12
10284.764 12
10285.246 14
10285.727 16
10286.209 20
10286.691 25
10287.173 12
10287.655 20
10288.136 16
10288.618 16
10289.100 19
10289.582 29
10290.064 19
10290.546 17
10291.028 20
10291.510 18
10291.992 21
10292.474 26
10292.955 20
10293.437 16
10293.919 17
10294.401 12
10294.883 16
10295.365 19
10295.847 21
10296.329 25
10296.812 30
10297.294 35
10297.776 35
10298.258 32
10298.740 29
10299.222 26
10299.704 14
10300.186 28
10300.668 23
10301.150 19
10301.633 21
10302.115 19
10302.597 19
10303.079 12
10303.561 9
10304.043 17
10304.526 23
10305.008 18
10305.490 19
10305.972 18
10306.455 12
10306.937 14
10307.419 22
10307.902 25
10308.384 21
10308.866 27
10309.349 14
10309.831 16
10310.313 17
10310.796 16
10311.278 11
10311.760 16
10312.243 18
10312.725 11
10313.208 28
10313.690 32
10314.173 32
10314.655 25
10315.137 18
10315.620 19
10316.102 29
10316.585 18
10317.067 15
10317.550 18
10318.033 12
10318.515 18
10318.998 17
10319.480 16
10319.963 27
10320.445 29
10320.928 19
10321.411 19
10321.893 17
10322.376 16
10322.859 16
10323.341 14
10323.824 16
10324.307 19
10324.789 26
10325.272 23
10325.755 22
10326.237 16
10326.720 15
10327.203 19
10327.686 18
10328.168 19
10328.651 20
10329.134 24
10329.617 20
10330.100 15
10330.582 15
10331.065 6
10331.548 8
10332.031 14
10332.514 11
10332.997 11
10333.480 11
10333.963 22
10334.446 16
10334.928 11
10335.411 13
10335.894 20
10336.377 12
10336.860 14
10337.343 16
10337.826 20
10338.309 14
10338.792 17
10339.275 17
10339.758 18
10340.241 12
10340.725 20
10341.208 25
10341.691 29
10342.174 19
10342.657 33
10343.140 35
10343.623 17
10344.106 15
10344.589 14
10345.073 12
10345.556 14
10346.039 18
10346.522 28
10347.005 32
10347.489 22
10347.972 15
10348.455 11
10348.938 22
10349.422 22
10349.905 16
10350.388 19
10350.872 12
10351.355 18
10351.838 13
10352.322 19
10352.805 16
10353.288 8
10353.772 8
10354.255 13
10354.738 10
10355.222 10
10355.705 10
10356.189 17
10356.672 19
10357.156 21
10357.639 21
10358.122 22
10358.606 17
10359.089 19
10359.573 8
10360.057 13
10360.540 23
10361.024 24
10361.507 9
10361.991 12
10362.474 4
10362.958 14
10363.441 9
10363.925 13
10364.409 10
10364.892 14
10365.376 12
10365.860 13
10366.343 23
10366.827 21
10367.311 19
10367.794 26
10368.278 25
10368.762 14
10369.246 7
10369.729 16
10370.213 18
10370.697 29
10371.181 20
10371.664 15
10372.148 16
10372.632 22
10373.116 23
10373.600 28
10374.083 21
10374.567 12
10375.051 14
10375.535 12
10376.019 16
10376.503 22
10376.987 25
10377.471 14
10377.955 12
10378.439 11
10378.923 11
10379.407 13
10379.891 21
10380.375 20
10380.859 18
10381.343 21
10381.827 30
10382.311 19
10382.795 17
10383.279 21
10383.763 13
10384.247 15
10384.731 24
10385.215 29
10385.699 18
10386.183 13
10386.667 15
10387.152 13
10387.636 15
10388.120 11
10388.604 17
10389.088 18
10389.573 12
10390.057 6
10390.541 12
10391.025 11
10391.509 25
10391.994 25
10392.478 25
10392.962 20
10393.447 17
10393.931 17
10394.415 16
10394.900 27
10395.384 23
10395.868 19
10396.353 18
10396.837 10
10397.321 13
10397.806 10
10398.290 15
10398.775 20
10399.259 21
10399.743 20
10400.228 25
10400.712 18
10401.197 25
10401.681 32
10402.166 25
10402.650 25
10403.135 27
10403.619 32
10404.104 24
10404.589 19
10405.073 24
10405.558 17
10406.042 18
10406.527 31
10407.011 27
10407.496 21
10407.981 20
10408.465 27
10408.950 19
10409.435 10
10409.919 25
10410.404 19
10410.889 18
10411.374 12
10411.858 10
10412.343 8
10412.828 15
10413.313 12
10413.797 10
10414.282 9
10414.767 3
10415.252 15
10415.736 17
10416.221 13
10416.706 13
10417.191 10
10417.676 15
10418.161 18
10418.646 16
10419.131 22
10419.615 18
10420.100 7
10420.585 20
10421.070 28
10421.555 24
10422.040 24
10422.525 26
10423.010 21
10423.495 22
10423.980 26
10424.465 22
10424.950 21
10425.435 20
10425.920 14
10426.405 15
10426.890 16
10427.375 19
10427.861 20
10428.346 32
10428.831 29
10429.316 27
10429.801 32
10430.286 29
10430.771 22
10431.257 19
10431.742 20
10432.227 23
10432.712 30
10433.197 25
10433.683 20
10434.168 20
10434.653 27
10435.138 33
10435.624 30
10436.109 32
10436.594 30
10437.080 25
10437.565 28
10438.050 24
10438.536 21
10439.021 24
10439.506 33
10439.992 39
10440.477 38
10440.962 50
10441.448 92
10441.933 84
10442.419 97
10442.904 115
10443.390 116
10443.875 130
10444.361 128
10444.846 136
10445.332 138
10445.817 138
10446.303 128
10446.788 119
10447.274 122
10447.759 122
10448.245 110
10448.730 88
10449.216 82
10449.702 87
10450.187 76
10450.673 59
10451.159 45
10451.644 43
10452.130 39
10452.616 30
10453.101 31
10453.587 32
10454.073 33
10454.558 32
10455.044 26
10455.530 17
10456.016 19
10456.501 26
10456.987 29
10457.473 25
10457.959 16
10458.445 14
10458.930 20
10459.416 21
10459.902 12
10460.388 17
10460.874 20
10461.360 19
10461.845 26
10462.331 35
10462.817 22
10463.303 25
10463.789 26
10464.275 27
10464.761 21
10465.247 14
10465.733 8
10466.219 15
10466.705 15
10467.191 21
10467.677 22
10468.163 20
10468.649 21
10469.135 14
10469.621 18
10470.107 17
10470.593 14
10471.080 12
10471.566 12
10472.052 10
10472.538 8
10473.024 13
10473.510 14
10473.996 13
10474.483 12
10474.969 12
10475.455 12
10475.941 10
10476.427 9
10476.914 14
10477.400 7
10477.886 10
10478.372 17
10478.859 15
10479.345 25
10479.831 18
10480.318 15
10480.804 12
10481.290 11
10481.777 10
10482.263 6
10482.749 6
10483.236 8
10483.722 13
10484.209 8
10484.695 6
10485.181 12
10485.668 15
10486.154 23
10486.641 13
10487.127 4
10487.614 8
10488.100 15
10488.587 8
10489.073 12
10489.560 17
10490.046 7
10490.533 8
10491.019 12
10491.506 12
10491.993 13
10492.479 16
10492.966 18
10493.452 20
10493.939 8
10494.426 6
10494.912 12
10495.399 17
10495.886 14
10496.372 14
10496.859 14
10497.346 13
10497.833 13
10498.319 13
10498.806 13
10499.293 20
10499.780 8
10500.266 15
10500.753 7
10501.240 12
10501.727 14
10502.214 13
10502.700 20
10503.187 10
10503.674 5
10504.161 6
10504.648 7
10505.135 18
10505.622 16
10506.109 14
10506.595 18
10507.082 9
10507.569 11
10508.056 9
10508.543 5
10509.030 12
10509.517 19
10510.004 16
10510.491 13
10510.978 11
10511.465 16
10511.952 25
10512.439 18
10512.927 17
10513.414 13
10513.901 15
10514.388 7
10514.875 11
10515.362 10
10515.849 7
10516.336 15
10516.824 6
10517.311 15
10517.798 16
10518.285 16
10518.772 15
10519.260 12
10519.747 16
10520.234 15
10520.721 19
10521.208 6
10521.696 7
10522.183 8
10522.670 16
10523.158 17
10523.645 8
10524.132 8
10524.620 9
10525.107 5
10525.594 7
10526.082 8
10526.569 13
10527.057 10
10527.544 9
10528.031 9
10528.519 5
10529.006 8
10529.494 11
10529.981 6
10530.469 7
10530.956 12
10531.444 11
10531.931 6
10532.419 8
10532.906 9
10533.394 8
10533.881 8
10534.369 14
10534.856 18
10535.344 21
10535.832 16
10536.319 9
10536.807 10
10537.295 11
10537.782 11
10538.270 7
10538.758 12
10539.245 10
10539.733 5
10540.221 14
10540.708 12
10541.196 12
10541.684 14
10542.172 13
10542.659 26
10543.147 23
10543.635 27
10544.123 14
10544.610 13
10545.098 11
10545.586 21
10546.074 16
10546.562 12
10547.050 14
10547.538 9
10548.025 8
10548.513 13
10549.001 15
10549.489 21
10549.977 12
10550.465 10
10550.953 10
10551.441 12
10551.929 6
10552.417 15
10552.905 6
10553.393 9
10553.881 5
10554.369 3
10554.857 8
10555.345 3
10555.833 4
10556.321 12
10556.809 11
10557.297 7
10557.785 4
10558.274 5
10558.762 11
10559.250 15
10559.738 12
10560.226 7
10560.714 6
10561.203 6
10561.691 6
10562.179 9
10562.667 6
10563.155 5
10563.644 5
10564.132 8
10564.620 15
10565.108 11
10565.597 9
10566.085 2
10566.573 3
10567.062 11
10567.550 8
10568.038 9
10568.527 12
10569.015 15
10569.504 12
10569.992 11
10570.480 10
10570.969 7
10571.457 11
10571.946 13
10572.434 13
10572.922 7
10573.411 15
10573.899 7
10574.388 5
10574.876 9
10575.365 13
10575.853 12
10576.342 16
10576.831 22
10577.319 18
10577.808 13
10578.296 9
10578.785 15
10579.274 18
10579.762 12
10580.251 7
10580.739 9
10581.228 11
10581.717 10
10582.205 13
10582.694 8
10583.183 6
10583.671 6
10584.160 3
10584.649 7
10585.138 6
10585.626 6
10586.115 5
10586.604 6
10587.093 6
10587.582 4
10588.070 6
10588.559 12
10589.048 16
10589.537 7
10590.026 14
10590.515 13
10591.003 9
10591.492 12
10591.981 11
10592.470 19
10592.959 24
10593.448 17
10593.937 18
10594.426 16
10594.915 15
10595.404 16
10595.893 11
10596.382 11
10596.871 16
10597.360 25
10597.849 21
10598.338 22
10598.827 17
10599.316 9
10599.805 12
10600.294 14
10600.783 12
10601.272 10
10601.762 11
10602.251 7
10602.740 8
10603.229 12
10603.718 8
10604.207 7
10604.697 9
10605.186 6
10605.675 9
10606.164 6
10606.653 10
10607.143 12
10607.632 12
10608.121 12
10608.611 14
10609.100 12
10609.589 15
10610.078 11
10610.568 26
10611.057 15
10611.546 11
10612.036 12
10612.525 12
10613.015 12
10613.504 12
10613.993 14
10614.483 17
10614.972 11
10615.462 8
10615.951 9
10616.441 8
10616.930 5
10617.420 7
10617.909 5
10618.399 4
10618.888 16
10619.378 13
10619.867 10
10620.357 7
10620.846 8
10621.336 11
10621.825 13
10622.315 18
10622.805 21
10623.294 19
10623.784 21
10624.274 19
10624.763 7
10625.253 11
10625.743 15
10626.232 11
10626.722 11
10627.212 12
10627.701 10
10628.191 8
10628.681 4
10629.171 10
10629.660 11
10630.150 10
10630.640 18
10631.130 18
10631.620 18
10632.109 13
10632.599 8
10633.089 8
10633.579 6
10634.069 7
10634.559 7
10635.049 9
10635.539 10
10636.028 8
10636.518 12
10637.008 15
10637.498 10
10637.988 8
10638.478 1
10638.968 9
10639.458 11
10639.948 11
10640.438 15
10640.928 12
10641.418 3
10641.908 5
10642.398 12
10642.888 9
10643.379 12
10643.869 9
10644.359 11
10644.849 7
10645.339 9
10645.829 15
10646.319 21
10646.809 15
10647.300 16
10647.790 16
10648.280 11
10648.770 17
10649.260 23
10649.751 11
10650.241 20
10650.731 20
10651.221 14
10651.712 17
10652.202 10
10652.692 20
10653.183 13
10653.673 12
10654.163 8
10654.654 13
10655.144 18
10655.634 20
10656.125 15
10656.615 16
10657.105 14
10657.596 8
10658.086 5
10658.577 5
10659.067 7
10659.558 10
10660.048 7
10660.539 19
10661.029 22
10661.520 9
10662.010 2
10662.501 4
10662.991 11
10663.482 5
10663.972 6
10664.463 11
10664.953 9
10665.444 7
10665.935 5
10666.425 5
10666.916 7
10667.406 6
10667.897 8
10668.388 5
10668.878 7
10669.369 12
10669.860 7
10670.351 7
10670.841 6
10671.332 15
10671.823 20
10672.313 13
10672.804 19
10673.295 11
10673.786 9
10674.277 7
10674.767 6
10675.258 10
10675.749 7
10676.240 9
10676.731 8
10677.222 7
10677.712 13
10678.203 10
10678.694 15
10679.185 18
10679.676 5
10680.167 6
10680.658 5
10681.149 13
10681.640 5
10682.131 6
10682.622 4
10683.113 7
10683.604 15
10684.095 12
10684.586 29
10685.077 21
10685.568 17
10686.059 14
10686.550 12
10687.041 13
10687.532 11
10688.023 8
10688.515 5
10689.006 3
10689.497 12
10689.988 8
10690.479 14
10690.970 11
10691.462 11
10691.953 19
10692.444 6
10692.935 2
10693.426 1
10693.918 7
10694.409 9
10694.900 13
10695.391 19
10695.883 15
10696.374 9
10696.865 9
10697.357 9
10697.848 11
10698.339 14
10698.831 15
10699.322 11
10699.813 16
10700.305 10
10700.796 6
10701.288 9
10701.779 7
10702.271 13
10702.762 12
10703.253 14
10703.745 9
10704.236 7
10704.728 5
10705.219 4
10705.711 6
10706.202 6
10706.694 3
10707.186 10
10707.677 9
10708.169 14
10708.660 9
10709.152 10
10709.643 8
10710.135 9
10710.627 17
10711.118 17
10711.610 20
10712.102 9
10712.593 8
10713.085 6
10713.577 5
10714.068 9
10714.560 8
10715.052 5
10715.544 9
10716.035 8
10716.527 5
10717.019 5
10717.511 10
10718.003 10
10718.494 12
10718.986 8
10719.478 4
10719.970 3
10720.462 13
10720.954 7
10721.445 2
10721.937 3
10722.429 3
10722.921 5
10723.413 7
10723.905 8
10724.397 7
10724.889 4
10725.381 4
10725.873 11
10726.365 18
10726.857 12
10727.349 8
10727.841 10
10728.333 8
10728.825 10
10729.317 18
10729.809 15
10730.301 7
10730.793 7
10731.285 11
10731.777 9
10732.270 7
10732.762 11
10733.254 9
10733.746 9
10734.238 7
10734.730 3
10735.223 7
10735.715 8
10736.207 6
10736.699 8
10737.192 4
10737.684 6
10738.176 6
10738.668 5
10739.161 3
10739.653 2
10740.145 5
10740.637 11
10741.130 9
10741.622 17
10742.115 15
10742.607 13
10743.099 8
10743.592 5
10744.084 6
10744.576 6
10745.069 6
10745.561 7
10746.054 4
10746.546 3
10747.039 8
10747.531 8
10748.024 9
10748.516 10
10749.009 10
10749.501 10
10749.994 7
10750.486 3
10750.979 19
10751.471 13
10751.964 7
10752.457 5
10752.949 8
10753.442 7
10753.934 17
10754.427 12
10754.920 7
10755.412 8
10755.905 6
10756.398 3
10756.890 7
10757.383 3
10757.876 8
10758.368 7
10758.861 5
10759.354 7
10759.847 9
10760.339 6
10760.832 2
10761.325 4
10761.818 12
10762.311 16
10762.803 8
10763.296 5
10763.789 8
10764.282 5
10764.775 5
10765.268 2
10765.761 5
10766.254 9
10766.746 3
10767.239 12
10767.732 15
10768.225 6
10768.718 1
10769.211 6
10769.704 6
10770.197 5
10770.690 8
10771.183 7
10771.676 4
10772.169 9
10772.662 13
10773.155 6
10773.648 3
10774.142 12
10774.635 10
10775.128 11
10775.621 5
10776.114 8
10776.607 7
10777.100 6
10777.593 15
10778.087 9
10778.580 2
10779.073 2
10779.566 4
10780.059 7
10780.553 5
10781.046 6
10781.539 7
10782.032 6
10782.526 10
10783.019 6
10783.512 8
10784.006 9
10784.499 9
10784.992 8
10785.486 4
10785.979 3
10786.472 4
10786.966 3
10787.459 6
10787.953 4
10788.446 3
10788.939 15
10789.433 15
10789.926 13
10790.420 10
10790.913 4
10791.407 2
10791.900 8
10792.394 5
10792.887 7
10793.381 12
10793.874 6
10794.368 8
10794.861 9
10795.355 7
10795.848 6
10796.342 8
10796.836 10
10797.329 11
10797.823 8
10798.317 6
10798.810 14
10799.304 10
10799.798 12
10800.291 5
10800.785 6
10801.279 12
10801.772 9
10802.266 11
10802.760 12
10803.254 11
10803.747 11
10804.241 20
10804.735 10
10805.229 10
10805.722 5
10806.216 6
10806.710 8
10807.204 2
10807.698 11
10808.192 6
10808.686 9
10809.179 13
10809.673 4
10810.167 6
10810.661 7
10811.155 12
10811.649 11
10812.143 4
10812.637 9
10813.131 11
10813.625 2
10814.119 2
10814.613 0
10815.107 6
10815.601 6
10816.095 3
10816.589 6
10817.083 7
10817.577 13
10818.071 5
10818.565 3
10819.060 2
10819.554 5
10820.048 3
10820.542 5
10821.036 3
10821.530 6
10822.024 14
10822.519 6
10823.013 8
10823.507 3
10824.001 6
10824.496 14
10824.990 10
10825.484 4
10825.978 5
10826.473 2
10826.967 12
10827.461 9
10827.955 8
10828.450 9
10828.944 13
10829.438 12
10829.933 14
10830.427 13
10830.922 7
10831.416 5
10831.910 8
10832.405 4
10832.899 4
10833.394 7
10833.888 5
10834.383 6
10834.877 8
10835.372 3
10835.866 3
10836.361 6
10836.855 12
10837.350 13
10837.844 6
10838.339 6
10838.833 6
10839.328 8
10839.822 10
10840.317 11
10840.812 11
10841.306 6
10841.801 9
10842.295 6
10842.790 20
10843.285 16
10843.779 11
10844.274 15
10844.769 6
10845.264 2
10845.758 4
10846.253 8
10846.748 8
10847.243 8
10847.737 9
10848.232 3
10848.727 7
10849.222 10
10849.716 5
10850.211 10
10850.706 2
10851.201 3
10851.696 4
10852.191 8
10852.686 5
10853.180 4
10853.675 10
10854.170 10
10854.665 5
10855.160 5
10855.655 7
10856.150 7
10856.645 9
10857.140 9
10857.635 14
10858.130 5
10858.625 9
10859.120 14
10859.615 5
10860.110 6
10860.605 7
10861.100 11
10861.595 9
10862.090 8
10862.586 6
10863.081 10
10863.576 12
10864.071 15
10864.566 9
10865.061 8
10865.556 10
10866.052 15
10866.547 13
10867.042 10
10867.537 10
10868.032 10
10868.528 7
10869.023 12
10869.518 18
10870.013 9
10870.509 7
10871.004 10
10871.499 15
10871.995 7
10872.490 3
10872.985 5
10873.481 3
10873.976 3
10874.471 6
10874.967 3
10875.462 9
10875.958 18
10876.453 11
10876.948 5
10877.444 8
10877.939 13
10878.435 6
10878.930 8
10879.426 7
10879.921 6
10880.417 3
10880.912 6
10881.408 1
10881.903 1
10882.399 2
10882.894 3
10883.390 3
10883.886 4
10884.381 6
10884.877 4
10885.373 8
10885.868 9
10886.364 7
10886.859 4
10887.355 6
10887.851 5
10888.346 11
10888.842 11
10889.338 9
10889.834 5
10890.329 6
10890.825 6
10891.321 2
10891.817 6
10892.312 5
10892.808 9
10893.304 15
10893.800 16
10894.296 14
10894.791 7
10895.287 4
10895.783 5
10896.279 6
10896.775 12
10897.271 4
10897.767 7
10898.263 9
10898.759 6
10899.255 12
10899.750 18
10900.246 18
10900.742 17
10901.238 22
10901.734 13
10902.230 8
10902.726 5
10903.222 1
10903.718 4
10904.215 5
10904.711 3
10905.207 4
10905.703 3
10906.199 6
10906.695 6
10907.191 4
10907.687 8
10908.183 8
10908.680 6
10909.176 8
10909.672 6
10910.168 11
10910.664 8
10911.160 15
10911.657 18
10912.153 19
10912.649 16
10913.145 9
10913.642 6
10914.138 7
10914.634 7
10915.131 5
10915.627 3
10916.123 3
10916.619 11
10917.116 15
10917.612 12
10918.109 16
10918.605 8
10919.101 2
10919.598 10
10920.094 8
10920.591 9
10921.087 9
10921.583 2
10922.080 10
10922.576 5
10923.073 8
10923.569 15
10924.066 8
10924.562 9
10925.059 7
10925.555 2
10926.052 4
10926.549 6
10927.045 5
10927.542 1
10928.038 4
10928.535 6
10929.032 8
10929.528 8
10930.025 7
10930.521 9
10931.018 8
10931.515 12
10932.011 8
10932.508 5
10933.005 4
10933.502 7
10933.998 4
10934.495 3
10934.992 3
10935.489 8
10935.985 6
10936.482 12
10936.979 7
10937.476 6
10937.973 11
10938.469 20
10938.966 11
10939.463 5
10939.960 10
10940.457 11
10940.954 5
10941.451 7
10941.947 6
10942.444 7
10942.941 4
10943.438 3
10943.935 4
10944.432 5
10944.929 7
10945.426 3
10945.923 14
10946.420 6
10946.917 6
10947.414 4
10947.911 3
10948.408 9
10948.905 11
10949.402 9
10949.900 8
10950.397 7
10950.894 20
10951.391 17
10951.888 18
10952.385 16
10952.882 5
10953.379 6
10953.877 8
10954.374 15
10954.871 13
10955.368 22
10955.865 23
10956.363 23
10956.860 15
10957.357 16
10957.855 25
10958.352 15
10958.849 13
10959.346 6
10959.844 1
10960.341 3
10960.838 13
10961.336 12
10961.833 12
10962.330 9
10962.828 10
10963.325 9
10963.823 11
10964.320 7
10964.817 7
10965.315 9
10965.812 4
10966.310 9
10966.807 9
10967.305 11
10967.802 6
10968.300 4
10968.797 2
10969.295 6
10969.792 2
10970.290 5
10970.787 5
10971.285 6
10971.783 13
10972.280 8
10972.778 10
10973.275 9
10973.773 10
10974.271 3
10974.768 4
10975.266 1
10975.764 2
10976.261 8
10976.759 11
10977.257 3
10977.755 9
10978.252 8
10978.750 6
10979.248 5
10979.746 8
10980.243 6
10980.741 8
10981.239 4
10981.737 4
10982.235 8
10982.732 9
10983.230 8
10983.728 9
10984.226 11
10984.724 7
10985.222 7
10985.720 4
10986.218 6
10986.715 11
10987.213 7
10987.711 7
10988.209 10
10988.707 13
10989.205 16
10989.703 10
10990.201 16
10990.699 5
10991.197 8
10991.695 9
10992.193 4
10992.691 4
10993.190 7
10993.688 8
10994.186 4
10994.684 4
10995.182 9
10995.680 9
10996.178 6
10996.676 7
10997.174 13
10997.673 12
10998.171 7
10998.669 3
10999.167 3
10999.665 10
11000.164 10
11000.662 8
11001.160 7
11001.658 4
11002.157 8
11002.655 6
11003.153 3
11003.652 4
11004.150 8
11004.648 9
11005.147 11
11005.645 2
11006.143 6
11006.642 9
11007.140 5
11007.638 9
11008.137 5
11008.635 9
11009.134 8
11009.632 0
11010.131 4
11010.629 13
11011.128 3
11011.626 4
11012.125 5
11012.623 6
11013.122 5
11013.620 7
11014.119 10
11014.617 8
11015.116 4
11015.614 1
11016.113 4
11016.612 3
11017.110 2
11017.609 2
11018.107 1
11018.606 5
11019.105 7
11019.603 5
11020.102 8
11020.601 5
11021.099 1
11021.598 2
11022.097 8
11022.596 4
11023.094 6
11023.593 5
11024.092 3
11024.591 6
11025.090 9
11025.588 6
11026.087 4
11026.586 8
11027.085 9
11027.584 4
11028.082 5
11028.581 5
11029.080 5
11029.579 9
11030.078 6
11030.577 10
11031.076 6
11031.575 2
11032.074 2
11032.573 0
11033.072 2
11033.571 0
11034.070 2
11034.569 3
11035.068 4
11035.567 9
11036.066 6
11036.565 2
11037.064 4
11037.563 2
11038.062 8
11038.561 11
11039.060 6
11039.559 7
11040.059 8
11040.558 9
11041.057 12
11041.556 14
11042.055 12
11042.554 14
11043.054 7
11043.553 12
11044.052 8
11044.551 2
11045.050 0
11045.550 3
11046.049 3
11046.548 5
11047.048 4
11047.547 4
11048.046 8
11048.545 12
11049.045 10
11049.544 7
11050.044 6
11050.543 9
11051.042 8
11051.542 4
11052.041 7
11052.540 12
11053.040 9
11053.539 5
11054.039 4
11054.538 0
11055.038 5
11055.537 5
11056.037 4
11056.536 7
11057.036 8
11057.535 9
11058.035 4
11058.534 3
11059.034 5
11059.533 6
11060.033 5
11060.533 4
11061.032 5
11061.532 6
11062.031 3
11062.531 3
11063.031 1
11063.530 6
11064.030 6
11064.530 4
11065.029 12
11065.529 4
11066.029 4
11066.529 2
11067.028 4
11067.528 3
11068.028 2
11068.528 7
11069.027 9
11069.527 5
11070.027 7
11070.527 5
11071.027 5
11071.527 6
11072.026 15
11072.526 8
11073.026 10
11073.526 4
11074.026 6
11074.526 9
11075.026 12
11075.526 4
11076.026 5
11076.526 7
11077.026 10
11077.526 12
11078.026 16
11078.526 9
11079.026 2
11079.526 4
11080.026 1
11080.526 2
11081.026 4
11081.526 8
11082.026 7
11082.526 7
11083.026 3
11083.526 1
11084.026 2
11084.526 6
11085.027 2
11085.527 8
11086.027 5
11086.527 2
11087.027 6
11087.527 7
11088.028 7
11088.528 6
11089.028 7
11089.528 8
11090.029 7
11090.529 4
11091.029 4
11091.529 8
11092.030 7
11092.530 4
11093.030 5
11093.531 4
11094.031 1
11094.531 4
11095.032 4
11095.532 8
11096.033 10
11096.533 12
11097.033 9
11097.534 3
11098.034 2
11098.535 2
11099.035 10
11099.536 10
11100.036 9
11100.537 9
11101.037 5
11101.538 3
11102.038 2
11102.539 4
11103.039 3
11103.540 4
11104.040 4
11104.541 7
11105.042 3
11105.542 8
11106.043 3
11106.543 3
11107.044 6
11107.545 9
11108.045 10
11108.546 9
11109.047 9
11109.548 10
11110.048 15
11110.549 16
11111.050 7
11111.550 5
11112.051 5
11112.552 3
11113.053 9
11113.554 9
11114.054 6
11114.555 7
11115.056 6
11115.557 8
11116.058 4
11116.558 5
11117.059 8
11117.560 13
11118.061 10
11118.562 7
11119.063 4
11119.564 0
11120.065 2
11120.566 4
11121.067 4
11121.568 2
11122.069 4
11122.570 9
11123.071 10
11123.572 7
11124.073 14
11124.574 9
11125.075 4
11125.576 8
11126.077 10
11126.578 5
11127.079 2
11127.580 8
11128.081 10
11128.582 7
11129.084 3
11129.585 7
11130.086 12
11130.587 15
11131.088 4
11131.589 4
11132.091 0
11132.592 6
11133.093 8
11133.594 8
11134.096 4
11134.597 2
11135.098 4
11135.599 7
11136.101 4
11136.602 3
11137.103 2
11137.605 6
11138.106 8
11138.607 6
11139.109 4
11139.610 6
11140.111 2
11140.613 1
11141.114 9
11141.616 9
11142.117 11
11142.619 7
11143.120 5
11143.622 11
11144.123 6
11144.624 3
11145.126 7
11145.627 3
11146.129 3
11146.631 5
11147.132 13
11147.634 9
11148.135 3
11148.637 6
11149.138 7
11149.640 6
11150.142 4
11150.643 7
11151.145 10
11151.646 3
11152.148 4
11152.650 6
11153.152 4
11153.653 7
11154.155 4
11154.657 3
11155.158 3
11155.660 4
11156.162 10
11156.664 9
11157.165 8
11157.667 5
11158.169 4
11158.671 3
11159.173 3
11159.674 5
11160.176 5
11160.678 1
11161.180 6
11161.682 6
11162.184 6
11162.686 4
11163.187 0
11163.689 5
11164.191 6
11164.693 7
11165.195 9
11165.697 13
11166.199 10
11166.701 7
11167.203 10
11167.705 5
11168.207 3
11168.709 2
11169.211 6
11169.713 4
11170.215 5
11170.717 5
11171.220 4
11171.722 3
11172.224 5
11172.726 9
11173.228 4
11173.730 9
11174.232 10
11174.734 11
11175.237 6
11175.739 6
11176.241 2
11176.743 9
11177.245 7
11177.748 7
11178.250 4
11178.752 4
11179.254 8
11179.757 8
11180.259 4
11180.761 7
11181.264 5
11181.766 2
11182.268 4
11182.771 6
11183.273 6
11183.775 7
11184.278 4
11184.780 13
11185.283 12
11185.785 4
11186.287 5
11186.790 2
11187.292 4
11187.795 2
11188.297 6
11188.800 4
11189.302 2
11189.805 5
11190.307 2
11190.810 3
11191.312 4
11191.815 0
11192.317 1
11192.820 7
11193.322 5
11193.825 3
11194.328 4
11194.830 10
11195.333 2
11195.836 0
11196.338 3
11196.841 14
11197.344 10
11197.846 8
11198.349 3
11198.852 5
11199.354 4
11199.857 5
11200.360 4
11200.863 2
11201.365 1
11201.868 4
11202.371 6
11202.874 2
11203.377 5
11203.879 5
11204.382 2
11204.885 2
11205.388 10
11205.891 6
11206.394 4
11206.896 4
11207.399 6
11207.902 6
11208.405 3
11208.908 6
11209.411 10
11209.914 12
11210.417 11
11210.920 12
11211.423 5
11211.926 3
11212.429 4
11212.932 9
11213.435 12
11213.938 9
11214.441 7
11214.944 10
11215.447 3
11215.950 1
11216.453 1
11216.957 0
11217.460 6
11217.963 8
11218.466 6
11218.969 5
11219.472 5
11219.976 4
11220.479 10
11220.982 7
11221.485 3
11221.988 3
11222.492 2
11222.995 3
11223.498 2
11224.001 4
11224.505 4
11225.008 5
11225.511 8
11226.015 6
11226.518 4
11227.021 3
11227.525 4
11228.028 4
11228.531 6
11229.035 4
11229.538 11
11230.041 4
11230.545 6
11231.048 4
11231.552 8
11232.055 7
11232.559 3
11233.062 2
11233.566 3
11234.069 5
11234.573 13
11235.076 10
11235.580 6
11236.083 7
11236.587 2
11237.090 4
11237.594 7
11238.098 7
11238.601 4
11239.105 6
11239.608 7
11240.112 4
11240.616 7
11241.119 8
11241.623 8
11242.127 14
11242.630 5
11243.134 2
11243.638 1
11244.141 3
11244.645 3
11245.149 5
11245.653 5
11246.156 9
11246.660 5
11247.164 4
11247.668 5
11248.172 7
11248.675 3
11249.179 1
11249.683 1
11250.187 7
11250.691 5
11251.195 10
11251.699 15
11252.203 8
11252.706 7
11253.210 2
11253.714 4
11254.218 4
11254.722 1
11255.226 2
11255.730 3
11256.234 7
11256.738 5
11257.242 14
11257.746 15
11258.250 10
11258.754 9
11259.258 7
11259.762 7
11260.267 6
11260.771 1
11261.275 4
11261.779 7
11262.283 8
11262.787 9
11263.291 10
11263.795 6
11264.300 2
11264.804 7
11265.308 6
11265.812 6
11266.316 7
11266.821 11
11267.325 6
11267.829 5
11268.333 5
11268.838 5
11269.342 17
11269.846 15
11270.351 8
11270.855 4
11271.359 5
11271.864 2
11272.368 3
11272.872 7
11273.377 2
11273.881 2
11274.385 0
11274.890 0
11275.394 6
11275.899 3
11276.403 6
11276.908 3
11277.412 3
11277.917 1
11278.421 1
11278.926 3
11279.430 6
11279.935 7
11280.439 1
11280.944 4
11281.448 5
11281.953 4
11282.457 5
11282.962 0
11283.467 1
11283.971 1
11284.476 0
11284.980 4
11285.485 4
11285.990 6
11286.494 7
11286.999 6
11287.504 4
11288.008 3
11288.513 9
11289.018 2
11289.523 3
11290.027 1
11290.532 2
11291.037 3
11291.542 3
11292.046 2
11292.551 6
11293.056 9
11293.561 12
11294.066 8
11294.571 8
11295.075 4
11295.580 12
11296.085 13
11296.590 12
11297.095 11
11297.600 5
11298.105 8
11298.610 9
11299.115 5
11299.620 10
11300.125 9
11300.630 4
11301.135 5
11301.640 7
11302.145 6
11302.650 3
11303.155 2
11303.660 7
11304.165 2
11304.670 5
11305.175 14
11305.680 11
11306.185 8
11306.690 7
11307.196 12
11307.701 9
11308.206 6
11308.711 11
11309.216 9
11309.721 10
11310.227 4
11310.732 0
11311.237 0
11311.742 0
11312.247 3
11312.753 4
11313.258 8
11313.763 2
11314.269 4
11314.774 5
11315.279 4
11315.785 3
11316.290 4
11316.795 2
11317.301 4
11317.806 5
11318.311 11
11318.817 6
11319.322 11
11319.828 11
11320.333 4
11320.838 1
11321.344 4
11321.849 6
11322.355 5
11322.860 9
11323.366 8
11323.871 4
11324.377 3
11324.882 1
11325.388 1
11325.893 6
11326.399 5
11326.904 4
11327.410 9
11327.916 4
11328.421 4
11328.927 10
11329.433 6
11329.938 2
11330.444 8
11330.949 15
11331.455 12
11331.961 1
11332.467 7
11332.972 10
11333.478 8
11333.984 5
11334.489 6
11334.995 13
11335.501 6
11336.007 13
11336.512 12
11337.018 14
11337.524 14
11338.030 5
11338.536 5
11339.042 6
11339.547 3
11340.053 4
11340.559 5
11341.065 4
11341.571 7
11342.077 2
11342.583 2
11343.089 5
11343.595 8
11344.101 11
11344.607 8
11345.113 15
11345.619 10
11346.125 4
11346.631 3
11347.137 3
11347.643 7
11348.149 3
11348.655 4
11349.161 1
11349.667 1
11350.173 6
11350.679 6
11351.185 3
11351.691 2
11352.197 0
11352.704 1
11353.210 2
11353.716 1
11354.222 7
11354.728 7
11355.235 4
11355.741 6
11356.247 4
11356.753 3
11357.259 5
11357.766 3
11358.272 6
11358.778 11
11359.285 8
11359.791 4
11360.297 6
11360.804 5
11361.310 3
11361.816 4
11362.323 1
11362.829 9
11363.335 6
11363.842 4
11364.348 2
11364.855 2
11365.361 4
11365.867 3
11366.374 9
11366.880 11
11367.387 12
11367.893 9
11368.400 3
11368.906 2
11369.413 3
11369.919 3
11370.426 2
11370.932 4
11371.439 2
11371.946 4
11372.452 1
11372.959 10
11373.465 5
11373.972 6
11374.479 4
11374.985 4
11375.492 1
11375.999 2
11376.505 4
11377.012 7
11377.519 6
11378.025 3
11378.532 5
11379.039 8
11379.546 5
11380.052 10
11380.559 7
11381.066 6
11381.573 9
11382.079 9
11382.586 7
11383.093 4
11383.600 5
11384.107 3
11384.614 5
11385.120 3
11385.627 3
11386.134 5
11386.641 5
11387.148 6
11387.655 7
11388.162 9
11388.669 10
11389.176 3
11389.683 1
11390.190 4
11390.697 5
11391.204 5
11391.711 1
11392.218 5
11392.725 8
11393.232 8
11393.739 4
11394.246 5
11394.753 1
11395.260 4
11395.767 8
11396.274 3
11396.782 6
11397.289 12
11397.796 8
11398.303 6
11398.810 8
11399.317 9
11399.825 10
11400.332 7
11400.839 10
11401.346 9
11401.854 8
11402.361 12
11402.868 9
11403.375 1
11403.883 3
11404.390 6
11404.897 5
11405.405 5
11405.912 8
11406.419 5
11406.927 4
11407.434 7
11407.941 4
11408.449 4
11408.956 1
11409.463 1
11409.971 4
11410.478 6
11410.986 6
11411.493 8
11412.001 4
11412.508 10
11413.016 15
11413.523 14
11414.031 5
11414.538 3
11415.046 1
11415.553 4
11416.061 5
11416.568 5
11417.076 1
11417.584 13
11418.091 10
11418.599 7
11419.106 10
11419.614 7
11420.122 8
11420.629 6
11421.137 12
11421.645 8
11422.152 5
11422.660 9
11423.168 9
11423.676 7
11424.183 5
11424.691 4
11425.199 6
11425.707 8
11426.214 2
11426.722 6
11427.230 7
11427.738 5
11428.246 3
11428.753 3
11429.261 1
11429.769 0
11430.277 3
11430.785 5
11431.293 9
11431.801 12
11432.309 10
11432.817 5
11433.325 8
11433.832 6
11434.340 7
11434.848 11
11435.356 14
11435.864 9
11436.372 12
11436.880 13
11437.388 7
11437.896 13
11438.405 8
11438.913 5
11439.421 7
11439.929 11
11440.437 10
11440.945 3
11441.453 4
11441.961 3
11442.469 12
11442.978 14
11443.486 9
11443.994 13
11444.502 17
11445.010 17
11445.518 9
11446.027 8
11446.535 3
11447.043 4
11447.551 7
11448.060 9
11448.568 7
11449.076 4
11449.585 8
11450.093 3
11450.601 5
11451.110 3
11451.618 2
11452.126 2
11452.635 9
11453.143 7
11453.651 13
11454.160 10
11454.668 9
11455.177 11
11455.685 7
11456.194 7
11456.702 4
11457.210 4
11457.719 2
11458.227 10
11458.736 12
11459.244 7
11459.753 7
11460.262 7
11460.770 3
11461.279 8
11461.787 12
11462.296 7
11462.804 6
11463.313 7
11463.822 9
11464.330 7
11464.839 3
11465.348 4
11465.856 12
11466.365 9
11466.874 5
11467.382 6
11467.891 8
11468.400 6
11468.908 12
11469.417 16
11469.926 19
11470.435 12
11470.943 9
11471.452 9
11471.961 10
11472.470 12
11472.979 4
11473.487 3
11473.996 4
11474.505 4
11475.014 11
11475.523 5
11476.032 3
11476.541 3
11477.050 1
11477.559 10
11478.067 13
11478.576 11
11479.085 10
11479.594 5
11480.103 2
11480.612 5
11481.121 4
11481.630 6
11482.139 19
11482.648 15
11483.157 12
11483.666 12
11484.176 6
11484.685 8
11485.194 3
11485.703 5
11486.212 1
11486.721 3
11487.230 4
11487.739 5
11488.248 4
11488.758 5
11489.267 3
11489.776 3
11490.285 3
11490.794 7
11491.304 8
11491.813 7
11492.322 10
11492.831 5
11493.341 3
11493.850 4
11494.359 5
11494.869 6
11495.378 6
11495.887 14
11496.397 11
11496.906 16
11497.415 12
11497.925 15
11498.434 22
11498.943 12
11499.453 4
11499.962 5
11500.472 3
11500.981 0
11501.491 2
11502.000 2
11502.510 3
11503.019 10
11503.529 17
11504.038 13
11504.548 8
11505.057 14
11505.567 7
11506.076 8
11506.586 13
11507.095 12
11507.605 3
11508.114 4
11508.624 2
11509.134 3
11509.643 13
11510.153 11
11510.663 4
11511.172 13
11511.682 8
11512.192 12
11512.701 10
11513.211 14
11513.721 9
11514.231 9
11514.740 10
11515.250 10
11515.760 15
11516.270 10
11516.779 10
11517.289 10
11517.799 12
11518.309 15
11518.819 18
11519.329 14
11519.838 12
11520.348 19
11520.858 21
11521.368 21
11521.878 32
11522.388 34
11522.898 37
11523.408 42
11523.918 44
11524.428 37
11524.938 47
11525.448 48
11525.958 43
11526.468 35
11526.978 31
11527.488 35
11527.998 37
11528.508 35
11529.018 28
11529.528 23
11530.038 17
11530.548 25
11531.058 27
11531.568 22
11532.078 17
11532.589 14
11533.099 20
11533.609 15
11534.119 4
11534.629 6
11535.139 7
11535.650 4
11536.160 10
11536.670 9
11537.180 3
11537.691 5
11538.201 10
11538.711 7
11539.221 8
11539.732 4
11540.242 2
11540.752 6
11541.263 10
11541.773 6
11542.283 9
11542.794 9
11543.304 7
11543.814 10
11544.325 9
11544.835 4
11545.346 6
11545.856 8
11546.367 5
11546.877 15
11547.387 15
11547.898 12
11548.408 13
11548.919 6
11549.429 5
11549.940 1
11550.451 3
11550.961 1
11551.472 3
11551.982 5
11552.493 2
11553.003 5
11553.514 3
11554.025 0
11554.535 0
11555.046 1
11555.556 0
11556.067 7
11556.578 7
11557.089 7
11557.599 8
11558.110 6
11558.621 8
11559.131 5
11559.642 5
11560.153 10
11560.664 8
11561.174 6
11561.685 6
11562.196 10
11562.707 10
11563.218 9
11563.728 11
11564.239 7
11564.750 10
11565.261 7
11565.772 6
11566.283 10
11566.794 5
11567.305 6
11567.815 6
11568.326 5
11568.837 11
11569.348 7
11569.859 7
11570.370 6
11570.881 3
11571.392 7
11571.903 1
11572.414 2
11572.925 5
11573.436 5
11573.947 2
11574.458 4
11574.969 2
11575.481 8
11575.992 3
11576.503 6
11577.014 3
11577.525 6
11578.036 6
11578.547 7
11579.058 3
11579.570 2
11580.081 3
11580.592 5
11581.103 2
11581.614 0
11582.126 3
11582.637 3
11583.148 15
11583.659 11
11584.171 9
11584.682 2
11585.193 5
11585.705 9
11586.216 5
11586.727 2
11587.239 5
11587.750 6
11588.261 3
11588.773 3
11589.284 3
11589.796 7
11590.307 8
11590.818 2
11591.330 3
11591.841 2
11592.353 7
11592.864 8
11593.376 4
11593.887 7
11594.399 3
11594.910 4
11595.422 7
11595.933 12
11596.445 10
11596.956 5
11597.468 5
11597.980 4
11598.491 5
11599.003 4
11599.514 5
11600.026 6
11600.538 8
11601.049 7
11601.561 6
11602.073 6
11602.584 0
11603.096 3
11603.608 5
11604.119 12
11604.631 7
11605.143 9
11605.655 5
11606.166 5
11606.678 9
11607.190 9
11607.702 12
11608.214 8
11608.725 9
11609.237 10
11609.749 12
11610.261 6
11610.773 3
11611.285 6
11611.797 2
11612.309 4
11612.820 5
11613.332 7
11613.844 9
11614.356 12
11614.868 11
11615.380 9
11615.892 9
11616.404 6
11616.916 10
11617.428 3
11617.940 5
11618.452 1
11618.964 9
11619.476 13
11619.988 5
11620.500 3
11621.013 4
11621.525 8
11622.037 7
11622.549 9
11623.061 4
11623.573 5
11624.085 4
11624.598 4
11625.110 3
11625.622 4
11626.134 5
11626.646 9
11627.159 7
11627.671 7
11628.183 8
11628.695 8
11629.208 8
11629.720 6
11630.232 7
11630.744 7
11631.257 9
11631.769 6
11632.281 10
11632.794 8
11633.306 11
11633.819 10
11634.331 4
11634.843 3
11635.356 3
11635.868 2
11636.381 6
11636.893 9
11637.405 10
11637.918 9
11638.430 10
11638.943 13
11639.455 9
11639.968 9
11640.480 9
11640.993 4
11641.505 6
11642.018 3
11642.531 4
11643.043 2
11643.556 4
11644.068 5
11644.581 8
11645.094 4
11645.606 1
11646.119 2
11646.632 6
11647.144 10
11647.657 9
11648.170 9
11648.682 4
11649.195 6
11649.708 6
11650.220 3
11650.733 4
11651.246 3
11651.759 4
11652.271 1
11652.784 0
11653.297 7
11653.810 7
11654.323 5
11654.836 10
11655.348 8
11655.861 10
11656.374 7
11656.887 6
11657.400 12
11657.913 4
11658.426 5
11658.939 6
11659.452 7
11659.965 3
11660.477 6
11660.990 5
11661.503 5
11662.016 7
11662.529 12
11663.042 7
11663.555 4
11664.069 3
11664.582 6
11665.095 4
11665.608 7
11666.121 10
11666.634 9
11667.147 7
11667.660 6
11668.173 3
11668.686 8
11669.200 8
11669.713 7
11670.226 12
11670.739 15
11671.252 13
11671.765 11
11672.279 7
11672.792 9
11673.305 13
11673.818 13
11674.332 12
11674.845 4
11675.358 5
11675.872 16
11676.385 15
11676.898 17
11677.411 21
11677.925 15
11678.438 10
11678.952 12
11679.465 13
11679.978 12
11680.492 9
11681.005 12
11681.519 22
11682.032 26
11682.545 17
11683.059 13
11683.572 12
11684.086 8
11684.599 15
11685.113 22
11685.626 17
11686.140 16
11686.653 14
11687.167 12
11687.681 14
11688.194 8
11688.708 14
11689.221 10
11689.735 16
11690.248 6
11690.762 7
11691.276 6
11691.789 5
11692.303 5
11692.817 9
11693.330 7
11693.844 9
11694.358 8
11694.872 6
11695.385 8
11695.899 11
11696.413 6
11696.926 3
11697.440 9
11697.954 2
11698.468 9
11698.982 9
11699.495 7
11700.009 10
11700.523 13
11701.037 7
11701.551 6
11702.065 9
11702.579 6
11703.092 10
11703.606 4
11704.120 4
11704.634 5
11705.148 6
11705.662 2
11706.176 2
11706.690 12
11707.204 7
11707.718 6
11708.232 11
11708.746 4
11709.260 5
11709.774 7
11710.288 5
11710.802 6
11711.316 7
11711.830 5
11712.345 10
11712.859 11
11713.373 19
11713.887 17
11714.401 14
11714.915 11
11715.429 6
11715.944 3
11716.458 11
11716.972 8
11717.486 5
11718.000 8
11718.515 5
11719.029 3
11719.543 4
11720.057 5
11720.572 5
11721.086 10
11721.600 9
11722.115 12
11722.629 7
11723.143 13
11723.658 9
11724.172 4
11724.686 6
11725.201 11
11725.715 10
11726.230 4
11726.744 6
11727.258 5
11727.773 12
11728.287 18
11728.802 18
11729.316 9
11729.831 13
11730.345 12
11730.860 8
11731.374 10
11731.889 5
11732.403 2
11732.918 7
11733.432 10
11733.947 14
11734.462 9
11734.976 8
11735.491 5
11736.005 9
11736.520 6
11737.035 4
11737.549 8
11738.064 7
11738.579 8
11739.093 5
11739.608 0
11740.123 2
11740.637 5
11741.152 5
11741.667 4
11742.182 5
11742.696 4
11743.211 4
11743.726 8
11744.241 7
11744.756 4
11745.270 1
11745.785 0
11746.300 0
11746.815 2
11747.330 7
11747.845 5
11748.360 5
11748.874 8
11749.389 10
11749.904 12
11750.419 9
11750.934 6
11751.449 5
11751.964 3
11752.479 7
11752.994 4
11753.509 2
11754.024 4
11754.539 4
11755.054 13
11755.569 9
11756.084 2
11756.599 3
11757.114 4
11757.629 9
11758.145 13
11758.660 11
11759.175 4
11759.690 5
11760.205 6
11760.720 3
11761.235 5
11761.751 8
11762.266 7
11762.781 6
11763.296 8
11763.811 4
11764.327 4
11764.842 8
11765.357 8
11765.872 10
11766.388 4
11766.903 3
11767.418 3
11767.934 3
11768.449 1
11768.964 3
11769.480 8
11769.995 2
11770.510 6
11771.026 2
11771.541 2
11772.057 3
11772.572 6
11773.087 3
11773.603 4
11774.118 1
11774.634 2
11775.149 4
11775.665 11
11776.180 7
11776.696 5
11777.211 7
11777.727 6
11778.242 6
11778.758 3
11779.274 9
11779.789 15
11780.305 11
11780.820 5
11781.336 4
11781.852 3
11782.367 2
11782.883 3
11783.398 6
11783.914 3
11784.430 2
11784.946 4
11785.461 5
11785.977 5
11786.493 7
11787.008 10
11787.524 6
11788.040 5
11788.556 5
11789.071 4
11789.587 4
11790.103 9
11790.619 6
11791.135 2
11791.651 6
11792.166 5
11792.682 4
11793.198 4
11793.714 4
11794.230 5
11794.746 5
11795.262 8
11795.778 9
11796.294 5
11796.809 2
11797.325 0
11797.841 3
11798.357 2
11798.873 5
11799.389 14
11799.905 15
11800.421 9
11800.937 3
11801.454 4
11801.970 10
11802.486 8
11803.002 7
11803.518 6
11804.034 3
11804.550 5
11805.066 2
11805.582 5
11806.099 3
11806.615 1
11807.131 2
11807.647 4
11808.163 7
11808.679 1
11809.196 1
11809.712 6
11810.228 5
11810.744 4
11811.261 4
11811.777 2
11812.293 2
11812.810 1
11813.326 3
11813.842 8
11814.358 11
11814.875 14
11815.391 8
11815.908 6
11816.424 4
11816.940 6
11817.457 13
11817.973 8
11818.490 5
11819.006 3
11819.522 4
11820.039 4
11820.555 5
11821.072 1
11821.588 2
11822.105 9
11822.621 5
11823.138 2
11823.654 6
11824.171 6
11824.688 6
11825.204 5
11825.721 5
11826.237 6
11826.754 5
11827.270 1
11827.787 2
11828.304 5
11828.820 6
11829.337 0
11829.854 0
11830.370 4
11830.887 3
11831.404 9
11831.921 3
11832.437 1
11832.954 2
11833.471 7
11833.987 3
11834.504 0
11835.021 1
11835.538 5
11836.055 3
11836.571 1
11837.088 3
11837.605 1
11838.122 4
11838.639 10
11839.156 6
11839.673 3
11840.190 4
11840.706 7
11841.223 8
11841.740 5
11842.257 7
11842.774 3
11843.291 1
11843.808 1
11844.325 1
11844.842 0
11845.359 3
11845.876 2
11846.393 3
11846.910 8
11847.427 5
11847.944 6
11848.461 2
11848.978 3
11849.496 9
11850.013 7
11850.530 1
11851.047 6
11851.564 9
11852.081 6
11852.598 7
11853.116 2
11853.633 3
11854.150 3
11854.667 3
11855.184 5
11855.702 3
11856.219 6
11856.736 6
11857.253 3
11857.771 2
11858.288 8
11858.805 11
11859.323 7
11859.840 7
11860.357 6
11860.875 13
11861.392 11
11861.909 9
11862.427 8
11862.944 8
11863.462 5
11863.979 6
11864.496 3
11865.014 1
11865.531 6
11866.049 2
11866.566 2
11867.084 6
11867.601 6
11868.119 5
11868.636 2
11869.154 2
11869.671 3
11870.189 2
11870.706 2
11871.224 2
11871.742 4
11872.259 1
11872.777 3
11873.294 5
11873.812 4
11874.330 3
11874.847 6
11875.365 4
11875.883 3
11876.400 5
11876.918 3
11877.436 6
11877.953 10
11878.471 5
11878.989 3
11879.507 8
11880.024 6
11880.542 6
11881.060 7
11881.578 5
11882.096 5
11882.613 6
11883.131 5
11883.649 7
11884.167 7
11884.685 5
11885.203 5
11885.721 7
11886.238 8
11886.756 5
11887.274 5
11887.792 3
11888.310 7
11888.828 10
11889.346 3
11889.864 9
11890.382 5
11890.900 4
11891.418 5
11891.936 5
11892.454 7
11892.972 5
11893.490 4
11894.008 2
11894.526 2
11895.045 6
11895.563 5
11896.081 4
11896.599 1
11897.117 5
11897.635 9
11898.153 18
11898.671 16
11899.190 8
11899.708 12
11900.226 9
11900.744 10
11901.263 9
11901.781 3
11902.299 4
11902.817 7
11903.336 4
11903.854 11
11904.372 13
11904.890 9
11905.409 11
11905.927 9
11906.445 4
11906.964 4
11907.482 8
11908.001 4
11908.519 7
11909.037 3
11909.556 8
11910.074 5
11910.593 2
11911.111 5
11911.629 6
11912.148 4
11912.666 2
11913.185 6
11913.703 5
11914.222 8
11914.740 4
11915.259 2
11915.777 3
11916.296 1
11916.815 6
11917.333 6
11917.852 6
11918.370 8
11918.889 3
11919.408 6
11919.926 6
11920.445 13
11920.964 6
11921.482 5
11922.001 6
11922.520 9
11923.038 15
11923.557 9
11924.076 14
11924.594 5
11925.113 4
11925.632 5
11926.151 1
11926.670 1
11927.188 3
11927.707 4
11928.226 1
11928.745 5
11929.264 9
11929.782 4
11930.301 4
11930.820 4
11931.339 3
11931.858 3
11932.377 5
11932.896 2
11933.415 3
11933.934 2
11934.453 1
11934.972 3
11935.490 1
11936.009 1
11936.528 6
11937.047 6
11937.566 5
11938.086 6
11938.605 4
11939.124 6
11939.643 9
11940.162 8
11940.681 6
11941.200 5
11941.719 10
11942.238 6
11942.757 2
11943.276 0
11943.796 2
11944.315 3
11944.834 4
11945.353 1
11945.872 4
11946.392 4
11946.911 4
11947.430 2
11947.949 9
11948.468 9
11948.988 3
11949.507 9
11950.026 4
11950.546 3
11951.065 8
11951.584 3
11952.104 0
11952.623 2
11953.142 1
11953.662 3
11954.181 4
11954.700 0
11955.220 1
11955.739 3
11956.259 9
11956.778 5
11957.298 3
11957.817 6
11958.336 3
11958.856 3
11959.375 4
11959.895 9
11960.414 6
11960.934 7
11961.453 3
11961.973 3
11962.493 2
11963.012 6
11963.532 1
11964.051 3
11964.571 11
11965.091 6
11965.610 4
11966.130 3
11966.649 2
11967.169 5
11967.689 12
11968.208 10
11968.728 3
11969.248 5
11969.768 7
11970.287 7
11970.807 12
11971.327 7
11971.847 5
11972.366 6
11972.886 5
11973.406 3
11973.926 7
11974.446 7
11974.965 7
11975.485 6
11976.005 4
11976.525 4
11977.045 4
11977.565 4
11978.085 5
11978.605 8
11979.124 13
11979.644 8
11980.164 10
11980.684 14
11981.204 13
11981.724 8
11982.244 5
11982.764 5
11983.284 4
11983.804 3
11984.324 2
11984.844 5
11985.364 10
11985.884 5
11986.404 2
11986.925 5
11987.445 8
11987.965 8
11988.485 6
11989.005 4
11989.525 4
11990.045 2
11990.566 2
11991.086 8
11991.606 7
11992.126 2
11992.646 2
11993.167 3
11993.687 4
11994.207 4
11994.727 5
11995.248 5
11995.768 6
11996.288 8
11996.808 1
11997.329 6
11997.849 5
11998.369 13
11998.890 14
11999.410 8
11999.930 6
12000.451 2
12000.971 3
12001.492 5
12002.012 2
12002.532 3
12003.053 2
12003.573 4
12004.094 4
12004.614 2
12005.135 1
12005.655 4
12006.176 3
12006.696 3
12007.217 2
12007.737 3
12008.258 6
12008.779 3
12009.299 4
12009.820 1
12010.340 3
12010.861 2
12011.381 3
12011.902 4
12012.423 2
12012.943 6
12013.464 3
12013.985 8
12014.505 5
12015.026 8
12015.547 3
12016.068 2
12016.588 3
12017.109 4
12017.630 10
12018.151 6
12018.671 5
12019.192 2
12019.713 4
12020.234 6
12020.755 2
12021.275 9
12021.796 6
12022.317 3
12022.838 2
12023.359 9
12023.880 6
12024.401 2
12024.922 10
12025.442 9
12025.963 2
12026.484 2
12027.005 0
12027.526 0
12028.047 0
12028.568 2
12029.089 2
12029.610 3
12030.131 3
12030.652 5
12031.173 5
12031.694 3
12032.216 8
12032.737 9
12033.258 5
12033.779 5
12034.300 2
12034.821 8
12035.342 4
12035.863 5
12036.384 3
12036.906 3
12037.427 1
12037.948 3
12038.469 0
12038.990 4
12039.512 4
12040.033 3
12040.554 5
12041.075 7
12041.597 1
12042.118 4
12042.639 5
12043.161 4
12043.682 1
12044.203 2
12044.725 2
12045.246 2
12045.767 3
12046.289 3
12046.810 2
12047.331 7
12047.853 10
12048.374 7
12048.896 4
12049.417 6
12049.939 8
12050.460 7
12050.982 7
12051.503 6
12052.025 5
12052.546 1
12053.068 1
12053.589 3
12054.111 7
12054.632 7
12055.154 5
12055.675 2
12056.197 3
12056.719 2
12057.240 4
12057.762 6
12058.283 1
12058.805 0
12059.327 3
12059.848 5
12060.370 11
12060.892 9
12061.413 4
12061.935 7
12062.457 8
12062.979 7
12063.500 4
12064.022 6
12064.544 2
12065.066 4
12065.587 5
12066.109 6
12066.631 2
12067.153 4
12067.675 4
12068.197 2
12068.718 2
12069.240 3
12069.762 3
12070.284 1
12070.806 2
12071.328 0
12071.850 3
12072.372 2
12072.894 6
12073.416 4
12073.938 5
12074.460 5
12074.982 0
12075.504 3
12076.026 4
12076.548 3
12077.070 3
12077.592 2
12078.114 0
12078.636 1
12079.158 2
12079.680 0
12080.202 1
12080.724 1
12081.246 5
12081.769 1
12082.291 8
12082.813 9
12083.335 7
12083.857 7
12084.379 13
12084.902 10
12085.424 10
12085.946 8
12086.468 11
12086.991 2
12087.513 5
12088.035 4
12088.557 1
12089.080 6
12089.602 3
12090.124 1
12090.647 4
12091.169 7
12091.691 14
12092.214 6
12092.736 4
12093.259 4
12093.781 6
12094.303 3
12094.826 0
12095.348 0
12095.871 2
12096.393 5
12096.916 0
12097.438 4
12097.961 5
12098.483 7
12099.006 7
12099.528 2
12100.051 3
12100.573 4
12101.096 10
12101.618 5
12102.141 5
12102.664 13
12103.186 10
12103.709 4
12104.231 3
12104.754 0
12105.277 1
12105.799 2
12106.322 6
12106.845 1
12107.367 2
12107.890 2
12108.413 2
12108.936 4
12109.458 6
12109.981 3
12110.504 5
12111.027 6
12111.549 9
12112.072 8
12112.595 5
12113.118 3
12113.641 2
12114.163 4
12114.686 5
12115.209 8
12115.732 7
12116.255 6
12116.778 5
12117.301 4
12117.824 3
12118.347 1
12118.870 3
12119.392 1
12119.915 4
12120.438 2
12120.961 3
12121.484 0
12122.007 4
12122.530 4
12123.053 2
12123.577 3
12124.100 2
12124.623 1
12125.146 3
12125.669 6
12126.192 4
12126.715 2
12127.238 2
12127.761 4
12128.284 3
12128.808 4
12129.331 10
12129.854 6
12130.377 0
12130.900 2
12131.424 5
12131.947 5
12132.470 3
12132.993 4
12133.516 2
12134.040 6
12134.563 5
12135.086 8
12135.610 5
12136.133 1
12136.656 3
12137.180 6
12137.703 9
12138.226 1
12138.750 3
12139.273 3
12139.796 4
12140.320 8
12140.843 9
12141.367 1
12141.890 1
12142.414 2
12142.937 4
12143.461 9
12143.984 7
12144.508 5
12145.031 4
12145.555 3
12146.078 6
12146.602 9
12147.125 7
12147.649 4
12148.172 6
12148.696 1
12149.219 1
12149.743 4
12150.267 4
12150.790 3
12151.314 2
12151.838 1
12152.361 3
12152.885 0
12153.409 5
12153.932 4
12154.456 6
12154.980 6
12155.504 4
12156.027 5
12156.551 8
12157.075 8
12157.599 0
12158.122 1
12158.646 3
12159.170 2
12159.694 5
12160.218 6
12160.741 9
12161.265 7
12161.789 7
12162.313 2
12162.837 2
12163.361 7
12163.885 10
12164.409 7
12164.933 5
12165.457 0
12165.981 4
12166.505 10
12167.028 11
12167.552 5
12168.076 2
12168.601 2
12169.125 1
12169.649 6
12170.173 4
12170.697 2
12171.221 3
12171.745 6
12172.269 3
12172.793 4
12173.317 2
12173.841 2
12174.365 4
12174.890 2
12175.414 1
12175.938 6
12176.462 5
12176.986 5
12177.510 1
12178.035 0
12178.559 4
12179.083 7
12179.607 4
12180.132 6
12180.656 8
12181.180 1
12181.705 1
12182.229 2
12182.753 5
12183.277 7
12183.802 8
12184.326 4
12184.851 4
12185.375 1
12185.899 6
12186.424 4
12186.948 1
12187.473 3
12187.997 8
12188.521 13
12189.046 5
12189.570 2
12190.095 1
12190.619 5
12191.144 7
12191.668 2
12192.193 6
12192.717 2
12193.242 4
12193.766 4
12194.291 10
12194.816 11
12195.340 1
12195.865 2
12196.389 2
12196.914 1
12197.439 4
12197.963 8
12198.488 7
12199.013 3
12199.537 3
12200.062 11
12200.587 9
12201.111 5
12201.636 5
12202.161 2
12202.686 3
12203.210 6
12203.735 3
12204.260 3
12204.785 1
12205.310 1
12205.834 5
12206.359 3
12206.884 7
12207.409 7
12207.934 3
12208.459 4
12208.983 1
12209.508 1
12210.033 6
12210.558 7
12211.083 2
12211.608 6
12212.133 5
12212.658 1
12213.183 2
12213.708 0
12214.233 1
12214.758 2
12215.283 4
12215.808 2
12216.333 3
12216.858 2
12217.383 2
12217.908 1
12218.433 3
12218.958 3
12219.483 4
12220.009 4
12220.534 5
12221.059 3
12221.584 3
12222.109 4
12222.634 4
12223.160 2
12223.685 3
12224.210 9
12224.735 9
12225.260 6
12225.786 10
12226.311 8
12226.836 6
12227.361 13
12227.887 8
12228.412 2
12228.937 2
12229.463 3
12229.988 1
12230.513 1
12231.039 8
12231.564 11
12232.089 6
12232.615 3
12233.140 3
12233.666 2
12234.191 3
12234.717 5
12235.242 5
12235.767 2
12236.293 6
12236.818 6
12237.344 6
12237.869 2
12238.395 1
12238.920 2
12239.446 4
12239.972 8
12240.497 4
12241.023 2
12241.548 4
12242.074 5
12242.599 4
12243.125 10
12243.651 5
12244.176 3
12244.702 8
12245.228 2
12245.753 2
12246.279 1
12246.805 5
12247.330 4
12247.856 2
12248.382 8
12248.908 7
12249.433 6
12249.959 4
12250.485 2
12251.011 2
12251.536 3
12252.062 2
12252.588 2
12253.114 3
12253.640 4
12254.166 8
12254.691 2
12255.217 2
12255.743 4
12256.269 3
12256.795 0
12257.321 1
12257.847 7
12258.373 8
12258.899 5
12259.425 3
12259.951 3
12260.477 6
12261.003 1
12261.529 3
12262.055 4
12262.581 5
12263.107 7
12263.633 5
12264.159 5
12264.685 2
12265.211 2
12265.737 2
12266.263 5
12266.789 6
12267.316 8
12267.842 8
12268.368 5
12268.894 4
12269.420 5
12269.946 5
12270.473 1
12270.999 8
12271.525 6
12272.051 3
12272.578 4
12273.104 4
12273.630 1
12274.156 3
12274.683 6
12275.209 4
12275.735 2
12276.262 11
12276.788 7
12277.314 6
12277.841 7
12278.367 4
12278.893 8
12279.420 6
12279.946 6
12280.473 3
12280.999 6
12281.525 4
12282.052 4
12282.578 3
12283.105 2
12283.631 0
12284.158 3
12284.684 1
12285.211 4
12285.737 3
12286.264 4
12286.790 5
12287.317 2
12287.844 1
12288.370 0
12288.897 7
12289.423 5
12289.950 2
12290.477 2
12291.003 5
12291.530 1
12292.057 4
12292.583 6
12293.110 7
12293.637 5
12294.163 3
12294.690 7
12295.217 9
12295.744 6
12296.270 5
12296.797 4
12297.324 2
12297.851 4
12298.377 4
12298.904 5
12299.431 7
12299.958 0
12300.485 5
12301.012 8
12301.539 5
12302.065 4
12302.592 5
12303.119 3
12303.646 3
12304.173 3
12304.700 10
12305.227 7
12305.754 6
12306.281 2
12306.808 3
12307.335 2
12307.862 5
12308.389 1
12308.916 3
12309.443 2
12309.970 0
12310.497 1
12311.024 6
12311.551 6
12312.078 5
12312.605 5
12313.132 3
12313.660 1
12314.187 4
12314.714 3
12315.241 1
12315.768 2
12316.295 3
12316.823 2
12317.350 2
12317.877 2
12318.404 1
12318.931 5
12319.459 4
12319.986 4
12320.513 0
12321.041 0
12321.568 2
12322.095 3
12322.622 5
12323.150 7
12323.677 3
12324.205 1
12324.732 1
12325.259 0
12325.787 2
12326.314 1
12326.841 2
12327.369 1
12327.896 3
12328.424 5
12328.951 1
12329.479 0
12330.006 3
12330.534 2
12331.061 3
12331.589 3
12332.116 2
12332.644 2
12333.171 4
12333.699 6
12334.226 4
12334.754 2
12335.282 1
12335.809 3
12336.337 5
12336.864 5
12337.392 9
12337.920 8
12338.447 1
12338.975 2
12339.503 0
12340.030 3
12340.558 11
12341.086 5
12341.613 1
12342.141 4
12342.669 4
12343.197 4
12343.724 8
12344.252 7
12344.780 3
12345.308 4
12345.836 2
12346.364 6
12346.891 5
12347.419 5
12347.947 1
12348.475 3
12349.003 1
12349.531 1
12350.059 5
12350.587 8
12351.114 10
12351.642 4
12352.170 2
12352.698 4
12353.226 4
12353.754 5
12354.282 4
12354.810 5
12355.338 3
12355.866 1
12356.394 3
12356.922 5
12357.450 4
12357.979 2
12358.507 7
12359.035 4
12359.563 1
12360.091 6
12360.619 4
12361.147 1
12361.675 2
12362.204 7
12362.732 7
12363.260 4
12363.788 5
12364.316 5
12364.845 2
12365.373 1
12365.901 0
12366.429 1
12366.958 5
12367.486 9
12368.014 7
12368.542 6
12369.071 5
12369.599 2
12370.127 0
12370.656 3
12371.184 3
12371.712 3
12372.241 0
12372.769 0
12373.298 0
12373.826 2
12374.354 2
12374.883 0
12375.411 0
12375.940 1
12376.468 0
12376.997 4
12377.525 3
12378.054 4
12378.582 8
12379.111 7
12379.639 5
12380.168 6
12380.696 1
12381.225 1
12381.754 0
12382.282 0
12382.811 5
12383.339 3
12383.868 1
12384.397 4
12384.925 5
12385.454 7
12385.983 10
12386.511 8
12387.040 2
12387.569 1
12388.097 3
12388.626 2
12389.155 1
12389.684 4
12390.212 5
12390.741 3
12391.270 6
12391.799 6
12392.328 5
12392.856 1
12393.385 2
12393.914 7
12394.443 7
12394.972 3
12395.501 6
12396.030 2
12396.558 1
12397.087 0
12397.616 4
12398.145 1
12398.674 1
12399.203 0
12399.732 1
12400.261 2
12400.790 0
12401.319 0
12401.848 2
12402.377 2
12402.906 7
12403.435 8
12403.964 3
12404.493 4
12405.022 6
12405.551 1
12406.081 1
12406.610 3
12407.139 6
12407.668 5
12408.197 9
12408.726 3
12409.255 5
12409.785 3
12410.314 1
12410.843 2
12411.372 4
12411.901 7
12412.431 4
12412.960 2
12413.489 9
12414.018 16
12414.548 6
12415.077 2
12415.606 1
12416.136 2
12416.665 3
12417.194 5
12417.724 6
12418.253 5
12418.782 6
12419.312 5
12419.841 6
12420.371 11
12420.900 9
12421.429 9
12421.959 4
12422.488 3
12423.018 5
12423.547 4
12424.077 6
12424.606 2
12425.136 4
12425.665 5
12426.195 3
12426.724 2
12427.254 2
12427.783 3
12428.313 1
12428.843 10
12429.372 8
12429.902 4
12430.431 5
12430.961 2
12431.491 2
12432.020 3
12432.550 2
12433.080 3
12433.609 0
12434.139 3
12434.669 8
12435.199 7
12435.728 6
12436.258 4
12436.788 5
12437.318 10
12437.847 11
12438.377 4
12438.907 4
12439.437 2
12439.967 3
12440.496 2
12441.026 1
12441.556 4
12442.086 3
12442.616 3
12443.146 1
12443.676 4
12444.206 5
12444.735 7
12445.265 6
12445.795 3
12446.325 0
12446.855 4
12447.385 4
12447.915 4
12448.445 2
12448.975 1
12449.505 2
12450.035 0
12450.565 1
12451.095 1
12451.625 1
12452.156 2
12452.686 6
12453.216 1
12453.746 3
12454.276 2
12454.806 6
12455.336 4
12455.866 7
12456.397 6
12456.927 5
12457.457 7
12457.987 5
12458.517 5
12459.048 3
12459.578 3
12460.108 4
12460.638 4
12461.169 2
12461.699 6
12462.229 6
12462.760 10
12463.290 13
12463.820 9
12464.351 3
12464.881 4
12465.411 2
12465.942 2
12466.472 2
12467.002 2
12467.533 3
12468.063 5
12468.594 3
12469.124 2
12469.655 2
12470.185 1
12470.716 3
12471.246 4
12471.777 2
12472.307 2
12472.838 4
12473.368 4
12473.899 3
12474.429 4
12474.960 8
12475.490 7
12476.021 6
12476.552 5
12477.082 3
12477.613 1
12478.143 4
12478.674 5
12479.205 6
12479.735 6
12480.266 3
12480.797 7
12481.327 5
12481.858 8
12482.389 3
12482.920 5
12483.450 3
12483.981 3
12484.512 6
12485.043 6
12485.574 2
12486.104 2
12486.635 1
12487.166 6
12487.697 6
12488.228 4
12488.759 3
12489.289 2
12489.820 3
12490.351 3
12490.882 1
12491.413 3
12491.944 4
12492.475 3
12493.006 2
12493.537 2
12494.068 6
12494.599 6
12495.130 5
12495.661 3
12496.192 3
12496.723 7
12497.254 9
12497.785 9
12498.316 3
12498.847 3
12499.378 3
12499.909 10
12500.440 6
12500.971 6
12501.503 9
12502.034 6
12502.565 3
12503.096 3
12503.627 2
12504.158 1
12504.690 5
12505.221 3
12505.752 6
12506.283 7
12506.814 8
12507.346 5
12507.877 6
12508.408 4
12508.940 0
12509.471 4
12510.002 5
12510.534 4
12511.065 6
12511.596 5
12512.128 2
12512.659 4
12513.190 7
12513.722 6
12514.253 6
12514.785 3
12515.316 1
12515.847 2
12516.379 7
12516.910 3
12517.442 7
12517.973 5
12518.505 4
12519.036 2
12519.568 1
12520.099 4
12520.631 5
12521.162 4
12521.694 2
12522.225 2
12522.757 4
12523.289 7
12523.820 5
12524.352 3
12524.884 1
12525.415 0
12525.947 1
12526.478 1
12527.010 2
12527.542 3
12528.074 2
12528.605 7
12529.137 3
12529.669 2
12530.200 5
12530.732 5
12531.264 8
12531.796 5
12532.327 2
12532.859 3
12533.391 1
12533.923 3
12534.455 0
12534.987 1
12535.518 4
12536.050 10
12536.582 5
12537.114 4
12537.646 7
12538.178 6
12538.710 2
12539.242 0
12539.774 1
12540.306 1
12540.838 3
12541.370 5
12541.902 4
12542.434 2
12542.966 9
12543.498 5
12544.030 6
12544.562 8
12545.094 5
12545.626 3
12546.158 3
12546.690 4
12547.222 2
12547.754 5
12548.286 5
12548.818 4
12549.351 3
12549.883 3
12550.415 8
12550.947 8
12551.479 7
12552.011 8
12552.544 6
12553.076 3
12553.608 11
12554.140 5
12554.673 7
12555.205 7
12555.737 9
12556.270 9
12556.802 13
12557.334 10
12557.866 10
12558.399 9
12558.931 8
12559.464 6
12559.996 6
12560.528 5
12561.061 1
12561.593 2
12562.125 2
12562.658 6
12563.190 5
12563.723 4
12564.255 6
12564.788 2
12565.320 4
12565.853 12
12566.385 11
12566.918 3
12567.450 10
12567.983 9
12568.515 11
12569.048 8
12569.581 14
12570.113 10
12570.646 7
12571.178 6
12571.711 6
12572.244 15
12572.776 17
12573.309 15
12573.842 14
12574.374 12
12574.907 8
12575.440 5
12575.972 3
12576.505 1
12577.038 2
12577.570 3
12578.103 12
12578.636 5
12579.169 6
12579.702 4
12580.234 6
12580.767 6
12581.300 8
12581.833 1
12582.366 1
12582.899 6
12583.431 7
12583.964 7
12584.497 12
12585.030 8
12585.563 6
12586.096 3
12586.629 5
12587.162 10
12587.695 12
12588.228 6
12588.761 3
12589.294 1
12589.827 3
12590.360 10
12590.893 7
12591.426 4
12591.959 4
12592.492 4
12593.025 3
12593.558 2
12594.091 3
12594.624 5
12595.157 1
12595.691 3
12596.224 2
12596.757 5
12597.290 8
12597.823 3
12598.356 10
12598.890 8
12599.423 13
12599.956 5
12600.489 6
12601.022 7
12601.556 7
12602.089 4
12602.622 3
12603.155 2
12603.689 3
12604.222 2
12604.755 1
12605.289 6
12605.822 9
12606.355 8
12606.889 6
12607.422 7
12607.956 8
12608.489 9
12609.022 5
12609.556 10
12610.089 8
12610.623 5
12611.156 5
12611.690 10
12612.223 4
12612.757 3
12613.290 2
12613.824 2
12614.357 5
12614.891 7
12615.424 9
12615.958 7
12616.491 1
12617.025 4
12617.558 1
12618.092 4
12618.626 3
12619.159 3
12619.693 4
12620.227 4
12620.760 3
12621.294 3
12621.828 6
12622.361 4
12622.895 5
12623.429 6
12623.962 3
12624.496 0
12625.030 0
12625.564 3
12626.097 3
12626.631 9
12627.165 8
12627.699 5
12628.233 3
12628.766 4
12629.300 3
12629.834 1
12630.368 4
12630.902 4
12631.436 0
12631.970 4
12632.504 2
12633.038 2
12633.571 5
12634.105 4
12634.639 2
12635.173 2
12635.707 1
12636.241 6
12636.775 4
12637.309 6
12637.843 6
12638.377 7
12638.911 6
12639.445 4
12639.979 5
12640.514 7
12641.048 3
12641.582 4
12642.116 10
12642.650 12
12643.184 4
12643.718 5
12644.252 2
12644.787 2
12645.321 2
12645.855 1
12646.389 4
12646.923 3
12647.458 2
12647.992 2
12648.526 3
12649.060 1
12649.595 4
12650.129 6
12650.663 5
12651.197 2
12651.732 5
12652.266 4
12652.800 5
12653.335 2
12653.869 0
12654.403 3
12654.938 3
12655.472 4
12656.007 4
12656.541 2
12657.075 4
12657.610 3
12658.144 2
12658.679 0
12659.213 1
12659.748 5
12660.282 6
12660.817 7
12661.351 3
12661.886 3
12662.420 4
12662.955 2
12663.489 4
12664.024 1
12664.559 0
12665.093 0
12665.628 0
12666.162 0
12666.697 3
12667.232 8
12667.766 1
12668.301 5
12668.836 1
12669.370 4
12669.905 5
12670.440 12
12670.974 10
12671.509 2
12672.044 5
12672.579 5
12673.113 1
12673.648 1
12674.183 1
12674.718 0
12675.253 1
12675.787 5
12676.322 3
12676.857 0
12677.392 3
12677.927 2
12678.462 6
12678.997 2
12679.532 3
12680.066 1
12680.601 2
12681.136 6
12681.671 4
12682.206 5
12682.741 7
12683.276 7
12683.811 10
12684.346 4
12684.881 2
12685.416 2
12685.951 8
12686.486 6
12687.021 3
12687.556 4
12688.091 3
12688.627 0
12689.162 9
12689.697 13
12690.232 10
12690.767 10
12691.302 7
12691.837 4
12692.372 1
12692.908 4
12693.443 3
12693.978 1
12694.513 1
12695.048 2
12695.584 5
12696.119 3
12696.654 0
12697.189 1
12697.725 1
12698.260 4
12698.795 3
12699.331 3
12699.866 7
12700.401 6
12700.937 6
12701.472 4
12702.007 1
12702.543 3
12703.078 7
12703.614 9
12704.149 6
12704.684 4
12705.220 3
12705.755 11
12706.291 9
12706.826 4
12707.362 2
12707.897 9
12708.433 6
12708.968 3
12709.504 2
12710.039 4
12710.575 4
12711.111 3
12711.646 1
12712.182 5
12712.717 2
12713.253 2
12713.788 1
12714.324 2
12714.860 5
12715.395 7
12715.931 7
12716.467 4
12717.002 4
12717.538 3
12718.074 3
12718.610 4
12719.145 7
12719.681 5
12720.217 3
12720.753 1
12721.288 2
12721.824 4
12722.360 0
12722.896 1
12723.432 2
12723.967 4
12724.503 6
12725.039 3
12725.575 5
12726.111 4
12726.647 1
12727.183 5
12727.719 2
12728.255 3
12728.790 9
12729.326 3
12729.862 7
12730.398 4
12730.934 4
12731.470 0
12732.006 2
12732.542 2
12733.078 3
12733.614 1
12734.150 7
12734.686 7
12735.223 5
12735.759 4
12736.295 5
12736.831 5
12737.367 4
12737.903 4
12738.439 1
12738.975 1
12739.512 3
12740.048 0
12740.584 1
12741.120 1
12741.656 0
12742.193 6
12742.729 5
12743.265 9
12743.801 5
12744.338 7
12744.874 7
12745.410 12
12745.946 9
12746.483 8
12747.019 5
12747.555 4
12748.092 5
12748.628 2
12749.164 0
12749.701 2
12750.237 3
12750.774 10
12751.310 9
12751.846 2
12752.383 3
12752.919 8
12753.456 9
12753.992 7
12754.529 3
12755.065 2
12755.602 5
12756.138 6
12756.675 2
12757.211 7
12757.748 10
12758.284 9
12758.821 6
12759.357 2
12759.894 2
12760.431 4
12760.967 10
12761.504 5
12762.041 12
12762.577 3
12763.114 3
12763.651 6
12764.187 6
12764.724 4
12765.261 1
12765.797 1
12766.334 9
12766.871 12
12767.408 11
12767.944 5
12768.481 6
12769.018 3
12769.555 3
12770.091 4
12770.628 5
12771.165 5
12771.702 6
12772.239 6
12772.776 6
12773.313 1
12773.849 0
12774.386 7
12774.923 7
12775.460 12
12775.997 8
12776.534 4
12777.071 1
12777.608 6
12778.145 2
12778.682 2
12779.219 2
12779.756 3
12780.293 3
12780.830 2
12781.367 4
12781.904 0
12782.441 2
12782.978 8
12783.515 8
12784.052 9
12784.589 4
12785.127 3
12785.664 9
12786.201 7
12786.738 4
12787.275 5
12787.812 5
12788.350 3
12788.887 3
12789.424 7
12789.961 4
12790.498 4
12791.036 2
12791.573 2
12792.110 1
12792.647 6
12793.185 7
12793.722 8
12794.259 6
12794.797 9
12795.334 8
12795.871 11
12796.409 13
12796.946 8
12797.483 3
12798.021 6
12798.558 7
12799.096 4
12799.633 6
12800.171 5
12800.708 5
12801.245 2
12801.783 0
12802.320 3
12802.858 5
12803.395 7
12803.933 5
12804.470 5
12805.008 7
12805.546 7
12806.083 3
12806.621 3
12807.158 4
12807.696 3
12808.233 3
12808.771 5
12809.309 7
12809.846 7
12810.384 9
12810.922 7
12811.459 5
12811.997 8
12812.535 6
12813.072 1
12813.610 3
12814.148 4
12814.686 15
12815.223 13
12815.761 6
12816.299 8
12816.837 6
12817.374 5
12817.912 13
12818.450 17
12818.988 10
12819.526 6
12820.064 9
12820.601 8
12821.139 8
12821.677 10
12822.215 13
12822.753 9
12823.291 4
12823.829 6
12824.367 6
12824.905 2
12825.443 7
12825.981 6
12826.519 7
12827.057 8
12827.595 8
12828.133 5
12828.671 0
12829.209 1
12829.747 3
12830.285 6
12830.823 4
12831.361 8
12831.899 9
12832.437 7
12832.975 7
12833.514 4
12834.052 8
12834.590 12
12835.128 14
12835.666 27
12836.204 18
12836.743 12
12837.281 9
12837.819 11
12838.357 15
12838.896 16
12839.434 15
12839.972 10
12840.510 12
12841.049 8
12841.587 14
12842.125 19
12842.664 14
12843.202 11
12843.740 10
12844.279 7
12844.817 11
12845.355 17
12845.894 15
12846.432 15
12846.971 8
12847.509 9
12848.048 15
12848.586 10
12849.124 5
12849.663 6
12850.201 6
12850.740 5
12851.278 4
12851.817 5
12852.355 11
12852.894 12
12853.433 14
12853.971 24
12854.510 24
12855.048 31
12855.587 23
12856.126 21
12856.664 33
12857.203 30
12857.741 24
12858.280 23
12858.819 28
12859.357 33
12859.896 48
12860.435 67
12860.974 53
12861.512 53
12862.051 47
12862.590 45
12863.128 48
12863.667 61
12864.206 54
12864.745 47
12865.284 56
12865.822 43
12866.361 44
12866.900 64
12867.439 52
12867.978 47
12868.517 46
12869.056 42
12869.594 27
12870.133 27
12870.672 22
12871.211 15
12871.750 17
12872.289 20
12872.828 14
12873.367 6
12873.906 6
12874.445 12
12874.984 9
12875.523 8
12876.062 9
12876.601 4
12877.140 2
12877.679 8
12878.218 9
12878.757 7
12879.296 5
12879.836 7
12880.375 9
12880.914 8
12881.453 6
12881.992 3
12882.531 4
12883.070 4
12883.610 7
12884.149 9
12884.688 7
12885.227 7
12885.766 5
12886.306 7
12886.845 14
12887.384 12
12887.923 9
12888.463 7
12889.002 8
12889.541 5
12890.081 6
12890.620 3
12891.159 11
12891.699 8
12892.238 4
12892.777 10
12893.317 8
12893.856 5
12894.396 3
12894.935 5
12895.474 9
12896.014 9
12896.553 3
12897.093 5
12897.632 8
12898.172 12
12898.711 10
12899.251 2
12899.790 1
12900.330 3
12900.869 3
12901.409 4
12901.949 4
12902.488 11
12903.028 9
12903.567 8
12904.107 4
12904.647 2
12905.186 2
12905.726 4
12906.266 6
12906.805 6
12907.345 4
12907.885 3
12908.424 1
12908.964 1
12909.504 1
12910.043 7
12910.583 6
12911.123 2
12911.663 1
12912.203 4
12912.742 5
12913.282 7
12913.822 2
12914.362 7
12914.902 4
12915.441 5
12915.981 10
12916.521 8
12917.061 5
12917.601 2
12918.141 9
12918.681 10
12919.221 9
12919.761 4
12920.301 3
12920.841 3
12921.381 11
12921.921 14
12922.461 11
12923.001 11
12923.541 10
12924.081 6
12924.621 9
12925.161 15
12925.701 10
12926.241 7
12926.781 4
12927.321 5
12927.861 6
12928.401 5
12928.941 7
12929.482 9
12930.022 5
12930.562 2
12931.102 5
12931.642 5
12932.182 2
12932.723 4
12933.263 1
12933.803 4
12934.343 1
12934.884 3
12935.424 0
12935.964 2
12936.504 3
12937.045 3
12937.585 5
12938.125 2
12938.666 6
12939.206 4
12939.746 2
12940.287 6
12940.827 6
12941.368 8
12941.908 2
12942.448 1
12942.989 1
12943.529 4
12944.070 3
12944.610 5
12945.151 4
12945.691 7
12946.232 10
12946.772 7
12947.313 8
12947.853 4
12948.394 6
12948.934 6
12949.475 5
12950.015 8
12950.556 2
12951.097 5
12951.637 6
12952.178 5
12952.718 4
12953.259 4
12953.800 6
12954.340 7
12954.881 8
12955.422 6
12955.962 11
12956.503 8
12957.044 5
12957.585 2
12958.125 2
12958.666 4
12959.207 4
12959.748 3
12960.288 4
12960.829 11
12961.370 11
12961.911 12
12962.452 8
12962.992 4
12963.533 1
12964.074 3
12964.615 7
12965.156 8
12965.697 6
12966.238 3
12966.779 7
12967.320 5
12967.861 4
12968.401 3
12968.942 4
12969.483 3
12970.024 3
12970.565 2
12971.106 0
12971.647 4
12972.188 4
12972.730 4
12973.271 3
12973.812 4
12974.353 4
12974.894 6
12975.435 4
12975.976 1
12976.517 0
12977.058 2
12977.599 1
12978.141 2
12978.682 3
12979.223 7
12979.764 6
12980.305 8
12980.847 9
12981.388 2
12981.929 4
12982.470 2
12983.012 1
12983.553 2
12984.094 4
12984.635 10
12985.177 10
12985.718 2
12986.259 3
12986.801 3
12987.342 9
12987.883 4
12988.425 6
12988.966 3
12989.508 6
12990.049 12
12990.590 2
12991.132 1
12991.673 2
12992.215 3
12992.756 4
12993.298 2
12993.839 5
12994.381 4
12994.922 3
12995.464 10
12996.005 6
12996.547 3
12997.088 5
12997.630 2
12998.171 8
12998.713 4
12999.255 5
12999.796 4
13000.338 6
13000.879 8
13001.421 7
13001.963 9
13002.504 6
13003.046 7
13003.588 7
13004.130 5
13004.671 5
13005.213 6
13005.755 1
13006.296 4
13006.838 3
13007.380 2
13007.922 1
13008.464 1
13009.005 3
13009.547 8
13010.089 5
13010.631 5
13011.173 2
13011.714 4
13012.256 10
13012.798 6
13013.340 4
13013.882 4
13014.424 4
13014.966 5
13015.508 0
13016.050 1
13016.592 1
13017.134 4
13017.676 12
13018.218 8
13018.760 9
13019.302 2
13019.844 4
13020.386 4
13020.928 7
13021.470 2
13022.012 1
13022.554 1
13023.096 4
13023.638 1
13024.180 3
13024.722 7
13025.265 3
13025.807 0
13026.349 5
13026.891 5
13027.433 4
13027.975 1
13028.518 1
13029.060 2
13029.602 2
13030.144 4
13030.687 5
13031.229 5
13031.771 5
13032.313 8
13032.856 7
13033.398 5
13033.940 5
13034.483 7
13035.025 13
13035.567 9
13036.110 6
13036.652 10
13037.195 12
13037.737 9
13038.279 8
13038.822 10
13039.364 8
13039.907 5
13040.449 5
13040.992 4
13041.534 8
13042.077 4
13042.619 2
13043.162 11
13043.704 9
13044.247 8
13044.789 8
13045.332 5
13045.874 5
13046.417 7
13046.959 6
13047.502 3
13048.045 3
13048.587 2
13049.130 5
13049.673 6
13050.215 5
13050.758 4
13051.301 2
13051.843 2
13052.386 8
13052.929 6
13053.471 9
13054.014 7
13054.557 5
13055.100 4
13055.642 4
13056.185 7
13056.728 8
13057.271 6
13057.814 7
13058.356 8
13058.899 6
13059.442 13
13059.985 8
13060.528 5
13061.071 2
13061.614 3
13062.157 5
13062.700 6
13063.242 0
13063.785 3
13064.328 3
13064.871 5
13065.414 4
13065.957 2
13066.500 4
13067.043 5
13067.586 2
13068.129 3
13068.672 8
13069.215 7
13069.758 7
13070.302 15
13070.845 15
13071.388 4
13071.931 4
13072.474 9
13073.017 7
13073.560 7
13074.103 5
13074.647 4
13075.190 5
13075.733 7
13076.276 7
13076.819 4
13077.363 4
13077.906 2
13078.449 3
13078.992 2
13079.536 7
13080.079 5
13080.622 5
13081.165 2
13081.709 7
13082.252 6
13082.795 4
13083.339 2
13083.882 1
13084.425 3
13084.969 5
13085.512 3
13086.056 5
13086.599 2
13087.143 4
13087.686 4
13088.229 3
13088.773 7
13089.316 12
13089.860 16
13090.403 11
13090.947 6
13091.490 1
13092.034 3
13092.577 2
13093.121 1
13093.665 1
13094.208 9
13094.752 9
13095.295 5
13095.839 3
13096.382 6
13096.926 4
13097.470 6
13098.013 3
13098.557 2
13099.101 0
13099.644 0
13100.188 4
13100.732 6
13101.276 12
13101.819 7
13102.363 3
13102.907 6
13103.451 8
13103.994 6
13104.538 4
13105.082 3
13105.626 7
13106.170 6
13106.713 2
13107.257 2
13107.801 6
13108.345 1
13108.889 4
13109.433 5
13109.977 8
13110.520 4
13111.064 5
13111.608 5
13112.152 8
13112.696 3
13113.240 1
13113.784 1
13114.328 1
13114.872 3
13115.416 3
13115.960 4
13116.504 3
13117.048 2
13117.592 3
13118.136 1
13118.681 1
13119.225 1
13119.769 7
13120.313 7
13120.857 6
13121.401 7
13121.945 5
13122.489 2
13123.034 3
13123.578 10
13124.122 8
13124.666 6
13125.210 5
13125.755 2
13126.299 5
13126.843 5
13127.387 4
13127.932 1
13128.476 3
13129.020 3
13129.564 2
13130.109 4
13130.653 11
13131.197 6
13131.742 8
13132.286 7
13132.831 3
13133.375 6
13133.919 7
13134.464 2
13135.008 2
13135.553 4
13136.097 5
13136.641 7
13137.186 3
13137.730 1
13138.275 1
13138.819 4
13139.364 8
13139.908 10
13140.453 8
13140.998 7
13141.542 5
13142.087 4
13142.631 2
13143.176 5
13143.720 7
13144.265 7
13144.810 14
13145.354 8
13145.899 10
13146.444 10
13146.988 5
13147.533 3
13148.078 6
13148.622 6
13149.167 6
13149.712 3
13150.256 5
13150.801 7
13151.346 2
13151.891 2
13152.436 2
13152.980 3
13153.525 3
13154.070 4
13154.615 6
13155.160 1
13155.704 1
13156.249 1
13156.794 2
13157.339 8
13157.884 9
13158.429 8
13158.974 4
13159.519 6
13160.064 9
13160.609 4
13161.154 1
13161.698 5
13162.243 6
13162.788 4
13163.333 1
13163.878 5
13164.424 4
13164.969 2
13165.514 2
13166.059 3
13166.604 2
13167.149 4
13167.694 1
13168.239 4
13168.784 6
13169.329 6
13169.874 6
13170.420 2
13170.965 2
13171.510 2
13172.055 3
13172.600 7
13173.145 9
13173.691 4
13174.236 3
13174.781 7
13175.326 10
13175.872 8
13176.417 3
13176.962 8
13177.508 8
13178.053 4
13178.598 3
13179.144 2
13179.689 3
13180.234 10
13180.780 12
13181.325 7
13181.870 9
13182.416 8
13182.961 5
13183.507 7
13184.052 3
13184.597 1
13185.143 1
13185.688 3
13186.234 6
13186.779 4
13187.325 1
13187.870 10
13188.416 9
13188.961 14
13189.507 19
13190.053 15
13190.598 11
13191.144 7
13191.689 3
13192.235 0
13192.780 1
13193.326 4
13193.872 5
13194.417 3
13194.963 5
13195.509 4
13196.054 11
13196.600 12
13197.146 3
13197.692 8
13198.237 7
13198.783 7
13199.329 8
13199.874 7
13200.420 8
13200.966 5
13201.512 3
13202.058 2
13202.603 10
13203.149 11
13203.695 4
13204.241 5
13204.787 2
13205.333 2
13205.879 4
13206.424 3
13206.970 4
13207.516 6
13208.062 2
13208.608 3
13209.154 5
13209.700 7
13210.246 5
13210.792 2
13211.338 0
13211.884 4
13212.430 1
13212.976 6
13213.522 4
13214.068 1
13214.614 5
13215.160 2
13215.706 7
13216.253 8
13216.799 3
13217.345 2
13217.891 5
13218.437 6
13218.983 7
13219.529 3
13220.076 3
13220.622 8
13221.168 8
13221.714 9
13222.260 8
13222.807 6
13223.353 3
13223.899 0
13224.445 3
13224.992 5
13225.538 3
13226.084 4
13226.631 1
13227.177 1
13227.723 2
13228.270 5
13228.816 3
13229.362 7
13229.909 4
13230.455 2
13231.001 6
13231.548 8
13232.094 7
13232.641 7
13233.187 10
13233.734 7
13234.280 6
13234.827 3
13235.373 2
13235.920 7
13236.466 3
13237.013 2
13237.559 5
13238.106 6
13238.652 6
13239.199 6
13239.745 3
13240.292 2
13240.839 0
13241.385 1
13241.932 1
13242.479 3
13243.025 4
13243.572 3
13244.119 5
13244.665 4
13245.212 1
13245.759 0
13246.305 5
13246.852 7
13247.399 6
13247.946 4
13248.492 6
13249.039 2
13249.586 1
13250.133 11
13250.680 8
13251.226 4
13251.773 1
13252.320 3
13252.867 7
13253.414 9
13253.961 6
13254.508 2
13255.054 4
13255.601 7
13256.148 4
13256.695 2
13257.242 5
13257.789 5
13258.336 5
13258.883 7
13259.430 5
13259.977 2
13260.524 3
13261.071 4
13261.618 4
13262.165 2
13262.712 2
13263.259 1
13263.806 2
13264.353 1
13264.901 6
13265.448 6
13265.995 4
13266.542 7
13267.089 5
13267.636 7
13268.183 9
13268.731 6
13269.278 7
13269.825 8
13270.372 3
13270.919 3
13271.467 5
13272.014 5
13272.561 6
13273.108 1
13273.656 6
13274.203 6
13274.750 6
13275.298 5
13275.845 3
13276.392 5
13276.940 5
13277.487 4
13278.034 2
13278.582 3
13279.129 3
13279.677 1
13280.224 3
13280.771 2
13281.319 4
13281.866 10
13282.414 8
13282.961 12
13283.509 16
13284.056 11
13284.604 12
13285.151 11
13285.699 11
13286.246 2
13286.794 7
13287.341 9
13287.889 5
13288.437 3
13288.984 4
13289.532 11
13290.079 7
13290.627 5
13291.175 6
13291.722 3
13292.270 5
13292.818 6
13293.365 7
13293.913 6
13294.461 2
13295.009 4
13295.556 5
13296.104 6
13296.652 2
13297.200 6
13297.747 5
13298.295 8
13298.843 8
13299.391 8
13299.939 5
13300.486 5
13301.034 10
13301.582 12
13302.130 6
13302.678 2
13303.226 5
13303.774 1
13304.322 0
13304.870 0
13305.417 1
13305.965 2
13306.513 7
13307.061 6
13307.609 9
13308.157 6
13308.705 3
13309.253 7
13309.801 7
13310.349 6
13310.897 3
13311.446 4
13311.994 2
13312.542 3
13313.090 6
13313.638 10
13314.186 9
13314.734 8
13315.282 6
13315.830 4
13316.379 3
13316.927 8
13317.475 8
13318.023 5
13318.571 5
13319.120 6
13319.668 8
13320.216 8
13320.764 3
13321.313 4
13321.861 7
13322.409 3
13322.957 0
13323.506 1
13324.054 5
13324.602 8
13325.151 5
13325.699 1
13326.247 3
13326.796 5
13327.344 6
13327.893 4
13328.441 6
13328.989 2
13329.538 5
13330.086 16
13330.635 11
13331.183 13
13331.732 10
13332.280 8
13332.829 3
13333.377 5
13333.926 4
13334.474 4
13335.023 6
13335.571 7
13336.120 7
13336.669 6
13337.217 6
13337.766 5
13338.314 7
13338.863 6
13339.412 7
13339.960 6
13340.509 11
13341.058 6
13341.606 6
13342.155 5
13342.704 9
13343.252 8
13343.801 13
13344.350 12
13344.899 9
13345.447 5
13345.996 12
13346.545 14
13347.094 11
13347.643 5
13348.191 6
13348.740 5
13349.289 7
13349.838 2
13350.387 5
13350.936 3
13351.484 3
13352.033 4
13352.582 1
13353.131 4
13353.680 4
13354.229 2
13354.778 6
13355.327 2
13355.876 3
13356.425 5
13356.974 2
13357.523 2
13358.072 1
13358.621 7
13359.170 5
13359.719 4
13360.268 6
13360.817 5
13361.366 5
13361.915 3
13362.465 8
13363.014 5
13363.563 1
13364.112 4
13364.661 6
13365.210 6
13365.759 4
13366.309 6
13366.858 11
13367.407 14
13367.956 9
13368.505 4
13369.055 4
13369.604 4
13370.153 2
13370.703 0
13371.252 0
13371.801 7
13372.350 9
13372.900 9
13373.449 9
13373.998 7
13374.548 5
13375.097 5
13375.647 1
13376.196 3
13376.745 10
13377.295 6
13377.844 5
13378.394 2
13378.943 4
13379.493 3
13380.042 1
13380.592 5
13381.141 6
13381.691 5
13382.240 5
13382.790 1
13383.339 0
13383.889 3
13384.438 2
13384.988 5
13385.537 6
13386.087 8
13386.637 9
13387.186 6
13387.736 7
13388.285 9
13388.835 4
13389.385 8
13389.934 5
13390.484 2
13391.034 3
13391.584 1
13392.133 1
13392.683 2
13393.233 1
13393.782 3
13394.332 5
13394.882 6
13395.432 5
13395.982 6
13396.531 5
13397.081 5
13397.631 4
13398.181 2
13398.731 4
13399.281 3
13399.831 2
13400.380 4
13400.930 4
13401.480 7
13402.030 7
13402.580 8
13403.130 8
13403.680 8
13404.230 8
13404.780 5
13405.330 7
13405.880 5
13406.430 3
13406.980 5
13407.530 4
13408.080 7
13408.630 4
13409.180 2
13409.730 1
13410.280 3
13410.830 0
13411.381 5
13411.931 9
13412.481 9
13413.031 8
13413.581 2
13414.131 1
13414.681 1
13415.232 0
13415.782 1
13416.332 1
13416.882 3
13417.433 4
13417.983 6
13418.533 6
13419.083 7
13419.634 3
13420.184 4
13420.734 2
13421.285 0
13421.835 2
13422.385 5
13422.936 1
13423.486 2
13424.036 0
13424.587 4
13425.137 3
13425.687 1
13426.238 3
13426.788 2
13427.339 1
13427.889 4
13428.440 2
13428.990 3
13429.541 2
13430.091 5
13430.642 5
13431.192 3
13431.743 8
13432.293 6
13432.844 3
13433.394 2
13433.945 3
13434.496 2
13435.046 2
13435.597 2
13436.147 3
13436.698 3
13437.249 3
13437.799 4
13438.350 4
13438.901 3
13439.451 6
13440.002 3
13440.553 1
13441.103 3
13441.654 3
13442.205 5
13442.756 6
13443.306 6
13443.857 8
13444.408 5
13444.959 1
13445.510 3
13446.060 9
13446.611 6
13447.162 4
13447.713 2
13448.264 5
13448.815 7
13449.366 2
13449.917 3
13450.467 4
13451.018 5
13451.569 6
13452.120 6
13452.671 3
13453.222 10
13453.773 8
13454.324 1
13454.875 4
13455.426 4
13455.977 2
13456.528 2
13457.079 9
13457.630 10
13458.181 10
13458.733 3
13459.284 1
13459.835 1
13460.386 0
13460.937 2
13461.488 2
13462.039 3
13462.590 0
13463.142 3
13463.693 3
13464.244 3
13464.795 7
13465.346 7
13465.898 3
13466.449 1
13467.000 2
13467.551 3
13468.103 3
13468.654 5
13469.205 9
13469.757 6
13470.308 4
13470.859 5
13471.411 2
13471.962 1
13472.513 6
13473.065 3
13473.616 1
13474.168 9
13474.719 8
13475.270 7
13475.822 3
13476.373 4
13476.925 4
13477.476 4
13478.028 8
13478.579 5
13479.131 4
13479.682 4
13480.234 5
13480.785 3
13481.337 4
13481.888 5
13482.440 7
13482.991 7
13483.543 5
13484.095 6
13484.646 5
13485.198 4
13485.750 5
13486.301 4
13486.853 3
13487.404 3
13487.956 1
13488.508 4
13489.060 3
13489.611 1
13490.163 3
13490.715 4
13491.267 3
13491.818 3
13492.370 5
13492.922 7
13493.474 3
13494.025 9
13494.577 5
13495.129 7
13495.681 2
13496.233 4
13496.785 2
13497.337 3
13497.888 2
13498.440 1
13498.992 3
13499.544 4
13500.096 3
13500.648 1
13501.200 3
13501.752 2
13502.304 1
13502.856 7
13503.408 6
13503.960 11
13504.512 6
13505.064 8
13505.616 6
13506.168 3
13506.720 3
13507.272 3
13507.824 2
13508.376 3
13508.928 3
13509.481 2
13510.033 2
13510.585 1
13511.137 4
13511.689 2
13512.241 1
13512.794 7
13513.346 7
13513.898 4
13514.450 2
13515.002 1
13515.555 1
13516.107 3
13516.659 1
13517.211 3
13517.764 3
13518.316 5
13518.868 9
13519.421 8
13519.973 12
13520.525 13
13521.078 9
13521.630 7
13522.182 6
13522.735 5
13523.287 4
13523.840 3
13524.392 4
13524.945 4
13525.497 2
13526.049 5
13526.602 4
13527.154 0
13527.707 0
13528.259 1
13528.812 3
13529.364 9
13529.917 9
13530.470 4
13531.022 13
13531.575 8
13532.127 9
13532.680 5
13533.232 7
13533.785 3
13534.338 4
13534.890 9
13535.443 5
13535.996 2
13536.548 1
13537.101 2
13537.654 3
13538.206 9
13538.759 7
13539.312 2
13539.865 1
13540.417 2
13540.970 9
13541.523 7
13542.076 7
13542.629 10
13543.181 4
13543.734 3
13544.287 2
13544.840 2
13545.393 5
13545.946 3
13546.498 2
13547.051 6
13547.604 5
13548.157 3
13548.710 5
13549.263 5
13549.816 2
13550.369 5
13550.922 1
13551.475 5
13552.028 5
13552.581 4
13553.134 4
13553.687 2
13554.240 5
13554.793 5
13555.346 7
13555.899 4
13556.452 4
13557.005 2
13557.558 6
13558.111 3
13558.665 3
13559.218 1
13559.771 5
13560.324 3
13560.877 4
13561.430 5
13561.984 6
13562.537 7
13563.090 8
13563.643 7
13564.196 7
13564.750 5
13565.303 5
13565.856 3
13566.410 4
13566.963 4
13567.516 1
13568.069 1
13568.623 6
13569.176 2
13569.729 2
13570.283 5
13570.836 4
13571.390 7
13571.943 6
13572.496 4
13573.050 7
13573.603 10
13574.157 10
13574.710 4
13575.264 6
13575.817 7
13576.371 3
13576.924 5
13577.478 3
13578.031 3
13578.585 1
13579.138 1
13579.692 3
13580.245 2
13580.799 3
13581.352 7
13581.906 1
13582.460 2
13583.013 4
13583.567 3
13584.121 7
13584.674 8
13585.228 8
13585.782 5
13586.335 6
13586.889 8
13587.443 6
13587.996 5
13588.550 2
13589.104 2
13589.658 7
13590.211 5
13590.765 9
13591.319 5
13591.873 2
13592.427 8
13592.980 5
13593.534 4
13594.088 10
13594.642 7
13595.196 3
13595.750 17
13596.304 10
13596.858 4
13597.411 5
13597.965 8
13598.519 3
13599.073 0
13599.627 5
13600.181 5
13600.735 9
13601.289 12
13601.843 10
13602.397 8
13602.951 6
13603.505 9
13604.059 4
13604.613 10
13605.167 12
13605.722 10
13606.276 10
13606.830 14
13607.384 7
13607.938 6
13608.492 10
13609.046 8
13609.600 5
13610.155 11
13610.709 11
13611.263 7
13611.817 9
13612.371 8
13612.926 12
13613.480 13
13614.034 11
13614.588 10
13615.143 7
13615.697 7
13616.251 2
13616.806 2
13617.360 1
13617.914 4
13618.469 3
13619.023 7
13619.577 6
13620.132 3
13620.686 8
13621.240 8
13621.795 5
13622.349 6
13622.904 2
13623.458 4
13624.013 5
13624.567 4
13625.122 4
13625.676 4
13626.231 3
13626.785 8
13627.340 8
13627.894 6
13628.449 9
13629.003 6
13629.558 8
13630.112 8
13630.667 7
13631.222 7
13631.776 4
13632.331 2
13632.885 8
13633.440 6
13633.995 5
13634.549 7
13635.104 2
13635.659 1
13636.214 9
13636.768 4
13637.323 7
13637.878 7
13638.432 6
13638.987 7
13639.542 4
13640.097 9
13640.652 7
13641.206 2
13641.761 9
13642.316 6
13642.871 6
13643.426 5
13643.981 2
13644.535 7
13645.090 4
13645.645 1
13646.200 0
13646.755 3
13647.310 3
13647.865 6
13648.420 5
13648.975 5
13649.530 0
13650.085 4
13650.640 4
13651.195 5
13651.750 2
13652.305 6
13652.860 12
13653.415 11
13653.970 5
13654.525 7
13655.080 8
13655.635 11
13656.190 3
13656.746 1
13657.301 1
13657.856 5
13658.411 9
13658.966 12
13659.521 8
13660.077 9
13660.632 12
13661.187 11
13661.742 14
13662.297 19
13662.853 8
13663.408 7
13663.963 9
13664.518 5
13665.074 4
13665.629 3
13666.184 7
13666.740 8
13667.295 8
13667.850 5
13668.406 7
13668.961 4
13669.516 13
13670.072 8
13670.627 9
13671.183 11
13671.738 5
13672.294 2
13672.849 1
13673.404 9
13673.960 9
13674.515 14
13675.071 10
13675.626 11
13676.182 11
13676.737 5
13677.293 8
13677.849 8
13678.404 11
13678.960 8
13679.515 5
13680.071 3
13680.626 10
13681.182 13
13681.738 12
13682.293 9
13682.849 12
13683.405 11
13683.960 8
13684.516 10
13685.072 11
13685.627 9
13686.183 7
13686.739 6
13687.295 7
13687.850 12
13688.406 15
13688.962 12
13689.518 17
13690.074 12
13690.629 16
13691.185 18
13691.741 9
13692.297 15
13692.853 17
13693.409 12
13693.964 7
13694.520 11
13695.076 17
13695.632 19
13696.188 13
13696.744 12
13697.300 10
13697.856 7
13698.412 14
13698.968 18
13699.524 10
13700.080 18
13700.636 15
13701.192 19
13701.748 15
13702.304 18
13702.860 11
13703.416 7
13703.972 9
13704.528 21
13705.084 15
13705.640 15
13706.197 17
13706.753 25
13707.309 23
13707.865 18
13708.421 27
13708.977 28
13709.534 32
13710.090 24
13710.646 18
13711.202 18
13711.758 36
13712.315 38
13712.871 42
13713.427 39
13713.984 40
13714.540 50
13715.096 49
13715.652 52
13716.209 56
13716.765 44
13717.321 55
13717.878 52
13718.434 60
13718.991 55
13719.547 57
13720.103 51
13720.660 47
13721.216 46
13721.773 46
13722.329 43
13722.886 44
13723.442 49
13723.999 49
13724.555 57
13725.112 46
13725.668 51
13726.225 36
13726.781 40
13727.338 40
13727.894 56
13728.451 46
13729.007 46
13729.564 41
13730.121 37
13730.677 37
13731.234 42
13731.791 43
13732.347 41
13732.904 41
13733.461 40
13734.017 42
13734.574 37
13735.131 26
13735.687 37
13736.244 37
13736.801 35
13737.358 35
13737.914 49
13738.471 39
13739.028 57
13739.585 46
13740.142 69
13740.698 73
13741.255 75
13741.812 86
13742.369 96
13742.926 88
13743.483 82
13744.040 101
13744.597 95
13745.153 74
13745.710 68
13746.267 65
13746.824 77
13747.381 63
13747.938 62
13748.495 49
13749.052 54
13749.609 63
13750.166 74
13750.723 63
13751.280 71
13751.837 72
13752.394 87
13752.951 89
13753.509 78
13754.066 85
13754.623 95
13755.180 129
13755.737 158
13756.294 180
13756.851 181
13757.408 163
13757.966 216
13758.523 237
13759.080 242
13759.637 261
13760.194 227
13760.752 256
13761.309 283
13761.866 289
13762.423 279
13762.981 262
13763.538 276
13764.095 256
13764.653 252
13765.210 225
13765.767 220
13766.325 204
13766.882 206
13767.439 186
13767.997 132
13768.554 121
13769.111 106
13769.669 96
13770.226 72
13770.784 68
13771.341 54
13771.899 49
13772.456 36
13773.014 37
13773.571 40
13774.129 38
13774.686 37
13775.244 34
13775.801 24
13776.359 24
13776.916 22
13777.474 32
13778.031 32
13778.589 33
13779.147 36
13779.704 21
13780.262 26
13780.820 31
13781.377 28
13781.935 18
13782.492 19
13783.050 18
13783.608 19
13784.166 14
13784.723 11
13785.281 15
13785.839 12
13786.396 16
13786.954 18
13787.512 14
13788.070 18
13788.628 28
13789.185 19
13789.743 27
13790.301 30
13790.859 21
13791.417 33
13791.975 31
13792.532 21
13793.090 24
13793.648 22
13794.206 19
13794.764 24
13795.322 19
13795.880 27
13796.438 25
13796.996 23
13797.554 24
13798.112 28
13798.670 21
13799.228 19
13799.786 24
13800.344 18
13800.902 15
13801.460 18
13802.018 21
13802.576 13
13803.134 17
13803.692 14
13804.250 15
13804.809 21
13805.367 17
13805.925 21
13806.483 22
13807.041 11
13807.599 12
13808.158 14
13808.716 18
13809.274 19
13809.832 15
13810.390 8
13810.949 18
13811.507 25
13812.065 22
13812.623 35
13813.182 29
13813.740 15
13814.298 24
13814.857 19
13815.415 13
13815.973 9
13816.532 13
13817.090 25
13817.649 27
13818.207 23
13818.765 21
13819.324 11
13819.882 7
13820.441 28
13820.999 29
13821.557 22
13822.116 23
13822.674 40
13823.233 42
13823.791 30
13824.350 35
13824.908 25
13825.467 25
13826.026 30
13826.584 33
13827.143 31
13827.701 25
13828.260 30
13828.819 33
13829.377 38
13829.936 35
13830.494 31
13831.053 33
13831.612 25
13832.170 38
13832.729 33
13833.288 52
13833.846 53
13834.405 49
13834.964 43
13835.523 57
13836.081 59
13836.640 61
13837.199 74
13837.758 59
13838.317 66
13838.875 77
13839.434 65
13839.993 67
13840.552 84
13841.111 96
13841.670 98
13842.228 114
13842.787 108
13843.346 111
13843.905 109
13844.464 103
13845.023 101
13845.582 98
13846.141 103
13846.700 82
13847.259 83
13847.818 78
13848.377 64
13848.936 58
13849.495 60
13850.054 55
13850.613 44
13851.172 52
13851.731 37
13852.290 34
13852.849 37
13853.408 41
13853.968 38
13854.527 37
13855.086 38
13855.645 46
13856.204 42
13856.763 39
13857.322 35
13857.882 40
13858.441 33
13859.000 30
13859.559 32
13860.119 36
13860.678 46
13861.237 50
13861.796 42
13862.356 48
13862.915 39
13863.474 42
13864.034 40
13864.593 68
13865.152 62
13865.712 47
13866.271 42
13866.830 37
13867.390 39
13867.949 72
13868.508 64
13869.068 70
13869.627 86
13870.187 80
13870.746 103
13871.306 97
13871.865 112
13872.425 136
13872.984 159
13873.544 153
13874.103 154
13874.663 150
13875.222 183
13875.782 209
13876.341 214
13876.901 247
13877.461 282
13878.020 306
13878.580 313
13879.139 339
13879.699 354
13880.259 408
13880.818 431
13881.378 427
13881.938 400
13882.497 378
13883.057 363
13883.617 349
13884.176 334
13884.736 272
13885.296 254
13885.856 224
13886.415 199
13886.975 186
13887.535 159
13888.095 131
13888.655 128
13889.214 128
13889.774 138
13890.334 112
13890.894 77
13891.454 89
13892.014 70
13892.574 59
13893.134 61
13893.693 48
13894.253 48
13894.813 66
13895.373 67
13895.933 50
13896.493 54
13897.053 49
13897.613 45
13898.173 42
13898.733 40
13899.293 27
13899.853 27
13900.413 17
13900.973 19
13901.534 32
13902.094 26
13902.654 33
13903.214 28
13903.774 33
13904.334 33
13904.894 31
13905.454 26
13906.014 22
13906.575 19
13907.135 26
13907.695 22
13908.255 28
13908.815 28
13909.376 29
13909.936 29
13910.496 32
13911.056 26
13911.617 19
13912.177 19
13912.737 29
13913.298 27
13913.858 31
13914.418 20
13914.979 23
13915.539 16
13916.099 17
13916.660 13
13917.220 23
13917.781 20
13918.341 21
13918.901 17
13919.462 12
13920.022 20
13920.583 22
13921.143 23
13921.704 10
13922.264 21
13922.825 25
13923.385 16
13923.946 15
13924.506 13
13925.067 19
13925.627 15
13926.188 18
13926.748 26
13927.309 24
13927.870 26
13928.430 24
13928.991 25
13929.552 25
13930.112 25
13930.673 27
13931.234 25
13931.794 24
13932.355 20
13932.916 14
13933.476 25
13934.037 32
13934.598 37
13935.159 45
13935.719 55
13936.280 51
13936.841 49
13937.402 51
13937.962 42
13938.523 40
13939.084 34
13939.645 35
13940.206 45
13940.767 57
13941.328 42
13941.888 45
13942.449 40
13943.010 37
13943.571 47
13944.132 36
13944.693 31
13945.254 27
13945.815 21
13946.376 20
13946.937 19
13947.498 19
13948.059 18
13948.620 19
13949.181 17
13949.742 38
13950.303 35
13950.864 25
13951.425 18
13951.986 13
13952.547 9
13953.109 7
13953.670 12
13954.231 14
13954.792 13
13955.353 20
13955.914 12
13956.475 18
13957.037 12
13957.598 14
13958.159 12
13958.720 20
13959.281 19
13959.843 15
13960.404 18
13960.965 15
13961.527 12
13962.088 17
13962.649 21
13963.210 26
13963.772 32
13964.333 38
13964.894 30
13965.456 15
13966.017 25
13966.579 21
13967.140 16
13967.701 13
13968.263 14
13968.824 20
13969.386 22
13969.947 23
13970.509 17
13971.070 10
13971.632 16
13972.193 10
13972.755 7
13973.316 15
13973.878 16
13974.439 13
13975.001 10
13975.562 9
13976.124 4
13976.685 9
13977.247 8
13977.809 6
13978.370 4
13978.932 13
13979.493 19
13980.055 12
13980.617 9
13981.178 21
13981.740 13
13982.302 15
13982.864 24
13983.425 28
13983.987 26
13984.549 26
13985.111 29
13985.672 21
13986.234 10
13986.796 8
13987.358 13
13987.919 14
13988.481 13
13989.043 9
13989.605 13
13990.167 10
13990.729 5
13991.291 6
13991.852 6
13992.414 12
13992.976 13
13993.538 19
13994.100 12
13994.662 8
13995.224 13
13995.786 19
13996.348 21
13996.910 17
13997.472 14
13998.034 17
13998.596 20
13999.158 16
13999.720 22
14000.282 18
14000.844 15
14001.406 13
14001.968 17
14002.530 23
14003.093 13
14003.655 11
14004.217 13
14004.779 11
14005.341 11
14005.903 12
14006.466 14
14007.028 11
14007.590 15
14008.152 14
14008.714 13
14009.277 4
14009.839 6
14010.401 9
14010.963 10
14011.526 16
14012.088 21
14012.650 14
14013.213 15
14013.775 9
14014.337 11
14014.900 15
14015.462 16
14016.024 18
14016.587 13
14017.149 18
14017.712 14
14018.274 18
14018.836 16
14019.399 22
14019.961 11
14020.524 7
14021.086 13
14021.649 20
14022.211 24
14022.774 24
14023.336 17
14023.899 12
14024.461 6
14025.024 13
14025.586 12
14026.149 3
14026.712 8
14027.274 18
14027.837 14
14028.399 9
14028.962 11
14029.525 8
14030.087 15
14030.650 13
14031.213 14
14031.775 11
14032.338 16
14032.901 21
14033.464 21
14034.026 13
14034.589 22
14035.152 21
14035.715 18
14036.277 16
14036.840 13
14037.403 16
14037.966 17
14038.529 17
14039.091 22
14039.654 17
14040.217 22
14040.780 23
14041.343 16
14041.906 18
14042.469 19
14043.032 21
14043.595 17
14044.157 20
14044.720 21
14045.283 35
14045.846 30
14046.409 27
14046.972 23
14047.535 22
14048.098 16
14048.661 14
14049.224 17
14049.787 12
14050.351 18
14050.914 12
14051.477 6
14052.040 10
14052.603 17
14053.166 8
14053.729 6
14054.292 8
14054.855 11
14055.419 12
14055.982 14
14056.545 18
14057.108 21
14057.671 26
14058.235 27
14058.798 21
14059.361 32
14059.924 27
14060.488 23
14061.051 13
14061.614 21
14062.177 20
14062.741 24
14063.304 25
14063.867 26
14064.431 27
14064.994 21
14065.557 25
14066.121 21
14066.684 29
14067.248 29
14067.811 26
14068.374 18
14068.938 22
14069.501 23
14070.065 16
14070.628 21
14071.192 21
14071.755 32
14072.319 24
14072.882 26
14073.446 22
14074.009 25
14074.573 26
14075.136 38
14075.700 29
14076.264 13
14076.827 30
14077.391 33
14077.954 24
14078.518 35
14079.082 32
14079.645 15
14080.209 18
14080.773 18
14081.336 18
14081.900 14
14082.464 17
14083.027 18
14083.591 23
14084.155 18
14084.719 26
14085.282 32
14085.846 22
14086.410 16
14086.974 23
14087.538 25
14088.101 17
14088.665 21
14089.229 24
14089.793 28
14090.357 20
14090.921 25
14091.485 19
14092.048 17
14092.612 17
14093.176 22
14093.740 19
14094.304 17
14094.868 8
14095.432 10
14095.996 14
14096.560 16
14097.124 18
14097.688 12
14098.252 15
14098.816 14
14099.380 14
14099.944 13
14100.508 17
14101.072 23
14101.636 19
14102.201 11
14102.765 8
14103.329 14
14103.893 18
14104.457 18
14105.021 8
14105.585 9
14106.150 4
14106.714 9
14107.278 16
14107.842 12
14108.406 11
14108.971 18
14109.535 14
14110.099 10
14110.663 6
14111.228 9
14111.792 9
14112.356 15
14112.921 6
14113.485 14
14114.049 12
14114.614 8
14115.178 7
14115.742 10
14116.307 11
14116.871 10
14117.435 10
14118.000 6
14118.564 11
14119.129 11
14119.693 8
14120.258 10
14120.822 9
14121.387 7
14121.951 9
14122.516 11
14123.080 11
14123.645 12
14124.209 15
14124.774 9
14125.338 10
14125.903 13
14126.467 5
14127.032 3
14127.597 7
14128.161 8
14128.726 4
14129.291 8
14129.855 9
14130.420 2
14130.985 1
14131.549 4
14132.114 10
14132.679 8
14133.243 2
14133.808 4
14134.373 3
14134.938 8
14135.502 13
14136.067 11
14136.632 4
14137.197 6
14137.762 2
14138.326 6
14138.891 10
14139.456 6
14140.021 10
14140.586 9
14141.151 7
14141.716 15
14142.280 14
14142.845 10
14143.410 11
14143.975 8
14144.540 5
14145.105 5
14145.670 9
14146.235 10
14146.800 12
14147.365 12
14147.930 14
14148.495 6
14149.060 5
14149.625 11
14150.190 6
14150.755 10
14151.320 8
14151.885 5
14152.451 11
14153.016 10
14153.581 4
14154.146 9
14154.711 12
14155.276 13
14155.841 5
14156.407 6
14156.972 4
14157.537 1
14158.102 5
14158.667 6
14159.233 12
14159.798 6
14160.363 6
14160.929 11
14161.494 13
14162.059 8
14162.624 5
14163.190 6
14163.755 6
14164.320 10
14164.886 8
14165.451 10
14166.016 5
14166.582 8
14167.147 4
14167.713 6
14168.278 6
14168.844 13
14169.409 13
14169.974 11
14170.540 9
14171.105 10
14171.671 5
14172.236 11
14172.802 14
14173.367 21
14173.933 20
14174.498 15
14175.064 12
14175.630 6
14176.195 7
14176.761 5
14177.326 9
14177.892 6
14178.458 10
14179.023 7
14179.589 12
14180.154 5
14180.720 4
14181.286 13
14181.852 9
14182.417 5
14182.983 4
14183.549 7
14184.114 1
14184.680 13
14185.246 15
14185.812 12
14186.377 12
14186.943 12
14187.509 7
14188.075 9
14188.641 14
14189.207 6
14189.772 9
14190.338 5
14190.904 2
14191.470 6
14192.036 7
14192.602 5
14193.168 8
14193.734 8
14194.300 7
14194.866 14
14195.431 17
14195.997 13
14196.563 7
14197.129 13
14197.695 12
14198.261 5
14198.827 4
14199.394 9
14199.960 7
14200.526 9
14201.092 8
14201.658 11
14202.224 8
14202.790 9
14203.356 10
14203.922 5
14204.488 11
14205.055 5
14205.621 5
14206.187 7
14206.753 11
14207.319 7
14207.885 6
14208.452 15
14209.018 10
14209.584 10
14210.150 11
14210.717 8
14211.283 10
14211.849 8
14212.416 11
14212.982 6
14213.548 4
14214.115 3
14214.681 0
14215.247 4
14215.814 16
14216.380 13
14216.946 6
14217.513 10
14218.079 11
14218.646 10
14219.212 5
14219.778 5
14220.345 9
14220.911 7
14221.478 11
14222.044 11
14222.611 8
14223.177 11
14223.744 8
14224.310 3
14224.877 3
14225.444 2
14226.010 9
14226.577 16
14227.143 9
14227.710 14
14228.277 5
14228.843 10
14229.410 11
14229.976 11
14230.543 18
14231.110 10
14231.676 10
14232.243 7
14232.810 5
14233.377 5
14233.943 2
14234.510 4
14235.077 5
14235.644 8
14236.210 4
14236.777 10
14237.344 6
14237.911 11
14238.478 10
14239.044 4
14239.611 5
14240.178 19
14240.745 14
14241.312 9
14241.879 18
14242.446 15
14243.012 6
14243.579 9
14244.146 8
14244.713 2
14245.280 9
14245.847 8
14246.414 6
14246.981 4
14247.548 7
14248.115 2
14248.682 2
14249.249 3
14249.816 3
14250.383 5
14250.950 10
14251.517 10
14252.085 5
14252.652 2
14253.219 2
14253.786 6
14254.353 7
14254.920 8
14255.487 9
14256.054 9
14256.622 3
14257.189 8
14257.756 14
14258.323 11
14258.890 10
14259.458 4
14260.025 13
14260.592 17
14261.160 13
14261.727 14
14262.294 13
14262.861 12
14263.429 9
14263.996 13
14264.563 9
14265.131 10
14265.698 14
14266.265 14
14266.833 9
14267.400 8
14267.968 6
14268.535 8
14269.102 4
14269.670 8
14270.237 6
14270.805 6
14271.372 7
14271.940 9
14272.507 9
14273.075 7
14273.642 10
14274.210 5
14274.777 6
14275.345 8
14275.912 12
14276.480 7
14277.048 8
14277.615 7
14278.183 10
14278.750 10
14279.318 7
14279.886 10
14280.453 7
14281.021 9
14281.589 4
14282.156 4
14282.724 6
14283.292 2
14283.860 5
14284.427 6
14284.995 7
14285.563 8
14286.131 14
14286.698 11
14287.266 6
14287.834 4
14288.402 10
14288.970 11
14289.537 2
14290.105 4
14290.673 1
14291.241 11
14291.809 13
14292.377 12
14292.945 17
14293.513 12
14294.080 13
14294.648 13
14295.216 8
14295.784 5
14296.352 4
14296.920 7
14297.488 10
14298.056 6
14298.624 6
14299.192 10
14299.760 10
14300.328 14
14300.896 12
14301.464 12
14302.033 12
14302.601 9
14303.169 6
14303.737 6
14304.305 6
14304.873 6
14305.441 2
14306.009 4
14306.578 5
14307.146 6
14307.714 3
14308.282 6
14308.850 7
14309.419 4
14309.987 1
14310.555 6
14311.123 13
14311.692 15
14312.260 16
14312.828 9
14313.397 19
14313.965 13
14314.533 7
14315.102 7
14315.670 6
14316.238 2
14316.807 3
14317.375 5
14317.943 11
14318.512 9
14319.080 12
14319.649 15
14320.217 10
14320.786 11
14321.354 9
14321.922 8
14322.491 9
14323.059 10
14323.628 6
14324.197 12
14324.765 10
14325.334 2
14325.902 1
14326.471 6
14327.039 5
14327.608 3
14328.176 3
14328.745 6
14329.314 6
14329.882 8
14330.451 12
14331.020 9
14331.588 4
14332.157 8
14332.726 17
14333.294 18
14333.863 12
14334.432 5
14335.001 7
14335.569 7
14336.138 8
14336.707 14
14337.276 14
14337.844 15
14338.413 7
14338.982 8
14339.551 7
14340.120 10
14340.689 11
14341.257 13
14341.826 3
14342.395 5
14342.964 7
14343.533 4
14344.102 2
14344.671 5
14345.240 9
14345.809 10
14346.378 4
14346.947 9
14347.516 8
14348.085 5
14348.654 5
14349.223 7
14349.792 9
14350.361 8
14350.930 7
14351.499 3
14352.068 5
14352.637 5
14353.206 7
14353.775 4
14354.344 5
14354.913 5
14355.483 4
14356.052 9
14356.621 5
14357.190 5
14357.759 2
14358.328 2
14358.898 5
14359.467 6
14360.036 7
14360.605 7
14361.175 6
14361.744 1
14362.313 7
14362.882 7
14363.452 6
14364.021 9
14364.590 8
14365.160 2
14365.729 5
14366.298 9
14366.868 4
14367.437 6
14368.007 1
14368.576 5
14369.145 7
14369.715 5
14370.284 6
14370.854 4
14371.423 4
14371.993 7
14372.562 8
14373.132 6
14373.701 8
14374.271 5
14374.840 7
14375.410 8
14375.979 5
14376.549 8
14377.118 4
14377.688 6
14378.257 6
14378.827 2
14379.397 1
14379.966 2
14380.536 1
14381.106 10
14381.675 11
14382.245 7
14382.815 9
14383.384 7
14383.954 14
14384.524 8
14385.093 6
14385.663 3
14386.233 3
14386.803 3
14387.372 4
14387.942 7
14388.512 10
14389.082 8
14389.652 6
14390.222 14
14390.791 13
14391.361 8
14391.931 7
14392.501 4
14393.071 4
14393.641 9
14394.211 9
14394.781 1
14395.350 2
14395.920 8
14396.490 8
14397.060 6
14397.630 9
14398.200 14
14398.770 9
14399.340 4
14399.910 2
14400.480 2
14401.050 6
14401.620 6
14402.191 9
14402.761 3
14403.331 6
14403.901 8
14404.471 6
14405.041 5
14405.611 9
14406.181 3
14406.751 2
14407.322 1
14407.892 1
14408.462 8
14409.032 10
14409.602 7
14410.173 3
14410.743 8
14411.313 5
14411.883 6
14412.454 9
14413.024 7
14413.594 9
14414.165 13
14414.735 5
14415.305 2
14415.876 13
14416.446 9
14417.016 4
14417.587 2
14418.157 7
14418.727 10
14419.298 7
14419.868 4
14420.439 8
14421.009 10
14421.580 16
14422.150 7
14422.720 10
14423.291 18
14423.861 16
14424.432 12
14425.002 6
14425.573 3
14426.144 2
14426.714 4
14427.285 5
14427.855 8
14428.426 6
14428.996 2
14429.567 4
14430.138 11
14430.708 6
14431.279 6
14431.850 3
14432.420 7
14432.991 7
14433.562 6
14434.132 4
14434.703 11
14435.274 16
14435.844 7
14436.415 4
14436.986 6
14437.557 4
14438.127 3
14438.698 1
14439.269 5
14439.840 6
14440.411 9
14440.982 14
14441.552 12
14442.123 10
14442.694 10
14443.265 3
14443.836 2
14444.407 8
14444.978 12
14445.549 8
14446.120 4
14446.690 6
14447.261 4
14447.832 6
14448.403 6
14448.974 4
14449.545 3
14450.116 9
14450.687 7
14451.258 11
14451.830 18
14452.401 12
14452.972 9
14453.543 5
14454.114 5
14454.685 8
14455.256 8
14455.827 9
14456.398 7
14456.969 11
14457.541 8
14458.112 7
14458.683 8
14459.254 10
14459.825 12
14460.397 13
14460.968 10
14461.539 9
14462.110 9
14462.682 2
14463.253 4
14463.824 0
14464.395 2
14464.967 2
14465.538 11
14466.109 6
14466.681 8
14467.252 7
14467.823 3
14468.395 8
14468.966 10
14469.538 11
14470.109 10
14470.680 7
14471.252 12
14471.823 8
14472.395 8
14472.966 12
14473.538 12
14474.109 13
14474.681 9
14475.252 15
14475.824 12
14476.395 8
14476.967 3
14477.538 3
14478.110 4
14478.681 7
14479.253 8
14479.825 9
14480.396 6
14480.968 13
14481.540 9
14482.111 6
14482.683 1
14483.255 7
14483.826 6
14484.398 14
14484.970 11
14485.541 14
14486.113 8
14486.685 15
14487.256 10
14487.828 7
14488.400 9
14488.972 6
14489.544 4
14490.115 7
14490.687 11
14491.259 12
14491.831 18
14492.403 15
14492.975 11
14493.546 6
14494.118 9
14494.690 8
14495.262 8
14495.834 9
14496.406 7
14496.978 1
14497.550 6
14498.122 7
14498.694 4
14499.266 6
14499.838 5
14500.410 4
14500.982 7
14501.554 4
14502.126 8
14502.698 5
14503.270 5
14503.842 8
14504.414 7
14504.986 6
14505.558 14
14506.130 5
14506.703 11
14507.275 12
14507.847 8
14508.419 6
14508.991 7
14509.563 2
14510.136 6
14510.708 8
14511.280 2
14511.852 4
14512.425 5
14512.997 3
14513.569 7
14514.141 11
14514.714 3
14515.286 13
14515.858 16
14516.431 3
14517.003 4
14517.575 4
14518.148 7
14518.720 5
14519.292 5
14519.865 6
14520.437 7
14521.010 9
14521.582 15
14522.154 10
14522.727 10
14523.299 16
14523.872 13
14524.444 14
14525.017 9
14525.589 10
14526.162 8
14526.734 7
14527.307 7
14527.879 10
14528.452 10
14529.024 7
14529.597 5
14530.170 7
14530.742 10
14531.315 8
14531.888 8
14532.460 6
14533.033 7
14533.605 4
14534.178 3
14534.751 3
14535.324 2
14535.896 7
14536.469 12
14537.042 9
14537.614 7
14538.187 10
14538.760 9
14539.333 6
14539.905 5
14540.478 8
14541.051 7
14541.624 18
14542.197 24
14542.770 17
14543.342 14
14543.915 9
14544.488 8
14545.061 6
14545.634 9
14546.207 4
14546.780 3
14547.353 3
14547.926 9
14548.499 12
14549.072 12
14549.645 10
14550.218 6
14550.791 0
14551.364 1
14551.937 2
14552.510 10
14553.083 15
14553.656 17
14554.229 5
14554.802 13
14555.375 16
14555.948 10
14556.521 5
14557.094 6
14557.667 7
14558.241 15
14558.814 11
14559.387 11
14559.960 11
14560.533 16
14561.106 17
14561.680 14
14562.253 14
14562.826 9
14563.399 6
14563.973 4
14564.546 4
14565.119 10
14565.692 7
14566.266 3
14566.839 8
14567.412 15
14567.986 5
14568.559 5
14569.132 10
14569.706 7
14570.279 5
14570.853 20
14571.426 9
14571.999 3
14572.573 5
14573.146 5
14573.720 8
14574.293 8
14574.867 7
14575.440 6
14576.014 7
14576.587 2
14577.161 4
14577.734 5
14578.308 5
14578.881 2
14579.455 4
14580.028 6
14580.602 10
14581.176 12
14581.749 14
14582.323 2
14582.896 2
14583.470 6
14584.044 3
14584.617 4
14585.191 7
14585.765 8
14586.338 6
14586.912 7
14587.486 6
14588.060 7
14588.633 6
14589.207 5
14589.781 4
14590.355 4
14590.928 2
14591.502 3
14592.076 6
14592.650 2
14593.224 7
14593.798 5
14594.371 2
14594.945 0
14595.519 12
14596.093 6
14596.667 2
14597.241 3
14597.815 2
14598.389 7
14598.963 17
14599.537 15
14600.111 13
14600.685 10
14601.259 7
14601.833 6
14602.407 4
14602.981 4
14603.555 10
14604.129 8
14604.703 14
14605.277 6
14605.851 2
14606.425 3
14606.999 6
14607.573 5
14608.147 6
14608.721 13
14609.296 11
14609.870 11
14610.444 12
14611.018 8
14611.592 9
14612.167 6
14612.741 1
14613.315 2
14613.889 6
14614.463 5
14615.038 4
14615.612 2
14616.186 5
14616.761 13
14617.335 9
14617.909 7
14618.484 7
14619.058 9
14619.632 11
14620.207 20
14620.781 10
14621.355 5
14621.930 9
14622.504 8
14623.079 5
14623.653 11
14624.227 7
14624.802 8
14625.376 16
14625.951 13
14626.525 24
14627.100 15
14627.674 6
14628.249 7
14628.823 8
14629.398 6
14629.973 11
14630.547 18
14631.122 21
14631.696 17
14632.271 11
14632.845 5
14633.420 15
14633.995 14
14634.569 7
14635.144 6
14635.719 6
14636.293 10
14636.868 6
14637.443 15
14638.017 14
14638.592 11
14639.167 6
14639.742 7
14640.316 12
14640.891 10
14641.466 7
14642.041 8
14642.616 7
14643.190 13
14643.765 10
14644.340 4
14644.915 10
14645.490 8
14646.065 3
14646.640 8
14647.214 4
14647.789 5
14648.364 7
14648.939 13
14649.514 10
14650.089 7
14650.664 13
14651.239 3
14651.814 1
14652.389 6
14652.964 9
14653.539 7
14654.114 6
14654.689 10
14655.264 14
14655.839 16
14656.414 10
14656.989 7
14657.564 11
14658.140 10
14658.715 12
14659.290 6
14659.865 5
14660.440 4
14661.015 3
14661.590 7
14662.166 8
14662.741 8
14663.316 9
14663.891 12
14664.466 8
14665.042 17
14665.617 13
14666.192 9
14666.768 10
14667.343 9
14667.918 8
14668.493 11
14669.069 15
14669.644 15
14670.219 12
14670.795 9
14671.370 3
14671.946 5
14672.521 1
14673.096 8
14673.672 6
14674.247 7
14674.823 3
14675.398 5
14675.973 8
14676.549 3
14677.124 13
14677.700 10
14678.275 7
14678.851 3
14679.426 3
14680.002 7
14680.578 9
14681.153 6
14681.729 3
14682.304 13
14682.880 10
14683.455 11
14684.031 11
14684.607 11
14685.182 7
14685.758 11
14686.334 9
14686.909 9
14687.485 8
14688.061 14
14688.636 11
14689.212 7
14689.788 4
14690.364 5
14690.939 10
14691.515 17
14692.091 13
14692.667 8
14693.242 7
14693.818 8
14694.394 15
14694.970 12
14695.546 10
14696.122 9
14696.697 6
14697.273 9
14697.849 14
14698.425 9
14699.001 8
14699.577 16
14700.153 13
14700.729 16
14701.305 9
14701.881 8
14702.457 13
14703.033 8
14703.609 10
14704.185 18
14704.761 11
14705.337 15
14705.913 12
14706.489 8
14707.065 9
14707.641 18
14708.217 14
14708.793 12
14709.369 8
14709.945 8
14710.522 8
14711.098 4
14711.674 7
14712.250 18
14712.826 12
14713.402 13
14713.979 14
14714.555 11
14715.131 15
14715.707 12
14716.284 9
14716.860 5
14717.436 4
14718.012 6
14718.589 11
14719.165 14
14719.741 12
14720.318 12
14720.894 12
14721.470 12
14722.047 5
14722.623 3
14723.199 4
14723.776 12
14724.352 18
14724.929 15
14725.505 16
14726.081 11
14726.658 9
14727.234 16
14727.811 14
14728.387 7
14728.964 6
14729.540 3
14730.117 3
14730.693 7
14731.270 15
14731.846 7
14732.423 5
14733.000 4
14733.576 5
14734.153 2
14734.729 5
14735.306 4
14735.883 6
14736.459 7
14737.036 8
14737.613 7
14738.189 6
14738.766 4
14739.343 7
14739.919 10
14740.496 9
14741.073 4
14741.650 4
14742.226 6
14742.803 5
14743.380 3
14743.957 3
14744.533 6
14745.110 7
14745.687 8
14746.264 7
14746.841 7
14747.418 6
14747.995 3
14748.571 5
14749.148 6
14749.725 4
14750.302 6
14750.879 5
14751.456 8
14752.033 6
14752.610 3
14753.187 8
14753.764 7
14754.341 7
14754.918 8
14755.495 10
14756.072 9
14756.649 9
14757.226 6
14757.803 8
14758.380 11
14758.957 8
14759.534 4
14760.111 2
14760.688 2
14761.266 3
14761.843 2
14762.420 9
14762.997 9
14763.574 10
14764.151 13
14764.729 11
14765.306 13
14765.883 8
14766.460 3
14767.037 3
14767.615 3
14768.192 7
14768.769 7
14769.347 8
14769.924 4
14770.501 7
14771.078 10
14771.656 7
14772.233 11
14772.810 16
14773.388 8
14773.965 6
14774.543 9
14775.120 9
14775.697 9
14776.275 7
14776.852 6
14777.430 6
14778.007 6
14778.585 9
14779.162 8
14779.740 6
14780.317 4
14780.895 4
14781.472 7
14782.050 8
14782.627 6
14783.205 10
14783.782 13
14784.360 15
14784.937 9
14785.515 10
14786.093 9
14786.670 8
14787.248 7
14787.826 5
14788.403 6
14788.981 5
14789.559 21
14790.136 10
14790.714 8
14791.292 2
14791.869 6
14792.447 8
14793.025 7
14793.603 3
14794.180 1
14794.758 4
14795.336 10
14795.914 8
14796.492 11
14797.069 9
14797.647 7
14798.225 6
14798.803 10
14799.381 10
14799.959 7
14800.537 4
14801.115 7
14801.692 1
14802.270 8
14802.848 4
14803.426 4
14804.004 4
14804.582 2
14805.160 7
14805.738 8
14806.316 6
14806.894 4
14807.472 2
14808.050 5
14808.628 5
14809.206 6
14809.784 7
14810.363 5
14810.941 10
14811.519 16
14812.097 7
14812.675 8
14813.253 6
14813.831 2
14814.409 6
14814.988 4
14815.566 3
14816.144 3
14816.722 3
14817.300 5
14817.879 1
14818.457 6
14819.035 4
14819.613 8
14820.192 7
14820.770 2
14821.348 1
14821.927 6
14822.505 7
14823.083 6
14823.662 7
14824.240 7
14824.818 4
14825.397 6
14825.975 8
14826.554 6
14827.132 6
14827.710 6
14828.289 7
14828.867 3
14829.446 8
14830.024 15
14830.603 14
14831.181 14
14831.760 18
14832.338 17
14832.917 8
14833.495 9
14834.074 16
14834.652 11
14835.231 12
14835.810 5
14836.388 3
14836.967 2
14837.545 1
14838.124 4
14838.703 4
14839.281 5
14839.860 5
14840.439 2
14841.017 2
14841.596 6
14842.175 10
14842.753 12
14843.332 11
14843.911 7
14844.490 6
14845.068 10
14845.647 8
14846.226 6
14846.805 11
14847.384 15
14847.962 12
14848.541 7
14849.120 1
14849.699 5
14850.278 2
14850.857 1
14851.435 9
14852.014 9
14852.593 6
14853.172 11
14853.751 10
14854.330 9
14854.909 9
14855.488 12
14856.067 8
14856.646 4
14857.225 6
14857.804 9
14858.383 12
14858.962 15
14859.541 9
14860.120 5
14860.699 7
14861.278 7
14861.857 4
14862.436 3
14863.016 2
14863.595 2
14864.174 5
14864.753 11
14865.332 7
14865.911 12
14866.490 9
14867.070 8
14867.649 13
14868.228 9
14868.807 8
14869.387 1
14869.966 1
14870.545 3
14871.124 3
14871.704 4
14872.283 4
14872.862 3
14873.442 2
14874.021 4
14874.600 9
14875.180 6
14875.759 10
14876.338 9
14876.918 7
14877.497 7
14878.076 6
14878.656 3
14879.235 1
14879.815 1
14880.394 1
14880.974 2
14881.553 0
14882.133 2
14882.712 9
14883.292 4
14883.871 3
14884.451 2
14885.030 6
14885.610 15
14886.189 10
14886.769 7
14887.348 5
14887.928 3
14888.508 0
14889.087 3
14889.667 9
14890.247 12
14890.826 8
14891.406 7
14891.986 4
14892.565 4
14893.145 5
14893.725 1
14894.304 5
14894.884 13
14895.464 8
14896.044 8
14896.623 13
14897.203 13
14897.783 8
14898.363 5
14898.943 2
14899.522 13
14900.102 8
14900.682 5
14901.262 2
14901.842 8
14902.422 6
14903.002 4
14903.581 4
14904.161 7
14904.741 6
14905.321 6
14905.901 3
14906.481 1
14907.061 3
14907.641 0
14908.221 3
14908.801 1
14909.381 8
14909.961 11
14910.541 16
14911.121 7
14911.701 5
14912.281 4
14912.861 9
14913.441 5
14914.022 2
14914.602 5
14915.182 18
14915.762 16
14916.342 23
14916.922 16
14917.502 10
14918.083 7
14918.663 6
14919.243 2
14919.823 3
14920.403 2
14920.984 4
14921.564 6
14922.144 7
14922.724 3
14923.305 3
14923.885 3
14924.465 7
14925.046 9
14925.626 4
14926.206 5
14926.787 4
14927.367 4
14927.947 9
14928.528 10
14929.108 4
14929.689 1
14930.269 1
14930.850 2
14931.430 4
14932.010 7
14932.591 6
14933.171 2
14933.752 4
14934.332 4
14934.913 5
14935.493 5
14936.074 8
14936.654 5
14937.235 5
14937.816 4
14938.396 3
14938.977 5
14939.557 7
14940.138 11
14940.719 5
14941.299 5
14941.880 5
14942.460 9
14943.041 5
14943.622 5
14944.203 4
14944.783 11
14945.364 5
14945.945 4
14946.525 6
14947.106 6
14947.687 5
14948.268 5
14948.848 8
14949.429 4
14950.010 4
14950.591 2
14951.172 3
14951.753 9
14952.333 9
14952.914 3
14953.495 7
14954.076 4
14954.657 3
14955.238 1
14955.819 4
14956.400 4
14956.981 2
14957.562 11
14958.142 19
14958.723 17
14959.304 17
14959.885 6
14960.466 6
14961.047 7
14961.629 9
14962.210 8
14962.791 2
14963.372 7
14963.953 6
14964.534 8
14965.115 13
14965.696 5
14966.277 8
14966.858 6
14967.439 4
14968.021 6
14968.602 4
14969.183 2
14969.764 7
14970.345 14
14970.927 13
14971.508 11
14972.089 13
14972.670 9
14973.251 9
14973.833 5
14974.414 11
14974.995 5
14975.577 4
14976.158 3
14976.739 6
14977.321 4
14977.902 2
14978.483 2
14979.065 6
14979.646 10
14980.227 8
14980.809 11
14981.390 4
14981.972 5
14982.553 10
14983.135 7
14983.716 2
14984.297 2
14984.879 0
14985.460 1
14986.042 3
14986.623 1
14987.205 10
14987.786 5
14988.368 5
14988.950 5
14989.531 10
14990.113 12
14990.694 11
14991.276 10
14991.858 7
14992.439 4
14993.021 9
14993.602 6
14994.184 4
14994.766 3
14995.347 2
14995.929 4
14996.511 9
14997.093 5
14997.674 7
14998.256 4
14998.838 5
14999.420 5
15000.001 2
15000.583 6
15001.165 6
15001.747 5
15002.329 7
15002.910 11
15003.492 9
15004.074 3
15004.656 6
15005.238 5
15005.820 3
15006.402 9
15006.984 13
15007.565 7
15008.147 11
15008.729 8
15009.311 5
15009.893 4
15010.475 3
15011.057 2
15011.639 2
15012.221 8
15012.803 8
15013.385 9
15013.967 6
15014.549 10
15015.131 3
15015.714 3
15016.296 2
15016.878 3
15017.460 8
15018.042 6
15018.624 1
15019.206 3
15019.788 7
15020.371 5
15020.953 5
15021.535 6
15022.117 3
15022.699 1
15023.282 9
15023.864 7
15024.446 5
15025.028 4
15025.611 4
15026.193 5
15026.775 4
15027.357 2
15027.940 3
15028.522 8
15029.104 7
15029.687 7
15030.269 8
15030.851 6
15031.434 12
15032.016 3
15032.599 3
15033.181 3
15033.764 8
15034.346 6
15034.928 6
15035.511 2
15036.093 7
15036.676 4
15037.258 3
15037.841 10
15038.423 7
15039.006 7
15039.588 5
15040.171 3
15040.754 8
15041.336 5
15041.919 5
15042.501 4
15043.084 5
15043.667 8
15044.249 14
15044.832 12
15045.414 8
15045.997 8
15046.580 16
15047.162 11
15047.745 10
15048.328 9
15048.911 6
15049.493 6
15050.076 3
15050.659 9
15051.242 8
15051.824 13
15052.407 13
15052.990 13
15053.573 12
15054.156 14
15054.738 9
15055.321 11
15055.904 14
15056.487 12
15057.070 11
15057.653 11
15058.236 3
15058.819 7
15059.402 8
15059.984 5
15060.567 4
15061.150 7
15061.733 8
15062.316 6
15062.899 5
15063.482 14
15064.065 12
15064.648 6
15065.231 3
15065.814 3
15066.397 10
15066.981 12
15067.564 10
15068.147 9
15068.730 12
15069.313 15
15069.896 11
15070.479 7
15071.062 5
15071.646 6
15072.229 12
15072.812 21
15073.395 20
15073.978 14
15074.561 12
15075.145 14
15075.728 9
15076.311 10
15076.894 21
15077.478 14
15078.061 14
15078.644 11
15079.228 11
15079.811 13
15080.394 20
15080.978 12
15081.561 12
15082.144 15
15082.728 21
15083.311 32
15083.894 26
15084.478 15
15085.061 14
15085.645 23
15086.228 17
15086.812 21
15087.395 18
15087.979 24
15088.562 21
15089.146 22
15089.729 21
15090.313 22
15090.896 22
15091.480 14
15092.063 18
15092.647 21
15093.230 21
15093.814 29
15094.398 38
15094.981 30
15095.565 25
15096.148 29
15096.732 28
15097.316 30
15097.899 27
15098.483 34
15099.067 34
15099.650 29
15100.234 33
15100.818 34
15101.402 38
15101.985 31
15102.569 26
15103.153 28
15103.737 37
15104.321 38
15104.904 34
15105.488 33
15106.072 44
15106.656 46
15107.240 54
15107.824 55
15108.407 57
15108.991 69
15109.575 74
15110.159 72
15110.743 61
15111.327 95
15111.911 107
15112.495 100
15113.079 105
15113.663 122
15114.247 156
15114.831 162
15115.415 157
15115.999 145
15116.583 152
15117.167 182
15117.751 192
15118.335 245
15118.919 277
15119.503 269
15120.087 273
15120.671 342
15121.255 359
15121.840 395
15122.424 440
15123.008 436
15123.592 480
15124.176 505
15124.760 529
15125.345 512
15125.929 545
15126.513 549
15127.097 554
15127.681 565
15128.266 550
15128.850 499
15129.434 528
15130.019 490
15130.603 468
15131.187 441
15131.771 397
15132.356 362
15132.940 316
15133.525 252
15134.109 230
15134.693 224
15135.278 191
15135.862 165
15136.446 144
15137.031 108
15137.615 94
15138.200 89
15138.784 82
15139.369 69
15139.953 66
15140.538 46
15141.122 34
15141.707 36
15142.291 28
15142.876 25
15143.460 26
15144.045 26
15144.629 22
15145.214 23
15145.799 24
15146.383 34
15146.968 28
15147.552 18
15148.137 21
15148.722 20
15149.306 14
15149.891 15
15150.476 13
15151.060 6
15151.645 22
15152.230 27
15152.815 30
15153.399 18
15153.984 31
15154.569 32
15155.154 30
15155.738 35
15156.323 33
15156.908 16
15157.493 18
15158.078 26
15158.662 21
15159.247 16
15159.832 16
15160.417 17
15161.002 21
15161.587 24
15162.172 29
15162.757 21
15163.342 12
15163.927 17
15164.512 15
15165.096 10
15165.681 8
15166.266 15
15166.851 17
15167.436 10
15168.021 4
15168.607 4
15169.192 7
15169.777 10
15170.362 6
15170.947 11
15171.532 5
15172.117 8
15172.702 9
15173.287 12
15173.872 12
15174.457 17
15175.043 9
15175.628 14
15176.213 12
15176.798 6
15177.383 6
15177.969 6
15178.554 7
15179.139 6
15179.724 12
15180.310 11
15180.895 13
15181.480 11
15182.065 8
15182.651 5
15183.236 8
15183.821 9
15184.407 7
15184.992 10
15185.577 2
15186.163 3
15186.748 2
15187.334 4
15187.919 6
15188.504 9
15189.090 6
15189.675 3
15190.261 3
15190.846 1
15191.432 1
15192.017 6
15192.603 6
15193.188 4
15193.774 3
15194.359 3
15194.945 1
15195.530 2
15196.116 2
15196.701 6
15197.287 9
15197.873 4
15198.458 6
15199.044 4
15199.629 5
15200.215 10
15200.801 9
15201.386 11
15201.972 18
15202.558 7
15203.143 5
15203.729 5
15204.315 6
15204.901 14
15205.486 9
15206.072 6
15206.658 6
15207.244 11
15207.829 6
15208.415 2
15209.001 1
15209.587 3
15210.173 2
15210.759 5
15211.344 1
15211.930 6
15212.516 13
15213.102 7
15213.688 3
15214.274 4
15214.860 4
15215.446 9
15216.032 12
15216.618 7
15217.204 9
15217.790 8
15218.376 6
15218.962 8
15219.548 6
15220.134 3
15220.720 4
15221.306 9
15221.892 13
15222.478 5
15223.064 4
15223.650 6
15224.236 6
15224.822 5
15225.408 4
15225.994 8
15226.581 13
15227.167 11
15227.753 9
15228.339 4
15228.925 5
15229.512 6
15230.098 9
15230.684 9
15231.270 3
15231.856 4
15232.443 10
15233.029 11
15233.615 7
15234.202 10
15234.788 10
15235.374 15
15235.961 13
15236.547 14
15237.133 9
15237.720 4
15238.306 7
15238.892 8
15239.479 6
15240.065 5
15240.652 4
15241.238 3
15241.824 3
15242.411 3
15242.997 6
15243.584 9
15244.170 9
15244.757 3
15245.343 4
15245.930 11
15246.516 9
15247.103 15
15247.689 8
15248.276 6
15248.863 4
15249.449 7
15250.036 6
15250.622 6
15251.209 5
15251.796 4
15252.382 3
15252.969 9
15253.556 6
15254.142 6
15254.729 8
15255.316 5
15255.902 8
15256.489 4
15257.076 11
15257.663 13
15258.249 9
15258.836 8
15259.423 9
15260.010 6
15260.597 3
15261.183 3
15261.770 6
15262.357 13
15262.944 11
15263.531 9
15264.118 7
15264.705 2
15265.291 2
15265.878 6
15266.465 5
15267.052 3
15267.639 2
15268.226 7
15268.813 10
15269.400 3
15269.987 4
15270.574 4
15271.161 14
15271.748 10
15272.335 11
15272.922 15
15273.509 13
15274.096 11
15274.683 8
15275.270 5
15275.857 2
15276.445 8
15277.032 10
15277.619 10
15278.206 6
15278.793 5
15279.380 5
15279.967 6
15280.555 5
15281.142 4
15281.729 9
15282.316 11
15282.903 10
15283.491 10
15284.078 14
15284.665 8
15285.253 13
15285.840 16
15286.427 14
15287.014 8
15287.602 4
15288.189 0
15288.776 2
15289.364 1
15289.951 2
15290.539 6
15291.126 10
15291.713 4
15292.301 5
15292.888 7
15293.476 9
15294.063 14
15294.650 8
15295.238 11
15295.825 17
15296.413 20
15297.000 16
15297.588 8
15298.175 7
15298.763 17
15299.351 20
15299.938 11
15300.526 6
15301.113 9
15301.701 14
15302.288 13
15302.876 10
15303.464 6
15304.051 5
15304.639 7
15305.227 7
15305.814 0
15306.402 2
15306.990 0
15307.577 2
15308.165 2
15308.753 5
15309.341 7
15309.928 9
15310.516 15
15311.104 22
15311.692 15
15312.279 4
15312.867 3
15313.455 6
15314.043 7
15314.631 12
15315.219 10
15315.806 13
15316.394 11
15316.982 7
15317.570 7
15318.158 9
15318.746 8
15319.334 9
15319.922 16
15320.510 16
15321.098 9
15321.686 9
15322.274 16
15322.862 17
15323.450 12
15324.038 10
15324.626 12
15325.214 9
15325.802 15
15326.390 21
15326.978 19
15327.566 17
15328.154 16
15328.742 14
15329.330 17
15329.919 20
15330.507 31
15331.095 19
15331.683 19
15332.271 19
15332.859 23
15333.448 23
15334.036 16
15334.624 12
15335.212 16
15335.801 19
15336.389 14
15336.977 14
15337.565 15
15338.154 20
15338.742 20
15339.330 16
15339.919 25
15340.507 19
15341.095 15
15341.684 23
15342.272 16
15342.860 18
15343.449 11
15344.037 6
15344.626 18
15345.214 18
15345.802 20
15346.391 15
15346.979 7
15347.568 11
15348.156 10
15348.745 10
15349.333 14
15349.922 14
15350.510 12
15351.099 13
15351.687 18
15352.276 13
15352.865 4
15353.453 9
15354.042 9
15354.630 11
15355.219 5
15355.808 9
15356.396 7
15356.985 15
15357.574 15
15358.162 12
15358.751 7
15359.340 11
15359.928 5
15360.517 4
15361.106 5
15361.695 10
15362.283 8
15362.872 8
15363.461 10
15364.050 11
15364.638 6
15365.227 11
15365.816 12
15366.405 17
15366.994 14
15367.583 7
15368.172 7
15368.760 2
15369.349 4
15369.938 6
15370.527 3
15371.116 2
15371.705 4
15372.294 5
15372.883 7
15373.472 9
15374.061 8
15374.650 6
15375.239 6
15375.828 2
15376.417 10
15377.006 7
15377.595 9
15378.184 7
15378.773 6
15379.362 10
15379.951 7
15380.540 2
15381.129 2
15381.719 8
15382.308 6
15382.897 3
15383.486 9
15384.075 7
15384.664 6
15385.254 5
15385.843 6
15386.432 3
15387.021 8
15387.610 2
15388.200 2
15388.789 1
15389.378 5
15389.968 5
15390.557 6
15391.146 3
15391.735 0
15392.325 8
15392.914 4
15393.503 5
15394.093 4
15394.682 4
15395.272 9
15395.861 5
15396.450 4
15397.040 7
15397.629 11
15398.219 8
15398.808 9
15399.398 3
15399.987 10
15400.577 12
15401.166 16
15401.756 12
15402.345 11
15402.935 7
15403.524 4
15404.114 8
15404.703 11
15405.293 10
15405.882 7
15406.472 7
15407.062 11
15407.651 11
15408.241 9
15408.831 5
15409.420 9
15410.010 10
15410.600 11
15411.189 9
15411.779 7
15412.369 4
15412.958 4
15413.548 2
15414.138 3
15414.728 6
15415.317 10
15415.907 5
15416.497 14
15417.087 25
15417.677 13
15418.266 6
15418.856 4
15419.446 6
15420.036 6
15420.626 6
15421.216 9
15421.806 7
15422.396 5
15422.985 0
15423.575 5
15424.165 11
15424.755 16
15425.345 12
15425.935 12
15426.525 12
15427.115 12
15427.705 7
15428.295 2
15428.885 7
15429.475 9
15430.065 4
15430.655 4
15431.245 8
15431.836 7
15432.426 10
15433.016 5
15433.606 16
15434.196 13
15434.786 6
15435.376 6
15435.966 8
15436.557 6
15437.147 5
15437.737 5
15438.327 5
15438.917 1
15439.508 3
15440.098 2
15440.688 5
15441.278 4
15441.869 4
15442.459 8
15443.049 8
15443.640 5
15444.230 7
15444.820 6
15445.411 5
15446.001 4
15446.591 2
15447.182 3
15447.772 5
15448.363 6
15448.953 6
15449.543 3
15450.134 4
15450.724 2
15451.315 4
15451.905 11
15452.496 5
15453.086 1
15453.677 1
15454.267 3
15454.858 2
15455.448 3
15456.039 4
15456.629 7
15457.220 8
15457.811 1
15458.401 1
15458.992 4
15459.582 6
15460.173 3
15460.764 7
15461.354 3
15461.945 3
15462.536 2
15463.126 4
15463.717 6
15464.308 4
15464.898 8
15465.489 5
15466.080 2
15466.671 4
15467.261 6
15467.852 8
15468.443 5
15469.034 1
15469.625 1
15470.215 10
15470.806 9
15471.397 11
15471.988 9
15472.579 4
15473.170 3
15473.760 7
15474.351 10
15474.942 3
15475.533 4
15476.124 3
15476.715 5
15477.306 2
15477.897 1
15478.488 3
15479.079 4
15479.670 5
15480.261 3
15480.852 1
15481.443 6
15482.034 4
15482.625 14
15483.216 12
15483.807 12
15484.398 12
15484.989 5
15485.581 3
15486.172 1
15486.763 2
15487.354 7
15487.945 6
15488.536 4
15489.127 3
15489.719 3
15490.310 6
15490.901 4
15491.492 2
15492.084 3
15492.675 4
15493.266 5
15493.857 6
15494.449 2
15495.040 2
15495.631 3
15496.223 4
15496.814 2
15497.405 1
15497.997 3
15498.588 6
15499.179 5
15499.771 3
15500.362 4
15500.953 2
15501.545 3
15502.136 2
15502.728 4
15503.319 9
15503.911 6
15504.502 9
15505.094 8
15505.685 6
15506.277 13
15506.868 10
15507.460 9
15508.051 6
15508.643 8
15509.234 5
15509.826 2
15510.417 3
15511.009 4
15511.601 6
15512.192 6
15512.784 13
15513.376 11
15513.967 3
15514.559 5
15515.151 4
15515.742 2
15516.334 4
15516.926 4
15517.517 8
15518.109 8
15518.701 5
15519.293 3
15519.884 5
15520.476 8
15521.068 6
15521.660 8
15522.252 6
15522.843 4
15523.435 3
15524.027 8
15524.619 7
15525.211 4
15525.803 8
15526.395 6
15526.986 6
15527.578 14
15528.170 18
15528.762 9
15529.354 3
15529.946 5
15530.538 10
15531.130 9
15531.722 6
15532.314 4
15532.906 4
15533.498 11
15534.090 5
15534.682 17
15535.274 16
15535.866 11
15536.458 8
15537.050 6
15537.643 1
15538.235 7
15538.827 6
15539.419 2
15540.011 1
15540.603 1
15541.195 1
15541.788 5
15542.380 5
15542.972 2
15543.564 4
15544.156 4
15544.749 5
15545.341 6
15545.933 4
15546.526 2
15547.118 8
15547.710 15
15548.302 6
15548.895 4
15549.487 3
15550.079 5
15550.672 4
15551.264 3
15551.856 2
15552.449 7
15553.041 3
15553.634 1
15554.226 3
15554.819 2
15555.411 6
15556.003 11
15556.596 19
15557.188 19
15557.781 13
15558.373 4
15558.966 5
15559.558 9
15560.151 6
15560.743 3
15561.336 10
15561.929 4
15562.521 9
15563.114 8
15563.706 9
15564.299 10
15564.892 6
15565.484 4
15566.077 2
15566.670 9
15567.262 4
15567.855 6
15568.448 10
15569.040 11
15569.633 10
15570.226 4
15570.818 7
15571.411 7
15572.004 5
15572.597 10
15573.189 10
15573.782 8
15574.375 15
15574.968 10
15575.561 14
15576.154 12
15576.746 9
15577.339 3
15577.932 5
15578.525 9
15579.118 5
15579.711 2
15580.304 4
15580.897 3
15581.490 6
15582.083 0
15582.676 5
15583.268 10
15583.861 7
15584.454 4
15585.047 5
15585.640 5
15586.234 2
15586.827 2
15587.420 4
15588.013 6
15588.606 3
15589.199 4
15589.792 8
15590.385 8
15590.978 13
15591.571 12
15592.164 13
15592.758 14
15593.351 15
15593.944 4
15594.537 7
15595.130 4
15595.724 9
15596.317 8
15596.910 3
15597.503 2
15598.096 5
15598.690 2
15599.283 2
15599.876 9
15600.470 5
15601.063 3
15601.656 4
15602.250 3
15602.843 6
15603.436 7
15604.030 6
15604.623 6
15605.216 8
15605.810 6
15606.403 7
15606.997 4
15607.590 7
15608.184 10
15608.777 7
15609.370 2
15609.964 2
15610.557 3
15611.151 1
15611.744 4
15612.338 5
15612.932 14
15613.525 9
15614.119 7
15614.712 7
15615.306 6
15615.899 4
15616.493 4
15617.087 3
15617.680 3
15618.274 3
15618.867 7
15619.461 2
15620.055 2
15620.649 4
15621.242 0
15621.836 2
15622.430 2
15623.023 12
15623.617 8
15624.211 4
15624.805 6
15625.398 3
15625.992 3
15626.586 2
15627.180 2
15627.774 2
15628.367 2
15628.961 7
15629.555 6
15630.149 1
15630.743 3
15631.337 5
15631.931 9
15632.525 6
15633.118 3
15633.712 5
15634.306 5
15634.900 9
15635.494 12
15636.088 7
15636.682 18
15637.276 9
15637.870 10
15638.464 8
15639.058 5
15639.652 7
15640.246 5
15640.840 12
15641.435 6
15642.029 2
15642.623 5
15643.217 5
15643.811 10
15644.405 6
15644.999 5
15645.593 5
15646.188 8
15646.782 3
15647.376 4
15647.970 2
15648.564 4
15649.159 4
15649.753 2
15650.347 2
15650.941 7
15651.536 4
15652.130 7
15652.724 11
15653.318 6
15653.913 5
15654.507 1
15655.101 3
15655.696 6
15656.290 5
15656.885 10
15657.479 15
15658.073 14
15658.668 9
15659.262 8
15659.857 2
15660.451 3
15661.045 6
15661.640 6
15662.234 7
15662.829 10
15663.423 5
15664.018 2
15664.612 1
15665.207 5
15665.801 9
15666.396 9
15666.991 10
15667.585 2
15668.180 7
15668.774 7
15669.369 3
15669.964 4
15670.558 4
15671.153 3
15671.747 6
15672.342 9
15672.937 12
15673.531 5
15674.126 3
15674.721 0
15675.316 6
15675.910 14
15676.505 14
15677.100 10
15677.695 9
15678.289 9
15678.884 11
15679.479 7
15680.074 7
15680.669 7
15681.263 4
15681.858 2
15682.453 2
15683.048 5
15683.643 6
15684.238 4
15684.833 9
15685.428 6
15686.023 8
15686.617 15
15687.212 8
15687.807 4
15688.402 2
15688.997 5
15689.592 3
15690.187 8
15690.782 4
15691.377 4
15691.972 2
15692.567 2
15693.162 1
15693.758 2
15694.353 2
15694.948 6
15695.543 5
15696.138 2
15696.733 2
15697.328 6
15697.923 10
15698.519 7
15699.114 9
15699.709 6
15700.304 6
15700.899 5
15701.494 4
15702.090 4
15702.685 3
15703.280 3
15703.875 2
15704.471 3
15705.066 5
15705.661 5
15706.257 8
15706.852 8
15707.447 13
15708.043 9
15708.638 9
15709.233 5
15709.829 11
15710.424 7
15711.020 12
15711.615 14
15712.210 13
15712.806 0
15713.401 0
15713.997 5
15714.592 5
15715.188 5
15715.783 1
15716.379 10
15716.974 11
15717.570 7
15718.165 9
15718.761 15
15719.356 8
15719.952 5
15720.547 7
15721.143 2
15721.739 0
15722.334 2
15722.930 3
15723.525 2
15724.121 1
15724.717 2
15725.312 7
15725.908 11
15726.504 10
15727.099 3
15727.695 4
15728.291 7
15728.887 7
15729.482 6
15730.078 5
15730.674 8
15731.270 5
15731.866 2
15732.461 2
15733.057 8
15733.653 4
15734.249 7
15734.845 8
15735.441 8
15736.036 3
15736.632 12
15737.228 8
15737.824 7
15738.420 7
15739.016 5
15739.612 1
15740.208 4
15740.804 3
15741.400 7
15741.996 10
15742.592 5
15743.188 10
15743.784 4
15744.380 2
15744.976 3
15745.572 4
15746.168 4
15746.764 8
15747.360 2
15747.956 8
15748.552 7
15749.148 8
15749.745 8
15750.341 11
15750.937 11
15751.533 8
15752.129 5
15752.725 5
15753.322 6
15753.918 8
15754.514 13
15755.110 7
15755.706 11
15756.303 8
15756.899 3
15757.495 2
15758.092 2
15758.688 3
15759.284 4
15759.880 4
15760.477 5
15761.073 5
15761.670 3
15762.266 1
15762.862 5
15763.459 3
15764.055 8
15764.651 9
15765.248 6
15765.844 3
15766.441 5
15767.037 3
15767.634 3
15768.230 7
15768.827 7
15769.423 8
15770.020 3
15770.616 7
15771.213 13
15771.809 6
15772.406 2
15773.002 4
15773.599 3
15774.196 9
15774.792 9
15775.389 11
15775.985 4
15776.582 3
15777.179 6
15777.775 5
15778.372 2
15778.969 5
15779.565 9
15780.162 6
15780.759 5
15781.356 13
15781.952 9
15782.549 15
15783.146 11
15783.743 11
15784.339 11
15784.936 10
15785.533 8
15786.130 1
15786.727 9
15787.323 15
15787.920 10
15788.517 7
15789.114 4
15789.711 5
15790.308 5
15790.905 7
15791.502 6
15792.099 3
15792.696 2
15793.293 9
15793.889 9
15794.486 7
15795.083 8
15795.680 5
15796.277 4
15796.874 3
15797.472 8
15798.069 13
15798.666 15
15799.263 8
15799.860 13
15800.457 11
15801.054 11
15801.651 9
15802.248 12
15802.845 9
15803.442 9
15804.040 9
15804.637 6
15805.234 6
15805.831 4
15806.428 7
15807.026 8
15807.623 2
15808.220 5
15808.817 4
15809.415 6
15810.012 9
15810.609 14
15811.206 7
15811.804 5
15812.401 3
15812.998 3
15813.596 10
15814.193 10
15814.790 7
15815.388 7
15815.985 14
15816.583 15
15817.180 13
15817.777 14
15818.375 13
15818.972 13
15819.570 10
15820.167 9
15820.765 4
15821.362 3
15821.960 3
15822.557 8
15823.155 13
15823.752 14
15824.350 13
15824.947 14
15825.545 8
15826.142 10
15826.740 3
15827.338 5
15827.935 10
15828.533 14
15829.130 9
15829.728 16
15830.326 23
15830.923 12
15831.521 15
15832.119 19
15832.716 10
15833.314 13
15833.912 13
15834.510 18
15835.107 17
15835.705 15
15836.303 18
15836.901 25
15837.498 27
15838.096 17
15838.694 13
15839.292 18
15839.890 17
15840.488 16
15841.085 15
15841.683 13
15842.281 16
15842.879 19
15843.477 21
15844.075 23
15844.673 28
15845.271 37
15845.869 33
15846.467 32
15847.065 20
15847.663 28
15848.261 28
15848.859 43
15849.457 47
15850.055 37
15850.653 56
15851.251 60
15851.849 69
15852.447 72
15853.045 74
15853.643 69
15854.241 82
15854.839 67
15855.437 70
15856.035 89
15856.634 99
15857.232 103
15857.830 105
15858.428 100
15859.026 116
15859.625 123
15860.223 142
15860.821 149
15861.419 135
15862.017 167
15862.616 183
15863.214 171
15863.812 171
15864.411 166
15865.009 185
15865.607 191
15866.206 236
15866.804 226
15867.402 252
15868.001 258
15868.599 255
15869.197 267
15869.796 246
15870.394 255
15870.993 235
15871.591 212
15872.189 202
15872.788 194
15873.386 169
15873.985 139
15874.583 133
15875.182 123
15875.780 84
15876.379 66
15876.977 58
15877.576 40
15878.174 43
15878.773 45
15879.372 39
15879.970 37
15880.569 41
15881.167 29
15881.766 28
15882.365 31
15882.963 21
15883.562 20
15884.161 26
15884.759 16
15885.358 11
15885.957 9
15886.555 16
15887.154 19
15887.753 16
15888.352 20
15888.950 13
15889.549 18
15890.148 17
15890.747 25
15891.346 24
15891.944 16
15892.543 17
15893.142 17
15893.741 20
15894.340 23
15894.939 17
15895.537 13
15896.136 6
15896.735 7
15897.334 5
15897.933 1
15898.532 4
15899.131 9
15899.730 10
15900.329 10
15900.928 10
15901.527 7
15902.126 20
15902.725 22
15903.324 18
15903.923 11
15904.522 6
15905.121 8
15905.720 16
15906.319 14
15906.918 20
15907.518 19
15908.117 13
15908.716 10
15909.315 11
15909.914 11
15910.513 14
15911.112 7
15911.712 5
15912.311 8
15912.910 6
15913.509 5
15914.108 10
15914.708 10
15915.307 12
15915.906 8
15916.505 4
15917.105 9
15917.704 10
15918.303 15
15918.903 12
15919.502 12
15920.101 8
15920.701 5
15921.300 5
15921.899 4
15922.499 7
15923.098 8
15923.698 10
15924.297 11
15924.897 10
15925.496 4
15926.095 7
15926.695 10
15927.294 16
15927.894 12
15928.493 7
15929.093 6
15929.692 7
15930.292 6
15930.892 4
15931.491 6
15932.091 6
15932.690 6
15933.290 3
15933.889 6
15934.489 13
15935.089 7
15935.688 5
15936.288 3
15936.888 4
15937.487 8
15938.087 11
15938.687 9
15939.286 8
15939.886 19
15940.486 11
15941.086 11
15941.685 8
15942.285 8
15942.885 5
15943.485 7
15944.084 8
15944.684 4
15945.284 5
15945.884 3
15946.484 2
15947.084 8
15947.683 3
15948.283 7
15948.883 7
15949.483 8
15950.083 7
15950.683 6
15951.283 16
15951.883 9
15952.483 13
15953.083 10
15953.683 8
15954.283 9
15954.883 14
15955.483 17
15956.083 15
15956.683 10
15957.283 6
15957.883 5
15958.483 8
15959.083 14
15959.683 5
15960.283 4
15960.883 7
15961.483 9
15962.084 12
15962.684 11
15963.284 7
15963.884 4
15964.484 8
15965.084 5
15965.685 8
15966.285 6
15966.885 7
15967.485 8
15968.086 6
15968.686 8
15969.286 7
15969.886 4
15970.487 4
15971.087 4
15971.687 5
15972.288 5
15972.888 10
15973.488 6
15974.089 4
15974.689 5
15975.289 14
15975.890 13
15976.490 9
15977.091 4
15977.691 6
15978.291 10
15978.892 7
15979.492 7
15980.093 12
15980.693 8
15981.294 7
15981.894 5
15982.495 6
15983.095 9
15983.696 9
15984.296 4
15984.897 4
15985.498 5
15986.098 7
15986.699 7
15987.299 9
15987.900 8
15988.501 7
15989.101 5
15989.702 7
15990.303 4
15990.903 2
15991.504 3
15992.105 2
15992.705 7
15993.306 12
15993.907 3
15994.508 5
15995.108 1
15995.709 5
15996.310 6
15996.911 4
15997.511 6
15998.112 4
15998.713 3
15999.314 1
15999.915 1
16000.516 2
16001.116 1
16001.717 4
16002.318 15
16002.919 15
16003.520 10
16004.121 10
16004.722 8
16005.323 6
16005.924 9
16006.525 6
16007.126 2
16007.727 4
16008.328 0
16008.929 2
16009.530 5
16010.131 6
16010.732 5
16011.333 3
16011.934 2
16012.535 4
16013.136 4
16013.737 5
16014.338 5
16014.940 2
16015.541 5
16016.142 9
16016.743 10
16017.344 11
16017.945 14
16018.547 8
16019.148 17
16019.749 14
16020.350 16
16020.951 8
16021.553 5
16022.154 5
16022.755 0
16023.356 5
16023.958 5
16024.559 10
16025.160 6
16025.762 10
16026.363 7
16026.964 11
16027.566 9
16028.167 5
16028.769 5
16029.370 4
16029.971 12
16030.573 10
16031.174 8
16031.776 9
16032.377 9
16032.979 9
16033.580 7
16034.182 10
16034.783 12
16035.385 13
16035.986 11
16036.588 22
16037.189 13
16037.791 15
16038.392 14
16038.994 16
16039.595 15
16040.197 13
16040.799 16
16041.400 9
16042.002 11
16042.604 16
16043.205 13
16043.807 12
16044.409 16
16045.010 11
16045.612 9
16046.214 10
16046.815 7
16047.417 16
16048.019 24
16048.621 17
16049.222 18
16049.824 18
16050.426 15
16051.028 7
16051.630 4
16052.231 5
16052.833 2
16053.435 3
16054.037 6
16054.639 9
16055.241 6
16055.843 7
16056.445 10
16057.046 8
16057.648 7
16058.250 12
16058.852 13
16059.454 15
16060.056 14
16060.658 12
16061.260 12
16061.862 7
16062.464 14
16063.066 11
16063.668 13
16064.270 10
16064.872 13
16065.474 14
16066.077 10
16066.679 6
16067.281 11
16067.883 18
16068.485 12
16069.087 15
16069.689 19
16070.291 16
16070.894 15
16071.496 13
16072.098 12
16072.700 10
16073.302 12
16073.905 15
16074.507 17
16075.109 13
16075.711 13
16076.314 16
16076.916 21
16077.518 20
16078.121 9
16078.723 13
16079.325 9
16079.928 14
16080.530 10
16081.132 8
16081.735 13
16082.337 11
16082.939 8
16083.542 11
16084.144 14
16084.747 8
16085.349 5
16085.952 10
16086.554 6
16087.157 7
16087.759 8
16088.362 2
16088.964 7
16089.567 10
16090.169 8
16090.772 12
16091.374 7
16091.977 8
16092.579 10
16093.182 8
16093.785 9
16094.387 7
16094.990 12
16095.593 11
16096.195 7
16096.798 12
16097.401 4
16098.003 4
16098.606 2
16099.209 6
16099.811 14
16100.414 8
16101.017 3
16101.620 8
16102.222 7
16102.825 13
16103.428 14
16104.031 4
16104.633 5
16105.236 10
16105.839 5
16106.442 6
16107.045 1
16107.648 3
16108.251 5
16108.853 3
16109.456 2
16110.059 1
16110.662 4
16111.265 8
16111.868 6
16112.471 3
16113.074 1
16113.677 4
16114.280 3
16114.883 4
16115.486 6
16116.089 5
16116.692 2
16117.295 2
16117.898 2
16118.501 4
16119.104 3
16119.707 3
16120.310 4
16120.914 4
16121.517 7
16122.120 5
16122.723 9
16123.326 6
16123.929 4
16124.532 5
16125.136 4
16125.739 8
16126.342 6
16126.945 3
16127.548 4
16128.152 4
16128.755 11
16129.358 12
16129.962 8
16130.565 5
16131.168 5
16131.771 1
16132.375 3
16132.978 5
16133.581 3
16134.185 4
16134.788 6
16135.392 7
16135.995 6
16136.598 2
16137.202 3
16137.805 5
16138.409 6
16139.012 6
16139.616 4
16140.219 7
16140.823 9
16141.426 8
16142.030 4
16142.633 3
16143.237 3
16143.840 4
16144.444 2
16145.047 3
16145.651 4
16146.254 5
16146.858 5
16147.462 6
16148.065 7
16148.669 8
16149.272 1
16149.876 3
16150.480 1
16151.083 7
16151.687 9
16152.291 4
16152.895 2
16153.498 5
16154.102 6
16154.706 7
16155.310 3
16155.913 4
16156.517 10
16157.121 7
16157.725 4
16158.328 5
16158.932 2
16159.536 8
16160.140 6
16160.744 5
16161.348 3
16161.952 3
16162.555 12
16163.159 8
16163.763 3
16164.367 6
16164.971 6
16165.575 5
16166.179 7
16166.783 3
16167.387 4
16167.991 5
16168.595 4
16169.199 5
16169.803 4
16170.407 3
16171.011 6
16171.615 6
16172.219 5
16172.823 9
16173.427 5
16174.031 2
16174.636 5
16175.240 4
16175.844 2
16176.448 5
16177.052 9
16177.656 5
16178.261 8
16178.865 6
16179.469 2
16180.073 1
16180.677 3
16181.282 8
16181.886 10
16182.490 7
16183.094 1
16183.699 1
16184.303 2
16184.907 4
16185.512 1
16186.116 0
16186.720 3
16187.325 3
16187.929 2
16188.533 2
16189.138 3
16189.742 1
16190.347 3
16190.951 2
16191.555 11
16192.160 5
16192.764 3
16193.369 1
16193.973 0
16194.578 0
16195.182 3
16195.787 6
16196.391 0
16196.996 6
16197.600 9
16198.205 8
16198.809 5
16199.414 3
16200.019 5
16200.623 3
16201.228 1
16201.832 4
16202.437 3
16203.042 1
16203.646 2
16204.251 0
16204.856 2
16205.460 3
16206.065 3
16206.670 1
16207.275 2
16207.879 4
16208.484 4
16209.089 4
16209.694 3
16210.298 5
16210.903 8
16211.508 5
16212.113 4
16212.718 2
16213.322 3
16213.927 8
16214.532 4
16215.137 1
16215.742 2
16216.347 2
16216.952 10
16217.557 9
16218.162 6
16218.766 9
16219.371 4
16219.976 9
16220.581 6
16221.186 2
16221.791 3
16222.396 4
16223.001 1
16223.606 5
16224.211 8
16224.817 7
16225.422 8
16226.027 3
16226.632 1
16227.237 0
16227.842 5
16228.447 9
16229.052 5
16229.657 2
16230.262 3
16230.868 3
16231.473 8
16232.078 7
16232.683 3
16233.288 0
16233.894 13
16234.499 10
16235.104 3
16235.709 3
16236.315 1
16236.920 5
16237.525 7
16238.130 7
16238.736 6
16239.341 3
16239.946 6
16240.552 12
16241.157 6
16241.763 3
16242.368 3
16242.973 0
16243.579 5
16244.184 9
16244.790 4
16245.395 2
16246.000 2
16246.606 1
16247.211 1
16247.817 3
16248.422 6
16249.028 6
16249.633 8
16250.239 3
16250.844 5
16251.450 2
16252.055 6
16252.661 7
16253.267 4
16253.872 1
16254.478 2
16255.083 1
16255.689 0
16256.295 7
16256.900 4
16257.506 2
16258.112 2
16258.717 5
16259.323 2
16259.929 4
16260.535 4
16261.140 4
16261.746 7
16262.352 6
16262.957 6
16263.563 5
16264.169 5
16264.775 3
16265.381 7
16265.986 4
16266.592 6
16267.198 2
16267.804 2
16268.410 5
16269.016 1
16269.622 2
16270.228 5
16270.833 4
16271.439 0
16272.045 8
16272.651 9
16273.257 6
16273.863 7
16274.469 4
16275.075 0
16275.681 2
16276.287 2
16276.893 0
16277.499 1
16278.105 0
16278.711 1
16279.317 4
16279.923 2
16280.529 4
16281.136 2
16281.742 4
16282.348 9
16282.954 3
16283.560 1
16284.166 7
16284.772 6
16285.379 7
16285.985 9
16286.591 6
16287.197 4
16287.803 5
16288.410 7
16289.016 8
16289.622 12
16290.228 9
16290.835 8
16291.441 7
16292.047 8
16292.654 3
16293.260 7
16293.866 9
16294.473 2
16295.079 5
16295.685 5
16296.292 4
16296.898 5
16297.505 6
16298.111 6
16298.717 7
16299.324 6
16299.930 4
16300.537 3
16301.143 3
16301.750 7
16302.356 4
16302.963 2
16303.569 2
16304.176 2
16304.782 2
16305.389 4
16305.995 4
16306.602 1
16307.209 2
16307.815 5
16308.422 7
16309.028 4
16309.635 7
16310.242 3
16310.848 1
16311.455 16
16312.062 18
16312.668 14
16313.275 10
16313.882 10
16314.488 8
16315.095 5
16315.702 5
16316.309 6
16316.915 3
16317.522 5
16318.129 4
16318.736 3
16319.343 2
16319.949 3
16320.556 1
16321.163 3
16321.770 1
16322.377 3
16322.984 5
16323.591 8
16324.198 6
16324.804 7
16325.411 9
16326.018 3
16326.625 0
16327.232 2
16327.839 2
16328.446 4
16329.053 2
16329.660 3
16330.267 2
16330.874 2
16331.481 3
16332.088 2
16332.695 3
16333.302 6
16333.909 4
16334.517 8
16335.124 8
16335.731 5
16336.338 5
16336.945 5
16337.552 0
16338.159 2
16338.767 2
16339.374 1
16339.981 3
16340.588 5
16341.195 5
16341.803 8
16342.410 9
16343.017 6
16343.624 2
16344.232 3
16344.839 1
16345.446 5
16346.053 5
16346.661 4
16347.268 4
16347.875 12
16348.483 14
16349.090 8
16349.698 7
16350.305 5
16350.912 5
16351.520 10
16352.127 4
16352.735 4
16353.342 5
16353.949 5
16354.557 4
16355.164 2
16355.772 5
16356.379 2
16356.987 5
16357.594 3
16358.202 7
16358.810 6
16359.417 6
16360.025 6
16360.632 3
16361.240 2
16361.847 3
16362.455 5
16363.063 2
16363.670 5
16364.278 8
16364.886 6
16365.493 5
16366.101 2
16366.709 8
16367.316 6
16367.924 4
16368.532 2
16369.140 10
16369.747 3
16370.355 5
16370.963 1
16371.571 1
16372.178 2
16372.786 6
16373.394 6
16374.002 6
16374.610 8
16375.217 8
16375.825 4
16376.433 5
16377.041 4
16377.649 3
16378.257 4
16378.865 9
16379.473 9
16380.081 10
16380.689 5
16381.297 5
16381.905 1
16382.513 3
16383.121 4
16383.729 7
16384.337 7
16384.945 11
16385.553 11
16386.161 5
16386.769 21
16387.377 23
16387.985 18
16388.593 13
16389.201 13
16389.809 10
16390.417 10
16391.025 6
16391.634 0
16392.242 0
16392.850 1
16393.458 2
16394.066 2
16394.675 3
16395.283 4
16395.891 2
16396.499 2
16397.108 11
16397.716 15
16398.324 9
16398.932 5
16399.541 7
16400.149 6
16400.757 2
16401.366 5
16401.974 9
16402.582 5
16403.191 4
16403.799 6
16404.407 3
16405.016 6
16405.624 7
16406.233 3
16406.841 1
16407.450 3
16408.058 5
16408.667 2
16409.275 1
16409.883 3
16410.492 11
16411.100 5
16411.709 7
16412.318 4
16412.926 2
16413.535 4
16414.143 5
16414.752 4
16415.360 2
16415.969 2
16416.578 2
16417.186 3
16417.795 3
16418.404 2
16419.012 1
16419.621 2
16420.230 2
16420.838 4
16421.447 7
16422.056 4
16422.664 2
16423.273 6
16423.882 9
16424.491 6
16425.099 6
16425.708 4
16426.317 4
16426.926 4
16427.535 11
16428.143 8
16428.752 4
16429.361 2
16429.970 1
16430.579 2
16431.188 6
16431.797 9
16432.406 6
16433.015 10
16433.623 5
16434.232 10
16434.841 5
16435.450 8
16436.059 3
16436.668 5
16437.277 4
16437.886 5
16438.495 6
16439.104 4
16439.713 6
16440.322 5
16440.931 2
16441.541 1
16442.150 1
16442.759 1
16443.368 2
16443.977 4
16444.586 8
16445.195 9
16445.804 9
16446.414 6
16447.023 2
16447.632 4
16448.241 7
16448.850 10
16449.460 10
16450.069 13
16450.678 4
16451.287 3
16451.897 3
16452.506 8
16453.115 10
16453.724 7
16454.334 9
16454.943 10
16455.552 5
16456.162 2
16456.771 2
16457.381 4
16457.990 5
16458.599 2
16459.209 3
16459.818 2
16460.428 6
16461.037 5
16461.646 8
16462.256 7
16462.865 9
16463.475 5
16464.084 6
16464.694 4
16465.303 2
16465.913 14
16466.522 9
16467.132 7
16467.742 7
16468.351 2
16468.961 1
16469.570 3
16470.180 3
16470.790 3
16471.399 3
16472.009 6
16472.618 6
16473.228 11
16473.838 5
16474.448 4
16475.057 10
16475.667 5
16476.277 6
16476.886 10
16477.496 7
16478.106 10
16478.716 4
16479.325 6
16479.935 9
16480.545 2
16481.155 7
16481.765 5
16482.374 3
16482.984 7
16483.594 5
16484.204 4
16484.814 3
16485.424 0
16486.034 1
16486.644 4
16487.254 4
16487.863 4
16488.473 4
16489.083 3
16489.693 6
16490.303 3
16490.913 0
16491.523 4
16492.133 3
16492.743 0
16493.353 4
16493.963 2
16494.573 2
16495.184 8
16495.794 8
16496.404 12
16497.014 11
16497.624 8
16498.234 9
16498.844 5
16499.454 7
16500.065 3
16500.675 4
16501.285 13
16501.895 6
16502.505 2
16503.115 4
16503.726 2
16504.336 0
16504.946 1
16505.556 5
16506.167 4
16506.777 2
16507.387 2
16507.998 8
16508.608 9
16509.218 3
16509.829 1
16510.439 6
16511.049 14
16511.660 11
16512.270 4
16512.880 2
16513.491 2
16514.101 5
16514.712 4
16515.322 7
16515.933 3
16516.543 4
16517.154 1
16517.764 1
16518.375 19
16518.985 15
16519.596 7
16520.206 6
16520.817 7
16521.427 5
16522.038 5
16522.648 2
16523.259 3
16523.870 0
16524.480 3
16525.091 4
16525.701 4
16526.312 2
16526.923 8
16527.533 6
16528.144 6
16528.755 3
16529.365 2
16529.976 3
16530.587 4
16531.198 5
16531.808 3
16532.419 3
16533.030 8
16533.641 6
16534.252 4
16534.862 11
16535.473 6
16536.084 5
16536.695 8
16537.306 6
16537.916 11
16538.527 5
16539.138 1
16539.749 3
16540.360 3
16540.971 4
16541.582 5
16542.193 6
16542.804 3
16543.415 2
16544.026 4
16544.637 6
16545.248 4
16545.859 2
16546.470 3
16547.081 4
16547.692 2
16548.303 1
16548.914 4
16549.525 7
16550.136 4
16550.747 6
16551.358 3
16551.969 7
16552.581 12
16553.192 7
16553.803 6
16554.414 2
16555.025 1
16555.636 5
16556.248 5
16556.859 5
16557.470 8
16558.081 2
16558.692 0
16559.304 1
16559.915 4
16560.526 3
16561.138 4
16561.749 0
16562.360 7
16562.971 6
16563.583 3
16564.194 4
16564.805 6
16565.417 11
16566.028 7
16566.640 7
16567.251 6
16567.862 1
16568.474 5
16569.085 7
16569.697 3
16570.308 3
16570.920 0
16571.531 7
16572.143 6
16572.754 3
16573.366 6
16573.977 6
16574.589 3
16575.200 2
16575.812 5
16576.423 5
16577.035 2
16577.647 7
16578.258 3
16578.870 6
16579.481 6
16580.093 6
16580.705 7
16581.316 3
16581.928 1
16582.540 4
16583.151 2
16583.763 4
16584.375 5
16584.987 8
16585.598 5
16586.210 2
16586.822 3
16587.434 4
16588.045 4
16588.657 6
16589.269 6
16589.881 2
16590.493 4
16591.104 2
16591.716 0
16592.328 3
16592.940 9
16593.552 5
16594.164 8
16594.776 7
16595.388 5
16596.000 1
16596.612 3
16597.223 3
16597.835 5
16598.447 1
16599.059 2
16599.671 3
16600.283 9
16600.895 6
16601.507 4
16602.119 0
16602.732 6
16603.344 7
16603.956 6
16604.568 1
16605.180 1
16605.792 1
16606.404 1
16607.016 6
16607.628 4
16608.241 2
16608.853 5
16609.465 5
16610.077 4
16610.689 5
16611.302 7
16611.914 7
16612.526 3
16613.138 2
16613.750 5
16614.363 8
16614.975 8
16615.587 11
16616.200 15
16616.812 15
16617.424 12
16618.037 4
16618.649 5
16619.261 8
16619.874 5
16620.486 6
16621.098 7
16621.711 6
16622.323 9
16622.936 5
16623.548 4
16624.161 1
16624.773 7
16625.386 8
16625.998 5
16626.610 5
16627.223 3
16627.836 4
16628.448 11
16629.061 8
16629.673 5
16630.286 6
16630.898 3
16631.511 4
16632.123 3
16632.736 4
16633.349 4
16633.961 3
16634.574 0
16635.187 3
16635.799 0
16636.412 1
16637.025 3
16637.637 3
16638.250 2
16638.863 4
16639.475 3
16640.088 4
16640.701 4
16641.314 3
16641.927 2
16642.539 6
16643.152 10
16643.765 8
16644.378 5
16644.991 2
16645.603 1
16646.216 3
16646.829 4
16647.442 3
16648.055 0
16648.668 3
16649.281 5
16649.894 3
16650.507 0
16651.120 5
16651.732 6
16652.345 2
16652.958 4
16653.571 8
16654.184 7
16654.797 9
16655.410 7
16656.024 9
16656.637 4
16657.250 8
16657.863 8
16658.476 5
16659.089 9
16659.702 8
16660.315 8
16660.928 8
16661.541 6
16662.154 5
16662.768 9
16663.381 11
16663.994 8
16664.607 8
16665.220 4
16665.834 3
16666.447 2
16667.060 3
16667.673 6
16668.287 5
16668.900 4
16669.513 3
16670.126 5
16670.740 3
16671.353 5
16671.966 3
16672.580 2
16673.193 3
16673.806 14
16674.420 10
16675.033 4
16675.647 4
16676.260 6
16676.873 3
16677.487 5
16678.100 2
16678.714 6
16679.327 9
16679.941 11
16680.554 7
16681.168 10
16681.781 3
16682.395 4
16683.008 3
16683.622 4
16684.235 7
16684.849 6
16685.463 9
16686.076 5
16686.690 4
16687.303 3
16687.917 3
16688.531 7
16689.144 11
16689.758 14
16690.372 10
16690.985 3
16691.599 2
16692.213 9
16692.826 3
16693.440 4
16694.054 8
16694.668 6
16695.281 12
16695.895 8
16696.509 6
16697.123 1
16697.736 6
16698.350 4
16698.964 1
16699.578 4
16700.192 2
16700.806 5
16701.419 4
16702.033 2
16702.647 2
16703.261 1
16703.875 4
16704.489 4
16705.103 9
16705.717 6
16706.331 4
16706.945 4
16707.559 1
16708.173 0
16708.787 6
16709.401 7
16710.015 4
16710.629 2
16711.243 1
16711.857 2
16712.471 4
16713.085 3
16713.699 10
16714.313 5
16714.927 5
16715.542 9
16716.156 5
16716.770 5
16717.384 6
16717.998 3
16718.612 10
16719.227 8
16719.841 11
16720.455 12
16721.069 6
16721.684 11
16722.298 14
16722.912 12
16723.526 11
16724.141 4
16724.755 8
16725.369 9
16725.984 4
16726.598 1
16727.212 4
16727.827 6
16728.441 4
16729.055 4
16729.670 3
16730.284 4
16730.899 13
16731.513 7
16732.127 4
16732.742 7
16733.356 4
16733.971 3
16734.585 9
16735.200 3
16735.814 8
16736.429 5
16737.043 5
16737.658 6
16738.272 4
16738.887 7
16739.501 6
16740.116 9
16740.731 16
16741.345 17
16741.960 7
16742.574 5
16743.189 7
16743.804 4
16744.418 6
16745.033 12
16745.648 9
16746.262 8
16746.877 6
16747.492 5
16748.107 5
16748.721 5
16749.336 7
16749.951 10
16750.566 8
16751.180 10
16751.795 28
16752.410 21
16753.025 15
16753.640 8
16754.255 15
16754.869 16
16755.484 9
16756.099 7
16756.714 5
16757.329 11
16757.944 11
16758.559 8
16759.174 9
16759.789 7
16760.404 7
16761.019 7
16761.634 6
16762.248 8
16762.863 7
16763.479 13
16764.094 6
16764.709 4
16765.324 13
16765.939 16
16766.554 9
16767.169 2
16767.784 1
16768.399 8
16769.014 9
16769.629 6
16770.244 3
16770.859 8
16771.475 7
16772.090 8
16772.705 7
16773.320 8
16773.935 7
16774.551 7
16775.166 4
16775.781 4
16776.396 6
16777.012 14
16777.627 10
16778.242 4
16778.857 8
16779.473 6
16780.088 4
16780.703 16
16781.319 17
16781.934 10
16782.549 16
16783.165 16
16783.780 13
16784.396 14
16785.011 21
16785.626 15
16786.242 9
16786.857 16
16787.473 3
16788.088 6
16788.704 5
16789.319 2
16789.935 10
16790.550 12
16791.166 9
16791.781 10
16792.397 20
16793.012 15
16793.628 11
16794.243 10
16794.859 6
16795.475 11
16796.090 10
16796.706 10
16797.321 8
16797.937 12
16798.553 9
16799.168 17
16799.784 18
16800.400 19
16801.015 15
16801.631 19
16802.247 16
16802.863 22
16803.478 21
16804.094 17
16804.710 12
16805.326 12
16805.941 11
16806.557 14
16807.173 20
16807.789 19
16808.405 26
16809.021 19
16809.636 11
16810.252 21
16810.868 20
16811.484 21
16812.100 26
16812.716 19
16813.332 18
16813.948 16
16814.564 17
16815.180 10
16815.796 19
16816.412 18
16817.028 17
16817.644 17
16818.260 11
16818.876 22
16819.492 18
16820.108 10
16820.724 8
16821.340 14
16821.956 10
16822.572 8
16823.188 10
16823.804 12
16824.420 21
16825.036 31
16825.653 21
16826.269 30
16826.885 29
16827.501 19
16828.117 30
16828.733 32
16829.350 40
16829.966 33
16830.582 17
16831.198 15
16831.815 20
16832.431 20
16833.047 34
16833.664 26
16834.280 23
16834.896 24
16835.512 35
16836.129 42
16836.745 37
16837.362 30
16837.978 34
16838.594 38
16839.211 31
16839.827 23
16840.444 29
16841.060 32
16841.676 30
16842.293 40
16842.909 46
16843.526 42
16844.142 31
16844.759 32
16845.375 27
16845.992 23
16846.608 28
16847.225 37
16847.841 40
16848.458 43
16849.075 30
16849.691 35
16850.308 24
16850.924 31
16851.541 34
16852.158 26
16852.774 30
16853.391 37
16854.008 44
16854.624 42
16855.241 32
16855.858 50
16856.474 50
16857.091 56
16857.708 64
16858.325 70
16858.941 80
16859.558 59
16860.175 43
16860.792 52
16861.408 59
16862.025 52
16862.642 64
16863.259 75
16863.876 66
16864.493 58
16865.110 65
16865.726 58
16866.343 63
16866.960 64
16867.577 80
16868.194 66
16868.811 65
16869.428 60
16870.045 47
16870.662 37
16871.279 43
16871.896 46
16872.513 58
16873.130 67
16873.747 67
16874.364 73
16874.981 104
16875.598 87
16876.215 84
16876.832 92
16877.449 92
16878.066 92
16878.684 99
16879.301 101
16879.918 89
16880.535 94
16881.152 121
16881.769 125
16882.387 144
16883.004 133
16883.621 132
16884.238 140
16884.855 127
16885.473 133
16886.090 147
16886.707 176
16887.324 191
16887.942 205
16888.559 191
16889.176 207
16889.794 219
16890.411 214
16891.028 235
16891.646 225
16892.263 215
16892.880 211
16893.498 206
16894.115 225
16894.733 259
16895.350 258
16895.967 289
16896.585 267
16897.202 271
16897.820 283
16898.437 292
16899.055 307
16899.672 320
16900.290 292
16900.907 321
16901.525 306
16902.142 296
16902.760 300
16903.378 286
16903.995 308
16904.613 317
16905.230 316
16905.848 339
16906.466 354
16907.083 356
16907.701 369
16908.319 402
16908.936 395
16909.554 400
16910.172 415
16910.789 443
16911.407 452
16912.025 436
16912.642 470
16913.260 510
16913.878 477
16914.496 489
16915.114 522
16915.731 557
16916.349 577
16916.967 571
16917.585 607
16918.203 654
16918.820 656
16919.438 694
16920.056 726
16920.674 747
16921.292 792
16921.910 815
16922.528 883
16923.146 1010
16923.764 1075
16924.382 1098
16925.000 1114
16925.618 1196
16926.236 1206
16926.854 1246
16927.472 1296
16928.090 1405
16928.708 1493
16929.326 1565
16929.944 1667
16930.562 1822
16931.180 1974
16931.798 2034
16932.416 2061
16933.034 2159
16933.652 2253
16934.270 2417
16934.889 2612
16935.507 2754
16936.125 2955
16936.743 3126
16937.361 3209
16937.979 3415
16938.598 3627
16939.216 3835
16939.834 3984
16940.452 4227
16941.071 4442
16941.689 4711
16942.307 4963
16942.925 5152
16943.544 5514
16944.162 5820
16944.780 6051
16945.399 6437
16946.017 6759
16946.635 7003
16947.254 7325
16947.872 7728
16948.491 7994
16949.109 8314
16949.727 8642
16950.346 8709
16950.964 8738
16951.583 8775
16952.201 8913
16952.820 9019
16953.438 8894
16954.057 8643
16954.675 8412
16955.294 8081
16955.912 7686
16956.531 7540
16957.149 7129
16957.768 6755
16958.386 6340
16959.005 5892
16959.624 5464
16960.242 5030
16960.861 4635
16961.479 4343
16962.098 3996
16962.717 3624
16963.335 3276
16963.954 2951
16964.573 2663
16965.191 2425
16965.810 2251
16966.429 2025
16967.048 1816
16967.666 1657
16968.285 1525
16968.904 1477
16969.523 1315
16970.141 1201
16970.760 1079
16971.379 987
16971.998 934
16972.617 891
16973.236 849
16973.854 830
16974.473 785
16975.092 750
16975.711 693
16976.330 667
16976.949 637
16977.568 579
16978.187 572
16978.806 625
16979.425 625
16980.044 618
16980.663 589
16981.282 572
16981.901 543
16982.520 517
16983.139 537
16983.758 520
16984.377 477
16984.996 468
16985.615 499
16986.234 472
16986.853 438
16987.472 429
16988.091 438
16988.710 378
16989.329 387
16989.949 411
16990.568 386
16991.187 393
16991.806 383
16992.425 367
16993.045 316
16993.664 326
16994.283 347
16994.902 355
16995.521 343
16996.141 306
16996.760 302
16997.379 299
16997.999 306
16998.618 315
16999.237 268
16999.857 251
17000.476 234
17001.095 268
17001.715 247
17002.334 246
17002.953 269
17003.573 276
17004.192 261
17004.812 245
17005.431 252
17006.050 232
17006.670 235
17007.289 203
17007.909 185
17008.528 208
17009.148 197
17009.767 211
17010.387 241
17011.006 243
17011.626 221
17012.245 203
17012.865 184
17013.485 173
17014.104 159
17014.724 161
17015.343 157
17015.963 149
17016.583 134
17017.202 122
17017.822 125
17018.442 130
17019.061 135
17019.681 123
17020.301 120
17020.920 119
17021.540 92
17022.160 82
17022.780 87
17023.399 82
17024.019 72
17024.639 80
17025.259 89
17025.879 93
17026.498 92
17027.118 90
17027.738 71
17028.358 60
17028.978 58
17029.598 70
17030.217 69
17030.837 77
17031.457 77
17032.077 89
17032.697 87
17033.317 93
17033.937 82
17034.557 65
17035.177 55
17035.797 62
17036.417 81
17037.037 86
17037.657 63
17038.277 63
17038.897 85
17039.517 91
17040.137 84
17040.757 78
17041.377 84
17041.997 75
17042.617 65
17043.238 56
17043.858 66
17044.478 76
17045.098 69
17045.718 70
17046.338 72
17046.959 72
17047.579 81
17048.199 66
17048.819 73
17049.439 58
17050.060 59
17050.680 61
17051.300 71
17051.920 70
17052.541 63
17053.161 61
17053.781 62
17054.402 63
17055.022 56
17055.642 46
17056.263 56
17056.883 63
17057.503 62
17058.124 79
17058.744 72
17059.365 65
17059.985 63
17060.605 63
17061.226 77
17061.846 73
17062.467 82
17063.087 70
17063.708 59
17064.328 58
17064.949 53
17065.569 58
17066.190 48
17066.810 47
17067.431 57
17068.052 52
17068.672 39
17069.293 38
17069.913 42
17070.534 54
17071.155 67
17071.775 60
17072.396 54
17073.017 53
17073.637 67
17074.258 64
17074.879 64
17075.499 51
17076.120 53
17076.741 47
17077.361 48
17077.982 30
17078.603 27
17079.224 40
17079.845 40
17080.465 42
17081.086 45
17081.707 47
17082.328 55
17082.949 60
17083.569 57
17084.190 60
17084.811 51
17085.432 62
17086.053 63
17086.674 74
17087.295 70
17087.916 58
17088.537 58
17089.158 49
17089.779 62
17090.400 67
17091.021 67
17091.642 86
17092.263 67
17092.884 60
17093.505 65
17094.126 67
17094.747 59
17095.368 49
17095.989 66
17096.610 83
17097.231 81
17097.852 84
17098.473 80
17099.094 76
17099.716 85
17100.337 87
17100.958 78
17101.579 96
17102.200 86
17102.821 76
17103.443 77
17104.064 88
17104.685 75
17105.306 59
17105.928 67
17106.549 80
17107.170 61
17107.791 64
17108.413 73
17109.034 82
17109.655 83
17110.277 95
17110.898 99
17111.519 108
17112.141 107
17112.762 99
17113.384 113
17114.005 91
17114.626 96
17115.248 94
17115.869 111
17116.491 114
17117.112 103
17117.734 121
17118.355 131
17118.977 133
17119.598 138
17120.220 129
17120.841 134
17121.463 114
17122.084 104
17122.706 103
17123.327 135
17123.949 141
17124.571 132
17125.192 138
17125.814 170
17126.435 155
17127.057 157
17127.679 154
17128.300 148
17128.922 167
17129.544 181
17130.165 162
17130.787 203
17131.409 193
17132.031 176
17132.652 167
17133.274 172
17133.896 177
17134.518 210
17135.139 192
17135.761 174
17136.383 164
17137.005 188
17137.627 197
17138.249 189
17138.870 192
17139.492 182
17140.114 173
17140.736 167
17141.358 192
17141.980 217
17142.602 216
17143.224 223
17143.846 243
17144.468 261
17145.090 267
17145.712 269
17146.334 313
17146.956 315
17147.578 310
17148.200 309
17148.822 355
17149.444 388
17150.066 379
17150.688 389
17151.310 409
17151.932 418
17152.554 439
17153.176 444
17153.798 472
17154.420 480
17155.043 456
17155.665 441
17156.287 475
17156.909 474
17157.531 480
17158.154 474
17158.776 460
17159.398 439
17160.020 440
17160.642 498
17161.265 456
17161.887 410
17162.509 409
17163.132 390
17163.754 371
17164.376 344
17164.999 364
17165.621 378
17166.243 387
17166.866 343
17167.488 299
17168.110 270
17168.733 275
17169.355 254
17169.978 263
17170.600 250
17171.222 253
17171.845 229
17172.467 207
17173.090 200
17173.712 209
17174.335 225
17174.957 224
17175.580 219
17176.202 215
17176.825 206
17177.447 192
17178.070 182
17178.693 172
17179.315 186
17179.938 193
17180.560 179
17181.183 150
17181.806 135
17182.428 127
17183.051 133
17183.674 134
17184.296 127
17184.919 125
17185.542 107
17186.164 90
17186.787 73
17187.410 65
17188.033 60
17188.655 59
17189.278 61
17189.901 61
17190.524 56
17191.147 59
17191.769 68
17192.392 73
17193.015 59
17193.638 46
17194.261 56
17194.884 65
17195.506 65
17196.129 47
17196.752 47
17197.375 44
17197.998 39
17198.621 42
17199.244 43
17199.867 39
17200.490 40
17201.113 30
17201.736 37
17202.359 37
17202.982 25
17203.605 37
17204.228 39
17204.851 44
17205.474 41
17206.097 48
17206.720 41
17207.343 34
17207.966 28
17208.590 31
17209.213 33
17209.836 30
17210.459 26
17211.082 21
17211.705 29
17212.329 23
17212.952 16
17213.575 14
17214.198 25
17214.821 20
17215.445 35
17216.068 31
17216.691 34
17217.314 40
17217.938 37
17218.561 41
17219.184 27
17219.808 31
17220.431 25
17221.054 31
17221.678 37
17222.301 34
17222.924 23
17223.548 26
17224.171 14
17224.795 17
17225.418 26
17226.041 42
17226.665 41
17227.288 33
17227.912 31
17228.535 33
17229.159 44
17229.782 35
17230.406 27
17231.029 16
17231.653 24
17232.276 30
17232.900 20
17233.524 19
17234.147 23
17234.771 14
17235.394 18
17236.018 25
17236.642 20
17237.265 18
17237.889 17
17238.513 15
17239.136 13
17239.760 27
17240.384 25
17241.007 20
17241.631 21
17242.255 26
17242.878 28
17243.502 15
17244.126 22
17244.750 26
17245.374 23
17245.997 19
17246.621 14
17247.245 13
17247.869 9
17248.493 7
17249.116 9
17249.740 7
17250.364 14
17250.988 16
17251.612 15
17252.236 16
17252.860 20
17253.484 20
17254.108 13
17254.732 19
17255.356 24
17255.980 17
17256.604 33
17257.228 27
17257.852 26
17258.476 16
17259.100 6
17259.724 18
17260.348 15
17260.972 9
17261.596 11
17262.220 18
17262.844 9
17263.468 14
17264.092 19
17264.716 19
17265.341 23
17265.965 14
17266.589 11
17267.213 6
17267.837 11
17268.461 25
17269.086 19
17269.710 17
17270.334 15
17270.958 20
17271.583 13
17272.207 8
17272.831 7
17273.455 11
17274.080 27
17274.704 23
17275.328 21
17275.953 31
17276.577 21
17277.201 16
17277.826 10
17278.450 7
17279.075 11
17279.699 6
17280.323 9
17280.948 12
17281.572 13
17282.197 3
17282.821 10
17283.446 6
17284.070 6
17284.695 16
17285.319 13
17285.944 19
17286.568 18
17287.193 10
17287.817 12
17288.442 12
17289.066 8
17289.691 17
17290.316 23
17290.940 18
17291.565 22
17292.189 15
17292.814 17
17293.439 16
17294.063 12
17294.688 5
17295.313 11
17295.937 16
17296.562 20
17297.187 16
17297.812 19
17298.436 19
17299.061 17
17299.686 16
17300.311 19
17300.935 15
17301.560 10
17302.185 11
17302.810 12
17303.435 14
17304.060 14
17304.684 8
17305.309 6
17305.934 10
17306.559 10
17307.184 8
17307.809 19
17308.434 23
17309.059 20
17309.684 9
17310.309 11
17310.934 20
17311.559 17
17312.184 15
17312.809 26
17313.434 17
17314.059 16
17314.684 17
17315.309 29
17315.934 23
17316.559 16
17317.184 18
17317.809 12
17318.434 12
17319.059 16
17319.684 19
17320.309 22
17320.935 15
17321.560 15
17322.185 12
17322.810 5
17323.435 6
17324.060 13
17324.686 19
17325.311 12
17325.936 19
17326.561 19
17327.187 18
17327.812 20
17328.437 22
17329.063 12
17329.688 13
17330.313 11
17330.938 7
17331.564 15
17332.189 18
17332.815 24
17333.440 23
17334.065 23
17334.691 18
17335.316 15
17335.942 26
17336.567 18
17337.192 26
17337.818 19
17338.443 32
17339.069 24
17339.694 25
17340.320 24
17340.945 19
17341.571 20
17342.196 16
17342.822 16
17343.447 24
17344.073 28
17344.699 26
17345.324 29
17345.950 39
17346.575 37
17347.201 43
17347.827 32
17348.452 32
17349.078 21
17349.704 22
17350.329 13
17350.955 15
17351.581 22
17352.206 21
17352.832 30
17353.458 17
17354.084 10
17354.709 19
17355.335 27
17355.961 20
17356.587 27
17357.212 39
17357.838 28
17358.464 21
17359.090 25
17359.716 31
17360.342 34
17360.968 26
17361.593 35
17362.219 34
17362.845 32
17363.471 20
17364.097 29
17364.723 30
17365.349 20
17365.975 28
17366.601 30
17367.227 31
17367.853 24
17368.479 19
17369.105 17
17369.731 32
17370.357 29
17370.983 21
17371.609 25
17372.235 21
17372.861 28
17373.487 27
17374.113 33
17374.740 33
17375.366 27
17375.992 23
17376.618 30
17377.244 35
17377.870 19
17378.496 11
17379.123 22
17379.749 17
17380.375 23
17381.001 35
17381.628 35
17382.254 23
17382.880 29
17383.506 24
17384.133 21
17384.759 23
17385.385 28
17386.012 22
17386.638 19
17387.264 40
17387.891 45
17388.517 42
17389.143 29
17389.770 29
17390.396 20
17391.023 17
17391.649 20
17392.275 22
17392.902 20
17393.528 23
17394.155 26
17394.781 20
17395.408 18
17396.034 30
17396.661 34
17397.287 37
17397.914 32
17398.540 18
17399.167 15
17399.793 17
17400.420 11
17401.047 11
17401.673 14
17402.300 24
17402.926 18
17403.553 25
17404.180 23
17404.806 19
17405.433 24
17406.060 26
17406.686 16
17407.313 8
17407.940 10
17408.567 17
17409.193 13
17409.820 9
17410.447 9
17411.074 8
17411.700 7
17412.327 8
17412.954 12
17413.581 6
17414.208 13
17414.835 16
17415.461 9
17416.088 10
17416.715 17
17417.342 16
17417.969 21
17418.596 23
17419.223 18
17419.850 9
17420.477 7
17421.104 11
17421.731 7
17422.357 14
17422.984 18
17423.611 8
17424.238 4
17424.865 8
17425.493 6
17426.120 4
17426.747 7
17427.374 9
17428.001 18
17428.628 10
17429.255 10
17429.882 4
17430.509 5
17431.136 16
17431.763 17
17432.391 13
17433.018 5
17433.645 10
17434.272 21
17434.899 34
17435.527 21
17436.154 17
17436.781 11
17437.408 11
17438.036 13
17438.663 15
17439.290 18
17439.917 17
17440.545 16
17441.172 15
17441.799 16
17442.427 17
17443.054 18
17443.681 14
17444.309 8
17444.936 9
17445.563 8
17446.191 13
17446.818 13
17447.446 10
17448.073 12
17448.701 19
17449.328 14
17449.956 7
17450.583 7
17451.211 11
17451.838 12
17452.466 11
17453.093 20
17453.721 19
17454.348 11
17454.976 18
17455.603 14
17456.231 9
17456.858 15
17457.486 13
17458.114 9
17458.741 6
17459.369 10
17459.997 14
17460.624 11
17461.252 14
17461.880 7
17462.507 9
17463.135 9
17463.763 6
17464.391 6
17465.018 10
17465.646 8
17466.274 6
17466.902 8
17467.529 5
17468.157 7
17468.785 11
17469.413 13
17470.041 12
17470.668 16
17471.296 22
17471.924 19
17472.552 10
17473.180 15
17473.808 16
17474.436 18
17475.064 17
17475.692 16
17476.320 17
17476.947 10
17477.575 4
17478.203 17
17478.831 10
17479.459 14
17480.087 14
17480.715 21
17481.344 20
17481.972 20
17482.600 28
17483.228 17
17483.856 12
17484.484 8
17485.112 12
17485.740 13
17486.368 17
17486.996 18
17487.624 16
17488.253 18
17488.881 22
17489.509 12
17490.137 10
17490.765 10
17491.394 10
17492.022 14
17492.650 12
17493.278 9
17493.907 9
17494.535 5
17495.163 9
17495.791 9
17496.420 8
17497.048 8
17497.676 17
17498.305 13
17498.933 9
17499.561 3
17500.190 13
17500.818 8
17501.447 10
17502.075 9
17502.703 4
17503.332 9
17503.960 5
17504.589 8
17505.217 29
17505.846 25
17506.474 13
17507.103 11
17507.731 7
17508.360 7
17508.988 9
17509.617 12
17510.245 14
17510.874 12
17511.502 7
17512.131 7
17512.760 14
17513.388 11
17514.017 11
17514.646 11
17515.274 12
17515.903 9
17516.531 17
17517.160 10
17517.789 6
17518.418 17
17519.046 10
17519.675 8
17520.304 9
17520.932 14
17521.561 6
17522.190 6
17522.819 7
17523.448 11
17524.076 2
17524.705 8
17525.334 12
17525.963 9
17526.592 10
17527.221 11
17527.849 6
17528.478 5
17529.107 14
17529.736 10
17530.365 8
17530.994 6
17531.623 4
17532.252 13
17532.881 6
17533.510 4
17534.139 4
17534.768 6
17535.397 10
17536.026 8
17536.655 6
17537.284 8
17537.913 5
17538.542 5
17539.171 5
17539.800 9
17540.429 17
17541.058 10
17541.687 8
17542.317 14
17542.946 16
17543.575 11
17544.204 10
17544.833 8
17545.462 12
17546.092 23
17546.721 15
17547.350 10
17547.979 10
17548.608 11
17549.238 7
17549.867 3
17550.496 3
17551.126 3
17551.755 4
17552.384 8
17553.013 7
17553.643 6
17554.272 11
17554.901 11
17555.531 9
17556.160 7
17556.790 6
17557.419 11
17558.048 8
17558.678 11
17559.307 17
17559.937 13
17560.566 11
17561.196 10
17561.825 19
17562.455 13
17563.084 14
17563.714 14
17564.343 4
17564.973 10
17565.602 13
17566.232 9
17566.861 6
17567.491 7
17568.121 9
17568.750 6
17569.380 12
17570.009 16
17570.639 17
17571.269 15
17571.898 4
17572.528 4
17573.158 10
17573.787 13
17574.417 10
17575.047 9
17575.677 15
17576.306 22
17576.936 16
17577.566 5
17578.196 5
17578.825 4
17579.455 11
17580.085 17
17580.715 12
17581.345 16
17581.974 14
17582.604 14
17583.234 8
17583.864 14
17584.494 23
17585.124 23
17585.754 13
17586.384 11
17587.014 11
17587.643 15
17588.273 12
17588.903 19
17589.533 22
17590.163 15
17590.793 13
17591.423 9
17592.053 9
17592.683 6
17593.313 4
17593.943 6
17594.574 6
17595.204 9
17595.834 7
17596.464 9
17597.094 19
17597.724 18
17598.354 15
17598.984 6
17599.614 4
17600.245 9
17600.875 7
17601.505 10
17602.135 10
17602.765 9
17603.396 11
17604.026 7
17604.656 12
17605.286 13
17605.917 6
17606.547 6
17607.177 3
17607.808 5
17608.438 9
17609.068 7
17609.699 5
17610.329 12
17610.959 14
17611.590 7
17612.220 3
17612.850 9
17613.481 14
17614.111 9
17614.742 8
17615.372 6
17616.002 5
17616.633 5
17617.263 11
17617.894 9
17618.524 12
17619.155 8
17619.785 8
17620.416 9
17621.046 6
17621.677 8
17622.308 5
17622.938 9
17623.569 4
17624.199 7
17624.830 11
17625.461 8
17626.091 16
17626.722 18
17627.352 5
17627.983 12
17628.614 14
17629.245 10
17629.875 5
17630.506 2
17631.137 2
17631.767 5
17632.398 7
17633.029 7
17633.660 8
17634.290 13
17634.921 10
17635.552 8
17636.183 14
17636.814 8
17637.444 6
17638.075 6
17638.706 5
17639.337 3
17639.968 11
17640.599 14
17641.230 11
17641.861 8
17642.492 8
17643.122 11
17643.753 12
17644.384 12
17645.015 7
17645.646 7
17646.277 2
17646.908 7
17647.539 6
17648.170 6
17648.801 4
17649.432 5
17650.063 12
17650.695 5
17651.326 5
17651.957 8
17652.588 5
17653.219 5
17653.850 6
17654.481 9
17655.112 12
17655.743 4
17656.375 4
17657.006 5
17657.637 7
17658.268 8
17658.899 5
17659.531 6
17660.162 4
17660.793 6
17661.424 9
17662.056 20
17662.687 11
17663.318 10
17663.950 8
17664.581 9
17665.212 9
17665.844 8
17666.475 13
17667.106 11
17667.738 8
17668.369 5
17669.000 4
17669.632 4
17670.263 7
17670.895 14
17671.526 20
17672.158 18
17672.789 13
17673.421 13
17674.052 10
17674.683 4
17675.315 4
17675.947 5
17676.578 5
17677.210 4
17677.841 6
17678.473 10
17679.104 7
17679.736 7
17680.367 8
17680.999 7
17681.631 13
17682.262 13
17682.894 13
17683.526 9
17684.157 4
17684.789 7
17685.421 18
17686.052 4
17686.684 5
17687.316 7
17687.948 10
17688.579 4
17689.211 8
17689.843 11
17690.475 8
17691.106 9
17691.738 6
17692.370 12
17693.002 13
17693.634 14
17694.266 8
17694.897 7
17695.529 2
17696.161 7
17696.793 7
17697.425 15
17698.057 16
17698.689 11
17699.321 5
17699.953 7
17700.585 3
17701.217 12
17701.849 15
17702.481 14
17703.113 11
17703.745 7
17704.377 7
17705.009 7
17705.641 10
17706.273 4
17706.905 6
17707.537 8
17708.169 12
17708.801 9
17709.433 3
17710.065 10
17710.697 10
17711.330 15
17711.962 7
17712.594 12
17713.226 16
17713.858 12
17714.491 4
17715.123 5
17715.755 7
17716.387 8
17717.020 6
17717.652 1
17718.284 4
17718.916 7
17719.549 9
17720.181 6
17720.813 7
17721.446 3
17722.078 5
17722.710 10
17723.343 8
17723.975 4
17724.607 3
17725.240 9
17725.872 4
17726.505 5
17727.137 7
17727.770 5
17728.402 10
17729.034 6
17729.667 10
17730.299 7
17730.932 6
17731.564 9
17732.197 9
17732.829 5
17733.462 4
17734.095 6
17734.727 8
17735.360 12
17735.992 17
17736.625 10
17737.258 12
17737.890 7
17738.523 4
17739.155 4
17739.788 7
17740.421 10
17741.053 9
17741.686 5
17742.319 2
17742.952 5
17743.584 9
17744.217 11
17744.850 14
17745.483 11
17746.115 10
17746.748 5
17747.381 7
17748.014 4
17748.647 9
17749.279 13
17749.912 12
17750.545 9
17751.178 11
17751.811 13
17752.444 7
17753.077 9
17753.709 10
17754.342 8
17754.975 12
17755.608 7
17756.241 7
17756.874 19
17757.507 13
17758.140 11
17758.773 6
17759.406 5
17760.039 7
17760.672 4
17761.305 6
17761.938 7
17762.571 3
17763.204 3
17763.838 8
17764.471 10
17765.104 13
17765.737 11
17766.370 8
17767.003 5
17767.636 4
17768.269 4
17768.903 7
17769.536 9
17770.169 15
17770.802 8
17771.435 1
17772.069 11
17772.702 8
17773.335 5
17773.968 8
17774.602 5
17775.235 5
17775.868 6
17776.502 6
17777.135 12
17777.768 10
17778.402 13
17779.035 9
17779.668 11
17780.302 15
17780.935 9
17781.569 13
17782.202 16
17782.835 13
17783.469 15
17784.102 13
17784.736 5
17785.369 8
17786.003 9
17786.636 9
17787.270 7
17787.903 5
17788.537 4
17789.170 4
17789.804 4
17790.437 11
17791.071 11
17791.705 14
17792.338 8
17792.972 6
17793.605 4
17794.239 7
17794.873 9
17795.506 5
17796.140 3
17796.774 4
17797.407 5
17798.041 2
17798.675 10
17799.308 3
17799.942 4
17800.576 4
17801.210 7
17801.843 8
17802.477 6
17803.111 11
17803.745 6
17804.379 6
17805.012 15
17805.646 12
17806.280 9
17806.914 11
17807.548 12
17808.182 9
17808.816 7
17809.449 10
17810.083 7
17810.717 9
17811.351 8
17811.985 2
17812.619 2
17813.253 11
17813.887 9
17814.521 14
17815.155 14
17815.789 5
17816.423 5
17817.057 4
17817.691 3
17818.325 5
17818.959 5
17819.593 10
17820.227 7
17820.862 11
17821.496 6
17822.130 4
17822.764 6
17823.398 11
17824.032 6
17824.666 8
17825.301 9
17825.935 12
17826.569 13
17827.203 10
17827.837 12
17828.472 9
17829.106 6
17829.740 5
17830.374 5
17831.009 7
17831.643 5
17832.277 1
17832.912 4
17833.546 8
17834.180 7
17834.815 14
17835.449 12
17836.083 10
17836.718 8
17837.352 8
17837.987 16
17838.621 23
17839.255 15
17839.890 11
17840.524 10
17841.159 8
17841.793 9
17842.428 10
17843.062 6
17843.697 6
17844.331 9
17844.966 6
17845.600 5
17846.235 5
17846.869 6
17847.504 11
17848.139 8
17848.773 11
17849.408 6
17850.042 12
17850.677 12
17851.312 8
17851.946 6
17852.581 5
17853.216 2
17853.850 3
17854.485 6
17855.120 17
17855.755 11
17856.389 7
17857.024 8
17857.659 7
17858.294 3
17858.928 4
17859.563 16
17860.198 13
17860.833 4
17861.468 9
17862.102 6
17862.737 8
17863.372 6
17864.007 15
17864.642 8
17865.277 8
17865.912 12
17866.547 4
17867.182 11
17867.816 3
17868.451 9
17869.086 15
17869.721 9
17870.356 9
17870.991 7
17871.626 6
17872.261 12
17872.896 12
17873.531 14
17874.166 7
17874.802 6
17875.437 7
17876.072 9
17876.707 6
17877.342 7
17877.977 8
17878.612 6
17879.247 6
17879.882 2
17880.518 2
17881.153 4
17881.788 4
17882.423 3
17883.058 4
17883.694 12
17884.329 15
17884.964 6
17885.599 7
17886.235 9
17886.870 6
17887.505 4
17888.140 1
17888.776 3
17889.411 4
17890.046 1
17890.682 1
17891.317 7
17891.952 8
17892.588 6
17893.223 5
17893.859 4
17894.494 5
17895.129 9
17895.765 6
17896.400 7
17897.036 6
17897.671 11
17898.307 12
17898.942 9
17899.578 7
17900.213 4
17900.849 10
17901.484 5
17902.120 7
17902.755 11
17903.391 6
17904.027 9
17904.662 15
17905.298 11
17905.933 9
17906.569 3
17907.205 4
17907.840 8
17908.476 9
17909.112 15
17909.747 9
17910.383 4
17911.019 6
17911.654 8
17912.290 9
17912.926 14
17913.562 8
17914.197 6
17914.833 3
17915.469 3
17916.105 7
17916.740 8
17917.376 8
17918.012 7
17918.648 6
17919.284 12
17919.920 12
17920.556 10
17921.191 8
17921.827 10
17922.463 15
17923.099 16
17923.735 15
17924.371 13
17925.007 9
17925.643 8
17926.279 10
17926.915 10
17927.551 4
17928.187 12
17928.823 8
17929.459 23
17930.095 17
17930.731 12
17931.367 5
17932.003 7
17932.639 11
17933.275 8
17933.911 7
17934.548 0
17935.184 2
17935.820 3
17936.456 9
17937.092 6
17937.728 11
17938.365 10
17939.001 10
17939.637 5
17940.273 6
17940.909 7
17941.546 11
17942.182 8
17942.818 6
17943.454 8
17944.091 9
17944.727 5
17945.363 14
17946.000 20
17946.636 12
17947.272 13
17947.909 10
17948.545 6
17949.181 5
17949.818 8
17950.454 6
17951.091 1
17951.727 8
17952.364 8
17953.000 6
17953.636 4
17954.273 10
17954.909 7
17955.546 4
17956.182 7
17956.819 14
17957.455 7
17958.092 4
17958.729 6
17959.365 7
17960.002 3
17960.638 6
17961.275 11
17961.911 10
17962.548 5
17963.185 5
17963.821 4
17964.458 8
17965.095 4
17965.731 5
17966.368 1
17967.005 5
17967.641 6
17968.278 7
17968.915 11
17969.552 9
17970.188 7
17970.825 1
17971.462 2
17972.099 9
17972.735 8
17973.372 9
17974.009 6
17974.646 6
17975.283 7
17975.920 5
17976.557 5
17977.193 1
17977.830 6
17978.467 14
17979.104 13
17979.741 13
17980.378 8
17981.015 6
17981.652 6
17982.289 4
17982.926 8
17983.563 7
17984.200 4
17984.837 9
17985.474 8
17986.111 8
17986.748 3
17987.385 12
17988.022 8
17988.659 4
17989.296 2
17989.933 8
17990.570 9
17991.208 7
17991.845 16
17992.482 11
17993.119 4
17993.756 6
17994.393 9
17995.031 5
17995.668 4
17996.305 3
17996.942 5
17997.579 8
17998.217 10
17998.854 6
17999.491 2
18000.128 2
18000.766 1
18001.403 5
18002.040 8
18002.678 5
18003.315 5
18003.952 5
18004.590 6
18005.227 7
18005.865 8
18006.502 4
18007.139 5
18007.777 9
18008.414 8
18009.052 8
18009.689 5
18010.327 5
18010.964 3
18011.601 3
18012.239 5
18012.876 10
18013.514 3
18014.152 6
18014.789 5
18015.427 9
18016.064 7
18016.702 4
18017.339 4
18017.977 7
18018.615 12
18019.252 11
18019.890 11
18020.527 8
18021.165 8
18021.803 11
18022.440 5
18023.078 8
18023.716 12
18024.354 12
18024.991 8
18025.629 4
18026.267 4
18026.905 0
18027.542 2
18028.180 13
18028.818 17
18029.456 9
18030.093 6
18030.731 10
18031.369 6
18032.007 9
18032.645 6
18033.283 8
18033.921 9
18034.558 16
18035.196 6
18035.834 4
18036.472 6
18037.110 6
18037.748 6
18038.386 12
18039.024 13
18039.662 9
18040.300 7
18040.938 3
18041.576 2
18042.214 1
18042.852 2
18043.490 5
18044.128 2
18044.766 6
18045.404 8
18046.042 3
18046.681 7
18047.319 9
18047.957 4
18048.595 3
18049.233 8
18049.871 5
18050.509 7
18051.148 3
18051.786 7
18052.424 6
18053.062 8
18053.700 4
18054.339 3
18054.977 4
18055.615 2
18056.253 2
18056.892 10
18057.530 8
18058.168 7
18058.807 5
18059.445 12
18060.083 6
18060.722 2
18061.360 5
18061.998 6
18062.637 12
18063.275 9
18063.914 4
18064.552 6
18065.191 8
18065.829 8
18066.467 9
18067.106 18
18067.744 11
18068.383 8
18069.021 9
18069.660 7
18070.298 5
18070.937 7
18071.575 12
18072.214 17
18072.853 9
18073.491 11
18074.130 6
18074.768 10
18075.407 8
18076.046 10
18076.684 10
18077.323 4
18077.962 0
18078.600 4
18079.239 5
18079.878 4
18080.516 3
18081.155 4
18081.794 4
18082.432 9
18083.071 13
18083.710 12
18084.349 7
18084.988 6
18085.626 14
18086.265 11
18086.904 11
18087.543 7
18088.182 4
18088.820 8
18089.459 6
18090.098 4
18090.737 15
18091.376 19
18092.015 21
18092.654 13
18093.293 10
18093.932 8
18094.571 6
18095.210 4
18095.849 8
18096.488 12
18097.127 9
18097.766 5
18098.405 9
18099.044 9
18099.683 8
18100.322 12
18100.961 11
18101.600 12
18102.239 9
18102.878 5
18103.517 3
18104.156 6
18104.795 4
18105.435 4
18106.074 4
18106.713 9
18107.352 5
18107.991 4
18108.630 10
18109.270 8
18109.909 6
18110.548 9
18111.187 10
18111.827 8
18112.466 9
18113.105 9
18113.744 14
18114.384 16
18115.023 16
18115.662 18
18116.302 12
18116.941 6
18117.580 3
18118.220 1
18118.859 4
18119.499 3
18120.138 1
18120.777 9
18121.417 6
18122.056 2
18122.696 5
18123.335 4
18123.975 2
18124.614 3
18125.254 4
18125.893 4
18126.533 5
18127.172 5
18127.812 8
18128.451 9
18129.091 11
18129.730 8
18130.370 9
18131.010 1
18131.649 3
18132.289 5
18132.928 6
18133.568 7
18134.208 7
18134.847 7
18135.487 2
18136.127 2
18136.766 0
18137.406 3
18138.046 12
18138.686 4
18139.325 7
18139.965 5
18140.605 5
18141.245 7
18141.884 3
18142.524 2
18143.164 2
18143.804 1
18144.444 2
18145.083 7
18145.723 6
18146.363 1
18147.003 9
18147.643 10
18148.283 8
18148.923 10
18149.563 8
18150.203 2
18150.843 4
18151.482 2
18152.122 5
18152.762 10
18153.402 7
18154.042 3
18154.682 2
18155.322 10
18155.962 8
18156.603 6
18157.243 7
18157.883 4
18158.523 5
18159.163 7
18159.803 4
18160.443 3
18161.083 7
18161.723 7
18162.363 4
18163.004 7
18163.644 9
18164.284 8
18164.924 16
18165.564 13
18166.205 5
18166.845 5
18167.485 3
18168.125 1
18168.766 2
18169.406 5
18170.046 4
18170.686 8
18171.327 3
18171.967 3
18172.607 3
18173.248 6
18173.888 11
18174.528 7
18175.169 5
18175.809 5
18176.450 7
18177.090 5
18177.730 5
18178.371 8
18179.011 4
18179.652 7
18180.292 7
18180.933 8
18181.573 8
18182.214 2
18182.854 6
18183.495 3
18184.135 7
18184.776 7
18185.416 5
18186.057 3
18186.697 1
18187.338 2
18187.979 12
18188.619 9
18189.260 12
18189.900 9
18190.541 8
18191.182 10
18191.822 6
18192.463 2
18193.104 2
18193.744 4
18194.385 5
18195.026 12
18195.667 4
18196.307 5
18196.948 8
18197.589 10
18198.230 12
18198.870 7
18199.511 11
18200.152 4
18200.793 3
18201.434 5
18202.075 3
18202.715 2
18203.356 2
18203.997 5
18204.638 11
18205.279 7
18205.920 9
18206.561 3
18207.202 5
18207.843 4
18208.484 1
18209.125 6
18209.766 6
18210.407 9
18211.048 10
18211.689 5
18212.330 1
18212.971 4
18213.612 4
18214.253 3
18214.894 6
18215.535 8
18216.176 6
18216.817 6
18217.458 5
18218.099 5
18218.741 5
18219.382 2
18220.023 3
18220.664 11
18221.305 9
18221.946 7
18222.588 8
18223.229 5
18223.870 9
18224.511 10
18225.153 6
18225.794 8
18226.435 9
18227.076 2
18227.718 4
18228.359 6
18229.000 7
18229.642 1
18230.283 3
18230.924 8
18231.566 10
18232.207 7
18232.848 2
18233.490 7
18234.131 11
18234.773 13
18235.414 6
18236.056 5
18236.697 7
18237.339 0
18237.980 6
18238.621 10
18239.263 12
18239.904 17
18240.546 11
18241.188 8
18241.829 0
18242.471 3
18243.112 4
18243.754 3
18244.395 2
18245.037 6
18245.679 6
18246.320 8
18246.962 7
18247.604 6
18248.245 1
18248.887 4
18249.529 4
18250.170 6
18250.812 7
18251.454 9
18252.095 12
18252.737 18
18253.379 14
18254.021 9
18254.662 6
18255.304 4
18255.946 8
18256.588 14
18257.230 6
18257.871 9
18258.513 11
18259.155 13
18259.797 11
18260.439 9
18261.081 13
18261.723 13
18262.364 7
18263.006 5
18263.648 3
18264.290 2
18264.932 7
18265.574 3
18266.216 9
18266.858 5
18267.500 4
18268.142 2
18268.784 3
18269.426 0
18270.068 4
18270.710 8
18271.352 5
18271.994 11
18272.637 13
18273.279 7
18273.921 7
18274.563 5
18275.205 7
18275.847 6
18276.489 3
18277.131 2
18277.774 1
18278.416 3
18279.058 0
18279.700 2
18280.342 2
18280.985 2
18281.627 7
18282.269 4
18282.911 3
18283.554 3
18284.196 0
18284.838 4
18285.481 8
18286.123 10
18286.765 8
18287.408 15
18288.050 7
18288.692 6
18289.335 2
18289.977 1
18290.620 5
18291.262 6
18291.904 8
18292.547 7
18293.189 11
18293.832 12
18294.474 11
18295.117 10
18295.759 15
18296.402 14
18297.044 12
18297.687 6
18298.329 3
18298.972 4
18299.614 4
18300.257 3
18300.900 2
18301.542 4
18302.185 4
18302.827 5
18303.470 3
18304.113 7
18304.755 6
18305.398 6
18306.041 7
18306.683 3
18307.326 6
18307.969 5
18308.611 3
18309.254 4
18309.897 7
18310.540 2
18311.182 6
18311.825 7
18312.468 7
18313.111 4
18313.754 5
18314.396 2
18315.039 3
18315.682 4
18316.325 4
18316.968 3
18317.611 2
18318.254 6
18318.896 6
18319.539 3
18320.182 5
18320.825 2
18321.468 5
18322.111 1
18322.754 5
18323.397 4
18324.040 9
18324.683 4
18325.326 5
18325.969 3
18326.612 5
18327.255 5
18327.898 1
18328.541 5
18329.184 5
18329.827 3
18330.471 4
18331.114 1
18331.757 1
18332.400 5
18333.043 7
18333.686 3
18334.329 6
18334.973 3
18335.616 3
18336.259 3
18336.902 3
18337.545 2
18338.189 2
18338.832 1
18339.475 7
18340.118 9
18340.762 12
18341.405 8
18342.048 6
18342.692 5
18343.335 4
18343.978 9
18344.622 6
18345.265 8
18345.908 5
18346.552 6
18347.195 8
18347.839 5
18348.482 1
18349.125 5
18349.769 3
18350.412 6
18351.056 7
18351.699 7
18352.343 7
18352.986 2
18353.630 6
18354.273 6
18354.917 5
18355.560 6
18356.204 6
18356.847 6
18357.491 8
18358.135 7
18358.778 4
18359.422 7
18360.065 0
18360.709 5
18361.353 2
18361.996 4
18362.640 0
18363.284 1
18363.927 4
18364.571 2
18365.215 2
18365.858 7
18366.502 3
18367.146 2
18367.790 3
18368.433 1
18369.077 1
18369.721 4
18370.365 4
18371.009 4
18371.652 2
18372.296 6
18372.940 9
18373.584 6
18374.228 8
18374.872 6
18375.516 7
18376.160 8
18376.803 5
18377.447 5
18378.091 3
18378.735 2
18379.379 5
18380.023 4
18380.667 1
18381.311 1
18381.955 8
18382.599 11
18383.243 8
18383.887 8
18384.531 3
18385.175 7
18385.819 1
18386.464 2
18387.108 2
18387.752 1
18388.396 1
18389.040 10
18389.684 9
18390.328 3
18390.972 2
18391.617 1
18392.261 2
18392.905 2
18393.549 4
18394.193 1
18394.838 3
18395.482 2
18396.126 3
18396.770 5
18397.415 5
18398.059 6
18398.703 6
18399.348 11
18399.992 10
18400.636 7
18401.281 3
18401.925 0
18402.569 1
18403.214 2
18403.858 7
18404.502 8
18405.147 3
18405.791 1
18406.436 4
18407.080 2
18407.725 5
18408.369 1
18409.014 1
18409.658 5
18410.303 2
18410.947 2
18411.592 5
18412.236 8
18412.881 4
18413.525 4
18414.170 3
18414.814 4
18415.459 5
18416.104 8
18416.748 5
18417.393 6
18418.037 4
18418.682 8
18419.327 3
18419.971 4
18420.616 8
18421.261 4
18421.905 13
18422.550 8
18423.195 8
18423.840 7
18424.484 7
18425.129 3
18425.774 3
18426.419 6
18427.063 8
18427.708 6
18428.353 3
18428.998 2
18429.643 5
18430.288 3
18430.932 6
18431.577 8
18432.222 5
18432.867 5
18433.512 3
18434.157 1
18434.802 4
18435.447 5
18436.092 7
18436.737 4
18437.382 2
18438.027 6
18438.672 7
18439.317 5
18439.962 5
18440.607 6
18441.252 3
18441.897 4
18442.542 7
18443.187 4
18443.832 2
18444.477 2
18445.122 0
18445.767 1
18446.413 8
18447.058 9
18447.703 6
18448.348 4
18448.993 6
18449.638 19
18450.284 15
18450.929 5
18451.574 6
18452.219 8
18452.864 7
18453.510 5
18454.155 8
18454.800 4
18455.446 3
18456.091 5
18456.736 12
18457.381 12
18458.027 10
18458.672 6
18459.318 8
18459.963 10
18460.608 11
18461.254 7
18461.899 2
18462.544 0
18463.190 1
18463.835 5
18464.481 4
18465.126 2
18465.772 7
18466.417 5
18467.063 6
18467.708 8
18468.354 6
18468.999 3
18469.645 9
18470.290 8
18470.936 3
18471.581 3
18472.227 10
18472.873 12
18473.518 7
18474.164 7
18474.809 6
18475.455 11
18476.101 6
18476.746 6
18477.392 0
18478.038 1
18478.683 6
18479.329 6
18479.975 5
18480.621 6
18481.266 7
18481.912 9
18482.558 4
18483.204 6
18483.849 4
18484.495 7
18485.141 5
18485.787 10
18486.433 8
18487.079 5
18487.724 12
18488.370 4
18489.016 3
18489.662 2
18490.308 0
18490.954 2
18491.600 1
18492.246 1
18492.892 1
18493.538 3
18494.184 6
18494.830 3
18495.475 6
18496.121 9
18496.768 5
18497.414 8
18498.060 16
18498.706 14
18499.352 14
18499.998 8
18500.644 19
18501.290 12
18501.936 9
18502.582 6
18503.228 6
18503.874 8
18504.521 3
18505.167 2
18505.813 2
18506.459 2
18507.105 4
18507.751 3
18508.398 8
18509.044 7
18509.690 5
18510.336 7
18510.983 3
18511.629 3
18512.275 2
18512.921 5
18513.568 10
18514.214 5
18514.860 5
18515.507 3
18516.153 4
18516.799 10
18517.446 17
18518.092 9
18518.739 6
18519.385 5
18520.031 4
18520.678 10
18521.324 9
18521.971 8
18522.617 4
18523.264 3
18523.910 3
18524.557 4
18525.203 5
18525.850 5
18526.496 11
18527.143 8
18527.789 6
18528.436 8
18529.082 7
18529.729 9
18530.376 6
18531.022 7
18531.669 6
18532.315 2
18532.962 9
18533.609 7
18534.255 9
18534.902 10
18535.549 7
18536.196 10
18536.842 6
18537.489 2
18538.136 2
18538.782 8
18539.429 3
18540.076 0
18540.723 5
18541.370 2
18542.016 2
18542.663 3
18543.310 4
18543.957 11
18544.604 7
18545.250 8
18545.897 6
18546.544 4
18547.191 3
18547.838 4
18548.485 3
18549.132 7
18549.779 13
18550.426 7
18551.073 2
18551.720 5
18552.367 9
18553.014 7
18553.661 3
18554.308 9
18554.955 8
18555.602 7
18556.249 4
18556.896 6
18557.543 8
18558.190 5
18558.837 5
18559.484 6
18560.131 4
18560.778 5
18561.426 6
18562.073 13
18562.720 10
18563.367 4
18564.014 8
18564.661 5
18565.309 5
18565.956 5
18566.603 4
18567.250 4
18567.898 1
18568.545 5
18569.192 13
18569.839 9
18570.487 7
18571.134 2
18571.781 5
18572.429 2
18573.076 1
18573.723 1
18574.371 3
18575.018 8
18575.665 7
18576.313 8
18576.960 10
18577.608 13
18578.255 9
18578.903 6
18579.550 4
18580.198 2
18580.845 4
18581.492 2
18582.140 12
18582.787 6
18583.435 8
18584.083 8
18584.730 7
18585.378 4
18586.025 8
18586.673 9
18587.320 9
18587.968 5
18588.616 4
18589.263 5
18589.911 6
18590.558 3
18591.206 4
18591.854 5
18592.501 7
18593.149 8
18593.797 9
18594.445 13
18595.092 6
18595.740 3
18596.388 2
18597.036 3
18597.683 0
18598.331 2
18598.979 4
18599.627 5
18600.275 3
18600.922 4
18601.570 7
18602.218 5
18602.866 8
18603.514 5
18604.162 7
18604.810 5
18605.457 3
18606.105 2
18606.753 4
18607.401 5
18608.049 0
18608.697 0
18609.345 5
18609.993 8
18610.641 4
18611.289 7
18611.937 4
18612.585 2
18613.233 8
18613.881 9
18614.529 11
18615.177 5
18615.825 6
18616.474 7
18617.122 3
18617.770 3
18618.418 9
18619.066 6
18619.714 10
18620.362 6
18621.011 7
18621.659 1
18622.307 1
18622.955 4
18623.603 3
18624.252 2
18624.900 6
18625.548 4
18626.196 4
18626.845 4
18627.493 4
18628.141 8
18628.790 12
18629.438 3
18630.086 4
18630.735 5
18631.383 2
18632.031 5
18632.680 4
18633.328 1
18633.976 3
18634.625 4
18635.273 7
18635.922 3
18636.570 1
18637.219 2
18637.867 3
18638.516 1
18639.164 1
18639.813 3
18640.461 6
18641.110 6
18641.758 2
18642.407 2
18643.055 0
18643.704 7
18644.352 6
18645.001 4
18645.650 0
18646.298 4
18646.947 6
18647.596 6
18648.244 7
18648.893 7
18649.542 7
18650.190 4
18650.839 2
18651.488 6
18652.136 5
18652.785 8
18653.434 3
18654.083 13
18654.731 12
18655.380 10
18656.029 7
18656.678 5
18657.326 3
18657.975 5
18658.624 5
18659.273 4
18659.922 5
18660.571 1
18661.220 1
18661.868 2
18662.517 5
18663.166 3
18663.815 11
18664.464 10
18665.113 12
18665.762 15
18666.411 7
18667.060 7
18667.709 2
18668.358 6
18669.007 8
18669.656 3
18670.305 6
18670.954 5
18671.603 6
18672.252 7
18672.901 6
18673.550 5
18674.199 10
18674.849 12
18675.498 7
18676.147 5
18676.796 6
18677.445 3
18678.094 2
18678.743 2
18679.393 2
18680.042 1
18680.691 3
18681.340 5
18681.990 6
18682.639 11
18683.288 9
18683.937 5
18684.587 5
18685.236 5
18685.885 7
18686.534 5
18687.184 4
18687.833 2
18688.482 4
18689.132 6
18689.781 7
18690.431 5
18691.080 5
18691.729 1
18692.379 4
18693.028 5
18693.678 8
18694.327 6
18694.977 5
18695.626 2
18696.276 3
18696.925 4
18697.575 3
18698.224 4
18698.874 7
18699.523 10
18700.173 8
18700.822 9
18701.472 6
18702.121 4
18702.771 2
18703.421 4
18704.070 5
18704.720 2
18705.370 4
18706.019 6
18706.669 6
18707.319 10
18707.968 10
18708.618 6
18709.268 10
18709.917 15
18710.567 9
18711.217 5
18711.867 2
18712.516 5
18713.166 2
18713.816 6
18714.466 4
18715.116 7
18715.765 7
18716.415 5
18717.065 7
18717.715 7
18718.365 2
18719.015 6
18719.665 7
18720.314 4
18720.964 3
18721.614 5
18722.264 7
18722.914 5
18723.564 5
18724.214 8
18724.864 3
18725.514 4
18726.164 3
18726.814 2
18727.464 6
18728.114 9
18728.764 5
18729.414 6
18730.064 4
18730.714 5
18731.364 9
18732.015 5
18732.665 4
18733.315 6
18733.965 3
18734.615 1
18735.265 3
18735.915 4
18736.566 5
18737.216 5
18737.866 0
18738.516 8
18739.166 6
18739.817 6
18740.467 15
18741.117 19
18741.767 11
18742.418 4
18743.068 5
18743.718 7
18744.369 5
18745.019 6
18745.669 10
18746.320 6
18746.970 8
18747.620 7
18748.271 5
18748.921 5
18749.572 5
18750.222 7
18750.873 7
18751.523 11
18752.173 12
18752.824 10
18753.474 4
18754.125 14
18754.775 10
18755.426 3
18756.076 5
18756.727 6
18757.377 3
18758.028 4
18758.679 4
18759.329 2
18759.980 6
18760.630 3
18761.281 1
18761.932 1
18762.582 3
18763.233 4
18763.884 3
18764.534 3
18765.185 3
18765.836 3
18766.486 4
18767.137 4
18767.788 3
18768.438 2
18769.089 10
18769.740 15
18770.391 9
18771.041 7
18771.692 5
18772.343 9
18772.994 4
18773.645 2
18774.296 11
18774.946 13
18775.597 4
18776.248 5
18776.899 3
18777.550 5
18778.201 4
18778.852 3
18779.503 4
18780.154 9
18780.805 10
18781.456 5
18782.106 4
18782.757 4
18783.408 6
18784.059 7
18784.710 12
18785.362 5
18786.013 2
18786.664 1
18787.315 3
18787.966 8
18788.617 9
18789.268 12
18789.919 4
18790.570 9
18791.221 7
18791.872 3
18792.524 3
18793.175 6
18793.826 9
18794.477 9
18795.128 6
18795.780 2
18796.431 6
18797.082 3
18797.733 2
18798.384 8
18799.036 8
18799.687 2
18800.338 5
18800.990 7
18801.641 4
18802.292 3
18802.944 2
18803.595 2
18804.246 4
18804.898 6
18805.549 0
18806.200 9
18806.852 15
18807.503 7
18808.155 3
18808.806 4
18809.458 3
18810.109 2
18810.760 5
18811.412 8
18812.063 3
18812.715 2
18813.366 3
18814.018 12
18814.670 15
18815.321 9
18815.973 12
18816.624 5
18817.276 5
18817.927 3
18818.579 8
18819.231 8
18819.882 15
18820.534 14
18821.186 10
18821.837 4
18822.489 5
18823.141 6
18823.792 7
18824.444 11
18825.096 6
18825.747 8
18826.399 8
18827.051 4
18827.703 4
18828.354 5
18829.006 18
18829.658 22
18830.310 15
18830.962 13
18831.613 10
18832.265 8
18832.917 7
18833.569 8
18834.221 1
18834.873 0
18835.525 5
18836.177 15
18836.828 7
18837.480 5
18838.132 9
18838.784 9
18839.436 8
18840.088 10
18840.740 8
18841.392 8
18842.044 12
18842.696 5
18843.348 5
18844.000 8
18844.652 9
18845.304 6
18845.957 10
18846.609 8
18847.261 7
18847.913 5
18848.565 8
18849.217 5
18849.869 3
18850.521 3
18851.174 2
18851.826 2
18852.478 2
18853.130 5
18853.782 9
18854.435 4
18855.087 13
18855.739 15
18856.391 15
18857.044 12
18857.696 3
18858.348 4
18859.000 5
18859.653 7
18860.305 4
18860.957 3
18861.610 11
18862.262 9
18862.915 7
18863.567 2
18864.219 9
18864.872 3
18865.524 4
18866.177 4
18866.829 3
18867.481 0
18868.134 6
18868.786 9
18869.439 3
18870.091 3
18870.744 3
18871.396 5
18872.049 6
18872.701 4
18873.354 5
18874.007 6
18874.659 9
18875.312 5
18875.964 10
18876.617 9
18877.270 4
18877.922 6
18878.575 3
18879.227 0
18879.880 3
18880.533 8
18881.186 9
18881.838 2
18882.491 0
18883.144 5
18883.796 5
18884.449 3
18885.102 11
18885.755 7
18886.407 6
18887.060 3
18887.713 9
18888.366 9
18889.019 3
18889.671 3
18890.324 5
18890.977 5
18891.630 7
18892.283 2
18892.936 8
18893.589 10
18894.242 4
18894.895 0
18895.547 3
18896.200 2
18896.853 3
18897.506 2
18898.159 5
18898.812 2
18899.465 1
18900.118 3
18900.771 0
18901.424 3
18902.077 7
18902.731 3
18903.384 10
18904.037 4
18904.690 3
18905.343 8
18905.996 8
18906.649 4
18907.302 3
18907.955 3
18908.609 1
18909.262 4
18909.915 2
18910.568 7
18911.221 3
18911.875 3
18912.528 2
18913.181 1
18913.834 2
18914.488 1
18915.141 3
18915.794 2
18916.447 3
18917.101 2
18917.754 2
18918.407 11
18919.061 6
18919.714 3
18920.367 3
18921.021 6
18921.674 5
18922.328 7
18922.981 7
18923.634 2
18924.288 3
18924.941 0
18925.595 13
18926.248 10
18926.902 7
18927.555 3
18928.209 3
18928.862 2
18929.516 4
18930.169 3
18930.823 9
18931.476 13
18932.130 9
18932.783 9
18933.437 3
18934.091 3
18934.744 4
18935.398 6
18936.051 2
18936.705 4
18937.359 3
18938.012 2
18938.666 2
18939.320 2
18939.974 2
18940.627 3
18941.281 4
18941.935 2
18942.588 2
18943.242 5
18943.896 6
18944.550 3
18945.204 2
18945.857 2
18946.511 1
18947.165 1
18947.819 3
18948.473 4
18949.127 8
18949.780 5
18950.434 3
18951.088 4
18951.742 2
18952.396 4
18953.050 7
18953.704 7
18954.358 11
18955.012 8
18955.666 5
18956.320 8
18956.974 5
18957.628 4
18958.282 13
18958.936 5
18959.590 7
18960.244 7
18960.898 6
18961.552 5
18962.206 4
18962.860 7
18963.514 6
18964.168 2
18964.823 1
18965.477 4
18966.131 3
18966.785 7
18967.439 5
18968.093 3
18968.748 3
18969.402 5
18970.056 6
18970.710 5
18971.364 6
18972.019 10
18972.673 3
18973.327 5
18973.982 1
18974.636 8
18975.290 6
18975.945 3
18976.599 1
18977.253 2
18977.908 2
18978.562 6
18979.216 3
18979.871 5
18980.525 4
18981.179 6
18981.834 5
18982.488 3
18983.143 2
18983.797 2
18984.452 2
18985.106 3
18985.761 2
18986.415 4
18987.070 5
18987.724 4
18988.379 6
18989.033 7
18989.688 4
18990.342 1
18990.997 4
18991.652 5
18992.306 13
18992.961 8
18993.615 6
18994.270 4
18994.925 1
18995.579 6
18996.234 3
18996.889 3
18997.543 4
18998.198 3
18998.853 5
18999.508 7
19000.162 9
19000.817 8
19001.472 9
19002.127 6
19002.781 2
19003.436 0
19004.091 1
19004.746 2
19005.401 1
19006.056 4
19006.710 2
19007.365 7
19008.020 5
19008.675 1
19009.330 0
19009.985 0
19010.640 1
19011.295 4
19011.950 8
19012.605 4
19013.260 6
19013.914 3
19014.569 1
19015.224 2
19015.879 3
19016.535 6
19017.190 3
19017.845 4
19018.500 1
19019.155 1
19019.810 1
19020.465 3
19021.120 0
19021.775 7
19022.430 9
19023.085 2
19023.740 5
19024.396 6
19025.051 5
19025.706 8
19026.361 7
19027.016 4
19027.672 0
19028.327 2
19028.982 2
19029.637 5
19030.293 7
19030.948 12
19031.603 8
19032.258 9
19032.914 3
19033.569 2
19034.224 1
19034.880 4
19035.535 4
19036.190 11
19036.846 3
19037.501 3
19038.157 2
19038.812 4
19039.467 1
19040.123 2
19040.778 5
19041.434 7
19042.089 5
19042.745 6
19043.400 5
19044.056 3
19044.711 14
19045.367 9
19046.022 4
19046.678 5
19047.333 6
19047.989 5
19048.644 4
19049.300 0
19049.956 7
19050.611 15
19051.267 8
19051.922 5
19052.578 6
19053.234 3
19053.889 2
19054.545 8
19055.201 6
19055.856 9
19056.512 5
19057.168 4
19057.824 6
19058.479 8
19059.135 8
19059.791 5
19060.447 5
19061.102 2
19061.758 0
19062.414 0
19063.070 0
19063.726 1
19064.382 2
19065.037 2
19065.693 3
19066.349 1
19067.005 2
19067.661 2
19068.317 2
19068.973 4
19069.629 10
19070.285 6
19070.941 6
19071.597 13
19072.253 11
19072.909 4
19073.565 7
19074.221 8
19074.877 5
19075.533 1
19076.189 2
19076.845 6
19077.501 7
19078.157 7
19078.813 5
19079.469 5
19080.125 2
19080.781 4
19081.437 7
19082.094 3
19082.750 0
19083.406 3
19084.062 2
19084.718 7
19085.375 5
19086.031 5
19086.687 3
19087.343 0
19087.999 4
19088.656 6
19089.312 9
19089.968 6
19090.625 3
19091.281 8
19091.937 8
19092.594 9
19093.250 7
19093.906 4
19094.563 7
19095.219 11
19095.875 9
19096.532 12
19097.188 14
19097.845 10
19098.501 9
19099.157 5
19099.814 3
19100.470 1
19101.127 0
19101.783 7
19102.440 8
19103.096 6
19103.753 6
19104.409 7
19105.066 7
19105.722 4
19106.379 4
19107.036 5
19107.692 5
19108.349 5
19109.005 5
19109.662 5
19110.319 3
19110.975 3
19111.632 3
19112.289 5
19112.945 8
19113.602 5
19114.259 5
19114.915 4
19115.572 3
19116.229 2
19116.886 2
19117.542 3
19118.199 3
19118.856 3
19119.513 5
19120.170 2
19120.826 3
19121.483 1
19122.140 3
19122.797 6
19123.454 6
19124.111 1
19124.767 5
19125.424 3
19126.081 3
19126.738 2
19127.395 8
19128.052 4
19128.709 3
19129.366 6
19130.023 6
19130.680 6
19131.337 6
19131.994 4
19132.651 2
19133.308 1
19133.965 3
19134.622 4
19135.279 1
19135.936 4
19136.593 2
19137.250 1
19137.907 1
19138.565 4
19139.222 8
19139.879 7
19140.536 4
19141.193 2
19141.850 4
19142.508 1
19143.165 1
19143.822 1
19144.479 4
19145.136 3
19145.794 5
19146.451 5
19147.108 0
19147.765 2
19148.423 5
19149.080 8
19149.737 2
19150.395 2
19151.052 5
19151.709 10
19152.367 8
19153.024 2
19153.681 4
19154.339 3
19154.996 0
19155.654 2
19156.311 1
19156.969 6
19157.626 2
19158.283 2
19158.941 8
19159.598 10
19160.256 12
19160.913 5
19161.571 2
19162.228 6
19162.886 4
19163.543 3
19164.201 6
19164.859 7
19165.516 6
19166.174 4
19166.831 5
19167.489 6
19168.147 1
19168.804 1
19169.462 6
19170.120 11
19170.777 6
19171.435 6
19172.093 2
19172.750 2
19173.408 2
19174.066 2
19174.723 3
19175.381 3
19176.039 4
19176.697 0
19177.355 1
19178.012 3
19178.670 3
19179.328 1
19179.986 4
19180.644 4
19181.302 5
19181.959 4
19182.617 6
19183.275 5
19183.933 7
19184.591 4
19185.249 3
19185.907 2
19186.565 0
19187.223 4
19187.881 1
19188.539 2
19189.197 2
19189.855 0
19190.513 2
19191.171 2
19191.829 2
19192.487 1
19193.145 3
19193.803 3
19194.461 5
19195.119 4
19195.777 5
19196.435 3
19197.093 4
19197.751 1
19198.410 3
19199.068 8
19199.726 9
19200.384 5
19201.042 1
19201.701 0
19202.359 3
19203.017 0
19203.675 0
19204.333 2
19204.992 5
19205.650 8
19206.308 11
19206.967 5
19207.625 4
19208.283 1
19208.941 2
19209.600 1
19210.258 2
19210.917 6
19211.575 4
19212.233 3
19212.892 3
19213.550 5
19214.208 4
19214.867 5
19215.525 5
19216.184 4
19216.842 2
19217.501 1
19218.159 0
19218.818 4
19219.476 6
19220.135 2
19220.793 2
19221.452 2
19222.110 1
19222.769 2
19223.427 0
19224.086 1
19224.745 2
19225.403 1
19226.062 1
19226.721 1
19227.379 1
19228.038 0
19228.696 1
19229.355 3
19230.014 2
19230.673 1
19231.331 2
19231.990 7
19232.649 6
19233.307 6
19233.966 7
19234.625 6
19235.284 2
19235.943 1
19236.601 3
19237.260 2
19237.919 4
19238.578 1
19239.237 2
19239.895 3
19240.554 3
19241.213 2
19241.872 2
19242.531 8
19243.190 4
19243.849 3
19244.508 8
19245.167 6
19245.826 7
19246.485 2
19247.144 5
19247.803 3
19248.462 2
19249.121 1
19249.780 4
19250.439 1
19251.098 2
19251.757 4
19252.416 5
19253.075 6
19253.734 1
19254.393 4
19255.052 2
19255.711 2
19256.371 2
19257.030 0
19257.689 3
19258.348 2
19259.007 3
19259.666 4
19260.326 3
19260.985 6
19261.644 2
19262.303 1
19262.963 2
19263.622 1
19264.281 2
19264.940 2
19265.600 4
19266.259 3
19266.918 7
19267.578 5
19268.237 8
19268.896 3
19269.556 4
19270.215 3
19270.874 3
19271.534 5
19272.193 2
19272.853 0
19273.512 0
19274.172 0
19274.831 2
19275.490 5
19276.150 4
19276.809 3
19277.469 0
19278.128 0
19278.788 1
19279.447 8
19280.107 11
19280.767 10
19281.426 5
19282.086 2
19282.745 1
19283.405 4
19284.064 6
19284.724 8
19285.384 4
19286.043 3
19286.703 2
19287.363 1
19288.022 1
19288.682 4
19289.342 6
19290.002 4
19290.661 3
19291.321 4
19291.981 6
19292.640 1
19293.300 3
19293.960 4
19294.620 3
19295.280 2
19295.939 2
19296.599 2
19297.259 1
19297.919 0
19298.579 0
19299.239 0
19299.899 3
19300.558 6
19301.218 3
19301.878 2
19302.538 3
19303.198 1
19303.858 4
19304.518 2
19305.178 3
19305.838 4
19306.498 9
19307.158 19
19307.818 14
19308.478 6
19309.138 4
19309.798 6
19310.458 7
19311.118 8
19311.778 6
19312.438 12
19313.099 8
19313.759 5
19314.419 2
19315.079 1
19315.739 4
19316.399 3
19317.059 4
19317.720 0
19318.380 6
19319.040 6
19319.700 4
19320.360 2
19321.021 1
19321.681 0
19322.341 2
19323.002 3
19323.662 2
19324.322 2
19324.982 4
19325.643 3
19326.303 7
19326.963 21
19327.624 15
19328.284 9
19328.945 7
19329.605 4
19330.265 4
19330.926 3
19331.586 2
19332.247 3
19332.907 5
19333.567 5
19334.228 2
19334.888 5
19335.549 3
19336.209 3
19336.870 7
19337.530 6
19338.191 3
19338.852 6
19339.512 2
19340.173 2
19340.833 2
19341.494 4
19342.154 7
19342.815 3
19343.476 2
19344.136 4
19344.797 2
19345.458 3
19346.118 5
19346.779 3
19347.440 7
19348.100 4
19348.761 9
19349.422 11
19350.083 6
19350.743 2
19351.404 2
19352.065 3
19352.726 4
19353.386 2
19354.047 0
19354.708 5
19355.369 8
19356.030 5
19356.691 1
19357.351 1
19358.012 12
19358.673 14
19359.334 4
19359.995 4
19360.656 4
19361.317 4
19361.978 2
19362.639 2
19363.300 7
19363.961 8
19364.622 3
19365.283 13
19365.944 5
19366.605 7
19367.266 4
19367.927 3
19368.588 5
19369.249 4
19369.910 1
19370.571 2
19371.232 4
19371.893 5
19372.554 2
19373.216 2
19373.877 4
19374.538 0
19375.199 1
19375.860 1
19376.521 2
19377.183 3
19377.844 1
19378.505 4
19379.166 5
19379.827 1
19380.489 0
19381.150 3
19381.811 0
19382.473 0
19383.134 6
19383.795 3
19384.456 3
19385.118 6
19385.779 4
19386.441 3
19387.102 1
19387.763 2
19388.425 1
19389.086 1
19389.748 2
19390.409 6
19391.070 6
19391.732 1
19392.393 2
19393.055 1
19393.716 1
19394.378 7
19395.039 1
19395.701 7
19396.362 10
19397.024 4
19397.685 7
19398.347 3
19399.009 1
19399.670 7
19400.332 4
19400.993 4
19401.655 1
19402.317 4
19402.978 3
19403.640 4
19404.301 3
19404.963 2
19405.625 0
19406.287 3
19406.948 4
19407.610 0
19408.272 2
19408.933 3
19409.595 4
19410.257 6
19410.919 2
19411.581 2
19412.242 1
19412.904 2
19413.566 5
19414.228 4
19414.890 3
19415.551 2
19416.213 1
19416.875 1
19417.537 5
19418.199 5
19418.861 2
19419.523 2
19420.185 1
19420.847 3
19421.509 1
19422.171 0
19422.833 3
19423.495 3
19424.157 3
19424.819 3
19425.481 5
19426.143 7
19426.805 3
19427.467 0
19428.129 1
19428.791 3
19429.453 11
19430.115 7
19430.777 2
19431.439 4
19432.102 1
19432.764 4
19433.426 5
19434.088 2
19434.750 6
19435.412 4
19436.075 8
19436.737 5
19437.399 4
19438.061 2
19438.724 2
19439.386 3
19440.048 1
19440.710 2
19441.373 2
19442.035 4
19442.697 4
19443.360 3
19444.022 1
19444.684 1
19445.347 3
19446.009 1
19446.671 2
19447.334 4
19447.996 0
19448.659 7
19449.321 4
19449.984 3
19450.646 4
19451.308 2
19451.971 6
19452.633 6
19453.296 5
19453.958 7
19454.621 3
19455.283 1
19455.946 1
19456.609 1
19457.271 3
19457.934 3
19458.596 2
19459.259 2
19459.921 7
19460.584 6
19461.247 3
19461.909 1
19462.572 2
19463.235 2
19463.897 4
19464.560 7
19465.223 10
19465.885 3
19466.548 5
19467.211 3
19467.874 1
19468.536 0
19469.199 3
19469.862 4
19470.525 5
19471.188 6
19471.850 2
19472.513 0
19473.176 4
19473.839 4
19474.502 4
19475.165 2
19475.828 4
19476.490 2
19477.153 4
19477.816 3
19478.479 3
19479.142 1
19479.805 3
19480.468 8
19481.131 5
19481.794 0
19482.457 2
19483.120 5
19483.783 2
19484.446 0
19485.109 1
19485.772 1
19486.435 1
19487.098 1
19487.761 2
19488.424 1
19489.088 0
19489.751 2
19490.414 2
19491.077 3
19491.740 7
19492.403 2
19493.066 4
19493.730 3
19494.393 3
19495.056 2
19495.719 1
19496.382 2
19497.046 5
19497.709 12
19498.372 9
19499.035 4
19499.699 3
19500.362 0
19501.025 2
19501.689 2
19502.352 5
19503.015 1
19503.679 1
19504.342 3
19505.005 2
19505.669 1
19506.332 1
19506.996 0
19507.659 2
19508.323 3
19508.986 1
19509.649 7
19510.313 3
19510.976 1
19511.640 3
19512.303 4
19512.967 4
19513.630 2
19514.294 2
19514.957 5
19515.621 3
19516.285 4
19516.948 7
19517.612 5
19518.275 2
19518.939 0
19519.603 4
19520.266 7
19520.930 7
19521.594 4
19522.257 3
19522.921 5
19523.585 7
19524.248 4
19524.912 7
19525.576 4
19526.239 5
19526.903 3
19527.567 3
19528.231 2
19528.895 0
19529.558 1
19530.222 3
19530.886 1
19531.550 0
19532.214 0
19532.877 2
19533.541 3
19534.205 3
19534.869 0
19535.533 1
19536.197 1
19536.861 1
19537.525 3
19538.189 1
19538.853 4
19539.517 5
19540.181 3
19540.845 3
19541.509 6
19542.173 5
19542.837 1
19543.501 1
19544.165 0
19544.829 2
19545.493 2
19546.157 1
19546.821 5
19547.485 1
19548.149 1
19548.813 5
19549.477 6
19550.142 5
19550.806 3
19551.470 7
19552.134 2
19552.798 5
19553.462 7
19554.127 6
19554.791 10
19555.455 6
19556.119 3
19556.784 0
19557.448 0
19558.112 4
19558.776 0
19559.441 2
19560.105 1
19560.769 1
19561.434 0
19562.098 4
19562.762 3
19563.427 2
19564.091 7
19564.756 7
19565.420 2
19566.084 2
19566.749 1
19567.413 1
19568.078 3
19568.742 4
19569.407 1
19570.071 0
19570.736 1
19571.400 1
19572.065 3
19572.729 6
19573.394 3
19574.058 1
19574.723 4
19575.387 2
19576.052 0
19576.717 3
19577.381 2
19578.046 1
19578.710 4
19579.375 3
19580.040 2
19580.704 3
19581.369 2
19582.034 4
19582.698 2
19583.363 1
19584.028 4
19584.693 2
19585.357 2
19586.022 4
19586.687 0
19587.352 4
19588.016 4
19588.681 0
19589.346 0
19590.011 17
19590.676 14
19591.341 5
19592.005 5
19592.670 2
19593.335 3
19594.000 1
19594.665 3
19595.330 1
19595.995 1
19596.660 2
19597.325 3
19597.990 3
19598.655 4
19599.320 2
19599.985 1
19600.650 1
19601.315 3
19601.980 4
19602.645 5
19603.310 2
19603.975 1
19604.640 0
19605.305 1
19605.970 1
19606.635 5
19607.300 2
19607.965 3
19608.630 4
19609.296 2
19609.961 2
19610.626 2
19611.291 1
19611.956 1
19612.621 3
19613.287 1
19613.952 3
19614.617 1
19615.282 0
19615.948 0
19616.613 3
19617.278 4
19617.944 7
19618.609 1
19619.274 3
19619.939 4
19620.605 8
19621.270 7
19621.936 5
19622.601 4
19623.266 3
19623.932 4
19624.597 1
19625.263 0
19625.928 3
19626.593 1
19627.259 2
19627.924 0
19628.590 4
19629.255 2
19629.921 2
19630.586 4
19631.252 5
19631.917 5
19632.583 3
19633.248 2
19633.914 1
19634.580 1
19635.245 2
19635.911 3
19636.576 8
19637.242 4
19637.908 3
19638.573 3
19639.239 1
19639.905 1
19640.570 0
19641.236 4
19641.902 4
19642.567 3
19643.233 2
19643.899 0
19644.565 0
19645.230 0
19645.896 3
19646.562 2
19647.228 3
19647.893 3
19648.559 2
19649.225 0
19649.891 1
19650.557 3
19651.223 1
19651.889 3
19652.554 5
19653.220 3
19653.886 1
19654.552 2
19655.218 1
19655.884 1
19656.550 2
19657.216 3
19657.882 1
19658.548 1
19659.214 0
19659.880 1
19660.546 2
19661.212 2
19661.878 1
19662.544 3
19663.210 5
19663.876 6
19664.542 6
19665.208 4
19665.874 0
19666.540 1
19667.207 1
19667.873 1
19668.539 7
19669.205 5
19669.871 1
19670.537 3
19671.204 0
19671.870 0
19672.536 4
19673.202 5
19673.869 5
19674.535 5
19675.201 1
19675.867 3
19676.534 6
19677.200 4
19677.866 2
19678.533 2
19679.199 1
19679.865 0
19680.532 1
19681.198 2
19681.864 7
19682.531 3
19683.197 1
19683.864 2
19684.530 0
19685.196 1
19685.863 1
19686.529 0
19687.196 0
19687.862 1
19688.529 5
19689.195 2
19689.862 0
19690.528 0
19691.195 1
19691.861 2
19692.528 1
19693.194 1
19693.861 3
19694.528 6
19695.194 4
19695.861 7
19696.527 7
19697.194 1
19697.861 0
19698.527 0
19699.194 2
19699.861 2
19700.527 2
19701.194 0
19701.861 1
19702.528 1
19703.194 0
19703.861 2
19704.528 1
19705.195 0
19705.861 2
19706.528 1
19707.195 1
19707.862 1
19708.529 2
19709.195 2
19709.862 1
19710.529 4
19711.196 11
19711.863 9
19712.530 3
19713.197 2
19713.864 1
19714.531 1
19715.198 1
19715.864 5
19716.531 2
19717.198 1
19717.865 2
19718.532 1
19719.199 0
19719.866 6
19720.533 7
19721.201 3
19721.868 4
19722.535 2
19723.202 1
19723.869 0
19724.536 2
19725.203 2
19725.870 1
19726.537 1
19727.204 2
19727.872 0
19728.539 0
19729.206 0
19729.873 0
19730.540 0
19731.208 1
19731.875 0
19732.542 2
19733.209 2
19733.876 0
19734.544 1
19735.211 2
19735.878 4
19736.546 2
19737.213 4
19737.880 4
19738.548 4
19739.215 2
19739.882 1
19740.550 1
19741.217 0
19741.884 1
19742.552 2
19743.219 1
19743.887 1
19744.554 0
19745.222 5
19745.889 5
19746.556 2
19747.224 1
19747.891 0
19748.559 0
19749.226 1
19749.894 3
19750.562 2
19751.229 0
19751.897 3
19752.564 3
19753.232 2
19753.899 2
19754.567 1
19755.235 1
19755.902 2
19756.570 3
19757.238 3
19757.905 3
19758.573 2
19759.241 0
19759.908 1
19760.576 2
19761.244 3
19761.911 0
19762.579 4
19763.247 4
19763.915 4
19764.582 7
19765.250 4
19765.918 3
19766.586 2
19767.254 3
19767.922 4
19768.589 4
19769.257 3
19769.925 6
19770.593 3
19771.261 2
19771.929 1
19772.597 3
19773.265 3
19773.932 5
19774.600 4
19775.268 4
19775.936 3
19776.604 8
19777.272 5
19777.940 1
19778.608 6
19779.276 3
19779.944 1
19780.612 0
19781.281 4
19781.949 0
19782.617 1
19783.285 3
19783.953 3
19784.621 2
19785.289 1
19785.957 2
19786.625 7
19787.294 2
19787.962 1
19788.630 5
19789.298 3
19789.966 1
19790.634 0
19791.303 2
19791.971 0
19792.639 2
19793.307 1
19793.976 3
19794.644 1
19795.312 0
19795.981 1
19796.649 4
19797.317 0
19797.986 0
19798.654 1
19799.322 5
19799.991 2
19800.659 1
19801.327 1
19801.996 3
19802.664 5
19803.333 2
19804.001 0
19804.670 18
19805.338 22
19806.007 11
19806.675 7
19807.344 3
19808.012 3
19808.681 2
19809.349 1
19810.018 0
19810.686 1
19811.355 3
19812.023 7
19812.692 4
19813.361 3
19814.029 2
19814.698 2
19815.366 1
19816.035 3
19816.704 4
19817.372 3
19818.041 4
19818.710 5
19819.378 3
19820.047 1
19820.716 2
19821.385 5
19822.053 3
19822.722 0
19823.391 2
19824.060 7
19824.728 5
19825.397 1
19826.066 2
19826.735 3
19827.404 0
19828.073 2
19828.741 3
19829.410 3
19830.079 1
19830.748 2
19831.417 3
19832.086 1
19832.755 3
19833.424 5
19834.093 4
19834.762 3
19835.431 1
19836.100 2
19836.769 3
19837.438 1
19838.107 1
19838.776 0
19839.445 0
19840.114 1
19840.783 0
19841.452 0
19842.121 1
19842.790 5
19843.459 2
19844.128 2
19844.797 2
19845.467 1
19846.136 1
19846.805 1
19847.474 3
19848.143 2
19848.812 6
19849.482 10
19850.151 15
19850.820 7
19851.489 6
19852.159 7
19852.828 2
19853.497 4
19854.166 1
19854.836 1
19855.505 2
19856.174 2
19856.844 2
19857.513 1
19858.182 0
19858.852 6
19859.521 3
19860.190 0
19860.860 0
19861.529 4
19862.199 3
19862.868 3
19863.538 2
19864.207 2
19864.876 4
19865.546 8
19866.215 5
19866.885 0
19867.554 3
19868.224 4
19868.894 4
19869.563 4
19870.233 3
19870.902 2
19871.572 2
19872.241 3
19872.911 4
19873.581 5
19874.250 5
19874.920 2
19875.589 0
19876.259 0
19876.929 4
19877.598 5
19878.268 2
19878.938 2
19879.608 2
19880.277 4
19880.947 1
19881.617 1
19882.287 0
19882.956 0
19883.626 2
19884.296 2
19884.966 0
19885.636 1
19886.305 2
19886.975 5
19887.645 5
19888.315 2
19888.985 3
19889.655 5
19890.325 5
19890.994 2
19891.664 0
19892.334 0
19893.004 0
19893.674 0
19894.344 1
19895.014 1
19895.684 0
19896.354 7
19897.024 5
19897.694 2
19898.364 6
19899.034 4
19899.704 2
19900.374 3
19901.044 2
19901.715 3
19902.385 1
19903.055 0
19903.725 2
19904.395 0
19905.065 4
19905.735 3
19906.405 0
19907.076 1
19907.746 4
19908.416 0
19909.086 3
19909.756 2
19910.427 1
19911.097 0
19911.767 0
19912.437 0
19913.108 2
19913.778 3
19914.448 5
19915.119 1
19915.789 0
19916.459 1
19917.130 1
19917.800 0
19918.470 1
19919.141 2
19919.811 1
19920.482 1
19921.152 4
19921.822 0
19922.493 0
19923.163 1
19923.834 0
19924.504 1
19925.175 2
19925.845 1
19926.516 2
19927.186 2
19927.857 6
19928.527 3
19929.198 2
19929.868 1
19930.539 2
19931.209 1
19931.880 4
19932.551 1
19933.221 4
19933.892 2
19934.563 2
19935.233 2
19935.904 0
19936.575 2
19937.245 4
19937.916 4
19938.587 4
19939.257 2
19939.928 2
19940.599 4
19941.270 0
19941.940 1
19942.611 3
19943.282 3
19943.953 2
19944.624 0
19945.294 0
19945.965 4
19946.636 2
19947.307 3
19947.978 2
19948.649 2
19949.320 3
19949.990 1
19950.661 0
19951.332 1
19952.003 3
19952.674 2
19953.345 2
19954.016 2
19954.687 2
19955.358 7
19956.029 5
19956.700 3
19957.371 2
19958.042 1
19958.713 4
19959.384 0
19960.055 0
19960.726 1
19961.397 4
19962.069 8
19962.740 6
19963.411 1
19964.082 0
19964.753 1
19965.424 4
19966.095 1
19966.767 2
19967.438 2
19968.109 5
19968.780 5
19969.451 2
19970.123 3
19970.794 2
19971.465 3
19972.136 1
19972.808 1
19973.479 1
19974.150 1
19974.822 0
19975.493 2
19976.164 2
19976.836 1
19977.507 0
19978.178 1
19978.850 2
19979.521 3
19980.193 8
19980.864 12
19981.535 8
19982.207 1
19982.878 1
19983.550 2
19984.221 0
19984.893 1
19985.564 3
19986.236 1
19986.907 5
19987.579 4
19988.250 1
19988.922 4
19989.593 7
19990.265 1
19990.937 3
19991.608 3
19992.280 6
19992.951 7
19993.623 0
19994.295 4
19994.966 1
19995.638 1
19996.310 0
19996.981 0
19997.653 5
19998.325 5
19998.996 4
19999.668 3
20000.340 2
20001.012 4
20001.683 3
20002.355 1
20003.027 2
20003.699 0
20004.371 1
20005.042 3
20005.714 1
20006.386 1
20007.058 2
20007.730 0
20008.402 1
20009.074 2
20009.746 4
20010.417 2
20011.089 0
20011.761 0
20012.433 3
20013.105 0
20013.777 0
20014.449 0
20015.121 1
20015.793 2
20016.465 1
20017.137 2
20017.809 3
20018.481 4
20019.153 1
20019.825 2
20020.498 6
20021.170 6
20021.842 4
20022.514 0
20023.186 0
20023.858 0
20024.530 1
20025.202 3
20025.875 0
20026.547 0
20027.219 1
20027.891 7
20028.563 3
20029.236 2
20029.908 1
20030.580 3
20031.252 2
20031.925 1
20032.597 1
20033.269 4
20033.942 4
20034.614 2
20035.286 2
20035.959 4
20036.631 4
20037.303 8
20037.976 8
20038.648 7
20039.320 4
20039.993 7
20040.665 3
20041.338 1
20042.010 2
20042.683 1
20043.355 0
20044.028 2
20044.700 2
20045.373 1
20046.045 1
20046.718 2
20047.390 5
20048.063 3
20048.735 0
20049.408 3
20050.080 2
20050.753 3
20051.426 0
20052.098 2
20052.771 1
20053.443 0
20054.116 0
20054.789 0
20055.461 2
20056.134 1
20056.807 4
20057.479 3
20058.152 3
20058.825 1
20059.498 3
20060.170 6
20060.843 5
20061.516 3
20062.189 4
20062.862 4
20063.534 2
20064.207 1
20064.880 1
20065.553 1
20066.226 2
20066.899 3
20067.571 5
20068.244 2
20068.917 2
20069.590 3
20070.263 2
20070.936 0
20071.609 3
20072.282 1
20072.955 4
20073.628 3
20074.301 0
20074.974 6
20075.647 6
20076.320 6
20076.993 5
20077.666 4
20078.339 3
20079.012 2
20079.685 0
20080.358 0
20081.031 0
20081.704 2
20082.377 5
20083.051 7
20083.724 2
20084.397 3
20085.070 2
20085.743 3
20086.416 1
20087.090 1
20087.763 1
20088.436 3
20089.109 4
20089.782 1
20090.456 1
20091.129 1
20091.802 3
20092.476 2
20093.149 4
20093.822 3
20094.496 0
20095.169 1
20095.842 3
20096.516 1
20097.189 0
20097.862 1
20098.536 1
20099.209 1
20099.883 0
20100.556 0
20101.229 0
20101.903 0
20102.576 3
20103.250 2
20103.923 2
20104.597 6
20105.270 1
20105.944 4
20106.617 1
20107.291 0
20107.964 1
20108.638 2
20109.311 0
20109.985 1
20110.659 1
20111.332 4
20112.006 1
20112.680 0
20113.353 0
20114.027 1
20114.700 0
20115.374 3
20116.048 2
20116.722 1
20117.395 0
20118.069 0
20118.743 1
20119.416 2
20120.090 2
20120.764 1
20121.438 2
20122.111 1
20122.785 0
20123.459 1
20124.133 1
20124.807 2
20125.481 0
20126.154 0
20126.828 1
20127.502 2
20128.176 1
20128.850 2
20129.524 3
20130.198 5
20130.872 2
20131.546 6
20132.220 2
20132.894 0
20133.568 0
20134.242 2
20134.916 2
20135.590 3
20136.264 0
20136.938 0
20137.612 4
20138.286 4
20138.960 3
20139.634 0
20140.308 2
20140.982 2
20141.656 2
20142.330 2
20143.004 0
20143.679 0
20144.353 4
20145.027 3
20145.701 4
20146.375 3
20147.049 4
20147.724 2
20148.398 2
20149.072 0
20149.746 0
20150.421 2
20151.095 1
20151.769 1
20152.444 1
20153.118 1
20153.792 1
20154.466 1
20155.141 2
20155.815 2
20156.490 1
20157.164 3
20157.838 4
20158.513 3
20159.187 3
20159.861 5
20160.536 2
20161.210 0
20161.885 1
20162.559 4
20163.234 1
20163.908 4
20164.583 4
20165.257 3
20165.932 1
20166.606 0
20167.281 0
20167.955 1
20168.630 1
20169.305 3
20169.979 2
20170.654 0
20171.328 1
20172.003 0
20172.678 0
20173.352 0
20174.027 0
20174.702 1
20175.376 5
20176.051 4
20176.726 1
20177.400 3
20178.075 2
20178.750 2
20179.424 0
20180.099 1
20180.774 1
20181.449 4
20182.124 3
20182.798 1
20183.473 3
20184.148 1
20184.823 1
20185.498 1
20186.173 3
20186.847 1
20187.522 0
20188.197 0
20188.872 0
20189.547 0
20190.222 1
20190.897 2
20191.572 1
20192.247 0
20192.922 0
20193.597 0
20194.272 1
20194.947 2
20195.622 4
20196.297 1
20196.972 3
20197.647 3
20198.322 3
20198.997 0
20199.672 1
20200.347 0
20201.022 1
20201.697 0
20202.373 5
20203.048 4
20203.723 1
20204.398 3
20205.073 3
20205.748 3
20206.424 1
20207.099 6
20207.774 5
20208.449 1
20209.124 0
20209.800 0
20210.475 0
20211.150 0
20211.825 2
20212.501 2
20213.176 3
20213.851 0
20214.527 0
20215.202 4
20215.877 0
20216.553 4
20217.228 2
20217.904 1
20218.579 0
20219.254 2
20219.930 1
20220.605 0
20221.281 2
20221.956 1
20222.632 1
20223.307 2
20223.983 1
20224.658 1
20225.334 0
20226.009 1
20226.685 6
20227.360 2
20228.036 1
20228.711 2
20229.387 4
20230.062 6
20230.738 3
20231.414 1
20232.089 0
20232.765 0
20233.441 0
20234.116 0
20234.792 0
20235.468 0
20236.143 0
20236.819 0
20237.495 1
20238.170 2
20238.846 1
20239.522 0
20240.198 1
20240.873 7
20241.549 5
20242.225 0
20242.901 2
20243.577 1
20244.252 0
20244.928 0
20245.604 0
20246.280 1
20246.956 2
20247.632 1
20248.308 1
20248.984 0
20249.659 1
20250.335 4
20251.011 3
20251.687 4
20252.363 2
20253.039 1
20253.715 1
20254.391 12
20255.067 9
20255.743 4
20256.419 3
20257.095 4
20257.771 3
20258.447 2
20259.123 2
20259.800 3
20260.476 2
20261.152 1
20261.828 1
20262.504 0
20263.180 3
20263.856 2
20264.532 2
20265.209 0
20265.885 4
20266.561 1
20267.237 2
20267.913 1
20268.590 2
20269.266 3
20269.942 11
20270.618 9
20271.295 4
20271.971 2
20272.647 2
20273.324 1
20274.000 0
20274.676 0
20275.353 2
20276.029 0
20276.705 4
20277.382 3
20278.058 3
20278.735 3
20279.411 2
20280.087 0
20280.764 0
20281.440 2
20282.117 1
20282.793 1
20283.470 2
20284.146 1
20284.823 0
20285.499 0
20286.176 0
20286.852 0
20287.529 2
20288.205 2
20288.882 0
20289.559 0
20290.235 3
20290.912 3
20291.588 1
20292.265 0
20292.942 3
20293.618 2
20294.295 0
20294.972 2
20295.648 4
20296.325 5
20297.002 5
20297.678 7
20298.355 3
20299.032 0
20299.709 0
20300.385 1
20301.062 1
20301.739 3
20302.416 2
20303.093 6
20303.769 5
20304.446 3
20305.123 2
20305.800 2
20306.477 1
20307.154 1
20307.831 5
20308.507 2
20309.184 1
20309.861 2
20310.538 0
20311.215 2
20311.892 2
20312.569 2
20313.246 3
20313.923 3
20314.600 3
20315.277 1
20315.954 1
20316.631 3
20317.308 0
20317.985 0
20318.662 2
20319.339 1
20320.016 2
20320.693 1
20321.371 1
20322.048 2
20322.725 0
20323.402 4
20324.079 14
20324.756 12
20325.434 8
20326.111 5
20326.788 3
20327.465 2
20328.142 3
20328.820 1
20329.497 0
20330.174 1
20330.851 1
20331.529 5
20332.206 1
20332.883 3
20333.561 1
20334.238 3
20334.915 3
20335.593 0
20336.270 2
20336.947 3
20337.625 2
20338.302 3
20338.979 2
20339.657 1
20340.334 1
20341.012 0
20341.689 1
20342.367 1
20343.044 3
20343.722 3
20344.399 1
20345.077 2
20345.754 3
20346.432 2
20347.109 2
20347.787 0
20348.464 2
20349.142 5
20349.820 3
20350.497 2
20351.175 4
20351.852 0
20352.530 1
20353.208 2
20353.885 0
20354.563 1
20355.241 4
20355.918 2
20356.596 0
20357.274 5
20357.951 5
20358.629 3
20359.307 0
20359.985 0
20360.662 5
20361.340 2
20362.018 1
20362.696 0
20363.374 1
20364.051 0
20364.729 0
20365.407 1
20366.085 1
20366.763 1
20367.441 0
20368.119 0
20368.796 1
20369.474 0
20370.152 0
20370.830 8
20371.508 6
20372.186 4
20372.864 2
20373.542 1
20374.220 0
20374.898 0
20375.576 0
20376.254 0
20376.932 0
20377.610 0
20378.288 1
20378.966 0
20379.644 4
20380.323 4
20381.001 3
20381.679 4
20382.357 5
20383.035 5
20383.713 1
20384.391 3
20385.070 4
20385.748 0
20386.426 0
20387.104 5
20387.782 5
20388.461 2
20389.139 4
20389.817 0
20390.495 1
20391.174 4
20391.852 3
20392.530 2
20393.208 2
20393.887 0
20394.565 0
20395.243 0
20395.922 0
20396.600 3
20397.279 1
20397.957 2
20398.635 7
20399.314 4
20399.992 1
20400.671 2
20401.349 2
20402.027 2
20402.706 1
20403.384 0
20404.063 6
20404.741 3
20405.420 4
20406.098 0
20406.777 2
20407.456 3
20408.134 5
20408.813 0
20409.491 0
20410.170 1
20410.848 2
20411.527 5
20412.206 2
20412.884 2
20413.563 1
20414.242 2
20414.920 3
20415.599 2
20416.278 3
20416.956 2
20417.635 0
20418.314 3
20418.993 2
20419.671 1
20420.350 2
20421.029 2
20421.708 0
20422.386 3
20423.065 3
20423.744 7
20424.423 3
20425.102 0
20425.780 1
20426.459 2
20427.138 3
20427.817 1
20428.496 4
20429.175 9
20429.854 5
20430.533 2
20431.212 1
20431.891 1
20432.570 1
20433.249 0
20433.928 0
20434.607 0
20435.286 0
20435.965 0
20436.644 3
20437.323 3
20438.002 3
20438.681 0
20439.360 1
20440.039 3
20440.718 1
20441.397 2
20442.076 1
20442.755 1
20443.435 2
20444.114 1
20444.793 1
20445.472 2
20446.151 2
20446.830 2
20447.510 0
20448.189 2
20448.868 0
20449.547 0
20450.227 0
20450.906 2
20451.585 2
20452.264 1
20452.944 1
20453.623 4
20454.302 2
20454.982 4
20455.661 2
20456.340 5
20457.020 3
20457.699 2
20458.378 1
20459.058 0
20459.737 1
20460.417 3
20461.096 2
20461.776 3
20462.455 3
20463.135 3
20463.814 7
20464.494 3
20465.173 2
20465.853 1
20466.532 2
20467.212 2
20467.891 13
20468.571 12
20469.250 7
20469.930 6
20470.609 2
20471.289 2
20471.969 1
20472.648 0
20473.328 1
20474.008 0
20474.687 1
20475.367 0
20476.047 3
20476.726 2
20477.406 8
20478.086 2
20478.765 3
20479.445 4
20480.125 1
20480.805 1
20481.484 7
20482.164 4
20482.844 2
20483.524 2
20484.204 0
20484.883 1
20485.563 1
20486.243 1
20486.923 1
20487.603 0
20488.283 0
20488.963 0
20489.643 2
20490.323 1
20491.002 0
20491.682 0
20492.362 0
20493.042 5
20493.722 4
20494.402 0
20495.082 0
20495.762 2
20496.442 1
20497.122 1
20497.802 0
20498.482 0
20499.163 1
20499.843 2
20500.523 4
20501.203 1
20501.883 3
20502.563 1
20503.243 0
20503.923 2
20504.603 2
20505.284 3
20505.964 9
20506.644 10
20507.324 5
20508.004 2
20508.685 3
20509.365 3
20510.045 3
20510.725 2
20511.406 1
20512.086 1
20512.766 1
20513.447 1
20514.127 0
20514.807 2
20515.488 2
20516.168 2
20516.848 2
20517.529 1
20518.209 2
20518.889 0
20519.570 3
20520.250 2
20520.931 2
20521.611 4
20522.292 0
20522.972 2
20523.652 4
20524.333 4
20525.013 6
20525.694 3
20526.374 6
20527.055 4
20527.736 2
20528.416 2
20529.097 2
20529.777 2
20530.458 1
20531.138 2
20531.819 2
20532.500 4
20533.180 3
20533.861 4
20534.542 4
20535.222 6
20535.903 6
20536.584 1
20537.264 8
20537.945 7
20538.626 6
20539.306 4
20539.987 2
20540.668 2
20541.349 2
20542.029 5
20542.710 4
20543.391 1
20544.072 0
20544.753 0
20545.434 1
20546.114 1
20546.795 2
20547.476 7
20548.157 8
20548.838 4
20549.519 3
20550.200 1
20550.881 1
20551.562 1
20552.242 2
20552.923 2
20553.604 1
20554.285 0
20554.966 0
20555.647 2
20556.328 1
20557.009 1
20557.690 5
20558.371 3
20559.053 1
20559.734 3
20560.415 2
20561.096 2
20561.777 2
20562.458 1
20563.139 2
20563.820 3
20564.501 3
20565.183 0
20565.864 0
20566.545 0
20567.226 0
20567.907 1
20568.589 0
20569.270 10
20569.951 9
20570.632 7
20571.314 6
20571.995 2
20572.676 6
20573.357 2
20574.039 3
20574.720 0
20575.401 0
20576.083 1
20576.764 2
20577.445 1
20578.127 0
20578.808 0
20579.490 4
20580.171 2
20580.852 1
20581.534 0
20582.215 0
20582.897 4
20583.578 0
20584.260 0
20584.941 0
20585.623 1
20586.304 5
20586.986 4
20587.667 1
20588.349 1
20589.030 0
20589.712 0
20590.393 0
20591.075 0
20591.757 4
20592.438 2
20593.120 3
20593.802 1
20594.483 1
20595.165 1
20595.846 1
20596.528 2
20597.210 4
20597.892 5
20598.573 2
20599.255 0
20599.937 2
20600.618 3
20601.300 2
20601.982 0
20602.664 1
20603.346 0
20604.027 7
20604.709 11
20605.391 6
20606.073 8
20606.755 4
20607.437 1
20608.118 2
20608.800 3
20609.482 2
20610.164 4
20610.846 2
20611.528 2
20612.210 2
20612.892 1
20613.574 5
20614.256 4
20614.938 2
20615.620 1
20616.302 9
20616.984 7
20617.666 7
20618.348 10
20619.030 6
20619.712 5
20620.394 2
20621.076 0
20621.758 2
20622.440 2
20623.122 0
20623.805 1
20624.487 1
20625.169 3
20625.851 2
20626.533 2
20627.215 2
20627.898 0
20628.580 0
20629.262 0
20629.944 3
20630.627 5
20631.309 10
20631.991 5
20632.673 1
20633.356 1
20634.038 0
20634.720 1
20635.403 2
20636.085 1
20636.767 2
20637.450 5
20638.132 8
20638.814 4
20639.497 7
20640.179 2
20640.862 1
20641.544 3
20642.226 5
20642.909 3
20643.591 4
20644.274 3
20644.956 1
20645.639 2
20646.321 1
20647.004 1
20647.686 1
20648.369 1
20649.051 4
20649.734 4
20650.416 1
20651.099 1
20651.782 1
20652.464 4
20653.147 2
20653.829 4
20654.512 1
20655.195 3
20655.877 20
20656.560 15
20657.243 12
20657.925 8
20658.608 5
20659.291 4
20659.974 6
20660.656 3
20661.339 0
20662.022 2
20662.705 1
20663.387 3
20664.070 8
20664.753 3
20665.436 1
20666.119 0
20666.802 2
20667.484 0
20668.167 2
20668.850 0
20669.533 2
20670.216 1
20670.899 3
20671.582 5
20672.265 3
20672.948 3
20673.631 1
20674.314 0
20674.996 0
20675.679 0
20676.362 0
20677.045 0
20677.729 0
20678.412 2
20679.095 3
20679.778 0
20680.461 3
20681.144 1
20681.827 3
20682.510 3
20683.193 2
20683.876 2
20684.559 1
20685.242 2
20685.926 1
20686.609 3
20687.292 1
20687.975 1
20688.658 0
20689.342 0
20690.025 0
20690.708 0
20691.391 0
20692.075 0
20692.758 2
20693.441 1
20694.124 2
20694.808 1
20695.491 0
20696.174 0
20696.858 0
20697.541 1
20698.224 2
20698.908 3
20699.591 3
20700.275 5
20700.958 3
20701.641 4
20702.325 4
20703.008 1
20703.692 2
20704.375 1
20705.059 1
20705.742 0
20706.426 2
20707.109 2
20707.793 0
20708.476 0
20709.160 2
20709.843 1
20710.527 0
20711.210 3
20711.894 2
20712.578 0
20713.261 3
20713.945 2
20714.628 0
20715.312 0
20715.996 0
20716.679 2
20717.363 1
20718.047 0
20718.730 5
20719.414 1
20720.098 0
20720.782 3
20721.465 2
20722.149 0
20722.833 3
20723.517 3
20724.200 0
20724.884 2
20725.568 4
20726.252 3
20726.936 2
20727.620 3
20728.303 6
20728.987 11
20729.671 6
20730.355 8
20731.039 3
20731.723 4
20732.407 2
20733.091 3
20733.775 1
20734.459 1
20735.143 0
20735.827 0
20736.511 0
20737.195 1
20737.879 2
20738.563 1
20739.247 0
20739.931 0
20740.615 0
20741.299 2
20741.983 3
20742.667 0
20743.351 0
20744.035 0
20744.719 0
20745.403 0
20746.088 2
20746.772 2
20747.456 4
20748.140 1
20748.824 3
20749.508 2
20750.193 3
20750.877 5
20751.561 3
20752.245 2
20752.930 0
20753.614 0
20754.298 0
20754.983 1
20755.667 2
20756.351 1
20757.035 2
20757.720 9
20758.404 5
20759.089 1
20759.773 1
20760.457 3
20761.142 2
20761.826 1
20762.511 3
20763.195 5
20763.879 5
20764.564 3
20765.248 0
20765.933 4
20766.617 5
20767.302 2
20767.986 4
20768.671 2
20769.355 1
20770.040 3
20770.724 4
20771.409 3
20772.094 1
20772.778 2
20773.463 0
20774.147 3
20774.832 1
20775.517 1
20776.201 3
20776.886 3
20777.571 1
20778.255 5
20778.940 3
20779.625 0
20780.309 0
20780.994 1
20781.679 3
20782.364 0
20783.048 2
20783.733 2
20784.418 2
20785.103 0
20785.787 1
20786.472 0
20787.157 0
20787.842 1
20788.527 2
20789.212 1
20789.897 0
20790.581 1
20791.266 1
20791.951 6
20792.636 5
20793.321 1
20794.006 1
20794.691 0
20795.376 3
20796.061 2
20796.746 0
20797.431 0
20798.116 1
20798.801 1
20799.486 1
20800.171 2
20800.856 1
20801.541 2
20802.226 3
20802.911 1
20803.596 0
20804.281 2
20804.967 4
20805.652 1
20806.337 3
20807.022 2
20807.707 2
20808.392 0
20809.077 2
20809.763 3
20810.448 2
20811.133 0
20811.818 0
20812.504 1
20813.189 0
20813.874 1
20814.559 3
20815.245 1
20815.930 5
20816.615 8
20817.301 2
20817.986 2
20818.671 4
20819.357 2
20820.042 0
20820.727 1
20821.413 3
20822.098 1
20822.784 1
20823.469 2
20824.154 1
20824.840 0
20825.525 0
20826.211 1
20826.896 3
20827.582 1
20828.267 1
20828.953 1
20829.638 1
20830.324 2
20831.009 2
20831.695 0
20832.381 0
20833.066 0
20833.752 0
20834.437 2
20835.123 3
20835.809 0
20836.494 1
20837.180 0
20837.865 0
20838.551 0
20839.237 1
20839.923 3
20840.608 3
20841.294 3
20841.980 3
20842.665 2
20843.351 0
20844.037 0
20844.723 0
20845.408 3
20846.094 5
20846.780 6
20847.466 9
20848.152 8
20848.838 5
20849.523 4
20850.209 1
20850.895 0
20851.581 2
20852.267 0
20852.953 0
20853.639 2
20854.325 6
20855.011 6
20855.697 2
20856.383 2
20857.069 5
20857.755 3
20858.441 0
20859.127 0
20859.813 0
20860.499 3
20861.185 4
20861.871 3
20862.557 4
20863.243 1
20863.929 1
20864.615 0
20865.301 1
20865.987 4
20866.673 2
20867.360 4
20868.046 14
20868.732 9
20869.418 4
20870.104 2
20870.790 1
20871.477 0
20872.163 0
20872.849 4
20873.535 3
20874.222 1
20874.908 0
20875.594 1
20876.280 0
20876.967 1
20877.653 2
20878.339 7
20879.026 4
20879.712 3
20880.398 0
20881.085 3
20881.771 11
20882.458 8
20883.144 4
20883.830 2
20884.517 3
20885.203 0
20885.890 1
20886.576 0
20887.263 3
20887.949 2
20888.636 2
20889.322 3
20890.009 2
20890.695 3
20891.382 1
20892.068 0
20892.755 0
20893.441 0
20894.128 0
20894.815 2
20895.501 3
20896.188 3
20896.874 1
20897.561 0
20898.248 0
20898.934 0
20899.621 2
20900.308 3
20900.994 1
20901.681 3
20902.368 1
20903.055 0
20903.741 2
20904.428 1
20905.115 1
20905.802 0
20906.488 0
20907.175 0
20907.862 1
20908.549 2
20909.236 0
20909.923 0
20910.609 0
20911.296 2
20911.983 2
20912.670 4
20913.357 2
20914.044 1
20914.731 7
20915.418 7
20916.105 2
20916.792 5
20917.479 1
20918.166 6
20918.852 1
20919.539 1
20920.227 3
20920.914 2
20921.601 6
20922.288 5
20922.975 4
20923.662 5
20924.349 4
20925.036 4
20925.723 4
20926.410 1
20927.097 2
20927.784 4
20928.472 2
20929.159 4
20929.846 2
20930.533 0
20931.220 1
20931.907 1
20932.595 1
20933.282 0
20933.969 0
20934.656 1
20935.344 0
20936.031 0
20936.718 3
20937.405 3
20938.093 1
20938.780 4
20939.467 4
20940.155 2
20940.842 1
20941.530 0
20942.217 3
20942.904 0
20943.592 0
20944.279 2
20944.966 3
20945.654 3
20946.341 2
20947.029 0
20947.716 0
20948.404 1
20949.091 0
20949.779 1
20950.466 3
20951.154 1
20951.841 0
20952.529 2
20953.216 1
20953.904 0
20954.592 5
20955.279 1
20955.967 0
20956.654 1
20957.342 0
20958.030 0
20958.717 3
20959.405 2
20960.093 5
20960.780 3
20961.468 2
20962.156 5
20962.843 2
20963.531 2
20964.219 2
20964.907 1
20965.594 1
20966.282 1
20966.970 2
20967.658 1
20968.345 6
20969.033 4
20969.721 3
20970.409 0
20971.097 0
20971.785 0
20972.472 0
20973.160 0
20973.848 1
20974.536 2
20975.224 0
20975.912 0
20976.600 5
20977.288 5
20977.976 3
20978.664 3
20979.352 2
20980.040 2
20980.728 3
20981.416 1
20982.104 0
20982.792 1
20983.480 2
20984.168 1
20984.856 0
20985.544 0
20986.232 1
20986.920 0
20987.608 0
20988.297 0
20988.985 0
20989.673 0
20990.361 0
20991.049 2
20991.737 2
20992.426 1
20993.114 0
20993.802 1
20994.490 0
20995.179 1
20995.867 2
20996.555 0
20997.243 2
20997.932 1
20998.620 4
20999.308 4
20999.997 2
21000.685 1
21001.373 0
21002.062 0
21002.750 3
21003.438 3
21004.127 3
21004.815 2
21005.503 5
21006.192 0
21006.880 1
21007.569 2
21008.257 0
21008.946 2
21009.634 2
21010.323 3
21011.011 3
21011.700 1
21012.388 2
21013.077 3
21013.765 3
21014.454 1
21015.142 0
21015.831 0
21016.520 0
21017.208 0
21017.897 1
21018.585 2
21019.274 1
21019.963 2
21020.651 2
21021.340 1
21022.029 8
21022.717 2
21023.406 1
21024.095 0
21024.784 0
21025.472 0
21026.161 1
21026.850 4
21027.539 3
21028.227 6
21028.916 2
21029.605 1
21030.294 3
21030.983 2
21031.671 1
21032.360 1
21033.049 0
21033.738 0
21034.427 1
21035.116 3
21035.805 3
21036.494 3
21037.183 3
21037.872 5
21038.560 2
21039.249 1
21039.938 2
21040.627 3
21041.316 2
21042.005 4
21042.694 2
21043.383 0
21044.073 1
21044.762 2
21045.451 1
21046.140 2
21046.829 3
21047.518 3
21048.207 3
21048.896 2
21049.585 3
21050.274 4
21050.964 2
21051.653 1
21052.342 2
21053.031 1
21053.720 0
21054.410 1
21055.099 0
21055.788 1
21056.477 0
21057.166 0
21057.856 0
21058.545 2
21059.234 1
21059.924 0
21060.613 0
21061.302 4
21061.992 3
21062.681 4
21063.370 2
21064.060 1
21064.749 2
21065.438 3
21066.128 2
21066.817 3
21067.507 1
21068.196 2
21068.886 2
21069.575 2
21070.264 0
21070.954 1
21071.643 2
21072.333 0
21073.022 0
21073.712 0
21074.402 0
21075.091 0
21075.781 0
21076.470 1
21077.160 3
21077.849 3
21078.539 3
21079.229 0
21079.918 3
21080.608 2
21081.298 1
21081.987 1
21082.677 4
21083.367 3
21084.056 0
21084.746 0
21085.436 0
21086.125 0
21086.815 2
21087.505 2
21088.195 3
21088.884 5
21089.574 3
21090.264 3
21090.954 3
21091.644 2
21092.334 2
21093.023 1
21093.713 0
21094.403 4
21095.093 4
21095.783 2
21096.473 2
21097.163 1
21097.853 1
21098.543 1
21099.232 0
21099.922 1
21100.612 0
21101.302 0
21101.992 0
21102.682 0
21103.372 1
21104.062 0
21104.752 0
21105.442 0
21106.133 1
21106.823 2
21107.513 0
21108.203 0
21108.893 1
21109.583 2
21110.273 1
21110.963 1
21111.653 0
21112.344 0
21113.034 2
21113.724 0
21114.414 2
21115.104 3
21115.795 3
21116.485 0
21117.175 1
21117.865 1
21118.555 0
21119.246 1
21119.936 2
21120.626 3
21121.317 2
21122.007 2
21122.697 0
21123.388 0
21124.078 3
21124.768 6
21125.459 2
21126.149 1
21126.839 0
21127.530 0
21128.220 0
21128.911 6
21129.601 5
21130.292 3
21130.982 0
21131.673 1
21132.363 0
21133.054 0
21133.744 0
21134.435 0
21135.125 3
21135.816 4
21136.506 1
21137.197 0
21137.887 0
21138.578 0
21139.269 0
21139.959 0
21140.650 3
21141.340 1
21142.031 0
21142.722 3
21143.412 0
21144.103 0
21144.794 2
21145.484 1
21146.175 1
21146.866 3
21147.557 2
21148.247 3
21148.938 1
21149.629 2
21150.320 0
21151.010 0
21151.701 2
21152.392 0
21153.083 0
21153.774 5
21154.465 4
21155.155 3
21155.846 4
21156.537 1
21157.228 0
21157.919 0
21158.610 0
21159.301 3
21159.992 2
21160.683 1
21161.374 2
21162.065 3
21162.756 2
21163.447 1
21164.138 2
21164.829 0
21165.520 0
21166.211 1
21166.902 0
21167.593 0
21168.284 5
21168.975 7
21169.666 3
21170.357 3
21171.048 1
21171.739 1
21172.431 1
21173.122 2
21173.813 2
21174.504 1
21175.195 0
21175.886 0
21176.578 0
21177.269 1
21177.960 1
21178.651 1
21179.343 2
21180.034 0
21180.725 2
21181.416 3
21182.108 2
21182.799 1
21183.490 3
21184.182 2
21184.873 2
21185.564 1
21186.256 0
21186.947 4
21187.638 6
21188.330 1
21189.021 3
21189.713 1
21190.404 0
21191.096 0
21191.787 0
21192.479 1
21193.170 0
21193.861 0
21194.553 0
21195.244 1
21195.936 4
21196.628 1
21197.319 1
21198.011 3
21198.702 2
21199.394 3
21200.085 2
21200.777 1
21201.469 3
21202.160 3
21202.852 4
21203.544 11
21204.235 5
21204.927 6
21205.619 6
21206.310 5
21207.002 1
21207.694 0
21208.385 2
21209.077 6
21209.769 5
21210.461 1
21211.152 2
21211.844 1
21212.536 2
21213.228 1
21213.920 1
21214.611 2
21215.303 2
21215.995 1
21216.687 0
21217.379 2
21218.071 4
21218.763 5
21219.455 5
21220.146 2
21220.838 0
21221.530 2
21222.222 7
21222.914 5
21223.606 1
21224.298 1
21224.990 2
21225.682 11
21226.374 6
21227.066 3
21227.758 1
21228.450 1
21229.142 4
21229.834 3
21230.527 0
21231.219 3
21231.911 0
21232.603 0
21233.295 0
21233.987 0
21234.679 1
21235.371 0
21236.064 0
21236.756 1
21237.448 2
21238.140 0
21238.832 2
21239.525 2
21240.217 1
21240.909 0
21241.601 0
21242.294 2
21242.986 3
21243.678 1
21244.371 1
21245.063 1
21245.755 2
21246.448 2
21247.140 3
21247.832 4
21248.525 4
21249.217 1
21249.910 8
21250.602 4
21251.294 1
21251.987 0
21252.679 0
21253.372 0
21254.064 0
21254.757 2
21255.449 2
21256.142 2
21256.834 3
21257.527 1
21258.219 1
21258.912 3
21259.604 3
21260.297 5
21260.990 2
21261.682 0
21262.375 0
21263.067 0
21263.760 0
21264.453 2
21265.145 2
21265.838 1
21266.531 0
21267.223 1
21267.916 0
21268.609 2
21269.301 1
21269.994 1
21270.687 5
21271.380 1
21272.072 1
21272.765 0
21273.458 0
21274.151 0
21274.844 1
21275.536 1
21276.229 2
21276.922 5
21277.615 8
21278.308 5
21279.001 4
21279.694 1
21280.386 2
21281.079 2
21281.772 1
21282.465 0
21283.158 2
21283.851 2
21284.544 2
21285.237 0
21285.930 0
21286.623 0
21287.316 2
21288.009 0
21288.702 1
21289.395 0
21290.088 2
21290.781 2
21291.474 3
21292.167 5
21292.861 2
21293.554 1
21294.247 1
21294.940 4
21295.633 2
21296.326 0
21297.019 2
21297.713 9
21298.406 5
21299.099 3
21299.792 6
21300.485 2
21301.179 2
21301.872 2
21302.565 1
21303.258 0
21303.952 0
21304.645 1
21305.338 2
21306.032 0
21306.725 0
21307.418 3
21308.112 2
21308.805 1
21309.498 0
21310.192 2
21310.885 2
21311.579 1
21312.272 4
21312.965 4
21313.659 3
21314.352 4
21315.046 1
21315.739 2
21316.433 4
21317.126 1
21317.820 1
21318.513 0
21319.207 3
21319.900 3
21320.594 1
21321.287 2
21321.981 0
21322.675 3
21323.368 4
21324.062 0
21324.755 0
21325.449 0
21326.143 0
21326.836 2
21327.530 1
21328.224 1
21328.917 0
21329.611 1
21330.305 6
21330.999 3
21331.692 1
21332.386 1
21333.080 2
21333.774 0
21334.467 3
21335.161 4
21335.855 3
21336.549 3
21337.243 3
21337.936 5
21338.630 4
21339.324 4
21340.018 4
21340.712 3
21341.406 1
21342.100 0
21342.794 1
21343.487 3
21344.181 0
21344.875 1
21345.569 6
21346.263 1
21346.957 2
21347.651 1
21348.345 1
21349.039 0
21349.733 0
21350.427 0
21351.121 3
21351.815 2
21352.510 0
21353.204 0
21353.898 1
21354.592 0
21355.286 2
21355.980 3
21356.674 1
21357.368 2
21358.063 1
21358.757 0
21359.451 0
21360.145 0
21360.839 0
21361.533 0
21362.228 1
21362.922 1
21363.616 4
21364.310 2
21365.005 0
21365.699 1
21366.393 1
21367.088 0
21367.782 2
21368.476 2
21369.171 1
21369.865 3
21370.559 3
21371.254 3
21371.948 3
21372.643 1
21373.337 0
21374.031 0
21374.726 3
21375.420 4
21376.115 2
21376.809 0
21377.504 3
21378.198 1
21378.893 0
21379.587 0
21380.282 0
21380.976 3
21381.671 1
21382.365 0
21383.060 0
21383.754 0
21384.449 0
21385.144 2
21385.838 3
21386.533 4
21387.227 4
21387.922 2
21388.617 0
21389.311 4
21390.006 3
21390.701 0
21391.396 0
21392.090 7
21392.785 11
21393.480 6
21394.174 4
21394.869 3
21395.564 2
21396.259 1
21396.954 2
21397.648 0
21398.343 5
21399.038 4
21399.733 4
21400.428 0
21401.123 2
21401.817 2
21402.512 2
21403.207 2
21403.902 1
21404.597 0
21405.292 3
21405.987 1
21406.682 0
21407.377 0
21408.072 0
21408.767 0
21409.462 1
21410.157 1
21410.852 1
21411.547 0
21412.242 1
21412.937 2
21413.632 0
21414.327 2
21415.022 0
21415.717 1
21416.412 0
21417.107 3
21417.803 3
21418.498 4
21419.193 1
21419.888 1
21420.583 0
21421.278 2
21421.974 3
21422.669 1
21423.364 4
21424.059 2
21424.755 3
21425.450 2
21426.145 0
21426.840 0
21427.536 0
21428.231 0
21428.926 0
21429.622 0
21430.317 0
21431.012 0
21431.708 3
21432.403 1
21433.098 1
21433.794 2
21434.489 0
21435.185 3
21435.880 1
21436.575 1
21437.271 0
21437.966 1
21438.662 2
21439.357 1
21440.053 2
21440.748 1
21441.444 2
21442.139 1
21442.835 0
21443.530 0
21444.226 3
21444.922 1
21445.617 2
21446.313 2
21447.008 5
21447.704 6
21448.400 2
21449.095 0
21449.791 0
21450.487 2
21451.182 0
21451.878 1
21452.574 1
21453.269 0
21453.965 0
21454.661 2
21455.356 2
21456.052 0
21456.748 0
21457.444 0
21458.140 0
21458.835 2
21459.531 5
21460.227 5
21460.923 3
21461.619 0
21462.314 1
21463.010 2
21463.706 1
21464.402 0
21465.098 1
21465.794 1
21466.490 3
21467.186 2
21467.882 2
21468.578 1
21469.274 0
21469.970 1
21470.666 2
21471.362 1
21472.058 0
21472.754 0
21473.450 0
21474.146 1
21474.842 5
21475.538 3
21476.234 0
21476.930 0
21477.626 0
21478.322 1
21479.018 1
21479.714 1
21480.411 0
21481.107 0
21481.803 2
21482.499 3
21483.195 1
21483.892 0
21484.588 0
21485.284 0
21485.980 1
21486.676 0
21487.373 2
21488.069 3
21488.765 1
21489.462 4
21490.158 7
21490.854 2
21491.551 1
21492.247 3
21492.943 4
21493.640 3
21494.336 2
21495.032 0
21495.729 2
21496.425 0
21497.122 1
21497.818 2
21498.514 3
21499.211 0
21499.907 1
21500.604 0
21501.300 0
21501.997 1
21502.693 2
21503.390 1
21504.086 0
21504.783 0
21505.479 1
21506.176 1
21506.873 5
21507.569 6
21508.266 5
21508.962 1
21509.659 1
21510.356 0
21511.052 1
21511.749 0
21512.446 4
21513.142 4
21513.839 4
21514.536 3
21515.232 0
21515.929 0
21516.626 2
21517.323 1
21518.019 4
21518.716 7
21519.413 3
21520.110 1
21520.806 0
21521.503 1
21522.200 1
21522.897 3
21523.594 2
21524.291 2
21524.987 1
21525.684 0
21526.381 0
21527.078 1
21527.775 0
21528.472 0
21529.169 1
21529.866 2
21530.563 2
21531.260 0
21531.957 1
21532.654 0
21533.351 5
21534.048 5
21534.745 2
21535.442 3
21536.139 2
21536.836 1
21537.533 3
21538.230 1
21538.927 0
21539.624 0
21540.321 0
21541.019 1
21541.716 0
21542.413 0
21543.110 1
21543.807 1
21544.504 2
21545.202 3
21545.899 2
21546.596 0
21547.293 0
21547.990 0
21548.688 3
21549.385 4
21550.082 2
21550.780 1
21551.477 4
21552.174 4
21552.871 1
21553.569 3
21554.266 5
21554.963 3
21555.661 0
21556.358 2
21557.056 1
21557.753 0
21558.450 0
21559.148 0
21559.845 1
21560.543 2
21561.240 6
21561.938 7
21562.635 2
21563.333 1
21564.030 1
21564.728 0
21565.425 0
21566.123 0
21566.820 2
21567.518 1
21568.215 2
21568.913 1
21569.610 0
21570.308 14
21571.006 14
21571.703 11
21572.401 8
21573.099 7
21573.796 6
21574.494 3
21575.192 2
21575.889 2
21576.587 1
21577.285 4
21577.982 2
21578.680 2
21579.378 0
21580.076 3
21580.773 2
21581.471 0
21582.169 0
21582.867 0
21583.565 1
21584.262 0
21584.960 8
21585.658 4
21586.356 2
21587.054 0
21587.752 4
21588.450 4
21589.148 2
21589.845 0
21590.543 2
21591.241 0
21591.939 0
21592.637 1
21593.335 1
21594.033 4
21594.731 1
21595.429 1
21596.127 1
21596.825 0
21597.523 1
21598.221 1
21598.919 0
21599.618 0
21600.316 3
21601.014 0
21601.712 1
21602.410 0
21603.108 0
21603.806 6
21604.504 2
21605.203 3
21605.901 3
21606.599 0
21607.297 3
21607.995 3
21608.694 2
21609.392 2
21610.090 6
21610.788 3
21611.487 5
21612.185 1
21612.883 0
21613.581 1
21614.280 7
21614.978 4
21615.676 2
21616.375 1
21617.073 0
21617.771 0
21618.470 0
21619.168 0
21619.867 1
21620.565 5
21621.263 1
21621.962 0
21622.660 0
21623.359 0
21624.057 3
21624.756 1
21625.454 1
21626.153 0
21626.851 1
21627.550 0
21628.248 0
21628.947 0
21629.645 2
21630.344 2
21631.043 1
21631.741 1
21632.440 0
21633.138 1
21633.837 4
21634.536 6
21635.234 5
21635.933 2
21636.632 3
21637.330 3
21638.029 0
21638.728 0
21639.426 1
21640.125 4
21640.824 3
21641.523 2
21642.221 1
21642.920 2
21643.619 2
21644.318 0
21645.017 1
21645.715 3
21646.414 2
21647.113 0
21647.812 2
21648.511 0
21649.210 0
21649.909 1
21650.607 1
21651.306 3
21652.005 2
21652.704 2
21653.403 1
21654.102 3
21654.801 3
21655.500 4
21656.199 0
21656.898 1
21657.597 2
21658.296 8
21658.995 6
21659.694 3
21660.393 0
21661.092 0
21661.791 2
21662.490 0
21663.190 0
21663.889 1
21664.588 3
21665.287 1
21665.986 2
21666.685 1
21667.384 2
21668.084 0
21668.783 0
21669.482 1
21670.181 2
21670.880 2
21671.580 0
21672.279 1
21672.978 1
21673.677 1
21674.377 2
21675.076 1
21675.775 3
21676.475 3
21677.174 2
21677.873 2
21678.573 3
21679.272 2
21679.971 2
21680.671 0
21681.370 2
21682.070 2
21682.769 1
21683.468 0
21684.168 2
21684.867 3
21685.567 2
21686.266 1
21686.966 0
21687.665 0
21688.365 0
21689.064 2
21689.764 5
21690.463 2
21691.163 0
21691.862 2
21692.562 2
21693.262 2
21693.961 1
21694.661 5
21695.360 3
21696.060 3
21696.760 0
21697.459 0
21698.159 5
21698.859 4
21699.558 12
21700.258 16
21700.958 8
21701.657 6
21702.357 2
21703.057 1
21703.757 2
21704.456 2
21705.156 6
21705.856 5
21706.556 1
21707.256 1
21707.955 1
21708.655 0
21709.355 1
21710.055 4
21710.755 1
21711.455 1
21712.155 0
21712.854 2
21713.554 0
21714.254 1
21714.954 1
21715.654 2
21716.354 4
21717.054 3
21717.754 1
21718.454 0
21719.154 3
21719.854 3
21720.554 0
21721.254 0
21721.954 1
21722.654 0
21723.354 1
21724.054 1
21724.755 1
21725.455 1
21726.155 1
21726.855 3
21727.555 0
21728.255 0
21728.955 0
21729.656 1
21730.356 2
21731.056 0
21731.756 1
21732.456 0
21733.157 5
21733.857 3
21734.557 0
21735.257 1
21735.958 1
21736.658 3
21737.358 0
21738.058 0
21738.759 1
21739.459 1
21740.159 0
21740.860 0
21741.560 1
21742.261 1
21742.961 4
21743.661 3
21744.362 2
21745.062 2
21745.763 0
21746.463 1
21747.163 2
21747.864 4
21748.564 1
21749.265 0
21749.965 2
21750.666 2
21751.366 0
21752.067 3
21752.768 2
21753.468 1
21754.169 1
21754.869 0
21755.570 1
21756.270 0
21756.971 2
21757.672 4
21758.372 2
21759.073 0
21759.774 2
21760.474 1
21761.175 1
21761.876 0
21762.576 2
21763.277 10
21763.978 18
21764.678 12
21765.379 10
21766.080 12
21766.781 6
21767.482 4
21768.182 2
21768.883 3
21769.584 0
21770.285 2
21770.986 11
21771.686 8
21772.387 9
21773.088 1
21773.789 1
21774.490 4
21775.191 2
21775.892 1
21776.593 3
21777.294 1
21777.995 3
21778.696 1
21779.397 2
21780.098 3
21780.799 1
21781.500 1
21782.201 1
21782.902 0
21783.603 1
21784.304 2
21785.005 1
21785.706 1
21786.407 6
21787.108 4
21787.809 1
21788.510 0
21789.211 1
21789.912 1
21790.614 1
21791.315 5
21792.016 13
21792.717 13
21793.418 6
21794.120 3
21794.821 1
21795.522 1
21796.223 4
21796.925 0
21797.626 0
21798.327 0
21799.028 1
21799.730 0
21800.431 0
21801.132 1
21801.834 2
21802.535 2
21803.236 5
21803.938 3
21804.639 1
21805.340 3
21806.042 1
21806.743 2
21807.445 3
21808.146 3
21808.848 0
21809.549 2
21810.251 0
21810.952 1
21811.653 3
21812.355 2
21813.056 1
21813.758 2
21814.460 2
21815.161 1
21815.863 3
21816.564 3
21817.266 1
21817.967 2
21818.669 4
21819.371 5
21820.072 4
21820.774 0
21821.476 1
21822.177 1
21822.879 1
21823.581 0
21824.282 2
21824.984 1
21825.686 1
21826.387 2
21827.089 2
21827.791 4
21828.493 2
21829.194 0
21829.896 3
21830.598 2
21831.300 0
21832.002 2
21832.703 1
21833.405 5
21834.107 5
21834.809 3
21835.511 3
21836.213 2
21836.915 1
21837.617 2
21838.319 2
21839.020 2
21839.722 3
21840.424 0
21841.126 3
21841.828 2
21842.530 1
21843.232 6
21843.934 3
21844.636 2
21845.338 2
21846.040 0
21846.742 3
21847.444 4
21848.147 3
21848.849 1
21849.551 2
21850.253 4
21850.955 1
21851.657 1
21852.359 2
21853.061 1
21853.764 3
21854.466 5
21855.168 1
21855.870 3
21856.572 1
21857.275 0
21857.977 0
21858.679 0
21859.381 1
21860.084 0
21860.786 0
21861.488 1
21862.190 7
21862.893 8
21863.595 4
21864.297 5
21865.000 0
21865.702 1
21866.405 1
21867.107 1
21867.809 0
21868.512 1
21869.214 0
21869.917 1
21870.619 10
21871.321 13
21872.024 10
21872.726 11
21873.429 6
21874.131 5
21874.834 4
21875.536 2
21876.239 1
21876.941 0
21877.644 1
21878.347 1
21879.049 0
21879.752 0
21880.454 0
21881.157 3
21881.860 5
21882.562 1
21883.265 0
21883.967 1
21884.670 5
21885.373 3
21886.076 3
21886.778 0
21887.481 0
21888.184 1
21888.886 0
21889.589 0
21890.292 0
21890.995 2
21891.697 1
21892.400 4
21893.103 3
21893.806 3
21894.509 0
21895.211 0
21895.914 0
21896.617 3
21897.320 1
21898.023 1
21898.726 1
21899.429 1
21900.132 0
21900.835 0
21901.537 3
21902.240 3
21902.943 0
21903.646 0
21904.349 1
21905.052 1
21905.755 1
21906.458 0
21907.161 2
21907.864 2
21908.567 4
21909.270 4
21909.974 4
21910.677 4
21911.380 4
21912.083 2
21912.786 2
21913.489 0
21914.192 1
21914.895 0
21915.599 1
21916.302 1
21917.005 0
21917.708 1
21918.411 0
21919.114 0
21919.818 0
21920.521 0
21921.224 0
21921.927 0
21922.631 1
21923.334 0
21924.037 1
21924.741 1
21925.444 2
21926.147 2
21926.851 3
21927.554 3
21928.257 4
21928.961 5
21929.664 9
21930.367 2
21931.071 5
21931.774 3
21932.478 3
21933.181 2
21933.885 1
21934.588 4
21935.292 3
21935.995 1
21936.699 1
21937.402 1
21938.106 1
21938.809 1
21939.513 3
21940.216 2
21940.920 1
21941.623 3
21942.327 1
21943.031 4
21943.734 2
21944.438 0
21945.141 2
21945.845 1
21946.549 1
21947.252 3
21947.956 3
21948.660 3
21949.363 5
21950.067 4
21950.771 0
21951.475 3
21952.178 1
21952.882 0
21953.586 1
21954.290 2
21954.993 1
21955.697 0
21956.401 1
21957.105 1
[truncated: 4,129 more chars]
