# Supplementary material for: LIMPIC: a computational method for the separation of protein MALDI-TOF-MS signals from noise
Source: BMC Bioinformatics. 2007 Mar 26;8:101. doi: 10.1186/1471-2105-8-101 (PMC1847688; doi:10.1186/1471-2105-8-101)
Supplement: Additional File 3 — Compressed archive of 30 text files, containing MALDI-TOF-MS data acquired from human plasma samples. [file 1471-2105-8-101-S3.zip › Plasma/P_20.txt]

4987.065 0
4987.401 0
4987.736 0
4988.071 0
4988.407 0
4988.742 0
4989.078 0
4989.413 0
4989.749 7
4990.084 11
4990.419 10
4990.755 13
4991.090 12
4991.426 13
4991.761 15
4992.097 20
4992.433 20
4992.768 26
4993.104 13
4993.439 15
4993.775 8
4994.110 15
4994.446 19
4994.782 30
4995.117 25
4995.453 22
4995.789 14
4996.124 17
4996.460 15
4996.796 22
4997.131 26
4997.467 28
4997.803 27
4998.139 23
4998.474 23
4998.810 18
4999.146 21
4999.482 17
4999.817 12
5000.153 8
5000.489 21
5000.825 29
5001.161 29
5001.497 19
5001.832 17
5002.168 9
5002.504 13
5002.840 11
5003.176 7
5003.512 8
5003.848 7
5004.184 9
5004.520 12
5004.856 16
5005.192 25
5005.528 27
5005.864 23
5006.200 7
5006.536 8
5006.872 18
5007.208 17
5007.544 11
5007.880 7
5008.216 12
5008.552 11
5008.888 12
5009.224 25
5009.560 26
5009.896 15
5010.233 14
5010.569 9
5010.905 14
5011.241 17
5011.577 25
5011.913 19
5012.250 16
5012.586 22
5012.922 26
5013.258 23
5013.595 41
5013.931 33
5014.267 14
5014.603 21
5014.940 17
5015.276 26
5015.612 26
5015.949 16
5016.285 14
5016.621 21
5016.958 20
5017.294 5
5017.631 18
5017.967 14
5018.303 11
5018.640 8
5018.976 14
5019.313 12
5019.649 22
5019.986 25
5020.322 17
5020.659 12
5020.995 6
5021.332 14
5021.668 22
5022.005 18
5022.341 32
5022.678 18
5023.014 15
5023.351 17
5023.688 14
5024.024 6
5024.361 12
5024.697 11
5025.034 16
5025.371 17
5025.707 9
5026.044 8
5026.381 7
5026.717 14
5027.054 24
5027.391 25
5027.728 6
5028.064 12
5028.401 10
5028.738 23
5029.075 28
5029.411 20
5029.748 24
5030.085 31
5030.422 30
5030.759 34
5031.095 35
5031.432 26
5031.769 15
5032.106 17
5032.443 20
5032.780 19
5033.117 18
5033.454 4
5033.791 12
5034.128 14
5034.464 16
5034.801 19
5035.138 31
5035.475 31
5035.812 25
5036.149 18
5036.486 34
5036.823 34
5037.160 33
5037.498 41
5037.835 31
5038.172 29
5038.509 42
5038.846 34
5039.183 40
5039.520 35
5039.857 43
5040.194 46
5040.532 54
5040.869 49
5041.206 53
5041.543 99
5041.880 97
5042.218 98
5042.555 91
5042.892 102
5043.229 103
5043.566 97
5043.904 106
5044.241 112
5044.578 101
5044.916 97
5045.253 113
5045.590 117
5045.928 105
5046.265 110
5046.602 82
5046.940 56
5047.277 33
5047.614 55
5047.952 43
5048.289 36
5048.627 39
5048.964 33
5049.302 32
5049.639 32
5049.977 33
5050.314 45
5050.652 54
5050.989 45
5051.327 46
5051.664 29
5052.002 23
5052.339 17
5052.677 30
5053.014 27
5053.352 44
5053.690 54
5054.027 65
5054.365 65
5054.702 84
5055.040 96
5055.378 84
5055.715 86
5056.053 79
5056.391 77
5056.728 73
5057.066 57
5057.404 41
5057.742 58
5058.079 53
5058.417 53
5058.755 58
5059.093 53
5059.430 45
5059.768 48
5060.106 43
5060.444 31
5060.782 40
5061.119 30
5061.457 46
5061.795 37
5062.133 21
5062.471 18
5062.809 21
5063.147 25
5063.485 30
5063.823 29
5064.161 29
5064.499 34
5064.837 31
5065.175 29
5065.513 31
5065.851 35
5066.189 23
5066.527 22
5066.865 25
5067.203 21
5067.541 18
5067.879 17
5068.217 28
5068.555 20
5068.893 23
5069.231 22
5069.569 31
5069.907 29
5070.246 18
5070.584 18
5070.922 32
5071.260 21
5071.598 17
5071.937 27
5072.275 28
5072.613 33
5072.951 33
5073.289 21
5073.628 9
5073.966 14
5074.304 12
5074.643 17
5074.981 10
5075.319 9
5075.658 12
5075.996 14
5076.334 13
5076.673 14
5077.011 16
5077.349 20
5077.688 25
5078.026 21
5078.365 7
5078.703 14
5079.041 19
5079.380 32
5079.718 26
5080.057 17
5080.395 29
5080.734 21
5081.072 12
5081.411 6
5081.749 12
5082.088 18
5082.426 21
5082.765 22
5083.104 22
5083.442 23
5083.781 21
5084.119 24
5084.458 10
5084.797 8
5085.135 15
5085.474 17
5085.813 13
5086.151 15
5086.490 17
5086.829 26
5087.167 27
5087.506 25
5087.845 14
5088.184 13
5088.522 3
5088.861 17
5089.200 17
5089.539 17
5089.878 23
5090.216 16
5090.555 18
5090.894 32
5091.233 24
5091.572 21
5091.911 23
5092.250 21
5092.588 16
5092.927 20
5093.266 20
5093.605 15
5093.944 9
5094.283 11
5094.622 15
5094.961 12
5095.300 20
5095.639 46
5095.978 41
5096.317 35
5096.656 42
5096.995 34
5097.334 13
5097.673 13
5098.012 19
5098.351 11
5098.690 16
5099.030 18
5099.369 23
5099.708 20
5100.047 22
5100.386 37
5100.725 31
5101.064 26
5101.404 34
5101.743 29
5102.082 40
5102.421 34
5102.760 47
5103.100 37
5103.439 36
5103.778 16
5104.118 19
5104.457 22
5104.796 24
5105.135 23
5105.475 32
5105.814 38
5106.153 34
5106.493 34
5106.832 31
5107.172 31
5107.511 47
5107.850 64
5108.190 65
5108.529 55
5108.869 60
5109.208 45
5109.548 41
5109.887 33
5110.226 36
5110.566 47
5110.905 56
5111.245 47
5111.584 36
5111.924 46
5112.264 42
5112.603 43
5112.943 50
5113.282 56
5113.622 34
5113.961 29
5114.301 33
5114.641 67
5114.980 50
5115.320 34
5115.660 32
5115.999 23
5116.339 20
5116.679 37
5117.018 45
5117.358 42
5117.698 35
5118.038 27
5118.377 33
5118.717 37
5119.057 40
5119.397 36
5119.736 35
5120.076 24
5120.416 21
5120.756 27
5121.096 27
5121.436 21
5121.776 25
5122.115 25
5122.455 28
5122.795 19
5123.135 19
5123.475 24
5123.815 15
5124.155 20
5124.495 21
5124.835 17
5125.175 18
5125.515 27
5125.855 29
5126.195 21
5126.535 19
5126.875 35
5127.215 25
5127.555 28
5127.895 29
5128.235 10
5128.575 14
5128.915 13
5129.255 10
5129.595 16
5129.936 29
5130.276 25
5130.616 16
5130.956 22
5131.296 22
5131.636 20
5131.977 20
5132.317 12
5132.657 28
5132.997 36
5133.338 21
5133.678 22
5134.018 19
5134.358 17
5134.699 19
5135.039 29
5135.379 28
5135.720 29
5136.060 23
5136.400 22
5136.741 12
5137.081 13
5137.421 23
5137.762 16
5138.102 12
5138.443 9
5138.783 12
5139.124 17
5139.464 22
5139.804 15
5140.145 17
5140.485 18
5140.826 25
5141.166 40
5141.507 31
5141.847 15
5142.188 26
5142.529 23
5142.869 26
5143.210 32
5143.550 27
5143.891 16
5144.231 18
5144.572 12
5144.913 8
5145.253 18
5145.594 15
5145.935 19
5146.275 15
5146.616 13
5146.957 12
5147.297 11
5147.638 10
5147.979 12
5148.320 18
5148.660 7
5149.001 16
5149.342 20
5149.683 23
5150.024 26
5150.364 16
5150.705 12
5151.046 10
5151.387 10
5151.728 14
5152.069 18
5152.409 26
5152.750 7
5153.091 18
5153.432 22
5153.773 18
5154.114 11
5154.455 16
5154.796 29
5155.137 37
5155.478 33
5155.819 27
5156.160 20
5156.501 16
5156.842 24
5157.183 39
5157.524 45
5157.865 33
5158.206 17
5158.547 35
5158.888 38
5159.229 48
5159.571 52
5159.912 42
5160.253 24
5160.594 19
5160.935 22
5161.276 20
5161.617 24
5161.959 14
5162.300 39
5162.641 33
5162.982 36
5163.324 22
5163.665 40
5164.006 47
5164.347 34
5164.689 31
5165.030 19
5165.371 9
5165.713 12
5166.054 20
5166.395 24
5166.737 22
5167.078 14
5167.419 17
5167.761 35
5168.102 40
5168.443 40
5168.785 24
5169.126 27
5169.468 64
5169.809 72
5170.151 56
5170.492 39
5170.834 43
5171.175 39
5171.517 21
5171.858 35
5172.200 33
5172.541 45
5172.883 43
5173.224 30
5173.566 28
5173.908 26
5174.249 24
5174.591 23
5174.932 16
5175.274 15
5175.616 18
5175.957 21
5176.299 22
5176.641 19
5176.982 10
5177.324 17
5177.666 27
5178.008 17
5178.349 8
5178.691 25
5179.033 35
5179.375 34
5179.716 42
5180.058 34
5180.400 33
5180.742 22
5181.084 11
5181.425 22
5181.767 25
5182.109 23
5182.451 17
5182.793 19
5183.135 28
5183.477 34
5183.819 19
5184.160 27
5184.502 37
5184.844 26
5185.186 29
5185.528 22
5185.870 12
5186.212 12
5186.554 22
5186.896 21
5187.238 21
5187.580 20
5187.922 10
5188.265 26
5188.607 21
5188.949 20
5189.291 21
5189.633 33
5189.975 17
5190.317 12
5190.659 22
5191.001 40
5191.344 20
5191.686 14
5192.028 18
5192.370 20
5192.712 13
5193.055 20
5193.397 16
5193.739 36
5194.081 22
5194.424 25
5194.766 29
5195.108 35
5195.450 22
5195.793 19
5196.135 25
5196.477 17
5196.820 30
5197.162 27
5197.504 22
5197.847 7
5198.189 7
5198.532 17
5198.874 26
5199.216 13
5199.559 15
5199.901 23
5200.244 15
5200.586 19
5200.929 23
5201.271 33
5201.614 37
5201.956 23
5202.299 9
5202.641 8
5202.984 20
5203.326 16
5203.669 19
5204.012 15
5204.354 12
5204.697 19
5205.039 21
5205.382 23
5205.725 30
5206.067 25
5206.410 17
5206.753 19
5207.095 20
5207.438 15
5207.781 8
5208.123 13
5208.466 23
5208.809 12
5209.152 13
5209.494 13
5209.837 25
5210.180 26
5210.523 25
5210.866 22
5211.208 29
5211.551 19
5211.894 9
5212.237 9
5212.580 18
5212.923 22
5213.266 8
5213.608 5
5213.951 16
5214.294 11
5214.637 20
5214.980 14
5215.323 24
5215.666 20
5216.009 12
5216.352 22
5216.695 18
5217.038 16
5217.381 22
5217.724 27
5218.067 30
5218.410 34
5218.753 43
5219.096 26
5219.439 18
5219.783 10
5220.126 25
5220.469 35
5220.812 29
5221.155 23
5221.498 22
5221.841 24
5222.185 11
5222.528 18
5222.871 17
5223.214 13
5223.557 18
5223.901 13
5224.244 12
5224.587 8
5224.930 13
5225.274 14
5225.617 16
5225.960 12
5226.304 21
5226.647 16
5226.990 12
5227.334 20
5227.677 15
5228.020 23
5228.364 20
5228.707 18
5229.051 18
5229.394 19
5229.737 22
5230.081 22
5230.424 17
5230.768 25
5231.111 23
5231.455 24
5231.798 12
5232.142 8
5232.485 18
5232.829 20
5233.172 20
5233.516 13
5233.859 11
5234.203 16
5234.547 21
5234.890 25
5235.234 28
5235.577 20
5235.921 11
5236.265 8
5236.608 20
5236.952 8
5237.296 26
5237.639 24
5237.983 21
5238.327 11
5238.670 15
5239.014 14
5239.358 19
5239.702 39
5240.045 23
5240.389 14
5240.733 9
5241.077 11
5241.421 17
5241.764 12
5242.108 9
5242.452 6
5242.796 9
5243.140 6
5243.484 14
5243.828 24
5244.172 11
5244.515 10
5244.859 9
5245.203 5
5245.547 31
5245.891 23
5246.235 35
5246.579 29
5246.923 39
5247.267 25
5247.611 18
5247.955 12
5248.299 7
5248.643 8
5248.987 8
5249.331 12
5249.675 19
5250.020 12
5250.364 15
5250.708 11
5251.052 10
5251.396 15
5251.740 12
5252.084 17
5252.429 24
5252.773 23
5253.117 11
5253.461 14
5253.805 10
5254.150 16
5254.494 17
5254.838 20
5255.182 12
5255.527 10
5255.871 11
5256.215 12
5256.559 15
5256.904 23
5257.248 35
5257.592 28
5257.937 23
5258.281 19
5258.626 28
5258.970 21
5259.314 20
5259.659 20
5260.003 18
5260.348 16
5260.692 9
5261.037 11
5261.381 12
5261.725 22
5262.070 21
5262.414 16
5262.759 11
5263.103 23
5263.448 28
5263.793 15
5264.137 10
5264.482 16
5264.826 13
5265.171 13
5265.515 14
5265.860 16
5266.205 10
5266.549 20
5266.894 19
5267.239 16
5267.583 12
5267.928 13
5268.273 13
5268.617 14
5268.962 20
5269.307 7
5269.652 6
5269.996 9
5270.341 16
5270.686 16
5271.031 24
5271.375 20
5271.720 15
5272.065 13
5272.410 17
5272.755 13
5273.099 26
5273.444 35
5273.789 39
5274.134 35
5274.479 17
5274.824 18
5275.169 12
5275.514 9
5275.859 20
5276.204 19
5276.549 18
5276.894 19
5277.239 8
5277.584 13
5277.929 14
5278.274 17
5278.619 26
5278.964 20
5279.309 12
5279.654 7
5279.999 16
5280.344 5
5280.689 7
5281.034 21
5281.379 25
5281.724 24
5282.070 30
5282.415 29
5282.760 20
5283.105 15
5283.450 11
5283.795 12
5284.141 35
5284.486 27
5284.831 15
5285.176 23
5285.522 22
5285.867 22
5286.212 30
5286.557 33
5286.903 39
5287.248 34
5287.593 49
5287.939 72
5288.284 72
5288.629 60
5288.975 56
5289.320 88
5289.665 87
5290.011 84
5290.356 67
5290.702 61
5291.047 37
5291.393 42
5291.738 53
5292.084 53
5292.429 43
5292.775 36
5293.120 41
5293.466 29
5293.811 27
5294.157 16
5294.502 26
5294.848 41
5295.193 32
5295.539 30
5295.884 20
5296.230 13
5296.576 9
5296.921 12
5297.267 10
5297.613 8
5297.958 10
5298.304 18
5298.650 31
5298.995 26
5299.341 16
5299.687 16
5300.032 14
5300.378 12
5300.724 12
5301.070 21
5301.415 20
5301.761 29
5302.107 7
5302.453 15
5302.799 12
5303.144 5
5303.490 27
5303.836 20
5304.182 10
5304.528 25
5304.874 19
5305.220 10
5305.566 10
5305.912 10
5306.257 15
5306.603 14
5306.949 2
5307.295 10
5307.641 16
5307.987 15
5308.333 22
5308.679 14
5309.025 21
5309.371 11
5309.717 25
5310.063 15
5310.410 14
5310.756 10
5311.102 15
5311.448 24
5311.794 11
5312.140 14
5312.486 12
5312.832 17
5313.178 11
5313.525 29
5313.871 39
5314.217 26
5314.563 19
5314.909 14
5315.256 16
5315.602 16
5315.948 21
5316.294 17
5316.641 15
5316.987 23
5317.333 12
5317.680 17
5318.026 14
5318.372 11
5318.719 10
5319.065 8
5319.411 11
5319.758 9
5320.104 9
5320.450 10
5320.797 5
5321.143 10
5321.490 19
5321.836 13
5322.183 10
5322.529 19
5322.875 11
5323.222 15
5323.568 11
5323.915 15
5324.261 13
5324.608 12
5324.955 20
5325.301 15
5325.648 11
5325.994 11
5326.341 28
5326.687 30
5327.034 32
5327.381 20
5327.727 21
5328.074 26
5328.421 27
5328.767 32
5329.114 25
5329.461 30
5329.807 35
5330.154 27
5330.501 14
5330.847 10
5331.194 12
5331.541 12
5331.888 17
5332.234 15
5332.581 9
5332.928 9
5333.275 9
5333.622 15
5333.969 5
5334.315 10
5334.662 13
5335.009 13
5335.356 12
5335.703 12
5336.050 11
5336.397 12
5336.744 20
5337.091 14
5337.437 6
5337.784 12
5338.131 6
5338.478 13
5338.825 12
5339.172 10
5339.519 16
5339.866 13
5340.213 30
5340.560 23
5340.908 11
5341.255 4
5341.602 14
5341.949 18
5342.296 16
5342.643 21
5342.990 13
5343.337 12
5343.684 15
5344.032 7
5344.379 7
5344.726 16
5345.073 22
5345.420 32
5345.768 26
5346.115 8
5346.462 11
5346.809 9
5347.157 8
5347.504 5
5347.851 10
5348.198 15
5348.546 17
5348.893 9
5349.240 11
5349.588 18
5349.935 11
5350.282 15
5350.630 15
5350.977 22
5351.325 16
5351.672 9
5352.019 8
5352.367 12
5352.714 8
5353.062 7
5353.409 14
5353.757 7
5354.104 17
5354.452 10
5354.799 9
5355.147 14
5355.494 27
5355.842 16
5356.189 23
5356.537 18
5356.884 40
5357.232 32
5357.580 25
5357.927 24
5358.275 26
5358.623 33
5358.970 42
5359.318 40
5359.665 55
5360.013 33
5360.361 22
5360.709 19
5361.056 17
5361.404 22
5361.752 28
5362.099 31
5362.447 24
5362.795 17
5363.143 27
5363.491 24
5363.838 32
5364.186 39
5364.534 30
5364.882 25
5365.230 18
5365.578 18
5365.925 18
5366.273 20
5366.621 19
5366.969 17
5367.317 20
5367.665 20
5368.013 15
5368.361 11
5368.709 14
5369.057 11
5369.405 10
5369.753 20
5370.101 16
5370.449 13
5370.797 5
5371.145 16
5371.493 17
5371.841 15
5372.189 7
5372.537 7
5372.885 8
5373.233 12
5373.581 15
5373.930 15
5374.278 10
5374.626 16
5374.974 28
5375.322 24
5375.670 27
5376.019 20
5376.367 14
5376.715 7
5377.063 13
5377.412 15
5377.760 12
5378.108 8
5378.456 7
5378.805 15
5379.153 11
5379.501 6
5379.850 8
5380.198 14
5380.546 16
5380.895 24
5381.243 13
5381.591 13
5381.940 17
5382.288 12
5382.637 18
5382.985 8
5383.333 3
5383.682 9
5384.030 9
5384.379 10
5384.727 10
5385.076 18
5385.424 10
5385.773 3
5386.121 5
5386.470 6
5386.818 6
5387.167 3
5387.515 5
5387.864 8
5388.213 5
5388.561 7
5388.910 11
5389.258 12
5389.607 19
5389.956 23
5390.304 16
5390.653 21
5391.002 14
5391.350 11
5391.699 2
5392.048 18
5392.397 19
5392.745 12
5393.094 12
5393.443 25
5393.792 9
5394.140 7
5394.489 9
5394.838 6
5395.187 11
5395.536 13
5395.885 12
5396.233 13
5396.582 12
5396.931 6
5397.280 13
5397.629 18
5397.978 11
5398.327 9
5398.676 7
5399.025 18
5399.374 20
5399.723 13
5400.071 12
5400.420 13
5400.769 15
5401.118 15
5401.468 8
5401.817 8
5402.166 9
5402.515 25
5402.864 23
5403.213 11
5403.562 17
5403.911 15
5404.260 12
5404.609 11
5404.958 10
5405.307 11
5405.657 14
5406.006 18
5406.355 8
5406.704 8
5407.053 25
5407.403 18
5407.752 10
5408.101 5
5408.450 10
5408.800 11
5409.149 8
5409.498 5
5409.847 14
5410.197 15
5410.546 8
5410.895 18
5411.245 13
5411.594 16
5411.943 13
5412.293 12
5412.642 15
5412.992 17
5413.341 22
5413.690 27
5414.040 10
5414.389 11
5414.739 9
5415.088 21
5415.438 16
5415.787 16
5416.137 15
5416.486 14
5416.836 25
5417.185 23
5417.535 12
5417.884 10
5418.234 17
5418.583 10
5418.933 8
5419.283 14
5419.632 12
5419.982 8
5420.331 17
5420.681 19
5421.031 13
5421.380 22
5421.730 22
5422.080 8
5422.429 15
5422.779 18
5423.129 18
5423.479 14
5423.828 12
5424.178 20
5424.528 31
5424.878 18
5425.227 12
5425.577 8
5425.927 21
5426.277 30
5426.627 35
5426.977 27
5427.326 22
5427.676 16
5428.026 25
5428.376 15
5428.726 26
5429.076 20
5429.426 21
5429.776 18
5430.126 41
5430.476 36
5430.826 22
5431.176 8
5431.526 2
5431.876 7
5432.226 5
5432.576 12
5432.926 10
5433.276 6
5433.626 6
5433.976 11
5434.326 10
5434.676 10
5435.026 11
5435.376 12
5435.726 5
5436.076 6
5436.427 8
5436.777 11
5437.127 13
5437.477 10
5437.827 9
5438.177 6
5438.528 6
5438.878 5
5439.228 5
5439.578 4
5439.929 15
5440.279 11
5440.629 6
5440.980 5
5441.330 14
5441.680 7
5442.031 11
5442.381 8
5442.731 13
5443.082 21
5443.432 13
5443.782 10
5444.133 12
5444.483 10
5444.834 13
5445.184 12
5445.534 9
5445.885 9
5446.235 12
5446.586 7
5446.936 10
5447.287 9
5447.637 2
5447.988 11
5448.338 20
5448.689 14
5449.039 14
5449.390 11
5449.741 10
5450.091 11
5450.442 7
5450.792 6
5451.143 18
5451.494 22
5451.844 19
5452.195 15
5452.546 11
5452.896 18
5453.247 15
5453.598 24
5453.948 28
5454.299 26
5454.650 11
5455.001 12
5455.351 12
5455.702 13
5456.053 18
5456.404 16
5456.755 14
5457.105 11
5457.456 9
5457.807 12
5458.158 14
5458.509 8
5458.860 6
5459.210 6
5459.561 12
5459.912 18
5460.263 16
5460.614 25
5460.965 24
5461.316 22
5461.667 16
5462.018 8
5462.369 7
5462.720 9
5463.071 17
5463.422 18
5463.773 9
5464.124 14
5464.475 14
5464.826 10
5465.177 13
5465.528 8
5465.879 8
5466.230 18
5466.582 11
5466.933 6
5467.284 8
5467.635 5
5467.986 5
5468.337 15
5468.689 19
5469.040 7
5469.391 18
5469.742 13
5470.093 11
5470.445 7
5470.796 7
5471.147 8
5471.498 16
5471.850 24
5472.201 15
5472.552 14
5472.904 5
5473.255 8
5473.606 6
5473.958 12
5474.309 12
5474.660 16
5475.012 13
5475.363 8
5475.715 9
5476.066 9
5476.417 8
5476.769 21
5477.120 13
5477.472 4
5477.823 5
5478.175 16
5478.526 14
5478.878 15
5479.229 16
5479.581 15
5479.932 5
5480.284 9
5480.636 17
5480.987 13
5481.339 7
5481.690 11
5482.042 4
5482.394 10
5482.745 6
5483.097 3
5483.449 10
5483.800 17
5484.152 7
5484.504 7
5484.855 16
5485.207 15
5485.559 8
5485.910 8
5486.262 10
5486.614 15
5486.966 13
5487.318 4
5487.669 10
5488.021 18
5488.373 22
5488.725 12
5489.077 9
5489.429 18
5489.780 13
5490.132 12
5490.484 17
5490.836 23
5491.188 16
5491.540 14
5491.892 20
5492.244 12
5492.596 10
5492.948 7
5493.300 27
5493.652 23
5494.004 14
5494.356 12
5494.708 22
5495.060 37
5495.412 22
5495.764 12
5496.116 8
5496.468 7
5496.820 11
5497.172 14
5497.524 12
5497.876 11
5498.228 16
5498.581 16
5498.933 13
5499.285 15
5499.637 19
5499.989 15
5500.342 13
5500.694 18
5501.046 10
5501.398 7
5501.750 17
5502.103 18
5502.455 8
5502.807 6
5503.160 5
5503.512 4
5503.864 8
5504.216 10
5504.569 12
5504.921 13
5505.274 6
5505.626 11
5505.978 9
5506.331 10
5506.683 7
5507.035 23
5507.388 19
5507.740 17
5508.093 14
5508.445 24
5508.798 19
5509.150 10
5509.503 14
5509.855 7
5510.208 9
5510.560 10
5510.913 8
5511.265 14
5511.618 11
5511.970 11
5512.323 3
5512.676 8
5513.028 6
5513.381 9
5513.734 15
5514.086 9
5514.439 15
5514.791 11
5515.144 5
5515.497 5
5515.850 4
5516.202 4
5516.555 4
5516.908 4
5517.260 6
5517.613 17
5517.966 8
5518.319 9
5518.672 5
5519.024 13
5519.377 15
5519.730 15
5520.083 12
5520.436 7
5520.788 24
5521.141 26
5521.494 17
5521.847 16
5522.200 12
5522.553 13
5522.906 11
5523.259 12
5523.612 19
5523.965 21
5524.318 5
5524.671 15
5525.024 9
5525.377 13
5525.730 14
5526.083 16
5526.436 23
5526.789 18
5527.142 6
5527.495 10
5527.848 11
5528.201 16
5528.554 17
5528.907 12
5529.260 22
5529.614 24
5529.967 29
5530.320 27
5530.673 14
5531.026 14
5531.379 18
5531.733 16
5532.086 9
5532.439 6
5532.792 13
5533.146 15
5533.499 25
5533.852 29
5534.205 18
5534.559 7
5534.912 6
5535.265 9
5535.619 16
5535.972 11
5536.325 10
5536.679 14
5537.032 11
5537.385 13
5537.739 8
5538.092 6
5538.446 11
5538.799 5
5539.153 9
5539.506 20
5539.859 15
5540.213 22
5540.566 22
5540.920 29
5541.273 20
5541.627 20
5541.980 19
5542.334 10
5542.688 19
5543.041 13
5543.395 1
5543.748 5
5544.102 2
5544.455 4
5544.809 6
5545.163 6
5545.516 2
5545.870 3
5546.224 8
5546.577 7
5546.931 19
5547.285 20
5547.639 18
5547.992 15
5548.346 9
5548.700 13
5549.053 13
5549.407 10
5549.761 8
5550.115 7
5550.469 15
5550.822 16
5551.176 19
5551.530 17
5551.884 30
5552.238 25
5552.592 18
5552.946 16
5553.299 15
5553.653 18
5554.007 18
5554.361 14
5554.715 41
5555.069 23
5555.423 36
5555.777 37
5556.131 24
5556.485 18
5556.839 19
5557.193 34
5557.547 40
5557.901 30
5558.255 21
5558.609 18
5558.963 23
5559.317 22
5559.671 18
5560.026 17
5560.380 25
5560.734 22
5561.088 24
5561.442 13
5561.796 12
5562.150 13
5562.505 9
5562.859 6
5563.213 6
5563.567 12
5563.921 8
5564.276 10
5564.630 3
5564.984 0
5565.339 12
5565.693 14
5566.047 3
5566.401 2
5566.756 4
5567.110 8
5567.464 10
5567.819 9
5568.173 8
5568.528 25
5568.882 19
5569.236 17
5569.591 15
5569.945 17
5570.300 14
5570.654 10
5571.008 15
5571.363 16
5571.717 14
5572.072 18
5572.426 10
5572.781 11
5573.135 17
5573.490 25
5573.845 33
5574.199 13
5574.554 8
5574.908 18
5575.263 22
5575.617 12
5575.972 21
5576.327 29
5576.681 36
5577.036 28
5577.391 26
5577.745 20
5578.100 9
5578.455 4
5578.809 11
5579.164 13
5579.519 17
5579.874 17
5580.228 14
5580.583 6
5580.938 4
5581.293 8
5581.647 6
5582.002 18
5582.357 13
5582.712 20
5583.067 15
5583.422 12
5583.776 5
5584.131 8
5584.486 9
5584.841 15
5585.196 25
5585.551 19
5585.906 16
5586.261 16
5586.616 6
5586.971 6
5587.326 3
5587.681 7
5588.036 5
5588.391 4
5588.746 7
5589.101 5
5589.456 3
5589.811 8
5590.166 8
5590.521 5
5590.876 4
5591.231 10
5591.586 6
5591.941 4
5592.297 14
5592.652 20
5593.007 8
5593.362 15
5593.717 23
5594.072 23
5594.428 13
5594.783 6
5595.138 12
5595.493 22
5595.848 29
5596.204 23
5596.559 13
5596.914 11
5597.270 11
5597.625 8
5597.980 8
5598.336 21
5598.691 15
5599.046 11
5599.402 7
5599.757 17
5600.112 9
5600.468 9
5600.823 14
5601.179 11
5601.534 4
5601.889 4
5602.245 7
5602.600 8
5602.956 9
5603.311 4
5603.667 2
5604.022 18
5604.378 16
5604.733 21
5605.089 23
5605.444 24
5605.800 22
5606.156 20
5606.511 11
5606.867 6
5607.222 6
5607.578 7
5607.934 6
5608.289 2
5608.645 7
5609.001 24
5609.356 29
5609.712 29
5610.068 14
5610.423 9
5610.779 13
5611.135 8
5611.490 6
5611.846 19
5612.202 20
5612.558 12
5612.914 10
5613.269 5
5613.625 5
5613.981 9
5614.337 7
5614.693 4
5615.049 6
5615.404 9
5615.760 10
5616.116 10
5616.472 14
5616.828 11
5617.184 4
5617.540 9
5617.896 8
5618.252 10
5618.608 16
5618.964 14
5619.320 12
5619.676 6
5620.032 5
5620.388 5
5620.744 7
5621.100 6
5621.456 11
5621.812 30
5622.168 21
5622.524 11
5622.880 9
5623.236 14
5623.592 10
5623.949 16
5624.305 16
5624.661 9
5625.017 6
5625.373 13
5625.729 15
5626.086 25
5626.442 23
5626.798 19
5627.154 20
5627.511 8
5627.867 7
5628.223 18
5628.579 8
5628.936 9
5629.292 17
5629.648 9
5630.005 6
5630.361 7
5630.717 13
5631.074 15
5631.430 14
5631.786 12
5632.143 6
5632.499 17
5632.856 20
5633.212 15
5633.569 17
5633.925 18
5634.281 13
5634.638 23
5634.994 13
5635.351 15
5635.707 19
5636.064 22
5636.420 27
5636.777 34
5637.134 36
5637.490 37
5637.847 32
5638.203 22
5638.560 25
5638.917 22
5639.273 14
5639.630 28
5639.986 30
5640.343 35
5640.700 28
5641.056 17
5641.413 23
5641.770 13
5642.127 22
5642.483 25
5642.840 15
5643.197 11
5643.554 14
5643.910 18
5644.267 27
5644.624 18
5644.981 17
5645.337 20
5645.694 14
5646.051 19
5646.408 37
5646.765 25
5647.122 22
5647.479 26
5647.835 40
5648.192 50
5648.549 42
5648.906 25
5649.263 36
5649.620 37
5649.977 42
5650.334 46
5650.691 43
5651.048 31
5651.405 53
5651.762 59
5652.119 35
5652.476 38
5652.833 26
5653.190 20
5653.547 24
5653.904 37
5654.261 34
5654.619 49
5654.976 58
5655.333 39
5655.690 27
5656.047 25
5656.404 19
5656.761 12
5657.119 17
5657.476 21
5657.833 11
5658.190 6
5658.548 6
5658.905 2
5659.262 6
5659.619 16
5659.977 5
5660.334 10
5660.691 5
5661.048 4
5661.406 7
5661.763 14
5662.120 17
5662.478 13
5662.835 19
5663.193 16
5663.550 10
5663.907 25
5664.265 24
5664.622 19
5664.980 8
5665.337 14
5665.694 13
5666.052 13
5666.409 12
5666.767 3
5667.124 10
5667.482 16
5667.839 14
5668.197 13
5668.555 10
5668.912 12
5669.270 4
5669.627 10
5669.985 8
5670.342 5
5670.700 5
5671.058 9
5671.415 13
5671.773 12
5672.131 18
5672.488 14
5672.846 11
5673.204 14
5673.561 11
5673.919 7
5674.277 8
5674.635 17
5674.992 6
5675.350 17
5675.708 12
5676.066 12
5676.423 17
5676.781 13
5677.139 24
5677.497 20
5677.855 20
5678.213 15
5678.570 15
5678.928 17
5679.286 15
5679.644 13
5680.002 9
5680.360 10
5680.718 5
5681.076 7
5681.434 14
5681.792 15
5682.150 13
5682.508 11
5682.866 17
5683.224 11
5683.582 10
5683.940 6
5684.298 2
5684.656 10
5685.014 18
5685.372 19
5685.730 6
5686.088 9
5686.446 9
5686.804 7
5687.163 13
5687.521 11
5687.879 15
5688.237 20
5688.595 17
5688.953 9
5689.312 15
5689.670 17
5690.028 15
5690.386 6
5690.744 6
5691.103 10
5691.461 13
5691.819 13
5692.178 7
5692.536 6
5692.894 2
5693.253 10
5693.611 9
5693.969 14
5694.328 4
5694.686 7
5695.044 8
5695.403 8
5695.761 12
5696.120 17
5696.478 5
5696.836 9
5697.195 9
5697.553 10
5697.912 12
5698.270 26
5698.629 20
5698.987 13
5699.346 11
5699.704 9
5700.063 12
5700.421 8
5700.780 7
5701.139 7
5701.497 13
5701.856 17
5702.214 11
5702.573 15
5702.932 10
5703.290 15
5703.649 11
5704.008 13
5704.366 13
5704.725 10
5705.084 24
5705.442 20
5705.801 23
5706.160 23
5706.518 40
5706.877 33
5707.236 22
5707.595 25
5707.954 22
5708.312 28
5708.671 33
5709.030 27
5709.389 17
5709.748 19
5710.107 13
5710.465 17
5710.824 27
5711.183 18
5711.542 18
5711.901 12
5712.260 23
5712.619 28
5712.978 24
5713.337 14
5713.696 10
5714.055 19
5714.414 21
5714.773 14
5715.132 7
5715.491 15
5715.850 21
5716.209 17
5716.568 9
5716.927 15
5717.286 15
5717.645 18
5718.004 10
5718.363 16
5718.722 33
5719.082 43
5719.441 45
5719.800 41
5720.159 36
5720.518 29
5720.877 44
5721.237 48
5721.596 44
5721.955 27
5722.314 24
5722.674 27
5723.033 24
5723.392 26
5723.751 31
5724.111 24
5724.470 23
5724.829 14
5725.189 17
5725.548 12
5725.907 12
5726.267 18
5726.626 32
5726.985 41
5727.345 24
5727.704 20
5728.064 19
5728.423 17
5728.783 18
5729.142 20
5729.501 20
5729.861 11
5730.220 10
5730.580 7
5730.939 22
5731.299 16
5731.658 13
5732.018 7
5732.378 7
5732.737 11
5733.097 7
5733.456 7
5733.816 9
5734.176 8
5734.535 12
5734.895 15
5735.254 8
5735.614 10
5735.974 9
5736.333 9
5736.693 13
5737.053 8
5737.413 6
5737.772 7
5738.132 13
5738.492 14
5738.851 9
5739.211 3
5739.571 8
5739.931 10
5740.291 13
5740.650 18
5741.010 5
5741.370 10
5741.730 14
5742.090 14
5742.450 14
5742.810 10
5743.169 8
5743.529 6
5743.889 12
5744.249 21
5744.609 23
5744.969 15
5745.329 11
5745.689 7
5746.049 3
5746.409 16
5746.769 27
5747.129 28
5747.489 22
5747.849 21
5748.209 11
5748.569 14
5748.929 20
5749.289 25
5749.649 12
5750.010 11
5750.370 16
5750.730 19
5751.090 10
5751.450 16
5751.810 8
5752.170 19
5752.531 23
5752.891 8
5753.251 5
5753.611 4
5753.971 12
5754.332 16
5754.692 24
5755.052 29
5755.413 22
5755.773 16
5756.133 9
5756.493 8
5756.854 14
5757.214 29
5757.574 23
5757.935 17
5758.295 20
5758.656 28
5759.016 42
5759.376 50
5759.737 31
5760.097 33
5760.458 28
5760.818 31
5761.178 48
5761.539 63
5761.899 67
5762.260 85
5762.620 101
5762.981 85
5763.341 79
5763.702 92
5764.063 73
5764.423 84
5764.784 90
5765.144 99
5765.505 104
5765.865 63
5766.226 80
5766.587 71
5766.947 36
5767.308 31
5767.669 29
5768.029 39
5768.390 37
5768.751 16
5769.111 21
5769.472 37
5769.833 25
5770.194 18
5770.554 29
5770.915 14
5771.276 13
5771.637 15
5771.997 15
5772.358 10
5772.719 8
5773.080 18
5773.441 9
5773.802 10
5774.162 11
5774.523 8
5774.884 20
5775.245 30
5775.606 16
5775.967 11
5776.328 11
5776.689 8
5777.050 23
5777.411 16
5777.772 13
5778.133 14
5778.494 9
5778.855 11
5779.216 11
5779.577 10
5779.938 10
5780.299 16
5780.660 23
5781.021 14
5781.382 9
5781.743 5
5782.104 11
5782.465 16
5782.826 11
5783.188 3
5783.549 6
5783.910 9
5784.271 13
5784.632 12
5784.994 5
5785.355 9
5785.716 14
5786.077 15
5786.438 7
5786.800 2
5787.161 8
5787.522 9
5787.884 10
5788.245 16
5788.606 22
5788.967 24
5789.329 19
5789.690 18
5790.052 26
5790.413 8
5790.774 7
5791.136 8
5791.497 11
5791.858 14
5792.220 12
5792.581 11
5792.943 7
5793.304 6
5793.666 14
5794.027 20
5794.389 12
5794.750 11
5795.112 7
5795.473 10
5795.835 20
5796.196 16
5796.558 32
5796.919 31
5797.281 21
5797.643 28
5798.004 25
5798.366 24
5798.728 39
5799.089 32
5799.451 22
5799.812 16
5800.174 18
5800.536 20
5800.898 19
5801.259 11
5801.621 12
5801.983 17
5802.344 16
5802.706 20
5803.068 21
5803.430 25
5803.792 22
5804.153 9
5804.515 24
5804.877 23
5805.239 13
5805.601 20
5805.962 27
5806.324 15
5806.686 9
5807.048 12
5807.410 9
5807.772 14
5808.134 18
5808.496 13
5808.858 6
5809.220 6
5809.582 6
5809.944 15
5810.306 10
5810.668 11
5811.030 10
5811.392 8
5811.754 7
5812.116 10
5812.478 10
5812.840 19
5813.202 24
5813.564 21
5813.926 13
5814.288 17
5814.650 16
5815.013 11
5815.375 4
5815.737 7
5816.099 5
5816.461 4
5816.823 16
5817.186 11
5817.548 5
5817.910 6
5818.272 12
5818.635 7
5818.997 15
5819.359 9
5819.721 6
5820.084 8
5820.446 18
5820.808 18
5821.171 13
5821.533 10
5821.895 7
5822.258 12
5822.620 12
5822.982 18
5823.345 11
5823.707 17
5824.070 8
5824.432 13
5824.794 7
5825.157 6
5825.519 17
5825.882 21
5826.244 23
5826.607 16
5826.969 21
5827.332 21
5827.694 17
5828.057 11
5828.420 15
5828.782 12
5829.145 4
5829.507 14
5829.870 16
5830.232 21
5830.595 32
5830.958 20
5831.320 15
5831.683 16
5832.046 36
5832.408 26
5832.771 17
5833.134 25
5833.496 35
5833.859 27
5834.222 28
5834.585 27
5834.947 26
5835.310 20
5835.673 16
5836.036 25
5836.399 30
5836.761 27
5837.124 22
5837.487 17
5837.850 29
5838.213 48
5838.576 49
5838.938 45
5839.301 37
5839.664 37
5840.027 54
5840.390 51
5840.753 53
5841.116 64
5841.479 84
5841.842 67
5842.205 76
5842.568 72
5842.931 79
5843.294 88
5843.657 86
5844.020 71
5844.383 89
5844.746 60
5845.109 49
5845.472 31
5845.835 41
5846.198 52
5846.562 59
5846.925 54
5847.288 32
5847.651 23
5848.014 15
5848.377 28
5848.741 37
5849.104 27
5849.467 24
5849.830 21
5850.193 29
5850.557 29
5850.920 24
5851.283 19
5851.646 25
5852.010 16
5852.373 27
5852.736 19
5853.100 8
5853.463 10
5853.826 25
5854.190 15
5854.553 9
5854.916 19
5855.280 27
5855.643 26
5856.007 24
5856.370 18
5856.733 13
5857.097 9
5857.460 11
5857.824 9
5858.187 3
5858.551 10
5858.914 9
5859.278 13
5859.641 9
5860.005 3
5860.368 13
5860.732 16
5861.096 25
5861.459 13
5861.823 9
5862.186 18
5862.550 16
5862.914 14
5863.277 14
5863.641 15
5864.005 18
5864.368 24
5864.732 15
5865.096 9
5865.459 12
5865.823 12
5866.187 2
5866.550 2
5866.914 8
5867.278 17
5867.642 14
5868.006 18
5868.369 14
5868.733 13
5869.097 11
5869.461 10
5869.825 11
5870.188 7
5870.552 8
5870.916 13
5871.280 10
5871.644 22
5872.008 23
5872.372 16
5872.736 14
5873.100 16
5873.464 22
5873.828 21
5874.192 15
5874.556 16
5874.920 16
5875.284 22
5875.648 21
5876.012 12
5876.376 14
5876.740 16
5877.104 27
5877.468 21
5877.832 18
5878.196 18
5878.560 5
5878.924 7
5879.288 12
5879.653 6
5880.017 8
5880.381 6
5880.745 11
5881.109 6
5881.473 9
5881.838 8
5882.202 11
5882.566 11
5882.930 14
5883.295 8
5883.659 8
5884.023 18
5884.387 9
5884.752 14
5885.116 8
5885.480 9
5885.845 7
5886.209 13
5886.573 9
5886.938 12
5887.302 14
5887.667 12
5888.031 15
5888.395 18
5888.760 18
5889.124 11
5889.489 7
5889.853 7
5890.218 4
5890.582 7
5890.947 10
5891.311 6
5891.676 13
5892.040 14
5892.405 13
5892.769 8
5893.134 7
5893.498 13
5893.863 21
5894.228 8
5894.592 6
5894.957 7
5895.321 6
5895.686 11
5896.051 14
5896.415 17
5896.780 11
5897.145 10
5897.509 6
5897.874 3
5898.239 5
5898.604 6
5898.968 10
5899.333 12
5899.698 5
5900.063 10
5900.427 16
5900.792 7
5901.157 16
5901.522 6
5901.887 11
5902.252 6
5902.616 7
5902.981 6
5903.346 11
5903.711 7
5904.076 3
5904.441 3
5904.806 9
5905.171 5
5905.536 2
5905.901 4
5906.266 5
5906.631 6
5906.996 10
5907.361 9
5907.726 23
5908.091 27
5908.456 26
5908.821 18
5909.186 8
5909.551 6
5909.916 5
5910.281 9
5910.646 9
5911.011 16
5911.376 13
5911.741 8
5912.107 9
5912.472 10
5912.837 11
5913.202 8
5913.567 15
5913.932 5
5914.298 10
5914.663 5
5915.028 15
5915.393 13
5915.759 5
5916.124 11
5916.489 4
5916.854 11
5917.220 15
5917.585 20
5917.950 15
5918.316 26
5918.681 16
5919.047 13
5919.412 12
5919.777 8
5920.143 9
5920.508 12
5920.873 12
5921.239 15
5921.604 18
5921.970 12
5922.335 15
5922.701 4
5923.066 3
5923.432 11
5923.797 16
5924.163 13
5924.528 11
5924.894 3
5925.259 18
5925.625 18
5925.991 13
5926.356 16
5926.722 12
5927.087 6
5927.453 8
5927.819 12
5928.184 16
5928.550 12
5928.916 16
5929.281 17
5929.647 17
5930.013 21
5930.378 15
5930.744 10
5931.110 4
5931.476 5
5931.841 16
5932.207 9
5932.573 13
5932.939 14
5933.304 20
5933.670 12
5934.036 16
5934.402 25
5934.768 27
5935.134 15
5935.499 8
5935.865 5
5936.231 14
5936.597 17
5936.963 27
5937.329 15
5937.695 15
5938.061 7
5938.427 10
5938.793 14
5939.159 12
5939.525 23
5939.891 19
5940.257 22
5940.623 14
5940.989 11
5941.355 11
5941.721 17
5942.087 15
5942.453 6
5942.819 8
5943.185 11
5943.551 13
5943.918 15
5944.284 18
5944.650 24
5945.016 18
5945.382 14
5945.748 12
5946.115 10
5946.481 20
5946.847 20
5947.213 13
5947.580 23
5947.946 22
5948.312 22
5948.678 13
5949.045 5
5949.411 4
5949.777 8
5950.144 8
5950.510 6
5950.876 5
5951.243 10
5951.609 16
5951.975 17
5952.342 12
5952.708 5
5953.074 4
5953.441 10
5953.807 10
5954.174 13
5954.540 16
5954.907 9
5955.273 6
5955.640 12
5956.006 10
5956.373 10
5956.739 15
5957.106 7
5957.472 14
5957.839 4
5958.205 7
5958.572 7
5958.939 10
5959.305 1
5959.672 1
5960.038 3
5960.405 9
5960.772 14
5961.138 16
5961.505 10
5961.872 6
5962.238 2
5962.605 2
5962.972 1
5963.339 11
5963.705 7
5964.072 6
5964.439 4
5964.806 3
5965.172 2
5965.539 6
5965.906 2
5966.273 4
5966.640 15
5967.006 9
5967.373 9
5967.740 8
5968.107 9
5968.474 9
5968.841 7
5969.208 4
5969.575 9
5969.942 12
5970.309 13
5970.675 8
5971.042 10
5971.409 10
5971.776 10
5972.143 6
5972.510 2
5972.877 8
5973.244 9
5973.612 11
5973.979 14
5974.346 5
5974.713 2
5975.080 10
5975.447 8
5975.814 4
5976.181 4
5976.548 10
5976.915 4
5977.283 4
5977.650 6
5978.017 15
5978.384 10
5978.751 9
5979.118 8
5979.486 10
5979.853 13
5980.220 8
5980.587 4
5980.955 2
5981.322 2
5981.689 4
5982.057 11
5982.424 7
5982.791 10
5983.159 19
5983.526 23
5983.893 23
5984.261 14
5984.628 17
5984.995 12
5985.363 6
5985.730 7
5986.098 6
5986.465 12
5986.833 10
5987.200 11
5987.567 12
5987.935 18
5988.302 24
5988.670 13
5989.037 14
5989.405 11
5989.773 11
5990.140 11
5990.508 10
5990.875 12
5991.243 19
5991.610 12
5991.978 8
5992.346 5
5992.713 11
5993.081 5
5993.449 2
5993.816 5
5994.184 7
5994.552 15
5994.919 7
5995.287 6
5995.655 9
5996.022 13
5996.390 11
5996.758 13
5997.126 9
5997.493 11
5997.861 4
5998.229 5
5998.597 11
5998.965 6
5999.333 3
5999.700 3
6000.068 3
6000.436 4
6000.804 3
6001.172 4
6001.540 1
6001.908 11
6002.276 3
6002.644 9
6003.011 19
6003.379 18
6003.747 13
6004.115 5
6004.483 7
6004.851 13
6005.219 10
6005.587 14
6005.955 7
6006.323 9
6006.692 15
6007.060 12
6007.428 12
6007.796 17
6008.164 17
6008.532 12
6008.900 15
6009.268 13
6009.636 7
6010.005 14
6010.373 8
6010.741 8
6011.109 15
6011.477 14
6011.846 9
6012.214 6
6012.582 11
6012.950 12
6013.318 9
6013.687 6
6014.055 2
6014.423 7
6014.792 10
6015.160 9
6015.528 13
6015.897 13
6016.265 11
6016.633 10
6017.002 8
6017.370 7
6017.738 15
6018.107 6
6018.475 12
6018.844 18
6019.212 11
6019.581 11
6019.949 21
6020.318 18
6020.686 14
6021.055 13
6021.423 21
6021.792 15
6022.160 9
6022.529 4
6022.897 6
6023.266 3
6023.634 8
6024.003 6
6024.372 8
6024.740 4
6025.109 5
6025.477 8
6025.846 8
6026.215 7
6026.583 0
6026.952 10
6027.321 7
6027.689 6
6028.058 11
6028.427 6
6028.796 9
6029.164 8
6029.533 6
6029.902 3
6030.271 14
6030.639 9
6031.008 10
6031.377 13
6031.746 19
6032.115 13
6032.484 15
6032.852 7
6033.221 7
6033.590 10
6033.959 9
6034.328 7
6034.697 14
6035.066 5
6035.435 6
6035.804 11
6036.173 6
6036.542 6
6036.911 12
6037.280 26
6037.649 10
6038.018 9
6038.387 9
6038.756 7
6039.125 8
6039.494 6
6039.863 9
6040.232 8
6040.601 4
6040.970 14
6041.339 6
6041.708 10
6042.078 8
6042.447 5
6042.816 3
6043.185 5
6043.554 1
6043.923 10
6044.293 8
6044.662 3
6045.031 5
6045.400 8
6045.770 13
6046.139 7
6046.508 13
6046.877 7
6047.247 7
6047.616 9
6047.985 9
6048.355 21
6048.724 14
6049.093 11
6049.463 8
6049.832 7
6050.201 5
6050.571 6
6050.940 8
6051.310 10
6051.679 10
6052.049 12
6052.418 4
6052.788 6
6053.157 8
6053.526 12
6053.896 14
6054.266 17
6054.635 16
6055.005 8
6055.374 10
6055.744 3
6056.113 3
6056.483 4
6056.852 4
6057.222 0
6057.592 5
6057.961 2
6058.331 7
6058.701 6
6059.070 6
6059.440 14
6059.810 14
6060.179 8
6060.549 6
6060.919 7
6061.288 9
6061.658 16
6062.028 10
6062.398 9
6062.767 6
6063.137 9
6063.507 5
6063.877 0
6064.247 4
6064.616 2
6064.986 6
6065.356 10
6065.726 15
6066.096 15
6066.466 9
6066.836 12
6067.206 10
6067.575 12
6067.945 10
6068.315 11
6068.685 9
6069.055 2
6069.425 6
6069.795 4
6070.165 8
6070.535 10
6070.905 12
6071.275 12
6071.645 10
6072.015 6
6072.385 10
6072.756 2
6073.126 9
6073.496 9
6073.866 10
6074.236 8
6074.606 13
6074.976 13
6075.346 8
6075.717 10
6076.087 7
6076.457 17
6076.827 20
6077.197 25
6077.568 13
6077.938 16
6078.308 13
6078.678 12
6079.049 20
6079.419 12
6079.789 7
6080.159 7
6080.530 3
6080.900 12
6081.270 20
6081.641 18
6082.011 26
6082.381 27
6082.752 16
6083.122 13
6083.493 19
6083.863 12
6084.233 10
6084.604 5
6084.974 5
6085.345 0
6085.715 4
6086.086 10
6086.456 9
6086.827 10
6087.197 7
6087.568 3
6087.938 16
6088.309 20
6088.679 11
6089.050 8
6089.421 7
6089.791 10
6090.162 10
6090.532 5
6090.903 6
6091.274 4
6091.644 4
6092.015 5
6092.386 5
6092.756 7
6093.127 6
6093.498 9
6093.868 9
6094.239 4
6094.610 3
6094.981 5
6095.351 8
6095.722 8
6096.093 13
6096.464 9
6096.835 18
6097.205 10
6097.576 11
6097.947 8
6098.318 3
6098.689 5
6099.060 7
6099.431 9
6099.802 9
6100.172 7
6100.543 4
6100.914 3
6101.285 2
6101.656 7
6102.027 5
6102.398 9
6102.769 10
6103.140 9
6103.511 5
6103.882 2
6104.253 7
6104.624 11
6104.995 8
6105.366 15
6105.737 8
6106.109 3
6106.480 5
6106.851 5
6107.222 11
6107.593 15
6107.964 13
6108.335 16
6108.706 8
6109.078 7
6109.449 1
6109.820 5
6110.191 16
6110.563 11
6110.934 9
6111.305 9
6111.676 5
6112.048 1
6112.419 10
6112.790 13
6113.161 11
6113.533 8
6113.904 19
6114.275 13
6114.647 7
6115.018 2
6115.389 5
6115.761 9
6116.132 7
6116.504 9
6116.875 4
6117.247 5
6117.618 6
6117.989 3
6118.361 11
6118.732 14
6119.104 11
6119.475 7
6119.847 9
6120.218 9
6120.590 11
6120.961 17
6121.333 19
6121.705 15
6122.076 22
6122.448 26
6122.819 23
6123.191 11
6123.563 19
6123.934 21
6124.306 13
6124.677 16
6125.049 12
6125.421 13
6125.793 10
6126.164 12
6126.536 10
6126.908 8
6127.279 8
6127.651 13
6128.023 1
6128.395 9
6128.766 13
6129.138 12
6129.510 15
6129.882 15
6130.254 11
6130.626 13
6130.997 13
6131.369 10
6131.741 5
6132.113 7
6132.485 7
6132.857 8
6133.229 5
6133.601 1
6133.973 4
6134.344 8
6134.716 9
6135.088 7
6135.460 8
6135.832 13
6136.204 9
6136.576 11
6136.948 16
6137.320 11
6137.693 10
6138.065 4
6138.437 1
6138.809 6
6139.181 6
6139.553 8
6139.925 8
6140.297 8
6140.669 10
6141.041 6
6141.414 8
6141.786 22
6142.158 25
6142.530 13
6142.902 9
6143.275 7
6143.647 8
6144.019 7
6144.391 10
6144.764 21
6145.136 16
6145.508 8
6145.880 8
6146.253 5
6146.625 4
6146.997 5
6147.370 10
6147.742 11
6148.114 9
6148.487 3
6148.859 6
6149.232 2
6149.604 2
6149.976 10
6150.349 14
6150.721 12
6151.094 11
6151.466 8
6151.839 5
6152.211 10
6152.584 10
6152.956 4
6153.329 5
6153.701 6
6154.074 0
6154.446 0
6154.819 4
6155.192 5
6155.564 3
6155.937 6
6156.309 10
6156.682 8
6157.055 12
6157.427 13
6157.800 9
6158.173 10
6158.545 12
6158.918 6
6159.291 2
6159.663 2
6160.036 5
6160.409 6
6160.782 2
6161.154 0
6161.527 7
6161.900 5
6162.273 8
6162.646 4
6163.018 3
6163.391 10
6163.764 10
6164.137 10
6164.510 8
6164.883 3
6165.255 7
6165.628 7
6166.001 11
6166.374 11
6166.747 5
6167.120 2
6167.493 9
6167.866 9
6168.239 10
6168.612 17
6168.985 18
6169.358 6
6169.731 6
6170.104 3
6170.477 4
6170.850 6
6171.223 12
6171.596 13
6171.969 9
6172.342 14
6172.716 10
6173.089 14
6173.462 12
6173.835 11
6174.208 7
6174.581 12
6174.954 13
6175.328 12
6175.701 8
6176.074 11
6176.447 12
6176.821 8
6177.194 14
6177.567 23
6177.940 22
6178.314 17
6178.687 8
6179.060 10
6179.433 19
6179.807 10
6180.180 11
6180.553 13
6180.927 7
6181.300 3
6181.674 3
6182.047 8
6182.420 6
6182.794 5
6183.167 6
6183.541 18
6183.914 16
6184.288 16
6184.661 17
6185.035 10
6185.408 2
6185.782 2
6186.155 2
6186.529 11
6186.902 14
6187.276 11
6187.649 8
6188.023 3
6188.396 6
6188.770 5
6189.144 17
6189.517 8
6189.891 6
6190.264 11
6190.638 17
6191.012 18
6191.385 17
6191.759 11
6192.133 9
6192.507 19
6192.880 9
6193.254 7
6193.628 9
6194.001 10
6194.375 16
6194.749 21
6195.123 17
6195.497 21
6195.870 20
6196.244 15
6196.618 8
6196.992 10
6197.366 8
6197.740 7
6198.113 5
6198.487 11
6198.861 18
6199.235 6
6199.609 2
6199.983 2
6200.357 6
6200.731 5
6201.105 6
6201.479 9
6201.853 7
6202.227 11
6202.601 10
6202.975 7
6203.349 9
6203.723 14
6204.097 11
6204.471 9
6204.845 14
6205.219 17
6205.593 12
6205.968 12
6206.342 6
6206.716 3
6207.090 8
6207.464 7
6207.838 4
6208.212 5
6208.587 5
6208.961 13
6209.335 8
6209.709 6
6210.083 5
6210.458 6
6210.832 6
6211.206 4
6211.581 9
6211.955 11
6212.329 16
6212.703 9
6213.078 4
6213.452 2
6213.826 1
6214.201 8
6214.575 2
6214.950 1
6215.324 2
6215.698 4
6216.073 5
6216.447 7
6216.822 5
6217.196 7
6217.571 5
6217.945 3
6218.320 5
6218.694 3
6219.069 11
6219.443 14
6219.818 12
6220.192 9
6220.567 4
6220.941 5
6221.316 7
6221.690 4
6222.065 8
6222.440 16
6222.814 6
6223.189 3
6223.564 4
6223.938 5
6224.313 9
6224.688 8
6225.062 8
6225.437 10
6225.812 5
6226.186 6
6226.561 5
6226.936 13
6227.311 17
6227.685 8
6228.060 8
6228.435 3
6228.810 11
6229.185 9
6229.559 16
6229.934 12
6230.309 11
6230.684 4
6231.059 12
6231.434 10
6231.809 11
6232.183 15
6232.558 11
6232.933 10
6233.308 9
6233.683 6
6234.058 3
6234.433 6
6234.808 8
6235.183 12
6235.558 8
6235.933 11
6236.308 8
6236.683 4
6237.058 6
6237.433 5
6237.808 5
6238.183 9
6238.559 5
6238.934 10
6239.309 22
6239.684 14
6240.059 9
6240.434 6
6240.809 13
6241.185 5
6241.560 8
6241.935 3
6242.310 2
6242.685 4
6243.061 8
6243.436 11
6243.811 6
6244.186 4
6244.562 7
6244.937 6
6245.312 5
6245.687 4
6246.063 6
6246.438 12
6246.813 6
6247.189 2
6247.564 5
6247.940 1
6248.315 1
6248.690 7
6249.066 3
6249.441 3
6249.817 4
6250.192 6
6250.568 3
6250.943 6
6251.318 4
6251.694 10
6252.069 13
6252.445 15
6252.821 6
6253.196 8
6253.572 2
6253.947 16
6254.323 15
6254.698 15
6255.074 16
6255.449 7
6255.825 7
6256.201 3
6256.576 5
6256.952 5
6257.328 8
6257.703 10
6258.079 8
6258.455 13
6258.830 10
6259.206 10
6259.582 4
6259.958 4
6260.333 8
6260.709 6
6261.085 4
6261.461 10
6261.836 8
6262.212 4
6262.588 2
6262.964 5
6263.340 8
6263.716 6
6264.091 9
6264.467 9
6264.843 8
6265.219 12
6265.595 18
6265.971 13
6266.347 12
6266.723 13
6267.099 7
6267.475 12
6267.851 18
6268.227 10
6268.603 8
6268.979 13
6269.355 12
6269.731 6
6270.107 3
6270.483 17
6270.859 8
6271.235 4
6271.611 4
6271.987 6
6272.363 6
6272.739 7
6273.116 4
6273.492 15
6273.868 14
6274.244 9
6274.620 17
6274.996 13
6275.373 13
6275.749 10
6276.125 16
6276.501 4
6276.877 5
6277.254 12
6277.630 9
6278.006 18
6278.383 16
6278.759 20
6279.135 15
6279.511 12
6279.888 22
6280.264 15
6280.641 16
6281.017 26
6281.393 23
6281.770 13
6282.146 12
6282.522 8
6282.899 4
6283.275 8
6283.652 4
6284.028 5
6284.405 3
6284.781 5
6285.158 6
6285.534 1
6285.911 6
6286.287 18
6286.664 14
6287.040 9
6287.417 13
6287.793 14
6288.170 10
6288.547 12
6288.923 3
6289.300 1
6289.677 5
6290.053 4
6290.430 7
6290.806 5
6291.183 7
6291.560 8
6291.937 9
6292.313 9
6292.690 9
6293.067 10
6293.443 8
6293.820 12
6294.197 8
6294.574 5
6294.950 12
6295.327 14
6295.704 5
6296.081 7
6296.458 8
6296.835 2
6297.211 4
6297.588 7
6297.965 7
6298.342 8
6298.719 5
6299.096 6
6299.473 16
6299.850 7
6300.227 6
6300.604 1
6300.981 5
6301.358 3
6301.735 3
6302.112 5
6302.489 8
6302.866 5
6303.243 6
6303.620 6
6303.997 5
6304.374 9
6304.751 10
6305.128 9
6305.505 5
6305.882 3
6306.259 12
6306.636 10
6307.014 5
6307.391 7
6307.768 13
6308.145 10
6308.522 9
6308.900 6
6309.277 6
6309.654 8
6310.031 10
6310.408 4
6310.786 2
6311.163 5
6311.540 7
6311.918 6
6312.295 9
6312.672 12
6313.049 11
6313.427 10
6313.804 5
6314.182 6
6314.559 5
6314.936 12
6315.314 10
6315.691 13
6316.069 9
6316.446 8
6316.823 8
6317.201 6
6317.578 7
6317.956 3
6318.333 4
6318.711 13
6319.088 12
6319.466 7
6319.843 6
6320.221 8
6320.598 4
6320.976 6
6321.354 11
6321.731 18
6322.109 17
6322.486 18
6322.864 8
6323.242 1
6323.619 2
6323.997 3
6324.375 0
6324.752 10
6325.130 11
6325.508 4
6325.885 3
6326.263 5
6326.641 5
6327.019 4
6327.396 7
6327.774 6
6328.152 7
6328.530 10
6328.907 11
6329.285 4
6329.663 9
6330.041 9
6330.419 11
6330.797 11
6331.174 8
6331.552 6
6331.930 7
6332.308 5
6332.686 7
6333.064 6
6333.442 6
6333.820 2
6334.198 7
6334.576 9
6334.954 12
6335.332 30
6335.710 22
6336.088 10
6336.466 4
6336.844 2
6337.222 8
6337.600 8
6337.978 11
6338.356 9
6338.734 10
6339.112 4
6339.490 0
6339.869 1
6340.247 2
6340.625 4
6341.003 9
6341.381 3
6341.759 7
6342.138 13
6342.516 6
6342.894 3
6343.272 10
6343.650 10
6344.029 4
6344.407 7
6344.785 5
6345.164 6
6345.542 10
6345.920 5
6346.298 4
6346.677 3
6347.055 2
6347.434 13
6347.812 15
6348.190 10
6348.569 9
6348.947 8
6349.325 2
6349.704 5
6350.082 15
6350.461 10
6350.839 3
6351.218 7
6351.596 4
6351.975 9
6352.353 6
6352.732 5
6353.110 11
6353.489 9
6353.867 11
6354.246 9
6354.624 6
6355.003 2
6355.382 3
6355.760 4
6356.139 3
6356.517 2
6356.896 7
6357.275 7
6357.653 4
6358.032 4
6358.411 4
6358.789 3
6359.168 5
6359.547 5
6359.926 5
6360.304 3
6360.683 6
6361.062 1
6361.441 12
6361.819 6
6362.198 8
6362.577 12
6362.956 9
6363.335 4
6363.713 3
6364.092 8
6364.471 3
6364.850 3
6365.229 4
6365.608 6
6365.987 7
6366.366 5
6366.745 7
6367.123 13
6367.502 9
6367.881 2
6368.260 5
6368.639 9
6369.018 8
6369.397 15
6369.776 9
6370.155 14
6370.534 10
6370.913 6
6371.293 7
6371.672 3
6372.051 1
6372.430 5
6372.809 5
6373.188 4
6373.567 10
6373.946 8
6374.325 7
6374.705 7
6375.084 2
6375.463 10
6375.842 8
6376.221 19
6376.601 15
6376.980 7
6377.359 7
6377.738 9
6378.118 5
6378.497 4
6378.876 1
6379.256 6
6379.635 5
6380.014 1
6380.393 6
6380.773 10
6381.152 9
6381.532 6
6381.911 5
6382.290 0
6382.670 5
6383.049 6
6383.429 10
6383.808 18
6384.187 12
6384.567 12
6384.946 12
6385.326 18
6385.705 11
6386.085 8
6386.464 14
6386.844 9
6387.223 15
6387.603 8
6387.983 10
6388.362 8
6388.742 14
6389.121 12
6389.501 5
6389.881 4
6390.260 14
6390.640 13
6391.019 21
6391.399 16
6391.779 10
6392.158 11
6392.538 7
6392.918 17
6393.298 12
6393.677 13
6394.057 14
6394.437 3
6394.817 5
6395.196 11
6395.576 8
6395.956 4
6396.336 7
6396.716 7
6397.095 8
6397.475 17
6397.855 10
6398.235 15
6398.615 10
6398.995 6
6399.375 6
6399.755 4
6400.134 15
6400.514 22
6400.894 12
6401.274 7
6401.654 7
6402.034 8
6402.414 7
6402.794 12
6403.174 9
6403.554 18
6403.934 13
6404.314 10
6404.694 11
6405.074 13
6405.455 17
6405.835 7
6406.215 10
6406.595 9
6406.975 4
6407.355 13
6407.735 15
6408.115 7
6408.496 9
6408.876 16
6409.256 12
6409.636 20
6410.016 16
6410.397 8
6410.777 5
6411.157 11
6411.537 6
6411.918 5
6412.298 7
6412.678 8
6413.059 14
6413.439 20
6413.819 14
6414.199 8
6414.580 20
6414.960 22
6415.341 20
6415.721 14
6416.101 11
6416.482 18
6416.862 14
6417.243 16
6417.623 10
6418.003 9
6418.384 11
6418.764 5
6419.145 1
6419.525 6
6419.906 12
6420.286 17
6420.667 10
6421.048 21
6421.428 21
6421.809 12
6422.189 21
6422.570 12
6422.950 15
6423.331 11
6423.712 20
6424.092 25
6424.473 26
6424.854 29
6425.234 27
6425.615 24
6425.996 14
6426.376 16
6426.757 16
6427.138 19
6427.518 27
6427.899 39
6428.280 41
6428.661 38
6429.041 59
6429.422 73
6429.803 72
6430.184 86
6430.565 105
6430.946 146
6431.326 192
6431.707 198
6432.088 235
6432.469 288
6432.850 270
6433.231 303
6433.612 336
6433.993 383
6434.374 377
6434.755 379
6435.135 381
6435.516 414
6435.897 325
6436.278 244
6436.659 262
6437.040 226
6437.421 195
6437.803 178
6438.184 175
6438.565 148
6438.946 113
6439.327 96
6439.708 61
6440.089 44
6440.470 47
6440.851 51
6441.232 34
6441.614 29
6441.995 25
6442.376 22
6442.757 17
6443.138 21
6443.519 20
6443.901 15
6444.282 27
6444.663 9
6445.044 9
6445.426 11
6445.807 20
6446.188 14
6446.570 11
6446.951 8
6447.332 8
6447.713 18
6448.095 16
6448.476 23
6448.858 16
6449.239 8
6449.620 3
6450.002 5
6450.383 4
6450.765 6
6451.146 5
6451.527 4
6451.909 4
6452.290 3
6452.672 5
6453.053 6
6453.435 1
6453.816 8
6454.198 11
6454.579 5
6454.961 4
6455.342 4
6455.724 6
6456.106 10
6456.487 7
6456.869 10
6457.250 9
6457.632 10
6458.014 6
6458.395 7
6458.777 7
6459.159 4
6459.540 7
6459.922 4
6460.304 9
6460.685 12
6461.067 9
6461.449 14
6461.831 18
6462.212 14
6462.594 5
6462.976 9
6463.358 1
6463.740 6
6464.121 4
6464.503 12
6464.885 17
6465.267 15
6465.649 10
6466.031 5
6466.413 11
6466.794 10
6467.176 10
6467.558 3
6467.940 4
6468.322 8
6468.704 12
6469.086 7
6469.468 15
6469.850 18
6470.232 10
6470.614 9
6470.996 11
6471.378 7
6471.760 8
6472.142 3
6472.524 18
6472.906 14
6473.288 16
6473.670 17
6474.053 4
6474.435 5
6474.817 10
6475.199 9
6475.581 7
6475.963 13
6476.345 18
6476.728 11
6477.110 6
6477.492 8
6477.874 5
6478.257 8
6478.639 3
6479.021 11
6479.403 16
6479.786 7
6480.168 4
6480.550 8
6480.932 12
6481.315 10
6481.697 10
6482.079 10
6482.462 7
6482.844 5
6483.227 8
6483.609 9
6483.991 10
6484.374 5
6484.756 4
6485.139 1
6485.521 11
6485.904 11
6486.286 13
6486.668 12
6487.051 10
6487.433 9
6487.816 6
6488.199 9
6488.581 4
6488.964 1
6489.346 3
6489.729 5
6490.111 8
6490.494 10
6490.877 4
6491.259 4
6491.642 5
6492.024 9
6492.407 7
6492.790 6
6493.172 11
6493.555 5
6493.938 1
6494.320 2
6494.703 2
6495.086 5
6495.469 9
6495.851 4
6496.234 6
6496.617 6
6497.000 8
6497.383 7
6497.765 3
6498.148 3
6498.531 6
6498.914 9
6499.297 7
6499.680 11
6500.062 11
6500.445 6
6500.828 2
6501.211 5
6501.594 5
6501.977 5
6502.360 5
6502.743 10
6503.126 9
6503.509 3
6503.892 1
6504.275 8
6504.658 3
6505.041 3
6505.424 4
6505.807 8
6506.190 4
6506.573 10
6506.956 3
6507.339 4
6507.722 2
6508.105 5
6508.489 6
6508.872 10
6509.255 6
6509.638 2
6510.021 5
6510.404 3
6510.788 3
6511.171 7
6511.554 9
6511.937 7
6512.320 4
6512.704 15
6513.087 10
6513.470 6
6513.854 7
6514.237 13
6514.620 17
6515.003 8
6515.387 3
6515.770 10
6516.153 11
6516.537 5
6516.920 10
6517.304 7
6517.687 8
6518.070 4
6518.454 19
6518.837 12
6519.221 6
6519.604 5
6519.988 1
6520.371 10
6520.755 10
6521.138 7
6521.522 9
6521.905 14
6522.289 12
6522.672 8
6523.056 3
6523.439 3
6523.823 5
6524.206 5
6524.590 8
6524.974 6
6525.357 10
6525.741 7
6526.124 9
6526.508 9
6526.892 2
6527.275 6
6527.659 7
6528.043 8
6528.427 11
6528.810 11
6529.194 6
6529.578 3
6529.962 11
6530.345 4
6530.729 13
6531.113 7
6531.497 7
6531.880 11
6532.264 16
6532.648 15
6533.032 11
6533.416 9
6533.800 13
6534.184 12
6534.567 19
6534.951 11
6535.335 6
6535.719 9
6536.103 9
6536.487 8
6536.871 8
6537.255 16
6537.639 17
6538.023 9
6538.407 4
6538.791 2
6539.175 1
6539.559 3
6539.943 10
6540.327 9
6540.711 13
6541.095 18
6541.479 7
6541.864 9
6542.248 13
6542.632 16
6543.016 13
6543.400 6
6543.784 2
6544.168 3
6544.553 4
6544.937 5
6545.321 6
6545.705 5
6546.089 3
6546.474 8
6546.858 14
6547.242 9
6547.627 5
6548.011 9
6548.395 10
6548.779 10
6549.164 4
6549.548 2
6549.932 17
6550.317 11
6550.701 15
6551.085 13
6551.470 15
6551.854 6
6552.239 1
6552.623 4
6553.008 13
6553.392 7
6553.776 1
6554.161 2
6554.545 4
6554.930 6
6555.314 6
6555.699 5
6556.083 6
6556.468 9
6556.852 7
6557.237 7
6557.622 7
6558.006 18
6558.391 6
6558.775 6
6559.160 13
6559.545 13
6559.929 15
6560.314 6
6560.699 6
6561.083 1
6561.468 2
6561.853 8
6562.237 13
6562.622 6
6563.007 10
6563.391 11
6563.776 11
6564.161 8
6564.546 9
6564.931 15
6565.315 12
6565.700 7
6566.085 4
6566.470 11
6566.855 11
6567.239 9
6567.624 2
6568.009 6
6568.394 12
6568.779 11
6569.164 15
6569.549 9
6569.934 3
6570.319 3
6570.704 1
6571.089 19
6571.474 17
6571.859 8
6572.244 19
6572.629 12
6573.014 8
6573.399 8
6573.784 13
6574.169 12
6574.554 9
6574.939 5
6575.324 1
6575.709 8
6576.094 14
6576.479 8
6576.864 10
6577.250 13
6577.635 9
6578.020 11
6578.405 9
6578.790 9
6579.175 6
6579.561 5
6579.946 5
6580.331 10
6580.716 8
6581.102 11
6581.487 17
6581.872 20
6582.257 11
6582.643 24
6583.028 17
6583.413 7
6583.799 16
6584.184 4
6584.569 6
6584.955 4
6585.340 5
6585.726 14
6586.111 7
6586.496 9
6586.882 12
6587.267 9
6587.653 10
6588.038 21
6588.424 27
6588.809 28
6589.195 24
6589.580 12
6589.966 20
6590.351 17
6590.737 8
6591.122 12
6591.508 18
6591.893 16
6592.279 10
6592.665 11
6593.050 9
6593.436 10
6593.821 7
6594.207 2
6594.593 15
6594.978 20
6595.364 17
6595.750 13
6596.135 11
6596.521 6
6596.907 9
6597.293 17
6597.678 13
6598.064 11
6598.450 11
6598.836 13
6599.221 3
6599.607 9
6599.993 12
6600.379 12
6600.765 7
6601.150 18
6601.536 14
6601.922 15
6602.308 19
6602.694 12
6603.080 7
6603.466 10
6603.852 13
6604.238 5
6604.624 12
6605.009 15
6605.395 17
6605.781 19
6606.167 12
6606.553 9
6606.939 9
6607.325 8
6607.711 3
6608.098 4
6608.484 6
6608.870 12
6609.256 9
6609.642 8
6610.028 11
6610.414 20
6610.800 19
6611.186 13
6611.572 15
6611.959 27
6612.345 36
6612.731 36
6613.117 34
6613.503 27
6613.890 26
6614.276 32
6614.662 39
6615.048 34
6615.435 29
6615.821 34
6616.207 43
6616.593 31
6616.980 30
6617.366 37
6617.752 39
6618.139 44
6618.525 27
6618.911 34
6619.298 39
6619.684 35
6620.071 26
6620.457 32
6620.843 41
6621.230 40
6621.616 28
6622.003 35
6622.389 33
6622.776 53
6623.162 72
6623.549 85
6623.935 69
6624.322 66
6624.708 53
6625.095 78
6625.481 94
6625.868 116
6626.254 161
6626.641 183
6627.028 265
6627.414 346
6627.801 419
6628.187 529
6628.574 760
6628.961 951
6629.347 1169
6629.734 1380
6630.121 1652
6630.507 1887
6630.894 2223
6631.281 2439
6631.668 2607
6632.054 2668
6632.441 2726
6632.828 2799
6633.215 2773
6633.601 2661
6633.988 2540
6634.375 2269
6634.762 2042
6635.149 1874
6635.536 1689
6635.922 1498
6636.309 1265
6636.696 1108
6637.083 915
6637.470 748
6637.857 596
6638.244 478
6638.631 382
6639.018 337
6639.405 309
6639.792 284
6640.179 245
6640.566 199
6640.953 146
6641.340 116
6641.727 101
6642.114 89
6642.501 72
6642.888 51
6643.275 49
6643.662 44
6644.049 71
6644.436 52
6644.823 35
6645.210 37
6645.598 22
6645.985 21
6646.372 32
6646.759 33
6647.146 28
6647.533 26
6647.921 32
6648.308 31
6648.695 22
6649.082 25
6649.470 14
6649.857 13
6650.244 18
6650.631 18
6651.019 27
6651.406 19
6651.793 11
6652.181 11
6652.568 16
6652.955 12
6653.343 14
6653.730 18
6654.117 17
6654.505 19
6654.892 24
6655.280 16
6655.667 17
6656.055 21
6656.442 18
6656.829 12
6657.217 13
6657.604 11
6657.992 9
6658.379 8
6658.767 7
6659.154 9
6659.542 7
6659.930 11
6660.317 11
6660.705 11
6661.092 8
6661.480 11
6661.868 10
6662.255 6
6662.643 5
6663.030 5
6663.418 10
6663.806 10
6664.193 9
6664.581 8
6664.969 4
6665.357 8
6665.744 9
6666.132 6
6666.520 10
6666.908 20
6667.295 11
6667.683 9
6668.071 4
6668.459 7
6668.847 8
6669.234 9
6669.622 8
6670.010 4
6670.398 8
6670.786 6
6671.174 7
6671.562 9
6671.949 14
6672.337 14
6672.725 9
6673.113 11
6673.501 12
6673.889 9
6674.277 10
6674.665 11
6675.053 11
6675.441 8
6675.829 19
6676.217 13
6676.605 2
6676.993 11
6677.381 20
6677.769 14
6678.157 8
6678.546 3
6678.934 12
6679.322 13
6679.710 9
6680.098 14
6680.486 5
6680.874 2
6681.263 6
6681.651 8
6682.039 8
6682.427 11
6682.815 6
6683.204 4
6683.592 7
6683.980 9
6684.368 5
6684.757 1
6685.145 10
6685.533 12
6685.922 4
6686.310 4
6686.698 3
6687.087 5
6687.475 10
6687.863 5
6688.252 2
6688.640 5
6689.028 3
6689.417 9
6689.805 4
6690.194 6
6690.582 13
6690.971 13
6691.359 13
6691.748 2
6692.136 7
6692.525 6
6692.913 10
6693.302 10
6693.690 3
6694.079 12
6694.467 8
6694.856 7
6695.244 7
6695.633 5
6696.022 5
6696.410 2
6696.799 6
6697.188 8
6697.576 10
6697.965 8
6698.354 5
6698.742 11
6699.131 9
6699.520 3
6699.908 0
6700.297 2
6700.686 5
6701.075 6
6701.463 3
6701.852 13
6702.241 6
6702.630 7
6703.018 5
6703.407 3
6703.796 2
6704.185 3
6704.574 8
6704.963 4
6705.352 8
6705.740 6
6706.129 10
6706.518 6
6706.907 7
6707.296 2
6707.685 2
6708.074 4
6708.463 1
6708.852 11
6709.241 10
6709.630 5
6710.019 5
6710.408 4
6710.797 1
6711.186 4
6711.575 7
6711.964 10
6712.353 6
6712.742 2
6713.131 7
6713.521 7
6713.910 7
6714.299 3
6714.688 1
6715.077 16
6715.466 12
6715.855 16
6716.245 7
6716.634 5
6717.023 4
6717.412 6
6717.802 7
6718.191 10
6718.580 1
6718.969 1
6719.359 5
6719.748 7
6720.137 6
6720.527 7
6720.916 9
6721.305 8
6721.695 18
6722.084 17
6722.473 15
6722.863 9
6723.252 6
6723.641 9
6724.031 10
6724.420 15
6724.810 13
6725.199 3
6725.589 2
6725.978 4
6726.368 4
6726.757 6
6727.147 7
6727.536 9
6727.926 6
6728.315 5
6728.705 3
6729.094 9
6729.484 2
6729.873 2
6730.263 2
6730.653 5
6731.042 1
6731.432 2
6731.822 3
6732.211 5
6732.601 6
6732.991 7
6733.380 3
6733.770 8
6734.160 14
6734.549 24
6734.939 7
6735.329 5
6735.719 6
6736.108 12
6736.498 6
6736.888 6
6737.278 4
6737.668 7
6738.057 9
6738.447 5
6738.837 6
6739.227 8
6739.617 10
6740.007 11
6740.397 6
6740.786 7
6741.176 6
6741.566 8
6741.956 10
6742.346 1
6742.736 7
6743.126 6
6743.516 13
6743.906 13
6744.296 10
6744.686 16
6745.076 14
6745.466 12
6745.856 13
6746.246 5
6746.636 4
6747.026 1
6747.417 7
6747.807 1
6748.197 4
6748.587 3
6748.977 7
6749.367 6
6749.757 10
6750.148 7
6750.538 13
6750.928 11
6751.318 9
6751.708 4
6752.099 9
6752.489 13
6752.879 6
6753.269 14
6753.660 12
6754.050 3
6754.440 4
6754.830 8
6755.221 5
6755.611 15
6756.001 19
6756.392 16
6756.782 15
6757.173 13
6757.563 8
6757.953 12
6758.344 8
6758.734 1
6759.125 3
6759.515 5
6759.906 6
6760.296 5
6760.686 4
6761.077 3
6761.467 8
6761.858 10
6762.248 5
6762.639 8
6763.030 8
6763.420 14
6763.811 8
6764.201 4
6764.592 12
6764.982 14
6765.373 4
6765.764 5
6766.154 3
6766.545 7
6766.936 11
6767.326 10
6767.717 8
6768.108 1
6768.498 0
6768.889 1
6769.280 4
6769.671 6
6770.061 6
6770.452 13
6770.843 6
6771.234 1
6771.624 1
6772.015 5
6772.406 1
6772.797 1
6773.188 6
6773.579 2
6773.969 2
6774.360 12
6774.751 10
6775.142 5
6775.533 4
6775.924 4
6776.315 10
6776.706 8
6777.097 8
6777.488 2
6777.879 4
6778.270 3
6778.661 6
6779.052 4
6779.443 6
6779.834 4
6780.225 1
6780.616 9
6781.007 6
6781.398 7
6781.789 3
6782.180 3
6782.571 3
6782.962 8
6783.353 3
6783.745 13
6784.136 13
6784.527 10
6784.918 5
6785.309 7
6785.700 9
6786.092 17
6786.483 10
6786.874 10
6787.265 11
6787.657 11
6788.048 10
6788.439 6
6788.830 5
6789.222 5
6789.613 12
6790.004 7
6790.396 10
6790.787 10
6791.178 10
6791.570 13
6791.961 15
6792.353 17
6792.744 19
6793.135 15
6793.527 11
6793.918 25
6794.310 19
6794.701 14
6795.093 8
6795.484 16
6795.876 12
6796.267 9
6796.659 7
6797.050 3
6797.442 14
6797.833 7
6798.225 3
6798.616 7
6799.008 9
6799.400 5
6799.791 8
6800.183 6
6800.574 18
6800.966 10
6801.358 6
6801.749 2
6802.141 3
6802.533 10
6802.924 12
6803.316 11
6803.708 9
6804.100 19
6804.491 16
6804.883 13
6805.275 11
6805.667 7
6806.058 12
6806.450 10
6806.842 3
6807.234 7
6807.626 5
6808.017 11
6808.409 11
6808.801 8
6809.193 8
6809.585 5
6809.977 12
6810.369 9
6810.761 5
6811.153 4
6811.545 4
6811.936 3
6812.328 9
6812.720 7
6813.112 5
6813.504 5
6813.896 3
6814.288 6
6814.680 4
6815.073 1
6815.465 6
6815.857 6
6816.249 4
6816.641 11
6817.033 12
6817.425 6
6817.817 3
6818.209 11
6818.601 9
6818.994 5
6819.386 5
6819.778 13
6820.170 4
6820.562 12
6820.955 13
6821.347 13
6821.739 6
6822.131 2
6822.524 6
6822.916 8
6823.308 13
6823.700 11
6824.093 9
6824.485 5
6824.877 3
6825.270 4
6825.662 5
6826.054 2
6826.447 3
6826.839 10
6827.232 8
6827.624 8
6828.016 13
6828.409 9
6828.801 16
6829.194 15
6829.586 10
6829.979 15
6830.371 17
6830.764 13
6831.156 6
6831.549 10
6831.941 4
6832.334 7
6832.726 19
6833.119 10
6833.511 5
6833.904 19
6834.297 23
6834.689 19
6835.082 13
6835.474 16
6835.867 23
6836.260 31
6836.652 50
6837.045 47
6837.438 44
6837.830 31
6838.223 36
6838.616 34
6839.009 37
6839.401 28
6839.794 39
6840.187 39
6840.580 37
6840.972 24
6841.365 26
6841.758 34
6842.151 21
6842.544 22
6842.937 10
6843.329 10
6843.722 8
6844.115 24
6844.508 17
6844.901 16
6845.294 16
6845.687 8
6846.080 11
6846.473 11
6846.866 7
6847.259 5
6847.652 10
6848.045 9
6848.438 16
6848.831 14
6849.224 14
6849.617 12
6850.010 14
6850.403 5
6850.796 12
6851.189 7
6851.582 13
6851.975 8
6852.368 14
6852.761 12
6853.155 10
6853.548 2
6853.941 11
6854.334 15
6854.727 20
6855.120 20
6855.514 28
6855.907 11
6856.300 24
6856.693 28
6857.087 19
6857.480 17
6857.873 24
6858.266 23
6858.660 22
6859.053 15
6859.446 14
6859.840 23
6860.233 27
6860.626 19
6861.020 18
6861.413 20
6861.806 20
6862.200 16
6862.593 13
6862.987 16
6863.380 18
6863.774 31
6864.167 18
6864.560 13
6864.954 18
6865.347 15
6865.741 13
6866.134 19
6866.528 10
6866.921 7
6867.315 7
6867.709 2
6868.102 13
6868.496 14
6868.889 9
6869.283 14
6869.677 14
6870.070 19
6870.464 19
6870.857 24
6871.251 10
6871.645 3
6872.038 9
6872.432 31
6872.826 35
6873.220 40
6873.613 25
6874.007 19
6874.401 24
6874.795 15
6875.188 22
6875.582 27
6875.976 13
6876.370 21
6876.763 29
6877.157 18
6877.551 21
6877.945 24
6878.339 33
6878.733 39
6879.127 35
6879.521 43
6879.914 56
6880.308 48
6880.702 41
6881.096 43
6881.490 57
6881.884 47
6882.278 35
6882.672 38
6883.066 38
6883.460 31
6883.854 36
6884.248 25
6884.642 14
6885.036 19
6885.430 13
6885.824 4
6886.218 9
6886.613 11
6887.007 20
6887.401 16
6887.795 11
6888.189 9
6888.583 20
6888.977 16
6889.372 6
6889.766 4
6890.160 4
6890.554 9
6890.948 5
6891.343 5
6891.737 9
6892.131 3
6892.525 2
6892.920 8
6893.314 1
6893.708 3
6894.103 9
6894.497 10
6894.891 24
6895.286 18
6895.680 15
6896.074 9
6896.469 8
6896.863 12
6897.257 16
6897.652 2
6898.046 11
6898.441 16
6898.835 11
6899.230 17
6899.624 13
6900.019 9
6900.413 5
6900.808 5
6901.202 8
6901.597 11
6901.991 20
6902.386 16
6902.780 6
6903.175 2
6903.569 11
6903.964 2
6904.359 4
6904.753 5
6905.148 8
6905.542 13
6905.937 11
6906.332 11
6906.726 7
6907.121 8
6907.516 4
6907.911 5
6908.305 4
6908.700 3
6909.095 6
6909.489 18
6909.884 20
6910.279 12
6910.674 10
6911.069 9
6911.463 13
6911.858 11
6912.253 6
6912.648 7
6913.043 8
6913.438 2
6913.833 17
6914.227 12
6914.622 8
6915.017 4
6915.412 4
6915.807 7
6916.202 7
6916.597 9
6916.992 11
6917.387 8
6917.782 13
6918.177 4
6918.572 9
6918.967 6
6919.362 12
6919.757 11
6920.152 14
6920.547 13
6920.942 14
6921.337 13
6921.732 11
6922.127 9
6922.523 10
6922.918 8
6923.313 5
6923.708 12
6924.103 8
6924.498 4
6924.894 3
6925.289 13
6925.684 7
6926.079 14
6926.474 18
6926.870 17
6927.265 15
6927.660 11
6928.056 13
6928.451 19
6928.846 10
6929.241 20
6929.637 11
6930.032 5
6930.427 12
6930.823 13
6931.218 6
6931.614 10
6932.009 8
6932.404 23
6932.800 31
6933.195 25
6933.591 8
6933.986 6
6934.382 6
6934.777 9
6935.173 18
6935.568 10
6935.964 14
6936.359 34
6936.755 21
6937.150 27
6937.546 29
6937.941 34
6938.337 33
6938.732 57
6939.128 81
6939.524 91
6939.919 93
6940.315 137
6940.711 152
6941.106 113
6941.502 84
6941.898 91
6942.293 98
6942.689 88
6943.085 83
6943.480 73
6943.876 65
6944.272 65
6944.668 37
6945.063 36
6945.459 28
6945.855 30
6946.251 30
6946.647 26
6947.042 23
6947.438 14
6947.834 16
6948.230 7
6948.626 8
6949.022 16
6949.418 22
6949.813 12
6950.209 11
6950.605 16
6951.001 28
6951.397 23
6951.793 18
6952.189 10
6952.585 5
6952.981 10
6953.377 6
6953.773 5
6954.169 7
6954.565 6
6954.961 8
6955.357 14
6955.753 13
6956.149 15
6956.545 18
6956.942 11
6957.338 14
6957.734 9
6958.130 9
6958.526 9
6958.922 10
6959.318 8
6959.715 10
6960.111 19
6960.507 14
6960.903 15
6961.299 10
6961.696 6
6962.092 8
6962.488 9
6962.884 4
6963.281 7
6963.677 6
6964.073 8
6964.470 13
6964.866 12
6965.262 10
6965.659 7
6966.055 12
6966.451 11
6966.848 12
6967.244 19
6967.641 21
6968.037 14
6968.434 25
6968.830 25
6969.226 21
6969.623 15
6970.019 21
6970.416 36
6970.812 25
6971.209 20
6971.605 20
6972.002 8
6972.398 14
6972.795 14
6973.192 16
6973.588 14
6973.985 13
6974.381 12
6974.778 13
6975.175 10
6975.571 11
6975.968 10
6976.365 10
6976.761 10
6977.158 5
6977.555 13
6977.951 7
6978.348 13
6978.745 16
6979.141 11
6979.538 6
6979.935 4
6980.332 6
6980.729 13
6981.125 12
6981.522 6
6981.919 3
6982.316 9
6982.713 14
6983.109 15
6983.506 18
6983.903 14
6984.300 14
6984.697 10
6985.094 12
6985.491 8
6985.888 4
6986.285 17
6986.682 12
6987.079 18
6987.476 8
6987.873 6
6988.269 4
6988.667 7
6989.064 3
6989.461 10
6989.858 16
6990.255 7
6990.652 7
6991.049 5
6991.446 10
6991.843 20
6992.240 16
6992.637 24
6993.034 20
6993.431 15
6993.829 13
6994.226 5
6994.623 5
6995.020 1
6995.417 3
6995.815 5
6996.212 8
6996.609 5
6997.006 13
6997.404 9
6997.801 8
6998.198 4
6998.595 8
6998.993 3
6999.390 6
6999.787 13
7000.185 8
7000.582 6
7000.979 4
7001.377 4
7001.774 6
7002.171 8
7002.569 10
7002.966 8
7003.364 9
7003.761 4
7004.159 2
7004.556 6
7004.954 6
7005.351 9
7005.748 15
7006.146 11
7006.544 8
7006.941 9
7007.339 13
7007.736 15
7008.134 17
7008.531 20
7008.929 15
7009.326 13
7009.724 6
7010.122 9
7010.519 3
7010.917 9
7011.315 10
7011.712 16
7012.110 7
7012.508 6
7012.905 8
7013.303 9
7013.701 4
7014.098 11
7014.496 7
7014.894 5
7015.292 13
7015.689 9
7016.087 7
7016.485 5
7016.883 9
7017.281 9
7017.678 8
7018.076 6
7018.474 8
7018.872 11
7019.270 7
7019.668 3
7020.066 9
7020.464 9
7020.862 10
7021.259 8
7021.657 11
7022.055 20
7022.453 14
7022.851 19
7023.249 8
7023.647 8
7024.045 11
7024.443 1
7024.841 3
7025.239 13
7025.637 11
7026.036 7
7026.434 4
7026.832 4
7027.230 10
7027.628 10
7028.026 9
7028.424 5
7028.822 5
7029.220 6
7029.619 9
7030.017 7
7030.415 9
7030.813 12
7031.211 6
7031.610 3
7032.008 5
7032.406 4
7032.804 7
7033.203 6
7033.601 9
7033.999 13
7034.398 13
7034.796 20
7035.194 17
7035.593 15
7035.991 5
7036.389 1
7036.788 4
7037.186 18
7037.584 12
7037.983 8
7038.381 11
7038.780 9
7039.178 14
7039.577 10
7039.975 9
7040.373 5
7040.772 9
7041.170 11
7041.569 11
7041.967 8
7042.366 23
7042.765 16
7043.163 15
7043.562 15
7043.960 22
7044.359 22
7044.757 34
7045.156 22
7045.555 21
7045.953 11
7046.352 13
7046.751 13
7047.149 9
7047.548 7
7047.947 4
7048.345 1
7048.744 2
7049.143 9
7049.541 24
7049.940 20
7050.339 14
7050.738 21
7051.137 12
7051.535 2
7051.934 4
7052.333 5
7052.732 16
7053.131 16
7053.529 7
7053.928 6
7054.327 8
7054.726 9
7055.125 2
7055.524 3
7055.923 3
7056.322 4
7056.721 3
7057.120 11
7057.518 17
7057.917 10
7058.316 5
7058.715 8
7059.114 5
7059.513 10
7059.912 7
7060.312 10
7060.711 14
7061.110 12
7061.509 6
7061.908 6
7062.307 6
7062.706 3
7063.105 1
7063.504 17
7063.903 12
7064.303 7
7064.702 5
7065.101 2
7065.500 1
7065.899 6
7066.298 12
7066.698 3
7067.097 6
7067.496 1
7067.895 9
7068.295 17
7068.694 7
7069.093 5
7069.492 8
7069.892 4
7070.291 12
7070.690 10
7071.090 2
7071.489 6
7071.888 9
7072.288 3
7072.687 2
7073.087 3
7073.486 2
7073.885 3
7074.285 5
7074.684 4
7075.084 10
7075.483 4
7075.883 2
7076.282 6
7076.682 14
7077.081 9
7077.481 6
7077.880 10
7078.280 5
7078.679 3
7079.079 5
7079.479 2
7079.878 8
7080.278 9
7080.677 13
7081.077 4
7081.477 4
7081.876 5
7082.276 7
7082.676 8
7083.075 2
7083.475 3
7083.875 15
7084.274 12
7084.674 8
7085.074 7
7085.474 12
7085.873 3
7086.273 2
7086.673 3
7087.073 3
7087.473 4
7087.872 5
7088.272 9
7088.672 3
7089.072 5
7089.472 0
7089.872 1
7090.271 12
7090.671 12
7091.071 6
7091.471 6
7091.871 5
7092.271 3
7092.671 1
7093.071 3
7093.471 13
7093.871 8
7094.271 8
7094.671 7
7095.071 4
7095.471 2
7095.871 8
7096.271 5
7096.671 2
7097.071 6
7097.471 10
7097.871 6
7098.271 4
7098.672 6
7099.072 7
7099.472 6
7099.872 7
7100.272 6
7100.672 8
7101.073 8
7101.473 5
7101.873 5
7102.273 7
7102.673 3
7103.074 9
7103.474 15
7103.874 14
7104.274 6
7104.675 8
7105.075 5
7105.475 3
7105.876 2
7106.276 12
7106.676 14
7107.077 6
7107.477 4
7107.877 6
7108.278 5
7108.678 4
7109.079 9
7109.479 6
7109.880 2
7110.280 7
7110.680 2
7111.081 2
7111.481 8
7111.882 7
7112.282 3
7112.683 11
7113.083 11
7113.484 6
7113.885 5
7114.285 5
7114.686 2
7115.086 6
7115.487 8
7115.887 7
7116.288 2
7116.689 5
7117.089 5
7117.490 3
7117.891 10
7118.291 7
7118.692 8
7119.093 8
7119.493 6
7119.894 8
7120.295 4
7120.696 3
7121.096 1
7121.497 5
7121.898 4
7122.299 5
7122.699 5
7123.100 6
7123.501 4
7123.902 3
7124.303 3
7124.704 7
7125.104 4
7125.505 2
7125.906 5
7126.307 4
7126.708 9
7127.109 9
7127.510 13
7127.911 10
7128.312 6
7128.713 7
7129.114 6
7129.515 8
7129.916 6
7130.317 5
7130.718 2
7131.119 5
7131.520 3
7131.921 2
7132.322 2
7132.723 7
7133.124 6
7133.525 4
7133.926 7
7134.327 4
7134.729 1
7135.130 1
7135.531 1
7135.932 2
7136.333 4
7136.734 4
7137.136 2
7137.537 7
7137.938 5
7138.339 3
7138.741 5
7139.142 8
7139.543 8
7139.944 4
7140.346 0
7140.747 3
7141.148 4
7141.550 9
7141.951 10
7142.352 7
7142.754 13
7143.155 6
7143.556 5
7143.958 8
7144.359 7
7144.761 11
7145.162 12
7145.563 12
7145.965 9
7146.366 6
7146.768 7
7147.169 11
7147.571 16
7147.972 10
7148.374 4
7148.775 8
7149.177 11
7149.578 4
7149.980 4
7150.382 4
7150.783 8
7151.185 5
7151.586 7
7151.988 11
7152.390 10
7152.791 14
7153.193 4
7153.595 11
7153.996 4
7154.398 6
7154.800 3
7155.201 4
7155.603 4
7156.005 7
7156.407 8
7156.808 10
7157.210 9
7157.612 4
7158.014 3
7158.415 10
7158.817 7
7159.219 3
7159.621 5
7160.023 19
7160.425 8
7160.827 3
7161.228 2
7161.630 9
7162.032 12
7162.434 17
7162.836 10
7163.238 6
7163.640 15
7164.042 21
7164.444 13
7164.846 13
7165.248 10
7165.650 11
7166.052 0
7166.454 5
7166.856 4
7167.258 2
7167.660 4
7168.062 10
7168.464 1
7168.866 1
7169.268 3
7169.670 4
7170.073 1
7170.475 1
7170.877 5
7171.279 3
7171.681 2
7172.083 1
7172.486 0
7172.888 1
7173.290 4
7173.692 6
7174.094 5
7174.497 2
7174.899 0
7175.301 2
7175.704 4
7176.106 5
7176.508 7
7176.910 2
7177.313 5
7177.715 4
7178.118 2
7178.520 7
7178.922 8
7179.325 6
7179.727 9
7180.129 4
7180.532 3
7180.934 2
7181.337 5
7181.739 6
7182.142 6
7182.544 9
7182.947 3
7183.349 7
7183.752 3
7184.154 4
7184.557 3
7184.959 5
7185.362 11
7185.764 9
7186.167 10
7186.570 5
7186.972 5
7187.375 4
7187.777 3
7188.180 11
7188.583 5
7188.985 10
7189.388 6
7189.791 8
7190.193 7
7190.596 8
7190.999 7
7191.401 1
7191.804 6
7192.207 5
7192.610 4
7193.012 2
7193.415 3
7193.818 6
7194.221 3
7194.624 1
7195.027 2
7195.429 3
7195.832 4
7196.235 3
7196.638 4
7197.041 5
7197.444 10
7197.847 4
7198.250 2
7198.652 3
7199.055 2
7199.458 6
7199.861 7
7200.264 7
7200.667 12
7201.070 4
7201.473 5
7201.876 13
7202.279 9
7202.682 15
7203.085 10
7203.488 3
7203.892 6
7204.295 6
7204.698 0
7205.101 2
7205.504 6
7205.907 3
7206.310 3
7206.713 4
7207.117 2
7207.520 4
7207.923 6
7208.326 12
7208.729 10
7209.133 8
7209.536 21
7209.939 10
7210.342 4
7210.746 7
7211.149 4
7211.552 6
7211.955 1
7212.359 3
7212.762 7
7213.165 4
7213.569 3
7213.972 7
7214.375 8
7214.779 3
7215.182 4
7215.586 3
7215.989 3
7216.392 5
7216.796 2
7217.199 2
7217.603 1
7218.006 3
7218.410 3
7218.813 2
7219.217 1
7219.620 1
7220.024 4
7220.427 3
7220.831 4
7221.234 1
7221.638 8
7222.042 4
7222.445 4
7222.849 2
7223.252 1
7223.656 2
7224.060 2
7224.463 2
7224.867 1
7225.271 6
7225.674 3
7226.078 8
7226.482 12
7226.885 5
7227.289 7
7227.693 5
7228.097 5
7228.500 6
7228.904 1
7229.308 7
7229.712 9
7230.116 6
7230.519 9
7230.923 10
7231.327 6
7231.731 6
7232.135 7
7232.539 0
7232.943 2
7233.346 2
7233.750 3
7234.154 15
7234.558 9
7234.962 12
7235.366 6
7235.770 1
7236.174 7
7236.578 5
7236.982 4
7237.386 1
7237.790 0
7238.194 4
7238.598 5
7239.002 9
7239.406 8
7239.810 5
7240.214 5
7240.619 2
7241.023 4
7241.427 7
7241.831 7
7242.235 3
7242.639 7
7243.043 5
7243.448 3
7243.852 2
7244.256 6
7244.660 9
7245.064 6
7245.469 4
7245.873 12
7246.277 6
7246.681 13
7247.086 7
7247.490 2
7247.894 6
7248.299 1
7248.703 3
7249.107 0
7249.512 2
7249.916 6
7250.320 5
7250.725 2
7251.129 3
7251.534 2
7251.938 6
7252.342 3
7252.747 3
7253.151 2
7253.556 3
7253.960 3
7254.365 4
7254.769 5
7255.174 5
7255.578 6
7255.983 5
7256.387 3
7256.792 6
7257.196 1
7257.601 2
7258.006 1
7258.410 4
7258.815 1
7259.219 4
7259.624 2
7260.029 3
7260.433 1
7260.838 5
7261.243 0
7261.647 4
7262.052 11
7262.457 5
7262.861 3
7263.266 3
7263.671 2
7264.076 3
7264.480 9
7264.885 5
7265.290 1
7265.695 2
7266.100 2
7266.504 8
7266.909 8
7267.314 4
7267.719 3
7268.124 1
7268.529 1
7268.934 8
7269.339 9
7269.743 4
7270.148 8
7270.553 6
7270.958 4
7271.363 3
7271.768 3
7272.173 4
7272.578 5
7272.983 6
7273.388 5
7273.793 4
7274.198 3
7274.603 3
7275.008 1
7275.413 4
7275.818 3
7276.224 2
7276.629 4
7277.034 5
7277.439 4
7277.844 6
7278.249 5
7278.654 0
7279.060 1
7279.465 0
7279.870 0
7280.275 4
7280.680 2
7281.086 11
7281.491 4
7281.896 7
7282.301 5
7282.707 4
7283.112 3
7283.517 0
7283.923 1
7284.328 1
7284.733 10
7285.138 2
7285.544 2
7285.949 3
7286.355 3
7286.760 3
7287.165 10
7287.571 6
7287.976 10
7288.382 14
7288.787 17
7289.193 7
7289.598 5
7290.003 9
7290.409 4
7290.814 5
7291.220 2
7291.625 6
7292.031 3
7292.437 7
7292.842 4
7293.248 2
7293.653 5
7294.059 7
7294.464 6
7294.870 7
7295.276 10
7295.681 5
7296.087 5
7296.493 8
7296.898 9
7297.304 4
7297.710 3
7298.115 6
7298.521 6
7298.927 2
7299.333 5
7299.738 8
7300.144 3
7300.550 10
7300.956 5
7301.361 2
7301.767 3
7302.173 8
7302.579 11
7302.985 10
7303.391 3
7303.796 2
7304.202 6
7304.608 7
7305.014 3
7305.420 4
7305.826 5
7306.232 13
7306.638 16
7307.044 5
7307.450 4
7307.856 5
7308.262 5
7308.668 2
7309.074 6
7309.480 13
7309.886 9
7310.292 4
7310.698 1
7311.104 1
7311.510 6
7311.916 9
7312.322 13
7312.728 5
7313.134 4
7313.540 7
7313.947 10
7314.353 8
7314.759 7
7315.165 8
7315.571 3
7315.977 1
7316.384 2
7316.790 4
7317.196 0
7317.602 0
7318.009 0
7318.415 3
7318.821 3
7319.227 4
7319.634 11
7320.040 5
7320.446 5
7320.853 5
7321.259 10
7321.665 5
7322.072 6
7322.478 1
7322.885 3
7323.291 4
7323.697 2
7324.104 3
7324.510 3
7324.917 3
7325.323 2
7325.730 3
7326.136 3
7326.543 3
7326.949 3
7327.356 2
7327.762 2
7328.169 2
7328.575 1
7328.982 3
7329.388 6
7329.795 4
7330.201 6
7330.608 6
7331.015 6
7331.421 4
7331.828 1
7332.235 3
7332.641 3
7333.048 8
7333.455 2
7333.861 4
7334.268 0
7334.675 0
7335.081 2
7335.488 0
7335.895 1
7336.302 0
7336.709 2
7337.115 6
7337.522 6
7337.929 4
7338.336 3
7338.743 3
7339.149 14
7339.556 13
7339.963 7
7340.370 9
7340.777 6
7341.184 1
7341.591 2
7341.998 5
7342.405 7
7342.811 2
7343.218 5
7343.625 8
7344.032 8
7344.439 10
7344.846 8
7345.253 7
7345.660 5
7346.067 4
7346.474 2
7346.882 6
7347.289 8
7347.696 6
7348.103 4
7348.510 6
7348.917 4
7349.324 1
7349.731 4
7350.138 2
7350.546 2
7350.953 6
7351.360 2
7351.767 3
7352.174 1
7352.581 2
7352.989 6
7353.396 10
7353.803 4
7354.210 3
7354.618 8
7355.025 6
7355.432 5
7355.840 9
7356.247 6
7356.654 5
7357.062 6
7357.469 2
7357.876 11
7358.284 13
7358.691 7
7359.098 10
7359.506 6
7359.913 2
7360.321 4
7360.728 14
7361.136 12
7361.543 7
7361.951 6
7362.358 6
7362.766 5
7363.173 10
7363.581 10
7363.988 7
7364.396 4
7364.803 8
7365.211 7
7365.618 3
7366.026 9
7366.433 9
7366.841 6
7367.249 11
7367.656 8
7368.064 7
7368.472 3
7368.879 2
7369.287 7
7369.695 3
7370.102 10
7370.510 12
7370.918 5
7371.326 3
7371.733 7
7372.141 11
7372.549 13
7372.957 3
7373.364 1
7373.772 7
7374.180 6
7374.588 4
7374.996 8
7375.403 6
7375.811 11
7376.219 6
7376.627 4
7377.035 2
7377.443 5
7377.851 9
7378.259 16
7378.667 9
7379.075 5
7379.483 8
7379.890 6
7380.298 9
7380.706 7
7381.114 8
7381.522 12
7381.931 3
7382.339 7
7382.747 5
7383.155 5
7383.563 7
7383.971 8
7384.379 7
7384.787 9
7385.195 3
7385.603 1
7386.011 4
7386.420 2
7386.828 1
7387.236 3
7387.644 11
7388.052 7
7388.460 3
7388.869 6
7389.277 5
7389.685 4
7390.093 13
7390.502 9
7390.910 11
7391.318 5
7391.727 1
7392.135 10
7392.543 11
7392.951 11
7393.360 10
7393.768 6
7394.177 4
7394.585 6
7394.993 3
7395.402 7
7395.810 13
7396.219 4
7396.627 4
7397.035 5
7397.444 7
7397.852 4
7398.261 14
7398.669 14
7399.078 17
7399.486 8
7399.895 9
7400.303 10
7400.712 9
7401.120 14
7401.529 10
7401.938 5
7402.346 5
7402.755 8
7403.163 7
7403.572 9
7403.981 6
7404.389 11
7404.798 5
7405.207 0
7405.615 4
7406.024 7
7406.433 1
7406.841 5
7407.250 8
7407.659 9
7408.068 6
7408.476 1
7408.885 7
7409.294 5
7409.703 3
7410.112 7
7410.520 8
7410.929 4
7411.338 8
7411.747 5
7412.156 5
7412.565 12
7412.973 9
7413.382 2
7413.791 1
7414.200 1
7414.609 5
7415.018 10
7415.427 9
7415.836 13
7416.245 15
7416.654 12
7417.063 12
7417.472 7
7417.881 2
7418.290 5
7418.699 10
7419.108 6
7419.517 6
7419.926 2
7420.335 7
7420.744 4
7421.153 9
7421.563 7
7421.972 6
7422.381 2
7422.790 2
7423.199 3
7423.608 2
7424.018 3
7424.427 0
7424.836 3
7425.245 5
7425.654 13
7426.064 12
7426.473 5
7426.882 10
7427.291 11
7427.701 12
7428.110 10
7428.519 1
7428.929 4
7429.338 1
7429.747 3
7430.157 3
7430.566 7
7430.975 7
7431.385 5
7431.794 2
7432.204 0
7432.613 1
7433.023 4
7433.432 2
7433.841 6
7434.251 4
7434.660 3
7435.070 8
7435.479 4
7435.889 9
7436.298 4
7436.708 5
7437.117 9
7437.527 8
7437.937 4
7438.346 7
7438.756 5
7439.165 7
7439.575 5
7439.985 13
7440.394 4
7440.804 1
7441.214 6
7441.623 9
7442.033 6
7442.443 5
7442.852 8
7443.262 4
7443.672 5
7444.082 4
7444.491 14
7444.901 9
7445.311 3
7445.721 4
7446.130 3
7446.540 2
7446.950 3
7447.360 6
7447.770 5
7448.180 10
7448.589 3
7448.999 4
7449.409 3
7449.819 3
7450.229 6
7450.639 3
7451.049 3
7451.459 7
7451.869 10
7452.279 2
7452.689 7
7453.099 9
7453.509 11
7453.919 2
7454.329 5
7454.739 4
7455.149 7
7455.559 8
7455.969 11
7456.379 8
7456.789 12
7457.199 3
7457.609 7
7458.019 9
7458.430 8
7458.840 13
7459.250 5
7459.660 9
7460.070 11
7460.480 8
7460.891 7
7461.301 10
7461.711 11
7462.121 5
7462.531 9
7462.942 6
7463.352 8
7463.762 14
7464.173 10
7464.583 13
7464.993 9
7465.404 24
7465.814 19
7466.224 22
7466.635 20
7467.045 12
7467.455 12
7467.866 12
7468.276 11
7468.687 16
7469.097 13
7469.507 15
7469.918 22
7470.328 43
7470.739 54
7471.149 29
7471.560 34
7471.970 38
7472.381 25
7472.791 21
7473.202 30
7473.612 36
7474.023 33
7474.434 26
7474.844 22
7475.255 15
7475.665 10
7476.076 8
7476.487 7
7476.897 2
7477.308 4
7477.719 20
7478.129 16
7478.540 9
7478.951 6
7479.361 14
7479.772 12
7480.183 12
7480.594 7
7481.004 6
7481.415 5
7481.826 13
7482.237 6
7482.647 6
7483.058 9
7483.469 7
7483.880 2
7484.291 0
7484.702 3
7485.112 5
7485.523 4
7485.934 6
7486.345 8
7486.756 4
7487.167 7
7487.578 5
7487.989 8
7488.400 1
7488.811 5
7489.222 8
7489.633 13
7490.044 16
7490.455 10
7490.866 8
7491.277 3
7491.688 2
7492.099 8
7492.510 13
7492.921 4
7493.332 6
7493.743 6
7494.154 0
7494.566 1
7494.977 2
7495.388 13
7495.799 13
7496.210 9
7496.621 6
7497.033 4
7497.444 12
7497.855 4
7498.266 4
7498.677 4
7499.089 5
7499.500 6
7499.911 11
7500.322 7
7500.734 7
7501.145 9
7501.556 4
7501.968 8
7502.379 2
7502.790 3
7503.202 3
7503.613 3
7504.025 4
7504.436 6
7504.847 4
7505.259 6
7505.670 7
7506.082 5
7506.493 1
7506.905 6
7507.316 3
7507.728 6
7508.139 5
7508.551 3
7508.962 3
7509.374 3
7509.785 13
7510.197 15
7510.608 9
7511.020 14
7511.431 19
7511.843 3
7512.255 5
7512.666 5
7513.078 4
7513.490 4
7513.901 7
7514.313 2
7514.725 13
7515.136 7
7515.548 7
7515.960 4
7516.371 8
7516.783 6
7517.195 4
7517.607 9
7518.018 0
7518.430 3
7518.842 9
7519.254 11
7519.666 8
7520.077 5
7520.489 3
7520.901 7
7521.313 8
7521.725 5
7522.137 4
7522.549 6
7522.961 10
7523.372 12
7523.784 6
7524.196 6
7524.608 8
7525.020 11
7525.432 13
7525.844 13
7526.256 6
7526.668 6
7527.080 7
7527.492 9
7527.904 11
7528.316 12
7528.728 2
7529.140 8
7529.553 12
7529.965 6
7530.377 8
7530.789 5
7531.201 10
7531.613 9
7532.025 6
7532.437 4
7532.850 17
7533.262 19
7533.674 18
7534.086 15
7534.498 14
7534.911 15
7535.323 20
7535.735 21
7536.147 11
7536.560 17
7536.972 19
7537.384 18
7537.797 19
7538.209 10
7538.621 14
7539.034 12
7539.446 9
7539.858 10
7540.271 17
7540.683 23
7541.096 19
7541.508 27
7541.920 17
7542.333 30
7542.745 28
7543.158 30
7543.570 29
7543.983 25
7544.395 21
7544.808 15
7545.220 20
7545.633 23
7546.045 18
7546.458 8
7546.870 17
7547.283 16
7547.695 23
7548.108 26
7548.521 23
7548.933 22
7549.346 44
7549.759 40
7550.171 40
7550.584 39
7550.997 28
7551.409 31
7551.822 32
7552.235 34
7552.647 27
7553.060 45
7553.473 62
7553.886 48
7554.298 42
7554.711 61
7555.124 72
7555.537 65
7555.949 54
7556.362 58
7556.775 81
7557.188 88
7557.601 81
7558.014 108
7558.427 129
7558.839 136
7559.252 207
7559.665 271
7560.078 375
7560.491 585
7560.904 805
7561.317 1041
7561.730 1489
7562.143 1933
7562.556 2235
7562.969 2536
7563.382 2872
7563.795 3282
7564.208 3364
7564.621 3311
7565.034 3186
7565.447 2933
7565.860 2486
7566.273 2220
7566.686 1936
7567.100 1590
7567.513 1204
7567.926 898
7568.339 740
7568.752 584
7569.165 484
7569.578 355
7569.992 306
7570.405 238
7570.818 200
7571.231 172
7571.645 192
7572.058 183
7572.471 130
7572.884 106
7573.298 92
7573.711 79
7574.124 88
7574.537 98
7574.951 100
7575.364 79
7575.777 70
7576.191 61
7576.604 53
7577.018 42
7577.431 27
7577.844 25
7578.258 29
7578.671 26
7579.085 31
7579.498 44
7579.912 49
7580.325 27
7580.739 21
7581.152 25
7581.566 35
7581.979 29
7582.393 40
7582.806 37
7583.220 29
7583.633 28
7584.047 34
7584.460 33
7584.874 29
7585.288 30
7585.701 28
7586.115 20
7586.529 24
7586.942 35
7587.356 45
7587.770 36
7588.183 32
7588.597 37
7589.011 35
7589.424 27
7589.838 21
7590.252 14
7590.666 16
7591.079 11
7591.493 12
7591.907 18
7592.321 10
7592.735 9
7593.148 9
7593.562 12
7593.976 13
7594.390 17
7594.804 18
7595.218 16
7595.631 11
7596.045 16
7596.459 10
7596.873 14
7597.287 19
7597.701 17
7598.115 9
7598.529 22
7598.943 13
7599.357 11
7599.771 8
7600.185 5
7600.599 11
7601.013 9
7601.427 14
7601.841 15
7602.255 12
7602.669 13
7603.083 14
7603.498 19
7603.912 12
7604.326 14
7604.740 9
7605.154 8
7605.568 12
7605.982 7
7606.397 3
7606.811 11
7607.225 11
7607.639 10
7608.053 3
7608.468 12
7608.882 8
7609.296 6
7609.710 16
7610.125 14
7610.539 10
7610.953 7
7611.368 10
7611.782 1
7612.196 3
7612.611 7
7613.025 7
7613.439 13
7613.854 10
7614.268 10
7614.683 7
7615.097 9
7615.511 13
7615.926 13
7616.340 13
7616.755 5
7617.169 13
7617.584 17
7617.998 6
7618.413 10
7618.827 11
7619.242 14
7619.656 13
7620.071 13
7620.486 9
7620.900 11
7621.315 9
7621.729 4
7622.144 3
7622.559 5
7622.973 10
7623.388 6
7623.802 5
7624.217 9
7624.632 9
7625.047 7
7625.461 2
7625.876 4
7626.291 10
7626.705 9
7627.120 6
7627.535 6
7627.950 5
7628.364 6
7628.779 4
7629.194 5
7629.609 8
7630.024 4
7630.439 14
7630.853 10
7631.268 10
7631.683 10
7632.098 15
7632.513 18
7632.928 6
7633.343 6
7633.758 6
7634.173 7
7634.588 12
7635.002 7
7635.417 8
7635.832 5
7636.247 6
7636.662 15
7637.077 14
7637.492 17
7637.908 9
7638.323 12
7638.738 16
7639.153 13
7639.568 13
7639.983 11
7640.398 8
7640.813 19
7641.228 28
7641.643 28
7642.059 24
7642.474 20
7642.889 19
7643.304 12
7643.719 11
7644.134 23
7644.550 31
7644.965 32
7645.380 34
7645.795 41
7646.211 38
7646.626 34
7647.041 27
7647.457 24
7647.872 24
7648.287 20
7648.703 8
7649.118 8
7649.533 22
7649.949 26
7650.364 24
7650.779 15
7651.195 24
7651.610 15
7652.026 26
7652.441 21
7652.856 21
7653.272 17
7653.687 28
7654.103 21
7654.518 11
7654.934 7
7655.349 15
7655.765 19
7656.180 8
7656.596 18
7657.012 9
7657.427 22
7657.843 16
7658.258 25
7658.674 23
7659.090 18
7659.505 21
7659.921 24
7660.336 25
7660.752 16
7661.168 14
7661.583 18
7661.999 18
7662.415 23
7662.831 28
7663.246 24
7663.662 26
7664.078 29
7664.494 46
7664.909 56
7665.325 71
7665.741 56
7666.157 83
7666.573 93
7666.988 86
7667.404 111
7667.820 126
7668.236 104
7668.652 111
7669.068 83
7669.484 83
7669.899 86
7670.315 73
7670.731 76
7671.147 49
7671.563 52
7671.979 64
7672.395 48
7672.811 53
7673.227 57
7673.643 57
7674.059 69
7674.475 80
7674.891 61
7675.307 52
7675.723 56
7676.139 70
7676.556 51
7676.972 61
7677.388 55
7677.804 54
7678.220 56
7678.636 44
7679.052 26
7679.469 29
7679.885 20
7680.301 15
7680.717 19
7681.133 14
7681.550 6
7681.966 13
7682.382 21
7682.798 14
7683.215 10
7683.631 13
7684.047 23
7684.463 26
7684.880 13
7685.296 10
7685.712 6
7686.129 10
7686.545 8
7686.961 8
7687.378 26
7687.794 19
7688.211 12
7688.627 10
7689.043 16
7689.460 18
7689.876 14
7690.293 6
7690.709 14
7691.126 27
7691.542 17
7691.959 17
7692.375 12
7692.792 15
7693.208 6
7693.625 6
7694.042 6
7694.458 11
7694.875 14
7695.291 20
7695.708 14
7696.124 2
7696.541 11
7696.958 17
7697.374 14
7697.791 20
7698.208 16
7698.624 10
7699.041 10
7699.458 10
7699.875 8
7700.291 7
7700.708 12
7701.125 15
7701.542 8
7701.958 7
7702.375 11
7702.792 8
7703.209 10
7703.626 6
7704.042 4
7704.459 8
7704.876 3
7705.293 9
7705.710 2
7706.127 12
7706.544 8
7706.961 9
7707.377 23
7707.794 15
7708.211 18
7708.628 10
7709.045 8
7709.462 4
7709.879 5
7710.296 2
7710.713 10
7711.130 9
7711.547 7
7711.964 5
7712.381 2
7712.799 9
7713.216 16
7713.633 12
7714.050 11
7714.467 14
7714.884 10
7715.301 6
7715.718 10
7716.135 5
7716.553 1
7716.970 3
7717.387 1
7717.804 11
7718.221 13
7718.639 10
7719.056 2
7719.473 4
7719.890 3
7720.308 1
7720.725 8
7721.142 6
7721.560 9
7721.977 7
7722.394 5
7722.812 9
7723.229 2
7723.646 1
7724.064 9
7724.481 3
7724.898 11
7725.316 9
7725.733 4
7726.151 3
7726.568 10
7726.986 7
7727.403 4
7727.821 0
7728.238 1
7728.656 8
7729.073 7
7729.491 9
7729.908 8
7730.326 5
7730.743 7
7731.161 3
7731.578 11
7731.996 16
7732.414 18
7732.831 7
7733.249 13
7733.666 11
7734.084 6
7734.502 4
7734.919 4
7735.337 5
7735.755 4
7736.172 4
7736.590 5
7737.008 8
7737.426 7
7737.843 5
7738.261 7
7738.679 4
7739.097 7
7739.514 9
7739.932 6
7740.350 8
7740.768 11
7741.186 1
7741.604 6
7742.021 3
7742.439 10
7742.857 5
7743.275 1
7743.693 2
7744.111 5
7744.529 3
7744.947 6
7745.365 4
7745.783 10
7746.201 11
7746.619 2
7747.037 7
7747.455 10
7747.873 9
7748.291 10
7748.709 11
7749.127 5
7749.545 10
7749.963 4
7750.381 5
7750.799 4
7751.217 5
7751.635 6
7752.053 5
7752.472 6
7752.890 5
7753.308 3
7753.726 5
7754.144 3
7754.562 10
7754.981 7
7755.399 5
7755.817 6
7756.235 7
7756.654 5
7757.072 8
7757.490 7
7757.908 7
7758.327 5
7758.745 8
7759.163 8
7759.582 2
7760.000 5
7760.418 9
7760.837 4
7761.255 4
7761.674 10
7762.092 8
7762.510 10
7762.929 7
7763.347 11
7763.766 8
7764.184 13
7764.603 19
7765.021 15
7765.440 18
7765.858 27
7766.277 15
7766.695 15
7767.114 20
7767.532 15
7767.951 15
7768.369 9
7768.788 9
7769.207 11
7769.625 21
7770.044 13
7770.462 6
7770.881 16
7771.300 21
7771.718 11
7772.137 15
7772.556 21
7772.974 16
7773.393 12
7773.812 2
7774.231 13
7774.649 12
7775.068 9
7775.487 4
7775.906 4
7776.324 11
7776.743 9
7777.162 4
7777.581 5
7778.000 7
7778.418 11
7778.837 7
7779.256 7
7779.675 9
7780.094 7
7780.513 11
7780.932 10
7781.351 10
7781.770 19
7782.189 25
7782.607 16
7783.026 17
7783.445 9
7783.864 6
7784.283 6
7784.702 8
7785.121 6
7785.540 2
7785.960 8
7786.379 2
7786.798 5
7787.217 12
7787.636 11
7788.055 13
7788.474 11
7788.893 8
7789.312 9
7789.731 10
7790.151 4
7790.570 4
7790.989 3
7791.408 3
7791.827 11
7792.247 6
7792.666 6
7793.085 0
7793.504 6
7793.923 2
7794.343 4
7794.762 7
7795.181 10
7795.601 9
7796.020 6
7796.439 1
7796.859 6
7797.278 1
7797.697 0
7798.117 3
7798.536 4
7798.955 2
7799.375 1
7799.794 5
7800.214 4
7800.633 1
7801.053 0
7801.472 5
7801.892 4
7802.311 2
7802.731 16
7803.150 10
7803.570 6
7803.989 2
7804.409 4
7804.828 5
7805.248 5
7805.667 12
7806.087 15
7806.506 7
7806.926 4
7807.346 12
7807.765 13
7808.185 13
7808.605 13
7809.024 8
7809.444 8
7809.864 11
7810.283 16
7810.703 10
7811.123 16
7811.543 12
7811.962 14
7812.382 10
7812.802 7
7813.222 4
7813.641 11
7814.061 7
7814.481 10
7814.901 15
7815.321 3
7815.740 9
7816.160 5
7816.580 4
7817.000 7
7817.420 4
7817.840 7
7818.260 3
7818.680 7
7819.100 7
7819.520 4
7819.940 2
7820.359 8
7820.779 3
7821.199 1
7821.619 9
7822.039 9
7822.460 8
7822.880 13
7823.300 9
7823.720 11
7824.140 3
7824.560 6
7824.980 9
7825.400 9
7825.820 8
7826.240 10
7826.660 14
7827.081 16
7827.501 9
7827.921 6
7828.341 6
7828.761 2
7829.181 12
7829.602 11
7830.022 7
7830.442 7
7830.862 8
7831.283 6
7831.703 3
7832.123 3
7832.543 5
7832.964 5
7833.384 14
7833.804 14
7834.225 14
7834.645 11
7835.066 10
7835.486 12
7835.906 11
7836.327 16
7836.747 15
7837.167 8
7837.588 7
7838.008 5
7838.429 5
7838.849 3
7839.270 2
7839.690 1
7840.111 5
7840.531 1
7840.952 5
7841.372 5
7841.793 9
7842.213 5
7842.634 5
7843.055 6
7843.475 5
7843.896 5
7844.316 2
7844.737 2
7845.158 3
7845.578 2
7845.999 5
7846.420 11
7846.840 1
7847.261 6
7847.682 7
7848.102 1
7848.523 5
7848.944 1
7849.365 4
7849.785 8
7850.206 14
7850.627 13
7851.048 13
7851.468 15
7851.889 8
7852.310 4
7852.731 6
7853.152 17
7853.573 10
7853.994 7
7854.414 5
7854.835 2
7855.256 15
7855.677 8
7856.098 9
7856.519 12
7856.940 10
7857.361 23
7857.782 12
7858.203 6
7858.624 3
7859.045 6
7859.466 5
7859.887 7
7860.308 10
7860.729 10
7861.150 5
7861.571 3
7861.992 3
7862.413 6
7862.834 5
7863.256 4
7863.677 7
7864.098 5
7864.519 4
7864.940 1
7865.361 5
7865.782 11
7866.204 11
7866.625 5
7867.046 5
7867.467 6
7867.889 8
7868.310 7
7868.731 9
7869.152 13
7869.574 5
7869.995 1
7870.416 3
7870.838 2
7871.259 15
7871.680 12
7872.102 7
7872.523 10
7872.944 7
7873.366 9
7873.787 9
7874.209 7
7874.630 3
7875.051 4
7875.473 6
7875.894 10
7876.316 4
7876.737 11
7877.159 12
7877.580 10
7878.002 10
7878.423 8
7878.845 5
7879.266 4
7879.688 7
7880.110 9
7880.531 1
7880.953 1
7881.374 7
7881.796 5
7882.218 6
7882.639 1
7883.061 8
7883.483 14
7883.904 7
7884.326 8
7884.748 8
7885.169 7
7885.591 8
7886.013 5
7886.434 9
7886.856 7
7887.278 15
7887.700 9
7888.122 11
7888.543 7
7888.965 7
7889.387 7
7889.809 21
7890.231 7
7890.652 9
7891.074 6
7891.496 2
7891.918 3
7892.340 4
7892.762 9
7893.184 10
7893.606 5
7894.028 6
7894.450 2
7894.872 8
7895.294 9
7895.716 11
7896.138 8
7896.560 8
7896.982 11
7897.404 6
7897.826 8
7898.248 5
7898.670 8
7899.092 7
7899.514 9
7899.936 6
7900.358 14
7900.780 11
7901.202 11
7901.625 5
7902.047 7
7902.469 9
7902.891 7
7903.313 7
7903.735 7
7904.158 2
7904.580 7
7905.002 10
7905.424 10
7905.847 11
7906.269 10
7906.691 8
7907.114 3
7907.536 8
7907.958 8
7908.380 13
7908.803 9
7909.225 15
7909.648 15
7910.070 12
7910.492 16
7910.915 10
7911.337 14
7911.759 16
7912.182 19
7912.604 25
7913.027 23
7913.449 32
7913.872 25
7914.294 20
7914.717 23
7915.139 23
7915.562 11
7915.984 12
7916.407 13
7916.829 6
7917.252 16
7917.674 5
7918.097 7
7918.520 9
7918.942 16
7919.365 28
7919.788 17
7920.210 17
7920.633 10
7921.055 16
7921.478 18
7921.901 16
7922.324 9
7922.746 14
7923.169 23
7923.592 31
7924.014 24
7924.437 14
7924.860 21
7925.283 22
7925.706 24
7926.128 26
7926.551 23
7926.974 26
7927.397 23
7927.820 28
7928.242 29
7928.665 26
7929.088 32
7929.511 45
7929.934 54
7930.357 83
7930.780 156
7931.203 222
7931.626 275
7932.049 317
7932.472 329
7932.895 363
7933.318 448
7933.741 513
7934.164 583
7934.587 616
7935.010 582
7935.433 516
7935.856 505
7936.279 430
7936.702 336
7937.125 251
7937.548 216
7937.971 203
7938.394 149
7938.818 130
7939.241 98
7939.664 69
7940.087 66
7940.510 51
7940.933 44
7941.357 46
7941.780 34
7942.203 46
7942.626 49
7943.050 70
7943.473 41
7943.896 47
7944.319 34
7944.743 31
7945.166 27
7945.589 28
7946.013 16
7946.436 20
7946.859 35
7947.283 38
7947.706 30
7948.129 34
7948.553 18
7948.976 11
7949.400 14
7949.823 16
7950.247 16
7950.670 5
7951.093 7
7951.517 13
7951.940 17
7952.364 22
7952.787 18
7953.211 25
7953.634 25
7954.058 19
7954.482 20
7954.905 20
7955.329 18
7955.752 28
7956.176 39
7956.600 35
7957.023 20
7957.447 18
7957.870 23
7958.294 14
7958.718 28
7959.141 36
7959.565 19
7959.989 19
7960.413 23
7960.836 19
7961.260 26
7961.684 16
7962.108 8
7962.531 11
7962.955 14
7963.379 23
7963.803 16
7964.226 14
7964.650 9
7965.074 9
7965.498 23
7965.922 23
7966.346 12
7966.770 16
7967.193 14
7967.617 6
7968.041 11
7968.465 4
7968.889 13
7969.313 15
7969.737 7
7970.161 5
7970.585 6
7971.009 13
7971.433 12
7971.857 12
7972.281 9
7972.705 6
7973.129 5
7973.553 3
7973.977 8
7974.401 4
7974.826 12
7975.250 13
7975.674 9
7976.098 7
7976.522 19
7976.946 19
7977.370 15
7977.794 18
7978.219 9
7978.643 15
7979.067 8
7979.491 15
7979.916 16
7980.340 16
7980.764 18
7981.188 7
7981.613 8
7982.037 8
7982.461 1
7982.885 3
7983.310 1
7983.734 11
7984.158 9
7984.583 4
7985.007 4
7985.432 3
7985.856 1
7986.280 8
7986.705 4
7987.129 6
7987.554 6
7987.978 7
7988.403 3
7988.827 3
7989.251 12
7989.676 5
7990.100 12
7990.525 9
7990.950 9
7991.374 16
7991.799 13
7992.223 7
7992.648 6
7993.072 20
7993.497 19
7993.922 15
7994.346 12
7994.771 12
7995.195 18
7995.620 29
7996.045 19
7996.469 13
7996.894 9
7997.319 4
7997.743 5
7998.168 5
7998.593 4
7999.018 2
7999.442 2
7999.867 4
8000.292 8
8000.717 8
8001.142 5
8001.566 6
8001.991 3
8002.416 8
8002.841 6
8003.266 11
8003.691 9
8004.115 13
8004.540 9
8004.965 10
8005.390 6
8005.815 12
8006.240 3
8006.665 4
8007.090 8
8007.515 4
8007.940 4
8008.365 2
8008.790 3
8009.215 3
8009.640 9
8010.065 8
8010.490 8
8010.915 7
8011.340 10
8011.765 11
8012.190 10
8012.615 11
8013.040 8
8013.465 15
8013.891 13
8014.316 11
8014.741 21
8015.166 26
8015.591 18
8016.016 21
8016.442 5
8016.867 6
8017.292 8
8017.717 9
8018.143 4
8018.568 4
8018.993 4
8019.418 4
8019.844 11
8020.269 5
8020.694 8
8021.120 1
8021.545 2
8021.970 9
8022.396 13
8022.821 9
8023.246 4
8023.672 5
8024.097 3
8024.523 3
8024.948 9
8025.374 7
8025.799 1
8026.224 1
8026.650 5
8027.075 7
8027.501 7
8027.926 11
8028.352 11
8028.777 7
8029.203 3
8029.629 3
8030.054 12
8030.480 11
8030.905 11
8031.331 13
8031.756 5
8032.182 8
8032.608 12
8033.033 9
8033.459 6
8033.885 11
8034.310 19
8034.736 21
8035.162 17
8035.587 19
8036.013 27
8036.439 25
8036.865 29
8037.290 27
8037.716 24
8038.142 29
8038.568 29
8038.993 18
8039.419 16
8039.845 12
8040.271 14
8040.697 14
8041.123 24
8041.549 32
8041.974 27
8042.400 23
8042.826 27
8043.252 21
8043.678 16
8044.104 20
8044.530 15
8044.956 18
8045.382 9
8045.808 7
8046.234 15
8046.660 21
8047.086 14
8047.512 15
8047.938 17
8048.364 8
8048.790 15
8049.216 9
8049.642 13
8050.068 8
8050.494 15
8050.920 7
8051.347 9
8051.773 11
8052.199 5
8052.625 5
8053.051 3
8053.477 5
8053.904 6
8054.330 15
8054.756 11
8055.182 12
8055.608 18
8056.035 7
8056.461 4
8056.887 2
8057.314 10
8057.740 14
8058.166 4
8058.592 1
8059.019 9
8059.445 9
8059.871 3
8060.298 4
8060.724 0
8061.151 4
8061.577 6
8062.003 5
8062.430 6
8062.856 5
8063.283 4
8063.709 11
8064.136 6
8064.562 3
8064.989 2
8065.415 8
8065.842 6
8066.268 2
8066.695 5
8067.121 13
8067.548 9
8067.974 7
8068.401 9
8068.827 5
8069.254 7
8069.681 3
8070.107 4
8070.534 13
8070.961 6
8071.387 2
8071.814 4
8072.241 5
8072.667 2
8073.094 5
8073.521 8
8073.947 7
8074.374 2
8074.801 9
8075.228 13
8075.654 8
8076.081 2
8076.508 6
8076.935 14
8077.362 8
8077.788 6
8078.215 10
8078.642 7
8079.069 8
8079.496 9
8079.923 1
8080.350 16
8080.777 12
8081.203 8
8081.630 9
8082.057 2
8082.484 8
8082.911 5
8083.338 7
8083.765 3
8084.192 8
8084.619 5
8085.046 11
8085.473 10
8085.900 4
8086.327 8
8086.754 6
8087.181 5
8087.609 6
8088.036 3
8088.463 5
8088.890 1
8089.317 0
8089.744 1
8090.171 1
8090.598 4
8091.026 3
8091.453 6
8091.880 7
8092.307 4
8092.734 6
8093.162 10
8093.589 5
8094.016 10
8094.443 3
8094.871 1
8095.298 5
8095.725 5
8096.153 4
8096.580 8
8097.007 19
8097.435 9
8097.862 6
8098.289 5
8098.717 6
8099.144 6
8099.572 9
8099.999 6
8100.426 6
8100.854 3
8101.281 5
8101.709 7
8102.136 9
8102.564 9
8102.991 6
8103.419 3
8103.846 4
8104.274 1
8104.701 3
8105.129 4
8105.556 8
8105.984 5
8106.411 5
8106.839 1
8107.267 4
8107.694 3
8108.122 4
8108.550 6
8108.977 7
8109.405 10
8109.833 6
8110.260 2
8110.688 1
8111.116 12
8111.543 11
8111.971 8
8112.399 7
8112.827 6
8113.254 5
8113.682 8
8114.110 12
8114.538 4
8114.965 4
8115.393 5
8115.821 6
8116.249 6
8116.677 6
8117.105 3
8117.533 14
8117.960 5
8118.388 6
8118.816 4
8119.244 4
8119.672 8
8120.100 7
8120.528 2
8120.956 7
8121.384 3
8121.812 3
8122.240 5
8122.668 2
8123.096 2
8123.524 4
8123.952 2
8124.380 7
8124.808 2
8125.236 12
8125.664 4
8126.092 5
8126.521 6
8126.949 3
8127.377 0
8127.805 1
8128.233 1
8128.661 5
8129.089 5
8129.518 5
8129.946 6
8130.374 1
8130.802 1
8131.230 1
8131.659 10
8132.087 7
8132.515 4
8132.944 3
8133.372 5
8133.800 6
8134.228 4
8134.657 7
8135.085 8
8135.513 7
8135.942 7
8136.370 3
8136.799 5
8137.227 4
8137.655 6
8138.084 5
8138.512 2
8138.941 3
8139.369 2
8139.798 2
8140.226 11
8140.655 12
8141.083 5
8141.512 6
8141.940 6
8142.369 4
8142.797 4
8143.226 4
8143.654 5
8144.083 3
8144.511 4
8144.940 8
8145.369 8
8145.797 6
8146.226 11
8146.654 6
8147.083 7
8147.512 3
8147.940 3
8148.369 2
8148.798 3
8149.227 5
8149.655 1
8150.084 6
8150.513 4
8150.942 3
8151.370 8
8151.799 6
8152.228 7
8152.657 8
8153.085 9
8153.514 5
8153.943 4
8154.372 10
8154.801 4
8155.230 2
8155.659 6
8156.087 2
8156.516 5
8156.945 6
8157.374 8
8157.803 4
8158.232 6
8158.661 4
8159.090 1
8159.519 11
8159.948 9
8160.377 3
8160.806 7
8161.235 5
8161.664 8
8162.093 5
8162.522 3
8162.951 3
8163.380 3
8163.809 4
8164.238 4
8164.668 3
8165.097 2
8165.526 2
8165.955 5
8166.384 9
8166.813 8
8167.243 11
8167.672 7
8168.101 6
8168.530 7
8168.959 7
8169.389 2
8169.818 7
8170.247 5
8170.676 4
8171.106 4
8171.535 2
8171.964 4
8172.394 4
8172.823 2
8173.252 5
8173.682 5
8174.111 1
8174.540 1
8174.970 0
8175.399 3
8175.829 3
8176.258 5
8176.687 6
8177.117 4
8177.546 4
8177.976 5
8178.405 6
8178.835 3
8179.264 3
8179.694 1
8180.123 1
8180.553 2
8180.982 3
8181.412 1
8181.841 3
8182.271 6
8182.701 5
8183.130 8
8183.560 9
8183.989 7
8184.419 3
8184.849 0
8185.278 8
8185.708 4
8186.138 3
8186.567 1
8186.997 2
8187.427 1
8187.857 2
8188.286 0
8188.716 2
8189.146 3
8189.576 6
8190.005 12
8190.435 8
8190.865 6
8191.295 11
8191.725 11
8192.154 8
8192.584 5
8193.014 8
8193.444 5
8193.874 6
8194.304 11
8194.734 16
8195.164 6
8195.594 2
8196.023 2
8196.453 3
8196.883 3
8197.313 1
8197.743 0
8198.173 5
8198.603 3
8199.033 7
8199.463 5
8199.893 1
8200.323 1
8200.754 3
8201.184 4
8201.614 17
8202.044 15
8202.474 17
8202.904 12
8203.334 6
8203.764 11
8204.194 12
8204.625 6
8205.055 0
8205.485 4
8205.915 5
8206.345 7
8206.776 4
8207.206 5
8207.636 8
8208.066 7
8208.497 0
8208.927 3
8209.357 3
8209.787 1
8210.218 2
8210.648 6
8211.078 6
8211.509 2
8211.939 2
8212.369 8
8212.800 5
8213.230 6
8213.661 3
8214.091 8
8214.522 2
8214.952 2
8215.382 4
8215.813 7
8216.243 4
8216.674 5
8217.104 3
8217.535 1
8217.965 1
8218.396 0
8218.826 2
8219.257 9
8219.687 4
8220.118 4
8220.549 6
8220.979 6
8221.410 8
8221.840 1
8222.271 2
8222.702 4
8223.132 5
8223.563 6
8223.994 5
8224.424 3
8224.855 1
8225.286 1
8225.716 1
8226.147 4
8226.578 2
8227.009 1
8227.439 2
8227.870 5
8228.301 8
8228.732 9
8229.163 9
8229.593 5
8230.024 4
8230.455 1
8230.886 8
8231.317 1
8231.748 6
8232.179 4
8232.609 1
8233.040 0
8233.471 0
8233.902 3
8234.333 7
8234.764 8
8235.195 13
8235.626 6
8236.057 7
8236.488 6
8236.919 6
8237.350 1
8237.781 4
8238.212 4
8238.643 6
8239.074 3
8239.505 1
8239.936 3
8240.368 3
8240.799 0
8241.230 2
8241.661 4
8242.092 4
8242.523 6
8242.954 3
8243.386 1
8243.817 1
8244.248 4
8244.679 10
8245.110 8
8245.542 2
8245.973 2
8246.404 1
8246.835 0
8247.267 7
8247.698 4
8248.129 5
8248.561 6
8248.992 2
8249.423 6
8249.855 3
8250.286 4
8250.717 3
8251.149 6
8251.580 5
8252.012 8
8252.443 2
8252.874 0
8253.306 5
8253.737 6
8254.169 6
8254.600 1
8255.032 1
8255.463 1
8255.895 0
8256.326 2
8256.758 1
8257.189 2
8257.621 2
8258.052 1
8258.484 1
8258.916 6
8259.347 3
8259.779 4
8260.210 6
8260.642 4
8261.074 13
8261.505 2
8261.937 0
8262.369 4
8262.800 8
8263.232 6
8263.664 5
8264.095 2
8264.527 4
8264.959 3
8265.391 2
8265.822 5
8266.254 8
8266.686 12
8267.118 5
8267.550 3
8267.981 5
8268.413 3
8268.845 8
8269.277 9
8269.709 6
8270.141 2
8270.573 3
8271.004 3
8271.436 2
8271.868 1
8272.300 5
8272.732 2
8273.164 1
8273.596 1
8274.028 6
8274.460 1
8274.892 0
8275.324 1
8275.756 8
8276.188 3
8276.620 2
8277.052 1
8277.484 2
8277.916 9
8278.349 2
8278.781 2
8279.213 3
8279.645 2
8280.077 5
8280.509 5
8280.941 4
8281.373 3
8281.806 3
8282.238 1
8282.670 2
8283.102 4
8283.535 1
8283.967 1
8284.399 0
8284.831 1
8285.264 6
8285.696 12
8286.128 6
8286.560 3
8286.993 2
8287.425 9
8287.857 10
8288.290 10
8288.722 3
8289.154 7
8289.587 5
8290.019 17
8290.452 15
8290.884 10
8291.317 2
8291.749 0
8292.181 0
8292.614 4
8293.046 2
8293.479 10
8293.911 11
8294.344 7
8294.776 7
8295.209 8
8295.641 3
8296.074 4
8296.507 6
8296.939 7
8297.372 3
8297.804 8
8298.237 7
8298.670 5
8299.102 6
8299.535 4
8299.968 5
8300.400 2
8300.833 3
8301.266 6
8301.698 5
8302.131 6
8302.564 10
8302.996 12
8303.429 10
8303.862 16
8304.295 4
8304.727 7
8305.160 4
8305.593 4
8306.026 6
8306.459 2
8306.892 2
8307.324 6
8307.757 4
8308.190 1
8308.623 5
8309.056 6
8309.489 9
8309.922 11
8310.355 5
8310.788 5
8311.221 5
8311.654 4
8312.086 5
8312.519 2
8312.952 1
8313.385 9
8313.818 15
8314.252 9
8314.685 9
8315.118 7
8315.551 4
8315.984 1
8316.417 1
8316.850 3
8317.283 5
8317.716 6
8318.149 4
8318.582 3
8319.016 2
8319.449 5
8319.882 6
8320.315 6
8320.748 7
8321.182 1
8321.615 4
8322.048 3
8322.481 0
8322.914 0
8323.348 0
8323.781 5
8324.214 2
8324.648 2
8325.081 0
8325.514 10
8325.948 8
8326.381 4
8326.814 3
8327.248 5
8327.681 4
8328.114 3
8328.548 12
8328.981 9
8329.415 6
8329.848 2
8330.282 13
8330.715 6
8331.148 4
8331.582 3
8332.015 2
8332.449 2
8332.882 4
8333.316 2
8333.749 0
8334.183 6
8334.617 1
8335.050 6
8335.484 2
8335.917 0
8336.351 1
8336.785 5
8337.218 0
8337.652 6
8338.085 9
8338.519 8
8338.953 7
8339.386 7
8339.820 8
8340.254 4
8340.688 7
8341.121 3
8341.555 2
8341.989 3
8342.423 1
8342.856 3
8343.290 4
8343.724 2
8344.158 4
8344.592 7
8345.025 8
8345.459 2
8345.893 0
8346.327 3
8346.761 8
8347.195 4
8347.629 1
8348.062 1
8348.496 0
8348.930 3
8349.364 4
8349.798 3
8350.232 2
8350.666 0
8351.100 3
8351.534 0
8351.968 3
8352.402 4
8352.836 3
8353.270 1
8353.704 2
8354.138 6
8354.572 1
8355.007 3
8355.441 1
8355.875 1
8356.309 4
8356.743 8
8357.177 7
8357.611 10
8358.046 2
8358.480 5
8358.914 4
8359.348 4
8359.782 5
8360.217 12
8360.651 8
8361.085 8
8361.519 2
8361.954 2
8362.388 9
8362.822 7
8363.256 1
8363.691 3
8364.125 6
8364.559 3
8364.994 6
8365.428 2
8365.862 0
8366.297 4
8366.731 3
8367.166 5
8367.600 0
8368.034 0
8368.469 2
8368.903 3
8369.338 5
8369.772 1
8370.207 2
8370.641 4
8371.076 6
8371.510 10
8371.945 5
8372.379 3
8372.814 3
8373.248 4
8373.683 4
8374.118 5
8374.552 3
8374.987 6
8375.421 6
8375.856 3
8376.291 2
8376.725 1
8377.160 4
8377.595 4
8378.029 3
8378.464 1
8378.899 1
8379.334 5
8379.768 4
8380.203 1
8380.638 2
8381.073 7
8381.507 9
8381.942 2
8382.377 4
8382.812 7
8383.247 2
8383.681 2
8384.116 1
8384.551 1
8384.986 2
8385.421 2
8385.856 2
8386.291 2
8386.726 1
8387.160 8
8387.595 17
8388.030 17
8388.465 16
8388.900 5
8389.335 0
8389.770 2
8390.205 2
8390.640 4
8391.075 10
8391.510 4
8391.945 0
8392.380 6
8392.815 10
8393.251 8
8393.686 10
8394.121 14
8394.556 3
8394.991 6
8395.426 6
8395.861 5
8396.296 2
8396.732 2
8397.167 3
8397.602 3
8398.037 1
8398.472 10
8398.908 8
8399.343 11
8399.778 12
8400.213 8
8400.649 2
8401.084 2
8401.519 9
8401.955 9
8402.390 4
8402.825 7
8403.261 1
8403.696 6
8404.131 7
8404.567 4
8405.002 6
8405.437 1
8405.873 3
8406.308 3
8406.744 8
8407.179 12
8407.615 4
8408.050 14
8408.485 15
8408.921 10
8409.356 12
8409.792 10
8410.228 6
8410.663 1
8411.099 3
8411.534 2
8411.970 6
8412.405 8
8412.841 8
8413.276 8
8413.712 10
8414.148 2
8414.583 1
8415.019 4
8415.455 4
8415.890 4
8416.326 1
8416.762 3
8417.197 4
8417.633 2
8418.069 2
8418.505 7
8418.940 4
8419.376 3
8419.812 3
8420.248 4
8420.683 14
8421.119 4
8421.555 9
8421.991 7
8422.427 10
8422.863 9
8423.298 5
8423.734 3
8424.170 6
8424.606 10
8425.042 6
8425.478 3
8425.914 5
8426.350 1
8426.786 6
8427.222 9
8427.658 7
8428.094 7
8428.530 8
8428.966 9
8429.402 3
8429.838 2
8430.274 0
8430.710 1
8431.146 3
8431.582 3
8432.018 6
8432.454 4
8432.890 1
8433.326 1
8433.762 1
8434.199 9
8434.635 7
8435.071 2
8435.507 5
8435.943 6
8436.379 6
8436.816 17
8437.252 17
8437.688 14
8438.124 7
8438.561 9
8438.997 9
8439.433 11
8439.869 10
8440.306 3
8440.742 3
8441.178 10
8441.615 8
8442.051 8
8442.487 13
8442.924 5
8443.360 6
8443.796 2
8444.233 4
8444.669 5
8445.106 14
8445.542 19
8445.979 13
8446.415 9
8446.852 9
8447.288 19
8447.725 6
8448.161 11
8448.598 12
8449.034 11
8449.471 12
8449.907 14
8450.344 18
8450.780 20
8451.217 15
8451.653 5
8452.090 5
8452.527 7
8452.963 4
8453.400 2
8453.837 10
8454.273 7
8454.710 5
8455.147 6
8455.583 5
8456.020 12
8456.457 10
8456.893 7
8457.330 5
8457.767 6
8458.204 10
8458.640 8
8459.077 25
8459.514 15
8459.951 10
8460.388 7
8460.824 9
8461.261 9
8461.698 4
8462.135 10
8462.572 13
8463.009 10
8463.446 9
8463.883 8
8464.320 18
8464.756 22
8465.193 20
8465.630 16
8466.067 12
8466.504 14
8466.941 19
8467.378 33
8467.815 22
8468.252 15
8468.689 22
8469.126 25
8469.563 33
8470.000 44
8470.438 53
8470.875 79
8471.312 61
8471.749 68
8472.186 96
8472.623 139
8473.060 230
8473.497 315
8473.935 373
8474.372 534
8474.809 670
8475.246 792
8475.683 954
8476.121 962
8476.558 885
8476.995 826
8477.432 758
8477.870 719
8478.307 651
8478.744 539
8479.181 422
8479.619 329
8480.056 257
8480.493 186
8480.931 135
8481.368 94
8481.806 75
8482.243 73
8482.680 55
8483.118 44
8483.555 36
8483.993 45
8484.430 64
8484.867 67
8485.305 65
8485.742 45
8486.180 32
8486.617 37
8487.055 29
8487.492 20
8487.930 17
8488.367 10
8488.805 32
8489.243 26
8489.680 23
8490.118 13
8490.555 18
8490.993 17
8491.431 20
8491.868 21
8492.306 17
8492.743 16
8493.181 15
8493.619 11
8494.057 17
8494.494 25
8494.932 14
8495.370 6
8495.807 16
8496.245 10
8496.683 9
8497.121 9
8497.558 18
8497.996 16
8498.434 9
8498.872 13
8499.310 18
8499.747 16
8500.185 12
8500.623 13
8501.061 17
8501.499 22
8501.937 15
8502.375 4
8502.813 5
8503.251 5
8503.688 12
8504.126 8
8504.564 18
8505.002 25
8505.440 24
8505.878 15
8506.316 14
8506.754 20
8507.192 27
8507.630 29
8508.068 22
8508.506 12
8508.945 8
8509.383 10
8509.821 10
8510.259 3
8510.697 5
8511.135 4
8511.573 7
8512.011 3
8512.450 3
8512.888 16
8513.326 13
8513.764 13
8514.202 10
8514.640 7
8515.079 9
8515.517 15
8515.955 13
8516.393 10
8516.832 3
8517.270 10
8517.708 9
8518.147 3
8518.585 13
8519.023 5
8519.462 2
8519.900 10
8520.338 19
8520.777 12
8521.215 10
8521.653 8
8522.092 9
8522.530 5
8522.969 4
8523.407 6
8523.846 13
8524.284 9
8524.723 5
8525.161 4
8525.600 4
8526.038 4
8526.477 3
8526.915 3
8527.354 3
8527.792 8
8528.231 10
8528.669 4
8529.108 4
8529.547 6
8529.985 2
8530.424 5
8530.862 8
8531.301 5
8531.740 2
8532.178 3
8532.617 4
8533.056 11
8533.494 8
8533.933 12
8534.372 11
8534.811 9
8535.249 4
8535.688 2
8536.127 3
8536.566 1
8537.004 1
8537.443 3
8537.882 3
8538.321 7
8538.760 7
8539.199 9
8539.637 4
8540.076 11
8540.515 14
8540.954 14
8541.393 11
8541.832 12
8542.271 9
8542.710 2
8543.149 1
8543.588 6
8544.027 7
8544.466 7
8544.905 4
8545.344 4
8545.783 2
8546.222 3
8546.661 9
8547.100 6
8547.539 2
8547.978 4
8548.417 4
8548.856 5
8549.295 3
8549.734 5
8550.173 3
8550.613 3
8551.052 8
8551.491 7
8551.930 2
8552.369 5
8552.808 7
8553.248 3
8553.687 11
8554.126 3
8554.565 2
8555.005 5
8555.444 11
8555.883 16
8556.322 14
8556.762 10
8557.201 12
8557.640 2
8558.080 6
8558.519 12
8558.958 9
8559.398 4
8559.837 12
8560.277 20
8560.716 11
8561.155 9
8561.595 6
8562.034 15
8562.474 10
8562.913 21
8563.353 18
8563.792 11
8564.232 11
8564.671 6
8565.111 3
8565.550 6
8565.990 4
8566.429 7
8566.869 8
8567.308 17
8567.748 21
8568.188 14
8568.627 13
8569.067 9
8569.506 6
8569.946 12
8570.386 12
8570.825 12
8571.265 8
8571.705 11
8572.144 12
8572.584 10
8573.024 7
8573.464 16
8573.903 21
8574.343 26
8574.783 22
8575.223 8
8575.662 7
8576.102 15
8576.542 27
8576.982 22
8577.422 25
8577.861 30
8578.301 40
8578.741 45
8579.181 46
8579.621 59
8580.061 48
8580.501 47
8580.941 40
8581.381 35
8581.820 47
8582.260 43
8582.700 30
8583.140 21
8583.580 19
8584.020 16
8584.460 18
8584.900 26
8585.340 19
8585.780 20
8586.221 21
8586.661 13
8587.101 28
8587.541 28
8587.981 39
8588.421 29
8588.861 27
8589.301 8
8589.741 10
8590.182 17
8590.622 19
8591.062 10
8591.502 18
8591.942 10
8592.382 13
8592.823 11
8593.263 11
8593.703 14
8594.143 23
8594.584 16
8595.024 7
8595.464 7
8595.905 11
8596.345 8
8596.785 9
8597.226 9
8597.666 10
8598.106 10
8598.547 14
8598.987 6
8599.427 10
8599.868 10
8600.308 7
8600.749 10
8601.189 18
8601.630 21
8602.070 28
8602.510 18
8602.951 17
8603.391 13
8603.832 14
8604.272 7
8604.713 3
8605.154 3
8605.594 5
8606.035 7
8606.475 9
8606.916 8
8607.356 5
8607.797 1
8608.238 5
8608.678 4
8609.119 3
8609.560 14
8610.000 8
8610.441 2
8610.882 1
8611.322 10
8611.763 6
8612.204 4
8612.644 2
8613.085 7
8613.526 3
8613.967 1
8614.407 1
8614.848 3
8615.289 3
8615.730 5
8616.171 11
8616.612 12
8617.052 4
8617.493 6
8617.934 8
8618.375 5
8618.816 2
8619.257 0
8619.698 2
8620.139 7
8620.580 6
8621.020 6
8621.461 10
8621.902 9
8622.343 8
8622.784 8
8623.225 5
8623.666 5
8624.107 3
8624.548 5
8624.990 5
8625.431 6
8625.872 3
8626.313 4
8626.754 3
8627.195 7
8627.636 11
8628.077 14
8628.518 10
8628.959 7
8629.401 2
8629.842 2
8630.283 4
8630.724 4
8631.165 3
8631.607 2
8632.048 3
8632.489 5
8632.930 5
8633.372 3
8633.813 6
8634.254 7
8634.695 6
8635.137 11
8635.578 8
8636.019 6
8636.461 2
8636.902 1
8637.343 3
8637.785 2
8638.226 0
8638.668 6
8639.109 8
8639.550 4
8639.992 3
8640.433 4
8640.875 4
8641.316 4
8641.758 2
8642.199 8
8642.641 11
8643.082 9
8643.524 7
8643.965 4
8644.407 1
8644.848 4
8645.290 12
8645.731 13
8646.173 5
8646.615 9
8647.056 13
8647.498 13
8647.940 6
8648.381 6
8648.823 10
8649.264 13
8649.706 7
8650.148 5
8650.590 8
8651.031 11
8651.473 11
8651.915 3
8652.356 6
8652.798 9
8653.240 9
8653.682 3
8654.124 4
8654.565 6
8655.007 4
8655.449 1
8655.891 1
8656.333 0
8656.775 2
8657.216 3
8657.658 9
8658.100 3
8658.542 1
8658.984 1
8659.426 3
8659.868 4
8660.310 5
8660.752 5
8661.194 9
8661.636 6
8662.078 9
8662.520 5
8662.962 4
8663.404 3
8663.846 5
8664.288 9
8664.730 10
8665.172 5
8665.614 6
8666.056 7
8666.498 6
8666.940 5
8667.383 7
8667.825 8
8668.267 5
8668.709 4
8669.151 3
8669.593 2
8670.036 1
8670.478 5
8670.920 6
8671.362 3
8671.804 5
8672.247 6
8672.689 3
8673.131 3
8673.574 4
8674.016 1
8674.458 4
8674.900 4
8675.343 5
8675.785 4
8676.228 5
8676.670 5
8677.112 13
8677.555 15
8677.997 13
8678.439 12
8678.882 6
8679.324 5
8679.767 5
8680.209 8
8680.652 16
8681.094 6
8681.537 10
8681.979 15
8682.422 21
8682.864 18
8683.307 17
8683.749 8
8684.192 9
8684.634 8
8685.077 5
8685.520 8
8685.962 8
8686.405 6
8686.847 18
8687.290 14
8687.733 14
8688.175 14
8688.618 17
8689.061 16
8689.503 13
8689.946 17
8690.389 16
8690.832 14
8691.274 12
8691.717 17
8692.160 17
8692.603 25
8693.045 29
8693.488 21
8693.931 24
8694.374 28
8694.817 27
8695.259 35
8695.702 30
8696.145 22
8696.588 14
8697.031 9
8697.474 14
8697.917 14
8698.360 10
8698.803 13
8699.246 14
8699.689 9
8700.131 9
8700.574 7
8701.017 3
8701.460 8
8701.903 13
8702.346 20
8702.790 16
8703.233 8
8703.676 14
8704.119 10
8704.562 6
8705.005 7
8705.448 6
8705.891 8
8706.334 8
8706.777 4
8707.220 6
8707.664 8
8708.107 8
8708.550 3
8708.993 1
8709.436 3
8709.880 3
8710.323 4
8710.766 4
8711.209 1
8711.653 10
8712.096 20
8712.539 13
8712.982 13
8713.426 11
8713.869 8
8714.312 12
8714.756 9
8715.199 13
8715.642 8
8716.086 10
8716.529 11
8716.972 22
8717.416 18
8717.859 11
8718.303 3
8718.746 3
8719.190 5
8719.633 9
8720.077 16
8720.520 21
8720.964 12
8721.407 5
8721.851 10
8722.294 12
8722.738 10
8723.181 16
8723.625 12
8724.068 12
8724.512 13
8724.955 20
8725.399 22
8725.843 21
8726.286 15
8726.730 31
8727.174 24
8727.617 21
8728.061 12
8728.505 13
8728.948 18
8729.392 19
8729.836 17
8730.280 13
8730.723 18
8731.167 14
8731.611 18
8732.055 17
8732.498 17
8732.942 27
8733.386 27
8733.830 27
8734.274 31
8734.717 24
8735.161 21
8735.605 17
8736.049 17
8736.493 10
8736.937 11
8737.381 8
8737.825 21
8738.269 19
8738.713 18
8739.157 15
8739.600 22
8740.044 19
8740.488 39
8740.932 36
8741.376 27
8741.821 24
8742.265 25
8742.709 39
8743.153 51
8743.597 36
8744.041 36
8744.485 48
8744.929 53
8745.373 43
8745.817 33
8746.261 41
8746.706 45
8747.150 63
8747.594 66
8748.038 65
8748.482 62
8748.926 66
8749.371 58
8749.815 64
8750.259 75
8750.703 65
8751.148 64
8751.592 54
8752.036 51
8752.480 54
8752.925 75
8753.369 75
8753.813 91
8754.258 100
8754.702 93
8755.146 116
8755.591 118
8756.035 150
8756.480 171
8756.924 181
8757.368 230
8757.813 257
8758.257 316
8758.702 384
8759.146 476
8759.591 620
8760.035 814
8760.480 1093
8760.924 1462
8761.369 1812
8761.813 2261
8762.258 2876
8762.702 3496
8763.147 4181
8763.592 4606
8764.036 5040
8764.481 5420
8764.925 5752
8765.370 5916
8765.815 5717
8766.259 5373
8766.704 5061
8767.149 4738
8767.593 4301
8768.038 3830
8768.483 3300
8768.927 2820
8769.372 2400
8769.817 2066
8770.262 1735
8770.706 1418
8771.151 1145
8771.596 900
8772.041 736
8772.485 596
8772.930 463
8773.375 374
8773.820 275
8774.265 237
8774.710 210
8775.154 152
8775.599 128
8776.044 120
8776.489 117
8776.934 110
8777.379 84
8777.824 79
8778.269 88
8778.714 94
8779.159 84
8779.604 85
8780.049 90
8780.494 79
8780.939 72
8781.384 72
8781.829 64
8782.274 51
8782.719 41
8783.164 38
8783.609 31
8784.054 30
8784.499 26
8784.945 31
8785.390 35
8785.835 23
8786.280 15
8786.725 14
8787.170 25
8787.615 19
8788.061 13
8788.506 17
8788.951 20
8789.396 29
8789.842 23
8790.287 25
8790.732 22
8791.177 21
8791.623 19
8792.068 13
8792.513 12
8792.959 22
8793.404 12
8793.849 10
8794.295 19
8794.740 15
8795.185 29
8795.631 29
8796.076 18
8796.522 11
8796.967 16
8797.412 16
8797.858 23
8798.303 23
8798.749 19
8799.194 7
8799.640 5
8800.085 11
8800.531 10
8800.976 9
8801.422 21
8801.867 14
8802.313 7
8802.758 9
8803.204 10
8803.650 14
8804.095 10
8804.541 13
8804.987 10
8805.432 9
8805.878 13
8806.323 9
8806.769 10
8807.215 2
8807.661 11
8808.106 3
8808.552 13
8808.998 9
8809.443 11
8809.889 13
8810.335 9
8810.781 6
8811.226 6
8811.672 9
8812.118 9
8812.564 9
8813.010 3
8813.456 7
8813.901 5
8814.347 2
8814.793 7
8815.239 2
8815.685 4
8816.131 8
8816.577 5
8817.023 3
8817.469 7
8817.915 24
8818.361 22
8818.807 18
8819.253 8
8819.699 15
8820.145 6
8820.591 5
8821.037 15
8821.483 13
8821.929 7
8822.375 7
8822.821 5
8823.267 12
8823.713 10
8824.159 11
8824.605 6
8825.051 9
8825.498 4
8825.944 7
8826.390 11
8826.836 13
8827.282 12
8827.728 7
8828.175 7
8828.621 7
8829.067 5
8829.513 7
8829.960 7
8830.406 3
8830.852 3
8831.298 1
8831.745 2
8832.191 4
8832.637 5
8833.084 6
8833.530 8
8833.976 8
8834.423 11
8834.869 9
8835.316 5
8835.762 6
8836.208 5
8836.655 2
8837.101 1
8837.548 2
8837.994 5
8838.441 6
8838.887 7
8839.334 7
8839.780 5
8840.227 5
8840.673 3
8841.120 5
8841.566 8
8842.013 3
8842.459 7
8842.906 7
8843.353 3
8843.799 6
8844.246 2
8844.692 7
8845.139 6
8845.586 2
8846.032 2
8846.479 9
8846.926 3
8847.372 3
8847.819 4
8848.266 3
8848.713 1
8849.159 7
8849.606 9
8850.053 5
8850.500 8
8850.946 9
8851.393 5
8851.840 3
8852.287 0
8852.734 5
8853.181 6
8853.627 5
8854.074 8
8854.521 6
8854.968 3
8855.415 4
8855.862 0
8856.309 7
8856.756 8
8857.203 7
8857.650 7
8858.097 9
8858.544 1
8858.991 4
8859.438 4
8859.885 6
8860.332 8
8860.779 5
8861.226 1
8861.673 5
8862.120 8
8862.567 5
8863.014 3
8863.461 2
8863.908 7
8864.355 1
8864.802 7
8865.250 2
8865.697 4
8866.144 8
8866.591 4
8867.038 2
8867.485 5
8867.933 11
8868.380 5
8868.827 4
8869.274 8
8869.722 4
8870.169 3
8870.616 8
8871.064 6
8871.511 4
8871.958 6
8872.405 5
8872.853 7
8873.300 13
8873.748 13
8874.195 9
8874.642 7
8875.090 9
8875.537 10
8875.985 6
8876.432 14
8876.879 11
8877.327 3
8877.774 2
8878.222 3
8878.669 6
8879.117 5
8879.564 3
8880.012 2
8880.459 4
8880.907 5
8881.354 2
8881.802 3
8882.250 4
8882.697 2
8883.145 2
8883.592 4
8884.040 5
8884.488 8
8884.935 7
8885.383 5
8885.831 6
8886.278 4
8886.726 3
8887.174 2
8887.621 0
8888.069 6
8888.517 5
8888.965 11
8889.412 7
8889.860 6
8890.308 5
8890.756 7
8891.204 11
8891.651 6
8892.099 6
8892.547 4
8892.995 7
8893.443 9
8893.891 6
8894.338 5
8894.786 11
8895.234 6
8895.682 2
8896.130 9
8896.578 6
8897.026 7
8897.474 5
8897.922 7
8898.370 5
8898.818 9
8899.266 9
8899.714 14
8900.162 8
8900.610 3
8901.058 11
8901.506 4
8901.954 8
8902.402 12
8902.850 8
8903.298 9
8903.747 13
8904.195 12
8904.643 20
8905.091 11
8905.539 14
8905.987 7
8906.436 4
8906.884 3
8907.332 6
8907.780 8
8908.228 4
8908.677 10
8909.125 11
8909.573 14
8910.021 20
8910.470 25
8910.918 44
8911.366 57
8911.815 66
8912.263 60
8912.711 87
8913.160 127
8913.608 146
8914.056 149
8914.505 145
8914.953 141
8915.402 182
8915.850 195
8916.298 161
8916.747 151
8917.195 166
8917.644 160
8918.092 124
8918.541 117
8918.989 100
8919.438 87
8919.886 66
8920.335 70
8920.783 56
8921.232 41
8921.681 37
8922.129 27
8922.578 10
8923.026 19
8923.475 27
8923.924 24
8924.372 31
8924.821 21
8925.270 22
8925.718 15
8926.167 17
8926.616 10
8927.064 10
8927.513 14
8927.962 14
8928.410 13
8928.859 16
8929.308 14
8929.757 7
8930.206 18
8930.654 20
8931.103 18
8931.552 17
8932.001 12
8932.450 19
8932.898 9
8933.347 6
8933.796 7
8934.245 13
8934.694 7
8935.143 8
8935.592 9
8936.041 21
8936.490 17
8936.939 10
8937.388 9
8937.837 9
8938.286 2
8938.735 11
8939.184 7
8939.633 13
8940.082 12
8940.531 10
8940.980 12
8941.429 9
8941.878 11
8942.327 7
8942.776 12
8943.225 17
8943.674 9
8944.123 6
8944.573 4
8945.022 5
8945.471 15
8945.920 25
8946.369 20
8946.818 18
8947.268 13
8947.717 7
8948.166 9
8948.615 3
8949.065 6
8949.514 10
8949.963 8
8950.412 10
8950.862 5
8951.311 11
8951.760 13
8952.210 17
8952.659 7
8953.108 5
8953.558 9
8954.007 16
8954.457 14
8954.906 16
8955.355 17
8955.805 19
8956.254 23
8956.704 18
8957.153 13
8957.603 11
8958.052 9
8958.502 11
8958.951 8
8959.401 2
8959.850 2
8960.300 11
8960.749 17
8961.199 10
8961.648 10
8962.098 19
8962.548 12
8962.997 5
8963.447 6
8963.896 10
8964.346 14
8964.796 17
8965.245 24
8965.695 24
8966.145 19
8966.594 15
8967.044 27
8967.494 21
8967.944 33
8968.393 38
8968.843 36
8969.293 27
8969.743 34
8970.192 33
8970.642 29
8971.092 34
8971.542 38
8971.992 49
8972.442 37
8972.891 47
8973.341 52
8973.791 36
8974.241 32
8974.691 32
8975.141 33
8975.591 34
8976.041 29
8976.491 31
8976.941 21
8977.391 11
8977.841 11
8978.291 17
8978.741 12
8979.191 22
8979.641 18
8980.091 13
8980.541 15
8980.991 12
8981.441 11
8981.891 17
8982.341 11
8982.791 18
8983.241 13
8983.691 20
8984.141 21
8984.592 12
8985.042 20
8985.492 29
8985.942 20
8986.392 18
8986.843 29
8987.293 28
8987.743 31
8988.193 32
8988.643 29
8989.094 34
8989.544 43
8989.994 25
8990.445 30
8990.895 25
8991.345 24
8991.796 23
8992.246 21
8992.696 18
8993.147 18
8993.597 12
8994.047 18
8994.498 31
8994.948 26
8995.399 17
8995.849 13
8996.299 15
8996.750 11
8997.200 13
8997.651 19
8998.101 16
8998.552 19
8999.002 13
8999.453 11
8999.903 10
9000.354 11
9000.804 17
9001.255 15
9001.706 11
9002.156 9
9002.607 4
9003.057 6
9003.508 6
9003.959 8
9004.409 6
9004.860 18
9005.311 13
9005.761 14
9006.212 13
9006.663 15
9007.113 9
9007.564 4
9008.015 10
9008.466 10
9008.916 8
9009.367 9
9009.818 6
9010.269 3
9010.720 8
9011.170 6
9011.621 4
9012.072 7
9012.523 4
9012.974 7
9013.425 3
9013.875 6
9014.326 2
9014.777 7
9015.228 7
9015.679 9
9016.130 7
9016.581 10
9017.032 12
9017.483 11
9017.934 4
9018.385 7
9018.836 6
9019.287 9
9019.738 11
9020.189 13
9020.640 14
9021.091 9
9021.542 5
9021.993 5
9022.444 8
9022.895 10
9023.347 10
9023.798 8
9024.249 4
9024.700 6
9025.151 11
9025.602 8
9026.054 4
9026.505 2
9026.956 5
9027.407 7
9027.858 10
9028.310 11
9028.761 6
9029.212 5
9029.663 4
9030.115 5
9030.566 6
9031.017 9
9031.469 7
9031.920 9
9032.371 10
9032.823 7
9033.274 13
9033.725 5
9034.177 5
9034.628 8
9035.080 13
9035.531 10
9035.983 6
9036.434 10
9036.885 13
9037.337 4
9037.788 3
9038.240 7
9038.691 8
9039.143 13
9039.594 16
9040.046 14
9040.497 17
9040.949 9
9041.401 14
9041.852 15
9042.304 17
9042.755 16
9043.207 11
9043.659 16
9044.110 8
9044.562 7
9045.014 12
9045.465 17
9045.917 9
9046.369 5
9046.820 10
9047.272 9
9047.724 12
9048.176 10
9048.627 10
9049.079 9
9049.531 20
9049.983 19
9050.434 14
9050.886 20
9051.338 26
9051.790 29
9052.242 24
9052.694 27
9053.145 27
9053.597 31
9054.049 35
9054.501 24
9054.953 23
9055.405 25
9055.857 24
9056.309 36
9056.761 28
9057.213 18
9057.665 27
9058.117 25
9058.569 29
9059.021 25
9059.473 32
9059.925 34
9060.377 34
9060.829 31
9061.281 43
9061.733 38
9062.185 49
9062.637 45
9063.089 33
9063.541 47
9063.993 38
9064.446 38
9064.898 24
9065.350 39
9065.802 43
9066.254 29
9066.707 28
9067.159 35
9067.611 46
9068.063 32
9068.515 34
9068.968 38
9069.420 30
9069.872 30
9070.325 41
9070.777 56
9071.229 43
9071.681 37
9072.134 24
9072.586 22
9073.039 38
9073.491 44
9073.943 49
9074.396 48
9074.848 51
9075.300 56
9075.753 40
9076.205 32
9076.658 37
9077.110 50
9077.563 62
9078.015 66
9078.468 59
9078.920 60
9079.373 61
9079.825 65
9080.278 58
9080.730 43
9081.183 49
9081.635 47
9082.088 42
9082.541 52
9082.993 60
9083.446 76
9083.899 72
9084.351 64
9084.804 67
9085.256 69
9085.709 74
9086.162 74
9086.615 75
9087.067 75
9087.520 74
9087.973 61
9088.425 52
9088.878 53
9089.331 67
9089.784 64
9090.237 61
9090.689 61
9091.142 76
9091.595 82
9092.048 77
9092.501 77
9092.953 83
9093.406 96
9093.859 84
9094.312 88
9094.765 93
9095.218 84
9095.671 96
9096.124 98
9096.577 89
9097.030 76
9097.483 65
9097.936 56
9098.389 70
9098.842 73
9099.295 75
9099.748 85
9100.201 108
9100.654 95
9101.107 105
9101.560 108
9102.013 114
9102.466 130
9102.919 170
9103.372 176
9103.825 173
9104.279 154
9104.732 140
9105.185 158
9105.638 176
9106.091 181
9106.544 183
9106.998 190
9107.451 176
9107.904 199
9108.357 169
9108.811 194
9109.264 206
9109.717 237
9110.170 255
9110.624 285
9111.077 293
9111.530 301
9111.984 320
9112.437 353
9112.890 410
9113.344 420
9113.797 387
9114.250 415
9114.704 438
9115.157 462
9115.611 495
9116.064 509
9116.518 557
9116.971 580
9117.424 586
9117.878 574
9118.331 601
9118.785 626
9119.238 654
9119.692 715
9120.145 657
9120.599 715
9121.053 739
9121.506 819
9121.960 926
9122.413 1018
9122.867 1028
9123.320 1097
9123.774 1160
9124.228 1245
9124.681 1336
9125.135 1470
9125.589 1630
9126.042 1755
9126.496 1945
9126.950 2184
9127.403 2505
9127.857 2759
9128.311 3007
9128.765 3260
9129.218 3571
9129.672 3929
9130.126 4180
9130.580 4337
9131.034 4384
9131.487 4504
9131.941 4538
9132.395 4614
9132.849 4495
9133.303 4350
9133.757 4240
9134.211 4261
9134.664 4123
9135.118 3947
9135.572 3739
9136.026 3601
9136.480 3441
9136.934 3332
9137.388 3185
9137.842 2955
9138.296 2826
9138.750 2688
9139.204 2573
9139.658 2532
9140.112 2430
9140.566 2272
9141.020 2153
9141.474 2152
9141.928 1999
9142.382 1894
9142.836 1873
9143.291 1758
9143.745 1734
9144.199 1672
9144.653 1673
9145.107 1673
9145.561 1574
9146.015 1488
9146.470 1427
9146.924 1355
9147.378 1268
9147.832 1193
9148.286 1169
9148.741 1200
9149.195 1125
9149.649 1042
9150.104 989
9150.558 918
9151.012 900
9151.466 840
9151.921 743
9152.375 720
9152.829 728
9153.284 657
9153.738 612
9154.192 602
9154.647 510
9155.101 471
9155.556 465
9156.010 446
9156.465 429
9156.919 449
9157.373 417
9157.828 460
9158.282 439
9158.737 402
9159.191 363
9159.646 363
9160.100 320
9160.555 277
9161.010 285
9161.464 258
9161.919 248
9162.373 250
9162.828 223
9163.282 214
9163.737 235
9164.192 237
9164.646 229
9165.101 226
9165.556 201
9166.010 210
9166.465 232
9166.920 188
9167.374 180
9167.829 166
9168.284 164
9168.739 162
9169.193 156
9169.648 153
9170.103 162
9170.558 153
9171.012 176
9171.467 158
9171.922 121
9172.377 142
9172.832 128
9173.287 121
9173.741 108
9174.196 133
9174.651 131
9175.106 104
9175.561 123
9176.016 80
9176.471 87
9176.926 80
9177.381 66
9177.836 58
9178.291 73
9178.746 61
9179.201 58
9179.656 63
9180.111 56
9180.566 68
9181.021 65
9181.476 91
9181.931 102
9182.386 114
9182.841 109
9183.296 84
9183.751 64
9184.206 73
9184.662 64
9185.117 60
9185.572 62
9186.027 60
9186.482 65
9186.937 50
9187.393 49
9187.848 69
9188.303 66
9188.758 49
9189.213 44
9189.669 47
9190.124 53
9190.579 53
9191.035 35
9191.490 37
9191.945 41
9192.401 46
9192.856 61
9193.311 56
9193.767 39
9194.222 45
9194.677 30
9195.133 23
9195.588 24
9196.044 17
9196.499 35
9196.954 30
9197.410 28
9197.865 33
9198.321 56
9198.776 41
9199.232 52
9199.687 50
9200.143 40
9200.598 32
9201.054 46
9201.509 39
9201.965 43
9202.421 38
9202.876 44
9203.332 45
9203.787 35
9204.243 33
9204.699 48
9205.154 41
9205.610 41
9206.066 39
9206.521 36
9206.977 29
9207.433 35
9207.888 31
9208.344 25
9208.800 13
9209.255 15
9209.711 20
9210.167 35
9210.623 34
9211.079 45
9211.534 51
9211.990 37
9212.446 40
9212.902 26
9213.358 27
9213.814 30
9214.269 42
9214.725 25
9215.181 27
9215.637 19
9216.093 22
9216.549 36
9217.005 30
9217.461 24
9217.917 21
9218.373 19
9218.829 22
9219.285 34
9219.741 38
9220.197 29
9220.653 27
9221.109 16
9221.565 29
9222.021 35
9222.477 30
9222.933 19
9223.389 23
9223.845 19
9224.301 14
9224.757 17
9225.214 19
9225.670 35
9226.126 35
9226.582 20
9227.038 32
9227.494 34
9227.951 20
9228.407 18
9228.863 16
9229.319 19
9229.776 18
9230.232 31
9230.688 26
9231.144 18
9231.601 26
9232.057 21
9232.513 19
9232.970 33
9233.426 41
9233.882 26
9234.339 21
9234.795 31
9235.251 20
9235.708 22
9236.164 23
9236.621 19
9237.077 22
9237.534 21
9237.990 14
9238.446 27
9238.903 25
9239.359 16
9239.816 10
9240.272 16
9240.729 18
9241.185 15
9241.642 31
9242.099 30
9242.555 15
9243.012 28
9243.468 21
9243.925 26
9244.382 18
9244.838 24
9245.295 32
9245.751 28
9246.208 21
9246.665 18
9247.121 26
9247.578 21
9248.035 29
9248.492 25
9248.948 24
9249.405 33
9249.862 26
9250.318 22
9250.775 23
9251.232 20
9251.689 16
9252.146 21
9252.602 25
9253.059 24
9253.516 20
9253.973 19
9254.430 24
9254.887 17
9255.344 21
9255.800 19
9256.257 26
9256.714 21
9257.171 30
9257.628 29
9258.085 22
9258.542 18
9258.999 12
9259.456 7
9259.913 13
9260.370 23
9260.827 17
9261.284 22
9261.741 24
9262.198 38
9262.655 31
9263.112 27
9263.569 17
9264.026 13
9264.484 23
9264.941 28
9265.398 27
9265.855 25
9266.312 7
9266.769 23
9267.226 31
9267.684 30
9268.141 27
9268.598 24
9269.055 20
9269.513 21
9269.970 29
9270.427 21
9270.884 27
9271.342 24
9271.799 20
9272.256 26
9272.713 42
9273.171 47
9273.628 38
9274.085 39
9274.543 37
9275.000 22
9275.458 27
9275.915 31
9276.372 30
9276.830 36
9277.287 46
9277.745 55
9278.202 67
9278.659 53
9279.117 45
9279.574 38
9280.032 42
9280.489 41
9280.947 52
9281.404 75
9281.862 64
9282.320 69
9282.777 73
9283.235 86
9283.692 82
9284.150 82
9284.607 72
9285.065 85
9285.523 90
9285.980 91
9286.438 82
9286.896 104
9287.353 98
9287.811 97
9288.269 112
9288.726 94
9289.184 83
9289.642 101
9290.100 123
9290.557 128
9291.015 144
9291.473 139
9291.931 124
9292.388 116
9292.846 105
9293.304 117
9293.762 116
9294.220 124
9294.678 108
9295.135 110
9295.593 110
9296.051 108
9296.509 106
9296.967 119
9297.425 116
9297.883 110
9298.341 108
9298.799 120
9299.257 122
9299.715 129
9300.173 118
9300.631 128
9301.089 115
9301.547 103
9302.005 89
9302.463 84
9302.921 84
9303.379 96
9303.837 95
9304.295 112
9304.753 104
9305.211 105
9305.669 113
9306.128 88
9306.586 107
9307.044 81
9307.502 87
9307.960 93
9308.418 88
9308.877 104
9309.335 104
9309.793 101
9310.251 93
9310.710 93
9311.168 89
9311.626 81
9312.084 96
9312.543 119
9313.001 103
9313.459 116
9313.918 139
9314.376 138
9314.834 134
9315.293 136
9315.751 115
9316.209 115
9316.668 97
9317.126 97
9317.585 109
9318.043 99
9318.501 99
9318.960 94
9319.418 99
9319.877 80
9320.335 95
9320.794 130
9321.252 105
9321.711 91
9322.169 92
9322.628 98
9323.086 87
9323.545 128
9324.004 136
9324.462 134
9324.921 123
9325.379 103
9325.838 96
9326.297 104
9326.755 114
9327.214 121
9327.673 140
9328.131 143
9328.590 119
9329.049 143
9329.507 153
9329.966 151
9330.425 136
9330.884 144
9331.342 153
9331.801 147
9332.260 138
9332.719 154
9333.177 160
9333.636 201
9334.095 216
9334.554 208
9335.013 214
9335.472 207
9335.930 226
9336.389 270
9336.848 269
9337.307 256
9337.766 215
9338.225 213
9338.684 220
9339.143 234
9339.602 259
9340.061 247
9340.520 245
9340.979 230
9341.438 245
9341.897 261
9342.356 225
9342.815 235
9343.274 248
9343.733 262
9344.192 259
9344.651 305
9345.110 307
9345.569 315
9346.028 366
9346.487 387
9346.947 366
9347.406 367
9347.865 379
9348.324 456
9348.783 469
9349.242 432
9349.702 446
9350.161 448
9350.620 485
9351.079 483
9351.539 490
9351.998 507
9352.457 498
9352.916 511
9353.376 537
9353.835 570
9354.294 556
9354.754 526
9355.213 552
9355.672 532
9356.132 536
9356.591 527
9357.050 518
9357.510 506
9357.969 482
9358.429 474
9358.888 480
9359.348 500
9359.807 449
9360.267 438
9360.726 412
9361.185 398
9361.645 382
9362.104 370
9362.564 324
9363.024 327
9363.483 338
9363.943 376
9364.402 387
9364.862 353
9365.321 360
9365.781 338
9366.241 303
9366.700 302
9367.160 293
9367.619 326
9368.079 357
9368.539 364
9368.998 340
9369.458 365
9369.918 365
9370.378 368
9370.837 424
9371.297 422
9371.757 419
9372.217 446
9372.676 465
9373.136 475
9373.596 494
9374.056 482
9374.515 544
9374.975 606
9375.435 649
9375.895 710
9376.355 757
9376.815 712
9377.275 683
9377.735 749
9378.194 755
9378.654 763
9379.114 800
9379.574 772
9380.034 721
9380.494 673
9380.954 676
9381.414 635
9381.874 620
9382.334 618
9382.794 598
9383.254 559
9383.714 586
9384.174 547
9384.634 497
9385.094 470
9385.554 455
9386.015 505
9386.475 512
9386.935 514
9387.395 496
9387.855 465
9388.315 450
9388.775 428
9389.235 419
9389.696 457
9390.156 450
9390.616 444
9391.076 446
9391.537 435
9391.997 388
9392.457 337
9392.917 360
9393.378 336
9393.838 368
9394.298 390
9394.758 394
9395.219 394
9395.679 410
9396.139 444
9396.600 437
9397.060 434
9397.521 428
9397.981 455
9398.441 455
9398.902 475
9399.362 491
9399.823 496
9400.283 532
9400.744 581
9401.204 652
9401.664 638
9402.125 617
9402.585 635
9403.046 672
9403.507 753
9403.967 811
9404.428 809
9404.888 835
9405.349 854
9405.809 878
9406.270 978
9406.731 976
9407.191 1027
9407.652 1052
9408.112 1089
9408.573 1159
9409.034 1209
9409.494 1271
9409.955 1417
9410.416 1530
9410.876 1694
9411.337 1795
9411.798 1933
9412.259 2204
9412.719 2483
9413.180 2919
9413.641 3395
9414.102 3898
9414.562 4542
9415.023 5318
9415.484 6155
9415.945 7110
9416.406 8249
9416.867 9298
9417.327 10551
9417.788 11924
9418.249 13453
9418.710 15068
9419.171 16503
9419.632 18014
9420.093 19126
9420.554 20152
9421.015 21072
9421.476 21704
9421.937 22072
9422.398 22087
9422.859 21897
9423.320 21500
9423.781 20929
9424.242 20384
9424.703 19644
9425.164 18562
9425.625 17234
9426.086 15932
9426.547 14622
9427.008 13491
9427.469 12090
9427.930 10857
9428.392 9898
9428.853 8890
9429.314 7898
9429.775 6972
9430.236 6008
9430.697 5287
9431.159 4696
9431.620 4236
9432.081 3721
9432.542 3192
9433.004 2780
9433.465 2502
9433.926 2190
9434.387 1996
9434.849 1875
9435.310 1665
9435.771 1464
9436.233 1304
9436.694 1243
9437.155 1124
9437.617 1017
9438.078 938
9438.539 805
9439.001 695
9439.462 704
9439.924 611
9440.385 530
9440.846 488
9441.308 450
9441.769 475
9442.231 418
9442.692 373
9443.154 364
9443.615 382
9444.077 378
9444.538 335
9445.000 304
9445.461 316
9445.923 265
9446.385 233
9446.846 244
9447.308 214
9447.769 188
9448.231 163
9448.693 141
9449.154 171
9449.616 179
9450.078 162
9450.539 160
9451.001 155
9451.463 145
9451.924 155
9452.386 130
9452.848 134
9453.310 142
9453.771 113
9454.233 102
9454.695 98
9455.157 104
9455.618 104
9456.080 100
9456.542 97
9457.004 74
9457.466 57
9457.928 78
9458.389 68
9458.851 67
9459.313 76
9459.775 70
9460.237 58
9460.699 72
9461.161 73
9461.623 103
9462.085 93
9462.547 83
9463.009 89
9463.471 82
9463.933 76
9464.395 78
9464.857 60
9465.319 47
9465.781 58
9466.243 49
9466.705 54
9467.167 52
9467.629 48
9468.091 29
9468.553 54
9469.016 62
9469.478 54
9469.940 52
9470.402 45
9470.864 39
9471.326 49
9471.789 67
9472.251 69
9472.713 60
9473.175 71
9473.637 68
9474.100 88
9474.562 109
9475.024 103
9475.486 146
9475.949 170
9476.411 181
9476.873 199
9477.336 193
9477.798 239
9478.260 266
9478.723 281
9479.185 271
9479.648 249
9480.110 259
9480.572 285
9481.035 306
9481.497 265
9481.960 221
9482.422 218
9482.885 201
9483.347 194
9483.809 156
9484.272 119
9484.735 94
9485.197 87
9485.660 99
9486.122 96
9486.585 86
9487.047 66
9487.510 58
9487.972 58
9488.435 69
9488.898 63
9489.360 53
9489.823 46
9490.285 40
9490.748 33
9491.211 29
9491.674 36
9492.136 38
9492.599 42
9493.062 27
9493.524 40
9493.987 37
9494.450 28
9494.913 19
9495.375 19
9495.838 32
9496.301 32
9496.764 24
9497.227 33
9497.689 48
9498.152 42
9498.615 28
9499.078 30
9499.541 30
9500.004 41
9500.467 31
9500.929 26
9501.392 21
9501.855 38
9502.318 43
9502.781 42
9503.244 29
9503.707 19
9504.170 27
9504.633 19
9505.096 17
9505.559 23
9506.022 28
9506.485 23
9506.948 26
9507.411 24
9507.874 17
9508.337 13
9508.801 29
9509.264 25
9509.727 33
9510.190 23
9510.653 16
9511.116 27
9511.579 21
9512.043 26
9512.506 20
9512.969 21
9513.432 32
9513.895 40
9514.359 25
9514.822 31
9515.285 24
9515.748 30
9516.212 38
9516.675 32
9517.138 23
9517.602 22
9518.065 27
9518.528 36
9518.992 30
9519.455 20
9519.918 19
9520.382 26
9520.845 28
9521.308 24
9521.772 16
9522.235 19
9522.699 23
9523.162 16
9523.626 13
9524.089 18
9524.553 17
9525.016 18
9525.480 9
9525.943 13
9526.407 29
9526.870 35
9527.334 25
9527.797 38
9528.261 31
9528.724 20
9529.188 17
9529.652 24
9530.115 16
9530.579 21
9531.042 23
9531.506 24
9531.970 10
9532.433 13
9532.897 20
9533.361 16
9533.824 12
9534.288 5
9534.752 10
9535.216 18
9535.679 10
9536.143 12
9536.607 11
9537.071 17
9537.535 32
9537.998 33
9538.462 24
9538.926 21
9539.390 18
9539.854 19
9540.318 16
9540.781 9
9541.245 6
9541.709 10
9542.173 5
9542.637 12
9543.101 9
9543.565 16
9544.029 21
9544.493 20
9544.957 16
9545.421 18
9545.885 17
9546.349 19
9546.813 23
9547.277 28
9547.741 23
9548.205 18
9548.669 12
9549.133 28
9549.597 23
9550.061 26
9550.525 24
9550.989 17
9551.454 22
9551.918 20
9552.382 19
9552.846 18
9553.310 21
9553.774 11
9554.239 22
9554.703 24
9555.167 18
9555.631 19
9556.096 23
9556.560 26
9557.024 25
9557.488 22
9557.953 22
9558.417 31
9558.881 30
9559.346 39
9559.810 32
9560.274 27
9560.739 25
9561.203 16
9561.667 24
9562.132 24
9562.596 22
9563.061 42
9563.525 40
9563.989 28
9564.454 35
9564.918 33
9565.383 32
9565.847 37
9566.312 26
9566.776 21
9567.241 40
9567.705 39
9568.170 47
9568.634 39
9569.099 26
9569.564 28
9570.028 28
9570.493 34
9570.957 36
9571.422 50
9571.887 47
9572.351 33
9572.816 35
9573.281 38
9573.745 19
9574.210 29
9574.675 37
9575.139 37
9575.604 37
9576.069 37
9576.534 41
9576.998 48
9577.463 43
9577.928 30
9578.393 35
9578.857 35
9579.322 44
9579.787 44
9580.252 51
9580.717 46
9581.182 54
9581.646 75
9582.111 58
9582.576 62
9583.041 65
9583.506 62
9583.971 72
9584.436 66
9584.901 61
9585.366 67
9585.831 56
9586.296 55
9586.761 45
9587.226 56
9587.691 43
9588.156 51
9588.621 43
9589.086 51
9589.551 46
9590.016 41
9590.481 52
9590.946 55
9591.411 53
9591.876 41
9592.342 33
9592.807 44
9593.272 45
9593.737 42
9594.202 40
9594.667 49
9595.133 64
9595.598 62
9596.063 62
9596.528 56
9596.993 69
9597.459 55
9597.924 53
9598.389 49
9598.854 38
9599.320 35
9599.785 46
9600.250 32
9600.716 46
9601.181 58
9601.646 50
9602.112 64
9602.577 50
9603.043 40
9603.508 62
9603.973 71
9604.439 61
9604.904 52
9605.370 60
9605.835 56
9606.301 45
9606.766 40
9607.232 45
9607.697 42
9608.163 70
9608.628 52
9609.094 39
9609.559 47
9610.025 48
9610.490 53
9610.956 37
9611.421 24
9611.887 40
9612.353 38
9612.818 25
9613.284 21
9613.750 34
9614.215 39
9614.681 34
9615.147 32
9615.612 45
9616.078 48
9616.544 37
9617.009 37
9617.475 40
9617.941 37
9618.407 43
9618.872 45
9619.338 61
9619.804 59
9620.270 69
9620.736 86
9621.201 89
9621.667 103
9622.133 103
9622.599 103
9623.065 123
9623.531 133
9623.997 146
9624.462 152
9624.928 152
9625.394 172
9625.860 206
9626.326 207
9626.792 202
9627.258 198
9627.724 203
9628.190 215
9628.656 214
9629.122 212
9629.588 202
9630.054 194
9630.520 213
9630.986 213
9631.452 202
9631.918 179
9632.385 153
9632.851 155
9633.317 140
9633.783 126
9634.249 126
9634.715 139
9635.181 136
9635.648 103
9636.114 123
9636.580 118
9637.046 119
9637.512 134
9637.979 113
9638.445 89
9638.911 131
9639.377 127
9639.844 139
9640.310 129
9640.776 135
9641.243 138
9641.709 173
9642.175 189
9642.642 195
9643.108 222
9643.574 244
9644.041 235
9644.507 228
9644.973 202
9645.440 211
9645.906 211
9646.373 194
9646.839 205
9647.306 183
9647.772 194
9648.239 182
9648.705 158
9649.172 163
9649.638 139
9650.105 128
9650.571 144
9651.038 136
9651.504 103
9651.971 83
9652.437 94
9652.904 94
9653.371 121
9653.837 106
9654.304 99
9654.770 87
9655.237 81
9655.704 72
9656.170 64
9656.637 64
9657.104 58
9657.571 58
9658.037 66
9658.504 46
9658.971 37
9659.437 42
9659.904 44
9660.371 31
9660.838 41
9661.305 32
9661.771 24
9662.238 19
9662.705 21
9663.172 31
9663.639 29
9664.106 34
9664.572 38
9665.039 39
9665.506 37
9665.973 40
9666.440 35
9666.907 38
9667.374 27
9667.841 24
9668.308 33
9668.775 38
9669.242 46
9669.709 34
9670.176 42
9670.643 44
9671.110 38
9671.577 36
9672.044 34
9672.511 38
9672.978 47
9673.445 37
9673.912 40
9674.379 45
9674.847 38
9675.314 38
9675.781 36
9676.248 28
9676.715 34
9677.182 34
9677.649 37
9678.117 22
9678.584 24
9679.051 28
9679.518 28
9679.986 31
9680.453 22
9680.920 33
9681.387 25
9681.855 20
9682.322 14
9682.789 21
9683.257 13
9683.724 23
9684.191 21
9684.659 17
9685.126 14
9685.593 26
9686.061 17
9686.528 18
9686.996 13
9687.463 24
9687.931 28
9688.398 37
9688.865 47
9689.333 39
9689.800 25
9690.268 29
9690.735 22
9691.203 27
9691.670 30
9692.138 36
9692.606 22
9693.073 25
9693.541 25
9694.008 24
9694.476 22
9694.943 29
9695.411 35
9695.879 35
9696.346 28
9696.814 34
9697.282 34
9697.749 41
9698.217 45
9698.685 46
9699.152 44
9699.620 64
9700.088 70
9700.556 77
9701.023 63
9701.491 56
9701.959 80
9702.427 117
9702.894 117
9703.362 121
9703.830 123
9704.298 140
9704.766 191
9705.234 195
9705.702 233
9706.169 256
9706.637 322
9707.105 373
9707.573 433
9708.041 516
9708.509 505
9708.977 563
9709.445 657
9709.913 734
9710.381 820
9710.849 811
9711.317 821
9711.785 869
9712.253 939
9712.721 979
9713.189 1017
9713.657 1032
9714.125 1069
9714.593 1022
9715.061 1031
9715.529 958
9715.997 834
9716.466 765
9716.934 717
9717.402 638
9717.870 567
9718.338 490
9718.806 463
9719.275 429
9719.743 403
9720.211 353
9720.679 333
9721.147 289
9721.616 241
9722.084 179
9722.552 153
9723.021 132
9723.489 83
9723.957 73
9724.425 65
9724.894 59
9725.362 64
9725.830 54
9726.299 53
9726.767 50
9727.236 43
9727.704 48
9728.172 48
9728.641 37
9729.109 30
9729.578 32
9730.046 32
9730.515 17
9730.983 15
9731.452 20
9731.920 19
9732.389 13
9732.857 17
9733.326 10
9733.794 13
9734.263 15
9734.731 13
9735.200 7
9735.668 10
9736.137 16
9736.606 10
9737.074 4
9737.543 6
9738.012 9
9738.480 6
9738.949 6
9739.418 4
9739.886 6
9740.355 6
9740.824 7
9741.292 12
9741.761 13
9742.230 15
9742.699 12
9743.167 5
9743.636 7
9744.105 9
9744.574 4
9745.043 22
9745.511 12
9745.980 6
9746.449 8
9746.918 12
9747.387 4
9747.856 11
9748.325 11
9748.794 10
9749.262 17
9749.731 18
9750.200 17
9750.669 11
9751.138 10
9751.607 8
9752.076 15
9752.545 13
9753.014 14
9753.483 14
9753.952 11
9754.421 6
9754.890 3
9755.359 10
9755.828 12
9756.298 7
9756.767 16
9757.236 13
9757.705 5
9758.174 12
9758.643 9
9759.112 12
9759.581 2
9760.051 6
9760.520 5
9760.989 7
9761.458 6
9761.927 6
9762.397 4
9762.866 11
9763.335 7
9763.804 5
9764.274 4
9764.743 5
9765.212 7
9765.682 5
9766.151 8
9766.620 4
9767.090 5
9767.559 11
9768.028 12
9768.498 17
9768.967 18
9769.436 20
9769.906 11
9770.375 8
9770.845 7
9771.314 10
9771.784 8
9772.253 6
9772.723 5
9773.192 6
9773.662 9
9774.131 15
9774.601 18
9775.070 11
9775.540 8
9776.009 8
9776.479 7
9776.948 7
9777.418 13
9777.888 5
9778.357 8
9778.827 6
9779.296 6
9779.766 5
9780.236 10
9780.705 14
9781.175 8
9781.645 10
9782.115 5
9782.584 7
9783.054 6
9783.524 2
9783.993 7
9784.463 7
9784.933 9
9785.403 6
9785.873 9
9786.342 9
9786.812 10
9787.282 6
9787.752 13
9788.222 9
9788.692 16
9789.161 15
9789.631 11
9790.101 10
9790.571 7
9791.041 4
9791.511 5
9791.981 7
9792.451 3
9792.921 8
9793.391 12
9793.861 17
9794.331 18
9794.801 9
9795.271 1
9795.741 5
9796.211 9
9796.681 4
9797.151 5
9797.621 4
9798.091 3
9798.561 1
9799.031 1
9799.502 1
9799.972 10
9800.442 9
9800.912 6
9801.382 4
9801.852 12
9802.323 16
9802.793 17
9803.263 13
9803.733 10
9804.203 2
9804.674 7
9805.144 6
9805.614 7
9806.084 14
9806.555 5
9807.025 8
9807.495 10
9807.966 13
9808.436 8
9808.906 14
9809.377 8
9809.847 4
9810.317 8
9810.788 11
9811.258 11
9811.729 8
9812.199 7
9812.670 6
9813.140 10
9813.610 6
9814.081 3
9814.551 4
9815.022 6
9815.492 7
9815.963 13
9816.433 10
9816.904 3
9817.375 3
9817.845 4
9818.316 8
9818.786 5
9819.257 3
9819.727 7
9820.198 10
9820.669 13
9821.139 9
9821.610 1
9822.081 11
9822.551 15
9823.022 13
9823.493 8
9823.963 12
9824.434 6
9824.905 8
9825.376 5
9825.846 4
9826.317 9
9826.788 7
9827.259 5
9827.730 7
9828.200 6
9828.671 11
9829.142 5
9829.613 7
9830.084 17
9830.555 19
9831.025 8
9831.496 6
9831.967 12
9832.438 20
9832.909 14
9833.380 13
9833.851 5
9834.322 7
9834.793 12
9835.264 11
9835.735 4
9836.206 10
9836.677 10
9837.148 13
9837.619 6
9838.090 5
9838.561 6
9839.032 17
9839.503 12
9839.974 7
9840.445 11
9840.916 6
9841.388 6
9841.859 3
9842.330 8
9842.801 6
9843.272 4
9843.743 2
9844.215 4
9844.686 1
9845.157 10
9845.628 14
9846.099 7
9846.571 4
9847.042 5
9847.513 3
9847.985 6
9848.456 4
9848.927 3
9849.398 5
9849.870 13
9850.341 6
9850.813 7
9851.284 11
9851.755 10
9852.227 19
9852.698 13
9853.169 6
9853.641 7
9854.112 10
9854.584 9
9855.055 8
9855.527 6
9855.998 15
9856.470 4
9856.941 9
9857.413 11
9857.884 5
9858.356 9
9858.827 16
9859.299 9
9859.770 10
9860.242 10
9860.713 3
9861.185 13
9861.657 20
9862.128 19
9862.600 10
9863.072 7
9863.543 13
9864.015 8
9864.487 2
9864.958 2
9865.430 11
9865.902 11
9866.373 10
9866.845 8
9867.317 11
9867.789 16
9868.260 14
9868.732 10
9869.204 9
9869.676 9
9870.148 7
9870.619 11
9871.091 6
9871.563 15
9872.035 14
9872.507 9
9872.979 12
9873.451 10
9873.923 9
9874.394 5
9874.866 6
9875.338 6
9875.810 10
9876.282 7
9876.754 7
9877.226 10
9877.698 11
9878.170 9
9878.642 8
9879.114 11
9879.586 10
9880.058 8
9880.530 10
9881.002 11
9881.475 10
9881.947 6
9882.419 8
9882.891 7
9883.363 12
9883.835 13
9884.307 13
9884.779 8
9885.252 9
9885.724 7
9886.196 10
9886.668 5
9887.140 7
9887.613 1
9888.085 3
9888.557 5
9889.029 7
9889.502 8
9889.974 8
9890.446 9
9890.919 5
9891.391 9
9891.863 14
9892.336 7
9892.808 5
9893.280 6
9893.753 11
9894.225 14
9894.698 8
9895.170 7
9895.642 3
9896.115 8
9896.587 8
9897.060 7
9897.532 7
9898.005 5
9898.477 5
9898.950 3
9899.422 3
9899.895 7
9900.367 11
9900.840 2
9901.312 6
9901.785 2
9902.257 3
9902.730 7
9903.203 11
9903.675 8
9904.148 3
9904.621 9
9905.093 8
9905.566 6
9906.038 10
9906.511 7
9906.984 6
9907.457 3
9907.929 9
9908.402 18
9908.875 12
9909.348 8
9909.820 5
9910.293 11
9910.766 11
9911.239 8
9911.711 5
9912.184 15
9912.657 15
9913.130 20
9913.603 10
9914.076 12
9914.549 20
9915.021 22
9915.494 14
9915.967 17
9916.440 22
9916.913 35
9917.386 22
9917.859 22
9918.332 20
9918.805 17
9919.278 8
9919.751 16
9920.224 12
9920.697 10
9921.170 8
9921.643 10
9922.116 13
9922.589 9
9923.062 16
9923.535 25
9924.008 19
9924.481 11
9924.955 15
9925.428 8
9925.901 16
9926.374 11
9926.847 16
9927.320 13
9927.794 10
9928.267 15
9928.740 17
9929.213 15
9929.686 15
9930.160 9
9930.633 16
9931.106 15
9931.579 12
9932.053 10
9932.526 7
9932.999 4
9933.473 12
9933.946 12
9934.419 21
9934.893 16
9935.366 9
9935.840 7
9936.313 12
9936.786 17
9937.260 16
9937.733 17
9938.207 7
9938.680 3
9939.154 7
9939.627 8
9940.100 6
9940.574 3
9941.047 2
9941.521 6
9941.995 4
9942.468 6
9942.942 9
9943.415 15
9943.889 16
9944.362 10
9944.836 6
9945.310 7
9945.783 7
9946.257 7
9946.730 10
9947.204 12
9947.678 8
9948.151 10
9948.625 4
9949.099 4
9949.572 3
9950.046 7
9950.520 4
9950.994 5
9951.467 8
9951.941 18
9952.415 13
9952.889 15
9953.363 7
9953.836 10
9954.310 8
9954.784 11
9955.258 7
9955.732 4
9956.206 7
9956.679 4
9957.153 2
9957.627 5
9958.101 7
9958.575 5
9959.049 4
9959.523 3
9959.997 4
9960.471 11
9960.945 5
9961.419 8
9961.893 5
9962.367 5
9962.841 10
9963.315 7
9963.789 6
9964.263 3
9964.737 6
9965.211 8
9965.685 9
9966.159 10
9966.634 12
9967.108 7
9967.582 7
9968.056 7
9968.530 9
9969.004 3
9969.478 7
9969.953 4
9970.427 1
9970.901 5
9971.375 5
9971.850 4
9972.324 5
9972.798 8
9973.272 6
9973.747 7
9974.221 6
9974.695 6
9975.170 7
9975.644 10
9976.118 5
9976.593 5
9977.067 7
9977.541 5
9978.016 5
9978.490 7
9978.964 9
9979.439 4
9979.913 6
9980.388 3
9980.862 2
9981.337 5
9981.811 4
9982.286 2
9982.760 8
9983.235 4
9983.709 4
9984.184 6
9984.658 3
9985.133 6
9985.607 12
9986.082 7
9986.557 15
9987.031 17
9987.506 14
9987.980 12
9988.455 12
9988.930 7
9989.404 11
9989.879 11
9990.354 11
9990.828 12
9991.303 10
9991.778 7
9992.252 10
9992.727 13
9993.202 22
9993.677 13
9994.151 11
9994.626 13
9995.101 10
9995.576 10
9996.051 10
9996.525 15
9997.000 19
9997.475 8
9997.950 15
9998.425 6
9998.900 8
9999.375 4
9999.850 3
10000.325 2
10000.799 8
10001.274 6
10001.749 7
10002.224 11
10002.699 12
10003.174 8
10003.649 7
10004.124 4
10004.599 12
10005.074 9
10005.549 0
10006.024 3
10006.499 2
10006.975 4
10007.450 4
10007.925 12
10008.400 7
10008.875 13
10009.350 8
10009.825 14
10010.300 7
10010.775 15
10011.251 15
10011.726 5
10012.201 8
10012.676 5
10013.151 5
10013.627 2
10014.102 4
10014.577 9
10015.052 7
10015.528 7
10016.003 8
10016.478 12
10016.954 9
10017.429 10
10017.904 3
10018.380 5
10018.855 1
10019.330 8
10019.806 10
10020.281 5
10020.757 3
10021.232 1
10021.707 5
10022.183 8
10022.658 5
10023.134 7
10023.609 4
10024.085 5
10024.560 9
10025.036 2
10025.511 3
10025.987 2
10026.462 3
10026.938 4
10027.413 6
10027.889 9
10028.364 12
10028.840 8
10029.316 6
10029.791 5
10030.267 5
10030.743 5
10031.218 7
10031.694 6
10032.170 8
10032.645 7
10033.121 11
10033.597 10
10034.072 4
10034.548 3
10035.024 9
10035.500 11
10035.975 3
10036.451 15
10036.927 9
10037.403 11
10037.878 9
10038.354 6
10038.830 3
10039.306 3
10039.782 2
10040.258 5
10040.734 4
10041.209 7
10041.685 4
10042.161 7
10042.637 6
10043.113 9
10043.589 7
10044.065 3
10044.541 8
10045.017 10
10045.493 10
10045.969 2
10046.445 3
10046.921 4
10047.397 1
10047.873 3
10048.349 2
10048.825 2
10049.301 4
10049.777 3
10050.253 4
10050.730 4
10051.206 2
10051.682 5
10052.158 2
10052.634 2
10053.110 4
10053.586 4
10054.063 5
10054.539 2
10055.015 3
10055.491 4
10055.967 7
10056.444 3
10056.920 4
10057.396 3
10057.873 10
10058.349 7
10058.825 3
10059.301 2
10059.778 0
10060.254 5
10060.730 13
10061.207 11
10061.683 8
10062.160 6
10062.636 3
10063.112 2
10063.589 3
10064.065 3
10064.542 7
10065.018 5
10065.495 2
10065.971 0
10066.448 1
10066.924 6
10067.401 7
10067.877 6
10068.354 2
10068.830 5
10069.307 6
10069.783 4
10070.260 5
10070.736 7
10071.213 6
10071.690 3
10072.166 5
10072.643 5
10073.119 4
10073.596 4
10074.073 4
10074.549 3
10075.026 4
10075.503 8
10075.980 5
10076.456 7
10076.933 5
10077.410 6
10077.886 8
10078.363 12
10078.840 19
10079.317 7
10079.794 4
10080.270 3
10080.747 11
10081.224 15
10081.701 12
10082.178 11
10082.655 4
10083.132 4
10083.608 4
10084.085 5
10084.562 11
10085.039 8
10085.516 5
10085.993 2
10086.470 0
10086.947 3
10087.424 2
10087.901 5
10088.378 4
10088.855 4
10089.332 2
10089.809 3
10090.286 5
10090.763 7
10091.240 9
10091.717 5
10092.194 2
10092.671 2
10093.149 4
10093.626 3
10094.103 4
10094.580 6
10095.057 8
10095.534 7
10096.011 15
10096.489 15
10096.966 10
10097.443 8
10097.920 3
10098.398 3
10098.875 0
10099.352 5
10099.829 5
10100.307 5
10100.784 5
10101.261 12
10101.739 7
10102.216 10
10102.693 8
10103.171 9
10103.648 6
10104.125 3
10104.603 9
10105.080 11
10105.558 7
10106.035 4
10106.512 0
10106.990 5
10107.467 5
10107.945 4
10108.422 0
10108.900 7
10109.377 10
10109.855 4
10110.332 4
10110.810 10
10111.287 10
10111.765 4
10112.242 2
10112.720 4
10113.198 3
10113.675 5
10114.153 5
10114.630 8
10115.108 10
10115.586 4
10116.063 8
10116.541 6
10117.019 8
10117.496 4
10117.974 8
10118.452 6
10118.930 2
10119.407 4
10119.885 9
10120.363 3
10120.841 3
10121.318 4
10121.796 8
10122.274 10
10122.752 4
10123.230 6
10123.707 5
10124.185 3
10124.663 6
10125.141 5
10125.619 4
10126.097 10
10126.575 10
10127.053 6
10127.530 9
10128.008 6
10128.486 10
10128.964 8
10129.442 9
10129.920 9
10130.398 7
10130.876 6
10131.354 9
10131.832 10
10132.310 7
10132.788 8
10133.266 6
10133.745 2
10134.223 9
10134.701 8
10135.179 8
10135.657 9
10136.135 18
10136.613 17
10137.091 15
10137.570 6
10138.048 3
10138.526 6
10139.004 7
10139.482 10
10139.961 6
10140.439 7
10140.917 7
10141.395 7
10141.874 5
10142.352 4
10142.830 6
10143.308 6
10143.787 3
10144.265 2
10144.743 0
10145.222 5
10145.700 4
10146.178 4
10146.657 2
10147.135 6
10147.614 1
10148.092 4
10148.570 2
10149.049 2
10149.527 2
10150.006 6
10150.484 7
10150.963 6
10151.441 7
10151.920 0
10152.398 3
10152.877 2
10153.355 9
10153.834 8
10154.312 3
10154.791 4
10155.270 5
10155.748 5
10156.227 11
10156.705 10
10157.184 4
10157.663 3
10158.141 1
10158.620 3
10159.099 7
10159.577 8
10160.056 7
10160.535 4
10161.013 4
10161.492 12
10161.971 15
10162.450 6
10162.928 11
10163.407 16
10163.886 7
10164.365 6
10164.844 1
10165.322 7
10165.801 5
10166.280 2
10166.759 5
10167.238 2
10167.717 1
10168.195 5
10168.674 7
10169.153 5
10169.632 6
10170.111 1
10170.590 5
10171.069 5
10171.548 3
10172.027 14
10172.506 11
10172.985 5
10173.464 7
10173.943 3
10174.422 1
10174.901 1
10175.380 10
10175.859 9
10176.338 4
10176.817 4
10177.296 6
10177.776 4
10178.255 0
10178.734 5
10179.213 9
10179.692 10
10180.171 6
10180.650 4
10181.130 5
10181.609 4
10182.088 8
10182.567 6
10183.047 3
10183.526 4
10184.005 3
10184.484 1
10184.964 1
10185.443 6
10185.922 3
10186.401 4
10186.881 5
10187.360 8
10187.839 3
10188.319 4
10188.798 1
10189.278 1
10189.757 7
10190.236 5
10190.716 5
10191.195 2
10191.675 1
10192.154 6
10192.634 4
10193.113 1
10193.593 3
10194.072 1
10194.552 7
10195.031 2
10195.511 13
10195.990 6
10196.470 13
10196.949 16
10197.429 11
10197.908 17
10198.388 17
10198.868 12
10199.347 7
10199.827 5
10200.307 5
10200.786 5
10201.266 3
10201.745 5
10202.225 3
10202.705 6
10203.185 10
10203.664 2
10204.144 2
10204.624 0
10205.104 0
10205.583 1
10206.063 3
10206.543 1
10207.023 1
10207.502 2
10207.982 6
10208.462 2
10208.942 6
10209.422 5
10209.902 5
10210.382 3
10210.861 2
10211.341 3
10211.821 7
10212.301 5
10212.781 11
10213.261 9
10213.741 5
10214.221 2
10214.701 2
10215.181 4
10215.661 2
10216.141 2
10216.621 4
10217.101 4
10217.581 2
10218.061 6
10218.541 3
10219.021 4
10219.501 5
10219.982 2
10220.462 8
10220.942 3
10221.422 4
10221.902 3
10222.382 0
10222.862 5
10223.343 1
10223.823 0
10224.303 1
10224.783 3
10225.263 4
10225.744 12
10226.224 3
10226.704 5
10227.184 4
10227.665 6
10228.145 3
10228.625 2
10229.106 7
10229.586 5
10230.066 1
10230.547 2
10231.027 3
10231.507 4
10231.988 4
10232.468 6
10232.949 5
10233.429 3
10233.909 3
10234.390 5
10234.870 5
10235.351 5
10235.831 6
10236.312 4
10236.792 2
10237.273 3
10237.753 1
10238.234 4
10238.714 3
10239.195 2
10239.675 7
10240.156 3
10240.637 0
10241.117 1
10241.598 0
10242.078 2
10242.559 4
10243.040 7
10243.520 12
10244.001 6
10244.482 3
10244.962 3
10245.443 3
10245.924 6
10246.405 6
10246.885 3
10247.366 5
10247.847 5
10248.328 5
10248.808 2
10249.289 3
10249.770 2
10250.251 1
10250.732 5
10251.212 6
10251.693 5
10252.174 2
10252.655 5
10253.136 5
10253.617 4
10254.098 2
10254.579 4
10255.060 3
10255.540 6
10256.021 7
10256.502 13
10256.983 7
10257.464 4
10257.945 3
10258.426 5
10258.907 2
10259.388 3
10259.869 4
10260.350 1
10260.832 3
10261.313 4
10261.794 4
10262.275 4
10262.756 1
10263.237 8
10263.718 9
10264.199 2
10264.680 6
10265.162 14
10265.643 7
10266.124 5
10266.605 2
10267.086 5
10267.568 5
10268.049 1
10268.530 7
10269.011 4
10269.493 0
10269.974 0
10270.455 4
10270.936 5
10271.418 1
10271.899 4
10272.380 2
10272.862 2
10273.343 6
10273.824 0
10274.306 3
10274.787 5
10275.269 5
10275.750 4
10276.231 2
10276.713 6
10277.194 3
10277.676 8
10278.157 7
10278.639 8
10279.120 10
10279.602 15
10280.083 10
10280.565 0
10281.046 5
10281.528 3
10282.009 8
10282.491 6
10282.973 12
10283.454 8
10283.936 6
10284.417 5
10284.899 9
10285.381 9
10285.862 7
10286.344 7
10286.826 13
10287.307 9
10287.789 5
10288.271 8
10288.752 8
10289.234 8
10289.716 2
10290.198 0
10290.679 8
10291.161 4
10291.643 0
10292.125 3
10292.607 0
10293.088 7
10293.570 3
10294.052 2
10294.534 4
10295.016 5
10295.498 2
10295.980 5
10296.461 4
10296.943 6
10297.425 4
10297.907 3
10298.389 0
10298.871 3
10299.353 7
10299.835 8
10300.317 3
10300.799 4
10301.281 4
10301.763 9
10302.245 2
10302.727 2
10303.209 4
10303.691 5
10304.173 3
10304.655 8
10305.138 13
10305.620 13
10306.102 9
10306.584 5
10307.066 4
10307.548 8
10308.030 2
10308.513 3
10308.995 4
10309.477 6
10309.959 10
10310.441 9
10310.924 7
10311.406 4
10311.888 6
10312.370 11
10312.853 10
10313.335 6
10313.817 6
10314.300 1
10314.782 9
10315.264 6
10315.747 5
10316.229 3
10316.711 4
10317.194 4
10317.676 13
10318.158 10
10318.641 6
10319.123 7
10319.606 5
10320.088 8
10320.571 7
10321.053 9
10321.536 11
10322.018 22
10322.501 18
10322.983 17
10323.466 18
10323.948 15
10324.431 10
10324.913 3
10325.396 4
10325.878 6
10326.361 8
10326.844 6
10327.326 12
10327.809 16
10328.292 15
10328.774 17
10329.257 25
10329.740 11
10330.222 3
10330.705 5
10331.188 9
10331.670 8
10332.153 15
10332.636 14
10333.119 11
10333.601 19
10334.084 28
10334.567 49
10335.050 35
10335.533 50
10336.015 61
10336.498 70
10336.981 89
10337.464 134
10337.947 129
10338.430 128
10338.913 156
10339.395 173
10339.878 238
10340.361 211
10340.844 204
10341.327 225
10341.810 224
10342.293 214
10342.776 200
10343.259 175
10343.742 131
10344.225 109
10344.708 89
10345.191 80
10345.674 93
10346.157 63
10346.640 39
10347.123 28
10347.606 19
10348.090 22
10348.573 19
10349.056 20
10349.539 16
10350.022 19
10350.505 19
10350.988 8
10351.472 5
10351.955 8
10352.438 14
10352.921 4
10353.404 3
10353.888 3
10354.371 7
10354.854 8
10355.337 10
10355.821 20
10356.304 17
10356.787 13
10357.271 5
10357.754 3
10358.237 3
10358.721 1
10359.204 0
10359.687 2
10360.171 3
10360.654 1
10361.138 12
10361.621 6
10362.104 8
10362.588 3
10363.071 8
10363.555 11
10364.038 7
10364.522 8
10365.005 8
10365.489 11
10365.972 4
10366.456 2
10366.939 2
10367.423 0
10367.907 7
10368.390 5
10368.874 4
10369.357 9
10369.841 10
10370.325 8
10370.808 6
10371.292 2
10371.775 2
10372.259 5
10372.743 2
10373.226 1
10373.710 2
10374.194 2
10374.678 3
10375.161 1
10375.645 0
10376.129 1
10376.613 2
10377.096 7
10377.580 9
10378.064 5
10378.548 10
10379.032 7
10379.515 6
10379.999 6
10380.483 6
10380.967 1
10381.451 3
10381.935 4
10382.419 2
10382.903 2
10383.387 0
10383.871 7
10384.354 8
10384.838 4
10385.322 3
10385.806 2
10386.290 2
10386.774 4
10387.258 4
10387.742 4
10388.226 3
10388.711 4
10389.195 2
10389.679 3
10390.163 4
10390.647 6
10391.131 10
10391.615 12
10392.099 11
10392.583 7
10393.067 7
10393.552 5
10394.036 5
10394.520 2
10395.004 0
10395.488 4
10395.973 6
10396.457 5
10396.941 0
10397.425 1
10397.910 3
10398.394 4
10398.878 1
10399.363 5
10399.847 2
10400.331 3
10400.815 3
10401.300 5
10401.784 2
10402.269 2
10402.753 0
10403.237 4
10403.722 4
10404.206 4
10404.691 6
10405.175 6
10405.659 4
10406.144 5
10406.628 0
10407.113 0
10407.597 2
10408.082 3
10408.566 1
10409.051 3
10409.535 4
10410.020 5
10410.504 6
10410.989 4
10411.474 2
10411.958 2
10412.443 1
10412.927 2
10413.412 3
10413.897 1
10414.381 2
10414.866 7
10415.351 8
10415.835 5
10416.320 4
10416.805 0
10417.290 2
10417.774 3
10418.259 2
10418.744 0
10419.228 1
10419.713 2
10420.198 0
10420.683 0
10421.168 0
10421.652 2
10422.137 5
10422.622 1
10423.107 1
10423.592 2
10424.077 7
10424.562 4
10425.046 2
10425.531 6
10426.016 5
10426.501 5
10426.986 4
10427.471 3
10427.956 1
10428.441 4
10428.926 0
10429.411 5
10429.896 3
10430.381 3
10430.866 4
10431.351 10
10431.836 5
10432.321 2
10432.806 8
10433.291 6
10433.777 3
10434.262 8
10434.747 9
10435.232 3
10435.717 3
10436.202 1
10436.687 4
10437.173 3
10437.658 1
10438.143 2
10438.628 4
10439.113 5
10439.599 3
10440.084 0
10440.569 0
10441.054 0
10441.540 0
10442.025 2
10442.510 0
10442.996 0
10443.481 0
10443.966 1
10444.452 2
10444.937 1
10445.422 6
10445.908 1
10446.393 0
10446.879 2
10447.364 1
10447.849 1
10448.335 2
10448.820 0
10449.306 1
10449.791 2
10450.277 2
10450.762 2
10451.248 0
10451.733 0
10452.219 1
10452.704 0
10453.190 4
10453.675 1
10454.161 4
10454.647 2
10455.132 0
10455.618 2
10456.103 1
10456.589 2
10457.075 1
10457.560 0
10458.046 1
10458.532 2
10459.017 1
10459.503 0
10459.989 0
10460.474 5
10460.960 1
10461.446 3
10461.932 3
10462.417 2
10462.903 2
10463.389 3
10463.875 1
10464.361 3
10464.846 3
10465.332 2
10465.818 1
10466.304 0
10466.790 0
10467.276 0
10467.762 1
10468.247 0
10468.733 1
10469.219 1
10469.705 2
10470.191 2
10470.677 0
10471.163 3
10471.649 2
10472.135 1
10472.621 6
10473.107 3
10473.593 9
10474.079 4
10474.565 3
10475.051 4
10475.537 5
10476.023 2
10476.510 4
10476.996 2
10477.482 1
10477.968 3
10478.454 3
10478.940 1
10479.426 1
10479.912 1
10480.399 3
10480.885 0
10481.371 0
10481.857 1
10482.344 0
10482.830 0
10483.316 0
10483.802 9
10484.289 3
10484.775 3
10485.261 4
10485.747 1
10486.234 1
10486.720 2
10487.206 3
10487.693 3
10488.179 0
10488.666 0
10489.152 2
10489.638 0
10490.125 1
10490.611 1
10491.098 3
10491.584 2
10492.070 2
10492.557 4
10493.043 2
10493.530 8
10494.016 3
10494.503 1
10494.989 1
10495.476 3
10495.962 1
10496.449 1
10496.936 2
10497.422 5
10497.909 3
10498.395 5
10498.882 0
10499.369 1
10499.855 3
10500.342 1
10500.829 4
10501.315 3
10501.802 6
10502.289 4
10502.775 2
10503.262 3
10503.749 2
10504.235 6
10504.722 2
10505.209 1
10505.696 4
10506.182 1
10506.669 5
10507.156 3
10507.643 4
10508.130 9
10508.617 1
10509.103 0
10509.590 0
10510.077 5
10510.564 1
10511.051 1
10511.538 3
10512.025 1
10512.512 1
10512.999 4
10513.486 0
10513.973 1
10514.459 2
10514.946 0
10515.433 1
10515.920 0
10516.407 0
10516.895 4
10517.382 1
10517.869 4
10518.356 5
10518.843 7
10519.330 4
10519.817 2
10520.304 3
10520.791 0
10521.278 2
10521.765 1
10522.253 4
10522.740 3
10523.227 4
10523.714 3
10524.201 1
10524.688 1
10525.176 1
10525.663 2
10526.150 0
10526.637 2
10527.125 0
10527.612 0
10528.099 0
10528.587 0
10529.074 3
10529.561 1
10530.049 3
10530.536 1
10531.023 0
10531.511 0
10531.998 0
10532.485 1
10532.973 0
10533.460 2
10533.948 1
10534.435 2
10534.922 0
10535.410 0
10535.897 2
10536.385 1
10536.872 0
10537.360 0
10537.847 2
10538.335 0
10538.822 0
10539.310 1
10539.798 2
10540.285 1
10540.773 1
10541.260 1
10541.748 4
10542.236 1
10542.723 1
10543.211 2
10543.698 7
10544.186 5
10544.674 8
10545.161 10
10545.649 5
10546.137 4
10546.625 2
10547.112 1
10547.600 4
10548.088 4
10548.576 3
10549.063 3
10549.551 2
10550.039 1
10550.527 4
10551.015 3
10551.502 3
10551.990 0
10552.478 2
10552.966 1
10553.454 1
10553.942 0
10554.430 9
10554.917 11
10555.405 6
10555.893 4
10556.381 1
10556.869 2
10557.357 0
10557.845 3
10558.333 2
10558.821 4
10559.309 8
10559.797 3
10560.285 1
10560.773 0
10561.261 0
10561.749 1
10562.237 2
10562.726 3
10563.214 1
10563.702 0
10564.190 0
10564.678 1
10565.166 4
10565.654 5
10566.142 1
10566.631 5
10567.119 8
10567.607 4
10568.095 4
10568.583 4
10569.072 1
10569.560 3
10570.048 5
10570.536 3
10571.025 2
10571.513 3
10572.001 4
10572.490 4
10572.978 1
10573.466 2
10573.955 3
10574.443 3
10574.931 3
10575.420 5
10575.908 1
10576.397 1
10576.885 0
10577.373 0
10577.862 4
10578.350 5
10578.839 1
10579.327 0
10579.816 0
10580.304 5
10580.793 2
10581.281 0
10581.770 3
10582.258 3
10582.747 1
10583.235 0
10583.724 5
10584.213 3
10584.701 6
10585.190 6
10585.678 6
10586.167 2
10586.656 5
10587.144 4
10587.633 2
10588.122 1
10588.610 2
10589.099 1
10589.588 1
10590.077 2
10590.565 0
10591.054 1
10591.543 1
10592.032 4
10592.520 1
10593.009 4
10593.498 2
10593.987 2
10594.475 1
10594.964 0
10595.453 0
10595.942 1
10596.431 0
10596.920 2
10597.409 0
10597.898 0
10598.386 2
10598.875 4
10599.364 8
10599.853 1
10600.342 1
10600.831 1
10601.320 1
10601.809 1
10602.298 5
10602.787 2
10603.276 0
10603.765 0
10604.254 1
10604.743 4
10605.232 2
10605.722 0
10606.211 4
10606.700 3
10607.189 1
10607.678 3
10608.167 1
10608.656 6
10609.145 3
10609.635 1
10610.124 0
10610.613 4
10611.102 4
10611.591 0
10612.081 1
10612.570 8
10613.059 3
10613.548 1
10614.038 1
10614.527 2
10615.016 3
10615.506 4
10615.995 2
10616.484 2
10616.973 2
10617.463 4
10617.952 3
10618.442 10
10618.931 11
10619.420 10
10619.910 6
10620.399 4
10620.889 3
10621.378 2
10621.868 4
10622.357 6
10622.846 3
10623.336 1
10623.825 2
10624.315 1
10624.804 4
10625.294 1
10625.784 1
10626.273 1
10626.763 3
10627.252 4
10627.742 5
10628.231 4
10628.721 1
10629.211 2
10629.700 5
10630.190 6
10630.680 8
10631.169 2
10631.659 1
10632.149 0
10632.638 2
10633.128 3
10633.618 0
10634.108 2
10634.597 4
10635.087 3
10635.577 1
10636.067 2
10636.556 2
10637.046 3
10637.536 1
10638.026 1
10638.516 4
10639.005 2
10639.495 1
10639.985 1
10640.475 5
10640.965 10
10641.455 9
10641.945 3
10642.435 5
10642.925 2
10643.415 1
10643.905 3
10644.395 3
10644.885 0
10645.375 4
10645.865 2
10646.355 2
10646.845 6
10647.335 1
10647.825 2
10648.315 2
10648.805 3
10649.295 2
10649.785 1
10650.275 2
10650.765 0
10651.255 1
10651.745 1
10652.236 0
10652.726 3
10653.216 1
10653.706 1
10654.196 1
10654.687 3
10655.177 5
10655.667 4
10656.157 1
10656.648 0
10657.138 0
10657.628 3
10658.118 8
10658.609 4
10659.099 4
10659.589 3
10660.080 0
10660.570 2
10661.060 4
10661.551 4
10662.041 0
10662.531 2
10663.022 2
10663.512 2
10664.003 3
10664.493 2
10664.984 0
10665.474 1
10665.965 1
10666.455 1
10666.945 1
10667.436 3
10667.926 5
10668.417 0
10668.908 1
10669.398 2
10669.889 0
10670.379 2
10670.870 0
10671.360 0
10671.851 0
10672.342 3
10672.832 1
10673.323 4
10673.814 7
10674.304 3
10674.795 0
10675.286 3
10675.776 4
10676.267 3
10676.758 4
10677.248 4
10677.739 3
10678.230 2
10678.721 1
10679.211 1
10679.702 1
10680.193 1
10680.684 0
10681.175 0
10681.665 3
10682.156 1
10682.647 1
10683.138 1
10683.629 2
10684.120 3
10684.611 2
10685.102 1
10685.592 1
10686.083 2
10686.574 1
10687.065 0
10687.556 2
10688.047 0
10688.538 3
10689.029 2
10689.520 1
10690.011 1
10690.502 2
10690.993 0
10691.484 0
10691.975 2
10692.467 5
10692.958 3
10693.449 0
10693.940 2
10694.431 3
10694.922 2
10695.413 3
10695.904 1
10696.396 0
10696.887 0
10697.378 4
10697.869 3
10698.360 1
10698.852 1
10699.343 2
10699.834 1
10700.325 4
10700.817 6
10701.308 4
10701.799 1
10702.290 0
10702.782 1
10703.273 2
10703.764 2
10704.256 0
10704.747 0
10705.239 0
10705.730 4
10706.221 4
10706.713 3
10707.204 0
10707.696 1
10708.187 0
10708.678 1
10709.170 6
10709.661 6
10710.153 2
10710.644 0
10711.136 1
10711.627 7
10712.119 5
10712.610 3
10713.102 0
10713.594 0
10714.085 2
10714.577 3
10715.068 3
10715.560 0
10716.052 3
10716.543 2
10717.035 1
10717.526 5
10718.018 3
10718.510 1
10719.001 1
10719.493 1
10719.985 2
10720.477 1
10720.968 1
10721.460 1
10721.952 1
10722.444 0
10722.935 2
10723.427 6
10723.919 2
10724.411 1
10724.903 4
10725.394 1
10725.886 2
10726.378 1
10726.870 0
10727.362 2
10727.854 0
10728.346 1
10728.838 3
10729.329 1
10729.821 3
10730.313 3
10730.805 1
10731.297 0
10731.789 0
10732.281 0
10732.773 2
10733.265 6
10733.757 3
10734.249 6
10734.741 1
10735.233 0
10735.726 1
10736.218 1
10736.710 1
10737.202 2
10737.694 0
10738.186 5
10738.678 7
10739.170 2
10739.662 0
10740.155 0
10740.647 0
10741.139 3
10741.631 0
10742.123 0
10742.616 1
10743.108 3
10743.600 1
10744.092 0
10744.585 6
10745.077 3
10745.569 0
10746.062 0
10746.554 3
10747.046 0
10747.539 1
10748.031 3
10748.523 2
10749.016 0
10749.508 2
10750.000 0
10750.493 0
10750.985 3
10751.478 5
10751.970 2
10752.463 0
10752.955 0
10753.448 1
10753.940 0
10754.433 0
10754.925 1
10755.418 5
10755.910 4
10756.403 1
10756.895 0
10757.388 0
10757.880 0
10758.373 0
10758.866 1
10759.358 0
10759.851 0
10760.343 1
10760.836 3
10761.329 0
10761.821 4
10762.314 3
10762.807 5
10763.299 4
10763.792 9
10764.285 9
10764.778 4
10765.270 6
10765.763 2
10766.256 0
10766.749 0
10767.241 1
10767.734 1
10768.227 0
10768.720 0
10769.213 1
10769.706 1
10770.198 7
10770.691 7
10771.184 4
10771.677 0
10772.170 2
10772.663 2
10773.156 0
10773.649 0
10774.142 5
10774.635 2
10775.128 1
10775.621 3
10776.114 3
10776.607 0
10777.100 0
10777.593 0
10778.086 4
10778.579 2
10779.072 2
10779.565 1
10780.058 0
10780.551 3
10781.044 2
10781.537 1
10782.030 0
10782.524 1
10783.017 1
10783.510 2
10784.003 2
10784.496 3
10784.989 2
10785.483 4
10785.976 1
10786.469 2
10786.962 3
10787.456 4
10787.949 4
10788.442 3
10788.935 3
10789.429 4
10789.922 1
10790.415 0
10790.909 4
10791.402 2
10791.895 2
10792.389 3
10792.882 4
10793.376 2
10793.869 1
10794.362 3
10794.856 0
10795.349 1
10795.843 3
10796.336 3
10796.830 3
10797.323 4
10797.817 2
10798.310 1
10798.804 3
10799.297 2
10799.791 2
10800.284 5
10800.778 3
10801.271 3
10801.765 1
10802.258 1
10802.752 2
10803.246 1
10803.739 3
10804.233 0
10804.727 0
10805.220 3
10805.714 1
10806.208 0
10806.701 0
10807.195 0
10807.689 1
10808.182 0
10808.676 6
10809.170 1
10809.664 0
10810.158 3
10810.651 1
10811.145 0
10811.639 0
10812.133 3
10812.627 1
10813.120 3
10813.614 1
10814.108 2
10814.602 0
10815.096 1
10815.590 0
10816.084 2
10816.578 5
10817.072 4
10817.565 1
10818.059 2
10818.553 1
10819.047 1
10819.541 2
10820.035 3
10820.529 3
10821.023 1
10821.517 8
10822.011 7
10822.506 5
10823.000 0
10823.494 0
10823.988 0
10824.482 0
10824.976 3
10825.470 2
10825.964 4
10826.458 2
10826.953 2
10827.447 1
10827.941 2
10828.435 2
10828.929 0
10829.423 0
10829.918 0
10830.412 1
10830.906 1
10831.400 1
10831.895 2
10832.389 4
10832.883 3
10833.378 1
10833.872 0
10834.366 2
10834.861 0
10835.355 5
10835.849 2
10836.344 1
10836.838 1
10837.332 2
10837.827 2
10838.321 2
10838.816 0
10839.310 2
10839.805 3
10840.299 0
10840.793 4
10841.288 4
10841.782 5
10842.277 4
10842.771 0
10843.266 4
10843.761 4
10844.255 4
10844.750 3
10845.244 6
10845.739 6
10846.233 7
10846.728 12
10847.223 2
10847.717 4
10848.212 11
10848.707 10
10849.201 6
10849.696 3
10850.191 7
10850.685 6
10851.180 7
10851.675 15
10852.169 7
10852.664 17
10853.159 11
10853.654 13
10854.148 19
10854.643 21
10855.138 19
10855.633 13
10856.128 12
10856.623 12
10857.117 3
10857.612 2
10858.107 8
10858.602 7
10859.097 6
10859.592 4
10860.087 8
10860.582 8
10861.077 4
10861.571 3
10862.066 2
10862.561 6
10863.056 6
10863.551 6
10864.046 1
10864.541 0
10865.036 4
10865.531 10
10866.026 5
10866.522 2
10867.017 7
10867.512 4
10868.007 3
10868.502 1
10868.997 3
10869.492 2
10869.987 3
10870.482 4
10870.978 6
10871.473 3
10871.968 0
10872.463 3
10872.958 3
10873.454 0
10873.949 1
10874.444 3
10874.939 0
10875.435 1
10875.930 0
10876.425 4
10876.920 2
10877.416 2
10877.911 3
10878.406 0
10878.902 2
10879.397 0
10879.892 0
10880.388 2
10880.883 1
10881.379 0
10881.874 1
10882.369 0
10882.865 2
10883.360 0
10883.856 1
10884.351 4
10884.847 1
10885.342 2
10885.838 0
10886.333 0
10886.829 0
10887.324 1
10887.820 2
10888.315 5
10888.811 2
10889.306 0
10889.802 4
10890.298 3
10890.793 2
10891.289 1
10891.785 2
10892.280 1
10892.776 2
10893.271 6
10893.767 6
10894.263 2
10894.759 0
10895.254 0
10895.750 1
10896.246 0
10896.741 4
10897.237 2
10897.733 0
10898.229 1
10898.725 2
10899.220 0
10899.716 1
10900.212 5
10900.708 4
10901.204 4
10901.700 1
10902.195 5
10902.691 3
10903.187 1
10903.683 1
10904.179 0
10904.675 3
10905.171 3
10905.667 2
10906.163 0
10906.659 0
10907.155 1
10907.651 0
10908.147 2
10908.643 0
10909.139 0
10909.635 0
10910.131 0
10910.627 0
10911.123 0
10911.619 0
10912.115 0
10912.611 0
10913.107 0
10913.604 0
10914.100 0
10914.596 0
10915.092 0
10915.588 0
10916.084 1
10916.581 4
10917.077 1
10917.573 0
10918.069 0
10918.565 4
10919.062 2
10919.558 4
10920.054 1
10920.551 1
10921.047 1
10921.543 0
10922.040 1
10922.536 2
10923.032 1
10923.529 3
10924.025 0
10924.521 2
10925.018 4
10925.514 4
10926.010 3
10926.507 1
10927.003 3
10927.500 8
10927.996 4
10928.493 2
10928.989 3
10929.486 6
10929.982 2
10930.479 6
10930.975 2
10931.472 1
10931.968 1
10932.465 1
10932.961 5
10933.458 1
10933.955 2
10934.451 0
10934.948 1
10935.444 4
10935.941 7
10936.438 2
10936.934 6
10937.431 2
10937.928 1
10938.424 3
10938.921 8
10939.418 5
10939.915 2
10940.411 0
10940.908 1
10941.405 0
10941.902 1
10942.398 0
10942.895 1
10943.392 0
10943.889 0
10944.386 1
10944.882 2
10945.379 4
10945.876 3
10946.373 0
10946.870 0
10947.367 0
10947.864 1
10948.361 5
10948.858 2
10949.355 2
10949.852 0
10950.348 2
10950.845 1
10951.342 1
10951.839 1
10952.336 2
10952.833 5
10953.331 5
10953.828 3
10954.325 1
10954.822 1
10955.319 2
10955.816 1
10956.313 3
10956.810 1
10957.307 1
10957.804 0
10958.301 3
10958.799 3
10959.296 6
10959.793 4
10960.290 2
10960.787 4
10961.285 8
10961.782 7
10962.279 4
10962.776 2
10963.274 4
10963.771 2
10964.268 3
10964.765 1
10965.263 1
10965.760 2
10966.257 0
10966.755 1
10967.252 0
10967.749 1
10968.247 2
10968.744 3
10969.242 4
10969.739 0
10970.236 3
10970.734 1
10971.231 1
10971.729 1
10972.226 1
10972.724 0
10973.221 3
10973.719 1
10974.216 0
10974.714 0
10975.211 0
10975.709 2
10976.206 3
10976.704 1
10977.201 0
10977.699 0
10978.197 2
10978.694 0
10979.192 3
10979.689 5
10980.187 1
10980.685 5
10981.182 2
10981.680 0
10982.178 0
10982.675 0
10983.173 0
10983.671 0
10984.169 0
10984.666 1
10985.164 3
10985.662 4
10986.160 3
10986.657 2
10987.155 1
10987.653 1
10988.151 3
10988.649 1
10989.146 0
10989.644 1
10990.142 1
10990.640 3
10991.138 3
10991.636 1
10992.134 1
10992.632 0
10993.130 0
10993.628 0
10994.126 0
10994.624 0
10995.122 0
10995.619 1
10996.117 1
10996.616 3
10997.114 1
10997.612 0
10998.110 0
10998.608 0
10999.106 1
10999.604 1
11000.102 0
11000.600 1
11001.098 1
11001.596 0
11002.094 0
11002.593 1
11003.091 1
11003.589 0
11004.087 0
11004.585 2
11005.083 1
11005.582 0
11006.080 3
11006.578 3
11007.076 6
11007.575 2
11008.073 4
11008.571 1
11009.070 1
11009.568 3
11010.066 2
11010.564 2
11011.063 1
11011.561 1
11012.060 3
11012.558 0
11013.056 0
11013.555 0
11014.053 0
11014.552 0
11015.050 2
11015.548 0
11016.047 1
11016.545 2
11017.044 2
11017.542 3
11018.041 1
11018.539 1
11019.038 0
11019.536 1
11020.035 1
11020.533 1
11021.032 1
11021.531 0
11022.029 4
11022.528 4
11023.026 1
11023.525 1
11024.024 3
11024.522 2
11025.021 0
11025.520 0
11026.018 2
11026.517 1
11027.016 1
11027.514 0
11028.013 1
11028.512 2
11029.011 0
11029.509 1
11030.008 1
11030.507 1
11031.006 0
11031.504 3
11032.003 0
11032.502 1
11033.001 0
11033.500 0
11033.999 1
11034.498 0
11034.996 0
11035.495 0
11035.994 0
11036.493 4
11036.992 8
11037.491 3
11037.990 3
11038.489 0
11038.988 0
11039.487 0
11039.986 2
11040.485 0
11040.984 0
11041.483 1
11041.982 0
11042.481 0
11042.980 1
11043.479 4
11043.978 2
11044.477 0
11044.976 0
11045.476 0
11045.975 2
11046.474 1
11046.973 2
11047.472 0
11047.971 1
11048.471 1
11048.970 4
11049.469 3
11049.968 1
11050.467 4
11050.967 3
11051.466 1
11051.965 2
11052.464 5
11052.964 1
11053.463 1
11053.962 0
11054.462 3
11054.961 4
11055.460 1
11055.960 2
11056.459 0
11056.958 1
11057.458 6
11057.957 5
11058.457 6
11058.956 0
11059.455 0
11059.955 7
11060.454 3
11060.954 2
11061.453 0
11061.953 0
11062.452 2
11062.952 2
11063.451 1
11063.951 2
11064.450 2
11064.950 3
11065.450 1
11065.949 1
11066.449 2
11066.948 2
11067.448 0
11067.948 0
11068.447 0
11068.947 1
11069.447 1
11069.946 2
11070.446 1
11070.946 0
11071.445 0
11071.945 6
11072.445 4
11072.944 2
11073.444 1
11073.944 1
11074.444 1
11074.944 0
11075.443 1
11075.943 0
11076.443 0
11076.943 0
11077.443 2
11077.942 2
11078.442 0
11078.942 0
11079.442 0
11079.942 2
11080.442 1
11080.942 0
11081.442 0
11081.942 0
11082.442 1
11082.942 0
11083.442 0
11083.942 1
11084.442 0
11084.942 2
11085.442 1
11085.942 0
11086.442 1
11086.942 1
11087.442 1
11087.942 1
11088.442 2
11088.942 2
11089.442 2
11089.942 2
11090.442 0
11090.943 1
11091.443 2
11091.943 0
11092.443 0
11092.943 1
11093.443 0
11093.944 0
11094.444 0
11094.944 1
11095.444 0
11095.945 1
11096.445 4
11096.945 0
11097.446 0
11097.946 0
11098.446 0
11098.946 0
11099.447 0
11099.947 1
11100.447 0
11100.948 0
11101.448 2
11101.949 0
11102.449 2
11102.949 0
11103.450 2
11103.950 1
11104.451 0
11104.951 1
11105.452 2
11105.952 0
11106.453 0
11106.953 2
11107.454 0
11107.954 0
11108.455 1
11108.955 0
11109.456 0
11109.956 0
11110.457 0
11110.958 3
11111.458 0
11111.959 1
11112.460 1
11112.960 0
11113.461 1
11113.961 0
11114.462 3
11114.963 0
11115.464 1
11115.964 0
11116.465 0
11116.966 0
11117.466 0
11117.967 0
11118.468 0
11118.969 2
11119.470 3
11119.970 0
11120.471 0
11120.972 1
11121.473 1
11121.974 1
11122.474 1
11122.975 1
11123.476 2
11123.977 3
11124.478 0
11124.979 0
11125.480 0
11125.981 0
11126.482 1
11126.983 1
11127.484 0
11127.985 0
11128.486 0
11128.987 2
11129.488 0
11129.989 1
11130.490 1
11130.991 3
11131.492 1
11131.993 1
11132.494 4
11132.995 3
11133.496 1
11133.997 0
11134.498 4
11135.000 3
11135.501 0
11136.002 0
11136.503 0
11137.004 3
11137.505 2
11138.007 0
11138.508 0
11139.009 0
11139.510 2
11140.012 3
11140.513 0
11141.014 0
11141.515 1
11142.017 0
11142.518 0
11143.019 0
11143.521 1
11144.022 2
11144.523 0
11145.025 0
11145.526 2
11146.027 1
11146.529 0
11147.030 0
11147.532 0
11148.033 0
11148.535 0
11149.036 3
11149.537 9
11150.039 5
11150.540 5
11151.042 6
11151.543 3
11152.045 0
11152.546 0
11153.048 0
11153.550 2
11154.051 1
11154.553 1
11155.054 0
11155.556 1
11156.058 1
11156.559 0
11157.061 1
11157.562 0
11158.064 1
11158.566 1
11159.067 2
11159.569 6
11160.071 5
11160.573 3
11161.074 3
11161.576 2
11162.078 1
11162.579 0
11163.081 0
11163.583 1
11164.085 1
11164.587 1
11165.088 1
11165.590 2
11166.092 0
11166.594 0
11167.096 2
11167.598 2
11168.100 2
11168.601 1
11169.103 1
11169.605 4
11170.107 3
11170.609 2
11171.111 2
11171.613 2
11172.115 0
11172.617 1
11173.119 3
11173.621 2
11174.123 2
11174.625 2
11175.127 2
11175.629 0
11176.131 2
11176.633 0
11177.135 1
11177.637 2
11178.140 1
11178.642 1
11179.144 0
11179.646 1
11180.148 1
11180.650 2
11181.152 4
11181.655 1
11182.157 0
11182.659 2
11183.161 4
11183.664 1
11184.166 0
11184.668 3
11185.170 1
11185.673 0
11186.175 1
11186.677 0
11187.179 1
11187.682 0
11188.184 0
11188.686 0
11189.189 2
11189.691 0
11190.194 0
11190.696 0
11191.198 0
11191.701 0
11192.203 1
11192.706 0
11193.208 0
11193.711 1
11194.213 2
11194.715 0
11195.218 0
11195.720 0
11196.223 1
11196.725 0
11197.228 0
11197.731 1
11198.233 6
11198.736 2
11199.238 1
11199.741 0
11200.243 1
11200.746 0
11201.249 0
11201.751 0
11202.254 2
11202.757 4
11203.259 6
11203.762 2
11204.265 1
11204.767 0
11205.270 1
11205.773 0
11206.276 4
11206.778 3
11207.281 0
11207.784 3
11208.287 1
11208.789 0
11209.292 1
11209.795 0
11210.298 0
11210.801 0
11211.304 0
11211.806 0
11212.309 2
11212.812 0
11213.315 5
11213.818 3
11214.321 4
11214.824 0
11215.327 2
11215.830 1
11216.333 1
11216.836 0
11217.339 0
11217.842 0
11218.345 1
11218.848 0
11219.351 2
11219.854 1
11220.357 2
11220.860 0
11221.363 0
11221.866 1
11222.369 0
11222.872 3
11223.375 4
11223.879 0
11224.382 1
11224.885 0
11225.388 1
11225.891 1
11226.394 0
11226.898 1
11227.401 1
11227.904 0
11228.407 0
11228.911 1
11229.414 2
11229.917 0
11230.420 0
11230.924 0
11231.427 1
11231.930 1
11232.434 0
11232.937 0
11233.440 0
11233.944 0
11234.447 0
11234.950 0
11235.454 0
11235.957 0
11236.461 0
11236.964 1
11237.467 0
11237.971 0
11238.474 4
11238.978 4
11239.481 2
11239.985 5
11240.488 3
11240.992 0
11241.495 2
11241.999 4
11242.502 3
11243.006 1
11243.510 6
11244.013 6
11244.517 2
11245.020 3
11245.524 1
11246.028 1
11246.531 0
11247.035 1
11247.539 1
11248.042 0
11248.546 0
11249.050 0
11249.553 1
11250.057 1
11250.561 0
11251.065 1
11251.568 0
11252.072 2
11252.576 2
11253.080 0
11253.583 3
11254.087 1
11254.591 0
11255.095 0
11255.599 0
11256.103 0
11256.607 0
11257.110 0
11257.614 0
11258.118 0
11258.622 1
11259.126 0
11259.630 1
11260.134 1
11260.638 0
11261.142 0
11261.646 0
11262.150 1
11262.654 1
11263.158 1
11263.662 2
11264.166 2
11264.670 0
11265.174 0
11265.678 1
11266.182 0
11266.686 1
11267.190 0
11267.694 5
11268.199 5
11268.703 2
11269.207 2
11269.711 2
11270.215 1
11270.719 0
11271.224 0
11271.728 0
11272.232 0
11272.736 0
11273.240 0
11273.745 0
11274.249 0
11274.753 0
11275.258 0
11275.762 1
11276.266 1
11276.770 0
11277.275 2
11277.779 0
11278.283 1
11278.788 0
11279.292 1
11279.797 2
11280.301 0
11280.805 1
11281.310 0
11281.814 1
11282.319 1
11282.823 0
11283.328 1
11283.832 0
11284.337 0
11284.841 0
11285.346 1
11285.850 1
11286.355 1
11286.859 1
11287.364 1
11287.868 3
11288.373 2
11288.877 0
11289.382 1
11289.887 1
11290.391 1
11290.896 0
11291.401 0
11291.905 0
11292.410 0
11292.915 2
11293.419 2
11293.924 0
11294.429 2
11294.933 3
11295.438 2
11295.943 2
11296.448 2
11296.952 0
11297.457 0
11297.962 3
11298.467 3
11298.972 2
11299.476 0
11299.981 0
11300.486 0
11300.991 0
11301.496 0
11302.001 3
11302.506 1
11303.011 0
11303.515 1
11304.020 1
11304.525 0
11305.030 1
11305.535 0
11306.040 3
11306.545 1
11307.050 0
11307.555 1
11308.060 1
11308.565 1
11309.070 0
11309.575 1
11310.080 2
11310.585 0
11311.091 4
11311.596 2
11312.101 0
11312.606 1
11313.111 4
11313.616 2
11314.121 2
11314.626 2
11315.132 0
11315.637 0
11316.142 2
11316.647 2
11317.152 1
11317.658 0
11318.163 0
11318.668 0
11319.173 0
11319.679 2
11320.184 4
11320.689 1
11321.195 2
11321.700 0
11322.205 1
11322.711 1
11323.216 2
11323.721 3
11324.227 0
11324.732 0
11325.238 2
11325.743 1
11326.248 0
11326.754 0
11327.259 1
11327.765 0
11328.270 1
11328.776 1
11329.281 3
11329.787 2
11330.292 1
11330.798 0
11331.303 1
11331.809 2
11332.314 2
11332.820 0
11333.325 2
11333.831 1
11334.337 3
11334.842 1
11335.348 0
11335.854 0
11336.359 4
11336.865 4
11337.371 1
11337.876 0
11338.382 0
11338.888 0
11339.393 0
11339.899 2
11340.405 2
11340.911 0
11341.416 0
11341.922 1
11342.428 3
11342.934 1
11343.439 1
11343.945 1
11344.451 0
11344.957 0
11345.463 4
11345.969 8
11346.475 1
11346.980 2
11347.486 2
11347.992 2
11348.498 0
11349.004 2
11349.510 1
11350.016 1
11350.522 2
11351.028 1
11351.534 5
11352.040 3
11352.546 0
11353.052 1
11353.558 1
11354.064 1
11354.570 1
11355.076 2
11355.582 0
11356.088 3
11356.594 3
11357.101 0
11357.607 1
11358.113 3
11358.619 0
11359.125 1
11359.631 1
11360.137 0
11360.644 0
11361.150 0
11361.656 2
11362.162 0
11362.668 2
11363.175 1
11363.681 0
11364.187 0
11364.694 1
11365.200 2
11365.706 2
11366.212 4
11366.719 1
11367.225 0
11367.731 0
11368.238 1
11368.744 0
11369.251 5
11369.757 4
11370.263 0
11370.770 2
11371.276 1
11371.783 0
11372.289 1
11372.796 1
11373.302 2
11373.809 0
11374.315 1
11374.822 1
11375.328 1
11375.835 1
11376.341 1
11376.848 0
11377.354 0
11377.861 0
11378.367 0
11378.874 0
11379.381 0
11379.887 1
11380.394 1
11380.900 0
11381.407 2
11381.914 2
11382.420 2
11382.927 3
11383.434 3
11383.941 6
11384.447 4
11384.954 2
11385.461 1
11385.968 0
11386.474 3
11386.981 0
11387.488 0
11387.995 0
11388.501 0
11389.008 1
11389.515 3
11390.022 2
11390.529 0
11391.036 0
11391.543 0
11392.049 5
11392.556 2
11393.063 2
11393.570 3
11394.077 0
11394.584 3
11395.091 6
11395.598 4
11396.105 5
11396.612 2
11397.119 3
11397.626 2
11398.133 1
11398.640 4
11399.147 2
11399.654 4
11400.161 5
11400.668 2
11401.175 1
11401.682 2
11402.190 1
11402.697 0
11403.204 2
11403.711 3
11404.218 0
11404.725 4
11405.233 7
11405.740 9
11406.247 8
11406.754 5
11407.261 3
11407.769 1
11408.276 6
11408.783 6
11409.290 2
11409.798 0
11410.305 1
11410.812 1
11411.320 0
11411.827 0
11412.334 2
11412.842 4
11413.349 0
11413.856 2
11414.364 1
11414.871 0
11415.379 2
11415.886 1
11416.393 2
11416.901 5
11417.408 4
11417.916 2
11418.423 1
11418.931 3
11419.438 9
11419.946 6
11420.453 2
11420.961 3
11421.468 0
11421.976 0
11422.483 0
11422.991 3
11423.499 2
11424.006 0
11424.514 0
11425.021 1
11425.529 2
11426.037 2
11426.544 2
11427.052 0
11427.560 2
11428.067 6
11428.575 6
11429.083 4
11429.591 5
11430.098 6
11430.606 7
11431.114 4
11431.622 3
11432.129 6
11432.637 3
11433.145 5
11433.653 5
11434.161 4
11434.668 2
11435.176 5
11435.684 7
11436.192 11
11436.700 10
11437.208 7
11437.716 6
11438.224 11
11438.732 13
11439.239 12
11439.747 13
11440.255 9
11440.763 8
11441.271 7
11441.779 5
11442.287 4
11442.795 4
11443.303 2
11443.811 2
11444.320 3
11444.828 6
11445.336 7
11445.844 3
11446.352 4
11446.860 4
11447.368 4
11447.876 4
11448.384 9
11448.892 8
11449.401 7
11449.909 13
11450.417 7
11450.925 4
11451.433 1
11451.942 0
11452.450 0
11452.958 0
11453.466 0
11453.975 0
11454.483 0
11454.991 1
11455.499 1
11456.008 0
11456.516 1
11457.024 6
11457.533 2
11458.041 1
11458.550 1
11459.058 0
11459.566 2
11460.075 1
11460.583 1
11461.092 3
11461.600 3
11462.108 3
11462.617 0
11463.125 1
11463.634 1
11464.142 3
11464.651 3
11465.159 4
11465.668 3
11466.176 2
11466.685 1
11467.193 2
11467.702 3
11468.211 2
11468.719 3
11469.228 3
11469.736 3
11470.245 2
11470.754 0
11471.262 1
11471.771 1
11472.280 0
11472.788 4
11473.297 2
11473.806 0
11474.315 3
11474.823 7
11475.332 5
11475.841 4
11476.349 6
11476.858 7
11477.367 3
11477.876 2
11478.385 5
11478.893 12
11479.402 10
11479.911 3
11480.420 4
11480.929 1
11481.438 0
11481.947 6
11482.456 4
11482.964 3
11483.473 3
11483.982 2
11484.491 1
11485.000 2
11485.509 5
11486.018 5
11486.527 6
11487.036 7
11487.545 8
11488.054 9
11488.563 8
11489.072 5
11489.581 8
11490.090 5
11490.599 2
11491.108 1
11491.618 1
11492.127 3
11492.636 1
11493.145 4
11493.654 12
11494.163 12
11494.672 5
11495.182 6
11495.691 5
11496.200 5
11496.709 1
11497.218 6
11497.728 6
11498.237 5
11498.746 2
11499.255 3
11499.765 6
11500.274 5
11500.783 4
11501.293 5
11501.802 5
11502.311 4
11502.821 4
11503.330 8
11503.839 4
11504.349 8
11504.858 3
11505.368 3
11505.877 10
11506.386 11
11506.896 11
11507.405 10
11507.915 11
11508.424 16
11508.934 16
11509.443 16
11509.953 21
11510.462 16
11510.972 11
11511.481 11
11511.991 6
11512.500 13
11513.010 7
11513.520 11
11514.029 8
11514.539 4
11515.048 17
11515.558 18
11516.068 29
11516.577 23
11517.087 21
11517.597 22
11518.106 20
11518.616 22
11519.126 15
11519.635 19
11520.145 20
11520.655 28
11521.165 33
11521.674 48
11522.184 58
11522.694 61
11523.204 84
11523.714 88
11524.223 105
11524.733 116
11525.243 141
11525.753 155
11526.263 150
11526.773 184
11527.283 184
11527.793 170
11528.302 150
11528.812 139
11529.322 136
11529.832 111
11530.342 107
11530.852 102
11531.362 86
11531.872 70
11532.382 54
11532.892 47
11533.402 45
11533.912 26
11534.422 25
11534.932 25
11535.442 17
11535.952 13
11536.463 12
11536.973 6
11537.483 7
11537.993 8
11538.503 9
11539.013 3
11539.523 0
11540.034 0
11540.544 2
11541.054 4
11541.564 3
11542.074 12
11542.585 18
11543.095 9
11543.605 3
11544.115 14
11544.626 12
11545.136 6
11545.646 8
11546.156 5
11546.667 5
11547.177 0
11547.687 2
11548.198 1
11548.708 3
11549.219 6
11549.729 3
11550.239 4
11550.750 1
11551.260 3
11551.771 3
11552.281 1
11552.792 1
11553.302 0
11553.812 1
11554.323 1
11554.833 1
11555.344 2
11555.854 1
11556.365 2
11556.876 2
11557.386 2
11557.897 0
11558.407 4
11558.918 0
11559.428 5
11559.939 4
11560.450 4
11560.960 3
11561.471 5
11561.982 3
11562.492 3
11563.003 0
11563.514 2
11564.024 5
11564.535 1
11565.046 1
11565.557 1
11566.067 2
11566.578 2
11567.089 4
11567.600 3
11568.110 2
11568.621 4
11569.132 1
11569.643 0
11570.154 1
11570.665 1
11571.175 3
11571.686 0
11572.197 2
11572.708 0
11573.219 1
11573.730 4
11574.241 2
11574.752 2
11575.263 1
11575.774 4
11576.285 6
11576.796 5
11577.307 0
11577.818 1
11578.329 1
11578.840 2
11579.351 4
11579.862 2
11580.373 2
11580.884 3
11581.395 2
11581.906 0
11582.417 2
11582.928 4
11583.439 6
11583.951 3
11584.462 2
11584.973 1
11585.484 1
11585.995 0
11586.506 1
11587.018 1
11587.529 7
11588.040 7
11588.551 7
11589.063 3
11589.574 3
11590.085 0
11590.596 1
11591.108 3
11591.619 1
11592.130 5
11592.642 4
11593.153 1
11593.664 2
11594.176 2
11594.687 0
11595.199 3
11595.710 1
11596.221 0
11596.733 0
11597.244 4
11597.756 2
11598.267 0
11598.779 1
11599.290 0
11599.802 2
11600.313 0
11600.825 0
11601.336 1
11601.848 1
11602.359 0
11602.871 2
11603.382 3
11603.894 1
11604.405 1
11604.917 1
11605.429 2
11605.940 8
11606.452 4
11606.964 3
11607.475 3
11607.987 2
11608.499 1
11609.010 4
11609.522 5
11610.034 1
11610.545 2
11611.057 3
11611.569 0
11612.081 0
11612.592 1
11613.104 5
11613.616 4
11614.128 3
11614.640 0
11615.152 1
11615.663 4
11616.175 2
11616.687 1
11617.199 1
11617.711 4
11618.223 6
11618.735 3
11619.247 5
11619.758 4
11620.270 1
11620.782 2
11621.294 5
11621.806 2
11622.318 4
11622.830 2
11623.342 3
11623.854 2
11624.366 0
11624.878 0
11625.390 0
11625.903 0
11626.415 0
11626.927 2
11627.439 4
11627.951 3
11628.463 4
11628.975 3
11629.487 0
11629.999 3
11630.512 2
11631.024 2
11631.536 2
11632.048 3
11632.560 4
11633.073 5
11633.585 3
11634.097 0
11634.609 0
11635.122 11
11635.634 10
11636.146 7
11636.659 11
11637.171 9
11637.683 13
11638.196 5
11638.708 2
11639.220 2
11639.733 3
11640.245 1
11640.757 5
11641.270 4
11641.782 0
11642.295 10
11642.807 9
11643.320 2
11643.832 2
11644.344 2
11644.857 0
11645.369 0
11645.882 2
11646.394 3
11646.907 4
11647.420 5
11647.932 8
11648.445 5
11648.957 3
11649.470 3
11649.982 8
11650.495 5
11651.008 6
11651.520 5
11652.033 1
11652.546 1
11653.058 5
11653.571 7
11654.084 7
11654.596 7
11655.109 5
11655.622 2
11656.134 4
11656.647 3
11657.160 2
11657.673 4
11658.185 9
11658.698 12
11659.211 8
11659.724 7
11660.237 5
11660.750 4
11661.262 5
11661.775 5
11662.288 2
11662.801 4
11663.314 10
11663.827 5
11664.340 6
11664.853 9
11665.366 13
11665.878 11
11666.391 17
11666.904 12
11667.417 17
11667.930 12
11668.443 12
11668.956 11
11669.469 10
11669.982 7
11670.496 10
11671.009 9
11671.522 13
11672.035 21
11672.548 19
11673.061 16
11673.574 23
11674.087 25
11674.600 43
11675.113 32
11675.627 23
11676.140 30
11676.653 48
11677.166 46
11677.679 47
11678.193 62
11678.706 64
11679.219 70
11679.732 80
11680.246 98
11680.759 132
11681.272 147
11681.785 141
11682.299 177
11682.812 172
11683.325 177
11683.839 164
11684.352 157
11684.865 167
11685.379 158
11685.892 157
11686.406 147
11686.919 122
11687.432 99
11687.946 91
11688.459 72
11688.973 57
11689.486 46
11690.000 41
11690.513 38
11691.027 35
11691.540 31
11692.054 27
11692.567 24
11693.081 22
11693.594 15
11694.108 16
11694.621 11
11695.135 9
11695.649 15
11696.162 14
11696.676 9
11697.190 8
11697.703 10
11698.217 6
11698.731 2
11699.244 2
11699.758 2
11700.272 0
11700.785 0
11701.299 2
11701.813 5
11702.327 6
11702.840 6
11703.354 5
11703.868 3
11704.382 5
11704.895 1
11705.409 6
11705.923 8
11706.437 6
11706.951 6
11707.465 7
11707.978 2
11708.492 4
11709.006 0
11709.520 1
11710.034 3
11710.548 0
11711.062 2
11711.576 2
11712.090 3
11712.604 5
11713.118 2
11713.632 2
11714.146 2
11714.660 0
11715.174 3
11715.688 4
11716.202 5
11716.716 4
11717.230 3
11717.744 1
11718.258 4
11718.772 6
11719.286 3
11719.801 2
11720.315 1
11720.829 3
11721.343 5
11721.857 6
11722.371 2
11722.886 1
11723.400 1
11723.914 2
11724.428 3
11724.943 0
11725.457 1
11725.971 5
11726.485 0
11727.000 1
11727.514 3
11728.028 4
11728.543 6
11729.057 4
11729.571 2
11730.086 3
11730.600 2
11731.114 3
11731.629 4
11732.143 1
11732.658 2
11733.172 5
11733.686 4
11734.201 6
11734.715 7
11735.230 4
11735.744 1
11736.259 0
11736.773 1
11737.288 0
11737.802 0
11738.317 4
11738.831 2
11739.346 2
11739.861 2
11740.375 3
11740.890 0
11741.404 1
11741.919 2
11742.434 0
11742.948 3
11743.463 0
11743.977 0
11744.492 5
11745.007 3
11745.522 4
11746.036 2
11746.551 3
11747.066 4
11747.580 1
11748.095 1
11748.610 1
11749.125 1
11749.639 3
11750.154 4
11750.669 3
11751.184 2
11751.699 3
11752.214 1
11752.728 1
11753.243 0
11753.758 0
11754.273 2
11754.788 3
11755.303 0
11755.818 2
11756.333 1
11756.848 1
11757.363 3
11757.878 5
11758.393 2
11758.908 0
11759.423 1
11759.938 1
11760.453 1
11760.968 0
11761.483 0
11761.998 0
11762.513 1
11763.028 1
11763.543 1
11764.058 3
11764.573 0
11765.088 2
11765.603 0
11766.119 1
11766.634 2
11767.149 2
11767.664 0
11768.179 1
11768.694 0
11769.210 1
11769.725 0
11770.240 0
11770.755 0
11771.271 0
11771.786 2
11772.301 0
11772.816 2
11773.332 1
11773.847 2
11774.362 1
11774.878 1
11775.393 0
11775.908 2
11776.424 0
11776.939 0
11777.455 0
11777.970 1
11778.485 3
11779.001 1
11779.516 0
11780.032 0
11780.547 1
11781.063 1
11781.578 1
11782.094 4
11782.609 2
11783.125 0
11783.640 1
11784.156 1
11784.671 0
11785.187 1
11785.702 0
11786.218 0
11786.734 0
11787.249 0
11787.765 5
11788.280 4
11788.796 2
11789.312 0
11789.827 0
11790.343 0
11790.859 1
11791.375 0
11791.890 0
11792.406 0
11792.922 1
11793.437 1
11793.953 5
11794.469 1
11794.985 0
11795.501 0
11796.016 0
11796.532 4
11797.048 1
11797.564 3
11798.080 7
11798.595 3
11799.111 3
11799.627 3
11800.143 1
11800.659 0
11801.175 3
11801.691 1
11802.207 0
11802.723 1
11803.239 5
11803.755 4
11804.271 1
11804.787 1
11805.303 6
11805.819 4
11806.335 0
11806.851 0
11807.367 0
11807.883 0
11808.399 0
11808.915 1
11809.431 1
11809.947 0
11810.463 2
11810.979 2
11811.496 0
11812.012 0
11812.528 0
11813.044 0
11813.560 0
11814.076 1
11814.593 2
11815.109 0
11815.625 1
11816.141 3
11816.658 5
11817.174 2
11817.690 1
11818.206 1
11818.723 0
11819.239 0
11819.755 1
11820.272 0
11820.788 2
11821.304 1
11821.821 0
11822.337 1
11822.853 1
11823.370 2
11823.886 2
11824.403 3
11824.919 1
11825.436 0
11825.952 0
11826.468 0
11826.985 2
11827.501 1
11828.018 1
11828.534 0
11829.051 0
11829.567 1
11830.084 1
11830.601 1
11831.117 4
11831.634 5
11832.150 1
11832.667 1
11833.184 0
11833.700 1
11834.217 0
11834.733 0
11835.250 0
11835.767 0
11836.283 2
11836.800 2
11837.317 2
11837.834 0
11838.350 0
11838.867 1
11839.384 1
11839.901 2
11840.417 0
11840.934 0
11841.451 1
11841.968 0
11842.484 0
11843.001 0
11843.518 2
11844.035 0
11844.552 2
11845.069 2
11845.586 1
11846.102 1
11846.619 1
11847.136 0
11847.653 1
11848.170 4
11848.687 3
11849.204 0
11849.721 0
11850.238 0
11850.755 1
11851.272 3
11851.789 2
11852.306 1
11852.823 1
11853.340 1
11853.857 3
11854.374 2
11854.891 0
11855.409 0
11855.926 2
11856.443 1
11856.960 1
11857.477 2
11857.994 1
11858.511 1
11859.029 0
11859.546 2
11860.063 1
11860.580 2
11861.097 3
11861.615 0
11862.132 0
11862.649 1
11863.166 3
11863.684 1
11864.201 0
11864.718 1
11865.235 0
11865.753 1
11866.270 1
11866.787 1
11867.305 0
11867.822 1
11868.340 1
11868.857 3
11869.374 6
11869.892 5
11870.409 0
11870.927 1
11871.444 2
11871.962 2
11872.479 1
11872.997 4
11873.514 5
11874.032 6
11874.549 1
11875.067 1
11875.584 0
11876.102 0
11876.619 0
11877.137 0
11877.654 0
11878.172 1
11878.690 0
11879.207 3
11879.725 17
11880.242 10
11880.760 6
11881.278 7
11881.795 3
11882.313 3
11882.831 4
11883.348 1
11883.866 0
11884.384 3
11884.902 1
11885.419 0
11885.937 3
11886.455 4
11886.973 1
11887.491 2
11888.008 3
11888.526 3
11889.044 3
11889.562 0
11890.080 3
11890.598 1
11891.115 1
11891.633 4
11892.151 1
11892.669 0
11893.187 2
11893.705 0
11894.223 3
11894.741 1
11895.259 1
11895.777 1
11896.295 0
11896.813 3
11897.331 4
11897.849 3
11898.367 2
11898.885 2
11899.403 2
11899.921 1
11900.439 1
11900.957 0
11901.475 1
11901.993 0
11902.512 0
11903.030 2
11903.548 0
11904.066 2
11904.584 9
11905.102 2
11905.621 0
11906.139 3
11906.657 2
11907.175 3
11907.693 2
11908.212 2
11908.730 4
11909.248 3
11909.766 2
11910.285 3
11910.803 2
11911.321 1
11911.840 0
11912.358 3
11912.876 3
11913.395 3
11913.913 4
11914.431 3
11914.950 2
11915.468 1
11915.987 6
11916.505 4
11917.024 6
11917.542 9
11918.060 4
11918.579 1
11919.097 6
11919.616 7
11920.134 5
11920.653 3
11921.171 2
11921.690 0
11922.209 0
11922.727 1
11923.246 1
11923.764 0
11924.283 1
11924.802 0
11925.320 2
11925.839 0
11926.357 0
11926.876 0
11927.395 2
11927.913 2
11928.432 0
11928.951 2
11929.469 3
11929.988 5
11930.507 3
11931.026 2
11931.544 0
11932.063 0
11932.582 1
11933.101 1
11933.620 2
11934.138 0
11934.657 1
11935.176 0
11935.695 0
11936.214 1
11936.733 1
11937.251 0
11937.770 2
11938.289 2
11938.808 5
11939.327 1
11939.846 1
11940.365 0
11940.884 1
11941.403 1
11941.922 2
11942.441 0
11942.960 0
11943.479 2
11943.998 0
11944.517 1
11945.036 1
11945.555 1
11946.074 3
11946.593 1
11947.112 0
11947.631 4
11948.151 5
11948.670 3
11949.189 2
11949.708 0
11950.227 1
11950.746 2
11951.265 1
11951.785 1
11952.304 4
11952.823 1
11953.342 0
11953.862 0
11954.381 0
11954.900 2
11955.419 4
11955.939 4
11956.458 1
11956.977 0
11957.497 0
11958.016 1
11958.535 1
11959.055 0
11959.574 1
11960.093 2
11960.613 3
11961.132 8
11961.652 7
11962.171 1
11962.690 8
11963.210 7
11963.729 2
11964.249 0
11964.768 1
11965.288 2
11965.807 4
11966.327 0
11966.846 1
11967.366 1
11967.885 3
11968.405 2
11968.924 0
11969.444 0
11969.964 0
11970.483 0
11971.003 2
11971.522 0
11972.042 0
11972.562 1
11973.081 0
11973.601 0
11974.121 0
11974.640 0
11975.160 0
11975.680 7
11976.200 6
11976.719 0
11977.239 2
11977.759 0
11978.279 0
11978.798 2
11979.318 8
11979.838 2
11980.358 1
11980.878 0
11981.397 0
11981.917 0
11982.437 1
11982.957 2
11983.477 2
11983.997 2
11984.517 0
11985.037 1
11985.557 2
11986.076 4
11986.596 1
11987.116 2
11987.636 0
11988.156 1
11988.676 1
11989.196 0
11989.716 1
11990.236 1
11990.756 1
11991.276 1
11991.797 0
11992.317 0
11992.837 2
11993.357 0
11993.877 1
11994.397 0
11994.917 5
11995.437 2
11995.957 0
11996.478 0
11996.998 1
11997.518 1
11998.038 0
11998.558 0
11999.079 1
11999.599 0
12000.119 2
12000.639 0
12001.160 0
12001.680 1
12002.200 0
12002.720 0
12003.241 0
12003.761 0
12004.281 4
12004.802 3
12005.322 0
12005.843 0
12006.363 1
12006.883 3
12007.404 0
12007.924 0
12008.445 2
12008.965 0
12009.485 0
12010.006 0
12010.526 0
12011.047 0
12011.567 0
12012.088 0
12012.608 1
12013.129 3
12013.649 1
12014.170 1
12014.690 0
12015.211 2
12015.732 1
12016.252 2
12016.773 4
12017.293 4
12017.814 0
12018.335 0
12018.855 0
12019.376 0
12019.897 0
12020.417 2
12020.938 1
12021.459 0
12021.979 0
12022.500 0
12023.021 1
12023.542 5
12024.062 2
12024.583 4
12025.104 0
12025.625 1
12026.146 0
12026.666 1
12027.187 0
12027.708 3
12028.229 1
12028.750 0
12029.271 0
12029.792 0
12030.313 3
12030.833 2
12031.354 1
12031.875 1
12032.396 0
12032.917 0
12033.438 1
12033.959 0
12034.480 0
12035.001 1
12035.522 1
12036.043 0
12036.564 0
12037.085 0
12037.606 1
12038.127 0
12038.648 1
12039.169 0
12039.691 0
12040.212 0
12040.733 0
12041.254 0
12041.775 0
12042.296 0
12042.817 1
12043.339 0
12043.860 1
12044.381 1
12044.902 2
12045.423 0
12045.945 0
12046.466 0
12046.987 0
12047.508 0
12048.030 1
12048.551 0
12049.072 1
12049.594 1
12050.115 0
12050.636 0
12051.158 0
12051.679 0
12052.200 3
12052.722 0
12053.243 0
12053.765 1
12054.286 1
12054.807 1
12055.329 0
12055.850 1
12056.372 0
12056.893 0
12057.415 0
12057.936 0
12058.458 2
12058.979 0
12059.501 0
12060.022 1
12060.544 2
12061.065 1
12061.587 0
12062.109 0
12062.630 1
12063.152 0
12063.673 1
12064.195 3
12064.717 4
12065.238 1
12065.760 0
12066.282 2
12066.803 0
12067.325 1
12067.847 1
12068.369 1
12068.890 5
12069.412 4
12069.934 2
12070.456 1
12070.977 1
12071.499 2
12072.021 2
12072.543 0
12073.065 1
12073.586 1
12074.108 0
12074.630 1
12075.152 0
12075.674 0
12076.196 1
12076.718 1
12077.239 3
12077.761 4
12078.283 0
12078.805 0
12079.327 0
12079.849 0
12080.371 0
12080.893 0
12081.415 0
12081.937 0
12082.459 2
12082.981 4
12083.503 0
12084.025 0
12084.547 1
12085.070 2
12085.592 5
12086.114 2
12086.636 0
12087.158 0
12087.680 0
12088.202 0
12088.724 0
12089.247 1
12089.769 0
12090.291 8
12090.813 4
12091.335 2
12091.858 3
12092.380 6
12092.902 7
12093.424 6
12093.947 2
12094.469 0
12094.991 3
12095.514 1
12096.036 1
12096.558 1
12097.081 0
12097.603 0
12098.125 0
12098.648 1
12099.170 2
12099.692 0
12100.215 0
12100.737 1
12101.260 0
12101.782 1
12102.305 1
12102.827 1
12103.350 0
12103.872 1
12104.394 1
12104.917 2
12105.440 2
12105.962 2
12106.485 0
12107.007 0
12107.530 0
12108.052 0
12108.575 5
12109.097 2
12109.620 3
12110.143 1
12110.665 3
12111.188 3
12111.711 0
12112.233 0
12112.756 1
12113.279 1
12113.801 3
12114.324 2
12114.847 3
12115.370 1
12115.892 0
12116.415 0
12116.938 0
12117.461 3
12117.983 1
12118.506 4
12119.029 7
12119.552 3
12120.075 0
12120.598 2
12121.120 1
12121.643 3
12122.166 0
12122.689 1
12123.212 0
12123.735 1
12124.258 1
12124.781 0
12125.304 0
12125.827 0
12126.350 2
12126.873 3
12127.396 3
12127.919 4
12128.442 4
12128.965 4
12129.488 2
12130.011 3
12130.534 2
12131.057 1
12131.580 1
12132.103 0
12132.626 2
12133.149 1
12133.672 1
12134.196 1
12134.719 0
12135.242 4
12135.765 5
12136.288 1
12136.811 1
12137.335 5
12137.858 0
12138.381 0
12138.904 0
12139.428 1
12139.951 3
12140.474 1
12140.997 0
12141.521 0
12142.044 0
12142.567 0
12143.091 1
12143.614 3
12144.137 2
12144.661 1
12145.184 1
12145.708 1
12146.231 0
12146.754 1
12147.278 0
12147.801 1
12148.325 0
12148.848 2
12149.372 1
12149.895 1
12150.419 2
12150.942 0
12151.466 1
12151.989 0
12152.513 1
12153.036 1
12153.560 0
12154.083 4
12154.607 1
12155.131 2
12155.654 3
12156.178 2
12156.701 2
12157.225 2
12157.749 3
12158.272 2
12158.796 0
12159.320 1
12159.843 0
12160.367 0
12160.891 0
12161.415 7
12161.938 6
12162.462 3
12162.986 1
12163.510 0
12164.033 0
12164.557 3
12165.081 1
12165.605 1
12166.129 0
12166.652 2
12167.176 3
12167.700 2
12168.224 0
12168.748 0
12169.272 0
12169.796 4
12170.320 0
12170.844 2
12171.368 1
12171.891 0
12172.415 0
12172.939 0
12173.463 0
12173.987 0
12174.511 0
12175.035 3
12175.559 0
12176.084 0
12176.608 1
12177.132 0
12177.656 1
12178.180 1
12178.704 1
12179.228 1
12179.752 6
12180.276 1
12180.800 4
12181.325 3
12181.849 1
12182.373 0
12182.897 0
12183.421 1
12183.946 1
12184.470 0
12184.994 2
12185.518 1
12186.043 4
12186.567 2
12187.091 1
12187.615 6
12188.140 7
12188.664 1
12189.188 0
12189.713 0
12190.237 0
12190.761 1
12191.286 2
12191.810 3
12192.334 5
12192.859 5
12193.383 1
12193.908 0
12194.432 0
12194.957 0
12195.481 1
12196.006 1
12196.530 0
12197.055 0
12197.579 1
12198.104 1
12198.628 0
12199.153 1
12199.677 1
12200.202 0
12200.726 0
12201.251 0
12201.776 0
12202.300 0
12202.825 0
12203.349 1
12203.874 1
12204.399 2
12204.923 3
12205.448 0
12205.973 0
12206.497 1
12207.022 2
12207.547 0
12208.072 1
12208.596 0
12209.121 0
12209.646 4
12210.171 3
12210.695 2
12211.220 1
12211.745 2
12212.270 2
12212.795 1
12213.320 1
12213.844 5
12214.369 1
12214.894 0
12215.419 0
12215.944 1
12216.469 1
12216.994 0
12217.519 1
12218.044 1
12218.569 0
12219.094 0
12219.619 1
12220.144 1
12220.669 0
12221.194 3
12221.719 1
12222.244 1
12222.769 0
12223.294 1
12223.819 1
12224.344 0
12224.869 0
12225.394 0
12225.919 0
12226.444 0
12226.969 0
12227.495 0
12228.020 0
12228.545 0
12229.070 0
12229.595 1
12230.121 3
12230.646 1
12231.171 1
12231.696 1
12232.221 0
12232.747 3
12233.272 0
12233.797 0
12234.323 6
12234.848 7
12235.373 4
12235.899 5
12236.424 3
12236.949 2
12237.475 0
12238.000 1
12238.525 1
12239.051 1
12239.576 0
12240.102 1
12240.627 1
12241.152 3
12241.678 2
12242.203 0
12242.729 0
12243.254 1
12243.780 2
12244.305 0
12244.831 1
12245.356 3
12245.882 1
12246.407 0
12246.933 0
12247.459 1
12247.984 2
12248.510 1
12249.035 1
12249.561 1
12250.087 1
12250.612 1
12251.138 3
12251.664 1
12252.189 1
12252.715 1
12253.241 0
12253.766 1
12254.292 0
12254.818 0
12255.344 0
12255.869 7
12256.395 3
12256.921 2
12257.447 1
12257.973 1
12258.498 1
12259.024 0
12259.550 0
12260.076 1
12260.602 0
12261.128 1
12261.654 2
12262.179 0
12262.705 0
12263.231 0
12263.757 0
12264.283 0
12264.809 1
12265.335 3
12265.861 2
12266.387 0
12266.913 0
12267.439 1
12267.965 1
12268.491 1
12269.017 1
12269.543 1
12270.069 5
12270.595 2
12271.121 1
12271.647 0
12272.174 2
12272.700 6
12273.226 5
12273.752 5
12274.278 1
12274.804 0
12275.330 2
12275.857 4
12276.383 4
12276.909 5
12277.435 2
12277.961 1
12278.488 2
12279.014 5
12279.540 7
12280.067 5
12280.593 2
12281.119 0
12281.645 3
12282.172 2
12282.698 0
12283.224 4
12283.751 1
12284.277 1
12284.804 0
12285.330 0
12285.856 0
12286.383 1
12286.909 0
12287.436 2
12287.962 1
12288.489 0
12289.015 0
12289.541 0
12290.068 0
12290.594 0
12291.121 0
12291.647 0
12292.174 0
12292.701 0
12293.227 0
12293.754 0
12294.280 6
12294.807 4
12295.333 2
12295.860 0
12296.387 1
12296.913 0
12297.440 0
12297.967 0
12298.493 3
12299.020 1
12299.547 0
12300.073 2
12300.600 3
12301.127 1
12301.654 0
12302.180 1
12302.707 1
12303.234 1
12303.761 2
12304.287 0
12304.814 2
12305.341 1
12305.868 0
12306.395 0
12306.922 4
12307.449 4
12307.975 6
12308.502 3
12309.029 0
12309.556 1
12310.083 1
12310.610 4
12311.137 0
12311.664 2
12312.191 3
12312.718 2
12313.245 1
12313.772 1
12314.299 0
12314.826 0
12315.353 1
12315.880 0
12316.407 1
12316.934 1
12317.461 3
12317.988 2
12318.515 1
12319.042 1
12319.569 1
12320.097 0
12320.624 1
12321.151 1
12321.678 3
12322.205 3
12322.732 2
12323.260 1
12323.787 0
12324.314 0
12324.841 1
12325.369 0
12325.896 0
12326.423 0
12326.950 1
12327.478 0
12328.005 0
12328.532 3
12329.060 1
12329.587 0
12330.114 0
12330.642 0
12331.169 0
12331.696 1
12332.224 5
12332.751 2
12333.279 6
12333.806 3
12334.334 2
12334.861 3
12335.388 1
12335.916 3
12336.443 0
12336.971 0
12337.498 0
12338.026 0
12338.553 0
12339.081 1
12339.609 0
12340.136 2
12340.664 3
12341.191 1
12341.719 2
12342.246 2
12342.774 1
12343.302 1
12343.829 1
12344.357 1
12344.885 1
12345.412 3
12345.940 1
12346.468 1
12346.995 0
12347.523 1
12348.051 0
12348.579 1
12349.106 1
12349.634 3
12350.162 0
12350.690 2
12351.218 0
12351.745 2
12352.273 3
12352.801 5
12353.329 4
12353.857 0
12354.385 4
12354.912 2
12355.440 0
12355.968 0
12356.496 0
12357.024 0
12357.552 2
12358.080 1
12358.608 0
12359.136 0
12359.664 0
12360.192 0
12360.720 0
12361.248 3
12361.776 1
12362.304 0
12362.832 1
12363.360 0
12363.888 0
12364.416 1
12364.944 2
12365.472 3
12366.001 0
12366.529 1
12367.057 0
12367.585 0
12368.113 0
12368.641 1
12369.169 1
12369.698 3
12370.226 1
12370.754 0
12371.282 0
12371.811 1
12372.339 0
12372.867 1
12373.395 0
12373.924 0
12374.452 0
12374.980 0
12375.509 0
12376.037 0
12376.565 2
12377.094 0
12377.622 1
12378.150 0
12378.679 0
12379.207 1
12379.736 5
12380.264 2
12380.792 1
12381.321 0
12381.849 1
12382.378 1
12382.906 5
12383.435 3
12383.963 0
12384.492 0
12385.020 0
12385.549 0
12386.077 0
12386.606 0
12387.134 1
12387.663 1
12388.192 0
12388.720 0
12389.249 1
12389.777 1
12390.306 1
12390.835 0
12391.363 2
12391.892 1
12392.421 3
12392.949 1
12393.478 0
12394.007 3
12394.536 0
12395.064 0
12395.593 0
12396.122 2
12396.651 0
12397.179 0
12397.708 0
12398.237 0
12398.766 2
12399.295 0
12399.823 0
12400.352 3
12400.881 2
12401.410 0
12401.939 1
12402.468 2
12402.997 2
12403.526 1
12404.055 1
12404.583 1
12405.112 1
12405.641 0
12406.170 4
12406.699 3
12407.228 1
12407.757 2
12408.286 1
12408.815 1
12409.344 0
12409.873 0
12410.403 2
12410.932 0
12411.461 0
12411.990 0
12412.519 1
12413.048 0
12413.577 1
12414.106 2
12414.635 3
12415.165 0
12415.694 2
12416.223 4
12416.752 2
12417.281 2
12417.811 1
12418.340 1
12418.869 1
12419.398 0
12419.928 0
12420.457 0
12420.986 6
12421.515 1
12422.045 0
12422.574 0
12423.103 2
12423.633 2
12424.162 1
12424.692 1
12425.221 0
12425.750 2
12426.280 1
12426.809 0
12427.339 0
12427.868 2
12428.397 3
12428.927 0
12429.456 0
12429.986 1
12430.515 1
12431.045 2
12431.574 0
12432.104 1
12432.633 2
12433.163 2
12433.693 1
12434.222 1
12434.752 2
12435.281 1
12435.811 0
12436.340 1
12436.870 1
12437.400 0
12437.929 2
12438.459 2
12438.989 1
12439.518 0
12440.048 0
12440.578 1
12441.108 0
12441.637 1
12442.167 1
12442.697 0
12443.227 0
12443.756 2
12444.286 0
12444.816 1
12445.346 0
12445.875 1
12446.405 2
12446.935 0
12447.465 1
12447.995 2
12448.525 0
12449.055 0
12449.585 1
12450.114 0
12450.644 0
12451.174 0
12451.704 0
12452.234 0
12452.764 0
12453.294 0
12453.824 2
12454.354 0
12454.884 0
12455.414 0
12455.944 0
12456.474 0
12457.004 0
12457.534 0
12458.064 0
12458.595 0
12459.125 2
12459.655 2
12460.185 0
12460.715 0
12461.245 1
12461.775 0
12462.305 3
12462.836 1
12463.366 2
12463.896 1
12464.426 0
12464.956 0
12465.487 1
12466.017 1
12466.547 1
12467.078 0
12467.608 1
12468.138 0
12468.668 0
12469.199 0
12469.729 1
12470.259 4
12470.790 0
12471.320 1
12471.850 0
12472.381 1
12472.911 0
12473.442 0
12473.972 0
12474.502 0
12475.033 1
12475.563 0
12476.094 1
12476.624 0
12477.155 0
12477.685 0
12478.216 0
12478.746 0
12479.277 1
12479.807 1
12480.338 1
12480.868 2
12481.399 2
12481.930 1
12482.460 0
12482.991 0
12483.521 3
12484.052 1
12484.583 0
12485.113 0
12485.644 1
12486.175 1
12486.705 0
12487.236 0
12487.767 0
12488.298 0
12488.828 0
12489.359 0
12489.890 0
12490.421 0
12490.951 0
12491.482 2
12492.013 5
12492.544 2
12493.075 0
12493.605 2
12494.136 1
12494.667 2
12495.198 0
12495.729 1
12496.260 2
12496.791 2
12497.322 2
12497.852 1
12498.383 0
12498.914 0
12499.445 2
12499.976 0
12500.507 0
12501.038 1
12501.569 0
12502.100 4
12502.631 0
12503.162 0
12503.693 0
12504.224 0
12504.756 0
12505.287 3
12505.818 0
12506.349 0
12506.880 0
12507.411 1
12507.942 0
12508.473 3
12509.005 2
12509.536 0
12510.067 2
12510.598 3
12511.129 1
12511.660 1
12512.192 3
12512.723 1
12513.254 0
12513.785 0
12514.317 1
12514.848 0
12515.379 1
12515.911 0
12516.442 2
12516.973 5
12517.505 8
12518.036 6
12518.567 3
12519.099 1
12519.630 0
12520.161 2
12520.693 1
12521.224 2
12521.756 0
12522.287 0
12522.819 0
12523.350 1
12523.882 0
12524.413 0
12524.945 0
12525.476 2
12526.008 0
12526.539 3
12527.071 1
12527.602 0
12528.134 2
12528.665 0
12529.197 2
12529.729 1
12530.260 0
12530.792 1
12531.323 0
12531.855 0
12532.387 1
12532.918 1
12533.450 0
12533.982 1
12534.514 1
12535.045 0
12535.577 0
12536.109 0
12536.640 4
12537.172 0
12537.704 0
12538.236 0
12538.768 3
12539.299 3
12539.831 0
12540.363 0
12540.895 0
12541.427 0
12541.959 1
12542.490 2
12543.022 0
12543.554 0
12544.086 0
12544.618 3
12545.150 3
12545.682 3
12546.214 2
12546.746 1
12547.278 0
12547.810 1
12548.342 1
12548.874 0
12549.406 0
12549.938 4
12550.470 2
12551.002 1
12551.534 2
12552.066 0
12552.598 0
12553.130 1
12553.662 0
12554.194 1
12554.727 0
12555.259 2
12555.791 1
12556.323 0
12556.855 2
12557.387 3
12557.920 3
12558.452 0
12558.984 0
12559.516 0
12560.049 0
12560.581 0
12561.113 2
12561.645 0
12562.178 1
12562.710 1
12563.242 0
12563.775 2
12564.307 8
12564.839 2
12565.372 2
12565.904 1
12566.436 1
12566.969 0
12567.501 3
12568.034 0
12568.566 3
12569.098 3
12569.631 2
12570.163 1
12570.696 2
12571.228 6
12571.761 6
12572.293 2
12572.826 4
12573.358 8
12573.891 5
12574.423 4
12574.956 3
12575.488 3
12576.021 2
12576.554 3
12577.086 0
12577.619 2
12578.152 1
12578.684 1
12579.217 0
12579.749 1
12580.282 0
12580.815 1
12581.348 0
12581.880 0
12582.413 0
12582.946 0
12583.478 0
12584.011 0
12584.544 1
12585.077 2
12585.609 0
12586.142 0
12586.675 0
12587.208 0
12587.741 0
12588.274 0
12588.806 0
12589.339 0
12589.872 2
12590.405 3
12590.938 2
12591.471 0
12592.004 0
12592.537 0
12593.070 0
12593.603 0
12594.136 3
12594.669 1
12595.202 2
12595.735 2
12596.268 2
12596.801 1
12597.334 2
12597.867 3
12598.400 0
12598.933 0
12599.466 0
12599.999 0
12600.532 0
12601.065 2
12601.598 2
12602.131 1
12602.665 7
12603.198 7
12603.731 5
12604.264 2
12604.797 1
12605.330 1
12605.864 1
12606.397 1
12606.930 0
12607.463 1
12607.997 3
12608.530 0
12609.063 3
12609.597 1
12610.130 0
12610.663 1
12611.196 1
12611.730 1
12612.263 3
12612.796 0
12613.330 0
12613.863 1
12614.397 1
12614.930 0
12615.463 0
12615.997 0
12616.530 1
12617.064 2
12617.597 1
12618.131 0
12618.664 0
12619.198 0
12619.731 3
12620.265 2
12620.798 0
12621.332 1
12621.865 0
12622.399 0
12622.932 0
12623.466 0
12624.000 0
12624.533 1
12625.067 2
12625.601 1
12626.134 1
12626.668 3
12627.201 0
12627.735 0
12628.269 0
12628.803 0
12629.336 0
12629.870 2
12630.404 0
12630.937 0
12631.471 0
12632.005 4
12632.539 1
12633.073 0
12633.606 0
12634.140 0
12634.674 1
12635.208 0
12635.742 4
12636.276 4
12636.809 0
12637.343 0
12637.877 0
12638.411 0
12638.945 1
12639.479 0
12640.013 0
12640.547 3
12641.081 0
12641.615 5
12642.149 1
12642.683 1
12643.217 1
12643.751 2
12644.285 1
12644.819 1
12645.353 3
12645.887 0
12646.421 0
12646.955 0
12647.489 3
12648.023 8
12648.557 3
12649.091 1
12649.626 1
12650.160 1
12650.694 3
12651.228 1
12651.762 0
12652.296 0
12652.831 1
12653.365 1
12653.899 0
12654.433 0
12654.968 0
12655.502 0
12656.036 0
12656.570 2
12657.105 0
12657.639 0
12658.173 2
12658.708 2
12659.242 0
12659.776 1
12660.311 1
12660.845 0
12661.380 0
12661.914 1
12662.448 1
12662.983 1
12663.517 1
12664.052 0
12664.586 1
12665.121 0
12665.655 0
12666.190 2
12666.724 2
12667.259 1
12667.793 2
12668.328 0
12668.862 0
12669.397 2
12669.931 1
12670.466 1
12671.000 0
12671.535 2
12672.070 1
12672.604 2
12673.139 1
12673.674 0
12674.208 1
12674.743 0
12675.278 0
12675.812 2
12676.347 0
12676.882 0
12677.416 2
12677.951 0
12678.486 0
12679.021 0
12679.555 4
12680.090 3
12680.625 2
12681.160 0
12681.695 1
12682.229 0
12682.764 0
12683.299 0
12683.834 1
12684.369 0
12684.904 0
12685.439 0
12685.974 1
12686.508 3
12687.043 1
12687.578 0
12688.113 0
12688.648 1
12689.183 0
12689.718 1
12690.253 2
12690.788 2
12691.323 2
12691.858 1
12692.393 1
12692.928 0
12693.463 0
12693.998 1
12694.534 1
12695.069 0
12695.604 0
12696.139 0
12696.674 0
12697.209 0
12697.744 0
12698.279 0
12698.815 0
12699.350 2
12699.885 2
12700.420 1
12700.955 0
12701.491 0
12702.026 3
12702.561 1
12703.096 0
12703.632 0
12704.167 0
12704.702 0
12705.238 0
12705.773 0
12706.308 0
12706.844 0
12707.379 1
12707.914 1
12708.450 0
12708.985 1
12709.521 0
12710.056 1
12710.591 0
12711.127 1
12711.662 2
12712.198 2
12712.733 0
12713.269 1
12713.804 1
12714.340 1
12714.875 0
12715.411 0
12715.946 0
12716.482 0
12717.017 1
12717.553 0
12718.089 1
12718.624 0
12719.160 4
12719.695 3
12720.231 0
12720.767 0
12721.302 0
12721.838 0
12722.374 0
12722.909 0
12723.445 2
12723.981 4
12724.516 1
12725.052 2
12725.588 1
12726.124 0
12726.659 1
12727.195 0
12727.731 2
12728.267 2
12728.803 1
12729.338 0
12729.874 0
12730.410 2
12730.946 6
12731.482 3
12732.018 1
12732.554 8
12733.089 4
12733.625 0
12734.161 0
12734.697 0
12735.233 0
12735.769 0
12736.305 1
12736.841 0
12737.377 3
12737.913 2
12738.449 3
12738.985 2
12739.521 0
12740.057 1
12740.593 0
12741.129 0
12741.665 0
12742.201 1
12742.738 2
12743.274 4
12743.810 3
12744.346 1
12744.882 0
12745.418 0
12745.954 2
12746.491 1
12747.027 1
12747.563 0
12748.099 2
12748.635 0
12749.172 0
12749.708 1
12750.244 0
12750.780 0
12751.317 0
12751.853 0
12752.389 0
12752.926 0
12753.462 1
12753.998 1
12754.535 2
12755.071 4
12755.607 1
12756.144 0
12756.680 0
12757.217 0
12757.753 1
12758.289 2
12758.826 0
12759.362 0
12759.899 2
12760.435 8
12760.972 3
12761.508 1
12762.045 0
12762.581 1
12763.118 0
12763.654 0
12764.191 2
12764.727 2
12765.264 0
12765.801 1
12766.337 1
12766.874 1
12767.410 0
12767.947 0
12768.484 0
12769.020 0
12769.557 0
12770.094 0
12770.630 0
12771.167 1
12771.704 0
12772.240 0
12772.777 0
12773.314 0
12773.851 2
12774.387 0
12774.924 0
12775.461 1
12775.998 0
12776.535 2
12777.071 2
12777.608 2
12778.145 1
12778.682 0
12779.219 2
12779.756 1
12780.293 0
12780.830 0
12781.366 0
12781.903 0
12782.440 0
12782.977 3
12783.514 1
12784.051 0
12784.588 1
12785.125 1
12785.662 1
12786.199 0
12786.736 0
12787.273 1
12787.810 1
12788.347 0
12788.884 0
12789.421 1
12789.959 0
12790.496 0
12791.033 0
12791.570 4
12792.107 1
12792.644 0
12793.181 1
12793.719 1
12794.256 0
12794.793 2
12795.330 2
12795.867 1
12796.405 0
12796.942 3
12797.479 3
12798.016 1
12798.554 2
12799.091 1
12799.628 2
12800.166 0
12800.703 0
12801.240 0
12801.778 0
12802.315 0
12802.852 0
12803.390 0
12803.927 0
12804.464 0
12805.002 0
12805.539 0
12806.077 2
12806.614 1
12807.152 1
12807.689 1
12808.226 0
12808.764 0
12809.301 0
12809.839 0
12810.377 0
12810.914 1
12811.452 1
12811.989 0
12812.527 2
12813.064 0
12813.602 1
12814.139 0
12814.677 0
12815.215 0
12815.752 1
12816.290 1
12816.828 2
12817.365 1
12817.903 0
12818.441 0
12818.978 0
12819.516 0
12820.054 0
12820.592 2
12821.129 2
12821.667 0
12822.205 1
12822.743 0
12823.280 0
12823.818 3
12824.356 2
12824.894 1
12825.432 3
12825.970 1
12826.507 1
12827.045 1
12827.583 0
12828.121 1
12828.659 1
12829.197 1
12829.735 3
12830.273 1
12830.811 2
12831.349 2
12831.887 4
12832.425 4
12832.963 1
12833.501 1
12834.039 0
12834.577 0
12835.115 0
12835.653 1
12836.191 0
12836.729 0
12837.267 0
12837.805 3
12838.343 1
12838.881 3
12839.419 2
12839.958 2
12840.496 1
12841.034 0
12841.572 2
12842.110 1
12842.649 0
12843.187 1
12843.725 2
12844.263 0
12844.801 0
12845.340 5
12845.878 4
12846.416 3
12846.955 1
12847.493 0
12848.031 2
12848.569 3
12849.108 2
12849.646 1
12850.184 1
12850.723 1
12851.261 2
12851.800 0
12852.338 3
12852.876 0
12853.415 3
12853.953 5
12854.492 0
12855.030 2
12855.569 4
12856.107 1
12856.646 2
12857.184 1
12857.723 0
12858.261 2
12858.800 3
12859.338 5
12859.877 7
12860.415 6
12860.954 3
12861.493 3
12862.031 2
12862.570 1
12863.108 5
12863.647 5
12864.186 1
12864.724 7
12865.263 8
12865.802 5
12866.340 4
12866.879 1
12867.418 1
12867.957 0
12868.495 2
12869.034 1
12869.573 0
12870.112 4
12870.650 3
12871.189 3
12871.728 0
12872.267 1
12872.806 0
12873.345 0
12873.883 0
12874.422 8
12874.961 4
12875.500 2
12876.039 2
12876.578 2
12877.117 2
12877.656 1
12878.195 1
12878.734 1
12879.273 1
12879.811 3
12880.350 1
12880.889 1
12881.428 2
12881.968 3
12882.507 1
12883.046 0
12883.585 1
12884.124 0
12884.663 4
12885.202 4
12885.741 1
12886.280 1
12886.819 1
12887.358 0
12887.898 0
12888.437 0
12888.976 2
12889.515 2
12890.054 0
12890.593 0
12891.133 2
12891.672 2
12892.211 1
12892.750 0
12893.290 2
12893.829 0
12894.368 0
12894.907 0
12895.447 1
12895.986 2
12896.525 2
12897.065 3
12897.604 0
12898.143 3
12898.683 2
12899.222 4
12899.762 0
12900.301 2
12900.840 1
12901.380 0
12901.919 2
12902.459 2
12902.998 1
12903.538 1
12904.077 0
12904.617 0
12905.156 0
12905.696 0
12906.235 0
12906.775 0
12907.314 0
12907.854 0
12908.393 0
12908.933 0
12909.473 1
12910.012 0
12910.552 0
12911.091 0
12911.631 0
12912.171 0
12912.710 0
12913.250 2
12913.790 0
12914.330 0
12914.869 1
12915.409 4
12915.949 0
12916.488 0
12917.028 0
12917.568 0
12918.108 0
12918.648 4
12919.187 3
12919.727 2
12920.267 0
12920.807 0
12921.347 0
12921.886 0
12922.426 0
12922.966 0
12923.506 0
12924.046 0
12924.586 0
12925.126 1
12925.666 0
12926.206 0
12926.746 2
12927.286 1
12927.826 1
12928.366 1
12928.906 0
12929.446 0
12929.986 1
12930.526 0
12931.066 0
12931.606 1
12932.146 0
12932.686 1
12933.226 1
12933.766 1
12934.306 1
12934.846 0
12935.387 0
12935.927 0
12936.467 0
12937.007 0
12937.547 0
12938.087 1
12938.628 0
12939.168 0
12939.708 0
12940.248 0
12940.789 0
12941.329 1
12941.869 0
12942.409 0
12942.950 0
12943.490 1
12944.030 1
12944.571 1
12945.111 1
12945.651 1
12946.192 0
12946.732 0
12947.272 1
12947.813 2
12948.353 2
12948.894 1
12949.434 0
12949.975 0
12950.515 1
12951.056 1
12951.596 0
12952.136 0
12952.677 1
12953.217 1
12953.758 1
12954.299 1
12954.839 0
12955.380 1
12955.920 3
12956.461 1
12957.001 0
12957.542 0
12958.083 0
12958.623 0
12959.164 1
12959.705 1
12960.245 1
12960.786 0
12961.327 0
12961.867 1
12962.408 2
12962.949 1
12963.489 0
12964.030 0
12964.571 1
12965.112 1
12965.652 0
12966.193 0
12966.734 0
12967.275 1
12967.816 1
12968.356 0
12968.897 0
12969.438 1
12969.979 0
12970.520 0
12971.061 0
12971.602 0
12972.143 0
12972.683 0
12973.224 0
12973.765 0
12974.306 0
12974.847 0
12975.388 1
12975.929 0
12976.470 2
12977.011 2
12977.552 0
12978.093 1
12978.634 0
12979.175 1
12979.716 1
12980.257 2
12980.799 4
12981.340 2
12981.881 1
12982.422 0
12982.963 1
12983.504 0
12984.045 3
12984.586 2
12985.128 0
12985.669 2
12986.210 2
12986.751 0
12987.292 0
12987.834 0
12988.375 0
12988.916 0
12989.457 0
12989.999 0
12990.540 0
12991.081 0
12991.623 0
12992.164 0
12992.705 0
12993.247 0
12993.788 0
12994.329 0
12994.871 2
12995.412 1
12995.954 0
12996.495 0
12997.036 1
12997.578 1
12998.119 2
12998.661 3
12999.202 1
12999.744 0
13000.285 1
13000.827 1
13001.368 0
13001.910 0
13002.451 1
13002.993 0
13003.534 0
13004.076 0
13004.618 0
13005.159 0
13005.701 1
13006.242 0
13006.784 0
13007.326 1
13007.867 0
13008.409 0
13008.951 1
13009.492 0
13010.034 0
13010.576 0
13011.117 2
13011.659 3
13012.201 0
13012.743 1
13013.284 1
13013.826 0
13014.368 0
13014.910 0
13015.452 2
13015.993 3
13016.535 0
13017.077 1
13017.619 1
13018.161 1
13018.703 2
13019.245 0
13019.786 0
13020.328 0
13020.870 0
13021.412 0
13021.954 1
13022.496 2
13023.038 0
13023.580 0
13024.122 0
13024.664 2
13025.206 2
13025.748 0
13026.290 0
13026.832 0
13027.374 1
13027.916 0
13028.458 3
13029.000 5
13029.543 2
13030.085 0
13030.627 0
13031.169 2
13031.711 6
13032.253 3
13032.795 3
13033.338 1
13033.880 0
13034.422 0
13034.964 3
13035.506 2
13036.049 0
13036.591 0
13037.133 1
13037.675 1
13038.218 0
13038.760 1
13039.302 0
13039.845 0
13040.387 1
13040.929 2
13041.472 1
13042.014 2
13042.556 1
13043.099 0
13043.641 0
13044.184 0
13044.726 0
13045.268 0
13045.811 3
13046.353 2
13046.896 1
13047.438 1
13047.981 1
13048.523 1
13049.066 0
13049.608 0
13050.151 0
13050.693 1
13051.236 1
13051.778 0
13052.321 2
13052.864 1
13053.406 0
13053.949 1
13054.491 0
13055.034 1
13055.577 5
13056.119 14
13056.662 7
13057.205 4
13057.747 3
13058.290 0
13058.833 0
13059.375 2
13059.918 0
13060.461 0
13061.004 0
13061.546 0
13062.089 0
13062.632 2
13063.175 4
13063.718 3
13064.260 0
13064.803 2
13065.346 0
13065.889 0
13066.432 0
13066.975 0
13067.518 0
13068.061 1
13068.603 0
13069.146 0
13069.689 0
13070.232 0
13070.775 1
13071.318 3
13071.861 1
13072.404 1
13072.947 3
13073.490 1
13074.033 1
13074.576 5
13075.119 3
13075.662 8
13076.205 4
13076.749 4
13077.292 2
13077.835 0
13078.378 0
13078.921 2
13079.464 0
13080.007 1
13080.550 0
13081.094 0
13081.637 0
13082.180 1
13082.723 0
13083.266 1
13083.810 1
13084.353 0
13084.896 0
13085.439 0
13085.983 0
13086.526 0
13087.069 1
13087.613 2
13088.156 3
13088.699 2
13089.243 3
13089.786 7
13090.329 2
13090.873 0
13091.416 1
13091.959 1
13092.503 0
13093.046 1
13093.590 1
13094.133 1
13094.677 1
13095.220 2
13095.764 0
13096.307 1
13096.851 1
13097.394 0
13097.938 0
13098.481 1
13099.025 1
13099.568 1
13100.112 1
13100.655 0
13101.199 1
13101.743 0
13102.286 0
13102.830 1
13103.373 0
13103.917 1
13104.461 1
13105.004 1
13105.548 2
13106.092 0
13106.635 0
13107.179 0
13107.723 0
13108.267 0
13108.810 1
13109.354 1
13109.898 2
13110.442 1
13110.985 4
13111.529 2
13112.073 0
13112.617 0
13113.161 1
13113.705 2
13114.248 3
13114.792 3
13115.336 1
13115.880 2
13116.424 5
13116.968 1
13117.512 0
13118.056 0
13118.600 2
13119.144 3
13119.688 1
13120.232 0
13120.776 0
13121.320 0
13121.864 1
13122.408 1
13122.952 0
13123.496 1
13124.040 2
13124.584 2
13125.128 0
13125.672 0
13126.216 1
13126.760 1
13127.305 0
13127.849 1
13128.393 1
13128.937 2
13129.481 0
13130.025 1
13130.570 1
13131.114 0
13131.658 2
13132.202 1
13132.746 4
13133.291 3
13133.835 0
13134.379 0
13134.924 0
13135.468 1
13136.012 0
13136.557 1
13137.101 0
13137.645 0
13138.190 0
13138.734 0
13139.278 1
13139.823 1
13140.367 1
13140.912 2
13141.456 0
13142.000 0
13142.545 0
13143.089 0
13143.634 0
13144.178 0
13144.723 2
13145.267 3
13145.812 2
13146.356 1
13146.901 2
13147.445 1
13147.990 0
13148.534 1
13149.079 0
13149.624 0
13150.168 2
13150.713 1
13151.258 0
13151.802 0
13152.347 0
13152.891 0
13153.436 0
13153.981 0
13154.526 0
13155.070 0
13155.615 0
13156.160 1
13156.704 0
13157.249 1
13157.794 1
13158.339 1
13158.883 0
13159.428 1
13159.973 1
13160.518 5
13161.063 2
13161.608 2
13162.152 1
13162.697 0
13163.242 1
13163.787 2
13164.332 0
13164.877 0
13165.422 0
13165.967 0
13166.512 1
13167.057 0
13167.602 0
13168.147 0
13168.692 0
13169.237 3
13169.782 1
13170.327 2
13170.872 0
13171.417 0
13171.962 0
13172.507 0
13173.052 0
13173.597 0
13174.142 0
13174.687 0
13175.232 0
13175.777 1
13176.323 0
13176.868 0
13177.413 0
13177.958 1
13178.503 1
13179.048 0
13179.594 1
13180.139 1
13180.684 0
13181.229 1
13181.775 4
13182.320 1
13182.865 2
13183.411 1
13183.956 0
13184.501 1
13185.046 0
13185.592 0
13186.137 1
13186.683 4
13187.228 6
13187.773 1
13188.319 1
13188.864 0
13189.410 0
13189.955 0
13190.500 0
13191.046 1
13191.591 0
13192.137 0
13192.682 2
13193.228 0
13193.773 0
13194.319 2
13194.864 1
13195.410 1
13195.955 0
13196.501 0
13197.047 0
13197.592 0
13198.138 0
13198.683 0
13199.229 1
13199.775 2
13200.320 1
13200.866 0
13201.412 0
13201.957 0
13202.503 6
13203.049 1
13203.594 0
13204.140 2
13204.686 1
13205.232 0
13205.777 0
13206.323 0
13206.869 0
13207.415 2
13207.960 1
13208.506 0
13209.052 2
13209.598 0
13210.144 0
13210.690 1
13211.235 1
13211.781 0
13212.327 0
13212.873 0
13213.419 3
13213.965 0
13214.511 0
13215.057 0
13215.603 0
13216.149 0
13216.695 2
13217.241 5
13217.787 2
13218.333 2
13218.879 0
13219.425 0
13219.971 1
13220.517 3
13221.063 3
13221.609 0
13222.155 5
13222.701 1
13223.247 0
13223.794 0
13224.340 2
13224.886 0
13225.432 1
13225.978 0
13226.524 0
13227.071 0
13227.617 0
13228.163 3
13228.709 3
13229.255 5
13229.802 4
13230.348 2
13230.894 0
13231.441 0
13231.987 0
13232.533 0
13233.079 0
13233.626 0
13234.172 1
13234.718 0
13235.265 2
13235.811 0
13236.358 1
13236.904 0
13237.450 0
13237.997 0
13238.543 0
13239.090 0
13239.636 0
13240.183 0
13240.729 0
13241.276 0
13241.822 0
13242.369 1
13242.915 0
13243.462 0
13244.008 0
13244.555 0
13245.101 0
13245.648 0
13246.195 0
13246.741 0
13247.288 1
13247.834 0
13248.381 0
13248.928 1
13249.474 0
13250.021 0
13250.568 0
13251.114 0
13251.661 0
13252.208 0
13252.754 0
13253.301 0
13253.848 1
13254.395 0
13254.941 1
13255.488 1
13256.035 1
13256.582 2
13257.129 0
13257.676 2
13258.222 1
13258.769 0
13259.316 0
13259.863 1
13260.410 0
13260.957 1
13261.504 1
13262.051 1
13262.597 6
13263.144 9
13263.691 3
13264.238 2
13264.785 2
13265.332 2
13265.879 0
13266.426 0
13266.973 0
13267.520 2
13268.067 0
13268.614 0
13269.162 0
13269.709 0
13270.256 0
13270.803 1
13271.350 1
13271.897 2
13272.444 0
13272.991 0
13273.538 0
13274.086 0
13274.633 1
13275.180 0
13275.727 2
13276.274 0
13276.822 0
13277.369 1
13277.916 0
13278.463 0
13279.011 0
13279.558 0
13280.105 0
13280.652 0
13281.200 0
13281.747 0
13282.294 0
13282.842 0
13283.389 1
13283.937 0
13284.484 1
13285.031 0
13285.579 0
13286.126 0
13286.674 0
13287.221 5
13287.768 1
13288.316 0
13288.863 0
13289.411 0
13289.958 0
13290.506 1
13291.053 1
13291.601 0
13292.148 0
13292.696 1
13293.244 0
13293.791 1
13294.339 1
13294.886 2
13295.434 1
13295.981 0
13296.529 2
13297.077 0
13297.624 0
13298.172 0
13298.720 0
13299.267 1
13299.815 3
13300.363 1
13300.911 1
13301.458 0
13302.006 0
13302.554 0
13303.102 0
13303.649 0
13304.197 3
13304.745 3
13305.293 0
13305.841 1
13306.388 5
13306.936 1
13307.484 1
13308.032 0
13308.580 0
13309.128 0
13309.676 1
13310.223 1
13310.771 1
13311.319 0
13311.867 0
13312.415 1
13312.963 0
13313.511 0
13314.059 0
13314.607 1
13315.155 0
13315.703 0
13316.251 1
13316.799 0
13317.347 0
13317.895 0
13318.443 1
13318.992 2
13319.540 3
13320.088 1
13320.636 0
13321.184 0
13321.732 0
13322.280 1
13322.829 2
13323.377 3
13323.925 1
13324.473 4
13325.021 1
13325.570 0
13326.118 4
13326.666 8
13327.214 4
13327.763 1
13328.311 1
13328.859 1
13329.407 0
13329.956 0
13330.504 3
13331.052 2
13331.601 3
13332.149 0
13332.698 0
13333.246 0
13333.794 1
13334.343 4
13334.891 4
13335.440 1
13335.988 3
13336.536 2
13337.085 1
13337.633 0
13338.182 1
13338.730 3
13339.279 1
13339.827 1
13340.376 1
13340.924 0
13341.473 0
13342.022 3
13342.570 0
13343.119 2
13343.667 0
13344.216 0
13344.765 0
13345.313 0
13345.862 1
13346.410 4
13346.959 1
13347.508 0
13348.057 1
13348.605 4
13349.154 6
13349.703 3
13350.251 2
13350.800 1
13351.349 1
13351.898 1
13352.446 1
13352.995 5
13353.544 1
13354.093 1
13354.642 1
13355.190 1
13355.739 0
13356.288 1
13356.837 2
13357.386 0
13357.935 0
13358.484 0
13359.033 1
13359.582 2
13360.131 3
13360.679 3
13361.228 4
13361.777 2
13362.326 1
13362.875 0
13363.424 2
13363.973 2
13364.522 1
13365.071 0
13365.621 0
13366.170 1
13366.719 0
13367.268 0
13367.817 0
13368.366 1
13368.915 1
13369.464 1
13370.013 0
13370.562 3
13371.112 0
13371.661 0
13372.210 0
13372.759 0
13373.308 1
13373.858 0
13374.407 0
13374.956 1
13375.505 0
13376.055 0
13376.604 0
13377.153 0
13377.702 0
13378.252 0
13378.801 6
13379.350 3
13379.900 3
13380.449 3
13380.998 1
13381.548 0
13382.097 0
13382.647 0
13383.196 0
13383.745 0
13384.295 1
13384.844 1
13385.394 0
13385.943 1
13386.493 0
13387.042 4
13387.592 0
13388.141 0
13388.691 1
13389.240 1
13389.790 0
13390.339 0
13390.889 0
13391.439 0
13391.988 0
13392.538 2
13393.087 0
13393.637 1
13394.187 0
13394.736 0
13395.286 1
13395.836 1
13396.385 1
13396.935 0
13397.485 0
13398.034 0
13398.584 0
13399.134 0
13399.684 1
13400.233 2
13400.783 0
13401.333 1
13401.883 0
13402.433 0
13402.982 0
13403.532 0
13404.082 0
13404.632 1
13405.182 2
13405.732 0
13406.281 1
13406.831 2
13407.381 0
13407.931 0
13408.481 0
13409.031 0
13409.581 0
13410.131 0
13410.681 0
13411.231 1
13411.781 0
13412.331 0
13412.881 0
13413.431 4
13413.981 2
13414.531 1
13415.081 1
13415.631 0
13416.181 0
13416.731 0
13417.282 0
13417.832 1
13418.382 0
13418.932 0
13419.482 0
13420.032 0
13420.582 1
13421.133 0
13421.683 2
13422.233 0
13422.783 0
13423.333 0
13423.884 0
13424.434 2
13424.984 1
13425.535 0
13426.085 0
13426.635 0
13427.185 0
13427.736 0
13428.286 1
13428.836 2
13429.387 1
13429.937 0
13430.488 0
13431.038 4
13431.588 1
13432.139 0
13432.689 0
13433.240 1
13433.790 3
13434.340 4
13434.891 5
13435.441 3
13435.992 2
13436.542 0
13437.093 0
13437.643 0
13438.194 1
13438.745 0
13439.295 0
13439.846 0
13440.396 1
13440.947 2
13441.497 2
13442.048 0
13442.599 1
13443.149 1
13443.700 0
13444.251 1
13444.801 0
13445.352 0
13445.903 1
13446.453 0
13447.004 0
13447.555 0
13448.106 1
13448.656 1
13449.207 0
13449.758 0
13450.309 0
13450.860 0
13451.410 0
13451.961 1
13452.512 2
13453.063 1
13453.614 1
13454.165 5
13454.715 1
13455.266 2
13455.817 0
13456.368 1
13456.919 0
13457.470 1
13458.021 0
13458.572 0
13459.123 0
13459.674 0
13460.225 0
13460.776 0
13461.327 4
13461.878 0
13462.429 0
13462.980 0
13463.531 0
13464.082 0
13464.633 0
13465.184 1
13465.735 1
13466.286 1
13466.838 3
13467.389 1
13467.940 3
13468.491 5
13469.042 3
13469.593 2
13470.145 1
13470.696 0
13471.247 0
13471.798 0
13472.349 0
13472.901 0
13473.452 1
13474.003 0
13474.554 2
13475.106 2
13475.657 0
13476.208 0
13476.760 0
13477.311 0
13477.862 1
13478.414 0
13478.965 0
13479.517 0
13480.068 0
13480.619 0
13481.171 0
13481.722 0
13482.274 0
13482.825 1
13483.377 0
13483.928 0
13484.480 0
13485.031 1
13485.583 4
13486.134 1
13486.686 0
13487.237 0
13487.789 1
13488.340 1
13488.892 0
13489.443 0
13489.995 0
13490.547 0
13491.098 0
13491.650 0
13492.201 3
13492.753 0
13493.305 0
13493.856 0
13494.408 0
13494.960 0
13495.512 0
13496.063 0
13496.615 0
13497.167 1
13497.719 3
13498.270 5
13498.822 0
13499.374 0
13499.926 0
13500.477 0
13501.029 0
13501.581 0
13502.133 0
13502.685 0
13503.237 0
13503.789 0
13504.340 4
13504.892 0
13505.444 3
13505.996 0
13506.548 0
13507.100 1
13507.652 0
13508.204 1
13508.756 0
13509.308 0
13509.860 0
13510.412 0
13510.964 1
13511.516 0
13512.068 0
13512.620 2
13513.172 2
13513.724 1
13514.276 1
13514.829 0
13515.381 0
13515.933 0
13516.485 1
13517.037 1
13517.589 1
13518.141 0
13518.694 0
13519.246 1
13519.798 0
13520.350 1
13520.902 1
13521.455 1
13522.007 1
13522.559 2
13523.112 7
13523.664 6
13524.216 4
13524.768 7
13525.321 4
13525.873 4
13526.425 1
13526.978 0
13527.530 0
13528.083 1
13528.635 0
13529.187 0
13529.740 0
13530.292 0
13530.845 1
13531.397 2
13531.949 0
13532.502 1
13533.054 0
13533.607 2
13534.159 1
13534.712 0
13535.264 0
13535.817 0
13536.370 2
13536.922 1
13537.475 2
13538.027 0
13538.580 0
13539.132 0
13539.685 0
13540.238 0
13540.790 1
13541.343 0
13541.896 0
13542.448 0
13543.001 1
13543.554 0
13544.106 4
13544.659 0
13545.212 0
13545.765 0
13546.317 0
13546.870 0
13547.423 1
13547.976 0
13548.528 0
13549.081 0
13549.634 1
13550.187 0
13550.740 0
13551.293 1
13551.845 1
13552.398 0
13552.951 0
13553.504 1
13554.057 0
13554.610 1
13555.163 1
13555.716 0
13556.269 0
13556.822 0
13557.375 0
13557.928 0
13558.481 2
13559.034 1
13559.587 1
13560.140 1
13560.693 1
13561.246 0
13561.799 2
13562.352 0
13562.905 1
13563.458 1
13564.011 0
13564.564 1
13565.117 2
13565.671 1
13566.224 0
13566.777 3
13567.330 1
13567.883 1
13568.436 1
13568.990 0
13569.543 1
13570.096 2
13570.649 0
13571.203 0
13571.756 2
13572.309 1
13572.862 1
13573.416 2
13573.969 1
13574.522 3
13575.076 0
13575.629 2
13576.182 2
13576.736 2
13577.289 2
13577.843 1
13578.396 1
13578.949 2
13579.503 1
13580.056 0
13580.610 0
13581.163 4
13581.717 2
13582.270 0
13582.824 1
13583.377 0
13583.931 3
13584.484 5
13585.038 6
13585.591 1
13586.145 0
13586.698 0
13587.252 0
13587.806 0
13588.359 1
13588.913 0
13589.466 0
13590.020 0
13590.574 0
13591.127 0
13591.681 0
13592.235 2
13592.788 3
13593.342 1
13593.896 2
13594.450 2
13595.003 2
13595.557 1
13596.111 2
13596.665 1
13597.218 4
13597.772 0
13598.326 0
13598.880 0
13599.434 0
13599.988 2
13600.541 1
13601.095 0
13601.649 0
13602.203 0
13602.757 1
13603.311 1
13603.865 1
13604.419 0
13604.973 0
13605.527 0
13606.081 1
13606.635 2
13607.188 0
13607.742 0
13608.297 1
13608.851 4
13609.405 5
13609.959 3
13610.513 0
13611.067 1
13611.621 0
13612.175 0
13612.729 0
13613.283 0
13613.837 0
13614.391 0
13614.946 1
13615.500 1
13616.054 0
13616.608 0
13617.162 1
13617.716 1
13618.271 2
13618.825 0
13619.379 0
13619.933 0
13620.488 0
13621.042 0
13621.596 0
13622.150 2
13622.705 2
13623.259 1
13623.813 2
13624.368 2
13624.922 3
13625.476 1
13626.031 0
13626.585 0
13627.140 0
13627.694 0
13628.248 1
13628.803 1
13629.357 0
13629.912 0
13630.466 0
13631.021 1
13631.575 0
13632.130 0
13632.684 0
13633.239 1
13633.793 1
13634.348 2
13634.902 0
13635.457 0
13636.011 0
13636.566 0
13637.121 1
13637.675 0
13638.230 0
13638.785 0
13639.339 1
13639.894 0
13640.449 0
13641.003 0
13641.558 0
13642.113 0
13642.667 1
13643.222 1
13643.777 0
13644.331 2
13644.886 1
13645.441 1
13645.996 0
13646.551 0
13647.105 3
13647.660 6
13648.215 0
13648.770 1
13649.325 1
13649.880 0
13650.434 2
13650.989 1
13651.544 0
13652.099 5
13652.654 3
13653.209 0
13653.764 0
13654.319 1
13654.874 1
13655.429 0
13655.984 1
13656.539 0
13657.094 0
13657.649 1
13658.204 1
13658.759 2
13659.314 4
13659.869 4
13660.424 1
13660.979 1
13661.534 0
13662.089 2
13662.644 0
13663.200 1
13663.755 0
13664.310 3
13664.865 1
13665.420 1
13665.975 1
13666.531 1
13667.086 2
13667.641 1
13668.196 2
13668.751 3
13669.307 2
13669.862 4
13670.417 2
13670.973 0
13671.528 1
13672.083 0
13672.638 0
13673.194 0
13673.749 1
13674.304 2
13674.860 0
13675.415 0
13675.971 1
13676.526 0
13677.081 3
13677.637 1
13678.192 1
13678.748 2
13679.303 1
13679.859 6
13680.414 2
13680.970 3
13681.525 0
13682.081 1
13682.636 1
13683.192 2
13683.747 2
13684.303 2
13684.858 1
13685.414 1
13685.970 1
13686.525 3
13687.081 2
13687.636 1
13688.192 3
13688.748 2
13689.303 1
13689.859 2
13690.415 1
13690.970 4
13691.526 6
13692.082 1
13692.637 2
13693.193 2
13693.749 5
13694.305 3
13694.861 0
13695.416 2
13695.972 2
13696.528 3
13697.084 3
13697.640 5
13698.195 6
13698.751 5
13699.307 3
13699.863 4
13700.419 5
13700.975 9
13701.531 7
13702.087 6
13702.642 2
13703.198 3
13703.754 2
13704.310 8
13704.866 5
13705.422 4
13705.978 5
13706.534 7
13707.090 7
13707.646 4
13708.202 1
13708.758 2
13709.315 9
13709.871 7
13710.427 5
13710.983 8
13711.539 9
13712.095 14
13712.651 7
13713.207 3
13713.763 9
13714.320 7
13714.876 5
13715.432 7
13715.988 14
13716.544 8
13717.101 5
13717.657 13
13718.213 10
13718.769 6
13719.326 11
13719.882 7
13720.438 9
13720.994 13
13721.551 12
13722.107 14
13722.663 15
13723.220 12
13723.776 14
13724.333 16
13724.889 8
13725.445 8
13726.002 11
13726.558 11
13727.115 7
13727.671 3
13728.227 2
13728.784 1
13729.340 6
13729.897 12
13730.453 5
13731.010 10
13731.566 7
13732.123 9
13732.679 11
13733.236 9
13733.793 20
13734.349 17
13734.906 13
13735.462 6
13736.019 13
13736.576 20
13737.132 12
13737.689 7
13738.245 10
13738.802 13
13739.359 14
13739.915 15
13740.472 13
13741.029 17
13741.586 20
13742.142 10
13742.699 10
13743.256 8
13743.813 17
13744.369 13
13744.926 14
13745.483 14
13746.040 21
13746.597 18
13747.153 14
13747.710 25
13748.267 16
13748.824 6
13749.381 6
13749.938 10
13750.495 10
13751.052 16
13751.608 17
13752.165 11
13752.722 13
13753.279 16
13753.836 19
13754.393 19
13754.950 22
13755.507 20
13756.064 23
13756.621 28
13757.178 29
13757.735 33
13758.292 30
13758.849 30
13759.407 39
13759.964 50
13760.521 44
13761.078 40
13761.635 30
13762.192 36
13762.749 35
13763.306 24
13763.864 24
13764.421 22
13764.978 22
13765.535 18
13766.092 16
13766.650 25
13767.207 19
13767.764 19
13768.321 11
13768.879 8
13769.436 12
13769.993 15
13770.551 19
13771.108 16
13771.665 14
13772.222 9
13772.780 10
13773.337 4
13773.895 4
13774.452 5
13775.009 10
13775.567 3
13776.124 2
13776.682 6
13777.239 3
13777.797 4
13778.354 4
13778.911 6
13779.469 2
13780.026 2
13780.584 7
13781.141 6
13781.699 6
13782.257 3
13782.814 2
13783.372 5
13783.929 7
13784.487 2
13785.044 4
13785.602 2
13786.160 6
13786.717 9
13787.275 5
13787.833 6
13788.390 5
13788.948 3
13789.506 3
13790.063 7
13790.621 4
13791.179 2
13791.736 1
13792.294 0
13792.852 2
13793.410 1
13793.968 1
13794.525 2
13795.083 1
13795.641 3
13796.199 3
13796.757 4
13797.314 7
13797.872 6
13798.430 3
13798.988 4
13799.546 5
13800.104 6
13800.662 4
13801.220 2
13801.778 0
13802.336 0
13802.894 5
13803.452 2
13804.009 3
13804.567 4
13805.125 8
13805.683 6
13806.242 5
13806.800 5
13807.358 3
13807.916 5
13808.474 5
13809.032 3
13809.590 3
13810.148 2
13810.706 5
13811.264 6
13811.822 1
13812.381 2
13812.939 4
13813.497 4
13814.055 6
13814.613 7
13815.171 7
13815.730 17
13816.288 13
13816.846 9
13817.404 7
13817.963 12
13818.521 10
13819.079 16
13819.638 21
13820.196 9
13820.754 9
13821.313 13
13821.871 10
13822.429 3
13822.988 5
13823.546 7
13824.104 5
13824.663 4
13825.221 2
13825.780 10
13826.338 7
13826.896 1
13827.455 4
13828.013 2
13828.572 9
13829.130 13
13829.689 14
13830.247 8
13830.806 8
13831.364 7
13831.923 6
13832.482 9
13833.040 10
13833.599 7
13834.157 5
13834.716 7
13835.274 15
13835.833 13
13836.392 18
13836.950 19
13837.509 11
13838.068 10
13838.626 9
13839.185 10
13839.744 10
13840.303 10
13840.861 4
13841.420 3
13841.979 6
13842.537 9
13843.096 12
13843.655 21
13844.214 16
13844.773 9
13845.331 13
13845.890 7
13846.449 17
13847.008 10
13847.567 8
13848.126 18
13848.685 14
13849.243 12
13849.802 16
13850.361 14
13850.920 10
13851.479 16
13852.038 13
13852.597 9
13853.156 12
13853.715 10
13854.274 8
13854.833 10
13855.392 15
13855.951 17
13856.510 17
13857.069 19
13857.628 30
13858.187 26
13858.746 26
13859.306 20
13859.865 18
13860.424 26
13860.983 32
13861.542 32
13862.101 40
13862.660 31
13863.220 27
13863.779 24
13864.338 27
13864.897 28
13865.456 43
13866.016 48
13866.575 45
13867.134 51
13867.693 47
13868.253 53
13868.812 63
13869.371 68
13869.931 70
13870.490 70
13871.049 78
13871.609 82
13872.168 90
13872.727 90
13873.287 121
13873.846 132
13874.405 152
13874.965 169
13875.524 215
13876.084 239
13876.643 249
13877.203 308
13877.762 331
13878.322 339
13878.881 368
13879.441 407
13880.000 461
13880.560 467
13881.119 469
13881.679 516
13882.238 528
13882.798 478
13883.357 391
13883.917 372
13884.477 370
13885.036 333
13885.596 307
13886.156 280
13886.715 233
13887.275 182
13887.835 171
13888.394 151
13888.954 133
13889.514 137
13890.073 107
13890.633 101
13891.193 91
13891.753 66
13892.312 45
13892.872 36
13893.432 33
13893.992 42
13894.552 36
13895.111 39
13895.671 26
13896.231 21
13896.791 29
13897.351 17
13897.911 20
13898.470 22
13899.030 15
13899.590 17
13900.150 16
13900.710 13
13901.270 18
13901.830 9
13902.390 15
13902.950 10
13903.510 12
13904.070 22
13904.630 13
13905.190 8
13905.750 6
13906.310 7
13906.870 12
13907.430 6
13907.990 4
13908.550 3
13909.111 4
13909.671 8
13910.231 11
13910.791 15
13911.351 11
13911.911 7
13912.471 4
13913.032 4
13913.592 3
13914.152 3
13914.712 3
13915.272 2
13915.833 4
13916.393 4
13916.953 3
13917.513 4
13918.074 8
13918.634 9
13919.194 5
13919.755 1
13920.315 6
13920.875 11
13921.436 7
13921.996 7
13922.556 16
13923.117 11
13923.677 3
13924.238 4
13924.798 10
13925.358 20
13925.919 18
13926.479 10
13927.040 3
13927.600 2
13928.161 4
13928.721 8
13929.282 3
13929.842 5
13930.403 8
13930.963 5
13931.524 11
13932.084 13
13932.645 16
13933.206 16
13933.766 10
13934.327 5
13934.887 5
13935.448 9
13936.009 6
13936.569 6
13937.130 4
13937.691 7
13938.251 17
13938.812 16
13939.373 9
13939.934 9
13940.494 5
13941.055 12
13941.616 11
13942.177 9
13942.737 7
13943.298 5
13943.859 7
13944.420 10
13944.981 8
13945.541 5
13946.102 8
13946.663 4
13947.224 6
13947.785 6
13948.346 4
13948.907 2
13949.468 4
13950.028 4
13950.589 3
13951.150 0
13951.711 4
13952.272 7
13952.833 4
13953.394 2
13953.955 2
13954.516 3
13955.077 0
13955.638 1
13956.199 2
13956.760 3
13957.322 6
13957.883 7
13958.444 1
13959.005 2
13959.566 1
13960.127 1
13960.688 5
13961.249 1
13961.811 1
13962.372 1
13962.933 0
13963.494 1
13964.055 3
13964.617 0
13965.178 1
13965.739 2
13966.300 1
13966.862 3
13967.423 1
13967.984 5
13968.545 4
13969.107 3
13969.668 4
13970.229 2
13970.791 1
13971.352 1
13971.913 4
13972.475 2
13973.036 3
13973.598 3
13974.159 0
13974.720 1
13975.282 2
13975.843 1
13976.405 3
13976.966 1
13977.528 0
13978.089 3
13978.651 4
13979.212 2
13979.774 0
13980.335 5
13980.897 3
13981.458 1
13982.020 2
13982.581 2
13983.143 5
13983.705 3
13984.266 3
13984.828 0
13985.390 1
13985.951 4
13986.513 9
13987.075 7
13987.636 4
13988.198 4
13988.760 1
13989.321 2
13989.883 2
13990.445 5
13991.007 4
13991.568 1
13992.130 2
13992.692 5
13993.254 2
13993.815 1
13994.377 4
13994.939 2
13995.501 0
13996.063 0
13996.625 0
13997.187 1
13997.748 1
13998.310 5
13998.872 2
13999.434 1
13999.996 3
14000.558 4
14001.120 9
14001.682 4
14002.244 1
14002.806 5
14003.368 4
14003.930 0
14004.492 4
14005.054 1
14005.616 3
14006.178 5
14006.740 2
14007.302 4
14007.864 7
14008.426 1
14008.988 0
14009.551 0
14010.113 0
14010.675 0
14011.237 2
14011.799 4
14012.361 0
14012.924 1
14013.486 3
14014.048 5
14014.610 1
14015.172 0
14015.735 6
14016.297 5
14016.859 7
14017.421 5
14017.984 4
14018.546 3
14019.108 5
14019.671 9
14020.233 3
14020.795 2
14021.358 1
14021.920 1
14022.483 0
14023.045 0
14023.607 0
14024.170 1
14024.732 3
14025.295 2
14025.857 2
14026.419 0
14026.982 0
14027.544 0
14028.107 2
14028.669 2
14029.232 8
14029.794 5
14030.357 0
14030.920 4
14031.482 5
14032.045 2
14032.607 3
14033.170 8
14033.732 6
14034.295 7
14034.858 3
14035.420 2
14035.983 3
14036.546 0
14037.108 3
14037.671 2
14038.234 6
14038.796 10
14039.359 8
14039.922 5
14040.485 7
14041.047 8
14041.610 6
14042.173 5
14042.736 7
14043.299 6
14043.861 5
14044.424 9
14044.987 4
14045.550 3
14046.113 4
14046.676 2
14047.238 1
14047.801 4
14048.364 4
14048.927 5
14049.490 6
14050.053 5
14050.616 5
14051.179 0
14051.742 1
14052.305 0
14052.868 0
14053.431 5
14053.994 5
14054.557 4
14055.120 4
14055.683 3
14056.246 0
14056.809 1
14057.372 5
14057.935 4
14058.498 4
14059.061 1
14059.625 4
14060.188 2
14060.751 1
14061.314 3
14061.877 2
14062.440 4
14063.004 1
14063.567 6
14064.130 2
14064.693 3
14065.256 5
14065.820 6
14066.383 4
14066.946 1
14067.510 1
14068.073 2
14068.636 2
14069.199 4
14069.763 2
14070.326 5
14070.889 3
14071.453 1
14072.016 1
14072.580 3
14073.143 10
14073.706 8
14074.270 2
14074.833 1
14075.397 0
14075.960 3
14076.524 0
14077.087 1
14077.651 1
14078.214 1
14078.778 2
14079.341 2
14079.905 0
14080.468 2
14081.032 0
14081.595 0
14082.159 1
14082.722 4
14083.286 2
14083.850 2
14084.413 3
14084.977 3
14085.541 3
14086.104 1
14086.668 3
14087.232 13
14087.795 7
14088.359 5
14088.923 8
14089.486 1
14090.050 2
14090.614 7
14091.178 2
14091.741 3
14092.305 2
14092.869 2
14093.433 6
14093.997 5
14094.560 5
14095.124 3
14095.688 3
14096.252 5
14096.816 5
14097.380 3
14097.944 1
14098.507 2
14099.071 4
14099.635 3
14100.199 1
14100.763 4
14101.327 5
14101.891 8
14102.455 7
14103.019 3
14103.583 5
14104.147 4
14104.711 3
14105.275 3
14105.839 6
14106.403 5
14106.967 8
14107.531 4
14108.096 2
14108.660 1
14109.224 2
14109.788 2
14110.352 3
14110.916 4
14111.480 1
14112.045 1
14112.609 0
14113.173 0
14113.737 0
14114.301 2
14114.866 0
14115.430 0
14115.994 1
14116.558 5
14117.123 2
14117.687 0
14118.251 1
14118.816 9
14119.380 4
14119.944 3
14120.509 3
14121.073 2
14121.637 4
14122.202 2
14122.766 0
14123.330 2
14123.895 1
14124.459 2
14125.024 1
14125.588 0
14126.153 2
14126.717 2
14127.282 1
14127.846 4
14128.411 0
14128.975 1
14129.540 6
14130.104 5
14130.669 2
14131.233 1
14131.798 1
14132.362 3
14132.927 2
14133.492 0
14134.056 1
14134.621 1
14135.185 2
14135.750 0
14136.315 3
14136.879 3
14137.444 1
14138.009 2
14138.573 1
14139.138 1
14139.703 1
14140.268 1
14140.832 1
14141.397 2
14141.962 1
14142.527 1
14143.092 0
14143.656 0
14144.221 0
14144.786 0
14145.351 4
14145.916 5
14146.481 3
14147.045 5
14147.610 1
14148.175 1
14148.740 0
14149.305 1
14149.870 0
14150.435 0
14151.000 2
14151.565 1
14152.130 2
14152.695 1
14153.260 1
14153.825 3
14154.390 1
14154.955 1
14155.520 1
14156.085 0
14156.650 3
14157.215 0
14157.780 0
14158.345 1
14158.910 3
14159.475 3
14160.041 2
14160.606 2
14161.171 1
14161.736 0
14162.301 2
14162.866 1
14163.432 0
14163.997 0
14164.562 2
14165.127 5
14165.693 2
14166.258 0
14166.823 0
14167.388 2
14167.954 1
14168.519 0
14169.084 0
14169.650 0
14170.215 0
14170.780 0
14171.346 0
14171.911 0
14172.476 0
14173.042 0
14173.607 0
14174.173 0
14174.738 2
14175.303 4
14175.869 5
14176.434 2
14177.000 1
14177.565 1
14178.131 0
14178.696 0
14179.262 0
14179.827 2
14180.393 0
14180.958 0
14181.524 0
14182.090 2
14182.655 2
14183.221 1
14183.786 1
14184.352 2
14184.918 1
14185.483 0
14186.049 1
14186.615 0
14187.180 0
14187.746 0
14188.312 1
14188.877 0
14189.443 2
14190.009 2
14190.575 3
14191.140 2
14191.706 1
14192.272 0
14192.838 0
14193.403 0
14193.969 2
14194.535 3
14195.101 0
14195.667 4
14196.233 3
14196.798 0
14197.364 0
14197.930 2
14198.496 0
14199.062 0
14199.628 0
14200.194 6
14200.760 3
14201.326 1
14201.892 1
14202.458 2
14203.024 1
14203.590 0
14204.156 0
14204.722 0
14205.288 0
14205.854 1
14206.420 0
14206.986 0
14207.552 1
14208.118 1
14208.684 0
14209.250 0
14209.816 1
14210.383 2
14210.949 2
14211.515 2
14212.081 2
14212.647 0
14213.213 1
14213.780 0
14214.346 0
14214.912 0
14215.478 1
14216.045 3
14216.611 3
14217.177 3
14217.743 4
14218.310 2
14218.876 0
14219.442 0
14220.009 1
14220.575 1
14221.141 2
14221.708 1
14222.274 1
14222.840 0
14223.407 0
14223.973 1
14224.540 5
14225.106 7
14225.673 4
14226.239 1
14226.805 1
14227.372 0
14227.938 0
14228.505 1
14229.071 0
14229.638 0
14230.204 0
14230.771 0
14231.338 2
14231.904 2
14232.471 0
14233.037 0
14233.604 2
14234.171 3
14234.737 2
14235.304 0
14235.870 0
14236.437 3
14237.004 2
14237.570 2
14238.137 1
14238.704 0
14239.271 0
14239.837 0
14240.404 0
14240.971 1
14241.538 1
14242.104 0
14242.671 3
14243.238 3
14243.805 1
14244.371 0
14244.938 3
14245.505 1
14246.072 0
14246.639 1
14247.206 0
14247.773 0
14248.339 3
14248.906 2
14249.473 1
14250.040 2
14250.607 5
14251.174 2
14251.741 0
14252.308 1
14252.875 2
14253.442 2
14254.009 1
14254.576 0
14255.143 0
14255.710 0
14256.277 2
14256.844 3
14257.411 0
14257.978 0
14258.545 0
14259.113 0
14259.680 0
14260.247 1
14260.814 1
14261.381 1
14261.948 0
14262.515 1
14263.083 0
14263.650 0
14264.217 1
14264.784 2
14265.351 2
14265.919 3
14266.486 4
14267.053 1
14267.621 1
14268.188 2
14268.755 3
14269.322 0
14269.890 0
14270.457 6
14271.024 8
14271.592 3
14272.159 1
14272.727 0
14273.294 1
14273.861 0
14274.429 0
14274.996 0
14275.564 0
14276.131 2
14276.698 1
14277.266 0
14277.833 0
14278.401 0
14278.968 2
14279.536 1
14280.103 0
14280.671 3
14281.239 3
14281.806 5
14282.374 7
14282.941 3
14283.509 1
14284.076 0
14284.644 0
14285.212 1
14285.779 3
14286.347 1
14286.915 0
14287.482 1
14288.050 0
14288.618 0
14289.185 2
14289.753 3
14290.321 3
14290.889 8
14291.456 5
14292.024 2
14292.592 0
14293.160 0
14293.727 1
14294.295 0
14294.863 0
14295.431 0
14295.999 0
14296.567 1
14297.134 2
14297.702 2
14298.270 0
14298.838 1
14299.406 4
14299.974 2
14300.542 1
14301.110 1
14301.678 0
14302.246 1
14302.814 1
14303.382 1
14303.950 1
14304.518 1
14305.086 1
14305.654 0
14306.222 0
14306.790 0
14307.358 3
14307.926 1
14308.494 2
14309.062 0
14309.630 1
14310.198 2
14310.767 0
14311.335 1
14311.903 1
14312.471 0
14313.039 0
14313.607 2
14314.176 5
14314.744 1
14315.312 0
14315.880 0
14316.448 1
14317.017 0
14317.585 2
14318.153 1
14318.722 0
14319.290 0
14319.858 1
14320.426 0
14320.995 0
14321.563 0
14322.132 1
14322.700 2
14323.268 4
14323.837 2
14324.405 0
14324.974 0
14325.542 0
14326.110 0
14326.679 1
14327.247 1
14327.816 2
14328.384 0
14328.953 0
14329.521 1
14330.090 2
14330.658 0
14331.227 0
14331.795 1
14332.364 4
14332.932 3
14333.501 1
14334.070 0
14334.638 0
14335.207 2
14335.776 10
14336.344 9
14336.913 4
14337.481 2
14338.050 1
14338.619 1
14339.188 0
14339.756 0
14340.325 0
14340.894 0
14341.462 1
14342.031 1
14342.600 7
14343.169 3
14343.738 1
14344.306 0
14344.875 1
14345.444 0
14346.013 2
14346.582 3
14347.150 1
14347.719 0
14348.288 0
14348.857 0
14349.426 1
14349.995 0
14350.564 1
14351.133 0
14351.702 0
14352.271 2
14352.840 5
14353.409 3
14353.978 0
14354.547 0
14355.116 0
14355.685 1
14356.254 0
14356.823 1
14357.392 1
14357.961 0
14358.530 0
14359.099 0
14359.668 0
14360.237 0
14360.806 0
14361.376 1
14361.945 0
14362.514 0
14363.083 0
14363.652 0
14364.221 1
14364.791 0
14365.360 2
14365.929 2
14366.498 0
14367.068 0
14367.637 0
14368.206 0
14368.775 1
14369.345 1
14369.914 3
14370.483 2
14371.053 3
14371.622 2
14372.191 0
14372.761 0
14373.330 0
14373.899 0
14374.469 1
14375.038 0
14375.608 0
14376.177 1
14376.746 1
14377.316 0
14377.885 0
14378.455 1
14379.024 0
14379.594 1
14380.163 0
14380.733 0
14381.302 0
14381.872 0
14382.442 0
14383.011 0
14383.581 0
14384.150 1
14384.720 2
14385.289 4
14385.859 2
14386.429 0
14386.998 1
14387.568 0
14388.138 0
14388.707 1
14389.277 2
14389.847 1
14390.416 0
14390.986 0
14391.556 1
14392.126 1
14392.695 1
14393.265 3
14393.835 0
14394.405 1
14394.975 0
14395.544 3
14396.114 2
14396.684 0
14397.254 2
14397.824 2
14398.394 2
14398.964 0
14399.533 5
14400.103 2
14400.673 2
14401.243 0
14401.813 4
14402.383 2
14402.953 0
14403.523 0
14404.093 2
14404.663 0
14405.233 0
14405.803 4
14406.373 3
14406.943 1
14407.513 0
14408.083 0
14408.653 0
14409.223 0
14409.793 0
14410.364 0
14410.934 0
14411.504 1
14412.074 0
14412.644 0
14413.214 2
14413.784 0
14414.355 1
14414.925 2
14415.495 2
14416.065 1
14416.635 0
14417.206 0
14417.776 1
14418.346 1
14418.916 3
14419.487 1
14420.057 2
14420.627 0
14421.198 0
14421.768 0
14422.338 0
14422.909 1
14423.479 0
14424.049 3
14424.620 3
14425.190 1
14425.761 1
14426.331 0
14426.902 0
14427.472 0
14428.042 0
14428.613 0
14429.183 3
14429.754 2
14430.324 3
14430.895 1
14431.465 0
14432.036 1
14432.606 0
14433.177 0
14433.748 2
14434.318 1
14434.889 0
14435.459 1
14436.030 1
14436.601 2
14437.171 0
14437.742 0
14438.313 2
14438.883 0
14439.454 2
14440.025 0
14440.595 0
14441.166 0
14441.737 0
14442.308 0
14442.878 0
14443.449 0
14444.020 3
14444.591 3
14445.161 1
14445.732 2
14446.303 0
14446.874 3
14447.445 0
14448.016 4
14448.586 4
14449.157 1
14449.728 1
14450.299 0
14450.870 3
14451.441 3
14452.012 0
14452.583 0
14453.154 0
14453.725 0
14454.296 1
14454.867 0
14455.438 0
14456.009 1
14456.580 1
14457.151 0
14457.722 0
14458.293 0
14458.864 0
14459.435 0
14460.006 1
14460.577 2
14461.148 7
14461.719 2
14462.290 0
14462.862 0
14463.433 0
14464.004 0
14464.575 1
14465.146 0
14465.718 0
14466.289 0
14466.860 0
14467.431 0
14468.002 0
14468.574 0
14469.145 0
14469.716 2
14470.288 0
14470.859 0
14471.430 1
14472.001 1
14472.573 0
14473.144 0
14473.716 0
14474.287 2
14474.858 0
14475.430 0
14476.001 1
14476.572 0
14477.144 0
14477.715 0
14478.287 1
14478.858 1
14479.430 0
14480.001 1
14480.573 0
14481.144 2
14481.716 2
14482.287 1
14482.859 1
14483.430 3
14484.002 3
14484.573 4
14485.145 2
14485.717 0
14486.288 0
14486.860 1
14487.432 0
14488.003 1
14488.575 1
14489.146 1
14489.718 6
14490.290 1
14490.862 0
14491.433 3
14492.005 0
14492.577 0
14493.148 1
14493.720 1
14494.292 2
14494.864 1
14495.436 3
14496.007 2
14496.579 3
14497.151 0
14497.723 0
14498.295 0
14498.866 0
14499.438 0
14500.010 0
14500.582 1
14501.154 0
14501.726 2
14502.298 0
14502.870 0
14503.442 0
14504.014 0
14504.586 1
14505.158 5
14505.730 4
14506.302 3
14506.874 0
14507.446 1
14508.018 2
14508.590 2
14509.162 2
14509.734 0
14510.306 0
14510.878 4
14511.450 0
14512.022 1
14512.594 0
14513.167 0
14513.739 0
14514.311 0
14514.883 0
14515.455 1
14516.027 0
14516.600 0
14517.172 2
14517.744 4
14518.316 11
14518.889 1
14519.461 0
14520.033 0
14520.605 2
14521.178 5
14521.750 2
14522.322 0
14522.895 1
14523.467 1
14524.039 0
14524.612 3
14525.184 1
14525.756 1
14526.329 0
14526.901 0
14527.474 2
14528.046 1
14528.618 0
14529.191 1
14529.763 0
14530.336 0
14530.908 1
14531.481 3
14532.053 0
14532.626 2
14533.198 1
14533.771 0
14534.344 0
14534.916 2
14535.489 0
14536.061 1
14536.634 2
14537.206 3
14537.779 2
14538.352 3
14538.924 4
14539.497 6
14540.070 5
14540.642 2
14541.215 0
14541.788 0
14542.360 2
14542.933 1
14543.506 0
14544.079 3
14544.651 0
14545.224 0
14545.797 1
14546.370 7
14546.943 9
14547.515 4
14548.088 2
14548.661 0
14549.234 1
14549.807 0
14550.380 2
14550.953 4
14551.525 2
14552.098 0
14552.671 0
14553.244 1
14553.817 1
14554.390 0
14554.963 0
14555.536 2
14556.109 1
14556.682 2
14557.255 0
14557.828 0
14558.401 0
14558.974 1
14559.547 4
14560.120 2
14560.693 0
14561.266 2
14561.839 0
14562.413 0
14562.986 1
14563.559 3
14564.132 2
14564.705 1
14565.278 1
14565.851 0
14566.425 3
14566.998 1
14567.571 2
14568.144 1
14568.717 1
14569.291 0
14569.864 1
14570.437 1
14571.010 2
14571.584 2
14572.157 0
14572.730 0
14573.304 1
14573.877 0
14574.450 3
14575.024 10
14575.597 6
14576.170 2
14576.744 1
14577.317 0
14577.891 3
14578.464 2
14579.038 0
14579.611 1
14580.184 2
14580.758 1
14581.331 2
14581.905 0
14582.478 0
14583.052 0
14583.625 3
14584.199 1
14584.772 0
14585.346 1
14585.920 0
14586.493 1
14587.067 1
14587.640 0
14588.214 0
14588.788 2
14589.361 2
14589.935 5
14590.509 3
14591.082 0
14591.656 0
14592.230 0
14592.803 0
14593.377 0
14593.951 0
14594.525 1
14595.098 4
14595.672 5
14596.246 4
14596.820 5
14597.393 6
14597.967 2
14598.541 1
14599.115 1
14599.689 2
14600.263 0
14600.836 0
14601.410 0
14601.984 0
14602.558 0
14603.132 1
14603.706 0
14604.280 0
14604.854 1
14605.428 0
14606.002 0
14606.576 10
14607.150 9
14607.724 4
14608.298 2
14608.872 0
14609.446 1
14610.020 3
14610.594 0
14611.168 0
14611.742 0
14612.316 2
14612.890 2
14613.464 0
14614.038 2
14614.612 1
14615.187 0
14615.761 0
14616.335 1
14616.909 0
14617.483 0
14618.058 0
14618.632 3
14619.206 4
14619.780 4
14620.354 5
14620.929 4
14621.503 2
14622.077 1
14622.652 3
14623.226 0
14623.800 2
14624.374 0
14624.949 1
14625.523 0
14626.098 0
14626.672 0
14627.246 0
14627.821 0
14628.395 1
14628.969 0
14629.544 0
14630.118 1
14630.693 0
14631.267 0
14631.842 0
14632.416 0
14632.991 1
14633.565 0
14634.140 3
14634.714 1
14635.289 5
14635.863 2
14636.438 0
14637.012 0
14637.587 1
14638.162 1
14638.736 1
14639.311 0
14639.886 0
14640.460 1
14641.035 1
14641.609 4
14642.184 2
14642.759 1
14643.334 3
14643.908 0
14644.483 0
14645.058 1
14645.632 0
14646.207 0
14646.782 7
14647.357 4
14647.932 2
14648.506 0
14649.081 1
14649.656 1
14650.231 0
14650.806 0
14651.381 3
14651.955 0
14652.530 2
14653.105 1
14653.680 0
14654.255 3
14654.830 1
14655.405 0
14655.980 0
14656.555 0
14657.130 1
14657.705 0
14658.280 1
14658.855 1
14659.430 1
14660.005 1
14660.580 0
14661.155 2
14661.730 0
14662.305 1
14662.880 2
14663.455 0
14664.030 2
14664.605 2
14665.180 2
14665.756 3
14666.331 1
14666.906 1
14667.481 0
14668.056 0
14668.631 0
14669.207 2
14669.782 1
14670.357 1
14670.932 0
14671.508 0
14672.083 1
14672.658 1
14673.233 1
14673.809 2
14674.384 1
14674.959 0
14675.535 0
14676.110 0
14676.685 0
14677.261 0
14677.836 9
14678.411 7
14678.987 2
14679.562 1
14680.138 1
14680.713 0
14681.289 0
14681.864 0
14682.439 0
14683.015 0
14683.590 1
14684.166 1
14684.741 1
14685.317 0
14685.892 0
14686.468 1
14687.044 5
14687.619 4
14688.195 1
14688.770 0
14689.346 2
14689.922 1
14690.497 0
14691.073 0
14691.648 0
14692.224 0
14692.800 0
14693.375 0
14693.951 4
14694.527 5
14695.103 4
14695.678 0
14696.254 0
14696.830 0
14697.405 0
14697.981 0
14698.557 2
14699.133 0
14699.709 0
14700.284 0
14700.860 0
14701.436 1
14702.012 0
14702.588 0
14703.164 3
14703.740 5
14704.315 0
14704.891 0
14705.467 0
14706.043 0
14706.619 0
14707.195 0
14707.771 2
14708.347 2
14708.923 1
14709.499 1
14710.075 0
14710.651 0
14711.227 3
14711.803 3
14712.379 0
14712.955 0
14713.531 0
14714.107 0
14714.683 0
14715.260 4
14715.836 1
14716.412 2
14716.988 2
14717.564 0
14718.140 0
14718.716 1
14719.293 0
14719.869 2
14720.445 0
14721.021 0
14721.597 0
14722.174 1
14722.750 3
14723.326 1
14723.903 1
14724.479 0
14725.055 2
14725.631 0
14726.208 0
14726.784 2
14727.360 0
14727.937 0
14728.513 0
14729.090 3
14729.666 1
14730.242 3
14730.819 3
14731.395 2
14731.972 3
14732.548 0
14733.124 0
14733.701 1
14734.277 0
14734.854 0
14735.430 0
14736.007 1
14736.583 3
14737.160 4
14737.737 2
14738.313 1
14738.890 0
14739.466 0
14740.043 1
14740.619 3
14741.196 0
14741.773 0
14742.349 0
14742.926 1
14743.503 0
14744.079 0
14744.656 2
14745.233 0
14745.809 2
14746.386 7
14746.963 4
14747.540 3
14748.116 1
14748.693 2
14749.270 4
14749.847 1
14750.423 4
14751.000 2
14751.577 1
14752.154 1
14752.731 4
14753.308 3
14753.884 2
14754.461 2
14755.038 2
14755.615 0
14756.192 0
14756.769 0
14757.346 0
14757.923 0
14758.500 0
14759.077 3
14759.654 2
14760.231 2
14760.808 3
14761.385 5
14761.962 4
14762.539 2
14763.116 0
14763.693 1
14764.270 0
14764.847 1
14765.424 0
14766.001 0
14766.578 0
14767.155 0
14767.733 1
14768.310 0
14768.887 3
14769.464 3
14770.041 1
14770.618 0
14771.196 1
14771.773 0
14772.350 0
14772.927 1
14773.505 0
14774.082 0
14774.659 0
14775.236 0
14775.814 1
14776.391 0
14776.968 1
14777.546 1
14778.123 1
14778.700 0
14779.278 1
14779.855 0
14780.432 3
14781.010 3
14781.587 1
14782.165 0
14782.742 1
14783.319 0
14783.897 0
14784.474 2
14785.052 1
14785.629 2
14786.207 1
14786.784 1
14787.362 0
14787.939 1
14788.517 2
14789.094 0
14789.672 0
14790.250 8
14790.827 15
14791.405 7
14791.982 5
14792.560 4
14793.138 1
14793.715 0
14794.293 1
14794.871 0
14795.448 4
14796.026 1
14796.604 1
14797.181 0
14797.759 0
14798.337 0
14798.915 5
14799.492 1
14800.070 0
14800.648 0
14801.226 2
14801.803 8
14802.381 6
14802.959 0
14803.537 0
14804.115 0
14804.693 0
14805.270 2
14805.848 0
14806.426 0
14807.004 1
14807.582 1
14808.160 2
14808.738 2
14809.316 0
14809.894 1
14810.472 1
14811.050 2
14811.628 0
14812.206 0
14812.784 0
14813.362 0
14813.940 3
14814.518 1
14815.096 3
14815.674 1
14816.252 1
14816.830 0
14817.408 6
14817.986 3
14818.565 3
14819.143 2
14819.721 0
14820.299 0
14820.877 0
14821.455 1
14822.034 3
14822.612 1
14823.190 4
14823.768 2
14824.346 1
14824.925 1
14825.503 0
14826.081 0
14826.659 0
14827.238 0
14827.816 1
14828.394 0
14828.973 1
14829.551 0
14830.129 1
14830.708 0
14831.286 1
14831.865 0
14832.443 2
14833.021 4
14833.600 4
14834.178 2
14834.757 0
14835.335 0
14835.914 1
14836.492 1
14837.071 0
14837.649 0
14838.228 1
14838.806 0
14839.385 0
14839.963 0
14840.542 1
14841.120 0
14841.699 1
14842.277 0
14842.856 0
14843.435 0
14844.013 1
14844.592 2
14845.171 0
14845.749 0
14846.328 1
14846.907 0
14847.485 2
14848.064 1
14848.643 0
14849.221 0
14849.800 1
14850.379 2
14850.958 3
14851.536 3
14852.115 1
14852.694 0
14853.273 0
14853.852 0
14854.430 0
14855.009 0
14855.588 0
14856.167 0
14856.746 0
14857.325 1
14857.904 2
14858.482 1
14859.061 0
14859.640 1
14860.219 1
14860.798 1
14861.377 1
14861.956 3
14862.535 3
14863.114 0
14863.693 11
14864.272 8
14864.851 4
14865.430 3
14866.009 0
14866.588 1
14867.167 2
14867.746 4
14868.326 2
14868.905 0
14869.484 1
14870.063 0
14870.642 0
14871.221 0
14871.800 0
14872.380 0
14872.959 0
14873.538 2
14874.117 3
14874.696 5
14875.276 3
14875.855 2
14876.434 2
14877.013 3
14877.593 5
14878.172 1
14878.751 3
14879.331 1
14879.910 0
14880.489 0
14881.069 0
14881.648 2
14882.227 1
14882.807 0
14883.386 1
14883.965 4
14884.545 2
14885.124 6
14885.704 5
14886.283 4
14886.863 2
14887.442 1
14888.022 1
14888.601 3
14889.181 3
14889.760 1
14890.340 0
14890.919 0
14891.499 1
14892.078 1
14892.658 1
14893.237 0
14893.817 0
14894.397 0
14894.976 1
14895.556 0
14896.135 0
14896.715 1
14897.295 3
14897.874 1
14898.454 1
14899.034 2
14899.614 2
14900.193 0
14900.773 0
14901.353 0
14901.932 0
14902.512 1
14903.092 0
14903.672 1
14904.252 0
14904.831 0
14905.411 0
14905.991 1
14906.571 0
14907.151 1
14907.731 1
14908.310 0
14908.890 0
14909.470 0
14910.050 3
14910.630 4
14911.210 5
14911.790 4
14912.370 0
14912.950 1
14913.530 0
14914.110 3
14914.690 0
14915.270 2
14915.850 3
14916.430 3
14917.010 1
14917.590 1
14918.170 2
14918.750 3
14919.330 1
14919.910 0
14920.490 3
14921.071 1
14921.651 0
14922.231 0
14922.811 1
14923.391 1
14923.971 0
14924.552 1
14925.132 5
14925.712 2
14926.292 1
14926.872 3
14927.453 3
14928.033 1
14928.613 0
14929.193 3
14929.774 2
14930.354 0
14930.934 1
14931.515 0
14932.095 0
14932.675 0
14933.256 2
14933.836 0
14934.416 3
14934.997 5
14935.577 2
14936.158 1
14936.738 1
14937.319 2
14937.899 2
14938.479 0
14939.060 0
14939.640 2
14940.221 2
14940.801 1
14941.382 2
14941.962 0
14942.543 1
14943.124 0
14943.704 3
14944.285 2
14944.865 0
14945.446 3
14946.027 2
14946.607 3
14947.188 3
14947.768 1
14948.349 4
14948.930 1
14949.510 0
14950.091 1
14950.672 2
14951.252 2
14951.833 4
14952.414 3
14952.995 2
14953.575 2
14954.156 6
14954.737 4
14955.318 1
14955.899 2
14956.479 4
14957.060 4
14957.641 8
14958.222 7
14958.803 0
14959.384 1
14959.964 0
14960.545 2
14961.126 1
14961.707 2
14962.288 6
14962.869 3
14963.450 3
14964.031 1
14964.612 3
14965.193 1
14965.774 0
14966.355 7
14966.936 6
14967.517 3
14968.098 4
14968.679 2
14969.260 4
14969.841 4
14970.422 3
14971.003 1
14971.584 2
14972.166 1
14972.747 7
14973.328 4
14973.909 7
14974.490 4
14975.071 1
14975.652 3
14976.234 3
14976.815 0
14977.396 1
14977.977 1
14978.559 2
14979.140 5
14979.721 10
14980.302 7
14980.884 7
14981.465 5
14982.046 8
14982.628 12
14983.209 13
14983.790 6
14984.372 3
14984.953 3
14985.534 3
14986.116 1
14986.697 5
14987.278 4
14987.860 6
14988.441 0
14989.023 4
14989.604 4
14990.186 6
14990.767 4
14991.349 5
14991.930 0
14992.512 2
14993.093 8
14993.675 3
14994.256 3
14994.838 3
14995.419 5
14996.001 3
14996.583 3
14997.164 6
14997.746 11
14998.327 8
14998.909 11
14999.491 11
15000.072 7
15000.654 5
15001.236 3
15001.817 4
15002.399 3
15002.981 3
15003.563 3
15004.144 1
15004.726 6
15005.308 6
15005.890 10
15006.471 6
15007.053 4
15007.635 5
15008.217 9
15008.799 5
15009.380 6
15009.962 3
15010.544 6
15011.126 11
15011.708 13
15012.290 9
15012.872 6
15013.454 6
15014.035 8
15014.617 7
15015.199 6
15015.781 2
15016.363 4
15016.945 8
15017.527 11
15018.109 14
15018.691 13
15019.273 15
15019.855 18
15020.437 15
15021.019 15
15021.602 10
15022.184 7
15022.766 15
15023.348 13
15023.930 14
15024.512 15
15025.094 13
15025.676 9
15026.259 8
15026.841 12
15027.423 10
15028.005 10
15028.587 9
15029.170 14
15029.752 26
15030.334 18
15030.916 17
15031.499 27
15032.081 24
15032.663 25
15033.245 41
15033.828 45
15034.410 40
15034.992 35
15035.575 27
15036.157 30
15036.739 36
15037.322 50
15037.904 45
15038.487 37
15039.069 42
15039.651 34
15040.234 32
15040.816 26
15041.399 24
15041.981 40
15042.564 46
15043.146 21
15043.729 41
15044.311 38
15044.894 35
15045.476 44
15046.059 35
15046.641 42
15047.224 29
15047.807 27
15048.389 37
15048.972 38
15049.554 48
15050.137 64
15050.720 64
15051.302 64
15051.885 60
15052.468 78
15053.050 72
15053.633 69
15054.216 84
15054.798 85
15055.381 70
15055.964 67
15056.547 70
15057.129 70
15057.712 97
15058.295 104
15058.878 91
15059.461 80
15060.043 68
15060.626 67
15061.209 77
15061.792 92
15062.375 109
15062.958 104
15063.541 83
15064.123 77
15064.706 85
15065.289 95
15065.872 98
15066.455 110
15067.038 128
15067.621 134
15068.204 134
15068.787 139
15069.370 131
15069.953 140
15070.536 145
15071.119 158
15071.702 147
15072.285 157
15072.868 164
15073.451 184
15074.034 209
15074.618 218
15075.201 225
15075.784 212
15076.367 207
15076.950 216
15077.533 230
15078.116 238
15078.700 269
15079.283 294
15079.866 309
15080.449 312
15081.032 295
15081.616 320
15082.199 305
15082.782 295
15083.365 343
15083.949 384
15084.532 374
15085.115 351
15085.699 386
15086.282 409
15086.865 433
15087.449 378
15088.032 416
15088.615 460
15089.199 461
15089.782 518
15090.365 537
15090.949 542
15091.532 602
15092.116 605
15092.699 585
15093.283 629
15093.866 633
15094.450 643
15095.033 666
15095.617 681
15096.200 715
15096.784 778
15097.367 827
15097.951 888
15098.534 899
15099.118 899
15099.702 997
15100.285 1036
15100.869 1085
15101.452 1151
15102.036 1260
15102.620 1392
15103.203 1455
15103.787 1511
15104.371 1628
15104.954 1826
15105.538 2048
15106.122 2253
15106.705 2387
15107.289 2484
15107.873 2690
15108.457 2893
15109.040 3068
15109.624 3369
15110.208 3637
15110.792 3700
15111.376 3861
15111.959 4068
15112.543 4448
15113.127 4662
15113.711 5022
15114.295 5421
15114.879 5905
15115.463 6310
15116.046 6756
15116.630 7293
15117.214 7948
15117.798 8652
15118.382 9213
15118.966 10125
15119.550 11063
15120.134 11966
15120.718 12754
15121.302 13835
15121.886 14996
15122.470 15950
15123.054 16957
15123.638 17936
15124.222 18856
15124.806 19533
15125.390 20066
15125.975 20556
15126.559 20776
15127.143 20898
15127.727 20939
15128.311 20687
15128.895 20132
15129.479 19534
15130.063 18986
15130.648 18291
15131.232 17376
15131.816 16314
15132.400 15302
15132.985 14123
15133.569 12987
15134.153 11802
15134.737 10692
15135.322 9580
15135.906 8517
15136.490 7610
15137.074 6818
15137.659 6121
15138.243 5489
15138.827 4823
15139.412 4238
15139.996 3813
15140.581 3374
15141.165 2936
15141.749 2590
15142.334 2240
15142.918 1944
15143.503 1776
15144.087 1581
15144.671 1417
15145.256 1318
15145.840 1190
15146.425 1094
15147.009 956
15147.594 890
15148.178 796
15148.763 747
15149.347 704
15149.932 643
15150.517 618
15151.101 599
15151.686 543
15152.270 482
15152.855 448
15153.440 463
15154.024 420
15154.609 376
15155.194 343
15155.778 323
15156.363 299
15156.948 294
15157.532 264
15158.117 267
15158.702 287
15159.286 247
15159.871 236
15160.456 251
15161.041 236
15161.626 251
15162.210 197
15162.795 176
15163.380 177
15163.965 148
15164.550 150
15165.134 156
15165.719 164
15166.304 157
15166.889 155
15167.474 127
15168.059 140
15168.644 144
15169.229 114
15169.814 107
15170.399 115
15170.984 107
15171.569 93
15172.154 84
15172.739 98
15173.324 96
15173.909 71
15174.494 67
15175.079 81
15175.664 87
15176.249 73
15176.834 71
15177.419 77
15178.004 70
15178.589 65
15179.174 54
15179.759 53
15180.344 46
15180.930 45
15181.515 40
15182.100 43
15182.685 30
15183.270 44
15183.856 35
15184.441 33
15185.026 52
15185.611 40
15186.197 40
15186.782 31
15187.367 29
15187.952 21
15188.538 27
15189.123 32
15189.708 21
15190.294 16
15190.879 24
15191.464 17
15192.050 33
15192.635 28
15193.220 36
15193.806 30
15194.391 21
15194.977 17
15195.562 18
15196.148 14
15196.733 3
15197.318 8
15197.904 11
15198.489 11
15199.075 10
15199.660 15
15200.246 17
15200.832 23
15201.417 21
15202.003 25
15202.588 19
15203.174 16
15203.759 16
15204.345 22
15204.931 18
15205.516 10
15206.102 14
15206.688 16
15207.273 14
15207.859 15
15208.445 14
15209.030 20
15209.616 26
15210.202 17
15210.787 14
15211.373 13
15211.959 23
15212.545 16
15213.130 18
15213.716 18
15214.302 7
15214.888 14
15215.474 14
15216.059 9
15216.645 5
15217.231 16
15217.817 11
15218.403 13
15218.989 7
15219.575 13
15220.161 14
15220.747 16
15221.332 11
15221.918 12
15222.504 10
15223.090 15
15223.676 13
15224.262 16
15224.848 4
15225.434 10
15226.020 5
15226.606 4
15227.192 9
15227.778 9
15228.364 17
15228.951 19
15229.537 17
15230.123 17
15230.709 9
15231.295 10
15231.881 11
15232.467 13
15233.053 17
15233.640 26
15234.226 21
15234.812 11
15235.398 13
15235.984 15
15236.571 7
15237.157 8
15237.743 11
15238.329 9
15238.916 9
15239.502 7
15240.088 9
15240.675 13
15241.261 16
15241.847 14
15242.433 14
15243.020 13
15243.606 16
15244.193 16
15244.779 12
15245.365 17
15245.952 15
15246.538 16
15247.125 14
15247.711 11
15248.297 12
15248.884 12
15249.470 12
15250.057 13
15250.643 5
15251.230 6
15251.816 10
15252.403 14
15252.989 21
15253.576 16
15254.163 8
15254.749 6
15255.336 8
15255.922 5
15256.509 15
15257.096 19
15257.682 15
15258.269 23
15258.856 24
15259.442 21
15260.029 14
15260.616 17
15261.202 15
15261.789 12
15262.376 11
15262.962 12
15263.549 13
15264.136 11
15264.723 3
15265.309 5
15265.896 12
15266.483 9
15267.070 9
15267.657 9
15268.244 18
15268.830 11
15269.417 12
15270.004 18
15270.591 16
15271.178 18
15271.765 12
15272.352 8
15272.939 13
15273.526 12
15274.112 12
15274.699 20
15275.286 20
15275.873 15
15276.460 17
15277.047 15
15277.634 16
15278.221 13
15278.808 11
15279.395 20
15279.983 14
15280.570 21
15281.157 21
15281.744 20
15282.331 28
15282.918 29
15283.505 27
15284.092 34
15284.679 26
15285.267 22
15285.854 22
15286.441 21
15287.028 23
15287.615 31
15288.203 41
15288.790 47
15289.377 39
15289.964 38
15290.552 33
15291.139 28
15291.726 34
15292.313 44
15292.901 49
15293.488 37
15294.075 35
15294.663 44
15295.250 38
15295.837 35
15296.425 30
15297.012 31
15297.600 23
15298.187 25
15298.774 34
15299.362 36
15299.949 32
15300.537 38
15301.124 36
15301.712 29
15302.299 36
15302.887 26
15303.474 36
15304.062 26
15304.649 31
15305.237 48
15305.824 41
15306.412 42
15306.999 48
15307.587 47
15308.175 70
15308.762 49
15309.350 41
15309.938 44
15310.525 43
15311.113 58
15311.701 48
15312.288 50
15312.876 57
15313.464 50
15314.051 41
15314.639 47
15315.227 43
15315.814 44
15316.402 49
15316.990 36
15317.578 44
15318.166 49
15318.753 56
15319.341 49
15319.929 44
15320.517 40
15321.105 40
15321.693 50
15322.280 79
15322.868 56
15323.456 61
15324.044 59
15324.632 71
15325.220 94
15325.808 111
15326.396 128
15326.984 125
15327.572 128
15328.160 137
15328.748 174
15329.336 159
15329.924 149
15330.512 136
15331.100 150
15331.688 170
15332.276 156
15332.864 178
15333.452 196
15334.040 226
15334.628 189
15335.216 152
15335.805 148
15336.393 129
15336.981 120
15337.569 109
15338.157 90
15338.745 75
15339.334 93
15339.922 86
15340.510 95
15341.098 100
15341.687 77
15342.275 84
15342.863 83
15343.451 91
15344.040 86
15344.628 61
15345.216 56
15345.805 64
15346.393 89
15346.981 82
15347.570 69
15348.158 75
15348.746 78
15349.335 80
15349.923 88
15350.512 103
15351.100 92
15351.688 72
15352.277 68
15352.865 53
15353.454 39
15354.042 40
15354.631 48
15355.219 57
15355.808 54
15356.396 36
15356.985 41
15357.573 53
15358.162 45
15358.751 47
15359.339 23
15359.928 30
15360.516 26
15361.105 10
15361.694 11
15362.282 8
15362.871 20
15363.459 27
15364.048 24
15364.637 19
15365.226 11
15365.814 22
15366.403 13
15366.992 10
15367.580 8
15368.169 10
15368.758 15
15369.347 8
15369.936 10
15370.524 2
15371.113 5
15371.702 15
15372.291 12
15372.880 3
15373.468 3
15374.057 3
15374.646 8
15375.235 9
15375.824 3
15376.413 3
15377.002 3
15377.591 10
15378.180 2
15378.769 3
15379.358 2
15379.947 2
15380.536 3
15381.125 1
15381.714 1
15382.303 6
15382.892 1
15383.481 1
15384.070 2
15384.659 4
15385.248 3
15385.837 1
15386.426 7
15387.015 7
15387.604 3
15388.193 5
15388.783 12
15389.372 13
15389.961 9
15390.550 5
15391.139 3
15391.728 4
15392.318 5
15392.907 7
15393.496 4
15394.085 4
15394.675 3
15395.264 2
15395.853 1
15396.443 3
15397.032 7
15397.621 1
15398.210 7
15398.800 10
15399.389 1
15399.979 1
15400.568 2
15401.157 6
15401.747 7
15402.336 7
15402.925 4
15403.515 4
15404.104 5
15404.694 0
15405.283 3
15405.873 2
15406.462 1
15407.052 6
15407.641 6
15408.231 7
15408.820 6
15409.410 1
15409.999 0
15410.589 2
15411.178 7
15411.768 17
15412.358 16
15412.947 14
15413.537 6
15414.127 5
15414.716 7
15415.306 9
15415.896 6
15416.485 6
15417.075 2
15417.665 2
15418.254 4
15418.844 5
15419.434 13
15420.023 7
15420.613 4
15421.203 3
15421.793 1
15422.383 1
15422.972 7
15423.562 4
15424.152 0
15424.742 7
15425.332 4
15425.922 2
15426.511 1
15427.101 5
15427.691 3
15428.281 0
15428.871 0
15429.461 1
15430.051 1
15430.641 1
15431.231 1
15431.821 1
15432.411 0
15433.001 4
15433.591 3
15434.181 2
15434.771 1
15435.361 0
15435.951 3
15436.541 2
15437.131 2
15437.721 2
15438.311 1
15438.901 1
15439.491 8
15440.081 4
15440.672 1
15441.262 2
15441.852 4
15442.442 1
15443.032 3
15443.622 2
15444.213 0
15444.803 3
15445.393 0
15445.983 6
15446.574 5
15447.164 0
15447.754 3
15448.344 2
15448.935 6
15449.525 2
15450.115 2
15450.706 0
15451.296 3
15451.886 1
15452.477 1
15453.067 8
15453.658 5
15454.248 3
15454.838 1
15455.429 2
15456.019 6
15456.610 4
15457.200 8
15457.791 4
15458.381 5
15458.972 3
15459.562 4
15460.153 4
15460.743 1
15461.334 0
15461.924 3
15462.515 3
15463.105 2
15463.696 2
15464.286 4
15464.877 2
15465.468 3
15466.058 3
15466.649 1
15467.240 2
15467.830 2
15468.421 0
15469.012 3
15469.602 5
15470.193 0
15470.784 1
15471.374 2
15471.965 0
15472.556 2
15473.147 2
15473.737 2
15474.328 0
15474.919 1
15475.510 0
15476.101 0
15476.691 0
15477.282 3
15477.873 4
15478.464 0
15479.055 1
15479.646 2
15480.237 2
15480.827 3
15481.418 8
15482.009 3
15482.600 4
15483.191 5
15483.782 2
15484.373 6
15484.964 2
15485.555 4
15486.146 2
15486.737 3
15487.328 9
15487.919 3
15488.510 1
15489.101 1
15489.692 9
15490.284 9
15490.875 4
15491.466 3
15492.057 3
15492.648 3
15493.239 6
15493.830 8
15494.421 10
15495.013 2
15495.604 1
15496.195 3
15496.786 1
15497.377 0
15497.969 2
15498.560 3
15499.151 5
15499.742 4
15500.334 2
15500.925 1
15501.516 2
15502.108 2
15502.699 1
15503.290 7
15503.882 8
15504.473 4
15505.064 6
15505.656 3
15506.247 1
15506.839 2
15507.430 2
15508.021 1
15508.613 1
15509.204 1
15509.796 1
15510.387 8
15510.979 9
15511.570 4
15512.162 1
15512.753 2
15513.345 6
15513.936 1
15514.528 0
15515.119 3
15515.711 1
15516.302 2
15516.894 4
15517.486 5
15518.077 5
15518.669 6
15519.261 6
15519.852 4
15520.444 4
15521.036 4
15521.627 4
15522.219 0
15522.811 0
15523.402 1
15523.994 1
15524.586 3
15525.178 4
15525.769 4
15526.361 8
15526.953 5
15527.545 3
15528.136 7
15528.728 8
15529.320 5
15529.912 4
15530.504 2
15531.096 6
15531.688 3
15532.279 3
15532.871 1
15533.463 6
15534.055 3
15534.647 0
15535.239 1
15535.831 2
15536.423 0
15537.015 4
15537.607 6
15538.199 10
15538.791 15
15539.383 8
15539.975 9
15540.567 2
15541.159 4
15541.751 6
15542.343 8
15542.935 1
15543.527 5
15544.120 3
15544.712 5
15545.304 5
15545.896 6
15546.488 6
15547.080 1
15547.672 2
15548.265 3
15548.857 1
15549.449 2
15550.041 1
15550.634 6
15551.226 5
15551.818 0
15552.410 1
15553.003 0
15553.595 5
15554.187 5
15554.780 5
15555.372 5
15555.964 4
15556.557 12
15557.149 7
15557.741 3
15558.334 5
15558.926 3
15559.518 2
15560.111 2
15560.703 4
15561.296 1
15561.888 0
15562.481 4
15563.073 8
15563.666 9
15564.258 11
15564.851 8
15565.443 6
15566.036 2
15566.628 10
15567.221 6
15567.813 9
15568.406 4
15568.998 0
15569.591 2
15570.184 1
15570.776 0
15571.369 1
15571.962 2
15572.554 1
15573.147 6
15573.740 4
15574.332 4
15574.925 8
15575.518 5
15576.110 4
15576.703 5
15577.296 4
15577.889 8
15578.481 4
15579.074 2
15579.667 1
15580.260 2
15580.853 1
15581.445 4
15582.038 4
15582.631 1
15583.224 3
15583.817 0
15584.410 8
15585.003 3
15585.595 0
15586.188 3
15586.781 3
15587.374 1
15587.967 3
15588.560 1
15589.153 3
15589.746 1
15590.339 3
15590.932 0
15591.525 1
15592.118 5
15592.711 6
15593.304 5
15593.897 3
15594.490 2
15595.083 6
15595.677 6
15596.270 4
15596.863 6
15597.456 8
15598.049 8
15598.642 3
15599.235 1
15599.828 5
15600.422 1
15601.015 0
15601.608 0
15602.201 2
15602.795 6
15603.388 3
15603.981 5
15604.574 5
15605.168 4
15605.761 1
15606.354 2
15606.947 1
15607.541 1
15608.134 1
15608.727 3
15609.321 4
15609.914 4
15610.508 3
15611.101 2
15611.694 1
15612.288 4
15612.881 6
15613.475 3
15614.068 7
15614.661 5
15615.255 4
15615.848 0
15616.442 2
15617.035 6
15617.629 1
15618.222 3
15618.816 4
15619.410 3
15620.003 7
15620.597 2
15621.190 0
15621.784 11
15622.377 10
15622.971 8
15623.565 3
15624.158 5
15624.752 2
15625.346 1
15625.939 1
15626.533 5
15627.127 1
15627.720 3
15628.314 3
15628.908 0
15629.502 4
15630.095 3
15630.689 1
15631.283 2
15631.877 5
15632.470 10
15633.064 5
15633.658 1
15634.252 14
15634.846 11
15635.439 5
15636.033 5
15636.627 5
15637.221 2
15637.815 0
15638.409 3
15639.003 3
15639.597 4
15640.191 3
15640.785 3
15641.379 1
15641.973 2
15642.567 9
15643.161 4
15643.755 5
15644.349 5
15644.943 11
15645.537 8
15646.131 6
15646.725 3
15647.319 2
15647.913 7
15648.507 10
15649.101 9
15649.695 13
15650.289 6
15650.884 3
15651.478 3
15652.072 7
15652.666 5
15653.260 11
15653.854 5
15654.449 2
15655.043 3
15655.637 2
15656.231 4
15656.826 7
15657.420 2
15658.014 4
15658.608 5
15659.203 5
15659.797 1
15660.391 2
15660.986 7
15661.580 5
15662.174 4
15662.769 0
15663.363 1
15663.958 4
15664.552 10
15665.146 6
15665.741 1
15666.335 3
15666.930 1
15667.524 2
15668.119 1
15668.713 1
15669.308 3
15669.902 3
15670.497 6
15671.091 3
15671.686 5
15672.280 6
15672.875 3
15673.469 11
15674.064 9
15674.658 5
15675.253 5
15675.848 4
15676.442 5
15677.037 11
15677.632 7
15678.226 3
15678.821 2
15679.416 1
15680.010 2
15680.605 3
15681.200 5
15681.794 5
15682.389 2
15682.984 1
15683.579 2
15684.174 4
15684.768 0
15685.363 2
15685.958 1
15686.553 2
15687.148 0
15687.742 2
15688.337 6
15688.932 4
15689.527 3
15690.122 5
15690.717 4
15691.312 11
15691.907 7
15692.502 6
15693.096 7
15693.691 6
15694.286 4
15694.881 2
15695.476 1
15696.071 1
15696.666 2
15697.261 1
15697.856 6
15698.451 5
15699.047 9
15699.642 4
15700.237 6
15700.832 7
15701.427 2
15702.022 5
15702.617 8
15703.212 6
15703.807 8
15704.403 7
15704.998 5
15705.593 0
15706.188 2
15706.783 3
15707.379 1
15707.974 0
15708.569 6
15709.164 10
15709.759 8
15710.355 10
15710.950 8
15711.545 5
15712.141 9
15712.736 7
15713.331 3
15713.927 4
15714.522 7
15715.117 16
15715.713 6
15716.308 3
15716.903 5
15717.499 9
15718.094 4
15718.690 9
15719.285 8
15719.881 7
15720.476 2
15721.072 2
15721.667 7
15722.263 4
15722.858 3
15723.454 4
15724.049 7
15724.645 5
15725.240 6
15725.836 7
15726.431 5
15727.027 3
15727.623 5
15728.218 6
15728.814 8
15729.409 9
15730.005 6
15730.601 1
15731.196 4
15731.792 11
15732.388 11
15732.983 10
15733.579 6
15734.175 7
15734.771 1
15735.366 4
15735.962 5
15736.558 3
15737.154 6
15737.749 4
15738.345 4
15738.941 5
15739.537 2
15740.133 2
15740.729 2
15741.324 11
15741.920 15
15742.516 13
15743.112 11
15743.708 14
15744.304 9
15744.900 5
15745.496 9
15746.092 7
15746.688 3
15747.284 2
15747.880 3
15748.476 5
15749.072 10
15749.668 12
15750.264 8
15750.860 12
15751.456 5
15752.052 11
15752.648 18
15753.244 14
15753.840 15
15754.436 12
15755.032 14
15755.628 13
15756.224 14
15756.821 9
15757.417 10
15758.013 11
15758.609 16
15759.205 19
15759.802 13
15760.398 10
15760.994 5
15761.590 10
15762.186 4
15762.783 7
15763.379 11
15763.975 7
15764.572 8
15765.168 9
15765.764 14
15766.361 9
15766.957 3
15767.553 2
15768.150 9
15768.746 6
15769.342 11
15769.939 17
15770.535 14
15771.132 12
15771.728 14
15772.324 12
15772.921 5
15773.517 7
15774.114 7
15774.710 10
15775.307 13
15775.903 12
15776.500 12
15777.096 16
15777.693 15
15778.290 8
15778.886 9
15779.483 6
15780.079 14
15780.676 8
15781.272 17
15781.869 20
15782.466 16
15783.062 15
15783.659 14
15784.256 10
15784.852 13
15785.449 11
15786.046 15
15786.643 17
15787.239 11
15787.836 17
15788.433 17
15789.029 15
15789.626 10
15790.223 24
15790.820 30
15791.417 20
15792.013 19
15792.610 15
15793.207 18
15793.804 20
15794.401 15
15794.998 11
15795.595 14
15796.191 16
15796.788 17
15797.385 17
15797.982 18
15798.579 21
15799.176 28
15799.773 31
15800.370 26
15800.967 40
15801.564 45
15802.161 39
15802.758 34
15803.355 37
15803.952 31
15804.549 24
15805.146 29
15805.743 26
15806.340 21
15806.938 36
15807.535 39
15808.132 37
15808.729 38
15809.326 40
15809.923 42
15810.520 48
15811.118 49
15811.715 42
15812.312 48
15812.909 37
15813.506 29
15814.104 38
15814.701 45
15815.298 45
15815.895 47
15816.493 51
15817.090 53
15817.687 47
15818.285 48
15818.882 61
15819.479 58
15820.077 59
15820.674 70
15821.271 65
15821.869 74
15822.466 78
15823.063 61
15823.661 61
15824.258 85
15824.856 90
15825.453 70
15826.051 80
15826.648 93
15827.246 108
15827.843 94
15828.441 112
15829.038 131
15829.636 130
15830.233 114
15830.831 119
15831.428 130
15832.026 141
15832.623 144
15833.221 159
15833.819 166
15834.416 153
15835.014 127
15835.611 137
15836.209 141
15836.807 140
15837.404 152
15838.002 174
15838.600 160
15839.198 171
15839.795 192
15840.393 186
15840.991 201
15841.588 213
15842.186 199
15842.784 188
15843.382 200
15843.980 254
15844.577 252
15845.175 267
15845.773 316
15846.371 311
15846.969 320
15847.567 352
15848.165 399
15848.762 407
15849.360 432
15849.958 495
15850.556 533
15851.154 553
15851.752 555
15852.350 600
15852.948 653
15853.546 711
15854.144 778
15854.742 798
15855.340 858
15855.938 917
15856.536 973
15857.134 1103
15857.732 1180
15858.330 1242
15858.928 1329
15859.526 1380
15860.124 1435
15860.723 1563
15861.321 1713
15861.919 1936
15862.517 2068
15863.115 2187
15863.713 2305
15864.311 2562
15864.910 2879
15865.508 2985
15866.106 3147
15866.704 3179
15867.302 3233
15867.901 3299
15868.499 3364
15869.097 3401
15869.696 3334
15870.294 3337
15870.892 3190
15871.490 3031
15872.089 2909
15872.687 2730
15873.285 2606
15873.884 2463
15874.482 2279
15875.081 2083
15875.679 1984
15876.277 1869
15876.876 1753
15877.474 1569
15878.073 1363
15878.671 1207
15879.270 1099
15879.868 927
15880.467 801
15881.065 736
15881.664 634
15882.262 545
15882.861 460
15883.459 433
15884.058 358
15884.656 352
15885.255 333
15885.853 325
15886.452 275
15887.051 248
15887.649 223
15888.248 217
15888.847 198
15889.445 174
15890.044 162
15890.643 141
15891.241 147
15891.840 151
15892.439 160
15893.037 151
15893.636 164
15894.235 165
15894.834 146
15895.432 120
15896.031 106
15896.630 99
15897.229 94
15897.828 104
15898.426 106
15899.025 80
15899.624 80
15900.223 83
15900.822 96
15901.421 90
15902.020 67
15902.618 68
15903.217 66
15903.816 59
15904.415 51
15905.014 71
15905.613 55
15906.212 57
15906.811 48
15907.410 61
15908.009 53
15908.608 41
15909.207 49
15909.806 52
15910.405 50
15911.004 47
15911.603 49
15912.202 54
15912.802 40
15913.401 41
15914.000 29
15914.599 22
15915.198 19
15915.797 32
15916.396 28
15916.995 33
15917.595 51
15918.194 52
15918.793 33
15919.392 22
15919.992 26
15920.591 24
15921.190 10
15921.789 15
15922.389 25
15922.988 11
15923.587 21
15924.186 16
15924.786 24
15925.385 18
15925.984 23
15926.584 32
15927.183 35
15927.783 25
15928.382 19
15928.981 26
15929.581 25
15930.180 25
15930.780 28
15931.379 29
15931.978 24
15932.578 18
15933.177 18
15933.777 25
15934.376 22
15934.976 20
15935.575 34
15936.175 25
15936.775 29
15937.374 27
15937.974 17
15938.573 11
15939.173 5
15939.772 21
15940.372 17
15940.972 10
15941.571 10
15942.171 6
15942.771 9
15943.370 8
15943.970 9
15944.570 10
15945.169 11
15945.769 13
15946.369 11
15946.969 24
15947.568 15
15948.168 16
15948.768 16
15949.368 21
15949.967 16
15950.567 14
15951.167 16
15951.767 14
15952.367 17
15952.967 8
15953.566 6
15954.166 5
15954.766 9
15955.366 17
15955.966 20
15956.566 27
15957.166 22
15957.766 24
15958.366 23
15958.966 17
15959.566 20
15960.166 19
15960.766 21
15961.366 21
15961.966 13
15962.566 15
15963.166 16
15963.766 13
15964.366 10
15964.966 11
15965.566 7
15966.166 6
15966.766 13
15967.366 20
15967.966 15
15968.567 24
15969.167 15
15969.767 13
15970.367 8
15970.967 17
15971.567 14
15972.168 14
15972.768 12
15973.368 14
15973.968 16
15974.569 8
15975.169 7
15975.769 5
15976.369 12
15976.970 13
15977.570 16
15978.170 15
15978.771 19
15979.371 17
15979.971 19
15980.572 25
15981.172 18
15981.773 17
15982.373 14
15982.973 14
15983.574 23
15984.174 12
15984.775 10
15985.375 15
15985.976 20
15986.576 24
15987.177 21
15987.777 19
15988.378 8
15988.978 14
15989.579 15
15990.179 19
15990.780 10
15991.380 6
15991.981 12
15992.582 16
15993.182 15
15993.783 10
15994.383 9
15994.984 11
15995.585 13
15996.185 16
15996.786 12
15997.387 9
15997.987 7
15998.588 7
15999.189 12
15999.790 8
16000.390 8
16000.991 8
16001.592 10
16002.193 8
16002.793 12
16003.394 18
16003.995 13
16004.596 25
16005.197 28
16005.797 18
16006.398 22
16006.999 21
16007.600 19
16008.201 16
16008.802 8
16009.403 17
16010.004 23
16010.605 15
16011.206 15
16011.807 18
16012.407 11
16013.008 10
16013.609 5
16014.210 8
16014.811 12
16015.412 16
16016.014 12
16016.615 14
16017.216 13
16017.817 13
16018.418 7
16019.019 4
16019.620 12
16020.221 15
16020.822 18
16021.423 20
16022.024 29
16022.626 19
16023.227 18
16023.828 14
16024.429 14
16025.030 20
16025.632 22
16026.233 30
16026.834 16
16027.435 14
16028.037 12
16028.638 16
16029.239 28
16029.840 28
16030.442 25
16031.043 32
16031.644 29
16032.246 25
16032.847 23
16033.448 24
16034.050 29
16034.651 31
16035.253 28
16035.854 31
16036.455 39
16037.057 31
16037.658 37
16038.260 31
16038.861 24
16039.463 23
16040.064 17
16040.666 12
16041.267 19
16041.869 22
16042.470 25
16043.072 29
16043.673 30
16044.275 25
16044.876 23
16045.478 12
16046.080 12
16046.681 15
16047.283 9
16047.884 7
16048.486 4
16049.088 7
16049.689 12
16050.291 19
16050.893 17
16051.495 17
16052.096 13
16052.698 21
16053.300 23
16053.901 17
16054.503 24
16055.105 27
16055.707 24
16056.309 23
16056.910 14
16057.512 16
16058.114 16
16058.716 19
16059.318 26
16059.919 20
16060.521 21
16061.123 28
16061.725 20
16062.327 20
16062.929 26
16063.531 30
16064.133 25
16064.735 17
16065.337 14
16065.939 22
16066.541 16
16067.143 31
16067.745 39
16068.347 42
16068.949 26
16069.551 31
16070.153 40
16070.755 39
16071.357 34
16071.959 37
16072.561 40
16073.163 26
16073.765 27
16074.367 24
16074.970 18
16075.572 17
16076.174 22
16076.776 24
16077.378 23
16077.980 34
16078.583 25
16079.185 20
16079.787 24
16080.389 20
16080.992 20
16081.594 25
16082.196 32
16082.798 34
16083.401 27
16084.003 23
16084.605 29
16085.208 24
16085.810 24
16086.412 21
16087.015 16
16087.617 23
16088.220 37
16088.822 35
16089.424 34
16090.027 21
16090.629 23
16091.232 20
16091.834 20
16092.437 22
16093.039 18
16093.642 16
16094.244 25
16094.847 23
16095.449 11
16096.052 11
16096.654 28
16097.257 22
16097.859 11
16098.462 11
16099.064 13
16099.667 17
16100.270 15
16100.872 9
16101.475 4
16102.078 10
16102.680 5
16103.283 11
16103.886 15
16104.488 11
16105.091 8
16105.694 11
16106.296 10
16106.899 8
16107.502 11
16108.105 15
16108.707 17
16109.310 9
16109.913 2
16110.516 6
16111.119 8
16111.721 2
16112.324 4
16112.927 8
16113.530 1
16114.133 5
16114.736 3
16115.339 5
16115.942 8
16116.544 4
16117.147 6
16117.750 5
16118.353 4
16118.956 3
16119.559 11
16120.162 5
16120.765 4
16121.368 5
16121.971 12
16122.574 6
16123.177 5
16123.780 4
16124.383 7
16124.986 6
16125.590 8
16126.193 5
16126.796 5
16127.399 5
16128.002 7
16128.605 3
16129.208 0
16129.812 1
16130.415 5
16131.018 10
16131.621 3
16132.224 6
16132.828 8
16133.431 13
16134.034 13
16134.637 7
16135.241 6
16135.844 3
16136.447 10
16137.050 5
16137.654 2
16138.257 3
16138.860 3
16139.464 2
16140.067 1
16140.670 0
16141.274 2
16141.877 3
16142.481 2
16143.084 2
16143.687 4
16144.291 5
16144.894 2
16145.498 0
16146.101 6
16146.705 2
16147.308 5
16147.912 8
16148.515 9
16149.119 3
16149.722 4
16150.326 5
16150.929 0
16151.533 0
16152.137 4
16152.740 4
16153.344 5
16153.947 8
16154.551 4
16155.155 3
16155.758 1
16156.362 2
16156.966 4
16157.569 6
16158.173 3
16158.777 5
16159.380 8
16159.984 3
16160.588 3
16161.192 0
16161.795 1
16162.399 4
16163.003 0
16163.607 3
16164.211 2
16164.814 8
16165.418 2
16166.022 1
16166.626 1
16167.230 3
16167.834 2
16168.438 4
16169.041 1
16169.645 4
16170.249 0
16170.853 5
16171.457 7
16172.061 7
16172.665 3
16173.269 4
16173.873 7
16174.477 4
16175.081 2
16175.685 2
16176.289 2
16176.893 4
16177.497 1
16178.101 3
16178.705 3
16179.310 0
16179.914 0
16180.518 1
16181.122 2
16181.726 1
16182.330 2
16182.934 2
16183.538 7
16184.143 4
16184.747 4
16185.351 2
16185.955 4
16186.559 4
16187.164 4
16187.768 1
16188.372 2
16188.976 2
16189.581 7
16190.185 6
16190.789 4
16191.394 2
16191.998 0
16192.602 0
16193.207 1
16193.811 1
16194.415 1
16195.020 0
16195.624 8
16196.229 5
16196.833 1
16197.437 3
16198.042 3
16198.646 2
16199.251 3
16199.855 4
16200.460 5
16201.064 4
16201.669 1
16202.273 2
16202.878 2
16203.482 1
16204.087 4
16204.692 2
16205.296 0
16205.901 2
16206.505 0
16207.110 0
16207.714 5
16208.319 3
16208.924 3
16209.528 3
16210.133 0
16210.738 1
16211.342 1
16211.947 3
16212.552 5
16213.157 2
16213.761 5
16214.366 0
16214.971 1
16215.576 0
16216.180 4
16216.785 1
16217.390 1
16217.995 3
16218.600 1
16219.204 2
16219.809 0
16220.414 1
16221.019 1
16221.624 2
16222.229 3
16222.834 1
16223.439 0
16224.044 4
16224.648 4
16225.253 4
16225.858 1
16226.463 0
16227.068 5
16227.673 6
16228.278 5
16228.883 6
16229.488 4
16230.093 2
16230.698 2
16231.304 4
16231.909 1
16232.514 3
16233.119 3
16233.724 0
16234.329 1
16234.934 4
16235.539 5
16236.144 7
16236.750 4
16237.355 3
16237.960 6
16238.565 6
16239.170 3
16239.776 4
16240.381 3
16240.986 3
16241.591 2
16242.197 0
16242.802 0
16243.407 1
16244.012 1
16244.618 1
16245.223 6
16245.828 2
16246.434 0
16247.039 3
16247.644 5
16248.250 7
16248.855 3
16249.461 1
16250.066 2
16250.671 1
16251.277 2
16251.882 1
16252.488 1
16253.093 2
16253.699 0
16254.304 1
16254.910 0
16255.515 1
16256.121 7
16256.726 4
16257.332 2
16257.937 0
16258.543 4
16259.149 2
16259.754 1
16260.360 6
16260.965 3
16261.571 4
16262.177 6
16262.782 3
16263.388 0
16263.994 2
16264.599 5
16265.205 7
16265.811 0
16266.416 2
16267.022 7
16267.628 4
16268.234 2
16268.839 3
16269.445 1
16270.051 0
16270.657 1
16271.262 2
16271.868 3
16272.474 4
16273.080 8
16273.686 3
16274.292 4
16274.898 2
16275.503 3
16276.109 3
16276.715 2
16277.321 3
16277.927 4
16278.533 2
16279.139 0
16279.745 1
16280.351 0
16280.957 2
16281.563 1
16282.169 4
16282.775 6
16283.381 4
16283.987 1
16284.593 3
16285.199 2
16285.805 3
16286.411 16
16287.017 14
16287.623 11
16288.230 9
16288.836 3
16289.442 5
16290.048 4
16290.654 3
16291.260 0
16291.867 0
16292.473 0
16293.079 11
16293.685 5
16294.291 0
16294.898 4
16295.504 3
16296.110 2
16296.716 7
16297.323 4
16297.929 0
16298.535 0
16299.142 0
16299.748 1
16300.354 0
16300.961 4
16301.567 2
16302.173 0
16302.780 1
16303.386 1
16303.993 3
16304.599 3
16305.206 1
16305.812 1
16306.418 2
16307.025 7
16307.631 3
16308.238 3
16308.844 3
16309.451 10
16310.057 8
16310.664 3
16311.271 2
16311.877 1
16312.484 0
16313.090 1
16313.697 6
16314.303 8
16314.910 9
16315.517 9
16316.123 9
16316.730 5
16317.337 3
16317.943 2
16318.550 0
16319.157 0
16319.763 1
16320.370 0
16320.977 1
16321.584 2
16322.190 4
16322.797 3
16323.404 3
16324.011 1
16324.618 0
16325.224 1
16325.831 2
16326.438 3
16327.045 5
16327.652 2
16328.259 1
16328.865 4
16329.472 0
16330.079 1
16330.686 2
16331.293 2
16331.900 0
16332.507 2
16333.114 2
16333.721 0
16334.328 0
16334.935 2
16335.542 2
16336.149 4
16336.756 6
16337.363 0
16337.970 4
16338.577 4
16339.184 1
16339.791 7
16340.398 3
16341.005 2
16341.612 1
16342.220 4
16342.827 3
16343.434 1
16344.041 1
16344.648 1
16345.255 4
16345.863 3
16346.470 1
16347.077 0
16347.684 0
16348.291 0
16348.899 0
16349.506 5
16350.113 0
16350.720 4
16351.328 2
16351.935 2
16352.542 5
16353.150 1
16353.757 0
16354.364 4
16354.972 2
16355.579 1
16356.187 3
16356.794 3
16357.401 9
16358.009 6
16358.616 2
16359.224 0
16359.831 1
16360.439 0
16361.046 0
16361.654 1
16362.261 2
16362.869 5
16363.476 4
16364.084 3
16364.691 7
16365.299 8
16365.906 2
16366.514 0
16367.121 0
16367.729 0
16368.337 1
16368.944 1
16369.552 2
16370.159 0
16370.767 3
16371.375 4
16371.982 7
16372.590 9
16373.198 9
16373.806 9
16374.413 9
16375.021 5
16375.629 1
16376.237 0
16376.844 0
16377.452 4
16378.060 2
16378.668 2
16379.276 5
16379.883 4
16380.491 1
16381.099 1
16381.707 4
16382.315 2
16382.923 1
16383.531 1
16384.138 2
16384.746 3
16385.354 0
16385.962 4
16386.570 1
16387.178 4
16387.786 3
16388.394 1
16389.002 1
16389.610 2
16390.218 3
16390.826 2
16391.434 1
16392.042 0
16392.650 0
16393.258 1
16393.866 0
16394.474 0
16395.083 1
16395.691 0
16396.299 0
16396.907 0
16397.515 1
16398.123 7
16398.731 4
16399.340 3
16399.948 4
16400.556 3
16401.164 3
16401.773 5
16402.381 1
16402.989 1
16403.597 0
16404.206 2
16404.814 0
16405.422 2
16406.030 3
16406.639 1
16407.247 4
16407.855 3
16408.464 4
16409.072 1
16409.681 0
16410.289 0
16410.897 0
16411.506 2
16412.114 3
16412.723 1
16413.331 0
16413.939 2
16414.548 3
16415.156 8
16415.765 2
16416.373 0
16416.982 5
16417.590 8
16418.199 6
16418.808 4
16419.416 5
16420.025 6
16420.633 2
16421.242 0
16421.850 0
16422.459 0
16423.068 2
16423.676 0
16424.285 3
16424.894 2
16425.502 0
16426.111 1
16426.720 0
16427.328 1
16427.937 0
16428.546 6
16429.155 3
16429.763 1
16430.372 2
16430.981 1
16431.590 2
16432.198 0
16432.807 7
16433.416 3
16434.025 3
16434.634 5
16435.243 3
16435.851 2
16436.460 0
16437.069 0
16437.678 2
16438.287 3
16438.896 0
16439.505 1
16440.114 5
16440.723 4
16441.332 1
16441.941 0
16442.550 4
16443.159 1
16443.768 1
16444.377 1
16444.986 2
16445.595 0
16446.204 1
16446.813 0
16447.422 0
16448.031 1
16448.640 2
16449.249 1
16449.858 2
16450.467 0
16451.077 0
16451.686 0
16452.295 2
16452.904 2
16453.513 4
16454.123 1
16454.732 1
16455.341 2
16455.950 5
16456.559 4
16457.169 0
16457.778 0
16458.387 0
16458.997 2
16459.606 5
16460.215 6
16460.824 2
16461.434 3
16462.043 1
16462.653 1
16463.262 4
16463.871 5
16464.481 6
16465.090 2
16465.699 2
16466.309 3
16466.918 2
16467.528 3
16468.137 6
16468.747 6
16469.356 7
16469.966 7
16470.575 3
16471.185 0
16471.794 0
16472.404 0
16473.013 0
16473.623 0
16474.232 0
16474.842 0
16475.452 1
16476.061 2
16476.671 0
16477.280 4
16477.890 4
16478.500 1
16479.109 1
16479.719 0
16480.329 0
16480.939 1
16481.548 1
16482.158 0
16482.768 0
16483.377 1
16483.987 1
16484.597 0
16485.207 0
16485.816 0
16486.426 2
16487.036 0
16487.646 0
16488.256 0
16488.866 3
16489.475 5
16490.085 2
16490.695 5
16491.305 0
16491.915 2
16492.525 2
16493.135 0
16493.745 0
16494.355 1
16494.965 0
16495.575 0
16496.185 0
16496.795 0
16497.405 2
16498.015 0
16498.625 0
16499.235 1
16499.845 2
16500.455 2
16501.065 1
16501.675 0
16502.285 2
16502.895 2
16503.505 1
16504.115 1
16504.725 2
16505.336 2
16505.946 3
16506.556 3
16507.166 0
16507.776 0
16508.387 1
16508.997 1
16509.607 4
16510.217 4
16510.827 6
16511.438 4
16512.048 3
16512.658 2
16513.269 2
16513.879 1
16514.489 1
16515.100 0
16515.710 1
16516.320 4
16516.931 2
16517.541 0
16518.151 0
16518.762 0
16519.372 0
16519.983 1
16520.593 3
16521.203 0
16521.814 2
16522.424 0
16523.035 4
16523.645 8
16524.256 6
16524.866 1
16525.477 0
16526.087 4
16526.698 0
16527.308 1
16527.919 0
16528.530 3
16529.140 1
16529.751 1
16530.361 1
16530.972 1
16531.583 0
16532.193 0
16532.804 1
16533.415 1
16534.025 1
16534.636 3
16535.247 0
16535.857 0
16536.468 1
16537.079 2
16537.690 5
16538.300 2
16538.911 0
16539.522 0
16540.133 2
16540.743 6
16541.354 5
16541.965 3
16542.576 8
16543.187 13
16543.798 6
16544.409 7
16545.019 5
16545.630 5
16546.241 0
16546.852 0
16547.463 2
16548.074 2
16548.685 4
16549.296 3
16549.907 2
16550.518 3
16551.129 1
16551.740 2
16552.351 3
16552.962 0
16553.573 2
16554.184 1
16554.795 0
16555.406 0
16556.017 3
16556.628 5
16557.239 2
16557.851 1
16558.462 1
16559.073 1
16559.684 4
16560.295 2
16560.906 0
16561.517 2
16562.129 3
16562.740 3
16563.351 0
16563.962 0
16564.574 0
16565.185 1
16565.796 2
16566.407 1
16567.019 1
16567.630 0
16568.241 0
16568.853 0
16569.464 0
16570.075 2
16570.687 0
16571.298 0
16571.909 0
16572.521 0
16573.132 1
16573.744 4
16574.355 2
16574.966 0
16575.578 1
16576.189 1
16576.801 1
16577.412 1
16578.024 5
16578.635 2
16579.247 1
16579.858 1
16580.470 0
16581.081 6
16581.693 4
16582.304 0
16582.916 0
16583.528 4
16584.139 3
16584.751 2
16585.363 3
16585.974 1
16586.586 1
16587.197 1
16587.809 0
16588.421 2
16589.032 4
16589.644 4
16590.256 1
16590.868 1
16591.479 3
16592.091 2
16592.703 0
16593.315 2
16593.926 1
16594.538 1
16595.150 1
16595.762 0
16596.374 2
16596.986 1
16597.597 4
16598.209 4
16598.821 5
16599.433 4
16600.045 0
16600.657 1
16601.269 1
16601.881 3
16602.493 5
16603.105 3
16603.717 1
16604.328 2
16604.940 3
16605.552 0
16606.164 1
16606.777 0
16607.389 0
16608.001 0
16608.613 0
16609.225 1
16609.837 0
16610.449 1
16611.061 0
16611.673 0
16612.285 0
16612.897 0
16613.509 2
16614.122 1
16614.734 1
16615.346 0
16615.958 3
16616.570 0
16617.183 1
16617.795 1
16618.407 1
16619.019 1
16619.632 1
16620.244 1
16620.856 0
16621.468 1
16622.081 2
16622.693 0
16623.305 0
16623.918 5
16624.530 3
16625.142 3
16625.755 3
16626.367 1
16626.979 0
16627.592 1
16628.204 0
16628.817 1
16629.429 3
16630.042 5
16630.654 5
16631.267 3
16631.879 0
16632.492 2
16633.104 1
16633.717 1
16634.329 1
16634.942 0
16635.554 0
16636.167 1
16636.779 0
16637.392 5
16638.004 8
16638.617 2
16639.230 0
16639.842 1
16640.455 1
16641.068 0
16641.680 1
16642.293 4
16642.906 2
16643.518 2
16644.131 4
16644.744 7
16645.357 4
16645.969 3
16646.582 1
16647.195 0
16647.808 0
16648.420 1
16649.033 2
16649.646 1
16650.259 6
16650.872 2
16651.484 3
16652.097 1
16652.710 2
16653.323 9
16653.936 5
16654.549 0
16655.162 2
16655.775 3
16656.388 1
16657.001 1
16657.613 2
16658.226 1
16658.839 2
16659.452 4
16660.065 2
16660.678 4
16661.291 1
16661.905 1
16662.518 1
16663.131 0
16663.744 0
16664.357 1
16664.970 3
16665.583 0
16666.196 0
16666.809 1
16667.422 4
16668.035 1
16668.649 0
16669.262 1
16669.875 1
16670.488 0
16671.101 1
16671.715 4
16672.328 1
16672.941 3
16673.554 3
16674.168 0
16674.781 1
16675.394 3
16676.007 0
16676.621 2
16677.234 3
16677.847 2
16678.461 2
16679.074 2
16679.687 3
16680.301 4
16680.914 4
16681.528 1
16682.141 1
16682.754 2
16683.368 0
16683.981 1
16684.595 0
16685.208 1
16685.822 2
16686.435 4
16687.049 0
16687.662 3
16688.276 1
16688.889 1
16689.503 5
16690.116 3
16690.730 0
16691.343 0
16691.957 3
16692.571 5
16693.184 1
16693.798 1
16694.412 1
16695.025 0
16695.639 1
16696.252 1
16696.866 2
16697.480 1
16698.094 1
16698.707 1
16699.321 1
16699.935 2
16700.548 0
16701.162 0
16701.776 2
16702.390 4
16703.004 8
16703.617 2
16704.231 3
16704.845 4
16705.459 2
16706.073 1
16706.687 3
16707.300 2
16707.914 4
16708.528 3
16709.142 0
16709.756 0
16710.370 2
16710.984 2
16711.598 2
16712.212 12
16712.826 16
16713.440 11
16714.054 5
16714.668 3
16715.282 0
16715.896 1
16716.510 9
16717.124 2
16717.738 0
16718.352 3
16718.966 0
16719.580 2
16720.194 1
16720.808 1
16721.423 1
16722.037 4
16722.651 0
16723.265 0
16723.879 1
16724.493 0
16725.108 0
16725.722 0
16726.336 0
16726.950 2
16727.564 0
16728.179 0
16728.793 1
16729.407 2
16730.022 1
16730.636 3
16731.250 1
16731.864 0
16732.479 3
16733.093 1
16733.707 4
16734.322 1
16734.936 2
16735.551 1
16736.165 2
16736.779 0
16737.394 0
16738.008 0
16738.623 0
16739.237 6
16739.852 3
16740.466 6
16741.081 4
16741.695 3
16742.310 0
16742.924 1
16743.539 1
16744.153 4
16744.768 5
16745.382 2
16745.997 2
16746.612 1
16747.226 0
16747.841 0
16748.455 1
16749.070 0
16749.685 0
16750.299 3
16750.914 5
16751.529 5
16752.143 4
16752.758 6
16753.373 2
16753.988 0
16754.602 0
16755.217 0
16755.832 1
16756.447 5
16757.061 3
16757.676 1
16758.291 1
16758.906 3
16759.521 5
16760.135 1
16760.750 1
16761.365 1
16761.980 1
16762.595 4
16763.210 4
16763.825 1
16764.440 1
16765.055 0
16765.669 1
16766.284 3
16766.899 1
16767.514 1
16768.129 0
16768.744 1
16769.359 0
16769.974 0
16770.589 1
16771.204 1
16771.820 1
16772.435 1
16773.050 0
16773.665 1
16774.280 1
16774.895 1
16775.510 1
16776.125 1
16776.740 0
16777.356 4
16777.971 3
16778.586 3
16779.201 1
16779.816 3
16780.431 7
16781.047 4
16781.662 1
16782.277 2
16782.892 0
16783.508 1
16784.123 4
16784.738 6
16785.354 3
16785.969 1
16786.584 1
16787.200 2
16787.815 0
16788.430 0
16789.046 3
16789.661 6
16790.276 4
16790.892 2
16791.507 4
16792.123 4
16792.738 0
16793.354 0
16793.969 9
16794.584 4
16795.200 5
16795.815 5
16796.431 0
16797.046 3
16797.662 3
16798.278 4
16798.893 5
16799.509 16
16800.124 17
16800.740 9
16801.355 11
16801.971 9
16802.587 3
16803.202 2
16803.818 2
16804.434 2
16805.049 2
16805.665 3
16806.281 1
16806.896 4
16807.512 1
16808.128 1
16808.743 3
16809.359 1
16809.975 1
16810.591 2
16811.206 2
16811.822 1
16812.438 1
16813.054 1
16813.670 3
16814.286 0
16814.901 3
16815.517 1
16816.133 0
16816.749 2
16817.365 5
16817.981 4
16818.597 5
16819.213 2
16819.829 3
16820.444 1
16821.060 2
16821.676 1
16822.292 5
16822.908 5
16823.524 1
16824.140 2
16824.756 2
16825.372 5
16825.988 2
16826.605 0
16827.221 2
16827.837 1
16828.453 2
16829.069 4
16829.685 2
16830.301 1
16830.917 3
16831.533 1
16832.150 0
16832.766 1
16833.382 1
16833.998 1
16834.614 4
16835.231 6
16835.847 3
16836.463 4
16837.079 7
16837.696 2
16838.312 6
16838.928 8
16839.544 7
16840.161 12
16840.777 8
16841.393 4
16842.010 6
16842.626 5
16843.242 6
16843.859 8
16844.475 10
16845.092 8
16845.708 7
16846.324 4
16846.941 3
16847.557 9
16848.174 9
16848.790 14
16849.407 11
16850.023 7
16850.640 3
16851.256 7
16851.873 22
16852.489 17
16853.106 15
16853.722 9
16854.339 7
16854.955 7
16855.572 10
16856.189 8
16856.805 11
16857.422 19
16858.038 13
16858.655 5
16859.272 3
16859.888 2
16860.505 7
16861.122 12
16861.739 7
16862.355 5
16862.972 12
16863.589 10
16864.205 6
16864.822 4
16865.439 8
16866.056 15
16866.673 19
16867.289 12
16867.906 9
16868.523 7
16869.140 12
16869.757 13
16870.373 14
16870.990 15
16871.607 12
16872.224 10
16872.841 11
16873.458 16
16874.075 17
16874.692 12
16875.309 14
16875.926 20
16876.543 20
16877.160 23
16877.777 23
16878.394 28
16879.011 19
16879.628 16
16880.245 16
16880.862 24
16881.479 21
16882.096 21
16882.713 26
16883.330 31
16883.947 35
16884.564 24
16885.181 26
16885.799 22
16886.416 25
16887.033 30
16887.650 35
16888.267 34
16888.885 29
16889.502 33
16890.119 31
16890.736 32
16891.353 39
16891.971 42
16892.588 39
16893.205 46
16893.822 57
16894.440 52
16895.057 42
16895.674 51
16896.292 44
16896.909 43
16897.526 35
16898.144 38
16898.761 38
16899.379 43
16899.996 52
16900.613 45
16901.231 61
16901.848 60
16902.466 72
16903.083 70
16903.701 66
16904.318 81
16904.936 66
16905.553 54
16906.171 57
16906.788 72
16907.406 68
16908.023 59
16908.641 55
16909.258 67
16909.876 83
16910.494 90
16911.111 108
16911.729 120
16912.346 116
16912.964 100
16913.582 97
16914.199 120
16914.817 129
16915.435 112
16916.052 130
16916.670 157
16917.288 149
16917.906 154
16918.523 165
16919.141 166
16919.759 168
16920.377 184
16920.994 211
16921.612 243
16922.230 252
16922.848 240
16923.466 246
16924.083 247
16924.701 258
16925.319 288
16925.937 309
16926.555 356
16927.173 396
16927.791 394
16928.409 418
16929.027 484
16929.644 500
16930.262 542
16930.880 584
16931.498 600
16932.116 674
16932.734 745
16933.352 810
16933.970 822
16934.588 860
16935.206 875
16935.825 971
16936.443 1037
16937.061 1081
16937.679 1093
16938.297 1219
16938.915 1303
16939.533 1442
16940.151 1554
16940.769 1673
16941.388 1771
16942.006 1998
16942.624 2185
16943.242 2333
16943.860 2487
16944.478 2631
16945.097 2835
16945.715 3071
16946.333 3229
16946.951 3374
16947.570 3599
16948.188 3728
16948.806 3924
16949.425 4051
16950.043 4130
16950.661 4197
16951.280 4216
16951.898 4241
16952.516 4153
16953.135 4139
16953.753 4128
16954.371 4047
16954.990 4001
16955.608 3744
16956.227 3505
16956.845 3316
16957.464 3114
16958.082 2910
16958.700 2671
16959.319 2392
16959.937 2191
16960.556 1995
16961.174 1812
16961.793 1651
16962.412 1457
16963.030 1336
16963.649 1228
16964.267 1104
16964.886 1027
16965.504 906
16966.123 817
16966.742 702
16967.360 611
16967.979 548
16968.598 464
16969.216 428
16969.835 389
16970.454 334
16971.072 300
16971.691 264
16972.310 258
16972.928 233
16973.547 204
16974.166 180
16974.785 178
16975.403 163
16976.022 132
16976.641 126
16977.260 129
16977.879 122
16978.498 105
16979.116 96
16979.735 97
16980.354 117
16980.973 83
16981.592 94
16982.211 97
16982.830 75
16983.449 71
16984.068 90
16984.686 109
16985.305 89
16985.924 74
16986.543 61
16987.162 57
16987.781 71
16988.400 51
16989.019 37
16989.638 42
16990.257 46
16990.877 31
16991.496 45
16992.115 53
16992.734 46
16993.353 40
16993.972 59
16994.591 53
16995.210 47
16995.829 44
16996.449 45
16997.068 37
16997.687 33
16998.306 41
16998.925 41
16999.545 40
17000.164 47
17000.783 56
17001.402 47
17002.022 40
17002.641 39
17003.260 37
17003.879 24
17004.499 25
17005.118 32
17005.737 31
17006.357 35
17006.976 28
17007.595 30
17008.215 29
17008.834 22
17009.454 26
17010.073 17
17010.692 25
17011.312 37
17011.931 31
17012.551 30
17013.170 24
17013.790 13
17014.409 21
17015.029 16
17015.648 10
17016.268 12
17016.887 21
17017.507 24
17018.126 17
17018.746 12
17019.365 23
17019.985 23
17020.605 21
17021.224 23
17021.844 12
17022.463 18
17023.083 23
17023.703 9
17024.322 8
17024.942 10
17025.562 6
17026.182 5
17026.801 11
17027.421 23
17028.041 24
17028.660 12
17029.280 23
17029.900 18
17030.520 13
17031.140 9
17031.759 11
17032.379 17
17032.999 11
17033.619 8
17034.239 9
17034.859 15
17035.478 11
17036.098 7
17036.718 5
17037.338 14
17037.958 11
17038.578 9
17039.198 8
17039.818 4
17040.438 11
17041.058 7
17041.678 12
17042.298 5
17042.918 7
17043.538 9
17044.158 10
17044.778 7
17045.398 6
17046.018 8
17046.638 7
17047.258 6
17047.878 10
17048.498 7
17049.118 11
17049.739 7
17050.359 12
17050.979 12
17051.599 21
17052.219 12
17052.839 17
17053.460 19
17054.080 9
17054.700 11
17055.320 10
17055.940 11
17056.561 9
17057.181 6
17057.801 3
17058.422 6
17059.042 13
17059.662 5
17060.282 11
17060.903 10
17061.523 9
17062.144 9
17062.764 4
17063.384 6
17064.005 11
17064.625 12
17065.245 7
17065.866 5
17066.486 9
17067.107 6
17067.727 16
17068.348 11
17068.968 12
17069.589 12
17070.209 8
17070.830 4
17071.450 6
17072.071 6
17072.691 2
17073.312 7
17073.932 12
17074.553 6
17075.174 7
17075.794 3
17076.415 11
17077.035 9
17077.656 8
17078.277 9
17078.897 11
17079.518 9
17080.139 12
17080.759 9
17081.380 5
17082.001 4
17082.622 4
17083.242 7
17083.863 9
17084.484 6
17085.105 6
17085.725 15
17086.346 13
17086.967 9
17087.588 8
17088.209 2
17088.829 5
17089.450 11
17090.071 9
17090.692 8
17091.313 4
17091.934 8
17092.555 9
17093.176 11
17093.797 8
17094.418 4
17095.038 10
17095.659 15
17096.280 12
17096.901 8
17097.522 6
17098.143 12
17098.764 6
17099.385 1
17100.007 1
17100.628 3
17101.249 5
17101.870 5
17102.491 6
17103.112 9
17103.733 15
17104.354 6
17104.975 10
17105.596 7
17106.218 7
17106.839 9
17107.460 13
17108.081 16
17108.702 12
17109.324 9
17109.945 5
17110.566 7
17111.187 3
17111.808 5
17112.430 6
17113.051 4
17113.672 11
17114.294 11
17114.915 5
17115.536 10
17116.158 5
17116.779 10
17117.400 14
17118.022 11
17118.643 15
17119.264 10
17119.886 14
17120.507 10
17121.129 8
17121.750 8
17122.372 9
17122.993 4
17123.615 12
17124.236 11
17124.858 15
17125.479 11
17126.101 13
17126.722 11
17127.344 13
17127.965 22
17128.587 11
17129.208 13
17129.830 21
17130.451 19
17131.073 18
17131.695 21
17132.316 12
17132.938 11
17133.560 9
17134.181 9
17134.803 12
17135.425 18
17136.046 10
17136.668 5
17137.290 16
17137.912 14
17138.533 16
17139.155 25
17139.777 21
17140.399 18
17141.020 20
17141.642 32
17142.264 27
17142.886 20
17143.508 29
17144.129 31
17144.751 26
17145.373 24
17145.995 28
17146.617 30
17147.239 33
17147.861 39
17148.483 38
17149.105 40
17149.727 32
17150.349 26
17150.970 24
17151.592 34
17152.214 51
17152.836 44
17153.458 40
17154.080 30
17154.703 36
17155.325 37
17155.947 34
17156.569 39
17157.191 49
17157.813 34
17158.435 32
17159.057 37
17159.679 27
17160.301 46
17160.924 47
17161.546 34
17162.168 44
17162.790 49
17163.412 39
17164.034 34
17164.657 33
17165.279 32
17165.901 24
17166.523 25
17167.146 16
17167.768 13
17168.390 17
17169.012 19
17169.635 16
17170.257 17
17170.879 17
17171.502 14
17172.124 11
17172.746 12
17173.369 15
17173.991 15
17174.614 18
17175.236 17
17175.858 12
17176.481 15
17177.103 17
17177.726 20
17178.348 15
17178.971 15
17179.593 23
17180.216 18
17180.838 17
17181.461 12
17182.083 13
17182.706 5
17183.328 6
17183.951 11
17184.574 13
17185.196 14
17185.819 16
17186.441 8
17187.064 3
17187.687 4
17188.309 7
17188.932 6
17189.555 7
17190.177 2
17190.800 2
17191.423 7
17192.045 5
17192.668 3
17193.291 4
17193.914 6
17194.536 6
17195.159 3
17195.782 2
17196.405 4
17197.027 1
17197.650 3
17198.273 1
17198.896 0
17199.519 8
17200.142 7
17200.765 0
17201.387 4
17202.010 7
17202.633 9
17203.256 8
17203.879 11
17204.502 5
17205.125 2
17205.748 1
17206.371 0
17206.994 8
17207.617 4
17208.240 1
17208.863 3
17209.486 3
17210.109 4
17210.732 0
17211.355 5
17211.978 3
17212.601 1
17213.224 1
17213.847 3
17214.471 2
17215.094 3
17215.717 3
17216.340 1
17216.963 5
17217.586 4
17218.209 9
17218.833 4
17219.456 4
17220.079 2
17220.702 1
17221.326 1
17221.949 1
17222.572 2
17223.195 5
17223.819 9
17224.442 4
17225.065 2
17225.689 4
17226.312 0
17226.935 3
17227.559 6
17228.182 5
17228.805 2
17229.429 3
17230.052 1
17230.676 2
17231.299 2
17231.922 0
17232.546 2
17233.169 3
17233.793 2
17234.416 5
17235.040 3
17235.663 3
17236.287 7
17236.910 6
17237.534 1
17238.157 2
17238.781 2
17239.405 4
17240.028 3
17240.652 2
17241.275 0
17241.899 1
17242.523 1
17243.146 4
17243.770 3
17244.393 3
17245.017 3
17245.641 2
17246.265 5
17246.888 2
17247.512 2
17248.136 2
17248.759 5
17249.383 3
17250.007 7
17250.631 9
17251.255 3
17251.878 0
17252.502 2
17253.126 2
17253.750 6
17254.374 5
17254.997 4
17255.621 1
17256.245 3
17256.869 3
17257.493 3
17258.117 4
17258.741 6
17259.365 4
17259.989 6
17260.613 3
17261.237 0
17261.861 2
17262.485 1
17263.109 1
17263.733 2
17264.357 2
17264.981 4
17265.605 1
17266.229 3
17266.853 5
17267.477 2
17268.101 2
17268.725 4
17269.349 4
17269.973 1
17270.597 4
17271.222 6
17271.846 2
17272.470 0
17273.094 1
17273.718 6
17274.342 2
17274.967 1
17275.591 2
17276.215 1
17276.839 2
17277.464 0
17278.088 2
17278.712 3
17279.336 5
17279.961 2
17280.585 2
17281.209 1
17281.834 2
17282.458 1
17283.082 3
17283.707 4
17284.331 5
17284.956 3
17285.580 4
17286.204 2
17286.829 2
17287.453 4
17288.078 1
17288.702 2
17289.327 0
17289.951 5
17290.576 2
17291.200 1
17291.825 0
17292.449 1
17293.074 1
17293.698 1
17294.323 0
17294.947 1
17295.572 3
17296.197 2
17296.821 3
17297.446 1
17298.070 2
17298.695 1
17299.320 2
17299.944 2
17300.569 4
17301.194 5
17301.819 2
17302.443 1
17303.068 5
17303.693 1
17304.317 0
17304.942 1
17305.567 6
17306.192 3
17306.816 1
17307.441 2
17308.066 2
17308.691 2
17309.316 0
17309.941 0
17310.565 0
17311.190 2
17311.815 3
17312.440 2
17313.065 2
17313.690 3
17314.315 6
17314.940 4
17315.565 1
17316.190 0
17316.815 0
17317.440 3
17318.065 3
17318.690 1
17319.315 1
17319.940 4
17320.565 2
17321.190 0
17321.815 1
17322.440 0
17323.065 1
17323.690 2
17324.315 1
17324.940 1
17325.565 1
17326.191 0
17326.816 6
17327.441 5
17328.066 2
17328.691 5
17329.316 7
17329.942 10
17330.567 6
17331.192 2
17331.817 4
17332.443 5
17333.068 1
17333.693 2
17334.318 2
17334.944 6
17335.569 4
17336.194 2
17336.820 0
17337.445 1
17338.070 2
17338.696 2
17339.321 3
17339.946 2
17340.572 3
17341.197 10
17341.823 3
17342.448 4
17343.074 6
17343.699 5
17344.324 7
17344.950 1
17345.575 3
17346.201 1
17346.826 1
17347.452 2
17348.077 2
17348.703 2
17349.329 1
17349.954 4
17350.580 6
17351.205 2
17351.831 0
17352.457 0
17353.082 0
17353.708 2
17354.333 7
17354.959 6
17355.585 2
17356.210 3
17356.836 1
17357.462 2
17358.088 3
17358.713 8
17359.339 3
17359.965 0
17360.590 0
17361.216 0
17361.842 2
17362.468 6
17363.094 1
17363.719 2
17364.345 3
17364.971 2
17365.597 1
17366.223 2
17366.849 2
17367.475 0
17368.100 3
17368.726 3
17369.352 4
17369.978 3
17370.604 3
17371.230 1
17371.856 3
17372.482 2
17373.108 3
17373.734 3
17374.360 4
17374.986 2
17375.612 0
17376.238 3
17376.864 3
17377.490 2
17378.116 2
17378.742 9
17379.368 9
17379.995 3
17380.621 1
17381.247 1
17381.873 4
17382.499 3
17383.125 0
17383.751 5
17384.378 3
17385.004 4
17385.630 1
17386.256 0
17386.883 5
17387.509 4
17388.135 2
17388.761 1
17389.388 1
17390.014 2
17390.640 4
17391.266 6
17391.893 5
17392.519 5
17393.145 2
17393.772 0
17394.398 1
17395.025 3
17395.651 1
17396.277 11
17396.904 12
17397.530 5
17398.157 6
17398.783 0
17399.410 2
17400.036 1
17400.662 2
17401.289 3
17401.915 1
17402.542 2
17403.169 2
17403.795 0
17404.422 1
17405.048 2
17405.675 0
17406.301 0
17406.928 2
17407.555 5
17408.181 7
17408.808 2
17409.434 0
17410.061 1
17410.688 5
17411.314 6
17411.941 2
17412.568 4
17413.194 6
17413.821 1
17414.448 4
17415.075 2
17415.701 1
17416.328 2
17416.955 0
17417.582 1
17418.209 2
17418.835 0
17419.462 0
17420.089 4
17420.716 2
17421.343 2
17421.970 3
17422.596 1
17423.223 2
17423.850 4
17424.477 2
17425.104 3
17425.731 0
17426.358 0
17426.985 2
17427.612 2
17428.239 0
17428.866 0
17429.493 4
17430.120 3
17430.747 2
17431.374 3
17432.001 0
17432.628 1
17433.255 6
17433.882 4
17434.509 2
17435.136 1
17435.763 2
17436.391 5
17437.018 1
17437.645 0
17438.272 0
17438.899 0
17439.526 0
17440.153 0
17440.781 0
17441.408 0
17442.035 0
17442.662 1
17443.290 2
17443.917 10
17444.544 22
17445.171 12
17445.799 7
17446.426 5
17447.053 2
17447.681 2
17448.308 8
17448.935 5
17449.563 1
17450.190 0
17450.817 0
17451.445 0
17452.072 1
17452.700 0
17453.327 0
17453.955 2
17454.582 2
17455.209 1
17455.837 2
17456.464 2
17457.092 2
17457.719 4
17458.347 6
17458.974 3
17459.602 4
17460.230 1
17460.857 2
17461.485 8
17462.112 0
17462.740 3
17463.367 6
17463.995 3
17464.623 2
17465.250 0
17465.878 0
17466.506 5
17467.133 3
17467.761 0
17468.389 0
17469.016 2
17469.644 0
17470.272 11
17470.900 11
17471.527 6
17472.155 7
17472.783 3
17473.411 5
17474.039 0
17474.666 1
17475.294 1
17475.922 2
17476.550 6
17477.178 5
17477.806 0
17478.433 0
17479.061 0
17479.689 2
17480.317 2
17480.945 0
17481.573 1
17482.201 1
17482.829 2
17483.457 0
17484.085 0
17484.713 1
17485.341 0
17485.969 1
17486.597 1
17487.225 1
17487.853 1
17488.481 1
17489.109 0
17489.737 0
17490.365 2
17490.993 1
17491.622 0
17492.250 1
17492.878 4
17493.506 0
17494.134 1
17494.762 3
17495.390 1
17496.019 0
17496.647 1
17497.275 2
17497.903 0
17498.532 1
17499.160 1
17499.788 0
17500.416 2
17501.045 2
17501.673 3
17502.301 2
17502.930 2
17503.558 0
17504.186 1
17504.815 1
17505.443 2
17506.071 1
17506.700 0
17507.328 2
17507.956 1
17508.585 2
17509.213 0
17509.842 4
17510.470 2
17511.099 1
17511.727 0
17512.356 0
17512.984 0
17513.613 4
17514.241 1
17514.870 0
17515.498 1
17516.127 0
17516.755 2
17517.384 1
17518.013 1
17518.641 0
17519.270 1
17519.898 3
17520.527 2
17521.156 2
17521.784 1
17522.413 4
17523.042 3
17523.670 3
17524.299 4
17524.928 4
17525.557 0
17526.185 0
17526.814 0
17527.443 1
17528.072 3
17528.700 3
17529.329 2
17529.958 1
17530.587 4
17531.216 1
17531.844 1
17532.473 2
17533.102 3
17533.731 3
17534.360 1
17534.989 2
17535.618 3
17536.247 2
17536.875 4
17537.504 4
17538.133 0
17538.762 1
17539.391 5
17540.020 5
17540.649 0
17541.278 1
17541.907 3
17542.536 2
17543.165 3
17543.794 3
17544.423 2
17545.053 3
17545.682 1
17546.311 3
17546.940 2
17547.569 2
17548.198 0
17548.827 0
17549.456 1
17550.086 4
17550.715 0
17551.344 2
17551.973 1
17552.602 0
17553.232 0
17553.861 0
17554.490 0
17555.119 1
17555.749 4
17556.378 0
17557.007 1
17557.636 1
17558.266 0
17558.895 0
17559.524 1
17560.154 0
17560.783 1
17561.412 0
17562.042 0
17562.671 0
17563.301 1
17563.930 0
17564.559 1
17565.189 1
17565.818 2
17566.448 2
17567.077 0
17567.707 1
17568.336 3
17568.966 0
17569.595 3
17570.225 4
17570.854 6
17571.484 0
17572.113 0
17572.743 0
17573.373 1
17574.002 5
17574.632 2
17575.261 2
17575.891 1
17576.521 0
17577.150 0
17577.780 4
17578.410 1
17579.039 2
17579.669 3
17580.299 6
17580.928 12
17581.558 7
17582.188 0
17582.818 0
17583.447 2
17584.077 3
17584.707 2
17585.337 0
17585.967 0
17586.596 2
17587.226 2
17587.856 1
17588.486 3
17589.116 1
17589.746 0
17590.376 0
17591.005 3
17591.635 1
17592.265 1
17592.895 1
17593.525 0
17594.155 0
17594.785 3
17595.415 2
17596.045 1
17596.675 3
17597.305 0
17597.935 2
17598.565 10
17599.195 5
17599.825 4
17600.455 2
17601.085 0
17601.715 0
17602.346 3
17602.976 0
17603.606 0
17604.236 0
17604.866 0
17605.496 1
17606.126 3
17606.757 0
17607.387 4
17608.017 3
17608.647 0
17609.277 2
17609.908 3
17610.538 3
17611.168 3
17611.798 1
17612.429 0
17613.059 0
17613.689 0
17614.320 0
17614.950 1
17615.580 1
17616.211 0
17616.841 5
17617.471 1
17618.102 1
17618.732 1
17619.363 0
17619.993 0
17620.623 0
17621.254 1
17621.884 3
17622.515 2
17623.145 4
17623.776 3
17624.406 2
17625.037 1
17625.667 0
17626.298 1
17626.928 0
17627.559 3
17628.189 1
17628.820 0
17629.451 0
17630.081 0
17630.712 0
17631.342 3
17631.973 1
17632.604 0
17633.234 1
17633.865 1
17634.496 0
17635.126 2
17635.757 1
17636.388 1
17637.018 2
17637.649 1
17638.280 1
17638.911 1
17639.541 0
17640.172 1
17640.803 3
17641.434 6
17642.065 3
17642.695 6
17643.326 1
17643.957 0
17644.588 0
17645.219 0
17645.850 0
17646.481 2
17647.112 6
17647.742 0
17648.373 0
17649.004 0
17649.635 1
17650.266 1
17650.897 2
17651.528 0
17652.159 0
17652.790 0
17653.421 2
17654.052 4
17654.683 0
17655.314 1
17655.945 4
17656.576 4
17657.208 1
17657.839 0
17658.470 1
17659.101 0
17659.732 1
17660.363 0
17660.994 3
17661.625 1
17662.257 1
17662.888 0
17663.519 0
17664.150 3
17664.781 0
17665.413 1
17666.044 0
17666.675 1
17667.306 1
17667.938 4
17668.569 2
17669.200 0
17669.832 1
17670.463 0
17671.094 1
17671.726 0
17672.357 0
17672.988 0
17673.620 1
17674.251 0
17674.882 1
17675.514 0
17676.145 0
17676.777 0
17677.408 4
17678.040 0
17678.671 1
17679.303 1
17679.934 4
17680.565 2
17681.197 0
17681.829 7
17682.460 2
17683.092 0
17683.723 1
17684.355 0
17684.986 1
17685.618 0
17686.250 0
17686.881 0
17687.513 1
17688.144 1
17688.776 1
17689.408 0
17690.039 0
17690.671 1
17691.303 2
17691.934 7
17692.566 4
17693.198 1
17693.830 3
17694.461 1
17695.093 0
17695.725 0
17696.357 0
17696.988 0
17697.620 0
17698.252 1
17698.884 0
17699.516 1
17700.148 3
17700.779 1
17701.411 1
17702.043 0
17702.675 0
17703.307 1
17703.939 2
17704.571 3
17705.203 2
17705.835 1
17706.467 0
17707.099 0
17707.731 4
17708.363 1
17708.995 1
17709.627 1
17710.259 2
17710.891 2
17711.523 0
17712.155 1
17712.787 3
17713.419 0
17714.051 1
17714.683 0
17715.315 1
17715.947 3
17716.580 0
17717.212 1
17717.844 0
17718.476 0
17719.108 0
17719.740 3
17720.373 4
17721.005 3
17721.637 0
17722.269 2
17722.902 0
17723.534 1
17724.166 1
17724.798 0
17725.431 0
17726.063 0
17726.695 0
17727.328 1
17727.960 0
17728.592 0
17729.225 1
17729.857 1
17730.490 0
17731.122 1
17731.754 0
17732.387 2
17733.019 2
17733.652 1
17734.284 3
17734.917 1
17735.549 5
17736.182 3
17736.814 1
17737.447 0
17738.079 3
17738.712 2
17739.344 2
17739.977 2
17740.609 0
17741.242 2
17741.875 4
17742.507 3
17743.140 1
17743.772 0
17744.405 2
17745.038 3
17745.670 0
17746.303 10
17746.936 5
17747.568 1
17748.201 0
17748.834 1
17749.467 1
17750.099 2
17750.732 0
17751.365 2
17751.998 0
17752.630 1
17753.263 0
17753.896 0
17754.529 0
17755.162 3
17755.794 4
17756.427 0
17757.060 1
17757.693 0
17758.326 1
17758.959 0
17759.592 1
17760.225 2
17760.858 0
17761.491 0
17762.124 0
17762.756 3
17763.389 1
17764.022 0
17764.655 1
17765.288 1
17765.921 0
17766.555 1
17767.188 1
17767.821 4
17768.454 2
17769.087 1
17769.720 1
17770.353 0
17770.986 0
17771.619 1
17772.252 0
17772.885 0
17773.519 1
17774.152 1
17774.785 1
17775.418 0
17776.051 0
17776.685 1
17777.318 1
17777.951 2
17778.584 0
17779.218 3
17779.851 2
17780.484 2
17781.117 4
17781.751 3
17782.384 1
17783.017 4
17783.651 2
17784.284 1
17784.917 1
17785.551 2
17786.184 1
17786.818 0
17787.451 0
17788.084 0
17788.718 0
17789.351 2
17789.985 1
17790.618 0
17791.252 0
17791.885 1
17792.519 1
17793.152 1
17793.786 0
17794.419 0
17795.053 5
17795.686 12
17796.320 5
17796.953 2
17797.587 2
17798.221 4
17798.854 0
17799.488 0
17800.121 0
17800.755 0
17801.389 0
17802.022 0
17802.656 0
17803.290 1
17803.923 0
17804.557 0
17805.191 1
17805.825 1
17806.458 4
17807.092 3
17807.726 1
17808.360 0
17808.993 0
17809.627 0
17810.261 2
17810.895 2
17811.529 8
17812.163 7
17812.796 8
17813.430 3
17814.064 2
17814.698 0
17815.332 2
17815.966 0
17816.600 0
17817.234 0
17817.868 1
17818.502 0
17819.136 2
17819.770 4
17820.404 1
17821.038 0
17821.672 1
17822.306 1
17822.940 1
17823.574 2
17824.208 1
17824.842 3
17825.476 3
17826.110 1
17826.744 0
17827.378 0
17828.012 1
17828.647 0
17829.281 0
17829.915 0
17830.549 0
17831.183 1
17831.817 2
17832.452 1
17833.086 2
17833.720 0
17834.354 1
17834.989 0
17835.623 0
17836.257 1
17836.891 0
17837.526 0
17838.160 2
17838.794 0
17839.429 0
17840.063 1
17840.697 0
17841.332 1
17841.966 0
17842.600 0
17843.235 4
17843.869 0
17844.504 3
17845.138 0
17845.773 0
17846.407 0
17847.041 0
17847.676 3
17848.310 1
17848.945 3
17849.579 4
17850.214 1
17850.848 0
17851.483 1
17852.118 0
17852.752 2
17853.387 5
17854.021 1
17854.656 0
17855.291 0
17855.925 0
17856.560 0
17857.194 0
17857.829 0
17858.464 1
17859.098 1
17859.733 2
17860.368 3
17861.003 0
17861.637 1
17862.272 1
17862.907 3
17863.542 1
17864.176 0
17864.811 0
17865.446 0
17866.081 0
17866.715 0
17867.350 5
17867.985 0
17868.620 3
17869.255 6
17869.890 4
17870.525 2
17871.160 0
17871.794 0
17872.429 3
17873.064 0
17873.699 3
17874.334 5
17874.969 2
17875.604 0
17876.239 0
17876.874 0
17877.509 0
17878.144 3
17878.779 2
17879.414 0
17880.049 0
17880.684 4
17881.319 1
17881.954 3
17882.590 1
17883.225 4
17883.860 1
17884.495 0
17885.130 0
17885.765 0
17886.400 0
17887.036 0
17887.671 0
17888.306 0
17888.941 1
17889.576 1
17890.212 0
17890.847 3
17891.482 1
17892.117 0
17892.753 0
17893.388 0
17894.023 3
17894.659 1
17895.294 0
17895.929 0
17896.565 3
17897.200 0
17897.835 1
17898.471 0
17899.106 1
17899.741 2
17900.377 4
17901.012 1
17901.648 2
17902.283 1
17902.919 4
17903.554 0
17904.190 2
17904.825 1
17905.461 2
17906.096 1
17906.732 0
17907.367 0
17908.003 3
17908.638 0
17909.274 1
17909.909 0
17910.545 5
17911.181 7
17911.816 3
17912.452 2
17913.088 0
17913.723 1
17914.359 2
17914.994 0
17915.630 0
17916.266 0
17916.902 0
17917.537 0
17918.173 1
17918.809 4
17919.445 0
17920.080 1
17920.716 0
17921.352 0
17921.988 0
17922.623 0
17923.259 1
17923.895 2
17924.531 0
17925.167 0
17925.803 1
17926.439 0
17927.074 1
17927.710 0
17928.346 0
17928.982 1
17929.618 0
17930.254 0
17930.890 3
17931.526 0
17932.162 2
17932.798 1
17933.434 1
17934.070 0
17934.706 0
17935.342 0
17935.978 2
17936.614 1
17937.250 0
17937.886 1
17938.522 0
17939.158 0
17939.795 1
17940.431 0
17941.067 1
17941.703 1
17942.339 0
17942.975 1
17943.611 0
17944.248 2
17944.884 4
17945.520 2
17946.156 0
17946.793 2
17947.429 0
17948.065 0
17948.701 0
17949.338 0
17949.974 0
17950.610 2
17951.246 0
17951.883 0
17952.519 1
17953.156 0
17953.792 0
17954.428 2
17955.065 0
17955.701 0
17956.337 0
17956.974 0
17957.610 0
17958.247 1
17958.883 0
17959.520 0
17960.156 1
17960.793 1
17961.429 0
17962.066 0
17962.702 1
17963.339 1
17963.975 0
17964.612 0
17965.248 12
17965.885 9
17966.521 4
17967.158 4
17967.795 1
17968.431 2
17969.068 2
17969.705 2
17970.341 0
17970.978 0
17971.615 1
17972.251 1
17972.888 1
17973.525 0
17974.161 0
17974.798 3
17975.435 3
17976.072 0
17976.708 3
17977.345 4
17977.982 3
17978.619 0
17979.256 0
17979.892 0
17980.529 0
17981.166 5
17981.803 2
17982.440 0
17983.077 0
17983.714 1
17984.350 0
17984.987 2
17985.624 1
17986.261 0
17986.898 1
17987.535 0
17988.172 0
17988.809 4
17989.446 2
17990.083 1
17990.720 1
17991.357 1
17991.994 0
17992.631 0
17993.268 0
17993.905 1
17994.542 0
17995.180 0
17995.817 0
17996.454 0
17997.091 2
17997.728 1
17998.365 3
17999.002 1
17999.640 2
18000.277 0
18000.914 0
18001.551 0
18002.188 1
18002.826 0
18003.463 4
18004.100 1
18004.737 0
18005.375 0
18006.012 0
18006.649 0
18007.286 0
18007.924 1
18008.561 0
18009.198 0
18009.836 0
18010.473 1
18011.111 0
18011.748 0
18012.385 0
18013.023 0
18013.660 1
18014.298 1
18014.935 0
18015.572 0
18016.210 0
18016.847 0
18017.485 0
18018.122 1
18018.760 0
18019.397 0
18020.035 0
18020.673 0
18021.310 1
18021.948 1
18022.585 0
18023.223 1
18023.860 0
18024.498 1
18025.136 1
18025.773 0
18026.411 2
18027.049 0
18027.686 2
18028.324 1
18028.962 0
18029.599 0
18030.237 0
18030.875 3
18031.513 1
18032.150 1
18032.788 2
18033.426 2
18034.064 2
18034.701 0
18035.339 0
18035.977 0
18036.615 0
18037.253 0
18037.891 0
18038.528 0
18039.166 1
18039.804 0
18040.442 0
18041.080 1
18041.718 0
18042.356 0
18042.994 1
18043.632 1
18044.270 4
18044.908 3
18045.546 4
18046.184 1
18046.822 0
18047.460 0
18048.098 0
18048.736 0
18049.374 0
18050.012 0
18050.650 0
18051.288 0
18051.926 0
18052.564 0
18053.202 0
18053.840 1
18054.479 0
18055.117 0
18055.755 1
18056.393 0
18057.031 0
18057.669 0
18058.308 0
18058.946 2
18059.584 0
18060.222 3
18060.861 2
18061.499 2
18062.137 0
18062.775 0
18063.414 1
18064.052 3
18064.690 4
18065.329 1
18065.967 0
18066.605 1
18067.244 1
18067.882 0
18068.521 0
18069.159 0
18069.797 0
18070.436 0
18071.074 0
18071.713 3
18072.351 2
18072.990 0
18073.628 0
18074.267 0
18074.905 0
18075.544 1
18076.182 0
18076.821 0
18077.459 1
18078.098 3
18078.736 2
18079.375 0
18080.014 0
18080.652 2
18081.291 0
18081.929 0
18082.568 0
18083.207 0
18083.845 0
18084.484 0
18085.123 2
18085.761 0
18086.400 0
18087.039 0
18087.678 0
18088.316 0
18088.955 0
18089.594 1
18090.233 5
18090.871 2
18091.510 0
18092.149 0
18092.788 0
18093.427 0
18094.065 0
18094.704 1
18095.343 0
18095.982 0
18096.621 0
18097.260 1
18097.899 0
18098.538 2
18099.177 2
18099.816 2
18100.455 2
18101.094 0
18101.732 0
18102.371 0
18103.010 0
18103.649 1
18104.289 1
18104.928 0
18105.567 0
18106.206 2
18106.845 1
18107.484 2
18108.123 0
18108.762 1
18109.401 0
18110.040 0
18110.679 0
18111.319 3
18111.958 1
18112.597 1
18113.236 0
18113.875 0
18114.514 2
18115.154 1
18115.793 0
18116.432 0
18117.071 0
18117.711 1
18118.350 0
18118.989 0
18119.628 0
18120.268 0
18120.907 0
18121.546 1
18122.186 2
18122.825 1
18123.464 1
18124.104 1
18124.743 2
18125.383 1
18126.022 10
18126.661 9
18127.301 4
18127.940 1
18128.580 0
18129.219 2
18129.859 1
18130.498 2
18131.138 0
18131.777 0
18132.417 1
18133.056 2
18133.696 0
18134.335 0
18134.975 0
18135.614 1
18136.254 0
18136.894 0
18137.533 1
18138.173 1
18138.812 2
18139.452 5
18140.092 0
18140.731 0
18141.371 2
18142.011 0
18142.651 0
18143.290 1
18143.930 0
18144.570 1
18145.209 0
18145.849 0
18146.489 1
18147.129 1
18147.769 0
18148.408 0
18149.048 0
18149.688 0
18150.328 0
18150.968 0
18151.608 0
18152.247 0
18152.887 3
18153.527 2
18154.167 0
18154.807 2
18155.447 2
18156.087 0
18156.727 0
18157.367 0
18158.007 1
18158.647 3
18159.287 5
18159.927 2
18160.567 1
18161.207 2
18161.847 1
18162.487 0
18163.127 1
18163.767 2
18164.407 1
18165.047 1
18165.687 0
18166.327 0
18166.967 0
18167.608 0
18168.248 0
18168.888 0
18169.528 0
18170.168 0
18170.808 0
18171.449 0
18172.089 3
18172.729 1
18173.369 0
18174.010 2
18174.650 0
18175.290 0
18175.930 1
18176.571 0
18177.211 0
18177.851 0
18178.492 3
18179.132 2
18179.772 0
18180.413 0
18181.053 0
18181.694 1
18182.334 0
18182.974 2
18183.615 1
18184.255 0
18184.896 2
18185.536 0
18186.177 0
18186.817 0
18187.458 0
18188.098 1
18188.739 0
18189.379 0
18190.020 1
18190.660 0
18191.301 0
18191.941 0
18192.582 3
18193.222 4
18193.863 1
18194.504 0
18195.144 1
18195.785 2
18196.426 1
18197.066 0
18197.707 0
18198.348 10
18198.988 4
18199.629 2
18200.270 0
18200.910 1
18201.551 1
18202.192 0
18202.833 4
18203.473 9
18204.114 4
18204.755 0
18205.396 4
18206.037 2
18206.677 2
18207.318 0
18207.959 0
18208.600 1
18209.241 0
18209.882 0
18210.523 0
18211.164 1
18211.804 0
18212.445 0
18213.086 0
18213.727 0
18214.368 0
18215.009 1
18215.650 0
18216.291 1
18216.932 2
18217.573 0
18218.214 1
18218.855 0
18219.496 0
18220.137 0
18220.779 0
18221.420 1
18222.061 0
18222.702 0
18223.343 0
18223.984 0
18224.625 1
18225.266 3
18225.908 3
18226.549 1
18227.190 2
18227.831 1
18228.472 1
18229.114 2
18229.755 1
18230.396 1
18231.037 0
18231.679 0
18232.320 0
18232.961 0
18233.602 1
18234.244 4
18234.885 1
18235.526 1
18236.168 0
18236.809 0
18237.450 0
18238.092 3
18238.733 1
18239.375 0
18240.016 1
18240.657 0
18241.299 2
18241.940 1
18242.582 0
18243.223 0
18243.865 0
18244.506 0
18245.148 0
18245.789 0
18246.431 0
18247.072 0
18247.714 0
18248.355 0
18248.997 0
18249.639 0
18250.280 0
18250.922 2
18251.563 1
18252.205 0
18252.847 1
18253.488 2
18254.130 3
18254.772 4
18255.413 2
18256.055 0
18256.697 0
18257.338 0
18257.980 0
18258.622 3
18259.264 3
18259.905 0
18260.547 1
18261.189 0
18261.831 1
18262.473 1
18263.114 1
18263.756 1
18264.398 0
18265.040 0
18265.682 0
18266.324 0
18266.966 0
18267.608 0
18268.249 0
18268.891 0
18269.533 0
18270.175 1
18270.817 1
18271.459 0
18272.101 1
18272.743 1
18273.385 2
18274.027 0
18274.669 0
18275.311 2
18275.953 1
18276.595 0
18277.237 0
18277.879 0
18278.522 1
18279.164 1
18279.806 0
18280.448 0
18281.090 0
18281.732 0
18282.374 0
18283.016 1
18283.659 2
18284.301 2
18284.943 0
18285.585 0
18286.227 1
18286.870 1
18287.512 3
18288.154 2
18288.797 0
18289.439 2
18290.081 1
18290.723 0
18291.366 1
18292.008 0
18292.650 1
18293.293 0
18293.935 0
18294.577 2
18295.220 1
18295.862 0
18296.505 3
18297.147 1
18297.789 1
18298.432 0
18299.074 0
18299.717 0
18300.359 0
18301.002 0
18301.644 0
18302.287 0
18302.929 0
18303.572 0
18304.214 1
18304.857 1
18305.500 0
18306.142 0
18306.785 0
18307.427 0
18308.070 0
18308.713 0
18309.355 0
18309.998 0
18310.640 7
18311.283 10
18311.926 4
18312.568 4
18313.211 1
18313.854 0
18314.497 0
18315.139 0
18315.782 0
18316.425 0
18317.068 0
18317.710 0
18318.353 1
18318.996 1
18319.639 0
18320.282 0
18320.924 2
18321.567 1
18322.210 1
18322.853 0
18323.496 0
18324.139 0
18324.782 2
18325.425 5
18326.068 4
18326.710 1
18327.353 3
18327.996 3
18328.639 2
18329.282 2
18329.925 1
18330.568 0
18331.211 0
18331.854 1
18332.497 3
18333.140 1
18333.784 0
18334.427 1
18335.070 0
18335.713 2
18336.356 0
18336.999 0
18337.642 0
18338.285 1
18338.928 0
18339.572 1
18340.215 3
18340.858 0
18341.501 0
18342.144 0
18342.788 0
18343.431 0
18344.074 0
18344.717 0
18345.361 3
18346.004 2
18346.647 0
18347.290 1
18347.934 1
18348.577 1
18349.220 0
18349.864 2
18350.507 0
18351.150 0
18351.794 0
18352.437 0
18353.081 0
18353.724 0
18354.367 0
18355.011 0
18355.654 1
18356.298 1
18356.941 1
18357.585 0
18358.228 0
18358.872 0
18359.515 1
18360.159 0
18360.802 1
18361.446 2
18362.089 5
18362.733 2
18363.377 0
18364.020 1
18364.664 0
18365.307 1
18365.951 0
18366.595 2
18367.238 2
18367.882 0
18368.526 2
18369.169 11
18369.813 7
18370.457 4
18371.100 3
18371.744 0
18372.388 0
18373.032 0
18373.675 0
18374.319 0
18374.963 0
18375.607 0
18376.251 0
18376.894 0
18377.538 1
18378.182 0
18378.826 0
18379.470 0
18380.114 0
18380.757 0
18381.401 1
18382.045 0
18382.689 0
18383.333 1
18383.977 1
18384.621 1
18385.265 0
18385.909 0
18386.553 0
18387.197 0
18387.841 0
18388.485 0
18389.129 0
18389.773 0
18390.417 4
18391.061 4
18391.705 2
18392.349 4
18392.993 1
18393.638 0
18394.282 0
18394.926 1
18395.570 1
18396.214 1
18396.858 3
18397.502 1
18398.147 0
18398.791 0
18399.435 0
18400.079 0
18400.723 1
18401.368 0
18402.012 2
18402.656 2
18403.301 0
18403.945 1
18404.589 0
18405.233 0
18405.878 0
18406.522 0
18407.166 0
18407.811 1
18408.455 0
18409.100 2
18409.744 0
18410.388 0
18411.033 3
18411.677 1
18412.322 1
18412.966 2
18413.611 1
18414.255 0
18414.899 0
18415.544 0
18416.188 1
18416.833 2
18417.478 0
18418.122 0
18418.767 10
18419.411 8
18420.056 2
18420.700 1
18421.345 0
18421.990 0
18422.634 0
18423.279 0
18423.923 0
18424.568 6
18425.213 18
18425.857 10
18426.502 7
18427.147 2
18427.791 1
18428.436 1
18429.081 1
18429.726 1
18430.370 0
18431.015 1
18431.660 0
18432.305 1
18432.950 0
18433.594 0
18434.239 0
18434.884 1
18435.529 0
18436.174 0
18436.819 1
18437.463 1
18438.108 0
18438.753 0
18439.398 2
18440.043 4
18440.688 1
18441.333 0
18441.978 0
18442.623 0
18443.268 7
18443.913 7
18444.558 4
18445.203 3
18445.848 0
18446.493 1
18447.138 1
18447.783 0
18448.428 0
18449.073 0
18449.718 0
18450.363 0
18451.008 0
18451.654 0
18452.299 2
18452.944 1
18453.589 0
18454.234 3
18454.879 1
18455.525 0
18456.170 1
18456.815 0
18457.460 0
18458.105 0
18458.751 4
18459.396 1
18460.041 0
18460.687 0
18461.332 0
18461.977 0
18462.622 0
18463.268 0
18463.913 0
18464.558 0
18465.204 0
18465.849 0
18466.495 1
18467.140 0
18467.785 0
18468.431 0
18469.076 2
18469.722 2
18470.367 3
18471.013 2
18471.658 2
18472.304 0
18472.949 1
18473.595 1
18474.240 1
18474.886 0
18475.531 0
18476.177 0
18476.822 0
18477.468 1
18478.113 0
18478.759 2
18479.405 1
18480.050 0
18480.696 1
18481.342 1
18481.987 0
18482.633 0
18483.279 0
18483.924 0
18484.570 0
18485.216 3
18485.861 0
18486.507 1
18487.153 0
18487.799 0
18488.444 1
18489.090 0
18489.736 0
18490.382 0
18491.028 1
18491.673 2
18492.319 1
18492.965 0
18493.611 0
18494.257 0
18494.903 0
18495.549 0
18496.194 0
18496.840 1
18497.486 0
18498.132 0
18498.778 0
18499.424 0
18500.070 0
18500.716 0
18501.362 0
18502.008 1
18502.654 0
18503.300 0
18503.946 1
18504.592 0
18505.238 0
18505.884 1
18506.530 0
18507.177 0
18507.823 0
18508.469 0
18509.115 1
18509.761 5
18510.407 2
18511.053 1
18511.700 0
18512.346 0
18512.992 1
18513.638 2
18514.284 2
18514.931 1
18515.577 0
18516.223 1
18516.869 0
18517.516 0
18518.162 1
18518.808 0
18519.455 0
18520.101 1
18520.747 4
18521.394 3
18522.040 1
18522.686 0
18523.333 0
18523.979 0
18524.625 4
18525.272 2
18525.918 0
18526.565 1
18527.211 1
18527.858 3
18528.504 3
18529.151 1
18529.797 0
18530.443 0
18531.090 0
18531.737 0
18532.383 0
18533.030 5
18533.676 3
18534.323 0
18534.969 1
18535.616 0
18536.263 0
18536.909 0
18537.556 0
18538.202 1
18538.849 1
18539.496 0
18540.142 0
18540.789 0
18541.436 0
18542.082 0
18542.729 0
18543.376 0
18544.023 0
18544.669 1
18545.316 0
18545.963 3
18546.610 3
18547.256 1
18547.903 0
18548.550 1
18549.197 2
18549.844 1
18550.491 0
18551.137 0
18551.784 1
18552.431 1
18553.078 1
18553.725 5
18554.372 6
18555.019 5
18555.666 3
18556.313 0
18556.960 2
18557.607 0
18558.254 0
18558.901 0
18559.548 0
18560.195 0
18560.842 0
18561.489 2
18562.136 3
18562.783 1
18563.430 0
18564.077 0
18564.724 3
18565.371 1
18566.018 1
18566.666 0
18567.313 0
18567.960 0
18568.607 0
18569.254 0
18569.901 2
18570.549 9
18571.196 11
18571.843 6
18572.490 5
18573.138 0
18573.785 0
18574.432 1
18575.079 1
18575.727 0
18576.374 0
18577.021 0
18577.669 0
18578.316 0
18578.963 0
18579.611 0
18580.258 0
18580.905 0
18581.553 0
18582.200 2
18582.848 1
18583.495 0
18584.142 0
18584.790 1
18585.437 0
18586.085 0
18586.732 2
18587.380 1
18588.027 6
18588.675 5
18589.322 0
18589.970 2
18590.617 4
18591.265 2
18591.913 0
18592.560 0
18593.208 0
18593.855 0
18594.503 1
18595.151 0
18595.798 0
18596.446 0
18597.094 1
18597.741 2
18598.389 0
18599.037 0
18599.684 0
18600.332 0
18600.980 0
18601.627 0
18602.275 0
18602.923 0
18603.571 0
18604.219 1
18604.866 1
18605.514 0
18606.162 0
18606.810 0
18607.458 0
18608.106 0
18608.753 0
18609.401 0
18610.049 4
18610.697 0
18611.345 0
18611.993 0
18612.641 1
18613.289 0
18613.937 1
18614.585 0
18615.233 3
18615.881 4
18616.529 3
18617.177 0
18617.825 2
18618.473 2
18619.121 0
18619.769 1
18620.417 1
18621.065 0
18621.713 1
18622.361 0
18623.009 0
18623.657 0
18624.306 0
18624.954 0
18625.602 0
18626.250 0
18626.898 1
18627.546 2
18628.195 1
18628.843 1
18629.491 2
18630.139 1
18630.788 0
18631.436 0
18632.084 0
18632.732 0
18633.381 0
18634.029 1
18634.677 1
18635.326 0
18635.974 0
18636.622 1
18637.271 5
18637.919 1
18638.567 0
18639.216 0
18639.864 0
18640.513 4
18641.161 6
18641.810 1
18642.458 1
18643.106 1
18643.755 1
18644.403 1
18645.052 2
18645.700 4
18646.349 1
18646.997 0
18647.646 0
18648.295 0
18648.943 0
18649.592 0
18650.240 2
18650.889 1
18651.537 4
18652.186 7
18652.835 4
18653.483 4
18654.132 0
18654.781 1
18655.429 0
18656.078 0
18656.727 0
18657.375 3
18658.024 4
18658.673 0
18659.322 0
18659.970 0
18660.619 1
18661.268 0
18661.917 0
18662.566 0
18663.214 0
18663.863 0
18664.512 0
18665.161 0
18665.810 2
18666.459 1
18667.108 0
18667.756 0
18668.405 1
18669.054 1
18669.703 1
18670.352 0
18671.001 1
18671.650 1
18672.299 1
18672.948 0
18673.597 0
18674.246 0
18674.895 0
18675.544 1
18676.193 0
18676.842 0
18677.491 0
18678.140 0
18678.789 3
18679.438 0
18680.088 0
18680.737 0
18681.386 0
18682.035 0
18682.684 0
18683.333 0
18683.982 0
18684.632 0
18685.281 0
18685.930 0
18686.579 0
18687.228 0
18687.878 0
18688.527 0
18689.176 0
18689.825 0
18690.475 0
18691.124 0
18691.773 1
18692.423 0
18693.072 0
18693.721 0
18694.371 0
18695.020 0
18695.669 1
18696.319 8
18696.968 3
18697.618 7
18698.267 19
18698.917 13
18699.566 9
18700.215 5
18700.865 3
18701.514 1
18702.164 0
18702.813 0
18703.463 0
18704.112 0
18704.762 0
18705.411 1
18706.061 0
18706.711 2
18707.360 0
18708.010 0
18708.659 0
18709.309 0
18709.959 1
18710.608 0
18711.258 0
18711.908 3
18712.557 2
18713.207 0
18713.857 3
18714.506 4
18715.156 1
18715.806 5
18716.456 4
18717.105 2
18717.755 1
18718.405 0
18719.055 1
18719.704 0
18720.354 0
18721.004 0
18721.654 0
18722.304 2
18722.954 0
18723.603 0
18724.253 0
18724.903 0
18725.553 0
18726.203 0
18726.853 0
18727.503 0
18728.153 1
18728.803 0
18729.453 0
18730.103 1
18730.753 1
18731.403 2
18732.053 0
18732.703 0
18733.353 0
18734.003 0
18734.653 1
18735.303 1
18735.953 0
18736.603 0
18737.253 0
18737.903 0
18738.553 1
18739.203 0
18739.854 1
18740.504 2
18741.154 0
18741.804 1
18742.454 2
18743.104 1
18743.755 0
18744.405 0
18745.055 3
18745.705 0
18746.356 0
18747.006 1
18747.656 0
18748.307 3
18748.957 1
18749.607 0
18750.257 0
18750.908 0
18751.558 0
18752.208 0
18752.859 0
18753.509 1
18754.160 1
18754.810 0
18755.460 0
18756.111 1
18756.761 0
18757.412 0
18758.062 0
18758.713 0
18759.363 0
18760.014 0
18760.664 0
18761.315 0
18761.965 0
18762.616 0
18763.266 0
18763.917 0
18764.567 0
18765.218 0
18765.869 0
18766.519 0
18767.170 0
18767.820 5
18768.471 0
18769.122 0
18769.772 0
18770.423 0
18771.074 0
18771.724 0
18772.375 1
18773.026 2
18773.677 0
18774.327 1
18774.978 1
18775.629 0
18776.280 0
18776.930 1
18777.581 2
18778.232 1
18778.883 1
18779.534 2
18780.185 0
18780.835 1
18781.486 0
18782.137 2
18782.788 0
18783.439 1
18784.090 0
18784.741 1
18785.392 0
18786.043 0
18786.694 0
18787.345 0
18787.996 0
18788.647 1
18789.298 2
18789.949 2
18790.600 3
18791.251 1
18791.902 0
18792.553 0
18793.204 2
18793.855 1
18794.506 0
18795.157 1
18795.808 1
18796.459 0
18797.110 0
18797.762 0
18798.413 0
18799.064 0
18799.715 5
18800.366 4
18801.018 0
18801.669 0
18802.320 2
18802.971 0
18803.622 0
18804.274 0
18804.925 0
18805.576 0
18806.228 0
18806.879 0
18807.530 0
18808.182 0
18808.833 1
18809.484 0
18810.136 1
18810.787 1
18811.438 0
18812.090 0
18812.741 2
18813.393 3
18814.044 1
18814.695 0
18815.347 0
18815.998 0
18816.650 0
18817.301 0
18817.953 2
18818.604 0
18819.256 0
18819.907 0
18820.559 0
18821.210 0
18821.862 3
18822.514 1
18823.165 0
18823.817 0
18824.468 1
18825.120 0
18825.772 1
18826.423 3
18827.075 1
18827.727 1
18828.378 0
18829.030 0
18829.682 2
18830.333 2
18830.985 1
18831.637 1
18832.289 0
18832.940 0
18833.592 0
18834.244 0
18834.896 1
18835.548 0
18836.199 0
18836.851 0
18837.503 0
18838.155 0
18838.807 1
18839.459 1
18840.110 1
18840.762 0
18841.414 1
18842.066 0
18842.718 1
18843.370 0
18844.022 0
18844.674 0
18845.326 1
18845.978 1
18846.630 0
18847.282 1
18847.934 0
18848.586 0
18849.238 0
18849.890 0
18850.542 0
18851.194 1
18851.846 1
18852.498 0
18853.150 0
18853.803 0
18854.455 0
18855.107 0
18855.759 0
18856.411 2
18857.063 1
18857.716 0
18858.368 0
18859.020 1
18859.672 0
18860.324 0
18860.977 1
18861.629 0
18862.281 0
18862.933 1
18863.586 0
18864.238 1
18864.890 0
18865.543 1
18866.195 2
18866.847 1
18867.500 0
18868.152 0
18868.804 0
18869.457 1
18870.109 0
18870.762 0
18871.414 0
18872.066 3
18872.719 0
18873.371 2
18874.024 0
18874.676 0
18875.329 1
18875.981 2
18876.634 1
18877.286 2
18877.939 2
18878.591 0
18879.244 3
18879.897 1
18880.549 2
18881.202 0
18881.854 0
18882.507 0
18883.160 2
18883.812 1
18884.465 0
18885.118 0
18885.770 3
18886.423 2
18887.076 1
18887.728 0
18888.381 0
18889.034 1
18889.686 0
18890.339 0
18890.992 0
18891.645 0
18892.298 0
18892.950 0
18893.603 0
18894.256 0
18894.909 0
18895.562 0
18896.214 0
18896.867 0
18897.520 1
18898.173 0
18898.826 0
18899.479 0
18900.132 0
18900.785 2
18901.438 1
18902.091 0
18902.744 1
18903.397 0
18904.050 0
18904.703 0
18905.356 0
18906.009 0
18906.662 2
18907.315 0
18907.968 0
18908.621 1
18909.274 0
18909.927 0
18910.580 0
18911.233 2
18911.886 0
18912.539 0
18913.193 0
18913.846 1
18914.499 0
18915.152 1
18915.805 0
18916.458 0
18917.112 0
18917.765 1
18918.418 0
18919.071 0
18919.725 0
18920.378 0
18921.031 0
18921.684 0
18922.338 0
18922.991 0
18923.644 0
18924.298 0
18924.951 1
18925.604 2
18926.258 0
18926.911 2
18927.565 0
18928.218 0
18928.871 0
18929.525 0
18930.178 0
18930.832 0
18931.485 0
18932.139 0
18932.792 0
18933.446 0
18934.099 0
18934.753 3
18935.406 0
18936.060 0
18936.713 0
18937.367 0
18938.020 1
18938.674 1
18939.328 0
18939.981 1
18940.635 1
18941.288 0
18941.942 0
18942.596 1
18943.249 0
18943.903 0
18944.557 0
18945.210 0
18945.864 1
18946.518 1
18947.172 1
18947.825 0
18948.479 0
18949.133 0
18949.787 3
18950.440 2
18951.094 2
18951.748 1
18952.402 1
18953.056 1
18953.710 2
18954.363 1
18955.017 0
18955.671 0
18956.325 0
18956.979 0
18957.633 0
18958.287 0
18958.941 1
18959.595 0
18960.249 0
18960.903 0
18961.557 1
18962.211 1
18962.865 1
18963.519 0
18964.173 0
18964.827 2
18965.481 0
18966.135 0
18966.789 0
18967.443 0
18968.097 0
18968.751 0
18969.405 1
18970.059 0
18970.713 1
18971.368 1
18972.022 1
18972.676 0
18973.330 0
18973.984 2
18974.639 1
18975.293 0
18975.947 0
18976.601 0
18977.255 0
18977.910 0
18978.564 0
18979.218 0
18979.873 0
18980.527 0
18981.181 0
18981.836 0
18982.490 0
18983.144 0
18983.799 0
18984.453 1
18985.107 0
18985.762 0
18986.416 0
18987.071 0
18987.725 1
18988.379 0
18989.034 0
18989.688 0
18990.343 0
18990.997 0
18991.652 0
18992.306 0
18992.961 0
18993.615 0
18994.270 1
18994.925 0
18995.579 0
18996.234 0
18996.888 0
18997.543 0
18998.197 2
18998.852 1
18999.507 1
19000.161 0
19000.816 0
19001.471 0
19002.125 1
19002.780 2
19003.435 0
19004.089 0
19004.744 0
19005.399 0
19006.054 0
19006.708 1
19007.363 0
19008.018 1
19008.673 0
19009.328 0
19009.982 0
19010.637 0
19011.292 0
19011.947 1
19012.602 0
19013.257 0
19013.912 0
19014.566 0
19015.221 1
19015.876 1
19016.531 0
19017.186 0
19017.841 0
19018.496 0
19019.151 0
19019.806 0
19020.461 0
19021.116 0
19021.771 0
19022.426 0
19023.081 0
19023.736 0
19024.391 0
19025.046 0
19025.701 1
19026.356 1
19027.012 1
19027.667 4
19028.322 1
19028.977 0
19029.632 0
19030.287 0
19030.942 0
19031.598 0
19032.253 0
19032.908 0
19033.563 2
19034.218 0
19034.874 1
19035.529 0
19036.184 0
19036.839 0
19037.495 2
19038.150 2
19038.805 1
19039.461 0
19040.116 0
19040.771 0
19041.427 0
19042.082 2
19042.737 0
19043.393 0
19044.048 2
19044.704 0
19045.359 0
19046.015 3
19046.670 0
19047.325 0
19047.981 0
19048.636 1
19049.292 0
19049.947 0
19050.603 0
19051.258 0
19051.914 0
19052.570 0
19053.225 0
19053.881 0
19054.536 1
19055.192 0
19055.847 0
19056.503 0
19057.159 0
19057.814 0
19058.470 1
19059.126 1
19059.781 1
19060.437 0
19061.093 0
19061.748 0
19062.404 0
19063.060 0
19063.716 1
19064.371 0
19065.027 0
19065.683 0
19066.339 0
19066.994 2
19067.650 0
19068.306 1
19068.962 0
19069.618 0
19070.274 0
19070.929 0
19071.585 0
19072.241 0
19072.897 0
19073.553 7
19074.209 5
19074.865 1
19075.521 0
19076.177 0
19076.833 0
19077.489 6
19078.145 1
19078.801 1
19079.457 0
19080.113 0
19080.769 1
19081.425 1
19082.081 0
19082.737 0
19083.393 0
19084.049 0
19084.705 5
19085.361 3
19086.017 0
19086.674 0
19087.330 0
19087.986 1
19088.642 0
19089.298 0
19089.954 0
19090.611 0
19091.267 0
19091.923 0
19092.579 0
19093.235 0
19093.892 0
19094.548 0
19095.204 0
19095.861 1
19096.517 1
19097.173 0
19097.830 0
19098.486 0
19099.142 0
19099.799 0
19100.455 0
19101.111 0
19101.768 1
19102.424 2
19103.081 0
19103.737 1
19104.393 0
19105.050 0
19105.706 0
19106.363 0
19107.019 1
19107.676 0
19108.332 0
19108.989 0
19109.645 0
19110.302 0
19110.958 0
19111.615 1
19112.272 1
19112.928 0
19113.585 0
19114.241 0
19114.898 0
19115.555 1
19116.211 2
19116.868 0
19117.525 0
19118.181 0
19118.838 0
19119.495 0
19120.151 0
19120.808 0
19121.465 0
19122.121 0
19122.778 0
19123.435 0
19124.092 0
19124.749 0
19125.405 0
19126.062 0
19126.719 0
19127.376 0
19128.033 0
19128.690 0
19129.346 0
19130.003 0
19130.660 4
19131.317 1
19131.974 0
19132.631 0
19133.288 0
19133.945 0
19134.602 0
19135.259 0
19135.916 0
19136.573 0
19137.230 1
19137.887 0
19138.544 1
19139.201 1
19139.858 0
19140.515 0
19141.172 1
19141.829 0
19142.486 0
19143.143 0
19143.800 1
19144.457 1
19145.115 2
19145.772 1
19146.429 1
19147.086 1
19147.743 1
19148.400 1
19149.058 0
19149.715 7
19150.372 5
19151.029 2
19151.687 1
19152.344 1
19153.001 6
19153.658 4
19154.316 1
19154.973 0
19155.630 0
19156.288 0
19156.945 0
19157.602 0
19158.260 0
19158.917 0
19159.574 0
19160.232 0
19160.889 0
19161.547 1
19162.204 2
19162.862 0
19163.519 1
19164.177 1
19164.834 0
19165.491 0
19166.149 0
19166.806 0
19167.464 0
19168.122 1
19168.779 0
19169.437 1
19170.094 1
19170.752 2
19171.409 1
19172.067 1
19172.725 0
19173.382 0
19174.040 0
19174.697 1
19175.355 0
19176.013 0
19176.670 0
19177.328 0
19177.986 0
19178.644 0
19179.301 0
19179.959 0
19180.617 0
19181.275 0
19181.932 0
19182.590 0
19183.248 0
19183.906 0
19184.564 0
19185.221 0
19185.879 0
19186.537 0
19187.195 0
19187.853 0
19188.511 0
19189.169 0
19189.826 0
19190.484 0
19191.142 0
19191.800 0
19192.458 0
19193.116 0
19193.774 0
19194.432 2
19195.090 1
19195.748 0
19196.406 7
19197.064 14
19197.722 13
19198.380 14
19199.038 8
19199.696 5
19200.354 2
19201.013 0
19201.671 0
19202.329 0
19202.987 1
19203.645 0
19204.303 0
19204.961 2
19205.620 0
19206.278 1
19206.936 1
19207.594 1
19208.252 1
19208.911 2
19209.569 0
19210.227 1
19210.885 1
19211.544 4
19212.202 3
19212.860 3
19213.519 1
19214.177 1
19214.835 1
19215.494 0
19216.152 0
19216.810 0
19217.469 0
19218.127 0
19218.785 1
19219.444 1
19220.102 2
19220.761 4
19221.419 1
19222.078 0
19222.736 0
19223.395 1
19224.053 1
19224.712 0
19225.370 0
19226.029 0
19226.687 0
19227.346 0
19228.004 4
19228.663 2
19229.321 0
19229.980 0
19230.639 1
19231.297 1
19231.956 0
19232.614 0
19233.273 0
19233.932 5
19234.590 1
19235.249 0
19235.908 0
19236.567 0
19237.225 0
19237.884 0
19238.543 0
19239.201 0
19239.860 0
19240.519 0
19241.178 0
19241.837 0
19242.495 0
19243.154 1
19243.813 0
19244.472 0
19245.131 0
19245.790 0
19246.448 0
19247.107 1
19247.766 0
19248.425 0
19249.084 0
19249.743 0
19250.402 0
19251.061 0
19251.720 0
19252.379 0
19253.038 0
19253.697 0
19254.356 1
19255.015 0
19255.674 1
19256.333 0
19256.992 0
19257.651 0
19258.310 0
19258.969 0
19259.628 0
19260.287 3
19260.947 3
19261.606 1
19262.265 0
19262.924 1
19263.583 0
19264.242 1
19264.902 0
19265.561 0
19266.220 0
19266.879 0
19267.538 0
19268.198 1
19268.857 1
19269.516 0
19270.175 0
19270.835 0
19271.494 1
19272.153 1
19272.813 0
19273.472 0
19274.131 1
19274.791 1
19275.450 0
19276.109 0
19276.769 0
19277.428 0
19278.088 0
19278.747 0
19279.407 0
19280.066 0
19280.725 0
19281.385 0
19282.044 0
19282.704 0
19283.363 0
19284.023 0
19284.682 0
19285.342 0
19286.002 0
19286.661 0
19287.321 0
19287.980 0
19288.640 0
19289.300 0
19289.959 0
19290.619 2
19291.278 0
19291.938 0
19292.598 1
19293.257 0
19293.917 1
19294.577 0
19295.236 0
19295.896 0
19296.556 0
19297.216 0
19297.875 0
19298.535 0
19299.195 1
19299.855 0
19300.515 0
19301.174 0
19301.834 0
19302.494 0
19303.154 0
19303.814 0
19304.474 0
19305.133 0
19305.793 0
19306.453 0
19307.113 3
19307.773 2
19308.433 0
19309.093 1
19309.753 0
19310.413 0
19311.073 0
19311.733 0
19312.393 0
19313.053 0
19313.713 1
19314.373 0
19315.033 0
19315.693 0
19316.353 0
19317.013 0
19317.673 0
19318.333 1
19318.994 0
19319.654 0
19320.314 0
19320.974 0
19321.634 0
19322.294 1
19322.954 0
19323.615 0
19324.275 0
19324.935 0
19325.595 3
19326.256 2
19326.916 1
19327.576 0
19328.236 0
19328.897 3
19329.557 4
19330.217 0
19330.878 0
19331.538 0
19332.198 1
19332.859 1
19333.519 0
19334.179 0
19334.840 0
19335.500 0
19336.161 0
19336.821 1
19337.481 0
19338.142 0
19338.802 0
19339.463 0
19340.123 2
19340.784 0
19341.444 0
19342.105 0
19342.765 1
19343.426 0
19344.086 0
19344.747 0
19345.407 0
19346.068 0
19346.729 1
19347.389 0
19348.050 1
19348.710 1
19349.371 0
19350.032 0
19350.692 0
19351.353 3
19352.014 0
19352.674 0
19353.335 0
19353.996 0
19354.657 0
19355.317 0
19355.978 1
19356.639 0
19357.300 0
19357.960 0
19358.621 0
19359.282 0
19359.943 0
19360.604 0
19361.264 1
19361.925 7
19362.586 8
19363.247 3
19363.908 3
19364.569 3
19365.230 1
19365.891 1
19366.552 0
19367.212 0
19367.873 0
19368.534 0
19369.195 0
19369.856 0
19370.517 0
19371.178 0
19371.839 0
19372.500 0
19373.161 2
19373.822 0
19374.484 0
19375.145 0
19375.806 0
19376.467 0
19377.128 1
19377.789 1
19378.450 0
19379.111 0
19379.772 0
19380.434 1
19381.095 0
19381.756 0
19382.417 0
19383.078 0
19383.740 0
19384.401 1
19385.062 1
19385.723 0
19386.385 0
19387.046 1
19387.707 0
19388.368 0
19389.030 0
19389.691 4
19390.352 2
19391.014 1
19391.675 0
19392.336 0
19392.998 1
19393.659 2
19394.321 1
19394.982 0
19395.644 0
19396.305 0
19396.966 0
19397.628 2
19398.289 1
19398.951 0
19399.612 1
19400.274 1
19400.935 0
19401.597 0
19402.258 0
19402.920 0
19403.581 0
19404.243 1
19404.905 0
19405.566 0
19406.228 0
19406.889 0
19407.551 1
19408.213 2
19408.874 2
19409.536 1
19410.198 0
19410.859 1
19411.521 0
19412.183 0
19412.844 2
19413.506 0
19414.168 0
19414.830 0
19415.491 0
19416.153 1
19416.815 4
19417.477 3
19418.139 0
19418.800 0
19419.462 1
19420.124 1
19420.786 0
19421.448 3
19422.110 2
19422.772 0
19423.434 1
19424.095 0
19424.757 0
19425.419 2
19426.081 1
19426.743 0
19427.405 0
19428.067 0
19428.729 0
19429.391 0
19430.053 1
19430.715 0
19431.377 0
19432.039 0
19432.701 0
19433.363 0
19434.025 0
19434.687 0
19435.350 0
19436.012 0
19436.674 0
19437.336 2
19437.998 0
19438.660 0
19439.322 0
19439.985 0
19440.647 0
19441.309 0
19441.971 0
19442.633 0
19443.296 0
19443.958 1
19444.620 0
19445.282 0
19445.945 1
19446.607 1
19447.269 0
19447.932 0
19448.594 0
19449.256 0
19449.919 0
19450.581 0
19451.243 2
19451.906 2
19452.568 0
19453.231 0
19453.893 0
19454.555 0
19455.218 0
19455.880 0
19456.543 0
19457.205 0
19457.868 0
19458.530 0
19459.193 0
19459.855 0
19460.518 0
19461.180 0
19461.843 0
19462.505 0
19463.168 0
19463.831 0
19464.493 0
19465.156 0
19465.818 0
19466.481 0
19467.144 0
19467.806 2
19468.469 1
19469.132 1
19469.794 0
19470.457 1
19471.120 0
19471.783 0
19472.445 0
19473.108 1
19473.771 1
19474.434 0
19475.096 0
19475.759 0
19476.422 3
19477.085 1
19477.748 0
19478.410 0
19479.073 1
19479.736 1
19480.399 0
19481.062 1
19481.725 0
19482.388 0
19483.050 0
19483.713 0
19484.376 0
19485.039 0
19485.702 0
19486.365 0
19487.028 0
19487.691 0
19488.354 0
19489.017 0
19489.680 0
19490.343 0
19491.006 0
19491.669 0
19492.332 0
19492.996 0
19493.659 0
19494.322 0
19494.985 0
19495.648 0
19496.311 0
19496.974 0
19497.637 2
19498.301 1
19498.964 1
19499.627 0
19500.290 0
19500.953 0
19501.617 0
19502.280 0
19502.943 0
19503.606 5
19504.270 3
19504.933 3
19505.596 0
19506.260 0
19506.923 0
19507.586 0
19508.250 0
19508.913 0
19509.576 0
19510.240 0
19510.903 0
19511.566 0
19512.230 0
19512.893 1
19513.557 1
19514.220 1
19514.884 0
19515.547 0
19516.211 0
19516.874 0
19517.538 0
19518.201 0
19518.865 0
19519.528 0
19520.192 0
19520.855 0
19521.519 0
19522.182 1
19522.846 0
19523.510 0
19524.173 0
19524.837 0
19525.500 0
19526.164 2
19526.828 1
19527.491 0
19528.155 0
19528.819 3
19529.482 3
19530.146 0
19530.810 0
19531.474 0
19532.137 0
19532.801 0
19533.465 0
19534.129 0
19534.792 11
19535.456 13
19536.120 6
19536.784 5
19537.448 1
19538.112 1
19538.775 0
19539.439 0
19540.103 0
19540.767 2
19541.431 1
19542.095 1
19542.759 1
19543.423 0
19544.087 0
19544.751 0
19545.415 0
19546.079 0
19546.743 0
19547.407 0
19548.071 8
19548.735 6
19549.399 0
19550.063 0
19550.727 0
19551.391 0
19552.055 0
19552.719 1
19553.383 0
19554.047 0
19554.711 0
19555.376 0
19556.040 0
19556.704 0
19557.368 0
19558.032 2
19558.697 2
19559.361 0
19560.025 0
19560.689 1
19561.353 0
19562.018 0
19562.682 0
19563.346 0
19564.011 1
19564.675 0
19565.339 1
19566.003 1
19566.668 0
19567.332 0
19567.996 0
19568.661 0
19569.325 0
19569.990 0
19570.654 0
19571.318 0
19571.983 1
19572.647 1
19573.312 0
19573.976 0
19574.641 0
19575.305 0
19575.970 0
19576.634 0
19577.299 0
19577.963 0
19578.628 0
19579.292 0
19579.957 0
19580.621 0
19581.286 0
19581.951 0
19582.615 0
19583.280 1
19583.944 0
19584.609 1
19585.274 0
19585.938 0
19586.603 0
19587.268 0
19587.932 0
19588.597 0
19589.262 0
19589.927 0
19590.591 0
19591.256 0
19591.921 0
19592.586 0
19593.250 0
19593.915 2
19594.580 2
19595.245 0
19595.910 0
19596.574 1
19597.239 0
19597.904 3
19598.569 0
19599.234 0
19599.899 0
19600.564 0
19601.229 0
19601.894 0
19602.559 0
19603.224 0
19603.888 0
19604.553 0
19605.218 0
19605.883 1
19606.548 0
19607.213 0
19607.879 0
19608.544 1
19609.209 1
19609.874 0
19610.539 0
19611.204 0
19611.869 0
19612.534 0
19613.199 0
19613.864 0
19614.529 1
19615.195 1
19615.860 0
19616.525 0
19617.190 0
19617.855 0
19618.521 0
19619.186 0
19619.851 0
19620.516 0
19621.182 0
19621.847 0
19622.512 0
19623.177 0
19623.843 0
19624.508 0
19625.173 0
19625.839 0
19626.504 0
19627.169 0
19627.835 0
19628.500 0
19629.166 0
19629.831 0
19630.496 0
19631.162 0
19631.827 0
19632.493 0
19633.158 0
19633.824 0
19634.489 1
19635.155 3
19635.820 2
19636.486 0
19637.151 0
19637.817 0
19638.482 0
19639.148 0
19639.813 0
19640.479 1
19641.145 6
19641.810 4
19642.476 1
19643.141 0
19643.807 0
19644.473 0
19645.138 0
19645.804 1
19646.470 1
19647.135 0
19647.801 0
19648.467 0
19649.133 0
19649.798 0
19650.464 0
19651.130 0
19651.796 0
19652.461 9
19653.127 9
19653.793 7
19654.459 14
19655.125 9
19655.791 5
19656.456 3
19657.122 2
19657.788 0
19658.454 0
19659.120 0
19659.786 0
19660.452 0
19661.118 0
19661.784 0
19662.450 0
19663.116 0
19663.782 0
19664.448 0
19665.114 0
19665.780 0
19666.446 0
19667.112 0
19667.778 0
19668.444 2
19669.110 1
19669.776 2
19670.442 0
19671.108 0
19671.774 0
19672.440 1
19673.107 0
19673.773 0
19674.439 0
19675.105 0
19675.771 0
19676.437 0
19677.104 1
19677.770 1
19678.436 0
19679.102 1
19679.769 0
19680.435 1
19681.101 1
19681.767 1
19682.434 0
19683.100 0
19683.766 1
19684.433 3
19685.099 0
19685.765 0
19686.432 0
19687.098 0
19687.764 0
19688.431 0
19689.097 0
19689.764 0
19690.430 0
19691.097 5
19691.763 4
19692.429 1
19693.096 2
19693.762 0
19694.429 0
19695.095 1
19695.762 1
19696.428 0
19697.095 0
19697.762 0
19698.428 1
19699.095 1
19699.761 0
19700.428 0
19701.095 0
19701.761 0
19702.428 0
19703.094 0
19703.761 0
19704.428 0
19705.094 0
19705.761 0
19706.428 0
19707.095 0
19707.761 0
19708.428 1
19709.095 0
19709.762 0
19710.428 0
19711.095 0
19711.762 0
19712.429 0
19713.096 0
19713.762 0
19714.429 0
19715.096 0
19715.763 0
19716.430 0
19717.097 0
19717.764 0
19718.430 0
19719.097 5
19719.764 2
19720.431 0
19721.098 0
19721.765 0
19722.432 0
19723.099 0
19723.766 0
19724.433 0
19725.100 0
19725.767 0
19726.434 0
19727.101 0
19727.768 0
19728.435 0
19729.102 1
19729.770 1
19730.437 2
19731.104 1
19731.771 0
19732.438 0
19733.105 0
19733.772 0
19734.440 0
19735.107 2
19735.774 1
19736.441 1
19737.108 0
19737.776 0
19738.443 0
19739.110 1
19739.777 0
19740.445 2
19741.112 1
19741.779 0
19742.447 0
19743.114 0
19743.781 0
19744.449 0
19745.116 0
19745.783 0
19746.451 1
19747.118 0
19747.785 0
19748.453 0
19749.120 0
19749.788 0
19750.455 1
19751.123 0
19751.790 0
19752.458 0
19753.125 0
19753.793 0
19754.460 1
19755.128 1
19755.795 0
19756.463 0
19757.130 2
19757.798 0
19758.465 0
19759.133 0
19759.801 0
19760.468 0
19761.136 0
19761.804 0
19762.471 0
19763.139 3
19763.807 1
19764.474 0
19765.142 4
19765.810 1
19766.477 0
19767.145 0
19767.813 0
19768.481 0
19769.148 0
19769.816 0
19770.484 0
19771.152 0
19771.819 1
19772.487 0
19773.155 0
19773.823 2
19774.491 0
19775.159 0
19775.827 0
19776.494 0
19777.162 0
19777.830 0
19778.498 0
19779.166 0
19779.834 1
19780.502 3
19781.170 1
19781.838 1
19782.506 1
19783.174 0
19783.842 0
19784.510 0
19785.178 0
19785.846 1
19786.514 0
19787.182 0
19787.850 0
19788.518 0
19789.186 0
19789.855 0
19790.523 0
19791.191 0
19791.859 0
19792.527 0
19793.195 0
19793.863 0
19794.532 0
19795.200 1
19795.868 0
19796.536 0
19797.205 0
19797.873 0
19798.541 0
19799.209 0
19799.878 0
19800.546 0
19801.214 0
19801.883 0
19802.551 0
19803.219 1
19803.888 0
19804.556 0
19805.224 0
19805.893 0
19806.561 0
19807.229 1
19807.898 0
19808.566 0
19809.235 8
19809.903 6
19810.572 1
19811.240 1
19811.909 0
19812.577 1
19813.246 0
19813.914 0
19814.583 1
19815.251 0
19815.920 0
19816.588 0
19817.257 1
19817.925 0
19818.594 0
19819.263 0
19819.931 0
19820.600 0
19821.269 0
19821.937 0
19822.606 0
19823.275 0
19823.943 1
19824.612 6
19825.281 2
19825.949 0
19826.618 0
19827.287 0
19827.956 0
19828.624 0
19829.293 0
19829.962 1
19830.631 0
19831.300 0
19831.968 0
19832.637 0
19833.306 0
19833.975 0
19834.644 0
19835.313 0
19835.982 1
19836.650 3
19837.319 0
19837.988 0
19838.657 0
19839.326 4
19839.995 4
19840.664 1
19841.333 2
19842.002 0
19842.671 0
19843.340 0
19844.009 0
19844.678 0
19845.347 0
19846.016 0
19846.685 0
19847.354 0
19848.024 0
19848.693 0
19849.362 0
19850.031 0
19850.700 0
19851.369 0
19852.038 2
19852.708 3
19853.377 0
19854.046 0
19854.715 0
19855.384 1
19856.054 0
19856.723 0
19857.392 0
19858.061 0
19858.731 0
19859.400 1
19860.069 0
19860.738 0
19861.408 0
19862.077 0
19862.746 0
19863.416 1
19864.085 0
19864.755 1
19865.424 0
19866.093 1
19866.763 1
19867.432 2
19868.102 1
19868.771 0
19869.441 0
19870.110 0
19870.779 0
19871.449 0
19872.118 0
19872.788 0
19873.457 0
19874.127 0
19874.797 0
19875.466 0
19876.136 0
19876.805 0
19877.475 0
19878.144 0
19878.814 0
19879.484 0
19880.153 0
19880.823 0
19881.493 2
19882.162 0
19882.832 0
19883.502 0
19884.171 0
19884.841 3
19885.511 3
19886.181 0
19886.850 0
19887.520 0
19888.190 0
19888.860 0
19889.529 0
19890.199 0
19890.869 0
19891.539 2
19892.209 0
19892.879 0
19893.548 0
19894.218 1
19894.888 0
19895.558 0
19896.228 0
19896.898 0
19897.568 3
19898.238 8
19898.908 4
19899.578 2
19900.248 2
19900.918 1
19901.588 0
19902.258 0
19902.928 0
19903.598 1
19904.268 1
19904.938 4
19905.608 6
19906.278 1
19906.948 0
19907.618 0
19908.288 0
19908.958 0
19909.628 0
19910.299 0
19910.969 0
19911.639 0
19912.309 0
19912.979 0
19913.649 2
19914.320 1
19914.990 0
19915.660 0
19916.330 0
19917.001 0
19917.671 0
19918.341 0
19919.012 1
19919.682 2
19920.352 0
19921.022 0
19921.693 0
19922.363 0
19923.033 0
19923.704 1
19924.374 2
19925.045 0
19925.715 0
19926.385 1
19927.056 2
19927.726 0
19928.397 2
19929.067 0
19929.738 0
19930.408 0
19931.079 0
19931.749 0
19932.420 1
19933.090 0
19933.761 0
19934.431 0
19935.102 0
19935.772 1
19936.443 0
19937.114 2
19937.784 0
19938.455 0
19939.125 0
19939.796 0
19940.467 1
19941.137 0
19941.808 0
19942.479 0
19943.149 0
19943.820 0
19944.491 0
19945.162 0
19945.832 0
19946.503 0
19947.174 0
19947.845 0
19948.515 0
19949.186 2
19949.857 1
19950.528 0
19951.199 0
19951.870 1
19952.540 0
19953.211 0
19953.882 5
19954.553 1
19955.224 0
19955.895 0
19956.566 1
19957.237 0
19957.908 1
19958.579 0
19959.250 1
19959.921 0
19960.591 0
19961.263 0
19961.934 2
19962.605 1
19963.276 0
19963.947 0
19964.618 0
19965.289 1
19965.960 1
19966.631 0
19967.302 0
19967.973 0
19968.644 0
19969.315 0
19969.987 0
19970.658 3
19971.329 1
19972.000 2
19972.671 2
19973.342 0
19974.014 0
19974.685 0
19975.356 0
19976.027 0
19976.699 0
19977.370 0
19978.041 0
19978.712 0
19979.384 0
19980.055 0
19980.726 0
19981.398 0
19982.069 2
19982.740 0
19983.412 0
19984.083 0
19984.755 0
19985.426 0
19986.097 0
19986.769 0
19987.440 0
19988.112 0
19988.783 0
19989.455 0
19990.126 1
19990.798 0
19991.469 0
19992.141 0
19992.812 1
19993.484 1
19994.155 0
19994.827 0
19995.498 0
19996.170 2
19996.842 0
19997.513 0
19998.185 0
19998.857 1
19999.528 0
20000.200 0
20000.871 0
20001.543 0
20002.215 0
20002.887 0
20003.558 0
20004.230 0
20004.902 0
20005.573 0
20006.245 0
20006.917 1
20007.589 0
20008.261 0
20008.932 1
20009.604 0
20010.276 0
20010.948 0
20011.620 0
20012.292 0
20012.963 0
20013.635 0
20014.307 0
20014.979 0
20015.651 1
20016.323 0
20016.995 0
20017.667 0
20018.339 0
20019.011 0
20019.683 0
20020.355 0
20021.027 0
20021.699 0
20022.371 0
20023.043 0
20023.715 0
20024.387 0
20025.059 1
20025.731 0
20026.403 0
20027.075 0
20027.747 0
20028.420 0
20029.092 1
20029.764 0
20030.436 0
20031.108 0
20031.780 15
20032.453 10
20033.125 6
20033.797 3
20034.469 1
20035.141 1
20035.814 1
20036.486 0
20037.158 0
20037.830 0
20038.503 2
20039.175 9
20039.847 6
20040.520 2
20041.192 0
20041.864 0
20042.537 0
20043.209 0
20043.882 2
20044.554 0
20045.226 0
20045.899 0
20046.571 0
20047.244 0
20047.916 0
20048.589 0
20049.261 0
20049.934 4
20050.606 5
20051.279 1
20051.951 1
20052.624 1
20053.296 0
20053.969 0
20054.641 0
20055.314 0
20055.986 0
20056.659 0
20057.332 0
20058.004 0
20058.677 0
20059.350 0
20060.022 0
20060.695 0
20061.368 0
20062.040 0
20062.713 1
20063.386 2
20064.058 0
20064.731 0
20065.404 0
20066.077 0
20066.749 0
20067.422 2
20068.095 1
20068.768 0
20069.441 0
20070.114 0
20070.786 1
20071.459 0
20072.132 0
20072.805 1
20073.478 0
20074.151 1
20074.824 0
20075.497 0
20076.169 2
20076.842 0
20077.515 0
20078.188 0
20078.861 0
20079.534 0
20080.207 0
20080.880 0
20081.553 0
20082.226 0
20082.899 0
20083.572 0
20084.245 0
20084.919 0
20085.592 1
20086.265 0
20086.938 0
20087.611 0
20088.284 0
20088.957 0
20089.630 0
20090.304 0
20090.977 3
20091.650 0
20092.323 0
20092.996 0
20093.670 0
20094.343 0
20095.016 1
20095.689 0
20096.363 0
20097.036 1
20097.709 1
20098.382 0
20099.056 0
20099.729 0
20100.402 0
20101.076 1
20101.749 0
20102.422 2
20103.096 1
20103.769 1
20104.443 1
20105.116 0
20105.790 0
20106.463 0
20107.136 0
20107.810 0
20108.483 0
20109.157 0
20109.830 0
20110.504 0
20111.177 0
20111.851 0
20112.524 9
20113.198 8
20113.872 3
20114.545 3
20115.219 1
20115.892 1
20116.566 0
20117.239 0
20117.913 1
20118.587 1
20119.260 0
20119.934 0
20120.608 0
20121.281 1
20121.955 0
20122.629 0
20123.303 0
20123.976 0
20124.650 0
20125.324 0
20125.998 0
20126.671 0
20127.345 0
20128.019 0
20128.693 0
20129.367 0
20130.040 0
20130.714 0
20131.388 0
20132.062 1
20132.736 2
20133.410 0
20134.084 0
20134.757 0
20135.431 1
20136.105 0
20136.779 0
20137.453 0
20138.127 0
20138.801 0
20139.475 0
20140.149 1
20140.823 0
20141.497 0
20142.171 0
20142.845 0
20143.519 0
20144.193 0
20144.867 0
20145.542 1
20146.216 0
20146.890 1
20147.564 0
20148.238 1
20148.912 1
20149.586 0
20150.261 7
20150.935 7
20151.609 3
20152.283 3
20152.957 0
20153.632 0
20154.306 0
20154.980 0
20155.654 0
20156.329 0
20157.003 1
20157.677 2
20158.351 0
20159.026 0
20159.700 0
20160.374 0
20161.049 0
20161.723 0
20162.398 0
20163.072 0
20163.746 0
20164.421 0
20165.095 0
20165.770 1
20166.444 1
20167.118 1
20167.793 0
20168.467 0
20169.142 0
20169.816 0
20170.491 0
20171.165 0
20171.840 1
20172.514 0
20173.189 0
20173.864 0
20174.538 0
20175.213 0
20175.887 0
20176.562 0
20177.237 0
20177.911 1
20178.586 1
20179.261 0
20179.935 0
20180.610 0
20181.285 0
20181.959 0
20182.634 0
20183.309 0
20183.983 0
20184.658 0
20185.333 0
20186.008 2
20186.682 0
20187.357 1
20188.032 1
20188.707 0
20189.382 0
20190.057 0
20190.731 1
20191.406 0
20192.081 0
20192.756 0
20193.431 0
20194.106 0
20194.781 0
20195.456 0
20196.131 0
20196.806 0
20197.480 0
20198.155 0
20198.830 1
20199.505 0
20200.180 0
20200.855 0
20201.530 0
20202.206 0
20202.881 1
20203.556 0
20204.231 1
20204.906 0
20205.581 0
20206.256 0
20206.931 0
20207.606 0
20208.281 1
20208.957 0
20209.632 1
20210.307 0
20210.982 0
20211.657 0
20212.332 1
20213.008 0
20213.683 0
20214.358 0
20215.033 1
20215.709 5
20216.384 1
20217.059 0
20217.735 0
20218.410 0
20219.085 0
20219.760 0
20220.436 0
20221.111 0
20221.787 0
20222.462 0
20223.137 0
20223.813 0
20224.488 0
20225.164 0
20225.839 0
20226.514 0
20227.190 0
20227.865 0
20228.541 0
20229.216 0
20229.892 1
20230.567 0
20231.243 0
20231.918 0
20232.594 1
20233.269 1
20233.945 0
20234.621 1
20235.296 0
20235.972 7
20236.647 5
20237.323 2
20237.999 1
20238.674 3
20239.350 0
20240.026 1
20240.701 0
20241.377 0
20242.053 1
20242.728 0
20243.404 0
20244.080 0
20244.756 0
20245.431 1
20246.107 0
20246.783 0
20247.459 1
20248.135 1
20248.810 0
20249.486 0
20250.162 0
20250.838 1
20251.514 0
20252.190 0
20252.866 0
20253.541 0
20254.217 0
20254.893 0
20255.569 1
20256.245 0
20256.921 0
20257.597 0
20258.273 0
20258.949 2
20259.625 0
20260.301 0
20260.977 1
20261.653 1
20262.329 1
20263.005 2
20263.681 1
20264.357 2
20265.033 0
20265.710 0
20266.386 0
20267.062 0
20267.738 1
20268.414 1
20269.090 0
20269.766 1
20270.443 0
20271.119 1
20271.795 0
20272.471 0
20273.147 0
20273.824 0
20274.500 1
20275.176 1
20275.852 1
20276.529 11
20277.205 13
20277.881 7
20278.558 5
20279.234 1
20279.910 1
20280.587 0
20281.263 0
20281.939 0
20282.616 0
20283.292 1
20283.968 0
20284.645 0
20285.321 0
20285.998 0
20286.674 0
20287.351 1
20288.027 0
20288.704 1
20289.380 0
20290.057 0
20290.733 0
20291.410 0
20292.086 0
20292.763 0
20293.439 0
20294.116 0
20294.792 0
20295.469 0
20296.146 0
20296.822 0
20297.499 0
20298.176 0
20298.852 1
20299.529 0
20300.206 0
20300.882 2
20301.559 12
20302.236 7
20302.912 5
20303.589 1
20304.266 0
20304.943 0
20305.619 1
20306.296 0
20306.973 0
20307.650 0
20308.326 0
20309.003 0
20309.680 0
20310.357 0
20311.034 0
20311.711 0
20312.388 0
20313.064 0
20313.741 0
20314.418 0
20315.095 0
20315.772 0
20316.449 0
20317.126 0
20317.803 0
20318.480 0
20319.157 0
20319.834 0
20320.511 0
20321.188 0
20321.865 0
20322.542 0
20323.219 2
20323.896 2
20324.573 0
20325.250 1
20325.927 0
20326.605 0
20327.282 1
20327.959 2
20328.636 0
20329.313 0
20329.990 0
20330.668 0
20331.345 0
20332.022 0
20332.699 0
20333.376 0
20334.054 0
20334.731 6
20335.408 10
20336.085 5
20336.763 3
20337.440 0
20338.117 0
20338.795 1
20339.472 0
20340.149 1
20340.827 0
20341.504 0
20342.181 1
20342.859 0
20343.536 0
20344.214 0
20344.891 0
20345.568 0
20346.246 0
20346.923 0
20347.601 2
20348.278 1
20348.956 0
20349.633 1
20350.311 0
20350.988 0
20351.666 0
20352.343 0
20353.021 0
20353.698 1
20354.376 1
20355.054 2
20355.731 1
20356.409 0
20357.086 0
20357.764 0
20358.442 0
20359.119 0
20359.797 0
20360.475 0
20361.152 0
20361.830 0
20362.508 0
20363.186 2
20363.863 1
20364.541 0
20365.219 0
20365.897 0
20366.574 0
20367.252 0
20367.930 1
20368.608 0
20369.286 0
20369.963 0
20370.641 0
20371.319 0
20371.997 0
20372.675 0
20373.353 0
20374.031 0
20374.709 0
20375.386 1
20376.064 2
20376.742 0
20377.420 0
20378.098 0
20378.776 0
20379.454 0
20380.132 0
20380.810 2
20381.488 1
20382.166 0
20382.844 0
20383.522 0
20384.201 0
20384.879 0
20385.557 0
20386.235 0
20386.913 0
20387.591 0
20388.269 0
20388.947 0
20389.626 0
20390.304 1
20390.982 0
20391.660 0
20392.338 0
20393.016 0
20393.695 0
20394.373 0
20395.051 0
20395.729 0
20396.408 0
20397.086 1
20397.764 1
20398.443 0
20399.121 0
20399.799 0
20400.478 0
20401.156 2
20401.834 1
20402.513 0
20403.191 0
20403.870 0
20404.548 0
20405.226 0
20405.905 0
20406.583 0
20407.262 8
20407.940 8
20408.619 4
20409.297 2
20409.976 0
20410.654 0
20411.333 1
20412.011 1
20412.690 0
20413.368 0
20414.047 2
20414.725 2
20415.404 0
20416.083 0
20416.761 0
20417.440 0
20418.119 1
20418.797 0
20419.476 0
20420.155 0
20420.833 7
20421.512 5
20422.191 2
20422.869 2
20423.548 0
20424.227 1
20424.906 0
20425.584 0
20426.263 0
20426.942 1
20427.621 0
20428.299 0
20428.978 0
20429.657 0
20430.336 0
20431.015 0
20431.694 0
20432.373 0
20433.051 0
20433.730 0
20434.409 2
20435.088 0
20435.767 0
20436.446 0
20437.125 0
20437.804 7
20438.483 5
20439.162 2
20439.841 2
20440.520 1
20441.199 0
20441.878 0
20442.557 2
20443.236 0
20443.915 0
20444.594 0
20445.273 1
20445.952 0
20446.631 1
20447.311 0
20447.990 0
20448.669 1
20449.348 1
20450.027 0
20450.706 0
20451.386 0
20452.065 1
20452.744 0
20453.423 0
20454.102 1
20454.782 0
20455.461 0
20456.140 0
20456.819 0
20457.499 0
20458.178 0
20458.857 0
20459.537 0
20460.216 0
20460.895 0
20461.575 0
20462.254 0
20462.934 2
20463.613 0
20464.292 0
20464.972 0
20465.651 0
20466.331 1
20467.010 0
20467.689 0
20468.369 0
20469.048 1
20469.728 0
20470.407 1
20471.087 0
20471.766 0
20472.446 0
20473.126 0
20473.805 0
20474.485 0
20475.164 0
20475.844 0
20476.524 0
20477.203 0
20477.883 0
20478.562 0
20479.242 0
20479.922 0
20480.601 1
20481.281 2
20481.961 1
20482.640 0
20483.320 1
20484.000 0
20484.680 0
20485.359 0
20486.039 0
20486.719 0
20487.399 0
20488.079 0
20488.758 0
20489.438 0
20490.118 0
20490.798 0
20491.478 0
20492.158 0
20492.837 0
20493.517 0
20494.197 0
20494.877 0
20495.557 1
20496.237 0
20496.917 0
20497.597 0
20498.277 0
20498.957 0
20499.637 0
20500.317 0
20500.997 0
20501.677 0
20502.357 0
20503.037 0
20503.717 0
20504.397 0
20505.077 0
20505.757 0
20506.437 3
20507.117 1
20507.798 0
20508.478 0
20509.158 0
20509.838 0
20510.518 0
20511.198 0
20511.879 0
20512.559 0
20513.239 0
20513.919 0
20514.599 0
20515.280 0
20515.960 0
20516.640 0
20517.321 0
20518.001 0
20518.681 0
20519.361 0
20520.042 0
20520.722 0
20521.402 0
20522.083 0
20522.763 0
20523.444 0
20524.124 0
20524.804 0
20525.485 0
20526.165 0
20526.846 0
20527.526 3
20528.207 1
20528.887 0
20529.568 0
20530.248 0
20530.929 0
20531.609 0
20532.290 0
20532.970 0
20533.651 0
20534.331 0
20535.012 0
20535.692 1
20536.373 0
20537.054 1
20537.734 1
20538.415 0
20539.096 0
20539.776 0
20540.457 0
20541.138 0
20541.818 0
20542.499 0
20543.180 0
20543.860 1
20544.541 1
20545.222 0
20545.903 1
20546.583 2
20547.264 0
20547.945 0
20548.626 0
20549.307 1
20549.987 0
20550.668 0
20551.349 0
20552.030 0
20552.711 0
20553.392 0
20554.073 0
20554.754 0
20555.434 0
20556.115 0
20556.796 0
20557.477 2
20558.158 9
20558.839 4
20559.520 2
20560.201 0
20560.882 0
20561.563 0
20562.244 1
20562.925 1
20563.606 1
20564.287 1
20564.968 0
20565.650 0
20566.331 0
20567.012 0
20567.693 0
20568.374 2
20569.055 1
20569.736 0
20570.417 0
20571.099 0
20571.780 0
20572.461 0
20573.142 0
20573.823 0
20574.505 2
20575.186 0
20575.867 0
20576.548 1
20577.230 0
20577.911 0
20578.592 0
20579.274 0
20579.955 1
20580.636 0
20581.318 0
20581.999 0
20582.680 0
20583.362 0
20584.043 0
20584.724 0
20585.406 0
20586.087 0
20586.769 0
20587.450 0
20588.132 1
20588.813 0
20589.495 0
20590.176 0
20590.858 0
20591.539 0
20592.221 0
20592.902 0
20593.584 0
20594.265 0
20594.947 0
20595.628 0
20596.310 0
20596.992 0
20597.673 0
20598.355 0
20599.036 2
20599.718 0
20600.400 0
20601.081 0
20601.763 0
20602.445 0
20603.127 0
20603.808 0
20604.490 0
20605.172 0
20605.853 0
20606.535 0
20607.217 0
20607.899 0
20608.581 1
20609.262 0
20609.944 0
20610.626 0
20611.308 0
20611.990 5
20612.672 3
20613.353 1
20614.035 2
20614.717 14
20615.399 10
20616.081 5
20616.763 2
20617.445 1
20618.127 0
20618.809 0
20619.491 1
20620.173 2
20620.855 0
20621.537 0
20622.219 1
20622.901 1
20623.583 0
20624.265 0
20624.947 0
20625.629 0
20626.311 0
20626.993 0
20627.675 0
20628.358 0
20629.040 0
20629.722 0
20630.404 0
20631.086 0
20631.768 1
20632.451 0
20633.133 0
20633.815 0
20634.497 0
20635.179 0
20635.862 0
20636.544 0
20637.226 0
20637.908 0
20638.591 0
20639.273 1
20639.955 0
20640.638 0
20641.320 0
20642.002 1
20642.685 0
20643.367 0
20644.049 0
20644.732 0
20645.414 0
20646.097 0
20646.779 0
20647.462 0
20648.144 0
20648.826 0
20649.509 0
20650.191 0
20650.874 0
20651.556 0
20652.239 0
20652.921 1
20653.604 0
20654.287 0
20654.969 0
20655.652 0
20656.334 0
20657.017 1
20657.699 0
20658.382 0
20659.065 0
20659.747 0
20660.430 0
20661.113 0
20661.795 0
20662.478 0
20663.161 0
20663.843 0
20664.526 0
20665.209 1
20665.892 0
20666.574 0
20667.257 0
20667.940 0
20668.623 0
20669.306 0
20669.988 0
20670.671 0
20671.354 0
20672.037 0
20672.720 2
20673.403 1
20674.085 0
20674.768 0
20675.451 1
20676.134 0
20676.817 0
20677.500 0
20678.183 0
20678.866 0
20679.549 0
20680.232 0
20680.915 0
20681.598 0
20682.281 1
20682.964 1
20683.647 0
20684.330 0
20685.013 0
20685.696 1
20686.379 0
20687.062 0
20687.745 0
20688.428 0
20689.112 0
20689.795 0
20690.478 0
20691.161 1
20691.844 0
20692.527 0
20693.211 0
20693.894 0
20694.577 2
20695.260 1
20695.943 1
20696.627 0
20697.310 0
20697.993 0
20698.677 0
20699.360 4
20700.043 4
20700.726 1
20701.410 0
20702.093 0
20702.777 0
20703.460 0
20704.143 0
20704.827 0
20705.510 1
20706.193 1
20706.877 0
20707.560 0
20708.244 0
20708.927 0
20709.611 1
20710.294 0
20710.978 0
20711.661 1
20712.345 0
20713.028 0
20713.712 0
20714.395 0
20715.079 0
20715.762 0
20716.446 2
20717.129 11
20717.813 6
20718.497 5
20719.180 2
20719.864 0
20720.548 0
20721.231 0
20721.915 1
20722.599 0
20723.282 0
20723.966 0
20724.650 0
20725.333 0
20726.017 0
20726.701 0
20727.385 0
20728.068 1
20728.752 0
20729.436 0
20730.120 0
20730.804 1
20731.487 3
20732.171 0
20732.855 0
20733.539 0
20734.223 0
20734.907 0
20735.591 0
20736.275 0
20736.958 1
20737.642 1
20738.326 0
20739.010 1
20739.694 0
20740.378 0
20741.062 1
20741.746 2
20742.430 0
20743.114 0
20743.798 0
20744.482 0
20745.166 0
20745.850 0
20746.534 0
20747.219 1
20747.903 0
20748.587 0
20749.271 0
20749.955 2
20750.639 1
20751.323 0
20752.007 0
20752.692 0
20753.376 0
20754.060 2
20754.744 1
20755.428 0
20756.113 0
20756.797 0
20757.481 0
20758.165 0
20758.850 0
20759.534 0
20760.218 0
20760.903 0
20761.587 0
20762.271 0
20762.956 0
20763.640 0
20764.324 0
20765.009 1
20765.693 2
20766.378 1
20767.062 0
20767.746 0
20768.431 0
20769.115 0
20769.800 0
20770.484 1
20771.169 0
20771.853 10
20772.538 7
20773.222 3
20773.907 1
20774.591 0
20775.276 0
20775.960 0
20776.645 0
20777.329 0
20778.014 0
20778.699 0
20779.383 0
20780.068 0
20780.753 2
20781.437 1
20782.122 0
20782.807 0
20783.491 0
20784.176 1
20784.861 0
20785.545 0
20786.230 0
20786.915 0
20787.600 1
20788.284 1
20788.969 0
20789.654 0
20790.339 0
20791.023 0
20791.708 0
20792.393 0
20793.078 0
20793.763 0
20794.448 0
20795.133 0
20795.817 0
20796.502 0
20797.187 0
20797.872 0
20798.557 0
20799.242 0
20799.927 0
20800.612 1
20801.297 1
20801.982 0
20802.667 1
20803.352 0
20804.037 0
20804.722 0
20805.407 0
20806.092 0
20806.777 0
20807.462 0
20808.147 3
20808.832 0
20809.518 0
20810.203 0
20810.888 1
20811.573 0
20812.258 0
20812.943 0
20813.628 0
20814.314 0
20814.999 0
20815.684 0
20816.369 0
20817.054 0
20817.740 0
20818.425 0
20819.110 0
20819.796 0
20820.481 0
20821.166 4
20821.851 1
20822.537 0
20823.222 0
20823.907 0
20824.593 0
20825.278 0
20825.964 0
20826.649 0
20827.334 0
20828.020 0
20828.705 1
20829.391 0
20830.076 1
20830.762 0
20831.447 0
20832.133 0
20832.818 0
20833.504 1
20834.189 0
20834.875 0
20835.560 4
20836.246 2
20836.931 0
20837.617 0
20838.302 0
20838.988 0
20839.674 1
20840.359 0
20841.045 0
20841.730 0
20842.416 0
20843.102 0
20843.787 0
20844.473 0
20845.159 0
20845.845 0
20846.530 0
20847.216 0
20847.902 0
20848.588 0
20849.273 0
20849.959 0
20850.645 0
20851.331 0
20852.016 0
20852.702 0
20853.388 1
20854.074 0
20854.760 0
20855.446 0
20856.132 0
20856.817 0
20857.503 0
20858.189 1
20858.875 0
20859.561 0
20860.247 1
20860.933 0
20861.619 0
20862.305 3
20862.991 1
20863.677 0
20864.363 0
20865.049 3
20865.735 1
20866.421 1
20867.107 0
20867.793 0
20868.479 0
20869.165 1
20869.851 1
20870.538 0
20871.224 0
20871.910 0
20872.596 0
20873.282 0
20873.968 0
20874.655 0
20875.341 0
20876.027 4
20876.713 2
20877.399 0
20878.086 0
20878.772 0
20879.458 0
20880.144 0
20880.831 0
20881.517 0
20882.203 0
20882.890 0
20883.576 0
20884.262 0
20884.949 0
20885.635 0
20886.321 0
20887.008 0
20887.694 0
20888.381 0
20889.067 0
20889.753 0
20890.440 2
20891.126 0
20891.813 0
20892.499 0
20893.186 1
20893.872 0
20894.559 0
20895.245 0
20895.932 0
20896.618 0
20897.305 0
20897.991 0
20898.678 0
20899.365 0
20900.051 0
20900.738 1
20901.424 1
20902.111 1
20902.798 0
20903.484 0
20904.171 0
20904.858 0
20905.544 1
20906.231 0
20906.918 0
20907.605 0
20908.291 0
20908.978 0
20909.665 1
20910.352 0
20911.038 0
20911.725 0
20912.412 1
20913.099 0
20913.786 2
20914.472 0
20915.159 0
20915.846 0
20916.533 0
20917.220 0
20917.907 3
20918.594 1
20919.281 0
20919.968 0
20920.654 0
20921.341 0
20922.028 0
20922.715 0
20923.402 0
20924.089 1
20924.776 1
20925.463 0
20926.150 0
20926.837 0
20927.524 1
20928.212 1
20928.899 1
20929.586 0
20930.273 0
20930.960 1
20931.647 0
20932.334 1
20933.021 1
20933.708 0
20934.396 0
20935.083 0
20935.770 0
20936.457 1
20937.144 3
20937.832 0
20938.519 0
20939.206 0
20939.893 2
20940.581 6
20941.268 6
20941.955 3
20942.642 2
20943.330 0
20944.017 0
20944.704 0
20945.392 4
20946.079 1
20946.767 0
20947.454 0
20948.141 0
20948.829 0
20949.516 0
20950.204 0
20950.891 0
20951.578 0
20952.266 0
20952.953 1
20953.641 0
20954.328 0
20955.016 0
20955.703 0
20956.391 1
20957.078 1
20957.766 0
20958.453 0
20959.141 0
20959.829 0
20960.516 0
20961.204 0
20961.891 0
20962.579 0
20963.267 0
20963.954 2
20964.642 0
20965.330 0
20966.017 0
20966.705 0
20967.393 0
20968.080 0
20968.768 0
20969.456 0
20970.144 1
20970.831 0
20971.519 2
20972.207 2
20972.895 0
20973.583 0
20974.270 0
20974.958 1
20975.646 0
20976.334 0
20977.022 0
20977.710 0
20978.398 0
20979.086 2
20979.773 2
20980.461 0
20981.149 0
20981.837 0
20982.525 0
20983.213 0
20983.901 0
20984.589 0
20985.277 3
20985.965 0
20986.653 0
20987.341 0
20988.029 0
20988.717 0
20989.405 0
20990.093 0
20990.781 0
20991.470 0
20992.158 0
20992.846 0
20993.534 0
20994.222 2
20994.910 4
20995.598 2
20996.287 0
20996.975 0
20997.663 0
20998.351 0
20999.039 1
20999.728 0
21000.416 0
21001.104 0
21001.792 0
21002.481 0
21003.169 2
21003.857 1
21004.546 0
21005.234 0
21005.922 0
21006.611 0
21007.299 0
21007.987 0
21008.676 2
21009.364 0
21010.053 0
21010.741 3
21011.429 4
21012.118 2
21012.806 1
21013.495 0
21014.183 0
21014.872 1
21015.560 0
21016.249 0
21016.937 0
21017.626 0
21018.314 0
21019.003 0
21019.691 0
21020.380 1
21021.069 0
21021.757 0
21022.446 0
21023.134 0
21023.823 0
21024.512 0
21025.200 0
21025.889 1
21026.578 0
21027.266 0
21027.955 0
21028.644 0
21029.332 0
21030.021 0
21030.710 1
21031.399 0
21032.087 0
21032.776 0
21033.465 0
21034.154 0
21034.843 1
21035.531 1
21036.220 0
21036.909 0
21037.598 0
21038.287 0
21038.976 2
21039.665 0
21040.354 0
21041.042 0
21041.731 0
21042.420 1
21043.109 0
21043.798 0
21044.487 2
21045.176 0
21045.865 0
21046.554 5
21047.243 1
21047.932 0
21048.621 1
21049.310 0
21049.999 3
21050.688 1
21051.378 0
21052.067 0
21052.756 0
21053.445 0
21054.134 0
21054.823 0
21055.512 1
21056.201 0
21056.891 0
21057.580 0
21058.269 1
21058.958 0
21059.647 1
21060.337 0
21061.026 0
21061.715 0
21062.404 0
21063.094 0
21063.783 1
21064.472 0
21065.162 0
21065.851 0
21066.540 0
21067.230 0
21067.919 0
21068.608 0
21069.298 0
21069.987 0
21070.676 0
21071.366 1
21072.055 1
21072.745 0
21073.434 1
21074.124 0
21074.813 0
21075.502 0
21076.192 1
21076.881 0
21077.571 0
21078.261 1
21078.950 0
21079.640 0
21080.329 1
21081.019 1
21081.708 0
21082.398 0
21083.087 0
21083.777 0
21084.467 0
21085.156 0
21085.846 0
21086.536 0
21087.225 0
21087.915 1
21088.605 0
21089.294 0
21089.984 0
21090.674 0
21091.364 0
21092.053 2
21092.743 1
21093.433 1
21094.123 5
21094.812 2
21095.502 0
21096.192 0
21096.882 0
21097.572 0
21098.262 0
21098.951 0
21099.641 0
21100.331 0
21101.021 0
21101.711 0
21102.401 0
21103.091 0
21103.781 0
21104.471 0
21105.161 1
21105.851 0
21106.541 4
21107.231 3
21107.921 3
21108.611 2
21109.301 0
21109.991 0
21110.681 0
21111.371 0
21112.061 0
21112.751 1
21113.441 0
21114.131 1
21114.821 0
21115.511 1
21116.202 0
21116.892 0
21117.582 0
21118.272 0
21118.962 0
21119.652 0
21120.343 1
21121.033 0
21121.723 0
21122.413 1
21123.104 0
21123.794 0
21124.484 0
21125.174 1
21125.865 0
21126.555 0
21127.245 0
21127.936 0
21128.626 0
21129.316 1
21130.007 0
21130.697 0
21131.388 0
21132.078 0
21132.768 0
21133.459 0
21134.149 0
21134.840 0
21135.530 0
21136.221 1
21136.911 1
21137.602 0
21138.292 0
21138.983 2
21139.673 1
21140.364 0
21141.054 0
21141.745 0
21142.435 0
21143.126 0
21143.817 0
21144.507 0
21145.198 0
21145.888 0
21146.579 0
21147.270 0
21147.960 1
21148.651 0
21149.342 0
21150.032 0
21150.723 0
21151.414 0
21152.105 0
21152.795 0
21153.486 0
21154.177 0
21154.868 2
21155.558 1
21156.249 0
21156.940 2
21157.631 1
21158.322 0
21159.012 0
21159.703 1
21160.394 1
21161.085 0
21161.776 0
21162.467 0
21163.158 0
21163.849 0
21164.540 0
21165.230 1
21165.921 0
21166.612 0
21167.303 0
21167.994 0
21168.685 5
21169.376 10
21170.067 7
21170.758 1
21171.449 0
21172.141 0
21172.832 0
21173.523 1
21174.214 1
21174.905 5
21175.596 2
21176.287 0
21176.978 0
21177.669 0
21178.361 0
21179.052 0
21179.743 0
21180.434 0
21181.125 1
21181.817 1
21182.508 1
21183.199 2
21183.890 0
21184.581 0
21185.273 2
21185.964 1
21186.655 0
21187.347 0
21188.038 0
21188.729 0
21189.421 0
21190.112 0
21190.803 0
21191.495 0
21192.186 1
21192.877 0
21193.569 0
21194.260 0
21194.952 0
21195.643 0
21196.335 0
21197.026 0
21197.718 0
21198.409 0
21199.101 1
21199.792 0
21200.484 0
21201.175 0
21201.867 0
21202.558 0
21203.250 0
21203.941 0
21204.633 0
21205.324 1
21206.016 0
21206.708 0
21207.399 0
21208.091 0
21208.783 0
21209.474 0
21210.166 1
21210.858 0
21211.549 2
21212.241 1
21212.933 0
21213.625 0
21214.316 0
21215.008 0
21215.700 0
21216.392 0
21217.083 0
21217.775 0
21218.467 0
21219.159 0
21219.851 0
21220.542 1
21221.234 0
21221.926 0
21222.618 0
21223.310 0
21224.002 0
21224.694 0
21225.386 0
21226.078 0
21226.770 0
21227.462 0
21228.154 0
21228.846 0
21229.538 0
21230.230 0
21230.922 3
21231.614 1
21232.306 0
21232.998 0
21233.690 1
21234.382 0
21235.074 3
21235.766 1
21236.458 0
21237.150 0
21237.842 0
21238.534 0
21239.227 0
21239.919 0
21240.611 0
21241.303 5
21241.995 2
21242.687 1
21243.380 0
21244.072 0
21244.764 0
21245.456 0
21246.149 0
21246.841 0
21247.533 3
21248.226 1
21248.918 0
21249.610 0
21250.303 1
21250.995 0
21251.687 0
21252.380 1
21253.072 1
21253.764 0
21254.457 0
21255.149 0
21255.842 0
21256.534 1
21257.226 0
21257.919 2
21258.611 2
21259.304 13
21259.996 8
21260.689 2
21261.381 0
21262.074 0
21262.766 0
21263.459 0
21264.151 0
21264.844 0
21265.537 0
21266.229 0
21266.922 0
21267.614 0
21268.307 1
21269.000 0
21269.692 0
21270.385 0
21271.078 0
21271.770 0
21272.463 0
21273.156 0
21273.848 0
21274.541 0
21275.234 1
21275.927 0
21276.619 1
21277.312 0
21278.005 0
21278.698 0
21279.391 0
21280.083 0
21280.776 0
21281.469 0
21282.162 0
21282.855 4
21283.548 5
21284.241 1
21284.933 0
21285.626 1
21286.319 0
21287.012 0
21287.705 1
21288.398 0
21289.091 0
21289.784 0
21290.477 0
21291.170 2
21291.863 0
21292.556 0
21293.249 0
21293.942 0
21294.635 0
21295.328 0
21296.021 0
21296.714 0
21297.407 0
21298.101 0
21298.794 0
21299.487 0
21300.180 0
21300.873 0
21301.566 0
21302.259 0
21302.953 0
21303.646 1
21304.339 0
21305.032 0
21305.725 0
21306.419 0
21307.112 1
21307.805 0
21308.499 0
21309.192 1
21309.885 0
21310.578 0
21311.272 0
21311.965 0
21312.658 0
21313.352 0
21314.045 1
21314.739 0
21315.432 0
21316.125 0
21316.819 0
21317.512 0
21318.206 0
21318.899 0
21319.593 3
21320.286 0
21320.979 0
21321.673 0
21322.366 1
21323.060 1
21323.754 0
21324.447 0
21325.141 1
21325.834 0
21326.528 3
21327.221 0
21327.915 0
21328.609 0
21329.302 1
21329.996 0
21330.689 0
21331.383 0
21332.077 0
21332.770 0
21333.464 0
21334.158 0
21334.851 0
21335.545 0
21336.239 2
21336.933 0
21337.626 0
21338.320 0
21339.014 0
21339.708 1
21340.402 1
21341.095 0
21341.789 0
21342.483 0
21343.177 1
21343.871 1
21344.565 0
21345.258 0
21345.952 0
21346.646 1
21347.340 0
21348.034 0
21348.728 0
21349.422 0
21350.116 0
21350.810 0
21351.504 0
21352.198 0
21352.892 0
21353.586 0
21354.280 0
21354.974 0
21355.668 0
21356.362 0
21357.056 0
21357.750 0
21358.444 0
21359.138 0
21359.832 0
21360.527 0
21361.221 7
21361.915 2
21362.609 1
21363.303 1
21363.997 0
21364.692 0
21365.386 0
21366.080 0
21366.774 0
21367.468 0
21368.163 0
21368.857 0
21369.551 0
21370.245 1
21370.940 2
21371.634 0
21372.328 0
21373.023 0
21373.717 0
21374.411 0
21375.106 0
21375.800 0
21376.495 0
21377.189 0
21377.883 0
21378.578 0
21379.272 0
21379.967 0
21380.661 0
21381.356 0
21382.050 0
21382.744 0
21383.439 0
21384.133 0
21384.828 0
21385.523 0
21386.217 0
21386.912 0
21387.606 1
21388.301 2
21388.995 0
21389.690 0
21390.385 0
21391.079 0
21391.774 0
21392.468 1
21393.163 1
21393.858 0
21394.552 1
21395.247 2
21395.942 0
21396.637 0
21397.331 0
21398.026 0
21398.721 0
21399.415 1
21400.110 2
21400.805 10
21401.500 9
21402.195 5
21402.889 3
21403.584 1
21404.279 1
21404.974 0
21405.669 0
21406.364 0
21407.059 0
21407.753 0
21408.448 0
21409.143 0
21409.838 0
21410.533 1
21411.228 0
21411.923 0
21412.618 0
21413.313 1
21414.008 0
21414.703 0
21415.398 1
21416.093 0
21416.788 0
21417.483 0
21418.178 0
21418.873 0
21419.568 0
21420.263 0
21420.958 0
21421.654 0
21422.349 2
21423.044 0
21423.739 0
21424.434 0
21425.129 0
21425.825 0
21426.520 0
21427.215 0
21427.910 0
21428.605 0
21429.301 0
21429.996 0
21430.691 0
21431.386 0
21432.082 0
21432.777 0
21433.472 1
21434.168 2
21434.863 1
21435.558 0
21436.254 0
21436.949 5
21437.644 2
21438.340 0
21439.035 0
21439.731 1
21440.426 0
21441.121 0
21441.817 1
21442.512 1
21443.208 0
21443.903 0
21444.599 0
21445.294 0
21445.990 0
21446.685 0
21447.381 0
21448.076 0
21448.772 0
21449.468 0
21450.163 0
21450.859 0
21451.554 0
21452.250 3
21452.946 1
21453.641 0
21454.337 1
21455.032 0
21455.728 0
21456.424 3
21457.120 3
21457.815 0
21458.511 0
21459.207 0
21459.902 1
21460.598 1
21461.294 0
21461.990 1
21462.685 0
21463.381 0
21464.077 0
21464.773 0
21465.469 0
21466.165 11
21466.860 9
21467.556 5
21468.252 4
21468.948 1
21469.644 0
21470.340 0
21471.036 0
21471.732 0
21472.428 0
21473.124 0
21473.820 0
21474.515 0
21475.211 2
21475.907 0
21476.603 0
21477.299 1
21477.996 2
21478.692 0
21479.388 0
21480.084 0
21480.780 1
21481.476 0
21482.172 0
21482.868 0
21483.564 0
21484.260 0
21484.956 0
21485.653 0
21486.349 0
21487.045 0
21487.741 2
21488.437 0
21489.134 0
21489.830 0
21490.526 0
21491.222 0
21491.918 0
21492.615 0
21493.311 0
21494.007 3
21494.704 3
21495.400 1
21496.096 0
21496.793 0
21497.489 1
21498.185 1
21498.882 0
21499.578 0
21500.274 0
21500.971 0
21501.667 0
21502.364 2
21503.060 0
21503.757 1
21504.453 1
21505.149 0
21505.846 1
21506.542 1
21507.239 0
21507.935 0
21508.632 0
21509.329 0
21510.025 4
21510.722 4
21511.418 1
21512.115 0
21512.811 0
21513.508 0
21514.205 0
21514.901 0
21515.598 0
21516.295 0
21516.991 0
21517.688 1
21518.385 0
21519.081 0
21519.778 0
21520.475 1
21521.171 0
21521.868 0
21522.565 1
21523.262 0
21523.958 0
21524.655 0
21525.352 0
21526.049 0
21526.746 3
21527.442 6
21528.139 1
21528.836 0
21529.533 0
21530.230 0
21530.927 0
21531.624 0
21532.321 0
21533.018 1
21533.714 0
21534.411 0
21535.108 3
21535.805 1
21536.502 0
21537.199 0
21537.896 0
21538.593 0
21539.290 0
21539.987 0
21540.684 0
21541.381 0
21542.079 0
21542.776 0
21543.473 0
21544.170 0
21544.867 0
21545.564 0
21546.261 0
21546.958 0
21547.656 0
21548.353 1
21549.050 1
21549.747 1
21550.444 0
21551.141 0
21551.839 2
21552.536 2
21553.233 1
21553.930 0
21554.628 0
21555.325 0
21556.022 0
21556.720 0
21557.417 0
21558.114 0
21558.812 0
21559.509 0
21560.206 8
21560.904 6
21561.601 0
21562.298 1
21562.996 0
21563.693 0
21564.391 0
21565.088 0
21565.786 0
21566.483 0
21567.181 0
21567.878 0
21568.576 0
21569.273 0
21569.971 0
21570.668 0
21571.366 0
21572.063 1
21572.761 0
21573.458 0
21574.156 1
21574.853 0
21575.551 0
21576.249 0
21576.946 1
21577.644 0
21578.342 0
21579.039 1
21579.737 0
21580.435 0
21581.132 0
21581.830 1
21582.528 0
21583.226 0
21583.923 0
21584.621 0
21585.319 0
21586.017 0
21586.714 0
21587.412 0
21588.110 0
21588.808 0
21589.506 0
21590.203 0
21590.901 0
21591.599 0
21592.297 0
21592.995 0
21593.693 0
21594.391 0
21595.089 0
21595.787 2
21596.485 1
21597.183 1
21597.881 0
21598.579 0
21599.277 0
21599.975 1
21600.673 0
21601.371 0
21602.069 0
21602.767 0
21603.465 0
21604.163 1
21604.861 0
21605.559 0
21606.257 0
21606.955 1
21607.653 0
21608.351 0
21609.050 0
21609.748 0
21610.446 0
21611.144 0
21611.842 0
21612.541 0
21613.239 0
21613.937 0
21614.635 4
21615.333 1
21616.032 0
21616.730 0
21617.428 0
21618.127 0
21618.825 0
21619.523 0
21620.222 0
21620.920 0
21621.618 0
21622.317 0
21623.015 0
21623.713 6
21624.412 5
21625.110 2
21625.809 0
21626.507 0
21627.205 0
21627.904 5
21628.602 2
21629.301 0
21629.999 0
21630.698 0
21631.396 0
21632.095 0
21632.793 0
21633.492 0
21634.191 0
21634.889 0
21635.588 0
21636.286 0
21636.985 0
21637.684 0
21638.382 0
21639.081 0
21639.779 0
21640.478 0
21641.177 0
21641.875 0
21642.574 3
21643.273 2
21643.972 0
21644.670 0
21645.369 0
21646.068 0
21646.767 0
21647.465 0
21648.164 1
21648.863 0
21649.562 0
21650.260 0
21650.959 0
21651.658 0
21652.357 0
21653.056 2
21653.755 0
21654.454 0
21655.153 0
21655.851 0
21656.550 0
21657.249 0
21657.948 0
21658.647 0
21659.346 0
21660.045 0
21660.744 0
21661.443 0
21662.142 0
21662.841 0
21663.540 0
21664.239 0
21664.938 1
21665.637 0
21666.336 1
21667.035 4
21667.735 1
21668.434 0
21669.133 0
21669.832 0
21670.531 0
21671.230 2
21671.929 0
21672.629 0
21673.328 0
21674.027 0
21674.726 0
21675.425 0
21676.125 0
21676.824 2
21677.523 1
21678.222 0
21678.922 0
21679.621 0
21680.320 0
21681.020 0
21681.719 0
21682.418 0
21683.118 0
21683.817 0
21684.516 1
21685.216 0
21685.915 0
21686.614 0
21687.314 0
21688.013 0
21688.713 0
21689.412 0
21690.112 0
21690.811 0
21691.511 0
21692.210 0
21692.910 0
21693.609 0
21694.309 0
21695.008 0
21695.708 9
21696.407 13
21697.107 4
21697.806 2
21698.506 2
21699.206 1
21699.905 2
21700.605 0
21701.305 4
21702.004 3
21702.704 1
21703.404 2
21704.103 0
21704.803 0
21705.503 6
21706.202 2
21706.902 1
21707.602 0
21708.302 0
21709.001 0
21709.701 0
21710.401 0
21711.101 0
21711.800 0
21712.500 0
21713.200 0
21713.900 0
21714.600 1
21715.300 1
21716.000 1
21716.699 1
21717.399 0
21718.099 0
21718.799 0
21719.499 2
21720.199 0
21720.899 0
21721.599 0
21722.299 0
21722.999 0
21723.699 0
21724.399 0
21725.099 0
21725.799 0
21726.499 1
21727.199 6
21727.899 2
21728.599 0
21729.299 1
21729.999 0
21730.700 2
21731.400 5
21732.100 13
21732.800 7
21733.500 5
21734.200 1
21734.901 0
21735.601 0
21736.301 0
21737.001 0
21737.701 3
21738.402 2
21739.102 0
21739.802 0
21740.502 0
21741.203 0
21741.903 0
21742.603 0
21743.304 0
21744.004 0
21744.704 5
21745.405 5
21746.105 2
21746.805 1
21747.506 0
21748.206 0
21748.907 1
21749.607 0
21750.307 0
21751.008 0
21751.708 0
21752.409 0
21753.109 1
21753.810 3
21754.510 0
21755.211 0
21755.911 0
21756.612 0
21757.312 0
21758.013 0
21758.713 0
21759.414 0
21760.115 0
21760.815 0
21761.516 0
21762.216 0
21762.917 0
21763.618 0
21764.318 1
21765.019 0
21765.720 0
21766.420 0
21767.121 0
21767.822 0
21768.522 0
21769.223 1
21769.924 0
21770.625 3
21771.325 5
21772.026 1
21772.727 0
21773.428 0
21774.129 0
21774.829 0
21775.530 0
21776.231 1
21776.932 0
21777.633 1
21778.334 3
21779.035 1
21779.736 0
21780.436 0
21781.137 0
21781.838 0
21782.539 0
21783.240 0
21783.941 0
21784.642 0
21785.343 0
21786.044 0
21786.745 0
21787.446 0
21788.147 1
21788.848 0
21789.549 0
21790.250 1
21790.952 0
21791.653 1
21792.354 0
21793.055 1
21793.756 0
21794.457 0
21795.158 0
21795.859 0
21796.561 0
21797.262 0
21797.963 0
21798.664 0
21799.365 2
21800.067 0
21800.768 0
21801.469 0
21802.170 1
21802.872 0
21803.573 0
21804.274 0
21804.976 1
21805.677 0
21806.378 0
21807.080 1
21807.781 0
21808.482 2
21809.184 0
21809.885 0
21810.586 0
21811.288 0
21811.989 0
21812.691 0
21813.392 0
21814.094 0
21814.795 0
21815.497 2
21816.198 1
21816.900 0
21817.601 0
21818.303 0
21819.004 0
21819.706 0
21820.407 0
21821.109 0
21821.810 1
21822.512 0
21823.214 3
21823.915 1
21824.617 1
21825.318 1
21826.020 0
21826.722 0
21827.423 0
21828.125 0
21828.827 0
21829.529 0
21830.230 0
21830.932 0
21831.634 0
21832.335 0
21833.037 0
21833.739 0
21834.441 0
21835.143 1
21835.844 10
21836.546 5
21837.248 0
21837.950 0
21838.652 0
21839.354 0
21840.055 0
21840.757 0
21841.459 0
21842.161 0
21842.863 1
21843.565 0
21844.267 0
21844.969 0
21845.671 0
21846.373 0
21847.075 2
21847.777 0
21848.479 0
21849.181 0
21849.883 0
21850.585 1
21851.287 1
21851.989 0
21852.691 0
21853.393 0
21854.095 0
21854.797 0
21855.500 0
21856.202 0
21856.904 0
21857.606 0
21858.308 0
21859.010 0
21859.712 0
21860.415 0
21861.117 0
21861.819 0
21862.521 0
21863.224 0
21863.926 0
21864.628 0
21865.330 0
21866.033 0
21866.735 0
21867.437 0
21868.140 0
21868.842 0
21869.544 0
21870.247 0
21870.949 0
21871.651 0
21872.354 0
21873.056 0
21873.759 0
21874.461 0
21875.163 0
21875.866 0
21876.568 0
21877.271 0
21877.973 0
21878.676 1
21879.378 0
21880.081 0
21880.783 1
21881.486 0
21882.188 0
21882.891 0
21883.594 0
21884.296 0
21884.999 0
21885.701 0
21886.404 1
21887.107 0
21887.809 0
21888.512 0
21889.215 2
21889.917 0
21890.620 0
21891.323 0
21892.025 0
21892.728 0
21893.431 0
21894.134 0
21894.836 0
21895.539 0
21896.242 0
21896.945 0
21897.647 0
21898.350 1
21899.053 0
21899.756 0
21900.459 0
21901.162 0
21901.864 0
21902.567 1
21903.270 0
21903.973 0
21904.676 0
21905.379 0
21906.082 1
21906.785 0
21907.488 0
21908.191 0
21908.894 1
21909.597 0
21910.300 1
21911.003 0
21911.706 0
21912.409 0
21913.112 3
21913.815 0
21914.518 0
21915.221 1
21915.924 0
21916.627 0
21917.330 0
21918.033 0
21918.737 0
21919.440 0
21920.143 0
21920.846 0
21921.549 0
21922.252 0
21922.956 0
21923.659 0
21924.362 0
21925.065 0
21925.769 0
21926.472 3
21927.175 1
21927.878 0
21928.582 0
21929.285 0
21929.988 0
21930.692 0
21931.395 0
21932.098 0
21932.802 0
21933.505 0
21934.208 0
21934.912 0
21935.615 0
21936.319 0
21937.022 1
21937.726 1
21938.429 0
21939.132 0
21939.836 1
21940.539 0
21941.243 0
21941.946 0
21942.650 0
21943.354 0
21944.057 0
21944.761 0
21945.464 0
21946.168 1
21946.871 2
21947.575 4
21948.279 0
21948.982 0
21949.686 0
21950.389 0
21951.093 0
21951.797 1
21952.500 0
21953.204 0
21953.908 0
21954.612 0
21955.315 0
21956.019 0
21956.723 0
21957.427 0
21958.130 0
21958.834 0
21959.538 0
21960.242 1
21960.945 1
21961.649 0
21962.353 1
21963.057 0
21963.761 1
21964.465 0
21965.169 0
21965.872 0
21966.576 0
21967.280 0
21967.984 1
21968.688 0
21969.392 1
21970.096 0
21970.800 0
21971.504 0
21972.208 2
21972.912 1
21973.616 1
21974.320 0
21975.024 0
21975.728 0
21976.432 0
21977.136 0
21977.840 0
21978.544 2
21979.249 1
21979.953 0
21980.657 0
21981.361 0
21982.065 1
21982.769 11
21983.473 5
21984.178 3
21984.882 0
21985.586 2
21986.290 2
21986.994 3
21987.699 2
21988.403 0
21989.107 0
21989.812 0
21990.516 0
21991.220 0
21991.924 0
21992.629 0
21993.333 0
21994.037 0
21994.742 0
21995.446 0
21996.151 0
21996.855 0
21997.559 0
21998.264 0
21998.968 0
21999.673 0
22000.377 0
22001.081 2
22001.786 3
22002.490 0
22003.195 0
22003.899 0
22004.604 0
22005.308 0
22006.013 0
22006.718 0
22007.422 0
22008.127 0
22008.831 0
22009.536 0
22010.240 0
22010.945 0
22011.650 0
22012.354 0
22013.059 0
22013.764 0
22014.468 0
22015.173 1
22015.878 0
22016.582 0
22017.287 0
22017.992 0
22018.697 0
22019.401 0
22020.106 0
22020.811 0
22021.516 0
22022.220 0
22022.925 0
22023.630 0
22024.335 0
22025.040 0
22025.745 0
22026.449 0
22027.154 0
22027.859 0
22028.564 0
22029.269 0
22029.974 0
22030.679 1
22031.384 0
22032.089 0
22032.794 0
22033.499 0
22034.204 0
22034.909 0
22035.614 0
22036.319 0
22037.024 0
22037.729 0
22038.434 0
22039.139 0
22039.844 0
22040.549 3
22041.254 2
22041.959 0
22042.664 0
22043.369 0
22044.075 0
22044.780 2
22045.485 0
22046.190 1
22046.895 0
22047.601 1
22048.306 0
22049.011 0
22049.716 0
22050.421 0
22051.127 2
22051.832 0
22052.537 0
22053.243 3
22053.948 2
22054.653 1
22055.358 0
22056.064 0
22056.769 0
22057.475 0
22058.180 1
22058.885 1
22059.591 0
22060.296 1
22061.001 2
22061.707 0
22062.412 0
22063.118 0
22063.823 0
22064.529 0
22065.234 0
22065.940 1
22066.645 0
22067.351 0
22068.056 0
22068.762 1
22069.467 0
22070.173 0
22070.878 2
22071.584 0
22072.290 0
22072.995 0
22073.701 0
22074.407 0
22075.112 0
22075.818 1
22076.523 0
22077.229 3
22077.935 2
22078.641 1
22079.346 0
22080.052 1
22080.758 0
22081.463 0
22082.169 0
22082.875 2
22083.581 0
22084.287 0
22084.992 0
22085.698 0
22086.404 4
22087.110 1
22087.816 1
22088.521 0
22089.227 0
22089.933 4
22090.639 0
22091.345 0
22092.051 0
22092.757 0
22093.463 0
22094.169 0
22094.875 0
22095.581 1
22096.287 0
22096.993 0
22097.699 0
22098.405 1
22099.111 0
22099.817 1
22100.523 0
22101.229 0
22101.935 1
22102.641 3
22103.347 1
22104.053 1
22104.759 0
22105.465 1
22106.172 1
22106.878 1
22107.584 0
22108.290 1
22108.996 8
22109.702 3
22110.409 1
22111.115 0
22111.821 2
22112.527 1
22113.233 1
22113.940 0
22114.646 0
22115.352 0
22116.059 2
22116.765 0
22117.471 1
22118.178 1
22118.884 1
22119.590 0
22120.297 0
22121.003 0
22121.709 0
22122.416 0
22123.122 2
22123.829 0
22124.535 1
22125.241 0
22125.948 4
22126.654 2
22127.361 0
22128.067 0
22128.774 0
22129.480 0
22130.187 0
22130.893 0
22131.600 0
22132.307 0
22133.013 1
22133.720 2
22134.426 0
22135.133 3
22135.839 1
22136.546 0
22137.253 0
22137.959 0
22138.666 1
22139.373 0
22140.079 0
22140.786 2
22141.493 0
22142.199 1
22142.906 0
22143.613 1
22144.320 0
22145.026 0
22145.733 1
22146.440 0
22147.147 0
22147.854 0
22148.560 0
22149.267 0
22149.974 0
22150.681 0
22151.388 0
22152.095 0
22152.801 0
22153.508 1
22154.215 0
22154.922 2
22155.629 0
22156.336 0
22157.043 0
22157.750 0
22158.457 1
22159.164 0
22159.871 0
22160.578 0
22161.285 0
22161.992 1
22162.699 0
22163.406 0
22164.113 0
22164.820 0
22165.527 0
22166.234 0
22166.941 0
22167.649 1
22168.356 0
22169.063 0
22169.770 0
22170.477 0
22171.184 0
22171.892 0
22172.599 0
22173.306 2
22174.013 0
22174.720 0
22175.428 0
22176.135 0
22176.842 1
22177.549 0
22178.257 0
22178.964 2
22179.671 1
22180.379 0
22181.086 0
22181.793 1
22182.501 0
22183.208 0
22183.915 0
22184.623 0
22185.330 0
22186.038 1
22186.745 0
22187.453 0
22188.160 0
22188.867 0
22189.575 0
22190.282 0
22190.990 0
22191.697 0
22192.405 0
22193.112 0
22193.820 0
22194.527 0
