# Supplementary material for: LIMPIC: a computational method for the separation of protein MALDI-TOF-MS signals from noise
Source: BMC Bioinformatics. 2007 Mar 26;8:101. doi: 10.1186/1471-2105-8-101 (PMC1847688; doi:10.1186/1471-2105-8-101)
Supplement: Additional File 3 — Compressed archive of 30 text files, containing MALDI-TOF-MS data acquired from human plasma samples. [file 1471-2105-8-101-S3.zip › Plasma/P_21.txt]

4988.302 0
4988.637 0
4988.972 0
4989.308 0
4989.643 0
4989.978 0
4990.314 0
4990.649 0
4990.984 24
4991.320 27
4991.655 19
4991.990 21
4992.326 17
4992.661 30
4992.997 43
4993.332 34
4993.667 21
4994.003 26
4994.338 26
4994.674 22
4995.009 24
4995.345 37
4995.680 28
4996.016 26
4996.351 31
4996.687 26
4997.022 48
4997.358 49
4997.694 29
4998.029 26
4998.365 35
4998.700 37
4999.036 58
4999.372 38
4999.707 55
5000.043 41
5000.379 27
5000.714 27
5001.050 39
5001.386 30
5001.721 23
5002.057 34
5002.393 23
5002.729 37
5003.064 27
5003.400 46
5003.736 39
5004.072 35
5004.408 40
5004.743 43
5005.079 38
5005.415 31
5005.751 29
5006.087 44
5006.423 44
5006.758 28
5007.094 32
5007.430 38
5007.766 38
5008.102 38
5008.438 43
5008.774 37
5009.110 30
5009.446 35
5009.782 28
5010.118 24
5010.454 28
5010.790 33
5011.126 18
5011.462 25
5011.798 22
5012.134 31
5012.470 26
5012.806 29
5013.142 54
5013.478 25
5013.815 17
5014.151 16
5014.487 15
5014.823 18
5015.159 25
5015.495 17
5015.831 18
5016.168 25
5016.504 34
5016.840 23
5017.176 19
5017.513 18
5017.849 11
5018.185 28
5018.521 32
5018.858 30
5019.194 26
5019.530 21
5019.867 15
5020.203 17
5020.539 29
5020.876 17
5021.212 22
5021.548 25
5021.885 39
5022.221 38
5022.558 38
5022.894 30
5023.230 26
5023.567 34
5023.903 41
5024.240 32
5024.576 15
5024.913 21
5025.249 24
5025.586 21
5025.922 35
5026.259 34
5026.595 29
5026.932 41
5027.268 44
5027.605 42
5027.942 23
5028.278 25
5028.615 9
5028.951 15
5029.288 7
5029.625 25
5029.961 23
5030.298 19
5030.635 26
5030.971 23
5031.308 25
5031.645 23
5031.982 15
5032.318 37
5032.655 36
5032.992 27
5033.329 16
5033.665 36
5034.002 31
5034.339 34
5034.676 30
5035.013 31
5035.349 29
5035.686 50
5036.023 42
5036.360 24
5036.697 36
5037.034 32
5037.371 21
5037.708 23
5038.045 18
5038.382 21
5038.718 38
5039.055 31
5039.392 40
5039.729 70
5040.066 82
5040.403 79
5040.740 68
5041.077 64
5041.415 54
5041.752 57
5042.089 89
5042.426 123
5042.763 115
5043.100 135
5043.437 147
5043.774 177
5044.111 148
5044.448 131
5044.786 135
5045.123 100
5045.460 104
5045.797 122
5046.134 128
5046.471 120
5046.809 129
5047.146 94
5047.483 82
5047.820 53
5048.158 48
5048.495 50
5048.832 49
5049.170 51
5049.507 40
5049.844 42
5050.182 49
5050.519 63
5050.856 87
5051.194 81
5051.531 68
5051.868 74
5052.206 70
5052.543 86
5052.881 77
5053.218 61
5053.556 51
5053.893 61
5054.230 63
5054.568 69
5054.905 53
5055.243 61
5055.580 79
5055.918 75
5056.256 106
5056.593 97
5056.931 80
5057.268 80
5057.606 78
5057.943 79
5058.281 90
5058.619 104
5058.956 77
5059.294 58
5059.632 54
5059.969 80
5060.307 102
5060.645 92
5060.982 69
5061.320 71
5061.658 55
5061.995 63
5062.333 53
5062.671 44
5063.009 49
5063.346 35
5063.684 27
5064.022 64
5064.360 60
5064.698 58
5065.035 43
5065.373 36
5065.711 50
5066.049 40
5066.387 44
5066.725 66
5067.063 89
5067.401 80
5067.739 77
5068.076 40
5068.414 36
5068.752 26
5069.090 45
5069.428 49
5069.766 54
5070.104 62
5070.442 68
5070.780 57
5071.118 51
5071.456 38
5071.794 43
5072.133 45
5072.471 53
5072.809 57
5073.147 49
5073.485 44
5073.823 32
5074.161 34
5074.499 27
5074.837 23
5075.176 32
5075.514 34
5075.852 23
5076.190 38
5076.528 37
5076.867 37
5077.205 30
5077.543 48
5077.881 33
5078.220 23
5078.558 26
5078.896 55
5079.235 60
5079.573 41
5079.911 47
5080.250 43
5080.588 25
5080.926 19
5081.265 24
5081.603 27
5081.941 30
5082.280 30
5082.618 29
5082.957 30
5083.295 26
5083.634 29
5083.972 18
5084.310 32
5084.649 36
5084.987 29
5085.326 28
5085.664 26
5086.003 29
5086.342 33
5086.680 28
5087.019 27
5087.357 42
5087.696 44
5088.034 36
5088.373 31
5088.712 19
5089.050 8
5089.389 13
5089.728 11
5090.066 27
5090.405 33
5090.744 35
5091.082 37
5091.421 25
5091.760 19
5092.099 31
5092.437 28
5092.776 46
5093.115 47
5093.454 51
5093.792 44
5094.131 27
5094.470 21
5094.809 37
5095.148 29
5095.486 23
5095.825 28
5096.164 15
5096.503 22
5096.842 33
5097.181 19
5097.520 17
5097.859 15
5098.198 27
5098.537 36
5098.876 42
5099.215 70
5099.553 60
5099.892 49
5100.231 39
5100.571 32
5100.910 41
5101.249 28
5101.588 49
5101.927 61
5102.266 60
5102.605 48
5102.944 44
5103.283 66
5103.622 47
5103.961 46
5104.300 50
5104.640 42
5104.979 49
5105.318 50
5105.657 62
5105.996 69
5106.336 79
5106.675 57
5107.014 60
5107.353 63
5107.692 63
5108.032 83
5108.371 92
5108.710 68
5109.050 55
5109.389 54
5109.728 75
5110.068 83
5110.407 69
5110.746 63
5111.086 58
5111.425 54
5111.764 65
5112.104 68
5112.443 80
5112.783 80
5113.122 111
5113.461 102
5113.801 83
5114.140 74
5114.480 62
5114.819 46
5115.159 48
5115.498 41
5115.838 44
5116.177 74
5116.517 68
5116.857 66
5117.196 62
5117.536 50
5117.875 38
5118.215 47
5118.554 36
5118.894 58
5119.234 45
5119.573 33
5119.913 32
5120.253 50
5120.592 49
5120.932 30
5121.272 26
5121.611 44
5121.951 30
5122.291 41
5122.631 50
5122.970 63
5123.310 62
5123.650 38
5123.990 36
5124.330 40
5124.669 58
5125.009 55
5125.349 54
5125.689 50
5126.029 50
5126.369 45
5126.709 39
5127.048 40
5127.388 24
5127.728 29
5128.068 38
5128.408 37
5128.748 47
5129.088 45
5129.428 34
5129.768 44
5130.108 38
5130.448 31
5130.788 41
5131.128 58
5131.468 52
5131.808 62
5132.148 60
5132.488 43
5132.828 44
5133.169 44
5133.509 39
5133.849 31
5134.189 18
5134.529 35
5134.869 26
5135.209 37
5135.550 40
5135.890 36
5136.230 40
5136.570 48
5136.910 42
5137.251 40
5137.591 28
5137.931 47
5138.271 55
5138.612 36
5138.952 40
5139.292 35
5139.633 34
5139.973 54
5140.313 36
5140.654 26
5140.994 27
5141.334 36
5141.675 31
5142.015 30
5142.355 30
5142.696 19
5143.036 12
5143.377 18
5143.717 18
5144.058 36
5144.398 55
5144.739 29
5145.079 17
5145.420 20
5145.760 22
5146.101 29
5146.441 42
5146.782 44
5147.122 47
5147.463 33
5147.803 29
5148.144 34
5148.485 43
5148.825 44
5149.166 31
5149.506 24
5149.847 30
5150.188 39
5150.528 23
5150.869 20
5151.210 31
5151.551 25
5151.891 36
5152.232 52
5152.573 46
5152.913 40
5153.254 47
5153.595 40
5153.936 37
5154.277 40
5154.617 38
5154.958 37
5155.299 34
5155.640 37
5155.981 59
5156.322 60
5156.663 56
5157.003 46
5157.344 37
5157.685 40
5158.026 48
5158.367 56
5158.708 51
5159.049 51
5159.390 56
5159.731 51
5160.072 39
5160.413 28
5160.754 31
5161.095 32
5161.436 42
5161.777 31
5162.118 33
5162.459 57
5162.800 63
5163.141 58
5163.482 70
5163.824 59
5164.165 36
5164.506 32
5164.847 18
5165.188 42
5165.529 37
5165.870 29
5166.212 24
5166.553 24
5166.894 26
5167.235 43
5167.577 58
5167.918 56
5168.259 40
5168.600 50
5168.942 40
5169.283 36
5169.624 51
5169.965 59
5170.307 53
5170.648 76
5170.990 84
5171.331 72
5171.672 53
5172.014 60
5172.355 63
5172.696 72
5173.038 65
5173.379 64
5173.721 78
5174.062 58
5174.404 47
5174.745 32
5175.087 50
5175.428 57
5175.770 37
5176.111 33
5176.453 33
5176.794 51
5177.136 37
5177.477 24
5177.819 37
5178.160 40
5178.502 25
5178.844 43
5179.185 59
5179.527 52
5179.869 41
5180.210 37
5180.552 35
5180.894 27
5181.235 24
5181.577 38
5181.919 43
5182.260 39
5182.602 30
5182.944 33
5183.286 27
5183.627 33
5183.969 29
5184.311 52
5184.653 41
5184.995 51
5185.336 55
5185.678 32
5186.020 44
5186.362 18
5186.704 22
5187.046 22
5187.388 23
5187.729 35
5188.071 38
5188.413 37
5188.755 32
5189.097 26
5189.439 30
5189.781 26
5190.123 21
5190.465 32
5190.807 24
5191.149 31
5191.491 37
5191.833 22
5192.175 39
5192.517 26
5192.859 35
5193.201 20
5193.544 25
5193.886 31
5194.228 36
5194.570 32
5194.912 51
5195.254 46
5195.596 48
5195.939 54
5196.281 38
5196.623 28
5196.965 31
5197.307 38
5197.650 44
5197.992 43
5198.334 41
5198.676 44
5199.019 52
5199.361 54
5199.703 44
5200.045 43
5200.388 32
5200.730 37
5201.072 45
5201.415 46
5201.757 25
5202.100 25
5202.442 29
5202.784 22
5203.127 28
5203.469 23
5203.812 25
5204.154 29
5204.497 19
5204.839 24
5205.181 40
5205.524 22
5205.866 20
5206.209 24
5206.551 28
5206.894 19
5207.237 25
5207.579 35
5207.922 30
5208.264 41
5208.607 37
5208.949 42
5209.292 35
5209.635 29
5209.977 33
5210.320 25
5210.663 31
5211.005 46
5211.348 32
5211.691 36
5212.033 37
5212.376 31
5212.719 22
5213.062 26
5213.404 27
5213.747 33
5214.090 36
5214.433 33
5214.775 31
5215.118 23
5215.461 38
5215.804 51
5216.147 42
5216.490 37
5216.832 30
5217.175 24
5217.518 31
5217.861 23
5218.204 17
5218.547 18
5218.890 22
5219.233 15
5219.576 22
5219.919 13
5220.262 24
5220.605 27
5220.948 25
5221.291 17
5221.634 24
5221.977 23
5222.320 19
5222.663 15
5223.006 25
5223.349 25
5223.692 14
5224.035 18
5224.378 24
5224.721 18
5225.064 35
5225.408 34
5225.751 34
5226.094 25
5226.437 25
5226.780 33
5227.124 28
5227.467 25
5227.810 29
5228.153 24
5228.496 39
5228.840 22
5229.183 18
5229.526 14
5229.870 14
5230.213 34
5230.556 20
5230.899 16
5231.243 14
5231.586 13
5231.929 31
5232.273 42
5232.616 20
5232.960 23
5233.303 18
5233.646 28
5233.990 49
5234.333 53
5234.677 49
5235.020 46
5235.364 36
5235.707 25
5236.051 15
5236.394 27
5236.738 25
5237.081 22
5237.425 18
5237.768 27
5238.112 34
5238.455 48
5238.799 38
5239.143 29
5239.486 34
5239.830 27
5240.173 18
5240.517 15
5240.861 20
5241.204 27
5241.548 22
5241.892 27
5242.235 28
5242.579 22
5242.923 21
5243.267 28
5243.610 27
5243.954 12
5244.298 14
5244.642 16
5244.985 22
5245.329 21
5245.673 28
5246.017 22
5246.361 24
5246.705 34
5247.048 28
5247.392 23
5247.736 12
5248.080 28
5248.424 23
5248.768 29
5249.112 48
5249.456 51
5249.800 33
5250.144 26
5250.488 27
5250.832 26
5251.175 31
5251.519 32
5251.864 34
5252.208 41
5252.552 60
5252.896 44
5253.240 44
5253.584 31
5253.928 45
5254.272 49
5254.616 46
5254.960 30
5255.304 26
5255.648 42
5255.993 53
5256.337 60
5256.681 41
5257.025 52
5257.369 28
5257.713 38
5258.058 43
5258.402 39
5258.746 49
5259.090 33
5259.435 28
5259.779 51
5260.123 41
5260.467 42
5260.812 46
5261.156 28
5261.500 25
5261.845 26
5262.189 29
5262.533 24
5262.878 23
5263.222 23
5263.567 27
5263.911 33
5264.255 38
5264.600 45
5264.944 33
5265.289 21
5265.633 24
5265.978 27
5266.322 29
5266.667 30
5267.011 35
5267.356 31
5267.700 42
5268.045 43
5268.389 33
5268.734 26
5269.078 27
5269.423 21
5269.768 31
5270.112 26
5270.457 29
5270.802 35
5271.146 29
5271.491 41
5271.835 52
5272.180 35
5272.525 48
5272.870 30
5273.214 24
5273.559 26
5273.904 45
5274.248 43
5274.593 34
5274.938 26
5275.283 28
5275.628 33
5275.972 22
5276.317 25
5276.662 34
5277.007 46
5277.352 37
5277.697 30
5278.041 20
5278.386 22
5278.731 12
5279.076 16
5279.421 25
5279.766 32
5280.111 25
5280.456 19
5280.801 24
5281.146 27
5281.491 23
5281.836 22
5282.181 31
5282.526 43
5282.871 57
5283.216 52
5283.561 44
5283.906 54
5284.251 50
5284.596 36
5284.941 27
5285.286 39
5285.631 38
5285.976 32
5286.322 24
5286.667 49
5287.012 51
5287.357 44
5287.702 42
5288.047 40
5288.393 44
5288.738 68
5289.083 92
5289.428 85
5289.774 74
5290.119 57
5290.464 76
5290.809 119
5291.155 126
5291.500 100
5291.845 92
5292.191 69
5292.536 53
5292.881 39
5293.227 38
5293.572 57
5293.918 76
5294.263 86
5294.608 85
5294.954 54
5295.299 45
5295.645 36
5295.990 42
5296.336 41
5296.681 40
5297.027 37
5297.372 35
5297.718 23
5298.063 40
5298.409 33
5298.754 23
5299.100 27
5299.445 25
5299.791 21
5300.136 28
5300.482 54
5300.828 42
5301.173 32
5301.519 27
5301.865 20
5302.210 10
5302.556 15
5302.902 16
5303.247 22
5303.593 19
5303.939 17
5304.284 19
5304.630 24
5304.976 9
5305.322 20
5305.667 44
5306.013 59
5306.359 58
5306.705 41
5307.051 30
5307.396 33
5307.742 32
5308.088 30
5308.434 29
5308.780 34
5309.126 51
5309.472 48
5309.818 46
5310.163 49
5310.509 43
5310.855 25
5311.201 15
5311.547 37
5311.893 47
5312.239 43
5312.585 38
5312.931 35
5313.277 23
5313.623 28
5313.969 36
5314.315 40
5314.661 25
5315.008 27
5315.354 23
5315.700 27
5316.046 23
5316.392 27
5316.738 28
5317.084 28
5317.430 30
5317.777 24
5318.123 17
5318.469 22
5318.815 16
5319.161 20
5319.508 38
5319.854 28
5320.200 17
5320.546 23
5320.893 23
5321.239 13
5321.585 20
5321.931 39
5322.278 34
5322.624 19
5322.970 20
5323.317 24
5323.663 18
5324.009 24
5324.356 29
5324.702 20
5325.049 25
5325.395 33
5325.741 38
5326.088 35
5326.434 40
5326.781 33
5327.127 23
5327.474 40
5327.820 51
5328.167 43
5328.513 38
5328.860 44
5329.206 28
5329.553 48
5329.899 38
5330.246 26
5330.593 24
5330.939 28
5331.286 35
5331.632 30
5331.979 28
5332.326 34
5332.672 23
5333.019 37
5333.366 34
5333.712 31
5334.059 18
5334.406 20
5334.752 13
5335.099 18
5335.446 20
5335.793 22
5336.139 29
5336.486 31
5336.833 27
5337.180 14
5337.527 22
5337.873 29
5338.220 19
5338.567 8
5338.914 13
5339.261 11
5339.608 19
5339.955 24
5340.301 35
5340.648 53
5340.995 36
5341.342 31
5341.689 38
5342.036 41
5342.383 48
5342.730 29
5343.077 23
5343.424 38
5343.771 34
5344.118 37
5344.465 30
5344.812 23
5345.159 35
5345.506 38
5345.853 31
5346.201 26
5346.548 28
5346.895 23
5347.242 33
5347.589 24
5347.936 33
5348.283 35
5348.630 32
5348.978 34
5349.325 41
5349.672 47
5350.019 39
5350.366 31
5350.714 31
5351.061 25
5351.408 18
5351.755 36
5352.103 26
5352.450 18
5352.797 16
5353.145 15
5353.492 13
5353.839 23
5354.187 40
5354.534 36
5354.881 35
5355.229 37
5355.576 34
5355.924 31
5356.271 31
5356.618 36
5356.966 40
5357.313 30
5357.661 31
5358.008 43
5358.356 31
5358.703 38
5359.051 37
5359.398 59
5359.746 61
5360.093 46
5360.441 43
5360.788 46
5361.136 44
5361.484 48
5361.831 59
5362.179 54
5362.526 43
5362.874 53
5363.222 58
5363.569 52
5363.917 46
5364.265 65
5364.612 49
5364.960 37
5365.308 45
5365.656 48
5366.003 31
5366.351 34
5366.699 22
5367.047 31
5367.394 34
5367.742 48
5368.090 30
5368.438 29
5368.786 21
5369.133 33
5369.481 29
5369.829 39
5370.177 21
5370.525 14
5370.873 15
5371.221 24
5371.569 32
5371.917 24
5372.264 22
5372.612 18
5372.960 18
5373.308 16
5373.656 19
5374.004 26
5374.352 36
5374.700 24
5375.048 27
5375.396 24
5375.744 42
5376.092 42
5376.441 33
5376.789 29
5377.137 24
5377.485 20
5377.833 12
5378.181 19
5378.529 16
5378.877 28
5379.226 31
5379.574 25
5379.922 21
5380.270 18
5380.618 11
5380.967 16
5381.315 29
5381.663 18
5382.011 22
5382.360 25
5382.708 16
5383.056 30
5383.404 27
5383.753 22
5384.101 25
5384.449 23
5384.798 15
5385.146 32
5385.494 47
5385.843 36
5386.191 28
5386.540 13
5386.888 10
5387.236 20
5387.585 18
5387.933 35
5388.282 29
5388.630 24
5388.979 25
5389.327 19
5389.676 19
5390.024 18
5390.373 37
5390.721 39
5391.070 32
5391.418 35
5391.767 20
5392.115 23
5392.464 22
5392.813 21
5393.161 19
5393.510 16
5393.859 17
5394.207 14
5394.556 26
5394.905 38
5395.253 41
5395.602 30
5395.951 36
5396.299 38
5396.648 42
5396.997 27
5397.346 39
5397.694 36
5398.043 19
5398.392 31
5398.741 31
5399.089 23
5399.438 21
5399.787 26
5400.136 40
5400.485 43
5400.834 26
5401.182 28
5401.531 37
5401.880 24
5402.229 23
5402.578 33
5402.927 40
5403.276 48
5403.625 29
5403.974 35
5404.323 36
5404.672 30
5405.021 34
5405.370 32
5405.719 22
5406.068 28
5406.417 27
5406.766 28
5407.115 32
5407.464 21
5407.813 18
5408.162 25
5408.511 15
5408.861 15
5409.210 16
5409.559 4
5409.908 11
5410.257 19
5410.606 18
5410.956 15
5411.305 16
5411.654 14
5412.003 28
5412.352 35
5412.702 30
5413.051 39
5413.400 28
5413.749 19
5414.099 24
5414.448 35
5414.797 30
5415.147 24
5415.496 19
5415.845 23
5416.195 34
5416.544 39
5416.893 27
5417.243 23
5417.592 30
5417.942 28
5418.291 23
5418.641 23
5418.990 16
5419.339 21
5419.689 17
5420.038 36
5420.388 22
5420.737 10
5421.087 20
5421.436 21
5421.786 13
5422.135 27
5422.485 18
5422.835 26
5423.184 37
5423.534 37
5423.883 43
5424.233 30
5424.583 19
5424.932 25
5425.282 19
5425.632 14
5425.981 27
5426.331 29
5426.681 38
5427.030 32
5427.380 32
5427.730 38
5428.080 39
5428.429 59
5428.779 49
5429.129 53
5429.479 42
5429.828 42
5430.178 38
5430.528 30
5430.878 22
5431.228 24
5431.578 32
5431.927 26
5432.277 13
5432.627 8
5432.977 12
5433.327 17
5433.677 31
5434.027 36
5434.377 27
5434.727 22
5435.077 19
5435.427 28
5435.777 32
5436.127 37
5436.477 16
5436.827 11
5437.177 18
5437.527 23
5437.877 26
5438.227 15
5438.577 26
5438.927 22
5439.277 15
5439.627 32
5439.977 25
5440.328 20
5440.678 26
5441.028 26
5441.378 34
5441.728 22
5442.078 17
5442.429 15
5442.779 25
5443.129 21
5443.479 22
5443.830 23
5444.180 31
5444.530 15
5444.880 14
5445.231 25
5445.581 27
5445.931 32
5446.282 43
5446.632 43
5446.982 20
5447.333 32
5447.683 18
5448.033 15
5448.384 27
5448.734 26
5449.085 16
5449.435 13
5449.786 17
5450.136 17
5450.486 16
5450.837 22
5451.187 34
5451.538 47
5451.888 28
5452.239 21
5452.589 18
5452.940 18
5453.291 19
5453.641 12
5453.992 16
5454.342 23
5454.693 33
5455.043 28
5455.394 24
5455.745 19
5456.095 35
5456.446 35
5456.797 36
5457.147 23
5457.498 27
5457.849 35
5458.199 29
5458.550 25
5458.901 34
5459.252 32
5459.602 30
5459.953 34
5460.304 34
5460.655 22
5461.006 14
5461.356 18
5461.707 18
5462.058 17
5462.409 33
5462.760 27
5463.111 21
5463.462 35
5463.812 25
5464.163 31
5464.514 25
5464.865 23
5465.216 26
5465.567 27
5465.918 24
5466.269 14
5466.620 20
5466.971 17
5467.322 11
5467.673 29
5468.024 41
5468.375 27
5468.726 32
5469.077 39
5469.428 26
5469.779 10
5470.130 13
5470.481 25
5470.833 23
5471.184 28
5471.535 19
5471.886 29
5472.237 30
5472.588 33
5472.940 27
5473.291 21
5473.642 29
5473.993 22
5474.344 20
5474.696 19
5475.047 17
5475.398 16
5475.749 20
5476.101 31
5476.452 38
5476.803 28
5477.155 25
5477.506 17
5477.857 23
5478.209 22
5478.560 19
5478.911 21
5479.263 35
5479.614 53
5479.966 32
5480.317 17
5480.668 9
5481.020 15
5481.371 16
5481.723 14
5482.074 10
5482.426 18
5482.777 21
5483.129 18
5483.480 30
5483.832 33
5484.183 28
5484.535 32
5484.887 18
5485.238 21
5485.590 28
5485.941 34
5486.293 36
5486.645 40
5486.996 21
5487.348 26
5487.699 21
5488.051 13
5488.403 14
5488.755 28
5489.106 27
5489.458 35
5489.810 39
5490.161 33
5490.513 28
5490.865 29
5491.217 28
5491.568 25
5491.920 24
5492.272 27
5492.624 17
5492.976 14
5493.328 15
5493.679 16
5494.031 15
5494.383 27
5494.735 33
5495.087 45
5495.439 45
5495.791 23
5496.143 19
5496.495 20
5496.847 23
5497.199 33
5497.550 26
5497.902 24
5498.254 9
5498.606 19
5498.959 21
5499.311 21
5499.663 20
5500.015 36
5500.367 26
5500.719 31
5501.071 28
5501.423 27
5501.775 39
5502.127 28
5502.479 17
5502.831 34
5503.184 30
5503.536 25
5503.888 27
5504.240 36
5504.592 36
5504.945 35
5505.297 27
5505.649 22
5506.001 19
5506.354 27
5506.706 22
5507.058 8
5507.410 23
5507.763 27
5508.115 35
5508.467 32
5508.820 18
5509.172 17
5509.524 18
5509.877 26
5510.229 21
5510.581 13
5510.934 16
5511.286 18
5511.639 7
5511.991 11
5512.344 19
5512.696 26
5513.049 29
5513.401 26
5513.754 13
5514.106 16
5514.459 27
5514.811 25
5515.164 20
5515.516 20
5515.869 23
5516.221 26
5516.574 23
5516.926 26
5517.279 19
5517.632 14
5517.984 24
5518.337 20
5518.690 18
5519.042 23
5519.395 13
5519.748 13
5520.100 19
5520.453 19
5520.806 23
5521.158 25
5521.511 38
5521.864 50
5522.217 42
5522.570 35
5522.922 55
5523.275 55
5523.628 53
5523.981 38
5524.334 35
5524.686 38
5525.039 50
5525.392 45
5525.745 59
5526.098 68
5526.451 48
5526.804 30
5527.157 22
5527.510 47
5527.862 30
5528.215 30
5528.568 22
5528.921 14
5529.274 17
5529.627 34
5529.980 29
5530.333 19
5530.686 35
5531.039 41
5531.393 33
5531.746 40
5532.099 42
5532.452 27
5532.805 33
5533.158 38
5533.511 21
5533.864 17
5534.217 23
5534.571 35
5534.924 40
5535.277 32
5535.630 40
5535.983 29
5536.337 28
5536.690 39
5537.043 28
5537.396 19
5537.750 19
5538.103 20
5538.456 20
5538.809 12
5539.163 16
5539.516 25
5539.869 18
5540.223 15
5540.576 13
5540.929 12
5541.283 17
5541.636 13
5541.990 19
5542.343 24
5542.696 20
5543.050 15
5543.403 17
5543.757 9
5544.110 14
5544.464 15
5544.817 18
5545.171 15
5545.524 26
5545.878 21
5546.231 16
5546.585 14
5546.938 9
5547.292 4
5547.645 7
5547.999 23
5548.353 33
5548.706 18
5549.060 25
5549.413 49
5549.767 45
5550.121 31
5550.474 19
5550.828 21
5551.182 29
5551.535 39
5551.889 38
5552.243 22
5552.597 18
5552.950 12
5553.304 16
5553.658 30
5554.012 24
5554.365 54
5554.719 52
5555.073 61
5555.427 51
5555.781 33
5556.135 44
5556.488 46
5556.842 36
5557.196 38
5557.550 38
5557.904 33
5558.258 33
5558.612 42
5558.966 47
5559.320 28
5559.674 43
5560.028 50
5560.382 36
5560.736 31
5561.090 32
5561.444 33
5561.798 36
5562.152 26
5562.506 26
5562.860 28
5563.214 28
5563.568 27
5563.922 25
5564.276 17
5564.630 25
5564.984 25
5565.339 22
5565.693 36
5566.047 39
5566.401 33
5566.755 28
5567.109 22
5567.464 42
5567.818 33
5568.172 17
5568.526 22
5568.881 31
5569.235 21
5569.589 21
5569.943 16
5570.298 9
5570.652 16
5571.006 17
5571.361 31
5571.715 45
5572.069 47
5572.424 33
5572.778 21
5573.132 15
5573.487 10
5573.841 11
5574.196 24
5574.550 30
5574.905 25
5575.259 25
5575.614 31
5575.968 28
5576.322 26
5576.677 15
5577.031 32
5577.386 28
5577.741 22
5578.095 13
5578.450 11
5578.804 18
5579.159 23
5579.513 30
5579.868 26
5580.223 15
5580.577 25
5580.932 31
5581.287 34
5581.641 29
5581.996 23
5582.351 11
5582.705 19
5583.060 49
5583.415 41
5583.769 34
5584.124 39
5584.479 29
5584.834 22
5585.188 18
5585.543 16
5585.898 11
5586.253 11
5586.608 28
5586.962 29
5587.317 24
5587.672 28
5588.027 50
5588.382 43
5588.737 29
5589.092 32
5589.447 28
5589.801 21
5590.156 16
5590.511 34
5590.866 40
5591.221 20
5591.576 24
5591.931 25
5592.286 24
5592.641 29
5592.996 35
5593.351 29
5593.706 24
5594.061 23
5594.416 24
5594.771 29
5595.127 32
5595.482 31
5595.837 28
5596.192 16
5596.547 24
5596.902 17
5597.257 18
5597.612 20
5597.968 20
5598.323 17
5598.678 19
5599.033 18
5599.388 17
5599.744 32
5600.099 34
5600.454 47
5600.809 31
5601.165 27
5601.520 22
5601.875 19
5602.231 21
5602.586 23
5602.941 21
5603.297 16
5603.652 25
5604.007 24
5604.363 20
5604.718 15
5605.074 16
5605.429 9
5605.784 6
5606.140 7
5606.495 26
5606.851 21
5607.206 10
5607.562 13
5607.917 18
5608.273 17
5608.628 23
5608.984 7
5609.339 12
5609.695 8
5610.050 16
5610.406 16
5610.762 17
5611.117 16
5611.473 13
5611.828 14
5612.184 20
5612.540 18
5612.895 16
5613.251 28
5613.607 31
5613.962 35
5614.318 23
5614.674 24
5615.029 20
5615.385 24
5615.741 22
5616.097 28
5616.452 25
5616.808 16
5617.164 18
5617.520 13
5617.876 29
5618.231 31
5618.587 23
5618.943 33
5619.299 32
5619.655 33
5620.011 30
5620.367 19
5620.722 23
5621.078 15
5621.434 17
5621.790 26
5622.146 41
5622.502 30
5622.858 32
5623.214 39
5623.570 34
5623.926 26
5624.282 31
5624.638 22
5624.994 14
5625.350 26
5625.706 24
5626.062 30
5626.418 42
5626.775 42
5627.131 24
5627.487 20
5627.843 27
5628.199 33
5628.555 24
5628.911 29
5629.267 30
5629.624 29
5629.980 24
5630.336 26
5630.692 26
5631.048 27
5631.405 47
5631.761 43
5632.117 29
5632.474 24
5632.830 25
5633.186 21
5633.542 20
5633.899 22
5634.255 31
5634.611 32
5634.968 26
5635.324 18
5635.680 44
5636.037 42
5636.393 38
5636.750 35
5637.106 62
5637.462 63
5637.819 73
5638.175 80
5638.532 69
5638.888 57
5639.245 67
5639.601 55
5639.958 30
5640.314 34
5640.671 32
5641.027 65
5641.384 70
5641.741 69
5642.097 49
5642.454 44
5642.810 45
5643.167 42
5643.524 33
5643.880 29
5644.237 26
5644.593 11
5644.950 16
5645.307 24
5645.663 16
5646.020 26
5646.377 38
5646.734 50
5647.090 37
5647.447 28
5647.804 59
5648.161 53
5648.517 86
5648.874 72
5649.231 58
5649.588 53
5649.945 56
5650.301 81
5650.658 88
5651.015 112
5651.372 95
5651.729 87
5652.086 72
5652.443 69
5652.800 56
5653.157 66
5653.513 53
5653.870 32
5654.227 43
5654.584 44
5654.941 44
5655.298 80
5655.655 63
5656.012 52
5656.369 44
5656.726 52
5657.083 49
5657.441 41
5657.798 40
5658.155 51
5658.512 38
5658.869 43
5659.226 37
5659.583 30
5659.940 25
5660.297 21
5660.655 20
5661.012 22
5661.369 17
5661.726 18
5662.083 21
5662.441 25
5662.798 25
5663.155 26
5663.512 14
5663.870 18
5664.227 11
5664.584 10
5664.941 19
5665.299 20
5665.656 19
5666.013 17
5666.371 23
5666.728 31
5667.085 33
5667.443 52
5667.800 49
5668.158 26
5668.515 10
5668.872 17
5669.230 18
5669.587 24
5669.945 16
5670.302 10
5670.660 25
5671.017 29
5671.375 15
5671.732 25
5672.090 35
5672.447 15
5672.805 29
5673.162 29
5673.520 25
5673.878 15
5674.235 33
5674.593 23
5674.950 24
5675.308 34
5675.666 43
5676.023 35
5676.381 17
5676.739 33
5677.096 27
5677.454 25
5677.812 22
5678.169 21
5678.527 25
5678.885 14
5679.243 14
5679.600 15
5679.958 13
5680.316 21
5680.674 23
5681.032 26
5681.389 28
5681.747 18
5682.105 12
5682.463 19
5682.821 30
5683.179 35
5683.536 37
5683.894 38
5684.252 22
5684.610 34
5684.968 27
5685.326 18
5685.684 11
5686.042 16
5686.400 20
5686.758 23
5687.116 26
5687.474 23
5687.832 28
5688.190 25
5688.548 24
5688.906 23
5689.264 29
5689.622 23
5689.980 31
5690.338 39
5690.697 29
5691.055 24
5691.413 21
5691.771 14
5692.129 32
5692.487 19
5692.845 16
5693.204 9
5693.562 14
5693.920 18
5694.278 19
5694.637 16
5694.995 10
5695.353 23
5695.711 25
5696.070 24
5696.428 28
5696.786 14
5697.144 13
5697.503 11
5697.861 9
5698.219 14
5698.578 10
5698.936 13
5699.295 27
5699.653 25
5700.011 37
5700.370 33
5700.728 34
5701.087 41
5701.445 29
5701.804 35
5702.162 24
5702.521 43
5702.879 47
5703.238 21
5703.596 33
5703.955 35
5704.313 36
5704.672 36
5705.030 36
5705.389 41
5705.747 23
5706.106 19
5706.465 30
5706.823 35
5707.182 30
5707.540 32
5707.899 36
5708.258 35
5708.616 53
5708.975 42
5709.334 44
5709.693 35
5710.051 24
5710.410 32
5710.769 23
5711.127 31
5711.486 35
5711.845 45
5712.204 58
5712.563 49
5712.921 51
5713.280 24
5713.639 17
5713.998 21
5714.357 38
5714.716 31
5715.075 39
5715.433 35
5715.792 29
5716.151 19
5716.510 24
5716.869 20
5717.228 39
5717.587 36
5717.946 46
5718.305 35
5718.664 35
5719.023 41
5719.382 40
5719.741 29
5720.100 31
5720.459 21
5720.818 37
5721.177 43
5721.536 35
5721.895 32
5722.254 30
5722.614 23
5722.973 36
5723.332 58
5723.691 59
5724.050 51
5724.409 41
5724.768 30
5725.128 20
5725.487 24
5725.846 34
5726.205 48
5726.565 30
5726.924 29
5727.283 18
5727.642 13
5728.002 14
5728.361 16
5728.720 28
5729.080 36
5729.439 27
5729.798 36
5730.158 37
5730.517 39
5730.876 18
5731.236 31
5731.595 52
5731.954 34
5732.314 25
5732.673 29
5733.033 21
5733.392 27
5733.752 29
5734.111 33
5734.471 39
5734.830 35
5735.190 23
5735.549 25
5735.909 28
5736.268 40
5736.628 46
5736.987 53
5737.347 41
5737.707 20
5738.066 25
5738.426 24
5738.785 24
5739.145 19
5739.505 17
5739.864 18
5740.224 14
5740.584 22
5740.943 17
5741.303 40
5741.663 38
5742.022 40
5742.382 31
5742.742 39
5743.102 34
5743.461 30
5743.821 26
5744.181 28
5744.541 33
5744.901 38
5745.260 35
5745.620 33
5745.980 44
5746.340 37
5746.700 23
5747.060 35
5747.420 51
5747.780 49
5748.139 41
5748.499 34
5748.859 45
5749.219 33
5749.579 21
5749.939 23
5750.299 29
5750.659 34
5751.019 43
5751.379 27
5751.739 11
5752.099 16
5752.459 16
5752.819 29
5753.179 27
5753.540 25
5753.900 22
5754.260 24
5754.620 28
5754.980 31
5755.340 40
5755.700 48
5756.060 45
5756.421 42
5756.781 57
5757.141 46
5757.501 42
5757.861 39
5758.222 53
5758.582 49
5758.942 42
5759.302 39
5759.663 43
5760.023 46
5760.383 48
5760.744 50
5761.104 56
5761.464 74
5761.825 76
5762.185 75
5762.545 57
5762.906 64
5763.266 79
5763.626 91
5763.987 103
5764.347 111
5764.708 94
5765.068 90
5765.429 75
5765.789 80
5766.150 123
5766.510 110
5766.871 100
5767.231 94
5767.592 73
5767.952 90
5768.313 69
5768.673 60
5769.034 53
5769.394 63
5769.755 37
5770.116 31
5770.476 51
5770.837 51
5771.197 48
5771.558 29
5771.919 34
5772.279 32
5772.640 26
5773.001 35
5773.362 29
5773.722 26
5774.083 26
5774.444 17
5774.804 14
5775.165 19
5775.526 45
5775.887 34
5776.248 22
5776.608 10
5776.969 18
5777.330 12
5777.691 14
5778.052 12
5778.413 22
5778.773 27
5779.134 35
5779.495 27
5779.856 23
5780.217 31
5780.578 33
5780.939 29
5781.300 25
5781.661 24
5782.022 13
5782.383 6
5782.744 27
5783.105 32
5783.466 23
5783.827 18
5784.188 16
5784.549 14
5784.910 17
5785.271 16
5785.632 17
5785.993 23
5786.354 22
5786.716 22
5787.077 15
5787.438 22
5787.799 18
5788.160 16
5788.521 26
5788.883 27
5789.244 23
5789.605 25
5789.966 21
5790.327 11
5790.689 23
5791.050 44
5791.411 40
5791.772 30
5792.134 23
5792.495 19
5792.856 22
5793.218 22
5793.579 19
5793.940 14
5794.302 12
5794.663 12
5795.024 11
5795.386 33
5795.747 23
5796.109 36
5796.470 43
5796.832 31
5797.193 26
5797.554 19
5797.916 37
5798.277 48
5798.639 37
5799.000 36
5799.362 35
5799.723 45
5800.085 49
5800.447 42
5800.808 40
5801.170 38
5801.531 44
5801.893 49
5802.254 37
5802.616 39
5802.978 65
5803.339 56
5803.701 56
5804.063 49
5804.424 35
5804.786 36
5805.148 39
5805.509 33
5805.871 42
5806.233 40
5806.595 42
5806.956 29
5807.318 20
5807.680 24
5808.042 31
5808.404 24
5808.765 17
5809.127 13
5809.489 19
5809.851 18
5810.213 22
5810.575 30
5810.936 22
5811.298 27
5811.660 6
5812.022 10
5812.384 23
5812.746 36
5813.108 31
5813.470 38
5813.832 26
5814.194 21
5814.556 24
5814.918 21
5815.280 14
5815.642 14
5816.004 12
5816.366 17
5816.728 21
5817.090 27
5817.452 39
5817.814 42
5818.176 34
5818.538 24
5818.901 14
5819.263 11
5819.625 5
5819.987 14
5820.349 32
5820.711 32
5821.074 24
5821.436 30
5821.798 20
5822.160 25
5822.522 27
5822.885 27
5823.247 26
5823.609 28
5823.972 29
5824.334 14
5824.696 32
5825.058 31
5825.421 29
5825.783 26
5826.145 29
5826.508 15
5826.870 9
5827.233 27
5827.595 21
5827.957 33
5828.320 20
5828.682 13
5829.045 21
5829.407 16
5829.770 22
5830.132 40
5830.495 39
5830.857 21
5831.220 17
5831.582 15
5831.945 12
5832.307 21
5832.670 18
5833.032 23
5833.395 33
5833.757 43
5834.120 31
5834.483 21
5834.845 34
5835.208 41
5835.571 41
5835.933 57
5836.296 53
5836.659 47
5837.021 35
5837.384 54
5837.747 58
5838.109 48
5838.472 35
5838.835 56
5839.198 45
5839.560 59
5839.923 61
5840.286 63
5840.649 65
5841.012 96
5841.374 113
5841.737 95
5842.100 124
5842.463 143
5842.826 144
5843.189 92
5843.552 126
5843.914 124
5844.277 123
5844.640 102
5845.003 83
5845.366 94
5845.729 78
5846.092 75
5846.455 57
5846.818 47
5847.181 42
5847.544 41
5847.907 32
5848.270 53
5848.633 50
5848.996 43
5849.359 33
5849.722 30
5850.086 14
5850.449 26
5850.812 28
5851.175 36
5851.538 29
5851.901 24
5852.264 15
5852.628 18
5852.991 12
5853.354 32
5853.717 21
5854.080 25
5854.444 22
5854.807 26
5855.170 30
5855.533 28
5855.897 25
5856.260 22
5856.623 19
5856.987 38
5857.350 49
5857.713 32
5858.077 20
5858.440 16
5858.803 15
5859.167 16
5859.530 27
5859.893 29
5860.257 28
5860.620 33
5860.984 24
5861.347 21
5861.711 15
5862.074 17
5862.438 22
5862.801 18
5863.165 19
5863.528 15
5863.892 31
5864.255 36
5864.619 31
5864.982 23
5865.346 26
5865.709 31
5866.073 28
5866.437 28
5866.800 32
5867.164 34
5867.527 22
5867.891 22
5868.255 20
5868.618 15
5868.982 10
5869.346 21
5869.710 26
5870.073 16
5870.437 11
5870.801 26
5871.164 38
5871.528 31
5871.892 22
5872.256 16
5872.620 23
5872.983 21
5873.347 17
5873.711 25
5874.075 29
5874.439 39
5874.803 42
5875.166 28
5875.530 26
5875.894 29
5876.258 27
5876.622 24
5876.986 23
5877.350 24
5877.714 22
5878.078 21
5878.442 13
5878.806 19
5879.170 17
5879.534 19
5879.898 32
5880.262 24
5880.626 30
5880.990 32
5881.354 27
5881.718 15
5882.082 9
5882.446 12
5882.810 19
5883.175 21
5883.539 29
5883.903 17
5884.267 12
5884.631 25
5884.995 23
5885.360 15
5885.724 9
5886.088 17
5886.452 21
5886.816 25
5887.181 15
5887.545 26
5887.909 22
5888.273 28
5888.638 14
5889.002 18
5889.366 17
5889.731 12
5890.095 9
5890.459 20
5890.824 22
5891.188 24
5891.552 34
5891.917 25
5892.281 34
5892.646 28
5893.010 19
5893.375 19
5893.739 33
5894.103 29
5894.468 24
5894.832 35
5895.197 22
5895.561 16
5895.926 29
5896.290 15
5896.655 16
5897.020 32
5897.384 36
5897.749 20
5898.113 21
5898.478 20
5898.842 16
5899.207 23
5899.572 20
5899.936 19
5900.301 15
5900.666 12
5901.030 13
5901.395 19
5901.760 18
5902.124 34
5902.489 16
5902.854 10
5903.219 15
5903.583 14
5903.948 40
5904.313 37
5904.678 30
5905.043 22
5905.407 14
5905.772 18
5906.137 29
5906.502 41
5906.867 25
5907.232 24
5907.596 28
5907.961 21
5908.326 17
5908.691 17
5909.056 26
5909.421 21
5909.786 10
5910.151 11
5910.516 6
5910.881 6
5911.246 12
5911.611 16
5911.976 15
5912.341 19
5912.706 22
5913.071 27
5913.436 23
5913.801 15
5914.166 10
5914.531 21
5914.896 15
5915.261 26
5915.627 12
5915.992 12
5916.357 25
5916.722 30
5917.087 27
5917.452 29
5917.818 26
5918.183 25
5918.548 21
5918.913 21
5919.278 16
5919.644 12
5920.009 24
5920.374 20
5920.740 15
5921.105 17
5921.470 17
5921.835 7
5922.201 10
5922.566 11
5922.931 22
5923.297 33
5923.662 27
5924.028 24
5924.393 22
5924.758 23
5925.124 13
5925.489 7
5925.855 15
5926.220 19
5926.586 16
5926.951 22
5927.317 20
5927.682 14
5928.048 12
5928.413 18
5928.779 20
5929.144 8
5929.510 15
5929.875 17
5930.241 13
5930.606 23
5930.972 15
5931.338 29
5931.703 35
5932.069 21
5932.435 30
5932.800 27
5933.166 21
5933.532 12
5933.897 12
5934.263 16
5934.629 19
5934.994 21
5935.360 19
5935.726 16
5936.092 27
5936.457 29
5936.823 25
5937.189 33
5937.555 29
5937.921 20
5938.286 30
5938.652 27
5939.018 28
5939.384 14
5939.750 21
5940.116 16
5940.482 32
5940.848 22
5941.213 8
5941.579 29
5941.945 17
5942.311 19
5942.677 33
5943.043 19
5943.409 29
5943.775 38
5944.141 28
5944.507 38
5944.873 38
5945.239 20
5945.605 23
5945.971 19
5946.337 16
5946.704 22
5947.070 27
5947.436 9
5947.802 24
5948.168 24
5948.534 25
5948.900 23
5949.266 16
5949.633 23
5949.999 18
5950.365 21
5950.731 16
5951.097 11
5951.464 8
5951.830 20
5952.196 20
5952.562 12
5952.929 14
5953.295 21
5953.661 13
5954.028 16
5954.394 13
5954.760 9
5955.127 13
5955.493 10
5955.859 24
5956.226 18
5956.592 20
5956.959 20
5957.325 12
5957.691 13
5958.058 25
5958.424 25
5958.791 17
5959.157 2
5959.524 14
5959.890 27
5960.257 26
5960.623 26
5960.990 28
5961.356 25
5961.723 10
5962.089 12
5962.456 32
5962.822 45
5963.189 36
5963.556 29
5963.922 12
5964.289 20
5964.656 18
5965.022 9
5965.389 11
5965.756 6
5966.122 11
5966.489 5
5966.856 16
5967.222 11
5967.589 18
5967.956 14
5968.323 9
5968.689 15
5969.056 17
5969.423 12
5969.790 13
5970.156 15
5970.523 9
5970.890 5
5971.257 5
5971.624 18
5971.991 27
5972.358 16
5972.724 19
5973.091 25
5973.458 23
5973.825 17
5974.192 18
5974.559 15
5974.926 29
5975.293 13
5975.660 12
5976.027 22
5976.394 34
5976.761 32
5977.128 22
5977.495 23
5977.862 16
5978.229 18
5978.596 23
5978.963 26
5979.330 29
5979.697 27
5980.065 15
5980.432 20
5980.799 10
5981.166 10
5981.533 11
5981.900 11
5982.267 17
5982.635 17
5983.002 6
5983.369 21
5983.736 30
5984.104 37
5984.471 22
5984.838 17
5985.205 9
5985.573 16
5985.940 20
5986.307 25
5986.674 14
5987.042 7
5987.409 16
5987.776 19
5988.144 21
5988.511 28
5988.879 48
5989.246 34
5989.613 32
5989.981 31
5990.348 29
5990.716 35
5991.083 29
5991.451 21
5991.818 18
5992.186 6
5992.553 8
5992.921 17
5993.288 21
5993.656 14
5994.023 24
5994.391 10
5994.758 21
5995.126 20
5995.493 10
5995.861 19
5996.229 25
5996.596 20
5996.964 20
5997.332 35
5997.699 30
5998.067 35
5998.435 25
5998.802 22
5999.170 14
5999.538 13
5999.905 24
6000.273 11
6000.641 10
6001.009 8
6001.376 9
6001.744 18
6002.112 11
6002.480 18
6002.847 21
6003.215 27
6003.583 25
6003.951 48
6004.319 56
6004.687 33
6005.055 28
6005.422 19
6005.790 15
6006.158 30
6006.526 38
6006.894 43
6007.262 41
6007.630 29
6007.998 33
6008.366 21
6008.734 13
6009.102 12
6009.470 8
6009.838 10
6010.206 15
6010.574 21
6010.942 41
6011.310 26
6011.678 16
6012.046 17
6012.415 12
6012.783 13
6013.151 13
6013.519 11
6013.887 7
6014.255 8
6014.623 11
6014.992 7
6015.360 12
6015.728 21
6016.096 32
6016.464 19
6016.833 21
6017.201 20
6017.569 4
6017.937 8
6018.306 20
6018.674 28
6019.042 17
6019.411 21
6019.779 31
6020.147 23
6020.516 17
6020.884 14
6021.252 6
6021.621 10
6021.989 21
6022.358 28
6022.726 20
6023.094 19
6023.463 16
6023.831 16
6024.200 17
6024.568 14
6024.937 18
6025.305 8
6025.674 11
6026.042 12
6026.411 12
6026.779 11
6027.148 14
6027.517 14
6027.885 17
6028.254 22
6028.622 17
6028.991 8
6029.360 16
6029.728 7
6030.097 12
6030.465 22
6030.834 17
6031.203 24
6031.572 14
6031.940 16
6032.309 8
6032.678 7
6033.046 10
6033.415 11
6033.784 12
6034.153 13
6034.521 10
6034.890 12
6035.259 11
6035.628 15
6035.997 14
6036.366 12
6036.734 3
6037.103 11
6037.472 15
6037.841 20
6038.210 10
6038.579 5
6038.948 12
6039.317 13
6039.686 23
6040.055 35
6040.423 16
6040.792 12
6041.161 18
6041.530 13
6041.899 17
6042.268 15
6042.637 15
6043.007 19
6043.376 22
6043.745 11
6044.114 12
6044.483 16
6044.852 11
6045.221 5
6045.590 11
6045.959 10
6046.328 17
6046.698 20
6047.067 26
6047.436 19
6047.805 12
6048.174 21
6048.543 27
6048.913 20
6049.282 39
6049.651 24
6050.020 13
6050.390 7
6050.759 18
6051.128 18
6051.498 11
6051.867 7
6052.236 11
6052.606 15
6052.975 8
6053.344 18
6053.714 16
6054.083 11
6054.452 18
6054.822 27
6055.191 26
6055.561 35
6055.930 31
6056.299 21
6056.669 18
6057.038 18
6057.408 27
6057.777 47
6058.147 36
6058.516 37
6058.886 28
6059.255 14
6059.625 29
6059.995 28
6060.364 26
6060.734 11
6061.103 15
6061.473 14
6061.843 13
6062.212 19
6062.582 24
6062.951 22
6063.321 20
6063.691 10
6064.060 26
6064.430 27
6064.800 16
6065.170 21
6065.539 24
6065.909 26
6066.279 23
6066.649 27
6067.018 14
6067.388 8
6067.758 13
6068.128 13
6068.498 36
6068.867 29
6069.237 30
6069.607 24
6069.977 28
6070.347 23
6070.717 22
6071.087 13
6071.457 24
6071.826 29
6072.196 29
6072.566 13
6072.936 20
6073.306 17
6073.676 28
6074.046 30
6074.416 27
6074.786 29
6075.156 14
6075.526 13
6075.896 12
6076.266 20
6076.636 21
6077.007 17
6077.377 17
6077.747 17
6078.117 18
6078.487 18
6078.857 16
6079.227 16
6079.597 14
6079.968 13
6080.338 11
6080.708 7
6081.078 7
6081.448 14
6081.819 14
6082.189 16
6082.559 17
6082.929 22
6083.300 21
6083.670 20
6084.040 20
6084.410 8
6084.781 11
6085.151 15
6085.521 19
6085.892 22
6086.262 24
6086.633 20
6087.003 27
6087.373 24
6087.744 48
6088.114 47
6088.485 45
6088.855 28
6089.225 21
6089.596 6
6089.966 10
6090.337 32
6090.707 37
6091.078 24
6091.448 22
6091.819 25
6092.189 17
6092.560 17
6092.931 11
6093.301 8
6093.672 5
6094.042 18
6094.413 22
6094.784 16
6095.154 22
6095.525 22
6095.895 21
6096.266 15
6096.637 8
6097.008 9
6097.378 11
6097.749 9
6098.120 18
6098.490 13
6098.861 12
6099.232 17
6099.603 10
6099.973 5
6100.344 8
6100.715 7
6101.086 6
6101.457 8
6101.827 14
6102.198 6
6102.569 6
6102.940 9
6103.311 10
6103.682 16
6104.053 17
6104.424 10
6104.795 21
6105.165 15
6105.536 18
6105.907 21
6106.278 13
6106.649 17
6107.020 13
6107.391 23
6107.762 19
6108.133 12
6108.504 17
6108.875 15
6109.247 22
6109.618 27
6109.989 30
6110.360 27
6110.731 25
6111.102 29
6111.473 19
6111.844 14
6112.215 18
6112.587 13
6112.958 16
6113.329 15
6113.700 8
6114.071 9
6114.443 8
6114.814 20
6115.185 15
6115.556 12
6115.928 11
6116.299 9
6116.670 14
6117.041 14
6117.413 26
6117.784 26
6118.155 27
6118.527 25
6118.898 25
6119.269 29
6119.641 39
6120.012 35
6120.384 27
6120.755 18
6121.126 29
6121.498 28
6121.869 31
6122.241 45
6122.612 42
6122.984 46
6123.355 54
6123.727 38
6124.098 41
6124.470 25
6124.841 31
6125.213 29
6125.584 20
6125.956 17
6126.327 13
6126.699 21
6127.071 35
6127.442 23
6127.814 23
6128.186 25
6128.557 37
6128.929 22
6129.301 16
6129.672 21
6130.044 11
6130.416 23
6130.787 28
6131.159 23
6131.531 20
6131.903 15
6132.274 11
6132.646 23
6133.018 16
6133.390 22
6133.761 23
6134.133 16
6134.505 21
6134.877 14
6135.249 26
6135.621 31
6135.992 30
6136.364 19
6136.736 16
6137.108 17
6137.480 10
6137.852 16
6138.224 17
6138.596 29
6138.968 23
6139.340 22
6139.712 13
6140.084 7
6140.456 11
6140.828 11
6141.200 33
6141.572 27
6141.944 24
6142.316 30
6142.688 26
6143.060 16
6143.432 9
6143.804 8
6144.177 9
6144.549 7
6144.921 15
6145.293 26
6145.665 17
6146.037 13
6146.409 8
6146.782 8
6147.154 14
6147.526 10
6147.898 10
6148.271 22
6148.643 22
6149.015 13
6149.387 7
6149.760 8
6150.132 12
6150.504 17
6150.877 24
6151.249 29
6151.621 27
6151.994 16
6152.366 11
6152.738 15
6153.111 10
6153.483 12
6153.856 17
6154.228 26
6154.600 24
6154.973 28
6155.345 17
6155.718 14
6156.090 6
6156.463 34
6156.835 33
6157.208 23
6157.580 21
6157.953 18
6158.325 22
6158.698 13
6159.071 13
6159.443 13
6159.816 10
6160.188 9
6160.561 6
6160.934 6
6161.306 6
6161.679 10
6162.052 10
6162.424 25
6162.797 21
6163.170 9
6163.542 14
6163.915 19
6164.288 19
6164.661 18
6165.033 11
6165.406 6
6165.779 11
6166.152 15
6166.524 22
6166.897 23
6167.270 14
6167.643 17
6168.016 14
6168.389 10
6168.761 6
6169.134 9
6169.507 16
6169.880 17
6170.253 14
6170.626 18
6170.999 19
6171.372 19
6171.745 17
6172.118 14
6172.491 8
6172.864 11
6173.237 16
6173.610 14
6173.983 14
6174.356 19
6174.729 12
6175.102 21
6175.475 20
6175.848 23
6176.221 17
6176.594 14
6176.967 15
6177.340 11
6177.714 18
6178.087 26
6178.460 13
6178.833 14
6179.206 26
6179.579 24
6179.953 16
6180.326 17
6180.699 22
6181.072 26
6181.446 16
6181.819 20
6182.192 14
6182.565 24
6182.939 17
6183.312 15
6183.685 17
6184.059 25
6184.432 28
6184.805 20
6185.179 17
6185.552 19
6185.925 31
6186.299 24
6186.672 15
6187.046 12
6187.419 13
6187.792 5
6188.166 8
6188.539 12
6188.913 12
6189.286 7
6189.660 23
6190.033 25
6190.407 19
6190.780 26
6191.154 18
6191.527 12
6191.901 21
6192.275 18
6192.648 21
6193.022 30
6193.395 24
6193.769 23
6194.143 22
6194.516 15
6194.890 21
6195.264 12
6195.637 23
6196.011 19
6196.385 14
6196.758 16
6197.132 13
6197.506 11
6197.880 14
6198.253 19
6198.627 18
6199.001 11
6199.375 13
6199.749 18
6200.122 20
6200.496 15
6200.870 32
6201.244 30
6201.618 33
6201.992 22
6202.365 31
6202.739 22
6203.113 8
6203.487 8
6203.861 13
6204.235 13
6204.609 12
6204.983 12
6205.357 7
6205.731 13
6206.105 23
6206.479 23
6206.853 21
6207.227 19
6207.601 3
6207.975 7
6208.349 5
6208.723 21
6209.097 19
6209.471 16
6209.845 29
6210.220 16
6210.594 23
6210.968 11
6211.342 7
6211.716 9
6212.090 11
6212.464 9
6212.839 20
6213.213 16
6213.587 13
6213.961 25
6214.336 23
6214.710 27
6215.084 16
6215.458 8
6215.833 16
6216.207 15
6216.581 13
6216.956 11
6217.330 12
6217.704 18
6218.079 27
6218.453 29
6218.827 26
6219.202 16
6219.576 15
6219.951 15
6220.325 20
6220.699 16
6221.074 12
6221.448 14
6221.823 18
6222.197 10
6222.572 11
6222.946 12
6223.321 15
6223.695 7
6224.070 14
6224.444 13
6224.819 5
6225.193 4
6225.568 11
6225.943 18
6226.317 25
6226.692 19
6227.066 23
6227.441 15
6227.816 13
6228.190 7
6228.565 9
6228.940 9
6229.314 8
6229.689 14
6230.064 10
6230.439 13
6230.813 12
6231.188 21
6231.563 31
6231.938 32
6232.312 31
6232.687 18
6233.062 9
6233.437 14
6233.812 14
6234.186 34
6234.561 30
6234.936 12
6235.311 23
6235.686 33
6236.061 21
6236.436 8
6236.811 16
6237.186 23
6237.561 23
6237.935 21
6238.310 13
6238.685 8
6239.060 13
6239.435 11
6239.810 17
6240.185 25
6240.560 13
6240.936 19
6241.311 13
6241.686 9
6242.061 12
6242.436 8
6242.811 16
6243.186 30
6243.561 29
6243.936 21
6244.311 13
6244.687 19
6245.062 12
6245.437 13
6245.812 10
6246.187 9
6246.562 9
6246.938 7
6247.313 15
6247.688 23
6248.063 23
6248.439 27
6248.814 15
6249.189 23
6249.565 24
6249.940 19
6250.315 17
6250.691 18
6251.066 14
6251.441 16
6251.817 10
6252.192 6
6252.567 13
6252.943 23
6253.318 14
6253.694 16
6254.069 11
6254.445 8
6254.820 19
6255.195 31
6255.571 16
6255.946 8
6256.322 17
6256.697 21
6257.073 22
6257.449 19
6257.824 11
6258.200 16
6258.575 13
6258.951 17
6259.326 16
6259.702 20
6260.078 19
6260.453 11
6260.829 12
6261.205 9
6261.580 3
6261.956 16
6262.332 28
6262.707 28
6263.083 32
6263.459 24
6263.834 15
6264.210 10
6264.586 19
6264.962 26
6265.337 23
6265.713 32
6266.089 23
6266.465 20
6266.841 18
6267.216 8
6267.592 25
6267.968 27
6268.344 35
6268.720 36
6269.096 15
6269.472 7
6269.848 16
6270.224 19
6270.599 16
6270.975 12
6271.351 15
6271.727 16
6272.103 12
6272.479 28
6272.855 27
6273.231 20
6273.607 26
6273.983 48
6274.359 34
6274.735 47
6275.112 39
6275.488 44
6275.864 38
6276.240 22
6276.616 28
6276.992 27
6277.368 21
6277.744 13
6278.121 10
6278.497 9
6278.873 17
6279.249 14
6279.625 12
6280.001 29
6280.378 26
6280.754 16
6281.130 16
6281.506 14
6281.883 6
6282.259 14
6282.635 16
6283.012 28
6283.388 17
6283.764 25
6284.141 28
6284.517 32
6284.893 23
6285.270 15
6285.646 17
6286.022 23
6286.399 23
6286.775 14
6287.152 17
6287.528 16
6287.905 19
6288.281 26
6288.658 21
6289.034 16
6289.411 23
6289.787 15
6290.164 23
6290.540 26
6290.917 26
6291.293 18
6291.670 14
6292.046 9
6292.423 10
6292.800 17
6293.176 7
6293.553 8
6293.929 12
6294.306 11
6294.683 4
6295.059 26
6295.436 26
6295.813 20
6296.189 7
6296.566 10
6296.943 10
6297.320 18
6297.696 22
6298.073 18
6298.450 22
6298.827 16
6299.203 7
6299.580 5
6299.957 11
6300.334 15
6300.711 7
6301.088 8
6301.464 7
6301.841 7
6302.218 12
6302.595 14
6302.972 18
6303.349 12
6303.726 6
6304.103 7
6304.480 9
6304.857 12
6305.234 12
6305.611 8
6305.988 7
6306.365 10
6306.742 3
6307.119 12
6307.496 16
6307.873 10
6308.250 13
6308.627 13
6309.004 9
6309.381 8
6309.758 9
6310.135 10
6310.512 13
6310.890 14
6311.267 13
6311.644 15
6312.021 8
6312.398 10
6312.775 3
6313.153 4
6313.530 24
6313.907 23
6314.284 19
6314.662 11
6315.039 0
6315.416 10
6315.793 20
6316.171 22
6316.548 21
6316.925 18
6317.303 26
6317.680 33
6318.057 29
6318.435 13
6318.812 14
6319.189 24
6319.567 19
6319.944 20
6320.322 13
6320.699 10
6321.077 23
6321.454 14
6321.831 9
6322.209 18
6322.586 24
6322.964 26
6323.341 18
6323.719 24
6324.097 24
6324.474 20
6324.852 22
6325.229 25
6325.607 20
6325.984 14
6326.362 8
6326.740 12
6327.117 16
6327.495 24
6327.873 24
6328.250 23
6328.628 21
6329.006 8
6329.383 11
6329.761 17
6330.139 20
6330.516 21
6330.894 15
6331.272 15
6331.650 11
6332.027 14
6332.405 10
6332.783 8
6333.161 17
6333.539 35
6333.916 28
6334.294 15
6334.672 11
6335.050 19
6335.428 15
6335.806 15
6336.184 8
6336.562 10
6336.939 12
6337.317 12
6337.695 13
6338.073 24
6338.451 25
6338.829 24
6339.207 27
6339.585 17
6339.963 17
6340.341 13
6340.719 7
6341.097 12
6341.475 21
6341.853 20
6342.231 16
6342.610 17
6342.988 16
6343.366 11
6343.744 10
6344.122 16
6344.500 11
6344.878 7
6345.257 5
6345.635 9
6346.013 8
6346.391 13
6346.769 11
6347.148 20
6347.526 21
6347.904 28
6348.282 18
6348.661 11
6349.039 10
6349.417 13
6349.795 6
6350.174 13
6350.552 9
6350.930 7
6351.309 11
6351.687 16
6352.065 19
6352.444 10
6352.822 8
6353.201 17
6353.579 9
6353.957 7
6354.336 11
6354.714 15
6355.093 9
6355.471 7
6355.850 8
6356.228 18
6356.607 14
6356.985 17
6357.364 18
6357.742 13
6358.121 12
6358.499 12
6358.878 26
6359.257 36
6359.635 23
6360.014 21
6360.392 28
6360.771 27
6361.150 22
6361.528 16
6361.907 9
6362.286 18
6362.664 19
6363.043 19
6363.422 11
6363.801 24
6364.179 17
6364.558 18
6364.937 12
6365.316 8
6365.694 8
6366.073 18
6366.452 14
6366.831 4
6367.210 5
6367.588 6
6367.967 12
6368.346 14
6368.725 16
6369.104 17
6369.483 26
6369.862 11
6370.240 16
6370.619 23
6370.998 19
6371.377 21
6371.756 13
6372.135 15
6372.514 8
6372.893 20
6373.272 13
6373.651 30
6374.030 32
6374.409 31
6374.788 21
6375.167 15
6375.546 14
6375.926 8
6376.305 13
6376.684 19
6377.063 23
6377.442 24
6377.821 19
6378.200 24
6378.579 19
6378.959 17
6379.338 24
6379.717 19
6380.096 25
6380.475 23
6380.855 24
6381.234 12
6381.613 10
6381.992 14
6382.372 15
6382.751 20
6383.130 14
6383.509 10
6383.889 10
6384.268 13
6384.647 18
6385.027 16
6385.406 17
6385.786 11
6386.165 28
6386.544 29
6386.924 24
6387.303 31
6387.683 24
6388.062 13
6388.442 24
6388.821 19
6389.200 27
6389.580 32
6389.959 33
6390.339 29
6390.718 31
6391.098 20
6391.478 20
6391.857 23
6392.237 21
6392.616 21
6392.996 19
6393.375 21
6393.755 17
6394.135 32
6394.514 32
6394.894 21
6395.274 31
6395.653 17
6396.033 27
6396.413 35
6396.792 43
6397.172 26
6397.552 30
6397.931 40
6398.311 28
6398.691 35
6399.071 24
6399.451 19
6399.830 19
6400.210 14
6400.590 26
6400.970 41
6401.350 29
6401.729 27
6402.109 22
6402.489 24
6402.869 33
6403.249 37
6403.629 34
6404.009 26
6404.389 24
6404.769 21
6405.149 24
6405.529 19
6405.909 19
6406.289 7
6406.669 12
6407.049 23
6407.429 17
6407.809 19
6408.189 31
6408.569 26
6408.949 27
6409.329 38
6409.709 46
6410.089 31
6410.469 42
6410.849 23
6411.229 25
6411.609 10
6411.990 11
6412.370 15
6412.750 22
6413.130 38
6413.510 35
6413.891 37
6414.271 30
6414.651 27
6415.031 27
6415.412 28
6415.792 25
6416.172 17
6416.552 17
6416.933 18
6417.313 29
6417.693 40
6418.074 29
6418.454 26
6418.834 49
6419.215 35
6419.595 21
6419.975 20
6420.356 18
6420.736 36
6421.117 41
6421.497 39
6421.878 40
6422.258 26
6422.638 8
6423.019 13
6423.399 21
6423.780 33
6424.160 33
6424.541 31
6424.922 34
6425.302 36
6425.683 26
6426.063 32
6426.444 35
6426.824 33
6427.205 36
6427.586 62
6427.966 73
6428.347 87
6428.728 87
6429.108 96
6429.489 92
6429.870 108
6430.250 120
6430.631 158
6431.012 172
6431.392 200
6431.773 266
6432.154 250
6432.535 269
6432.915 252
6433.296 275
6433.677 257
6434.058 233
6434.439 216
6434.819 227
6435.200 242
6435.581 253
6435.962 222
6436.343 229
6436.724 215
6437.105 170
6437.486 172
6437.866 151
6438.247 122
6438.628 134
6439.009 116
6439.390 100
6439.771 100
6440.152 80
6440.533 57
6440.914 36
6441.295 32
6441.676 35
6442.057 35
6442.438 40
6442.819 34
6443.201 29
6443.582 39
6443.963 28
6444.344 33
6444.725 45
6445.106 30
6445.487 28
6445.868 31
6446.250 39
6446.631 48
6447.012 32
6447.393 27
6447.774 26
6448.156 25
6448.537 18
6448.918 25
6449.299 35
6449.681 29
6450.062 21
6450.443 15
6450.824 18
6451.206 25
6451.587 15
6451.968 20
6452.350 20
6452.731 21
6453.113 19
6453.494 17
6453.875 13
6454.257 9
6454.638 14
6455.020 14
6455.401 13
6455.782 13
6456.164 11
6456.545 8
6456.927 6
6457.308 12
6457.690 12
6458.071 17
6458.453 16
6458.834 9
6459.216 8
6459.598 11
6459.979 15
6460.361 28
6460.742 36
6461.124 19
6461.506 20
6461.887 14
6462.269 20
6462.650 19
6463.032 26
6463.414 20
6463.795 23
6464.177 28
6464.559 15
6464.941 12
6465.322 22
6465.704 26
6466.086 25
6466.468 14
6466.849 7
6467.231 9
6467.613 13
6467.995 18
6468.377 22
6468.758 16
6469.140 5
6469.522 8
6469.904 10
6470.286 25
6470.668 16
6471.050 21
6471.432 25
6471.814 23
6472.195 14
6472.577 5
6472.959 5
6473.341 16
6473.723 12
6474.105 17
6474.487 36
6474.869 22
6475.251 13
6475.633 10
6476.015 12
6476.397 18
6476.780 26
6477.162 14
6477.544 7
6477.926 12
6478.308 17
6478.690 27
6479.072 20
6479.454 20
6479.837 13
6480.219 26
6480.601 12
6480.983 7
6481.365 13
6481.747 13
6482.130 15
6482.512 15
6482.894 12
6483.276 11
6483.659 12
6484.041 17
6484.423 22
6484.806 18
6485.188 27
6485.570 30
6485.953 17
6486.335 21
6486.717 16
6487.100 24
6487.482 30
6487.864 33
6488.247 35
6488.629 28
6489.012 21
6489.394 11
6489.777 9
6490.159 7
6490.542 15
6490.924 27
6491.307 43
6491.689 22
6492.072 10
6492.454 21
6492.837 21
6493.219 15
6493.602 13
6493.984 11
6494.367 7
6494.750 11
6495.132 12
6495.515 15
6495.897 15
6496.280 9
6496.663 6
6497.045 15
6497.428 18
6497.811 29
6498.193 22
6498.576 15
6498.959 14
6499.342 14
6499.724 14
6500.107 24
6500.490 20
6500.873 15
6501.256 22
6501.638 8
6502.021 8
6502.404 16
6502.787 11
6503.170 37
6503.553 41
6503.935 35
6504.318 32
6504.701 34
6505.084 44
6505.467 49
6505.850 38
6506.233 21
6506.616 30
6506.999 29
6507.382 26
6507.765 21
6508.148 17
6508.531 21
6508.914 19
6509.297 13
6509.680 12
6510.063 21
6510.446 22
6510.829 25
6511.212 13
6511.595 9
6511.978 26
6512.361 27
6512.745 15
6513.128 11
6513.511 11
6513.894 14
6514.277 16
6514.660 20
6515.044 30
6515.427 26
6515.810 24
6516.193 24
6516.576 16
6516.960 27
6517.343 27
6517.726 26
6518.110 37
6518.493 29
6518.876 17
6519.259 21
6519.643 23
6520.026 30
6520.410 26
6520.793 19
6521.176 17
6521.560 36
6521.943 25
6522.326 10
6522.710 28
6523.093 23
6523.477 14
6523.860 20
6524.244 25
6524.627 20
6525.011 17
6525.394 19
6525.778 17
6526.161 27
6526.545 18
6526.928 13
6527.312 21
6527.695 26
6528.079 18
6528.463 29
6528.846 24
6529.230 9
6529.613 12
6529.997 21
6530.381 23
6530.764 29
6531.148 26
6531.532 28
6531.915 16
6532.299 22
6532.683 30
6533.067 29
6533.450 23
6533.834 13
6534.218 22
6534.602 21
6534.985 16
6535.369 14
6535.753 21
6536.137 12
6536.521 16
6536.905 16
6537.288 10
6537.672 14
6538.056 9
6538.440 20
6538.824 17
6539.208 29
6539.592 21
6539.976 15
6540.360 13
6540.744 31
6541.128 35
6541.512 38
6541.895 34
6542.279 21
6542.664 22
6543.048 13
6543.432 10
6543.816 6
6544.200 5
6544.584 11
6544.968 4
6545.352 18
6545.736 21
6546.120 14
6546.504 19
6546.888 11
6547.273 10
6547.657 7
6548.041 22
6548.425 30
6548.809 26
6549.193 16
6549.578 10
6549.962 16
6550.346 21
6550.730 22
6551.115 12
6551.499 23
6551.883 24
6552.267 24
6552.652 23
6553.036 24
6553.420 17
6553.805 7
6554.189 11
6554.573 15
6554.958 17
6555.342 13
6555.727 14
6556.111 10
6556.495 18
6556.880 31
6557.264 20
6557.649 20
6558.033 19
6558.418 18
6558.802 24
6559.187 19
6559.571 18
6559.956 12
6560.340 15
6560.725 14
6561.109 19
6561.494 13
6561.878 21
6562.263 15
6562.648 20
6563.032 27
6563.417 22
6563.801 16
6564.186 29
6564.571 24
6564.955 23
6565.340 16
6565.725 21
6566.110 23
6566.494 19
6566.879 21
6567.264 19
6567.648 18
6568.033 23
6568.418 22
6568.803 14
6569.188 9
6569.572 5
6569.957 10
6570.342 17
6570.727 6
6571.112 5
6571.496 7
6571.881 12
6572.266 11
6572.651 16
6573.036 19
6573.421 14
6573.806 14
6574.191 21
6574.576 16
6574.961 16
6575.346 17
6575.731 32
6576.116 39
6576.501 28
6576.886 23
6577.271 16
6577.656 16
6578.041 15
6578.426 21
6578.811 23
6579.196 12
6579.581 15
6579.966 17
6580.351 21
6580.736 10
6581.122 7
6581.507 17
6581.892 17
6582.277 17
6582.662 10
6583.047 7
6583.433 16
6583.818 25
6584.203 19
6584.588 27
6584.974 24
6585.359 24
6585.744 15
6586.129 13
6586.515 13
6586.900 13
6587.285 26
6587.671 29
6588.056 15
6588.441 19
6588.827 16
6589.212 32
6589.597 31
6589.983 31
6590.368 37
6590.754 29
6591.139 33
6591.525 21
6591.910 15
6592.296 20
6592.681 20
6593.066 25
6593.452 17
6593.837 19
6594.223 15
6594.609 18
6594.994 19
6595.380 22
6595.765 9
6596.151 10
6596.536 16
6596.922 20
6597.308 28
6597.693 35
6598.079 27
6598.465 20
6598.850 25
6599.236 30
6599.622 21
6600.007 26
6600.393 22
6600.779 19
6601.164 20
6601.550 25
6601.936 24
6602.322 31
6602.707 30
6603.093 26
6603.479 38
6603.865 27
6604.251 21
6604.636 18
6605.022 22
6605.408 17
6605.794 17
6606.180 14
6606.566 12
6606.952 23
6607.338 26
6607.723 13
6608.109 16
6608.495 15
6608.881 32
6609.267 40
6609.653 26
6610.039 16
6610.425 23
6610.811 22
6611.197 26
6611.583 39
6611.969 45
6612.355 38
6612.741 29
6613.127 21
6613.514 22
6613.900 27
6614.286 36
6614.672 31
6615.058 48
6615.444 55
6615.830 44
6616.216 55
6616.603 45
6616.989 45
6617.375 30
6617.761 38
6618.147 52
6618.534 47
6618.920 37
6619.306 36
6619.692 49
6620.079 62
6620.465 76
6620.851 61
6621.238 67
6621.624 52
6622.010 63
6622.397 69
6622.783 64
6623.169 65
6623.556 66
6623.942 65
6624.329 63
6624.715 79
6625.101 108
6625.488 140
6625.874 145
6626.261 177
6626.647 201
6627.034 249
6627.420 316
6627.807 355
6628.193 468
6628.580 528
6628.966 634
6629.353 788
6629.739 961
6630.126 1150
6630.513 1372
6630.899 1554
6631.286 1668
6631.672 1754
6632.059 1770
6632.446 1745
6632.832 1687
6633.219 1655
6633.606 1587
6633.992 1506
6634.379 1488
6634.766 1400
6635.152 1269
6635.539 1098
6635.926 994
6636.313 852
6636.699 689
6637.086 565
6637.473 471
6637.860 369
6638.247 305
6638.633 256
6639.020 184
6639.407 157
6639.794 157
6640.181 173
6640.568 167
6640.955 167
6641.341 131
6641.728 98
6642.115 87
6642.502 73
6642.889 68
6643.276 72
6643.663 66
6644.050 74
6644.437 70
6644.824 72
6645.211 61
6645.598 42
6645.985 49
6646.372 55
6646.759 52
6647.146 44
6647.533 25
6647.920 33
6648.308 38
6648.695 39
6649.082 34
6649.469 39
6649.856 30
6650.243 44
6650.630 46
6651.018 39
6651.405 42
6651.792 35
6652.179 30
6652.566 32
6652.954 26
6653.341 23
6653.728 30
6654.115 27
6654.503 27
6654.890 30
6655.277 19
6655.665 9
6656.052 9
6656.439 20
6656.827 21
6657.214 17
6657.601 12
6657.989 13
6658.376 11
6658.764 14
6659.151 25
6659.538 26
6659.926 9
6660.313 11
6660.701 21
6661.088 19
6661.476 15
6661.863 16
6662.251 12
6662.638 16
6663.026 17
6663.413 13
6663.801 13
6664.188 17
6664.576 23
6664.964 12
6665.351 12
6665.739 7
6666.126 6
6666.514 11
6666.902 15
6667.289 16
6667.677 12
6668.065 7
6668.452 23
6668.840 32
6669.228 26
6669.616 20
6670.003 14
6670.391 15
6670.779 6
6671.167 7
6671.554 14
6671.942 22
6672.330 19
6672.718 13
6673.106 16
6673.493 17
6673.881 21
6674.269 28
6674.657 32
6675.045 41
6675.433 26
6675.821 19
6676.209 20
6676.596 17
6676.984 17
6677.372 21
6677.760 33
6678.148 25
6678.536 14
6678.924 19
6679.312 14
6679.700 16
6680.088 20
6680.476 27
6680.864 31
6681.252 19
6681.641 21
6682.029 25
6682.417 27
6682.805 29
6683.193 20
6683.581 14
6683.969 13
6684.357 22
6684.746 24
6685.134 19
6685.522 15
6685.910 13
6686.298 13
6686.687 16
6687.075 8
6687.463 12
6687.851 31
6688.240 34
6688.628 24
6689.016 19
6689.404 18
6689.793 23
6690.181 19
6690.569 19
6690.958 12
6691.346 16
6691.734 20
6692.123 9
6692.511 11
6692.900 13
6693.288 14
6693.676 7
6694.065 5
6694.453 6
6694.842 3
6695.230 9
6695.619 15
6696.007 15
6696.396 15
6696.784 9
6697.173 15
6697.561 18
6697.950 22
6698.338 11
6698.727 14
6699.116 18
6699.504 11
6699.893 7
6700.281 11
6700.670 5
6701.059 13
6701.447 14
6701.836 17
6702.225 15
6702.613 21
6703.002 20
6703.391 17
6703.779 22
6704.168 11
6704.557 25
6704.946 13
6705.334 10
6705.723 21
6706.112 13
6706.501 17
6706.889 18
6707.278 13
6707.667 7
6708.056 6
6708.445 15
6708.834 13
6709.223 5
6709.611 7
6710.000 9
6710.389 7
6710.778 10
6711.167 10
6711.556 10
6711.945 8
6712.334 6
6712.723 13
6713.112 8
6713.501 16
6713.890 14
6714.279 12
6714.668 11
6715.057 8
6715.446 13
6715.835 17
6716.224 11
6716.613 10
6717.002 15
6717.391 14
6717.781 15
6718.170 16
6718.559 10
6718.948 5
6719.337 19
6719.726 17
6720.116 10
6720.505 8
6720.894 13
6721.283 16
6721.672 10
6722.062 16
6722.451 17
6722.840 9
6723.230 5
6723.619 11
6724.008 10
6724.397 9
6724.787 9
6725.176 12
6725.565 10
6725.955 4
6726.344 8
6726.734 21
6727.123 12
6727.512 15
6727.902 17
6728.291 13
6728.681 3
6729.070 3
6729.460 3
6729.849 17
6730.238 19
6730.628 15
6731.017 28
6731.407 30
6731.797 27
6732.186 21
6732.576 12
6732.965 13
6733.355 17
6733.744 18
6734.134 9
6734.524 10
6734.913 9
6735.303 10
6735.692 10
6736.082 17
6736.472 17
6736.861 17
6737.251 16
6737.641 8
6738.031 6
6738.420 11
6738.810 10
6739.200 10
6739.589 14
6739.979 11
6740.369 13
6740.759 13
6741.149 12
6741.538 20
6741.928 20
6742.318 11
6742.708 6
6743.098 7
6743.488 11
6743.877 13
6744.267 19
6744.657 20
6745.047 16
6745.437 26
6745.827 25
6746.217 16
6746.607 13
6746.997 10
6747.387 12
6747.777 17
6748.167 15
6748.557 15
6748.947 18
6749.337 12
6749.727 14
6750.117 17
6750.507 14
6750.897 13
6751.287 13
6751.677 30
6752.068 25
6752.458 21
6752.848 17
6753.238 12
6753.628 11
6754.018 12
6754.408 18
6754.799 16
6755.189 20
6755.579 21
6755.969 13
6756.360 11
6756.750 15
6757.140 14
6757.530 32
6757.921 20
6758.311 11
6758.701 8
6759.092 8
6759.482 13
6759.872 25
6760.263 11
6760.653 11
6761.043 11
6761.434 11
6761.824 5
6762.214 3
6762.605 9
6762.995 5
6763.386 10
6763.776 8
6764.167 14
6764.557 9
6764.948 3
6765.338 5
6765.729 13
6766.119 5
6766.510 8
6766.900 10
6767.291 16
6767.681 15
6768.072 6
6768.463 8
6768.853 15
6769.244 16
6769.634 16
6770.025 15
6770.416 11
6770.806 15
6771.197 12
6771.588 12
6771.978 10
6772.369 15
6772.760 14
6773.150 15
6773.541 15
6773.932 13
6774.323 9
6774.713 8
6775.104 17
6775.495 12
6775.886 12
6776.277 16
6776.667 10
6777.058 16
6777.449 23
6777.840 16
6778.231 15
6778.622 10
6779.013 26
6779.404 31
6779.795 31
6780.185 19
6780.576 11
6780.967 16
6781.358 10
6781.749 19
6782.140 34
6782.531 35
6782.922 38
6783.313 24
6783.704 20
6784.095 14
6784.486 19
6784.877 11
6785.269 16
6785.660 9
6786.051 14
6786.442 13
6786.833 7
6787.224 26
6787.615 28
6788.006 26
6788.398 24
6788.789 21
6789.180 15
6789.571 24
6789.962 29
6790.353 22
6790.745 26
6791.136 27
6791.527 26
6791.918 36
6792.310 28
6792.701 14
6793.092 15
6793.484 23
6793.875 28
6794.266 28
6794.658 32
6795.049 35
6795.440 33
6795.832 34
6796.223 23
6796.615 14
6797.006 13
6797.397 30
6797.789 26
6798.180 15
6798.572 15
6798.963 10
6799.355 10
6799.746 12
6800.138 6
6800.529 18
6800.921 14
6801.312 23
6801.704 21
6802.095 16
6802.487 22
6802.879 18
6803.270 18
6803.662 21
6804.053 13
6804.445 10
6804.837 7
6805.228 13
6805.620 16
6806.012 13
6806.403 18
6806.795 11
6807.187 12
6807.578 14
6807.970 8
6808.362 9
6808.754 10
6809.145 25
6809.537 20
6809.929 17
6810.321 10
6810.713 25
6811.104 21
6811.496 17
6811.888 7
6812.280 10
6812.672 12
6813.064 12
6813.455 12
6813.847 7
6814.239 9
6814.631 16
6815.023 21
6815.415 19
6815.807 15
6816.199 18
6816.591 19
6816.983 7
6817.375 7
6817.767 10
6818.159 21
6818.551 24
6818.943 17
6819.335 10
6819.727 17
6820.119 6
6820.511 11
6820.903 10
6821.296 6
6821.688 11
6822.080 10
6822.472 9
6822.864 17
6823.256 10
6823.648 22
6824.041 23
6824.433 17
6824.825 19
6825.217 14
6825.610 8
6826.002 11
6826.394 8
6826.786 9
6827.179 11
6827.571 12
6827.963 22
6828.355 16
6828.748 13
6829.140 14
6829.533 14
6829.925 14
6830.317 15
6830.710 17
6831.102 26
6831.494 22
6831.887 30
6832.279 29
6832.672 19
6833.064 23
6833.457 29
6833.849 36
6834.242 34
6834.634 26
6835.027 14
6835.419 28
6835.812 29
6836.204 36
6836.597 54
6836.989 53
6837.382 52
6837.774 45
6838.167 33
6838.560 42
6838.952 37
6839.345 31
6839.738 49
6840.130 36
6840.523 44
6840.916 46
6841.308 37
6841.701 32
6842.094 21
6842.486 20
6842.879 18
6843.272 11
6843.665 13
6844.057 8
6844.450 21
6844.843 30
6845.236 35
6845.629 43
6846.021 29
6846.414 26
6846.807 18
6847.200 20
6847.593 22
6847.986 29
6848.379 39
6848.771 26
6849.164 35
6849.557 23
6849.950 10
6850.343 9
6850.736 8
6851.129 12
6851.522 9
6851.915 12
6852.308 19
6852.701 17
6853.094 30
6853.487 30
6853.880 36
6854.273 51
6854.666 42
6855.059 45
6855.452 34
6855.846 36
6856.239 51
6856.632 44
6857.025 27
6857.418 23
6857.811 32
6858.204 36
6858.598 62
6858.991 43
6859.384 53
6859.777 47
6860.170 32
6860.564 35
6860.957 38
6861.350 54
6861.743 47
6862.137 50
6862.530 33
6862.923 28
6863.317 31
6863.710 24
6864.103 28
6864.497 30
6864.890 16
6865.283 13
6865.677 13
6866.070 8
6866.464 21
6866.857 19
6867.251 21
6867.644 23
6868.037 16
6868.431 20
6868.824 26
6869.218 28
6869.611 35
6870.005 26
6870.398 18
6870.792 24
6871.185 22
6871.579 22
6871.973 49
6872.366 47
6872.760 26
6873.153 33
6873.547 38
6873.941 39
6874.334 31
6874.728 28
6875.122 24
6875.515 21
6875.909 41
6876.303 17
6876.696 10
6877.090 7
6877.484 18
6877.877 30
6878.271 32
6878.665 38
6879.059 34
6879.452 55
6879.846 47
6880.240 43
6880.634 37
6881.028 58
6881.422 56
6881.815 47
6882.209 61
6882.603 64
6882.997 63
6883.391 57
6883.785 47
6884.179 38
6884.573 31
6884.967 66
6885.361 70
6885.755 48
6886.149 39
6886.542 37
6886.936 29
6887.330 14
6887.725 19
6888.119 20
6888.513 17
6888.907 6
6889.301 7
6889.695 9
6890.089 10
6890.483 9
6890.877 14
6891.271 4
6891.665 12
6892.059 13
6892.454 9
6892.848 17
6893.242 16
6893.636 18
6894.030 21
6894.425 22
6894.819 17
6895.213 33
6895.607 24
6896.002 20
6896.396 17
6896.790 15
6897.184 25
6897.579 25
6897.973 16
6898.367 22
6898.762 21
6899.156 19
6899.550 23
6899.945 27
6900.339 18
6900.733 16
6901.128 35
6901.522 22
6901.917 18
6902.311 20
6902.706 12
6903.100 13
6903.495 13
6903.889 28
6904.283 15
6904.678 16
6905.072 20
6905.467 13
6905.862 5
6906.256 19
6906.651 18
6907.045 17
6907.440 33
6907.834 31
6908.229 26
6908.624 23
6909.018 16
6909.413 18
6909.808 17
6910.202 11
6910.597 14
6910.992 26
6911.386 29
6911.781 23
6912.176 15
6912.570 20
6912.965 13
6913.360 16
6913.755 25
6914.149 17
6914.544 15
6914.939 21
6915.334 25
6915.729 14
6916.123 27
6916.518 40
6916.913 39
6917.308 36
6917.703 21
6918.098 20
6918.493 16
6918.888 18
6919.283 22
6919.677 11
6920.072 8
6920.467 15
6920.862 15
6921.257 19
6921.652 26
6922.047 19
6922.442 42
6922.837 24
6923.232 19
6923.627 17
6924.022 23
6924.418 20
6924.813 19
6925.208 16
6925.603 23
6925.998 27
6926.393 22
6926.788 15
6927.183 23
6927.579 32
6927.974 23
6928.369 26
6928.764 21
6929.159 11
6929.554 31
6929.950 21
6930.345 16
6930.740 13
6931.135 20
6931.531 22
6931.926 18
6932.321 30
6932.717 26
6933.112 24
6933.507 23
6933.903 31
6934.298 26
6934.693 46
6935.089 56
6935.484 44
6935.879 48
6936.275 52
6936.670 62
6937.066 67
6937.461 96
6937.857 103
6938.252 135
6938.648 147
6939.043 113
6939.438 109
6939.834 124
6940.230 187
6940.625 162
6941.021 130
6941.416 142
6941.812 155
6942.207 117
6942.603 105
6942.998 103
6943.394 98
6943.790 87
6944.185 73
6944.581 67
6944.977 68
6945.372 88
6945.768 91
6946.164 64
6946.559 62
6946.955 39
6947.351 32
6947.747 43
6948.142 28
6948.538 24
6948.934 24
6949.330 20
6949.725 20
6950.121 27
6950.517 34
6950.913 40
6951.309 31
6951.704 36
6952.100 31
6952.496 33
6952.892 32
6953.288 27
6953.684 29
6954.080 27
6954.476 23
6954.872 34
6955.268 28
6955.664 26
6956.060 17
6956.456 14
6956.852 9
6957.248 18
6957.644 18
6958.040 12
6958.436 17
6958.832 18
6959.228 23
6959.624 24
6960.020 11
6960.416 8
6960.812 15
6961.208 16
6961.604 16
6962.000 9
6962.397 8
6962.793 16
6963.189 17
6963.585 20
6963.981 19
6964.378 29
6964.774 25
6965.170 20
6965.566 17
6965.962 30
6966.359 24
6966.755 28
6967.151 41
6967.548 57
6967.944 41
6968.340 44
6968.737 49
6969.133 61
6969.529 40
6969.926 39
6970.322 37
6970.718 45
6971.115 44
6971.511 65
6971.908 45
6972.304 31
6972.700 31
6973.097 27
6973.493 26
6973.890 18
6974.286 12
6974.683 15
6975.079 28
6975.476 29
6975.872 29
6976.269 17
6976.666 10
6977.062 11
6977.459 15
6977.855 16
6978.252 12
6978.649 27
6979.045 28
6979.442 31
6979.838 14
6980.235 22
6980.632 15
6981.028 21
6981.425 28
6981.822 22
6982.219 25
6982.615 17
6983.012 15
6983.409 20
6983.806 21
6984.202 21
6984.599 19
6984.996 15
6985.393 12
6985.789 10
6986.186 16
6986.583 20
6986.980 15
6987.377 10
6987.774 13
6988.171 9
6988.568 13
6988.964 13
6989.361 12
6989.758 16
6990.155 18
6990.552 16
6990.949 19
6991.346 16
6991.743 15
6992.140 18
6992.537 23
6992.934 22
6993.331 13
6993.728 17
6994.125 18
6994.522 10
6994.919 12
6995.316 11
6995.714 12
6996.111 17
6996.508 19
6996.905 14
6997.302 17
6997.699 13
6998.096 18
6998.494 16
6998.891 14
6999.288 16
6999.685 16
7000.082 23
7000.480 10
7000.877 9
7001.274 14
7001.671 17
7002.069 16
7002.466 9
7002.863 15
7003.261 18
7003.658 27
7004.055 22
7004.453 6
7004.850 14
7005.247 15
7005.645 22
7006.042 26
7006.440 26
7006.837 34
7007.234 42
7007.632 36
7008.029 29
7008.427 32
7008.824 31
7009.222 23
7009.619 15
7010.017 12
7010.414 19
7010.812 20
7011.209 20
7011.607 22
7012.004 24
7012.402 23
7012.799 22
7013.197 24
7013.595 22
7013.992 14
7014.390 19
7014.788 20
7015.185 12
7015.583 1
7015.981 15
7016.378 15
7016.776 21
7017.174 16
7017.571 14
7017.969 15
7018.367 12
7018.765 10
7019.162 10
7019.560 18
7019.958 19
7020.356 21
7020.754 29
7021.151 25
7021.549 19
7021.947 18
7022.345 13
7022.743 12
7023.141 9
7023.539 13
7023.936 18
7024.334 24
7024.732 21
7025.130 15
7025.528 10
7025.926 19
7026.324 27
7026.722 17
7027.120 12
7027.518 19
7027.916 11
7028.314 8
7028.712 9
7029.110 13
7029.508 14
7029.906 18
7030.304 17
7030.702 24
7031.101 21
7031.499 15
7031.897 10
7032.295 18
7032.693 25
7033.091 28
7033.489 32
7033.888 19
7034.286 13
7034.684 12
7035.082 15
7035.480 18
7035.879 12
7036.277 8
7036.675 18
7037.073 5
7037.472 3
7037.870 18
7038.268 16
7038.667 24
7039.065 19
7039.463 17
7039.862 23
7040.260 23
7040.658 17
7041.057 15
7041.455 27
7041.854 21
7042.252 33
7042.650 42
7043.049 33
7043.447 29
7043.846 41
7044.244 48
7044.643 36
7045.041 18
7045.440 17
7045.838 24
7046.237 24
7046.635 16
7047.034 10
7047.432 13
7047.831 19
7048.230 18
7048.628 17
7049.027 11
7049.425 18
7049.824 24
7050.223 29
7050.621 30
7051.020 25
7051.419 18
7051.817 14
7052.216 21
7052.615 16
7053.014 20
7053.412 27
7053.811 29
7054.210 32
7054.609 9
7055.007 10
7055.406 10
7055.805 15
7056.204 18
7056.603 16
7057.001 8
7057.400 7
7057.799 15
7058.198 9
7058.597 8
7058.996 10
7059.395 13
7059.794 12
7060.193 16
7060.591 16
7060.990 13
7061.389 10
7061.788 10
7062.187 11
7062.586 6
7062.985 13
7063.384 14
7063.783 12
7064.182 5
7064.581 7
7064.981 20
7065.380 16
7065.779 17
7066.178 10
7066.577 7
7066.976 12
7067.375 10
7067.774 12
7068.173 13
7068.573 13
7068.972 15
7069.371 10
7069.770 16
7070.169 15
7070.569 26
7070.968 26
7071.367 13
7071.766 18
7072.166 12
7072.565 17
7072.964 16
7073.363 21
7073.763 25
7074.162 15
7074.561 6
7074.961 22
7075.360 17
7075.759 13
7076.159 21
7076.558 20
7076.958 19
7077.357 6
7077.756 16
7078.156 18
7078.555 11
7078.955 8
7079.354 12
7079.754 15
7080.153 13
7080.553 16
7080.952 13
7081.352 17
7081.751 10
7082.151 14
7082.550 20
7082.950 15
7083.350 18
7083.749 11
7084.149 10
7084.548 4
7084.948 9
7085.348 14
7085.747 10
7086.147 9
7086.547 9
7086.946 12
7087.346 15
7087.746 19
7088.145 10
7088.545 3
7088.945 10
7089.345 6
7089.744 16
7090.144 14
7090.544 12
7090.944 15
7091.344 16
7091.743 11
7092.143 16
7092.543 16
7092.943 10
7093.343 8
7093.743 4
7094.143 6
7094.542 6
7094.942 8
7095.342 9
7095.742 17
7096.142 11
7096.542 11
7096.942 10
7097.342 7
7097.742 7
7098.142 2
7098.542 7
7098.942 6
7099.342 8
7099.742 10
7100.142 9
7100.542 7
7100.942 10
7101.342 13
7101.743 19
7102.143 21
7102.543 14
7102.943 18
7103.343 11
7103.743 15
7104.143 10
7104.544 13
7104.944 16
7105.344 24
7105.744 12
7106.144 13
7106.545 12
7106.945 14
7107.345 13
7107.745 11
7108.146 13
7108.546 16
7108.946 11
7109.347 10
7109.747 12
7110.147 16
7110.548 12
7110.948 17
7111.348 16
7111.749 23
7112.149 13
7112.550 12
7112.950 15
7113.350 21
7113.751 14
7114.151 19
7114.552 21
7114.952 10
7115.353 3
7115.753 17
7116.154 25
7116.554 30
7116.955 38
7117.355 27
7117.756 22
7118.156 24
7118.557 20
7118.958 15
7119.358 17
7119.759 7
7120.159 16
7120.560 19
7120.961 16
7121.361 11
7121.762 11
7122.163 15
7122.563 8
7122.964 12
7123.365 6
7123.765 7
7124.166 6
7124.567 2
7124.968 2
7125.368 3
7125.769 2
7126.170 7
7126.571 10
7126.972 6
7127.372 5
7127.773 5
7128.174 8
7128.575 7
7128.976 12
7129.377 2
7129.778 9
7130.178 13
7130.579 15
7130.980 19
7131.381 17
7131.782 11
7132.183 9
7132.584 3
7132.985 6
7133.386 6
7133.787 14
7134.188 15
7134.589 15
7134.990 11
7135.391 19
7135.792 33
7136.193 25
7136.594 13
7136.996 15
7137.397 4
7137.798 10
7138.199 15
7138.600 19
7139.001 23
7139.402 21
7139.804 18
7140.205 16
7140.606 21
7141.007 17
7141.408 14
7141.810 16
7142.211 12
7142.612 19
7143.013 20
7143.415 20
7143.816 9
7144.217 26
7144.618 28
7145.020 37
7145.421 37
7145.822 31
7146.224 30
7146.625 24
7147.027 19
7147.428 8
7147.829 9
7148.231 14
7148.632 15
7149.034 7
7149.435 9
7149.836 10
7150.238 13
7150.639 21
7151.041 19
7151.442 12
7151.844 14
7152.245 24
7152.647 30
7153.049 14
7153.450 22
7153.852 25
7154.253 20
7154.655 25
7155.056 17
7155.458 28
7155.860 22
7156.261 17
7156.663 12
7157.065 10
7157.466 11
7157.868 12
7158.270 12
7158.671 7
7159.073 14
7159.475 21
7159.877 18
7160.278 17
7160.680 12
7161.082 14
7161.484 12
7161.885 5
7162.287 9
7162.689 9
7163.091 11
7163.493 19
7163.894 9
7164.296 8
7164.698 14
7165.100 12
7165.502 11
7165.904 9
7166.306 11
7166.708 9
7167.110 14
7167.512 9
7167.914 16
7168.316 11
7168.718 10
7169.120 5
7169.522 4
7169.924 6
7170.326 15
7170.728 13
7171.130 3
7171.532 3
7171.934 12
7172.336 10
7172.738 16
7173.140 15
7173.542 14
7173.944 6
7174.347 2
7174.749 8
7175.151 8
7175.553 12
7175.955 12
7176.357 19
7176.760 20
7177.162 15
7177.564 10
7177.966 13
7178.369 18
7178.771 6
7179.173 9
7179.575 13
7179.978 14
7180.380 22
7180.782 19
7181.185 13
7181.587 9
7181.989 6
7182.392 17
7182.794 14
7183.197 6
7183.599 4
7184.001 7
7184.404 4
7184.806 4
7185.209 12
7185.611 13
7186.014 12
7186.416 12
7186.819 8
7187.221 6
7187.624 4
7188.026 3
7188.429 9
7188.831 4
7189.234 4
7189.636 7
7190.039 9
7190.441 7
7190.844 5
7191.247 8
7191.649 8
7192.052 8
7192.455 2
7192.857 2
7193.260 2
7193.663 4
7194.065 12
7194.468 7
7194.871 16
7195.273 15
7195.676 5
7196.079 9
7196.482 4
7196.885 12
7197.287 5
7197.690 8
7198.093 8
7198.496 7
7198.899 9
7199.301 8
7199.704 9
7200.107 11
7200.510 14
7200.913 7
7201.316 16
7201.719 8
7202.122 3
7202.525 8
7202.927 4
7203.330 5
7203.733 3
7204.136 8
7204.539 9
7204.942 15
7205.345 9
7205.748 8
7206.151 4
7206.554 2
7206.958 4
7207.361 7
7207.764 9
7208.167 17
7208.570 17
7208.973 17
7209.376 14
7209.779 15
7210.182 27
7210.586 15
7210.989 6
7211.392 10
7211.795 16
7212.198 13
7212.602 9
7213.005 7
7213.408 7
7213.811 7
7214.214 14
7214.618 11
7215.021 18
7215.424 12
7215.828 6
7216.231 6
7216.634 11
7217.038 8
7217.441 13
7217.844 17
7218.248 15
7218.651 6
7219.054 7
7219.458 10
7219.861 5
7220.265 8
7220.668 3
7221.072 4
7221.475 10
7221.879 13
7222.282 25
7222.686 14
7223.089 8
7223.493 7
7223.896 10
7224.300 7
7224.703 4
7225.107 3
7225.510 6
7225.914 3
7226.318 7
7226.721 12
7227.125 16
7227.528 15
7227.932 15
7228.336 9
7228.739 6
7229.143 13
7229.547 23
7229.950 20
7230.354 15
7230.758 11
7231.162 8
7231.565 7
7231.969 8
7232.373 4
7232.777 2
7233.180 6
7233.584 10
7233.988 9
7234.392 10
7234.796 8
7235.200 7
7235.603 7
7236.007 4
7236.411 11
7236.815 10
7237.219 8
7237.623 12
7238.027 6
7238.431 6
7238.835 15
7239.239 10
7239.643 6
7240.047 2
7240.451 7
7240.855 9
7241.259 6
7241.663 9
7242.067 8
7242.471 12
7242.875 5
7243.279 9
7243.683 8
7244.087 19
7244.491 25
7244.895 25
7245.299 23
7245.704 16
7246.108 9
7246.512 7
7246.916 12
7247.320 5
7247.724 7
7248.129 8
7248.533 12
7248.937 15
7249.341 6
7249.746 7
7250.150 15
7250.554 23
7250.958 9
7251.363 5
7251.767 7
7252.171 9
7252.576 19
7252.980 17
7253.384 11
7253.789 23
7254.193 13
7254.597 18
7255.002 20
7255.406 22
7255.811 14
7256.215 11
7256.620 6
7257.024 18
7257.428 15
7257.833 12
7258.237 14
7258.642 6
7259.046 9
7259.451 8
7259.856 13
7260.260 19
7260.665 14
7261.069 5
7261.474 21
7261.878 15
7262.283 11
7262.688 9
7263.092 5
7263.497 17
7263.901 14
7264.306 6
7264.711 12
7265.115 13
7265.520 11
7265.925 17
7266.330 30
7266.734 18
7267.139 12
7267.544 17
7267.949 13
7268.353 25
7268.758 20
7269.163 12
7269.568 6
7269.973 2
7270.377 1
7270.782 6
7271.187 11
7271.592 9
7271.997 10
7272.402 10
7272.807 8
7273.211 6
7273.616 6
7274.021 3
7274.426 5
7274.831 7
7275.236 5
7275.641 14
7276.046 13
7276.451 13
7276.856 12
7277.261 13
7277.666 9
7278.071 17
7278.476 10
7278.881 12
7279.286 8
7279.692 9
7280.097 5
7280.502 7
7280.907 8
7281.312 18
7281.717 13
7282.122 10
7282.527 5
7282.933 9
7283.338 16
7283.743 13
7284.148 9
7284.553 13
7284.959 15
7285.364 17
7285.769 15
7286.174 5
7286.580 8
7286.985 13
7287.390 11
7287.796 13
7288.201 11
7288.606 8
7289.012 2
7289.417 5
7289.822 1
7290.228 1
7290.633 6
7291.039 6
7291.444 4
7291.849 6
7292.255 9
7292.660 10
7293.066 7
7293.471 7
7293.877 7
7294.282 9
7294.688 11
7295.093 16
7295.499 10
7295.904 12
7296.310 13
7296.715 10
7297.121 8
7297.527 3
7297.932 8
7298.338 10
7298.743 13
7299.149 10
7299.555 7
7299.960 4
7300.366 14
7300.772 8
7301.177 15
7301.583 17
7301.989 19
7302.394 13
7302.800 22
7303.206 15
7303.612 9
7304.017 18
7304.423 21
7304.829 11
7305.235 9
7305.641 10
7306.046 16
7306.452 16
7306.858 10
7307.264 4
7307.670 4
7308.076 13
7308.482 7
7308.888 1
7309.293 14
7309.699 14
7310.105 9
7310.511 9
7310.917 6
7311.323 5
7311.729 14
7312.135 16
7312.541 16
7312.947 13
7313.353 9
7313.759 13
7314.165 14
7314.571 16
7314.977 13
7315.383 18
7315.790 13
7316.196 9
7316.602 12
7317.008 5
7317.414 4
7317.820 7
7318.226 10
7318.632 14
7319.039 12
7319.445 10
7319.851 6
7320.257 6
7320.664 14
7321.070 18
7321.476 19
7321.882 10
7322.289 7
7322.695 2
7323.101 5
7323.507 5
7323.914 7
7324.320 4
7324.726 8
7325.133 6
7325.539 2
7325.946 5
7326.352 18
7326.758 21
7327.165 24
7327.571 13
7327.978 6
7328.384 5
7328.790 10
7329.197 13
7329.603 6
7330.010 7
7330.416 12
7330.823 11
7331.229 9
7331.636 13
7332.042 10
7332.449 13
7332.856 15
7333.262 15
7333.669 11
7334.075 11
7334.482 12
7334.889 8
7335.295 6
7335.702 3
7336.109 2
7336.515 5
7336.922 3
7337.329 7
7337.735 9
7338.142 12
7338.549 11
7338.955 9
7339.362 15
7339.769 21
7340.176 19
7340.582 13
7340.989 13
7341.396 24
7341.803 18
7342.210 6
7342.617 11
7343.023 15
7343.430 12
7343.837 8
7344.244 13
7344.651 16
7345.058 15
7345.465 15
7345.872 12
7346.279 13
7346.686 15
7347.093 9
7347.499 16
7347.906 18
7348.313 9
7348.720 5
7349.127 7
7349.535 18
7349.942 16
7350.349 15
7350.756 14
7351.163 6
7351.570 12
7351.977 11
7352.384 7
7352.791 7
7353.198 12
7353.605 12
7354.013 15
7354.420 17
7354.827 17
7355.234 7
7355.641 5
7356.048 7
7356.456 11
7356.863 16
7357.270 19
7357.677 22
7358.085 30
7358.492 28
7358.899 22
7359.307 12
7359.714 10
7360.121 4
7360.529 13
7360.936 13
7361.343 8
7361.751 3
7362.158 4
7362.565 4
7362.973 13
7363.380 14
7363.788 17
7364.195 14
7364.602 9
7365.010 13
7365.417 18
7365.825 8
7366.232 10
7366.640 8
7367.047 7
7367.455 8
7367.862 7
7368.270 16
7368.678 13
7369.085 12
7369.493 18
7369.900 7
7370.308 18
7370.716 18
7371.123 19
7371.531 15
7371.938 13
7372.346 12
7372.754 4
7373.161 9
7373.569 7
7373.977 23
7374.385 24
7374.792 19
7375.200 8
7375.608 12
7376.016 10
7376.423 7
7376.831 4
7377.239 9
7377.647 10
7378.055 12
7378.462 9
7378.870 7
7379.278 20
7379.686 15
7380.094 11
7380.502 19
7380.910 14
7381.318 16
7381.725 15
7382.133 17
7382.541 9
7382.949 9
7383.357 9
7383.765 14
7384.173 10
7384.581 18
7384.989 12
7385.397 18
7385.805 18
7386.213 11
7386.621 14
7387.029 9
7387.437 8
7387.846 6
7388.254 11
7388.662 11
7389.070 12
7389.478 9
7389.886 7
7390.294 4
7390.703 13
7391.111 15
7391.519 15
7391.927 13
7392.335 15
7392.744 19
7393.152 14
7393.560 6
7393.968 8
7394.377 10
7394.785 8
7395.193 8
7395.601 11
7396.010 11
7396.418 10
7396.826 16
7397.235 14
7397.643 6
7398.051 5
7398.460 16
7398.868 14
7399.277 18
7399.685 15
7400.093 12
7400.502 15
7400.910 10
7401.319 5
7401.727 6
7402.136 4
7402.544 5
7402.953 5
7403.361 12
7403.770 5
7404.178 10
7404.587 9
7404.996 14
7405.404 7
7405.813 4
7406.221 12
7406.630 18
7407.038 20
7407.447 20
7407.856 7
7408.264 10
7408.673 18
7409.082 26
7409.490 17
7409.899 26
7410.308 27
7410.717 30
7411.125 14
7411.534 17
7411.943 23
7412.352 22
7412.760 17
7413.169 18
7413.578 6
7413.987 9
7414.396 12
7414.804 10
7415.213 10
7415.622 6
7416.031 14
7416.440 10
7416.849 3
7417.258 4
7417.667 4
7418.075 1
7418.484 15
7418.893 12
7419.302 10
7419.711 3
7420.120 8
7420.529 11
7420.938 14
7421.347 12
7421.756 14
7422.165 12
7422.574 11
7422.983 15
7423.393 15
7423.802 10
7424.211 9
7424.620 12
7425.029 17
7425.438 20
7425.847 15
7426.256 9
7426.666 6
7427.075 6
7427.484 10
7427.893 10
7428.302 22
7428.711 18
7429.121 17
7429.530 12
7429.939 11
7430.348 6
7430.758 20
7431.167 14
7431.576 9
7431.986 7
7432.395 2
7432.804 15
7433.214 15
7433.623 13
7434.032 24
7434.442 29
7434.851 15
7435.261 22
7435.670 18
7436.079 19
7436.489 15
7436.898 14
7437.308 19
7437.717 17
7438.127 19
7438.536 17
7438.946 18
7439.355 27
7439.765 27
7440.174 17
7440.584 25
7440.993 20
7441.403 11
7441.812 10
7442.222 5
7442.632 5
7443.041 8
7443.451 12
7443.860 13
7444.270 18
7444.680 18
7445.089 10
7445.499 9
7445.909 10
7446.319 8
7446.728 17
7447.138 30
7447.548 27
7447.957 16
7448.367 21
7448.777 20
7449.187 13
7449.597 13
7450.006 14
7450.416 12
7450.826 15
7451.236 9
7451.646 8
7452.056 13
7452.465 12
7452.875 20
7453.285 13
7453.695 12
7454.105 16
7454.515 13
7454.925 16
7455.335 11
7455.745 13
7456.155 10
7456.565 14
7456.975 15
7457.385 13
7457.795 11
7458.205 20
7458.615 27
7459.025 23
7459.435 26
7459.845 28
7460.255 33
7460.665 20
7461.075 12
7461.485 17
7461.896 26
7462.306 28
7462.716 28
7463.126 23
7463.536 24
7463.946 22
7464.357 27
7464.767 19
7465.177 34
7465.587 32
7465.998 30
7466.408 20
7466.818 16
7467.228 20
7467.639 19
7468.049 27
7468.459 34
7468.870 42
7469.280 49
7469.690 56
7470.101 47
7470.511 47
7470.921 48
7471.332 29
7471.742 44
7472.153 50
7472.563 23
7472.973 26
7473.384 27
7473.794 30
7474.205 32
7474.615 33
7475.026 27
7475.436 34
7475.847 28
7476.257 30
7476.668 26
7477.078 15
7477.489 16
7477.900 14
7478.310 23
7478.721 18
7479.131 21
7479.542 20
7479.953 26
7480.363 22
7480.774 19
7481.185 11
7481.595 15
7482.006 12
7482.417 13
7482.827 19
7483.238 21
7483.649 17
7484.059 12
7484.470 10
7484.881 6
7485.292 8
7485.703 13
7486.113 17
7486.524 13
7486.935 21
7487.346 21
7487.757 18
7488.167 18
7488.578 11
7488.989 12
7489.400 19
7489.811 18
7490.222 30
7490.633 15
7491.044 10
7491.455 4
7491.866 9
7492.277 19
7492.688 17
7493.099 21
7493.510 8
7493.921 20
7494.332 16
7494.743 18
7495.154 17
7495.565 18
7495.976 24
7496.387 18
7496.798 19
7497.209 17
7497.620 21
7498.031 17
7498.443 13
7498.854 8
7499.265 9
7499.676 8
7500.087 26
7500.498 34
7500.910 18
7501.321 12
7501.732 9
7502.143 16
7502.554 5
7502.966 3
7503.377 9
7503.788 13
7504.200 11
7504.611 11
7505.022 10
7505.434 12
7505.845 12
7506.256 9
7506.668 11
7507.079 8
7507.490 6
7507.902 9
7508.313 16
7508.725 23
7509.136 24
7509.547 28
7509.959 31
7510.370 19
7510.782 18
7511.193 17
7511.605 12
7512.016 8
7512.428 7
7512.839 8
7513.251 14
7513.662 13
7514.074 12
7514.486 11
7514.897 7
7515.309 21
7515.720 23
7516.132 25
7516.544 27
7516.955 13
7517.367 21
7517.779 11
7518.190 18
7518.602 20
7519.014 11
7519.425 12
7519.837 16
7520.249 17
7520.661 14
7521.072 10
7521.484 11
7521.896 23
7522.308 19
7522.720 6
7523.131 15
7523.543 12
7523.955 14
7524.367 15
7524.779 34
7525.191 33
7525.602 15
7526.014 20
7526.426 14
7526.838 28
7527.250 16
7527.662 10
7528.074 10
7528.486 14
7528.898 17
7529.310 26
7529.722 21
7530.134 16
7530.546 15
7530.958 24
7531.370 14
7531.782 20
7532.194 22
7532.606 26
7533.018 30
7533.430 21
7533.842 11
7534.255 14
7534.667 27
7535.079 39
7535.491 40
7535.903 23
7536.315 16
7536.727 13
7537.140 18
7537.552 21
7537.964 21
7538.376 19
7538.789 22
7539.201 33
7539.613 31
7540.025 26
7540.438 32
7540.850 49
7541.262 47
7541.675 45
7542.087 33
7542.499 36
7542.912 29
7543.324 30
7543.736 42
7544.149 53
7544.561 53
7544.974 44
7545.386 17
7545.798 36
7546.211 27
7546.623 17
7547.036 20
7547.448 35
7547.861 46
7548.273 32
7548.686 32
7549.098 39
7549.511 36
7549.923 40
7550.336 41
7550.749 46
7551.161 55
7551.574 54
7551.986 48
7552.399 56
7552.812 79
7553.224 91
7553.637 87
7554.049 71
7554.462 58
7554.875 65
7555.288 73
7555.700 76
7556.113 68
7556.526 86
7556.938 94
7557.351 134
7557.764 121
7558.177 125
7558.589 201
7559.002 277
7559.415 356
7559.828 468
7560.241 651
7560.654 859
7561.066 1111
7561.479 1458
7561.892 1870
7562.305 2265
7562.718 2588
7563.131 2908
7563.544 3163
7563.957 3421
7564.370 3487
7564.783 3457
7565.196 3306
7565.609 2924
7566.022 2492
7566.435 2193
7566.848 1764
7567.261 1368
7567.674 1140
7568.087 906
7568.500 742
7568.913 569
7569.326 455
7569.739 382
7570.152 337
7570.565 280
7570.978 217
7571.391 215
7571.805 207
7572.218 180
7572.631 176
7573.044 154
7573.457 149
7573.870 124
7574.284 102
7574.697 94
7575.110 96
7575.523 89
7575.937 97
7576.350 103
7576.763 93
7577.176 80
7577.590 53
7578.003 48
7578.416 78
7578.830 92
7579.243 81
7579.656 95
7580.070 96
7580.483 89
7580.897 68
7581.310 63
7581.723 42
7582.137 53
7582.550 48
7582.964 37
7583.377 53
7583.791 57
7584.204 49
7584.618 63
7585.031 62
7585.445 40
7585.858 49
7586.272 55
7586.685 58
7587.099 40
7587.512 47
7587.926 48
7588.340 29
7588.753 36
7589.167 37
7589.580 35
7589.994 40
7590.408 35
7590.821 39
7591.235 57
7591.649 42
7592.062 33
7592.476 43
7592.890 38
7593.304 34
7593.717 33
7594.131 21
7594.545 21
7594.959 31
7595.372 22
7595.786 22
7596.200 26
7596.614 22
7597.028 37
7597.442 33
7597.855 35
7598.269 30
7598.683 44
7599.097 30
7599.511 41
7599.925 27
7600.339 30
7600.753 28
7601.167 28
7601.581 35
7601.995 26
7602.409 27
7602.823 22
7603.237 28
7603.651 20
7604.065 12
7604.479 10
7604.893 11
7605.307 16
7605.721 12
7606.135 25
7606.549 26
7606.963 18
7607.377 12
7607.791 22
7608.205 29
7608.620 19
7609.034 31
7609.448 23
7609.862 13
7610.276 10
7610.691 10
7611.105 19
7611.519 11
7611.933 13
7612.347 10
7612.762 11
7613.176 21
7613.590 12
7614.005 11
7614.419 11
7614.833 14
7615.248 17
7615.662 17
7616.076 20
7616.491 13
7616.905 24
7617.319 18
7617.734 16
7618.148 27
7618.563 32
7618.977 28
7619.391 18
7619.806 17
7620.220 19
7620.635 16
7621.049 15
7621.464 13
7621.878 22
7622.293 11
7622.707 8
7623.122 19
7623.536 22
7623.951 21
7624.366 14
7624.780 15
7625.195 16
7625.609 21
7626.024 7
7626.439 18
7626.853 20
7627.268 30
7627.683 25
7628.097 18
7628.512 22
7628.927 15
7629.341 15
7629.756 7
7630.171 14
7630.586 11
7631.000 21
7631.415 19
7631.830 19
7632.245 15
7632.660 17
7633.074 30
7633.489 31
7633.904 28
7634.319 20
7634.734 19
7635.149 27
7635.563 18
7635.978 20
7636.393 38
7636.808 34
7637.223 25
7637.638 37
7638.053 48
7638.468 37
7638.883 27
7639.298 30
7639.713 35
7640.128 42
7640.543 43
7640.958 43
7641.373 53
7641.788 49
7642.203 37
7642.618 38
7643.033 27
7643.448 46
7643.864 43
7644.279 32
7644.694 38
7645.109 33
7645.524 21
7645.939 50
7646.354 63
7646.770 82
7647.185 56
7647.600 34
7648.015 55
7648.430 54
7648.846 55
7649.261 33
7649.676 42
7650.091 48
7650.507 43
7650.922 34
7651.337 29
7651.753 33
7652.168 46
7652.583 62
7652.999 53
7653.414 54
7653.829 42
7654.245 36
7654.660 37
7655.076 44
7655.491 36
7655.907 37
7656.322 30
7656.737 37
7657.153 45
7657.568 50
7657.984 34
7658.399 32
7658.815 40
7659.230 67
7659.646 57
7660.062 52
7660.477 84
7660.893 97
7661.308 67
7661.724 70
7662.139 73
7662.555 73
7662.971 78
7663.386 74
7663.802 86
7664.218 52
7664.633 85
7665.049 110
7665.465 153
7665.880 172
7666.296 166
7666.712 195
7667.128 195
7667.543 152
7667.959 160
7668.375 156
7668.791 154
7669.206 145
7669.622 116
7670.038 126
7670.454 104
7670.870 121
7671.286 100
7671.701 100
7672.117 91
7672.533 91
7672.949 101
7673.365 96
7673.781 101
7674.197 77
7674.613 75
7675.029 65
7675.445 63
7675.861 81
7676.277 88
7676.693 92
7677.109 95
7677.525 64
7677.941 50
7678.357 53
7678.773 56
7679.189 59
7679.605 52
7680.021 60
7680.437 49
7680.853 36
7681.269 21
7681.686 25
7682.102 29
7682.518 36
7682.934 33
7683.350 38
7683.766 35
7684.183 29
7684.599 38
7685.015 35
7685.431 23
7685.848 23
7686.264 20
7686.680 21
7687.096 26
7687.513 15
7687.929 15
7688.345 29
7688.762 30
7689.178 31
7689.594 16
7690.011 15
7690.427 14
7690.843 16
7691.260 12
7691.676 21
7692.093 25
7692.509 27
7692.926 23
7693.342 16
7693.758 19
7694.175 20
7694.591 20
7695.008 38
7695.424 37
7695.841 26
7696.257 28
7696.674 20
7697.091 20
7697.507 21
7697.924 25
7698.340 23
7698.757 19
7699.173 33
7699.590 29
7700.007 32
7700.423 29
7700.840 22
7701.257 18
7701.673 8
7702.090 12
7702.507 9
7702.923 13
7703.340 5
7703.757 4
7704.174 17
7704.590 16
7705.007 25
7705.424 24
7705.841 32
7706.258 44
7706.674 28
7707.091 29
7707.508 21
7707.925 25
7708.342 16
7708.759 13
7709.175 12
7709.592 10
7710.009 16
7710.426 21
7710.843 16
7711.260 13
7711.677 16
7712.094 18
7712.511 11
7712.928 13
7713.345 12
7713.762 13
7714.179 16
7714.596 16
7715.013 9
7715.430 10
7715.847 12
7716.264 14
7716.681 10
7717.098 7
7717.515 14
7717.933 15
7718.350 26
7718.767 18
7719.184 15
7719.601 11
7720.018 14
7720.436 15
7720.853 13
7721.270 20
7721.687 16
7722.104 13
7722.522 20
7722.939 15
7723.356 18
7723.773 12
7724.191 26
7724.608 27
7725.025 19
7725.443 26
7725.860 17
7726.277 16
7726.695 20
7727.112 18
7727.529 15
7727.947 18
7728.364 18
7728.782 26
7729.199 26
7729.616 17
7730.034 30
7730.451 23
7730.869 17
7731.286 26
7731.704 27
7732.121 26
7732.539 16
7732.956 20
7733.374 11
7733.791 13
7734.209 10
7734.627 18
7735.044 36
7735.462 33
7735.879 22
7736.297 17
7736.715 9
7737.132 7
7737.550 22
7737.967 27
7738.385 27
7738.803 21
7739.221 8
7739.638 9
7740.056 20
7740.474 25
7740.891 35
7741.309 25
7741.727 15
7742.145 11
7742.562 8
7742.980 11
7743.398 6
7743.816 11
7744.234 21
7744.652 14
7745.069 9
7745.487 13
7745.905 18
7746.323 9
7746.741 22
7747.159 21
7747.577 14
7747.995 18
7748.413 21
7748.831 14
7749.249 23
7749.666 18
7750.084 18
7750.502 13
7750.920 17
7751.339 20
7751.757 11
7752.175 13
7752.593 30
7753.011 13
7753.429 11
7753.847 13
7754.265 19
7754.683 19
7755.101 20
7755.519 17
7755.937 12
7756.356 10
7756.774 7
7757.192 17
7757.610 19
7758.028 11
7758.447 15
7758.865 14
7759.283 20
7759.701 16
7760.120 23
7760.538 15
7760.956 16
7761.374 22
7761.793 24
7762.211 19
7762.629 20
7763.048 35
7763.466 28
7763.884 21
7764.303 17
7764.721 7
7765.139 14
7765.558 16
7765.976 20
7766.395 35
7766.813 30
7767.232 35
7767.650 16
7768.069 15
7768.487 14
7768.906 19
7769.324 20
7769.743 34
7770.161 28
7770.580 15
7770.998 28
7771.417 21
7771.835 25
7772.254 25
7772.672 21
7773.091 19
7773.510 25
7773.928 25
7774.347 24
7774.766 26
7775.184 14
7775.603 10
7776.022 19
7776.440 25
7776.859 29
7777.278 29
7777.697 26
7778.115 24
7778.534 15
7778.953 10
7779.372 19
7779.790 30
7780.209 17
7780.628 14
7781.047 24
7781.466 20
7781.884 11
7782.303 9
7782.722 10
7783.141 13
7783.560 17
7783.979 19
7784.398 17
7784.817 9
7785.236 14
7785.655 16
7786.073 13
7786.492 17
7786.911 16
7787.330 27
7787.749 34
7788.168 20
7788.587 16
7789.007 15
7789.426 23
7789.845 25
7790.264 24
7790.683 11
7791.102 6
7791.521 5
7791.940 16
7792.359 17
7792.778 7
7793.197 11
7793.617 15
7794.036 18
7794.455 6
7794.874 12
7795.293 13
7795.713 11
7796.132 12
7796.551 14
7796.970 17
7797.390 20
7797.809 9
7798.228 10
7798.647 6
7799.067 5
7799.486 11
7799.905 9
7800.325 10
7800.744 3
7801.163 5
7801.583 3
7802.002 6
7802.422 6
7802.841 7
7803.260 14
7803.680 23
7804.099 19
7804.519 22
7804.938 19
7805.358 11
7805.777 3
7806.197 9
7806.616 22
7807.036 18
7807.455 14
7807.875 14
7808.294 12
7808.714 21
7809.133 18
7809.553 10
7809.973 10
7810.392 19
7810.812 15
7811.232 7
7811.651 16
7812.071 13
7812.491 12
7812.910 11
7813.330 20
7813.750 28
7814.169 27
7814.589 31
7815.009 20
7815.428 29
7815.848 24
7816.268 13
7816.688 19
7817.108 9
7817.527 10
7817.947 8
7818.367 5
7818.787 9
7819.207 7
7819.627 3
7820.046 4
7820.466 4
7820.886 7
7821.306 17
7821.726 14
7822.146 14
7822.566 12
7822.986 12
7823.406 10
7823.826 4
7824.246 6
7824.666 4
7825.086 17
7825.506 18
7825.926 9
7826.346 9
7826.766 8
7827.186 15
7827.606 8
7828.026 13
7828.446 5
7828.866 5
7829.286 7
7829.707 9
7830.127 11
7830.547 15
7830.967 8
7831.387 11
7831.807 14
7832.228 13
7832.648 11
7833.068 12
7833.488 15
7833.909 14
7834.329 12
7834.749 10
7835.169 12
7835.590 12
7836.010 8
7836.430 10
7836.851 18
7837.271 15
7837.691 6
7838.112 12
7838.532 10
7838.952 13
7839.373 17
7839.793 18
7840.214 6
7840.634 12
7841.054 24
7841.475 20
7841.895 24
7842.316 22
7842.736 12
7843.157 7
7843.577 9
7843.998 15
7844.418 8
7844.839 10
7845.259 5
7845.680 4
7846.100 7
7846.521 9
7846.942 12
7847.362 11
7847.783 8
7848.203 3
7848.624 8
7849.045 5
7849.465 9
7849.886 10
7850.307 16
7850.727 19
7851.148 25
7851.569 20
7851.990 14
7852.410 14
7852.831 8
7853.252 8
7853.673 6
7854.093 7
7854.514 14
7854.935 13
7855.356 18
7855.777 12
7856.198 8
7856.618 11
7857.039 6
7857.460 9
7857.881 13
7858.302 10
7858.723 10
7859.144 10
7859.565 8
7859.986 13
7860.407 5
7860.828 14
7861.249 18
7861.670 26
7862.091 19
7862.512 25
7862.933 23
7863.354 14
7863.775 16
7864.196 12
7864.617 10
7865.038 14
7865.459 16
7865.880 14
7866.301 13
7866.722 14
7867.143 17
7867.565 24
7867.986 29
7868.407 28
7868.828 22
7869.249 22
7869.670 25
7870.092 21
7870.513 14
7870.934 14
7871.355 20
7871.777 21
7872.198 17
7872.619 11
7873.040 20
7873.462 15
7873.883 9
7874.304 18
7874.726 25
7875.147 32
7875.568 29
7875.990 26
7876.411 32
7876.833 17
7877.254 14
7877.675 19
7878.097 29
7878.518 26
7878.940 23
7879.361 16
7879.783 13
7880.204 11
7880.626 12
7881.047 11
7881.469 12
7881.890 14
7882.312 16
7882.733 6
7883.155 4
7883.576 12
7883.998 16
7884.420 16
7884.841 13
7885.263 21
7885.684 13
7886.106 29
7886.528 25
7886.949 19
7887.371 15
7887.793 13
7888.215 16
7888.636 8
7889.058 12
7889.480 23
7889.901 24
7890.323 17
7890.745 36
7891.167 22
7891.589 17
7892.010 18
7892.432 16
7892.854 19
7893.276 17
7893.698 19
7894.119 12
7894.541 18
7894.963 14
7895.385 4
7895.807 17
7896.229 20
7896.651 17
7897.073 22
7897.495 18
7897.917 15
7898.339 15
7898.761 20
7899.183 19
7899.605 29
7900.027 28
7900.449 24
7900.871 24
7901.293 14
7901.715 4
7902.137 10
7902.559 13
7902.981 16
7903.403 25
7903.825 29
7904.247 18
7904.670 21
7905.092 17
7905.514 16
7905.936 10
7906.358 17
7906.780 24
7907.203 28
7907.625 26
7908.047 18
7908.469 20
7908.892 20
7909.314 15
7909.736 33
7910.158 42
7910.581 45
7911.003 28
7911.425 33
7911.848 43
7912.270 49
7912.692 39
7913.115 25
7913.537 23
7913.959 29
7914.382 29
7914.804 31
7915.227 50
7915.649 32
7916.072 24
7916.494 26
7916.917 14
7917.339 17
7917.761 21
7918.184 11
7918.606 20
7919.029 31
7919.452 18
7919.874 35
7920.297 27
7920.719 32
7921.142 39
7921.564 40
7921.987 37
7922.410 33
7922.832 64
7923.255 60
7923.678 50
7924.100 58
7924.523 58
7924.946 54
7925.368 57
7925.791 73
7926.214 61
7926.636 52
7927.059 61
7927.482 42
7927.905 35
7928.327 49
7928.750 54
7929.173 65
7929.596 79
7930.019 108
7930.441 162
7930.864 208
7931.287 286
7931.710 324
7932.133 400
7932.556 489
7932.979 653
7933.402 752
7933.824 757
7934.247 807
7934.670 796
7935.093 752
7935.516 679
7935.939 658
7936.362 591
7936.785 498
7937.208 409
7937.631 360
7938.054 277
7938.477 217
7938.900 183
7939.323 150
7939.746 137
7940.170 111
7940.593 83
7941.016 89
7941.439 98
7941.862 75
7942.285 74
7942.708 70
7943.131 64
7943.555 63
7943.978 61
7944.401 68
7944.824 68
7945.247 58
7945.671 59
7946.094 54
7946.517 56
7946.940 46
7947.364 34
7947.787 43
7948.210 33
7948.634 54
7949.057 42
7949.480 25
7949.904 14
7950.327 24
7950.750 26
7951.174 23
7951.597 26
7952.021 23
7952.444 19
7952.867 28
7953.291 27
7953.714 27
7954.138 23
7954.561 18
7954.985 26
7955.408 21
7955.832 24
7956.255 6
7956.679 18
7957.102 25
7957.526 28
7957.949 44
7958.373 37
7958.797 40
7959.220 27
7959.644 24
7960.067 21
7960.491 35
7960.915 28
7961.338 19
7961.762 10
7962.186 11
7962.609 24
7963.033 33
7963.457 32
7963.880 21
7964.304 37
7964.728 27
7965.152 31
7965.575 43
7965.999 38
7966.423 32
7966.847 21
7967.271 36
7967.694 27
7968.118 15
7968.542 13
7968.966 25
7969.390 29
7969.814 35
7970.238 26
7970.661 33
7971.085 36
7971.509 31
7971.933 31
7972.357 32
7972.781 20
7973.205 17
7973.629 22
7974.053 29
7974.477 25
7974.901 24
7975.325 15
7975.749 15
7976.173 14
7976.597 12
7977.021 20
7977.445 20
7977.869 20
7978.294 22
7978.718 18
7979.142 18
7979.566 21
7979.990 13
7980.414 8
7980.838 14
7981.263 31
7981.687 28
7982.111 22
7982.535 18
7982.959 12
7983.384 14
7983.808 17
7984.232 23
7984.656 17
7985.081 9
7985.505 14
7985.929 23
7986.354 19
7986.778 26
7987.202 19
7987.627 18
7988.051 11
7988.475 7
7988.900 6
7989.324 10
7989.749 14
7990.173 16
7990.597 15
7991.022 21
7991.446 20
7991.871 25
7992.295 32
7992.720 24
7993.144 17
7993.569 19
7993.993 13
7994.418 21
7994.842 23
7995.267 19
7995.692 17
7996.116 18
7996.541 27
7996.965 21
7997.390 26
7997.815 22
7998.239 19
7998.664 10
7999.088 9
7999.513 15
7999.938 15
8000.362 16
8000.787 11
8001.212 14
8001.637 13
8002.061 7
8002.486 6
8002.911 10
8003.336 18
8003.760 22
8004.185 18
8004.610 14
8005.035 17
8005.460 15
8005.884 15
8006.309 14
8006.734 22
8007.159 20
8007.584 20
8008.009 21
8008.434 12
8008.859 19
8009.284 24
8009.709 33
8010.133 31
8010.558 28
8010.983 23
8011.408 32
8011.833 25
8012.258 31
8012.683 44
8013.108 50
8013.533 43
8013.959 28
8014.384 35
8014.809 23
8015.234 21
8015.659 22
8016.084 19
8016.509 24
8016.934 35
8017.359 28
8017.784 36
8018.210 25
8018.635 16
8019.060 11
8019.485 14
8019.910 13
8020.336 16
8020.761 16
8021.186 17
8021.611 20
8022.037 19
8022.462 17
8022.887 21
8023.313 22
8023.738 26
8024.163 15
8024.588 12
8025.014 11
8025.439 7
8025.865 12
8026.290 25
8026.715 21
8027.141 26
8027.566 16
8027.992 17
8028.417 13
8028.842 12
8029.268 21
8029.693 14
8030.119 12
8030.544 10
8030.970 10
8031.395 8
8031.821 20
8032.246 36
8032.672 27
8033.097 19
8033.523 25
8033.949 28
8034.374 46
8034.800 34
8035.225 25
8035.651 24
8036.077 32
8036.502 48
8036.928 54
8037.354 64
8037.779 66
8038.205 51
8038.631 42
8039.057 32
8039.482 39
8039.908 28
8040.334 21
8040.759 21
8041.185 20
8041.611 36
8042.037 29
8042.463 29
8042.888 29
8043.314 30
8043.740 18
8044.166 21
8044.592 37
8045.018 29
8045.444 31
8045.870 42
8046.295 38
8046.721 37
8047.147 41
8047.573 35
8047.999 30
8048.425 28
8048.851 17
8049.277 24
8049.703 17
8050.129 14
8050.555 6
8050.981 10
8051.407 15
8051.833 25
8052.259 34
8052.685 39
8053.111 26
8053.538 15
8053.964 22
8054.390 22
8054.816 14
8055.242 9
8055.668 17
8056.094 13
8056.521 13
8056.947 5
8057.373 18
8057.799 16
8058.225 9
8058.652 11
8059.078 14
8059.504 17
8059.930 4
8060.357 1
8060.783 3
8061.209 10
8061.636 11
8062.062 7
8062.488 12
8062.915 23
8063.341 15
8063.767 23
8064.194 16
8064.620 10
8065.047 8
8065.473 11
8065.899 8
8066.326 13
8066.752 6
8067.179 11
8067.605 10
8068.032 6
8068.458 11
8068.885 18
8069.311 17
8069.738 10
8070.164 15
8070.591 8
8071.017 10
8071.444 10
8071.871 8
8072.297 6
8072.724 2
8073.150 13
8073.577 8
8074.004 9
8074.430 15
8074.857 9
8075.284 9
8075.710 11
8076.137 11
8076.564 16
8076.990 12
8077.417 4
8077.844 10
8078.271 5
8078.697 8
8079.124 5
8079.551 11
8079.978 7
8080.405 7
8080.831 11
8081.258 14
8081.685 9
8082.112 10
8082.539 17
8082.966 26
8083.393 10
8083.820 7
8084.246 13
8084.673 9
8085.100 7
8085.527 11
8085.954 12
8086.381 7
8086.808 10
8087.235 10
8087.662 7
8088.089 13
8088.516 7
8088.943 8
8089.370 8
8089.797 10
8090.224 20
8090.652 19
8091.079 9
8091.506 5
8091.933 8
8092.360 13
8092.787 15
8093.214 11
8093.641 15
8094.069 10
8094.496 2
8094.923 9
8095.350 21
8095.777 18
8096.205 13
8096.632 16
8097.059 19
8097.486 11
8097.914 3
8098.341 6
8098.768 12
8099.196 14
8099.623 11
8100.050 10
8100.478 10
8100.905 7
8101.332 13
8101.760 20
8102.187 14
8102.614 8
8103.042 10
8103.469 14
8103.897 10
8104.324 11
8104.752 8
8105.179 6
8105.607 4
8106.034 8
8106.462 6
8106.889 8
8107.317 5
8107.744 17
8108.172 18
8108.599 17
8109.027 15
8109.454 18
8109.882 9
8110.310 8
8110.737 9
8111.165 12
8111.592 13
8112.020 10
8112.448 16
8112.875 15
8113.303 9
8113.731 11
8114.158 8
8114.586 7
8115.014 9
8115.442 14
8115.869 8
8116.297 11
8116.725 10
8117.153 14
8117.580 10
8118.008 6
8118.436 8
8118.864 13
8119.292 10
8119.720 12
8120.147 9
8120.575 9
8121.003 7
8121.431 21
8121.859 33
8122.287 33
8122.715 16
8123.143 12
8123.571 5
8123.999 11
8124.427 12
8124.855 8
8125.283 5
8125.711 10
8126.139 13
8126.567 16
8126.995 13
8127.423 11
8127.851 7
8128.279 14
8128.707 16
8129.135 27
8129.563 16
8129.991 7
8130.420 2
8130.848 4
8131.276 3
8131.704 7
8132.132 8
8132.560 19
8132.989 14
8133.417 15
8133.845 18
8134.273 12
8134.701 11
8135.130 10
8135.558 6
8135.986 6
8136.415 13
8136.843 12
8137.271 11
8137.699 12
8138.128 15
8138.556 19
8138.985 7
8139.413 11
8139.841 8
8140.270 9
8140.698 8
8141.126 12
8141.555 14
8141.983 11
8142.412 15
8142.840 15
8143.269 9
8143.697 6
8144.126 14
8144.554 13
8144.983 16
8145.411 22
8145.840 14
8146.268 12
8146.697 10
8147.125 10
8147.554 13
8147.983 13
8148.411 5
8148.840 7
8149.268 5
8149.697 11
8150.126 9
8150.554 9
8150.983 5
8151.412 4
8151.841 2
8152.269 9
8152.698 11
8153.127 9
8153.555 9
8153.984 4
8154.413 5
8154.842 6
8155.270 11
8155.699 9
8156.128 10
8156.557 15
8156.986 18
8157.415 10
8157.843 3
8158.272 4
8158.701 7
8159.130 12
8159.559 10
8159.988 3
8160.417 6
8160.846 11
8161.275 21
8161.704 19
8162.133 5
8162.562 9
8162.991 23
8163.420 16
8163.849 13
8164.278 11
8164.707 9
8165.136 5
8165.565 2
8165.994 2
8166.423 6
8166.852 6
8167.281 3
8167.710 10
8168.139 14
8168.568 10
8168.998 11
8169.427 9
8169.856 6
8170.285 8
8170.714 8
8171.144 7
8171.573 6
8172.002 6
8172.431 5
8172.860 3
8173.290 3
8173.719 6
8174.148 8
8174.578 11
8175.007 11
8175.436 13
8175.866 13
8176.295 11
8176.724 17
8177.154 17
8177.583 15
8178.012 19
8178.442 23
8178.871 9
8179.301 9
8179.730 9
8180.159 6
8180.589 3
8181.018 7
8181.448 10
8181.877 11
8182.307 22
8182.736 16
8183.166 11
8183.595 12
8184.025 17
8184.454 16
8184.884 9
8185.314 10
8185.743 12
8186.173 6
8186.602 4
8187.032 8
8187.462 7
8187.891 5
8188.321 7
8188.751 6
8189.180 7
8189.610 5
8190.040 2
8190.469 3
8190.899 1
8191.329 5
8191.759 7
8192.188 16
8192.618 13
8193.048 20
8193.478 9
8193.907 12
8194.337 10
8194.767 8
8195.197 4
8195.627 6
8196.057 7
8196.487 15
8196.916 9
8197.346 4
8197.776 9
8198.206 8
8198.636 12
8199.066 19
8199.496 14
8199.926 16
8200.356 15
8200.786 15
8201.216 15
8201.646 4
8202.076 16
8202.506 26
8202.936 20
8203.366 21
8203.796 23
8204.226 22
8204.656 25
8205.086 27
8205.516 16
8205.947 19
8206.377 16
8206.807 15
8207.237 13
8207.667 6
8208.097 14
8208.527 10
8208.958 7
8209.388 5
8209.818 14
8210.248 6
8210.679 9
8211.109 9
8211.539 2
8211.969 3
8212.400 7
8212.830 5
8213.260 13
8213.691 14
8214.121 27
8214.551 19
8214.982 18
8215.412 14
8215.842 13
8216.273 12
8216.703 18
8217.134 17
8217.564 19
8217.994 10
8218.425 12
8218.855 9
8219.286 3
8219.716 9
8220.147 8
8220.577 8
8221.008 12
8221.438 10
8221.869 5
8222.299 7
8222.730 9
8223.161 7
8223.591 8
8224.022 11
8224.452 4
8224.883 6
8225.314 11
8225.744 8
8226.175 3
8226.605 4
8227.036 2
8227.467 6
8227.898 9
8228.328 12
8228.759 13
8229.190 10
8229.620 8
8230.051 6
8230.482 5
8230.913 7
8231.343 8
8231.774 6
8232.205 9
8232.636 11
8233.067 12
8233.498 10
8233.928 11
8234.359 11
8234.790 11
8235.221 8
8235.652 10
8236.083 10
8236.514 14
8236.945 8
8237.376 8
8237.807 8
8238.238 7
8238.669 16
8239.100 8
8239.531 7
8239.962 5
8240.393 6
8240.824 19
8241.255 13
8241.686 7
8242.117 5
8242.548 4
8242.979 2
8243.410 4
8243.841 8
8244.272 6
8244.703 3
8245.135 13
8245.566 13
8245.997 7
8246.428 5
8246.859 8
8247.290 6
8247.722 7
8248.153 5
8248.584 8
8249.015 3
8249.447 7
8249.878 14
8250.309 9
8250.740 5
8251.172 4
8251.603 6
8252.034 5
8252.466 2
8252.897 11
8253.328 20
8253.760 15
8254.191 6
8254.623 11
8255.054 8
8255.485 5
8255.917 3
8256.348 9
8256.780 10
8257.211 7
8257.643 10
8258.074 10
8258.506 8
8258.937 5
8259.369 6
8259.800 15
8260.232 14
8260.663 6
8261.095 9
8261.526 7
8261.958 4
8262.390 6
8262.821 5
8263.253 6
8263.684 4
8264.116 10
8264.548 8
8264.979 9
8265.411 10
8265.843 10
8266.275 3
8266.706 16
8267.138 10
8267.570 9
8268.001 14
8268.433 5
8268.865 3
8269.297 6
8269.728 8
8270.160 8
8270.592 10
8271.024 6
8271.456 9
8271.888 15
8272.319 10
8272.751 8
8273.183 13
8273.615 10
8274.047 7
8274.479 4
8274.911 4
8275.343 9
8275.775 8
8276.207 13
8276.639 14
8277.071 10
8277.503 7
8277.935 3
8278.367 7
8278.799 17
8279.231 16
8279.663 13
8280.095 8
8280.527 11
8280.959 8
8281.391 7
8281.823 11
8282.255 13
8282.687 13
8283.120 18
8283.552 16
8283.984 7
8284.416 5
8284.848 8
8285.280 8
8285.713 7
8286.145 5
8286.577 7
8287.009 4
8287.442 4
8287.874 6
8288.306 7
8288.738 9
8289.171 12
8289.603 22
8290.035 24
8290.468 12
8290.900 10
8291.332 11
8291.765 6
8292.197 12
8292.629 22
8293.062 17
8293.494 16
8293.927 13
8294.359 3
8294.792 4
8295.224 6
8295.656 12
8296.089 9
8296.521 5
8296.954 4
8297.386 10
8297.819 12
8298.252 8
8298.684 6
8299.117 4
8299.549 10
8299.982 13
8300.414 17
8300.847 14
8301.280 7
8301.712 7
8302.145 21
8302.577 12
8303.010 12
8303.443 12
8303.875 23
8304.308 15
8304.741 16
8305.174 10
8305.606 10
8306.039 7
8306.472 14
8306.905 16
8307.337 9
8307.770 6
8308.203 4
8308.636 8
8309.069 6
8309.501 17
8309.934 12
8310.367 7
8310.800 12
8311.233 6
8311.666 6
8312.099 6
8312.531 2
8312.964 7
8313.397 8
8313.830 9
8314.263 8
8314.696 13
8315.129 10
8315.562 9
8315.995 9
8316.428 11
8316.861 8
8317.294 12
8317.727 8
8318.160 10
8318.593 13
8319.026 15
8319.459 13
8319.893 6
8320.326 6
8320.759 7
8321.192 8
8321.625 12
8322.058 18
8322.491 8
8322.925 16
8323.358 13
8323.791 15
8324.224 19
8324.657 16
8325.091 9
8325.524 11
8325.957 10
8326.390 4
8326.824 8
8327.257 7
8327.690 7
8328.124 3
8328.557 1
8328.990 6
8329.424 9
8329.857 6
8330.290 7
8330.724 19
8331.157 10
8331.590 3
8332.024 7
8332.457 3
8332.891 9
8333.324 16
8333.758 15
8334.191 12
8334.625 7
8335.058 11
8335.492 4
8335.925 9
8336.359 7
8336.792 2
8337.226 4
8337.659 9
8338.093 5
8338.526 13
8338.960 13
8339.394 4
8339.827 6
8340.261 13
8340.695 19
8341.128 13
8341.562 6
8341.996 14
8342.429 15
8342.863 8
8343.297 10
8343.730 16
8344.164 10
8344.598 11
8345.032 9
8345.465 6
8345.899 6
8346.333 14
8346.767 5
8347.201 2
8347.634 7
8348.068 7
8348.502 16
8348.936 9
8349.370 11
8349.804 12
8350.237 8
8350.671 4
8351.105 10
8351.539 12
8351.973 9
8352.407 14
8352.841 8
8353.275 8
8353.709 4
8354.143 10
8354.577 4
8355.011 0
8355.445 7
8355.879 1
8356.313 7
8356.747 7
8357.181 3
8357.615 6
8358.049 7
8358.484 8
8358.918 13
8359.352 16
8359.786 4
8360.220 13
8360.654 12
8361.088 9
8361.523 7
8361.957 13
8362.391 7
8362.825 3
8363.259 9
8363.694 9
8364.128 9
8364.562 3
8364.996 5
8365.431 6
8365.865 14
8366.299 13
8366.734 10
8367.168 10
8367.602 9
8368.037 6
8368.471 6
8368.905 7
8369.340 6
8369.774 5
8370.209 10
8370.643 9
8371.077 6
8371.512 8
8371.946 16
8372.381 19
8372.815 17
8373.250 14
8373.684 6
8374.119 2
8374.553 3
8374.988 2
8375.422 10
8375.857 9
8376.291 18
8376.726 18
8377.161 16
8377.595 9
8378.030 8
8378.464 15
8378.899 14
8379.334 8
8379.768 10
8380.203 6
8380.638 4
8381.072 8
8381.507 6
8381.942 5
8382.377 9
8382.811 7
8383.246 3
8383.681 6
8384.116 16
8384.550 7
8384.985 5
8385.420 14
8385.855 7
8386.290 7
8386.724 14
8387.159 11
8387.594 9
8388.029 5
8388.464 5
8388.899 12
8389.334 14
8389.769 13
8390.203 11
8390.638 14
8391.073 13
8391.508 10
8391.943 16
8392.378 5
8392.813 7
8393.248 11
8393.683 11
8394.118 12
8394.553 9
8394.988 8
8395.423 9
8395.859 6
8396.294 15
8396.729 28
8397.164 12
8397.599 9
8398.034 5
8398.469 0
8398.904 1
8399.340 0
8399.775 11
8400.210 18
8400.645 6
8401.080 5
8401.516 2
8401.951 7
8402.386 5
8402.821 5
8403.257 13
8403.692 12
8404.127 4
8404.562 13
8404.998 6
8405.433 4
8405.868 9
8406.304 12
8406.739 12
8407.174 10
8407.610 11
8408.045 15
8408.481 9
8408.916 15
8409.351 12
8409.787 6
8410.222 12
8410.658 4
8411.093 9
8411.529 6
8411.964 7
8412.400 16
8412.835 17
8413.271 14
8413.706 12
8414.142 6
8414.577 14
8415.013 13
8415.449 15
8415.884 10
8416.320 8
8416.755 19
8417.191 19
8417.627 20
8418.062 21
8418.498 15
8418.934 14
8419.369 17
8419.805 18
8420.241 16
8420.676 12
8421.112 11
8421.548 13
8421.984 17
8422.419 6
8422.855 6
8423.291 12
8423.727 7
8424.163 5
8424.598 1
8425.034 2
8425.470 0
8425.906 7
8426.342 5
8426.778 4
8427.213 1
8427.649 7
8428.085 8
8428.521 7
8428.957 5
8429.393 7
8429.829 10
8430.265 14
8430.701 11
8431.137 10
8431.573 11
8432.009 7
8432.445 11
8432.881 6
8433.317 4
8433.753 9
8434.189 11
8434.625 8
8435.061 12
8435.497 9
8435.934 7
8436.370 2
8436.806 10
8437.242 14
8437.678 12
8438.114 9
8438.550 15
8438.987 8
8439.423 7
8439.859 8
8440.295 8
8440.732 7
8441.168 10
8441.604 10
8442.040 13
8442.477 16
8442.913 13
8443.349 13
8443.786 13
8444.222 15
8444.658 20
8445.095 16
8445.531 14
8445.967 20
8446.404 18
8446.840 19
8447.276 25
8447.713 24
8448.149 32
8448.586 22
8449.022 19
8449.459 14
8449.895 12
8450.332 19
8450.768 17
8451.205 25
8451.641 15
8452.078 9
8452.514 8
8452.951 11
8453.387 13
8453.824 9
8454.260 22
8454.697 16
8455.134 11
8455.570 11
8456.007 12
8456.444 12
8456.880 12
8457.317 16
8457.754 13
8458.190 3
8458.627 4
8459.064 19
8459.500 25
8459.937 19
8460.374 24
8460.811 20
8461.247 15
8461.684 18
8462.121 13
8462.558 11
8462.995 19
8463.431 28
8463.868 14
8464.305 22
8464.742 33
8465.179 27
8465.616 33
8466.053 31
8466.489 34
8466.926 37
8467.363 31
8467.800 45
8468.237 48
8468.674 35
8469.111 38
8469.548 50
8469.985 56
8470.422 66
8470.859 66
8471.296 74
8471.733 128
8472.170 179
8472.607 234
8473.044 371
8473.481 530
8473.918 623
8474.356 780
8474.793 918
8475.230 971
8475.667 1009
8476.104 1086
8476.541 1112
8476.978 1076
8477.416 991
8477.853 927
8478.290 793
8478.727 588
8479.164 502
8479.602 422
8480.039 339
8480.476 276
8480.914 193
8481.351 149
8481.788 108
8482.225 92
8482.663 92
8483.100 103
8483.537 84
8483.975 71
8484.412 62
8484.849 53
8485.287 50
8485.724 41
8486.162 42
8486.599 46
8487.037 50
8487.474 41
8487.911 32
8488.349 40
8488.786 60
8489.224 51
8489.661 40
8490.099 25
8490.536 22
8490.974 20
8491.411 25
8491.849 39
8492.287 42
8492.724 31
8493.162 33
8493.599 53
8494.037 52
8494.475 45
8494.912 35
8495.350 21
8495.788 35
8496.225 32
8496.663 29
8497.101 34
8497.538 33
8497.976 16
8498.414 19
8498.851 25
8499.289 28
8499.727 20
8500.165 33
8500.603 38
8501.040 22
8501.478 21
8501.916 15
8502.354 22
8502.792 21
8503.229 26
8503.667 29
8504.105 25
8504.543 34
8504.981 30
8505.419 29
8505.857 26
8506.295 15
8506.733 12
8507.171 15
8507.609 14
8508.047 25
8508.485 23
8508.923 24
8509.361 14
8509.799 16
8510.237 16
8510.675 13
8511.113 18
8511.551 17
8511.989 11
8512.427 14
8512.865 16
8513.303 10
8513.741 9
8514.179 9
8514.618 14
8515.056 7
8515.494 14
8515.932 17
8516.370 17
8516.808 16
8517.247 10
8517.685 8
8518.123 1
8518.561 8
8519.000 10
8519.438 12
8519.876 12
8520.314 12
8520.753 20
8521.191 17
8521.629 18
8522.068 22
8522.506 12
8522.944 18
8523.383 11
8523.821 7
8524.260 8
8524.698 2
8525.136 12
8525.575 19
8526.013 14
8526.452 20
8526.890 11
8527.329 18
8527.767 21
8528.206 15
8528.644 9
8529.083 8
8529.521 5
8529.960 8
8530.398 25
8530.837 12
8531.275 10
8531.714 22
8532.153 9
8532.591 14
8533.030 16
8533.468 14
8533.907 16
8534.346 29
8534.784 23
8535.223 6
8535.662 10
8536.100 13
8536.539 14
8536.978 8
8537.417 9
8537.855 13
8538.294 7
8538.733 18
8539.172 14
8539.610 14
8540.049 19
8540.488 5
8540.927 7
8541.366 9
8541.804 17
8542.243 13
8542.682 10
8543.121 8
8543.560 6
8543.999 14
8544.438 17
8544.877 21
8545.316 13
8545.755 8
8546.194 12
8546.632 14
8547.071 8
8547.510 7
8547.949 12
8548.388 9
8548.827 7
8549.267 14
8549.706 21
8550.145 17
8550.584 12
8551.023 10
8551.462 10
8551.901 11
8552.340 18
8552.779 14
8553.218 19
8553.657 13
8554.097 16
8554.536 25
8554.975 23
8555.414 23
8555.853 27
8556.293 17
8556.732 22
8557.171 25
8557.610 26
8558.050 16
8558.489 21
8558.928 13
8559.367 11
8559.807 22
8560.246 26
8560.685 18
8561.125 19
8561.564 9
8562.003 13
8562.443 25
8562.882 25
8563.322 22
8563.761 24
8564.200 25
8564.640 12
8565.079 12
8565.519 17
8565.958 18
8566.398 33
8566.837 28
8567.277 29
8567.716 23
8568.156 15
8568.595 15
8569.035 26
8569.474 22
8569.914 13
8570.353 12
8570.793 22
8571.233 17
8571.672 19
8572.112 18
8572.552 20
8572.991 14
8573.431 18
8573.870 23
8574.310 41
8574.750 38
8575.190 28
8575.629 25
8576.069 29
8576.509 40
8576.948 47
8577.388 46
8577.828 59
8578.268 88
8578.708 79
8579.147 68
8579.587 68
8580.027 66
8580.467 83
8580.907 73
8581.347 45
8581.786 40
8582.226 42
8582.666 57
8583.106 57
8583.546 33
8583.986 32
8584.426 37
8584.866 28
8585.306 23
8585.746 38
8586.186 32
8586.626 39
8587.066 34
8587.506 41
8587.946 36
8588.386 46
8588.826 49
8589.266 35
8589.706 38
8590.146 36
8590.586 26
8591.026 23
8591.466 17
8591.907 14
8592.347 23
8592.787 14
8593.227 12
8593.667 21
8594.107 20
8594.548 18
8594.988 36
8595.428 32
8595.868 18
8596.308 17
8596.749 16
8597.189 8
8597.629 13
8598.070 18
8598.510 13
8598.950 16
8599.390 22
8599.831 15
8600.271 7
8600.712 15
8601.152 26
8601.592 21
8602.033 16
8602.473 10
8602.913 12
8603.354 11
8603.794 11
8604.235 19
8604.675 10
8605.116 15
8605.556 11
8605.997 12
8606.437 16
8606.878 14
8607.318 16
8607.759 17
8608.199 16
8608.640 18
8609.080 14
8609.521 12
8609.962 15
8610.402 8
8610.843 3
8611.283 7
8611.724 6
8612.165 10
8612.605 11
8613.046 11
8613.487 19
8613.927 21
8614.368 16
8614.809 11
8615.250 9
8615.690 6
8616.131 8
8616.572 11
8617.013 13
8617.453 15
8617.894 20
8618.335 21
8618.776 24
8619.217 25
8619.657 27
8620.098 22
8620.539 7
8620.980 11
8621.421 13
8621.862 9
8622.303 19
8622.744 19
8623.185 17
8623.626 16
8624.067 6
8624.507 5
8624.948 8
8625.389 12
8625.830 8
8626.271 5
8626.712 9
8627.154 10
8627.595 9
8628.036 13
8628.477 10
8628.918 10
8629.359 7
8629.800 13
8630.241 12
8630.682 14
8631.123 11
8631.564 8
8632.006 12
8632.447 10
8632.888 6
8633.329 5
8633.770 5
8634.212 2
8634.653 6
8635.094 5
8635.535 2
8635.977 3
8636.418 12
8636.859 16
8637.300 15
8637.742 12
8638.183 9
8638.624 9
8639.066 12
8639.507 9
8639.948 8
8640.390 4
8640.831 4
8641.273 7
8641.714 6
8642.155 6
8642.597 10
8643.038 12
8643.480 7
8643.921 4
8644.363 4
8644.804 8
8645.246 3
8645.687 4
8646.129 14
8646.570 9
8647.012 11
8647.453 13
8647.895 6
8648.336 14
8648.778 18
8649.220 18
8649.661 12
8650.103 13
8650.544 11
8650.986 31
8651.428 20
8651.869 15
8652.311 15
8652.753 16
8653.194 17
8653.636 16
8654.078 22
8654.520 17
8654.961 19
8655.403 17
8655.845 20
8656.287 27
8656.728 17
8657.170 18
8657.612 21
8658.054 14
8658.496 13
8658.938 15
8659.379 18
8659.821 23
8660.263 15
8660.705 14
8661.147 19
8661.589 16
8662.031 14
8662.473 22
8662.915 24
8663.357 20
8663.799 19
8664.241 16
8664.683 7
8665.125 4
8665.567 14
8666.009 11
8666.451 12
8666.893 14
8667.335 18
8667.777 22
8668.219 22
8668.661 14
8669.103 16
8669.545 10
8669.987 12
8670.429 19
8670.872 16
8671.314 14
8671.756 14
8672.198 21
8672.640 19
8673.083 17
8673.525 14
8673.967 9
8674.409 7
8674.851 12
8675.294 15
8675.736 12
8676.178 23
8676.621 24
8677.063 14
8677.505 12
8677.948 10
8678.390 15
8678.832 21
8679.275 18
8679.717 21
8680.159 12
8680.602 34
8681.044 28
8681.487 31
8681.929 30
8682.372 23
8682.814 28
8683.256 12
8683.699 10
8684.141 9
8684.584 13
8685.026 13
8685.469 18
8685.911 20
8686.354 18
8686.797 21
8687.239 34
8687.682 26
8688.124 20
8688.567 27
8689.010 26
8689.452 23
8689.895 40
8690.337 51
8690.780 61
8691.223 60
8691.665 58
8692.108 77
8692.551 78
8692.994 62
8693.436 52
8693.879 37
8694.322 44
8694.765 55
8695.207 60
8695.650 58
8696.093 39
8696.536 43
8696.978 39
8697.421 35
8697.864 42
8698.307 55
8698.750 47
8699.193 34
8699.636 31
8700.079 47
8700.521 44
8700.964 31
8701.407 18
8701.850 23
8702.293 20
8702.736 23
8703.179 13
8703.622 23
8704.065 24
8704.508 17
8704.951 17
8705.394 27
8705.837 25
8706.280 17
8706.723 27
8707.166 27
8707.609 17
8708.053 21
8708.496 17
8708.939 16
8709.382 11
8709.825 16
8710.268 15
8710.711 15
8711.155 23
8711.598 25
8712.041 28
8712.484 29
8712.927 28
8713.371 36
8713.814 36
8714.257 28
8714.700 14
8715.144 28
8715.587 35
8716.030 34
8716.474 21
8716.917 22
8717.360 19
8717.804 20
8718.247 29
8718.690 34
8719.134 37
8719.577 28
8720.020 34
8720.464 32
8720.907 33
8721.351 25
8721.794 43
8722.238 34
8722.681 27
8723.125 28
8723.568 46
8724.012 49
8724.455 42
8724.899 37
8725.342 40
8725.786 36
8726.229 53
8726.673 49
8727.116 49
8727.560 48
8728.004 57
8728.447 53
8728.891 47
8729.335 53
8729.778 53
8730.222 46
8730.666 61
8731.109 53
8731.553 57
8731.997 57
8732.440 62
8732.884 64
8733.328 57
8733.772 49
8734.215 43
8734.659 68
8735.103 78
8735.547 62
8735.991 63
8736.434 59
8736.878 69
8737.322 57
8737.766 66
8738.210 53
8738.654 50
8739.098 53
8739.541 43
8739.985 46
8740.429 51
8740.873 70
8741.317 62
8741.761 66
8742.205 86
8742.649 77
8743.093 107
8743.537 123
8743.981 104
8744.425 113
8744.869 121
8745.313 118
8745.757 143
8746.201 145
8746.645 170
8747.089 174
8747.534 200
8747.978 207
8748.422 217
8748.866 222
8749.310 181
8749.754 147
8750.198 167
8750.643 178
8751.087 154
8751.531 174
8751.975 192
8752.419 194
8752.864 202
8753.308 223
8753.752 250
8754.196 251
8754.641 248
8755.085 244
8755.529 270
8755.974 293
8756.418 334
8756.862 364
8757.307 408
8757.751 454
8758.195 556
8758.640 645
8759.084 791
8759.529 1053
8759.973 1443
8760.417 1787
8760.862 2267
8761.306 2815
8761.751 3482
8762.195 4208
8762.640 4752
8763.084 5212
8763.529 5593
8763.973 5943
8764.418 6189
8764.862 6414
8765.307 6439
8765.751 6259
8766.196 6027
8766.641 5564
8767.085 5268
8767.530 4814
8767.974 4281
8768.419 3910
8768.864 3477
8769.308 2973
8769.753 2542
8770.198 2225
8770.642 1861
8771.087 1502
8771.532 1266
8771.977 1049
8772.421 884
8772.866 767
8773.311 667
8773.756 573
8774.200 521
8774.645 463
8775.090 442
8775.535 403
8775.980 340
8776.424 304
8776.869 281
8777.314 288
8777.759 244
8778.204 217
8778.649 209
8779.094 191
8779.539 171
8779.984 151
8780.428 163
8780.873 167
8781.318 194
8781.763 191
8782.208 168
8782.653 164
8783.098 147
8783.543 130
8783.988 148
8784.433 127
8784.878 124
8785.324 103
8785.769 105
8786.214 106
8786.659 78
8787.104 57
8787.549 71
8787.994 80
8788.439 65
8788.884 62
8789.330 50
8789.775 47
8790.220 65
8790.665 74
8791.110 55
8791.556 60
8792.001 60
8792.446 53
8792.891 50
8793.337 56
8793.782 62
8794.227 45
8794.672 42
8795.118 42
8795.563 31
8796.008 38
8796.454 45
8796.899 49
8797.345 39
8797.790 51
8798.235 54
8798.681 55
8799.126 43
8799.572 33
8800.017 38
8800.462 31
8800.908 29
8801.353 23
8801.799 23
8802.244 16
8802.690 11
8803.135 15
8803.581 16
8804.026 18
8804.472 21
8804.917 23
8805.363 22
8805.809 23
8806.254 30
8806.700 27
8807.145 35
8807.591 39
8808.037 31
8808.482 21
8808.928 20
8809.374 26
8809.819 17
8810.265 21
8810.711 24
8811.156 20
8811.602 20
8812.048 11
8812.494 9
8812.939 12
8813.385 29
8813.831 19
8814.277 16
8814.723 22
8815.168 35
8815.614 35
8816.060 32
8816.506 25
8816.952 22
8817.398 18
8817.844 12
8818.290 15
8818.735 22
8819.181 22
8819.627 27
8820.073 16
8820.519 14
8820.965 10
8821.411 17
8821.857 15
8822.303 15
8822.749 20
8823.195 14
8823.641 8
8824.087 16
8824.533 20
8824.979 16
8825.425 17
8825.871 19
8826.318 23
8826.764 25
8827.210 19
8827.656 22
8828.102 14
8828.548 9
8828.994 20
8829.441 16
8829.887 19
8830.333 18
8830.779 12
8831.225 17
8831.672 14
8832.118 16
8832.564 22
8833.010 19
8833.457 18
8833.903 6
8834.349 9
8834.796 11
8835.242 20
8835.688 15
8836.135 17
8836.581 18
8837.027 17
8837.474 18
8837.920 20
8838.367 20
8838.813 17
8839.259 12
8839.706 13
8840.152 17
8840.599 13
8841.045 14
8841.492 11
8841.938 8
8842.385 12
8842.831 25
8843.278 30
8843.724 31
8844.171 31
8844.617 24
8845.064 28
8845.511 23
8845.957 21
8846.404 28
8846.850 25
8847.297 18
8847.744 24
8848.190 18
8848.637 18
8849.084 20
8849.530 19
8849.977 21
8850.424 21
8850.871 19
8851.317 17
8851.764 28
8852.211 24
8852.658 30
8853.104 44
8853.551 42
8853.998 22
8854.445 10
8854.892 18
8855.338 24
8855.785 27
8856.232 22
8856.679 26
8857.126 19
8857.573 16
8858.020 18
8858.467 8
8858.913 15
8859.360 15
8859.807 13
8860.254 23
8860.701 18
8861.148 13
8861.595 14
8862.042 23
8862.489 13
8862.936 13
8863.383 9
8863.830 8
8864.277 13
8864.725 9
8865.172 13
8865.619 13
8866.066 12
8866.513 20
8866.960 26
8867.407 17
8867.854 13
8868.301 19
8868.749 21
8869.196 17
8869.643 9
8870.090 13
8870.537 11
8870.985 18
8871.432 17
8871.879 15
8872.326 22
8872.774 19
8873.221 15
8873.668 23
8874.116 28
8874.563 29
8875.010 21
8875.458 13
8875.905 24
8876.352 25
8876.800 14
8877.247 8
8877.695 6
8878.142 10
8878.589 13
8879.037 23
8879.484 16
8879.932 27
8880.379 40
8880.827 25
8881.274 17
8881.722 20
8882.169 15
8882.617 9
8883.064 6
8883.512 9
8883.959 8
8884.407 18
8884.854 18
8885.302 7
8885.750 10
8886.197 13
8886.645 12
8887.092 12
8887.540 17
8887.988 8
8888.435 8
8888.883 12
8889.331 20
8889.779 25
8890.226 23
8890.674 21
8891.122 17
8891.569 17
8892.017 13
8892.465 11
8892.913 20
8893.361 24
8893.808 26
8894.256 22
8894.704 22
8895.152 10
8895.600 5
8896.048 18
8896.495 4
8896.943 11
8897.391 15
8897.839 15
8898.287 11
8898.735 7
8899.183 6
8899.631 12
8900.079 22
8900.527 21
8900.975 17
8901.423 19
8901.871 20
8902.319 21
8902.767 31
8903.215 24
8903.663 16
8904.111 22
8904.559 16
8905.007 25
8905.455 28
8905.903 26
8906.352 24
8906.800 22
8907.248 21
8907.696 36
8908.144 43
8908.592 62
8909.040 49
8909.489 67
8909.937 93
8910.385 101
8910.833 117
8911.282 131
8911.730 169
8912.178 217
8912.626 251
8913.075 262
8913.523 278
8913.971 308
8914.420 322
8914.868 342
8915.316 339
8915.765 317
8916.213 297
8916.661 267
8917.110 248
8917.558 219
8918.007 171
8918.455 160
8918.904 170
8919.352 163
8919.800 131
8920.249 103
8920.697 94
8921.146 85
8921.594 69
8922.043 71
8922.491 54
8922.940 37
8923.389 30
8923.837 29
8924.286 33
8924.734 38
8925.183 46
8925.631 41
8926.080 60
8926.529 53
8926.977 36
8927.426 34
8927.875 26
8928.323 31
8928.772 25
8929.221 30
8929.669 33
8930.118 30
8930.567 30
8931.016 29
8931.464 37
8931.913 36
8932.362 38
8932.811 36
8933.259 27
8933.708 24
8934.157 16
8934.606 17
8935.055 24
8935.504 14
8935.953 19
8936.401 36
8936.850 38
8937.299 38
8937.748 42
8938.197 33
8938.646 27
8939.095 28
8939.544 30
8939.993 18
8940.442 28
8940.891 28
8941.340 27
8941.789 31
8942.238 42
8942.687 45
8943.136 48
8943.585 41
8944.034 35
8944.483 28
8944.932 20
8945.381 22
8945.830 29
8946.280 22
8946.729 26
8947.178 27
8947.627 38
8948.076 26
8948.525 30
8948.975 29
8949.424 30
8949.873 26
8950.322 28
8950.771 23
8951.221 36
8951.670 30
8952.119 25
8952.569 35
8953.018 35
8953.467 33
8953.916 40
8954.366 36
8954.815 47
8955.264 37
8955.714 48
8956.163 36
8956.613 37
8957.062 45
8957.511 44
8957.961 37
8958.410 31
8958.860 27
8959.309 27
8959.759 26
8960.208 28
8960.658 34
8961.107 34
8961.557 31
8962.006 37
8962.456 35
8962.905 24
8963.355 23
8963.804 31
8964.254 34
8964.703 44
8965.153 38
8965.603 81
8966.052 81
8966.502 59
8966.952 74
8967.401 110
8967.851 95
8968.301 96
8968.750 104
8969.200 105
8969.650 115
8970.099 110
8970.549 124
8970.999 119
8971.449 103
8971.898 86
8972.348 73
8972.798 78
8973.248 79
8973.698 83
8974.147 58
8974.597 60
8975.047 74
8975.497 75
8975.947 76
8976.397 63
8976.847 66
8977.297 64
8977.746 71
8978.196 69
8978.646 47
8979.096 25
8979.546 23
8979.996 24
8980.446 23
8980.896 25
8981.346 42
8981.796 53
8982.246 44
8982.696 40
8983.146 46
8983.596 53
8984.046 60
8984.497 74
8984.947 64
8985.397 71
8985.847 66
8986.297 81
8986.747 102
8987.197 83
8987.647 78
8988.098 95
8988.548 110
8988.998 107
8989.448 102
8989.898 96
8990.349 87
8990.799 83
8991.249 68
8991.699 71
8992.150 68
8992.600 48
8993.050 42
8993.501 48
8993.951 53
8994.401 46
8994.852 42
8995.302 46
8995.752 31
8996.203 28
8996.653 36
8997.104 29
8997.554 26
8998.004 49
8998.455 48
8998.905 50
8999.356 52
8999.806 55
9000.257 39
9000.707 26
9001.158 29
9001.608 25
9002.059 39
9002.509 36
9002.960 31
9003.410 29
9003.861 33
9004.312 36
9004.762 40
9005.213 37
9005.663 29
9006.114 30
9006.565 21
9007.015 28
9007.466 40
9007.917 33
9008.367 37
9008.818 35
9009.269 24
9009.719 26
9010.170 32
9010.621 36
9011.072 35
9011.522 49
9011.973 29
9012.424 25
9012.875 34
9013.326 20
9013.776 12
9014.227 17
9014.678 13
9015.129 22
9015.580 31
9016.031 29
9016.481 24
9016.932 23
9017.383 31
9017.834 28
9018.285 23
9018.736 16
9019.187 16
9019.638 26
9020.089 33
9020.540 27
9020.991 20
9021.442 20
9021.893 32
9022.344 20
9022.795 23
9023.246 33
9023.697 21
9024.148 13
9024.599 24
9025.050 33
9025.502 34
9025.953 28
9026.404 28
9026.855 25
9027.306 26
9027.757 32
9028.209 28
9028.660 25
9029.111 29
9029.562 35
9030.013 56
9030.465 52
9030.916 37
9031.367 29
9031.818 30
9032.270 33
9032.721 37
9033.172 41
9033.624 45
9034.075 50
9034.526 45
9034.978 39
9035.429 43
9035.880 42
9036.332 34
9036.783 34
9037.235 42
9037.686 42
9038.137 41
9038.589 41
9039.040 41
9039.492 44
9039.943 43
9040.395 45
9040.846 39
9041.298 40
9041.749 47
9042.201 43
9042.652 35
9043.104 32
9043.555 35
9044.007 26
9044.459 47
9044.910 51
9045.362 40
9045.813 45
9046.265 48
9046.717 36
9047.168 49
9047.620 58
9048.072 62
9048.523 67
9048.975 78
9049.427 67
9049.878 63
9050.330 65
9050.782 57
9051.234 51
9051.685 57
9052.137 61
9052.589 60
9053.041 62
9053.493 69
9053.944 78
9054.396 74
9054.848 97
9055.300 104
9055.752 90
9056.204 77
9056.656 85
9057.108 93
9057.559 83
9058.011 79
9058.463 90
9058.915 112
9059.367 133
9059.819 135
9060.271 138
9060.723 130
9061.175 124
9061.627 132
9062.079 112
9062.531 112
9062.983 149
9063.435 137
9063.887 143
9064.340 123
9064.792 141
9065.244 137
9065.696 133
9066.148 130
9066.600 119
9067.052 114
9067.504 99
9067.957 141
9068.409 127
9068.861 138
9069.313 125
9069.765 124
9070.218 132
9070.670 137
9071.122 126
9071.574 136
9072.027 137
9072.479 131
9072.931 151
9073.384 150
9073.836 154
9074.288 164
9074.741 149
9075.193 147
9075.645 167
9076.098 158
9076.550 148
9077.002 161
9077.455 172
9077.907 162
9078.360 137
9078.812 129
9079.265 135
9079.717 149
9080.170 162
9080.622 174
9081.075 193
9081.527 174
9081.980 172
9082.432 174
9082.885 182
9083.337 176
9083.790 185
9084.242 197
9084.695 199
9085.148 188
9085.600 192
9086.053 212
9086.505 229
9086.958 236
9087.411 240
9087.863 242
9088.316 264
9088.769 264
9089.222 203
9089.674 183
9090.127 180
9090.580 187
9091.032 207
9091.485 233
9091.938 256
9092.391 270
9092.844 280
9093.296 281
9093.749 287
9094.202 314
9094.655 316
9095.108 315
9095.561 316
9096.013 324
9096.466 333
9096.919 302
9097.372 313
9097.825 317
9098.278 297
9098.731 284
9099.184 297
9099.637 338
9100.090 327
9100.543 319
9100.996 340
9101.449 337
9101.902 358
9102.355 360
9102.808 385
9103.261 383
9103.714 406
9104.167 458
9104.620 455
9105.073 453
9105.526 492
9105.980 510
9106.433 498
9106.886 469
9107.339 476
9107.792 537
9108.245 552
9108.699 567
9109.152 571
9109.605 653
9110.058 674
9110.511 676
9110.965 685
9111.418 686
9111.871 712
9112.324 811
9112.778 817
9113.231 872
9113.684 908
9114.138 934
9114.591 947
9115.044 1011
9115.498 1085
9115.951 1107
9116.404 1130
9116.858 1117
9117.311 1169
9117.765 1229
9118.218 1162
9118.672 1186
9119.125 1220
9119.578 1196
9120.032 1167
9120.485 1241
9120.939 1350
9121.392 1408
9121.846 1529
9122.299 1637
9122.753 1730
9123.207 1821
9123.660 1949
9124.114 2121
9124.567 2217
9125.021 2371
9125.475 2603
9125.928 2834
9126.382 3087
9126.835 3506
9127.289 3826
9127.743 4106
9128.196 4361
9128.650 4574
9129.104 4847
9129.557 5053
9130.011 5316
9130.465 5519
9130.919 5815
9131.372 5835
9131.826 5798
9132.280 5746
9132.734 5786
9133.188 5613
9133.641 5440
9134.095 5335
9134.549 5200
9135.003 5098
9135.457 4893
9135.911 4620
9136.364 4384
9136.818 4267
9137.272 4136
9137.726 3946
9138.180 3759
9138.634 3677
9139.088 3509
9139.542 3359
9139.996 3335
9140.450 3247
9140.904 3088
9141.358 2920
9141.812 2921
9142.266 2818
9142.720 2766
9143.174 2642
9143.628 2514
9144.082 2421
9144.536 2449
9144.990 2376
9145.444 2313
9145.899 2314
9146.353 2145
9146.807 2012
9147.261 1944
9147.715 1868
9148.169 1902
9148.623 1861
9149.078 1817
9149.532 1677
9149.986 1531
9150.440 1464
9150.895 1395
9151.349 1326
9151.803 1246
9152.257 1214
9152.712 1174
9153.166 1128
9153.620 1135
9154.075 1113
9154.529 1058
9154.983 1004
9155.438 979
9155.892 957
9156.346 921
9156.801 842
9157.255 808
9157.710 786
9158.164 766
9158.618 777
9159.073 756
9159.527 679
9159.982 640
9160.436 649
9160.891 623
9161.345 621
9161.800 623
9162.254 576
9162.709 549
9163.163 541
9163.618 525
9164.072 528
9164.527 541
9164.982 515
9165.436 499
9165.891 470
9166.345 431
9166.800 411
9167.255 376
9167.709 380
9168.164 342
9168.619 344
9169.073 368
9169.528 369
9169.983 353
9170.438 353
9170.892 361
9171.347 329
9171.802 319
9172.257 329
9172.711 297
9173.166 319
9173.621 321
9174.076 297
9174.531 271
9174.985 298
9175.440 275
9175.895 281
9176.350 284
9176.805 254
9177.260 256
9177.715 252
9178.170 228
9178.625 236
9179.079 217
9179.534 210
9179.989 214
9180.444 249
9180.899 252
9181.354 212
9181.809 181
9182.264 154
9182.719 145
9183.174 154
9183.630 160
9184.085 157
9184.540 140
9184.995 143
9185.450 168
9185.905 162
9186.360 172
9186.815 163
9187.270 157
9187.725 144
9188.181 152
9188.636 131
9189.091 155
9189.546 153
9190.001 147
9190.457 149
9190.912 161
9191.367 153
9191.822 130
9192.278 105
9192.733 108
9193.188 135
9193.644 125
9194.099 113
9194.554 123
9195.009 131
9195.465 155
9195.920 141
9196.376 126
9196.831 114
9197.286 130
9197.742 149
9198.197 134
9198.653 137
9199.108 115
9199.563 111
9200.019 109
9200.474 113
9200.930 105
9201.385 114
9201.841 108
9202.296 100
9202.752 99
9203.207 101
9203.663 87
9204.119 96
9204.574 102
9205.030 97
9205.485 91
9205.941 85
9206.397 91
9206.852 103
9207.308 80
9207.763 100
9208.219 90
9208.675 82
9209.130 76
9209.586 89
9210.042 80
9210.498 83
9210.953 77
9211.409 70
9211.865 61
9212.321 67
9212.776 75
9213.232 76
9213.688 74
9214.144 100
9214.600 107
9215.055 114
9215.511 83
9215.967 71
9216.423 68
9216.879 85
9217.335 78
9217.791 80
9218.247 84
9218.702 102
9219.158 90
9219.614 73
9220.070 84
9220.526 92
9220.982 85
9221.438 90
9221.894 82
9222.350 79
9222.806 92
9223.262 83
9223.718 75
9224.174 71
9224.630 68
9225.087 78
9225.543 87
9225.999 81
9226.455 71
9226.911 75
9227.367 77
9227.823 79
9228.279 71
9228.736 64
9229.192 68
9229.648 61
9230.104 77
9230.560 72
9231.017 69
9231.473 64
9231.929 68
9232.385 83
9232.842 88
9233.298 69
9233.754 68
9234.211 82
9234.667 83
9235.123 78
9235.580 77
9236.036 62
9236.492 74
9236.949 83
9237.405 76
9237.861 83
9238.318 84
9238.774 66
9239.231 62
9239.687 54
9240.144 64
9240.600 76
9241.056 99
9241.513 92
9241.969 68
9242.426 69
9242.882 87
9243.339 91
9243.796 83
9244.252 85
9244.709 85
9245.165 85
9245.622 85
9246.078 83
9246.535 81
9246.992 73
9247.448 90
9247.905 83
9248.362 72
9248.818 53
9249.275 58
9249.732 71
9250.188 55
9250.645 61
9251.102 51
9251.559 49
9252.015 59
9252.472 64
9252.929 70
9253.386 67
9253.842 76
9254.299 66
9254.756 64
9255.213 57
9255.670 52
9256.126 64
9256.583 73
9257.040 76
9257.497 81
9257.954 74
9258.411 79
9258.868 88
9259.325 82
9259.782 69
9260.239 75
9260.696 74
9261.153 75
9261.610 66
9262.067 69
9262.524 66
9262.981 57
9263.438 67
9263.895 78
9264.352 89
9264.809 110
9265.266 112
9265.723 87
9266.180 91
9266.637 76
9267.094 84
9267.551 86
9268.008 87
9268.466 103
9268.923 91
9269.380 106
9269.837 76
9270.294 92
9270.752 94
9271.209 97
9271.666 89
9272.123 75
9272.581 103
9273.038 89
9273.495 81
9273.952 76
9274.410 96
9274.867 110
9275.324 105
9275.782 116
9276.239 109
9276.696 91
9277.154 82
9277.611 89
9278.068 96
9278.526 101
9278.983 93
9279.441 104
9279.898 102
9280.356 131
9280.813 149
9281.270 162
9281.728 174
9282.185 199
9282.643 213
9283.100 175
9283.558 166
9284.016 183
9284.473 211
9284.931 234
9285.388 227
9285.846 229
9286.303 240
9286.761 245
9287.219 266
9287.676 284
9288.134 259
9288.592 256
9289.049 295
9289.507 303
9289.965 289
9290.422 324
9290.880 360
9291.338 371
9291.795 357
9292.253 300
9292.711 307
9293.169 297
9293.626 283
9294.084 290
9294.542 289
9295.000 268
9295.458 327
9295.915 292
9296.373 277
9296.831 351
9297.289 304
9297.747 299
9298.205 299
9298.663 302
9299.121 299
9299.578 280
9300.036 291
9300.494 307
9300.952 291
9301.410 281
9301.868 313
9302.326 322
9302.784 289
9303.242 256
9303.700 250
9304.158 239
9304.616 244
9305.074 241
9305.532 231
9305.991 227
9306.449 226
9306.907 236
9307.365 244
9307.823 253
9308.281 265
9308.739 277
9309.197 308
9309.656 293
9310.114 258
9310.572 254
9311.030 252
9311.488 249
9311.947 274
9312.405 289
9312.863 289
9313.321 295
9313.780 292
9314.238 267
9314.696 269
9315.154 272
9315.613 288
9316.071 288
9316.529 281
9316.988 285
9317.446 275
9317.905 266
9318.363 265
9318.821 254
9319.280 270
9319.738 288
9320.197 296
9320.655 264
9321.113 264
9321.572 283
9322.030 274
9322.489 245
9322.947 265
9323.406 277
9323.864 264
9324.323 265
9324.781 248
9325.240 238
9325.699 242
9326.157 276
9326.616 270
9327.074 296
9327.533 339
9327.992 364
9328.450 396
9328.909 396
9329.368 377
9329.826 392
9330.285 399
9330.744 422
9331.202 405
9331.661 399
9332.120 430
9332.578 459
9333.037 464
9333.496 439
9333.955 428
9334.413 464
9334.872 498
9335.331 472
9335.790 484
9336.249 463
9336.708 502
9337.166 537
9337.625 558
9338.084 519
9338.543 564
9339.002 588
9339.461 534
9339.920 552
9340.379 561
9340.838 543
9341.296 502
9341.755 508
9342.214 546
9342.673 602
9343.132 600
9343.591 579
9344.050 603
9344.509 610
9344.968 612
9345.428 681
9345.887 700
9346.346 738
9346.805 755
9347.264 747
9347.723 799
9348.182 773
9348.641 805
9349.100 870
9349.559 856
9350.019 892
9350.478 900
9350.937 935
9351.396 902
9351.855 958
9352.315 966
9352.774 958
9353.233 909
9353.692 893
9354.152 903
9354.611 877
9355.070 895
9355.529 935
9355.989 900
9356.448 872
9356.907 865
9357.367 854
9357.826 870
9358.285 897
9358.745 886
9359.204 885
9359.664 885
9360.123 885
9360.582 855
9361.042 844
9361.501 801
9361.961 783
9362.420 798
9362.880 749
9363.339 732
9363.799 728
9364.258 730
9364.718 760
9365.177 716
9365.637 708
9366.096 730
9366.556 701
9367.016 717
9367.475 707
9367.935 742
9368.394 759
9368.854 747
9369.314 785
9369.773 824
9370.233 834
9370.693 799
9371.152 833
9371.612 869
9372.072 937
9372.531 980
9372.991 997
9373.451 1018
9373.911 1052
9374.370 1048
9374.830 1075
9375.290 1159
9375.750 1165
9376.210 1167
9376.669 1177
9377.129 1226
9377.589 1234
9378.049 1244
9378.509 1230
9378.969 1217
9379.428 1163
9379.888 1172
9380.348 1180
9380.808 1170
9381.268 1067
9381.728 1028
9382.188 992
9382.648 981
9383.108 989
9383.568 969
9384.028 992
9384.488 988
9384.948 938
9385.408 915
9385.868 859
9386.328 834
9386.788 829
9387.248 875
9387.708 878
9388.168 834
9388.629 839
9389.089 879
9389.549 852
9390.009 820
9390.469 835
9390.929 791
9391.389 774
9391.850 756
9392.310 772
9392.770 802
9393.230 796
9393.690 835
9394.151 789
9394.611 766
9395.071 790
9395.532 802
9395.992 807
9396.452 829
9396.912 838
9397.373 854
9397.833 887
9398.293 940
9398.754 965
9399.214 933
9399.675 971
9400.135 991
9400.595 1023
9401.056 1041
9401.516 1066
9401.977 1100
9402.437 1181
9402.898 1202
9403.358 1271
9403.819 1374
9404.279 1382
9404.740 1481
9405.200 1486
9405.661 1485
9406.121 1579
9406.582 1602
9407.042 1552
9407.503 1590
9407.963 1711
9408.424 1744
9408.885 1770
9409.345 1937
9409.806 2073
9410.266 2272
9410.727 2371
9411.188 2549
9411.648 2885
9412.109 3250
9412.570 3660
9413.031 4099
9413.491 4696
9413.952 5327
9414.413 5899
9414.873 6590
9415.334 7473
9415.795 8514
9416.256 9655
9416.717 10807
9417.177 12015
9417.638 13429
9418.099 14382
9418.560 15546
9419.021 16903
9419.482 18231
9419.943 19400
9420.403 20044
9420.864 20409
9421.325 21080
9421.786 21473
9422.247 21398
9422.708 21098
9423.169 20694
9423.630 19904
9424.091 19009
9424.552 18167
9425.013 17231
9425.474 16217
9425.935 14978
9426.396 13912
9426.857 12864
9427.318 11844
9427.779 10860
9428.240 9819
9428.701 8802
9429.162 8031
9429.624 7208
9430.085 6486
9430.546 5778
9431.007 5041
9431.468 4462
9431.929 3997
9432.390 3685
9432.852 3349
9433.313 2984
9433.774 2750
9434.235 2543
9434.697 2342
9435.158 2198
9435.619 1996
9436.080 1853
9436.542 1746
9437.003 1655
9437.464 1502
9437.926 1362
9438.387 1261
9438.848 1146
9439.310 1104
9439.771 1029
9440.232 946
9440.694 913
9441.155 872
9441.617 840
9442.078 810
9442.539 720
9443.001 620
9443.462 625
9443.924 578
9444.385 551
9444.847 526
9445.308 500
9445.770 491
9446.231 452
9446.693 412
9447.154 400
9447.616 412
9448.077 427
9448.539 400
9449.001 391
9449.462 371
9449.924 317
9450.385 291
9450.847 310
9451.309 306
9451.770 282
9452.232 283
9452.694 255
9453.155 260
9453.617 282
9454.079 270
9454.541 257
9455.002 252
9455.464 241
9455.926 274
9456.388 284
9456.849 237
9457.311 224
9457.773 205
9458.235 190
9458.697 203
9459.158 200
9459.620 207
9460.082 197
9460.544 183
9461.006 174
9461.468 200
9461.930 200
9462.392 178
9462.854 197
9463.315 188
9463.777 179
9464.239 189
9464.701 220
9465.163 207
9465.625 192
9466.087 191
9466.549 189
9467.011 203
9467.473 181
9467.935 199
9468.398 193
9468.860 176
9469.322 184
9469.784 159
9470.246 173
9470.708 171
9471.170 169
9471.632 155
9472.094 173
9472.557 177
9473.019 180
9473.481 182
9473.943 172
9474.405 230
9474.868 259
9475.330 269
9475.792 309
9476.254 338
9476.717 422
9477.179 418
9477.641 454
9478.103 458
9478.566 483
9479.028 496
9479.490 537
9479.953 521
9480.415 502
9480.878 468
9481.340 417
9481.802 370
9482.265 371
9482.727 358
9483.190 339
9483.652 307
9484.114 301
9484.577 282
9485.039 230
9485.502 203
9485.964 182
9486.427 183
9486.889 184
9487.352 171
9487.814 176
9488.277 150
9488.739 148
9489.202 119
9489.665 108
9490.127 102
9490.590 114
9491.052 112
9491.515 97
9491.978 94
9492.440 87
9492.903 70
9493.366 106
9493.828 110
9494.291 100
9494.754 99
9495.217 109
9495.679 115
9496.142 106
9496.605 74
9497.067 84
9497.530 94
9497.993 76
9498.456 82
9498.919 62
9499.381 62
9499.844 60
9500.307 75
9500.770 58
9501.233 70
9501.696 47
9502.159 51
9502.622 82
9503.084 75
9503.547 77
9504.010 58
9504.473 52
9504.936 79
9505.399 64
9505.862 67
9506.325 67
9506.788 74
9507.251 75
9507.714 68
9508.177 71
9508.640 76
9509.103 65
9509.566 71
9510.029 58
9510.493 65
9510.956 75
9511.419 85
9511.882 93
9512.345 70
9512.808 76
9513.271 66
9513.734 72
9514.198 69
9514.661 53
9515.124 49
9515.587 52
9516.051 39
9516.514 50
9516.977 55
9517.440 48
9517.904 60
9518.367 46
9518.830 36
9519.293 37
9519.757 58
9520.220 59
9520.683 56
9521.147 55
9521.610 50
9522.073 64
9522.537 63
9523.000 60
9523.464 62
9523.927 55
9524.391 60
9524.854 53
9525.317 45
9525.781 55
9526.244 48
9526.708 43
9527.171 55
9527.635 46
9528.098 59
9528.562 50
9529.025 68
9529.489 74
9529.953 61
9530.416 54
9530.880 52
9531.343 59
9531.807 53
9532.271 54
9532.734 61
9533.198 59
9533.661 71
9534.125 66
9534.589 68
9535.053 57
9535.516 49
9535.980 57
9536.444 46
9536.907 44
9537.371 49
9537.835 49
9538.299 42
9538.762 52
9539.226 46
9539.690 70
9540.154 74
9540.618 48
9541.081 54
9541.545 55
9542.009 55
9542.473 45
9542.937 49
9543.401 47
9543.865 65
9544.329 53
9544.793 61
9545.257 68
9545.720 77
9546.184 70
9546.648 54
9547.112 48
9547.576 46
9548.040 40
9548.504 44
9548.968 42
9549.432 46
9549.897 47
9550.361 59
9550.825 72
9551.289 81
9551.753 83
9552.217 78
9552.681 75
9553.145 70
9553.609 86
9554.073 101
9554.538 71
9555.002 54
9555.466 59
9555.930 50
9556.394 57
9556.859 59
9557.323 67
9557.787 75
9558.251 86
9558.716 82
9559.180 71
9559.644 91
9560.108 112
9560.573 99
9561.037 92
9561.501 89
9561.966 75
9562.430 91
9562.895 70
9563.359 78
9563.823 72
9564.288 62
9564.752 60
9565.217 92
9565.681 87
9566.145 66
9566.610 70
9567.074 81
9567.539 67
9568.003 86
9568.468 93
9568.932 104
9569.397 100
9569.861 104
9570.326 84
9570.790 78
9571.255 103
9571.720 88
9572.184 98
9572.649 103
9573.113 104
9573.578 103
9574.043 109
9574.507 106
9574.972 100
9575.437 80
9575.901 77
9576.366 98
9576.831 111
9577.295 116
9577.760 130
9578.225 119
9578.690 127
9579.154 122
9579.619 133
9580.084 144
9580.549 127
9581.014 129
9581.478 129
9581.943 148
9582.408 137
9582.873 107
9583.338 132
9583.803 133
9584.268 110
9584.732 102
9585.197 106
9585.662 111
9586.127 104
9586.592 113
9587.057 111
9587.522 140
9587.987 144
9588.452 132
9588.917 123
9589.382 132
9589.847 138
9590.312 137
9590.777 112
9591.242 116
9591.707 105
9592.172 110
9592.637 108
9593.103 115
9593.568 125
9594.033 136
9594.498 128
9594.963 136
9595.428 139
9595.893 158
9596.359 154
9596.824 116
9597.289 133
9597.754 136
9598.219 131
9598.685 141
9599.150 151
9599.615 147
9600.080 135
9600.546 167
9601.011 176
9601.476 152
9601.942 148
9602.407 162
9602.872 153
9603.338 140
9603.803 142
9604.268 159
9604.734 145
9605.199 133
9605.665 130
9606.130 112
9606.595 121
9607.061 126
9607.526 122
9607.992 120
9608.457 116
9608.923 139
9609.388 146
9609.854 127
9610.319 121
9610.785 134
9611.250 112
9611.716 106
9612.181 143
9612.647 164
9613.113 122
9613.578 118
9614.044 127
9614.509 119
9614.975 115
9615.441 121
9615.906 139
9616.372 137
9616.838 134
9617.303 136
9617.769 140
9618.235 142
9618.700 185
9619.166 181
9619.632 166
9620.098 195
9620.563 219
9621.029 203
9621.495 213
9621.961 218
9622.427 249
9622.892 283
9623.358 264
9623.824 299
9624.290 310
9624.756 362
9625.222 377
9625.688 356
9626.154 353
9626.619 378
9627.085 406
9627.551 439
9628.017 435
9628.483 451
9628.949 444
9629.415 448
9629.881 429
9630.347 418
9630.813 402
9631.279 355
9631.745 389
9632.211 363
9632.677 353
9633.143 319
9633.609 299
9634.076 326
9634.542 302
9635.008 280
9635.474 277
9635.940 289
9636.406 299
9636.872 296
9637.339 289
9637.805 296
9638.271 283
9638.737 268
9639.203 297
9639.670 278
9640.136 281
9640.602 260
9641.068 301
9641.535 322
9642.001 339
9642.467 374
9642.933 384
9643.400 387
9643.866 400
9644.332 396
9644.799 361
9645.265 343
9645.732 393
9646.198 373
9646.664 354
9647.131 353
9647.597 370
9648.064 375
9648.530 357
9648.997 365
9649.463 362
9649.929 339
9650.396 283
9650.862 258
9651.329 223
9651.796 201
9652.262 158
9652.729 145
9653.195 143
9653.662 142
9654.128 119
9654.595 102
9655.061 99
9655.528 138
9655.995 142
9656.461 134
9656.928 117
9657.395 110
9657.861 82
9658.328 79
9658.795 108
9659.261 95
9659.728 124
9660.195 121
9660.662 113
9661.128 107
9661.595 107
9662.062 101
9662.529 108
9662.995 103
9663.462 96
9663.929 94
9664.396 94
9664.863 98
9665.330 97
9665.796 92
9666.263 100
9666.730 84
9667.197 85
9667.664 81
9668.131 99
9668.598 84
9669.065 96
9669.532 112
9669.999 98
9670.466 92
9670.933 81
9671.400 92
9671.867 89
9672.334 91
9672.801 95
9673.268 106
9673.735 124
9674.202 89
9674.669 74
9675.136 59
9675.603 58
9676.070 61
9676.537 70
9677.004 95
9677.472 79
9677.939 60
9678.406 56
9678.873 70
9679.340 66
9679.808 64
9680.275 50
9680.742 62
9681.209 59
9681.676 74
9682.144 93
9682.611 90
9683.078 79
9683.546 71
9684.013 60
9684.480 59
9684.947 63
9685.415 61
9685.882 69
9686.350 69
9686.817 59
9687.284 48
9687.752 48
9688.219 40
9688.686 51
9689.154 61
9689.621 75
9690.089 75
9690.556 65
9691.024 73
9691.491 75
9691.959 83
9692.426 80
9692.894 74
9693.361 89
9693.829 78
9694.296 70
9694.764 79
9695.231 91
9695.699 75
9696.167 88
9696.634 109
9697.102 104
9697.569 105
9698.037 134
9698.505 145
9698.972 124
9699.440 98
9699.908 131
9700.376 157
9700.843 169
9701.311 181
9701.779 186
9702.246 230
9702.714 245
9703.182 273
9703.650 309
9704.117 340
9704.585 348
9705.053 372
9705.521 426
9705.989 502
9706.457 563
9706.924 629
9707.392 747
9707.860 824
9708.328 910
9708.796 991
9709.264 1074
9709.732 1251
9710.200 1297
9710.668 1293
9711.136 1327
9711.604 1386
9712.072 1476
9712.540 1438
9713.008 1409
9713.476 1395
9713.944 1391
9714.412 1294
9714.880 1260
9715.348 1167
9715.816 1150
9716.284 1106
9716.752 1098
9717.220 1023
9717.688 961
9718.156 827
9718.624 726
9719.093 656
9719.561 641
9720.029 576
9720.497 483
9720.965 441
9721.434 382
9721.902 327
9722.370 300
9722.838 261
9723.306 215
9723.775 186
9724.243 164
9724.711 151
9725.180 150
9725.648 122
9726.116 96
9726.585 85
9727.053 90
9727.521 106
9727.990 101
9728.458 99
9728.926 94
9729.395 77
9729.863 54
9730.332 61
9730.800 53
9731.268 60
9731.737 47
9732.205 36
9732.674 36
9733.142 41
9733.611 36
9734.079 44
9734.548 35
9735.016 22
9735.485 37
9735.954 36
9736.422 39
9736.891 31
9737.359 28
9737.828 30
9738.296 38
9738.765 25
9739.234 24
9739.702 21
9740.171 34
9740.640 35
9741.108 31
9741.577 34
9742.046 30
9742.514 27
9742.983 32
9743.452 25
9743.921 25
9744.389 32
9744.858 24
9745.327 28
9745.796 26
9746.265 25
9746.733 26
9747.202 16
9747.671 17
9748.140 22
9748.609 23
9749.078 16
9749.547 17
9750.015 24
9750.484 26
9750.953 22
9751.422 16
9751.891 23
9752.360 15
9752.829 14
9753.298 10
9753.767 14
9754.236 11
9754.705 12
9755.174 19
9755.643 22
9756.112 25
9756.581 21
9757.050 24
9757.519 40
9757.988 27
9758.457 32
9758.927 27
9759.396 21
9759.865 20
9760.334 17
9760.803 18
9761.272 20
9761.741 26
9762.211 27
9762.680 31
9763.149 24
9763.618 13
9764.087 16
9764.557 11
9765.026 18
9765.495 23
9765.965 16
9766.434 11
9766.903 32
9767.372 25
9767.842 17
9768.311 15
9768.780 20
9769.250 16
9769.719 20
9770.189 21
9770.658 28
9771.127 33
9771.597 26
9772.066 16
9772.536 19
9773.005 18
9773.474 18
9773.944 16
9774.413 18
9774.883 19
9775.352 18
9775.822 23
9776.291 27
9776.761 21
9777.231 18
9777.700 27
9778.170 30
9778.639 7
9779.109 6
9779.578 5
9780.048 15
9780.518 15
9780.987 17
9781.457 17
9781.927 25
9782.396 33
9782.866 19
9783.336 18
9783.805 32
9784.275 39
9784.745 26
9785.215 36
9785.684 38
9786.154 36
9786.624 22
9787.094 15
9787.563 19
9788.033 18
9788.503 23
9788.973 20
9789.443 20
9789.913 20
9790.383 17
9790.852 13
9791.322 24
9791.792 18
9792.262 25
9792.732 27
9793.202 18
9793.672 9
9794.142 8
9794.612 4
9795.082 9
9795.552 11
9796.022 11
9796.492 15
9796.962 14
9797.432 17
9797.902 11
9798.372 16
9798.842 26
9799.312 22
9799.782 14
9800.252 10
9800.722 12
9801.193 12
9801.663 20
9802.133 22
9802.603 24
9803.073 21
9803.543 20
9804.013 16
9804.484 19
9804.954 23
9805.424 13
9805.894 22
9806.365 26
9806.835 15
9807.305 6
9807.775 16
9808.246 10
9808.716 13
9809.186 27
9809.657 18
9810.127 22
9810.597 19
9811.068 11
9811.538 15
9812.008 25
9812.479 18
9812.949 7
9813.420 11
9813.890 7
9814.361 11
9814.831 17
9815.301 13
9815.772 17
9816.242 24
9816.713 25
9817.183 20
9817.654 16
9818.125 18
9818.595 19
9819.066 16
9819.536 8
9820.007 13
9820.477 22
9820.948 17
9821.419 25
9821.889 21
9822.360 22
9822.830 23
9823.301 34
9823.772 32
9824.242 11
9824.713 7
9825.184 13
9825.655 18
9826.125 24
9826.596 20
9827.067 15
9827.537 11
9828.008 19
9828.479 23
9828.950 33
9829.421 34
9829.891 28
9830.362 32
9830.833 26
9831.304 19
9831.775 23
9832.246 16
9832.717 17
9833.187 17
9833.658 15
9834.129 14
9834.600 13
9835.071 21
9835.542 21
9836.013 16
9836.484 12
9836.955 15
9837.426 16
9837.897 25
9838.368 15
9838.839 11
9839.310 17
9839.781 20
9840.252 20
9840.723 14
9841.194 20
9841.665 32
9842.137 21
9842.608 12
9843.079 19
9843.550 24
9844.021 22
9844.492 17
9844.963 20
9845.435 24
9845.906 22
9846.377 22
9846.848 14
9847.319 24
9847.791 25
9848.262 37
9848.733 43
9849.204 21
9849.676 12
9850.147 20
9850.618 17
9851.090 27
9851.561 20
9852.032 23
9852.504 27
9852.975 21
9853.446 20
9853.918 18
9854.389 22
9854.861 14
9855.332 12
9855.804 6
9856.275 14
9856.746 13
9857.218 11
9857.689 12
9858.161 16
9858.632 19
9859.104 16
9859.575 20
9860.047 25
9860.519 24
9860.990 17
9861.462 21
9861.933 21
9862.405 20
9862.876 19
9863.348 22
9863.820 20
9864.291 15
9864.763 11
9865.235 10
9865.706 28
9866.178 27
9866.650 26
9867.121 21
9867.593 16
9868.065 15
9868.537 22
9869.008 15
9869.480 16
9869.952 15
9870.424 14
9870.895 26
9871.367 18
9871.839 25
9872.311 30
9872.783 20
9873.255 20
9873.726 17
9874.198 19
9874.670 19
9875.142 26
9875.614 34
9876.086 26
9876.558 29
9877.030 32
9877.502 25
9877.974 23
9878.446 26
9878.918 28
9879.390 25
9879.862 27
9880.334 22
9880.806 28
9881.278 23
9881.750 27
9882.222 24
9882.694 27
9883.166 30
9883.638 26
9884.110 23
9884.582 19
9885.055 21
9885.527 28
9885.999 27
9886.471 25
9886.943 28
9887.415 27
9887.888 35
9888.360 31
9888.832 21
9889.304 28
9889.776 20
9890.249 18
9890.721 27
9891.193 37
9891.666 37
9892.138 21
9892.610 39
9893.083 29
9893.555 32
9894.027 19
9894.500 11
9894.972 25
9895.444 13
9895.917 14
9896.389 11
9896.862 18
9897.334 19
9897.806 19
9898.279 18
9898.751 29
9899.224 24
9899.696 25
9900.169 24
9900.641 20
9901.114 27
9901.586 29
9902.059 23
9902.531 12
9903.004 21
9903.477 13
9903.949 11
9904.422 11
9904.894 16
9905.367 15
9905.840 15
9906.312 14
9906.785 10
9907.258 11
9907.730 17
9908.203 19
9908.676 21
9909.148 30
9909.621 22
9910.094 28
9910.567 26
9911.039 27
9911.512 40
9911.985 31
9912.458 25
9912.930 34
9913.403 27
9913.876 25
9914.349 33
9914.822 40
9915.295 28
9915.767 49
9916.240 64
9916.713 64
9917.186 55
9917.659 36
9918.132 47
9918.605 56
9919.078 57
9919.551 49
9920.024 66
9920.497 73
9920.970 59
9921.443 41
9921.916 51
9922.389 42
9922.862 55
9923.335 41
9923.808 41
9924.281 26
9924.754 26
9925.227 38
9925.700 32
9926.173 26
9926.647 29
9927.120 35
9927.593 32
9928.066 30
9928.539 30
9929.012 33
9929.486 30
9929.959 35
9930.432 35
9930.905 35
9931.378 25
9931.852 36
9932.325 29
9932.798 29
9933.271 20
9933.745 19
9934.218 15
9934.691 20
9935.165 28
9935.638 44
9936.111 42
9936.585 29
9937.058 28
9937.532 22
9938.005 32
9938.478 39
9938.952 36
9939.425 27
9939.899 28
9940.372 33
9940.846 30
9941.319 32
9941.793 28
9942.266 27
9942.740 34
9943.213 19
9943.687 16
9944.160 12
9944.634 19
9945.107 20
9945.581 15
9946.054 20
9946.528 19
9947.002 26
9947.475 19
9947.949 17
9948.423 17
9948.896 17
9949.370 28
9949.844 19
9950.317 19
9950.791 27
9951.265 22
9951.738 17
9952.212 22
9952.686 20
9953.160 7
9953.633 11
9954.107 19
9954.581 28
9955.055 32
9955.529 29
9956.002 17
9956.476 24
9956.950 33
9957.424 17
9957.898 18
9958.372 13
9958.846 19
9959.320 15
9959.793 7
9960.267 6
9960.741 7
9961.215 15
9961.689 19
9962.163 25
9962.637 19
9963.111 20
9963.585 21
9964.059 12
9964.533 10
9965.007 13
9965.481 21
9965.955 20
9966.430 13
9966.904 15
9967.378 21
9967.852 23
9968.326 11
9968.800 8
9969.274 3
9969.748 9
9970.223 22
9970.697 20
9971.171 16
9971.645 20
9972.119 17
9972.594 17
9973.068 26
9973.542 25
9974.016 28
9974.491 36
9974.965 33
9975.439 35
9975.913 44
9976.388 32
9976.862 23
9977.336 23
9977.811 21
9978.285 16
9978.759 17
9979.234 10
9979.708 19
9980.183 17
9980.657 20
9981.131 28
9981.606 25
9982.080 26
9982.555 24
9983.029 30
9983.504 26
9983.978 24
9984.453 24
9984.927 15
9985.402 16
9985.876 26
9986.351 28
9986.825 23
9987.300 25
9987.775 18
9988.249 29
9988.724 28
9989.198 24
9989.673 16
9990.148 18
9990.622 22
9991.097 22
9991.572 26
9992.046 19
9992.521 23
9992.996 26
9993.471 32
9993.945 15
9994.420 17
9994.895 23
9995.370 25
9995.844 26
9996.319 24
9996.794 24
9997.269 16
9997.744 12
9998.218 10
9998.693 12
9999.168 24
9999.643 12
10000.118 3
10000.593 16
10001.068 16
10001.542 13
10002.017 16
10002.492 21
10002.967 17
10003.442 24
10003.917 16
10004.392 17
10004.867 14
10005.342 13
10005.817 14
10006.292 9
10006.767 22
10007.242 27
10007.717 29
10008.192 30
10008.668 29
10009.143 30
10009.618 18
10010.093 10
10010.568 8
10011.043 8
10011.518 15
10011.993 11
10012.469 10
10012.944 18
10013.419 10
10013.894 17
10014.369 13
10014.845 9
10015.320 13
10015.795 18
10016.270 14
10016.746 7
10017.221 11
10017.696 12
10018.171 1
10018.647 10
10019.122 18
10019.597 18
10020.073 16
10020.548 14
10021.024 8
10021.499 17
10021.974 24
10022.450 20
10022.925 26
10023.401 25
10023.876 19
10024.352 19
10024.827 16
10025.302 11
10025.778 4
10026.253 10
10026.729 17
10027.204 9
10027.680 15
10028.156 22
10028.631 28
10029.107 27
10029.582 25
10030.058 14
10030.533 13
10031.009 12
10031.485 17
10031.960 7
10032.436 9
10032.912 11
10033.387 16
10033.863 11
10034.339 6
10034.814 11
10035.290 17
10035.766 6
10036.242 4
10036.717 4
10037.193 4
10037.669 11
10038.145 12
10038.620 26
10039.096 16
10039.572 10
10040.048 10
10040.524 16
10040.999 9
10041.475 9
10041.951 9
10042.427 10
10042.903 12
10043.379 21
10043.855 17
10044.331 17
10044.807 12
10045.283 13
10045.759 19
10046.235 8
10046.711 11
10047.187 14
10047.663 9
10048.139 10
10048.615 15
10049.091 10
10049.567 9
10050.043 11
10050.519 13
10050.995 11
10051.471 16
10051.947 15
10052.423 12
10052.899 15
10053.376 16
10053.852 12
10054.328 14
10054.804 7
10055.280 8
10055.756 24
10056.233 20
10056.709 19
10057.185 25
10057.661 23
10058.138 23
10058.614 11
10059.090 16
10059.566 16
10060.043 9
10060.519 10
10060.995 13
10061.472 13
10061.948 6
10062.424 10
10062.901 12
10063.377 9
10063.854 20
10064.330 11
10064.806 7
10065.283 19
10065.759 14
10066.236 17
10066.712 18
10067.189 20
10067.665 18
10068.142 15
10068.618 13
10069.095 15
10069.571 13
10070.048 15
10070.524 11
10071.001 19
10071.477 16
10071.954 16
10072.430 16
10072.907 14
10073.384 14
10073.860 16
10074.337 10
10074.814 8
10075.290 4
10075.767 8
10076.244 18
10076.720 13
10077.197 11
10077.674 14
10078.150 17
10078.627 15
10079.104 11
10079.581 20
10080.058 14
10080.534 13
10081.011 9
10081.488 14
10081.965 16
10082.442 20
10082.918 16
10083.395 6
10083.872 21
10084.349 31
10084.826 26
10085.303 19
10085.780 10
10086.257 11
10086.734 10
10087.210 22
10087.687 18
10088.164 7
10088.641 9
10089.118 9
10089.595 10
10090.072 22
10090.549 11
10091.026 10
10091.503 9
10091.981 9
10092.458 10
10092.935 6
10093.412 6
10093.889 7
10094.366 10
10094.843 9
10095.320 9
10095.797 10
10096.275 10
10096.752 7
10097.229 4
10097.706 2
10098.183 7
10098.661 11
10099.138 18
10099.615 15
10100.092 10
10100.569 14
10101.047 8
10101.524 8
10102.001 8
10102.479 17
10102.956 15
10103.433 14
10103.911 10
10104.388 10
10104.865 15
10105.343 12
10105.820 10
10106.297 6
10106.775 6
10107.252 12
10107.730 19
10108.207 11
10108.685 19
10109.162 28
10109.640 25
10110.117 18
10110.595 10
10111.072 16
10111.550 12
10112.027 11
10112.505 19
10112.982 8
10113.460 10
10113.937 13
10114.415 16
10114.893 20
10115.370 19
10115.848 18
10116.325 8
10116.803 21
10117.281 24
10117.758 19
10118.236 24
10118.714 19
10119.191 19
10119.669 15
10120.147 17
10120.625 16
10121.102 9
10121.580 8
10122.058 13
10122.536 20
10123.013 11
10123.491 12
10123.969 18
10124.447 12
10124.925 7
10125.403 6
10125.880 6
10126.358 10
10126.836 22
10127.314 17
10127.792 15
10128.270 18
10128.748 8
10129.226 19
10129.704 16
10130.182 15
10130.660 13
10131.138 7
10131.616 13
10132.094 19
10132.572 17
10133.050 24
10133.528 23
10134.006 19
10134.484 18
10134.962 15
10135.440 11
10135.918 20
10136.396 27
10136.874 16
10137.352 11
10137.831 15
10138.309 20
10138.787 12
10139.265 5
10139.743 5
10140.221 15
10140.700 22
10141.178 20
10141.656 20
10142.134 11
10142.613 5
10143.091 17
10143.569 14
10144.047 13
10144.526 14
10145.004 9
10145.482 23
10145.961 25
10146.439 25
10146.917 24
10147.396 19
10147.874 25
10148.353 16
10148.831 10
10149.309 12
10149.788 13
10150.266 15
10150.745 8
10151.223 7
10151.702 5
10152.180 11
10152.659 13
10153.137 12
10153.616 16
10154.094 13
10154.573 10
10155.051 11
10155.530 14
10156.008 25
10156.487 11
10156.965 7
10157.444 13
10157.923 10
10158.401 6
10158.880 4
10159.359 12
10159.837 8
10160.316 5
10160.795 5
10161.273 15
10161.752 13
10162.231 6
10162.709 6
10163.188 16
10163.667 12
10164.146 11
10164.624 23
10165.103 18
10165.582 14
10166.061 6
10166.540 5
10167.018 8
10167.497 16
10167.976 12
10168.455 11
10168.934 7
10169.413 6
10169.892 7
10170.371 10
10170.850 12
10171.328 16
10171.807 13
10172.286 14
10172.765 9
10173.244 12
10173.723 7
10174.202 8
10174.681 3
10175.160 6
10175.639 11
10176.118 11
10176.597 17
10177.077 17
10177.556 14
10178.035 17
10178.514 11
10178.993 7
10179.472 7
10179.951 10
10180.430 10
10180.909 15
10181.389 15
10181.868 15
10182.347 10
10182.826 8
10183.305 11
10183.785 10
10184.264 12
10184.743 8
10185.222 15
10185.702 12
10186.181 5
10186.660 7
10187.140 15
10187.619 8
10188.098 5
10188.577 7
10189.057 8
10189.536 7
10190.016 2
10190.495 6
10190.974 17
10191.454 5
10191.933 11
10192.413 5
10192.892 5
10193.371 10
10193.851 8
10194.330 18
10194.810 11
10195.289 4
10195.769 9
10196.248 16
10196.728 15
10197.208 7
10197.687 10
10198.167 11
10198.646 5
10199.126 7
10199.605 12
10200.085 10
10200.565 12
10201.044 14
10201.524 13
10202.004 13
10202.483 13
10202.963 15
10203.443 14
10203.922 19
10204.402 16
10204.882 17
10205.361 13
10205.841 10
10206.321 18
10206.801 15
10207.280 8
10207.760 11
10208.240 14
10208.720 15
10209.200 11
10209.680 6
10210.159 10
10210.639 11
10211.119 11
10211.599 10
10212.079 12
10212.559 6
10213.039 6
10213.519 2
10213.999 7
10214.478 10
10214.958 12
10215.438 12
10215.918 19
10216.398 20
10216.878 7
10217.358 13
10217.838 8
10218.318 7
10218.799 17
10219.279 13
10219.759 13
10220.239 7
10220.719 5
10221.199 8
10221.679 8
10222.159 6
10222.639 8
10223.119 10
10223.600 16
10224.080 13
10224.560 14
10225.040 15
10225.520 16
10226.001 18
10226.481 17
10226.961 15
10227.441 12
10227.922 14
10228.402 14
10228.882 11
10229.362 12
10229.843 11
10230.323 8
10230.803 20
10231.284 32
10231.764 33
10232.244 17
10232.725 13
10233.205 10
10233.686 16
10234.166 17
10234.646 22
10235.127 12
10235.607 11
10236.088 13
10236.568 21
10237.049 6
10237.529 8
10238.010 5
10238.490 14
10238.971 10
10239.451 16
10239.932 14
10240.412 8
10240.893 9
10241.374 5
10241.854 7
10242.335 3
10242.815 10
10243.296 8
10243.777 4
10244.257 4
10244.738 4
10245.219 5
10245.699 8
10246.180 12
10246.661 4
10247.141 7
10247.622 11
10248.103 4
10248.584 6
10249.064 11
10249.545 13
10250.026 18
10250.507 22
10250.988 20
10251.468 15
10251.949 9
10252.430 4
10252.911 4
10253.392 6
10253.873 12
10254.353 3
10254.834 5
10255.315 3
10255.796 7
10256.277 3
10256.758 6
10257.239 5
10257.720 6
10258.201 11
10258.682 9
10259.163 5
10259.644 11
10260.125 18
10260.606 22
10261.087 14
10261.568 9
10262.049 12
10262.530 9
10263.011 13
10263.492 8
10263.974 10
10264.455 8
10264.936 10
10265.417 3
10265.898 8
10266.379 9
10266.860 8
10267.342 10
10267.823 8
10268.304 14
10268.785 16
10269.266 8
10269.748 14
10270.229 7
10270.710 7
10271.192 6
10271.673 2
10272.154 3
10272.635 4
10273.117 4
10273.598 8
10274.079 10
10274.561 16
10275.042 7
10275.524 6
10276.005 5
10276.486 7
10276.968 8
10277.449 8
10277.931 5
10278.412 8
10278.894 11
10279.375 17
10279.857 30
10280.338 28
10280.820 24
10281.301 28
10281.783 28
10282.264 26
10282.746 16
10283.227 16
10283.709 21
10284.190 18
10284.672 11
10285.154 9
10285.635 10
10286.117 19
10286.598 22
10287.080 13
10287.562 9
10288.043 11
10288.525 12
10289.007 21
10289.489 15
10289.970 9
10290.452 22
10290.934 29
10291.415 20
10291.897 23
10292.379 20
10292.861 20
10293.343 23
10293.824 28
10294.306 16
10294.788 10
10295.270 13
10295.752 15
10296.234 13
10296.716 18
10297.197 9
10297.679 7
10298.161 7
10298.643 12
10299.125 24
10299.607 19
10300.089 10
10300.571 10
10301.053 8
10301.535 11
10302.017 7
10302.499 17
10302.981 16
10303.463 17
10303.945 19
10304.427 13
10304.909 6
10305.391 11
10305.873 8
10306.355 10
10306.838 6
10307.320 15
10307.802 12
10308.284 8
10308.766 11
10309.248 6
10309.731 9
10310.213 9
10310.695 9
10311.177 8
10311.659 2
10312.142 11
10312.624 17
10313.106 18
10313.588 11
10314.071 12
10314.553 10
10315.035 9
10315.518 6
10316.000 9
10316.482 16
10316.965 15
10317.447 9
10317.929 15
10318.412 16
10318.894 11
10319.377 18
10319.859 17
10320.341 9
10320.824 13
10321.306 22
10321.789 27
10322.271 19
10322.754 13
10323.236 13
10323.719 21
10324.201 21
10324.684 22
10325.166 20
10325.649 11
10326.131 19
10326.614 21
10327.097 23
10327.579 30
10328.062 27
10328.544 29
10329.027 25
10329.510 21
10329.992 22
10330.475 35
10330.958 40
10331.440 31
10331.923 53
10332.406 77
10332.889 42
10333.371 30
10333.854 63
10334.337 100
10334.820 100
10335.302 128
10335.785 116
10336.268 163
10336.751 169
10337.234 184
10337.716 287
10338.199 330
10338.682 341
10339.165 298
10339.648 329
10340.131 352
10340.614 312
10341.097 320
10341.580 319
10342.062 279
10342.545 272
10343.028 270
10343.511 274
10343.994 205
10344.477 180
10344.960 163
10345.443 156
10345.926 122
10346.409 95
10346.892 86
10347.376 78
10347.859 79
10348.342 58
10348.825 50
10349.308 49
10349.791 53
10350.274 44
10350.757 30
10351.240 24
10351.724 22
10352.207 19
10352.690 22
10353.173 23
10353.656 13
10354.140 11
10354.623 14
10355.106 14
10355.589 14
10356.073 13
10356.556 9
10357.039 9
10357.523 16
10358.006 10
10358.489 9
10358.972 10
10359.456 13
10359.939 9
10360.423 4
10360.906 11
10361.389 8
10361.873 14
10362.356 14
10362.840 13
10363.323 15
10363.806 12
10364.290 9
10364.773 5
10365.257 11
10365.740 13
10366.224 10
10366.707 15
10367.191 7
10367.674 7
10368.158 6
10368.642 2
10369.125 12
10369.609 13
10370.092 10
10370.576 9
10371.060 8
10371.543 10
10372.027 10
10372.510 10
10372.994 9
10373.478 14
10373.961 17
10374.445 17
10374.929 12
10375.413 5
10375.896 4
10376.380 9
10376.864 12
10377.348 8
10377.831 7
10378.315 7
10378.799 8
10379.283 14
10379.767 15
10380.250 17
10380.734 15
10381.218 7
10381.702 3
10382.186 5
10382.670 8
10383.154 9
10383.638 4
10384.121 5
10384.605 4
10385.089 5
10385.573 7
10386.057 10
10386.541 6
10387.025 7
10387.509 5
10387.993 7
10388.477 8
10388.961 16
10389.445 25
10389.929 15
10390.413 6
10390.898 11
10391.382 16
10391.866 13
10392.350 11
10392.834 5
10393.318 3
10393.802 6
10394.286 5
10394.771 7
10395.255 2
10395.739 8
10396.223 6
10396.707 7
10397.192 8
10397.676 15
10398.160 6
10398.644 5
10399.129 4
10399.613 5
10400.097 8
10400.581 7
10401.066 6
10401.550 2
10402.034 3
10402.519 3
10403.003 5
10403.488 4
10403.972 3
10404.456 3
10404.941 3
10405.425 9
10405.910 7
10406.394 8
10406.879 15
10407.363 9
10407.847 7
10408.332 7
10408.816 8
10409.301 6
10409.785 6
10410.270 7
10410.755 12
10411.239 9
10411.724 11
10412.208 11
10412.693 8
10413.177 8
10413.662 4
10414.147 3
10414.631 4
10415.116 10
10415.601 6
10416.085 8
10416.570 5
10417.055 17
10417.539 9
10418.024 9
10418.509 3
10418.993 4
10419.478 3
10419.963 4
10420.448 12
10420.933 8
10421.417 11
10421.902 11
10422.387 5
10422.872 11
10423.357 9
10423.841 9
10424.326 6
10424.811 8
10425.296 9
10425.781 2
10426.266 4
10426.751 4
10427.236 7
10427.721 7
10428.206 7
10428.691 3
10429.176 2
10429.661 3
10430.146 1
10430.631 2
10431.116 6
10431.601 7
10432.086 1
10432.571 2
10433.056 4
10433.541 4
10434.026 2
10434.511 5
10434.996 6
10435.481 12
10435.966 9
10436.451 3
10436.937 5
10437.422 10
10437.907 8
10438.392 6
10438.877 8
10439.363 3
10439.848 6
10440.333 16
10440.818 18
10441.303 13
10441.789 7
10442.274 4
10442.759 0
10443.245 6
10443.730 9
10444.215 13
10444.701 7
10445.186 4
10445.671 4
10446.157 4
10446.642 8
10447.127 4
10447.613 5
10448.098 3
10448.584 7
10449.069 5
10449.555 5
10450.040 9
10450.525 8
10451.011 10
10451.496 12
10451.982 13
10452.467 5
10452.953 3
10453.439 2
10453.924 2
10454.410 5
10454.895 3
10455.381 5
10455.866 4
10456.352 9
10456.838 2
10457.323 6
10457.809 1
10458.295 4
10458.780 6
10459.266 6
10459.752 5
10460.237 2
10460.723 0
10461.209 3
10461.694 6
10462.180 5
10462.666 4
10463.152 7
10463.637 13
10464.123 6
10464.609 7
10465.095 6
10465.581 3
10466.066 1
10466.552 5
10467.038 5
10467.524 9
10468.010 6
10468.496 10
10468.982 8
10469.468 6
10469.953 1
10470.439 4
10470.925 7
10471.411 8
10471.897 3
10472.383 6
10472.869 4
10473.355 1
10473.841 3
10474.327 11
10474.813 6
10475.299 7
10475.785 3
10476.271 7
10476.758 5
10477.244 6
10477.730 7
10478.216 7
10478.702 7
10479.188 3
10479.674 5
10480.160 6
10480.647 3
10481.133 1
10481.619 5
10482.105 12
10482.591 8
10483.078 12
10483.564 7
10484.050 4
10484.536 11
10485.023 19
10485.509 15
10485.995 18
10486.481 12
10486.968 14
10487.454 15
10487.940 11
10488.427 4
10488.913 17
10489.400 15
10489.886 4
10490.372 8
10490.859 11
10491.345 11
10491.832 7
10492.318 8
10492.804 5
10493.291 2
10493.777 1
10494.264 0
10494.750 1
10495.237 8
10495.723 3
10496.210 9
10496.696 12
10497.183 6
10497.670 6
10498.156 12
10498.643 7
10499.129 14
10499.616 9
10500.103 7
10500.589 7
10501.076 5
10501.563 2
10502.049 1
10502.536 6
10503.023 4
10503.509 8
10503.996 18
10504.483 15
10504.969 18
10505.456 9
10505.943 6
10506.430 11
10506.916 12
10507.403 4
10507.890 4
10508.377 11
10508.864 10
10509.351 10
10509.837 7
10510.324 8
10510.811 9
10511.298 9
10511.785 9
10512.272 7
10512.759 2
10513.246 11
10513.733 7
10514.220 5
10514.706 1
10515.193 9
10515.680 11
10516.167 8
10516.654 4
10517.141 7
10517.628 3
10518.116 1
10518.603 5
10519.090 2
10519.577 4
10520.064 3
10520.551 3
10521.038 4
10521.525 7
10522.012 7
10522.499 7
10522.987 4
10523.474 3
10523.961 2
10524.448 4
10524.935 4
10525.422 5
10525.910 8
10526.397 12
10526.884 10
10527.371 5
10527.859 4
10528.346 16
10528.833 16
10529.321 13
10529.808 10
10530.295 10
10530.782 4
10531.270 8
10531.757 8
10532.245 2
10532.732 4
10533.219 6
10533.707 4
10534.194 2
10534.682 8
10535.169 7
10535.656 2
10536.144 3
10536.631 9
10537.119 10
10537.606 3
10538.094 8
10538.581 10
10539.069 14
10539.556 11
10540.044 6
10540.531 7
10541.019 7
10541.507 9
10541.994 12
10542.482 16
10542.969 13
10543.457 6
10543.945 7
10544.432 11
10544.920 10
10545.408 6
10545.895 13
10546.383 16
10546.871 11
10547.358 5
10547.846 3
10548.334 14
10548.822 10
10549.309 4
10549.797 6
10550.285 2
10550.773 3
10551.261 7
10551.748 7
10552.236 8
10552.724 4
10553.212 4
10553.700 8
10554.188 4
10554.676 3
10555.163 0
10555.651 1
10556.139 3
10556.627 2
10557.115 6
10557.603 6
10558.091 7
10558.579 8
10559.067 8
10559.555 19
10560.043 18
10560.531 11
10561.019 11
10561.507 8
10561.995 6
10562.483 4
10562.971 4
10563.459 4
10563.948 5
10564.436 0
10564.924 6
10565.412 8
10565.900 5
10566.388 6
10566.876 8
10567.365 6
10567.853 11
10568.341 9
10568.829 12
10569.317 12
10569.806 3
10570.294 2
10570.782 1
10571.270 3
10571.759 10
10572.247 10
10572.735 5
10573.224 6
10573.712 3
10574.200 4
10574.689 12
10575.177 14
10575.665 5
10576.154 4
10576.642 3
10577.130 3
10577.619 9
10578.107 1
10578.596 4
10579.084 16
10579.573 13
10580.061 5
10580.550 12
10581.038 10
10581.527 6
10582.015 1
10582.504 6
10582.992 3
10583.481 5
10583.969 4
10584.458 5
10584.947 8
10585.435 4
10585.924 5
10586.412 1
10586.901 4
10587.390 1
10587.878 8
10588.367 6
10588.856 3
10589.344 16
10589.833 4
10590.322 3
10590.810 6
10591.299 2
10591.788 7
10592.277 6
10592.765 4
10593.254 8
10593.743 9
10594.232 15
10594.721 13
10595.209 9
10595.698 14
10596.187 10
10596.676 4
10597.165 8
10597.654 6
10598.143 5
10598.631 5
10599.120 5
10599.609 1
10600.098 1
10600.587 1
10601.076 2
10601.565 0
10602.054 1
10602.543 2
10603.032 7
10603.521 2
10604.010 3
10604.499 2
10604.988 1
10605.477 8
10605.966 10
10606.455 9
10606.945 5
10607.434 3
10607.923 4
10608.412 7
10608.901 6
10609.390 8
10609.879 6
10610.369 14
10610.858 10
10611.347 5
10611.836 3
10612.325 1
10612.815 2
10613.304 5
10613.793 6
10614.282 10
10614.772 6
10615.261 3
10615.750 4
10616.239 3
10616.729 3
10617.218 1
10617.707 3
10618.197 3
10618.686 1
10619.176 3
10619.665 5
10620.154 1
10620.644 6
10621.133 4
10621.623 3
10622.112 8
10622.601 4
10623.091 9
10623.580 3
10624.070 2
10624.559 4
10625.049 9
10625.538 8
10626.028 8
10626.518 2
10627.007 17
10627.497 20
10627.986 14
10628.476 8
10628.965 2
10629.455 2
10629.945 5
10630.434 9
10630.924 7
10631.414 4
10631.903 3
10632.393 2
10632.883 4
10633.372 3
10633.862 3
10634.352 3
10634.842 3
10635.331 7
10635.821 2
10636.311 5
10636.801 5
10637.290 8
10637.780 7
10638.270 3
10638.760 3
10639.250 3
10639.740 0
10640.229 2
10640.719 5
10641.209 10
10641.699 3
10642.189 4
10642.679 4
10643.169 3
10643.659 2
10644.149 6
10644.639 17
10645.129 17
10645.619 11
10646.109 18
10646.599 8
10647.089 8
10647.579 8
10648.069 5
10648.559 2
10649.049 2
10649.539 7
10650.029 4
10650.519 0
10651.009 1
10651.499 8
10651.989 5
10652.480 1
10652.970 2
10653.460 3
10653.950 0
10654.440 6
10654.930 4
10655.421 9
10655.911 7
10656.401 4
10656.891 0
10657.382 1
10657.872 2
10658.362 3
10658.852 6
10659.343 6
10659.833 8
10660.323 12
10660.814 12
10661.304 7
10661.794 2
10662.285 0
10662.775 0
10663.266 0
10663.756 5
10664.246 1
10664.737 0
10665.227 1
10665.718 4
10666.208 2
10666.699 3
10667.189 1
10667.680 0
10668.170 1
10668.661 6
10669.151 8
10669.642 3
10670.132 4
10670.623 3
10671.113 2
10671.604 5
10672.095 3
10672.585 6
10673.076 6
10673.566 2
10674.057 1
10674.548 3
10675.038 4
10675.529 2
10676.020 2
10676.510 1
10677.001 4
10677.492 3
10677.983 2
10678.473 4
10678.964 4
10679.455 3
10679.946 0
10680.436 4
10680.927 1
10681.418 9
10681.909 6
10682.400 3
10682.891 5
10683.381 7
10683.872 4
10684.363 4
10684.854 8
10685.345 3
10685.836 5
10686.327 3
10686.818 7
10687.309 4
10687.800 1
10688.291 1
10688.782 0
10689.273 4
10689.764 2
10690.255 2
10690.746 4
10691.237 2
10691.728 0
10692.219 2
10692.710 2
10693.201 4
10693.692 3
10694.183 2
10694.674 4
10695.165 2
10695.656 1
10696.148 3
10696.639 4
10697.130 5
10697.621 2
10698.112 6
10698.604 2
10699.095 0
10699.586 1
10700.077 0
10700.568 0
10701.060 8
10701.551 4
10702.042 2
10702.534 8
10703.025 8
10703.516 1
10704.008 3
10704.499 7
10704.990 5
10705.482 5
10705.973 6
10706.464 4
10706.956 4
10707.447 1
10707.939 10
10708.430 5
10708.921 10
10709.413 4
10709.904 5
10710.396 4
10710.887 1
10711.379 8
10711.870 10
10712.362 2
10712.853 4
10713.345 3
10713.836 4
10714.328 9
10714.820 2
10715.311 3
10715.803 5
10716.294 1
10716.786 0
10717.278 3
10717.769 0
10718.261 0
10718.753 3
10719.244 5
10719.736 2
10720.228 4
10720.719 4
10721.211 2
10721.703 2
10722.195 2
10722.686 2
10723.178 4
10723.670 11
10724.162 7
10724.654 3
10725.145 4
10725.637 9
10726.129 3
10726.621 3
10727.113 2
10727.605 5
10728.096 17
10728.588 8
10729.080 12
10729.572 10
10730.064 4
10730.556 3
10731.048 10
10731.540 10
10732.032 10
10732.524 10
10733.016 5
10733.508 6
10734.000 4
10734.492 1
10734.984 2
10735.476 0
10735.968 0
10736.460 1
10736.952 0
10737.444 5
10737.937 2
10738.429 1
10738.921 1
10739.413 1
10739.905 3
10740.397 4
10740.889 3
10741.382 8
10741.874 8
10742.366 8
10742.858 1
10743.350 3
10743.843 7
10744.335 6
10744.827 1
10745.319 0
10745.812 4
10746.304 2
10746.796 3
10747.289 1
10747.781 0
10748.273 2
10748.766 1
10749.258 0
10749.751 6
10750.243 7
10750.735 4
10751.228 5
10751.720 4
10752.213 5
10752.705 4
10753.197 3
10753.690 1
10754.182 1
10754.675 0
10755.167 5
10755.660 4
10756.152 1
10756.645 1
10757.138 2
10757.630 1
10758.123 0
10758.615 8
10759.108 3
10759.600 3
10760.093 0
10760.586 2
10761.078 2
10761.571 2
10762.064 5
10762.556 2
10763.049 2
10763.542 5
10764.034 3
10764.527 2
10765.020 7
10765.513 5
10766.005 9
10766.498 4
10766.991 2
10767.484 4
10767.976 3
10768.469 1
10768.962 6
10769.455 4
10769.948 4
10770.441 4
10770.934 5
10771.426 6
10771.919 3
10772.412 3
10772.905 9
10773.398 5
10773.891 9
10774.384 7
10774.877 0
10775.370 2
10775.863 6
10776.356 0
10776.849 2
10777.342 1
10777.835 7
10778.328 8
10778.821 5
10779.314 5
10779.807 2
10780.300 9
10780.793 8
10781.286 7
10781.779 3
10782.273 8
10782.766 9
10783.259 13
10783.752 6
10784.245 2
10784.738 2
10785.232 1
10785.725 0
10786.218 7
10786.711 10
10787.204 7
10787.698 9
10788.191 5
10788.684 4
10789.177 5
10789.671 6
10790.164 9
10790.657 8
10791.151 9
10791.644 11
10792.137 9
10792.631 4
10793.124 8
10793.618 13
10794.111 14
10794.604 8
10795.098 5
10795.591 7
10796.085 13
10796.578 11
10797.072 16
10797.565 12
10798.058 12
10798.552 8
10799.045 10
10799.539 9
10800.033 1
10800.526 3
10801.020 1
10801.513 5
10802.007 7
10802.500 8
10802.994 3
10803.488 1
10803.981 4
10804.475 6
10804.968 5
10805.462 9
10805.956 2
10806.449 1
10806.943 1
10807.437 2
10807.931 5
10808.424 2
10808.918 1
10809.412 1
10809.906 7
10810.399 6
10810.893 3
10811.387 5
10811.881 6
10812.374 7
10812.868 4
10813.362 2
10813.856 0
10814.350 2
10814.844 3
10815.338 3
10815.832 0
10816.325 1
10816.819 1
10817.313 0
10817.807 1
10818.301 1
10818.795 0
10819.289 4
10819.783 8
10820.277 10
10820.771 6
10821.265 0
10821.759 2
10822.253 1
10822.747 0
10823.241 3
10823.735 3
10824.229 1
10824.724 2
10825.218 0
10825.712 2
10826.206 1
10826.700 1
10827.194 4
10827.688 4
10828.182 4
10828.677 5
10829.171 9
10829.665 10
10830.159 7
10830.654 8
10831.148 8
10831.642 4
10832.136 5
10832.631 4
10833.125 5
10833.619 4
10834.113 3
10834.608 5
10835.102 1
10835.596 11
10836.091 11
10836.585 10
10837.080 11
10837.574 7
10838.068 11
10838.563 5
10839.057 4
10839.552 7
10840.046 1
10840.541 4
10841.035 1
10841.529 5
10842.024 6
10842.518 4
10843.013 6
10843.508 3
10844.002 6
10844.497 7
10844.991 5
10845.486 13
10845.980 18
10846.475 11
10846.970 8
10847.464 10
10847.959 14
10848.453 16
10848.948 11
10849.443 20
10849.937 26
10850.432 16
10850.927 18
10851.421 16
10851.916 23
10852.411 35
10852.906 40
10853.400 28
10853.895 27
10854.390 24
10854.885 30
10855.380 24
10855.874 21
10856.369 11
10856.864 12
10857.359 9
10857.854 12
10858.349 12
10858.843 15
10859.338 10
10859.833 11
10860.328 5
10860.823 6
10861.318 7
10861.813 6
10862.308 5
10862.803 1
10863.298 1
10863.793 6
10864.288 4
10864.783 6
10865.278 4
10865.773 5
10866.268 3
10866.763 4
10867.258 7
10867.753 3
10868.248 4
10868.743 2
10869.238 1
10869.734 2
10870.229 5
10870.724 11
10871.219 11
10871.714 6
10872.209 5
10872.704 1
10873.200 6
10873.695 5
10874.190 3
10874.685 5
10875.181 3
10875.676 4
10876.171 2
10876.666 5
10877.162 5
10877.657 7
10878.152 1
10878.648 4
10879.143 9
10879.638 3
10880.134 4
10880.629 5
10881.124 3
10881.620 4
10882.115 3
10882.611 8
10883.106 2
10883.602 2
10884.097 0
10884.592 3
10885.088 4
10885.583 2
10886.079 6
10886.574 0
10887.070 4
10887.565 3
10888.061 6
10888.557 6
10889.052 2
10889.548 3
10890.043 4
10890.539 8
10891.035 2
10891.530 2
10892.026 2
10892.521 4
10893.017 2
10893.513 0
10894.008 1
10894.504 5
10895.000 1
10895.496 2
10895.991 0
10896.487 1
10896.983 4
10897.478 5
10897.974 3
10898.470 0
10898.966 1
10899.462 7
10899.957 13
10900.453 5
10900.949 0
10901.445 1
10901.941 5
10902.437 1
10902.933 0
10903.428 0
10903.924 0
10904.420 4
10904.916 3
10905.412 4
10905.908 3
10906.404 2
10906.900 0
10907.396 4
10907.892 2
10908.388 1
10908.884 0
10909.380 7
10909.876 8
10910.372 2
10910.868 1
10911.364 1
10911.860 4
10912.356 0
10912.852 3
10913.349 6
10913.845 0
10914.341 7
10914.837 3
10915.333 1
10915.829 0
10916.326 0
10916.822 3
10917.318 5
10917.814 4
10918.310 1
10918.807 2
10919.303 8
10919.799 6
10920.295 2
10920.792 5
10921.288 3
10921.784 3
10922.281 3
10922.777 5
10923.273 0
10923.770 5
10924.266 6
10924.762 2
10925.259 2
10925.755 4
10926.252 4
10926.748 6
10927.244 3
10927.741 6
10928.237 7
10928.734 6
10929.230 5
10929.727 3
10930.223 6
10930.720 2
10931.216 1
10931.713 2
10932.209 5
10932.706 3
10933.203 3
10933.699 0
10934.196 3
10934.692 1
10935.189 4
10935.686 3
10936.182 1
10936.679 5
10937.176 1
10937.672 1
10938.169 0
10938.666 4
10939.162 0
10939.659 2
10940.156 8
10940.652 4
10941.149 6
10941.646 3
10942.143 6
10942.640 2
10943.136 1
10943.633 5
10944.130 15
10944.627 6
10945.124 3
10945.620 3
10946.117 7
10946.614 2
10947.111 1
10947.608 5
10948.105 11
10948.602 12
10949.099 7
10949.596 2
10950.093 4
10950.590 1
10951.087 3
10951.584 2
10952.081 0
10952.578 3
10953.075 2
10953.572 2
10954.069 2
10954.566 2
10955.063 2
10955.560 5
10956.057 2
10956.554 2
10957.051 5
10957.548 4
10958.045 1
10958.543 2
10959.040 2
10959.537 1
10960.034 4
10960.531 2
10961.028 5
10961.526 4
10962.023 0
10962.520 2
10963.017 7
10963.515 3
10964.012 5
10964.509 4
10965.006 6
10965.504 7
10966.001 2
10966.498 0
10966.996 1
10967.493 2
10967.990 4
10968.488 5
10968.985 9
10969.483 5
10969.980 3
10970.477 0
10970.975 0
10971.472 1
10971.970 0
10972.467 1
10972.965 3
10973.462 0
10973.960 4
10974.457 3
10974.955 2
10975.452 1
10975.950 0
10976.447 2
10976.945 4
10977.442 3
10977.940 4
10978.438 5
10978.935 3
10979.433 1
10979.930 1
10980.428 8
10980.926 3
10981.423 8
10981.921 5
10982.419 9
10982.917 8
10983.414 11
10983.912 8
10984.410 2
10984.907 2
10985.405 1
10985.903 2
10986.401 3
10986.899 0
10987.396 4
10987.894 2
10988.392 4
10988.890 2
10989.388 6
10989.885 3
10990.383 2
10990.881 1
10991.379 0
10991.877 1
10992.375 1
10992.873 0
10993.371 4
10993.869 0
10994.367 0
10994.865 0
10995.363 1
10995.861 0
10996.359 1
10996.857 1
10997.355 3
10997.853 1
10998.351 2
10998.849 2
10999.347 3
10999.845 2
11000.343 1
11000.841 2
11001.339 3
11001.837 5
11002.336 3
11002.834 3
11003.332 1
11003.830 1
11004.328 1
11004.826 0
11005.325 3
11005.823 0
11006.321 1
11006.819 2
11007.318 2
11007.816 3
11008.314 5
11008.812 5
11009.311 2
11009.809 5
11010.307 5
11010.806 4
11011.304 2
11011.802 4
11012.301 2
11012.799 1
11013.297 4
11013.796 2
11014.294 1
11014.793 4
11015.291 3
11015.790 3
11016.288 2
11016.786 0
11017.285 1
11017.783 1
11018.282 3
11018.780 2
11019.279 5
11019.778 3
11020.276 3
11020.775 4
11021.273 9
11021.772 5
11022.270 3
11022.769 3
11023.268 5
11023.766 11
11024.265 16
11024.763 9
11025.262 2
11025.761 7
11026.259 5
11026.758 6
11027.257 4
11027.756 3
11028.254 3
11028.753 1
11029.252 2
11029.751 1
11030.249 5
11030.748 1
11031.247 4
11031.746 6
11032.245 0
11032.743 2
11033.242 7
11033.741 7
11034.240 3
11034.739 4
11035.238 2
11035.737 1
11036.235 4
11036.734 1
11037.233 5
11037.732 1
11038.231 1
11038.730 1
11039.229 1
11039.728 1
11040.227 5
11040.726 5
11041.225 4
11041.724 1
11042.223 0
11042.722 0
11043.221 0
11043.720 0
11044.220 5
11044.719 5
11045.218 1
11045.717 0
11046.216 0
11046.715 2
11047.214 6
11047.713 8
11048.213 7
11048.712 5
11049.211 4
11049.710 3
11050.209 6
11050.709 3
11051.208 7
11051.707 9
11052.206 5
11052.706 5
11053.205 3
11053.704 1
11054.204 2
11054.703 2
11055.202 11
11055.702 3
11056.201 3
11056.700 7
11057.200 6
11057.699 0
11058.199 0
11058.698 2
11059.197 4
11059.697 3
11060.196 0
11060.696 2
11061.195 2
11061.695 4
11062.194 11
11062.694 14
11063.193 9
11063.693 3
11064.192 8
11064.692 4
11065.191 4
11065.691 12
11066.191 4
11066.690 1
11067.190 5
11067.689 8
11068.189 8
11068.689 7
11069.188 9
11069.688 2
11070.188 1
11070.687 5
11071.187 2
11071.687 4
11072.186 3
11072.686 4
11073.186 7
11073.686 5
11074.185 2
11074.685 3
11075.185 1
11075.685 1
11076.185 0
11076.684 0
11077.184 0
11077.684 1
11078.184 1
11078.684 0
11079.184 1
11079.684 1
11080.184 2
11080.683 3
11081.183 2
11081.683 1
11082.183 0
11082.683 4
11083.183 1
11083.683 3
11084.183 5
11084.683 4
11085.183 0
11085.683 1
11086.183 1
11086.683 0
11087.183 3
11087.683 4
11088.183 1
11088.684 6
11089.184 2
11089.684 2
11090.184 5
11090.684 8
11091.184 6
11091.684 7
11092.185 9
11092.685 8
11093.185 5
11093.685 3
11094.185 3
11094.686 1
11095.186 0
11095.686 0
11096.186 2
11096.687 2
11097.187 8
11097.687 10
11098.187 10
11098.688 8
11099.188 3
11099.688 4
11100.189 1
11100.689 0
11101.190 1
11101.690 2
11102.190 1
11102.691 2
11103.191 0
11103.692 0
11104.192 0
11104.692 0
11105.193 3
11105.693 1
11106.194 0
11106.694 0
11107.195 6
11107.695 3
11108.196 0
11108.697 1
11109.197 1
11109.698 0
11110.198 1
11110.699 0
11111.199 1
11111.700 0
11112.201 0
11112.701 1
11113.202 0
11113.703 4
11114.203 4
11114.704 2
11115.205 4
11115.705 7
11116.206 13
11116.707 3
11117.207 3
11117.708 0
11118.209 0
11118.710 2
11119.211 3
11119.711 0
11120.212 1
11120.713 0
11121.214 3
11121.715 1
11122.215 1
11122.716 1
11123.217 0
11123.718 2
11124.219 5
11124.720 6
11125.221 7
11125.722 3
11126.223 1
11126.724 2
11127.225 0
11127.726 2
11128.227 2
11128.728 3
11129.229 4
11129.730 5
11130.231 5
11130.732 1
11131.233 2
11131.734 1
11132.235 2
11132.736 7
11133.237 4
11133.738 0
11134.239 0
11134.740 4
11135.242 6
11135.743 5
11136.244 1
11136.745 1
11137.246 1
11137.747 8
11138.249 6
11138.750 1
11139.251 1
11139.752 1
11140.254 7
11140.755 4
11141.256 5
11141.757 7
11142.259 5
11142.760 5
11143.261 5
11143.763 4
11144.264 2
11144.765 5
11145.267 4
11145.768 5
11146.270 3
11146.771 2
11147.272 0
11147.774 7
11148.275 2
11148.777 0
11149.278 1
11149.780 3
11150.281 4
11150.783 2
11151.284 0
11151.786 5
11152.287 3
11152.789 0
11153.290 0
11153.792 4
11154.293 4
11154.795 6
11155.296 7
11155.798 5
11156.300 2
11156.801 4
11157.303 4
11157.805 4
11158.306 2
11158.808 1
11159.310 1
11159.811 2
11160.313 7
11160.815 7
11161.316 2
11161.818 1
11162.320 1
11162.822 3
11163.324 2
11163.825 2
11164.327 5
11164.829 7
11165.331 8
11165.833 1
11166.334 2
11166.836 2
11167.338 0
11167.840 3
11168.342 4
11168.844 1
11169.346 0
11169.848 3
11170.350 2
11170.852 1
11171.353 1
11171.855 4
11172.357 7
11172.859 3
11173.361 10
11173.863 15
11174.365 9
11174.867 13
11175.370 14
11175.872 5
11176.374 1
11176.876 8
11177.378 2
11177.880 0
11178.382 0
11178.884 1
11179.386 0
11179.888 1
11180.391 0
11180.893 2
11181.395 3
11181.897 2
11182.399 3
11182.902 1
11183.404 5
11183.906 6
11184.408 1
11184.911 2
11185.413 3
11185.915 2
11186.417 6
11186.920 5
11187.422 4
11187.924 2
11188.427 0
11188.929 6
11189.431 12
11189.934 10
11190.436 3
11190.939 3
11191.441 2
11191.943 2
11192.446 0
11192.948 3
11193.451 1
11193.953 2
11194.456 4
11194.958 1
11195.461 5
11195.963 2
11196.466 1
11196.968 1
11197.471 0
11197.973 0
11198.476 2
11198.978 1
11199.481 1
11199.984 4
11200.486 4
11200.989 2
11201.491 0
11201.994 2
11202.497 6
11202.999 2
11203.502 0
11204.005 1
11204.508 0
11205.010 4
11205.513 2
11206.016 4
11206.518 5
11207.021 2
11207.524 0
11208.027 0
11208.530 2
11209.032 0
11209.535 5
11210.038 6
11210.541 3
11211.044 1
11211.547 0
11212.049 3
11212.552 1
11213.055 1
11213.558 2
11214.061 1
11214.564 0
11215.067 1
11215.570 1
11216.073 2
11216.576 2
11217.079 2
11217.582 0
11218.085 0
11218.588 2
11219.091 6
11219.594 4
11220.097 2
11220.600 0
11221.103 2
11221.606 1
11222.109 0
11222.612 5
11223.115 4
11223.619 5
11224.122 4
11224.625 4
11225.128 2
11225.631 1
11226.134 5
11226.638 5
11227.141 8
11227.644 3
11228.147 2
11228.650 1
11229.154 2
11229.657 2
11230.160 2
11230.664 2
11231.167 2
11231.670 3
11232.173 3
11232.677 3
11233.180 3
11233.684 3
11234.187 0
11234.690 0
11235.194 1
11235.697 1
11236.200 5
11236.704 2
11237.207 4
11237.711 3
11238.214 0
11238.718 5
11239.221 3
11239.725 3
11240.228 3
11240.732 2
11241.235 4
11241.739 1
11242.242 0
11242.746 0
11243.249 2
11243.753 0
11244.257 0
11244.760 0
11245.264 0
11245.767 1
11246.271 2
11246.775 1
11247.278 0
11247.782 0
11248.286 0
11248.789 2
11249.293 1
11249.797 4
11250.301 0
11250.804 2
11251.308 0
11251.812 1
11252.316 1
11252.819 1
11253.323 3
11253.827 2
11254.331 1
11254.835 4
11255.339 2
11255.842 4
11256.346 2
11256.850 0
11257.354 2
11257.858 7
11258.362 2
11258.866 4
11259.370 2
11259.874 2
11260.378 1
11260.882 1
11261.386 2
11261.890 1
11262.394 0
11262.898 1
11263.402 3
11263.906 1
11264.410 0
11264.914 1
11265.418 2
11265.922 5
11266.426 5
11266.930 2
11267.434 2
11267.938 5
11268.442 2
11268.947 3
11269.451 10
11269.955 6
11270.459 8
11270.963 6
11271.467 2
11271.972 0
11272.476 0
11272.980 1
11273.484 5
11273.989 8
11274.493 3
11274.997 5
11275.501 7
11276.006 2
11276.510 5
11277.014 5
11277.519 1
11278.023 2
11278.527 1
11279.032 3
11279.536 1
11280.041 3
11280.545 1
11281.049 4
11281.554 2
11282.058 1
11282.563 2
11283.067 6
11283.572 3
11284.076 1
11284.581 1
11285.085 3
11285.590 2
11286.094 0
11286.599 1
11287.103 1
11287.608 3
11288.112 0
11288.617 2
11289.122 1
11289.626 1
11290.131 3
11290.636 1
11291.140 1
11291.645 1
11292.149 1
11292.654 2
11293.159 4
11293.664 4
11294.168 3
11294.673 2
11295.178 1
11295.682 5
11296.187 5
11296.692 7
11297.197 5
11297.702 2
11298.206 2
11298.711 2
11299.216 4
11299.721 3
11300.226 5
11300.731 4
11301.235 5
11301.740 3
11302.245 2
11302.750 6
11303.255 8
11303.760 4
11304.265 7
11304.770 2
11305.275 8
11305.780 11
11306.285 6
11306.790 5
11307.295 5
11307.800 1
11308.305 4
11308.810 7
11309.315 3
11309.820 1
11310.325 0
11310.830 0
11311.335 4
11311.840 1
11312.345 1
11312.851 0
11313.356 1
11313.861 5
11314.366 4
11314.871 0
11315.376 2
11315.882 3
11316.387 0
11316.892 0
11317.397 2
11317.902 3
11318.408 5
11318.913 2
11319.418 1
11319.924 0
11320.429 1
11320.934 2
11321.439 3
11321.945 3
11322.450 7
11322.955 2
11323.461 3
11323.966 2
11324.472 2
11324.977 1
11325.482 1
11325.988 2
11326.493 0
11326.999 1
11327.504 0
11328.010 0
11328.515 1
11329.021 2
11329.526 0
11330.032 2
11330.537 2
11331.043 1
11331.548 0
11332.054 0
11332.559 3
11333.065 8
11333.571 4
11334.076 5
11334.582 6
11335.087 0
11335.593 6
11336.099 11
11336.604 11
11337.110 9
11337.616 6
11338.121 4
11338.627 3
11339.133 4
11339.639 7
11340.144 3
11340.650 5
11341.156 5
11341.662 4
11342.167 5
11342.673 1
11343.179 2
11343.685 3
11344.191 4
11344.696 8
11345.202 3
11345.708 0
11346.214 2
11346.720 1
11347.226 2
11347.732 1
11348.238 0
11348.744 2
11349.250 2
11349.755 2
11350.261 3
11350.767 1
11351.273 2
11351.779 5
11352.285 3
11352.791 1
11353.297 6
11353.804 5
11354.310 2
11354.816 2
11355.322 1
11355.828 4
11356.334 5
11356.840 4
11357.346 4
11357.852 6
11358.358 0
11358.865 1
11359.371 2
11359.877 3
11360.383 8
11360.889 2
11361.396 2
11361.902 3
11362.408 3
11362.914 4
11363.421 3
11363.927 4
11364.433 3
11364.939 0
11365.446 0
11365.952 1
11366.458 2
11366.965 1
11367.471 3
11367.977 0
11368.484 4
11368.990 6
11369.496 2
11370.003 3
11370.509 9
11371.016 6
11371.522 4
11372.029 7
11372.535 5
11373.042 3
11373.548 1
11374.055 2
11374.561 5
11375.068 6
11375.574 5
11376.081 6
11376.587 2
11377.094 3
11377.600 0
11378.107 0
11378.614 4
11379.120 1
11379.627 1
11380.133 3
11380.640 2
11381.147 1
11381.653 1
11382.160 2
11382.667 4
11383.173 3
11383.680 2
11384.187 0
11384.694 4
11385.200 6
11385.707 6
11386.214 3
11386.721 2
11387.227 1
11387.734 2
11388.241 0
11388.748 4
11389.255 3
11389.762 0
11390.268 2
11390.775 2
11391.282 3
11391.789 0
11392.296 0
11392.803 0
11393.310 3
11393.817 1
11394.324 1
11394.831 1
11395.338 0
11395.845 2
11396.352 1
11396.859 1
11397.366 1
11397.873 4
11398.380 5
11398.887 7
11399.394 5
11399.901 5
11400.408 4
11400.915 3
11401.422 3
11401.929 7
11402.436 5
11402.943 5
11403.451 0
11403.958 0
11404.465 0
11404.972 5
11405.479 3
11405.987 8
11406.494 7
11407.001 1
11407.508 3
11408.016 6
11408.523 6
11409.030 2
11409.537 6
11410.045 5
11410.552 4
11411.059 3
11411.567 0
11412.074 2
11412.581 1
11413.089 2
11413.596 2
11414.103 2
11414.611 10
11415.118 14
11415.626 7
11416.133 3
11416.641 15
11417.148 11
11417.655 9
11418.163 3
11418.670 8
11419.178 14
11419.685 7
11420.193 7
11420.700 14
11421.208 11
11421.716 7
11422.223 9
11422.731 5
11423.238 13
11423.746 13
11424.254 5
11424.761 5
11425.269 9
11425.776 5
11426.284 7
11426.792 4
11427.299 7
11427.807 7
11428.315 5
11428.823 4
11429.330 5
11429.838 7
11430.346 14
11430.854 7
11431.361 0
11431.869 4
11432.377 5
11432.885 7
11433.393 4
11433.900 7
11434.408 9
11434.916 25
11435.424 18
11435.932 19
11436.440 15
11436.948 13
11437.455 16
11437.963 21
11438.471 16
11438.979 32
11439.487 37
11439.995 24
11440.503 20
11441.011 15
11441.519 12
11442.027 12
11442.535 12
11443.043 12
11443.551 18
11444.059 13
11444.567 11
11445.075 13
11445.584 22
11446.092 22
11446.600 14
11447.108 10
11447.616 8
11448.124 13
11448.632 22
11449.140 18
11449.649 12
11450.157 11
11450.665 14
11451.173 12
11451.681 7
11452.190 10
11452.698 9
11453.206 12
11453.714 15
11454.223 8
11454.731 7
11455.239 10
11455.748 5
11456.256 9
11456.764 9
11457.273 6
11457.781 4
11458.289 5
11458.798 1
11459.306 2
11459.815 2
11460.323 5
11460.831 7
11461.340 6
11461.848 8
11462.357 8
11462.865 6
11463.374 8
11463.882 5
11464.391 3
11464.899 3
11465.408 2
11465.916 6
11466.425 9
11466.933 12
11467.442 6
11467.951 5
11468.459 4
11468.968 10
11469.476 8
11469.985 8
11470.494 10
11471.002 5
11471.511 1
11472.020 1
11472.528 1
11473.037 7
11473.546 11
11474.055 9
11474.563 16
11475.072 8
11475.581 5
11476.090 11
11476.598 13
11477.107 9
11477.616 9
11478.125 9
11478.634 6
11479.142 6
11479.651 8
11480.160 3
11480.669 8
11481.178 4
11481.687 3
11482.196 8
11482.704 10
11483.213 6
11483.722 5
11484.231 8
11484.740 12
11485.249 10
11485.758 5
11486.267 2
11486.776 7
11487.285 13
11487.794 13
11488.303 8
11488.812 15
11489.321 12
11489.830 8
11490.340 7
11490.849 7
11491.358 12
11491.867 17
11492.376 12
11492.885 10
11493.394 14
11493.903 18
11494.413 12
11494.922 13
11495.431 13
11495.940 14
11496.449 8
11496.959 8
11497.468 6
11497.977 13
11498.486 14
11498.996 18
11499.505 9
11500.014 8
11500.524 13
11501.033 11
11501.542 7
11502.052 21
11502.561 15
11503.070 20
11503.580 35
11504.089 21
11504.598 13
11505.108 12
11505.617 15
11506.127 19
11506.636 25
11507.146 23
11507.655 24
11508.165 19
11508.674 22
11509.184 18
11509.693 23
11510.203 18
11510.712 22
11511.222 35
11511.731 35
11512.241 40
11512.750 43
11513.260 62
11513.770 44
11514.279 29
11514.789 26
11515.298 21
11515.808 23
11516.318 20
11516.827 33
11517.337 31
11517.847 47
11518.356 47
11518.866 47
11519.376 45
11519.886 71
11520.395 80
11520.905 100
11521.415 96
11521.925 104
11522.434 116
11522.944 157
11523.454 172
11523.964 170
11524.474 175
11524.984 178
11525.493 199
11526.003 240
11526.513 257
11527.023 268
11527.533 274
11528.043 268
11528.553 244
11529.063 242
11529.573 212
11530.083 187
11530.593 174
11531.103 176
11531.613 142
11532.123 142
11532.633 115
11533.143 86
11533.653 66
11534.163 53
11534.673 48
11535.183 49
11535.693 42
11536.203 33
11536.713 25
11537.223 34
11537.734 36
11538.244 24
11538.754 22
11539.264 19
11539.774 15
11540.284 12
11540.795 8
11541.305 13
11541.815 16
11542.325 19
11542.835 10
11543.346 9
11543.856 7
11544.366 9
11544.877 6
11545.387 9
11545.897 6
11546.408 3
11546.918 6
11547.428 2
11547.939 11
11548.449 9
11548.959 6
11549.470 6
11549.980 2
11550.491 5
11551.001 6
11551.511 10
11552.022 8
11552.532 5
11553.043 3
11553.553 4
11554.064 4
11554.574 2
11555.085 3
11555.595 11
11556.106 12
11556.616 6
11557.127 8
11557.638 7
11558.148 6
11558.659 5
11559.169 5
11559.680 3
11560.191 3
11560.701 7
11561.212 7
11561.723 10
11562.233 9
11562.744 8
11563.255 6
11563.765 9
11564.276 10
11564.787 3
11565.297 1
11565.808 1
11566.319 1
11566.830 5
11567.341 6
11567.851 4
11568.362 4
11568.873 5
11569.384 3
11569.895 3
11570.406 7
11570.916 5
11571.427 1
11571.938 2
11572.449 6
11572.960 4
11573.471 2
11573.982 6
11574.493 4
11575.004 1
11575.515 3
11576.026 7
11576.537 4
11577.048 3
11577.559 5
11578.070 4
11578.581 4
11579.092 7
11579.603 5
11580.114 1
11580.625 4
11581.136 5
11581.647 12
11582.158 11
11582.669 4
11583.181 8
11583.692 3
11584.203 7
11584.714 2
11585.225 8
11585.736 4
11586.248 4
11586.759 5
11587.270 8
11587.781 3
11588.293 7
11588.804 14
11589.315 10
11589.826 3
11590.338 2
11590.849 7
11591.360 9
11591.872 8
11592.383 6
11592.894 4
11593.406 2
11593.917 2
11594.428 4
11594.940 3
11595.451 6
11595.963 7
11596.474 6
11596.986 3
11597.497 0
11598.008 2
11598.520 1
11599.031 1
11599.543 0
11600.054 0
11600.566 2
11601.078 6
11601.589 9
11602.101 7
11602.612 4
11603.124 5
11603.635 4
11604.147 4
11604.659 0
11605.170 3
11605.682 9
11606.193 4
11606.705 7
11607.217 6
11607.728 4
11608.240 2
11608.752 5
11609.264 10
11609.775 6
11610.287 5
11610.799 9
11611.311 6
11611.822 3
11612.334 2
11612.846 8
11613.358 3
11613.870 3
11614.381 7
11614.893 6
11615.405 1
11615.917 4
11616.429 6
11616.941 4
11617.453 4
11617.964 7
11618.476 5
11618.988 2
11619.500 2
11620.012 9
11620.524 5
11621.036 2
11621.548 5
11622.060 4
11622.572 8
11623.084 14
11623.596 17
11624.108 10
11624.620 6
11625.132 11
11625.644 14
11626.156 9
11626.669 2
11627.181 3
11627.693 3
11628.205 3
11628.717 3
11629.229 8
11629.741 6
11630.254 3
11630.766 12
11631.278 8
11631.790 4
11632.302 10
11632.815 12
11633.327 11
11633.839 8
11634.351 5
11634.864 7
11635.376 0
11635.888 4
11636.401 10
11636.913 18
11637.425 20
11637.938 14
11638.450 7
11638.962 5
11639.475 9
11639.987 9
11640.499 14
11641.012 18
11641.524 28
11642.037 25
11642.549 15
11643.062 12
11643.574 11
11644.087 3
11644.599 4
11645.112 11
11645.624 12
11646.137 17
11646.649 10
11647.162 5
11647.674 6
11648.187 3
11648.699 6
11649.212 6
11649.725 12
11650.237 17
11650.750 18
11651.263 13
11651.775 19
11652.288 13
11652.801 16
11653.313 13
11653.826 9
11654.339 17
11654.851 14
11655.364 10
11655.877 6
11656.390 6
11656.902 9
11657.415 10
11657.928 13
11658.441 8
11658.954 14
11659.466 13
11659.979 13
11660.492 24
11661.005 16
11661.518 22
11662.031 25
11662.543 31
11663.056 27
11663.569 31
11664.082 26
11664.595 26
11665.108 31
11665.621 31
11666.134 29
11666.647 27
11667.160 32
11667.673 39
11668.186 37
11668.699 40
11669.212 44
11669.725 55
11670.238 50
11670.751 47
11671.264 46
11671.777 44
11672.291 62
11672.804 58
11673.317 59
11673.830 64
11674.343 66
11674.856 65
11675.369 66
11675.883 66
11676.396 87
11676.909 106
11677.422 110
11677.935 124
11678.449 121
11678.962 96
11679.475 125
11679.988 149
11680.502 193
11681.015 208
11681.528 235
11682.042 242
11682.555 226
11683.068 232
11683.582 202
11684.095 202
11684.608 204
11685.122 213
11685.635 204
11686.149 197
11686.662 207
11687.175 150
11687.689 113
11688.202 101
11688.716 100
11689.229 108
11689.743 84
11690.256 67
11690.770 57
11691.283 55
11691.797 51
11692.310 40
11692.824 27
11693.337 36
11693.851 32
11694.365 34
11694.878 37
11695.392 37
11695.905 42
11696.419 38
11696.933 33
11697.446 24
11697.960 35
11698.474 28
11698.987 27
11699.501 24
11700.015 27
11700.529 24
11701.042 16
11701.556 14
11702.070 15
11702.584 14
11703.097 7
11703.611 6
11704.125 8
11704.639 7
11705.153 13
11705.666 14
11706.180 10
11706.694 4
11707.208 9
11707.722 2
11708.236 6
11708.750 10
11709.264 8
11709.778 7
11710.291 17
11710.805 18
11711.319 20
11711.833 13
11712.347 3
11712.861 2
11713.375 3
11713.889 8
11714.403 4
11714.917 9
11715.431 13
11715.946 13
11716.460 5
11716.974 1
11717.488 8
11718.002 10
11718.516 20
11719.030 19
11719.544 10
11720.058 14
11720.573 10
11721.087 14
11721.601 13
11722.115 8
11722.629 10
11723.144 3
11723.658 5
11724.172 5
11724.686 3
11725.201 6
11725.715 5
11726.229 7
11726.743 5
11727.258 1
11727.772 5
11728.286 7
11728.801 4
11729.315 3
11729.830 5
11730.344 8
11730.858 4
11731.373 8
11731.887 10
11732.402 11
11732.916 3
11733.430 10
11733.945 12
11734.459 14
11734.974 7
11735.488 8
11736.003 10
11736.517 7
11737.032 2
11737.546 3
11738.061 5
11738.575 5
11739.090 8
11739.605 5
11740.119 5
11740.634 7
11741.148 9
11741.663 10
11742.178 12
11742.692 6
11743.207 0
11743.722 4
11744.236 8
11744.751 5
11745.266 3
11745.781 5
11746.295 4
11746.810 4
11747.325 10
11747.840 10
11748.354 9
11748.869 5
11749.384 6
11749.899 6
11750.413 10
11750.928 11
11751.443 13
11751.958 5
11752.473 8
11752.988 4
11753.503 1
11754.018 2
11754.532 11
11755.047 8
11755.562 6
11756.077 5
11756.592 4
11757.107 1
11757.622 0
11758.137 1
11758.652 1
11759.167 0
11759.682 0
11760.197 5
11760.712 4
11761.227 5
11761.742 0
11762.257 5
11762.773 5
11763.288 6
11763.803 7
11764.318 3
11764.833 1
11765.348 2
11765.863 4
11766.379 4
11766.894 1
11767.409 1
11767.924 0
11768.439 3
11768.955 4
11769.470 3
11769.985 1
11770.500 2
11771.016 2
11771.531 2
11772.046 3
11772.561 3
11773.077 0
11773.592 6
11774.107 6
11774.623 4
11775.138 3
11775.653 3
11776.169 1
11776.684 4
11777.200 7
11777.715 2
11778.231 6
11778.746 1
11779.261 3
11779.777 0
11780.292 0
11780.808 6
11781.323 5
11781.839 1
11782.354 0
11782.870 0
11783.385 0
11783.901 1
11784.417 3
11784.932 6
11785.448 5
11785.963 3
11786.479 2
11786.995 3
11787.510 5
11788.026 3
11788.541 0
11789.057 9
11789.573 5
11790.089 2
11790.604 1
11791.120 2
11791.636 5
11792.151 8
11792.667 4
11793.183 3
11793.699 3
11794.214 0
11794.730 0
11795.246 0
11795.762 0
11796.278 2
11796.794 6
11797.309 4
11797.825 3
11798.341 5
11798.857 5
11799.373 7
11799.889 5
11800.405 1
11800.921 4
11801.437 9
11801.952 4
11802.468 2
11802.984 1
11803.500 3
11804.016 1
11804.532 2
11805.048 1
11805.564 3
11806.080 0
11806.597 4
11807.113 5
11807.629 2
11808.145 2
11808.661 1
11809.177 1
11809.693 2
11810.209 1
11810.725 1
11811.242 3
11811.758 2
11812.274 1
11812.790 2
11813.306 0
11813.822 2
11814.339 7
11814.855 2
11815.371 1
11815.887 1
11816.404 2
11816.920 3
11817.436 5
11817.953 2
11818.469 4
11818.985 2
11819.501 5
11820.018 10
11820.534 3
11821.051 1
11821.567 5
11822.083 6
11822.600 3
11823.116 4
11823.633 1
11824.149 0
11824.665 2
11825.182 5
11825.698 4
11826.215 3
11826.731 12
11827.248 8
11827.764 3
11828.281 0
11828.797 2
11829.314 1
11829.831 3
11830.347 5
11830.864 9
11831.380 4
11831.897 1
11832.413 3
11832.930 0
11833.447 1
11833.963 5
11834.480 6
11834.997 1
11835.513 0
11836.030 4
11836.547 3
11837.064 3
11837.580 2
11838.097 5
11838.614 4
11839.131 4
11839.647 1
11840.164 6
11840.681 2
11841.198 4
11841.715 9
11842.231 4
11842.748 2
11843.265 0
11843.782 0
11844.299 0
11844.816 3
11845.333 0
11845.849 1
11846.366 4
11846.883 5
11847.400 3
11847.917 3
11848.434 4
11848.951 1
11849.468 3
11849.985 4
11850.502 5
11851.019 4
11851.536 4
11852.053 2
11852.570 0
11853.087 0
11853.604 0
11854.122 0
11854.639 1
11855.156 5
11855.673 2
11856.190 1
11856.707 1
11857.224 0
11857.741 3
11858.259 3
11858.776 1
11859.293 1
11859.810 1
11860.328 2
11860.845 1
11861.362 0
11861.879 1
11862.397 5
11862.914 4
11863.431 3
11863.948 6
11864.466 5
11864.983 1
11865.500 5
11866.018 2
11866.535 2
11867.052 4
11867.570 2
11868.087 1
11868.605 0
11869.122 4
11869.639 5
11870.157 2
11870.674 4
11871.192 5
11871.709 4
11872.227 3
11872.744 3
11873.262 0
11873.779 1
11874.297 2
11874.814 1
11875.332 0
11875.850 0
11876.367 1
11876.885 1
11877.402 1
11877.920 6
11878.438 17
11878.955 19
11879.473 9
11879.990 7
11880.508 1
11881.026 4
11881.543 3
11882.061 5
11882.579 4
11883.097 1
11883.614 0
11884.132 0
11884.650 0
11885.168 4
11885.685 3
11886.203 1
11886.721 1
11887.239 2
11887.757 4
11888.274 7
11888.792 6
11889.310 14
11889.828 11
11890.346 4
11890.864 6
11891.382 3
11891.900 4
11892.418 3
11892.935 2
11893.453 6
11893.971 2
11894.489 1
11895.007 3
11895.525 0
11896.043 5
11896.561 11
11897.079 3
11897.597 6
11898.115 5
11898.634 8
11899.152 4
11899.670 1
11900.188 5
11900.706 4
11901.224 5
11901.742 5
11902.260 5
11902.778 6
11903.297 6
11903.815 5
11904.333 1
11904.851 7
11905.369 4
11905.888 7
11906.406 3
11906.924 3
11907.442 8
11907.961 2
11908.479 3
11908.997 3
11909.515 2
11910.034 4
11910.552 1
11911.070 0
11911.589 0
11912.107 2
11912.625 5
11913.144 4
11913.662 1
11914.181 5
11914.699 1
11915.217 1
11915.736 6
11916.254 7
11916.773 4
11917.291 3
11917.810 2
11918.328 8
11918.847 5
11919.365 2
11919.884 4
11920.402 6
11920.921 6
11921.439 3
11921.958 2
11922.477 3
11922.995 0
11923.514 1
11924.032 1
11924.551 1
11925.070 3
11925.588 1
11926.107 2
11926.626 1
11927.144 4
11927.663 7
11928.182 1
11928.700 2
11929.219 1
11929.738 1
11930.257 7
11930.775 11
11931.294 5
11931.813 3
11932.332 2
11932.851 3
11933.369 2
11933.888 5
11934.407 4
11934.926 4
11935.445 16
11935.964 15
11936.483 8
11937.001 2
11937.520 0
11938.039 0
11938.558 2
11939.077 4
11939.596 3
11940.115 2
11940.634 1
11941.153 1
11941.672 2
11942.191 4
11942.710 2
11943.229 5
11943.748 1
11944.267 2
11944.786 1
11945.305 3
11945.824 0
11946.343 0
11946.863 1
11947.382 3
11947.901 0
11948.420 2
11948.939 0
11949.458 2
11949.978 0
11950.497 2
11951.016 0
11951.535 1
11952.054 3
11952.574 5
11953.093 2
11953.612 1
11954.131 1
11954.651 3
11955.170 6
11955.689 3
11956.209 6
11956.728 4
11957.247 3
11957.767 3
11958.286 2
11958.805 5
11959.325 5
11959.844 4
11960.363 2
11960.883 1
11961.402 2
11961.922 3
11962.441 2
11962.961 3
11963.480 1
11964.000 2
11964.519 4
11965.039 0
11965.558 0
11966.078 4
11966.597 5
11967.117 7
11967.636 3
11968.156 0
11968.675 1
11969.195 4
11969.715 4
11970.234 1
11970.754 1
11971.274 2
11971.793 7
11972.313 4
11972.833 0
11973.352 0
11973.872 5
11974.392 11
11974.911 5
11975.431 3
11975.951 3
11976.471 5
11976.990 3
11977.510 0
11978.030 2
11978.550 0
11979.070 5
11979.589 2
11980.109 0
11980.629 1
11981.149 1
11981.669 0
11982.189 0
11982.709 0
11983.228 1
11983.748 1
11984.268 1
11984.788 0
11985.308 6
11985.828 3
11986.348 1
11986.868 9
11987.388 6
11987.908 2
11988.428 1
11988.948 1
11989.468 0
11989.988 1
11990.508 2
11991.028 1
11991.548 1
11992.069 5
11992.589 3
11993.109 2
11993.629 1
11994.149 2
11994.669 3
11995.189 4
11995.710 4
11996.230 8
11996.750 12
11997.270 6
11997.790 3
11998.311 6
11998.831 3
11999.351 1
11999.871 2
12000.392 2
12000.912 0
12001.432 0
12001.952 1
12002.473 2
12002.993 4
12003.513 3
12004.034 3
12004.554 0
12005.075 3
12005.595 2
12006.115 0
12006.636 4
12007.156 4
12007.677 1
12008.197 1
12008.718 0
12009.238 1
12009.758 3
12010.279 4
12010.799 3
12011.320 1
12011.841 1
12012.361 1
12012.882 5
12013.402 6
12013.923 0
12014.443 2
12014.964 7
12015.484 6
12016.005 3
12016.526 1
12017.046 0
12017.567 2
12018.088 3
12018.608 4
12019.129 0
12019.650 3
12020.170 4
12020.691 9
12021.212 4
12021.733 4
12022.253 2
12022.774 6
12023.295 2
12023.816 1
12024.336 1
12024.857 3
12025.378 5
12025.899 2
12026.420 0
12026.941 4
12027.461 3
12027.982 1
12028.503 1
12029.024 0
12029.545 1
12030.066 1
12030.587 2
12031.108 7
12031.629 2
12032.150 2
12032.671 1
12033.192 4
12033.713 1
12034.234 0
12034.755 7
12035.276 4
12035.797 3
12036.318 1
12036.839 2
12037.360 3
12037.881 2
12038.402 1
12038.923 0
12039.444 2
12039.966 1
12040.487 2
12041.008 5
12041.529 1
12042.050 1
12042.571 1
12043.093 10
12043.614 6
12044.135 1
12044.656 5
12045.178 3
12045.699 0
12046.220 1
12046.741 7
12047.263 13
12047.784 10
12048.305 4
12048.827 7
12049.348 4
12049.869 1
12050.391 1
12050.912 9
12051.433 5
12051.955 1
12052.476 3
12052.998 1
12053.519 2
12054.040 1
12054.562 4
12055.083 2
12055.605 0
12056.126 0
12056.648 0
12057.169 2
12057.691 3
12058.212 1
12058.734 2
12059.255 0
12059.777 5
12060.299 2
12060.820 2
12061.342 3
12061.863 1
12062.385 6
12062.907 2
12063.428 0
12063.950 2
12064.472 4
12064.993 3
12065.515 3
12066.037 6
12066.558 2
12067.080 0
12067.602 0
12068.124 2
12068.645 0
12069.167 2
12069.689 7
12070.211 5
12070.732 4
12071.254 7
12071.776 6
12072.298 6
12072.820 0
12073.342 0
12073.863 2
12074.385 2
12074.907 5
12075.429 2
12075.951 4
12076.473 11
12076.995 6
12077.517 2
12078.039 3
12078.561 2
12079.083 2
12079.605 1
12080.127 3
12080.649 2
12081.171 2
12081.693 1
12082.215 0
12082.737 0
12083.259 1
12083.781 2
12084.303 2
12084.825 0
12085.347 2
12085.870 3
12086.392 2
12086.914 1
12087.436 2
12087.958 2
12088.480 1
12089.003 0
12089.525 0
12090.047 4
12090.569 3
12091.091 2
12091.614 4
12092.136 2
12092.658 3
12093.181 1
12093.703 6
12094.225 4
12094.747 0
12095.270 0
12095.792 2
12096.314 3
12096.837 1
12097.359 0
12097.882 10
12098.404 6
12098.926 3
12099.449 0
12099.971 2
12100.494 2
12101.016 2
12101.539 2
12102.061 4
12102.584 4
12103.106 5
12103.629 3
12104.151 2
12104.674 2
12105.196 1
12105.719 2
12106.241 7
12106.764 3
12107.287 5
12107.809 4
12108.332 2
12108.854 1
12109.377 4
12109.900 2
12110.422 1
12110.945 1
12111.468 4
12111.990 2
12112.513 4
12113.036 3
12113.558 4
12114.081 2
12114.604 1
12115.127 2
12115.649 4
12116.172 1
12116.695 5
12117.218 5
12117.741 3
12118.264 2
12118.786 0
12119.309 1
12119.832 2
12120.355 3
12120.878 0
12121.401 1
12121.924 1
12122.447 0
12122.969 0
12123.492 2
12124.015 3
12124.538 3
12125.061 5
12125.584 5
12126.107 3
12126.630 3
12127.153 1
12127.676 2
12128.199 1
12128.722 0
12129.246 1
12129.769 1
12130.292 5
12130.815 4
12131.338 3
12131.861 4
12132.384 8
12132.907 2
12133.430 0
12133.954 2
12134.477 0
12135.000 1
12135.523 0
12136.046 2
12136.570 1
12137.093 5
12137.616 2
12138.139 1
12138.663 0
12139.186 0
12139.709 1
12140.232 0
12140.756 1
12141.279 1
12141.802 1
12142.326 0
12142.849 1
12143.373 3
12143.896 2
12144.419 2
12144.943 1
12145.466 0
12145.990 2
12146.513 0
12147.036 2
12147.560 2
12148.083 2
12148.607 0
12149.130 5
12149.654 8
12150.177 9
12150.701 5
12151.224 2
12151.748 0
12152.272 0
12152.795 2
12153.319 4
12153.842 2
12154.366 4
12154.890 1
12155.413 3
12155.937 3
12156.460 3
12156.984 2
12157.508 2
12158.031 2
12158.555 11
12159.079 10
12159.603 6
12160.126 3
12160.650 4
12161.174 3
12161.698 5
12162.221 3
12162.745 2
12163.269 8
12163.793 2
12164.317 2
12164.840 1
12165.364 1
12165.888 0
12166.412 0
12166.936 3
12167.460 1
12167.984 1
12168.508 2
12169.032 1
12169.555 1
12170.079 0
12170.603 1
12171.127 2
12171.651 0
12172.175 2
12172.699 0
12173.223 10
12173.747 6
12174.271 5
12174.795 4
12175.319 3
12175.844 1
12176.368 1
12176.892 0
12177.416 0
12177.940 1
12178.464 4
12178.988 0
12179.512 1
12180.037 0
12180.561 1
12181.085 6
12181.609 8
12182.133 3
12182.657 2
12183.182 2
12183.706 0
12184.230 4
12184.754 4
12185.279 0
12185.803 0
12186.327 1
12186.852 5
12187.376 5
12187.900 8
12188.425 3
12188.949 6
12189.473 2
12189.998 5
12190.522 3
12191.046 1
12191.571 1
12192.095 1
12192.620 1
12193.144 0
12193.669 2
12194.193 6
12194.718 1
12195.242 1
12195.767 2
12196.291 2
12196.816 3
12197.340 3
12197.865 4
12198.389 4
12198.914 1
12199.438 5
12199.963 0
12200.488 0
12201.012 0
12201.537 2
12202.061 0
12202.586 2
12203.111 0
12203.635 0
12204.160 7
12204.685 5
12205.209 2
12205.734 3
12206.259 0
12206.784 1
12207.308 1
12207.833 0
12208.358 0
12208.883 0
12209.408 2
12209.932 2
12210.457 2
12210.982 1
12211.507 2
12212.032 2
12212.557 4
12213.081 5
12213.606 1
12214.131 2
12214.656 1
12215.181 0
12215.706 0
12216.231 0
12216.756 1
12217.281 6
12217.806 4
12218.331 0
12218.856 1
12219.381 0
12219.906 0
12220.431 2
12220.956 7
12221.481 16
12222.006 11
12222.531 5
12223.056 3
12223.581 1
12224.106 1
12224.631 0
12225.157 2
12225.682 5
12226.207 6
12226.732 1
12227.257 3
12227.782 0
12228.308 5
12228.833 3
12229.358 0
12229.883 3
12230.409 3
12230.934 2
12231.459 0
12231.984 0
12232.510 2
12233.035 4
12233.560 2
12234.086 0
12234.611 3
12235.136 1
12235.662 2
12236.187 4
12236.712 4
12237.238 8
12237.763 4
12238.289 2
12238.814 1
12239.339 1
12239.865 1
12240.390 3
12240.916 0
12241.441 2
12241.967 1
12242.492 0
12243.018 0
12243.543 0
12244.069 0
12244.594 0
12245.120 1
12245.646 0
12246.171 0
12246.697 0
12247.222 1
12247.748 0
12248.274 2
12248.799 3
12249.325 8
12249.851 9
12250.376 2
12250.902 1
12251.428 3
12251.953 1
12252.479 3
12253.005 7
12253.530 4
12254.056 2
12254.582 0
12255.108 8
12255.634 5
12256.159 3
12256.685 3
12257.211 2
12257.737 2
12258.263 1
12258.789 2
12259.314 1
12259.840 0
12260.366 6
12260.892 3
12261.418 0
12261.944 0
12262.470 0
12262.996 1
12263.522 1
12264.048 5
12264.574 0
12265.100 0
12265.626 1
12266.152 1
12266.678 1
12267.204 6
12267.730 2
12268.256 0
12268.782 2
12269.308 2
12269.834 3
12270.360 2
12270.886 2
12271.412 5
12271.939 6
12272.465 10
12272.991 5
12273.517 3
12274.043 5
12274.569 12
12275.096 9
12275.622 2
12276.148 3
12276.674 2
12277.201 0
12277.727 0
12278.253 3
12278.779 6
12279.306 5
12279.832 9
12280.358 3
12280.885 6
12281.411 6
12281.937 2
12282.464 5
12282.990 1
12283.516 0
12284.043 2
12284.569 2
12285.096 0
12285.622 5
12286.149 4
12286.675 2
12287.201 1
12287.728 0
12288.254 0
12288.781 1
12289.307 0
12289.834 1
12290.361 1
12290.887 0
12291.414 3
12291.940 2
12292.467 3
12292.993 1
12293.520 3
12294.047 4
12294.573 0
12295.100 6
12295.626 3
12296.153 0
12296.680 3
12297.206 4
12297.733 0
12298.260 3
12298.787 2
12299.313 1
12299.840 2
12300.367 6
12300.894 8
12301.420 3
12301.947 6
12302.474 4
12303.001 4
12303.527 1
12304.054 1
12304.581 1
12305.108 2
12305.635 2
12306.162 0
12306.689 1
12307.216 0
12307.742 2
12308.269 5
12308.796 3
12309.323 3
12309.850 1
12310.377 3
12310.904 5
12311.431 4
12311.958 1
12312.485 1
12313.012 4
12313.539 5
12314.066 1
12314.593 3
12315.120 3
12315.647 0
12316.174 1
12316.702 3
12317.229 0
12317.756 0
12318.283 1
12318.810 2
12319.337 0
12319.864 0
12320.392 1
12320.919 0
12321.446 4
12321.973 1
12322.500 2
12323.028 2
12323.555 1
12324.082 0
12324.609 1
12325.137 1
12325.664 1
12326.191 0
12326.719 4
12327.246 2
12327.773 1
12328.301 1
12328.828 4
12329.355 4
12329.883 3
12330.410 2
12330.937 1
12331.465 3
12331.992 0
12332.520 7
12333.047 5
12333.575 5
12334.102 4
12334.630 1
12335.157 0
12335.685 1
12336.212 1
12336.740 0
12337.267 0
12337.795 0
12338.322 4
12338.850 3
12339.377 4
12339.905 1
12340.433 6
12340.960 3
12341.488 0
12342.016 2
12342.543 0
12343.071 7
12343.598 5
12344.126 1
12344.654 1
12345.182 2
12345.709 5
12346.237 3
12346.765 2
12347.293 5
12347.820 1
12348.348 0
12348.876 0
12349.404 1
12349.931 0
12350.459 0
12350.987 0
12351.515 3
12352.043 1
12352.571 0
12353.099 4
12353.626 5
12354.154 5
12354.682 2
12355.210 1
12355.738 1
12356.266 1
12356.794 0
12357.322 2
12357.850 5
12358.378 5
12358.906 0
12359.434 0
12359.962 1
12360.490 1
12361.018 3
12361.546 1
12362.074 0
12362.602 2
12363.130 2
12363.658 3
12364.187 0
12364.715 2
12365.243 4
12365.771 3
12366.299 1
12366.827 1
12367.355 0
12367.884 1
12368.412 1
12368.940 0
12369.468 0
12369.997 1
12370.525 2
12371.053 1
12371.581 1
12372.110 3
12372.638 5
12373.166 0
12373.695 2
12374.223 0
12374.751 0
12375.280 2
12375.808 0
12376.336 1
12376.865 0
12377.393 2
12377.922 0
12378.450 0
12378.978 2
12379.507 0
12380.035 5
12380.564 0
12381.092 1
12381.621 3
12382.149 1
12382.678 1
12383.206 1
12383.735 1
12384.263 4
12384.792 0
12385.320 2
12385.849 0
12386.378 2
12386.906 10
12387.435 13
12387.963 9
12388.492 10
12389.021 4
12389.549 3
12390.078 2
12390.607 0
12391.135 1
12391.664 5
12392.193 2
12392.722 4
12393.250 3
12393.779 6
12394.308 3
12394.837 2
12395.365 7
12395.894 2
12396.423 3
12396.952 3
12397.481 2
12398.009 4
12398.538 1
12399.067 1
12399.596 2
12400.125 3
12400.654 1
12401.183 7
12401.712 2
12402.240 1
12402.769 1
12403.298 2
12403.827 3
12404.356 2
12404.885 3
12405.414 3
12405.943 0
12406.472 0
12407.001 2
12407.530 1
12408.059 0
12408.588 1
12409.118 1
12409.647 0
12410.176 3
12410.705 3
12411.234 4
12411.763 2
12412.292 3
12412.821 2
12413.351 1
12413.880 0
12414.409 0
12414.938 0
12415.467 0
12415.997 2
12416.526 10
12417.055 5
12417.584 4
12418.114 1
12418.643 0
12419.172 6
12419.701 4
12420.231 1
12420.760 2
12421.289 8
12421.819 4
12422.348 1
12422.877 1
12423.407 0
12423.936 1
12424.466 0
12424.995 0
12425.524 0
12426.054 0
12426.583 0
12427.113 1
12427.642 1
12428.172 0
12428.701 0
12429.231 1
12429.760 3
12430.290 2
12430.819 4
12431.349 0
12431.878 0
12432.408 0
12432.938 1
12433.467 1
12433.997 2
12434.526 2
12435.056 0
12435.586 1
12436.115 4
12436.645 3
12437.175 3
12437.704 5
12438.234 2
12438.764 8
12439.293 3
12439.823 6
12440.353 7
12440.883 5
12441.412 3
12441.942 2
12442.472 1
12443.002 1
12443.532 2
12444.061 0
12444.591 0
12445.121 3
12445.651 2
12446.181 1
12446.711 0
12447.241 2
12447.771 4
12448.300 2
12448.830 3
12449.360 0
12449.890 1
12450.420 0
12450.950 0
12451.480 1
12452.010 4
12452.540 4
12453.070 1
12453.600 0
12454.130 0
12454.660 0
12455.190 0
12455.720 3
12456.250 3
12456.781 3
12457.311 1
12457.841 0
12458.371 1
12458.901 0
12459.431 0
12459.961 1
12460.491 3
12461.022 5
12461.552 1
12462.082 4
12462.612 5
12463.142 3
12463.673 3
12464.203 3
12464.733 1
12465.264 1
12465.794 2
12466.324 3
12466.854 4
12467.385 0
12467.915 10
12468.445 6
12468.976 1
12469.506 0
12470.036 5
12470.567 2
12471.097 3
12471.628 5
12472.158 3
12472.688 1
12473.219 3
12473.749 1
12474.280 5
12474.810 3
12475.341 1
12475.871 0
12476.402 0
12476.932 1
12477.463 2
12477.993 1
12478.524 5
12479.055 1
12479.585 1
12480.116 1
12480.646 1
12481.177 0
12481.708 10
12482.238 11
12482.769 6
12483.299 2
12483.830 1
12484.361 3
12484.891 2
12485.422 0
12485.953 0
12486.484 0
12487.014 0
12487.545 3
12488.076 0
12488.607 0
12489.137 6
12489.668 5
12490.199 2
12490.730 0
12491.261 0
12491.791 0
12492.322 0
12492.853 1
12493.384 2
12493.915 3
12494.446 5
12494.977 0
12495.508 0
12496.039 1
12496.570 6
12497.100 4
12497.631 6
12498.162 0
12498.693 4
12499.224 2
12499.755 3
12500.286 4
12500.817 2
12501.348 1
12501.880 2
12502.411 0
12502.942 0
12503.473 0
12504.004 0
12504.535 1
12505.066 1
12505.597 0
12506.128 0
12506.659 0
12507.191 3
12507.722 1
12508.253 1
12508.784 1
12509.315 0
12509.847 2
12510.378 0
12510.909 4
12511.440 4
12511.972 0
12512.503 1
12513.034 0
12513.566 2
12514.097 2
12514.628 2
12515.159 7
12515.691 4
12516.222 1
12516.754 0
12517.285 0
12517.816 2
12518.348 2
12518.879 1
12519.411 1
12519.942 1
12520.473 1
12521.005 0
12521.536 1
12522.068 1
12522.599 5
12523.131 3
12523.662 1
12524.194 0
12524.725 1
12525.257 2
12525.789 3
12526.320 3
12526.852 2
12527.383 2
12527.915 2
12528.446 2
12528.978 1
12529.510 4
12530.041 0
12530.573 1
12531.105 0
12531.636 2
12532.168 2
12532.700 1
12533.232 0
12533.763 0
12534.295 0
12534.827 2
12535.359 1
12535.890 2
12536.422 5
12536.954 4
12537.486 0
12538.018 1
12538.549 1
12539.081 0
12539.613 0
12540.145 1
12540.677 1
12541.209 0
12541.741 1
12542.272 8
12542.804 6
12543.336 4
12543.868 3
12544.400 6
12544.932 5
12545.464 1
12545.996 5
12546.528 2
12547.060 2
12547.592 0
12548.124 0
12548.656 5
12549.188 3
12549.720 9
12550.252 3
12550.785 2
12551.317 2
12551.849 0
12552.381 3
12552.913 1
12553.445 3
12553.977 0
12554.510 2
12555.042 1
12555.574 1
12556.106 0
12556.638 0
12557.171 1
12557.703 4
12558.235 7
12558.767 5
12559.300 2
12559.832 0
12560.364 2
12560.896 1
12561.429 6
12561.961 1
12562.493 1
12563.026 1
12563.558 3
12564.090 3
12564.623 1
12565.155 2
12565.688 0
12566.220 2
12566.753 0
12567.285 2
12567.817 3
12568.350 4
12568.882 2
12569.415 1
12569.947 5
12570.480 1
12571.012 4
12571.545 1
12572.077 1
12572.610 4
12573.143 7
12573.675 6
12574.208 4
12574.740 4
12575.273 3
12575.806 2
12576.338 2
12576.871 6
12577.403 2
12577.936 3
12578.469 5
12579.002 0
12579.534 1
12580.067 0
12580.600 4
12581.132 3
12581.665 2
12582.198 0
12582.731 0
12583.263 0
12583.796 4
12584.329 4
12584.862 1
12585.395 1
12585.927 3
12586.460 2
12586.993 1
12587.526 0
12588.059 1
12588.592 0
12589.125 1
12589.658 0
12590.191 6
12590.724 9
12591.256 2
12591.789 0
12592.322 1
12592.855 5
12593.388 3
12593.921 1
12594.454 1
12594.987 6
12595.520 6
12596.054 3
12596.587 5
12597.120 6
12597.653 3
12598.186 2
12598.719 1
12599.252 0
12599.785 1
12600.318 1
12600.851 1
12601.385 2
12601.918 1
12602.451 3
12602.984 4
12603.517 4
12604.051 5
12604.584 3
12605.117 9
12605.650 11
12606.184 6
12606.717 7
12607.250 4
12607.783 3
12608.317 1
12608.850 2
12609.383 5
12609.917 6
12610.450 5
12610.984 2
12611.517 1
12612.050 0
12612.584 0
12613.117 4
12613.651 4
12614.184 0
12614.717 2
12615.251 0
12615.784 1
12616.318 3
12616.851 4
12617.385 2
12617.918 3
12618.452 2
12618.985 1
12619.519 1
12620.052 2
12620.586 1
12621.120 2
12621.653 5
12622.187 4
12622.720 1
12623.254 3
12623.788 4
12624.321 3
12624.855 2
12625.389 1
12625.922 1
12626.456 3
12626.990 1
12627.524 1
12628.057 1
12628.591 0
12629.125 1
12629.658 4
12630.192 4
12630.726 2
12631.260 0
12631.794 1
12632.327 1
12632.861 4
12633.395 3
12633.929 6
12634.463 5
12634.997 1
12635.531 0
12636.065 0
12636.598 0
12637.132 0
12637.666 4
12638.200 8
12638.734 5
12639.268 3
12639.802 3
12640.336 2
12640.870 4
12641.404 1
12641.938 3
12642.472 2
12643.006 3
12643.540 5
12644.074 2
12644.608 1
12645.143 2
12645.677 2
12646.211 3
12646.745 1
12647.279 0
12647.813 1
12648.347 0
12648.881 1
12649.416 0
12649.950 0
12650.484 1
12651.018 3
12651.552 4
12652.087 4
12652.621 3
12653.155 0
12653.689 0
12654.224 0
12654.758 0
12655.292 0
12655.827 2
12656.361 0
12656.895 2
12657.430 2
12657.964 3
12658.498 1
12659.033 4
12659.567 4
12660.102 5
12660.636 0
12661.170 0
12661.705 0
12662.239 0
12662.774 1
12663.308 0
12663.843 3
12664.377 2
12664.912 2
12665.446 2
12665.981 3
12666.515 5
12667.050 6
12667.584 2
12668.119 0
12668.654 0
12669.188 2
12669.723 6
12670.257 4
12670.792 2
12671.327 1
12671.861 2
12672.396 3
12672.931 1
12673.465 1
12674.000 0
12674.535 0
12675.070 3
12675.604 2
12676.139 0
12676.674 1
12677.209 4
12677.743 0
12678.278 0
12678.813 0
12679.348 0
12679.883 1
12680.417 2
12680.952 5
12681.487 0
12682.022 0
12682.557 1
12683.092 3
12683.627 1
12684.162 0
12684.696 1
12685.231 1
12685.766 0
12686.301 1
12686.836 5
12687.371 6
12687.906 2
12688.441 1
12688.976 2
12689.511 0
12690.046 0
12690.581 0
12691.116 2
12691.652 4
12692.187 1
12692.722 0
12693.257 1
12693.792 2
12694.327 9
12694.862 5
12695.397 1
12695.933 0
12696.468 0
12697.003 2
12697.538 1
12698.073 4
12698.609 1
12699.144 2
12699.679 0
12700.214 5
12700.750 2
12701.285 1
12701.820 1
12702.355 1
12702.891 1
12703.426 3
12703.961 1
12704.497 2
12705.032 1
12705.567 1
12706.103 1
12706.638 2
12707.174 0
12707.709 4
12708.244 2
12708.780 1
12709.315 0
12709.851 0
12710.386 0
12710.922 0
12711.457 0
12711.993 0
12712.528 1
12713.064 0
12713.599 0
12714.135 0
12714.670 2
12715.206 8
12715.742 4
12716.277 8
12716.813 7
12717.348 4
12717.884 2
12718.420 0
12718.955 4
12719.491 3
12720.027 2
12720.562 1
12721.098 0
12721.634 3
12722.169 7
12722.705 9
12723.241 5
12723.777 1
12724.312 2
12724.848 1
12725.384 1
12725.920 0
12726.456 1
12726.991 2
12727.527 2
12728.063 5
12728.599 3
12729.135 0
12729.671 0
12730.206 3
12730.742 0
12731.278 3
12731.814 3
12732.350 2
12732.886 4
12733.422 0
12733.958 1
12734.494 1
12735.030 3
12735.566 0
12736.102 1
12736.638 1
12737.174 2
12737.710 0
12738.246 0
12738.782 3
12739.318 3
12739.854 4
12740.390 5
12740.927 0
12741.463 2
12741.999 2
12742.535 1
12743.071 0
12743.607 1
12744.143 2
12744.680 1
12745.216 1
12745.752 2
12746.288 2
12746.825 0
12747.361 1
12747.897 1
12748.433 1
12748.970 0
12749.506 2
12750.042 3
12750.579 2
12751.115 0
12751.651 2
12752.188 2
12752.724 1
12753.260 4
12753.797 0
12754.333 1
12754.869 1
12755.406 2
12755.942 1
12756.479 2
12757.015 1
12757.552 1
12758.088 2
12758.625 6
12759.161 3
12759.698 3
12760.234 1
12760.771 2
12761.307 0
12761.844 1
12762.380 0
12762.917 3
12763.453 2
12763.990 1
12764.527 2
12765.063 4
12765.600 2
12766.137 3
12766.673 4
12767.210 12
12767.747 6
12768.283 2
12768.820 1
12769.357 1
12769.893 3
12770.430 4
12770.967 0
12771.504 2
12772.040 1
12772.577 0
12773.114 3
12773.651 1
12774.188 0
12774.724 1
12775.261 1
12775.798 3
12776.335 6
12776.872 5
12777.409 2
12777.946 3
12778.482 1
12779.019 0
12779.556 0
12780.093 3
12780.630 0
12781.167 1
12781.704 0
12782.241 1
12782.778 1
12783.315 1
12783.852 1
12784.389 2
12784.926 3
12785.463 4
12786.000 1
12786.537 2
12787.074 2
12787.612 3
12788.149 3
12788.686 1
12789.223 0
12789.760 1
12790.297 4
12790.834 4
12791.372 0
12791.909 2
12792.446 1
12792.983 2
12793.520 2
12794.058 2
12794.595 0
12795.132 0
12795.669 0
12796.207 1
12796.744 1
12797.281 3
12797.818 7
12798.356 4
12798.893 2
12799.430 1
12799.968 0
12800.505 1
12801.043 2
12801.580 2
12802.117 1
12802.655 2
12803.192 1
12803.730 2
12804.267 2
12804.805 2
12805.342 0
12805.879 0
12806.417 0
12806.954 0
12807.492 3
12808.030 5
12808.567 1
12809.105 1
12809.642 1
12810.180 0
12810.717 3
12811.255 1
12811.792 1
12812.330 0
12812.868 0
12813.405 0
12813.943 2
12814.481 0
12815.018 0
12815.556 0
12816.094 2
12816.631 1
12817.169 1
12817.707 0
12818.245 1
12818.782 3
12819.320 4
12819.858 2
12820.396 6
12820.933 4
12821.471 1
12822.009 2
12822.547 0
12823.085 0
12823.623 3
12824.160 2
12824.698 1
12825.236 1
12825.774 1
12826.312 1
12826.850 3
12827.388 1
12827.926 0
12828.464 1
12829.002 1
12829.540 1
12830.078 1
12830.616 2
12831.154 1
12831.692 0
12832.230 0
12832.768 1
12833.306 2
12833.844 0
12834.382 1
12834.920 0
12835.458 0
12835.996 1
12836.534 5
12837.073 6
12837.611 5
12838.149 3
12838.687 2
12839.225 1
12839.763 2
12840.302 2
12840.840 4
12841.378 8
12841.916 8
12842.455 3
12842.993 5
12843.531 4
12844.069 2
12844.608 1
12845.146 1
12845.684 4
12846.223 8
12846.761 14
12847.299 4
12847.838 4
12848.376 5
12848.914 4
12849.453 2
12849.991 0
12850.530 7
12851.068 5
12851.606 3
12852.145 3
12852.683 5
12853.222 7
12853.760 2
12854.299 5
12854.837 6
12855.376 4
12855.914 1
12856.453 0
12856.991 0
12857.530 0
12858.069 2
12858.607 10
12859.146 7
12859.684 6
12860.223 7
12860.762 4
12861.300 9
12861.839 9
12862.378 5
12862.916 13
12863.455 17
12863.994 12
12864.532 6
12865.071 8
12865.610 11
12866.149 3
12866.687 2
12867.226 6
12867.765 13
12868.304 10
12868.842 6
12869.381 5
12869.920 5
12870.459 2
12870.998 0
12871.537 5
12872.076 4
12872.614 3
12873.153 7
12873.692 4
12874.231 6
12874.770 5
12875.309 6
12875.848 5
12876.387 4
12876.926 3
12877.465 0
12878.004 8
12878.543 6
12879.082 2
12879.621 2
12880.160 0
12880.699 1
12881.238 5
12881.777 6
12882.316 3
12882.855 2
12883.394 1
12883.933 1
12884.473 0
12885.012 0
12885.551 0
12886.090 0
12886.629 3
12887.168 1
12887.708 2
12888.247 2
12888.786 5
12889.325 4
12889.865 2
12890.404 0
12890.943 0
12891.482 2
12892.022 1
12892.561 0
12893.100 0
12893.640 1
12894.179 0
12894.718 0
12895.258 1
12895.797 1
12896.336 1
12896.876 0
12897.415 0
12897.954 0
12898.494 5
12899.033 5
12899.573 0
12900.112 2
12900.652 6
12901.191 7
12901.731 3
12902.270 2
12902.810 3
12903.349 5
12903.889 2
12904.428 0
12904.968 1
12905.507 0
12906.047 0
12906.587 2
12907.126 2
12907.666 1
12908.205 2
12908.745 6
12909.285 5
12909.824 2
12910.364 1
12910.904 1
12911.443 0
12911.983 2
12912.523 0
12913.063 0
12913.602 0
12914.142 2
12914.682 1
12915.222 2
12915.761 1
12916.301 0
12916.841 2
12917.381 0
12917.921 3
12918.460 0
12919.000 0
12919.540 0
12920.080 2
12920.620 1
12921.160 3
12921.700 0
12922.240 0
12922.780 0
12923.320 0
12923.859 1
12924.399 1
12924.939 0
12925.479 1
12926.019 0
12926.559 3
12927.099 2
12927.639 1
12928.180 0
12928.720 0
12929.260 1
12929.800 0
12930.340 1
12930.880 2
12931.420 1
12931.960 3
12932.500 1
12933.040 3
12933.581 2
12934.121 1
12934.661 4
12935.201 3
12935.741 4
12936.282 6
12936.822 3
12937.362 0
12937.902 2
12938.442 3
12938.983 2
12939.523 2
12940.063 1
12940.604 0
12941.144 1
12941.684 1
12942.225 2
12942.765 0
12943.305 0
12943.846 1
12944.386 2
12944.926 6
12945.467 2
12946.007 3
12946.548 2
12947.088 3
12947.629 3
12948.169 2
12948.710 2
12949.250 0
12949.790 1
12950.331 2
12950.872 2
12951.412 7
12951.953 5
12952.493 2
12953.034 1
12953.574 0
12954.115 0
12954.655 0
12955.196 2
12955.737 3
12956.277 2
12956.818 3
12957.359 1
12957.899 1
12958.440 5
12958.981 1
12959.521 1
12960.062 0
12960.603 0
12961.144 4
12961.684 6
12962.225 0
12962.766 3
12963.307 4
12963.847 7
12964.388 1
12964.929 2
12965.470 2
12966.011 1
12966.551 0
12967.092 0
12967.633 0
12968.174 2
12968.715 5
12969.256 2
12969.797 2
12970.338 0
12970.879 2
12971.420 0
12971.961 5
12972.501 15
12973.042 11
12973.583 5
12974.124 3
12974.665 2
12975.207 0
12975.748 2
12976.289 5
12976.830 2
12977.371 4
12977.912 2
12978.453 3
12978.994 7
12979.535 2
12980.076 1
12980.617 0
12981.159 6
12981.700 8
12982.241 3
12982.782 1
12983.323 0
12983.864 0
12984.406 0
12984.947 0
12985.488 0
12986.029 1
12986.571 2
12987.112 4
12987.653 3
12988.195 2
12988.736 1
12989.277 1
12989.818 0
12990.360 0
12990.901 3
12991.443 1
12991.984 0
12992.525 0
12993.067 1
12993.608 1
12994.150 0
12994.691 3
12995.232 5
12995.774 1
12996.315 3
12996.857 1
12997.398 0
12997.940 1
12998.481 1
12999.023 2
12999.564 3
13000.106 0
13000.647 0
13001.189 2
13001.731 0
13002.272 0
13002.814 4
13003.355 2
13003.897 1
13004.439 2
13004.980 6
13005.522 3
13006.064 0
13006.605 0
13007.147 1
13007.689 1
13008.230 4
13008.772 4
13009.314 4
13009.856 2
13010.397 5
13010.939 3
13011.481 2
13012.023 3
13012.565 2
13013.106 0
13013.648 0
13014.190 3
13014.732 2
13015.274 1
13015.816 0
13016.358 0
13016.899 5
13017.441 1
13017.983 1
13018.525 0
13019.067 1
13019.609 0
13020.151 0
13020.693 2
13021.235 1
13021.777 0
13022.319 0
13022.861 4
13023.403 0
13023.945 1
13024.487 2
13025.029 0
13025.571 0
13026.113 1
13026.655 0
13027.198 0
13027.740 0
13028.282 2
13028.824 0
13029.366 2
13029.908 1
13030.451 0
13030.993 2
13031.535 2
13032.077 1
13032.619 0
13033.162 0
13033.704 2
13034.246 1
13034.788 1
13035.331 0
13035.873 0
13036.415 4
13036.958 3
13037.500 3
13038.042 3
13038.585 0
13039.127 0
13039.669 1
13040.212 4
13040.754 2
13041.296 5
13041.839 9
13042.381 4
13042.924 1
13043.466 3
13044.009 0
13044.551 0
13045.094 1
13045.636 1
13046.179 1
13046.721 1
13047.264 6
13047.806 6
13048.349 2
13048.891 1
13049.434 1
13049.976 2
13050.519 1
13051.062 1
13051.604 1
13052.147 1
13052.690 1
13053.232 2
13053.775 0
13054.318 0
13054.860 5
13055.403 3
13055.946 2
13056.488 2
13057.031 1
13057.574 2
13058.117 2
13058.659 2
13059.202 1
13059.745 3
13060.288 2
13060.831 2
13061.373 9
13061.916 6
13062.459 7
13063.002 2
13063.545 1
13064.088 0
13064.631 0
13065.173 1
13065.716 0
13066.259 1
13066.802 2
13067.345 7
13067.888 5
13068.431 2
13068.974 2
13069.517 0
13070.060 2
13070.603 6
13071.146 4
13071.689 1
13072.232 2
13072.775 7
13073.318 6
13073.861 3
13074.404 1
13074.948 2
13075.491 3
13076.034 2
13076.577 0
13077.120 0
13077.663 2
13078.206 1
13078.750 1
13079.293 0
13079.836 0
13080.379 1
13080.922 1
13081.466 0
13082.009 0
13082.552 0
13083.095 0
13083.639 0
13084.182 0
13084.725 0
13085.269 5
13085.812 5
13086.355 3
13086.899 1
13087.442 2
13087.985 1
13088.529 1
13089.072 0
13089.616 1
13090.159 0
13090.703 1
13091.246 0
13091.789 2
13092.333 2
13092.876 0
13093.420 0
13093.963 1
13094.507 1
13095.050 2
13095.594 1
13096.137 3
13096.681 1
13097.225 0
13097.768 0
13098.312 0
13098.855 0
13099.399 1
13099.943 3
13100.486 0
13101.030 0
13101.574 0
13102.117 0
13102.661 3
13103.205 2
13103.748 0
13104.292 4
13104.836 2
13105.379 1
13105.923 0
13106.467 0
13107.011 0
13107.555 0
13108.098 0
13108.642 2
13109.186 0
13109.730 0
13110.274 0
13110.817 0
13111.361 0
13111.905 0
13112.449 0
13112.993 2
13113.537 0
13114.081 1
13114.625 0
13115.169 0
13115.713 9
13116.257 8
13116.801 3
13117.345 1
13117.889 1
13118.433 1
13118.977 0
13119.521 0
13120.065 0
13120.609 0
13121.153 1
13121.697 1
13122.241 2
13122.785 1
13123.329 0
13123.873 1
13124.417 1
13124.962 0
13125.506 2
13126.050 4
13126.594 2
13127.138 0
13127.682 2
13128.227 2
13128.771 5
13129.315 4
13129.859 1
13130.404 0
13130.948 0
13131.492 0
13132.036 2
13132.581 0
13133.125 2
13133.669 0
13134.214 5
13134.758 3
13135.302 1
13135.847 1
13136.391 3
13136.936 1
13137.480 2
13138.024 1
13138.569 0
13139.113 1
13139.658 2
13140.202 2
13140.747 0
13141.291 0
13141.836 1
13142.380 1
13142.925 1
13143.469 1
13144.014 0
13144.558 0
13145.103 0
13145.647 0
13146.192 1
13146.737 0
13147.281 2
13147.826 1
13148.370 2
13148.915 2
13149.460 2
13150.004 1
13150.549 0
13151.094 2
13151.638 0
13152.183 1
13152.728 0
13153.273 1
13153.817 1
13154.362 1
13154.907 0
13155.452 2
13155.996 5
13156.541 3
13157.086 2
13157.631 0
13158.176 1
13158.721 1
13159.265 1
13159.810 0
13160.355 1
13160.900 1
13161.445 0
13161.990 0
13162.535 0
13163.080 1
13163.625 0
13164.170 3
13164.715 6
13165.260 4
13165.805 1
13166.350 0
13166.895 2
13167.440 2
13167.985 2
13168.530 0
13169.075 1
13169.620 0
13170.165 1
13170.710 1
13171.255 3
13171.800 7
13172.345 5
13172.890 2
13173.436 2
13173.981 1
13174.526 2
13175.071 3
13175.616 2
13176.162 1
13176.707 0
13177.252 0
13177.797 0
13178.342 1
13178.888 7
13179.433 7
13179.978 1
13180.524 1
13181.069 1
13181.614 5
13182.160 1
13182.705 3
13183.250 2
13183.796 1
13184.341 0
13184.886 2
13185.432 7
13185.977 5
13186.523 4
13187.068 0
13187.613 0
13188.159 1
13188.704 0
13189.250 0
13189.795 0
13190.341 1
13190.886 1
13191.432 3
13191.977 3
13192.523 2
13193.069 3
13193.614 3
13194.160 2
13194.705 1
13195.251 4
13195.796 6
13196.342 2
13196.888 1
13197.433 8
13197.979 10
13198.525 6
13199.070 5
13199.616 1
13200.162 0
13200.707 0
13201.253 3
13201.799 4
13202.345 0
13202.890 1
13203.436 4
13203.982 14
13204.528 8
13205.074 3
13205.619 0
13206.165 1
13206.711 7
13207.257 2
13207.803 3
13208.349 5
13208.895 3
13209.440 6
13209.986 0
13210.532 0
13211.078 4
13211.624 3
13212.170 2
13212.716 1
13213.262 1
13213.808 1
13214.354 1
13214.900 0
13215.446 0
13215.992 2
13216.538 0
13217.084 0
13217.630 1
13218.176 2
13218.722 1
13219.268 1
13219.815 0
13220.361 2
13220.907 1
13221.453 2
13221.999 11
13222.545 13
13223.091 9
13223.638 3
13224.184 1
13224.730 2
13225.276 0
13225.823 0
13226.369 0
13226.915 1
13227.461 3
13228.008 0
13228.554 1
13229.100 0
13229.647 4
13230.193 2
13230.739 2
13231.286 2
13231.832 2
13232.378 0
13232.925 0
13233.471 2
13234.017 3
13234.564 0
13235.110 1
13235.657 1
13236.203 2
13236.750 0
13237.296 1
13237.843 2
13238.389 0
13238.936 1
13239.482 5
13240.029 2
13240.575 1
13241.122 0
13241.668 0
13242.215 2
13242.761 5
13243.308 0
13243.855 0
13244.401 0
13244.948 0
13245.495 3
13246.041 2
13246.588 1
13247.134 0
13247.681 1
13248.228 0
13248.775 1
13249.321 3
13249.868 3
13250.415 3
13250.962 0
13251.508 0
13252.055 1
13252.602 1
13253.149 0
13253.695 0
13254.242 1
13254.789 0
13255.336 4
13255.883 3
13256.430 2
13256.977 1
13257.523 3
13258.070 0
13258.617 0
13259.164 1
13259.711 0
13260.258 0
13260.805 5
13261.352 2
13261.899 0
13262.446 4
13262.993 3
13263.540 5
13264.087 1
13264.634 0
13265.181 4
13265.728 1
13266.275 0
13266.822 0
13267.369 1
13267.917 1
13268.464 5
13269.011 2
13269.558 0
13270.105 0
13270.652 3
13271.199 2
13271.747 1
13272.294 1
13272.841 1
13273.388 1
13273.935 1
13274.483 1
13275.030 1
13275.577 2
13276.124 2
13276.672 1
13277.219 0
13277.766 3
13278.314 0
13278.861 1
13279.408 3
13279.956 5
13280.503 5
13281.050 1
13281.598 0
13282.145 1
13282.693 3
13283.240 5
13283.787 1
13284.335 5
13284.882 2
13285.430 2
13285.977 1
13286.525 1
13287.072 2
13287.620 0
13288.167 0
13288.715 6
13289.262 3
13289.810 3
13290.357 4
13290.905 5
13291.453 3
13292.000 4
13292.548 3
13293.096 0
13293.643 1
13294.191 2
13294.738 1
13295.286 2
13295.834 1
13296.381 0
13296.929 2
13297.477 2
13298.025 3
13298.572 4
13299.120 8
13299.668 4
13300.216 0
13300.763 1
13301.311 11
13301.859 8
13302.407 5
13302.955 4
13303.503 1
13304.050 0
13304.598 1
13305.146 2
13305.694 0
13306.242 0
13306.790 0
13307.338 0
13307.886 0
13308.434 1
13308.982 2
13309.529 0
13310.077 1
13310.625 0
13311.173 2
13311.721 6
13312.269 3
13312.817 3
13313.366 1
13313.914 0
13314.462 1
13315.010 2
13315.558 1
13316.106 2
13316.654 2
13317.202 3
13317.750 2
13318.298 4
13318.847 2
13319.395 1
13319.943 3
13320.491 1
13321.039 0
13321.588 1
13322.136 4
13322.684 1
13323.232 2
13323.780 1
13324.329 1
13324.877 0
13325.425 0
13325.974 3
13326.522 8
13327.070 8
13327.619 6
13328.167 5
13328.715 5
13329.264 4
13329.812 2
13330.360 7
13330.909 0
13331.457 3
13332.006 2
13332.554 1
13333.103 1
13333.651 4
13334.199 3
13334.748 3
13335.296 1
13335.845 0
13336.393 0
13336.942 5
13337.491 3
13338.039 6
13338.588 4
13339.136 5
13339.685 1
13340.233 0
13340.782 2
13341.331 0
13341.879 0
13342.428 2
13342.977 4
13343.525 6
13344.074 5
13344.623 2
13345.171 0
13345.720 0
13346.269 2
13346.817 1
13347.366 2
13347.915 1
13348.464 3
13349.012 3
13349.561 3
13350.110 2
13350.659 2
13351.208 5
13351.757 2
13352.305 2
13352.854 0
13353.403 1
13353.952 2
13354.501 0
13355.050 3
13355.599 0
13356.148 3
13356.697 0
13357.245 2
13357.794 1
13358.343 4
13358.892 3
13359.441 2
13359.990 3
13360.539 1
13361.088 0
13361.637 1
13362.186 2
13362.736 1
13363.285 6
13363.834 3
13364.383 1
13364.932 4
13365.481 3
13366.030 2
13366.579 2
13367.128 3
13367.678 3
13368.227 2
13368.776 1
13369.325 2
13369.874 3
13370.424 2
13370.973 1
13371.522 3
13372.071 5
13372.621 6
13373.170 4
13373.719 1
13374.268 0
13374.818 2
13375.367 3
13375.916 3
13376.466 0
13377.015 1
13377.564 1
13378.114 3
13378.663 3
13379.213 0
13379.762 2
13380.311 2
13380.861 3
13381.410 2
13381.960 1
13382.509 0
13383.059 0
13383.608 2
13384.158 4
13384.707 2
13385.257 1
13385.806 0
13386.356 1
13386.905 1
13387.455 3
13388.004 1
13388.554 0
13389.104 3
13389.653 1
13390.203 4
13390.753 3
13391.302 4
13391.852 0
13392.401 1
13392.951 4
13393.501 2
13394.051 5
13394.600 0
13395.150 0
13395.700 4
13396.249 5
13396.799 2
13397.349 1
13397.899 0
13398.449 0
13398.998 1
13399.548 2
13400.098 3
13400.648 7
13401.198 8
13401.748 9
13402.297 5
13402.847 2
13403.397 1
13403.947 2
13404.497 3
13405.047 2
13405.597 3
13406.147 1
13406.697 1
13407.247 0
13407.797 0
13408.347 0
13408.897 0
13409.447 5
13409.997 7
13410.547 2
13411.097 1
13411.647 0
13412.197 0
13412.747 0
13413.297 1
13413.847 0
13414.397 0
13414.948 3
13415.498 0
13416.048 2
13416.598 2
13417.148 3
13417.698 4
13418.249 5
13418.799 1
13419.349 2
13419.899 0
13420.450 1
13421.000 1
13421.550 6
13422.100 2
13422.651 0
13423.201 0
13423.751 1
13424.302 0
13424.852 0
13425.402 1
13425.953 1
13426.503 1
13427.053 3
13427.604 2
13428.154 1
13428.705 0
13429.255 1
13429.805 5
13430.356 4
13430.906 8
13431.457 4
13432.007 0
13432.558 1
13433.108 2
13433.659 1
13434.209 6
13434.760 2
13435.310 2
13435.861 2
13436.412 0
13436.962 0
13437.513 7
13438.063 6
13438.614 4
13439.165 2
13439.715 2
13440.266 5
13440.817 10
13441.367 4
13441.918 4
13442.469 5
13443.019 3
13443.570 1
13444.121 4
13444.672 0
13445.222 0
13445.773 0
13446.324 2
13446.875 3
13447.425 0
13447.976 0
13448.527 0
13449.078 1
13449.629 0
13450.180 0
13450.730 1
13451.281 2
13451.832 3
13452.383 4
13452.934 2
13453.485 2
13454.036 2
13454.587 0
13455.138 1
13455.689 1
13456.240 0
13456.791 0
13457.342 0
13457.893 4
13458.444 1
13458.995 2
13459.546 2
13460.097 1
13460.648 0
13461.199 1
13461.750 7
13462.301 6
13462.852 5
13463.403 4
13463.955 2
13464.506 0
13465.057 0
13465.608 0
13466.159 0
13466.710 0
13467.262 0
13467.813 0
13468.364 1
13468.915 1
13469.467 1
13470.018 1
13470.569 1
13471.120 2
13471.672 3
13472.223 5
13472.774 2
13473.326 2
13473.877 2
13474.428 0
13474.980 4
13475.531 3
13476.082 3
13476.634 2
13477.185 4
13477.737 3
13478.288 1
13478.840 1
13479.391 0
13479.942 1
13480.494 3
13481.045 3
13481.597 2
13482.148 5
13482.700 4
13483.252 2
13483.803 0
13484.355 0
13484.906 0
13485.458 1
13486.009 1
13486.561 1
13487.113 4
13487.664 0
13488.216 1
13488.767 0
13489.319 0
13489.871 3
13490.422 0
13490.974 1
13491.526 2
13492.078 5
13492.629 7
13493.181 5
13493.733 1
13494.285 2
13494.836 2
13495.388 5
13495.940 6
13496.492 3
13497.044 2
13497.595 3
13498.147 1
13498.699 0
13499.251 0
13499.803 1
13500.355 6
13500.907 3
13501.458 1
13502.010 0
13502.562 0
13503.114 0
13503.666 3
13504.218 0
13504.770 1
13505.322 3
13505.874 2
13506.426 2
13506.978 2
13507.530 1
13508.082 4
13508.634 2
13509.186 3
13509.738 1
13510.290 1
13510.843 1
13511.395 0
13511.947 0
13512.499 0
13513.051 0
13513.603 0
13514.155 1
13514.708 0
13515.260 1
13515.812 0
13516.364 1
13516.916 0
13517.469 0
13518.021 0
13518.573 0
13519.125 0
13519.678 0
13520.230 1
13520.782 0
13521.335 5
13521.887 2
13522.439 0
13522.992 0
13523.544 0
13524.096 0
13524.649 1
13525.201 0
13525.753 1
13526.306 0
13526.858 1
13527.411 0
13527.963 1
13528.516 1
13529.068 3
13529.621 0
13530.173 0
13530.726 0
13531.278 0
13531.831 1
13532.383 1
13532.936 0
13533.488 1
13534.041 2
13534.593 0
13535.146 0
13535.699 1
13536.251 1
13536.804 1
13537.357 4
13537.909 2
13538.462 1
13539.015 0
13539.567 0
13540.120 2
13540.673 2
13541.225 0
13541.778 3
13542.331 5
13542.884 1
13543.436 0
13543.989 0
13544.542 0
13545.095 2
13545.647 0
13546.200 0
13546.753 0
13547.306 0
13547.859 1
13548.412 0
13548.965 0
13549.517 0
13550.070 3
13550.623 1
13551.176 1
13551.729 0
13552.282 1
13552.835 0
13553.388 1
13553.941 3
13554.494 1
13555.047 1
13555.600 0
13556.153 0
13556.706 0
13557.259 1
13557.812 3
13558.365 0
13558.918 2
13559.471 3
13560.025 1
13560.578 5
13561.131 2
13561.684 0
13562.237 1
13562.790 5
13563.343 3
13563.897 6
13564.450 5
13565.003 4
13565.556 2
13566.109 2
13566.663 1
13567.216 0
13567.769 0
13568.322 3
13568.876 4
13569.429 0
13569.982 0
13570.536 0
13571.089 2
13571.642 3
13572.196 5
13572.749 1
13573.302 5
13573.856 2
13574.409 3
13574.963 0
13575.516 0
13576.069 1
13576.623 2
13577.176 3
13577.730 1
13578.283 0
13578.837 0
13579.390 0
13579.944 0
13580.497 0
13581.051 1
13581.604 0
13582.158 1
13582.711 0
13583.265 0
13583.819 1
13584.372 1
13584.926 1
13585.479 2
13586.033 7
13586.587 2
13587.140 6
13587.694 4
13588.248 0
13588.801 0
13589.355 3
13589.909 3
13590.463 2
13591.016 1
13591.570 3
13592.124 1
13592.678 0
13593.231 1
13593.785 2
13594.339 5
13594.893 4
13595.447 1
13596.000 0
13596.554 3
13597.108 3
13597.662 1
13598.216 0
13598.770 2
13599.324 7
13599.878 3
13600.432 3
13600.985 1
13601.539 0
13602.093 0
13602.647 0
13603.201 0
13603.755 1
13604.309 0
13604.863 1
13605.417 2
13605.971 2
13606.526 4
13607.080 2
13607.634 1
13608.188 2
13608.742 0
13609.296 2
13609.850 2
13610.404 11
13610.958 3
13611.512 2
13612.067 4
13612.621 3
13613.175 4
13613.729 3
13614.283 5
13614.838 2
13615.392 0
13615.946 0
13616.500 0
13617.055 0
13617.609 0
13618.163 0
13618.718 3
13619.272 2
13619.826 1
13620.380 6
13620.935 2
13621.489 1
13622.044 1
13622.598 1
13623.152 1
13623.707 3
13624.261 4
13624.816 1
13625.370 1
13625.924 4
13626.479 3
13627.033 3
13627.588 5
13628.142 4
13628.697 4
13629.251 7
13629.806 4
13630.360 5
13630.915 9
13631.470 4
13632.024 5
13632.579 7
13633.133 6
13633.688 2
13634.243 0
13634.797 0
13635.352 0
13635.906 0
13636.461 2
13637.016 5
13637.570 4
13638.125 1
13638.680 2
13639.235 4
13639.789 3
13640.344 7
13640.899 5
13641.454 0
13642.008 1
13642.563 3
13643.118 2
13643.673 4
13644.228 4
13644.782 4
13645.337 2
13645.892 1
13646.447 2
13647.002 2
13647.557 1
13648.112 0
13648.667 1
13649.221 1
13649.776 0
13650.331 1
13650.886 3
13651.441 6
13651.996 7
13652.551 3
13653.106 3
13653.661 2
13654.216 6
13654.771 6
13655.326 3
13655.881 5
13656.436 4
13656.992 4
13657.547 4
13658.102 1
13658.657 2
13659.212 4
13659.767 0
13660.322 3
13660.877 2
13661.433 3
13661.988 7
13662.543 6
13663.098 13
13663.653 11
13664.209 5
13664.764 0
13665.319 3
13665.874 1
13666.430 1
13666.985 3
13667.540 8
13668.096 4
13668.651 1
13669.206 2
13669.762 3
13670.317 4
13670.872 9
13671.428 7
13671.983 5
13672.538 8
13673.094 8
13673.649 3
13674.205 2
13674.760 4
13675.316 6
13675.871 6
13676.426 4
13676.982 6
13677.537 7
13678.093 11
13678.649 6
13679.204 6
13679.760 4
13680.315 5
13680.871 5
13681.426 2
13681.982 0
13682.537 1
13683.093 3
13683.649 1
13684.204 4
13684.760 3
13685.316 15
13685.871 11
13686.427 8
13686.983 7
13687.538 6
13688.094 5
13688.650 2
13689.206 3
13689.761 4
13690.317 2
13690.873 5
13691.429 3
13691.984 3
13692.540 6
13693.096 4
13693.652 6
13694.208 7
13694.764 8
13695.319 3
13695.875 5
13696.431 6
13696.987 3
13697.543 2
13698.099 13
13698.655 7
13699.211 3
13699.767 7
13700.323 9
13700.879 4
13701.435 4
13701.991 11
13702.547 19
13703.103 9
13703.659 5
13704.215 10
13704.771 9
13705.327 16
13705.883 13
13706.439 16
13706.995 18
13707.551 16
13708.107 9
13708.663 6
13709.220 6
13709.776 2
13710.332 9
13710.888 8
13711.444 7
13712.000 17
13712.557 25
13713.113 32
13713.669 33
13714.225 29
13714.782 20
13715.338 24
13715.894 19
13716.450 26
13717.007 17
13717.563 17
13718.119 21
13718.676 21
13719.232 11
13719.788 20
13720.345 17
13720.901 16
13721.458 22
13722.014 29
13722.570 30
13723.127 17
13723.683 15
13724.240 16
13724.796 6
13725.353 14
13725.909 20
13726.466 14
13727.022 14
13727.579 17
13728.135 20
13728.692 21
13729.248 11
13729.805 18
13730.361 17
13730.918 21
13731.475 20
13732.031 20
13732.588 24
13733.144 35
13733.701 31
13734.258 31
13734.814 31
13735.371 28
13735.928 23
13736.484 17
13737.041 26
13737.598 27
13738.155 23
13738.711 19
13739.268 16
13739.825 22
13740.382 30
13740.938 44
13741.495 38
13742.052 46
13742.609 36
13743.166 32
13743.722 26
13744.279 31
13744.836 26
13745.393 42
13745.950 36
13746.507 25
13747.064 29
13747.621 33
13748.178 26
13748.735 31
13749.292 26
13749.848 26
13750.405 23
13750.962 45
13751.519 45
13752.076 34
13752.633 34
13753.191 37
13753.748 31
13754.305 44
13754.862 45
13755.419 42
13755.976 34
13756.533 41
13757.090 48
13757.647 37
13758.204 59
13758.761 66
13759.319 71
13759.876 70
13760.433 61
13760.990 68
13761.547 62
13762.105 59
13762.662 64
13763.219 69
13763.776 51
13764.334 51
13764.891 56
13765.448 65
13766.005 61
13766.563 45
13767.120 51
13767.677 72
13768.235 45
13768.792 39
13769.349 32
13769.907 26
13770.464 23
13771.022 24
13771.579 30
13772.136 22
13772.694 22
13773.251 31
13773.809 22
13774.366 16
13774.924 17
13775.481 16
13776.039 24
13776.596 23
13777.154 11
13777.711 10
13778.269 9
13778.826 8
13779.384 15
13779.941 12
13780.499 10
13781.057 17
13781.614 10
13782.172 11
13782.730 13
13783.287 15
13783.845 14
13784.403 13
13784.960 14
13785.518 9
13786.076 12
13786.633 18
13787.191 26
13787.749 14
13788.307 9
13788.864 7
13789.422 7
13789.980 10
13790.538 18
13791.095 17
13791.653 13
13792.211 11
13792.769 10
13793.327 12
13793.885 12
13794.442 11
13795.000 12
13795.558 12
13796.116 13
13796.674 11
13797.232 5
13797.790 11
13798.348 10
13798.906 5
13799.464 13
13800.022 11
13800.580 16
13801.138 18
13801.696 15
13802.254 16
13802.812 10
13803.370 8
13803.928 2
13804.486 6
13805.044 11
13805.602 8
13806.160 6
13806.718 5
13807.277 3
13807.835 2
13808.393 4
13808.951 13
13809.509 12
13810.067 7
13810.626 11
13811.184 9
13811.742 7
13812.300 10
13812.859 17
13813.417 31
13813.975 24
13814.533 23
13815.092 26
13815.650 30
13816.208 20
13816.767 22
13817.325 24
13817.883 16
13818.442 14
13819.000 21
13819.558 17
13820.117 16
13820.675 12
13821.234 12
13821.792 17
13822.350 22
13822.909 20
13823.467 20
13824.026 16
13824.584 19
13825.143 21
13825.701 22
13826.260 21
13826.818 23
13827.377 16
13827.935 19
13828.494 10
13829.053 16
13829.611 11
13830.170 13
13830.728 17
13831.287 7
13831.846 6
13832.404 14
13832.963 17
13833.522 17
13834.080 14
13834.639 18
13835.198 15
13835.756 18
13836.315 22
13836.874 16
13837.432 15
13837.991 19
13838.550 19
13839.109 33
13839.668 34
13840.226 26
13840.785 29
13841.344 23
13841.903 42
13842.462 41
13843.021 18
13843.579 12
13844.138 18
13844.697 20
13845.256 23
13845.815 24
13846.374 32
13846.933 32
13847.492 36
13848.051 33
13848.610 21
13849.169 15
13849.728 25
13850.287 19
13850.846 20
13851.405 19
13851.964 32
13852.523 41
13853.082 37
13853.641 29
13854.200 18
13854.759 18
13855.318 38
13855.877 34
13856.436 38
13856.996 39
13857.555 44
13858.114 36
13858.673 32
13859.232 21
13859.791 33
13860.351 65
13860.910 65
13861.469 64
13862.028 79
13862.588 79
13863.147 70
13863.706 53
13864.265 51
13864.825 51
13865.384 66
13865.943 73
13866.503 75
13867.062 89
13867.621 101
13868.181 119
13868.740 141
13869.299 165
13869.859 148
13870.418 117
13870.978 149
13871.537 158
13872.097 177
13872.656 207
13873.215 223
13873.775 267
13874.334 302
13874.894 355
13875.453 389
13876.013 418
13876.572 479
13877.132 571
13877.692 578
13878.251 530
13878.811 587
13879.370 606
13879.930 576
13880.489 584
13881.049 585
13881.609 615
13882.168 640
13882.728 587
13883.288 538
13883.847 500
13884.407 493
13884.967 457
13885.526 437
13886.086 395
13886.646 366
13887.206 342
13887.765 311
13888.325 265
13888.885 238
13889.445 241
13890.005 206
13890.564 205
13891.124 158
13891.684 132
13892.244 117
13892.804 119
13893.364 115
13893.924 67
13894.483 61
13895.043 43
13895.603 33
13896.163 30
13896.723 22
13897.283 31
13897.843 32
13898.403 26
13898.963 20
13899.523 26
13900.083 29
13900.643 23
13901.203 23
13901.763 20
13902.323 27
13902.883 29
13903.443 28
13904.003 25
13904.563 24
13905.124 21
13905.684 23
13906.244 34
13906.804 27
13907.364 22
13907.924 36
13908.484 26
13909.045 21
13909.605 11
13910.165 19
13910.725 23
13911.285 25
13911.846 22
13912.406 13
13912.966 12
13913.527 12
13914.087 12
13914.647 16
13915.207 27
13915.768 26
13916.328 30
13916.888 25
13917.449 16
13918.009 18
13918.570 24
13919.130 19
13919.690 15
13920.251 7
13920.811 9
13921.372 10
13921.932 11
13922.493 9
13923.053 10
13923.613 12
13924.174 8
13924.734 8
13925.295 10
13925.856 13
13926.416 12
13926.977 16
13927.537 27
13928.098 29
13928.658 27
13929.219 28
13929.780 33
13930.340 28
13930.901 32
13931.461 30
13932.022 23
13932.583 14
13933.143 27
13933.704 33
13934.265 33
13934.825 28
13935.386 21
13935.947 23
13936.508 20
13937.068 21
13937.629 25
13938.190 22
13938.751 17
13939.312 15
13939.872 21
13940.433 19
13940.994 31
13941.555 23
13942.116 16
13942.677 21
13943.237 21
13943.798 7
13944.359 12
13944.920 17
13945.481 17
13946.042 12
13946.603 6
13947.164 7
13947.725 11
13948.286 18
13948.847 13
13949.408 9
13949.969 17
13950.530 15
13951.091 8
13951.652 12
13952.213 22
13952.774 12
13953.335 21
13953.896 13
13954.457 16
13955.018 18
13955.580 13
13956.141 7
13956.702 8
13957.263 16
13957.824 7
13958.385 5
13958.947 12
13959.508 6
13960.069 7
13960.630 4
13961.191 2
13961.753 6
13962.314 5
13962.875 5
13963.437 5
13963.998 9
13964.559 5
13965.120 7
13965.682 15
13966.243 10
13966.804 9
13967.366 6
13967.927 7
13968.489 6
13969.050 9
13969.611 17
13970.173 8
13970.734 17
13971.296 15
13971.857 18
13972.419 11
13972.980 8
13973.542 7
13974.103 11
13974.665 11
13975.226 18
13975.788 11
13976.349 8
13976.911 3
13977.472 13
13978.034 6
13978.595 8
13979.157 9
13979.719 10
13980.280 5
13980.842 5
13981.404 3
13981.965 3
13982.527 3
13983.089 1
13983.650 0
13984.212 4
13984.774 6
13985.335 7
13985.897 19
13986.459 11
13987.021 18
13987.582 8
13988.144 11
13988.706 14
13989.268 22
13989.830 15
13990.391 16
13990.953 9
13991.515 2
13992.077 6
13992.639 8
13993.201 8
13993.763 5
13994.325 0
13994.886 1
13995.448 9
13996.010 9
13996.572 10
13997.134 12
13997.696 5
13998.258 7
13998.820 5
13999.382 9
13999.944 8
14000.506 6
14001.068 4
14001.630 3
14002.192 1
14002.754 1
14003.317 1
14003.879 3
14004.441 11
14005.003 5
14005.565 5
14006.127 1
14006.689 0
14007.251 3
14007.814 2
14008.376 1
14008.938 1
14009.500 3
14010.062 2
14010.625 5
14011.187 1
14011.749 3
14012.311 2
14012.874 3
14013.436 4
14013.998 8
14014.561 5
14015.123 2
14015.685 5
14016.248 6
14016.810 3
14017.372 1
14017.935 5
14018.497 3
14019.060 1
14019.622 4
14020.184 3
14020.747 8
14021.309 6
14021.872 2
14022.434 5
14022.997 11
14023.559 3
14024.122 4
14024.684 1
14025.247 2
14025.809 1
14026.372 2
14026.934 11
14027.497 9
14028.059 5
14028.622 1
14029.185 3
14029.747 6
14030.310 0
14030.873 4
14031.435 12
14031.998 6
14032.561 5
14033.123 5
14033.686 10
14034.249 6
14034.811 11
14035.374 7
14035.937 9
14036.500 9
14037.062 6
14037.625 7
14038.188 7
14038.751 6
14039.314 1
14039.876 4
14040.439 7
14041.002 8
14041.565 11
14042.128 19
14042.691 15
14043.253 10
14043.816 2
14044.379 8
14044.942 11
14045.505 8
14046.068 4
14046.631 4
14047.194 7
14047.757 4
14048.320 3
14048.883 2
14049.446 2
14050.009 3
14050.572 10
14051.135 7
14051.698 5
14052.261 5
14052.824 6
14053.387 8
14053.950 5
14054.514 0
14055.077 4
14055.640 7
14056.203 16
14056.766 5
14057.329 3
14057.893 5
14058.456 2
14059.019 3
14059.582 6
14060.145 9
14060.709 9
14061.272 7
14061.835 8
14062.398 8
14062.962 13
14063.525 4
14064.088 15
14064.652 14
14065.215 14
14065.778 15
14066.342 14
14066.905 11
14067.468 4
14068.032 10
14068.595 12
14069.159 12
14069.722 12
14070.285 19
14070.849 5
14071.412 4
14071.976 11
14072.539 5
14073.103 15
14073.666 9
14074.230 10
14074.793 13
14075.357 12
14075.920 8
14076.484 11
14077.047 12
14077.611 10
14078.175 5
14078.738 7
14079.302 2
14079.865 3
14080.429 8
14080.993 12
14081.556 10
14082.120 8
14082.684 8
14083.247 7
14083.811 10
14084.375 16
14084.939 10
14085.502 3
14086.066 3
14086.630 4
14087.194 6
14087.757 15
14088.321 14
14088.885 3
14089.449 3
14090.013 6
14090.576 5
14091.140 4
14091.704 7
14092.268 10
14092.832 7
14093.396 9
14093.960 14
14094.524 10
14095.088 8
14095.651 7
14096.215 2
14096.779 3
14097.343 7
14097.907 11
14098.471 9
14099.035 5
14099.599 7
14100.163 2
14100.727 3
14101.291 3
14101.856 3
14102.420 2
14102.984 4
14103.548 6
14104.112 6
14104.676 7
14105.240 12
14105.804 5
14106.368 8
14106.933 8
14107.497 12
14108.061 12
14108.625 12
14109.189 11
14109.754 8
14110.318 10
14110.882 4
14111.446 6
14112.011 8
14112.575 5
14113.139 2
14113.703 1
14114.268 3
14114.832 5
14115.396 2
14115.961 4
14116.525 2
14117.089 7
14117.654 3
14118.218 2
14118.783 3
14119.347 2
14119.911 6
14120.476 6
14121.040 4
14121.605 1
14122.169 4
14122.734 5
14123.298 2
14123.863 1
14124.427 4
14124.992 2
14125.556 2
14126.121 2
14126.685 3
14127.250 1
14127.815 7
14128.379 4
14128.944 3
14129.508 1
14130.073 1
14130.638 3
14131.202 3
14131.767 2
14132.332 2
14132.896 2
14133.461 1
14134.026 0
14134.591 2
14135.155 5
14135.720 15
14136.285 13
14136.849 7
14137.414 2
14137.979 0
14138.544 2
14139.109 0
14139.673 0
14140.238 2
14140.803 2
14141.368 3
14141.933 1
14142.498 0
14143.063 1
14143.628 3
14144.192 2
14144.757 3
14145.322 1
14145.887 0
14146.452 0
14147.017 3
14147.582 4
14148.147 9
14148.712 9
14149.277 3
14149.842 2
14150.407 2
14150.972 1
14151.537 0
14152.102 1
14152.667 4
14153.233 8
14153.798 7
14154.363 3
14154.928 4
14155.493 7
14156.058 3
14156.623 1
14157.189 0
14157.754 2
14158.319 7
14158.884 8
14159.449 1
14160.015 2
14160.580 2
14161.145 2
14161.710 2
14162.276 0
14162.841 3
14163.406 2
14163.971 5
14164.537 4
14165.102 2
14165.667 3
14166.233 4
14166.798 4
14167.363 2
14167.929 1
14168.494 1
14169.060 4
14169.625 1
14170.191 0
14170.756 2
14171.321 5
14171.887 4
14172.452 2
14173.018 1
14173.583 5
14174.149 4
14174.714 2
14175.280 1
14175.845 2
14176.411 3
14176.977 7
14177.542 10
14178.108 5
14178.673 2
14179.239 1
14179.805 0
14180.370 0
14180.936 2
14181.502 2
14182.067 3
14182.633 2
14183.199 3
14183.764 4
14184.330 4
14184.896 5
14185.461 2
14186.027 0
14186.593 1
14187.159 2
14187.724 0
14188.290 3
14188.856 0
14189.422 2
14189.988 2
14190.554 2
14191.119 3
14191.685 1
14192.251 0
14192.817 0
14193.383 0
14193.949 0
14194.515 1
14195.081 2
14195.647 0
14196.213 1
14196.779 1
14197.344 2
14197.910 2
14198.476 1
14199.042 2
14199.608 1
14200.175 7
14200.741 2
14201.307 0
14201.873 0
14202.439 2
14203.005 3
14203.571 3
14204.137 0
14204.703 1
14205.269 0
14205.835 0
14206.402 0
14206.968 0
14207.534 1
14208.100 1
14208.666 1
14209.233 0
14209.799 1
14210.365 5
14210.931 1
14211.497 2
14212.064 1
14212.630 3
14213.196 1
14213.763 1
14214.329 0
14214.895 1
14215.462 0
14216.028 0
14216.594 0
14217.161 4
14217.727 1
14218.293 1
14218.860 0
14219.426 2
14219.993 0
14220.559 1
14221.126 2
14221.692 6
14222.258 4
14222.825 2
14223.391 2
14223.958 5
14224.524 3
14225.091 1
14225.658 0
14226.224 0
14226.791 2
14227.357 2
14227.924 3
14228.490 3
14229.057 2
14229.624 2
14230.190 6
14230.757 5
14231.324 4
14231.890 4
14232.457 7
14233.024 2
14233.590 1
14234.157 4
14234.724 6
14235.290 5
14235.857 3
14236.424 1
14236.991 1
14237.557 2
14238.124 4
14238.691 2
14239.258 0
14239.825 3
14240.391 0
14240.958 2
14241.525 3
14242.092 8
14242.659 12
14243.226 15
14243.793 12
14244.360 5
14244.927 5
14245.493 8
14246.060 6
14246.627 2
14247.194 1
14247.761 0
14248.328 0
14248.895 0
14249.462 0
14250.029 0
14250.596 3
14251.163 7
14251.730 4
14252.298 1
14252.865 0
14253.432 1
14253.999 0
14254.566 0
14255.133 1
14255.700 7
14256.267 5
14256.834 1
14257.402 1
14257.969 0
14258.536 1
14259.103 5
14259.670 7
14260.238 7
14260.805 3
14261.372 2
14261.939 2
14262.507 5
14263.074 2
14263.641 0
14264.209 1
14264.776 1
14265.343 4
14265.911 5
14266.478 4
14267.045 10
14267.613 6
14268.180 6
14268.747 6
14269.315 3
14269.882 2
14270.450 1
14271.017 2
14271.585 2
14272.152 1
14272.720 1
14273.287 0
14273.855 2
14274.422 2
14274.990 2
14275.557 3
14276.125 0
14276.692 1
14277.260 2
14277.827 2
14278.395 1
14278.962 3
14279.530 3
14280.098 0
14280.665 0
14281.233 1
14281.801 3
14282.368 3
14282.936 0
14283.504 5
14284.071 2
14284.639 1
14285.207 0
14285.775 0
14286.342 0
14286.910 0
14287.478 0
14288.046 2
14288.613 1
14289.181 2
14289.749 1
14290.317 0
14290.885 1
14291.453 2
14292.020 5
14292.588 6
14293.156 2
14293.724 0
14294.292 4
14294.860 4
14295.428 1
14295.996 0
14296.564 2
14297.132 2
14297.700 1
14298.268 2
14298.836 1
14299.404 7
14299.972 2
14300.540 1
14301.108 3
14301.676 3
14302.244 4
14302.812 5
14303.380 2
14303.948 0
14304.516 0
14305.084 5
14305.652 5
14306.221 5
14306.789 4
14307.357 2
14307.925 0
14308.493 0
14309.061 0
14309.630 3
14310.198 10
14310.766 5
14311.334 2
14311.903 2
14312.471 3
14313.039 0
14313.607 2
14314.176 2
14314.744 6
14315.312 4
14315.881 2
14316.449 0
14317.017 4
14317.586 2
14318.154 1
14318.723 2
14319.291 3
14319.859 0
14320.428 0
14320.996 0
14321.565 0
14322.133 3
14322.702 4
14323.270 2
14323.839 0
14324.407 0
14324.976 1
14325.544 4
14326.113 4
14326.681 2
14327.250 0
14327.818 0
14328.387 3
14328.956 2
14329.524 1
14330.093 0
14330.661 1
14331.230 1
14331.799 1
14332.367 2
14332.936 7
14333.505 7
14334.073 6
14334.642 5
14335.211 1
14335.780 0
14336.348 0
14336.917 2
14337.486 0
14338.055 4
14338.623 2
14339.192 2
14339.761 8
14340.330 4
14340.899 2
14341.467 6
14342.036 4
14342.605 4
14343.174 2
14343.743 1
14344.312 0
14344.881 0
14345.450 2
14346.019 0
14346.588 0
14347.156 1
14347.725 5
14348.294 6
14348.863 7
14349.432 3
14350.001 3
14350.570 1
14351.140 1
14351.709 3
14352.278 2
14352.847 2
14353.416 1
14353.985 2
14354.554 7
14355.123 4
14355.692 2
14356.261 4
14356.830 1
14357.400 6
14357.969 2
14358.538 4
14359.107 5
14359.676 4
14360.246 4
14360.815 1
14361.384 4
14361.953 2
14362.523 2
14363.092 0
14363.661 1
14364.230 2
14364.800 1
14365.369 0
14365.938 2
14366.508 2
14367.077 1
14367.646 0
14368.216 1
14368.785 1
14369.355 5
14369.924 4
14370.493 2
14371.063 2
14371.632 7
14372.202 6
14372.771 4
14373.341 1
14373.910 0
14374.480 2
14375.049 2
14375.619 1
14376.188 0
14376.758 0
14377.327 1
14377.897 1
14378.466 4
14379.036 3
14379.606 1
14380.175 2
14380.745 0
14381.315 2
14381.884 3
14382.454 2
14383.023 1
14383.593 0
14384.163 2
14384.733 1
14385.302 0
14385.872 1
14386.442 2
14387.011 4
14387.581 2
14388.151 2
14388.721 3
14389.291 1
14389.860 1
14390.430 3
14391.000 2
14391.570 2
14392.140 2
14392.710 0
14393.279 1
14393.849 4
14394.419 2
14394.989 5
14395.559 5
14396.129 4
14396.699 6
14397.269 7
14397.839 4
14398.409 1
14398.979 4
14399.549 4
14400.119 7
14400.689 8
14401.259 3
14401.829 1
14402.399 0
14402.969 1
14403.539 0
14404.109 0
14404.679 1
14405.249 0
14405.819 0
14406.390 2
14406.960 4
14407.530 4
14408.100 3
14408.670 2
14409.240 1
14409.811 0
14410.381 0
14410.951 4
14411.521 4
14412.092 1
14412.662 4
14413.232 5
14413.802 2
14414.373 0
14414.943 1
14415.513 1
14416.084 2
14416.654 1
14417.224 2
14417.795 2
14418.365 0
14418.935 1
14419.506 3
14420.076 0
14420.647 1
14421.217 1
14421.787 2
14422.358 6
14422.928 1
14423.499 6
14424.069 6
14424.640 6
14425.210 5
14425.781 1
14426.351 3
14426.922 3
14427.492 1
14428.063 1
14428.634 0
14429.204 2
14429.775 5
14430.345 1
14430.916 1
14431.487 0
14432.057 1
14432.628 3
14433.198 2
14433.769 1
14434.340 0
14434.911 1
14435.481 3
14436.052 3
14436.623 0
14437.193 0
14437.764 1
14438.335 2
14438.906 0
14439.477 1
14440.047 4
14440.618 3
14441.189 2
14441.760 1
14442.331 4
14442.901 2
14443.472 2
14444.043 2
14444.614 2
14445.185 1
14445.756 1
14446.327 1
14446.898 1
14447.469 3
14448.040 2
14448.611 3
14449.182 5
14449.753 2
14450.324 0
14450.895 0
14451.466 1
14452.037 2
14452.608 4
14453.179 5
14453.750 7
14454.321 2
14454.892 0
14455.463 1
14456.034 0
14456.605 1
14457.176 0
14457.748 2
14458.319 1
14458.890 1
14459.461 1
14460.032 0
14460.604 0
14461.175 2
14461.746 2
14462.317 0
14462.888 1
14463.460 0
14464.031 1
14464.602 5
14465.174 1
14465.745 0
14466.316 4
14466.888 3
14467.459 2
14468.030 0
14468.602 3
14469.173 2
14469.744 3
14470.316 1
14470.887 3
14471.459 1
14472.030 4
14472.601 1
14473.173 0
14473.744 1
14474.316 1
14474.887 0
14475.459 0
14476.030 2
14476.602 1
14477.173 3
14477.745 3
14478.316 2
14478.888 5
14479.460 4
14480.031 1
14480.603 2
14481.174 1
14481.746 2
14482.318 3
14482.889 3
14483.461 3
14484.033 5
14484.604 7
14485.176 5
14485.748 1
14486.319 8
14486.891 5
14487.463 2
14488.035 0
14488.606 2
14489.178 5
14489.750 5
14490.322 1
14490.894 0
14491.465 0
14492.037 1
14492.609 2
14493.181 4
14493.753 4
14494.325 2
14494.896 3
14495.468 3
14496.040 1
14496.612 0
14497.184 2
14497.756 1
14498.328 0
14498.900 0
14499.472 4
14500.044 9
14500.616 4
14501.188 2
14501.760 2
14502.332 2
14502.904 5
14503.476 4
14504.048 1
14504.620 1
14505.192 3
14505.764 3
14506.337 3
14506.909 3
14507.481 1
14508.053 2
14508.625 3
14509.197 4
14509.769 7
14510.342 6
14510.914 4
14511.486 4
14512.058 0
14512.630 1
14513.203 1
14513.775 0
14514.347 3
14514.919 2
14515.492 0
14516.064 0
14516.636 1
14517.209 4
14517.781 1
14518.353 0
14518.926 0
14519.498 5
14520.070 1
14520.643 3
14521.215 1
14521.788 1
14522.360 1
14522.933 1
14523.505 1
14524.077 1
14524.650 3
14525.222 3
14525.795 4
14526.367 2
14526.940 2
14527.512 1
14528.085 0
14528.658 1
14529.230 0
14529.803 2
14530.375 1
14530.948 1
14531.520 2
14532.093 1
14532.666 1
14533.238 0
14533.811 1
14534.384 1
14534.956 0
14535.529 7
14536.102 5
14536.674 5
14537.247 4
14537.820 3
14538.393 3
14538.965 0
14539.538 1
14540.111 0
14540.684 7
14541.256 8
14541.829 3
14542.402 2
14542.975 2
14543.548 2
14544.121 0
14544.694 1
14545.266 5
14545.839 8
14546.412 3
14546.985 1
14547.558 0
14548.131 0
14548.704 4
14549.277 1
14549.850 1
14550.423 1
14550.996 0
14551.569 0
14552.142 4
14552.715 2
14553.288 2
14553.861 6
14554.434 2
14555.007 3
14555.580 1
14556.153 2
14556.726 0
14557.299 2
14557.873 1
14558.446 1
14559.019 2
14559.592 6
14560.165 5
14560.738 2
14561.312 0
14561.885 1
14562.458 1
14563.031 12
14563.604 9
14564.178 8
14564.751 1
14565.324 1
14565.897 4
14566.471 2
14567.044 3
14567.617 0
14568.191 3
14568.764 2
14569.337 2
14569.911 3
14570.484 2
14571.058 1
14571.631 3
14572.204 5
14572.778 1
14573.351 1
14573.925 3
14574.498 1
14575.072 1
14575.645 0
14576.219 1
14576.792 3
14577.366 2
14577.939 2
14578.513 1
14579.086 2
14579.660 1
14580.233 1
14580.807 1
14581.380 4
14581.954 4
14582.528 2
14583.101 3
14583.675 3
14584.249 0
14584.822 1
14585.396 2
14585.970 0
14586.543 4
14587.117 3
14587.691 1
14588.264 0
14588.838 1
14589.412 2
14589.986 7
14590.559 7
14591.133 5
14591.707 1
14592.281 1
14592.855 8
14593.428 9
14594.002 7
14594.576 9
14595.150 0
14595.724 0
14596.298 0
14596.872 1
14597.445 1
14598.019 2
14598.593 4
14599.167 6
14599.741 2
14600.315 2
14600.889 1
14601.463 2
14602.037 3
14602.611 2
14603.185 0
14603.759 0
14604.333 1
14604.907 1
14605.481 3
14606.055 2
14606.629 4
14607.204 4
14607.778 1
14608.352 3
14608.926 1
14609.500 0
14610.074 0
14610.648 2
14611.223 4
14611.797 4
14612.371 3
14612.945 0
14613.519 0
14614.094 4
14614.668 1
14615.242 4
14615.816 6
14616.391 3
14616.965 2
14617.539 2
14618.114 1
14618.688 3
14619.262 0
14619.837 1
14620.411 2
14620.985 2
14621.560 2
14622.134 2
14622.708 0
14623.283 2
14623.857 8
14624.432 6
14625.006 6
14625.581 3
14626.155 4
14626.730 2
14627.304 1
14627.879 0
14628.453 1
14629.028 0
14629.602 0
14630.177 1
14630.751 4
14631.326 3
14631.900 5
14632.475 3
14633.050 3
14633.624 3
14634.199 3
14634.774 0
14635.348 5
14635.923 1
14636.498 2
14637.072 0
14637.647 1
14638.222 1
14638.796 3
14639.371 2
14639.946 0
14640.521 3
14641.095 8
14641.670 6
14642.245 3
14642.820 1
14643.394 0
14643.969 6
14644.544 8
14645.119 2
14645.694 1
14646.269 1
14646.844 2
14647.418 0
14647.993 1
14648.568 0
14649.143 2
14649.718 1
14650.293 3
14650.868 4
14651.443 1
14652.018 2
14652.593 0
14653.168 1
14653.743 5
14654.318 9
14654.893 6
14655.468 0
14656.043 1
14656.618 2
14657.193 2
14657.768 1
14658.343 3
14658.919 1
14659.494 3
14660.069 2
14660.644 2
14661.219 2
14661.794 1
14662.370 0
14662.945 0
14663.520 0
14664.095 2
14664.670 1
14665.246 2
14665.821 6
14666.396 6
14666.971 2
14667.547 1
14668.122 2
14668.697 0
14669.273 2
14669.848 3
14670.423 1
14670.999 1
14671.574 3
14672.149 6
14672.725 4
14673.300 1
14673.876 0
14674.451 1
14675.026 0
14675.602 1
14676.177 2
14676.753 4
14677.328 2
14677.904 0
14678.479 2
14679.055 2
14679.630 1
14680.206 1
14680.781 6
14681.357 1
14681.932 0
14682.508 0
14683.084 1
14683.659 3
14684.235 0
14684.810 0
14685.386 0
14685.962 1
14686.537 3
14687.113 3
14687.689 4
14688.264 10
14688.840 4
14689.416 4
14689.992 1
14690.567 2
14691.143 7
14691.719 1
14692.295 2
14692.870 4
14693.446 5
14694.022 4
14694.598 8
14695.174 6
14695.749 7
14696.325 3
14696.901 1
14697.477 3
14698.053 1
14698.629 1
14699.205 2
14699.781 0
14700.357 1
14700.932 1
14701.508 0
14702.084 3
14702.660 0
14703.236 1
14703.812 0
14704.388 1
14704.964 0
14705.540 0
14706.116 1
14706.692 2
14707.269 1
14707.845 8
14708.421 5
14708.997 3
14709.573 3
14710.149 3
14710.725 1
14711.301 1
14711.877 2
14712.454 0
14713.030 0
14713.606 1
14714.182 2
14714.758 1
14715.335 4
14715.911 4
14716.487 3
14717.063 2
14717.640 6
14718.216 2
14718.792 2
14719.368 0
14719.945 0
14720.521 4
14721.097 6
14721.674 3
14722.250 6
14722.827 3
14723.403 2
14723.979 1
14724.556 1
14725.132 0
14725.709 1
14726.285 3
14726.861 4
14727.438 4
14728.014 3
14728.591 1
14729.167 7
14729.744 4
14730.320 4
14730.897 0
14731.473 3
14732.050 3
14732.627 3
14733.203 0
14733.780 9
14734.356 12
14734.933 6
14735.510 3
14736.086 0
14736.663 2
14737.239 5
14737.816 2
14738.393 2
14738.969 0
14739.546 0
14740.123 2
14740.700 1
14741.276 0
14741.853 1
14742.430 1
14743.007 3
14743.583 2
14744.160 1
14744.737 0
14745.314 0
14745.891 3
14746.467 2
14747.044 3
14747.621 1
14748.198 4
14748.775 7
14749.352 3
14749.929 3
14750.506 2
14751.082 1
14751.659 1
14752.236 0
14752.813 3
14753.390 1
14753.967 1
14754.544 1
14755.121 0
14755.698 1
14756.275 2
14756.852 0
14757.429 2
14758.006 2
14758.583 1
14759.161 4
14759.738 1
14760.315 1
14760.892 1
14761.469 1
14762.046 1
14762.623 0
14763.200 0
14763.778 7
14764.355 3
14764.932 8
14765.509 4
14766.086 1
14766.664 1
14767.241 0
14767.818 0
14768.395 0
14768.973 0
14769.550 1
14770.127 0
14770.705 2
14771.282 4
14771.859 3
14772.437 3
14773.014 6
14773.591 0
14774.169 1
14774.746 1
14775.323 1
14775.901 2
14776.478 1
14777.056 1
14777.633 0
14778.211 1
14778.788 0
14779.365 0
14779.943 4
14780.520 2
14781.098 5
14781.675 1
14782.253 1
14782.831 1
14783.408 1
14783.986 4
14784.563 2
14785.141 2
14785.718 3
14786.296 6
14786.874 3
14787.451 2
14788.029 4
14788.607 7
14789.184 3
14789.762 2
14790.340 3
14790.917 2
14791.495 2
14792.073 2
14792.651 4
14793.228 3
14793.806 1
14794.384 6
14794.962 3
14795.539 0
14796.117 0
14796.695 2
14797.273 2
14797.851 1
14798.429 1
14799.006 0
14799.584 2
14800.162 4
14800.740 0
14801.318 6
14801.896 5
14802.474 2
14803.052 0
14803.630 0
14804.208 0
14804.786 0
14805.364 0
14805.942 1
14806.520 1
14807.098 1
14807.676 0
14808.254 3
14808.832 1
14809.410 1
14809.988 0
14810.566 1
14811.144 2
14811.722 2
14812.300 0
14812.878 0
14813.457 1
14814.035 6
14814.613 3
14815.191 3
14815.769 5
14816.347 4
14816.926 0
14817.504 0
14818.082 3
14818.660 2
14819.239 1
14819.817 6
14820.395 4
14820.973 0
14821.552 1
14822.130 2
14822.708 0
14823.287 0
14823.865 0
14824.443 0
14825.022 2
14825.600 0
14826.179 0
14826.757 4
14827.335 0
14827.914 1
14828.492 0
14829.071 1
14829.649 4
14830.228 4
14830.806 1
14831.385 0
14831.963 3
14832.542 2
14833.120 1
14833.699 2
14834.277 6
14834.856 2
14835.434 3
14836.013 3
14836.592 0
14837.170 0
14837.749 5
14838.327 4
14838.906 3
14839.485 2
14840.063 0
14840.642 3
14841.221 4
14841.799 0
14842.378 1
14842.957 3
14843.536 1
14844.114 1
14844.693 1
14845.272 2
14845.851 1
14846.429 0
14847.008 0
14847.587 6
14848.166 2
14848.745 0
14849.323 1
14849.902 2
14850.481 2
14851.060 0
14851.639 3
14852.218 1
14852.797 2
14853.376 1
14853.955 4
14854.534 0
14855.113 1
14855.692 1
14856.270 2
14856.849 7
14857.428 3
14858.007 0
14858.587 1
14859.166 2
14859.745 0
14860.324 4
14860.903 0
14861.482 0
14862.061 1
14862.640 7
14863.219 6
14863.798 4
14864.377 5
14864.957 4
14865.536 3
14866.115 0
14866.694 3
14867.273 5
14867.852 2
14868.432 1
14869.011 2
14869.590 0
14870.169 1
14870.749 4
14871.328 1
14871.907 1
14872.486 5
14873.066 3
14873.645 5
14874.224 2
14874.804 4
14875.383 4
14875.962 2
14876.542 2
14877.121 2
14877.701 4
14878.280 3
14878.859 2
14879.439 1
14880.018 5
14880.598 4
14881.177 1
14881.757 5
14882.336 5
14882.916 3
14883.495 0
14884.075 0
14884.654 1
14885.234 1
14885.813 2
14886.393 2
14886.973 1
14887.552 5
14888.132 5
14888.711 0
14889.291 1
14889.871 3
14890.450 8
14891.030 4
14891.610 2
14892.189 1
14892.769 2
14893.349 1
14893.928 1
14894.508 3
14895.088 4
14895.668 1
14896.247 0
14896.827 0
14897.407 4
14897.987 3
14898.566 0
14899.146 0
14899.726 2
14900.306 10
14900.886 14
14901.466 5
14902.046 6
14902.625 2
14903.205 5
14903.785 5
14904.365 7
14904.945 3
14905.525 13
14906.105 10
14906.685 6
14907.265 7
14907.845 6
14908.425 3
14909.005 7
14909.585 12
14910.165 10
14910.745 9
14911.325 6
14911.905 0
14912.485 1
14913.065 4
14913.645 5
14914.225 4
14914.806 6
14915.386 3
14915.966 2
14916.546 4
14917.126 6
14917.706 3
14918.287 5
14918.867 5
14919.447 0
14920.027 2
14920.607 8
14921.188 1
14921.768 1
14922.348 1
14922.928 2
14923.509 2
14924.089 9
14924.669 4
14925.250 2
14925.830 6
14926.410 7
14926.991 5
14927.571 4
14928.151 1
14928.732 8
14929.312 4
14929.893 0
14930.473 6
14931.054 12
14931.634 12
14932.214 15
14932.795 10
14933.375 7
14933.956 4
14934.536 4
14935.117 5
14935.697 5
14936.278 11
14936.859 6
14937.439 3
14938.020 6
14938.600 5
14939.181 5
14939.761 3
14940.342 4
14940.923 5
14941.503 4
14942.084 5
14942.665 2
14943.245 1
14943.826 0
14944.407 0
14944.987 3
14945.568 6
14946.149 5
14946.730 1
14947.310 3
14947.891 4
14948.472 0
14949.053 1
14949.633 6
14950.214 5
14950.795 8
14951.376 5
14951.957 6
14952.538 4
14953.119 3
14953.699 0
14954.280 3
14954.861 4
14955.442 9
14956.023 12
14956.604 10
14957.185 10
14957.766 9
14958.347 15
14958.928 10
14959.509 11
14960.090 13
14960.671 12
14961.252 8
14961.833 6
14962.414 5
14962.995 5
14963.576 7
14964.157 9
14964.738 3
14965.319 7
14965.900 13
14966.482 9
14967.063 4
14967.644 4
14968.225 3
14968.806 2
14969.387 2
14969.969 3
14970.550 6
14971.131 5
14971.712 6
14972.293 6
14972.875 5
14973.456 9
14974.037 12
14974.618 9
14975.200 8
14975.781 10
14976.362 12
14976.944 11
14977.525 10
14978.106 8
14978.688 9
14979.269 2
14979.851 7
14980.432 8
14981.013 6
14981.595 17
14982.176 18
14982.758 15
14983.339 12
14983.921 14
14984.502 11
14985.084 12
14985.665 13
14986.247 12
14986.828 13
14987.410 9
14987.991 14
14988.573 15
14989.154 6
14989.736 3
14990.317 18
14990.899 17
14991.481 6
14992.062 6
14992.644 3
14993.226 13
14993.807 21
14994.389 14
14994.971 15
14995.552 10
14996.134 8
14996.716 8
14997.297 11
14997.879 11
14998.461 13
14999.043 13
14999.624 12
15000.206 9
15000.788 6
15001.370 8
15001.952 10
15002.533 11
15003.115 16
15003.697 10
15004.279 11
15004.861 15
15005.443 15
15006.025 11
15006.607 15
15007.188 4
15007.770 5
15008.352 7
15008.934 10
15009.516 7
15010.098 9
15010.680 12
15011.262 10
15011.844 23
15012.426 18
15013.008 13
15013.590 10
15014.172 20
15014.754 23
15015.336 17
15015.919 18
15016.501 16
15017.083 12
15017.665 21
15018.247 33
15018.829 24
15019.411 28
15019.993 28
15020.576 28
15021.158 28
15021.740 29
15022.322 27
15022.904 22
15023.487 23
15024.069 20
15024.651 16
15025.233 12
15025.816 14
15026.398 15
15026.980 20
15027.563 32
15028.145 48
15028.727 29
15029.310 28
15029.892 32
15030.474 30
15031.057 28
15031.639 23
15032.222 22
15032.804 18
15033.386 15
15033.969 26
15034.551 29
15035.134 29
15035.716 30
15036.299 28
15036.881 32
15037.464 34
15038.046 34
15038.629 35
15039.211 39
15039.794 32
15040.376 38
15040.959 39
15041.542 35
15042.124 39
15042.707 51
15043.289 44
15043.872 36
15044.455 63
15045.037 51
15045.620 53
15046.203 75
15046.785 74
15047.368 62
15047.951 64
15048.533 49
15049.116 45
15049.699 48
15050.282 65
15050.864 71
15051.447 83
15052.030 64
15052.613 64
15053.196 73
15053.778 65
15054.361 78
15054.944 97
15055.527 87
15056.110 66
15056.693 78
15057.276 95
15057.859 88
15058.441 81
15059.024 81
15059.607 106
15060.190 96
15060.773 125
15061.356 150
15061.939 133
15062.522 130
15063.105 129
15063.688 130
15064.271 159
15064.854 155
15065.437 169
15066.020 203
15066.603 204
15067.186 214
15067.770 190
15068.353 174
15068.936 179
15069.519 195
15070.102 213
15070.685 229
15071.268 228
15071.852 218
15072.435 224
15073.018 256
15073.601 255
15074.184 258
15074.768 287
15075.351 292
15075.934 298
15076.517 301
15077.101 290
15077.684 304
15078.267 299
15078.850 304
15079.434 358
15080.017 309
15080.600 317
15081.184 353
15081.767 427
15082.351 412
15082.934 419
15083.517 465
15084.101 490
15084.684 459
15085.268 456
15085.851 465
15086.434 514
15087.018 505
15087.601 488
15088.185 482
15088.768 477
15089.352 543
15089.935 542
15090.519 560
15091.103 593
15091.686 607
15092.270 609
15092.853 683
15093.437 709
15094.020 721
15094.604 812
15095.188 803
15095.771 847
15096.355 866
15096.939 909
15097.522 938
15098.106 987
15098.690 1022
15099.273 1020
15099.857 1118
15100.441 1136
15101.025 1147
15101.608 1232
15102.192 1278
15102.776 1363
15103.360 1393
15103.943 1475
15104.527 1667
15105.111 1689
15105.695 1835
15106.279 1968
15106.862 2104
15107.446 2227
15108.030 2345
15108.614 2554
15109.198 2765
15109.782 2922
15110.366 3144
15110.950 3435
15111.534 3482
15112.118 3735
15112.702 3993
15113.286 4272
15113.870 4640
15114.454 4936
15115.038 5385
15115.622 5823
15116.206 6089
15116.790 6640
15117.374 7319
15117.958 7905
15118.542 8559
15119.126 9202
15119.710 9851
15120.294 10590
15120.878 11438
15121.462 12203
15122.047 12883
15122.631 13646
15123.215 14266
15123.799 14821
15124.383 15422
15124.967 16076
15125.552 16555
15126.136 16765
15126.720 16896
15127.304 16831
15127.889 16650
15128.473 16149
15129.057 15762
15129.641 15387
15130.226 14903
15130.810 14338
15131.394 13673
15131.979 12897
15132.563 11948
15133.147 10914
15133.732 10008
15134.316 9198
15134.901 8329
15135.485 7546
15136.069 6780
15136.654 6073
15137.238 5462
15137.823 4898
15138.407 4481
15138.992 4103
15139.576 3650
15140.161 3278
15140.745 3099
15141.330 2727
15141.914 2421
15142.499 2168
15143.083 1970
15143.668 1838
15144.252 1680
15144.837 1593
15145.422 1484
15146.006 1360
15146.591 1333
15147.175 1212
15147.760 1151
15148.345 1101
15148.929 985
15149.514 926
15150.099 859
15150.683 808
15151.268 738
15151.853 702
15152.438 646
15153.022 597
15153.607 534
15154.192 524
15154.777 514
15155.361 494
15155.946 445
15156.531 407
15157.116 398
15157.701 410
15158.286 355
15158.870 339
15159.455 341
15160.040 288
15160.625 266
15161.210 287
15161.795 296
15162.380 312
15162.965 281
15163.550 248
15164.135 236
15164.720 211
15165.305 232
15165.890 193
15166.475 172
15167.060 207
15167.645 219
15168.230 245
15168.815 210
15169.400 175
15169.985 196
15170.570 187
15171.155 135
15171.740 135
15172.325 138
15172.910 135
15173.495 134
15174.081 117
15174.666 116
15175.251 127
15175.836 119
15176.421 108
15177.007 117
15177.592 123
15178.177 118
15178.762 149
15179.347 139
15179.933 120
15180.518 115
15181.103 121
15181.689 126
15182.274 102
15182.859 87
15183.445 87
15184.030 100
15184.615 80
15185.201 81
15185.786 69
15186.371 65
15186.957 56
15187.542 60
15188.128 68
15188.713 81
15189.298 67
15189.884 52
15190.469 54
15191.055 55
15191.640 69
15192.226 53
15192.811 45
15193.397 42
15193.982 54
15194.568 66
15195.153 49
15195.739 42
15196.325 20
15196.910 20
15197.496 23
15198.081 26
15198.667 28
15199.253 34
15199.838 46
15200.424 47
15201.010 49
15201.595 35
15202.181 37
15202.767 40
15203.352 39
15203.938 33
15204.524 39
15205.110 39
15205.695 29
15206.281 40
15206.867 41
15207.453 34
15208.039 24
15208.624 21
15209.210 26
15209.796 26
15210.382 27
15210.968 25
15211.554 22
15212.140 19
15212.725 21
15213.311 28
15213.897 32
15214.483 23
15215.069 26
15215.655 18
15216.241 25
15216.827 25
15217.413 18
15217.999 25
15218.585 26
15219.171 13
15219.757 9
15220.343 14
15220.929 20
15221.515 23
15222.101 18
15222.687 20
15223.273 16
15223.860 10
15224.446 13
15225.032 13
15225.618 21
15226.204 13
15226.790 23
15227.376 25
15227.963 24
15228.549 20
15229.135 19
15229.721 28
15230.308 31
15230.894 36
15231.480 35
15232.066 32
15232.653 22
15233.239 30
15233.825 25
15234.412 29
15234.998 37
15235.584 23
15236.171 23
15236.757 45
15237.343 36
15237.930 31
15238.516 30
15239.102 26
15239.689 22
15240.275 25
15240.862 24
15241.448 28
15242.035 25
15242.621 25
15243.208 28
15243.794 21
15244.381 22
15244.967 34
15245.554 24
15246.140 12
15246.727 16
15247.313 37
15247.900 23
15248.486 16
15249.073 18
15249.660 14
15250.246 29
15250.833 30
15251.420 16
15252.006 27
15252.593 29
15253.179 35
15253.766 26
15254.353 24
15254.940 23
15255.526 39
15256.113 33
15256.700 39
15257.287 30
15257.873 22
15258.460 12
15259.047 12
15259.634 20
15260.220 24
15260.807 27
15261.394 23
15261.981 27
15262.568 32
15263.155 28
15263.742 31
15264.328 35
15264.915 28
15265.502 23
15266.089 25
15266.676 28
15267.263 29
15267.850 35
15268.437 28
15269.024 26
15269.611 29
15270.198 30
15270.785 25
15271.372 17
15271.959 21
15272.546 24
15273.133 32
15273.720 32
15274.307 27
15274.894 25
15275.482 29
15276.069 36
15276.656 47
15277.243 53
15277.830 37
15278.417 34
15279.004 33
15279.592 33
15280.179 32
15280.766 38
15281.353 52
15281.940 43
15282.528 45
15283.115 34
15283.702 72
15284.289 54
15284.877 50
15285.464 65
15286.051 58
15286.639 64
15287.226 62
15287.813 59
15288.401 37
15288.988 53
15289.575 57
15290.163 47
15290.750 55
15291.338 68
15291.925 80
15292.512 105
15293.100 89
15293.687 73
15294.275 67
15294.862 59
15295.450 55
15296.037 71
15296.625 55
15297.212 51
15297.800 62
15298.387 73
15298.975 63
15299.563 50
15300.150 58
15300.738 56
15301.325 50
15301.913 43
15302.501 39
15303.088 37
15303.676 41
15304.263 51
15304.851 46
15305.439 51
15306.027 54
15306.614 50
15307.202 69
15307.790 72
15308.377 66
15308.965 89
15309.553 87
15310.141 97
15310.728 85
15311.316 83
15311.904 74
15312.492 69
15313.080 74
15313.668 70
15314.255 88
15314.843 73
15315.431 88
15316.019 85
15316.607 86
15317.195 95
15317.783 98
15318.371 100
15318.959 104
15319.547 105
15320.135 107
15320.723 107
15321.310 102
15321.898 118
15322.486 106
15323.075 124
15323.663 132
15324.251 159
15324.839 205
15325.427 251
15326.015 242
15326.603 216
15327.191 255
15327.779 264
15328.367 260
15328.955 254
15329.543 250
15330.132 233
15330.720 237
15331.308 222
15331.896 211
15332.484 225
15333.073 212
15333.661 206
15334.249 230
15334.837 227
15335.426 205
15336.014 209
15336.602 203
15337.190 202
15337.779 208
15338.367 201
15338.955 185
15339.544 171
15340.132 170
15340.720 180
15341.309 176
15341.897 156
15342.486 140
15343.074 145
15343.662 144
15344.251 116
15344.839 124
15345.428 131
15346.016 117
15346.605 104
15347.193 103
15347.782 119
15348.370 113
15348.959 114
15349.547 102
15350.136 115
15350.724 121
15351.313 95
15351.901 88
15352.490 89
15353.079 78
15353.667 88
15354.256 88
15354.844 77
15355.433 71
15356.022 73
15356.610 72
15357.199 54
15357.788 56
15358.376 57
15358.965 68
15359.554 73
15360.143 53
15360.731 32
15361.320 30
15361.909 27
15362.498 18
15363.086 32
15363.675 19
15364.264 37
15364.853 32
15365.442 24
15366.030 18
15366.619 14
15367.208 15
15367.797 17
15368.386 22
15368.975 25
15369.564 38
15370.153 24
15370.742 13
15371.331 11
15371.920 12
15372.509 21
15373.098 25
15373.687 16
15374.276 14
15374.865 9
15375.454 12
15376.043 21
15376.632 19
15377.221 28
15377.810 20
15378.399 8
15378.988 9
15379.577 12
15380.166 9
15380.755 4
15381.344 11
15381.934 16
15382.523 6
15383.112 14
15383.701 16
15384.290 12
15384.880 9
15385.469 11
15386.058 6
15386.647 3
15387.236 4
15387.826 9
15388.415 8
15389.004 3
15389.594 3
15390.183 10
15390.772 18
15391.362 12
15391.951 3
15392.540 3
15393.130 17
15393.719 16
15394.308 9
15394.898 14
15395.487 10
15396.077 11
15396.666 8
15397.255 5
15397.845 4
15398.434 7
15399.024 6
15399.613 10
15400.203 23
15400.792 16
15401.382 9
15401.971 16
15402.561 11
15403.151 8
15403.740 5
15404.330 7
15404.919 7
15405.509 8
15406.098 14
15406.688 24
15407.278 24
15407.867 17
15408.457 13
15409.047 18
15409.636 6
15410.226 3
15410.816 3
15411.405 1
15411.995 3
15412.585 5
15413.175 4
15413.764 1
15414.354 7
15414.944 8
15415.534 8
15416.124 5
15416.713 7
15417.303 5
15417.893 8
15418.483 10
15419.073 5
15419.663 2
15420.253 2
15420.842 9
15421.432 5
15422.022 6
15422.612 3
15423.202 10
15423.792 7
15424.382 6
15424.972 4
15425.562 5
15426.152 6
15426.742 9
15427.332 12
15427.922 7
15428.512 8
15429.102 18
15429.692 10
15430.282 10
15430.872 4
15431.463 10
15432.053 11
15432.643 5
15433.233 7
15433.823 10
15434.413 8
15435.003 6
15435.594 7
15436.184 7
15436.774 5
15437.364 6
15437.954 9
15438.545 6
15439.135 3
15439.725 4
15440.315 0
15440.906 2
15441.496 4
15442.086 2
15442.677 2
15443.267 2
15443.857 4
15444.448 6
15445.038 4
15445.628 1
15446.219 4
15446.809 4
15447.399 2
15447.990 5
15448.580 4
15449.171 3
15449.761 5
15450.352 2
15450.942 4
15451.533 7
15452.123 2
15452.714 4
15453.304 3
15453.895 4
15454.485 11
15455.076 7
15455.666 7
15456.257 8
15456.848 8
15457.438 5
15458.029 10
15458.619 10
15459.210 7
15459.801 12
15460.391 9
15460.982 10
15461.573 8
15462.163 6
15462.754 1
15463.345 3
15463.935 3
15464.526 3
15465.117 3
15465.708 6
15466.298 8
15466.889 4
15467.480 8
15468.071 6
15468.662 2
15469.252 1
15469.843 4
15470.434 4
15471.025 8
15471.616 7
15472.207 4
15472.798 4
15473.388 4
15473.979 4
15474.570 6
15475.161 13
15475.752 10
15476.343 5
15476.934 2
15477.525 1
15478.116 3
15478.707 4
15479.298 7
15479.889 12
15480.480 12
15481.071 10
15481.662 7
15482.253 11
15482.844 8
15483.436 9
15484.027 5
15484.618 1
15485.209 2
15485.800 3
15486.391 10
15486.982 13
15487.574 7
15488.165 6
15488.756 9
15489.347 5
15489.938 7
15490.530 2
15491.121 4
15491.712 3
15492.303 6
15492.895 10
15493.486 4
15494.077 6
15494.668 3
15495.260 4
15495.851 3
15496.442 6
15497.034 6
15497.625 8
15498.217 7
15498.808 8
15499.399 6
15499.991 3
15500.582 4
15501.174 8
15501.765 9
15502.357 6
15502.948 5
15503.539 5
15504.131 2
15504.722 5
15505.314 2
15505.905 4
15506.497 8
15507.089 7
15507.680 6
15508.272 6
15508.863 6
15509.455 7
15510.046 5
15510.638 4
15511.230 9
15511.821 8
15512.413 4
15513.005 7
15513.596 8
15514.188 7
15514.780 5
15515.371 9
15515.963 6
15516.555 8
15517.147 3
15517.738 6
15518.330 8
15518.922 2
15519.514 3
15520.105 4
15520.697 9
15521.289 7
15521.881 8
15522.473 3
15523.065 6
15523.656 8
15524.248 7
15524.840 7
15525.432 5
15526.024 12
15526.616 12
15527.208 10
15527.800 8
15528.392 11
15528.984 8
15529.576 4
15530.168 5
15530.760 10
15531.352 16
15531.944 10
15532.536 9
15533.128 11
15533.720 11
15534.312 13
15534.904 13
15535.496 11
15536.088 15
15536.680 9
15537.272 11
15537.865 14
15538.457 8
15539.049 5
15539.641 8
15540.233 8
15540.825 10
15541.418 12
15542.010 14
15542.602 12
15543.194 6
15543.786 6
15544.379 11
15544.971 7
15545.563 4
15546.156 8
15546.748 21
15547.340 16
15547.933 7
15548.525 10
15549.117 14
15549.710 9
15550.302 11
15550.894 5
15551.487 6
15552.079 4
15552.672 2
15553.264 1
15553.856 1
15554.449 1
15555.041 6
15555.634 8
15556.226 9
15556.819 11
15557.411 13
15558.004 6
15558.596 6
15559.189 8
15559.781 7
15560.374 6
15560.967 15
15561.559 12
15562.152 8
15562.744 5
15563.337 4
15563.930 7
15564.522 8
15565.115 7
15565.708 4
15566.300 1
15566.893 3
15567.486 2
15568.078 1
15568.671 1
15569.264 4
15569.857 1
15570.449 3
15571.042 7
15571.635 3
15572.228 5
15572.820 7
15573.413 5
15574.006 9
15574.599 6
15575.192 7
15575.785 6
15576.377 7
15576.970 10
15577.563 5
15578.156 8
15578.749 11
15579.342 5
15579.935 5
15580.528 10
15581.121 17
15581.714 12
15582.307 10
15582.900 6
15583.493 2
15584.086 3
15584.679 7
15585.272 7
15585.865 5
15586.458 2
15587.051 2
15587.644 4
15588.237 5
15588.830 0
15589.423 4
15590.017 8
15590.610 6
15591.203 7
15591.796 7
15592.389 9
15592.982 4
15593.576 4
15594.169 6
15594.762 3
15595.355 1
15595.948 1
15596.542 1
15597.135 0
15597.728 3
15598.322 4
15598.915 2
15599.508 7
15600.101 7
15600.695 12
15601.288 9
15601.882 4
15602.475 1
15603.068 2
15603.662 2
15604.255 1
15604.848 2
15605.442 2
15606.035 1
15606.629 2
15607.222 7
15607.816 9
15608.409 4
15609.003 9
15609.596 7
15610.190 2
15610.783 6
15611.377 5
15611.970 3
15612.564 5
15613.157 2
15613.751 4
15614.345 3
15614.938 3
15615.532 7
15616.125 7
15616.719 0
15617.313 7
15617.906 3
15618.500 5
15619.094 6
15619.687 8
15620.281 2
15620.875 3
15621.469 5
15622.062 6
15622.656 4
15623.250 2
15623.844 1
15624.437 3
15625.031 5
15625.625 3
15626.219 6
15626.813 4
15627.406 7
15628.000 3
15628.594 7
15629.188 5
15629.782 7
15630.376 8
15630.970 7
15631.564 3
15632.158 2
15632.752 5
15633.345 14
15633.939 7
15634.533 6
15635.127 4
15635.721 6
15636.315 9
15636.909 8
15637.503 3
15638.097 8
15638.692 5
15639.286 6
15639.880 6
15640.474 15
15641.068 14
15641.662 13
15642.256 9
15642.850 7
15643.444 8
15644.039 6
15644.633 2
15645.227 3
15645.821 3
15646.415 2
15647.010 4
15647.604 10
15648.198 11
15648.792 15
15649.386 14
15649.981 6
15650.575 7
15651.169 6
15651.764 7
15652.358 10
15652.952 4
15653.547 11
15654.141 7
15654.735 4
15655.330 3
15655.924 4
15656.518 0
15657.113 0
15657.707 3
15658.302 3
15658.896 7
15659.491 7
15660.085 4
15660.680 3
15661.274 4
15661.869 6
15662.463 8
15663.058 4
15663.652 8
15664.247 1
15664.841 2
15665.436 3
15666.030 7
15666.625 3
15667.219 7
15667.814 4
15668.409 5
15669.003 4
15669.598 5
15670.193 4
15670.787 7
15671.382 10
15671.977 8
15672.571 5
15673.166 3
15673.761 3
15674.356 6
15674.950 5
15675.545 7
15676.140 7
15676.735 15
15677.329 9
15677.924 8
15678.519 4
15679.114 6
15679.709 10
15680.303 9
15680.898 1
15681.493 3
15682.088 5
15682.683 5
15683.278 5
15683.873 11
15684.468 6
15685.063 8
15685.658 3
15686.253 11
15686.848 8
15687.443 5
15688.038 6
15688.633 4
15689.228 0
15689.823 2
15690.418 4
15691.013 15
15691.608 10
15692.203 12
15692.798 14
15693.393 14
15693.988 11
15694.583 12
15695.178 10
15695.773 5
15696.369 2
15696.964 6
15697.559 3
15698.154 5
15698.749 6
15699.345 1
15699.940 5
15700.535 4
15701.130 9
15701.725 9
15702.321 10
15702.916 11
15703.511 15
15704.107 4
15704.702 5
15705.297 4
15705.893 7
15706.488 7
15707.083 7
15707.679 4
15708.274 4
15708.869 9
15709.465 9
15710.060 11
15710.656 7
15711.251 7
15711.847 12
15712.442 15
15713.037 9
15713.633 12
15714.228 10
15714.824 7
15715.419 9
15716.015 19
15716.610 22
15717.206 19
15717.802 10
15718.397 16
15718.993 5
15719.588 11
15720.184 6
15720.780 8
15721.375 10
15721.971 8
15722.566 9
15723.162 14
15723.758 7
15724.353 12
15724.949 21
15725.545 20
15726.141 14
15726.736 28
15727.332 28
15727.928 9
15728.524 13
15729.119 17
15729.715 11
15730.311 10
15730.907 11
15731.503 11
15732.098 7
15732.694 6
15733.290 12
15733.886 15
15734.482 12
15735.078 10
15735.674 11
15736.270 18
15736.865 6
15737.461 12
15738.057 19
15738.653 15
15739.249 9
15739.845 9
15740.441 13
15741.037 4
15741.633 6
15742.229 6
15742.825 5
15743.421 10
15744.017 6
15744.613 5
15745.209 7
15745.806 5
15746.402 9
15746.998 15
15747.594 12
15748.190 5
15748.786 2
15749.382 10
15749.979 17
15750.575 13
15751.171 22
15751.767 21
15752.363 18
15752.960 12
15753.556 13
15754.152 14
15754.748 18
15755.345 16
15755.941 14
15756.537 13
15757.133 9
15757.730 2
15758.326 5
15758.922 8
15759.519 7
15760.115 14
15760.711 23
15761.308 29
15761.904 24
15762.501 16
15763.097 20
15763.694 25
15764.290 22
15764.886 15
15765.483 12
15766.079 16
15766.676 14
15767.272 11
15767.869 15
15768.465 27
15769.062 31
15769.658 26
15770.255 18
15770.852 19
15771.448 10
15772.045 23
15772.641 28
15773.238 26
15773.835 31
15774.431 26
15775.028 33
15775.624 31
15776.221 22
15776.818 21
15777.415 29
15778.011 31
15778.608 22
15779.205 14
15779.801 16
15780.398 19
15780.995 21
15781.592 12
15782.188 22
15782.785 34
15783.382 38
15783.979 30
15784.576 32
15785.172 35
15785.769 36
15786.366 28
15786.963 36
15787.560 41
15788.157 43
15788.754 40
15789.351 27
15789.948 22
15790.545 23
15791.141 37
15791.738 40
15792.335 24
15792.932 23
15793.529 50
15794.126 63
15794.723 59
15795.320 62
15795.917 53
15796.515 47
15797.112 56
15797.709 69
15798.306 67
15798.903 61
15799.500 71
15800.097 47
15800.694 31
15801.291 36
15801.888 35
15802.486 46
15803.083 59
15803.680 68
15804.277 52
15804.874 44
15805.472 74
15806.069 78
15806.666 66
15807.263 80
15807.861 84
15808.458 80
15809.055 85
15809.652 100
15810.250 91
15810.847 74
15811.444 86
15812.042 81
15812.639 81
15813.237 80
15813.834 89
15814.431 84
15815.029 105
15815.626 114
15816.224 109
15816.821 96
15817.418 114
15818.016 140
15818.613 123
15819.211 122
15819.808 110
15820.406 122
15821.003 136
15821.601 155
15822.198 156
15822.796 144
15823.393 157
15823.991 173
15824.589 165
15825.186 146
15825.784 154
15826.381 162
15826.979 168
15827.577 178
15828.174 183
15828.772 179
15829.370 188
15829.967 158
15830.565 176
15831.163 196
15831.760 201
15832.358 197
15832.956 191
15833.554 195
15834.151 215
15834.749 226
15835.347 219
15835.945 232
15836.543 242
15837.140 259
15837.738 285
15838.336 298
15838.934 306
15839.532 277
15840.130 297
15840.728 299
15841.325 323
15841.923 335
15842.521 346
15843.119 361
15843.717 371
15844.315 405
15844.913 428
15845.511 478
15846.109 485
15846.707 472
15847.305 497
15847.903 514
15848.501 577
15849.099 636
15849.697 653
15850.295 687
15850.893 750
15851.491 777
15852.090 840
15852.688 910
15853.286 954
15853.884 1008
15854.482 1021
15855.080 1106
15855.678 1162
15856.277 1187
15856.875 1308
15857.473 1330
15858.071 1457
15858.669 1615
15859.268 1763
15859.866 1934
15860.464 2084
15861.062 2134
15861.661 2310
15862.259 2449
15862.857 2524
15863.456 2664
15864.054 2818
15864.652 2915
15865.251 3098
15865.849 3278
15866.447 3316
15867.046 3413
15867.644 3444
15868.243 3440
15868.841 3438
15869.439 3385
15870.038 3355
15870.636 3320
15871.235 3285
15871.833 3200
15872.432 3094
15873.030 2918
15873.629 2776
15874.227 2590
15874.826 2393
15875.424 2233
15876.023 2055
15876.621 1944
15877.220 1774
15877.819 1636
15878.417 1493
15879.016 1351
15879.614 1238
15880.213 1155
15880.812 1071
15881.410 992
15882.009 909
15882.608 824
15883.206 744
15883.805 720
15884.404 665
15885.003 629
15885.601 575
15886.200 495
15886.799 439
15887.398 366
15887.996 346
15888.595 355
15889.194 349
15889.793 316
15890.392 308
15890.990 286
15891.589 256
15892.188 249
15892.787 221
15893.386 224
15893.985 225
15894.584 217
15895.183 203
15895.782 197
15896.380 184
15896.979 147
15897.578 134
15898.177 136
15898.776 135
15899.375 152
15899.974 144
15900.573 144
15901.172 150
15901.771 146
15902.370 140
15902.970 141
15903.569 141
15904.168 127
15904.767 127
15905.366 126
15905.965 110
15906.564 97
15907.163 82
15907.762 73
15908.362 76
15908.961 82
15909.560 84
15910.159 106
15910.758 102
15911.358 92
15911.957 86
15912.556 85
15913.155 84
15913.755 65
15914.354 71
15914.953 66
15915.552 73
15916.152 62
15916.751 57
15917.350 50
15917.950 68
15918.549 54
15919.148 70
15919.748 72
15920.347 84
15920.947 87
15921.546 81
15922.145 59
15922.745 74
15923.344 68
15923.944 58
15924.543 57
15925.143 53
15925.742 51
15926.342 56
15926.941 42
15927.541 36
15928.140 50
15928.740 43
15929.339 43
15929.939 49
15930.539 48
15931.138 59
15931.738 54
15932.337 46
15932.937 55
15933.537 72
15934.136 54
15934.736 51
15935.336 54
15935.935 59
15936.535 42
15937.135 41
15937.734 43
15938.334 33
15938.934 46
15939.534 43
15940.133 51
15940.733 57
15941.333 44
15941.933 38
15942.533 28
15943.132 37
15943.732 44
15944.332 32
15944.932 25
15945.532 35
15946.132 35
15946.732 41
15947.331 30
15947.931 11
15948.531 15
15949.131 28
15949.731 37
15950.331 31
15950.931 31
15951.531 40
15952.131 23
15952.731 26
15953.331 22
15953.931 26
15954.531 14
15955.131 17
15955.731 14
15956.331 17
15956.931 12
15957.531 25
15958.132 40
15958.732 28
15959.332 29
15959.932 27
15960.532 40
15961.132 27
15961.732 17
15962.333 18
15962.933 26
15963.533 38
15964.133 27
15964.733 42
15965.334 58
15965.934 49
15966.534 49
15967.134 41
15967.735 28
15968.335 19
15968.935 12
15969.536 23
15970.136 23
15970.736 29
15971.337 34
15971.937 40
15972.537 46
15973.138 32
15973.738 26
15974.339 18
15974.939 31
15975.539 43
15976.140 40
15976.740 36
15977.341 36
15977.941 34
15978.542 25
15979.142 15
15979.743 10
15980.343 21
15980.944 30
15981.544 36
15982.145 31
15982.745 24
15983.346 23
15983.947 27
15984.547 28
15985.148 31
15985.748 27
15986.349 25
15986.950 25
15987.550 23
15988.151 19
15988.752 40
15989.352 40
15989.953 47
15990.554 45
15991.155 44
15991.755 42
15992.356 30
15992.957 29
15993.558 31
15994.158 22
15994.759 22
15995.360 27
15995.961 31
15996.562 25
15997.162 20
15997.763 27
15998.364 29
15998.965 38
15999.566 52
16000.167 34
16000.768 31
16001.369 28
16001.970 32
16002.570 36
16003.171 30
16003.772 32
16004.373 26
16004.974 27
16005.575 25
16006.176 30
16006.777 30
16007.378 21
16007.979 17
16008.580 25
16009.182 45
16009.783 52
16010.384 56
16010.985 51
16011.586 63
16012.187 56
16012.788 50
16013.389 45
16013.990 39
16014.592 35
16015.193 35
16015.794 32
16016.395 40
16016.996 35
16017.598 44
16018.199 36
16018.800 33
16019.401 39
16020.003 32
16020.604 35
16021.205 45
16021.806 45
16022.408 39
16023.009 49
16023.610 37
16024.212 22
16024.813 26
16025.415 35
16026.016 48
16026.617 44
16027.219 39
16027.820 49
16028.422 62
16029.023 47
16029.624 37
16030.226 44
16030.827 41
16031.429 38
16032.030 51
16032.632 46
16033.233 69
16033.835 76
16034.436 55
16035.038 40
16035.639 39
16036.241 51
16036.843 56
16037.444 34
16038.046 39
16038.647 46
16039.249 54
16039.851 48
16040.452 68
16041.054 53
16041.656 43
16042.257 38
16042.859 51
16043.461 60
16044.063 63
16044.664 72
16045.266 58
16045.868 53
16046.470 61
16047.071 51
16047.673 34
16048.275 39
16048.877 33
16049.478 37
16050.080 39
16050.682 37
16051.284 46
16051.886 38
16052.488 37
16053.090 43
16053.692 52
16054.293 67
16054.895 62
16055.497 64
16056.099 53
16056.701 57
16057.303 64
16057.905 67
16058.507 72
16059.109 59
16059.711 61
16060.313 67
16060.915 81
16061.517 67
16062.119 48
16062.721 66
16063.323 86
16063.926 96
16064.528 55
16065.130 44
16065.732 46
16066.334 62
16066.936 65
16067.538 58
16068.141 56
16068.743 61
16069.345 62
16069.947 80
16070.549 86
16071.152 84
16071.754 94
16072.356 102
16072.958 94
16073.561 96
16074.163 97
16074.765 79
16075.367 94
16075.970 95
16076.572 102
16077.174 81
16077.777 45
16078.379 38
16078.982 63
16079.584 57
16080.186 54
16080.789 62
16081.391 56
16081.994 62
16082.596 58
16083.198 42
16083.801 54
16084.403 58
16085.006 69
16085.608 83
16086.211 76
16086.813 64
16087.416 51
16088.018 37
16088.621 47
16089.224 61
16089.826 57
16090.429 67
16091.031 67
16091.634 61
16092.237 68
16092.839 62
16093.442 81
16094.045 83
16094.647 63
16095.250 43
16095.853 41
16096.455 39
16097.058 35
16097.661 37
16098.263 28
16098.866 31
16099.469 22
16100.072 16
16100.674 19
16101.277 12
16101.880 24
16102.483 25
16103.086 31
16103.689 29
16104.291 27
16104.894 20
16105.497 21
16106.100 24
16106.703 24
16107.306 24
16107.909 15
16108.512 15
16109.115 16
16109.718 17
16110.321 7
16110.923 4
16111.526 15
16112.129 17
16112.732 15
16113.336 14
16113.939 13
16114.542 22
16115.145 12
16115.748 17
16116.351 14
16116.954 11
16117.557 20
16118.160 10
16118.763 14
16119.366 10
16119.969 5
16120.573 8
16121.176 8
16121.779 11
16122.382 12
16122.985 10
16123.589 15
16124.192 15
16124.795 18
16125.398 11
16126.001 11
16126.605 10
16127.208 10
16127.811 13
16128.415 8
16129.018 1
16129.621 4
16130.225 8
16130.828 16
16131.431 9
16132.035 11
16132.638 8
16133.241 7
16133.845 3
16134.448 5
16135.052 2
16135.655 5
16136.259 12
16136.862 15
16137.465 6
16138.069 9
16138.672 16
16139.276 6
16139.879 7
16140.483 9
16141.087 7
16141.690 7
16142.294 8
16142.897 5
16143.501 8
16144.104 8
16144.708 6
16145.312 18
16145.915 10
16146.519 7
16147.123 4
16147.726 3
16148.330 2
16148.934 8
16149.537 6
16150.141 7
16150.745 13
16151.348 16
16151.952 9
16152.556 5
16153.160 5
16153.763 8
16154.367 9
16154.971 17
16155.575 16
16156.179 8
16156.783 8
16157.386 8
16157.990 7
16158.594 9
16159.198 10
16159.802 8
16160.406 12
16161.010 13
16161.614 8
16162.218 8
16162.821 11
16163.425 6
16164.029 3
16164.633 2
16165.237 11
16165.841 5
16166.445 2
16167.049 7
16167.653 8
16168.257 12
16168.862 8
16169.466 13
16170.070 10
16170.674 4
16171.278 9
16171.882 12
16172.486 6
16173.090 2
16173.694 5
16174.299 5
16174.903 3
16175.507 1
16176.111 0
16176.715 3
16177.320 6
16177.924 3
16178.528 5
16179.132 5
16179.736 4
16180.341 7
16180.945 7
16181.549 6
16182.154 8
16182.758 6
16183.362 1
16183.967 2
16184.571 4
16185.175 4
16185.780 4
16186.384 4
16186.989 2
16187.593 8
16188.197 4
16188.802 1
16189.406 0
16190.011 2
16190.615 2
16191.220 2
16191.824 2
16192.429 5
16193.033 5
16193.638 5
16194.242 4
16194.847 4
16195.451 8
16196.056 6
16196.660 9
16197.265 8
16197.870 5
16198.474 4
16199.079 12
16199.683 8
16200.288 6
16200.893 3
16201.497 8
16202.102 2
16202.707 7
16203.312 4
16203.916 2
16204.521 4
16205.126 3
16205.730 10
16206.335 8
16206.940 6
16207.545 2
16208.150 5
16208.754 1
16209.359 6
16209.964 7
16210.569 6
16211.174 2
16211.779 3
16212.383 7
16212.988 3
16213.593 11
16214.198 13
16214.803 11
16215.408 10
16216.013 6
16216.618 3
16217.223 3
16217.828 8
16218.433 6
16219.038 11
16219.643 6
16220.248 4
16220.853 2
16221.458 5
16222.063 2
16222.668 5
16223.273 5
16223.878 3
16224.483 6
16225.088 1
16225.693 5
16226.299 7
16226.904 11
16227.509 7
16228.114 9
16228.719 12
16229.324 2
16229.930 4
16230.535 1
16231.140 10
16231.745 6
16232.351 4
16232.956 4
16233.561 8
16234.166 5
16234.772 7
16235.377 3
16235.982 7
16236.588 7
16237.193 9
16237.798 8
16238.404 12
16239.009 24
16239.614 12
16240.220 9
16240.825 7
16241.431 2
16242.036 4
16242.641 3
16243.247 0
16243.852 4
16244.458 10
16245.063 9
16245.669 3
16246.274 2
16246.880 4
16247.485 4
16248.091 5
16248.696 6
16249.302 2
16249.908 6
16250.513 18
16251.119 14
16251.724 8
16252.330 9
16252.936 5
16253.541 4
16254.147 0
16254.753 6
16255.358 5
16255.964 9
16256.570 7
16257.175 4
16257.781 4
16258.387 3
16258.992 6
16259.598 15
16260.204 10
16260.810 6
16261.416 6
16262.021 6
16262.627 5
16263.233 2
16263.839 5
16264.445 6
16265.051 7
16265.656 3
16266.262 1
16266.868 7
16267.474 5
16268.080 2
16268.686 10
16269.292 4
16269.898 7
16270.504 6
16271.110 4
16271.716 2
16272.322 3
16272.928 0
16273.534 6
16274.140 4
16274.746 5
16275.352 4
16275.958 10
16276.564 4
16277.170 7
16277.776 5
16278.382 4
16278.988 6
16279.594 3
16280.201 14
16280.807 9
16281.413 12
16282.019 12
16282.625 6
16283.231 6
16283.838 4
16284.444 5
16285.050 8
16285.656 12
16286.263 10
16286.869 5
16287.475 4
16288.081 9
16288.688 10
16289.294 7
16289.900 5
16290.507 3
16291.113 7
16291.719 5
16292.326 6
16292.932 3
16293.538 5
16294.145 5
16294.751 3
16295.358 8
16295.964 5
16296.571 1
16297.177 3
16297.783 3
16298.390 4
16298.996 4
16299.603 4
16300.209 4
16300.816 0
16301.423 9
16302.029 9
16302.636 11
16303.242 20
16303.849 19
16304.455 17
16305.062 8
16305.669 4
16306.275 11
16306.882 3
16307.488 2
16308.095 8
16308.702 9
16309.308 7
16309.915 2
16310.522 2
16311.129 2
16311.735 5
16312.342 10
16312.949 6
16313.556 3
16314.162 6
16314.769 16
16315.376 19
16315.983 12
16316.590 19
16317.196 26
16317.803 15
16318.410 12
16319.017 14
16319.624 4
16320.231 2
16320.838 4
16321.444 3
16322.051 1
16322.658 2
16323.265 3
16323.872 0
16324.479 0
16325.086 5
16325.693 1
16326.300 4
16326.907 2
16327.514 4
16328.121 5
16328.728 8
16329.335 5
16329.942 10
16330.549 10
16331.156 2
16331.764 4
16332.371 10
16332.978 11
16333.585 10
16334.192 13
16334.799 15
16335.406 14
16336.014 1
16336.621 3
16337.228 7
16337.835 2
16338.442 4
16339.050 3
16339.657 4
16340.264 3
16340.871 3
16341.479 2
16342.086 1
16342.693 2
16343.301 6
16343.908 3
16344.515 1
16345.123 2
16345.730 1
16346.337 4
16346.945 7
16347.552 7
16348.160 2
16348.767 3
16349.374 3
16349.982 1
16350.589 2
16351.197 7
16351.804 2
16352.412 2
16353.019 1
16353.627 2
16354.234 1
16354.842 8
16355.449 9
16356.057 4
16356.664 12
16357.272 12
16357.880 7
16358.487 5
16359.095 0
16359.702 6
16360.310 13
16360.918 11
16361.525 4
16362.133 3
16362.741 0
16363.348 2
16363.956 0
16364.564 1
16365.171 0
16365.779 0
16366.387 3
16366.995 3
16367.602 2
16368.210 7
16368.818 3
16369.426 1
16370.034 1
16370.641 3
16371.249 3
16371.857 5
16372.465 2
16373.073 8
16373.681 6
16374.289 4
16374.896 4
16375.504 14
16376.112 19
16376.720 12
16377.328 4
16377.936 3
16378.544 10
16379.152 10
16379.760 8
16380.368 6
16380.976 5
16381.584 5
16382.192 3
16382.800 7
16383.408 4
16384.016 3
16384.624 3
16385.233 9
16385.841 4
16386.449 4
16387.057 2
16387.665 11
16388.273 9
16388.881 9
16389.489 6
16390.098 4
16390.706 6
16391.314 3
16391.922 1
16392.531 6
16393.139 3
16393.747 1
16394.355 2
16394.964 7
16395.572 5
16396.180 4
16396.788 6
16397.397 6
16398.005 4
16398.613 1
16399.222 2
16399.830 2
16400.439 1
16401.047 1
16401.655 3
16402.264 6
16402.872 12
16403.481 11
16404.089 4
16404.697 3
16405.306 2
16405.914 2
16406.523 1
16407.131 6
16407.740 8
16408.348 3
16408.957 3
16409.566 2
16410.174 2
16410.783 1
16411.391 1
16412.000 3
16412.608 6
16413.217 2
16413.826 4
16414.434 9
16415.043 3
16415.652 2
16416.260 2
16416.869 0
16417.478 5
16418.086 4
16418.695 5
16419.304 3
16419.913 2
16420.521 1
16421.130 3
16421.739 7
16422.348 11
16422.956 3
16423.565 0
16424.174 2
16424.783 1
16425.392 8
16426.001 3
16426.609 1
16427.218 1
16427.827 2
16428.436 4
16429.045 5
16429.654 2
16430.263 1
16430.872 1
16431.481 1
16432.090 1
16432.699 1
16433.308 4
16433.917 7
16434.526 13
16435.135 11
16435.744 6
16436.353 7
16436.962 5
16437.571 9
16438.180 7
16438.789 6
16439.398 2
16440.007 5
16440.616 6
16441.225 4
16441.835 3
16442.444 1
16443.053 1
16443.662 13
16444.271 8
16444.880 2
16445.490 5
16446.099 7
16446.708 5
16447.317 1
16447.927 0
16448.536 2
16449.145 4
16449.754 6
16450.364 5
16450.973 13
16451.582 10
16452.192 5
16452.801 2
16453.410 4
16454.020 4
16454.629 6
16455.239 4
16455.848 4
16456.457 2
16457.067 4
16457.676 4
16458.286 0
16458.895 5
16459.505 10
16460.114 11
16460.724 15
16461.333 10
16461.943 10
16462.552 9
16463.162 8
16463.771 6
16464.381 10
16464.990 8
16465.600 7
16466.210 5
16466.819 7
16467.429 5
16468.038 7
16468.648 1
16469.258 0
16469.867 1
16470.477 2
16471.087 3
16471.697 3
16472.306 0
16472.916 2
16473.526 4
16474.135 2
16474.745 2
16475.355 8
16475.965 1
16476.575 3
16477.184 0
16477.794 3
16478.404 1
16479.014 4
16479.624 11
16480.233 5
16480.843 1
16481.453 1
16482.063 2
16482.673 6
16483.283 4
16483.893 2
16484.503 1
16485.113 1
16485.723 1
16486.333 6
16486.943 6
16487.553 3
16488.163 4
16488.773 5
16489.383 3
16489.993 1
16490.603 5
16491.213 2
16491.823 2
16492.433 3
16493.043 8
16493.653 5
16494.263 4
16494.873 5
16495.484 1
16496.094 5
16496.704 4
16497.314 5
16497.924 1
16498.534 1
16499.145 3
16499.755 6
16500.365 6
16500.975 7
16501.586 2
16502.196 0
16502.806 6
16503.416 3
16504.027 4
16504.637 4
16505.247 4
16505.858 4
16506.468 6
16507.078 9
16507.689 5
16508.299 3
16508.909 1
16509.520 1
16510.130 8
16510.741 6
16511.351 1
16511.962 2
16512.572 4
16513.183 5
16513.793 2
16514.403 1
16515.014 3
16515.625 8
16516.235 3
16516.846 1
16517.456 1
16518.067 4
16518.677 2
16519.288 3
16519.898 4
16520.509 3
16521.120 3
16521.730 3
16522.341 9
16522.952 6
16523.562 2
16524.173 1
16524.784 0
16525.394 1
16526.005 0
16526.616 0
16527.226 3
16527.837 5
16528.448 3
16529.059 2
16529.669 1
16530.280 0
16530.891 0
16531.502 0
16532.113 1
16532.723 0
16533.334 1
16533.945 3
16534.556 1
16535.167 2
16535.778 5
16536.389 1
16537.000 1
16537.610 1
16538.221 0
16538.832 5
16539.443 3
16540.054 0
16540.665 4
16541.276 3
16541.887 0
16542.498 3
16543.109 2
16543.720 5
16544.331 3
16544.942 1
16545.553 8
16546.165 5
16546.776 2
16547.387 0
16547.998 3
16548.609 1
16549.220 5
16549.831 3
16550.442 4
16551.054 2
16551.665 3
16552.276 6
16552.887 3
16553.498 4
16554.110 6
16554.721 2
16555.332 3
16555.943 2
16556.555 3
16557.166 2
16557.777 1
16558.388 0
16559.000 2
16559.611 1
16560.222 1
16560.834 1
16561.445 0
16562.057 2
16562.668 4
16563.279 5
16563.891 5
16564.502 4
16565.114 2
16565.725 4
16566.336 6
16566.948 3
16567.559 5
16568.171 4
16568.782 6
16569.394 7
16570.005 2
16570.617 6
16571.228 6
16571.840 12
16572.452 14
16573.063 9
16573.675 9
16574.286 6
16574.898 6
16575.510 5
16576.121 4
16576.733 5
16577.344 1
16577.956 3
16578.568 4
16579.179 4
16579.791 2
16580.403 6
16581.015 0
16581.626 1
16582.238 3
16582.850 1
16583.462 1
16584.073 2
16584.685 4
16585.297 1
16585.909 3
16586.521 2
16587.132 1
16587.744 4
16588.356 5
16588.968 2
16589.580 3
16590.192 3
16590.804 1
16591.416 1
16592.028 1
16592.639 1
16593.251 2
16593.863 2
16594.475 1
16595.087 4
16595.699 3
16596.311 1
16596.923 4
16597.535 5
16598.147 5
16598.759 3
16599.372 4
16599.984 2
16600.596 8
16601.208 4
16601.820 6
16602.432 4
16603.044 1
16603.656 0
16604.268 4
16604.881 2
16605.493 2
16606.105 0
16606.717 6
16607.329 7
16607.942 12
16608.554 5
16609.166 1
16609.778 3
16610.391 4
16611.003 1
16611.615 3
16612.227 4
16612.840 6
16613.452 1
16614.064 1
16614.677 3
16615.289 2
16615.901 1
16616.514 2
16617.126 0
16617.739 9
16618.351 17
16618.963 15
16619.576 16
16620.188 9
16620.801 4
16621.413 3
16622.026 1
16622.638 1
16623.251 1
16623.863 1
16624.476 0
16625.088 2
16625.701 2
16626.313 0
16626.926 3
16627.539 1
16628.151 1
16628.764 4
16629.376 7
16629.989 1
16630.602 3
16631.214 2
16631.827 2
16632.440 2
16633.052 1
16633.665 2
16634.278 5
16634.890 1
16635.503 0
16636.116 5
16636.729 3
16637.341 2
16637.954 2
16638.567 7
16639.180 2
16639.793 11
16640.405 8
16641.018 2
16641.631 3
16642.244 4
16642.857 2
16643.470 2
16644.083 4
16644.695 2
16645.308 3
16645.921 4
16646.534 0
16647.147 5
16647.760 2
16648.373 1
16648.986 1
16649.599 1
16650.212 3
16650.825 2
16651.438 1
16652.051 3
16652.664 3
16653.277 2
16653.890 9
16654.503 9
16655.116 4
16655.729 3
16656.343 4
16656.956 1
16657.569 2
16658.182 1
16658.795 0
16659.408 0
16660.022 1
16660.635 2
16661.248 4
16661.861 1
16662.474 3
16663.088 0
16663.701 3
16664.314 9
16664.927 6
16665.541 2
16666.154 1
16666.767 2
16667.381 4
16667.994 2
16668.607 2
16669.221 2
16669.834 4
16670.447 2
16671.061 4
16671.674 2
16672.287 3
16672.901 1
16673.514 0
16674.128 4
16674.741 6
16675.355 4
16675.968 1
16676.582 2
16677.195 5
16677.809 3
16678.422 3
16679.036 9
16679.649 8
16680.263 5
16680.876 3
16681.490 1
16682.104 3
16682.717 1
16683.331 1
16683.944 2
16684.558 2
16685.172 0
16685.785 3
16686.399 2
16687.013 2
16687.626 0
16688.240 2
16688.854 1
16689.467 0
16690.081 3
16690.695 2
16691.309 4
16691.922 7
16692.536 3
16693.150 1
16693.764 1
16694.378 0
16694.991 0
16695.605 2
16696.219 4
16696.833 2
16697.447 1
16698.061 2
16698.675 3
16699.289 2
16699.902 3
16700.516 6
16701.130 4
16701.744 1
16702.358 1
16702.972 2
16703.586 2
16704.200 2
16704.814 4
16705.428 8
16706.042 7
16706.656 10
16707.270 4
16707.884 1
16708.498 2
16709.113 0
16709.727 2
16710.341 7
16710.955 2
16711.569 7
16712.183 8
16712.797 3
16713.411 1
16714.026 5
16714.640 7
16715.254 1
16715.868 4
16716.482 6
16717.097 1
16717.711 1
16718.325 3
16718.939 3
16719.554 1
16720.168 3
16720.782 8
16721.397 6
16722.011 4
16722.625 1
16723.240 2
16723.854 2
16724.468 1
16725.083 4
16725.697 4
16726.311 10
16726.926 5
16727.540 3
16728.155 2
16728.769 0
16729.384 0
16729.998 0
16730.613 0
16731.227 4
16731.842 1
16732.456 8
16733.071 5
16733.685 1
16734.300 1
16734.914 5
16735.529 6
16736.143 1
16736.758 1
16737.373 2
16737.987 0
16738.602 2
16739.216 0
16739.831 2
16740.446 3
16741.060 6
16741.675 5
16742.290 15
16742.905 11
16743.519 9
16744.134 8
16744.749 5
16745.364 8
16745.978 9
16746.593 4
16747.208 3
16747.823 0
16748.437 5
16749.052 4
16749.667 2
16750.282 9
16750.897 14
16751.512 5
16752.127 7
16752.741 3
16753.356 4
16753.971 1
16754.586 2
16755.201 2
16755.816 1
16756.431 6
16757.046 7
16757.661 3
16758.276 3
16758.891 0
16759.506 2
16760.121 3
16760.736 4
16761.351 0
16761.966 3
16762.581 3
16763.196 0
16763.811 5
16764.426 3
16765.042 2
16765.657 0
16766.272 2
16766.887 0
16767.502 0
16768.117 4
16768.732 6
16769.348 7
16769.963 6
16770.578 7
16771.193 6
16771.808 7
16772.424 5
16773.039 2
16773.654 4
16774.270 6
16774.885 2
16775.500 2
16776.115 4
16776.731 8
16777.346 1
16777.961 3
16778.577 10
16779.192 5
16779.808 11
16780.423 9
16781.038 7
16781.654 2
16782.269 3
16782.885 5
16783.500 2
16784.116 1
16784.731 3
16785.347 9
16785.962 9
16786.578 4
16787.193 5
16787.809 4
16788.424 4
16789.040 7
16789.655 7
16790.271 7
16790.886 7
16791.502 9
16792.118 13
16792.733 12
16793.349 6
16793.965 4
16794.580 7
16795.196 3
16795.812 5
16796.427 1
16797.043 3
16797.659 6
16798.274 1
16798.890 13
16799.506 15
16800.122 5
16800.737 5
16801.353 2
16801.969 5
16802.585 3
16803.201 3
16803.816 6
16804.432 4
16805.048 11
16805.664 10
16806.280 6
16806.896 4
16807.512 9
16808.128 13
16808.743 5
16809.359 7
16809.975 1
16810.591 4
16811.207 1
16811.823 4
16812.439 2
16813.055 2
16813.671 3
16814.287 4
16814.903 5
16815.519 8
16816.135 7
16816.751 7
16817.367 1
16817.984 2
16818.600 3
16819.216 3
16819.832 4
16820.448 4
16821.064 2
16821.680 0
16822.296 2
16822.913 1
16823.529 0
16824.145 1
16824.761 7
16825.377 9
16825.994 4
16826.610 4
16827.226 4
16827.842 4
16828.459 3
16829.075 6
16829.691 4
16830.308 13
16830.924 5
16831.540 5
16832.157 6
16832.773 8
16833.389 3
16834.006 6
16834.622 3
16835.238 12
16835.855 8
16836.471 6
16837.088 10
16837.704 13
16838.321 13
16838.937 14
16839.554 10
16840.170 3
16840.787 7
16841.403 4
16842.020 7
16842.636 8
16843.253 1
16843.869 9
16844.486 9
16845.102 6
16845.719 14
16846.336 11
16846.952 10
16847.569 7
16848.186 10
16848.802 10
16849.419 10
16850.036 12
16850.652 12
16851.269 16
16851.886 14
16852.502 10
16853.119 10
16853.736 8
16854.353 6
16854.969 12
16855.586 13
16856.203 11
16856.820 14
16857.436 9
16858.053 6
16858.670 6
16859.287 5
16859.904 11
16860.521 19
16861.138 19
16861.754 5
16862.371 9
16862.988 11
16863.605 11
16864.222 8
16864.839 20
16865.456 17
16866.073 13
16866.690 9
16867.307 18
16867.924 23
16868.541 21
16869.158 21
16869.775 22
16870.392 17
16871.009 20
16871.626 23
16872.243 33
16872.860 37
16873.477 27
16874.095 27
16874.712 19
16875.329 28
16875.946 31
16876.563 19
16877.180 21
16877.797 39
16878.415 58
16879.032 41
16879.649 31
16880.266 40
16880.884 41
16881.501 31
16882.118 35
16882.735 31
16883.353 24
16883.970 27
16884.587 47
16885.205 47
16885.822 47
16886.439 32
16887.057 25
16887.674 27
16888.291 39
16888.909 51
16889.526 59
16890.143 42
16890.761 36
16891.378 39
16891.996 43
16892.613 45
16893.231 35
16893.848 46
16894.466 62
16895.083 67
16895.701 67
16896.318 84
16896.936 79
16897.553 88
16898.171 73
16898.788 67
16899.406 76
16900.024 83
16900.641 91
16901.259 79
16901.876 68
16902.494 78
16903.112 93
16903.729 91
16904.347 82
16904.965 88
16905.582 85
16906.200 73
16906.818 78
16907.435 103
16908.053 101
16908.671 113
16909.289 99
16909.907 92
16910.524 103
16911.142 117
16911.760 110
16912.378 126
16912.996 127
16913.613 133
16914.231 138
16914.849 164
16915.467 159
16916.085 141
16916.703 166
16917.321 178
16917.939 189
16918.556 177
16919.174 164
16919.792 214
16920.410 228
16921.028 257
16921.646 280
16922.264 258
16922.882 282
16923.500 293
16924.118 301
16924.736 322
16925.354 332
16925.972 362
16926.591 369
16927.209 407
16927.827 438
16928.445 408
16929.063 444
16929.681 515
16930.299 554
16930.917 551
16931.536 594
16932.154 661
16932.772 696
16933.390 746
16934.008 758
16934.627 855
16935.245 924
16935.863 1010
16936.481 1067
16937.100 1110
16937.718 1149
16938.336 1205
16938.954 1306
16939.573 1427
16940.191 1535
16940.809 1645
16941.428 1799
16942.046 1884
16942.664 1946
16943.283 2121
16943.901 2281
16944.520 2490
16945.138 2662
16945.756 2785
16946.375 2991
16946.993 3163
16947.612 3330
16948.230 3527
16948.849 3713
16949.467 3825
16950.086 3944
16950.704 4022
16951.323 3988
16951.941 3946
16952.560 3910
16953.178 3841
16953.797 3813
16954.416 3702
16955.034 3675
16955.653 3576
16956.271 3476
16956.890 3255
16957.509 3135
16958.127 2902
16958.746 2676
16959.365 2429
16959.983 2215
16960.602 2032
16961.221 1887
16961.839 1777
16962.458 1600
16963.077 1492
16963.696 1369
16964.314 1220
16964.933 1077
16965.552 941
16966.171 829
16966.790 738
16967.408 745
16968.027 709
16968.646 608
16969.265 549
16969.884 498
16970.503 454
16971.122 440
16971.741 416
16972.359 393
16972.978 368
16973.597 305
16974.216 276
16974.835 251
16975.454 249
16976.073 248
16976.692 229
16977.311 213
16977.930 193
16978.549 209
16979.168 205
16979.787 193
16980.406 183
16981.025 169
16981.644 151
16982.264 151
16982.883 136
16983.502 118
16984.121 141
16984.740 135
16985.359 135
16985.978 121
16986.598 124
16987.217 114
16987.836 109
16988.455 77
16989.074 77
16989.694 93
16990.313 85
16990.932 66
16991.551 77
16992.171 74
16992.790 65
16993.409 61
16994.028 71
16994.648 64
16995.267 77
16995.886 64
16996.506 82
16997.125 80
16997.745 71
16998.364 56
16998.983 51
16999.603 42
17000.222 47
17000.842 47
17001.461 67
17002.080 82
17002.700 80
17003.319 69
17003.939 41
17004.558 40
17005.178 32
17005.797 27
17006.417 29
17007.037 30
17007.656 33
17008.276 28
17008.895 19
17009.515 37
17010.134 32
17010.754 45
17011.374 56
17011.993 43
17012.613 42
17013.233 39
17013.852 30
17014.472 25
17015.092 24
17015.711 30
17016.331 22
17016.951 27
17017.570 28
17018.190 28
17018.810 19
17019.430 26
17020.050 24
17020.669 25
17021.289 12
17021.909 16
17022.529 17
17023.149 26
17023.768 34
17024.388 22
17025.008 22
17025.628 25
17026.248 28
17026.868 24
17027.488 36
17028.108 32
17028.728 27
17029.348 12
17029.968 22
17030.588 27
17031.208 26
17031.828 21
17032.448 20
17033.068 19
17033.688 15
17034.308 19
17034.928 22
17035.548 17
17036.168 23
17036.788 31
17037.408 26
17038.028 17
17038.648 20
17039.268 25
17039.889 31
17040.509 24
17041.129 20
17041.749 20
17042.369 30
17042.989 22
17043.610 21
17044.230 17
17044.850 23
17045.470 28
17046.091 27
17046.711 25
17047.331 25
17047.951 19
17048.572 29
17049.192 20
17049.812 18
17050.433 11
17051.053 12
17051.673 22
17052.294 20
17052.914 17
17053.535 16
17054.155 11
17054.775 16
17055.396 16
17056.016 11
17056.637 25
17057.257 28
17057.878 27
17058.498 24
17059.119 26
17059.739 32
17060.360 25
17060.980 23
17061.601 22
17062.221 17
17062.842 11
17063.462 23
17064.083 22
17064.704 21
17065.324 13
17065.945 5
17066.565 6
17067.186 5
17067.807 13
17068.427 9
17069.048 5
17069.669 14
17070.289 20
17070.910 13
17071.531 15
17072.152 20
17072.772 26
17073.393 20
17074.014 14
17074.635 9
17075.255 8
17075.876 16
17076.497 19
17077.118 9
17077.739 9
17078.360 14
17078.980 31
17079.601 22
17080.222 18
17080.843 12
17081.464 13
17082.085 22
17082.706 19
17083.327 13
17083.948 14
17084.569 15
17085.190 16
17085.811 9
17086.432 14
17087.053 14
17087.674 11
17088.295 7
17088.916 21
17089.537 22
17090.158 10
17090.779 25
17091.400 13
17092.021 12
17092.642 17
17093.263 15
17093.884 16
17094.505 20
17095.127 10
17095.748 14
17096.369 15
17096.990 13
17097.611 9
17098.232 16
17098.854 14
17099.475 4
17100.096 11
17100.717 18
17101.339 14
17101.960 19
17102.581 20
17103.203 20
17103.824 13
17104.445 12
17105.067 10
17105.688 18
17106.309 24
17106.931 13
17107.552 18
17108.173 15
17108.795 12
17109.416 18
17110.038 9
17110.659 7
17111.280 8
17111.902 11
17112.523 15
17113.145 21
17113.766 20
17114.388 20
17115.009 20
17115.631 19
17116.252 19
17116.874 12
17117.495 21
17118.117 37
17118.739 35
17119.360 37
17119.982 29
17120.603 30
17121.225 36
17121.847 21
17122.468 28
17123.090 28
17123.712 23
17124.333 15
17124.955 26
17125.577 31
17126.198 31
17126.820 39
17127.442 38
17128.064 43
17128.685 51
17129.307 51
17129.929 38
17130.551 34
17131.173 33
17131.794 22
17132.416 28
17133.038 38
17133.660 36
17134.282 36
17134.904 23
17135.526 25
17136.147 27
17136.769 32
17137.391 35
17138.013 25
17138.635 31
17139.257 37
17139.879 39
17140.501 59
17141.123 52
17141.745 43
17142.367 43
17142.989 51
17143.611 39
17144.233 32
17144.855 40
17145.477 40
17146.099 50
17146.721 55
17147.343 59
17147.966 62
17148.588 54
17149.210 70
17149.832 60
17150.454 64
17151.076 69
17151.699 58
17152.321 50
17152.943 49
17153.565 49
17154.187 52
17154.810 72
17155.432 70
17156.054 62
17156.676 83
17157.299 98
17157.921 100
17158.543 76
17159.166 88
17159.788 78
17160.410 66
17161.033 58
17161.655 51
17162.277 51
17162.900 64
17163.522 78
17164.144 66
17164.767 67
17165.389 75
17166.012 67
17166.634 55
17167.257 47
17167.879 38
17168.502 38
17169.124 44
17169.747 48
17170.369 41
17170.992 42
17171.614 36
17172.237 37
17172.859 49
17173.482 54
17174.104 35
17174.727 34
17175.350 36
17175.972 36
17176.595 28
17177.218 23
17177.840 19
17178.463 14
17179.086 14
17179.708 16
17180.331 17
17180.954 14
17181.576 12
17182.199 22
17182.822 24
17183.445 22
17184.067 19
17184.690 16
17185.313 19
17185.936 14
17186.559 11
17187.181 11
17187.804 16
17188.427 13
17189.050 9
17189.673 6
17190.296 9
17190.919 8
17191.541 15
17192.164 13
17192.787 16
17193.410 6
17194.033 7
17194.656 8
17195.279 13
17195.902 10
17196.525 10
17197.148 7
17197.771 5
17198.394 5
17199.017 6
17199.640 4
17200.263 6
17200.886 8
17201.509 6
17202.132 5
17202.756 6
17203.379 12
17204.002 9
17204.625 7
17205.248 7
17205.871 7
17206.494 10
17207.118 7
17207.741 16
17208.364 9
17208.987 7
17209.610 4
17210.234 5
17210.857 3
17211.480 4
17212.104 4
17212.727 0
17213.350 4
17213.973 6
17214.597 4
17215.220 2
17215.843 3
17216.467 3
17217.090 13
17217.714 9
17218.337 5
17218.960 9
17219.584 12
17220.207 7
17220.831 5
17221.454 7
17222.077 10
17222.701 3
17223.324 3
17223.948 2
17224.571 4
17225.195 4
17225.818 3
17226.442 12
17227.066 7
17227.689 6
17228.313 3
17228.936 7
17229.560 10
17230.183 5
17230.807 3
17231.431 2
17232.054 2
17232.678 5
17233.302 9
17233.925 6
17234.549 3
17235.173 0
17235.796 9
17236.420 10
17237.044 6
17237.668 8
17238.291 4
17238.915 5
17239.539 1
17240.163 4
17240.786 12
17241.410 4
17242.034 2
17242.658 7
17243.282 8
17243.906 15
17244.529 7
17245.153 2
17245.777 3
17246.401 4
17247.025 8
17247.649 15
17248.273 12
17248.897 10
17249.521 1
17250.145 5
17250.769 2
17251.393 5
17252.017 11
17252.641 12
17253.265 19
17253.889 12
17254.513 15
17255.137 6
17255.761 11
17256.385 13
17257.009 7
17257.633 11
17258.257 13
17258.881 5
17259.505 11
17260.130 9
17260.754 4
17261.378 2
17262.002 1
17262.626 5
17263.251 7
17263.875 10
17264.499 3
17265.123 0
17265.747 3
17266.372 7
17266.996 4
17267.620 4
17268.245 4
17268.869 5
17269.493 3
17270.117 5
17270.742 10
17271.366 2
17271.991 8
17272.615 3
17273.239 3
17273.864 1
17274.488 1
17275.113 1
17275.737 2
17276.361 2
17276.986 5
17277.610 4
17278.235 10
17278.859 10
17279.484 6
17280.108 2
17280.733 6
17281.357 5
17281.982 2
17282.606 2
17283.231 0
17283.856 5
17284.480 5
17285.105 8
17285.729 11
17286.354 3
17286.979 12
17287.603 10
17288.228 1
17288.853 5
17289.477 3
17290.102 4
17290.727 3
17291.351 4
17291.976 6
17292.601 6
17293.226 4
17293.850 6
17294.475 8
17295.100 14
17295.725 6
17296.349 1
17296.974 6
17297.599 4
17298.224 1
17298.849 2
17299.474 5
17300.098 5
17300.723 1
17301.348 0
17301.973 4
17302.598 4
17303.223 4
17303.848 4
17304.473 1
17305.098 0
17305.723 6
17306.348 4
17306.973 4
17307.598 4
17308.223 0
17308.848 2
17309.473 3
17310.098 1
17310.723 1
17311.348 0
17311.973 4
17312.598 3
17313.223 2
17313.848 1
17314.474 5
17315.099 6
17315.724 4
17316.349 0
17316.974 0
17317.599 1
17318.225 2
17318.850 5
17319.475 3
17320.100 5
17320.725 7
17321.351 6
17321.976 4
17322.601 3
17323.227 1
17323.852 10
17324.477 10
17325.102 4
17325.728 0
17326.353 0
17326.978 2
17327.604 2
17328.229 2
17328.855 3
17329.480 2
17330.105 2
17330.731 4
17331.356 7
17331.982 8
17332.607 5
17333.233 2
17333.858 7
17334.484 5
17335.109 7
17335.735 1
17336.360 12
17336.986 14
17337.611 8
17338.237 8
17338.862 5
17339.488 7
17340.114 4
17340.739 8
17341.365 7
17341.990 9
17342.616 9
17343.242 15
17343.867 7
17344.493 1
17345.119 4
17345.744 1
17346.370 2
17346.996 2
17347.622 6
17348.247 7
17348.873 4
17349.499 7
17350.125 3
17350.750 2
17351.376 6
17352.002 7
17352.628 11
17353.254 12
17353.879 5
17354.505 4
17355.131 5
17355.757 8
17356.383 7
17357.009 4
17357.635 8
17358.261 11
17358.887 9
17359.513 4
17360.138 18
17360.764 11
17361.390 10
17362.016 8
17362.642 3
17363.268 8
17363.894 1
17364.520 3
17365.147 10
17365.773 15
17366.399 2
17367.025 1
17367.651 4
17368.277 16
17368.903 8
17369.529 6
17370.155 7
17370.781 10
17371.408 4
17372.034 6
17372.660 4
17373.286 3
17373.912 7
17374.539 7
17375.165 4
17375.791 3
17376.417 7
17377.044 5
17377.670 7
17378.296 11
17378.922 10
17379.549 5
17380.175 8
17380.801 4
17381.428 6
17382.054 4
17382.680 6
17383.307 5
17383.933 5
17384.560 4
17385.186 3
17385.812 6
17386.439 2
17387.065 6
17387.692 7
17388.318 7
17388.945 5
17389.571 2
17390.198 2
17390.824 3
17391.451 4
17392.077 5
17392.704 4
17393.330 7
17393.957 7
17394.583 4
17395.210 3
17395.837 1
17396.463 7
17397.090 6
17397.716 8
17398.343 4
17398.970 4
17399.596 2
17400.223 5
17400.850 3
17401.476 2
17402.103 1
17402.730 1
17403.357 3
17403.983 0
17404.610 12
17405.237 8
17405.864 4
17406.490 6
17407.117 5
17407.744 1
17408.371 2
17408.998 2
17409.625 4
17410.251 12
17410.878 7
17411.505 3
17412.132 3
17412.759 4
17413.386 10
17414.013 12
17414.640 7
17415.267 10
17415.894 11
17416.521 6
17417.148 10
17417.775 11
17418.402 15
17419.029 9
17419.656 3
17420.283 2
17420.910 1
17421.537 3
17422.164 8
17422.791 9
17423.418 5
17424.045 4
17424.672 9
17425.299 2
17425.927 3
17426.554 4
17427.181 6
17427.808 0
17428.435 1
17429.062 4
17429.690 2
17430.317 0
17430.944 5
17431.571 4
17432.199 2
17432.826 7
17433.453 0
17434.080 0
17434.708 1
17435.335 1
17435.962 6
17436.590 6
17437.217 3
17437.844 0
17438.472 5
17439.099 1
17439.727 0
17440.354 0
17440.981 0
17441.609 3
17442.236 3
17442.864 3
17443.491 3
17444.119 4
17444.746 5
17445.374 7
17446.001 8
17446.629 6
17447.256 0
17447.884 3
17448.511 3
17449.139 2
17449.766 2
17450.394 2
17451.021 2
17451.649 2
17452.277 3
17452.904 2
17453.532 2
17454.160 0
17454.787 0
17455.415 0
17456.043 0
17456.670 2
17457.298 2
17457.926 14
17458.554 14
17459.181 13
17459.809 9
17460.437 11
17461.065 11
17461.692 9
17462.320 4
17462.948 1
17463.576 3
17464.204 3
17464.831 2
17465.459 6
17466.087 2
17466.715 5
17467.343 5
17467.971 0
17468.599 6
17469.227 3
17469.855 4
17470.483 4
17471.110 0
17471.738 2
17472.366 8
17472.994 5
17473.622 4
17474.250 5
17474.878 5
17475.506 4
17476.135 4
17476.763 7
17477.391 6
17478.019 5
17478.647 13
17479.275 7
17479.903 0
17480.531 1
17481.159 2
17481.787 5
17482.416 0
17483.044 1
17483.672 3
17484.300 10
17484.928 4
17485.557 3
17486.185 1
17486.813 4
17487.441 5
17488.070 1
17488.698 3
17489.326 3
17489.954 3
17490.583 4
17491.211 6
17491.839 5
17492.468 4
17493.096 4
17493.724 2
17494.353 2
17494.981 7
17495.610 14
17496.238 8
17496.866 1
17497.495 2
17498.123 4
17498.752 6
17499.380 5
17500.009 2
17500.637 1
17501.266 2
17501.894 4
17502.523 2
17503.151 5
17503.780 1
17504.408 2
17505.037 7
17505.665 4
17506.294 2
17506.923 0
17507.551 0
17508.180 0
17508.808 0
17509.437 3
17510.066 1
17510.694 0
17511.323 0
17511.952 2
17512.580 2
17513.209 1
17513.838 2
17514.467 1
17515.095 1
17515.724 1
17516.353 1
17516.982 5
17517.611 3
17518.239 6
17518.868 4
17519.497 2
17520.126 1
17520.755 1
17521.383 2
17522.012 2
17522.641 4
17523.270 4
17523.899 4
17524.528 5
17525.157 1
17525.786 2
17526.415 1
17527.044 8
17527.673 6
17528.302 9
17528.931 4
17529.560 2
17530.189 2
17530.818 3
17531.447 5
17532.076 5
17532.705 1
17533.334 1
17533.963 1
17534.592 1
17535.221 1
17535.850 0
17536.480 2
17537.109 0
17537.738 0
17538.367 0
17538.996 0
17539.625 2
17540.255 3
17540.884 1
17541.513 1
17542.142 3
17542.771 2
17543.401 0
17544.030 0
17544.659 1
17545.289 2
17545.918 0
17546.547 2
17547.176 0
17547.806 0
17548.435 2
17549.065 2
17549.694 5
17550.323 1
17550.953 5
17551.582 11
17552.211 4
17552.841 3
17553.470 4
17554.100 8
17554.729 3
17555.359 1
17555.988 3
17556.618 3
17557.247 2
17557.877 0
17558.506 1
17559.136 3
17559.765 4
17560.395 7
17561.024 2
17561.654 2
17562.284 1
17562.913 0
17563.543 1
17564.172 4
17564.802 3
17565.432 3
17566.061 1
17566.691 2
17567.321 5
17567.950 2
17568.580 6
17569.210 6
17569.840 4
17570.469 4
17571.099 0
17571.729 6
17572.359 4
17572.988 1
17573.618 7
17574.248 6
17574.878 8
17575.508 12
17576.138 9
17576.767 5
17577.397 1
17578.027 0
17578.657 0
17579.287 1
17579.917 1
17580.547 1
17581.177 2
17581.807 4
17582.437 2
17583.067 0
17583.697 1
17584.327 0
17584.957 0
17585.587 0
17586.217 1
17586.847 2
17587.477 7
17588.107 3
17588.737 0
17589.367 2
17589.997 0
17590.627 3
17591.257 4
17591.887 1
17592.517 2
17593.148 0
17593.778 4
17594.408 1
17595.038 0
17595.668 4
17596.299 7
17596.929 3
17597.559 2
17598.189 2
17598.819 1
17599.450 0
17600.080 2
17600.710 5
17601.341 2
17601.971 1
17602.601 0
17603.232 4
17603.862 2
17604.492 0
17605.123 0
17605.753 2
17606.383 3
17607.014 4
17607.644 1
17608.275 7
17608.905 12
17609.535 10
17610.166 9
17610.796 8
17611.427 3
17612.057 1
17612.688 1
17613.318 0
17613.949 1
17614.579 1
17615.210 0
17615.840 0
17616.471 4
17617.102 4
17617.732 3
17618.363 3
17618.993 7
17619.624 3
17620.255 0
17620.885 0
17621.516 0
17622.147 4
17622.777 7
17623.408 4
17624.039 1
17624.669 0
17625.300 2
17625.931 5
17626.562 6
17627.192 1
17627.823 0
17628.454 0
17629.085 5
17629.716 10
17630.346 9
17630.977 10
17631.608 6
17632.239 3
17632.870 3
17633.501 3
17634.131 1
17634.762 1
17635.393 3
17636.024 3
17636.655 0
17637.286 0
17637.917 6
17638.548 4
17639.179 0
17639.810 0
17640.441 2
17641.072 2
17641.703 2
17642.334 1
17642.965 1
17643.596 2
17644.227 2
17644.858 0
17645.489 0
17646.120 4
17646.752 3
17647.383 1
17648.014 2
17648.645 1
17649.276 0
17649.907 0
17650.538 0
17651.170 3
17651.801 3
17652.432 0
17653.063 2
17653.694 0
17654.326 1
17654.957 0
17655.588 2
17656.220 4
17656.851 0
17657.482 2
17658.113 0
17658.745 7
17659.376 4
17660.007 1
17660.639 0
17661.270 0
17661.902 1
17662.533 1
17663.164 5
17663.796 10
17664.427 9
17665.059 3
17665.690 2
17666.322 2
17666.953 3
17667.584 0
17668.216 3
17668.847 5
17669.479 2
17670.111 5
17670.742 1
17671.374 1
17672.005 3
17672.637 1
17673.268 1
17673.900 2
17674.532 1
17675.163 1
17675.795 0
17676.426 1
17677.058 0
17677.690 0
17678.321 0
17678.953 3
17679.585 4
17680.217 1
17680.848 0
17681.480 0
17682.112 2
17682.743 1
17683.375 3
17684.007 1
17684.639 1
17685.271 0
17685.902 0
17686.534 4
17687.166 0
17687.798 0
17688.430 0
17689.062 0
17689.693 0
17690.325 1
17690.957 1
17691.589 4
17692.221 5
17692.853 1
17693.485 3
17694.117 1
17694.749 6
17695.381 1
17696.013 0
17696.645 2
17697.277 1
17697.909 3
17698.541 1
17699.173 0
17699.805 1
17700.437 3
17701.069 0
17701.701 2
17702.333 0
17702.966 1
17703.598 1
17704.230 1
17704.862 7
17705.494 1
17706.126 0
17706.758 1
17707.391 1
17708.023 5
17708.655 3
17709.287 3
17709.920 4
17710.552 1
17711.184 2
17711.816 3
17712.449 4
17713.081 4
17713.713 2
17714.346 0
17714.978 1
17715.610 2
17716.243 0
17716.875 0
17717.507 1
17718.140 0
17718.772 2
17719.405 0
17720.037 0
17720.669 3
17721.302 5
17721.934 1
17722.567 0
17723.199 4
17723.832 1
17724.464 3
17725.097 2
17725.729 5
17726.362 0
17726.994 1
17727.627 2
17728.259 3
17728.892 1
17729.525 1
17730.157 1
17730.790 3
17731.422 4
17732.055 0
17732.688 0
17733.320 1
17733.953 0
17734.586 4
17735.218 3
17735.851 1
17736.484 1
17737.117 4
17737.749 3
17738.382 7
17739.015 8
17739.648 2
17740.280 0
17740.913 0
17741.546 3
17742.179 1
17742.812 2
17743.444 2
17744.077 3
17744.710 5
17745.343 3
17745.976 6
17746.609 4
17747.242 8
17747.875 4
17748.508 5
17749.141 1
17749.773 2
17750.406 2
17751.039 2
17751.672 0
17752.305 3
17752.938 2
17753.571 0
17754.204 3
17754.838 3
17755.471 1
17756.104 1
17756.737 4
17757.370 1
17758.003 5
17758.636 6
17759.269 2
17759.902 1
17760.535 0
17761.169 0
17761.802 1
17762.435 1
17763.068 0
17763.701 0
17764.335 0
17764.968 1
17765.601 0
17766.234 2
17766.867 1
17767.501 1
17768.134 0
17768.767 0
17769.401 2
17770.034 1
17770.667 1
17771.301 0
17771.934 0
17772.567 0
17773.201 1
17773.834 2
17774.467 2
17775.101 3
17775.734 0
17776.368 0
17777.001 1
17777.635 0
17778.268 1
17778.902 1
17779.535 4
17780.168 1
17780.802 1
17781.436 0
17782.069 3
17782.703 2
17783.336 3
17783.970 2
17784.603 1
17785.237 0
17785.870 1
17786.504 1
17787.138 0
17787.771 0
17788.405 1
17789.039 1
17789.672 1
17790.306 2
17790.940 0
17791.573 3
17792.207 1
17792.841 1
17793.474 1
17794.108 2
17794.742 1
17795.376 2
17796.010 1
17796.643 0
17797.277 1
17797.911 1
17798.545 0
17799.179 3
17799.812 2
17800.446 0
17801.080 1
17801.714 1
17802.348 0
17802.982 2
17803.616 3
17804.250 3
17804.884 2
17805.518 3
17806.152 2
17806.785 6
17807.419 6
17808.053 3
17808.687 1
17809.321 0
17809.956 2
17810.590 3
17811.224 4
17811.858 1
17812.492 1
17813.126 2
17813.760 3
17814.394 2
17815.028 1
17815.662 3
17816.296 5
17816.931 6
17817.565 1
17818.199 1
17818.833 0
17819.467 0
17820.101 5
17820.736 6
17821.370 3
17822.004 3
17822.638 3
17823.273 3
17823.907 2
17824.541 19
17825.176 15
17825.810 7
17826.444 7
17827.078 2
17827.713 3
17828.347 3
17828.982 1
17829.616 0
17830.250 7
17830.885 1
17831.519 1
17832.154 1
17832.788 0
17833.422 0
17834.057 5
17834.691 2
17835.326 0
17835.960 0
17836.595 0
17837.229 0
17837.864 2
17838.498 4
17839.133 3
17839.767 2
17840.402 0
17841.037 0
17841.671 1
17842.306 2
17842.940 2
17843.575 3
17844.210 4
17844.844 7
17845.479 8
17846.114 2
17846.748 1
17847.383 2
17848.018 1
17848.652 3
17849.287 3
17849.922 3
17850.557 2
17851.191 1
17851.826 1
17852.461 0
17853.096 0
17853.731 3
17854.365 4
17855.000 1
17855.635 0
17856.270 1
17856.905 1
17857.540 1
17858.175 4
17858.809 5
17859.444 1
17860.079 3
17860.714 2
17861.349 1
17861.984 0
17862.619 0
17863.254 0
17863.889 0
17864.524 0
17865.159 5
17865.794 2
17866.429 0
17867.064 1
17867.699 8
17868.334 5
17868.969 3
17869.604 2
17870.240 1
17870.875 2
17871.510 4
17872.145 1
17872.780 0
17873.415 3
17874.050 1
17874.686 2
17875.321 2
17875.956 0
17876.591 0
17877.226 3
17877.862 1
17878.497 1
17879.132 1
17879.767 3
17880.403 3
17881.038 0
17881.673 5
17882.309 3
17882.944 1
17883.579 4
17884.215 2
17884.850 0
17885.485 1
17886.121 0
17886.756 4
17887.392 6
17888.027 1
17888.662 1
17889.298 3
17889.933 4
17890.569 1
17891.204 3
17891.840 1
17892.475 3
17893.111 3
17893.746 5
17894.382 2
17895.017 0
17895.653 0
17896.288 0
17896.924 0
17897.560 0
17898.195 0
17898.831 1
17899.466 3
17900.102 1
17900.738 3
17901.373 3
17902.009 2
17902.645 2
17903.280 1
17903.916 4
17904.552 5
17905.187 0
17905.823 1
17906.459 1
17907.095 4
17907.730 2
17908.366 2
17909.002 2
17909.638 0
17910.274 0
17910.909 0
17911.545 0
17912.181 3
17912.817 3
17913.453 2
17914.089 2
17914.725 2
17915.361 1
17915.996 1
17916.632 0
17917.268 0
17917.904 2
17918.540 1
17919.176 0
17919.812 1
17920.448 0
17921.084 1
17921.720 1
17922.356 0
17922.992 1
17923.628 0
17924.264 1
17924.900 0
17925.537 0
17926.173 0
17926.809 0
17927.445 0
17928.081 0
17928.717 0
17929.353 1
17929.989 1
17930.626 0
17931.262 2
17931.898 2
17932.534 3
17933.170 5
17933.807 4
17934.443 1
17935.079 4
17935.715 3
17936.352 1
17936.988 0
17937.624 0
17938.261 2
17938.897 0
17939.533 4
17940.170 0
17940.806 0
17941.442 2
17942.079 7
17942.715 4
17943.352 2
17943.988 2
17944.624 0
17945.261 0
17945.897 0
17946.534 0
17947.170 0
17947.807 0
17948.443 1
17949.080 2
17949.716 1
17950.353 0
17950.989 1
17951.626 3
17952.262 4
17952.899 0
17953.535 0
17954.172 0
17954.809 0
17955.445 3
17956.082 0
17956.719 1
17957.355 0
17957.992 1
17958.629 1
17959.265 1
17959.902 1
17960.539 1
17961.175 2
17961.812 3
17962.449 4
17963.086 6
17963.722 1
17964.359 1
17964.996 1
17965.633 1
17966.269 0
17966.906 1
17967.543 1
17968.180 0
17968.817 2
17969.454 1
17970.091 1
17970.727 1
17971.364 0
17972.001 0
17972.638 2
17973.275 0
17973.912 0
17974.549 2
17975.186 0
17975.823 0
17976.460 0
17977.097 2
17977.734 1
17978.371 1
17979.008 0
17979.645 0
17980.282 0
17980.919 1
17981.556 1
17982.193 3
17982.830 0
17983.468 1
17984.105 0
17984.742 0
17985.379 1
17986.016 0
17986.653 4
17987.290 2
17987.928 1
17988.565 2
17989.202 0
17989.839 1
17990.477 0
17991.114 0
17991.751 8
17992.388 5
17993.026 6
17993.663 5
17994.300 2
17994.938 2
17995.575 2
17996.212 1
17996.850 1
17997.487 2
17998.124 3
17998.762 1
17999.399 0
18000.036 0
18000.674 0
18001.311 0
18001.949 1
18002.586 0
18003.224 0
18003.861 1
18004.499 2
18005.136 1
18005.774 0
18006.411 0
18007.049 1
18007.686 1
18008.324 1
18008.961 0
18009.599 0
18010.236 0
18010.874 0
18011.512 5
18012.149 1
18012.787 1
18013.425 0
18014.062 0
18014.700 3
18015.338 2
18015.975 4
18016.613 1
18017.251 4
18017.888 6
18018.526 3
18019.164 0
18019.802 0
18020.439 0
18021.077 1
18021.715 1
18022.353 1
18022.991 3
18023.628 1
18024.266 3
18024.904 0
18025.542 0
18026.180 0
18026.818 0
18027.456 1
18028.094 9
18028.731 4
18029.369 2
18030.007 1
18030.645 0
18031.283 2
18031.921 12
18032.559 8
18033.197 5
18033.835 5
18034.473 3
18035.111 2
18035.749 1
18036.387 0
18037.025 1
18037.663 1
18038.302 3
18038.940 1
18039.578 1
18040.216 2
18040.854 1
18041.492 2
18042.130 2
18042.768 0
18043.407 6
18044.045 1
18044.683 0
18045.321 2
18045.959 0
18046.598 0
18047.236 0
18047.874 13
18048.512 9
18049.151 5
18049.789 2
18050.427 0
18051.066 3
18051.704 1
18052.342 1
18052.981 1
18053.619 0
18054.257 1
18054.896 0
18055.534 0
18056.173 0
18056.811 1
18057.449 2
18058.088 3
18058.726 1
18059.365 2
18060.003 10
18060.642 7
18061.280 4
18061.919 6
18062.557 1
18063.196 1
18063.834 1
18064.473 1
18065.111 0
18065.750 1
18066.388 0
18067.027 0
18067.666 3
18068.304 2
18068.943 1
18069.582 0
18070.220 0
18070.859 1
18071.498 1
18072.136 0
18072.775 1
18073.414 1
18074.052 1
18074.691 1
18075.330 2
18075.969 0
18076.607 2
18077.246 1
18077.885 2
18078.524 4
18079.163 2
18079.801 5
18080.440 3
18081.079 0
18081.718 1
18082.357 0
18082.996 0
18083.634 0
18084.273 1
18084.912 3
18085.551 7
18086.190 8
18086.829 2
18087.468 3
18088.107 3
18088.746 2
18089.385 1
18090.024 0
18090.663 0
18091.302 0
18091.941 0
18092.580 1
18093.219 0
18093.858 0
18094.497 0
18095.136 0
18095.776 1
18096.415 4
18097.054 2
18097.693 0
18098.332 3
18098.971 1
18099.610 1
18100.250 5
18100.889 8
18101.528 1
18102.167 1
18102.806 0
18103.446 0
18104.085 0
18104.724 1
18105.363 1
18106.003 0
18106.642 0
18107.281 4
18107.921 1
18108.560 1
18109.199 0
18109.839 2
18110.478 0
18111.117 0
18111.757 0
18112.396 0
18113.036 0
18113.675 1
18114.314 1
18114.954 0
18115.593 0
18116.233 1
18116.872 0
18117.512 0
18118.151 3
18118.791 4
18119.430 1
18120.070 3
18120.709 2
18121.349 0
18121.988 2
18122.628 2
18123.268 0
18123.907 0
18124.547 0
18125.186 3
18125.826 1
18126.466 1
18127.105 1
18127.745 1
18128.385 0
18129.024 1
18129.664 0
18130.304 1
18130.944 1
18131.583 1
18132.223 1
18132.863 0
18133.503 0
18134.142 0
18134.782 0
18135.422 0
18136.062 0
18136.702 0
18137.341 0
18137.981 0
18138.621 1
18139.261 1
18139.901 0
18140.541 0
18141.181 4
18141.821 1
18142.461 0
18143.101 0
18143.740 0
18144.380 0
18145.020 0
18145.660 1
18146.300 1
18146.940 0
18147.580 0
18148.220 2
18148.860 3
18149.501 0
18150.141 0
18150.781 2
18151.421 2
18152.061 1
18152.701 0
18153.341 0
18153.981 1
18154.621 1
18155.262 0
18155.902 0
18156.542 2
18157.182 1
18157.822 2
18158.462 1
18159.103 0
18159.743 0
18160.383 7
18161.023 2
18161.664 2
18162.304 2
18162.944 0
18163.585 4
18164.225 1
18164.865 2
18165.506 1
18166.146 0
18166.786 0
18167.427 0
18168.067 2
18168.707 0
18169.348 0
18169.988 2
18170.629 0
18171.269 1
18171.909 0
18172.550 2
18173.190 6
18173.831 2
18174.471 3
18175.112 1
18175.752 1
18176.393 1
18177.033 2
18177.674 1
18178.315 0
18178.955 1
18179.596 1
18180.236 1
18180.877 0
18181.518 2
18182.158 2
18182.799 0
18183.439 0
18184.080 0
18184.721 0
18185.362 0
18186.002 1
18186.643 3
18187.284 1
18187.924 0
18188.565 1
18189.206 0
18189.847 2
18190.487 3
18191.128 2
18191.769 0
18192.410 2
18193.051 0
18193.691 3
18194.332 0
18194.973 0
18195.614 0
18196.255 1
18196.896 0
18197.537 0
18198.178 0
18198.819 4
18199.459 1
18200.100 0
18200.741 1
18201.382 1
18202.023 1
18202.664 3
18203.305 0
18203.946 6
18204.587 1
18205.228 1
18205.869 10
18206.510 4
18207.152 2
18207.793 8
18208.434 5
18209.075 2
18209.716 1
18210.357 1
18210.998 4
18211.639 6
18212.281 4
18212.922 3
18213.563 3
18214.204 4
18214.845 0
18215.486 0
18216.128 1
18216.769 4
18217.410 2
18218.051 5
18218.693 5
18219.334 1
18219.975 1
18220.617 2
18221.258 1
18221.899 0
18222.541 0
18223.182 1
18223.823 1
18224.465 1
18225.106 2
18225.748 2
18226.389 0
18227.030 0
18227.672 0
18228.313 3
18228.955 5
18229.596 1
18230.238 0
18230.879 4
18231.521 3
18232.162 0
18232.804 1
18233.445 0
18234.087 1
18234.728 3
18235.370 1
18236.011 1
18236.653 1
18237.295 2
18237.936 2
18238.578 1
18239.219 1
18239.861 2
18240.503 1
18241.144 2
18241.786 4
18242.428 3
18243.070 0
18243.711 1
18244.353 4
18244.995 5
18245.636 4
18246.278 1
18246.920 6
18247.562 6
18248.204 5
18248.845 2
18249.487 1
18250.129 2
18250.771 2
18251.413 3
18252.055 0
18252.696 1
18253.338 0
18253.980 0
18254.622 5
18255.264 5
18255.906 2
18256.548 1
18257.190 1
18257.832 0
18258.474 2
18259.116 3
18259.758 1
18260.400 1
18261.042 0
18261.684 1
18262.326 0
18262.968 0
18263.610 0
18264.252 0
18264.894 0
18265.536 0
18266.178 3
18266.820 7
18267.463 5
18268.105 4
18268.747 1
18269.389 0
18270.031 0
18270.673 1
18271.316 1
18271.958 0
18272.600 1
18273.242 3
18273.885 1
18274.527 7
18275.169 8
18275.811 2
18276.454 3
18277.096 0
18277.738 0
18278.381 2
18279.023 2
18279.665 1
18280.308 0
18280.950 1
18281.592 1
18282.235 0
18282.877 0
18283.520 0
18284.162 2
18284.804 1
18285.447 0
18286.089 0
18286.732 2
18287.374 0
18288.017 1
18288.659 1
18289.302 2
18289.944 2
18290.587 4
18291.229 7
18291.872 3
18292.515 2
18293.157 3
18293.800 0
18294.442 1
18295.085 1
18295.728 1
18296.370 1
18297.013 1
18297.656 0
18298.298 1
18298.941 0
18299.584 3
18300.226 1
18300.869 6
18301.512 4
18302.155 1
18302.797 0
18303.440 3
18304.083 2
18304.726 1
18305.368 1
18306.011 1
18306.654 2
18307.297 0
18307.940 1
18308.583 1
18309.226 0
18309.868 1
18310.511 1
18311.154 0
18311.797 3
18312.440 0
18313.083 1
18313.726 1
18314.369 0
18315.012 0
18315.655 2
18316.298 1
18316.941 5
18317.584 8
18318.227 4
18318.870 4
18319.513 1
18320.156 3
18320.799 2
18321.442 1
18322.085 4
18322.728 9
18323.371 4
18324.015 0
18324.658 0
18325.301 2
18325.944 5
18326.587 2
18327.230 2
18327.874 0
18328.517 0
18329.160 2
18329.803 6
18330.447 4
18331.090 3
18331.733 1
18332.376 1
18333.020 1
18333.663 1
18334.306 0
18334.950 0
18335.593 0
18336.236 0
18336.880 2
18337.523 0
18338.166 0
18338.810 4
18339.453 1
18340.096 1
18340.740 0
18341.383 0
18342.027 1
18342.670 4
18343.314 2
18343.957 1
18344.601 1
18345.244 4
18345.888 2
18346.531 1
18347.175 1
18347.818 0
18348.462 0
18349.105 3
18349.749 2
18350.393 0
18351.036 1
18351.680 1
18352.323 0
18352.967 2
18353.611 1
18354.254 1
18354.898 3
18355.542 5
18356.185 4
18356.829 2
18357.473 10
18358.117 11
18358.760 7
18359.404 6
18360.048 4
18360.692 5
18361.335 3
18361.979 2
18362.623 0
18363.267 0
18363.911 0
18364.554 2
18365.198 2
18365.842 0
18366.486 5
18367.130 3
18367.774 1
18368.418 0
18369.062 0
18369.706 0
18370.350 3
18370.993 0
18371.637 0
18372.281 0
18372.925 0
18373.569 1
18374.213 0
18374.857 0
18375.501 0
18376.146 0
18376.790 0
18377.434 2
18378.078 0
18378.722 1
18379.366 0
18380.010 2
18380.654 2
18381.298 4
18381.942 0
18382.587 0
18383.231 3
18383.875 2
18384.519 0
18385.163 0
18385.808 0
18386.452 1
18387.096 0
18387.740 0
18388.385 2
18389.029 0
18389.673 3
18390.317 0
18390.962 0
18391.606 0
18392.250 0
18392.895 2
18393.539 1
18394.183 3
18394.828 6
18395.472 3
18396.116 3
18396.761 0
18397.405 0
18398.050 0
18398.694 0
18399.339 1
18399.983 1
18400.628 1
18401.272 0
18401.917 4
18402.561 1
18403.206 0
18403.850 0
18404.495 0
18405.139 0
18405.784 0
18406.428 1
18407.073 0
18407.718 0
18408.362 1
18409.007 2
18409.651 0
18410.296 0
18410.941 0
18411.585 1
18412.230 2
18412.875 0
18413.519 0
18414.164 1
18414.809 3
18415.454 0
18416.098 0
18416.743 1
18417.388 0
18418.033 0
18418.677 1
18419.322 1
18419.967 1
18420.612 0
18421.257 0
18421.902 0
18422.546 0
18423.191 1
18423.836 1
18424.481 0
18425.126 0
18425.771 0
18426.416 2
18427.061 2
18427.706 0
18428.351 0
18428.996 1
18429.641 0
18430.286 2
18430.931 0
18431.576 0
18432.221 5
18432.866 2
18433.511 0
18434.156 0
18434.801 0
18435.446 1
18436.091 2
18436.736 6
18437.381 2
18438.026 2
18438.672 0
18439.317 1
18439.962 0
18440.607 1
18441.252 0
18441.897 3
18442.543 1
18443.188 0
18443.833 0
18444.478 3
18445.124 1
18445.769 0
18446.414 1
18447.059 0
18447.705 1
18448.350 5
18448.995 5
18449.641 3
18450.286 0
18450.931 0
18451.577 0
18452.222 21
18452.867 21
18453.513 10
18454.158 10
18454.804 5
18455.449 3
18456.095 0
18456.740 0
18457.386 0
18458.031 2
18458.676 0
18459.322 0
18459.968 0
18460.613 0
18461.259 0
18461.904 0
18462.550 1
18463.195 2
18463.841 2
18464.486 4
18465.132 2
18465.778 1
18466.423 0
18467.069 0
18467.715 2
18468.360 4
18469.006 2
18469.652 0
18470.297 0
18470.943 2
18471.589 0
18472.234 0
18472.880 0
18473.526 1
18474.172 0
18474.817 2
18475.463 1
18476.109 1
18476.755 0
18477.401 4
18478.046 1
18478.692 1
18479.338 1
18479.984 0
18480.630 1
18481.276 4
18481.922 2
18482.568 0
18483.214 3
18483.859 1
18484.505 1
18485.151 1
18485.797 0
18486.443 5
18487.089 3
18487.735 1
18488.381 0
18489.027 0
18489.673 0
18490.319 5
18490.965 4
18491.612 3
18492.258 6
18492.904 4
18493.550 0
18494.196 1
18494.842 2
18495.488 2
18496.134 0
18496.780 0
18497.427 0
18498.073 1
18498.719 2
18499.365 0
18500.011 1
18500.658 2
18501.304 3
18501.950 0
18502.596 0
18503.243 2
18503.889 3
18504.535 1
18505.182 0
18505.828 1
18506.474 0
18507.121 1
18507.767 0
18508.413 1
18509.060 2
18509.706 0
18510.352 1
18510.999 0
18511.645 0
18512.292 1
18512.938 1
18513.585 2
18514.231 0
18514.878 1
18515.524 2
18516.170 1
18516.817 2
18517.464 0
18518.110 0
18518.757 1
18519.403 2
18520.050 0
18520.696 1
18521.343 1
18521.989 0
18522.636 0
18523.283 1
18523.929 4
18524.576 0
18525.223 3
18525.869 2
18526.516 0
18527.163 0
18527.809 0
18528.456 1
18529.103 0
18529.750 2
18530.396 0
18531.043 3
18531.690 1
18532.337 7
18532.983 4
18533.630 3
18534.277 2
18534.924 6
18535.571 6
18536.218 2
18536.864 0
18537.511 2
18538.158 0
18538.805 2
18539.452 0
18540.099 1
18540.746 0
18541.393 1
18542.040 1
18542.687 0
18543.334 0
18543.981 0
18544.628 1
18545.275 1
18545.922 0
18546.569 0
18547.216 0
18547.863 1
18548.510 2
18549.157 2
18549.804 2
18550.451 1
18551.098 2
18551.745 1
18552.392 1
18553.040 0
18553.687 0
18554.334 0
18554.981 0
18555.628 3
18556.275 5
18556.923 5
18557.570 4
18558.217 3
18558.864 1
18559.512 1
18560.159 5
18560.806 3
18561.453 5
18562.101 1
18562.748 1
18563.395 0
18564.043 4
18564.690 1
18565.337 0
18565.985 2
18566.632 4
18567.280 2
18567.927 1
18568.574 4
18569.222 0
18569.869 1
18570.517 0
18571.164 1
18571.812 0
18572.459 0
18573.107 5
18573.754 2
18574.402 2
18575.049 4
18575.697 0
18576.344 0
18576.992 0
18577.639 0
18578.287 0
18578.934 0
18579.582 0
18580.230 0
18580.877 0
18581.525 0
18582.173 0
18582.820 0
18583.468 0
18584.116 0
18584.763 0
18585.411 0
18586.059 0
18586.706 0
18587.354 0
18588.002 0
18588.650 0
18589.298 1
18589.945 0
18590.593 2
18591.241 1
18591.889 3
18592.537 2
18593.184 0
18593.832 2
18594.480 1
18595.128 1
18595.776 1
18596.424 1
18597.072 15
18597.720 11
18598.368 5
18599.016 4
18599.663 0
18600.311 2
18600.959 4
18601.607 1
18602.255 3
18602.903 2
18603.551 1
18604.199 2
18604.848 0
18605.496 0
18606.144 3
18606.792 0
18607.440 0
18608.088 0
18608.736 0
18609.384 0
18610.032 0
18610.680 0
18611.329 2
18611.977 0
18612.625 1
18613.273 1
18613.921 1
18614.570 6
18615.218 1
18615.866 0
18616.514 0
18617.163 3
18617.811 2
18618.459 3
18619.107 2
18619.756 0
18620.404 0
18621.052 1
18621.701 0
18622.349 0
18622.997 1
18623.646 4
18624.294 9
18624.943 4
18625.591 3
18626.239 2
18626.888 1
18627.536 0
18628.185 0
18628.833 1
18629.482 1
18630.130 2
18630.779 0
18631.427 0
18632.076 0
18632.724 0
18633.373 0
18634.021 2
18634.670 0
18635.318 0
18635.967 1
18636.616 0
18637.264 0
18637.913 0
18638.562 0
18639.210 0
18639.859 0
18640.508 0
18641.156 0
18641.805 1
18642.454 5
18643.102 1
18643.751 2
18644.400 1
18645.048 0
18645.697 0
18646.346 2
18646.995 3
18647.644 1
18648.292 0
18648.941 0
18649.590 9
18650.239 3
18650.888 1
18651.537 1
18652.185 1
18652.834 0
18653.483 1
18654.132 2
18654.781 6
18655.430 5
18656.079 1
18656.728 1
18657.377 0
18658.026 2
18658.675 3
18659.324 0
18659.973 0
18660.622 0
18661.271 0
18661.920 0
18662.569 1
18663.218 1
18663.867 2
18664.516 2
18665.165 0
18665.814 1
18666.464 0
18667.113 1
18667.762 2
18668.411 2
18669.060 1
18669.709 0
18670.358 0
18671.008 0
18671.657 0
18672.306 1
18672.955 8
18673.605 1
18674.254 0
18674.903 1
18675.552 1
18676.202 1
18676.851 1
18677.500 2
18678.150 0
18678.799 0
18679.448 0
18680.098 0
18680.747 0
18681.396 0
18682.046 0
18682.695 2
18683.345 1
18683.994 0
18684.643 0
18685.293 0
18685.942 1
18686.592 1
18687.241 2
18687.891 2
18688.540 0
18689.190 0
18689.839 1
18690.489 2
18691.138 0
18691.788 1
18692.438 0
18693.087 3
18693.737 2
18694.386 3
18695.036 2
18695.686 0
18696.335 1
18696.985 9
18697.635 8
18698.284 6
18698.934 2
18699.584 1
18700.233 0
18700.883 0
18701.533 2
18702.183 3
18702.832 4
18703.482 12
18704.132 17
18704.782 13
18705.431 4
18706.081 0
18706.731 0
18707.381 2
18708.031 3
18708.681 1
18709.330 0
18709.980 0
18710.630 3
18711.280 1
18711.930 1
18712.580 0
18713.230 0
18713.880 1
18714.530 0
18715.180 0
18715.830 0
18716.480 1
18717.130 1
18717.780 7
18718.430 2
18719.080 4
18719.730 2
18720.380 0
18721.030 1
18721.680 0
18722.330 2
18722.980 0
18723.630 2
18724.281 0
18724.931 1
18725.581 0
18726.231 4
18726.881 3
18727.531 2
18728.182 5
18728.832 2
18729.482 2
18730.132 5
18730.782 1
18731.433 1
18732.083 1
18732.733 1
18733.384 0
18734.034 1
18734.684 3
18735.334 0
18735.985 0
18736.635 0
18737.285 0
18737.936 0
18738.586 0
18739.237 5
18739.887 4
18740.537 0
18741.188 1
18741.838 0
18742.489 0
18743.139 0
18743.790 0
18744.440 1
18745.091 0
18745.741 1
18746.392 0
18747.042 0
18747.693 3
18748.343 0
18748.994 1
18749.644 7
18750.295 1
18750.945 0
18751.596 1
18752.247 1
18752.897 2
18753.548 1
18754.199 2
18754.849 1
18755.500 2
18756.151 2
18756.801 4
18757.452 1
18758.103 0
18758.753 2
18759.404 2
18760.055 4
18760.706 3
18761.356 3
18762.007 0
18762.658 2
18763.309 0
18763.960 0
18764.611 0
18765.261 0
18765.912 2
18766.563 0
18767.214 2
18767.865 2
18768.516 0
18769.167 0
18769.818 0
18770.468 1
18771.119 0
18771.770 3
18772.421 1
18773.072 0
18773.723 2
18774.374 1
18775.025 1
18775.676 3
18776.327 2
18776.978 3
18777.629 2
18778.281 1
18778.932 3
18779.583 1
18780.234 1
18780.885 0
18781.536 0
18782.187 2
18782.838 0
18783.489 0
18784.141 1
18784.792 2
18785.443 1
18786.094 1
18786.745 6
18787.397 2
18788.048 5
18788.699 2
18789.350 3
18790.002 3
18790.653 5
18791.304 2
18791.956 0
18792.607 0
18793.258 0
18793.909 2
18794.561 0
18795.212 0
18795.864 0
18796.515 2
18797.166 1
18797.818 1
18798.469 3
18799.121 1
18799.772 1
18800.423 3
18801.075 0
18801.726 1
18802.378 0
18803.029 0
18803.681 0
18804.332 1
18804.984 2
18805.635 1
18806.287 0
18806.939 0
18807.590 2
18808.242 2
18808.893 1
18809.545 5
18810.197 5
18810.848 2
18811.500 2
18812.152 2
18812.803 0
18813.455 0
18814.107 0
18814.758 1
18815.410 0
18816.062 0
18816.713 1
18817.365 0
18818.017 1
18818.669 0
18819.320 0
18819.972 0
18820.624 1
18821.276 1
18821.928 2
18822.580 2
18823.231 2
18823.883 2
18824.535 0
18825.187 0
18825.839 0
18826.491 1
18827.143 0
18827.795 0
18828.447 1
18829.098 2
18829.750 4
18830.402 3
18831.054 0
18831.706 0
18832.358 0
18833.010 0
18833.662 2
18834.314 2
18834.967 2
18835.619 1
18836.271 0
18836.923 0
18837.575 1
18838.227 2
18838.879 0
18839.531 0
18840.183 1
18840.835 0
18841.488 0
18842.140 0
18842.792 2
18843.444 3
18844.096 4
18844.749 4
18845.401 3
18846.053 1
18846.705 3
18847.358 3
18848.010 1
18848.662 0
18849.314 0
18849.967 4
18850.619 8
18851.271 9
18851.924 5
18852.576 2
18853.228 1
18853.881 1
18854.533 1
18855.186 0
18855.838 0
18856.490 0
18857.143 0
18857.795 0
18858.448 1
18859.100 3
18859.753 2
18860.405 1
18861.058 1
18861.710 1
18862.363 1
18863.015 3
18863.668 1
18864.320 1
18864.973 1
18865.626 3
18866.278 0
18866.931 0
18867.583 6
18868.236 4
18868.889 2
18869.541 0
18870.194 0
18870.847 0
18871.499 4
18872.152 1
18872.805 1
18873.457 0
18874.110 1
18874.763 0
18875.416 0
18876.068 1
18876.721 1
18877.374 1
18878.027 3
18878.680 1
18879.332 2
18879.985 1
18880.638 2
18881.291 3
18881.944 5
18882.597 4
18883.250 3
18883.902 1
18884.555 2
18885.208 2
18885.861 6
18886.514 2
18887.167 5
18887.820 2
18888.473 2
18889.126 1
18889.779 0
18890.432 2
18891.085 4
18891.738 0
18892.391 0
18893.044 1
18893.697 1
18894.350 1
18895.003 2
18895.657 1
18896.310 0
18896.963 2
18897.616 0
18898.269 0
18898.922 1
18899.575 1
18900.229 0
18900.882 1
18901.535 3
18902.188 3
18902.841 3
18903.495 4
18904.148 0
18904.801 0
18905.454 0
18906.108 0
18906.761 0
18907.414 2
18908.068 1
18908.721 0
18909.374 0
18910.028 1
18910.681 2
18911.334 1
18911.988 0
18912.641 0
18913.295 2
18913.948 2
18914.601 0
18915.255 0
18915.908 0
18916.562 0
18917.215 2
18917.869 2
18918.522 0
18919.176 1
18919.829 3
18920.483 1
18921.136 1
18921.790 8
18922.443 5
18923.097 2
18923.751 1
18924.404 1
18925.058 0
18925.711 1
18926.365 0
18927.019 0
18927.672 2
18928.326 0
18928.980 0
18929.633 1
18930.287 1
18930.941 1
18931.595 0
18932.248 0
18932.902 0
18933.556 0
18934.210 0
18934.863 1
18935.517 0
18936.171 0
18936.825 0
18937.479 0
18938.132 0
18938.786 1
18939.440 0
18940.094 1
18940.748 0
18941.402 0
18942.056 1
18942.710 4
18943.363 2
18944.017 0
18944.671 0
18945.325 0
18945.979 3
18946.633 6
18947.287 1
18947.941 0
18948.595 0
18949.249 1
18949.903 0
18950.557 3
18951.211 6
18951.866 1
18952.520 0
18953.174 2
18953.828 0
18954.482 1
18955.136 1
18955.790 0
18956.444 0
18957.099 0
18957.753 0
18958.407 0
18959.061 0
18959.715 3
18960.370 1
18961.024 3
18961.678 2
18962.332 0
18962.987 3
18963.641 0
18964.295 0
18964.949 2
18965.604 0
18966.258 0
18966.912 0
18967.567 0
18968.221 0
18968.875 0
18969.530 1
18970.184 4
18970.839 2
18971.493 0
18972.147 2
18972.802 0
18973.456 0
18974.111 0
18974.765 1
18975.420 1
18976.074 3
18976.729 1
18977.383 0
18978.038 0
18978.692 1
18979.347 0
18980.001 0
18980.656 1
18981.311 0
18981.965 0
18982.620 1
18983.274 0
18983.929 0
18984.584 0
18985.238 2
18985.893 0
18986.548 0
18987.202 0
18987.857 0
18988.512 0
18989.166 1
18989.821 0
18990.476 2
18991.131 2
18991.785 0
18992.440 0
18993.095 0
18993.750 0
18994.405 0
18995.059 1
18995.714 1
18996.369 2
18997.024 0
18997.679 1
18998.334 1
18998.989 0
18999.643 0
19000.298 0
19000.953 0
19001.608 2
19002.263 1
19002.918 0
19003.573 1
19004.228 0
19004.883 3
19005.538 2
19006.193 0
19006.848 2
19007.503 1
19008.158 0
19008.813 0
19009.468 0
19010.123 0
19010.778 0
19011.434 0
19012.089 0
19012.744 0
19013.399 0
19014.054 1
19014.709 3
19015.364 4
19016.020 1
19016.675 1
19017.330 0
19017.985 2
19018.640 0
19019.296 0
19019.951 0
19020.606 0
19021.261 2
19021.917 1
19022.572 1
19023.227 6
19023.883 1
19024.538 0
19025.193 0
19025.849 0
19026.504 1
19027.159 0
19027.815 0
19028.470 0
19029.126 0
19029.781 1
19030.436 4
19031.092 0
19031.747 1
19032.403 0
19033.058 0
19033.714 0
19034.369 0
19035.025 0
19035.680 0
19036.336 0
19036.991 0
19037.647 0
19038.303 0
19038.958 0
19039.614 0
19040.269 2
19040.925 2
19041.581 0
19042.236 0
19042.892 1
19043.547 1
19044.203 0
19044.859 1
19045.514 0
19046.170 1
19046.826 0
19047.482 3
19048.137 1
19048.793 0
19049.449 1
19050.105 0
19050.760 1
19051.416 4
19052.072 3
19052.728 2
19053.384 1
19054.039 0
19054.695 0
19055.351 1
19056.007 1
19056.663 1
19057.319 0
19057.975 0
19058.631 2
19059.287 0
19059.943 1
19060.598 0
19061.254 1
19061.910 0
19062.566 0
19063.222 0
19063.878 0
19064.534 0
19065.190 1
19065.846 1
19066.503 0
19067.159 1
19067.815 0
19068.471 0
19069.127 0
19069.783 0
19070.439 0
19071.095 0
19071.751 0
19072.408 0
19073.064 1
19073.720 4
19074.376 1
19075.032 0
19075.688 1
19076.345 0
19077.001 1
19077.657 1
19078.313 0
19078.970 1
19079.626 1
19080.282 5
19080.939 0
19081.595 1
19082.251 0
19082.908 0
19083.564 1
19084.220 0
19084.877 0
19085.533 0
19086.189 2
19086.846 0
19087.502 1
19088.159 0
19088.815 0
19089.472 0
19090.128 3
19090.784 0
19091.441 1
19092.097 0
19092.754 0
19093.410 0
19094.067 0
19094.724 0
19095.380 0
19096.037 5
19096.693 4
19097.350 1
19098.006 0
19098.663 2
19099.320 0
19099.976 0
19100.633 0
19101.290 0
19101.946 1
19102.603 4
19103.260 3
19103.916 0
19104.573 2
19105.230 0
19105.886 1
19106.543 0
19107.200 0
19107.857 0
19108.513 2
19109.170 2
19109.827 0
19110.484 0
19111.141 8
19111.797 5
19112.454 1
19113.111 0
19113.768 0
19114.425 0
19115.082 0
19115.739 7
19116.396 9
19117.053 5
19117.709 2
19118.366 1
19119.023 5
19119.680 5
19120.337 0
19120.994 0
19121.651 1
19122.308 1
19122.965 1
19123.622 1
19124.279 0
19124.937 0
19125.594 0
19126.251 0
19126.908 1
19127.565 1
19128.222 1
19128.879 3
19129.536 3
19130.193 0
19130.851 0
19131.508 0
19132.165 1
19132.822 1
19133.479 0
19134.137 5
19134.794 1
19135.451 0
19136.108 1
19136.765 1
19137.423 1
19138.080 0
19138.737 0
19139.395 0
19140.052 0
19140.709 0
19141.367 0
19142.024 0
19142.681 2
19143.339 2
19143.996 0
19144.654 2
19145.311 0
19145.968 1
19146.626 0
19147.283 0
19147.941 0
19148.598 0
19149.256 0
19149.913 0
19150.571 0
19151.228 0
19151.886 0
19152.543 0
19153.201 0
19153.858 0
19154.516 1
19155.173 1
19155.831 0
19156.489 1
19157.146 0
19157.804 0
19158.462 2
19159.119 2
19159.777 1
19160.434 0
19161.092 0
19161.750 0
19162.408 0
19163.065 0
19163.723 0
19164.381 1
19165.038 0
19165.696 0
19166.354 0
19167.012 0
19167.670 0
19168.327 0
19168.985 4
19169.643 1
19170.301 0
19170.959 3
19171.617 2
19172.274 1
19172.932 1
19173.590 1
19174.248 0
19174.906 1
19175.564 0
19176.222 0
19176.880 0
19177.538 0
19178.196 0
19178.854 0
19179.512 0
19180.170 0
19180.828 1
19181.486 1
19182.144 0
19182.802 0
19183.460 0
19184.118 0
19184.776 1
19185.434 1
19186.092 0
19186.751 1
19187.409 2
19188.067 3
19188.725 1
19189.383 1
19190.041 0
19190.699 0
19191.358 0
19192.016 0
19192.674 3
19193.332 2
19193.991 12
19194.649 15
19195.307 9
19195.965 8
19196.624 8
19197.282 2
19197.940 1
19198.599 1
19199.257 2
19199.915 1
19200.574 2
19201.232 2
19201.890 0
19202.549 0
19203.207 2
19203.866 3
19204.524 1
19205.183 0
19205.841 0
19206.499 1
19207.158 1
19207.816 0
19208.475 0
19209.133 3
19209.792 1
19210.450 0
19211.109 0
19211.768 0
19212.426 0
19213.085 2
19213.743 1
19214.402 2
19215.060 0
19215.719 0
19216.378 0
19217.036 0
19217.695 1
19218.354 0
19219.012 0
19219.671 0
19220.330 1
19220.988 0
19221.647 0
19222.306 0
19222.965 0
19223.623 1
19224.282 0
19224.941 0
19225.600 3
19226.259 1
19226.917 0
19227.576 0
19228.235 0
19228.894 3
19229.553 0
19230.212 0
19230.870 0
19231.529 1
19232.188 0
19232.847 1
19233.506 0
19234.165 0
19234.824 0
19235.483 0
19236.142 0
19236.801 0
19237.460 0
19238.119 0
19238.778 0
19239.437 0
19240.096 1
19240.755 0
19241.414 5
19242.073 1
19242.732 1
19243.391 0
19244.050 0
19244.710 0
19245.369 1
19246.028 0
19246.687 1
19247.346 1
19248.005 2
19248.664 1
19249.324 1
19249.983 2
19250.642 2
19251.301 1
19251.961 0
19252.620 0
19253.279 0
19253.938 1
19254.598 0
19255.257 0
19255.916 0
19256.576 1
19257.235 2
19257.894 0
19258.554 1
19259.213 13
19259.872 11
19260.532 7
19261.191 5
19261.851 1
19262.510 0
19263.169 0
19263.829 0
19264.488 0
19265.148 0
19265.807 0
19266.467 1
19267.126 0
19267.786 0
19268.445 0
19269.105 1
19269.764 0
19270.424 2
19271.083 0
19271.743 5
19272.403 3
19273.062 2
19273.722 2
19274.382 0
19275.041 1
19275.701 2
19276.360 1
19277.020 0
19277.680 0
19278.339 0
19278.999 1
19279.659 0
19280.319 0
19280.978 0
19281.638 1
19282.298 0
19282.958 0
19283.617 0
19284.277 0
19284.937 4
19285.597 4
19286.257 4
19286.917 2
19287.576 0
19288.236 0
19288.896 0
19289.556 0
19290.216 0
19290.876 0
19291.536 0
19292.196 0
19292.856 2
19293.516 1
19294.176 0
19294.836 0
19295.495 1
19296.155 0
19296.816 1
19297.476 0
19298.136 0
19298.796 1
19299.456 4
19300.116 2
19300.776 1
19301.436 1
19302.096 3
19302.756 1
19303.416 0
19304.076 0
19304.737 12
19305.397 7
19306.057 3
19306.717 1
19307.377 0
19308.037 2
19308.698 1
19309.358 0
19310.018 1
19310.678 0
19311.339 3
19311.999 8
19312.659 4
19313.319 1
19313.980 1
19314.640 0
19315.300 0
19315.961 1
19316.621 1
19317.281 0
19317.942 1
19318.602 3
19319.263 3
19319.923 0
19320.583 0
19321.244 0
19321.904 0
19322.565 0
19323.225 1
19323.886 0
19324.546 0
19325.207 2
19325.867 1
19326.528 1
19327.188 0
19327.849 0
19328.509 0
19329.170 0
19329.830 1
19330.491 1
19331.152 0
19331.812 7
19332.473 12
19333.133 8
19333.794 7
19334.455 1
19335.115 0
19335.776 1
19336.437 0
19337.098 0
19337.758 0
19338.419 0
19339.080 0
19339.740 0
19340.401 1
19341.062 4
19341.723 2
19342.384 0
19343.044 0
19343.705 1
19344.366 3
19345.027 4
19345.688 1
19346.349 0
19347.009 1
19347.670 0
19348.331 0
19348.992 0
19349.653 1
19350.314 2
19350.975 0
19351.636 1
19352.297 0
19352.958 0
19353.619 0
19354.280 2
19354.941 1
19355.602 2
19356.263 0
19356.924 0
19357.585 0
19358.246 2
19358.907 1
19359.568 1
19360.229 0
19360.890 2
19361.551 1
19362.213 0
19362.874 0
19363.535 0
19364.196 0
19364.857 1
19365.518 0
19366.180 0
19366.841 2
19367.502 0
19368.163 0
19368.824 0
19369.486 0
19370.147 1
19370.808 1
19371.470 0
19372.131 0
19372.792 0
19373.453 0
19374.115 0
19374.776 0
19375.437 0
19376.099 3
19376.760 0
19377.422 0
19378.083 0
19378.744 0
19379.406 0
19380.067 0
19380.729 1
19381.390 0
19382.052 0
19382.713 0
19383.375 0
19384.036 0
19384.698 0
19385.359 0
19386.021 3
19386.682 3
19387.344 0
19388.005 0
19388.667 1
19389.329 0
19389.990 0
19390.652 0
19391.313 1
19391.975 1
19392.637 0
19393.298 0
19393.960 0
19394.622 0
19395.283 0
19395.945 0
19396.607 2
19397.269 1
19397.930 1
19398.592 0
19399.254 0
19399.916 0
19400.577 0
19401.239 4
19401.901 2
19402.563 1
19403.225 0
19403.886 0
19404.548 0
19405.210 0
19405.872 0
19406.534 0
19407.196 0
19407.858 0
19408.520 0
19409.182 2
19409.844 0
19410.506 0
19411.168 0
19411.829 0
19412.491 0
19413.153 1
19413.815 0
19414.478 3
19415.140 3
19415.802 0
19416.464 0
19417.126 0
19417.788 0
19418.450 0
19419.112 0
19419.774 0
19420.436 0
19421.098 0
19421.761 0
19422.423 0
19423.085 0
19423.747 2
19424.409 1
19425.071 0
19425.734 1
19426.396 0
19427.058 1
19427.720 1
19428.383 0
19429.045 2
19429.707 0
19430.369 1
19431.032 1
19431.694 0
19432.356 1
19433.019 1
19433.681 0
19434.343 1
19435.006 0
19435.668 0
19436.331 0
19436.993 5
19437.655 2
19438.318 1
19438.980 4
19439.643 0
19440.305 2
19440.968 1
19441.630 0
19442.293 0
19442.955 0
19443.618 0
19444.280 10
19444.943 7
19445.605 2
19446.268 1
19446.930 0
19447.593 0
19448.256 0
19448.918 0
19449.581 0
19450.244 0
19450.906 0
19451.569 0
19452.232 0
19452.894 2
19453.557 0
19454.220 0
19454.882 1
19455.545 0
19456.208 2
19456.871 2
19457.533 0
19458.196 0
19458.859 2
19459.522 2
19460.184 4
19460.847 2
19461.510 0
19462.173 0
19462.836 0
19463.499 0
19464.161 1
19464.824 1
19465.487 0
19466.150 0
19466.813 0
19467.476 0
19468.139 1
19468.802 1
19469.465 0
19470.128 0
19470.791 0
19471.454 0
19472.117 0
19472.780 0
19473.443 0
19474.106 0
19474.769 0
19475.432 0
19476.095 0
19476.758 0
19477.421 0
19478.084 0
19478.748 0
19479.411 1
19480.074 1
19480.737 2
19481.400 1
19482.063 0
19482.726 0
19483.390 2
19484.053 0
19484.716 0
19485.379 0
19486.043 0
19486.706 2
19487.369 1
19488.032 0
19488.696 0
19489.359 0
19490.022 0
19490.686 0
19491.349 0
19492.012 0
19492.676 0
19493.339 2
19494.002 4
19494.666 1
19495.329 2
19495.993 2
19496.656 1
19497.319 0
19497.983 3
19498.646 4
19499.310 0
19499.973 0
19500.637 0
19501.300 0
19501.964 0
19502.627 0
19503.291 0
19503.954 1
19504.618 0
19505.282 0
19505.945 0
19506.609 0
19507.272 0
19507.936 3
19508.600 4
19509.263 2
19509.927 1
19510.591 0
19511.254 0
19511.918 0
19512.582 0
19513.245 0
19513.909 0
19514.573 0
19515.237 0
19515.900 0
19516.564 0
19517.228 1
19517.892 0
19518.555 0
19519.219 0
19519.883 2
19520.547 1
19521.211 1
19521.875 0
19522.538 0
19523.202 0
19523.866 0
19524.530 0
19525.194 1
19525.858 0
19526.522 5
19527.186 1
19527.850 0
19528.514 1
19529.178 0
19529.842 1
19530.506 6
19531.170 4
19531.834 2
19532.498 1
19533.162 0
19533.826 1
19534.490 0
19535.154 0
19535.818 0
19536.482 0
19537.146 0
19537.811 1
19538.475 1
19539.139 0
19539.803 1
19540.467 0
19541.131 0
19541.796 1
19542.460 0
19543.124 2
19543.788 7
19544.452 6
19545.117 4
19545.781 1
19546.445 0
19547.109 0
19547.774 0
19548.438 2
19549.102 2
19549.767 0
19550.431 0
19551.095 0
19551.760 0
19552.424 0
19553.089 0
19553.753 0
19554.417 0
19555.082 0
19555.746 0
19556.411 1
19557.075 0
19557.740 3
19558.404 2
19559.069 1
19559.733 3
19560.398 0
19561.062 0
19561.727 0
19562.391 0
19563.056 3
19563.720 3
19564.385 10
19565.049 6
19565.714 2
19566.379 0
19567.043 0
19567.708 1
19568.373 0
19569.037 0
19569.702 1
19570.367 0
19571.031 2
19571.696 0
19572.361 0
19573.025 0
19573.690 0
19574.355 0
19575.020 1
19575.684 0
19576.349 1
19577.014 1
19577.679 0
19578.344 0
19579.008 0
19579.673 0
19580.338 0
19581.003 0
19581.668 0
19582.333 1
19582.998 0
19583.663 2
19584.327 0
19584.992 0
19585.657 0
19586.322 0
19586.987 1
19587.652 0
19588.317 2
19588.982 0
19589.647 1
19590.312 0
19590.977 1
19591.642 3
19592.307 0
19592.972 0
19593.638 1
19594.303 2
19594.968 1
19595.633 0
19596.298 2
19596.963 0
19597.628 1
19598.293 0
19598.959 0
19599.624 1
19600.289 0
19600.954 0
19601.619 0
19602.285 0
19602.950 0
19603.615 0
19604.280 1
19604.946 0
19605.611 1
19606.276 1
19606.941 0
19607.607 0
19608.272 0
19608.937 0
19609.603 1
19610.268 1
19610.933 0
19611.599 0
19612.264 1
19612.930 1
19613.595 0
19614.261 0
19614.926 1
19615.591 0
19616.257 0
19616.922 1
19617.588 1
19618.253 0
19618.919 1
19619.584 0
19620.250 0
19620.915 0
19621.581 0
19622.247 0
19622.912 0
19623.578 1
19624.243 0
19624.909 1
19625.574 0
19626.240 0
19626.906 0
19627.571 0
19628.237 1
19628.903 0
19629.568 0
19630.234 1
19630.900 0
19631.566 0
19632.231 0
19632.897 0
19633.563 0
19634.229 2
19634.894 0
19635.560 0
19636.226 0
19636.892 1
19637.558 5
19638.223 1
19638.889 3
19639.555 0
19640.221 0
19640.887 0
19641.553 0
19642.219 0
19642.885 0
19643.550 1
19644.216 0
19644.882 1
19645.548 0
19646.214 0
19646.880 0
19647.546 0
19648.212 0
19648.878 0
19649.544 0
19650.210 0
19650.876 2
19651.542 0
19652.209 0
19652.875 0
19653.541 0
19654.207 0
19654.873 0
19655.539 1
19656.205 0
19656.871 0
19657.538 0
19658.204 0
19658.870 0
19659.536 0
19660.202 0
19660.869 1
19661.535 0
19662.201 0
19662.867 0
19663.534 1
19664.200 1
19664.866 0
19665.532 0
19666.199 0
19666.865 2
19667.531 0
19668.198 0
19668.864 0
19669.530 1
19670.197 0
19670.863 0
19671.530 0
19672.196 0
19672.862 0
19673.529 0
19674.195 1
19674.862 0
19675.528 1
19676.195 0
19676.861 0
19677.528 0
19678.194 0
19678.861 0
19679.527 0
19680.194 1
19680.860 0
19681.527 0
19682.193 0
19682.860 3
19683.527 1
19684.193 2
19684.860 2
19685.527 4
19686.193 1
19686.860 0
19687.527 2
19688.193 1
19688.860 0
19689.527 0
19690.193 0
19690.860 2
19691.527 3
19692.194 0
19692.860 0
19693.527 0
19694.194 0
19694.861 0
19695.527 0
19696.194 1
19696.861 0
19697.528 1
19698.195 1
19698.862 0
19699.529 0
19700.195 0
19700.862 0
19701.529 0
19702.196 0
19702.863 0
19703.530 0
19704.197 1
19704.864 1
19705.531 0
19706.198 3
19706.865 0
19707.532 0
19708.199 0
19708.866 0
19709.533 0
19710.200 0
19710.867 2
19711.534 0
19712.201 0
19712.868 0
19713.536 0
19714.203 0
19714.870 0
19715.537 1
19716.204 0
19716.871 0
19717.538 0
19718.206 0
19718.873 1
19719.540 1
19720.207 0
19720.875 0
19721.542 0
19722.209 2
19722.876 0
19723.544 0
19724.211 1
19724.878 1
19725.545 0
19726.213 0
19726.880 0
19727.548 0
19728.215 0
19728.882 0
19729.550 0
19730.217 0
19730.884 0
19731.552 3
19732.219 3
19732.887 2
19733.554 5
19734.222 3
19734.889 2
19735.557 2
19736.224 0
19736.892 0
19737.559 0
19738.227 0
19738.894 5
19739.562 3
19740.229 3
19740.897 0
19741.564 0
19742.232 0
19742.900 0
19743.567 0
19744.235 0
19744.903 0
19745.570 0
19746.238 0
19746.906 1
19747.573 0
19748.241 0
19748.909 0
19749.576 0
19750.244 10
19750.912 12
19751.580 6
19752.247 5
19752.915 0
19753.583 1
19754.251 0
19754.919 0
19755.586 2
19756.254 2
19756.922 2
19757.590 3
19758.258 2
19758.926 2
19759.594 2
19760.262 1
19760.929 0
19761.597 0
19762.265 0
19762.933 3
19763.601 2
19764.269 1
19764.937 0
19765.605 2
19766.273 0
19766.941 1
19767.609 0
19768.277 0
19768.945 0
19769.613 0
19770.281 0
19770.950 0
19771.618 0
19772.286 0
19772.954 0
19773.622 3
19774.290 3
19774.958 0
19775.626 1
19776.295 0
19776.963 0
19777.631 0
19778.299 0
19778.967 0
19779.636 0
19780.304 1
19780.972 1
19781.640 0
19782.309 0
19782.977 0
19783.645 0
19784.314 2
19784.982 2
19785.650 0
19786.319 0
19786.987 0
19787.655 1
19788.324 0
19788.992 1
19789.660 2
19790.329 6
19790.997 1
19791.666 0
19792.334 0
19793.003 1
19793.671 1
19794.340 0
19795.008 9
19795.677 9
19796.345 5
19797.014 3
19797.682 1
19798.351 0
19799.019 1
19799.688 0
19800.356 1
19801.025 2
19801.694 0
19802.362 0
19803.031 0
19803.700 0
19804.368 1
19805.037 0
19805.706 1
19806.374 0
19807.043 0
19807.712 0
19808.380 1
19809.049 0
19809.718 0
19810.387 2
19811.055 0
19811.724 1
19812.393 0
19813.062 0
19813.730 2
19814.399 1
19815.068 0
19815.737 0
19816.406 0
19817.075 3
19817.744 2
19818.412 0
19819.081 0
19819.750 0
19820.419 1
19821.088 0
19821.757 0
19822.426 0
19823.095 0
19823.764 1
19824.433 0
19825.102 2
19825.771 2
19826.440 0
19827.109 0
19827.778 0
19828.447 0
19829.116 0
19829.785 0
19830.454 0
19831.123 0
19831.793 0
19832.462 0
19833.131 1
19833.800 2
19834.469 3
19835.138 1
19835.807 0
19836.477 0
19837.146 0
19837.815 0
19838.484 0
19839.154 0
19839.823 0
19840.492 0
19841.161 0
19841.831 0
19842.500 2
19843.169 1
19843.839 0
19844.508 0
19845.177 3
19845.847 0
19846.516 0
19847.185 0
19847.855 0
19848.524 0
19849.194 3
19849.863 0
19850.532 0
19851.202 0
19851.871 0
19852.541 0
19853.210 0
19853.880 1
19854.549 2
19855.219 0
19855.888 0
19856.558 0
19857.227 0
19857.897 0
19858.566 0
19859.236 0
19859.906 0
19860.575 0
19861.245 1
19861.914 1
19862.584 1
19863.254 1
19863.923 0
19864.593 0
19865.263 0
19865.932 0
19866.602 0
19867.272 0
19867.942 0
19868.611 0
19869.281 0
19869.951 0
19870.621 0
19871.290 0
19871.960 0
19872.630 1
19873.300 0
19873.970 0
19874.639 0
19875.309 2
19875.979 1
19876.649 0
19877.319 3
19877.989 1
19878.659 0
19879.329 4
19879.998 1
19880.668 0
19881.338 0
19882.008 0
19882.678 0
19883.348 0
19884.018 0
19884.688 2
19885.358 0
19886.028 0
19886.698 2
19887.368 0
19888.039 0
19888.709 1
19889.379 5
19890.049 1
19890.719 0
19891.389 3
19892.059 0
19892.729 0
19893.399 0
19894.070 0
19894.740 0
19895.410 0
19896.080 0
19896.750 0
19897.421 0
19898.091 0
19898.761 0
19899.431 1
19900.102 0
19900.772 0
19901.442 0
19902.112 0
19902.783 0
19903.453 0
19904.123 0
19904.794 1
19905.464 1
19906.135 2
19906.805 1
19907.475 3
19908.146 3
19908.816 1
19909.487 0
19910.157 0
19910.827 2
19911.498 0
19912.168 0
19912.839 0
19913.509 0
19914.180 0
19914.850 1
19915.521 0
19916.191 2
19916.862 2
19917.533 2
19918.203 0
19918.874 1
19919.544 0
19920.215 0
19920.886 0
19921.556 0
19922.227 0
19922.897 0
19923.568 0
19924.239 0
19924.909 0
19925.580 0
19926.251 2
19926.922 0
19927.592 0
19928.263 0
19928.934 0
19929.605 0
19930.275 1
19930.946 0
19931.617 0
19932.288 1
19932.959 0
19933.629 0
19934.300 1
19934.971 1
19935.642 2
19936.313 3
19936.984 1
19937.655 1
19938.326 0
19938.996 0
19939.667 0
19940.338 1
19941.009 0
19941.680 0
19942.351 0
19943.022 0
19943.693 1
19944.364 0
19945.035 0
19945.706 0
19946.377 0
19947.048 0
19947.720 1
19948.391 0
19949.062 0
19949.733 0
19950.404 3
19951.075 1
19951.746 1
19952.417 0
19953.088 1
19953.760 0
19954.431 0
19955.102 1
19955.773 2
19956.444 0
19957.116 0
19957.787 0
19958.458 0
19959.129 0
19959.801 0
19960.472 0
19961.143 0
19961.815 0
19962.486 1
19963.157 0
19963.829 1
19964.500 1
19965.171 2
19965.843 1
19966.514 1
19967.185 1
19967.857 1
19968.528 0
19969.200 1
19969.871 1
19970.543 0
19971.214 0
19971.886 0
19972.557 0
19973.229 3
19973.900 0
19974.572 1
19975.243 1
19975.915 0
19976.586 0
19977.258 0
19977.929 0
19978.601 0
19979.273 1
19979.944 0
19980.616 0
19981.287 0
19981.959 1
19982.631 0
19983.302 1
19983.974 0
19984.646 1
19985.318 1
19985.989 2
19986.661 1
19987.333 0
19988.004 0
19988.676 0
19989.348 1
19990.020 1
19990.692 0
19991.363 0
19992.035 0
19992.707 0
19993.379 0
19994.051 0
19994.723 0
19995.394 0
19996.066 1
19996.738 1
19997.410 0
19998.082 0
19998.754 0
19999.426 2
20000.098 0
20000.770 1
20001.442 0
20002.114 3
20002.786 1
20003.458 0
20004.130 0
20004.802 0
20005.474 0
20006.146 0
20006.818 0
20007.490 0
20008.162 0
20008.834 2
20009.506 1
20010.179 1
20010.851 0
20011.523 0
20012.195 2
20012.867 1
20013.539 1
20014.211 0
20014.884 2
20015.556 1
20016.228 3
20016.900 1
20017.573 0
20018.245 0
20018.917 1
20019.589 1
20020.262 1
20020.934 1
20021.606 0
20022.279 0
20022.951 0
20023.623 0
20024.296 1
20024.968 2
20025.640 1
20026.313 0
20026.985 0
20027.658 0
20028.330 2
20029.003 0
20029.675 2
20030.347 4
20031.020 4
20031.692 0
20032.365 2
20033.037 1
20033.710 1
20034.382 1
20035.055 2
20035.728 0
20036.400 0
20037.073 0
20037.745 0
20038.418 0
20039.090 0
20039.763 1
20040.436 0
20041.108 0
20041.781 1
20042.454 1
20043.126 0
20043.799 0
20044.472 0
20045.144 0
20045.817 0
20046.490 1
20047.163 2
20047.835 0
20048.508 0
20049.181 0
20049.854 0
20050.527 1
20051.199 1
20051.872 0
20052.545 0
20053.218 0
20053.891 1
20054.564 1
20055.236 2
20055.909 3
20056.582 3
20057.255 2
20057.928 1
20058.601 0
20059.274 0
20059.947 0
20060.620 0
20061.293 2
20061.966 0
20062.639 0
20063.312 2
20063.985 5
20064.658 2
20065.331 0
20066.004 0
20066.677 0
20067.350 3
20068.023 0
20068.696 2
20069.370 8
20070.043 9
20070.716 8
20071.389 5
20072.062 3
20072.735 2
20073.409 2
20074.082 1
20074.755 0
20075.428 0
20076.101 0
20076.775 0
20077.448 0
20078.121 0
20078.794 0
20079.468 0
20080.141 0
20080.814 0
20081.488 0
20082.161 0
20082.834 2
20083.508 2
20084.181 0
20084.854 0
20085.528 1
20086.201 0
20086.875 0
20087.548 0
20088.221 1
20088.895 0
20089.568 0
20090.242 1
20090.915 0
20091.589 2
20092.262 2
20092.936 0
20093.609 0
20094.283 0
20094.956 0
20095.630 0
20096.304 0
20096.977 1
20097.651 1
20098.324 1
20098.998 0
20099.672 0
20100.345 1
20101.019 0
20101.693 1
20102.366 1
20103.040 0
20103.714 0
20104.387 1
20105.061 0
20105.735 0
20106.408 0
20107.082 0
20107.756 0
20108.430 0
20109.104 0
20109.777 0
20110.451 7
20111.125 4
20111.799 2
20112.473 0
20113.146 0
20113.820 0
20114.494 0
20115.168 3
20115.842 0
20116.516 2
20117.190 1
20117.864 1
20118.538 0
20119.212 0
20119.886 13
20120.560 20
20121.234 12
20121.908 8
20122.582 4
20123.256 4
20123.930 0
20124.604 0
20125.278 2
20125.952 5
20126.626 3
20127.300 1
20127.974 0
20128.648 0
20129.322 0
20129.996 1
20130.671 0
20131.345 0
20132.019 2
20132.693 0
20133.367 1
20134.042 0
20134.716 1
20135.390 2
20136.064 2
20136.738 2
20137.413 0
20138.087 0
20138.761 0
20139.436 1
20140.110 0
20140.784 0
20141.458 0
20142.133 1
20142.807 2
20143.482 0
20144.156 1
20144.830 0
20145.505 1
20146.179 1
20146.854 0
20147.528 0
20148.202 0
20148.877 3
20149.551 0
20150.226 0
20150.900 0
20151.575 1
20152.249 0
20152.924 1
20153.598 0
20154.273 1
20154.947 0
20155.622 0
20156.297 0
20156.971 0
20157.646 1
20158.320 0
20158.995 0
20159.670 0
20160.344 6
20161.019 1
20161.694 1
20162.368 0
20163.043 0
20163.718 0
20164.392 0
20165.067 0
20165.742 0
20166.417 0
20167.091 0
20167.766 0
20168.441 0
20169.116 0
20169.790 0
20170.465 0
20171.140 0
20171.815 0
20172.490 0
20173.165 0
20173.840 0
20174.514 0
20175.189 0
20175.864 0
20176.539 0
20177.214 0
20177.889 0
20178.564 0
20179.239 0
20179.914 0
20180.589 0
20181.264 0
20181.939 1
20182.614 0
20183.289 0
20183.964 2
20184.639 3
20185.314 0
20185.989 0
20186.664 0
20187.339 1
20188.014 0
20188.690 0
20189.365 1
20190.040 1
20190.715 3
20191.390 3
20192.065 0
20192.740 0
20193.416 0
20194.091 0
20194.766 1
20195.441 0
20196.117 0
20196.792 0
20197.467 2
20198.142 0
20198.818 4
20199.493 1
20200.168 7
20200.844 6
20201.519 2
20202.194 2
20202.870 0
20203.545 0
20204.220 0
20204.896 0
20205.571 2
20206.247 2
20206.922 0
20207.597 1
20208.273 0
20208.948 0
20209.624 1
20210.299 4
20210.975 3
20211.650 0
20212.326 1
20213.001 0
20213.677 0
20214.352 0
20215.028 0
20215.704 1
20216.379 0
20217.055 0
20217.730 0
20218.406 0
20219.082 16
20219.757 11
20220.433 5
20221.109 3
20221.784 1
20222.460 0
20223.136 1
20223.811 0
20224.487 0
20225.163 0
20225.839 0
20226.514 0
20227.190 0
20227.866 0
20228.542 0
20229.217 2
20229.893 2
20230.569 2
20231.245 0
20231.921 0
20232.597 0
20233.272 0
20233.948 1
20234.624 0
20235.300 1
20235.976 1
20236.652 0
20237.328 0
20238.004 0
20238.680 1
20239.356 0
20240.032 0
20240.708 0
20241.384 0
20242.060 0
20242.736 0
20243.412 1
20244.088 2
20244.764 5
20245.440 1
20246.116 0
20246.792 10
20247.468 12
20248.144 6
20248.820 5
20249.497 1
20250.173 1
20250.849 0
20251.525 1
20252.201 0
20252.877 0
20253.554 1
20254.230 0
20254.906 0
20255.582 1
20256.259 2
20256.935 3
20257.611 1
20258.287 0
20258.964 1
20259.640 1
20260.316 1
20260.993 1
20261.669 0
20262.345 0
20263.022 0
20263.698 0
20264.374 0
20265.051 0
20265.727 0
20266.404 2
20267.080 2
20267.757 1
20268.433 0
20269.110 0
20269.786 0
20270.462 0
20271.139 0
20271.815 1
20272.492 0
20273.169 0
20273.845 0
20274.522 0
20275.198 1
20275.875 0
20276.551 0
20277.228 1
20277.905 0
20278.581 0
20279.258 0
20279.934 0
20280.611 0
20281.288 1
20281.964 0
20282.641 0
20283.318 0
20283.995 2
20284.671 1
20285.348 0
20286.025 1
20286.702 0
20287.378 2
20288.055 0
20288.732 1
20289.409 0
20290.086 0
20290.762 0
20291.439 0
20292.116 0
20292.793 1
20293.470 0
20294.147 1
20294.824 1
20295.500 1
20296.177 0
20296.854 0
20297.531 0
20298.208 0
20298.885 1
20299.562 2
20300.239 1
20300.916 0
20301.593 0
20302.270 1
20302.947 0
20303.624 0
20304.301 0
20304.978 0
20305.655 0
20306.333 2
20307.010 3
20307.687 1
20308.364 2
20309.041 0
20309.718 0
20310.395 1
20311.072 0
20311.750 0
20312.427 0
20313.104 2
20313.781 0
20314.458 0
20315.136 0
20315.813 0
20316.490 1
20317.167 0
20317.845 0
20318.522 0
20319.199 0
20319.877 0
20320.554 0
20321.231 0
20321.909 0
20322.586 2
20323.263 0
20323.941 1
20324.618 0
20325.296 0
20325.973 0
20326.650 0
20327.328 2
20328.005 3
20328.683 1
20329.360 0
20330.038 1
20330.715 1
20331.393 0
20332.070 0
20332.748 1
20333.425 1
20334.103 1
20334.780 0
20335.458 0
20336.136 0
20336.813 0
20337.491 0
20338.168 0
20338.846 0
20339.524 1
20340.201 0
20340.879 0
20341.557 0
20342.234 0
20342.912 0
20343.590 0
20344.267 0
20344.945 1
20345.623 0
20346.301 0
20346.978 0
20347.656 10
20348.334 10
20349.012 5
20349.690 7
20350.367 2
20351.045 2
20351.723 0
20352.401 0
20353.079 0
20353.757 0
20354.435 0
20355.113 0
20355.790 0
20356.468 0
20357.146 0
20357.824 0
20358.502 4
20359.180 4
20359.858 1
20360.536 4
20361.214 19
20361.892 11
20362.570 7
20363.248 4
20363.926 2
20364.604 1
20365.282 0
20365.960 0
20366.639 0
20367.317 3
20367.995 7
20368.673 1
20369.351 1
20370.029 0
20370.707 0
20371.386 2
20372.064 3
20372.742 1
20373.420 1
20374.098 0
20374.777 0
20375.455 0
20376.133 4
20376.811 0
20377.490 0
20378.168 0
20378.846 0
20379.525 0
20380.203 0
20380.881 0
20381.560 0
20382.238 0
20382.916 0
20383.595 0
20384.273 0
20384.951 0
20385.630 0
20386.308 0
20386.987 0
20387.665 0
20388.344 0
20389.022 0
20389.701 0
20390.379 2
20391.058 1
20391.736 0
20392.415 0
20393.093 0
20393.772 2
20394.450 2
20395.129 1
20395.807 1
20396.486 1
20397.165 0
20397.843 0
20398.522 1
20399.200 0
20399.879 0
20400.558 0
20401.236 0
20401.915 10
20402.594 5
20403.272 3
20403.951 2
20404.630 0
20405.309 0
20405.987 0
20406.666 0
20407.345 0
20408.024 0
20408.703 0
20409.381 0
20410.060 0
20410.739 0
20411.418 0
20412.097 1
20412.776 0
20413.454 0
20414.133 0
20414.812 0
20415.491 1
20416.170 2
20416.849 5
20417.528 10
20418.207 4
20418.886 3
20419.565 1
20420.244 0
20420.923 0
20421.602 0
20422.281 0
20422.960 1
20423.639 1
20424.318 0
20424.997 0
20425.676 1
20426.355 0
20427.034 0
20427.713 1
20428.392 2
20429.072 0
20429.751 0
20430.430 0
20431.109 0
20431.788 0
20432.467 0
20433.147 0
20433.826 0
20434.505 2
20435.184 1
20435.864 1
20436.543 0
20437.222 0
20437.901 0
20438.581 0
20439.260 0
20439.939 1
20440.619 5
20441.298 4
20441.977 0
20442.657 1
20443.336 1
20444.015 0
20444.695 2
20445.374 1
20446.054 1
20446.733 0
20447.413 0
20448.092 0
20448.771 0
20449.451 0
20450.130 3
20450.810 1
20451.489 0
20452.169 1
20452.848 3
20453.528 0
20454.208 0
20454.887 0
20455.567 0
20456.246 0
20456.926 2
20457.605 1
20458.285 1
20458.965 0
20459.644 0
20460.324 0
20461.004 0
20461.683 0
20462.363 0
20463.043 0
20463.722 0
20464.402 5
20465.082 3
20465.762 0
20466.441 0
20467.121 0
20467.801 1
20468.481 0
20469.161 1
20469.840 0
20470.520 0
20471.200 1
20471.880 1
20472.560 0
20473.240 0
20473.920 1
20474.599 0
20475.279 0
20475.959 0
20476.639 0
20477.319 0
20477.999 1
20478.679 2
20479.359 0
20480.039 1
20480.719 0
20481.399 0
20482.079 0
20482.759 0
20483.439 0
20484.119 0
20484.799 0
20485.479 1
20486.159 0
20486.839 0
20487.520 0
20488.200 0
20488.880 0
20489.560 0
20490.240 0
20490.920 0
20491.600 0
20492.281 0
20492.961 1
20493.641 0
20494.321 0
20495.001 0
20495.682 0
20496.362 0
20497.042 0
20497.722 2
20498.403 1
20499.083 0
20499.763 0
20500.444 1
20501.124 0
20501.804 1
20502.485 1
20503.165 0
20503.845 0
20504.526 0
20505.206 0
20505.887 0
20506.567 0
20507.248 0
20507.928 4
20508.608 1
20509.289 1
20509.969 0
20510.650 0
20511.330 0
20512.011 0
20512.691 2
20513.372 6
20514.053 1
20514.733 1
20515.414 0
20516.094 0
20516.775 0
20517.455 2
20518.136 4
20518.817 0
20519.497 0
20520.178 2
20520.859 0
20521.539 0
20522.220 0
20522.901 0
20523.581 1
20524.262 1
20524.943 0
20525.624 0
20526.304 0
20526.985 0
20527.666 1
20528.347 0
20529.027 0
20529.708 0
20530.389 0
20531.070 0
20531.751 0
20532.432 0
20533.112 0
20533.793 3
20534.474 0
20535.155 0
20535.836 1
20536.517 15
20537.198 19
20537.879 9
20538.560 11
20539.241 4
20539.922 3
20540.603 1
20541.284 2
20541.965 1
20542.646 0
20543.327 0
20544.008 0
20544.689 1
20545.370 0
20546.051 1
20546.732 0
20547.413 0
20548.094 0
20548.775 0
20549.457 0
20550.138 0
20550.819 0
20551.500 1
20552.181 0
20552.862 1
20553.544 0
20554.225 0
20554.906 0
20555.587 0
20556.269 0
20556.950 0
20557.631 2
20558.312 0
20558.994 1
20559.675 0
20560.356 2
20561.038 1
20561.719 0
20562.400 0
20563.082 0
20563.763 0
20564.444 1
20565.126 1
20565.807 1
20566.489 0
20567.170 0
20567.852 0
20568.533 0
20569.214 0
20569.896 0
20570.577 0
20571.259 0
20571.940 0
20572.622 1
20573.304 2
20573.985 0
20574.667 2
20575.348 0
20576.030 0
20576.711 0
20577.393 0
20578.075 0
20578.756 0
20579.438 2
20580.119 2
20580.801 0
20581.483 0
20582.164 1
20582.846 0
20583.528 0
20584.210 2
20584.891 1
20585.573 0
20586.255 0
20586.937 1
20587.618 0
20588.300 0
20588.982 0
20589.664 0
20590.345 9
20591.027 12
20591.709 4
20592.391 3
20593.073 1
20593.755 0
20594.437 0
20595.119 0
20595.800 0
20596.482 0
20597.164 0
20597.846 0
20598.528 0
20599.210 0
20599.892 1
20600.574 0
20601.256 2
20601.938 0
20602.620 0
20603.302 1
20603.984 0
20604.666 0
20605.348 1
20606.030 0
20606.712 3
20607.395 2
20608.077 1
20608.759 4
20609.441 0
20610.123 1
20610.805 0
20611.487 0
20612.170 4
20612.852 14
20613.534 9
20614.216 5
20614.898 3
20615.581 0
20616.263 1
20616.945 0
20617.627 0
20618.310 0
20618.992 0
20619.674 0
20620.357 0
20621.039 0
20621.721 0
20622.404 0
20623.086 0
20623.768 0
20624.451 1
20625.133 0
20625.815 0
20626.498 0
20627.180 0
20627.863 0
20628.545 0
20629.228 0
20629.910 0
20630.593 0
20631.275 0
20631.958 0
20632.640 1
20633.323 1
20634.005 0
20634.688 0
20635.370 0
20636.053 0
20636.735 0
20637.418 0
20638.101 0
20638.783 1
20639.466 0
20640.149 0
20640.831 0
20641.514 1
20642.197 0
20642.879 0
20643.562 2
20644.245 0
20644.927 0
20645.610 0
20646.293 2
20646.976 0
20647.658 0
20648.341 0
20649.024 0
20649.707 0
20650.390 0
20651.072 0
20651.755 0
20652.438 0
20653.121 1
20653.804 0
20654.487 0
20655.170 0
20655.852 0
20656.535 0
20657.218 0
20657.901 0
20658.584 0
20659.267 0
20659.950 0
20660.633 0
20661.316 0
20661.999 1
20662.682 1
20663.365 0
20664.048 0
20664.731 1
20665.414 0
20666.097 1
20666.780 0
20667.463 0
20668.147 0
20668.830 0
20669.513 0
20670.196 0
20670.879 1
20671.562 1
20672.245 3
20672.929 1
20673.612 1
20674.295 0
20674.978 1
20675.661 0
20676.345 0
20677.028 0
20677.711 0
20678.394 1
20679.078 0
20679.761 0
20680.444 0
20681.128 0
20681.811 0
20682.494 0
20683.178 0
20683.861 3
20684.544 3
20685.228 0
20685.911 0
20686.595 1
20687.278 1
20687.962 0
20688.645 0
20689.328 0
20690.012 5
20690.695 2
20691.379 0
20692.062 0
20692.746 0
20693.429 2
20694.113 1
20694.796 0
20695.480 1
20696.164 3
20696.847 4
20697.531 1
20698.214 0
20698.898 1
20699.582 7
20700.265 2
20700.949 2
20701.633 9
20702.316 3
20703.000 2
20703.684 0
20704.367 1
20705.051 0
20705.735 0
20706.418 0
20707.102 0
20707.786 0
20708.470 0
20709.154 0
20709.837 0
20710.521 1
20711.205 0
20711.889 0
20712.573 0
20713.256 4
20713.940 3
20714.624 0
20715.308 0
20715.992 1
20716.676 0
20717.360 0
20718.044 1
20718.728 0
20719.412 2
20720.096 4
20720.780 1
20721.464 0
20722.148 1
20722.832 1
20723.516 1
20724.200 2
20724.884 0
20725.568 0
20726.252 0
20726.936 0
20727.620 0
20728.304 0
20728.988 0
20729.672 0
20730.356 0
20731.041 0
20731.725 0
20732.409 0
20733.093 0
20733.777 0
20734.461 0
20735.146 1
20735.830 0
20736.514 0
20737.198 0
20737.883 0
20738.567 1
20739.251 0
20739.935 0
20740.620 3
20741.304 0
20741.988 0
20742.673 0
20743.357 2
20744.041 1
20744.726 1
20745.410 1
20746.095 1
20746.779 0
20747.463 1
20748.148 2
20748.832 1
20749.517 0
20750.201 0
20750.886 1
20751.570 4
20752.255 3
20752.939 1
20753.624 0
20754.308 1
20754.993 0
20755.677 0
20756.362 0
20757.046 2
20757.731 3
20758.416 2
20759.100 0
20759.785 0
20760.469 0
20761.154 0
20761.839 1
20762.523 0
20763.208 0
20763.893 0
20764.578 0
20765.262 6
20765.947 7
20766.632 2
20767.316 2
20768.001 0
20768.686 0
20769.371 0
20770.056 0
20770.740 0
20771.425 0
20772.110 0
20772.795 0
20773.480 0
20774.165 0
20774.849 1
20775.534 0
20776.219 0
20776.904 0
20777.589 0
20778.274 1
20778.959 3
20779.644 1
20780.329 0
20781.014 0
20781.699 0
20782.384 0
20783.069 1
20783.754 0
20784.439 3
20785.124 4
20785.809 0
20786.494 0
20787.179 0
20787.864 0
20788.549 1
20789.234 0
20789.919 0
20790.604 0
20791.290 0
20791.975 0
20792.660 0
20793.345 0
20794.030 0
20794.715 0
20795.401 0
20796.086 0
20796.771 0
20797.456 0
20798.142 0
20798.827 0
20799.512 0
20800.197 1
20800.883 0
20801.568 0
20802.253 1
20802.939 0
20803.624 3
20804.309 3
20804.995 1
20805.680 0
20806.366 0
20807.051 0
20807.736 0
20808.422 0
20809.107 0
20809.793 0
20810.478 0
20811.164 0
20811.849 2
20812.535 3
20813.220 0
20813.906 1
20814.591 4
20815.277 1
20815.962 0
20816.648 1
20817.333 0
20818.019 0
20818.705 0
20819.390 1
20820.076 2
20820.761 1
20821.447 1
20822.133 0
20822.818 0
20823.504 0
20824.190 0
20824.875 0
20825.561 0
20826.247 1
20826.933 1
20827.618 2
20828.304 0
20828.990 1
20829.676 0
20830.361 1
20831.047 0
20831.733 1
20832.419 1
20833.105 1
20833.790 3
20834.476 1
20835.162 4
20835.848 7
20836.534 2
20837.220 1
20837.906 0
20838.592 0
20839.278 1
20839.964 2
20840.649 1
20841.335 0
20842.021 0
20842.707 1
20843.393 1
20844.079 0
20844.765 3
20845.451 3
20846.138 0
20846.824 1
20847.510 1
20848.196 1
20848.882 4
20849.568 3
20850.254 1
20850.940 0
20851.626 3
20852.312 2
20852.999 0
20853.685 2
20854.371 3
20855.057 4
20855.743 4
20856.430 1
20857.116 0
20857.802 1
20858.488 1
20859.175 1
20859.861 0
20860.547 0
20861.233 0
20861.920 1
20862.606 6
20863.292 3
20863.979 3
20864.665 3
20865.351 1
20866.038 0
20866.724 0
20867.411 0
20868.097 2
20868.783 4
20869.470 2
20870.156 1
20870.843 0
20871.529 0
20872.216 1
20872.902 0
20873.589 1
20874.275 0
20874.962 1
20875.648 1
20876.335 0
20877.021 0
20877.708 1
20878.394 3
20879.081 2
20879.768 0
20880.454 1
20881.141 0
20881.827 0
20882.514 0
20883.201 0
20883.887 0
20884.574 0
20885.261 1
20885.947 1
20886.634 0
20887.321 0
20888.008 0
20888.694 0
20889.381 0
20890.068 0
20890.755 2
20891.442 1
20892.128 0
20892.815 0
20893.502 0
20894.189 2
20894.876 0
20895.562 1
20896.249 0
20896.936 0
20897.623 0
20898.310 0
20898.997 1
20899.684 0
20900.371 1
20901.058 1
20901.745 0
20902.432 0
20903.119 0
20903.806 1
20904.493 1
20905.180 0
20905.867 2
20906.554 1
20907.241 0
20907.928 0
20908.615 0
20909.302 0
20909.989 3
20910.676 1
20911.363 1
20912.051 0
20912.738 0
20913.425 0
20914.112 0
20914.799 1
20915.486 1
20916.174 0
20916.861 1
20917.548 0
20918.235 0
20918.922 0
20919.610 1
20920.297 1
20920.984 0
20921.672 0
20922.359 2
20923.046 0
20923.733 4
20924.421 3
20925.108 1
20925.796 0
20926.483 0
20927.170 1
20927.858 0
20928.545 0
20929.232 0
20929.920 0
20930.607 1
20931.295 0
20931.982 0
20932.670 0
20933.357 0
20934.045 1
20934.732 0
20935.420 3
20936.107 0
20936.795 0
20937.482 0
20938.170 0
20938.857 1
20939.545 0
20940.233 0
20940.920 0
20941.608 0
20942.295 2
20942.983 0
20943.671 0
20944.358 0
20945.046 0
20945.734 0
20946.422 0
20947.109 0
20947.797 0
20948.485 0
20949.172 0
20949.860 0
20950.548 0
20951.236 1
20951.923 1
20952.611 0
20953.299 0
20953.987 0
20954.675 0
20955.363 0
20956.050 0
20956.738 2
20957.426 0
20958.114 0
20958.802 1
20959.490 1
20960.178 1
20960.866 0
20961.554 0
20962.242 0
20962.930 0
20963.618 0
20964.306 0
20964.994 0
20965.682 0
20966.370 1
20967.058 2
20967.746 1
20968.434 1
20969.122 0
20969.810 1
20970.498 0
20971.186 0
20971.874 0
20972.562 1
20973.250 2
20973.939 2
20974.627 0
20975.315 0
20976.003 0
20976.691 2
20977.380 2
20978.068 0
20978.756 2
20979.444 2
20980.132 0
20980.821 1
20981.509 3
20982.197 3
20982.886 2
20983.574 0
20984.262 0
20984.951 0
20985.639 2
20986.327 5
20987.016 2
20987.704 0
20988.392 1
20989.081 0
20989.769 0
20990.458 0
20991.146 0
20991.834 1
20992.523 1
20993.211 0
20993.900 0
20994.588 0
20995.277 4
20995.965 4
20996.654 8
20997.342 10
20998.031 5
20998.720 1
20999.408 0
21000.097 0
21000.785 0
21001.474 0
21002.163 0
21002.851 0
21003.540 2
21004.228 6
21004.917 3
21005.606 1
21006.294 0
21006.983 0
21007.672 0
21008.361 0
21009.049 0
21009.738 0
21010.427 0
21011.116 0
21011.804 0
21012.493 0
21013.182 0
21013.871 0
21014.559 0
21015.248 0
21015.937 0
21016.626 1
21017.315 0
21018.004 0
21018.693 0
21019.382 0
21020.070 0
21020.759 0
21021.448 2
21022.137 0
21022.826 2
21023.515 1
21024.204 0
21024.893 1
21025.582 0
21026.271 1
21026.960 0
21027.649 0
21028.338 0
21029.027 0
21029.716 0
21030.405 0
21031.094 0
21031.784 0
21032.473 0
21033.162 4
21033.851 2
21034.540 0
21035.229 0
21035.918 0
21036.608 1
21037.297 0
21037.986 0
21038.675 1
21039.364 0
21040.054 3
21040.743 1
21041.432 0
21042.121 0
21042.811 0
21043.500 0
21044.189 0
21044.879 1
21045.568 0
21046.257 0
21046.947 0
21047.636 2
21048.325 2
21049.015 0
21049.704 0
21050.394 0
21051.083 0
21051.772 1
21052.462 0
21053.151 0
21053.841 0
21054.530 0
21055.220 0
21055.909 0
21056.599 2
21057.288 0
21057.978 0
21058.667 0
21059.357 0
21060.046 0
21060.736 0
21061.426 0
21062.115 0
21062.805 0
21063.494 0
21064.184 0
21064.874 0
21065.563 0
21066.253 0
21066.943 0
21067.632 0
21068.322 0
21069.012 1
21069.701 1
21070.391 0
21071.081 0
21071.771 3
21072.460 4
21073.150 1
21073.840 0
21074.530 0
21075.220 0
21075.909 0
21076.599 0
21077.289 1
21077.979 0
21078.669 1
21079.359 0
21080.049 0
21080.739 0
21081.428 0
21082.118 1
21082.808 2
21083.498 0
21084.188 0
21084.878 0
21085.568 6
21086.258 2
21086.948 2
21087.638 3
21088.328 2
21089.018 3
21089.708 2
21090.398 2
21091.088 1
21091.779 1
21092.469 1
21093.159 4
21093.849 3
21094.539 5
21095.229 21
21095.919 13
21096.609 9
21097.300 5
21097.990 2
21098.680 1
21099.370 1
21100.060 0
21100.751 0
21101.441 1
21102.131 0
21102.821 0
21103.512 0
21104.202 0
21104.892 0
21105.583 0
21106.273 0
21106.963 1
21107.654 0
21108.344 1
21109.034 0
21109.725 0
21110.415 0
21111.105 0
21111.796 2
21112.486 0
21113.177 1
21113.867 3
21114.558 2
21115.248 0
21115.939 0
21116.629 3
21117.320 4
21118.010 4
21118.701 1
21119.391 0
21120.082 0
21120.772 0
21121.463 0
21122.153 0
21122.844 1
21123.535 0
21124.225 0
21124.916 1
21125.606 1
21126.297 1
21126.988 1
21127.678 0
21128.369 0
21129.060 0
21129.751 0
21130.441 0
21131.132 0
21131.823 0
21132.513 0
21133.204 0
21133.895 0
21134.586 0
21135.277 0
21135.967 1
21136.658 2
21137.349 0
21138.040 0
21138.731 3
21139.422 0
21140.112 0
21140.803 0
21141.494 1
21142.185 1
21142.876 0
21143.567 0
21144.258 0
21144.949 0
21145.640 0
21146.331 3
21147.022 6
21147.713 4
21148.404 3
21149.095 1
21149.786 0
21150.477 3
21151.168 2
21151.859 0
21152.550 2
21153.241 3
21153.932 0
21154.623 1
21155.315 0
21156.006 0
21156.697 0
21157.388 0
21158.079 0
21158.770 2
21159.462 2
21160.153 0
21160.844 0
21161.535 0
21162.226 0
21162.918 0
21163.609 0
21164.300 0
21164.991 0
21165.683 0
21166.374 0
21167.065 0
21167.757 0
21168.448 0
21169.139 0
21169.831 0
21170.522 1
21171.214 5
21171.905 10
21172.596 7
21173.288 5
21173.979 4
21174.671 3
21175.362 0
21176.054 0
21176.745 1
21177.437 0
21178.128 1
21178.820 0
21179.511 0
21180.203 0
21180.894 3
21181.586 1
21182.277 0
21182.969 3
21183.660 2
21184.352 0
21185.044 0
21185.735 1
21186.427 2
21187.119 3
21187.810 2
21188.502 0
21189.194 1
21189.885 2
21190.577 2
21191.269 0
21191.960 0
21192.652 0
21193.344 0
21194.036 0
21194.727 0
21195.419 0
21196.111 0
21196.803 0
21197.495 0
21198.186 0
21198.878 0
21199.570 0
21200.262 0
21200.954 0
21201.646 0
21202.338 1
21203.029 0
21203.721 0
21204.413 0
21205.105 0
21205.797 0
21206.489 0
21207.181 7
21207.873 5
21208.565 2
21209.257 2
21209.949 0
21210.641 0
21211.333 0
21212.025 0
21212.717 0
21213.409 0
21214.101 0
21214.794 0
21215.486 0
21216.178 1
21216.870 4
21217.562 3
21218.254 1
21218.946 1
21219.639 1
21220.331 3
21221.023 0
21221.715 0
21222.407 0
21223.100 0
21223.792 0
21224.484 0
21225.176 0
21225.869 0
21226.561 5
21227.253 4
21227.946 1
21228.638 0
21229.330 0
21230.023 0
21230.715 1
21231.407 0
21232.100 1
21232.792 0
21233.484 1
21234.177 2
21234.869 2
21235.562 0
21236.254 0
21236.947 0
21237.639 1
21238.332 0
21239.024 2
21239.717 0
21240.409 0
21241.102 0
21241.794 0
21242.487 0
21243.179 0
21243.872 0
21244.564 0
21245.257 0
21245.950 0
21246.642 0
21247.335 7
21248.028 7
21248.720 3
21249.413 7
21250.105 4
21250.798 0
21251.491 0
21252.184 2
21252.876 3
21253.569 1
21254.262 2
21254.955 0
21255.647 0
21256.340 0
21257.033 0
21257.726 0
21258.418 0
21259.111 0
21259.804 1
21260.497 0
21261.190 1
21261.883 0
21262.576 1
21263.268 2
21263.961 2
21264.654 2
21265.347 0
21266.040 0
21266.733 0
21267.426 0
21268.119 0
21268.812 0
21269.505 0
21270.198 0
21270.891 0
21271.584 0
21272.277 0
21272.970 0
21273.663 0
21274.356 0
21275.049 0
21275.742 0
21276.435 0
21277.129 0
21277.822 0
21278.515 0
21279.208 0
21279.901 0
21280.594 0
21281.288 0
21281.981 0
21282.674 0
21283.367 2
21284.060 2
21284.754 0
21285.447 0
21286.140 1
21286.833 0
21287.527 1
21288.220 4
21288.913 0
21289.607 0
21290.300 1
21290.993 1
21291.687 0
21292.380 0
21293.073 4
21293.767 1
21294.460 0
21295.154 3
21295.847 2
21296.540 1
21297.234 0
21297.927 0
21298.621 0
21299.314 0
21300.008 1
21300.701 2
21301.395 2
21302.088 0
21302.782 0
21303.475 0
21304.169 0
21304.862 0
21305.556 4
21306.250 1
21306.943 3
21307.637 2
21308.330 0
21309.024 7
21309.718 5
21310.411 2
21311.105 2
21311.799 0
21312.492 0
21313.186 1
21313.880 2
21314.574 0
21315.267 0
21315.961 0
21316.655 1
21317.349 3
21318.042 0
21318.736 2
21319.430 2
21320.124 0
21320.818 0
21321.511 1
21322.205 1
21322.899 0
21323.593 0
21324.287 1
21324.981 1
21325.675 0
21326.369 0
21327.063 0
21327.757 0
21328.450 0
21329.144 0
21329.838 0
21330.532 0
21331.226 0
21331.920 0
21332.614 0
21333.308 0
21334.003 0
21334.697 0
21335.391 1
21336.085 0
21336.779 2
21337.473 1
21338.167 0
21338.861 0
21339.555 0
21340.249 0
21340.944 0
21341.638 0
21342.332 0
21343.026 0
21343.720 0
21344.415 2
21345.109 0
21345.803 0
21346.497 1
21347.191 0
21347.886 2
21348.580 0
21349.274 0
21349.969 0
21350.663 2
21351.357 0
21352.052 2
21352.746 1
21353.440 0
21354.135 2
21354.829 0
21355.523 0
21356.218 0
21356.912 0
21357.607 1
21358.301 0
21358.996 0
21359.690 0
21360.385 0
21361.079 0
21361.773 1
21362.468 0
21363.163 1
21363.857 0
21364.552 1
21365.246 4
21365.941 1
21366.635 0
21367.330 0
21368.024 1
21368.719 0
21369.414 0
21370.108 0
21370.803 0
21371.498 0
21372.192 0
21372.887 1
21373.582 1
21374.276 2
21374.971 2
21375.666 0
21376.360 0
21377.055 0
21377.750 1
21378.445 0
21379.140 0
21379.834 1
21380.529 0
21381.224 0
21381.919 0
21382.614 0
21383.308 5
21384.003 3
21384.698 1
21385.393 3
21386.088 0
21386.783 0
21387.478 0
21388.173 3
21388.868 2
21389.563 1
21390.258 0
21390.952 0
21391.647 0
21392.342 0
21393.037 2
21393.732 1
21394.428 1
21395.123 0
21395.818 2
21396.513 0
21397.208 0
21397.903 0
21398.598 0
21399.293 0
21399.988 0
21400.683 3
21401.378 2
21402.074 1
21402.769 1
21403.464 2
21404.159 2
21404.854 0
21405.549 0
21406.245 0
21406.940 0
21407.635 2
21408.330 0
21409.026 0
21409.721 0
21410.416 1
21411.112 0
21411.807 0
21412.502 0
21413.198 1
21413.893 0
21414.588 0
21415.284 0
21415.979 0
21416.674 0
21417.370 0
21418.065 1
21418.761 0
21419.456 0
21420.151 0
21420.847 0
21421.542 0
21422.238 0
21422.933 0
21423.629 0
21424.324 0
21425.020 0
21425.715 0
21426.411 0
21427.107 0
21427.802 0
21428.498 0
21429.193 0
21429.889 0
21430.584 0
21431.280 0
21431.976 0
21432.671 0
21433.367 0
21434.063 0
21434.758 0
21435.454 0
21436.150 0
21436.846 1
21437.541 1
21438.237 1
21438.933 1
21439.628 0
21440.324 0
21441.020 1
21441.716 4
21442.412 3
21443.107 1
21443.803 1
21444.499 5
21445.195 2
21445.891 0
21446.587 0
21447.283 2
21447.979 0
21448.674 0
21449.370 1
21450.066 0
21450.762 0
21451.458 0
21452.154 0
21452.850 3
21453.546 7
21454.242 3
21454.938 1
21455.634 0
21456.330 0
21457.026 1
21457.722 0
21458.418 0
21459.114 0
21459.811 0
21460.507 1
21461.203 1
21461.899 0
21462.595 0
21463.291 0
21463.987 0
21464.683 0
21465.380 0
21466.076 0
21466.772 1
21467.468 0
21468.164 1
21468.861 2
21469.557 0
21470.253 0
21470.949 1
21471.646 0
21472.342 0
21473.038 0
21473.735 1
21474.431 0
21475.127 1
21475.824 0
21476.520 0
21477.216 0
21477.913 0
21478.609 0
21479.306 0
21480.002 0
21480.698 1
21481.395 3
21482.091 1
21482.788 1
21483.484 1
21484.181 0
21484.877 0
21485.574 0
21486.270 0
21486.967 0
21487.663 1
21488.360 3
21489.057 0
21489.753 6
21490.450 10
21491.146 8
21491.843 6
21492.539 1
21493.236 1
21493.933 0
21494.629 0
21495.326 0
21496.023 0
21496.719 0
21497.416 0
21498.113 0
21498.810 0
21499.506 1
21500.203 1
21500.900 0
21501.597 3
21502.293 2
21502.990 0
21503.687 0
21504.384 1
21505.081 1
21505.777 0
21506.474 0
21507.171 1
21507.868 0
21508.565 0
21509.262 0
21509.959 0
21510.656 0
21511.353 0
21512.049 0
21512.746 0
21513.443 0
21514.140 0
21514.837 1
21515.534 2
21516.231 0
21516.928 1
21517.625 0
21518.322 0
21519.020 0
21519.717 0
21520.414 0
21521.111 2
21521.808 1
21522.505 0
21523.202 0
21523.899 1
21524.596 0
21525.293 2
21525.991 1
21526.688 1
21527.385 0
21528.082 0
21528.779 0
21529.477 0
21530.174 0
21530.871 0
21531.568 0
21532.266 0
21532.963 1
21533.660 1
21534.357 0
21535.055 0
21535.752 5
21536.449 2
21537.147 4
21537.844 1
21538.542 1
21539.239 1
21539.936 0
21540.634 0
21541.331 2
21542.029 1
21542.726 0
21543.423 0
21544.121 0
21544.818 0
21545.516 1
21546.213 0
21546.911 0
21547.608 0
21548.306 0
21549.003 1
21549.701 1
21550.399 5
21551.096 10
21551.794 5
21552.491 2
21553.189 1
21553.886 1
21554.584 0
21555.282 0
21555.979 0
21556.677 0
21557.375 0
21558.072 1
21558.770 0
21559.468 1
21560.166 0
21560.863 0
21561.561 0
21562.259 0
21562.957 1
21563.654 0
21564.352 0
21565.050 0
21565.748 0
21566.446 1
21567.143 0
21567.841 1
21568.539 0
21569.237 0
21569.935 1
21570.633 0
21571.331 0
21572.029 0
21572.726 0
21573.424 0
21574.122 0
21574.820 1
21575.518 1
21576.216 0
21576.914 0
21577.612 0
21578.310 0
21579.008 2
21579.706 0
21580.404 0
21581.102 0
21581.800 0
21582.499 2
21583.197 3
21583.895 0
21584.593 0
21585.291 1
21585.989 2
21586.687 0
21587.385 0
21588.084 0
21588.782 6
21589.480 2
21590.178 1
21590.876 0
21591.575 2
21592.273 0
21592.971 0
21593.669 1
21594.368 0
21595.066 1
21595.764 1
21596.463 0
21597.161 0
21597.859 12
21598.558 11
21599.256 6
21599.954 5
21600.653 1
21601.351 1
21602.049 0
21602.748 0
21603.446 0
21604.145 0
21604.843 0
21605.542 0
21606.240 0
21606.938 1
21607.637 2
21608.335 7
21609.034 10
21609.733 4
21610.431 2
21611.130 0
21611.828 0
21612.527 2
21613.225 17
21613.924 11
21614.622 6
21615.321 3
21616.020 3
21616.718 0
21617.417 0
21618.116 0
21618.814 4
21619.513 2
21620.212 1
21620.910 1
21621.609 4
21622.308 2
21623.007 1
21623.705 0
21624.404 0
21625.103 0
21625.802 0
21626.500 0
21627.199 0
21627.898 4
21628.597 3
21629.296 0
21629.995 1
21630.693 0
21631.392 0
21632.091 1
21632.790 0
21633.489 0
21634.188 0
21634.887 0
21635.586 3
21636.285 1
21636.984 0
21637.683 1
21638.382 0
21639.081 3
21639.780 2
21640.479 0
21641.178 0
21641.877 5
21642.576 1
21643.275 0
21643.974 0
21644.673 0
21645.372 0
21646.071 0
21646.770 0
21647.469 0
21648.169 0
21648.868 0
21649.567 0
21650.266 0
21650.965 0
21651.665 0
21652.364 0
21653.063 0
21653.762 1
21654.461 1
21655.161 0
21655.860 0
21656.559 1
21657.259 2
21657.958 1
21658.657 0
21659.356 0
21660.056 0
21660.755 1
21661.455 0
21662.154 0
21662.853 0
21663.553 0
21664.252 0
21664.951 0
21665.651 0
21666.350 1
21667.050 1
21667.749 0
21668.449 1
21669.148 0
21669.848 0
21670.547 0
21671.247 0
21671.946 0
21672.646 0
21673.345 0
21674.045 0
21674.745 1
21675.444 3
21676.144 1
21676.843 1
21677.543 0
21678.243 0
21678.942 0
21679.642 0
21680.342 0
21681.041 0
21681.741 0
21682.441 0
21683.140 0
21683.840 0
21684.540 0
21685.239 1
21685.939 0
21686.639 0
21687.339 0
21688.039 0
21688.738 0
21689.438 0
21690.138 0
21690.838 0
21691.538 0
21692.238 3
21692.937 0
21693.637 0
21694.337 4
21695.037 1
21695.737 1
21696.437 2
21697.137 2
21697.837 0
21698.537 0
21699.237 4
21699.937 5
21700.637 1
21701.337 6
21702.037 2
21702.737 0
21703.437 0
21704.137 1
21704.837 0
21705.537 0
21706.237 2
21706.937 1
21707.637 1
21708.337 0
21709.037 0
21709.738 0
21710.438 3
21711.138 1
21711.838 0
21712.538 2
21713.238 1
21713.939 0
21714.639 1
21715.339 0
21716.039 0
21716.740 0
21717.440 3
21718.140 1
21718.840 0
21719.541 1
21720.241 0
21720.941 0
21721.642 1
21722.342 0
21723.042 0
21723.743 0
21724.443 0
21725.144 0
21725.844 0
21726.544 1
21727.245 0
21727.945 0
21728.646 0
21729.346 0
21730.047 1
21730.747 0
21731.448 0
21732.148 0
21732.849 0
21733.549 1
21734.250 0
21734.950 0
21735.651 0
21736.351 1
21737.052 1
21737.752 0
21738.453 0
21739.154 0
21739.854 0
21740.555 0
21741.256 0
21741.956 1
21742.657 0
21743.358 1
21744.058 0
21744.759 0
21745.460 1
21746.160 0
21746.861 0
21747.562 0
21748.263 1
21748.964 1
21749.664 2
21750.365 1
21751.066 0
21751.767 1
21752.468 1
21753.168 0
21753.869 0
21754.570 0
21755.271 0
21755.972 0
21756.673 0
21757.374 0
21758.075 0
21758.776 0
21759.476 0
21760.177 1
21760.878 0
21761.579 0
21762.280 0
21762.981 1
21763.682 0
21764.383 3
21765.084 2
21765.785 0
21766.487 1
21767.188 0
21767.889 1
21768.590 0
21769.291 0
21769.992 0
21770.693 0
21771.394 1
21772.095 1
21772.797 3
21773.498 1
21774.199 0
21774.900 0
21775.601 0
21776.302 1
21777.004 0
21777.705 0
21778.406 1
21779.107 1
21779.809 1
21780.510 0
21781.211 0
21781.913 0
21782.614 0
21783.315 0
21784.017 0
21784.718 0
21785.419 0
21786.121 1
21786.822 1
21787.523 0
21788.225 2
21788.926 2
21789.628 0
21790.329 0
21791.031 1
21791.732 1
21792.434 0
21793.135 0
21793.837 0
21794.538 1
21795.240 0
21795.941 0
21796.643 0
21797.344 0
21798.046 0
21798.747 0
21799.449 0
21800.150 0
21800.852 0
21801.554 0
21802.255 0
21802.957 3
21803.659 1
21804.360 0
21805.062 0
21805.764 0
21806.465 0
21807.167 0
21807.869 0
21808.571 0
21809.272 3
21809.974 4
21810.676 0
21811.378 0
21812.079 0
21812.781 1
21813.483 1
21814.185 1
21814.887 0
21815.589 1
21816.290 0
21816.992 0
21817.694 0
21818.396 0
21819.098 3
21819.800 2
21820.502 0
21821.204 0
21821.906 0
21822.608 0
21823.310 2
21824.012 0
21824.714 0
21825.416 0
21826.118 0
21826.820 0
21827.522 1
21828.224 1
21828.926 1
21829.628 0
21830.330 0
21831.032 0
21831.734 1
21832.436 3
21833.138 4
21833.841 1
21834.543 1
21835.245 0
21835.947 0
21836.649 1
21837.351 0
21838.054 0
21838.756 1
21839.458 0
21840.160 0
21840.863 0
21841.565 0
21842.267 0
21842.969 0
21843.672 0
21844.374 2
21845.076 4
21845.779 1
21846.481 0
21847.183 1
21847.886 0
21848.588 0
21849.291 2
21849.993 0
21850.695 0
21851.398 2
21852.100 0
21852.803 1
21853.505 0
21854.208 0
21854.910 0
21855.613 2
21856.315 2
21857.018 0
21857.720 0
21858.423 3
21859.125 3
21859.828 1
21860.530 0
21861.233 0
21861.936 1
21862.638 0
21863.341 0
21864.043 0
21864.746 0
21865.449 0
21866.151 0
21866.854 0
21867.557 0
21868.259 0
21868.962 1
21869.665 0
21870.368 0
21871.070 0
21871.773 0
21872.476 1
21873.179 1
21873.881 0
21874.584 0
21875.287 0
21875.990 0
21876.693 0
21877.395 0
21878.098 1
21878.801 0
21879.504 2
21880.207 0
21880.910 0
21881.613 0
21882.316 0
21883.019 1
21883.722 0
21884.425 0
21885.127 0
21885.830 0
21886.533 0
21887.236 0
21887.939 1
21888.642 0
21889.346 0
21890.049 0
21890.752 1
21891.455 3
21892.158 0
21892.861 0
21893.564 0
21894.267 0
21894.970 1
21895.673 0
21896.376 1
21897.080 0
21897.783 0
21898.486 0
21899.189 0
21899.892 0
21900.596 0
21901.299 0
21902.002 0
21902.705 0
21903.409 0
21904.112 0
21904.815 0
21905.518 0
21906.222 0
21906.925 1
21907.628 0
21908.332 0
21909.035 0
21909.738 0
21910.442 0
21911.145 1
21911.849 0
21912.552 0
21913.255 0
21913.959 0
21914.662 2
21915.366 0
21916.069 0
21916.773 2
21917.476 0
21918.180 2
21918.883 0
21919.587 0
21920.290 0
21920.994 0
21921.697 0
21922.401 0
21923.105 0
21923.808 0
21924.512 0
21925.215 0
21925.919 0
21926.623 0
21927.326 1
21928.030 1
21928.734 0
21929.437 0
21930.141 2
21930.845 0
21931.548 0
21932.252 0
21932.956 1
21933.660 1
21934.363 0
21935.067 2
21935.771 0
21936.475 0
21937.178 2
21937.882 0
21938.586 0
21939.290 0
21939.994 0
21940.698 0
21941.402 1
21942.105 0
21942.809 0
21943.513 0
21944.217 0
21944.921 0
21945.625 3
21946.329 2
21947.033 2
21947.737 1
21948.441 0
21949.145 0
21949.849 0
21950.553 0
21951.257 1
21951.961 2
21952.665 0
21953.369 0
21954.073 0
21954.777 1
21955.481 0
21956.185 0
21956.890 0
21957.594 0
21958.298 1
21959.002 1
21959.706 2
21960.410 1
21961.115 0
21961.819 0
21962.523 0
21963.227 0
21963.931 0
21964.636 0
21965.340 2
21966.044 4
21966.748 2
21967.453 0
21968.157 2
21968.861 0
21969.566 0
21970.270 0
21970.974 0
21971.679 0
21972.383 4
21973.088 3
21973.792 0
21974.496 0
21975.201 2
21975.905 1
21976.610 0
21977.314 0
21978.019 0
21978.723 0
21979.427 0
21980.132 1
21980.836 1
21981.541 9
21982.246 13
21982.950 7
21983.655 5
21984.359 1
21985.064 1
21985.768 2
21986.473 1
21987.178 1
21987.882 2
21988.587 0
21989.291 0
21989.996 0
21990.701 0
21991.405 0
21992.110 0
21992.815 0
21993.520 0
21994.224 0
21994.929 1
21995.634 2
21996.338 1
21997.043 0
21997.748 0
21998.453 1
21999.158 0
21999.862 0
22000.567 0
22001.272 1
22001.977 1
22002.682 4
22003.387 1
22004.092 0
22004.796 1
22005.501 0
22006.206 2
22006.911 2
22007.616 1
22008.321 0
22009.026 0
22009.731 0
22010.436 0
22011.141 3
22011.846 1
22012.551 0
22013.256 0
22013.961 0
22014.666 0
22015.371 0
22016.076 0
22016.781 2
22017.486 2
22018.191 1
22018.897 0
22019.602 0
22020.307 0
22021.012 0
22021.717 2
22022.422 1
22023.128 0
22023.833 0
22024.538 2
22025.243 3
22025.948 0
22026.654 0
22027.359 0
22028.064 1
22028.769 0
22029.475 0
22030.180 1
22030.885 0
22031.591 0
22032.296 1
22033.001 0
22033.707 0
22034.412 0
22035.117 0
22035.823 0
22036.528 0
22037.234 2
22037.939 0
22038.644 0
22039.350 1
22040.055 0
22040.761 0
22041.466 0
22042.172 0
22042.877 0
22043.583 0
22044.288 0
22044.994 0
22045.699 1
22046.405 2
22047.111 1
22047.816 0
22048.522 0
22049.227 2
22049.933 1
22050.639 3
22051.344 2
22052.050 1
22052.756 0
22053.461 0
22054.167 0
22054.873 0
22055.578 0
22056.284 0
22056.990 0
22057.695 0
22058.401 0
22059.107 0
22059.813 0
22060.519 1
22061.224 0
22061.930 0
22062.636 0
22063.342 3
22064.048 1
22064.753 0
22065.459 0
22066.165 1
22066.871 0
22067.577 0
22068.283 1
22068.989 0
22069.695 0
22070.401 1
22071.107 0
22071.813 0
22072.519 1
22073.225 0
22073.931 0
22074.637 0
22075.343 1
22076.049 0
22076.755 2
22077.461 2
22078.167 2
22078.873 1
22079.579 0
22080.285 1
22080.991 4
22081.697 2
22082.403 0
22083.110 0
22083.816 0
22084.522 0
22085.228 0
22085.934 0
22086.641 0
22087.347 0
22088.053 0
22088.759 0
22089.465 0
22090.172 0
22090.878 0
22091.584 0
22092.291 0
22092.997 0
22093.703 0
22094.410 2
22095.116 1
22095.822 0
22096.529 2
22097.235 0
22097.941 9
22098.648 4
22099.354 1
22100.061 0
22100.767 0
22101.473 0
22102.180 0
22102.886 2
22103.593 4
22104.299 1
22105.006 1
22105.712 1
22106.419 1
22107.125 10
22107.832 8
22108.538 4
22109.245 2
22109.952 0
22110.658 0
22111.365 1
22112.071 0
22112.778 0
22113.485 0
22114.191 0
22114.898 1
22115.605 2
22116.311 0
22117.018 1
22117.725 0
22118.431 4
22119.138 0
22119.845 1
22120.552 0
22121.258 0
22121.965 1
22122.672 1
22123.379 0
22124.085 1
22124.792 2
22125.499 5
22126.206 2
22126.913 0
22127.620 1
22128.327 2
22129.033 0
22129.740 0
22130.447 3
22131.154 7
22131.861 2
22132.568 3
22133.275 0
22133.982 0
22134.689 0
22135.396 0
[truncated: 1,071 more chars]
