# Supplementary material for: LIMPIC: a computational method for the separation of protein MALDI-TOF-MS signals from noise
Source: BMC Bioinformatics. 2007 Mar 26;8:101. doi: 10.1186/1471-2105-8-101 (PMC1847688; doi:10.1186/1471-2105-8-101)
Supplement: Additional File 3 — Compressed archive of 30 text files, containing MALDI-TOF-MS data acquired from human plasma samples. [file 1471-2105-8-101-S3.zip › Plasma/P_22.txt]

4988.435 0
4988.770 0
4989.105 0
4989.441 0
4989.776 0
4990.112 0
4990.447 0
4990.782 0
4991.118 31
4991.453 23
4991.789 33
4992.124 12
4992.460 6
4992.795 2
4993.131 6
4993.466 15
4993.802 21
4994.137 11
4994.473 14
4994.808 20
4995.144 25
4995.479 24
4995.815 24
4996.150 25
4996.486 21
4996.822 22
4997.157 26
4997.493 25
4997.828 15
4998.164 24
4998.500 35
4998.835 22
4999.171 26
4999.507 38
4999.843 27
5000.178 21
5000.514 15
5000.850 12
5001.186 10
5001.521 17
5001.857 28
5002.193 23
5002.529 17
5002.864 21
5003.200 44
5003.536 36
5003.872 16
5004.208 39
5004.544 31
5004.880 19
5005.215 18
5005.551 28
5005.887 31
5006.223 19
5006.559 23
5006.895 19
5007.231 7
5007.567 15
5007.903 13
5008.239 23
5008.575 7
5008.911 15
5009.247 16
5009.583 13
5009.919 24
5010.255 20
5010.591 10
5010.927 5
5011.263 17
5011.600 17
5011.936 16
5012.272 24
5012.608 32
5012.944 18
5013.280 17
5013.616 17
5013.953 11
5014.289 11
5014.625 21
5014.961 15
5015.297 24
5015.634 26
5015.970 31
5016.306 20
5016.642 20
5016.979 19
5017.315 18
5017.651 27
5017.988 34
5018.324 21
5018.660 16
5018.997 14
5019.333 18
5019.669 26
5020.006 12
5020.342 13
5020.679 14
5021.015 14
5021.352 17
5021.688 12
5022.024 17
5022.361 15
5022.697 16
5023.034 17
5023.370 10
5023.707 7
5024.043 23
5024.380 27
5024.716 33
5025.053 20
5025.390 29
5025.726 31
5026.063 30
5026.399 34
5026.736 33
5027.073 26
5027.409 16
5027.746 13
5028.083 24
5028.419 16
5028.756 27
5029.093 33
5029.429 32
5029.766 24
5030.103 16
5030.439 12
5030.776 17
5031.113 16
5031.450 21
5031.787 26
5032.123 14
5032.460 12
5032.797 40
5033.134 41
5033.471 37
5033.807 45
5034.144 25
5034.481 15
5034.818 22
5035.155 37
5035.492 39
5035.829 22
5036.166 24
5036.503 23
5036.840 12
5037.177 26
5037.514 44
5037.851 66
5038.188 44
5038.525 30
5038.862 47
5039.199 89
5039.536 65
5039.873 53
5040.210 82
5040.547 83
5040.884 82
5041.221 73
5041.558 83
5041.895 113
5042.232 156
5042.570 223
5042.907 273
5043.244 235
5043.581 208
5043.918 179
5044.255 152
5044.593 134
5044.930 172
5045.267 180
5045.604 203
5045.942 150
5046.279 145
5046.616 115
5046.953 84
5047.291 84
5047.628 91
5047.965 53
5048.303 54
5048.640 49
5048.977 46
5049.315 35
5049.652 32
5049.990 38
5050.327 42
5050.664 26
5051.002 35
5051.339 37
5051.677 23
5052.014 35
5052.352 49
5052.689 50
5053.027 44
5053.364 28
5053.702 34
5054.039 47
5054.377 38
5054.714 29
5055.052 39
5055.389 34
5055.727 28
5056.064 32
5056.402 28
5056.740 40
5057.077 24
5057.415 25
5057.753 42
5058.090 48
5058.428 43
5058.766 47
5059.103 29
5059.441 13
5059.779 24
5060.116 22
5060.454 39
5060.792 38
5061.130 30
5061.468 50
5061.805 33
5062.143 37
5062.481 45
5062.819 62
5063.157 63
5063.494 51
5063.832 41
5064.170 40
5064.508 33
5064.846 38
5065.184 37
5065.522 39
5065.860 42
5066.198 35
5066.535 37
5066.873 25
5067.211 52
5067.549 47
5067.887 46
5068.225 62
5068.563 69
5068.901 67
5069.239 62
5069.577 40
5069.916 25
5070.254 28
5070.592 52
5070.930 54
5071.268 52
5071.606 61
5071.944 60
5072.282 60
5072.620 48
5072.959 48
5073.297 51
5073.635 27
5073.973 31
5074.311 47
5074.650 29
5074.988 22
5075.326 22
5075.664 26
5076.003 20
5076.341 24
5076.679 34
5077.017 35
5077.356 13
5077.694 36
5078.032 40
5078.371 25
5078.709 29
5079.047 50
5079.386 51
5079.724 31
5080.063 41
5080.401 38
5080.739 32
5081.078 40
5081.416 41
5081.755 26
5082.093 23
5082.432 27
5082.770 36
5083.109 39
5083.447 22
5083.786 29
5084.124 40
5084.463 24
5084.801 35
5085.140 36
5085.478 28
5085.817 16
5086.156 16
5086.494 34
5086.833 43
5087.171 41
5087.510 30
5087.849 28
5088.187 15
5088.526 14
5088.865 23
5089.203 45
5089.542 31
5089.881 16
5090.220 44
5090.558 40
5090.897 20
5091.236 21
5091.575 18
5091.913 9
5092.252 11
5092.591 20
5092.930 33
5093.269 31
5093.608 16
5093.946 20
5094.285 16
5094.624 9
5094.963 11
5095.302 33
5095.641 46
5095.980 43
5096.319 47
5096.658 41
5096.997 39
5097.336 23
5097.675 44
5098.014 39
5098.353 30
5098.692 33
5099.031 35
5099.370 28
5099.709 27
5100.048 29
5100.387 32
5100.726 38
5101.065 43
5101.404 28
5101.743 21
5102.082 26
5102.422 46
5102.761 63
5103.100 32
5103.439 18
5103.778 28
5104.117 26
5104.457 29
5104.796 37
5105.135 45
5105.474 56
5105.814 40
5106.153 33
5106.492 47
5106.831 43
5107.171 59
5107.510 48
5107.849 56
5108.189 64
5108.528 47
5108.867 48
5109.207 72
5109.546 63
5109.885 59
5110.225 79
5110.564 75
5110.904 63
5111.243 58
5111.583 68
5111.922 83
5112.261 71
5112.601 58
5112.940 63
5113.280 59
5113.619 48
5113.959 39
5114.299 56
5114.638 57
5114.978 64
5115.317 42
5115.657 21
5115.996 44
5116.336 47
5116.676 33
5117.015 36
5117.355 43
5117.694 39
5118.034 37
5118.374 42
5118.713 31
5119.053 53
5119.393 48
5119.733 39
5120.072 36
5120.412 25
5120.752 26
5121.092 29
5121.431 32
5121.771 31
5122.111 26
5122.451 48
5122.791 29
5123.130 20
5123.470 14
5123.810 30
5124.150 27
5124.490 23
5124.830 35
5125.170 42
5125.509 34
5125.849 28
5126.189 30
5126.529 20
5126.869 35
5127.209 30
5127.549 20
5127.889 23
5128.229 14
5128.569 7
5128.909 13
5129.249 11
5129.589 38
5129.929 40
5130.269 23
5130.609 18
5130.950 21
5131.290 14
5131.630 14
5131.970 9
5132.310 9
5132.650 12
5132.990 14
5133.330 22
5133.671 21
5134.011 30
5134.351 27
5134.691 25
5135.031 25
5135.372 26
5135.712 16
5136.052 16
5136.392 10
5136.733 21
5137.073 36
5137.413 41
5137.754 38
5138.094 34
5138.434 37
5138.775 36
5139.115 24
5139.455 35
5139.796 30
5140.136 20
5140.477 21
5140.817 22
5141.157 8
5141.498 10
5141.838 32
5142.179 35
5142.519 23
5142.860 18
5143.200 27
5143.541 32
5143.881 21
5144.222 16
5144.562 13
5144.903 12
5145.243 22
5145.584 19
5145.925 20
5146.265 12
5146.606 18
5146.946 20
5147.287 23
5147.628 20
5147.968 30
5148.309 31
5148.650 33
5148.990 30
5149.331 31
5149.672 22
5150.012 20
5150.353 17
5150.694 17
5151.035 20
5151.375 21
5151.716 38
5152.057 24
5152.398 15
5152.739 10
5153.079 15
5153.420 10
5153.761 22
5154.102 42
5154.443 35
5154.784 39
5155.125 22
5155.465 17
5155.806 31
5156.147 40
5156.488 38
5156.829 46
5157.170 35
5157.511 40
5157.852 29
5158.193 47
5158.534 54
5158.875 63
5159.216 46
5159.557 40
5159.898 24
5160.239 35
5160.580 35
5160.921 40
5161.262 38
5161.604 47
5161.945 48
5162.286 43
5162.627 30
5162.968 28
5163.309 26
5163.650 18
5163.992 13
5164.333 13
5164.674 15
5165.015 23
5165.356 41
5165.698 37
5166.039 37
5166.380 27
5166.721 18
5167.063 22
5167.404 18
5167.745 21
5168.087 22
5168.428 19
5168.769 12
5169.111 16
5169.452 16
5169.793 15
5170.135 12
5170.476 17
5170.818 12
5171.159 18
5171.500 10
5171.842 8
5172.183 15
5172.525 35
5172.866 40
5173.208 27
5173.549 16
5173.891 11
5174.232 7
5174.574 10
5174.915 19
5175.257 14
5175.598 16
5175.940 12
5176.282 16
5176.623 23
5176.965 35
5177.306 28
5177.648 13
5177.990 15
5178.331 39
5178.673 25
5179.015 23
5179.356 42
5179.698 34
5180.040 25
5180.382 17
5180.723 24
5181.065 26
5181.407 27
5181.749 29
5182.090 17
5182.432 14
5182.774 33
5183.116 25
5183.458 14
5183.799 9
5184.141 16
5184.483 26
5184.825 31
5185.167 30
5185.509 33
5185.851 12
5186.193 5
5186.534 15
5186.876 35
5187.218 29
5187.560 47
5187.902 32
5188.244 16
5188.586 26
5188.928 26
5189.270 17
5189.612 19
5189.954 14
5190.296 14
5190.638 15
5190.981 17
5191.323 45
5191.665 56
5192.007 47
5192.349 57
5192.691 33
5193.033 22
5193.375 27
5193.718 40
5194.060 24
5194.402 31
5194.744 26
5195.086 14
5195.428 18
5195.771 17
5196.113 39
5196.455 45
5196.797 44
5197.140 55
5197.482 33
5197.824 27
5198.167 32
5198.509 38
5198.851 43
5199.194 37
5199.536 49
5199.878 40
5200.221 30
5200.563 25
5200.906 20
5201.248 13
5201.590 19
5201.933 27
5202.275 29
5202.618 33
5202.960 33
5203.303 20
5203.645 19
5203.988 14
5204.330 7
5204.673 19
5205.015 9
5205.358 11
5205.700 10
5206.043 3
5206.385 15
5206.728 15
5207.071 10
5207.413 9
5207.756 5
5208.099 7
5208.441 12
5208.784 16
5209.126 24
5209.469 27
5209.812 18
5210.155 22
5210.497 27
5210.840 28
5211.183 27
5211.526 34
5211.868 25
5212.211 14
5212.554 18
5212.897 13
5213.239 22
5213.582 29
5213.925 23
5214.268 31
5214.611 45
5214.954 28
5215.296 22
5215.639 16
5215.982 24
5216.325 25
5216.668 23
5217.011 14
5217.354 23
5217.697 18
5218.040 16
5218.383 9
5218.726 19
5219.069 19
5219.412 26
5219.755 24
5220.098 15
5220.441 11
5220.784 12
5221.127 25
5221.470 29
5221.813 39
5222.156 31
5222.499 22
5222.843 20
5223.186 18
5223.529 40
5223.872 33
5224.215 21
5224.558 9
5224.902 36
5225.245 54
5225.588 47
5225.931 52
5226.274 60
5226.618 26
5226.961 18
5227.304 26
5227.647 25
5227.991 25
5228.334 16
5228.677 17
5229.021 22
5229.364 20
5229.707 15
5230.051 19
5230.394 9
5230.737 11
5231.081 16
5231.424 24
5231.768 27
5232.111 25
5232.455 14
5232.798 11
5233.141 6
5233.485 10
5233.828 16
5234.172 27
5234.515 22
5234.859 19
5235.202 12
5235.546 18
5235.890 10
5236.233 11
5236.577 10
5236.920 12
5237.264 16
5237.607 21
5237.951 14
5238.295 15
5238.638 21
5238.982 35
5239.326 20
5239.669 9
5240.013 13
5240.357 20
5240.700 20
5241.044 21
5241.388 18
5241.732 13
5242.075 22
5242.419 23
5242.763 20
5243.107 28
5243.450 27
5243.794 33
5244.138 32
5244.482 27
5244.826 25
5245.170 16
5245.514 15
5245.857 13
5246.201 21
5246.545 13
5246.889 8
5247.233 15
5247.577 15
5247.921 11
5248.265 13
5248.609 19
5248.953 38
5249.297 40
5249.641 34
5249.985 14
5250.329 14
5250.673 13
5251.017 14
5251.361 18
5251.705 30
5252.049 20
5252.393 40
5252.737 37
5253.081 32
5253.426 33
5253.770 19
5254.114 17
5254.458 15
5254.802 13
5255.146 15
5255.491 10
5255.835 9
5256.179 10
5256.523 6
5256.867 10
5257.212 7
5257.556 17
5257.900 17
5258.244 7
5258.589 7
5258.933 12
5259.277 20
5259.622 14
5259.966 16
5260.310 20
5260.655 16
5260.999 19
5261.344 25
5261.688 18
5262.032 16
5262.377 23
5262.721 20
5263.066 12
5263.410 6
5263.755 14
5264.099 23
5264.443 20
5264.788 18
5265.133 11
5265.477 12
5265.822 14
5266.166 12
5266.511 3
5266.855 18
5267.200 15
5267.544 22
5267.889 10
5268.234 9
5268.578 10
5268.923 21
5269.267 13
5269.612 36
5269.957 27
5270.301 18
5270.646 20
5270.991 22
5271.336 23
5271.680 21
5272.025 26
5272.370 24
5272.715 28
5273.059 41
5273.404 35
5273.749 20
5274.094 10
5274.439 11
5274.783 15
5275.128 32
5275.473 28
5275.818 21
5276.163 19
5276.508 13
5276.853 14
5277.197 14
5277.542 9
5277.887 15
5278.232 11
5278.577 20
5278.922 15
5279.267 6
5279.612 9
5279.957 23
5280.302 23
5280.647 32
5280.992 15
5281.337 26
5281.682 21
5282.027 15
5282.372 13
5282.717 15
5283.063 23
5283.408 16
5283.753 24
5284.098 34
5284.443 29
5284.788 19
5285.133 13
5285.478 14
5285.824 11
5286.169 30
5286.514 45
5286.859 42
5287.205 39
5287.550 36
5287.895 63
5288.240 52
5288.586 48
5288.931 55
5289.276 65
5289.621 74
5289.967 73
5290.312 58
5290.657 119
5291.003 108
5291.348 101
5291.694 75
5292.039 57
5292.384 46
5292.730 43
5293.075 49
5293.421 48
5293.766 46
5294.112 60
5294.457 39
5294.802 31
5295.148 23
5295.493 28
5295.839 34
5296.184 28
5296.530 17
5296.876 40
5297.221 54
5297.567 43
5297.912 36
5298.258 43
5298.603 26
5298.949 24
5299.295 20
5299.640 15
5299.986 28
5300.332 32
5300.677 17
5301.023 26
5301.369 18
5301.714 16
5302.060 20
5302.406 17
5302.752 34
5303.097 35
5303.443 38
5303.789 18
5304.135 13
5304.480 28
5304.826 23
5305.172 22
5305.518 42
5305.864 45
5306.210 23
5306.555 16
5306.901 17
5307.247 21
5307.593 19
5307.939 19
5308.285 15
5308.631 21
5308.977 16
5309.323 12
5309.669 18
5310.015 7
5310.361 8
5310.707 12
5311.053 13
5311.399 23
5311.745 20
5312.091 12
5312.437 19
5312.783 24
5313.129 25
5313.475 25
5313.821 14
5314.167 29
5314.513 28
5314.860 18
5315.206 16
5315.552 8
5315.898 15
5316.244 10
5316.590 13
5316.937 20
5317.283 13
5317.629 18
5317.975 21
5318.321 11
5318.668 12
5319.014 25
5319.360 26
5319.707 25
5320.053 21
5320.399 14
5320.746 20
5321.092 17
5321.438 26
5321.785 26
5322.131 20
5322.477 10
5322.824 18
5323.170 32
5323.517 39
5323.863 26
5324.209 38
5324.556 37
5324.902 24
5325.249 14
5325.595 23
5325.942 24
5326.288 25
5326.635 26
5326.981 23
5327.328 27
5327.674 18
5328.021 15
5328.368 32
5328.714 23
5329.061 29
5329.407 20
5329.754 14
5330.101 21
5330.447 25
5330.794 13
5331.141 25
5331.487 15
5331.834 11
5332.181 27
5332.527 19
5332.874 14
5333.221 15
5333.567 14
5333.914 12
5334.261 27
5334.608 22
5334.955 21
5335.301 23
5335.648 27
5335.995 18
5336.342 13
5336.689 23
5337.036 21
5337.382 15
5337.729 20
5338.076 15
5338.423 17
5338.770 14
5339.117 20
5339.464 22
5339.811 31
5340.158 14
5340.505 14
5340.852 20
5341.199 27
5341.546 33
5341.893 35
5342.240 23
5342.587 18
5342.934 15
5343.281 17
5343.628 17
5343.975 35
5344.322 43
5344.669 42
5345.016 29
5345.363 17
5345.711 25
5346.058 13
5346.405 17
5346.752 15
5347.099 13
5347.446 15
5347.794 11
5348.141 30
5348.488 30
5348.835 29
5349.183 24
5349.530 15
5349.877 16
5350.224 17
5350.572 29
5350.919 25
5351.266 34
5351.614 30
5351.961 27
5352.308 25
5352.656 19
5353.003 17
5353.350 17
5353.698 24
5354.045 24
5354.393 24
5354.740 30
5355.088 25
5355.435 19
5355.782 15
5356.130 18
5356.477 27
5356.825 20
5357.172 33
5357.520 33
5357.867 24
5358.215 31
5358.563 38
5358.910 51
5359.258 52
5359.605 52
5359.953 42
5360.301 32
5360.648 35
5360.996 38
5361.343 39
5361.691 38
5362.039 41
5362.386 49
5362.734 41
5363.082 44
5363.430 38
5363.777 29
5364.125 28
5364.473 27
5364.820 13
5365.168 11
5365.516 29
5365.864 33
5366.212 16
5366.559 10
5366.907 14
5367.255 12
5367.603 16
5367.951 20
5368.299 9
5368.647 17
5368.994 11
5369.342 17
5369.690 25
5370.038 25
5370.386 9
5370.734 19
5371.082 24
5371.430 21
5371.778 15
5372.126 13
5372.474 12
5372.822 11
5373.170 17
5373.518 25
5373.866 22
5374.214 25
5374.562 33
5374.910 25
5375.258 13
5375.607 15
5375.955 25
5376.303 37
5376.651 23
5376.999 17
5377.347 22
5377.695 22
5378.044 9
5378.392 8
5378.740 10
5379.088 15
5379.436 10
5379.785 8
5380.133 12
5380.481 24
5380.830 21
5381.178 19
5381.526 16
5381.874 13
5382.223 15
5382.571 17
5382.919 15
5383.268 16
5383.616 10
5383.965 30
5384.313 28
5384.661 33
5385.010 17
5385.358 4
5385.707 7
5386.055 11
5386.403 13
5386.752 11
5387.100 20
5387.449 20
5387.797 13
5388.146 7
5388.494 22
5388.843 17
5389.192 32
5389.540 16
5389.889 10
5390.237 12
5390.586 11
5390.934 10
5391.283 7
5391.632 18
5391.980 12
5392.329 12
5392.678 21
5393.026 22
5393.375 15
5393.724 18
5394.072 12
5394.421 13
5394.770 16
5395.119 20
5395.467 20
5395.816 20
5396.165 12
5396.514 8
5396.862 5
5397.211 12
5397.560 8
5397.909 14
5398.258 26
5398.607 21
5398.955 17
5399.304 9
5399.653 14
5400.002 30
5400.351 27
5400.700 15
5401.049 17
5401.398 9
5401.747 15
5402.096 7
5402.445 10
5402.794 6
5403.143 11
5403.492 13
5403.841 9
5404.190 29
5404.539 24
5404.888 16
5405.237 12
5405.586 9
5405.935 8
5406.284 10
5406.633 10
5406.982 7
5407.332 11
5407.681 8
5408.030 22
5408.379 20
5408.728 11
5409.077 15
5409.427 22
5409.776 15
5410.125 21
5410.474 27
5410.823 24
5411.173 19
5411.522 12
5411.871 5
5412.221 11
5412.570 13
5412.919 10
5413.269 4
5413.618 7
5413.967 12
5414.317 13
5414.666 27
5415.015 17
5415.365 30
5415.714 36
5416.064 25
5416.413 20
5416.762 23
5417.112 15
5417.461 3
5417.811 12
5418.160 20
5418.510 9
5418.859 13
5419.209 10
5419.558 15
5419.908 19
5420.257 12
5420.607 18
5420.957 17
5421.306 21
5421.656 17
5422.005 12
5422.355 24
5422.705 15
5423.054 18
5423.404 18
5423.754 7
5424.103 4
5424.453 14
5424.803 17
5425.152 30
5425.502 27
5425.852 16
5426.202 10
5426.551 17
5426.901 11
5427.251 11
5427.601 12
5427.950 31
5428.300 18
5428.650 9
5429.000 6
5429.350 6
5429.700 7
5430.049 14
5430.399 10
5430.749 5
5431.099 17
5431.449 21
5431.799 16
5432.149 15
5432.499 22
5432.849 11
5433.199 14
5433.549 23
5433.899 16
5434.249 16
5434.599 13
5434.949 17
5435.299 10
5435.649 15
5435.999 17
5436.349 16
5436.699 15
5437.049 11
5437.399 13
5437.749 13
5438.099 8
5438.450 11
5438.800 19
5439.150 20
5439.500 8
5439.850 22
5440.200 19
5440.551 10
5440.901 11
5441.251 7
5441.601 9
5441.952 7
5442.302 3
5442.652 7
5443.002 11
5443.353 14
5443.703 8
5444.053 11
5444.404 17
5444.754 13
5445.104 10
5445.455 15
5445.805 11
5446.156 18
5446.506 20
5446.856 14
5447.207 5
5447.557 17
5447.908 24
5448.258 18
5448.609 17
5448.959 19
5449.309 24
5449.660 16
5450.010 16
5450.361 15
5450.712 10
5451.062 9
5451.413 16
5451.763 11
5452.114 17
5452.464 11
5452.815 8
5453.166 5
5453.516 3
5453.867 17
5454.217 16
5454.568 28
5454.919 21
5455.269 10
5455.620 20
5455.971 25
5456.322 15
5456.672 12
5457.023 19
5457.374 6
5457.725 3
5458.075 18
5458.426 24
5458.777 23
5459.128 17
5459.479 15
5459.829 5
5460.180 21
5460.531 15
5460.882 18
5461.233 23
5461.584 24
5461.935 28
5462.285 36
5462.636 25
5462.987 20
5463.338 9
5463.689 10
5464.040 8
5464.391 6
5464.742 5
5465.093 7
5465.444 5
5465.795 14
5466.146 20
5466.497 13
5466.848 7
5467.199 14
5467.550 23
5467.901 21
5468.253 15
5468.604 9
5468.955 8
5469.306 12
5469.657 8
5470.008 17
5470.359 15
5470.711 9
5471.062 13
5471.413 26
5471.764 33
5472.115 24
5472.467 16
5472.818 19
5473.169 19
5473.520 19
5473.872 13
5474.223 10
5474.574 6
5474.926 14
5475.277 15
5475.628 15
5475.980 13
5476.331 15
5476.682 9
5477.034 20
5477.385 20
5477.736 12
5478.088 11
5478.439 19
5478.791 11
5479.142 15
5479.494 20
5479.845 14
5480.197 20
5480.548 19
5480.900 17
5481.251 12
5481.603 7
5481.954 13
5482.306 20
5482.657 24
5483.009 17
5483.360 18
5483.712 10
5484.064 25
5484.415 28
5484.767 22
5485.118 11
5485.470 7
5485.822 13
5486.173 20
5486.525 20
5486.877 20
5487.229 14
5487.580 15
5487.932 9
5488.284 9
5488.635 7
5488.987 15
5489.339 12
5489.691 8
5490.043 6
5490.394 11
5490.746 13
5491.098 14
5491.450 8
5491.802 18
5492.154 18
5492.505 18
5492.857 24
5493.209 28
5493.561 24
5493.913 16
5494.265 5
5494.617 8
5494.969 9
5495.321 13
5495.673 11
5496.025 8
5496.377 14
5496.729 22
5497.081 20
5497.433 33
5497.785 32
5498.137 17
5498.489 24
5498.841 11
5499.193 23
5499.545 15
5499.897 9
5500.250 16
5500.602 24
5500.954 18
5501.306 16
5501.658 13
5502.010 12
5502.363 4
5502.715 10
5503.067 12
5503.419 7
5503.771 16
5504.124 4
5504.476 7
5504.828 12
5505.180 10
5505.533 17
5505.885 13
5506.237 8
5506.590 16
5506.942 14
5507.294 9
5507.647 6
5507.999 9
5508.352 8
5508.704 19
5509.056 17
5509.409 10
5509.761 10
5510.114 9
5510.466 16
5510.819 6
5511.171 4
5511.523 7
5511.876 20
5512.228 11
5512.581 6
5512.934 11
5513.286 18
5513.639 14
5513.991 22
5514.344 24
5514.696 17
5515.049 13
5515.402 11
5515.754 15
5516.107 12
5516.459 30
5516.812 25
5517.165 14
5517.517 7
5517.870 8
5518.223 7
5518.576 11
5518.928 8
5519.281 7
5519.634 10
5519.986 11
5520.339 10
5520.692 18
5521.045 15
5521.398 28
5521.750 34
5522.103 37
5522.456 20
5522.809 19
5523.162 32
5523.515 33
5523.868 30
5524.220 25
5524.573 31
5524.926 33
5525.279 35
5525.632 36
5525.985 14
5526.338 9
5526.691 10
5527.044 22
5527.397 33
5527.750 23
5528.103 14
5528.456 10
5528.809 18
5529.162 24
5529.515 14
5529.868 16
5530.221 21
5530.574 20
5530.927 23
5531.281 13
5531.634 7
5531.987 17
5532.340 19
5532.693 12
5533.046 10
5533.400 11
5533.753 9
5534.106 8
5534.459 12
5534.812 14
5535.166 14
5535.519 8
5535.872 19
5536.225 31
5536.579 22
5536.932 16
5537.285 10
5537.639 15
5537.992 22
5538.345 14
5538.699 20
5539.052 22
5539.405 18
5539.759 14
5540.112 6
5540.466 12
5540.819 16
5541.172 19
5541.526 13
5541.879 15
5542.233 28
5542.586 31
5542.940 20
5543.293 15
5543.647 10
5544.000 18
5544.354 19
5544.707 19
5545.061 10
5545.414 6
5545.768 11
5546.122 20
5546.475 11
5546.829 6
5547.182 5
5547.536 8
5547.890 13
5548.243 24
5548.597 21
5548.951 7
5549.304 12
5549.658 13
5550.012 20
5550.366 27
5550.719 23
5551.073 15
5551.427 22
5551.781 20
5552.134 16
5552.488 15
5552.842 17
5553.196 11
5553.550 14
5553.903 24
5554.257 19
5554.611 14
5554.965 20
5555.319 20
5555.673 23
5556.027 21
5556.381 15
5556.735 20
5557.088 15
5557.442 15
5557.796 19
5558.150 26
5558.504 7
5558.858 7
5559.212 8
5559.566 14
5559.920 14
5560.274 19
5560.629 10
5560.983 11
5561.337 23
5561.691 10
5562.045 23
5562.399 30
5562.753 21
5563.107 18
5563.461 15
5563.815 19
5564.170 11
5564.524 10
5564.878 15
5565.232 13
5565.586 10
5565.941 9
5566.295 15
5566.649 13
5567.003 10
5567.358 6
5567.712 8
5568.066 5
5568.421 9
5568.775 13
5569.129 9
5569.483 22
5569.838 20
5570.192 22
5570.547 12
5570.901 11
5571.255 9
5571.610 17
5571.964 9
5572.319 11
5572.673 22
5573.027 11
5573.382 13
5573.736 20
5574.091 14
5574.445 32
5574.800 20
5575.154 10
5575.509 12
5575.863 16
5576.218 13
5576.573 17
5576.927 12
5577.282 14
5577.636 22
5577.991 20
5578.346 17
5578.700 8
5579.055 5
5579.409 8
5579.764 6
5580.119 12
5580.473 18
5580.828 10
5581.183 8
5581.538 14
5581.892 19
5582.247 22
5582.602 24
5582.957 16
5583.311 10
5583.666 4
5584.021 11
5584.376 7
5584.731 8
5585.085 8
5585.440 19
5585.795 11
5586.150 8
5586.505 10
5586.860 8
5587.215 14
5587.569 8
5587.924 17
5588.279 20
5588.634 16
5588.989 18
5589.344 12
5589.699 16
5590.054 26
5590.409 12
5590.764 13
5591.119 14
5591.474 8
5591.829 15
5592.184 15
5592.539 12
5592.894 10
5593.250 15
5593.605 12
5593.960 20
5594.315 18
5594.670 13
5595.025 18
5595.380 16
5595.736 10
5596.091 14
5596.446 14
5596.801 9
5597.156 12
5597.512 14
5597.867 12
5598.222 23
5598.577 16
5598.933 12
5599.288 12
5599.643 8
5599.998 17
5600.354 18
5600.709 21
5601.064 17
5601.420 11
5601.775 10
5602.130 17
5602.486 24
5602.841 20
5603.197 11
5603.552 6
5603.908 3
5604.263 7
5604.618 14
5604.974 18
5605.329 15
5605.685 9
5606.040 6
5606.396 4
5606.751 5
5607.107 5
5607.462 25
5607.818 14
5608.174 13
5608.529 17
5608.885 8
5609.240 10
5609.596 12
5609.952 12
5610.307 10
5610.663 4
5611.018 14
5611.374 26
5611.730 24
5612.085 11
5612.441 5
5612.797 4
5613.153 10
5613.508 12
5613.864 15
5614.220 7
5614.576 4
5614.931 11
5615.287 17
5615.643 15
5615.999 11
5616.355 22
5616.710 22
5617.066 22
5617.422 30
5617.778 23
5618.134 18
5618.490 8
5618.846 9
5619.202 11
5619.558 6
5619.913 20
5620.269 14
5620.625 15
5620.981 27
5621.337 18
5621.693 14
5622.049 11
5622.405 10
5622.761 9
5623.117 2
5623.473 3
5623.830 4
5624.186 10
5624.542 16
5624.898 12
5625.254 4
5625.610 9
5625.966 12
5626.322 13
5626.678 8
5627.035 4
5627.391 7
5627.747 6
5628.103 9
5628.459 15
5628.816 7
5629.172 6
5629.528 23
5629.884 20
5630.241 29
5630.597 16
5630.953 15
5631.309 10
5631.666 11
5632.022 18
5632.378 11
5632.735 17
5633.091 18
5633.447 19
5633.804 22
5634.160 17
5634.517 11
5634.873 12
5635.229 24
5635.586 33
5635.942 25
5636.299 30
5636.655 14
5637.012 14
5637.368 20
5637.725 28
5638.081 43
5638.438 25
5638.794 27
5639.151 35
5639.507 27
5639.864 26
5640.220 29
5640.577 39
5640.934 38
5641.290 33
5641.647 33
5642.004 22
5642.360 11
5642.717 17
5643.074 23
5643.430 23
5643.787 21
5644.144 19
5644.500 19
5644.857 18
5645.214 18
5645.571 26
5645.927 32
5646.284 25
5646.641 28
5646.998 40
5647.354 35
5647.711 43
5648.068 29
5648.425 37
5648.782 46
5649.139 35
5649.495 43
5649.852 57
5650.209 49
5650.566 47
5650.923 79
5651.280 71
5651.637 75
5651.994 64
5652.351 69
5652.708 76
5653.065 107
5653.422 67
5653.779 62
5654.136 68
5654.493 90
5654.850 61
5655.207 49
5655.564 40
5655.921 38
5656.278 50
5656.635 36
5656.992 29
5657.350 24
5657.707 16
5658.064 8
5658.421 10
5658.778 9
5659.135 6
5659.492 15
5659.850 17
5660.207 12
5660.564 18
5660.921 10
5661.279 10
5661.636 7
5661.993 21
5662.350 33
5662.708 29
5663.065 24
5663.422 31
5663.780 25
5664.137 33
5664.494 45
5664.852 47
5665.209 27
5665.566 36
5665.924 36
5666.281 38
5666.639 25
5666.996 24
5667.353 19
5667.711 28
5668.068 24
5668.426 17
5668.783 12
5669.141 10
5669.498 10
5669.856 13
5670.213 13
5670.571 20
5670.928 17
5671.286 20
5671.644 14
5672.001 25
5672.359 19
5672.716 25
5673.074 31
5673.432 28
5673.789 30
5674.147 28
5674.505 18
5674.862 21
5675.220 24
5675.578 26
5675.935 27
5676.293 14
5676.651 4
5677.009 4
5677.366 14
5677.724 10
5678.082 6
5678.440 25
5678.797 20
5679.155 4
5679.513 8
5679.871 13
5680.229 23
5680.587 16
5680.944 20
5681.302 16
5681.660 10
5682.018 17
5682.376 12
5682.734 11
5683.092 33
5683.450 12
5683.808 9
5684.166 12
5684.524 11
5684.882 17
5685.240 7
5685.598 4
5685.956 24
5686.314 32
5686.672 25
5687.030 12
5687.388 6
5687.746 13
5688.104 10
5688.462 7
5688.820 6
5689.178 9
5689.537 10
5689.895 15
5690.253 18
5690.611 13
5690.969 9
5691.327 11
5691.686 7
5692.044 12
5692.402 14
5692.760 25
5693.119 14
5693.477 16
5693.835 3
5694.193 6
5694.552 15
5694.910 10
5695.268 9
5695.627 21
5695.985 17
5696.343 16
5696.702 18
5697.060 10
5697.418 8
5697.777 18
5698.135 15
5698.494 6
5698.852 6
5699.211 16
5699.569 18
5699.927 12
5700.286 11
5700.644 12
5701.003 8
5701.361 9
5701.720 16
5702.078 23
5702.437 9
5702.796 10
5703.154 21
5703.513 24
5703.871 18
5704.230 29
5704.588 27
5704.947 14
5705.306 15
5705.664 21
5706.023 20
5706.382 16
5706.740 23
5707.099 19
5707.458 20
5707.816 17
5708.175 31
5708.534 33
5708.893 32
5709.251 26
5709.610 16
5709.969 32
5710.328 29
5710.687 36
5711.045 40
5711.404 29
5711.763 22
5712.122 21
5712.481 26
5712.840 20
5713.198 13
5713.557 16
5713.916 34
5714.275 37
5714.634 36
5714.993 19
5715.352 19
5715.711 22
5716.070 31
5716.429 43
5716.788 27
5717.147 21
5717.506 27
5717.865 17
5718.224 36
5718.583 37
5718.942 35
5719.301 42
5719.660 53
5720.019 75
5720.378 59
5720.738 73
5721.097 65
5721.456 54
5721.815 54
5722.174 31
5722.533 51
5722.893 41
5723.252 42
5723.611 46
5723.970 29
5724.329 27
5724.689 14
5725.048 6
5725.407 2
5725.766 5
5726.126 16
5726.485 19
5726.844 20
5727.204 17
5727.563 27
5727.922 43
5728.282 32
5728.641 27
5729.000 30
5729.360 29
5729.719 13
5730.079 3
5730.438 4
5730.797 2
5731.157 12
5731.516 18
5731.876 14
5732.235 13
5732.595 5
5732.954 3
5733.314 4
5733.673 15
5734.033 18
5734.392 8
5734.752 17
5735.112 15
5735.471 8
5735.831 18
5736.190 23
5736.550 28
5736.910 15
5737.269 15
5737.629 12
5737.988 13
5738.348 16
5738.708 11
5739.068 11
5739.427 16
5739.787 10
5740.147 15
5740.506 15
5740.866 23
5741.226 22
5741.586 17
5741.945 20
5742.305 12
5742.665 5
5743.025 8
5743.385 5
5743.745 15
5744.104 20
5744.464 8
5744.824 11
5745.184 17
5745.544 14
5745.904 11
5746.264 10
5746.624 4
5746.984 16
5747.344 23
5747.704 13
5748.064 20
5748.424 17
5748.784 25
5749.144 20
5749.504 17
5749.864 21
5750.224 13
5750.584 13
5750.944 14
5751.304 8
5751.664 14
5752.024 19
5752.384 6
5752.744 17
5753.104 21
5753.464 14
5753.825 11
5754.185 14
5754.545 13
5754.905 5
5755.265 11
5755.626 13
5755.986 10
5756.346 14
5756.706 7
5757.067 10
5757.427 13
5757.787 22
5758.147 26
5758.508 15
5758.868 36
5759.228 33
5759.589 12
5759.949 12
5760.309 14
5760.670 20
5761.030 30
5761.391 38
5761.751 27
5762.111 35
5762.472 28
5762.832 41
5763.193 41
5763.553 33
5763.914 58
5764.274 42
5764.635 40
5764.995 34
5765.356 28
5765.716 24
5766.077 21
5766.437 26
5766.798 21
5767.158 30
5767.519 30
5767.880 26
5768.240 21
5768.601 30
5768.961 26
5769.322 27
5769.683 32
5770.043 22
5770.404 21
5770.765 22
5771.125 18
5771.486 18
5771.847 21
5772.208 24
5772.568 15
5772.929 16
5773.290 21
5773.651 27
5774.011 27
5774.372 28
5774.733 23
5775.094 27
5775.455 26
5775.815 24
5776.176 24
5776.537 36
5776.898 29
5777.259 28
5777.620 35
5777.981 34
5778.342 32
5778.703 24
5779.064 15
5779.425 9
5779.785 11
5780.146 13
5780.507 6
5780.868 6
5781.229 6
5781.590 11
5781.952 11
5782.313 13
5782.674 6
5783.035 10
5783.396 1
5783.757 5
5784.118 9
5784.479 7
5784.840 17
5785.201 14
5785.562 10
5785.924 19
5786.285 16
5786.646 22
5787.007 24
5787.368 19
5787.730 19
5788.091 12
5788.452 7
5788.813 19
5789.175 9
5789.536 7
5789.897 12
5790.258 14
5790.620 22
5790.981 32
5791.342 27
5791.704 28
5792.065 19
5792.426 13
5792.788 13
5793.149 9
5793.511 14
5793.872 16
5794.233 12
5794.595 24
5794.956 15
5795.318 20
5795.679 17
5796.041 13
5796.402 18
5796.764 12
5797.125 7
5797.487 7
5797.848 7
5798.210 8
5798.571 7
5798.933 21
5799.294 32
5799.656 17
5800.018 17
5800.379 22
5800.741 28
5801.103 15
5801.464 8
5801.826 13
5802.187 32
5802.549 23
5802.911 34
5803.273 28
5803.634 20
5803.996 13
5804.358 33
5804.719 27
5805.081 31
5805.443 31
5805.805 24
5806.167 25
5806.528 17
5806.890 20
5807.252 22
5807.614 7
5807.976 6
5808.338 14
5808.699 15
5809.061 12
5809.423 7
5809.785 9
5810.147 12
5810.509 8
5810.871 6
5811.233 5
5811.595 2
5811.957 6
5812.319 8
5812.681 14
5813.043 12
5813.405 20
5813.767 17
5814.129 9
5814.491 8
5814.853 6
5815.215 18
5815.577 21
5815.939 16
5816.301 18
5816.663 5
5817.026 9
5817.388 6
5817.750 3
5818.112 4
5818.474 6
5818.836 4
5819.199 19
5819.561 23
5819.923 22
5820.285 7
5820.647 9
5821.010 9
5821.372 16
5821.734 22
5822.097 8
5822.459 11
5822.821 21
5823.183 17
5823.546 10
5823.908 6
5824.271 9
5824.633 18
5824.995 24
5825.358 30
5825.720 22
5826.082 23
5826.445 22
5826.807 14
5827.170 17
5827.532 15
5827.895 11
5828.257 12
5828.620 12
5828.982 7
5829.345 4
5829.707 10
5830.070 15
5830.432 23
5830.795 24
5831.157 4
5831.520 8
5831.883 12
5832.245 9
5832.608 10
5832.970 8
5833.333 13
5833.696 9
5834.058 10
5834.421 8
5834.784 9
5835.146 14
5835.509 11
5835.872 17
5836.235 14
5836.597 12
5836.960 27
5837.323 19
5837.686 8
5838.048 10
5838.411 12
5838.774 17
5839.137 20
5839.500 11
5839.862 23
5840.225 16
5840.588 19
5840.951 25
5841.314 20
5841.677 34
5842.040 39
5842.403 31
5842.766 40
5843.129 34
5843.491 13
5843.854 23
5844.217 32
5844.580 27
5844.943 24
5845.306 24
5845.669 17
5846.032 22
5846.395 24
5846.759 18
5847.122 27
5847.485 17
5847.848 10
5848.211 16
5848.574 20
5848.937 6
5849.300 5
5849.663 6
5850.027 17
5850.390 9
5850.753 2
5851.116 9
5851.479 5
5851.843 4
5852.206 5
5852.569 8
5852.932 14
5853.295 5
5853.659 8
5854.022 7
5854.385 11
5854.749 4
5855.112 6
5855.475 20
5855.839 14
5856.202 8
5856.565 7
5856.929 8
5857.292 11
5857.655 7
5858.019 8
5858.382 12
5858.746 7
5859.109 5
5859.473 23
5859.836 16
5860.200 17
5860.563 25
5860.926 9
5861.290 15
5861.654 14
5862.017 15
5862.381 11
5862.744 14
5863.108 8
5863.471 5
5863.835 8
5864.198 20
5864.562 14
5864.926 25
5865.289 23
5865.653 17
5866.017 21
5866.380 14
5866.744 14
5867.108 18
5867.471 16
5867.835 30
5868.199 13
5868.562 14
5868.926 23
5869.290 12
5869.654 18
5870.018 17
5870.381 9
5870.745 5
5871.109 14
5871.473 8
5871.837 8
5872.200 21
5872.564 16
5872.928 12
5873.292 10
5873.656 16
5874.020 15
5874.384 10
5874.748 5
5875.112 7
5875.476 9
5875.839 4
5876.203 16
5876.567 12
5876.931 8
5877.295 10
5877.659 10
5878.023 18
5878.387 7
5878.752 5
5879.116 3
5879.480 8
5879.844 6
5880.208 6
5880.572 7
5880.936 11
5881.300 9
5881.664 8
5882.028 9
5882.393 6
5882.757 12
5883.121 8
5883.485 16
5883.849 15
5884.214 14
5884.578 12
5884.942 9
5885.306 7
5885.671 7
5886.035 10
5886.399 9
5886.763 10
5887.128 4
5887.492 3
5887.856 1
5888.221 8
5888.585 18
5888.949 13
5889.314 15
5889.678 14
5890.043 8
5890.407 2
5890.771 6
5891.136 10
5891.500 15
5891.865 13
5892.229 23
5892.594 20
5892.958 14
5893.323 8
5893.687 1
5894.052 1
5894.416 6
5894.781 11
5895.145 29
5895.510 18
5895.874 15
5896.239 23
5896.604 27
5896.968 26
5897.333 6
5897.698 13
5898.062 5
5898.427 5
5898.792 3
5899.156 1
5899.521 9
5899.886 8
5900.250 2
5900.615 7
5900.980 10
5901.345 7
5901.709 2
5902.074 1
5902.439 8
5902.804 8
5903.168 13
5903.533 13
5903.898 15
5904.263 15
5904.628 16
5904.993 6
5905.357 7
5905.722 5
5906.087 11
5906.452 9
5906.817 14
5907.182 7
5907.547 11
5907.912 7
5908.277 14
5908.642 11
5909.007 13
5909.372 14
5909.737 14
5910.102 19
5910.467 15
5910.832 23
5911.197 19
5911.562 16
5911.927 16
5912.292 7
5912.657 10
5913.022 16
5913.387 19
5913.753 7
5914.118 24
5914.483 8
5914.848 17
5915.213 17
5915.578 16
5915.944 27
5916.309 22
5916.674 16
5917.039 6
5917.405 13
5917.770 11
5918.135 6
5918.500 4
5918.866 9
5919.231 14
5919.596 12
5919.962 10
5920.327 7
5920.692 6
5921.058 4
5921.423 5
5921.788 8
5922.154 15
5922.519 18
5922.885 22
5923.250 12
5923.615 10
5923.981 24
5924.346 19
5924.712 23
5925.077 13
5925.443 13
5925.808 15
5926.174 12
5926.539 7
5926.905 8
5927.270 14
5927.636 12
5928.001 6
5928.367 14
5928.733 13
5929.098 10
5929.464 10
5929.830 23
5930.195 25
5930.561 12
5930.926 16
5931.292 12
5931.658 5
5932.024 7
5932.389 17
5932.755 14
5933.121 9
5933.486 12
5933.852 12
5934.218 10
5934.584 13
5934.949 19
5935.315 11
5935.681 15
5936.047 14
5936.413 11
5936.779 21
5937.144 21
5937.510 14
5937.876 10
5938.242 9
5938.608 22
5938.974 29
5939.340 23
5939.706 24
5940.072 19
5940.438 21
5940.804 21
5941.170 19
5941.536 15
5941.902 12
5942.268 13
5942.634 15
5943.000 14
5943.366 7
5943.732 13
5944.098 15
5944.464 25
5944.830 22
5945.196 18
5945.562 10
5945.928 11
5946.294 18
5946.661 14
5947.027 12
5947.393 11
5947.759 13
5948.125 16
5948.491 19
5948.858 13
5949.224 11
5949.590 9
5949.956 10
5950.323 12
5950.689 8
5951.055 16
5951.421 10
5951.788 9
5952.154 9
5952.520 13
5952.887 15
5953.253 16
5953.619 13
5953.986 18
5954.352 12
5954.719 9
5955.085 16
5955.451 15
5955.818 11
5956.184 6
5956.551 5
5956.917 6
5957.284 5
5957.650 3
5958.017 6
5958.383 9
5958.750 6
5959.116 4
5959.483 9
5959.849 8
5960.216 9
5960.582 7
5960.949 9
5961.316 9
5961.682 7
5962.049 5
5962.415 8
5962.782 13
5963.149 16
5963.515 21
5963.882 12
5964.249 3
5964.616 5
5964.982 6
5965.349 11
5965.716 11
5966.082 12
5966.449 7
5966.816 12
5967.183 10
5967.549 15
5967.916 11
5968.283 12
5968.650 19
5969.017 9
5969.384 21
5969.750 9
5970.117 2
5970.484 10
5970.851 8
5971.218 6
5971.585 9
5971.952 10
5972.319 11
5972.686 9
5973.053 9
5973.420 20
5973.787 16
5974.154 16
5974.521 13
5974.888 9
5975.255 4
5975.622 4
5975.989 1
5976.356 7
5976.723 11
5977.090 10
5977.457 6
5977.824 4
5978.191 2
5978.558 7
5978.926 8
5979.293 11
5979.660 10
5980.027 8
5980.394 7
5980.761 22
5981.129 11
5981.496 5
5981.863 2
5982.230 7
5982.598 6
5982.965 12
5983.332 14
5983.699 7
5984.067 4
5984.434 14
5984.801 14
5985.169 6
5985.536 8
5985.903 5
5986.271 3
5986.638 9
5987.005 17
5987.373 10
5987.740 11
5988.108 13
5988.475 13
5988.843 15
5989.210 13
5989.577 18
5989.945 7
5990.312 14
5990.680 11
5991.047 10
5991.415 8
5991.783 5
5992.150 14
5992.518 13
5992.885 14
5993.253 24
5993.620 18
5993.988 12
5994.356 13
5994.723 13
5995.091 12
5995.458 12
5995.826 6
5996.194 6
5996.561 14
5996.929 10
5997.297 19
5997.665 24
5998.032 17
5998.400 12
5998.768 13
5999.136 16
5999.503 13
5999.871 8
6000.239 7
6000.607 16
6000.975 11
6001.342 8
6001.710 5
6002.078 12
6002.446 19
6002.814 14
6003.182 7
6003.550 11
6003.917 11
6004.285 16
6004.653 13
6005.021 15
6005.389 7
6005.757 4
6006.125 6
6006.493 13
6006.861 19
6007.229 31
6007.597 20
6007.965 14
6008.333 6
6008.701 6
6009.069 19
6009.437 11
6009.805 14
6010.174 14
6010.542 11
6010.910 5
6011.278 6
6011.646 10
6012.014 9
6012.382 11
6012.751 5
6013.119 3
6013.487 5
6013.855 1
6014.223 9
6014.592 8
6014.960 8
6015.328 13
6015.696 6
6016.065 13
6016.433 17
6016.801 21
6017.170 22
6017.538 14
6017.906 24
6018.275 12
6018.643 7
6019.011 19
6019.380 11
6019.748 15
6020.116 21
6020.485 14
6020.853 14
6021.222 4
6021.590 7
6021.959 13
6022.327 7
6022.696 5
6023.064 1
6023.433 2
6023.801 7
6024.170 7
6024.538 14
6024.907 12
6025.275 8
6025.644 6
6026.012 17
6026.381 8
6026.750 7
6027.118 12
6027.487 11
6027.856 12
6028.224 13
6028.593 14
6028.961 20
6029.330 20
6029.699 12
6030.068 4
6030.436 7
6030.805 12
6031.174 8
6031.543 2
6031.911 6
6032.280 13
6032.649 7
6033.018 11
6033.386 19
6033.755 18
6034.124 12
6034.493 8
6034.862 3
6035.231 8
6035.600 6
6035.968 4
6036.337 1
6036.706 4
6037.075 9
6037.444 7
6037.813 12
6038.182 9
6038.551 7
6038.920 11
6039.289 2
6039.658 1
6040.027 7
6040.396 4
6040.765 6
6041.134 13
6041.503 7
6041.872 3
6042.241 4
6042.610 3
6042.979 14
6043.349 16
6043.718 12
6044.087 18
6044.456 10
6044.825 1
6045.194 7
6045.563 12
6045.933 9
6046.302 11
6046.671 8
6047.040 6
6047.410 8
6047.779 12
6048.148 6
6048.517 6
6048.887 10
6049.256 13
6049.625 12
6049.994 8
6050.364 10
6050.733 11
6051.103 20
6051.472 11
6051.841 14
6052.211 13
6052.580 7
6052.949 7
6053.319 4
6053.688 12
6054.058 13
6054.427 9
6054.797 11
6055.166 9
6055.536 1
6055.905 4
6056.275 3
6056.644 1
6057.014 3
6057.383 3
6057.753 6
6058.122 4
6058.492 17
6058.861 14
6059.231 6
6059.601 8
6059.970 6
6060.340 7
6060.710 11
6061.079 15
6061.449 8
6061.819 14
6062.188 4
6062.558 3
6062.928 11
6063.297 10
6063.667 6
6064.037 11
6064.407 16
6064.776 9
6065.146 6
6065.516 13
6065.886 17
6066.256 23
6066.625 14
6066.995 3
6067.365 16
6067.735 10
6068.105 8
6068.475 13
6068.845 15
6069.214 10
6069.584 8
6069.954 8
6070.324 5
6070.694 6
6071.064 9
6071.434 15
6071.804 6
6072.174 2
6072.544 15
6072.914 13
6073.284 11
6073.654 17
6074.024 20
6074.394 21
6074.764 20
6075.134 16
6075.505 9
6075.875 18
6076.245 7
6076.615 4
6076.985 5
6077.355 7
6077.725 13
6078.096 7
6078.466 8
6078.836 7
6079.206 2
6079.576 3
6079.947 0
6080.317 4
6080.687 6
6081.057 9
6081.428 7
6081.798 6
6082.168 9
6082.538 11
6082.909 12
6083.279 10
6083.649 18
6084.020 19
6084.390 11
6084.761 4
6085.131 5
6085.501 11
6085.872 5
6086.242 6
6086.613 13
6086.983 8
6087.354 9
6087.724 8
6088.094 11
6088.465 3
6088.835 10
6089.206 9
6089.576 11
6089.947 12
6090.318 6
6090.688 10
6091.059 8
6091.429 14
6091.800 23
6092.170 24
6092.541 22
6092.912 18
6093.282 8
6093.653 7
6094.024 3
6094.394 7
6094.765 7
6095.136 11
6095.506 10
6095.877 11
6096.248 3
6096.619 13
6096.989 12
6097.360 3
6097.731 5
6098.102 11
6098.472 11
6098.843 7
6099.214 5
6099.585 9
6099.956 7
6100.327 9
6100.697 5
6101.068 3
6101.439 3
6101.810 3
6102.181 5
6102.552 7
6102.923 12
6103.294 6
6103.665 11
6104.036 18
6104.407 15
6104.778 20
6105.149 17
6105.520 11
6105.891 7
6106.262 5
6106.633 11
6107.004 7
6107.375 8
6107.746 7
6108.117 0
6108.488 6
6108.859 2
6109.230 1
6109.602 3
6109.973 3
6110.344 8
6110.715 13
6111.086 8
6111.457 12
6111.829 11
6112.200 6
6112.571 7
6112.942 6
6113.313 14
6113.685 15
6114.056 12
6114.427 11
6114.799 7
6115.170 2
6115.541 5
6115.912 3
6116.284 2
6116.655 5
6117.027 6
6117.398 7
6117.769 6
6118.141 6
6118.512 8
6118.883 8
6119.255 9
6119.626 12
6119.998 14
6120.369 15
6120.741 23
6121.112 28
6121.484 27
6121.855 18
6122.227 15
6122.598 20
6122.970 20
6123.341 15
6123.713 12
6124.084 11
6124.456 12
6124.828 11
6125.199 14
6125.571 19
6125.942 23
6126.314 21
6126.686 13
6127.057 16
6127.429 14
6127.801 31
6128.173 19
6128.544 6
6128.916 8
6129.288 4
6129.659 7
6130.031 13
6130.403 14
6130.775 7
6131.146 6
6131.518 1
6131.890 3
6132.262 8
6132.634 5
6133.006 2
6133.377 8
6133.749 16
6134.121 9
6134.493 6
6134.865 13
6135.237 6
6135.609 14
6135.981 12
6136.353 8
6136.725 8
6137.097 6
6137.469 18
6137.841 13
6138.213 9
6138.585 9
6138.957 8
6139.329 4
6139.701 3
6140.073 7
6140.445 11
6140.817 10
6141.189 5
6141.561 6
6141.933 12
6142.305 10
6142.677 7
6143.050 6
6143.422 20
6143.794 23
6144.166 14
6144.538 18
6144.911 10
6145.283 4
6145.655 5
6146.027 5
6146.399 6
6146.772 9
6147.144 4
6147.516 9
6147.889 6
6148.261 10
6148.633 14
6149.006 11
6149.378 5
6149.750 7
6150.123 8
6150.495 8
6150.867 5
6151.240 7
6151.612 1
6151.985 3
6152.357 15
6152.729 9
6153.102 4
6153.474 6
6153.847 8
6154.219 8
6154.592 8
6154.964 9
6155.337 11
6155.709 17
6156.082 16
6156.454 16
6156.827 10
6157.200 4
6157.572 9
6157.945 3
6158.317 7
6158.690 7
6159.063 5
6159.435 10
6159.808 5
6160.181 9
6160.553 11
6160.926 7
6161.299 7
6161.671 4
6162.044 7
6162.417 8
6162.790 10
6163.162 7
6163.535 9
6163.908 11
6164.281 5
6164.653 10
6165.026 7
6165.399 7
6165.772 7
6166.145 6
6166.518 7
6166.891 13
6167.263 11
6167.636 7
6168.009 7
6168.382 12
6168.755 5
6169.128 4
6169.501 5
6169.874 2
6170.247 6
6170.620 11
6170.993 4
6171.366 1
6171.739 4
6172.112 9
6172.485 5
6172.858 3
6173.231 15
6173.604 15
6173.977 16
6174.350 17
6174.723 14
6175.097 11
6175.470 13
6175.843 11
6176.216 9
6176.589 22
6176.962 15
6177.335 10
6177.709 15
6178.082 8
6178.455 8
6178.828 4
6179.202 11
6179.575 11
6179.948 7
6180.321 3
6180.695 4
6181.068 4
6181.441 5
6181.815 2
6182.188 8
6182.561 7
6182.935 29
6183.308 42
6183.681 20
6184.055 9
6184.428 12
6184.802 13
6185.175 5
6185.548 6
6185.922 4
6186.295 4
6186.669 7
6187.042 4
6187.416 3
6187.789 2
6188.163 6
6188.536 9
6188.910 10
6189.283 4
6189.657 2
6190.031 6
6190.404 7
6190.778 10
6191.151 11
6191.525 17
6191.899 11
6192.272 2
6192.646 12
6193.019 16
6193.393 12
6193.767 18
6194.141 7
6194.514 6
6194.888 3
6195.262 8
6195.635 9
6196.009 6
6196.383 7
6196.757 7
6197.130 8
6197.504 5
6197.878 13
6198.252 14
6198.626 11
6199.000 8
6199.373 7
6199.747 7
6200.121 11
6200.495 6
6200.869 8
6201.243 10
6201.617 4
6201.991 12
6202.365 14
6202.739 9
6203.113 10
6203.487 13
6203.861 17
6204.235 14
6204.609 21
6204.983 20
6205.357 15
6205.731 23
6206.105 10
6206.479 6
6206.853 5
6207.227 9
6207.601 14
6207.975 18
6208.349 7
6208.723 6
6209.098 11
6209.472 8
6209.846 12
6210.220 7
6210.594 5
6210.968 4
6211.343 7
6211.717 6
6212.091 17
6212.465 11
6212.840 10
6213.214 10
6213.588 17
6213.962 10
6214.337 12
6214.711 9
6215.085 8
6215.460 7
6215.834 12
6216.208 15
6216.583 25
6216.957 21
6217.332 11
6217.706 13
6218.080 10
6218.455 16
6218.829 12
6219.204 24
6219.578 23
6219.953 15
6220.327 10
6220.702 5
6221.076 9
6221.451 1
6221.825 13
6222.200 12
6222.574 8
6222.949 5
6223.323 12
6223.698 7
6224.073 19
6224.447 13
6224.822 6
6225.196 6
6225.571 7
6225.946 10
6226.320 4
6226.695 7
6227.070 6
6227.444 8
6227.819 13
6228.194 8
6228.569 8
6228.943 22
6229.318 14
6229.693 10
6230.068 15
6230.442 7
6230.817 6
6231.192 18
6231.567 19
6231.942 17
6232.317 11
6232.691 10
6233.066 13
6233.441 5
6233.816 9
6234.191 14
6234.566 8
6234.941 2
6235.316 2
6235.691 1
6236.066 2
6236.441 7
6236.816 21
6237.191 13
6237.566 11
6237.941 6
6238.316 3
6238.691 6
6239.066 4
6239.441 6
6239.816 4
6240.191 4
6240.566 4
6240.941 4
6241.316 5
6241.691 13
6242.066 17
6242.442 8
6242.817 7
6243.192 6
6243.567 8
6243.942 4
6244.317 6
6244.693 3
6245.068 5
6245.443 6
6245.818 4
6246.194 1
6246.569 7
6246.944 6
6247.320 5
6247.695 6
6248.070 6
6248.446 8
6248.821 10
6249.196 3
6249.572 1
6249.947 2
6250.322 4
6250.698 5
6251.073 0
6251.449 1
6251.824 2
6252.199 3
6252.575 8
6252.950 8
6253.326 8
6253.701 1
6254.077 2
6254.452 10
6254.828 15
6255.203 14
6255.579 7
6255.954 10
6256.330 13
6256.706 8
6257.081 17
6257.457 48
6257.832 40
6258.208 22
6258.584 13
6258.959 8
6259.335 2
6259.711 5
6260.086 2
6260.462 4
6260.838 20
6261.213 19
6261.589 14
6261.965 10
6262.341 13
6262.716 10
6263.092 9
6263.468 12
6263.844 18
6264.220 12
6264.595 11
6264.971 10
6265.347 13
6265.723 12
6266.099 9
6266.475 9
6266.850 11
6267.226 8
6267.602 19
6267.978 17
6268.354 27
6268.730 19
6269.106 15
6269.482 13
6269.858 14
6270.234 21
6270.610 10
6270.986 8
6271.362 9
6271.738 9
6272.114 4
6272.490 8
6272.866 10
6273.242 8
6273.618 8
6273.994 7
6274.370 8
6274.747 8
6275.123 5
6275.499 10
6275.875 12
6276.251 16
6276.627 8
6277.004 15
6277.380 14
6277.756 15
6278.132 7
6278.508 5
6278.885 10
6279.261 15
6279.637 17
6280.013 12
6280.390 13
6280.766 5
6281.142 5
6281.519 11
6281.895 8
6282.271 14
6282.648 13
6283.024 4
6283.400 0
6283.777 10
6284.153 16
6284.530 17
6284.906 12
6285.283 10
6285.659 10
6286.035 2
6286.412 5
6286.788 9
6287.165 8
6287.541 11
6287.918 10
6288.294 17
6288.671 9
6289.047 8
6289.424 10
6289.801 10
6290.177 7
6290.554 19
6290.930 18
6291.307 9
6291.684 3
6292.060 7
6292.437 11
6292.814 16
6293.190 15
6293.567 24
6293.944 17
6294.320 11
6294.697 6
6295.074 2
6295.451 3
6295.827 5
6296.204 2
6296.581 3
6296.958 9
6297.334 8
6297.711 11
6298.088 14
6298.465 8
6298.842 7
6299.219 13
6299.595 13
6299.972 8
6300.349 22
6300.726 16
6301.103 5
6301.480 2
6301.857 4
6302.234 6
6302.611 2
6302.988 12
6303.365 7
6303.742 12
6304.119 13
6304.496 11
6304.873 12
6305.250 7
6305.627 9
6306.004 22
6306.381 10
6306.758 9
6307.135 7
6307.512 6
6307.889 3
6308.266 2
6308.644 8
6309.021 7
6309.398 0
6309.775 4
6310.152 4
6310.529 3
6310.907 3
6311.284 24
6311.661 20
6312.038 7
6312.416 3
6312.793 3
6313.170 9
6313.547 9
6313.925 5
6314.302 8
6314.679 3
6315.057 6
6315.434 12
6315.811 8
6316.189 12
6316.566 13
6316.943 9
6317.321 9
6317.698 16
6318.076 11
6318.453 18
6318.830 8
6319.208 7
6319.585 6
6319.963 4
6320.340 5
6320.718 7
6321.095 7
6321.473 12
6321.850 14
6322.228 12
6322.605 7
6322.983 4
6323.361 4
6323.738 8
6324.116 15
6324.493 12
6324.871 5
6325.249 4
6325.626 7
6326.004 8
6326.382 5
6326.759 9
6327.137 7
6327.515 8
6327.892 3
6328.270 1
6328.648 3
6329.026 10
6329.403 11
6329.781 10
6330.159 6
6330.537 2
6330.914 0
6331.292 7
6331.670 6
6332.048 6
6332.426 7
6332.804 14
6333.181 11
6333.559 5
6333.937 8
6334.315 8
6334.693 5
6335.071 7
6335.449 8
6335.827 7
6336.205 9
6336.583 13
6336.961 4
6337.339 9
6337.717 8
6338.095 4
6338.473 6
6338.851 15
6339.229 10
6339.607 7
6339.985 4
6340.363 9
6340.741 12
6341.119 12
6341.497 10
6341.876 8
6342.254 12
6342.632 5
6343.010 2
6343.388 10
6343.766 4
6344.145 2
6344.523 4
6344.901 4
6345.279 10
6345.657 10
6346.036 2
6346.414 10
6346.792 6
6347.171 5
6347.549 10
6347.927 8
6348.305 2
6348.684 4
6349.062 4
6349.440 0
6349.819 8
6350.197 9
6350.576 4
6350.954 2
6351.332 2
6351.711 4
6352.089 4
6352.468 1
6352.846 3
6353.225 1
6353.603 7
6353.982 15
6354.360 16
6354.739 5
6355.117 4
6355.496 4
6355.874 3
6356.253 10
6356.631 5
6357.010 6
6357.389 6
6357.767 13
6358.146 13
6358.524 5
6358.903 4
6359.282 3
6359.660 1
6360.039 3
6360.418 4
6360.796 9
6361.175 11
6361.554 7
6361.932 9
6362.311 9
6362.690 6
6363.069 1
6363.447 5
6363.826 8
6364.205 3
6364.584 9
6364.963 3
6365.342 3
6365.720 7
6366.099 2
6366.478 3
6366.857 6
6367.236 3
6367.615 6
6367.994 6
6368.373 5
6368.751 3
6369.130 6
6369.509 11
6369.888 15
6370.267 12
6370.646 13
6371.025 11
6371.404 6
6371.783 5
6372.162 0
6372.541 2
6372.920 8
6373.299 8
6373.679 3
6374.058 4
6374.437 4
6374.816 9
6375.195 4
6375.574 5
6375.953 4
6376.332 10
6376.712 8
6377.091 6
6377.470 2
6377.849 3
6378.228 8
6378.608 13
6378.987 11
6379.366 3
6379.745 2
6380.125 8
6380.504 13
6380.883 12
6381.262 17
6381.642 12
6382.021 8
6382.400 11
6382.780 6
6383.159 1
6383.538 0
6383.918 0
6384.297 16
6384.677 25
6385.056 16
6385.435 12
6385.815 6
6386.194 12
6386.574 22
6386.953 15
6387.333 6
6387.712 3
6388.092 3
6388.471 2
6388.851 7
6389.230 8
6389.610 7
6389.989 10
6390.369 8
6390.749 7
6391.128 6
6391.508 8
6391.887 6
6392.267 8
6392.647 14
6393.026 10
6393.406 12
6393.786 6
6394.165 5
6394.545 10
6394.925 16
6395.305 29
6395.684 31
6396.064 26
6396.444 13
6396.823 12
6397.203 8
6397.583 3
6397.963 15
6398.343 18
6398.722 15
6399.102 7
6399.482 15
6399.862 13
6400.242 12
6400.622 13
6401.002 15
6401.382 13
6401.761 17
6402.141 14
6402.521 8
6402.901 21
6403.281 21
6403.661 13
6404.041 13
6404.421 6
6404.801 7
6405.181 9
6405.561 11
6405.941 11
6406.321 15
6406.701 17
6407.081 14
6407.461 9
6407.842 14
6408.222 7
6408.602 5
6408.982 9
6409.362 9
6409.742 15
6410.122 9
6410.502 19
6410.883 20
6411.263 14
6411.643 3
6412.023 9
6412.404 11
6412.784 18
6413.164 18
6413.544 13
6413.925 9
6414.305 6
6414.685 10
6415.065 9
6415.446 3
6415.826 6
6416.206 16
6416.587 14
6416.967 18
6417.347 25
6417.728 20
6418.108 17
6418.489 16
6418.869 18
6419.250 12
6419.630 13
6420.010 12
6420.391 7
6420.771 26
6421.152 14
6421.532 15
6421.913 15
6422.293 12
6422.674 13
6423.054 17
6423.435 7
6423.816 12
6424.196 14
6424.577 13
6424.957 8
6425.338 14
6425.719 12
6426.099 23
6426.480 18
6426.860 26
6427.241 28
6427.622 29
6428.002 18
6428.383 29
6428.764 28
6429.145 34
6429.525 35
6429.906 34
6430.287 54
6430.668 68
6431.048 71
6431.429 82
6431.810 76
6432.191 103
6432.572 119
6432.952 104
6433.333 101
6433.714 84
6434.095 112
6434.476 115
6434.857 96
6435.238 66
6435.619 57
6436.000 47
6436.381 49
6436.761 61
6437.142 75
6437.523 49
6437.904 33
6438.285 37
6438.666 23
6439.047 13
6439.428 22
6439.809 26
6440.190 23
6440.572 12
6440.953 12
6441.334 9
6441.715 7
6442.096 8
6442.477 16
6442.858 14
6443.239 11
6443.620 16
6444.002 29
6444.383 28
6444.764 18
6445.145 18
6445.526 28
6445.908 25
6446.289 25
6446.670 13
6447.051 5
6447.433 2
6447.814 7
6448.195 7
6448.576 2
6448.958 5
6449.339 15
6449.720 17
6450.102 26
6450.483 18
6450.864 6
6451.246 6
6451.627 4
6452.009 9
6452.390 3
6452.771 11
6453.153 14
6453.534 12
6453.916 11
6454.297 6
6454.679 5
6455.060 1
6455.442 2
6455.823 4
6456.205 2
6456.586 1
6456.968 10
6457.349 10
6457.731 6
6458.113 7
6458.494 6
6458.876 5
6459.257 10
6459.639 21
6460.021 14
6460.402 10
6460.784 2
6461.166 2
6461.547 7
6461.929 10
6462.311 6
6462.692 7
6463.074 14
6463.456 14
6463.838 15
6464.219 17
6464.601 13
6464.983 13
6465.365 13
6465.747 10
6466.128 6
6466.510 7
6466.892 3
6467.274 4
6467.656 4
6468.038 4
6468.419 7
6468.801 18
6469.183 17
6469.565 7
6469.947 14
6470.329 7
6470.711 4
6471.093 12
6471.475 16
6471.857 12
6472.239 4
6472.621 3
6473.003 7
6473.385 15
6473.767 8
6474.149 9
6474.531 6
6474.913 4
6475.295 7
6475.677 4
6476.060 7
6476.442 8
6476.824 13
6477.206 5
6477.588 16
6477.970 15
6478.352 5
6478.735 4
6479.117 1
6479.499 5
6479.881 5
6480.264 7
6480.646 1
6481.028 10
6481.410 12
6481.793 3
6482.175 1
6482.557 4
6482.939 5
6483.322 5
6483.704 9
6484.086 4
6484.469 3
6484.851 7
6485.234 5
6485.616 5
6485.998 7
6486.381 6
6486.763 8
6487.146 5
6487.528 5
6487.911 5
6488.293 10
6488.676 9
6489.058 6
6489.441 3
6489.823 5
6490.206 8
6490.588 3
6490.971 2
6491.353 5
6491.736 11
6492.118 10
6492.501 12
6492.884 19
6493.266 10
6493.649 12
6494.031 13
6494.414 7
6494.797 4
6495.179 3
6495.562 5
6495.945 4
6496.328 1
6496.710 4
6497.093 5
6497.476 7
6497.858 10
6498.241 13
6498.624 10
6499.007 11
6499.390 3
6499.772 8
6500.155 10
6500.538 11
6500.921 11
6501.304 12
6501.687 11
6502.070 8
6502.452 2
6502.835 3
6503.218 6
6503.601 5
6503.984 10
6504.367 3
6504.750 7
6505.133 4
6505.516 10
6505.899 11
6506.282 11
6506.665 15
6507.048 17
6507.431 10
6507.814 7
6508.197 5
6508.580 3
6508.963 5
6509.346 5
6509.729 7
6510.113 8
6510.496 10
6510.879 12
6511.262 10
6511.645 12
6512.028 12
6512.411 16
6512.795 8
6513.178 7
6513.561 4
6513.944 9
6514.328 15
6514.711 10
6515.094 8
6515.477 14
6515.861 18
6516.244 9
6516.627 4
6517.011 16
6517.394 28
6517.777 24
6518.161 13
6518.544 14
6518.927 15
6519.311 13
6519.694 10
6520.078 13
6520.461 19
6520.844 8
6521.228 1
6521.611 13
6521.995 12
6522.378 8
6522.762 4
6523.145 0
6523.529 3
6523.912 3
6524.296 6
6524.679 7
6525.063 10
6525.446 13
6525.830 13
6526.214 13
6526.597 15
6526.981 18
6527.364 15
6527.748 6
6528.132 4
6528.515 8
6528.899 20
6529.283 21
6529.666 20
6530.050 12
6530.434 16
6530.818 26
6531.201 18
6531.585 15
6531.969 11
6532.353 5
6532.736 14
6533.120 15
6533.504 9
6533.888 14
6534.272 10
6534.655 12
6535.039 15
6535.423 17
6535.807 15
6536.191 14
6536.575 6
6536.959 4
6537.343 7
6537.726 9
6538.110 19
6538.494 13
6538.878 12
6539.262 17
6539.646 10
6540.030 4
6540.414 4
6540.798 4
6541.182 4
6541.566 8
6541.950 11
6542.334 12
6542.719 14
6543.103 7
6543.487 10
6543.871 14
6544.255 6
6544.639 12
6545.023 5
6545.407 1
6545.792 10
6546.176 4
6546.560 3
6546.944 3
6547.328 2
6547.713 10
6548.097 8
6548.481 11
6548.865 5
6549.250 14
6549.634 12
6550.018 11
6550.402 13
6550.787 11
6551.171 8
6551.555 7
6551.940 6
6552.324 5
6552.708 6
6553.093 6
6553.477 11
6553.862 18
6554.246 19
6554.630 15
6555.015 7
6555.399 7
6555.784 4
6556.168 7
6556.553 4
6556.937 3
6557.322 8
6557.706 8
6558.091 10
6558.475 12
6558.860 6
6559.244 5
6559.629 7
6560.014 8
6560.398 21
6560.783 20
6561.167 14
6561.552 8
6561.937 1
6562.321 6
6562.706 2
6563.091 6
6563.475 4
6563.860 11
6564.245 11
6564.629 11
6565.014 5
6565.399 6
6565.784 2
6566.168 7
6566.553 22
6566.938 17
6567.323 13
6567.708 3
6568.092 0
6568.477 5
6568.862 2
6569.247 4
6569.632 5
6570.017 3
6570.402 4
6570.786 4
6571.171 8
6571.556 9
6571.941 10
6572.326 10
6572.711 12
6573.096 7
6573.481 15
6573.866 17
6574.251 20
6574.636 22
6575.021 15
6575.406 6
6575.791 6
6576.176 11
6576.561 9
6576.946 9
6577.331 6
6577.716 7
6578.102 6
6578.487 7
6578.872 13
6579.257 10
6579.642 7
6580.027 6
6580.413 6
6580.798 8
6581.183 2
6581.568 7
6581.953 9
6582.339 19
6582.724 21
6583.109 12
6583.494 8
6583.880 6
6584.265 5
6584.650 4
6585.036 3
6585.421 4
6585.806 3
6586.192 6
6586.577 9
6586.962 11
6587.348 13
6587.733 7
6588.118 8
6588.504 11
6588.889 6
6589.275 9
6589.660 5
6590.046 8
6590.431 10
6590.817 13
6591.202 18
6591.588 13
6591.973 21
6592.359 22
6592.744 12
6593.130 11
6593.515 16
6593.901 10
6594.286 10
6594.672 7
6595.058 18
6595.443 14
6595.829 15
6596.215 11
6596.600 4
6596.986 5
6597.372 2
6597.757 6
6598.143 10
6598.529 10
6598.914 6
6599.300 13
6599.686 15
6600.072 14
6600.457 9
6600.843 11
6601.229 6
6601.615 5
6602.001 8
6602.386 9
6602.772 8
6603.158 14
6603.544 13
6603.930 21
6604.316 18
6604.702 23
6605.087 14
6605.473 3
6605.859 8
6606.245 12
6606.631 4
6607.017 20
6607.403 11
6607.789 10
6608.175 8
6608.561 1
6608.947 4
6609.333 8
6609.719 14
6610.105 20
6610.491 22
6610.877 22
6611.263 25
6611.650 6
6612.036 13
6612.422 4
6612.808 3
6613.194 10
6613.580 12
6613.966 9
6614.352 16
6614.739 23
6615.125 25
6615.511 12
6615.897 2
6616.284 17
6616.670 26
6617.056 33
6617.442 24
6617.829 14
6618.215 13
6618.601 13
6618.987 18
6619.374 25
6619.760 28
6620.146 19
6620.533 17
6620.919 16
6621.306 17
6621.692 24
6622.078 17
6622.465 21
6622.851 23
6623.238 20
6623.624 27
6624.010 27
6624.397 23
6624.783 28
6625.170 27
6625.556 34
6625.943 48
6626.329 77
6626.716 91
6627.102 112
6627.489 122
6627.876 146
6628.262 211
6628.649 254
6629.035 286
6629.422 314
6629.809 378
6630.195 427
6630.582 490
6630.969 577
6631.355 588
6631.742 569
6632.129 585
6632.515 556
6632.902 571
6633.289 532
6633.675 459
6634.062 445
6634.449 428
6634.836 388
6635.223 305
6635.609 258
6635.996 216
6636.383 175
6636.770 131
6637.157 95
6637.543 81
6637.930 61
6638.317 74
6638.704 43
6639.091 52
6639.478 56
6639.865 43
6640.252 34
6640.639 30
6641.026 33
6641.413 29
6641.800 34
6642.187 33
6642.574 32
6642.961 20
6643.348 12
6643.735 19
6644.122 19
6644.509 27
6644.896 32
6645.283 30
6645.670 27
6646.057 28
6646.444 14
6646.831 20
6647.218 12
6647.606 14
6647.993 11
6648.380 13
6648.767 17
6649.154 18
6649.541 8
6649.929 4
6650.316 13
6650.703 20
6651.090 32
6651.478 34
6651.865 21
6652.252 14
6652.639 10
6653.027 15
6653.414 13
6653.801 9
6654.189 4
6654.576 8
6654.963 8
6655.351 7
6655.738 5
6656.126 6
6656.513 6
6656.900 3
6657.288 4
6657.675 10
6658.063 5
6658.450 5
6658.838 0
6659.225 10
6659.613 11
6660.000 1
6660.388 9
6660.775 11
6661.163 7
6661.550 6
6661.938 15
6662.325 25
6662.713 12
6663.100 5
6663.488 1
6663.876 5
6664.263 10
6664.651 3
6665.039 8
6665.426 24
6665.814 25
6666.202 28
6666.589 27
6666.977 16
6667.365 12
6667.752 10
6668.140 9
6668.528 8
6668.916 6
6669.304 13
6669.691 17
6670.079 15
6670.467 14
6670.855 7
6671.243 10
6671.630 13
6672.018 3
6672.406 9
6672.794 17
6673.182 19
6673.570 19
6673.958 19
6674.346 16
6674.734 14
6675.121 15
6675.509 11
6675.897 25
6676.285 16
6676.673 17
6677.061 12
6677.449 1
6677.837 3
6678.225 12
6678.613 9
6679.002 10
6679.390 5
6679.778 3
6680.166 10
6680.554 11
6680.942 11
6681.330 10
6681.718 19
6682.106 11
6682.495 6
6682.883 5
6683.271 4
6683.659 8
6684.047 0
6684.436 5
6684.824 2
6685.212 7
6685.600 9
6685.988 5
6686.377 11
6686.765 8
6687.153 5
6687.542 3
6687.930 4
6688.318 1
6688.707 5
6689.095 4
6689.483 18
6689.872 18
6690.260 11
6690.648 8
6691.037 1
6691.425 5
6691.814 4
6692.202 0
6692.591 1
6692.979 2
6693.368 10
6693.756 8
6694.145 11
6694.533 9
6694.922 5
6695.310 6
6695.699 7
6696.087 3
6696.476 11
6696.864 12
6697.253 9
6697.642 10
6698.030 14
6698.419 10
6698.807 9
6699.196 5
6699.585 3
6699.973 8
6700.362 8
6700.751 3
6701.139 11
6701.528 16
6701.917 9
6702.306 8
6702.694 7
6703.083 7
6703.472 4
6703.861 12
6704.249 12
6704.638 4
6705.027 3
6705.416 9
6705.805 15
6706.194 12
6706.582 1
6706.971 2
6707.360 8
6707.749 12
6708.138 8
6708.527 4
6708.916 2
6709.305 1
6709.694 1
6710.083 5
6710.472 11
6710.861 12
6711.250 9
6711.639 10
6712.028 4
6712.417 7
6712.806 5
6713.195 9
6713.584 3
6713.973 5
6714.362 5
6714.751 3
6715.140 4
6715.529 15
6715.918 15
6716.308 8
6716.697 5
6717.086 5
6717.475 10
6717.864 3
6718.253 3
6718.643 4
6719.032 11
6719.421 5
6719.810 5
6720.200 10
6720.589 15
6720.978 12
6721.367 5
6721.757 1
6722.146 5
6722.535 8
6722.925 11
6723.314 7
6723.703 3
6724.093 13
6724.482 5
6724.871 3
6725.261 2
6725.650 2
6726.040 4
6726.429 4
6726.819 9
6727.208 8
6727.597 1
6727.987 8
6728.376 16
6728.766 15
6729.155 7
6729.545 3
6729.935 9
6730.324 10
6730.714 4
6731.103 7
6731.493 2
6731.882 11
6732.272 12
6732.662 4
6733.051 1
6733.441 1
6733.830 4
6734.220 12
6734.610 12
6735.000 13
6735.389 16
6735.779 19
6736.169 11
6736.558 17
6736.948 16
6737.338 9
6737.728 5
6738.117 1
6738.507 3
6738.897 4
6739.287 6
6739.677 5
6740.066 4
6740.456 4
6740.846 8
6741.236 3
6741.626 4
6742.016 15
6742.406 26
6742.796 9
6743.185 12
6743.575 13
6743.965 3
6744.355 2
6744.745 3
6745.135 2
6745.525 5
6745.915 9
6746.305 12
6746.695 13
6747.085 11
6747.475 15
6747.865 7
6748.255 2
6748.645 4
6749.036 12
6749.426 31
6749.816 19
6750.206 19
6750.596 9
6750.986 7
6751.376 10
6751.766 5
6752.157 13
6752.547 14
6752.937 6
6753.327 5
6753.717 12
6754.108 3
6754.498 18
6754.888 12
6755.278 14
6755.669 7
6756.059 11
6756.449 2
6756.840 6
6757.230 6
6757.620 1
6758.011 8
6758.401 7
6758.791 7
6759.182 3
6759.572 1
6759.963 1
6760.353 0
6760.743 5
6761.134 4
6761.524 2
6761.915 2
6762.305 1
6762.696 3
6763.086 1
6763.477 10
6763.867 11
6764.258 6
6764.648 7
6765.039 7
6765.429 4
6765.820 3
6766.211 2
6766.601 11
6766.992 10
6767.382 6
6767.773 3
6768.164 8
6768.554 6
6768.945 10
6769.336 4
6769.726 1
6770.117 3
6770.508 3
6770.898 1
6771.289 0
6771.680 1
6772.071 2
6772.461 13
6772.852 16
6773.243 11
6773.634 15
6774.025 19
6774.415 5
6774.806 12
6775.197 5
6775.588 2
6775.979 10
6776.370 3
6776.761 3
6777.152 1
6777.542 10
6777.933 17
6778.324 8
6778.715 6
6779.106 11
6779.497 16
6779.888 21
6780.279 14
6780.670 7
6781.061 13
6781.452 9
6781.843 6
6782.234 5
6782.625 4
6783.016 3
6783.407 1
6783.799 5
6784.190 9
6784.581 8
6784.972 2
6785.363 0
6785.754 1
6786.145 7
6786.537 8
6786.928 7
6787.319 6
6787.710 9
6788.101 13
6788.493 12
6788.884 5
6789.275 5
6789.666 10
6790.058 16
6790.449 12
6790.840 13
6791.231 7
6791.623 8
6792.014 3
6792.405 6
6792.797 16
6793.188 9
6793.580 12
6793.971 22
6794.362 14
6794.754 10
6795.145 14
6795.537 10
6795.928 5
6796.319 5
6796.711 9
6797.102 8
6797.494 6
6797.885 3
6798.277 9
6798.668 15
6799.060 9
6799.451 5
6799.843 2
6800.235 1
6800.626 5
6801.018 16
6801.409 16
6801.801 8
6802.193 1
6802.584 6
6802.976 9
6803.368 11
6803.759 7
6804.151 0
6804.543 1
6804.934 10
6805.326 10
6805.718 8
6806.109 10
6806.501 11
6806.893 3
6807.285 1
6807.677 6
6808.068 2
6808.460 8
6808.852 12
6809.244 12
6809.636 8
6810.027 6
6810.419 3
6810.811 2
6811.203 9
6811.595 8
6811.987 16
6812.379 15
6812.771 15
6813.163 5
6813.555 2
6813.947 4
6814.338 1
6814.730 2
6815.122 3
6815.514 3
6815.906 11
6816.299 9
6816.691 21
6817.083 16
6817.475 5
6817.867 15
6818.259 9
6818.651 6
6819.043 2
6819.435 6
6819.827 4
6820.219 2
6820.612 5
6821.004 4
6821.396 5
6821.788 6
6822.180 10
6822.573 6
6822.965 20
6823.357 26
6823.749 20
6824.141 17
6824.534 7
6824.926 4
6825.318 2
6825.711 5
6826.103 9
6826.495 6
6826.888 10
6827.280 7
6827.672 8
6828.065 6
6828.457 9
6828.849 8
6829.242 3
6829.634 1
6830.027 3
6830.419 5
6830.812 7
6831.204 6
6831.596 20
6831.989 19
6832.381 7
6832.774 13
6833.166 14
6833.559 16
6833.951 19
6834.344 20
6834.737 35
6835.129 41
6835.522 28
6835.914 12
6836.307 8
6836.700 19
6837.092 28
6837.485 28
6837.877 21
6838.270 30
6838.663 34
6839.055 25
6839.448 23
6839.841 12
6840.234 15
6840.626 28
6841.019 26
6841.412 18
6841.805 22
6842.197 25
6842.590 15
6842.983 18
6843.376 16
6843.769 13
6844.161 21
6844.554 10
6844.947 9
6845.340 6
6845.733 5
6846.126 9
6846.519 9
6846.912 10
6847.304 19
6847.697 12
6848.090 5
6848.483 4
6848.876 3
6849.269 6
6849.662 13
6850.055 11
6850.448 20
6850.841 32
6851.234 43
6851.627 34
6852.020 26
6852.413 18
6852.807 10
6853.200 21
6853.593 24
6853.986 15
6854.379 19
6854.772 19
6855.165 21
6855.558 14
6855.952 21
6856.345 26
6856.738 20
6857.131 12
6857.524 20
6857.918 19
6858.311 10
6858.704 14
6859.097 15
6859.491 22
6859.884 17
6860.277 11
6860.670 7
6861.064 17
6861.457 11
6861.850 13
6862.244 16
6862.637 8
6863.030 16
6863.424 20
6863.817 19
6864.211 29
6864.604 21
6864.998 16
6865.391 19
6865.784 24
6866.178 25
6866.571 7
6866.965 15
6867.358 7
6867.752 8
6868.145 2
6868.539 4
6868.932 15
6869.326 29
6869.720 21
6870.113 30
6870.507 20
6870.900 26
6871.294 26
6871.688 15
6872.081 11
6872.475 9
6872.868 9
6873.262 14
6873.656 21
6874.049 15
6874.443 8
6874.837 5
6875.231 7
6875.624 16
6876.018 20
6876.412 10
6876.806 16
6877.199 16
6877.593 19
6877.987 26
6878.381 20
6878.775 28
6879.168 53
6879.562 71
6879.956 67
6880.350 59
6880.744 46
6881.138 44
6881.532 53
6881.926 62
6882.320 60
6882.713 39
6883.107 19
6883.501 33
6883.895 59
6884.289 44
6884.683 22
6885.077 20
6885.471 23
6885.865 20
6886.259 14
6886.653 6
6887.047 12
6887.442 21
6887.836 14
6888.230 13
6888.624 11
6889.018 11
6889.412 11
6889.806 5
6890.200 12
6890.595 18
6890.989 15
6891.383 19
6891.777 17
6892.171 22
6892.565 20
6892.960 8
6893.354 13
6893.748 23
6894.142 23
6894.537 14
6894.931 20
6895.325 22
6895.720 25
6896.114 19
6896.508 17
6896.903 16
6897.297 29
6897.691 22
6898.086 14
6898.480 15
6898.875 11
6899.269 14
6899.663 10
6900.058 18
6900.452 10
6900.847 10
6901.241 15
6901.636 9
6902.030 8
6902.425 12
6902.819 15
6903.214 14
6903.608 13
6904.003 28
6904.397 21
6904.792 27
6905.186 21
6905.581 12
6905.976 6
6906.370 12
6906.765 7
6907.159 5
6907.554 9
6907.949 5
6908.343 11
6908.738 10
6909.133 5
6909.528 8
6909.922 3
6910.317 5
6910.712 10
6911.106 3
6911.501 11
6911.896 6
6912.291 6
6912.686 6
6913.080 5
6913.475 9
6913.870 11
6914.265 13
6914.660 15
6915.055 23
6915.449 9
6915.844 6
6916.239 7
6916.634 5
6917.029 15
6917.424 14
6917.819 15
6918.214 15
6918.609 13
6919.004 26
6919.399 22
6919.794 25
6920.189 22
6920.584 29
6920.979 23
6921.374 23
6921.769 26
6922.164 34
6922.559 28
6922.954 18
6923.349 15
6923.744 12
6924.139 14
6924.535 15
6924.930 4
6925.325 2
6925.720 11
6926.115 15
6926.510 13
6926.906 9
6927.301 17
6927.696 20
6928.091 12
6928.487 12
6928.882 7
6929.277 12
6929.672 24
6930.068 17
6930.463 25
6930.858 17
6931.254 20
6931.649 19
6932.044 23
6932.440 27
6932.835 30
6933.230 22
6933.626 14
6934.021 15
6934.417 23
6934.812 23
6935.207 15
6935.603 30
6935.998 44
6936.394 36
6936.789 47
6937.185 50
6937.580 79
6937.976 94
6938.371 72
6938.767 105
6939.162 152
6939.558 205
6939.954 247
6940.349 218
6940.745 207
6941.140 218
6941.536 194
6941.932 176
6942.327 166
6942.723 141
6943.119 127
6943.514 104
6943.910 88
6944.306 93
6944.701 91
6945.097 62
6945.493 52
6945.888 44
6946.284 38
6946.680 21
6947.076 42
6947.472 27
6947.867 21
6948.263 17
6948.659 14
6949.055 9
6949.451 16
6949.846 13
6950.242 15
6950.638 48
6951.034 41
6951.430 34
6951.826 34
6952.222 24
6952.618 30
6953.014 25
6953.410 26
6953.806 18
6954.202 26
6954.598 24
6954.994 26
6955.390 20
6955.786 17
6956.182 10
6956.578 9
6956.974 10
6957.370 23
6957.766 15
6958.162 20
6958.558 11
6958.954 3
6959.350 18
6959.747 10
6960.143 6
6960.539 13
6960.935 6
6961.331 13
6961.727 15
6962.124 10
6962.520 20
6962.916 23
6963.312 20
6963.708 30
6964.105 19
6964.501 26
6964.897 24
6965.294 29
6965.690 22
6966.086 33
6966.483 33
6966.879 20
6967.275 28
6967.672 21
6968.068 38
6968.464 48
6968.861 40
6969.257 40
6969.654 46
6970.050 37
6970.446 23
6970.843 20
6971.239 17
6971.636 29
6972.032 21
6972.429 20
6972.825 9
6973.222 10
6973.618 22
6974.015 10
6974.411 14
6974.808 20
6975.205 28
6975.601 27
6975.998 21
6976.394 12
6976.791 19
6977.188 30
6977.584 28
6977.981 14
6978.378 7
6978.774 8
6979.171 14
6979.568 11
6979.964 13
6980.361 16
6980.758 7
6981.155 4
6981.551 9
6981.948 12
6982.345 13
6982.742 19
6983.138 23
6983.535 19
6983.932 21
6984.329 19
6984.726 14
6985.123 11
6985.520 19
6985.916 12
6986.313 14
6986.710 23
6987.107 20
6987.504 18
6987.901 23
6988.298 16
6988.695 9
6989.092 5
6989.489 5
6989.886 7
6990.283 8
6990.680 3
6991.077 7
6991.474 9
6991.871 9
6992.268 5
6992.665 13
6993.062 7
6993.459 6
6993.856 9
6994.254 12
6994.651 9
6995.048 13
6995.445 8
6995.842 9
6996.239 10
6996.636 12
6997.034 11
6997.431 11
6997.828 5
6998.225 12
6998.623 22
6999.020 12
6999.417 19
6999.814 19
7000.212 7
7000.609 10
7001.006 16
7001.404 15
7001.801 15
7002.198 23
7002.596 19
7002.993 9
7003.390 11
7003.788 11
7004.185 11
7004.583 26
7004.980 10
7005.377 9
7005.775 16
7006.172 16
7006.570 24
7006.967 23
7007.365 19
7007.762 17
7008.160 7
7008.557 3
7008.955 4
7009.352 4
7009.750 13
7010.147 12
7010.545 8
7010.943 14
7011.340 19
7011.738 15
7012.135 10
7012.533 9
7012.931 12
7013.328 17
7013.726 19
7014.124 19
7014.521 13
7014.919 12
7015.317 5
7015.715 6
7016.112 5
7016.510 10
7016.908 9
7017.306 11
7017.703 4
7018.101 5
7018.499 0
7018.897 2
7019.295 8
7019.693 14
7020.090 10
7020.488 6
7020.886 7
7021.284 11
7021.682 11
7022.080 17
7022.478 11
7022.876 9
7023.274 22
7023.672 16
7024.070 14
7024.467 12
7024.865 6
7025.263 7
7025.661 8
7026.059 15
7026.458 10
7026.856 5
7027.254 19
7027.652 19
7028.050 17
7028.448 13
7028.846 11
7029.244 9
7029.642 7
7030.040 8
7030.438 16
7030.837 8
7031.235 7
7031.633 21
7032.031 21
7032.429 15
7032.828 12
7033.226 21
7033.624 23
7034.022 19
7034.421 23
7034.819 19
7035.217 22
7035.615 25
7036.014 26
7036.412 14
7036.810 8
7037.209 8
7037.607 5
7038.005 8
7038.404 10
7038.802 6
7039.200 17
7039.599 13
7039.997 7
7040.396 13
7040.794 17
7041.193 26
7041.591 14
7041.990 16
7042.388 18
7042.787 17
7043.185 22
7043.584 20
7043.982 14
7044.381 30
7044.779 21
7045.178 33
7045.576 32
7045.975 23
7046.373 23
7046.772 27
7047.171 35
7047.569 26
7047.968 18
7048.367 23
7048.765 18
7049.164 16
7049.563 14
7049.961 16
7050.360 20
7050.759 21
7051.158 26
7051.556 21
7051.955 12
7052.354 14
7052.753 16
7053.151 14
7053.550 8
7053.949 17
7054.348 11
7054.747 8
7055.145 8
7055.544 8
7055.943 6
7056.342 14
7056.741 23
7057.140 24
7057.539 13
7057.938 5
7058.337 12
7058.736 8
7059.135 7
7059.533 3
7059.932 24
7060.331 24
7060.730 13
7061.129 11
7061.529 6
7061.928 4
7062.327 15
7062.726 15
7063.125 2
7063.524 1
7063.923 3
7064.322 16
7064.721 9
7065.120 3
7065.519 7
7065.919 12
7066.318 5
7066.717 5
7067.116 3
7067.515 6
7067.914 12
7068.314 10
7068.713 7
7069.112 5
7069.511 5
7069.911 8
7070.310 12
7070.709 22
7071.108 20
7071.508 4
7071.907 8
7072.306 16
7072.706 18
7073.105 22
7073.504 12
7073.904 11
7074.303 12
7074.703 4
7075.102 8
7075.501 10
7075.901 11
7076.300 5
7076.700 13
7077.099 25
7077.499 16
7077.898 7
7078.298 4
7078.697 1
7079.097 4
7079.496 8
7079.896 5
7080.295 13
7080.695 9
7081.095 16
7081.494 12
7081.894 12
7082.293 9
7082.693 8
7083.093 5
7083.492 5
7083.892 7
7084.292 7
7084.691 4
7085.091 8
7085.491 14
7085.890 7
7086.290 11
7086.690 5
7087.090 8
7087.489 11
7087.889 7
7088.289 3
7088.689 8
7089.088 13
7089.488 11
7089.888 17
7090.288 8
7090.688 6
7091.088 9
7091.488 10
7091.887 13
7092.287 9
7092.687 6
7093.087 11
7093.487 12
7093.887 5
7094.287 7
7094.687 5
7095.087 3
7095.487 1
7095.887 2
7096.287 1
7096.687 6
7097.087 7
7097.487 6
7097.887 4
7098.287 3
7098.687 8
7099.087 8
7099.487 8
7099.887 1
7100.288 2
7100.688 3
7101.088 3
7101.488 11
7101.888 8
7102.288 12
7102.688 9
7103.089 7
7103.489 4
7103.889 6
7104.289 4
7104.690 8
7105.090 12
7105.490 17
7105.890 15
7106.291 14
7106.691 17
7107.091 19
7107.492 14
7107.892 6
7108.292 3
7108.693 9
7109.093 17
7109.493 10
7109.894 6
7110.294 6
7110.695 9
7111.095 11
7111.495 10
7111.896 23
7112.296 20
7112.697 13
7113.097 5
7113.498 15
7113.898 14
7114.299 14
7114.699 13
7115.100 10
7115.500 7
7115.901 5
7116.302 14
7116.702 6
7117.103 9
7117.503 8
7117.904 2
7118.305 5
7118.705 10
7119.106 17
7119.507 7
7119.907 6
7120.308 4
7120.709 5
7121.109 5
7121.510 13
7121.911 7
7122.311 5
7122.712 6
7123.113 2
7123.514 5
7123.915 7
7124.315 4
7124.716 0
7125.117 8
7125.518 7
7125.919 1
7126.319 6
7126.720 8
7127.121 4
7127.522 3
7127.923 3
7128.324 6
7128.725 6
7129.126 6
7129.527 6
7129.928 2
7130.329 6
7130.730 6
7131.131 6
7131.532 5
7131.933 20
7132.334 22
7132.735 12
7133.136 10
7133.537 6
7133.938 7
7134.339 8
7134.740 7
7135.141 4
7135.542 3
7135.943 1
7136.344 2
7136.746 5
7137.147 4
7137.548 9
7137.949 5
7138.350 2
7138.752 6
7139.153 4
7139.554 9
7139.955 9
7140.356 10
7140.758 19
7141.159 13
7141.560 9
7141.962 7
7142.363 8
7142.764 7
7143.165 12
7143.567 16
7143.968 11
7144.370 9
7144.771 7
7145.172 5
7145.574 2
7145.975 8
7146.377 11
7146.778 6
7147.179 9
7147.581 12
7147.982 9
7148.384 2
7148.785 5
7149.187 10
7149.588 17
7149.990 12
7150.391 4
7150.793 2
7151.194 9
7151.596 9
7151.998 9
7152.399 8
7152.801 6
7153.202 7
7153.604 11
7154.006 5
7154.407 11
7154.809 13
7155.211 12
7155.612 19
7156.014 13
7156.416 18
7156.817 15
7157.219 13
7157.621 19
7158.023 24
7158.424 19
7158.826 18
7159.228 9
7159.630 8
7160.031 3
7160.433 4
7160.835 6
7161.237 7
7161.639 6
7162.041 11
7162.442 15
7162.844 13
7163.246 12
7163.648 9
7164.050 22
7164.452 23
7164.854 16
7165.256 14
7165.658 7
7166.060 5
7166.462 8
7166.864 10
7167.266 5
7167.668 12
7168.070 7
7168.472 4
7168.874 5
7169.276 3
7169.678 2
7170.080 4
7170.482 7
7170.884 9
7171.286 6
7171.689 4
7172.091 4
7172.493 10
7172.895 3
7173.297 2
7173.699 10
7174.102 6
7174.504 6
7174.906 7
7175.308 3
7175.710 3
7176.113 5
7176.515 2
7176.917 3
7177.320 0
7177.722 0
7178.124 9
7178.526 11
7178.929 6
7179.331 5
7179.733 2
7180.136 9
7180.538 11
7180.941 7
7181.343 1
7181.745 2
7182.148 7
7182.550 6
7182.953 3
7183.355 3
7183.758 2
7184.160 19
7184.563 15
7184.965 8
7185.368 4
7185.770 4
7186.173 11
7186.575 4
7186.978 9
7187.380 10
7187.783 16
7188.185 14
7188.588 21
7188.991 15
7189.393 13
7189.796 5
7190.199 13
7190.601 10
7191.004 5
7191.407 6
7191.809 4
7192.212 3
7192.615 4
7193.017 4
7193.420 1
7193.823 1
7194.226 4
7194.628 4
7195.031 4
7195.434 5
7195.837 2
7196.240 2
7196.642 2
7197.045 2
7197.448 4
7197.851 4
7198.254 1
7198.657 3
7199.060 3
7199.463 5
7199.866 11
7200.268 9
7200.671 4
7201.074 3
7201.477 2
7201.880 3
7202.283 12
7202.686 10
7203.089 5
7203.492 8
7203.895 7
7204.298 3
7204.701 2
7205.104 3
7205.508 4
7205.911 8
7206.314 9
7206.717 3
7207.120 3
7207.523 2
7207.926 4
7208.329 6
7208.733 2
7209.136 7
7209.539 11
7209.942 9
7210.345 7
7210.749 5
7211.152 10
7211.555 7
7211.958 4
7212.362 5
7212.765 13
7213.168 8
7213.571 10
7213.975 6
7214.378 11
7214.781 15
7215.185 19
7215.588 15
7215.991 5
7216.395 7
7216.798 6
7217.202 3
7217.605 2
7218.009 5
7218.412 10
7218.815 10
7219.219 6
7219.622 10
7220.026 14
7220.429 10
7220.833 10
7221.236 7
7221.640 2
7222.043 6
7222.447 14
7222.850 11
7223.254 7
7223.658 7
7224.061 10
7224.465 4
7224.868 4
7225.272 5
7225.676 4
7226.079 2
7226.483 8
7226.887 12
7227.290 13
7227.694 13
7228.098 2
7228.502 2
7228.905 1
7229.309 7
7229.713 6
7230.117 2
7230.520 8
7230.924 6
7231.328 11
7231.732 6
7232.136 4
7232.539 3
7232.943 2
7233.347 8
7233.751 6
7234.155 2
7234.559 4
7234.963 4
7235.366 8
7235.770 5
7236.174 11
7236.578 18
7236.982 13
7237.386 9
7237.790 9
7238.194 4
7238.598 0
7239.002 2
7239.406 6
7239.810 4
7240.214 1
7240.618 1
7241.022 1
7241.426 13
7241.831 12
7242.235 7
7242.639 2
7243.043 3
7243.447 6
7243.851 5
7244.255 1
7244.660 1
7245.064 8
7245.468 5
7245.872 5
7246.276 5
7246.681 4
7247.085 2
7247.489 12
7247.893 5
7248.298 5
7248.702 3
7249.106 5
7249.510 3
7249.915 2
7250.319 2
7250.723 4
7251.128 6
7251.532 5
7251.937 7
7252.341 2
7252.745 4
7253.150 6
7253.554 5
7253.959 4
7254.363 5
7254.767 3
7255.172 3
7255.576 3
7255.981 5
7256.385 7
7256.790 14
7257.194 12
7257.599 12
7258.004 9
7258.408 8
7258.813 9
7259.217 12
7259.622 16
7260.026 8
7260.431 16
7260.836 7
7261.240 5
7261.645 4
7262.050 13
7262.454 10
7262.859 6
7263.264 4
7263.668 4
7264.073 2
7264.478 3
7264.882 2
7265.287 2
7265.692 5
7266.097 7
7266.502 8
7266.906 7
7267.311 11
7267.716 11
7268.121 4
7268.526 2
7268.930 5
7269.335 4
7269.740 5
7270.145 10
7270.550 12
7270.955 7
7271.360 10
7271.765 10
7272.170 9
7272.575 4
7272.980 6
7273.384 6
7273.789 4
7274.194 2
7274.599 12
7275.004 7
7275.410 7
7275.815 7
7276.220 6
7276.625 7
7277.030 21
7277.435 18
7277.840 10
7278.245 7
7278.650 6
7279.055 6
7279.460 3
7279.866 7
7280.271 3
7280.676 2
7281.081 2
7281.486 9
7281.892 8
7282.297 2
7282.702 7
7283.107 1
7283.512 8
7283.918 9
7284.323 4
7284.728 7
7285.134 6
7285.539 1
7285.944 10
7286.350 15
7286.755 13
7287.160 13
7287.566 10
7287.971 6
7288.376 6
7288.782 4
7289.187 2
7289.593 6
7289.998 7
7290.403 10
7290.809 7
7291.214 7
7291.620 7
7292.025 3
7292.431 5
7292.836 6
7293.242 8
7293.647 8
7294.053 10
7294.459 9
7294.864 7
7295.270 6
7295.675 6
7296.081 4
7296.487 1
7296.892 14
7297.298 13
7297.703 8
7298.109 10
7298.515 3
7298.920 2
7299.326 3
7299.732 12
7300.138 13
7300.543 10
7300.949 13
7301.355 10
7301.761 9
7302.166 5
7302.572 4
7302.978 16
7303.384 15
7303.790 7
7304.195 7
7304.601 5
7305.007 7
7305.413 5
7305.819 5
7306.225 9
7306.631 6
7307.036 8
7307.442 4
7307.848 1
7308.254 0
7308.660 0
7309.066 0
7309.472 7
7309.878 6
7310.284 9
7310.690 7
7311.096 6
7311.502 9
7311.908 10
7312.314 8
7312.720 13
7313.126 9
7313.533 10
7313.939 2
7314.345 0
7314.751 0
7315.157 0
7315.563 5
7315.969 3
7316.375 8
7316.782 9
7317.188 7
7317.594 15
7318.000 11
7318.406 6
7318.813 7
7319.219 5
7319.625 6
7320.031 3
7320.438 8
7320.844 5
7321.250 7
7321.657 12
7322.063 4
7322.469 8
7322.876 9
7323.282 3
7323.688 2
7324.095 3
7324.501 8
7324.908 6
7325.314 7
7325.720 9
7326.127 2
7326.533 2
7326.940 4
7327.346 2
7327.753 10
7328.159 8
7328.566 4
7328.972 5
7329.379 1
7329.785 6
7330.192 14
7330.598 6
7331.005 7
7331.412 3
7331.818 0
7332.225 1
7332.631 7
7333.038 10
7333.445 16
7333.851 16
7334.258 6
7334.665 13
7335.071 8
7335.478 6
7335.885 5
7336.292 2
7336.698 5
7337.105 6
7337.512 6
7337.919 4
7338.325 8
7338.732 13
7339.139 11
7339.546 14
7339.953 6
7340.359 8
7340.766 8
7341.173 8
7341.580 7
7341.987 4
7342.394 3
7342.801 3
7343.208 5
7343.614 10
7344.021 7
7344.428 2
7344.835 2
7345.242 4
7345.649 5
7346.056 14
7346.463 11
7346.870 6
7347.277 6
7347.684 7
7348.091 9
7348.498 6
7348.905 10
7349.313 10
7349.720 9
7350.127 2
7350.534 1
7350.941 5
7351.348 10
7351.755 12
7352.162 11
7352.570 6
7352.977 20
7353.384 9
7353.791 5
7354.198 11
7354.606 6
7355.013 11
7355.420 11
7355.827 8
7356.235 7
7356.642 9
7357.049 13
7357.457 8
7357.864 6
7358.271 1
7358.679 6
7359.086 4
7359.493 14
7359.901 10
7360.308 7
7360.715 5
7361.123 5
7361.530 9
7361.938 4
7362.345 4
7362.753 4
7363.160 2
7363.568 10
7363.975 10
7364.383 5
7364.790 5
7365.198 6
7365.605 13
7366.013 11
7366.420 7
7366.828 2
7367.235 8
7367.643 5
7368.051 5
7368.458 3
7368.866 3
7369.273 7
7369.681 5
7370.089 9
7370.496 6
7370.904 3
7371.312 4
7371.719 4
7372.127 7
7372.535 8
7372.943 6
7373.350 4
7373.758 19
7374.166 7
7374.574 13
7374.981 15
7375.389 6
7375.797 13
7376.205 8
7376.613 5
7377.021 6
7377.428 12
7377.836 18
7378.244 9
7378.652 5
7379.060 8
7379.468 6
7379.876 2
7380.284 5
7380.692 8
7381.100 10
7381.508 8
7381.916 4
7382.324 4
7382.732 2
7383.140 6
7383.548 6
7383.956 7
7384.364 6
7384.772 12
7385.180 11
7385.588 16
7385.996 14
7386.404 9
7386.812 5
7387.220 7
7387.629 19
7388.037 26
7388.445 19
7388.853 10
7389.261 14
7389.670 14
7390.078 15
7390.486 12
7390.894 9
7391.302 7
7391.711 5
7392.119 6
7392.527 8
7392.936 4
7393.344 9
7393.752 8
7394.160 7
7394.569 7
7394.977 5
7395.385 10
7395.794 24
7396.202 24
7396.611 21
7397.019 18
7397.427 16
7397.836 10
7398.244 13
7398.653 13
7399.061 20
7399.470 12
7399.878 14
7400.287 6
7400.695 9
7401.104 16
7401.512 20
7401.921 26
7402.329 9
7402.738 5
7403.146 10
7403.555 7
7403.964 6
7404.372 10
7404.781 4
7405.189 9
7405.598 14
7406.007 12
7406.415 5
7406.824 11
7407.233 6
7407.641 10
7408.050 15
7408.459 11
7408.868 6
7409.276 2
7409.685 7
7410.094 5
7410.503 6
7410.911 3
7411.320 1
7411.729 5
7412.138 7
7412.547 10
7412.956 8
7413.364 5
7413.773 4
7414.182 1
7414.591 4
7415.000 4
7415.409 3
7415.818 3
7416.227 8
7416.636 5
7417.045 7
7417.454 7
7417.863 5
7418.272 5
7418.681 2
7419.090 1
7419.499 3
7419.908 2
7420.317 7
7420.726 3
7421.135 5
7421.544 22
7421.953 21
7422.362 17
7422.771 11
7423.180 14
7423.589 22
7423.999 12
7424.408 3
7424.817 2
7425.226 10
7425.635 22
7426.044 23
7426.454 32
7426.863 19
7427.272 11
7427.681 10
7428.091 8
7428.500 6
7428.909 9
7429.318 14
7429.728 10
7430.137 11
7430.546 8
7430.956 10
7431.365 5
7431.774 10
7432.184 11
7432.593 7
7433.003 12
7433.412 8
7433.821 8
7434.231 7
7434.640 7
7435.050 5
7435.459 10
7435.869 7
7436.278 3
7436.688 9
7437.097 11
7437.507 4
7437.916 7
7438.326 5
7438.735 5
7439.145 2
7439.554 4
7439.964 9
7440.374 7
7440.783 3
7441.193 10
7441.603 17
7442.012 16
7442.422 14
7442.832 6
7443.241 8
7443.651 6
7444.061 4
7444.470 10
7444.880 8
7445.290 11
7445.699 13
7446.109 3
7446.519 5
7446.929 5
7447.339 2
7447.748 3
7448.158 2
7448.568 5
7448.978 12
7449.388 7
7449.798 12
7450.207 9
7450.617 10
7451.027 8
7451.437 6
7451.847 5
7452.257 6
7452.667 6
7453.077 11
7453.487 4
7453.897 3
7454.307 6
7454.717 1
7455.127 8
7455.537 15
7455.947 13
7456.357 12
7456.767 20
7457.177 20
7457.587 17
7457.997 6
7458.407 9
7458.817 9
7459.227 15
7459.638 13
7460.048 11
7460.458 4
7460.868 4
7461.278 7
7461.688 16
7462.099 20
7462.509 17
7462.919 11
7463.329 15
7463.739 10
7464.150 9
7464.560 7
7464.970 16
7465.381 28
7465.791 20
7466.201 28
7466.611 24
7467.022 14
7467.432 19
7467.842 36
7468.253 62
7468.663 70
7469.074 52
7469.484 49
7469.894 64
7470.305 56
7470.715 41
7471.126 37
7471.536 33
7471.947 41
7472.357 35
7472.768 33
7473.178 39
7473.589 22
7473.999 18
7474.410 41
7474.820 34
7475.231 16
7475.641 6
7476.052 15
7476.463 17
7476.873 20
7477.284 22
7477.694 12
7478.105 11
7478.516 16
7478.926 14
7479.337 10
7479.748 6
7480.158 13
7480.569 17
7480.980 10
7481.391 2
7481.801 2
7482.212 3
7482.623 6
7483.034 9
7483.444 14
7483.855 10
7484.266 2
7484.677 7
7485.088 8
7485.498 9
7485.909 9
7486.320 3
7486.731 4
7487.142 1
7487.553 4
7487.964 2
7488.375 1
7488.786 2
7489.196 3
7489.607 3
7490.018 10
7490.429 5
7490.840 13
7491.251 10
7491.662 5
7492.073 2
7492.484 10
7492.895 7
7493.307 2
7493.718 9
7494.129 4
7494.540 3
7494.951 15
7495.362 7
7495.773 7
7496.184 9
7496.595 7
7497.007 8
7497.418 7
7497.829 5
7498.240 11
7498.651 13
7499.062 9
7499.474 9
7499.885 6
7500.296 7
7500.707 11
7501.119 6
7501.530 7
7501.941 12
7502.353 7
7502.764 4
7503.175 2
7503.587 1
7503.998 4
7504.409 9
7504.821 9
7505.232 9
7505.643 12
7506.055 19
7506.466 20
7506.878 12
7507.289 5
7507.701 3
7508.112 5
7508.523 6
7508.935 17
7509.346 14
7509.758 11
7510.169 15
7510.581 19
7510.993 17
7511.404 14
7511.816 17
7512.227 14
7512.639 10
7513.050 3
7513.462 11
7513.874 12
7514.285 9
7514.697 3
7515.109 7
7515.520 7
7515.932 9
7516.344 8
7516.755 7
7517.167 4
7517.579 8
7517.990 5
7518.402 6
7518.814 16
7519.226 19
7519.637 24
7520.049 20
7520.461 19
7520.873 13
7521.285 27
7521.697 38
7522.108 25
7522.520 18
7522.932 13
7523.344 8
7523.756 7
7524.168 9
7524.580 8
7524.992 13
7525.404 12
7525.815 19
7526.227 22
7526.639 26
7527.051 19
7527.463 16
7527.875 16
7528.287 24
7528.699 20
7529.111 10
7529.523 12
7529.936 22
7530.348 25
7530.760 22
7531.172 25
7531.584 18
7531.996 25
7532.408 29
7532.820 21
7533.232 21
7533.645 20
7534.057 17
7534.469 2
7534.881 9
7535.293 11
7535.706 7
7536.118 11
7536.530 20
7536.942 21
7537.355 18
7537.767 18
7538.179 16
7538.591 11
7539.004 18
7539.416 20
7539.828 43
7540.241 40
7540.653 56
7541.065 40
7541.478 35
7541.890 28
7542.303 32
7542.715 36
7543.127 35
7543.540 35
7543.952 43
7544.365 64
7544.777 50
7545.190 48
7545.602 44
7546.015 39
7546.427 47
7546.840 47
7547.252 26
7547.665 45
7548.077 45
7548.490 33
7548.902 35
7549.315 42
7549.728 40
7550.140 29
7550.553 38
7550.965 40
7551.378 57
7551.791 65
7552.203 30
7552.616 34
7553.029 51
7553.442 67
7553.854 84
7554.267 80
7554.680 76
7555.092 85
7555.505 79
7555.918 66
7556.331 97
7556.744 118
7557.156 117
7557.569 108
7557.982 136
7558.395 189
7558.808 277
7559.221 386
7559.633 546
7560.046 731
7560.459 1029
7560.872 1431
7561.285 1917
7561.698 2473
7562.111 3022
7562.524 3698
7562.937 4530
7563.350 5239
7563.763 5553
7564.176 5542
7564.589 5391
7565.002 5086
7565.415 4617
7565.828 4018
7566.241 3367
7566.654 2681
7567.067 2197
7567.480 1705
7567.893 1377
7568.306 1075
7568.719 767
7569.133 565
7569.546 429
7569.959 377
7570.372 347
7570.785 287
7571.198 259
7571.612 243
7572.025 172
7572.438 129
7572.851 126
7573.264 122
7573.678 142
7574.091 164
7574.504 202
7574.918 141
7575.331 103
7575.744 90
7576.158 114
7576.571 90
7576.984 90
7577.398 85
7577.811 90
7578.224 83
7578.638 70
7579.051 36
7579.465 52
7579.878 54
7580.291 48
7580.705 52
7581.118 56
7581.532 37
7581.945 31
7582.359 49
7582.772 40
7583.186 46
7583.599 59
7584.013 68
7584.426 45
7584.840 48
7585.253 62
7585.667 67
7586.081 55
7586.494 42
7586.908 50
7587.321 59
7587.735 59
7588.149 59
7588.562 32
7588.976 30
7589.390 34
7589.803 29
7590.217 35
7590.631 29
7591.045 20
7591.458 20
7591.872 36
7592.286 33
7592.700 24
7593.113 19
7593.527 30
7593.941 18
7594.355 28
7594.769 26
7595.183 16
7595.596 16
7596.010 15
7596.424 22
7596.838 13
7597.252 9
7597.666 14
7598.080 17
7598.494 18
7598.908 9
7599.322 13
7599.736 19
7600.150 26
7600.564 19
7600.978 25
7601.392 19
7601.806 17
7602.220 16
7602.634 16
7603.048 19
7603.462 20
7603.876 16
7604.290 28
7604.704 37
7605.118 20
7605.532 20
7605.946 16
7606.361 17
7606.775 19
7607.189 6
7607.603 11
7608.017 16
7608.431 15
7608.846 10
7609.260 11
7609.674 11
7610.088 12
7610.503 8
7610.917 9
7611.331 11
7611.745 16
7612.160 29
7612.574 19
7612.988 14
7613.403 14
7613.817 9
7614.231 7
7614.646 13
7615.060 21
7615.475 23
7615.889 17
7616.303 14
7616.718 18
7617.132 30
7617.547 26
7617.961 25
7618.376 12
7618.790 9
7619.205 11
7619.619 27
7620.034 29
7620.448 22
7620.863 17
7621.277 21
7621.692 14
7622.106 33
7622.521 27
7622.936 20
7623.350 23
7623.765 20
7624.180 20
7624.594 14
7625.009 10
7625.423 13
7625.838 11
7626.253 12
7626.668 14
7627.082 17
7627.497 14
7627.912 14
7628.326 7
7628.741 1
7629.156 4
7629.571 9
7629.986 8
7630.400 11
7630.815 12
7631.230 4
7631.645 12
7632.060 10
7632.475 9
7632.889 15
7633.304 27
7633.719 26
7634.134 16
7634.549 19
7634.964 22
7635.379 15
7635.794 18
7636.209 17
7636.624 30
7637.039 25
7637.454 13
7637.869 13
7638.284 20
7638.699 19
7639.114 27
7639.529 26
7639.944 23
7640.359 26
7640.774 31
7641.189 22
7641.604 15
7642.019 24
7642.434 37
7642.850 45
7643.265 24
7643.680 30
7644.095 36
7644.510 40
7644.926 39
7645.341 25
7645.756 29
7646.171 31
7646.586 42
7647.002 26
7647.417 25
7647.832 24
7648.247 33
7648.663 40
7649.078 38
7649.493 27
7649.909 21
7650.324 31
7650.739 28
7651.155 26
7651.570 30
7651.986 20
7652.401 19
7652.816 16
7653.232 32
7653.647 38
7654.063 32
7654.478 35
7654.894 31
7655.309 34
7655.725 50
7656.140 43
7656.556 42
7656.971 36
7657.387 32
7657.802 27
7658.218 18
7658.633 16
7659.049 28
7659.464 36
7659.880 17
7660.296 16
7660.711 29
7661.127 32
7661.543 28
7661.958 50
7662.374 58
7662.790 61
7663.205 61
7663.621 94
7664.037 116
7664.452 136
7664.868 129
7665.284 118
7665.700 177
7666.115 158
7666.531 154
7666.947 173
7667.363 179
7667.779 180
7668.194 176
7668.610 167
7669.026 141
7669.442 138
7669.858 109
7670.274 106
7670.690 124
7671.106 115
7671.522 82
7671.937 65
7672.353 66
7672.769 64
7673.185 78
7673.601 80
7674.017 103
7674.433 104
7674.849 96
7675.265 102
7675.681 104
7676.097 124
7676.513 111
7676.929 98
7677.346 73
7677.762 78
7678.178 74
7678.594 65
7679.010 39
7679.426 38
7679.842 43
7680.258 27
7680.675 18
7681.091 19
7681.507 34
7681.923 24
7682.339 29
7682.756 25
7683.172 24
7683.588 19
7684.004 19
7684.421 36
7684.837 40
7685.253 32
7685.669 44
7686.086 25
7686.502 20
7686.918 10
7687.335 11
7687.751 20
7688.168 16
7688.584 14
7689.000 13
7689.417 11
7689.833 10
7690.250 14
7690.666 18
7691.082 22
7691.499 19
7691.915 25
7692.332 8
7692.748 9
7693.165 5
7693.581 13
7693.998 9
7694.414 10
7694.831 7
7695.248 8
7695.664 19
7696.081 20
7696.497 11
7696.914 10
7697.331 11
7697.747 13
7698.164 10
7698.580 11
7698.997 18
7699.414 21
7699.830 21
7700.247 13
7700.664 20
7701.081 20
7701.497 11
7701.914 10
7702.331 7
7702.748 7
7703.164 14
7703.581 13
7703.998 12
7704.415 15
7704.832 8
7705.248 7
7705.665 8
7706.082 8
7706.499 9
7706.916 15
7707.333 14
7707.750 18
7708.167 15
7708.583 9
7709.000 13
7709.417 8
7709.834 6
7710.251 9
7710.668 13
7711.085 13
7711.502 27
7711.919 22
7712.336 11
7712.753 13
7713.170 8
7713.587 12
7714.004 10
7714.422 2
7714.839 5
7715.256 6
7715.673 10
7716.090 7
7716.507 9
7716.924 5
7717.341 6
7717.759 8
7718.176 13
7718.593 16
7719.010 16
7719.427 21
7719.845 8
7720.262 10
7720.679 16
7721.096 11
7721.514 7
7721.931 10
7722.348 5
7722.766 6
7723.183 7
7723.600 1
7724.018 7
7724.435 25
7724.852 17
7725.270 15
7725.687 10
7726.104 7
7726.522 8
7726.939 9
7727.357 3
7727.774 3
7728.192 4
7728.609 2
7729.026 4
7729.444 9
7729.861 9
7730.279 14
7730.697 20
7731.114 14
7731.532 9
7731.949 10
7732.367 16
7732.784 17
7733.202 15
7733.619 23
7734.037 14
7734.455 22
7734.872 12
7735.290 17
7735.708 16
7736.125 10
7736.543 14
7736.961 5
7737.378 10
7737.796 15
7738.214 12
7738.632 15
7739.049 11
7739.467 5
7739.885 3
7740.303 5
7740.720 13
7741.138 9
7741.556 6
7741.974 10
7742.392 4
7742.810 6
7743.227 7
7743.645 5
7744.063 6
7744.481 12
7744.899 8
7745.317 7
7745.735 19
7746.153 24
7746.571 11
7746.989 4
7747.407 11
7747.825 10
7748.243 12
7748.661 17
7749.079 10
7749.497 8
7749.915 13
7750.333 16
7750.751 13
7751.169 14
7751.587 9
7752.005 12
7752.423 8
7752.841 5
7753.259 12
7753.678 11
7754.096 22
7754.514 25
7754.932 17
7755.350 14
7755.768 21
7756.187 31
7756.605 18
7757.023 18
7757.441 15
7757.860 11
7758.278 16
7758.696 6
7759.114 11
7759.533 8
7759.951 4
7760.369 13
7760.788 10
7761.206 12
7761.624 13
7762.043 16
7762.461 12
7762.880 13
7763.298 21
7763.716 16
7764.135 28
7764.553 37
7764.972 30
7765.390 19
7765.809 23
7766.227 18
7766.646 15
7767.064 12
7767.483 22
7767.901 22
7768.320 31
7768.738 26
7769.157 22
7769.575 20
7769.994 25
7770.412 22
7770.831 9
7771.250 17
7771.668 17
7772.087 13
7772.506 11
7772.924 13
7773.343 20
7773.762 14
7774.180 10
7774.599 23
7775.018 15
7775.436 11
7775.855 8
7776.274 6
7776.693 21
7777.111 26
7777.530 23
7777.949 18
7778.368 27
7778.787 22
7779.206 13
7779.624 11
7780.043 9
7780.462 16
7780.881 16
7781.300 17
7781.719 16
7782.138 10
7782.557 12
7782.975 16
7783.394 12
7783.813 21
7784.232 23
7784.651 24
7785.070 16
7785.489 15
7785.908 25
7786.327 20
7786.746 4
7787.165 3
7787.584 10
7788.004 8
7788.423 16
7788.842 14
7789.261 11
7789.680 7
7790.099 14
7790.518 23
7790.937 21
7791.356 15
7791.776 10
7792.195 7
7792.614 8
7793.033 13
7793.452 9
7793.872 6
7794.291 2
7794.710 8
7795.129 7
7795.549 11
7795.968 8
7796.387 10
7796.807 5
7797.226 3
7797.645 4
7798.065 8
7798.484 11
7798.903 7
7799.323 8
7799.742 13
7800.161 13
7800.581 8
7801.000 8
7801.420 7
7801.839 7
7802.259 9
7802.678 12
7803.097 11
7803.517 11
7803.936 17
7804.356 14
7804.775 13
7805.195 12
7805.615 7
7806.034 10
7806.454 10
7806.873 17
7807.293 17
7807.712 13
7808.132 14
7808.552 17
7808.971 24
7809.391 9
7809.811 8
7810.230 23
7810.650 17
7811.070 20
7811.489 17
7811.909 16
7812.329 16
7812.748 22
7813.168 11
7813.588 10
7814.008 4
7814.428 2
7814.847 9
7815.267 9
7815.687 13
7816.107 10
7816.527 6
7816.946 2
7817.366 2
7817.786 6
7818.206 12
7818.626 7
7819.046 7
7819.466 19
7819.886 15
7820.306 6
7820.726 7
7821.146 8
7821.565 6
7821.985 3
7822.405 9
7822.825 9
7823.245 6
7823.666 10
7824.086 3
7824.506 4
7824.926 8
7825.346 12
7825.766 8
7826.186 9
7826.606 11
7827.026 6
7827.446 2
7827.866 5
7828.287 6
7828.707 4
7829.127 4
7829.547 5
7829.967 9
7830.387 8
7830.808 15
7831.228 9
7831.648 7
7832.068 2
7832.489 4
7832.909 4
7833.329 4
7833.750 12
7834.170 21
7834.590 15
7835.010 10
7835.431 5
7835.851 6
7836.272 17
7836.692 14
7837.112 15
7837.533 20
7837.953 14
7838.374 8
7838.794 13
7839.214 8
7839.635 6
7840.055 5
7840.476 7
7840.896 7
7841.317 6
7841.737 5
7842.158 3
7842.578 3
7842.999 6
7843.419 7
7843.840 6
7844.261 9
7844.681 3
7845.102 1
7845.522 3
7845.943 7
7846.364 6
7846.784 2
7847.205 1
7847.626 4
7848.046 7
7848.467 10
7848.888 13
7849.308 6
7849.729 10
7850.150 18
7850.571 13
7850.991 8
7851.412 4
7851.833 6
7852.254 7
7852.675 4
7853.095 4
7853.516 3
7853.937 7
7854.358 6
7854.779 11
7855.200 17
7855.621 7
7856.041 7
7856.462 6
7856.883 9
7857.304 6
7857.725 14
7858.146 10
7858.567 9
7858.988 8
7859.409 7
7859.830 12
7860.251 12
7860.672 7
7861.093 8
7861.514 5
7861.935 7
7862.356 5
7862.777 4
7863.198 10
7863.619 3
7864.041 5
7864.462 12
7864.883 11
7865.304 14
7865.725 24
7866.146 17
7866.567 15
7866.989 4
7867.410 3
7867.831 17
7868.252 30
7868.674 23
7869.095 14
7869.516 5
7869.937 6
7870.359 15
7870.780 15
7871.201 14
7871.622 13
7872.044 9
7872.465 16
7872.886 6
7873.308 16
7873.729 8
7874.151 17
7874.572 20
7874.993 15
7875.415 18
7875.836 15
7876.258 8
7876.679 16
7877.101 16
7877.522 16
7877.944 15
7878.365 10
7878.787 16
7879.208 18
7879.630 18
7880.051 12
7880.473 15
7880.894 14
7881.316 9
7881.737 9
7882.159 5
7882.581 3
7883.002 9
7883.424 9
7883.845 17
7884.267 10
7884.689 6
7885.110 13
7885.532 14
7885.954 8
7886.376 8
7886.797 4
7887.219 2
7887.641 1
7888.062 1
7888.484 8
7888.906 5
7889.328 3
7889.750 8
7890.171 6
7890.593 12
7891.015 12
7891.437 4
7891.859 4
7892.281 8
7892.703 18
7893.124 13
7893.546 16
7893.968 14
7894.390 16
7894.812 11
7895.234 5
7895.656 4
7896.078 4
7896.500 9
7896.922 9
7897.344 3
7897.766 2
7898.188 18
7898.610 17
7899.032 16
7899.454 15
7899.876 5
7900.298 2
7900.720 2
7901.142 1
7901.565 5
7901.987 7
7902.409 8
7902.831 1
7903.253 15
7903.675 13
7904.097 16
7904.520 13
7904.942 14
7905.364 14
7905.786 12
7906.209 19
7906.631 29
7907.053 22
7907.475 12
7907.898 9
7908.320 16
7908.742 14
7909.165 12
7909.587 14
7910.009 10
7910.432 15
7910.854 20
7911.276 19
7911.699 19
7912.121 9
7912.543 15
7912.966 24
7913.388 25
7913.811 20
7914.233 14
7914.656 14
7915.078 12
7915.501 8
7915.923 12
7916.346 8
7916.768 10
7917.191 11
7917.613 12
7918.036 11
7918.458 9
7918.881 24
7919.304 21
7919.726 18
7920.149 22
7920.571 11
7920.994 14
7921.417 25
7921.839 34
7922.262 17
7922.685 22
7923.107 29
7923.530 27
7923.953 29
7924.375 21
7924.798 18
7925.221 14
7925.644 28
7926.066 24
7926.489 32
7926.912 34
7927.335 33
7927.758 38
7928.181 37
7928.603 31
7929.026 34
7929.449 66
7929.872 89
7930.295 138
7930.718 228
7931.141 282
7931.564 347
7931.986 483
7932.409 568
7932.832 680
7933.255 704
7933.678 808
7934.101 870
7934.524 864
7934.947 912
7935.370 872
7935.793 787
7936.216 581
7936.639 442
7937.062 350
7937.486 280
7937.909 221
7938.332 180
7938.755 124
7939.178 103
7939.601 73
7940.024 55
7940.447 53
7940.871 47
7941.294 52
7941.717 54
7942.140 52
7942.563 39
7942.986 57
7943.410 48
7943.833 42
7944.256 40
7944.679 33
7945.103 25
7945.526 31
7945.949 31
7946.373 32
7946.796 23
7947.219 14
7947.643 16
7948.066 18
7948.489 19
7948.913 27
7949.336 23
7949.760 18
7950.183 27
7950.606 30
7951.030 25
7951.453 27
7951.877 31
7952.300 33
7952.724 26
7953.147 27
7953.571 22
7953.994 27
7954.418 31
7954.841 38
7955.265 24
7955.688 23
7956.112 14
7956.536 17
7956.959 22
7957.383 9
7957.806 12
7958.230 16
7958.654 18
7959.077 20
7959.501 21
7959.925 23
7960.348 34
7960.772 41
7961.196 49
7961.619 24
7962.043 23
7962.467 33
7962.891 33
7963.314 27
7963.738 39
7964.162 41
7964.586 33
7965.010 30
7965.433 16
7965.857 17
7966.281 24
7966.705 19
7967.129 21
7967.553 18
7967.976 22
7968.400 29
7968.824 21
7969.248 10
7969.672 12
7970.096 12
7970.520 10
7970.944 8
7971.368 3
7971.792 8
7972.216 20
7972.640 15
7973.064 11
7973.488 18
7973.912 19
7974.336 27
7974.760 24
7975.184 18
7975.608 11
7976.032 11
7976.457 11
7976.881 20
7977.305 21
7977.729 10
7978.153 9
7978.577 13
7979.001 7
7979.426 12
7979.850 9
7980.274 19
7980.698 12
7981.123 17
7981.547 19
7981.971 16
7982.395 14
7982.820 23
7983.244 21
7983.668 12
7984.093 13
7984.517 16
7984.941 8
7985.366 4
7985.790 5
7986.214 4
7986.639 3
7987.063 10
7987.487 4
7987.912 12
7988.336 9
7988.761 10
7989.185 4
7989.610 10
7990.034 12
7990.459 7
7990.883 7
7991.308 14
7991.732 11
7992.157 14
7992.581 8
7993.006 5
7993.430 27
7993.855 27
7994.279 23
7994.704 20
7995.129 4
7995.553 6
7995.978 4
7996.403 5
7996.827 15
7997.252 12
7997.677 11
7998.101 6
7998.526 8
7998.951 11
7999.375 18
7999.800 9
8000.225 5
8000.650 2
8001.074 2
8001.499 11
8001.924 9
8002.349 6
8002.774 6
8003.198 6
8003.623 8
8004.048 2
8004.473 8
8004.898 9
8005.323 8
8005.748 7
8006.172 12
8006.597 16
8007.022 6
8007.447 4
8007.872 8
8008.297 8
8008.722 9
8009.147 7
8009.572 6
8009.997 11
8010.422 7
8010.847 11
8011.272 17
8011.697 24
8012.122 17
8012.547 15
8012.972 26
8013.398 16
8013.823 11
8014.248 10
8014.673 11
8015.098 11
8015.523 12
8015.948 27
8016.373 26
8016.799 9
8017.224 8
8017.649 28
8018.074 24
8018.500 17
8018.925 11
8019.350 10
8019.775 7
8020.201 2
8020.626 10
8021.051 10
8021.476 12
8021.902 15
8022.327 14
8022.752 18
8023.178 12
8023.603 18
8024.029 23
8024.454 13
8024.879 23
8025.305 22
8025.730 16
8026.156 12
8026.581 10
8027.006 14
8027.432 10
8027.857 7
8028.283 8
8028.708 8
8029.134 6
8029.559 7
8029.985 6
8030.411 6
8030.836 7
8031.262 8
8031.687 8
8032.113 6
8032.538 9
8032.964 14
8033.390 17
8033.815 14
8034.241 27
8034.667 25
8035.092 37
8035.518 47
8035.944 54
8036.369 38
8036.795 47
8037.221 31
8037.647 25
8038.072 43
8038.498 50
8038.924 29
8039.350 30
8039.775 27
8040.201 22
8040.627 18
8041.053 15
8041.479 12
8041.905 19
8042.330 20
8042.756 20
8043.182 15
8043.608 23
8044.034 24
8044.460 21
8044.886 16
8045.312 20
8045.738 26
8046.164 31
8046.590 30
8047.016 23
8047.442 29
8047.868 18
8048.294 10
8048.720 11
8049.146 11
8049.572 9
8049.998 9
8050.424 10
8050.850 17
8051.276 17
8051.702 17
8052.128 16
8052.554 8
8052.981 8
8053.407 13
8053.833 9
8054.259 4
8054.685 16
8055.111 11
8055.538 11
8055.964 6
8056.390 3
8056.816 3
8057.243 5
8057.669 8
8058.095 8
8058.521 5
8058.948 6
8059.374 6
8059.800 5
8060.227 5
8060.653 13
8061.079 6
8061.506 1
8061.932 1
8062.359 8
8062.785 8
8063.211 8
8063.638 3
8064.064 8
8064.491 6
8064.917 4
8065.344 3
8065.770 6
8066.197 8
8066.623 9
8067.050 6
8067.476 3
8067.903 10
8068.329 5
8068.756 6
8069.182 15
8069.609 17
8070.036 14
8070.462 13
8070.889 11
8071.315 15
8071.742 6
8072.169 5
8072.595 4
8073.022 4
8073.449 7
8073.875 4
8074.302 8
8074.729 11
8075.156 3
8075.582 0
8076.009 6
8076.436 7
8076.863 16
8077.289 8
8077.716 10
8078.143 3
8078.570 7
8078.997 2
8079.424 7
8079.850 17
8080.277 9
8080.704 14
8081.131 12
8081.558 10
8081.985 10
8082.412 5
8082.839 8
8083.266 7
8083.693 4
8084.120 3
8084.547 18
8084.973 16
8085.400 7
8085.828 3
8086.255 7
8086.682 8
8087.109 4
8087.536 1
8087.963 6
8088.390 3
8088.817 1
8089.244 7
8089.671 4
8090.098 4
8090.525 2
8090.953 2
8091.380 2
8091.807 3
8092.234 0
8092.661 7
8093.088 8
8093.516 11
8093.943 8
8094.370 2
8094.797 10
8095.225 6
8095.652 4
8096.079 4
8096.506 4
8096.934 7
8097.361 5
8097.788 12
8098.216 11
8098.643 6
8099.070 7
8099.498 6
8099.925 5
8100.353 4
8100.780 9
8101.207 4
8101.635 2
8102.062 5
8102.490 0
8102.917 5
8103.345 13
8103.772 15
8104.200 9
8104.627 9
8105.055 3
8105.482 4
8105.910 5
8106.337 2
8106.765 1
8107.193 2
8107.620 7
8108.048 7
8108.475 6
8108.903 8
8109.331 6
8109.758 7
8110.186 5
8110.614 18
8111.041 16
8111.469 6
8111.897 15
8112.324 7
8112.752 9
8113.180 3
8113.608 2
8114.035 2
8114.463 2
8114.891 5
8115.319 5
8115.746 4
8116.174 4
8116.602 5
8117.030 4
8117.458 6
8117.886 13
8118.313 17
8118.741 14
8119.169 20
8119.597 26
8120.025 26
8120.453 8
8120.881 10
8121.309 23
8121.737 10
8122.165 4
8122.593 7
8123.021 5
8123.449 5
8123.877 11
8124.305 11
8124.733 9
8125.161 24
8125.589 17
8126.017 11
8126.445 5
8126.873 10
8127.301 5
8127.729 1
8128.158 6
8128.586 4
8129.014 16
8129.442 9
8129.870 6
8130.298 10
8130.727 10
8131.155 11
8131.583 6
8132.011 7
8132.440 10
8132.868 10
8133.296 7
8133.724 12
8134.153 9
8134.581 6
8135.009 5
8135.438 1
8135.866 1
8136.294 2
8136.723 6
8137.151 10
8137.579 12
8138.008 10
8138.436 9
8138.865 3
8139.293 6
8139.721 6
8140.150 2
8140.578 4
8141.007 7
8141.435 9
8141.864 13
8142.292 11
8142.721 6
8143.149 4
8143.578 13
8144.006 10
8144.435 5
8144.863 5
8145.292 8
8145.721 9
8146.149 6
8146.578 9
8147.007 7
8147.435 5
8147.864 9
8148.292 5
8148.721 9
8149.150 19
8149.578 18
8150.007 14
8150.436 17
8150.865 9
8151.293 11
8151.722 13
8152.151 13
8152.580 7
8153.008 8
8153.437 4
8153.866 1
8154.295 6
8154.724 8
8155.153 5
8155.581 6
8156.010 7
8156.439 8
8156.868 7
8157.297 6
8157.726 6
8158.155 8
8158.584 16
8159.013 14
8159.442 5
8159.871 7
8160.300 5
8160.729 1
8161.158 6
8161.587 11
8162.016 6
8162.445 8
8162.874 4
8163.303 8
8163.732 11
8164.161 9
8164.590 3
8165.019 10
8165.448 8
8165.877 4
8166.306 4
8166.736 5
8167.165 2
8167.594 3
8168.023 4
8168.452 2
8168.881 0
8169.311 3
8169.740 4
8170.169 0
8170.598 1
8171.028 4
8171.457 2
8171.886 4
8172.315 8
8172.745 10
8173.174 3
8173.603 0
8174.033 5
8174.462 11
8174.891 10
8175.321 4
8175.750 4
8176.180 6
8176.609 13
8177.038 6
8177.468 5
8177.897 1
8178.327 5
8178.756 2
8179.186 2
8179.615 2
8180.045 5
8180.474 6
8180.904 6
8181.333 9
8181.763 8
8182.192 5
8182.622 0
8183.051 1
8183.481 4
8183.911 3
8184.340 3
8184.770 2
8185.199 3
8185.629 4
8186.059 9
8186.488 7
8186.918 6
8187.348 7
8187.777 5
8188.207 2
8188.637 1
8189.067 12
8189.496 9
8189.926 12
8190.356 9
8190.786 9
8191.215 4
8191.645 3
8192.075 4
8192.505 0
8192.935 7
8193.365 11
8193.794 10
8194.224 5
8194.654 6
8195.084 4
8195.514 11
8195.944 9
8196.374 4
8196.804 2
8197.234 11
8197.664 11
8198.094 6
8198.524 8
8198.954 12
8199.384 3
8199.814 10
8200.244 13
8200.674 11
8201.104 16
8201.534 23
8201.964 11
8202.394 7
8202.824 3
8203.254 10
8203.684 16
8204.114 12
8204.545 13
8204.975 19
8205.405 12
8205.835 5
8206.265 8
8206.695 0
8207.126 4
8207.556 7
8207.986 4
8208.416 12
8208.847 8
8209.277 2
8209.707 4
8210.137 4
8210.568 2
8210.998 3
8211.428 7
8211.859 3
8212.289 1
8212.719 5
8213.150 7
8213.580 5
8214.010 8
8214.441 0
8214.871 4
8215.302 2
8215.732 12
8216.163 8
8216.593 3
8217.023 0
8217.454 4
8217.884 11
8218.315 6
8218.745 0
8219.176 2
8219.607 4
8220.037 2
8220.468 3
8220.898 2
8221.329 1
8221.759 3
8222.190 11
8222.621 6
8223.051 10
8223.482 12
8223.912 4
8224.343 13
8224.774 11
8225.204 8
8225.635 4
8226.066 3
8226.497 3
8226.927 11
8227.358 14
8227.789 7
8228.220 2
8228.650 8
8229.081 6
8229.512 2
8229.943 1
8230.374 3
8230.804 1
8231.235 6
8231.666 5
8232.097 3
8232.528 4
8232.959 4
8233.390 5
8233.820 6
8234.251 5
8234.682 0
8235.113 5
8235.544 3
8235.975 2
8236.406 11
8236.837 10
8237.268 4
8237.699 2
8238.130 12
8238.561 13
8238.992 3
8239.423 3
8239.854 2
8240.285 4
8240.717 4
8241.148 1
8241.579 4
8242.010 13
8242.441 7
8242.872 6
8243.303 1
8243.734 1
8244.166 3
8244.597 3
8245.028 3
8245.459 5
8245.890 7
8246.322 2
8246.753 6
8247.184 13
8247.615 6
8248.047 3
8248.478 7
8248.909 6
8249.341 1
8249.772 5
8250.203 3
8250.635 3
8251.066 1
8251.497 3
8251.929 10
8252.360 14
8252.792 9
8253.223 10
8253.654 9
8254.086 10
8254.517 6
8254.949 3
8255.380 10
8255.812 7
8256.243 4
8256.675 6
8257.106 4
8257.538 0
8257.969 2
8258.401 0
8258.832 2
8259.264 10
8259.696 15
8260.127 7
8260.559 3
8260.990 1
8261.422 2
8261.854 2
8262.285 0
8262.717 8
8263.149 7
8263.580 6
8264.012 8
8264.444 3
8264.875 6
8265.307 11
8265.739 10
8266.171 3
8266.602 7
8267.034 7
8267.466 3
8267.898 3
8268.330 11
8268.761 9
8269.193 7
8269.625 5
8270.057 2
8270.489 8
8270.921 4
8271.353 5
8271.784 17
8272.216 14
8272.648 8
8273.080 7
8273.512 9
8273.944 1
8274.376 3
8274.808 4
8275.240 6
8275.672 6
8276.104 11
8276.536 10
8276.968 7
8277.400 9
8277.832 9
8278.264 5
8278.696 9
8279.128 9
8279.561 6
8279.993 4
8280.425 2
8280.857 9
8281.289 7
8281.721 1
8282.153 5
8282.586 14
8283.018 12
8283.450 9
8283.882 4
8284.314 3
8284.747 3
8285.179 3
8285.611 4
8286.043 6
8286.476 7
8286.908 5
8287.340 11
8287.773 11
8288.205 20
8288.637 10
8289.070 8
8289.502 5
8289.934 12
8290.367 5
8290.799 3
8291.232 6
8291.664 1
8292.096 3
8292.529 3
8292.961 4
8293.394 8
8293.826 7
8294.259 2
8294.691 0
8295.124 4
8295.556 5
8295.989 5
8296.421 7
8296.854 4
8297.286 7
8297.719 15
8298.152 4
8298.584 10
8299.017 4
8299.449 8
8299.882 12
8300.315 7
8300.747 7
8301.180 14
8301.613 11
8302.045 13
8302.478 8
8302.911 9
8303.344 4
8303.776 6
8304.209 9
8304.642 14
8305.075 8
8305.507 7
8305.940 9
8306.373 9
8306.806 4
8307.239 4
8307.671 10
8308.104 11
8308.537 8
8308.970 7
8309.403 3
8309.836 3
8310.269 5
8310.702 3
8311.135 3
8311.567 4
8312.000 3
8312.433 11
8312.866 15
8313.299 10
8313.732 9
8314.165 9
8314.598 3
8315.031 4
8315.464 6
8315.897 13
8316.331 4
8316.764 8
8317.197 15
8317.630 13
8318.063 6
8318.496 6
8318.929 3
8319.362 7
8319.795 6
8320.229 8
8320.662 5
8321.095 8
8321.528 4
8321.961 6
8322.395 4
8322.828 7
8323.261 3
8323.694 2
8324.128 1
8324.561 4
8324.994 8
8325.427 8
8325.861 8
8326.294 6
8326.727 4
8327.161 15
8327.594 18
8328.027 8
8328.461 4
8328.894 4
8329.328 0
8329.761 3
8330.194 6
8330.628 7
8331.061 7
8331.495 9
8331.928 8
8332.362 6
8332.795 5
8333.229 5
8333.662 5
8334.096 6
8334.529 6
8334.963 5
8335.396 6
8335.830 8
8336.264 5
8336.697 4
8337.131 3
8337.564 2
8337.998 4
8338.432 0
8338.865 2
8339.299 3
8339.733 2
8340.166 0
8340.600 2
8341.034 4
8341.467 1
8341.901 1
8342.335 4
8342.769 8
8343.202 7
8343.636 4
8344.070 8
8344.504 7
8344.938 4
8345.371 2
8345.805 0
8346.239 5
8346.673 1
8347.107 1
8347.541 1
8347.975 5
8348.408 7
8348.842 11
8349.276 9
8349.710 4
8350.144 1
8350.578 0
8351.012 3
8351.446 2
8351.880 1
8352.314 2
8352.748 2
8353.182 6
8353.616 4
8354.050 4
8354.484 1
8354.918 3
8355.352 1
8355.786 4
8356.221 1
8356.655 0
8357.089 9
8357.523 5
8357.957 6
8358.391 9
8358.825 11
8359.260 14
8359.694 5
8360.128 3
8360.562 8
8360.996 8
8361.431 10
8361.865 4
8362.299 2
8362.733 1
8363.168 3
8363.602 1
8364.036 3
8364.471 10
8364.905 6
8365.339 6
8365.774 4
8366.208 2
8366.642 2
8367.077 1
8367.511 4
8367.946 10
8368.380 6
8368.814 11
8369.249 5
8369.683 5
8370.118 0
8370.552 1
8370.987 0
8371.421 1
8371.856 0
8372.290 6
8372.725 12
8373.159 10
8373.594 8
8374.028 7
8374.463 5
8374.898 2
8375.332 3
8375.767 4
8376.201 1
8376.636 3
8377.071 6
8377.505 6
8377.940 0
8378.375 0
8378.809 5
8379.244 1
8379.679 0
8380.113 2
8380.548 2
8380.983 2
8381.418 1
8381.852 2
8382.287 8
8382.722 1
8383.157 1
8383.592 1
8384.026 4
8384.461 7
8384.896 4
8385.331 6
8385.766 7
8386.201 8
8386.636 9
8387.071 6
8387.505 3
8387.940 3
8388.375 2
8388.810 3
8389.245 6
8389.680 3
8390.115 1
8390.550 7
8390.985 9
8391.420 6
8391.855 5
8392.290 7
8392.725 12
8393.160 12
8393.595 6
8394.031 8
8394.466 3
8394.901 2
8395.336 0
8395.771 2
8396.206 4
8396.641 5
8397.076 8
8397.512 5
8397.947 2
8398.382 5
8398.817 4
8399.252 3
8399.688 2
8400.123 5
8400.558 1
8400.993 0
8401.429 4
8401.864 4
8402.299 1
8402.735 4
8403.170 11
8403.605 14
8404.041 6
8404.476 6
8404.911 6
8405.347 3
8405.782 4
8406.217 5
8406.653 6
8407.088 8
8407.524 6
8407.959 4
8408.395 2
8408.830 8
8409.266 9
8409.701 9
8410.137 8
8410.572 1
8411.008 0
8411.443 2
8411.879 2
8412.314 6
8412.750 2
8413.185 9
8413.621 5
8414.057 5
8414.492 3
8414.928 1
8415.363 6
8415.799 7
8416.235 4
8416.670 0
8417.106 0
8417.542 5
8417.977 2
8418.413 6
8418.849 8
8419.285 6
8419.720 4
8420.156 7
8420.592 7
8421.028 9
8421.463 14
8421.899 6
8422.335 4
8422.771 3
8423.207 5
8423.643 7
8424.078 11
8424.514 11
8424.950 12
8425.386 9
8425.822 4
8426.258 4
8426.694 8
8427.130 15
8427.566 7
8428.002 4
8428.438 8
8428.874 5
8429.310 3
8429.746 8
8430.182 13
8430.618 7
8431.054 3
8431.490 11
8431.926 12
8432.362 2
8432.798 5
8433.234 2
8433.670 1
8434.106 2
8434.543 1
8434.979 0
8435.415 7
8435.851 3
8436.287 4
8436.723 2
8437.160 10
8437.596 7
8438.032 12
8438.468 15
8438.904 7
8439.341 7
8439.777 3
8440.213 5
8440.650 9
8441.086 8
8441.522 12
8441.959 8
8442.395 9
8442.831 5
8443.268 9
8443.704 8
8444.140 16
8444.577 11
8445.013 6
8445.450 9
8445.886 6
8446.322 7
8446.759 6
8447.195 7
8447.632 10
8448.068 24
8448.505 19
8448.941 22
8449.378 7
8449.814 4
8450.251 11
8450.687 28
8451.124 24
8451.560 15
8451.997 15
8452.434 15
8452.870 20
8453.307 15
8453.744 8
8454.180 8
8454.617 9
8455.053 7
8455.490 16
8455.927 15
8456.364 6
8456.800 7
8457.237 9
8457.674 8
8458.110 14
8458.547 9
8458.984 5
8459.421 6
8459.858 14
8460.294 15
8460.731 15
8461.168 5
8461.605 11
8462.042 13
8462.478 9
8462.915 24
8463.352 26
8463.789 20
8464.226 23
8464.663 30
8465.100 15
8465.537 21
8465.974 24
8466.411 20
8466.848 11
8467.285 18
8467.722 26
8468.159 26
8468.596 28
8469.033 46
8469.470 45
8469.907 34
8470.344 36
8470.781 40
8471.218 52
8471.655 75
8472.092 137
8472.529 185
8472.966 218
8473.404 342
8473.841 456
8474.278 577
8474.715 697
8475.152 792
8475.589 894
8476.027 890
8476.464 936
8476.901 966
8477.338 799
8477.776 700
8478.213 591
8478.650 496
8479.087 357
8479.525 272
8479.962 201
8480.399 167
8480.837 131
8481.274 101
8481.711 67
8482.149 54
8482.586 61
8483.023 66
8483.461 65
8483.898 50
8484.336 39
8484.773 27
8485.210 48
8485.648 46
8486.085 55
8486.523 50
8486.960 25
8487.398 29
8487.835 27
8488.273 36
8488.710 40
8489.148 35
8489.586 36
8490.023 39
8490.461 27
8490.898 29
8491.336 30
8491.773 22
8492.211 24
8492.649 23
8493.086 24
8493.524 19
8493.962 16
8494.399 32
8494.837 18
8495.275 19
8495.712 37
8496.150 54
8496.588 40
8497.026 20
8497.463 26
8497.901 28
8498.339 32
8498.777 12
8499.215 20
8499.652 34
8500.090 37
8500.528 30
8500.966 14
8501.404 7
8501.842 2
8502.280 13
8502.717 17
8503.155 25
8503.593 23
8504.031 29
8504.469 17
8504.907 31
8505.345 28
8505.783 24
8506.221 26
8506.659 32
8507.097 33
8507.535 23
8507.973 14
8508.411 10
8508.849 11
8509.287 14
8509.725 14
8510.163 13
8510.601 11
8511.040 6
8511.478 7
8511.916 5
8512.354 7
8512.792 16
8513.230 15
8513.668 13
8514.107 14
8514.545 23
8514.983 24
8515.421 21
8515.859 14
8516.298 20
8516.736 11
8517.174 8
8517.612 8
8518.051 8
8518.489 26
8518.927 16
8519.366 8
8519.804 9
8520.242 11
8520.681 23
8521.119 23
8521.557 25
8521.996 12
8522.434 7
8522.873 7
8523.311 8
8523.750 14
8524.188 13
8524.626 11
8525.065 6
8525.503 11
8525.942 10
8526.380 8
8526.819 8
8527.257 7
8527.696 13
8528.135 18
8528.573 16
8529.012 5
8529.450 8
8529.889 7
8530.327 10
8530.766 15
8531.205 13
8531.643 8
8532.082 4
8532.521 7
8532.959 5
8533.398 6
8533.837 13
8534.275 8
8534.714 16
8535.153 9
8535.592 5
8536.030 7
8536.469 5
8536.908 9
8537.347 14
8537.785 13
8538.224 15
8538.663 9
8539.102 4
8539.541 1
8539.980 6
8540.418 10
8540.857 8
8541.296 7
8541.735 11
8542.174 16
8542.613 11
8543.052 12
8543.491 5
8543.930 1
8544.369 11
8544.808 7
8545.247 10
8545.686 6
8546.125 10
8546.564 10
8547.003 6
8547.442 10
8547.881 7
8548.320 10
8548.759 7
8549.198 11
8549.637 12
8550.076 8
8550.515 10
8550.955 10
8551.394 8
8551.833 14
8552.272 15
8552.711 7
8553.150 6
8553.590 7
8554.029 10
8554.468 17
8554.907 16
8555.347 20
8555.786 17
8556.225 11
8556.664 13
8557.104 12
8557.543 12
8557.982 15
8558.422 16
8558.861 6
8559.300 7
8559.740 10
8560.179 10
8560.618 14
8561.058 32
8561.497 35
8561.937 32
8562.376 25
8562.815 14
8563.255 22
8563.694 21
8564.134 24
8564.573 19
8565.013 24
8565.452 17
8565.892 13
8566.331 9
8566.771 12
8567.210 10
8567.650 9
8568.090 10
8568.529 10
8568.969 11
8569.408 12
8569.848 21
8570.288 22
8570.727 18
8571.167 8
8571.607 9
8572.046 11
8572.486 9
8572.926 7
8573.365 18
8573.805 12
8574.245 15
8574.685 14
8575.124 3
8575.564 17
8576.004 12
8576.444 20
8576.883 45
8577.323 46
8577.763 64
8578.203 67
8578.643 49
8579.083 50
8579.523 49
8579.962 57
8580.402 55
8580.842 48
8581.282 31
8581.722 25
8582.162 20
8582.602 20
8583.042 18
8583.482 21
8583.922 4
8584.362 10
8584.802 16
8585.242 20
8585.682 19
8586.122 25
8586.562 23
8587.002 34
8587.442 30
8587.882 16
8588.322 22
8588.762 36
8589.202 39
8589.643 22
8590.083 17
8590.523 16
8590.963 15
8591.403 12
8591.843 7
8592.284 10
8592.724 16
8593.164 16
8593.604 16
8594.045 16
8594.485 13
8594.925 7
8595.365 11
8595.806 22
8596.246 6
8596.686 8
8597.127 6
8597.567 11
8598.007 16
8598.448 11
8598.888 8
8599.328 6
8599.769 4
8600.209 6
8600.649 5
8601.090 5
8601.530 3
8601.971 3
8602.411 6
8602.852 7
8603.292 6
8603.733 2
8604.173 7
8604.614 7
8605.054 7
8605.495 11
8605.935 6
8606.376 10
8606.816 13
8607.257 10
8607.698 6
8608.138 5
8608.579 6
8609.019 8
8609.460 7
8609.901 1
8610.341 6
8610.782 6
8611.223 11
8611.663 11
8612.104 8
8612.545 5
8612.986 4
8613.426 7
8613.867 2
8614.308 1
8614.749 7
8615.189 9
8615.630 5
8616.071 9
8616.512 13
8616.953 11
8617.393 11
8617.834 14
8618.275 15
8618.716 13
8619.157 8
8619.598 12
8620.039 14
8620.480 9
8620.921 7
8621.361 3
8621.802 7
8622.243 5
8622.684 3
8623.125 13
8623.566 11
8624.007 10
8624.448 5
8624.889 9
8625.330 16
8625.772 14
8626.213 10
8626.654 9
8627.095 9
8627.536 7
8627.977 16
8628.418 11
8628.859 5
8629.300 4
8629.742 11
8630.183 11
8630.624 5
8631.065 1
8631.506 4
8631.947 6
8632.389 5
8632.830 4
8633.271 1
8633.712 5
8634.154 2
8634.595 2
8635.036 24
8635.478 18
8635.919 12
8636.360 5
8636.802 8
8637.243 9
8637.684 6
8638.126 0
8638.567 6
8639.008 2
8639.450 3
8639.891 8
8640.333 2
8640.774 2
8641.216 8
8641.657 4
8642.098 6
8642.540 13
8642.981 4
8643.423 3
8643.864 2
8644.306 5
8644.747 7
8645.189 4
8645.631 10
8646.072 13
8646.514 9
8646.955 5
8647.397 4
8647.839 5
8648.280 7
8648.722 2
8649.164 10
8649.605 15
8650.047 13
8650.489 5
8650.930 3
8651.372 6
8651.814 7
8652.255 12
8652.697 4
8653.139 6
8653.581 7
8654.022 7
8654.464 4
8654.906 1
8655.348 2
8655.790 3
8656.231 1
8656.673 1
8657.115 5
8657.557 2
8657.999 3
8658.441 5
8658.883 8
8659.325 6
8659.767 7
8660.208 7
8660.650 1
8661.092 3
8661.534 9
8661.976 3
8662.418 1
8662.860 4
8663.302 4
8663.744 10
8664.186 4
8664.628 8
8665.070 7
8665.513 9
8665.955 7
8666.397 8
8666.839 4
8667.281 5
8667.723 8
8668.165 7
8668.607 5
8669.050 3
8669.492 4
8669.934 0
8670.376 5
8670.818 3
8671.260 5
8671.703 6
8672.145 6
8672.587 5
8673.029 1
8673.472 6
8673.914 2
8674.356 6
8674.799 3
8675.241 6
8675.683 5
8676.126 3
8676.568 7
8677.010 6
8677.453 2
8677.895 0
8678.337 6
8678.780 4
8679.222 6
8679.665 10
8680.107 4
8680.550 9
8680.992 10
8681.435 5
8681.877 7
8682.320 9
8682.762 13
8683.205 12
8683.647 8
8684.090 3
8684.532 10
8684.975 11
8685.417 10
8685.860 9
8686.303 17
8686.745 11
8687.188 21
8687.630 21
8688.073 10
8688.516 15
8688.958 8
8689.401 7
8689.844 16
8690.286 16
8690.729 8
8691.172 14
8691.615 21
8692.057 21
8692.500 24
8692.943 17
8693.386 27
8693.828 32
8694.271 30
8694.714 16
8695.157 9
8695.600 18
8696.043 23
8696.485 13
8696.928 9
8697.371 9
8697.814 14
8698.257 9
8698.700 6
8699.143 14
8699.586 12
8700.029 20
8700.472 15
8700.915 9
8701.358 3
8701.801 7
8702.244 4
8702.687 2
8703.130 12
8703.573 11
8704.016 1
8704.459 2
8704.902 7
8705.345 5
8705.788 5
8706.231 6
8706.674 8
8707.117 8
8707.561 9
8708.004 5
8708.447 4
8708.890 2
8709.333 2
8709.777 8
8710.220 6
8710.663 8
8711.106 6
8711.549 10
8711.993 16
8712.436 18
8712.879 17
8713.323 12
8713.766 7
8714.209 6
8714.652 4
8715.096 5
8715.539 4
8715.982 9
8716.426 13
8716.869 9
8717.313 4
8717.756 6
8718.199 4
8718.643 11
8719.086 14
8719.530 11
8719.973 9
8720.417 8
8720.860 13
8721.304 14
8721.747 6
8722.191 8
8722.634 8
8723.078 13
8723.521 6
8723.965 7
8724.408 6
8724.852 4
8725.296 14
8725.739 10
8726.183 6
8726.626 6
8727.070 18
8727.514 15
8727.957 3
8728.401 10
8728.845 7
8729.288 5
8729.732 9
8730.176 8
8730.620 11
8731.063 11
8731.507 9
8731.951 16
8732.395 13
8732.838 12
8733.282 7
8733.726 6
8734.170 16
8734.614 14
8735.057 20
8735.501 13
8735.945 15
8736.389 8
8736.833 11
8737.277 10
8737.721 6
8738.165 10
8738.609 17
8739.053 14
8739.497 17
8739.940 12
8740.384 12
8740.828 13
8741.272 10
8741.716 7
8742.160 18
8742.605 26
8743.049 24
8743.493 15
8743.937 17
8744.381 28
8744.825 21
8745.269 16
8745.713 18
8746.157 24
8746.601 25
8747.045 26
8747.490 41
8747.934 48
8748.378 46
8748.822 21
8749.266 12
8749.711 33
8750.155 23
8750.599 17
8751.043 16
8751.488 17
8751.932 25
8752.376 31
8752.820 33
8753.265 35
8753.709 32
8754.153 24
8754.598 23
8755.042 34
8755.486 44
8755.931 31
8756.375 48
8756.820 75
8757.264 73
8757.708 66
8758.153 54
8758.597 74
8759.042 99
8759.486 147
8759.931 191
8760.375 222
8760.820 281
8761.264 374
8761.709 494
8762.153 626
8762.598 794
8763.042 920
8763.487 1047
8763.931 1173
8764.376 1287
8764.821 1300
8765.265 1359
8765.710 1319
8766.154 1225
8766.599 1191
8767.044 1033
8767.488 913
8767.933 740
8768.378 604
8768.822 506
8769.267 431
8769.712 336
8770.157 270
8770.601 213
8771.046 171
8771.491 136
8771.936 114
8772.380 94
8772.825 94
8773.270 88
8773.715 80
8774.160 61
8774.605 52
8775.049 42
8775.494 52
8775.939 37
8776.384 24
8776.829 25
8777.274 28
8777.719 22
8778.164 34
8778.609 40
8779.054 55
8779.499 39
8779.944 26
8780.389 18
8780.834 23
8781.279 22
8781.724 17
8782.169 13
8782.614 21
8783.059 27
8783.504 32
8783.949 27
8784.394 18
8784.839 18
8785.284 20
8785.729 23
8786.175 21
8786.620 9
8787.065 12
8787.510 27
8787.955 19
8788.400 12
8788.846 18
8789.291 17
8789.736 14
8790.181 18
8790.627 25
8791.072 17
8791.517 23
8791.962 10
8792.408 13
8792.853 5
8793.298 5
8793.744 11
8794.189 12
8794.634 8
8795.080 6
8795.525 5
8795.970 3
8796.416 6
8796.861 13
8797.307 14
8797.752 13
8798.198 6
8798.643 9
8799.089 6
8799.534 8
8799.979 10
8800.425 9
8800.870 8
8801.316 6
8801.762 10
8802.207 11
8802.653 12
8803.098 6
8803.544 5
8803.989 11
8804.435 18
8804.881 30
8805.326 13
8805.772 9
8806.218 11
8806.663 16
8807.109 16
8807.555 10
8808.000 4
8808.446 14
8808.892 17
8809.337 13
8809.783 9
8810.229 8
8810.675 4
8811.120 5
8811.566 4
8812.012 12
8812.458 9
8812.904 10
8813.349 15
8813.795 12
8814.241 19
8814.687 7
8815.133 3
8815.579 8
8816.025 9
8816.471 14
8816.916 6
8817.362 4
8817.808 5
8818.254 8
8818.700 7
8819.146 13
8819.592 11
8820.038 9
8820.484 9
8820.930 10
8821.376 9
8821.822 8
8822.268 4
8822.714 2
8823.160 4
8823.607 4
8824.053 2
8824.499 4
8824.945 7
8825.391 5
8825.837 8
8826.283 5
8826.730 3
8827.176 4
8827.622 4
8828.068 2
8828.514 4
8828.961 4
8829.407 8
8829.853 4
8830.299 9
8830.746 5
8831.192 9
8831.638 9
8832.084 5
8832.531 14
8832.977 8
8833.423 2
8833.870 7
8834.316 2
8834.762 8
8835.209 5
8835.655 9
8836.102 8
8836.548 11
8836.994 14
8837.441 17
8837.887 13
8838.334 9
8838.780 6
8839.227 6
8839.673 3
8840.120 3
8840.566 11
8841.013 13
8841.459 9
8841.906 3
8842.352 0
8842.799 6
8843.246 4
8843.692 3
8844.139 3
8844.585 5
8845.032 3
8845.479 5
8845.925 13
8846.372 11
8846.819 8
8847.265 3
8847.712 5
8848.159 4
8848.606 1
8849.052 3
8849.499 5
8849.946 10
8850.393 6
8850.839 7
8851.286 5
8851.733 5
8852.180 6
8852.627 2
8853.073 11
8853.520 6
8853.967 6
8854.414 8
8854.861 4
8855.308 5
8855.755 6
8856.201 6
8856.648 4
8857.095 4
8857.542 3
8857.989 6
8858.436 5
8858.883 6
8859.330 4
8859.777 6
8860.224 4
8860.671 2
8861.118 3
8861.565 11
8862.012 10
8862.459 5
8862.907 12
8863.354 13
8863.801 5
8864.248 8
8864.695 5
8865.142 2
8865.589 3
8866.036 7
8866.484 10
8866.931 15
8867.378 9
8867.825 8
8868.272 2
8868.720 0
8869.167 4
8869.614 12
8870.061 7
8870.509 10
8870.956 8
8871.403 6
8871.851 8
8872.298 6
8872.745 11
8873.193 5
8873.640 6
8874.087 13
8874.535 12
8874.982 5
8875.429 5
8875.877 6
8876.324 5
8876.772 8
8877.219 7
8877.667 8
8878.114 3
8878.561 11
8879.009 14
8879.456 13
8879.904 10
8880.352 3
8880.799 5
8881.247 3
8881.694 6
8882.142 8
8882.589 3
8883.037 8
8883.484 7
8883.932 13
8884.380 8
8884.827 4
8885.275 5
8885.723 11
8886.170 7
8886.618 10
8887.066 5
8887.513 12
8887.961 13
8888.409 12
8888.857 11
8889.304 7
8889.752 6
8890.200 9
8890.648 6
8891.095 7
8891.543 7
8891.991 12
8892.439 17
8892.887 14
8893.335 8
8893.782 9
8894.230 6
8894.678 5
8895.126 4
8895.574 9
8896.022 11
8896.470 11
8896.918 9
8897.366 15
8897.814 7
8898.262 6
8898.710 14
8899.158 6
8899.606 4
8900.054 3
8900.502 1
8900.950 9
8901.398 10
8901.846 13
8902.294 9
8902.742 5
8903.190 4
8903.638 2
8904.086 8
8904.534 6
8904.983 6
8905.431 13
8905.879 16
8906.327 14
8906.775 10
8907.223 11
8907.672 10
8908.120 8
8908.568 21
8909.016 24
8909.465 32
8909.913 39
8910.361 48
8910.809 61
8911.258 95
8911.706 141
8912.154 189
8912.603 260
8913.051 286
8913.499 397
8913.948 460
8914.396 451
8914.845 432
8915.293 433
8915.741 411
8916.190 403
8916.638 415
8917.087 354
8917.535 287
8917.984 253
8918.432 209
8918.881 154
8919.329 103
8919.778 94
8920.226 77
8920.675 72
8921.123 49
8921.572 30
8922.020 26
8922.469 29
8922.918 22
8923.366 28
8923.815 21
8924.263 15
8924.712 20
8925.161 33
8925.609 22
8926.058 11
8926.507 9
8926.955 7
8927.404 9
8927.853 19
8928.302 8
8928.750 16
8929.199 27
8929.648 30
8930.097 24
8930.545 22
8930.994 16
8931.443 12
8931.892 18
8932.341 23
8932.789 20
8933.238 17
8933.687 20
8934.136 11
8934.585 7
8935.034 4
8935.483 7
8935.932 10
8936.381 8
8936.830 10
8937.278 7
8937.727 10
8938.176 7
8938.625 11
8939.074 14
8939.523 20
8939.972 17
8940.421 24
8940.871 18
8941.320 18
8941.769 11
8942.218 14
8942.667 12
8943.116 15
8943.565 22
8944.014 10
8944.463 3
8944.912 6
8945.362 6
8945.811 9
8946.260 9
8946.709 17
8947.158 7
8947.608 5
8948.057 10
8948.506 11
8948.955 12
8949.405 4
8949.854 7
8950.303 13
8950.752 11
8951.202 11
8951.651 11
8952.100 6
8952.550 7
8952.999 11
8953.448 9
8953.898 3
8954.347 8
8954.797 11
8955.246 7
8955.695 4
8956.145 6
8956.594 12
8957.044 20
8957.493 24
8957.943 13
8958.392 23
8958.842 18
8959.291 18
8959.741 10
8960.190 18
8960.640 18
8961.089 16
8961.539 19
8961.988 12
8962.438 12
8962.888 10
8963.337 13
8963.787 19
8964.236 19
8964.686 6
8965.136 9
8965.585 17
8966.035 27
8966.485 21
8966.934 24
8967.384 23
8967.834 38
8968.284 43
8968.733 32
8969.183 39
8969.633 54
8970.083 46
8970.532 34
8970.982 41
8971.432 24
8971.882 30
8972.332 29
8972.782 25
8973.231 17
8973.681 21
8974.131 32
8974.581 29
8975.031 29
8975.481 20
8975.931 10
8976.381 8
8976.831 13
8977.281 24
8977.731 21
8978.181 12
8978.631 18
8979.081 6
8979.531 4
8979.981 5
8980.431 3
8980.881 8
8981.331 5
8981.781 7
8982.231 16
8982.681 10
8983.131 12
8983.581 24
8984.031 24
8984.482 9
8984.932 7
8985.382 11
8985.832 17
8986.282 19
8986.732 11
8987.183 7
8987.633 10
8988.083 16
8988.533 8
8988.984 12
8989.434 10
8989.884 20
8990.334 29
8990.785 36
8991.235 35
8991.685 24
8992.136 17
8992.586 14
8993.036 12
8993.487 23
8993.937 18
8994.388 17
8994.838 12
8995.288 6
8995.739 9
8996.189 11
8996.640 5
8997.090 3
8997.541 7
8997.991 9
8998.442 8
8998.892 18
8999.343 21
8999.793 17
9000.244 13
9000.694 16
9001.145 17
9001.595 15
9002.046 12
9002.496 9
9002.947 4
9003.398 11
9003.848 17
9004.299 8
9004.750 9
9005.200 9
9005.651 7
9006.102 8
9006.552 13
9007.003 12
9007.454 9
9007.904 6
9008.355 8
9008.806 8
9009.257 4
9009.707 2
9010.158 5
9010.609 4
9011.060 2
9011.511 0
9011.962 1
9012.412 2
9012.863 0
9013.314 3
9013.765 8
9014.216 6
9014.667 9
9015.118 17
9015.569 17
9016.019 12
9016.470 6
9016.921 8
9017.372 6
9017.823 4
9018.274 4
9018.725 6
9019.176 11
9019.627 14
9020.078 10
9020.529 9
9020.980 12
9021.432 16
9021.883 15
9022.334 14
9022.785 17
9023.236 7
9023.687 4
9024.138 4
9024.589 15
9025.040 11
9025.492 8
9025.943 11
9026.394 12
9026.845 8
9027.296 2
9027.748 5
9028.199 11
9028.650 7
9029.101 11
9029.553 11
9030.004 8
9030.455 8
9030.907 8
9031.358 10
9031.809 4
9032.260 0
9032.712 2
9033.163 14
9033.615 13
9034.066 10
9034.517 9
9034.969 5
9035.420 4
9035.872 4
9036.323 6
9036.774 11
9037.226 11
9037.677 8
9038.129 12
9038.580 9
9039.032 8
9039.483 6
9039.935 4
9040.386 7
9040.838 11
9041.290 20
9041.741 18
9042.193 18
9042.644 8
9043.096 3
9043.548 8
9043.999 11
9044.451 8
9044.903 8
9045.354 9
9045.806 15
9046.258 12
9046.709 22
9047.161 16
9047.613 14
9048.064 23
9048.516 15
9048.968 15
9049.420 25
9049.871 16
9050.323 15
9050.775 16
9051.227 14
9051.679 21
9052.130 22
9052.582 22
9053.034 17
9053.486 16
9053.938 17
9054.390 19
9054.842 22
9055.294 20
9055.746 17
9056.198 26
9056.649 31
9057.101 34
9057.553 40
9058.005 52
9058.457 62
9058.909 38
9059.361 46
9059.813 30
9060.265 29
9060.717 40
9061.170 46
9061.622 36
9062.074 36
9062.526 39
9062.978 41
9063.430 36
9063.882 37
9064.334 34
9064.786 32
9065.239 41
9065.691 30
9066.143 29
9066.595 51
9067.047 50
9067.500 50
9067.952 49
9068.404 41
9068.856 57
9069.309 57
9069.761 47
9070.213 34
9070.665 44
9071.118 41
9071.570 39
9072.022 43
9072.475 47
9072.927 59
9073.379 52
9073.832 57
9074.284 55
9074.737 34
9075.189 42
9075.641 44
9076.094 44
9076.546 51
9076.999 50
9077.451 43
9077.904 42
9078.356 46
9078.809 43
9079.261 39
9079.714 38
9080.166 46
9080.619 42
9081.071 58
9081.524 55
9081.976 61
9082.429 61
9082.882 52
9083.334 54
9083.787 55
9084.240 46
9084.692 42
9085.145 37
9085.598 35
9086.050 37
9086.503 40
9086.956 48
9087.408 55
9087.861 44
9088.314 56
9088.767 54
9089.219 47
9089.672 47
9090.125 46
9090.578 54
9091.030 57
9091.483 81
9091.936 72
9092.389 80
9092.842 80
9093.295 70
9093.747 67
9094.200 81
9094.653 80
9095.106 71
9095.559 90
9096.012 84
9096.465 96
9096.918 85
9097.371 79
9097.824 112
9098.277 117
9098.730 116
9099.183 93
9099.636 87
9100.089 83
9100.542 82
9100.995 73
9101.448 86
9101.901 86
9102.354 82
9102.807 83
9103.260 99
9103.714 101
9104.167 109
9104.620 119
9105.073 139
9105.526 118
9105.979 116
9106.432 133
9106.886 131
9107.339 144
9107.792 151
9108.245 207
9108.699 195
9109.152 179
9109.605 173
9110.058 192
9110.512 215
9110.965 248
9111.418 262
9111.872 257
9112.325 258
9112.778 242
9113.232 272
9113.685 244
9114.138 241
9114.592 262
9115.045 281
9115.499 267
9115.952 293
9116.405 273
9116.859 305
9117.312 346
9117.766 353
9118.219 406
9118.673 385
9119.126 379
9119.580 398
9120.033 435
9120.487 489
9120.940 479
9121.394 519
9121.848 538
9122.301 558
9122.755 617
9123.208 679
9123.662 667
9124.116 712
9124.569 825
9125.023 896
9125.477 1027
9125.930 1143
9126.384 1387
9126.838 1466
9127.291 1665
9127.745 1843
9128.199 1981
9128.653 2224
9129.106 2344
9129.560 2466
9130.014 2573
9130.468 2640
9130.921 2731
9131.375 2871
9131.829 2953
9132.283 2868
9132.737 2789
9133.191 2755
9133.644 2798
9134.098 2615
9134.552 2476
9135.006 2403
9135.460 2314
9135.914 2199
9136.368 2053
9136.822 2013
9137.276 1862
9137.730 1714
9138.184 1636
9138.638 1621
9139.092 1579
9139.546 1478
9140.000 1394
9140.454 1307
9140.908 1238
9141.362 1218
9141.816 1178
9142.270 1111
9142.724 1122
9143.178 1076
9143.632 1105
9144.086 1057
9144.541 1003
9144.995 1047
9145.449 999
9145.903 917
9146.357 871
9146.811 865
9147.266 869
9147.720 838
9148.174 776
9148.628 713
9149.083 707
9149.537 676
9149.991 611
9150.445 570
9150.900 532
9151.354 535
9151.808 510
9152.263 472
9152.717 485
9153.171 465
9153.626 465
9154.080 445
9154.534 416
9154.989 390
9155.443 375
9155.898 350
9156.352 336
9156.807 311
9157.261 309
9157.715 283
9158.170 254
9158.624 249
9159.079 225
9159.533 274
9159.988 269
9160.442 249
9160.897 239
9161.352 235
9161.806 246
9162.261 208
9162.715 200
9163.170 175
9163.625 160
9164.079 148
9164.534 174
9164.988 147
9165.443 159
9165.898 197
9166.352 197
9166.807 199
9167.262 184
9167.717 154
9168.171 159
9168.626 153
9169.081 137
9169.535 142
9169.990 127
9170.445 131
9170.900 144
9171.355 130
9171.809 122
9172.264 109
9172.719 111
9173.174 120
9173.629 116
9174.084 118
9174.539 100
9174.993 106
9175.448 87
9175.903 85
9176.358 65
9176.813 74
9177.268 76
9177.723 104
9178.178 78
9178.633 55
9179.088 58
9179.543 49
9179.998 45
9180.453 46
9180.908 43
9181.363 48
9181.818 57
9182.273 69
9182.728 76
9183.183 54
9183.639 47
9184.094 44
9184.549 43
9185.004 42
9185.459 47
9185.914 52
9186.369 38
9186.825 48
9187.280 55
9187.735 51
9188.190 52
9188.645 35
9189.101 59
9189.556 53
9190.011 46
9190.467 50
9190.922 52
9191.377 57
9191.832 55
9192.288 42
9192.743 52
9193.198 52
9193.654 47
9194.109 44
9194.565 46
9195.020 63
9195.475 47
9195.931 39
9196.386 31
9196.842 37
9197.297 33
9197.752 35
9198.208 35
9198.663 47
9199.119 40
9199.574 38
9200.030 50
9200.485 50
9200.941 40
9201.397 32
9201.852 40
9202.308 49
9202.763 46
9203.219 44
9203.674 40
9204.130 46
9204.586 32
9205.041 48
9205.497 39
9205.953 43
9206.408 36
9206.864 29
9207.320 29
9207.775 35
9208.231 26
9208.687 20
9209.143 31
9209.598 26
9210.054 31
9210.510 17
9210.966 16
9211.421 42
9211.877 40
9212.333 37
9212.789 41
9213.245 36
9213.701 40
9214.156 38
9214.612 28
9215.068 26
9215.524 35
9215.980 34
9216.436 35
9216.892 34
9217.348 20
9217.804 28
9218.260 25
9218.716 36
9219.172 36
9219.628 34
9220.084 30
9220.540 22
9220.996 28
9221.452 29
9221.908 25
9222.364 35
9222.820 24
9223.276 29
9223.732 19
9224.188 32
9224.644 31
9225.101 20
9225.557 27
9226.013 39
9226.469 39
9226.925 42
9227.381 30
9227.838 25
9228.294 14
9228.750 13
9229.206 13
9229.663 19
9230.119 15
9230.575 14
9231.031 17
9231.488 19
9231.944 20
9232.400 14
9232.857 5
9233.313 10
9233.769 21
9234.226 16
9234.682 23
9235.138 24
9235.595 19
9236.051 29
9236.508 31
9236.964 29
9237.420 30
9237.877 21
9238.333 25
9238.790 21
9239.246 22
9239.703 19
9240.159 18
9240.616 18
9241.072 32
9241.529 29
9241.985 26
9242.442 24
9242.899 20
9243.355 20
9243.812 17
9244.268 21
9244.725 21
9245.182 22
9245.638 21
9246.095 24
9246.552 24
9247.008 28
9247.465 18
9247.922 25
9248.378 39
9248.835 31
9249.292 34
9249.749 28
9250.205 12
9250.662 14
9251.119 21
9251.576 28
9252.033 29
9252.489 42
9252.946 32
9253.403 26
9253.860 23
9254.317 23
9254.774 28
9255.230 22
9255.687 13
9256.144 17
9256.601 19
9257.058 19
9257.515 18
9257.972 20
9258.429 25
9258.886 26
9259.343 29
9259.800 32
9260.257 27
9260.714 26
9261.171 22
9261.628 12
9262.085 14
9262.542 16
9262.999 17
9263.456 20
9263.913 19
9264.370 24
9264.828 25
9265.285 20
9265.742 41
9266.199 39
9266.656 40
9267.113 45
9267.570 38
9268.028 46
9268.485 30
9268.942 29
9269.399 35
9269.857 32
9270.314 19
9270.771 35
9271.228 23
9271.686 24
9272.143 23
9272.600 35
9273.058 57
9273.515 49
9273.972 39
9274.430 39
9274.887 18
9275.344 28
9275.802 29
9276.259 35
9276.716 41
9277.174 37
9277.631 36
9278.089 50
9278.546 36
9279.004 36
9279.461 30
9279.919 24
9280.376 35
9280.834 52
9281.291 76
9281.749 71
9282.206 64
9282.664 61
9283.121 63
9283.579 66
9284.037 78
9284.494 75
9284.952 67
9285.409 76
9285.867 86
9286.325 92
9286.782 86
9287.240 71
9287.698 76
9288.155 68
9288.613 92
9289.071 103
9289.529 107
9289.986 135
9290.444 118
9290.902 135
9291.360 136
9291.817 116
9292.275 103
9292.733 101
9293.191 86
9293.649 84
9294.106 99
9294.564 102
9295.022 110
9295.480 97
9295.938 88
9296.396 84
9296.854 85
9297.312 98
9297.770 98
9298.228 100
9298.685 110
9299.143 110
9299.601 97
9300.059 107
9300.517 96
9300.975 89
9301.433 72
9301.891 95
9302.349 94
9302.808 91
9303.266 89
9303.724 99
9304.182 98
9304.640 89
9305.098 83
9305.556 81
9306.014 83
9306.472 88
9306.931 86
9307.389 90
9307.847 88
9308.305 97
9308.763 112
9309.221 114
9309.680 105
9310.138 103
9310.596 129
9311.054 140
9311.513 129
9311.971 130
9312.429 128
9312.888 149
9313.346 152
9313.804 154
9314.263 128
9314.721 120
9315.179 95
9315.638 100
9316.096 90
9316.554 93
9317.013 110
9317.471 101
9317.930 110
9318.388 110
9318.847 84
9319.305 86
9319.763 99
9320.222 76
9320.680 62
9321.139 76
9321.597 103
9322.056 108
9322.515 115
9322.973 108
9323.432 85
9323.890 93
9324.349 99
9324.807 106
9325.266 97
9325.725 112
9326.183 123
9326.642 128
9327.101 97
9327.559 101
9328.018 121
9328.477 128
9328.935 131
9329.394 105
9329.853 125
9330.311 150
9330.770 153
9331.229 137
9331.688 119
9332.146 132
9332.605 117
9333.064 149
9333.523 175
9333.982 175
9334.441 166
9334.899 181
9335.358 191
9335.817 174
9336.276 181
9336.735 220
9337.194 227
9337.653 209
9338.112 180
9338.571 180
9339.029 211
9339.488 238
9339.947 221
9340.406 223
9340.865 223
9341.324 234
9341.783 217
9342.242 205
9342.701 200
9343.160 201
9343.620 203
9344.079 230
9344.538 266
9344.997 278
9345.456 294
9345.915 318
9346.374 316
9346.833 301
9347.292 312
9347.752 366
9348.211 360
9348.670 371
9349.129 366
9349.588 360
9350.048 337
9350.507 367
9350.966 374
9351.425 361
9351.885 426
9352.344 429
9352.803 394
9353.262 351
9353.722 348
9354.181 363
9354.640 379
9355.100 412
9355.559 362
9356.018 396
9356.478 402
9356.937 371
9357.397 372
9357.856 313
9358.315 328
9358.775 339
9359.234 306
9359.694 282
9360.153 271
9360.613 296
9361.072 273
9361.532 263
9361.991 252
9362.451 260
9362.910 228
9363.370 267
9363.829 293
9364.289 278
9364.748 248
9365.208 234
9365.668 226
9366.127 259
9366.587 291
9367.046 249
9367.506 242
9367.966 242
9368.425 249
9368.885 267
9369.345 255
9369.805 262
9370.264 281
9370.724 293
9371.184 315
9371.643 302
9372.103 334
9372.563 376
9373.023 393
9373.483 379
9373.942 404
9374.402 404
9374.862 383
9375.322 396
9375.782 397
9376.242 440
9376.701 457
9377.161 499
9377.621 514
9378.081 513
9378.541 528
9379.001 552
9379.461 574
9379.921 569
9380.381 537
9380.841 548
9381.301 515
9381.761 453
9382.221 427
9382.681 398
9383.141 412
9383.601 417
9384.061 415
9384.521 410
9384.981 391
9385.441 379
9385.901 333
9386.361 329
9386.821 322
9387.282 313
9387.742 341
9388.202 333
9388.662 325
9389.122 304
9389.582 286
9390.043 258
9390.503 274
9390.963 292
9391.423 300
9391.883 296
9392.344 287
9392.804 288
9393.264 281
9393.725 287
9394.185 326
9394.645 310
9395.106 297
9395.566 286
9396.026 306
9396.487 304
9396.947 314
9397.407 335
9397.868 330
9398.328 382
9398.788 377
9399.249 371
9399.709 404
9400.170 417
9400.630 427
9401.091 457
9401.551 457
9402.012 459
9402.472 509
9402.933 540
9403.393 544
9403.854 540
9404.314 538
9404.775 543
9405.235 543
9405.696 556
9406.157 653
9406.617 658
9407.078 608
9407.538 615
9407.999 680
9408.460 787
9408.920 836
9409.381 852
9409.842 891
9410.302 1032
9410.763 1145
9411.224 1212
9411.685 1310
9412.145 1458
9412.606 1665
9413.067 1850
9413.528 2094
9413.988 2374
9414.449 2723
9414.910 3337
9415.371 3940
9415.832 4580
9416.293 5313
9416.753 6132
9417.214 7065
9417.675 8194
9418.136 9027
9418.597 9875
9419.058 10859
9419.519 11647
9419.980 12381
9420.441 13066
9420.902 13694
9421.363 13828
9421.824 14157
9422.285 14178
9422.746 14038
9423.207 13582
9423.668 13203
9424.129 12653
9424.590 11878
9425.051 11156
9425.512 10354
9425.973 9548
9426.434 8699
9426.895 7851
9427.356 7097
9427.817 6268
9428.278 5560
9428.740 5013
9429.201 4487
9429.662 3923
9430.123 3407
9430.584 2959
9431.045 2656
9431.507 2342
9431.968 2110
9432.429 1896
9432.890 1751
9433.352 1542
9433.813 1368
9434.274 1221
9434.735 1143
9435.197 1080
9435.658 1016
9436.119 900
9436.581 857
9437.042 820
9437.503 757
9437.965 722
9438.426 694
9438.888 645
9439.349 629
9439.810 573
9440.272 546
9440.733 473
9441.195 459
9441.656 438
9442.118 384
9442.579 339
9443.041 314
9443.502 317
9443.964 283
9444.425 288
9444.887 265
9445.348 250
9445.810 203
9446.272 199
9446.733 222
9447.195 189
9447.656 192
9448.118 179
9448.580 188
9449.041 209
9449.503 206
9449.965 176
9450.426 147
9450.888 125
9451.350 135
9451.811 132
9452.273 141
9452.735 131
9453.196 143
9453.658 115
9454.120 114
9454.582 117
9455.044 100
9455.505 98
9455.967 87
9456.429 102
9456.891 116
9457.353 122
9457.815 103
9458.276 91
9458.738 84
9459.200 77
9459.662 71
9460.124 66
9460.586 89
9461.048 79
9461.510 60
9461.972 48
9462.434 66
9462.896 66
9463.358 75
9463.820 62
9464.282 67
9464.744 83
9465.206 76
9465.668 77
9466.130 71
9466.592 68
9467.054 55
9467.516 49
9467.978 63
9468.440 49
9468.903 55
9469.365 46
9469.827 48
9470.289 53
9470.751 38
9471.213 34
9471.676 40
9472.138 43
9472.600 38
9473.062 33
9473.524 28
9473.987 23
9474.449 16
9474.911 27
9475.374 34
9475.836 29
9476.298 34
9476.760 39
9477.223 39
9477.685 43
9478.148 51
9478.610 56
9479.072 45
9479.535 40
9479.997 36
9480.459 37
9480.922 35
9481.384 32
9481.847 33
9482.309 47
9482.772 47
9483.234 37
9483.697 34
9484.159 41
9484.622 30
9485.084 34
9485.547 40
9486.009 46
9486.472 37
9486.934 27
9487.397 23
9487.860 16
9488.322 14
9488.785 23
9489.247 31
9489.710 25
9490.173 12
9490.635 25
9491.098 30
9491.561 30
9492.023 36
9492.486 21
9492.949 21
9493.412 23
9493.874 23
9494.337 23
9494.800 30
9495.263 43
9495.725 36
9496.188 28
9496.651 33
9497.114 40
9497.577 40
9498.039 19
9498.502 14
9498.965 30
9499.428 27
9499.891 34
9500.354 31
9500.817 30
9501.280 30
9501.743 30
9502.206 31
9502.668 30
9503.131 28
9503.594 25
9504.057 20
9504.520 26
9504.983 26
9505.446 25
9505.909 34
9506.372 31
9506.836 29
9507.299 32
9507.762 38
9508.225 42
9508.688 24
9509.151 19
9509.614 17
9510.077 19
9510.540 26
9511.004 24
9511.467 20
9511.930 16
9512.393 13
9512.856 12
9513.320 34
9513.783 35
9514.246 30
9514.709 23
9515.172 24
9515.636 13
9516.099 22
9516.562 25
9517.026 28
9517.489 35
9517.952 22
9518.416 21
9518.879 25
9519.342 30
9519.806 20
9520.269 15
9520.732 11
9521.196 14
9521.659 19
9522.123 14
9522.586 20
9523.050 32
9523.513 24
9523.977 26
9524.440 20
9524.903 26
9525.367 26
9525.831 14
9526.294 24
9526.758 25
9527.221 31
9527.685 26
9528.148 24
9528.612 15
9529.075 24
9529.539 20
9530.003 5
9530.466 12
9530.930 22
9531.394 19
9531.857 14
9532.321 17
9532.785 22
9533.248 25
9533.712 27
9534.176 19
9534.639 30
9535.103 19
9535.567 15
9536.031 34
9536.495 31
9536.958 20
9537.422 16
9537.886 31
9538.350 25
9538.814 19
9539.277 26
9539.741 32
9540.205 26
9540.669 31
9541.133 29
9541.597 38
9542.061 51
9542.525 43
9542.989 30
9543.453 31
9543.917 28
9544.380 17
9544.844 22
9545.308 33
9545.772 17
9546.236 21
9546.700 24
9547.165 21
9547.629 13
9548.093 11
9548.557 12
9549.021 36
9549.485 24
9549.949 28
9550.413 19
9550.877 24
9551.341 21
9551.806 11
9552.270 10
9552.734 15
9553.198 8
9553.662 21
9554.126 23
9554.591 30
9555.055 36
9555.519 35
9555.983 34
9556.448 38
9556.912 45
9557.376 40
9557.840 46
9558.305 38
9558.769 27
9559.233 29
9559.698 26
9560.162 35
9560.627 42
9561.091 31
9561.555 31
9562.020 35
9562.484 28
9562.948 23
9563.413 17
9563.877 21
9564.342 26
9564.806 24
9565.271 23
9565.735 32
9566.200 37
9566.664 33
9567.129 37
9567.593 27
9568.058 29
9568.522 40
9568.987 39
9569.452 50
9569.916 40
9570.381 37
9570.845 73
9571.310 73
9571.775 48
9572.239 46
9572.704 52
9573.169 55
9573.633 57
9574.098 58
9574.563 51
9575.027 39
9575.492 46
9575.957 51
9576.422 49
9576.886 63
9577.351 70
9577.816 60
9578.281 57
9578.746 65
9579.210 81
9579.675 77
9580.140 75
9580.605 76
9581.070 55
9581.535 50
9581.999 66
9582.464 79
9582.929 67
9583.394 73
9583.859 104
9584.324 83
9584.789 69
9585.254 66
9585.719 64
9586.184 76
9586.649 74
9587.114 63
9587.579 60
9588.044 70
9588.509 76
9588.974 91
9589.439 85
9589.904 77
9590.369 66
9590.834 60
9591.300 73
9591.765 58
9592.230 59
9592.695 62
9593.160 54
9593.625 43
9594.090 56
9594.556 54
9595.021 59
9595.486 56
9595.951 56
9596.416 64
9596.882 53
9597.347 49
9597.812 62
9598.278 64
9598.743 57
9599.208 56
9599.673 53
9600.139 56
9600.604 47
9601.069 62
9601.535 67
9602.000 69
9602.466 64
9602.931 62
9603.396 69
9603.862 67
9604.327 64
9604.793 60
9605.258 56
9605.724 60
9606.189 62
9606.654 62
9607.120 50
9607.585 61
9608.051 50
9608.516 52
9608.982 80
9609.448 74
9609.913 79
9610.379 68
9610.844 67
9611.310 60
9611.776 64
9612.241 72
9612.707 63
9613.172 54
9613.638 53
9614.104 50
9614.569 55
9615.035 59
9615.501 66
9615.966 77
9616.432 68
9616.898 59
9617.364 68
9617.829 64
9618.295 58
9618.761 42
9619.227 79
9619.693 104
9620.158 120
9620.624 124
9621.090 110
9621.556 93
9622.022 106
9622.488 137
9622.953 139
9623.419 157
9623.885 191
9624.351 177
9624.817 183
9625.283 198
9625.749 205
9626.215 208
9626.681 215
9627.147 239
9627.613 233
9628.079 220
9628.545 249
9629.011 280
9629.477 255
9629.943 230
9630.409 205
9630.875 221
9631.341 213
9631.807 171
9632.273 160
9632.739 169
9633.206 182
9633.672 179
9634.138 185
9634.604 201
9635.070 208
9635.536 215
9636.003 214
9636.469 213
9636.935 243
9637.401 286
9637.867 289
9638.334 314
9638.800 366
9639.266 384
9639.733 422
9640.199 473
9640.665 454
9641.131 446
9641.598 545
9642.064 605
9642.530 624
9642.997 569
9643.463 533
9643.930 509
9644.396 448
9644.862 433
9645.329 399
9645.795 397
9646.262 357
9646.728 308
9647.195 281
9647.661 272
9648.128 248
9648.594 242
9649.061 236
9649.527 235
9649.994 218
9650.460 188
9650.927 186
9651.393 179
9651.860 171
9652.326 179
9652.793 146
9653.260 121
9653.726 126
9654.193 110
9654.660 96
9655.126 95
9655.593 95
9656.060 95
9656.526 115
9656.993 99
9657.460 88
9657.926 91
9658.393 79
9658.860 83
9659.327 70
9659.793 83
9660.260 61
9660.727 73
9661.194 73
9661.661 62
9662.127 63
9662.594 62
9663.061 61
9663.528 60
9663.995 83
9664.462 76
9664.929 76
9665.396 88
9665.862 84
9666.329 56
9666.796 63
9667.263 66
9667.730 75
9668.197 49
9668.664 52
9669.131 70
9669.598 66
9670.065 54
9670.532 65
9670.999 50
9671.466 54
9671.933 62
9672.400 62
9672.868 46
9673.335 42
9673.802 44
9674.269 46
9674.736 53
9675.203 57
9675.670 43
9676.137 40
9676.605 42
9677.072 24
9677.539 42
9678.006 52
9678.473 48
9678.941 41
9679.408 29
9679.875 23
9680.342 18
9680.810 19
9681.277 14
9681.744 22
9682.212 21
9682.679 17
9683.146 18
9683.614 17
9684.081 43
9684.548 46
9685.016 46
9685.483 36
9685.950 38
9686.418 32
9686.885 39
9687.353 38
9687.820 38
9688.288 26
9688.755 21
9689.223 43
9689.690 42
9690.158 42
9690.625 42
9691.093 41
9691.560 40
9692.028 34
9692.495 39
9692.963 27
9693.430 39
9693.898 31
9694.366 39
9694.833 35
9695.301 30
9695.769 35
9696.236 46
9696.704 46
9697.171 67
9697.639 72
9698.107 88
9698.575 92
9699.042 76
9699.510 70
9699.978 103
9700.446 96
9700.913 93
9701.381 123
9701.849 147
9702.317 136
9702.784 131
9703.252 170
9703.720 186
9704.188 191
9704.656 245
9705.124 287
9705.592 339
9706.059 360
9706.527 404
9706.995 475
9707.463 509
9707.931 580
9708.399 614
9708.867 669
9709.335 736
9709.803 836
9710.271 941
9710.739 962
9711.207 1059
9711.675 1102
9712.143 1168
9712.611 1181
9713.079 1200
9713.547 1222
9714.015 1227
9714.483 1225
9714.951 1198
9715.420 1114
9715.888 1100
9716.356 1049
9716.824 972
9717.292 874
9717.760 802
9718.228 727
9718.697 647
9719.165 606
9719.633 524
9720.101 517
9720.569 432
9721.038 392
9721.506 321
9721.974 256
9722.443 237
9722.911 188
9723.379 172
9723.847 155
9724.316 134
9724.784 144
9725.252 120
9725.721 102
9726.189 72
9726.658 63
9727.126 56
9727.594 58
9728.063 57
9728.531 70
9729.000 61
9729.468 69
9729.937 58
9730.405 53
9730.874 55
9731.342 50
9731.811 35
9732.279 22
9732.748 18
9733.216 35
9733.685 41
9734.153 40
9734.622 35
9735.090 30
9735.559 32
9736.028 20
9736.496 24
9736.965 23
9737.434 19
9737.902 13
9738.371 14
9738.840 12
9739.308 8
9739.777 16
9740.246 22
9740.714 14
9741.183 9
9741.652 19
9742.121 33
9742.589 29
9743.058 22
9743.527 23
9743.996 17
9744.465 12
9744.933 22
9745.402 37
9745.871 33
9746.340 21
9746.809 9
9747.278 9
9747.747 17
9748.215 28
9748.684 24
9749.153 19
9749.622 22
9750.091 12
9750.560 27
9751.029 19
9751.498 10
9751.967 15
9752.436 13
9752.905 8
9753.374 11
9753.843 12
9754.312 11
9754.781 15
9755.250 13
9755.719 9
9756.189 8
9756.658 13
9757.127 13
9757.596 11
9758.065 11
9758.534 8
9759.003 6
9759.472 9
9759.942 11
9760.411 16
9760.880 16
9761.349 15
9761.819 15
9762.288 14
9762.757 21
9763.226 21
9763.696 14
9764.165 10
9764.634 9
9765.103 13
9765.573 11
9766.042 12
9766.511 15
9766.981 12
9767.450 14
9767.920 15
9768.389 21
9768.858 23
9769.328 10
9769.797 21
9770.267 23
9770.736 9
9771.205 13
9771.675 19
9772.144 18
9772.614 10
9773.083 5
9773.553 10
9774.022 13
9774.492 8
9774.962 10
9775.431 11
9775.901 7
9776.370 12
9776.840 10
9777.309 7
9777.779 16
9778.249 14
9778.718 14
9779.188 9
9779.658 7
9780.127 6
9780.597 6
9781.067 10
9781.536 13
9782.006 12
9782.476 6
9782.946 13
9783.415 17
9783.885 24
9784.355 18
9784.825 8
9785.294 12
9785.764 19
9786.234 7
9786.704 5
9787.174 8
9787.644 5
9788.113 3
9788.583 6
9789.053 11
9789.523 13
9789.993 11
9790.463 9
9790.933 1
9791.403 2
9791.873 4
9792.343 12
9792.813 9
9793.283 8
9793.753 6
9794.223 15
9794.693 15
9795.163 18
9795.633 18
9796.103 11
9796.573 9
9797.043 10
9797.513 5
9797.983 4
9798.453 6
9798.923 9
9799.394 10
9799.864 11
9800.334 6
9800.804 12
9801.274 17
9801.744 6
9802.215 7
9802.685 11
9803.155 11
9803.625 17
9804.095 18
9804.566 17
9805.036 14
9805.506 19
9805.977 20
9806.447 17
9806.917 9
9807.388 15
9807.858 8
9808.328 8
9808.799 11
9809.269 13
9809.739 22
9810.210 16
9810.680 12
9811.151 10
9811.621 10
9812.091 9
9812.562 6
9813.032 13
9813.503 10
9813.973 10
9814.444 8
9814.914 10
9815.385 10
9815.855 7
9816.326 11
9816.796 7
9817.267 11
9817.738 8
9818.208 9
9818.679 7
9819.149 14
9819.620 22
9820.091 32
9820.561 9
9821.032 6
9821.503 9
9821.973 17
9822.444 14
9822.915 10
9823.385 15
9823.856 15
9824.327 16
9824.797 6
9825.268 13
9825.739 23
9826.210 15
9826.681 18
9827.151 22
9827.622 22
9828.093 16
9828.564 13
9829.035 8
9829.506 17
9829.976 24
9830.447 20
9830.918 16
9831.389 17
9831.860 18
9832.331 11
9832.802 10
9833.273 21
9833.744 19
9834.215 19
9834.686 15
9835.157 11
9835.628 17
9836.099 16
9836.570 8
9837.041 9
9837.512 7
9837.983 16
9838.454 14
9838.925 8
9839.396 16
9839.867 10
9840.338 11
9840.809 12
9841.281 15
9841.752 13
9842.223 7
9842.694 8
9843.165 9
9843.636 12
9844.108 12
9844.579 12
9845.050 26
9845.521 30
9845.993 39
9846.464 21
9846.935 19
9847.406 20
9847.878 24
9848.349 24
9848.820 24
9849.292 10
9849.763 11
9850.234 12
9850.706 15
9851.177 10
9851.648 9
9852.120 18
9852.591 18
9853.063 9
9853.534 12
9854.006 12
9854.477 14
9854.949 16
9855.420 12
9855.891 9
9856.363 15
9856.834 7
9857.306 3
9857.778 8
9858.249 15
9858.721 16
9859.192 16
9859.664 13
9860.135 17
9860.607 11
9861.079 12
9861.550 16
9862.022 13
9862.493 31
9862.965 22
9863.437 29
9863.908 29
9864.380 16
9864.852 17
9865.324 14
9865.795 8
9866.267 6
9866.739 10
9867.211 12
9867.682 15
9868.154 18
9868.626 7
9869.098 7
9869.570 11
9870.041 7
9870.513 5
9870.985 11
9871.457 6
9871.929 14
9872.401 17
9872.873 12
9873.344 12
9873.816 12
9874.288 8
9874.760 8
9875.232 7
9875.704 4
9876.176 17
9876.648 12
9877.120 11
9877.592 8
9878.064 19
9878.536 18
9879.008 18
9879.480 20
9879.952 14
9880.424 17
9880.896 17
9881.369 9
9881.841 9
9882.313 10
9882.785 10
9883.257 10
9883.729 11
9884.201 7
9884.674 5
9885.146 3
9885.618 4
9886.090 14
9886.562 11
9887.035 14
9887.507 15
9887.979 11
9888.451 6
9888.924 13
9889.396 18
9889.868 18
9890.341 20
9890.813 12
9891.285 9
9891.758 6
9892.230 9
9892.702 10
9893.175 8
9893.647 1
9894.119 4
9894.592 7
9895.064 8
9895.537 16
9896.009 10
9896.482 11
9896.954 7
9897.427 11
9897.899 7
9898.372 13
9898.844 9
9899.317 12
9899.789 13
9900.262 8
9900.734 15
9901.207 14
9901.679 8
9902.152 23
9902.625 23
9903.097 11
9903.570 19
9904.043 17
9904.515 10
9904.988 12
9905.461 13
9905.933 13
9906.406 7
9906.879 14
9907.351 6
9907.824 13
9908.297 10
9908.770 13
9909.242 19
9909.715 21
9910.188 19
9910.661 17
9911.134 15
9911.606 7
9912.079 12
9912.552 15
9913.025 27
9913.498 25
9913.971 23
9914.443 21
9914.916 28
9915.389 20
9915.862 20
9916.335 22
9916.808 24
9917.281 24
9917.754 27
9918.227 39
9918.700 36
9919.173 33
9919.646 35
9920.119 25
9920.592 27
9921.065 28
9921.538 31
9922.011 20
9922.484 19
9922.957 14
9923.431 16
9923.904 15
9924.377 24
9924.850 31
9925.323 26
9925.796 24
9926.269 27
9926.743 36
9927.216 38
9927.689 26
9928.162 40
9928.635 32
9929.109 13
9929.582 12
9930.055 15
9930.528 15
9931.002 19
9931.475 24
9931.948 14
9932.422 20
9932.895 26
9933.368 17
9933.842 34
9934.315 38
9934.788 26
9935.262 21
9935.735 28
9936.209 36
9936.682 33
9937.155 33
9937.629 38
9938.102 24
9938.576 14
9939.049 13
9939.523 10
9939.996 16
9940.470 36
9940.943 40
9941.417 27
9941.890 19
9942.364 13
9942.837 19
9943.311 12
9943.785 13
9944.258 13
9944.732 15
9945.205 5
9945.679 7
9946.153 5
9946.626 4
9947.100 8
9947.574 8
9948.047 3
9948.521 2
9948.995 3
9949.469 5
9949.942 5
9950.416 0
9950.890 6
9951.364 3
9951.837 2
9952.311 4
9952.785 3
9953.259 14
9953.733 22
9954.206 13
9954.680 11
9955.154 7
9955.628 6
9956.102 3
9956.576 9
9957.050 4
9957.524 3
9957.997 3
9958.471 4
9958.945 4
9959.419 3
9959.893 7
9960.367 9
9960.841 7
9961.315 9
9961.789 7
9962.263 11
9962.737 8
9963.211 18
9963.685 11
9964.160 8
9964.634 15
9965.108 8
9965.582 7
9966.056 4
9966.530 11
9967.004 8
9967.478 4
9967.953 2
9968.427 2
9968.901 2
9969.375 1
9969.849 0
9970.324 5
9970.798 4
9971.272 4
9971.746 5
9972.221 9
9972.695 3
9973.169 9
9973.643 11
9974.118 8
9974.592 3
9975.066 7
9975.541 9
9976.015 8
9976.489 6
9976.964 3
9977.438 12
9977.913 13
9978.387 14
9978.861 12
9979.336 3
9979.810 3
9980.285 2
9980.759 2
9981.234 8
9981.708 6
9982.183 5
9982.657 15
9983.132 8
9983.606 4
9984.081 3
9984.555 4
9985.030 6
9985.505 8
9985.979 4
9986.454 10
9986.928 9
9987.403 6
9987.878 5
9988.352 0
9988.827 3
9989.302 3
9989.776 2
9990.251 11
9990.726 13
9991.200 12
9991.675 4
9992.150 5
9992.625 4
9993.099 4
9993.574 11
9994.049 13
9994.524 6
9994.999 2
9995.473 3
9995.948 3
9996.423 1
9996.898 7
9997.373 7
9997.848 9
9998.323 5
9998.797 2
9999.272 3
9999.747 10
10000.222 4
10000.697 6
10001.172 11
10001.647 12
10002.122 9
10002.597 5
10003.072 8
10003.547 11
10004.022 18
10004.497 12
10004.972 7
10005.447 10
10005.922 3
10006.397 0
10006.872 4
10007.348 7
10007.823 2
10008.298 3
10008.773 18
10009.248 17
10009.723 19
10010.198 6
10010.674 3
10011.149 1
10011.624 0
10012.099 2
10012.574 1
10013.050 5
10013.525 10
10014.000 10
10014.475 4
10014.951 5
10015.426 6
10015.901 13
10016.377 13
10016.852 4
10017.327 4
10017.803 5
10018.278 9
10018.753 10
10019.229 6
10019.704 13
10020.179 11
10020.655 6
10021.130 5
10021.606 4
10022.081 6
10022.557 9
10023.032 7
10023.508 12
10023.983 11
10024.459 5
10024.934 3
10025.410 6
10025.885 6
10026.361 2
10026.836 1
10027.312 4
10027.788 5
10028.263 9
10028.739 12
10029.214 11
10029.690 4
10030.166 5
10030.641 1
10031.117 3
10031.593 1
10032.068 6
10032.544 10
10033.020 9
10033.495 10
10033.971 8
10034.447 11
10034.923 4
10035.398 5
10035.874 9
10036.350 8
10036.826 9
10037.302 3
10037.777 3
10038.253 5
10038.729 3
10039.205 1
10039.681 13
10040.157 12
10040.633 5
10041.109 8
10041.584 13
10042.060 18
10042.536 13
10043.012 13
10043.488 19
10043.964 17
10044.440 19
10044.916 17
10045.392 9
10045.868 2
10046.344 7
10046.820 11
10047.296 8
10047.772 3
10048.248 6
10048.724 9
10049.201 5
10049.677 14
10050.153 16
10050.629 10
10051.105 9
10051.581 7
10052.057 9
10052.534 5
10053.010 4
10053.486 1
10053.962 1
10054.438 1
10054.915 6
10055.391 4
10055.867 5
10056.343 10
10056.820 6
10057.296 7
10057.772 7
10058.249 5
10058.725 11
10059.201 4
10059.678 3
10060.154 9
10060.630 7
10061.107 19
10061.583 8
10062.059 5
10062.536 3
10063.012 9
10063.489 13
10063.965 3
10064.442 13
10064.918 9
10065.395 8
10065.871 10
10066.348 2
10066.824 0
10067.301 8
10067.777 7
10068.254 6
10068.730 0
10069.207 5
10069.683 6
10070.160 6
10070.637 4
10071.113 8
10071.590 3
10072.066 7
10072.543 6
10073.020 10
10073.496 10
10073.973 11
10074.450 13
10074.926 11
10075.403 2
10075.880 5
10076.357 4
10076.833 5
10077.310 9
10077.787 4
10078.264 3
10078.740 10
10079.217 8
10079.694 4
10080.171 12
10080.648 12
10081.125 16
10081.602 14
10082.078 15
10082.555 17
10083.032 13
10083.509 13
10083.986 12
10084.463 6
10084.940 2
10085.417 8
10085.894 12
10086.371 12
10086.848 16
10087.325 14
10087.802 18
10088.279 15
10088.756 14
10089.233 7
10089.710 5
10090.187 6
10090.664 8
10091.141 6
10091.618 4
10092.095 5
10092.572 18
10093.050 11
10093.527 6
10094.004 5
10094.481 9
10094.958 5
10095.435 14
10095.913 8
10096.390 9
10096.867 14
10097.344 9
10097.822 6
10098.299 3
10098.776 4
10099.253 1
10099.731 0
10100.208 2
10100.685 4
10101.163 4
10101.640 13
10102.117 14
10102.595 8
10103.072 5
10103.549 4
10104.027 9
10104.504 22
10104.982 12
10105.459 8
10105.936 8
10106.414 8
10106.891 6
10107.369 10
10107.846 5
10108.324 6
10108.801 1
10109.279 16
10109.756 28
10110.234 19
10110.711 6
10111.189 8
10111.667 3
10112.144 7
10112.622 10
10113.099 11
10113.577 13
10114.055 9
10114.532 8
10115.010 7
10115.488 5
10115.965 9
10116.443 12
10116.921 7
10117.398 6
10117.876 5
10118.354 16
10118.832 13
10119.309 5
10119.787 7
10120.265 10
10120.743 6
10121.220 11
10121.698 3
10122.176 1
10122.654 6
10123.132 3
10123.610 4
10124.087 10
10124.565 13
10125.043 10
10125.521 10
10125.999 3
10126.477 7
10126.955 6
10127.433 0
10127.911 5
10128.389 7
10128.867 11
10129.345 19
10129.823 13
10130.301 15
10130.779 11
10131.257 17
10131.735 5
10132.213 14
10132.691 12
10133.169 7
10133.647 10
10134.125 9
10134.603 11
10135.082 6
10135.560 4
10136.038 16
10136.516 13
10136.994 12
10137.472 16
10137.951 10
10138.429 11
10138.907 6
10139.385 4
10139.863 9
10140.342 7
10140.820 5
10141.298 11
10141.776 15
10142.255 15
10142.733 5
10143.211 4
10143.690 6
10144.168 15
10144.646 9
10145.125 3
10145.603 4
10146.082 9
10146.560 4
10147.038 6
10147.517 4
10147.995 5
10148.474 10
10148.952 20
10149.431 17
10149.909 19
10150.388 26
10150.866 48
10151.345 41
10151.823 36
10152.302 44
10152.780 47
10153.259 36
10153.737 30
10154.216 27
10154.694 26
10155.173 34
10155.652 35
10156.130 19
10156.609 21
10157.088 11
10157.566 26
10158.045 25
10158.524 21
10159.002 22
10159.481 18
10159.960 15
10160.438 11
10160.917 16
10161.396 23
10161.875 13
10162.353 15
10162.832 13
10163.311 9
10163.790 7
10164.269 7
10164.747 15
10165.226 7
10165.705 5
10166.184 5
10166.663 8
10167.142 4
10167.621 5
10168.100 5
10168.578 6
10169.057 7
10169.536 7
10170.015 8
10170.494 9
10170.973 9
10171.452 12
10171.931 6
10172.410 8
10172.889 9
10173.368 4
10173.847 3
10174.326 3
10174.805 6
10175.284 8
10175.764 10
10176.243 15
10176.722 15
10177.201 5
10177.680 5
10178.159 5
10178.638 2
10179.117 6
10179.597 2
10180.076 5
10180.555 4
10181.034 10
10181.513 15
10181.993 9
10182.472 6
10182.951 6
10183.430 8
10183.910 10
10184.389 8
10184.868 13
10185.348 8
10185.827 5
10186.306 7
10186.786 6
10187.265 6
10187.744 4
10188.224 12
10188.703 6
10189.183 6
10189.662 9
10190.141 1
10190.621 2
10191.100 8
10191.580 6
10192.059 3
10192.539 5
10193.018 6
10193.498 4
10193.977 4
10194.457 2
10194.936 4
10195.416 5
10195.895 6
10196.375 5
10196.855 2
10197.334 6
10197.814 4
10198.293 3
10198.773 6
10199.253 5
10199.732 2
10200.212 4
10200.692 2
10201.171 5
10201.651 3
10202.131 4
10202.610 5
10203.090 9
10203.570 9
10204.050 5
10204.529 3
10205.009 11
10205.489 6
10205.969 4
10206.449 4
10206.928 6
10207.408 9
10207.888 3
10208.368 7
10208.848 6
10209.328 5
10209.808 5
10210.287 14
10210.767 8
10211.247 9
10211.727 4
10212.207 2
10212.687 6
10213.167 5
10213.647 2
10214.127 7
10214.607 8
10215.087 2
10215.567 4
10216.047 6
10216.527 4
10217.007 4
10217.487 3
10217.967 3
10218.447 3
10218.928 3
10219.408 5
10219.888 5
10220.368 3
10220.848 4
10221.328 3
10221.808 4
10222.289 1
10222.769 1
10223.249 12
10223.729 11
10224.209 9
10224.690 5
10225.170 3
10225.650 4
10226.130 10
10226.611 4
10227.091 10
10227.571 4
10228.052 3
10228.532 7
10229.012 7
10229.493 8
10229.973 3
10230.453 7
10230.934 6
10231.414 9
10231.895 5
10232.375 8
10232.855 6
10233.336 5
10233.816 10
10234.297 10
10234.777 5
10235.258 8
10235.738 7
10236.219 4
10236.699 8
10237.180 4
10237.660 1
10238.141 1
10238.621 3
10239.102 10
10239.583 7
10240.063 8
10240.544 4
10241.024 1
10241.505 1
10241.986 0
10242.466 2
10242.947 3
10243.428 7
10243.908 4
10244.389 2
10244.870 0
10245.351 3
10245.831 3
10246.312 8
10246.793 2
10247.274 0
10247.754 7
10248.235 6
10248.716 10
10249.197 7
10249.678 4
10250.158 7
10250.639 12
10251.120 6
10251.601 1
10252.082 1
10252.563 1
10253.044 3
10253.525 7
10254.006 10
10254.486 3
10254.967 2
10255.448 0
10255.929 1
10256.410 1
10256.891 3
10257.372 10
10257.853 9
10258.334 6
10258.815 2
10259.296 5
10259.778 2
10260.259 3
10260.740 4
10261.221 2
10261.702 1
10262.183 9
10262.664 1
10263.145 1
10263.626 2
10264.108 0
10264.589 4
10265.070 5
10265.551 2
10266.032 2
10266.514 5
10266.995 6
10267.476 3
10267.957 3
10268.439 0
10268.920 1
10269.401 0
10269.882 3
10270.364 3
10270.845 2
10271.326 7
10271.808 1
10272.289 5
10272.770 3
10273.252 5
10273.733 5
10274.215 5
10274.696 7
10275.177 13
10275.659 6
10276.140 2
10276.622 7
10277.103 5
10277.585 5
10278.066 1
10278.548 0
10279.029 4
10279.511 2
10279.992 3
10280.474 2
10280.955 2
10281.437 0
10281.919 0
10282.400 1
10282.882 2
10283.363 3
10283.845 5
10284.327 14
10284.808 8
10285.290 3
10285.772 4
10286.253 3
10286.735 8
10287.217 6
10287.698 1
10288.180 0
10288.662 0
10289.144 2
10289.625 2
10290.107 2
10290.589 2
10291.071 1
10291.553 8
10292.034 7
10292.516 2
10292.998 4
10293.480 6
10293.962 3
10294.444 3
10294.926 2
10295.407 1
10295.889 0
10296.371 1
10296.853 0
10297.335 3
10297.817 3
10298.299 2
10298.781 5
10299.263 8
10299.745 5
10300.227 2
10300.709 2
10301.191 2
10301.673 2
10302.155 4
10302.637 7
10303.119 6
10303.601 4
10304.084 1
10304.566 0
10305.048 0
10305.530 0
10306.012 4
10306.494 1
10306.976 4
10307.459 6
10307.941 3
10308.423 2
10308.905 3
10309.387 5
10309.870 6
10310.352 4
10310.834 3
10311.316 1
10311.799 4
10312.281 4
10312.763 6
10313.246 4
10313.728 2
10314.210 3
10314.693 8
10315.175 4
10315.657 7
10316.140 1
10316.622 5
10317.105 8
10317.587 8
10318.069 9
10318.552 9
10319.034 9
10319.517 5
10319.999 4
10320.482 6
10320.964 3
10321.447 5
10321.929 7
10322.412 11
10322.894 11
10323.377 12
10323.859 2
10324.342 1
10324.825 2
10325.307 2
10325.790 2
10326.272 2
10326.755 2
10327.238 5
10327.720 5
10328.203 4
10328.686 2
10329.168 5
10329.651 4
10330.134 3
10330.617 10
10331.099 2
10331.582 6
10332.065 6
10332.548 9
10333.030 3
10333.513 1
10333.996 2
10334.479 1
10334.962 0
10335.444 1
10335.927 1
10336.410 1
10336.893 5
10337.376 2
10337.859 0
10338.342 2
10338.825 1
10339.307 1
10339.790 2
10340.273 0
10340.756 3
10341.239 2
10341.722 5
10342.205 11
10342.688 11
10343.171 6
10343.654 10
10344.137 6
10344.620 6
10345.103 5
10345.586 4
10346.070 1
10346.553 4
10347.036 3
10347.519 2
10348.002 3
10348.485 0
10348.968 2
10349.451 1
10349.935 6
10350.418 4
10350.901 0
10351.384 1
10351.867 2
10352.351 1
10352.834 5
10353.317 8
10353.800 2
10354.284 4
10354.767 2
10355.250 0
10355.734 2
10356.217 4
10356.700 3
10357.184 3
10357.667 0
10358.150 3
10358.634 3
10359.117 3
10359.600 4
10360.084 2
10360.567 3
10361.051 5
10361.534 10
10362.018 10
10362.501 6
10362.985 2
10363.468 1
10363.952 1
10364.435 5
10364.919 5
10365.402 4
10365.886 1
10366.369 0
10366.853 4
10367.336 5
10367.820 3
10368.304 8
10368.787 9
10369.271 6
10369.754 4
10370.238 1
10370.722 0
10371.205 2
10371.689 4
10372.173 3
10372.657 5
10373.140 8
10373.624 5
10374.108 2
10374.591 4
10375.075 2
10375.559 1
10376.043 6
10376.527 5
10377.010 0
10377.494 0
10377.978 3
10378.462 1
10378.946 6
10379.430 11
10379.913 4
10380.397 6
10380.881 6
10381.365 4
10381.849 2
10382.333 8
10382.817 2
10383.301 5
10383.785 1
10384.269 2
10384.753 2
10385.237 1
10385.721 8
10386.205 8
10386.689 4
10387.173 2
10387.657 3
10388.141 3
10388.625 8
10389.109 6
10389.593 6
10390.077 4
10390.562 3
10391.046 7
10391.530 6
10392.014 4
10392.498 6
10392.982 4
10393.466 9
10393.951 5
10394.435 5
10394.919 6
10395.403 8
10395.888 2
10396.372 1
10396.856 2
10397.340 3
10397.825 0
10398.309 4
10398.793 4
10399.278 1
10399.762 1
10400.246 4
10400.731 5
10401.215 1
10401.699 3
10402.184 2
10402.668 4
10403.153 2
10403.637 7
10404.122 6
10404.606 6
10405.090 2
10405.575 2
10406.059 4
10406.544 5
10407.028 7
10407.513 3
10407.997 4
10408.482 3
10408.967 1
10409.451 1
10409.936 0
10410.420 7
10410.905 6
10411.389 0
10411.874 1
10412.359 3
10412.843 5
10413.328 1
10413.813 2
10414.297 5
10414.782 5
10415.267 3
10415.751 0
10416.236 1
10416.721 1
10417.206 3
10417.690 1
10418.175 3
10418.660 7
10419.145 2
10419.630 0
10420.114 5
10420.599 2
10421.084 2
10421.569 3
10422.054 6
10422.539 5
10423.023 5
10423.508 3
10423.993 11
10424.478 8
10424.963 4
10425.448 3
10425.933 4
10426.418 2
10426.903 5
10427.388 8
10427.873 5
10428.358 2
10428.843 3
10429.328 1
10429.813 3
10430.298 4
10430.783 2
10431.268 5
10431.753 2
10432.238 2
10432.723 2
10433.208 1
10433.694 2
10434.179 1
10434.664 1
10435.149 3
10435.634 2
10436.119 0
10436.605 1
10437.090 1
10437.575 1
10438.060 5
10438.545 3
10439.031 4
10439.516 5
10440.001 6
10440.487 6
10440.972 2
10441.457 2
10441.942 6
10442.428 8
10442.913 3
10443.399 7
10443.884 10
10444.369 8
10444.855 4
10445.340 6
10445.825 5
10446.311 3
10446.796 4
10447.282 6
10447.767 4
10448.253 10
10448.738 9
10449.224 1
10449.709 5
10450.195 3
10450.680 1
10451.166 1
10451.651 3
10452.137 1
10452.622 0
10453.108 4
10453.594 3
10454.079 4
10454.565 4
10455.050 6
10455.536 4
10456.022 1
10456.507 4
10456.993 1
10457.479 3
10457.964 6
10458.450 5
10458.936 2
10459.421 1
10459.907 0
10460.393 5
10460.879 3
10461.365 9
10461.850 8
10462.336 4
10462.822 4
10463.308 1
10463.794 1
10464.279 4
10464.765 7
10465.251 3
10465.737 1
10466.223 0
10466.709 1
10467.195 2
10467.681 1
10468.166 1
10468.652 5
10469.138 7
10469.624 4
10470.110 3
10470.596 2
10471.082 1
10471.568 2
10472.054 6
10472.540 7
10473.026 2
10473.512 3
10473.999 0
10474.485 2
10474.971 4
10475.457 7
10475.943 2
10476.429 0
10476.915 3
10477.401 8
10477.887 6
10478.374 9
10478.860 0
10479.346 3
10479.832 4
10480.318 2
10480.805 4
10481.291 2
10481.777 1
10482.263 1
10482.750 0
10483.236 1
10483.722 2
10484.208 0
10484.695 4
10485.181 9
10485.667 6
10486.154 2
10486.640 3
10487.126 2
10487.613 4
10488.099 5
10488.586 3
10489.072 1
10489.559 3
10490.045 0
10490.531 3
10491.018 0
10491.504 0
10491.991 6
10492.477 5
10492.964 4
10493.450 2
10493.937 7
10494.423 3
10494.910 0
10495.396 1
10495.883 4
10496.370 6
10496.856 0
10497.343 1
10497.829 5
10498.316 6
10498.803 4
10499.289 2
10499.776 0
10500.263 2
10500.749 4
10501.236 5
10501.723 2
10502.210 3
10502.696 2
10503.183 0
10503.670 0
10504.157 1
10504.643 1
10505.130 2
10505.617 20
10506.104 14
10506.591 7
10507.077 10
10507.564 7
10508.051 7
10508.538 1
10509.025 3
10509.512 8
10509.999 3
10510.485 2
10510.972 1
10511.459 0
10511.946 0
10512.433 3
10512.920 1
10513.407 7
10513.894 2
10514.381 1
10514.868 3
10515.355 3
10515.842 2
10516.329 3
10516.816 4
10517.303 3
10517.791 0
10518.278 1
10518.765 1
10519.252 2
10519.739 0
10520.226 3
10520.713 8
10521.200 3
10521.688 1
10522.175 2
10522.662 2
10523.149 2
10523.636 5
10524.124 10
10524.611 6
10525.098 4
10525.585 1
10526.073 0
10526.560 0
10527.047 4
10527.534 3
10528.022 1
10528.509 2
10528.996 1
10529.484 1
10529.971 2
10530.459 1
10530.946 0
10531.433 2
10531.921 3
10532.408 0
10532.896 0
10533.383 0
10533.870 0
10534.358 0
10534.845 3
10535.333 2
10535.820 2
10536.308 1
10536.795 4
10537.283 3
10537.771 10
10538.258 6
10538.746 3
10539.233 8
10539.721 4
10540.208 1
10540.696 3
10541.184 1
10541.671 0
10542.159 0
10542.647 4
10543.134 2
10543.622 2
10544.110 2
10544.597 3
10545.085 1
10545.573 0
10546.060 1
10546.548 1
10547.036 3
10547.524 2
10548.012 1
10548.499 1
10548.987 2
10549.475 0
10549.963 0
10550.451 3
10550.938 3
10551.426 0
10551.914 3
10552.402 2
10552.890 1
10553.378 1
10553.866 0
10554.354 0
10554.842 0
10555.330 0
10555.818 0
10556.306 0
10556.794 1
10557.282 0
10557.770 1
10558.258 4
10558.746 5
10559.234 4
10559.722 4
10560.210 3
10560.698 2
10561.186 4
10561.674 5
10562.162 8
10562.650 5
10563.138 1
10563.626 1
10564.115 0
10564.603 1
10565.091 0
10565.579 1
10566.067 2
10566.556 4
10567.044 2
10567.532 2
10568.020 0
10568.509 1
10568.997 5
10569.485 1
10569.973 0
10570.462 0
10570.950 4
10571.438 1
10571.927 0
10572.415 0
10572.903 3
10573.392 4
10573.880 2
10574.368 3
10574.857 4
10575.345 3
10575.834 2
10576.322 0
10576.811 1
10577.299 2
10577.787 0
10578.276 2
10578.764 2
10579.253 1
10579.741 1
10580.230 0
10580.719 2
10581.207 5
10581.696 4
10582.184 7
10582.673 4
10583.161 1
10583.650 0
10584.139 0
10584.627 0
10585.116 0
10585.605 2
10586.093 4
10586.582 9
10587.071 7
10587.559 4
10588.048 2
10588.537 1
10589.025 7
10589.514 4
10590.003 0
10590.492 3
10590.980 0
10591.469 1
10591.958 2
10592.447 2
10592.936 1
10593.424 0
10593.913 3
10594.402 1
10594.891 0
10595.380 2
10595.869 1
10596.358 2
10596.847 1
10597.336 4
10597.824 4
10598.313 4
10598.802 3
10599.291 4
10599.780 3
10600.269 7
10600.758 7
10601.247 3
10601.736 13
10602.225 12
10602.714 6
10603.203 4
10603.693 6
10604.182 8
10604.671 3
10605.160 5
10605.649 2
10606.138 0
10606.627 1
10607.116 0
10607.605 2
10608.095 7
10608.584 4
10609.073 1
10609.562 1
10610.051 2
10610.541 4
10611.030 0
10611.519 2
10612.008 1
10612.498 4
10612.987 3
10613.476 3
10613.966 0
10614.455 0
10614.944 0
10615.434 4
10615.923 0
10616.412 0
10616.902 4
10617.391 1
10617.880 0
10618.370 2
10618.859 2
10619.349 2
10619.838 2
10620.328 8
10620.817 9
10621.306 7
10621.796 9
10622.285 6
10622.775 9
10623.264 5
10623.754 4
10624.244 2
10624.733 2
10625.223 1
10625.712 4
10626.202 1
10626.691 4
10627.181 3
10627.671 1
10628.160 4
10628.650 8
10629.140 4
10629.629 4
10630.119 1
10630.609 1
10631.098 0
10631.588 12
10632.078 6
10632.567 3
10633.057 1
10633.547 3
10634.037 0
10634.527 2
10635.016 5
10635.506 4
10635.996 5
10636.486 3
10636.976 2
10637.465 3
10637.955 4
10638.445 0
10638.935 4
10639.425 3
10639.915 0
10640.405 2
10640.895 3
10641.385 3
10641.875 2
10642.365 1
10642.854 1
10643.344 0
10643.834 2
10644.324 2
10644.814 3
10645.305 0
10645.795 4
10646.285 7
10646.775 2
10647.265 2
10647.755 0
10648.245 2
10648.735 2
10649.225 0
10649.715 1
10650.205 3
10650.696 0
10651.186 0
10651.676 1
10652.166 3
10652.656 3
10653.146 7
10653.637 9
10654.127 4
10654.617 2
10655.107 0
10655.598 0
10656.088 1
10656.578 0
10657.069 0
10657.559 2
10658.049 1
10658.540 0
10659.030 4
10659.520 2
10660.011 0
10660.501 3
10660.991 0
10661.482 0
10661.972 2
10662.463 1
10662.953 3
10663.443 1
10663.934 1
10664.424 4
10664.915 0
10665.405 5
10665.896 6
10666.386 0
10666.877 5
10667.367 5
10667.858 5
10668.349 4
10668.839 9
10669.330 4
10669.820 2
10670.311 2
10670.801 2
10671.292 2
10671.783 6
10672.273 4
10672.764 10
10673.255 5
10673.745 1
10674.236 2
10674.727 0
10675.218 0
10675.708 0
10676.199 0
10676.690 1
10677.181 2
10677.671 2
10678.162 0
10678.653 0
10679.144 2
10679.634 3
10680.125 9
10680.616 3
10681.107 0
10681.598 0
10682.089 0
10682.580 1
10683.071 1
10683.561 2
10684.052 2
10684.543 0
10685.034 0
10685.525 1
10686.016 7
10686.507 2
10686.998 2
10687.489 1
10687.980 3
10688.471 0
10688.962 4
10689.453 4
10689.944 2
10690.435 0
10690.926 3
10691.417 9
10691.909 9
10692.400 3
10692.891 0
10693.382 0
10693.873 0
10694.364 4
10694.855 0
10695.347 3
10695.838 5
10696.329 3
10696.820 2
10697.311 1
10697.803 2
10698.294 0
10698.785 5
10699.276 6
10699.768 4
10700.259 3
10700.750 0
10701.242 3
10701.733 3
10702.224 2
10702.716 2
10703.207 3
10703.698 1
10704.190 0
10704.681 0
10705.173 2
10705.664 0
10706.155 0
10706.647 0
10707.138 1
10707.630 2
10708.121 1
10708.613 3
10709.104 1
10709.596 2
10710.087 0
10710.579 3
10711.070 2
10711.562 1
10712.053 3
10712.545 2
10713.037 2
10713.528 4
10714.020 1
10714.511 1
10715.003 0
10715.495 1
10715.986 2
10716.478 1
10716.970 2
10717.461 1
10717.953 0
10718.445 1
10718.936 1
10719.428 1
10719.920 1
10720.412 4
10720.903 1
10721.395 0
10721.887 3
10722.379 1
10722.871 1
10723.362 0
10723.854 1
10724.346 4
10724.838 3
10725.330 0
10725.822 0
10726.314 1
10726.806 1
10727.297 1
10727.789 1
10728.281 2
10728.773 1
10729.265 3
10729.757 6
10730.249 3
10730.741 5
10731.233 10
10731.725 7
10732.217 6
10732.709 7
10733.201 2
10733.693 10
10734.185 17
10734.678 8
10735.170 1
10735.662 4
10736.154 1
10736.646 1
10737.138 0
10737.630 0
10738.122 0
10738.615 0
10739.107 5
10739.599 4
10740.091 3
10740.583 8
10741.076 4
10741.568 2
10742.060 1
10742.552 3
10743.045 2
10743.537 0
10744.029 0
10744.522 0
10745.014 0
10745.506 0
10745.999 0
10746.491 0
10746.983 2
10747.476 2
10747.968 2
10748.460 1
10748.953 8
10749.445 5
10749.938 6
10750.430 3
10750.923 0
10751.415 0
10751.908 1
10752.400 1
10752.892 11
10753.385 4
10753.878 1
10754.370 1
10754.863 3
10755.355 1
10755.848 1
10756.340 1
10756.833 0
10757.326 0
10757.818 1
10758.311 3
10758.803 3
10759.296 2
10759.789 1
10760.281 4
10760.774 4
10761.267 2
10761.759 0
10762.252 4
10762.745 1
10763.238 5
10763.730 3
10764.223 14
10764.716 9
10765.209 2
10765.701 3
10766.194 1
10766.687 2
10767.180 2
10767.673 4
10768.166 2
10768.658 2
10769.151 0
10769.644 1
10770.137 1
10770.630 0
10771.123 0
10771.616 0
10772.109 0
10772.602 2
10773.095 1
10773.588 6
10774.081 6
10774.574 4
10775.067 1
10775.560 2
10776.053 2
10776.546 1
10777.039 0
10777.532 2
10778.025 1
10778.518 1
10779.011 2
10779.504 1
10779.997 3
10780.491 1
10780.984 3
10781.477 4
10781.970 1
10782.463 1
10782.956 8
10783.450 5
10783.943 1
10784.436 3
10784.929 1
10785.422 0
10785.916 2
10786.409 0
10786.902 2
10787.396 0
10787.889 5
10788.382 4
10788.876 1
10789.369 1
10789.862 1
10790.356 1
10790.849 1
10791.342 3
10791.836 5
10792.329 0
10792.823 3
10793.316 1
10793.809 1
10794.303 1
10794.796 1
10795.290 1
10795.783 0
10796.277 2
10796.770 1
10797.264 2
10797.757 1
10798.251 0
10798.744 2
10799.238 2
10799.731 0
10800.225 0
10800.719 1
10801.212 1
10801.706 1
10802.200 3
10802.693 0
10803.187 3
10803.680 4
10804.174 3
10804.668 4
10805.162 5
10805.655 9
10806.149 6
10806.643 0
10807.136 0
10807.630 4
10808.124 1
10808.618 0
10809.112 2
10809.605 0
10810.099 2
10810.593 0
10811.087 0
10811.581 0
10812.074 1
10812.568 0
10813.062 1
10813.556 4
10814.050 2
10814.544 0
10815.038 1
10815.532 1
10816.026 2
10816.520 1
10817.014 1
10817.508 0
10818.002 0
10818.496 0
10818.990 2
10819.484 0
10819.978 2
10820.472 4
10820.966 1
10821.460 3
10821.954 4
10822.448 0
10822.942 0
10823.436 2
10823.930 2
10824.425 0
10824.919 3
10825.413 0
10825.907 0
10826.401 0
10826.895 2
10827.390 4
10827.884 5
10828.378 2
10828.872 2
10829.367 1
10829.861 1
10830.355 0
10830.849 1
10831.344 1
10831.838 3
10832.332 1
10832.827 2
10833.321 1
10833.815 1
10834.310 0
10834.804 2
10835.298 1
10835.793 3
10836.287 2
10836.782 1
10837.276 0
10837.771 0
10838.265 1
10838.759 0
10839.254 5
10839.748 2
10840.243 0
10840.737 0
10841.232 0
10841.726 0
10842.221 1
10842.716 5
10843.210 4
10843.705 5
10844.199 2
10844.694 0
10845.188 1
10845.683 0
10846.178 3
10846.672 1
10847.167 0
10847.662 0
10848.156 2
10848.651 1
10849.146 1
10849.641 1
10850.135 4
10850.630 3
10851.125 3
10851.619 0
10852.114 2
10852.609 0
10853.104 1
10853.599 4
10854.093 4
10854.588 6
10855.083 7
10855.578 3
10856.073 2
10856.568 1
10857.063 0
10857.557 1
10858.052 1
10858.547 1
10859.042 0
10859.537 2
10860.032 2
10860.527 1
10861.022 1
10861.517 0
10862.012 2
10862.507 7
10863.002 4
10863.497 3
10863.992 1
10864.487 1
10864.982 0
10865.477 1
10865.972 1
10866.467 3
10866.963 2
10867.458 1
10867.953 3
10868.448 2
10868.943 1
10869.438 0
10869.933 0
10870.429 0
10870.924 0
10871.419 0
10871.914 1
10872.410 1
10872.905 6
10873.400 4
10873.895 0
10874.391 0
10874.886 0
10875.381 5
10875.876 4
10876.372 2
10876.867 4
10877.362 4
10877.858 0
10878.353 3
10878.849 4
10879.344 5
10879.839 6
10880.335 4
10880.830 0
10881.326 3
10881.821 0
10882.317 2
10882.812 1
10883.308 8
10883.803 7
10884.298 2
10884.794 0
10885.290 2
10885.785 2
10886.281 1
10886.776 4
10887.272 5
10887.767 6
10888.263 4
10888.759 1
10889.254 4
10889.750 1
10890.245 1
10890.741 0
10891.237 5
10891.732 4
10892.228 1
10892.724 3
10893.219 0
10893.715 0
10894.211 0
10894.707 1
10895.202 3
10895.698 0
10896.194 1
10896.690 1
10897.186 0
10897.681 0
10898.177 0
10898.673 8
10899.169 5
10899.665 1
10900.161 1
10900.656 0
10901.152 1
10901.648 3
10902.144 1
10902.640 1
10903.136 0
10903.632 2
10904.128 2
10904.624 0
10905.120 1
10905.616 2
10906.112 1
10906.608 1
10907.104 1
10907.600 2
10908.096 5
10908.592 3
10909.088 0
10909.584 0
10910.080 7
10910.576 6
10911.072 0
10911.569 2
10912.065 4
10912.561 3
10913.057 0
10913.553 3
10914.049 2
10914.546 0
10915.042 0
10915.538 1
10916.034 1
10916.530 1
10917.027 4
10917.523 0
10918.019 0
10918.516 3
10919.012 3
10919.508 5
10920.004 1
10920.501 0
10920.997 1
10921.493 5
10921.990 2
10922.486 0
10922.983 6
10923.479 3
10923.975 0
10924.472 0
10924.968 6
10925.465 5
10925.961 2
10926.458 4
10926.954 6
10927.451 4
10927.947 4
10928.444 1
10928.940 1
10929.437 1
10929.933 1
10930.430 3
10930.926 1
10931.423 1
10931.919 1
10932.416 1
10932.913 1
10933.409 1
10933.906 0
10934.403 1
10934.899 1
10935.396 4
10935.893 0
10936.389 1
10936.886 2
10937.383 3
10937.879 1
10938.376 0
10938.873 6
10939.370 3
10939.866 3
10940.363 6
10940.860 0
10941.357 2
10941.854 1
10942.350 2
10942.847 2
10943.344 5
10943.841 5
10944.338 2
10944.835 1
10945.332 0
10945.828 0
10946.325 1
10946.822 2
10947.319 2
10947.816 0
10948.313 0
10948.810 3
10949.307 3
10949.804 1
10950.301 6
10950.798 1
10951.295 0
10951.792 0
10952.289 1
10952.786 1
10953.283 3
10953.780 0
10954.278 0
10954.775 2
10955.272 2
10955.769 1
10956.266 4
10956.763 2
10957.260 0
10957.758 0
10958.255 1
10958.752 0
10959.249 0
10959.746 0
10960.244 1
10960.741 1
10961.238 5
10961.735 1
10962.233 2
10962.730 2
10963.227 2
10963.725 0
10964.222 2
10964.719 3
10965.217 1
10965.714 0
10966.211 0
10966.709 4
10967.206 3
10967.703 3
10968.201 0
10968.698 0
10969.196 0
10969.693 1
10970.191 1
10970.688 3
10971.186 2
10971.683 1
10972.181 0
10972.678 1
10973.176 0
10973.673 2
10974.171 2
10974.668 0
10975.166 1
10975.663 1
10976.161 4
10976.659 4
10977.156 0
10977.654 1
10978.151 0
10978.649 0
10979.147 0
10979.644 4
10980.142 2
10980.640 1
10981.138 0
10981.635 1
10982.133 7
10982.631 3
10983.128 2
10983.626 0
10984.124 0
10984.622 0
10985.120 1
10985.617 4
10986.115 1
10986.613 5
10987.111 7
10987.609 1
10988.107 3
10988.604 1
10989.102 0
10989.600 1
10990.098 1
10990.596 0
10991.094 1
10991.592 0
10992.090 3
10992.588 1
10993.086 0
10993.584 0
10994.082 1
10994.580 2
10995.078 3
10995.576 1
10996.074 0
10996.572 1
10997.070 1
10997.568 3
10998.066 0
10998.564 0
10999.062 1
10999.561 1
11000.059 0
11000.557 0
11001.055 1
11001.553 6
11002.051 0
11002.550 1
11003.048 1
11003.546 0
11004.044 0
11004.542 2
11005.041 0
11005.539 0
11006.037 1
11006.535 3
11007.034 1
11007.532 0
11008.030 0
11008.529 0
11009.027 0
11009.525 0
11010.024 0
11010.522 3
11011.021 3
11011.519 2
11012.017 0
11012.516 3
11013.014 2
11013.513 1
11014.011 2
11014.509 0
11015.008 1
11015.506 1
11016.005 1
11016.503 0
11017.002 0
11017.501 1
11017.999 2
11018.498 0
11018.996 5
11019.495 3
11019.993 1
11020.492 1
11020.991 1
11021.489 0
11021.988 2
11022.486 2
11022.985 0
11023.484 0
11023.982 1
11024.481 1
11024.980 2
11025.479 1
11025.977 3
11026.476 3
11026.975 1
11027.473 1
11027.972 5
11028.471 2
11028.970 1
11029.469 0
11029.967 1
11030.466 2
11030.965 1
11031.464 1
11031.963 1
11032.462 0
11032.961 0
11033.459 0
11033.958 2
11034.457 1
11034.956 2
11035.455 0
11035.954 0
11036.453 0
11036.952 3
11037.451 1
11037.950 1
11038.449 0
11038.948 1
11039.447 1
11039.946 1
11040.445 1
11040.944 0
11041.443 0
11041.942 1
11042.441 2
11042.941 2
11043.440 1
11043.939 2
11044.438 0
11044.937 1
11045.436 3
11045.935 3
11046.435 2
11046.934 0
11047.433 1
11047.932 3
11048.431 0
11048.931 2
11049.430 0
11049.929 0
11050.428 0
11050.928 0
11051.427 1
11051.926 1
11052.426 0
11052.925 0
11053.424 0
11053.924 4
11054.423 1
11054.922 1
11055.422 1
11055.921 0
11056.421 3
11056.920 4
11057.419 4
11057.919 2
11058.418 0
11058.918 1
11059.417 0
11059.917 6
11060.416 3
11060.916 2
11061.415 0
11061.915 0
11062.414 0
11062.914 1
11063.414 3
11063.913 2
11064.413 4
11064.912 1
11065.412 1
11065.912 0
11066.411 1
11066.911 2
11067.411 2
11067.910 1
11068.410 2
11068.910 0
11069.409 4
11069.909 1
11070.409 0
11070.908 0
11071.408 2
11071.908 0
11072.408 1
11072.908 2
11073.407 0
11073.907 2
11074.407 2
11074.907 2
11075.407 2
11075.906 2
11076.406 5
11076.906 7
11077.406 1
11077.906 0
11078.406 0
11078.906 0
11079.406 1
11079.906 0
11080.406 0
11080.906 0
11081.406 2
11081.906 6
11082.406 2
11082.906 2
11083.406 1
11083.906 3
11084.406 2
11084.906 1
11085.406 1
11085.906 0
11086.406 1
11086.906 0
11087.406 0
11087.906 2
11088.406 1
11088.907 1
11089.407 0
11089.907 1
11090.407 0
11090.907 0
11091.407 0
11091.908 0
11092.408 0
11092.908 0
11093.408 1
11093.909 0
11094.409 3
11094.909 2
11095.409 0
11095.910 0
11096.410 1
11096.910 1
11097.411 4
11097.911 5
11098.411 2
11098.912 2
11099.412 0
11099.913 1
11100.413 0
11100.913 2
11101.414 0
11101.914 0
11102.415 0
11102.915 1
11103.416 0
11103.916 3
11104.417 4
11104.917 3
11105.418 5
11105.918 2
11106.419 2
11106.919 3
11107.420 1
11107.920 1
11108.421 0
11108.922 1
11109.422 0
11109.923 0
11110.423 2
11110.924 1
11111.425 5
11111.925 2
11112.426 0
11112.927 0
11113.427 0
11113.928 1
11114.429 0
11114.930 0
11115.430 2
11115.931 0
11116.432 1
11116.933 2
11117.433 0
11117.934 3
11118.435 4
11118.936 6
11119.437 3
11119.938 0
11120.438 0
11120.939 0
11121.440 1
11121.941 1
11122.442 0
11122.943 1
11123.444 4
11123.945 7
11124.446 2
11124.947 0
11125.448 0
11125.949 0
11126.450 0
11126.951 2
11127.452 1
11127.953 3
11128.454 1
11128.955 1
11129.456 1
11129.957 1
11130.458 0
11130.959 0
11131.460 4
11131.961 11
11132.462 5
11132.963 1
11133.465 1
11133.966 9
11134.467 8
11134.968 5
11135.469 3
11135.971 7
11136.472 8
11136.973 2
11137.474 0
11137.976 2
11138.477 2
11138.978 0
11139.479 0
11139.981 2
11140.482 1
11140.983 2
11141.485 1
11141.986 1
11142.487 4
11142.989 4
11143.490 3
11143.991 1
11144.493 4
11144.994 1
11145.496 0
11145.997 2
11146.499 0
11147.000 1
11147.501 2
11148.003 2
11148.504 3
11149.006 4
11149.507 3
11150.009 0
11150.510 4
11151.012 1
11151.514 1
11152.015 0
11152.517 0
11153.018 1
11153.520 0
11154.022 1
11154.523 2
11155.025 2
11155.526 0
11156.028 1
11156.530 2
11157.031 1
11157.533 1
11158.035 2
11158.537 1
11159.038 1
11159.540 0
11160.042 0
11160.543 2
11161.045 0
11161.547 5
11162.049 2
11162.551 1
11163.052 2
11163.554 4
11164.056 7
11164.558 3
11165.060 2
11165.562 6
11166.064 5
11166.565 3
11167.067 4
11167.569 2
11168.071 1
11168.573 2
11169.075 0
11169.577 1
11170.079 0
11170.581 3
11171.083 1
11171.585 0
11172.087 0
11172.589 0
11173.091 0
11173.593 0
11174.095 1
11174.597 0
11175.099 2
11175.602 1
11176.104 0
11176.606 0
11177.108 0
11177.610 0
11178.112 2
11178.614 1
11179.117 7
11179.619 3
11180.121 1
11180.623 0
11181.125 1
11181.628 2
11182.130 0
11182.632 1
11183.134 2
11183.637 1
11184.139 0
11184.641 0
11185.144 1
11185.646 3
11186.148 0
11186.651 1
11187.153 2
11187.655 0
11188.158 0
11188.660 0
11189.162 0
11189.665 0
11190.167 0
11190.670 1
11191.172 0
11191.675 2
11192.177 1
11192.680 0
11193.182 0
11193.685 0
11194.187 0
11194.690 2
11195.192 2
11195.695 0
11196.197 2
11196.700 1
11197.202 1
11197.705 0
11198.208 0
11198.710 0
11199.213 0
11199.716 0
11200.218 0
11200.721 0
11201.224 0
11201.726 0
11202.229 0
11202.732 2
11203.234 4
11203.737 1
11204.240 0
11204.743 2
11205.245 1
11205.748 0
11206.251 0
11206.754 0
11207.256 1
11207.759 2
11208.262 2
11208.765 1
11209.268 2
11209.771 0
11210.274 1
11210.776 0
11211.279 1
11211.782 0
11212.285 2
11212.788 0
11213.291 0
11213.794 0
11214.297 0
11214.800 2
11215.303 1
11215.806 1
11216.309 0
11216.812 1
11217.315 0
11217.818 2
11218.321 3
11218.824 1
11219.327 2
11219.830 0
11220.334 0
11220.837 1
11221.340 0
11221.843 0
11222.346 5
11222.849 4
11223.352 0
11223.856 0
11224.359 0
11224.862 2
11225.365 1
11225.868 0
11226.372 0
11226.875 3
11227.378 4
11227.881 5
11228.385 2
11228.888 0
11229.391 2
11229.895 1
11230.398 0
11230.901 1
11231.405 0
11231.908 0
11232.411 3
11232.915 2
11233.418 0
11233.922 0
11234.425 0
11234.928 3
11235.432 3
11235.935 2
11236.439 0
11236.942 1
11237.446 3
11237.949 3
11238.453 3
11238.956 1
11239.460 1
11239.963 0
11240.467 2
11240.970 0
11241.474 0
11241.978 1
11242.481 2
11242.985 1
11243.488 0
11243.992 3
11244.496 1
11244.999 0
11245.503 4
11246.007 1
11246.510 1
11247.014 1
11247.518 1
11248.022 0
11248.525 0
11249.029 1
11249.533 0
11250.037 0
11250.540 0
11251.044 1
11251.548 0
11252.052 0
11252.556 0
11253.059 1
11253.563 0
11254.067 1
11254.571 0
11255.075 1
11255.579 1
11256.083 3
11256.587 6
11257.091 3
11257.594 1
11258.098 0
11258.602 4
11259.106 6
11259.610 2
11260.114 1
11260.618 1
11261.122 1
11261.626 0
11262.130 1
11262.634 0
11263.139 3
11263.643 1
11264.147 1
11264.651 0
11265.155 1
11265.659 9
11266.163 2
11266.667 1
11267.171 1
11267.676 3
11268.180 2
11268.684 1
11269.188 0
11269.692 1
11270.197 0
11270.701 0
11271.205 5
11271.709 1
11272.214 1
11272.718 4
11273.222 4
11273.726 1
11274.231 0
11274.735 0
11275.239 1
11275.744 1
11276.248 7
11276.753 2
11277.257 0
11277.761 1
11278.266 0
11278.770 0
11279.275 1
11279.779 0
11280.283 0
11280.788 0
11281.292 0
11281.797 0
11282.301 2
11282.806 0
11283.310 1
11283.815 1
11284.319 0
11284.824 0
11285.329 1
11285.833 1
11286.338 2
11286.842 0
11287.347 0
11287.851 0
11288.356 1
11288.861 1
11289.365 0
11289.870 0
11290.375 1
11290.879 1
11291.384 2
11291.889 1
11292.394 0
11292.898 0
11293.403 0
11293.908 4
11294.413 0
11294.917 1
11295.422 0
11295.927 0
11296.432 5
11296.937 3
11297.441 0
11297.946 1
11298.451 1
11298.956 4
11299.461 2
11299.966 0
11300.471 1
11300.975 8
11301.480 4
11301.985 1
11302.490 0
11302.995 1
11303.500 5
11304.005 5
11304.510 3
11305.015 1
11305.520 1
11306.025 1
11306.530 1
11307.035 3
11307.540 2
11308.045 5
11308.550 2
11309.056 2
11309.561 1
11310.066 2
11310.571 1
11311.076 0
11311.581 1
11312.086 1
11312.592 0
11313.097 1
11313.602 0
11314.107 0
11314.612 1
11315.118 0
11315.623 1
11316.128 0
11316.633 1
11317.139 0
11317.644 6
11318.149 4
11318.654 1
11319.160 0
11319.665 0
11320.170 2
11320.676 1
11321.181 4
11321.686 3
11322.192 1
11322.697 1
11323.203 2
11323.708 1
11324.214 0
11324.719 0
11325.224 1
11325.730 0
11326.235 1
11326.741 3
11327.246 1
11327.752 0
11328.257 0
11328.763 1
11329.268 1
11329.774 1
11330.280 1
11330.785 1
11331.291 0
11331.796 1
11332.302 1
11332.808 2
11333.313 5
11333.819 3
11334.324 0
11334.830 2
11335.336 2
11335.842 2
11336.347 1
11336.853 1
11337.359 0
11337.864 0
11338.370 2
11338.876 1
11339.382 0
11339.887 0
11340.393 3
11340.899 1
11341.405 0
11341.911 2
11342.417 2
11342.922 5
11343.428 6
11343.934 4
11344.440 1
11344.946 0
11345.452 1
11345.958 2
11346.464 7
11346.970 1
11347.475 0
11347.981 0
11348.487 2
11348.993 3
11349.499 7
11350.005 8
11350.511 1
11351.017 0
11351.523 0
11352.030 5
11352.536 0
11353.042 0
11353.548 2
11354.054 0
11354.560 0
11355.066 0
11355.572 2
11356.078 0
11356.585 3
11357.091 3
11357.597 1
11358.103 0
11358.609 4
11359.115 5
11359.622 0
11360.128 2
11360.634 1
11361.140 0
11361.647 0
11362.153 0
11362.659 2
11363.166 2
11363.672 1
11364.178 0
11364.684 0
11365.191 1
11365.697 4
11366.204 2
11366.710 0
11367.216 1
11367.723 2
11368.229 3
11368.736 1
11369.242 1
11369.748 4
11370.255 5
11370.761 3
11371.268 0
11371.774 2
11372.281 2
11372.787 2
11373.294 2
11373.800 0
11374.307 1
11374.814 1
11375.320 1
11375.827 0
11376.333 5
11376.840 5
11377.346 4
11377.853 1
11378.360 3
11378.866 3
11379.373 3
11379.880 1
11380.386 2
11380.893 0
11381.400 1
11381.907 2
11382.413 0
11382.920 4
11383.427 0
11383.933 0
11384.440 0
11384.947 1
11385.454 1
11385.961 0
11386.467 2
11386.974 1
11387.481 4
11387.988 1
11388.495 0
11389.002 2
11389.509 1
11390.016 4
11390.522 1
11391.029 1
11391.536 0
11392.043 0
11392.550 2
11393.057 1
11393.564 0
11394.071 2
11394.578 0
11395.085 0
11395.592 0
11396.099 0
11396.606 0
11397.113 3
11397.620 4
11398.127 0
11398.635 3
11399.142 1
11399.649 4
11400.156 3
11400.663 0
11401.170 0
11401.677 1
11402.184 6
11402.692 6
11403.199 3
11403.706 2
11404.213 1
11404.720 3
11405.228 0
11405.735 3
11406.242 1
11406.749 0
11407.257 0
11407.764 0
11408.271 0
11408.779 3
11409.286 1
11409.793 0
11410.301 0
11410.808 0
11411.315 3
11411.823 1
11412.330 0
11412.838 1
11413.345 2
11413.852 1
11414.360 0
11414.867 0
11415.375 0
11415.882 0
11416.390 5
11416.897 3
11417.405 1
11417.912 2
11418.420 0
11418.927 1
11419.435 0
11419.942 0
11420.450 0
11420.958 2
11421.465 1
11421.973 0
11422.480 2
11422.988 1
11423.496 2
11424.003 1
11424.511 1
11425.019 1
11425.526 0
11426.034 0
11426.542 2
11427.050 2
11427.557 1
11428.065 0
11428.573 0
11429.081 0
11429.588 0
11430.096 1
11430.604 1
11431.112 6
11431.620 6
11432.127 7
11432.635 2
11433.143 4
11433.651 3
11434.159 0
11434.667 1
11435.175 1
11435.683 0
11436.190 0
11436.698 0
11437.206 0
11437.714 1
11438.222 3
11438.730 4
11439.238 3
11439.746 2
11440.254 1
11440.762 4
11441.270 6
11441.778 7
11442.286 5
11442.795 0
11443.303 3
11443.811 4
11444.319 0
11444.827 1
11445.335 0
11445.843 2
11446.351 4
11446.860 6
11447.368 5
11447.876 2
11448.384 3
11448.892 5
11449.400 1
11449.909 0
11450.417 0
11450.925 4
11451.433 6
11451.942 3
11452.450 1
11452.958 1
11453.467 6
11453.975 7
11454.483 4
11454.992 3
11455.500 0
11456.008 0
11456.517 1
11457.025 0
11457.534 0
11458.042 3
11458.550 3
11459.059 0
11459.567 1
11460.076 1
11460.584 1
11461.093 2
11461.601 7
11462.110 2
11462.618 3
11463.127 1
11463.635 0
11464.144 2
11464.652 0
11465.161 0
11465.669 0
11466.178 2
11466.687 3
11467.195 2
11467.704 0
11468.213 0
11468.721 0
11469.230 0
11469.738 0
11470.247 2
11470.756 1
11471.265 0
11471.773 0
11472.282 1
11472.791 4
11473.300 3
11473.808 1
11474.317 1
11474.826 1
11475.335 1
11475.843 1
11476.352 0
11476.861 0
11477.370 1
11477.879 1
11478.388 0
11478.896 1
11479.405 0
11479.914 0
11480.423 1
11480.932 1
11481.441 1
11481.950 2
11482.459 0
11482.968 3
11483.477 2
11483.986 3
11484.495 4
11485.004 2
11485.513 0
11486.022 0
11486.531 3
11487.040 4
11487.549 4
11488.058 4
11488.567 0
11489.076 1
11489.585 2
11490.095 0
11490.604 1
11491.113 0
11491.622 1
11492.131 5
11492.640 4
11493.150 1
11493.659 5
11494.168 1
11494.677 3
11495.186 2
11495.696 3
11496.205 4
11496.714 0
11497.223 1
11497.733 0
11498.242 1
11498.751 0
11499.261 2
11499.770 7
11500.279 0
11500.789 1
11501.298 0
11501.807 0
11502.317 0
11502.826 0
11503.336 2
11503.845 1
11504.355 1
11504.864 2
11505.373 7
11505.883 1
11506.392 4
11506.902 1
11507.411 3
11507.921 1
11508.430 1
11508.940 6
11509.450 1
11509.959 1
11510.469 3
11510.978 6
11511.488 3
11511.998 5
11512.507 4
11513.017 1
11513.526 6
11514.036 6
11514.546 3
11515.055 2
11515.565 0
11516.075 2
11516.584 2
11517.094 1
11517.604 2
11518.114 1
11518.623 4
11519.133 4
11519.643 2
11520.153 1
11520.663 1
11521.172 3
11521.682 8
11522.192 4
11522.702 2
11523.212 6
11523.722 4
11524.231 6
11524.741 4
11525.251 2
11525.761 4
11526.271 8
11526.781 12
11527.291 9
11527.801 12
11528.311 10
11528.821 6
11529.331 6
11529.841 11
11530.351 9
11530.861 12
11531.371 15
11531.881 6
11532.391 5
11532.901 0
11533.411 2
11533.921 2
11534.431 3
11534.942 2
11535.452 1
11535.962 0
11536.472 1
11536.982 3
11537.492 5
11538.002 5
11538.513 1
11539.023 0
11539.533 0
11540.043 0
11540.554 2
11541.064 0
11541.574 1
11542.084 1
11542.595 2
11543.105 0
11543.615 1
11544.126 0
11544.636 3
11545.146 1
11545.657 2
11546.167 1
11546.677 1
11547.188 4
11547.698 3
11548.209 0
11548.719 1
11549.229 1
11549.740 1
11550.250 0
11550.761 0
11551.271 1
11551.782 2
11552.292 5
11552.803 0
11553.313 0
11553.824 0
11554.334 2
11554.845 4
11555.355 1
11555.866 0
11556.377 0
11556.887 1
11557.398 5
11557.908 1
11558.419 1
11558.930 0
11559.440 0
11559.951 0
11560.462 2
11560.972 1
11561.483 0
11561.994 0
11562.505 4
11563.015 1
11563.526 2
11564.037 2
11564.548 1
11565.058 2
11565.569 7
11566.080 6
11566.591 4
11567.102 2
11567.612 1
11568.123 0
11568.634 0
11569.145 0
11569.656 4
11570.167 1
11570.678 2
11571.189 2
11571.700 0
11572.211 0
11572.721 0
11573.232 0
11573.743 0
11574.254 0
11574.765 0
11575.276 0
11575.787 0
11576.298 3
11576.809 3
11577.321 1
11577.832 1
11578.343 2
11578.854 1
11579.365 1
11579.876 3
11580.387 2
11580.898 1
11581.409 0
11581.921 0
11582.432 0
11582.943 2
11583.454 1
11583.965 1
11584.476 1
11584.988 0
11585.499 1
11586.010 3
11586.521 1
11587.033 4
11587.544 1
11588.055 9
11588.567 10
11589.078 8
11589.589 6
11590.101 3
11590.612 4
11591.123 1
11591.635 1
11592.146 1
11592.657 0
11593.169 3
11593.680 2
11594.192 7
11594.703 2
11595.215 2
11595.726 0
11596.237 0
11596.749 1
11597.260 0
11597.772 0
11598.283 0
11598.795 2
11599.307 1
11599.818 0
11600.330 3
11600.841 0
11601.353 0
11601.864 8
11602.376 18
11602.888 12
11603.399 8
11603.911 2
11604.423 2
11604.934 3
11605.446 2
11605.958 1
11606.469 3
11606.981 3
11607.493 2
11608.004 3
11608.516 0
11609.028 5
11609.540 4
11610.051 1
11610.563 4
11611.075 0
11611.587 0
11612.099 0
11612.610 0
11613.122 2
11613.634 0
11614.146 0
11614.658 1
11615.170 0
11615.682 1
11616.194 0
11616.706 5
11617.217 2
11617.729 3
11618.241 4
11618.753 1
11619.265 1
11619.777 0
11620.289 0
11620.801 0
11621.313 2
11621.825 3
11622.337 2
11622.850 4
11623.362 3
11623.874 1
11624.386 0
11624.898 1
11625.410 2
11625.922 4
11626.434 7
11626.946 3
11627.459 0
11627.971 1
11628.483 0
11628.995 2
11629.507 3
11630.020 1
11630.532 1
11631.044 0
11631.556 0
11632.068 0
11632.581 0
11633.093 3
11633.605 1
11634.118 1
11634.630 1
11635.142 1
11635.655 1
11636.167 0
11636.679 5
11637.192 5
11637.704 0
11638.217 0
11638.729 1
11639.241 1
11639.754 0
11640.266 1
11640.779 2
11641.291 4
11641.804 1
11642.316 1
11642.829 0
11643.341 0
11643.854 0
11644.366 1
11644.879 1
11645.391 0
11645.904 1
11646.416 0
11646.929 1
11647.442 6
11647.954 2
11648.467 1
11648.979 1
11649.492 1
11650.005 4
11650.517 2
11651.030 1
11651.543 4
11652.055 4
11652.568 0
11653.081 0
11653.594 1
11654.106 3
11654.619 4
11655.132 1
11655.645 2
11656.158 1
11656.670 4
11657.183 3
11657.696 2
11658.209 4
11658.722 2
11659.235 0
11659.747 0
11660.260 0
11660.773 3
11661.286 1
11661.799 4
11662.312 5
11662.825 0
11663.338 1
11663.851 1
11664.364 0
11664.877 1
11665.390 2
11665.903 1
11666.416 4
11666.929 2
11667.442 5
11667.955 4
11668.468 0
11668.981 3
11669.494 2
11670.007 0
11670.520 3
11671.033 18
11671.547 18
11672.060 12
11672.573 6
11673.086 6
11673.599 2
11674.112 0
11674.626 0
11675.139 4
11675.652 2
11676.165 5
11676.678 10
11677.192 8
11677.705 4
11678.218 3
11678.732 4
11679.245 7
11679.758 3
11680.272 3
11680.785 10
11681.298 10
11681.812 8
11682.325 5
11682.838 8
11683.352 6
11683.865 3
11684.378 7
11684.892 12
11685.405 7
11685.919 3
11686.432 1
11686.946 6
11687.459 11
11687.973 6
11688.486 11
11689.000 5
11689.513 3
11690.027 3
11690.540 4
11691.054 2
11691.567 2
11692.081 1
11692.595 3
11693.108 1
11693.622 4
11694.135 4
11694.649 2
11695.163 4
11695.676 3
11696.190 2
11696.704 0
11697.218 2
11697.731 5
11698.245 3
11698.759 0
11699.272 3
11699.786 3
11700.300 2
11700.814 0
11701.327 0
11701.841 0
11702.355 3
11702.869 1
11703.383 2
11703.897 4
11704.410 1
11704.924 0
11705.438 0
11705.952 0
11706.466 0
11706.980 1
11707.494 2
11708.008 0
11708.522 0
11709.036 2
11709.550 4
11710.064 4
11710.578 5
11711.092 4
11711.606 9
11712.120 7
11712.634 5
11713.148 2
11713.662 0
11714.176 1
11714.690 0
11715.204 1
11715.718 2
11716.232 1
11716.746 2
11717.260 3
11717.775 2
11718.289 5
11718.803 1
11719.317 0
11719.831 1
11720.346 0
11720.860 1
11721.374 0
11721.888 4
11722.402 2
11722.917 1
11723.431 1
11723.945 0
11724.460 5
11724.974 2
11725.488 3
11726.002 8
11726.517 4
11727.031 1
11727.546 0
11728.060 1
11728.574 2
11729.089 1
11729.603 0
11730.118 12
11730.632 6
11731.146 6
11731.661 0
11732.175 4
11732.690 2
11733.204 2
11733.719 7
11734.233 1
11734.748 3
11735.262 2
11735.777 4
11736.291 2
11736.806 0
11737.321 2
11737.835 3
11738.350 2
11738.864 3
11739.379 2
11739.894 1
11740.408 3
11740.923 3
11741.438 3
11741.952 2
11742.467 2
11742.982 2
11743.496 1
11744.011 0
11744.526 1
11745.041 1
11745.555 0
11746.070 1
11746.585 2
11747.100 0
11747.614 1
11748.129 1
11748.644 1
11749.159 0
11749.674 0
11750.189 0
11750.704 0
11751.218 1
11751.733 0
11752.248 4
11752.763 2
11753.278 0
11753.793 0
11754.308 0
11754.823 0
11755.338 0
11755.853 4
11756.368 6
11756.883 2
11757.398 6
11757.913 5
11758.428 3
11758.943 3
11759.458 0
11759.973 2
11760.488 2
11761.003 0
11761.518 0
11762.034 0
11762.549 0
11763.064 0
11763.579 0
11764.094 2
11764.609 3
11765.124 2
11765.640 0
11766.155 0
11766.670 1
11767.185 4
11767.701 3
11768.216 0
11768.731 2
11769.246 0
11769.762 0
11770.277 1
11770.792 0
11771.308 0
11771.823 1
11772.338 1
11772.854 2
11773.369 1
11773.884 0
11774.400 1
11774.915 2
11775.431 1
11775.946 3
11776.461 3
11776.977 3
11777.492 1
11778.008 4
11778.523 4
11779.039 4
11779.554 5
11780.070 1
11780.585 0
11781.101 3
11781.616 3
11782.132 1
11782.648 1
11783.163 1
11783.679 2
11784.194 1
11784.710 1
11785.226 0
11785.741 2
11786.257 2
11786.773 1
11787.288 2
11787.804 2
11788.320 0
11788.835 0
11789.351 0
11789.867 4
11790.382 1
11790.898 4
11791.414 1
11791.930 1
11792.446 0
11792.961 1
11793.477 1
11793.993 0
11794.509 0
11795.025 0
11795.540 1
11796.056 2
11796.572 0
11797.088 0
11797.604 0
11798.120 0
11798.636 1
11799.152 0
11799.668 1
11800.184 1
11800.700 0
11801.216 0
11801.732 3
11802.248 2
11802.764 0
11803.280 2
11803.796 0
11804.312 0
11804.828 1
11805.344 2
11805.860 0
11806.376 0
11806.892 1
11807.408 0
11807.924 2
11808.440 0
11808.957 1
11809.473 0
11809.989 0
11810.505 0
11811.021 0
11811.538 0
11812.054 5
11812.570 3
11813.086 0
11813.602 7
11814.119 6
11814.635 4
11815.151 3
11815.668 0
11816.184 0
11816.700 2
11817.216 3
11817.733 0
11818.249 1
11818.766 1
11819.282 2
11819.798 0
11820.315 0
11820.831 1
11821.348 0
11821.864 0
11822.380 0
11822.897 1
11823.413 1
11823.930 3
11824.446 1
11824.963 2
11825.479 3
11825.996 7
11826.512 6
11827.029 4
11827.545 2
11828.062 1
11828.579 0
11829.095 0
11829.612 0
11830.128 2
11830.645 4
11831.162 5
11831.678 2
11832.195 1
11832.712 1
11833.228 3
11833.745 2
11834.262 2
11834.778 0
11835.295 0
11835.812 1
11836.329 2
11836.845 3
11837.362 1
11837.879 0
11838.396 1
11838.912 0
11839.429 1
11839.946 0
11840.463 0
11840.980 0
11841.497 1
11842.013 2
11842.530 0
11843.047 0
11843.564 3
11844.081 2
11844.598 1
11845.115 0
11845.632 2
11846.149 3
11846.666 2
11847.183 3
11847.700 2
11848.217 2
11848.734 2
11849.251 1
11849.768 0
11850.285 0
11850.802 0
11851.319 0
11851.836 3
11852.353 1
11852.870 0
11853.387 0
11853.905 2
11854.422 2
11854.939 0
11855.456 3
11855.973 5
11856.490 14
11857.008 9
11857.525 4
11858.042 1
11858.559 0
11859.077 0
11859.594 3
11860.111 2
11860.628 1
11861.146 7
11861.663 7
11862.180 6
11862.698 3
11863.215 0
11863.732 0
11864.250 0
11864.767 3
11865.284 3
11865.802 1
11866.319 4
11866.836 0
11867.354 1
11867.871 0
11868.389 0
11868.906 0
11869.424 6
11869.941 7
11870.459 3
11870.976 3
11871.494 5
11872.011 0
11872.529 2
11873.046 0
11873.564 0
11874.081 7
11874.599 1
11875.117 0
11875.634 1
11876.152 2
11876.669 2
11877.187 1
11877.705 0
11878.222 1
11878.740 0
11879.258 2
11879.775 2
11880.293 4
11880.811 2
11881.329 0
11881.846 0
11882.364 0
11882.882 1
11883.400 2
11883.917 2
11884.435 3
11884.953 3
11885.471 0
11885.989 1
11886.506 1
11887.024 0
11887.542 1
11888.060 2
11888.578 2
11889.096 1
11889.614 1
11890.132 1
11890.650 0
11891.168 1
11891.686 0
11892.203 0
11892.721 0
11893.239 1
11893.757 0
11894.275 0
11894.793 0
11895.312 1
11895.830 2
11896.348 1
11896.866 0
11897.384 0
11897.902 0
11898.420 0
11898.938 0
11899.456 1
11899.974 1
11900.492 4
11901.011 1
11901.529 1
11902.047 1
11902.565 0
11903.083 2
11903.602 2
11904.120 0
11904.638 5
11905.156 2
11905.675 2
11906.193 1
11906.711 0
11907.229 0
11907.748 1
11908.266 0
11908.784 2
11909.303 1
11909.821 0
11910.339 0
11910.858 0
11911.376 0
11911.895 0
11912.413 0
11912.931 0
11913.450 1
11913.968 0
11914.487 1
11915.005 2
11915.524 0
11916.042 1
11916.561 0
11917.079 0
11917.598 1
11918.116 0
11918.635 0
11919.153 0
11919.672 4
11920.190 3
11920.709 1
11921.228 2
11921.746 0
11922.265 5
11922.783 3
11923.302 3
11923.821 0
11924.339 0
11924.858 0
11925.377 4
11925.895 3
11926.414 1
11926.933 1
11927.452 0
11927.970 0
11928.489 0
11929.008 0
11929.527 0
11930.045 1
11930.564 1
11931.083 0
11931.602 0
11932.121 1
11932.640 0
11933.158 0
11933.677 0
11934.196 0
11934.715 2
11935.234 0
11935.753 2
11936.272 0
11936.791 0
11937.310 0
11937.829 1
11938.348 3
11938.867 2
11939.386 1
11939.905 1
11940.424 0
11940.943 0
11941.462 0
11941.981 5
11942.500 8
11943.019 7
11943.538 12
11944.057 15
11944.576 8
11945.095 4
11945.614 2
11946.133 1
11946.653 1
11947.172 1
11947.691 2
11948.210 3
11948.729 1
11949.249 0
11949.768 0
11950.287 1
11950.806 3
11951.325 0
11951.845 1
11952.364 0
11952.883 1
11953.403 0
11953.922 3
11954.441 1
11954.961 2
11955.480 2
11955.999 3
11956.519 3
11957.038 0
11957.557 0
11958.077 0
11958.596 2
11959.116 1
11959.635 1
11960.154 1
11960.674 0
11961.193 1
11961.713 0
11962.232 1
11962.752 0
11963.271 0
11963.791 0
11964.310 1
11964.830 2
11965.350 0
11965.869 1
11966.389 0
11966.908 0
11967.428 0
11967.948 1
11968.467 2
11968.987 0
11969.506 0
11970.026 0
11970.546 2
11971.065 3
11971.585 1
11972.105 0
11972.625 0
11973.144 0
11973.664 0
11974.184 0
11974.704 0
11975.223 0
11975.743 0
11976.263 0
11976.783 0
11977.302 0
11977.822 0
11978.342 1
11978.862 0
11979.382 2
11979.902 3
11980.422 1
11980.942 0
11981.461 1
11981.981 0
11982.501 0
11983.021 5
11983.541 2
11984.061 0
11984.581 3
11985.101 1
11985.621 0
11986.141 0
11986.661 0
11987.181 0
11987.701 0
11988.221 0
11988.741 0
11989.261 0
11989.781 3
11990.302 1
11990.822 2
11991.342 2
11991.862 1
11992.382 0
11992.902 1
11993.422 0
11993.943 1
11994.463 0
11994.983 0
11995.503 0
11996.023 1
11996.544 2
11997.064 1
11997.584 1
11998.104 0
11998.625 0
11999.145 0
11999.665 0
12000.186 1
12000.706 1
12001.226 1
12001.747 1
12002.267 2
12002.787 0
12003.308 0
12003.828 0
12004.349 0
12004.869 1
12005.389 0
12005.910 0
12006.430 1
12006.951 4
12007.471 3
12007.992 2
12008.512 3
12009.033 2
12009.553 3
12010.074 1
12010.594 0
12011.115 0
12011.635 1
12012.156 0
12012.677 0
12013.197 2
12013.718 2
12014.238 2
12014.759 0
12015.280 0
12015.800 2
12016.321 3
12016.842 0
12017.362 0
12017.883 0
12018.404 0
12018.924 1
12019.445 2
12019.966 1
12020.487 3
12021.007 0
12021.528 1
12022.049 2
12022.570 3
12023.091 0
12023.611 0
12024.132 0
12024.653 0
12025.174 0
12025.695 0
12026.216 2
12026.737 1
12027.257 0
12027.778 0
12028.299 0
12028.820 1
12029.341 0
12029.862 0
12030.383 0
12030.904 0
12031.425 0
12031.946 0
12032.467 0
12032.988 1
12033.509 0
12034.030 0
12034.551 0
12035.072 0
12035.593 0
12036.115 0
12036.636 13
12037.157 8
12037.678 4
12038.199 2
12038.720 1
12039.241 0
12039.763 0
12040.284 4
12040.805 1
12041.326 0
12041.847 1
12042.369 0
12042.890 0
12043.411 0
12043.932 0
12044.454 0
12044.975 1
12045.496 0
12046.017 0
12046.539 3
12047.060 1
12047.581 0
12048.103 2
12048.624 2
12049.146 1
12049.667 1
12050.188 2
12050.710 3
12051.231 1
12051.753 0
12052.274 0
12052.795 0
12053.317 0
12053.838 1
12054.360 5
12054.881 5
12055.403 4
12055.924 2
12056.446 2
12056.968 1
12057.489 0
12058.011 0
12058.532 1
12059.054 1
12059.575 0
12060.097 0
12060.619 2
12061.140 2
12061.662 3
12062.184 0
12062.705 2
12063.227 1
12063.749 5
12064.270 5
12064.792 1
12065.314 3
12065.836 1
12066.357 0
12066.879 0
12067.401 0
12067.923 0
12068.444 3
12068.966 1
12069.488 0
12070.010 0
12070.532 0
12071.053 2
12071.575 1
12072.097 0
12072.619 1
12073.141 0
12073.663 0
12074.185 3
12074.707 0
12075.229 1
12075.751 0
12076.273 4
12076.795 2
12077.317 3
12077.839 1
12078.361 2
12078.883 4
12079.405 3
12079.927 0
12080.449 0
12080.971 1
12081.493 0
12082.015 0
12082.537 2
12083.059 1
12083.581 1
12084.103 1
12084.626 8
12085.148 4
12085.670 0
12086.192 4
12086.714 0
12087.236 0
12087.759 0
12088.281 0
12088.803 1
12089.325 0
12089.848 2
12090.370 5
12090.892 3
12091.414 0
12091.937 0
12092.459 2
12092.981 7
12093.504 3
12094.026 0
12094.548 0
12095.071 1
12095.593 1
12096.116 1
12096.638 2
12097.160 3
12097.683 0
12098.205 0
12098.728 0
12099.250 2
12099.773 1
12100.295 0
12100.818 2
12101.340 0
12101.863 2
12102.385 1
12102.908 1
12103.430 1
12103.953 0
12104.475 0
12104.998 2
12105.521 1
12106.043 2
12106.566 2
12107.088 4
12107.611 3
12108.134 0
12108.656 2
12109.179 0
12109.702 0
12110.224 2
12110.747 0
12111.270 0
12111.793 0
12112.315 1
12112.838 0
12113.361 0
12113.884 1
12114.406 1
12114.929 2
12115.452 1
12115.975 0
12116.498 0
12117.021 0
12117.543 2
12118.066 2
12118.589 1
12119.112 0
12119.635 0
12120.158 1
12120.681 1
12121.204 4
12121.727 3
12122.250 0
12122.773 3
12123.296 0
12123.818 2
12124.341 0
12124.865 1
12125.388 0
12125.911 0
12126.434 1
12126.957 1
12127.480 3
12128.003 0
12128.526 1
12129.049 0
12129.572 0
12130.095 0
12130.618 1
12131.142 1
12131.665 0
12132.188 2
12132.711 1
12133.234 0
12133.757 1
12134.281 6
12134.804 2
12135.327 0
12135.850 1
12136.374 2
12136.897 4
12137.420 1
12137.944 1
12138.467 8
12138.990 2
12139.513 1
12140.037 1
12140.560 2
12141.084 0
12141.607 3
12142.130 0
12142.654 0
12143.177 0
12143.700 0
12144.224 1
12144.747 0
12145.271 3
12145.794 6
12146.318 4
12146.841 2
12147.365 4
12147.888 3
12148.412 1
12148.935 1
12149.459 1
12149.982 1
12150.506 0
12151.030 2
12151.553 2
12152.077 1
12152.600 0
12153.124 4
12153.648 2
12154.171 1
12154.695 1
12155.219 0
12155.742 0
12156.266 4
12156.790 2
12157.313 0
12157.837 2
12158.361 0
12158.885 0
12159.408 0
12159.932 0
12160.456 0
12160.980 0
12161.503 1
12162.027 2
12162.551 0
12163.075 0
12163.599 1
12164.123 0
12164.647 0
12165.170 1
12165.694 2
12166.218 0
12166.742 2
12167.266 3
12167.790 0
12168.314 1
12168.838 0
12169.362 1
12169.886 1
12170.410 1
12170.934 0
12171.458 0
12171.982 0
12172.506 0
12173.030 0
12173.554 1
12174.078 0
12174.602 0
12175.126 0
12175.650 0
12176.175 0
12176.699 1
12177.223 1
12177.747 0
12178.271 0
12178.795 1
12179.320 1
12179.844 0
12180.368 1
12180.892 0
12181.416 0
12181.941 2
12182.465 3
12182.989 1
12183.513 2
12184.038 1
12184.562 0
12185.086 0
12185.611 0
12186.135 0
12186.659 3
12187.184 1
12187.708 0
12188.232 0
12188.757 0
12189.281 2
12189.806 3
12190.330 3
12190.855 1
12191.379 0
12191.903 0
12192.428 1
12192.952 0
12193.477 1
12194.001 0
12194.526 0
12195.050 0
12195.575 0
12196.099 0
12196.624 0
12197.149 1
12197.673 2
12198.198 2
12198.722 3
12199.247 3
12199.772 11
12200.296 5
12200.821 5
12201.346 4
12201.870 1
12202.395 0
12202.920 2
12203.444 1
12203.969 0
12204.494 0
12205.019 1
12205.543 1
12206.068 1
12206.593 1
12207.118 3
12207.642 1
12208.167 1
12208.692 2
12209.217 2
12209.742 3
12210.267 2
12210.791 2
12211.316 0
12211.841 1
12212.366 1
12212.891 3
12213.416 0
12213.941 1
12214.466 3
12214.991 0
12215.516 0
12216.041 1
12216.566 0
12217.091 1
12217.616 3
12218.141 0
12218.666 1
12219.191 0
12219.716 1
12220.241 1
12220.766 1
12221.291 1
12221.816 4
12222.341 3
12222.866 1
12223.392 0
12223.917 0
12224.442 1
12224.967 1
12225.492 0
12226.017 2
12226.543 0
12227.068 0
12227.593 0
12228.118 0
12228.644 0
12229.169 2
12229.694 1
12230.219 0
12230.745 1
12231.270 0
12231.795 1
12232.321 0
12232.846 0
12233.371 1
12233.897 1
12234.422 2
12234.947 0
12235.473 1
12235.998 4
12236.524 0
12237.049 0
12237.575 0
12238.100 0
12238.625 0
12239.151 0
12239.676 1
12240.202 3
12240.727 4
12241.253 0
12241.778 1
12242.304 0
12242.830 0
12243.355 2
12243.881 4
12244.406 0
12244.932 1
12245.458 1
12245.983 0
12246.509 0
12247.034 1
12247.560 0
12248.086 0
12248.611 0
12249.137 3
12249.663 0
12250.189 0
12250.714 4
12251.240 0
12251.766 1
12252.291 0
12252.817 2
12253.343 1
12253.869 0
12254.395 0
12254.920 0
12255.446 0
12255.972 0
12256.498 1
12257.024 0
12257.550 0
12258.076 0
12258.601 0
12259.127 3
12259.653 6
12260.179 5
12260.705 2
12261.231 0
12261.757 0
12262.283 0
12262.809 0
12263.335 0
12263.861 0
12264.387 0
12264.913 0
12265.439 2
12265.965 2
12266.491 0
12267.017 0
12267.543 0
12268.069 0
12268.596 0
12269.122 1
12269.648 1
12270.174 0
12270.700 2
12271.226 0
12271.752 2
12272.279 4
12272.805 4
12273.331 4
12273.857 2
12274.383 0
12274.910 2
12275.436 4
12275.962 1
12276.489 3
12277.015 4
12277.541 0
12278.067 1
12278.594 1
12279.120 1
12279.646 0
12280.173 0
12280.699 0
12281.226 1
12281.752 2
12282.278 0
12282.805 1
12283.331 1
12283.858 3
12284.384 2
12284.911 3
12285.437 2
12285.963 2
12286.490 3
12287.016 0
12287.543 1
12288.069 0
12288.596 0
12289.123 6
12289.649 4
12290.176 1
12290.702 0
12291.229 4
12291.755 1
12292.282 0
12292.809 0
12293.335 0
12293.862 0
12294.389 4
12294.915 5
12295.442 4
12295.969 2
12296.495 3
12297.022 0
12297.549 0
12298.076 0
12298.602 0
12299.129 1
12299.656 2
12300.183 0
12300.709 4
12301.236 3
12301.763 1
12302.290 0
12302.817 1
12303.344 0
12303.871 0
12304.397 0
12304.924 0
12305.451 1
12305.978 0
12306.505 0
12307.032 2
12307.559 0
12308.086 0
12308.613 1
12309.140 0
12309.667 0
12310.194 0
12310.721 0
12311.248 0
12311.775 0
12312.302 0
12312.829 1
12313.356 3
12313.883 3
12314.410 1
12314.937 1
12315.464 1
12315.991 1
12316.519 1
12317.046 0
12317.573 2
12318.100 2
12318.627 2
12319.154 0
12319.682 2
12320.209 3
12320.736 4
12321.263 1
12321.791 1
12322.318 0
12322.845 1
12323.372 2
12323.900 1
12324.427 2
12324.954 2
12325.482 0
12326.009 1
12326.536 1
12327.064 3
12327.591 2
12328.118 2
12328.646 0
12329.173 1
12329.701 1
12330.228 0
12330.756 1
12331.283 0
12331.810 1
12332.338 0
12332.865 3
12333.393 4
12333.920 2
12334.448 0
12334.975 4
12335.503 3
12336.031 1
12336.558 1
12337.086 0
12337.613 0
12338.141 1
12338.669 0
12339.196 0
12339.724 0
12340.251 0
12340.779 0
12341.307 0
12341.834 0
12342.362 0
12342.890 1
12343.418 3
12343.945 6
12344.473 1
12345.001 2
12345.528 2
12346.056 0
12346.584 0
12347.112 1
12347.640 0
12348.167 0
12348.695 0
12349.223 1
12349.751 0
12350.279 0
12350.807 0
12351.335 2
12351.862 0
12352.390 2
12352.918 10
12353.446 12
12353.974 5
12354.502 4
12355.030 2
12355.558 4
12356.086 0
12356.614 2
12357.142 3
12357.670 1
12358.198 0
12358.726 3
12359.254 2
12359.782 0
12360.310 0
12360.838 0
12361.366 0
12361.895 0
12362.423 0
12362.951 0
12363.479 1
12364.007 1
12364.535 0
12365.063 0
12365.592 1
12366.120 0
12366.648 1
12367.176 2
12367.704 1
12368.233 0
12368.761 0
12369.289 1
12369.817 0
12370.346 2
12370.874 0
12371.402 1
12371.931 1
12372.459 0
12372.987 2
12373.516 0
12374.044 0
12374.572 0
12375.101 0
12375.629 1
12376.158 0
12376.686 1
12377.215 0
12377.743 2
12378.271 0
12378.800 0
12379.328 0
12379.857 0
12380.385 0
12380.914 0
12381.442 0
12381.971 0
12382.499 2
12383.028 5
12383.557 6
12384.085 0
12384.614 2
12385.142 0
12385.671 0
12386.200 1
12386.728 0
12387.257 0
12387.786 0
12388.314 0
12388.843 0
12389.372 2
12389.900 0
12390.429 0
12390.958 3
12391.487 1
12392.015 0
12392.544 1
12393.073 0
12393.602 1
12394.130 0
12394.659 0
12395.188 0
12395.717 2
12396.246 2
12396.775 2
12397.303 2
12397.832 3
12398.361 0
12398.890 1
12399.419 0
12399.948 1
12400.477 3
12401.006 2
12401.535 4
12402.064 6
12402.593 2
12403.122 1
12403.651 4
12404.180 10
12404.709 5
12405.238 5
12405.767 3
12406.296 4
12406.825 0
12407.354 0
12407.883 1
12408.412 0
12408.941 0
12409.470 0
12410.000 1
12410.529 4
12411.058 3
12411.587 5
12412.116 2
12412.645 2
12413.175 5
12413.704 8
12414.233 2
12414.762 7
12415.291 14
12415.821 8
12416.350 4
12416.879 4
12417.409 6
12417.938 2
12418.467 1
12418.997 0
12419.526 0
12420.055 1
12420.585 2
12421.114 0
12421.643 1
12422.173 0
12422.702 3
12423.232 1
12423.761 1
12424.290 1
12424.820 1
12425.349 2
12425.879 0
12426.408 1
12426.938 0
12427.467 1
12427.997 4
12428.526 1
12429.056 0
12429.585 1
12430.115 1
12430.645 2
12431.174 0
12431.704 2
12432.233 5
12432.763 1
12433.293 4
12433.822 1
12434.352 1
12434.882 3
12435.411 0
12435.941 0
12436.471 1
12437.000 0
12437.530 0
12438.060 2
12438.590 1
12439.119 1
12439.649 0
12440.179 1
12440.709 3
12441.238 0
12441.768 1
12442.298 0
12442.828 0
12443.358 0
12443.888 1
12444.417 0
12444.947 2
12445.477 1
12446.007 1
12446.537 0
12447.067 2
12447.597 1
12448.127 0
12448.657 0
12449.187 1
12449.717 1
12450.247 0
12450.777 1
12451.307 0
12451.837 0
12452.367 0
12452.897 0
12453.427 2
12453.957 3
12454.487 3
12455.017 2
12455.547 4
12456.077 2
12456.608 0
12457.138 5
12457.668 7
12458.198 1
12458.728 0
12459.258 0
12459.789 1
12460.319 0
12460.849 2
12461.379 0
12461.909 1
12462.440 0
12462.970 1
12463.500 0
12464.031 2
12464.561 5
12465.091 5
12465.621 2
12466.152 2
12466.682 0
12467.212 0
12467.743 0
12468.273 0
12468.804 0
12469.334 2
12469.864 0
12470.395 0
12470.925 0
12471.456 1
12471.986 2
12472.517 0
12473.047 1
12473.578 0
12474.108 0
12474.639 0
12475.169 0
12475.700 2
12476.230 1
12476.761 1
12477.291 1
12477.822 0
12478.353 1
12478.883 1
12479.414 1
12479.944 0
12480.475 0
12481.006 0
12481.536 7
12482.067 7
12482.598 1
12483.128 1
12483.659 0
12484.190 0
12484.721 0
12485.251 2
12485.782 2
12486.313 2
12486.844 1
12487.374 1
12487.905 0
12488.436 1
12488.967 0
12489.498 1
12490.028 1
12490.559 2
12491.090 2
12491.621 1
12492.152 0
12492.683 0
12493.214 0
12493.745 1
12494.276 0
12494.806 1
12495.337 0
12495.868 0
12496.399 0
12496.930 2
12497.461 4
12497.992 4
12498.523 2
12499.054 1
12499.585 5
12500.117 5
12500.648 1
12501.179 2
12501.710 1
12502.241 1
12502.772 0
12503.303 1
12503.834 0
12504.365 1
12504.897 0
12505.428 3
12505.959 6
12506.490 3
12507.021 0
12507.552 1
12508.084 0
12508.615 0
12509.146 3
12509.677 2
12510.209 1
12510.740 6
12511.271 5
12511.803 2
12512.334 1
12512.865 0
12513.397 4
12513.928 0
12514.459 0
12514.991 0
12515.522 2
12516.053 4
12516.585 0
12517.116 0
12517.648 0
12518.179 0
12518.711 0
12519.242 0
12519.773 1
12520.305 0
12520.836 0
12521.368 0
12521.899 2
12522.431 0
12522.963 0
12523.494 1
12524.026 5
12524.557 1
12525.089 0
12525.620 0
12526.152 0
12526.684 0
12527.215 0
12527.747 1
12528.279 5
12528.810 0
12529.342 0
12529.874 1
12530.405 2
12530.937 1
12531.469 2
12532.000 0
12532.532 1
12533.064 1
12533.596 3
12534.127 2
12534.659 0
12535.191 3
12535.723 1
12536.255 1
12536.787 0
12537.318 3
12537.850 0
12538.382 0
12538.914 2
12539.446 0
12539.978 0
12540.510 0
12541.042 0
12541.574 0
12542.106 1
12542.637 3
12543.169 2
12543.701 2
12544.233 2
12544.765 0
12545.297 3
12545.829 0
12546.361 1
12546.894 1
12547.426 1
12547.958 0
12548.490 2
12549.022 0
12549.554 3
12550.086 6
12550.618 3
12551.150 2
12551.682 3
12552.215 3
12552.747 1
12553.279 0
12553.811 1
12554.343 0
12554.876 0
12555.408 0
12555.940 1
12556.472 1
12557.005 0
12557.537 1
12558.069 0
12558.601 0
12559.134 0
12559.666 0
12560.198 0
12560.731 1
12561.263 0
12561.795 0
12562.328 0
12562.860 0
12563.393 0
12563.925 1
12564.457 1
12564.990 1
12565.522 0
12566.055 6
12566.587 1
12567.120 1
12567.652 2
12568.185 0
12568.717 0
12569.250 1
12569.782 0
12570.315 2
12570.847 0
12571.380 2
12571.913 2
12572.445 0
12572.978 1
12573.510 2
12574.043 0
12574.576 1
12575.108 1
12575.641 1
12576.174 1
12576.706 2
12577.239 2
12577.772 2
12578.304 0
12578.837 0
12579.370 0
12579.903 0
12580.435 0
12580.968 0
12581.501 0
12582.034 0
12582.567 3
12583.099 1
12583.632 0
12584.165 1
12584.698 0
12585.231 2
12585.764 0
12586.296 2
12586.829 1
12587.362 1
12587.895 0
12588.428 4
12588.961 3
12589.494 1
12590.027 0
12590.560 1
12591.093 0
12591.626 0
12592.159 0
12592.692 1
12593.225 0
12593.758 0
12594.291 0
12594.824 1
12595.357 1
12595.890 5
12596.423 2
12596.957 0
12597.490 0
12598.023 2
12598.556 2
12599.089 1
12599.622 3
12600.155 3
12600.689 1
12601.222 2
12601.755 0
12602.288 0
12602.821 0
12603.355 2
12603.888 0
12604.421 0
12604.955 0
12605.488 1
12606.021 1
12606.554 0
12607.088 1
12607.621 0
12608.154 2
12608.688 1
12609.221 0
12609.755 0
12610.288 0
12610.821 0
12611.355 0
12611.888 0
12612.422 0
12612.955 0
12613.489 0
12614.022 0
12614.555 0
12615.089 2
12615.622 3
12616.156 2
12616.690 1
12617.223 0
12617.757 2
12618.290 4
12618.824 1
12619.357 1
12619.891 2
12620.425 1
12620.958 0
12621.492 0
12622.025 0
12622.559 1
12623.093 1
12623.626 0
12624.160 0
12624.694 0
12625.228 0
12625.761 1
12626.295 0
12626.829 1
12627.362 0
12627.896 2
12628.430 1
12628.964 1
12629.498 2
12630.031 0
12630.565 0
12631.099 0
12631.633 8
12632.167 4
12632.701 4
12633.234 0
12633.768 3
12634.302 1
12634.836 2
12635.370 1
12635.904 0
12636.438 2
12636.972 0
12637.506 0
12638.040 1
12638.574 0
12639.108 3
12639.642 2
12640.176 0
12640.710 0
12641.244 2
12641.778 0
12642.312 0
12642.846 3
12643.380 3
12643.914 0
12644.449 6
12644.983 2
12645.517 1
12646.051 0
12646.585 1
12647.119 2
12647.653 4
12648.188 4
12648.722 0
12649.256 0
12649.790 1
12650.325 0
12650.859 2
12651.393 0
12651.927 0
12652.462 0
12652.996 2
12653.530 1
12654.065 0
12654.599 1
12655.133 2
12655.668 1
12656.202 2
12656.736 1
12657.271 1
12657.805 2
12658.340 2
12658.874 1
12659.408 0
12659.943 0
12660.477 1
12661.012 0
12661.546 0
12662.081 1
12662.615 3
12663.150 2
12663.684 0
12664.219 2
12664.753 0
12665.288 0
12665.822 0
12666.357 0
12666.892 0
12667.426 0
12667.961 0
12668.495 0
12669.030 0
12669.565 3
12670.099 1
12670.634 0
12671.169 1
12671.703 0
12672.238 0
12672.773 0
12673.308 0
12673.842 2
12674.377 6
12674.912 2
12675.447 1
12675.981 0
12676.516 5
12677.051 0
12677.586 1
12678.121 0
12678.655 2
12679.190 1
12679.725 1
12680.260 0
12680.795 1
12681.330 1
12681.865 3
12682.400 3
12682.935 2
12683.469 1
12684.004 1
12684.539 1
12685.074 0
12685.609 2
12686.144 0
12686.679 0
12687.214 0
12687.749 1
12688.284 2
12688.819 1
12689.355 1
12689.890 1
12690.425 0
12690.960 1
12691.495 5
12692.030 4
12692.565 1
12693.100 1
12693.635 2
12694.171 0
12694.706 0
12695.241 0
12695.776 0
12696.311 0
12696.847 1
12697.382 0
12697.917 0
12698.452 1
12698.988 1
12699.523 0
12700.058 2
12700.594 0
12701.129 0
12701.664 0
12702.199 0
12702.735 0
12703.270 1
12703.806 5
12704.341 1
12704.876 0
12705.412 0
12705.947 0
12706.483 0
12707.018 0
12707.553 0
12708.089 3
12708.624 1
12709.160 0
12709.695 0
12710.231 0
12710.766 0
12711.302 0
12711.837 0
12712.373 0
12712.909 1
12713.444 0
12713.980 0
12714.515 0
12715.051 0
12715.587 0
12716.122 1
12716.658 0
12717.193 1
12717.729 0
12718.265 2
12718.800 2
12719.336 1
12719.872 2
12720.408 1
12720.943 1
12721.479 5
12722.015 1
12722.551 0
12723.086 0
12723.622 0
12724.158 0
12724.694 1
12725.230 0
12725.765 1
12726.301 1
12726.837 0
12727.373 0
12727.909 2
12728.445 2
12728.981 0
12729.517 0
12730.052 0
12730.588 0
12731.124 0
12731.660 1
12732.196 1
12732.732 1
12733.268 4
12733.804 4
12734.340 1
12734.876 0
12735.412 3
12735.948 2
12736.484 2
12737.020 5
12737.557 2
12738.093 1
12738.629 2
12739.165 0
12739.701 0
12740.237 5
12740.773 5
12741.309 0
12741.846 0
12742.382 1
12742.918 0
12743.454 2
12743.990 0
12744.527 2
12745.063 1
12745.599 2
12746.135 1
12746.672 0
12747.208 1
12747.744 1
12748.281 0
12748.817 0
12749.353 1
12749.890 0
12750.426 1
12750.962 0
12751.499 0
12752.035 0
12752.571 1
12753.108 0
12753.644 2
12754.181 1
12754.717 0
12755.254 0
12755.790 2
12756.327 0
12756.863 0
12757.399 0
12757.936 0
12758.473 0
12759.009 1
12759.546 0
12760.082 1
12760.619 0
12761.155 0
12761.692 0
12762.228 0
12762.765 1
12763.302 0
12763.838 0
12764.375 2
12764.912 0
12765.448 0
12765.985 4
12766.522 3
12767.058 0
12767.595 0
12768.132 0
12768.669 1
12769.205 0
12769.742 0
12770.279 0
12770.816 1
12771.352 0
12771.889 3
12772.426 0
12772.963 1
12773.500 3
12774.037 2
12774.573 0
12775.110 0
12775.647 0
12776.184 0
12776.721 4
12777.258 1
12777.795 1
12778.332 0
12778.869 0
12779.406 1
12779.943 0
12780.480 1
12781.017 0
12781.554 0
12782.091 3
12782.628 7
12783.165 2
12783.702 2
12784.239 1
12784.776 1
12785.313 0
12785.850 0
12786.387 0
12786.924 0
12787.461 1
12787.999 0
12788.536 0
12789.073 0
12789.610 0
12790.147 1
12790.684 2
12791.222 2
12791.759 0
12792.296 1
12792.833 0
12793.371 0
12793.908 2
12794.445 0
12794.982 0
12795.520 1
12796.057 4
12796.594 1
12797.132 3
12797.669 3
12798.206 2
12798.744 1
12799.281 4
12799.819 5
12800.356 3
12800.893 1
12801.431 0
12801.968 0
12802.506 0
12803.043 0
12803.581 3
12804.118 4
12804.656 2
12805.193 2
12805.731 0
12806.268 0
12806.806 2
12807.343 1
12807.881 0
12808.418 0
12808.956 0
12809.494 0
12810.031 0
12810.569 0
12811.106 0
12811.644 0
12812.182 1
12812.719 0
12813.257 0
12813.795 2
12814.332 1
12814.870 1
12815.408 2
12815.946 0
12816.483 0
12817.021 1
12817.559 2
12818.097 5
12818.634 1
12819.172 1
12819.710 2
12820.248 3
12820.786 0
12821.323 0
12821.861 2
12822.399 2
12822.937 2
12823.475 1
12824.013 0
12824.551 0
12825.089 0
12825.627 4
12826.165 0
12826.703 0
12827.240 3
12827.778 3
12828.316 1
12828.854 1
12829.392 4
12829.930 1
12830.469 0
12831.007 0
12831.545 0
12832.083 1
12832.621 0
12833.159 1
12833.697 0
12834.235 0
12834.773 1
12835.311 0
12835.849 0
12836.388 2
12836.926 0
12837.464 7
12838.002 2
12838.540 1
12839.079 1
12839.617 0
12840.155 0
12840.693 1
12841.232 0
12841.770 0
12842.308 4
12842.846 1
12843.385 2
12843.923 4
12844.461 2
12845.000 1
12845.538 0
12846.076 1
12846.615 2
12847.153 4
12847.692 1
12848.230 5
12848.768 3
12849.307 4
12849.845 1
12850.384 0
12850.922 1
12851.461 1
12851.999 2
12852.538 5
12853.076 1
12853.615 0
12854.153 2
12854.692 3
12855.230 1
12855.769 0
12856.307 0
12856.846 4
12857.385 1
12857.923 6
12858.462 3
12859.001 4
12859.539 3
12860.078 0
12860.616 2
12861.155 1
12861.694 0
12862.233 1
12862.771 2
12863.310 3
12863.849 4
12864.387 4
12864.926 4
12865.465 11
12866.004 6
12866.543 4
12867.081 2
12867.620 3
12868.159 1
12868.698 2
12869.237 0
12869.776 0
12870.314 2
12870.853 1
12871.392 2
12871.931 0
12872.470 0
12873.009 2
12873.548 0
12874.087 1
12874.626 0
12875.165 1
12875.704 3
12876.243 1
12876.782 1
12877.321 2
12877.860 1
12878.399 0
12878.938 0
12879.477 1
12880.016 0
12880.555 0
12881.094 0
12881.633 2
12882.172 2
12882.712 0
12883.251 1
12883.790 0
12884.329 0
12884.868 1
12885.407 0
12885.947 0
12886.486 2
12887.025 0
12887.564 0
12888.103 0
12888.643 0
12889.182 1
12889.721 0
12890.261 0
12890.800 1
12891.339 4
12891.878 2
12892.418 2
12892.957 1
12893.497 1
12894.036 1
12894.575 0
12895.115 0
12895.654 1
12896.193 0
12896.733 0
12897.272 1
12897.812 0
12898.351 0
12898.891 0
12899.430 0
12899.970 2
12900.509 1
12901.049 0
12901.588 3
12902.128 2
12902.667 1
12903.207 0
12903.746 0
12904.286 0
12904.826 0
12905.365 3
12905.905 1
12906.444 0
12906.984 0
12907.524 0
12908.063 0
12908.603 0
12909.143 1
12909.682 2
12910.222 0
12910.762 0
12911.302 0
12911.841 1
12912.381 0
12912.921 2
12913.461 3
12914.000 0
12914.540 2
12915.080 0
12915.620 2
12916.160 0
12916.700 0
12917.239 0
12917.779 0
12918.319 1
12918.859 0
12919.399 1
12919.939 1
12920.479 0
12921.019 3
12921.559 5
12922.099 6
12922.639 4
12923.179 2
12923.718 0
12924.258 0
12924.799 0
12925.339 0
12925.879 1
12926.419 1
12926.959 0
12927.499 2
12928.039 2
12928.579 1
12929.119 1
12929.659 0
12930.199 0
12930.739 1
12931.280 0
12931.820 1
12932.360 0
12932.900 1
12933.440 0
12933.980 3
12934.521 1
12935.061 0
12935.601 0
12936.141 7
12936.682 5
12937.222 2
12937.762 1
12938.302 0
12938.843 0
12939.383 0
12939.923 0
12940.464 0
12941.004 0
12941.544 0
12942.085 0
12942.625 0
12943.166 1
12943.706 2
12944.246 4
12944.787 4
12945.327 4
12945.868 1
12946.408 1
12946.949 0
12947.489 0
12948.030 1
12948.570 1
12949.111 0
12949.651 0
12950.192 0
12950.732 2
12951.273 8
12951.813 6
12952.354 4
12952.895 1
12953.435 1
12953.976 0
12954.517 3
12955.057 1
12955.598 0
12956.138 0
12956.679 2
12957.220 2
12957.761 0
12958.301 0
12958.842 0
12959.383 0
12959.923 0
12960.464 1
12961.005 0
12961.546 1
12962.087 1
12962.627 2
12963.168 3
12963.709 5
12964.250 6
12964.791 3
12965.332 0
12965.872 1
12966.413 0
12966.954 0
12967.495 0
12968.036 2
12968.577 5
12969.118 2
12969.659 1
12970.200 2
12970.741 0
12971.282 0
12971.823 1
12972.364 2
12972.905 1
12973.446 2
12973.987 0
12974.528 0
12975.069 0
12975.610 0
12976.151 0
12976.692 0
12977.233 1
12977.774 0
12978.316 0
12978.857 3
12979.398 0
12979.939 0
12980.480 0
12981.021 2
12981.563 0
12982.104 0
12982.645 1
12983.186 0
12983.727 0
12984.269 0
12984.810 0
12985.351 0
12985.893 0
12986.434 0
12986.975 1
12987.516 0
12988.058 0
12988.599 2
12989.140 2
12989.682 0
12990.223 0
12990.765 1
12991.306 4
12991.847 0
12992.389 0
12992.930 0
12993.472 0
12994.013 0
12994.555 1
12995.096 1
12995.638 3
12996.179 2
12996.721 0
12997.262 1
12997.804 0
12998.345 1
12998.887 1
12999.428 5
12999.970 3
13000.512 0
13001.053 2
13001.595 0
13002.136 3
13002.678 0
13003.220 1
13003.761 1
13004.303 0
13004.845 2
13005.386 4
13005.928 2
13006.470 4
13007.012 1
13007.553 0
13008.095 1
13008.637 3
13009.179 1
13009.720 2
13010.262 0
13010.804 3
13011.346 1
13011.888 0
13012.429 1
13012.971 2
13013.513 1
13014.055 1
13014.597 0
13015.139 0
13015.681 0
13016.223 0
13016.765 0
13017.307 0
13017.848 0
13018.390 0
13018.932 0
13019.474 1
13020.016 0
13020.558 0
13021.100 3
13021.642 0
13022.185 2
13022.727 0
13023.269 2
13023.811 1
13024.353 3
13024.895 2
13025.437 0
13025.979 0
13026.521 0
13027.063 0
13027.606 2
13028.148 2
13028.690 2
13029.232 0
13029.774 2
13030.317 2
13030.859 1
13031.401 1
13031.943 0
13032.486 2
13033.028 2
13033.570 0
13034.112 0
13034.655 2
13035.197 1
13035.739 0
13036.282 2
13036.824 5
13037.366 7
13037.909 4
13038.451 2
13038.994 0
13039.536 0
13040.078 0
13040.621 0
13041.163 1
13041.706 2
13042.248 0
13042.791 1
13043.333 3
13043.876 2
13044.418 0
13044.961 1
13045.503 1
13046.046 1
13046.588 0
13047.131 0
13047.673 0
13048.216 0
13048.759 0
13049.301 0
13049.844 0
13050.386 1
13050.929 0
13051.472 0
13052.014 0
13052.557 0
13053.100 2
13053.642 2
13054.185 0
13054.728 0
13055.271 0
13055.813 0
13056.356 0
13056.899 0
13057.442 2
13057.984 0
13058.527 0
13059.070 1
13059.613 1
13060.156 0
13060.699 0
13061.241 0
13061.784 1
13062.327 0
13062.870 0
13063.413 1
13063.956 3
13064.499 4
13065.042 1
13065.585 0
13066.128 6
13066.671 4
13067.214 0
13067.757 7
13068.300 4
13068.843 1
13069.386 0
13069.929 0
13070.472 0
13071.015 0
13071.558 0
13072.101 0
13072.644 0
13073.187 0
13073.730 2
13074.273 1
13074.817 0
13075.360 0
13075.903 1
13076.446 0
13076.989 0
13077.532 0
13078.076 0
13078.619 4
13079.162 0
13079.705 3
13080.249 5
13080.792 3
13081.335 0
13081.878 1
13082.422 1
13082.965 1
13083.508 0
13084.052 0
13084.595 0
13085.138 2
13085.682 2
13086.225 2
13086.768 2
13087.312 2
13087.855 1
13088.399 0
13088.942 0
13089.486 0
13090.029 1
13090.573 0
13091.116 0
13091.659 0
13092.203 0
13092.746 0
13093.290 0
13093.834 0
13094.377 0
13094.921 1
13095.464 1
13096.008 0
13096.551 0
13097.095 0
13097.639 0
13098.182 0
13098.726 1
13099.270 1
13099.813 0
13100.357 0
13100.901 1
13101.444 1
13101.988 2
13102.532 5
13103.075 2
13103.619 0
13104.163 0
13104.707 1
13105.250 0
13105.794 0
13106.338 0
13106.882 0
13107.426 1
13107.969 0
13108.513 1
13109.057 1
13109.601 1
13110.145 0
13110.689 0
13111.233 0
13111.777 1
13112.320 0
13112.864 0
13113.408 0
13113.952 0
13114.496 1
13115.040 1
13115.584 0
13116.128 3
13116.672 2
13117.216 0
13117.760 2
13118.304 3
13118.848 1
13119.392 1
13119.937 0
13120.481 1
13121.025 0
13121.569 0
13122.113 1
13122.657 1
13123.201 0
13123.745 0
13124.290 0
13124.834 0
13125.378 0
13125.922 0
13126.466 1
13127.011 3
13127.555 3
13128.099 0
13128.643 0
13129.188 0
13129.732 1
13130.276 0
13130.820 0
13131.365 0
13131.909 0
13132.453 0
13132.998 4
13133.542 5
13134.087 1
13134.631 1
13135.175 0
13135.720 0
13136.264 0
13136.809 0
13137.353 0
13137.897 0
13138.442 1
13138.986 3
13139.531 2
13140.075 1
13140.620 0
13141.164 0
13141.709 3
13142.253 1
13142.798 0
13143.343 0
13143.887 3
13144.432 0
13144.976 3
13145.521 2
13146.066 1
13146.610 1
13147.155 0
13147.699 0
13148.244 0
13148.789 1
13149.333 0
13149.878 0
13150.423 0
13150.968 0
13151.512 2
13152.057 1
13152.602 1
13153.147 0
13153.691 0
13154.236 0
13154.781 0
13155.326 0
13155.871 0
13156.415 0
13156.960 0
13157.505 0
13158.050 1
13158.595 0
13159.140 0
13159.685 0
13160.230 3
13160.775 0
13161.319 0
13161.864 0
13162.409 0
13162.954 0
13163.499 0
13164.044 0
13164.589 1
13165.134 0
13165.679 4
13166.224 4
13166.769 2
13167.315 0
13167.860 0
13168.405 1
13168.950 0
13169.495 0
13170.040 0
13170.585 0
13171.130 1
13171.675 0
13172.221 1
13172.766 0
13173.311 0
13173.856 1
13174.401 2
13174.947 0
13175.492 5
13176.037 2
13176.582 2
13177.128 0
13177.673 0
13178.218 0
13178.763 1
13179.309 1
13179.854 0
13180.399 1
13180.945 0
13181.490 0
13182.035 4
13182.581 3
13183.126 0
13183.672 0
13184.217 3
13184.762 1
13185.308 0
13185.853 0
13186.399 0
13186.944 1
13187.490 0
13188.035 0
13188.581 4
13189.126 1
13189.672 1
13190.217 1
13190.763 1
13191.308 0
13191.854 0
13192.400 0
13192.945 0
13193.491 0
13194.036 0
13194.582 1
13195.128 0
13195.673 0
13196.219 0
13196.765 1
13197.310 2
13197.856 2
13198.402 3
13198.947 1
13199.493 0
13200.039 1
13200.585 0
13201.130 0
13201.676 1
13202.222 0
13202.768 1
13203.313 5
13203.859 3
13204.405 0
13204.951 0
13205.497 1
13206.043 0
13206.589 1
13207.134 0
13207.680 1
13208.226 0
13208.772 0
13209.318 3
13209.864 4
13210.410 0
13210.956 1
13211.502 1
13212.048 0
13212.594 0
13213.140 3
13213.686 10
13214.232 4
13214.778 2
13215.324 0
13215.870 1
13216.416 0
13216.962 0
13217.508 0
13218.054 0
13218.601 0
13219.147 2
13219.693 6
13220.239 3
13220.785 2
13221.331 0
13221.878 0
13222.424 1
13222.970 0
13223.516 0
13224.062 4
13224.609 5
13225.155 1
13225.701 0
13226.248 0
13226.794 2
13227.340 1
13227.886 3
13228.433 0
13228.979 4
13229.525 3
13230.072 1
13230.618 0
13231.165 1
13231.711 3
13232.257 0
13232.804 0
13233.350 0
13233.897 1
13234.443 1
13234.990 1
13235.536 3
13236.082 4
13236.629 5
13237.175 10
13237.722 5
13238.269 7
13238.815 3
13239.362 1
13239.908 0
13240.455 1
13241.001 1
13241.548 1
13242.095 3
13242.641 1
13243.188 0
13243.734 1
13244.281 2
13244.828 0
13245.374 4
13245.921 1
13246.468 2
13247.015 1
13247.561 1
13248.108 0
13248.655 0
13249.201 4
13249.748 1
13250.295 0
13250.842 3
13251.389 4
13251.935 2
13252.482 2
13253.029 1
13253.576 3
13254.123 1
13254.670 0
13255.217 1
13255.763 2
13256.310 2
13256.857 0
13257.404 1
13257.951 1
13258.498 1
13259.045 2
13259.592 0
13260.139 3
13260.686 1
13261.233 0
13261.780 0
13262.327 0
13262.874 0
13263.421 0
13263.968 0
13264.515 0
13265.062 1
13265.609 0
13266.156 2
13266.704 0
13267.251 1
13267.798 1
13268.345 0
13268.892 0
13269.439 0
13269.987 2
13270.534 0
13271.081 0
13271.628 0
13272.175 0
13272.723 1
13273.270 2
13273.817 1
13274.364 0
13274.912 4
13275.459 1
13276.006 0
13276.554 2
13277.101 1
13277.648 0
13278.196 0
13278.743 1
13279.290 1
13279.838 1
13280.385 0
13280.933 1
13281.480 2
13282.027 3
13282.575 1
13283.122 0
13283.670 3
13284.217 6
13284.765 3
13285.312 2
13285.860 0
13286.407 1
13286.955 3
13287.502 1
13288.050 0
13288.598 0
13289.145 0
13289.693 3
13290.240 2
13290.788 0
13291.336 0
13291.883 0
13292.431 0
13292.978 0
13293.526 1
13294.074 3
13294.621 2
13295.169 2
13295.717 2
13296.265 5
13296.812 2
13297.360 0
13297.908 1
13298.456 0
13299.003 1
13299.551 0
13300.099 0
13300.647 0
13301.195 0
13301.743 0
13302.290 0
13302.838 0
13303.386 0
13303.934 3
13304.482 1
13305.030 1
13305.578 0
13306.126 4
13306.674 1
13307.222 2
13307.769 0
13308.317 0
13308.865 3
13309.413 0
13309.961 0
13310.509 0
13311.058 1
13311.606 2
13312.154 2
13312.702 0
13313.250 1
13313.798 1
13314.346 2
13314.894 1
13315.442 0
13315.990 2
13316.538 0
13317.087 2
13317.635 1
13318.183 0
13318.731 0
13319.279 3
13319.828 3
13320.376 3
13320.924 0
13321.472 1
13322.021 0
13322.569 0
13323.117 0
13323.665 1
13324.214 2
13324.762 2
13325.310 1
13325.859 2
13326.407 8
13326.955 2
13327.504 0
13328.052 2
13328.600 0
13329.149 0
13329.697 0
13330.246 0
13330.794 0
13331.343 0
13331.891 0
13332.440 0
13332.988 2
13333.537 0
13334.085 1
13334.634 4
13335.182 4
13335.731 1
13336.279 0
13336.828 0
13337.376 0
13337.925 0
13338.473 1
13339.022 0
13339.571 0
13340.119 2
13340.668 0
13341.217 1
13341.765 0
13342.314 1
13342.863 0
13343.411 1
13343.960 1
13344.509 0
13345.058 1
13345.606 2
13346.155 0
13346.704 0
13347.253 1
13347.801 2
13348.350 0
13348.899 1
13349.448 7
13349.997 8
13350.545 5
13351.094 4
13351.643 4
13352.192 1
13352.741 0
13353.290 6
13353.839 12
13354.388 6
13354.937 6
13355.486 2
13356.035 2
13356.583 3
13357.132 3
13357.681 1
13358.230 0
13358.779 0
13359.328 1
13359.878 1
13360.427 1
13360.976 2
13361.525 5
13362.074 1
13362.623 0
13363.172 0
13363.721 0
13364.270 2
13364.819 2
13365.369 2
13365.918 0
13366.467 0
13367.016 0
13367.565 1
13368.114 3
13368.664 3
13369.213 0
13369.762 0
13370.311 0
13370.861 0
13371.410 0
13371.959 1
13372.508 3
13373.058 2
13373.607 0
13374.156 0
13374.706 0
13375.255 0
13375.804 3
13376.354 1
13376.903 0
13377.453 0
13378.002 0
13378.551 0
13379.101 0
13379.650 2
13380.200 0
13380.749 0
13381.299 4
13381.848 2
13382.398 1
13382.947 2
13383.497 2
13384.046 0
13384.596 0
13385.145 3
13385.695 4
13386.245 0
13386.794 3
13387.344 2
13387.893 4
13388.443 2
13388.993 2
13389.542 3
13390.092 3
13390.642 0
13391.191 0
13391.741 0
13392.291 0
13392.840 0
13393.390 0
13393.940 1
13394.490 0
13395.039 0
13395.589 0
13396.139 0
13396.689 0
13397.238 0
13397.788 0
13398.338 0
13398.888 0
13399.438 0
13399.988 0
13400.538 0
13401.087 3
13401.637 4
13402.187 0
13402.737 0
13403.287 2
13403.837 2
13404.387 0
13404.937 1
13405.487 0
13406.037 0
13406.587 0
13407.137 0
13407.687 0
13408.237 0
13408.787 3
13409.337 4
13409.887 0
13410.437 1
13410.987 1
13411.537 0
13412.087 0
13412.638 0
13413.188 0
13413.738 2
13414.288 1
13414.838 0
13415.388 0
13415.939 1
13416.489 2
13417.039 0
13417.589 0
13418.139 0
13418.690 1
13419.240 1
13419.790 0
13420.340 1
13420.891 0
13421.441 0
13421.991 0
13422.542 1
13423.092 0
13423.642 0
13424.193 0
13424.743 0
13425.294 2
13425.844 0
13426.394 1
13426.945 0
13427.495 0
13428.046 0
13428.596 0
13429.146 1
13429.697 3
13430.247 1
13430.798 0
13431.348 1
13431.899 0
13432.449 0
13433.000 0
13433.551 0
13434.101 1
13434.652 1
13435.202 1
13435.753 1
13436.303 1
13436.854 0
13437.405 0
13437.955 0
13438.506 2
13439.057 0
13439.607 0
13440.158 0
13440.709 0
13441.259 0
13441.810 1
13442.361 1
13442.912 1
13443.462 0
13444.013 2
13444.564 3
13445.115 2
13445.666 2
13446.216 2
13446.767 0
13447.318 0
13447.869 0
13448.420 0
13448.971 2
13449.521 1
13450.072 0
13450.623 2
13451.174 1
13451.725 0
13452.276 0
13452.827 0
13453.378 0
13453.929 0
13454.480 0
13455.031 0
13455.582 0
13456.133 0
13456.684 0
13457.235 1
13457.786 0
13458.337 2
13458.888 2
13459.439 3
13459.990 3
13460.541 3
13461.092 10
13461.644 5
13462.195 5
13462.746 2
13463.297 0
13463.848 0
13464.399 0
13464.951 0
13465.502 0
13466.053 1
13466.604 3
13467.155 0
13467.707 0
13468.258 0
13468.809 0
13469.361 0
13469.912 0
13470.463 0
13471.014 3
13471.566 2
13472.117 0
13472.668 0
13473.220 0
13473.771 1
13474.323 2
13474.874 1
13475.425 1
13475.977 0
13476.528 1
13477.080 0
13477.631 0
13478.183 0
13478.734 0
13479.286 0
13479.837 0
13480.389 1
13480.940 3
13481.492 3
13482.043 2
13482.595 1
13483.146 0
13483.698 0
13484.249 0
13484.801 0
13485.353 2
13485.904 2
13486.456 0
13487.008 0
13487.559 1
13488.111 0
13488.663 1
13489.214 1
13489.766 2
13490.318 3
13490.869 1
13491.421 0
13491.973 1
13492.525 0
13493.076 0
13493.628 7
13494.180 3
13494.732 2
13495.284 0
13495.835 0
13496.387 0
13496.939 1
13497.491 0
13498.043 1
13498.595 2
13499.147 1
13499.699 0
13500.250 2
13500.802 3
13501.354 1
13501.906 0
13502.458 1
13503.010 1
13503.562 0
13504.114 0
13504.666 1
13505.218 1
13505.770 2
13506.322 1
13506.874 2
13507.426 2
13507.979 3
13508.531 5
13509.083 2
13509.635 0
13510.187 0
13510.739 0
13511.291 0
13511.843 0
13512.396 1
13512.948 0
13513.500 2
13514.052 3
13514.604 0
13515.157 0
13515.709 0
13516.261 0
13516.813 1
13517.366 2
13517.918 0
13518.470 0
13519.022 0
13519.575 0
13520.127 0
13520.679 0
13521.232 1
13521.784 0
13522.336 2
13522.889 0
13523.441 7
13523.994 7
13524.546 2
13525.098 0
13525.651 0
13526.203 1
13526.756 0
13527.308 1
13527.861 3
13528.413 1
13528.966 1
13529.518 1
13530.071 4
13530.623 1
13531.176 0
13531.728 4
13532.281 3
13532.834 2
13533.386 3
13533.939 1
13534.491 0
13535.044 0
13535.597 4
13536.149 3
13536.702 0
13537.255 1
13537.807 2
13538.360 0
13538.913 0
13539.465 3
13540.018 2
13540.571 0
13541.124 0
13541.676 1
13542.229 2
13542.782 1
13543.335 4
13543.888 1
13544.440 0
13544.993 1
13545.546 2
13546.099 0
13546.652 0
13547.205 0
13547.758 0
13548.311 0
13548.863 0
13549.416 0
13549.969 2
13550.522 3
13551.075 1
13551.628 2
13552.181 0
13552.734 1
13553.287 1
13553.840 0
13554.393 4
13554.946 2
13555.499 0
13556.052 0
13556.605 0
13557.158 1
13557.712 2
13558.265 1
13558.818 0
13559.371 0
13559.924 0
13560.477 0
13561.030 0
13561.583 0
13562.137 0
13562.690 1
13563.243 2
13563.796 0
13564.350 0
13564.903 2
13565.456 0
13566.009 2
13566.563 5
13567.116 3
13567.669 2
13568.222 3
13568.776 1
13569.329 1
13569.882 0
13570.436 0
13570.989 1
13571.542 3
13572.096 1
13572.649 0
13573.203 2
13573.756 2
13574.310 3
13574.863 0
13575.416 5
13575.970 2
13576.523 2
13577.077 1
13577.630 2
13578.184 1
13578.737 2
13579.291 0
13579.844 1
13580.398 1
13580.952 0
13581.505 0
13582.059 1
13582.612 0
13583.166 1
13583.720 1
13584.273 1
13584.827 4
13585.381 7
13585.934 3
13586.488 1
13587.042 3
13587.595 1
13588.149 0
13588.703 0
13589.256 0
13589.810 0
13590.364 0
13590.918 4
13591.471 4
13592.025 3
13592.579 0
13593.133 3
13593.687 1
13594.241 1
13594.794 2
13595.348 2
13595.902 1
13596.456 1
13597.010 2
13597.564 1
13598.118 8
13598.672 1
13599.226 0
13599.780 1
13600.334 0
13600.887 0
13601.441 0
13601.995 2
13602.549 2
13603.103 0
13603.658 0
13604.212 3
13604.766 2
13605.320 0
13605.874 0
13606.428 0
13606.982 1
13607.536 1
13608.090 5
13608.644 1
13609.198 0
13609.753 3
13610.307 3
13610.861 0
13611.415 0
13611.969 0
13612.524 0
13613.078 2
13613.632 3
13614.186 3
13614.740 1
13615.295 3
13615.849 1
13616.403 0
13616.958 1
13617.512 1
13618.066 0
13618.621 1
13619.175 1
13619.729 2
13620.284 1
13620.838 1
13621.392 1
13621.947 0
13622.501 0
13623.056 2
13623.610 0
13624.165 0
13624.719 3
13625.273 3
13625.828 1
13626.382 1
13626.937 0
13627.491 0
13628.046 1
13628.601 0
13629.155 1
13629.710 0
13630.264 0
13630.819 1
13631.373 4
13631.928 2
13632.483 0
13633.037 0
13633.592 1
13634.147 1
13634.701 0
13635.256 0
13635.811 1
13636.365 0
13636.920 1
13637.475 0
13638.029 0
13638.584 2
13639.139 2
13639.694 1
13640.248 0
13640.803 0
13641.358 0
13641.913 0
13642.468 2
13643.022 1
13643.577 1
13644.132 0
13644.687 3
13645.242 4
13645.797 1
13646.352 0
13646.907 1
13647.462 2
13648.016 3
13648.571 2
13649.126 0
13649.681 3
13650.236 3
13650.791 2
13651.346 4
13651.901 2
13652.456 4
13653.011 1
13653.566 2
13654.121 5
13654.677 1
13655.232 2
13655.787 0
13656.342 3
13656.897 2
13657.452 3
13658.007 0
13658.562 0
13659.117 3
13659.673 1
13660.228 0
13660.783 0
13661.338 0
13661.893 1
13662.449 1
13663.004 0
13663.559 0
13664.114 1
13664.670 1
13665.225 0
13665.780 2
13666.336 2
13666.891 0
13667.446 0
13668.002 2
13668.557 1
13669.112 1
13669.668 0
13670.223 1
13670.778 3
13671.334 1
13671.889 1
13672.445 0
13673.000 2
13673.556 1
13674.111 0
13674.667 0
13675.222 1
13675.778 0
13676.333 2
13676.889 0
13677.444 0
13678.000 1
13678.555 1
13679.111 3
13679.666 4
13680.222 6
13680.777 2
13681.333 1
13681.889 1
13682.444 0
13683.000 1
13683.556 2
13684.111 0
13684.667 1
13685.223 0
13685.778 0
13686.334 0
13686.890 2
13687.446 2
13688.001 3
13688.557 4
13689.113 4
13689.669 1
13690.224 2
13690.780 4
13691.336 3
13691.892 1
13692.448 0
13693.004 2
13693.559 3
13694.115 2
13694.671 3
13695.227 2
13695.783 5
13696.339 1
13696.895 3
13697.451 3
13698.007 5
13698.563 6
13699.119 5
13699.675 13
13700.231 8
13700.787 7
13701.343 6
13701.899 6
13702.455 2
13703.011 3
13703.567 5
13704.123 6
13704.679 5
13705.235 0
13705.791 2
13706.347 4
13706.903 0
13707.460 3
13708.016 4
13708.572 5
13709.128 5
13709.684 2
13710.240 16
13710.797 9
13711.353 11
13711.909 6
13712.465 10
13713.022 15
13713.578 15
13714.134 6
13714.690 5
13715.247 3
13715.803 5
13716.359 7
13716.916 16
13717.472 12
13718.028 10
13718.585 5
13719.141 5
13719.698 7
13720.254 13
13720.810 23
13721.367 23
13721.923 9
13722.480 9
13723.036 9
13723.593 9
13724.149 12
13724.706 9
13725.262 4
13725.819 3
13726.375 6
13726.932 1
13727.488 6
13728.045 9
13728.601 8
13729.158 5
13729.714 4
13730.271 2
13730.828 3
13731.384 3
13731.941 1
13732.498 1
13733.054 1
13733.611 6
13734.168 13
13734.724 10
13735.281 9
13735.838 6
13736.394 8
13736.951 9
13737.508 6
13738.065 4
13738.622 10
13739.178 6
13739.735 12
13740.292 18
13740.849 14
13741.406 19
13741.962 11
13742.519 13
13743.076 10
13743.633 11
13744.190 6
13744.747 14
13745.304 18
13745.861 13
13746.418 24
13746.974 15
13747.531 23
13748.088 16
13748.645 15
13749.202 9
13749.759 13
13750.316 20
13750.873 24
13751.430 22
13751.987 19
13752.545 19
13753.102 26
13753.659 22
13754.216 21
13754.773 24
13755.330 20
13755.887 18
13756.444 28
13757.001 50
13757.559 45
13758.116 42
13758.673 48
13759.230 49
13759.787 48
13760.345 41
13760.902 48
13761.459 53
13762.016 42
13762.573 46
13763.131 59
13763.688 53
13764.245 45
13764.803 37
13765.360 52
13765.917 54
13766.475 36
13767.032 30
13767.589 24
13768.147 24
13768.704 21
13769.261 14
13769.819 17
13770.376 12
13770.934 8
13771.491 5
13772.049 9
13772.606 7
13773.164 2
13773.721 15
13774.279 15
13774.836 16
13775.394 13
13775.951 5
13776.509 2
13777.066 5
13777.624 3
13778.181 9
13778.739 13
13779.297 11
13779.854 5
13780.412 0
13780.969 3
13781.527 4
13782.085 4
13782.642 9
13783.200 10
13783.758 4
13784.315 4
13784.873 10
13785.431 6
13785.989 6
13786.546 5
13787.104 9
13787.662 6
13788.220 1
13788.777 1
13789.335 7
13789.893 3
13790.451 2
13791.009 11
13791.567 9
13792.124 9
13792.682 14
13793.240 11
13793.798 3
13794.356 7
13794.914 5
13795.472 1
13796.030 4
13796.588 8
13797.146 9
13797.704 2
13798.262 6
13798.820 3
13799.378 6
13799.936 7
13800.494 3
13801.052 1
13801.610 1
13802.168 1
13802.726 3
13803.284 6
13803.842 7
13804.400 6
13804.958 4
13805.516 2
13806.075 4
13806.633 2
13807.191 2
13807.749 8
13808.307 4
13808.865 4
13809.424 4
13809.982 5
13810.540 3
13811.098 0
13811.657 0
13812.215 1
13812.773 0
13813.331 2
13813.890 2
13814.448 2
13815.006 4
13815.565 4
13816.123 2
13816.681 2
13817.240 2
13817.798 3
13818.357 8
13818.915 7
13819.473 10
13820.032 15
13820.590 11
13821.149 8
13821.707 7
13822.266 7
13822.824 10
13823.383 4
13823.941 3
13824.500 3
13825.058 6
13825.617 5
13826.175 4
13826.734 7
13827.292 7
13827.851 4
13828.409 3
13828.968 4
13829.527 5
13830.085 9
13830.644 4
13831.203 11
13831.761 10
13832.320 8
13832.879 7
13833.437 9
13833.996 11
13834.555 13
13835.113 12
13835.672 15
13836.231 14
13836.790 6
13837.349 8
13837.907 14
13838.466 19
13839.025 16
13839.584 23
13840.143 21
13840.701 22
13841.260 22
13841.819 23
13842.378 25
13842.937 18
13843.496 22
13844.055 16
13844.614 16
13845.173 19
13845.731 13
13846.290 11
13846.849 17
13847.408 23
13847.967 24
13848.526 25
13849.085 25
13849.644 21
13850.203 14
13850.762 10
13851.322 6
13851.881 10
13852.440 16
13852.999 21
13853.558 25
13854.117 18
13854.676 18
13855.235 12
13855.794 7
13856.354 13
13856.913 17
13857.472 24
13858.031 18
13858.590 14
13859.150 11
13859.709 15
13860.268 30
13860.827 36
13861.386 37
13861.946 38
13862.505 29
13863.064 37
13863.624 38
13864.183 41
13864.742 40
13865.302 34
13865.861 39
13866.420 59
13866.980 73
13867.539 76
13868.098 84
13868.658 84
13869.217 81
13869.777 76
13870.336 91
13870.896 96
13871.455 111
13872.015 121
13872.574 152
13873.134 182
13873.693 186
13874.253 219
13874.812 262
13875.372 296
13875.931 344
13876.491 389
13877.050 413
13877.610 468
13878.170 506
13878.729 565
13879.289 615
13879.848 644
13880.408 604
13880.968 584
13881.527 605
13882.087 599
13882.647 594
13883.206 574
13883.766 508
13884.326 478
13884.886 407
13885.445 400
13886.005 360
13886.565 315
13887.125 302
13887.684 250
13888.244 191
13888.804 156
13889.364 113
13889.924 95
13890.484 73
13891.043 46
13891.603 49
13892.163 45
13892.723 63
13893.283 61
13893.843 47
13894.403 42
13894.963 29
13895.523 28
13896.083 43
13896.643 39
13897.203 29
13897.763 24
13898.323 24
13898.883 20
13899.443 22
13900.003 21
13900.563 21
13901.123 16
13901.683 8
13902.243 11
13902.803 12
13903.363 12
13903.923 9
13904.483 6
13905.044 13
13905.604 11
13906.164 10
13906.724 15
13907.284 10
13907.844 8
13908.405 13
13908.965 12
13909.525 15
13910.085 10
13910.646 3
13911.206 8
13911.766 7
13912.326 7
13912.887 2
13913.447 5
13914.007 7
13914.568 6
13915.128 3
13915.688 2
13916.249 7
13916.809 4
13917.369 4
13917.930 8
13918.490 3
13919.051 7
13919.611 5
13920.172 4
13920.732 8
13921.293 8
13921.853 4
13922.413 2
13922.974 2
13923.535 7
13924.095 8
13924.656 7
13925.216 11
13925.777 12
13926.337 11
13926.898 9
13927.458 13
13928.019 15
13928.580 22
13929.140 16
13929.701 14
13930.262 18
13930.822 15
13931.383 9
13931.944 19
13932.504 20
13933.065 14
13933.626 12
13934.186 14
13934.747 22
13935.308 22
13935.869 21
13936.429 27
13936.990 37
13937.551 30
13938.112 32
13938.673 28
13939.233 35
13939.794 31
13940.355 16
13940.916 19
13941.477 17
13942.038 17
13942.599 16
13943.160 20
13943.721 10
13944.281 9
13944.842 11
13945.403 10
13945.964 8
13946.525 11
13947.086 3
13947.647 8
13948.208 10
13948.769 6
13949.330 7
13949.891 10
13950.452 6
13951.013 6
13951.575 5
13952.136 5
13952.697 4
13953.258 2
13953.819 3
13954.380 0
13954.941 1
13955.502 8
13956.064 9
13956.625 7
13957.186 4
13957.747 1
13958.308 2
13958.870 2
13959.431 0
13959.992 7
13960.553 2
13961.115 3
13961.676 3
13962.237 2
13962.799 2
13963.360 3
13963.921 3
13964.482 1
13965.044 0
13965.605 3
13966.167 1
13966.728 3
13967.289 2
13967.851 3
13968.412 3
13968.974 7
13969.535 4
13970.096 3
13970.658 1
13971.219 1
13971.781 0
13972.342 0
13972.904 0
13973.465 0
13974.027 4
13974.589 6
13975.150 9
13975.712 5
13976.273 8
13976.835 6
13977.396 1
13977.958 1
13978.520 4
13979.081 6
13979.643 2
13980.205 2
13980.766 0
13981.328 1
13981.890 0
13982.451 8
13983.013 3
13983.575 5
13984.136 2
13984.698 2
13985.260 3
13985.822 1
13986.383 4
13986.945 3
13987.507 3
13988.069 3
13988.631 1
13989.193 2
13989.754 3
13990.316 4
13990.878 5
13991.440 7
13992.002 7
13992.564 3
13993.126 3
13993.688 2
13994.250 4
13994.812 0
13995.373 1
13995.935 1
13996.497 0
13997.059 1
13997.621 4
13998.183 2
13998.745 3
13999.308 2
13999.870 1
14000.432 2
14000.994 2
14001.556 3
14002.118 1
14002.680 2
14003.242 4
14003.804 6
14004.366 3
14004.929 1
14005.491 1
14006.053 4
14006.615 1
14007.177 5
14007.739 7
14008.302 3
14008.864 1
14009.426 1
14009.988 1
14010.551 1
14011.113 0
14011.675 5
14012.238 4
14012.800 0
14013.362 0
14013.924 1
14014.487 2
14015.049 2
14015.612 1
14016.174 3
14016.736 6
14017.299 4
14017.861 3
14018.424 4
14018.986 4
14019.548 4
14020.111 7
14020.673 5
14021.236 6
14021.798 4
14022.361 2
14022.923 4
14023.486 2
14024.048 7
14024.611 3
14025.174 9
14025.736 3
14026.299 1
14026.861 0
14027.424 1
14027.986 1
14028.549 7
14029.112 3
14029.674 3
14030.237 5
14030.800 2
14031.362 0
14031.925 3
14032.488 5
14033.051 7
14033.613 6
14034.176 7
14034.739 5
14035.301 6
14035.864 1
14036.427 2
14036.990 6
14037.553 12
14038.115 7
14038.678 10
14039.241 5
14039.804 5
14040.367 8
14040.930 6
14041.493 12
14042.056 10
14042.618 6
14043.181 10
14043.744 7
14044.307 7
14044.870 5
14045.433 4
14045.996 3
14046.559 5
14047.122 14
14047.685 8
14048.248 2
14048.811 1
14049.374 5
14049.937 3
14050.500 0
14051.063 0
14051.626 4
14052.190 1
14052.753 1
14053.316 4
14053.879 1
14054.442 10
14055.005 8
14055.568 8
14056.132 4
14056.695 3
14057.258 3
14057.821 2
14058.384 2
14058.948 3
14059.511 9
14060.074 15
14060.637 8
14061.201 3
14061.764 6
14062.327 4
14062.891 4
14063.454 6
14064.017 8
14064.581 7
14065.144 5
14065.707 3
14066.271 2
14066.834 3
14067.398 4
14067.961 5
14068.524 5
14069.088 15
14069.651 13
14070.215 9
14070.778 8
14071.342 16
14071.905 6
14072.469 2
14073.032 2
14073.596 1
14074.159 2
14074.723 5
14075.286 3
14075.850 4
14076.414 2
14076.977 7
14077.541 3
14078.104 6
14078.668 8
14079.232 7
14079.795 7
14080.359 5
14080.923 5
14081.486 2
14082.050 8
14082.614 14
14083.178 8
14083.741 3
14084.305 5
14084.869 8
14085.433 8
14085.996 12
14086.560 8
14087.124 9
14087.688 11
14088.252 5
14088.815 5
14089.379 4
14089.943 5
14090.507 9
14091.071 7
14091.635 7
14092.199 4
14092.763 3
14093.326 1
14093.890 6
14094.454 3
14095.018 1
14095.582 3
14096.146 0
14096.710 1
14097.274 1
14097.838 5
14098.402 10
14098.966 6
14099.530 2
14100.094 9
14100.658 2
14101.223 3
14101.787 3
14102.351 5
14102.915 0
14103.479 1
14104.043 3
14104.607 5
14105.171 2
14105.736 1
14106.300 8
14106.864 6
14107.428 3
14107.992 0
14108.557 0
14109.121 4
14109.685 4
14110.249 5
14110.814 3
14111.378 7
14111.942 7
14112.507 5
14113.071 6
14113.635 3
14114.200 2
14114.764 2
14115.328 3
14115.893 1
14116.457 0
14117.021 1
14117.586 4
14118.150 0
14118.715 2
14119.279 2
14119.844 2
14120.408 3
14120.973 1
14121.537 2
14122.102 3
14122.666 0
14123.231 0
14123.795 2
14124.360 2
14124.924 6
14125.489 8
14126.053 4
14126.618 4
14127.183 4
14127.747 4
14128.312 2
14128.876 2
14129.441 2
14130.006 0
14130.570 1
14131.135 0
14131.700 2
14132.265 5
14132.829 1
14133.394 1
14133.959 6
14134.523 6
14135.088 3
14135.653 4
14136.218 5
14136.783 1
14137.347 7
14137.912 10
14138.477 7
14139.042 2
14139.607 0
14140.172 1
14140.736 3
14141.301 0
14141.866 2
14142.431 0
14142.996 0
14143.561 1
14144.126 5
14144.691 8
14145.256 4
14145.821 3
14146.386 3
14146.951 0
14147.516 0
14148.081 3
14148.646 4
14149.211 5
14149.776 9
14150.341 6
14150.906 4
14151.471 7
14152.036 3
14152.601 3
14153.167 4
14153.732 5
14154.297 0
14154.862 3
14155.427 3
14155.992 1
14156.558 2
14157.123 2
14157.688 3
14158.253 1
14158.818 1
14159.384 1
14159.949 1
14160.514 0
14161.079 0
14161.645 0
14162.210 1
14162.775 2
14163.341 3
14163.906 0
14164.471 2
14165.037 3
14165.602 2
14166.167 2
14166.733 0
14167.298 2
14167.864 3
14168.429 2
14168.995 1
14169.560 1
14170.125 3
14170.691 2
14171.256 3
14171.822 2
14172.387 3
14172.953 0
14173.518 2
14174.084 2
14174.650 3
14175.215 2
14175.781 1
14176.346 0
14176.912 0
14177.478 0
14178.043 0
14178.609 2
14179.174 2
14179.740 8
14180.306 7
14180.871 11
14181.437 4
14182.003 3
14182.568 0
14183.134 1
14183.700 2
14184.266 1
14184.831 2
14185.397 0
14185.963 1
14186.529 1
14187.095 0
14187.660 0
14188.226 0
14188.792 0
14189.358 0
14189.924 0
14190.490 0
14191.056 0
14191.621 0
14192.187 1
14192.753 1
14193.319 1
14193.885 1
14194.451 2
14195.017 2
14195.583 0
14196.149 2
14196.715 1
14197.281 0
14197.847 1
14198.413 4
14198.979 1
14199.545 2
14200.111 1
14200.677 0
14201.243 2
14201.809 0
14202.375 4
14202.942 1
14203.508 2
14204.074 1
14204.640 3
14205.206 2
14205.772 0
14206.339 1
14206.905 1
14207.471 1
14208.037 0
14208.603 0
14209.170 2
14209.736 1
14210.302 0
14210.868 2
14211.435 0
14212.001 0
14212.567 1
14213.134 0
14213.700 0
14214.266 0
14214.833 0
14215.399 0
14215.965 1
14216.532 6
14217.098 3
14217.665 4
14218.231 1
14218.797 3
14219.364 0
14219.930 0
14220.497 0
14221.063 0
14221.630 0
14222.196 0
14222.763 0
14223.329 4
14223.896 1
14224.462 0
14225.029 0
14225.596 1
14226.162 0
14226.729 0
14227.295 1
14227.862 1
14228.429 0
14228.995 1
14229.562 3
14230.128 2
14230.695 0
14231.262 0
14231.829 0
14232.395 0
14232.962 0
14233.529 1
14234.095 0
14234.662 0
14235.229 3
14235.796 2
14236.362 2
14236.929 0
14237.496 0
14238.063 1
14238.630 3
14239.197 0
14239.763 0
14240.330 0
14240.897 1
14241.464 0
14242.031 0
14242.598 4
14243.165 1
14243.732 0
14244.299 1
14244.866 0
14245.433 0
14246.000 0
14246.566 2
14247.133 0
14247.701 0
14248.268 0
14248.835 0
14249.402 0
14249.969 0
14250.536 1
14251.103 0
14251.670 0
14252.237 0
14252.804 3
14253.371 1
14253.938 1
14254.505 0
14255.073 0
14255.640 0
14256.207 4
14256.774 6
14257.341 2
14257.909 0
14258.476 0
14259.043 0
14259.610 0
14260.178 1
14260.745 1
14261.312 1
14261.879 0
14262.447 1
14263.014 2
14263.581 1
14264.149 0
14264.716 1
14265.283 1
14265.851 1
14266.418 0
14266.986 0
14267.553 1
14268.120 2
14268.688 3
14269.255 0
14269.823 0
14270.390 5
14270.958 4
14271.525 2
14272.093 0
14272.660 4
14273.228 1
14273.795 0
14274.363 3
14274.930 2
14275.498 0
14276.065 2
14276.633 0
14277.201 1
14277.768 0
14278.336 2
14278.903 2
14279.471 0
14280.039 1
14280.606 0
14281.174 1
14281.742 0
14282.309 2
14282.877 4
14283.445 3
14284.013 5
14284.580 2
14285.148 1
14285.716 0
14286.284 1
14286.851 1
14287.419 4
14287.987 0
14288.555 0
14289.123 2
14289.691 6
14290.258 9
14290.826 4
14291.394 1
14291.962 2
14292.530 3
14293.098 0
14293.666 0
14294.234 1
14294.802 1
14295.370 1
14295.938 1
14296.506 0
14297.074 2
14297.642 2
14298.210 0
14298.778 0
14299.346 5
14299.914 2
14300.482 3
14301.050 3
14301.618 2
14302.186 2
14302.754 1
14303.322 1
14303.890 1
14304.458 1
14305.027 2
14305.595 0
14306.163 1
14306.731 2
14307.299 0
14307.868 0
14308.436 0
14309.004 0
14309.572 0
14310.140 1
14310.709 0
14311.277 2
14311.845 1
14312.414 0
14312.982 1
14313.550 2
14314.119 2
14314.687 2
14315.255 5
14315.824 2
14316.392 1
14316.960 2
14317.529 1
14318.097 1
14318.666 2
14319.234 1
14319.803 1
14320.371 1
14320.939 1
14321.508 4
14322.076 7
14322.645 2
14323.213 1
14323.782 0
14324.350 0
14324.919 0
14325.488 0
14326.056 1
14326.625 2
14327.193 3
14327.762 5
14328.331 1
14328.899 1
14329.468 0
14330.036 0
14330.605 0
14331.174 0
14331.742 2
14332.311 1
14332.880 0
14333.449 0
14334.017 0
14334.586 1
14335.155 1
14335.724 0
14336.292 0
14336.861 0
14337.430 3
14337.999 3
14338.567 0
14339.136 1
14339.705 0
14340.274 2
14340.843 1
14341.412 1
14341.981 1
14342.550 4
14343.118 2
14343.687 2
14344.256 0
14344.825 0
14345.394 0
14345.963 1
14346.532 0
14347.101 5
14347.670 1
14348.239 1
14348.808 0
14349.377 1
14349.946 2
14350.515 0
14351.084 1
14351.653 0
14352.222 0
14352.792 1
14353.361 0
14353.930 0
14354.499 1
14355.068 0
14355.637 0
14356.206 2
14356.776 1
14357.345 1
14357.914 1
14358.483 1
14359.052 1
14359.622 2
14360.191 0
14360.760 0
14361.329 0
14361.899 0
14362.468 0
14363.037 2
14363.607 0
14364.176 0
14364.745 1
14365.315 8
14365.884 6
14366.453 4
14367.023 3
14367.592 1
14368.162 0
14368.731 5
14369.300 2
14369.870 0
14370.439 1
14371.009 0
14371.578 0
14372.148 0
14372.717 0
14373.287 0
14373.856 3
14374.426 0
14374.995 0
14375.565 1
14376.134 0
14376.704 0
14377.274 3
14377.843 3
14378.413 5
14378.982 4
14379.552 1
14380.122 0
14380.691 0
14381.261 0
14381.831 1
14382.400 4
14382.970 2
14383.540 1
14384.109 0
14384.679 2
14385.249 1
14385.819 2
14386.388 1
14386.958 0
14387.528 0
14388.098 1
14388.668 2
14389.237 1
14389.807 6
14390.377 6
14390.947 1
14391.517 2
14392.087 3
14392.657 4
14393.227 2
14393.796 2
14394.366 0
14394.936 0
14395.506 3
14396.076 2
14396.646 2
14397.216 1
14397.786 3
14398.356 0
14398.926 0
14399.496 1
14400.066 4
14400.636 3
14401.206 2
14401.776 0
14402.346 3
14402.917 2
14403.487 0
14404.057 0
14404.627 1
14405.197 1
14405.767 1
14406.337 4
14406.908 1
14407.478 0
14408.048 2
14408.618 2
14409.188 1
14409.759 0
14410.329 0
14410.899 0
14411.469 1
14412.040 1
14412.610 4
14413.180 3
14413.750 1
14414.321 0
14414.891 0
14415.461 0
14416.032 0
14416.602 0
14417.173 1
14417.743 0
14418.313 0
14418.884 5
14419.454 9
14420.025 4
14420.595 4
14421.166 0
14421.736 1
14422.306 0
14422.877 2
14423.447 2
14424.018 0
14424.588 1
14425.159 0
14425.730 0
14426.300 0
14426.871 0
14427.441 0
14428.012 1
14428.582 0
14429.153 0
14429.724 0
14430.294 3
14430.865 2
14431.436 0
14432.006 5
14432.577 3
14433.148 4
14433.718 2
14434.289 0
14434.860 2
14435.431 1
14436.001 1
14436.572 2
14437.143 1
14437.714 3
14438.284 3
14438.855 0
14439.426 0
14439.997 2
14440.568 3
14441.139 2
14441.709 0
14442.280 0
14442.851 0
14443.422 1
14443.993 0
14444.564 0
14445.135 4
14445.706 3
14446.277 5
14446.848 3
14447.419 3
14447.990 0
14448.561 1
14449.132 0
14449.703 2
14450.274 2
14450.845 7
14451.416 0
14451.987 1
14452.558 4
14453.129 1
14453.700 1
14454.271 0
14454.842 0
14455.413 4
14455.985 2
14456.556 3
14457.127 3
14457.698 1
14458.269 1
14458.841 0
14459.412 2
14459.983 0
14460.554 1
14461.125 0
14461.697 0
14462.268 2
14462.839 0
14463.411 2
14463.982 2
14464.553 1
14465.124 2
14465.696 1
14466.267 1
14466.839 0
14467.410 0
14467.981 1
14468.553 0
14469.124 0
14469.695 0
14470.267 0
14470.838 0
14471.410 2
14471.981 2
14472.553 4
14473.124 3
14473.696 3
14474.267 0
14474.839 0
14475.410 4
14475.982 0
14476.553 0
14477.125 1
14477.696 2
14478.268 1
14478.840 1
14479.411 0
14479.983 2
14480.555 3
14481.126 2
14481.698 0
14482.269 0
14482.841 1
14483.413 2
14483.985 0
14484.556 2
14485.128 0
14485.700 2
14486.271 3
14486.843 0
14487.415 1
14487.987 0
14488.559 2
14489.130 1
14489.702 2
14490.274 6
14490.846 6
14491.418 1
14491.989 3
14492.561 2
14493.133 3
14493.705 2
14494.277 2
14494.849 1
14495.421 1
14495.993 0
14496.565 1
14497.137 0
14497.709 3
14498.281 3
14498.853 0
14499.425 0
14499.997 0
14500.569 0
14501.141 2
14501.713 4
14502.285 4
14502.857 3
14503.429 2
14504.001 0
14504.573 0
14505.145 0
14505.717 4
14506.290 1
14506.862 4
14507.434 3
14508.006 0
14508.578 1
14509.150 2
14509.723 1
14510.295 0
14510.867 4
14511.439 2
14512.012 0
14512.584 2
14513.156 3
14513.728 1
14514.301 0
14514.873 2
14515.445 1
14516.018 1
14516.590 0
14517.162 1
14517.735 4
14518.307 1
14518.879 0
14519.452 1
14520.024 2
14520.597 0
14521.169 2
14521.742 5
14522.314 2
14522.886 0
14523.459 0
14524.031 0
14524.604 3
14525.176 1
14525.749 2
14526.322 2
14526.894 3
14527.467 2
14528.039 0
14528.612 1
14529.184 0
14529.757 2
14530.330 2
14530.902 1
14531.475 1
14532.047 0
14532.620 2
14533.193 0
14533.765 1
14534.338 2
14534.911 4
14535.484 3
14536.056 2
14536.629 1
14537.202 3
14537.775 12
14538.347 4
14538.920 3
14539.493 1
14540.066 0
14540.639 0
14541.211 0
14541.784 0
14542.357 2
14542.930 2
14543.503 1
14544.076 4
14544.649 3
14545.221 1
14545.794 1
14546.367 1
14546.940 1
14547.513 2
14548.086 1
14548.659 1
14549.232 1
14549.805 0
14550.378 1
14550.951 4
14551.524 3
14552.097 6
14552.670 9
14553.243 11
14553.816 8
14554.389 6
14554.963 4
14555.536 0
14556.109 2
14556.682 6
14557.255 5
14557.828 0
14558.401 0
14558.975 0
14559.548 5
14560.121 3
14560.694 1
14561.267 2
14561.841 3
14562.414 5
14562.987 1
14563.560 1
14564.134 0
14564.707 1
14565.280 2
14565.854 0
14566.427 1
14567.000 2
14567.574 3
14568.147 4
14568.720 3
14569.294 4
14569.867 3
14570.441 1
14571.014 2
14571.587 4
14572.161 2
14572.734 1
14573.308 1
14573.881 4
14574.455 1
14575.028 0
14575.602 1
14576.175 0
14576.749 2
14577.322 0
14577.896 0
14578.469 0
14579.043 1
14579.617 1
14580.190 6
14580.764 4
14581.337 0
14581.911 1
14582.485 3
14583.058 1
14583.632 1
14584.206 4
14584.779 6
14585.353 3
14585.927 0
14586.500 2
14587.074 1
14587.648 5
14588.222 3
14588.795 2
14589.369 3
14589.943 3
14590.517 0
14591.091 1
14591.664 1
14592.238 4
14592.812 1
14593.386 0
14593.960 1
14594.534 2
14595.108 1
14595.681 2
14596.255 4
14596.829 4
14597.403 1
14597.977 0
14598.551 0
14599.125 0
14599.699 3
14600.273 2
14600.847 1
14601.421 1
14601.995 6
14602.569 6
14603.143 2
14603.717 1
14604.291 1
14604.865 0
14605.440 8
14606.014 7
14606.588 6
14607.162 4
14607.736 1
14608.310 2
14608.884 2
14609.458 0
14610.033 1
14610.607 1
14611.181 1
14611.755 0
14612.330 1
14612.904 1
14613.478 2
14614.052 2
14614.627 0
14615.201 0
14615.775 2
14616.349 2
14616.924 1
14617.498 0
14618.072 0
14618.647 0
14619.221 2
14619.796 1
14620.370 2
14620.944 1
14621.519 0
14622.093 5
14622.668 2
14623.242 0
14623.816 2
14624.391 2
14624.965 2
14625.540 1
14626.114 3
14626.689 1
14627.263 0
14627.838 1
14628.412 1
14628.987 1
14629.562 1
14630.136 3
14630.711 3
14631.285 1
14631.860 1
14632.435 1
14633.009 5
14633.584 3
14634.159 1
14634.733 1
14635.308 0
14635.883 1
14636.457 1
14637.032 0
14637.607 1
14638.181 2
14638.756 0
14639.331 3
14639.906 1
14640.481 1
14641.055 1
14641.630 2
14642.205 1
14642.780 3
14643.355 3
14643.929 3
14644.504 1
14645.079 0
14645.654 0
14646.229 4
14646.804 2
14647.379 4
14647.954 2
14648.529 0
14649.104 0
14649.679 0
14650.254 2
14650.829 1
14651.404 3
14651.979 4
14652.554 1
14653.129 0
14653.704 1
14654.279 0
14654.854 0
14655.429 4
14656.004 5
14656.579 3
14657.154 0
14657.729 1
14658.304 5
14658.880 5
14659.455 6
14660.030 1
14660.605 2
14661.180 1
14661.755 3
14662.331 2
14662.906 1
14663.481 3
14664.056 3
14664.632 5
14665.207 5
14665.782 3
14666.357 1
14666.933 0
14667.508 1
14668.083 2
14668.659 5
14669.234 0
14669.809 0
14670.385 1
14670.960 0
14671.536 3
14672.111 1
14672.686 1
14673.262 3
14673.837 3
14674.413 0
14674.988 0
14675.564 1
14676.139 4
14676.715 3
14677.290 3
14677.866 3
14678.441 1
14679.017 3
14679.592 1
14680.168 0
14680.743 3
14681.319 2
14681.895 0
14682.470 3
14683.046 3
14683.621 6
14684.197 3
14684.773 3
14685.348 4
14685.924 2
14686.500 1
14687.075 1
14687.651 2
14688.227 0
14688.803 1
14689.378 2
14689.954 1
14690.530 1
14691.106 3
14691.681 0
14692.257 1
14692.833 4
14693.409 2
14693.985 1
14694.560 1
14695.136 1
14695.712 5
14696.288 6
14696.864 3
14697.440 2
14698.016 2
14698.592 0
14699.168 2
14699.744 0
14700.320 0
14700.896 0
14701.471 0
14702.047 5
14702.623 1
14703.199 2
14703.776 5
14704.352 1
14704.928 1
14705.504 0
14706.080 2
14706.656 2
14707.232 1
14707.808 2
14708.384 0
14708.960 0
14709.536 0
14710.113 0
14710.689 1
14711.265 2
14711.841 0
14712.417 2
14712.993 1
14713.570 0
14714.146 0
14714.722 0
14715.298 3
14715.875 2
14716.451 3
14717.027 2
14717.604 0
14718.180 1
14718.756 0
14719.332 1
14719.909 0
14720.485 0
14721.062 2
14721.638 1
14722.214 3
14722.791 2
14723.367 2
14723.944 2
14724.520 2
14725.096 1
14725.673 0
14726.249 1
14726.826 1
14727.402 0
14727.979 0
14728.555 1
14729.132 2
14729.708 4
14730.285 1
14730.861 1
14731.438 1
14732.015 1
14732.591 0
14733.168 0
14733.744 1
14734.321 1
14734.898 1
14735.474 0
14736.051 0
14736.628 1
14737.204 6
14737.781 2
14738.358 2
14738.934 0
14739.511 0
14740.088 0
14740.665 1
14741.241 0
14741.818 2
14742.395 3
14742.972 0
14743.549 0
14744.125 0
14744.702 0
14745.279 1
14745.856 1
14746.433 0
14747.010 1
14747.586 0
14748.163 4
14748.740 3
14749.317 0
14749.894 4
14750.471 2
14751.048 0
14751.625 2
14752.202 0
14752.779 1
14753.356 7
14753.933 3
14754.510 0
14755.087 1
14755.664 2
14756.241 0
14756.818 1
14757.395 0
14757.972 1
14758.549 1
14759.127 6
14759.704 3
14760.281 1
14760.858 1
14761.435 0
14762.012 0
14762.589 1
14763.167 0
14763.744 2
14764.321 1
14764.898 1
14765.475 2
14766.053 3
14766.630 2
14767.207 0
14767.784 1
14768.362 1
14768.939 0
14769.516 1
14770.094 0
14770.671 2
14771.248 0
14771.826 5
14772.403 2
14772.981 1
14773.558 5
14774.135 0
14774.713 8
14775.290 4
14775.868 1
14776.445 0
14777.022 0
14777.600 1
14778.177 6
14778.755 2
14779.332 2
14779.910 1
14780.487 0
14781.065 0
14781.643 0
14782.220 0
14782.798 3
14783.375 5
14783.953 1
14784.530 0
14785.108 1
14785.686 2
14786.263 1
14786.841 0
14787.419 0
14787.996 0
14788.574 1
14789.152 3
14789.729 2
14790.307 1
14790.885 0
14791.463 0
14792.040 1
14792.618 0
14793.196 0
14793.774 0
14794.352 0
14794.929 1
14795.507 0
14796.085 1
14796.663 1
14797.241 0
14797.819 3
14798.396 0
14798.974 3
14799.552 4
14800.130 2
14800.708 1
14801.286 1
14801.864 0
14802.442 1
14803.020 1
14803.598 0
14804.176 0
14804.754 1
14805.332 1
14805.910 8
14806.488 4
14807.066 1
14807.644 1
14808.222 1
14808.800 1
14809.378 1
14809.956 2
14810.534 2
14811.113 3
14811.691 0
14812.269 2
14812.847 2
14813.425 1
14814.003 3
14814.582 3
14815.160 2
14815.738 0
14816.316 3
14816.894 2
14817.473 2
14818.051 1
14818.629 0
14819.208 1
14819.786 0
14820.364 4
14820.942 0
14821.521 1
14822.099 2
14822.678 3
14823.256 4
14823.834 2
14824.413 1
14824.991 0
14825.569 3
14826.148 5
14826.726 0
14827.305 0
14827.883 4
14828.462 1
14829.040 0
14829.619 1
14830.197 1
14830.776 0
14831.354 0
14831.933 0
14832.511 0
14833.090 7
14833.668 12
14834.247 6
14834.826 5
14835.404 1
14835.983 3
14836.561 1
14837.140 0
14837.719 0
14838.297 2
14838.876 4
14839.455 0
14840.033 0
14840.612 0
14841.191 0
14841.769 1
14842.348 2
14842.927 0
14843.506 0
14844.084 0
14844.663 0
14845.242 0
14845.821 4
14846.400 0
14846.978 0
14847.557 0
14848.136 1
14848.715 0
14849.294 1
14849.873 1
14850.452 1
14851.031 3
14851.610 5
14852.188 3
14852.767 2
14853.346 4
14853.925 2
14854.504 3
14855.083 2
14855.662 0
14856.241 0
14856.820 0
14857.399 2
14857.978 0
14858.557 5
14859.136 2
14859.716 0
14860.295 1
14860.874 2
14861.453 1
14862.032 1
14862.611 1
14863.190 2
14863.769 4
14864.349 0
14864.928 0
14865.507 2
14866.086 2
14866.665 1
14867.245 0
14867.824 2
14868.403 1
14868.982 2
14869.562 0
14870.141 0
14870.720 4
14871.299 5
14871.879 2
14872.458 3
14873.037 1
14873.617 1
14874.196 0
14874.775 1
14875.355 0
14875.934 1
14876.514 0
14877.093 0
14877.672 0
14878.252 0
14878.831 1
14879.411 0
14879.990 4
14880.570 1
14881.149 0
14881.729 3
14882.308 0
14882.888 0
14883.467 0
14884.047 0
14884.626 0
14885.206 1
14885.786 0
14886.365 1
14886.945 0
14887.524 0
14888.104 0
14888.684 2
14889.263 1
14889.843 0
14890.423 0
14891.002 0
14891.582 1
14892.162 0
14892.741 0
14893.321 4
14893.901 7
14894.481 8
14895.060 5
14895.640 0
14896.220 0
14896.800 1
14897.380 0
14897.959 0
14898.539 1
14899.119 1
14899.699 4
14900.279 2
14900.859 0
14901.439 0
14902.019 2
14902.598 4
14903.178 3
14903.758 4
14904.338 2
14904.918 3
14905.498 5
14906.078 5
14906.658 1
14907.238 3
14907.818 2
14908.398 0
14908.978 2
14909.558 4
14910.138 5
14910.718 3
14911.298 5
14911.879 0
14912.459 0
14913.039 0
14913.619 3
14914.199 2
14914.779 3
14915.359 0
14915.940 0
14916.520 2
14917.100 3
14917.680 2
14918.260 1
14918.841 7
14919.421 4
14920.001 1
14920.581 1
14921.162 2
14921.742 0
14922.322 0
14922.902 6
14923.483 4
14924.063 8
14924.643 5
14925.224 3
14925.804 1
14926.385 3
14926.965 3
14927.545 3
14928.126 4
14928.706 7
14929.287 3
14929.867 0
14930.447 1
14931.028 1
14931.608 2
14932.189 2
14932.769 1
14933.350 1
14933.930 0
14934.511 0
14935.092 2
14935.672 2
14936.253 0
14936.833 1
14937.414 2
14937.994 1
14938.575 2
14939.156 5
14939.736 3
14940.317 1
14940.898 3
14941.478 5
14942.059 5
14942.640 3
14943.220 2
14943.801 3
14944.382 6
14944.962 2
14945.543 4
14946.124 5
14946.705 3
14947.286 4
14947.866 1
14948.447 2
14949.028 1
14949.609 0
14950.190 1
14950.770 2
14951.351 5
14951.932 8
14952.513 4
14953.094 5
14953.675 5
14954.256 3
14954.837 0
14955.418 3
14955.999 5
14956.580 4
14957.161 2
14957.742 8
14958.323 1
14958.904 2
14959.485 3
14960.066 5
14960.647 10
14961.228 3
14961.809 1
14962.390 4
14962.971 4
14963.552 5
14964.133 1
14964.714 1
14965.295 5
14965.877 3
14966.458 1
14967.039 1
14967.620 1
14968.201 5
14968.782 1
14969.364 3
14969.945 5
14970.526 5
14971.107 4
14971.689 3
14972.270 2
14972.851 0
14973.432 9
14974.014 11
14974.595 13
14975.176 6
14975.758 2
14976.339 1
14976.920 4
14977.502 7
14978.083 2
14978.665 3
14979.246 5
14979.827 9
14980.409 7
14980.990 4
14981.572 4
14982.153 3
14982.735 6
14983.316 4
14983.898 4
14984.479 8
14985.061 12
14985.642 9
14986.224 5
14986.805 3
14987.387 4
14987.968 5
14988.550 4
14989.131 7
14989.713 6
14990.295 7
14990.876 5
14991.458 6
14992.040 4
14992.621 5
14993.203 5
14993.785 6
14994.366 8
14994.948 8
14995.530 7
14996.112 2
14996.693 7
14997.275 7
14997.857 5
14998.439 10
14999.020 10
14999.602 9
15000.184 5
15000.766 7
15001.348 3
15001.929 5
15002.511 5
15003.093 1
15003.675 0
15004.257 2
15004.839 0
15005.421 3
15006.003 1
15006.585 4
15007.167 2
15007.748 5
15008.330 3
15008.912 4
15009.494 3
15010.076 6
15010.658 11
15011.240 9
15011.822 8
15012.405 13
15012.987 16
15013.569 17
15014.151 8
15014.733 11
15015.315 20
15015.897 17
15016.479 11
15017.061 10
15017.643 16
15018.226 13
15018.808 14
15019.390 14
15019.972 20
15020.554 18
15021.137 17
15021.719 11
15022.301 7
15022.883 18
15023.466 11
15024.048 12
15024.630 11
15025.212 7
15025.795 8
15026.377 9
15026.959 14
15027.542 10
15028.124 7
15028.706 16
15029.289 9
15029.871 8
15030.454 18
15031.036 24
15031.618 11
15032.201 14
15032.783 10
15033.366 16
15033.948 28
15034.531 20
15035.113 20
15035.696 22
15036.278 22
15036.861 26
15037.443 20
15038.026 32
15038.608 24
15039.191 11
15039.773 19
15040.356 19
15040.939 14
15041.521 20
15042.104 23
15042.687 15
15043.269 14
15043.852 16
15044.435 28
15045.017 30
15045.600 24
15046.183 17
15046.765 30
15047.348 42
15047.931 38
15048.514 41
15049.096 43
15049.679 37
15050.262 26
15050.845 47
15051.427 47
15052.010 38
15052.593 40
15053.176 44
15053.759 56
15054.342 55
15054.924 47
15055.507 55
15056.090 42
15056.673 37
15057.256 43
15057.839 41
15058.422 38
15059.005 57
15059.588 68
15060.171 77
15060.754 56
15061.337 73
15061.920 80
15062.503 83
15063.086 80
15063.669 84
15064.252 80
15064.835 86
15065.418 85
15066.001 76
15066.584 79
15067.167 97
15067.750 112
15068.334 110
15068.917 116
15069.500 136
15070.083 156
15070.666 165
15071.249 155
15071.833 161
15072.416 174
15072.999 182
15073.582 167
15074.166 173
15074.749 206
15075.332 210
15075.915 202
15076.499 192
15077.082 189
15077.665 195
15078.249 212
15078.832 218
15079.415 242
15079.999 236
15080.582 268
15081.165 275
15081.749 258
15082.332 257
15082.916 272
15083.499 269
15084.082 283
15084.666 279
15085.249 311
15085.833 351
15086.416 368
15087.000 350
15087.583 394
15088.167 421
15088.750 434
15089.334 397
15089.917 361
15090.501 409
15091.085 445
15091.668 433
15092.252 440
15092.835 504
15093.419 529
15094.003 544
15094.586 596
15095.170 615
15095.754 566
15096.337 566
15096.921 625
15097.505 600
15098.088 681
15098.672 727
15099.256 772
15099.839 803
15100.423 870
15101.007 880
15101.591 921
15102.175 952
15102.758 1047
15103.342 1164
15103.926 1231
15104.510 1298
15105.094 1449
15105.678 1519
15106.261 1593
15106.845 1769
15107.429 1940
15108.013 2074
15108.597 2166
15109.181 2338
15109.765 2575
15110.349 2840
15110.933 3055
15111.517 3196
15112.101 3370
15112.685 3666
15113.269 4011
15113.853 4403
15114.437 4677
15115.021 5114
15115.605 5627
15116.189 6164
15116.773 6770
15117.357 7419
15117.941 8060
15118.525 8713
15119.109 9436
15119.693 10433
15120.278 11366
15120.862 12304
15121.446 13284
15122.030 14224
15122.614 15227
15123.198 16273
15123.783 17209
15124.367 18297
15124.951 18937
15125.535 19436
15126.120 19896
15126.704 20257
15127.288 20286
15127.872 20318
15128.457 20109
15129.041 19440
15129.625 18853
15130.210 18098
15130.794 16994
15131.378 15826
15131.963 14705
15132.547 13488
15133.131 12295
15133.716 11045
15134.300 9671
15134.885 8634
15135.469 7553
15136.054 6565
15136.638 5698
15137.222 5039
15137.807 4438
15138.391 3805
15138.976 3291
15139.560 2891
15140.145 2589
15140.729 2312
15141.314 2040
15141.899 1823
15142.483 1664
15143.068 1485
15143.652 1332
15144.237 1234
15144.822 1166
15145.406 1035
15145.991 961
15146.575 923
15147.160 804
15147.745 750
15148.329 689
15148.914 670
15149.499 595
15150.084 578
15150.668 561
15151.253 518
15151.838 481
15152.422 457
15153.007 411
15153.592 381
15154.177 369
15154.762 309
15155.346 285
15155.931 251
15156.516 227
15157.101 228
15157.686 223
15158.271 225
15158.856 223
15159.440 211
15160.025 213
15160.610 239
15161.195 241
15161.780 228
15162.365 192
15162.950 163
15163.535 152
15164.120 148
15164.705 137
15165.290 124
15165.875 159
15166.460 156
15167.045 145
15167.630 147
15168.215 188
15168.800 166
15169.385 128
15169.970 122
15170.556 131
15171.141 111
15171.726 99
15172.311 116
15172.896 133
15173.481 122
15174.066 98
15174.652 93
15175.237 116
15175.822 110
15176.407 85
15176.993 68
15177.578 68
15178.163 70
15178.748 56
15179.334 57
15179.919 64
15180.504 66
15181.089 60
15181.675 41
15182.260 49
15182.845 37
15183.431 44
15184.016 45
15184.602 35
15185.187 27
15185.772 31
15186.358 41
15186.943 37
15187.529 38
15188.114 32
15188.700 33
15189.285 38
15189.871 40
15190.456 42
15191.042 30
15191.627 29
15192.213 16
15192.798 27
15193.384 19
15193.969 17
15194.555 17
15195.140 15
15195.726 23
15196.312 36
15196.897 33
15197.483 20
15198.068 24
15198.654 32
15199.240 28
15199.825 20
15200.411 22
15200.997 18
15201.583 21
15202.168 23
15202.754 13
15203.340 24
15203.925 31
15204.511 20
15205.097 15
15205.683 23
15206.269 19
15206.854 20
15207.440 9
15208.026 4
15208.612 5
15209.198 7
15209.784 7
15210.369 7
15210.955 10
15211.541 12
15212.127 14
15212.713 16
15213.299 15
15213.885 12
15214.471 9
15215.057 11
15215.643 22
15216.229 16
15216.815 13
15217.401 7
15217.987 8
15218.573 4
15219.159 13
15219.745 15
15220.331 8
15220.917 11
15221.503 18
15222.089 31
15222.676 37
15223.262 26
15223.848 22
15224.434 11
15225.020 8
15225.606 7
15226.192 9
15226.779 16
15227.365 33
15227.951 25
15228.537 13
15229.124 16
15229.710 7
15230.296 12
15230.882 13
15231.469 16
15232.055 16
15232.641 17
15233.228 15
15233.814 15
15234.400 16
15234.987 15
15235.573 12
15236.159 16
15236.746 12
15237.332 6
15237.918 16
15238.505 21
15239.091 14
15239.678 14
15240.264 13
15240.851 17
15241.437 14
15242.024 12
15242.610 13
15243.197 23
15243.783 20
15244.370 13
15244.956 14
15245.543 8
15246.129 12
15246.716 8
15247.303 8
15247.889 11
15248.476 13
15249.062 10
15249.649 18
15250.236 10
15250.822 8
15251.409 4
15251.996 11
15252.582 9
15253.169 10
15253.756 22
15254.342 11
15254.929 12
15255.516 18
15256.103 13
15256.689 14
15257.276 16
15257.863 19
15258.450 12
15259.037 14
15259.623 8
15260.210 7
15260.797 15
15261.384 14
15261.971 30
15262.558 33
15263.145 25
15263.732 24
15264.319 20
15264.905 14
15265.492 11
15266.079 13
15266.666 12
15267.253 7
15267.840 14
15268.427 14
15269.014 18
15269.601 21
15270.188 27
15270.775 23
15271.362 17
15271.949 12
15272.537 11
15273.124 10
15273.711 9
15274.298 24
15274.885 43
15275.472 34
15276.059 29
15276.646 33
15277.234 36
15277.821 31
15278.408 48
15278.995 41
15279.582 33
15280.170 43
15280.757 35
15281.344 31
15281.931 27
15282.519 43
15283.106 36
15283.693 25
15284.280 34
15284.868 32
15285.455 28
15286.042 40
15286.630 38
15287.217 48
15287.804 32
15288.392 34
15288.979 47
15289.567 41
15290.154 46
15290.741 41
15291.329 28
15291.916 35
15292.504 26
15293.091 55
15293.679 38
15294.266 33
15294.854 41
15295.441 54
15296.029 53
15296.616 47
15297.204 40
15297.791 35
15298.379 28
15298.967 30
15299.554 41
15300.142 39
15300.729 51
15301.317 37
15301.905 34
15302.492 38
15303.080 38
15303.668 46
15304.255 48
15304.843 39
15305.431 30
15306.018 49
15306.606 50
15307.194 42
15307.782 49
15308.369 51
15308.957 52
15309.545 60
15310.133 75
15310.721 86
15311.308 78
15311.896 70
15312.484 59
15313.072 61
15313.660 62
15314.248 65
15314.836 79
15315.423 95
15316.011 102
15316.599 81
15317.187 81
15317.775 89
15318.363 91
15318.951 84
15319.539 87
15320.127 81
15320.715 97
15321.303 115
15321.891 132
15322.479 126
15323.067 156
15323.655 163
15324.243 155
15324.831 169
15325.419 185
15326.008 199
15326.596 219
15327.184 202
15327.772 232
15328.360 216
15328.948 184
15329.536 221
15330.125 245
15330.713 265
15331.301 273
15331.889 245
15332.477 255
15333.066 258
15333.654 286
15334.242 266
15334.830 246
15335.419 284
15336.007 247
15336.595 252
15337.184 231
15337.772 199
15338.360 185
15338.949 158
15339.537 171
15340.125 160
15340.714 150
15341.302 163
15341.891 171
15342.479 122
15343.067 96
15343.656 100
15344.244 121
15344.833 128
15345.421 122
15346.010 107
15346.598 80
15347.187 90
15347.775 103
15348.364 106
15348.952 90
15349.541 87
15350.130 91
15350.718 89
15351.307 91
15351.895 84
15352.484 109
15353.073 112
15353.661 82
15354.250 79
15354.838 77
15355.427 80
15356.016 62
15356.605 44
15357.193 42
15357.782 32
15358.371 34
15358.959 32
15359.548 32
15360.137 27
15360.726 24
15361.314 22
15361.903 22
15362.492 15
15363.081 13
15363.670 16
15364.259 12
15364.847 16
15365.436 21
15366.025 11
15366.614 19
15367.203 17
15367.792 16
15368.381 12
15368.970 6
15369.559 6
15370.148 12
15370.736 10
15371.325 4
15371.914 5
15372.503 4
15373.092 6
15373.681 11
15374.270 12
15374.860 17
15375.449 15
15376.038 8
15376.627 9
15377.216 14
15377.805 6
15378.394 9
15378.983 12
15379.572 11
15380.161 8
15380.751 8
15381.340 5
15381.929 6
15382.518 5
15383.107 9
15383.696 8
15384.286 5
15384.875 6
15385.464 3
15386.053 9
15386.643 2
15387.232 1
15387.821 7
15388.411 10
15389.000 11
15389.589 12
15390.179 5
15390.768 3
15391.357 3
15391.947 6
15392.536 6
15393.125 6
15393.715 9
15394.304 6
15394.894 3
15395.483 3
15396.072 5
15396.662 1
15397.251 13
15397.841 7
15398.430 3
15399.020 6
15399.609 5
15400.199 1
15400.788 5
15401.378 6
15401.968 5
15402.557 1
15403.147 2
15403.736 3
15404.326 3
15404.916 6
15405.505 2
15406.095 2
15406.684 4
15407.274 3
15407.864 1
15408.453 4
15409.043 2
15409.633 1
15410.223 5
15410.812 5
15411.402 6
15411.992 9
15412.582 18
15413.171 11
15413.761 15
15414.351 9
15414.941 3
15415.531 2
15416.120 3
15416.710 11
15417.300 4
15417.890 6
15418.480 14
15419.070 4
15419.660 2
15420.250 3
15420.839 2
15421.429 4
15422.019 5
15422.609 4
15423.199 3
15423.789 3
15424.379 1
15424.969 1
15425.559 0
15426.149 4
15426.739 4
15427.329 5
15427.919 1
15428.509 5
15429.100 4
15429.690 5
15430.280 5
15430.870 2
15431.460 3
15432.050 4
15432.640 3
15433.230 0
15433.821 2
15434.411 0
15435.001 2
15435.591 5
15436.181 5
15436.772 6
15437.362 7
15437.952 3
15438.542 7
15439.133 7
15439.723 5
15440.313 2
15440.904 4
15441.494 7
15442.084 5
15442.675 3
15443.265 0
15443.855 0
15444.446 1
15445.036 5
15445.626 2
15446.217 8
15446.807 12
15447.398 6
15447.988 8
15448.579 8
15449.169 7
15449.759 7
15450.350 2
15450.940 6
15451.531 5
15452.122 6
15452.712 4
15453.303 7
15453.893 8
15454.484 9
15455.074 3
15455.665 20
15456.255 14
15456.846 8
15457.437 10
15458.027 3
15458.618 8
15459.209 10
15459.799 4
15460.390 4
15460.981 2
15461.571 1
15462.162 2
15462.753 4
15463.344 3
15463.934 3
15464.525 12
15465.116 5
15465.707 6
15466.297 5
15466.888 6
15467.479 7
15468.070 4
15468.661 4
15469.252 3
15469.842 9
15470.433 2
15471.024 1
15471.615 1
15472.206 10
15472.797 8
15473.388 5
15473.979 3
15474.570 5
15475.161 5
15475.752 1
15476.343 6
15476.934 6
15477.525 6
15478.116 5
15478.707 6
15479.298 11
15479.889 9
15480.480 3
15481.071 2
15481.662 5
15482.253 8
15482.844 5
15483.435 2
15484.026 4
15484.618 10
15485.209 7
15485.800 3
15486.391 1
15486.982 2
15487.573 5
15488.165 6
15488.756 8
15489.347 7
15489.938 7
15490.530 3
15491.121 0
15491.712 5
15492.303 3
15492.895 4
15493.486 7
15494.077 6
15494.669 7
15495.260 8
15495.851 10
15496.443 8
15497.034 9
15497.626 3
15498.217 4
15498.808 6
15499.400 6
15499.991 5
15500.583 12
15501.174 9
15501.766 9
15502.357 7
15502.949 4
15503.540 14
15504.132 16
15504.723 5
15505.315 4
15505.906 6
15506.498 4
15507.089 8
15507.681 7
15508.273 5
15508.864 6
15509.456 6
15510.047 0
15510.639 7
15511.231 7
15511.822 7
15512.414 7
15513.006 2
15513.597 3
15514.189 18
15514.781 5
15515.373 6
15515.964 1
15516.556 2
15517.148 2
15517.740 1
15518.331 1
15518.923 1
15519.515 0
15520.107 6
15520.699 4
15521.290 4
15521.882 7
15522.474 9
15523.066 20
15523.658 20
15524.250 12
15524.842 11
15525.434 10
15526.026 5
15526.618 3
15527.209 2
15527.801 5
15528.393 6
15528.985 6
15529.577 6
15530.169 6
15530.761 4
15531.353 4
15531.946 5
15532.538 6
15533.130 10
15533.722 10
15534.314 12
15534.906 10
15535.498 7
15536.090 6
15536.682 7
15537.274 5
15537.867 8
15538.459 5
15539.051 5
15539.643 5
15540.235 3
15540.828 4
15541.420 5
15542.012 4
15542.604 6
15543.197 5
15543.789 8
15544.381 2
15544.973 4
15545.566 3
15546.158 7
15546.750 3
15547.343 9
15547.935 8
15548.527 3
15549.120 7
15549.712 1
15550.305 0
15550.897 2
15551.489 1
15552.082 2
15552.674 13
15553.267 8
15553.859 7
15554.452 1
15555.044 5
15555.637 15
15556.229 13
15556.822 10
15557.414 7
15558.007 1
15558.599 7
15559.192 11
15559.784 10
15560.377 2
15560.970 6
15561.562 14
15562.155 5
15562.748 3
15563.340 3
15563.933 3
15564.525 7
15565.118 7
15565.711 8
15566.304 6
15566.896 1
15567.489 4
15568.082 3
15568.674 3
15569.267 10
15569.860 5
15570.453 0
15571.046 2
15571.638 0
15572.231 1
15572.824 8
15573.417 7
15574.010 15
15574.603 8
15575.195 2
15575.788 5
15576.381 6
15576.974 9
15577.567 11
15578.160 7
15578.753 4
15579.346 3
15579.939 2
15580.532 1
15581.125 6
15581.718 7
15582.311 3
15582.904 0
15583.497 1
15584.090 0
15584.683 1
15585.276 2
15585.869 3
15586.462 1
15587.055 4
15587.648 5
15588.241 0
15588.835 1
15589.428 0
15590.021 11
15590.614 7
15591.207 5
15591.800 8
15592.394 3
15592.987 6
15593.580 8
15594.173 8
15594.766 4
15595.360 4
15595.953 3
15596.546 1
15597.140 0
15597.733 1
15598.326 0
15598.920 2
15599.513 3
15600.106 1
15600.700 0
15601.293 0
15601.886 7
15602.480 3
15603.073 11
15603.667 5
15604.260 5
15604.853 3
15605.447 1
15606.040 6
15606.634 4
15607.227 2
15607.821 3
15608.414 2
15609.008 7
15609.601 3
15610.195 1
15610.788 5
15611.382 4
15611.975 4
15612.569 3
15613.163 0
15613.756 7
15614.350 3
15614.944 3
15615.537 4
15616.131 8
15616.724 6
15617.318 6
15617.912 4
15618.506 2
15619.099 2
15619.693 4
15620.287 3
15620.880 7
15621.474 9
15622.068 3
15622.662 5
15623.255 4
15623.849 2
15624.443 1
15625.037 2
15625.631 3
15626.225 2
15626.818 2
15627.412 6
15628.006 5
15628.600 6
15629.194 3
15629.788 2
15630.382 2
15630.976 0
15631.570 0
15632.164 2
15632.758 4
15633.352 5
15633.946 10
15634.540 4
15635.134 2
15635.728 0
15636.322 5
15636.916 3
15637.510 7
15638.104 7
15638.698 1
15639.292 6
15639.886 7
15640.480 8
15641.074 1
15641.668 9
15642.263 2
15642.857 3
15643.451 4
15644.045 11
15644.639 3
15645.234 3
15645.828 4
15646.422 3
15647.016 6
15647.610 3
15648.205 1
15648.799 9
15649.393 4
15649.988 7
15650.582 8
15651.176 8
15651.771 6
15652.365 5
15652.959 5
15653.554 7
15654.148 3
15654.742 6
15655.337 3
15655.931 3
15656.526 7
15657.120 3
15657.714 1
15658.309 4
15658.903 2
15659.498 4
15660.092 6
15660.687 8
15661.281 7
15661.876 3
15662.470 6
15663.065 7
15663.659 6
15664.254 4
15664.849 2
15665.443 1
15666.038 2
15666.632 4
15667.227 10
15667.822 1
15668.416 4
15669.011 5
15669.606 5
15670.200 3
15670.795 4
15671.390 1
15671.984 3
15672.579 3
15673.174 12
15673.769 15
15674.363 9
15674.958 7
15675.553 6
15676.148 4
15676.743 4
15677.337 4
15677.932 1
15678.527 3
15679.122 2
15679.717 0
15680.312 4
15680.906 13
15681.501 5
15682.096 6
15682.691 0
15683.286 2
15683.881 4
15684.476 8
15685.071 8
15685.666 5
15686.261 5
15686.856 3
15687.451 4
15688.046 3
15688.641 0
15689.236 1
15689.831 1
15690.426 6
15691.021 4
15691.616 5
15692.211 10
15692.806 15
15693.402 8
15693.997 4
15694.592 4
15695.187 4
15695.782 3
15696.377 2
15696.973 3
15697.568 4
15698.163 7
15698.758 2
15699.353 1
15699.949 4
15700.544 5
15701.139 3
15701.734 6
15702.330 8
15702.925 4
15703.520 9
15704.116 10
15704.711 14
15705.306 12
15705.902 8
15706.497 9
15707.092 9
15707.688 3
15708.283 6
15708.879 4
15709.474 0
15710.070 3
15710.665 1
15711.260 2
15711.856 1
15712.451 6
15713.047 5
15713.642 2
15714.238 3
15714.833 0
15715.429 0
15716.025 2
15716.620 4
15717.216 6
15717.811 6
15718.407 0
15719.002 1
15719.598 5
15720.194 4
15720.789 1
15721.385 9
15721.981 9
15722.576 9
15723.172 10
15723.768 8
15724.363 5
15724.959 4
15725.555 4
15726.151 1
15726.746 2
15727.342 3
15727.938 1
15728.534 7
15729.129 9
15729.725 4
15730.321 15
15730.917 14
15731.513 7
15732.109 12
15732.704 10
15733.300 7
15733.896 13
15734.492 14
15735.088 20
15735.684 12
15736.280 4
15736.876 4
15737.472 10
15738.068 10
15738.664 7
15739.260 6
15739.856 7
15740.452 8
15741.048 7
15741.644 5
15742.240 4
15742.836 7
15743.432 12
15744.028 10
15744.624 10
15745.220 10
15745.816 11
15746.412 14
15747.009 20
15747.605 13
15748.201 6
15748.797 10
15749.393 10
15749.989 7
15750.586 7
15751.182 4
15751.778 7
15752.374 9
15752.971 3
15753.567 10
15754.163 6
15754.759 2
15755.356 3
15755.952 6
15756.548 11
15757.145 8
15757.741 2
15758.337 9
15758.934 4
15759.530 11
15760.126 10
15760.723 17
15761.319 15
15761.916 17
15762.512 12
15763.109 8
15763.705 8
15764.301 0
15764.898 3
15765.494 7
15766.091 4
15766.687 5
15767.284 6
15767.881 10
15768.477 22
15769.074 15
15769.670 16
15770.267 13
15770.863 12
15771.460 11
15772.057 21
15772.653 15
15773.250 20
15773.846 19
15774.443 10
15775.040 3
15775.636 2
15776.233 3
15776.830 8
15777.427 8
15778.023 12
15778.620 11
15779.217 21
15779.814 12
15780.410 11
15781.007 6
15781.604 7
15782.201 8
15782.797 10
15783.394 14
15783.991 12
15784.588 14
15785.185 9
15785.782 8
15786.379 11
15786.976 18
15787.572 6
15788.169 9
15788.766 5
15789.363 4
15789.960 17
15790.557 19
15791.154 9
15791.751 16
15792.348 8
15792.945 11
15793.542 18
15794.139 20
15794.736 21
15795.333 23
15795.930 28
15796.527 21
15797.124 23
15797.722 19
15798.319 29
15798.916 24
15799.513 19
15800.110 23
15800.707 18
15801.304 11
15801.902 11
15802.499 15
15803.096 23
15803.693 19
15804.290 22
15804.888 16
15805.485 16
15806.082 14
15806.679 15
15807.277 22
15807.874 17
15808.471 20
15809.069 16
15809.666 23
15810.263 23
15810.861 13
15811.458 26
15812.055 24
15812.653 25
15813.250 40
15813.847 51
15814.445 47
15815.042 46
15815.640 31
15816.237 32
15816.835 38
15817.432 34
15818.030 38
15818.627 51
15819.225 41
15819.822 29
15820.420 34
15821.017 33
15821.615 41
15822.212 43
15822.810 44
15823.407 43
15824.005 68
15824.603 67
15825.200 61
15825.798 74
15826.395 87
15826.993 72
15827.591 75
15828.188 78
15828.786 85
15829.384 78
15829.982 74
15830.579 87
15831.177 97
15831.775 103
15832.372 98
15832.970 87
15833.568 82
15834.166 76
15834.764 90
15835.361 98
15835.959 92
15836.557 110
15837.155 130
15837.753 120
15838.351 100
15838.948 101
15839.546 109
15840.144 130
15840.742 125
15841.340 138
15841.938 166
15842.536 143
15843.134 174
15843.732 185
15844.330 193
15844.928 203
15845.526 203
15846.124 207
15846.722 214
15847.320 222
15847.918 248
15848.516 274
15849.114 297
15849.712 295
15850.310 328
15850.908 376
15851.507 450
15852.105 462
15852.703 496
15853.301 534
15853.899 586
15854.497 655
15855.095 640
15855.694 674
15856.292 719
15856.890 800
15857.488 840
15858.087 867
15858.685 958
15859.283 1066
15859.881 1163
15860.480 1280
15861.078 1426
15861.676 1511
15862.274 1684
15862.873 1806
15863.471 1990
15864.070 2169
15864.668 2292
15865.266 2498
15865.865 2654
15866.463 2761
15867.061 2812
15867.660 2888
15868.258 2895
15868.857 2927
15869.455 2937
15870.054 2769
15870.652 2592
15871.251 2432
15871.849 2222
15872.448 2107
15873.046 1997
15873.645 1871
15874.243 1704
15874.842 1554
15875.440 1405
15876.039 1219
15876.637 1020
15877.236 885
15877.835 769
15878.433 718
15879.032 680
15879.631 603
15880.229 528
15880.828 458
15881.427 436
15882.025 374
15882.624 351
15883.223 318
15883.821 273
15884.420 247
15885.019 203
15885.618 205
15886.216 215
15886.815 185
15887.414 186
15888.013 179
15888.612 164
15889.210 148
15889.809 157
15890.408 170
15891.007 153
15891.606 145
15892.205 121
15892.804 126
15893.403 108
15894.001 110
15894.600 122
15895.199 111
15895.798 106
15896.397 89
15896.996 79
15897.595 76
15898.194 69
15898.793 74
15899.392 66
15899.991 76
15900.590 77
15901.189 71
15901.788 51
15902.387 65
15902.987 81
15903.586 56
15904.185 58
15904.784 62
15905.383 72
15905.982 59
15906.581 49
15907.180 52
15907.780 52
15908.379 48
15908.978 36
15909.577 42
15910.176 30
15910.776 32
15911.375 40
15911.974 56
15912.573 62
15913.173 50
15913.772 41
15914.371 35
15914.971 35
15915.570 37
15916.169 39
15916.769 51
15917.368 42
15917.967 38
15918.567 44
15919.166 39
15919.766 26
15920.365 26
15920.964 35
15921.564 30
15922.163 32
15922.763 35
15923.362 36
15923.962 25
15924.561 31
15925.161 25
15925.760 25
15926.360 20
15926.959 15
15927.559 20
15928.158 29
15928.758 25
15929.358 24
15929.957 33
15930.557 26
15931.156 34
15931.756 42
15932.356 34
15932.955 19
15933.555 22
15934.155 19
15934.754 9
15935.354 16
15935.954 15
15936.553 15
15937.153 21
15937.753 20
15938.353 34
15938.952 32
15939.552 25
15940.152 23
15940.752 22
15941.352 15
15941.951 13
15942.551 18
15943.151 14
15943.751 13
15944.351 11
15944.951 14
15945.551 15
15946.150 10
15946.750 18
15947.350 21
15947.950 16
15948.550 9
15949.150 14
15949.750 11
15950.350 7
15950.950 10
15951.550 17
15952.150 14
15952.750 15
15953.350 10
15953.950 9
15954.550 10
15955.150 10
15955.750 8
15956.350 7
15956.951 5
15957.551 2
15958.151 5
15958.751 18
15959.351 18
15959.951 15
15960.551 7
15961.152 10
15961.752 10
15962.352 9
15962.952 12
15963.552 13
15964.153 12
15964.753 7
15965.353 6
15965.953 6
15966.554 9
15967.154 5
15967.754 16
15968.355 17
15968.955 16
15969.555 10
15970.156 6
15970.756 6
15971.356 9
15971.957 8
15972.557 23
15973.158 21
15973.758 14
15974.358 10
15974.959 6
15975.559 8
15976.160 9
15976.760 11
15977.361 9
15977.961 14
15978.562 10
15979.162 10
15979.763 11
15980.363 12
15980.964 14
15981.564 14
15982.165 15
15982.766 16
15983.366 12
15983.967 7
15984.567 7
15985.168 11
15985.769 12
15986.369 11
15986.970 15
15987.571 17
15988.171 11
15988.772 11
15989.373 11
15989.974 21
15990.574 13
15991.175 7
15991.776 4
15992.377 14
15992.977 13
15993.578 12
15994.179 14
15994.780 11
15995.381 11
15995.981 13
15996.582 12
15997.183 8
15997.784 21
15998.385 21
15998.986 27
15999.587 12
16000.188 4
16000.789 17
16001.390 10
16001.990 15
16002.591 16
16003.192 14
16003.793 16
16004.394 19
16004.995 18
16005.596 19
16006.197 20
16006.798 20
16007.400 25
16008.001 14
16008.602 19
16009.203 15
16009.804 16
16010.405 20
16011.006 13
16011.607 21
16012.208 15
16012.809 14
16013.411 18
16014.012 13
16014.613 15
16015.214 13
16015.815 12
16016.417 12
16017.018 17
16017.619 20
16018.220 17
16018.822 14
16019.423 16
16020.024 16
16020.626 16
16021.227 15
16021.828 19
16022.429 34
16023.031 33
16023.632 24
16024.234 20
16024.835 24
16025.436 16
16026.038 8
16026.639 16
16027.241 24
16027.842 22
16028.443 32
16029.045 24
16029.646 10
16030.248 22
16030.849 18
16031.451 17
16032.052 21
16032.654 21
16033.255 19
16033.857 23
16034.459 27
16035.060 22
16035.662 20
16036.263 23
16036.865 19
16037.467 27
16038.068 21
16038.670 13
16039.271 12
16039.873 21
16040.475 7
16041.076 8
16041.678 28
16042.280 28
16042.882 21
16043.483 25
16044.085 20
16044.687 21
16045.289 21
16045.890 20
16046.492 13
16047.094 16
16047.696 15
16048.298 17
16048.899 17
16049.501 14
16050.103 24
16050.705 23
16051.307 17
16051.909 23
16052.511 23
16053.113 19
16053.714 22
16054.316 24
16054.918 22
16055.520 18
16056.122 33
16056.724 28
16057.326 36
16057.928 33
16058.530 31
16059.132 20
16059.734 34
16060.336 26
16060.938 35
16061.540 30
16062.143 20
16062.745 24
16063.347 29
16063.949 22
16064.551 27
16065.153 31
16065.755 19
16066.357 31
16066.960 38
16067.562 36
16068.164 29
16068.766 34
16069.368 47
16069.971 43
16070.573 45
16071.175 40
16071.777 38
16072.380 50
16072.982 44
16073.584 39
16074.187 48
16074.789 36
16075.391 31
16075.993 30
16076.596 22
16077.198 21
16077.801 32
16078.403 30
16079.005 23
16079.608 26
16080.210 33
16080.813 23
16081.415 33
16082.018 29
16082.620 25
16083.222 27
16083.825 35
16084.427 30
16085.030 26
16085.632 33
16086.235 26
16086.838 24
16087.440 19
16088.043 18
16088.645 27
16089.248 33
16089.850 27
16090.453 17
16091.056 17
16091.658 18
16092.261 22
16092.864 21
16093.466 21
16094.069 20
16094.672 15
16095.274 7
16095.877 9
16096.480 15
16097.083 25
16097.685 26
16098.288 21
16098.891 14
16099.494 14
16100.096 11
16100.699 16
16101.302 17
16101.905 8
16102.508 7
16103.110 7
16103.713 8
16104.316 5
16104.919 6
16105.522 7
16106.125 11
16106.728 13
16107.331 11
16107.934 16
16108.537 10
16109.140 8
16109.743 6
16110.346 8
16110.949 6
16111.552 0
16112.155 1
16112.758 3
16113.361 3
16113.964 6
16114.567 3
16115.170 6
16115.773 5
16116.376 2
16116.979 11
16117.582 14
16118.185 8
16118.789 12
16119.392 11
16119.995 5
16120.598 1
16121.201 8
16121.804 8
16122.408 3
16123.011 2
16123.614 8
16124.217 2
16124.821 1
16125.424 5
16126.027 3
16126.630 4
16127.234 4
16127.837 3
16128.440 0
16129.044 2
16129.647 3
16130.250 1
16130.854 0
16131.457 0
16132.061 5
16132.664 4
16133.267 3
16133.871 4
16134.474 4
16135.078 2
16135.681 8
16136.285 6
16136.888 2
16137.492 0
16138.095 0
16138.699 5
16139.302 12
16139.906 11
16140.509 9
16141.113 2
16141.716 0
16142.320 2
16142.923 4
16143.527 6
16144.131 10
16144.734 6
16145.338 9
16145.942 9
16146.545 3
16147.149 9
16147.753 9
16148.356 4
16148.960 2
16149.564 9
16150.167 6
16150.771 2
16151.375 2
16151.979 2
16152.583 8
16153.186 3
16153.790 1
16154.394 1
16154.998 3
16155.602 6
16156.205 8
16156.809 3
16157.413 3
16158.017 1
16158.621 2
16159.225 6
16159.829 3
16160.433 5
16161.037 3
16161.641 3
16162.244 3
16162.848 2
16163.452 0
16164.056 5
16164.660 1
16165.264 3
16165.868 6
16166.472 8
16167.077 9
16167.681 12
16168.285 6
16168.889 2
16169.493 7
16170.097 4
16170.701 1
16171.305 1
16171.909 0
16172.513 2
16173.118 4
16173.722 3
16174.326 1
16174.930 4
16175.534 10
16176.139 4
16176.743 10
16177.347 3
16177.951 2
16178.556 4
16179.160 2
16179.764 0
16180.368 3
16180.973 4
16181.577 3
16182.181 3
16182.786 5
16183.390 0
16183.994 2
16184.599 10
16185.203 2
16185.808 4
16186.412 2
16187.016 5
16187.621 2
16188.225 7
16188.830 3
16189.434 0
16190.039 4
16190.643 6
16191.248 2
16191.852 3
16192.457 2
16193.061 1
16193.666 3
16194.270 3
16194.875 4
16195.479 3
16196.084 3
16196.689 3
16197.293 5
16197.898 2
16198.502 3
16199.107 3
16199.712 0
16200.316 1
16200.921 1
16201.526 3
16202.131 0
16202.735 0
16203.340 6
16203.945 6
16204.549 6
16205.154 11
16205.759 3
16206.364 3
16206.969 0
16207.573 6
16208.178 6
16208.783 3
16209.388 4
16209.993 1
16210.598 2
16211.202 1
16211.807 4
16212.412 0
16213.017 0
16213.622 0
16214.227 1
16214.832 3
16215.437 9
16216.042 9
16216.647 11
16217.252 4
16217.857 2
16218.462 1
16219.067 0
16219.672 3
16220.277 3
16220.882 5
16221.487 1
16222.092 6
16222.697 4
16223.302 8
16223.907 7
16224.512 5
16225.118 9
16225.723 7
16226.328 2
16226.933 4
16227.538 8
16228.143 12
16228.749 13
16229.354 8
16229.959 8
16230.564 7
16231.170 2
16231.775 1
16232.380 2
16232.985 2
16233.591 2
16234.196 1
16234.801 4
16235.407 3
16236.012 2
16236.617 1
16237.223 1
16237.828 5
16238.433 6
16239.039 1
16239.644 27
16240.250 24
16240.855 16
16241.460 8
16242.066 11
16242.671 9
16243.277 3
16243.882 1
16244.488 2
16245.093 4
16245.699 14
16246.304 10
16246.910 8
16247.515 7
16248.121 2
16248.727 3
16249.332 1
16249.938 2
16250.543 3
16251.149 7
16251.755 3
16252.360 7
16252.966 5
16253.571 2
16254.177 2
16254.783 4
16255.389 3
16255.994 2
16256.600 3
16257.206 2
16257.811 3
16258.417 0
16259.023 3
16259.629 1
16260.235 4
16260.840 2
16261.446 7
16262.052 5
16262.658 8
16263.264 4
16263.869 2
16264.475 2
16265.081 11
16265.687 7
16266.293 4
16266.899 3
16267.505 4
16268.111 6
16268.717 5
16269.323 4
16269.929 1
16270.535 1
16271.141 3
16271.747 2
16272.353 4
16272.959 2
16273.565 5
16274.171 2
16274.777 2
16275.383 2
16275.989 3
16276.595 5
16277.201 3
16277.807 3
16278.413 3
16279.020 0
16279.626 6
16280.232 4
16280.838 8
16281.444 6
16282.050 1
16282.657 1
16283.263 3
16283.869 1
16284.475 4
16285.081 1
16285.688 3
16286.294 5
16286.900 1
16287.507 3
16288.113 3
16288.719 1
16289.326 2
16289.932 2
16290.538 0
16291.145 3
16291.751 1
16292.357 6
16292.964 9
16293.570 7
16294.177 3
16294.783 1
16295.389 0
16295.996 10
16296.602 7
16297.209 5
16297.815 2
16298.422 4
16299.028 4
16299.635 1
16300.241 3
16300.848 4
16301.455 1
16302.061 4
16302.668 3
16303.274 4
16303.881 1
16304.487 2
16305.094 3
16305.701 12
16306.307 5
16306.914 1
16307.521 5
16308.127 6
16308.734 4
16309.341 10
16309.947 0
16310.554 1
16311.161 1
16311.768 0
16312.374 3
16312.981 0
16313.588 1
16314.195 12
16314.802 16
16315.408 5
16316.015 6
16316.622 3
16317.229 4
16317.836 5
16318.443 3
16319.050 1
16319.656 3
16320.263 4
16320.870 0
16321.477 6
16322.084 7
16322.691 2
16323.298 4
16323.905 2
16324.512 2
16325.119 3
16325.726 3
16326.333 11
16326.940 5
16327.547 2
16328.154 2
16328.761 1
16329.368 1
16329.975 2
16330.582 4
16331.190 3
16331.797 3
16332.404 1
16333.011 2
16333.618 6
16334.225 8
16334.832 2
16335.440 1
16336.047 10
16336.654 6
16337.261 5
16337.868 0
16338.476 2
16339.083 3
16339.690 6
16340.298 1
16340.905 2
16341.512 4
16342.119 5
16342.727 3
16343.334 0
16343.941 1
16344.549 6
16345.156 5
16345.764 1
16346.371 3
16346.978 3
16347.586 8
16348.193 1
16348.801 2
16349.408 1
16350.016 0
16350.623 0
16351.230 0
16351.838 4
16352.445 5
16353.053 1
16353.661 0
16354.268 3
16354.876 3
16355.483 3
16356.091 4
16356.698 7
16357.306 1
16357.914 2
16358.521 4
16359.129 1
16359.736 3
16360.344 1
16360.952 2
16361.559 2
16362.167 2
16362.775 2
16363.382 0
16363.990 0
16364.598 2
16365.206 5
16365.813 6
16366.421 3
16367.029 2
16367.637 3
16368.245 3
16368.852 0
16369.460 1
16370.068 0
16370.676 0
16371.284 1
16371.892 0
16372.499 2
16373.107 1
16373.715 3
16374.323 2
16374.931 0
16375.539 1
16376.147 2
16376.755 2
16377.363 1
16377.971 2
16378.579 3
16379.187 3
16379.795 2
16380.403 9
16381.011 4
16381.619 0
16382.227 0
16382.835 3
16383.443 14
16384.051 8
16384.659 9
16385.267 1
16385.876 1
16386.484 1
16387.092 0
16387.700 0
16388.308 5
16388.916 4
16389.525 4
16390.133 7
16390.741 7
16391.349 5
16391.957 0
16392.566 0
16393.174 4
16393.782 4
16394.391 4
16394.999 5
16395.607 3
16396.215 2
16396.824 3
16397.432 6
16398.040 1
16398.649 2
16399.257 2
16399.866 2
16400.474 2
16401.082 1
16401.691 4
16402.299 3
16402.908 1
16403.516 7
16404.125 3
16404.733 3
16405.342 0
16405.950 2
16406.559 3
16407.167 1
16407.776 1
16408.384 2
16408.993 1
16409.601 4
16410.210 2
16410.818 3
16411.427 5
16412.036 3
16412.644 2
16413.253 5
16413.862 6
16414.470 3
16415.079 4
16415.688 2
16416.296 0
16416.905 0
16417.514 1
16418.122 6
16418.731 4
16419.340 1
16419.949 4
16420.557 2
16421.166 2
16421.775 0
16422.384 0
16422.993 0
16423.601 1
16424.210 2
16424.819 2
16425.428 1
16426.037 2
16426.646 3
16427.255 0
16427.864 0
16428.472 3
16429.081 3
16429.690 12
16430.299 6
16430.908 5
16431.517 4
16432.126 2
16432.735 1
16433.344 4
16433.953 2
16434.562 2
16435.171 1
16435.780 1
16436.389 1
16436.999 1
16437.608 4
16438.217 4
16438.826 0
16439.435 0
16440.044 2
16440.653 1
16441.262 0
16441.872 0
16442.481 0
16443.090 0
16443.699 1
16444.308 1
16444.918 0
16445.527 2
16446.136 0
16446.745 0
16447.355 0
16447.964 4
16448.573 4
16449.182 3
16449.792 5
16450.401 6
16451.010 6
16451.620 6
16452.229 6
16452.838 2
16453.448 1
16454.057 0
16454.667 1
16455.276 0
16455.885 1
16456.495 4
16457.104 5
16457.714 4
16458.323 4
16458.933 4
16459.542 3
16460.152 1
16460.761 2
16461.371 4
16461.980 2
16462.590 1
16463.199 1
16463.809 0
16464.419 0
16465.028 4
16465.638 2
16466.247 2
16466.857 0
16467.467 1
16468.076 3
16468.686 7
16469.296 8
16469.905 3
16470.515 2
16471.125 1
16471.734 1
16472.344 1
16472.954 0
16473.564 1
16474.173 3
16474.783 0
16475.393 0
16476.003 3
16476.613 0
16477.222 2
16477.832 2
16478.442 2
16479.052 3
16479.662 1
16480.272 0
16480.882 1
16481.492 2
16482.101 3
16482.711 0
16483.321 3
16483.931 2
16484.541 0
16485.151 2
16485.761 2
16486.371 4
16486.981 1
16487.591 0
16488.201 1
16488.811 0
16489.421 1
16490.031 3
16490.641 4
16491.251 7
16491.862 1
16492.472 1
16493.082 4
16493.692 0
16494.302 3
16494.912 3
16495.522 4
16496.132 3
16496.743 0
16497.353 5
16497.963 5
16498.573 6
16499.184 4
16499.794 0
16500.404 7
16501.014 7
16501.625 5
16502.235 1
16502.845 1
16503.455 1
16504.066 5
16504.676 2
16505.286 0
16505.897 0
16506.507 0
16507.118 0
16507.728 3
16508.338 2
16508.949 1
16509.559 3
16510.170 0
16510.780 0
16511.390 3
16512.001 3
16512.611 1
16513.222 1
16513.832 1
16514.443 0
16515.053 0
16515.664 1
16516.274 0
16516.885 2
16517.496 0
16518.106 2
16518.717 1
16519.327 4
16519.938 1
16520.549 0
16521.159 1
16521.770 3
16522.381 2
16522.991 3
16523.602 6
16524.213 5
16524.823 2
16525.434 1
16526.045 6
16526.655 4
16527.266 1
16527.877 6
16528.488 1
16529.099 0
16529.709 0
16530.320 1
16530.931 1
16531.542 1
16532.153 2
16532.763 2
16533.374 0
16533.985 1
16534.596 0
16535.207 2
16535.818 2
16536.429 3
16537.040 12
16537.651 3
16538.262 2
16538.873 0
16539.484 1
16540.095 1
16540.706 2
16541.317 3
16541.928 5
16542.539 8
16543.150 3
16543.761 4
16544.372 3
16544.983 1
16545.594 0
16546.205 1
16546.816 0
16547.427 1
16548.038 2
16548.649 0
16549.261 0
16549.872 1
16550.483 2
16551.094 1
16551.705 4
16552.317 5
16552.928 0
16553.539 0
16554.150 5
16554.762 4
16555.373 5
16555.984 3
16556.595 3
16557.207 2
16557.818 2
16558.429 0
16559.041 2
16559.652 0
16560.263 0
16560.875 2
16561.486 2
16562.097 0
16562.709 0
16563.320 2
16563.932 1
16564.543 3
16565.155 0
16565.766 13
16566.378 22
16566.989 15
16567.601 9
16568.212 3
16568.824 5
16569.435 2
16570.047 4
16570.658 5
16571.270 1
16571.881 2
16572.493 3
16573.104 2
16573.716 6
16574.328 7
16574.939 9
16575.551 0
16576.163 3
16576.774 6
16577.386 4
16577.998 5
16578.609 2
16579.221 5
16579.833 6
16580.444 5
16581.056 7
16581.668 4
16582.280 3
16582.892 2
16583.503 0
16584.115 0
16584.727 2
16585.339 2
16585.951 2
16586.562 3
16587.174 2
16587.786 2
16588.398 0
16589.010 1
16589.622 1
16590.234 3
16590.846 4
16591.458 1
16592.070 0
16592.681 1
16593.293 1
16593.905 1
16594.517 0
16595.129 9
16595.741 5
16596.353 5
16596.965 8
16597.578 3
16598.190 0
16598.802 1
16599.414 0
16600.026 3
16600.638 2
16601.250 2
16601.862 3
16602.474 3
16603.086 1
16603.699 0
16604.311 0
16604.923 2
16605.535 4
16606.147 2
16606.760 1
16607.372 2
16607.984 3
16608.596 0
16609.209 1
16609.821 0
16610.433 0
16611.045 0
16611.658 0
16612.270 1
16612.882 0
16613.495 0
16614.107 2
16614.719 3
16615.332 0
16615.944 8
16616.557 5
16617.169 2
16617.781 1
16618.394 1
16619.006 5
16619.619 4
16620.231 5
16620.844 7
16621.456 4
16622.069 1
16622.681 0
16623.294 3
16623.906 3
16624.519 3
16625.131 0
16625.744 3
16626.356 2
16626.969 0
16627.582 1
16628.194 1
16628.807 3
16629.420 4
16630.032 6
16630.645 0
16631.258 1
16631.870 1
16632.483 1
16633.096 1
16633.708 1
16634.321 0
16634.934 0
16635.547 1
16636.159 2
16636.772 2
16637.385 3
16637.998 1
16638.610 0
16639.223 1
16639.836 1
16640.449 1
16641.062 2
16641.675 1
16642.287 1
16642.900 2
16643.513 3
16644.126 2
16644.739 0
16645.352 0
16645.965 1
16646.578 2
16647.191 1
16647.804 6
16648.417 4
16649.030 0
16649.643 0
16650.256 0
16650.869 3
16651.482 2
16652.095 3
16652.708 2
16653.321 2
16653.934 2
16654.547 1
16655.160 0
16655.774 2
16656.387 3
16657.000 4
16657.613 1
16658.226 2
16658.839 0
16659.452 1
16660.066 0
16660.679 4
16661.292 3
16661.905 3
16662.519 2
16663.132 3
16663.745 6
16664.358 6
16664.972 2
16665.585 0
16666.198 5
16666.812 4
16667.425 4
16668.038 3
16668.652 1
16669.265 3
16669.878 3
16670.492 1
16671.105 1
16671.719 4
16672.332 2
16672.945 3
16673.559 2
16674.172 1
16674.786 6
16675.399 7
16676.013 4
16676.626 3
16677.240 2
16677.853 0
16678.467 2
16679.080 1
16679.694 0
16680.308 0
16680.921 6
16681.535 11
16682.148 2
16682.762 2
16683.376 1
16683.989 1
16684.603 1
16685.217 0
16685.830 1
16686.444 6
16687.058 8
16687.671 2
16688.285 1
16688.899 2
16689.513 1
16690.126 0
16690.740 2
16691.354 1
16691.968 4
16692.581 8
16693.195 3
16693.809 5
16694.423 2
16695.037 1
16695.651 3
16696.264 1
16696.878 0
16697.492 1
16698.106 0
16698.720 3
16699.334 1
16699.948 0
16700.562 0
16701.176 3
16701.790 0
16702.404 0
16703.018 0
16703.632 0
16704.246 3
16704.860 3
16705.474 2
16706.088 2
16706.702 0
16707.316 0
16707.930 0
16708.544 1
16709.158 0
16709.772 0
16710.387 2
16711.001 7
16711.615 3
16712.229 2
16712.843 0
16713.457 2
16714.072 0
16714.686 0
16715.300 2
16715.914 0
16716.528 1
16717.143 2
16717.757 2
16718.371 2
16718.985 2
16719.600 1
16720.214 2
16720.828 1
16721.443 0
16722.057 0
16722.671 0
16723.286 0
16723.900 2
16724.515 1
16725.129 0
16725.743 1
16726.358 3
16726.972 2
16727.587 1
16728.201 0
16728.816 2
16729.430 3
16730.045 5
16730.659 1
16731.274 0
16731.888 2
16732.503 5
16733.117 7
16733.732 8
16734.346 4
16734.961 3
16735.575 3
16736.190 4
16736.805 2
16737.419 4
16738.034 0
16738.649 1
16739.263 5
16739.878 0
16740.493 1
16741.107 1
16741.722 2
16742.337 2
16742.951 4
16743.566 3
16744.181 2
16744.796 2
16745.410 2
16746.025 2
16746.640 5
16747.255 6
16747.870 3
16748.484 2
16749.099 3
16749.714 3
16750.329 2
16750.944 3
16751.559 1
16752.174 5
16752.789 6
16753.403 4
16754.018 2
16754.633 4
16755.248 2
16755.863 0
16756.478 2
16757.093 0
16757.708 1
16758.323 0
16758.938 4
16759.553 5
16760.168 1
16760.783 3
16761.398 1
16762.013 6
16762.629 2
16763.244 2
16763.859 1
16764.474 0
16765.089 5
16765.704 0
16766.319 4
16766.934 7
16767.550 9
16768.165 9
16768.780 6
16769.395 6
16770.010 1
16770.626 0
16771.241 0
16771.856 1
16772.471 3
16773.087 7
16773.702 11
16774.317 7
16774.933 4
16775.548 4
16776.163 3
16776.779 0
16777.394 1
16778.009 0
16778.625 7
16779.240 4
16779.856 3
16780.471 5
16781.086 4
16781.702 3
16782.317 1
16782.933 2
16783.548 0
16784.164 0
16784.779 2
16785.395 4
16786.010 4
16786.626 1
16787.241 4
16787.857 3
16788.472 3
16789.088 1
16789.704 0
16790.319 3
16790.935 2
16791.550 2
16792.166 1
16792.782 3
16793.397 2
16794.013 1
16794.629 2
16795.244 3
16795.860 4
16796.476 4
16797.091 6
16797.707 4
16798.323 3
16798.939 1
16799.554 3
16800.170 5
16800.786 0
16801.402 0
16802.018 0
16802.633 0
16803.249 0
16803.865 0
16804.481 3
16805.097 1
16805.713 1
16806.329 1
16806.945 1
16807.560 1
16808.176 10
16808.792 14
16809.408 8
16810.024 5
16810.640 2
16811.256 3
16811.872 2
16812.488 5
16813.104 6
16813.720 2
16814.336 1
16814.952 2
16815.568 0
16816.184 6
16816.800 2
16817.417 4
16818.033 5
16818.649 4
16819.265 2
16819.881 2
16820.497 1
16821.113 7
16821.730 5
16822.346 7
16822.962 3
16823.578 5
16824.194 4
16824.811 6
16825.427 9
16826.043 5
16826.659 5
16827.276 2
16827.892 1
16828.508 1
16829.124 0
16829.741 3
16830.357 3
16830.973 4
16831.590 3
16832.206 5
16832.823 6
16833.439 4
16834.055 5
16834.672 2
16835.288 2
16835.905 2
16836.521 6
16837.137 3
16837.754 1
16838.370 1
16838.987 4
16839.603 3
16840.220 3
16840.836 3
16841.453 4
16842.070 2
16842.686 7
16843.303 8
16843.919 4
16844.536 5
16845.152 2
16845.769 4
16846.386 1
16847.002 3
16847.619 7
16848.236 4
16848.852 9
16849.469 7
16850.086 2
16850.702 1
16851.319 1
16851.936 1
16852.553 2
16853.169 7
16853.786 14
16854.403 15
16855.020 13
16855.636 7
16856.253 7
16856.870 8
16857.487 1
16858.104 0
16858.721 4
16859.337 5
16859.954 7
16860.571 3
16861.188 10
16861.805 9
16862.422 6
16863.039 6
16863.656 3
16864.273 4
16864.890 8
16865.507 11
16866.124 3
16866.741 4
16867.358 9
16867.975 8
16868.592 10
16869.209 7
16869.826 4
16870.443 3
16871.060 5
16871.677 9
16872.294 10
16872.911 4
16873.528 1
16874.145 3
16874.763 9
16875.380 7
16875.997 3
16876.614 11
16877.231 20
16877.848 28
16878.466 28
16879.083 15
16879.700 10
16880.317 9
16880.935 6
16881.552 5
16882.169 17
16882.786 15
16883.404 6
16884.021 9
16884.638 13
16885.256 8
16885.873 6
16886.490 7
16887.108 9
16887.725 11
16888.343 16
16888.960 14
16889.577 12
16890.195 16
16890.812 18
16891.430 13
16892.047 17
16892.665 19
16893.282 14
16893.900 28
16894.517 30
16895.135 28
16895.752 15
16896.370 17
16896.987 18
16897.605 17
16898.222 20
16898.840 33
16899.458 39
16900.075 34
16900.693 38
16901.310 32
16901.928 33
16902.546 43
16903.163 35
16903.781 33
16904.399 30
16905.016 33
16905.634 30
16906.252 38
16906.870 40
16907.487 34
16908.105 31
16908.723 32
16909.341 45
16909.958 52
16910.576 29
16911.194 28
16911.812 19
16912.430 31
16913.048 47
16913.665 39
16914.283 36
16914.901 39
16915.519 47
16916.137 45
16916.755 51
16917.373 50
16917.991 60
16918.609 53
16919.227 61
16919.845 63
16920.463 81
16921.081 84
16921.699 64
16922.317 78
16922.935 83
16923.553 102
16924.171 145
16924.789 177
16925.407 166
16926.025 158
16926.643 161
16927.261 160
16927.879 188
16928.497 206
16929.115 217
16929.734 211
16930.352 201
16930.970 223
16931.588 259
16932.206 296
16932.825 298
16933.443 326
16934.061 334
16934.679 364
16935.297 401
16935.916 446
16936.534 426
16937.152 458
16937.771 548
16938.389 578
16939.007 641
16939.626 692
16940.244 742
16940.862 776
16941.481 835
16942.099 956
16942.717 1075
16943.336 1172
16943.954 1284
16944.573 1472
16945.191 1587
16945.809 1659
16946.428 1792
16947.046 1919
16947.665 2005
16948.283 2076
16948.902 2208
16949.520 2337
16950.139 2381
16950.757 2474
16951.376 2576
16951.995 2524
16952.613 2529
16953.232 2485
16953.850 2399
16954.469 2399
16955.087 2369
16955.706 2240
16956.325 2056
16956.943 1990
16957.562 1870
16958.181 1713
16958.799 1544
16959.418 1357
16960.037 1237
16960.656 1086
16961.274 947
16961.893 858
16962.512 723
16963.130 622
16963.749 544
16964.368 467
16964.987 393
16965.606 318
16966.224 282
16966.843 267
16967.462 238
16968.081 230
16968.700 222
16969.319 195
16969.938 167
16970.556 165
16971.175 158
16971.794 141
16972.413 126
16973.032 124
16973.651 113
16974.270 84
16974.889 72
16975.508 49
16976.127 55
16976.746 87
16977.365 77
16977.984 74
16978.603 79
16979.222 69
16979.841 86
16980.460 62
16981.079 38
16981.699 40
16982.318 47
16982.937 33
16983.556 36
16984.175 43
16984.794 36
16985.413 41
16986.033 39
16986.652 27
16987.271 46
16987.890 50
16988.509 55
16989.129 66
16989.748 52
16990.367 38
16990.986 30
16991.606 30
16992.225 15
16992.844 19
16993.464 12
16994.083 18
16994.702 13
16995.322 32
16995.941 25
16996.560 24
16997.180 28
16997.799 32
16998.418 19
16999.038 24
16999.657 24
17000.277 26
17000.896 18
17001.516 18
17002.135 12
17002.755 7
17003.374 10
17003.994 11
17004.613 18
17005.233 19
17005.852 19
17006.472 23
17007.091 5
17007.711 14
17008.330 12
17008.950 23
17009.570 24
17010.189 26
17010.809 30
17011.429 23
17012.048 26
17012.668 30
17013.288 27
17013.907 15
17014.527 10
17015.147 16
17015.766 20
17016.386 18
17017.006 13
17017.626 12
17018.245 23
17018.865 23
17019.485 16
17020.105 8
17020.725 9
17021.344 6
17021.964 10
17022.584 4
17023.204 7
17023.824 10
17024.444 5
17025.064 3
17025.683 2
17026.303 6
17026.923 2
17027.543 6
17028.163 2
17028.783 9
17029.403 7
17030.023 10
17030.643 4
17031.263 13
17031.883 7
17032.503 5
17033.123 12
17033.743 13
17034.363 3
17034.983 4
17035.603 5
17036.223 12
17036.844 15
17037.464 10
17038.084 7
17038.704 5
17039.324 4
17039.944 7
17040.564 7
17041.185 16
17041.805 8
17042.425 4
17043.045 3
17043.665 1
17044.286 1
17044.906 0
17045.526 2
17046.147 3
17046.767 3
17047.387 2
17048.007 4
17048.628 4
17049.248 9
17049.868 6
17050.489 10
17051.109 5
17051.730 2
17052.350 6
17052.970 6
17053.591 3
17054.211 1
17054.832 10
17055.452 11
17056.072 8
17056.693 10
17057.313 8
17057.934 14
17058.554 7
17059.175 5
17059.795 6
17060.416 5
17061.036 10
17061.657 7
17062.278 7
17062.898 6
17063.519 9
17064.139 14
17064.760 20
17065.381 16
17066.001 8
17066.622 6
17067.243 6
17067.863 7
17068.484 12
17069.105 10
17069.725 6
17070.346 4
17070.967 8
17071.587 10
17072.208 10
17072.829 12
17073.450 10
17074.071 13
17074.691 13
17075.312 9
17075.933 6
17076.554 1
17077.175 7
17077.795 6
17078.416 4
17079.037 1
17079.658 0
17080.279 9
17080.900 13
17081.521 9
17082.142 4
17082.763 2
17083.384 2
17084.005 10
17084.626 8
17085.247 3
17085.868 5
17086.489 3
17087.110 3
17087.731 0
17088.352 8
17088.973 12
17089.594 6
17090.215 2
17090.836 4
17091.457 3
17092.078 7
17092.699 4
17093.320 9
17093.942 15
17094.563 7
17095.184 5
17095.805 10
17096.426 7
17097.047 4
17097.669 7
17098.290 6
17098.911 1
17099.532 5
17100.154 7
17100.775 9
17101.396 15
17102.017 6
17102.639 13
17103.260 15
17103.881 25
17104.503 21
17105.124 10
17105.745 8
17106.367 9
17106.988 17
17107.610 8
17108.231 6
17108.852 4
17109.474 8
17110.095 11
17110.717 11
17111.338 10
17111.960 8
17112.581 8
17113.203 10
17113.824 9
17114.446 5
17115.067 3
17115.689 6
17116.310 7
17116.932 13
17117.553 15
17118.175 21
17118.797 17
17119.418 13
17120.040 17
17120.661 17
17121.283 7
17121.905 5
17122.526 11
17123.148 13
17123.770 12
17124.391 8
17125.013 10
17125.635 12
17126.257 11
17126.878 7
17127.500 7
17128.122 15
17128.744 14
17129.365 14
17129.987 9
17130.609 11
17131.231 15
17131.853 9
17132.475 10
17133.096 13
17133.718 15
17134.340 9
17134.962 7
17135.584 16
17136.206 17
17136.828 15
17137.450 14
17138.072 20
17138.694 17
17139.316 11
17139.938 13
17140.560 24
17141.182 17
17141.804 20
17142.426 34
17143.048 24
17143.670 16
17144.292 11
17144.914 18
17145.536 24
17146.158 33
17146.780 33
17147.402 27
17148.024 24
17148.647 25
17149.269 21
17149.891 28
17150.513 34
17151.135 31
17151.757 27
17152.380 34
17153.002 46
17153.624 51
17154.246 35
17154.869 30
17155.491 22
17156.113 55
17156.735 62
17157.358 46
17157.980 48
17158.602 54
17159.225 44
17159.847 47
17160.469 41
17161.092 51
17161.714 43
17162.336 34
17162.959 37
17163.581 23
17164.204 25
17164.826 30
17165.449 28
17166.071 23
17166.693 15
17167.316 20
17167.938 26
17168.561 31
17169.183 33
17169.806 32
17170.429 36
17171.051 28
17171.674 37
17172.296 34
17172.919 37
17173.541 30
17174.164 18
17174.787 20
17175.409 19
17176.032 15
17176.654 10
17177.277 8
17177.900 9
17178.522 17
17179.145 10
17179.768 4
17180.391 9
17181.013 8
17181.636 18
17182.259 13
17182.882 8
17183.504 6
17184.127 5
17184.750 8
17185.373 7
17185.996 7
17186.618 4
17187.241 16
17187.864 10
17188.487 7
17189.110 8
17189.733 9
17190.356 6
17190.978 14
17191.601 9
17192.224 8
17192.847 6
17193.470 2
17194.093 2
17194.716 3
17195.339 6
17195.962 2
17196.585 4
17197.208 8
17197.831 10
17198.454 4
17199.077 4
17199.700 0
17200.323 5
17200.947 1
17201.570 1
17202.193 2
17202.816 4
17203.439 4
17204.062 5
17204.685 2
17205.308 7
17205.932 7
17206.555 2
17207.178 3
17207.801 4
17208.424 2
17209.048 8
17209.671 10
17210.294 10
17210.918 6
17211.541 2
17212.164 5
17212.787 4
17213.411 6
17214.034 1
17214.657 1
17215.281 1
17215.904 2
17216.527 0
17217.151 4
17217.774 2
17218.398 2
17219.021 6
17219.644 1
17220.268 2
17220.891 2
17221.515 0
17222.138 0
17222.762 2
17223.385 1
17224.009 1
17224.632 2
17225.256 7
17225.879 4
17226.503 2
17227.126 0
17227.750 2
17228.374 1
17228.997 0
17229.621 2
17230.244 2
17230.868 4
17231.492 4
17232.115 3
17232.739 3
17233.363 3
17233.986 4
17234.610 3
17235.234 3
17235.858 7
17236.481 1
17237.105 0
17237.729 3
17238.353 4
17238.976 3
17239.600 4
17240.224 3
17240.848 2
17241.472 6
17242.095 3
17242.719 2
17243.343 3
17243.967 2
17244.591 1
17245.215 5
17245.839 3
17246.463 2
17247.086 11
17247.710 4
17248.334 7
17248.958 6
17249.582 2
17250.206 7
17250.830 4
17251.454 6
17252.078 1
17252.702 0
17253.326 2
17253.950 4
17254.574 4
17255.198 6
17255.823 3
17256.447 0
17257.071 5
17257.695 4
17258.319 1
17258.943 4
17259.567 6
17260.191 4
17260.816 0
17261.440 1
17262.064 1
17262.688 0
17263.312 0
17263.937 7
17264.561 4
17265.185 1
17265.809 5
17266.434 1
17267.058 3
17267.682 9
17268.307 6
17268.931 6
17269.555 1
17270.180 1
17270.804 3
17271.428 0
17272.053 3
17272.677 4
17273.301 2
17273.926 3
17274.550 8
17275.175 4
17275.799 1
17276.424 0
17277.048 0
17277.673 2
17278.297 2
17278.922 3
17279.546 4
17280.171 2
17280.795 1
17281.420 1
17282.044 1
17282.669 3
17283.293 5
17283.918 2
17284.543 1
17285.167 2
17285.792 5
17286.416 1
17287.041 0
17287.666 1
17288.290 3
17288.915 6
17289.540 6
17290.165 6
17290.789 4
17291.414 3
17292.039 3
17292.663 2
17293.288 1
17293.913 4
17294.538 4
17295.163 1
17295.787 0
17296.412 1
17297.037 0
17297.662 1
17298.287 2
17298.912 3
17299.536 1
17300.161 2
17300.786 2
17301.411 0
17302.036 4
17302.661 6
17303.286 3
17303.911 1
17304.536 0
17305.161 4
17305.786 1
17306.411 0
17307.036 2
17307.661 0
17308.286 0
17308.911 2
17309.536 2
17310.161 2
17310.786 5
17311.411 6
17312.036 5
17312.661 4
17313.287 2
17313.912 0
17314.537 0
17315.162 2
17315.787 1
17316.412 0
17317.038 1
17317.663 1
17318.288 2
17318.913 0
17319.538 0
17320.164 4
17320.789 5
17321.414 1
17322.039 1
17322.665 0
17323.290 3
17323.915 2
17324.541 5
17325.166 3
17325.791 1
17326.417 4
17327.042 1
17327.667 0
17328.293 0
17328.918 2
17329.544 3
17330.169 2
17330.795 0
17331.420 1
17332.045 3
17332.671 4
17333.296 6
17333.922 0
17334.547 1
17335.173 2
17335.798 1
17336.424 7
17337.050 5
17337.675 1
17338.301 5
17338.926 13
17339.552 3
17340.177 2
17340.803 6
17341.429 13
17342.054 4
17342.680 2
17343.306 2
17343.931 0
17344.557 6
17345.183 2
17345.808 9
17346.434 11
17347.060 5
17347.686 2
17348.311 2
17348.937 0
17349.563 6
17350.189 8
17350.815 1
17351.440 0
17352.066 8
17352.692 7
17353.318 10
17353.944 5
17354.570 1
17355.195 1
17355.821 4
17356.447 2
17357.073 5
17357.699 5
17358.325 2
17358.951 2
17359.577 2
17360.203 0
17360.829 1
17361.455 1
17362.081 1
17362.707 5
17363.333 0
17363.959 1
17364.585 4
17365.211 4
17365.837 2
17366.463 3
17367.089 2
17367.715 9
17368.342 3
17368.968 6
17369.594 4
17370.220 5
17370.846 4
17371.472 8
17372.099 3
17372.725 6
17373.351 10
17373.977 8
17374.603 4
17375.230 3
17375.856 5
17376.482 5
17377.108 7
17377.735 5
17378.361 1
17378.987 4
17379.614 5
17380.240 8
17380.866 2
17381.493 0
17382.119 3
17382.745 4
17383.372 5
17383.998 1
17384.625 3
17385.251 6
17385.877 1
17386.504 0
17387.130 5
17387.757 4
17388.383 5
17389.010 3
17389.636 2
17390.263 3
17390.889 6
17391.516 2
17392.142 0
17392.769 2
17393.396 2
17394.022 2
17394.649 1
17395.275 2
17395.902 1
17396.529 7
17397.155 9
17397.782 7
17398.408 7
17399.035 1
17399.662 0
17400.289 2
17400.915 2
17401.542 3
17402.169 5
17402.795 2
17403.422 1
17404.049 0
17404.676 2
17405.302 5
17405.929 5
17406.556 0
17407.183 0
17407.810 0
17408.437 0
17409.063 1
17409.690 1
17410.317 2
17410.944 2
17411.571 4
17412.198 9
17412.825 5
17413.452 2
17414.079 1
17414.706 0
17415.333 0
17415.960 2
17416.587 5
17417.214 1
17417.841 3
17418.468 3
17419.095 2
17419.722 3
17420.349 0
17420.976 0
17421.603 1
17422.230 2
17422.857 5
17423.484 8
17424.111 4
17424.738 1
17425.366 1
17425.993 0
17426.620 7
17427.247 12
17427.874 10
17428.501 4
17429.129 6
17429.756 6
17430.383 3
17431.010 0
17431.638 0
17432.265 2
17432.892 0
17433.519 0
17434.147 1
17434.774 2
17435.401 2
17436.029 0
17436.656 0
17437.283 0
17437.911 0
17438.538 0
17439.166 0
17439.793 0
17440.420 2
17441.048 1
17441.675 0
17442.303 4
17442.930 4
17443.558 0
17444.185 0
17444.813 1
17445.440 2
17446.068 3
17446.695 3
17447.323 3
17447.950 0
17448.578 0
17449.205 1
17449.833 0
17450.461 1
17451.088 2
17451.716 2
17452.343 2
17452.971 3
17453.599 3
17454.226 1
17454.854 3
17455.482 6
17456.110 1
17456.737 0
17457.365 1
17457.993 1
17458.620 1
17459.248 1
17459.876 4
17460.504 3
17461.132 1
17461.759 0
17462.387 1
17463.015 2
17463.643 1
17464.271 0
17464.898 1
17465.526 1
17466.154 4
17466.782 5
17467.410 1
17468.038 2
17468.666 2
17469.294 3
17469.922 1
17470.550 2
17471.178 1
17471.806 0
17472.434 2
17473.062 4
17473.690 2
17474.318 8
17474.946 8
17475.574 1
17476.202 4
17476.830 2
17477.458 4
17478.086 5
17478.714 2
17479.342 1
17479.970 0
17480.599 0
17481.227 0
17481.855 4
17482.483 1
17483.111 1
17483.739 1
17484.368 1
17484.996 1
17485.624 0
17486.252 0
17486.881 1
17487.509 4
17488.137 1
17488.765 0
17489.394 3
17490.022 1
17490.650 1
17491.279 3
17491.907 0
17492.535 1
17493.164 3
17493.792 2
17494.421 2
17495.049 2
17495.677 2
17496.306 2
17496.934 1
17497.563 0
17498.191 3
17498.820 1
17499.448 1
17500.077 3
17500.705 3
17501.334 2
17501.962 2
17502.591 3
17503.219 2
17503.848 0
17504.476 0
17505.105 0
17505.733 2
17506.362 1
17506.991 0
17507.619 2
17508.248 1
17508.877 1
17509.505 2
17510.134 1
17510.763 1
17511.391 1
17512.020 2
17512.649 0
17513.277 1
17513.906 1
17514.535 0
17515.164 0
17515.792 3
17516.421 3
17517.050 6
17517.679 9
17518.308 2
17518.937 1
17519.565 3
17520.194 2
17520.823 0
17521.452 0
17522.081 0
17522.710 0
17523.339 0
17523.968 0
17524.597 1
17525.225 6
17525.854 5
17526.483 1
17527.112 1
17527.741 0
17528.370 0
17528.999 2
17529.628 5
17530.257 0
17530.886 0
17531.515 0
17532.145 0
17532.774 0
17533.403 0
17534.032 1
17534.661 1
17535.290 1
17535.919 4
17536.548 4
17537.178 2
17537.807 3
17538.436 1
17539.065 0
17539.694 2
17540.323 1
17540.953 4
17541.582 0
17542.211 14
17542.840 10
17543.470 9
17544.099 3
17544.728 2
17545.358 1
17545.987 1
17546.616 2
17547.246 3
17547.875 0
17548.504 1
17549.134 0
17549.763 1
17550.392 0
17551.022 1
17551.651 1
17552.281 0
17552.910 0
17553.540 0
17554.169 1
17554.798 0
17555.428 0
17556.057 0
17556.687 1
17557.317 1
17557.946 3
17558.576 2
17559.205 4
17559.835 6
17560.464 6
17561.094 3
17561.723 3
17562.353 1
17562.983 7
17563.612 17
17564.242 10
17564.872 7
17565.501 6
17566.131 1
17566.761 2
17567.390 1
17568.020 4
17568.650 0
17569.280 0
17569.909 1
17570.539 5
17571.169 3
17571.799 0
17572.428 0
17573.058 2
17573.688 1
17574.318 1
17574.948 1
17575.577 3
17576.207 0
17576.837 0
17577.467 1
17578.097 1
17578.727 2
17579.357 1
17579.987 2
17580.617 2
17581.247 3
17581.877 5
17582.507 1
17583.137 1
17583.767 0
17584.397 1
17585.027 1
17585.657 1
17586.287 0
17586.917 1
17587.547 0
17588.177 1
17588.807 0
17589.437 0
17590.067 0
17590.697 0
17591.327 1
17591.957 0
17592.588 1
17593.218 0
17593.848 3
17594.478 1
17595.108 3
17595.739 3
17596.369 2
17596.999 2
17597.629 0
17598.259 1
17598.890 0
17599.520 0
17600.150 0
17600.781 0
17601.411 1
17602.041 1
17602.672 2
17603.302 0
17603.932 0
17604.563 0
17605.193 1
17605.823 4
17606.454 6
17607.084 1
17607.715 3
17608.345 5
17608.976 0
17609.606 1
17610.236 3
17610.867 4
17611.497 3
17612.128 0
17612.758 0
17613.389 1
17614.019 0
17614.650 2
17615.281 2
17615.911 0
17616.542 0
17617.172 6
17617.803 2
17618.434 1
17619.064 1
17619.695 7
17620.325 0
17620.956 1
17621.587 0
17622.217 0
17622.848 4
17623.479 2
17624.110 1
17624.740 2
17625.371 3
17626.002 0
17626.633 3
17627.263 4
17627.894 1
17628.525 0
17629.156 0
17629.787 0
17630.417 0
17631.048 1
17631.679 2
17632.310 3
17632.941 0
17633.572 3
17634.203 4
17634.834 3
17635.464 0
17636.095 0
17636.726 1
17637.357 1
17637.988 0
17638.619 3
17639.250 0
17639.881 2
17640.512 1
17641.143 3
17641.774 1
17642.405 0
17643.036 0
17643.667 1
17644.299 0
17644.930 0
17645.561 0
17646.192 3
17646.823 3
17647.454 0
17648.085 1
17648.716 0
17649.348 12
17649.979 7
17650.610 2
17651.241 1
17651.872 2
17652.504 0
17653.135 1
17653.766 2
17654.397 1
17655.029 0
17655.660 2
17656.291 1
17656.922 0
17657.554 2
17658.185 0
17658.816 1
17659.448 1
17660.079 4
17660.711 1
17661.342 1
17661.973 1
17662.605 0
17663.236 0
17663.868 0
17664.499 0
17665.130 0
17665.762 0
17666.393 0
17667.025 1
17667.656 1
17668.288 0
17668.919 0
17669.551 2
17670.182 4
17670.814 2
17671.446 12
17672.077 12
17672.709 8
17673.340 3
17673.972 3
17674.604 0
17675.235 1
17675.867 6
17676.499 3
17677.130 2
17677.762 0
17678.394 0
17679.025 1
17679.657 0
17680.289 3
17680.920 3
17681.552 1
17682.184 3
17682.816 1
17683.447 1
17684.079 0
17684.711 0
17685.343 1
17685.975 4
17686.607 1
17687.238 2
17687.870 0
17688.502 0
17689.134 4
17689.766 4
17690.398 0
17691.030 6
17691.662 3
17692.294 0
17692.926 3
17693.557 2
17694.189 2
17694.821 4
17695.453 0
17696.085 0
17696.717 0
17697.349 0
17697.982 2
17698.614 1
17699.246 4
17699.878 2
17700.510 1
17701.142 1
17701.774 1
17702.406 0
17703.038 1
17703.670 0
17704.303 1
17704.935 1
17705.567 0
17706.199 4
17706.831 5
17707.463 1
17708.096 1
17708.728 2
17709.360 2
17709.992 2
17710.625 5
17711.257 2
17711.889 0
17712.522 5
17713.154 6
17713.786 1
17714.419 0
17715.051 3
17715.683 3
17716.316 3
17716.948 3
17717.580 1
17718.213 0
17718.845 0
17719.478 1
17720.110 0
17720.742 1
17721.375 0
17722.007 1
17722.640 0
17723.272 0
17723.905 0
17724.537 1
17725.170 1
17725.802 1
17726.435 1
17727.068 0
17727.700 2
17728.333 2
17728.965 0
17729.598 0
17730.231 1
17730.863 1
17731.496 2
17732.128 5
17732.761 3
17733.394 6
17734.026 7
17734.659 3
17735.292 1
17735.925 0
17736.557 2
17737.190 0
17737.823 1
17738.456 2
17739.088 2
17739.721 3
17740.354 1
17740.987 1
17741.620 0
17742.252 3
17742.885 2
17743.518 1
17744.151 1
17744.784 0
17745.417 0
17746.050 1
17746.682 0
17747.315 4
17747.948 3
17748.581 1
17749.214 2
17749.847 1
17750.480 1
17751.113 1
17751.746 0
17752.379 1
17753.012 5
17753.645 3
17754.278 0
17754.911 0
17755.544 1
17756.177 5
17756.811 2
17757.444 0
17758.077 1
17758.710 0
17759.343 0
17759.976 1
17760.609 0
17761.243 5
17761.876 2
17762.509 0
17763.142 0
17763.775 1
17764.409 1
17765.042 0
17765.675 2
17766.308 0
17766.942 0
17767.575 0
17768.208 1
17768.841 0
17769.475 0
17770.108 1
17770.741 2
17771.375 1
17772.008 0
17772.642 0
17773.275 0
17773.908 0
17774.542 0
17775.175 1
17775.809 2
17776.442 1
17777.075 1
17777.709 3
17778.342 3
17778.976 0
17779.609 0
17780.243 0
17780.876 0
17781.510 0
17782.143 0
17782.777 0
17783.411 1
17784.044 6
17784.678 13
17785.311 6
17785.945 3
17786.579 4
17787.212 2
17787.846 3
17788.480 1
17789.113 1
17789.747 1
17790.381 3
17791.014 0
17791.648 1
17792.282 1
17792.915 1
17793.549 5
17794.183 1
17794.817 1
17795.450 1
17796.084 2
17796.718 0
17797.352 1
17797.986 0
17798.620 1
17799.253 1
17799.887 3
17800.521 2
17801.155 2
17801.789 3
17802.423 9
17803.057 3
17803.691 3
17804.325 3
17804.959 1
17805.592 0
17806.226 1
17806.860 2
17807.494 1
17808.128 1
17808.762 1
17809.396 1
17810.031 2
17810.665 2
17811.299 3
17811.933 0
17812.567 0
17813.201 1
17813.835 0
17814.469 2
17815.103 0
17815.737 0
17816.372 2
17817.006 4
17817.640 3
17818.274 4
17818.908 2
17819.542 1
17820.177 0
17820.811 0
17821.445 1
17822.079 1
17822.714 0
17823.348 0
17823.982 0
17824.617 2
17825.251 0
17825.885 3
17826.520 2
17827.154 0
17827.788 1
17828.423 0
17829.057 0
17829.691 0
17830.326 5
17830.960 2
17831.595 0
17832.229 1
17832.863 0
17833.498 2
17834.132 5
17834.767 3
17835.401 2
17836.036 0
17836.670 2
17837.305 5
17837.939 4
17838.574 0
17839.209 0
17839.843 1
17840.478 0
17841.112 4
17841.747 8
17842.382 1
17843.016 0
17843.651 2
17844.285 1
17844.920 6
17845.555 2
17846.189 0
17846.824 0
17847.459 0
17848.094 0
17848.728 0
17849.363 0
17849.998 2
17850.633 3
17851.267 2
17851.902 1
17852.537 1
17853.172 0
17853.807 2
17854.441 0
17855.076 0
17855.711 1
17856.346 1
17856.981 3
17857.616 1
17858.251 1
17858.886 1
17859.520 1
17860.155 0
17860.790 0
17861.425 2
17862.060 1
17862.695 0
17863.330 0
17863.965 0
17864.600 1
17865.235 0
17865.870 0
17866.505 3
17867.140 4
17867.775 1
17868.411 1
17869.046 1
17869.681 4
17870.316 3
17870.951 0
17871.586 1
17872.221 0
17872.856 1
17873.492 0
17874.127 0
17874.762 0
17875.397 0
17876.032 0
17876.668 0
17877.303 0
17877.938 0
17878.573 3
17879.209 3
17879.844 1
17880.479 0
17881.115 0
17881.750 0
17882.385 0
17883.020 0
17883.656 0
17884.291 1
17884.927 5
17885.562 3
17886.197 0
17886.833 0
17887.468 0
17888.104 0
17888.739 1
17889.375 2
17890.010 1
17890.645 3
17891.281 0
17891.916 0
17892.552 2
17893.187 1
17893.823 0
17894.459 0
17895.094 3
17895.730 0
17896.365 1
17897.001 0
17897.636 1
17898.272 1
17898.908 0
17899.543 3
17900.179 0
17900.815 1
17901.450 4
17902.086 1
17902.722 1
17903.357 2
17903.993 1
17904.629 2
17905.265 6
17905.900 1
17906.536 0
17907.172 1
17907.808 0
17908.443 2
17909.079 4
17909.715 3
17910.351 0
17910.987 2
17911.622 2
17912.258 1
17912.894 0
17913.530 2
17914.166 1
17914.802 4
17915.438 3
17916.074 2
17916.710 2
17917.346 2
17917.982 5
17918.618 3
17919.254 0
17919.890 3
17920.526 3
17921.162 0
17921.798 0
17922.434 0
17923.070 0
17923.706 1
17924.342 3
17924.978 1
17925.614 0
17926.250 0
17926.886 0
17927.522 0
17928.159 0
17928.795 10
17929.431 3
17930.067 3
17930.703 3
17931.339 2
17931.976 1
17932.612 0
17933.248 1
17933.884 2
17934.521 1
17935.157 5
17935.793 4
17936.429 3
17937.066 2
17937.702 0
17938.338 1
17938.975 0
17939.611 1
17940.247 1
17940.884 1
17941.520 6
17942.156 4
17942.793 1
17943.429 1
17944.066 2
17944.702 0
17945.339 8
17945.975 13
17946.612 8
17947.248 5
17947.885 0
17948.521 0
17949.158 0
17949.794 0
17950.431 0
17951.067 0
17951.704 0
17952.340 2
17952.977 0
17953.613 1
17954.250 0
17954.887 0
17955.523 0
17956.160 1
17956.797 0
17957.433 0
17958.070 0
17958.707 0
17959.343 0
17959.980 1
17960.617 1
17961.253 1
17961.890 1
17962.527 0
17963.164 1
17963.800 1
17964.437 2
17965.074 0
17965.711 0
17966.348 0
17966.985 1
17967.621 3
17968.258 1
17968.895 0
17969.532 1
17970.169 0
17970.806 0
17971.443 0
17972.080 1
17972.717 3
17973.353 0
17973.990 0
17974.627 0
17975.264 1
17975.901 3
17976.538 2
17977.175 1
17977.812 1
17978.449 1
17979.086 0
17979.724 0
17980.361 1
17980.998 1
17981.635 6
17982.272 2
17982.909 0
17983.546 1
17984.183 2
17984.820 5
17985.458 3
17986.095 1
17986.732 0
17987.369 0
17988.006 0
17988.644 3
17989.281 1
17989.918 2
17990.555 0
17991.193 1
17991.830 3
17992.467 3
17993.104 2
17993.742 1
17994.379 1
17995.016 2
17995.654 0
17996.291 1
17996.928 1
17997.566 1
17998.203 1
17998.841 7
17999.478 9
18000.115 4
18000.753 4
18001.390 2
18002.028 1
18002.665 3
18003.303 0
18003.940 0
18004.578 1
18005.215 1
18005.853 4
18006.490 4
18007.128 4
18007.765 1
18008.403 1
18009.040 0
18009.678 0
18010.316 1
18010.953 0
18011.591 0
18012.228 0
18012.866 0
18013.504 0
18014.141 3
18014.779 1
18015.417 0
18016.055 1
18016.692 1
18017.330 0
18017.968 1
18018.605 0
18019.243 0
18019.881 2
18020.519 3
18021.157 0
18021.794 1
18022.432 2
18023.070 0
18023.708 1
18024.346 1
18024.984 0
18025.621 1
18026.259 3
18026.897 2
18027.535 6
18028.173 3
18028.811 19
18029.449 12
18030.087 7
18030.725 5
18031.363 5
18032.001 2
18032.639 0
18033.277 0
18033.915 1
18034.553 0
18035.191 1
18035.829 0
18036.467 0
18037.105 0
18037.743 0
18038.381 0
18039.019 1
18039.657 0
18040.296 0
18040.934 0
18041.572 1
18042.210 1
18042.848 0
18043.486 0
18044.125 0
18044.763 0
18045.401 0
18046.039 0
18046.678 1
18047.316 0
18047.954 0
18048.592 0
18049.231 1
18049.869 0
18050.507 7
18051.146 9
18051.784 5
18052.422 3
18053.061 2
18053.699 2
18054.337 0
18054.976 0
18055.614 0
18056.253 4
18056.891 2
18057.529 1
18058.168 1
18058.806 0
18059.445 1
18060.083 1
18060.722 0
18061.360 2
18061.999 1
18062.637 0
18063.276 0
18063.914 0
18064.553 0
18065.192 0
18065.830 0
18066.469 0
18067.107 0
18067.746 2
18068.385 1
18069.023 1
18069.662 2
18070.300 2
18070.939 1
18071.578 0
18072.217 1
18072.855 7
18073.494 5
18074.133 1
18074.771 0
18075.410 1
18076.049 1
18076.688 0
18077.327 2
18077.965 2
18078.604 0
18079.243 0
18079.882 0
18080.521 0
18081.159 0
18081.798 0
18082.437 0
18083.076 2
18083.715 3
18084.354 3
18084.993 3
18085.632 2
18086.271 1
18086.910 5
18087.549 0
18088.188 0
18088.827 0
18089.466 1
18090.105 0
18090.744 1
18091.383 3
18092.022 1
18092.661 0
18093.300 0
18093.939 0
18094.578 0
18095.217 0
18095.856 0
18096.495 0
18097.135 0
18097.774 1
18098.413 2
18099.052 0
18099.691 4
18100.330 6
18100.970 1
18101.609 0
18102.248 3
18102.887 4
18103.527 1
18104.166 2
18104.805 4
18105.444 1
18106.084 0
18106.723 0
18107.362 2
18108.002 2
18108.641 2
18109.280 2
18109.920 2
18110.559 1
18111.198 0
18111.838 0
18112.477 2
18113.117 1
18113.756 4
18114.396 2
18115.035 0
18115.674 0
18116.314 0
18116.953 0
18117.593 0
18118.232 0
18118.872 0
18119.511 2
18120.151 1
18120.791 1
18121.430 0
18122.070 0
18122.709 0
18123.349 0
18123.989 0
18124.628 0
18125.268 3
18125.907 2
18126.547 1
18127.187 1
18127.826 0
18128.466 0
18129.106 0
18129.746 0
18130.385 2
18131.025 1
18131.665 0
18132.304 0
18132.944 0
18133.584 10
18134.224 6
18134.864 2
18135.503 1
18136.143 1
18136.783 0
18137.423 1
18138.063 1
18138.703 1
18139.343 0
18139.982 1
18140.622 0
18141.262 0
18141.902 1
18142.542 0
18143.182 0
18143.822 9
18144.462 6
18145.102 4
18145.742 2
18146.382 0
18147.022 0
18147.662 2
18148.302 2
18148.942 2
18149.582 1
18150.222 1
18150.862 0
18151.503 1
18152.143 3
18152.783 0
18153.423 1
18154.063 2
18154.703 0
18155.343 2
18155.984 4
18156.624 1
18157.264 0
18157.904 2
18158.544 5
18159.185 2
18159.825 0
18160.465 0
18161.105 0
18161.746 0
18162.386 1
18163.026 1
18163.667 0
18164.307 0
18164.947 0
18165.588 0
18166.228 1
18166.868 1
18167.509 1
18168.149 0
18168.789 1
18169.430 0
18170.070 1
18170.711 0
18171.351 0
18171.992 2
18172.632 1
18173.273 0
18173.913 0
18174.554 0
18175.194 4
18175.835 4
18176.475 1
18177.116 0
18177.756 0
18178.397 0
18179.037 1
18179.678 4
18180.319 3
18180.959 5
18181.600 1
18182.241 0
18182.881 2
18183.522 1
18184.163 0
18184.803 0
18185.444 1
18186.085 2
18186.725 0
18187.366 0
18188.007 0
18188.648 0
18189.288 1
18189.929 0
18190.570 0
18191.211 0
18191.851 0
18192.492 0
18193.133 0
18193.774 0
18194.415 0
18195.056 2
18195.697 0
18196.337 0
18196.978 1
18197.619 2
18198.260 1
18198.901 1
18199.542 1
18200.183 3
18200.824 0
18201.465 1
18202.106 2
18202.747 1
18203.388 0
18204.029 0
18204.670 0
18205.311 0
18205.952 0
18206.593 0
18207.234 0
18207.875 0
18208.517 0
18209.158 1
18209.799 2
18210.440 0
18211.081 4
18211.722 1
18212.363 1
18213.005 0
18213.646 0
18214.287 0
18214.928 1
18215.569 4
18216.211 0
18216.852 0
18217.493 2
18218.134 4
18218.776 1
18219.417 4
18220.058 4
18220.700 2
18221.341 2
18221.982 1
18222.624 2
18223.265 0
18223.906 0
18224.548 0
18225.189 0
18225.831 0
18226.472 0
18227.113 2
18227.755 1
18228.396 0
18229.038 1
18229.679 2
18230.321 7
18230.962 3
18231.604 0
18232.245 0
18232.887 2
18233.528 0
18234.170 0
18234.812 0
18235.453 0
18236.095 0
18236.736 0
18237.378 0
18238.020 0
18238.661 1
18239.303 5
18239.944 3
18240.586 1
18241.228 1
18241.869 2
18242.511 1
18243.153 4
18243.795 2
18244.436 1
18245.078 1
18245.720 0
18246.362 1
18247.003 5
18247.645 2
18248.287 0
18248.929 0
18249.571 0
18250.213 0
18250.854 0
18251.496 0
18252.138 2
18252.780 1
18253.422 0
18254.064 2
18254.706 1
18255.348 0
18255.990 1
18256.632 0
18257.273 0
18257.915 0
18258.557 0
18259.199 2
18259.841 0
18260.483 1
18261.126 0
18261.768 0
18262.410 0
18263.052 0
18263.694 0
18264.336 1
18264.978 2
18265.620 3
18266.262 2
18266.904 0
18267.546 0
18268.189 1
18268.831 1
18269.473 3
18270.115 1
18270.757 0
18271.400 2
18272.042 1
18272.684 1
18273.326 1
18273.968 1
18274.611 1
18275.253 3
18275.895 1
18276.538 5
18277.180 9
18277.822 1
18278.465 0
18279.107 4
18279.749 1
18280.392 3
18281.034 5
18281.676 1
18282.319 0
18282.961 1
18283.604 2
18284.246 3
18284.889 1
18285.531 0
18286.174 1
18286.816 2
18287.459 2
18288.101 0
18288.744 0
18289.386 0
18290.029 0
18290.671 1
18291.314 0
18291.956 0
18292.599 1
18293.241 2
18293.884 0
18294.527 0
18295.169 0
18295.812 0
18296.455 0
18297.097 1
18297.740 1
18298.383 1
18299.025 0
18299.668 0
18300.311 0
18300.953 1
18301.596 1
18302.239 0
18302.882 2
18303.525 0
18304.167 1
18304.810 0
18305.453 0
18306.096 0
18306.739 0
18307.381 1
18308.024 4
18308.667 4
18309.310 3
18309.953 5
18310.596 1
18311.239 2
18311.882 1
18312.525 1
18313.168 5
18313.811 0
18314.453 0
18315.096 0
18315.739 0
18316.382 0
18317.025 5
18317.668 4
18318.312 1
18318.955 0
18319.598 0
18320.241 0
18320.884 0
18321.527 0
18322.170 0
18322.813 0
18323.456 1
18324.099 0
18324.743 0
18325.386 0
18326.029 1
18326.672 0
18327.315 0
18327.958 0
18328.602 1
18329.245 1
18329.888 0
18330.531 2
18331.175 0
18331.818 2
18332.461 1
18333.104 1
18333.748 3
18334.391 2
18335.034 0
18335.678 0
18336.321 0
18336.965 0
18337.608 0
18338.251 1
18338.895 0
18339.538 0
18340.182 0
18340.825 0
18341.468 0
18342.112 1
18342.755 0
18343.399 0
18344.042 0
18344.686 0
18345.329 0
18345.973 0
18346.616 0
18347.260 0
18347.903 0
18348.547 0
18349.191 0
18349.834 0
18350.478 0
18351.121 0
18351.765 0
18352.409 1
18353.052 1
18353.696 0
18354.340 0
18354.983 0
18355.627 0
18356.271 1
18356.914 1
18357.558 0
18358.202 0
18358.846 0
18359.489 0
18360.133 1
18360.777 1
18361.421 1
18362.065 0
18362.708 1
18363.352 7
18363.996 6
18364.640 1
18365.284 0
18365.928 1
18366.572 1
18367.215 0
18367.859 1
18368.503 0
18369.147 1
18369.791 6
18370.435 1
18371.079 0
18371.723 0
18372.367 0
18373.011 0
18373.655 1
18374.299 0
18374.943 0
18375.587 2
18376.231 0
18376.875 1
18377.519 0
18378.163 0
18378.807 0
18379.452 2
18380.096 1
18380.740 7
18381.384 4
18382.028 2
18382.672 5
18383.316 2
18383.961 1
18384.605 2
18385.249 0
18385.893 0
18386.538 0
18387.182 1
18387.826 0
18388.470 0
18389.115 0
18389.759 0
18390.403 0
18391.047 1
18391.692 0
18392.336 0
18392.981 0
18393.625 1
18394.269 0
18394.914 0
18395.558 1
18396.202 0
18396.847 0
18397.491 0
18398.136 1
18398.780 2
18399.425 2
18400.069 0
18400.714 3
18401.358 5
18402.003 5
18402.647 1
18403.292 0
18403.936 0
18404.581 1
18405.225 0
18405.870 0
18406.514 10
18407.159 9
18407.804 8
18408.448 6
18409.093 1
18409.738 2
18410.382 1
18411.027 4
18411.672 0
18412.316 0
18412.961 0
18413.606 0
18414.250 1
18414.895 0
18415.540 0
18416.185 1
18416.829 2
18417.474 4
18418.119 0
18418.764 0
18419.409 3
18420.053 3
18420.698 0
18421.343 0
18421.988 0
18422.633 0
18423.278 0
18423.923 0
18424.567 0
18425.212 0
18425.857 0
18426.502 1
18427.147 0
18427.792 1
18428.437 3
18429.082 4
18429.727 3
18430.372 1
18431.017 0
18431.662 0
18432.307 0
18432.952 0
18433.597 0
18434.242 0
18434.887 0
18435.532 0
18436.178 0
18436.823 0
18437.468 1
18438.113 1
18438.758 2
18439.403 0
18440.048 0
18440.694 1
18441.339 0
18441.984 1
18442.629 1
18443.274 0
18443.920 0
18444.565 0
18445.210 1
18445.856 2
18446.501 2
18447.146 2
18447.791 1
18448.437 0
18449.082 1
18449.727 0
18450.373 0
18451.018 0
18451.663 0
18452.309 1
18452.954 1
18453.600 0
18454.245 2
18454.891 3
18455.536 0
18456.181 0
18456.827 0
18457.472 0
18458.118 0
18458.763 0
18459.409 0
18460.054 0
18460.700 1
18461.345 1
18461.991 0
18462.637 0
18463.282 0
18463.928 0
18464.573 0
18465.219 0
18465.865 0
18466.510 0
18467.156 1
18467.802 0
18468.447 0
18469.093 0
18469.739 1
18470.384 3
18471.030 2
18471.676 0
18472.322 2
18472.967 0
18473.613 0
18474.259 2
18474.905 2
18475.550 1
18476.196 0
18476.842 0
18477.488 1
18478.134 0
18478.780 0
18479.425 1
18480.071 3
18480.717 2
18481.363 0
18482.009 1
18482.655 1
18483.301 3
18483.947 2
18484.593 1
18485.239 0
18485.885 0
18486.531 1
18487.177 0
18487.823 0
18488.469 0
18489.115 0
18489.761 0
18490.407 0
18491.053 1
18491.699 2
18492.345 1
18492.991 0
18493.637 2
18494.283 3
18494.929 0
18495.576 2
18496.222 0
18496.868 0
18497.514 1
18498.160 1
18498.807 0
18499.453 0
18500.099 1
18500.745 0
18501.391 1
18502.038 1
18502.684 1
18503.330 1
18503.977 1
18504.623 3
18505.269 1
18505.915 0
18506.562 0
18507.208 0
18507.855 0
18508.501 0
18509.147 1
18509.794 0
18510.440 0
18511.086 0
18511.733 0
18512.379 1
18513.026 1
18513.672 1
18514.319 0
18514.965 0
18515.612 1
18516.258 0
18516.905 0
18517.551 1
18518.198 1
18518.844 1
18519.491 1
18520.138 0
18520.784 2
18521.431 0
18522.077 0
18522.724 0
18523.371 0
18524.017 0
18524.664 0
18525.311 0
18525.957 3
18526.604 3
18527.251 0
18527.897 0
18528.544 3
18529.191 3
18529.837 2
18530.484 0
18531.131 0
18531.778 1
18532.425 0
18533.071 0
18533.718 2
18534.365 3
18535.012 1
18535.659 0
18536.306 0
18536.952 0
18537.599 0
18538.246 0
18538.893 0
18539.540 1
18540.187 1
18540.834 1
18541.481 1
18542.128 1
18542.775 0
18543.422 0
18544.069 0
18544.716 1
18545.363 1
18546.010 5
18546.657 2
18547.304 0
18547.951 3
18548.598 1
18549.245 1
18549.892 0
18550.539 0
18551.186 0
18551.834 1
18552.481 2
18553.128 0
18553.775 1
18554.422 3
18555.069 2
18555.717 3
18556.364 0
18557.011 0
18557.658 0
18558.305 0
18558.953 1
18559.600 0
18560.247 0
18560.895 0
18561.542 3
18562.189 1
18562.836 0
18563.484 0
18564.131 1
18564.778 1
18565.426 0
18566.073 1
18566.721 1
18567.368 0
18568.015 3
18568.663 4
18569.310 2
18569.958 1
18570.605 1
18571.253 1
18571.900 0
18572.548 1
18573.195 2
18573.843 0
18574.490 0
18575.138 1
18575.785 0
18576.433 0
18577.080 0
18577.728 0
18578.376 0
18579.023 0
18579.671 1
18580.318 0
18580.966 0
18581.614 0
18582.261 0
18582.909 1
18583.557 4
18584.204 0
18584.852 2
18585.500 0
18586.148 0
18586.795 0
18587.443 2
18588.091 2
18588.739 0
18589.386 1
18590.034 0
18590.682 0
18591.330 0
18591.978 0
18592.625 0
18593.273 0
18593.921 0
18594.569 0
18595.217 0
18595.865 0
18596.513 0
18597.161 0
18597.809 0
18598.456 2
18599.104 0
18599.752 2
18600.400 0
18601.048 2
18601.696 0
18602.344 0
18602.992 1
18603.640 0
18604.288 0
18604.937 0
18605.585 0
18606.233 0
18606.881 1
18607.529 1
18608.177 4
18608.825 5
18609.473 1
18610.121 0
18610.770 0
18611.418 0
18612.066 0
18612.714 1
18613.362 0
18614.011 3
18614.659 0
18615.307 0
18615.955 0
18616.603 2
18617.252 0
18617.900 0
18618.548 1
18619.197 1
18619.845 0
18620.493 0
18621.142 0
18621.790 0
18622.438 1
18623.087 1
18623.735 0
18624.383 4
18625.032 3
18625.680 2
18626.329 0
18626.977 0
18627.626 0
18628.274 0
18628.923 0
18629.571 0
18630.220 2
18630.868 2
18631.517 0
18632.165 1
18632.814 0
18633.462 0
18634.111 0
18634.759 0
18635.408 0
18636.056 1
18636.705 2
18637.354 1
18638.002 0
18638.651 1
18639.300 3
18639.948 1
18640.597 0
18641.246 0
18641.894 0
18642.543 0
18643.192 1
18643.841 2
18644.489 3
18645.138 0
18645.787 1
18646.436 0
18647.084 1
18647.733 5
18648.382 3
18649.031 0
18649.680 1
18650.329 1
18650.977 0
18651.626 1
18652.275 2
18652.924 1
18653.573 1
18654.222 1
18654.871 5
18655.520 1
18656.169 3
18656.818 2
18657.467 0
18658.116 0
18658.765 0
18659.414 1
18660.063 1
18660.712 0
18661.361 0
18662.010 3
18662.659 4
18663.308 0
18663.957 0
18664.606 0
18665.255 0
18665.904 0
18666.553 0
18667.202 1
18667.852 0
18668.501 0
18669.150 1
18669.799 0
18670.448 0
18671.098 0
18671.747 1
18672.396 2
18673.045 4
18673.695 5
18674.344 0
18674.993 0
18675.642 5
18676.292 2
18676.941 0
18677.590 1
18678.240 1
18678.889 0
18679.538 3
18680.188 2
18680.837 0
18681.486 0
18682.136 0
18682.785 0
18683.435 1
18684.084 3
18684.734 1
18685.383 0
18686.032 0
18686.682 0
18687.331 0
18687.981 0
18688.630 0
18689.280 0
18689.930 0
18690.579 0
18691.229 0
18691.878 1
18692.528 0
18693.177 1
18693.827 0
18694.477 0
18695.126 1
18695.776 0
18696.426 0
18697.075 0
18697.725 1
18698.375 0
18699.024 0
18699.674 0
18700.324 0
18700.973 0
18701.623 0
18702.273 0
18702.923 2
18703.572 2
18704.222 0
18704.872 0
18705.522 1
18706.172 0
18706.821 0
18707.471 1
18708.121 0
18708.771 4
18709.421 3
18710.071 0
18710.721 0
18711.371 0
18712.021 1
18712.670 3
18713.320 0
18713.970 0
18714.620 0
18715.270 1
18715.920 0
18716.570 2
18717.220 1
18717.870 1
18718.520 1
18719.170 0
18719.820 1
18720.471 0
18721.121 0
18721.771 0
18722.421 1
18723.071 0
18723.721 0
18724.371 1
18725.021 0
18725.671 0
18726.322 3
18726.972 1
18727.622 0
18728.272 0
18728.922 2
18729.573 0
18730.223 0
18730.873 0
18731.523 1
18732.174 0
18732.824 0
18733.474 3
18734.125 1
18734.775 1
18735.425 4
18736.076 0
18736.726 3
18737.376 1
18738.027 2
18738.677 2
18739.327 3
18739.978 0
18740.628 0
18741.279 1
18741.929 0
18742.580 1
18743.230 0
18743.880 4
18744.531 2
18745.181 1
18745.832 0
18746.482 0
18747.133 0
18747.784 2
18748.434 2
18749.085 0
18749.735 1
18750.386 0
18751.036 0
18751.687 1
18752.338 0
18752.988 0
18753.639 0
18754.290 0
18754.940 0
18755.591 0
18756.242 0
18756.892 1
18757.543 0
18758.194 0
18758.844 0
18759.495 0
18760.146 0
18760.797 0
18761.448 0
18762.098 0
18762.749 1
18763.400 3
18764.051 1
18764.702 1
18765.352 0
18766.003 0
18766.654 0
18767.305 0
18767.956 2
18768.607 0
18769.258 0
18769.909 0
18770.560 3
18771.211 1
18771.862 1
18772.513 0
18773.164 1
18773.815 0
18774.466 0
18775.117 0
18775.768 0
18776.419 0
18777.070 1
18777.721 0
18778.372 0
18779.023 3
18779.674 1
18780.325 1
18780.976 0
18781.627 0
18782.278 0
18782.930 1
18783.581 3
18784.232 1
18784.883 3
18785.534 1
18786.186 1
18786.837 0
18787.488 0
18788.139 0
18788.790 0
18789.442 0
18790.093 0
18790.744 0
18791.396 0
18792.047 1
18792.698 2
18793.350 4
18794.001 2
18794.652 0
18795.304 5
18795.955 1
18796.606 2
18797.258 2
18797.909 0
18798.561 3
18799.212 1
18799.864 0
18800.515 0
18801.166 0
18801.818 0
18802.469 0
18803.121 0
18803.772 0
18804.424 1
18805.076 2
18805.727 0
18806.379 0
18807.030 1
18807.682 0
18808.333 0
18808.985 0
18809.637 0
18810.288 0
18810.940 6
18811.592 2
18812.243 0
18812.895 4
18813.547 1
18814.198 2
18814.850 1
18815.502 3
18816.153 2
18816.805 2
18817.457 3
18818.109 0
18818.760 0
18819.412 0
18820.064 0
18820.716 1
18821.368 0
18822.019 0
18822.671 2
18823.323 2
18823.975 0
18824.627 0
18825.279 12
18825.931 11
18826.583 6
18827.235 5
18827.886 1
18828.538 2
18829.190 0
18829.842 0
18830.494 0
18831.146 0
18831.798 0
18832.450 0
18833.102 0
18833.754 0
18834.406 1
18835.058 3
18835.711 0
18836.363 0
18837.015 0
18837.667 0
18838.319 1
18838.971 0
18839.623 1
18840.275 0
18840.927 2
18841.580 1
18842.232 1
18842.884 0
18843.536 0
18844.188 0
18844.841 1
18845.493 0
18846.145 0
18846.797 0
18847.450 0
18848.102 1
18848.754 3
18849.407 1
18850.059 1
18850.711 0
18851.364 1
18852.016 0
18852.668 0
18853.321 0
18853.973 0
18854.625 0
18855.278 5
18855.930 2
18856.583 3
18857.235 0
18857.888 1
18858.540 4
18859.193 3
18859.845 0
18860.497 0
18861.150 1
18861.803 3
18862.455 2
18863.108 1
18863.760 0
18864.413 0
18865.065 0
18865.718 0
18866.370 0
18867.023 0
18867.676 0
18868.328 0
18868.981 1
18869.634 0
18870.286 0
18870.939 4
18871.592 1
18872.244 0
18872.897 1
18873.550 0
18874.203 0
18874.855 0
18875.508 1
18876.161 0
18876.814 0
18877.466 0
18878.119 0
18878.772 1
18879.425 0
18880.078 1
18880.731 0
18881.383 2
18882.036 0
18882.689 0
18883.342 0
18883.995 0
18884.648 0
18885.301 0
18885.954 0
18886.607 0
18887.260 0
18887.913 0
18888.566 0
18889.219 2
18889.872 0
18890.525 0
18891.178 0
18891.831 0
18892.484 0
18893.137 4
18893.790 4
18894.443 0
18895.096 0
18895.749 0
18896.402 0
18897.055 0
18897.709 0
18898.362 0
18899.015 1
18899.668 0
18900.321 1
18900.974 2
18901.628 0
18902.281 0
18902.934 2
18903.587 3
18904.241 2
18904.894 0
18905.547 1
18906.200 0
18906.854 0
18907.507 4
18908.160 3
18908.814 0
18909.467 0
18910.120 0
18910.774 0
18911.427 0
18912.081 0
18912.734 0
18913.387 0
18914.041 0
18914.694 1
18915.348 0
18916.001 0
18916.655 0
18917.308 0
18917.962 0
18918.615 0
18919.269 0
18919.922 1
18920.576 0
18921.229 0
18921.883 0
18922.536 0
18923.190 0
18923.844 1
18924.497 0
18925.151 0
18925.804 0
18926.458 9
18927.112 9
18927.765 4
18928.419 3
18929.073 1
18929.726 1
18930.380 1
18931.034 1
18931.688 0
18932.341 0
18932.995 0
18933.649 0
18934.303 0
18934.956 0
18935.610 0
18936.264 2
18936.918 0
18937.572 0
18938.225 0
18938.879 1
18939.533 0
18940.187 0
18940.841 0
18941.495 11
18942.149 9
18942.803 2
18943.457 0
18944.111 0
18944.765 0
18945.418 1
18946.072 0
18946.726 1
18947.380 1
18948.034 0
18948.688 0
18949.343 2
18949.997 2
18950.651 0
18951.305 0
18951.959 2
18952.613 1
18953.267 2
18953.921 1
18954.575 3
18955.229 1
18955.883 0
18956.538 0
18957.192 0
18957.846 0
18958.500 0
18959.154 0
18959.809 0
18960.463 0
18961.117 0
18961.771 0
18962.426 0
18963.080 10
18963.734 2
18964.388 0
18965.043 0
18965.697 0
18966.351 0
18967.006 2
18967.660 0
18968.314 0
18968.969 1
18969.623 1
18970.278 0
18970.932 1
18971.586 0
18972.241 2
18972.895 1
18973.550 0
18974.204 0
18974.859 0
18975.513 0
18976.168 0
18976.822 0
18977.477 0
18978.131 0
18978.786 0
18979.440 0
18980.095 0
18980.749 0
18981.404 0
18982.059 1
18982.713 2
18983.368 0
18984.023 3
18984.677 0
18985.332 0
18985.987 0
18986.641 0
18987.296 0
18987.951 0
18988.605 1
18989.260 0
18989.915 2
18990.570 0
18991.224 0
18991.879 0
18992.534 0
18993.189 0
18993.843 2
18994.498 3
18995.153 2
18995.808 1
18996.463 0
18997.118 0
18997.772 0
18998.427 0
18999.082 0
18999.737 0
19000.392 0
19001.047 0
19001.702 0
19002.357 0
19003.012 0
19003.667 0
19004.322 4
19004.977 3
19005.632 0
19006.287 0
19006.942 0
19007.597 1
19008.252 1
19008.907 1
19009.562 1
19010.217 1
19010.872 0
19011.527 0
19012.183 0
19012.838 0
19013.493 1
19014.148 0
19014.803 1
19015.458 0
19016.113 0
19016.769 2
19017.424 0
19018.079 0
19018.734 0
19019.390 3
19020.045 10
19020.700 5
19021.355 2
19022.011 0
19022.666 1
19023.321 0
19023.977 4
19024.632 2
19025.287 0
19025.943 0
19026.598 0
19027.253 0
19027.909 0
19028.564 0
19029.220 0
19029.875 0
19030.530 0
19031.186 0
19031.841 0
19032.497 0
19033.152 1
19033.808 1
19034.463 0
19035.119 7
19035.774 10
19036.430 5
19037.085 6
19037.741 1
19038.397 1
19039.052 0
19039.708 0
19040.363 0
19041.019 0
19041.675 0
19042.330 1
19042.986 4
19043.642 4
19044.297 1
19044.953 1
19045.609 1
19046.264 0
19046.920 0
19047.576 0
19048.232 0
19048.887 0
19049.543 3
19050.199 2
19050.855 4
19051.510 0
19052.166 0
19052.822 0
19053.478 2
19054.134 2
19054.790 2
19055.445 0
19056.101 0
19056.757 0
19057.413 0
19058.069 0
19058.725 0
19059.381 1
19060.037 0
19060.693 0
19061.349 0
19062.005 2
19062.661 1
19063.317 0
19063.973 0
19064.629 1
19065.285 0
19065.941 1
19066.597 0
19067.253 0
19067.909 0
19068.565 0
19069.221 0
19069.877 0
19070.534 0
19071.190 0
19071.846 0
19072.502 0
19073.158 0
19073.814 1
19074.471 7
19075.127 3
19075.783 0
19076.439 4
19077.095 1
19077.752 0
19078.408 0
19079.064 0
19079.720 0
19080.377 0
19081.033 0
19081.689 1
19082.346 0
19083.002 0
19083.658 1
19084.315 0
19084.971 0
19085.628 2
19086.284 0
19086.940 3
19087.597 0
19088.253 0
19088.910 1
19089.566 0
19090.223 0
19090.879 1
19091.536 2
19092.192 2
19092.849 1
19093.505 0
19094.162 2
19094.818 0
19095.475 0
19096.131 1
19096.788 0
19097.444 0
19098.101 0
19098.758 0
19099.414 0
19100.071 0
19100.728 0
19101.384 0
19102.041 0
19102.698 0
19103.354 3
19104.011 4
19104.668 2
19105.324 1
19105.981 0
19106.638 1
19107.295 0
19107.951 1
19108.608 1
19109.265 0
19109.922 0
19110.579 1
19111.235 0
19111.892 2
19112.549 2
19113.206 0
19113.863 0
19114.520 0
19115.177 0
19115.834 1
19116.490 1
19117.147 0
19117.804 1
19118.461 5
19119.118 3
19119.775 2
19120.432 0
19121.089 0
19121.746 0
19122.403 0
19123.060 0
19123.717 0
19124.374 1
19125.031 1
19125.688 0
19126.346 0
19127.003 0
19127.660 2
19128.317 0
19128.974 0
19129.631 0
19130.288 0
19130.946 0
19131.603 0
19132.260 0
19132.917 0
19133.574 2
19134.232 2
19134.889 0
19135.546 0
19136.203 0
19136.861 0
19137.518 1
19138.175 1
19138.832 0
19139.490 1
19140.147 0
19140.804 0
19141.462 0
19142.119 6
19142.776 4
19143.434 1
19144.091 0
19144.749 0
19145.406 1
19146.063 0
19146.721 0
19147.378 1
19148.036 0
19148.693 0
19149.351 0
19150.008 0
19150.666 0
19151.323 2
19151.981 0
19152.638 0
19153.296 4
19153.953 4
19154.611 0
19155.269 0
19155.926 0
19156.584 2
19157.241 0
19157.899 0
19158.557 0
19159.214 0
19159.872 0
19160.530 1
19161.187 1
19161.845 1
19162.503 5
19163.161 8
19163.818 2
19164.476 1
19165.134 0
19165.792 0
19166.449 0
19167.107 0
19167.765 3
19168.423 1
19169.080 0
19169.738 0
19170.396 0
19171.054 0
19171.712 0
19172.370 0
19173.028 0
19173.686 0
19174.343 0
19175.001 0
19175.659 1
19176.317 4
19176.975 0
19177.633 0
19178.291 1
19178.949 0
19179.607 0
19180.265 0
19180.923 0
19181.581 0
19182.239 0
19182.897 0
19183.555 0
19184.214 0
19184.872 0
19185.530 0
19186.188 1
19186.846 0
19187.504 1
19188.162 1
19188.820 3
19189.479 0
19190.137 0
19190.795 0
19191.453 0
19192.111 5
19192.770 2
19193.428 1
19194.086 0
19194.744 0
19195.403 0
19196.061 0
19196.719 0
19197.378 0
19198.036 0
19198.694 0
19199.353 0
19200.011 0
19200.669 0
19201.328 0
19201.986 0
19202.644 0
19203.303 0
19203.961 0
19204.620 0
19205.278 0
19205.937 0
19206.595 0
19207.254 0
19207.912 0
19208.571 0
19209.229 0
19209.888 0
19210.546 1
19211.205 1
19211.863 0
19212.522 0
19213.180 0
19213.839 0
19214.498 0
19215.156 0
19215.815 0
19216.473 0
19217.132 2
19217.791 3
19218.449 0
19219.108 0
19219.767 0
19220.425 1
19221.084 0
19221.743 1
19222.402 0
19223.060 0
19223.719 1
19224.378 2
19225.037 0
19225.695 0
19226.354 0
19227.013 0
19227.672 0
19228.331 0
19228.990 0
19229.648 2
19230.307 0
19230.966 0
19231.625 0
19232.284 0
19232.943 0
19233.602 1
19234.261 1
19234.920 1
19235.579 0
19236.238 0
19236.897 1
19237.556 0
19238.215 0
19238.874 0
19239.533 0
19240.192 0
19240.851 0
19241.510 0
19242.169 0
19242.828 0
19243.487 0
19244.146 1
19244.805 0
19245.465 0
19246.124 0
19246.783 0
19247.442 0
19248.101 1
19248.760 0
19249.420 0
19250.079 0
19250.738 0
19251.397 0
19252.057 0
19252.716 0
19253.375 0
19254.034 0
19254.694 1
19255.353 2
19256.012 1
19256.672 0
19257.331 0
19257.990 0
19258.650 0
19259.309 0
19259.968 1
19260.628 1
19261.287 0
19261.947 0
19262.606 0
19263.265 0
19263.925 1
19264.584 3
19265.244 4
19265.903 3
19266.563 0
19267.222 3
19267.882 5
19268.541 2
19269.201 2
19269.860 1
19270.520 0
19271.180 0
19271.839 0
19272.499 0
19273.158 0
19273.818 0
19274.478 4
19275.137 3
19275.797 2
19276.457 1
19277.116 0
19277.776 0
19278.436 2
19279.095 1
19279.755 0
19280.415 1
19281.075 0
19281.734 0
19282.394 0
19283.054 2
19283.714 2
19284.373 0
19285.033 2
19285.693 1
19286.353 0
19287.013 0
19287.673 6
19288.332 5
19288.992 2
19289.652 1
19290.312 1
19290.972 0
19291.632 0
19292.292 2
19292.952 2
19293.612 1
19294.272 1
19294.932 0
19295.592 0
19296.252 0
19296.912 1
19297.572 0
19298.232 3
19298.892 4
19299.552 1
19300.212 0
19300.872 0
19301.532 0
19302.192 1
19302.852 0
19303.513 0
19304.173 0
19304.833 0
19305.493 0
19306.153 0
19306.813 0
19307.474 0
19308.134 0
19308.794 0
19309.454 0
19310.114 0
19310.775 0
19311.435 0
19312.095 1
19312.756 0
19313.416 0
19314.076 0
19314.736 0
19315.397 0
19316.057 0
19316.718 0
19317.378 0
19318.038 0
19318.699 0
19319.359 1
19320.019 0
19320.680 0
19321.340 2
19322.001 0
19322.661 0
19323.322 0
19323.982 0
19324.643 0
19325.303 2
19325.964 2
19326.624 0
19327.285 0
19327.945 0
19328.606 1
19329.266 0
19329.927 0
19330.588 1
19331.248 0
19331.909 0
19332.569 0
19333.230 0
19333.891 0
19334.551 0
19335.212 2
19335.873 0
19336.533 0
19337.194 0
19337.855 0
19338.516 0
19339.176 0
19339.837 1
19340.498 0
19341.159 0
19341.819 0
19342.480 0
19343.141 0
19343.802 2
19344.463 2
19345.123 2
19345.784 1
19346.445 0
19347.106 0
19347.767 0
19348.428 3
19349.089 1
19349.750 0
19350.411 0
19351.072 0
19351.732 0
19352.393 0
19353.054 0
19353.715 0
19354.376 0
19355.037 1
19355.698 0
19356.359 0
19357.020 0
19357.682 0
19358.343 0
19359.004 1
19359.665 0
19360.326 0
19360.987 0
19361.648 2
19362.309 0
19362.970 1
19363.632 0
19364.293 0
19364.954 1
19365.615 0
19366.276 0
19366.938 1
19367.599 2
19368.260 1
19368.921 0
19369.582 0
19370.244 0
19370.905 0
19371.566 0
19372.228 0
19372.889 0
19373.550 0
19374.212 2
19374.873 2
19375.534 1
19376.196 0
19376.857 0
19377.518 0
19378.180 0
19378.841 0
19379.503 12
19380.164 11
19380.826 6
19381.487 3
19382.149 1
19382.810 0
19383.472 0
19384.133 0
19384.795 1
19385.456 1
19386.118 0
19386.779 0
19387.441 0
19388.102 0
19388.764 0
19389.425 0
19390.087 0
19390.749 0
19391.410 0
19392.072 0
19392.734 1
19393.395 1
19394.057 1
19394.719 0
19395.380 0
19396.042 0
19396.704 0
19397.366 0
19398.027 0
19398.689 0
19399.351 0
19400.013 0
19400.674 0
19401.336 0
19401.998 0
19402.660 0
19403.322 1
19403.984 0
19404.645 0
19405.307 0
19405.969 1
19406.631 0
19407.293 1
19407.955 1
19408.617 0
19409.279 1
19409.941 0
19410.603 0
19411.265 0
19411.927 0
19412.589 0
19413.251 0
19413.913 1
19414.575 5
19415.237 0
19415.899 0
19416.561 0
19417.223 0
19417.885 0
19418.547 0
19419.209 0
19419.871 0
19420.533 1
19421.195 2
19421.858 0
19422.520 0
19423.182 2
19423.844 0
19424.506 0
19425.169 0
19425.831 0
19426.493 1
19427.155 1
19427.818 0
19428.480 0
19429.142 0
19429.804 1
19430.467 0
19431.129 0
19431.791 0
19432.454 0
19433.116 1
19433.778 0
19434.441 0
19435.103 1
19435.765 1
19436.428 0
19437.090 1
19437.753 1
19438.415 0
19439.078 0
19439.740 0
19440.402 0
19441.065 0
19441.727 0
19442.390 0
19443.052 0
19443.715 0
19444.378 0
19445.040 1
19445.703 1
19446.365 0
19447.028 0
19447.690 1
19448.353 0
19449.016 0
19449.678 0
19450.341 0
19451.003 0
19451.666 0
19452.329 0
19452.992 0
19453.654 2
19454.317 0
19454.980 1
19455.642 0
19456.305 0
19456.968 0
19457.631 0
19458.293 0
19458.956 2
19459.619 0
19460.282 2
19460.945 0
19461.607 3
19462.270 2
19462.933 0
19463.596 0
19464.259 0
19464.922 1
19465.585 0
19466.248 0
19466.910 0
19467.573 0
19468.236 0
19468.899 0
19469.562 1
19470.225 0
19470.888 0
19471.551 0
19472.214 0
19472.877 0
19473.540 0
19474.203 0
19474.866 0
19475.529 0
19476.193 0
19476.856 0
19477.519 0
19478.182 0
19478.845 0
19479.508 0
19480.171 0
19480.834 0
19481.498 0
19482.161 1
19482.824 1
19483.487 2
19484.150 1
19484.814 1
19485.477 0
19486.140 0
19486.803 0
19487.467 0
19488.130 2
19488.793 1
19489.456 0
19490.120 1
19490.783 1
19491.446 0
19492.110 0
19492.773 0
19493.437 1
19494.100 0
19494.763 0
19495.427 0
19496.090 0
19496.754 0
19497.417 0
19498.080 0
19498.744 0
19499.407 0
19500.071 1
19500.734 0
19501.398 0
19502.061 3
19502.725 3
19503.388 1
19504.052 1
19504.716 0
19505.379 1
19506.043 0
19506.706 0
19507.370 0
19508.034 1
19508.697 0
19509.361 1
19510.025 0
19510.688 2
19511.352 0
19512.016 0
19512.679 0
19513.343 0
19514.007 1
19514.670 0
19515.334 0
19515.998 0
19516.662 0
19517.325 0
19517.989 1
19518.653 0
19519.317 1
19519.981 0
19520.645 1
19521.308 0
19521.972 0
19522.636 0
19523.300 0
19523.964 1
19524.628 0
19525.292 2
19525.956 2
19526.620 0
19527.284 0
19527.947 0
19528.611 0
19529.275 0
19529.939 0
19530.603 0
19531.267 0
19531.931 0
19532.596 1
19533.260 3
19533.924 1
19534.588 0
19535.252 0
19535.916 0
19536.580 0
19537.244 0
19537.908 0
19538.572 0
19539.237 0
19539.901 0
19540.565 0
19541.229 0
19541.893 1
19542.557 1
19543.222 1
19543.886 0
19544.550 0
19545.214 0
19545.879 0
19546.543 0
19547.207 0
19547.872 0
19548.536 2
19549.200 0
19549.865 1
19550.529 0
19551.193 0
19551.858 0
19552.522 0
19553.186 0
19553.851 0
19554.515 0
19555.180 0
19555.844 0
19556.508 0
19557.173 0
19557.837 0
19558.502 0
19559.166 0
19559.831 0
19560.495 0
19561.160 0
19561.824 0
19562.489 0
19563.154 1
19563.818 0
19564.483 0
19565.147 0
19565.812 0
19566.477 0
19567.141 0
19567.806 0
19568.470 0
19569.135 0
19569.800 0
19570.464 0
19571.129 0
19571.794 1
19572.459 0
19573.123 0
19573.788 0
19574.453 0
19575.118 1
19575.782 2
19576.447 0
19577.112 0
19577.777 0
19578.442 0
19579.106 0
19579.771 0
19580.436 2
19581.101 0
19581.766 0
19582.431 0
19583.096 0
19583.761 0
19584.425 0
19585.090 0
19585.755 0
19586.420 0
19587.085 0
19587.750 0
19588.415 1
19589.080 1
19589.745 0
19590.410 1
19591.075 1
19591.740 0
19592.405 0
19593.070 0
19593.736 4
19594.401 2
19595.066 0
19595.731 0
19596.396 0
19597.061 0
19597.726 0
19598.391 5
19599.057 4
19599.722 1
19600.387 1
19601.052 0
19601.717 0
19602.383 0
19603.048 0
19603.713 0
19604.378 1
19605.044 1
19605.709 3
19606.374 3
19607.040 1
19607.705 0
19608.370 3
19609.035 1
19609.701 0
19610.366 0
19611.032 0
19611.697 0
19612.362 0
19613.028 0
19613.693 0
19614.359 1
19615.024 2
19615.690 0
19616.355 0
19617.020 0
19617.686 0
19618.351 0
19619.017 0
19619.682 0
19620.348 0
19621.014 0
19621.679 0
19622.345 0
19623.010 0
19623.676 0
19624.341 0
19625.007 4
19625.673 3
19626.338 1
19627.004 0
19627.670 0
19628.335 0
19629.001 0
19629.667 0
19630.332 0
19630.998 2
19631.664 0
19632.329 1
19632.995 0
19633.661 1
19634.327 0
19634.993 0
19635.658 1
19636.324 0
19636.990 1
19637.656 0
19638.322 1
19638.987 0
19639.653 0
19640.319 0
19640.985 0
19641.651 0
19642.317 0
19642.983 0
19643.649 0
19644.315 0
19644.981 0
19645.647 0
19646.313 0
19646.979 0
19647.645 2
19648.311 0
19648.977 0
19649.643 0
19650.309 0
19650.975 0
19651.641 0
19652.307 0
19652.973 0
19653.639 0
19654.305 1
19654.971 0
19655.637 0
19656.303 0
19656.970 1
19657.636 0
19658.302 0
19658.968 0
19659.634 0
19660.301 0
19660.967 0
19661.633 0
19662.299 1
19662.966 0
19663.632 0
19664.298 0
19664.964 0
19665.631 0
19666.297 0
19666.963 0
19667.630 0
19668.296 0
19668.962 3
19669.629 4
19670.295 4
19670.961 2
19671.628 0
19672.294 0
19672.961 0
19673.627 0
19674.294 0
19674.960 1
19675.627 0
19676.293 0
19676.960 0
19677.626 0
19678.293 1
19678.959 0
19679.626 0
19680.292 0
19680.959 0
19681.625 0
19682.292 0
19682.958 0
19683.625 0
19684.292 0
19684.958 0
19685.625 0
19686.292 0
19686.958 0
19687.625 0
19688.292 0
19688.958 0
19689.625 0
19690.292 1
19690.958 1
19691.625 0
19692.292 0
19692.959 0
19693.626 1
19694.292 3
19694.959 1
19695.626 0
19696.293 0
19696.960 0
19697.626 0
19698.293 0
19698.960 3
19699.627 0
19700.294 0
19700.961 4
19701.628 3
19702.295 0
19702.962 0
19703.628 0
19704.295 0
19704.962 0
19705.629 0
19706.296 0
19706.963 1
19707.630 0
19708.297 0
19708.964 0
19709.631 0
19710.299 0
19710.966 0
19711.633 0
19712.300 0
19712.967 0
19713.634 0
19714.301 3
19714.968 1
19715.635 0
19716.303 2
19716.970 0
19717.637 0
19718.304 0
19718.971 0
19719.639 0
19720.306 0
19720.973 0
19721.640 0
19722.308 0
19722.975 0
19723.642 0
19724.309 0
19724.977 0
19725.644 0
19726.311 0
19726.979 0
19727.646 1
19728.313 1
19728.981 0
19729.648 0
19730.316 0
19730.983 1
19731.650 0
19732.318 2
19732.985 10
19733.653 5
19734.320 2
19734.988 0
19735.655 0
19736.323 0
19736.990 0
19737.658 0
19738.325 0
19738.993 1
19739.660 0
19740.328 2
19740.995 1
19741.663 0
19742.331 0
19742.998 0
19743.666 0
19744.334 0
19745.001 0
19745.669 0
19746.336 0
19747.004 0
19747.672 1
19748.340 0
19749.007 0
19749.675 1
19750.343 0
19751.010 1
19751.678 10
19752.346 15
19753.014 8
19753.682 6
19754.349 3
19755.017 4
19755.685 3
19756.353 1
19757.021 2
19757.689 0
19758.356 0
19759.024 0
19759.692 0
19760.360 0
19761.028 0
19761.696 0
19762.364 0
19763.032 1
19763.700 1
19764.368 1
19765.036 0
19765.704 0
19766.372 0
19767.040 0
19767.708 1
19768.376 0
19769.044 1
19769.712 0
19770.380 0
19771.048 0
19771.716 0
19772.384 0
19773.052 0
19773.721 1
19774.389 0
19775.057 0
19775.725 0
19776.393 0
19777.061 0
19777.730 1
19778.398 0
19779.066 0
19779.734 0
19780.403 0
19781.071 0
19781.739 0
19782.407 0
19783.076 0
19783.744 0
19784.412 0
19785.081 0
19785.749 0
19786.417 0
19787.086 0
19787.754 0
19788.422 0
19789.091 0
19789.759 1
19790.428 1
19791.096 1
19791.764 1
19792.433 0
19793.101 1
19793.770 1
19794.438 0
19795.107 0
19795.775 0
19796.444 0
19797.112 0
19797.781 0
19798.449 0
19799.118 0
19799.787 0
19800.455 0
19801.124 1
19801.792 0
19802.461 0
19803.130 0
19803.798 0
19804.467 2
19805.136 0
19805.804 0
19806.473 0
19807.142 1
19807.810 0
19808.479 0
19809.148 1
19809.817 1
19810.485 0
19811.154 0
19811.823 1
19812.492 0
19813.160 0
19813.829 0
19814.498 0
19815.167 0
19815.836 0
19816.505 0
19817.173 0
19817.842 1
19818.511 1
19819.180 0
19819.849 0
19820.518 0
19821.187 1
19821.856 1
19822.525 0
19823.194 0
19823.863 3
19824.532 3
19825.201 0
19825.870 1
19826.539 0
19827.208 0
19827.877 0
19828.546 0
19829.215 1
19829.884 0
19830.553 0
19831.222 14
19831.891 12
19832.560 7
19833.230 3
19833.899 1
19834.568 0
19835.237 0
19835.906 0
19836.575 0
19837.245 0
19837.914 0
19838.583 0
19839.252 1
19839.922 0
19840.591 0
19841.260 0
19841.929 1
19842.599 0
19843.268 0
19843.937 0
19844.607 9
19845.276 8
19845.945 4
19846.615 5
19847.284 2
19847.954 1
19848.623 1
19849.292 0
19849.962 0
19850.631 1
19851.301 0
19851.970 0
19852.640 2
19853.309 1
19853.979 0
19854.648 0
19855.318 0
19855.987 0
19856.657 0
19857.326 0
19857.996 0
19858.665 0
19859.335 0
19860.004 0
19860.674 0
19861.344 0
19862.013 0
19862.683 0
19863.353 1
19864.022 0
19864.692 1
19865.362 0
19866.031 0
19866.701 0
19867.371 0
19868.040 0
19868.710 0
19869.380 0
19870.050 0
19870.719 0
19871.389 0
19872.059 1
19872.729 0
19873.399 2
19874.068 0
19874.738 0
19875.408 0
19876.078 0
19876.748 1
19877.418 1
19878.088 0
19878.758 0
19879.427 0
19880.097 1
19880.767 0
19881.437 0
19882.107 0
19882.777 9
19883.447 6
19884.117 3
19884.787 1
19885.457 0
19886.127 0
19886.797 1
19887.467 0
19888.137 0
19888.807 0
19889.478 0
19890.148 3
19890.818 2
19891.488 0
19892.158 0
19892.828 0
19893.498 0
19894.169 0
19894.839 0
19895.509 0
19896.179 0
19896.849 4
19897.520 2
19898.190 0
19898.860 1
19899.530 1
19900.201 0
19900.871 0
19901.541 0
19902.211 0
19902.882 0
19903.552 0
19904.222 1
19904.893 0
19905.563 0
19906.233 0
19906.904 0
19907.574 0
19908.245 0
19908.915 1
19909.585 0
19910.256 0
19910.926 2
19911.597 1
19912.267 0
19912.938 0
19913.608 0
19914.279 1
19914.949 0
19915.620 0
19916.290 0
19916.961 0
19917.631 0
19918.302 0
19918.973 0
19919.643 2
19920.314 0
19920.984 0
19921.655 0
19922.326 0
19922.996 2
19923.667 0
19924.338 0
19925.008 0
19925.679 0
19926.350 0
19927.021 0
19927.691 0
19928.362 0
19929.033 0
19929.704 0
19930.374 0
19931.045 0
19931.716 1
19932.387 0
19933.058 2
19933.728 0
19934.399 0
19935.070 0
19935.741 0
19936.412 1
19937.083 0
19937.754 0
19938.425 0
19939.095 0
19939.766 0
19940.437 0
19941.108 0
19941.779 0
19942.450 0
19943.121 0
19943.792 0
19944.463 0
19945.134 0
19945.805 0
19946.476 0
19947.147 0
19947.818 0
19948.490 0
19949.161 0
19949.832 0
19950.503 0
19951.174 0
19951.845 0
19952.516 0
19953.187 0
19953.859 0
19954.530 0
19955.201 0
19955.872 0
19956.543 0
19957.215 0
19957.886 0
19958.557 1
19959.228 0
19959.900 0
19960.571 0
19961.242 1
19961.914 0
19962.585 0
19963.256 0
19963.928 0
19964.599 2
19965.270 3
19965.942 1
19966.613 0
19967.284 0
19967.956 3
19968.627 1
19969.299 0
19969.970 0
19970.642 0
19971.313 0
19971.985 1
19972.656 0
19973.328 0
19973.999 0
19974.671 0
19975.342 0
19976.014 0
19976.685 0
19977.357 0
19978.028 0
19978.700 0
19979.372 3
19980.043 3
19980.715 0
19981.386 0
19982.058 0
19982.730 0
19983.401 0
19984.073 0
19984.745 0
19985.417 0
19986.088 0
19986.760 1
19987.432 0
19988.103 0
19988.775 0
19989.447 0
19990.119 0
19990.791 2
19991.462 1
19992.134 0
19992.806 0
19993.478 0
19994.150 0
19994.822 2
19995.493 0
19996.165 1
19996.837 1
19997.509 0
19998.181 1
19998.853 0
19999.525 0
20000.197 0
20000.869 0
20001.541 0
20002.213 0
20002.885 1
20003.557 1
20004.229 0
20004.901 0
20005.573 0
20006.245 0
20006.917 0
20007.589 0
20008.261 0
20008.933 0
20009.605 0
20010.278 0
20010.950 0
20011.622 0
20012.294 0
20012.966 0
20013.638 0
20014.311 0
20014.983 0
20015.655 2
20016.327 1
20016.999 0
20017.672 0
20018.344 0
20019.016 1
20019.688 0
20020.361 0
20021.033 1
20021.705 1
20022.378 0
20023.050 0
20023.722 0
20024.395 0
20025.067 0
20025.739 0
20026.412 0
20027.084 1
20027.757 1
20028.429 0
20029.102 0
20029.774 1
20030.446 1
20031.119 2
20031.791 0
20032.464 0
20033.136 0
20033.809 0
20034.481 0
20035.154 0
20035.827 0
20036.499 0
20037.172 0
20037.844 0
20038.517 0
20039.189 0
20039.862 0
20040.535 0
20041.207 0
20041.880 0
20042.553 3
20043.225 2
20043.898 0
20044.571 0
20045.243 0
20045.916 0
20046.589 3
20047.262 3
20047.934 1
20048.607 0
20049.280 0
20049.953 0
20050.626 0
20051.298 1
20051.971 1
20052.644 0
20053.317 0
20053.990 0
20054.663 0
20055.335 3
20056.008 1
20056.681 0
20057.354 0
20058.027 0
20058.700 0
20059.373 0
20060.046 2
20060.719 0
20061.392 0
20062.065 0
20062.738 0
20063.411 0
20064.084 0
20064.757 1
20065.430 2
20066.103 1
20066.776 0
20067.449 0
20068.122 0
20068.795 3
20069.469 1
20070.142 0
20070.815 1
20071.488 0
20072.161 0
20072.834 0
20073.508 0
20074.181 0
20074.854 0
20075.527 1
20076.200 0
20076.874 0
20077.547 0
20078.220 0
20078.893 1
20079.567 4
20080.240 2
20080.913 0
20081.587 0
20082.260 0
20082.933 0
20083.607 0
20084.280 0
20084.953 0
20085.627 0
20086.300 0
20086.974 1
20087.647 3
20088.320 0
20088.994 0
20089.667 0
20090.341 1
20091.014 5
20091.688 2
20092.361 0
20093.035 0
20093.708 0
20094.382 0
20095.055 0
20095.729 0
20096.403 0
20097.076 0
20097.750 0
20098.423 0
20099.097 0
20099.771 0
20100.444 4
20101.118 4
20101.792 1
20102.465 0
20103.139 0
20103.813 0
20104.486 0
20105.160 2
20105.834 1
20106.507 0
20107.181 0
20107.855 0
20108.529 0
20109.203 0
20109.876 0
20110.550 0
20111.224 0
20111.898 1
20112.572 0
20113.245 0
20113.919 0
20114.593 0
20115.267 0
20115.941 0
20116.615 0
20117.289 0
20117.963 0
20118.637 1
20119.311 1
20119.985 0
20120.659 2
20121.333 1
20122.007 0
20122.681 0
20123.355 0
20124.029 0
20124.703 0
20125.377 1
20126.051 0
20126.725 0
20127.399 2
20128.073 0
20128.747 0
20129.421 3
20130.095 3
20130.770 0
20131.444 0
20132.118 0
20132.792 0
20133.466 1
20134.141 0
20134.815 0
20135.489 0
20136.163 0
20136.837 3
20137.512 1
20138.186 0
20138.860 0
20139.535 0
20140.209 0
20140.883 0
20141.557 2
20142.232 1
20142.906 0
20143.581 0
20144.255 0
20144.929 0
20145.604 0
20146.278 0
20146.953 0
20147.627 0
20148.301 0
20148.976 2
20149.650 3
20150.325 0
20150.999 0
20151.674 1
20152.348 1
20153.023 1
20153.697 0
20154.372 0
20155.046 0
20155.721 0
20156.396 0
20157.070 0
20157.745 0
20158.419 0
20159.094 0
20159.769 0
20160.443 0
20161.118 0
20161.793 0
20162.467 0
20163.142 1
20163.817 0
20164.491 0
20165.166 0
20165.841 0
20166.516 0
20167.190 0
20167.865 0
20168.540 0
20169.215 0
20169.889 0
20170.564 0
20171.239 0
20171.914 0
20172.589 0
20173.264 0
20173.938 0
20174.613 0
20175.288 0
20175.963 0
20176.638 0
20177.313 5
20177.988 4
20178.663 1
20179.338 0
20180.013 0
20180.688 0
20181.363 0
20182.038 0
20182.713 1
20183.388 0
20184.063 1
20184.738 1
20185.413 0
20186.088 0
20186.763 0
20187.438 0
20188.113 1
20188.788 0
20189.464 0
20190.139 0
20190.814 0
20191.489 1
20192.164 0
20192.839 1
20193.515 0
20194.190 0
20194.865 0
20195.540 0
20196.216 0
20196.891 0
20197.566 1
20198.241 0
20198.917 7
20199.592 7
20200.267 3
20200.943 4
20201.618 3
20202.293 0
20202.969 5
20203.644 7
20204.319 3
20204.995 2
20205.670 0
20206.346 0
20207.021 0
20207.696 1
20208.372 0
20209.047 1
20209.723 0
20210.398 0
20211.074 0
20211.749 1
20212.425 0
20213.100 3
20213.776 1
20214.451 0
20215.127 1
20215.803 0
20216.478 0
20217.154 0
20217.829 0
20218.505 0
20219.181 0
20219.856 0
20220.532 2
20221.207 1
20221.883 0
20222.559 0
20223.235 0
20223.910 2
20224.586 0
20225.262 0
20225.937 0
20226.613 0
20227.289 0
20227.965 0
20228.640 0
20229.316 0
20229.992 0
20230.668 0
20231.344 2
20232.020 0
20232.695 0
20233.371 0
20234.047 0
20234.723 0
20235.399 0
20236.075 2
20236.751 2
20237.427 3
20238.103 0
20238.779 0
20239.455 0
20240.131 0
20240.807 0
20241.483 0
20242.159 0
20242.835 1
20243.511 0
20244.187 0
20244.863 0
20245.539 1
20246.215 0
20246.891 0
20247.567 0
20248.243 0
20248.919 1
20249.595 0
20250.272 0
20250.948 0
20251.624 0
20252.300 0
20252.976 0
20253.653 0
20254.329 0
20255.005 0
20255.681 0
20256.357 0
20257.034 0
20257.710 0
20258.386 0
20259.063 0
20259.739 1
20260.415 0
20261.091 7
20261.768 11
20262.444 8
20263.121 6
20263.797 3
20264.473 0
20265.150 0
20265.826 0
20266.503 0
20267.179 0
20267.855 0
20268.532 0
20269.208 1
20269.885 2
20270.561 0
20271.238 0
20271.914 0
20272.591 0
20273.267 0
20273.944 0
20274.620 0
20275.297 1
20275.974 3
20276.650 1
20277.327 0
20278.003 0
20278.680 0
20279.357 0
20280.033 1
20280.710 0
20281.387 0
20282.063 0
20282.740 0
20283.417 0
20284.093 0
20284.770 0
20285.447 0
20286.124 0
20286.800 0
20287.477 0
20288.154 0
20288.831 1
20289.507 1
20290.184 0
20290.861 0
20291.538 0
20292.215 1
20292.892 0
20293.569 0
20294.245 0
20294.922 0
20295.599 0
20296.276 0
20296.953 0
20297.630 0
20298.307 0
20298.984 0
20299.661 0
20300.338 0
20301.015 0
20301.692 0
20302.369 0
20303.046 0
20303.723 0
20304.400 0
20305.077 1
20305.754 0
20306.431 0
20307.108 0
20307.785 0
20308.463 0
20309.140 0
20309.817 1
20310.494 1
20311.171 0
20311.848 0
20312.526 0
20313.203 0
20313.880 0
20314.557 0
20315.234 2
20315.912 2
20316.589 1
20317.266 0
20317.943 0
20318.621 0
20319.298 0
20319.975 0
20320.653 0
20321.330 0
20322.007 0
20322.685 0
20323.362 0
20324.039 0
20324.717 1
20325.394 0
20326.072 0
20326.749 0
20327.427 0
20328.104 0
20328.781 0
20329.459 0
20330.136 0
20330.814 2
20331.491 1
20332.169 0
20332.846 0
20333.524 0
20334.201 1
20334.879 2
20335.557 0
20336.234 0
20336.912 0
20337.589 0
20338.267 0
20338.945 0
20339.622 1
20340.300 0
20340.978 0
20341.655 0
20342.333 0
20343.011 0
20343.688 0
20344.366 0
20345.044 1
20345.722 1
20346.399 1
20347.077 1
20347.755 2
20348.433 0
20349.110 0
20349.788 0
20350.466 0
20351.144 0
20351.822 0
20352.500 0
20353.177 0
20353.855 0
20354.533 0
20355.211 0
20355.889 0
20356.567 0
20357.245 0
20357.923 0
20358.601 1
20359.279 0
20359.957 1
20360.635 0
20361.313 0
20361.991 1
20362.669 0
20363.347 0
20364.025 2
20364.703 1
20365.381 0
20366.059 0
20366.737 0
20367.415 2
20368.093 0
20368.772 0
20369.450 0
20370.128 0
20370.806 4
20371.484 3
20372.162 0
20372.840 0
20373.519 0
20374.197 0
20374.875 0
20375.553 0
20376.232 0
20376.910 0
20377.588 0
20378.266 0
20378.945 0
20379.623 0
20380.301 0
20380.980 0
20381.658 1
20382.336 3
20383.015 1
20383.693 3
20384.372 1
20385.050 0
20385.728 0
20386.407 0
20387.085 0
20387.764 0
20388.442 0
20389.121 0
20389.799 0
20390.478 2
20391.156 1
20391.835 0
20392.513 0
20393.192 1
20393.870 0
20394.549 0
20395.227 0
20395.906 0
20396.584 1
20397.263 0
20397.942 0
20398.620 0
20399.299 0
20399.978 0
20400.656 0
20401.335 0
20402.014 2
20402.692 0
20403.371 0
20404.050 0
20404.728 0
20405.407 0
20406.086 0
20406.765 0
20407.443 0
20408.122 0
20408.801 0
20409.480 0
20410.159 2
20410.837 2
20411.516 0
20412.195 1
20412.874 0
20413.553 0
20414.232 0
20414.911 0
20415.589 0
20416.268 0
20416.947 5
20417.626 6
20418.305 3
20418.984 0
20419.663 0
20420.342 0
20421.021 0
20421.700 0
20422.379 0
20423.058 0
20423.737 0
20424.416 0
20425.095 0
20425.774 0
20426.454 0
20427.133 2
20427.812 0
20428.491 2
20429.170 2
20429.849 0
20430.528 0
20431.207 0
20431.887 10
20432.566 6
20433.245 4
20433.924 1
20434.603 0
20435.283 0
20435.962 0
20436.641 0
20437.320 0
20438.000 0
20438.679 4
20439.358 1
20440.038 1
20440.717 0
20441.396 0
20442.076 0
20442.755 0
20443.434 0
20444.114 0
20444.793 0
20445.473 0
20446.152 0
20446.831 0
20447.511 0
20448.190 0
20448.870 0
20449.549 0
20450.229 0
20450.908 0
20451.588 0
20452.267 0
20452.947 1
20453.626 0
20454.306 0
20454.985 0
20455.665 0
20456.345 1
20457.024 0
20457.704 1
20458.383 0
20459.063 0
20459.743 0
20460.422 0
20461.102 0
20461.782 0
20462.461 0
20463.141 0
20463.821 0
20464.500 0
20465.180 0
20465.860 0
20466.540 0
20467.219 1
20467.899 0
20468.579 0
20469.259 0
20469.939 1
20470.618 1
20471.298 0
20471.978 0
20472.658 2
20473.338 0
20474.018 1
20474.698 0
20475.377 0
20476.057 0
20476.737 1
20477.417 2
20478.097 0
20478.777 0
20479.457 0
20480.137 0
20480.817 0
20481.497 1
20482.177 1
20482.857 0
20483.537 5
20484.217 9
20484.897 4
20485.577 3
20486.257 0
20486.938 1
20487.618 0
20488.298 0
20488.978 0
20489.658 0
20490.338 0
20491.018 0
20491.699 0
20492.379 0
20493.059 0
20493.739 0
20494.419 0
20495.100 0
20495.780 1
20496.460 0
20497.140 0
20497.821 0
20498.501 0
20499.181 0
20499.861 0
20500.542 0
20501.222 1
20501.902 0
20502.583 0
20503.263 0
20503.944 0
20504.624 0
20505.304 0
20505.985 0
20506.665 0
20507.346 0
20508.026 0
20508.706 0
20509.387 0
20510.067 0
20510.748 1
20511.428 0
20512.109 0
20512.789 0
20513.470 0
20514.151 0
20514.831 0
20515.512 0
20516.192 0
20516.873 0
20517.553 0
20518.234 0
20518.915 0
20519.595 0
20520.276 2
20520.957 0
20521.637 0
20522.318 0
20522.999 2
20523.679 0
20524.360 0
20525.041 0
20525.722 0
20526.402 0
20527.083 0
20527.764 0
20528.445 1
20529.125 0
20529.806 0
20530.487 0
20531.168 0
20531.849 0
20532.530 0
20533.210 1
20533.891 0
20534.572 1
20535.253 0
20535.934 0
20536.615 0
20537.296 0
20537.977 0
20538.658 0
20539.339 0
20540.020 1
20540.701 0
20541.382 0
20542.063 0
20542.744 0
20543.425 0
20544.106 0
20544.787 1
20545.468 0
20546.149 0
20546.830 1
20547.511 4
20548.192 1
20548.873 0
20549.554 1
20550.236 0
20550.917 1
20551.598 0
20552.279 0
20552.960 0
20553.642 1
20554.323 1
20555.004 0
20555.685 0
20556.366 0
20557.048 2
20557.729 0
20558.410 0
20559.092 0
20559.773 0
20560.454 0
20561.135 0
20561.817 0
20562.498 0
20563.180 0
20563.861 0
20564.542 0
20565.224 0
20565.905 0
20566.586 1
20567.268 0
20567.949 1
20568.631 1
20569.312 0
20569.994 0
20570.675 1
20571.357 1
20572.038 1
20572.720 1
20573.401 0
20574.083 0
20574.764 0
20575.446 0
20576.127 0
20576.809 0
20577.491 0
20578.172 0
20578.854 0
20579.536 0
20580.217 1
20580.899 3
20581.580 1
20582.262 0
20582.944 0
20583.626 0
20584.307 0
20584.989 0
20585.671 0
20586.352 0
20587.034 0
20587.716 2
20588.398 0
20589.080 0
20589.761 1
20590.443 0
20591.125 0
20591.807 1
20592.489 0
20593.171 5
20593.852 2
20594.534 0
20595.216 0
20595.898 4
20596.580 2
20597.262 1
20597.944 0
20598.626 0
20599.308 0
20599.990 0
20600.672 0
20601.354 0
20602.036 0
20602.718 0
20603.400 2
20604.082 2
20604.764 0
20605.446 0
20606.128 0
20606.810 0
20607.492 0
20608.174 0
20608.856 1
20609.538 0
20610.221 1
20610.903 1
20611.585 2
20612.267 0
20612.949 0
20613.631 0
20614.314 0
20614.996 0
20615.678 0
20616.360 0
20617.043 0
20617.725 0
20618.407 0
20619.089 0
20619.772 0
20620.454 0
20621.136 0
20621.819 0
20622.501 0
20623.183 0
20623.866 0
20624.548 0
20625.231 0
20625.913 0
20626.595 0
20627.278 0
20627.960 0
20628.643 0
20629.325 0
20630.008 0
20630.690 0
20631.373 0
20632.055 1
20632.738 0
20633.420 0
20634.103 0
20634.785 0
20635.468 0
20636.150 0
20636.833 0
20637.515 0
20638.198 1
20638.881 1
20639.563 0
20640.246 0
20640.929 0
20641.611 0
20642.294 0
20642.977 1
20643.659 0
20644.342 0
20645.025 0
20645.707 0
20646.390 0
20647.073 1
20647.756 0
20648.438 0
20649.121 0
20649.804 0
20650.487 1
20651.170 1
20651.853 0
20652.535 2
20653.218 1
20653.901 0
20654.584 0
20655.267 0
20655.950 0
20656.633 0
20657.316 0
20657.998 0
20658.681 0
20659.364 0
20660.047 0
20660.730 0
20661.413 0
20662.096 0
20662.779 0
20663.462 0
20664.145 0
20664.828 0
20665.511 0
20666.195 0
20666.878 0
20667.561 0
20668.244 0
20668.927 0
20669.610 1
20670.293 1
20670.976 0
20671.659 0
20672.343 0
20673.026 0
20673.709 0
20674.392 0
20675.075 0
20675.759 1
20676.442 0
20677.125 0
20677.808 0
20678.492 0
20679.175 0
20679.858 0
20680.542 0
20681.225 0
20681.908 0
20682.592 1
20683.275 0
20683.958 0
20684.642 0
20685.325 0
20686.008 0
20686.692 0
20687.375 1
20688.059 0
20688.742 0
20689.426 2
20690.109 1
20690.792 1
20691.476 0
20692.159 0
20692.843 0
20693.526 0
20694.210 0
20694.894 0
20695.577 0
20696.261 0
20696.944 0
20697.628 0
20698.311 0
20698.995 0
20699.679 4
20700.362 1
20701.046 0
20701.730 1
20702.413 0
20703.097 0
20703.781 2
20704.464 0
20705.148 0
20705.832 0
20706.515 1
20707.199 0
20707.883 0
20708.567 0
20709.251 0
20709.934 0
20710.618 0
20711.302 0
20711.986 0
20712.670 0
20713.353 0
20714.037 0
20714.721 0
20715.405 0
20716.089 0
20716.773 0
20717.457 0
20718.141 0
20718.825 0
20719.509 0
20720.193 0
20720.876 0
20721.560 0
20722.244 3
20722.928 0
20723.612 0
20724.297 0
20724.981 1
20725.665 0
20726.349 0
20727.033 0
20727.717 0
20728.401 0
20729.085 0
20729.769 1
20730.453 0
20731.137 0
20731.822 0
20732.506 0
20733.190 0
20733.874 0
20734.558 0
20735.242 0
20735.927 0
20736.611 1
20737.295 1
20737.979 3
20738.664 0
20739.348 1
20740.032 0
20740.717 1
20741.401 0
20742.085 0
20742.770 0
20743.454 0
20744.138 0
20744.823 0
20745.507 0
20746.191 0
20746.876 0
20747.560 3
20748.245 4
20748.929 0
20749.613 0
20750.298 0
20750.982 0
20751.667 0
20752.351 0
20753.036 0
20753.720 2
20754.405 2
20755.089 0
20755.774 0
20756.459 0
20757.143 0
20757.828 0
20758.512 0
20759.197 0
20759.882 0
20760.566 1
20761.251 1
20761.935 1
20762.620 0
20763.305 0
20763.989 0
20764.674 0
20765.359 1
20766.044 0
20766.728 0
20767.413 0
20768.098 0
20768.783 0
20769.467 0
20770.152 0
20770.837 0
20771.522 0
20772.207 0
20772.891 0
20773.576 0
20774.261 0
20774.946 0
20775.631 0
20776.316 1
20777.001 0
20777.686 0
20778.370 0
20779.055 0
20779.740 0
20780.425 0
20781.110 0
20781.795 0
20782.480 1
20783.165 1
20783.850 0
20784.535 0
20785.220 0
20785.905 0
20786.590 0
20787.275 0
20787.961 0
20788.646 0
20789.331 0
20790.016 0
20790.701 0
20791.386 0
20792.071 0
20792.756 0
20793.442 0
20794.127 0
20794.812 0
20795.497 1
20796.182 1
20796.868 3
20797.553 2
20798.238 4
20798.923 1
20799.609 0
20800.294 0
20800.979 3
20801.664 1
20802.350 0
20803.035 0
20803.720 0
20804.406 0
20805.091 0
20805.777 0
20806.462 0
20807.147 1
20807.833 2
20808.518 1
20809.204 0
20809.889 0
20810.574 0
20811.260 0
20811.945 1
20812.631 0
20813.316 0
20814.002 0
20814.687 0
20815.373 0
20816.058 0
20816.744 0
20817.430 0
20818.115 0
20818.801 0
20819.486 0
20820.172 0
20820.858 0
20821.543 0
20822.229 0
20822.915 0
20823.600 1
20824.286 0
20824.972 0
20825.657 1
20826.343 0
20827.029 0
20827.714 0
20828.400 0
20829.086 0
20829.772 0
20830.457 0
20831.143 0
20831.829 0
20832.515 0
20833.201 0
20833.887 1
20834.572 0
20835.258 0
20835.944 0
20836.630 0
20837.316 0
20838.002 0
20838.688 0
20839.374 0
20840.060 0
20840.746 2
20841.432 1
20842.117 0
20842.803 0
20843.489 0
20844.175 0
20844.861 1
20845.548 0
20846.234 0
20846.920 0
20847.606 0
20848.292 0
20848.978 1
20849.664 1
20850.350 0
20851.036 0
20851.722 0
20852.408 0
20853.095 0
20853.781 1
20854.467 0
20855.153 3
20855.839 1
20856.526 0
20857.212 0
20857.898 1
20858.584 0
20859.270 0
20859.957 0
20860.643 1
20861.329 0
20862.016 0
20862.702 0
20863.388 0
20864.075 0
20864.761 0
20865.447 0
20866.134 0
20866.820 0
20867.506 0
20868.193 0
20868.879 0
20869.566 0
20870.252 0
20870.939 0
20871.625 0
20872.311 0
20872.998 0
20873.684 0
20874.371 0
20875.057 0
20875.744 0
20876.431 0
20877.117 0
20877.804 3
20878.490 6
20879.177 1
20879.863 0
20880.550 0
20881.237 1
20881.923 0
20882.610 0
20883.297 1
20883.983 0
20884.670 0
20885.357 0
20886.043 0
20886.730 0
20887.417 0
20888.103 0
20888.790 0
20889.477 0
20890.164 0
20890.850 0
20891.537 0
20892.224 0
20892.911 0
20893.598 0
20894.284 0
20894.971 0
20895.658 0
20896.345 0
20897.032 0
20897.719 0
20898.406 1
20899.093 0
20899.780 1
20900.466 0
20901.153 0
20901.840 0
20902.527 0
20903.214 0
20903.901 0
20904.588 0
20905.275 0
20905.962 0
20906.649 0
20907.336 0
20908.023 2
20908.711 0
20909.398 0
20910.085 0
20910.772 0
20911.459 1
20912.146 1
20912.833 0
20913.520 0
20914.208 0
20914.895 0
20915.582 0
20916.269 0
20916.956 1
20917.643 0
20918.331 0
20919.018 0
20919.705 1
20920.392 0
20921.080 0
20921.767 0
20922.454 0
20923.142 0
20923.829 1
20924.516 0
20925.204 0
20925.891 0
20926.578 0
20927.266 0
20927.953 0
20928.640 0
20929.328 0
20930.015 0
20930.703 0
20931.390 0
20932.078 0
20932.765 0
20933.453 3
20934.140 0
20934.828 0
20935.515 0
20936.203 0
20936.890 0
20937.578 0
20938.265 0
20938.953 0
20939.640 0
20940.328 0
20941.016 0
20941.703 0
20942.391 0
20943.078 0
20943.766 0
20944.454 0
20945.141 0
20945.829 0
20946.517 0
20947.204 0
20947.892 0
20948.580 0
20949.268 0
20949.955 3
20950.643 2
20951.331 0
20952.019 1
20952.706 0
20953.394 0
20954.082 0
20954.770 0
20955.458 0
20956.146 0
20956.833 1
20957.521 0
20958.209 0
20958.897 0
20959.585 0
20960.273 0
20960.961 0
20961.649 0
20962.337 1
20963.025 0
20963.713 0
20964.401 0
20965.089 0
20965.777 0
20966.465 0
20967.153 0
20967.841 0
20968.529 0
20969.217 1
20969.905 0
20970.593 0
20971.281 0
20971.969 0
20972.657 0
20973.346 0
20974.034 0
20974.722 0
20975.410 0
20976.098 0
20976.786 0
20977.475 0
20978.163 0
20978.851 0
20979.539 2
20980.227 1
20980.916 0
20981.604 0
20982.292 0
20982.981 0
20983.669 0
20984.357 0
20985.045 0
20985.734 0
20986.422 4
20987.111 2
20987.799 0
20988.487 0
20989.176 0
20989.864 0
20990.552 0
20991.241 0
20991.929 0
20992.618 0
20993.306 0
20993.995 0
20994.683 1
20995.372 1
20996.060 1
20996.749 0
20997.437 0
20998.126 0
20998.814 0
20999.503 0
21000.191 0
21000.880 0
21001.569 0
21002.257 0
21002.946 0
21003.635 0
21004.323 0
21005.012 0
21005.700 0
21006.389 0
21007.078 0
21007.767 0
21008.455 0
21009.144 0
21009.833 0
21010.521 0
21011.210 0
21011.899 1
21012.588 0
21013.277 0
21013.965 0
21014.654 0
21015.343 0
21016.032 0
21016.721 0
21017.409 0
21018.098 2
21018.787 4
21019.476 0
21020.165 0
21020.854 0
21021.543 0
21022.232 1
21022.921 0
21023.610 0
21024.299 0
21024.988 0
21025.677 0
21026.366 0
21027.055 0
21027.744 2
21028.433 0
21029.122 0
21029.811 0
21030.500 0
21031.189 1
21031.878 2
21032.567 0
21033.256 0
21033.945 0
21034.635 0
21035.324 0
21036.013 0
21036.702 0
21037.391 1
21038.080 2
21038.770 0
21039.459 0
21040.148 0
21040.837 0
21041.527 1
21042.216 1
21042.905 2
21043.594 0
21044.284 0
21044.973 0
21045.662 0
21046.352 1
21047.041 1
21047.730 0
21048.420 0
21049.109 0
21049.798 5
21050.488 12
21051.177 6
21051.867 3
21052.556 1
21053.246 0
21053.935 0
21054.624 0
21055.314 2
21056.003 1
21056.693 0
21057.382 0
21058.072 1
21058.761 0
21059.451 0
21060.141 0
21060.830 0
21061.520 1
21062.209 1
21062.899 0
21063.589 0
21064.278 3
21064.968 13
21065.657 7
21066.347 4
21067.037 1
21067.726 0
21068.416 0
21069.106 0
21069.796 0
21070.485 2
21071.175 0
21071.865 0
21072.555 0
21073.244 0
21073.934 0
21074.624 1
21075.314 1
21076.004 0
21076.693 0
21077.383 0
21078.073 1
21078.763 0
21079.453 0
21080.143 2
21080.833 0
21081.522 0
21082.212 0
21082.902 0
21083.592 0
21084.282 0
21084.972 0
21085.662 0
21086.352 0
21087.042 0
21087.732 0
21088.422 0
21089.112 0
21089.802 0
21090.492 0
21091.182 0
21091.872 0
21092.563 0
21093.253 0
21093.943 0
21094.633 0
21095.323 0
21096.013 0
21096.703 1
21097.393 0
21098.084 0
21098.774 0
21099.464 0
21100.154 0
21100.844 0
21101.535 0
21102.225 0
21102.915 0
21103.605 1
21104.296 0
21104.986 0
21105.676 0
21106.367 0
21107.057 0
21107.747 0
21108.438 0
21109.128 0
21109.818 0
21110.509 0
21111.199 0
21111.890 0
21112.580 0
21113.270 0
21113.961 0
21114.651 1
21115.342 0
21116.032 0
21116.723 0
21117.413 0
21118.104 0
21118.794 1
21119.485 0
21120.175 0
21120.866 0
21121.556 2
21122.247 0
21122.938 1
21123.628 0
21124.319 0
21125.009 0
21125.700 0
21126.391 0
21127.081 0
21127.772 0
21128.463 0
21129.153 1
21129.844 1
21130.535 0
21131.225 0
21131.916 1
21132.607 0
21133.298 0
21133.988 0
21134.679 0
21135.370 0
21136.061 0
21136.752 0
21137.442 0
21138.133 0
21138.824 0
21139.515 0
21140.206 0
21140.897 0
21141.588 0
21142.279 0
21142.969 1
21143.660 0
21144.351 0
21145.042 0
21145.733 0
21146.424 0
21147.115 0
21147.806 0
21148.497 1
21149.188 0
21149.879 0
21150.570 0
21151.261 0
21151.952 0
21152.643 0
21153.335 0
21154.026 1
21154.717 0
21155.408 0
21156.099 0
21156.790 0
21157.481 0
21158.172 0
21158.864 0
21159.555 0
21160.246 0
21160.937 0
21161.628 0
21162.320 1
21163.011 0
21163.702 0
21164.393 0
21165.085 0
21165.776 0
21166.467 1
21167.159 3
21167.850 1
21168.541 1
21169.233 0
21169.924 0
21170.615 0
21171.307 0
21171.998 0
21172.689 0
21173.381 0
21174.072 0
21174.764 0
21175.455 0
21176.147 0
21176.838 0
21177.530 0
21178.221 0
21178.913 0
21179.604 0
21180.296 0
21180.987 0
21181.679 2
21182.370 4
21183.062 0
21183.753 0
21184.445 0
21185.137 0
21185.828 0
21186.520 0
21187.211 1
21187.903 1
21188.595 0
21189.286 3
21189.978 2
21190.670 0
21191.361 0
21192.053 0
21192.745 0
21193.437 1
21194.128 0
21194.820 0
21195.512 0
21196.204 0
21196.896 0
21197.587 0
21198.279 1
21198.971 0
21199.663 2
21200.355 0
21201.047 0
21201.738 0
21202.430 0
21203.122 0
21203.814 0
21204.506 2
21205.198 0
21205.890 0
21206.582 0
21207.274 0
21207.966 2
21208.658 1
21209.350 3
21210.042 1
21210.734 0
21211.426 1
21212.118 0
21212.810 0
21213.502 0
21214.194 1
21214.886 1
21215.578 0
21216.270 0
21216.963 0
21217.655 0
21218.347 0
21219.039 0
21219.731 1
21220.423 0
21221.116 0
21221.808 0
21222.500 1
21223.192 0
21223.884 2
21224.577 0
21225.269 0
21225.961 0
21226.653 0
21227.346 1
21228.038 0
21228.730 0
21229.423 0
21230.115 0
21230.807 0
21231.500 0
21232.192 0
21232.884 2
21233.577 1
21234.269 1
21234.962 0
21235.654 1
21236.347 2
21237.039 0
21237.731 1
21238.424 2
21239.116 1
21239.809 0
21240.501 0
21241.194 0
21241.886 0
21242.579 0
21243.272 0
21243.964 0
21244.657 0
21245.349 0
21246.042 0
21246.735 0
21247.427 0
21248.120 0
21248.812 0
21249.505 0
21250.198 0
21250.890 0
21251.583 0
21252.276 0
21252.969 0
21253.661 0
21254.354 0
21255.047 0
21255.739 1
21256.432 0
21257.125 0
21257.818 3
21258.511 0
21259.203 1
21259.896 0
21260.589 0
21261.282 0
21261.975 0
21262.668 0
21263.361 1
21264.053 4
21264.746 1
21265.439 0
21266.132 0
21266.825 0
21267.518 0
21268.211 1
21268.904 0
21269.597 0
21270.290 0
21270.983 0
21271.676 0
21272.369 0
21273.062 0
21273.755 0
21274.448 0
21275.141 0
21275.834 0
21276.527 1
21277.221 1
21277.914 1
21278.607 1
21279.300 0
21279.993 1
21280.686 4
21281.379 1
21282.073 0
21282.766 0
21283.459 1
21284.152 1
21284.845 0
21285.539 0
21286.232 0
21286.925 3
21287.618 0
21288.312 0
21289.005 0
21289.698 7
21290.392 13
21291.085 7
21291.778 3
21292.472 1
21293.165 1
21293.858 0
21294.552 4
21295.245 1
21295.939 1
21296.632 0
21297.326 0
21298.019 1
21298.712 0
21299.406 0
21300.099 1
21300.793 0
21301.486 0
21302.180 0
21302.873 0
21303.567 0
21304.261 0
21304.954 1
21305.648 0
21306.341 1
21307.035 0
21307.728 0
21308.422 0
21309.116 0
21309.809 0
21310.503 0
21311.197 2
21311.890 1
21312.584 2
21313.278 3
21313.971 0
21314.665 1
21315.359 0
21316.053 0
21316.746 0
21317.440 2
21318.134 1
21318.828 0
21319.521 0
21320.215 1
21320.909 1
21321.603 0
21322.297 0
21322.991 0
21323.684 0
21324.378 0
21325.072 1
21325.766 0
21326.460 0
21327.154 0
21327.848 0
21328.542 0
21329.236 0
21329.930 0
21330.624 1
21331.318 0
21332.012 0
21332.706 0
21333.400 0
21334.094 0
21334.788 0
21335.482 0
21336.176 1
21336.870 0
21337.564 0
21338.258 0
21338.952 0
21339.646 0
21340.341 1
21341.035 0
21341.729 0
21342.423 0
21343.117 0
21343.811 0
21344.506 0
21345.200 0
21345.894 0
21346.588 0
21347.283 1
21347.977 0
21348.671 0
21349.365 0
21350.060 0
21350.754 0
21351.448 0
21352.143 1
21352.837 0
21353.531 0
21354.226 0
21354.920 0
21355.614 0
21356.309 0
21357.003 1
21357.698 0
21358.392 0
21359.087 0
21359.781 0
21360.475 0
21361.170 0
21361.864 0
21362.559 0
21363.253 0
21363.948 0
21364.642 0
21365.337 0
21366.032 0
21366.726 0
21367.421 0
21368.115 0
21368.810 0
21369.504 0
21370.199 0
21370.894 0
21371.588 0
21372.283 0
21372.978 0
21373.672 0
21374.367 0
21375.062 0
21375.756 0
21376.451 0
21377.146 0
21377.841 0
21378.535 0
21379.230 1
21379.925 0
21380.620 0
21381.315 0
21382.009 0
21382.704 0
21383.399 0
21384.094 0
21384.789 0
21385.484 0
21386.179 0
21386.873 0
21387.568 0
21388.263 0
21388.958 0
21389.653 0
21390.348 0
21391.043 0
21391.738 0
21392.433 0
21393.128 0
21393.823 0
21394.518 0
21395.213 0
21395.908 0
21396.603 0
21397.298 0
21397.993 0
21398.688 2
21399.383 3
21400.079 0
21400.774 0
21401.469 0
21402.164 2
21402.859 3
21403.554 0
21404.249 0
21404.945 0
21405.640 0
21406.335 0
21407.030 0
21407.725 0
21408.421 0
21409.116 0
21409.811 0
21410.507 0
21411.202 0
21411.897 0
21412.592 0
21413.288 0
21413.983 0
21414.678 0
21415.374 2
21416.069 0
21416.765 0
21417.460 0
21418.155 0
21418.851 0
21419.546 0
21420.242 0
21420.937 0
21421.633 0
21422.328 1
21423.023 0
21423.719 0
21424.414 0
21425.110 0
21425.806 1
21426.501 0
21427.197 0
21427.892 0
21428.588 0
21429.283 0
21429.979 0
21430.675 0
21431.370 2
21432.066 0
21432.761 0
21433.457 0
21434.153 1
21434.848 1
21435.544 1
21436.240 0
21436.935 0
21437.631 2
21438.327 0
21439.023 0
21439.718 0
21440.414 0
21441.110 0
21441.806 0
21442.502 1
21443.197 0
21443.893 0
21444.589 0
21445.285 0
21445.981 0
21446.677 0
21447.372 0
21448.068 0
21448.764 0
21449.460 0
21450.156 0
21450.852 0
21451.548 0
21452.244 0
21452.940 1
21453.636 0
21454.332 0
21455.028 0
21455.724 0
21456.420 1
21457.116 2
21457.812 1
21458.508 0
21459.204 0
21459.900 0
21460.596 0
21461.292 1
21461.988 2
21462.685 2
21463.381 3
21464.077 1
21464.773 1
21465.469 0
21466.165 0
21466.862 0
21467.558 0
21468.254 0
21468.950 0
21469.646 0
21470.343 0
21471.039 0
21471.735 0
21472.432 0
21473.128 0
21473.824 0
21474.520 0
21475.217 0
21475.913 0
21476.609 0
21477.306 0
21478.002 0
21478.699 0
21479.395 0
21480.091 0
21480.788 1
21481.484 0
21482.181 0
21482.877 2
21483.574 0
21484.270 0
21484.967 0
21485.663 0
21486.360 0
21487.056 0
21487.753 0
21488.449 0
21489.146 0
21489.842 0
21490.539 0
21491.235 0
21491.932 0
21492.629 0
21493.325 0
21494.022 0
21494.719 0
21495.415 0
21496.112 1
21496.809 0
21497.505 0
21498.202 0
21498.899 0
21499.595 0
21500.292 0
21500.989 0
21501.686 0
21502.382 0
21503.079 0
21503.776 3
21504.473 1
21505.170 0
21505.866 0
21506.563 0
21507.260 0
21507.957 0
21508.654 1
21509.351 6
21510.048 11
21510.745 5
21511.442 8
21512.138 2
21512.835 1
21513.532 0
21514.229 3
21514.926 11
21515.623 7
21516.320 4
21517.017 1
21517.714 0
21518.411 0
21519.108 4
21519.805 2
21520.502 0
21521.200 0
21521.897 0
21522.594 1
21523.291 0
21523.988 0
21524.685 0
21525.382 1
21526.079 2
21526.777 0
21527.474 0
21528.171 0
21528.868 5
21529.565 3
21530.263 1
21530.960 0
21531.657 0
21532.354 0
21533.052 0
21533.749 1
21534.446 1
21535.143 0
21535.841 0
21536.538 0
21537.235 0
21537.933 1
21538.630 0
21539.327 3
21540.025 0
21540.722 0
21541.420 0
21542.117 0
21542.814 0
21543.512 0
21544.209 0
21544.907 1
21545.604 1
21546.302 0
21546.999 0
21547.697 0
21548.394 0
21549.092 0
21549.789 0
21550.487 0
21551.184 0
21551.882 0
21552.580 0
21553.277 1
21553.975 0
21554.672 0
21555.370 2
21556.068 0
21556.765 0
21557.463 0
21558.161 1
21558.858 0
21559.556 0
21560.254 0
21560.952 0
21561.649 0
21562.347 0
21563.045 0
21563.743 0
21564.440 0
21565.138 0
21565.836 0
21566.534 0
21567.232 0
21567.929 0
21568.627 0
21569.325 2
21570.023 0
21570.721 0
21571.419 0
21572.117 0
21572.815 1
21573.512 1
21574.210 1
21574.908 0
21575.606 0
21576.304 0
21577.002 0
21577.700 0
21578.398 0
21579.096 1
21579.794 0
21580.492 0
21581.190 0
21581.888 0
21582.586 0
21583.285 0
21583.983 0
21584.681 0
21585.379 1
21586.077 0
21586.775 0
21587.473 2
21588.171 0
21588.870 0
21589.568 0
21590.266 0
21590.964 0
21591.662 1
21592.361 0
21593.059 0
21593.757 3
21594.455 2
21595.154 0
21595.852 2
21596.550 0
21597.249 1
21597.947 4
21598.645 2
21599.344 1
21600.042 0
21600.740 0
21601.439 0
21602.137 0
21602.835 1
21603.534 0
21604.232 0
21604.931 0
21605.629 0
21606.328 0
21607.026 0
21607.725 1
21608.423 0
21609.122 0
21609.820 0
21610.519 0
21611.217 0
21611.916 1
21612.614 0
21613.313 0
21614.011 0
21614.710 0
21615.409 0
21616.107 0
21616.806 0
21617.504 0
21618.203 0
21618.902 4
21619.600 2
21620.299 1
21620.998 0
21621.696 1
21622.395 0
21623.094 0
21623.793 0
21624.491 3
21625.190 1
21625.889 0
21626.588 0
21627.287 2
21627.985 1
21628.684 0
21629.383 0
21630.082 0
21630.781 0
21631.480 0
21632.178 0
21632.877 0
21633.576 0
21634.275 2
21634.974 1
21635.673 0
21636.372 0
21637.071 0
21637.770 0
21638.469 0
21639.168 0
21639.867 1
21640.566 0
21641.265 1
21641.964 0
21642.663 0
21643.362 0
21644.061 0
21644.760 0
21645.459 5
21646.158 20
21646.857 12
21647.556 8
21648.256 4
21648.955 2
21649.654 0
21650.353 0
21651.052 0
21651.751 0
21652.451 0
21653.150 0
21653.849 0
21654.548 1
21655.248 0
21655.947 0
21656.646 0
21657.345 0
21658.045 0
21658.744 1
21659.443 0
21660.143 1
21660.842 0
21661.541 0
21662.241 0
21662.940 0
21663.639 0
21664.339 0
21665.038 0
21665.738 1
21666.437 11
21667.136 8
21667.836 4
21668.535 3
21669.235 0
21669.934 2
21670.634 0
21671.333 1
21672.033 0
21672.732 0
21673.432 0
21674.131 2
21674.831 0
21675.531 0
21676.230 0
21676.930 0
21677.629 0
21678.329 0
21679.029 0
21679.728 1
21680.428 2
21681.128 0
21681.827 0
21682.527 0
21683.227 0
21683.926 0
21684.626 1
21685.326 0
21686.026 0
21686.725 1
21687.425 0
21688.125 0
21688.825 1
21689.524 0
21690.224 0
21690.924 0
21691.624 0
21692.324 0
21693.024 1
21693.724 0
21694.423 0
21695.123 3
21695.823 0
21696.523 1
21697.223 0
21697.923 0
21698.623 1
21699.323 0
21700.023 0
21700.723 0
21701.423 0
21702.123 0
21702.823 0
21703.523 0
21704.223 0
21704.923 0
21705.623 0
21706.323 0
21707.023 0
21707.723 1
21708.423 0
21709.124 0
21709.824 0
21710.524 0
21711.224 0
21711.924 2
21712.624 1
21713.324 0
21714.025 0
21714.725 0
21715.425 2
21716.125 1
21716.826 1
21717.526 0
21718.226 0
21718.926 2
21719.627 1
21720.327 1
21721.027 0
21721.728 0
21722.428 0
21723.128 0
21723.829 0
21724.529 0
21725.229 0
21725.930 1
21726.630 0
21727.331 7
21728.031 6
21728.731 2
21729.432 3
21730.132 1
21730.833 1
21731.533 0
21732.234 0
21732.934 0
21733.635 0
21734.335 0
21735.036 0
21735.736 0
21736.437 0
21737.137 0
21737.838 0
21738.539 0
21739.239 0
21739.940 0
21740.640 1
21741.341 0
21742.042 0
21742.742 0
21743.443 1
21744.144 1
21744.844 0
21745.545 0
21746.246 0
21746.947 0
21747.647 0
21748.348 0
21749.049 0
21749.750 0
21750.450 0
21751.151 0
21751.852 1
21752.553 0
21753.254 0
21753.955 0
21754.655 0
21755.356 2
21756.057 0
21756.758 0
21757.459 0
21758.160 0
21758.861 1
21759.562 0
21760.263 1
21760.964 2
21761.665 0
21762.366 0
21763.066 0
21763.767 0
21764.469 0
21765.170 0
21765.871 0
21766.572 2
21767.273 0
21767.974 3
21768.675 0
21769.376 0
21770.077 0
21770.778 2
21771.479 0
21772.180 0
21772.882 0
21773.583 0
21774.284 11
21774.985 11
21775.686 9
21776.387 6
21777.089 4
21777.790 0
21778.491 0
21779.192 0
21779.894 1
21780.595 4
21781.296 1
21781.997 0
21782.699 0
21783.400 0
21784.101 0
21784.803 0
21785.504 0
21786.205 0
21786.907 0
21787.608 0
21788.310 0
21789.011 0
21789.712 0
21790.414 0
21791.115 1
21791.817 0
21792.518 2
21793.220 0
21793.921 0
21794.623 0
21795.324 0
21796.026 0
21796.727 0
21797.429 1
21798.130 1
21798.832 0
21799.533 0
21800.235 0
21800.937 0
21801.638 0
21802.340 0
21803.042 0
21803.743 0
21804.445 1
21805.146 1
21805.848 1
21806.550 0
21807.252 0
21807.953 0
21808.655 0
21809.357 0
21810.058 1
21810.760 0
21811.462 0
21812.164 3
21812.866 1
21813.567 0
21814.269 0
21814.971 0
21815.673 0
21816.375 3
21817.077 14
21817.778 9
21818.480 5
21819.182 2
21819.884 1
21820.586 0
21821.288 3
21821.990 0
21822.692 0
21823.394 0
21824.096 0
21824.798 2
21825.500 1
21826.202 0
21826.904 0
21827.606 0
21828.308 0
21829.010 6
21829.712 3
21830.414 0
21831.116 4
21831.818 2
21832.520 0
21833.222 0
21833.925 0
21834.627 0
21835.329 0
21836.031 0
21836.733 0
21837.435 0
21838.138 0
21838.840 0
21839.542 0
21840.244 0
21840.946 0
21841.649 1
21842.351 1
21843.053 0
21843.756 0
21844.458 0
21845.160 0
21845.862 0
21846.565 0
21847.267 0
21847.970 0
21848.672 1
21849.374 0
21850.077 0
21850.779 0
21851.481 1
21852.184 2
21852.886 1
21853.589 0
21854.291 0
21854.994 0
21855.696 0
21856.399 1
21857.101 1
21857.804 0
21858.506 0
21859.209 0
21859.911 0
21860.614 0
21861.316 0
21862.019 0
21862.722 0
21863.424 2
21864.127 3
21864.829 0
21865.532 1
21866.235 1
21866.937 0
21867.640 0
21868.343 7
21869.045 6
21869.748 2
21870.451 2
21871.154 0
21871.856 0
21872.559 0
21873.262 0
21873.965 0
21874.667 0
21875.370 0
21876.073 0
21876.776 0
21877.479 1
21878.182 2
21878.884 0
21879.587 0
21880.290 0
21880.993 0
21881.696 0
21882.399 0
21883.102 0
21883.805 0
21884.508 0
21885.211 0
21885.914 0
21886.617 0
21887.320 2
21888.023 0
21888.726 0
21889.429 0
21890.132 0
21890.835 1
21891.538 0
21892.241 0
21892.944 0
21893.647 0
21894.350 0
21895.053 0
21895.756 13
21896.459 13
21897.163 7
21897.866 6
21898.569 3
21899.272 1
21899.975 0
21900.678 0
21901.382 0
21902.085 0
21902.788 1
21903.491 1
21904.195 0
21904.898 0
21905.601 0
21906.304 0
21907.008 0
21907.711 0
21908.414 0
21909.118 0
21909.821 0
21910.525 3
21911.228 2
21911.931 0
21912.635 0
21913.338 2
21914.041 7
21914.745 3
21915.448 0
21916.152 0
21916.855 0
21917.559 0
21918.262 5
21918.966 1
21919.669 0
21920.373 0
21921.076 0
21921.780 1
21922.483 3
21923.187 0
21923.891 1
21924.594 0
21925.298 0
21926.001 0
21926.705 2
21927.409 4
21928.112 0
21928.816 0
21929.520 0
21930.223 0
21930.927 0
21931.631 0
21932.334 0
21933.038 0
21933.742 0
21934.446 0
21935.149 0
21935.853 0
21936.557 0
21937.261 0
21937.964 0
21938.668 0
21939.372 1
21940.076 0
21940.780 0
21941.484 0
21942.188 0
21942.891 0
21943.595 0
21944.299 0
21945.003 0
21945.707 0
21946.411 0
21947.115 0
21947.819 1
21948.523 0
21949.227 0
21949.931 2
21950.635 0
21951.339 0
21952.043 0
21952.747 1
21953.451 0
21954.155 1
21954.859 0
21955.563 0
21956.267 0
21956.971 0
21957.676 0
21958.380 3
21959.084 1
21959.788 1
21960.492 0
21961.196 0
21961.901 0
21962.605 0
21963.309 0
21964.013 0
21964.717 0
21965.422 0
21966.126 0
21966.830 1
21967.534 1
21968.239 0
21968.943 1
21969.647 0
21970.352 0
21971.056 0
21971.760 0
21972.465 2
21973.169 0
21973.873 0
21974.578 0
21975.282 1
21975.987 1
21976.691 0
21977.396 0
21978.100 0
21978.804 0
21979.509 0
21980.213 0
21980.918 0
21981.622 0
21982.327 0
21983.031 0
21983.736 0
21984.441 0
21985.145 0
21985.850 0
21986.554 2
21987.259 0
21987.963 0
21988.668 0
21989.373 0
21990.077 1
21990.782 1
21991.487 0
21992.191 0
21992.896 0
21993.601 0
21994.305 0
21995.010 0
21995.715 1
21996.420 1
21997.124 0
21997.829 0
21998.534 0
21999.239 0
21999.943 0
22000.648 0
22001.353 0
22002.058 0
22002.763 2
22003.468 0
22004.172 0
22004.877 1
22005.582 3
22006.287 0
22006.992 0
22007.697 0
22008.402 0
22009.107 0
22009.812 0
22010.517 0
22011.222 0
22011.927 0
22012.632 0
22013.337 0
22014.042 0
22014.747 0
22015.452 0
22016.157 0
22016.862 0
22017.567 1
22018.272 0
22018.977 0
22019.682 0
22020.388 0
22021.093 0
22021.798 0
22022.503 0
22023.208 0
22023.913 0
22024.619 0
22025.324 1
22026.029 0
22026.734 0
22027.439 0
22028.145 0
22028.850 1
22029.555 0
22030.261 0
22030.966 0
22031.671 0
22032.376 0
22033.082 0
22033.787 0
22034.492 0
22035.198 1
22035.903 0
22036.609 0
22037.314 0
22038.019 0
22038.725 0
22039.430 1
22040.136 0
22040.841 0
22041.547 0
22042.252 0
22042.958 0
22043.663 0
22044.369 0
22045.074 3
22045.780 0
22046.485 0
22047.191 0
22047.896 0
22048.602 0
22049.307 1
22050.013 2
22050.719 2
22051.424 0
22052.130 1
22052.836 0
22053.541 0
22054.247 1
22054.953 2
22055.658 0
22056.364 5
22057.070 1
22057.775 0
22058.481 0
22059.187 0
22059.893 0
22060.598 1
22061.304 0
22062.010 1
22062.716 1
22063.422 0
22064.127 0
22064.833 0
22065.539 0
22066.245 0
22066.951 1
22067.657 0
22068.363 0
22069.069 0
22069.775 0
22070.480 0
22071.186 0
22071.892 0
22072.598 0
22073.304 0
22074.010 0
22074.716 0
22075.422 0
22076.128 0
22076.834 2
22077.540 2
22078.246 0
22078.952 0
22079.659 0
22080.365 0
22081.071 0
22081.777 0
22082.483 0
22083.189 0
22083.895 0
22084.601 3
22085.308 5
22086.014 1
22086.720 0
22087.426 0
22088.132 3
22088.839 3
22089.545 0
22090.251 0
22090.957 0
22091.664 0
22092.370 2
22093.076 1
22093.782 1
22094.489 0
22095.195 0
22095.901 0
22096.608 1
22097.314 1
22098.021 0
22098.727 0
22099.433 0
22100.140 0
22100.846 0
22101.553 0
22102.259 1
22102.965 0
22103.672 0
22104.378 0
22105.085 0
22105.791 0
22106.498 0
22107.204 0
22107.911 0
22108.617 0
22109.324 0
22110.031 0
22110.737 0
22111.444 0
22112.150 0
22112.857 0
22113.564 0
22114.270 0
22114.977 0
22115.683 0
22116.390 0
22117.097 0
22117.803 0
22118.510 0
22119.217 0
22119.924 0
22120.630 0
22121.337 0
22122.044 0
22122.751 0
22123.457 0
22124.164 0
22124.871 0
22125.578 1
22126.285 1
22126.991 1
22127.698 1
22128.405 0
22129.112 0
22129.819 0
22130.526 0
22131.233 0
22131.940 0
22132.647 0
22133.353 0
22134.060 0
22134.767 0
22135.474 0
22136.181 1
22136.888 0
22137.595 1
22138.302 0
22139.009 0
22139.716 0
22140.423 0
22141.130 0
22141.838 0
22142.545 1
22143.252 1
22143.959 0
22144.666 1
22145.373 0
22146.080 0
22146.787 0
22147.495 0
22148.202 0
22148.909 0
22149.616 1
22150.323 0
22151.031 0
22151.738 0
22152.445 0
22153.152 0
22153.860 0
22154.567 0
22155.274 0
22155.981 0
22156.689 0
22157.396 10
22158.103 6
22158.811 4
22159.518 3
22160.225 1
22160.933 2
22161.640 2
22162.348 4
22163.055 0
22163.762 0
22164.470 0
22165.177 0
22165.885 0
22166.592 0
22167.300 0
22168.007 0
22168.715 12
22169.422 10
22170.130 6
22170.837 1
22171.545 0
22172.252 1
22172.960 1
22173.667 0
22174.375 0
22175.083 0
22175.790 1
22176.498 0
22177.206 1
22177.913 0
22178.621 0
22179.329 0
22180.036 2
22180.744 0
22181.452 0
22182.159 3
22182.867 0
22183.575 0
22184.283 0
22184.990 0
22185.698 0
22186.406 0
22187.114 0
22187.821 13
22188.529 10
22189.237 6
22189.945 3
22190.653 1
22191.361 0
22192.069 0
22192.776 0
22193.484 0
22194.192 0
22194.900 0
22195.608 0
22196.316 0
22197.024 0
22197.732 0
22198.440 0
22199.148 0
22199.856 0
22200.564 0
