# Supplementary material for: LIMPIC: a computational method for the separation of protein MALDI-TOF-MS signals from noise
Source: BMC Bioinformatics. 2007 Mar 26;8:101. doi: 10.1186/1471-2105-8-101 (PMC1847688; doi:10.1186/1471-2105-8-101)
Supplement: Additional File 3 — Compressed archive of 30 text files, containing MALDI-TOF-MS data acquired from human plasma samples. [file 1471-2105-8-101-S3.zip › Plasma/P_23.txt]

4989.007 0
4989.342 0
4989.678 0
4990.013 0
4990.348 0
4990.683 0
4991.018 0
4991.353 0
4991.688 18
4992.024 23
4992.359 50
4992.694 36
4993.029 35
4993.365 21
4993.700 29
4994.035 30
4994.370 29
4994.706 27
4995.041 18
4995.376 14
4995.712 13
4996.047 22
4996.382 29
4996.718 31
4997.053 19
4997.388 20
4997.724 25
4998.059 25
4998.394 31
4998.730 22
4999.065 17
4999.401 12
4999.736 22
5000.072 21
5000.407 36
5000.743 19
5001.078 18
5001.414 29
5001.749 20
5002.085 24
5002.420 17
5002.756 19
5003.091 32
5003.427 33
5003.763 25
5004.098 30
5004.434 31
5004.769 37
5005.105 42
5005.441 39
5005.776 33
5006.112 29
5006.448 21
5006.783 29
5007.119 39
5007.455 49
5007.790 41
5008.126 47
5008.462 45
5008.798 32
5009.133 26
5009.469 33
5009.805 32
5010.141 35
5010.477 24
5010.812 26
5011.148 27
5011.484 38
5011.820 50
5012.156 44
5012.492 36
5012.828 39
5013.164 36
5013.499 29
5013.835 31
5014.171 31
5014.507 22
5014.843 27
5015.179 23
5015.515 23
5015.851 22
5016.187 31
5016.523 34
5016.859 31
5017.195 26
5017.531 21
5017.867 16
5018.203 30
5018.540 31
5018.876 22
5019.212 24
5019.548 26
5019.884 36
5020.220 22
5020.556 12
5020.892 15
5021.229 18
5021.565 19
5021.901 25
5022.237 22
5022.573 27
5022.910 31
5023.246 28
5023.582 36
5023.918 25
5024.255 8
5024.591 22
5024.927 21
5025.264 16
5025.600 8
5025.936 22
5026.273 32
5026.609 15
5026.945 15
5027.282 26
5027.618 26
5027.954 24
5028.291 26
5028.627 21
5028.964 16
5029.300 13
5029.637 19
5029.973 33
5030.310 38
5030.646 31
5030.983 36
5031.319 41
5031.656 30
5031.992 24
5032.329 18
5032.665 16
5033.002 17
5033.338 28
5033.675 26
5034.012 19
5034.348 25
5034.685 22
5035.021 33
5035.358 19
5035.695 21
5036.031 25
5036.368 30
5036.705 19
5037.041 21
5037.378 25
5037.715 10
5038.052 21
5038.388 24
5038.725 26
5039.062 18
5039.399 16
5039.736 12
5040.072 7
5040.409 15
5040.746 22
5041.083 34
5041.420 36
5041.757 18
5042.093 35
5042.430 26
5042.767 42
5043.104 81
5043.441 55
5043.778 53
5044.115 61
5044.452 42
5044.789 40
5045.126 35
5045.463 56
5045.800 61
5046.137 73
5046.474 61
5046.811 65
5047.148 61
5047.485 61
5047.822 39
5048.159 30
5048.496 45
5048.833 47
5049.170 59
5049.507 51
5049.845 65
5050.182 55
5050.519 47
5050.856 23
5051.193 24
5051.530 22
5051.868 35
5052.205 39
5052.542 34
5052.879 41
5053.217 64
5053.554 71
5053.891 54
5054.228 55
5054.566 46
5054.903 47
5055.240 57
5055.578 46
5055.915 39
5056.252 44
5056.590 39
5056.927 56
5057.264 57
5057.602 76
5057.939 58
5058.277 49
5058.614 42
5058.951 47
5059.289 60
5059.626 50
5059.964 41
5060.301 43
5060.639 46
5060.976 58
5061.314 38
5061.651 54
5061.989 54
5062.326 49
5062.664 45
5063.002 59
5063.339 45
5063.677 40
5064.014 27
5064.352 26
5064.690 29
5065.027 30
5065.365 41
5065.703 32
5066.040 28
5066.378 31
5066.716 44
5067.053 52
5067.391 41
5067.729 43
5068.066 47
5068.404 48
5068.742 37
5069.080 35
5069.418 48
5069.755 60
5070.093 63
5070.431 46
5070.769 48
5071.107 58
5071.444 80
5071.782 73
5072.120 86
5072.458 101
5072.796 93
5073.134 66
5073.472 69
5073.810 56
5074.148 54
5074.486 71
5074.824 56
5075.162 37
5075.500 58
5075.838 63
5076.176 57
5076.514 57
5076.852 28
5077.190 33
5077.528 50
5077.866 43
5078.204 31
5078.542 19
5078.880 30
5079.218 43
5079.556 41
5079.895 35
5080.233 35
5080.571 36
5080.909 39
5081.247 32
5081.585 22
5081.924 20
5082.262 41
5082.600 26
5082.938 20
5083.276 21
5083.615 25
5083.953 32
5084.291 32
5084.630 35
5084.968 30
5085.306 22
5085.645 29
5085.983 27
5086.321 28
5086.660 19
5086.998 21
5087.336 13
5087.675 33
5088.013 34
5088.352 29
5088.690 30
5089.028 23
5089.367 26
5089.705 22
5090.044 28
5090.382 25
5090.721 15
5091.059 15
5091.398 21
5091.736 21
5092.075 20
5092.413 24
5092.752 19
5093.091 28
5093.429 25
5093.768 20
5094.106 18
5094.445 19
5094.784 16
5095.122 23
5095.461 22
5095.800 23
5096.138 21
5096.477 19
5096.816 11
5097.154 21
5097.493 19
5097.832 22
5098.171 13
5098.509 15
5098.848 24
5099.187 19
5099.526 7
5099.864 27
5100.203 27
5100.542 19
5100.881 30
5101.220 29
5101.559 38
5101.898 38
5102.236 27
5102.575 12
5102.914 20
5103.253 25
5103.592 54
5103.931 67
5104.270 45
5104.609 27
5104.948 25
5105.287 35
5105.626 21
5105.965 28
5106.304 29
5106.643 28
5106.982 26
5107.321 33
5107.660 32
5107.999 26
5108.338 57
5108.677 54
5109.016 45
5109.355 36
5109.695 37
5110.034 43
5110.373 24
5110.712 33
5111.051 47
5111.390 52
5111.730 64
5112.069 43
5112.408 28
5112.747 48
5113.087 44
5113.426 34
5113.765 45
5114.104 54
5114.444 45
5114.783 47
5115.122 43
5115.462 50
5115.801 26
5116.140 46
5116.480 52
5116.819 50
5117.158 44
5117.498 27
5117.837 16
5118.176 20
5118.516 13
5118.855 23
5119.195 33
5119.534 20
5119.874 18
5120.213 22
5120.553 42
5120.892 26
5121.232 20
5121.571 15
5121.911 14
5122.250 19
5122.590 18
5122.929 20
5123.269 15
5123.609 13
5123.948 33
5124.288 46
5124.627 41
5124.967 38
5125.307 28
5125.646 23
5125.986 37
5126.326 47
5126.665 39
5127.005 27
5127.345 19
5127.685 30
5128.024 25
5128.364 28
5128.704 28
5129.044 31
5129.383 19
5129.723 31
5130.063 36
5130.403 44
5130.743 42
5131.082 42
5131.422 36
5131.762 42
5132.102 66
5132.442 60
5132.782 66
5133.122 52
5133.462 45
5133.802 38
5134.142 30
5134.481 30
5134.821 45
5135.161 41
5135.501 43
5135.841 52
5136.181 31
5136.521 22
5136.861 32
5137.201 20
5137.542 34
5137.882 34
5138.222 25
5138.562 25
5138.902 29
5139.242 22
5139.582 23
5139.922 27
5140.262 20
5140.603 18
5140.943 17
5141.283 20
5141.623 19
5141.963 23
5142.303 19
5142.644 15
5142.984 25
5143.324 24
5143.664 15
5144.005 20
5144.345 25
5144.685 31
5145.026 36
5145.366 31
5145.706 21
5146.047 13
5146.387 22
5146.727 28
5147.068 29
5147.408 17
5147.748 22
5148.089 30
5148.429 36
5148.770 32
5149.110 39
5149.450 54
5149.791 44
5150.131 32
5150.472 38
5150.812 24
5151.153 18
5151.493 17
5151.834 18
5152.174 31
5152.515 39
5152.856 31
5153.196 39
5153.537 24
5153.877 20
5154.218 19
5154.559 13
5154.899 16
5155.240 8
5155.580 8
5155.921 15
5156.262 16
5156.602 20
5156.943 9
5157.284 5
5157.625 25
5157.965 20
5158.306 29
5158.647 33
5158.988 33
5159.328 24
5159.669 17
5160.010 24
5160.351 14
5160.692 13
5161.032 15
5161.373 19
5161.714 24
5162.055 26
5162.396 10
5162.737 35
5163.078 34
5163.419 33
5163.759 29
5164.100 23
5164.441 19
5164.782 32
5165.123 21
5165.464 15
5165.805 11
5166.146 12
5166.487 10
5166.828 13
5167.169 20
5167.510 16
5167.851 25
5168.192 14
5168.534 28
5168.875 22
5169.216 22
5169.557 13
5169.898 16
5170.239 17
5170.580 24
5170.921 26
5171.263 27
5171.604 14
5171.945 36
5172.286 34
5172.627 26
5172.969 21
5173.310 14
5173.651 26
5173.992 12
5174.334 18
5174.675 14
5175.016 13
5175.358 15
5175.699 26
5176.040 23
5176.381 20
5176.723 8
5177.064 15
5177.406 14
5177.747 14
5178.088 27
5178.430 25
5178.771 21
5179.113 23
5179.454 21
5179.796 12
5180.137 25
5180.478 21
5180.820 18
5181.161 21
5181.503 17
5181.844 21
5182.186 18
5182.528 20
5182.869 14
5183.211 14
5183.552 26
5183.894 25
5184.235 23
5184.577 33
5184.919 35
5185.260 21
5185.602 22
5185.944 11
5186.285 14
5186.627 20
5186.969 31
5187.310 45
5187.652 39
5187.994 20
5188.335 19
5188.677 13
5189.019 22
5189.361 18
5189.703 33
5190.044 33
5190.386 35
5190.728 32
5191.070 24
5191.412 17
5191.753 17
5192.095 11
5192.437 19
5192.779 23
5193.121 31
5193.463 24
5193.805 17
5194.147 23
5194.489 35
5194.831 30
5195.172 30
5195.514 28
5195.856 34
5196.198 27
5196.540 32
5196.882 38
5197.224 31
5197.567 45
5197.909 50
5198.251 44
5198.593 41
5198.935 37
5199.277 35
5199.619 35
5199.961 30
5200.303 44
5200.645 44
5200.988 36
5201.330 40
5201.672 40
5202.014 27
5202.356 17
5202.698 15
5203.041 11
5203.383 21
5203.725 19
5204.067 15
5204.410 21
5204.752 33
5205.094 36
5205.437 34
5205.779 30
5206.121 35
5206.463 25
5206.806 12
5207.148 15
5207.491 14
5207.833 26
5208.175 21
5208.518 21
5208.860 10
5209.203 12
5209.545 30
5209.887 25
5210.230 16
5210.572 24
5210.915 29
5211.257 27
5211.600 25
5211.942 25
5212.285 18
5212.627 14
5212.970 19
5213.312 29
5213.655 23
5213.998 16
5214.340 27
5214.683 16
5215.025 19
5215.368 18
5215.711 29
5216.053 24
5216.396 15
5216.739 11
5217.081 12
5217.424 8
5217.767 11
5218.109 9
5218.452 13
5218.795 21
5219.138 18
5219.480 11
5219.823 14
5220.166 14
5220.509 13
5220.852 21
5221.194 35
5221.537 24
5221.880 20
5222.223 26
5222.566 20
5222.909 13
5223.252 16
5223.594 27
5223.937 36
5224.280 27
5224.623 18
5224.966 26
5225.309 28
5225.652 35
5225.995 26
5226.338 26
5226.681 25
5227.024 18
5227.367 13
5227.710 18
5228.053 22
5228.396 18
5228.739 28
5229.082 32
5229.425 23
5229.768 22
5230.112 19
5230.455 9
5230.798 9
5231.141 15
5231.484 17
5231.827 27
5232.170 23
5232.514 9
5232.857 19
5233.200 29
5233.543 25
5233.887 22
5234.230 38
5234.573 39
5234.916 16
5235.260 22
5235.603 20
5235.946 25
5236.289 17
5236.633 14
5236.976 16
5237.319 18
5237.663 13
5238.006 15
5238.350 14
5238.693 18
5239.036 23
5239.380 24
5239.723 18
5240.067 14
5240.410 14
5240.754 18
5241.097 16
5241.441 15
5241.784 24
5242.128 23
5242.471 17
5242.815 14
5243.158 4
5243.502 8
5243.845 20
5244.189 27
5244.532 27
5244.876 23
5245.220 15
5245.563 29
5245.907 15
5246.250 9
5246.594 21
5246.938 20
5247.281 29
5247.625 21
5247.969 18
5248.313 16
5248.656 15
5249.000 33
5249.344 36
5249.687 29
5250.031 24
5250.375 20
5250.719 27
5251.063 31
5251.406 27
5251.750 26
5252.094 21
5252.438 15
5252.782 22
5253.126 21
5253.469 18
5253.813 21
5254.157 14
5254.501 16
5254.845 28
5255.189 24
5255.533 31
5255.877 22
5256.221 13
5256.565 17
5256.909 17
5257.253 26
5257.597 19
5257.941 10
5258.285 5
5258.629 21
5258.973 16
5259.317 15
5259.661 13
5260.005 16
5260.349 18
5260.693 21
5261.038 24
5261.382 19
5261.726 21
5262.070 19
5262.414 17
5262.758 16
5263.103 9
5263.447 21
5263.791 11
5264.135 16
5264.479 10
5264.824 23
5265.168 31
5265.512 12
5265.857 10
5266.201 10
5266.545 8
5266.889 24
5267.234 24
5267.578 21
5267.922 14
5268.267 14
5268.611 17
5268.956 12
5269.300 20
5269.644 24
5269.989 24
5270.333 16
5270.678 18
5271.022 36
5271.367 35
5271.711 29
5272.056 29
5272.400 24
5272.745 33
5273.089 19
5273.434 24
5273.778 19
5274.123 23
5274.467 29
5274.812 30
5275.156 16
5275.501 16
5275.846 17
5276.190 33
5276.535 37
5276.880 28
5277.224 22
5277.569 11
5277.914 18
5278.258 11
5278.603 8
5278.948 25
5279.292 29
5279.637 19
5279.982 27
5280.327 25
5280.671 22
5281.016 30
5281.361 31
5281.706 23
5282.051 39
5282.395 40
5282.740 35
5283.085 35
5283.430 59
5283.775 54
5284.120 51
5284.465 39
5284.809 32
5285.154 20
5285.499 22
5285.844 27
5286.189 33
5286.534 31
5286.879 31
5287.224 30
5287.569 38
5287.914 35
5288.259 40
5288.604 34
5288.949 36
5289.294 38
5289.639 33
5289.984 38
5290.329 28
5290.675 31
5291.020 34
5291.365 40
5291.710 44
5292.055 47
5292.400 29
5292.745 33
5293.090 47
5293.436 27
5293.781 46
5294.126 41
5294.471 27
5294.817 19
5295.162 35
5295.507 43
5295.852 29
5296.198 26
5296.543 16
5296.888 21
5297.233 20
5297.579 23
5297.924 22
5298.269 7
5298.615 9
5298.960 17
5299.306 9
5299.651 13
5299.996 14
5300.342 8
5300.687 9
5301.033 10
5301.378 17
5301.723 12
5302.069 18
5302.414 13
5302.760 27
5303.105 25
5303.451 19
5303.796 19
5304.142 28
5304.488 26
5304.833 20
5305.179 19
5305.524 24
5305.870 32
5306.215 23
5306.561 19
5306.907 16
5307.252 20
5307.598 10
5307.944 13
5308.289 8
5308.635 9
5308.981 10
5309.326 16
5309.672 30
5310.018 25
5310.364 18
5310.709 8
5311.055 16
5311.401 10
5311.747 11
5312.092 16
5312.438 13
5312.784 20
5313.130 20
5313.476 15
5313.822 25
5314.167 13
5314.513 12
5314.859 18
5315.205 25
5315.551 17
5315.897 17
5316.243 15
5316.589 20
5316.935 9
5317.281 12
5317.627 17
5317.973 21
5318.319 19
5318.665 13
5319.011 10
5319.357 9
5319.703 15
5320.049 11
5320.395 18
5320.741 18
5321.087 16
5321.433 7
5321.779 6
5322.125 7
5322.471 8
5322.818 18
5323.164 17
5323.510 14
5323.856 6
5324.202 18
5324.548 12
5324.895 10
5325.241 8
5325.587 17
5325.933 16
5326.280 17
5326.626 17
5326.972 18
5327.318 17
5327.665 9
5328.011 13
5328.357 17
5328.704 24
5329.050 20
5329.396 18
5329.743 13
5330.089 9
5330.436 15
5330.782 24
5331.128 21
5331.475 19
5331.821 12
5332.168 7
5332.514 10
5332.861 23
5333.207 33
5333.554 21
5333.900 16
5334.247 21
5334.593 14
5334.940 19
5335.286 19
5335.633 24
5335.979 15
5336.326 13
5336.673 22
5337.019 18
5337.366 10
5337.712 26
5338.059 16
5338.406 19
5338.752 17
5339.099 11
5339.446 17
5339.792 20
5340.139 21
5340.486 22
5340.833 14
5341.179 19
5341.526 14
5341.873 16
5342.220 17
5342.566 26
5342.913 13
5343.260 13
5343.607 14
5343.954 25
5344.301 24
5344.647 20
5344.994 11
5345.341 8
5345.688 11
5346.035 15
5346.382 18
5346.729 20
5347.076 25
5347.423 27
5347.770 29
5348.117 28
5348.464 24
5348.811 19
5349.158 26
5349.505 39
5349.852 24
5350.199 27
5350.546 24
5350.893 19
5351.240 14
5351.587 18
5351.934 15
5352.281 24
5352.628 16
5352.975 19
5353.322 18
5353.670 12
5354.017 8
5354.364 17
5354.711 14
5355.058 15
5355.405 11
5355.753 25
5356.100 16
5356.447 13
5356.794 13
5357.142 14
5357.489 26
5357.836 34
5358.183 23
5358.531 35
5358.878 33
5359.225 50
5359.573 44
5359.920 41
5360.267 25
5360.615 24
5360.962 28
5361.310 44
5361.657 43
5362.004 55
5362.352 50
5362.699 34
5363.047 39
5363.394 25
5363.742 38
5364.089 39
5364.437 38
5364.784 31
5365.132 28
5365.479 38
5365.827 36
5366.174 30
5366.522 28
5366.869 35
5367.217 32
5367.565 31
5367.912 37
5368.260 32
5368.608 17
5368.955 19
5369.303 12
5369.651 22
5369.998 22
5370.346 16
5370.694 18
5371.041 16
5371.389 21
5371.737 9
5372.084 7
5372.432 13
5372.780 22
5373.128 21
5373.476 14
5373.823 13
5374.171 17
5374.519 15
5374.867 23
5375.215 21
5375.563 15
5375.910 11
5376.258 20
5376.606 19
5376.954 17
5377.302 16
5377.650 22
5377.998 19
5378.346 23
5378.694 17
5379.042 27
5379.390 26
5379.738 17
5380.086 23
5380.434 21
5380.782 23
5381.130 8
5381.478 12
5381.826 18
5382.174 19
5382.522 16
5382.870 19
5383.218 9
5383.566 15
5383.915 15
5384.263 13
5384.611 25
5384.959 13
5385.307 12
5385.655 27
5386.004 26
5386.352 18
5386.700 11
5387.048 24
5387.396 27
5387.745 21
5388.093 27
5388.441 31
5388.790 37
5389.138 28
5389.486 20
5389.834 17
5390.183 20
5390.531 21
5390.879 17
5391.228 15
5391.576 16
5391.925 22
5392.273 21
5392.621 29
5392.970 26
5393.318 10
5393.667 14
5394.015 25
5394.364 22
5394.712 17
5395.061 12
5395.409 7
5395.758 18
5396.106 28
5396.455 26
5396.803 25
5397.152 17
5397.500 12
5397.849 26
5398.198 31
5398.546 30
5398.895 30
5399.243 20
5399.592 20
5399.941 20
5400.289 22
5400.638 13
5400.987 27
5401.335 21
5401.684 8
5402.033 13
5402.381 9
5402.730 7
5403.079 17
5403.428 13
5403.777 11
5404.125 10
5404.474 16
5404.823 33
5405.172 19
5405.521 10
5405.869 5
5406.218 5
5406.567 13
5406.916 28
5407.265 27
5407.614 12
5407.963 11
5408.312 6
5408.660 11
5409.009 9
5409.358 9
5409.707 15
5410.056 14
5410.405 13
5410.754 5
5411.103 11
5411.452 6
5411.801 7
5412.150 14
5412.499 15
5412.849 14
5413.198 11
5413.547 15
5413.896 20
5414.245 12
5414.594 15
5414.943 10
5415.292 5
5415.641 6
5415.991 12
5416.340 17
5416.689 12
5417.038 14
5417.387 6
5417.737 7
5418.086 5
5418.435 8
5418.784 8
5419.134 13
5419.483 9
5419.832 9
5420.181 19
5420.531 21
5420.880 14
5421.229 13
5421.579 13
5421.928 12
5422.278 18
5422.627 25
5422.976 21
5423.326 20
5423.675 19
5424.025 25
5424.374 14
5424.723 9
5425.073 9
5425.422 10
5425.772 12
5426.121 12
5426.471 7
5426.820 18
5427.170 18
5427.519 33
5427.869 37
5428.219 40
5428.568 23
5428.918 21
5429.267 16
5429.617 20
5429.967 12
5430.316 12
5430.666 20
5431.015 19
5431.365 12
5431.715 11
5432.064 12
5432.414 12
5432.764 10
5433.114 28
5433.463 21
5433.813 12
5434.163 10
5434.513 10
5434.862 12
5435.212 25
5435.562 12
5435.912 7
5436.262 11
5436.611 9
5436.961 8
5437.311 18
5437.661 18
5438.011 18
5438.361 26
5438.711 28
5439.061 18
5439.410 10
5439.760 14
5440.110 24
5440.460 12
5440.810 10
5441.160 12
5441.510 18
5441.860 19
5442.210 24
5442.560 24
5442.910 16
5443.260 15
5443.610 23
5443.960 9
5444.311 13
5444.661 9
5445.011 7
5445.361 21
5445.711 20
5446.061 14
5446.411 9
5446.761 4
5447.112 1
5447.462 5
5447.812 12
5448.162 13
5448.512 25
5448.863 21
5449.213 19
5449.563 17
5449.913 20
5450.264 21
5450.614 23
5450.964 20
5451.315 14
5451.665 11
5452.015 10
5452.366 9
5452.716 24
5453.066 13
5453.417 8
5453.767 9
5454.117 9
5454.468 14
5454.818 18
5455.169 19
5455.519 16
5455.870 15
5456.220 14
5456.570 26
5456.921 32
5457.271 18
5457.622 11
5457.972 15
5458.323 8
5458.674 15
5459.024 28
5459.375 24
5459.725 30
5460.076 28
5460.426 21
5460.777 17
5461.128 12
5461.478 17
5461.829 17
5462.180 23
5462.530 28
5462.881 28
5463.232 30
5463.582 20
5463.933 23
5464.284 33
5464.634 26
5464.985 17
5465.336 14
5465.687 8
5466.038 17
5466.388 16
5466.739 20
5467.090 11
5467.441 15
5467.792 12
5468.142 16
5468.493 12
5468.844 17
5469.195 18
5469.546 7
5469.897 4
5470.248 9
5470.599 28
5470.950 27
5471.301 15
5471.652 28
5472.003 23
5472.353 8
5472.704 7
5473.055 14
5473.407 8
5473.758 13
5474.109 21
5474.460 25
5474.811 23
5475.162 15
5475.513 14
5475.864 16
5476.215 11
5476.566 13
5476.917 14
5477.268 10
5477.620 19
5477.971 12
5478.322 19
5478.673 18
5479.024 25
5479.376 22
5479.727 9
5480.078 12
5480.429 20
5480.780 21
5481.132 12
5481.483 8
5481.834 16
5482.186 19
5482.537 15
5482.888 9
5483.240 10
5483.591 11
5483.942 13
5484.294 28
5484.645 27
5484.996 20
5485.348 12
5485.699 9
5486.051 9
5486.402 24
5486.753 36
5487.105 27
5487.456 18
5487.808 14
5488.159 12
5488.511 13
5488.862 12
5489.214 14
5489.565 11
5489.917 10
5490.269 9
5490.620 7
5490.972 19
5491.323 37
5491.675 29
5492.027 25
5492.378 24
5492.730 14
5493.081 16
5493.433 18
5493.785 6
5494.136 9
5494.488 15
5494.840 16
5495.192 5
5495.543 2
5495.895 9
5496.247 9
5496.599 13
5496.950 15
5497.302 14
5497.654 16
5498.006 12
5498.357 19
5498.709 22
5499.061 21
5499.413 28
5499.765 27
5500.117 24
5500.469 25
5500.821 14
5501.172 14
5501.524 5
5501.876 8
5502.228 8
5502.580 17
5502.932 18
5503.284 14
5503.636 11
5503.988 9
5504.340 9
5504.692 3
5505.044 8
5505.396 12
5505.748 18
5506.100 19
5506.452 12
5506.804 7
5507.157 20
5507.509 28
5507.861 16
5508.213 18
5508.565 17
5508.917 11
5509.269 15
5509.622 16
5509.974 14
5510.326 16
5510.678 17
5511.030 13
5511.383 6
5511.735 11
5512.087 12
5512.439 12
5512.792 11
5513.144 12
5513.496 14
5513.849 9
5514.201 5
5514.553 11
5514.906 8
5515.258 13
5515.610 18
5515.963 21
5516.315 19
5516.668 9
5517.020 16
5517.372 17
5517.725 15
5518.077 8
5518.430 28
5518.782 32
5519.135 23
5519.487 23
5519.840 21
5520.192 18
5520.545 17
5520.897 20
5521.250 11
5521.602 6
5521.955 17
5522.308 20
5522.660 21
5523.013 24
5523.365 19
5523.718 16
5524.071 18
5524.423 12
5524.776 11
5525.129 20
5525.481 14
5525.834 18
5526.187 19
5526.539 19
5526.892 19
5527.245 16
5527.598 19
5527.950 14
5528.303 16
5528.656 12
5529.009 18
5529.362 23
5529.714 15
5530.067 16
5530.420 15
5530.773 12
5531.126 17
5531.479 21
5531.832 21
5532.184 18
5532.537 26
5532.890 24
5533.243 32
5533.596 21
5533.949 16
5534.302 10
5534.655 12
5535.008 6
5535.361 9
5535.714 5
5536.067 7
5536.420 10
5536.773 11
5537.126 18
5537.479 16
5537.832 11
5538.185 22
5538.539 14
5538.892 21
5539.245 19
5539.598 10
5539.951 7
5540.304 6
5540.657 5
5541.011 4
5541.364 15
5541.717 18
5542.070 14
5542.423 14
5542.777 23
5543.130 20
5543.483 28
5543.836 29
5544.190 18
5544.543 20
5544.896 12
5545.250 17
5545.603 26
5545.956 19
5546.310 16
5546.663 35
5547.016 31
5547.370 28
5547.723 23
5548.077 19
5548.430 22
5548.783 24
5549.137 22
5549.490 29
5549.844 14
5550.197 18
5550.551 14
5550.904 14
5551.258 21
5551.611 24
5551.965 35
5552.318 34
5552.672 29
5553.026 27
5553.379 21
5553.733 19
5554.086 30
5554.440 23
5554.794 12
5555.147 7
5555.501 11
5555.854 20
5556.208 22
5556.562 13
5556.915 15
5557.269 21
5557.623 23
5557.977 18
5558.330 16
5558.684 8
5559.038 27
5559.392 23
5559.745 21
5560.099 18
5560.453 14
5560.807 16
5561.161 13
5561.514 31
5561.868 26
5562.222 27
5562.576 19
5562.930 13
5563.284 21
5563.638 31
5563.992 26
5564.346 21
5564.700 15
5565.053 17
5565.407 22
5565.761 13
5566.115 25
5566.469 16
5566.823 12
5567.177 8
5567.531 11
5567.885 19
5568.240 20
5568.594 11
5568.948 14
5569.302 14
5569.656 15
5570.010 14
5570.364 17
5570.718 18
5571.072 20
5571.426 34
5571.781 32
5572.135 30
5572.489 28
5572.843 24
5573.197 17
5573.552 29
5573.906 16
5574.260 19
5574.614 21
5574.969 21
5575.323 20
5575.677 18
5576.031 10
5576.386 18
5576.740 19
5577.094 21
5577.449 21
5577.803 20
5578.158 34
5578.512 32
5578.866 27
5579.221 28
5579.575 27
5579.930 12
5580.284 16
5580.638 22
5580.993 15
5581.347 19
5581.702 16
5582.056 11
5582.411 14
5582.765 10
5583.120 8
5583.474 18
5583.829 24
5584.183 20
5584.538 18
5584.893 11
5585.247 9
5585.602 27
5585.956 34
5586.311 23
5586.666 22
5587.020 21
5587.375 19
5587.730 11
5588.084 14
5588.439 13
5588.794 20
5589.148 11
5589.503 7
5589.858 10
5590.213 11
5590.567 17
5590.922 19
5591.277 32
5591.632 24
5591.987 25
5592.341 23
5592.696 10
5593.051 9
5593.406 11
5593.761 9
5594.116 13
5594.471 9
5594.825 15
5595.180 9
5595.535 17
5595.890 20
5596.245 15
5596.600 11
5596.955 13
5597.310 15
5597.665 14
5598.020 24
5598.375 10
5598.730 7
5599.085 11
5599.440 6
5599.795 23
5600.150 17
5600.505 18
5600.860 19
5601.216 28
5601.571 18
5601.926 16
5602.281 15
5602.636 10
5602.991 5
5603.346 21
5603.702 23
5604.057 13
5604.412 20
5604.767 25
5605.122 25
5605.478 17
5605.833 22
5606.188 15
5606.543 11
5606.899 7
5607.254 14
5607.609 12
5607.965 11
5608.320 10
5608.675 12
5609.031 17
5609.386 26
5609.741 21
5610.097 18
5610.452 15
5610.808 12
5611.163 11
5611.518 15
5611.874 13
5612.229 11
5612.585 9
5612.940 10
5613.296 14
5613.651 17
5614.007 14
5614.362 24
5614.718 22
5615.073 19
5615.429 12
5615.784 18
5616.140 17
5616.496 10
5616.851 14
5617.207 16
5617.562 17
5617.918 11
5618.274 17
5618.629 25
5618.985 24
5619.341 26
5619.696 19
5620.052 21
5620.408 27
5620.763 27
5621.119 26
5621.475 24
5621.831 22
5622.186 19
5622.542 20
5622.898 17
5623.254 12
5623.610 14
5623.965 9
5624.321 5
5624.677 7
5625.033 12
5625.389 11
5625.745 12
5626.101 19
5626.456 20
5626.812 26
5627.168 15
5627.524 10
5627.880 16
5628.236 19
5628.592 24
5628.948 18
5629.304 12
5629.660 15
5630.016 7
5630.372 14
5630.728 11
5631.084 12
5631.440 19
5631.796 27
5632.152 33
5632.509 20
5632.865 27
5633.221 30
5633.577 22
5633.933 18
5634.289 23
5634.645 24
5635.001 26
5635.358 37
5635.714 32
5636.070 26
5636.426 18
5636.782 23
5637.139 24
5637.495 27
5637.851 26
5638.208 28
5638.564 25
5638.920 40
5639.276 36
5639.633 32
5639.989 28
5640.345 20
5640.702 29
5641.058 45
5641.414 42
5641.771 44
5642.127 56
5642.484 42
5642.840 16
5643.197 9
5643.553 11
5643.909 27
5644.266 22
5644.622 10
5644.979 17
5645.335 41
5645.692 40
5646.048 23
5646.405 28
5646.761 41
5647.118 40
5647.475 38
5647.831 20
5648.188 29
5648.544 36
5648.901 38
5649.258 45
5649.614 52
5649.971 55
5650.328 72
5650.684 90
5651.041 77
5651.398 57
5651.754 64
5652.111 86
5652.468 113
5652.824 114
5653.181 118
5653.538 107
5653.895 96
5654.251 50
5654.608 40
5654.965 60
5655.322 77
5655.679 58
5656.036 61
5656.392 44
5656.749 39
5657.106 32
5657.463 29
5657.820 10
5658.177 19
5658.534 17
5658.891 27
5659.248 23
5659.605 17
5659.962 21
5660.318 17
5660.675 9
5661.032 17
5661.389 31
5661.746 26
5662.104 46
5662.461 35
5662.818 29
5663.175 18
5663.532 29
5663.889 39
5664.246 21
5664.603 23
5664.960 32
5665.317 17
5665.674 14
5666.032 14
5666.389 24
5666.746 17
5667.103 19
5667.460 11
5667.818 11
5668.175 19
5668.532 24
5668.889 18
5669.246 14
5669.604 17
5669.961 21
5670.318 17
5670.676 18
5671.033 12
5671.390 16
5671.748 13
5672.105 17
5672.462 13
5672.820 8
5673.177 12
5673.534 11
5673.892 15
5674.249 17
5674.607 17
5674.964 17
5675.322 22
5675.679 23
5676.036 6
5676.394 14
5676.751 14
5677.109 24
5677.466 16
5677.824 14
5678.181 15
5678.539 18
5678.897 22
5679.254 21
5679.612 14
5679.969 12
5680.327 11
5680.685 6
5681.042 8
5681.400 11
5681.757 21
5682.115 10
5682.473 9
5682.830 16
5683.188 20
5683.546 25
5683.904 14
5684.261 19
5684.619 12
5684.977 11
5685.335 17
5685.692 23
5686.050 24
5686.408 25
5686.766 23
5687.124 15
5687.481 14
5687.839 16
5688.197 21
5688.555 18
5688.913 11
5689.271 4
5689.629 12
5689.987 12
5690.344 7
5690.702 13
5691.060 14
5691.418 10
5691.776 8
5692.134 15
5692.492 3
5692.850 5
5693.208 19
5693.566 19
5693.924 19
5694.282 16
5694.640 22
5694.998 21
5695.357 11
5695.715 26
5696.073 21
5696.431 11
5696.789 11
5697.147 17
5697.505 7
5697.863 12
5698.222 11
5698.580 10
5698.938 14
5699.296 11
5699.654 3
5700.013 22
5700.371 19
5700.729 12
5701.087 13
5701.446 19
5701.804 18
5702.162 21
5702.520 14
5702.879 11
5703.237 17
5703.595 8
5703.954 10
5704.312 13
5704.670 26
5705.029 49
5705.387 37
5705.746 26
5706.104 19
5706.463 19
5706.821 15
5707.179 11
5707.538 15
5707.896 22
5708.255 30
5708.613 26
5708.972 19
5709.330 9
5709.689 18
5710.047 15
5710.406 16
5710.765 19
5711.123 15
5711.482 22
5711.840 32
5712.199 33
5712.558 25
5712.916 20
5713.275 23
5713.633 25
5713.992 20
5714.351 21
5714.709 29
5715.068 21
5715.427 16
5715.786 22
5716.144 21
5716.503 33
5716.862 23
5717.221 24
5717.579 27
5717.938 26
5718.297 21
5718.656 30
5719.015 28
5719.373 24
5719.732 28
5720.091 46
5720.450 49
5720.809 58
5721.168 61
5721.527 60
5721.886 51
5722.245 31
5722.603 48
5722.962 52
5723.321 58
5723.680 47
5724.039 51
5724.398 52
5724.757 34
5725.116 30
5725.475 55
5725.834 49
5726.193 29
5726.552 23
5726.912 26
5727.271 22
5727.630 18
5727.989 24
5728.348 23
5728.707 28
5729.066 28
5729.425 30
5729.785 14
5730.144 18
5730.503 27
5730.862 40
5731.221 30
5731.581 17
5731.940 19
5732.299 19
5732.658 26
5733.017 20
5733.377 16
5733.736 14
5734.095 9
5734.455 18
5734.814 13
5735.173 18
5735.533 23
5735.892 13
5736.251 21
5736.611 28
5736.970 21
5737.330 13
5737.689 17
5738.048 18
5738.408 17
5738.767 15
5739.127 15
5739.486 20
5739.846 26
5740.205 26
5740.565 25
5740.924 25
5741.284 21
5741.643 14
5742.003 34
5742.362 29
5742.722 25
5743.081 29
5743.441 31
5743.801 44
5744.160 39
5744.520 32
5744.879 27
5745.239 22
5745.599 18
5745.958 18
5746.318 20
5746.678 33
5747.038 30
5747.397 16
5747.757 17
5748.117 15
5748.476 23
5748.836 25
5749.196 19
5749.556 26
5749.916 25
5750.275 26
5750.635 31
5750.995 25
5751.355 14
5751.715 22
5752.075 35
5752.434 38
5752.794 24
5753.154 14
5753.514 26
5753.874 41
5754.234 27
5754.594 40
5754.954 45
5755.314 31
5755.674 31
5756.034 35
5756.394 30
5756.754 42
5757.114 48
5757.474 50
5757.834 63
5758.194 54
5758.554 50
5758.914 41
5759.274 42
5759.634 31
5759.994 27
5760.354 46
5760.715 43
5761.075 45
5761.435 51
5761.795 62
5762.155 61
5762.515 58
5762.876 43
5763.236 64
5763.596 55
5763.956 60
5764.317 78
5764.677 97
5765.037 101
5765.397 77
5765.758 88
5766.118 90
5766.478 72
5766.839 60
5767.199 72
5767.559 80
5767.920 63
5768.280 41
5768.640 40
5769.001 45
5769.361 35
5769.722 32
5770.082 18
5770.442 33
5770.803 16
5771.163 15
5771.524 11
5771.884 17
5772.245 19
5772.605 17
5772.966 12
5773.326 10
5773.687 3
5774.047 6
5774.408 15
5774.769 13
5775.129 15
5775.490 18
5775.850 16
5776.211 16
5776.572 19
5776.932 14
5777.293 11
5777.653 8
5778.014 17
5778.375 21
5778.736 24
5779.096 19
5779.457 22
5779.818 18
5780.178 18
5780.539 19
5780.900 12
5781.261 16
5781.622 17
5781.982 14
5782.343 21
5782.704 21
5783.065 27
5783.426 22
5783.786 17
5784.147 16
5784.508 15
5784.869 21
5785.230 17
5785.591 9
5785.952 27
5786.313 22
5786.674 13
5787.035 11
5787.396 13
5787.757 18
5788.118 17
5788.479 19
5788.840 15
5789.201 19
5789.562 25
5789.923 13
5790.284 16
5790.645 21
5791.006 14
5791.367 10
5791.728 16
5792.089 17
5792.450 24
5792.811 17
5793.173 25
5793.534 26
5793.895 35
5794.256 29
5794.617 21
5794.979 11
5795.340 19
5795.701 27
5796.062 19
5796.423 12
5796.785 10
5797.146 17
5797.507 24
5797.869 18
5798.230 13
5798.591 11
5798.952 16
5799.314 13
5799.675 19
5800.037 27
5800.398 24
5800.759 18
5801.121 13
5801.482 22
5801.844 30
5802.205 23
5802.566 23
5802.928 23
5803.289 12
5803.651 12
5804.012 23
5804.374 37
5804.735 35
5805.097 22
5805.458 16
5805.820 20
5806.181 29
5806.543 34
5806.905 26
5807.266 25
5807.628 27
5807.989 13
5808.351 12
5808.713 15
5809.074 22
5809.436 21
5809.798 12
5810.159 17
5810.521 11
5810.883 16
5811.244 28
5811.606 27
5811.968 22
5812.330 19
5812.691 27
5813.053 18
5813.415 12
5813.777 12
5814.138 16
5814.500 13
5814.862 8
5815.224 18
5815.586 21
5815.948 31
5816.309 29
5816.671 15
5817.033 8
5817.395 12
5817.757 21
5818.119 24
5818.481 22
5818.843 21
5819.205 15
5819.567 7
5819.929 1
5820.291 10
5820.653 11
5821.015 16
5821.377 17
5821.739 17
5822.101 20
5822.463 23
5822.825 20
5823.187 12
5823.549 22
5823.911 24
5824.273 26
5824.636 15
5824.998 19
5825.360 20
5825.722 12
5826.084 24
5826.446 14
5826.809 29
5827.171 23
5827.533 29
5827.895 19
5828.257 24
5828.620 13
5828.982 23
5829.344 17
5829.707 19
5830.069 11
5830.431 19
5830.793 12
5831.156 24
5831.518 27
5831.881 24
5832.243 18
5832.605 9
5832.968 6
5833.330 19
5833.692 38
5834.055 34
5834.417 22
5834.780 20
5835.142 15
5835.505 17
5835.867 32
5836.230 22
5836.592 25
5836.955 25
5837.317 25
5837.680 30
5838.042 23
5838.405 27
5838.767 34
5839.130 35
5839.493 48
5839.855 52
5840.218 85
5840.580 78
5840.943 65
5841.306 64
5841.668 107
5842.031 105
5842.394 113
5842.756 104
5843.119 92
5843.482 96
5843.845 100
5844.207 135
5844.570 132
5844.933 100
5845.296 108
5845.658 93
5846.021 91
5846.384 83
5846.747 79
5847.110 87
5847.472 75
5847.835 55
5848.198 34
5848.561 35
5848.924 38
5849.287 36
5849.650 42
5850.013 30
5850.376 18
5850.738 11
5851.101 3
5851.464 9
5851.827 13
5852.190 23
5852.553 17
5852.916 18
5853.279 24
5853.642 15
5854.005 19
5854.368 11
5854.732 10
5855.095 26
5855.458 22
5855.821 21
5856.184 16
5856.547 15
5856.910 20
5857.273 20
5857.636 16
5858.000 12
5858.363 16
5858.726 21
5859.089 12
5859.452 22
5859.816 20
5860.179 14
5860.542 25
5860.905 15
5861.269 16
5861.632 31
5861.995 28
5862.359 18
5862.722 18
5863.085 10
5863.448 9
5863.812 13
5864.175 15
5864.539 11
5864.902 18
5865.265 9
5865.629 13
5865.992 11
5866.356 7
5866.719 21
5867.082 17
5867.446 11
5867.809 11
5868.173 15
5868.536 23
5868.900 26
5869.263 24
5869.627 35
5869.990 46
5870.354 25
5870.718 17
5871.081 20
5871.445 13
5871.808 21
5872.172 23
5872.536 28
5872.899 26
5873.263 20
5873.626 13
5873.990 15
5874.354 13
5874.717 8
5875.081 8
5875.445 20
5875.809 21
5876.172 9
5876.536 16
5876.900 18
5877.264 11
5877.627 13
5877.991 16
5878.355 19
5878.719 29
5879.083 34
5879.446 23
5879.810 21
5880.174 20
5880.538 15
5880.902 26
5881.266 29
5881.630 28
5881.994 16
5882.357 18
5882.721 17
5883.085 20
5883.449 25
5883.813 14
5884.177 14
5884.541 15
5884.905 20
5885.269 30
5885.633 15
5885.997 11
5886.361 20
5886.725 17
5887.089 18
5887.454 15
5887.818 25
5888.182 13
5888.546 15
5888.910 12
5889.274 13
5889.638 7
5890.002 6
5890.367 7
5890.731 7
5891.095 8
5891.459 22
5891.823 18
5892.188 24
5892.552 16
5892.916 16
5893.280 23
5893.645 18
5894.009 24
5894.373 16
5894.738 10
5895.102 18
5895.466 19
5895.831 15
5896.195 14
5896.559 5
5896.924 8
5897.288 10
5897.652 9
5898.017 6
5898.381 5
5898.746 9
5899.110 18
5899.475 5
5899.839 4
5900.203 6
5900.568 10
5900.932 7
5901.297 7
5901.662 18
5902.026 11
5902.391 12
5902.755 15
5903.120 28
5903.484 14
5903.849 14
5904.213 19
5904.578 8
5904.943 10
5905.307 13
5905.672 19
5906.037 17
5906.401 8
5906.766 10
5907.131 24
5907.495 21
5907.860 18
5908.225 17
5908.590 18
5908.954 16
5909.319 19
5909.684 14
5910.049 8
5910.413 21
5910.778 23
5911.143 16
5911.508 13
5911.873 9
5912.237 11
5912.602 28
5912.967 34
5913.332 30
5913.697 22
5914.062 12
5914.427 8
5914.792 22
5915.157 19
5915.522 21
5915.887 6
5916.252 10
5916.617 9
5916.982 24
5917.347 18
5917.712 12
5918.077 7
5918.442 7
5918.807 13
5919.172 24
5919.537 15
5919.902 15
5920.267 13
5920.632 19
5920.997 18
5921.362 10
5921.727 24
5922.093 32
5922.458 20
5922.823 10
5923.188 24
5923.553 43
5923.919 33
5924.284 20
5924.649 24
5925.014 17
5925.380 7
5925.745 15
5926.110 16
5926.475 18
5926.841 9
5927.206 11
5927.571 14
5927.937 18
5928.302 14
5928.667 9
5929.033 11
5929.398 20
5929.763 23
5930.129 21
5930.494 6
5930.860 8
5931.225 13
5931.591 10
5931.956 8
5932.321 22
5932.687 12
5933.052 14
5933.418 20
5933.783 10
5934.149 13
5934.515 11
5934.880 11
5935.246 7
5935.611 17
5935.977 17
5936.342 10
5936.708 9
5937.074 14
5937.439 21
5937.805 22
5938.171 9
5938.536 25
5938.902 10
5939.268 28
5939.633 14
5939.999 16
5940.365 17
5940.730 29
5941.096 30
5941.462 19
5941.828 18
5942.193 20
5942.559 13
5942.925 10
5943.291 12
5943.657 9
5944.022 22
5944.388 16
5944.754 7
5945.120 9
5945.486 9
5945.852 10
5946.218 9
5946.584 17
5946.949 9
5947.315 14
5947.681 17
5948.047 13
5948.413 10
5948.779 12
5949.145 12
5949.511 16
5949.877 23
5950.243 14
5950.609 12
5950.975 19
5951.341 21
5951.707 11
5952.074 16
5952.440 14
5952.806 9
5953.172 5
5953.538 8
5953.904 15
5954.270 20
5954.636 24
5955.003 23
5955.369 19
5955.735 15
5956.101 15
5956.467 19
5956.834 17
5957.200 24
5957.566 20
5957.932 16
5958.299 14
5958.665 23
5959.031 21
5959.397 17
5959.764 13
5960.130 14
5960.496 24
5960.863 16
5961.229 16
5961.595 7
5961.962 13
5962.328 10
5962.695 11
5963.061 9
5963.428 26
5963.794 4
5964.160 1
5964.527 10
5964.893 12
5965.260 20
5965.626 16
5965.993 11
5966.359 15
5966.726 7
5967.092 8
5967.459 11
5967.826 6
5968.192 6
5968.559 10
5968.925 9
5969.292 6
5969.658 22
5970.025 15
5970.392 8
5970.758 10
5971.125 3
5971.492 4
5971.858 8
5972.225 8
5972.592 12
5972.959 18
5973.325 9
5973.692 22
5974.059 28
5974.426 20
5974.792 12
5975.159 16
5975.526 11
5975.893 7
5976.260 8
5976.626 4
5976.993 1
5977.360 20
5977.727 12
5978.094 12
5978.461 12
5978.828 12
5979.195 13
5979.561 12
5979.928 16
5980.295 16
5980.662 14
5981.029 7
5981.396 14
5981.763 13
5982.130 11
5982.497 3
5982.864 6
5983.231 6
5983.598 11
5983.965 7
5984.332 4
5984.700 7
5985.067 10
5985.434 25
5985.801 17
5986.168 7
5986.535 14
5986.902 14
5987.269 16
5987.637 14
5988.004 21
5988.371 26
5988.738 19
5989.105 12
5989.473 4
5989.840 4
5990.207 13
5990.574 15
5990.942 22
5991.309 15
5991.676 17
5992.044 17
5992.411 13
5992.778 13
5993.146 12
5993.513 13
5993.880 11
5994.248 11
5994.615 12
5994.982 14
5995.350 17
5995.717 6
5996.085 3
5996.452 12
5996.820 22
5997.187 25
5997.555 9
5997.922 6
5998.290 7
5998.657 13
5999.025 11
5999.392 14
5999.760 15
6000.127 12
6000.495 13
6000.862 9
6001.230 14
6001.598 14
6001.965 9
6002.333 7
6002.700 13
6003.068 9
6003.436 11
6003.803 13
6004.171 16
6004.539 14
6004.906 13
6005.274 19
6005.642 18
6006.010 16
6006.377 22
6006.745 19
6007.113 15
6007.481 10
6007.848 16
6008.216 15
6008.584 15
6008.952 16
6009.320 17
6009.688 8
6010.055 10
6010.423 9
6010.791 15
6011.159 11
6011.527 6
6011.895 4
6012.263 6
6012.631 8
6012.999 11
6013.367 6
6013.735 5
6014.103 10
6014.471 4
6014.839 17
6015.207 31
6015.575 15
6015.943 15
6016.311 19
6016.679 7
6017.047 4
6017.415 4
6017.783 4
6018.151 8
6018.519 5
6018.887 2
6019.256 10
6019.624 11
6019.992 6
6020.360 5
6020.728 5
6021.097 3
6021.465 4
6021.833 5
6022.201 8
6022.569 12
6022.938 13
6023.306 12
6023.674 8
6024.042 9
6024.411 11
6024.779 7
6025.147 7
6025.516 4
6025.884 6
6026.252 15
6026.621 8
6026.989 9
6027.358 23
6027.726 19
6028.094 21
6028.463 9
6028.831 14
6029.200 11
6029.568 9
6029.937 7
6030.305 10
6030.674 12
6031.042 15
6031.411 5
6031.779 8
6032.148 10
6032.516 5
6032.885 9
6033.253 7
6033.622 2
6033.991 13
6034.359 12
6034.728 15
6035.096 10
6035.465 7
6035.834 13
6036.202 11
6036.571 15
6036.940 15
6037.308 16
6037.677 11
6038.046 13
6038.415 9
6038.783 1
6039.152 7
6039.521 9
6039.890 14
6040.258 17
6040.627 8
6040.996 4
6041.365 7
6041.734 8
6042.102 12
6042.471 11
6042.840 9
6043.209 2
6043.578 0
6043.947 5
6044.316 3
6044.685 4
6045.054 3
6045.423 5
6045.792 4
6046.160 12
6046.529 16
6046.898 17
6047.267 20
6047.636 7
6048.005 7
6048.375 14
6048.744 11
6049.113 11
6049.482 8
6049.851 10
6050.220 16
6050.589 8
6050.958 9
6051.327 11
6051.696 13
6052.065 14
6052.435 11
6052.804 14
6053.173 10
6053.542 14
6053.911 9
6054.281 7
6054.650 9
6055.019 9
6055.388 2
6055.758 11
6056.127 11
6056.496 14
6056.865 12
6057.235 16
6057.604 7
6057.973 12
6058.343 14
6058.712 12
6059.081 11
6059.451 10
6059.820 11
6060.190 13
6060.559 11
6060.928 12
6061.298 3
6061.667 7
6062.037 2
6062.406 9
6062.776 7
6063.145 5
6063.515 9
6063.884 10
6064.254 15
6064.623 14
6064.993 10
6065.362 12
6065.732 3
6066.101 13
6066.471 7
6066.841 2
6067.210 4
6067.580 4
6067.949 4
6068.319 3
6068.689 3
6069.058 9
6069.428 13
6069.798 14
6070.167 7
6070.537 5
6070.907 4
6071.277 5
6071.646 4
6072.016 13
6072.386 5
6072.756 6
6073.125 18
6073.495 9
6073.865 7
6074.235 17
6074.605 18
6074.975 21
6075.344 12
6075.714 13
6076.084 13
6076.454 14
6076.824 27
6077.194 16
6077.564 9
6077.934 6
6078.304 15
6078.674 14
6079.044 7
6079.414 8
6079.784 12
6080.154 10
6080.524 10
6080.894 8
6081.264 8
6081.634 6
6082.004 6
6082.374 16
6082.744 13
6083.114 9
6083.484 10
6083.854 10
6084.224 6
6084.595 13
6084.965 11
6085.335 7
6085.705 4
6086.075 7
6086.445 9
6086.816 8
6087.186 15
6087.556 17
6087.926 14
6088.297 20
6088.667 20
6089.037 21
6089.407 18
6089.778 12
6090.148 11
6090.518 5
6090.889 9
6091.259 20
6091.629 19
6092.000 14
6092.370 8
6092.740 21
6093.111 22
6093.481 14
6093.852 10
6094.222 9
6094.593 4
6094.963 12
6095.333 15
6095.704 6
6096.074 9
6096.445 9
6096.815 5
6097.186 1
6097.557 5
6097.927 3
6098.298 15
6098.668 21
6099.039 10
6099.409 8
6099.780 14
6100.151 8
6100.521 9
6100.892 9
6101.262 11
6101.633 5
6102.004 14
6102.374 15
6102.745 9
6103.116 12
6103.487 10
6103.857 15
6104.228 18
6104.599 20
6104.970 24
6105.340 16
6105.711 12
6106.082 10
6106.453 17
6106.824 17
6107.194 13
6107.565 15
6107.936 8
6108.307 10
6108.678 8
6109.049 8
6109.420 6
6109.790 5
6110.161 9
6110.532 10
6110.903 11
6111.274 5
6111.645 7
6112.016 9
6112.387 13
6112.758 7
6113.129 10
6113.500 8
6113.871 9
6114.242 13
6114.613 6
6114.984 10
6115.355 4
6115.727 7
6116.098 6
6116.469 1
6116.840 9
6117.211 13
6117.582 12
6117.953 11
6118.324 10
6118.696 11
6119.067 10
6119.438 7
6119.809 8
6120.180 16
6120.552 10
6120.923 10
6121.294 12
6121.665 11
6122.037 3
6122.408 2
6122.779 4
6123.151 5
6123.522 18
6123.893 13
6124.265 12
6124.636 20
6125.007 21
6125.379 16
6125.750 6
6126.122 5
6126.493 15
6126.864 15
6127.236 15
6127.607 5
6127.979 3
6128.350 1
6128.722 4
6129.093 14
6129.465 13
6129.836 10
6130.208 16
6130.579 11
6130.951 10
6131.322 10
6131.694 6
6132.066 7
6132.437 13
6132.809 9
6133.180 14
6133.552 11
6133.924 20
6134.295 23
6134.667 23
6135.039 21
6135.410 13
6135.782 10
6136.154 2
6136.525 9
6136.897 5
6137.269 4
6137.641 9
6138.012 6
6138.384 7
6138.756 10
6139.128 9
6139.500 5
6139.871 8
6140.243 8
6140.615 10
6140.987 13
6141.359 11
6141.731 6
6142.103 6
6142.474 4
6142.846 8
6143.218 9
6143.590 1
6143.962 4
6144.334 7
6144.706 12
6145.078 22
6145.450 18
6145.822 13
6146.194 9
6146.566 6
6146.938 24
6147.310 14
6147.682 15
6148.054 11
6148.426 8
6148.798 6
6149.171 12
6149.543 15
6149.915 10
6150.287 14
6150.659 15
6151.031 20
6151.403 22
6151.776 15
6152.148 20
6152.520 19
6152.892 11
6153.264 6
6153.637 13
6154.009 6
6154.381 5
6154.753 3
6155.126 18
6155.498 23
6155.870 14
6156.243 10
6156.615 13
6156.987 8
6157.360 10
6157.732 5
6158.104 7
6158.477 22
6158.849 27
6159.222 24
6159.594 20
6159.966 6
6160.339 6
6160.711 10
6161.084 5
6161.456 20
6161.829 12
6162.201 22
6162.574 12
6162.946 12
6163.319 12
6163.691 8
6164.064 10
6164.437 9
6164.809 10
6165.182 10
6165.554 5
6165.927 9
6166.300 8
6166.672 6
6167.045 5
6167.417 9
6167.790 6
6168.163 1
6168.535 4
6168.908 8
6169.281 9
6169.654 8
6170.026 8
6170.399 14
6170.772 12
6171.145 4
6171.517 9
6171.890 12
6172.263 22
6172.636 24
6173.009 20
6173.381 22
6173.754 15
6174.127 6
6174.500 12
6174.873 16
6175.246 12
6175.619 18
6175.992 24
6176.365 23
6176.738 27
6177.110 17
6177.483 12
6177.856 15
6178.229 6
6178.602 7
6178.975 15
6179.348 9
6179.721 9
6180.094 16
6180.468 15
6180.841 10
6181.214 7
6181.587 4
6181.960 15
6182.333 20
6182.706 14
6183.079 16
6183.452 15
6183.825 8
6184.199 10
6184.572 4
6184.945 7
6185.318 9
6185.691 6
6186.065 10
6186.438 9
6186.811 4
6187.184 9
6187.558 8
6187.931 13
6188.304 8
6188.677 9
6189.051 12
6189.424 9
6189.797 16
6190.171 6
6190.544 9
6190.918 9
6191.291 11
6191.664 16
6192.038 17
6192.411 14
6192.785 16
6193.158 12
6193.531 12
6193.905 5
6194.278 11
6194.652 11
6195.025 7
6195.399 9
6195.772 12
6196.146 15
6196.519 10
6196.893 4
6197.266 3
6197.640 2
6198.014 6
6198.387 9
6198.761 3
6199.134 5
6199.508 12
6199.882 5
6200.255 4
6200.629 15
6201.003 16
6201.376 12
6201.750 7
6202.124 8
6202.497 7
6202.871 5
6203.245 11
6203.619 12
6203.992 11
6204.366 7
6204.740 18
6205.114 12
6205.488 9
6205.861 16
6206.235 12
6206.609 19
6206.983 9
6207.357 2
6207.731 21
6208.105 24
6208.478 13
6208.852 7
6209.226 7
6209.600 15
6209.974 14
6210.348 9
6210.722 6
6211.096 9
6211.470 12
6211.844 8
6212.218 18
6212.592 20
6212.966 14
6213.340 15
6213.714 10
6214.088 2
6214.462 4
6214.836 6
6215.211 9
6215.585 9
6215.959 6
6216.333 8
6216.707 1
6217.081 10
6217.455 11
6217.830 13
6218.204 9
6218.578 7
6218.952 5
6219.326 3
6219.701 8
6220.075 13
6220.449 13
6220.823 6
6221.198 8
6221.572 16
6221.946 15
6222.321 16
6222.695 14
6223.069 15
6223.444 12
6223.818 5
6224.192 10
6224.567 14
6224.941 8
6225.316 10
6225.690 10
6226.064 17
6226.439 16
6226.813 14
6227.188 11
6227.562 7
6227.937 12
6228.311 8
6228.686 8
6229.060 7
6229.435 15
6229.809 7
6230.184 4
6230.558 2
6230.933 3
6231.308 6
6231.682 3
6232.057 6
6232.431 5
6232.806 8
6233.181 8
6233.555 15
6233.930 9
6234.305 14
6234.679 14
6235.054 10
6235.429 4
6235.803 3
6236.178 10
6236.553 10
6236.928 10
6237.302 7
6237.677 4
6238.052 9
6238.427 9
6238.802 3
6239.176 3
6239.551 5
6239.926 5
6240.301 10
6240.676 7
6241.051 6
6241.426 10
6241.801 9
6242.175 8
6242.550 10
6242.925 9
6243.300 12
6243.675 12
6244.050 12
6244.425 8
6244.800 13
6245.175 11
6245.550 8
6245.925 7
6246.300 6
6246.675 11
6247.050 13
6247.425 9
6247.800 10
6248.176 13
6248.551 4
6248.926 5
6249.301 6
6249.676 3
6250.051 9
6250.426 16
6250.802 11
6251.177 5
6251.552 12
6251.927 7
6252.302 8
6252.678 5
6253.053 11
6253.428 14
6253.803 22
6254.179 17
6254.554 20
6254.929 28
6255.305 14
6255.680 9
6256.055 8
6256.430 5
6256.806 7
6257.181 10
6257.557 14
6257.932 12
6258.307 10
6258.683 8
6259.058 11
6259.434 14
6259.809 9
6260.185 8
6260.560 6
6260.935 12
6261.311 13
6261.686 17
6262.062 16
6262.437 20
6262.813 17
6263.189 10
6263.564 5
6263.940 4
6264.315 9
6264.691 2
6265.066 7
6265.442 9
6265.818 14
6266.193 21
6266.569 21
6266.945 18
6267.320 12
6267.696 12
6268.072 7
6268.447 10
6268.823 10
6269.199 9
6269.575 8
6269.950 12
6270.326 7
6270.702 14
6271.078 7
6271.453 3
6271.829 8
6272.205 15
6272.581 8
6272.957 15
6273.333 15
6273.708 22
6274.084 17
6274.460 23
6274.836 22
6275.212 10
6275.588 14
6275.964 12
6276.340 14
6276.716 19
6277.092 28
6277.468 22
6277.844 23
6278.220 24
6278.596 14
6278.972 13
6279.348 10
6279.724 13
6280.100 22
6280.476 25
6280.852 17
6281.228 5
6281.604 12
6281.980 15
6282.356 23
6282.732 16
6283.109 18
6283.485 15
6283.861 11
6284.237 6
6284.613 10
6284.989 15
6285.366 8
6285.742 11
6286.118 8
6286.494 16
6286.871 16
6287.247 19
6287.623 22
6287.999 16
6288.376 10
6288.752 12
6289.128 11
6289.505 18
6289.881 20
6290.257 17
6290.634 18
6291.010 14
6291.387 11
6291.763 7
6292.139 12
6292.516 14
6292.892 14
6293.269 16
6293.645 20
6294.022 17
6294.398 21
6294.775 15
6295.151 14
6295.528 13
6295.904 12
6296.281 18
6296.657 13
6297.034 11
6297.410 2
6297.787 8
6298.164 4
6298.540 5
6298.917 6
6299.293 12
6299.670 10
6300.047 16
6300.423 15
6300.800 18
6301.177 15
6301.553 17
6301.930 16
6302.307 11
6302.684 4
6303.060 5
6303.437 6
6303.814 12
6304.191 9
6304.567 10
6304.944 11
6305.321 10
6305.698 6
6306.075 4
6306.451 11
6306.828 13
6307.205 12
6307.582 11
6307.959 9
6308.336 6
6308.713 8
6309.090 10
6309.467 5
6309.844 5
6310.221 17
6310.598 24
6310.974 14
6311.351 19
6311.728 13
6312.105 3
6312.483 2
6312.860 4
6313.237 5
6313.614 3
6313.991 9
6314.368 9
6314.745 6
6315.122 2
6315.499 9
6315.876 7
6316.253 4
6316.631 14
6317.008 15
6317.385 10
6317.762 10
6318.139 11
6318.516 6
6318.894 11
6319.271 14
6319.648 9
6320.025 7
6320.403 6
6320.780 8
6321.157 14
6321.534 14
6321.912 11
6322.289 13
6322.666 14
6323.044 10
6323.421 9
6323.798 11
6324.176 6
6324.553 3
6324.931 8
6325.308 11
6325.685 8
6326.063 15
6326.440 14
6326.818 9
6327.195 4
6327.573 13
6327.950 20
6328.328 18
6328.705 13
6329.083 3
6329.460 3
6329.838 4
6330.215 15
6330.593 16
6330.970 17
6331.348 13
6331.726 14
6332.103 6
6332.481 9
6332.859 5
6333.236 4
6333.614 6
6333.991 6
6334.369 11
6334.747 16
6335.125 14
6335.502 16
6335.880 12
6336.258 15
6336.635 7
6337.013 5
6337.391 6
6337.769 6
6338.147 8
6338.524 10
6338.902 9
6339.280 7
6339.658 13
6340.036 9
6340.414 10
6340.791 18
6341.169 14
6341.547 7
6341.925 7
6342.303 4
6342.681 11
6343.059 18
6343.437 13
6343.815 9
6344.193 4
6344.571 13
6344.949 8
6345.327 11
6345.705 10
6346.083 9
6346.461 4
6346.839 7
6347.217 9
6347.595 18
6347.973 12
6348.351 6
6348.729 10
6349.107 12
6349.486 8
6349.864 2
6350.242 6
6350.620 11
6350.998 9
6351.376 5
6351.755 2
6352.133 0
6352.511 2
6352.889 2
6353.267 1
6353.646 1
6354.024 3
6354.402 5
6354.781 7
6355.159 13
6355.537 7
6355.915 13
6356.294 12
6356.672 16
6357.050 13
6357.429 9
6357.807 6
6358.186 12
6358.564 11
6358.942 12
6359.321 12
6359.699 14
6360.078 18
6360.456 12
6360.835 11
6361.213 18
6361.592 18
6361.970 12
6362.349 7
6362.727 4
6363.106 2
6363.484 7
6363.863 10
6364.241 15
6364.620 22
6364.999 15
6365.377 10
6365.756 5
6366.134 4
6366.513 3
6366.892 8
6367.270 5
6367.649 10
6368.028 11
6368.406 10
6368.785 13
6369.164 11
6369.543 10
6369.921 11
6370.300 11
6370.679 13
6371.058 22
6371.436 20
6371.815 12
6372.194 8
6372.573 11
6372.952 11
6373.330 8
6373.709 9
6374.088 13
6374.467 10
6374.846 8
6375.225 15
6375.604 15
6375.983 9
6376.362 6
6376.740 9
6377.119 11
6377.498 10
6377.877 17
6378.256 13
6378.635 8
6379.014 10
6379.393 5
6379.772 16
6380.151 12
6380.531 6
6380.910 2
6381.289 4
6381.668 11
6382.047 11
6382.426 15
6382.805 17
6383.184 11
6383.563 9
6383.943 13
6384.322 12
6384.701 17
6385.080 11
6385.459 9
6385.838 12
6386.218 16
6386.597 15
6386.976 12
6387.355 20
6387.735 29
6388.114 13
6388.493 7
6388.873 34
6389.252 25
6389.631 15
6390.011 7
6390.390 9
6390.769 13
6391.149 18
6391.528 15
6391.907 8
6392.287 14
6392.666 14
6393.046 17
6393.425 17
6393.805 13
6394.184 20
6394.563 8
6394.943 15
6395.322 24
6395.702 15
6396.081 13
6396.461 20
6396.841 13
6397.220 25
6397.600 15
6397.979 8
6398.359 11
6398.738 8
6399.118 10
6399.498 5
6399.877 8
6400.257 10
6400.637 5
6401.016 23
6401.396 24
6401.776 19
6402.155 15
6402.535 13
6402.915 23
6403.294 14
6403.674 11
6404.054 12
6404.434 13
6404.813 16
6405.193 19
6405.573 25
6405.953 12
6406.333 8
6406.713 17
6407.092 19
6407.472 14
6407.852 14
6408.232 17
6408.612 28
6408.992 14
6409.372 16
6409.752 17
6410.132 11
6410.511 23
6410.891 23
6411.271 25
6411.651 19
6412.031 23
6412.411 10
6412.791 20
6413.171 25
6413.551 24
6413.932 21
6414.312 23
6414.692 21
6415.072 21
6415.452 31
6415.832 27
6416.212 30
6416.592 34
6416.972 37
6417.352 33
6417.733 12
6418.113 29
6418.493 25
6418.873 16
6419.253 24
6419.634 21
6420.014 23
6420.394 29
6420.774 25
6421.155 44
6421.535 58
6421.915 42
6422.295 38
6422.676 37
6423.056 26
6423.436 35
6423.817 29
6424.197 21
6424.577 24
6424.958 36
6425.338 23
6425.719 18
6426.099 30
6426.479 25
6426.860 20
6427.240 29
6427.621 36
6428.001 45
6428.382 54
6428.762 52
6429.143 100
6429.523 124
6429.904 182
6430.284 250
6430.665 306
6431.045 369
6431.426 459
6431.806 532
6432.187 612
6432.568 748
6432.948 879
6433.329 974
6433.710 964
6434.090 958
6434.471 958
6434.852 996
6435.232 934
6435.613 884
6435.994 781
6436.374 732
6436.755 686
6437.136 602
6437.517 494
6437.897 379
6438.278 320
6438.659 278
6439.040 239
6439.420 210
6439.801 176
6440.182 131
6440.563 143
6440.944 97
6441.325 94
6441.705 99
6442.086 72
6442.467 54
6442.848 34
6443.229 38
6443.610 35
6443.991 27
6444.372 22
6444.753 25
6445.134 31
6445.515 26
6445.896 27
6446.277 25
6446.658 34
6447.039 42
6447.420 33
6447.801 29
6448.182 18
6448.563 23
6448.944 19
6449.325 13
6449.706 11
6450.088 19
6450.469 21
6450.850 15
6451.231 16
6451.612 12
6451.993 8
6452.374 12
6452.756 15
6453.137 13
6453.518 15
6453.899 13
6454.281 7
6454.662 9
6455.043 8
6455.424 15
6455.806 12
6456.187 10
6456.568 11
6456.950 11
6457.331 9
6457.712 4
6458.094 8
6458.475 9
6458.856 7
6459.238 7
6459.619 11
6460.001 11
6460.382 12
6460.763 11
6461.145 29
6461.526 23
6461.908 13
6462.289 18
6462.671 15
6463.052 10
6463.434 16
6463.815 16
6464.197 19
6464.578 13
6464.960 16
6465.342 22
6465.723 15
6466.105 11
6466.486 5
6466.868 7
6467.250 10
6467.631 17
6468.013 14
6468.395 17
6468.776 17
6469.158 11
6469.540 9
6469.921 9
6470.303 11
6470.685 14
6471.066 14
6471.448 5
6471.830 10
6472.212 9
6472.594 25
6472.975 25
6473.357 17
6473.739 14
6474.121 12
6474.503 13
6474.885 9
6475.266 13
6475.648 19
6476.030 27
6476.412 20
6476.794 13
6477.176 9
6477.558 8
6477.940 14
6478.322 18
6478.704 3
6479.086 6
6479.468 3
6479.850 11
6480.232 14
6480.614 9
6480.996 23
6481.378 28
6481.760 29
6482.142 37
6482.524 20
6482.906 10
6483.288 9
6483.670 14
6484.052 14
6484.435 10
6484.817 3
6485.199 3
6485.581 10
6485.963 15
6486.345 14
6486.728 18
6487.110 24
6487.492 18
6487.874 11
6488.257 14
6488.639 13
6489.021 8
6489.403 9
6489.786 8
6490.168 10
6490.550 9
6490.933 6
6491.315 4
6491.697 8
6492.080 4
6492.462 8
6492.844 11
6493.227 10
6493.609 15
6493.992 10
6494.374 16
6494.756 10
6495.139 7
6495.521 4
6495.904 1
6496.286 4
6496.669 10
6497.051 13
6497.434 9
6497.816 13
6498.199 21
6498.581 10
6498.964 8
6499.347 7
6499.729 4
6500.112 5
6500.494 9
6500.877 11
6501.260 10
6501.642 11
6502.025 9
6502.408 14
6502.790 18
6503.173 19
6503.556 12
6503.938 12
6504.321 18
6504.704 23
6505.087 22
6505.469 18
6505.852 11
6506.235 13
6506.618 7
6507.001 9
6507.383 13
6507.766 7
6508.149 7
6508.532 16
6508.915 8
6509.298 9
6509.680 14
6510.063 7
6510.446 7
6510.829 5
6511.212 9
6511.595 19
6511.978 14
6512.361 26
6512.744 26
6513.127 14
6513.510 11
6513.893 9
6514.276 11
6514.659 12
6515.042 9
6515.425 15
6515.808 27
6516.191 19
6516.574 24
6516.957 17
6517.340 14
6517.724 6
6518.107 18
6518.490 28
6518.873 19
6519.256 29
6519.639 31
6520.022 25
6520.406 9
6520.789 13
6521.172 22
6521.555 25
6521.939 16
6522.322 28
6522.705 13
6523.088 5
6523.472 4
6523.855 6
6524.238 18
6524.622 13
6525.005 17
6525.388 20
6525.772 18
6526.155 8
6526.538 14
6526.922 18
6527.305 10
6527.689 16
6528.072 21
6528.455 22
6528.839 12
6529.222 25
6529.606 20
6529.989 14
6530.373 13
6530.756 15
6531.140 19
6531.523 27
6531.907 25
6532.290 15
6532.674 13
6533.057 18
6533.441 17
6533.825 12
6534.208 11
6534.592 14
6534.976 15
6535.359 10
6535.743 19
6536.126 13
6536.510 8
6536.894 9
6537.277 8
6537.661 12
6538.045 20
6538.429 19
6538.812 18
6539.196 30
6539.580 29
6539.964 17
6540.347 11
6540.731 7
6541.115 10
6541.499 13
6541.883 12
6542.267 16
6542.650 12
6543.034 9
6543.418 4
6543.802 5
6544.186 3
6544.570 4
6544.954 12
6545.338 11
6545.722 14
6546.106 11
6546.490 5
6546.873 7
6547.257 16
6547.641 11
6548.025 13
6548.410 14
6548.794 26
6549.178 22
6549.562 21
6549.946 24
6550.330 31
6550.714 32
6551.098 17
6551.482 9
6551.866 12
6552.250 8
6552.634 9
6553.019 12
6553.403 18
6553.787 12
6554.171 20
6554.555 13
6554.940 14
6555.324 21
6555.708 12
6556.092 9
6556.477 11
6556.861 10
6557.245 14
6557.629 12
6558.014 6
6558.398 12
6558.782 12
6559.167 9
6559.551 7
6559.935 20
6560.320 25
6560.704 14
6561.089 9
6561.473 13
6561.857 18
6562.242 13
6562.626 9
6563.011 9
6563.395 5
6563.780 5
6564.164 9
6564.549 14
6564.933 9
6565.318 11
6565.702 8
6566.087 5
6566.471 13
6566.856 15
6567.240 11
6567.625 11
6568.010 7
6568.394 8
6568.779 19
6569.163 24
6569.548 20
6569.933 14
6570.317 16
6570.702 12
6571.087 10
6571.471 12
6571.856 9
6572.241 11
6572.626 20
6573.010 15
6573.395 12
6573.780 19
6574.165 10
6574.549 13
6574.934 16
6575.319 15
6575.704 15
6576.089 8
6576.474 11
6576.858 11
6577.243 10
6577.628 16
6578.013 10
6578.398 7
6578.783 17
6579.168 10
6579.553 8
6579.938 16
6580.323 20
6580.708 26
6581.093 15
6581.478 21
6581.863 10
6582.248 18
6582.633 27
6583.018 22
6583.403 27
6583.788 25
6584.173 24
6584.558 14
6584.943 17
6585.328 15
6585.713 19
6586.098 12
6586.483 9
6586.869 16
6587.254 16
6587.639 22
6588.024 18
6588.409 18
6588.794 18
6589.180 12
6589.565 6
6589.950 9
6590.335 14
6590.721 15
6591.106 16
6591.491 22
6591.877 26
6592.262 34
6592.647 34
6593.032 27
6593.418 26
6593.803 26
6594.189 25
6594.574 31
6594.959 39
6595.345 31
6595.730 18
6596.116 23
6596.501 30
6596.886 21
6597.272 28
6597.657 20
6598.043 20
6598.428 26
6598.814 31
6599.199 44
6599.585 32
6599.970 36
6600.356 35
6600.741 22
6601.127 15
6601.513 16
6601.898 13
6602.284 14
6602.669 19
6603.055 17
6603.441 17
6603.826 21
6604.212 29
6604.598 27
6604.983 36
6605.369 28
6605.755 27
6606.140 27
6606.526 36
6606.912 31
6607.298 39
6607.683 47
6608.069 33
6608.455 44
6608.841 41
6609.227 26
6609.612 27
6609.998 26
6610.384 49
6610.770 42
6611.156 50
6611.542 41
6611.927 80
6612.313 93
6612.699 109
6613.085 95
6613.471 98
6613.857 99
6614.243 80
6614.629 67
6615.015 85
6615.401 69
6615.787 80
6616.173 71
6616.559 93
6616.945 107
6617.331 104
6617.717 113
6618.103 103
6618.489 108
6618.875 72
6619.261 80
6619.648 98
6620.034 110
6620.420 121
6620.806 129
6621.192 116
6621.578 114
6621.964 114
6622.351 130
6622.737 130
6623.123 145
6623.509 128
6623.895 141
6624.282 145
6624.668 149
6625.054 174
6625.441 190
6625.827 266
6626.213 320
6626.599 323
6626.986 456
6627.372 627
6627.758 799
6628.145 1006
6628.531 1375
6628.918 1729
6629.304 2161
6629.690 2629
6630.077 3204
6630.463 3689
6630.850 4159
6631.236 4749
6631.622 5094
6632.009 5408
6632.395 5791
6632.782 5945
6633.168 5817
6633.555 5618
6633.941 5271
6634.328 4815
6634.715 4422
6635.101 4024
6635.488 3576
6635.874 3152
6636.261 2774
6636.647 2351
6637.034 2033
6637.421 1822
6637.807 1517
6638.194 1229
6638.581 988
6638.967 840
6639.354 698
6639.741 569
6640.127 462
6640.514 402
6640.901 333
6641.288 274
6641.674 255
6642.061 246
6642.448 232
6642.835 187
6643.221 179
6643.608 162
6643.995 140
6644.382 108
6644.769 108
6645.156 106
6645.543 85
6645.929 64
6646.316 56
6646.703 62
6647.090 61
6647.477 51
6647.864 70
6648.251 54
6648.638 55
6649.025 52
6649.412 44
6649.799 44
6650.186 42
6650.573 42
6650.960 27
6651.347 21
6651.734 34
6652.121 19
6652.508 18
6652.895 29
6653.282 34
6653.669 29
6654.056 18
6654.444 19
6654.831 21
6655.218 17
6655.605 23
6655.992 20
6656.379 14
6656.767 17
6657.154 30
6657.541 31
6657.928 20
6658.315 33
6658.703 21
6659.090 18
6659.477 34
6659.864 25
6660.252 17
6660.639 18
6661.026 18
6661.414 10
6661.801 7
6662.188 24
6662.576 27
6662.963 16
6663.351 17
6663.738 14
6664.125 14
6664.513 11
6664.900 7
6665.288 17
6665.675 22
6666.063 16
6666.450 14
6666.837 14
6667.225 9
6667.612 12
6668.000 11
6668.388 10
6668.775 8
6669.163 12
6669.550 17
6669.938 19
6670.325 11
6670.713 16
6671.101 9
6671.488 13
6671.876 13
6672.263 15
6672.651 9
6673.039 12
6673.426 20
6673.814 19
6674.202 17
6674.590 17
6674.977 7
6675.365 11
6675.753 16
6676.141 18
6676.528 24
6676.916 28
6677.304 25
6677.692 31
6678.079 18
6678.467 20
6678.855 25
6679.243 15
6679.631 10
6680.019 14
6680.407 18
6680.794 14
6681.182 12
6681.570 15
6681.958 15
6682.346 16
6682.734 16
6683.122 12
6683.510 10
6683.898 7
6684.286 10
6684.674 9
6685.062 8
6685.450 12
6685.838 9
6686.226 9
6686.614 10
6687.002 14
6687.390 7
6687.778 7
6688.167 6
6688.555 5
6688.943 3
6689.331 13
6689.719 15
6690.107 14
6690.495 11
6690.884 7
6691.272 6
6691.660 6
6692.048 3
6692.436 6
6692.825 5
6693.213 8
6693.601 6
6693.990 7
6694.378 10
6694.766 5
6695.154 16
6695.543 14
6695.931 7
6696.319 3
6696.708 2
6697.096 4
6697.485 7
6697.873 4
6698.261 9
6698.650 14
6699.038 4
6699.427 2
6699.815 4
6700.203 4
6700.592 13
6700.980 6
6701.369 8
6701.757 6
6702.146 4
6702.534 11
6702.923 4
6703.312 5
6703.700 10
6704.089 21
6704.477 22
6704.866 15
6705.254 10
6705.643 6
6706.032 7
6706.420 9
6706.809 5
6707.198 9
6707.586 7
6707.975 7
6708.364 4
6708.752 3
6709.141 6
6709.530 5
6709.919 5
6710.307 13
6710.696 17
6711.085 14
6711.474 4
6711.862 1
6712.251 9
6712.640 7
6713.029 6
6713.418 6
6713.807 5
6714.195 5
6714.584 6
6714.973 5
6715.362 7
6715.751 10
6716.140 9
6716.529 10
6716.918 11
6717.307 18
6717.696 19
6718.085 16
6718.474 6
6718.863 9
6719.252 12
6719.641 6
6720.030 9
6720.419 18
6720.808 19
6721.197 18
6721.586 14
6721.975 9
6722.364 3
6722.753 7
6723.142 4
6723.532 9
6723.921 11
6724.310 8
6724.699 8
6725.088 5
6725.477 9
6725.867 6
6726.256 4
6726.645 7
6727.034 15
6727.423 14
6727.813 3
6728.202 4
6728.591 7
6728.981 3
6729.370 3
6729.759 1
6730.149 4
6730.538 4
6730.927 2
6731.317 10
6731.706 13
6732.095 11
6732.485 9
6732.874 9
6733.264 9
6733.653 11
6734.042 6
6734.432 2
6734.821 2
6735.211 7
6735.600 10
6735.990 3
6736.379 12
6736.769 5
6737.158 7
6737.548 7
6737.937 5
6738.327 1
6738.717 8
6739.106 22
6739.496 21
6739.885 11
6740.275 8
6740.665 11
6741.054 8
6741.444 6
6741.834 9
6742.223 18
6742.613 14
6743.003 15
6743.392 5
6743.782 6
6744.172 8
6744.562 7
6744.951 5
6745.341 9
6745.731 5
6746.121 2
6746.510 6
6746.900 11
6747.290 5
6747.680 13
6748.070 15
6748.460 7
6748.849 6
6749.239 12
6749.629 18
6750.019 14
6750.409 9
6750.799 3
6751.189 7
6751.579 7
6751.969 3
6752.359 7
6752.749 5
6753.139 7
6753.529 7
6753.919 1
6754.309 1
6754.699 1
6755.089 3
6755.479 6
6755.869 5
6756.259 2
6756.649 8
6757.039 10
6757.429 6
6757.820 4
6758.210 7
6758.600 5
6758.990 14
6759.380 8
6759.770 11
6760.161 4
6760.551 6
6760.941 6
6761.331 8
6761.721 6
6762.112 6
6762.502 10
6762.892 7
6763.282 7
6763.673 8
6764.063 15
6764.453 15
6764.844 8
6765.234 7
6765.624 10
6766.015 7
6766.405 4
6766.796 8
6767.186 10
6767.576 5
6767.967 9
6768.357 11
6768.748 12
6769.138 14
6769.529 7
6769.919 5
6770.310 8
6770.700 4
6771.091 3
6771.481 8
6771.872 7
6772.262 11
6772.653 11
6773.043 16
6773.434 8
6773.824 7
6774.215 9
6774.606 7
6774.996 4
6775.387 6
6775.778 8
6776.168 2
6776.559 8
6776.950 5
6777.340 9
6777.731 4
6778.122 2
6778.512 6
6778.903 8
6779.294 12
6779.685 9
6780.075 13
6780.466 9
6780.857 8
6781.248 8
6781.639 11
6782.029 13
6782.420 15
6782.811 15
6783.202 18
6783.593 14
6783.984 15
6784.375 15
6784.766 12
6785.156 13
6785.547 11
6785.938 6
6786.329 9
6786.720 8
6787.111 14
6787.502 12
6787.893 12
6788.284 10
6788.675 20
6789.066 16
6789.457 8
6789.848 10
6790.239 18
6790.630 12
6791.022 17
6791.413 24
6791.804 17
6792.195 19
6792.586 29
6792.977 14
6793.368 17
6793.759 17
6794.151 21
6794.542 28
6794.933 20
6795.324 13
6795.715 21
6796.107 17
6796.498 16
6796.889 12
6797.280 15
6797.672 15
6798.063 14
6798.454 10
6798.846 6
6799.237 3
6799.628 7
6800.020 11
6800.411 19
6800.802 16
6801.194 19
6801.585 23
6801.977 19
6802.368 11
6802.759 6
6803.151 5
6803.542 9
6803.934 7
6804.325 7
6804.717 11
6805.108 11
6805.500 8
6805.891 7
6806.283 13
6806.674 20
6807.066 30
6807.457 25
6807.849 11
6808.241 4
6808.632 12
6809.024 16
6809.415 11
6809.807 9
6810.199 7
6810.590 7
6810.982 4
6811.374 14
6811.765 13
6812.157 4
6812.549 2
6812.940 3
6813.332 6
6813.724 8
6814.116 4
6814.507 0
6814.899 8
6815.291 11
6815.683 13
6816.075 16
6816.466 10
6816.858 8
6817.250 19
6817.642 9
6818.034 6
6818.426 6
6818.818 7
6819.209 6
6819.601 5
6819.993 11
6820.385 11
6820.777 12
6821.169 5
6821.561 10
6821.953 1
6822.345 10
6822.737 8
6823.129 5
6823.521 12
6823.913 14
6824.305 10
6824.697 9
6825.089 10
6825.481 13
6825.874 14
6826.266 8
6826.658 16
6827.050 14
6827.442 10
6827.834 14
6828.226 11
6828.618 11
6829.011 7
6829.403 6
6829.795 6
6830.187 6
6830.579 5
6830.972 15
6831.364 13
6831.756 9
6832.148 12
6832.541 14
6832.933 26
6833.325 20
6833.718 20
6834.110 24
6834.502 36
6834.895 34
6835.287 20
6835.679 43
6836.072 42
6836.464 49
6836.857 51
6837.249 74
6837.641 65
6838.034 69
6838.426 59
6838.819 54
6839.211 72
6839.604 43
6839.996 43
6840.389 43
6840.781 36
6841.174 31
6841.566 17
6841.959 32
6842.352 42
6842.744 28
6843.137 34
6843.529 20
6843.922 25
6844.315 27
6844.707 18
6845.100 13
6845.492 10
6845.885 13
6846.278 10
6846.670 9
6847.063 11
6847.456 11
6847.849 14
6848.241 16
6848.634 8
6849.027 9
6849.420 6
6849.812 6
6850.205 15
6850.598 12
6850.991 7
6851.384 13
6851.776 17
6852.169 21
6852.562 16
6852.955 13
6853.348 16
6853.741 10
6854.134 13
6854.527 16
6854.920 21
6855.313 19
6855.705 15
6856.098 9
6856.491 16
6856.884 18
6857.277 17
6857.670 14
6858.063 16
6858.456 18
6858.849 11
6859.243 13
6859.636 31
6860.029 25
6860.422 27
6860.815 17
6861.208 8
6861.601 17
6861.994 14
6862.387 13
6862.780 3
6863.174 3
6863.567 10
6863.960 13
6864.353 7
6864.746 9
6865.140 16
6865.533 14
6865.926 20
6866.319 18
6866.713 20
6867.106 18
6867.499 15
6867.893 13
6868.286 15
6868.679 17
6869.072 5
6869.466 8
6869.859 18
6870.253 10
6870.646 14
6871.039 8
6871.433 19
6871.826 28
6872.220 16
6872.613 16
6873.006 17
6873.400 23
6873.793 14
6874.187 26
6874.580 23
6874.974 22
6875.367 21
6875.761 20
6876.154 10
6876.548 13
6876.942 8
6877.335 15
6877.729 13
6878.122 25
6878.516 32
6878.909 28
6879.303 25
6879.697 22
6880.090 37
6880.484 40
6880.878 43
6881.271 43
6881.665 68
6882.059 54
6882.453 51
6882.846 45
6883.240 55
6883.634 44
6884.027 34
6884.421 15
6884.815 27
6885.209 24
6885.603 17
6885.996 8
6886.390 7
6886.784 12
6887.178 9
6887.572 10
6887.966 10
6888.360 7
6888.754 9
6889.147 12
6889.541 7
6889.935 6
6890.329 7
6890.723 9
6891.117 8
6891.511 6
6891.905 18
6892.299 17
6892.693 11
6893.087 23
6893.481 20
6893.875 6
6894.269 7
6894.663 8
6895.057 13
6895.452 6
6895.846 8
6896.240 9
6896.634 7
6897.028 20
6897.422 9
6897.816 5
6898.210 4
6898.605 14
6898.999 17
6899.393 10
6899.787 9
6900.181 12
6900.576 15
6900.970 7
6901.364 2
6901.758 15
6902.153 9
6902.547 4
6902.941 2
6903.336 7
6903.730 11
6904.124 8
6904.519 6
6904.913 5
6905.307 21
6905.702 18
6906.096 17
6906.491 15
6906.885 13
6907.279 14
6907.674 11
6908.068 24
6908.463 36
6908.857 21
6909.252 10
6909.646 14
6910.041 11
6910.435 10
6910.830 14
6911.224 24
6911.619 14
6912.013 5
6912.408 3
6912.803 4
6913.197 19
6913.592 18
6913.986 12
6914.381 13
6914.776 9
6915.170 10
6915.565 21
6915.960 18
6916.354 9
6916.749 1
6917.144 8
6917.539 10
6917.933 11
6918.328 12
6918.723 10
6919.118 7
6919.512 10
6919.907 19
6920.302 16
6920.697 18
6921.092 18
6921.486 22
6921.881 16
6922.276 12
6922.671 20
6923.066 21
6923.461 12
6923.856 20
6924.251 17
6924.645 12
6925.040 7
6925.435 7
6925.830 8
6926.225 12
6926.620 10
6927.015 13
6927.410 11
6927.805 7
6928.200 9
6928.595 6
6928.990 7
6929.385 11
6929.781 12
6930.176 8
6930.571 4
6930.966 3
6931.361 18
6931.756 16
6932.151 14
6932.546 11
6932.941 12
6933.337 14
6933.732 12
6934.127 11
6934.522 7
6934.917 14
6935.313 10
6935.708 14
6936.103 11
6936.498 11
6936.894 11
6937.289 10
6937.684 10
6938.080 17
6938.475 25
6938.870 18
6939.266 12
6939.661 13
6940.056 30
6940.452 26
6940.847 37
6941.242 57
6941.638 68
6942.033 59
6942.429 46
6942.824 40
6943.220 36
6943.615 33
6944.011 28
6944.406 25
6944.802 18
6945.197 18
6945.593 8
6945.988 9
6946.384 11
6946.779 14
6947.175 20
6947.570 17
6947.966 15
6948.362 16
6948.757 15
6949.153 11
6949.548 18
6949.944 12
6950.340 9
6950.735 7
6951.131 3
6951.527 15
6951.923 22
6952.318 23
6952.714 16
6953.110 11
6953.505 12
6953.901 12
6954.297 4
6954.693 6
6955.089 9
6955.484 11
6955.880 7
6956.276 9
6956.672 11
6957.068 12
6957.464 17
6957.859 18
6958.255 19
6958.651 21
6959.047 18
6959.443 11
6959.839 6
6960.235 11
6960.631 11
6961.027 12
6961.423 12
6961.819 9
6962.215 9
6962.611 11
6963.007 12
6963.403 26
6963.799 29
6964.195 19
6964.591 11
6964.987 12
6965.383 11
6965.779 18
6966.175 14
6966.572 14
6966.968 8
6967.364 3
6967.760 10
6968.156 15
6968.552 21
6968.948 13
6969.345 6
6969.741 8
6970.137 2
6970.533 10
6970.930 14
6971.326 14
6971.722 24
6972.118 16
6972.515 9
6972.911 11
6973.307 21
6973.704 9
6974.100 3
6974.496 16
6974.893 16
6975.289 11
6975.685 13
6976.082 7
6976.478 16
6976.875 14
6977.271 14
6977.668 10
6978.064 5
6978.460 4
6978.857 3
6979.253 3
6979.650 8
6980.046 14
6980.443 15
6980.839 7
6981.236 4
6981.632 6
6982.029 18
6982.426 14
6982.822 9
6983.219 17
6983.615 18
6984.012 17
6984.409 22
6984.805 13
6985.202 9
6985.599 7
6985.995 4
6986.392 10
6986.789 9
6987.185 11
6987.582 7
6987.979 4
6988.376 12
6988.772 9
6989.169 3
6989.566 4
6989.963 13
6990.359 16
6990.756 10
6991.153 24
6991.550 22
6991.947 16
6992.344 7
6992.740 8
6993.137 13
6993.534 8
6993.931 5
6994.328 10
6994.725 17
6995.122 9
6995.519 8
6995.916 17
6996.313 12
6996.710 6
6997.107 2
6997.504 7
6997.901 8
6998.298 8
6998.695 9
6999.092 12
6999.489 16
6999.886 6
7000.283 3
7000.680 2
7001.077 6
7001.474 6
7001.872 5
7002.269 15
7002.666 7
7003.063 8
7003.460 18
7003.857 19
7004.255 9
7004.652 23
7005.049 32
7005.446 17
7005.843 20
7006.241 30
7006.638 25
7007.035 14
7007.432 11
7007.830 6
7008.227 9
7008.624 17
7009.022 16
7009.419 12
7009.816 6
7010.214 6
7010.611 7
7011.009 6
7011.406 13
7011.803 13
7012.201 6
7012.598 14
7012.996 16
7013.393 9
7013.791 9
7014.188 13
7014.586 12
7014.983 5
7015.381 11
7015.778 13
7016.176 13
7016.573 13
7016.971 5
7017.368 1
7017.766 5
7018.163 6
7018.561 6
7018.959 4
7019.356 4
7019.754 10
7020.152 15
7020.549 16
7020.947 21
7021.345 12
7021.742 14
7022.140 16
7022.538 9
7022.935 6
7023.333 13
7023.731 8
7024.129 14
7024.526 25
7024.924 15
7025.322 10
7025.720 10
7026.118 10
7026.515 8
7026.913 10
7027.311 11
7027.709 9
7028.107 7
7028.505 11
7028.903 12
7029.301 14
7029.698 23
7030.096 18
7030.494 16
7030.892 10
7031.290 11
7031.688 16
7032.086 21
7032.484 15
7032.882 16
7033.280 11
7033.678 13
7034.076 24
7034.474 27
7034.872 20
7035.270 17
7035.669 18
7036.067 16
7036.465 17
7036.863 22
7037.261 10
7037.659 5
7038.057 3
7038.455 5
7038.854 6
7039.252 8
7039.650 6
7040.048 6
7040.446 3
7040.845 21
7041.243 15
7041.641 13
7042.039 16
7042.438 17
7042.836 15
7043.234 16
7043.633 13
7044.031 8
7044.429 12
7044.828 10
7045.226 4
7045.624 5
7046.023 7
7046.421 2
7046.820 12
7047.218 10
7047.616 4
7048.015 5
7048.413 4
7048.812 3
7049.210 4
7049.609 5
7050.007 7
7050.406 8
7050.804 6
7051.203 5
7051.601 8
7052.000 11
7052.398 6
7052.797 7
7053.196 9
7053.594 9
7053.993 3
7054.391 4
7054.790 5
7055.189 5
7055.587 9
7055.986 11
7056.385 7
7056.783 14
7057.182 13
7057.581 5
7057.979 5
7058.378 4
7058.777 3
7059.176 15
7059.574 14
7059.973 6
7060.372 5
7060.771 4
7061.170 8
7061.568 10
7061.967 4
7062.366 3
7062.765 7
7063.164 6
7063.563 3
7063.962 14
7064.360 14
7064.759 8
7065.158 6
7065.557 5
7065.956 11
7066.355 11
7066.754 9
7067.153 7
7067.552 8
7067.951 6
7068.350 8
7068.749 10
7069.148 10
7069.547 6
7069.946 9
7070.345 10
7070.744 2
7071.143 2
7071.543 5
7071.942 2
7072.341 10
7072.740 8
7073.139 4
7073.538 4
7073.937 4
7074.337 6
7074.736 5
7075.135 15
7075.534 26
7075.933 20
7076.333 9
7076.732 5
7077.131 12
7077.530 8
7077.930 8
7078.329 12
7078.728 12
7079.128 5
7079.527 5
7079.926 9
7080.326 5
7080.725 8
7081.124 3
7081.524 10
7081.923 11
7082.323 17
7082.722 20
7083.121 14
7083.521 3
7083.920 16
7084.320 16
7084.719 15
7085.119 11
7085.518 10
7085.918 23
7086.317 18
7086.717 12
7087.116 8
7087.516 9
7087.915 6
7088.315 7
7088.715 9
7089.114 5
7089.514 12
7089.913 9
7090.313 12
7090.713 15
7091.112 5
7091.512 6
7091.912 7
7092.311 6
7092.711 12
7093.111 11
7093.511 8
7093.910 5
7094.310 5
7094.710 6
7095.110 5
7095.509 8
7095.909 9
7096.309 6
7096.709 4
7097.109 2
7097.508 6
7097.908 5
7098.308 3
7098.708 3
7099.108 2
7099.508 6
7099.908 5
7100.308 5
7100.707 7
7101.107 5
7101.507 6
7101.907 7
7102.307 7
7102.707 15
7103.107 7
7103.507 8
7103.907 4
7104.307 1
7104.707 9
7105.107 8
7105.507 4
7105.908 2
7106.308 11
7106.708 9
7107.108 10
7107.508 5
7107.908 4
7108.308 4
7108.708 4
7109.109 14
7109.509 2
7109.909 5
7110.309 7
7110.709 12
7111.110 8
7111.510 8
7111.910 9
7112.310 5
7112.710 7
7113.111 2
7113.511 7
7113.911 9
7114.312 5
7114.712 10
7115.112 9
7115.513 5
7115.913 8
7116.313 6
7116.714 6
7117.114 3
7117.515 19
7117.915 8
7118.315 6
7118.716 4
7119.116 5
7119.517 3
7119.917 4
7120.318 3
7120.718 3
7121.119 4
7121.519 3
7121.920 5
7122.320 5
7122.721 4
7123.121 4
7123.522 9
7123.922 13
7124.323 12
7124.724 8
7125.124 9
7125.525 4
7125.926 0
7126.326 2
7126.727 4
7127.128 4
7127.528 4
7127.929 10
7128.330 11
7128.730 15
7129.131 14
7129.532 8
7129.933 11
7130.333 7
7130.734 5
7131.135 13
7131.536 9
7131.936 7
7132.337 11
7132.738 14
7133.139 8
7133.540 5
7133.941 4
7134.342 5
7134.742 4
7135.143 5
7135.544 1
7135.945 5
7136.346 4
7136.747 6
7137.148 7
7137.549 7
7137.950 8
7138.351 12
7138.752 5
7139.153 5
7139.554 13
7139.955 13
7140.356 9
7140.757 3
7141.158 2
7141.559 2
7141.960 3
7142.361 6
7142.763 4
7143.164 7
7143.565 8
7143.966 7
7144.367 7
7144.768 10
7145.169 8
7145.571 2
7145.972 3
7146.373 3
7146.774 8
7147.176 5
7147.577 7
7147.978 6
7148.379 8
7148.781 10
7149.182 11
7149.583 13
7149.984 12
7150.386 9
7150.787 10
7151.188 11
7151.590 11
7151.991 4
7152.393 7
7152.794 8
7153.195 10
7153.597 7
7153.998 18
7154.400 15
7154.801 11
7155.203 5
7155.604 5
7156.006 12
7156.407 8
7156.809 10
7157.210 16
7157.612 13
7158.013 9
7158.415 11
7158.816 7
7159.218 14
7159.619 7
7160.021 7
7160.423 10
7160.824 9
7161.226 7
7161.628 18
7162.029 9
7162.431 13
7162.833 14
7163.234 9
7163.636 10
7164.038 8
7164.439 12
7164.841 10
7165.243 9
7165.645 5
7166.046 5
7166.448 2
7166.850 5
7167.252 9
7167.654 10
7168.055 10
7168.457 10
7168.859 9
7169.261 6
7169.663 8
7170.065 4
7170.467 4
7170.868 5
7171.270 6
7171.672 7
7172.074 4
7172.476 3
7172.878 10
7173.280 9
7173.682 10
7174.084 5
7174.486 2
7174.888 5
7175.290 9
7175.692 3
7176.094 2
7176.496 2
7176.898 5
7177.300 1
7177.702 6
7178.105 2
7178.507 9
7178.909 2
7179.311 1
7179.713 4
7180.115 8
7180.517 5
7180.920 7
7181.322 9
7181.724 5
7182.126 1
7182.528 2
7182.931 5
7183.333 4
7183.735 7
7184.138 5
7184.540 3
7184.942 8
7185.344 13
7185.747 13
7186.149 4
7186.551 2
7186.954 2
7187.356 1
7187.759 6
7188.161 7
7188.563 9
7188.966 9
7189.368 11
7189.771 1
7190.173 10
7190.575 9
7190.978 3
7191.380 5
7191.783 3
7192.185 6
7192.588 9
7192.990 10
7193.393 8
7193.796 11
7194.198 6
7194.601 5
7195.003 5
7195.406 7
7195.808 6
7196.211 9
7196.614 2
7197.016 2
7197.419 16
7197.822 28
7198.224 15
7198.627 14
7199.030 9
7199.432 7
7199.835 9
7200.238 8
7200.641 7
7201.043 4
7201.446 7
7201.849 6
7202.252 7
7202.654 3
7203.057 1
7203.460 2
7203.863 2
7204.266 8
7204.669 1
7205.071 1
7205.474 5
7205.877 5
7206.280 11
7206.683 9
7207.086 10
7207.489 8
7207.892 5
7208.295 6
7208.698 6
7209.101 1
7209.504 3
7209.907 9
7210.310 6
7210.713 6
7211.116 7
7211.519 1
7211.922 10
7212.325 20
7212.728 16
7213.131 7
7213.534 3
7213.937 5
7214.340 6
7214.743 11
7215.147 13
7215.550 10
7215.953 8
7216.356 8
7216.759 4
7217.162 3
7217.566 2
7217.969 0
7218.372 5
7218.775 8
7219.179 8
7219.582 10
7219.985 7
7220.388 3
7220.792 2
7221.195 5
7221.598 1
7222.002 0
7222.405 0
7222.808 0
7223.212 1
7223.615 1
7224.019 2
7224.422 12
7224.825 6
7225.229 5
7225.632 3
7226.036 7
7226.439 6
7226.843 5
7227.246 2
7227.650 6
7228.053 3
7228.457 2
7228.860 2
7229.264 5
7229.667 2
7230.071 6
7230.474 10
7230.878 8
7231.282 2
7231.685 5
7232.089 13
7232.492 6
7232.896 5
7233.300 5
7233.703 2
7234.107 7
7234.511 1
7234.914 4
7235.318 5
7235.722 13
7236.126 10
7236.529 4
7236.933 7
7237.337 2
7237.741 3
7238.144 2
7238.548 2
7238.952 2
7239.356 1
7239.760 2
7240.164 9
7240.567 8
7240.971 4
7241.375 5
7241.779 10
7242.183 14
7242.587 5
7242.991 4
7243.395 3
7243.799 12
7244.203 22
7244.607 21
7245.011 15
7245.415 7
7245.819 9
7246.223 5
7246.627 6
7247.031 8
7247.435 7
7247.839 13
7248.243 12
7248.647 6
7249.051 4
7249.455 2
7249.859 3
7250.263 6
7250.667 2
7251.072 7
7251.476 9
7251.880 7
7252.284 5
7252.688 6
7253.093 8
7253.497 7
7253.901 3
7254.305 2
7254.709 0
7255.114 2
7255.518 3
7255.922 2
7256.327 10
7256.731 9
7257.135 15
7257.540 7
7257.944 4
7258.348 7
7258.753 9
7259.157 6
7259.561 9
7259.966 7
7260.370 6
7260.775 10
7261.179 7
7261.583 7
7261.988 5
7262.392 10
7262.797 7
7263.201 2
7263.606 2
7264.010 1
7264.415 14
7264.819 9
7265.224 8
7265.629 5
7266.033 5
7266.438 12
7266.842 7
7267.247 10
7267.651 4
7268.056 1
7268.461 3
7268.865 7
7269.270 10
7269.675 10
7270.079 11
7270.484 13
7270.889 2
7271.293 7
7271.698 6
7272.103 8
7272.508 8
7272.912 4
7273.317 5
7273.722 0
7274.127 2
7274.532 1
7274.936 4
7275.341 14
7275.746 7
7276.151 7
7276.556 11
7276.961 11
7277.366 12
7277.770 7
7278.175 10
7278.580 11
7278.985 4
7279.390 7
7279.795 5
7280.200 15
7280.605 8
7281.010 15
7281.415 17
7281.820 4
7282.225 3
7282.630 6
7283.035 2
7283.440 3
7283.845 4
7284.250 8
7284.655 10
7285.060 1
7285.466 6
7285.871 8
7286.276 5
7286.681 4
7287.086 3
7287.491 11
7287.896 7
7288.302 10
7288.707 9
7289.112 4
7289.517 3
7289.922 2
7290.328 8
7290.733 11
7291.138 9
7291.544 13
7291.949 11
7292.354 8
7292.759 14
7293.165 9
7293.570 6
7293.975 7
7294.381 15
7294.786 15
7295.192 10
7295.597 8
7296.002 10
7296.408 9
7296.813 9
7297.219 11
7297.624 10
7298.030 21
7298.435 17
7298.840 14
7299.246 21
7299.651 16
7300.057 5
7300.463 6
7300.868 8
7301.274 8
7301.679 12
7302.085 8
7302.490 6
7302.896 11
7303.302 4
7303.707 7
7304.113 4
7304.518 2
7304.924 1
7305.330 4
7305.735 7
7306.141 19
7306.547 15
7306.952 9
7307.358 3
7307.764 5
7308.170 0
7308.575 4
7308.981 3
7309.387 4
7309.793 3
7310.199 4
7310.604 7
7311.010 1
7311.416 4
7311.822 1
7312.228 4
7312.634 5
7313.039 7
7313.445 13
7313.851 9
7314.257 9
7314.663 12
7315.069 10
7315.475 9
7315.881 4
7316.287 1
7316.693 10
7317.099 11
7317.505 3
7317.911 2
7318.317 3
7318.723 9
7319.129 7
7319.535 9
7319.941 12
7320.347 13
7320.753 7
7321.159 6
7321.565 3
7321.972 3
7322.378 10
7322.784 11
7323.190 4
7323.596 2
7324.002 6
7324.409 9
7324.815 5
7325.221 2
7325.627 3
7326.033 4
7326.440 4
7326.846 5
7327.252 10
7327.659 1
7328.065 3
7328.471 9
7328.877 4
7329.284 6
7329.690 4
7330.096 6
7330.503 7
7330.909 11
7331.316 6
7331.722 2
7332.128 3
7332.535 2
7332.941 2
7333.348 10
7333.754 6
7334.161 6
7334.567 7
7334.974 7
7335.380 9
7335.787 7
7336.193 4
7336.600 6
7337.006 2
7337.413 2
7337.819 4
7338.226 8
7338.632 3
7339.039 11
7339.446 15
7339.852 21
7340.259 13
7340.666 24
7341.072 23
7341.479 16
7341.886 19
7342.292 9
7342.699 15
7343.106 12
7343.512 13
7343.919 8
7344.326 11
7344.733 14
7345.139 14
7345.546 13
7345.953 5
7346.360 2
7346.767 11
7347.173 10
7347.580 11
7347.987 7
7348.394 6
7348.801 11
7349.208 11
7349.615 6
7350.021 8
7350.428 7
7350.835 3
7351.242 7
7351.649 6
7352.056 9
7352.463 5
7352.870 3
7353.277 5
7353.684 2
7354.091 2
7354.498 7
7354.905 3
7355.312 4
7355.719 13
7356.126 17
7356.533 8
7356.941 10
7357.348 7
7357.755 20
7358.162 19
7358.569 7
7358.976 9
7359.383 19
7359.791 8
7360.198 10
7360.605 9
7361.012 7
7361.419 5
7361.827 4
7362.234 9
7362.641 8
7363.048 9
7363.456 7
7363.863 7
7364.270 15
7364.678 13
7365.085 6
7365.492 8
7365.900 10
7366.307 8
7366.714 7
7367.122 6
7367.529 11
7367.936 19
7368.344 16
7368.751 3
7369.159 7
7369.566 2
7369.974 8
7370.381 8
7370.789 8
7371.196 4
7371.604 6
7372.011 7
7372.419 4
7372.826 3
7373.234 3
7373.641 4
7374.049 3
7374.456 8
7374.864 6
7375.272 8
7375.679 10
7376.087 3
7376.494 5
7376.902 6
7377.310 5
7377.717 2
7378.125 8
7378.533 8
7378.941 3
7379.348 5
7379.756 4
7380.164 9
7380.571 5
7380.979 9
7381.387 8
7381.795 11
7382.203 10
7382.610 10
7383.018 6
7383.426 5
7383.834 11
7384.242 8
7384.650 3
7385.057 6
7385.465 3
7385.873 3
7386.281 10
7386.689 13
7387.097 10
7387.505 16
7387.913 14
7388.321 8
7388.729 14
7389.137 10
7389.545 6
7389.953 3
7390.361 8
7390.769 4
7391.177 2
7391.585 9
7391.993 7
7392.401 6
7392.809 5
7393.217 8
7393.625 8
7394.034 5
7394.442 4
7394.850 5
7395.258 5
7395.666 9
7396.074 4
7396.483 5
7396.891 12
7397.299 14
7397.707 6
7398.115 14
7398.524 26
7398.932 19
7399.340 7
7399.748 12
7400.157 14
7400.565 6
7400.973 10
7401.382 23
7401.790 14
7402.198 8
7402.607 6
7403.015 8
7403.424 0
7403.832 7
7404.240 7
7404.649 16
7405.057 11
7405.466 7
7405.874 7
7406.283 10
7406.691 13
7407.099 7
7407.508 3
7407.916 18
7408.325 22
7408.734 13
7409.142 11
7409.551 13
7409.959 7
7410.368 17
7410.776 11
7411.185 4
7411.594 11
7412.002 19
7412.411 15
7412.819 11
7413.228 14
7413.637 10
7414.045 6
7414.454 12
7414.863 12
7415.272 5
7415.680 2
7416.089 1
7416.498 4
7416.907 7
7417.315 5
7417.724 5
7418.133 12
7418.542 6
7418.950 8
7419.359 5
7419.768 3
7420.177 5
7420.586 3
7420.995 3
7421.404 12
7421.812 6
7422.221 3
7422.630 7
7423.039 11
7423.448 6
7423.857 6
7424.266 3
7424.675 8
7425.084 9
7425.493 5
7425.902 7
7426.311 15
7426.720 13
7427.129 9
7427.538 4
7427.947 3
7428.356 3
7428.765 2
7429.174 1
7429.584 2
7429.993 5
7430.402 5
7430.811 5
7431.220 2
7431.629 2
7432.038 0
7432.448 6
7432.857 5
7433.266 2
7433.675 5
7434.084 5
7434.494 9
7434.903 7
7435.312 4
7435.721 2
7436.131 4
7436.540 11
7436.949 11
7437.359 4
7437.768 7
7438.177 3
7438.587 1
7438.996 8
7439.405 5
7439.815 0
7440.224 2
7440.634 1
7441.043 7
7441.453 8
7441.862 5
7442.271 11
7442.681 8
7443.090 5
7443.500 6
7443.909 12
7444.319 12
7444.728 7
7445.138 5
7445.547 5
7445.957 5
7446.367 8
7446.776 6
7447.186 3
7447.595 3
7448.005 6
7448.415 3
7448.824 3
7449.234 4
7449.644 3
7450.053 6
7450.463 5
7450.873 7
7451.282 12
7451.692 12
7452.102 6
7452.511 4
7452.921 5
7453.331 6
7453.741 8
7454.151 19
7454.560 11
7454.970 10
7455.380 8
7455.790 16
7456.200 25
7456.609 12
7457.019 14
7457.429 11
7457.839 9
7458.249 7
7458.659 6
7459.069 7
7459.479 6
7459.889 7
7460.299 8
7460.709 16
7461.119 7
7461.529 14
7461.939 9
7462.349 17
7462.759 13
7463.169 9
7463.579 22
7463.989 10
7464.399 4
7464.809 6
7465.219 13
7465.629 10
7466.039 4
7466.449 12
7466.859 13
7467.270 31
7467.680 20
7468.090 21
7468.500 32
7468.910 22
7469.320 22
7469.731 36
7470.141 33
7470.551 30
7470.961 25
7471.372 19
7471.782 21
7472.192 25
7472.603 31
7473.013 35
7473.423 26
7473.833 20
7474.244 21
7474.654 10
7475.064 26
7475.475 20
7475.885 10
7476.296 4
7476.706 5
7477.116 8
7477.527 14
7477.937 8
7478.348 10
7478.758 3
7479.169 7
7479.579 17
7479.990 4
7480.400 3
7480.811 4
7481.221 6
7481.632 7
7482.042 11
7482.453 8
7482.863 6
7483.274 8
7483.685 7
7484.095 11
7484.506 8
7484.917 11
7485.327 7
7485.738 6
7486.148 14
7486.559 8
7486.970 6
7487.381 3
7487.791 3
7488.202 5
7488.613 4
7489.023 7
7489.434 7
7489.845 5
7490.256 1
7490.667 1
7491.077 3
7491.488 2
7491.899 0
7492.310 3
7492.721 7
7493.131 10
7493.542 4
7493.953 4
7494.364 5
7494.775 5
7495.186 8
7495.597 9
7496.008 8
7496.419 4
7496.830 3
7497.241 6
7497.652 4
7498.063 4
7498.474 6
7498.885 6
7499.296 8
7499.707 3
7500.118 6
7500.529 6
7500.940 6
7501.351 5
7501.762 13
7502.173 6
7502.584 2
7502.995 1
7503.407 3
7503.818 5
7504.229 3
7504.640 6
7505.051 15
7505.462 11
7505.874 2
7506.285 9
7506.696 15
7507.107 8
7507.519 7
7507.930 7
7508.341 7
7508.752 9
7509.164 9
7509.575 9
7509.986 18
7510.398 8
7510.809 6
7511.220 8
7511.632 9
7512.043 10
7512.454 5
7512.866 6
7513.277 3
7513.689 6
7514.100 11
7514.512 9
7514.923 9
7515.334 16
7515.746 10
7516.157 7
7516.569 15
7516.980 6
7517.392 4
7517.804 3
7518.215 5
7518.627 7
7519.038 8
7519.450 8
7519.861 5
7520.273 5
7520.685 7
7521.096 12
7521.508 10
7521.919 7
7522.331 6
7522.743 3
7523.154 2
7523.566 3
7523.978 5
7524.390 7
7524.801 2
7525.213 2
7525.625 2
7526.037 3
7526.448 5
7526.860 2
7527.272 2
7527.684 5
7528.096 8
7528.507 7
7528.919 5
7529.331 4
7529.743 4
7530.155 4
7530.567 3
7530.979 4
7531.390 12
7531.802 10
7532.214 10
7532.626 5
7533.038 7
7533.450 12
7533.862 14
7534.274 16
7534.686 18
7535.098 15
7535.510 17
7535.922 7
7536.334 14
7536.746 10
7537.158 6
7537.570 8
7537.983 11
7538.395 12
7538.807 9
7539.219 15
7539.631 13
7540.043 7
7540.455 12
7540.867 14
7541.280 16
7541.692 11
7542.104 7
7542.516 9
7542.928 8
7543.341 12
7543.753 10
7544.165 8
7544.577 16
7544.990 11
7545.402 13
7545.814 4
7546.227 3
7546.639 6
7547.051 13
7547.464 19
7547.876 16
7548.288 8
7548.701 9
7549.113 15
7549.526 13
7549.938 17
7550.350 21
7550.763 8
7551.175 13
7551.588 14
7552.000 7
7552.413 7
7552.825 7
7553.238 27
7553.650 21
7554.063 15
7554.475 22
7554.888 34
7555.300 27
7555.713 15
7556.126 21
7556.538 27
7556.951 17
7557.363 16
7557.776 14
7558.189 20
7558.601 28
7559.014 29
7559.427 41
7559.839 61
7560.252 71
7560.665 96
7561.077 102
7561.490 136
7561.903 161
7562.316 227
7562.728 298
7563.141 382
7563.554 425
7563.967 457
7564.380 484
7564.792 460
7565.205 405
7565.618 402
7566.031 379
7566.444 335
7566.857 264
7567.270 186
7567.682 154
7568.095 147
7568.508 79
7568.921 49
7569.334 57
7569.747 50
7570.160 47
7570.573 46
7570.986 43
7571.399 48
7571.812 41
7572.225 41
7572.638 32
7573.051 31
7573.464 29
7573.877 24
7574.290 21
7574.704 18
7575.117 14
7575.530 7
7575.943 9
7576.356 11
7576.769 13
7577.182 8
7577.595 9
7578.009 10
7578.422 12
7578.835 12
7579.248 9
7579.661 9
7580.075 6
7580.488 4
7580.901 5
7581.315 14
7581.728 15
7582.141 8
7582.554 11
7582.968 8
7583.381 8
7583.794 15
7584.208 17
7584.621 18
7585.034 13
7585.448 12
7585.861 12
7586.275 8
7586.688 13
7587.102 7
7587.515 17
7587.928 14
7588.342 8
7588.755 9
7589.169 9
7589.582 9
7589.996 13
7590.409 18
7590.823 11
7591.236 14
7591.650 5
7592.064 8
7592.477 5
7592.891 3
7593.304 3
7593.718 5
7594.132 10
7594.545 12
7594.959 15
7595.373 11
7595.786 10
7596.200 16
7596.614 14
7597.027 11
7597.441 12
7597.855 9
7598.268 3
7598.682 4
7599.096 7
7599.510 10
7599.923 16
7600.337 21
7600.751 15
7601.165 7
7601.579 9
7601.993 10
7602.406 9
7602.820 10
7603.234 9
7603.648 4
7604.062 13
7604.476 13
7604.890 13
7605.304 12
7605.718 8
7606.132 5
7606.546 12
7606.959 18
7607.373 20
7607.787 14
7608.201 9
7608.616 10
7609.030 11
7609.444 4
7609.858 5
7610.272 12
7610.686 12
7611.100 6
7611.514 14
7611.928 17
7612.342 11
7612.756 4
7613.170 3
7613.585 9
7613.999 10
7614.413 6
7614.827 8
7615.241 6
7615.656 7
7616.070 7
7616.484 3
7616.898 2
7617.312 11
7617.727 16
7618.141 18
7618.555 10
7618.970 5
7619.384 4
7619.798 7
7620.213 8
7620.627 9
7621.041 4
7621.456 9
7621.870 8
7622.284 8
7622.699 9
7623.113 5
7623.528 6
7623.942 9
7624.357 5
7624.771 5
7625.185 7
7625.600 6
7626.014 7
7626.429 9
7626.843 8
7627.258 8
7627.673 6
7628.087 2
7628.502 6
7628.916 9
7629.331 7
7629.745 13
7630.160 10
7630.575 5
7630.989 8
7631.404 11
7631.819 6
7632.233 6
7632.648 8
7633.063 6
7633.477 7
7633.892 3
7634.307 6
7634.721 8
7635.136 10
7635.551 12
7635.966 20
7636.380 15
7636.795 11
7637.210 11
7637.625 5
7638.040 6
7638.454 7
7638.869 10
7639.284 9
7639.699 12
7640.114 11
7640.529 10
7640.944 8
7641.359 12
7641.774 9
7642.188 5
7642.603 6
7643.018 18
7643.433 26
7643.848 28
7644.263 19
7644.678 16
7645.093 14
7645.508 9
7645.923 16
7646.338 30
7646.753 30
7647.169 28
7647.584 28
7647.999 16
7648.414 19
7648.829 28
7649.244 20
7649.659 24
7650.074 14
7650.490 15
7650.905 19
7651.320 25
7651.735 13
7652.150 10
7652.565 17
7652.981 15
7653.396 12
7653.811 14
7654.226 10
7654.642 16
7655.057 17
7655.472 17
7655.888 19
7656.303 24
7656.718 13
7657.134 17
7657.549 19
7657.964 8
7658.380 12
7658.795 13
7659.210 14
7659.626 8
7660.041 10
7660.457 10
7660.872 11
7661.288 10
7661.703 11
7662.119 11
7662.534 19
7662.950 21
7663.365 21
7663.781 21
7664.196 45
7664.612 53
7665.027 29
7665.443 27
7665.858 34
7666.274 38
7666.690 37
7667.105 43
7667.521 34
7667.936 20
7668.352 17
7668.768 35
7669.183 38
7669.599 34
7670.015 25
7670.430 28
7670.846 32
7671.262 23
7671.678 39
7672.093 21
7672.509 19
7672.925 34
7673.341 57
7673.756 44
7674.172 33
7674.588 35
7675.004 27
7675.420 34
7675.836 34
7676.251 29
7676.667 21
7677.083 26
7677.499 24
7677.915 17
7678.331 6
7678.747 6
7679.163 16
7679.579 17
7679.995 15
7680.411 11
7680.827 15
7681.243 17
7681.659 17
7682.075 21
7682.491 17
7682.907 12
7683.323 22
7683.739 11
7684.155 10
7684.571 18
7684.987 12
7685.403 11
7685.819 7
7686.235 8
7686.652 13
7687.068 7
7687.484 4
7687.900 12
7688.316 11
7688.732 16
7689.149 14
7689.565 15
7689.981 19
7690.397 10
7690.814 12
7691.230 9
7691.646 7
7692.062 5
7692.479 11
7692.895 9
7693.311 7
7693.728 12
7694.144 8
7694.560 13
7694.977 13
7695.393 12
7695.810 5
7696.226 5
7696.642 7
7697.059 3
7697.475 5
7697.892 13
7698.308 13
7698.725 12
7699.141 13
7699.558 5
7699.974 4
7700.391 2
7700.807 9
7701.224 6
7701.640 11
7702.057 13
7702.473 10
7702.890 11
7703.306 11
7703.723 6
7704.140 5
7704.556 10
7704.973 9
7705.390 12
7705.806 9
7706.223 5
7706.640 4
7707.056 9
7707.473 9
7707.890 9
7708.306 4
7708.723 5
7709.140 8
7709.557 3
7709.974 6
7710.390 8
7710.807 14
7711.224 12
7711.641 8
7712.058 13
7712.474 13
7712.891 4
7713.308 6
7713.725 6
7714.142 1
7714.559 1
7714.976 3
7715.393 8
7715.810 10
7716.226 4
7716.643 3
7717.060 4
7717.477 2
7717.894 7
7718.311 10
7718.728 8
7719.145 6
7719.562 6
7719.979 13
7720.397 23
7720.814 13
7721.231 7
7721.648 7
7722.065 0
7722.482 3
7722.899 15
7723.316 12
7723.733 5
7724.151 4
7724.568 8
7724.985 8
7725.402 14
7725.819 12
7726.237 6
7726.654 8
7727.071 8
7727.488 15
7727.905 16
7728.323 13
7728.740 8
7729.157 5
7729.575 5
7729.992 6
7730.409 2
7730.827 2
7731.244 10
7731.661 12
7732.079 10
7732.496 5
7732.913 4
7733.331 6
7733.748 4
7734.166 9
7734.583 7
7735.001 7
7735.418 8
7735.836 10
7736.253 11
7736.671 8
7737.088 2
7737.506 6
7737.923 7
7738.341 11
7738.758 13
7739.176 9
7739.593 12
7740.011 8
7740.429 8
7740.846 14
7741.264 23
7741.681 14
7742.099 10
7742.517 4
7742.934 6
7743.352 9
7743.770 12
7744.187 18
7744.605 11
7745.023 7
7745.441 5
7745.858 4
7746.276 12
7746.694 10
7747.112 9
7747.529 9
7747.947 5
7748.365 4
7748.783 4
7749.201 8
7749.619 7
7750.036 11
7750.454 8
7750.872 4
7751.290 4
7751.708 9
7752.126 10
7752.544 7
7752.962 8
7753.380 3
7753.798 6
7754.216 12
7754.634 8
7755.052 8
7755.470 7
7755.888 2
7756.306 5
7756.724 9
7757.142 17
7757.560 12
7757.978 6
7758.396 7
7758.814 4
7759.232 8
7759.650 10
7760.068 8
7760.487 13
7760.905 11
7761.323 11
7761.741 8
7762.159 11
7762.577 9
7762.996 9
7763.414 4
7763.832 12
7764.250 12
7764.669 22
7765.087 12
7765.505 15
7765.923 26
7766.342 31
7766.760 25
7767.178 23
7767.597 6
7768.015 15
7768.433 10
7768.852 10
7769.270 17
7769.688 9
7770.107 13
7770.525 25
7770.944 18
7771.362 19
7771.781 13
7772.199 15
7772.618 11
7773.036 2
7773.454 3
7773.873 6
7774.291 2
7774.710 3
7775.129 3
7775.547 5
7775.966 2
7776.384 4
7776.803 2
7777.221 1
7777.640 9
7778.059 8
7778.477 12
7778.896 8
7779.315 3
7779.733 6
7780.152 3
7780.571 13
7780.989 14
7781.408 8
7781.827 6
7782.245 6
7782.664 12
7783.083 10
7783.502 6
7783.920 8
7784.339 9
7784.758 8
7785.177 7
7785.596 4
7786.014 11
7786.433 6
7786.852 5
7787.271 8
7787.690 6
7788.109 2
7788.528 5
7788.947 10
7789.365 3
7789.784 12
7790.203 11
7790.622 6
7791.041 2
7791.460 10
7791.879 9
7792.298 4
7792.717 4
7793.136 1
7793.555 1
7793.974 2
7794.393 5
7794.812 6
7795.232 11
7795.651 9
7796.070 8
7796.489 5
7796.908 6
7797.327 4
7797.746 4
7798.165 9
7798.585 2
7799.004 3
7799.423 5
7799.842 1
7800.261 0
7800.681 0
7801.100 4
7801.519 1
7801.938 4
7802.358 4
7802.777 4
7803.196 2
7803.615 7
7804.035 6
7804.454 9
7804.873 6
7805.293 7
7805.712 6
7806.132 5
7806.551 10
7806.970 10
7807.390 4
7807.809 5
7808.229 3
7808.648 7
7809.067 10
7809.487 6
7809.906 10
7810.326 13
7810.745 12
7811.165 17
7811.584 8
7812.004 3
7812.423 1
7812.843 6
7813.263 6
7813.682 5
7814.102 5
7814.521 5
7814.941 4
7815.361 7
7815.780 5
7816.200 2
7816.619 2
7817.039 1
7817.459 1
7817.879 4
7818.298 7
7818.718 5
7819.138 2
7819.557 6
7819.977 7
7820.397 7
7820.817 11
7821.236 5
7821.656 2
7822.076 9
7822.496 9
7822.916 8
7823.335 0
7823.755 5
7824.175 4
7824.595 4
7825.015 4
7825.435 6
7825.855 1
7826.275 4
7826.695 5
7827.115 6
7827.534 1
7827.954 1
7828.374 4
7828.794 0
7829.214 2
7829.634 5
7830.054 12
7830.474 7
7830.894 6
7831.314 3
7831.735 2
7832.155 6
7832.575 4
7832.995 10
7833.415 5
7833.835 5
7834.255 6
7834.675 11
7835.095 10
7835.516 8
7835.936 5
7836.356 6
7836.776 6
7837.196 3
7837.617 4
7838.037 13
7838.457 12
7838.877 5
7839.298 6
7839.718 6
7840.138 4
7840.558 6
7840.979 8
7841.399 8
7841.819 12
7842.240 9
7842.660 6
7843.080 6
7843.501 10
7843.921 3
7844.342 3
7844.762 3
7845.182 10
7845.603 8
7846.023 2
7846.444 4
7846.864 3
7847.285 12
7847.705 7
7848.126 3
7848.546 3
7848.967 2
7849.387 6
7849.808 12
7850.228 15
7850.649 6
7851.070 5
7851.490 2
7851.911 4
7852.331 0
7852.752 0
7853.173 0
7853.593 2
7854.014 5
7854.435 10
7854.855 11
7855.276 12
7855.697 8
7856.117 3
7856.538 4
7856.959 8
7857.380 7
7857.800 6
7858.221 9
7858.642 5
7859.063 1
7859.484 0
7859.904 0
7860.325 2
7860.746 8
7861.167 6
7861.588 5
7862.009 3
7862.429 8
7862.850 11
7863.271 13
7863.692 8
7864.113 6
7864.534 7
7864.955 2
7865.376 3
7865.797 4
7866.218 2
7866.639 6
7867.060 8
7867.481 2
7867.902 8
7868.323 10
7868.744 12
7869.165 8
7869.586 7
7870.007 11
7870.428 7
7870.850 6
7871.271 5
7871.692 2
7872.113 5
7872.534 1
7872.955 1
7873.376 5
7873.798 5
7874.219 8
7874.640 13
7875.061 2
7875.483 5
7875.904 11
7876.325 9
7876.746 10
7877.168 2
7877.589 3
7878.010 4
7878.431 5
7878.853 4
7879.274 3
7879.695 1
7880.117 2
7880.538 7
7880.960 3
7881.381 6
7881.802 7
7882.224 3
7882.645 2
7883.067 0
7883.488 10
7883.910 8
7884.331 3
7884.753 7
7885.174 6
7885.596 3
7886.017 5
7886.439 5
7886.860 6
7887.282 8
7887.703 6
7888.125 4
7888.546 2
7888.968 3
7889.390 5
7889.811 8
7890.233 2
7890.654 5
7891.076 12
7891.498 12
7891.919 6
7892.341 4
7892.763 3
7893.185 4
7893.606 9
7894.028 11
7894.450 8
7894.872 5
7895.293 4
7895.715 4
7896.137 4
7896.559 2
7896.980 12
7897.402 7
7897.824 7
7898.246 11
7898.668 2
7899.090 7
7899.512 11
7899.933 5
7900.355 6
7900.777 4
7901.199 5
7901.621 5
7902.043 4
7902.465 3
7902.887 4
7903.309 15
7903.731 9
7904.153 0
7904.575 8
7904.997 5
7905.419 3
7905.841 4
7906.263 5
7906.685 6
7907.107 1
7907.529 2
7907.952 1
7908.374 6
7908.796 6
7909.218 6
7909.640 12
7910.062 15
7910.484 16
7910.907 12
7911.329 19
7911.751 14
7912.173 5
7912.595 9
7913.018 7
7913.440 8
7913.862 9
7914.284 4
7914.707 12
7915.129 11
7915.551 4
7915.974 7
7916.396 7
7916.818 2
7917.241 6
7917.663 5
7918.085 10
7918.508 9
7918.930 4
7919.353 8
7919.775 10
7920.197 11
7920.620 9
7921.042 4
7921.465 9
7921.887 4
7922.310 4
7922.732 4
7923.155 5
7923.577 4
7924.000 13
7924.422 14
7924.845 14
7925.268 16
7925.690 9
7926.113 5
7926.535 8
7926.958 11
7927.381 11
7927.803 14
7928.226 15
7928.649 14
7929.071 26
7929.494 24
7929.917 22
7930.339 13
7930.762 24
7931.185 25
7931.607 35
7932.030 45
7932.453 63
7932.876 81
7933.298 98
7933.721 87
7934.144 75
7934.567 69
7934.990 62
7935.413 41
7935.835 40
7936.258 39
7936.681 30
7937.104 19
7937.527 36
7937.950 27
7938.373 27
7938.796 22
7939.219 10
7939.642 7
7940.065 14
7940.488 11
7940.911 6
7941.333 17
7941.757 15
7942.180 21
7942.603 13
7943.026 7
7943.449 12
7943.872 10
7944.295 10
7944.718 10
7945.141 7
7945.564 4
7945.987 4
7946.410 4
7946.833 5
7947.257 6
7947.680 4
7948.103 3
7948.526 11
7948.949 8
7949.373 15
7949.796 9
7950.219 5
7950.642 10
7951.066 9
7951.489 13
7951.912 10
7952.335 16
7952.759 14
7953.182 12
7953.605 13
7954.029 5
7954.452 7
7954.875 12
7955.299 15
7955.722 10
7956.146 9
7956.569 14
7956.992 11
7957.416 7
7957.839 11
7958.263 4
7958.686 8
7959.110 5
7959.533 8
7959.957 10
7960.380 7
7960.804 7
7961.227 4
7961.651 7
7962.074 9
7962.498 6
7962.921 10
7963.345 8
7963.769 5
7964.192 11
7964.616 13
7965.039 8
7965.463 8
7965.887 8
7966.310 9
7966.734 3
7967.158 4
7967.581 4
7968.005 8
7968.429 3
7968.853 3
7969.276 8
7969.700 5
7970.124 9
7970.548 6
7970.971 6
7971.395 3
7971.819 2
7972.243 2
7972.667 3
7973.090 1
7973.514 7
7973.938 7
7974.362 8
7974.786 8
7975.210 9
7975.634 9
7976.058 5
7976.482 4
7976.906 5
7977.330 5
7977.754 4
7978.177 5
7978.601 7
7979.025 4
7979.449 4
7979.874 7
7980.298 8
7980.722 13
7981.146 14
7981.570 9
7981.994 3
7982.418 5
7982.842 6
7983.266 8
7983.690 3
7984.114 1
7984.539 0
7984.963 11
7985.387 14
7985.811 8
7986.235 5
7986.659 6
7987.084 6
7987.508 2
7987.932 6
7988.356 6
7988.781 5
7989.205 6
7989.629 8
7990.054 9
7990.478 7
7990.902 6
7991.326 6
7991.751 10
7992.175 8
7992.600 3
7993.024 5
7993.448 6
7993.873 13
7994.297 14
7994.722 6
7995.146 2
7995.570 0
7995.995 2
7996.419 3
7996.844 10
7997.268 10
7997.693 6
7998.117 4
7998.542 2
7998.966 9
7999.391 8
7999.815 8
8000.240 5
8000.665 1
8001.089 2
8001.514 4
8001.938 4
8002.363 6
8002.788 8
8003.212 7
8003.637 4
8004.062 2
8004.486 5
8004.911 5
8005.336 4
8005.760 3
8006.185 6
8006.610 5
8007.035 6
8007.459 5
8007.884 5
8008.309 9
8008.734 3
8009.159 5
8009.583 6
8010.008 5
8010.433 9
8010.858 7
8011.283 4
8011.708 8
8012.132 6
8012.557 8
8012.982 8
8013.407 4
8013.832 6
8014.257 7
8014.682 9
8015.107 10
8015.532 11
8015.957 5
8016.382 4
8016.807 9
8017.232 8
8017.657 2
8018.082 1
8018.507 3
8018.932 7
8019.357 3
8019.782 2
8020.207 8
8020.633 19
8021.058 4
8021.483 5
8021.908 3
8022.333 1
8022.758 4
8023.183 8
8023.609 7
8024.034 10
8024.459 6
8024.884 7
8025.309 2
8025.735 4
8026.160 10
8026.585 8
8027.010 5
8027.436 3
8027.861 3
8028.286 4
8028.712 9
8029.137 6
8029.562 6
8029.988 7
8030.413 10
8030.839 5
8031.264 3
8031.689 3
8032.115 7
8032.540 8
8032.966 7
8033.391 8
8033.816 4
8034.242 7
8034.667 7
8035.093 3
8035.518 7
8035.944 6
8036.369 8
8036.795 11
8037.221 16
8037.646 9
8038.072 5
8038.497 10
8038.923 9
8039.348 11
8039.774 12
8040.200 10
8040.625 8
8041.051 9
8041.477 3
8041.902 4
8042.328 3
8042.754 5
8043.179 2
8043.605 4
8044.031 4
8044.457 3
8044.882 2
8045.308 8
8045.734 11
8046.160 12
8046.586 8
8047.011 4
8047.437 1
8047.863 3
8048.289 3
8048.715 9
8049.141 13
8049.566 13
8049.992 6
8050.418 2
8050.844 3
8051.270 1
8051.696 3
8052.122 3
8052.548 8
8052.974 4
8053.400 14
8053.826 14
8054.252 10
8054.678 14
8055.104 6
8055.530 6
8055.956 8
8056.382 2
8056.808 9
8057.234 8
8057.660 9
8058.086 3
8058.512 5
8058.939 14
8059.365 5
8059.791 1
8060.217 2
8060.643 7
8061.069 5
8061.496 4
8061.922 7
8062.348 5
8062.774 2
8063.200 0
8063.627 1
8064.053 5
8064.479 4
8064.906 4
8065.332 6
8065.758 8
8066.184 7
8066.611 2
8067.037 5
8067.463 11
8067.890 8
8068.316 5
8068.743 7
8069.169 1
8069.595 1
8070.022 1
8070.448 2
8070.875 2
8071.301 1
8071.728 0
8072.154 2
8072.581 6
8073.007 3
8073.434 5
8073.860 4
8074.287 4
8074.713 7
8075.140 5
8075.566 6
8075.993 5
8076.419 6
8076.846 10
8077.273 8
8077.699 3
8078.126 3
8078.553 4
8078.979 3
8079.406 4
8079.833 2
8080.259 5
8080.686 2
8081.113 3
8081.539 8
8081.966 4
8082.393 5
8082.820 4
8083.246 5
8083.673 6
8084.100 1
8084.527 4
8084.954 3
8085.380 3
8085.807 6
8086.234 10
8086.661 11
8087.088 19
8087.515 30
8087.942 10
8088.369 6
8088.795 2
8089.222 1
8089.649 1
8090.076 3
8090.503 3
8090.930 3
8091.357 1
8091.784 4
8092.211 3
8092.638 4
8093.065 5
8093.492 4
8093.919 0
8094.346 4
8094.773 5
8095.201 1
8095.628 1
8096.055 2
8096.482 3
8096.909 9
8097.336 11
8097.763 14
8098.190 7
8098.618 3
8099.045 3
8099.472 3
8099.899 5
8100.326 5
8100.754 7
8101.181 5
8101.608 2
8102.035 8
8102.463 8
8102.890 8
8103.317 14
8103.745 21
8104.172 14
8104.599 7
8105.027 4
8105.454 2
8105.881 3
8106.309 7
8106.736 4
8107.164 3
8107.591 2
8108.018 4
8108.446 4
8108.873 8
8109.301 7
8109.728 7
8110.156 5
8110.583 4
8111.011 2
8111.438 4
8111.866 3
8112.293 2
8112.721 7
8113.148 4
8113.576 4
8114.004 9
8114.431 10
8114.859 3
8115.286 4
8115.714 18
8116.142 8
8116.569 2
8116.997 3
8117.425 4
8117.852 2
8118.280 0
8118.708 2
8119.135 2
8119.563 7
8119.991 9
8120.419 8
8120.846 6
8121.274 1
8121.702 3
8122.130 2
8122.558 7
8122.985 9
8123.413 7
8123.841 6
8124.269 3
8124.697 1
8125.125 4
8125.553 2
8125.980 6
8126.408 7
8126.836 7
8127.264 3
8127.692 2
8128.120 6
8128.548 8
8128.976 5
8129.404 4
8129.832 4
8130.260 1
8130.688 2
8131.116 3
8131.544 1
8131.972 1
8132.400 2
8132.828 5
8133.256 3
8133.685 1
8134.113 0
8134.541 7
8134.969 12
8135.397 9
8135.825 13
8136.253 6
8136.682 7
8137.110 13
8137.538 8
8137.966 3
8138.394 3
8138.823 2
8139.251 1
8139.679 8
8140.107 4
8140.536 4
8140.964 5
8141.392 8
8141.821 6
8142.249 5
8142.677 5
8143.106 5
8143.534 8
8143.962 12
8144.391 6
8144.819 5
8145.248 3
8145.676 2
8146.104 1
8146.533 2
8146.961 3
8147.390 5
8147.818 2
8148.247 0
8148.675 0
8149.104 4
8149.532 15
8149.961 6
8150.389 8
8150.818 7
8151.247 5
8151.675 2
8152.104 1
8152.532 3
8152.961 3
8153.390 4
8153.818 7
8154.247 17
8154.675 13
8155.104 7
8155.533 4
8155.961 5
8156.390 7
8156.819 4
8157.248 5
8157.676 6
8158.105 5
8158.534 1
8158.963 7
8159.391 3
8159.820 1
8160.249 5
8160.678 8
8161.107 3
8161.535 3
8161.964 3
8162.393 4
8162.822 2
8163.251 6
8163.680 3
8164.109 1
8164.538 3
8164.967 6
8165.396 2
8165.824 1
8166.253 4
8166.682 2
8167.111 3
8167.540 8
8167.969 9
8168.398 5
8168.827 2
8169.256 2
8169.686 0
8170.115 3
8170.544 1
8170.973 0
8171.402 10
8171.831 8
8172.260 7
8172.689 7
8173.118 4
8173.548 4
8173.977 3
8174.406 0
8174.835 1
8175.264 2
8175.693 3
8176.123 5
8176.552 4
8176.981 4
8177.410 5
8177.840 2
8178.269 3
8178.698 0
8179.128 2
8179.557 1
8179.986 3
8180.415 2
8180.845 1
8181.274 0
8181.704 1
8182.133 5
8182.562 3
8182.992 9
8183.421 10
8183.851 5
8184.280 5
8184.709 1
8185.139 2
8185.568 1
8185.998 4
8186.427 11
8186.857 4
8187.286 8
8187.716 15
8188.145 9
8188.575 8
8189.005 7
8189.434 9
8189.864 3
8190.293 7
8190.723 9
8191.153 7
8191.582 8
8192.012 7
8192.441 12
8192.871 17
8193.301 12
8193.730 10
8194.160 12
8194.590 7
8195.020 4
8195.449 8
8195.879 6
8196.309 5
8196.739 5
8197.168 5
8197.598 5
8198.028 5
8198.458 4
8198.888 4
8199.317 9
8199.747 9
8200.177 9
8200.607 10
8201.037 15
8201.467 28
8201.897 22
8202.327 20
8202.756 36
8203.186 33
8203.616 30
8204.046 42
8204.476 32
8204.906 34
8205.336 30
8205.766 27
8206.196 41
8206.626 28
8207.056 20
8207.486 16
8207.916 19
8208.346 12
8208.777 18
8209.207 14
8209.637 19
8210.067 15
8210.497 17
8210.927 14
8211.357 11
8211.787 11
8212.218 9
8212.648 7
8213.078 7
8213.508 17
8213.938 12
8214.369 5
8214.799 1
8215.229 1
8215.659 5
8216.090 6
8216.520 4
8216.950 7
8217.380 6
8217.811 10
8218.241 9
8218.671 1
8219.102 2
8219.532 9
8219.963 6
8220.393 5
8220.823 10
8221.254 5
8221.684 11
8222.115 6
8222.545 3
8222.975 3
8223.406 5
8223.836 0
8224.267 1
8224.697 1
8225.128 1
8225.558 3
8225.989 5
8226.419 3
8226.850 8
8227.281 6
8227.711 2
8228.142 5
8228.572 4
8229.003 5
8229.434 3
8229.864 4
8230.295 3
8230.726 3
8231.156 2
8231.587 7
8232.018 3
8232.448 2
8232.879 2
8233.310 2
8233.740 5
8234.171 1
8234.602 1
8235.033 0
8235.464 0
8235.894 0
8236.325 2
8236.756 1
8237.187 1
8237.618 0
8238.048 7
8238.479 2
8238.910 0
8239.341 2
8239.772 6
8240.203 3
8240.634 3
8241.065 1
8241.496 4
8241.927 2
8242.358 0
8242.788 3
8243.219 2
8243.650 5
8244.081 2
8244.512 5
8244.944 6
8245.375 4
8245.806 1
8246.237 1
8246.668 11
8247.099 8
8247.530 3
8247.961 1
8248.392 0
8248.823 0
8249.254 2
8249.686 3
8250.117 1
8250.548 2
8250.979 2
8251.410 0
8251.842 5
8252.273 7
8252.704 6
8253.135 5
8253.566 3
8253.998 5
8254.429 0
8254.860 0
8255.292 0
8255.723 0
8256.154 2
8256.586 0
8257.017 8
8257.448 6
8257.880 7
8258.311 8
8258.742 4
8259.174 3
8259.605 8
8260.037 7
8260.468 4
8260.900 2
8261.331 5
8261.762 3
8262.194 4
8262.625 8
8263.057 5
8263.488 4
8263.920 3
8264.351 4
8264.783 2
8265.215 3
8265.646 4
8266.078 10
8266.509 7
8266.941 2
8267.373 10
8267.804 4
8268.236 7
8268.667 6
8269.099 3
8269.531 2
8269.962 11
8270.394 14
8270.826 5
8271.258 8
8271.689 3
8272.121 2
8272.553 5
8272.985 4
8273.416 2
8273.848 2
8274.280 5
8274.712 12
8275.144 10
8275.575 4
8276.007 2
8276.439 1
8276.871 0
8277.303 0
8277.735 3
8278.167 10
8278.599 4
8279.030 1
8279.462 3
8279.894 6
8280.326 5
8280.758 2
8281.190 3
8281.622 2
8282.054 5
8282.486 8
8282.918 9
8283.350 6
8283.782 4
8284.214 1
8284.646 1
8285.079 5
8285.511 4
8285.943 5
8286.375 2
8286.807 1
8287.239 1
8287.671 3
8288.103 3
8288.536 6
8288.968 8
8289.400 10
8289.832 7
8290.264 3
8290.697 4
8291.129 2
8291.561 2
8291.993 0
8292.426 3
8292.858 2
8293.290 3
8293.722 3
8294.155 3
8294.587 1
8295.019 0
8295.452 3
8295.884 1
8296.317 8
8296.749 3
8297.181 7
8297.614 7
8298.046 5
8298.479 8
8298.911 7
8299.343 4
8299.776 7
8300.208 9
8300.641 4
8301.073 1
8301.506 3
8301.938 7
8302.371 7
8302.804 9
8303.236 9
8303.669 3
8304.101 9
8304.534 7
8304.966 11
8305.399 9
8305.832 9
8306.264 2
8306.697 2
8307.130 3
8307.562 3
8307.995 6
8308.428 5
8308.860 2
8309.293 1
8309.726 3
8310.158 3
8310.591 6
8311.024 7
8311.457 4
8311.890 8
8312.322 6
8312.755 3
8313.188 7
8313.621 17
8314.054 12
8314.486 7
8314.919 5
8315.352 2
8315.785 2
8316.218 4
8316.651 5
8317.084 2
8317.517 2
8317.950 3
8318.383 3
8318.816 1
8319.248 2
8319.681 0
8320.114 0
8320.547 1
8320.980 3
8321.414 4
8321.847 3
8322.280 5
8322.713 2
8323.146 1
8323.579 6
8324.012 7
8324.445 2
8324.878 4
8325.311 4
8325.744 5
8326.178 2
8326.611 4
8327.044 3
8327.477 5
8327.910 2
8328.343 4
8328.777 5
8329.210 0
8329.643 0
8330.076 0
8330.510 0
8330.943 5
8331.376 5
8331.810 2
8332.243 1
8332.676 2
8333.110 5
8333.543 1
8333.976 1
8334.410 1
8334.843 2
8335.276 10
8335.710 8
8336.143 4
8336.577 0
8337.010 2
8337.443 4
8337.877 3
8338.310 3
8338.744 5
8339.177 5
8339.611 5
8340.044 7
8340.478 5
8340.911 1
8341.345 5
8341.779 9
8342.212 6
8342.646 2
8343.079 5
8343.513 4
8343.947 2
8344.380 5
8344.814 2
8345.247 1
8345.681 1
8346.115 2
8346.548 1
8346.982 3
8347.416 2
8347.850 2
8348.283 1
8348.717 5
8349.151 2
8349.585 3
8350.018 3
8350.452 1
8350.886 2
8351.320 2
8351.754 6
8352.187 3
8352.621 4
8353.055 4
8353.489 2
8353.923 4
8354.357 2
8354.791 5
8355.225 2
8355.658 0
8356.092 1
8356.526 1
8356.960 3
8357.394 4
8357.828 10
8358.262 9
8358.696 12
8359.130 11
8359.564 3
8359.998 4
8360.432 7
8360.866 9
8361.300 6
8361.734 2
8362.169 2
8362.603 2
8363.037 5
8363.471 3
8363.905 2
8364.339 1
8364.773 4
8365.208 4
8365.642 1
8366.076 3
8366.510 3
8366.944 9
8367.379 5
8367.813 1
8368.247 1
8368.681 1
8369.116 5
8369.550 8
8369.984 6
8370.418 3
8370.853 3
8371.287 2
8371.721 2
8372.156 5
8372.590 1
8373.025 5
8373.459 5
8373.893 8
8374.328 3
8374.762 3
8375.197 5
8375.631 8
8376.065 3
8376.500 8
8376.934 10
8377.369 6
8377.803 3
8378.238 0
8378.672 1
8379.107 3
8379.541 1
8379.976 2
8380.411 8
8380.845 6
8381.280 3
8381.714 6
8382.149 4
8382.584 7
8383.018 3
8383.453 8
8383.887 4
8384.322 8
8384.757 5
8385.192 3
8385.626 3
8386.061 2
8386.496 3
8386.930 3
8387.365 5
8387.800 5
8388.235 9
8388.669 7
8389.104 5
8389.539 5
8389.974 3
8390.409 7
8390.843 5
8391.278 1
8391.713 3
8392.148 5
8392.583 6
8393.018 3
8393.453 5
8393.888 9
8394.323 9
8394.758 12
8395.192 11
8395.627 6
8396.062 5
8396.497 8
8396.932 9
8397.367 7
8397.802 3
8398.237 8
8398.672 7
8399.108 7
8399.543 5
8399.978 5
8400.413 4
8400.848 4
8401.283 3
8401.718 2
8402.153 10
8402.588 11
8403.023 4
8403.459 4
8403.894 9
8404.329 5
8404.764 4
8405.199 1
8405.635 1
8406.070 4
8406.505 6
8406.940 3
8407.376 3
8407.811 5
8408.246 5
8408.681 8
8409.117 8
8409.552 8
8409.987 6
8410.423 5
8410.858 3
8411.294 6
8411.729 9
8412.164 3
8412.600 4
8413.035 3
8413.471 7
8413.906 4
8414.341 7
8414.777 7
8415.212 5
8415.648 4
8416.083 5
8416.519 0
8416.954 2
8417.390 3
8417.825 8
8418.261 9
8418.696 7
8419.132 12
8419.568 4
8420.003 7
8420.439 3
8420.874 3
8421.310 2
8421.746 0
8422.181 0
8422.617 2
8423.053 3
8423.488 2
8423.924 4
8424.360 1
8424.795 1
8425.231 7
8425.667 7
8426.103 7
8426.538 8
8426.974 4
8427.410 7
8427.846 7
8428.282 9
8428.717 7
8429.153 4
8429.589 5
8430.025 7
8430.461 9
8430.897 7
8431.333 2
8431.768 5
8432.204 13
8432.640 5
8433.076 9
8433.512 7
8433.948 13
8434.384 7
8434.820 8
8435.256 8
8435.692 8
8436.128 4
8436.564 1
8437.000 5
8437.436 1
8437.872 2
8438.308 6
8438.744 1
8439.180 3
8439.617 3
8440.053 9
8440.489 12
8440.925 15
8441.361 6
8441.797 7
8442.233 7
8442.670 4
8443.106 10
8443.542 9
8443.978 6
8444.414 13
8444.851 11
8445.287 9
8445.723 6
8446.159 8
8446.596 12
8447.032 10
8447.468 15
8447.905 7
8448.341 11
8448.777 11
8449.214 11
8449.650 16
8450.086 9
8450.523 11
8450.959 11
8451.396 21
8451.832 23
8452.268 14
8452.705 9
8453.141 17
8453.578 21
8454.014 16
8454.451 10
8454.887 12
8455.324 9
8455.760 7
8456.197 2
8456.633 20
8457.070 16
8457.506 14
8457.943 16
8458.380 21
8458.816 24
8459.253 16
8459.689 15
8460.126 13
8460.563 8
8460.999 15
8461.436 33
8461.873 38
8462.309 22
8462.746 20
8463.183 16
8463.620 11
8464.056 23
8464.493 20
8464.930 26
8465.367 25
8465.803 28
8466.240 34
8466.677 45
8467.114 30
8467.551 30
8467.987 22
8468.424 37
8468.861 33
8469.298 33
8469.735 27
8470.172 55
8470.609 69
8471.046 80
8471.482 98
8471.919 138
8472.356 188
8472.793 272
8473.230 352
8473.667 503
8474.104 661
8474.541 1013
8474.978 1251
8475.415 1509
8475.852 1652
8476.289 1660
8476.726 1587
8477.164 1477
8477.601 1337
8478.038 1100
8478.475 817
8478.912 570
8479.349 456
8479.786 383
8480.223 300
8480.661 235
8481.098 220
8481.535 170
8481.972 126
8482.409 107
8482.846 95
8483.284 87
8483.721 86
8484.158 82
8484.595 77
8485.033 83
8485.470 74
8485.907 60
8486.345 65
8486.782 51
8487.219 42
8487.657 23
8488.094 28
8488.531 23
8488.969 32
8489.406 38
8489.844 38
8490.281 35
8490.718 33
8491.156 32
8491.593 34
8492.031 25
8492.468 23
8492.906 38
8493.343 45
8493.781 29
8494.218 20
8494.656 13
8495.093 9
8495.531 21
8495.968 20
8496.406 19
8496.843 19
8497.281 23
8497.719 16
8498.156 13
8498.594 18
8499.032 22
8499.469 22
8499.907 21
8500.345 12
8500.782 14
8501.220 11
8501.658 13
8502.095 18
8502.533 20
8502.971 25
8503.409 23
8503.846 24
8504.284 13
8504.722 15
8505.160 17
8505.597 11
8506.035 16
8506.473 21
8506.911 31
8507.349 23
8507.787 20
8508.225 21
8508.662 7
8509.100 4
8509.538 7
8509.976 6
8510.414 9
8510.852 7
8511.290 8
8511.728 5
8512.166 9
8512.604 19
8513.042 10
8513.480 14
8513.918 16
8514.356 5
8514.794 4
8515.232 4
8515.670 6
8516.108 3
8516.546 5
8516.984 9
8517.423 10
8517.861 9
8518.299 4
8518.737 5
8519.175 5
8519.613 8
8520.051 5
8520.490 10
8520.928 11
8521.366 24
8521.804 15
8522.242 14
8522.681 20
8523.119 15
8523.557 12
8523.996 10
8524.434 15
8524.872 12
8525.310 12
8525.749 10
8526.187 4
8526.625 7
8527.064 12
8527.502 17
8527.941 6
8528.379 4
8528.817 5
8529.256 11
8529.694 15
8530.133 14
8530.571 6
8531.010 1
8531.448 6
8531.887 2
8532.325 1
8532.764 3
8533.202 7
8533.641 10
8534.079 3
8534.518 5
8534.956 5
8535.395 7
8535.833 10
8536.272 2
8536.711 7
8537.149 11
8537.588 5
8538.027 9
8538.465 6
8538.904 3
8539.343 8
8539.781 5
8540.220 7
8540.659 13
8541.097 11
8541.536 9
8541.975 12
8542.414 13
8542.852 6
8543.291 5
8543.730 9
8544.169 9
8544.608 5
8545.046 3
8545.485 6
8545.924 9
8546.363 3
8546.802 6
8547.241 14
8547.680 9
8548.118 21
8548.557 16
8548.996 8
8549.435 11
8549.874 7
8550.313 6
8550.752 10
8551.191 8
8551.630 7
8552.069 5
8552.508 9
8552.947 8
8553.386 7
8553.825 7
8554.264 3
8554.703 11
8555.142 14
8555.582 8
8556.021 18
8556.460 20
8556.899 21
8557.338 25
8557.777 22
8558.216 10
8558.655 9
8559.095 8
8559.534 9
8559.973 7
8560.412 6
8560.852 6
8561.291 8
8561.730 7
8562.169 5
8562.609 8
8563.048 11
8563.487 27
8563.926 16
8564.366 11
8564.805 14
8565.244 5
8565.684 8
8566.123 13
8566.563 15
8567.002 11
8567.441 14
8567.881 11
8568.320 9
8568.760 10
8569.199 18
8569.639 17
8570.078 14
8570.517 9
8570.957 11
8571.396 7
8571.836 12
8572.275 8
8572.715 7
8573.155 13
8573.594 15
8574.034 14
8574.473 21
8574.913 16
8575.352 32
8575.792 42
8576.232 40
8576.671 46
8577.111 49
8577.551 58
8577.990 62
8578.430 47
8578.870 64
8579.309 80
8579.749 77
8580.189 65
8580.629 45
8581.068 31
8581.508 31
8581.948 31
8582.388 38
8582.827 43
8583.267 24
8583.707 30
8584.147 27
8584.587 21
8585.027 24
8585.466 31
8585.906 17
8586.346 21
8586.786 20
8587.226 32
8587.666 35
8588.106 38
8588.546 29
8588.986 19
8589.426 17
8589.866 12
8590.306 12
8590.746 15
8591.186 15
8591.626 14
8592.066 16
8592.506 15
8592.946 13
8593.386 15
8593.826 13
8594.266 3
8594.706 5
8595.146 4
8595.586 3
8596.027 8
8596.467 0
8596.907 6
8597.347 6
8597.787 13
8598.227 11
8598.668 11
8599.108 6
8599.548 6
8599.988 8
8600.429 11
8600.869 16
8601.309 11
8601.749 11
8602.190 11
8602.630 6
8603.070 8
8603.511 7
8603.951 6
8604.391 5
8604.832 14
8605.272 7
8605.712 2
8606.153 2
8606.593 7
8607.034 2
8607.474 2
8607.914 2
8608.355 3
8608.795 2
8609.236 6
8609.676 3
8610.117 2
8610.557 4
8610.998 5
8611.438 3
8611.879 4
8612.319 8
8612.760 5
8613.201 10
8613.641 7
8614.082 6
8614.522 8
8614.963 5
8615.404 4
8615.844 2
8616.285 3
8616.726 3
8617.166 4
8617.607 2
8618.048 7
8618.488 7
8618.929 6
8619.370 4
8619.811 6
8620.251 8
8620.692 5
8621.133 7
8621.574 3
8622.014 3
8622.455 5
8622.896 5
8623.337 8
8623.778 17
8624.219 20
8624.660 10
8625.100 15
8625.541 9
8625.982 4
8626.423 11
8626.864 18
8627.305 13
8627.746 10
8628.187 5
8628.628 12
8629.069 3
8629.510 8
8629.951 8
8630.392 9
8630.833 7
8631.274 6
8631.715 3
8632.156 8
8632.597 6
8633.038 11
8633.479 4
8633.920 7
8634.362 10
8634.803 7
8635.244 3
8635.685 3
8636.126 5
8636.567 4
8637.008 1
8637.450 7
8637.891 12
8638.332 8
8638.773 9
8639.215 11
8639.656 5
8640.097 2
8640.538 3
8640.980 5
8641.421 6
8641.862 9
8642.304 4
8642.745 3
8643.186 2
8643.628 9
8644.069 3
8644.510 10
8644.952 16
8645.393 11
8645.835 10
8646.276 7
8646.717 4
8647.159 0
8647.600 2
8648.042 4
8648.483 8
8648.925 6
8649.366 2
8649.808 4
8650.249 9
8650.691 7
8651.132 2
8651.574 3
8652.015 5
8652.457 6
8652.899 4
8653.340 9
8653.782 5
8654.223 5
8654.665 9
8655.107 13
8655.548 6
8655.990 4
8656.432 3
8656.873 7
8657.315 8
8657.757 7
8658.199 7
8658.640 4
8659.082 6
8659.524 12
8659.966 7
8660.407 11
8660.849 8
8661.291 7
8661.733 8
8662.175 4
8662.617 3
8663.058 3
8663.500 9
8663.942 13
8664.384 8
8664.826 4
8665.268 4
8665.710 9
8666.152 10
8666.594 6
8667.036 12
8667.478 12
8667.919 2
8668.361 5
8668.803 3
8669.245 3
8669.687 7
8670.130 12
8670.572 11
8671.014 15
8671.456 16
8671.898 10
8672.340 6
8672.782 6
8673.224 6
8673.666 4
8674.108 5
8674.550 8
8674.993 8
8675.435 7
8675.877 7
8676.319 8
8676.761 9
8677.204 7
8677.646 4
8678.088 8
8678.530 9
8678.973 10
8679.415 9
8679.857 10
8680.299 13
8680.742 13
8681.184 14
8681.626 19
8682.069 11
8682.511 11
8682.953 11
8683.396 11
8683.838 10
8684.281 7
8684.723 6
8685.165 5
8685.608 7
8686.050 12
8686.493 13
8686.935 14
8687.378 8
8687.820 10
8688.263 12
8688.705 24
8689.148 13
8689.590 11
8690.033 12
8690.475 20
8690.918 20
8691.360 14
8691.803 10
8692.246 19
8692.688 13
8693.131 11
8693.573 13
8694.016 16
8694.459 13
8694.901 6
8695.344 8
8695.787 22
8696.229 23
8696.672 14
8697.115 14
8697.558 8
8698.000 7
8698.443 5
8698.886 11
8699.329 11
8699.771 12
8700.214 17
8700.657 10
8701.100 11
8701.543 7
8701.986 14
8702.428 17
8702.871 7
8703.314 5
8703.757 6
8704.200 6
8704.643 10
8705.086 10
8705.529 12
8705.972 7
8706.415 2
8706.858 6
8707.301 6
8707.744 9
8708.187 7
8708.630 7
8709.073 6
8709.516 8
8709.959 8
8710.402 7
8710.845 7
8711.288 8
8711.731 13
8712.174 12
8712.617 12
8713.060 14
8713.504 12
8713.947 13
8714.390 9
8714.833 0
8715.276 10
8715.719 10
8716.163 3
8716.606 4
8717.049 10
8717.492 7
8717.936 11
8718.379 17
8718.822 12
8719.265 12
8719.709 11
8720.152 5
8720.595 8
8721.039 5
8721.482 4
8721.925 5
8722.369 3
8722.812 4
8723.255 14
8723.699 7
8724.142 4
8724.586 5
8725.029 11
8725.473 14
8725.916 15
8726.359 12
8726.803 10
8727.246 8
8727.690 10
8728.133 7
8728.577 10
8729.021 22
8729.464 11
8729.908 10
8730.351 15
8730.795 25
8731.238 25
8731.682 30
8732.126 17
8732.569 23
8733.013 16
8733.457 19
8733.900 21
8734.344 17
8734.788 8
8735.231 10
8735.675 10
8736.119 13
8736.562 22
8737.006 20
8737.450 14
8737.894 11
8738.337 23
8738.781 18
8739.225 20
8739.669 12
8740.113 12
8740.556 12
8741.000 18
8741.444 17
8741.888 17
8742.332 12
8742.776 17
8743.220 14
8743.664 19
8744.107 31
8744.551 28
8744.995 31
8745.439 32
8745.883 38
8746.327 46
8746.771 60
8747.215 56
8747.659 39
8748.103 48
8748.547 53
8748.991 36
8749.435 53
8749.879 39
8750.324 32
8750.768 44
8751.212 42
8751.656 39
8752.100 41
8752.544 47
8752.988 40
8753.432 39
8753.877 46
8754.321 45
8754.765 59
8755.209 70
8755.653 109
8756.098 109
8756.542 127
8756.986 136
8757.430 146
8757.875 157
8758.319 171
8758.763 172
8759.207 215
8759.652 257
8760.096 316
8760.540 528
8760.985 803
8761.429 960
8761.874 1169
8762.318 1390
8762.762 1623
8763.207 1870
8763.651 2125
8764.096 2335
8764.540 2378
8764.984 2312
8765.429 2211
8765.873 2132
8766.318 1988
8766.762 1831
8767.207 1617
8767.651 1396
8768.096 1180
8768.540 1037
8768.985 859
8769.430 729
8769.874 577
8770.319 471
8770.763 376
8771.208 302
8771.653 260
8772.097 213
8772.542 172
8772.986 151
8773.431 148
8773.876 123
8774.320 100
8774.765 113
8775.210 104
8775.655 89
8776.099 84
8776.544 79
8776.989 75
8777.434 60
8777.878 55
8778.323 49
8778.768 51
8779.213 36
8779.658 38
8780.102 33
8780.547 24
8780.992 34
8781.437 36
8781.882 30
8782.327 30
8782.772 24
8783.217 28
8783.662 29
8784.106 24
8784.551 23
8784.996 32
8785.441 28
8785.886 10
8786.331 12
8786.776 26
8787.221 25
8787.666 20
8788.111 24
8788.556 12
8789.002 29
8789.447 22
8789.892 14
8790.337 11
8790.782 20
8791.227 15
8791.672 16
8792.117 10
8792.562 19
8793.008 19
8793.453 14
8793.898 14
8794.343 22
8794.788 8
8795.234 7
8795.679 6
8796.124 16
8796.569 21
8797.015 14
8797.460 10
8797.905 13
8798.350 12
8798.796 8
8799.241 12
8799.686 10
8800.132 13
8800.577 11
8801.022 9
8801.468 20
8801.913 11
8802.359 10
8802.804 11
8803.249 12
8803.695 7
8804.140 6
8804.586 10
8805.031 10
8805.477 12
8805.922 20
8806.368 24
8806.813 26
8807.259 22
8807.704 18
8808.150 12
8808.595 18
8809.041 20
8809.487 27
8809.932 25
8810.378 16
8810.823 24
8811.269 34
8811.715 17
8812.160 10
8812.606 12
8813.052 7
8813.497 5
8813.943 8
8814.389 3
8814.834 3
8815.280 5
8815.726 4
8816.172 2
8816.617 10
8817.063 13
8817.509 11
8817.955 8
8818.401 4
8818.846 5
8819.292 6
8819.738 4
8820.184 8
8820.630 5
8821.076 7
8821.521 5
8821.967 9
8822.413 11
8822.859 14
8823.305 12
8823.751 10
8824.197 8
8824.643 5
8825.089 7
8825.535 10
8825.981 11
8826.427 13
8826.873 8
8827.319 8
8827.765 6
8828.211 2
8828.657 4
8829.103 12
8829.549 12
8829.995 17
8830.442 12
8830.888 9
8831.334 12
8831.780 4
8832.226 2
8832.672 4
8833.118 6
8833.565 7
8834.011 3
8834.457 8
8834.903 5
8835.350 7
8835.796 10
8836.242 15
8836.688 20
8837.135 16
8837.581 18
8838.027 24
8838.474 17
8838.920 10
8839.366 9
8839.813 20
8840.259 13
8840.705 6
8841.152 8
8841.598 15
8842.044 16
8842.491 7
8842.937 14
8843.384 15
8843.830 12
8844.277 14
8844.723 10
8845.170 4
8845.616 8
8846.063 15
8846.509 12
8846.956 6
8847.402 3
8847.849 5
8848.295 3
8848.742 4
8849.188 6
8849.635 13
8850.082 7
8850.528 4
8850.975 7
8851.422 7
8851.868 11
8852.315 15
8852.762 14
8853.208 13
8853.655 10
8854.102 10
8854.548 5
8854.995 4
8855.442 4
8855.889 6
8856.335 9
8856.782 16
8857.229 11
8857.676 3
8858.123 4
8858.569 14
8859.016 7
8859.463 8
8859.910 5
8860.357 10
8860.804 11
8861.251 7
8861.697 3
8862.144 4
8862.591 1
8863.038 5
8863.485 8
8863.932 3
8864.379 8
8864.826 15
8865.273 14
8865.720 14
8866.167 9
8866.614 15
8867.061 12
8867.508 6
8867.955 8
8868.402 9
8868.849 10
8869.297 7
8869.744 5
8870.191 3
8870.638 4
8871.085 16
8871.532 15
8871.979 15
8872.427 10
8872.874 6
8873.321 4
8873.768 6
8874.215 3
8874.663 5
8875.110 10
8875.557 10
8876.004 6
8876.452 1
8876.899 5
8877.346 1
8877.793 2
8878.241 6
8878.688 6
8879.135 8
8879.583 8
8880.030 10
8880.478 7
8880.925 12
8881.372 6
8881.820 6
8882.267 4
8882.715 8
8883.162 6
8883.610 7
8884.057 8
8884.504 8
8884.952 11
8885.399 9
8885.847 14
8886.295 13
8886.742 17
8887.190 13
8887.637 9
8888.085 8
8888.532 7
8888.980 25
8889.427 17
8889.875 9
8890.323 7
8890.770 8
8891.218 5
8891.666 11
8892.113 12
8892.561 9
8893.009 7
8893.456 1
8893.904 8
8894.352 17
8894.800 12
8895.247 9
8895.695 11
8896.143 12
8896.591 21
8897.038 17
8897.486 25
8897.934 21
8898.382 27
8898.830 35
8899.278 19
8899.725 30
8900.173 24
8900.621 11
8901.069 10
8901.517 10
8901.965 15
8902.413 13
8902.861 12
8903.309 20
8903.757 17
8904.205 12
8904.653 19
8905.101 24
8905.549 31
8905.997 22
8906.445 25
8906.893 39
8907.341 50
8907.789 54
8908.237 71
8908.685 89
8909.133 108
8909.581 140
8910.029 193
8910.478 291
8910.926 379
8911.374 534
8911.822 733
8912.270 900
8912.718 1152
8913.167 1379
8913.615 1558
8914.063 1812
8914.511 1881
8914.960 1990
8915.408 2005
8915.856 1874
8916.304 1719
8916.753 1506
8917.201 1276
8917.649 1040
8918.098 840
8918.546 691
8918.994 500
8919.443 424
8919.891 342
8920.339 267
8920.788 222
8921.236 164
8921.685 118
8922.133 145
8922.581 125
8923.030 101
8923.478 80
8923.927 69
8924.375 43
8924.824 46
8925.272 46
8925.721 50
8926.169 40
8926.618 38
8927.067 48
8927.515 40
8927.964 30
8928.412 28
8928.861 19
8929.309 44
8929.758 45
8930.207 37
8930.655 43
8931.104 33
8931.553 36
8932.001 51
8932.450 42
8932.899 33
8933.347 41
8933.796 36
8934.245 32
8934.694 25
8935.142 12
8935.591 8
8936.040 22
8936.489 22
8936.938 12
8937.386 24
8937.835 16
8938.284 21
8938.733 24
8939.182 24
8939.631 18
8940.079 17
8940.528 15
8940.977 14
8941.426 30
8941.875 23
8942.324 26
8942.773 22
8943.222 12
8943.671 8
8944.120 7
8944.569 7
8945.018 10
8945.467 19
8945.916 14
8946.365 11
8946.814 16
8947.263 15
8947.712 20
8948.161 18
8948.610 10
8949.059 8
8949.509 11
8949.958 15
8950.407 14
8950.856 5
8951.305 7
8951.754 7
8952.203 10
8952.653 14
8953.102 17
8953.551 24
8954.000 27
8954.450 21
8954.899 19
8955.348 13
8955.797 20
8956.247 21
8956.696 19
8957.145 21
8957.595 15
8958.044 8
8958.493 13
8958.943 11
8959.392 16
8959.841 23
8960.291 16
8960.740 12
8961.190 11
8961.639 5
8962.088 17
8962.538 17
8962.987 30
8963.437 37
8963.886 29
8964.336 33
8964.785 32
8965.235 21
8965.684 27
8966.134 24
8966.583 30
8967.033 46
8967.483 57
8967.932 54
8968.382 40
8968.831 37
8969.281 42
8969.731 42
8970.180 47
8970.630 53
8971.079 47
8971.529 31
8971.979 34
8972.429 32
8972.878 35
8973.328 29
8973.778 26
8974.227 23
8974.677 23
8975.127 27
8975.577 25
8976.026 18
8976.476 24
8976.926 18
8977.376 14
8977.826 11
8978.276 27
8978.725 21
8979.175 17
8979.625 18
8980.075 14
8980.525 15
8980.975 10
8981.425 28
8981.875 39
8982.325 22
8982.775 14
8983.225 13
8983.675 16
8984.125 18
8984.575 13
8985.025 16
8985.475 9
8985.925 18
8986.375 22
8986.825 24
8987.275 18
8987.725 35
8988.175 19
8988.625 25
8989.075 26
8989.525 29
8989.975 35
8990.426 24
8990.876 21
8991.326 17
8991.776 17
8992.226 14
8992.676 20
8993.127 23
8993.577 20
8994.027 15
8994.477 19
8994.928 13
8995.378 13
8995.828 11
8996.278 15
8996.729 14
8997.179 16
8997.629 18
8998.080 13
8998.530 17
8998.980 13
8999.431 19
8999.881 17
9000.332 10
9000.782 16
9001.232 11
9001.683 4
9002.133 10
9002.584 12
9003.034 13
9003.485 15
9003.935 8
9004.386 6
9004.836 9
9005.287 12
9005.737 13
9006.188 16
9006.638 20
9007.089 12
9007.539 11
9007.990 12
9008.441 6
9008.891 8
9009.342 16
9009.792 8
9010.243 7
9010.694 10
9011.144 6
9011.595 8
9012.046 4
9012.497 5
9012.947 9
9013.398 15
9013.849 11
9014.299 8
9014.750 11
9015.201 10
9015.652 9
9016.103 17
9016.553 22
9017.004 14
9017.455 17
9017.906 14
9018.357 10
9018.807 13
9019.258 18
9019.709 15
9020.160 19
9020.611 16
9021.062 16
9021.513 12
9021.964 15
9022.415 13
9022.866 10
9023.317 12
9023.768 14
9024.219 13
9024.670 22
9025.121 17
9025.572 14
9026.023 13
9026.474 17
9026.925 20
9027.376 18
9027.827 15
9028.278 19
9028.729 16
9029.180 7
9029.631 7
9030.083 12
9030.534 11
9030.985 13
9031.436 20
9031.887 15
9032.338 26
9032.790 23
9033.241 18
9033.692 16
9034.143 11
9034.595 16
9035.046 13
9035.497 5
9035.948 4
9036.400 21
9036.851 25
9037.302 20
9037.754 11
9038.205 10
9038.656 6
9039.108 7
9039.559 8
9040.011 9
9040.462 8
9040.913 6
9041.365 13
9041.816 18
9042.268 16
9042.719 18
9043.171 13
9043.622 21
9044.074 26
9044.525 12
9044.977 15
9045.428 18
9045.880 10
9046.331 7
9046.783 12
9047.234 20
9047.686 15
9048.137 10
9048.589 8
9049.041 18
9049.492 16
9049.944 17
9050.396 16
9050.847 28
9051.299 37
9051.751 53
9052.202 44
9052.654 40
9053.106 38
9053.557 43
9054.009 29
9054.461 31
9054.913 44
9055.365 50
9055.816 38
9056.268 32
9056.720 39
9057.172 48
9057.624 42
9058.075 39
9058.527 40
9058.979 36
9059.431 43
9059.883 42
9060.335 34
9060.787 33
9061.239 41
9061.691 34
9062.142 37
9062.594 56
9063.046 60
9063.498 68
9063.950 49
9064.402 34
9064.854 40
9065.306 43
9065.758 40
9066.210 54
9066.663 59
9067.115 52
9067.567 44
9068.019 45
9068.471 43
9068.923 39
9069.375 44
9069.827 53
9070.279 55
9070.732 47
9071.184 39
9071.636 58
9072.088 41
9072.540 39
9072.992 49
9073.445 60
9073.897 62
9074.349 59
9074.801 60
9075.254 65
9075.706 63
9076.158 63
9076.611 59
9077.063 68
9077.515 75
9077.968 65
9078.420 68
9078.872 73
9079.325 64
9079.777 59
9080.229 82
9080.682 78
9081.134 78
9081.587 86
9082.039 101
9082.492 118
9082.944 131
9083.397 124
9083.849 143
9084.301 119
9084.754 143
9085.207 135
9085.659 138
9086.112 139
9086.564 120
9087.017 108
9087.469 97
9087.922 110
9088.374 124
9088.827 129
9089.280 115
9089.732 148
9090.185 155
9090.638 150
9091.090 144
9091.543 151
9091.996 174
9092.448 156
9092.901 164
9093.354 174
9093.807 153
9094.259 171
9094.712 164
9095.165 154
9095.618 161
9096.070 151
9096.523 152
9096.976 176
9097.429 209
9097.882 207
9098.334 212
9098.787 203
9099.240 238
9099.693 226
9100.146 239
9100.599 250
9101.052 239
9101.505 263
9101.958 253
9102.411 261
9102.864 247
9103.317 254
9103.770 286
9104.223 308
9104.676 333
9105.129 326
9105.582 342
9106.035 350
9106.488 374
9106.941 396
9107.394 403
9107.847 443
9108.300 425
9108.753 439
9109.206 501
9109.659 480
9110.112 500
9110.566 568
9111.019 619
9111.472 694
9111.925 667
9112.378 689
9112.832 767
9113.285 757
9113.738 746
9114.191 764
9114.644 829
9115.098 848
9115.551 827
9116.004 887
9116.458 938
9116.911 995
9117.364 976
9117.818 1102
9118.271 1189
9118.724 1244
9119.178 1283
9119.631 1383
9120.084 1450
9120.538 1420
9120.991 1586
9121.445 1707
9121.898 1721
9122.352 1722
9122.805 1871
9123.258 1925
9123.712 2105
9124.165 2335
9124.619 2515
9125.072 2673
9125.526 2903
9125.979 3145
9126.433 3446
9126.887 3861
9127.340 4281
9127.794 4536
9128.247 4917
9128.701 5321
9129.155 5504
9129.608 5872
9130.062 6200
9130.515 6343
9130.969 6364
9131.423 6487
9131.876 6502
9132.330 6370
9132.784 6262
9133.238 6131
9133.691 5997
9134.145 5742
9134.599 5529
9135.053 5365
9135.506 5190
9135.960 5070
9136.414 4936
9136.868 4695
9137.322 4583
9137.775 4366
9138.229 4178
9138.683 4007
9139.137 3859
9139.591 3775
9140.045 3653
9140.499 3466
9140.953 3321
9141.406 3230
9141.860 3201
9142.314 3087
9142.768 3068
9143.222 2932
9143.676 2841
9144.130 2740
9144.584 2638
9145.038 2559
9145.492 2434
9145.946 2382
9146.400 2291
9146.854 2255
9147.308 2083
9147.763 1958
9148.217 1910
9148.671 1796
9149.125 1699
9149.579 1640
9150.033 1542
9150.487 1480
9150.941 1443
9151.396 1388
9151.850 1293
9152.304 1208
9152.758 1173
9153.212 1119
9153.667 981
9154.121 950
9154.575 876
9155.029 855
9155.484 815
9155.938 804
9156.392 743
9156.846 702
9157.301 639
9157.755 596
9158.209 602
9158.664 642
9159.118 576
9159.573 539
9160.027 526
9160.481 519
9160.936 482
9161.390 437
9161.845 460
9162.299 463
9162.753 445
9163.208 442
9163.662 414
9164.117 378
9164.571 344
9165.026 359
9165.480 337
9165.935 359
9166.389 319
9166.844 298
9167.299 329
9167.753 332
9168.208 319
9168.662 341
9169.117 325
9169.572 315
9170.026 297
9170.481 283
9170.936 283
9171.390 246
9171.845 244
9172.300 240
9172.754 203
9173.209 181
9173.664 188
9174.118 207
9174.573 179
9175.028 179
9175.483 174
9175.937 184
9176.392 182
9176.847 165
9177.302 133
9177.757 155
9178.212 183
9178.666 170
9179.121 140
9179.576 146
9180.031 164
9180.486 163
9180.941 177
9181.396 164
9181.851 148
9182.306 165
9182.761 144
9183.215 153
9183.670 140
9184.125 121
9184.580 90
9185.035 79
9185.490 78
9185.945 86
9186.401 86
9186.856 90
9187.311 99
9187.766 91
9188.221 94
9188.676 93
9189.131 95
9189.586 106
9190.041 78
9190.496 83
9190.952 69
9191.407 72
9191.862 74
9192.317 71
9192.772 89
9193.227 69
9193.683 69
9194.138 66
9194.593 66
9195.048 60
9195.504 69
9195.959 61
9196.414 64
9196.870 78
9197.325 71
9197.780 66
9198.235 60
9198.691 71
9199.146 68
9199.602 61
9200.057 66
9200.512 69
9200.968 77
9201.423 71
9201.879 69
9202.334 68
9202.789 81
9203.245 88
9203.700 74
9204.156 77
9204.611 70
9205.067 61
9205.522 53
9205.978 49
9206.433 56
9206.889 59
9207.345 64
9207.800 71
9208.256 67
9208.711 63
9209.167 58
9209.622 60
9210.078 59
9210.534 50
9210.989 69
9211.445 77
9211.901 52
9212.356 39
9212.812 30
9213.268 47
9213.724 41
9214.179 50
9214.635 63
9215.091 61
9215.547 68
9216.002 57
9216.458 57
9216.914 48
9217.370 46
9217.826 52
9218.281 38
9218.737 30
9219.193 36
9219.649 41
9220.105 47
9220.561 59
9221.017 58
9221.472 53
9221.928 52
9222.384 48
9222.840 55
9223.296 46
9223.752 43
9224.208 46
9224.664 40
9225.120 24
9225.576 41
9226.032 42
9226.488 33
9226.944 43
9227.400 47
9227.856 56
9228.312 46
9228.769 38
9229.225 32
9229.681 34
9230.137 41
9230.593 36
9231.049 33
9231.505 34
9231.961 36
9232.418 39
9232.874 38
9233.330 37
9233.786 39
9234.243 39
9234.699 36
9235.155 44
9235.611 31
9236.068 49
9236.524 52
9236.980 43
9237.436 43
9237.893 45
9238.349 41
9238.805 46
9239.262 32
9239.718 32
9240.174 39
9240.631 32
9241.087 35
9241.544 36
9242.000 52
9242.457 37
9242.913 40
9243.369 38
9243.826 37
9244.282 36
9244.739 42
9245.195 34
9245.652 25
9246.108 17
9246.565 24
9247.021 39
9247.478 49
9247.935 27
9248.391 27
9248.848 38
9249.304 31
9249.761 24
9250.218 28
9250.674 36
9251.131 28
9251.587 36
9252.044 28
9252.501 33
9252.958 47
9253.414 49
9253.871 41
9254.328 39
9254.784 45
9255.241 44
9255.698 45
9256.155 48
9256.611 52
9257.068 39
9257.525 26
9257.982 38
9258.439 49
9258.895 52
9259.352 41
9259.809 37
9260.266 40
9260.723 33
9261.180 54
9261.637 46
9262.094 40
9262.551 37
9263.008 41
9263.464 37
9263.921 35
9264.378 44
9264.835 45
9265.292 46
9265.749 45
9266.206 57
9266.663 45
9267.120 44
9267.578 61
9268.035 60
9268.492 45
9268.949 26
9269.406 35
9269.863 45
9270.320 43
9270.777 40
9271.234 56
9271.691 77
9272.149 66
9272.606 63
9273.063 56
9273.520 53
9273.977 56
9274.435 55
9274.892 67
9275.349 83
9275.806 78
9276.264 76
9276.721 65
9277.178 51
9277.636 63
9278.093 77
9278.550 69
9279.007 63
9279.465 70
9279.922 63
9280.380 62
9280.837 74
9281.294 76
9281.752 95
9282.209 114
9282.667 99
9283.124 118
9283.581 133
9284.039 128
9284.496 133
9284.954 149
9285.411 173
9285.869 177
9286.326 174
9286.784 170
9287.241 171
9287.699 201
9288.157 207
9288.614 189
9289.072 203
9289.529 204
9289.987 206
9290.444 203
9290.902 178
9291.360 170
9291.817 179
9292.275 172
9292.733 187
9293.190 175
9293.648 169
9294.106 212
9294.564 229
9295.021 233
9295.479 195
9295.937 185
9296.395 178
9296.852 199
9297.310 207
9297.768 197
9298.226 157
9298.684 170
9299.141 151
9299.599 147
9300.057 143
9300.515 146
9300.973 169
9301.431 164
9301.889 165
9302.346 182
9302.804 196
9303.262 191
9303.720 193
9304.178 168
9304.636 171
9305.094 184
9305.552 182
9306.010 187
9306.468 185
9306.926 156
9307.384 131
9307.842 147
9308.300 150
9308.758 129
9309.216 143
9309.675 177
9310.133 177
9310.591 181
9311.049 156
9311.507 155
9311.965 155
9312.423 162
9312.882 162
9313.340 170
9313.798 179
9314.256 180
9314.714 185
9315.173 198
9315.631 207
9316.089 190
9316.547 184
9317.006 190
9317.464 205
9317.922 209
9318.380 198
9318.839 192
9319.297 195
9319.755 197
9320.214 174
9320.672 143
9321.131 155
9321.589 167
9322.047 173
9322.506 192
9322.964 187
9323.423 171
9323.881 182
9324.339 190
9324.798 226
9325.256 192
9325.715 189
9326.173 199
9326.632 192
9327.090 183
9327.549 185
9328.007 192
9328.466 215
9328.925 226
9329.383 225
9329.842 229
9330.300 279
9330.759 290
9331.218 292
9331.676 306
9332.135 324
9332.594 280
9333.052 319
9333.511 310
9333.970 317
9334.428 345
9334.887 352
9335.346 373
9335.804 368
9336.263 363
9336.722 367
9337.181 383
9337.639 398
9338.098 367
9338.557 352
9339.016 362
9339.475 360
9339.934 332
9340.392 356
9340.851 398
9341.310 393
9341.769 393
9342.228 383
9342.687 371
9343.146 348
9343.605 373
9344.064 402
9344.523 437
9344.981 444
9345.440 431
9345.899 428
9346.358 446
9346.817 466
9347.276 446
9347.735 511
9348.195 504
9348.654 495
9349.113 506
9349.572 558
9350.031 576
9350.490 581
9350.949 600
9351.408 619
9351.867 628
9352.326 606
9352.786 560
9353.245 531
9353.704 571
9354.163 580
9354.622 573
9355.081 616
9355.541 615
9356.000 597
9356.459 623
9356.918 605
9357.378 594
9357.837 612
9358.296 616
9358.756 625
9359.215 650
9359.674 603
9360.134 592
9360.593 562
9361.052 539
9361.512 558
9361.971 550
9362.430 561
9362.890 558
9363.349 581
9363.809 594
9364.268 565
9364.728 565
9365.187 588
9365.646 621
9366.106 631
9366.565 644
9367.025 625
9367.484 601
9367.944 605
9368.403 564
9368.863 593
9369.323 645
9369.782 672
9370.242 678
9370.701 723
9371.161 747
9371.621 721
9372.080 792
9372.540 879
9372.999 920
9373.459 972
9373.919 1002
9374.379 1041
9374.838 1118
9375.298 1118
9375.758 1120
9376.217 1161
9376.677 1182
9377.137 1252
9377.597 1261
9378.056 1218
9378.516 1210
9378.976 1142
9379.436 1110
9379.896 1100
9380.355 1076
9380.815 1057
9381.275 1042
9381.735 1020
9382.195 967
9382.655 960
9383.115 1010
9383.575 966
9384.034 965
9384.494 927
9384.954 894
9385.414 917
9385.874 913
9386.334 883
9386.794 872
9387.254 839
9387.714 825
9388.174 782
9388.634 710
9389.094 704
9389.554 762
9390.014 762
9390.475 720
9390.935 657
9391.395 677
9391.855 729
9392.315 763
9392.775 729
9393.235 718
9393.695 754
9394.156 721
9394.616 709
9395.076 697
9395.536 733
9395.996 832
9396.457 857
9396.917 869
9397.377 897
9397.837 969
9398.298 947
9398.758 917
9399.218 939
9399.679 1003
9400.139 1024
9400.599 1102
9401.060 1125
9401.520 1204
9401.980 1219
9402.441 1197
9402.901 1231
9403.361 1320
9403.822 1391
9404.282 1398
9404.743 1426
9405.203 1514
9405.664 1594
9406.124 1620
9406.584 1651
9407.045 1657
9407.505 1716
9407.966 1727
9408.427 1827
9408.887 1895
9409.348 2019
9409.808 2069
9410.269 2265
9410.729 2474
9411.190 2711
9411.650 3022
9412.111 3329
9412.572 3766
9413.032 4246
9413.493 4899
9413.954 5467
9414.414 6051
9414.875 6799
9415.336 7691
9415.796 8633
9416.257 9850
9416.718 11016
9417.179 12198
9417.639 13460
9418.100 14937
9418.561 16264
9419.022 17396
9419.482 18517
9419.943 19539
9420.404 20279
9420.865 20741
9421.326 21235
9421.787 21504
9422.247 21238
9422.708 20891
9423.169 20372
9423.630 19725
9424.091 18782
9424.552 17872
9425.013 16870
9425.474 16042
9425.935 15058
9426.396 14030
9426.857 12972
9427.318 11813
9427.779 10834
9428.240 9882
9428.701 9061
9429.162 8206
9429.623 7579
9430.084 6771
9430.545 6131
9431.006 5598
9431.467 4977
9431.928 4460
9432.389 4049
9432.850 3768
9433.311 3485
9433.773 3160
9434.234 2905
9434.695 2720
9435.156 2645
9435.617 2480
9436.078 2301
9436.540 2147
9437.001 2029
9437.462 1916
9437.923 1892
9438.385 1779
9438.846 1653
9439.307 1536
9439.768 1467
9440.230 1355
9440.691 1228
9441.152 1101
9441.614 1012
9442.075 960
9442.536 883
9442.998 821
9443.459 721
9443.921 667
9444.382 614
9444.843 549
9445.305 551
9445.766 508
9446.228 474
9446.689 434
9447.151 429
9447.612 393
9448.074 360
9448.535 375
9448.997 321
9449.458 274
9449.920 266
9450.381 234
9450.843 226
9451.304 199
9451.766 205
9452.228 195
9452.689 195
9453.151 191
9453.612 187
9454.074 213
9454.536 205
9454.997 190
9455.459 194
9455.921 189
9456.382 196
9456.844 172
9457.306 160
9457.768 159
9458.229 150
9458.691 140
9459.153 139
9459.615 124
9460.076 117
9460.538 136
9461.000 130
9461.462 140
9461.924 136
9462.385 154
9462.847 126
9463.309 109
9463.771 96
9464.233 85
9464.695 80
9465.157 53
9465.619 68
9466.081 90
9466.543 81
9467.005 80
9467.466 70
9467.928 69
9468.390 61
9468.852 62
9469.314 60
9469.776 60
9470.239 62
9470.701 58
9471.163 47
9471.625 48
9472.087 53
9472.549 55
9473.011 50
9473.473 38
9473.935 45
9474.397 44
9474.860 44
9475.322 49
9475.784 37
9476.246 38
9476.708 42
9477.170 36
9477.633 26
9478.095 43
9478.557 60
9479.019 51
9479.482 50
9479.944 47
9480.406 44
9480.868 56
9481.331 55
9481.793 49
9482.255 44
9482.718 43
9483.180 42
9483.642 44
9484.105 50
9484.567 51
9485.030 58
9485.492 43
9485.954 46
9486.417 30
9486.879 28
9487.342 25
9487.804 30
9488.267 44
9488.729 52
9489.192 46
9489.654 42
9490.117 53
9490.579 57
9491.042 52
9491.504 44
9491.967 57
9492.430 43
9492.892 38
9493.355 38
9493.817 36
9494.280 45
9494.743 54
9495.205 60
9495.668 44
9496.131 28
9496.593 25
9497.056 25
9497.519 41
9497.981 37
9498.444 35
9498.907 22
9499.370 33
9499.832 35
9500.295 26
9500.758 25
9501.221 21
9501.683 23
9502.146 21
9502.609 25
9503.072 47
9503.535 46
9503.998 41
9504.461 36
9504.923 47
9505.386 27
9505.849 33
9506.312 28
9506.775 28
9507.238 22
9507.701 25
9508.164 30
9508.627 32
9509.090 31
9509.553 54
9510.016 43
9510.479 32
9510.942 31
9511.405 35
9511.868 37
9512.331 36
9512.794 40
9513.257 51
9513.720 48
9514.183 51
9514.647 66
9515.110 65
9515.573 65
9516.036 65
9516.499 66
9516.962 65
9517.426 44
9517.889 41
9518.352 41
9518.815 40
9519.278 37
9519.742 47
9520.205 38
9520.668 24
9521.131 28
9521.595 32
9522.058 31
9522.521 46
9522.985 44
9523.448 60
9523.911 43
9524.375 33
9524.838 25
9525.301 35
9525.765 30
9526.228 29
9526.692 41
9527.155 29
9527.619 42
9528.082 37
9528.545 43
9529.009 29
9529.472 26
9529.936 30
9530.399 32
9530.863 40
9531.326 38
9531.790 42
9532.254 23
9532.717 23
9533.181 39
9533.644 25
9534.108 34
9534.571 42
9535.035 44
9535.499 32
9535.962 40
9536.426 42
9536.890 26
9537.353 19
9537.817 33
9538.281 40
9538.744 40
9539.208 31
9539.672 42
9540.136 53
9540.599 49
9541.063 45
9541.527 37
9541.991 29
9542.454 33
9542.918 27
9543.382 18
9543.846 22
9544.310 27
9544.774 37
9545.237 33
9545.701 24
9546.165 34
9546.629 35
9547.093 46
9547.557 41
9548.021 39
9548.485 47
9548.949 59
9549.413 69
9549.877 52
9550.341 48
9550.805 48
9551.269 41
9551.733 42
9552.197 36
9552.661 37
9553.125 35
9553.589 33
9554.053 43
9554.517 47
9554.981 27
9555.445 37
9555.910 31
9556.374 29
9556.838 52
9557.302 53
9557.766 47
9558.230 36
9558.695 33
9559.159 29
9559.623 33
9560.087 44
9560.551 44
9561.016 44
9561.480 48
9561.944 49
9562.409 45
9562.873 51
9563.337 73
9563.801 64
9564.266 67
9564.730 53
9565.194 69
9565.659 76
9566.123 73
9566.588 84
9567.052 94
9567.516 79
9567.981 84
9568.445 74
9568.910 74
9569.374 68
9569.839 72
9570.303 65
9570.768 81
9571.232 87
9571.697 78
9572.161 79
9572.626 112
9573.090 102
9573.555 90
9574.019 74
9574.484 68
9574.948 82
9575.413 87
9575.878 82
9576.342 86
9576.807 74
9577.272 81
9577.736 85
9578.201 76
9578.666 87
9579.130 95
9579.595 113
9580.060 112
9580.524 111
9580.989 105
9581.454 109
9581.919 124
9582.383 97
9582.848 132
9583.313 130
9583.778 135
9584.243 122
9584.707 122
9585.172 131
9585.637 136
9586.102 144
9586.567 112
9587.032 95
9587.497 87
9587.962 87
9588.426 85
9588.891 88
9589.356 104
9589.821 91
9590.286 85
9590.751 88
9591.216 79
9591.681 92
9592.146 92
9592.611 90
9593.076 87
9593.541 92
9594.006 93
9594.471 86
9594.937 84
9595.402 77
9595.867 75
9596.332 71
9596.797 82
9597.262 89
9597.727 112
9598.192 112
9598.658 90
9599.123 84
9599.588 85
9600.053 75
9600.518 92
9600.984 108
9601.449 104
9601.914 77
9602.379 94
9602.845 85
9603.310 78
9603.775 66
9604.240 76
9604.706 100
9605.171 119
9605.636 108
9606.102 108
9606.567 109
9607.032 70
9607.498 81
9607.963 99
9608.429 89
9608.894 80
9609.359 69
9609.825 81
9610.290 68
9610.756 77
9611.221 88
9611.687 77
9612.152 79
9612.618 87
9613.083 72
9613.549 71
9614.014 73
9614.480 92
9614.945 81
9615.411 82
9615.877 94
9616.342 97
9616.808 101
9617.273 104
9617.739 106
9618.205 95
9618.670 101
9619.136 117
9619.602 127
9620.067 150
9620.533 178
9620.999 143
9621.465 123
9621.930 123
9622.396 136
9622.862 157
9623.328 154
9623.793 184
9624.259 229
9624.725 216
9625.191 255
9625.657 275
9626.122 245
9626.588 267
9627.054 263
9627.520 296
9627.986 305
9628.452 290
9628.918 309
9629.384 302
9629.849 300
9630.315 289
9630.781 268
9631.247 247
9631.713 244
9632.179 225
9632.645 200
9633.111 223
9633.577 235
9634.043 211
9634.509 195
9634.975 187
9635.441 174
9635.907 206
9636.374 183
9636.840 175
9637.306 219
9637.772 216
9638.238 199
9638.704 205
9639.170 209
9639.636 209
9640.103 218
9640.569 200
9641.035 207
9641.501 216
9641.967 248
9642.434 247
9642.900 249
9643.366 237
9643.832 262
9644.299 274
9644.765 242
9645.231 266
9645.698 285
9646.164 270
9646.630 264
9647.097 251
9647.563 244
9648.029 236
9648.496 214
9648.962 194
9649.428 196
9649.895 210
9650.361 194
9650.828 173
9651.294 151
9651.761 163
9652.227 127
9652.694 121
9653.160 117
9653.627 107
9654.093 96
9654.560 81
9655.026 95
9655.493 94
9655.959 84
9656.426 67
9656.892 62
9657.359 70
9657.826 80
9658.292 88
9658.759 70
9659.225 62
9659.692 80
9660.159 92
9660.625 86
9661.092 81
9661.559 67
9662.025 73
9662.492 77
9662.959 72
9663.426 91
9663.892 76
9664.359 92
9664.826 112
9665.293 96
9665.760 89
9666.226 84
9666.693 97
9667.160 80
9667.627 99
9668.094 112
9668.561 97
9669.027 103
9669.494 84
9669.961 65
9670.428 58
9670.895 71
9671.362 80
9671.829 77
9672.296 57
9672.763 51
9673.230 72
9673.697 85
9674.164 78
9674.631 79
9675.098 59
9675.565 64
9676.032 54
9676.499 62
9676.966 62
9677.433 64
9677.900 55
9678.367 70
9678.834 59
9679.301 54
9679.769 51
9680.236 37
9680.703 32
9681.170 46
9681.637 67
9682.104 57
9682.572 62
9683.039 56
9683.506 48
9683.973 42
9684.441 40
9684.908 40
9685.375 49
9685.842 45
9686.310 59
9686.777 65
9687.244 61
9687.712 57
9688.179 67
9688.646 68
9689.114 65
9689.581 66
9690.048 66
9690.516 66
9690.983 70
9691.451 61
9691.918 59
9692.385 85
9692.853 83
9693.320 84
9693.788 75
9694.255 61
9694.723 64
9695.190 82
9695.658 83
9696.125 91
9696.593 87
9697.060 91
9697.528 82
9697.996 108
9698.463 99
9698.931 88
9699.398 92
9699.866 100
9700.334 117
9700.801 128
9701.269 155
9701.737 173
9702.204 217
9702.672 288
9703.140 296
9703.607 336
9704.075 368
9704.543 422
9705.011 489
9705.478 535
9705.946 623
9706.414 677
9706.882 736
9707.349 867
9707.817 975
9708.285 1105
9708.753 1261
9709.221 1403
9709.689 1555
9710.157 1677
9710.624 1861
9711.092 1905
9711.560 1958
9712.028 2075
9712.496 2136
9712.964 2121
9713.432 2026
9713.900 2080
9714.368 2079
9714.836 1991
9715.304 1820
9715.772 1789
9716.240 1757
9716.708 1700
9717.176 1610
9717.644 1448
9718.112 1236
9718.580 1109
9719.048 991
9719.516 886
9719.984 791
9720.452 691
9720.921 637
9721.389 584
9721.857 486
9722.325 398
9722.793 341
9723.261 261
9723.730 228
9724.198 229
9724.666 205
9725.134 177
9725.602 125
9726.071 120
9726.539 102
9727.007 76
9727.476 74
9727.944 61
9728.412 68
9728.881 54
9729.349 79
9729.817 84
9730.286 64
9730.754 61
9731.222 38
9731.691 36
9732.159 40
9732.627 35
9733.096 34
9733.564 43
9734.033 42
9734.501 37
9734.970 22
9735.438 30
9735.907 19
9736.375 19
9736.844 18
9737.312 20
9737.781 15
9738.249 13
9738.718 22
9739.186 23
9739.655 23
9740.124 18
9740.592 27
9741.061 25
9741.529 33
9741.998 21
9742.467 15
9742.935 17
9743.404 13
9743.873 16
9744.341 17
9744.810 6
9745.279 12
9745.748 15
9746.216 13
9746.685 23
9747.154 29
9747.623 33
9748.091 28
9748.560 22
9749.029 19
9749.498 17
9749.967 15
9750.435 8
9750.904 5
9751.373 5
9751.842 5
9752.311 10
9752.780 19
9753.249 8
9753.718 14
9754.187 15
9754.656 17
9755.124 16
9755.593 20
9756.062 15
9756.531 9
9757.000 15
9757.469 17
9757.938 16
9758.407 13
9758.877 11
9759.346 9
9759.815 7
9760.284 12
9760.753 7
9761.222 5
9761.691 3
9762.160 8
9762.629 13
9763.098 16
9763.568 13
9764.037 13
9764.506 20
9764.975 21
9765.444 18
9765.914 9
9766.383 10
9766.852 6
9767.321 14
9767.790 16
9768.260 12
9768.729 15
9769.198 11
9769.668 20
9770.137 12
9770.606 5
9771.076 9
9771.545 19
9772.014 10
9772.484 9
9772.953 5
9773.422 9
9773.892 16
9774.361 14
9774.831 32
9775.300 25
9775.770 28
9776.239 20
9776.709 15
9777.178 12
9777.648 9
9778.117 4
9778.587 9
9779.056 4
9779.526 6
9779.995 12
9780.465 7
9780.934 11
9781.404 14
9781.874 7
9782.343 16
9782.813 11
9783.282 13
9783.752 12
9784.222 14
9784.691 14
9785.161 11
9785.631 4
9786.100 2
9786.570 10
9787.040 11
9787.510 15
9787.979 22
9788.449 16
9788.919 17
9789.389 13
9789.858 10
9790.328 10
9790.798 7
9791.268 8
9791.738 8
9792.208 8
9792.677 8
9793.147 12
9793.617 10
9794.087 8
9794.557 8
9795.027 8
9795.497 16
9795.967 13
9796.437 9
9796.907 7
9797.377 15
9797.847 21
9798.317 16
9798.787 15
9799.257 6
9799.727 1
9800.197 5
9800.667 13
9801.137 13
9801.607 8
9802.077 8
9802.547 11
9803.017 12
9803.487 8
9803.957 7
9804.427 7
9804.898 7
9805.368 10
9805.838 8
9806.308 15
9806.778 14
9807.249 9
9807.719 7
9808.189 9
9808.659 6
9809.130 9
9809.600 9
9810.070 12
9810.540 10
9811.011 8
9811.481 8
9811.951 8
9812.422 10
9812.892 12
9813.362 14
9813.833 5
9814.303 12
9814.773 14
9815.244 13
9815.714 10
9816.185 14
9816.655 11
9817.126 6
9817.596 5
9818.066 4
9818.537 6
9819.007 14
9819.478 15
9819.948 15
9820.419 6
9820.890 13
9821.360 11
9821.831 10
9822.301 5
9822.772 6
9823.242 5
9823.713 8
9824.184 10
9824.654 9
9825.125 4
9825.595 12
9826.066 18
9826.537 18
9827.008 14
9827.478 13
9827.949 17
9828.420 9
9828.890 9
9829.361 5
9829.832 4
9830.303 13
9830.773 12
9831.244 6
9831.715 8
9832.186 8
9832.657 13
9833.127 8
9833.598 10
9834.069 9
9834.540 10
9835.011 9
9835.482 5
9835.953 12
9836.424 7
9836.894 10
9837.365 11
9837.836 10
9838.307 8
9838.778 3
9839.249 6
9839.720 7
9840.191 11
9840.662 4
9841.133 5
9841.604 6
9842.075 8
9842.546 8
9843.017 10
9843.489 6
9843.960 9
9844.431 13
9844.902 20
9845.373 16
9845.844 20
9846.315 13
9846.786 11
9847.258 12
9847.729 21
9848.200 13
9848.671 15
9849.142 8
9849.614 16
9850.085 14
9850.556 12
9851.027 9
9851.499 9
9851.970 12
9852.441 14
9852.912 24
9853.384 16
9853.855 9
9854.326 9
9854.798 8
9855.269 10
9855.741 19
9856.212 24
9856.683 21
9857.155 19
9857.626 11
9858.098 7
9858.569 8
9859.040 5
9859.512 13
9859.983 17
9860.455 15
9860.926 18
9861.398 11
9861.869 7
9862.341 5
9862.812 16
9863.284 8
9863.756 7
9864.227 8
9864.699 7
9865.170 9
9865.642 9
9866.114 7
9866.585 5
9867.057 12
9867.529 11
9868.000 7
9868.472 8
9868.944 12
9869.415 8
9869.887 15
9870.359 14
9870.830 25
9871.302 30
9871.774 17
9872.246 16
9872.717 13
9873.189 10
9873.661 6
9874.133 6
9874.605 11
9875.077 7
9875.548 5
9876.020 5
9876.492 10
9876.964 7
9877.436 8
9877.908 3
9878.380 10
9878.852 12
9879.324 11
9879.796 9
9880.268 3
9880.739 9
9881.211 8
9881.683 5
9882.155 1
9882.627 5
9883.100 6
9883.572 6
9884.044 19
9884.516 28
9884.988 19
9885.460 7
9885.932 11
9886.404 6
9886.876 7
9887.348 8
9887.820 7
9888.293 10
9888.765 12
9889.237 17
9889.709 7
9890.181 16
9890.653 14
9891.126 13
9891.598 18
9892.070 15
9892.542 10
9893.015 15
9893.487 13
9893.959 16
9894.432 13
9894.904 18
9895.376 13
9895.849 13
9896.321 24
9896.793 20
9897.266 9
9897.738 9
9898.210 6
9898.683 10
9899.155 9
9899.628 9
9900.100 13
9900.572 4
9901.045 8
9901.517 9
9901.990 4
9902.462 7
9902.935 6
9903.407 3
9903.880 9
9904.352 8
9904.825 9
9905.298 12
9905.770 6
9906.243 11
9906.715 5
9907.188 3
9907.661 11
9908.133 12
9908.606 11
9909.078 22
9909.551 22
9910.024 13
9910.496 7
9910.969 15
9911.442 19
9911.915 12
9912.387 29
9912.860 19
9913.333 18
9913.806 21
9914.278 21
9914.751 21
9915.224 27
9915.697 24
9916.170 31
9916.642 25
9917.115 14
9917.588 11
9918.061 10
9918.534 17
9919.007 25
9919.480 22
9919.953 22
9920.425 23
9920.898 30
9921.371 30
9921.844 20
9922.317 14
9922.790 16
9923.263 25
9923.736 27
9924.209 24
9924.682 20
9925.155 23
9925.628 23
9926.101 20
9926.574 25
9927.048 16
9927.521 16
9927.994 10
9928.467 6
9928.940 11
9929.413 11
9929.886 12
9930.359 15
9930.833 12
9931.306 14
9931.779 19
9932.252 27
9932.725 24
9933.199 24
9933.672 16
9934.145 20
9934.618 20
9935.092 19
9935.565 17
9936.038 20
9936.512 12
9936.985 18
9937.458 21
9937.931 26
9938.405 12
9938.878 18
9939.352 19
9939.825 22
9940.298 12
9940.772 7
9941.245 19
9941.719 15
9942.192 14
9942.666 17
9943.139 16
9943.612 14
9944.086 9
9944.559 11
9945.033 11
9945.506 12
9945.980 9
9946.454 11
9946.927 14
9947.401 15
9947.874 15
9948.348 8
9948.821 15
9949.295 11
9949.769 13
9950.242 14
9950.716 10
9951.190 9
9951.663 4
9952.137 6
9952.611 14
9953.084 22
9953.558 19
9954.032 14
9954.506 14
9954.979 7
9955.453 4
9955.927 2
9956.401 2
9956.874 5
9957.348 5
9957.822 13
9958.296 13
9958.770 9
9959.243 13
9959.717 9
9960.191 8
9960.665 4
9961.139 5
9961.613 8
9962.087 12
9962.561 5
9963.035 7
9963.509 9
9963.983 8
9964.457 5
9964.931 1
9965.405 10
9965.879 6
9966.353 4
9966.827 4
9967.301 7
9967.775 3
9968.249 5
9968.723 13
9969.197 6
9969.671 3
9970.145 1
9970.619 2
9971.093 1
9971.568 2
9972.042 0
9972.516 4
9972.990 0
9973.464 1
9973.938 8
9974.413 4
9974.887 2
9975.361 2
9975.835 5
9976.310 3
9976.784 7
9977.258 6
9977.732 4
9978.207 7
9978.681 2
9979.155 5
9979.630 11
9980.104 13
9980.578 12
9981.053 6
9981.527 2
9982.001 1
9982.476 2
9982.950 3
9983.425 2
9983.899 1
9984.374 2
9984.848 8
9985.323 5
9985.797 3
9986.272 1
9986.746 15
9987.221 12
9987.695 8
9988.170 6
9988.644 10
9989.119 5
9989.593 2
9990.068 1
9990.542 0
9991.017 0
9991.492 5
9991.966 6
9992.441 6
9992.916 7
9993.390 4
9993.865 6
9994.340 10
9994.814 8
9995.289 8
9995.764 6
9996.238 7
9996.713 7
9997.188 11
9997.663 6
9998.138 5
9998.612 6
9999.087 6
9999.562 8
10000.037 4
10000.512 1
10000.986 4
10001.461 11
10001.936 13
10002.411 9
10002.886 4
10003.361 2
10003.836 2
10004.311 5
10004.786 5
10005.261 2
10005.735 4
10006.210 5
10006.685 2
10007.160 9
10007.635 8
10008.110 8
10008.585 9
10009.060 13
10009.536 8
10010.011 3
10010.486 6
10010.961 10
10011.436 13
10011.911 5
10012.386 3
10012.861 3
10013.336 9
10013.811 4
10014.287 8
10014.762 11
10015.237 13
10015.712 6
10016.187 5
10016.663 4
10017.138 3
10017.613 5
10018.088 0
10018.564 2
10019.039 4
10019.514 10
10019.989 14
10020.465 4
10020.940 3
10021.415 6
10021.891 3
10022.366 3
10022.841 7
10023.317 3
10023.792 4
10024.268 7
10024.743 1
10025.218 10
10025.694 9
10026.169 6
10026.645 1
10027.120 6
10027.596 5
10028.071 3
10028.547 1
10029.022 2
10029.498 4
10029.973 5
10030.449 7
10030.924 5
10031.400 0
10031.875 4
10032.351 6
10032.827 2
10033.302 4
10033.778 3
10034.254 3
10034.729 5
10035.205 2
10035.681 4
10036.156 5
10036.632 9
10037.108 9
10037.583 3
10038.059 5
10038.535 8
10039.011 2
10039.486 9
10039.962 15
10040.438 6
10040.914 6
10041.389 3
10041.865 3
10042.341 2
10042.817 1
10043.293 6
10043.769 2
10044.244 5
10044.720 6
10045.196 8
10045.672 4
10046.148 0
10046.624 4
10047.100 3
10047.576 5
10048.052 0
10048.528 3
10049.004 4
10049.480 4
10049.956 8
10050.432 9
10050.908 7
10051.384 10
10051.860 3
10052.336 1
10052.812 4
10053.288 1
10053.764 2
10054.240 4
10054.717 9
10055.193 6
10055.669 5
10056.145 4
10056.621 2
10057.097 5
10057.573 6
10058.050 5
10058.526 7
10059.002 6
10059.478 5
10059.955 8
10060.431 2
10060.907 4
10061.383 3
10061.860 1
10062.336 2
10062.812 1
10063.289 2
10063.765 0
10064.241 1
10064.718 2
10065.194 4
10065.670 7
10066.147 6
10066.623 7
10067.100 16
10067.576 7
10068.052 6
10068.529 3
10069.005 4
10069.482 1
10069.958 2
10070.435 3
10070.911 8
10071.388 13
10071.864 6
10072.341 6
10072.817 3
10073.294 0
10073.771 2
10074.247 2
10074.724 12
10075.200 12
10075.677 5
10076.154 4
10076.630 2
10077.107 8
10077.584 4
10078.060 5
10078.537 7
10079.014 6
10079.490 4
10079.967 2
10080.444 6
10080.921 3
10081.397 5
10081.874 3
10082.351 7
10082.828 14
10083.304 18
10083.781 10
10084.258 13
10084.735 6
10085.212 2
10085.689 2
10086.165 2
10086.642 9
10087.119 9
10087.596 10
10088.073 5
10088.550 6
10089.027 6
10089.504 5
10089.981 9
10090.458 8
10090.935 5
10091.412 11
10091.889 15
10092.366 11
10092.843 8
10093.320 13
10093.797 7
10094.274 9
10094.751 9
10095.228 10
10095.705 12
10096.182 12
10096.659 14
10097.137 6
10097.614 6
10098.091 6
10098.568 10
10099.045 12
10099.522 9
10100.000 12
10100.477 14
10100.954 5
10101.431 4
10101.908 6
10102.386 1
10102.863 7
10103.340 4
10103.818 3
10104.295 4
10104.772 6
10105.249 6
10105.727 11
10106.204 11
10106.681 8
10107.159 13
10107.636 6
10108.114 9
10108.591 10
10109.068 1
10109.546 4
10110.023 1
10110.501 4
10110.978 5
10111.456 4
10111.933 5
10112.411 2
10112.888 7
10113.366 10
10113.843 6
10114.321 5
10114.798 5
10115.276 6
10115.753 3
10116.231 4
10116.709 9
10117.186 6
10117.664 6
10118.141 4
10118.619 3
10119.097 4
10119.574 3
10120.052 2
10120.530 3
10121.007 4
10121.485 1
10121.963 3
10122.440 2
10122.918 3
10123.396 3
10123.874 3
10124.351 3
10124.829 9
10125.307 4
10125.785 1
10126.263 4
10126.741 3
10127.218 7
10127.696 5
10128.174 6
10128.652 4
10129.130 3
10129.608 8
10130.086 1
10130.564 2
10131.041 0
10131.519 10
10131.997 8
10132.475 3
10132.953 6
10133.431 4
10133.909 2
10134.387 3
10134.865 4
10135.343 1
10135.821 3
10136.299 9
10136.778 13
10137.256 12
10137.734 14
10138.212 6
10138.690 4
10139.168 4
10139.646 7
10140.124 4
10140.602 4
10141.081 17
10141.559 13
10142.037 11
10142.515 4
10142.993 3
10143.472 9
10143.950 11
10144.428 4
10144.906 6
10145.385 2
10145.863 6
10146.341 6
10146.820 4
10147.298 2
10147.776 1
10148.254 6
10148.733 4
10149.211 5
10149.690 4
10150.168 2
10150.646 1
10151.125 2
10151.603 4
10152.082 5
10152.560 3
10153.038 5
10153.517 3
10153.995 8
10154.474 12
10154.952 12
10155.431 8
10155.909 4
10156.388 0
10156.866 6
10157.345 3
10157.824 8
10158.302 11
10158.781 8
10159.259 2
10159.738 5
10160.217 3
10160.695 5
10161.174 5
10161.653 2
10162.131 6
10162.610 6
10163.089 2
10163.567 3
10164.046 0
10164.525 1
10165.003 5
10165.482 1
10165.961 7
10166.440 2
10166.918 0
10167.397 3
10167.876 4
10168.355 4
10168.834 6
10169.313 7
10169.791 1
10170.270 4
10170.749 2
10171.228 7
10171.707 5
10172.186 6
10172.665 4
10173.144 3
10173.623 1
10174.101 3
10174.580 1
10175.059 3
10175.538 3
10176.017 1
10176.496 5
10176.975 5
10177.454 7
10177.933 6
10178.413 5
10178.892 3
10179.371 8
10179.850 8
10180.329 15
10180.808 6
10181.287 7
10181.766 2
10182.245 3
10182.724 5
10183.204 3
10183.683 7
10184.162 7
10184.641 7
10185.120 5
10185.600 6
10186.079 4
10186.558 2
10187.037 3
10187.517 0
10187.996 2
10188.475 0
10188.954 1
10189.434 2
10189.913 2
10190.392 5
10190.872 2
10191.351 5
10191.830 5
10192.310 6
10192.789 10
10193.269 9
10193.748 4
10194.227 2
10194.707 11
10195.186 5
10195.666 3
10196.145 3
10196.625 6
10197.104 11
10197.584 4
10198.063 3
10198.543 5
10199.022 6
10199.502 4
10199.981 3
10200.461 1
10200.941 0
10201.420 2
10201.900 6
10202.379 3
10202.859 4
10203.339 7
10203.818 6
10204.298 2
10204.778 5
10205.257 6
10205.737 4
10206.217 3
10206.696 3
10207.176 4
10207.656 5
10208.136 6
10208.615 12
10209.095 10
10209.575 8
10210.055 10
10210.535 18
10211.014 14
10211.494 10
10211.974 11
10212.454 15
10212.934 10
10213.414 6
10213.894 1
10214.373 4
10214.853 4
10215.333 0
10215.813 3
10216.293 4
10216.773 4
10217.253 10
10217.733 16
10218.213 4
10218.693 2
10219.173 5
10219.653 5
10220.133 6
10220.613 1
10221.093 8
10221.573 6
10222.053 4
10222.533 14
10223.014 4
10223.494 6
10223.974 7
10224.454 11
10224.934 7
10225.414 6
10225.894 0
10226.375 4
10226.855 1
10227.335 1
10227.815 5
10228.295 1
10228.776 2
10229.256 3
10229.736 4
10230.216 2
10230.697 4
10231.177 2
10231.657 4
10232.138 6
10232.618 3
10233.098 1
10233.579 7
10234.059 10
10234.539 5
10235.020 9
10235.500 11
10235.980 11
10236.461 20
10236.941 25
10237.422 17
10237.902 14
10238.383 8
10238.863 6
10239.344 5
10239.824 5
10240.305 4
10240.785 8
10241.266 9
10241.746 6
10242.227 7
10242.707 4
10243.188 5
10243.669 6
10244.149 7
10244.630 15
10245.110 9
10245.591 13
10246.072 8
10246.552 6
10247.033 12
10247.514 8
10247.994 9
10248.475 6
10248.956 10
10249.436 13
10249.917 7
10250.398 9
10250.879 7
10251.359 12
10251.840 12
10252.321 24
10252.802 26
10253.283 25
10253.763 29
10254.244 40
10254.725 50
10255.206 57
10255.687 62
10256.168 67
10256.649 97
10257.130 115
10257.610 124
10258.091 113
10258.572 125
10259.053 101
10259.534 103
10260.015 124
10260.496 106
10260.977 73
10261.458 42
10261.939 33
10262.420 37
10262.901 53
10263.382 36
10263.863 30
10264.344 23
10264.826 24
10265.307 17
10265.788 27
10266.269 17
10266.750 12
10267.231 11
10267.712 13
10268.193 17
10268.675 13
10269.156 13
10269.637 2
10270.118 4
10270.599 7
10271.081 13
10271.562 12
10272.043 10
10272.524 9
10273.006 7
10273.487 6
10273.968 5
10274.450 7
10274.931 5
10275.412 6
10275.894 5
10276.375 4
10276.856 5
10277.338 4
10277.819 15
10278.301 10
10278.782 11
10279.263 10
10279.745 12
10280.226 6
10280.708 4
10281.189 0
10281.671 3
10282.152 2
10282.634 4
10283.115 4
10283.597 7
10284.078 3
10284.560 6
10285.041 8
10285.523 3
10286.004 10
10286.486 13
10286.968 12
10287.449 6
10287.931 2
10288.413 1
10288.894 6
10289.376 2
10289.858 8
10290.339 8
10290.821 6
10291.303 5
10291.784 5
10292.266 9
10292.748 4
10293.230 3
10293.711 0
10294.193 4
10294.675 4
10295.157 6
10295.638 6
10296.120 12
10296.602 10
10297.084 3
10297.566 3
10298.048 10
10298.530 2
10299.011 1
10299.493 3
10299.975 1
10300.457 5
10300.939 7
10301.421 3
10301.903 3
10302.385 1
10302.867 10
10303.349 8
10303.831 8
10304.313 6
10304.795 6
10305.277 7
10305.759 4
10306.241 6
10306.723 5
10307.205 1
10307.687 2
10308.169 1
10308.652 3
10309.134 1
10309.616 1
10310.098 1
10310.580 6
10311.062 2
10311.544 4
10312.027 6
10312.509 4
10312.991 8
10313.473 3
10313.956 3
10314.438 2
10314.920 6
10315.402 6
10315.885 1
10316.367 3
10316.849 9
10317.332 5
10317.814 10
10318.296 9
10318.779 2
10319.261 6
10319.743 7
10320.226 5
10320.708 3
10321.190 4
10321.673 1
10322.155 4
10322.638 3
10323.120 7
10323.603 2
10324.085 3
10324.568 5
10325.050 7
10325.533 7
10326.015 3
10326.498 9
10326.980 2
10327.463 5
10327.945 6
10328.428 6
10328.911 5
10329.393 2
10329.876 2
10330.358 1
10330.841 5
10331.324 3
10331.806 3
10332.289 10
10332.772 4
10333.254 0
10333.737 3
10334.220 4
10334.702 2
10335.185 1
10335.668 4
10336.151 2
10336.633 1
10337.116 0
10337.599 3
10338.082 7
10338.565 2
10339.048 3
10339.530 8
10340.013 0
10340.496 2
10340.979 0
10341.462 1
10341.945 1
10342.428 3
10342.911 1
10343.393 1
10343.876 5
10344.359 3
10344.842 2
10345.325 2
10345.808 1
10346.291 2
10346.774 0
10347.257 2
10347.740 2
10348.223 10
10348.706 8
10349.189 4
10349.673 3
10350.156 4
10350.639 1
10351.122 0
10351.605 5
10352.088 2
10352.571 1
10353.054 2
10353.538 4
10354.021 5
10354.504 9
10354.987 8
10355.470 9
10355.954 8
10356.437 4
10356.920 2
10357.403 3
10357.887 1
10358.370 3
10358.853 2
10359.336 0
10359.820 1
10360.303 3
10360.786 4
10361.270 0
10361.753 3
10362.236 3
10362.720 3
10363.203 1
10363.687 4
10364.170 5
10364.653 4
10365.137 5
10365.620 3
10366.104 5
10366.587 9
10367.071 7
10367.554 6
10368.038 1
10368.521 4
10369.005 3
10369.488 3
10369.972 6
10370.455 5
10370.939 6
10371.423 1
10371.906 2
10372.390 0
10372.873 2
10373.357 0
10373.841 0
10374.324 1
10374.808 1
10375.292 4
10375.775 1
10376.259 0
10376.743 4
10377.226 4
10377.710 1
10378.194 4
10378.678 4
10379.161 2
10379.645 5
10380.129 2
10380.613 1
10381.097 0
10381.580 7
10382.064 5
10382.548 0
10383.032 2
10383.516 2
10384.000 4
10384.484 6
10384.968 3
10385.451 3
10385.935 2
10386.419 2
10386.903 6
10387.387 12
10387.871 7
10388.355 6
10388.839 6
10389.323 5
10389.807 5
10390.291 4
10390.775 2
10391.259 2
10391.743 5
10392.227 3
10392.711 0
10393.196 0
10393.680 0
10394.164 3
10394.648 1
10395.132 2
10395.616 3
10396.100 6
10396.585 7
10397.069 1
10397.553 6
10398.037 2
10398.521 10
10399.006 7
10399.490 6
10399.974 7
10400.458 12
10400.943 6
10401.427 7
10401.911 4
10402.395 6
10402.880 4
10403.364 1
10403.848 1
10404.333 2
10404.817 0
10405.302 3
10405.786 0
10406.270 4
10406.755 11
10407.239 12
10407.724 7
10408.208 6
10408.692 5
10409.177 3
10409.661 2
10410.146 1
10410.630 2
10411.115 6
10411.599 4
10412.084 5
10412.569 4
10413.053 2
10413.538 4
10414.022 2
10414.507 0
10414.991 5
10415.476 6
10415.961 3
10416.445 0
10416.930 0
10417.415 1
10417.899 0
10418.384 0
10418.869 0
10419.353 2
10419.838 2
10420.323 3
10420.807 3
10421.292 8
10421.777 5
10422.262 1
10422.747 1
10423.231 4
10423.716 3
10424.201 2
10424.686 4
10425.171 4
10425.655 1
10426.140 3
10426.625 1
10427.110 3
10427.595 1
10428.080 0
10428.565 0
10429.050 3
10429.535 0
10430.020 2
10430.505 2
10430.990 1
10431.475 0
10431.960 5
10432.445 5
10432.930 2
10433.415 1
10433.900 1
10434.385 4
10434.870 3
10435.355 1
10435.840 1
10436.325 2
10436.810 5
10437.295 6
10437.780 0
10438.266 6
10438.751 5
10439.236 2
10439.721 1
10440.206 0
10440.691 2
10441.177 4
10441.662 1
10442.147 0
10442.632 1
10443.118 2
10443.603 1
10444.088 0
10444.573 3
10445.059 2
10445.544 3
10446.029 0
10446.515 5
10447.000 3
10447.485 2
10447.971 2
10448.456 2
10448.942 0
10449.427 0
10449.912 0
10450.398 3
10450.883 2
10451.369 4
10451.854 1
10452.340 3
10452.825 4
10453.311 4
10453.796 5
10454.282 1
10454.767 1
10455.253 0
10455.738 4
10456.224 1
10456.709 0
10457.195 1
10457.681 7
10458.166 5
10458.652 7
10459.137 4
10459.623 7
10460.109 1
10460.594 2
10461.080 6
10461.566 6
10462.051 2
10462.537 1
10463.023 3
10463.509 3
10463.994 4
10464.480 3
10464.966 6
10465.452 3
10465.937 2
10466.423 1
10466.909 4
10467.395 1
10467.881 1
10468.367 3
10468.852 1
10469.338 4
10469.824 3
10470.310 3
10470.796 2
10471.282 4
10471.768 4
10472.254 4
10472.740 3
10473.226 2
10473.712 2
10474.198 0
10474.684 0
10475.170 1
10475.656 1
10476.142 4
10476.628 0
10477.114 1
10477.600 0
10478.086 3
10478.572 1
10479.058 2
10479.544 2
10480.030 1
10480.516 3
10481.002 3
10481.489 4
10481.975 0
10482.461 0
10482.947 5
10483.433 1
10483.920 1
10484.406 5
10484.892 2
10485.378 2
10485.864 1
10486.351 3
10486.837 0
10487.323 0
10487.810 3
10488.296 7
10488.782 2
10489.269 0
10489.755 3
10490.241 2
10490.728 9
10491.214 6
10491.700 2
10492.187 2
10492.673 1
10493.160 3
10493.646 5
10494.133 3
10494.619 2
10495.105 1
10495.592 0
10496.078 0
10496.565 2
10497.051 0
10497.538 0
10498.024 0
10498.511 0
10498.998 1
10499.484 1
10499.971 4
10500.457 5
10500.944 2
10501.431 0
10501.917 0
10502.404 1
10502.890 0
10503.377 0
10503.864 1
10504.350 4
10504.837 1
10505.324 0
10505.811 0
10506.297 2
10506.784 2
10507.271 3
10507.758 1
10508.244 1
10508.731 1
10509.218 0
10509.705 1
10510.192 1
10510.678 2
10511.165 0
10511.652 0
10512.139 1
10512.626 1
10513.113 1
10513.600 1
10514.086 1
10514.573 0
10515.060 0
10515.547 2
10516.034 1
10516.521 0
10517.008 0
10517.495 2
10517.982 0
10518.469 1
10518.956 0
10519.443 0
10519.930 4
10520.417 4
10520.904 2
10521.391 3
10521.879 0
10522.366 0
10522.853 2
10523.340 0
10523.827 0
10524.314 2
10524.801 1
10525.288 1
10525.776 0
10526.263 0
10526.750 1
10527.237 3
10527.724 1
10528.212 3
10528.699 3
10529.186 1
10529.673 3
10530.161 3
10530.648 1
10531.135 5
10531.623 4
10532.110 2
10532.597 0
10533.085 0
10533.572 2
10534.059 2
10534.547 4
10535.034 3
10535.522 3
10536.009 0
10536.496 0
10536.984 1
10537.471 0
10537.959 0
10538.446 0
10538.934 0
10539.421 1
10539.909 1
10540.396 8
10540.884 4
10541.371 3
10541.859 2
10542.346 0
10542.834 0
10543.322 0
10543.809 1
10544.297 0
10544.784 0
10545.272 0
10545.760 2
10546.247 0
10546.735 3
10547.223 1
10547.710 0
10548.198 6
10548.686 1
10549.174 0
10549.661 0
10550.149 0
10550.637 0
10551.125 0
10551.612 3
10552.100 0
10552.588 1
10553.076 1
10553.564 1
10554.051 1
10554.539 0
10555.027 5
10555.515 4
10556.003 1
10556.491 1
10556.979 0
10557.467 2
10557.954 3
10558.442 5
10558.930 4
10559.418 2
10559.906 0
10560.394 0
10560.882 1
10561.370 5
10561.858 0
10562.346 1
10562.834 2
10563.322 7
10563.810 2
10564.299 0
10564.787 2
10565.275 0
10565.763 0
10566.251 1
10566.739 1
10567.227 5
10567.715 7
10568.204 0
10568.692 1
10569.180 1
10569.668 3
10570.156 3
10570.645 2
10571.133 3
10571.621 5
10572.109 0
10572.598 0
10573.086 2
10573.574 0
10574.062 3
10574.551 1
10575.039 0
10575.527 2
10576.016 4
10576.504 2
10576.992 0
10577.481 1
10577.969 0
10578.458 1
10578.946 0
10579.434 1
10579.923 2
10580.411 0
10580.900 6
10581.388 1
10581.877 2
10582.365 2
10582.854 3
10583.342 4
10583.831 1
10584.319 2
10584.808 1
10585.296 1
10585.785 0
10586.274 1
10586.762 2
10587.251 4
10587.739 2
10588.228 0
10588.717 0
10589.205 3
10589.694 3
10590.183 0
10590.671 0
10591.160 1
10591.649 1
10592.137 4
10592.626 5
10593.115 1
10593.604 0
10594.092 0
10594.581 0
10595.070 1
10595.559 0
10596.048 2
10596.536 1
10597.025 0
10597.514 0
10598.003 1
10598.492 2
10598.981 4
10599.469 4
10599.958 5
10600.447 3
10600.936 3
10601.425 2
10601.914 4
10602.403 2
10602.892 4
10603.381 3
10603.870 5
10604.359 2
10604.848 1
10605.337 3
10605.826 2
10606.315 1
10606.804 1
10607.293 1
10607.782 1
10608.271 3
10608.760 5
10609.250 7
10609.739 5
10610.228 5
10610.717 4
10611.206 2
10611.695 1
10612.185 1
10612.674 0
10613.163 3
10613.652 0
10614.141 3
10614.631 0
10615.120 1
10615.609 0
10616.098 1
10616.588 1
10617.077 2
10617.566 4
10618.056 2
10618.545 1
10619.034 3
10619.524 2
10620.013 0
10620.502 1
10620.992 0
10621.481 0
10621.971 3
10622.460 5
10622.949 1
10623.439 4
10623.928 1
10624.418 4
10624.907 2
10625.397 3
10625.886 0
10626.376 1
10626.865 2
10627.355 0
10627.844 1
10628.334 0
10628.823 2
10629.313 1
10629.803 2
10630.292 3
10630.782 3
10631.271 0
10631.761 1
10632.251 0
10632.740 3
10633.230 0
10633.720 2
10634.209 0
10634.699 3
10635.189 1
10635.678 5
10636.168 4
10636.658 1
10637.148 0
10637.638 0
10638.127 0
10638.617 1
10639.107 3
10639.597 0
10640.087 2
10640.576 0
10641.066 2
10641.556 1
10642.046 0
10642.536 0
10643.026 0
10643.516 2
10644.006 0
10644.495 0
10644.985 2
10645.475 0
10645.965 1
10646.455 0
10646.945 4
10647.435 6
10647.925 3
10648.415 3
10648.905 1
10649.395 1
10649.885 0
10650.375 5
10650.866 0
10651.356 6
10651.846 8
10652.336 3
10652.826 2
10653.316 2
10653.806 5
10654.296 2
10654.787 2
10655.277 1
10655.767 1
10656.257 0
10656.747 1
10657.238 5
10657.728 2
10658.218 0
10658.708 0
10659.199 1
10659.689 3
10660.179 1
10660.669 1
10661.160 1
10661.650 5
10662.140 1
10662.631 0
10663.121 2
10663.611 2
10664.102 1
10664.592 0
10665.083 1
10665.573 1
10666.063 3
10666.554 1
10667.044 3
10667.535 1
10668.025 2
10668.516 1
10669.006 0
10669.497 2
10669.987 3
10670.478 4
10670.968 1
10671.459 0
10671.949 2
10672.440 1
10672.931 0
10673.421 1
10673.912 0
10674.402 2
10674.893 3
10675.384 2
10675.874 5
10676.365 1
10676.856 2
10677.346 0
10677.837 1
10678.328 1
10678.818 1
10679.309 3
10679.800 2
10680.291 2
10680.781 3
10681.272 1
10681.763 1
10682.254 0
10682.745 0
10683.235 3
10683.726 3
10684.217 8
10684.708 4
10685.199 0
10685.690 2
10686.181 2
10686.672 0
10687.162 1
10687.653 1
10688.144 0
10688.635 2
10689.126 1
10689.617 2
10690.108 1
10690.599 3
10691.090 1
10691.581 0
10692.072 1
10692.563 1
10693.054 2
10693.545 0
10694.036 1
10694.527 2
10695.019 1
10695.510 1
10696.001 2
10696.492 2
10696.983 0
10697.474 2
10697.965 0
10698.456 4
10698.948 3
10699.439 0
10699.930 2
10700.421 5
10700.913 2
10701.404 8
10701.895 16
10702.386 7
10702.878 7
10703.369 4
10703.860 4
10704.351 9
10704.843 5
10705.334 0
10705.825 0
10706.317 1
10706.808 2
10707.300 4
10707.791 2
10708.282 1
10708.774 1
10709.265 4
10709.757 4
10710.248 5
10710.739 4
10711.231 0
10711.722 0
10712.214 2
10712.705 4
10713.197 4
10713.688 1
10714.180 1
10714.671 0
10715.163 0
10715.655 0
10716.146 2
10716.638 2
10717.129 0
10717.621 0
10718.113 0
10718.604 0
10719.096 1
10719.588 3
10720.079 3
10720.571 1
10721.063 5
10721.554 1
10722.046 0
10722.538 0
10723.029 0
10723.521 0
10724.013 1
10724.505 1
10724.997 1
10725.488 0
10725.980 1
10726.472 4
10726.964 0
10727.456 0
10727.947 2
10728.439 0
10728.931 0
10729.423 7
10729.915 5
10730.407 1
10730.899 2
10731.391 3
10731.883 1
10732.375 7
10732.867 2
10733.359 0
10733.851 4
10734.343 1
10734.835 0
10735.327 0
10735.819 0
10736.311 0
10736.803 0
10737.295 0
10737.787 0
10738.279 1
10738.771 2
10739.263 2
10739.755 2
10740.247 1
10740.740 2
10741.232 7
10741.724 9
10742.216 2
10742.708 3
10743.200 5
10743.693 0
10744.185 2
10744.677 2
10745.169 0
10745.662 1
10746.154 4
10746.646 1
10747.138 1
10747.631 0
10748.123 3
10748.615 6
10749.108 5
10749.600 2
10750.092 0
10750.585 2
10751.077 2
10751.570 2
10752.062 2
10752.554 1
10753.047 1
10753.539 0
10754.032 1
10754.524 5
10755.017 6
10755.509 2
10756.002 4
10756.494 0
10756.987 2
10757.479 1
10757.972 4
10758.464 5
10758.957 1
10759.449 0
10759.942 1
10760.435 0
10760.927 3
10761.420 3
10761.912 2
10762.405 0
10762.898 1
10763.390 3
10763.883 5
10764.376 2
10764.868 3
10765.361 5
10765.854 2
10766.347 3
10766.839 7
10767.332 19
10767.825 15
10768.318 11
10768.810 9
10769.303 8
10769.796 5
10770.289 5
10770.782 7
10771.275 3
10771.767 9
10772.260 13
10772.753 7
10773.246 5
10773.739 2
10774.232 7
10774.725 3
10775.218 1
10775.711 2
10776.204 4
10776.697 8
10777.190 5
10777.683 1
10778.176 2
10778.669 4
10779.162 7
10779.655 3
10780.148 1
10780.641 6
10781.134 3
10781.627 1
10782.120 0
10782.613 0
10783.106 5
10783.599 2
10784.092 0
10784.586 0
10785.079 1
10785.572 6
10786.065 8
10786.558 4
10787.052 4
10787.545 0
10788.038 1
10788.531 3
10789.024 3
10789.518 0
10790.011 1
10790.504 0
10790.998 4
10791.491 3
10791.984 0
10792.478 3
10792.971 0
10793.464 1
10793.958 1
10794.451 1
10794.944 0
10795.438 1
10795.931 2
10796.425 0
10796.918 1
10797.412 0
10797.905 4
10798.398 3
10798.892 3
10799.385 0
10799.879 0
10800.372 1
10800.866 0
10801.359 0
10801.853 1
10802.347 2
10802.840 0
10803.334 0
10803.827 1
10804.321 0
10804.815 0
10805.308 1
10805.802 3
10806.295 3
10806.789 2
10807.283 1
10807.776 2
10808.270 5
10808.764 5
10809.258 1
10809.751 0
10810.245 0
10810.739 2
10811.233 3
10811.726 2
10812.220 0
10812.714 0
10813.208 0
10813.702 0
10814.195 1
10814.689 3
10815.183 0
10815.677 0
10816.171 0
10816.665 0
10817.159 2
10817.652 0
10818.146 0
10818.640 0
10819.134 0
10819.628 3
10820.122 1
10820.616 0
10821.110 0
10821.604 1
10822.098 0
10822.592 1
10823.086 1
10823.580 3
10824.074 2
10824.568 2
10825.062 0
10825.557 2
10826.051 2
10826.545 4
10827.039 1
10827.533 0
10828.027 0
10828.521 2
10829.015 0
10829.510 0
10830.004 2
10830.498 0
10830.992 1
10831.486 8
10831.981 2
10832.475 2
10832.969 3
10833.464 3
10833.958 4
10834.452 1
10834.946 4
10835.441 1
10835.935 0
10836.429 0
10836.924 2
10837.418 1
10837.912 3
10838.407 0
10838.901 0
10839.396 4
10839.890 5
10840.384 2
10840.879 1
10841.373 4
10841.868 7
10842.362 5
10842.857 2
10843.351 3
10843.846 7
10844.340 6
10844.835 4
10845.329 4
10845.824 1
10846.318 0
10846.813 0
10847.308 0
10847.802 0
10848.297 0
10848.791 1
10849.286 4
10849.781 3
10850.275 2
10850.770 1
10851.265 1
10851.759 0
10852.254 7
10852.749 5
10853.244 0
10853.738 0
10854.233 1
10854.728 0
10855.223 0
10855.717 0
10856.212 0
10856.707 1
10857.202 0
10857.697 0
10858.191 0
10858.686 0
10859.181 4
10859.676 2
10860.171 1
10860.666 0
10861.161 0
10861.656 0
10862.151 0
10862.645 0
10863.140 0
10863.635 0
10864.130 2
10864.625 2
10865.120 3
10865.615 3
10866.110 2
10866.605 0
10867.100 1
10867.595 0
10868.091 0
10868.586 2
10869.081 4
10869.576 5
10870.071 3
10870.566 3
10871.061 0
10871.556 1
10872.051 1
10872.547 3
10873.042 0
10873.537 0
10874.032 0
10874.527 0
10875.023 1
10875.518 1
10876.013 2
10876.508 3
10877.004 4
10877.499 2
10877.994 0
10878.489 4
10878.985 2
10879.480 1
10879.975 0
10880.471 2
10880.966 1
10881.461 1
10881.957 0
10882.452 1
10882.948 0
10883.443 1
10883.938 5
10884.434 4
10884.929 3
10885.425 2
10885.920 0
10886.416 0
10886.911 0
10887.407 2
10887.902 0
10888.398 3
10888.893 2
10889.389 2
10889.884 2
10890.380 0
10890.876 5
10891.371 4
10891.867 2
10892.362 2
10892.858 0
10893.354 0
10893.849 1
10894.345 0
10894.841 1
10895.336 0
10895.832 0
10896.328 0
10896.823 0
10897.319 2
10897.815 0
10898.311 1
10898.806 2
10899.302 1
10899.798 0
10900.294 1
10900.790 0
10901.285 0
10901.781 0
10902.277 2
10902.773 0
10903.269 1
10903.765 1
10904.261 1
10904.756 0
10905.252 1
10905.748 3
10906.244 0
10906.740 2
10907.236 1
10907.732 1
10908.228 0
10908.724 0
10909.220 1
10909.716 4
10910.212 1
10910.708 1
10911.204 1
10911.700 0
10912.196 0
10912.692 1
10913.188 2
10913.685 1
10914.181 0
10914.677 1
10915.173 3
10915.669 1
10916.165 0
10916.661 0
10917.158 0
10917.654 1
10918.150 0
10918.646 0
10919.142 0
10919.639 0
10920.135 0
10920.631 1
10921.127 0
10921.624 2
10922.120 1
10922.616 1
10923.113 0
10923.609 0
10924.105 0
10924.602 1
10925.098 0
10925.594 0
10926.091 0
10926.587 7
10927.084 3
10927.580 1
10928.076 1
10928.573 1
10929.069 2
10929.566 1
10930.062 0
10930.559 1
10931.055 4
10931.552 6
10932.048 1
10932.545 1
10933.041 5
10933.538 1
10934.035 0
10934.531 1
10935.028 0
10935.524 0
10936.021 0
10936.518 0
10937.014 1
10937.511 2
10938.007 2
10938.504 1
10939.001 0
10939.497 0
10939.994 4
10940.491 2
10940.988 2
10941.484 0
10941.981 2
10942.478 0
10942.975 0
10943.471 1
10943.968 3
10944.465 3
10944.962 1
10945.459 0
10945.955 0
10946.452 0
10946.949 1
10947.446 0
10947.943 0
10948.440 0
10948.937 0
10949.434 1
10949.931 1
10950.428 0
10950.924 0
10951.421 0
10951.918 0
10952.415 1
10952.912 0
10953.409 1
10953.906 0
10954.403 1
10954.900 2
10955.398 3
10955.895 2
10956.392 0
10956.889 1
10957.386 4
10957.883 1
10958.380 3
10958.877 1
10959.374 0
10959.872 0
10960.369 2
10960.866 0
10961.363 0
10961.860 0
10962.357 3
10962.855 0
10963.352 0
10963.849 2
10964.346 1
10964.844 0
10965.341 1
10965.838 0
10966.336 0
10966.833 1
10967.330 1
10967.828 0
10968.325 2
10968.822 2
10969.320 2
10969.817 3
10970.314 0
10970.812 0
10971.309 4
10971.807 3
10972.304 5
10972.802 1
10973.299 0
10973.796 0
10974.294 0
10974.791 0
10975.289 0
10975.786 0
10976.284 1
10976.781 0
10977.279 0
10977.777 0
10978.274 0
10978.772 1
10979.269 0
10979.767 3
10980.265 3
10980.762 4
10981.260 5
10981.758 0
10982.255 0
10982.753 0
10983.251 1
10983.748 0
10984.246 0
10984.744 3
10985.241 3
10985.739 0
10986.237 0
10986.735 0
10987.232 0
10987.730 2
10988.228 0
10988.726 4
10989.224 5
10989.721 0
10990.219 0
10990.717 1
10991.215 1
10991.713 0
10992.211 5
10992.709 8
10993.207 8
10993.705 4
10994.202 0
10994.700 0
10995.198 1
10995.696 3
10996.194 1
10996.692 0
10997.190 0
10997.688 1
10998.186 0
10998.684 0
10999.182 1
10999.681 1
11000.179 1
11000.677 0
11001.175 1
11001.673 2
11002.171 3
11002.669 6
11003.167 5
11003.665 3
11004.164 3
11004.662 1
11005.160 0
11005.658 2
11006.156 5
11006.655 0
11007.153 1
11007.651 0
11008.149 1
11008.647 0
11009.146 1
11009.644 1
11010.142 1
11010.641 0
11011.139 0
11011.637 2
11012.136 2
11012.634 0
11013.132 0
11013.631 0
11014.129 0
11014.628 0
11015.126 1
11015.624 1
11016.123 0
11016.621 0
11017.120 3
11017.618 2
11018.117 0
11018.615 1
11019.114 5
11019.612 4
11020.111 1
11020.609 0
11021.108 0
11021.606 0
11022.105 1
11022.603 3
11023.102 1
11023.601 0
11024.099 1
11024.598 3
11025.097 1
11025.595 1
11026.094 3
11026.592 1
11027.091 0
11027.590 0
11028.089 1
11028.587 2
11029.086 1
11029.585 1
11030.083 1
11030.582 0
11031.081 0
11031.580 1
11032.079 0
11032.577 0
11033.076 1
11033.575 0
11034.074 0
11034.573 1
11035.072 0
11035.570 0
11036.069 1
11036.568 1
11037.067 0
11037.566 1
11038.065 2
11038.564 2
11039.063 0
11039.562 0
11040.061 0
11040.560 0
11041.059 0
11041.558 1
11042.057 1
11042.556 2
11043.055 3
11043.554 2
11044.053 2
11044.552 4
11045.051 0
11045.550 1
11046.049 0
11046.549 1
11047.048 1
11047.547 0
11048.046 1
11048.545 2
11049.044 1
11049.544 1
11050.043 1
11050.542 1
11051.041 0
11051.540 0
11052.040 2
11052.539 1
11053.038 0
11053.537 0
11054.037 1
11054.536 4
11055.035 3
11055.535 4
11056.034 3
11056.533 2
11057.033 0
11057.532 0
11058.031 3
11058.531 2
11059.030 0
11059.530 0
11060.029 0
11060.529 0
11061.028 0
11061.527 1
11062.027 1
11062.526 0
11063.026 1
11063.525 0
11064.025 0
11064.524 2
11065.024 7
11065.524 6
11066.023 4
11066.523 4
11067.022 2
11067.522 0
11068.022 0
11068.521 1
11069.021 1
11069.520 1
11070.020 1
11070.520 0
11071.019 0
11071.519 0
11072.019 2
11072.518 1
11073.018 1
11073.518 2
11074.018 0
11074.517 8
11075.017 4
11075.517 0
11076.017 0
11076.517 0
11077.016 2
11077.516 0
11078.016 0
11078.516 0
11079.016 0
11079.516 0
11080.015 1
11080.515 0
11081.015 1
11081.515 0
11082.015 0
11082.515 0
11083.015 0
11083.515 1
11084.015 0
11084.515 0
11085.015 0
11085.515 2
11086.015 0
11086.515 0
11087.015 0
11087.515 0
11088.015 0
11088.515 1
11089.015 2
11089.515 7
11090.015 2
11090.516 1
11091.016 1
11091.516 1
11092.016 0
11092.516 0
11093.016 0
11093.517 0
11094.017 0
11094.517 1
11095.017 1
11095.517 0
11096.018 0
11096.518 0
11097.018 1
11097.518 0
11098.019 2
11098.519 3
11099.019 1
11099.520 1
11100.020 3
11100.520 0
11101.021 1
11101.521 0
11102.021 0
11102.522 2
11103.022 3
11103.523 1
11104.023 0
11104.523 0
11105.024 0
11105.524 0
11106.025 0
11106.525 1
11107.026 3
11107.526 3
11108.027 3
11108.527 1
11109.028 1
11109.528 0
11110.029 1
11110.530 0
11111.030 6
11111.531 5
11112.031 1
11112.532 0
11113.033 0
11113.533 0
11114.034 1
11114.535 0
11115.035 1
11115.536 0
11116.037 0
11116.537 2
11117.038 5
11117.539 11
11118.039 8
11118.540 4
11119.041 2
11119.542 0
11120.043 0
11120.543 0
11121.044 0
11121.545 0
11122.046 2
11122.547 4
11123.047 1
11123.548 1
11124.049 1
11124.550 1
11125.051 0
11125.552 0
11126.053 0
11126.554 2
11127.055 1
11127.556 1
11128.057 6
11128.558 3
11129.059 1
11129.560 0
11130.061 0
11130.562 0
11131.063 2
11131.564 0
11132.065 0
11132.566 0
11133.067 0
11133.568 1
11134.069 5
11134.570 0
11135.071 0
11135.572 3
11136.074 2
11136.575 0
11137.076 5
11137.577 5
11138.078 0
11138.580 0
11139.081 1
11139.582 3
11140.083 1
11140.584 0
11141.086 1
11141.587 2
11142.088 0
11142.590 3
11143.091 2
11143.592 0
11144.094 0
11144.595 0
11145.096 3
11145.598 2
11146.099 2
11146.600 0
11147.102 0
11147.603 2
11148.105 2
11148.606 2
11149.107 2
11149.609 2
11150.110 0
11150.612 0
11151.113 0
11151.615 1
11152.116 0
11152.618 0
11153.119 0
11153.621 1
11154.122 2
11154.624 1
11155.126 2
11155.627 2
11156.129 1
11156.630 0
11157.132 0
11157.634 0
11158.135 7
11158.637 4
11159.139 2
11159.640 0
11160.142 1
11160.644 1
11161.145 2
11161.647 5
11162.149 1
11162.651 3
11163.152 5
11163.654 4
11164.156 2
11164.658 1
11165.160 0
11165.661 0
11166.163 0
11166.665 0
11167.167 1
11167.669 0
11168.171 1
11168.672 1
11169.174 0
11169.676 0
11170.178 0
11170.680 3
11171.182 1
11171.684 0
11172.186 0
11172.688 0
11173.190 1
11173.692 2
11174.194 2
11174.696 1
11175.198 4
11175.700 4
11176.202 2
11176.704 1
11177.206 0
11177.708 0
11178.210 1
11178.712 0
11179.215 1
11179.717 0
11180.219 0
11180.721 8
11181.223 8
11181.725 0
11182.228 1
11182.730 0
11183.232 1
11183.734 1
11184.236 3
11184.739 5
11185.241 0
11185.743 0
11186.245 0
11186.748 0
11187.250 0
11187.752 0
11188.255 2
11188.757 2
11189.259 1
11189.762 0
11190.264 1
11190.766 1
11191.269 0
11191.771 0
11192.274 0
11192.776 1
11193.279 0
11193.781 1
11194.283 1
11194.786 0
11195.288 1
11195.791 1
11196.293 2
11196.796 1
11197.298 0
11197.801 2
11198.304 1
11198.806 3
11199.309 2
11199.811 4
11200.314 4
11200.816 1
11201.319 2
11201.822 0
11202.324 0
11202.827 1
11203.330 0
11203.832 1
11204.335 1
11204.838 0
11205.340 2
11205.843 5
11206.346 5
11206.849 1
11207.351 0
11207.854 0
11208.357 1
11208.860 2
11209.362 0
11209.865 1
11210.368 1
11210.871 0
11211.374 1
11211.877 1
11212.379 0
11212.882 1
11213.385 3
11213.888 3
11214.391 2
11214.894 2
11215.397 0
11215.900 0
11216.403 1
11216.906 1
11217.409 0
11217.912 2
11218.415 4
11218.918 2
11219.421 2
11219.924 1
11220.427 3
11220.930 2
11221.433 1
11221.936 0
11222.439 2
11222.942 0
11223.445 0
11223.949 1
11224.452 1
11224.955 0
11225.458 0
11225.961 0
11226.464 0
11226.968 0
11227.471 1
11227.974 1
11228.477 0
11228.980 1
11229.484 1
11229.987 0
11230.490 1
11230.993 0
11231.497 0
11232.000 0
11232.503 0
11233.007 1
11233.510 1
11234.013 0
11234.517 0
11235.020 0
11235.524 0
11236.027 0
11236.530 0
11237.034 1
11237.537 0
11238.041 0
11238.544 0
11239.048 0
11239.551 1
11240.055 0
11240.558 0
11241.062 1
11241.565 3
11242.069 0
11242.572 2
11243.076 2
11243.579 2
11244.083 1
11244.586 2
11245.090 2
11245.594 0
11246.097 0
11246.601 0
11247.105 0
11247.608 1
11248.112 0
11248.616 1
11249.119 0
11249.623 1
11250.127 0
11250.630 0
11251.134 0
11251.638 1
11252.142 1
11252.645 1
11253.149 1
11253.653 1
11254.157 2
11254.661 0
11255.164 2
11255.668 0
11256.172 0
11256.676 2
11257.180 0
11257.684 1
11258.188 1
11258.692 3
11259.195 1
11259.699 1
11260.203 0
11260.707 1
11261.211 0
11261.715 1
11262.219 0
11262.723 3
11263.227 1
11263.731 0
11264.235 1
11264.739 0
11265.243 0
11265.747 0
11266.252 0
11266.756 1
11267.260 1
11267.764 0
11268.268 0
11268.772 0
11269.276 0
11269.780 0
11270.285 0
11270.789 0
11271.293 1
11271.797 0
11272.301 0
11272.806 0
11273.310 4
11273.814 0
11274.318 2
11274.823 2
11275.327 1
11275.831 0
11276.335 1
11276.840 0
11277.344 0
11277.848 0
11278.353 2
11278.857 0
11279.361 0
11279.866 1
11280.370 0
11280.875 3
11281.379 0
11281.884 0
11282.388 0
11282.892 0
11283.397 0
11283.901 0
11284.406 0
11284.910 0
11285.415 2
11285.919 2
11286.424 2
11286.928 3
11287.433 0
11287.938 2
11288.442 0
11288.947 0
11289.451 0
11289.956 1
11290.461 0
11290.965 0
11291.470 3
11291.974 3
11292.479 0
11292.984 0
11293.488 0
11293.993 1
11294.498 1
11295.003 0
11295.507 2
11296.012 1
11296.517 0
11297.022 1
11297.526 0
11298.031 2
11298.536 2
11299.041 2
11299.546 3
11300.050 1
11300.555 0
11301.060 0
11301.565 0
11302.070 0
11302.575 0
11303.080 0
11303.585 1
11304.090 2
11304.594 2
11305.099 0
11305.604 0
11306.109 0
11306.614 0
11307.119 2
11307.624 1
11308.129 0
11308.634 2
11309.139 2
11309.644 1
11310.149 0
11310.655 0
11311.160 4
11311.665 3
11312.170 0
11312.675 0
11313.180 1
11313.685 0
11314.190 1
11314.696 0
11315.201 1
11315.706 3
11316.211 4
11316.716 1
11317.222 1
11317.727 1
11318.232 3
11318.737 6
11319.243 9
11319.748 7
11320.253 4
11320.758 1
11321.264 8
11321.769 6
11322.274 3
11322.780 0
11323.285 0
11323.790 0
11324.296 0
11324.801 0
11325.307 2
11325.812 3
11326.317 1
11326.823 0
11327.328 1
11327.834 0
11328.339 1
11328.845 3
11329.350 4
11329.856 2
11330.361 1
11330.867 0
11331.372 1
11331.878 4
11332.383 1
11332.889 1
11333.395 0
11333.900 2
11334.406 2
11334.911 0
11335.417 0
11335.923 0
11336.428 0
11336.934 0
11337.440 0
11337.945 1
11338.451 1
11338.957 0
11339.462 1
11339.968 1
11340.474 0
11340.980 0
11341.485 0
11341.991 4
11342.497 0
11343.003 0
11343.508 0
11344.014 3
11344.520 4
11345.026 4
11345.532 3
11346.038 0
11346.544 0
11347.049 2
11347.555 2
11348.061 0
11348.567 3
11349.073 1
11349.579 3
11350.085 0
11350.591 0
11351.097 0
11351.603 1
11352.109 3
11352.615 0
11353.121 1
11353.627 0
11354.133 0
11354.639 1
11355.145 2
11355.651 0
11356.157 0
11356.663 0
11357.170 1
11357.676 0
11358.182 2
11358.688 2
11359.194 2
11359.700 1
11360.206 0
11360.713 1
11361.219 0
11361.725 0
11362.231 0
11362.738 2
11363.244 2
11363.750 1
11364.256 3
11364.763 3
11365.269 0
11365.775 2
11366.282 5
11366.788 1
11367.294 0
11367.801 0
11368.307 1
11368.813 1
11369.320 0
11369.826 0
11370.332 0
11370.839 1
11371.345 1
11371.852 1
11372.358 0
11372.865 0
11373.371 1
11373.878 5
11374.384 2
11374.891 3
11375.397 0
11375.904 1
11376.410 4
11376.917 0
11377.423 5
11377.930 4
11378.437 7
11378.943 7
11379.450 1
11379.956 1
11380.463 0
11380.970 0
11381.476 0
11381.983 0
11382.490 0
11382.996 2
11383.503 1
11384.010 3
11384.516 2
11385.023 2
11385.530 0
11386.037 0
11386.543 0
11387.050 2
11387.557 2
11388.064 3
11388.571 2
11389.077 0
11389.584 2
11390.091 1
11390.598 2
11391.105 0
11391.612 2
11392.119 2
11392.626 2
11393.132 2
11393.639 1
11394.146 2
11394.653 0
11395.160 0
11395.667 0
11396.174 1
11396.681 3
11397.188 3
11397.695 2
11398.202 2
11398.709 2
11399.216 1
11399.723 1
11400.230 1
11400.738 0
11401.245 1
11401.752 4
11402.259 1
11402.766 2
11403.273 3
11403.780 2
11404.287 1
11404.795 5
11405.302 6
11405.809 3
11406.316 4
11406.823 9
11407.331 2
11407.838 5
11408.345 4
11408.852 3
11409.360 1
11409.867 0
11410.374 0
11410.882 0
11411.389 0
11411.896 3
11412.404 3
11412.911 2
11413.418 5
11413.926 2
11414.433 2
11414.941 4
11415.448 5
11415.955 5
11416.463 8
11416.970 8
11417.478 4
11417.985 3
11418.493 2
11419.000 2
11419.508 2
11420.015 5
11420.523 5
11421.030 2
11421.538 2
11422.045 2
11422.553 1
11423.061 0
11423.568 3
11424.076 2
11424.583 1
11425.091 2
11425.599 2
11426.106 1
11426.614 5
11427.122 3
11427.629 6
11428.137 9
11428.645 4
11429.152 4
11429.660 2
11430.168 3
11430.676 5
11431.183 8
11431.691 4
11432.199 13
11432.707 11
11433.215 8
11433.722 4
11434.230 3
11434.738 8
11435.246 8
11435.754 11
11436.262 19
11436.770 18
11437.277 18
11437.785 12
11438.293 12
11438.801 20
11439.309 33
11439.817 20
11440.325 16
11440.833 17
11441.341 12
11441.849 13
11442.357 14
11442.865 14
11443.373 17
11443.881 11
11444.389 13
11444.897 14
11445.405 10
11445.914 8
11446.422 7
11446.930 3
11447.438 2
11447.946 5
11448.454 5
11448.962 5
11449.470 4
11449.979 2
11450.487 7
11450.995 15
11451.503 11
11452.011 7
11452.520 2
11453.028 2
11453.536 4
11454.045 6
11454.553 3
11455.061 3
11455.569 1
11456.078 0
11456.586 1
11457.094 2
11457.603 4
11458.111 2
11458.619 4
11459.128 3
11459.636 4
11460.145 7
11460.653 2
11461.162 5
11461.670 3
11462.178 2
11462.687 1
11463.195 5
11463.704 3
11464.212 4
11464.721 7
11465.229 8
11465.738 4
11466.246 6
11466.755 2
11467.264 3
11467.772 3
11468.281 3
11468.789 5
11469.298 6
11469.807 7
11470.315 1
11470.824 1
11471.333 0
11471.841 3
11472.350 5
11472.859 3
11473.367 4
11473.876 8
11474.385 3
11474.893 6
11475.402 3
11475.911 0
11476.420 10
11476.929 11
11477.437 5
11477.946 1
11478.455 1
11478.964 5
11479.473 4
11479.981 3
11480.490 3
11480.999 3
11481.508 4
11482.017 8
11482.526 2
11483.035 1
11483.544 0
11484.053 1
11484.562 1
11485.071 4
11485.580 6
11486.089 7
11486.598 2
11487.107 0
11487.616 1
11488.125 4
11488.634 4
11489.143 13
11489.652 13
11490.161 17
11490.670 12
11491.179 14
11491.688 6
11492.197 5
11492.706 7
11493.216 9
11493.725 8
11494.234 5
11494.743 5
11495.252 10
11495.761 6
11496.271 4
11496.780 4
11497.289 5
11497.798 4
11498.308 7
11498.817 6
11499.326 2
11499.835 4
11500.345 5
11500.854 2
11501.363 8
11501.873 5
11502.382 3
11502.891 1
11503.401 3
11503.910 9
11504.420 4
11504.929 3
11505.438 3
11505.948 4
11506.457 6
11506.967 5
11507.476 2
11507.986 2
11508.495 4
11509.005 13
11509.514 12
11510.024 11
11510.533 10
11511.043 16
11511.552 18
11512.062 13
11512.571 16
11513.081 6
11513.591 9
11514.100 5
11514.610 7
11515.119 8
11515.629 4
11516.139 6
11516.648 7
11517.158 5
11517.668 12
11518.177 16
11518.687 20
11519.197 27
11519.707 29
11520.216 30
11520.726 40
11521.236 41
11521.746 45
11522.255 54
11522.765 71
11523.275 95
11523.785 102
11524.295 118
11524.805 114
11525.314 127
11525.824 130
11526.334 120
11526.844 109
11527.354 121
11527.864 117
11528.374 115
11528.884 89
11529.394 90
11529.904 78
11530.414 64
11530.924 72
11531.434 59
11531.944 57
11532.454 36
11532.964 28
11533.474 27
11533.984 16
11534.494 13
11535.004 15
11535.514 9
11536.024 3
11536.534 8
11537.044 11
11537.554 11
11538.065 6
11538.575 4
11539.085 6
11539.595 2
11540.105 3
11540.615 3
11541.126 2
11541.636 2
11542.146 1
11542.656 6
11543.167 0
11543.677 3
11544.187 4
11544.697 2
11545.208 3
11545.718 3
11546.228 1
11546.739 4
11547.249 6
11547.759 1
11548.270 0
11548.780 2
11549.290 4
11549.801 2
11550.311 5
11550.822 3
11551.332 3
11551.843 5
11552.353 2
11552.864 0
11553.374 0
11553.885 0
11554.395 3
11554.906 6
11555.416 4
11555.927 1
11556.437 0
11556.948 0
11557.458 1
11557.969 2
11558.479 5
11558.990 1
11559.501 5
11560.011 0
11560.522 1
11561.033 5
11561.543 3
11562.054 3
11562.565 2
11563.075 1
11563.586 3
11564.097 3
11564.607 3
11565.118 4
11565.629 3
11566.140 4
11566.650 1
11567.161 4
11567.672 1
11568.183 2
11568.694 1
11569.204 2
11569.715 2
11570.226 1
11570.737 5
11571.248 6
11571.759 5
11572.270 3
11572.781 3
11573.292 2
11573.802 3
11574.313 4
11574.824 2
11575.335 1
11575.846 1
11576.357 1
11576.868 1
11577.379 0
11577.890 4
11578.401 3
11578.912 0
11579.423 0
11579.935 0
11580.446 1
11580.957 0
11581.468 1
11581.979 0
11582.490 1
11583.001 1
11583.512 1
11584.023 3
11584.535 0
11585.046 0
11585.557 0
11586.068 1
11586.579 0
11587.091 0
11587.602 1
11588.113 3
11588.624 5
11589.136 1
11589.647 5
11590.158 4
11590.670 4
11591.181 6
11591.692 7
11592.204 2
11592.715 1
11593.226 0
11593.738 2
11594.249 1
11594.760 3
11595.272 1
11595.783 0
11596.295 1
11596.806 0
11597.318 3
11597.829 2
11598.341 0
11598.852 0
11599.363 0
11599.875 3
11600.387 2
11600.898 0
11601.410 0
11601.921 2
11602.433 2
11602.944 0
11603.456 0
11603.967 0
11604.479 0
11604.991 4
11605.502 5
11606.014 1
11606.526 2
11607.037 0
11607.549 3
11608.061 0
11608.572 3
11609.084 1
11609.596 3
11610.108 0
11610.619 0
11611.131 1
11611.643 1
11612.155 1
11612.666 5
11613.178 3
11613.690 1
11614.202 2
11614.714 0
11615.226 2
11615.737 0
11616.249 1
11616.761 3
11617.273 5
11617.785 7
11618.297 5
11618.809 3
11619.321 1
11619.833 0
11620.345 3
11620.857 1
11621.369 2
11621.881 0
11622.393 5
11622.905 2
11623.417 6
11623.929 2
11624.441 2
11624.953 3
11625.465 2
11625.977 2
11626.489 5
11627.001 6
11627.513 4
11628.025 3
11628.538 4
11629.050 2
11629.562 5
11630.074 4
11630.586 5
11631.098 2
11631.611 5
11632.123 1
11632.635 4
11633.147 12
11633.660 6
11634.172 2
11634.684 2
11635.196 6
11635.709 3
11636.221 2
11636.733 5
11637.246 3
11637.758 9
11638.270 4
11638.783 3
11639.295 1
11639.808 3
11640.320 5
11640.832 4
11641.345 13
11641.857 8
11642.370 8
11642.882 4
11643.395 8
11643.907 3
11644.420 2
11644.932 3
11645.445 13
11645.957 4
11646.470 9
11646.982 7
11647.495 6
11648.007 7
11648.520 6
11649.033 3
11649.545 4
11650.058 4
11650.570 4
11651.083 4
11651.596 5
11652.108 6
11652.621 3
11653.134 9
11653.646 10
11654.159 14
11654.672 10
11655.185 14
11655.697 15
11656.210 5
11656.723 4
11657.236 4
11657.748 2
11658.261 8
11658.774 8
11659.287 8
11659.800 9
11660.312 6
11660.825 4
11661.338 9
11661.851 18
11662.364 17
11662.877 27
11663.390 31
11663.903 26
11664.416 20
11664.929 16
11665.442 26
11665.955 14
11666.467 14
11666.980 20
11667.493 21
11668.006 13
11668.520 14
11669.033 19
11669.546 22
11670.059 10
11670.572 12
11671.085 15
11671.598 19
11672.111 23
11672.624 14
11673.137 26
11673.650 37
11674.164 25
11674.677 29
11675.190 39
11675.703 54
11676.216 66
11676.729 80
11677.243 79
11677.756 97
11678.269 98
11678.782 120
11679.296 162
11679.809 194
11680.322 190
11680.836 229
11681.349 270
11681.862 267
11682.375 307
11682.889 279
11683.402 268
11683.916 238
11684.429 221
11684.942 194
11685.456 190
11685.969 166
11686.483 149
11686.996 115
11687.509 87
11688.023 69
11688.536 53
11689.050 43
11689.563 49
11690.077 30
11690.590 31
11691.104 35
11691.617 25
11692.131 17
11692.644 9
11693.158 7
11693.672 12
11694.185 14
11694.699 11
11695.212 9
11695.726 8
11696.240 9
11696.753 7
11697.267 5
11697.781 2
11698.294 3
11698.808 3
11699.322 0
11699.835 7
11700.349 7
11700.863 6
11701.377 8
11701.890 7
11702.404 4
11702.918 3
11703.432 10
11703.946 0
11704.459 0
11704.973 3
11705.487 1
11706.001 1
11706.515 2
11707.029 2
11707.543 7
11708.056 9
11708.570 4
11709.084 1
11709.598 6
11710.112 3
11710.626 2
11711.140 1
11711.654 6
11712.168 3
11712.682 4
11713.196 5
11713.710 10
11714.224 3
11714.738 2
11715.252 4
11715.766 4
11716.280 4
11716.794 5
11717.308 4
11717.823 4
11718.337 1
11718.851 1
11719.365 1
11719.879 6
11720.393 4
11720.907 1
11721.422 3
11721.936 3
11722.450 1
11722.964 7
11723.479 4
11723.993 4
11724.507 1
11725.021 3
11725.536 2
11726.050 4
11726.564 3
11727.079 1
11727.593 3
11728.107 4
11728.622 5
11729.136 2
11729.650 4
11730.165 9
11730.679 2
11731.193 4
11731.708 3
11732.222 5
11732.737 9
11733.251 5
11733.766 7
11734.280 6
11734.795 6
11735.309 5
11735.824 2
11736.338 4
11736.853 0
11737.367 0
11737.882 3
11738.396 2
11738.911 3
11739.425 1
11739.940 3
11740.455 4
11740.969 3
11741.484 2
11741.999 1
11742.513 3
11743.028 2
11743.543 1
11744.057 3
11744.572 3
11745.087 3
11745.601 3
11746.116 1
11746.631 3
11747.146 3
11747.660 6
11748.175 5
11748.690 0
11749.205 0
11749.720 0
11750.234 2
11750.749 1
11751.264 2
11751.779 1
11752.294 2
11752.809 1
11753.324 5
11753.838 6
11754.353 5
11754.868 6
11755.383 1
11755.898 0
11756.413 1
11756.928 0
11757.443 1
11757.958 1
11758.473 2
11758.988 3
11759.503 2
11760.018 0
11760.533 0
11761.048 5
11761.563 3
11762.078 3
11762.594 3
11763.109 2
11763.624 1
11764.139 0
11764.654 3
11765.169 0
11765.684 0
11766.200 0
11766.715 0
11767.230 4
11767.745 5
11768.260 8
11768.776 4
11769.291 2
11769.806 2
11770.321 4
11770.837 5
11771.352 4
11771.867 1
11772.383 0
11772.898 7
11773.413 4
11773.929 2
11774.444 4
11774.959 1
11775.475 1
11775.990 2
11776.505 1
11777.021 6
11777.536 1
11778.052 0
11778.567 0
11779.083 1
11779.598 2
11780.114 2
11780.629 1
11781.145 0
11781.660 0
11782.176 1
11782.691 2
11783.207 3
11783.722 2
11784.238 0
11784.753 0
11785.269 1
11785.785 1
11786.300 1
11786.816 0
11787.331 0
11787.847 3
11788.363 1
11788.878 0
11789.394 3
11789.910 1
11790.426 1
11790.941 0
11791.457 1
11791.973 0
11792.488 0
11793.004 0
11793.520 3
11794.036 2
11794.552 1
11795.067 2
11795.583 0
11796.099 1
11796.615 0
11797.131 0
11797.647 1
11798.162 0
11798.678 2
11799.194 2
11799.710 4
11800.226 5
11800.742 5
11801.258 1
11801.774 0
11802.290 0
11802.806 0
11803.322 0
11803.838 0
11804.354 0
11804.870 0
11805.386 0
11805.902 1
11806.418 0
11806.934 0
11807.450 0
11807.966 3
11808.482 1
11808.998 0
11809.515 1
11810.031 0
11810.547 1
11811.063 0
11811.579 0
11812.095 0
11812.612 0
11813.128 1
11813.644 0
11814.160 1
11814.676 1
11815.193 0
11815.709 4
11816.225 3
11816.742 1
11817.258 0
11817.774 1
11818.290 0
11818.807 0
11819.323 0
11819.839 1
11820.356 1
11820.872 0
11821.389 0
11821.905 0
11822.421 2
11822.938 1
11823.454 0
11823.971 0
11824.487 0
11825.004 0
11825.520 0
11826.037 0
11826.553 0
11827.070 0
11827.586 0
11828.103 0
11828.619 0
11829.136 0
11829.652 0
11830.169 0
11830.685 0
11831.202 0
11831.719 1
11832.235 0
11832.752 0
11833.269 0
11833.785 0
11834.302 0
11834.819 0
11835.335 0
11835.852 1
11836.369 2
11836.885 1
11837.402 2
11837.919 2
11838.436 0
11838.952 0
11839.469 0
11839.986 3
11840.503 5
11841.020 1
11841.536 0
11842.053 0
11842.570 0
11843.087 0
11843.604 0
11844.121 0
11844.638 3
11845.155 0
11845.671 2
11846.188 4
11846.705 4
11847.222 3
11847.739 2
11848.256 5
11848.773 2
11849.290 1
11849.807 1
11850.324 1
11850.841 0
11851.358 0
11851.875 0
11852.392 0
11852.909 2
11853.427 0
11853.944 1
11854.461 1
11854.978 1
11855.495 1
11856.012 1
11856.529 0
11857.047 0
11857.564 0
11858.081 1
11858.598 0
11859.115 1
11859.633 5
11860.150 6
11860.667 5
11861.184 0
11861.702 1
11862.219 0
11862.736 0
11863.253 1
11863.771 2
11864.288 0
11864.805 0
11865.323 2
11865.840 1
11866.357 0
11866.875 0
11867.392 0
11867.910 0
11868.427 0
11868.944 0
11869.462 3
11869.979 6
11870.497 1
11871.014 1
11871.532 0
11872.049 1
11872.567 1
11873.084 0
11873.602 1
11874.119 1
11874.637 3
11875.154 1
11875.672 0
11876.190 1
11876.707 3
11877.225 1
11877.742 1
11878.260 2
11878.778 2
11879.295 2
11879.813 2
11880.331 1
11880.848 0
11881.366 2
11881.884 0
11882.401 2
11882.919 2
11883.437 1
11883.955 2
11884.472 3
11884.990 0
11885.508 3
11886.026 2
11886.544 0
11887.061 8
11887.579 2
11888.097 2
11888.615 1
11889.133 1
11889.651 1
11890.169 3
11890.687 0
11891.204 0
11891.722 0
11892.240 0
11892.758 0
11893.276 0
11893.794 4
11894.312 3
11894.830 0
11895.348 1
11895.866 1
11896.384 0
11896.902 0
11897.420 0
11897.938 0
11898.456 4
11898.975 1
11899.493 0
11900.011 0
11900.529 1
11901.047 0
11901.565 1
11902.083 0
11902.601 1
11903.120 1
11903.638 4
11904.156 2
11904.674 3
11905.192 1
11905.711 1
11906.229 2
11906.747 3
11907.265 2
11907.784 3
11908.302 5
11908.820 1
11909.339 0
11909.857 1
11910.375 0
11910.894 0
11911.412 0
11911.930 2
11912.449 1
11912.967 0
11913.485 0
11914.004 0
11914.522 2
11915.041 5
11915.559 5
11916.078 1
11916.596 0
11917.115 0
11917.633 0
11918.152 0
11918.670 0
11919.189 1
11919.707 0
11920.226 0
11920.744 0
11921.263 1
11921.781 0
11922.300 0
11922.819 2
11923.337 2
11923.856 3
11924.374 0
11924.893 2
11925.412 0
11925.930 0
11926.449 2
11926.968 1
11927.486 2
11928.005 1
11928.524 2
11929.043 0
11929.561 1
11930.080 0
11930.599 0
11931.118 2
11931.637 0
11932.155 5
11932.674 4
11933.193 1
11933.712 4
11934.231 1
11934.750 1
11935.268 2
11935.787 2
11936.306 0
11936.825 3
11937.344 2
11937.863 3
11938.382 0
11938.901 0
11939.420 0
11939.939 0
11940.458 9
11940.977 5
11941.496 1
11942.015 3
11942.534 1
11943.053 1
11943.572 1
11944.091 0
11944.610 1
11945.129 3
11945.648 2
11946.167 0
11946.686 1
11947.206 3
11947.725 1
11948.244 4
11948.763 2
11949.282 0
11949.801 0
11950.321 0
11950.840 0
11951.359 0
11951.878 1
11952.398 1
11952.917 1
11953.436 1
11953.955 3
11954.475 3
11954.994 2
11955.513 1
11956.033 4
11956.552 2
11957.071 0
11957.591 0
11958.110 0
11958.629 1
11959.149 1
11959.668 1
11960.188 0
11960.707 0
11961.227 0
11961.746 0
11962.265 0
11962.785 0
11963.304 1
11963.824 3
11964.343 1
11964.863 1
11965.382 0
11965.902 0
11966.422 0
11966.941 3
11967.461 1
11967.980 3
11968.500 3
11969.020 2
11969.539 0
11970.059 0
11970.578 1
11971.098 3
11971.618 2
11972.137 0
11972.657 0
11973.177 0
11973.697 2
11974.216 0
11974.736 1
11975.256 0
11975.775 0
11976.295 2
11976.815 0
11977.335 2
11977.855 1
11978.374 0
11978.894 1
11979.414 3
11979.934 3
11980.454 0
11980.974 1
11981.494 0
11982.013 1
11982.533 3
11983.053 1
11983.573 1
11984.093 2
11984.613 0
11985.133 0
11985.653 1
11986.173 1
11986.693 0
11987.213 1
11987.733 1
11988.253 0
11988.773 1
11989.293 0
11989.813 0
11990.333 0
11990.853 1
11991.373 0
11991.894 0
11992.414 1
11992.934 0
11993.454 0
11993.974 0
11994.494 2
11995.014 0
11995.535 0
11996.055 2
11996.575 0
11997.095 0
11997.615 1
11998.136 1
11998.656 5
11999.176 4
11999.697 2
12000.217 0
12000.737 0
12001.257 0
12001.778 1
12002.298 2
12002.818 2
12003.339 0
12003.859 0
12004.380 0
12004.900 2
12005.420 1
12005.941 0
12006.461 0
12006.982 2
12007.502 1
12008.022 0
12008.543 1
12009.063 0
12009.584 0
12010.104 0
12010.625 2
12011.145 0
12011.666 1
12012.187 2
12012.707 1
12013.228 2
12013.748 0
12014.269 0
12014.789 0
12015.310 0
12015.831 1
12016.351 0
12016.872 0
12017.393 0
12017.913 1
12018.434 1
12018.955 0
12019.475 0
12019.996 1
12020.517 1
12021.038 2
12021.558 4
12022.079 3
12022.600 0
12023.121 0
12023.642 1
12024.162 6
12024.683 2
12025.204 0
12025.725 1
12026.246 0
12026.767 2
12027.287 0
12027.808 0
12028.329 0
12028.850 1
12029.371 1
12029.892 0
12030.413 1
12030.934 0
12031.455 0
12031.976 3
12032.497 0
12033.018 0
12033.539 3
12034.060 1
12034.581 0
12035.102 0
12035.623 0
12036.144 0
12036.665 0
12037.186 1
12037.707 0
12038.228 7
12038.750 10
12039.271 5
12039.792 4
12040.313 0
12040.834 2
12041.355 1
12041.877 0
12042.398 0
12042.919 0
12043.440 2
12043.961 0
12044.483 0
12045.004 0
12045.525 2
12046.047 0
12046.568 0
12047.089 0
12047.610 0
12048.132 2
12048.653 1
12049.174 1
12049.696 0
12050.217 0
12050.739 1
12051.260 0
12051.781 0
12052.303 2
12052.824 0
12053.346 0
12053.867 0
12054.389 0
12054.910 0
12055.432 0
12055.953 2
12056.475 0
12056.996 0
12057.518 0
12058.039 0
12058.561 0
12059.082 0
12059.604 0
12060.125 1
12060.647 2
12061.169 3
12061.690 0
12062.212 0
12062.734 0
12063.255 0
12063.777 0
12064.299 2
12064.820 0
12065.342 1
12065.864 1
12066.385 0
12066.907 0
12067.429 0
12067.951 0
12068.472 0
12068.994 0
12069.516 2
12070.038 1
12070.560 1
12071.081 0
12071.603 1
12072.125 1
12072.647 1
12073.169 1
12073.691 2
12074.213 0
12074.735 0
12075.257 0
12075.778 0
12076.300 0
12076.822 1
12077.344 2
12077.866 4
12078.388 2
12078.910 3
12079.432 4
12079.954 3
12080.476 1
12080.998 0
12081.520 1
12082.042 1
12082.565 0
12083.087 0
12083.609 0
12084.131 2
12084.653 4
12085.175 2
12085.697 1
12086.219 3
12086.742 2
12087.264 2
12087.786 0
12088.308 0
12088.830 1
12089.353 2
12089.875 0
12090.397 0
12090.919 2
12091.442 0
12091.964 2
12092.486 0
12093.008 2
12093.531 1
12094.053 0
12094.575 1
12095.098 1
12095.620 0
12096.143 1
12096.665 2
12097.187 2
12097.710 1
12098.232 0
12098.755 0
12099.277 0
12099.799 0
12100.322 1
12100.844 0
12101.367 0
12101.889 0
12102.412 3
12102.934 0
12103.457 0
12103.979 0
12104.502 0
12105.025 1
12105.547 2
12106.070 1
12106.592 0
12107.115 0
12107.638 1
12108.160 2
12108.683 2
12109.205 1
12109.728 0
12110.251 0
12110.774 5
12111.296 2
12111.819 1
12112.342 0
12112.864 0
12113.387 0
12113.910 0
12114.433 0
12114.955 0
12115.478 1
12116.001 1
12116.524 0
12117.047 4
12117.569 4
12118.092 1
12118.615 0
12119.138 0
12119.661 3
12120.184 3
12120.707 1
12121.230 0
12121.753 0
12122.275 0
12122.798 1
12123.321 2
12123.844 0
12124.367 2
12124.890 4
12125.413 0
12125.936 3
12126.459 0
12126.982 1
12127.505 0
12128.029 0
12128.552 2
12129.075 1
12129.598 2
12130.121 3
12130.644 3
12131.167 1
12131.690 0
12132.213 0
12132.737 1
12133.260 3
12133.783 0
12134.306 1
12134.829 0
12135.353 0
12135.876 0
12136.399 0
12136.922 2
12137.446 1
12137.969 1
12138.492 0
12139.015 0
12139.539 0
12140.062 0
12140.585 0
12141.109 0
12141.632 1
12142.155 2
12142.679 0
12143.202 0
12143.726 0
12144.249 0
12144.772 5
12145.296 5
12145.819 1
12146.343 1
12146.866 0
12147.390 0
12147.913 2
12148.437 6
12148.960 5
12149.484 3
12150.007 1
12150.531 0
12151.054 0
12151.578 0
12152.102 0
12152.625 0
12153.149 1
12153.672 1
12154.196 2
12154.720 3
12155.243 1
12155.767 1
12156.291 0
12156.814 0
12157.338 0
12157.862 0
12158.385 0
12158.909 1
12159.433 1
12159.957 1
12160.480 2
12161.004 0
12161.528 0
12162.052 1
12162.576 1
12163.099 0
12163.623 0
12164.147 1
12164.671 0
12165.195 4
12165.719 4
12166.243 4
12166.766 1
12167.290 2
12167.814 1
12168.338 3
12168.862 0
12169.386 1
12169.910 0
12170.434 0
12170.958 1
12171.482 1
12172.006 2
12172.530 0
12173.054 0
12173.578 0
12174.102 3
12174.626 0
12175.150 0
12175.674 1
12176.199 0
12176.723 1
12177.247 1
12177.771 3
12178.295 1
12178.819 1
12179.343 2
12179.868 0
12180.392 0
12180.916 0
12181.440 0
12181.964 0
12182.489 0
12183.013 0
12183.537 0
12184.061 0
12184.586 1
12185.110 0
12185.634 0
12186.159 1
12186.683 1
12187.207 3
12187.732 4
12188.256 3
12188.780 1
12189.305 0
12189.829 1
12190.354 1
12190.878 0
12191.402 0
12191.927 1
12192.451 0
12192.976 0
12193.500 1
12194.025 2
12194.549 0
12195.074 0
12195.598 0
12196.123 1
12196.647 0
12197.172 1
12197.697 0
12198.221 1
12198.746 0
12199.270 0
12199.795 1
12200.320 0
12200.844 3
12201.369 1
12201.893 0
12202.418 0
12202.943 0
12203.467 0
12203.992 0
12204.517 0
12205.042 0
12205.566 0
12206.091 2
12206.616 1
12207.141 0
12207.665 0
12208.190 5
12208.715 3
12209.240 3
12209.765 0
12210.289 2
12210.814 2
12211.339 0
12211.864 0
12212.389 0
12212.914 0
12213.439 0
12213.964 3
12214.489 2
12215.014 0
12215.538 2
12216.063 2
12216.588 0
12217.113 0
12217.638 0
12218.163 1
12218.688 1
12219.213 0
12219.738 0
12220.264 0
12220.789 0
12221.314 0
12221.839 0
12222.364 0
12222.889 0
12223.414 2
12223.939 0
12224.464 0
12224.990 0
12225.515 0
12226.040 0
12226.565 3
12227.090 0
12227.615 0
12228.141 1
12228.666 0
12229.191 0
12229.716 0
12230.242 0
12230.767 0
12231.292 1
12231.818 1
12232.343 0
12232.868 3
12233.394 1
12233.919 1
12234.444 2
12234.970 1
12235.495 0
12236.020 1
12236.546 2
12237.071 3
12237.597 0
12238.122 0
12238.648 0
12239.173 0
12239.698 0
12240.224 0
12240.749 0
12241.275 0
12241.800 1
12242.326 0
12242.852 0
12243.377 0
12243.903 0
12244.428 3
12244.954 2
12245.479 1
12246.005 0
12246.531 0
12247.056 0
12247.582 1
12248.108 1
12248.633 0
12249.159 2
12249.685 1
12250.210 0
12250.736 0
12251.262 1
12251.787 0
12252.313 1
12252.839 1
12253.365 0
12253.890 1
12254.416 0
12254.942 1
12255.468 10
12255.994 7
12256.520 3
12257.045 1
12257.571 2
12258.097 1
12258.623 1
12259.149 0
12259.675 0
12260.201 1
12260.727 1
12261.253 0
12261.778 1
12262.304 2
12262.830 1
12263.356 1
12263.882 1
12264.408 1
12264.934 0
12265.460 1
12265.986 4
12266.513 1
12267.039 3
12267.565 4
12268.091 1
12268.617 1
12269.143 4
12269.669 0
12270.195 2
12270.721 3
12271.247 1
12271.774 2
12272.300 0
12272.826 1
12273.352 1
12273.878 0
12274.405 0
12274.931 0
12275.457 0
12275.983 0
12276.510 1
12277.036 0
12277.562 1
12278.088 0
12278.615 0
12279.141 3
12279.667 2
12280.194 1
12280.720 2
12281.246 2
12281.773 2
12282.299 0
12282.826 0
12283.352 0
12283.878 0
12284.405 0
12284.931 2
12285.458 1
12285.984 2
12286.511 3
12287.037 0
12287.564 1
12288.090 2
12288.617 1
12289.143 0
12289.670 0
12290.196 0
12290.723 0
12291.250 1
12291.776 1
12292.303 1
12292.829 3
12293.356 2
12293.883 1
12294.409 0
12294.936 0
12295.463 1
12295.989 1
12296.516 0
12297.043 3
12297.569 0
12298.096 0
12298.623 0
12299.150 0
12299.676 1
12300.203 0
12300.730 0
12301.257 2
12301.784 4
12302.310 2
12302.837 3
12303.364 2
12303.891 0
12304.418 0
12304.945 1
12305.471 1
12305.998 0
12306.525 0
12307.052 0
12307.579 0
12308.106 0
12308.633 0
12309.160 0
12309.687 1
12310.214 4
12310.741 2
12311.268 2
12311.795 2
12312.322 2
12312.849 1
12313.376 0
12313.903 1
12314.430 1
12314.957 0
12315.484 0
12316.012 0
12316.539 1
12317.066 0
12317.593 1
12318.120 4
12318.647 0
12319.175 3
12319.702 1
12320.229 3
12320.756 4
12321.283 1
12321.811 1
12322.338 1
12322.865 0
12323.392 1
12323.920 1
12324.447 0
12324.974 0
12325.502 1
12326.029 0
12326.556 1
12327.084 1
12327.611 1
12328.138 0
12328.666 0
12329.193 0
12329.720 0
12330.248 0
12330.775 0
12331.303 0
12331.830 1
12332.358 4
12332.885 3
12333.413 1
12333.940 0
12334.468 0
12334.995 0
12335.523 0
12336.050 0
12336.578 1
12337.105 0
12337.633 0
12338.161 1
12338.688 0
12339.216 0
12339.743 0
12340.271 0
12340.799 1
12341.326 0
12341.854 0
12342.382 0
12342.909 1
12343.437 2
12343.965 0
12344.492 0
12345.020 1
12345.548 4
12346.076 5
12346.603 2
12347.131 1
12347.659 0
12348.187 0
12348.715 0
12349.242 0
12349.770 0
12350.298 1
12350.826 2
12351.354 0
12351.882 11
12352.410 8
12352.938 4
12353.465 2
12353.993 1
12354.521 2
12355.049 0
12355.577 2
12356.105 1
12356.633 0
12357.161 0
12357.689 1
12358.217 0
12358.745 0
12359.273 3
12359.801 1
12360.329 0
12360.857 0
12361.386 0
12361.914 0
12362.442 0
12362.970 0
12363.498 0
12364.026 0
12364.554 0
12365.082 0
12365.611 0
12366.139 1
12366.667 1
12367.195 0
12367.723 3
12368.252 1
12368.780 0
12369.308 0
12369.836 1
12370.365 1
12370.893 0
12371.421 0
12371.950 1
12372.478 1
12373.006 4
12373.535 3
12374.063 4
12374.591 0
12375.120 0
12375.648 1
12376.177 0
12376.705 1
12377.233 2
12377.762 0
12378.290 1
12378.819 2
12379.347 3
12379.876 1
12380.404 0
12380.933 1
12381.461 1
12381.990 0
12382.518 0
12383.047 2
12383.575 0
12384.104 0
12384.633 0
12385.161 0
12385.690 0
12386.218 0
12386.747 0
12387.276 0
12387.804 2
12388.333 0
12388.862 0
12389.390 0
12389.919 0
12390.448 4
12390.976 2
12391.505 0
12392.034 0
12392.563 3
12393.091 2
12393.620 0
12394.149 2
12394.678 1
12395.207 0
12395.735 1
12396.264 0
12396.793 4
12397.322 4
12397.851 1
12398.380 0
12398.909 1
12399.437 0
12399.966 2
12400.495 2
12401.024 1
12401.553 1
12402.082 0
12402.611 0
12403.140 0
12403.669 1
12404.198 1
12404.727 0
12405.256 0
12405.785 1
12406.314 1
12406.843 0
12407.372 1
12407.901 1
12408.431 0
12408.960 0
12409.489 0
12410.018 2
12410.547 1
12411.076 1
12411.605 0
12412.134 0
12412.664 0
12413.193 0
12413.722 0
12414.251 0
12414.781 0
12415.310 1
12415.839 0
12416.368 0
12416.898 0
12417.427 0
12417.956 0
12418.485 0
12419.015 2
12419.544 1
12420.073 0
12420.603 1
12421.132 0
12421.662 0
12422.191 1
12422.720 1
12423.250 0
12423.779 2
12424.309 2
12424.838 0
12425.367 0
12425.897 1
12426.426 0
12426.956 1
12427.485 0
12428.015 1
12428.544 1
12429.074 2
12429.604 0
12430.133 0
12430.663 0
12431.192 0
12431.722 0
12432.251 1
12432.781 1
12433.311 1
12433.840 1
12434.370 0
12434.900 1
12435.429 1
12435.959 1
12436.489 0
12437.018 0
12437.548 1
12438.078 1
12438.608 1
12439.137 2
12439.667 0
12440.197 0
12440.727 0
12441.256 1
12441.786 0
12442.316 0
12442.846 1
12443.376 0
12443.906 0
12444.435 1
12444.965 0
12445.495 0
12446.025 0
12446.555 0
12447.085 1
12447.615 0
12448.145 0
12448.675 0
12449.205 0
12449.735 1
12450.265 0
12450.795 1
12451.325 0
12451.855 0
12452.385 0
12452.915 2
12453.445 1
12453.975 0
12454.505 1
12455.035 5
12455.565 4
12456.095 1
12456.625 0
12457.155 0
12457.686 1
12458.216 1
12458.746 0
12459.276 0
12459.806 0
12460.336 2
12460.867 1
12461.397 0
12461.927 1
12462.457 1
12462.988 5
12463.518 0
12464.048 0
12464.579 0
12465.109 0
12465.639 0
12466.169 0
12466.700 0
12467.230 1
12467.761 0
12468.291 0
12468.821 0
12469.352 1
12469.882 0
12470.412 0
12470.943 0
12471.473 1
12472.004 1
12472.534 0
12473.065 0
12473.595 1
12474.126 2
12474.656 0
12475.187 0
12475.717 0
12476.248 3
12476.778 1
12477.309 0
12477.840 2
12478.370 0
12478.901 0
12479.431 0
12479.962 0
12480.493 0
12481.023 0
12481.554 2
12482.085 1
12482.615 0
12483.146 0
12483.677 1
12484.207 0
12484.738 0
12485.269 0
12485.799 0
12486.330 0
12486.861 0
12487.392 1
12487.923 0
12488.453 1
12488.984 0
12489.515 0
12490.046 0
12490.577 1
12491.108 0
12491.638 0
12492.169 1
12492.700 0
12493.231 1
12493.762 0
12494.293 3
12494.824 2
12495.355 0
12495.886 0
12496.417 0
12496.948 0
12497.479 0
12498.010 1
12498.541 0
12499.072 1
12499.603 0
12500.134 0
12500.665 1
12501.196 2
12501.727 0
12502.258 0
12502.789 0
12503.320 0
12503.852 0
12504.383 0
12504.914 4
12505.445 1
12505.976 0
12506.507 0
12507.039 0
12507.570 0
12508.101 0
12508.632 0
12509.163 0
12509.695 0
12510.226 0
12510.757 0
12511.289 2
12511.820 1
12512.351 0
12512.882 0
12513.414 0
12513.945 2
12514.477 5
12515.008 15
12515.539 10
12516.071 5
12516.602 2
12517.133 4
12517.665 0
12518.196 1
12518.728 2
12519.259 0
12519.791 0
12520.322 0
12520.854 0
12521.385 1
12521.917 0
12522.448 0
12522.980 5
12523.511 3
12524.043 2
12524.574 1
12525.106 0
12525.638 1
12526.169 1
12526.701 0
12527.232 0
12527.764 0
12528.296 0
12528.827 0
12529.359 1
12529.891 0
12530.422 0
12530.954 2
12531.486 2
12532.018 2
12532.549 1
12533.081 0
12533.613 0
12534.145 0
12534.676 1
12535.208 0
12535.740 0
12536.272 1
12536.804 0
12537.336 3
12537.867 1
12538.399 1
12538.931 1
12539.463 0
12539.995 3
12540.527 0
12541.059 0
12541.591 3
12542.123 1
12542.655 0
12543.187 0
12543.719 0
12544.251 1
12544.783 0
12545.315 0
12545.847 1
12546.379 1
12546.911 0
12547.443 0
12547.975 1
12548.507 0
12549.039 1
12549.571 0
12550.103 1
12550.635 1
12551.167 1
12551.700 2
12552.232 0
12552.764 1
12553.296 0
12553.828 2
12554.360 2
12554.893 0
12555.425 1
12555.957 1
12556.489 1
12557.022 1
12557.554 1
12558.086 1
12558.619 1
12559.151 1
12559.683 0
12560.216 0
12560.748 1
12561.280 0
12561.813 0
12562.345 0
12562.877 0
12563.410 1
12563.942 0
12564.475 0
12565.007 0
12565.539 0
12566.072 0
12566.604 0
12567.137 0
12567.669 1
12568.202 0
12568.734 0
12569.267 0
12569.799 0
12570.332 0
12570.864 1
12571.397 1
12571.930 0
12572.462 2
12572.995 1
12573.527 1
12574.060 0
12574.593 0
12575.125 0
12575.658 0
12576.191 0
12576.723 1
12577.256 1
12577.789 0
12578.321 0
12578.854 0
12579.387 1
12579.920 2
12580.452 0
12580.985 0
12581.518 0
12582.051 0
12582.584 0
12583.116 1
12583.649 0
12584.182 0
12584.715 1
12585.248 1
12585.781 1
12586.314 2
12586.846 0
12587.379 0
12587.912 0
12588.445 0
12588.978 3
12589.511 3
12590.044 2
12590.577 1
12591.110 1
12591.643 2
12592.176 3
12592.709 0
12593.242 0
12593.775 1
12594.308 0
12594.841 4
12595.374 7
12595.907 4
12596.440 6
12596.974 4
12597.507 1
12598.040 3
12598.573 1
12599.106 2
12599.639 1
12600.172 1
12600.706 0
12601.239 3
12601.772 7
12602.305 2
12602.839 1
12603.372 0
12603.905 0
12604.438 2
12604.972 0
12605.505 0
12606.038 3
12606.571 3
12607.105 3
12607.638 1
12608.171 3
12608.705 0
12609.238 0
12609.772 0
12610.305 0
12610.838 1
12611.372 1
12611.905 0
12612.439 0
12612.972 2
12613.506 2
12614.039 0
12614.573 2
12615.106 1
12615.640 3
12616.173 1
12616.707 0
12617.240 1
12617.774 0
12618.307 2
12618.841 2
12619.374 0
12619.908 1
12620.442 0
12620.975 0
12621.509 0
12622.043 0
12622.576 0
12623.110 2
12623.644 0
12624.177 0
12624.711 0
12625.245 0
12625.778 0
12626.312 1
12626.846 0
12627.380 0
12627.913 0
12628.447 2
12628.981 1
12629.515 0
12630.049 0
12630.582 3
12631.116 1
12631.650 0
12632.184 0
12632.718 0
12633.252 0
12633.786 0
12634.319 0
12634.853 0
12635.387 0
12635.921 0
12636.455 0
12636.989 1
12637.523 0
12638.057 0
12638.591 0
12639.125 1
12639.659 0
12640.193 0
12640.727 0
12641.261 0
12641.795 0
12642.329 0
12642.863 0
12643.397 2
12643.932 1
12644.466 0
12645.000 0
12645.534 0
12646.068 1
12646.602 7
12647.136 5
12647.671 1
12648.205 0
12648.739 0
12649.273 0
12649.808 0
12650.342 0
12650.876 5
12651.410 1
12651.945 0
12652.479 0
12653.013 0
12653.547 0
12654.082 0
12654.616 1
12655.150 2
12655.685 0
12656.219 0
12656.754 0
12657.288 0
12657.822 0
12658.357 0
12658.891 2
12659.426 1
12659.960 2
12660.495 0
12661.029 1
12661.563 0
12662.098 1
12662.632 0
12663.167 0
12663.701 0
12664.236 0
12664.771 0
12665.305 1
12665.840 1
12666.374 0
12666.909 0
12667.443 0
12667.978 1
12668.513 0
12669.047 0
12669.582 1
12670.117 3
12670.651 1
12671.186 1
12671.721 3
12672.255 0
12672.790 0
12673.325 0
12673.860 0
12674.394 3
12674.929 0
12675.464 0
12675.999 0
12676.533 1
12677.068 0
12677.603 0
12678.138 1
12678.673 0
12679.208 0
12679.743 1
12680.277 0
12680.812 0
12681.347 0
12681.882 0
12682.417 0
12682.952 1
12683.487 0
12684.022 0
12684.557 0
12685.092 0
12685.627 1
12686.162 0
12686.697 0
12687.232 1
12687.767 0
12688.302 0
12688.837 0
12689.372 2
12689.907 2
12690.442 2
12690.977 0
12691.512 1
12692.048 0
12692.583 3
12693.118 2
12693.653 1
12694.188 2
12694.723 0
12695.259 0
12695.794 0
12696.329 0
12696.864 2
12697.399 0
12697.935 0
12698.470 6
12699.005 3
12699.540 3
12700.076 0
12700.611 0
12701.146 0
12701.682 0
12702.217 0
12702.752 2
12703.288 1
12703.823 0
12704.359 0
12704.894 0
12705.429 0
12705.965 2
12706.500 2
12707.036 1
12707.571 1
12708.107 1
12708.642 1
12709.178 1
12709.713 0
12710.249 1
12710.784 0
12711.320 0
12711.855 0
12712.391 0
12712.926 0
12713.462 2
12713.997 1
12714.533 1
12715.069 0
12715.604 4
12716.140 8
12716.676 2
12717.211 1
12717.747 1
12718.283 0
12718.818 0
12719.354 0
12719.890 1
12720.425 0
12720.961 1
12721.497 0
12722.033 0
12722.568 5
12723.104 3
12723.640 2
12724.176 1
12724.712 1
12725.247 0
12725.783 2
12726.319 0
12726.855 0
12727.391 0
12727.927 0
12728.463 0
12728.998 2
12729.534 0
12730.070 0
12730.606 0
12731.142 0
12731.678 1
12732.214 0
12732.750 0
12733.286 0
12733.822 1
12734.358 0
12734.894 2
12735.430 5
12735.966 2
12736.502 0
12737.038 0
12737.575 0
12738.111 1
12738.647 1
12739.183 2
12739.719 0
12740.255 4
12740.791 3
12741.327 1
12741.864 1
12742.400 0
12742.936 0
12743.472 0
12744.008 0
12744.545 0
12745.081 1
12745.617 0
12746.153 0
12746.690 0
12747.226 2
12747.762 0
12748.299 0
12748.835 0
12749.371 0
12749.908 0
12750.444 0
12750.980 1
12751.517 0
12752.053 0
12752.590 0
12753.126 1
12753.662 0
12754.199 0
12754.735 3
12755.272 1
12755.808 2
12756.345 0
12756.881 0
12757.418 0
12757.954 0
12758.491 1
12759.027 0
12759.564 0
12760.100 0
12760.637 0
12761.174 3
12761.710 3
12762.247 1
12762.783 0
12763.320 0
12763.857 0
12764.393 1
12764.930 2
12765.467 0
12766.003 0
12766.540 0
12767.077 0
12767.613 1
12768.150 0
12768.687 2
12769.224 0
12769.760 1
12770.297 1
12770.834 1
12771.371 2
12771.908 0
12772.444 0
12772.981 2
12773.518 1
12774.055 0
12774.592 1
12775.129 0
12775.666 1
12776.203 1
12776.739 3
12777.276 1
12777.813 0
12778.350 0
12778.887 1
12779.424 0
12779.961 1
12780.498 0
12781.035 0
12781.572 0
12782.109 0
12782.646 0
12783.183 0
12783.720 0
12784.257 0
12784.795 0
12785.332 0
12785.869 0
12786.406 0
12786.943 2
12787.480 0
12788.017 1
12788.554 0
12789.092 0
12789.629 0
12790.166 0
12790.703 0
12791.240 0
12791.778 1
12792.315 0
12792.852 0
12793.389 0
12793.927 0
12794.464 2
12795.001 0
12795.539 1
12796.076 1
12796.613 0
12797.151 0
12797.688 0
12798.225 0
12798.763 0
12799.300 1
12799.837 0
12800.375 0
12800.912 1
12801.450 0
12801.987 1
12802.525 2
12803.062 2
12803.600 2
12804.137 0
12804.675 0
12805.212 2
12805.750 2
12806.287 0
12806.825 0
12807.362 11
12807.900 6
12808.437 3
12808.975 1
12809.513 0
12810.050 0
12810.588 0
12811.125 1
12811.663 3
12812.201 1
12812.738 0
12813.276 0
12813.814 1
12814.352 0
12814.889 0
12815.427 2
12815.965 0
12816.502 1
12817.040 1
12817.578 0
12818.116 0
12818.654 3
12819.191 1
12819.729 2
12820.267 0
12820.805 0
12821.343 3
12821.881 3
12822.418 2
12822.956 4
12823.494 4
12824.032 0
12824.570 0
12825.108 3
12825.646 1
12826.184 0
12826.722 2
12827.260 1
12827.798 0
12828.336 1
12828.874 0
12829.412 0
12829.950 0
12830.488 1
12831.026 0
12831.564 1
12832.102 1
12832.640 1
12833.178 0
12833.716 1
12834.255 0
12834.793 0
12835.331 1
12835.869 5
12836.407 9
12836.945 5
12837.484 4
12838.022 0
12838.560 2
12839.098 1
12839.636 3
12840.175 6
12840.713 7
12841.251 4
12841.790 6
12842.328 2
12842.866 0
12843.404 7
12843.943 7
12844.481 2
12845.019 2
12845.558 3
12846.096 2
12846.635 2
12847.173 1
12847.711 6
12848.250 2
12848.788 1
12849.327 1
12849.865 3
12850.404 0
12850.942 0
12851.481 1
12852.019 1
12852.558 1
12853.096 4
12853.635 5
12854.173 0
12854.712 1
12855.250 3
12855.789 3
12856.327 6
12856.866 3
12857.405 4
12857.943 5
12858.482 7
12859.021 4
12859.559 1
12860.098 3
12860.637 6
12861.175 8
12861.714 5
12862.253 1
12862.791 6
12863.330 5
12863.869 10
12864.408 10
12864.946 12
12865.485 6
12866.024 9
12866.563 6
12867.102 3
12867.640 3
12868.179 2
12868.718 2
12869.257 2
12869.796 2
12870.335 1
12870.874 2
12871.412 0
12871.951 0
12872.490 0
12873.029 0
12873.568 0
12874.107 0
12874.646 1
12875.185 2
12875.724 1
12876.263 0
12876.802 1
12877.341 1
12877.880 0
12878.419 3
12878.958 1
12879.497 1
12880.037 0
12880.576 0
12881.115 2
12881.654 6
12882.193 4
12882.732 1
12883.271 1
12883.810 1
12884.350 4
12884.889 2
12885.428 2
12885.967 0
12886.506 0
12887.046 0
12887.585 6
12888.124 2
12888.663 1
12889.203 0
12889.742 0
12890.281 0
12890.821 2
12891.360 3
12891.899 0
12892.439 0
12892.978 1
12893.517 0
12894.057 1
12894.596 2
12895.136 2
12895.675 0
12896.214 0
12896.754 0
12897.293 0
12897.833 0
12898.372 1
12898.912 0
12899.451 0
12899.991 0
12900.530 0
12901.070 0
12901.609 0
12902.149 2
12902.688 1
12903.228 2
12903.768 4
12904.307 1
12904.847 0
12905.386 0
12905.926 1
12906.466 1
12907.005 2
12907.545 1
12908.085 1
12908.624 3
12909.164 3
12909.704 5
12910.243 5
12910.783 1
12911.323 0
12911.863 2
12912.402 2
12912.942 1
12913.482 0
12914.022 1
12914.562 0
12915.101 0
12915.641 1
12916.181 0
12916.721 1
12917.261 0
12917.801 0
12918.341 1
12918.880 0
12919.420 1
12919.960 1
12920.500 5
12921.040 3
12921.580 3
12922.120 2
12922.660 11
12923.200 11
12923.740 5
12924.280 4
12924.820 1
12925.360 1
12925.900 0
12926.440 0
12926.980 0
12927.520 1
12928.061 0
12928.601 1
12929.141 0
12929.681 1
12930.221 1
12930.761 5
12931.301 1
12931.842 0
12932.382 0
12932.922 0
12933.462 0
12934.002 1
12934.543 1
12935.083 1
12935.623 1
12936.163 1
12936.704 0
12937.244 0
12937.784 0
12938.324 0
12938.865 0
12939.405 1
12939.945 0
12940.486 0
12941.026 0
12941.567 1
12942.107 2
12942.647 2
12943.188 0
12943.728 0
12944.269 0
12944.809 0
12945.350 0
12945.890 2
12946.430 2
12946.971 0
12947.511 0
12948.052 0
12948.593 0
12949.133 1
12949.674 0
12950.214 1
12950.755 0
12951.295 0
12951.836 0
12952.376 0
12952.917 1
12953.458 0
12953.998 2
12954.539 1
12955.080 1
12955.620 0
12956.161 0
12956.702 0
12957.242 0
12957.783 0
12958.324 0
12958.865 1
12959.405 1
12959.946 1
12960.487 2
12961.028 0
12961.568 4
12962.109 2
12962.650 0
12963.191 0
12963.732 0
12964.273 0
12964.813 4
12965.354 1
12965.895 0
12966.436 0
12966.977 0
12967.518 0
12968.059 1
12968.600 1
12969.141 1
12969.682 0
12970.223 1
12970.764 1
12971.305 1
12971.846 0
12972.387 1
12972.928 1
12973.469 1
12974.010 0
12974.551 5
12975.092 4
12975.633 0
12976.174 1
12976.715 3
12977.256 0
12977.798 2
12978.339 1
12978.880 1
12979.421 1
12979.962 9
12980.503 14
12981.045 5
12981.586 3
12982.127 0
12982.668 0
12983.210 0
12983.751 0
12984.292 0
12984.833 0
12985.375 0
12985.916 4
12986.457 2
12986.999 0
12987.540 0
12988.081 0
12988.623 0
12989.164 0
12989.705 2
12990.247 3
12990.788 1
12991.330 2
12991.871 2
12992.413 1
12992.954 0
12993.495 0
12994.037 1
12994.578 1
12995.120 1
12995.661 1
12996.203 0
12996.744 1
12997.286 0
12997.828 0
12998.369 0
12998.911 1
12999.452 1
12999.994 0
13000.536 0
13001.077 4
13001.619 5
13002.160 3
13002.702 1
13003.244 0
13003.785 0
13004.327 0
13004.869 2
13005.411 1
13005.952 0
13006.494 1
13007.036 0
13007.577 1
13008.119 0
13008.661 0
13009.203 0
13009.745 1
13010.286 0
13010.828 1
13011.370 0
13011.912 0
13012.454 0
13012.996 0
13013.538 0
13014.079 3
13014.621 3
13015.163 0
13015.705 2
13016.247 0
13016.789 0
13017.331 1
13017.873 1
13018.415 0
13018.957 0
13019.499 0
13020.041 0
13020.583 3
13021.125 0
13021.667 2
13022.209 1
13022.751 0
13023.293 0
13023.836 0
13024.378 0
13024.920 1
13025.462 0
13026.004 0
13026.546 0
13027.088 1
13027.630 0
13028.173 0
13028.715 0
13029.257 0
13029.799 0
13030.342 0
13030.884 1
13031.426 1
13031.968 0
13032.511 0
13033.053 1
13033.595 1
13034.138 2
13034.680 1
13035.222 0
13035.765 0
13036.307 1
13036.849 0
13037.392 1
13037.934 5
13038.476 2
13039.019 1
13039.561 0
13040.104 0
13040.646 0
13041.189 0
13041.731 0
13042.274 1
13042.816 1
13043.359 2
13043.901 2
13044.444 0
13044.986 0
13045.529 0
13046.071 0
13046.614 1
13047.156 1
13047.699 0
13048.242 5
13048.784 1
13049.327 0
13049.869 0
13050.412 0
13050.955 0
13051.497 1
13052.040 2
13052.583 2
13053.126 0
13053.668 1
13054.211 0
13054.754 0
13055.297 10
13055.839 11
13056.382 7
13056.925 5
13057.468 8
13058.010 5
13058.553 4
13059.096 2
13059.639 0
13060.182 0
13060.725 3
13061.268 0
13061.810 0
13062.353 1
13062.896 2
13063.439 2
13063.982 1
13064.525 0
13065.068 1
13065.611 0
13066.154 0
13066.697 0
13067.240 0
13067.783 0
13068.326 0
13068.869 0
13069.412 0
13069.955 0
13070.498 1
13071.041 5
13071.584 1
13072.128 2
13072.671 1
13073.214 0
13073.757 2
13074.300 4
13074.843 2
13075.386 2
13075.930 0
13076.473 1
13077.016 0
13077.559 1
13078.102 1
13078.646 1
13079.189 5
13079.732 5
13080.275 4
13080.819 1
13081.362 1
13081.905 0
13082.449 1
13082.992 0
13083.535 1
13084.079 6
13084.622 3
13085.165 1
13085.709 0
13086.252 0
13086.796 0
13087.339 0
13087.882 0
13088.426 1
13088.969 3
13089.513 0
13090.056 0
13090.600 1
13091.143 0
13091.687 0
13092.230 0
13092.774 0
13093.317 1
13093.861 0
13094.405 0
13094.948 2
13095.492 0
13096.035 0
13096.579 0
13097.123 5
13097.666 0
13098.210 2
13098.754 0
13099.297 2
13099.841 2
13100.385 1
13100.928 0
13101.472 0
13102.016 0
13102.559 0
13103.103 0
13103.647 0
13104.191 0
13104.735 1
13105.278 1
13105.822 0
13106.366 0
13106.910 0
13107.454 1
13107.997 2
13108.541 0
13109.085 0
13109.629 0
13110.173 0
13110.717 0
13111.261 0
13111.805 0
13112.349 0
13112.893 0
13113.437 0
13113.981 0
13114.525 0
13115.069 0
13115.613 2
13116.157 2
13116.701 0
13117.245 0
13117.789 0
13118.333 0
13118.877 4
13119.421 7
13119.965 2
13120.509 0
13121.053 0
13121.597 0
13122.142 0
13122.686 1
13123.230 3
13123.774 1
13124.318 0
13124.863 0
13125.407 0
13125.951 0
13126.495 0
13127.039 0
13127.584 0
13128.128 1
13128.672 1
13129.217 1
13129.761 1
13130.305 1
13130.849 0
13131.394 1
13131.938 2
13132.483 0
13133.027 0
13133.571 0
13134.116 0
13134.660 0
13135.205 0
13135.749 0
13136.293 0
13136.838 1
13137.382 2
13137.927 0
13138.471 0
13139.016 2
13139.560 0
13140.105 0
13140.649 0
13141.194 0
13141.738 0
13142.283 0
13142.828 0
13143.372 0
13143.917 0
13144.461 2
13145.006 0
13145.551 1
13146.095 2
13146.640 1
13147.185 1
13147.729 3
13148.274 2
13148.819 0
13149.363 0
13149.908 0
13150.453 1
13150.998 0
13151.542 1
13152.087 0
13152.632 1
13153.177 2
13153.721 0
13154.266 1
13154.811 0
13155.356 0
13155.901 1
13156.446 0
13156.991 2
13157.535 0
13158.080 0
13158.625 1
13159.170 0
13159.715 1
13160.260 4
13160.805 1
13161.350 0
13161.895 1
13162.440 2
13162.985 0
13163.530 0
13164.075 0
13164.620 2
13165.165 3
13165.710 0
13166.255 0
13166.800 0
13167.345 0
13167.890 0
13168.435 0
13168.981 0
13169.526 1
13170.071 2
13170.616 0
13171.161 0
13171.706 0
13172.251 1
13172.797 4
13173.342 5
13173.887 2
13174.432 2
13174.978 0
13175.523 1
13176.068 1
13176.613 0
13177.159 1
13177.704 0
13178.249 1
13178.795 1
13179.340 2
13179.885 1
13180.431 0
13180.976 1
13181.521 1
13182.067 1
13182.612 9
13183.158 6
13183.703 3
13184.248 1
13184.794 1
13185.339 2
13185.885 2
13186.430 0
13186.976 1
13187.521 2
13188.067 0
13188.612 0
13189.158 3
13189.703 1
13190.249 1
13190.795 3
13191.340 1
13191.886 0
13192.431 0
13192.977 3
13193.523 3
13194.068 2
13194.614 4
13195.160 7
13195.705 2
13196.251 0
13196.797 0
13197.342 0
13197.888 1
13198.434 1
13198.980 4
13199.525 1
13200.071 0
13200.617 0
13201.163 0
13201.708 0
13202.254 0
13202.800 0
13203.346 1
13203.892 3
13204.438 0
13204.983 0
13205.529 1
13206.075 0
13206.621 1
13207.167 0
13207.713 0
13208.259 1
13208.805 3
13209.351 0
13209.897 0
13210.443 0
13210.989 0
13211.535 0
13212.081 2
13212.627 2
13213.173 1
13213.719 0
13214.265 0
13214.811 0
13215.357 1
13215.903 0
13216.449 1
13216.995 0
13217.542 0
13218.088 0
13218.634 3
13219.180 3
13219.726 1
13220.272 0
13220.819 0
13221.365 0
13221.911 2
13222.457 5
13223.003 0
13223.550 1
13224.096 2
13224.642 1
13225.189 0
13225.735 2
13226.281 1
13226.827 0
13227.374 0
13227.920 1
13228.466 0
13229.013 0
13229.559 0
13230.106 0
13230.652 0
13231.198 3
13231.745 4
13232.291 1
13232.838 2
13233.384 0
13233.931 0
13234.477 0
13235.024 0
13235.570 1
13236.117 1
13236.663 0
13237.210 0
13237.756 0
13238.303 0
13238.849 0
13239.396 0
13239.943 1
13240.489 2
13241.036 1
13241.582 0
13242.129 0
13242.676 0
13243.222 1
13243.769 0
13244.316 1
13244.862 0
13245.409 0
13245.956 0
13246.503 0
13247.049 0
13247.596 1
13248.143 0
13248.690 0
13249.236 4
13249.783 6
13250.330 1
13250.877 0
13251.424 1
13251.970 0
13252.517 0
13253.064 3
13253.611 0
13254.158 0
13254.705 0
13255.252 0
13255.799 0
13256.346 0
13256.892 0
13257.439 2
13257.986 1
13258.533 0
13259.080 0
13259.627 0
13260.174 1
13260.721 1
13261.268 2
13261.815 2
13262.363 0
13262.910 0
13263.457 0
13264.004 1
13264.551 1
13265.098 0
13265.645 0
13266.192 0
13266.739 0
13267.287 0
13267.834 2
13268.381 3
13268.928 2
13269.475 3
13270.022 1
13270.570 0
13271.117 2
13271.664 2
13272.211 2
13272.759 0
13273.306 3
13273.853 3
13274.401 3
13274.948 1
13275.495 1
13276.043 2
13276.590 1
13277.137 0
13277.685 0
13278.232 0
13278.779 0
13279.327 0
13279.874 0
13280.422 0
13280.969 0
13281.517 0
13282.064 0
13282.612 0
13283.159 0
13283.707 1
13284.254 1
13284.802 1
13285.349 0
13285.897 0
13286.444 1
13286.992 3
13287.539 2
13288.087 13
13288.635 8
13289.182 2
13289.730 0
13290.277 0
13290.825 1
13291.373 4
13291.920 0
13292.468 0
13293.016 1
13293.563 0
13294.111 0
13294.659 0
13295.207 0
13295.754 0
13296.302 0
13296.850 3
13297.398 6
13297.945 1
13298.493 0
13299.041 0
13299.589 0
13300.137 1
13300.685 4
13301.232 1
13301.780 0
13302.328 0
13302.876 0
13303.424 1
13303.972 2
13304.520 2
13305.068 6
13305.616 2
13306.164 0
13306.712 0
13307.260 0
13307.808 0
13308.356 0
13308.904 1
13309.452 0
13310.000 0
13310.548 0
13311.096 1
13311.644 0
13312.192 0
13312.740 0
13313.288 0
13313.836 0
13314.384 0
13314.933 0
13315.481 4
13316.029 1
13316.577 2
13317.125 1
13317.673 1
13318.222 1
13318.770 4
13319.318 1
13319.866 0
13320.415 0
13320.963 0
13321.511 2
13322.059 2
13322.608 3
13323.156 2
13323.704 1
13324.253 0
13324.801 0
13325.349 0
13325.898 0
13326.446 1
13326.995 1
13327.543 7
13328.091 4
13328.640 4
13329.188 2
13329.737 1
13330.285 1
13330.834 3
13331.382 2
13331.931 3
13332.479 2
13333.028 1
13333.576 1
13334.125 5
13334.673 4
13335.222 1
13335.770 0
13336.319 0
13336.868 1
13337.416 0
13337.965 0
13338.513 0
13339.062 1
13339.611 0
13340.159 0
13340.708 0
13341.257 0
13341.805 0
13342.354 0
13342.903 3
13343.452 1
13344.000 3
13344.549 0
13345.098 0
13345.647 0
13346.195 0
13346.744 0
13347.293 1
13347.842 0
13348.391 0
13348.940 2
13349.488 0
13350.037 1
13350.586 1
13351.135 1
13351.684 0
13352.233 3
13352.782 1
13353.331 0
13353.880 0
13354.429 1
13354.978 2
13355.527 0
13356.076 0
13356.625 2
13357.174 1
13357.723 1
13358.272 3
13358.821 0
13359.370 0
13359.919 0
13360.468 0
13361.017 0
13361.566 2
13362.115 0
13362.664 0
13363.213 0
13363.763 0
13364.312 3
13364.861 0
13365.410 1
13365.959 0
13366.509 1
13367.058 0
13367.607 2
13368.156 1
13368.705 0
13369.255 0
13369.804 2
13370.353 1
13370.903 0
13371.452 0
13372.001 0
13372.551 0
13373.100 1
13373.649 2
13374.199 1
13374.748 2
13375.297 2
13375.847 0
13376.396 2
13376.946 3
13377.495 1
13378.044 2
13378.594 0
13379.143 0
13379.693 0
13380.242 1
13380.792 0
13381.341 0
13381.891 0
13382.440 0
13382.990 0
13383.540 0
13384.089 0
13384.639 7
13385.188 10
13385.738 4
13386.288 3
13386.837 1
13387.387 0
13387.936 2
13388.486 0
13389.036 2
13389.585 0
13390.135 1
13390.685 1
13391.235 0
13391.784 0
13392.334 1
13392.884 0
13393.434 2
13393.983 0
13394.533 1
13395.083 0
13395.633 0
13396.183 0
13396.732 0
13397.282 1
13397.832 1
13398.382 0
13398.932 0
13399.482 1
13400.032 1
13400.581 0
13401.131 0
13401.681 0
13402.231 1
13402.781 0
13403.331 0
13403.881 1
13404.431 0
13404.981 1
13405.531 0
13406.081 0
13406.631 2
13407.181 1
13407.731 0
13408.281 0
13408.831 0
13409.382 0
13409.932 1
13410.482 0
13411.032 0
13411.582 0
13412.132 1
13412.682 2
13413.232 0
13413.783 0
13414.333 0
13414.883 0
13415.433 0
13415.984 2
13416.534 1
13417.084 0
13417.634 0
13418.185 0
13418.735 0
13419.285 0
13419.835 4
13420.386 2
13420.936 0
13421.486 0
13422.037 0
13422.587 0
13423.137 2
13423.688 0
13424.238 2
13424.789 1
13425.339 2
13425.890 0
13426.440 0
13426.990 1
13427.541 0
13428.091 0
13428.642 1
13429.192 0
13429.743 0
13430.293 2
13430.844 2
13431.394 0
13431.945 0
13432.496 1
13433.046 1
13433.597 1
13434.147 2
13434.698 0
13435.249 0
13435.799 1
13436.350 0
13436.900 0
13437.451 0
13438.002 0
13438.553 0
13439.103 0
13439.654 0
13440.205 3
13440.755 0
13441.306 0
13441.857 0
13442.408 0
13442.958 0
13443.509 0
13444.060 1
13444.611 1
13445.162 1
13445.713 0
13446.263 1
13446.814 1
13447.365 1
13447.916 0
13448.467 1
13449.018 5
13449.569 2
13450.120 1
13450.671 2
13451.222 0
13451.772 0
13452.323 0
13452.874 1
13453.425 0
13453.976 0
13454.527 0
13455.078 0
13455.630 0
13456.181 0
13456.732 0
13457.283 0
13457.834 0
13458.385 1
13458.936 0
13459.487 0
13460.038 2
13460.589 2
13461.141 3
13461.692 0
13462.243 1
13462.794 1
13463.345 1
13463.896 0
13464.448 0
13464.999 0
13465.550 2
13466.101 0
13466.653 1
13467.204 0
13467.755 0
13468.307 0
13468.858 0
13469.409 0
13469.961 1
13470.512 0
13471.063 0
13471.615 0
13472.166 0
13472.717 0
13473.269 0
13473.820 3
13474.372 5
13474.923 2
13475.475 2
13476.026 0
13476.577 3
13477.129 2
13477.680 1
13478.232 0
13478.783 0
13479.335 0
13479.887 0
13480.438 0
13480.990 0
13481.541 0
13482.093 0
13482.644 0
13483.196 1
13483.748 0
13484.299 0
13484.851 0
13485.403 0
13485.954 1
13486.506 0
13487.058 0
13487.609 0
13488.161 0
13488.713 0
13489.264 1
13489.816 0
13490.368 3
13490.920 2
13491.471 0
13492.023 0
13492.575 2
13493.127 1
13493.679 1
13494.231 1
13494.782 1
13495.334 1
13495.886 1
13496.438 0
13496.990 1
13497.542 1
13498.094 1
13498.646 0
13499.198 1
13499.749 0
13500.301 0
13500.853 4
13501.405 3
13501.957 0
13502.509 0
13503.061 0
13503.613 0
13504.165 1
13504.717 3
13505.270 2
13505.822 1
13506.374 0
13506.926 1
13507.478 0
13508.030 1
13508.582 0
13509.134 0
13509.686 0
13510.239 0
13510.791 0
13511.343 1
13511.895 2
13512.447 1
13513.000 0
13513.552 1
13514.104 0
13514.656 0
13515.209 0
13515.761 0
13516.313 0
13516.865 1
13517.418 2
13517.970 0
13518.522 0
13519.075 1
13519.627 3
13520.179 0
13520.732 0
13521.284 1
13521.837 0
13522.389 0
13522.941 0
13523.494 0
13524.046 0
13524.599 0
13525.151 0
13525.704 3
13526.256 2
13526.809 1
13527.361 0
13527.914 1
13528.466 0
13529.019 0
13529.571 3
13530.124 3
13530.677 1
13531.229 0
13531.782 0
13532.334 1
13532.887 0
13533.440 0
13533.992 0
13534.545 1
13535.098 1
13535.650 0
13536.203 1
13536.756 0
13537.308 0
13537.861 0
13538.414 0
13538.967 0
13539.519 0
13540.072 0
13540.625 0
13541.178 0
13541.731 0
13542.283 2
13542.836 0
13543.389 0
13543.942 0
13544.495 0
13545.048 0
13545.600 0
13546.153 0
13546.706 0
13547.259 3
13547.812 1
13548.365 0
13548.918 0
13549.471 0
13550.024 1
13550.577 0
13551.130 1
13551.683 1
13552.236 1
13552.789 0
13553.342 0
13553.895 1
13554.448 2
13555.001 0
13555.554 1
13556.107 0
13556.661 0
13557.214 0
13557.767 0
13558.320 0
13558.873 0
13559.426 3
13559.980 0
13560.533 0
13561.086 1
13561.639 1
13562.192 0
13562.746 0
13563.299 0
13563.852 0
13564.405 0
13564.959 0
13565.512 0
13566.065 0
13566.619 0
13567.172 0
13567.725 0
13568.279 1
13568.832 0
13569.385 4
13569.939 1
13570.492 0
13571.045 0
13571.599 0
13572.152 1
13572.706 1
13573.259 3
13573.813 0
13574.366 0
13574.920 0
13575.473 0
13576.027 0
13576.580 0
13577.134 0
13577.687 0
13578.241 0
13578.794 0
13579.348 0
13579.902 0
13580.455 0
13581.009 2
13581.562 1
13582.116 0
13582.670 1
13583.223 2
13583.777 0
13584.331 2
13584.884 3
13585.438 0
13585.992 0
13586.545 0
13587.099 0
13587.653 1
13588.207 1
13588.761 0
13589.314 1
13589.868 1
13590.422 0
13590.976 0
13591.530 0
13592.083 0
13592.637 0
13593.191 0
13593.745 0
13594.299 0
13594.853 0
13595.407 0
13595.961 0
13596.514 1
13597.068 2
13597.622 2
13598.176 0
13598.730 4
13599.284 2
13599.838 2
13600.392 0
13600.946 0
13601.500 0
13602.054 0
13602.608 0
13603.162 0
13603.717 2
13604.271 0
13604.825 0
13605.379 0
13605.933 0
13606.487 0
13607.041 0
13607.595 0
13608.150 0
13608.704 1
13609.258 0
13609.812 1
13610.366 2
13610.921 0
13611.475 2
13612.029 1
13612.583 0
13613.138 2
13613.692 4
13614.246 0
13614.800 0
13615.355 1
13615.909 1
13616.463 2
13617.018 0
13617.572 0
13618.126 0
13618.681 0
13619.235 0
13619.790 2
13620.344 0
13620.898 0
13621.453 0
13622.007 1
13622.562 0
13623.116 0
13623.671 4
13624.225 3
13624.780 1
13625.334 0
13625.889 0
13626.443 0
13626.998 0
13627.552 0
13628.107 0
13628.662 1
13629.216 0
13629.771 1
13630.325 4
13630.880 4
13631.435 2
13631.989 0
13632.544 0
13633.099 1
13633.653 0
13634.208 0
13634.763 0
13635.318 0
13635.872 0
13636.427 0
13636.982 0
13637.537 1
13638.091 0
13638.646 0
13639.201 0
13639.756 0
13640.311 1
13640.865 0
13641.420 0
13641.975 0
13642.530 1
13643.085 0
13643.640 0
13644.195 0
13644.750 0
13645.304 2
13645.859 1
13646.414 2
13646.969 1
13647.524 1
13648.079 1
13648.634 1
13649.189 0
13649.744 1
13650.299 0
13650.854 0
13651.409 2
13651.964 2
13652.519 0
13653.075 1
13653.630 0
13654.185 0
13654.740 0
13655.295 1
13655.850 1
13656.405 0
13656.960 0
13657.516 0
13658.071 0
13658.626 1
13659.181 4
13659.736 0
13660.292 1
13660.847 0
13661.402 0
13661.957 0
13662.513 1
13663.068 3
13663.623 2
13664.179 2
13664.734 0
13665.289 0
13665.845 0
13666.400 1
13666.955 0
13667.511 0
13668.066 0
13668.621 0
13669.177 0
13669.732 1
13670.288 3
13670.843 5
13671.399 2
13671.954 1
13672.510 0
13673.065 2
13673.621 1
13674.176 2
13674.732 0
13675.287 1
13675.843 1
13676.398 0
13676.954 2
13677.509 0
13678.065 0
13678.621 0
13679.176 0
13679.732 1
13680.288 0
13680.843 1
13681.399 0
13681.954 0
13682.510 0
13683.066 0
13683.622 1
13684.177 2
13684.733 1
13685.289 3
13685.845 6
13686.400 2
13686.956 5
13687.512 2
13688.068 2
13688.623 2
13689.179 3
13689.735 4
13690.291 2
13690.847 1
13691.403 0
13691.959 1
13692.514 2
13693.070 2
13693.626 1
13694.182 2
13694.738 1
13695.294 2
13695.850 3
13696.406 1
13696.962 0
13697.518 1
13698.074 0
13698.630 2
13699.186 3
13699.742 2
13700.298 2
13700.854 5
13701.410 2
13701.966 1
13702.522 2
13703.078 1
13703.635 0
13704.191 1
13704.747 3
13705.303 3
13705.859 0
13706.415 4
13706.971 6
13707.528 0
13708.084 0
13708.640 0
13709.196 4
13709.752 6
13710.309 2
13710.865 1
13711.421 0
13711.978 1
13712.534 1
13713.090 1
13713.646 0
13714.203 3
13714.759 9
13715.315 11
13715.872 3
13716.428 1
13716.985 4
13717.541 10
13718.097 6
13718.654 8
13719.210 6
13719.767 3
13720.323 5
13720.880 1
13721.436 3
13721.993 2
13722.549 2
13723.106 5
13723.662 2
13724.219 1
13724.775 7
13725.332 2
13725.888 4
13726.445 3
13727.001 0
13727.558 0
13728.115 3
13728.671 0
13729.228 2
13729.785 4
13730.341 2
13730.898 3
13731.455 2
13732.011 5
13732.568 4
13733.125 2
13733.681 1
13734.238 8
13734.795 6
13735.352 3
13735.908 1
13736.465 1
13737.022 3
13737.579 3
13738.136 7
13738.692 8
13739.249 8
13739.806 8
13740.363 7
13740.920 4
13741.477 5
13742.034 7
13742.591 4
13743.147 7
13743.704 5
13744.261 4
13744.818 3
13745.375 3
13745.932 0
13746.489 6
13747.046 1
13747.603 2
13748.160 4
13748.717 3
13749.274 9
13749.831 9
13750.388 21
13750.946 23
13751.503 12
13752.060 15
13752.617 7
13753.174 5
13753.731 13
13754.288 18
13754.845 16
13755.403 17
13755.960 18
13756.517 16
13757.074 26
13757.631 23
13758.189 27
13758.746 25
13759.303 28
13759.860 27
13760.418 29
13760.975 25
13761.532 32
13762.089 35
13762.647 32
13763.204 37
13763.761 29
13764.319 21
13764.876 20
13765.433 16
13765.991 17
13766.548 27
13767.106 24
13767.663 25
13768.220 26
13768.778 16
13769.335 8
13769.893 8
13770.450 1
13771.008 2
13771.565 3
13772.123 4
13772.680 1
13773.238 5
13773.795 3
13774.353 3
13774.910 7
13775.468 5
13776.026 4
13776.583 6
13777.141 5
13777.698 7
13778.256 6
13778.814 3
13779.371 3
13779.929 4
13780.487 0
13781.044 1
13781.602 0
13782.160 2
13782.718 1
13783.275 2
13783.833 2
13784.391 0
13784.949 0
13785.506 4
13786.064 0
13786.622 2
13787.180 1
13787.738 1
13788.295 3
13788.853 4
13789.411 1
13789.969 0
13790.527 1
13791.085 3
13791.643 0
13792.201 2
13792.758 1
13793.316 1
13793.874 0
13794.432 2
13794.990 0
13795.548 3
13796.106 6
13796.664 9
13797.222 3
13797.780 2
13798.338 5
13798.896 2
13799.454 7
13800.012 4
13800.571 0
13801.129 4
13801.687 10
13802.245 8
13802.803 4
13803.361 5
13803.919 3
13804.477 1
13805.036 0
13805.594 0
13806.152 2
13806.710 0
13807.268 1
13807.827 2
13808.385 1
13808.943 3
13809.501 2
13810.060 5
13810.618 2
13811.176 0
13811.735 0
13812.293 0
13812.851 0
13813.410 4
13813.968 3
13814.526 1
13815.085 2
13815.643 0
13816.202 0
13816.760 0
13817.318 3
13817.877 4
13818.435 2
13818.994 3
13819.552 0
13820.111 4
13820.669 3
13821.228 3
13821.786 3
13822.345 0
13822.903 1
13823.462 3
13824.020 6
13824.579 2
13825.137 3
13825.696 6
13826.255 5
13826.813 3
13827.372 2
13827.931 0
13828.489 2
13829.048 5
13829.607 3
13830.165 3
13830.724 2
13831.283 0
13831.841 2
13832.400 7
13832.959 2
13833.518 4
13834.076 8
13834.635 10
13835.194 5
13835.753 3
13836.311 2
13836.870 2
13837.429 3
13837.988 6
13838.547 6
13839.106 1
13839.665 6
13840.223 15
13840.782 11
13841.341 15
13841.900 12
13842.459 11
13843.018 9
13843.577 8
13844.136 9
13844.695 4
13845.254 4
13845.813 7
13846.372 3
13846.931 6
13847.490 2
13848.049 4
13848.608 4
13849.167 3
13849.726 4
13850.285 2
13850.844 2
13851.404 4
13851.963 3
13852.522 0
13853.081 0
13853.640 1
13854.199 4
13854.758 1
13855.318 1
13855.877 4
13856.436 1
13856.995 1
13857.555 2
13858.114 2
13858.673 3
13859.232 0
13859.792 6
13860.351 3
13860.910 2
13861.470 4
13862.029 7
13862.588 8
13863.148 2
13863.707 2
13864.266 2
13864.826 4
13865.385 3
13865.944 5
13866.504 5
13867.063 6
13867.623 8
13868.182 12
13868.742 17
13869.301 12
13869.861 4
13870.420 10
13870.980 11
13871.539 5
13872.099 8
13872.658 6
13873.218 7
13873.777 6
13874.337 17
13874.897 16
13875.456 12
13876.016 22
13876.575 19
13877.135 24
13877.695 31
13878.254 38
13878.814 34
13879.374 35
13879.933 29
13880.493 18
13881.053 25
13881.613 31
13882.172 26
13882.732 24
13883.292 27
13883.852 25
13884.411 24
13884.971 16
13885.531 12
13886.091 6
13886.651 8
13887.210 7
13887.770 9
13888.330 7
13888.890 5
13889.450 2
13890.010 3
13890.570 0
13891.130 2
13891.689 7
13892.249 8
13892.809 3
13893.369 4
13893.929 0
13894.489 1
13895.049 2
13895.609 4
13896.169 2
13896.729 1
13897.289 2
13897.849 3
13898.410 2
13898.970 1
13899.530 0
13900.090 0
13900.650 0
13901.210 0
13901.770 5
13902.330 4
13902.890 1
13903.451 0
13904.011 1
13904.571 1
13905.131 0
13905.691 1
13906.252 1
13906.812 4
13907.372 1
13907.932 3
13908.493 8
13909.053 3
13909.613 0
13910.174 0
13910.734 1
13911.294 0
13911.854 0
13912.415 0
13912.975 0
13913.536 2
13914.096 0
13914.656 4
13915.217 2
13915.777 0
13916.338 0
13916.898 1
13917.458 0
13918.019 3
13918.579 0
13919.140 1
13919.700 1
13920.261 1
13920.821 2
13921.382 2
13921.942 2
13922.503 3
13923.064 1
13923.624 4
13924.185 0
13924.745 0
13925.306 1
13925.867 1
13926.427 1
13926.988 0
13927.549 2
13928.109 2
13928.670 2
13929.231 3
13929.791 2
13930.352 0
13930.913 2
13931.473 2
13932.034 1
13932.595 3
13933.156 1
13933.716 1
13934.277 0
13934.838 7
13935.399 6
13935.960 5
13936.521 3
13937.081 1
13937.642 4
13938.203 6
13938.764 4
13939.325 3
13939.886 4
13940.447 5
13941.008 3
13941.569 3
13942.129 3
13942.690 2
13943.251 3
13943.812 2
13944.373 3
13944.934 2
13945.495 3
13946.056 1
13946.617 1
13947.179 1
13947.740 1
13948.301 1
13948.862 1
13949.423 1
13949.984 1
13950.545 1
13951.106 5
13951.667 2
13952.228 0
13952.790 1
13953.351 7
13953.912 5
13954.473 2
13955.034 1
13955.596 0
13956.157 0
13956.718 1
13957.279 3
13957.841 1
13958.402 0
13958.963 0
13959.524 1
13960.086 1
13960.647 0
13961.208 0
13961.770 0
13962.331 0
13962.893 0
13963.454 0
13964.015 11
13964.577 11
13965.138 5
13965.700 5
13966.261 0
13966.822 1
13967.384 2
13967.945 4
13968.507 0
13969.068 3
13969.630 1
13970.191 2
13970.753 0
13971.314 2
13971.876 4
13972.437 1
13972.999 0
13973.561 3
13974.122 3
13974.684 0
13975.245 1
13975.807 1
13976.369 2
13976.930 2
13977.492 2
13978.054 1
13978.615 0
13979.177 1
13979.739 1
13980.301 1
13980.862 5
13981.424 1
13981.986 3
13982.547 0
13983.109 3
13983.671 7
13984.233 3
13984.795 3
13985.356 2
13985.918 3
13986.480 3
13987.042 1
13987.604 0
13988.166 3
13988.728 2
13989.290 0
13989.851 2
13990.413 1
13990.975 1
13991.537 1
13992.099 0
13992.661 0
13993.223 1
13993.785 0
13994.347 0
13994.909 0
13995.471 6
13996.033 10
13996.595 8
13997.157 6
13997.719 0
13998.281 2
13998.844 1
13999.406 0
13999.968 1
14000.530 0
14001.092 1
14001.654 0
14002.216 3
14002.779 1
14003.341 0
14003.903 1
14004.465 0
14005.027 0
14005.590 2
14006.152 0
14006.714 1
14007.276 0
14007.839 1
14008.401 1
14008.963 2
14009.525 1
14010.088 1
14010.650 0
14011.212 0
14011.775 0
14012.337 1
14012.900 0
14013.462 0
14014.024 0
14014.587 0
14015.149 4
14015.712 1
14016.274 3
14016.836 1
14017.399 0
14017.961 0
14018.524 0
14019.086 2
14019.649 3
14020.211 3
14020.774 2
14021.337 0
14021.899 0
14022.462 0
14023.024 0
14023.587 0
14024.149 0
14024.712 0
14025.275 0
14025.837 1
14026.400 2
14026.963 1
14027.525 0
14028.088 4
14028.651 3
14029.213 6
14029.776 3
14030.339 7
14030.902 6
14031.464 9
14032.027 7
14032.590 7
14033.153 11
14033.715 7
14034.278 7
14034.841 2
14035.404 8
14035.967 8
14036.530 4
14037.092 2
14037.655 1
14038.218 0
14038.781 2
14039.344 2
14039.907 3
14040.470 1
14041.033 4
14041.596 3
14042.159 4
14042.722 2
14043.285 4
14043.848 4
14044.411 0
14044.974 1
14045.537 2
14046.100 0
14046.663 7
14047.226 7
14047.789 3
14048.352 1
14048.915 0
14049.478 0
14050.041 2
14050.604 1
14051.168 0
14051.731 7
14052.294 4
14052.857 1
14053.420 0
14053.983 0
14054.547 0
14055.110 1
14055.673 2
14056.236 0
14056.800 1
14057.363 0
14057.926 1
14058.490 0
14059.053 1
14059.616 0
14060.179 3
14060.743 2
14061.306 3
14061.869 2
14062.433 1
14062.996 3
14063.560 3
14064.123 0
14064.686 2
14065.250 1
14065.813 1
14066.377 0
14066.940 4
14067.504 2
14068.067 1
14068.631 2
14069.194 3
14069.758 2
14070.321 1
14070.885 3
14071.448 2
14072.012 1
14072.575 0
14073.139 2
14073.703 5
14074.266 6
14074.830 6
14075.394 5
14075.957 4
14076.521 2
14077.084 0
14077.648 1
14078.212 2
14078.776 0
14079.339 1
14079.903 2
14080.467 1
14081.030 1
14081.594 2
14082.158 1
14082.722 0
14083.286 0
14083.849 2
14084.413 1
14084.977 0
14085.541 2
14086.105 1
14086.669 0
14087.232 0
14087.796 1
14088.360 0
14088.924 2
14089.488 1
14090.052 0
14090.616 0
14091.180 0
14091.744 0
14092.308 0
14092.872 0
14093.436 0
14094.000 2
14094.564 0
14095.128 0
14095.692 0
14096.256 0
14096.820 0
14097.384 1
14097.948 0
14098.512 0
14099.076 2
14099.640 1
14100.205 3
14100.769 4
14101.333 0
14101.897 3
14102.461 1
14103.025 0
14103.590 0
14104.154 0
14104.718 3
14105.282 1
14105.846 0
14106.411 0
14106.975 0
14107.539 0
14108.104 2
14108.668 0
14109.232 2
14109.796 0
14110.361 1
14110.925 1
14111.490 0
14112.054 0
14112.618 0
14113.183 0
14113.747 0
14114.311 0
14114.876 1
14115.440 2
14116.005 2
14116.569 0
14117.134 0
14117.698 0
14118.263 0
14118.827 0
14119.392 0
14119.956 5
14120.521 4
14121.085 0
14121.650 0
14122.214 0
14122.779 0
14123.344 1
14123.908 2
14124.473 0
14125.037 0
14125.602 2
14126.167 2
14126.731 0
14127.296 4
14127.861 2
14128.425 3
14128.990 1
14129.555 1
14130.120 2
14130.684 0
14131.249 0
14131.814 0
14132.379 0
14132.943 0
14133.508 0
14134.073 0
14134.638 1
14135.203 1
14135.768 0
14136.332 0
14136.897 0
14137.462 5
14138.027 1
14138.592 1
14139.157 1
14139.722 1
14140.287 2
14140.852 3
14141.417 1
14141.982 1
14142.547 0
14143.112 3
14143.677 2
14144.242 0
14144.807 0
14145.372 1
14145.937 1
14146.502 0
14147.067 0
14147.632 2
14148.197 6
14148.762 5
14149.327 1
14149.892 1
14150.457 3
14151.023 1
14151.588 2
14152.153 0
14152.718 1
14153.283 0
14153.849 1
14154.414 2
14154.979 0
14155.544 0
14156.109 1
14156.675 3
14157.240 1
14157.805 0
14158.371 0
14158.936 0
14159.501 0
14160.067 0
14160.632 2
14161.197 0
14161.763 1
14162.328 1
14162.893 0
14163.459 4
14164.024 2
14164.590 0
14165.155 0
14165.720 0
14166.286 0
14166.851 0
14167.417 0
14167.982 0
14168.548 1
14169.113 1
14169.679 1
14170.244 0
14170.810 0
14171.376 2
14171.941 1
14172.507 0
14173.072 0
14173.638 0
14174.204 1
14174.769 0
14175.335 0
14175.900 1
14176.466 1
14177.032 3
14177.597 0
14178.163 0
14178.729 0
14179.295 1
14179.860 0
14180.426 1
14180.992 0
14181.558 0
14182.123 0
14182.689 0
14183.255 1
14183.821 0
14184.386 0
14184.952 1
14185.518 0
14186.084 1
14186.650 1
14187.216 1
14187.782 3
14188.348 1
14188.913 0
14189.479 1
14190.045 0
14190.611 0
14191.177 1
14191.743 2
14192.309 0
14192.875 0
14193.441 0
14194.007 1
14194.573 3
14195.139 1
14195.705 0
14196.271 1
14196.837 0
14197.403 0
14197.969 1
14198.536 0
14199.102 1
14199.668 0
14200.234 0
14200.800 0
14201.366 3
14201.932 2
14202.499 0
14203.065 0
14203.631 1
14204.197 2
14204.763 0
14205.330 0
14205.896 0
14206.462 0
14207.028 0
14207.595 0
14208.161 0
14208.727 0
14209.294 0
14209.860 0
14210.426 0
14210.993 0
14211.559 1
14212.125 0
14212.692 1
14213.258 0
14213.825 0
14214.391 2
14214.957 0
14215.524 0
14216.090 0
14216.657 0
14217.223 1
14217.790 1
14218.356 0
14218.923 0
14219.489 1
14220.056 0
14220.622 0
14221.189 1
14221.755 1
14222.322 0
14222.889 0
14223.455 0
14224.022 0
14224.588 0
14225.155 0
14225.722 0
14226.288 1
14226.855 0
14227.422 4
14227.988 2
14228.555 0
14229.122 0
14229.689 0
14230.255 0
14230.822 1
14231.389 0
14231.956 0
14232.522 0
14233.089 2
14233.656 1
14234.223 0
14234.790 0
14235.356 0
14235.923 0
14236.490 0
14237.057 1
14237.624 0
14238.191 0
14238.758 0
14239.325 1
14239.892 0
14240.458 0
14241.025 0
14241.592 0
14242.159 0
14242.726 1
14243.293 2
14243.860 0
14244.427 1
14244.994 1
14245.561 1
14246.128 0
14246.696 0
14247.263 1
14247.830 1
14248.397 0
14248.964 1
14249.531 1
14250.098 2
14250.665 0
14251.232 0
14251.800 0
14252.367 1
14252.934 0
14253.501 0
14254.068 0
14254.636 1
14255.203 0
14255.770 0
14256.337 0
14256.905 0
14257.472 0
14258.039 2
14258.606 2
14259.174 0
14259.741 0
14260.308 1
14260.876 0
14261.443 1
14262.011 0
14262.578 0
14263.145 0
14263.713 0
14264.280 0
14264.848 1
14265.415 1
14265.982 1
14266.550 1
14267.117 0
14267.685 4
14268.252 2
14268.820 8
14269.387 6
14269.955 6
14270.522 2
14271.090 0
14271.658 2
14272.225 5
14272.793 2
14273.360 1
14273.928 0
14274.496 0
14275.063 0
14275.631 0
14276.198 0
14276.766 2
14277.334 0
14277.901 3
14278.469 1
14279.037 0
14279.605 0
14280.172 0
14280.740 1
14281.308 0
14281.876 0
14282.443 0
14283.011 1
14283.579 1
14284.147 0
14284.715 1
14285.282 1
14285.850 0
14286.418 0
14286.986 0
14287.554 1
14288.122 0
14288.690 1
14289.258 2
14289.825 1
14290.393 3
14290.961 2
14291.529 3
14292.097 2
14292.665 1
14293.233 0
14293.801 2
14294.369 2
14294.937 1
14295.505 0
14296.073 0
14296.641 2
14297.210 3
14297.778 2
14298.346 2
14298.914 0
14299.482 1
14300.050 0
14300.618 0
14301.186 0
14301.754 0
14302.323 0
14302.891 0
14303.459 0
14304.027 0
14304.595 3
14305.164 3
14305.732 1
14306.300 2
14306.868 0
14307.437 1
14308.005 1
14308.573 4
14309.142 1
14309.710 4
14310.278 3
14310.847 0
14311.415 0
14311.983 0
14312.552 2
14313.120 2
14313.689 2
14314.257 1
14314.825 0
14315.394 1
14315.962 4
14316.531 2
14317.099 0
14317.668 0
14318.236 3
14318.805 2
14319.373 1
14319.942 0
14320.510 0
14321.079 1
14321.647 0
14322.216 0
14322.784 1
14323.353 0
14323.922 0
14324.490 0
14325.059 1
14325.628 0
14326.196 0
14326.765 0
14327.333 0
14327.902 0
14328.471 0
14329.040 1
14329.608 2
14330.177 0
14330.746 0
14331.315 1
14331.883 0
14332.452 0
14333.021 0
14333.590 2
14334.158 0
14334.727 0
14335.296 0
14335.865 1
14336.434 0
14337.003 0
14337.572 0
14338.140 4
14338.709 1
14339.278 0
14339.847 0
14340.416 2
14340.985 2
14341.554 0
14342.123 0
14342.692 0
14343.261 0
14343.830 2
14344.399 0
14344.968 1
14345.537 2
14346.106 0
14346.675 0
14347.244 1
14347.813 1
14348.382 1
14348.951 0
14349.521 0
14350.090 0
14350.659 0
14351.228 3
14351.797 0
14352.366 0
14352.935 0
14353.505 3
14354.074 2
14354.643 1
14355.212 2
14355.782 1
14356.351 0
14356.920 0
14357.489 1
14358.059 0
14358.628 1
14359.197 0
14359.766 0
14360.336 1
14360.905 0
14361.474 0
14362.044 0
14362.613 0
14363.183 3
14363.752 3
14364.321 2
14364.891 0
14365.460 3
14366.030 1
14366.599 1
14367.169 2
14367.738 2
14368.308 1
14368.877 0
14369.447 0
14370.016 0
14370.586 0
14371.155 0
14371.725 1
14372.294 1
14372.864 1
14373.433 0
14374.003 0
14374.573 2
14375.142 0
14375.712 0
14376.282 0
14376.851 0
14377.421 0
14377.991 0
14378.560 0
14379.130 2
14379.700 1
14380.269 0
14380.839 3
14381.409 1
14381.979 1
14382.548 0
14383.118 1
14383.688 0
14384.258 0
14384.828 0
14385.397 0
14385.967 0
14386.537 0
14387.107 0
14387.677 0
14388.247 1
14388.817 2
14389.387 4
14389.956 0
14390.526 0
14391.096 1
14391.666 1
14392.236 0
14392.806 2
14393.376 1
14393.946 0
14394.516 1
14395.086 0
14395.656 0
14396.226 0
14396.796 1
14397.366 0
14397.937 1
14398.507 1
14399.077 3
14399.647 1
14400.217 0
14400.787 0
14401.357 0
14401.927 0
14402.498 0
14403.068 0
14403.638 0
14404.208 0
14404.778 1
14405.349 1
14405.919 1
14406.489 1
14407.059 1
14407.630 1
14408.200 0
14408.770 0
14409.340 2
14409.911 1
14410.481 0
14411.051 1
14411.622 1
14412.192 0
14412.762 0
14413.333 0
14413.903 0
14414.474 0
14415.044 0
14415.614 3
14416.185 2
14416.755 1
14417.326 0
14417.896 0
14418.467 0
14419.037 1
14419.608 0
14420.178 1
14420.749 1
14421.319 1
14421.890 1
14422.460 0
14423.031 2
14423.602 2
14424.172 1
14424.743 0
14425.313 0
14425.884 0
14426.455 1
14427.025 1
14427.596 1
14428.167 0
14428.737 6
14429.308 3
14429.879 1
14430.450 2
14431.020 0
14431.591 0
14432.162 2
14432.733 2
14433.303 1
14433.874 2
14434.445 0
14435.016 0
14435.587 0
14436.157 0
14436.728 0
14437.299 1
14437.870 0
14438.441 0
14439.012 0
14439.583 1
14440.154 0
14440.724 0
14441.295 2
14441.866 0
14442.437 1
14443.008 1
14443.579 2
14444.150 2
14444.721 3
14445.292 1
14445.863 0
14446.434 1
14447.005 2
14447.576 1
14448.148 0
14448.719 0
14449.290 0
14449.861 1
14450.432 0
14451.003 0
14451.574 4
14452.145 1
14452.717 0
14453.288 0
14453.859 1
14454.430 0
14455.001 1
14455.572 0
14456.144 1
14456.715 0
14457.286 3
14457.857 3
14458.429 1
14459.000 1
14459.571 0
14460.143 0
14460.714 0
14461.285 0
14461.857 0
14462.428 2
14462.999 0
14463.571 0
14464.142 0
14464.714 0
14465.285 3
14465.856 0
14466.428 0
14466.999 2
14467.571 0
14468.142 1
14468.714 0
14469.285 0
14469.857 0
14470.428 0
14471.000 2
14471.571 3
14472.143 1
14472.714 0
14473.286 0
14473.857 0
14474.429 0
14475.001 2
14475.572 1
14476.144 4
14476.716 5
14477.287 3
14477.859 4
14478.431 0
14479.002 2
14479.574 1
14480.146 0
14480.717 0
14481.289 0
14481.861 2
14482.433 0
14483.004 0
14483.576 0
14484.148 0
14484.720 0
14485.292 4
14485.863 7
14486.435 2
14487.007 1
14487.579 1
14488.151 0
14488.723 3
14489.294 2
14489.866 0
14490.438 0
14491.010 0
14491.582 0
14492.154 0
14492.726 1
14493.298 0
14493.870 1
14494.442 0
14495.014 0
14495.586 0
14496.158 0
14496.730 4
14497.302 7
14497.874 4
14498.446 1
14499.018 1
14499.590 0
14500.163 0
14500.735 1
14501.307 0
14501.879 4
14502.451 0
14503.023 1
14503.595 0
14504.168 0
14504.740 1
14505.312 1
14505.884 1
14506.456 0
14507.029 0
14507.601 0
14508.173 0
14508.745 0
14509.318 0
14509.890 0
14510.462 0
14511.035 0
14511.607 0
14512.179 0
14512.752 0
14513.324 1
14513.896 0
14514.469 1
14515.041 1
14515.614 1
14516.186 0
14516.758 0
14517.331 2
14517.903 0
14518.476 1
14519.048 0
14519.621 0
14520.193 0
14520.766 1
14521.338 0
14521.911 0
14522.483 1
14523.056 0
14523.628 0
14524.201 0
14524.774 0
14525.346 0
14525.919 0
14526.491 3
14527.064 1
14527.637 1
14528.209 0
14528.782 0
14529.355 0
14529.927 0
14530.500 2
14531.073 1
14531.646 1
14532.218 0
14532.791 1
14533.364 1
14533.937 0
14534.509 3
14535.082 1
14535.655 1
14536.228 0
14536.801 0
14537.374 1
14537.946 0
14538.519 0
14539.092 1
14539.665 0
14540.238 0
14540.811 0
14541.384 2
14541.957 0
14542.530 0
14543.103 0
14543.675 0
14544.248 0
14544.821 1
14545.394 0
14545.967 3
14546.540 2
14547.114 0
14547.687 3
14548.260 2
14548.833 1
14549.406 0
14549.979 0
14550.552 0
14551.125 0
14551.698 1
14552.271 0
14552.844 0
14553.418 2
14553.991 0
14554.564 0
14555.137 1
14555.710 3
14556.284 2
14556.857 1
14557.430 0
14558.003 0
14558.577 0
14559.150 0
14559.723 4
14560.296 1
14560.870 0
14561.443 0
14562.016 2
14562.590 1
14563.163 1
14563.736 1
14564.310 0
14564.883 1
14565.456 1
14566.030 0
14566.603 1
14567.177 1
14567.750 1
14568.324 3
14568.897 1
14569.471 2
14570.044 0
14570.618 1
14571.191 0
14571.765 0
14572.338 0
14572.912 0
14573.485 0
14574.059 0
14574.632 0
14575.206 2
14575.780 1
14576.353 1
14576.927 5
14577.500 2
14578.074 1
14578.648 0
14579.221 3
14579.795 1
14580.369 0
14580.942 0
14581.516 0
14582.090 2
14582.664 0
14583.237 0
14583.811 0
14584.385 0
14584.959 1
14585.532 5
14586.106 3
14586.680 2
14587.254 0
14587.828 0
14588.402 1
14588.975 1
14589.549 0
14590.123 0
14590.697 0
14591.271 0
14591.845 1
14592.419 0
14592.993 0
14593.567 0
14594.141 2
14594.715 0
14595.289 0
14595.863 0
14596.437 0
14597.011 2
14597.585 2
14598.159 1
14598.733 0
14599.307 2
14599.881 3
14600.455 4
14601.029 2
14601.603 1
14602.177 0
14602.751 1
14603.326 0
14603.900 0
14604.474 0
14605.048 0
14605.622 1
14606.196 0
14606.771 0
14607.345 0
14607.919 0
14608.493 1
14609.068 0
14609.642 0
14610.216 2
14610.790 1
14611.365 1
14611.939 1
14612.513 0
14613.088 0
14613.662 0
14614.236 0
14614.811 0
14615.385 0
14615.960 4
14616.534 4
14617.108 0
14617.683 1
14618.257 0
14618.832 0
14619.406 1
14619.981 0
14620.555 0
14621.130 2
14621.704 0
14622.279 0
14622.853 0
14623.428 1
14624.002 0
14624.577 0
14625.151 1
14625.726 0
14626.301 0
14626.875 0
14627.450 0
14628.024 0
14628.599 1
14629.174 1
14629.748 0
14630.323 1
14630.898 1
14631.472 1
14632.047 1
14632.622 1
14633.197 2
14633.771 0
14634.346 0
14634.921 0
14635.496 0
14636.070 2
14636.645 0
14637.220 0
14637.795 0
14638.370 0
14638.944 0
14639.519 0
14640.094 1
14640.669 1
14641.244 0
14641.819 0
14642.394 0
14642.969 2
14643.544 1
14644.119 3
14644.694 2
14645.268 0
14645.843 0
14646.418 0
14646.993 0
14647.568 1
14648.144 1
14648.719 0
14649.294 2
14649.869 1
14650.444 0
14651.019 0
14651.594 0
14652.169 0
14652.744 1
14653.319 0
14653.894 0
14654.470 0
14655.045 0
14655.620 0
14656.195 0
14656.770 0
14657.345 1
14657.921 0
14658.496 0
14659.071 0
14659.646 1
14660.222 0
14660.797 2
14661.372 1
14661.948 1
14662.523 1
14663.098 0
14663.673 1
14664.249 1
14664.824 0
14665.400 0
14665.975 0
14666.550 1
14667.126 0
14667.701 0
14668.277 1
14668.852 0
14669.427 2
14670.003 1
14670.578 0
14671.154 1
14671.729 0
14672.305 1
14672.880 1
14673.456 3
14674.031 1
14674.607 0
14675.182 0
14675.758 0
14676.334 1
14676.909 1
14677.485 1
14678.060 3
14678.636 2
14679.212 0
14679.787 1
14680.363 1
14680.939 0
14681.514 1
14682.090 1
14682.666 2
14683.241 0
14683.817 0
14684.393 0
14684.969 0
14685.544 0
14686.120 0
14686.696 1
14687.272 0
14687.848 0
14688.423 0
14688.999 0
14689.575 1
14690.151 1
14690.727 2
14691.303 1
14691.879 1
14692.454 2
14693.030 1
14693.606 0
14694.182 2
14694.758 0
14695.334 0
14695.910 0
14696.486 0
14697.062 1
14697.638 0
14698.214 0
14698.790 0
14699.366 0
14699.942 0
14700.518 0
14701.094 1
14701.670 0
14702.246 0
14702.823 0
14703.399 1
14703.975 2
14704.551 0
14705.127 1
14705.703 1
14706.279 0
14706.856 0
14707.432 0
14708.008 0
14708.584 0
14709.160 0
14709.737 0
14710.313 0
14710.889 1
14711.465 1
14712.042 1
14712.618 1
14713.194 0
14713.771 0
14714.347 1
14714.923 2
14715.500 9
14716.076 19
14716.652 9
14717.229 5
14717.805 2
14718.382 1
14718.958 0
14719.534 0
14720.111 4
14720.687 3
14721.264 0
14721.840 1
14722.417 1
14722.993 4
14723.570 3
14724.146 2
14724.723 0
14725.299 1
14725.876 1
14726.452 0
14727.029 0
14727.606 0
14728.182 0
14728.759 0
14729.335 1
14729.912 0
14730.489 0
14731.065 0
14731.642 2
14732.219 3
14732.795 3
14733.372 0
14733.949 0
14734.526 0
14735.102 0
14735.679 0
14736.256 0
14736.833 0
14737.409 2
14737.986 0
14738.563 0
14739.140 0
14739.717 2
14740.293 0
14740.870 1
14741.447 0
14742.024 0
14742.601 0
14743.178 2
14743.755 1
14744.332 0
14744.909 0
14745.485 0
14746.062 2
14746.639 0
14747.216 0
14747.793 0
14748.370 0
14748.947 0
14749.524 0
14750.101 0
14750.678 1
14751.255 1
14751.833 0
14752.410 0
14752.987 0
14753.564 1
14754.141 0
14754.718 0
14755.295 1
14755.872 2
14756.449 2
14757.027 1
14757.604 2
14758.181 0
14758.758 2
14759.335 0
14759.913 0
14760.490 1
14761.067 0
14761.644 1
14762.222 1
14762.799 0
14763.376 3
14763.954 4
14764.531 1
14765.108 0
14765.685 0
14766.263 1
14766.840 1
14767.418 0
14767.995 0
14768.572 0
14769.150 2
14769.727 3
14770.305 7
14770.882 4
14771.459 1
14772.037 0
14772.614 0
14773.192 0
14773.769 0
14774.347 0
14774.924 0
14775.502 2
14776.079 0
14776.657 0
14777.235 1
14777.812 0
14778.390 0
14778.967 0
14779.545 0
14780.123 1
14780.700 0
14781.278 0
14781.855 1
14782.433 0
14783.011 0
14783.589 0
14784.166 1
14784.744 1
14785.322 0
14785.899 1
14786.477 1
14787.055 0
14787.633 0
14788.210 1
14788.788 3
14789.366 5
14789.944 3
14790.522 3
14791.099 3
14791.677 5
14792.255 2
14792.833 5
14793.411 3
14793.989 3
14794.567 2
14795.145 0
14795.723 0
14796.300 0
14796.878 0
14797.456 4
14798.034 3
14798.612 0
14799.190 2
14799.768 2
14800.346 3
14800.924 0
14801.502 0
14802.080 0
14802.659 0
14803.237 0
14803.815 0
14804.393 0
14804.971 2
14805.549 2
14806.127 0
14806.705 1
14807.283 0
14807.862 3
14808.440 4
14809.018 1
14809.596 0
14810.174 1
14810.753 1
14811.331 0
14811.909 1
14812.487 1
14813.066 1
14813.644 1
14814.222 0
14814.800 0
14815.379 1
14815.957 1
14816.535 1
14817.114 0
14817.692 0
14818.270 0
14818.849 0
14819.427 0
14820.006 0
14820.584 0
14821.162 0
14821.741 2
14822.319 1
14822.898 0
14823.476 0
14824.055 1
14824.633 1
14825.212 2
14825.790 0
14826.369 2
14826.947 0
14827.526 0
14828.104 1
14828.683 0
14829.262 0
14829.840 0
14830.419 0
14830.997 0
14831.576 0
14832.155 0
14832.733 0
14833.312 0
14833.891 0
14834.469 0
14835.048 0
14835.627 0
14836.205 1
14836.784 1
14837.363 1
14837.942 2
14838.520 3
14839.099 0
14839.678 0
14840.257 0
14840.836 0
14841.414 1
14841.993 0
14842.572 3
14843.151 2
14843.730 0
14844.309 1
14844.888 0
14845.466 0
14846.045 1
14846.624 0
14847.203 0
14847.782 0
14848.361 0
14848.940 0
14849.519 0
14850.098 0
14850.677 0
14851.256 0
14851.835 1
14852.414 0
14852.993 0
14853.572 1
14854.151 0
14854.730 1
14855.309 1
14855.889 0
14856.468 2
14857.047 2
14857.626 0
14858.205 1
14858.784 0
14859.363 0
14859.943 0
14860.522 3
14861.101 0
14861.680 0
14862.259 0
14862.839 0
14863.418 1
14863.997 1
14864.576 2
14865.156 8
14865.735 4
14866.314 0
14866.894 0
14867.473 1
14868.052 0
14868.632 0
14869.211 0
14869.790 1
14870.370 1
14870.949 1
14871.529 2
14872.108 2
14872.687 1
14873.267 0
14873.846 0
14874.426 0
14875.005 0
14875.585 0
14876.164 0
14876.744 0
14877.323 1
14877.903 0
14878.482 3
14879.062 2
14879.642 3
14880.221 1
14880.801 1
14881.380 0
14881.960 0
14882.540 2
14883.119 3
14883.699 1
14884.278 1
14884.858 2
14885.438 2
14886.018 0
14886.597 0
14887.177 0
14887.757 0
14888.336 1
14888.916 1
14889.496 1
14890.076 0
14890.655 1
14891.235 1
14891.815 0
14892.395 1
14892.975 0
14893.555 5
14894.134 6
14894.714 1
14895.294 1
14895.874 0
14896.454 1
14897.034 0
14897.614 0
14898.194 0
14898.774 2
14899.354 2
14899.934 1
14900.514 0
14901.093 1
14901.673 2
14902.254 0
14902.834 2
14903.414 0
14903.994 2
14904.574 1
14905.154 0
14905.734 0
14906.314 1
14906.894 0
14907.474 0
14908.054 0
14908.634 2
14909.214 2
14909.795 7
14910.375 0
14910.955 2
14911.535 1
14912.115 2
14912.696 1
14913.276 0
14913.856 0
14914.436 0
14915.017 0
14915.597 1
14916.177 3
14916.757 1
14917.338 0
14917.918 0
14918.498 1
14919.079 1
14919.659 1
14920.239 0
14920.820 0
14921.400 0
14921.981 0
14922.561 0
14923.141 2
14923.722 1
14924.302 2
14924.883 3
14925.463 0
14926.044 1
14926.624 0
14927.205 1
14927.785 3
14928.366 3
14928.946 1
14929.527 0
14930.107 0
14930.688 0
14931.268 2
14931.849 1
14932.430 2
14933.010 1
14933.591 2
14934.171 0
14934.752 0
14935.333 0
14935.913 1
14936.494 0
14937.075 1
14937.655 0
14938.236 0
14938.817 0
14939.398 0
14939.978 0
14940.559 1
14941.140 2
14941.721 2
14942.301 1
14942.882 0
14943.463 1
14944.044 0
14944.625 3
14945.206 0
14945.786 0
14946.367 0
14946.948 0
14947.529 1
14948.110 1
14948.691 3
14949.272 0
14949.853 0
14950.434 1
14951.015 0
14951.596 0
14952.177 2
14952.758 2
14953.339 3
14953.920 4
14954.501 4
14955.082 2
14955.663 1
14956.244 1
14956.825 0
14957.406 0
14957.987 0
14958.568 0
14959.149 3
14959.730 4
14960.312 1
14960.893 0
14961.474 0
14962.055 0
14962.636 3
14963.217 1
14963.799 0
14964.380 1
14964.961 0
14965.542 0
14966.124 0
14966.705 1
14967.286 6
14967.867 2
14968.449 3
14969.030 0
14969.611 0
14970.193 0
14970.774 0
14971.355 0
14971.937 3
14972.518 5
14973.100 1
14973.681 2
14974.262 2
14974.844 0
14975.425 0
14976.007 0
14976.588 0
14977.170 2
14977.751 0
14978.333 0
14978.914 1
14979.496 0
14980.077 0
14980.659 0
14981.240 3
14981.822 4
14982.403 3
14982.985 0
14983.567 1
14984.148 0
14984.730 0
14985.311 0
14985.893 3
14986.475 1
14987.056 2
14987.638 1
14988.220 6
14988.801 1
14989.383 2
14989.965 1
14990.547 0
14991.128 0
14991.710 1
14992.292 0
14992.874 0
14993.455 0
14994.037 1
14994.619 1
14995.201 1
14995.783 1
14996.365 2
14996.946 1
14997.528 2
14998.110 1
14998.692 2
14999.274 0
14999.856 0
15000.438 0
15001.020 1
15001.602 0
15002.184 0
15002.766 3
15003.348 1
15003.930 2
15004.512 2
15005.094 2
15005.676 0
15006.258 2
15006.840 3
15007.422 1
15008.004 0
15008.586 2
15009.168 0
15009.750 1
15010.332 0
15010.914 1
15011.496 1
15012.079 0
15012.661 1
15013.243 0
15013.825 2
15014.407 2
15014.990 1
15015.572 0
15016.154 1
15016.736 1
15017.318 2
15017.901 2
15018.483 2
15019.065 0
15019.648 4
15020.230 2
15020.812 1
15021.395 0
15021.977 2
15022.559 2
15023.142 3
15023.724 5
15024.306 0
15024.889 1
15025.471 1
15026.054 0
15026.636 0
15027.218 2
15027.801 1
15028.383 1
15028.966 0
15029.548 0
15030.131 2
15030.713 2
15031.296 0
15031.878 2
15032.461 0
15033.044 1
15033.626 3
15034.209 5
15034.791 4
15035.374 7
15035.957 7
15036.539 6
15037.122 3
15037.704 2
15038.287 4
15038.870 4
15039.452 7
15040.035 6
15040.618 2
15041.201 5
15041.783 4
15042.366 5
15042.949 2
15043.532 4
15044.114 8
15044.697 3
15045.280 3
15045.863 1
15046.446 2
15047.028 3
15047.611 2
15048.194 5
15048.777 2
15049.360 4
15049.943 9
15050.526 9
15051.108 8
15051.691 7
15052.274 6
15052.857 1
15053.440 1
15054.023 2
15054.606 1
15055.189 2
15055.772 5
15056.355 9
15056.938 7
15057.521 3
15058.104 2
15058.687 4
15059.270 7
15059.853 4
15060.437 4
15061.020 4
15061.603 6
15062.186 4
15062.769 5
15063.352 5
15063.935 3
15064.518 7
15065.102 5
15065.685 7
15066.268 7
15066.851 5
15067.435 7
15068.018 3
15068.601 7
15069.184 5
15069.768 8
15070.351 9
15070.934 6
15071.517 11
15072.101 14
15072.684 11
15073.267 15
15073.851 11
15074.434 5
15075.017 9
15075.601 8
15076.184 9
15076.768 10
15077.351 19
15077.935 15
15078.518 19
15079.101 12
15079.685 14
15080.268 18
15080.852 24
15081.435 19
15082.019 14
15082.602 10
15083.186 14
15083.769 11
15084.353 10
15084.937 20
15085.520 9
15086.104 6
15086.687 8
15087.271 17
15087.855 8
15088.438 11
15089.022 26
15089.606 29
15090.189 24
15090.773 22
15091.357 21
15091.940 14
15092.524 17
15093.108 22
15093.691 15
15094.275 17
15094.859 22
15095.443 23
15096.026 23
15096.610 11
15097.194 8
15097.778 12
15098.362 30
15098.946 30
15099.529 25
15100.113 30
15100.697 29
15101.281 34
15101.865 40
15102.449 38
15103.033 55
15103.617 72
15104.201 95
15104.785 105
15105.369 114
15105.952 108
15106.536 111
15107.120 117
15107.704 127
15108.288 129
15108.873 124
15109.457 138
15110.041 180
15110.625 199
15111.209 226
15111.793 220
15112.377 244
15112.961 301
15113.545 315
15114.129 318
15114.713 370
15115.298 414
15115.882 462
15116.466 508
15117.050 573
15117.634 604
15118.219 720
15118.803 864
15119.387 987
15119.971 1046
15120.556 1119
15121.140 1278
15121.724 1381
15122.308 1530
15122.893 1524
15123.477 1556
15124.061 1664
15124.646 1745
15125.230 1836
15125.814 1944
15126.399 1934
15126.983 1947
15127.567 1884
15128.152 1809
15128.736 1749
15129.321 1642
15129.905 1549
15130.490 1482
15131.074 1409
15131.659 1241
15132.243 1106
15132.828 980
15133.412 829
15133.997 733
15134.581 616
15135.166 494
15135.750 437
15136.335 378
15136.919 346
15137.504 283
15138.088 231
15138.673 188
15139.258 152
15139.842 119
15140.427 120
15141.012 94
15141.596 83
15142.181 75
15142.766 69
15143.350 43
15143.935 46
15144.520 49
15145.105 53
15145.689 37
15146.274 32
15146.859 35
15147.444 27
15148.028 25
15148.613 24
15149.198 23
15149.783 27
15150.368 23
15150.952 21
15151.537 17
15152.122 15
15152.707 21
15153.292 28
15153.877 18
15154.462 19
15155.047 14
15155.632 22
15156.217 15
15156.802 16
15157.387 14
15157.972 4
15158.557 6
15159.142 8
15159.727 9
15160.312 8
15160.897 14
15161.482 13
15162.067 13
15162.652 13
15163.237 12
15163.822 13
15164.407 12
15164.992 7
15165.577 9
15166.162 11
15166.748 11
15167.333 6
15167.918 6
15168.503 8
15169.088 10
15169.674 6
15170.259 7
15170.844 9
15171.429 6
15172.015 6
15172.600 4
15173.185 7
15173.770 3
15174.356 5
15174.941 2
15175.526 11
15176.112 10
15176.697 4
15177.282 3
15177.868 5
15178.453 6
15179.038 3
15179.624 5
15180.209 3
15180.795 0
15181.380 2
15181.966 3
15182.551 1
15183.136 1
15183.722 1
15184.307 3
15184.893 3
15185.478 1
15186.064 1
15186.650 6
15187.235 4
15187.821 5
15188.406 0
15188.992 1
15189.577 0
15190.163 1
15190.749 5
15191.334 2
15191.920 1
15192.506 0
15193.091 4
15193.677 3
15194.263 0
15194.848 1
15195.434 5
15196.020 2
15196.605 4
15197.191 1
15197.777 1
15198.363 4
15198.948 5
15199.534 5
15200.120 2
15200.706 0
15201.292 1
15201.877 0
15202.463 0
15203.049 6
15203.635 8
15204.221 4
15204.807 4
15205.393 3
15205.979 1
15206.565 2
15207.150 6
15207.736 3
15208.322 0
15208.908 3
15209.494 2
15210.080 1
15210.666 0
15211.252 4
15211.838 4
15212.424 4
15213.010 6
15213.596 0
15214.183 3
15214.769 6
15215.355 2
15215.941 0
15216.527 0
15217.113 0
15217.699 1
15218.285 1
15218.872 4
15219.458 3
15220.044 2
15220.630 2
15221.216 0
15221.802 0
15222.389 1
15222.975 2
15223.561 0
15224.147 1
15224.734 3
15225.320 0
15225.906 0
15226.493 2
15227.079 0
15227.665 0
15228.252 1
15228.838 2
15229.424 3
15230.011 2
15230.597 0
15231.184 1
15231.770 1
15232.356 1
15232.943 2
15233.529 1
15234.116 3
15234.702 1
15235.289 0
15235.875 0
15236.462 0
15237.048 1
15237.635 1
15238.221 1
15238.808 0
15239.394 1
15239.981 1
15240.567 4
15241.154 2
15241.741 1
15242.327 0
15242.914 1
15243.500 1
15244.087 0
15244.674 1
15245.260 0
15245.847 4
15246.434 2
15247.021 3
15247.607 1
15248.194 0
15248.781 1
15249.367 1
15249.954 1
15250.541 0
15251.128 0
15251.715 0
15252.301 0
15252.888 0
15253.475 0
15254.062 0
15254.649 3
15255.236 1
15255.822 0
15256.409 1
15256.996 0
15257.583 1
15258.170 1
15258.757 2
15259.344 4
15259.931 2
15260.518 5
15261.105 2
15261.692 4
15262.279 1
15262.866 1
15263.453 2
15264.040 2
15264.627 4
15265.214 3
15265.801 0
15266.388 6
15266.975 7
15267.562 8
15268.149 12
15268.737 7
15269.324 2
15269.911 5
15270.498 5
15271.085 3
15271.672 7
15272.260 3
15272.847 3
15273.434 2
15274.021 0
15274.608 5
15275.196 2
15275.783 1
15276.370 1
15276.957 1
15277.545 2
15278.132 5
15278.719 3
15279.307 3
15279.894 3
15280.481 0
15281.069 4
15281.656 4
15282.244 4
15282.831 3
15283.418 5
15284.006 8
15284.593 7
15285.181 4
15285.768 2
15286.356 3
15286.943 0
15287.530 7
15288.118 4
15288.705 1
15289.293 2
15289.881 6
15290.468 3
15291.056 4
15291.643 4
15292.231 3
15292.818 1
15293.406 2
15293.994 2
15294.581 4
15295.169 6
15295.756 2
15296.344 0
15296.932 1
15297.519 4
15298.107 3
15298.695 3
15299.283 6
15299.870 3
15300.458 3
15301.046 2
15301.634 3
15302.221 2
15302.809 5
15303.397 3
15303.985 2
15304.572 1
15305.160 1
15305.748 0
15306.336 0
15306.924 1
15307.512 2
15308.100 0
15308.688 2
15309.275 2
15309.863 0
15310.451 2
15311.039 2
15311.627 3
15312.215 2
15312.803 3
15313.391 5
15313.979 2
15314.567 2
15315.155 6
15315.743 3
15316.331 5
15316.919 5
15317.507 5
15318.095 4
15318.683 2
15319.272 0
15319.860 4
15320.448 3
15321.036 7
15321.624 4
15322.212 2
15322.800 4
15323.389 3
15323.977 0
15324.565 1
15325.153 6
15325.741 10
15326.330 9
15326.918 8
15327.506 24
15328.094 19
15328.683 11
15329.271 15
15329.859 7
15330.448 15
15331.036 16
15331.624 14
15332.213 9
15332.801 11
15333.389 7
15333.978 7
15334.566 14
15335.154 10
15335.743 7
15336.331 8
15336.920 8
15337.508 12
15338.097 14
15338.685 11
15339.274 8
15339.862 10
15340.451 9
15341.039 6
15341.628 4
15342.216 11
15342.805 9
15343.393 3
15343.982 7
15344.570 7
15345.159 2
15345.748 1
15346.336 1
15346.925 1
15347.514 1
15348.102 7
15348.691 7
15349.280 3
15349.868 9
15350.457 7
15351.046 9
15351.634 3
15352.223 3
15352.812 2
15353.401 6
15353.989 1
15354.578 4
15355.167 2
15355.756 3
15356.345 7
15356.933 3
15357.522 1
15358.111 0
15358.700 1
15359.289 0
15359.878 5
15360.467 4
15361.055 1
15361.644 1
15362.233 0
15362.822 1
15363.411 1
15364.000 3
15364.589 3
15365.178 1
15365.767 0
15366.356 0
15366.945 2
15367.534 2
15368.123 1
15368.712 0
15369.301 4
15369.890 2
15370.479 1
15371.068 1
15371.658 1
15372.247 2
15372.836 1
15373.425 2
15374.014 0
15374.603 1
15375.192 0
15375.782 1
15376.371 2
15376.960 0
15377.549 0
15378.139 4
15378.728 1
15379.317 0
15379.906 0
15380.496 0
15381.085 0
15381.674 0
15382.263 0
15382.853 1
15383.442 0
15384.031 2
15384.621 3
15385.210 3
15385.800 5
15386.389 1
15386.978 1
15387.568 0
15388.157 2
15388.747 0
15389.336 0
15389.925 3
15390.515 3
15391.104 5
15391.694 2
15392.283 1
15392.873 4
15393.462 1
15394.052 0
15394.642 0
15395.231 0
15395.821 0
15396.410 4
15397.000 1
15397.589 3
15398.179 0
15398.769 0
15399.358 0
15399.948 0
15400.538 1
15401.127 1
15401.717 9
15402.307 5
15402.896 1
15403.486 1
15404.076 1
15404.666 0
15405.255 2
15405.845 1
15406.435 0
15407.025 1
15407.614 0
15408.204 0
15408.794 0
15409.384 1
15409.974 0
15410.564 0
15411.153 2
15411.743 0
15412.333 0
15412.923 2
15413.513 2
15414.103 2
15414.693 4
15415.283 2
15415.873 0
15416.463 1
15417.053 0
15417.643 0
15418.233 0
15418.823 0
15419.413 0
15420.003 0
15420.593 0
15421.183 0
15421.773 0
15422.363 0
15422.953 1
15423.543 1
15424.133 5
15424.724 1
15425.314 0
15425.904 0
15426.494 0
15427.084 0
15427.674 1
15428.265 1
15428.855 5
15429.445 0
15430.035 2
15430.625 0
15431.216 0
15431.806 0
15432.396 0
15432.986 0
15433.577 0
15434.167 3
15434.757 2
15435.348 0
15435.938 0
15436.528 2
15437.119 3
15437.709 2
15438.300 1
15438.890 0
15439.480 0
15440.071 5
15440.661 4
15441.252 2
15441.842 1
15442.433 2
15443.023 0
15443.614 2
15444.204 1
15444.795 0
15445.385 0
15445.976 1
15446.566 1
15447.157 1
15447.747 1
15448.338 0
15448.928 0
15449.519 0
15450.110 0
15450.700 0
15451.291 7
15451.882 2
15452.472 3
15453.063 0
15453.654 3
15454.244 2
15454.835 3
15455.426 1
15456.016 0
15456.607 0
15457.198 2
15457.789 0
15458.379 3
15458.970 2
15459.561 3
15460.152 3
15460.743 0
15461.333 0
15461.924 0
15462.515 2
15463.106 3
15463.697 1
15464.288 1
15464.879 0
15465.470 0
15466.060 0
15466.651 0
15467.242 1
15467.833 1
15468.424 1
15469.015 1
15469.606 1
15470.197 1
15470.788 3
15471.379 2
15471.970 1
15472.561 0
15473.152 0
15473.743 0
15474.335 0
15474.926 1
15475.517 1
15476.108 2
15476.699 0
15477.290 1
15477.881 1
15478.472 2
15479.064 0
15479.655 0
15480.246 0
15480.837 1
15481.428 1
15482.020 1
15482.611 2
15483.202 9
15483.793 5
15484.385 4
15484.976 1
15485.567 0
15486.158 1
15486.750 1
15487.341 0
15487.932 0
15488.524 2
15489.115 1
15489.706 0
15490.298 0
15490.889 2
15491.481 0
15492.072 0
15492.664 0
15493.255 0
15493.846 0
15494.438 0
15495.029 0
15495.621 1
15496.212 1
15496.804 0
15497.395 1
15497.987 1
15498.578 0
15499.170 3
15499.762 4
15500.353 2
15500.945 6
15501.536 5
15502.128 3
15502.720 0
15503.311 1
15503.903 0
15504.494 2
15505.086 0
15505.678 0
15506.270 0
15506.861 0
15507.453 0
15508.045 1
15508.636 1
15509.228 0
15509.820 1
15510.412 0
15511.003 0
15511.595 0
15512.187 3
15512.779 1
15513.371 1
15513.962 1
15514.554 2
15515.146 5
15515.738 3
15516.330 0
15516.922 0
15517.514 0
15518.106 1
15518.698 0
15519.290 1
15519.881 1
15520.473 0
15521.065 1
15521.657 1
15522.249 0
15522.841 1
15523.433 3
15524.025 1
15524.617 4
15525.210 3
15525.802 0
15526.394 1
15526.986 1
15527.578 2
15528.170 0
15528.762 1
15529.354 1
15529.946 3
15530.539 3
15531.131 1
15531.723 1
15532.315 0
15532.907 1
15533.499 0
15534.092 1
15534.684 0
15535.276 1
15535.868 0
15536.461 1
15537.053 1
15537.645 3
15538.238 4
15538.830 0
15539.422 0
15540.015 0
15540.607 0
15541.199 0
15541.792 2
15542.384 3
15542.976 0
15543.569 0
15544.161 3
15544.754 1
15545.346 0
15545.938 0
15546.531 1
15547.123 0
15547.716 1
15548.308 1
15548.901 1
15549.493 0
15550.086 0
15550.678 0
15551.271 0
15551.864 0
15552.456 0
15553.049 0
15553.641 2
15554.234 2
15554.827 0
15555.419 0
15556.012 2
15556.604 1
15557.197 1
15557.790 4
15558.383 1
15558.975 1
15559.568 2
15560.161 1
15560.753 0
15561.346 0
15561.939 0
15562.532 2
15563.124 3
15563.717 1
15564.310 4
15564.903 3
15565.496 1
15566.088 2
15566.681 0
15567.274 2
15567.867 1
15568.460 0
15569.053 0
15569.646 0
15570.239 0
15570.832 1
15571.424 0
15572.017 0
15572.610 0
15573.203 0
15573.796 0
15574.389 0
15574.982 0
15575.575 0
15576.168 0
15576.761 0
15577.354 0
15577.948 0
15578.541 0
15579.134 1
15579.727 1
15580.320 1
15580.913 1
15581.506 6
15582.099 4
15582.692 0
15583.286 0
15583.879 0
15584.472 0
15585.065 0
15585.658 0
15586.252 0
15586.845 0
15587.438 0
15588.031 0
15588.625 0
15589.218 0
15589.811 1
15590.404 0
15590.998 0
15591.591 1
15592.184 0
15592.778 3
15593.371 0
15593.964 0
15594.558 0
15595.151 1
15595.745 1
15596.338 0
15596.931 0
15597.525 1
15598.118 0
15598.712 0
15599.305 1
15599.899 0
15600.492 0
15601.086 0
15601.679 0
15602.273 3
15602.866 1
15603.460 0
15604.053 1
15604.647 0
15605.241 0
15605.834 0
15606.428 0
15607.021 0
15607.615 0
15608.209 1
15608.802 0
15609.396 0
15609.990 0
15610.583 1
15611.177 1
15611.771 1
15612.364 3
15612.958 2
15613.552 0
15614.146 0
15614.739 0
15615.333 0
15615.927 1
15616.521 0
15617.115 1
15617.708 3
15618.302 1
15618.896 2
15619.490 0
15620.084 2
15620.678 0
15621.271 0
15621.865 2
15622.459 1
15623.053 0
15623.647 0
15624.241 0
15624.835 2
15625.429 0
15626.023 1
15626.617 0
15627.211 3
15627.805 1
15628.399 0
15628.993 0
15629.587 1
15630.181 0
15630.775 0
15631.369 0
15631.963 0
15632.557 0
15633.152 0
15633.746 2
15634.340 0
15634.934 0
15635.528 14
15636.122 9
15636.717 5
15637.311 3
15637.905 0
15638.499 1
15639.093 0
15639.688 0
15640.282 1
15640.876 0
15641.470 0
15642.065 1
15642.659 0
15643.253 0
15643.848 2
15644.442 0
15645.036 2
15645.631 4
15646.225 0
15646.819 2
15647.414 3
15648.008 0
15648.603 1
15649.197 0
15649.791 0
15650.386 0
15650.980 0
15651.575 1
15652.169 1
15652.764 1
15653.358 0
15653.953 0
15654.547 1
15655.142 1
15655.736 3
15656.331 2
15656.925 0
15657.520 0
15658.115 4
15658.709 1
15659.304 0
15659.898 1
15660.493 0
15661.088 0
15661.682 0
15662.277 0
15662.872 0
15663.466 0
15664.061 0
15664.656 0
15665.251 2
15665.845 1
15666.440 1
15667.035 0
15667.630 0
15668.224 1
15668.819 0
15669.414 3
15670.009 1
15670.604 1
15671.198 0
15671.793 1
15672.388 2
15672.983 0
15673.578 1
15674.173 2
15674.768 1
15675.363 1
15675.958 1
15676.553 0
15677.147 1
15677.742 2
15678.337 0
15678.932 1
15679.527 1
15680.122 0
15680.717 0
15681.312 0
15681.907 1
15682.503 0
15683.098 0
15683.693 0
15684.288 0
15684.883 0
15685.478 13
15686.073 11
15686.668 5
15687.263 2
15687.859 1
15688.454 1
15689.049 1
15689.644 0
15690.239 0
15690.834 1
15691.430 1
15692.025 1
15692.620 1
15693.215 0
15693.811 0
15694.406 0
15695.001 1
15695.597 0
15696.192 5
15696.787 6
15697.383 3
15697.978 3
15698.573 0
15699.169 1
15699.764 0
15700.359 0
15700.955 0
15701.550 0
15702.146 2
15702.741 1
15703.337 1
15703.932 1
15704.528 1
15705.123 0
15705.718 0
15706.314 0
15706.910 0
15707.505 2
15708.101 1
15708.696 0
15709.292 3
15709.887 7
15710.483 2
15711.078 0
15711.674 0
15712.270 2
15712.865 1
15713.461 0
15714.057 0
15714.652 0
15715.248 0
15715.844 1
15716.439 2
15717.035 1
15717.631 0
15718.227 1
15718.822 0
15719.418 0
15720.014 0
15720.610 0
15721.205 2
15721.801 4
15722.397 1
15722.993 0
15723.589 0
15724.184 0
15724.780 0
15725.376 0
15725.972 0
15726.568 2
15727.164 2
15727.760 1
15728.356 2
15728.952 0
15729.548 1
15730.144 0
15730.740 1
15731.336 0
15731.932 1
15732.528 0
15733.124 0
15733.720 0
15734.316 0
15734.912 0
15735.508 0
15736.104 0
15736.700 1
15737.296 0
15737.892 0
15738.488 1
15739.084 1
15739.680 1
15740.277 1
15740.873 0
15741.469 0
15742.065 2
15742.661 4
15743.258 1
15743.854 3
15744.450 2
15745.046 0
15745.643 2
15746.239 0
15746.835 0
15747.431 1
15748.028 0
15748.624 1
15749.220 2
15749.817 0
15750.413 0
15751.009 0
15751.606 0
15752.202 0
15752.798 0
15753.395 0
15753.991 0
15754.588 2
15755.184 1
15755.781 1
15756.377 0
15756.974 1
15757.570 0
15758.167 3
15758.763 4
15759.360 0
15759.956 0
15760.553 1
15761.149 0
15761.746 1
15762.342 1
15762.939 2
15763.535 0
15764.132 0
15764.729 0
15765.325 0
15765.922 0
15766.519 2
15767.115 1
15767.712 0
15768.309 0
15768.905 0
15769.502 0
15770.099 0
15770.695 0
15771.292 0
15771.889 1
15772.486 0
15773.083 2
15773.679 3
15774.276 1
15774.873 3
15775.470 6
15776.067 2
15776.663 0
15777.260 0
15777.857 1
15778.454 0
15779.051 2
15779.648 3
15780.245 1
15780.842 0
15781.439 0
15782.036 0
15782.632 0
15783.229 0
15783.826 2
15784.423 0
15785.020 0
15785.617 0
15786.214 0
15786.812 0
15787.409 2
15788.006 0
15788.603 0
15789.200 1
15789.797 0
15790.394 1
15790.991 4
15791.588 1
15792.185 0
15792.783 2
15793.380 1
15793.977 0
15794.574 0
15795.171 2
15795.768 1
15796.366 1
15796.963 0
15797.560 0
15798.157 1
15798.755 0
15799.352 2
15799.949 4
15800.546 2
15801.144 0
15801.741 1
15802.338 3
15802.936 6
15803.533 2
15804.131 4
15804.728 3
15805.325 3
15805.923 1
15806.520 1
15807.118 1
15807.715 1
15808.312 1
15808.910 2
15809.507 5
15810.105 6
15810.702 4
15811.300 1
15811.897 0
15812.495 0
15813.092 1
15813.690 3
15814.287 0
15814.885 0
15815.483 3
15816.080 0
15816.678 0
15817.275 0
15817.873 1
15818.471 3
15819.068 3
15819.666 2
15820.264 4
15820.861 2
15821.459 1
15822.057 0
15822.654 1
15823.252 8
15823.850 5
15824.448 3
15825.045 4
15825.643 3
15826.241 0
15826.839 5
15827.437 9
15828.034 2
15828.632 1
15829.230 1
15829.828 2
15830.426 1
15831.024 3
15831.622 7
15832.219 1
15832.817 3
15833.415 3
15834.013 2
15834.611 8
15835.209 6
15835.807 6
15836.405 3
15837.003 3
15837.601 4
15838.199 4
15838.797 2
15839.395 2
15839.993 6
15840.591 3
15841.189 7
15841.787 1
15842.385 1
15842.984 5
15843.582 10
15844.180 7
15844.778 3
15845.376 18
15845.974 17
15846.572 17
15847.171 19
15847.769 18
15848.367 16
15848.965 7
15849.563 5
15850.162 15
15850.760 16
15851.358 14
15851.956 10
15852.555 13
15853.153 13
15853.751 14
15854.350 12
15854.948 13
15855.546 28
15856.145 21
15856.743 26
15857.341 40
15857.940 46
15858.538 42
15859.137 56
15859.735 63
15860.333 60
15860.932 79
15861.530 81
15862.129 74
15862.727 65
15863.326 84
15863.924 94
15864.523 110
15865.121 99
15865.720 103
15866.318 100
15866.917 102
15867.516 104
15868.114 111
15868.713 125
15869.311 120
15869.910 110
15870.509 104
15871.107 114
15871.706 109
15872.304 102
15872.903 101
15873.502 98
15874.101 84
15874.699 60
15875.298 58
15875.897 49
15876.495 52
15877.094 47
15877.693 51
15878.292 52
15878.890 37
15879.489 35
15880.088 33
15880.687 27
15881.286 19
15881.885 18
15882.483 19
15883.082 20
15883.681 19
15884.280 14
15884.879 10
15885.478 5
15886.077 7
15886.676 7
15887.275 11
15887.874 15
15888.473 8
15889.071 7
15889.670 8
15890.269 6
15890.868 5
15891.468 3
15892.067 12
15892.666 10
15893.265 4
15893.864 7
15894.463 3
15895.062 1
15895.661 0
15896.260 4
15896.859 3
15897.458 3
15898.057 4
15898.657 3
15899.256 2
15899.855 1
15900.454 4
15901.053 5
15901.653 4
15902.252 2
15902.851 2
15903.450 1
15904.050 2
15904.649 3
15905.248 3
15905.847 1
15906.447 1
15907.046 1
15907.645 0
15908.245 3
15908.844 1
15909.443 3
15910.043 3
15910.642 2
15911.242 0
15911.841 6
15912.440 8
15913.040 5
15913.639 3
15914.239 2
15914.838 0
15915.438 1
15916.037 0
15916.637 3
15917.236 1
15917.836 2
15918.435 2
15919.035 0
15919.634 3
15920.234 0
15920.833 0
15921.433 7
15922.033 4
15922.632 3
15923.232 3
15923.831 5
15924.431 1
15925.031 2
15925.630 0
15926.230 0
15926.830 2
15927.429 2
15928.029 2
15928.629 2
15929.229 6
15929.828 3
15930.428 3
15931.028 0
15931.628 0
15932.227 0
15932.827 0
15933.427 0
15934.027 4
15934.627 2
15935.227 5
15935.826 1
15936.426 4
15937.026 3
15937.626 2
15938.226 2
15938.826 1
15939.426 3
15940.026 1
15940.626 0
15941.226 0
15941.826 4
15942.426 1
15943.026 0
15943.626 0
15944.226 0
15944.826 0
15945.426 0
15946.026 1
15946.626 1
15947.226 0
15947.826 1
15948.426 1
15949.026 0
15949.626 1
15950.226 0
15950.827 0
15951.427 1
15952.027 1
15952.627 1
15953.227 1
15953.827 0
15954.428 0
15955.028 1
15955.628 0
15956.228 1
15956.829 0
15957.429 2
15958.029 1
15958.629 0
15959.230 0
15959.830 3
15960.430 6
15961.031 8
15961.631 1
15962.231 1
15962.832 0
15963.432 1
15964.033 4
15964.633 2
15965.233 3
15965.834 3
15966.434 4
15967.035 3
15967.635 2
15968.236 2
15968.836 0
15969.437 1
15970.037 0
15970.638 0
15971.238 1
15971.839 0
15972.439 6
15973.040 4
15973.640 6
15974.241 2
15974.842 1
15975.442 1
15976.043 2
15976.643 4
15977.244 0
15977.845 1
15978.445 0
15979.046 1
15979.647 0
15980.247 9
15980.848 5
15981.449 4
15982.050 3
15982.650 2
15983.251 0
15983.852 2
15984.453 1
15985.053 1
15985.654 1
15986.255 2
15986.856 2
15987.457 2
15988.058 9
15988.658 6
15989.259 1
15989.860 1
15990.461 0
15991.062 2
15991.663 2
15992.264 0
15992.865 1
15993.466 0
15994.067 0
15994.668 1
15995.269 1
15995.870 4
15996.471 2
15997.072 4
15997.673 2
15998.274 2
15998.875 4
15999.476 3
16000.077 0
16000.678 3
16001.279 4
16001.880 2
16002.481 0
16003.082 0
16003.683 2
16004.285 2
16004.886 2
16005.487 2
16006.088 1
16006.689 0
16007.291 0
16007.892 4
16008.493 3
16009.094 2
16009.695 0
16010.297 2
16010.898 2
16011.499 2
16012.101 0
16012.702 0
16013.303 4
16013.905 2
16014.506 3
16015.107 3
16015.709 1
16016.310 2
16016.911 0
16017.513 2
16018.114 0
16018.716 0
16019.317 0
16019.918 1
16020.520 7
16021.121 4
16021.723 0
16022.324 1
16022.926 1
16023.527 3
16024.129 6
16024.730 1
16025.332 1
16025.934 0
16026.535 0
16027.137 3
16027.738 1
16028.340 0
16028.942 0
16029.543 1
16030.145 2
16030.746 9
16031.348 7
16031.950 2
16032.551 4
16033.153 3
16033.755 4
16034.357 2
16034.958 1
16035.560 3
16036.162 3
16036.764 2
16037.365 2
16037.967 6
16038.569 8
16039.171 5
16039.773 6
16040.374 2
16040.976 2
16041.578 2
16042.180 4
16042.782 2
16043.384 1
16043.986 0
16044.587 1
16045.189 7
16045.791 2
16046.393 1
16046.995 1
16047.597 0
16048.199 1
16048.801 1
16049.403 1
16050.005 1
16050.607 6
16051.209 3
16051.811 6
16052.413 7
16053.015 7
16053.617 5
16054.220 7
16054.822 3
16055.424 2
16056.026 3
16056.628 1
16057.230 1
16057.832 9
16058.435 4
16059.037 5
16059.639 3
16060.241 2
16060.843 1
16061.446 2
16062.048 5
16062.650 3
16063.252 3
16063.855 2
16064.457 0
16065.059 0
16065.661 1
16066.264 3
16066.866 2
16067.468 3
16068.071 5
16068.673 1
16069.276 3
16069.878 4
16070.480 7
16071.083 8
16071.685 2
16072.288 2
16072.890 4
16073.492 3
16074.095 2
16074.697 1
16075.300 3
16075.902 2
16076.505 1
16077.107 1
16077.710 2
16078.313 6
16078.915 4
16079.518 1
16080.120 0
16080.723 1
16081.325 0
16081.928 3
16082.531 6
16083.133 5
16083.736 3
16084.339 1
16084.941 3
16085.544 2
16086.147 0
16086.749 0
16087.352 1
16087.955 3
16088.557 2
16089.160 1
16089.763 2
16090.366 1
16090.969 0
16091.571 0
16092.174 0
16092.777 0
16093.380 1
16093.983 2
16094.585 0
16095.188 0
16095.791 1
16096.394 0
16096.997 0
16097.600 1
16098.203 1
16098.806 1
16099.409 3
16100.012 1
16100.615 0
16101.218 0
16101.821 0
16102.424 0
16103.027 2
16103.630 4
16104.233 2
16104.836 4
16105.439 0
16106.042 1
16106.645 0
16107.248 0
16107.851 1
16108.454 0
16109.057 5
16109.660 7
16110.264 1
16110.867 0
16111.470 2
16112.073 0
16112.676 0
16113.279 0
16113.883 0
16114.486 2
16115.089 1
16115.692 0
16116.296 2
16116.899 3
16117.502 0
16118.105 0
16118.709 0
16119.312 0
16119.915 1
16120.519 2
16121.122 1
16121.725 1
16122.329 0
16122.932 0
16123.536 3
16124.139 0
16124.742 1
16125.346 2
16125.949 1
16126.553 2
16127.156 1
16127.760 1
16128.363 0
16128.967 1
16129.570 1
16130.174 0
16130.777 0
16131.381 0
16131.984 0
16132.588 0
16133.191 0
16133.795 1
16134.399 1
16135.002 0
16135.606 0
16136.210 0
16136.813 0
16137.417 0
16138.020 1
16138.624 0
16139.228 1
16139.832 2
16140.435 1
16141.039 0
16141.643 1
16142.246 2
16142.850 1
16143.454 1
16144.058 0
16144.662 0
16145.265 2
16145.869 2
16146.473 1
16147.077 2
16147.681 4
16148.285 3
16148.888 2
16149.492 0
16150.096 2
16150.700 3
16151.304 2
16151.908 0
16152.512 0
16153.116 0
16153.720 0
16154.324 1
16154.928 2
16155.532 0
16156.136 0
16156.740 0
16157.344 0
16157.948 2
16158.552 2
16159.156 1
16159.760 1
16160.364 1
16160.968 3
16161.572 0
16162.176 1
16162.781 1
16163.385 1
16163.989 0
16164.593 2
16165.197 2
16165.801 0
16166.406 0
16167.010 2
16167.614 0
16168.218 0
16168.822 1
16169.427 1
16170.031 3
16170.635 1
16171.240 0
16171.844 0
16172.448 1
16173.053 1
16173.657 0
16174.261 1
16174.866 3
16175.470 2
16176.074 0
16176.679 0
16177.283 2
16177.888 0
16178.492 0
16179.096 1
16179.701 0
16180.305 0
16180.910 2
16181.514 0
16182.119 1
16182.723 2
16183.328 3
16183.932 0
16184.537 4
16185.141 1
16185.746 0
16186.350 0
16186.955 0
16187.560 1
16188.164 0
16188.769 0
16189.374 0
16189.978 0
16190.583 0
16191.187 0
16191.792 0
16192.397 4
16193.002 6
16193.606 3
16194.211 0
16194.816 0
16195.420 1
16196.025 2
16196.630 1
16197.235 2
16197.840 1
16198.444 0
16199.049 0
16199.654 0
16200.259 0
16200.864 0
16201.468 0
16202.073 0
16202.678 0
16203.283 1
16203.888 2
16204.493 1
16205.098 3
16205.703 1
16206.308 1
16206.913 0
16207.518 3
16208.123 2
16208.728 0
16209.333 0
16209.938 0
16210.543 0
16211.148 0
16211.753 0
16212.358 0
16212.963 0
16213.568 0
16214.173 0
16214.778 0
16215.383 1
16215.988 1
16216.594 4
16217.199 3
16217.804 1
16218.409 0
16219.014 0
16219.619 0
16220.225 1
16220.830 0
16221.435 0
16222.040 0
16222.646 0
16223.251 0
16223.856 0
16224.461 0
16225.067 2
16225.672 6
16226.277 2
16226.883 0
16227.488 0
16228.093 1
16228.699 0
16229.304 1
16229.910 0
16230.515 0
16231.120 1
16231.726 0
16232.331 0
16232.937 0
16233.542 0
16234.148 0
16234.753 0
16235.359 0
16235.964 1
16236.570 1
16237.175 1
16237.781 2
16238.386 1
16238.992 2
16239.597 1
16240.203 2
16240.808 0
16241.414 0
16242.020 0
16242.625 1
16243.231 0
16243.837 0
16244.442 0
16245.048 0
16245.654 1
16246.259 0
16246.865 0
16247.471 1
16248.076 0
16248.682 1
16249.288 0
16249.894 1
16250.499 0
16251.105 0
16251.711 0
16252.317 4
16252.923 1
16253.529 4
16254.134 3
16254.740 1
16255.346 1
16255.952 0
16256.558 0
16257.164 0
16257.770 0
16258.376 0
16258.982 0
16259.587 2
16260.193 0
16260.799 0
16261.405 2
16262.011 0
16262.617 0
16263.223 0
16263.829 0
16264.435 0
16265.041 0
16265.648 0
16266.254 0
16266.860 1
16267.466 1
16268.072 0
16268.678 0
16269.284 0
16269.890 0
16270.496 0
16271.103 0
16271.709 0
16272.315 0
16272.921 2
16273.527 1
16274.134 0
16274.740 1
16275.346 2
16275.952 0
16276.558 3
16277.165 1
16277.771 1
16278.377 1
16278.984 2
16279.590 2
16280.196 0
16280.803 1
16281.409 3
16282.015 5
16282.622 2
16283.228 0
16283.835 0
16284.441 0
16285.047 0
16285.654 0
16286.260 0
16286.867 2
16287.473 0
16288.080 0
16288.686 0
16289.293 0
16289.899 0
16290.506 0
16291.112 1
16291.719 2
16292.325 0
16292.932 0
16293.538 0
16294.145 0
16294.752 0
16295.358 1
16295.965 1
16296.571 2
16297.178 1
16297.785 1
16298.391 0
16298.998 2
16299.605 1
16300.212 1
16300.818 1
16301.425 2
16302.032 3
16302.638 3
16303.245 0
16303.852 1
16304.459 0
16305.066 0
16305.672 0
16306.279 3
16306.886 0
16307.493 2
16308.100 0
16308.707 0
16309.313 0
16309.920 0
16310.527 0
16311.134 0
16311.741 0
16312.348 0
16312.955 0
16313.562 1
16314.169 2
16314.776 3
16315.383 0
16315.990 0
16316.597 0
16317.204 1
16317.811 1
16318.418 1
16319.025 3
16319.632 6
16320.239 3
16320.846 14
16321.453 10
16322.060 5
16322.668 5
16323.275 1
16323.882 0
16324.489 0
16325.096 1
16325.703 0
16326.310 0
16326.918 0
16327.525 0
16328.132 0
16328.739 0
16329.347 3
16329.954 1
16330.561 0
16331.168 0
16331.776 0
16332.383 0
16332.990 0
16333.598 0
16334.205 1
16334.812 2
16335.420 0
16336.027 0
16336.634 0
16337.242 0
16337.849 0
16338.457 2
16339.064 0
16339.672 0
16340.279 1
16340.886 0
16341.494 0
16342.101 0
16342.709 1
16343.316 0
16343.924 0
16344.531 0
16345.139 0
16345.747 0
16346.354 2
16346.962 1
16347.569 0
16348.177 2
16348.785 3
16349.392 1
16350.000 3
16350.607 1
16351.215 0
16351.823 0
16352.430 0
16353.038 0
16353.646 0
16354.254 0
16354.861 0
16355.469 0
16356.077 0
16356.684 0
16357.292 0
16357.900 2
16358.508 1
16359.116 1
16359.723 0
16360.331 0
16360.939 0
16361.547 1
16362.155 0
16362.763 0
16363.371 1
16363.978 0
16364.586 1
16365.194 1
16365.802 0
16366.410 0
16367.018 0
16367.626 2
16368.234 2
16368.842 1
16369.450 0
16370.058 0
16370.666 0
16371.274 0
16371.882 1
16372.490 1
16373.098 0
16373.706 2
16374.314 0
16374.922 0
16375.531 0
16376.139 0
16376.747 0
16377.355 1
16377.963 1
16378.571 1
16379.179 2
16379.788 0
16380.396 1
16381.004 0
16381.612 0
16382.221 0
16382.829 6
16383.437 3
16384.045 0
16384.654 0
16385.262 0
16385.870 2
16386.478 0
16387.087 0
16387.695 3
16388.303 0
16388.912 1
16389.520 2
16390.129 1
16390.737 0
16391.345 0
16391.954 3
16392.562 3
16393.171 1
16393.779 0
16394.388 0
16394.996 0
16395.605 0
16396.213 1
16396.822 0
16397.430 4
16398.039 3
16398.647 1
16399.256 1
16399.864 0
16400.473 0
16401.081 0
16401.690 0
16402.299 0
16402.907 3
16403.516 4
16404.124 3
16404.733 1
16405.342 0
16405.950 1
16406.559 2
16407.168 2
16407.777 2
16408.385 3
16408.994 1
16409.603 0
16410.211 0
16410.820 0
16411.429 0
16412.038 1
16412.647 0
16413.255 2
16413.864 0
16414.473 0
16415.082 1
16415.691 2
16416.300 4
16416.909 1
16417.517 0
16418.126 3
16418.735 1
16419.344 0
16419.953 0
16420.562 0
16421.171 1
16421.780 0
16422.389 0
16422.998 5
16423.607 4
16424.216 1
16424.825 1
16425.434 0
16426.043 1
16426.652 2
16427.261 0
16427.870 1
16428.479 2
16429.089 0
16429.698 0
16430.307 0
16430.916 1
16431.525 2
16432.134 3
16432.743 2
16433.353 0
16433.962 0
16434.571 0
16435.180 0
16435.789 0
16436.399 0
16437.008 0
16437.617 0
16438.226 0
16438.836 1
16439.445 0
16440.054 0
16440.664 0
16441.273 0
16441.882 0
16442.492 0
16443.101 0
16443.710 3
16444.320 2
16444.929 1
16445.539 1
16446.148 3
16446.758 5
16447.367 1
16447.976 0
16448.586 1
16449.195 1
16449.805 0
16450.414 0
16451.024 0
16451.633 0
16452.243 2
16452.852 0
16453.462 0
16454.072 0
16454.681 0
16455.291 0
16455.900 0
16456.510 1
16457.120 1
16457.729 1
16458.339 0
16458.949 0
16459.558 1
16460.168 1
16460.778 0
16461.387 0
16461.997 0
16462.607 0
16463.217 1
16463.826 0
16464.436 0
16465.046 0
16465.656 1
16466.265 1
16466.875 0
16467.485 0
16468.095 0
16468.705 0
16469.315 0
16469.924 0
16470.534 2
16471.144 1
16471.754 0
16472.364 1
16472.974 2
16473.584 1
16474.194 0
16474.804 1
16475.414 0
16476.024 3
16476.634 1
16477.244 0
16477.854 0
16478.464 0
16479.074 0
16479.684 0
16480.294 1
16480.904 0
16481.514 0
16482.124 0
16482.734 0
16483.344 1
16483.954 1
16484.565 0
16485.175 0
16485.785 0
16486.395 0
16487.005 0
16487.615 0
16488.226 0
16488.836 2
16489.446 0
16490.056 0
16490.667 0
16491.277 0
16491.887 1
16492.497 0
16493.108 0
16493.718 0
16494.328 0
16494.939 1
16495.549 0
16496.159 0
16496.770 0
16497.380 0
16497.990 0
16498.601 0
16499.211 0
16499.822 1
16500.432 0
16501.043 0
16501.653 0
16502.264 1
16502.874 0
16503.484 0
16504.095 0
16504.705 0
16505.316 0
16505.927 0
16506.537 0
16507.148 2
16507.758 1
16508.369 2
16508.979 2
16509.590 1
16510.201 0
16510.811 0
16511.422 0
16512.033 1
16512.643 0
16513.254 1
16513.865 0
16514.475 0
16515.086 0
16515.697 0
16516.307 0
16516.918 3
16517.529 1
16518.140 1
16518.750 0
16519.361 0
16519.972 2
16520.583 1
16521.194 0
16521.804 0
16522.415 0
16523.026 0
16523.637 3
16524.248 5
16524.859 3
16525.470 2
16526.081 2
16526.691 0
16527.302 0
16527.913 1
16528.524 0
16529.135 0
16529.746 1
16530.357 5
16530.968 1
16531.579 0
16532.190 0
16532.801 0
16533.412 0
16534.023 3
16534.634 2
16535.246 1
16535.857 2
16536.468 3
16537.079 0
16537.690 0
16538.301 1
16538.912 0
16539.523 0
16540.135 0
16540.746 2
16541.357 0
16541.968 2
16542.579 1
16543.191 0
16543.802 1
16544.413 0
16545.024 2
16545.636 3
16546.247 2
16546.858 2
16547.469 0
16548.081 0
16548.692 0
16549.303 0
16549.915 0
16550.526 1
16551.138 0
16551.749 0
16552.360 0
16552.972 0
16553.583 2
16554.195 1
16554.806 0
16555.417 0
16556.029 0
16556.640 0
16557.252 0
16557.863 0
16558.475 0
16559.086 0
16559.698 1
16560.309 1
16560.921 1
16561.533 0
16562.144 0
16562.756 0
16563.367 0
16563.979 0
16564.591 0
16565.202 0
16565.814 0
16566.426 0
16567.037 1
16567.649 4
16568.261 2
16568.872 0
16569.484 0
16570.096 0
16570.707 0
16571.319 1
16571.931 0
16572.543 0
16573.154 0
16573.766 0
16574.378 0
16574.990 1
16575.602 0
16576.214 0
16576.825 1
16577.437 2
16578.049 1
16578.661 5
16579.273 1
16579.885 1
16580.497 0
16581.109 5
16581.721 1
16582.333 1
16582.945 0
16583.557 0
16584.168 1
16584.780 2
16585.392 0
16586.005 0
16586.617 0
16587.229 0
16587.841 0
16588.453 0
16589.065 1
16589.677 3
16590.289 0
16590.901 1
16591.513 0
16592.125 2
16592.737 4
16593.350 2
16593.962 1
16594.574 0
16595.186 2
16595.798 5
16596.411 1
16597.023 0
16597.635 1
16598.247 0
16598.860 0
16599.472 2
16600.084 0
16600.696 1
16601.309 0
16601.921 0
16602.533 0
16603.146 4
16603.758 3
16604.370 1
16604.983 0
16605.595 3
16606.207 5
16606.820 1
16607.432 1
16608.045 0
16608.657 0
16609.270 0
16609.882 4
16610.495 3
16611.107 1
16611.720 0
16612.332 1
16612.945 0
16613.557 0
16614.170 0
16614.782 0
16615.395 0
16616.007 0
16616.620 0
16617.232 0
16617.845 1
16618.458 1
16619.070 0
16619.683 0
16620.296 0
16620.908 1
16621.521 0
16622.134 0
16622.746 0
16623.359 0
16623.972 0
16624.585 1
16625.197 0
16625.810 0
16626.423 1
16627.036 0
16627.648 0
16628.261 1
16628.874 1
16629.487 0
16630.100 0
16630.712 1
16631.325 0
16631.938 0
16632.551 2
16633.164 1
16633.777 0
16634.390 0
16635.003 1
16635.616 0
16636.229 0
16636.842 0
16637.455 0
16638.068 1
16638.681 0
16639.294 1
16639.907 1
16640.520 0
16641.133 1
16641.746 0
16642.359 0
16642.972 5
16643.585 2
16644.198 0
16644.811 1
16645.424 0
16646.037 1
16646.650 0
16647.264 1
16647.877 1
16648.490 0
16649.103 0
16649.716 0
16650.330 0
16650.943 0
16651.556 0
16652.169 0
16652.783 0
16653.396 1
16654.009 3
16654.622 1
16655.236 1
16655.849 3
16656.462 1
16657.076 1
16657.689 0
16658.302 1
16658.916 0
16659.529 0
16660.142 3
16660.756 2
16661.369 1
16661.983 1
16662.596 1
16663.210 0
16663.823 0
16664.436 0
16665.050 1
16665.663 0
16666.277 0
16666.890 0
16667.504 1
16668.118 0
16668.731 0
16669.345 8
16669.958 7
16670.572 2
16671.185 3
16671.799 5
16672.413 1
16673.026 0
16673.640 0
16674.254 1
16674.867 1
16675.481 1
16676.095 4
16676.708 2
16677.322 0
16677.936 2
16678.549 0
16679.163 0
16679.777 1
16680.391 0
16681.004 6
16681.618 7
16682.232 5
16682.846 4
16683.460 2
16684.074 1
16684.687 0
16685.301 0
16685.915 1
16686.529 1
16687.143 0
16687.757 0
16688.371 1
16688.985 0
16689.599 0
16690.212 0
16690.826 0
16691.440 0
16692.054 0
16692.668 0
16693.282 0
16693.896 1
16694.510 1
16695.124 1
16695.738 1
16696.353 0
16696.967 1
16697.581 0
16698.195 0
16698.809 0
16699.423 0
16700.037 2
16700.651 8
16701.265 5
16701.880 4
16702.494 2
16703.108 0
16703.722 0
16704.336 2
16704.951 1
16705.565 0
16706.179 0
16706.793 0
16707.408 1
16708.022 0
16708.636 0
16709.250 0
16709.865 0
16710.479 0
16711.093 1
16711.708 1
16712.322 1
16712.936 0
16713.551 0
16714.165 2
16714.780 0
16715.394 0
16716.008 0
16716.623 1
16717.237 1
16717.852 2
16718.466 2
16719.081 0
16719.695 1
16720.310 1
16720.924 2
16721.539 1
16722.153 1
16722.768 0
16723.382 0
16723.997 0
16724.612 1
16725.226 0
16725.841 0
16726.455 0
16727.070 0
16727.685 0
16728.299 0
16728.914 2
16729.529 0
16730.143 3
16730.758 3
16731.373 2
16731.987 1
16732.602 0
16733.217 0
16733.832 2
16734.446 2
16735.061 1
16735.676 3
16736.291 1
16736.905 1
16737.520 3
16738.135 0
16738.750 4
16739.365 4
16739.980 2
16740.595 2
16741.209 0
16741.824 4
16742.439 0
16743.054 0
16743.669 5
16744.284 2
16744.899 1
16745.514 1
16746.129 0
16746.744 0
16747.359 1
16747.974 2
16748.589 0
16749.204 0
16749.819 0
16750.434 0
16751.049 0
16751.664 0
16752.279 0
16752.894 2
16753.510 0
16754.125 0
16754.740 0
16755.355 1
16755.970 2
16756.585 1
16757.200 0
16757.816 1
16758.431 0
16759.046 1
16759.661 0
16760.277 1
16760.892 1
16761.507 5
16762.122 1
16762.738 0
16763.353 0
16763.968 0
16764.584 0
16765.199 2
16765.814 0
16766.430 0
16767.045 3
16767.660 1
16768.276 0
16768.891 1
16769.506 2
16770.122 3
16770.737 1
16771.353 0
16771.968 2
16772.584 2
16773.199 1
16773.815 0
16774.430 0
16775.046 1
16775.661 3
16776.277 3
16776.892 2
16777.508 1
16778.123 0
16778.739 0
16779.355 3
16779.970 0
16780.586 1
16781.201 0
16781.817 1
16782.433 2
16783.048 1
16783.664 2
16784.280 1
16784.895 1
16785.511 2
16786.127 2
16786.743 1
16787.358 0
16787.974 2
16788.590 3
16789.206 0
16789.821 2
16790.437 2
16791.053 2
16791.669 0
16792.285 4
16792.900 4
16793.516 5
16794.132 4
16794.748 1
16795.364 3
16795.980 2
16796.596 2
16797.212 6
16797.828 3
16798.443 0
16799.059 1
16799.675 1
16800.291 0
16800.907 0
16801.523 0
16802.139 1
16802.755 0
16803.371 0
16803.987 0
16804.603 6
16805.220 4
16805.836 2
16806.452 1
16807.068 0
16807.684 3
16808.300 4
16808.916 3
16809.532 3
16810.148 5
16810.765 3
16811.381 1
16811.997 0
16812.613 1
16813.229 8
16813.846 1
16814.462 2
16815.078 2
16815.694 1
16816.311 0
16816.927 0
16817.543 2
16818.160 2
16818.776 0
16819.392 1
16820.009 2
16820.625 2
16821.241 2
16821.858 1
16822.474 4
16823.090 5
16823.707 2
16824.323 3
16824.940 1
16825.556 0
16826.173 2
16826.789 2
16827.405 1
16828.022 2
16828.638 3
16829.255 1
16829.871 5
16830.488 5
16831.105 2
16831.721 3
16832.338 3
16832.954 12
16833.571 6
16834.187 9
16834.804 7
16835.421 3
16836.037 4
16836.654 5
16837.271 4
16837.887 2
16838.504 0
16839.121 1
16839.737 3
16840.354 3
16840.971 7
16841.587 13
16842.204 6
16842.821 3
16843.438 6
16844.055 2
16844.671 4
16845.288 11
16845.905 12
16846.522 9
16847.139 5
16847.755 3
16848.372 3
16848.989 2
16849.606 4
16850.223 5
16850.840 6
16851.457 6
16852.074 12
16852.691 16
16853.308 10
16853.925 8
16854.541 8
16855.158 9
16855.775 5
16856.392 6
16857.009 6
16857.627 11
16858.244 13
16858.861 8
16859.478 6
16860.095 9
16860.712 10
16861.329 10
16861.946 17
16862.563 13
16863.180 7
16863.797 14
16864.415 13
16865.032 7
16865.649 5
16866.266 8
16866.883 8
16867.501 9
16868.118 14
16868.735 11
16869.352 6
16869.969 4
16870.587 8
16871.204 13
16871.821 14
16872.439 11
16873.056 11
16873.673 5
16874.291 10
16874.908 14
16875.525 23
16876.143 21
16876.760 18
16877.377 17
16877.995 22
16878.612 20
16879.230 19
16879.847 28
16880.465 23
16881.082 26
16881.699 25
16882.317 26
16882.934 32
16883.552 28
16884.169 34
16884.787 39
16885.405 34
16886.022 36
16886.640 31
16887.257 23
16887.875 40
16888.492 41
16889.110 43
16889.728 28
16890.345 33
16890.963 40
16891.581 51
16892.198 50
16892.816 30
16893.434 36
16894.051 38
16894.669 45
16895.287 51
16895.904 53
16896.522 58
16897.140 70
16897.758 67
16898.375 64
16898.993 60
16899.611 53
16900.229 72
16900.847 73
16901.465 73
16902.082 89
16902.700 89
16903.318 76
16903.936 85
16904.554 85
16905.172 82
16905.790 68
16906.408 74
16907.026 92
16907.644 101
16908.261 100
16908.879 105
16909.497 117
16910.115 100
16910.733 109
16911.351 103
16911.969 79
16912.587 93
16913.206 110
16913.824 135
16914.442 156
16915.060 169
16915.678 154
16916.296 171
16916.914 175
16917.532 195
16918.150 216
16918.768 205
16919.387 220
16920.005 231
16920.623 250
16921.241 261
16921.859 285
16922.478 289
16923.096 303
16923.714 305
16924.332 358
16924.951 341
16925.569 369
16926.187 395
16926.805 397
16927.424 431
16928.042 463
16928.660 484
16929.279 509
16929.897 543
16930.516 623
16931.134 656
16931.752 721
16932.371 818
16932.989 889
16933.608 960
16934.226 970
16934.844 1066
16935.463 1178
16936.081 1287
16936.700 1340
16937.318 1373
16937.937 1473
16938.555 1604
16939.174 1729
16939.792 1923
16940.411 2079
16941.029 2247
16941.648 2402
16942.267 2604
16942.885 2756
16943.504 2985
16944.122 3225
16944.741 3427
16945.360 3788
16945.978 3966
16946.597 4142
16947.216 4313
16947.834 4522
16948.453 4645
16949.072 4775
16949.690 4879
16950.309 4991
16950.928 4973
16951.547 4941
16952.165 4951
16952.784 5045
16953.403 5067
16954.022 4860
16954.641 4706
16955.259 4570
16955.878 4383
16956.497 4161
16957.116 3917
16957.735 3663
16958.354 3471
16958.973 3147
16959.592 2849
16960.210 2712
16960.829 2540
16961.448 2241
16962.067 2001
16962.686 1767
16963.305 1620
16963.924 1480
16964.543 1303
16965.162 1118
16965.781 961
16966.400 856
16967.019 813
16967.638 784
16968.257 695
16968.876 619
16969.495 550
16970.115 495
16970.734 444
16971.353 402
16971.972 373
16972.591 329
16973.210 304
16973.829 267
16974.448 215
16975.068 235
16975.687 212
16976.306 205
16976.925 192
16977.545 170
16978.164 173
16978.783 155
16979.402 141
16980.022 130
16980.641 136
16981.260 135
16981.879 147
16982.499 137
16983.118 116
16983.737 124
16984.357 103
16984.976 92
16985.596 90
16986.215 108
16986.834 123
16987.454 128
16988.073 128
16988.693 93
16989.312 74
16989.931 77
16990.551 66
16991.170 75
16991.790 71
16992.409 84
16993.029 88
16993.648 74
16994.268 55
16994.888 67
16995.507 60
16996.127 52
16996.746 46
16997.366 46
16997.985 41
16998.605 45
16999.225 48
16999.844 53
17000.464 40
17001.084 38
17001.703 40
17002.323 39
17002.943 40
17003.562 30
17004.182 32
17004.802 40
17005.422 38
17006.041 24
17006.661 29
17007.281 29
17007.901 35
17008.520 30
17009.140 32
17009.760 33
17010.380 25
17011.000 33
17011.620 19
17012.239 21
17012.859 20
17013.479 12
17014.099 9
17014.719 20
17015.339 34
17015.959 25
17016.579 25
17017.199 19
17017.819 27
17018.439 23
17019.059 16
17019.679 21
17020.299 20
17020.919 17
17021.539 27
17022.159 24
17022.779 22
17023.399 23
17024.019 16
17024.639 17
17025.259 15
17025.879 9
17026.499 14
17027.119 17
17027.740 23
17028.360 27
17028.980 22
17029.600 15
17030.220 16
17030.841 8
17031.461 10
17032.081 13
17032.701 12
17033.321 12
17033.942 7
17034.562 7
17035.182 10
17035.803 8
17036.423 12
17037.043 6
17037.664 12
17038.284 7
17038.904 9
17039.525 9
17040.145 8
17040.765 7
17041.386 10
17042.006 13
17042.627 14
17043.247 6
17043.867 8
17044.488 11
17045.108 2
17045.729 1
17046.349 11
17046.970 9
17047.590 8
17048.211 11
17048.831 10
17049.452 16
17050.072 15
17050.693 12
17051.314 9
17051.934 12
17052.555 5
17053.175 16
17053.796 12
17054.417 16
17055.037 10
17055.658 10
17056.279 12
17056.899 11
17057.520 6
17058.141 7
17058.761 8
17059.382 11
17060.003 6
17060.624 2
17061.244 6
17061.865 10
17062.486 9
17063.107 7
17063.727 8
17064.348 10
17064.969 13
17065.590 15
17066.211 18
17066.832 12
17067.453 8
17068.073 10
17068.694 7
17069.315 6
17069.936 12
17070.557 18
17071.178 13
17071.799 14
17072.420 17
17073.041 14
17073.662 12
17074.283 8
17074.904 15
17075.525 11
17076.146 1
17076.767 8
17077.388 4
17078.009 11
17078.630 20
17079.251 20
17079.872 18
17080.493 14
17081.115 9
17081.736 7
17082.357 14
17082.978 15
17083.599 12
17084.220 11
17084.842 10
17085.463 10
17086.084 5
17086.705 5
17087.326 3
17087.948 9
17088.569 9
17089.190 6
17089.811 5
17090.433 10
17091.054 13
17091.675 14
17092.297 12
17092.918 13
17093.539 6
17094.161 9
17094.782 10
17095.404 11
17096.025 15
17096.646 17
17097.268 17
17097.889 24
17098.511 19
17099.132 15
17099.753 14
17100.375 9
17100.996 6
17101.618 9
17102.239 17
17102.861 15
17103.483 14
17104.104 18
17104.726 15
17105.347 9
17105.969 9
17106.590 12
17107.212 13
17107.834 20
17108.455 19
17109.077 12
17109.698 12
17110.320 17
17110.942 18
17111.563 18
17112.185 16
17112.807 19
17113.429 14
17114.050 10
17114.672 8
17115.294 4
17115.915 16
17116.537 21
17117.159 15
17117.781 16
17118.403 22
17119.024 17
17119.646 23
17120.268 10
17120.890 13
17121.512 8
17122.134 20
17122.756 25
17123.377 25
17123.999 34
17124.621 23
17125.243 20
17125.865 19
17126.487 14
17127.109 10
17127.731 10
17128.353 10
17128.975 13
17129.597 27
17130.219 29
17130.841 19
17131.463 30
17132.085 19
17132.707 19
17133.329 18
17133.951 23
17134.573 14
17135.196 19
17135.818 29
17136.440 31
17137.062 30
17137.684 30
17138.306 39
17138.928 36
17139.551 28
17140.173 28
17140.795 25
17141.417 25
17142.039 20
17142.662 33
17143.284 26
17143.906 23
17144.528 16
17145.151 26
17145.773 44
17146.395 39
17147.018 29
17147.640 37
17148.262 40
17148.885 52
17149.507 51
17150.129 51
17150.752 58
17151.374 53
17151.997 61
17152.619 69
17153.242 67
17153.864 67
17154.486 70
17155.109 68
17155.731 82
17156.354 54
17156.976 61
17157.599 46
17158.221 54
17158.844 48
17159.467 52
17160.089 60
17160.712 56
17161.334 50
17161.957 52
17162.579 58
17163.202 49
17163.825 40
17164.447 37
17165.070 43
17165.693 46
17166.315 40
17166.938 37
17167.561 32
17168.183 31
17168.806 31
17169.429 34
17170.052 34
17170.674 31
17171.297 29
17171.920 28
17172.543 37
17173.165 33
17173.788 27
17174.411 32
17175.034 27
17175.657 25
17176.280 21
17176.903 20
17177.525 25
17178.148 24
17178.771 21
17179.394 24
17180.017 18
17180.640 19
17181.263 14
17181.886 22
17182.509 14
17183.132 27
17183.755 23
17184.378 18
17185.001 16
17185.624 13
17186.247 16
17186.870 21
17187.493 15
17188.116 13
17188.739 10
17189.362 15
17189.985 10
17190.608 8
17191.232 7
17191.855 3
17192.478 5
17193.101 9
17193.724 6
17194.347 7
17194.971 6
17195.594 8
17196.217 9
17196.840 5
17197.463 6
17198.087 1
17198.710 6
17199.333 7
17199.957 2
17200.580 2
17201.203 2
17201.826 1
17202.450 1
17203.073 4
17203.697 5
17204.320 6
17204.943 4
17205.567 2
17206.190 5
17206.813 2
17207.437 2
17208.060 3
17208.684 4
17209.307 5
17209.931 3
17210.554 4
17211.178 4
17211.801 3
17212.425 11
17213.048 11
17213.672 4
17214.295 8
17214.919 7
17215.542 10
17216.166 7
17216.790 4
17217.413 3
17218.037 2
17218.660 1
17219.284 4
17219.908 6
17220.531 3
17221.155 2
17221.779 6
17222.402 8
17223.026 7
17223.650 7
17224.274 3
17224.897 1
17225.521 1
17226.145 1
17226.769 1
17227.392 0
17228.016 1
17228.640 2
17229.264 4
17229.888 4
17230.511 4
17231.135 5
17231.759 8
17232.383 8
17233.007 10
17233.631 4
17234.255 1
17234.879 3
17235.503 4
17236.127 1
17236.751 0
17237.374 4
17237.998 4
17238.622 3
17239.246 1
17239.870 0
17240.494 3
17241.119 0
17241.743 0
17242.367 3
17242.991 7
17243.615 3
17244.239 2
17244.863 0
17245.487 1
17246.111 4
17246.735 4
17247.359 1
17247.984 0
17248.608 1
17249.232 1
17249.856 0
17250.480 0
17251.105 1
17251.729 1
17252.353 5
17252.977 1
17253.602 3
17254.226 0
17254.850 1
17255.474 1
17256.099 0
17256.723 6
17257.347 5
17257.972 8
17258.596 2
17259.220 1
17259.845 1
17260.469 2
17261.094 2
17261.718 1
17262.342 2
17262.967 4
17263.591 0
17264.216 0
17264.840 3
17265.465 3
17266.089 3
17266.714 1
17267.338 4
17267.963 3
17268.587 0
17269.212 0
17269.836 1
17270.461 0
17271.086 1
17271.710 2
17272.335 1
17272.959 0
17273.584 3
17274.209 3
17274.833 5
17275.458 3
17276.083 1
17276.707 0
17277.332 0
17277.957 2
17278.581 1
17279.206 3
17279.831 3
17280.456 5
17281.080 3
17281.705 11
17282.330 5
17282.955 2
17283.579 1
17284.204 0
17284.829 0
17285.454 2
17286.079 0
17286.704 1
17287.329 2
17287.953 0
17288.578 0
17289.203 0
17289.828 1
17290.453 1
17291.078 2
17291.703 1
17292.328 0
17292.953 0
17293.578 0
17294.203 2
17294.828 1
17295.453 1
17296.078 0
17296.703 0
17297.328 0
17297.953 2
17298.578 0
17299.203 3
17299.828 1
17300.453 4
17301.079 5
17301.704 4
17302.329 8
17302.954 4
17303.579 4
17304.204 1
17304.830 2
17305.455 0
17306.080 3
17306.705 5
17307.330 5
17307.956 2
17308.581 1
17309.206 2
17309.832 1
17310.457 2
17311.082 3
17311.707 3
17312.333 3
17312.958 1
17313.583 0
17314.209 4
17314.834 2
17315.460 0
17316.085 0
17316.710 2
17317.336 2
17317.961 3
17318.587 4
17319.212 4
17319.838 3
17320.463 1
17321.089 0
17321.714 0
17322.340 2
17322.965 5
17323.591 3
17324.216 3
17324.842 0
17325.467 3
17326.093 3
17326.718 1
17327.344 1
17327.970 3
17328.595 2
17329.221 4
17329.847 1
17330.472 2
17331.098 0
17331.724 0
17332.349 1
17332.975 2
17333.601 1
17334.226 1
17334.852 2
17335.478 9
17336.104 12
17336.729 6
17337.355 5
17337.981 1
17338.607 2
17339.233 1
17339.858 1
17340.484 4
17341.110 0
17341.736 1
17342.362 0
17342.988 1
17343.614 1
17344.239 3
17344.865 1
17345.491 0
17346.117 3
17346.743 3
17347.369 2
17347.995 6
17348.621 1
17349.247 0
17349.873 2
17350.499 5
17351.125 4
17351.751 2
17352.377 1
17353.003 2
17353.629 3
17354.255 1
17354.882 0
17355.508 3
17356.134 7
17356.760 4
17357.386 0
17358.012 4
17358.638 1
17359.265 13
17359.891 11
17360.517 7
17361.143 6
17361.769 4
17362.396 3
17363.022 3
17363.648 5
17364.274 0
17364.901 2
17365.527 2
17366.153 1
17366.780 0
17367.406 4
17368.032 2
17368.659 1
17369.285 3
17369.911 6
17370.538 6
17371.164 3
17371.791 3
17372.417 1
17373.043 3
17373.670 1
17374.296 3
17374.923 8
17375.549 8
17376.176 2
17376.802 4
17377.429 6
17378.055 1
17378.682 4
17379.308 4
17379.935 2
17380.561 4
17381.188 8
17381.815 1
17382.441 1
17383.068 0
17383.694 0
17384.321 0
17384.948 3
17385.574 5
17386.201 3
17386.828 0
17387.454 2
17388.081 1
17388.708 2
17389.334 2
17389.961 2
17390.588 1
17391.215 0
17391.841 1
17392.468 1
17393.095 0
17393.722 2
17394.349 2
17394.975 3
17395.602 1
17396.229 0
17396.856 4
17397.483 3
17398.110 1
17398.737 1
17399.364 1
17399.990 0
17400.617 1
17401.244 2
17401.871 1
17402.498 5
17403.125 0
17403.752 0
17404.379 4
17405.006 4
17405.633 5
17406.260 3
17406.887 2
17407.514 0
17408.141 0
17408.768 3
17409.395 1
17410.023 3
17410.650 1
17411.277 0
17411.904 0
17412.531 2
17413.158 4
17413.785 5
17414.413 1
17415.040 5
17415.667 3
17416.294 0
17416.921 0
17417.549 0
17418.176 1
17418.803 2
17419.430 2
17420.058 0
17420.685 3
17421.312 1
17421.940 3
17422.567 3
17423.194 5
17423.822 0
17424.449 1
17425.076 1
17425.704 0
17426.331 0
17426.958 0
17427.586 0
17428.213 2
17428.841 2
17429.468 2
17430.096 2
17430.723 1
17431.351 0
17431.978 2
17432.606 6
17433.233 10
17433.861 5
17434.488 9
17435.116 7
17435.743 4
17436.371 4
17436.998 0
17437.626 1
17438.254 0
17438.881 0
17439.509 0
17440.136 0
17440.764 0
17441.392 0
17442.019 2
17442.647 0
17443.275 1
17443.903 3
17444.530 0
17445.158 1
17445.786 3
17446.414 1
17447.041 6
17447.669 4
17448.297 2
17448.925 2
17449.552 3
17450.180 2
17450.808 0
17451.436 2
17452.064 1
17452.692 0
17453.320 1
17453.947 0
17454.575 1
17455.203 0
17455.831 0
17456.459 1
17457.087 0
17457.715 0
17458.343 0
17458.971 1
17459.599 2
17460.227 1
17460.855 1
17461.483 1
17462.111 1
17462.739 5
17463.367 2
17463.995 1
17464.623 0
17465.251 0
17465.879 0
17466.508 1
17467.136 0
17467.764 0
17468.392 0
17469.020 0
17469.648 1
17470.277 1
17470.905 2
17471.533 0
17472.161 0
17472.789 0
17473.418 1
17474.046 2
17474.674 3
17475.302 4
17475.931 3
17476.559 0
17477.187 0
17477.816 0
17478.444 1
17479.072 0
17479.701 0
17480.329 0
17480.957 1
17481.586 1
17482.214 0
17482.843 1
17483.471 0
17484.099 0
17484.728 1
17485.356 0
17485.985 4
17486.613 0
17487.242 2
17487.870 0
17488.499 1
17489.127 1
17489.756 2
17490.384 1
17491.013 4
17491.642 3
17492.270 2
17492.899 0
17493.527 0
17494.156 2
17494.785 4
17495.413 1
17496.042 0
17496.670 0
17497.299 1
17497.928 1
17498.557 0
17499.185 0
17499.814 1
17500.443 0
17501.071 1
17501.700 2
17502.329 2
17502.958 0
17503.586 0
17504.215 2
17504.844 1
17505.473 2
17506.102 0
17506.731 1
17507.359 0
17507.988 2
17508.617 2
17509.246 2
17509.875 3
17510.504 2
17511.133 0
17511.762 3
17512.391 2
17513.020 0
17513.649 0
17514.278 1
17514.907 1
17515.536 0
17516.165 0
17516.794 0
17517.423 0
17518.052 0
17518.681 1
17519.310 0
17519.939 0
17520.568 0
17521.197 0
17521.826 0
17522.455 0
17523.084 0
17523.714 0
17524.343 1
17524.972 2
17525.601 3
17526.230 1
17526.860 0
17527.489 0
17528.118 0
17528.747 1
17529.376 1
17530.006 1
17530.635 3
17531.264 2
17531.894 2
17532.523 0
17533.152 0
17533.781 0
17534.411 1
17535.040 0
17535.670 0
17536.299 0
17536.928 0
17537.558 0
17538.187 5
17538.817 2
17539.446 1
17540.075 1
17540.705 2
17541.334 4
17541.964 0
17542.593 2
17543.223 6
17543.852 3
17544.482 2
17545.111 1
17545.741 0
17546.370 0
17547.000 1
17547.630 0
17548.259 2
17548.889 3
17549.518 0
17550.148 1
17550.778 3
17551.407 4
17552.037 2
17552.667 1
17553.296 5
17553.926 1
17554.556 2
17555.185 3
17555.815 2
17556.445 2
17557.075 4
17557.704 0
17558.334 0
17558.964 0
17559.594 0
17560.224 2
17560.853 0
17561.483 0
17562.113 0
17562.743 1
17563.373 2
17564.003 0
17564.633 1
17565.262 2
17565.892 2
17566.522 2
17567.152 2
17567.782 2
17568.412 0
17569.042 0
17569.672 1
17570.302 0
17570.932 1
17571.562 0
17572.192 0
17572.822 0
17573.452 1
17574.082 2
17574.712 0
17575.342 1
17575.972 1
17576.602 1
17577.233 3
17577.863 0
17578.493 0
17579.123 3
17579.753 1
17580.383 2
17581.013 2
17581.644 3
17582.274 2
17582.904 0
17583.534 0
17584.165 0
17584.795 1
17585.425 0
17586.055 0
17586.686 0
17587.316 0
17587.946 2
17588.577 1
17589.207 0
17589.837 4
17590.468 4
17591.098 2
17591.728 2
17592.359 0
17592.989 1
17593.619 0
17594.250 0
17594.880 2
17595.511 0
17596.141 1
17596.772 0
17597.402 0
17598.033 1
17598.663 1
17599.294 0
17599.924 0
17600.555 5
17601.185 1
17601.816 1
17602.446 0
17603.077 1
17603.707 0
17604.338 1
17604.969 0
17605.599 0
17606.230 1
17606.861 0
17607.491 1
17608.122 0
17608.753 0
17609.383 0
17610.014 3
17610.645 1
17611.275 2
17611.906 1
17612.537 0
17613.168 1
17613.798 2
17614.429 0
17615.060 1
17615.691 0
17616.322 2
17616.952 5
17617.583 1
17618.214 0
17618.845 0
17619.476 3
17620.107 2
17620.738 2
17621.369 1
17621.999 0
17622.630 0
17623.261 2
17623.892 0
17624.523 2
17625.154 1
17625.785 1
17626.416 0
17627.047 0
17627.678 2
17628.309 1
17628.940 0
17629.571 1
17630.202 1
17630.833 1
17631.465 2
17632.096 2
17632.727 0
17633.358 1
17633.989 0
17634.620 2
17635.251 1
17635.882 0
17636.514 2
17637.145 4
17637.776 3
17638.407 2
17639.038 0
17639.670 0
17640.301 0
17640.932 0
17641.563 0
17642.195 0
17642.826 0
17643.457 0
17644.089 0
17644.720 3
17645.351 1
17645.983 0
17646.614 1
17647.245 0
17647.877 0
17648.508 0
17649.140 0
17649.771 1
17650.402 2
17651.034 0
17651.665 1
17652.297 0
17652.928 0
17653.560 0
17654.191 0
17654.823 4
17655.454 1
17656.086 0
17656.717 0
17657.349 0
17657.980 1
17658.612 1
17659.244 0
17659.875 0
17660.507 1
17661.138 1
17661.770 0
17662.402 0
17663.033 2
17663.665 0
17664.297 0
17664.928 0
17665.560 2
17666.192 2
17666.823 0
17667.455 0
17668.087 3
17668.719 1
17669.350 0
17669.982 0
17670.614 0
17671.246 1
17671.878 0
17672.509 0
17673.141 6
17673.773 6
17674.405 0
17675.037 0
17675.669 1
17676.301 0
17676.933 1
17677.564 0
17678.196 0
17678.828 1
17679.460 1
17680.092 1
17680.724 1
17681.356 4
17681.988 1
17682.620 2
17683.252 3
17683.884 2
17684.516 2
17685.148 1
17685.780 1
17686.412 2
17687.045 0
17687.677 1
17688.309 0
17688.941 0
17689.573 1
17690.205 1
17690.837 0
17691.469 2
17692.102 0
17692.734 0
17693.366 3
17693.998 1
17694.630 1
17695.263 0
17695.895 0
17696.527 1
17697.159 0
17697.792 0
17698.424 0
17699.056 0
17699.689 2
17700.321 1
17700.953 1
17701.586 0
17702.218 0
17702.850 0
17703.483 0
17704.115 0
17704.748 0
17705.380 0
17706.012 2
17706.645 3
17707.277 1
17707.910 0
17708.542 3
17709.175 3
17709.807 2
17710.440 2
17711.072 0
17711.705 0
17712.337 1
17712.970 0
17713.602 0
17714.235 1
17714.867 6
17715.500 2
17716.133 0
17716.765 0
17717.398 1
17718.031 1
17718.663 0
17719.296 0
17719.929 1
17720.561 2
17721.194 1
17721.827 0
17722.459 0
17723.092 1
17723.725 1
17724.358 1
17724.990 1
17725.623 1
17726.256 0
17726.889 3
17727.522 3
17728.154 0
17728.787 0
17729.420 1
17730.053 0
17730.686 0
17731.319 2
17731.952 3
17732.584 1
17733.217 2
17733.850 1
17734.483 1
17735.116 1
17735.749 0
17736.382 1
17737.015 3
17737.648 2
17738.281 3
17738.914 2
17739.547 0
17740.180 0
17740.813 0
17741.446 0
17742.079 2
17742.712 0
17743.345 4
17743.979 7
17744.612 3
17745.245 1
17745.878 0
17746.511 9
17747.144 5
17747.777 3
17748.411 1
17749.044 0
17749.677 1
17750.310 0
17750.943 0
17751.577 0
17752.210 0
17752.843 1
17753.476 0
17754.110 2
17754.743 1
17755.376 0
17756.010 0
17756.643 0
17757.276 1
17757.910 1
17758.543 0
17759.176 0
17759.810 0
17760.443 0
17761.077 0
17761.710 1
17762.344 0
17762.977 0
17763.610 0
17764.244 0
17764.877 1
17765.511 0
17766.144 1
17766.778 2
17767.411 1
17768.045 1
17768.678 0
17769.312 0
17769.946 0
17770.579 0
17771.213 1
17771.846 6
17772.480 4
17773.114 1
17773.747 0
17774.381 0
17775.015 0
17775.648 0
17776.282 0
17776.916 2
17777.549 2
17778.183 3
17778.817 1
17779.451 0
17780.084 0
17780.718 0
17781.352 2
17781.986 2
17782.619 1
17783.253 1
17783.887 1
17784.521 0
17785.155 0
17785.789 1
17786.422 0
17787.056 0
17787.690 1
17788.324 0
17788.958 0
17789.592 3
17790.226 1
17790.860 0
17791.494 0
17792.128 0
17792.762 0
17793.396 0
17794.030 1
17794.664 0
17795.298 0
17795.932 0
17796.566 0
17797.200 2
17797.834 1
17798.468 1
17799.102 1
17799.736 1
17800.370 4
17801.004 2
17801.639 2
17802.273 0
17802.907 1
17803.541 1
17804.175 0
17804.809 1
17805.444 2
17806.078 0
17806.712 1
17807.346 5
17807.981 2
17808.615 0
17809.249 0
17809.883 0
17810.518 0
17811.152 0
17811.786 0
17812.421 0
17813.055 0
17813.689 3
17814.324 3
17814.958 8
17815.592 10
17816.227 2
17816.861 0
17817.496 0
17818.130 2
17818.765 3
17819.399 1
17820.033 0
17820.668 0
17821.302 4
17821.937 2
17822.571 0
17823.206 0
17823.840 0
17824.475 4
17825.110 0
17825.744 0
17826.379 0
17827.013 0
17827.648 1
17828.283 1
17828.917 0
17829.552 0
17830.186 2
17830.821 1
17831.456 3
17832.090 2
17832.725 0
17833.360 1
17833.995 0
17834.629 0
17835.264 0
17835.899 0
17836.533 0
17837.168 2
17837.803 1
17838.438 4
17839.073 9
17839.707 5
17840.342 3
17840.977 1
17841.612 0
17842.247 1
17842.882 0
17843.517 0
17844.152 0
17844.786 0
17845.421 0
17846.056 2
17846.691 0
17847.326 0
17847.961 0
17848.596 0
17849.231 1
17849.866 1
17850.501 0
17851.136 0
17851.771 0
17852.406 0
17853.041 2
17853.676 0
17854.311 0
17854.946 0
17855.582 1
17856.217 1
17856.852 4
17857.487 3
17858.122 0
17858.757 0
17859.392 1
17860.028 0
17860.663 1
17861.298 0
17861.933 0
17862.568 0
17863.204 0
17863.839 0
17864.474 1
17865.109 7
17865.745 7
17866.380 3
17867.015 0
17867.651 0
17868.286 0
17868.921 0
17869.557 0
17870.192 1
17870.827 0
17871.463 0
17872.098 0
17872.734 1
17873.369 3
17874.004 1
17874.640 0
17875.275 1
17875.911 0
17876.546 1
17877.182 0
17877.817 4
17878.453 3
17879.088 7
17879.724 6
17880.359 3
17880.995 2
17881.630 0
17882.266 3
17882.902 2
17883.537 1
17884.173 0
17884.808 1
17885.444 0
17886.080 0
17886.715 0
17887.351 0
17887.987 1
17888.622 1
17889.258 1
17889.894 2
17890.530 3
17891.165 0
17891.801 0
17892.437 1
17893.073 1
17893.708 2
17894.344 2
17894.980 1
17895.616 0
17896.252 0
17896.887 0
17897.523 0
17898.159 0
17898.795 1
17899.431 1
17900.067 1
17900.703 0
17901.339 0
17901.975 0
17902.610 1
17903.246 0
17903.882 0
17904.518 0
17905.154 3
17905.790 2
17906.426 3
17907.062 0
17907.698 0
17908.334 1
17908.970 0
17909.607 0
17910.243 1
17910.879 0
17911.515 0
17912.151 1
17912.787 0
17913.423 0
17914.059 2
17914.695 0
17915.332 1
17915.968 1
17916.604 0
17917.240 3
17917.876 0
17918.513 0
17919.149 0
17919.785 3
17920.421 2
17921.058 1
17921.694 0
17922.330 0
17922.966 0
17923.603 0
17924.239 0
17924.875 0
17925.512 0
17926.148 0
17926.785 0
17927.421 1
17928.057 0
17928.694 0
17929.330 0
17929.967 0
17930.603 1
17931.239 1
17931.876 3
17932.512 1
17933.149 1
17933.785 1
17934.422 2
17935.058 2
17935.695 3
17936.331 5
17936.968 2
17937.605 2
17938.241 2
17938.878 0
17939.514 0
17940.151 0
17940.788 0
17941.424 0
17942.061 1
17942.697 1
17943.334 0
17943.971 2
17944.608 0
17945.244 2
17945.881 2
17946.518 1
17947.154 1
17947.791 1
17948.428 1
17949.065 3
17949.701 3
17950.338 0
17950.975 0
17951.612 0
17952.249 1
17952.885 0
17953.522 1
17954.159 1
17954.796 0
17955.433 0
17956.070 0
17956.707 3
17957.344 0
17957.981 2
17958.618 2
17959.254 1
17959.891 1
17960.528 1
17961.165 1
17961.802 1
17962.439 1
17963.076 0
17963.713 0
17964.350 0
17964.988 0
17965.625 1
17966.262 0
17966.899 0
17967.536 0
17968.173 0
17968.810 1
17969.447 0
17970.084 0
17970.721 3
17971.359 0
17971.996 0
17972.633 3
17973.270 3
17973.907 2
17974.545 0
17975.182 0
17975.819 0
17976.456 3
17977.094 10
17977.731 5
17978.368 2
17979.005 1
17979.643 1
17980.280 0
17980.917 1
17981.555 0
17982.192 3
17982.830 2
17983.467 0
17984.104 0
17984.742 2
17985.379 1
17986.017 0
17986.654 0
17987.291 0
17987.929 0
17988.566 0
17989.204 0
17989.841 0
17990.479 1
17991.116 3
17991.754 1
17992.391 0
17993.029 1
17993.667 0
17994.304 0
17994.942 1
17995.579 0
17996.217 1
17996.854 1
17997.492 1
17998.130 3
17998.767 0
17999.405 2
18000.043 1
18000.680 0
18001.318 1
18001.956 1
18002.594 2
18003.231 2
18003.869 1
18004.507 1
18005.145 2
18005.782 1
18006.420 2
18007.058 0
18007.696 2
18008.334 1
18008.971 0
18009.609 1
18010.247 0
18010.885 0
18011.523 0
18012.161 0
18012.799 0
18013.437 0
18014.074 0
18014.712 0
18015.350 0
18015.988 0
18016.626 0
18017.264 1
18017.902 2
18018.540 3
18019.178 0
18019.816 0
18020.454 0
18021.092 0
18021.730 5
18022.368 5
18023.007 4
18023.645 6
18024.283 0
18024.921 1
18025.559 1
18026.197 2
18026.835 1
18027.473 4
18028.112 11
18028.750 8
18029.388 3
18030.026 1
18030.664 0
18031.303 0
18031.941 1
18032.579 11
18033.217 13
18033.856 7
18034.494 3
18035.132 1
18035.771 1
18036.409 1
18037.047 1
18037.686 0
18038.324 1
18038.962 0
18039.601 0
18040.239 0
18040.877 0
18041.516 0
18042.154 1
18042.793 1
18043.431 2
18044.070 0
18044.708 0
18045.347 1
18045.985 0
18046.624 0
18047.262 0
18047.901 0
18048.539 0
18049.178 1
18049.816 1
18050.455 3
18051.093 4
18051.732 1
18052.371 0
18053.009 0
18053.648 0
18054.287 0
18054.925 0
18055.564 0
18056.202 1
18056.841 0
18057.480 1
18058.119 0
18058.757 1
18059.396 0
18060.035 2
18060.674 0
18061.312 0
18061.951 1
18062.590 0
18063.229 1
18063.867 1
18064.506 0
18065.145 0
18065.784 1
18066.423 0
18067.062 0
18067.701 0
18068.339 0
18068.978 0
18069.617 0
18070.256 0
18070.895 0
18071.534 1
18072.173 2
18072.812 0
18073.451 0
18074.090 0
18074.729 4
18075.368 1
18076.007 0
18076.646 2
18077.285 3
18077.924 0
18078.563 0
18079.202 0
18079.841 0
18080.480 3
18081.120 0
18081.759 0
18082.398 0
18083.037 0
18083.676 0
18084.315 1
18084.954 0
18085.594 1
18086.233 1
18086.872 0
18087.511 0
18088.151 0
18088.790 1
18089.429 0
18090.068 1
18090.708 1
18091.347 1
18091.986 1
18092.626 0
18093.265 0
18093.904 0
18094.544 0
18095.183 0
18095.822 0
18096.462 0
18097.101 1
18097.740 0
18098.380 0
18099.019 0
18099.659 0
18100.298 0
18100.938 0
18101.577 0
18102.217 2
18102.856 1
18103.496 0
18104.135 1
18104.775 3
18105.414 1
18106.054 2
18106.693 1
18107.333 1
18107.973 0
18108.612 0
18109.252 0
18109.891 0
18110.531 0
18111.171 1
18111.810 4
18112.450 2
18113.090 0
18113.729 0
18114.369 3
18115.009 7
18115.649 4
18116.288 1
18116.928 1
18117.568 0
18118.208 2
18118.847 0
18119.487 0
18120.127 0
18120.767 0
18121.407 0
18122.046 0
18122.686 0
18123.326 2
18123.966 1
18124.606 0
18125.246 0
18125.886 0
18126.526 0
18127.166 0
18127.806 1
18128.445 0
18129.085 0
18129.725 0
18130.365 0
18131.005 1
18131.645 2
18132.285 1
18132.925 0
18133.566 0
18134.206 0
18134.846 4
18135.486 3
18136.126 3
18136.766 0
18137.406 0
18138.046 0
18138.686 0
18139.326 0
18139.967 1
18140.607 1
18141.247 1
18141.887 0
18142.527 1
18143.168 0
18143.808 0
18144.448 0
18145.088 0
18145.729 0
18146.369 0
18147.009 2
18147.649 0
18148.290 2
18148.930 0
18149.570 0
18150.211 0
18150.851 5
18151.491 1
18152.132 0
18152.772 0
18153.413 2
18154.053 0
18154.693 1
18155.334 1
18155.974 1
18156.615 3
18157.255 0
18157.896 2
18158.536 2
18159.177 0
18159.817 0
18160.458 0
18161.098 1
18161.739 0
18162.379 1
18163.020 2
18163.660 0
18164.301 1
18164.942 0
18165.582 1
18166.223 0
18166.863 0
18167.504 2
18168.145 2
18168.785 1
18169.426 1
18170.067 1
18170.707 0
18171.348 1
18171.989 1
18172.630 1
18173.270 0
18173.911 0
18174.552 0
18175.193 0
18175.834 0
18176.474 0
18177.115 2
18177.756 0
18178.397 0
18179.038 0
18179.678 1
18180.319 0
18180.960 0
18181.601 2
18182.242 0
18182.883 1
18183.524 2
18184.165 2
18184.806 0
18185.447 0
18186.088 0
18186.729 0
18187.370 1
18188.011 1
18188.652 0
18189.293 0
18189.934 0
18190.575 0
18191.216 1
18191.857 0
18192.498 0
18193.139 4
18193.780 2
18194.421 0
18195.063 1
18195.704 0
18196.345 3
18196.986 0
18197.627 0
18198.268 0
18198.910 0
18199.551 0
18200.192 1
18200.833 1
18201.475 2
18202.116 1
18202.757 1
18203.398 1
18204.040 0
18204.681 0
18205.322 1
18205.964 0
18206.605 1
18207.246 2
18207.888 2
18208.529 4
18209.170 3
18209.812 2
18210.453 0
18211.095 1
18211.736 0
18212.377 0
18213.019 3
18213.660 2
18214.302 0
18214.943 0
18215.585 3
18216.226 3
18216.868 0
18217.509 1
18218.151 0
18218.792 0
18219.434 1
18220.076 1
18220.717 0
18221.359 2
18222.000 2
18222.642 0
18223.284 2
18223.925 0
18224.567 0
18225.209 0
18225.850 0
18226.492 0
18227.134 0
18227.775 8
18228.417 6
18229.059 0
18229.701 0
18230.342 2
18230.984 4
18231.626 3
18232.268 1
18232.909 0
18233.551 1
18234.193 0
18234.835 0
18235.477 0
18236.119 0
18236.761 0
18237.402 0
18238.044 0
18238.686 3
18239.328 0
18239.970 0
18240.612 0
18241.254 0
18241.896 2
18242.538 1
18243.180 3
18243.822 2
18244.464 0
18245.106 1
18245.748 1
18246.390 0
18247.032 0
18247.674 0
18248.316 1
18248.958 1
18249.600 0
18250.242 0
18250.885 0
18251.527 0
18252.169 0
18252.811 0
18253.453 0
18254.095 1
18254.737 0
18255.380 0
18256.022 1
18256.664 1
18257.306 0
18257.949 0
18258.591 1
18259.233 0
18259.875 1
18260.518 1
18261.160 0
18261.802 0
18262.445 0
18263.087 0
18263.729 0
18264.372 0
18265.014 2
18265.656 0
18266.299 1
18266.941 0
18267.584 0
18268.226 0
18268.868 0
18269.511 0
18270.153 0
18270.796 0
18271.438 0
18272.081 0
18272.723 0
18273.366 0
18274.008 2
18274.651 1
18275.293 0
18275.936 0
18276.579 0
18277.221 0
18277.864 0
18278.506 0
18279.149 1
18279.792 0
18280.434 1
18281.077 0
18281.720 1
18282.362 0
18283.005 0
18283.648 0
18284.290 0
18284.933 1
18285.576 0
18286.219 1
18286.861 0
18287.504 0
18288.147 0
18288.790 0
18289.432 2
18290.075 2
18290.718 0
18291.361 0
18292.004 1
18292.647 0
18293.289 0
18293.932 0
18294.575 0
18295.218 0
18295.861 0
18296.504 1
18297.147 0
18297.790 0
18298.433 1
18299.076 0
18299.719 0
18300.362 1
18301.005 0
18301.648 0
18302.291 0
18302.934 0
18303.577 0
18304.220 1
18304.863 0
18305.506 0
18306.149 1
18306.792 0
18307.435 4
18308.079 4
18308.722 5
18309.365 2
18310.008 1
18310.651 1
18311.294 2
18311.938 0
18312.581 0
18313.224 0
18313.867 0
18314.510 0
18315.154 2
18315.797 0
18316.440 0
18317.084 1
18317.727 1
18318.370 4
18319.014 1
18319.657 0
18320.300 0
18320.944 0
18321.587 0
18322.230 0
18322.874 0
18323.517 1
18324.160 0
18324.804 0
18325.447 0
18326.091 0
18326.734 0
18327.378 0
18328.021 2
18328.665 1
18329.308 0
18329.952 0
18330.595 0
18331.239 1
18331.882 1
18332.526 2
18333.169 1
18333.813 0
18334.457 0
18335.100 1
18335.744 0
18336.387 0
18337.031 4
18337.675 1
18338.318 2
18338.962 0
18339.606 0
18340.249 0
18340.893 0
18341.537 2
18342.181 1
18342.824 0
18343.468 2
18344.112 1
18344.756 0
18345.399 1
18346.043 0
18346.687 0
18347.331 0
18347.975 0
18348.619 0
18349.262 2
18349.906 1
18350.550 0
18351.194 0
18351.838 0
18352.482 0
18353.126 0
18353.770 0
18354.414 0
18355.058 1
18355.702 0
18356.346 0
18356.990 0
18357.634 0
18358.278 0
18358.922 0
18359.566 0
18360.210 0
18360.854 0
18361.498 0
18362.142 1
18362.786 0
18363.430 2
18364.074 2
18364.718 1
18365.362 2
18366.007 1
18366.651 0
18367.295 0
18367.939 0
18368.583 1
18369.228 0
18369.872 7
18370.516 7
18371.160 4
18371.804 0
18372.449 0
18373.093 0
18373.737 0
18374.382 0
18375.026 1
18375.670 0
18376.315 0
18376.959 0
18377.603 1
18378.248 0
18378.892 0
18379.536 1
18380.181 1
18380.825 0
18381.470 3
18382.114 5
18382.758 1
18383.403 1
18384.047 0
18384.692 1
18385.336 0
18385.981 0
18386.625 0
18387.270 0
18387.914 1
18388.559 1
18389.204 0
18389.848 1
18390.493 0
18391.137 0
18391.782 0
18392.427 0
18393.071 1
18393.716 2
18394.360 0
18395.005 0
18395.650 0
18396.294 1
18396.939 1
18397.584 3
18398.229 0
18398.873 0
18399.518 0
18400.163 0
18400.808 0
18401.452 1
18402.097 2
18402.742 0
18403.387 0
18404.032 0
18404.676 0
18405.321 0
18405.966 2
18406.611 3
18407.256 0
18407.901 0
18408.546 2
18409.190 1
18409.835 1
18410.480 0
18411.125 0
18411.770 0
18412.415 0
18413.060 0
18413.705 2
18414.350 1
18414.995 0
18415.640 0
18416.285 1
18416.930 0
18417.575 1
18418.220 0
18418.865 0
18419.511 1
18420.156 2
18420.801 0
18421.446 0
18422.091 0
18422.736 1
18423.381 1
18424.027 1
18424.672 1
18425.317 1
18425.962 0
18426.607 0
18427.253 1
18427.898 2
18428.543 0
18429.188 0
18429.834 0
18430.479 0
18431.124 0
18431.769 2
18432.415 2
18433.060 1
18433.705 0
18434.351 0
18434.996 0
18435.642 1
18436.287 1
18436.932 0
18437.578 1
18438.223 1
18438.869 0
18439.514 0
18440.159 0
18440.805 0
18441.450 0
18442.096 0
18442.741 0
18443.387 0
18444.032 0
18444.678 0
18445.323 1
18445.969 5
18446.615 1
18447.260 0
18447.906 1
18448.551 1
18449.197 1
18449.843 2
18450.488 0
18451.134 1
18451.780 0
18452.425 0
18453.071 1
18453.717 1
18454.362 1
18455.008 1
18455.654 1
18456.299 1
18456.945 1
18457.591 0
18458.237 4
18458.883 1
18459.528 0
18460.174 0
18460.820 0
18461.466 1
18462.112 2
18462.757 1
18463.403 2
18464.049 2
18464.695 0
18465.341 0
18465.987 0
18466.633 0
18467.279 0
18467.925 1
18468.571 0
18469.217 3
18469.863 0
18470.509 0
18471.155 1
18471.801 0
18472.447 1
18473.093 0
18473.739 0
18474.385 0
18475.031 2
18475.677 1
18476.323 1
18476.969 1
18477.615 2
18478.261 4
18478.907 0
18479.554 2
18480.200 1
18480.846 1
18481.492 0
18482.138 0
18482.784 2
18483.431 2
18484.077 0
18484.723 1
18485.369 0
18486.016 1
18486.662 5
18487.308 5
18487.954 0
18488.601 0
18489.247 0
18489.893 0
18490.540 10
18491.186 10
18491.832 4
18492.479 4
18493.125 0
18493.772 1
18494.418 1
18495.064 0
18495.711 1
18496.357 0
18497.004 0
18497.650 1
18498.297 0
18498.943 1
18499.590 1
18500.236 0
18500.883 0
18501.529 0
18502.176 0
18502.822 0
18503.469 0
18504.116 0
18504.762 1
18505.409 2
18506.055 0
18506.702 1
18507.349 3
18507.995 2
18508.642 0
18509.289 0
18509.935 0
18510.582 1
18511.229 0
18511.875 0
18512.522 2
18513.169 0
18513.816 0
18514.462 0
18515.109 0
18515.756 2
18516.403 0
18517.049 1
18517.696 1
18518.343 1
18518.990 1
18519.637 0
18520.284 2
18520.930 0
18521.577 2
18522.224 2
18522.871 0
18523.518 0
18524.165 1
18524.812 0
18525.459 1
18526.106 0
18526.753 0
18527.400 0
18528.047 0
18528.694 0
18529.341 0
18529.988 0
18530.635 0
18531.282 1
18531.929 1
18532.576 0
18533.223 0
18533.870 0
18534.517 1
18535.165 1
18535.812 2
18536.459 3
18537.106 2
18537.753 0
18538.400 0
18539.047 0
18539.695 0
18540.342 0
18540.989 0
18541.636 0
18542.284 0
18542.931 2
18543.578 0
18544.225 0
18544.873 0
18545.520 0
18546.167 0
18546.815 0
18547.462 1
18548.109 3
18548.757 1
18549.404 0
18550.051 0
18550.699 1
18551.346 0
18551.994 2
18552.641 0
18553.288 0
18553.936 0
18554.583 0
18555.231 1
18555.878 1
18556.526 0
18557.173 0
18557.821 0
18558.468 0
18559.116 0
18559.764 0
18560.411 0
18561.059 0
18561.706 0
18562.354 1
18563.001 0
18563.649 2
18564.297 2
18564.944 1
18565.592 0
18566.240 0
18566.887 0
18567.535 0
18568.183 1
18568.830 1
18569.478 0
18570.126 0
18570.774 0
18571.421 2
18572.069 1
18572.717 1
18573.365 0
18574.013 0
18574.660 0
18575.308 2
18575.956 0
18576.604 0
18577.252 1
18577.900 0
18578.547 0
18579.195 3
18579.843 1
18580.491 1
18581.139 1
18581.787 0
18582.435 0
18583.083 2
18583.731 2
18584.379 0
18585.027 0
18585.675 0
18586.323 0
18586.971 0
18587.619 1
18588.267 0
18588.915 1
18589.563 1
18590.211 0
18590.859 0
18591.507 2
18592.156 2
18592.804 2
18593.452 2
18594.100 1
18594.748 0
18595.396 0
18596.045 0
18596.693 1
18597.341 2
18597.989 2
18598.637 0
18599.286 2
18599.934 2
18600.582 0
18601.230 0
18601.879 1
18602.527 0
18603.175 0
18603.824 0
18604.472 0
18605.120 0
18605.769 4
18606.417 2
18607.065 2
18607.714 2
18608.362 2
18609.011 0
18609.659 0
18610.307 0
18610.956 0
18611.604 0
18612.253 4
18612.901 1
18613.550 0
18614.198 0
18614.847 0
18615.495 0
18616.144 0
18616.792 0
18617.441 1
18618.090 0
18618.738 0
18619.387 0
18620.035 0
18620.684 1
18621.333 1
18621.981 0
18622.630 1
18623.279 1
18623.927 0
18624.576 1
18625.225 4
18625.873 0
18626.522 0
18627.171 0
18627.820 0
18628.468 0
18629.117 1
18629.766 0
18630.415 3
18631.063 3
18631.712 0
18632.361 1
18633.010 0
18633.659 1
18634.308 1
18634.956 2
18635.605 1
18636.254 3
18636.903 1
18637.552 3
18638.201 1
18638.850 0
18639.499 1
18640.148 1
18640.797 0
18641.446 0
18642.095 0
18642.744 0
18643.393 0
18644.042 0
18644.691 0
18645.340 1
18645.989 0
18646.638 3
18647.287 6
18647.936 2
18648.585 4
18649.234 2
18649.884 2
18650.533 0
18651.182 0
18651.831 0
18652.480 0
18653.129 1
18653.779 0
18654.428 0
18655.077 0
18655.726 0
18656.375 2
18657.025 0
18657.674 0
18658.323 0
18658.973 0
18659.622 0
18660.271 0
18660.920 2
18661.570 1
18662.219 2
18662.869 0
18663.518 1
18664.167 1
18664.817 0
18665.466 1
18666.115 1
18666.765 2
18667.414 2
18668.064 1
18668.713 1
18669.363 0
18670.012 0
18670.662 1
18671.311 1
18671.961 0
18672.610 0
18673.260 0
18673.909 0
18674.559 0
18675.208 0
18675.858 0
18676.508 0
18677.157 0
18677.807 1
18678.456 1
18679.106 0
18679.756 0
18680.405 1
18681.055 1
18681.705 0
18682.354 0
18683.004 0
18683.654 1
18684.304 0
18684.953 1
18685.603 0
18686.253 0
18686.903 0
18687.552 0
18688.202 1
18688.852 1
18689.502 0
18690.152 0
18690.802 0
18691.451 1
18692.101 0
18692.751 0
18693.401 2
18694.051 3
18694.701 3
18695.351 2
18696.001 0
18696.651 0
18697.301 1
18697.951 0
18698.601 0
18699.251 1
18699.901 1
18700.551 1
18701.201 5
18701.851 2
18702.501 3
18703.151 0
18703.801 0
18704.451 0
18705.101 0
18705.751 0
18706.401 1
18707.051 0
18707.701 0
18708.352 0
18709.002 0
18709.652 1
18710.302 1
18710.952 0
18711.602 2
18712.253 3
18712.903 1
18713.553 0
18714.203 1
18714.854 2
18715.504 0
18716.154 0
18716.805 0
18717.455 1
18718.105 0
18718.755 1
18719.406 0
18720.056 0
18720.707 5
18721.357 5
18722.007 3
18722.658 3
18723.308 4
18723.959 0
18724.609 0
18725.259 3
18725.910 1
18726.560 0
18727.211 0
18727.861 0
18728.512 0
18729.162 0
18729.813 1
18730.463 3
18731.114 0
18731.764 1
18732.415 0
18733.066 0
18733.716 0
18734.367 1
18735.017 0
18735.668 0
18736.319 2
18736.969 1
18737.620 0
18738.271 0
18738.921 0
18739.572 1
18740.223 0
18740.873 1
18741.524 0
18742.175 0
18742.826 1
18743.476 0
18744.127 1
18744.778 0
18745.429 0
18746.080 0
18746.730 0
18747.381 0
18748.032 0
18748.683 1
18749.334 0
18749.985 0
18750.636 0
18751.286 0
18751.937 0
18752.588 1
18753.239 0
18753.890 0
18754.541 1
18755.192 0
18755.843 2
18756.494 0
18757.145 1
18757.796 0
18758.447 0
18759.098 0
18759.749 0
18760.400 1
18761.051 0
18761.702 1
18762.353 0
18763.005 0
18763.656 0
18764.307 0
18764.958 0
18765.609 0
18766.260 1
18766.911 0
18767.563 1
18768.214 1
18768.865 0
18769.516 1
18770.167 1
18770.819 1
18771.470 0
18772.121 0
18772.772 0
18773.424 2
18774.075 6
18774.726 1
18775.378 0
18776.029 0
18776.680 0
18777.332 0
18777.983 0
18778.634 2
18779.286 2
18779.937 1
18780.589 1
18781.240 3
18781.891 1
18782.543 0
18783.194 0
18783.846 1
18784.497 0
18785.149 0
18785.800 0
18786.452 0
18787.103 0
18787.755 0
18788.406 0
18789.058 0
18789.710 0
18790.361 0
18791.013 2
18791.664 3
18792.316 1
18792.968 0
18793.619 1
18794.271 0
18794.922 0
18795.574 0
18796.226 0
18796.878 15
18797.529 18
18798.181 21
18798.833 21
18799.484 14
18800.136 11
18800.788 5
18801.440 3
18802.091 0
18802.743 0
18803.395 1
18804.047 1
18804.699 2
18805.351 0
18806.002 0
18806.654 5
18807.306 1
18807.958 4
18808.610 2
18809.262 0
18809.914 8
18810.566 5
18811.218 1
18811.870 7
18812.522 16
18813.173 11
18813.825 6
18814.477 3
18815.129 1
18815.782 2
18816.434 2
18817.086 0
18817.738 0
18818.390 0
18819.042 1
18819.694 0
18820.346 0
18820.998 0
18821.650 0
18822.302 0
18822.954 0
18823.607 1
18824.259 4
18824.911 7
18825.563 3
18826.215 1
18826.868 2
18827.520 5
18828.172 4
18828.824 2
18829.477 1
18830.129 0
18830.781 0
18831.433 1
18832.086 1
18832.738 0
18833.390 1
18834.043 2
18834.695 5
18835.347 2
18836.000 1
18836.652 1
18837.305 1
18837.957 0
18838.609 1
18839.262 0
18839.914 1
18840.567 0
18841.219 0
18841.872 1
18842.524 0
18843.177 0
18843.829 0
18844.482 1
18845.134 1
18845.787 0
18846.439 0
18847.092 0
18847.744 1
18848.397 2
18849.050 1
18849.702 7
18850.355 3
18851.007 2
18851.660 0
18852.313 0
18852.965 1
18853.618 0
18854.271 0
18854.923 0
18855.576 0
18856.229 0
18856.882 1
18857.534 1
18858.187 3
18858.840 1
18859.493 1
18860.146 0
18860.798 0
18861.451 1
18862.104 0
18862.757 0
18863.410 2
18864.063 1
18864.715 2
18865.368 1
18866.021 0
18866.674 0
18867.327 1
18867.980 3
18868.633 0
18869.286 0
18869.939 1
18870.592 0
18871.245 0
18871.898 0
18872.551 0
18873.204 1
18873.857 1
18874.510 1
18875.163 1
18875.816 1
18876.469 1
18877.122 0
18877.775 0
18878.428 2
18879.081 1
18879.735 2
18880.388 5
18881.041 1
18881.694 4
18882.347 6
18883.000 12
18883.654 6
18884.307 5
18884.960 0
18885.613 0
18886.266 0
18886.920 0
18887.573 0
18888.226 0
18888.880 0
18889.533 0
18890.186 0
18890.840 0
18891.493 0
18892.146 0
18892.800 0
18893.453 0
18894.106 0
18894.760 0
18895.413 0
18896.067 1
18896.720 0
18897.373 0
18898.027 0
18898.680 8
18899.334 4
18899.987 1
18900.641 0
18901.294 0
18901.948 0
18902.601 0
18903.255 0
18903.908 1
18904.562 0
18905.216 0
18905.869 0
18906.523 0
18907.176 0
18907.830 0
18908.484 0
18909.137 0
18909.791 0
18910.445 0
18911.098 1
18911.752 0
18912.406 0
18913.059 0
18913.713 0
18914.367 0
18915.021 1
18915.674 0
18916.328 0
18916.982 3
18917.636 6
18918.289 2
18918.943 2
18919.597 0
18920.251 0
18920.905 1
18921.559 0
18922.212 0
18922.866 0
18923.520 0
18924.174 0
18924.828 2
18925.482 1
18926.136 1
18926.790 0
18927.444 1
18928.098 1
18928.752 0
18929.406 1
18930.060 1
18930.714 0
18931.368 0
18932.022 0
18932.676 0
18933.330 0
18933.984 0
18934.638 0
18935.292 1
18935.946 0
18936.600 2
18937.255 0
18937.909 0
18938.563 0
18939.217 0
18939.871 0
18940.525 0
18941.180 0
18941.834 11
18942.488 14
18943.142 7
18943.797 4
18944.451 1
18945.105 1
18945.759 0
18946.414 1
18947.068 0
18947.722 0
18948.377 1
18949.031 1
18949.685 0
18950.340 0
18950.994 0
18951.648 2
18952.303 0
18952.957 0
18953.612 0
18954.266 0
18954.920 1
18955.575 0
18956.229 0
18956.884 0
18957.538 2
18958.193 2
18958.847 6
18959.502 2
18960.156 0
18960.811 1
18961.465 0
18962.120 0
18962.775 0
18963.429 0
18964.084 1
18964.738 1
18965.393 0
18966.048 0
18966.702 0
18967.357 0
18968.012 0
18968.666 1
18969.321 0
18969.976 0
18970.630 0
18971.285 0
18971.940 0
18972.594 0
18973.249 0
18973.904 0
18974.559 0
18975.214 0
18975.868 0
18976.523 1
18977.178 1
18977.833 0
18978.488 0
18979.143 1
18979.797 1
18980.452 1
18981.107 1
18981.762 0
18982.417 3
18983.072 0
18983.727 0
18984.382 0
18985.037 0
18985.692 0
18986.347 0
18987.002 0
18987.657 1
18988.312 0
18988.967 0
18989.622 0
18990.277 0
18990.932 0
18991.587 1
18992.242 2
18992.897 2
18993.552 1
18994.207 1
18994.862 0
18995.518 0
18996.173 0
18996.828 1
18997.483 1
18998.138 0
18998.793 0
18999.449 0
19000.104 2
19000.759 2
19001.414 0
19002.070 0
19002.725 0
19003.380 0
19004.035 0
19004.691 0
19005.346 0
19006.001 13
19006.657 10
19007.312 5
19007.967 3
19008.623 0
19009.278 0
19009.934 0
19010.589 0
19011.244 0
19011.900 0
19012.555 0
19013.211 0
19013.866 0
19014.522 0
19015.177 0
19015.833 1
19016.488 0
19017.144 0
19017.799 0
19018.455 0
19019.110 0
19019.766 0
19020.421 0
19021.077 0
19021.733 1
19022.388 0
19023.044 2
19023.699 2
19024.355 2
19025.011 0
19025.666 1
19026.322 1
19026.978 1
19027.633 1
19028.289 0
19028.945 0
19029.601 0
19030.256 0
19030.912 0
19031.568 0
19032.224 0
19032.879 1
19033.535 0
19034.191 0
19034.847 0
19035.503 0
19036.158 0
19036.814 1
19037.470 0
19038.126 0
19038.782 0
19039.438 0
19040.094 0
19040.750 0
19041.406 0
19042.062 2
19042.718 6
19043.373 11
19044.029 7
19044.685 4
19045.341 0
19045.997 3
19046.653 1
19047.310 1
19047.966 1
19048.622 1
19049.278 0
19049.934 0
19050.590 0
19051.246 0
19051.902 0
19052.558 0
19053.214 0
19053.871 0
19054.527 0
19055.183 0
19055.839 0
19056.495 0
19057.151 0
19057.808 0
19058.464 1
19059.120 0
19059.776 0
19060.433 0
19061.089 0
19061.745 0
19062.401 0
19063.058 0
19063.714 0
19064.370 2
19065.027 0
19065.683 2
19066.340 1
19066.996 1
19067.652 0
19068.309 0
19068.965 0
19069.622 0
19070.278 0
19070.934 0
19071.591 1
19072.247 1
19072.904 0
19073.560 0
19074.217 0
19074.873 0
19075.530 0
19076.186 0
19076.843 0
19077.499 0
19078.156 0
19078.813 0
19079.469 1
19080.126 0
19080.782 1
19081.439 0
19082.096 0
19082.752 1
19083.409 0
19084.066 0
19084.722 0
19085.379 0
19086.036 0
19086.692 0
19087.349 0
19088.006 1
19088.663 0
19089.319 0
19089.976 0
19090.633 0
19091.290 2
19091.947 0
19092.603 0
19093.260 0
19093.917 0
19094.574 4
19095.231 11
19095.888 5
19096.545 5
19097.201 1
19097.858 0
19098.515 0
19099.172 1
19099.829 2
19100.486 4
19101.143 1
19101.800 1
19102.457 0
19103.114 0
19103.771 0
19104.428 0
19105.085 1
19105.742 2
19106.399 1
19107.056 0
19107.713 0
19108.370 0
19109.028 2
19109.685 2
19110.342 1
19110.999 0
19111.656 0
19112.313 0
19112.970 0
19113.628 2
19114.285 0
19114.942 0
19115.599 0
19116.256 0
19116.914 0
19117.571 0
19118.228 4
19118.885 3
19119.543 1
19120.200 0
19120.857 1
19121.515 0
19122.172 0
19122.829 0
19123.487 1
19124.144 1
19124.801 2
19125.459 0
19126.116 0
19126.774 2
19127.431 3
19128.088 0
19128.746 0
19129.403 0
19130.061 0
19130.718 0
19131.376 0
19132.033 0
19132.691 0
19133.348 0
19134.006 0
19134.663 13
19135.321 12
19135.979 6
19136.636 3
19137.294 2
19137.951 2
19138.609 0
19139.267 0
19139.924 0
19140.582 0
19141.239 0
19141.897 0
19142.555 1
19143.213 1
19143.870 0
19144.528 0
19145.186 0
19145.843 0
19146.501 0
19147.159 0
19147.817 5
19148.474 2
19149.132 1
19149.790 1
19150.448 1
19151.106 0
19151.764 1
19152.421 0
19153.079 0
19153.737 0
19154.395 0
19155.053 0
19155.711 0
19156.369 0
19157.027 8
19157.685 5
19158.343 2
19159.001 0
19159.659 0
19160.316 0
19160.974 0
19161.632 0
19162.291 0
19162.949 0
19163.607 0
19164.265 0
19164.923 2
19165.581 1
19166.239 0
19166.897 0
19167.555 0
19168.213 0
19168.871 1
19169.530 1
19170.188 0
19170.846 1
19171.504 1
19172.162 1
19172.820 0
19173.479 1
19174.137 1
19174.795 1
19175.453 1
19176.112 2
19176.770 1
19177.428 1
19178.086 8
19178.745 6
19179.403 2
19180.061 1
19180.720 0
19181.378 0
19182.036 0
19182.695 6
19183.353 5
19184.012 2
19184.670 0
19185.328 1
19185.987 0
19186.645 0
19187.304 11
19187.962 4
19188.621 2
19189.279 0
19189.938 0
19190.596 0
19191.255 0
19191.913 2
19192.572 0
19193.230 1
19193.889 0
19194.547 0
19195.206 0
19195.865 0
19196.523 1
19197.182 0
19197.841 0
19198.499 0
19199.158 1
19199.816 0
19200.475 0
19201.134 1
19201.793 0
19202.451 0
19203.110 0
19203.769 0
19204.427 0
19205.086 0
19205.745 0
19206.404 0
19207.063 0
19207.721 0
19208.380 0
19209.039 0
19209.698 0
19210.357 0
19211.016 0
19211.674 0
19212.333 0
19212.992 1
19213.651 0
19214.310 0
19214.969 1
19215.628 0
19216.287 1
19216.946 0
19217.605 0
19218.264 0
19218.923 0
19219.582 1
19220.241 0
19220.900 1
19221.559 1
19222.218 0
19222.877 0
19223.536 0
19224.195 0
19224.854 0
19225.513 0
19226.172 2
19226.832 1
19227.491 0
19228.150 0
19228.809 0
19229.468 0
19230.127 0
19230.787 0
19231.446 0
19232.105 0
19232.764 0
19233.424 0
19234.083 0
19234.742 0
19235.401 0
19236.061 1
19236.720 0
19237.379 1
19238.039 0
19238.698 0
19239.357 0
19240.017 0
19240.676 0
19241.335 0
19241.995 0
19242.654 2
19243.314 1
19243.973 0
19244.632 0
19245.292 0
19245.951 0
19246.611 0
19247.270 1
19247.930 0
19248.589 0
19249.249 1
19249.908 1
19250.568 0
19251.228 0
19251.887 0
19252.547 0
19253.206 0
19253.866 1
19254.525 0
19255.185 0
19255.845 0
19256.504 0
19257.164 1
19257.824 8
19258.483 12
19259.143 7
19259.803 2
19260.462 0
19261.122 0
19261.782 0
19262.442 0
19263.101 5
19263.761 8
19264.421 2
19265.081 0
19265.741 0
19266.400 1
19267.060 2
19267.720 2
19268.380 1
19269.040 1
19269.700 1
19270.359 0
19271.019 0
19271.679 0
19272.339 0
19272.999 2
19273.659 2
19274.319 0
19274.979 0
19275.639 0
19276.299 0
19276.959 0
19277.619 0
19278.279 1
19278.939 1
19279.599 0
19280.259 0
19280.919 0
19281.579 0
19282.239 0
19282.899 3
19283.559 1
19284.220 0
19284.880 1
19285.540 1
19286.200 0
19286.860 2
19287.520 4
19288.181 1
19288.841 0
19289.501 0
19290.161 0
19290.821 0
19291.482 1
19292.142 1
19292.802 3
19293.462 0
19294.123 1
19294.783 15
19295.443 19
19296.104 13
19296.764 9
19297.424 2
19298.085 1
19298.745 1
19299.405 0
19300.066 0
19300.726 0
19301.387 0
19302.047 0
19302.708 0
19303.368 0
19304.028 8
19304.689 6
19305.349 3
19306.010 1
19306.670 0
19307.331 5
19307.991 5
19308.652 2
19309.313 0
19309.973 0
19310.634 0
19311.294 3
19311.955 1
19312.615 0
19313.276 0
19313.937 0
19314.597 0
19315.258 0
19315.919 0
19316.579 0
19317.240 0
19317.901 0
19318.561 0
19319.222 0
19319.883 0
19320.544 0
19321.204 1
19321.865 0
19322.526 0
19323.187 0
19323.848 0
19324.508 0
19325.169 0
19325.830 1
19326.491 2
19327.152 1
19327.813 0
19328.473 0
19329.134 0
19329.795 0
19330.456 0
19331.117 2
19331.778 0
19332.439 0
19333.100 0
19333.761 0
19334.422 0
19335.083 12
19335.744 8
19336.405 5
19337.066 2
19337.727 0
19338.388 0
19339.049 0
19339.710 2
19340.371 0
19341.032 0
19341.693 0
19342.355 0
19343.016 0
19343.677 0
19344.338 0
19344.999 0
19345.660 0
19346.322 0
19346.983 0
19347.644 0
19348.305 1
19348.966 2
19349.628 0
19350.289 0
19350.950 0
19351.611 0
19352.273 1
19352.934 0
19353.595 2
19354.257 1
19354.918 0
19355.579 0
19356.241 1
19356.902 0
19357.563 0
19358.225 0
19358.886 0
19359.548 0
19360.209 0
19360.870 0
19361.532 0
19362.193 0
19362.855 0
19363.516 0
19364.178 0
19364.839 0
19365.501 0
19366.162 0
19366.824 0
19367.485 0
19368.147 1
19368.809 0
19369.470 0
19370.132 0
19370.793 0
19371.455 0
19372.117 0
19372.778 0
19373.440 0
19374.102 0
19374.763 0
19375.425 0
19376.087 0
19376.748 0
19377.410 1
19378.072 0
19378.734 0
19379.395 0
19380.057 0
19380.719 0
19381.381 0
19382.042 0
19382.704 0
19383.366 0
19384.028 0
19384.690 0
19385.352 0
19386.013 0
19386.675 0
19387.337 0
19387.999 2
19388.661 0
19389.323 0
19389.985 0
19390.647 0
19391.309 0
19391.971 0
19392.633 0
19393.295 1
19393.957 0
19394.619 4
19395.281 2
19395.943 0
19396.605 0
19397.267 1
19397.929 0
19398.591 0
19399.253 0
19399.915 0
19400.577 0
19401.240 0
19401.902 1
19402.564 0
19403.226 0
19403.888 0
19404.550 0
19405.213 0
19405.875 0
19406.537 0
19407.199 0
19407.861 1
19408.524 2
19409.186 0
19409.848 0
19410.510 0
19411.173 3
19411.835 1
19412.497 2
19413.160 1
19413.822 0
19414.484 0
19415.147 0
19415.809 0
19416.472 0
19417.134 0
19417.796 0
19418.459 0
19419.121 0
19419.784 0
19420.446 0
19421.109 0
19421.771 0
19422.434 0
19423.096 0
19423.759 0
19424.421 0
19425.084 1
19425.746 0
19426.409 0
19427.071 0
19427.734 0
19428.397 0
19429.059 0
19429.722 0
19430.384 0
19431.047 0
19431.710 2
19432.372 0
19433.035 0
19433.698 0
19434.360 0
19435.023 0
19435.686 0
19436.349 0
19437.011 0
19437.674 1
19438.337 0
19439.000 0
19439.662 0
19440.325 0
19440.988 0
19441.651 0
19442.314 1
19442.976 0
19443.639 0
19444.302 1
19444.965 0
19445.628 1
19446.291 0
19446.954 0
19447.617 0
19448.280 0
19448.943 0
19449.605 0
19450.268 0
19450.931 2
19451.594 0
19452.257 0
19452.920 0
19453.583 0
19454.246 15
19454.910 11
19455.573 5
19456.236 3
19456.899 1
19457.562 0
19458.225 0
19458.888 1
19459.551 0
19460.214 1
19460.877 0
19461.541 0
19462.204 0
19462.867 0
19463.530 0
19464.193 1
19464.857 1
19465.520 0
19466.183 0
19466.846 0
19467.510 0
19468.173 4
19468.836 1
19469.499 1
19470.163 0
19470.826 0
19471.489 0
19472.153 0
19472.816 2
19473.479 2
19474.143 3
19474.806 0
19475.470 1
19476.133 0
19476.796 0
19477.460 2
19478.123 0
19478.787 0
19479.450 0
19480.114 0
19480.777 0
19481.441 2
19482.104 0
19482.768 0
19483.431 0
19484.095 0
19484.758 0
19485.422 0
19486.086 0
19486.749 0
19487.413 0
19488.076 1
19488.740 1
19489.404 2
19490.067 1
19490.731 0
19491.395 0
19492.058 0
19492.722 0
19493.386 0
19494.049 1
19494.713 0
19495.377 0
19496.041 0
19496.704 0
19497.368 0
19498.032 0
19498.696 0
19499.360 0
19500.023 0
19500.687 0
19501.351 1
19502.015 0
19502.679 2
19503.343 1
19504.006 0
19504.670 0
19505.334 0
19505.998 0
19506.662 0
19507.326 0
19507.990 0
19508.654 0
19509.318 0
19509.982 0
19510.646 0
19511.310 0
19511.974 2
19512.638 0
19513.302 0
19513.966 0
19514.630 0
19515.294 0
19515.958 0
19516.622 0
19517.287 0
19517.951 0
19518.615 0
19519.279 0
19519.943 0
19520.607 0
19521.271 2
19521.936 3
19522.600 0
19523.264 1
19523.928 1
19524.593 1
19525.257 0
19525.921 0
19526.585 0
19527.250 0
19527.914 0
19528.578 0
19529.243 1
19529.907 0
19530.571 0
19531.236 0
19531.900 0
19532.564 1
19533.229 1
19533.893 0
19534.557 0
19535.222 0
19535.886 0
19536.551 0
19537.215 0
19537.880 0
19538.544 1
19539.209 1
19539.873 1
19540.538 0
19541.202 0
19541.867 0
19542.531 0
19543.196 1
19543.860 0
19544.525 0
19545.190 0
19545.854 0
19546.519 0
19547.183 0
19547.848 0
19548.513 0
19549.177 3
19549.842 3
19550.507 0
19551.171 0
19551.836 5
19552.501 2
19553.166 0
19553.830 0
19554.495 0
19555.160 0
19555.825 0
19556.489 0
19557.154 0
19557.819 0
19558.484 2
19559.149 0
19559.813 0
19560.478 0
19561.143 0
19561.808 1
19562.473 3
19563.138 0
19563.803 0
19564.468 0
19565.133 2
19565.797 2
19566.462 0
19567.127 0
19567.792 0
19568.457 0
19569.122 0
19569.787 0
19570.452 0
19571.117 0
19571.782 3
19572.448 6
19573.113 0
19573.778 0
19574.443 0
19575.108 0
19575.773 0
19576.438 0
19577.103 0
19577.768 0
19578.434 0
19579.099 0
19579.764 0
19580.429 1
19581.094 7
19581.759 4
19582.425 1
19583.090 0
19583.755 0
19584.420 2
19585.086 0
19585.751 1
19586.416 1
19587.082 2
19587.747 0
19588.412 0
19589.078 0
19589.743 0
19590.408 0
19591.074 0
19591.739 0
19592.404 0
19593.070 0
19593.735 0
19594.401 0
19595.066 0
19595.732 0
19596.397 0
19597.063 0
19597.728 0
19598.393 0
19599.059 0
19599.725 0
19600.390 0
19601.056 0
19601.721 0
19602.387 0
19603.052 0
19603.718 11
19604.383 9
19605.049 5
19605.715 2
19606.380 0
19607.046 1
19607.712 0
19608.377 0
19609.043 0
19609.709 1
19610.374 0
19611.040 0
19611.706 0
19612.372 0
19613.037 0
19613.703 0
19614.369 0
19615.035 0
19615.700 0
19616.366 0
19617.032 0
19617.698 0
19618.364 0
19619.030 0
19619.695 0
19620.361 1
19621.027 1
19621.693 0
19622.359 0
19623.025 0
19623.691 0
19624.357 0
19625.023 0
19625.689 0
19626.355 0
19627.021 0
19627.687 1
19628.353 0
19629.019 1
19629.685 0
19630.351 0
19631.017 0
19631.683 1
19632.349 0
19633.015 0
19633.681 0
19634.347 4
19635.013 0
19635.679 0
19636.346 0
19637.012 0
19637.678 0
19638.344 0
19639.010 0
19639.676 0
19640.343 0
19641.009 0
19641.675 0
19642.341 0
19643.008 0
19643.674 0
19644.340 0
19645.006 0
19645.673 0
19646.339 0
19647.005 0
19647.672 0
19648.338 0
19649.004 0
19649.671 0
19650.337 0
19651.004 0
19651.670 0
19652.336 0
19653.003 0
19653.669 1
19654.336 0
19655.002 0
19655.669 0
19656.335 0
19657.002 0
19657.668 0
19658.335 0
19659.001 0
19659.668 0
19660.334 0
19661.001 0
19661.667 0
19662.334 1
19663.001 0
19663.667 0
19664.334 0
19665.001 0
19665.667 0
19666.334 0
19667.000 1
19667.667 0
19668.334 0
19669.001 0
19669.667 0
19670.334 0
19671.001 0
19671.667 0
19672.334 0
19673.001 1
19673.668 0
19674.335 0
19675.001 0
19675.668 2
19676.335 0
19677.002 0
19677.669 0
19678.336 4
19679.002 3
19679.669 1
19680.336 0
19681.003 0
19681.670 1
19682.337 0
19683.004 0
19683.671 0
19684.338 0
19685.005 0
19685.672 0
19686.339 0
19687.006 0
19687.673 0
19688.340 0
19689.007 0
19689.674 0
19690.341 0
19691.008 0
19691.675 0
19692.342 0
19693.009 0
19693.676 0
19694.344 0
19695.011 0
19695.678 0
19696.345 4
19697.012 0
19697.679 0
19698.347 0
19699.014 0
19699.681 0
19700.348 0
19701.015 0
19701.683 0
19702.350 0
19703.017 0
19703.685 0
19704.352 0
19705.019 0
19705.687 0
19706.354 0
19707.021 0
19707.689 0
19708.356 0
19709.023 0
19709.691 0
19710.358 0
19711.026 0
19711.693 0
19712.360 0
19713.028 2
19713.695 1
19714.363 1
19715.030 0
19715.698 0
19716.365 0
19717.033 0
19717.700 0
19718.368 1
19719.035 0
19719.703 0
19720.370 0
19721.038 1
19721.706 1
19722.373 0
19723.041 0
19723.709 0
19724.376 0
19725.044 0
19725.711 0
19726.379 0
19727.047 0
19727.715 0
19728.382 1
19729.050 0
19729.718 2
19730.385 2
19731.053 0
19731.721 0
19732.389 0
19733.057 0
19733.724 0
19734.392 0
19735.060 0
19735.728 0
19736.396 0
19737.064 0
19737.731 0
19738.399 4
19739.067 3
19739.735 0
19740.403 0
19741.071 0
19741.739 0
19742.407 0
19743.075 0
19743.743 0
19744.411 0
19745.079 0
19745.747 0
19746.415 0
19747.083 0
19747.751 0
19748.419 0
19749.087 0
19749.755 0
19750.423 2
19751.091 1
19751.759 0
19752.427 7
19753.095 13
19753.764 6
19754.432 4
19755.100 2
19755.768 2
19756.436 0
19757.105 0
19757.773 0
19758.441 0
19759.109 0
19759.777 0
19760.446 1
19761.114 0
19761.782 0
19762.450 0
19763.119 0
19763.787 0
19764.455 0
19765.124 0
19765.792 0
19766.460 0
19767.129 0
19767.797 0
19768.466 0
19769.134 0
19769.802 0
19770.471 0
19771.139 0
19771.808 0
19772.476 0
19773.145 0
19773.813 0
19774.482 0
19775.150 0
19775.819 0
19776.487 0
19777.156 0
19777.824 0
19778.493 0
19779.161 1
19779.830 1
19780.499 0
19781.167 1
19781.836 0
19782.504 0
19783.173 0
19783.842 0
19784.510 0
19785.179 0
19785.848 0
19786.516 0
19787.185 0
19787.854 0
19788.523 0
19789.191 0
19789.860 2
19790.529 0
19791.198 0
19791.866 0
19792.535 0
19793.204 0
19793.873 1
19794.542 0
19795.211 1
19795.879 2
19796.548 1
19797.217 1
19797.886 0
19798.555 0
19799.224 0
19799.893 0
19800.562 13
19801.231 10
19801.900 6
19802.569 2
19803.238 0
19803.907 0
19804.576 0
19805.245 0
19805.914 0
19806.583 0
19807.252 3
19807.921 1
19808.590 0
19809.259 0
19809.928 2
19810.597 5
19811.266 0
19811.935 0
19812.604 0
19813.274 0
19813.943 0
19814.612 0
19815.281 0
19815.950 0
19816.620 0
19817.289 0
19817.958 0
19818.627 0
19819.296 0
19819.966 0
19820.635 0
19821.304 0
19821.974 13
19822.643 10
19823.312 6
19823.982 3
19824.651 2
19825.320 0
19825.990 0
19826.659 0
19827.328 0
19827.998 0
19828.667 0
19829.337 0
19830.006 0
19830.675 0
19831.345 0
19832.014 1
19832.684 0
19833.353 0
19834.023 0
19834.692 0
19835.362 1
19836.031 0
19836.701 0
19837.371 0
19838.040 0
19838.710 0
19839.379 0
19840.049 0
19840.719 0
19841.388 0
19842.058 0
19842.727 0
19843.397 0
19844.067 0
19844.736 0
19845.406 0
19846.076 0
19846.746 0
19847.415 1
19848.085 0
19848.755 0
19849.425 0
19850.094 0
19850.764 0
19851.434 0
19852.104 0
19852.774 0
19853.443 0
19854.113 0
19854.783 0
19855.453 1
19856.123 1
19856.793 0
19857.463 0
19858.133 0
19858.802 0
19859.472 1
19860.142 0
19860.812 0
19861.482 0
19862.152 0
19862.822 0
19863.492 0
19864.162 0
19864.832 0
19865.502 0
19866.172 0
19866.842 0
19867.512 0
19868.183 1
19868.853 2
19869.523 0
19870.193 0
19870.863 0
19871.533 0
19872.203 0
19872.873 1
19873.544 0
19874.214 0
19874.884 0
19875.554 0
19876.224 0
19876.895 0
19877.565 0
19878.235 0
19878.905 0
19879.576 0
19880.246 0
19880.916 0
19881.587 0
19882.257 0
19882.927 0
19883.598 0
19884.268 0
19884.938 0
19885.609 0
19886.279 0
19886.949 0
19887.620 0
19888.290 0
19888.961 0
19889.631 0
19890.302 0
19890.972 0
19891.643 0
19892.313 0
19892.984 0
19893.654 0
19894.325 0
19894.995 1
19895.666 1
19896.336 2
19897.007 1
19897.677 0
19898.348 0
19899.019 0
19899.689 0
19900.360 0
19901.030 0
19901.701 0
19902.372 0
19903.042 1
19903.713 0
19904.384 1
19905.054 1
19905.725 0
19906.396 0
19907.067 0
19907.737 1
19908.408 1
19909.079 0
19909.750 0
19910.421 0
19911.091 0
19911.762 1
19912.433 0
19913.104 0
19913.775 0
19914.446 1
19915.116 1
19915.787 0
19916.458 0
19917.129 0
19917.800 0
19918.471 0
19919.142 1
19919.813 1
19920.484 2
19921.155 0
19921.826 0
19922.497 0
19923.168 0
19923.839 1
19924.510 0
19925.181 0
19925.852 0
19926.523 0
19927.194 0
19927.865 0
19928.536 0
19929.207 0
19929.879 0
19930.550 0
19931.221 0
19931.892 0
19932.563 0
19933.234 0
19933.906 0
19934.577 0
19935.248 0
19935.919 0
19936.590 0
19937.262 0
19937.933 0
19938.604 0
19939.275 0
19939.947 1
19940.618 1
19941.289 0
19941.961 0
19942.632 0
19943.303 0
19943.975 0
19944.646 0
19945.318 0
19945.989 0
19946.660 0
19947.332 0
19948.003 0
19948.675 0
19949.346 0
19950.018 1
19950.689 0
19951.361 0
19952.032 0
19952.704 0
19953.375 1
19954.047 0
19954.718 0
19955.390 0
19956.061 0
19956.733 0
19957.404 0
19958.076 0
19958.748 0
19959.419 0
19960.091 0
19960.763 0
19961.434 0
19962.106 0
19962.778 0
19963.449 0
19964.121 1
19964.793 0
19965.464 0
19966.136 0
19966.808 0
19967.480 0
19968.151 0
19968.823 0
19969.495 2
19970.167 1
19970.839 0
19971.510 0
19972.182 1
19972.854 1
19973.526 0
19974.198 0
19974.870 0
19975.542 1
19976.214 0
19976.885 0
19977.557 0
19978.229 0
19978.901 0
19979.573 2
19980.245 3
19980.917 1
19981.589 0
19982.261 0
19982.933 0
19983.605 0
19984.277 0
19984.949 2
19985.621 0
19986.294 0
19986.966 1
19987.638 0
19988.310 0
19988.982 0
19989.654 0
19990.326 0
19990.998 0
19991.671 0
19992.343 0
19993.015 0
19993.687 0
19994.359 0
19995.032 0
19995.704 0
19996.376 0
19997.048 0
19997.721 0
19998.393 0
19999.065 0
19999.737 0
20000.410 0
20001.082 0
20001.754 0
20002.427 0
20003.099 0
20003.772 0
20004.444 0
20005.116 1
20005.789 0
20006.461 2
20007.134 3
20007.806 0
20008.478 1
20009.151 0
20009.823 0
20010.496 0
20011.168 0
20011.841 0
20012.513 0
20013.186 0
20013.858 0
20014.531 0
20015.204 0
20015.876 0
20016.549 0
20017.221 0
20017.894 0
20018.567 0
20019.239 1
20019.912 0
20020.585 0
20021.257 0
20021.930 0
20022.603 0
20023.275 0
20023.948 0
20024.621 0
20025.293 0
20025.966 0
20026.639 1
20027.312 0
20027.985 1
20028.657 0
20029.330 0
20030.003 0
20030.676 0
20031.349 1
20032.021 0
20032.694 0
20033.367 0
20034.040 1
20034.713 1
20035.386 0
20036.059 0
20036.732 0
20037.405 0
20038.078 0
20038.751 0
20039.424 1
20040.097 0
20040.770 0
20041.443 0
20042.116 0
20042.789 0
20043.462 0
20044.135 0
20044.808 1
20045.481 0
20046.154 0
20046.827 0
20047.500 0
20048.173 0
20048.846 0
20049.520 0
20050.193 0
20050.866 0
20051.539 0
20052.212 0
20052.885 0
20053.559 0
20054.232 0
20054.905 0
20055.578 0
20056.252 0
20056.925 0
20057.598 4
20058.271 1
20058.945 0
20059.618 0
20060.291 0
20060.965 0
20061.638 0
20062.311 0
20062.985 1
20063.658 1
20064.332 0
20065.005 1
20065.678 0
20066.352 0
20067.025 2
20067.699 2
20068.372 0
20069.046 0
20069.719 0
20070.393 0
20071.066 0
20071.740 0
20072.413 0
20073.087 0
20073.760 0
20074.434 0
20075.107 0
20075.781 0
20076.455 0
20077.128 0
20077.802 0
20078.475 0
20079.149 0
20079.823 0
20080.496 0
20081.170 0
20081.844 0
20082.517 0
20083.191 0
20083.865 0
20084.539 0
20085.212 0
20085.886 0
20086.560 0
20087.234 0
20087.907 0
20088.581 0
20089.255 0
20089.929 0
20090.603 0
20091.277 0
20091.950 0
20092.624 0
20093.298 0
20093.972 0
20094.646 0
20095.320 0
20095.994 0
20096.668 0
20097.342 0
20098.016 0
20098.690 0
20099.364 0
20100.038 0
20100.712 0
20101.386 0
20102.060 2
20102.734 1
20103.408 0
20104.082 0
20104.756 0
20105.430 0
20106.104 0
20106.778 0
20107.452 0
20108.127 0
20108.801 0
20109.475 0
20110.149 0
20110.823 0
20111.497 0
20112.172 0
20112.846 0
20113.520 2
20114.194 0
20114.868 0
20115.543 0
20116.217 0
20116.891 0
20117.566 0
20118.240 0
20118.914 0
20119.588 0
20120.263 0
20120.937 0
20121.612 0
20122.286 0
20122.960 0
20123.635 0
20124.309 0
20124.983 1
20125.658 16
20126.332 7
20127.007 4
20127.681 1
20128.356 0
20129.030 0
20129.705 0
20130.379 0
20131.054 0
20131.728 1
20132.403 3
20133.077 1
20133.752 0
20134.426 0
20135.101 3
20135.776 2
20136.450 0
20137.125 0
20137.800 0
20138.474 0
20139.149 1
20139.824 0
20140.498 1
20141.173 0
20141.848 0
20142.522 0
20143.197 0
20143.872 0
20144.546 0
20145.221 0
20145.896 0
20146.571 0
20147.246 0
20147.920 0
20148.595 0
20149.270 0
20149.945 0
20150.620 0
20151.295 0
20151.969 0
20152.644 0
20153.319 0
20153.994 0
20154.669 0
20155.344 0
20156.019 0
20156.694 0
20157.369 0
20158.044 0
20158.719 0
20159.394 0
20160.069 0
20160.744 0
20161.419 0
20162.094 0
20162.769 1
20163.444 0
20164.119 0
20164.794 0
20165.469 1
20166.144 1
20166.819 0
20167.495 0
20168.170 0
20168.845 0
20169.520 0
20170.195 0
20170.870 0
20171.546 0
20172.221 0
20172.896 0
20173.571 0
20174.246 0
20174.922 0
20175.597 0
20176.272 0
20176.948 0
20177.623 0
20178.298 0
20178.973 0
20179.649 0
20180.324 0
20181.000 0
20181.675 0
20182.350 0
20183.026 0
20183.701 1
20184.376 2
20185.052 0
20185.727 0
20186.403 0
20187.078 0
20187.754 0
20188.429 0
20189.105 0
20189.780 0
20190.456 2
20191.131 1
20191.807 2
20192.482 0
20193.158 0
20193.833 0
20194.509 0
20195.185 0
20195.860 0
20196.536 0
20197.212 0
20197.887 0
20198.563 1
20199.238 1
20199.914 0
20200.590 0
20201.266 0
20201.941 0
20202.617 0
20203.293 0
20203.968 0
20204.644 2
20205.320 1
20205.996 2
20206.672 1
20207.347 3
20208.023 0
20208.699 0
20209.375 0
20210.051 0
20210.726 1
20211.402 0
20212.078 0
20212.754 0
20213.430 0
20214.106 0
20214.782 0
20215.458 0
20216.134 0
20216.810 0
20217.486 0
20218.162 0
20218.838 0
20219.514 0
20220.190 1
20220.866 0
20221.542 0
20222.218 0
20222.894 0
20223.570 0
20224.246 0
20224.922 2
20225.598 2
20226.274 0
20226.950 0
20227.627 0
20228.303 0
20228.979 1
20229.655 0
20230.331 0
20231.007 0
20231.684 0
20232.360 0
20233.036 0
20233.712 1
20234.389 7
20235.065 4
20235.741 2
20236.417 0
20237.094 0
20237.770 0
20238.446 0
20239.123 3
20239.799 3
20240.475 1
20241.152 0
20241.828 0
20242.505 0
20243.181 0
20243.857 2
20244.534 0
20245.210 0
20245.887 0
20246.563 1
20247.240 0
20247.916 0
20248.593 0
20249.269 0
20249.946 0
20250.622 0
20251.299 1
20251.975 0
20252.652 0
20253.328 0
20254.005 0
20254.681 0
20255.358 0
20256.035 1
20256.711 0
20257.388 0
20258.065 0
20258.741 0
20259.418 2
20260.095 0
20260.771 0
20261.448 0
20262.125 0
20262.801 0
20263.478 0
20264.155 0
20264.832 0
20265.509 0
20266.185 0
20266.862 0
20267.539 0
20268.216 0
20268.893 0
20269.569 0
20270.246 0
20270.923 1
20271.600 0
20272.277 0
20272.954 0
20273.631 0
20274.308 1
20274.985 0
20275.662 1
20276.338 2
20277.015 0
20277.692 0
20278.369 0
20279.046 0
20279.723 0
20280.400 0
20281.078 0
20281.755 0
20282.432 0
20283.109 0
20283.786 0
20284.463 0
20285.140 0
20285.817 1
20286.494 0
20287.171 0
20287.848 0
20288.526 0
20289.203 0
20289.880 1
20290.557 0
20291.234 0
20291.912 0
20292.589 0
20293.266 0
20293.943 0
20294.621 1
20295.298 0
20295.975 0
20296.652 1
20297.330 0
20298.007 0
20298.684 0
20299.362 0
20300.039 0
20300.717 0
20301.394 2
20302.071 0
20302.749 0
20303.426 1
20304.104 0
20304.781 0
20305.458 0
20306.136 0
20306.813 0
20307.491 0
20308.168 0
20308.846 0
20309.523 0
20310.201 0
20310.878 0
20311.556 0
20312.233 0
20312.911 0
20313.589 0
20314.266 0
20314.944 0
20315.621 0
20316.299 0
20316.977 0
20317.654 0
20318.332 0
20319.010 0
20319.687 0
20320.365 0
20321.043 0
20321.720 0
20322.398 0
20323.076 0
20323.754 2
20324.431 1
20325.109 0
20325.787 0
20326.465 0
20327.143 0
20327.820 0
20328.498 0
20329.176 0
20329.854 0
20330.532 0
20331.210 0
20331.888 0
20332.565 0
20333.243 0
20333.921 0
20334.599 0
20335.277 0
20335.955 0
20336.633 0
20337.311 0
20337.989 0
20338.667 17
20339.345 15
20340.023 10
20340.701 7
20341.379 3
20342.057 2
20342.735 0
20343.413 0
20344.092 0
20344.770 0
20345.448 0
20346.126 0
20346.804 0
20347.482 0
20348.160 0
20348.838 0
20349.517 1
20350.195 0
20350.873 0
20351.551 0
20352.229 0
20352.908 0
20353.586 1
20354.264 0
20354.943 0
20355.621 0
20356.299 0
20356.977 0
20357.656 0
20358.334 0
20359.012 0
20359.691 0
20360.369 0
20361.047 0
20361.726 0
20362.404 1
20363.083 0
20363.761 0
20364.440 0
20365.118 0
20365.796 1
20366.475 0
20367.153 0
20367.832 0
20368.510 0
20369.189 0
20369.867 0
20370.546 0
20371.224 0
20371.903 0
20372.582 1
20373.260 0
20373.939 0
20374.617 0
20375.296 0
20375.975 0
20376.653 1
20377.332 2
20378.011 3
20378.689 1
20379.368 1
20380.047 1
20380.725 0
20381.404 0
20382.083 0
20382.762 0
20383.440 0
20384.119 0
20384.798 1
20385.477 0
20386.155 0
20386.834 0
20387.513 0
20388.192 0
20388.871 0
20389.550 1
20390.228 1
20390.907 0
20391.586 0
20392.265 3
20392.944 2
20393.623 0
20394.302 0
20394.981 0
20395.660 0
20396.339 0
20397.018 0
20397.697 0
20398.376 0
20399.055 0
20399.734 1
20400.413 0
20401.092 1
20401.771 0
20402.450 0
20403.129 0
20403.808 0
20404.487 0
20405.166 0
20405.845 1
20406.525 0
20407.204 0
20407.883 1
20408.562 0
20409.241 0
20409.920 0
20410.600 0
20411.279 0
20411.958 0
20412.637 0
20413.317 0
20413.996 0
20414.675 0
20415.354 0
20416.034 0
20416.713 0
20417.392 0
20418.072 0
20418.751 0
20419.430 0
20420.110 0
20420.789 0
20421.468 0
20422.148 0
20422.827 0
20423.507 0
20424.186 0
20424.865 1
20425.545 0
20426.224 0
20426.904 0
20427.583 0
20428.263 0
20428.942 0
20429.622 0
20430.301 1
20430.981 0
20431.661 0
20432.340 0
20433.020 0
20433.699 0
20434.379 0
20435.058 0
20435.738 0
20436.418 0
20437.097 0
20437.777 0
20438.457 2
20439.136 2
20439.816 3
20440.496 2
20441.175 3
20441.855 1
20442.535 1
20443.215 0
20443.894 0
20444.574 2
20445.254 0
20445.934 4
20446.614 4
20447.293 0
20447.973 0
20448.653 1
20449.333 0
20450.013 0
20450.693 0
20451.373 0
20452.052 0
20452.732 0
20453.412 0
20454.092 0
20454.772 0
20455.452 0
20456.132 0
20456.812 0
20457.492 0
20458.172 0
20458.852 0
20459.532 0
20460.212 0
20460.892 0
20461.572 0
20462.252 0
20462.932 0
20463.612 0
20464.293 0
20464.973 0
20465.653 0
20466.333 0
20467.013 0
20467.693 0
20468.373 1
20469.054 1
20469.734 0
20470.414 0
20471.094 1
20471.774 0
20472.455 3
20473.135 2
20473.815 0
20474.495 1
20475.176 0
20475.856 1
20476.536 0
20477.217 0
20477.897 0
20478.577 0
20479.258 0
20479.938 0
20480.618 0
20481.299 0
20481.979 0
20482.660 0
20483.340 0
20484.020 0
20484.701 7
20485.381 6
20486.062 2
20486.742 1
20487.423 0
20488.103 0
20488.784 1
20489.464 2
20490.145 0
20490.825 0
20491.506 3
20492.186 6
20492.867 12
20493.548 7
20494.228 4
20494.909 0
20495.589 1
20496.270 0
20496.951 0
20497.631 1
20498.312 2
20498.993 0
20499.673 0
20500.354 0
20501.035 0
20501.716 0
20502.396 0
20503.077 0
20503.758 0
20504.439 0
20505.119 0
20505.800 0
20506.481 0
20507.162 0
20507.843 0
20508.523 0
20509.204 0
20509.885 0
20510.566 0
20511.247 0
20511.928 1
20512.609 3
20513.290 0
20513.971 0
20514.651 0
20515.332 2
20516.013 2
20516.694 0
20517.375 0
20518.056 0
20518.737 0
20519.418 0
20520.099 0
20520.780 0
20521.462 0
20522.143 0
20522.824 0
20523.505 0
20524.186 0
20524.867 0
20525.548 1
20526.229 0
20526.910 0
20527.592 0
20528.273 0
20528.954 0
20529.635 0
20530.316 0
20530.997 0
20531.679 0
20532.360 0
20533.041 0
20533.722 1
20534.404 0
20535.085 0
20535.766 0
20536.448 0
20537.129 0
20537.810 0
20538.492 0
20539.173 0
20539.854 0
20540.536 0
20541.217 0
20541.898 0
20542.580 0
20543.261 0
20543.943 0
20544.624 0
20545.306 1
20545.987 1
20546.668 0
20547.350 0
20548.031 1
20548.713 0
20549.394 0
20550.076 0
20550.758 1
20551.439 0
20552.121 0
20552.802 0
20553.484 0
20554.165 0
20554.847 0
20555.529 0
20556.210 0
20556.892 0
20557.574 0
20558.255 0
20558.937 3
20559.619 1
20560.300 0
20560.982 0
20561.664 0
20562.346 0
20563.027 0
20563.709 0
20564.391 1
20565.073 0
20565.754 3
20566.436 3
20567.118 1
20567.800 0
20568.482 1
20569.163 0
20569.845 0
20570.527 0
20571.209 0
20571.891 0
20572.573 0
20573.255 0
20573.937 0
20574.619 0
20575.301 0
20575.983 0
20576.665 0
20577.347 0
20578.029 0
20578.711 0
20579.393 1
20580.075 0
20580.757 0
20581.439 0
20582.121 0
20582.803 0
20583.485 0
20584.167 0
20584.849 0
20585.531 0
20586.213 0
20586.896 0
20587.578 0
20588.260 1
20588.942 0
20589.624 0
20590.306 0
20590.989 0
20591.671 0
20592.353 0
20593.035 2
20593.718 1
20594.400 0
20595.082 0
20595.764 0
20596.447 0
20597.129 2
20597.811 0
20598.494 0
20599.176 1
20599.858 1
20600.541 1
20601.223 1
20601.906 0
20602.588 0
20603.270 0
20603.953 0
20604.635 1
20605.318 0
20606.000 0
20606.683 0
20607.365 0
20608.048 0
20608.730 0
20609.413 0
20610.095 0
20610.778 1
20611.460 0
20612.143 0
20612.825 0
20613.508 0
20614.191 0
20614.873 0
20615.556 0
20616.238 0
20616.921 0
20617.604 0
20618.286 0
20618.969 0
20619.652 0
20620.334 0
20621.017 0
20621.700 0
20622.383 0
20623.065 0
20623.748 1
20624.431 2
20625.114 0
20625.796 0
20626.479 0
20627.162 0
20627.845 0
20628.528 0
20629.211 0
20629.893 0
20630.576 2
20631.259 0
20631.942 0
20632.625 0
20633.308 0
20633.991 0
20634.674 0
20635.357 1
20636.040 2
20636.723 0
20637.406 0
20638.089 2
20638.772 2
20639.455 1
20640.138 0
20640.821 0
20641.504 1
20642.187 7
20642.870 15
20643.553 7
20644.236 5
20644.919 1
20645.602 1
20646.285 0
20646.969 0
20647.652 0
20648.335 0
20649.018 1
20649.701 0
20650.384 0
20651.068 0
20651.751 0
20652.434 0
20653.117 0
20653.801 0
20654.484 0
20655.167 1
20655.850 1
20656.534 0
20657.217 0
20657.900 0
20658.584 1
20659.267 0
20659.950 0
20660.634 2
20661.317 0
20662.001 0
20662.684 0
20663.367 0
20664.051 0
20664.734 0
20665.418 0
20666.101 0
20666.785 1
20667.468 0
20668.152 10
20668.835 9
20669.519 4
20670.202 3
20670.886 4
20671.569 4
20672.253 1
20672.936 0
20673.620 0
20674.304 0
20674.987 0
20675.671 1
20676.354 0
20677.038 0
20677.722 0
20678.405 0
20679.089 0
20679.773 0
20680.456 0
20681.140 0
20681.824 0
20682.508 0
20683.191 0
20683.875 0
20684.559 0
20685.243 0
20685.926 0
20686.610 0
20687.294 0
20687.978 0
20688.662 1
20689.346 0
20690.029 0
20690.713 0
20691.397 0
20692.081 0
20692.765 1
20693.449 0
20694.133 0
20694.817 0
20695.501 0
20696.185 0
20696.869 0
20697.553 1
20698.237 0
20698.921 0
20699.605 0
20700.289 0
20700.973 0
20701.657 0
20702.341 0
20703.025 1
20703.709 0
20704.393 0
20705.077 0
20705.761 3
20706.445 3
20707.130 1
20707.814 0
20708.498 0
20709.182 0
20709.866 1
20710.550 2
20711.235 0
20711.919 0
20712.603 0
20713.287 0
20713.972 3
20714.656 2
20715.340 0
20716.024 0
20716.709 0
20717.393 0
20718.077 0
20718.762 0
20719.446 10
20720.130 10
20720.815 7
20721.499 3
20722.183 0
20722.868 1
20723.552 0
20724.237 1
20724.921 2
20725.606 2
20726.290 0
20726.975 1
20727.659 0
20728.344 1
20729.028 1
20729.713 0
20730.397 0
20731.082 0
20731.766 0
20732.451 0
20733.135 0
20733.820 3
20734.504 0
20735.189 1
20735.874 1
20736.558 1
20737.243 2
20737.928 2
20738.612 0
20739.297 0
20739.982 0
20740.666 1
20741.351 0
20742.036 0
20742.720 0
20743.405 0
20744.090 0
20744.775 0
20745.460 2
20746.144 1
20746.829 0
20747.514 0
20748.199 0
20748.884 0
20749.568 0
20750.253 0
20750.938 0
20751.623 0
20752.308 1
20752.993 1
20753.678 0
20754.363 0
20755.048 0
20755.733 0
20756.417 0
20757.102 0
20757.787 0
20758.472 0
20759.157 0
20759.842 0
20760.527 0
20761.213 0
20761.898 0
20762.583 0
20763.268 0
20763.953 1
20764.638 0
20765.323 0
20766.008 0
20766.693 0
20767.378 0
20768.064 0
20768.749 0
20769.434 0
20770.119 0
20770.804 0
20771.489 0
20772.175 0
20772.860 0
20773.545 0
20774.230 0
20774.916 1
20775.601 1
20776.286 6
20776.971 2
20777.657 1
20778.342 0
20779.027 0
20779.713 0
20780.398 0
20781.084 1
20781.769 0
20782.454 0
20783.140 0
20783.825 0
20784.511 0
20785.196 0
20785.881 0
20786.567 0
20787.252 0
20787.938 0
20788.623 0
20789.309 0
20789.994 1
20790.680 0
20791.365 0
20792.051 0
20792.736 0
20793.422 0
20794.108 0
20794.793 0
20795.479 0
20796.164 0
20796.850 1
20797.536 1
20798.221 0
20798.907 1
20799.593 0
20800.278 1
20800.964 1
20801.650 0
20802.336 0
20803.021 0
20803.707 2
20804.393 12
20805.079 7
20805.764 6
20806.450 1
20807.136 0
20807.822 0
20808.507 1
20809.193 1
20809.879 0
20810.565 0
20811.251 0
20811.937 0
20812.623 0
20813.309 0
20813.994 0
20814.680 0
20815.366 1
20816.052 0
20816.738 0
20817.424 0
20818.110 0
20818.796 0
20819.482 0
20820.168 2
20820.854 0
20821.540 0
20822.226 0
20822.912 0
20823.598 0
20824.284 0
20824.971 0
20825.657 2
20826.343 1
20827.029 0
20827.715 0
20828.401 0
20829.087 0
20829.774 0
20830.460 0
20831.146 0
20831.832 0
20832.518 0
20833.205 0
20833.891 0
20834.577 0
20835.263 0
20835.950 1
20836.636 1
20837.322 1
20838.009 0
20838.695 0
20839.381 0
20840.068 0
20840.754 0
20841.440 0
20842.127 0
20842.813 0
20843.499 0
20844.186 0
20844.872 0
20845.559 0
20846.245 0
20846.932 0
20847.618 0
20848.304 0
20848.991 0
20849.677 3
20850.364 2
20851.051 0
20851.737 0
20852.424 0
20853.110 0
20853.797 0
20854.483 0
20855.170 0
20855.857 0
20856.543 0
20857.230 0
20857.916 0
20858.603 0
20859.290 0
20859.976 0
20860.663 0
20861.350 0
20862.036 0
20862.723 0
20863.410 0
20864.097 0
20864.783 0
20865.470 0
20866.157 0
20866.844 0
20867.531 0
20868.217 0
20868.904 0
20869.591 0
20870.278 1
20870.965 0
20871.652 1
20872.338 0
20873.025 0
20873.712 0
20874.399 0
20875.086 0
20875.773 0
20876.460 0
20877.147 0
20877.834 0
20878.521 0
20879.208 0
20879.895 0
20880.582 0
20881.269 0
20881.956 0
20882.643 0
20883.330 0
20884.017 0
20884.704 0
20885.391 0
20886.078 0
20886.765 0
20887.453 0
20888.140 0
20888.827 0
20889.514 0
20890.201 0
20890.888 0
20891.576 0
20892.263 0
20892.950 0
20893.637 0
20894.324 0
20895.012 0
20895.699 0
20896.386 3
20897.073 10
20897.761 11
20898.448 13
20899.135 4
20899.823 4
20900.510 0
20901.197 0
20901.885 0
20902.572 0
20903.260 0
20903.947 0
20904.634 0
20905.322 0
20906.009 0
20906.697 0
20907.384 1
20908.072 0
20908.759 0
20909.447 0
20910.134 0
20910.822 0
20911.509 0
20912.197 0
20912.884 0
20913.572 0
20914.259 1
20914.947 0
20915.634 1
20916.322 1
20917.010 0
20917.697 0
20918.385 0
20919.073 0
20919.760 6
20920.448 4
20921.136 1
20921.823 0
20922.511 0
20923.199 0
20923.886 0
20924.574 0
20925.262 0
20925.950 1
20926.637 1
20927.325 1
20928.013 0
20928.701 1
20929.389 0
20930.077 0
20930.764 0
20931.452 0
20932.140 1
20932.828 0
20933.516 0
20934.204 0
20934.892 0
20935.580 0
20936.267 0
20936.955 0
20937.643 7
20938.331 3
20939.019 1
20939.707 0
20940.395 0
20941.083 0
20941.771 0
20942.459 0
20943.147 0
20943.835 0
20944.524 0
20945.212 0
20945.900 0
20946.588 0
20947.276 0
20947.964 0
20948.652 0
20949.340 0
20950.028 0
20950.717 1
20951.405 3
20952.093 0
20952.781 0
20953.469 3
20954.158 1
20954.846 0
20955.534 0
20956.222 0
20956.911 0
20957.599 0
20958.287 0
20958.976 0
20959.664 0
20960.352 0
20961.041 0
20961.729 0
20962.417 0
20963.106 0
20963.794 0
20964.482 0
20965.171 0
20965.859 0
20966.548 3
20967.236 3
20967.925 0
20968.613 0
20969.302 0
20969.990 0
20970.679 0
20971.367 0
20972.056 1
20972.744 1
20973.433 0
20974.121 0
20974.810 0
20975.498 0
20976.187 0
20976.876 1
20977.564 1
20978.253 0
20978.941 0
20979.630 0
20980.319 0
20981.007 1
20981.696 0
20982.385 1
20983.073 0
20983.762 0
20984.451 0
20985.140 0
20985.828 5
20986.517 2
20987.206 0
20987.895 0
20988.583 0
20989.272 0
20989.961 0
20990.650 0
20991.339 1
20992.028 0
20992.716 0
20993.405 0
20994.094 1
20994.783 0
20995.472 0
20996.161 0
20996.850 0
20997.539 1
20998.228 3
20998.917 0
20999.606 0
21000.295 3
21000.984 1
21001.673 0
21002.362 0
21003.051 0
21003.740 0
21004.429 0
21005.118 0
21005.807 1
21006.496 0
21007.185 0
21007.874 0
21008.563 0
21009.253 0
21009.942 0
21010.631 0
21011.320 0
21012.009 0
21012.698 0
21013.388 1
21014.077 0
21014.766 0
21015.455 0
21016.145 0
21016.834 0
21017.523 0
21018.212 0
21018.902 0
21019.591 0
21020.280 0
21020.970 0
21021.659 0
21022.348 3
21023.038 2
21023.727 0
21024.416 1
21025.106 0
21025.795 0
21026.485 1
21027.174 0
21027.864 0
21028.553 4
21029.242 3
21029.932 0
21030.621 0
21031.311 0
21032.000 0
21032.690 0
21033.379 0
21034.069 0
21034.759 0
21035.448 0
21036.138 0
21036.827 0
21037.517 0
21038.206 0
21038.896 0
21039.586 0
21040.275 0
21040.965 0
21041.655 0
21042.344 0
21043.034 0
21043.724 0
21044.414 0
21045.103 0
21045.793 0
21046.483 17
21047.172 11
21047.862 7
21048.552 4
21049.242 2
21049.932 1
21050.621 0
21051.311 0
21052.001 0
21052.691 1
21053.381 1
21054.071 0
21054.761 0
21055.450 0
21056.140 0
21056.830 1
21057.520 1
21058.210 1
21058.900 1
21059.590 1
21060.280 0
21060.970 0
21061.660 0
21062.350 0
21063.040 0
21063.730 0
21064.420 0
21065.110 0
21065.800 0
21066.490 0
21067.180 0
21067.871 0
21068.561 0
21069.251 0
21069.941 0
21070.631 0
21071.321 0
21072.011 0
21072.702 0
21073.392 0
21074.082 0
21074.772 0
21075.462 0
21076.153 0
21076.843 0
21077.533 0
21078.223 0
21078.914 0
21079.604 0
21080.294 0
21080.985 1
21081.675 2
21082.365 0
21083.056 0
21083.746 1
21084.436 2
21085.127 1
21085.817 0
21086.507 0
21087.198 0
21087.888 0
21088.579 0
21089.269 2
21089.960 1
21090.650 0
21091.341 6
21092.031 2
21092.722 0
21093.412 0
21094.103 0
21094.793 0
21095.484 0
21096.174 0
21096.865 0
21097.556 0
21098.246 0
21098.937 0
21099.627 0
21100.318 0
21101.009 1
21101.699 0
21102.390 0
21103.081 0
21103.771 0
21104.462 0
21105.153 0
21105.843 0
21106.534 0
21107.225 0
21107.916 0
21108.606 0
21109.297 2
21109.988 1
21110.679 0
21111.370 0
21112.060 1
21112.751 0
21113.442 0
21114.133 0
21114.824 11
21115.515 10
21116.206 5
21116.897 3
21117.587 1
21118.278 0
21118.969 0
21119.660 0
21120.351 2
21121.042 1
21121.733 0
21122.424 0
21123.115 0
21123.806 2
21124.497 0
21125.188 0
21125.879 1
21126.570 0
21127.262 0
21127.953 0
21128.644 0
21129.335 0
21130.026 0
21130.717 1
21131.408 0
21132.099 0
21132.791 7
21133.482 4
21134.173 0
21134.864 2
21135.555 2
21136.247 0
21136.938 1
21137.629 0
21138.320 0
21139.012 0
21139.703 0
21140.394 0
21141.085 0
21141.777 0
21142.468 3
21143.159 1
21143.851 0
21144.542 1
21145.233 0
21145.925 0
21146.616 0
21147.308 0
21147.999 1
21148.690 2
21149.382 0
21150.073 0
21150.765 0
21151.456 0
21152.148 0
21152.839 0
21153.531 0
21154.222 1
21154.914 0
21155.605 4
21156.297 3
21156.989 1
21157.680 0
21158.372 0
21159.063 0
21159.755 0
21160.446 0
21161.138 0
21161.830 0
21162.521 2
21163.213 0
21163.905 0
21164.596 0
21165.288 0
21165.980 0
21166.672 0
21167.363 0
21168.055 1
21168.747 0
21169.439 0
21170.130 0
21170.822 0
21171.514 0
21172.206 0
21172.898 0
21173.589 0
21174.281 0
21174.973 0
21175.665 0
21176.357 0
21177.049 0
21177.741 0
21178.433 3
21179.125 1
21179.816 0
21180.508 0
21181.200 0
21181.892 0
21182.584 0
21183.276 1
21183.968 0
21184.660 0
21185.352 0
21186.044 0
21186.736 0
21187.429 1
21188.121 0
21188.813 0
21189.505 0
21190.197 0
21190.889 0
21191.581 0
21192.273 0
21192.965 0
21193.658 1
21194.350 0
21195.042 0
21195.734 0
21196.426 0
21197.119 0
21197.811 0
21198.503 3
21199.195 0
21199.888 0
21200.580 0
21201.272 0
21201.964 0
21202.657 0
21203.349 0
21204.041 0
21204.734 0
21205.426 0
21206.119 1
21206.811 0
21207.503 0
21208.196 0
21208.888 0
21209.581 0
21210.273 0
21210.965 0
21211.658 0
21212.350 0
21213.043 0
21213.735 0
21214.428 0
21215.120 0
21215.813 0
21216.505 0
21217.198 0
21217.891 0
21218.583 0
21219.276 0
21219.968 0
21220.661 0
21221.354 0
21222.046 0
21222.739 0
21223.431 1
21224.124 1
21224.817 0
21225.509 0
21226.202 0
21226.895 0
21227.588 1
21228.280 1
21228.973 0
21229.666 0
21230.359 0
21231.051 0
21231.744 1
21232.437 0
21233.130 0
21233.823 0
21234.515 0
21235.208 1
21235.901 1
21236.594 0
21237.287 0
21237.980 0
21238.673 0
21239.366 1
21240.059 1
21240.751 2
21241.444 2
21242.137 1
21242.830 1
21243.523 1
21244.216 0
21244.909 1
21245.602 2
21246.295 0
21246.988 0
21247.681 0
21248.375 0
21249.068 0
21249.761 0
21250.454 0
21251.147 1
21251.840 0
21252.533 0
21253.226 0
21253.919 0
21254.613 1
21255.306 1
21255.999 0
21256.692 0
21257.385 0
21258.079 0
21258.772 0
21259.465 0
21260.158 0
21260.852 0
21261.545 0
21262.238 0
21262.931 0
21263.625 1
21264.318 0
21265.011 0
21265.705 0
21266.398 0
21267.092 1
21267.785 1
21268.478 0
21269.172 0
21269.865 0
21270.559 0
21271.252 0
21271.945 0
21272.639 0
21273.332 0
21274.026 0
21274.719 0
21275.413 0
21276.106 1
21276.800 0
21277.493 0
21278.187 0
21278.881 0
21279.574 1
21280.268 1
21280.961 0
21281.655 1
21282.348 0
21283.042 3
21283.736 2
21284.429 0
21285.123 0
21285.817 0
21286.510 0
21287.204 0
21287.898 0
21288.592 0
21289.285 10
21289.979 9
21290.673 3
21291.367 2
21292.060 0
21292.754 0
21293.448 0
21294.142 0
21294.836 0
21295.529 0
21296.223 1
21296.917 1
21297.611 0
21298.305 0
21298.999 0
21299.693 0
21300.387 0
21301.080 0
21301.774 0
21302.468 0
21303.162 0
21303.856 0
21304.550 0
21305.244 0
21305.938 0
21306.632 1
21307.326 0
21308.020 0
21308.714 0
21309.408 0
21310.103 0
21310.797 0
21311.491 0
21312.185 0
21312.879 0
21313.573 0
21314.267 1
21314.961 0
21315.656 1
21316.350 1
21317.044 0
21317.738 2
21318.432 1
21319.126 1
21319.821 0
21320.515 0
21321.209 0
21321.903 0
21322.598 0
21323.292 0
21323.986 0
21324.681 0
21325.375 0
21326.069 1
21326.764 0
21327.458 0
21328.152 0
21328.847 0
21329.541 0
21330.236 0
21330.930 0
21331.624 0
21332.319 0
21333.013 0
21333.708 0
21334.402 0
21335.097 0
21335.791 0
21336.486 0
21337.180 0
21337.875 1
21338.569 0
21339.264 0
21339.958 0
21340.653 0
21341.348 1
21342.042 0
21342.737 0
21343.431 0
21344.126 1
21344.821 0
21345.515 1
21346.210 2
21346.905 0
21347.599 0
21348.294 0
21348.989 0
21349.683 0
21350.378 0
21351.073 0
21351.768 0
21352.462 1
21353.157 0
21353.852 0
21354.547 0
21355.242 0
21355.936 0
21356.631 2
21357.326 0
21358.021 0
21358.716 0
21359.411 0
21360.106 1
21360.800 2
21361.495 0
21362.190 0
21362.885 0
21363.580 0
21364.275 0
21364.970 0
21365.665 1
21366.360 0
21367.055 2
21367.750 0
21368.445 0
21369.140 0
21369.835 0
21370.530 0
21371.225 0
21371.920 0
21372.616 0
21373.311 0
21374.006 0
21374.701 0
21375.396 0
21376.091 1
21376.786 0
21377.481 0
21378.177 0
21378.872 0
21379.567 0
21380.262 0
21380.958 0
21381.653 0
21382.348 0
21383.043 1
21383.739 0
21384.434 0
21385.129 0
21385.824 2
21386.520 1
21387.215 1
21387.910 1
21388.606 2
21389.301 0
21389.997 0
21390.692 1
21391.387 0
21392.083 0
21392.778 0
21393.474 0
21394.169 0
21394.864 0
21395.560 0
21396.255 0
21396.951 1
21397.646 1
21398.342 2
21399.037 0
21399.733 0
21400.429 0
21401.124 3
21401.820 0
21402.515 0
21403.211 0
21403.906 0
21404.602 0
21405.298 0
21405.993 0
21406.689 0
21407.385 0
21408.080 2
21408.776 12
21409.472 8
21410.167 5
21410.863 2
21411.559 1
21412.255 0
21412.950 0
21413.646 0
21414.342 0
21415.038 0
21415.733 0
21416.429 0
21417.125 0
21417.821 0
21418.517 0
21419.213 0
21419.909 0
21420.604 1
21421.300 0
21421.996 0
21422.692 0
21423.388 1
21424.084 1
21424.780 0
21425.476 0
21426.172 0
21426.868 0
21427.564 0
21428.260 0
21428.956 0
21429.652 0
21430.348 4
21431.044 3
21431.740 0
21432.436 0
21433.132 0
21433.828 0
21434.524 0
21435.220 0
21435.917 0
21436.613 0
21437.309 0
21438.005 1
21438.701 0
21439.397 1
21440.094 1
21440.790 0
21441.486 0
21442.182 0
21442.878 0
21443.575 0
21444.271 0
21444.967 0
21445.664 1
21446.360 0
21447.056 0
21447.752 0
21448.449 0
21449.145 0
21449.841 0
21450.538 0
21451.234 0
21451.931 0
21452.627 0
21453.323 0
21454.020 0
21454.716 0
21455.413 1
21456.109 0
21456.806 0
21457.502 10
21458.199 9
21458.895 4
21459.592 11
21460.288 7
21460.985 3
21461.681 3
21462.378 1
21463.074 0
21463.771 0
21464.468 0
21465.164 0
21465.861 0
21466.557 0
21467.254 0
21467.951 0
21468.647 0
21469.344 0
21470.041 0
21470.737 0
21471.434 0
21472.131 0
21472.828 0
21473.524 0
21474.221 9
21474.918 12
21475.615 6
21476.311 5
21477.008 1
21477.705 4
21478.402 1
21479.099 0
21479.795 0
21480.492 1
21481.189 3
21481.886 0
21482.583 3
21483.280 0
21483.977 0
21484.674 0
21485.371 0
21486.068 0
21486.764 0
21487.461 0
21488.158 0
21488.855 0
21489.552 0
21490.249 0
21490.946 0
21491.643 0
21492.341 0
21493.038 0
21493.735 0
21494.432 0
21495.129 0
21495.826 0
21496.523 0
21497.220 0
21497.917 0
21498.614 0
21499.312 0
21500.009 0
21500.706 0
21501.403 0
21502.100 0
21502.798 0
21503.495 0
21504.192 0
21504.889 0
21505.587 0
21506.284 0
21506.981 3
21507.678 0
21508.376 0
21509.073 0
21509.770 1
21510.468 1
21511.165 0
21511.862 0
21512.560 0
21513.257 1
21513.955 2
21514.652 2
21515.349 1
21516.047 0
21516.744 0
21517.442 0
21518.139 0
21518.837 0
21519.534 0
21520.232 0
21520.929 0
21521.627 1
21522.324 0
21523.022 0
21523.719 0
21524.417 0
21525.115 0
21525.812 0
21526.510 0
21527.207 0
21527.905 0
21528.603 0
21529.300 0
21529.998 0
21530.696 0
21531.393 0
21532.091 0
21532.789 0
21533.486 0
21534.184 0
21534.882 0
21535.580 0
21536.277 1
21536.975 0
21537.673 0
21538.371 0
21539.068 0
21539.766 0
21540.464 0
21541.162 0
21541.860 0
21542.558 1
21543.256 0
21543.953 0
21544.651 0
21545.349 0
21546.047 0
21546.745 0
21547.443 0
21548.141 0
21548.839 0
21549.537 0
21550.235 0
21550.933 0
21551.631 0
21552.329 1
21553.027 0
21553.725 0
21554.423 1
21555.121 5
21555.819 3
21556.517 1
21557.215 0
21557.914 0
21558.612 0
21559.310 1
21560.008 0
21560.706 0
21561.404 0
21562.102 0
21562.801 0
21563.499 0
21564.197 0
21564.895 1
21565.594 0
21566.292 0
21566.990 0
21567.688 8
21568.387 18
21569.085 12
21569.783 7
21570.482 3
21571.180 2
21571.878 0
21572.577 0
21573.275 0
21573.973 0
21574.672 0
21575.370 0
21576.069 2
21576.767 1
21577.465 0
21578.164 0
21578.862 0
21579.561 0
21580.259 0
21580.958 0
21581.656 0
21582.355 0
21583.053 0
21583.752 0
21584.450 0
21585.149 0
21585.847 1
21586.546 0
21587.245 0
21587.943 0
21588.642 0
21589.340 0
21590.039 0
21590.738 0
21591.436 0
21592.135 1
21592.834 0
21593.532 0
21594.231 0
21594.930 0
21595.629 0
21596.327 0
21597.026 0
21597.725 2
21598.424 0
21599.122 0
21599.821 0
21600.520 0
21601.219 0
21601.918 0
21602.616 0
21603.315 0
21604.014 0
21604.713 0
21605.412 0
21606.111 1
21606.810 2
21607.509 0
21608.208 0
21608.907 0
21609.605 0
21610.304 0
21611.003 0
21611.702 0
21612.401 0
21613.100 0
21613.799 1
21614.498 0
21615.197 0
21615.897 0
21616.596 0
21617.295 0
21617.994 0
21618.693 0
21619.392 0
21620.091 0
21620.790 1
21621.489 0
21622.189 0
21622.888 0
21623.587 0
21624.286 0
21624.985 0
21625.685 0
21626.384 0
21627.083 0
21627.782 0
21628.481 0
21629.181 0
21629.880 0
21630.579 0
21631.279 0
21631.978 1
21632.677 0
21633.377 2
21634.076 0
21634.775 1
21635.475 0
21636.174 0
21636.874 0
21637.573 0
21638.272 0
21638.972 1
21639.671 0
21640.371 0
21641.070 0
21641.770 0
21642.469 0
21643.169 0
21643.868 0
21644.568 0
21645.267 0
21645.967 0
21646.666 0
21647.366 0
21648.065 0
21648.765 0
21649.465 0
21650.164 0
21650.864 0
21651.563 0
21652.263 0
21652.963 0
21653.662 0
21654.362 0
21655.062 0
21655.761 0
21656.461 0
21657.161 0
21657.861 2
21658.560 0
21659.260 0
21659.960 4
21660.660 2
21661.360 0
21662.059 0
21662.759 0
21663.459 0
21664.159 0
21664.859 0
21665.559 0
21666.258 0
21666.958 0
21667.658 0
21668.358 1
21669.058 0
21669.758 1
21670.458 0
21671.158 0
21671.858 0
21672.558 10
21673.258 6
21673.958 2
21674.658 1
21675.358 0
21676.058 0
21676.758 0
21677.458 0
21678.158 0
21678.858 2
21679.558 1
21680.258 0
21680.958 1
21681.658 0
21682.359 0
21683.059 0
21683.759 0
21684.459 0
21685.159 0
21685.859 0
21686.560 0
21687.260 0
21687.960 7
21688.660 5
21689.361 1
21690.061 0
21690.761 0
21691.461 1
21692.162 0
21692.862 1
21693.562 0
21694.263 0
21694.963 0
21695.663 0
21696.364 0
21697.064 0
21697.764 0
21698.465 0
21699.165 0
21699.866 0
21700.566 1
21701.267 1
21701.967 0
21702.667 1
21703.368 2
21704.068 0
21704.769 1
21705.469 0
21706.170 0
21706.870 0
21707.571 0
21708.272 0
21708.972 0
21709.673 0
21710.373 0
21711.074 0
21711.774 0
21712.475 0
21713.176 0
21713.876 0
21714.577 0
21715.278 0
21715.978 0
21716.679 3
21717.380 1
21718.081 0
21718.781 0
21719.482 0
21720.183 0
21720.883 0
21721.584 0
21722.285 0
21722.986 1
21723.687 1
21724.387 2
21725.088 0
21725.789 0
21726.490 0
21727.191 0
21727.892 3
21728.593 2
21729.293 0
21729.994 0
21730.695 0
21731.396 0
21732.097 0
21732.798 0
21733.499 0
21734.200 0
21734.901 0
21735.602 0
21736.303 0
21737.004 0
21737.705 0
21738.406 0
21739.107 2
21739.808 0
21740.509 0
21741.210 0
21741.912 0
21742.613 0
21743.314 0
21744.015 0
21744.716 0
21745.417 1
21746.118 1
21746.820 0
21747.521 0
21748.222 0
21748.923 0
21749.624 0
21750.326 0
21751.027 0
21751.728 3
21752.429 1
21753.131 0
21753.832 0
21754.533 0
21755.235 0
21755.936 0
21756.637 0
21757.339 0
21758.040 0
21758.741 0
21759.443 0
21760.144 0
21760.845 0
21761.547 1
21762.248 0
21762.950 0
21763.651 0
21764.353 0
21765.054 0
21765.756 0
21766.457 0
21767.159 0
21767.860 0
21768.562 1
21769.263 0
21769.965 0
21770.666 0
21771.368 0
21772.070 0
21772.771 0
21773.473 0
21774.174 1
21774.876 1
21775.578 0
21776.279 0
21776.981 0
21777.683 0
21778.384 0
21779.086 0
21779.788 0
21780.489 10
21781.191 5
21781.893 3
21782.595 2
21783.296 0
21783.998 0
21784.700 0
21785.402 0
21786.104 0
21786.805 0
21787.507 0
21788.209 0
21788.911 0
21789.613 0
21790.315 2
21791.017 0
21791.719 0
21792.420 0
21793.122 0
21793.824 1
21794.526 0
21795.228 0
21795.930 0
21796.632 0
21797.334 0
21798.036 0
21798.738 0
21799.440 0
21800.142 0
21800.844 0
21801.546 0
21802.248 2
21802.951 1
21803.653 0
21804.355 0
21805.057 0
21805.759 0
21806.461 0
21807.163 0
21807.866 0
21808.568 1
21809.270 0
21809.972 0
21810.674 0
21811.377 0
21812.079 0
21812.781 2
21813.483 0
21814.186 0
21814.888 0
21815.590 0
21816.292 0
21816.995 0
21817.697 0
21818.399 0
21819.102 0
21819.804 0
21820.506 2
21821.209 2
21821.911 0
21822.614 1
21823.316 0
21824.018 1
21824.721 3
21825.423 1
21826.126 0
21826.828 0
21827.531 0
21828.233 0
21828.936 0
21829.638 0
21830.341 1
21831.043 1
21831.746 1
21832.448 0
21833.151 2
21833.854 2
21834.556 1
21835.259 0
21835.961 0
21836.664 0
21837.367 0
21838.069 0
21838.772 1
21839.475 0
21840.177 0
21840.880 0
21841.583 0
21842.286 0
21842.988 8
21843.691 6
21844.394 2
21845.097 1
21845.799 0
21846.502 2
21847.205 1
21847.908 0
21848.611 0
21849.313 0
21850.016 0
21850.719 0
21851.422 0
21852.125 0
21852.828 0
21853.531 0
21854.234 0
21854.937 0
21855.639 0
21856.342 0
21857.045 0
21857.748 0
21858.451 0
21859.154 0
21859.857 0
21860.560 0
21861.263 0
21861.966 0
21862.669 0
21863.373 0
21864.076 1
21864.779 0
21865.482 0
21866.185 0
21866.888 0
21867.591 0
21868.294 0
21868.997 1
21869.701 0
21870.404 0
21871.107 0
21871.810 0
21872.513 0
21873.217 0
21873.920 0
21874.623 0
21875.326 0
21876.030 0
21876.733 0
21877.436 2
21878.139 0
21878.843 0
21879.546 0
21880.249 0
21880.953 0
21881.656 0
21882.360 0
21883.063 0
21883.766 0
21884.470 0
21885.173 1
21885.877 0
21886.580 0
21887.283 0
21887.987 0
21888.690 0
21889.394 0
21890.097 0
21890.801 1
21891.504 0
21892.208 0
21892.911 0
21893.615 0
21894.319 0
21895.022 0
21895.726 0
21896.429 0
21897.133 0
21897.837 0
21898.540 0
21899.244 0
21899.947 0
21900.651 4
21901.355 0
21902.058 0
21902.762 0
21903.466 0
21904.170 0
21904.873 0
21905.577 0
21906.281 0
21906.985 0
21907.688 4
21908.392 4
21909.096 2
21909.800 1
21910.504 1
21911.207 0
21911.911 0
21912.615 7
21913.319 6
21914.023 1
21914.727 4
21915.431 3
21916.135 2
21916.839 0
21917.542 2
21918.246 1
21918.950 0
21919.654 0
21920.358 0
21921.062 0
21921.766 0
21922.470 0
21923.174 0
21923.878 0
21924.582 0
21925.287 0
21925.991 0
21926.695 0
21927.399 0
21928.103 0
21928.807 0
21929.511 0
21930.215 0
21930.919 0
21931.624 0
21932.328 0
21933.032 1
21933.736 0
21934.440 0
21935.145 0
21935.849 1
21936.553 1
21937.257 1
21937.962 0
21938.666 0
21939.370 0
21940.074 0
21940.779 0
21941.483 0
21942.187 0
21942.892 0
21943.596 1
21944.301 1
21945.005 0
21945.709 0
21946.414 0
21947.118 0
21947.823 0
21948.527 0
21949.231 0
21949.936 0
21950.640 0
21951.345 0
21952.049 0
21952.754 1
21953.458 0
21954.163 0
21954.867 1
21955.572 0
21956.277 3
21956.981 2
21957.686 2
21958.390 0
21959.095 0
21959.799 0
21960.504 0
21961.209 0
21961.913 0
21962.618 0
21963.323 0
21964.027 0
21964.732 0
21965.437 2
21966.142 0
21966.846 0
21967.551 0
21968.256 1
21968.961 1
21969.665 0
21970.370 0
21971.075 0
21971.780 0
21972.485 1
21973.189 0
21973.894 0
21974.599 0
21975.304 0
21976.009 0
21976.714 0
21977.419 1
21978.124 1
21978.828 0
21979.533 0
21980.238 0
21980.943 0
21981.648 0
21982.353 1
21983.058 0
21983.763 0
21984.468 0
21985.173 0
21985.878 0
21986.583 0
21987.288 0
21987.994 0
21988.699 0
21989.404 0
21990.109 1
21990.814 3
21991.519 1
21992.224 0
21992.929 0
21993.635 0
21994.340 0
21995.045 0
21995.750 0
21996.455 0
21997.161 0
21997.866 1
21998.571 1
21999.276 0
21999.982 0
22000.687 0
22001.392 0
22002.097 0
22002.803 0
22003.508 0
22004.213 1
22004.919 1
22005.624 0
22006.329 0
22007.035 0
22007.740 0
22008.446 0
22009.151 0
22009.856 0
22010.562 0
22011.267 0
22011.973 0
22012.678 0
22013.384 0
22014.089 0
22014.795 0
22015.500 0
22016.206 0
22016.911 0
22017.617 1
22018.322 1
22019.028 1
22019.734 0
22020.439 0
22021.145 0
22021.850 0
22022.556 1
22023.262 1
22023.967 0
22024.673 0
22025.379 0
22026.084 0
22026.790 0
22027.496 1
22028.201 0
22028.907 0
22029.613 0
22030.319 2
22031.024 2
22031.730 1
22032.436 0
22033.142 2
22033.848 0
22034.553 0
22035.259 1
22035.965 0
22036.671 0
22037.377 5
22038.083 4
22038.789 1
22039.495 0
22040.200 0
22040.906 0
22041.612 0
22042.318 0
22043.024 4
22043.730 4
22044.436 0
22045.142 0
22045.848 0
22046.554 0
22047.260 0
22047.966 0
22048.672 0
22049.378 0
22050.084 0
22050.790 0
22051.497 0
22052.203 0
22052.909 0
22053.615 0
22054.321 0
22055.027 0
22055.733 1
22056.440 1
22057.146 0
22057.852 0
22058.558 0
22059.264 2
22059.971 0
22060.677 0
22061.383 0
22062.089 0
22062.796 0
22063.502 0
22064.208 0
22064.915 3
22065.621 0
22066.327 0
22067.034 0
22067.740 0
22068.446 0
22069.153 0
22069.859 0
22070.565 0
22071.272 0
22071.978 2
22072.685 0
22073.391 0
22074.098 0
22074.804 0
22075.511 0
22076.217 0
22076.924 0
22077.630 0
22078.337 0
22079.043 0
22079.750 5
22080.456 4
22081.163 1
22081.869 0
22082.576 0
22083.283 0
22083.989 0
22084.696 0
22085.402 0
22086.109 0
22086.816 0
22087.522 0
22088.229 0
22088.936 0
22089.643 0
22090.349 0
22091.056 0
22091.763 0
22092.469 0
22093.176 0
22093.883 0
22094.590 0
22095.297 0
22096.003 1
22096.710 0
22097.417 0
22098.124 0
22098.831 0
22099.538 14
22100.245 14
22100.951 7
22101.658 5
22102.365 1
22103.072 1
22103.779 0
22104.486 0
22105.193 0
22105.900 0
22106.607 1
22107.314 4
22108.021 2
22108.728 0
22109.435 0
22110.142 0
22110.849 2
22111.556 1
22112.263 0
22112.970 0
22113.677 0
22114.384 0
22115.092 0
22115.799 0
22116.506 0
22117.213 0
22117.920 0
22118.627 0
22119.335 0
22120.042 0
22120.749 0
22121.456 4
22122.163 2
22122.871 0
22123.578 4
22124.285 3
22124.992 1
22125.700 0
22126.407 0
22127.114 0
22127.822 0
22128.529 0
22129.236 0
22129.944 0
22130.651 0
22131.358 1
22132.066 0
22132.773 0
22133.481 0
22134.188 0
22134.895 0
22135.603 1
22136.310 0
22137.018 0
22137.725 0
22138.433 0
22139.140 0
22139.848 0
22140.555 1
22141.263 0
22141.970 0
22142.678 0
22143.386 0
22144.093 0
22144.801 3
22145.508 2
22146.216 0
22146.924 0
22147.631 0
22148.339 0
22149.047 0
22149.754 0
22150.462 0
22151.170 0
22151.877 0
22152.585 0
22153.293 0
22154.000 0
22154.708 0
22155.416 1
22156.124 0
22156.832 0
22157.539 0
22158.247 0
22158.955 0
22159.663 0
22160.371 0
22161.078 0
22161.786 2
22162.494 2
22163.202 0
22163.910 0
22164.618 2
22165.326 0
22166.034 0
22166.742 0
22167.450 0
22168.158 0
22168.866 0
22169.574 0
22170.282 0
22170.990 1
22171.698 1
22172.406 2
22173.114 1
22173.822 1
22174.530 1
22175.238 0
22175.946 0
22176.654 0
22177.362 0
22178.070 0
22178.779 0
22179.487 0
22180.195 0
22180.903 1
22181.611 1
22182.319 0
22183.028 0
22183.736 0
22184.444 0
22185.152 1
22185.861 0
22186.569 0
22187.277 0
22187.985 4
22188.694 2
22189.402 1
22190.110 0
22190.819 0
22191.527 0
22192.235 0
22192.944 0
22193.652 0
22194.360 2
22195.069 0
22195.777 0
22196.486 0
22197.194 0
22197.903 0
22198.611 0
22199.319 0
22200.028 0
22200.736 0
