# Supplementary material for: LIMPIC: a computational method for the separation of protein MALDI-TOF-MS signals from noise
Source: BMC Bioinformatics. 2007 Mar 26;8:101. doi: 10.1186/1471-2105-8-101 (PMC1847688; doi:10.1186/1471-2105-8-101)
Supplement: Additional File 3 — Compressed archive of 30 text files, containing MALDI-TOF-MS data acquired from human plasma samples. [file 1471-2105-8-101-S3.zip › Plasma/P_24.txt]

4987.795 0
4988.130 0
4988.465 0
4988.801 0
4989.136 0
4989.472 0
4989.807 0
4990.143 0
4990.478 63
4990.814 62
4991.149 68
4991.485 55
4991.821 50
4992.156 53
4992.492 60
4992.827 66
4993.163 65
4993.498 80
4993.834 53
4994.170 65
4994.505 54
4994.841 63
4995.177 45
4995.512 53
4995.848 52
4996.184 79
4996.519 62
4996.855 74
4997.191 58
4997.527 72
4997.862 72
4998.198 72
4998.534 62
4998.870 89
4999.206 76
4999.541 61
4999.877 64
5000.213 81
5000.549 81
5000.885 100
5001.221 94
5001.557 101
5001.892 103
5002.228 83
5002.564 53
5002.900 47
5003.236 53
5003.572 52
5003.908 98
5004.244 86
5004.580 91
5004.916 91
5005.252 78
5005.588 67
5005.924 49
5006.260 42
5006.596 56
5006.932 63
5007.268 49
5007.604 58
5007.940 29
5008.277 34
5008.613 31
5008.949 38
5009.285 67
5009.621 58
5009.957 52
5010.293 54
5010.630 74
5010.966 49
5011.302 65
5011.638 55
5011.975 64
5012.311 71
5012.647 52
5012.983 56
5013.320 40
5013.656 63
5013.992 50
5014.328 49
5014.665 56
5015.001 55
5015.337 35
5015.674 33
5016.010 43
5016.347 39
5016.683 49
5017.019 53
5017.356 75
5017.692 56
5018.029 47
5018.365 55
5018.702 40
5019.038 30
5019.375 24
5019.711 37
5020.048 39
5020.384 41
5020.721 23
5021.057 51
5021.394 60
5021.730 36
5022.067 46
5022.403 42
5022.740 44
5023.077 50
5023.413 38
5023.750 42
5024.086 54
5024.423 50
5024.760 39
5025.096 28
5025.433 32
5025.770 41
5026.107 39
5026.443 40
5026.780 44
5027.117 46
5027.453 49
5027.790 58
5028.127 62
5028.464 64
5028.801 56
5029.137 50
5029.474 38
5029.811 27
5030.148 46
5030.485 39
5030.822 45
5031.158 39
5031.495 40
5031.832 68
5032.169 76
5032.506 44
5032.843 55
5033.180 57
5033.517 42
5033.854 41
5034.191 36
5034.528 46
5034.865 67
5035.202 70
5035.539 62
5035.876 75
5036.213 63
5036.550 60
5036.887 72
5037.224 46
5037.561 47
5037.898 39
5038.235 65
5038.573 51
5038.910 66
5039.247 54
5039.584 65
5039.921 51
5040.258 56
5040.596 61
5040.933 58
5041.270 36
5041.607 68
5041.944 47
5042.282 51
5042.619 53
5042.956 59
5043.294 54
5043.631 47
5043.968 49
5044.305 45
5044.643 62
5044.980 42
5045.317 56
5045.655 49
5045.992 47
5046.330 58
5046.667 58
5047.004 69
5047.342 63
5047.679 63
5048.017 59
5048.354 67
5048.692 82
5049.029 67
5049.367 60
5049.704 56
5050.042 77
5050.379 75
5050.717 65
5051.054 55
5051.392 55
5051.729 43
5052.067 51
5052.404 58
5052.742 49
5053.080 68
5053.417 70
5053.755 61
5054.092 64
5054.430 65
5054.768 67
5055.105 54
5055.443 54
5055.781 53
5056.119 64
5056.456 57
5056.794 66
5057.132 55
5057.470 41
5057.807 36
5058.145 58
5058.483 65
5058.821 37
5059.158 34
5059.496 60
5059.834 46
5060.172 57
5060.510 71
5060.848 61
5061.186 50
5061.523 43
5061.861 55
5062.199 45
5062.537 42
5062.875 63
5063.213 73
5063.551 74
5063.889 68
5064.227 85
5064.565 93
5064.903 84
5065.241 114
5065.579 127
5065.917 119
5066.255 142
5066.593 161
5066.931 206
5067.269 223
5067.607 193
5067.946 181
5068.284 168
5068.622 183
5068.960 196
5069.298 192
5069.636 180
5069.974 188
5070.313 228
5070.651 189
5070.989 187
5071.327 177
5071.665 194
5072.004 184
5072.342 180
5072.680 144
5073.018 144
5073.357 139
5073.695 126
5074.033 107
5074.372 129
5074.710 123
5075.048 98
5075.387 92
5075.725 101
5076.063 123
5076.402 145
5076.740 139
5077.079 107
5077.417 84
5077.756 80
5078.094 57
5078.432 49
5078.771 61
5079.109 52
5079.448 47
5079.786 61
5080.125 72
5080.463 79
5080.802 74
5081.140 86
5081.479 73
5081.818 92
5082.156 53
5082.495 45
5082.833 59
5083.172 69
5083.511 64
5083.849 52
5084.188 44
5084.527 53
5084.865 55
5085.204 60
5085.543 58
5085.881 65
5086.220 77
5086.559 62
5086.897 68
5087.236 70
5087.575 57
5087.914 57
5088.252 93
5088.591 78
5088.930 62
5089.269 69
5089.608 63
5089.947 65
5090.285 58
5090.624 60
5090.963 53
5091.302 85
5091.641 67
5091.980 62
5092.319 47
5092.658 67
5092.997 80
5093.336 67
5093.675 64
5094.014 58
5094.353 58
5094.691 68
5095.031 71
5095.370 59
5095.709 44
5096.048 58
5096.387 67
5096.726 62
5097.065 45
5097.404 36
5097.743 33
5098.082 39
5098.421 38
5098.760 45
5099.099 32
5099.439 55
5099.778 49
5100.117 67
5100.456 74
5100.795 93
5101.135 71
5101.474 60
5101.813 63
5102.152 48
5102.492 63
5102.831 73
5103.170 58
5103.509 62
5103.849 85
5104.188 97
5104.527 72
5104.867 72
5105.206 58
5105.545 60
5105.885 79
5106.224 58
5106.563 52
5106.903 70
5107.242 87
5107.582 76
5107.921 60
5108.261 48
5108.600 54
5108.940 44
5109.279 72
5109.618 79
5109.958 80
5110.298 110
5110.637 82
5110.977 69
5111.316 58
5111.656 61
5111.995 59
5112.335 64
5112.674 54
5113.014 26
5113.354 28
5113.693 36
5114.033 52
5114.373 61
5114.712 47
5115.052 37
5115.392 59
5115.731 52
5116.071 51
5116.411 33
5116.750 37
5117.090 36
5117.430 37
5117.770 48
5118.109 53
5118.449 43
5118.789 30
5119.129 40
5119.469 65
5119.809 67
5120.148 45
5120.488 46
5120.828 44
5121.168 41
5121.508 50
5121.848 50
5122.188 42
5122.528 39
5122.868 60
5123.207 49
5123.547 35
5123.887 46
5124.227 42
5124.567 45
5124.907 56
5125.247 54
5125.587 47
5125.927 63
5126.267 58
5126.608 40
5126.948 32
5127.288 43
5127.628 44
5127.968 48
5128.308 45
5128.648 59
5128.988 67
5129.328 56
5129.669 58
5130.009 64
5130.349 47
5130.689 47
5131.029 35
5131.369 47
5131.710 49
5132.050 66
5132.390 71
5132.730 57
5133.071 36
5133.411 36
5133.751 63
5134.092 78
5134.432 54
5134.772 49
5135.113 54
5135.453 43
5135.793 23
5136.134 36
5136.474 29
5136.814 50
5137.155 53
5137.495 58
5137.836 63
5138.176 58
5138.517 33
5138.857 44
5139.198 38
5139.538 51
5139.879 39
5140.219 48
5140.560 80
5140.900 64
5141.241 56
5141.581 62
5141.922 64
5142.262 74
5142.603 76
5142.943 88
5143.284 84
5143.625 78
5143.965 70
5144.306 63
5144.647 44
5144.987 41
5145.328 44
5145.669 36
5146.009 50
5146.350 41
5146.691 46
5147.032 39
5147.372 44
5147.713 47
5148.054 54
5148.395 53
5148.735 53
5149.076 46
5149.417 44
5149.758 40
5150.099 53
5150.439 54
5150.780 35
5151.121 44
5151.462 52
5151.803 50
5152.144 53
5152.485 41
5152.826 56
5153.167 49
5153.508 50
5153.849 41
5154.190 36
5154.531 47
5154.872 47
5155.213 40
5155.554 36
5155.895 28
5156.236 24
5156.577 22
5156.918 32
5157.259 41
5157.600 55
5157.941 60
5158.282 47
5158.623 52
5158.964 64
5159.305 43
5159.647 50
5159.988 38
5160.329 44
5160.670 29
5161.011 37
5161.353 31
5161.694 42
5162.035 34
5162.376 39
5162.717 35
5163.059 46
5163.400 44
5163.741 51
5164.083 53
5164.424 45
5164.765 57
5165.107 50
5165.448 48
5165.789 38
5166.131 52
5166.472 40
5166.813 29
5167.155 42
5167.496 49
5167.838 41
5168.179 37
5168.520 33
5168.862 46
5169.203 47
5169.545 36
5169.886 42
5170.228 43
5170.569 47
5170.911 47
5171.252 37
5171.594 59
5171.936 65
5172.277 67
5172.619 71
5172.960 46
5173.302 52
5173.643 50
5173.985 48
5174.327 28
5174.668 33
5175.010 36
5175.352 34
5175.693 29
5176.035 57
5176.377 42
5176.718 43
5177.060 37
5177.402 55
5177.744 47
5178.085 44
5178.427 39
5178.769 44
5179.111 50
5179.453 44
5179.794 50
5180.136 49
5180.478 50
5180.820 54
5181.162 46
5181.504 39
5181.846 36
5182.187 40
5182.529 37
5182.871 26
5183.213 22
5183.555 38
5183.897 30
5184.239 31
5184.581 45
5184.923 63
5185.265 60
5185.607 68
5185.949 59
5186.291 46
5186.633 45
5186.975 68
5187.317 60
5187.659 51
5188.001 38
5188.343 25
5188.686 41
5189.028 43
5189.370 38
5189.712 45
5190.054 42
5190.396 46
5190.738 28
5191.081 43
5191.423 56
5191.765 46
5192.107 31
5192.450 54
5192.792 54
5193.134 50
5193.476 57
5193.819 51
5194.161 70
5194.503 52
5194.845 40
5195.188 44
5195.530 60
5195.872 64
5196.215 58
5196.557 60
5196.900 47
5197.242 49
5197.584 50
5197.927 76
5198.269 80
5198.612 77
5198.954 91
5199.297 66
5199.639 49
5199.982 48
5200.324 48
5200.667 38
5201.009 58
5201.352 76
5201.694 76
5202.037 59
5202.379 52
5202.722 52
5203.064 44
5203.407 41
5203.750 52
5204.092 46
5204.435 34
5204.777 38
5205.120 32
5205.463 42
5205.805 40
5206.148 36
5206.491 56
5206.834 44
5207.176 45
5207.519 34
5207.862 56
5208.204 59
5208.547 45
5208.890 44
5209.233 38
5209.576 28
5209.918 44
5210.261 45
5210.604 48
5210.947 40
5211.290 58
5211.633 44
5211.975 33
5212.318 44
5212.661 33
5213.004 37
5213.347 45
5213.690 42
5214.033 52
5214.376 43
5214.719 33
5215.062 43
5215.405 37
5215.748 43
5216.091 44
5216.434 44
5216.777 56
5217.120 51
5217.463 35
5217.806 46
5218.149 29
5218.492 30
5218.835 27
5219.178 25
5219.522 15
5219.865 37
5220.208 56
5220.551 48
5220.894 28
5221.237 27
5221.581 38
5221.924 46
5222.267 42
5222.610 36
5222.953 32
5223.297 34
5223.640 50
5223.983 49
5224.327 51
5224.670 32
5225.013 31
5225.356 34
5225.700 26
5226.043 27
5226.386 34
5226.730 37
5227.073 49
5227.417 38
5227.760 44
5228.103 37
5228.447 28
5228.790 23
5229.134 36
5229.477 24
5229.821 35
5230.164 49
5230.508 37
5230.851 42
5231.195 29
5231.538 29
5231.882 29
5232.225 27
5232.569 36
5232.912 37
5233.256 43
5233.599 38
5233.943 29
5234.287 28
5234.630 35
5234.974 45
5235.318 45
5235.661 41
5236.005 32
5236.349 17
5236.692 35
5237.036 29
5237.380 34
5237.723 43
5238.067 46
5238.411 29
5238.755 42
5239.098 49
5239.442 40
5239.786 37
5240.130 27
5240.474 28
5240.817 28
5241.161 36
5241.505 28
5241.849 28
5242.193 42
5242.537 43
5242.881 37
5243.224 35
5243.568 28
5243.912 32
5244.256 18
5244.600 44
5244.944 45
5245.288 40
5245.632 42
5245.976 40
5246.320 51
5246.664 51
5247.008 45
5247.352 47
5247.696 46
5248.040 37
5248.384 50
5248.728 38
5249.072 28
5249.417 34
5249.761 36
5250.105 32
5250.449 39
5250.793 33
5251.137 28
5251.481 37
5251.826 47
5252.170 38
5252.514 23
5252.858 19
5253.202 34
5253.547 38
5253.891 38
5254.235 30
5254.580 36
5254.924 20
5255.268 17
5255.612 15
5255.957 22
5256.301 54
5256.645 45
5256.990 51
5257.334 45
5257.678 41
5258.023 41
5258.367 33
5258.712 33
5259.056 28
5259.401 29
5259.745 40
5260.089 32
5260.434 27
5260.778 27
5261.123 21
5261.467 35
5261.812 47
5262.156 41
5262.501 46
5262.845 57
5263.190 41
5263.535 45
5263.879 70
5264.224 51
5264.568 54
5264.913 48
5265.258 50
5265.602 45
5265.947 41
5266.292 32
5266.636 34
5266.981 33
5267.326 36
5267.670 32
5268.015 48
5268.360 56
5268.704 41
5269.049 50
5269.394 74
5269.739 65
5270.084 43
5270.428 30
5270.773 22
5271.118 29
5271.463 34
5271.808 47
5272.152 59
5272.497 40
5272.842 48
5273.187 46
5273.532 36
5273.877 52
5274.222 62
5274.567 46
5274.912 41
5275.257 30
5275.602 22
5275.947 27
5276.292 51
5276.637 69
5276.982 49
5277.327 37
5277.672 43
5278.017 25
5278.362 45
5278.707 58
5279.052 65
5279.397 60
5279.742 44
5280.087 40
5280.432 52
5280.777 48
5281.123 50
5281.468 40
5281.813 35
5282.158 34
5282.503 44
5282.848 63
5283.194 55
5283.539 58
5283.884 54
5284.229 53
5284.575 52
5284.920 39
5285.265 55
5285.610 64
5285.956 56
5286.301 44
5286.646 42
5286.992 57
5287.337 48
5287.682 41
5288.028 44
5288.373 50
5288.719 54
5289.064 43
5289.409 34
5289.755 26
5290.100 26
5290.446 35
5290.791 26
5291.137 18
5291.482 22
5291.828 38
5292.173 45
5292.519 37
5292.864 28
5293.210 27
5293.555 22
5293.901 29
5294.246 31
5294.592 34
5294.938 22
5295.283 22
5295.629 34
5295.974 50
5296.320 43
5296.666 55
5297.011 54
5297.357 34
5297.703 48
5298.048 43
5298.394 33
5298.740 36
5299.086 36
5299.431 43
5299.777 38
5300.123 46
5300.469 42
5300.814 48
5301.160 47
5301.506 43
5301.852 54
5302.198 45
5302.543 37
5302.889 34
5303.235 33
5303.581 28
5303.927 28
5304.273 18
5304.619 22
5304.965 19
5305.311 28
5305.657 21
5306.002 20
5306.348 31
5306.694 25
5307.040 28
5307.386 28
5307.732 22
5308.078 30
5308.424 52
5308.771 58
5309.117 69
5309.463 59
5309.809 45
5310.155 31
5310.501 19
5310.847 43
5311.193 38
5311.539 35
5311.885 34
5312.232 33
5312.578 49
5312.924 50
5313.270 44
5313.616 33
5313.963 30
5314.309 39
5314.655 37
5315.001 26
5315.348 29
5315.694 29
5316.040 31
5316.386 23
5316.733 32
5317.079 38
5317.425 37
5317.772 31
5318.118 30
5318.464 30
5318.811 43
5319.157 37
5319.504 35
5319.850 44
5320.196 40
5320.543 45
5320.889 38
5321.236 43
5321.582 40
5321.929 42
5322.275 64
5322.622 44
5322.968 25
5323.315 30
5323.661 31
5324.008 37
5324.354 38
5324.701 29
5325.047 41
5325.394 26
5325.741 37
5326.087 33
5326.434 27
5326.780 53
5327.127 43
5327.474 31
5327.820 44
5328.167 41
5328.514 38
5328.860 36
5329.207 43
5329.554 41
5329.901 28
5330.247 22
5330.594 32
5330.941 34
5331.288 25
5331.634 24
5331.981 29
5332.328 45
5332.675 52
5333.022 52
5333.369 47
5333.715 46
5334.062 48
5334.409 41
5334.756 47
5335.103 39
5335.450 51
5335.797 50
5336.144 40
5336.491 39
5336.838 41
5337.185 39
5337.532 42
5337.879 35
5338.226 35
5338.573 24
5338.920 29
5339.267 46
5339.614 51
5339.961 27
5340.308 17
5340.655 28
5341.002 33
5341.349 44
5341.696 68
5342.043 58
5342.391 45
5342.738 34
5343.085 32
5343.432 36
5343.779 33
5344.126 35
5344.474 35
5344.821 48
5345.168 34
5345.515 23
5345.863 25
5346.210 42
5346.557 42
5346.904 37
5347.252 33
5347.599 30
5347.946 36
5348.294 43
5348.641 42
5348.988 36
5349.336 32
5349.683 38
5350.030 40
5350.378 22
5350.725 25
5351.073 28
5351.420 30
5351.768 37
5352.115 37
5352.462 63
5352.810 58
5353.157 46
5353.505 39
5353.852 38
5354.200 35
5354.548 25
5354.895 22
5355.243 39
5355.590 28
5355.938 33
5356.285 36
5356.633 41
5356.981 46
5357.328 52
5357.676 44
5358.023 46
5358.371 41
5358.719 52
5359.066 56
5359.414 71
5359.762 73
5360.110 106
5360.457 123
5360.805 94
5361.153 88
5361.501 75
5361.848 72
5362.196 71
5362.544 66
5362.892 88
5363.240 87
5363.587 83
5363.935 60
5364.283 83
5364.631 71
5364.979 52
5365.327 55
5365.675 53
5366.022 45
5366.370 37
5366.718 56
5367.066 47
5367.414 26
5367.762 40
5368.110 50
5368.458 43
5368.806 35
5369.154 28
5369.502 32
5369.850 36
5370.198 33
5370.546 32
5370.894 34
5371.242 49
5371.591 47
5371.939 28
5372.287 38
5372.635 38
5372.983 37
5373.331 46
5373.679 35
5374.027 37
5374.376 42
5374.724 28
5375.072 40
5375.420 36
5375.768 41
5376.117 51
5376.465 53
5376.813 43
5377.161 31
5377.510 46
5377.858 46
5378.206 43
5378.555 27
5378.903 48
5379.251 43
5379.600 37
5379.948 31
5380.296 28
5380.645 24
5380.993 24
5381.342 26
5381.690 32
5382.038 33
5382.387 38
5382.735 44
5383.084 51
5383.432 41
5383.781 39
5384.129 40
5384.478 36
5384.826 22
5385.175 22
5385.523 31
5385.872 31
5386.220 31
5386.569 20
5386.917 27
5387.266 25
5387.615 23
5387.963 33
5388.312 36
5388.661 27
5389.009 29
5389.358 41
5389.707 43
5390.055 49
5390.404 48
5390.753 32
5391.101 19
5391.450 35
5391.799 24
5392.148 22
5392.496 28
5392.845 26
5393.194 52
5393.543 44
5393.892 43
5394.240 47
5394.589 41
5394.938 34
5395.287 23
5395.636 39
5395.985 48
5396.333 45
5396.682 45
5397.031 39
5397.380 29
5397.729 19
5398.078 18
5398.427 27
5398.776 47
5399.125 31
5399.474 39
5399.823 35
5400.172 27
5400.521 33
5400.870 34
5401.219 27
5401.568 27
5401.917 22
5402.266 29
5402.615 33
5402.964 23
5403.314 30
5403.663 21
5404.012 26
5404.361 26
5404.710 25
5405.059 27
5405.409 25
5405.758 23
5406.107 47
5406.456 38
5406.805 34
5407.155 36
5407.504 42
5407.853 32
5408.202 41
5408.552 69
5408.901 48
5409.250 40
5409.600 34
5409.949 39
5410.298 50
5410.648 38
5410.997 31
5411.346 30
5411.696 39
5412.045 47
5412.395 39
5412.744 28
5413.093 41
5413.443 52
5413.792 38
5414.142 38
5414.491 35
5414.841 29
5415.190 28
5415.540 44
5415.889 42
5416.239 63
5416.588 69
5416.938 32
5417.287 27
5417.637 25
5417.987 17
5418.336 33
5418.686 32
5419.035 32
5419.385 39
5419.735 16
5420.084 26
5420.434 30
5420.784 40
5421.133 33
5421.483 26
5421.833 42
5422.182 33
5422.532 21
5422.882 28
5423.232 28
5423.581 28
5423.931 22
5424.281 21
5424.631 22
5424.981 30
5425.330 23
5425.680 29
5426.030 23
5426.380 25
5426.730 20
5427.080 19
5427.430 22
5427.780 36
5428.129 24
5428.479 33
5428.829 23
5429.179 35
5429.529 25
5429.879 34
5430.229 36
5430.579 37
5430.929 39
5431.279 25
5431.629 28
5431.979 27
5432.329 36
5432.679 45
5433.029 36
5433.380 26
5433.730 37
5434.080 31
5434.430 27
5434.780 35
5435.130 31
5435.480 31
5435.830 24
5436.181 20
5436.531 28
5436.881 52
5437.231 47
5437.581 24
5437.932 42
5438.282 42
5438.632 39
5438.982 42
5439.333 57
5439.683 40
5440.033 49
5440.384 58
5440.734 58
5441.084 36
5441.435 30
5441.785 34
5442.135 29
5442.486 24
5442.836 15
5443.186 15
5443.537 20
5443.887 26
5444.238 22
5444.588 13
5444.939 27
5445.289 25
5445.640 28
5445.990 28
5446.341 18
5446.691 13
5447.042 23
5447.392 15
5447.743 11
5448.093 12
5448.444 14
5448.794 26
5449.145 37
5449.496 42
5449.846 27
5450.197 36
5450.547 37
5450.898 22
5451.249 25
5451.599 45
5451.950 48
5452.301 41
5452.651 30
5453.002 22
5453.353 12
5453.704 14
5454.054 24
5454.405 19
5454.756 25
5455.107 35
5455.458 38
5455.808 46
5456.159 49
5456.510 27
5456.861 22
5457.212 37
5457.563 29
5457.913 29
5458.264 29
5458.615 31
5458.966 34
5459.317 46
5459.668 35
5460.019 29
5460.370 47
5460.721 40
5461.072 35
5461.423 26
5461.774 26
5462.125 20
5462.476 19
5462.827 28
5463.178 18
5463.529 17
5463.880 38
5464.231 24
5464.582 19
5464.933 28
5465.284 21
5465.635 27
5465.987 15
5466.338 14
5466.689 13
5467.040 19
5467.391 19
5467.742 38
5468.094 33
5468.445 47
5468.796 44
5469.147 37
5469.499 31
5469.850 9
5470.201 14
5470.552 26
5470.904 30
5471.255 19
5471.606 27
5471.958 37
5472.309 38
5472.660 31
5473.012 27
5473.363 28
5473.714 45
5474.066 52
5474.417 44
5474.769 55
5475.120 49
5475.471 24
5475.823 23
5476.174 25
5476.526 17
5476.877 25
5477.229 23
5477.580 24
5477.932 32
5478.283 29
5478.635 33
5478.986 37
5479.338 26
5479.690 18
5480.041 27
5480.393 16
5480.744 21
5481.096 16
5481.448 17
5481.799 20
5482.151 16
5482.502 21
5482.854 21
5483.206 19
5483.558 24
5483.909 42
5484.261 38
5484.613 29
5484.964 26
5485.316 50
5485.668 36
5486.020 33
5486.372 50
5486.723 28
5487.075 31
5487.427 25
5487.779 26
5488.131 32
5488.482 28
5488.834 27
5489.186 33
5489.538 35
5489.890 32
5490.242 47
5490.594 46
5490.946 37
5491.298 41
5491.650 36
5492.002 31
5492.354 20
5492.706 24
5493.058 16
5493.410 20
5493.762 36
5494.114 42
5494.466 39
5494.818 48
5495.170 28
5495.522 37
5495.874 31
5496.226 26
5496.578 19
5496.930 43
5497.282 46
5497.635 22
5497.987 32
5498.339 33
5498.691 23
5499.043 25
5499.396 23
5499.748 38
5500.100 43
5500.452 44
5500.804 24
5501.157 24
5501.509 38
5501.861 19
5502.214 13
5502.566 28
5502.918 46
5503.271 32
5503.623 26
5503.975 45
5504.328 49
5504.680 39
5505.032 41
5505.385 30
5505.737 46
5506.090 37
5506.442 33
5506.794 32
5507.147 41
5507.499 23
5507.852 26
5508.204 24
5508.557 18
5508.909 25
5509.262 31
5509.614 32
5509.967 29
5510.319 23
5510.672 20
5511.025 38
5511.377 45
5511.730 24
5512.082 19
5512.435 23
5512.788 34
5513.140 32
5513.493 45
5513.846 28
5514.198 14
5514.551 14
5514.904 20
5515.256 29
5515.609 26
5515.962 20
5516.315 20
5516.667 21
5517.020 21
5517.373 24
5517.726 32
5518.078 26
5518.431 35
5518.784 24
5519.137 24
5519.490 31
5519.843 37
5520.196 24
5520.548 22
5520.901 29
5521.254 22
5521.607 24
5521.960 31
5522.313 47
5522.666 32
5523.019 35
5523.372 46
5523.725 41
5524.078 61
5524.431 77
5524.784 71
5525.137 52
5525.490 29
5525.843 16
5526.196 35
5526.549 35
5526.902 53
5527.255 71
5527.608 55
5527.961 55
5528.315 52
5528.668 32
5529.021 32
5529.374 25
5529.727 24
5530.080 29
5530.434 36
5530.787 40
5531.140 31
5531.493 19
5531.847 21
5532.200 32
5532.553 31
5532.906 26
5533.260 40
5533.613 23
5533.966 37
5534.320 40
5534.673 43
5535.026 34
5535.380 51
5535.733 48
5536.086 33
5536.440 46
5536.793 39
5537.146 54
5537.500 33
5537.853 38
5538.207 42
5538.560 39
5538.914 27
5539.267 34
5539.621 30
5539.974 27
5540.328 20
5540.681 39
5541.035 41
5541.388 32
5541.742 30
5542.095 33
5542.449 30
5542.803 26
5543.156 25
5543.510 38
5543.863 33
5544.217 27
5544.571 30
5544.924 30
5545.278 26
5545.632 36
5545.985 27
5546.339 35
5546.693 44
5547.047 32
5547.400 26
5547.754 36
5548.108 34
5548.462 24
5548.815 21
5549.169 19
5549.523 33
5549.877 32
5550.231 39
5550.584 20
5550.938 23
5551.292 25
5551.646 26
5552.000 22
5552.354 30
5552.708 25
5553.062 33
5553.416 27
5553.769 25
5554.123 30
5554.477 40
5554.831 46
5555.185 40
5555.539 59
5555.893 55
5556.247 43
5556.601 48
5556.955 29
5557.310 35
5557.664 31
5558.018 17
5558.372 25
5558.726 32
5559.080 30
5559.434 25
5559.788 33
5560.142 33
5560.496 31
5560.851 23
5561.205 24
5561.559 35
5561.913 45
5562.267 25
5562.622 24
5562.976 15
5563.330 28
5563.684 24
5564.039 19
5564.393 18
5564.747 27
5565.102 37
5565.456 32
5565.810 41
5566.165 23
5566.519 30
5566.873 47
5567.228 48
5567.582 42
5567.936 29
5568.291 62
5568.645 87
5569.000 59
5569.354 51
5569.708 62
5570.063 55
5570.417 47
5570.772 55
5571.126 40
5571.481 52
5571.835 60
5572.190 62
5572.544 50
5572.899 71
5573.254 51
5573.608 34
5573.963 29
5574.317 45
5574.672 78
5575.027 54
5575.381 40
5575.736 32
5576.090 22
5576.445 22
5576.800 32
5577.154 38
5577.509 40
5577.864 35
5578.219 36
5578.573 27
5578.928 21
5579.283 33
5579.638 42
5579.992 51
5580.347 54
5580.702 56
5581.057 54
5581.412 44
5581.766 31
5582.121 19
5582.476 31
5582.831 35
5583.186 28
5583.541 45
5583.896 40
5584.251 54
5584.605 52
5584.960 32
5585.315 28
5585.670 17
5586.025 21
5586.380 37
5586.735 22
5587.090 23
5587.445 24
5587.800 29
5588.155 34
5588.510 36
5588.865 41
5589.220 48
5589.576 42
5589.931 38
5590.286 43
5590.641 35
5590.996 32
5591.351 25
5591.706 38
5592.061 36
5592.417 51
5592.772 55
5593.127 34
5593.482 30
5593.837 28
5594.193 30
5594.548 16
5594.903 25
5595.258 19
5595.614 28
5595.969 28
5596.324 24
5596.680 23
5597.035 30
5597.390 42
5597.746 37
5598.101 38
5598.456 35
5598.812 28
5599.167 32
5599.522 24
5599.878 27
5600.233 30
5600.589 48
5600.944 45
5601.300 27
5601.655 22
5602.010 28
5602.366 35
5602.721 41
5603.077 34
5603.432 23
5603.788 34
5604.144 25
5604.499 32
5604.855 29
5605.210 20
5605.566 24
5605.921 24
5606.277 27
5606.633 21
5606.988 17
5607.344 20
5607.700 32
5608.055 29
5608.411 34
5608.767 29
5609.122 32
5609.478 37
5609.834 33
5610.189 35
5610.545 38
5610.901 33
5611.257 38
5611.613 36
5611.968 43
5612.324 48
5612.680 49
5613.036 40
5613.392 39
5613.747 23
5614.103 37
5614.459 19
5614.815 25
5615.171 51
5615.527 43
5615.883 42
5616.239 51
5616.595 36
5616.951 32
5617.307 31
5617.662 44
5618.018 47
5618.374 50
5618.730 37
5619.086 31
5619.443 49
5619.799 49
5620.155 47
5620.511 45
5620.867 33
5621.223 32
5621.579 22
5621.935 17
5622.291 20
5622.647 44
5623.003 27
5623.360 36
5623.716 52
5624.072 25
5624.428 46
5624.784 54
5625.140 31
5625.497 55
5625.853 73
5626.209 43
5626.565 37
5626.922 27
5627.278 29
5627.634 38
5627.991 34
5628.347 30
5628.703 20
5629.059 24
5629.416 30
5629.772 27
5630.129 27
5630.485 35
5630.841 31
5631.198 35
5631.554 35
5631.911 33
5632.267 54
5632.623 41
5632.980 50
5633.336 43
5633.693 43
5634.049 47
5634.406 47
5634.762 54
5635.119 43
5635.475 63
5635.832 69
5636.188 53
5636.545 59
5636.902 56
5637.258 56
5637.615 38
5637.971 32
5638.328 45
5638.685 50
5639.041 47
5639.398 63
5639.755 52
5640.111 41
5640.468 53
5640.825 63
5641.181 49
5641.538 34
5641.895 36
5642.252 40
5642.608 48
5642.965 53
5643.322 60
5643.679 54
5644.036 57
5644.392 44
5644.749 35
5645.106 38
5645.463 37
5645.820 39
5646.177 39
5646.534 46
5646.890 54
5647.247 44
5647.604 44
5647.961 49
5648.318 47
5648.675 54
5649.032 60
5649.389 104
5649.746 102
5650.103 137
5650.460 97
5650.817 109
5651.174 118
5651.531 117
5651.888 134
5652.245 127
5652.602 104
5652.959 87
5653.316 73
5653.674 62
5654.031 60
5654.388 79
5654.745 69
5655.102 58
5655.459 55
5655.817 54
5656.174 40
5656.531 41
5656.888 55
5657.245 45
5657.603 60
5657.960 47
5658.317 47
5658.674 45
5659.032 48
5659.389 50
5659.746 45
5660.104 42
5660.461 37
5660.818 50
5661.176 46
5661.533 38
5661.890 32
5662.248 39
5662.605 56
5662.962 45
5663.320 30
5663.677 49
5664.035 50
5664.392 41
5664.750 41
5665.107 42
5665.465 38
5665.822 38
5666.180 35
5666.537 35
5666.895 33
5667.252 39
5667.610 37
5667.967 31
5668.325 33
5668.682 50
5669.040 50
5669.398 42
5669.755 48
5670.113 25
5670.470 26
5670.828 43
5671.186 55
5671.543 51
5671.901 34
5672.259 36
5672.617 50
5672.974 40
5673.332 38
5673.690 51
5674.048 39
5674.405 45
5674.763 43
5675.121 33
5675.479 44
5675.836 38
5676.194 51
5676.552 33
5676.910 39
5677.268 32
5677.626 38
5677.984 47
5678.341 39
5678.699 43
5679.057 37
5679.415 52
5679.773 43
5680.131 36
5680.489 32
5680.847 19
5681.205 35
5681.563 32
5681.921 34
5682.279 34
5682.637 21
5682.995 23
5683.353 29
5683.711 37
5684.069 39
5684.427 33
5684.785 25
5685.143 29
5685.502 23
5685.860 27
5686.218 20
5686.576 19
5686.934 29
5687.292 37
5687.650 55
5688.009 40
5688.367 35
5688.725 39
5689.083 33
5689.442 32
5689.800 38
5690.158 34
5690.516 29
5690.875 33
5691.233 37
5691.591 34
5691.950 24
5692.308 43
5692.666 43
5693.025 45
5693.383 31
5693.741 22
5694.100 40
5694.458 28
5694.816 17
5695.175 15
5695.533 20
5695.892 29
5696.250 26
5696.609 48
5696.967 30
5697.326 46
5697.684 38
5698.043 38
5698.401 36
5698.760 29
5699.118 26
5699.477 22
5699.835 34
5700.194 38
5700.552 30
5700.911 32
5701.270 38
5701.628 33
5701.987 47
5702.346 44
5702.704 61
5703.063 51
5703.422 43
5703.780 51
5704.139 57
5704.498 52
5704.856 35
5705.215 35
5705.574 39
5705.933 47
5706.291 52
5706.650 50
5707.009 52
5707.368 56
5707.727 53
5708.085 52
5708.444 44
5708.803 58
5709.162 48
5709.521 51
5709.880 66
5710.239 67
5710.598 67
5710.956 57
5711.315 64
5711.674 77
5712.033 76
5712.392 59
5712.751 56
5713.110 55
5713.469 49
5713.828 44
5714.187 48
5714.546 62
5714.905 78
5715.264 61
5715.623 52
5715.982 52
5716.341 54
5716.701 49
5717.060 50
5717.419 54
5717.778 62
5718.137 75
5718.496 105
5718.855 93
5719.215 116
5719.574 121
5719.933 125
5720.292 115
5720.651 95
5721.011 73
5721.370 82
5721.729 76
5722.088 72
5722.448 68
5722.807 75
5723.166 90
5723.526 108
5723.885 103
5724.244 86
5724.604 72
5724.963 68
5725.322 70
5725.682 75
5726.041 61
5726.400 65
5726.760 45
5727.119 52
5727.479 67
5727.838 73
5728.198 56
5728.557 42
5728.917 62
5729.276 50
5729.636 47
5729.995 45
5730.355 37
5730.714 37
5731.074 41
5731.433 26
5731.793 42
5732.152 59
5732.512 55
5732.872 49
5733.231 57
5733.591 46
5733.950 35
5734.310 36
5734.670 40
5735.029 68
5735.389 65
5735.749 57
5736.108 51
5736.468 39
5736.828 34
5737.188 31
5737.547 24
5737.907 36
5738.267 34
5738.627 32
5738.986 32
5739.346 40
5739.706 62
5740.066 57
5740.426 41
5740.786 28
5741.145 41
5741.505 46
5741.865 44
5742.225 34
5742.585 30
5742.945 41
5743.305 50
5743.665 40
5744.025 26
5744.385 37
5744.745 33
5745.105 34
5745.465 48
5745.825 39
5746.185 25
5746.545 31
5746.905 39
5747.265 54
5747.625 33
5747.985 24
5748.345 39
5748.705 40
5749.065 59
5749.425 60
5749.786 45
5750.146 36
5750.506 38
5750.866 47
5751.226 54
5751.586 41
5751.947 56
5752.307 70
5752.667 63
5753.027 56
5753.388 59
5753.748 42
5754.108 43
5754.468 40
5754.829 49
5755.189 39
5755.549 34
5755.910 63
5756.270 69
5756.630 50
5756.991 49
5757.351 57
5757.711 52
5758.072 68
5758.432 62
5758.793 64
5759.153 73
5759.513 86
5759.874 94
5760.234 79
5760.595 92
5760.955 103
5761.316 128
5761.676 110
5762.037 107
5762.397 111
5762.758 159
5763.118 142
5763.479 136
5763.840 150
5764.200 160
5764.561 168
5764.921 199
5765.282 184
5765.643 167
5766.003 149
5766.364 133
5766.725 130
5767.085 108
5767.446 113
5767.807 90
5768.167 107
5768.528 73
5768.889 80
5769.249 91
5769.610 71
5769.971 89
5770.332 51
5770.693 52
5771.053 68
5771.414 72
5771.775 72
5772.136 85
5772.497 86
5772.857 69
5773.218 54
5773.579 58
5773.940 55
5774.301 60
5774.662 84
5775.023 72
5775.384 60
5775.745 72
5776.106 73
5776.467 39
5776.828 28
5777.189 38
5777.550 51
5777.911 50
5778.272 42
5778.633 42
5778.994 39
5779.355 36
5779.716 31
5780.077 29
5780.438 30
5780.799 28
5781.160 30
5781.521 33
5781.883 32
5782.244 28
5782.605 35
5782.966 33
5783.327 42
5783.688 43
5784.050 46
5784.411 39
5784.772 26
5785.133 21
5785.494 20
5785.856 22
5786.217 23
5786.578 34
5786.940 37
5787.301 43
5787.662 45
5788.024 34
5788.385 56
5788.746 45
5789.108 43
5789.469 43
5789.830 47
5790.192 44
5790.553 23
5790.915 27
5791.276 52
5791.637 52
5791.999 39
5792.360 40
5792.722 50
5793.083 52
5793.445 40
5793.806 39
5794.168 50
5794.529 54
5794.891 51
5795.252 42
5795.614 48
5795.976 61
5796.337 39
5796.699 49
5797.060 76
5797.422 70
5797.784 61
5798.145 48
5798.507 38
5798.869 68
5799.230 64
5799.592 71
5799.954 70
5800.315 70
5800.677 70
5801.039 54
5801.401 35
5801.762 73
5802.124 73
5802.486 55
5802.848 42
5803.210 37
5803.571 32
5803.933 52
5804.295 43
5804.657 43
5805.019 39
5805.381 52
5805.742 61
5806.104 49
5806.466 31
5806.828 34
5807.190 43
5807.552 39
5807.914 52
5808.276 52
5808.638 51
5809.000 63
5809.362 54
5809.724 57
5810.086 69
5810.448 57
5810.810 30
5811.172 29
5811.534 42
5811.896 35
5812.258 34
5812.620 43
5812.982 52
5813.345 47
5813.707 51
5814.069 54
5814.431 66
5814.793 56
5815.155 56
5815.517 62
5815.880 42
5816.242 45
5816.604 46
5816.966 40
5817.329 40
5817.691 38
5818.053 60
5818.415 79
5818.778 66
5819.140 50
5819.502 42
5819.865 43
5820.227 27
5820.589 33
5820.952 40
5821.314 31
5821.676 28
5822.039 21
5822.401 46
5822.764 51
5823.126 49
5823.488 59
5823.851 42
5824.213 38
5824.576 37
5824.938 45
5825.301 48
5825.663 37
5826.026 21
5826.388 26
5826.751 45
5827.113 45
5827.476 37
5827.838 42
5828.201 46
5828.564 45
5828.926 37
5829.289 43
5829.651 51
5830.014 54
5830.377 64
5830.739 73
5831.102 43
5831.465 40
5831.827 38
5832.190 39
5832.553 61
5832.916 73
5833.278 86
5833.641 101
5834.004 73
5834.367 79
5834.729 82
5835.092 95
5835.455 92
5835.818 84
5836.181 124
5836.544 107
5836.906 87
5837.269 80
5837.632 92
5837.995 112
5838.358 132
5838.721 141
5839.084 143
5839.447 140
5839.810 146
5840.173 188
5840.535 168
5840.898 186
5841.261 214
5841.624 244
5841.987 247
5842.350 260
5842.713 301
5843.077 299
5843.440 304
5843.803 273
5844.166 274
5844.529 236
5844.892 211
5845.255 207
5845.618 167
5845.981 146
5846.344 153
5846.708 147
5847.071 103
5847.434 94
5847.797 90
5848.160 108
5848.524 130
5848.887 115
5849.250 123
5849.613 113
5849.976 102
5850.340 77
5850.703 112
5851.066 148
5851.430 134
5851.793 118
5852.156 92
5852.520 96
5852.883 82
5853.246 84
5853.610 87
5853.973 67
5854.336 73
5854.700 67
5855.063 76
5855.427 91
5855.790 76
5856.154 65
5856.517 49
5856.881 49
5857.244 50
5857.607 60
5857.971 70
5858.334 73
5858.698 48
5859.062 44
5859.425 31
5859.789 57
5860.152 79
5860.516 74
5860.879 41
5861.243 48
5861.607 59
5861.970 58
5862.334 66
5862.698 46
5863.061 54
5863.425 62
5863.789 41
5864.152 45
5864.516 86
5864.880 72
5865.243 76
5865.607 61
5865.971 46
5866.335 61
5866.698 77
5867.062 76
5867.426 56
5867.790 61
5868.154 64
5868.518 60
5868.881 43
5869.245 30
5869.609 19
5869.973 41
5870.337 41
5870.701 38
5871.065 21
5871.429 20
5871.793 46
5872.156 39
5872.520 40
5872.884 54
5873.248 75
5873.612 73
5873.976 75
5874.340 53
5874.704 58
5875.068 60
5875.432 73
5875.797 71
5876.161 54
5876.525 72
5876.889 60
5877.253 57
5877.617 62
5877.981 60
5878.345 63
5878.709 56
5879.074 36
5879.438 46
5879.802 42
5880.166 39
5880.530 35
5880.895 48
5881.259 45
5881.623 49
5881.987 30
5882.351 31
5882.716 29
5883.080 21
5883.444 15
5883.809 25
5884.173 44
5884.537 36
5884.902 30
5885.266 29
5885.630 37
5885.995 15
5886.359 8
5886.723 23
5887.088 28
5887.452 38
5887.817 41
5888.181 32
5888.546 17
5888.910 25
5889.275 36
5889.639 31
5890.004 44
5890.368 30
5890.733 26
5891.097 44
5891.462 26
5891.826 19
5892.191 21
5892.555 37
5892.920 35
5893.285 60
5893.649 52
5894.014 26
5894.378 23
5894.743 41
5895.108 43
5895.472 46
5895.837 43
5896.202 52
5896.566 46
5896.931 49
5897.296 36
5897.661 30
5898.025 22
5898.390 27
5898.755 20
5899.120 21
5899.484 31
5899.849 38
5900.214 37
5900.579 51
5900.944 53
5901.309 52
5901.673 37
5902.038 15
5902.403 29
5902.768 23
5903.133 25
5903.498 24
5903.863 23
5904.228 30
5904.593 26
5904.958 13
5905.323 19
5905.688 20
5906.053 25
5906.418 25
5906.783 31
5907.148 35
5907.513 38
5907.878 30
5908.243 22
5908.608 27
5908.973 21
5909.338 16
5909.703 34
5910.068 33
5910.433 34
5910.799 39
5911.164 36
5911.529 45
5911.894 34
5912.259 28
5912.624 31
5912.990 39
5913.355 32
5913.720 34
5914.085 28
5914.451 22
5914.816 23
5915.181 18
5915.546 16
5915.912 27
5916.277 27
5916.642 30
5917.008 42
5917.373 26
5917.738 41
5918.104 38
5918.469 23
5918.834 24
5919.200 27
5919.565 26
5919.931 32
5920.296 34
5920.662 29
5921.027 44
5921.393 28
5921.758 29
5922.123 31
5922.489 34
5922.854 35
5923.220 41
5923.586 48
5923.951 48
5924.317 42
5924.682 36
5925.048 32
5925.413 25
5925.779 23
5926.145 25
5926.510 30
5926.876 34
5927.242 23
5927.607 23
5927.973 29
5928.339 24
5928.704 42
5929.070 50
5929.436 44
5929.801 41
5930.167 38
5930.533 25
5930.899 28
5931.264 33
5931.630 29
5931.996 29
5932.362 43
5932.728 22
5933.093 29
5933.459 47
5933.825 46
5934.191 29
5934.557 27
5934.923 27
5935.289 29
5935.655 21
5936.020 19
5936.386 39
5936.752 26
5937.118 27
5937.484 27
5937.850 30
5938.216 24
5938.582 27
5938.948 29
5939.314 38
5939.680 40
5940.046 35
5940.412 21
5940.778 30
5941.144 35
5941.511 22
5941.877 21
5942.243 23
5942.609 27
5942.975 29
5943.341 41
5943.707 39
5944.074 44
5944.440 39
5944.806 45
5945.172 52
5945.538 37
5945.905 39
5946.271 45
5946.637 43
5947.003 33
5947.370 27
5947.736 32
5948.102 36
5948.468 41
5948.835 50
5949.201 54
5949.567 37
5949.934 30
5950.300 40
5950.666 37
5951.033 51
5951.399 39
5951.766 35
5952.132 20
5952.498 31
5952.865 29
5953.231 35
5953.598 28
5953.964 17
5954.331 12
5954.697 32
5955.064 30
5955.430 31
5955.797 30
5956.163 36
5956.530 33
5956.896 19
5957.263 20
5957.630 41
5957.996 33
5958.363 36
5958.729 34
5959.096 31
5959.463 37
5959.829 55
5960.196 42
5960.563 34
5960.929 20
5961.296 24
5961.663 36
5962.029 35
5962.396 29
5962.763 29
5963.130 45
5963.496 56
5963.863 45
5964.230 29
5964.597 20
5964.964 27
5965.330 34
5965.697 33
5966.064 20
5966.431 34
5966.798 55
5967.165 52
5967.532 40
5967.899 18
5968.265 12
5968.632 29
5968.999 25
5969.366 19
5969.733 17
5970.100 24
5970.467 27
5970.834 28
5971.201 52
5971.568 43
5971.935 41
5972.302 21
5972.669 32
5973.036 31
5973.403 20
5973.770 12
5974.138 19
5974.505 25
5974.872 28
5975.239 40
5975.606 23
5975.973 14
5976.340 21
5976.707 45
5977.075 34
5977.442 17
5977.809 24
5978.176 24
5978.544 21
5978.911 25
5979.278 22
5979.645 24
5980.013 26
5980.380 24
5980.747 18
5981.114 22
5981.482 21
5981.849 43
5982.216 32
5982.584 25
5982.951 13
5983.318 22
5983.686 15
5984.053 22
5984.421 35
5984.788 32
5985.156 13
5985.523 32
5985.890 28
5986.258 39
5986.625 37
5986.993 30
5987.360 23
5987.728 33
5988.095 24
5988.463 33
5988.830 33
5989.198 26
5989.566 22
5989.933 23
5990.301 40
5990.668 35
5991.036 39
5991.404 44
5991.771 24
5992.139 8
5992.506 30
5992.874 32
5993.242 31
5993.610 30
5993.977 19
5994.345 19
5994.713 20
5995.080 30
5995.448 24
5995.816 12
5996.184 13
5996.551 27
5996.919 26
5997.287 34
5997.655 24
5998.023 23
5998.390 35
5998.758 42
5999.126 29
5999.494 49
5999.862 30
6000.230 38
6000.598 29
6000.966 22
6001.334 39
6001.702 31
6002.069 34
6002.437 32
6002.805 47
6003.173 45
6003.541 26
6003.909 25
6004.277 32
6004.645 51
6005.013 56
6005.382 46
6005.750 48
6006.118 39
6006.486 49
6006.854 48
6007.222 33
6007.590 24
6007.958 50
6008.326 33
6008.694 30
6009.063 29
6009.431 34
6009.799 34
6010.167 23
6010.535 17
6010.904 16
6011.272 29
6011.640 23
6012.008 31
6012.377 35
6012.745 25
6013.113 26
6013.481 16
6013.850 15
6014.218 18
6014.586 20
6014.955 45
6015.323 27
6015.691 26
6016.060 34
6016.428 25
6016.797 29
6017.165 27
6017.533 37
6017.902 45
6018.270 37
6018.639 36
6019.007 57
6019.376 35
6019.744 33
6020.113 18
6020.481 34
6020.850 37
6021.218 40
6021.587 33
6021.955 32
6022.324 30
6022.693 26
6023.061 18
6023.430 10
6023.798 12
6024.167 29
6024.536 37
6024.904 23
6025.273 19
6025.642 30
6026.010 38
6026.379 33
6026.748 38
6027.116 31
6027.485 26
6027.854 20
6028.223 33
6028.591 32
6028.960 24
6029.329 19
6029.698 36
6030.067 24
6030.435 23
6030.804 16
6031.173 13
6031.542 26
6031.911 29
6032.280 30
6032.649 29
6033.017 45
6033.386 31
6033.755 15
6034.124 16
6034.493 18
6034.862 23
6035.231 22
6035.600 15
6035.969 22
6036.338 29
6036.707 36
6037.076 18
6037.445 11
6037.814 14
6038.183 18
6038.552 30
6038.921 21
6039.290 37
6039.659 37
6040.029 27
6040.398 28
6040.767 21
6041.136 22
6041.505 26
6041.874 26
6042.243 35
6042.613 19
6042.982 25
6043.351 22
6043.720 32
6044.090 26
6044.459 28
6044.828 29
6045.197 32
6045.567 33
6045.936 28
6046.305 25
6046.674 28
6047.044 32
6047.413 32
6047.782 27
6048.152 42
6048.521 38
6048.891 34
6049.260 23
6049.629 37
6049.999 30
6050.368 26
6050.738 17
6051.107 29
6051.477 21
6051.846 18
6052.216 18
6052.585 19
6052.955 17
6053.324 26
6053.694 29
6054.063 18
6054.433 23
6054.802 20
6055.172 17
6055.541 20
6055.911 18
6056.281 9
6056.650 30
6057.020 36
6057.389 12
6057.759 14
6058.129 20
6058.498 25
6058.868 24
6059.238 20
6059.608 6
6059.977 20
6060.347 25
6060.717 31
6061.086 27
6061.456 17
6061.826 19
6062.196 15
6062.566 19
6062.935 27
6063.305 34
6063.675 26
6064.045 25
6064.415 26
6064.785 13
6065.155 35
6065.524 26
6065.894 30
6066.264 24
6066.634 19
6067.004 13
6067.374 12
6067.744 8
6068.114 13
6068.484 23
6068.854 28
6069.224 36
6069.594 30
6069.964 23
6070.334 6
6070.704 9
6071.074 21
6071.444 30
6071.814 46
6072.184 33
6072.554 36
6072.925 36
6073.295 46
6073.665 38
6074.035 44
6074.405 32
6074.775 48
6075.145 45
6075.516 41
6075.886 46
6076.256 47
6076.626 53
6076.997 72
6077.367 67
6077.737 43
6078.107 32
6078.478 28
6078.848 20
6079.218 22
6079.589 19
6079.959 22
6080.329 18
6080.700 25
6081.070 20
6081.440 9
6081.811 12
6082.181 8
6082.551 14
6082.922 18
6083.292 14
6083.663 15
6084.033 36
6084.404 20
6084.774 15
6085.145 26
6085.515 25
6085.886 27
6086.256 37
6086.627 28
6086.997 42
6087.368 28
6087.738 42
6088.109 44
6088.480 45
6088.850 27
6089.221 29
6089.591 27
6089.962 36
6090.333 53
6090.703 40
6091.074 37
6091.445 33
6091.815 34
6092.186 47
6092.557 52
6092.927 37
6093.298 33
6093.669 28
6094.040 30
6094.410 33
6094.781 30
6095.152 29
6095.523 28
6095.894 24
6096.264 17
6096.635 9
6097.006 17
6097.377 16
6097.748 19
6098.119 34
6098.490 41
6098.861 31
6099.231 26
6099.602 40
6099.973 19
6100.344 18
6100.715 22
6101.086 36
6101.457 25
6101.828 35
6102.199 35
6102.570 28
6102.941 28
6103.312 32
6103.683 34
6104.054 40
6104.425 28
6104.797 18
6105.168 14
6105.539 22
6105.910 29
6106.281 26
6106.652 40
6107.023 47
6107.394 37
6107.766 28
6108.137 26
6108.508 35
6108.879 40
6109.250 33
6109.622 28
6109.993 14
6110.364 24
6110.735 38
6111.107 40
6111.478 32
6111.849 16
6112.221 13
6112.592 6
6112.963 15
6113.335 12
6113.706 8
6114.077 20
6114.449 18
6114.820 18
6115.191 19
6115.563 11
6115.934 14
6116.306 22
6116.677 19
6117.049 8
6117.420 12
6117.792 10
6118.163 11
6118.535 19
6118.906 35
6119.278 23
6119.649 12
6120.021 13
6120.392 16
6120.764 14
6121.135 13
6121.507 21
6121.879 18
6122.250 22
6122.622 23
6122.993 10
6123.365 12
6123.737 17
6124.108 12
6124.480 11
6124.852 15
6125.224 15
6125.595 11
6125.967 13
6126.339 15
6126.710 25
6127.082 21
6127.454 14
6127.826 37
6128.198 26
6128.569 14
6128.941 12
6129.313 7
6129.685 12
6130.057 24
6130.429 17
6130.800 18
6131.172 33
6131.544 31
6131.916 24
6132.288 29
6132.660 29
6133.032 39
6133.404 43
6133.776 31
6134.148 24
6134.520 25
6134.892 37
6135.264 33
6135.636 26
6136.008 16
6136.380 23
6136.752 13
6137.124 8
6137.496 15
6137.868 21
6138.240 27
6138.612 27
6138.985 11
6139.357 14
6139.729 27
6140.101 23
6140.473 27
6140.845 34
6141.217 33
6141.590 29
6141.962 21
6142.334 24
6142.706 12
6143.079 8
6143.451 25
6143.823 23
6144.195 13
6144.568 22
6144.940 19
6145.312 27
6145.685 22
6146.057 15
6146.429 15
6146.802 15
6147.174 18
6147.546 22
6147.919 19
6148.291 33
6148.664 19
6149.036 22
6149.408 21
6149.781 25
6150.153 31
6150.526 24
6150.898 10
6151.271 13
6151.643 23
6152.016 24
6152.388 21
6152.761 16
6153.133 22
6153.506 21
6153.879 29
6154.251 30
6154.624 38
6154.996 39
6155.369 28
6155.742 16
6156.114 12
6156.487 9
6156.860 16
6157.232 10
6157.605 25
6157.978 24
6158.350 16
6158.723 7
6159.096 6
6159.469 17
6159.841 23
6160.214 20
6160.587 21
6160.960 21
6161.332 19
6161.705 22
6162.078 28
6162.451 17
6162.824 15
6163.197 17
6163.569 15
6163.942 17
6164.315 20
6164.688 14
6165.061 27
6165.434 32
6165.807 23
6166.180 29
6166.553 22
6166.926 33
6167.299 28
6167.672 27
6168.045 23
6168.418 23
6168.791 13
6169.164 12
6169.537 22
6169.910 13
6170.283 21
6170.656 31
6171.029 26
6171.402 19
6171.775 22
6172.149 19
6172.522 40
6172.895 38
6173.268 37
6173.641 36
6174.014 31
6174.387 15
6174.761 18
6175.134 36
6175.507 27
6175.880 19
6176.254 24
6176.627 31
6177.000 15
6177.373 21
6177.747 25
6178.120 29
6178.493 29
6178.867 24
6179.240 30
6179.613 19
6179.987 21
6180.360 19
6180.733 10
6181.107 12
6181.480 11
6181.854 16
6182.227 21
6182.601 17
6182.974 10
6183.348 14
6183.721 15
6184.094 23
6184.468 21
6184.841 28
6185.215 10
6185.589 12
6185.962 9
6186.336 11
6186.709 14
6187.083 24
6187.456 21
6187.830 32
6188.204 21
6188.577 29
6188.951 34
6189.324 29
6189.698 35
6190.072 32
6190.445 48
6190.819 48
6191.193 39
6191.567 23
6191.940 15
6192.314 28
6192.688 33
6193.062 32
6193.435 27
6193.809 22
6194.183 27
6194.557 36
6194.930 39
6195.304 38
6195.678 38
6196.052 32
6196.426 30
6196.800 28
6197.174 11
6197.547 11
6197.921 19
6198.295 25
6198.669 16
6199.043 31
6199.417 34
6199.791 38
6200.165 33
6200.539 31
6200.913 20
6201.287 37
6201.661 37
6202.035 32
6202.409 22
6202.783 11
6203.157 12
6203.531 8
6203.905 12
6204.279 28
6204.654 37
6205.028 33
6205.402 30
6205.776 33
6206.150 27
6206.524 39
6206.898 39
6207.273 36
6207.647 37
6208.021 26
6208.395 15
6208.769 21
6209.144 12
6209.518 12
6209.892 21
6210.267 43
6210.641 34
6211.015 34
6211.389 41
6211.764 32
6212.138 28
6212.512 23
6212.887 24
6213.261 33
6213.636 20
6214.010 21
6214.384 13
6214.759 12
6215.133 12
6215.508 22
6215.882 27
6216.256 24
6216.631 25
6217.005 32
6217.380 14
6217.754 17
6218.129 14
6218.503 7
6218.878 12
6219.253 24
6219.627 21
6220.002 25
6220.376 19
6220.751 24
6221.125 35
6221.500 41
6221.875 32
6222.249 36
6222.624 31
6222.999 23
6223.373 31
6223.748 16
6224.123 22
6224.497 28
6224.872 22
6225.247 22
6225.622 28
6225.996 24
6226.371 12
6226.746 23
6227.121 30
6227.495 27
6227.870 22
6228.245 20
6228.620 21
6228.995 16
6229.370 16
6229.744 24
6230.119 36
6230.494 20
6230.869 20
6231.244 27
6231.619 18
6231.994 21
6232.369 20
6232.744 9
6233.119 24
6233.494 24
6233.869 24
6234.244 20
6234.619 24
6234.994 19
6235.369 14
6235.744 15
6236.119 16
6236.494 17
6236.869 8
6237.244 14
6237.619 16
6237.994 11
6238.369 17
6238.744 14
6239.120 16
6239.495 18
6239.870 18
6240.245 30
6240.620 22
6240.996 18
6241.371 20
6241.746 20
6242.121 27
6242.496 38
6242.872 34
6243.247 18
6243.622 29
6243.998 37
6244.373 38
6244.748 21
6245.123 33
6245.499 35
6245.874 33
6246.250 23
6246.625 22
6247.000 18
6247.376 16
6247.751 24
6248.126 21
6248.502 21
6248.877 23
6249.253 24
6249.628 25
6250.004 27
6250.379 20
6250.755 23
6251.130 14
6251.506 14
6251.881 28
6252.257 26
6252.632 29
6253.008 22
6253.383 17
6253.759 14
6254.135 20
6254.510 21
6254.886 11
6255.262 16
6255.637 21
6256.013 23
6256.388 25
6256.764 30
6257.140 37
6257.516 30
6257.891 30
6258.267 19
6258.643 23
6259.018 29
6259.394 29
6259.770 20
6260.146 27
6260.522 23
6260.897 23
6261.273 34
6261.649 28
6262.025 24
6262.401 18
6262.776 16
6263.152 23
6263.528 24
6263.904 13
6264.280 16
6264.656 26
6265.032 29
6265.408 22
6265.784 21
6266.160 16
6266.536 12
6266.912 29
6267.288 22
6267.664 12
6268.040 19
6268.416 22
6268.792 25
6269.168 14
6269.544 22
6269.920 25
6270.296 21
6270.672 24
6271.048 37
6271.424 29
6271.800 36
6272.176 48
6272.553 46
6272.929 28
6273.305 21
6273.681 35
6274.057 33
6274.434 44
6274.810 45
6275.186 32
6275.562 21
6275.938 37
6276.315 38
6276.691 22
6277.067 30
6277.444 31
6277.820 31
6278.196 51
6278.573 42
6278.949 41
6279.325 36
6279.702 30
6280.078 25
6280.454 22
6280.831 16
6281.207 11
6281.584 22
6281.960 29
6282.336 37
6282.713 30
6283.089 34
6283.466 26
6283.842 37
6284.219 39
6284.595 28
6284.972 23
6285.348 22
6285.725 27
6286.101 25
6286.478 21
6286.855 26
6287.231 24
6287.608 25
6287.984 33
6288.361 24
6288.738 32
6289.114 35
6289.491 34
6289.868 30
6290.244 25
6290.621 26
6290.998 25
6291.374 29
6291.751 33
6292.128 31
6292.505 30
6292.881 54
6293.258 43
6293.635 39
6294.012 50
6294.389 44
6294.765 38
6295.142 22
6295.519 31
6295.896 33
6296.273 46
6296.650 42
6297.026 39
6297.403 33
6297.780 43
6298.157 41
6298.534 42
6298.911 48
6299.288 64
6299.665 50
6300.042 36
6300.419 22
6300.796 25
6301.173 24
6301.550 30
6301.927 25
6302.304 26
6302.681 33
6303.058 27
6303.435 22
6303.812 22
6304.189 31
6304.566 29
6304.944 33
6305.321 37
6305.698 27
6306.075 32
6306.452 35
6306.829 44
6307.207 42
6307.584 24
6307.961 23
6308.338 19
6308.715 24
6309.093 27
6309.470 32
6309.847 31
6310.224 19
6310.602 12
6310.979 22
6311.356 21
6311.734 28
6312.111 39
6312.488 32
6312.866 23
6313.243 20
6313.620 22
6313.998 29
6314.375 21
6314.753 14
6315.130 22
6315.507 15
6315.885 8
6316.262 20
6316.640 16
6317.017 21
6317.395 24
6317.772 23
6318.150 17
6318.527 22
6318.905 20
6319.282 17
6319.660 17
6320.038 23
6320.415 26
6320.793 13
6321.170 20
6321.548 15
6321.926 28
6322.303 13
6322.681 19
6323.058 23
6323.436 16
6323.814 17
6324.192 16
6324.569 15
6324.947 19
6325.325 19
6325.702 18
6326.080 19
6326.458 25
6326.836 21
6327.213 27
6327.591 49
6327.969 38
6328.347 38
6328.725 32
6329.103 15
6329.480 28
6329.858 39
6330.236 25
6330.614 23
6330.992 43
6331.370 40
6331.748 39
6332.126 38
6332.504 32
6332.882 24
6333.260 20
6333.638 23
6334.016 29
6334.394 34
6334.772 27
6335.150 31
6335.528 29
6335.906 13
6336.284 9
6336.662 12
6337.040 21
6337.418 27
6337.796 11
6338.174 12
6338.552 6
6338.930 16
6339.309 20
6339.687 17
6340.065 20
6340.443 15
6340.821 18
6341.199 28
6341.578 30
6341.956 30
6342.334 29
6342.712 32
6343.091 34
6343.469 36
6343.847 32
6344.225 24
6344.604 31
6344.982 33
6345.360 27
6345.739 23
6346.117 32
6346.495 24
6346.874 30
6347.252 29
6347.631 24
6348.009 13
6348.387 23
6348.766 21
6349.144 16
6349.523 17
6349.901 28
6350.280 29
6350.658 19
6351.037 19
6351.415 15
6351.794 11
6352.172 16
6352.551 30
6352.929 32
6353.308 21
6353.686 32
6354.065 32
6354.444 26
6354.822 30
6355.201 21
6355.579 18
6355.958 17
6356.337 28
6356.715 33
6357.094 36
6357.473 34
6357.851 20
6358.230 15
6358.609 31
6358.988 37
6359.366 35
6359.745 25
6360.124 26
6360.503 32
6360.881 22
6361.260 25
6361.639 31
6362.018 22
6362.397 20
6362.775 32
6363.154 22
6363.533 24
6363.912 20
6364.291 13
6364.670 31
6365.049 37
6365.428 28
6365.807 26
6366.186 27
6366.565 35
6366.944 28
6367.322 31
6367.701 36
6368.080 18
6368.460 24
6368.839 24
6369.218 28
6369.597 25
6369.976 16
6370.355 30
6370.734 29
6371.113 32
6371.492 27
6371.871 18
6372.250 22
6372.629 35
6373.009 21
6373.388 20
6373.767 15
6374.146 14
6374.525 22
6374.904 28
6375.284 23
6375.663 22
6376.042 14
6376.421 10
6376.801 18
6377.180 18
6377.559 9
6377.938 30
6378.318 39
6378.697 47
6379.076 48
6379.456 33
6379.835 42
6380.214 23
6380.594 25
6380.973 25
6381.353 43
6381.732 30
6382.111 29
6382.491 37
6382.870 29
6383.250 27
6383.629 32
6384.009 42
6384.388 52
6384.768 44
6385.147 30
6385.527 31
6385.906 32
6386.286 51
6386.665 32
6387.045 34
6387.425 30
6387.804 37
6388.184 31
6388.563 32
6388.943 27
6389.323 31
6389.702 28
6390.082 40
6390.462 20
6390.841 14
6391.221 15
6391.601 27
6391.980 42
6392.360 51
6392.740 57
6393.120 59
6393.499 63
6393.879 42
6394.259 29
6394.639 21
6395.018 25
6395.398 26
6395.778 23
6396.158 26
6396.538 34
6396.918 24
6397.297 16
6397.677 24
6398.057 37
6398.437 35
6398.817 40
6399.197 40
6399.577 40
6399.957 31
6400.337 40
6400.717 53
6401.097 38
6401.477 40
6401.857 44
6402.237 64
6402.617 56
6402.997 45
6403.377 55
6403.757 50
6404.137 62
6404.517 48
6404.897 56
6405.277 50
6405.657 42
6406.038 33
6406.418 30
6406.798 26
6407.178 34
6407.558 26
6407.938 19
6408.319 20
6408.699 26
6409.079 39
6409.459 45
6409.840 39
6410.220 52
6410.600 48
6410.980 36
6411.361 39
6411.741 43
6412.121 33
6412.502 31
6412.882 29
6413.262 32
6413.643 39
6414.023 37
6414.403 60
6414.784 75
6415.164 74
6415.544 75
6415.925 60
6416.305 67
6416.686 71
6417.066 61
6417.447 60
6417.827 68
6418.208 67
6418.588 76
6418.969 69
6419.349 70
6419.730 67
6420.110 38
6420.491 49
6420.871 47
6421.252 51
6421.633 63
6422.013 60
6422.394 50
6422.774 60
6423.155 63
6423.536 53
6423.916 58
6424.297 50
6424.678 64
6425.058 63
6425.439 74
6425.820 65
6426.201 64
6426.581 64
6426.962 77
6427.343 80
6427.724 115
6428.104 145
6428.485 146
6428.866 161
6429.247 173
6429.628 216
6430.008 238
6430.389 285
6430.770 304
6431.151 353
6431.532 429
6431.913 514
6432.294 592
6432.675 583
6433.056 585
6433.437 678
6433.818 660
6434.198 594
6434.579 528
6434.960 539
6435.341 506
6435.722 520
6436.103 440
6436.484 404
6436.866 380
6437.247 316
6437.628 273
6438.009 266
6438.390 233
6438.771 208
6439.152 175
6439.533 124
6439.914 144
6440.295 128
6440.677 125
6441.058 120
6441.439 108
6441.820 110
6442.201 104
6442.583 122
6442.964 154
6443.345 130
6443.726 169
6444.107 166
6444.489 194
6444.870 243
6445.251 284
6445.633 275
6446.014 313
6446.395 380
6446.777 431
6447.158 496
6447.539 569
6447.921 607
6448.302 646
6448.683 721
6449.065 716
6449.446 736
6449.828 749
6450.209 695
6450.591 687
6450.972 691
6451.354 679
6451.735 628
6452.117 588
6452.498 564
6452.880 469
6453.261 368
6453.643 362
6454.024 331
6454.406 274
6454.787 210
6455.169 147
6455.550 124
6455.932 125
6456.314 136
6456.695 145
6457.077 106
6457.459 96
6457.840 71
6458.222 56
6458.604 60
6458.985 58
6459.367 54
6459.749 46
6460.130 48
6460.512 48
6460.894 53
6461.276 41
6461.658 47
6462.039 52
6462.421 54
6462.803 53
6463.185 48
6463.567 53
6463.948 52
6464.330 53
6464.712 39
6465.094 44
6465.476 37
6465.858 59
6466.240 40
6466.622 48
6467.004 40
6467.386 39
6467.767 50
6468.149 34
6468.531 30
6468.913 28
6469.295 30
6469.677 41
6470.059 55
6470.441 34
6470.824 40
6471.206 49
6471.588 36
6471.970 15
6472.352 41
6472.734 37
6473.116 41
6473.498 35
6473.880 24
6474.262 27
6474.645 28
6475.027 37
6475.409 39
6475.791 49
6476.173 34
6476.556 30
6476.938 29
6477.320 39
6477.702 25
6478.085 29
6478.467 34
6478.849 22
6479.231 30
6479.614 36
6479.996 25
6480.378 31
6480.761 30
6481.143 46
6481.525 33
6481.908 41
6482.290 34
6482.673 32
6483.055 31
6483.437 48
6483.820 38
6484.202 37
6484.585 31
6484.967 21
6485.350 25
6485.732 26
6486.115 25
6486.497 20
6486.880 29
6487.262 25
6487.645 24
6488.027 28
6488.410 33
6488.792 38
6489.175 39
6489.558 41
6489.940 41
6490.323 45
6490.705 42
6491.088 63
6491.471 43
6491.853 38
6492.236 26
6492.619 35
6493.002 30
6493.384 20
6493.767 27
6494.150 23
6494.532 34
6494.915 25
6495.298 26
6495.681 29
6496.064 31
6496.446 22
6496.829 21
6497.212 27
6497.595 34
6497.978 20
6498.361 19
6498.743 23
6499.126 28
6499.509 23
6499.892 21
6500.275 15
6500.658 17
6501.041 24
6501.424 18
6501.807 35
6502.190 24
6502.573 28
6502.956 43
6503.339 31
6503.722 24
6504.105 25
6504.488 26
6504.871 35
6505.254 31
6505.637 8
6506.020 15
6506.403 23
6506.786 18
6507.169 19
6507.553 23
6507.936 35
6508.319 36
6508.702 33
6509.085 40
6509.468 35
6509.852 38
6510.235 24
6510.618 17
6511.001 21
6511.384 18
6511.768 35
6512.151 42
6512.534 31
6512.918 28
6513.301 28
6513.684 24
6514.067 20
6514.451 16
6514.834 15
6515.217 38
6515.601 43
6515.984 34
6516.368 37
6516.751 55
6517.134 61
6517.518 47
6517.901 49
6518.285 38
6518.668 32
6519.052 20
6519.435 28
6519.819 31
6520.202 54
6520.586 37
6520.969 27
6521.353 24
6521.736 19
6522.120 34
6522.503 18
6522.887 26
6523.271 24
6523.654 23
6524.038 19
6524.421 29
6524.805 22
6525.189 28
6525.572 24
6525.956 27
6526.340 34
6526.723 35
6527.107 27
6527.491 34
6527.875 27
6528.258 28
6528.642 36
6529.026 25
6529.410 12
6529.793 11
6530.177 37
6530.561 41
6530.945 45
6531.329 41
6531.712 42
6532.096 49
6532.480 37
6532.864 45
6533.248 38
6533.632 32
6534.016 44
6534.400 32
6534.784 33
6535.167 42
6535.551 36
6535.935 31
6536.319 42
6536.703 50
6537.087 40
6537.471 34
6537.855 45
6538.239 32
6538.623 32
6539.008 38
6539.392 38
6539.776 32
6540.160 22
6540.544 26
6540.928 8
6541.312 23
6541.696 30
6542.080 30
6542.465 28
6542.849 32
6543.233 36
6543.617 42
6544.001 27
6544.385 19
6544.770 19
6545.154 35
6545.538 46
6545.922 53
6546.307 52
6546.691 39
6547.075 36
6547.460 29
6547.844 28
6548.228 40
6548.613 48
6548.997 42
6549.381 45
6549.766 37
6550.150 42
6550.534 45
6550.919 45
6551.303 43
6551.688 38
6552.072 32
6552.457 23
6552.841 21
6553.225 35
6553.610 44
6553.994 40
6554.379 26
6554.763 38
6555.148 31
6555.533 23
6555.917 39
6556.302 36
6556.686 26
6557.071 23
6557.455 33
6557.840 35
6558.225 25
6558.609 19
6558.994 22
6559.379 14
6559.763 28
6560.148 28
6560.533 27
6560.917 29
6561.302 26
6561.687 30
6562.071 27
6562.456 25
6562.841 27
6563.226 48
6563.610 32
6563.995 41
6564.380 30
6564.765 32
6565.150 18
6565.535 19
6565.919 33
6566.304 31
6566.689 37
6567.074 29
6567.459 20
6567.844 26
6568.229 23
6568.614 35
6568.999 32
6569.383 19
6569.768 20
6570.153 24
6570.538 29
6570.923 33
6571.308 44
6571.693 51
6572.078 39
6572.463 30
6572.848 22
6573.234 31
6573.619 26
6574.004 23
6574.389 17
6574.774 27
6575.159 43
6575.544 57
6575.929 45
6576.314 52
6576.700 32
6577.085 34
6577.470 24
6577.855 48
6578.240 51
6578.626 38
6579.011 42
6579.396 45
6579.781 27
6580.167 27
6580.552 31
6580.937 32
6581.322 30
6581.708 19
6582.093 34
6582.478 34
6582.864 62
6583.249 48
6583.634 36
6584.020 82
6584.405 71
6584.791 74
6585.176 70
6585.561 56
6585.947 63
6586.332 62
6586.718 48
6587.103 48
6587.489 48
6587.874 48
6588.260 44
6588.645 66
6589.031 59
6589.416 68
6589.802 69
6590.187 70
6590.573 65
6590.958 61
6591.344 77
6591.730 67
6592.115 58
6592.501 53
6592.886 40
6593.272 44
6593.658 60
6594.043 77
6594.429 48
6594.815 53
6595.200 40
6595.586 48
6595.972 52
6596.358 47
6596.743 46
6597.129 58
6597.515 56
6597.901 65
6598.287 53
6598.672 40
6599.058 53
6599.444 39
6599.830 33
6600.216 44
6600.601 40
6600.987 46
6601.373 49
6601.759 53
6602.145 47
6602.531 58
6602.917 71
6603.303 48
6603.689 61
6604.075 70
6604.461 62
6604.847 68
6605.233 78
6605.619 63
6606.005 50
6606.391 47
6606.777 49
6607.163 52
6607.549 76
6607.935 76
6608.321 75
6608.707 68
6609.093 94
6609.479 121
6609.865 112
6610.252 98
6610.638 95
6611.024 97
6611.410 95
6611.796 83
6612.183 85
6612.569 83
6612.955 96
6613.341 100
6613.727 121
6614.114 130
6614.500 128
6614.886 156
6615.272 158
6615.659 122
6616.045 128
6616.431 137
6616.818 139
6617.204 125
6617.590 116
6617.977 124
6618.363 140
6618.750 147
6619.136 144
6619.522 112
6619.909 143
6620.295 138
6620.682 180
6621.068 199
6621.455 190
6621.841 171
6622.228 181
6622.614 182
6623.001 190
6623.387 172
6623.774 237
6624.160 244
6624.547 287
6624.933 305
6625.320 331
6625.707 434
6626.093 505
6626.480 610
6626.866 729
6627.253 900
6627.640 1123
6628.026 1362
6628.413 1763
6628.800 2122
6629.186 2509
6629.573 2917
6629.960 3349
6630.346 3647
6630.733 3952
6631.120 4164
6631.507 4483
6631.894 4658
6632.280 4777
6632.667 4859
6633.054 4819
6633.441 4813
6633.828 4497
6634.214 4201
6634.601 3947
6634.988 3565
6635.375 3052
6635.762 2615
6636.149 2276
6636.536 1976
6636.923 1690
6637.310 1477
6637.696 1300
6638.083 1152
6638.470 957
6638.857 828
6639.244 712
6639.631 625
6640.018 618
6640.405 653
6640.792 652
6641.179 626
6641.566 677
6641.954 698
6642.341 725
6642.728 824
6643.115 879
6643.502 965
6643.889 1086
6644.276 1389
6644.663 1647
6645.050 1828
6645.438 2032
6645.825 2300
6646.212 2465
6646.599 2680
6646.986 2786
6647.374 2829
6647.761 2889
6648.148 2758
6648.535 2588
6648.923 2528
6649.310 2395
6649.697 2305
6650.085 2085
6650.472 1845
6650.859 1650
6651.247 1466
6651.634 1332
6652.021 1211
6652.409 1037
6652.796 800
6653.183 705
6653.571 593
6653.958 502
6654.346 427
6654.733 382
6655.121 328
6655.508 297
6655.895 260
6656.283 225
6656.670 207
6657.058 186
6657.445 159
6657.833 138
6658.221 135
6658.608 115
6658.996 100
6659.383 91
6659.771 113
6660.158 103
6660.546 106
6660.934 144
6661.321 105
6661.709 116
6662.097 99
6662.484 81
6662.872 70
6663.260 49
6663.647 48
6664.035 42
6664.423 46
6664.810 53
6665.198 58
6665.586 56
6665.974 53
6666.361 55
6666.749 48
6667.137 40
6667.525 43
6667.913 65
6668.300 55
6668.688 50
6669.076 48
6669.464 56
6669.852 48
6670.240 43
6670.628 43
6671.016 36
6671.404 51
6671.791 57
6672.179 43
6672.567 65
6672.955 30
6673.343 44
6673.731 54
6674.119 50
6674.507 37
6674.895 31
6675.283 52
6675.671 57
6676.060 64
6676.448 37
6676.836 35
6677.224 41
6677.612 52
6678.000 50
6678.388 60
6678.776 53
6679.164 54
6679.553 71
6679.941 60
6680.329 55
6680.717 44
6681.105 57
6681.494 48
6681.882 30
6682.270 43
6682.658 26
6683.046 32
6683.435 41
6683.823 32
6684.211 33
6684.600 39
6684.988 58
6685.376 50
6685.765 39
6686.153 49
6686.541 49
6686.930 37
6687.318 32
6687.707 26
6688.095 19
6688.483 34
6688.872 43
6689.260 46
6689.649 42
6690.037 40
6690.426 35
6690.814 38
6691.203 43
6691.591 42
6691.980 35
6692.368 31
6692.757 37
6693.145 33
6693.534 42
6693.922 27
6694.311 48
6694.700 44
6695.088 31
6695.477 34
6695.865 24
6696.254 19
6696.643 27
6697.031 29
6697.420 30
6697.809 26
6698.197 26
6698.586 17
6698.975 18
6699.364 16
6699.752 21
6700.141 25
6700.530 27
6700.919 32
6701.307 18
6701.696 20
6702.085 22
6702.474 27
6702.863 27
6703.252 29
6703.640 37
6704.029 35
6704.418 33
6704.807 29
6705.196 16
6705.585 19
6705.974 18
6706.363 17
6706.752 18
6707.141 14
6707.530 24
6707.919 23
6708.308 17
6708.697 23
6709.086 15
6709.475 12
6709.864 33
6710.253 33
6710.642 27
6711.031 29
6711.420 29
6711.809 20
6712.198 20
6712.587 6
6712.976 8
6713.366 10
6713.755 16
6714.144 28
6714.533 30
6714.922 36
6715.311 30
6715.701 21
6716.090 25
6716.479 37
6716.868 18
6717.258 21
6717.647 18
6718.036 25
6718.425 17
6718.815 13
6719.204 11
6719.593 13
6719.983 10
6720.372 14
6720.761 34
6721.151 32
6721.540 22
6721.930 25
6722.319 16
6722.708 11
6723.098 5
6723.487 9
6723.877 15
6724.266 20
6724.656 17
6725.045 23
6725.435 27
6725.824 19
6726.214 27
6726.603 16
6726.993 19
6727.382 9
6727.772 7
6728.161 19
6728.551 17
6728.941 19
6729.330 20
6729.720 15
6730.109 18
6730.499 13
6730.889 28
6731.278 25
6731.668 13
6732.058 12
6732.447 13
6732.837 16
6733.227 15
6733.616 19
6734.006 22
6734.396 12
6734.786 8
6735.176 29
6735.565 24
6735.955 10
6736.345 11
6736.735 27
6737.125 21
6737.514 23
6737.904 22
6738.294 17
6738.684 19
6739.074 22
6739.464 34
6739.854 25
6740.244 19
6740.634 15
6741.023 19
6741.413 19
6741.803 20
6742.193 20
6742.583 19
6742.973 15
6743.363 20
6743.753 25
6744.143 14
6744.533 12
6744.923 17
6745.314 24
6745.704 15
6746.094 22
6746.484 29
6746.874 22
6747.264 26
6747.654 17
6748.044 18
6748.434 18
6748.825 23
6749.215 16
6749.605 23
6749.995 32
6750.385 20
6750.776 11
6751.166 24
6751.556 22
6751.946 33
6752.337 20
6752.727 20
6753.117 43
6753.508 25
6753.898 12
6754.288 21
6754.679 30
6755.069 21
6755.459 20
6755.850 15
6756.240 20
6756.630 23
6757.021 17
6757.411 13
6757.802 19
6758.192 27
6758.583 31
6758.973 34
6759.363 27
6759.754 17
6760.144 15
6760.535 19
6760.925 28
6761.316 15
6761.707 20
6762.097 20
6762.488 18
6762.878 14
6763.269 19
6763.659 16
6764.050 12
6764.441 13
6764.831 22
6765.222 18
6765.613 22
6766.003 19
6766.394 17
6766.785 20
6767.175 30
6767.566 23
6767.957 17
6768.347 19
6768.738 23
6769.129 31
6769.520 17
6769.910 10
6770.301 17
6770.692 22
6771.083 20
6771.474 21
6771.865 26
6772.255 18
6772.646 20
6773.037 39
6773.428 30
6773.819 35
6774.210 27
6774.601 26
6774.992 34
6775.383 40
6775.773 25
6776.164 23
6776.555 13
6776.946 16
6777.337 16
6777.728 17
6778.119 21
6778.510 20
6778.901 15
6779.292 18
6779.684 16
6780.075 17
6780.466 18
6780.857 25
6781.248 32
6781.639 35
6782.030 28
6782.421 17
6782.812 16
6783.204 29
6783.595 48
6783.986 40
6784.377 46
6784.768 43
6785.160 42
6785.551 41
6785.942 46
6786.333 30
6786.725 37
6787.116 43
6787.507 46
6787.898 30
6788.290 24
6788.681 28
6789.072 19
6789.464 41
6789.855 40
6790.246 48
6790.638 43
6791.029 45
6791.421 35
6791.812 33
6792.203 32
6792.595 33
6792.986 23
6793.378 22
6793.769 27
6794.161 33
6794.552 44
6794.944 46
6795.335 34
6795.727 33
6796.118 31
6796.510 43
6796.901 29
6797.293 35
6797.684 17
6798.076 25
6798.468 19
6798.859 19
6799.251 18
6799.642 18
6800.034 23
6800.426 24
6800.817 27
6801.209 33
6801.601 30
6801.992 26
6802.384 20
6802.776 18
6803.168 21
6803.559 28
6803.951 18
6804.343 19
6804.735 16
6805.127 14
6805.518 20
6805.910 23
6806.302 23
6806.694 33
6807.086 30
6807.477 40
6807.869 31
6808.261 34
6808.653 32
6809.045 47
6809.437 45
6809.829 38
6810.221 30
6810.613 24
6811.005 22
6811.397 24
6811.789 45
6812.181 38
6812.573 30
6812.965 28
6813.357 26
6813.749 16
6814.141 9
6814.533 21
6814.925 26
6815.317 15
6815.709 10
6816.101 22
6816.493 28
6816.886 19
6817.278 21
6817.670 28
6818.062 32
6818.454 33
6818.846 29
6819.239 19
6819.631 26
6820.023 31
6820.415 33
6820.807 27
6821.200 25
6821.592 25
6821.984 27
6822.377 38
6822.769 25
6823.161 34
6823.553 30
6823.946 21
6824.338 14
6824.730 21
6825.123 20
6825.515 26
6825.908 21
6826.300 26
6826.692 25
6827.085 22
6827.477 26
6827.870 16
6828.262 8
6828.655 19
6829.047 15
6829.440 13
6829.832 23
6830.225 25
6830.617 19
6831.010 10
6831.402 12
6831.795 24
6832.187 30
6832.580 29
6832.973 27
6833.365 46
6833.758 32
6834.150 38
6834.543 29
6834.936 17
6835.328 28
6835.721 33
6836.114 30
6836.506 82
6836.899 76
6837.292 83
6837.685 66
6838.077 77
6838.470 75
6838.863 81
6839.256 78
6839.648 45
6840.041 42
6840.434 38
6840.827 54
6841.220 60
6841.612 54
6842.005 46
6842.398 41
6842.791 47
6843.184 57
6843.577 58
6843.970 35
6844.363 39
6844.756 42
6845.148 25
6845.541 26
6845.934 42
6846.327 44
6846.720 39
6847.113 32
6847.506 26
6847.899 25
6848.292 29
6848.685 33
6849.079 33
6849.472 32
6849.865 33
6850.258 44
6850.651 53
6851.044 45
6851.437 50
6851.830 42
6852.223 37
6852.617 43
6853.010 57
6853.403 67
6853.796 80
6854.189 92
6854.582 80
6854.976 68
6855.369 99
6855.762 79
6856.155 64
6856.549 64
6856.942 55
6857.335 82
6857.729 63
6858.122 51
6858.515 70
6858.909 52
6859.302 34
6859.695 24
6860.089 29
6860.482 47
6860.875 55
6861.269 54
6861.662 44
6862.056 46
6862.449 49
6862.843 40
6863.236 38
6863.629 37
6864.023 52
6864.416 53
6864.810 42
6865.203 46
6865.597 42
6865.991 37
6866.384 49
6866.778 40
6867.171 47
6867.565 53
6867.958 42
6868.352 28
6868.746 27
6869.139 44
6869.533 44
6869.927 47
6870.320 29
6870.714 44
6871.108 35
6871.501 54
6871.895 44
6872.289 40
6872.682 59
6873.076 64
6873.470 44
6873.864 36
6874.257 28
6874.651 34
6875.045 32
6875.439 36
6875.833 25
6876.227 47
6876.620 54
6877.014 50
6877.408 50
6877.802 43
6878.196 47
6878.590 70
6878.984 85
6879.378 90
6879.772 74
6880.165 77
6880.559 95
6880.953 107
6881.347 114
6881.741 104
6882.135 106
6882.529 98
6882.923 71
6883.317 74
6883.712 73
6884.106 68
6884.500 64
6884.894 55
6885.288 45
6885.682 32
6886.076 39
6886.470 34
6886.864 49
6887.258 57
6887.653 49
6888.047 56
6888.441 48
6888.835 37
6889.229 23
6889.624 35
6890.018 41
6890.412 36
6890.806 30
6891.201 38
6891.595 31
6891.989 39
6892.383 32
6892.778 39
6893.172 31
6893.566 22
6893.961 34
6894.355 33
6894.749 31
6895.144 25
6895.538 32
6895.933 33
6896.327 39
6896.721 34
6897.116 35
6897.510 34
6897.905 22
6898.299 21
6898.694 25
6899.088 40
6899.483 29
6899.877 24
6900.272 25
6900.666 24
6901.061 18
6901.455 22
6901.850 28
6902.244 27
6902.639 26
6903.034 19
6903.428 21
6903.823 28
6904.218 24
6904.612 28
6905.007 26
6905.401 23
6905.796 24
6906.191 19
6906.586 32
6906.980 29
6907.375 22
6907.770 20
6908.164 22
6908.559 27
6908.954 27
6909.349 24
6909.744 26
6910.138 41
6910.533 35
6910.928 33
6911.323 40
6911.718 39
6912.113 39
6912.507 29
6912.902 29
6913.297 26
6913.692 30
6914.087 31
6914.482 18
6914.877 25
6915.272 21
6915.667 16
6916.062 12
6916.457 11
6916.852 8
6917.247 29
6917.642 24
6918.037 27
6918.432 20
6918.827 19
6919.222 22
6919.617 26
6920.012 24
6920.407 35
6920.802 53
6921.197 45
6921.593 57
6921.988 40
6922.383 45
6922.778 46
6923.173 32
6923.568 28
6923.964 14
6924.359 16
6924.754 14
6925.149 25
6925.544 28
6925.940 24
6926.335 20
6926.730 29
6927.126 27
6927.521 26
6927.916 24
6928.311 20
6928.707 27
6929.102 31
6929.498 26
6929.893 19
6930.288 17
6930.684 32
6931.079 30
6931.474 46
6931.870 42
6932.265 35
6932.661 33
6933.056 30
6933.452 31
6933.847 39
6934.243 36
6934.638 27
6935.034 28
6935.429 34
6935.825 24
6936.220 31
6936.616 31
6937.011 41
6937.407 51
6937.803 57
6938.198 73
6938.594 82
6938.989 104
6939.385 106
6939.781 94
6940.176 106
6940.572 118
6940.968 103
6941.363 104
6941.759 117
6942.155 117
6942.551 109
6942.946 90
6943.342 87
6943.738 62
6944.134 51
6944.529 71
6944.925 55
6945.321 48
6945.717 50
6946.113 45
6946.508 45
6946.904 44
6947.300 34
6947.696 25
6948.092 35
6948.488 25
6948.884 29
6949.280 32
6949.676 45
6950.072 35
6950.468 18
6950.863 23
6951.259 23
6951.655 24
6952.051 22
6952.447 24
6952.843 37
6953.239 32
6953.636 19
6954.032 24
6954.428 19
6954.824 21
6955.220 29
6955.616 37
6956.012 21
6956.408 20
6956.804 25
6957.200 24
6957.597 19
6957.993 25
6958.389 21
6958.785 17
6959.181 23
6959.578 18
6959.974 19
6960.370 13
6960.766 21
6961.163 31
6961.559 32
6961.955 41
6962.351 37
6962.748 23
6963.144 22
6963.540 23
6963.937 22
6964.333 34
6964.729 35
6965.126 48
6965.522 32
6965.918 35
6966.315 28
6966.711 32
6967.108 49
6967.504 50
6967.901 38
6968.297 40
6968.694 35
6969.090 34
6969.487 27
6969.883 35
6970.280 56
6970.676 39
6971.073 44
6971.469 47
6971.866 26
6972.262 20
6972.659 24
6973.055 37
6973.452 44
6973.849 29
6974.245 28
6974.642 25
6975.039 42
6975.435 40
6975.832 25
6976.229 32
6976.625 32
6977.022 36
6977.419 36
6977.816 17
6978.212 18
6978.609 24
6979.006 35
6979.403 28
6979.799 21
6980.196 19
6980.593 23
6980.990 30
6981.387 28
6981.783 38
6982.180 32
6982.577 28
6982.974 38
6983.371 21
6983.768 33
6984.165 38
6984.562 45
6984.959 47
6985.356 25
6985.753 15
6986.149 22
6986.546 22
6986.943 25
6987.340 46
6987.737 34
6988.134 30
6988.532 28
6988.929 32
6989.326 25
6989.723 19
6990.120 11
6990.517 24
6990.914 26
6991.311 16
6991.708 14
6992.105 28
6992.503 48
6992.900 51
6993.297 30
6993.694 28
6994.091 34
6994.488 22
6994.886 17
6995.283 29
6995.680 20
6996.077 26
6996.475 23
6996.872 27
6997.269 43
6997.666 44
6998.064 42
6998.461 24
6998.858 41
6999.256 40
6999.653 31
7000.050 24
7000.448 25
7000.845 44
7001.243 39
7001.640 25
7002.037 24
7002.435 32
7002.832 37
7003.230 30
7003.627 18
7004.025 11
7004.422 21
7004.820 28
7005.217 30
7005.615 34
7006.012 35
7006.410 30
7006.807 46
7007.205 46
7007.603 41
7008.000 24
7008.398 24
7008.795 23
7009.193 25
7009.591 34
7009.988 45
7010.386 38
7010.784 33
7011.181 30
7011.579 23
7011.977 21
7012.374 12
7012.772 7
7013.170 14
7013.568 19
7013.965 18
7014.363 21
7014.761 27
7015.159 22
7015.556 36
7015.954 30
7016.352 16
7016.750 14
7017.148 13
7017.546 24
7017.943 27
7018.341 32
7018.739 38
7019.137 36
7019.535 36
7019.933 40
7020.331 35
7020.729 22
7021.127 11
7021.525 29
7021.923 24
7022.321 23
7022.719 31
7023.117 40
7023.515 25
7023.913 27
7024.311 22
7024.709 12
7025.107 17
7025.505 15
7025.903 14
7026.301 26
7026.700 20
7027.098 20
7027.496 27
7027.894 25
7028.292 32
7028.690 43
7029.088 37
7029.487 23
7029.885 21
7030.283 19
7030.681 19
7031.080 24
7031.478 23
7031.876 24
7032.274 27
7032.673 23
7033.071 37
7033.469 43
7033.868 26
7034.266 27
7034.664 35
7035.063 39
7035.461 21
7035.859 23
7036.258 27
7036.656 31
7037.055 25
7037.453 36
7037.851 25
7038.250 23
7038.648 26
7039.047 28
7039.445 30
7039.844 31
7040.242 20
7040.641 24
7041.039 32
7041.438 57
7041.836 35
7042.235 34
7042.634 29
7043.032 41
7043.431 38
7043.829 41
7044.228 47
7044.627 42
7045.025 33
7045.424 29
7045.822 34
7046.221 25
7046.620 38
7047.019 55
7047.417 34
7047.816 30
7048.215 30
7048.613 24
7049.012 19
7049.411 10
7049.810 19
7050.208 27
7050.607 22
7051.006 27
7051.405 25
7051.804 21
7052.203 22
7052.601 20
7053.000 14
7053.399 21
7053.798 29
7054.197 16
7054.596 26
7054.995 22
7055.394 28
7055.793 28
7056.192 26
7056.591 24
7056.990 13
7057.389 38
7057.788 35
7058.187 29
7058.586 26
7058.985 21
7059.384 21
7059.783 25
7060.182 19
7060.581 10
7060.980 12
7061.379 13
7061.778 20
7062.177 20
7062.576 9
7062.976 12
7063.375 13
7063.774 6
7064.173 12
7064.572 13
7064.971 11
7065.371 15
7065.770 15
7066.169 21
7066.568 26
7066.968 18
7067.367 19
7067.766 23
7068.165 20
7068.565 9
7068.964 18
7069.363 16
7069.763 24
7070.162 32
7070.561 21
7070.961 15
7071.360 18
7071.760 22
7072.159 14
7072.558 19
7072.958 20
7073.357 30
7073.757 15
7074.156 10
7074.556 6
7074.955 10
7075.355 20
7075.754 11
7076.154 10
7076.553 21
7076.953 13
7077.352 14
7077.752 17
7078.151 13
7078.551 24
7078.951 26
7079.350 22
7079.750 17
7080.149 30
7080.549 25
7080.949 34
7081.348 33
7081.748 27
7082.148 20
7082.547 16
7082.947 10
7083.347 18
7083.747 24
7084.146 18
7084.546 24
7084.946 29
7085.346 19
7085.745 24
7086.145 20
7086.545 19
7086.945 11
7087.345 19
7087.745 14
7088.144 21
7088.544 31
7088.944 32
7089.344 23
7089.744 28
7090.144 36
7090.544 28
7090.944 18
7091.344 13
7091.744 15
7092.144 10
7092.544 18
7092.944 17
7093.344 12
7093.744 12
7094.144 17
7094.544 15
7094.944 22
7095.344 25
7095.744 18
7096.144 6
7096.544 6
7096.944 12
7097.344 21
7097.744 13
7098.144 9
7098.545 15
7098.945 15
7099.345 12
7099.745 14
7100.145 16
7100.546 17
7100.946 18
7101.346 24
7101.746 28
7102.146 19
7102.547 22
7102.947 16
7103.347 26
7103.748 22
7104.148 18
7104.548 18
7104.949 12
7105.349 15
7105.749 15
7106.150 19
7106.550 31
7106.950 20
7107.351 10
7107.751 9
7108.152 12
7108.552 14
7108.952 26
7109.353 34
7109.753 18
7110.154 20
7110.554 25
7110.955 20
7111.355 19
7111.756 13
7112.156 14
7112.557 12
7112.957 14
7113.358 6
7113.759 11
7114.159 13
7114.560 10
7114.960 17
7115.361 10
7115.762 9
7116.162 15
7116.563 21
7116.964 7
7117.364 11
7117.765 15
7118.166 25
7118.566 27
7118.967 24
7119.368 21
7119.769 40
7120.169 20
7120.570 14
7120.971 20
7121.372 14
7121.773 11
7122.173 22
7122.574 19
7122.975 9
7123.376 25
7123.777 15
7124.178 11
7124.578 4
7124.979 5
7125.380 10
7125.781 11
7126.182 12
7126.583 22
7126.984 31
7127.385 28
7127.786 24
7128.187 32
7128.588 35
7128.989 18
7129.390 18
7129.791 23
7130.192 17
7130.593 24
7130.994 31
7131.395 24
7131.796 12
7132.197 8
7132.599 6
7133.000 11
7133.401 16
7133.802 11
7134.203 14
7134.604 27
7135.005 24
7135.407 20
7135.808 18
7136.209 31
7136.610 31
7137.011 26
7137.413 31
7137.814 21
7138.215 17
7138.616 20
7139.018 30
7139.419 34
7139.820 24
7140.222 15
7140.623 11
7141.024 24
7141.426 30
7141.827 19
7142.228 20
7142.630 20
7143.031 18
7143.433 26
7143.834 30
7144.236 29
7144.637 20
7145.038 25
7145.440 30
7145.841 20
7146.243 14
7146.644 18
7147.046 29
7147.447 33
7147.849 15
7148.250 28
7148.652 24
7149.054 29
7149.455 18
7149.857 14
7150.258 27
7150.660 24
7151.062 18
7151.463 20
7151.865 22
7152.267 18
7152.668 14
7153.070 24
7153.472 26
7153.873 39
7154.275 43
7154.677 18
7155.079 19
7155.480 24
7155.882 23
7156.284 21
7156.686 20
7157.087 24
7157.489 15
7157.891 25
7158.293 32
7158.695 19
7159.097 22
7159.498 15
7159.900 22
7160.302 32
7160.704 28
7161.106 15
7161.508 14
7161.910 18
7162.312 12
7162.714 16
7163.116 12
7163.518 23
7163.920 14
7164.322 25
7164.724 28
7165.126 18
7165.528 12
7165.930 19
7166.332 35
7166.734 35
7167.136 36
7167.538 17
7167.940 36
7168.342 45
7168.744 32
7169.147 24
7169.549 22
7169.951 13
7170.353 27
7170.755 21
7171.157 33
7171.560 35
7171.962 28
7172.364 29
7172.766 17
7173.168 21
7173.571 23
7173.973 16
7174.375 15
7174.778 23
7175.180 31
7175.582 21
7175.985 13
7176.387 10
7176.789 15
7177.192 7
7177.594 9
7177.996 9
7178.399 25
7178.801 29
7179.204 22
7179.606 13
7180.008 14
7180.411 15
7180.813 21
7181.216 14
7181.618 14
7182.021 10
7182.423 10
7182.826 12
7183.228 10
7183.631 8
7184.033 5
7184.436 6
7184.839 11
7185.241 12
7185.644 13
7186.046 14
7186.449 10
7186.852 7
7187.254 7
7187.657 5
7188.060 9
7188.462 8
7188.865 11
7189.268 10
7189.670 20
7190.073 21
7190.476 30
7190.878 27
7191.281 26
7191.684 19
7192.087 20
7192.490 21
7192.892 12
7193.295 10
7193.698 16
7194.101 15
7194.504 13
7194.907 10
7195.309 7
7195.712 10
7196.115 7
7196.518 14
7196.921 25
7197.324 26
7197.727 21
7198.130 22
7198.533 16
7198.936 9
7199.339 9
7199.742 13
7200.145 6
7200.548 10
7200.951 19
7201.354 15
7201.757 10
7202.160 15
7202.563 13
7202.966 22
7203.369 16
7203.772 12
7204.175 13
7204.578 17
7204.982 14
7205.385 35
7205.788 28
7206.191 13
7206.594 11
7206.997 12
7207.401 11
7207.804 19
7208.207 19
7208.610 11
7209.014 10
7209.417 6
7209.820 4
7210.223 8
7210.627 6
7211.030 5
7211.433 9
7211.837 13
7212.240 11
7212.643 18
7213.047 21
7213.450 18
7213.853 26
7214.257 28
7214.660 32
7215.064 12
7215.467 28
7215.871 15
7216.274 11
7216.678 18
7217.081 23
7217.484 18
7217.888 32
7218.291 21
7218.695 28
7219.099 34
7219.502 26
7219.906 20
7220.309 21
7220.713 28
7221.116 15
7221.520 12
7221.924 6
7222.327 11
7222.731 3
7223.134 11
7223.538 13
7223.942 3
7224.345 6
7224.749 10
7225.153 11
7225.557 29
7225.960 40
7226.364 39
7226.768 18
7227.172 8
7227.575 8
7227.979 14
7228.383 22
7228.787 18
7229.191 9
7229.594 9
7229.998 11
7230.402 6
7230.806 18
7231.210 22
7231.614 14
7232.018 24
7232.421 22
7232.825 23
7233.229 16
7233.633 11
7234.037 8
7234.441 9
7234.845 14
7235.249 8
7235.653 16
7236.057 23
7236.461 13
7236.865 15
7237.269 14
7237.673 9
7238.077 4
7238.481 5
7238.885 15
7239.290 20
7239.694 10
7240.098 10
7240.502 11
7240.906 15
7241.310 11
7241.714 11
7242.119 21
7242.523 9
7242.927 8
7243.331 9
7243.735 11
7244.140 10
7244.544 10
7244.948 25
7245.352 12
7245.757 10
7246.161 12
7246.565 16
7246.970 13
7247.374 15
7247.778 7
7248.183 9
7248.587 20
7248.991 19
7249.396 23
7249.800 27
7250.204 21
7250.609 16
7251.013 21
7251.418 16
7251.822 22
7252.227 23
7252.631 13
7253.036 10
7253.440 11
7253.845 13
7254.249 19
7254.654 25
7255.058 20
7255.463 30
7255.867 21
7256.272 18
7256.676 10
7257.081 9
7257.486 15
7257.890 17
7258.295 18
7258.699 11
7259.104 10
7259.509 9
7259.913 12
7260.318 11
7260.723 4
7261.127 11
7261.532 13
7261.937 23
7262.342 20
7262.746 7
7263.151 18
7263.556 17
7263.961 19
7264.366 18
7264.770 20
7265.175 16
7265.580 26
7265.985 28
7266.390 22
7266.795 16
7267.199 8
7267.604 12
7268.009 21
7268.414 16
7268.819 21
7269.224 18
7269.629 19
7270.034 19
7270.439 13
7270.844 10
7271.249 11
7271.654 13
7272.059 12
7272.464 15
7272.869 9
7273.274 20
7273.679 28
7274.084 22
7274.489 19
7274.894 16
7275.299 20
7275.704 19
7276.110 17
7276.515 11
7276.920 11
7277.325 12
7277.730 11
7278.135 24
7278.541 21
7278.946 14
7279.351 6
7279.756 5
7280.161 11
7280.567 13
7280.972 15
7281.377 10
7281.782 20
7282.188 18
7282.593 18
7282.998 13
7283.404 12
7283.809 13
7284.214 16
7284.620 17
7285.025 10
7285.430 15
7285.836 15
7286.241 18
7286.647 22
7287.052 21
7287.458 15
7287.863 26
7288.268 16
7288.674 13
7289.079 13
7289.485 18
7289.890 10
7290.296 11
7290.701 15
7291.107 13
7291.513 18
7291.918 20
7292.324 15
7292.729 14
7293.135 5
7293.540 13
7293.946 15
7294.352 11
7294.757 18
7295.163 21
7295.569 32
7295.974 25
7296.380 17
7296.786 9
7297.191 7
7297.597 14
7298.003 18
7298.409 11
7298.814 25
7299.220 30
7299.626 20
7300.032 7
7300.438 19
7300.843 15
7301.249 22
7301.655 26
7302.061 26
7302.467 20
7302.873 11
7303.278 23
7303.684 19
7304.090 19
7304.496 25
7304.902 22
7305.308 20
7305.714 17
7306.120 5
7306.526 7
7306.932 10
7307.338 10
7307.744 7
7308.150 18
7308.556 24
7308.962 22
7309.368 15
7309.774 13
7310.180 5
7310.586 11
7310.992 7
7311.398 13
7311.805 5
7312.211 12
7312.617 25
7313.023 16
7313.429 11
7313.835 13
7314.241 11
7314.648 12
7315.054 17
7315.460 17
7315.866 13
7316.273 17
7316.679 17
7317.085 19
7317.491 15
7317.898 13
7318.304 14
7318.710 14
7319.117 8
7319.523 16
7319.929 19
7320.336 18
7320.742 9
7321.148 21
7321.555 17
7321.961 18
7322.367 25
7322.774 38
7323.180 31
7323.587 24
7323.993 19
7324.400 14
7324.806 19
7325.213 4
7325.619 12
7326.026 19
7326.432 20
7326.839 10
7327.245 9
7327.652 5
7328.058 5
7328.465 4
7328.872 7
7329.278 8
7329.685 16
7330.091 21
7330.498 29
7330.905 27
7331.311 26
7331.718 17
7332.125 24
7332.531 16
7332.938 20
7333.345 17
7333.751 10
7334.158 11
7334.565 15
7334.972 18
7335.378 16
7335.785 9
7336.192 8
7336.599 22
7337.006 17
7337.413 13
7337.819 30
7338.226 21
7338.633 18
7339.040 9
7339.447 25
7339.854 28
7340.261 19
7340.668 18
7341.074 21
7341.481 19
7341.888 14
7342.295 21
7342.702 23
7343.109 26
7343.516 26
7343.923 22
7344.330 23
7344.737 14
7345.144 19
7345.551 25
7345.958 16
7346.366 18
7346.773 11
7347.180 15
7347.587 22
7347.994 23
7348.401 28
7348.808 35
7349.215 22
7349.623 17
7350.030 18
7350.437 15
7350.844 19
7351.251 23
7351.659 28
7352.066 20
7352.473 20
7352.880 20
7353.288 16
7353.695 19
7354.102 20
7354.509 22
7354.917 28
7355.324 21
7355.731 17
7356.139 29
7356.546 21
7356.953 25
7357.361 26
7357.768 28
7358.176 27
7358.583 42
7358.990 34
7359.398 24
7359.805 19
7360.213 23
7360.620 27
7361.028 17
7361.435 15
7361.843 28
7362.250 33
7362.658 31
7363.065 18
7363.473 21
7363.880 14
7364.288 18
7364.696 21
7365.103 23
7365.511 22
7365.918 14
7366.326 26
7366.734 19
7367.141 19
7367.549 24
7367.957 21
7368.364 16
7368.772 12
7369.180 8
7369.587 24
7369.995 33
7370.403 28
7370.811 18
7371.218 12
7371.626 17
7372.034 10
7372.442 11
7372.850 17
7373.257 15
7373.665 30
7374.073 31
7374.481 22
7374.889 24
7375.297 33
7375.705 15
7376.112 10
7376.520 14
7376.928 12
7377.336 22
7377.744 34
7378.152 29
7378.560 27
7378.968 27
7379.376 25
7379.784 24
7380.192 23
7380.600 18
7381.008 14
7381.416 18
7381.824 18
7382.232 14
7382.640 11
7383.048 27
7383.456 46
7383.865 40
7384.273 42
7384.681 37
7385.089 28
7385.497 27
7385.905 24
7386.313 22
7386.722 45
7387.130 36
7387.538 34
7387.946 47
7388.355 28
7388.763 19
7389.171 15
7389.579 33
7389.988 26
7390.396 26
7390.804 30
7391.213 17
7391.621 32
7392.029 30
7392.438 31
7392.846 17
7393.254 30
7393.663 27
7394.071 37
7394.479 29
7394.888 32
7395.296 27
7395.705 30
7396.113 40
7396.522 48
7396.930 52
7397.339 42
7397.747 58
7398.156 56
7398.564 53
7398.973 63
7399.381 64
7399.790 49
7400.198 37
7400.607 30
7401.015 19
7401.424 19
7401.833 18
7402.241 20
7402.650 32
7403.059 27
7403.467 16
7403.876 24
7404.285 22
7404.693 29
7405.102 36
7405.511 30
7405.919 22
7406.328 17
7406.737 9
7407.146 11
7407.554 19
7407.963 15
7408.372 12
7408.781 13
7409.190 14
7409.598 11
7410.007 11
7410.416 10
7410.825 13
7411.234 15
7411.643 17
7412.052 24
7412.460 22
7412.869 6
7413.278 17
7413.687 20
7414.096 5
7414.505 18
7414.914 21
7415.323 10
7415.732 21
7416.141 15
7416.550 11
7416.959 10
7417.368 10
7417.777 12
7418.186 18
7418.595 15
7419.004 14
7419.413 28
7419.823 25
7420.232 25
7420.641 25
7421.050 10
7421.459 14
7421.868 17
7422.277 23
7422.687 16
7423.096 16
7423.505 7
7423.914 20
7424.323 13
7424.733 11
7425.142 16
7425.551 26
7425.960 16
7426.370 14
7426.779 17
7427.188 14
7427.598 11
7428.007 16
7428.416 26
7428.826 22
7429.235 14
7429.644 16
7430.054 24
7430.463 31
7430.873 26
7431.282 35
7431.692 35
7432.101 28
7432.510 18
7432.920 18
7433.329 24
7433.739 20
7434.148 8
7434.558 12
7434.967 22
7435.377 13
7435.786 24
7436.196 21
7436.606 10
7437.015 13
7437.425 20
7437.834 27
7438.244 21
7438.654 15
7439.063 12
7439.473 19
7439.883 23
7440.292 19
7440.702 16
7441.112 11
7441.521 17
7441.931 13
7442.341 24
7442.750 30
7443.160 57
7443.570 50
7443.980 38
7444.389 30
7444.799 27
7445.209 24
7445.619 21
7446.029 17
7446.439 13
7446.848 16
7447.258 24
7447.668 30
7448.078 30
7448.488 28
7448.898 27
7449.308 19
7449.718 22
7450.128 18
7450.538 11
7450.948 17
7451.357 16
7451.767 31
7452.177 23
7452.587 14
7452.997 21
7453.408 36
7453.818 29
7454.228 24
7454.638 33
7455.048 33
7455.458 29
7455.868 27
7456.278 31
7456.688 33
7457.098 28
7457.508 22
7457.919 20
7458.329 28
7458.739 32
7459.149 48
7459.559 28
7459.970 23
7460.380 20
7460.790 16
7461.200 26
7461.610 37
7462.021 32
7462.431 49
7462.841 45
7463.252 41
7463.662 51
7464.072 32
7464.483 50
7464.893 57
7465.303 65
7465.714 71
7466.124 74
7466.534 73
7466.945 70
7467.355 70
7467.766 135
7468.176 153
7468.587 143
7468.997 147
7469.407 155
7469.818 178
7470.228 203
7470.639 225
7471.049 210
7471.460 207
7471.870 207
7472.281 166
7472.692 119
7473.102 132
7473.513 112
7473.923 89
7474.334 69
7474.745 79
7475.155 70
7475.566 64
7475.976 51
7476.387 42
7476.798 47
7477.208 38
7477.619 37
7478.030 28
7478.441 20
7478.851 20
7479.262 20
7479.673 22
7480.084 34
7480.494 29
7480.905 13
7481.316 16
7481.727 22
7482.138 10
7482.548 21
7482.959 22
7483.370 22
7483.781 40
7484.192 28
7484.603 19
7485.014 19
7485.425 28
7485.835 17
7486.246 12
7486.657 7
7487.068 21
7487.479 19
7487.890 17
7488.301 13
7488.712 19
7489.123 18
7489.534 18
7489.945 13
7490.356 14
7490.767 15
7491.178 18
7491.590 15
7492.001 23
7492.412 22
7492.823 13
7493.234 15
7493.645 20
7494.056 13
7494.467 24
7494.879 26
7495.290 18
7495.701 12
7496.112 13
7496.523 11
7496.935 9
7497.346 10
7497.757 3
7498.168 16
7498.580 19
7498.991 25
7499.402 14
7499.813 10
7500.225 10
7500.636 5
7501.047 25
7501.459 17
7501.870 22
7502.281 27
7502.693 32
7503.104 24
7503.516 11
7503.927 13
7504.339 12
7504.750 15
7505.161 13
7505.573 22
7505.984 19
7506.396 14
7506.807 17
7507.219 18
7507.630 16
7508.042 13
7508.453 24
7508.865 16
7509.277 17
7509.688 13
7510.100 13
7510.511 7
7510.923 16
7511.335 12
7511.746 11
7512.158 9
7512.569 15
7512.981 17
7513.393 13
7513.804 13
7514.216 4
7514.628 8
7515.040 7
7515.451 13
7515.863 11
7516.275 11
7516.687 20
7517.098 19
7517.510 24
7517.922 26
7518.334 30
7518.746 25
7519.157 18
7519.569 22
7519.981 30
7520.393 16
7520.805 10
7521.217 18
7521.629 23
7522.041 26
7522.452 17
7522.864 12
7523.276 7
7523.688 5
7524.100 33
7524.512 25
7524.924 17
7525.336 21
7525.748 18
7526.160 18
7526.572 19
7526.984 13
7527.396 20
7527.809 15
7528.221 25
7528.633 22
7529.045 26
7529.457 19
7529.869 17
7530.281 19
7530.693 21
7531.106 12
7531.518 13
7531.930 13
7532.342 23
7532.754 24
7533.166 22
7533.579 15
7533.991 13
7534.403 12
7534.815 9
7535.228 16
7535.640 13
7536.052 12
7536.465 11
7536.877 25
7537.289 24
7537.702 13
7538.114 13
7538.526 11
7538.939 10
7539.351 31
7539.763 35
7540.176 29
7540.588 26
7541.001 18
7541.413 13
7541.826 5
7542.238 12
7542.651 13
7543.063 37
7543.476 30
7543.888 27
7544.301 25
7544.713 20
7545.126 18
7545.538 26
7545.951 19
7546.363 20
7546.776 13
7547.189 19
7547.601 19
7548.014 18
7548.426 10
7548.839 8
7549.252 7
7549.664 9
7550.077 17
7550.490 20
7550.902 12
7551.315 14
7551.728 15
7552.141 22
7552.553 26
7552.966 25
7553.379 39
7553.792 26
7554.204 16
7554.617 19
7555.030 5
7555.443 19
7555.856 22
7556.269 25
7556.681 34
7557.094 28
7557.507 23
7557.920 31
7558.333 24
7558.746 31
7559.159 38
7559.572 27
7559.985 25
7560.398 25
7560.811 28
7561.224 44
7561.637 50
7562.050 47
7562.463 55
7562.876 46
7563.289 51
7563.702 52
7564.115 64
7564.528 45
7564.941 27
7565.354 27
7565.767 38
7566.180 42
7566.594 40
7567.007 45
7567.420 33
7567.833 38
7568.246 20
7568.659 23
7569.073 19
7569.486 19
7569.899 27
7570.312 22
7570.725 21
7571.139 13
7571.552 18
7571.965 13
7572.379 18
7572.792 24
7573.205 17
7573.618 23
7574.032 25
7574.445 26
7574.858 16
7575.272 8
7575.685 19
7576.099 35
7576.512 27
7576.925 18
7577.339 18
7577.752 21
7578.166 14
7578.579 20
7578.993 18
7579.406 15
7579.820 13
7580.233 17
7580.647 12
7581.060 6
7581.474 7
7581.887 13
7582.301 20
7582.714 27
7583.128 35
7583.542 30
7583.955 21
7584.369 21
7584.782 20
7585.196 24
7585.610 26
7586.023 21
7586.437 21
7586.851 25
7587.264 16
7587.678 15
7588.092 12
7588.506 15
7588.919 12
7589.333 22
7589.747 26
7590.161 17
7590.574 10
7590.988 13
7591.402 25
7591.816 31
7592.230 21
7592.643 20
7593.057 20
7593.471 34
7593.885 19
7594.299 17
7594.713 16
7595.127 19
7595.541 21
7595.955 39
7596.369 27
7596.783 17
7597.196 18
7597.610 30
7598.024 32
7598.438 28
7598.852 16
7599.266 23
7599.681 21
7600.095 18
7600.509 12
7600.923 19
7601.337 10
7601.751 28
7602.165 23
7602.579 16
7602.993 9
7603.407 18
7603.821 27
7604.236 27
7604.650 9
7605.064 18
7605.478 23
7605.892 8
7606.307 7
7606.721 17
7607.135 18
7607.549 34
7607.964 29
7608.378 29
7608.792 18
7609.206 19
7609.621 12
7610.035 27
7610.449 27
7610.864 14
7611.278 14
7611.692 13
7612.107 16
7612.521 15
7612.936 20
7613.350 24
7613.764 17
7614.179 14
7614.593 11
7615.008 15
7615.422 29
7615.837 18
7616.251 16
7616.666 31
7617.080 32
7617.495 27
7617.909 28
7618.324 39
7618.738 25
7619.153 23
7619.567 25
7619.982 34
7620.397 37
7620.811 35
7621.226 37
7621.640 26
7622.055 28
7622.470 30
7622.884 28
7623.299 28
7623.714 32
7624.128 34
7624.543 26
7624.958 33
7625.373 44
7625.787 22
7626.202 20
7626.617 14
7627.032 12
7627.446 8
7627.861 14
7628.276 32
7628.691 45
7629.106 46
7629.521 33
7629.935 18
7630.350 20
7630.765 13
7631.180 20
7631.595 24
7632.010 22
7632.425 25
7632.840 23
7633.255 20
7633.670 14
7634.085 16
7634.500 17
7634.915 20
7635.330 21
7635.745 30
7636.160 28
7636.575 26
7636.990 27
7637.405 29
7637.820 36
7638.235 19
7638.650 18
7639.065 33
7639.480 26
7639.895 22
7640.310 24
7640.726 18
7641.141 12
7641.556 23
7641.971 20
7642.386 26
7642.802 28
7643.217 30
7643.632 25
7644.047 44
7644.462 25
7644.878 31
7645.293 51
7645.708 37
7646.124 32
7646.539 36
7646.954 44
7647.370 68
7647.785 77
7648.200 71
7648.616 70
7649.031 68
7649.446 104
7649.862 84
7650.277 58
7650.693 58
7651.108 67
7651.523 96
7651.939 73
7652.354 60
7652.770 39
7653.185 38
7653.601 74
7654.016 51
7654.432 35
7654.847 40
7655.263 29
7655.678 35
7656.094 43
7656.510 45
7656.925 32
7657.341 29
7657.756 33
7658.172 53
7658.588 39
7659.003 24
7659.419 29
7659.835 34
7660.250 28
7660.666 37
7661.082 39
7661.497 32
7661.913 33
7662.329 36
7662.745 35
7663.160 27
7663.576 22
7663.992 17
7664.408 19
7664.824 30
7665.239 44
7665.655 49
7666.071 38
7666.487 41
7666.903 48
7667.319 39
7667.735 35
7668.150 31
7668.566 44
7668.982 37
7669.398 32
7669.814 29
7670.230 25
7670.646 23
7671.062 21
7671.478 13
7671.894 14
7672.310 23
7672.726 27
7673.142 25
7673.558 38
7673.974 58
7674.390 64
7674.806 37
7675.222 37
7675.638 42
7676.055 39
7676.471 33
7676.887 28
7677.303 28
7677.719 32
7678.135 33
7678.551 27
7678.968 24
7679.384 28
7679.800 41
7680.216 23
7680.632 22
7681.049 24
7681.465 27
7681.881 29
7682.298 20
7682.714 32
7683.130 33
7683.546 35
7683.963 37
7684.379 52
7684.795 58
7685.212 52
7685.628 53
7686.045 35
7686.461 36
7686.877 39
7687.294 40
7687.710 30
7688.127 35
7688.543 39
7688.959 39
7689.376 48
7689.792 30
7690.209 29
7690.625 31
7691.042 23
7691.458 36
7691.875 36
7692.292 51
7692.708 47
7693.125 36
7693.541 34
7693.958 26
7694.374 20
7694.791 10
7695.208 17
7695.624 27
7696.041 31
7696.458 26
7696.874 26
7697.291 17
7697.708 22
7698.124 37
7698.541 41
7698.958 31
7699.375 31
7699.791 27
7700.208 9
7700.625 18
7701.042 31
7701.458 34
7701.875 23
7702.292 24
7702.709 25
7703.126 36
7703.543 31
7703.959 34
7704.376 34
7704.793 28
7705.210 21
7705.627 12
7706.044 19
7706.461 22
7706.878 15
7707.295 21
7707.712 31
7708.129 27
7708.546 29
7708.963 33
7709.380 26
7709.797 16
7710.214 17
7710.631 17
7711.048 13
7711.465 17
7711.882 15
7712.299 14
7712.716 25
7713.133 22
7713.550 12
7713.968 9
7714.385 12
7714.802 18
7715.219 22
7715.636 29
7716.053 21
7716.471 20
7716.888 19
7717.305 10
7717.722 11
7718.140 23
7718.557 35
7718.974 31
7719.391 28
7719.809 18
7720.226 13
7720.643 15
7721.061 8
7721.478 16
7721.895 20
7722.313 32
7722.730 38
7723.147 28
7723.565 31
7723.982 27
7724.400 21
7724.817 21
7725.234 23
7725.652 22
7726.069 24
7726.487 29
7726.904 23
7727.322 23
7727.739 13
7728.157 16
7728.574 14
7728.992 12
7729.409 18
7729.827 21
7730.245 20
7730.662 30
7731.080 28
7731.497 22
7731.915 18
7732.333 12
7732.750 15
7733.168 12
7733.586 28
7734.003 21
7734.421 16
7734.839 22
7735.256 11
7735.674 17
7736.092 32
7736.510 26
7736.927 21
7737.345 14
7737.763 21
7738.181 27
7738.598 13
7739.016 10
7739.434 20
7739.852 19
7740.270 19
7740.688 28
7741.106 21
7741.523 22
7741.941 17
7742.359 10
7742.777 18
7743.195 16
7743.613 9
7744.031 13
7744.449 32
7744.867 33
7745.285 22
7745.703 22
7746.121 14
7746.539 12
7746.957 18
7747.375 12
7747.793 14
7748.211 8
7748.629 13
7749.047 24
7749.465 17
7749.883 16
7750.301 15
7750.720 18
7751.138 36
7751.556 21
7751.974 27
7752.392 40
7752.810 41
7753.229 32
7753.647 24
7754.065 21
7754.483 15
7754.901 22
7755.320 31
7755.738 29
7756.156 18
7756.575 20
7756.993 17
7757.411 17
7757.829 12
7758.248 12
7758.666 8
7759.085 8
7759.503 14
7759.921 23
7760.340 22
7760.758 30
7761.176 19
7761.595 32
7762.013 13
7762.432 23
7762.850 33
7763.269 34
7763.687 33
7764.106 28
7764.524 29
7764.943 36
7765.361 43
7765.780 45
7766.198 52
7766.617 52
7767.035 38
7767.454 41
7767.873 30
7768.291 46
7768.710 45
7769.128 46
7769.547 46
7769.966 25
7770.384 27
7770.803 38
7771.222 33
7771.640 33
7772.059 25
7772.478 27
7772.896 30
7773.315 19
7773.734 20
7774.153 37
7774.571 39
7774.990 27
7775.409 22
7775.828 23
7776.247 19
7776.666 21
7777.084 17
7777.503 28
7777.922 24
7778.341 19
7778.760 13
7779.179 21
7779.598 18
7780.017 18
7780.435 15
7780.854 13
7781.273 20
7781.692 24
7782.111 15
7782.530 17
7782.949 12
7783.368 12
7783.787 13
7784.206 12
7784.625 21
7785.044 31
7785.463 24
7785.883 17
7786.302 21
7786.721 13
7787.140 19
7787.559 7
7787.978 10
7788.397 9
7788.816 16
7789.236 25
7789.655 18
7790.074 12
7790.493 19
7790.912 22
7791.332 24
7791.751 9
7792.170 22
7792.589 22
7793.009 15
7793.428 12
7793.847 14
7794.266 5
7794.686 8
7795.105 11
7795.524 16
7795.944 22
7796.363 9
7796.782 9
7797.202 14
7797.621 16
7798.041 17
7798.460 7
7798.879 4
7799.299 18
7799.718 24
7800.138 22
7800.557 11
7800.977 19
7801.396 24
7801.816 26
7802.235 15
7802.655 17
7803.074 27
7803.494 22
7803.913 31
7804.333 16
7804.753 26
7805.172 28
7805.592 28
7806.011 50
7806.431 40
7806.851 23
7807.270 21
7807.690 30
7808.110 32
7808.529 25
7808.949 40
7809.369 39
7809.788 47
7810.208 44
7810.628 24
7811.048 20
7811.467 23
7811.887 8
7812.307 8
7812.727 7
7813.147 8
7813.566 5
7813.986 11
7814.406 14
7814.826 11
7815.246 22
7815.666 29
7816.086 36
7816.505 19
7816.925 16
7817.345 12
7817.765 14
7818.185 7
7818.605 9
7819.025 9
7819.445 23
7819.865 12
7820.285 21
7820.705 14
7821.125 13
7821.545 14
7821.965 12
7822.385 11
7822.805 12
7823.225 14
7823.645 24
7824.066 24
7824.486 29
7824.906 31
7825.326 25
7825.746 15
7826.166 11
7826.586 10
7827.007 16
7827.427 19
7827.847 16
7828.267 10
7828.687 22
7829.108 13
7829.528 12
7829.948 15
7830.368 13
7830.789 14
7831.209 20
7831.629 11
7832.050 16
7832.470 14
7832.890 13
7833.311 13
7833.731 18
7834.151 21
7834.572 17
7834.992 23
7835.413 14
7835.833 9
7836.253 11
7836.674 12
7837.094 21
7837.515 8
7837.935 7
7838.356 10
7838.776 12
7839.197 12
7839.617 36
7840.038 33
7840.458 24
7840.879 11
7841.299 12
7841.720 15
7842.141 11
7842.561 10
7842.982 11
7843.402 13
7843.823 7
7844.244 19
7844.664 16
7845.085 9
7845.506 12
7845.926 16
7846.347 16
7846.768 23
7847.188 12
7847.609 16
7848.030 22
7848.451 21
7848.871 20
7849.292 16
7849.713 15
7850.134 7
7850.555 7
7850.975 7
7851.396 9
7851.817 8
7852.238 11
7852.659 22
7853.080 23
7853.501 14
7853.922 9
7854.342 10
7854.763 17
7855.184 24
7855.605 25
7856.026 20
7856.447 19
7856.868 16
7857.289 14
7857.710 8
7858.131 17
7858.552 18
7858.973 16
7859.394 11
7859.815 22
7860.236 17
7860.657 11
7861.079 6
7861.500 22
7861.921 28
7862.342 17
7862.763 22
7863.184 18
7863.605 14
7864.027 27
7864.448 36
7864.869 20
7865.290 18
7865.711 21
7866.133 12
7866.554 15
7866.975 22
7867.396 27
7867.818 26
7868.239 22
7868.660 13
7869.081 12
7869.503 18
7869.924 7
7870.345 14
7870.767 13
7871.188 13
7871.610 11
7872.031 21
7872.452 20
7872.874 11
7873.295 4
7873.717 17
7874.138 24
7874.560 16
7874.981 20
7875.402 15
7875.824 13
7876.245 12
7876.667 16
7877.088 22
7877.510 19
7877.932 19
7878.353 11
7878.775 8
7879.196 10
7879.618 10
7880.039 13
7880.461 12
7880.883 12
7881.304 11
7881.726 17
7882.148 15
7882.569 11
7882.991 17
7883.413 18
7883.834 13
7884.256 16
7884.678 14
7885.100 8
7885.521 13
7885.943 19
7886.365 16
7886.787 16
7887.208 8
7887.630 11
7888.052 22
7888.474 9
7888.896 8
7889.318 5
7889.739 7
7890.161 16
7890.583 15
7891.005 10
7891.427 10
7891.849 9
7892.271 18
7892.693 29
7893.115 26
7893.537 15
7893.959 13
7894.381 10
7894.803 13
7895.225 12
7895.647 10
7896.069 8
7896.491 7
7896.913 4
7897.335 12
7897.757 18
7898.179 15
7898.601 7
7899.023 9
7899.445 15
7899.867 14
7900.290 6
7900.712 17
7901.134 24
7901.556 25
7901.978 15
7902.400 12
7902.823 12
7903.245 3
7903.667 6
7904.089 13
7904.512 13
7904.934 24
7905.356 18
7905.778 18
7906.201 15
7906.623 16
7907.045 21
7907.468 9
7907.890 15
7908.312 13
7908.735 15
7909.157 15
7909.580 16
7910.002 14
7910.424 19
7910.847 20
7911.269 15
7911.692 18
7912.114 14
7912.537 23
7912.959 23
7913.382 19
7913.804 17
7914.227 15
7914.649 10
7915.072 21
7915.494 29
7915.917 21
7916.339 9
7916.762 17
7917.184 14
7917.607 11
7918.030 13
7918.452 9
7918.875 20
7919.298 23
7919.720 22
7920.143 21
7920.566 14
7920.988 13
7921.411 7
7921.834 11
7922.256 8
7922.679 12
7923.102 22
7923.525 21
7923.948 20
7924.370 28
7924.793 27
7925.216 31
7925.639 20
7926.062 21
7926.484 13
7926.907 13
7927.330 14
7927.753 23
7928.176 16
7928.599 16
7929.022 15
7929.445 13
7929.868 9
7930.290 18
7930.713 17
7931.136 26
7931.559 29
7931.982 12
7932.405 25
7932.828 34
7933.251 22
7933.674 21
7934.097 23
7934.521 30
7934.944 21
7935.367 26
7935.790 26
7936.213 15
7936.636 16
7937.059 12
7937.482 13
7937.905 9
7938.329 11
7938.752 12
7939.175 25
7939.598 27
7940.021 15
7940.444 6
7940.868 16
7941.291 8
7941.714 4
7942.137 17
7942.561 28
7942.984 25
7943.407 19
7943.831 14
7944.254 21
7944.677 17
7945.101 8
7945.524 10
7945.947 11
7946.371 13
7946.794 17
7947.217 11
7947.641 9
7948.064 8
7948.488 15
7948.911 16
7949.335 9
7949.758 7
7950.182 8
7950.605 5
7951.029 9
7951.452 4
7951.876 10
7952.299 7
7952.723 14
7953.146 11
7953.570 16
7953.993 10
7954.417 9
7954.840 10
7955.264 16
7955.688 12
7956.111 8
7956.535 8
7956.959 5
7957.382 8
7957.806 19
7958.230 20
7958.653 10
7959.077 11
7959.501 18
7959.925 26
7960.348 21
7960.772 20
7961.196 18
7961.620 17
7962.043 14
7962.467 7
7962.891 16
7963.315 9
7963.739 22
7964.162 17
7964.586 8
7965.010 13
7965.434 21
7965.858 21
7966.282 20
7966.706 10
7967.130 9
7967.554 10
7967.978 14
7968.402 16
7968.826 18
7969.249 16
7969.673 8
7970.097 12
7970.521 21
7970.946 22
7971.370 22
7971.794 26
7972.218 16
7972.642 13
7973.066 14
7973.490 19
7973.914 9
7974.338 14
7974.762 8
7975.186 11
7975.611 15
7976.035 13
7976.459 11
7976.883 15
7977.307 13
7977.731 4
7978.156 4
7978.580 17
7979.004 20
7979.428 12
7979.853 21
7980.277 28
7980.701 17
7981.126 16
7981.550 9
7981.974 13
7982.398 14
7982.823 11
7983.247 11
7983.672 6
7984.096 3
7984.520 4
7984.945 4
7985.369 9
7985.794 15
7986.218 14
7986.642 7
7987.067 10
7987.491 7
7987.916 13
7988.340 8
7988.765 12
7989.189 19
7989.614 15
7990.038 12
7990.463 20
7990.887 23
7991.312 20
7991.737 15
7992.161 14
7992.586 10
7993.010 13
7993.435 6
7993.860 13
7994.284 14
7994.709 21
7995.134 11
7995.558 18
7995.983 12
7996.408 9
7996.832 11
7997.257 4
7997.682 15
7998.107 20
7998.531 22
7998.956 16
7999.381 11
7999.806 10
8000.231 6
8000.655 8
8001.080 8
8001.505 7
8001.930 10
8002.355 11
8002.780 9
8003.204 8
8003.629 12
8004.054 16
8004.479 11
8004.904 14
8005.329 11
8005.754 8
8006.179 14
8006.604 10
8007.029 13
8007.454 6
8007.879 5
8008.304 13
8008.729 18
8009.154 13
8009.579 21
8010.004 15
8010.429 22
8010.854 6
8011.279 10
8011.705 11
8012.130 13
8012.555 14
8012.980 17
8013.405 11
8013.830 10
8014.255 6
8014.681 8
8015.106 5
8015.531 14
8015.956 20
8016.381 14
8016.807 13
8017.232 9
8017.657 13
8018.082 6
8018.508 7
8018.933 3
8019.358 8
8019.784 3
8020.209 14
8020.634 11
8021.060 10
8021.485 17
8021.911 13
8022.336 7
8022.761 1
8023.187 8
8023.612 18
8024.038 12
8024.463 15
8024.888 15
8025.314 15
8025.739 10
8026.165 10
8026.590 19
8027.016 16
8027.441 18
8027.867 8
8028.293 7
8028.718 9
8029.144 15
8029.569 13
8029.995 16
8030.420 10
8030.846 22
8031.272 11
8031.697 9
8032.123 6
8032.549 15
8032.974 18
8033.400 15
8033.826 15
8034.251 8
8034.677 14
8035.103 19
8035.529 18
8035.954 10
8036.380 10
8036.806 11
8037.232 10
8037.657 9
8038.083 14
8038.509 16
8038.935 11
8039.361 15
8039.787 10
8040.212 14
8040.638 16
8041.064 12
8041.490 8
8041.916 6
8042.342 13
8042.768 11
8043.194 5
8043.620 7
8044.046 4
8044.472 6
8044.898 5
8045.324 3
8045.750 10
8046.176 16
8046.602 9
8047.028 9
8047.454 6
8047.880 8
8048.306 10
8048.732 13
8049.158 19
8049.584 13
8050.010 8
8050.437 5
8050.863 9
8051.289 9
8051.715 9
8052.141 7
8052.567 6
8052.994 11
8053.420 9
8053.846 4
8054.272 3
8054.699 13
8055.125 11
8055.551 15
8055.977 14
8056.404 12
8056.830 8
8057.256 10
8057.683 10
8058.109 14
8058.535 12
8058.962 6
8059.388 4
8059.814 4
8060.241 11
8060.667 17
8061.094 10
8061.520 13
8061.947 9
8062.373 18
8062.799 14
8063.226 22
8063.652 8
8064.079 5
8064.505 9
8064.932 5
8065.358 10
8065.785 10
8066.212 6
8066.638 8
8067.065 5
8067.491 9
8067.918 10
8068.344 2
8068.771 3
8069.198 5
8069.624 13
8070.051 9
8070.478 15
8070.904 20
8071.331 13
8071.758 14
8072.184 11
8072.611 7
8073.038 10
8073.465 8
8073.891 11
8074.318 16
8074.745 17
8075.172 11
8075.599 5
8076.025 12
8076.452 4
8076.879 14
8077.306 8
8077.733 5
8078.160 7
8078.586 14
8079.013 19
8079.440 8
8079.867 7
8080.294 27
8080.721 18
8081.148 18
8081.575 8
8082.002 9
8082.429 15
8082.856 27
8083.283 15
8083.710 12
8084.137 12
8084.564 7
8084.991 5
8085.418 7
8085.845 11
8086.272 8
8086.699 4
8087.126 6
8087.554 12
8087.981 10
8088.408 6
8088.835 15
8089.262 12
8089.689 10
8090.116 16
8090.544 18
8090.971 12
8091.398 18
8091.825 13
8092.253 8
8092.680 6
8093.107 6
8093.534 12
8093.962 10
8094.389 4
8094.816 6
8095.244 10
8095.671 2
8096.098 10
8096.526 7
8096.953 20
8097.380 26
8097.808 14
8098.235 13
8098.662 11
8099.090 8
8099.517 6
8099.945 9
8100.372 12
8100.800 11
8101.227 8
8101.655 5
8102.082 7
8102.510 6
8102.937 9
8103.365 15
8103.792 10
8104.220 15
8104.647 5
8105.075 18
8105.503 16
8105.930 6
8106.358 6
8106.785 4
8107.213 10
8107.641 12
8108.068 6
8108.496 7
8108.924 2
8109.351 1
8109.779 8
8110.207 6
8110.635 11
8111.062 23
8111.490 23
8111.918 21
8112.346 11
8112.773 6
8113.201 12
8113.629 13
8114.057 19
8114.485 17
8114.912 16
8115.340 8
8115.768 14
8116.196 10
8116.624 10
8117.052 8
8117.480 9
8117.908 10
8118.336 13
8118.763 8
8119.191 6
8119.619 12
8120.047 5
8120.475 17
8120.903 13
8121.331 9
8121.759 17
8122.187 13
8122.615 8
8123.043 19
8123.472 12
8123.900 15
8124.328 13
8124.756 4
8125.184 7
8125.612 7
8126.040 9
8126.468 10
8126.896 6
8127.325 14
8127.753 7
8128.181 9
8128.609 10
8129.037 7
8129.466 2
8129.894 7
8130.322 9
8130.750 4
8131.179 2
8131.607 14
8132.035 9
8132.463 8
8132.892 8
8133.320 7
8133.748 6
8134.177 10
8134.605 6
8135.034 12
8135.462 10
8135.890 8
8136.319 14
8136.747 12
8137.176 20
8137.604 17
8138.032 17
8138.461 16
8138.889 7
8139.318 4
8139.746 4
8140.175 4
8140.603 3
8141.032 8
8141.460 14
8141.889 21
8142.317 19
8142.746 22
8143.175 28
8143.603 22
8144.032 16
8144.460 12
8144.889 15
8145.318 11
8145.746 10
8146.175 11
8146.604 11
8147.032 18
8147.461 17
8147.890 14
8148.319 6
8148.747 6
8149.176 9
8149.605 13
8150.034 8
8150.462 12
8150.891 9
8151.320 2
8151.749 7
8152.177 9
8152.606 17
8153.035 12
8153.464 13
8153.893 19
8154.322 14
8154.751 13
8155.180 9
8155.608 9
8156.037 5
8156.466 8
8156.895 5
8157.324 6
8157.753 2
8158.182 6
8158.611 17
8159.040 19
8159.469 7
8159.898 10
8160.327 5
8160.756 5
8161.185 1
8161.614 6
8162.043 10
8162.473 11
8162.902 9
8163.331 6
8163.760 4
8164.189 8
8164.618 6
8165.047 8
8165.476 3
8165.906 8
8166.335 3
8166.764 13
8167.193 16
8167.622 19
8168.052 7
8168.481 12
8168.910 9
8169.340 9
8169.769 16
8170.198 3
8170.627 7
8171.057 8
8171.486 15
8171.915 12
8172.345 11
8172.774 9
8173.203 12
8173.633 9
8174.062 7
8174.492 2
8174.921 10
8175.350 9
8175.780 12
8176.209 26
8176.639 24
8177.068 12
8177.498 9
8177.927 5
8178.357 9
8178.786 10
8179.216 6
8179.645 7
8180.075 17
8180.504 9
8180.934 8
8181.364 10
8181.793 6
8182.223 5
8182.652 5
8183.082 5
8183.512 8
8183.941 13
8184.371 12
8184.801 7
8185.230 5
8185.660 6
8186.090 12
8186.520 12
8186.949 1
8187.379 5
8187.809 11
8188.239 21
8188.668 16
8189.098 10
8189.528 9
8189.958 6
8190.388 3
8190.817 10
8191.247 7
8191.677 2
8192.107 6
8192.537 18
8192.967 10
8193.397 9
8193.827 8
8194.256 20
8194.686 19
8195.116 16
8195.546 18
8195.976 18
8196.406 13
8196.836 10
8197.266 11
8197.696 12
8198.126 10
8198.556 7
8198.986 7
8199.416 14
8199.847 11
8200.277 13
8200.707 15
8201.137 13
8201.567 17
8201.997 11
8202.427 11
8202.857 14
8203.288 11
8203.718 15
8204.148 7
8204.578 27
8205.008 20
8205.438 9
8205.869 14
8206.299 18
8206.729 14
8207.159 11
8207.590 10
8208.020 12
8208.450 13
8208.881 13
8209.311 13
8209.741 17
8210.172 8
8210.602 2
8211.032 11
8211.463 22
8211.893 15
8212.323 12
8212.754 9
8213.184 5
8213.615 8
8214.045 7
8214.476 8
8214.906 2
8215.337 17
8215.767 14
8216.198 11
8216.628 9
8217.059 8
8217.489 6
8217.920 12
8218.350 11
8218.781 19
8219.211 17
8219.642 12
8220.073 13
8220.503 13
8220.934 18
8221.364 12
8221.795 16
8222.226 5
8222.656 13
8223.087 7
8223.518 18
8223.949 14
8224.379 11
8224.810 10
8225.241 9
8225.671 10
8226.102 7
8226.533 9
8226.964 15
8227.395 22
8227.825 20
8228.256 14
8228.687 12
8229.118 6
8229.549 5
8229.980 10
8230.410 4
8230.841 15
8231.272 20
8231.703 21
8232.134 27
8232.565 23
8232.996 25
8233.427 30
8233.858 39
8234.289 27
8234.720 27
8235.151 19
8235.582 24
8236.013 28
8236.444 39
8236.875 33
8237.306 24
8237.737 23
8238.168 29
8238.599 26
8239.030 18
8239.461 22
8239.892 13
8240.324 17
8240.755 20
8241.186 20
8241.617 14
8242.048 10
8242.479 15
8242.911 7
8243.342 10
8243.773 7
8244.204 4
8244.636 5
8245.067 3
8245.498 9
8245.929 10
8246.361 3
8246.792 5
8247.223 11
8247.655 16
8248.086 19
8248.517 14
8248.949 15
8249.380 7
8249.811 6
8250.243 7
8250.674 14
8251.106 12
8251.537 6
8251.968 7
8252.400 12
8252.831 12
8253.263 6
8253.694 8
8254.126 8
8254.557 16
8254.989 18
8255.420 10
8255.852 13
8256.283 11
8256.715 12
8257.146 7
8257.578 5
8258.010 6
8258.441 4
8258.873 9
8259.305 11
8259.736 9
8260.168 8
8260.599 13
8261.031 18
8261.463 15
8261.895 12
8262.326 15
8262.758 14
8263.190 11
8263.621 16
8264.053 16
8264.485 8
8264.917 13
8265.348 9
8265.780 9
8266.212 9
8266.644 14
8267.076 13
8267.508 6
8267.939 6
8268.371 6
8268.803 12
8269.235 2
8269.667 5
8270.099 7
8270.531 3
8270.963 6
8271.395 6
8271.827 3
8272.259 8
8272.691 15
8273.123 4
8273.555 4
8273.987 12
8274.419 10
8274.851 13
8275.283 13
8275.715 15
8276.147 9
8276.579 8
8277.011 5
8277.443 5
8277.875 14
8278.307 7
8278.739 9
8279.172 6
8279.604 4
8280.036 12
8280.468 12
8280.900 17
8281.332 17
8281.765 15
8282.197 13
8282.629 9
8283.061 15
8283.494 16
8283.926 10
8284.358 5
8284.791 10
8285.223 6
8285.655 2
8286.087 3
8286.520 2
8286.952 9
8287.385 12
8287.817 13
8288.249 11
8288.682 6
8289.114 10
8289.546 7
8289.979 8
8290.411 15
8290.844 15
8291.276 5
8291.709 1
8292.141 6
8292.574 3
8293.006 12
8293.439 12
8293.871 5
8294.304 10
8294.736 13
8295.169 13
8295.601 6
8296.034 3
8296.467 4
8296.899 1
8297.332 5
8297.765 7
8298.197 6
8298.630 9
8299.063 7
8299.495 11
8299.928 13
8300.361 12
8300.793 10
8301.226 8
8301.659 8
8302.091 4
8302.524 5
8302.957 13
8303.390 8
8303.823 7
8304.255 7
8304.688 11
8305.121 8
8305.554 9
8305.987 5
8306.420 1
8306.852 5
8307.285 8
8307.718 4
8308.151 6
8308.584 4
8309.017 4
8309.450 1
8309.883 6
8310.316 10
8310.749 9
8311.182 7
8311.615 12
8312.048 11
8312.481 14
8312.914 9
8313.347 22
8313.780 17
8314.213 11
8314.646 6
8315.079 7
8315.512 1
8315.945 3
8316.378 14
8316.811 8
8317.245 13
8317.678 13
8318.111 7
8318.544 4
8318.977 3
8319.410 2
8319.844 10
8320.277 5
8320.710 8
8321.143 11
8321.577 11
8322.010 6
8322.443 5
8322.876 5
8323.310 4
8323.743 5
8324.176 6
8324.610 10
8325.043 9
8325.476 6
8325.910 4
8326.343 13
8326.777 12
8327.210 11
8327.643 13
8328.077 7
8328.510 18
8328.944 17
8329.377 15
8329.811 6
8330.244 10
8330.678 10
8331.111 16
8331.545 13
8331.978 13
8332.412 10
8332.845 13
8333.279 8
8333.712 4
8334.146 4
8334.579 10
8335.013 12
8335.447 12
8335.880 16
8336.314 13
8336.748 13
8337.181 7
8337.615 8
8338.049 15
8338.482 25
8338.916 21
8339.350 14
8339.783 5
8340.217 5
8340.651 0
8341.085 3
8341.518 9
8341.952 11
8342.386 13
8342.820 3
8343.254 6
8343.687 8
8344.121 12
8344.555 18
8344.989 10
8345.423 15
8345.857 6
8346.291 7
8346.725 12
8347.158 3
8347.592 8
8348.026 10
8348.460 12
8348.894 11
8349.328 17
8349.762 17
8350.196 14
8350.630 13
8351.064 13
8351.498 7
8351.932 8
8352.366 8
8352.800 9
8353.234 13
8353.669 17
8354.103 12
8354.537 10
8354.971 4
8355.405 1
8355.839 9
8356.273 9
8356.707 5
8357.142 6
8357.576 6
8358.010 3
8358.444 4
8358.878 6
8359.313 9
8359.747 3
8360.181 2
8360.615 1
8361.050 7
8361.484 5
8361.918 2
8362.353 5
8362.787 15
8363.221 8
8363.656 14
8364.090 19
8364.524 25
8364.959 17
8365.393 11
8365.828 8
8366.262 16
8366.696 12
8367.131 15
8367.565 13
8368.000 5
8368.434 4
8368.869 2
8369.303 4
8369.738 17
8370.172 13
8370.607 8
8371.041 4
8371.476 6
8371.910 4
8372.345 3
8372.780 8
8373.214 1
8373.649 4
8374.083 8
8374.518 4
8374.953 7
8375.387 9
8375.822 11
8376.257 17
8376.691 20
8377.126 12
8377.561 7
8377.995 11
8378.430 14
8378.865 5
8379.300 7
8379.734 8
8380.169 14
8380.604 24
8381.039 20
8381.474 11
8381.908 10
8382.343 3
8382.778 7
8383.213 9
8383.648 21
8384.083 11
8384.518 22
8384.952 20
8385.387 14
8385.822 12
8386.257 9
8386.692 10
8387.127 10
8387.562 8
8387.997 7
8388.432 15
8388.867 11
8389.302 5
8389.737 5
8390.172 8
8390.607 9
8391.042 11
8391.477 6
8391.912 10
8392.347 14
8392.783 14
8393.218 18
8393.653 15
8394.088 12
8394.523 8
8394.958 7
8395.393 10
8395.829 10
8396.264 10
8396.699 8
8397.134 6
8397.569 7
8398.005 6
8398.440 8
8398.875 6
8399.310 12
8399.746 6
8400.181 8
8400.616 5
8401.052 1
8401.487 6
8401.922 12
8402.358 9
8402.793 12
8403.228 14
8403.664 13
8404.099 10
8404.535 11
8404.970 4
8405.405 5
8405.841 10
8406.276 13
8406.712 8
8407.147 6
8407.583 7
8408.018 7
8408.454 8
8408.889 15
8409.325 15
8409.760 9
8410.196 11
8410.631 7
8411.067 4
8411.503 3
8411.938 14
8412.374 8
8412.809 12
8413.245 5
8413.681 2
8414.116 9
8414.552 14
8414.988 11
8415.423 11
8415.859 14
8416.295 12
8416.730 19
8417.166 19
8417.602 9
8418.038 9
8418.473 10
8418.909 7
8419.345 9
8419.781 6
8420.217 6
8420.652 10
8421.088 15
8421.524 2
8421.960 6
8422.396 7
8422.832 14
8423.268 15
8423.704 14
8424.139 9
8424.575 18
8425.011 21
8425.447 17
8425.883 20
8426.319 8
8426.755 6
8427.191 12
8427.627 11
8428.063 11
8428.499 9
8428.935 9
8429.371 14
8429.807 8
8430.243 2
8430.680 9
8431.116 9
8431.552 11
8431.988 15
8432.424 19
8432.860 15
8433.296 11
8433.732 18
8434.169 18
8434.605 11
8435.041 12
8435.477 9
8435.913 11
8436.350 10
8436.786 11
8437.222 4
8437.658 16
8438.095 17
8438.531 15
8438.967 12
8439.404 14
8439.840 11
8440.276 7
8440.713 16
8441.149 9
8441.585 7
8442.022 9
8442.458 9
8442.894 21
8443.331 23
8443.767 28
8444.204 20
8444.640 11
8445.077 12
8445.513 22
8445.950 25
8446.386 13
8446.823 18
8447.259 22
8447.696 8
8448.132 24
8448.569 22
8449.005 13
8449.442 9
8449.878 11
8450.315 10
8450.752 11
8451.188 18
8451.625 30
8452.061 20
8452.498 5
8452.935 9
8453.371 19
8453.808 20
8454.245 19
8454.681 17
8455.118 21
8455.555 18
8455.992 21
8456.428 15
8456.865 9
8457.302 8
8457.739 17
8458.175 14
8458.612 21
8459.049 18
8459.486 19
8459.923 23
8460.360 15
8460.796 20
8461.233 22
8461.670 32
8462.107 28
8462.544 23
8462.981 30
8463.418 38
8463.855 36
8464.292 23
8464.729 26
8465.166 44
8465.603 51
8466.040 35
8466.477 46
8466.914 48
8467.351 40
8467.788 43
8468.225 41
8468.662 30
8469.099 35
8469.536 35
8469.973 42
8470.410 44
8470.847 63
8471.285 56
8471.722 100
8472.159 136
8472.596 155
8473.033 200
8473.470 296
8473.908 474
8474.345 591
8474.782 671
8475.219 789
8475.656 922
8476.094 1012
8476.531 1079
8476.968 1084
8477.406 1045
8477.843 937
8478.280 846
8478.717 639
8479.155 476
8479.592 362
8480.030 258
8480.467 217
8480.904 187
8481.342 169
8481.779 145
8482.216 129
8482.654 117
8483.091 103
8483.529 106
8483.966 117
8484.404 109
8484.841 110
8485.279 103
8485.716 78
8486.154 77
8486.591 60
8487.029 59
8487.466 63
8487.904 62
8488.341 58
8488.779 84
8489.217 72
8489.654 58
8490.092 46
8490.529 56
8490.967 49
8491.405 35
8491.842 41
8492.280 46
8492.718 34
8493.155 21
8493.593 26
8494.031 36
8494.469 42
8494.906 34
8495.344 32
8495.782 22
8496.220 37
8496.657 45
8497.095 47
8497.533 49
8497.971 42
8498.409 26
8498.847 25
8499.284 30
8499.722 37
8500.160 50
8500.598 42
8501.036 34
8501.474 25
8501.912 36
8502.350 29
8502.788 36
8503.226 35
8503.664 25
8504.102 19
8504.540 30
8504.978 36
8505.416 32
8505.854 45
8506.292 33
8506.730 24
8507.168 12
8507.606 26
8508.044 29
8508.482 20
8508.920 20
8509.358 21
8509.796 18
8510.234 22
8510.673 23
8511.111 14
8511.549 14
8511.987 33
8512.425 24
8512.863 11
8513.302 8
8513.740 21
8514.178 17
8514.616 18
8515.055 18
8515.493 16
8515.931 21
8516.369 19
8516.808 23
8517.246 9
8517.684 7
8518.123 13
8518.561 11
8518.999 12
8519.438 16
8519.876 25
8520.315 21
8520.753 13
8521.191 16
8521.630 19
8522.068 21
8522.507 17
8522.945 17
8523.384 23
8523.822 15
8524.261 15
8524.699 25
8525.138 17
8525.576 16
8526.015 12
8526.453 13
8526.892 23
8527.330 17
8527.769 18
8528.208 16
8528.646 8
8529.085 10
8529.524 14
8529.962 14
8530.401 16
8530.839 24
8531.278 21
8531.717 11
8532.156 14
8532.594 21
8533.033 19
8533.472 11
8533.910 21
8534.349 21
8534.788 22
8535.227 21
8535.666 15
8536.104 11
8536.543 6
8536.982 5
8537.421 8
8537.860 13
8538.299 18
8538.737 9
8539.176 4
8539.615 11
8540.054 14
8540.493 14
8540.932 19
8541.371 17
8541.810 24
8542.249 26
8542.688 33
8543.127 22
8543.566 18
8544.005 26
8544.444 24
8544.883 26
8545.322 19
8545.761 17
8546.200 21
8546.639 15
8547.078 27
8547.517 25
8547.956 27
8548.395 35
8548.834 32
8549.274 17
8549.713 19
8550.152 20
8550.591 17
8551.030 16
8551.469 22
8551.909 24
8552.348 17
8552.787 22
8553.226 18
8553.666 23
8554.105 23
8554.544 25
8554.983 20
8555.423 18
8555.862 15
8556.301 23
8556.741 22
8557.180 24
8557.619 29
8558.059 28
8558.498 22
8558.938 43
8559.377 43
8559.816 29
8560.256 15
8560.695 29
8561.135 30
8561.574 19
8562.014 26
8562.453 37
8562.893 35
8563.332 38
8563.772 26
8564.211 22
8564.651 33
8565.090 34
8565.530 39
8565.969 24
8566.409 10
8566.848 28
8567.288 45
8567.728 35
8568.167 38
8568.607 24
8569.047 20
8569.486 14
8569.926 29
8570.366 27
8570.805 13
8571.245 9
8571.685 17
8572.124 25
8572.564 24
8573.004 28
8573.444 10
8573.883 14
8574.323 25
8574.763 31
8575.203 31
8575.643 38
8576.082 46
8576.522 46
8576.962 47
8577.402 61
8577.842 58
8578.282 66
8578.722 68
8579.162 64
8579.601 55
8580.041 71
8580.481 68
8580.921 47
8581.361 42
8581.801 54
8582.241 41
8582.681 40
8583.121 37
8583.561 29
8584.001 35
8584.441 47
8584.881 30
8585.321 42
8585.761 43
8586.202 41
8586.642 37
8587.082 34
8587.522 27
8587.962 28
8588.402 36
8588.842 38
8589.282 42
8589.723 26
8590.163 26
8590.603 36
8591.043 32
8591.483 45
8591.924 41
8592.364 34
8592.804 40
8593.244 30
8593.685 22
8594.125 19
8594.565 22
8595.006 24
8595.446 26
8595.886 23
8596.327 17
8596.767 13
8597.207 18
8597.648 21
8598.088 18
8598.529 22
8598.969 26
8599.409 22
8599.850 17
8600.290 13
8600.731 16
8601.171 20
8601.612 27
8602.052 18
8602.493 16
8602.933 9
8603.374 15
8603.814 15
8604.255 11
8604.695 10
8605.136 11
8605.577 6
8606.017 4
8606.458 11
8606.898 15
8607.339 10
8607.780 16
8608.220 18
8608.661 16
8609.102 20
8609.542 20
8609.983 19
8610.424 17
8610.864 18
8611.305 18
8611.746 16
8612.187 9
8612.627 16
8613.068 10
8613.509 15
8613.950 15
8614.391 14
8614.831 14
8615.272 15
8615.713 20
8616.154 21
8616.595 21
8617.036 17
8617.477 6
8617.917 3
8618.358 3
8618.799 9
8619.240 6
8619.681 12
8620.122 21
8620.563 14
8621.004 14
8621.445 15
8621.886 18
8622.327 18
8622.768 17
8623.209 11
8623.650 14
8624.091 8
8624.532 13
8624.973 5
8625.414 2
8625.856 9
8626.297 11
8626.738 16
8627.179 12
8627.620 10
8628.061 14
8628.502 20
8628.944 20
8629.385 15
8629.826 5
8630.267 9
8630.708 6
8631.150 3
8631.591 5
8632.032 10
8632.473 10
8632.915 4
8633.356 10
8633.797 10
8634.239 16
8634.680 7
8635.121 9
8635.563 21
8636.004 20
8636.445 16
8636.887 11
8637.328 12
8637.770 9
8638.211 12
8638.652 14
8639.094 12
8639.535 17
8639.977 12
8640.418 10
8640.860 11
8641.301 9
8641.743 3
8642.184 10
8642.626 15
8643.067 14
8643.509 10
8643.950 5
8644.392 7
8644.834 10
8645.275 12
8645.717 9
8646.158 15
8646.600 23
8647.042 19
8647.483 12
8647.925 13
8648.367 10
8648.808 12
8649.250 5
8649.692 12
8650.133 16
8650.575 20
8651.017 16
8651.459 8
8651.900 5
8652.342 12
8652.784 18
8653.226 17
8653.668 17
8654.109 30
8654.551 30
8654.993 29
8655.435 15
8655.877 12
8656.319 11
8656.761 20
8657.203 36
8657.644 29
8658.086 23
8658.528 31
8658.970 13
8659.412 15
8659.854 17
8660.296 13
8660.738 6
8661.180 8
8661.622 6
8662.064 7
8662.506 21
8662.948 31
8663.390 17
8663.832 19
8664.275 22
8664.717 16
8665.159 9
8665.601 12
8666.043 13
8666.485 12
8666.927 15
8667.369 16
8667.812 14
8668.254 5
8668.696 14
8669.138 17
8669.580 18
8670.023 13
8670.465 14
8670.907 9
8671.349 12
8671.792 14
8672.234 11
8672.676 23
8673.119 16
8673.561 18
8674.003 5
8674.446 16
8674.888 24
8675.330 21
8675.773 18
8676.215 15
8676.657 16
8677.100 8
8677.542 13
8677.985 10
8678.427 17
8678.870 20
8679.312 21
8679.755 12
8680.197 15
8680.640 11
8681.082 19
8681.525 18
8681.967 23
8682.410 24
8682.852 16
8683.295 30
8683.737 25
8684.180 29
8684.623 20
8685.065 17
8685.508 23
8685.950 22
8686.393 19
8686.836 13
8687.278 13
8687.721 18
8688.164 30
8688.606 36
8689.049 44
8689.492 28
8689.935 19
8690.377 25
8690.820 30
8691.263 26
8691.706 33
8692.149 48
8692.591 40
8693.034 45
8693.477 44
8693.920 45
8694.363 48
8694.806 43
8695.248 31
8695.691 44
8696.134 45
8696.577 39
8697.020 32
8697.463 36
8697.906 34
8698.349 20
8698.792 14
8699.235 18
8699.678 27
8700.121 27
8700.564 33
8701.007 29
8701.450 23
8701.893 30
8702.336 40
8702.779 31
8703.222 27
8703.665 19
8704.108 20
8704.551 20
8704.994 26
8705.438 13
8705.881 19
8706.324 23
8706.767 23
8707.210 29
8707.653 23
8708.097 22
8708.540 31
8708.983 36
8709.426 48
8709.869 33
8710.313 28
8710.756 30
8711.199 39
8711.643 30
8712.086 23
8712.529 34
8712.973 25
8713.416 24
8713.859 16
8714.303 24
8714.746 19
8715.189 20
8715.633 18
8716.076 16
8716.520 20
8716.963 11
8717.406 18
8717.850 23
8718.293 15
8718.737 10
8719.180 20
8719.624 22
8720.067 17
8720.511 16
8720.954 15
8721.398 12
8721.841 24
8722.285 25
8722.728 24
8723.172 31
8723.616 23
8724.059 21
8724.503 19
8724.947 13
8725.390 27
8725.834 26
8726.277 25
8726.721 22
8727.165 34
8727.609 26
8728.052 29
8728.496 24
8728.940 28
8729.383 22
8729.827 16
8730.271 26
8730.715 29
8731.158 30
8731.602 25
8732.046 15
8732.490 25
8732.934 37
8733.378 25
8733.821 26
8734.265 26
8734.709 26
8735.153 29
8735.597 22
8736.041 20
8736.485 24
8736.929 22
8737.373 20
8737.817 44
8738.261 45
8738.705 38
8739.149 45
8739.593 41
8740.037 31
8740.481 33
8740.925 21
8741.369 18
8741.813 25
8742.257 22
8742.701 28
8743.145 19
8743.589 28
8744.033 38
8744.477 34
8744.921 30
8745.366 38
8745.810 36
8746.254 32
8746.698 32
8747.142 37
8747.587 37
8748.031 21
8748.475 19
8748.919 28
8749.363 29
8749.808 33
8750.252 34
8750.696 37
8751.141 27
8751.585 26
8752.029 25
8752.473 34
8752.918 36
8753.362 34
8753.807 38
8754.251 43
8754.695 55
8755.140 44
8755.584 46
8756.029 44
8756.473 64
8756.917 63
8757.362 49
8757.806 58
8758.251 70
8758.695 63
8759.140 73
8759.584 76
8760.029 80
8760.473 85
8760.918 93
8761.362 118
8761.807 142
8762.252 166
8762.696 181
8763.141 213
8763.585 256
8764.030 245
8764.475 251
8764.919 238
8765.364 228
8765.809 251
8766.253 257
8766.698 274
8767.143 234
8767.587 190
8768.032 138
8768.477 174
8768.922 160
8769.366 147
8769.811 139
8770.256 126
8770.701 103
8771.145 94
8771.590 104
8772.035 109
8772.480 115
8772.925 103
8773.370 93
8773.814 88
8774.259 88
8774.704 98
8775.149 105
8775.594 93
8776.039 90
8776.484 94
8776.929 114
8777.374 119
8777.819 151
8778.264 143
8778.709 128
8779.154 160
8779.599 170
8780.044 211
8780.489 215
8780.934 197
8781.379 182
8781.824 163
8782.269 160
8782.714 147
8783.159 147
8783.604 158
8784.050 154
8784.495 124
8784.940 90
8785.385 89
8785.830 98
8786.275 91
8786.721 83
8787.166 98
8787.611 95
8788.056 78
8788.501 54
8788.947 48
8789.392 53
8789.837 28
8790.283 29
8790.728 50
8791.173 58
8791.618 63
8792.064 62
8792.509 61
8792.954 68
8793.400 82
8793.845 77
8794.291 82
8794.736 92
8795.181 86
8795.627 93
8796.072 103
8796.518 128
8796.963 118
8797.409 126
8797.854 144
8798.300 147
8798.745 106
8799.191 83
8799.636 103
8800.082 104
8800.527 92
8800.973 62
8801.418 51
8801.864 69
8802.310 45
8802.755 29
8803.201 39
8803.646 62
8804.092 45
8804.538 39
8804.983 44
8805.429 40
8805.875 38
8806.320 29
8806.766 32
8807.212 30
8807.657 31
8808.103 32
8808.549 29
8808.995 31
8809.441 35
8809.886 32
8810.332 46
8810.778 41
8811.224 39
8811.670 39
8812.115 41
8812.561 25
8813.007 28
8813.453 33
8813.899 38
8814.345 36
8814.791 26
8815.237 21
8815.682 32
8816.128 31
8816.574 23
8817.020 23
8817.466 18
8817.912 24
8818.358 35
8818.804 34
8819.250 35
8819.696 31
8820.142 40
8820.588 35
8821.035 29
8821.481 29
8821.927 24
8822.373 31
8822.819 41
8823.265 38
8823.711 39
8824.157 51
8824.603 73
8825.050 69
8825.496 61
8825.942 65
8826.388 80
8826.834 67
8827.281 72
8827.727 66
8828.173 48
8828.619 39
8829.066 39
8829.512 48
8829.958 47
8830.404 42
8830.851 37
8831.297 32
8831.743 29
8832.190 39
8832.636 43
8833.083 39
8833.529 25
8833.975 28
8834.422 18
8834.868 23
8835.315 31
8835.761 34
8836.207 34
8836.654 39
8837.100 37
8837.547 45
8837.993 46
8838.440 34
8838.886 25
8839.333 28
8839.779 23
8840.226 31
8840.673 40
8841.119 32
8841.566 33
8842.012 33
8842.459 35
8842.905 29
8843.352 32
8843.799 17
8844.245 20
8844.692 16
8845.139 17
8845.585 22
8846.032 31
8846.479 23
8846.926 32
8847.372 28
8847.819 29
8848.266 24
8848.713 24
8849.159 32
8849.606 26
8850.053 16
8850.500 15
8850.947 13
8851.393 15
8851.840 25
8852.287 48
8852.734 45
8853.181 45
8853.628 34
8854.075 26
8854.521 34
8854.968 31
8855.415 24
8855.862 33
8856.309 31
8856.756 26
8857.203 15
8857.650 14
8858.097 23
8858.544 20
8858.991 20
8859.438 19
8859.885 27
8860.332 19
8860.779 21
8861.226 21
8861.674 26
8862.121 26
8862.568 19
8863.015 24
8863.462 32
8863.909 25
8864.356 31
8864.804 30
8865.251 26
8865.698 30
8866.145 18
8866.592 14
8867.040 13
8867.487 27
8867.934 42
8868.381 36
8868.829 29
8869.276 23
8869.723 19
8870.170 17
8870.618 21
8871.065 23
8871.512 24
8871.960 23
8872.407 24
8872.854 15
8873.302 16
8873.749 9
8874.197 18
8874.644 25
8875.092 26
8875.539 26
8875.986 23
8876.434 32
8876.881 22
8877.329 23
8877.776 36
8878.224 41
8878.671 25
8879.119 25
8879.566 30
8880.014 43
8880.462 61
8880.909 51
8881.357 42
8881.804 42
8882.252 37
8882.700 26
8883.147 43
8883.595 44
8884.042 29
8884.490 48
8884.938 51
8885.386 36
8885.833 35
8886.281 39
8886.729 32
8887.176 28
8887.624 45
8888.072 49
8888.520 45
8888.967 43
8889.415 50
8889.863 33
8890.311 26
8890.759 49
8891.206 40
8891.654 33
8892.102 27
8892.550 33
8892.998 41
8893.446 49
8893.894 41
8894.342 40
8894.790 35
8895.238 52
8895.685 38
8896.133 33
8896.581 37
8897.029 32
8897.477 27
8897.925 44
8898.373 44
8898.821 39
8899.269 44
8899.717 29
8900.166 30
8900.614 37
8901.062 35
8901.510 35
8901.958 27
8902.406 28
8902.854 33
8903.302 46
8903.750 27
8904.199 41
8904.647 45
8905.095 42
8905.543 39
8905.991 27
8906.440 37
8906.888 38
8907.336 46
8907.784 46
8908.233 50
8908.681 62
8909.129 54
8909.577 57
8910.026 64
8910.474 81
8910.922 88
8911.371 121
8911.819 157
8912.267 191
8912.716 221
8913.164 311
8913.613 379
8914.061 401
8914.509 463
8914.958 436
8915.406 426
8915.855 451
8916.303 460
8916.752 423
8917.200 378
8917.649 345
8918.097 351
8918.546 300
8918.994 253
8919.443 261
8919.891 251
8920.340 166
8920.789 155
8921.237 137
8921.686 120
8922.134 124
8922.583 114
8923.032 95
8923.480 103
8923.929 89
8924.378 77
8924.826 75
8925.275 81
8925.724 96
8926.172 124
8926.621 181
8927.070 194
8927.519 188
8927.967 240
8928.416 268
8928.865 252
8929.314 293
8929.762 279
8930.211 323
8930.660 351
8931.109 352
8931.558 352
8932.007 376
8932.456 343
8932.904 308
8933.353 258
8933.802 250
8934.251 262
8934.700 238
8935.149 211
8935.598 217
8936.047 220
8936.496 197
8936.945 192
8937.394 142
8937.843 136
8938.292 107
8938.741 85
8939.190 111
8939.639 124
8940.088 139
8940.537 144
8940.986 132
8941.435 122
8941.884 130
8942.334 177
8942.783 224
8943.232 205
8943.681 237
8944.130 295
8944.579 357
8945.029 366
8945.478 370
8945.927 387
8946.376 437
8946.825 474
8947.275 507
8947.724 517
8948.173 479
8948.622 489
8949.072 447
8949.521 428
8949.970 386
8950.420 333
8950.869 263
8951.318 257
8951.768 235
8952.217 192
8952.666 208
8953.116 191
8953.565 191
8954.015 172
8954.464 143
8954.914 119
8955.363 93
8955.812 106
8956.262 91
8956.711 63
8957.161 61
8957.610 57
8958.060 67
8958.509 51
8958.959 57
8959.409 53
8959.858 71
8960.308 59
8960.757 51
8961.207 62
8961.656 65
8962.106 76
8962.556 58
8963.005 72
8963.455 58
8963.905 62
8964.354 69
8964.804 70
8965.254 85
8965.703 62
8966.153 59
8966.603 62
8967.053 59
8967.502 87
8967.952 78
8968.402 63
8968.852 50
8969.301 72
8969.751 76
8970.201 104
8970.651 76
8971.101 80
8971.551 82
8972.001 63
8972.450 78
8972.900 77
8973.350 46
8973.800 53
8974.250 66
8974.700 57
8975.150 35
8975.600 58
8976.050 75
8976.500 74
8976.950 92
8977.400 71
8977.850 68
8978.300 80
8978.750 62
8979.200 49
8979.650 53
8980.100 57
8980.550 45
8981.000 53
8981.450 58
8981.900 66
8982.351 77
8982.801 79
8983.251 98
8983.701 95
8984.151 121
8984.601 101
8985.052 84
8985.502 75
8985.952 81
8986.402 67
8986.852 94
8987.303 88
8987.753 87
8988.203 75
8988.653 100
8989.104 88
8989.554 66
8990.004 73
8990.455 64
8990.905 68
8991.355 91
8991.806 88
8992.256 83
8992.706 65
8993.157 70
8993.607 65
8994.058 71
8994.508 82
8994.959 63
8995.409 65
8995.860 55
8996.310 77
8996.760 72
8997.211 54
8997.661 67
8998.112 66
8998.563 76
8999.013 78
8999.464 71
8999.914 66
9000.365 53
9000.815 74
9001.266 59
9001.717 57
9002.167 82
9002.618 92
9003.068 89
9003.519 72
9003.970 62
9004.420 64
9004.871 72
9005.322 77
9005.773 85
9006.223 76
9006.674 72
9007.125 68
9007.575 81
9008.026 86
9008.477 68
9008.928 76
9009.379 80
9009.829 80
9010.280 84
9010.731 81
9011.182 83
9011.633 71
9012.084 92
9012.535 88
9012.985 70
9013.436 84
9013.887 66
9014.338 64
9014.789 67
9015.240 57
9015.691 90
9016.142 71
9016.593 48
9017.044 62
9017.495 74
9017.946 82
9018.397 80
9018.848 71
9019.299 73
9019.750 74
9020.201 92
9020.652 83
9021.103 93
9021.555 111
9022.006 125
9022.457 96
9022.908 94
9023.359 90
9023.810 78
9024.261 84
9024.713 100
9025.164 101
9025.615 101
9026.066 90
9026.517 113
9026.969 114
9027.420 93
9027.871 89
9028.322 85
9028.774 72
9029.225 57
9029.676 89
9030.128 95
9030.579 85
9031.030 83
9031.482 105
9031.933 119
9032.384 90
9032.836 78
9033.287 85
9033.739 100
9034.190 98
9034.642 99
9035.093 106
9035.544 114
9035.996 101
9036.447 95
9036.899 80
9037.350 95
9037.802 102
9038.253 131
9038.705 125
9039.156 116
9039.608 100
9040.060 96
9040.511 109
9040.963 101
9041.414 83
9041.866 85
9042.318 100
9042.769 89
9043.221 85
9043.673 95
9044.124 110
9044.576 132
9045.028 117
9045.479 119
9045.931 129
9046.383 142
9046.834 147
9047.286 146
9047.738 146
9048.190 163
9048.642 174
9049.093 173
9049.545 168
9049.997 169
9050.449 166
9050.901 150
9051.352 182
9051.804 184
9052.256 169
9052.708 166
9053.160 173
9053.612 181
9054.064 168
9054.516 172
9054.968 185
9055.420 203
9055.872 213
9056.324 231
9056.776 242
9057.228 247
9057.680 218
9058.132 222
9058.584 208
9059.036 191
9059.488 221
9059.940 242
9060.392 248
9060.844 226
9061.296 245
9061.748 232
9062.200 294
9062.652 299
9063.105 280
9063.557 289
9064.009 306
9064.461 295
9064.913 276
9065.365 302
9065.818 291
9066.270 302
9066.722 359
9067.174 350
9067.627 337
9068.079 340
9068.531 390
9068.983 383
9069.436 398
9069.888 414
9070.340 372
9070.793 398
9071.245 389
9071.697 406
9072.150 404
9072.602 413
9073.055 393
9073.507 414
9073.959 472
9074.412 483
9074.864 468
9075.317 489
9075.769 482
9076.222 495
9076.674 460
9077.127 412
9077.579 433
9078.032 451
9078.484 426
9078.937 447
9079.389 492
9079.842 498
9080.294 490
9080.747 578
9081.199 660
9081.652 655
9082.105 666
9082.557 701
9083.010 638
9083.463 617
9083.915 619
9084.368 550
9084.821 588
9085.273 715
9085.726 733
9086.179 748
9086.632 745
9087.084 754
9087.537 775
9087.990 761
9088.443 784
9088.895 781
9089.348 798
9089.801 776
9090.254 731
9090.707 724
9091.159 752
9091.612 712
9092.065 741
9092.518 783
9092.971 793
9093.424 755
9093.877 733
9094.330 741
9094.783 763
9095.236 764
9095.688 775
9096.141 800
9096.594 834
9097.047 804
9097.500 801
9097.953 787
9098.406 817
9098.859 789
9099.313 802
9099.766 799
9100.219 786
9100.672 784
9101.125 774
9101.578 849
9102.031 873
9102.484 868
9102.937 912
9103.390 947
9103.844 935
9104.297 908
9104.750 888
9105.203 877
9105.656 923
9106.110 981
9106.563 1018
9107.016 1007
9107.469 1051
9107.923 1046
9108.376 1002
9108.829 1000
9109.282 1065
9109.736 1151
9110.189 1159
9110.642 1222
9111.096 1289
9111.549 1346
9112.002 1362
9112.456 1349
9112.909 1425
9113.363 1447
9113.816 1468
9114.269 1465
9114.723 1425
9115.176 1458
9115.630 1472
9116.083 1566
9116.537 1693
9116.990 1724
9117.444 1696
9117.897 1705
9118.351 1756
9118.804 1760
9119.258 1775
9119.711 1802
9120.165 1884
9120.618 1992
9121.072 2030
9121.526 2056
9121.979 2168
9122.433 2280
9122.886 2346
9123.340 2339
9123.794 2399
9124.247 2511
9124.701 2665
9125.155 2872
9125.608 2879
9126.062 3075
9126.516 3390
9126.970 3643
9127.423 4067
9127.877 4361
9128.331 4856
9128.785 5273
9129.238 5473
9129.692 5716
9130.146 5933
9130.600 6003
9131.054 6144
9131.508 6276
9131.961 6309
9132.415 6379
9132.869 6436
9133.323 6464
9133.777 6372
9134.231 6190
9134.685 6196
9135.139 6195
9135.593 6166
9136.047 6101
9136.501 5915
9136.955 5705
9137.409 5594
9137.863 5524
9138.317 5544
9138.771 5516
9139.225 5463
9139.679 5589
9140.133 5613
9140.587 5616
9141.041 5724
9141.495 5769
9141.949 5880
9142.403 5909
9142.857 6025
9143.312 6295
9143.766 6453
9144.220 6622
9144.674 6795
9145.128 6930
9145.582 7233
9146.037 7358
9146.491 7428
9146.945 7487
9147.399 7526
9147.854 7589
9148.308 7509
9148.762 7317
9149.216 7178
9149.671 6887
9150.125 6682
9150.579 6463
9151.034 6505
9151.488 6436
9151.942 6230
9152.397 6031
9152.851 5846
9153.305 5777
9153.760 5614
9154.214 5405
9154.669 5217
9155.123 5130
9155.578 5087
9156.032 4920
9156.487 4805
9156.941 4765
9157.395 4843
9157.850 4895
9158.305 4843
9158.759 4765
9159.214 4838
9159.668 4812
9160.123 4835
9160.577 4935
9161.032 4955
9161.486 4907
9161.941 4934
9162.396 5009
9162.850 5001
9163.305 5066
9163.760 5060
9164.214 4958
9164.669 4774
9165.124 4590
9165.578 4408
9166.033 4316
9166.488 4098
9166.942 3949
9167.397 3686
9167.852 3605
9168.307 3541
9168.761 3479
9169.216 3396
9169.671 3205
9170.126 3095
9170.581 3022
9171.035 3037
9171.490 2929
9171.945 2723
9172.400 2616
9172.855 2474
9173.310 2414
9173.765 2403
9174.220 2365
9174.674 2295
9175.129 2213
9175.584 2157
9176.039 2034
9176.494 1949
9176.949 1926
9177.404 1859
9177.859 1761
9178.314 1653
9178.769 1681
9179.224 1701
9179.679 1675
9180.134 1490
9180.589 1382
9181.044 1360
9181.500 1303
9181.955 1314
9182.410 1239
9182.865 1213
9183.320 1164
9183.775 1177
9184.230 1111
9184.685 1035
9185.141 961
9185.596 988
9186.051 994
9186.506 968
9186.961 867
9187.417 791
9187.872 809
9188.327 780
9188.783 767
9189.238 764
9189.693 742
9190.148 694
9190.604 682
9191.059 651
9191.514 677
9191.970 716
9192.425 691
9192.880 681
9193.336 651
9193.791 613
9194.247 641
9194.702 597
9195.157 584
9195.613 596
9196.068 594
9196.524 587
9196.979 550
9197.435 528
9197.890 517
9198.346 508
9198.801 474
9199.257 466
9199.712 457
9200.168 470
9200.623 542
9201.079 560
9201.535 561
9201.990 565
9202.446 516
9202.901 511
9203.357 422
9203.813 432
9204.268 400
9204.724 374
9205.180 392
9205.635 403
9206.091 387
9206.547 368
9207.002 379
9207.458 371
9207.914 339
9208.370 374
9208.825 391
9209.281 362
9209.737 362
9210.193 394
9210.649 435
9211.104 393
9211.560 362
9212.016 371
9212.472 368
9212.928 345
9213.384 327
9213.840 312
9214.295 341
9214.751 374
9215.207 344
9215.663 309
9216.119 292
9216.575 334
9217.031 367
9217.487 356
9217.943 346
9218.399 344
9218.855 336
9219.311 291
9219.767 316
9220.223 290
9220.679 274
9221.135 281
9221.591 272
9222.047 284
9222.504 259
9222.960 275
9223.416 284
9223.872 270
9224.328 264
9224.784 242
9225.240 225
9225.697 217
9226.153 221
9226.609 210
9227.065 214
9227.521 222
9227.978 240
9228.434 256
9228.890 289
9229.346 275
9229.803 248
9230.259 235
9230.715 235
9231.172 261
9231.628 260
9232.084 237
9232.541 240
9232.997 226
9233.453 231
9233.910 245
9234.366 239
9234.823 234
9235.279 253
9235.735 232
9236.192 233
9236.648 244
9237.105 284
9237.561 285
9238.018 269
9238.474 247
9238.931 245
9239.387 237
9239.844 220
9240.300 227
9240.757 260
9241.214 275
9241.670 262
9242.127 244
9242.583 230
9243.040 250
9243.496 240
9243.953 224
9244.410 233
9244.866 268
9245.323 225
9245.780 216
9246.236 226
9246.693 228
9247.150 215
9247.607 233
9248.063 244
9248.520 233
9248.977 206
9249.434 242
9249.890 259
9250.347 252
9250.804 239
9251.261 248
9251.718 254
9252.174 232
9252.631 231
9253.088 229
9253.545 200
9254.002 189
9254.459 230
9254.916 216
9255.373 241
9255.830 245
9256.286 224
9256.743 205
9257.200 196
9257.657 207
9258.114 230
9258.571 221
9259.028 195
9259.485 216
9259.942 233
9260.399 228
9260.856 235
9261.314 253
9261.771 254
9262.228 256
9262.685 260
9263.142 290
9263.599 288
9264.056 260
9264.513 253
9264.970 258
9265.428 310
9265.885 304
9266.342 304
9266.799 301
9267.256 273
9267.714 292
9268.171 292
9268.628 280
9269.085 265
9269.543 278
9270.000 296
9270.457 303
9270.914 269
9271.372 259
9271.829 246
9272.286 258
9272.744 290
9273.201 263
9273.658 254
9274.116 235
9274.573 255
9275.031 260
9275.488 297
9275.945 330
9276.403 332
9276.860 351
9277.318 322
9277.775 300
9278.233 303
9278.690 313
9279.148 373
9279.605 356
9280.063 370
9280.520 421
9280.978 442
9281.435 430
9281.893 450
9282.351 445
9282.808 420
9283.266 422
9283.723 457
9284.181 440
9284.639 424
9285.096 460
9285.554 440
9286.012 486
9286.469 484
9286.927 490
9287.385 530
9287.842 470
9288.300 486
9288.758 556
9289.216 572
9289.673 557
9290.131 574
9290.589 609
9291.047 682
9291.504 719
9291.962 763
9292.420 697
9292.878 686
9293.336 744
9293.794 761
9294.252 766
9294.709 757
9295.167 743
9295.625 738
9296.083 697
9296.541 778
9296.999 784
9297.457 770
9297.915 804
9298.373 842
9298.831 835
9299.289 798
9299.747 756
9300.205 776
9300.663 775
9301.121 840
9301.579 896
9302.037 931
9302.495 938
9302.953 925
9303.411 903
9303.869 911
9304.328 895
9304.786 905
9305.244 932
9305.702 950
9306.160 935
9306.618 935
9307.077 925
9307.535 926
9307.993 954
9308.451 1004
9308.909 944
9309.368 967
9309.826 965
9310.284 973
9310.742 977
9311.201 928
9311.659 925
9312.117 898
9312.576 902
9313.034 861
9313.492 869
9313.951 878
9314.409 901
9314.867 872
9315.326 863
9315.784 920
9316.243 926
9316.701 909
9317.160 948
9317.618 949
9318.076 984
9318.535 934
9318.993 869
9319.452 881
9319.910 946
9320.369 946
9320.827 960
9321.286 911
9321.745 930
9322.203 986
9322.662 969
9323.120 909
9323.579 876
9324.037 918
9324.496 915
9324.955 955
9325.413 977
9325.872 1012
9326.331 992
9326.789 945
9327.248 998
9327.707 983
9328.165 929
9328.624 983
9329.083 971
9329.542 998
9330.000 1003
9330.459 1017
9330.918 1036
9331.377 982
9331.836 1028
9332.294 1022
9332.753 1056
9333.212 1068
9333.671 1173
9334.130 1196
9334.589 1173
9335.047 1139
9335.506 1154
9335.965 1208
9336.424 1209
9336.883 1187
9337.342 1257
9337.801 1293
9338.260 1311
9338.719 1283
9339.178 1280
9339.637 1254
9340.096 1314
9340.555 1295
9341.014 1263
9341.473 1228
9341.932 1274
9342.391 1273
9342.850 1276
9343.309 1255
9343.768 1243
9344.227 1323
9344.686 1430
9345.146 1420
9345.605 1444
9346.064 1517
9346.523 1611
9346.982 1693
9347.441 1747
9347.901 1802
9348.360 1859
9348.819 1923
9349.278 2013
9349.737 2044
9350.197 2059
9350.656 2032
9351.115 2022
9351.574 2139
9352.034 2248
9352.493 2284
9352.952 2229
9353.412 2132
9353.871 2144
9354.330 2261
9354.790 2250
9355.249 2284
9355.709 2221
9356.168 2296
9356.627 2274
9357.087 2304
9357.546 2225
9358.006 2130
9358.465 2171
9358.925 2213
9359.384 2205
9359.843 2106
9360.303 2112
9360.763 2070
9361.222 2116
9361.682 2078
9362.141 2211
9362.601 2225
9363.060 2278
9363.520 2344
9363.979 2404
9364.439 2414
9364.899 2402
9365.358 2416
9365.818 2498
9366.277 2506
9366.737 2474
9367.197 2550
9367.656 2528
9368.116 2525
9368.576 2555
9369.036 2558
9369.495 2612
9369.955 2648
9370.415 2673
9370.875 2774
9371.334 2795
9371.794 2784
9372.254 2850
9372.714 2823
9373.173 2904
9373.633 2902
9374.093 2874
9374.553 2968
9375.013 2978
9375.473 3017
9375.933 2996
9376.392 2978
9376.852 2991
9377.312 3021
9377.772 3064
9378.232 3037
9378.692 3141
9379.152 3168
9379.612 3256
9380.072 3296
9380.532 3213
9380.992 3144
9381.452 3141
9381.912 3182
9382.372 3120
9382.832 3183
9383.292 3130
9383.752 3182
9384.212 3121
9384.672 3085
9385.133 3003
9385.593 3030
9386.053 2978
9386.513 2872
9386.973 2828
9387.433 2846
9387.893 2810
9388.354 2716
9388.814 2673
9389.274 2741
9389.734 2754
9390.194 2770
9390.655 2779
9391.115 2803
9391.575 2853
9392.036 2851
9392.496 2811
9392.956 2784
9393.416 2693
9393.877 2644
9394.337 2645
9394.797 2686
9395.258 2724
9395.718 2694
9396.179 2599
9396.639 2605
9397.099 2626
9397.560 2681
9398.020 2666
9398.481 2696
9398.941 2823
9399.401 2849
9399.862 2823
9400.322 2711
9400.783 2793
9401.243 2810
9401.704 2734
9402.164 2698
9402.625 2766
9403.086 2849
9403.546 2892
9404.007 2849
9404.467 2897
9404.928 2875
9405.388 2961
9405.849 3084
9406.310 3121
9406.770 3251
9407.231 3206
9407.692 3334
9408.152 3344
9408.613 3423
9409.074 3462
9409.534 3555
9409.995 3650
9410.456 3823
9410.917 3983
9411.377 4134
9411.838 4460
9412.299 4618
9412.760 4832
9413.220 5198
9413.681 5526
9414.142 5977
9414.603 6379
9415.064 7052
9415.525 7687
9415.985 8461
9416.446 9289
9416.907 10304
9417.368 11446
9417.829 12502
9418.290 13567
9418.751 14773
9419.212 16023
9419.673 17146
9420.134 18169
9420.595 19038
9421.056 19889
9421.517 20336
9421.978 20695
9422.439 20840
9422.900 20875
9423.361 20790
9423.822 20465
9424.283 20024
9424.744 19465
9425.205 18614
9425.666 17927
9426.127 17134
9426.588 16473
9427.049 15742
9427.511 15170
9427.972 14540
9428.433 14037
9428.894 13541
9429.355 13020
9429.816 12595
9430.278 12352
9430.739 12386
9431.200 12410
9431.661 12660
9432.123 12941
9432.584 13486
9433.045 13975
9433.506 14670
9433.968 15397
9434.429 15989
9434.890 16688
9435.352 17192
9435.813 17837
9436.274 18556
9436.736 19330
9437.197 20009
9437.659 20302
9438.120 20413
9438.581 20203
9439.043 19848
9439.504 19428
9439.966 19112
9440.427 18645
9440.889 17769
9441.350 16983
9441.812 16394
9442.273 15667
9442.735 14862
9443.196 14256
9443.658 13411
9444.119 12625
9444.581 11946
9445.042 11242
9445.504 10726
9445.966 10301
9446.427 9990
9446.889 9750
9447.350 9529
9447.812 9444
9448.274 9481
9448.735 9573
9449.197 9660
9449.659 10090
9450.120 10409
9450.582 10846
9451.044 11055
9451.506 11549
9451.967 11937
9452.429 12239
9452.891 12448
9453.353 12376
9453.814 12469
9454.276 12514
9454.738 12251
9455.200 11994
9455.662 11778
9456.124 11236
9456.585 10819
9457.047 10370
9457.509 9715
9457.971 9214
9458.433 8525
9458.895 7869
9459.357 7389
9459.819 6788
9460.281 6265
9460.743 5647
9461.205 5103
9461.667 4670
9462.129 4202
9462.591 3743
9463.053 3391
9463.515 3090
9463.977 2912
9464.439 2695
9464.901 2460
9465.363 2191
9465.825 2074
9466.287 1884
9466.749 1770
9467.211 1561
9467.673 1446
9468.135 1408
9468.598 1286
9469.060 1218
9469.522 1195
9469.984 1124
9470.446 1094
9470.908 1050
9471.371 987
9471.833 943
9472.295 914
9472.757 885
9473.220 851
9473.682 828
9474.144 773
9474.607 740
9475.069 803
9475.531 777
9475.993 782
9476.456 767
9476.918 725
9477.381 656
9477.843 610
9478.305 629
9478.768 640
9479.230 640
9479.692 625
9480.155 618
9480.617 675
9481.080 648
9481.542 603
9482.005 574
9482.467 555
9482.930 521
9483.392 506
9483.855 458
9484.317 448
9484.780 444
9485.242 416
9485.705 368
9486.168 376
9486.630 363
9487.093 346
9487.555 346
9488.018 324
9488.481 314
9488.943 312
9489.406 319
9489.869 279
9490.331 283
9490.794 311
9491.257 309
9491.719 319
9492.182 310
9492.645 321
9493.108 388
9493.570 366
9494.033 375
9494.496 363
9494.959 340
9495.421 328
9495.884 320
9496.347 339
9496.810 305
9497.273 332
9497.736 330
9498.198 298
9498.661 298
9499.124 273
9499.587 265
9500.050 300
9500.513 293
9500.976 308
9501.439 320
9501.902 335
9502.365 343
9502.828 299
9503.291 279
9503.754 243
9504.217 254
9504.680 207
9505.143 183
9505.606 176
9506.069 162
9506.532 213
9506.995 221
9507.458 197
9507.921 219
9508.384 192
9508.848 235
9509.311 216
9509.774 238
9510.237 227
9510.700 226
9511.163 211
9511.627 219
9512.090 184
9512.553 183
9513.016 192
9513.479 205
9513.943 219
9514.406 241
9514.869 250
9515.333 202
9515.796 201
9516.259 224
9516.722 230
9517.186 183
9517.649 190
9518.113 191
9518.576 174
9519.039 173
9519.503 174
9519.966 176
9520.429 167
9520.893 163
9521.356 154
9521.820 130
9522.283 164
9522.747 168
9523.210 155
9523.674 167
9524.137 171
9524.601 172
9525.064 184
9525.528 200
9525.991 174
9526.455 179
9526.918 157
9527.382 171
9527.846 177
9528.309 173
9528.773 166
9529.236 165
9529.700 147
9530.164 140
9530.627 155
9531.091 154
9531.555 171
9532.018 205
9532.482 214
9532.946 188
9533.410 178
9533.873 187
9534.337 213
9534.801 226
9535.265 216
9535.728 223
9536.192 250
9536.656 214
9537.120 199
9537.584 178
9538.047 186
9538.511 180
9538.975 182
9539.439 191
9539.903 161
9540.367 181
9540.831 182
9541.295 185
9541.759 161
9542.222 138
9542.686 146
9543.150 141
9543.614 145
9544.078 169
9544.542 167
9545.006 159
9545.470 155
9545.934 138
9546.398 145
9546.863 156
9547.327 154
9547.791 167
9548.255 180
9548.719 187
9549.183 192
9549.647 179
9550.111 175
9550.575 174
9551.040 152
9551.504 191
9551.968 196
9552.432 197
9552.896 192
9553.360 186
9553.825 191
9554.289 196
9554.753 173
9555.217 194
9555.682 182
9556.146 209
9556.610 230
9557.075 224
9557.539 188
9558.003 163
9558.468 163
9558.932 168
9559.396 193
9559.861 160
9560.325 164
9560.789 189
9561.254 192
9561.718 203
9562.183 200
9562.647 215
9563.112 226
9563.576 219
9564.040 224
9564.505 244
9564.969 249
9565.434 230
9565.898 238
9566.363 226
9566.827 214
9567.292 198
9567.757 176
9568.221 167
9568.686 175
9569.150 195
9569.615 213
9570.080 226
9570.544 271
9571.009 257
9571.474 249
9571.938 226
9572.403 201
9572.868 221
9573.332 188
9573.797 191
9574.262 211
9574.726 236
9575.191 222
9575.656 288
9576.121 297
9576.585 265
9577.050 253
9577.515 247
9577.980 259
9578.445 236
9578.909 215
9579.374 216
9579.839 248
9580.304 233
9580.769 275
9581.234 275
9581.699 254
9582.164 259
9582.629 273
9583.093 243
9583.558 216
9584.023 204
9584.488 243
9584.953 269
9585.418 234
9585.883 240
9586.348 248
9586.813 274
9587.278 233
9587.743 250
9588.208 259
9588.674 244
9589.139 267
9589.604 273
9590.069 287
9590.534 287
9590.999 300
9591.464 362
9591.929 349
9592.394 337
9592.860 302
9593.325 260
9593.790 269
9594.255 251
9594.720 260
9595.186 278
9595.651 326
9596.116 371
9596.581 364
9597.047 343
9597.512 350
9597.977 326
9598.443 313
9598.908 322
9599.373 327
9599.839 327
9600.304 330
9600.769 334
9601.235 313
9601.700 367
9602.165 381
9602.631 373
9603.096 371
9603.562 339
9604.027 356
9604.493 362
9604.958 341
9605.424 352
9605.889 307
9606.355 329
9606.820 309
9607.286 330
9607.751 338
9608.217 366
9608.682 385
9609.148 342
9609.613 342
9610.079 350
9610.544 340
9611.010 338
9611.476 314
9611.941 312
9612.407 343
9612.873 345
9613.338 363
9613.804 346
9614.270 350
9614.735 379
9615.201 367
9615.667 354
9616.133 332
9616.598 323
9617.064 372
9617.530 363
9617.996 414
9618.461 393
9618.927 368
9619.393 368
9619.859 340
9620.325 320
9620.791 375
9621.256 398
9621.722 447
9622.188 422
9622.654 426
9623.120 481
9623.586 478
9624.052 481
9624.518 514
9624.984 502
9625.450 507
9625.916 468
9626.382 531
9626.848 560
9627.314 555
9627.780 579
9628.246 620
9628.712 557
9629.178 562
9629.644 530
9630.110 521
9630.576 515
9631.042 565
9631.508 507
9631.974 522
9632.440 520
9632.906 555
9633.373 511
9633.839 506
9634.305 489
9634.771 527
9635.237 536
9635.704 510
9636.170 508
9636.636 548
9637.102 523
9637.569 545
9638.035 601
9638.501 557
9638.967 560
9639.434 623
9639.900 696
9640.366 672
9640.833 680
9641.299 724
9641.765 746
9642.232 754
9642.698 731
9643.164 752
9643.631 794
9644.097 878
9644.564 919
9645.030 919
9645.497 886
9645.963 855
9646.429 830
9646.896 806
9647.362 834
9647.829 823
9648.295 841
9648.762 839
9649.229 800
9649.695 775
9650.162 741
9650.628 691
9651.095 685
9651.561 674
9652.028 655
9652.495 690
9652.961 650
9653.428 611
9653.894 609
9654.361 559
9654.828 560
9655.294 577
9655.761 605
9656.228 607
9656.695 570
9657.161 626
9657.628 639
9658.095 679
9658.562 659
9659.028 635
9659.495 657
9659.962 682
9660.429 710
9660.896 793
9661.362 779
9661.829 763
9662.296 718
9662.763 694
9663.230 707
9663.697 653
9664.164 659
9664.630 631
9665.097 577
9665.564 574
9666.031 561
9666.498 528
9666.965 550
9667.432 520
9667.899 514
9668.366 463
9668.833 464
9669.300 462
9669.767 452
9670.234 426
9670.701 395
9671.168 358
9671.635 399
9672.103 383
9672.570 425
9673.037 386
9673.504 394
9673.971 347
9674.438 336
9674.905 349
9675.372 331
9675.840 337
9676.307 347
9676.774 312
9677.241 307
9677.708 365
9678.176 309
9678.643 260
9679.110 259
9679.577 266
9680.045 258
9680.512 246
9680.979 207
9681.447 189
9681.914 232
9682.381 221
9682.849 230
9683.316 233
9683.783 231
9684.251 250
9684.718 271
9685.186 284
9685.653 241
9686.120 209
9686.588 235
9687.055 215
9687.523 210
9687.990 209
9688.458 204
9688.925 210
9689.393 226
9689.860 204
9690.328 202
9690.795 215
9691.263 217
9691.730 202
9692.198 149
9692.666 139
9693.133 142
9693.601 163
9694.068 180
9694.536 188
9695.004 191
9695.471 163
9695.939 203
9696.407 191
9696.874 200
9697.342 203
9697.810 176
9698.277 152
9698.745 166
9699.213 170
9699.681 229
9700.148 232
9700.616 180
9701.084 226
9701.552 229
9702.020 222
9702.487 233
9702.955 233
9703.423 237
9703.891 258
9704.359 255
9704.827 262
9705.295 284
9705.762 309
9706.230 368
9706.698 379
9707.166 406
9707.634 446
9708.102 469
9708.570 515
9709.038 556
9709.506 586
9709.974 586
9710.442 553
9710.910 610
9711.378 596
9711.846 616
9712.314 661
9712.782 636
9713.250 704
9713.719 733
9714.187 751
9714.655 711
9715.123 672
9715.591 714
9716.059 746
9716.527 731
9716.995 706
9717.464 735
9717.932 667
9718.400 633
9718.868 625
9719.336 654
9719.805 653
9720.273 667
9720.741 653
9721.209 616
9721.678 592
9722.146 592
9722.614 583
9723.083 549
9723.551 586
9724.019 638
9724.488 661
9724.956 682
9725.424 653
9725.893 668
9726.361 684
9726.830 698
9727.298 669
9727.766 712
9728.235 766
9728.703 764
9729.172 742
9729.640 651
9730.109 683
9730.577 707
9731.046 660
9731.514 681
9731.983 743
9732.451 716
9732.920 691
9733.389 703
9733.857 648
9734.326 622
9734.794 601
9735.263 576
9735.732 518
9736.200 462
9736.669 467
9737.137 514
9737.606 539
9738.075 518
9738.543 427
9739.012 417
9739.481 432
9739.950 458
9740.418 496
9740.887 468
9741.356 458
9741.825 458
9742.293 473
9742.762 489
9743.231 540
9743.700 516
9744.169 474
9744.637 446
9745.106 447
9745.575 402
9746.044 399
9746.513 394
9746.982 408
9747.451 400
9747.920 369
9748.389 300
9748.858 329
9749.326 296
9749.795 277
9750.264 265
9750.733 278
9751.202 258
9751.671 204
9752.140 206
9752.609 231
9753.078 223
9753.547 180
9754.017 180
9754.486 191
9754.955 192
9755.424 183
9755.893 156
9756.362 120
9756.831 104
9757.300 97
9757.769 85
9758.239 80
9758.708 73
9759.177 82
9759.646 79
9760.115 72
9760.585 81
9761.054 80
9761.523 81
9761.992 92
9762.462 75
9762.931 83
9763.400 89
9763.869 92
9764.339 71
9764.808 66
9765.277 68
9765.747 60
9766.216 48
9766.685 49
9767.155 54
9767.624 46
9768.094 47
9768.563 52
9769.032 63
9769.502 72
9769.971 66
9770.441 70
9770.910 71
9771.380 61
9771.849 51
9772.319 57
9772.788 69
9773.258 71
9773.727 85
9774.197 62
9774.666 57
9775.136 62
9775.606 45
9776.075 41
9776.545 40
9777.014 55
9777.484 53
9777.954 54
9778.423 43
9778.893 57
9779.363 70
9779.832 38
9780.302 23
9780.772 45
9781.241 53
9781.711 56
9782.181 62
9782.651 63
9783.120 80
9783.590 54
9784.060 58
9784.530 53
9785.000 50
9785.469 48
9785.939 48
9786.409 51
9786.879 44
9787.349 46
9787.819 67
9788.288 65
9788.758 69
9789.228 84
9789.698 83
9790.168 79
9790.638 68
9791.108 68
9791.578 63
9792.048 46
9792.518 38
9792.988 29
9793.458 47
9793.928 35
9794.398 46
9794.868 46
9795.338 46
9795.808 39
9796.278 49
9796.748 46
9797.218 71
9797.689 64
9798.159 59
9798.629 50
9799.099 44
9799.569 38
9800.039 48
9800.509 42
9800.980 51
9801.450 60
9801.920 45
9802.390 42
9802.861 40
9803.331 41
9803.801 39
9804.271 43
9804.742 53
9805.212 46
9805.682 52
9806.152 40
9806.623 46
9807.093 74
9807.563 54
9808.034 57
9808.504 46
9808.975 46
9809.445 30
9809.915 22
9810.386 44
9810.856 63
9811.327 59
9811.797 43
9812.268 42
9812.738 38
9813.209 47
9813.679 40
9814.150 52
9814.620 49
9815.091 51
9815.561 50
9816.032 66
9816.502 67
9816.973 45
9817.443 30
9817.914 28
9818.385 41
9818.855 39
9819.326 38
9819.796 43
9820.267 32
9820.738 39
9821.208 42
9821.679 41
9822.150 47
9822.621 41
9823.091 51
9823.562 62
9824.033 51
9824.503 56
9824.974 65
9825.445 65
9825.916 80
9826.387 64
9826.857 61
9827.328 72
9827.799 69
9828.270 62
9828.741 58
9829.212 73
9829.683 57
9830.153 45
9830.624 43
9831.095 45
9831.566 56
9832.037 59
9832.508 50
9832.979 59
9833.450 62
9833.921 56
9834.392 38
9834.863 33
9835.334 52
9835.805 48
9836.276 33
9836.747 30
9837.218 19
9837.689 29
9838.160 43
9838.631 33
9839.102 46
9839.574 31
9840.045 19
9840.516 22
9840.987 42
9841.458 56
9841.929 38
9842.400 55
9842.872 70
9843.343 58
9843.814 74
9844.285 68
9844.757 52
9845.228 66
9845.699 55
9846.170 49
9846.642 53
9847.113 43
9847.584 46
9848.056 54
9848.527 69
9848.998 77
9849.470 68
9849.941 71
9850.412 73
9850.884 44
9851.355 37
9851.826 42
9852.298 44
9852.769 73
9853.241 70
9853.712 48
9854.184 38
9854.655 30
9855.127 34
9855.598 34
9856.070 28
9856.541 36
9857.013 44
9857.484 39
9857.956 41
9858.427 48
9858.899 51
9859.371 43
9859.842 51
9860.314 45
9860.785 52
9861.257 74
9861.729 80
9862.200 70
9862.672 54
9863.144 70
9863.615 83
9864.087 68
9864.559 63
9865.030 47
9865.502 55
9865.974 60
9866.446 62
9866.917 55
9867.389 66
9867.861 69
9868.333 59
9868.805 76
9869.276 66
9869.748 72
9870.220 48
9870.692 57
9871.164 60
9871.636 54
9872.108 35
9872.580 51
9873.051 66
9873.523 86
9873.995 63
9874.467 56
9874.939 51
9875.411 42
9875.883 52
9876.355 55
9876.827 65
9877.299 58
9877.771 64
9878.243 71
9878.715 70
9879.187 50
9879.659 40
9880.132 45
9880.604 35
9881.076 40
9881.548 43
9882.020 49
9882.492 73
9882.964 71
9883.436 51
9883.909 53
9884.381 44
9884.853 47
9885.325 46
9885.797 49
9886.270 66
9886.742 59
9887.214 49
9887.686 50
9888.159 43
9888.631 52
9889.103 43
9889.576 32
9890.048 51
9890.520 59
9890.993 50
9891.465 47
9891.937 53
9892.410 49
9892.882 29
9893.354 37
9893.827 41
9894.299 33
9894.772 42
9895.244 44
9895.717 35
9896.189 35
9896.662 52
9897.134 49
9897.607 53
9898.079 51
9898.552 45
9899.024 57
9899.497 50
9899.969 38
9900.442 27
9900.914 27
9901.387 41
9901.860 44
9902.332 41
9902.805 65
9903.277 57
9903.750 40
9904.223 45
9904.695 52
9905.168 45
9905.641 45
9906.114 46
9906.586 57
9907.059 53
9907.532 32
9908.004 41
9908.477 36
9908.950 37
9909.423 39
9909.896 39
9910.368 34
9910.841 39
9911.314 48
9911.787 60
9912.260 69
9912.733 54
9913.205 52
9913.678 48
9914.151 47
9914.624 47
9915.097 48
9915.570 47
9916.043 47
9916.516 57
9916.989 65
9917.462 70
9917.935 67
9918.408 70
9918.881 60
9919.354 63
9919.827 82
9920.300 81
9920.773 74
9921.246 75
9921.719 45
9922.192 25
9922.665 36
9923.138 41
9923.612 38
9924.085 48
9924.558 52
9925.031 59
9925.504 72
9925.977 83
9926.450 75
9926.924 76
9927.397 79
9927.870 83
9928.343 78
9928.817 70
9929.290 77
9929.763 62
9930.236 56
9930.710 47
9931.183 51
9931.656 48
9932.130 42
9932.603 48
9933.076 69
9933.550 62
9934.023 51
9934.496 60
9934.970 54
9935.443 67
9935.917 63
9936.390 63
9936.864 58
9937.337 50
9937.810 49
9938.284 49
9938.757 59
9939.231 57
9939.704 59
9940.178 74
9940.651 71
9941.125 68
9941.599 61
9942.072 75
9942.546 89
9943.019 78
9943.493 62
9943.966 79
9944.440 78
9944.914 67
9945.387 65
9945.861 68
9946.335 70
9946.808 59
9947.282 53
9947.756 67
9948.229 61
9948.703 60
9949.177 55
9949.651 60
9950.124 81
9950.598 56
9951.072 52
9951.546 70
9952.019 62
9952.493 51
9952.967 58
9953.441 78
9953.915 70
9954.389 60
9954.862 70
9955.336 51
9955.810 48
9956.284 51
9956.758 42
9957.232 38
9957.706 68
9958.180 65
9958.654 50
9959.128 50
9959.602 41
9960.076 39
9960.550 32
9961.024 34
9961.498 46
9961.972 28
9962.446 38
9962.920 31
9963.394 25
9963.868 24
9964.342 38
9964.816 35
9965.290 21
9965.765 23
9966.239 21
9966.713 33
9967.187 43
9967.661 43
9968.135 48
9968.610 52
9969.084 40
9969.558 54
9970.032 66
9970.506 63
9970.981 52
9971.455 40
9971.929 40
9972.403 37
9972.878 38
9973.352 34
9973.826 37
9974.301 46
9974.775 43
9975.249 31
9975.724 49
9976.198 50
9976.673 45
9977.147 51
9977.621 50
9978.096 31
9978.570 36
9979.045 45
9979.519 48
9979.994 38
9980.468 32
9980.943 27
9981.417 33
9981.892 38
9982.366 31
9982.841 40
9983.315 47
9983.790 38
9984.264 48
9984.739 65
9985.213 36
9985.688 30
9986.163 40
9986.637 49
9987.112 33
9987.586 33
9988.061 36
9988.536 37
9989.010 53
9989.485 38
9989.960 45
9990.435 33
9990.909 35
9991.384 41
9991.859 35
9992.334 27
9992.808 22
9993.283 16
9993.758 35
9994.233 31
9994.708 25
9995.182 22
9995.657 15
9996.132 13
9996.607 25
9997.082 35
9997.557 34
9998.032 39
9998.506 32
9998.981 45
9999.456 34
9999.931 31
10000.406 24
10000.881 32
10001.356 34
10001.831 22
10002.306 20
10002.781 19
10003.256 25
10003.731 35
10004.206 40
10004.681 42
10005.156 27
10005.631 28
10006.106 33
10006.582 31
10007.057 35
10007.532 30
10008.007 42
10008.482 47
10008.957 42
10009.432 46
10009.907 47
10010.383 36
10010.858 15
10011.333 12
10011.808 25
10012.284 38
10012.759 34
10013.234 36
10013.709 21
10014.185 13
10014.660 23
10015.135 28
10015.610 25
10016.086 24
10016.561 44
10017.036 39
10017.512 55
10017.987 36
10018.463 34
10018.938 25
10019.413 27
10019.889 36
10020.364 23
10020.840 26
10021.315 26
10021.791 26
10022.266 30
10022.741 31
10023.217 32
10023.692 33
10024.168 39
10024.643 32
10025.119 24
10025.595 30
10026.070 40
10026.546 32
10027.021 32
10027.497 54
10027.972 37
10028.448 32
10028.924 39
10029.399 41
10029.875 20
10030.351 23
10030.826 37
10031.302 25
10031.778 28
10032.253 20
10032.729 22
10033.205 21
10033.681 20
10034.156 20
10034.632 25
10035.108 35
10035.584 28
10036.059 21
10036.535 21
10037.011 25
10037.487 25
10037.963 22
10038.439 21
10038.914 15
10039.390 20
10039.866 27
10040.342 37
10040.818 26
10041.294 14
10041.770 24
10042.246 19
10042.722 21
10043.198 22
10043.674 22
10044.150 29
10044.626 43
10045.102 32
10045.578 26
10046.054 41
10046.530 47
10047.006 38
10047.482 32
10047.958 28
10048.434 24
10048.910 26
10049.386 26
10049.862 35
10050.339 29
10050.815 34
10051.291 28
10051.767 26
10052.243 21
10052.719 21
10053.196 31
10053.672 33
10054.148 33
10054.624 30
10055.100 37
10055.577 41
10056.053 25
10056.529 22
10057.006 17
10057.482 11
10057.958 15
10058.435 25
10058.911 22
10059.387 27
10059.864 31
10060.340 31
10060.816 27
10061.293 32
10061.769 43
10062.246 33
10062.722 31
10063.198 25
10063.675 35
10064.151 35
10064.628 19
10065.104 24
10065.581 21
10066.057 25
10066.534 21
10067.010 19
10067.487 25
10067.963 24
10068.440 30
10068.917 31
10069.393 25
10069.870 35
10070.346 37
10070.823 34
10071.300 37
10071.776 22
10072.253 23
10072.730 18
10073.206 28
10073.683 16
10074.160 19
10074.636 23
10075.113 26
10075.590 30
10076.066 30
10076.543 26
10077.020 32
10077.497 42
10077.974 30
10078.450 24
10078.927 26
10079.404 34
10079.881 38
10080.358 30
10080.835 37
10081.311 32
10081.788 33
10082.265 52
10082.742 47
10083.219 42
10083.696 46
10084.173 39
10084.650 41
10085.127 36
10085.604 24
10086.081 28
10086.558 23
10087.035 34
10087.512 51
10087.989 49
10088.466 38
10088.943 42
10089.420 29
10089.897 37
10090.374 39
10090.851 25
10091.328 38
10091.805 18
10092.282 30
10092.760 26
10093.237 25
10093.714 20
10094.191 17
10094.668 23
10095.145 34
10095.623 39
10096.100 45
10096.577 42
10097.054 42
10097.532 40
10098.009 36
10098.486 29
10098.963 31
10099.441 28
10099.918 18
10100.395 21
10100.873 16
10101.350 30
10101.827 33
10102.305 23
10102.782 17
10103.259 26
10103.737 25
10104.214 32
10104.692 25
10105.169 30
10105.647 31
10106.124 35
10106.601 25
10107.079 22
10107.556 27
10108.034 42
10108.511 30
10108.989 23
10109.466 20
10109.944 28
10110.422 31
10110.899 32
10111.377 32
10111.854 37
10112.332 33
10112.809 25
10113.287 26
10113.765 25
10114.242 19
10114.720 18
10115.198 34
10115.675 34
10116.153 25
10116.631 12
10117.108 17
10117.586 24
10118.064 20
10118.542 18
10119.019 32
10119.497 32
10119.975 40
10120.453 38
10120.931 36
10121.408 36
10121.886 36
10122.364 21
10122.842 19
10123.320 27
10123.798 36
10124.276 36
10124.753 29
10125.231 27
10125.709 22
10126.187 25
10126.665 31
10127.143 38
10127.621 30
10128.099 30
10128.577 24
10129.055 23
10129.533 18
10130.011 19
10130.489 23
10130.967 24
10131.445 32
10131.923 30
10132.401 36
10132.879 26
10133.357 27
10133.836 38
10134.314 41
10134.792 35
10135.270 42
10135.748 37
10136.226 42
10136.704 30
10137.183 31
10137.661 37
10138.139 22
10138.617 27
10139.095 19
10139.574 25
10140.052 15
10140.530 16
10141.008 17
10141.487 18
10141.965 26
10142.443 25
10142.922 35
10143.400 24
10143.878 25
10144.357 25
10144.835 26
10145.313 26
10145.792 29
10146.270 28
10146.749 38
10147.227 21
10147.706 10
10148.184 21
10148.662 43
10149.141 31
10149.619 33
10150.098 32
10150.576 30
10151.055 30
10151.533 32
10152.012 40
10152.490 41
10152.969 37
10153.448 35
10153.926 38
10154.405 26
10154.883 32
10155.362 31
10155.841 36
10156.319 41
10156.798 25
10157.277 26
10157.755 38
10158.234 31
10158.713 40
10159.191 42
10159.670 39
10160.149 36
10160.628 38
10161.106 37
10161.585 39
10162.064 23
10162.543 20
10163.021 11
10163.500 9
10163.979 14
10164.458 17
10164.937 25
10165.416 24
10165.894 33
10166.373 21
10166.852 17
10167.331 14
10167.810 15
10168.289 27
10168.768 22
10169.247 32
10169.726 26
10170.205 24
10170.684 20
10171.163 12
10171.642 11
10172.121 17
10172.600 22
10173.079 33
10173.558 37
10174.037 25
10174.516 22
10174.995 18
10175.474 33
10175.953 32
10176.432 29
10176.911 22
10177.390 34
10177.870 21
10178.349 30
10178.828 30
10179.307 29
10179.786 44
10180.265 31
10180.745 37
10181.224 28
10181.703 25
10182.182 15
10182.662 12
10183.141 19
10183.620 21
10184.100 18
10184.579 26
10185.058 25
10185.537 26
10186.017 44
10186.496 60
10186.975 46
10187.455 26
10187.934 32
10188.414 24
10188.893 21
10189.372 19
10189.852 18
10190.331 17
10190.811 32
10191.290 26
10191.770 13
10192.249 15
10192.729 23
10193.208 24
10193.688 21
10194.167 31
10194.647 37
10195.126 20
10195.606 22
10196.085 27
10196.565 48
10197.045 49
10197.524 49
10198.004 28
10198.483 22
10198.963 19
10199.443 28
10199.922 19
10200.402 6
10200.882 16
10201.361 20
10201.841 22
10202.321 25
10202.801 25
10203.280 33
10203.760 23
10204.240 16
10204.720 23
10205.199 19
10205.679 22
10206.159 32
10206.639 16
10207.119 15
10207.599 14
10208.078 22
10208.558 30
10209.038 28
10209.518 26
10209.998 22
10210.478 18
10210.958 25
10211.438 32
10211.918 46
10212.398 28
10212.878 25
10213.358 36
10213.838 39
10214.318 37
10214.798 37
10215.278 32
10215.758 17
10216.238 20
10216.718 33
10217.198 38
10217.678 33
10218.158 26
10218.638 33
10219.118 34
10219.598 24
10220.078 18
10220.559 28
10221.039 25
10221.519 10
10221.999 16
10222.479 24
10222.960 25
10223.440 18
10223.920 16
10224.400 15
10224.880 10
10225.361 9
10225.841 10
10226.321 18
10226.802 25
10227.282 33
10227.762 27
10228.243 43
10228.723 27
10229.203 31
10229.684 27
10230.164 43
10230.644 31
10231.125 25
10231.605 20
10232.086 18
10232.566 17
10233.046 16
10233.527 30
10234.007 36
10234.488 23
10234.968 35
10235.449 39
10235.929 43
10236.410 48
10236.890 30
10237.371 21
10237.851 18
10238.332 20
10238.813 24
10239.293 32
10239.774 46
10240.254 31
10240.735 21
10241.216 17
10241.696 17
10242.177 14
10242.658 18
10243.138 19
10243.619 21
10244.100 21
10244.580 26
10245.061 21
10245.542 22
10246.023 29
10246.503 14
10246.984 25
10247.465 15
10247.946 9
10248.427 15
10248.907 12
10249.388 15
10249.869 19
10250.350 17
10250.831 25
10251.312 38
10251.792 39
10252.273 27
10252.754 25
10253.235 33
10253.716 36
10254.197 35
10254.678 27
10255.159 15
10255.640 22
10256.121 24
10256.602 13
10257.083 22
10257.564 18
10258.045 12
10258.526 16
10259.007 20
10259.488 18
10259.969 14
10260.450 18
10260.931 24
10261.412 23
10261.894 26
10262.375 26
10262.856 27
10263.337 15
10263.818 24
10264.299 23
10264.781 29
10265.262 20
10265.743 19
10266.224 18
10266.705 30
10267.187 20
10267.668 13
10268.149 17
10268.630 13
10269.112 19
10269.593 17
10270.074 12
10270.556 12
10271.037 17
10271.518 17
10272.000 27
10272.481 26
10272.962 10
10273.444 9
10273.925 14
10274.407 32
10274.888 26
10275.369 14
10275.851 25
10276.332 26
10276.814 24
10277.295 29
10277.777 33
10278.258 28
10278.740 28
10279.221 19
10279.703 33
10280.184 33
10280.666 18
10281.148 14
10281.629 17
10282.111 12
10282.592 11
10283.074 21
10283.556 17
10284.037 13
10284.519 23
10285.001 13
10285.482 14
10285.964 16
10286.446 19
10286.927 10
10287.409 9
10287.891 10
10288.372 9
10288.854 18
10289.336 11
10289.818 25
10290.300 17
10290.781 17
10291.263 25
10291.745 32
10292.227 21
10292.709 18
10293.190 21
10293.672 22
10294.154 13
10294.636 23
10295.118 17
10295.600 13
10296.082 19
10296.564 16
10297.046 13
10297.528 9
10298.010 8
10298.492 13
10298.974 21
10299.456 14
10299.938 18
10300.420 17
10300.902 10
10301.384 14
10301.866 13
10302.348 13
10302.830 6
10303.312 14
10303.794 31
10304.276 25
10304.758 23
10305.240 23
10305.723 35
10306.205 17
10306.687 10
10307.169 11
10307.651 20
10308.133 21
10308.616 22
10309.098 13
10309.580 19
10310.062 24
10310.545 20
10311.027 14
10311.509 18
10311.991 16
10312.474 16
10312.956 23
10313.438 23
10313.921 18
10314.403 14
10314.885 23
10315.368 21
10315.850 13
10316.333 18
10316.815 22
10317.297 20
10317.780 21
10318.262 33
10318.745 23
10319.227 18
10319.710 28
10320.192 20
10320.675 14
10321.157 20
10321.640 20
10322.122 18
10322.605 25
10323.087 25
10323.570 18
10324.052 20
10324.535 25
10325.018 24
10325.500 29
10325.983 29
10326.465 19
10326.948 11
10327.431 16
10327.913 31
10328.396 36
10328.879 22
10329.361 18
10329.844 22
10330.327 14
10330.810 25
10331.292 25
10331.775 25
10332.258 28
10332.741 16
10333.223 28
10333.706 34
10334.189 23
10334.672 18
10335.155 15
10335.638 11
10336.120 27
10336.603 31
10337.086 24
10337.569 41
10338.052 27
10338.535 35
10339.018 43
10339.501 54
10339.984 65
10340.467 39
10340.950 33
10341.433 42
10341.916 42
10342.399 42
10342.882 38
10343.365 30
10343.848 44
10344.331 43
10344.814 39
10345.297 40
10345.780 41
10346.263 24
10346.746 17
10347.229 33
10347.712 32
10348.195 40
10348.679 38
10349.162 44
10349.645 25
10350.128 26
10350.611 30
10351.094 34
10351.578 26
10352.061 26
10352.544 24
10353.027 31
10353.511 27
10353.994 30
10354.477 26
10354.961 22
10355.444 23
10355.927 31
10356.410 42
10356.894 45
10357.377 45
10357.861 27
10358.344 42
10358.827 39
10359.311 43
10359.794 43
10360.278 40
10360.761 40
10361.244 53
10361.728 44
10362.211 22
10362.695 15
10363.178 19
10363.662 12
10364.145 21
10364.629 15
10365.112 23
10365.596 24
10366.079 33
10366.563 30
10367.047 24
10367.530 16
10368.014 21
10368.497 25
10368.981 14
10369.465 14
10369.948 16
10370.432 20
10370.916 38
10371.399 52
10371.883 38
10372.367 34
10372.850 38
10373.334 36
10373.818 26
10374.302 17
10374.785 13
10375.269 6
10375.753 15
10376.237 14
10376.720 20
10377.204 21
10377.688 25
10378.172 17
10378.656 24
10379.140 12
10379.624 6
10380.107 11
10380.591 8
10381.075 18
10381.559 24
10382.043 18
10382.527 19
10383.011 23
10383.495 12
10383.979 10
10384.463 12
10384.947 14
10385.431 20
10385.915 17
10386.399 11
10386.883 9
10387.367 11
10387.851 13
10388.335 10
10388.819 6
10389.303 3
10389.787 7
10390.272 5
10390.756 6
10391.240 19
10391.724 20
10392.208 23
10392.692 15
10393.176 17
10393.661 16
10394.145 17
10394.629 18
10395.113 22
10395.598 10
10396.082 20
10396.566 20
10397.050 15
10397.535 19
10398.019 24
10398.503 24
10398.988 27
10399.472 22
10399.956 22
10400.441 20
10400.925 18
10401.409 16
10401.894 16
10402.378 7
10402.863 22
10403.347 13
10403.831 10
10404.316 4
10404.800 8
10405.285 6
10405.769 5
10406.254 8
10406.738 16
10407.223 6
10407.707 3
10408.192 10
10408.676 8
10409.161 10
10409.646 13
10410.130 10
10410.615 8
10411.099 4
10411.584 6
10412.069 16
10412.553 14
10413.038 13
10413.522 15
10414.007 13
10414.492 13
10414.977 8
10415.461 7
10415.946 13
10416.431 12
10416.915 8
10417.400 9
10417.885 11
10418.370 12
10418.854 9
10419.339 8
10419.824 13
10420.309 9
10420.794 8
10421.279 10
10421.763 8
10422.248 20
10422.733 16
10423.218 9
10423.703 12
10424.188 12
10424.673 12
10425.158 14
10425.643 26
10426.128 17
10426.613 8
10427.098 21
10427.583 14
10428.068 10
10428.553 6
10429.038 10
10429.523 21
10430.008 16
10430.493 18
10430.978 11
10431.463 6
10431.948 5
10432.433 6
10432.918 10
10433.403 19
10433.888 19
10434.374 13
10434.859 6
10435.344 7
10435.829 7
10436.314 8
10436.799 23
10437.285 14
10437.770 17
10438.255 10
10438.740 6
10439.226 7
10439.711 16
10440.196 14
10440.681 28
10441.167 16
10441.652 13
10442.137 16
10442.623 10
10443.108 7
10443.593 16
10444.079 19
10444.564 10
10445.050 15
10445.535 21
10446.020 19
10446.506 17
10446.991 15
10447.477 18
10447.962 27
10448.448 24
10448.933 20
10449.419 16
10449.904 18
10450.390 9
10450.875 8
10451.361 10
10451.846 11
10452.332 8
10452.817 7
10453.303 6
10453.789 5
10454.274 8
10454.760 18
10455.245 22
10455.731 16
10456.217 12
10456.702 9
10457.188 7
10457.674 3
10458.159 12
10458.645 8
10459.131 6
10459.617 10
10460.102 3
10460.588 5
10461.074 10
10461.560 6
10462.045 15
10462.531 12
10463.017 4
10463.503 6
10463.989 16
10464.475 9
10464.960 4
10465.446 5
10465.932 18
10466.418 9
10466.904 7
10467.390 9
10467.876 11
10468.362 14
10468.848 15
10469.334 18
10469.820 21
10470.306 17
10470.792 16
10471.278 15
10471.764 16
10472.250 13
10472.736 13
10473.222 10
10473.708 3
10474.194 11
10474.680 10
10475.166 9
10475.652 6
10476.138 5
10476.624 8
10477.110 12
10477.597 14
10478.083 12
10478.569 19
10479.055 19
10479.541 19
10480.027 8
10480.514 9
10481.000 9
10481.486 12
10481.972 7
10482.459 5
10482.945 8
10483.431 5
10483.918 7
10484.404 3
10484.890 6
10485.376 5
10485.863 8
10486.349 3
10486.836 2
10487.322 8
10487.808 3
10488.295 6
10488.781 6
10489.268 3
10489.754 10
10490.240 4
10490.727 4
10491.213 4
10491.700 5
10492.186 6
10492.673 5
10493.159 2
10493.646 11
10494.132 14
10494.619 13
10495.105 11
10495.592 10
10496.079 4
10496.565 4
10497.052 3
10497.538 15
10498.025 14
10498.512 10
10498.998 8
10499.485 11
10499.972 6
10500.458 4
10500.945 9
10501.432 14
10501.918 8
10502.405 8
10502.892 10
10503.379 11
10503.865 4
10504.352 4
10504.839 9
10505.326 11
10505.812 16
10506.299 12
10506.786 7
10507.273 14
10507.760 16
10508.247 10
10508.734 7
10509.220 1
10509.707 14
10510.194 9
10510.681 9
10511.168 6
10511.655 15
10512.142 9
10512.629 5
10513.116 19
10513.603 14
10514.090 4
10514.577 6
10515.064 11
10515.551 9
10516.038 13
10516.525 8
10517.012 3
10517.499 5
10517.986 2
10518.473 5
10518.960 9
10519.448 11
10519.935 7
10520.422 4
10520.909 4
10521.396 10
10521.883 8
10522.370 9
10522.858 9
10523.345 12
10523.832 16
10524.319 11
10524.807 5
10525.294 8
10525.781 5
10526.268 18
10526.756 10
10527.243 12
10527.730 20
10528.218 17
10528.705 14
10529.192 12
10529.680 14
10530.167 11
10530.654 7
10531.142 19
10531.629 17
10532.117 10
10532.604 12
10533.091 13
10533.579 12
10534.066 14
10534.554 26
10535.041 24
10535.529 19
10536.016 14
10536.504 11
10536.991 17
10537.479 8
10537.966 11
10538.454 15
10538.942 11
10539.429 10
10539.917 13
10540.404 14
10540.892 8
10541.380 9
10541.867 15
10542.355 8
10542.842 5
10543.330 4
10543.818 2
10544.306 9
10544.793 1
10545.281 11
10545.769 9
10546.256 6
10546.744 11
10547.232 11
10547.720 17
10548.207 8
10548.695 8
10549.183 7
10549.671 6
10550.159 7
10550.647 9
10551.134 6
10551.622 7
10552.110 4
10552.598 6
10553.086 9
10553.574 16
10554.062 10
10554.550 10
10555.038 6
10555.526 6
10556.014 9
10556.502 19
10556.990 24
10557.478 19
10557.966 12
10558.454 8
10558.942 14
10559.430 8
10559.918 14
10560.406 15
10560.894 12
10561.382 12
10561.870 5
10562.358 9
10562.846 12
10563.334 6
10563.823 4
10564.311 9
10564.799 7
10565.287 5
10565.775 3
10566.263 11
10566.752 8
10567.240 2
10567.728 6
10568.216 3
10568.705 8
10569.193 7
10569.681 10
10570.169 7
10570.658 10
10571.146 17
10571.634 12
10572.123 12
10572.611 12
10573.099 8
10573.588 5
10574.076 4
10574.565 1
10575.053 8
10575.541 8
10576.030 10
10576.518 10
10577.007 11
10577.495 7
10577.984 6
10578.472 2
10578.961 1
10579.449 3
10579.938 6
10580.426 5
10580.915 8
10581.403 7
10581.892 7
10582.380 10
10582.869 14
10583.358 25
10583.846 19
10584.335 4
10584.823 10
10585.312 6
10585.801 4
10586.289 4
10586.778 5
10587.267 17
10587.755 10
10588.244 4
10588.733 4
10589.222 8
10589.710 2
10590.199 6
10590.688 4
10591.177 12
10591.665 8
10592.154 6
10592.643 6
10593.132 4
10593.621 3
10594.110 9
10594.598 10
10595.087 7
10595.576 6
10596.065 5
10596.554 12
10597.043 13
10597.532 11
10598.021 9
10598.510 4
10598.999 5
10599.488 7
10599.977 13
10600.466 8
10600.955 11
10601.444 10
10601.933 13
10602.422 19
10602.911 14
10603.400 20
10603.889 15
10604.378 6
10604.867 8
10605.356 7
10605.845 4
10606.334 7
10606.823 15
10607.313 8
10607.802 7
10608.291 10
10608.780 4
10609.269 1
10609.758 10
10610.248 12
10610.737 7
10611.226 4
10611.715 9
10612.205 5
10612.694 10
10613.183 12
10613.673 10
10614.162 10
10614.651 9
10615.140 10
10615.630 8
10616.119 5
10616.609 6
10617.098 4
10617.587 1
10618.077 8
10618.566 4
10619.056 7
10619.545 15
10620.034 8
10620.524 8
10621.013 5
10621.503 10
10621.992 14
10622.482 11
10622.971 10
10623.461 6
10623.950 10
10624.440 13
10624.929 6
10625.419 7
10625.909 2
10626.398 9
10626.888 13
10627.377 10
10627.867 10
10628.357 8
10628.846 4
10629.336 5
10629.826 2
10630.315 4
10630.805 7
10631.295 8
10631.784 5
10632.274 5
10632.764 4
10633.254 7
10633.743 5
10634.233 10
10634.723 7
10635.213 7
10635.702 5
10636.192 2
10636.682 3
10637.172 5
10637.662 6
10638.152 5
10638.642 10
10639.131 10
10639.621 10
10640.111 10
10640.601 9
10641.091 7
10641.581 7
10642.071 9
10642.561 8
10643.051 5
10643.541 4
10644.031 1
10644.521 6
10645.011 6
10645.501 6
10645.991 5
10646.481 12
10646.971 10
10647.461 5
10647.951 7
10648.441 10
10648.931 11
10649.422 11
10649.912 4
10650.402 16
10650.892 14
10651.382 5
10651.872 3
10652.362 9
10652.853 6
10653.343 4
10653.833 5
10654.323 4
10654.814 3
10655.304 2
10655.794 4
10656.284 5
10656.775 2
10657.265 4
10657.755 4
10658.246 2
10658.736 5
10659.226 2
10659.717 6
10660.207 9
10660.697 7
10661.188 3
10661.678 12
10662.169 16
10662.659 8
10663.149 5
10663.640 3
10664.130 4
10664.621 12
10665.111 4
10665.602 6
10666.092 9
10666.583 7
10667.073 7
10667.564 11
10668.054 1
10668.545 3
10669.036 2
10669.526 4
10670.017 6
10670.507 9
10670.998 9
10671.489 4
10671.979 8
10672.470 6
10672.960 7
10673.451 10
10673.942 5
10674.433 4
10674.923 5
10675.414 2
10675.905 1
10676.395 2
10676.886 8
10677.377 3
10677.868 2
10678.359 2
10678.849 0
10679.340 7
10679.831 6
10680.322 4
10680.813 5
10681.303 3
10681.794 6
10682.285 9
10682.776 7
10683.267 10
10683.758 11
10684.249 11
10684.740 6
10685.231 6
10685.722 10
10686.213 5
10686.704 7
10687.195 4
10687.686 2
10688.177 1
10688.668 4
10689.159 8
10689.650 5
10690.141 4
10690.632 3
10691.123 4
10691.614 3
10692.105 6
10692.596 11
10693.087 13
10693.578 10
10694.070 8
10694.561 9
10695.052 13
10695.543 12
10696.034 5
10696.525 2
10697.017 4
10697.508 3
10697.999 10
10698.490 4
10698.982 6
10699.473 0
10699.964 4
10700.455 6
10700.947 6
10701.438 6
10701.929 7
10702.421 7
10702.912 8
10703.403 10
10703.895 2
10704.386 2
10704.878 6
10705.369 9
10705.860 16
10706.352 8
10706.843 5
10707.335 4
10707.826 3
10708.318 9
10708.809 11
10709.301 14
10709.792 6
10710.284 4
10710.775 5
10711.267 7
10711.758 3
10712.250 4
10712.741 10
10713.233 9
10713.725 11
10714.216 11
10714.708 4
10715.199 4
10715.691 12
10716.183 9
10716.674 15
10717.166 12
10717.658 6
10718.149 11
10718.641 6
10719.133 9
10719.625 7
10720.116 9
10720.608 3
10721.100 15
10721.592 10
10722.083 8
10722.575 7
10723.067 11
10723.559 13
10724.051 6
10724.543 5
10725.034 8
10725.526 11
10726.018 6
10726.510 6
10727.002 10
10727.494 16
10727.986 13
10728.478 13
10728.970 4
10729.462 1
10729.954 8
10730.446 9
10730.938 2
10731.430 3
10731.922 3
10732.414 7
10732.906 12
10733.398 3
10733.890 10
10734.382 15
10734.874 8
10735.366 3
10735.858 3
10736.350 3
10736.842 0
10737.334 1
10737.827 4
10738.319 7
10738.811 6
10739.303 2
10739.795 1
10740.288 6
10740.780 6
10741.272 6
10741.764 8
10742.256 2
10742.749 7
10743.241 7
10743.733 4
10744.226 9
10744.718 5
10745.210 4
10745.703 9
10746.195 8
10746.687 6
10747.180 2
10747.672 4
10748.164 15
10748.657 12
10749.149 11
10749.642 10
10750.134 8
10750.626 11
10751.119 6
10751.611 2
10752.104 9
10752.596 11
10753.089 10
10753.581 6
10754.074 5
10754.566 9
10755.059 4
10755.551 2
10756.044 10
10756.537 8
10757.029 3
10757.522 8
10758.014 7
10758.507 8
10759.000 7
10759.492 7
10759.985 7
10760.478 7
10760.970 7
10761.463 6
10761.956 15
10762.448 14
10762.941 12
10763.434 6
10763.927 8
10764.419 8
10764.912 6
10765.405 7
10765.898 14
10766.391 7
10766.883 2
10767.376 4
10767.869 2
10768.362 7
10768.855 8
10769.348 3
10769.840 4
10770.333 7
10770.826 1
10771.319 3
10771.812 8
10772.305 10
10772.798 4
10773.291 3
10773.784 11
10774.277 12
10774.770 9
10775.263 7
10775.756 10
10776.249 7
10776.742 5
10777.235 10
10777.728 8
10778.221 9
10778.714 5
10779.207 5
10779.700 2
10780.194 11
10780.687 5
10781.180 6
10781.673 13
10782.166 9
10782.659 9
10783.153 10
10783.646 5
10784.139 1
10784.632 8
10785.125 4
10785.619 3
10786.112 3
10786.605 6
10787.098 3
10787.592 4
10788.085 8
10788.578 7
10789.072 5
10789.565 8
10790.058 3
10790.552 5
10791.045 11
10791.538 11
10792.032 10
10792.525 4
10793.019 2
10793.512 2
10794.005 1
10794.499 1
10794.992 1
10795.486 4
10795.979 7
10796.473 6
10796.966 5
10797.460 6
10797.953 11
10798.447 2
10798.940 2
10799.434 1
10799.928 2
10800.421 2
10800.915 1
10801.408 2
10801.902 6
10802.396 3
10802.889 7
10803.383 7
10803.877 8
10804.370 3
10804.864 7
10805.358 3
10805.851 1
10806.345 5
10806.839 3
10807.332 0
10807.826 2
10808.320 2
10808.814 5
10809.308 7
10809.801 3
10810.295 8
10810.789 3
10811.283 4
10811.777 4
10812.271 3
10812.764 3
10813.258 2
10813.752 6
10814.246 5
10814.740 3
10815.234 5
10815.728 3
10816.222 1
10816.716 0
10817.210 1
10817.704 5
10818.198 4
10818.692 3
10819.186 0
10819.680 2
10820.174 1
10820.668 2
10821.162 3
10821.656 9
10822.150 10
10822.644 6
10823.138 3
10823.632 2
10824.126 4
10824.620 1
10825.115 8
10825.609 4
10826.103 8
10826.597 8
10827.091 3
10827.586 2
10828.080 4
10828.574 4
10829.068 3
10829.562 0
10830.057 1
10830.551 3
10831.045 9
10831.540 7
10832.034 4
10832.528 5
10833.022 3
10833.517 3
10834.011 2
10834.506 9
10835.000 4
10835.494 3
10835.989 5
10836.483 4
10836.977 9
10837.472 15
10837.966 10
10838.461 10
10838.955 4
10839.450 4
10839.944 0
10840.439 1
10840.933 3
10841.428 8
10841.922 3
10842.417 4
10842.911 3
10843.406 5
10843.900 4
10844.395 3
10844.890 1
10845.384 0
10845.879 16
10846.374 9
10846.868 3
10847.363 5
10847.857 11
10848.352 6
10848.847 3
10849.342 3
10849.836 6
10850.331 9
10850.826 4
10851.320 1
10851.815 5
10852.310 6
10852.805 8
10853.300 4
10853.794 1
10854.289 1
10854.784 1
10855.279 1
10855.774 1
10856.268 4
10856.763 14
10857.258 9
10857.753 6
10858.248 2
10858.743 2
10859.238 12
10859.733 9
10860.228 2
10860.723 5
10861.218 12
10861.713 6
10862.208 1
10862.703 6
10863.198 4
10863.693 3
10864.188 4
10864.683 1
10865.178 0
10865.673 4
10866.168 7
10866.663 2
10867.158 1
10867.653 1
10868.148 3
10868.644 8
10869.139 3
10869.634 2
10870.129 3
10870.624 6
10871.119 14
10871.615 5
10872.110 11
10872.605 5
10873.100 4
10873.596 5
10874.091 2
10874.586 5
10875.081 3
10875.577 4
10876.072 3
10876.567 9
10877.063 6
10877.558 6
10878.053 5
10878.549 3
10879.044 5
10879.539 2
10880.035 1
10880.530 4
10881.026 10
10881.521 4
10882.017 3
10882.512 1
10883.007 2
10883.503 5
10883.998 5
10884.494 6
10884.989 2
10885.485 5
10885.980 5
10886.476 4
10886.972 2
10887.467 7
10887.963 6
10888.458 4
10888.954 3
10889.449 4
10889.945 7
10890.441 3
10890.936 2
10891.432 6
10891.928 3
10892.423 2
10892.919 6
10893.415 10
10893.911 10
10894.406 5
10894.902 7
10895.398 8
10895.893 3
10896.389 1
10896.885 0
10897.381 8
10897.877 7
10898.372 3
10898.868 5
10899.364 6
10899.860 4
10900.356 2
10900.852 3
10901.348 4
10901.843 2
10902.339 2
10902.835 3
10903.331 4
10903.827 1
10904.323 4
10904.819 4
10905.315 2
10905.811 8
10906.307 11
10906.803 11
10907.299 5
10907.795 6
10908.291 7
10908.787 10
10909.283 4
10909.779 7
10910.275 10
10910.771 9
10911.268 1
10911.764 2
10912.260 10
10912.756 14
10913.252 6
10913.748 1
10914.244 5
10914.741 1
10915.237 0
10915.733 2
10916.229 2
10916.725 7
10917.222 4
10917.718 3
10918.214 0
10918.711 2
10919.207 9
10919.703 6
10920.199 8
10920.696 8
10921.192 8
10921.688 8
10922.185 4
10922.681 2
10923.178 3
10923.674 13
10924.170 13
10924.667 4
10925.163 10
10925.660 6
10926.156 4
10926.652 5
10927.149 2
10927.645 5
10928.142 5
10928.638 5
10929.135 4
10929.631 5
10930.128 3
10930.625 1
10931.121 4
10931.618 3
10932.114 7
10932.611 4
10933.107 5
10933.604 1
10934.101 1
10934.597 4
10935.094 5
10935.591 2
10936.087 4
10936.584 10
10937.081 5
10937.577 3
10938.074 0
10938.571 2
10939.068 1
10939.564 0
10940.061 2
10940.558 10
10941.055 3
10941.551 1
10942.048 1
10942.545 2
10943.042 0
10943.539 2
10944.036 3
10944.532 6
10945.029 4
10945.526 4
10946.023 3
10946.520 8
10947.017 6
10947.514 7
10948.011 6
10948.508 1
10949.005 3
10949.502 2
10949.999 0
10950.496 3
10950.993 7
10951.490 9
10951.987 0
10952.484 7
10952.981 13
10953.478 11
10953.975 1
10954.472 1
10954.969 1
10955.466 3
10955.963 3
10956.461 6
10956.958 8
10957.455 2
10957.952 5
10958.449 2
10958.946 1
10959.444 1
10959.941 3
10960.438 3
10960.935 10
10961.433 7
10961.930 4
10962.427 3
10962.924 1
10963.422 3
10963.919 2
10964.416 0
10964.914 4
10965.411 5
10965.908 6
10966.406 8
10966.903 2
10967.400 3
10967.898 4
10968.395 3
10968.893 7
10969.390 9
10969.887 7
10970.385 4
10970.882 3
10971.380 1
10971.877 4
10972.375 7
10972.872 8
10973.370 6
10973.867 5
10974.365 3
10974.862 8
10975.360 2
10975.858 4
10976.355 8
10976.853 4
10977.350 1
10977.848 8
10978.346 6
10978.843 1
10979.341 1
10979.839 4
10980.336 5
10980.834 1
10981.332 6
10981.829 8
10982.327 14
10982.825 8
10983.323 4
10983.820 5
10984.318 2
10984.816 6
10985.314 13
10985.811 10
10986.309 8
10986.807 4
10987.305 6
10987.803 5
10988.301 5
10988.798 5
10989.296 1
10989.794 8
10990.292 4
10990.790 2
10991.288 7
10991.786 7
10992.284 1
10992.782 4
10993.280 3
10993.778 1
10994.276 2
10994.774 2
10995.272 3
10995.770 4
10996.268 5
10996.766 8
10997.264 6
10997.762 10
10998.260 10
10998.758 7
10999.256 8
10999.754 6
11000.253 2
11000.751 4
11001.249 4
11001.747 3
11002.245 3
11002.743 1
11003.241 1
11003.740 4
11004.238 1
11004.736 1
11005.234 6
11005.733 6
11006.231 4
11006.729 1
11007.227 2
11007.726 2
11008.224 2
11008.722 2
11009.221 1
11009.719 5
11010.217 6
11010.716 8
11011.214 4
11011.713 4
11012.211 4
11012.709 0
11013.208 2
11013.706 4
11014.205 1
11014.703 6
11015.202 7
11015.700 5
11016.199 4
11016.697 0
11017.196 6
11017.694 4
11018.193 4
11018.691 4
11019.190 0
11019.688 5
11020.187 7
11020.685 13
11021.184 5
11021.683 1
11022.181 2
11022.680 2
11023.179 3
11023.677 3
11024.176 2
11024.675 0
11025.173 9
11025.672 4
11026.171 3
11026.669 15
11027.168 12
11027.667 8
11028.166 8
11028.664 3
11029.163 7
11029.662 6
11030.161 5
11030.660 4
11031.158 4
11031.657 7
11032.156 0
11032.655 1
11033.154 3
11033.653 0
11034.152 2
11034.650 2
11035.149 2
11035.648 7
11036.147 5
11036.646 6
11037.145 5
11037.644 3
11038.143 4
11038.642 1
11039.141 0
11039.640 0
11040.139 0
11040.638 7
11041.137 9
11041.636 2
11042.135 4
11042.634 4
11043.134 2
11043.633 1
11044.132 6
11044.631 2
11045.130 0
11045.629 2
11046.128 4
11046.628 2
11047.127 1
11047.626 7
11048.125 7
11048.624 3
11049.124 0
11049.623 1
11050.122 1
11050.621 3
11051.121 7
11051.620 2
11052.119 1
11052.619 1
11053.118 1
11053.617 1
11054.117 2
11054.616 3
11055.115 4
11055.615 4
11056.114 4
11056.613 2
11057.113 5
11057.612 1
11058.112 7
11058.611 8
11059.111 6
11059.610 3
11060.110 4
11060.609 4
11061.109 1
11061.608 1
11062.108 5
11062.607 6
11063.107 5
11063.606 1
11064.106 3
11064.605 2
11065.105 3
11065.605 2
11066.104 7
11066.604 3
11067.103 7
11067.603 9
11068.103 7
11068.602 5
11069.102 4
11069.602 3
11070.102 7
11070.601 4
11071.101 5
11071.601 5
11072.100 4
11072.600 3
11073.100 2
11073.600 2
11074.100 7
11074.599 5
11075.099 1
11075.599 3
11076.099 5
11076.599 5
11077.099 10
11077.598 9
11078.098 5
11078.598 3
11079.098 3
11079.598 3
11080.098 2
11080.598 3
11081.098 4
11081.598 3
11082.098 0
11082.598 5
11083.098 5
11083.598 3
11084.098 2
11084.598 2
11085.098 2
11085.598 4
11086.098 6
11086.598 7
11087.098 10
11087.598 2
11088.098 3
11088.599 4
11089.099 2
11089.599 2
11090.099 3
11090.599 3
11091.099 6
11091.600 3
11092.100 2
11092.600 3
11093.100 2
11093.600 0
11094.101 5
11094.601 15
11095.101 21
11095.601 17
11096.102 7
11096.602 11
11097.102 10
11097.603 5
11098.103 2
11098.603 2
11099.104 10
11099.604 6
11100.104 1
11100.605 3
11101.105 9
11101.606 9
11102.106 13
11102.607 12
11103.107 7
11103.607 3
11104.108 2
11104.608 3
11105.109 3
11105.609 1
11106.110 4
11106.610 4
11107.111 3
11107.612 2
11108.112 0
11108.613 4
11109.113 6
11109.614 3
11110.114 1
11110.615 3
11111.116 4
11111.616 2
11112.117 1
11112.618 3
11113.118 6
11113.619 8
11114.120 13
11114.620 10
11115.121 1
11115.622 2
11116.123 3
11116.623 7
11117.124 7
11117.625 5
11118.126 2
11118.627 2
11119.127 2
11119.628 2
11120.129 4
11120.630 10
11121.131 3
11121.632 2
11122.132 0
11122.633 2
11123.134 5
11123.635 2
11124.136 2
11124.637 4
11125.138 2
11125.639 2
11126.140 4
11126.641 3
11127.142 0
11127.643 3
11128.144 4
11128.645 0
11129.146 3
11129.647 1
11130.148 0
11130.649 2
11131.150 2
11131.651 2
11132.152 7
11132.654 6
11133.155 2
11133.656 0
11134.157 4
11134.658 6
11135.159 5
11135.660 12
11136.162 10
11136.663 6
11137.164 6
11137.665 5
11138.167 5
11138.668 8
11139.169 6
11139.670 8
11140.172 8
11140.673 8
11141.174 7
11141.676 3
11142.177 4
11142.678 2
11143.180 2
11143.681 4
11144.182 7
11144.684 6
11145.185 10
11145.686 2
11146.188 5
11146.689 2
11147.191 1
11147.692 3
11148.194 8
11148.695 8
11149.197 3
11149.698 2
11150.200 2
11150.701 3
11151.203 6
11151.704 11
11152.206 6
11152.707 0
11153.209 2
11153.711 3
11154.212 6
11154.714 8
11155.215 12
11155.717 3
11156.219 10
11156.720 3
11157.222 1
11157.724 2
11158.225 3
11158.727 1
11159.229 4
11159.730 2
11160.232 8
11160.734 5
11161.236 3
11161.737 3
11162.239 4
11162.741 8
11163.243 6
11163.745 6
11164.247 6
11164.748 9
11165.250 7
11165.752 3
11166.254 4
11166.756 3
11167.258 1
11167.760 4
11168.262 5
11168.763 9
11169.265 5
11169.767 3
11170.269 3
11170.771 2
11171.273 4
11171.775 9
11172.277 7
11172.779 3
11173.281 4
11173.783 3
11174.285 4
11174.787 3
11175.290 3
11175.792 3
11176.294 7
11176.796 8
11177.298 4
11177.800 4
11178.302 3
11178.804 5
11179.307 4
11179.809 4
11180.311 0
11180.813 1
11181.315 7
11181.818 5
11182.320 6
11182.822 5
11183.324 3
11183.827 5
11184.329 5
11184.831 5
11185.333 0
11185.836 0
11186.338 7
11186.840 7
11187.343 4
11187.845 8
11188.347 3
11188.850 1
11189.352 2
11189.855 5
11190.357 4
11190.859 4
11191.362 2
11191.864 1
11192.367 0
11192.869 3
11193.372 3
11193.874 0
11194.377 6
11194.879 1
11195.382 3
11195.884 16
11196.387 6
11196.889 2
11197.392 6
11197.895 6
11198.397 4
11198.900 0
11199.402 3
11199.905 2
11200.408 2
11200.910 8
11201.413 5
11201.916 11
11202.418 9
11202.921 5
11203.424 6
11203.926 4
11204.429 1
11204.932 3
11205.435 0
11205.937 4
11206.440 7
11206.943 4
11207.446 4
11207.949 3
11208.451 2
11208.954 5
11209.457 1
11209.960 1
11210.463 3
11210.966 2
11211.468 5
11211.971 3
11212.474 8
11212.977 7
11213.480 2
11213.983 1
11214.486 1
11214.989 2
11215.492 8
11215.995 8
11216.498 5
11217.001 14
11217.504 10
11218.007 2
11218.510 1
11219.013 6
11219.516 1
11220.019 0
11220.522 4
11221.025 2
11221.529 2
11222.032 4
11222.535 5
11223.038 6
11223.541 4
11224.044 2
11224.547 3
11225.051 3
11225.554 1
11226.057 5
11226.560 4
11227.064 2
11227.567 1
11228.070 5
11228.573 4
11229.077 4
11229.580 5
11230.083 3
11230.587 2
11231.090 2
11231.593 1
11232.097 1
11232.600 2
11233.103 2
11233.607 1
11234.110 4
11234.613 1
11235.117 1
11235.620 1
11236.124 1
11236.627 3
11237.131 2
11237.634 1
11238.138 0
11238.641 1
11239.145 2
11239.648 0
11240.152 3
11240.655 2
11241.159 2
11241.662 3
11242.166 4
11242.669 3
11243.173 6
11243.677 0
11244.180 2
11244.684 9
11245.188 6
11245.691 1
11246.195 4
11246.699 5
11247.202 1
11247.706 9
11248.210 9
11248.713 3
11249.217 1
11249.721 0
11250.225 5
11250.728 4
11251.232 1
11251.736 1
11252.240 3
11252.744 6
11253.247 4
11253.751 3
11254.255 4
11254.759 3
11255.263 3
11255.767 3
11256.271 2
11256.774 1
11257.278 1
11257.782 11
11258.286 4
11258.790 9
11259.294 16
11259.798 14
11260.302 5
11260.806 3
11261.310 5
11261.814 4
11262.318 0
11262.822 1
11263.326 5
11263.830 5
11264.334 3
11264.838 4
11265.342 2
11265.847 2
11266.351 0
11266.855 3
11267.359 1
11267.863 0
11268.367 6
11268.871 8
11269.376 7
11269.880 3
11270.384 4
11270.888 4
11271.392 1
11271.897 5
11272.401 3
11272.905 3
11273.409 8
11273.914 5
11274.418 6
11274.922 3
11275.427 2
11275.931 2
11276.435 7
11276.940 11
11277.444 11
11277.948 5
11278.453 4
11278.957 6
11279.462 2
11279.966 0
11280.470 4
11280.975 2
11281.479 4
11281.984 3
11282.488 3
11282.993 7
11283.497 11
11284.002 4
11284.506 4
11285.011 6
11285.515 3
11286.020 4
11286.525 2
11287.029 4
11287.534 2
11288.038 0
11288.543 3
11289.048 9
11289.552 6
11290.057 2
11290.561 5
11291.066 3
11291.571 0
11292.076 3
11292.580 2
11293.085 4
11293.590 4
11294.094 5
11294.599 6
11295.104 5
11295.609 5
11296.113 1
11296.618 0
11297.123 5
11297.628 4
11298.133 3
11298.638 1
11299.142 0
11299.647 3
11300.152 1
11300.657 5
11301.162 3
11301.667 1
11302.172 3
11302.677 5
11303.182 4
11303.687 0
11304.191 6
11304.696 4
11305.201 3
11305.706 5
11306.211 4
11306.716 2
11307.221 1
11307.727 6
11308.232 8
11308.737 4
11309.242 1
11309.747 3
11310.252 0
11310.757 3
11311.262 5
11311.767 2
11312.272 3
11312.778 4
11313.283 3
11313.788 5
11314.293 6
11314.798 2
11315.303 5
11315.809 11
11316.314 4
11316.819 3
11317.324 6
11317.830 4
11318.335 5
11318.840 4
11319.346 5
11319.851 3
11320.356 2
11320.862 2
11321.367 6
11321.872 12
11322.378 5
11322.883 3
11323.388 0
11323.894 5
11324.399 1
11324.905 6
11325.410 4
11325.915 2
11326.421 2
11326.926 7
11327.432 4
11327.937 4
11328.443 3
11328.948 3
11329.454 9
11329.959 4
11330.465 5
11330.971 2
11331.476 2
11331.982 8
11332.487 2
11332.993 3
11333.499 4
11334.004 3
11334.510 2
11335.015 4
11335.521 4
11336.027 1
11336.532 2
11337.038 13
11337.544 16
11338.050 13
11338.555 8
11339.061 9
11339.567 10
11340.073 14
11340.578 9
11341.084 8
11341.590 5
11342.096 3
11342.602 8
11343.107 3
11343.613 3
11344.119 3
11344.625 1
11345.131 5
11345.637 7
11346.143 2
11346.648 3
11347.154 3
11347.660 6
11348.166 4
11348.672 0
11349.178 3
11349.684 4
11350.190 7
11350.696 10
11351.202 8
11351.708 3
11352.214 2
11352.720 6
11353.226 3
11353.732 3
11354.238 5
11354.745 8
11355.251 9
11355.757 8
11356.263 11
11356.769 7
11357.275 5
11357.781 5
11358.287 8
11358.794 12
11359.300 7
11359.806 5
11360.312 6
11360.818 2
11361.325 1
11361.831 5
11362.337 5
11362.844 4
11363.350 5
11363.856 4
11364.362 5
11364.869 7
11365.375 4
11365.881 4
11366.388 3
11366.894 2
11367.400 3
11367.907 8
11368.413 7
11368.920 3
11369.426 1
11369.932 5
11370.439 13
11370.945 11
11371.452 7
11371.958 4
11372.465 3
11372.971 0
11373.478 9
11373.984 10
11374.491 6
11374.997 9
11375.504 7
11376.010 8
11376.517 8
11377.024 2
11377.530 5
11378.037 7
11378.543 9
11379.050 8
11379.557 4
11380.063 1
11380.570 5
11381.077 3
11381.583 7
11382.090 8
11382.597 2
11383.104 2
11383.610 7
11384.117 7
11384.624 5
11385.131 1
11385.637 3
11386.144 3
11386.651 6
11387.158 9
11387.665 4
11388.171 3
11388.678 6
11389.185 4
11389.692 4
11390.199 5
11390.706 5
11391.213 3
11391.720 12
11392.226 6
11392.733 3
11393.240 7
11393.747 3
11394.254 6
11394.761 15
11395.268 10
11395.775 12
11396.282 7
11396.789 2
11397.296 8
11397.803 9
11398.310 9
11398.817 5
11399.325 1
11399.832 3
11400.339 7
11400.846 9
11401.353 7
11401.860 7
11402.367 5
11402.874 6
11403.382 8
11403.889 7
11404.396 19
11404.903 20
11405.410 23
11405.918 14
11406.425 10
11406.932 5
11407.439 5
11407.947 9
11408.454 8
11408.961 1
11409.469 6
11409.976 4
11410.483 1
11410.991 7
11411.498 2
11412.005 7
11412.513 15
11413.020 9
11413.527 5
11414.035 5
11414.542 4
11415.050 5
11415.557 3
11416.065 7
11416.572 8
11417.080 5
11417.587 4
11418.095 10
11418.602 12
11419.110 14
11419.617 5
11420.125 12
11420.632 20
11421.140 17
11421.647 26
11422.155 21
11422.663 13
11423.170 7
11423.678 12
11424.185 7
11424.693 5
11425.201 4
11425.708 11
11426.216 9
11426.724 9
11427.231 28
11427.739 30
11428.247 18
11428.755 16
11429.262 17
11429.770 13
11430.278 10
11430.786 11
11431.293 11
11431.801 8
11432.309 13
11432.817 17
11433.325 11
11433.833 35
11434.340 33
11434.848 38
11435.356 34
11435.864 28
11436.372 23
11436.880 42
11437.388 54
11437.896 64
11438.404 53
11438.912 71
11439.420 77
11439.928 90
11440.436 106
11440.944 104
11441.452 84
11441.960 90
11442.468 86
11442.976 70
11443.484 66
11443.992 63
11444.500 61
11445.008 52
11445.516 37
11446.024 33
11446.532 37
11447.041 28
11447.549 18
11448.057 19
11448.565 20
11449.073 24
11449.581 37
11450.090 25
11450.598 24
11451.106 17
11451.614 29
11452.123 22
11452.631 23
11453.139 25
11453.647 19
11454.156 13
11454.664 11
11455.172 15
11455.681 25
11456.189 25
11456.697 17
11457.206 20
11457.714 15
11458.223 27
11458.731 26
11459.239 23
11459.748 22
11460.256 13
11460.765 14
11461.273 22
11461.782 12
11462.290 11
11462.799 11
11463.307 17
11463.816 20
11464.324 13
11464.833 9
11465.341 2
11465.850 1
11466.358 5
11466.867 14
11467.376 18
11467.884 17
11468.393 9
11468.901 8
11469.410 7
11469.919 3
11470.427 2
11470.936 9
11471.445 6
11471.953 3
11472.462 7
11472.971 8
11473.480 10
11473.988 8
11474.497 6
11475.006 14
11475.515 15
11476.023 12
11476.532 8
11477.041 7
11477.550 6
11478.059 9
11478.567 10
11479.076 24
11479.585 18
11480.094 11
11480.603 10
11481.112 9
11481.621 14
11482.130 11
11482.639 13
11483.147 17
11483.656 7
11484.165 20
11484.674 20
11485.183 13
11485.692 17
11486.201 18
11486.710 26
11487.219 25
11487.728 26
11488.238 25
11488.747 23
11489.256 26
11489.765 26
11490.274 13
11490.783 25
11491.292 30
11491.801 28
11492.310 24
11492.820 27
11493.329 19
11493.838 16
11494.347 24
11494.856 16
11495.365 22
11495.875 22
11496.384 21
11496.893 26
11497.402 18
11497.912 9
11498.421 11
11498.930 14
11499.440 16
11499.949 25
11500.458 22
11500.968 7
11501.477 12
11501.986 15
11502.496 31
11503.005 30
11503.514 26
11504.024 35
11504.533 23
11505.043 36
11505.552 35
11506.062 35
11506.571 33
11507.081 41
11507.590 28
11508.099 39
11508.609 41
11509.119 41
11509.628 42
11510.138 46
11510.647 47
11511.157 52
11511.666 48
11512.176 52
11512.685 63
11513.195 59
11513.705 63
11514.214 66
11514.724 48
11515.234 55
11515.743 56
11516.253 54
11516.763 61
11517.272 66
11517.782 64
11518.292 70
11518.801 62
11519.311 70
11519.821 79
11520.331 79
11520.841 105
11521.350 120
11521.860 131
11522.370 157
11522.880 167
11523.390 200
11523.899 220
11524.409 228
11524.919 278
11525.429 323
11525.939 398
11526.449 423
11526.959 469
11527.469 431
11527.979 416
11528.489 432
11528.999 418
11529.508 421
11530.018 390
11530.528 373
11531.038 356
11531.548 324
11532.058 257
11532.569 235
11533.079 204
11533.589 168
11534.099 171
11534.609 150
11535.119 126
11535.629 126
11536.139 108
11536.649 89
11537.159 78
11537.670 69
11538.180 59
11538.690 49
11539.200 48
11539.710 34
11540.220 34
11540.731 56
11541.241 46
11541.751 56
11542.261 54
11542.772 35
11543.282 52
11543.792 54
11544.302 48
11544.813 60
11545.323 46
11545.833 34
11546.344 32
11546.854 38
11547.364 33
11547.875 26
11548.385 23
11548.896 17
11549.406 13
11549.916 26
11550.427 33
11550.937 24
11551.448 22
11551.958 9
11552.469 11
11552.979 26
11553.490 22
11554.000 17
11554.511 11
11555.021 15
11555.532 16
11556.042 20
11556.553 23
11557.064 11
11557.574 12
11558.085 12
11558.595 13
11559.106 19
11559.617 20
11560.127 25
11560.638 19
11561.149 17
11561.659 27
11562.170 17
11562.681 20
11563.191 13
11563.702 8
11564.213 6
11564.724 6
11565.234 5
11565.745 6
11566.256 4
11566.767 5
11567.277 5
11567.788 7
11568.299 13
11568.810 17
11569.321 14
11569.832 11
11570.343 6
11570.853 7
11571.364 8
11571.875 6
11572.386 10
11572.897 4
11573.408 2
11573.919 4
11574.430 4
11574.941 4
11575.452 3
11575.963 2
11576.474 6
11576.985 14
11577.496 11
11578.007 6
11578.518 6
11579.029 6
11579.540 4
11580.051 5
11580.562 16
11581.073 8
11581.585 7
11582.096 7
11582.607 10
11583.118 7
11583.629 4
11584.140 12
11584.652 8
11585.163 12
11585.674 11
11586.185 6
11586.696 4
11587.208 6
11587.719 8
11588.230 19
11588.741 20
11589.253 17
11589.764 16
11590.275 14
11590.787 6
11591.298 7
11591.809 12
11592.321 17
11592.832 16
11593.343 10
11593.855 4
11594.366 11
11594.878 9
11595.389 16
11595.900 20
11596.412 12
11596.923 12
11597.435 6
11597.946 9
11598.458 11
11598.969 7
11599.481 4
11599.992 17
11600.504 11
11601.015 11
11601.527 15
11602.039 13
11602.550 12
11603.062 19
11603.573 21
11604.085 14
11604.597 14
11605.108 10
11605.620 7
11606.132 10
11606.643 8
11607.155 5
11607.667 12
11608.178 9
11608.690 12
11609.202 10
11609.713 8
11610.225 12
11610.737 20
11611.249 18
11611.761 9
11612.272 7
11612.784 5
11613.296 17
11613.808 11
11614.320 10
11614.832 8
11615.343 13
11615.855 9
11616.367 11
11616.879 9
11617.391 8
11617.903 4
11618.415 4
11618.927 6
11619.439 5
11619.951 11
11620.463 21
11620.975 21
11621.487 28
11621.999 32
11622.511 21
11623.023 25
11623.535 22
11624.047 20
11624.559 12
11625.071 20
11625.583 30
11626.095 23
11626.607 19
11627.119 14
11627.631 21
11628.144 25
11628.656 17
11629.168 15
11629.680 19
11630.192 31
11630.705 27
11631.217 28
11631.729 28
11632.241 21
11632.753 22
11633.266 20
11633.778 28
11634.290 30
11634.803 17
11635.315 35
11635.827 20
11636.339 15
11636.852 19
11637.364 23
11637.877 25
11638.389 20
11638.901 27
11639.414 15
11639.926 8
11640.439 10
11640.951 23
11641.463 22
11641.976 28
11642.488 27
11643.001 18
11643.513 16
11644.026 14
11644.538 19
11645.051 21
11645.563 20
11646.076 25
11646.588 39
11647.101 28
11647.614 31
11648.126 30
11648.639 26
11649.151 30
11649.664 33
11650.177 36
11650.689 22
11651.202 29
11651.715 25
11652.227 32
11652.740 30
11653.253 30
11653.765 35
11654.278 34
11654.791 32
11655.303 26
11655.816 29
11656.329 44
11656.842 39
11657.355 47
11657.867 40
11658.380 42
11658.893 40
11659.406 40
11659.919 32
11660.432 19
11660.944 38
11661.457 28
11661.970 31
11662.483 30
11662.996 21
11663.509 39
11664.022 46
11664.535 55
11665.048 60
11665.561 70
11666.074 53
11666.587 61
11667.100 64
11667.613 75
11668.126 82
11668.639 95
11669.152 98
11669.665 101
11670.178 91
11670.691 99
11671.204 94
11671.717 82
11672.230 77
11672.743 88
11673.257 106
11673.770 112
11674.283 105
11674.796 111
11675.309 135
11675.822 141
11676.336 147
11676.849 164
11677.362 198
11677.875 220
11678.389 270
11678.902 357
11679.415 401
11679.928 454
11680.442 493
11680.955 565
11681.468 580
11681.982 659
11682.495 792
11683.008 849
11683.522 882
11684.035 905
11684.549 926
11685.062 926
11685.575 889
11686.089 867
11686.602 830
11687.116 712
11687.629 639
11688.143 543
11688.656 489
11689.169 422
11689.683 356
11690.197 327
11690.710 316
11691.224 278
11691.737 219
11692.251 199
11692.764 164
11693.278 135
11693.791 149
11694.305 138
11694.819 146
11695.332 158
11695.846 152
11696.360 121
11696.873 101
11697.387 103
11697.901 105
11698.414 111
11698.928 102
11699.442 86
11699.955 93
11700.469 90
11700.983 84
11701.497 80
11702.010 72
11702.524 73
11703.038 63
11703.552 54
11704.066 39
11704.579 48
11705.093 52
11705.607 60
11706.121 58
11706.635 52
11707.149 35
11707.663 35
11708.176 32
11708.690 14
11709.204 14
11709.718 26
11710.232 23
11710.746 22
11711.260 21
11711.774 17
11712.288 11
11712.802 22
11713.316 31
11713.830 28
11714.344 15
11714.858 25
11715.372 21
11715.886 26
11716.400 17
11716.915 17
11717.429 28
11717.943 23
11718.457 23
11718.971 19
11719.485 11
11719.999 9
11720.514 14
11721.028 16
11721.542 9
11722.056 12
11722.570 12
11723.085 14
11723.599 14
11724.113 11
11724.627 9
11725.142 7
11725.656 10
11726.170 4
11726.685 9
11727.199 17
11727.713 17
11728.228 15
11728.742 14
11729.256 10
11729.771 13
11730.285 17
11730.799 19
11731.314 28
11731.828 29
11732.343 29
11732.857 22
11733.372 18
11733.886 18
11734.401 18
11734.915 14
11735.430 9
11735.944 7
11736.459 9
11736.973 5
11737.488 10
11738.002 9
11738.517 4
11739.031 17
11739.546 15
11740.061 14
11740.575 12
11741.090 19
11741.605 15
11742.119 23
11742.634 14
11743.148 11
11743.663 12
11744.178 7
11744.693 5
11745.207 13
11745.722 11
11746.237 11
11746.752 9
11747.266 11
11747.781 12
11748.296 11
11748.811 13
11749.325 13
11749.840 9
11750.355 9
11750.870 9
11751.385 8
11751.900 4
11752.415 4
11752.929 7
11753.444 14
11753.959 15
11754.474 11
11754.989 6
11755.504 4
11756.019 7
11756.534 6
11757.049 11
11757.564 5
11758.079 5
11758.594 7
11759.109 7
11759.624 7
11760.139 5
11760.654 6
11761.169 4
11761.684 11
11762.199 8
11762.714 2
11763.230 4
11763.745 2
11764.260 8
11764.775 11
11765.290 7
11765.805 3
11766.320 4
11766.836 3
11767.351 8
11767.866 6
11768.381 6
11768.896 5
11769.412 8
11769.927 18
11770.442 9
11770.958 5
11771.473 5
11771.988 5
11772.503 2
11773.019 6
11773.534 9
11774.049 5
11774.565 6
11775.080 5
11775.596 3
11776.111 2
11776.626 1
11777.142 2
11777.657 2
11778.173 4
11778.688 3
11779.204 1
11779.719 3
11780.235 6
11780.750 10
11781.266 6
11781.781 8
11782.297 7
11782.812 5
11783.328 2
11783.843 8
11784.359 8
11784.874 7
11785.390 6
11785.906 5
11786.421 10
11786.937 3
11787.452 4
11787.968 2
11788.484 1
11788.999 3
11789.515 5
11790.031 7
11790.547 2
11791.062 1
11791.578 6
11792.094 12
11792.610 5
11793.125 7
11793.641 6
11794.157 3
11794.673 2
11795.188 2
11795.704 5
11796.220 10
11796.736 9
11797.252 5
11797.768 5
11798.284 5
11798.799 3
11799.315 5
11799.831 4
11800.347 6
11800.863 4
11801.379 3
11801.895 4
11802.411 1
11802.927 6
11803.443 5
11803.959 5
11804.475 2
11804.991 4
11805.507 3
11806.023 2
11806.539 7
11807.055 3
11807.571 2
11808.087 5
11808.604 4
11809.120 2
11809.636 6
11810.152 1
11810.668 0
11811.184 6
11811.700 5
11812.217 5
11812.733 3
11813.249 0
11813.765 3
11814.281 0
11814.798 0
11815.314 3
11815.830 4
11816.346 3
11816.863 8
11817.379 11
11817.895 7
11818.412 3
11818.928 4
11819.444 8
11819.961 7
11820.477 7
11820.993 1
11821.510 1
11822.026 1
11822.543 2
11823.059 3
11823.575 4
11824.092 1
11824.608 8
11825.125 4
11825.641 0
11826.158 2
11826.674 6
11827.191 3
11827.707 7
11828.224 4
11828.740 6
11829.257 1
11829.774 3
11830.290 0
11830.807 1
11831.323 10
11831.840 7
11832.357 5
11832.873 9
11833.390 6
11833.906 2
11834.423 3
11834.940 2
11835.457 6
11835.973 5
11836.490 3
11837.007 3
11837.523 5
11838.040 1
11838.557 4
11839.074 1
11839.590 2
11840.107 3
11840.624 2
11841.141 7
11841.658 5
11842.175 1
11842.691 4
11843.208 3
11843.725 9
11844.242 12
11844.759 6
11845.276 3
11845.793 2
11846.310 5
11846.827 5
11847.344 9
11847.860 4
11848.377 3
11848.894 5
11849.411 1
11849.928 3
11850.445 1
11850.962 2
11851.480 3
11851.997 5
11852.514 5
11853.031 3
11853.548 2
11854.065 0
11854.582 7
11855.099 10
11855.616 6
11856.133 10
11856.651 6
11857.168 5
11857.685 10
11858.202 12
11858.719 13
11859.236 11
11859.754 7
11860.271 2
11860.788 7
11861.305 6
11861.823 8
11862.340 6
11862.857 3
11863.375 3
11863.892 2
11864.409 2
11864.927 0
11865.444 9
11865.961 15
11866.479 6
11866.996 4
11867.513 3
11868.031 2
11868.548 4
11869.066 6
11869.583 16
11870.100 16
11870.618 10
11871.135 5
11871.653 8
11872.170 12
11872.688 4
11873.205 1
11873.723 3
11874.240 3
11874.758 10
11875.276 11
11875.793 10
11876.311 4
11876.828 9
11877.346 4
11877.864 4
11878.381 4
11878.899 9
11879.416 4
11879.934 1
11880.452 5
11880.969 4
11881.487 7
11882.005 6
11882.523 10
11883.040 12
11883.558 5
11884.076 8
11884.594 6
11885.111 7
11885.629 4
11886.147 1
11886.665 12
11887.183 11
11887.700 10
11888.218 8
11888.736 9
11889.254 10
11889.772 18
11890.290 12
11890.808 8
11891.326 5
11891.843 9
11892.361 9
11892.879 8
11893.397 18
11893.915 8
11894.433 2
11894.951 3
11895.469 4
11895.987 2
11896.505 1
11897.023 3
11897.541 7
11898.059 5
11898.577 5
11899.096 3
11899.614 3
11900.132 6
11900.650 7
11901.168 7
11901.686 6
11902.204 5
11902.722 6
11903.241 10
11903.759 11
11904.277 8
11904.795 16
11905.313 13
11905.832 5
11906.350 12
11906.868 9
11907.386 5
11907.905 6
11908.423 11
11908.941 4
11909.459 10
11909.978 8
11910.496 7
11911.014 5
11911.533 4
11912.051 2
11912.569 2
11913.088 4
11913.606 4
11914.125 6
11914.643 1
11915.162 12
11915.680 11
11916.198 7
11916.717 7
11917.235 3
11917.754 4
11918.272 3
11918.791 2
11919.309 3
11919.828 2
11920.346 1
11920.865 2
11921.384 6
11921.902 3
11922.421 0
11922.939 7
11923.458 4
11923.977 1
11924.495 8
11925.014 8
11925.532 5
11926.051 2
11926.570 4
11927.088 1
11927.607 9
11928.126 15
11928.645 14
11929.163 5
11929.682 3
11930.201 5
11930.720 7
11931.238 3
11931.757 1
11932.276 2
11932.795 2
11933.314 3
11933.832 4
11934.351 2
11934.870 3
11935.389 1
11935.908 3
11936.427 5
11936.946 5
11937.465 6
11937.984 4
11938.502 3
11939.021 2
11939.540 3
11940.059 6
11940.578 5
11941.097 5
11941.616 7
11942.135 4
11942.654 4
11943.173 6
11943.692 6
11944.211 4
11944.731 2
11945.250 2
11945.769 7
11946.288 4
11946.807 2
11947.326 2
11947.845 1
11948.364 9
11948.884 10
11949.403 9
11949.922 4
11950.441 2
11950.960 10
11951.480 8
11951.999 7
11952.518 2
11953.037 1
11953.556 2
11954.076 2
11954.595 11
11955.114 1
11955.634 2
11956.153 9
11956.672 4
11957.192 11
11957.711 10
11958.230 4
11958.750 1
11959.269 3
11959.789 2
11960.308 3
11960.827 3
11961.347 1
11961.866 3
11962.386 7
11962.905 4
11963.425 4
11963.944 2
11964.464 0
11964.983 2
11965.503 4
11966.022 2
11966.542 5
11967.061 1
11967.581 0
11968.100 7
11968.620 3
11969.140 1
11969.659 0
11970.179 3
11970.698 5
11971.218 6
11971.738 1
11972.257 1
11972.777 1
11973.297 1
11973.817 0
11974.336 0
11974.856 7
11975.376 3
11975.895 6
11976.415 6
11976.935 2
11977.455 2
11977.975 5
11978.494 3
11979.014 1
11979.534 2
11980.054 3
11980.574 3
11981.094 3
11981.613 3
11982.133 2
11982.653 2
11983.173 2
11983.693 2
11984.213 0
11984.733 2
11985.253 1
11985.773 3
11986.293 1
11986.813 4
11987.333 7
11987.853 1
11988.373 0
11988.893 1
11989.413 2
11989.933 6
11990.453 3
11990.973 2
11991.493 0
11992.013 1
11992.533 2
11993.053 2
11993.574 2
11994.094 3
11994.614 1
11995.134 0
11995.654 2
11996.174 2
11996.695 4
11997.215 1
11997.735 3
11998.255 1
11998.776 2
11999.296 3
11999.816 0
12000.336 4
12000.857 8
12001.377 4
12001.897 3
12002.418 2
12002.938 3
12003.458 2
12003.979 1
12004.499 2
12005.019 0
12005.540 0
12006.060 2
12006.581 1
12007.101 9
12007.621 5
12008.142 6
12008.662 5
12009.183 3
12009.703 5
12010.224 2
12010.744 0
12011.265 2
12011.785 4
12012.306 0
12012.826 1
12013.347 3
12013.867 2
12014.388 0
12014.909 1
12015.429 9
12015.950 2
12016.471 3
12016.991 0
12017.512 2
12018.032 2
12018.553 2
12019.074 3
12019.595 4
12020.115 5
12020.636 0
12021.157 2
12021.677 1
12022.198 4
12022.719 2
12023.240 1
12023.760 3
12024.281 4
12024.802 6
12025.323 1
12025.844 0
12026.365 1
12026.885 2
12027.406 1
12027.927 3
12028.448 6
12028.969 7
12029.490 4
12030.011 1
12030.532 7
12031.053 7
12031.574 8
12032.095 12
12032.616 5
12033.137 7
12033.658 1
12034.179 0
12034.700 3
12035.221 2
12035.742 4
12036.263 13
12036.784 10
12037.305 8
12037.826 9
12038.347 5
12038.868 0
12039.389 4
12039.910 6
12040.432 7
12040.953 10
12041.474 7
12041.995 2
12042.516 1
12043.037 4
12043.559 9
12044.080 6
12044.601 3
12045.122 1
12045.644 1
12046.165 5
12046.686 7
12047.207 5
12047.729 2
12048.250 1
12048.771 1
12049.293 5
12049.814 6
12050.335 2
12050.857 7
12051.378 3
12051.900 3
12052.421 1
12052.942 1
12053.464 3
12053.985 1
12054.507 3
12055.028 3
12055.550 4
12056.071 10
12056.593 9
12057.114 8
12057.636 2
12058.157 0
12058.679 2
12059.200 4
12059.722 2
12060.243 8
12060.765 6
12061.287 3
12061.808 4
12062.330 2
12062.852 5
12063.373 1
12063.895 4
12064.416 5
12064.938 3
12065.460 5
12065.982 4
12066.503 7
12067.025 7
12067.547 4
12068.068 1
12068.590 0
12069.112 0
12069.634 0
12070.156 3
12070.677 4
12071.199 8
12071.721 5
12072.243 11
12072.765 4
12073.286 3
12073.808 3
12074.330 1
12074.852 1
12075.374 3
12075.896 2
12076.418 0
12076.940 4
12077.462 2
12077.984 3
12078.506 2
12079.028 7
12079.550 5
12080.072 2
12080.594 8
12081.116 4
12081.638 2
12082.160 4
12082.682 10
12083.204 4
12083.726 3
12084.248 1
12084.770 5
12085.292 1
12085.814 3
12086.337 3
12086.859 4
12087.381 3
12087.903 4
12088.425 2
12088.947 2
12089.470 0
12089.992 0
12090.514 3
12091.036 3
12091.559 3
12092.081 2
12092.603 7
12093.125 5
12093.648 5
12094.170 1
12094.692 1
12095.215 3
12095.737 6
12096.259 8
12096.782 4
12097.304 4
12097.826 1
12098.349 7
12098.871 7
12099.394 2
12099.916 1
12100.439 1
12100.961 3
12101.483 6
12102.006 3
12102.528 5
12103.051 6
12103.573 12
12104.096 4
12104.619 0
12105.141 0
12105.664 0
12106.186 1
12106.709 7
12107.231 4
12107.754 1
12108.277 7
12108.799 9
12109.322 1
12109.844 0
12110.367 3
12110.890 2
12111.412 1
12111.935 3
12112.458 1
12112.981 4
12113.503 2
12114.026 1
12114.549 1
12115.072 6
12115.594 15
12116.117 7
12116.640 0
12117.163 1
12117.686 0
12118.208 0
12118.731 2
12119.254 1
12119.777 2
12120.300 5
12120.823 3
12121.346 4
12121.868 4
12122.391 2
12122.914 1
12123.437 1
12123.960 1
12124.483 3
12125.006 4
12125.529 0
12126.052 3
12126.575 1
12127.098 5
12127.621 4
12128.144 2
12128.667 3
12129.190 2
12129.713 9
12130.236 6
12130.760 5
12131.283 2
12131.806 1
12132.329 3
12132.852 8
12133.375 2
12133.898 1
12134.422 1
12134.945 3
12135.468 5
12135.991 3
12136.514 4
12137.038 1
12137.561 0
12138.084 0
12138.607 0
12139.131 0
12139.654 0
12140.177 3
12140.701 11
12141.224 15
12141.747 6
12142.271 5
12142.794 3
12143.317 7
12143.841 5
12144.364 2
12144.887 3
12145.411 1
12145.934 7
12146.458 5
12146.981 3
12147.505 10
12148.028 10
12148.552 2
12149.075 1
12149.599 6
12150.122 7
12150.646 0
12151.169 0
12151.693 3
12152.216 1
12152.740 1
12153.263 8
12153.787 10
12154.311 8
12154.834 6
12155.358 5
12155.882 0
12156.405 1
12156.929 1
12157.452 2
12157.976 1
12158.500 2
12159.024 1
12159.547 1
12160.071 0
12160.595 1
12161.119 1
12161.642 5
12162.166 6
12162.690 4
12163.214 0
12163.737 0
12164.261 1
12164.785 0
12165.309 0
12165.833 2
12166.357 2
12166.881 1
12167.404 0
12167.928 0
12168.452 0
12168.976 5
12169.500 7
12170.024 1
12170.548 0
12171.072 0
12171.596 0
12172.120 1
12172.644 0
12173.168 5
12173.692 1
12174.216 2
12174.740 1
12175.264 4
12175.788 2
12176.312 1
12176.836 4
12177.360 1
12177.885 1
12178.409 5
12178.933 6
12179.457 3
12179.981 3
12180.505 3
12181.029 0
12181.554 4
12182.078 2
12182.602 4
12183.126 5
12183.650 3
12184.175 2
12184.699 1
12185.223 5
12185.748 3
12186.272 2
12186.796 2
12187.320 1
12187.845 0
12188.369 5
12188.893 3
12189.418 4
12189.942 4
12190.467 8
12190.991 9
12191.515 3
12192.040 2
12192.564 3
12193.089 1
12193.613 0
12194.138 0
12194.662 0
12195.187 0
12195.711 1
12196.236 3
12196.760 2
12197.285 3
12197.809 5
12198.334 0
12198.858 2
12199.383 0
12199.907 0
12200.432 1
12200.957 0
12201.481 3
12202.006 2
12202.531 2
12203.055 1
12203.580 4
12204.105 7
12204.629 4
12205.154 9
12205.679 4
12206.203 1
12206.728 3
12207.253 2
12207.778 4
12208.302 6
12208.827 4
12209.352 3
12209.877 4
12210.402 3
12210.926 1
12211.451 2
12211.976 1
12212.501 0
12213.026 3
12213.551 3
12214.076 7
12214.600 8
12215.125 2
12215.650 4
12216.175 3
12216.700 2
12217.225 0
12217.750 1
12218.275 1
12218.800 1
12219.325 2
12219.850 3
12220.375 1
12220.900 1
12221.425 1
12221.950 2
12222.475 1
12223.000 2
12223.525 3
12224.051 3
12224.576 2
12225.101 0
12225.626 2
12226.151 5
12226.676 0
12227.201 3
12227.727 4
12228.252 8
12228.777 3
12229.302 0
12229.827 0
12230.353 0
12230.878 0
12231.403 8
12231.928 3
12232.454 1
12232.979 1
12233.504 1
12234.030 0
12234.555 7
12235.080 3
12235.606 2
12236.131 4
12236.656 3
12237.182 2
12237.707 1
12238.233 4
12238.758 2
12239.284 7
12239.809 7
12240.334 3
12240.860 2
12241.385 3
12241.911 1
12242.436 2
12242.962 7
12243.487 10
12244.013 7
12244.538 9
12245.064 7
12245.590 9
12246.115 5
12246.641 8
12247.166 5
12247.692 1
12248.218 1
12248.743 1
12249.269 3
12249.795 2
12250.320 13
12250.846 11
12251.372 6
12251.897 4
12252.423 1
12252.949 0
12253.474 1
12254.000 1
12254.526 1
12255.052 4
12255.577 3
12256.103 0
12256.629 3
12257.155 3
12257.681 4
12258.207 4
12258.732 4
12259.258 3
12259.784 1
12260.310 0
12260.836 3
12261.362 0
12261.888 1
12262.414 2
12262.940 2
12263.466 7
12263.992 10
12264.518 4
12265.043 3
12265.569 6
12266.095 1
12266.622 2
12267.148 2
12267.674 0
12268.200 2
12268.726 3
12269.252 4
12269.778 3
12270.304 1
12270.830 4
12271.356 6
12271.882 2
12272.408 6
12272.935 9
12273.461 5
12273.987 0
12274.513 3
12275.039 4
12275.566 5
12276.092 8
12276.618 8
12277.144 10
12277.671 7
12278.197 3
12278.723 1
12279.249 2
12279.776 5
12280.302 4
12280.828 3
12281.355 0
12281.881 3
12282.407 6
12282.934 1
12283.460 0
12283.986 1
12284.513 1
12285.039 0
12285.566 3
12286.092 1
12286.619 1
12287.145 0
12287.672 6
12288.198 1
12288.724 7
12289.251 1
12289.777 0
12290.304 1
12290.831 0
12291.357 1
12291.884 4
12292.410 7
12292.937 4
12293.463 5
12293.990 3
12294.517 1
12295.043 6
12295.570 12
12296.097 4
12296.623 5
12297.150 2
12297.677 0
12298.203 0
12298.730 0
12299.257 2
12299.783 3
12300.310 3
12300.837 1
12301.364 2
12301.890 1
12302.417 0
12302.944 1
12303.471 1
12303.998 0
12304.524 0
12305.051 7
12305.578 4
12306.105 3
12306.632 4
12307.159 8
12307.686 12
12308.213 11
12308.740 11
12309.266 3
12309.793 4
12310.320 5
12310.847 0
12311.374 2
12311.901 3
12312.428 3
12312.955 7
12313.482 1
12314.009 1
12314.536 3
12315.063 8
12315.591 3
12316.118 4
12316.645 2
12317.172 1
12317.699 1
12318.226 0
12318.753 0
12319.280 2
12319.807 2
12320.335 2
12320.862 0
12321.389 5
12321.916 5
12322.443 9
12322.971 6
12323.498 15
12324.025 7
12324.552 6
12325.080 3
12325.607 3
12326.134 5
12326.662 4
12327.189 2
12327.716 1
12328.244 1
12328.771 2
12329.298 2
12329.826 4
12330.353 2
12330.880 3
12331.408 3
12331.935 2
12332.463 3
12332.990 3
12333.518 1
12334.045 1
12334.572 1
12335.100 2
12335.627 3
12336.155 0
12336.682 1
12337.210 2
12337.738 4
12338.265 0
12338.793 4
12339.320 6
12339.848 8
12340.375 6
12340.903 3
12341.431 0
12341.958 0
12342.486 0
12343.014 2
12343.541 0
12344.069 3
12344.597 4
12345.124 1
12345.652 1
12346.180 1
12346.707 2
12347.235 5
12347.763 1
12348.291 2
12348.819 2
12349.346 1
12349.874 1
12350.402 7
12350.930 8
12351.458 9
12351.985 10
12352.513 4
12353.041 6
12353.569 5
12354.097 2
12354.625 1
12355.153 0
12355.681 2
12356.209 1
12356.737 0
12357.264 3
12357.792 2
12358.320 2
12358.848 2
12359.376 4
12359.904 2
12360.432 1
12360.961 6
12361.489 6
12362.017 0
12362.545 1
12363.073 4
12363.601 1
12364.129 1
12364.657 2
12365.185 2
12365.713 2
12366.242 1
12366.770 1
12367.298 2
12367.826 3
12368.354 0
12368.882 1
12369.411 3
12369.939 1
12370.467 3
12370.995 14
12371.524 7
12372.052 2
12372.580 2
12373.108 4
12373.637 3
12374.165 3
12374.693 0
12375.222 1
12375.750 1
12376.279 1
12376.807 1
12377.335 2
12377.864 2
12378.392 4
12378.920 3
12379.449 1
12379.977 3
12380.506 0
12381.034 1
12381.563 2
12382.091 7
12382.620 8
12383.148 13
12383.677 5
12384.205 6
12384.734 4
12385.262 4
12385.791 3
12386.320 2
12386.848 0
12387.377 2
12387.905 7
12388.434 1
12388.963 2
12389.491 0
12390.020 0
12390.549 3
12391.077 6
12391.606 1
12392.135 1
12392.663 0
12393.192 5
12393.721 4
12394.250 1
12394.778 0
12395.307 2
12395.836 1
12396.365 1
12396.894 3
12397.422 0
12397.951 4
12398.480 3
12399.009 0
12399.538 0
12400.067 1
12400.595 1
12401.124 1
12401.653 3
12402.182 4
12402.711 3
12403.240 3
12403.769 2
12404.298 0
12404.827 3
12405.356 1
12405.885 0
12406.414 0
12406.943 2
12407.472 2
12408.001 3
12408.530 3
12409.059 1
12409.588 2
12410.117 1
12410.646 1
12411.175 0
12411.705 2
12412.234 4
12412.763 9
12413.292 6
12413.821 5
12414.350 9
12414.880 2
12415.409 2
12415.938 2
12416.467 1
12416.996 1
12417.526 0
12418.055 1
12418.584 0
12419.113 0
12419.643 2
12420.172 1
12420.701 0
12421.231 4
12421.760 8
12422.289 8
12422.819 10
12423.348 8
12423.877 2
12424.407 2
12424.936 3
12425.466 2
12425.995 1
12426.525 3
12427.054 3
12427.583 1
12428.113 4
12428.642 0
12429.172 1
12429.701 2
12430.231 6
12430.760 0
12431.290 0
12431.820 4
12432.349 10
12432.879 15
12433.408 10
12433.938 4
12434.467 0
12434.997 0
12435.527 5
12436.056 2
12436.586 2
12437.116 2
12437.645 4
12438.175 7
12438.705 3
12439.234 3
12439.764 8
12440.294 4
12440.824 3
12441.353 2
12441.883 1
12442.413 1
12442.943 1
12443.472 2
12444.002 3
12444.532 1
12445.062 1
12445.592 2
12446.122 0
12446.651 2
12447.181 1
12447.711 4
12448.241 2
12448.771 4
12449.301 5
12449.831 3
12450.361 0
12450.891 1
12451.421 9
12451.951 10
12452.481 2
12453.011 0
12453.541 0
12454.071 0
12454.601 0
12455.131 0
12455.661 8
12456.191 6
12456.721 2
12457.251 0
12457.781 1
12458.311 3
12458.841 2
12459.372 2
12459.902 2
12460.432 3
12460.962 1
12461.492 0
12462.022 4
12462.553 2
12463.083 9
12463.613 4
12464.143 3
12464.674 3
12465.204 2
12465.734 10
12466.264 12
12466.795 13
12467.325 7
12467.855 3
12468.386 5
12468.916 2
12469.446 4
12469.977 2
12470.507 3
12471.037 3
12471.568 2
12472.098 2
12472.629 1
12473.159 2
12473.690 3
12474.220 16
12474.750 10
12475.281 5
12475.811 2
12476.342 1
12476.872 3
12477.403 1
12477.933 2
12478.464 0
12478.995 0
12479.525 1
12480.056 1
12480.586 0
12481.117 1
12481.647 3
12482.178 1
12482.709 4
12483.239 0
12483.770 1
12484.301 0
12484.831 0
12485.362 7
12485.893 5
12486.423 4
12486.954 1
12487.485 3
12488.016 1
12488.546 0
12489.077 0
12489.608 0
12490.139 0
12490.670 6
12491.200 4
12491.731 1
12492.262 0
12492.793 3
12493.324 1
12493.855 1
12494.385 1
12494.916 6
12495.447 4
12495.978 5
12496.509 3
12497.040 2
12497.571 3
12498.102 2
12498.633 0
12499.164 0
12499.695 1
12500.226 1
12500.757 6
12501.288 7
12501.819 4
12502.350 2
12502.881 1
12503.412 4
12503.943 3
12504.474 3
12505.005 6
12505.537 5
12506.068 6
12506.599 5
12507.130 2
12507.661 2
12508.192 1
12508.723 3
12509.255 5
12509.786 3
12510.317 0
12510.848 3
12511.380 1
12511.911 0
12512.442 1
12512.973 0
12513.505 4
12514.036 4
12514.567 1
12515.099 0
12515.630 2
12516.161 0
12516.693 0
12517.224 1
12517.755 3
12518.287 1
12518.818 4
12519.350 4
12519.881 0
12520.412 1
12520.944 2
12521.475 5
12522.007 1
12522.538 1
12523.070 3
12523.601 3
12524.133 0
12524.664 2
12525.196 5
12525.727 1
12526.259 0
12526.790 1
12527.322 3
12527.854 3
12528.385 1
12528.917 2
12529.448 4
12529.980 4
12530.512 12
12531.043 6
12531.575 2
12532.107 0
12532.638 3
12533.170 1
12533.702 3
12534.234 3
12534.765 1
12535.297 0
12535.829 1
12536.361 6
12536.892 2
12537.424 2
12537.956 0
12538.488 2
12539.020 2
12539.551 7
12540.083 2
12540.615 2
12541.147 1
12541.679 3
12542.211 7
12542.743 6
12543.275 5
12543.807 9
12544.338 1
12544.870 0
12545.402 3
12545.934 6
12546.466 4
12546.998 0
12547.530 0
12548.062 2
12548.594 9
12549.126 3
12549.659 1
12550.191 8
12550.723 9
12551.255 3
12551.787 1
12552.319 1
12552.851 3
12553.383 1
12553.915 2
12554.447 6
12554.980 14
12555.512 14
12556.044 14
12556.576 14
12557.108 12
12557.641 14
12558.173 7
12558.705 4
12559.237 10
12559.770 3
12560.302 1
12560.834 1
12561.367 1
12561.899 1
12562.431 0
12562.963 1
12563.496 2
12564.028 0
12564.561 1
12565.093 2
12565.625 7
12566.158 3
12566.690 2
12567.223 5
12567.755 3
12568.287 4
12568.820 2
12569.352 4
12569.885 3
12570.417 1
12570.950 2
12571.482 6
12572.015 3
12572.547 1
12573.080 1
12573.613 0
12574.145 8
12574.678 5
12575.210 0
12575.743 8
12576.276 3
12576.808 7
12577.341 3
12577.873 5
12578.406 2
12578.939 7
12579.471 1
12580.004 1
12580.537 1
12581.070 0
12581.602 4
12582.135 1
12582.668 0
12583.201 1
12583.733 2
12584.266 3
12584.799 3
12585.332 4
12585.865 0
12586.397 0
12586.930 1
12587.463 0
12587.996 1
12588.529 3
12589.062 7
12589.595 3
12590.128 2
12590.660 1
12591.193 2
12591.726 0
12592.259 1
12592.792 0
12593.325 0
12593.858 1
12594.391 0
12594.924 7
12595.457 3
12595.990 0
12596.523 1
12597.056 1
12597.589 1
12598.122 3
12598.656 3
12599.189 4
12599.722 5
12600.255 4
12600.788 0
12601.321 5
12601.854 5
12602.388 1
12602.921 1
12603.454 5
12603.987 8
12604.520 2
12605.054 5
12605.587 2
12606.120 1
12606.653 1
12607.187 4
12607.720 3
12608.253 1
12608.786 5
12609.320 2
12609.853 0
12610.386 3
12610.920 2
12611.453 2
12611.987 2
12612.520 1
12613.053 1
12613.587 0
12614.120 5
12614.654 6
12615.187 2
12615.720 0
12616.254 2
12616.787 4
12617.321 1
12617.854 1
12618.388 1
12618.921 0
12619.455 1
12619.988 2
12620.522 0
12621.056 7
12621.589 2
12622.123 0
12622.656 4
12623.190 2
12623.724 0
12624.257 3
12624.791 3
12625.324 5
12625.858 2
12626.392 2
12626.926 9
12627.459 9
12627.993 4
12628.527 4
12629.060 4
12629.594 4
12630.128 3
12630.662 4
12631.195 2
12631.729 1
12632.263 2
12632.797 2
12633.331 0
12633.864 4
12634.398 1
12634.932 0
12635.466 0
12636.000 0
12636.534 0
12637.068 0
12637.602 2
12638.136 5
12638.669 2
12639.203 0
12639.737 1
12640.271 0
12640.805 0
12641.339 0
12641.873 0
12642.407 0
12642.941 0
12643.475 2
12644.009 3
12644.544 2
12645.078 2
12645.612 3
12646.146 3
12646.680 4
12647.214 2
12647.748 0
12648.282 2
12648.816 0
12649.351 0
12649.885 0
12650.419 1
12650.953 2
12651.487 2
12652.022 3
12652.556 6
12653.090 3
12653.624 1
12654.159 3
12654.693 0
12655.227 0
12655.761 1
12656.296 3
12656.830 2
12657.364 1
12657.899 0
12658.433 0
12658.967 3
12659.502 1
12660.036 1
12660.571 7
12661.105 2
12661.639 0
12662.174 3
12662.708 1
12663.243 1
12663.777 0
12664.312 0
12664.846 3
12665.381 3
12665.915 3
12666.450 0
12666.984 6
12667.519 4
12668.053 4
12668.588 5
12669.122 8
12669.657 5
12670.192 0
12670.726 0
12671.261 1
12671.796 2
12672.330 0
12672.865 0
12673.400 0
12673.934 1
12674.469 0
12675.004 1
12675.538 3
12676.073 2
12676.608 0
12677.143 0
12677.677 1
12678.212 6
12678.747 4
12679.282 5
12679.816 0
12680.351 0
12680.886 1
12681.421 2
12681.956 0
12682.491 1
12683.026 0
12683.560 0
12684.095 0
12684.630 5
12685.165 5
12685.700 6
12686.235 3
12686.770 5
12687.305 5
12687.840 1
12688.375 1
12688.910 2
12689.445 0
12689.980 1
12690.515 2
12691.050 10
12691.585 4
12692.120 1
12692.655 3
12693.190 4
12693.725 2
12694.260 3
12694.796 3
12695.331 1
12695.866 1
12696.401 4
12696.936 6
12697.471 2
12698.007 6
12698.542 2
12699.077 0
12699.612 3
12700.147 1
12700.683 1
12701.218 0
12701.753 2
12702.288 3
12702.824 3
12703.359 1
12703.894 4
12704.430 5
12704.965 1
12705.500 3
12706.036 2
12706.571 0
12707.106 0
12707.642 1
12708.177 4
12708.713 2
12709.248 1
12709.783 1
12710.319 0
12710.854 0
12711.390 1
12711.925 0
12712.461 1
12712.996 0
12713.532 1
12714.067 2
12714.603 0
12715.138 1
12715.674 5
12716.210 2
12716.745 2
12717.281 1
12717.816 0
12718.352 0
12718.888 0
12719.423 1
12719.959 2
12720.495 1
12721.030 1
12721.566 1
12722.102 1
12722.637 0
12723.173 1
12723.709 2
12724.245 4
12724.780 6
12725.316 5
12725.852 2
12726.388 3
12726.923 22
12727.459 9
12727.995 11
12728.531 15
12729.067 5
12729.603 2
12730.138 0
12730.674 0
12731.210 1
12731.746 3
12732.282 0
12732.818 6
12733.354 3
12733.890 8
12734.426 9
12734.962 2
12735.498 4
12736.034 4
12736.570 2
12737.106 0
12737.642 0
12738.178 1
12738.714 2
12739.250 2
12739.786 2
12740.322 2
12740.858 2
12741.394 1
12741.930 3
12742.466 4
12743.003 2
12743.539 3
12744.075 2
12744.611 0
12745.147 2
12745.683 1
12746.220 3
12746.756 2
12747.292 4
12747.828 3
12748.365 9
12748.901 6
12749.437 4
12749.973 4
12750.510 4
12751.046 1
12751.582 0
12752.119 0
12752.655 2
12753.191 1
12753.728 0
12754.264 0
12754.800 1
12755.337 1
12755.873 3
12756.410 0
12756.946 1
12757.482 0
12758.019 3
12758.555 2
12759.092 7
12759.628 3
12760.165 3
12760.701 3
12761.238 5
12761.774 3
12762.311 3
12762.847 3
12763.384 5
12763.921 2
12764.457 0
12764.994 2
12765.530 2
12766.067 3
12766.604 3
12767.140 0
12767.677 10
12768.214 11
12768.750 5
12769.287 2
12769.824 0
12770.360 0
12770.897 0
12771.434 1
12771.971 2
12772.507 2
12773.044 3
12773.581 3
12774.118 2
12774.655 1
12775.191 2
12775.728 1
12776.265 0
12776.802 1
12777.339 1
12777.876 4
12778.412 3
12778.949 0
12779.486 2
12780.023 7
12780.560 4
12781.097 2
12781.634 0
12782.171 0
12782.708 1
12783.245 3
12783.782 6
12784.319 4
12784.856 2
12785.393 2
12785.930 1
12786.467 4
12787.004 2
12787.541 1
12788.078 4
12788.615 3
12789.152 1
12789.690 4
12790.227 2
12790.764 0
12791.301 1
12791.838 0
12792.375 5
12792.912 2
12793.450 4
12793.987 2
12794.524 4
12795.061 6
12795.599 2
12796.136 0
12796.673 0
12797.210 1
12797.748 1
12798.285 1
12798.822 0
12799.360 1
12799.897 4
12800.434 2
12800.972 3
12801.509 2
12802.046 1
12802.584 0
12803.121 1
12803.658 2
12804.196 1
12804.733 2
12805.271 2
12805.808 8
12806.346 6
12806.883 3
12807.421 1
12807.958 1
12808.496 1
12809.033 2
12809.571 2
12810.108 1
12810.646 2
12811.183 0
12811.721 0
12812.259 0
12812.796 2
12813.334 0
12813.871 0
12814.409 0
12814.947 3
12815.484 3
12816.022 2
12816.560 3
12817.097 1
12817.635 0
12818.173 7
12818.711 7
12819.248 3
12819.786 9
12820.324 10
12820.862 7
12821.399 2
12821.937 2
12822.475 2
12823.013 3
12823.551 4
12824.088 6
12824.626 11
12825.164 5
12825.702 1
12826.240 0
12826.778 6
12827.316 0
12827.854 1
12828.392 1
12828.929 2
12829.467 6
12830.005 8
12830.543 3
12831.081 0
12831.619 5
12832.157 4
12832.695 0
12833.233 0
12833.771 0
12834.310 5
12834.848 3
12835.386 9
12835.924 11
12836.462 7
12837.000 4
12837.538 6
12838.076 4
12838.614 0
12839.152 0
12839.691 4
12840.229 3
12840.767 3
12841.305 5
12841.843 4
12842.382 15
12842.920 17
12843.458 8
12843.996 5
12844.535 2
12845.073 3
12845.611 1
12846.150 8
12846.688 8
12847.226 2
12847.764 5
12848.303 8
12848.841 1
12849.380 2
12849.918 8
12850.456 5
12850.995 9
12851.533 5
12852.072 2
12852.610 0
12853.148 0
12853.687 0
12854.225 2
12854.764 1
12855.302 1
12855.841 3
12856.379 4
12856.918 4
12857.456 4
12857.995 10
12858.534 14
12859.072 11
12859.611 12
12860.149 13
12860.688 5
12861.227 9
12861.765 6
12862.304 8
12862.842 6
12863.381 8
12863.920 8
12864.458 6
12864.997 2
12865.536 2
12866.075 10
12866.613 9
12867.152 5
12867.691 4
12868.230 5
12868.768 4
12869.307 4
12869.846 4
12870.385 4
12870.924 7
12871.462 7
12872.001 4
12872.540 4
12873.079 1
12873.618 6
12874.157 9
12874.696 4
12875.235 5
12875.773 2
12876.312 0
12876.851 0
12877.390 6
12877.929 6
12878.468 8
12879.007 5
12879.546 2
12880.085 1
12880.624 4
12881.163 5
12881.702 4
12882.241 1
12882.780 3
12883.320 4
12883.859 2
12884.398 3
12884.937 1
12885.476 1
12886.015 2
12886.554 1
12887.093 6
12887.633 4
12888.172 12
12888.711 5
12889.250 0
12889.789 0
12890.329 6
12890.868 2
12891.407 6
12891.946 6
12892.486 7
12893.025 5
12893.564 3
12894.103 3
12894.643 2
12895.182 8
12895.721 6
12896.261 2
12896.800 1
12897.340 2
12897.879 3
12898.418 5
12898.958 3
12899.497 4
12900.037 3
12900.576 2
12901.115 5
12901.655 1
12902.194 1
12902.734 2
12903.273 4
12903.813 5
12904.352 5
12904.892 1
12905.431 2
12905.971 0
12906.511 0
12907.050 0
12907.590 1
12908.129 0
12908.669 1
12909.209 2
12909.748 2
12910.288 1
12910.828 1
12911.367 1
12911.907 0
12912.447 3
12912.986 1
12913.526 3
12914.066 6
12914.605 2
12915.145 1
12915.685 1
12916.225 3
12916.764 7
12917.304 2
12917.844 0
12918.384 2
12918.924 1
12919.464 3
12920.003 1
12920.543 0
12921.083 0
12921.623 1
12922.163 4
12922.703 1
12923.243 2
12923.783 1
12924.323 4
12924.862 4
12925.402 3
12925.942 2
12926.482 2
12927.022 0
12927.562 2
12928.102 2
12928.642 5
12929.182 1
12929.723 0
12930.263 1
12930.803 0
12931.343 0
12931.883 1
12932.423 4
12932.963 2
12933.503 2
12934.043 0
12934.583 3
12935.124 0
12935.664 1
12936.204 0
12936.744 0
12937.284 1
12937.825 1
12938.365 4
12938.905 6
12939.445 5
12939.986 3
12940.526 1
12941.066 0
12941.606 1
12942.147 0
12942.687 3
12943.227 3
12943.768 5
12944.308 3
12944.848 1
12945.389 1
12945.929 1
12946.470 1
12947.010 3
12947.550 7
12948.091 9
12948.631 4
12949.172 1
12949.712 0
12950.253 4
12950.793 0
12951.334 2
12951.874 3
12952.415 4
12952.955 0
12953.496 1
12954.036 0
12954.577 0
12955.118 3
12955.658 2
12956.199 0
12956.739 2
12957.280 2
12957.821 1
12958.361 1
12958.902 0
12959.443 1
12959.983 3
12960.524 1
12961.065 0
12961.605 0
12962.146 3
12962.687 0
12963.228 0
12963.768 3
12964.309 2
12964.850 0
12965.391 2
12965.931 2
12966.472 1
12967.013 0
12967.554 0
12968.095 0
12968.636 1
12969.177 0
12969.717 4
12970.258 1
12970.799 3
12971.340 0
12971.881 0
12972.422 1
12972.963 4
12973.504 3
12974.045 4
12974.586 2
12975.127 1
12975.668 0
12976.209 3
12976.750 1
12977.291 2
12977.832 2
12978.373 2
12978.914 3
12979.455 1
12979.996 1
12980.537 1
12981.079 0
12981.620 1
12982.161 1
12982.702 1
12983.243 4
12983.784 3
12984.326 2
12984.867 2
12985.408 4
12985.949 1
12986.490 1
12987.032 0
12987.573 0
12988.114 1
12988.655 1
12989.197 0
12989.738 1
12990.279 1
12990.821 2
12991.362 0
12991.903 1
12992.445 1
12992.986 1
12993.527 2
12994.069 0
12994.610 0
12995.152 0
12995.693 2
12996.235 1
12996.776 0
12997.317 1
12997.859 4
12998.400 0
12998.942 0
12999.483 2
13000.025 4
13000.566 3
13001.108 0
13001.650 1
13002.191 1
13002.733 4
13003.274 1
13003.816 3
13004.357 3
13004.899 5
13005.441 2
13005.982 2
13006.524 1
13007.066 0
13007.607 4
13008.149 1
13008.691 0
13009.232 1
13009.774 2
13010.316 2
13010.858 0
13011.399 0
13011.941 2
13012.483 5
13013.025 3
13013.566 3
13014.108 4
13014.650 0
13015.192 1
13015.734 3
13016.276 1
13016.817 2
13017.359 1
13017.901 0
13018.443 2
13018.985 4
13019.527 5
13020.069 3
13020.611 5
13021.153 1
13021.695 2
13022.237 0
13022.779 2
13023.321 1
13023.863 2
13024.405 2
13024.947 3
13025.489 0
13026.031 0
13026.573 0
13027.115 2
13027.657 1
13028.199 1
13028.741 3
13029.283 1
13029.826 1
13030.368 0
13030.910 0
13031.452 1
13031.994 2
13032.536 0
13033.079 3
13033.621 3
13034.163 1
13034.705 0
13035.248 5
13035.790 2
13036.332 1
13036.874 5
13037.417 1
13037.959 1
13038.501 3
13039.044 4
13039.586 1
13040.128 8
13040.671 4
13041.213 1
13041.755 0
13042.298 1
13042.840 5
13043.383 4
13043.925 3
13044.468 3
13045.010 0
13045.552 3
13046.095 0
13046.637 0
13047.180 2
13047.722 0
13048.265 2
13048.807 0
13049.350 0
13049.893 1
13050.435 3
13050.978 1
13051.520 0
13052.063 7
13052.606 4
13053.148 0
13053.691 2
13054.233 2
13054.776 8
13055.319 7
13055.861 11
13056.404 4
13056.947 3
13057.489 7
13058.032 5
13058.575 3
13059.118 4
13059.660 2
13060.203 1
13060.746 1
13061.289 1
13061.832 1
13062.374 0
13062.917 0
13063.460 4
13064.003 4
13064.546 4
13065.089 5
13065.632 2
13066.174 1
13066.717 1
13067.260 4
13067.803 0
13068.346 2
13068.889 2
13069.432 2
13069.975 6
13070.518 2
13071.061 3
13071.604 3
13072.147 2
13072.690 2
13073.233 0
13073.776 0
13074.319 4
13074.862 0
13075.405 0
13075.948 2
13076.491 5
13077.035 2
13077.578 1
13078.121 0
13078.664 1
13079.207 2
13079.750 7
13080.294 4
13080.837 5
13081.380 3
13081.923 3
13082.466 3
13083.010 0
13083.553 6
13084.096 3
13084.639 0
13085.183 3
13085.726 6
13086.269 1
13086.813 1
13087.356 0
13087.899 2
13088.443 1
13088.986 1
13089.529 0
13090.073 6
13090.616 5
13091.160 9
13091.703 8
13092.246 9
13092.790 4
13093.333 1
13093.877 1
13094.420 2
13094.964 3
13095.507 1
13096.051 1
13096.594 1
13097.138 1
13097.681 0
13098.225 1
13098.769 1
13099.312 0
13099.856 7
13100.399 6
13100.943 2
13101.487 0
13102.030 0
13102.574 1
13103.117 2
13103.661 0
13104.205 0
13104.749 2
13105.292 1
13105.836 3
13106.380 2
13106.923 0
13107.467 0
13108.011 1
13108.555 2
13109.098 3
13109.642 3
13110.186 2
13110.730 3
13111.274 2
13111.818 1
13112.361 2
13112.905 5
13113.449 8
13113.993 5
13114.537 4
13115.081 2
13115.625 1
13116.169 2
13116.713 0
13117.257 0
13117.801 0
13118.344 1
13118.888 1
13119.432 1
13119.976 6
13120.520 1
13121.065 7
13121.609 2
13122.153 1
13122.697 5
13123.241 3
13123.785 1
13124.329 1
13124.873 0
13125.417 0
13125.961 0
13126.505 1
13127.050 2
13127.594 5
13128.138 4
13128.682 3
13129.226 6
13129.771 6
13130.315 6
13130.859 4
13131.403 1
13131.947 1
13132.492 2
13133.036 5
13133.580 2
13134.125 0
13134.669 2
13135.213 0
13135.758 0
13136.302 1
13136.846 7
13137.391 9
13137.935 4
13138.479 3
13139.024 1
13139.568 2
13140.113 0
13140.657 2
13141.202 2
13141.746 5
13142.291 3
13142.835 4
13143.379 4
13143.924 8
13144.468 2
13145.013 2
13145.558 1
13146.102 4
13146.647 3
13147.191 6
13147.736 3
13148.280 3
13148.825 0
13149.370 1
13149.914 1
13150.459 2
13151.004 2
13151.548 3
13152.093 4
13152.638 3
13153.182 0
13153.727 2
13154.272 1
13154.816 0
13155.361 1
13155.906 2
13156.451 1
13156.995 4
13157.540 2
13158.085 0
13158.630 0
13159.175 1
13159.720 0
13160.264 0
13160.809 0
13161.354 1
13161.899 0
13162.444 0
13162.989 3
13163.534 3
13164.079 1
13164.623 2
13165.168 1
13165.713 0
13166.258 4
13166.803 2
13167.348 0
13167.893 1
13168.438 5
13168.983 4
13169.528 2
13170.073 1
13170.618 3
13171.164 2
13171.709 2
13172.254 0
13172.799 2
13173.344 1
13173.889 1
13174.434 9
13174.979 3
13175.525 4
13176.070 2
13176.615 6
13177.160 4
13177.705 2
13178.250 0
13178.796 2
13179.341 4
13179.886 0
13180.431 0
13180.977 3
13181.522 1
13182.067 1
13182.613 2
13183.158 1
13183.703 2
13184.249 5
13184.794 3
13185.339 1
13185.885 1
13186.430 4
13186.975 7
13187.521 3
13188.066 4
13188.612 5
13189.157 4
13189.703 4
13190.248 1
13190.794 5
13191.339 1
13191.885 1
13192.430 2
13192.976 4
13193.521 2
13194.067 1
13194.612 3
13195.158 1
13195.703 1
13196.249 1
13196.794 1
13197.340 3
13197.886 0
13198.431 1
13198.977 0
13199.523 1
13200.068 0
13200.614 0
13201.160 0
13201.705 0
13202.251 5
13202.797 5
13203.343 4
13203.888 2
13204.434 1
13204.980 8
13205.526 4
13206.071 0
13206.617 0
13207.163 2
13207.709 3
13208.255 1
13208.800 2
13209.346 1
13209.892 0
13210.438 0
13210.984 4
13211.530 2
13212.076 2
13212.622 0
13213.168 3
13213.714 2
13214.260 4
13214.806 2
13215.352 1
13215.898 4
13216.444 2
13216.990 3
13217.536 6
13218.082 3
13218.628 2
13219.174 0
13219.720 0
13220.266 2
13220.812 4
13221.358 4
13221.904 2
13222.450 0
13222.996 1
13223.543 0
13224.089 1
13224.635 3
13225.181 2
13225.727 4
13226.274 3
13226.820 2
13227.366 7
13227.912 2
13228.458 3
13229.005 5
13229.551 11
13230.097 4
13230.644 0
13231.190 0
13231.736 0
13232.283 4
13232.829 3
13233.375 8
13233.922 6
13234.468 5
13235.014 4
13235.561 3
13236.107 2
13236.654 1
13237.200 1
13237.746 1
13238.293 1
13238.839 1
13239.386 1
13239.932 0
13240.479 0
13241.025 0
13241.572 4
13242.118 3
13242.665 1
13243.212 3
13243.758 1
13244.305 1
13244.851 1
13245.398 0
13245.945 3
13246.491 1
13247.038 1
13247.584 3
13248.131 5
13248.678 5
13249.224 2
13249.771 0
13250.318 0
13250.865 5
13251.411 2
13251.958 1
13252.505 1
13253.052 1
13253.598 1
13254.145 1
13254.692 0
13255.239 1
13255.785 0
13256.332 5
13256.879 1
13257.426 0
13257.973 0
13258.520 3
13259.067 2
13259.614 1
13260.160 3
13260.707 3
13261.254 0
13261.801 1
13262.348 0
13262.895 2
13263.442 1
13263.989 5
13264.536 2
13265.083 1
13265.630 2
13266.177 1
13266.724 1
13267.271 2
13267.818 0
13268.365 2
13268.912 2
13269.460 1
13270.007 0
13270.554 0
13271.101 0
13271.648 0
13272.195 1
13272.742 2
13273.290 0
13273.837 1
13274.384 3
13274.931 1
13275.478 0
13276.026 1
13276.573 19
13277.120 14
13277.667 7
13278.215 3
13278.762 3
13279.309 2
13279.857 0
13280.404 1
13280.951 0
13281.499 3
13282.046 12
13282.593 6
13283.141 2
13283.688 5
13284.235 11
13284.783 9
13285.330 3
13285.878 4
13286.425 3
13286.973 3
13287.520 1
13288.068 0
13288.615 0
13289.163 7
13289.710 2
13290.258 1
13290.805 7
13291.353 3
13291.900 3
13292.448 8
13292.995 4
13293.543 3
13294.091 4
13294.638 5
13295.186 5
13295.734 1
13296.281 3
13296.829 3
13297.377 1
13297.924 0
13298.472 2
13299.020 3
13299.567 3
13300.115 3
13300.663 2
13301.211 4
13301.758 4
13302.306 3
13302.854 0
13303.402 2
13303.949 10
13304.497 5
13305.045 5
13305.593 6
13306.141 1
13306.689 2
13307.237 4
13307.784 0
13308.332 3
13308.880 4
13309.428 2
13309.976 1
13310.524 1
13311.072 2
13311.620 0
13312.168 4
13312.716 6
13313.264 3
13313.812 1
13314.360 1
13314.908 1
13315.456 3
13316.004 3
13316.552 2
13317.100 1
13317.648 1
13318.196 2
13318.745 1
13319.293 1
13319.841 0
13320.389 0
13320.937 1
13321.485 1
13322.033 1
13322.582 2
13323.130 11
13323.678 5
13324.226 1
13324.775 4
13325.323 2
13325.871 5
13326.419 6
13326.968 1
13327.516 1
13328.064 1
13328.613 2
13329.161 1
13329.709 2
13330.258 2
13330.806 6
13331.354 5
13331.903 2
13332.451 1
13332.999 2
13333.548 3
13334.096 2
13334.645 4
13335.193 2
13335.742 4
13336.290 2
13336.839 3
13337.387 0
13337.936 1
13338.484 1
13339.033 2
13339.581 0
13340.130 0
13340.678 3
13341.227 1
13341.776 1
13342.324 1
13342.873 3
13343.421 0
13343.970 0
13344.519 5
13345.067 1
13345.616 3
13346.165 5
13346.713 5
13347.262 2
13347.811 1
13348.359 4
13348.908 7
13349.457 0
13350.006 3
13350.554 6
13351.103 7
13351.652 2
13352.201 0
13352.750 0
13353.298 0
13353.847 1
13354.396 10
13354.945 5
13355.494 3
13356.043 0
13356.592 0
13357.141 2
13357.689 0
13358.238 2
13358.787 3
13359.336 0
13359.885 3
13360.434 4
13360.983 4
13361.532 2
13362.081 4
13362.630 1
13363.179 3
13363.728 4
13364.277 1
13364.826 5
13365.375 1
13365.924 0
13366.474 3
13367.023 2
13367.572 1
13368.121 1
13368.670 7
13369.219 6
13369.768 1
13370.318 0
13370.867 1
13371.416 0
13371.965 1
13372.514 3
13373.064 0
13373.613 0
13374.162 0
13374.711 1
13375.261 1
13375.810 1
13376.359 1
13376.909 1
13377.458 0
13378.007 0
13378.557 3
13379.106 2
13379.655 0
13380.205 0
13380.754 1
13381.303 2
13381.853 1
13382.402 0
13382.952 0
13383.501 2
13384.051 0
13384.600 1
13385.150 1
13385.699 4
13386.249 2
13386.798 4
13387.348 13
13387.897 12
13388.447 9
13388.996 6
13389.546 1
13390.095 1
13390.645 5
13391.195 2
13391.744 1
13392.294 0
13392.843 2
13393.393 3
13393.943 8
13394.492 2
13395.042 0
13395.592 2
13396.141 0
13396.691 2
13397.241 0
13397.791 0
13398.340 0
13398.890 4
13399.440 2
13399.990 1
13400.539 2
13401.089 3
13401.639 1
13402.189 3
13402.739 2
13403.289 3
13403.838 2
13404.388 3
13404.938 1
13405.488 0
13406.038 3
13406.588 1
13407.138 0
13407.688 3
13408.238 1
13408.788 0
13409.338 2
13409.888 1
13410.438 3
13410.988 1
13411.538 0
13412.088 0
13412.638 2
13413.188 1
13413.738 1
13414.288 0
13414.838 0
13415.388 4
13415.938 2
13416.488 0
13417.039 0
13417.589 4
13418.139 12
13418.689 6
13419.239 5
13419.789 1
13420.340 2
13420.890 1
13421.440 1
13421.990 1
13422.540 2
13423.091 3
13423.641 2
13424.191 2
13424.742 2
13425.292 1
13425.842 3
13426.393 3
13426.943 1
13427.493 2
13428.044 1
13428.594 0
13429.144 0
13429.695 1
13430.245 1
13430.796 0
13431.346 1
13431.896 3
13432.447 3
13432.997 1
13433.548 0
13434.098 0
13434.649 3
13435.199 7
13435.750 2
13436.300 0
13436.851 7
13437.401 12
13437.952 10
13438.502 2
13439.053 2
13439.604 0
13440.154 3
13440.705 4
13441.256 4
13441.806 3
13442.357 0
13442.907 2
13443.458 2
13444.009 2
13444.560 0
13445.110 0
13445.661 0
13446.212 2
13446.762 4
13447.313 7
13447.864 6
13448.415 2
13448.966 2
13449.516 1
13450.067 1
13450.618 0
13451.169 2
13451.720 0
13452.270 4
13452.821 2
13453.372 0
13453.923 2
13454.474 0
13455.025 1
13455.576 3
13456.127 1
13456.678 2
13457.229 1
13457.780 0
13458.331 0
13458.882 2
13459.433 2
13459.984 0
13460.535 1
13461.086 1
13461.637 3
13462.188 4
13462.739 0
13463.290 0
13463.841 2
13464.392 0
13464.943 0
13465.494 0
13466.045 1
13466.597 3
13467.148 0
13467.699 1
13468.250 2
13468.801 1
13469.353 2
13469.904 5
13470.455 2
13471.006 0
13471.557 0
13472.109 0
13472.660 0
13473.211 2
13473.763 0
13474.314 2
13474.865 0
13475.417 1
13475.968 3
13476.519 2
13477.071 0
13477.622 1
13478.173 1
13478.725 1
13479.276 0
13479.828 1
13480.379 1
13480.930 1
13481.482 1
13482.033 0
13482.585 0
13483.136 0
13483.688 4
13484.239 6
13484.791 2
13485.342 1
13485.894 0
13486.445 0
13486.997 0
13487.549 0
13488.100 0
13488.652 1
13489.203 1
13489.755 5
13490.307 2
13490.858 0
13491.410 2
13491.962 7
13492.513 7
13493.065 3
13493.617 0
13494.168 1
13494.720 2
13495.272 1
13495.824 2
13496.375 2
13496.927 1
13497.479 1
13498.031 0
13498.582 0
13499.134 1
13499.686 3
13500.238 2
13500.790 4
13501.342 2
13501.893 2
13502.445 2
13502.997 0
13503.549 0
13504.101 0
13504.653 0
13505.205 0
13505.757 2
13506.309 0
13506.861 0
13507.413 0
13507.965 0
13508.517 2
13509.069 2
13509.621 1
13510.173 0
13510.725 0
13511.277 0
13511.829 3
13512.381 0
13512.933 1
13513.485 2
13514.037 0
13514.590 0
13515.142 0
13515.694 0
13516.246 0
13516.798 0
13517.350 0
13517.903 0
13518.455 2
13519.007 1
13519.559 5
13520.112 2
13520.664 2
13521.216 1
13521.768 1
13522.321 0
13522.873 5
13523.425 2
13523.978 0
13524.530 0
13525.082 2
13525.635 8
13526.187 7
13526.739 3
13527.292 2
13527.844 2
13528.396 1
13528.949 0
13529.501 0
13530.054 1
13530.606 1
13531.159 7
13531.711 6
13532.264 6
13532.816 3
13533.369 1
13533.921 0
13534.474 0
13535.026 0
13535.579 1
13536.131 1
13536.684 0
13537.237 0
13537.789 1
13538.342 5
13538.894 8
13539.447 11
13540.000 7
13540.552 3
13541.105 0
13541.658 0
13542.210 0
13542.763 1
13543.316 1
13543.869 2
13544.421 2
13544.974 1
13545.527 1
13546.080 3
13546.632 1
13547.185 0
13547.738 2
13548.291 0
13548.844 2
13549.396 1
13549.949 6
13550.502 3
13551.055 0
13551.608 2
13552.161 0
13552.714 0
13553.267 0
13553.820 4
13554.372 3
13554.925 1
13555.478 3
13556.031 5
13556.584 3
13557.137 1
13557.690 0
13558.243 0
13558.796 1
13559.349 3
13559.903 8
13560.456 3
13561.009 4
13561.562 1
13562.115 1
13562.668 1
13563.221 2
13563.774 6
13564.327 4
13564.881 3
13565.434 0
13565.987 2
13566.540 4
13567.093 4
13567.646 1
13568.200 1
13568.753 1
13569.306 3
13569.859 3
13570.413 4
13570.966 0
13571.519 2
13572.073 2
13572.626 1
13573.179 2
13573.733 1
13574.286 0
13574.839 3
13575.393 2
13575.946 0
13576.499 0
13577.053 2
13577.606 2
13578.160 0
13578.713 1
13579.266 1
13579.820 1
13580.373 1
13580.927 1
13581.480 1
13582.034 1
13582.587 4
13583.141 4
13583.694 1
13584.248 0
13584.802 2
13585.355 1
13585.909 2
13586.462 0
13587.016 1
13587.570 2
13588.123 0
13588.677 1
13589.230 3
13589.784 1
13590.338 4
13590.892 4
13591.445 0
13591.999 0
13592.553 4
13593.106 3
13593.660 2
13594.214 0
13594.768 4
13595.321 4
13595.875 3
13596.429 6
13596.983 8
13597.537 4
13598.090 2
13598.644 1
13599.198 0
13599.752 0
13600.306 2
13600.860 3
13601.414 1
13601.968 1
13602.521 0
13603.075 1
13603.629 1
13604.183 1
13604.737 0
13605.291 1
13605.845 1
13606.399 1
13606.953 0
13607.507 0
13608.061 2
13608.615 1
13609.169 1
13609.723 1
13610.278 2
13610.832 1
13611.386 4
13611.940 1
13612.494 1
13613.048 2
13613.602 2
13614.156 1
13614.711 2
13615.265 3
13615.819 3
13616.373 1
13616.927 3
13617.482 0
13618.036 0
13618.590 1
13619.144 3
13619.699 0
13620.253 2
13620.807 7
13621.362 5
13621.916 2
13622.470 0
13623.025 3
13623.579 0
13624.133 0
13624.688 1
13625.242 0
13625.796 1
13626.351 0
13626.905 2
13627.460 4
13628.014 2
13628.569 1
13629.123 1
13629.677 0
13630.232 1
13630.786 0
13631.341 5
13631.895 4
13632.450 8
13633.005 2
13633.559 2
13634.114 0
13634.668 1
13635.223 0
13635.777 0
13636.332 2
13636.887 6
13637.441 7
13637.996 5
13638.551 1
13639.105 1
13639.660 3
13640.215 1
13640.769 1
13641.324 1
13641.879 0
13642.433 1
13642.988 0
13643.543 3
13644.098 4
13644.653 2
13645.207 4
13645.762 2
13646.317 2
13646.872 3
13647.427 0
13647.981 0
13648.536 1
13649.091 0
13649.646 0
13650.201 2
13650.756 4
13651.311 1
13651.866 2
13652.421 3
13652.976 1
13653.531 0
13654.086 1
13654.640 0
13655.195 1
13655.750 3
13656.306 0
13656.861 4
13657.416 1
13657.971 0
13658.526 4
13659.081 0
13659.636 1
13660.191 2
13660.746 4
13661.301 2
13661.856 2
13662.411 5
13662.967 7
13663.522 4
13664.077 1
13664.632 0
13665.187 1
13665.743 1
13666.298 1
13666.853 4
13667.408 2
13667.963 0
13668.519 1
13669.074 2
13669.629 0
13670.185 4
13670.740 3
13671.295 0
13671.851 1
13672.406 2
13672.961 3
13673.517 2
13674.072 2
13674.627 3
13675.183 3
13675.738 1
13676.294 0
13676.849 1
13677.404 1
13677.960 1
13678.515 2
13679.071 1
13679.626 2
13680.182 3
13680.737 6
13681.293 2
13681.848 1
13682.404 1
13682.960 5
13683.515 3
13684.071 0
13684.626 2
13685.182 3
13685.737 3
13686.293 1
13686.849 0
13687.404 0
13687.960 2
13688.516 2
13689.071 1
13689.627 0
13690.183 5
13690.739 3
13691.294 1
13691.850 2
13692.406 6
13692.961 3
13693.517 2
13694.073 7
13694.629 2
13695.185 1
13695.740 2
13696.296 3
13696.852 2
13697.408 3
13697.964 4
13698.520 4
13699.076 4
13699.631 3
13700.187 2
13700.743 3
13701.299 9
13701.855 13
13702.411 10
13702.967 4
13703.523 2
13704.079 9
13704.635 6
13705.191 5
13705.747 5
13706.303 12
13706.859 12
13707.415 8
13707.971 5
13708.527 7
13709.083 13
13709.640 8
13710.196 1
13710.752 4
13711.308 6
13711.864 9
13712.420 13
13712.976 14
13713.533 8
13714.089 7
13714.645 7
13715.201 3
13715.757 1
13716.314 8
13716.870 14
13717.426 21
13717.982 13
13718.539 7
13719.095 6
13719.651 12
13720.208 14
13720.764 13
13721.320 13
13721.877 14
13722.433 11
13722.989 10
13723.546 15
13724.102 30
13724.658 35
13725.215 24
13725.771 32
13726.328 20
13726.884 10
13727.441 8
13727.997 16
13728.554 17
13729.110 8
13729.667 8
13730.223 10
13730.780 14
13731.336 12
13731.893 18
13732.449 18
13733.006 19
13733.562 18
13734.119 12
13734.676 14
13735.232 28
13735.789 26
13736.346 15
13736.902 12
13737.459 12
13738.016 13
13738.572 13
13739.129 19
13739.686 24
13740.242 24
13740.799 24
13741.356 22
13741.913 23
13742.469 30
13743.026 28
13743.583 35
13744.140 26
13744.696 23
13745.253 20
13745.810 32
13746.367 27
13746.924 44
13747.481 51
13748.038 44
13748.594 44
13749.151 39
13749.708 39
13750.265 32
13750.822 32
13751.379 23
13751.936 28
13752.493 31
13753.050 32
13753.607 30
13754.164 29
13754.721 23
13755.278 29
13755.835 36
13756.392 41
13756.949 57
13757.506 60
13758.063 65
13758.620 84
13759.177 88
13759.735 89
13760.292 100
13760.849 103
13761.406 102
13761.963 108
13762.520 122
13763.078 112
13763.635 103
13764.192 100
13764.749 80
13765.306 64
13765.864 60
13766.421 72
13766.978 66
13767.535 65
13768.093 64
13768.650 51
13769.207 48
13769.765 40
13770.322 36
13770.879 43
13771.437 26
13771.994 21
13772.551 20
13773.109 15
13773.666 13
13774.224 16
13774.781 14
13775.338 14
13775.896 9
13776.453 9
13777.011 13
13777.568 5
13778.126 11
13778.683 11
13779.241 10
13779.798 15
13780.356 17
13780.913 10
13781.471 6
13782.028 3
13782.586 1
13783.144 8
13783.701 10
13784.259 6
13784.816 5
13785.374 4
13785.932 8
13786.489 6
13787.047 5
13787.605 2
13788.162 4
13788.720 7
13789.278 5
13789.835 13
13790.393 9
13790.951 10
13791.509 19
13792.066 10
13792.624 13
13793.182 8
13793.740 7
13794.298 7
13794.855 10
13795.413 9
13795.971 8
13796.529 3
13797.087 1
13797.645 3
13798.203 7
13798.761 6
13799.318 8
13799.876 6
13800.434 5
13800.992 3
13801.550 1
13802.108 3
13802.666 1
13803.224 1
13803.782 2
13804.340 7
13804.898 4
13805.456 2
13806.014 0
13806.572 4
13807.130 9
13807.689 5
13808.247 3
13808.805 1
13809.363 1
13809.921 4
13810.479 3
13811.037 3
13811.595 1
13812.154 5
13812.712 6
13813.270 5
13813.828 11
13814.386 6
13814.945 3
13815.503 4
13816.061 3
13816.619 2
13817.178 7
13817.736 7
13818.294 9
13818.853 8
13819.411 6
13819.969 2
13820.528 5
13821.086 9
13821.644 7
13822.203 10
13822.761 4
13823.319 6
13823.878 10
13824.436 2
13824.995 5
13825.553 6
13826.112 3
13826.670 8
13827.229 1
13827.787 6
13828.346 3
13828.904 6
13829.463 5
13830.021 7
13830.580 5
13831.138 7
13831.697 3
13832.255 3
13832.814 9
13833.373 15
13833.931 11
13834.490 9
13835.048 3
13835.607 9
13836.166 16
13836.724 10
13837.283 15
13837.842 10
13838.401 8
13838.959 18
13839.518 12
13840.077 11
13840.635 8
13841.194 7
13841.753 6
13842.312 11
13842.871 12
13843.429 19
13843.988 15
13844.547 12
13845.106 12
13845.665 23
13846.224 22
13846.782 21
13847.341 17
13847.900 10
13848.459 8
13849.018 14
13849.577 17
13850.136 20
13850.695 15
13851.254 14
13851.813 8
13852.372 17
13852.931 24
13853.490 23
13854.049 23
13854.608 23
13855.167 22
13855.726 23
13856.285 13
13856.844 6
13857.403 8
13857.962 3
13858.521 9
13859.080 18
13859.640 13
13860.199 11
13860.758 9
13861.317 3
13861.876 8
13862.435 9
13862.995 8
13863.554 13
13864.113 10
13864.672 9
13865.232 16
13865.791 10
13866.350 15
13866.909 23
13867.469 31
13868.028 17
13868.587 21
13869.147 22
13869.706 18
13870.265 28
13870.825 25
13871.384 34
13871.943 32
13872.503 32
13873.062 27
13873.622 46
13874.181 42
13874.740 39
13875.300 46
13875.859 72
13876.419 83
13876.978 83
13877.538 74
13878.097 99
13878.657 97
13879.216 108
13879.776 137
13880.335 157
13880.895 164
13881.455 156
13882.014 163
13882.574 159
13883.133 144
13883.693 133
13884.253 150
13884.812 143
13885.372 121
13885.932 108
13886.491 139
13887.051 123
13887.611 96
13888.170 89
13888.730 65
13889.290 54
13889.850 58
13890.409 48
13890.969 36
13891.529 29
13892.089 24
13892.648 16
13893.208 15
13893.768 16
13894.328 30
13894.888 20
13895.448 11
13896.007 13
13896.567 12
13897.127 11
13897.687 7
13898.247 10
13898.807 18
13899.367 8
13899.927 4
13900.487 12
13901.047 15
13901.607 9
13902.167 4
13902.727 12
13903.287 12
13903.847 19
13904.407 4
13904.967 6
13905.527 7
13906.087 4
13906.647 6
13907.207 6
13907.767 9
13908.327 12
13908.887 12
13909.448 10
13910.008 9
13910.568 5
13911.128 3
13911.688 3
13912.248 5
13912.809 1
13913.369 5
13913.929 6
13914.489 4
13915.050 6
13915.610 3
13916.170 6
13916.730 5
13917.291 9
13917.851 5
13918.411 5
13918.972 3
13919.532 1
13920.092 2
13920.653 3
13921.213 2
13921.773 1
13922.334 5
13922.894 4
13923.455 5
13924.015 5
13924.576 9
13925.136 3
13925.696 8
13926.257 6
13926.817 4
13927.378 4
13927.938 4
13928.499 3
13929.059 14
13929.620 14
13930.181 12
13930.741 9
13931.302 9
13931.862 10
13932.423 9
13932.983 5
13933.544 3
13934.105 4
13934.665 4
13935.226 9
13935.787 15
13936.347 5
13936.908 4
13937.469 5
13938.029 10
13938.590 19
13939.151 12
13939.712 16
13940.272 11
13940.833 12
13941.394 13
13941.955 15
13942.516 7
13943.076 10
13943.637 10
13944.198 0
13944.759 1
13945.320 7
13945.881 4
13946.442 8
13947.002 4
13947.563 1
13948.124 8
13948.685 9
13949.246 13
13949.807 8
13950.368 8
13950.929 2
13951.490 2
13952.051 7
13952.612 4
13953.173 4
13953.734 5
13954.295 6
13954.856 6
13955.417 11
13955.978 6
13956.539 13
13957.100 12
13957.662 6
13958.223 2
13958.784 6
13959.345 8
13959.906 0
13960.467 7
13961.028 4
13961.590 8
13962.151 10
13962.712 4
13963.273 9
13963.834 1
13964.396 7
13964.957 4
13965.518 6
13966.079 5
13966.641 7
13967.202 9
13967.763 4
13968.325 3
13968.886 10
13969.447 10
13970.009 3
13970.570 2
13971.131 5
13971.693 3
13972.254 4
13972.816 11
13973.377 8
13973.938 12
13974.500 7
13975.061 9
13975.623 9
13976.184 8
13976.746 8
13977.307 7
13977.869 3
13978.430 9
13978.992 9
13979.553 4
13980.115 4
13980.677 4
13981.238 2
13981.800 6
13982.361 5
13982.923 0
13983.485 1
13984.046 4
13984.608 3
13985.170 2
13985.731 2
13986.293 5
13986.855 5
13987.416 15
13987.978 9
13988.540 6
13989.101 2
13989.663 2
13990.225 1
13990.787 4
13991.349 5
13991.910 4
13992.472 2
13993.034 2
13993.596 2
13994.158 1
13994.719 3
13995.281 0
13995.843 0
13996.405 2
13996.967 6
13997.529 3
13998.091 4
13998.653 1
13999.215 4
13999.777 2
14000.339 2
14000.901 5
14001.463 5
14002.025 7
14002.587 8
14003.149 4
14003.711 6
14004.273 1
14004.835 0
14005.397 2
14005.959 8
14006.521 4
14007.083 1
14007.645 4
14008.207 4
14008.769 9
14009.332 7
14009.894 6
14010.456 7
14011.018 2
14011.580 3
14012.142 2
14012.705 2
14013.267 5
14013.829 5
14014.391 3
14014.954 5
14015.516 5
14016.078 1
14016.640 2
14017.203 1
14017.765 1
14018.327 0
14018.890 9
14019.452 10
14020.014 3
14020.577 1
14021.139 6
14021.702 5
14022.264 6
14022.826 4
14023.389 3
14023.951 1
14024.514 2
14025.076 2
14025.639 3
14026.201 3
14026.764 6
14027.326 5
14027.889 11
14028.451 9
14029.014 3
14029.576 3
14030.139 3
14030.701 2
14031.264 2
14031.827 1
14032.389 3
14032.952 5
14033.514 4
14034.077 5
14034.640 7
14035.202 4
14035.765 5
14036.328 9
14036.890 8
14037.453 5
14038.016 4
14038.579 4
14039.141 2
14039.704 1
14040.267 9
14040.830 9
14041.392 7
14041.955 8
14042.518 7
14043.081 16
14043.644 11
14044.206 2
14044.769 6
14045.332 1
14045.895 2
14046.458 2
14047.021 3
14047.584 4
14048.147 6
14048.710 16
14049.273 9
14049.836 1
14050.398 4
14050.961 3
14051.524 3
14052.087 15
14052.650 10
14053.213 11
14053.777 4
14054.340 8
14054.903 3
14055.466 2
14056.029 3
14056.592 1
14057.155 7
14057.718 4
14058.281 5
14058.844 5
14059.408 4
14059.971 4
14060.534 3
14061.097 2
14061.660 7
14062.223 8
14062.787 9
14063.350 4
14063.913 6
14064.476 5
14065.040 3
14065.603 4
14066.166 3
14066.729 1
14067.293 4
14067.856 6
14068.419 5
14068.983 2
14069.546 0
14070.109 11
14070.673 8
14071.236 8
14071.800 10
14072.363 6
14072.926 2
14073.490 4
14074.053 7
14074.617 4
14075.180 3
14075.744 12
14076.307 8
14076.871 4
14077.434 2
14077.998 1
14078.561 4
14079.125 2
14079.688 4
14080.252 2
14080.815 2
14081.379 8
14081.943 10
14082.506 4
14083.070 2
14083.634 5
14084.197 7
14084.761 3
14085.324 2
14085.888 1
14086.452 3
14087.016 9
14087.579 7
14088.143 7
14088.707 6
14089.270 3
14089.834 4
14090.398 2
14090.962 1
14091.526 5
14092.089 3
14092.653 1
14093.217 3
14093.781 6
14094.345 2
14094.909 0
14095.472 2
14096.036 2
14096.600 6
14097.164 6
14097.728 7
14098.292 5
14098.856 3
14099.420 13
14099.984 9
14100.548 5
14101.112 0
14101.676 7
14102.240 6
14102.804 3
14103.368 5
14103.932 5
14104.496 4
14105.060 3
14105.624 6
14106.188 4
14106.752 4
14107.316 3
14107.880 0
14108.445 0
14109.009 1
14109.573 2
14110.137 4
14110.701 3
14111.265 2
14111.830 0
14112.394 3
14112.958 0
14113.522 1
14114.086 2
14114.651 0
14115.215 0
14115.779 2
14116.344 2
14116.908 3
14117.472 2
14118.036 10
14118.601 9
14119.165 3
14119.729 6
14120.294 3
14120.858 4
14121.423 2
14121.987 2
14122.551 1
14123.116 5
14123.680 3
14124.245 2
14124.809 1
14125.374 1
14125.938 1
14126.503 0
14127.067 0
14127.632 0
14128.196 1
14128.761 6
14129.325 5
14129.890 1
14130.454 9
14131.019 5
14131.584 1
14132.148 4
14132.713 2
14133.277 2
14133.842 4
14134.407 2
14134.971 1
14135.536 1
14136.101 0
14136.665 5
14137.230 2
14137.795 2
14138.359 3
14138.924 3
14139.489 3
14140.054 6
14140.619 5
14141.183 2
14141.748 3
14142.313 2
14142.878 3
14143.443 4
14144.007 4
14144.572 5
14145.137 5
14145.702 3
14146.267 5
14146.832 2
14147.397 2
14147.962 2
14148.527 1
14149.091 5
14149.656 2
14150.221 1
14150.786 3
14151.351 2
14151.916 3
14152.481 2
14153.046 1
14153.611 1
14154.176 3
14154.741 2
14155.307 5
14155.872 5
14156.437 2
14157.002 1
14157.567 6
14158.132 5
14158.697 2
14159.262 3
14159.827 5
14160.393 3
14160.958 2
14161.523 7
14162.088 3
14162.653 1
14163.219 3
14163.784 3
14164.349 2
14164.914 2
14165.480 1
14166.045 0
14166.610 1
14167.176 4
14167.741 2
14168.306 2
14168.871 2
14169.437 0
14170.002 2
14170.568 2
14171.133 2
14171.698 3
14172.264 3
14172.829 3
14173.395 2
14173.960 3
14174.525 2
14175.091 3
14175.656 0
14176.222 4
14176.787 10
14177.353 6
14177.918 4
14178.484 2
14179.049 3
14179.615 3
14180.181 2
14180.746 3
14181.312 1
14181.877 0
14182.443 1
14183.009 2
14183.574 4
14184.140 4
14184.705 0
14185.271 3
14185.837 3
14186.402 1
14186.968 5
14187.534 2
14188.100 1
14188.665 3
14189.231 4
14189.797 8
14190.363 12
14190.928 6
14191.494 4
14192.060 2
14192.626 4
14193.192 1
14193.757 6
14194.323 11
14194.889 10
14195.455 3
14196.021 1
14196.587 1
14197.153 1
14197.719 5
14198.284 2
14198.850 2
14199.416 0
14199.982 0
14200.548 2
14201.114 4
14201.680 3
14202.246 3
14202.812 0
14203.378 1
14203.944 0
14204.510 2
14205.076 8
14205.643 4
14206.209 4
14206.775 2
14207.341 1
14207.907 1
14208.473 5
14209.039 4
14209.605 2
14210.171 2
14210.738 1
14211.304 1
14211.870 1
14212.436 0
14213.002 1
14213.569 1
14214.135 1
14214.701 5
14215.267 4
14215.834 0
14216.400 1
14216.966 2
14217.533 5
14218.099 5
14218.665 1
14219.232 1
14219.798 1
14220.364 2
14220.931 2
14221.497 6
14222.063 2
14222.630 1
14223.196 0
14223.763 2
14224.329 2
14224.896 1
14225.462 2
14226.028 0
14226.595 1
14227.161 0
14227.728 2
14228.295 3
14228.861 0
14229.428 0
14229.994 2
14230.561 2
14231.127 4
14231.694 5
14232.260 4
14232.827 2
14233.394 3
14233.960 2
14234.527 1
14235.094 1
14235.660 3
14236.227 1
14236.794 3
14237.360 2
14237.927 0
14238.494 0
14239.061 0
14239.627 5
14240.194 5
14240.761 3
14241.328 2
14241.894 4
14242.461 1
14243.028 5
14243.595 5
14244.162 4
14244.728 3
14245.295 3
14245.862 3
14246.429 15
14246.996 9
14247.563 4
14248.130 3
14248.697 4
14249.264 2
14249.831 10
14250.398 6
14250.965 5
14251.532 3
14252.099 4
14252.666 2
14253.233 1
14253.800 0
14254.367 4
14254.934 3
14255.501 6
14256.068 5
14256.635 1
14257.202 4
14257.769 3
14258.336 0
14258.903 0
14259.470 1
14260.038 1
14260.605 1
14261.172 1
14261.739 0
14262.306 1
14262.874 0
14263.441 0
14264.008 2
14264.575 3
14265.142 0
14265.710 1
14266.277 1
14266.844 3
14267.412 2
14267.979 4
14268.546 2
14269.114 1
14269.681 0
14270.248 2
14270.816 4
14271.383 3
14271.950 5
14272.518 5
14273.085 2
14273.653 3
14274.220 0
14274.788 1
14275.355 3
14275.922 3
14276.490 6
14277.057 3
14277.625 1
14278.192 0
14278.760 1
14279.327 0
14279.895 3
14280.463 5
14281.030 4
14281.598 5
14282.165 6
14282.733 3
14283.301 0
14283.868 0
14284.436 0
14285.003 1
14285.571 0
14286.139 1
14286.706 2
14287.274 0
14287.842 1
14288.410 1
14288.977 13
14289.545 15
14290.113 9
14290.681 6
14291.248 3
14291.816 1
14292.384 0
14292.952 0
14293.520 0
14294.087 0
14294.655 0
14295.223 2
14295.791 1
14296.359 2
14296.927 4
14297.495 3
14298.062 4
14298.630 1
14299.198 2
14299.766 5
14300.334 4
14300.902 2
14301.470 2
14302.038 5
14302.606 3
14303.174 1
14303.742 5
14304.310 4
14304.878 4
14305.446 0
14306.014 1
14306.582 3
14307.151 7
14307.719 2
14308.287 4
14308.855 4
14309.423 6
14309.991 7
14310.559 4
14311.127 8
14311.696 2
14312.264 2
14312.832 5
14313.400 4
14313.968 2
14314.537 6
14315.105 8
14315.673 9
14316.241 4
14316.810 7
14317.378 5
14317.946 1
14318.515 2
14319.083 0
14319.651 1
14320.220 3
14320.788 10
14321.356 7
14321.925 5
14322.493 4
14323.062 1
14323.630 1
14324.198 6
14324.767 4
14325.335 4
14325.904 2
14326.472 2
14327.041 0
14327.609 1
14328.178 4
14328.746 3
14329.315 2
14329.883 2
14330.452 4
14331.020 6
14331.589 3
14332.158 3
14332.726 1
14333.295 0
14333.863 3
14334.432 0
14335.001 4
14335.569 4
14336.138 0
14336.707 0
14337.275 1
14337.844 1
14338.413 3
14338.981 2
14339.550 2
14340.119 4
14340.688 3
14341.256 1
14341.825 2
14342.394 0
14342.963 1
14343.532 2
14344.100 1
14344.669 2
14345.238 1
14345.807 3
14346.376 3
14346.945 2
14347.514 4
14348.082 1
14348.651 3
14349.220 2
14349.789 4
14350.358 13
14350.927 11
14351.496 3
14352.065 4
14352.634 4
14353.203 1
14353.772 4
14354.341 2
14354.910 1
14355.479 0
14356.048 3
14356.617 2
14357.186 4
14357.756 4
14358.325 2
14358.894 2
14359.463 1
14360.032 0
14360.601 0
14361.170 4
14361.739 4
14362.309 3
14362.878 2
14363.447 1
14364.016 1
14364.585 1
14365.155 1
14365.724 2
14366.293 5
14366.862 5
14367.432 2
14368.001 1
14368.570 0
14369.140 0
14369.709 0
14370.278 2
14370.848 5
14371.417 1
14371.986 1
14372.556 0
14373.125 0
14373.695 1
14374.264 2
14374.833 1
14375.403 1
14375.972 1
14376.542 6
14377.111 4
14377.681 3
14378.250 0
14378.820 2
14379.389 1
14379.959 3
14380.528 1
14381.098 2
14381.668 1
14382.237 0
14382.807 1
14383.376 0
14383.946 1
14384.516 0
14385.085 1
14385.655 7
14386.224 5
14386.794 5
14387.364 7
14387.933 19
14388.503 9
14389.073 1
14389.643 3
14390.212 4
14390.782 1
14391.352 3
14391.922 2
14392.491 7
14393.061 3
14393.631 0
14394.201 0
14394.771 5
14395.340 1
14395.910 2
14396.480 1
14397.050 3
14397.620 4
14398.190 5
14398.760 8
14399.330 9
14399.900 3
14400.470 2
14401.039 1
14401.609 1
14402.179 1
14402.749 1
14403.319 0
14403.889 3
14404.459 2
14405.029 0
14405.599 0
14406.170 2
14406.740 1
14407.310 0
14407.880 0
14408.450 0
14409.020 1
14409.590 0
14410.160 4
14410.730 3
14411.300 1
14411.871 1
14412.441 1
14413.011 3
14413.581 4
14414.151 1
14414.722 5
14415.292 2
14415.862 7
14416.432 1
14417.003 1
14417.573 2
14418.143 2
14418.713 1
14419.284 3
14419.854 2
14420.424 3
14420.995 2
14421.565 1
14422.135 0
14422.706 4
14423.276 2
14423.847 3
14424.417 0
14424.987 0
14425.558 1
14426.128 2
14426.699 0
14427.269 6
14427.840 1
14428.410 0
14428.981 2
14429.551 0
14430.122 0
14430.692 1
14431.263 2
14431.833 2
14432.404 3
14432.975 2
14433.545 4
14434.116 9
14434.686 7
14435.257 4
14435.828 5
14436.398 4
14436.969 1
14437.540 0
14438.110 1
14438.681 2
14439.252 1
14439.822 1
14440.393 0
14440.964 0
14441.535 0
14442.105 1
14442.676 3
14443.247 4
14443.818 1
14444.389 1
14444.959 8
14445.530 8
14446.101 4
14446.672 3
14447.243 2
14447.814 2
14448.385 4
14448.955 2
14449.526 3
14450.097 3
14450.668 2
14451.239 1
14451.810 0
14452.381 0
14452.952 0
14453.523 1
14454.094 1
14454.665 0
14455.236 4
14455.807 1
14456.378 4
14456.949 1
14457.520 1
14458.091 4
14458.662 5
14459.233 7
14459.805 4
14460.376 2
14460.947 4
14461.518 1
14462.089 6
14462.660 0
14463.231 0
14463.803 0
14464.374 1
14464.945 1
14465.516 6
14466.088 2
14466.659 0
14467.230 1
14467.801 0
14468.373 0
14468.944 0
14469.515 6
14470.086 2
14470.658 8
14471.229 3
14471.801 1
14472.372 1
14472.943 1
14473.515 0
14474.086 0
14474.657 2
14475.229 1
14475.800 1
14476.372 3
14476.943 3
14477.515 4
14478.086 2
14478.658 1
14479.229 5
14479.801 2
14480.372 1
14480.944 3
14481.515 3
14482.087 3
14482.658 6
14483.230 2
14483.801 2
14484.373 1
14484.945 0
14485.516 1
14486.088 1
14486.659 2
14487.231 1
14487.803 1
14488.374 2
14488.946 2
14489.518 6
14490.090 4
14490.661 7
14491.233 2
14491.805 2
14492.377 6
14492.948 4
14493.520 2
14494.092 0
14494.664 0
14495.235 1
14495.807 0
14496.379 0
14496.951 1
14497.523 0
14498.095 4
14498.667 4
14499.238 1
14499.810 3
14500.382 1
14500.954 1
14501.526 1
14502.098 0
14502.670 1
14503.242 1
14503.814 3
14504.386 5
14504.958 5
14505.530 2
14506.102 3
14506.674 1
14507.246 4
14507.818 2
14508.390 4
14508.962 2
14509.534 5
14510.106 0
14510.679 1
14511.251 8
14511.823 7
14512.395 3
14512.967 1
14513.539 1
14514.111 1
14514.684 3
14515.256 2
14515.828 0
14516.400 0
14516.973 1
14517.545 3
14518.117 4
14518.689 4
14519.262 2
14519.834 0
14520.406 2
14520.979 0
14521.551 2
14522.123 1
14522.696 1
14523.268 3
14523.840 4
14524.413 1
14524.985 0
14525.558 5
14526.130 4
14526.702 0
14527.275 2
14527.847 1
14528.420 1
14528.992 0
14529.565 1
14530.137 4
14530.710 7
14531.282 2
14531.855 1
14532.427 0
14533.000 0
14533.572 2
14534.145 2
14534.718 3
14535.290 10
14535.863 7
14536.435 6
14537.008 1
14537.581 2
14538.153 1
14538.726 2
14539.299 0
14539.871 1
14540.444 1
14541.017 6
14541.589 3
14542.162 1
14542.735 0
14543.308 1
14543.880 1
14544.453 1
14545.026 0
14545.599 2
14546.172 6
14546.745 12
14547.317 3
14547.890 1
14548.463 0
14549.036 1
14549.609 1
14550.182 0
14550.755 0
14551.328 0
14551.900 1
14552.473 1
14553.046 5
14553.619 6
14554.192 3
14554.765 5
14555.338 9
14555.911 6
14556.484 2
14557.057 1
14557.630 0
14558.203 1
14558.776 0
14559.350 3
14559.923 4
14560.496 8
14561.069 5
14561.642 5
14562.215 3
14562.788 0
14563.361 0
14563.934 0
14564.508 0
14565.081 0
14565.654 1
14566.227 2
14566.800 5
14567.374 1
14567.947 3
14568.520 2
14569.093 0
14569.667 4
14570.240 0
14570.813 1
14571.387 4
14571.960 2
14572.533 0
14573.107 0
14573.680 3
14574.253 0
14574.827 1
14575.400 6
14575.974 5
14576.547 0
14577.120 0
14577.694 0
14578.267 0
14578.841 2
14579.414 0
14579.988 1
14580.561 1
14581.135 7
14581.708 5
14582.282 7
14582.855 8
14583.429 6
14584.002 4
14584.576 1
14585.149 0
14585.723 0
14586.297 2
14586.870 2
14587.444 0
14588.018 4
14588.591 2
14589.165 2
14589.739 0
14590.312 0
14590.886 2
14591.460 0
14592.033 0
14592.607 0
14593.181 0
14593.755 0
14594.328 0
14594.902 1
14595.476 1
14596.050 0
14596.623 1
14597.197 0
14597.771 2
14598.345 0
14598.919 3
14599.493 2
14600.067 4
14600.640 5
14601.214 4
14601.788 3
14602.362 1
14602.936 2
14603.510 4
14604.084 4
14604.658 4
14605.232 4
14605.806 1
14606.380 9
14606.954 4
14607.528 3
14608.102 1
14608.676 1
14609.250 1
14609.824 0
14610.398 1
14610.972 0
14611.546 1
14612.120 0
14612.695 0
14613.269 0
14613.843 2
14614.417 3
14614.991 1
14615.565 2
14616.140 1
14616.714 0
14617.288 2
14617.862 4
14618.436 1
14619.011 3
14619.585 3
14620.159 1
14620.733 0
14621.308 1
14621.882 2
14622.456 3
14623.031 7
14623.605 4
14624.179 0
14624.754 0
14625.328 0
14625.902 1
14626.477 5
14627.051 2
14627.626 3
14628.200 1
14628.775 1
14629.349 0
14629.923 2
14630.498 5
14631.072 3
14631.647 1
14632.221 0
14632.796 1
14633.370 7
14633.945 7
14634.520 5
14635.094 4
14635.669 2
14636.243 3
14636.818 0
14637.392 1
14637.967 1
14638.542 3
14639.116 1
14639.691 1
14640.266 5
14640.840 9
14641.415 5
14641.990 1
14642.564 3
14643.139 5
14643.714 3
14644.289 2
14644.863 2
14645.438 8
14646.013 7
14646.588 1
14647.163 0
14647.737 0
14648.312 0
14648.887 11
14649.462 22
14650.037 16
14650.612 8
14651.186 10
14651.761 5
14652.336 0
14652.911 0
14653.486 1
14654.061 2
14654.636 0
14655.211 1
14655.786 1
14656.361 1
14656.936 0
14657.511 2
14658.086 3
14658.661 4
14659.236 0
14659.811 2
14660.386 3
14660.961 2
14661.536 0
14662.111 0
14662.686 2
14663.261 0
14663.837 0
14664.412 1
14664.987 0
14665.562 0
14666.137 3
14666.712 4
14667.288 1
14667.863 1
14668.438 10
14669.013 23
14669.588 11
14670.164 8
14670.739 4
14671.314 13
14671.890 9
14672.465 4
14673.040 4
14673.615 1
14674.191 3
14674.766 4
14675.341 0
14675.917 5
14676.492 1
14677.068 3
14677.643 0
14678.218 0
14678.794 1
14679.369 3
14679.945 2
14680.520 0
14681.096 0
14681.671 0
14682.247 1
14682.822 1
14683.398 1
14683.973 2
14684.549 0
14685.124 0
14685.700 3
14686.275 1
14686.851 0
14687.426 7
14688.002 8
14688.578 5
14689.153 3
14689.729 2
14690.305 2
14690.880 1
14691.456 3
14692.032 3
14692.607 4
14693.183 4
14693.759 1
14694.334 1
14694.910 5
14695.486 5
14696.062 3
14696.637 0
14697.213 0
14697.789 1
14698.365 0
14698.941 1
14699.516 0
14700.092 2
14700.668 0
14701.244 1
14701.820 3
14702.396 2
14702.972 0
14703.547 2
14704.123 5
14704.699 3
14705.275 1
14705.851 2
14706.427 4
14707.003 1
14707.579 0
14708.155 0
14708.731 0
14709.307 1
14709.883 2
14710.459 0
14711.035 2
14711.611 2
14712.187 5
14712.763 1
14713.340 0
14713.916 1
14714.492 0
14715.068 0
14715.644 3
14716.220 0
14716.796 2
14717.373 2
14717.949 2
14718.525 1
14719.101 1
14719.677 0
14720.254 2
14720.830 3
14721.406 6
14721.982 3
14722.559 1
14723.135 0
14723.711 0
14724.288 0
14724.864 1
14725.440 1
14726.017 2
14726.593 0
14727.169 2
14727.746 2
14728.322 1
14728.898 3
14729.475 0
14730.051 0
14730.628 1
14731.204 3
14731.781 6
14732.357 4
14732.934 2
14733.510 3
14734.087 2
14734.663 1
14735.240 1
14735.816 1
14736.393 0
14736.969 0
14737.546 1
14738.122 5
14738.699 5
14739.276 4
14739.852 3
14740.429 5
14741.005 2
14741.582 0
14742.159 3
14742.735 4
14743.312 1
14743.889 1
14744.465 2
14745.042 10
14745.619 6
14746.196 6
14746.772 1
14747.349 3
14747.926 5
14748.503 5
14749.080 5
14749.656 0
14750.233 5
14750.810 1
14751.387 2
14751.964 4
14752.541 6
14753.117 2
14753.694 1
14754.271 1
14754.848 1
14755.425 3
14756.002 2
14756.579 1
14757.156 1
14757.733 0
14758.310 2
14758.887 3
14759.464 0
14760.041 2
14760.618 1
14761.195 2
14761.772 2
14762.349 1
14762.926 0
14763.503 1
14764.080 1
14764.657 10
14765.234 6
14765.811 4
14766.389 2
14766.966 3
14767.543 4
14768.120 6
14768.697 5
14769.274 1
14769.852 0
14770.429 0
14771.006 0
14771.583 1
14772.161 6
14772.738 3
14773.315 2
14773.892 2
14774.470 2
14775.047 0
14775.624 0
14776.202 0
14776.779 0
14777.356 0
14777.934 0
14778.511 6
14779.088 5
14779.666 3
14780.243 3
14780.821 5
14781.398 2
14781.975 2
14782.553 1
14783.130 0
14783.708 2
14784.285 4
14784.863 1
14785.440 6
14786.018 6
14786.595 2
14787.173 2
14787.750 0
14788.328 0
14788.906 0
14789.483 0
14790.061 2
14790.638 2
14791.216 3
14791.794 2
14792.371 2
14792.949 1
14793.527 5
14794.104 3
14794.682 1
14795.260 1
14795.837 0
14796.415 1
14796.993 3
14797.571 4
14798.148 2
14798.726 3
14799.304 2
14799.882 1
14800.459 1
14801.037 2
14801.615 2
14802.193 1
14802.771 5
14803.349 1
14803.926 4
14804.504 6
14805.082 6
14805.660 4
14806.238 5
14806.816 5
14807.394 7
14807.972 3
14808.550 1
14809.128 3
14809.706 3
14810.284 2
14810.862 2
14811.440 3
14812.018 2
14812.596 2
14813.174 0
14813.752 0
14814.330 1
14814.908 1
14815.486 3
14816.064 1
14816.642 1
14817.221 0
14817.799 2
14818.377 2
14818.955 3
14819.533 0
14820.111 0
14820.690 0
14821.268 2
14821.846 1
14822.424 0
14823.002 2
14823.581 1
14824.159 0
14824.737 0
14825.315 0
14825.894 1
14826.472 0
14827.050 0
14827.629 1
14828.207 0
14828.785 3
14829.364 2
14829.942 2
14830.521 1
14831.099 1
14831.677 1
14832.256 1
14832.834 0
14833.413 3
14833.991 2
14834.570 0
14835.148 1
14835.726 6
14836.305 7
14836.883 2
14837.462 2
14838.041 1
14838.619 2
14839.198 4
14839.776 2
14840.355 1
14840.933 1
14841.512 0
14842.091 0
14842.669 0
14843.248 4
14843.826 0
14844.405 1
14844.984 1
14845.562 0
14846.141 1
14846.720 1
14847.299 2
14847.877 0
14848.456 1
14849.035 2
14849.614 2
14850.192 2
14850.771 3
14851.350 7
14851.929 3
14852.508 1
14853.086 1
14853.665 2
14854.244 2
14854.823 4
14855.402 4
14855.981 7
14856.560 3
14857.138 1
14857.717 0
14858.296 3
14858.875 6
14859.454 2
14860.033 0
14860.612 0
14861.191 0
14861.770 3
14862.349 1
14862.928 0
14863.507 4
14864.086 2
14864.665 1
14865.244 0
14865.823 0
14866.402 2
14866.982 0
14867.561 0
14868.140 3
14868.719 1
14869.298 1
14869.877 12
14870.456 6
14871.035 1
14871.615 0
14872.194 6
14872.773 8
14873.352 5
14873.932 1
14874.511 0
14875.090 3
14875.669 2
14876.249 0
14876.828 1
14877.407 3
14877.986 1
14878.566 0
14879.145 0
14879.724 1
14880.304 1
14880.883 0
14881.463 2
14882.042 0
14882.621 3
14883.201 5
14883.780 2
14884.360 2
14884.939 0
14885.519 0
14886.098 1
14886.677 2
14887.257 3
14887.836 1
14888.416 0
14888.996 3
14889.575 3
14890.155 1
14890.734 0
14891.314 1
14891.893 0
14892.473 0
14893.052 1
14893.632 0
14894.212 0
14894.791 0
14895.371 1
14895.951 0
14896.530 0
14897.110 1
14897.690 0
14898.269 3
14898.849 2
14899.429 3
14900.009 1
14900.588 0
14901.168 0
14901.748 0
14902.328 6
14902.907 3
14903.487 0
14904.067 2
14904.647 3
14905.227 0
14905.807 0
14906.386 0
14906.966 0
14907.546 1
14908.126 1
14908.706 3
14909.286 1
14909.866 4
14910.446 1
14911.026 4
14911.606 1
14912.186 5
14912.766 3
14913.346 1
14913.926 6
14914.506 10
14915.086 5
14915.666 4
14916.246 1
14916.826 2
14917.406 1
14917.986 0
14918.566 1
14919.146 0
14919.726 0
14920.307 0
14920.887 7
14921.467 1
14922.047 0
14922.627 3
14923.207 1
14923.788 2
14924.368 6
14924.948 1
14925.528 0
14926.109 1
14926.689 1
14927.269 2
14927.849 2
14928.430 6
14929.010 5
14929.590 1
14930.171 0
14930.751 2
14931.331 2
14931.912 0
14932.492 0
14933.072 0
14933.653 1
14934.233 0
14934.814 2
14935.394 2
14935.974 3
14936.555 4
14937.135 4
14937.716 0
14938.296 0
14938.877 0
14939.457 0
14940.038 0
14940.618 17
14941.199 11
14941.779 2
14942.360 4
14942.941 3
14943.521 0
14944.102 2
14944.682 0
14945.263 0
14945.844 0
14946.424 1
14947.005 0
14947.586 3
14948.166 0
14948.747 0
14949.328 3
14949.908 3
14950.489 0
14951.070 0
14951.651 8
14952.231 13
14952.812 7
14953.393 7
14953.974 3
14954.554 2
14955.135 2
14955.716 2
14956.297 1
14956.878 1
14957.459 4
14958.039 4
14958.620 7
14959.201 4
14959.782 0
14960.363 0
14960.944 12
14961.525 13
14962.106 9
14962.687 11
14963.268 9
14963.849 6
14964.430 3
14965.011 5
14965.592 1
14966.173 0
14966.754 0
14967.335 4
14967.916 2
14968.497 3
14969.078 1
14969.659 0
14970.240 1
14970.821 1
14971.402 1
14971.984 2
14972.565 0
14973.146 2
14973.727 1
14974.308 0
14974.889 4
14975.471 0
14976.052 0
14976.633 1
14977.214 3
14977.796 1
14978.377 1
14978.958 1
14979.539 0
14980.121 1
14980.702 0
14981.283 0
14981.865 2
14982.446 3
14983.027 0
14983.609 0
14984.190 2
14984.771 2
14985.353 1
14985.934 1
14986.516 1
14987.097 1
14987.679 8
14988.260 11
14988.841 8
14989.423 4
14990.004 2
14990.586 3
14991.167 4
14991.749 1
14992.331 1
14992.912 2
14993.494 1
14994.075 1
14994.657 0
14995.238 2
14995.820 0
14996.402 0
14996.983 0
14997.565 1
14998.146 1
14998.728 3
14999.310 1
14999.891 0
15000.473 0
15001.055 2
15001.637 1
15002.218 3
15002.800 3
15003.382 0
15003.964 1
15004.545 1
15005.127 4
15005.709 2
15006.291 5
15006.872 4
15007.454 2
15008.036 3
15008.618 2
15009.200 0
15009.782 1
15010.364 0
15010.945 1
15011.527 1
15012.109 1
15012.691 1
15013.273 1
15013.855 1
15014.437 1
15015.019 0
15015.601 0
15016.183 0
15016.765 0
15017.347 0
15017.929 0
15018.511 3
15019.093 2
15019.675 4
15020.257 0
15020.839 0
15021.421 0
15022.004 1
15022.586 0
15023.168 4
15023.750 4
15024.332 1
15024.914 0
15025.496 0
15026.079 2
15026.661 0
15027.243 1
15027.825 1
15028.408 0
15028.990 0
15029.572 1
15030.154 3
15030.737 0
15031.319 1
15031.901 0
15032.483 0
15033.066 1
15033.648 3
15034.230 4
15034.813 3
15035.395 3
15035.978 0
15036.560 0
15037.142 1
15037.725 2
15038.307 0
15038.890 1
15039.472 2
15040.054 3
15040.637 0
15041.219 0
15041.802 0
15042.384 3
15042.967 5
15043.549 4
15044.132 3
15044.715 2
15045.297 0
15045.880 5
15046.462 1
15047.045 2
15047.627 3
15048.210 1
15048.793 4
15049.375 10
15049.958 3
15050.541 0
15051.123 1
15051.706 0
15052.289 0
15052.871 0
15053.454 3
15054.037 2
15054.620 1
15055.202 2
15055.785 0
15056.368 4
15056.951 3
15057.533 1
15058.116 0
15058.699 0
15059.282 0
15059.865 1
15060.448 0
15061.030 1
15061.613 7
15062.196 2
15062.779 1
15063.362 3
15063.945 2
15064.528 0
15065.111 1
15065.694 1
15066.277 0
15066.860 0
15067.443 0
15068.026 1
15068.609 5
15069.192 0
15069.775 3
15070.358 5
15070.941 3
15071.524 2
15072.107 0
15072.690 0
15073.273 0
15073.856 0
15074.439 2
15075.023 1
15075.606 6
15076.189 2
15076.772 3
15077.355 8
15077.938 7
15078.522 8
15079.105 9
15079.688 5
15080.271 5
15080.854 4
15081.438 3
15082.021 0
15082.604 3
15083.188 0
15083.771 5
15084.354 2
15084.938 3
15085.521 4
15086.104 1
15086.688 1
15087.271 1
15087.854 5
15088.438 1
15089.021 0
15089.605 4
15090.188 2
15090.771 1
15091.355 2
15091.938 2
15092.522 1
15093.105 9
15093.689 6
15094.272 2
15094.856 4
15095.439 3
15096.023 2
15096.606 2
15097.190 0
15097.774 2
15098.357 4
15098.941 1
15099.524 1
15100.108 4
15100.692 3
15101.275 3
15101.859 0
15102.443 0
15103.026 3
15103.610 0
15104.194 1
15104.777 0
15105.361 2
15105.945 0
15106.528 1
15107.112 2
15107.696 1
15108.280 1
15108.864 2
15109.447 1
15110.031 2
15110.615 6
15111.199 3
15111.783 2
15112.367 0
15112.950 1
15113.534 2
15114.118 1
15114.702 1
15115.286 3
15115.870 6
15116.454 14
15117.038 7
15117.622 10
15118.206 6
15118.790 7
15119.374 12
15119.958 4
15120.542 11
15121.126 12
15121.710 12
15122.294 12
15122.878 17
15123.462 7
15124.046 9
15124.630 13
15125.214 14
15125.798 15
15126.382 15
15126.967 18
15127.551 22
15128.135 11
15128.719 15
15129.303 16
15129.887 13
15130.472 12
15131.056 20
15131.640 12
15132.224 13
15132.809 10
15133.393 8
15133.977 6
15134.561 4
15135.146 7
15135.730 5
15136.314 5
15136.899 14
15137.483 10
15138.067 3
15138.652 7
15139.236 6
15139.820 2
15140.405 1
15140.989 1
15141.574 4
15142.158 3
15142.743 4
15143.327 2
15143.911 0
15144.496 4
15145.080 2
15145.665 0
15146.249 0
15146.834 4
15147.418 2
15148.003 1
15148.588 2
15149.172 3
15149.757 2
15150.341 3
15150.926 4
15151.511 4
15152.095 2
15152.680 3
15153.264 1
15153.849 0
15154.434 1
15155.018 4
15155.603 5
15156.188 3
15156.773 1
15157.357 1
15157.942 4
15158.527 2
15159.111 3
15159.696 1
15160.281 4
15160.866 1
15161.451 4
15162.035 3
15162.620 5
15163.205 3
15163.790 0
15164.375 3
15164.960 2
15165.545 3
15166.129 4
15166.714 2
15167.299 1
15167.884 2
15168.469 1
15169.054 2
15169.639 3
15170.224 6
15170.809 1
15171.394 1
15171.979 1
15172.564 0
15173.149 0
15173.734 0
15174.319 0
15174.904 1
15175.489 3
15176.074 3
15176.659 0
15177.245 1
15177.830 0
15178.415 3
15179.000 2
15179.585 0
15180.170 1
15180.755 0
15181.341 2
15181.926 3
15182.511 0
15183.096 1
15183.681 0
15184.267 2
15184.852 0
15185.437 0
15186.023 0
15186.608 0
15187.193 0
15187.778 0
15188.364 0
15188.949 1
15189.534 1
15190.120 1
15190.705 0
15191.291 0
15191.876 4
15192.461 3
15193.047 0
15193.632 0
15194.218 0
15194.803 0
15195.388 0
15195.974 1
15196.559 3
15197.145 2
15197.730 4
15198.316 6
15198.901 1
15199.487 1
15200.073 2
15200.658 0
15201.244 0
15201.829 0
15202.415 3
15203.000 6
15203.586 1
15204.172 1
15204.757 1
15205.343 5
15205.929 5
15206.514 6
15207.100 9
15207.686 8
15208.271 3
15208.857 0
15209.443 1
15210.029 4
15210.614 5
15211.200 2
15211.786 3
15212.372 0
15212.957 4
15213.543 3
15214.129 0
15214.715 1
15215.301 2
15215.887 0
15216.472 1
15217.058 2
15217.644 1
15218.230 0
15218.816 0
15219.402 11
15219.988 7
15220.574 4
15221.160 2
15221.746 1
15222.332 5
15222.918 1
15223.504 1
15224.090 0
15224.676 0
15225.262 1
15225.848 0
15226.434 1
15227.020 0
15227.606 1
15228.192 0
15228.778 3
15229.364 1
15229.950 2
15230.537 1
15231.123 0
15231.709 1
15232.295 2
15232.881 0
15233.467 1
15234.054 0
15234.640 1
15235.226 1
15235.812 1
15236.398 1
15236.985 0
15237.571 4
15238.157 0
15238.744 1
15239.330 3
15239.916 3
15240.503 0
15241.089 1
15241.675 1
15242.262 1
15242.848 0
15243.434 2
15244.021 2
15244.607 1
15245.194 0
15245.780 0
15246.366 0
15246.953 0
15247.539 0
15248.126 5
15248.712 3
15249.299 8
15249.885 7
15250.472 4
15251.058 3
15251.645 0
15252.231 4
15252.818 8
15253.405 3
15253.991 4
15254.578 2
15255.164 7
15255.751 8
15256.338 2
15256.924 0
15257.511 2
15258.098 1
15258.684 0
15259.271 0
15259.858 0
15260.444 0
15261.031 0
15261.618 0
15262.204 3
15262.791 2
15263.378 0
15263.965 0
15264.552 0
15265.138 1
15265.725 1
15266.312 2
15266.899 1
15267.486 1
15268.073 1
15268.659 2
15269.246 0
15269.833 2
15270.420 2
15271.007 2
15271.594 2
15272.181 19
15272.768 13
15273.355 5
15273.942 3
15274.529 5
15275.116 4
15275.703 2
15276.290 0
15276.877 0
15277.464 0
15278.051 2
15278.638 6
15279.225 4
15279.812 3
15280.399 7
15280.986 4
15281.573 0
15282.160 1
15282.748 1
15283.335 3
15283.922 3
15284.509 3
15285.096 1
15285.683 0
15286.271 1
15286.858 2
15287.445 3
15288.032 5
15288.620 1
15289.207 2
15289.794 0
15290.381 3
15290.969 1
15291.556 2
15292.143 0
15292.731 0
15293.318 0
15293.905 1
15294.493 0
15295.080 0
15295.667 5
15296.255 6
15296.842 1
15297.430 0
15298.017 3
15298.605 3
15299.192 2
15299.779 1
15300.367 2
15300.954 1
15301.542 1
15302.129 2
15302.717 1
15303.305 6
15303.892 3
15304.480 0
15305.067 0
15305.655 1
15306.242 1
15306.830 0
15307.418 0
15308.005 0
15308.593 0
15309.180 2
15309.768 0
15310.356 1
15310.943 1
15311.531 1
15312.119 1
15312.707 5
15313.294 1
15313.882 0
15314.470 0
15315.058 0
15315.645 5
15316.233 5
15316.821 1
15317.409 2
15317.996 3
15318.584 0
15319.172 0
15319.760 1
15320.348 0
15320.936 1
15321.524 0
15322.111 3
15322.699 0
15323.287 4
15323.875 4
15324.463 0
15325.051 0
15325.639 5
15326.227 9
15326.815 3
15327.403 1
15327.991 1
15328.579 0
15329.167 1
15329.755 0
15330.343 3
15330.931 1
15331.519 0
15332.107 1
15332.695 2
15333.284 3
15333.872 1
15334.460 1
15335.048 1
15335.636 1
15336.224 1
15336.812 2
15337.401 1
15337.989 3
15338.577 6
15339.165 6
15339.754 5
15340.342 3
15340.930 1
15341.518 1
15342.107 0
15342.695 0
15343.283 5
15343.871 4
15344.460 0
15345.048 3
15345.636 0
15346.225 1
15346.813 2
15347.402 0
15347.990 0
15348.578 5
15349.167 1
15349.755 4
15350.344 4
15350.932 3
15351.521 1
15352.109 0
15352.697 0
15353.286 0
15353.874 1
15354.463 2
15355.051 0
15355.640 1
15356.229 2
15356.817 3
15357.406 3
15357.994 0
15358.583 0
15359.171 1
15359.760 0
15360.349 5
15360.937 7
15361.526 7
15362.115 5
15362.703 5
15363.292 1
15363.881 0
15364.469 3
15365.058 1
15365.647 3
15366.236 3
15366.824 3
15367.413 1
15368.002 0
15368.591 1
15369.179 0
15369.768 0
15370.357 0
15370.946 0
15371.535 0
15372.124 5
15372.712 1
15373.301 3
15373.890 1
15374.479 1
15375.068 1
15375.657 3
15376.246 2
15376.835 4
15377.424 6
15378.013 2
15378.602 1
15379.191 1
15379.780 2
15380.369 0
15380.958 1
15381.547 0
15382.136 0
15382.725 0
15383.314 0
15383.903 0
15384.492 1
15385.081 0
15385.670 0
15386.259 0
15386.849 1
15387.438 1
15388.027 4
15388.616 3
15389.205 1
15389.794 5
15390.384 4
15390.973 0
15391.562 0
15392.151 0
15392.741 1
15393.330 0
15393.919 1
15394.508 0
15395.098 1
15395.687 0
15396.276 0
15396.866 0
15397.455 1
15398.044 0
15398.634 2
15399.223 0
15399.812 0
15400.402 1
15400.991 1
15401.581 2
15402.170 3
15402.759 3
15403.349 2
15403.938 3
15404.528 0
15405.117 1
15405.707 1
15406.296 2
15406.886 1
15407.475 0
15408.065 1
15408.654 1
15409.244 3
15409.834 0
15410.423 2
15411.013 0
15411.602 0
15412.192 0
15412.782 1
15413.371 3
15413.961 0
15414.551 5
15415.140 6
15415.730 4
15416.320 4
15416.909 0
15417.499 1
15418.089 0
15418.679 0
15419.268 1
15419.858 0
15420.448 0
15421.038 5
15421.627 1
15422.217 2
15422.807 0
15423.397 2
15423.987 0
15424.577 0
15425.166 2
15425.756 0
15426.346 0
15426.936 2
15427.526 0
15428.116 1
15428.706 1
15429.296 7
15429.886 7
15430.476 4
15431.066 2
15431.656 1
15432.246 0
15432.836 1
15433.426 4
15434.016 1
15434.606 16
15435.196 13
15435.786 8
15436.376 7
15436.966 6
15437.556 4
15438.146 4
15438.736 3
15439.327 0
15439.917 2
15440.507 0
15441.097 0
15441.687 0
15442.277 2
15442.868 0
15443.458 1
15444.048 2
15444.638 0
15445.229 4
15445.819 1
15446.409 0
15446.999 1
15447.590 0
15448.180 0
15448.770 0
15449.361 0
15449.951 0
15450.541 0
15451.132 0
15451.722 0
15452.313 0
15452.903 2
15453.493 2
15454.084 1
15454.674 2
15455.265 2
15455.855 1
15456.446 3
15457.036 0
15457.626 1
15458.217 0
15458.807 1
15459.398 0
15459.989 2
15460.579 1
15461.170 0
15461.760 1
15462.351 3
15462.941 0
15463.532 0
15464.123 3
15464.713 0
15465.304 1
15465.894 1
15466.485 1
15467.076 0
15467.666 3
15468.257 2
15468.848 5
15469.439 2
15470.029 0
15470.620 0
15471.211 2
15471.802 2
15472.392 3
15472.983 2
15473.574 3
15474.165 1
15474.756 0
15475.346 1
15475.937 1
15476.528 3
15477.119 1
15477.710 1
15478.301 1
15478.892 0
15479.482 1
15480.073 0
15480.664 1
15481.255 0
15481.846 0
15482.437 1
15483.028 2
15483.619 1
15484.210 2
15484.801 4
15485.392 7
15485.983 1
15486.574 1
15487.165 0
15487.756 4
15488.347 4
15488.938 3
15489.530 6
15490.121 1
15490.712 4
15491.303 2
15491.894 1
15492.485 1
15493.076 1
15493.668 1
15494.259 1
15494.850 2
15495.441 0
15496.032 1
15496.624 1
15497.215 4
15497.806 2
15498.397 0
15498.989 0
15499.580 0
15500.171 2
15500.763 1
15501.354 2
15501.945 4
15502.537 5
15503.128 5
15503.719 5
15504.311 6
15504.902 4
15505.493 2
15506.085 0
15506.676 0
15507.268 2
15507.859 0
15508.451 0
15509.042 1
15509.634 4
15510.225 2
15510.817 2
15511.408 0
15512.000 0
15512.591 1
15513.183 1
15513.774 5
15514.366 4
15514.957 2
15515.549 0
15516.141 3
15516.732 0
15517.324 0
15517.915 1
15518.507 2
15519.099 0
15519.690 2
15520.282 1
15520.874 0
15521.465 0
15522.057 2
15522.649 2
15523.241 3
15523.832 1
15524.424 1
15525.016 7
15525.608 5
15526.200 1
15526.791 3
15527.383 5
15527.975 3
15528.567 1
15529.159 1
15529.751 2
15530.342 2
15530.934 0
15531.526 0
15532.118 0
15532.710 2
15533.302 6
15533.894 3
15534.486 2
15535.078 0
15535.670 0
15536.262 2
15536.854 2
15537.446 0
15538.038 3
15538.630 2
15539.222 0
15539.814 0
15540.406 0
15540.998 0
15541.590 2
15542.182 1
15542.774 1
15543.366 1
15543.959 0
15544.551 0
15545.143 1
15545.735 2
15546.327 1
15546.919 0
15547.512 0
15548.104 0
15548.696 0
15549.288 1
15549.881 1
15550.473 0
15551.065 0
15551.657 1
15552.250 7
15552.842 3
15553.434 1
15554.027 17
15554.619 13
15555.211 9
15555.804 7
15556.396 4
15556.988 4
15557.581 3
15558.173 2
15558.766 2
15559.358 0
15559.951 2
15560.543 0
15561.135 0
15561.728 1
15562.320 2
15562.913 5
15563.505 2
15564.098 0
15564.690 7
15565.283 5
15565.876 21
15566.468 14
15567.061 6
15567.653 3
15568.246 2
15568.838 1
15569.431 0
15570.024 0
15570.616 0
15571.209 0
15571.802 0
15572.394 1
15572.987 0
15573.580 0
15574.172 4
15574.765 6
15575.358 1
15575.951 1
15576.543 0
15577.136 2
15577.729 2
15578.322 1
15578.914 0
15579.507 0
15580.100 0
15580.693 2
15581.286 1
15581.879 4
15582.472 1
15583.064 1
15583.657 1
15584.250 1
15584.843 4
15585.436 0
15586.029 1
15586.622 0
15587.215 1
15587.808 0
15588.401 2
15588.994 0
15589.587 0
15590.180 0
15590.773 1
15591.366 1
15591.959 4
15592.552 2
15593.145 0
15593.738 4
15594.331 6
15594.924 2
15595.517 1
15596.111 0
15596.704 0
15597.297 0
15597.890 2
15598.483 5
15599.076 2
15599.670 2
15600.263 2
15600.856 0
15601.449 1
15602.042 3
15602.636 2
15603.229 0
15603.822 1
15604.416 1
15605.009 0
15605.602 0
15606.195 0
15606.789 2
15607.382 0
15607.975 2
15608.569 2
15609.162 2
15609.756 0
15610.349 0
15610.942 3
15611.536 0
15612.129 0
15612.723 1
15613.316 0
15613.910 1
15614.503 0
15615.097 1
15615.690 5
15616.284 4
15616.877 4
15617.471 3
15618.064 0
15618.658 1
15619.251 0
15619.845 0
15620.438 3
15621.032 2
15621.626 0
15622.219 0
15622.813 1
15623.407 0
15624.000 0
15624.594 1
15625.188 0
15625.781 1
15626.375 1
15626.969 1
15627.562 1
15628.156 0
15628.750 0
15629.344 1
15629.937 4
15630.531 2
15631.125 1
15631.719 1
15632.313 0
15632.906 0
15633.500 2
15634.094 2
15634.688 2
15635.282 0
15635.876 2
15636.470 1
15637.064 0
15637.657 2
15638.251 5
15638.845 3
15639.439 3
15640.033 2
15640.627 0
15641.221 0
15641.815 4
15642.409 3
15643.003 0
15643.597 0
15644.191 0
15644.785 0
15645.379 0
15645.973 3
15646.568 1
15647.162 0
15647.756 1
15648.350 0
15648.944 1
15649.538 3
15650.132 2
15650.726 0
15651.321 2
15651.915 5
15652.509 6
15653.103 2
15653.697 3
15654.292 0
15654.886 1
15655.480 0
15656.074 0
15656.669 2
15657.263 1
15657.857 2
15658.452 0
15659.046 2
15659.640 0
15660.235 1
15660.829 5
15661.423 4
15662.018 0
15662.612 0
15663.206 0
15663.801 1
15664.395 0
15664.990 1
15665.584 0
15666.179 4
15666.773 4
15667.368 1
15667.962 1
15668.557 0
15669.151 3
15669.746 1
15670.340 2
15670.935 2
15671.529 1
15672.124 0
15672.718 1
15673.313 2
15673.908 2
15674.502 2
15675.097 0
15675.692 0
15676.286 0
15676.881 2
15677.475 2
15678.070 2
15678.665 0
15679.260 0
15679.854 0
15680.449 0
15681.044 0
15681.639 2
15682.233 2
15682.828 1
15683.423 1
15684.018 0
15684.612 0
15685.207 0
15685.802 2
15686.397 1
15686.992 3
15687.587 2
15688.181 1
15688.776 5
15689.371 3
15689.966 0
15690.561 2
15691.156 0
15691.751 2
15692.346 1
15692.941 0
15693.536 3
15694.131 1
15694.726 2
15695.321 6
15695.916 4
15696.511 0
15697.106 1
15697.701 1
15698.296 6
15698.891 3
15699.486 4
15700.081 9
15700.676 6
15701.272 6
15701.867 7
15702.462 1
15703.057 2
15703.652 1
15704.247 2
15704.843 0
15705.438 0
15706.033 0
15706.628 1
15707.223 0
15707.819 0
15708.414 1
15709.009 2
15709.604 3
15710.200 5
15710.795 1
15711.390 2
15711.986 0
15712.581 1
15713.176 1
15713.772 0
15714.367 0
15714.963 1
15715.558 0
15716.153 0
15716.749 3
15717.344 3
15717.940 4
15718.535 1
15719.131 1
15719.726 3
15720.321 0
15720.917 0
15721.512 0
15722.108 1
15722.704 1
15723.299 0
15723.895 1
15724.490 1
15725.086 0
15725.681 1
15726.277 0
15726.873 0
15727.468 1
15728.064 0
15728.659 0
15729.255 0
15729.851 3
15730.446 1
15731.042 1
15731.638 1
15732.234 0
15732.829 0
15733.425 0
15734.021 0
15734.616 0
15735.212 0
15735.808 0
15736.404 2
15737.000 1
15737.595 1
15738.191 1
15738.787 0
15739.383 2
15739.979 3
15740.575 3
15741.170 0
15741.766 0
15742.362 1
15742.958 5
15743.554 1
15744.150 0
15744.746 1
15745.342 3
15745.938 7
15746.534 13
15747.130 11
15747.726 8
15748.322 11
15748.918 7
15749.514 3
15750.110 1
15750.706 0
15751.302 0
15751.898 0
15752.494 0
15753.090 2
15753.687 1
15754.283 1
15754.879 0
15755.475 0
15756.071 0
15756.667 1
15757.263 0
15757.860 0
15758.456 0
15759.052 0
15759.648 0
15760.245 0
15760.841 0
15761.437 0
15762.033 1
15762.630 1
15763.226 1
15763.822 1
15764.419 1
15765.015 0
15765.611 2
15766.208 2
15766.804 0
15767.400 1
15767.997 3
15768.593 1
15769.189 1
15769.786 1
15770.382 1
15770.979 1
15771.575 1
15772.172 0
15772.768 1
15773.365 3
15773.961 2
15774.558 0
15775.154 0
15775.751 0
15776.347 0
15776.944 2
15777.540 1
15778.137 1
15778.734 1
15779.330 1
15779.927 3
15780.523 3
15781.120 2
15781.717 0
15782.313 4
15782.910 4
15783.507 1
15784.103 0
15784.700 1
15785.297 1
15785.894 0
15786.490 1
15787.087 2
15787.684 0
15788.281 0
15788.877 1
15789.474 0
15790.071 11
15790.668 10
15791.265 4
15791.861 3
15792.458 1
15793.055 1
15793.652 1
15794.249 2
15794.846 0
15795.443 0
15796.040 2
15796.636 1
15797.233 0
15797.830 0
15798.427 1
15799.024 1
15799.621 0
15800.218 6
15800.815 6
15801.412 1
15802.009 2
15802.606 6
15803.203 4
15803.800 4
15804.398 0
15804.995 1
15805.592 3
15806.189 1
15806.786 0
15807.383 0
15807.980 1
15808.577 0
15809.175 0
15809.772 1
15810.369 4
15810.966 0
15811.563 0
15812.161 0
15812.758 7
15813.355 2
15813.952 2
15814.550 5
15815.147 2
15815.744 2
15816.341 0
15816.939 2
15817.536 0
15818.133 1
15818.731 0
15819.328 2
15819.925 1
15820.523 0
15821.120 1
15821.718 0
15822.315 6
15822.912 5
15823.510 3
15824.107 1
15824.705 1
15825.302 3
15825.900 0
15826.497 0
15827.095 0
15827.692 0
15828.290 0
15828.887 1
15829.485 1
15830.082 1
15830.680 0
15831.278 0
15831.875 3
15832.473 7
15833.070 1
15833.668 0
15834.266 3
15834.863 2
15835.461 4
15836.059 2
15836.656 0
15837.254 1
15837.852 0
15838.449 0
15839.047 0
15839.645 1
15840.243 1
15840.840 0
15841.438 1
15842.036 0
15842.634 0
15843.232 1
15843.829 1
15844.427 1
15845.025 4
15845.623 2
15846.221 2
15846.819 0
15847.417 0
15848.014 2
15848.612 1
15849.210 2
15849.808 5
15850.406 2
15851.004 4
15851.602 1
15852.200 2
15852.798 2
15853.396 5
15853.994 4
15854.592 0
15855.190 0
15855.788 3
15856.386 2
15856.984 2
15857.582 7
15858.180 2
15858.778 0
15859.377 3
15859.975 4
15860.573 2
15861.171 0
15861.769 3
15862.367 1
15862.965 5
15863.564 10
15864.162 4
15864.760 5
15865.358 2
15865.957 2
15866.555 1
15867.153 3
15867.751 0
15868.350 1
15868.948 3
15869.546 5
15870.145 3
15870.743 2
15871.341 2
15871.940 9
15872.538 3
15873.136 3
15873.735 6
15874.333 3
15874.931 13
15875.530 10
15876.128 5
15876.727 9
15877.325 3
15877.924 4
15878.522 4
15879.121 3
15879.719 4
15880.318 3
15880.916 5
15881.515 1
15882.113 1
15882.712 3
15883.310 1
15883.909 1
15884.507 1
15885.106 0
15885.705 2
15886.303 1
15886.902 2
15887.501 5
15888.099 7
15888.698 4
15889.297 9
15889.895 6
15890.494 3
15891.093 5
15891.691 7
15892.290 4
15892.889 1
15893.488 0
15894.086 1
15894.685 3
15895.284 2
15895.883 1
15896.482 1
15897.080 3
15897.679 1
15898.278 0
15898.877 3
15899.476 0
15900.075 2
15900.674 4
15901.272 7
15901.871 6
15902.470 2
15903.069 1
15903.668 3
15904.267 1
15904.866 0
15905.465 9
15906.064 8
15906.663 3
15907.262 4
15907.861 2
15908.460 4
15909.059 1
15909.658 2
15910.257 0
15910.856 0
15911.455 0
15912.055 1
15912.654 0
15913.253 1
15913.852 2
15914.451 0
15915.050 2
15915.649 2
15916.249 3
15916.848 3
15917.447 1
15918.046 1
15918.645 0
15919.245 1
15919.844 0
15920.443 0
15921.042 1
15921.642 0
15922.241 0
15922.840 2
15923.440 0
15924.039 2
15924.638 2
15925.238 1
15925.837 1
15926.436 0
15927.036 1
15927.635 1
15928.235 0
15928.834 1
15929.433 3
15930.033 0
15930.632 2
15931.232 4
15931.831 4
15932.431 2
15933.030 0
15933.630 1
15934.229 2
15934.829 0
15935.428 0
15936.028 1
15936.628 2
15937.227 1
15937.827 0
15938.426 0
15939.026 0
15939.626 4
15940.225 2
15940.825 1
15941.424 1
15942.024 3
15942.624 0
15943.224 4
15943.823 2
15944.423 0
15945.023 0
15945.622 0
15946.222 0
15946.822 1
15947.422 2
15948.021 3
15948.621 1
15949.221 1
15949.821 0
15950.421 0
15951.021 2
15951.620 3
15952.220 0
15952.820 1
15953.420 1
15954.020 1
15954.620 0
15955.220 0
15955.820 0
15956.420 0
15957.020 0
15957.619 0
15958.219 0
15958.819 0
15959.419 1
15960.019 3
15960.619 1
15961.219 0
15961.820 0
15962.420 0
15963.020 3
15963.620 0
15964.220 2
15964.820 2
15965.420 1
15966.020 2
15966.620 0
15967.220 0
15967.821 0
15968.421 2
15969.021 0
15969.621 1
15970.221 0
15970.821 0
15971.422 0
15972.022 3
15972.622 1
15973.222 0
15973.823 1
15974.423 2
15975.023 0
15975.624 4
15976.224 3
15976.824 4
15977.425 5
15978.025 3
15978.625 3
15979.226 1
15979.826 0
15980.426 1
15981.027 0
15981.627 1
15982.228 1
15982.828 0
15983.428 0
15984.029 0
15984.629 0
15985.230 0
15985.830 0
15986.431 0
15987.031 2
15987.632 0
15988.232 1
15988.833 1
15989.434 0
15990.034 0
15990.635 0
15991.235 0
15991.836 2
15992.437 3
15993.037 1
15993.638 0
15994.238 1
15994.839 1
15995.440 1
15996.040 0
15996.641 0
15997.242 8
15997.843 5
15998.443 4
15999.044 2
15999.645 1
16000.246 0
16000.846 0
16001.447 1
16002.048 3
16002.649 2
16003.250 0
16003.850 1
16004.451 1
16005.052 0
16005.653 1
16006.254 0
16006.855 0
16007.456 1
16008.056 0
16008.657 4
16009.258 2
16009.859 0
16010.460 5
16011.061 3
16011.662 6
16012.263 1
16012.864 2
16013.465 1
16014.066 3
16014.667 1
16015.268 0
16015.869 0
16016.470 0
16017.071 1
16017.673 1
16018.274 3
16018.875 5
16019.476 1
16020.077 2
16020.678 0
16021.279 2
16021.880 3
16022.482 1
16023.083 2
16023.684 1
16024.285 0
16024.886 0
16025.488 5
16026.089 2
16026.690 0
16027.291 0
16027.893 1
16028.494 0
16029.095 0
16029.697 1
16030.298 2
16030.899 0
16031.501 0
16032.102 0
16032.703 1
16033.305 0
16033.906 2
16034.508 6
16035.109 1
16035.710 3
16036.312 2
16036.913 1
16037.515 0
16038.116 1
16038.718 1
16039.319 0
16039.921 0
16040.522 0
16041.124 3
16041.725 0
16042.327 0
16042.928 0
16043.530 0
16044.132 0
16044.733 0
16045.335 2
16045.936 3
16046.538 6
16047.140 6
16047.741 3
16048.343 0
16048.945 1
16049.546 2
16050.148 2
16050.750 0
16051.352 0
16051.953 0
16052.555 0
16053.157 0
16053.759 0
16054.360 0
16054.962 0
16055.564 1
16056.166 1
16056.768 2
16057.369 2
16057.971 0
16058.573 0
16059.175 1
16059.777 1
16060.379 4
16060.981 4
16061.582 2
16062.184 4
16062.786 2
16063.388 0
16063.990 1
16064.592 2
16065.194 2
16065.796 0
16066.398 3
16067.000 2
16067.602 0
16068.204 0
16068.806 0
16069.408 0
16070.010 2
16070.613 0
16071.215 0
16071.817 5
16072.419 3
16073.021 1
16073.623 0
16074.225 0
16074.827 0
16075.430 0
16076.032 0
16076.634 1
16077.236 1
16077.838 0
16078.441 3
16079.043 4
16079.645 3
16080.247 2
16080.850 2
16081.452 0
16082.054 0
16082.657 1
16083.259 5
16083.861 3
16084.464 0
16085.066 0
16085.668 5
16086.271 8
16086.873 4
16087.475 2
16088.078 2
16088.680 0
16089.283 1
16089.885 1
16090.488 3
16091.090 1
16091.692 0
16092.295 1
16092.897 0
16093.500 0
16094.103 3
16094.705 3
16095.308 6
16095.910 3
16096.513 1
16097.115 1
16097.718 0
16098.320 3
16098.923 3
16099.526 0
16100.128 2
16100.731 0
16101.334 0
16101.936 1
16102.539 2
16103.142 0
16103.744 0
16104.347 1
16104.950 1
16105.553 11
16106.155 7
16106.758 4
16107.361 3
16107.964 8
16108.566 11
16109.169 8
16109.772 7
16110.375 6
16110.978 1
16111.581 0
16112.183 0
16112.786 0
16113.389 2
16113.992 0
16114.595 0
16115.198 0
16115.801 0
16116.404 0
16117.007 2
16117.610 3
16118.213 2
16118.816 3
16119.419 0
16120.022 0
16120.625 1
16121.228 1
16121.831 3
16122.434 0
16123.037 0
16123.640 0
16124.243 1
16124.846 0
16125.449 0
16126.052 1
16126.655 0
16127.259 0
16127.862 0
16128.465 0
16129.068 3
16129.671 2
16130.274 0
16130.878 0
16131.481 0
16132.084 2
16132.687 1
16133.291 0
16133.894 3
16134.497 1
16135.100 2
16135.704 0
16136.307 2
16136.910 5
16137.514 6
16138.117 4
16138.720 2
16139.324 2
16139.927 1
16140.531 0
16141.134 2
16141.737 0
16142.341 0
16142.944 0
16143.548 3
16144.151 0
16144.755 3
16145.358 7
16145.962 2
16146.565 1
16147.169 0
16147.772 1
16148.376 1
16148.979 3
16149.583 0
16150.186 0
16150.790 1
16151.393 3
16151.997 7
16152.601 4
16153.204 3
16153.808 1
16154.412 2
16155.015 1
16155.619 0
16156.223 1
16156.826 2
16157.430 0
16158.034 0
16158.637 0
16159.241 1
16159.845 0
16160.449 0
16161.052 0
16161.656 0
16162.260 1
16162.864 0
16163.468 1
16164.072 0
16164.675 1
16165.279 0
16165.883 2
16166.487 0
16167.091 2
16167.695 1
16168.299 2
16168.903 0
16169.506 0
16170.110 0
16170.714 0
16171.318 1
16171.922 0
16172.526 2
16173.130 2
16173.734 1
16174.338 1
16174.942 2
16175.546 2
16176.150 2
16176.755 3
16177.359 1
16177.963 0
16178.567 1
16179.171 0
16179.775 1
16180.379 1
16180.983 0
16181.587 0
16182.192 1
16182.796 1
16183.400 0
16184.004 0
16184.608 3
16185.213 6
16185.817 0
16186.421 1
16187.025 0
16187.630 0
16188.234 1
16188.838 2
16189.443 3
16190.047 0
16190.651 5
16191.256 2
16191.860 0
16192.464 0
16193.069 0
16193.673 1
16194.277 0
16194.882 2
16195.486 1
16196.091 1
16196.695 0
16197.300 2
16197.904 1
16198.508 0
16199.113 1
16199.717 0
16200.322 1
16200.926 1
16201.531 0
16202.136 2
16202.740 2
16203.345 0
16203.949 0
16204.554 0
16205.158 0
16205.763 0
16206.368 0
16206.972 2
16207.577 1
16208.182 4
16208.786 2
16209.391 2
16209.996 2
16210.600 0
16211.205 0
16211.810 0
16212.414 0
16213.019 2
16213.624 2
16214.229 2
16214.833 0
16215.438 1
16216.043 0
16216.648 0
16217.253 2
16217.858 0
16218.462 1
16219.067 1
16219.672 1
16220.277 3
16220.882 1
16221.487 1
16222.092 1
16222.697 2
16223.302 2
16223.906 0
16224.511 0
16225.116 0
16225.721 0
16226.326 1
16226.931 0
16227.536 1
16228.141 3
16228.746 0
16229.352 0
16229.957 0
16230.562 0
16231.167 1
16231.772 0
16232.377 1
16232.982 1
16233.587 0
16234.192 1
16234.797 0
16235.403 0
16236.008 2
16236.613 2
16237.218 3
16237.823 1
16238.429 0
16239.034 0
16239.639 0
16240.244 1
16240.850 0
16241.455 0
16242.060 0
16242.665 0
16243.271 2
16243.876 0
16244.481 0
16245.087 0
16245.692 0
16246.297 3
16246.903 1
16247.508 2
16248.114 1
16248.719 5
16249.324 18
16249.930 12
16250.535 11
16251.141 6
16251.746 3
16252.352 2
16252.957 3
16253.563 4
16254.168 2
16254.774 0
16255.379 0
16255.985 1
16256.590 1
16257.196 1
16257.801 0
16258.407 4
16259.013 3
16259.618 1
16260.224 1
16260.830 2
16261.435 1
16262.041 0
16262.647 0
16263.252 0
16263.858 0
16264.464 0
16265.069 0
16265.675 0
16266.281 0
16266.887 1
16267.492 0
16268.098 0
16268.704 0
16269.310 1
16269.915 0
16270.521 5
16271.127 4
16271.733 2
16272.339 1
16272.945 2
16273.550 0
16274.156 3
16274.762 0
16275.368 2
16275.974 0
16276.580 0
16277.186 0
16277.792 1
16278.398 0
16279.004 1
16279.610 1
16280.216 0
16280.822 2
16281.428 2
16282.034 1
16282.640 2
16283.246 0
16283.852 0
16284.458 2
16285.064 0
16285.670 0
16286.276 0
16286.882 0
16287.489 0
16288.095 0
16288.701 6
16289.307 3
16289.913 1
16290.519 0
16291.126 1
16291.732 0
16292.338 0
16292.944 0
16293.551 1
16294.157 0
16294.763 1
16295.369 0
16295.976 1
16296.582 1
16297.188 4
16297.795 0
16298.401 0
16299.007 1
16299.614 3
16300.220 0
16300.826 0
16301.433 0
16302.039 0
16302.646 0
16303.252 2
16303.858 2
16304.465 1
16305.071 0
16305.678 0
16306.284 3
16306.891 3
16307.497 0
16308.104 1
16308.710 0
16309.317 0
16309.923 0
16310.530 0
16311.137 0
16311.743 1
16312.350 1
16312.956 2
16313.563 0
16314.170 1
16314.776 2
16315.383 0
16315.989 0
16316.596 0
16317.203 0
16317.810 1
16318.416 0
16319.023 1
16319.630 1
16320.236 0
16320.843 0
16321.450 4
16322.057 1
16322.663 1
16323.270 0
16323.877 0
16324.484 1
16325.091 4
16325.698 4
16326.304 0
16326.911 0
16327.518 2
16328.125 2
16328.732 1
16329.339 0
16329.946 1
16330.553 0
16331.160 0
16331.767 1
16332.374 0
16332.981 2
16333.588 1
16334.195 0
16334.802 0
16335.409 0
16336.016 1
16336.623 0
16337.230 0
16337.837 0
16338.444 0
16339.051 3
16339.658 4
16340.265 0
16340.872 5
16341.479 2
16342.087 3
16342.694 0
16343.301 1
16343.908 0
16344.515 8
16345.122 5
16345.730 1
16346.337 6
16346.944 6
16347.551 3
16348.159 1
16348.766 0
16349.373 0
16349.980 1
16350.588 0
16351.195 0
16351.802 1
16352.410 0
16353.017 3
16353.624 3
16354.232 1
16354.839 0
16355.447 0
16356.054 3
16356.661 4
16357.269 3
16357.876 2
16358.484 1
16359.091 1
16359.699 4
16360.306 4
16360.914 6
16361.521 1
16362.129 3
16362.736 1
16363.344 0
16363.951 0
16364.559 0
16365.166 1
16365.774 0
16366.382 9
16366.989 7
16367.597 5
16368.204 2
16368.812 0
16369.420 0
16370.027 0
16370.635 0
16371.243 0
16371.851 0
16372.458 0
16373.066 0
16373.674 0
16374.281 1
16374.889 0
16375.497 0
16376.105 0
16376.712 0
16377.320 0
16377.928 2
16378.536 0
16379.144 1
16379.752 0
16380.359 0
16380.967 0
16381.575 3
16382.183 4
16382.791 2
16383.399 0
16384.007 2
16384.615 3
16385.223 0
16385.831 1
16386.439 1
16387.047 4
16387.655 2
16388.263 4
16388.871 5
16389.479 1
16390.087 2
16390.695 1
16391.303 2
16391.911 6
16392.519 4
16393.127 1
16393.735 1
16394.343 0
16394.951 2
16395.560 1
16396.168 0
16396.776 2
16397.384 1
16397.992 2
16398.600 3
16399.209 0
16399.817 1
16400.425 1
16401.033 0
16401.642 0
16402.250 0
16402.858 2
16403.466 5
16404.075 0
16404.683 0
16405.291 0
16405.900 0
16406.508 0
16407.116 0
16407.725 3
16408.333 1
16408.941 0
16409.550 0
16410.158 0
16410.767 0
16411.375 0
16411.984 3
16412.592 2
16413.200 0
16413.809 0
16414.417 0
16415.026 1
16415.634 2
16416.243 1
16416.851 0
16417.460 3
16418.069 3
16418.677 1
16419.286 1
16419.894 1
16420.503 0
16421.112 2
16421.720 2
16422.329 3
16422.937 4
16423.546 3
16424.155 2
16424.763 0
16425.372 0
16425.981 0
16426.590 0
16427.198 1
16427.807 2
16428.416 0
16429.024 7
16429.633 3
16430.242 0
16430.851 5
16431.460 1
16432.068 0
16432.677 1
16433.286 9
16433.895 6
16434.504 2
16435.113 2
16435.722 1
16436.330 0
16436.939 0
16437.548 0
16438.157 0
16438.766 4
16439.375 0
16439.984 1
16440.593 1
16441.202 0
16441.811 0
16442.420 0
16443.029 0
16443.638 1
16444.247 0
16444.856 9
16445.465 8
16446.074 4
16446.683 3
16447.292 1
16447.902 0
16448.511 1
16449.120 2
16449.729 1
16450.338 0
16450.947 0
16451.556 0
16452.166 0
16452.775 0
16453.384 2
16453.993 2
16454.603 1
16455.212 0
16455.821 0
16456.430 0
16457.040 0
16457.649 2
16458.258 0
16458.867 0
16459.477 1
16460.086 3
16460.695 1
16461.305 3
16461.914 1
16462.524 0
16463.133 1
16463.742 1
16464.352 0
16464.961 1
16465.571 4
16466.180 0
16466.790 0
16467.399 1
16468.008 0
16468.618 0
16469.227 1
16469.837 0
16470.447 0
16471.056 3
16471.666 1
16472.275 1
16472.885 0
16473.494 0
16474.104 0
16474.714 2
16475.323 6
16475.933 4
16476.542 0
16477.152 0
16477.762 0
16478.371 0
16478.981 3
16479.591 1
16480.200 3
16480.810 0
16481.420 7
16482.030 5
16482.639 2
16483.249 1
16483.859 0
16484.469 0
16485.079 1
16485.688 0
16486.298 0
16486.908 1
16487.518 3
16488.128 1
16488.738 1
16489.347 2
16489.957 11
16490.567 10
16491.177 4
16491.787 2
16492.397 2
16493.007 0
16493.617 0
16494.227 0
16494.837 0
16495.447 0
16496.057 2
16496.667 2
16497.277 1
16497.887 0
16498.497 3
16499.107 0
16499.717 0
16500.327 1
16500.937 3
16501.547 1
16502.157 1
16502.768 3
16503.378 1
16503.988 0
16504.598 4
16505.208 5
16505.818 2
16506.428 0
16507.039 2
16507.649 1
16508.259 0
16508.869 0
16509.480 0
16510.090 0
16510.700 1
16511.310 0
16511.921 0
16512.531 0
16513.141 0
16513.752 2
16514.362 1
16514.972 0
16515.583 0
16516.193 0
16516.803 0
16517.414 0
16518.024 0
16518.635 0
16519.245 2
16519.856 3
16520.466 2
16521.076 0
16521.687 2
16522.297 0
16522.908 2
16523.518 2
16524.129 1
16524.739 0
16525.350 1
16525.961 0
16526.571 2
16527.182 1
16527.792 1
16528.403 0
16529.013 1
16529.624 1
16530.235 3
16530.845 1
16531.456 0
16532.067 1
16532.677 1
16533.288 0
16533.899 1
16534.509 0
16535.120 0
16535.731 2
16536.342 2
16536.952 0
16537.563 1
16538.174 0
16538.785 0
16539.396 0
16540.006 1
16540.617 0
16541.228 1
16541.839 6
16542.450 6
16543.061 2
16543.671 4
16544.282 2
16544.893 0
16545.504 2
16546.115 1
16546.726 0
16547.337 0
16547.948 0
16548.559 2
16549.170 2
16549.781 0
16550.392 0
16551.003 1
16551.614 5
16552.225 1
16552.836 3
16553.447 0
16554.058 2
16554.669 0
16555.280 0
16555.891 1
16556.503 1
16557.114 0
16557.725 1
16558.336 0
16558.947 0
16559.558 1
16560.169 2
16560.781 0
16561.392 0
16562.003 0
16562.614 0
16563.226 0
16563.837 0
16564.448 1
16565.059 2
16565.671 0
16566.282 1
16566.893 1
16567.505 3
16568.116 4
16568.727 8
16569.339 2
16569.950 1
16570.561 4
16571.173 2
16571.784 1
16572.395 0
16573.007 2
16573.618 1
16574.230 0
16574.841 9
16575.453 13
16576.064 9
16576.676 5
16577.287 8
16577.899 9
16578.510 5
16579.122 3
16579.733 3
16580.345 5
16580.956 1
16581.568 0
16582.180 1
16582.791 1
16583.403 1
16584.014 0
16584.626 0
16585.238 0
16585.849 1
16586.461 4
16587.073 3
16587.684 1
16588.296 1
16588.908 2
16589.520 0
16590.131 0
16590.743 0
16591.355 0
16591.967 0
16592.578 0
16593.190 2
16593.802 0
16594.414 2
16595.026 0
16595.637 8
16596.249 5
16596.861 5
16597.473 2
16598.085 1
16598.697 1
16599.309 1
16599.921 3
16600.532 0
16601.144 2
16601.756 2
16602.368 1
16602.980 1
16603.592 0
16604.204 0
16604.816 0
16605.428 0
16606.040 0
16606.652 0
16607.264 0
16607.877 1
16608.489 1
16609.101 0
16609.713 4
16610.325 3
16610.937 1
16611.549 1
16612.161 4
16612.773 4
16613.386 0
16613.998 0
16614.610 1
16615.222 1
16615.834 2
16616.447 3
16617.059 2
16617.671 1
16618.283 3
16618.896 0
16619.508 0
16620.120 2
16620.732 5
16621.345 1
16621.957 0
16622.569 2
16623.182 3
16623.794 6
16624.406 6
16625.019 1
16625.631 5
16626.244 1
16626.856 1
16627.468 0
16628.081 1
16628.693 8
16629.306 7
16629.918 5
16630.531 3
16631.143 3
16631.756 0
16632.368 0
16632.981 0
16633.593 2
16634.206 5
16634.818 0
16635.431 4
16636.044 2
16636.656 0
16637.269 0
16637.881 1
16638.494 2
16639.107 0
16639.719 0
16640.332 2
16640.945 0
16641.557 0
16642.170 1
16642.783 1
16643.395 1
16644.008 3
16644.621 5
16645.234 5
16645.846 4
16646.459 4
16647.072 1
16647.685 0
16648.298 0
16648.910 0
16649.523 2
16650.136 3
16650.749 2
16651.362 3
16651.975 0
16652.588 1
16653.200 0
16653.813 1
16654.426 0
16655.039 1
16655.652 0
16656.265 0
16656.878 0
16657.491 1
16658.104 0
16658.717 1
16659.330 0
16659.943 4
16660.556 1
16661.169 4
16661.782 11
16662.395 6
16663.008 3
16663.621 0
16664.235 2
16664.848 1
16665.461 3
16666.074 4
16666.687 1
16667.300 0
16667.913 0
16668.527 0
16669.140 0
16669.753 1
16670.366 0
16670.979 1
16671.593 1
16672.206 1
16672.819 0
16673.432 0
16674.046 0
16674.659 1
16675.272 0
16675.886 0
16676.499 1
16677.112 0
16677.726 0
16678.339 2
16678.952 2
16679.566 1
16680.179 1
16680.793 1
16681.406 0
16682.019 1
16682.633 3
16683.246 0
16683.860 2
16684.473 1
16685.087 1
16685.700 1
16686.314 0
16686.927 10
16687.541 7
16688.154 3
16688.768 9
16689.381 14
16689.995 4
16690.609 4
16691.222 3
16691.836 2
16692.449 2
16693.063 0
16693.677 0
16694.290 0
16694.904 3
16695.518 1
16696.131 5
16696.745 1
16697.359 2
16697.972 1
16698.586 0
16699.200 4
16699.814 3
16700.427 2
16701.041 2
16701.655 5
16702.269 5
16702.883 5
16703.496 3
16704.110 0
16704.724 0
16705.338 0
16705.952 0
16706.566 5
16707.180 3
16707.794 0
16708.407 0
16709.021 3
16709.635 1
16710.249 1
16710.863 0
16711.477 0
16712.091 0
16712.705 0
16713.319 0
16713.933 2
16714.547 4
16715.161 1
16715.775 0
16716.389 3
16717.003 3
16717.617 8
16718.232 4
16718.846 7
16719.460 1
16720.074 1
16720.688 2
16721.302 0
16721.916 4
16722.531 1
16723.145 1
16723.759 2
16724.373 0
16724.987 0
16725.602 1
16726.216 0
16726.830 0
16727.444 0
16728.059 2
16728.673 3
16729.287 2
16729.902 2
16730.516 0
16731.130 2
16731.744 0
16732.359 1
16732.973 3
16733.588 3
16734.202 0
16734.816 4
16735.431 1
16736.045 5
16736.660 3
16737.274 3
16737.889 3
16738.503 3
16739.117 1
16739.732 1
16740.346 5
16740.961 3
16741.575 4
16742.190 1
16742.805 2
16743.419 0
16744.034 1
16744.648 1
16745.263 0
16745.877 0
16746.492 2
16747.107 2
16747.721 8
16748.336 9
16748.951 4
16749.565 1
16750.180 2
16750.795 0
16751.409 1
16752.024 2
16752.639 1
16753.254 0
16753.868 0
16754.483 0
16755.098 4
16755.713 2
16756.327 1
16756.942 0
16757.557 1
16758.172 1
16758.787 1
16759.402 0
16760.016 0
16760.631 0
16761.246 0
16761.861 5
16762.476 3
16763.091 4
16763.706 3
16764.321 1
16764.936 2
16765.551 2
16766.166 5
16766.781 3
16767.396 0
16768.011 0
16768.626 1
16769.241 2
16769.856 2
16770.471 0
16771.086 2
16771.701 7
16772.316 5
16772.931 2
16773.546 3
16774.161 1
16774.776 0
16775.392 3
16776.007 3
16776.622 2
16777.237 1
16777.852 3
16778.467 1
16779.083 4
16779.698 7
16780.313 5
16780.928 5
16781.544 2
16782.159 1
16782.774 7
16783.389 5
16784.005 3
16784.620 3
16785.235 1
16785.851 1
16786.466 3
16787.081 4
16787.697 3
16788.312 5
16788.928 4
16789.543 2
16790.158 2
16790.774 1
16791.389 1
16792.005 2
16792.620 2
16793.236 1
16793.851 5
16794.467 5
16795.082 3
16795.698 0
16796.313 5
16796.929 3
16797.544 4
16798.160 0
16798.775 0
16799.391 1
16800.006 4
16800.622 8
16801.238 3
16801.853 2
16802.469 3
16803.085 3
16803.700 2
16804.316 2
16804.932 3
16805.547 2
16806.163 1
16806.779 0
16807.394 1
16808.010 3
16808.626 2
16809.242 5
16809.858 8
16810.473 11
16811.089 12
16811.705 9
16812.321 5
16812.937 1
16813.552 2
16814.168 1
16814.784 1
16815.400 3
16816.016 6
16816.632 8
16817.248 6
16817.864 0
16818.480 1
16819.095 2
16819.711 4
16820.327 4
16820.943 1
16821.559 1
16822.175 4
16822.791 6
16823.407 5
16824.023 3
16824.639 5
16825.256 4
16825.872 8
16826.488 6
16827.104 6
16827.720 2
16828.336 0
16828.952 6
16829.568 6
16830.184 7
16830.801 4
16831.417 14
16832.033 14
16832.649 8
16833.265 4
16833.881 2
16834.498 5
16835.114 5
16835.730 4
16836.346 1
16836.963 1
16837.579 0
16838.195 4
16838.812 2
16839.428 1
16840.044 2
16840.661 3
16841.277 0
16841.893 7
16842.510 5
16843.126 6
16843.742 2
16844.359 2
16844.975 0
16845.592 6
16846.208 6
16846.825 2
16847.441 3
16848.058 3
16848.674 6
16849.290 10
16849.907 7
16850.524 6
16851.140 8
16851.757 4
16852.373 5
16852.990 7
16853.606 3
16854.223 4
16854.839 5
16855.456 2
16856.073 11
16856.689 11
16857.306 4
16857.923 0
16858.539 2
16859.156 7
16859.773 12
16860.389 4
16861.006 3
16861.623 10
16862.240 11
16862.856 11
16863.473 8
16864.090 10
16864.707 9
16865.323 7
16865.940 7
16866.557 8
16867.174 8
16867.791 5
16868.407 9
16869.024 8
16869.641 9
16870.258 14
16870.875 17
16871.492 12
16872.109 8
16872.726 8
16873.343 9
16873.960 9
16874.577 3
16875.193 7
16875.810 10
16876.427 18
16877.044 20
16877.661 16
16878.279 13
16878.896 9
16879.513 12
16880.130 8
16880.747 6
16881.364 15
16881.981 10
16882.598 13
16883.215 14
16883.832 14
16884.449 17
16885.067 21
16885.684 26
16886.301 23
16886.918 16
16887.535 23
16888.152 22
16888.770 23
16889.387 31
16890.004 27
16890.621 37
16891.239 23
16891.856 24
16892.473 29
16893.091 18
16893.708 19
16894.325 22
16894.942 35
16895.560 43
16896.177 45
16896.795 35
16897.412 30
16898.029 34
16898.647 26
16899.264 22
16899.882 23
16900.499 37
16901.116 45
16901.734 32
16902.351 46
16902.969 64
16903.586 52
16904.204 50
16904.821 31
16905.439 37
16906.056 53
16906.674 56
16907.291 54
16907.909 54
16908.527 62
16909.144 72
16909.762 76
16910.379 65
16910.997 77
16911.615 69
16912.232 57
16912.850 71
16913.468 70
16914.085 55
16914.703 63
16915.321 65
16915.938 63
16916.556 69
16917.174 72
16917.792 79
16918.409 83
16919.027 83
16919.645 94
16920.263 120
16920.881 109
16921.498 109
16922.116 130
16922.734 124
16923.352 134
16923.970 138
16924.588 156
16925.205 162
16925.823 179
16926.441 204
16927.059 247
16927.677 235
16928.295 231
16928.913 261
16929.531 268
16930.149 267
16930.767 282
16931.385 312
16932.003 340
16932.621 377
16933.239 397
16933.857 423
16934.475 452
16935.093 464
16935.711 490
16936.329 559
16936.947 637
16937.565 631
16938.184 707
16938.802 787
16939.420 877
16940.038 971
16940.656 1061
16941.274 1093
16941.893 1162
16942.511 1270
16943.129 1311
16943.747 1374
16944.365 1511
16944.984 1676
16945.602 1856
16946.220 2012
16946.838 2102
16947.457 2216
16948.075 2334
16948.693 2431
16949.312 2608
16949.930 2711
16950.548 2774
16951.167 2820
16951.785 2810
16952.403 2939
16953.022 2978
16953.640 2925
16954.259 2800
16954.877 2653
16955.496 2629
16956.114 2527
16956.732 2417
16957.351 2197
16957.969 2013
16958.588 1910
16959.206 1768
16959.825 1650
16960.443 1561
16961.062 1367
16961.681 1207
16962.299 1124
16962.918 1006
16963.536 874
16964.155 757
16964.773 683
16965.392 619
16966.011 571
16966.629 482
16967.248 416
16967.867 374
16968.485 345
16969.104 298
16969.723 246
16970.341 239
16970.960 231
16971.579 208
16972.198 182
16972.816 149
16973.435 146
16974.054 129
16974.673 96
16975.291 116
16975.910 124
16976.529 118
16977.148 131
16977.767 139
16978.386 122
16979.004 96
16979.623 77
16980.242 73
16980.861 81
16981.480 55
16982.099 60
16982.718 67
16983.337 87
16983.956 91
16984.575 77
16985.194 62
16985.813 69
16986.432 60
16987.051 60
16987.670 59
16988.289 53
16988.908 51
16989.527 47
16990.146 42
16990.765 55
16991.384 58
16992.003 50
16992.622 54
16993.241 47
16993.861 66
16994.480 72
16995.099 55
16995.718 58
16996.337 52
16996.956 31
16997.576 31
16998.195 28
16998.814 26
16999.433 27
17000.053 26
17000.672 32
17001.291 29
17001.910 28
17002.530 28
17003.149 31
17003.768 30
17004.388 35
17005.007 33
17005.626 40
17006.246 40
17006.865 40
17007.484 38
17008.104 31
17008.723 25
17009.343 20
17009.962 21
17010.581 25
17011.201 26
17011.820 21
17012.440 21
17013.059 30
17013.679 20
17014.298 29
17014.918 25
17015.537 24
17016.157 18
17016.776 12
17017.396 7
17018.016 15
17018.635 25
17019.255 25
17019.874 29
17020.494 23
17021.114 22
17021.733 14
17022.353 19
17022.973 17
17023.592 19
17024.212 20
17024.832 14
17025.451 13
17026.071 32
17026.691 23
17027.311 10
17027.930 13
17028.550 22
17029.170 9
17029.790 7
17030.409 10
17031.029 10
17031.649 6
17032.269 5
17032.889 13
17033.509 4
17034.129 8
17034.748 10
17035.368 19
17035.988 23
17036.608 10
17037.228 13
17037.848 20
17038.468 11
17039.088 8
17039.708 8
17040.328 3
17040.948 5
17041.568 17
17042.188 19
17042.808 9
17043.428 20
17044.048 11
17044.668 9
17045.288 8
17045.908 9
17046.528 4
17047.148 14
17047.768 18
17048.389 17
17049.009 11
17049.629 10
17050.249 10
17050.869 16
17051.489 16
17052.110 8
17052.730 10
17053.350 9
17053.970 16
17054.590 11
17055.211 12
17055.831 7
17056.451 5
17057.072 14
17057.692 11
17058.312 6
17058.932 5
17059.553 9
17060.173 8
17060.794 8
17061.414 7
17062.034 14
17062.655 6
17063.275 7
17063.895 10
17064.516 5
17065.136 6
17065.757 7
17066.377 7
17066.998 14
17067.618 12
17068.239 16
17068.859 13
17069.480 14
17070.100 7
17070.721 7
17071.341 18
17071.962 12
17072.582 4
17073.203 8
17073.824 1
17074.444 6
17075.065 5
17075.685 4
17076.306 4
17076.927 2
17077.547 7
17078.168 3
17078.789 2
17079.409 2
17080.030 1
17080.651 14
17081.271 9
17081.892 3
17082.513 2
17083.134 7
17083.755 12
17084.375 8
17084.996 11
17085.617 6
17086.238 8
17086.859 18
17087.479 15
17088.100 18
17088.721 18
17089.342 24
17089.963 11
17090.584 8
17091.205 16
17091.826 15
17092.446 9
17093.067 15
17093.688 14
17094.309 10
17094.930 10
17095.551 6
17096.172 3
17096.793 18
17097.414 10
17098.035 12
17098.656 12
17099.277 5
17099.898 8
17100.520 13
17101.141 12
17101.762 10
17102.383 6
17103.004 9
17103.625 9
17104.246 13
17104.867 9
17105.489 5
17106.110 15
17106.731 13
17107.352 9
17107.973 9
17108.595 11
17109.216 15
17109.837 9
17110.458 17
17111.080 22
17111.701 9
17112.322 4
17112.943 11
17113.565 9
17114.186 20
17114.807 26
17115.429 22
17116.050 25
17116.671 12
17117.293 12
17117.914 8
17118.536 7
17119.157 6
17119.778 18
17120.400 18
17121.021 9
17121.643 28
17122.264 31
17122.886 35
17123.507 24
17124.129 23
17124.750 22
17125.372 24
17125.993 26
17126.615 18
17127.236 7
17127.858 6
17128.480 22
17129.101 10
17129.723 13
17130.344 11
17130.966 17
17131.588 21
17132.209 11
17132.831 15
17133.453 6
17134.074 8
17134.696 9
17135.318 16
17135.939 16
17136.561 23
17137.183 18
17137.805 13
17138.426 14
17139.048 13
17139.670 12
17140.292 27
17140.914 28
17141.535 20
17142.157 21
17142.779 17
17143.401 17
17144.023 26
17144.645 31
17145.267 35
17145.888 32
17146.510 20
17147.132 25
17147.754 33
17148.376 23
17148.998 39
17149.620 25
17150.242 34
17150.864 28
17151.486 40
17152.108 47
17152.730 33
17153.352 26
17153.974 25
17154.596 30
17155.218 25
17155.840 26
17156.462 36
17157.085 36
17157.707 31
17158.329 39
17158.951 40
17159.573 49
17160.195 43
17160.817 42
17161.440 37
17162.062 35
17162.684 25
17163.306 48
17163.928 41
17164.551 29
17165.173 36
17165.795 46
17166.417 54
17167.040 44
17167.662 36
17168.284 27
17168.907 22
17169.529 29
17170.151 27
17170.774 33
17171.396 27
17172.018 29
17172.641 25
17173.263 21
17173.886 19
17174.508 22
17175.130 33
17175.753 23
17176.375 18
17176.998 18
17177.620 27
17178.243 30
17178.865 28
17179.488 14
17180.110 14
17180.733 12
17181.355 14
17181.978 18
17182.600 13
17183.223 6
17183.846 11
17184.468 10
17185.091 10
17185.713 10
17186.336 15
17186.959 13
17187.581 14
17188.204 6
17188.827 6
17189.449 9
17190.072 15
17190.695 14
17191.317 6
17191.940 12
17192.563 11
17193.186 14
17193.808 9
17194.431 5
17195.054 5
17195.677 7
17196.300 5
17196.922 1
17197.545 2
17198.168 9
17198.791 10
17199.414 7
17200.037 4
17200.660 3
17201.283 3
17201.905 6
17202.528 5
17203.151 1
17203.774 2
17204.397 4
17205.020 5
17205.643 3
17206.266 3
17206.889 4
17207.512 1
17208.135 0
17208.758 4
17209.381 5
17210.004 6
17210.627 8
17211.251 5
17211.874 3
17212.497 3
17213.120 2
17213.743 5
17214.366 6
17214.989 7
17215.612 8
17216.236 2
17216.859 5
17217.482 3
17218.105 0
17218.728 3
17219.352 3
17219.975 5
17220.598 3
17221.221 10
17221.845 14
17222.468 4
17223.091 7
17223.715 5
17224.338 3
17224.961 4
17225.585 3
17226.208 6
17226.831 4
17227.455 4
17228.078 4
17228.701 4
17229.325 0
17229.948 1
17230.572 0
17231.195 3
17231.819 6
17232.442 1
17233.066 4
17233.689 2
17234.313 0
17234.936 0
17235.560 1
17236.183 7
17236.807 5
17237.430 4
17238.054 0
17238.677 4
17239.301 5
17239.925 6
17240.548 4
17241.172 7
17241.795 5
17242.419 3
17243.043 1
17243.666 2
17244.290 0
17244.914 8
17245.537 11
17246.161 7
17246.785 7
17247.409 2
17248.032 5
17248.656 3
17249.280 6
17249.904 4
17250.527 5
17251.151 2
17251.775 3
17252.399 3
17253.023 6
17253.647 9
17254.270 1
17254.894 2
17255.518 1
17256.142 4
17256.766 3
17257.390 9
17258.014 2
17258.638 0
17259.262 4
17259.886 5
17260.510 3
17261.134 3
17261.758 5
17262.382 12
17263.006 7
17263.630 8
17264.254 6
17264.878 2
17265.502 1
17266.126 1
17266.750 0
17267.374 4
17267.998 2
17268.622 4
17269.246 6
17269.871 16
17270.495 10
17271.119 11
17271.743 3
17272.367 4
17272.992 4
17273.616 2
17274.240 5
17274.864 3
17275.488 2
17276.113 5
17276.737 1
17277.361 0
17277.986 9
17278.610 3
17279.234 8
17279.858 6
17280.483 8
17281.107 9
17281.731 2
17282.356 0
17282.980 0
17283.605 3
17284.229 1
17284.853 2
17285.478 1
17286.102 2
17286.727 0
17287.351 1
17287.976 2
17288.600 6
17289.225 9
17289.849 2
17290.474 4
17291.098 5
17291.723 1
17292.347 1
17292.972 1
17293.596 7
17294.221 1
17294.846 3
17295.470 1
17296.095 3
17296.719 4
17297.344 2
17297.969 1
17298.593 3
17299.218 0
17299.843 3
17300.467 2
17301.092 1
17301.717 1
17302.342 0
17302.966 1
17303.591 3
17304.216 2
17304.841 5
17305.465 4
17306.090 4
17306.715 4
17307.340 8
17307.965 11
17308.589 6
17309.214 1
17309.839 2
17310.464 4
17311.089 1
17311.714 4
17312.339 7
17312.964 6
17313.589 8
17314.214 6
17314.839 3
17315.464 3
17316.088 5
17316.713 1
17317.338 1
17317.963 3
17318.588 2
17319.214 1
17319.839 2
17320.464 2
17321.089 4
17321.714 2
17322.339 2
17322.964 4
17323.589 4
17324.214 8
17324.839 14
17325.464 7
17326.090 3
17326.715 6
17327.340 1
17327.965 1
17328.590 2
17329.216 3
17329.841 5
17330.466 3
17331.091 3
17331.717 1
17332.342 5
17332.967 5
17333.592 1
17334.218 10
17334.843 21
17335.468 14
17336.094 12
17336.719 7
17337.344 3
17337.970 3
17338.595 3
17339.221 1
17339.846 1
17340.471 3
17341.097 0
17341.722 0
17342.348 1
17342.973 8
17343.599 0
17344.224 3
17344.850 1
17345.475 3
17346.101 11
17346.726 2
17347.352 2
17347.977 6
17348.603 6
17349.228 9
17349.854 10
17350.480 4
17351.105 4
17351.731 15
17352.356 10
17352.982 5
17353.608 2
17354.233 1
17354.859 4
17355.485 0
17356.110 7
17356.736 6
17357.362 7
17357.988 5
17358.613 1
17359.239 0
17359.865 2
17360.491 8
17361.116 3
17361.742 3
17362.368 2
17362.994 2
17363.620 7
17364.246 14
17364.871 9
17365.497 8
17366.123 6
17366.749 3
17367.375 3
17368.001 3
17368.627 7
17369.253 3
17369.879 4
17370.505 3
17371.131 2
17371.757 5
17372.383 6
17373.009 6
17373.635 1
17374.261 5
17374.887 4
17375.513 4
17376.139 5
17376.765 10
17377.391 4
17378.017 4
17378.643 1
17379.269 4
17379.895 0
17380.522 1
17381.148 1
17381.774 0
17382.400 6
17383.026 2
17383.652 2
17384.279 0
17384.905 3
17385.531 3
17386.157 2
17386.784 2
17387.410 2
17388.036 3
17388.662 5
17389.289 2
17389.915 2
17390.541 4
17391.168 2
17391.794 3
17392.420 6
17393.047 3
17393.673 6
17394.299 4
17394.926 8
17395.552 11
17396.179 6
17396.805 6
17397.432 3
17398.058 3
17398.684 4
17399.311 2
17399.937 5
17400.564 4
17401.190 8
17401.817 6
17402.443 9
17403.070 7
17403.697 4
17404.323 1
17404.950 0
17405.576 0
17406.203 3
17406.830 4
17407.456 2
17408.083 2
17408.709 3
17409.336 2
17409.963 6
17410.589 5
17411.216 5
17411.843 3
17412.470 4
17413.096 3
17413.723 8
17414.350 7
17414.977 2
17415.603 1
17416.230 0
17416.857 13
17417.484 11
17418.110 7
17418.737 4
17419.364 1
17419.991 1
17420.618 0
17421.245 4
17421.872 5
17422.499 2
17423.125 1
17423.752 2
17424.379 0
17425.006 0
17425.633 1
17426.260 2
17426.887 5
17427.514 2
17428.141 1
17428.768 1
17429.395 2
17430.022 2
17430.649 2
17431.276 6
17431.903 5
17432.530 2
17433.157 1
17433.785 1
17434.412 4
17435.039 3
17435.666 4
17436.293 3
17436.920 2
17437.547 5
17438.175 11
17438.802 12
17439.429 6
17440.056 3
17440.683 6
17441.311 5
17441.938 10
17442.565 5
17443.192 1
17443.820 5
17444.447 7
17445.074 9
17445.702 3
17446.329 1
17446.956 3
17447.584 4
17448.211 6
17448.838 2
17449.466 6
17450.093 4
17450.720 1
17451.348 3
17451.975 1
17452.603 2
17453.230 2
17453.858 0
17454.485 9
17455.113 3
17455.740 0
17456.368 0
17456.995 0
17457.623 1
17458.250 1
17458.878 1
17459.505 3
17460.133 3
17460.760 17
17461.388 17
17462.016 12
17462.643 10
17463.271 8
17463.898 2
17464.526 9
17465.154 4
17465.781 2
17466.409 8
17467.037 3
17467.665 3
17468.292 3
17468.920 5
17469.548 5
17470.176 1
17470.803 2
17471.431 4
17472.059 1
17472.687 0
17473.314 1
17473.942 0
17474.570 4
17475.198 1
17475.826 2
17476.454 3
17477.082 4
17477.709 3
17478.337 1
17478.965 2
17479.593 0
17480.221 0
17480.849 3
17481.477 2
17482.105 0
17482.733 0
17483.361 3
17483.989 4
17484.617 3
17485.245 3
17485.873 1
17486.501 0
17487.129 1
17487.757 3
17488.385 4
17489.013 0
17489.641 1
17490.270 5
17490.898 3
17491.526 4
17492.154 1
17492.782 2
17493.410 6
17494.038 6
17494.667 1
17495.295 1
17495.923 1
17496.551 0
17497.179 0
17497.808 0
17498.436 2
17499.064 3
17499.693 11
17500.321 6
17500.949 7
17501.577 9
17502.206 7
17502.834 1
17503.462 2
17504.091 5
17504.719 3
17505.348 11
17505.976 8
17506.604 5
17507.233 1
17507.861 2
17508.490 6
17509.118 3
17509.747 3
17510.375 1
17511.004 0
17511.632 0
17512.261 0
17512.889 2
17513.518 3
17514.146 3
17514.775 1
17515.403 4
17516.032 6
17516.660 9
17517.289 7
17517.918 3
17518.546 5
17519.175 6
17519.804 3
17520.432 1
17521.061 1
17521.690 1
17522.318 3
17522.947 3
17523.576 8
17524.204 5
17524.833 5
17525.462 2
17526.091 3
17526.719 6
17527.348 4
17527.977 2
17528.606 0
17529.235 1
17529.863 5
17530.492 3
17531.121 1
17531.750 1
17532.379 6
17533.008 3
17533.637 2
17534.265 6
17534.894 4
17535.523 2
17536.152 1
17536.781 8
17537.410 7
17538.039 7
17538.668 1
17539.297 0
17539.926 1
17540.555 0
17541.184 3
17541.813 4
17542.442 3
17543.071 1
17543.700 2
17544.329 4
17544.958 3
17545.588 0
17546.217 2
17546.846 4
17547.475 0
17548.104 10
17548.733 6
17549.362 5
17549.992 1
17550.621 4
17551.250 1
17551.879 0
17552.508 4
17553.138 2
17553.767 0
17554.396 0
17555.026 3
17555.655 5
17556.284 8
17556.913 1
17557.543 0
17558.172 2
17558.801 0
17559.431 2
17560.060 5
17560.689 3
17561.319 0
17561.948 4
17562.578 2
17563.207 3
17563.837 2
17564.466 3
17565.095 7
17565.725 8
17566.354 5
17566.984 6
17567.613 5
17568.243 5
17568.872 2
17569.502 3
17570.131 4
17570.761 1
17571.391 0
17572.020 2
17572.650 0
17573.279 1
17573.909 1
17574.539 0
17575.168 0
17575.798 0
17576.428 4
17577.057 0
17577.687 7
17578.317 6
17578.946 1
17579.576 0
17580.206 2
17580.835 2
17581.465 5
17582.095 6
17582.725 1
17583.355 2
17583.984 4
17584.614 4
17585.244 1
17585.874 0
17586.504 1
17587.133 1
17587.763 1
17588.393 1
17589.023 4
17589.653 1
17590.283 4
17590.913 0
17591.543 1
17592.173 2
17592.803 1
17593.433 3
17594.063 1
17594.693 1
17595.323 0
17595.953 3
17596.583 4
17597.213 5
17597.843 2
17598.473 2
17599.103 0
17599.733 0
17600.363 0
17600.993 4
17601.623 4
17602.253 0
17602.883 8
17603.514 6
17604.144 3
17604.774 3
17605.404 1
17606.034 0
17606.664 2
17607.295 1
17607.925 1
17608.555 1
17609.185 2
17609.816 2
17610.446 1
17611.076 0
17611.706 1
17612.337 0
17612.967 3
17613.597 0
17614.228 0
17614.858 0
17615.488 0
17616.119 2
17616.749 6
17617.379 5
17618.010 9
17618.640 2
17619.271 6
17619.901 1
17620.532 1
17621.162 3
17621.793 3
17622.423 2
17623.054 1
17623.684 1
17624.315 0
17624.945 1
17625.576 0
17626.206 0
17626.837 2
17627.467 0
17628.098 5
17628.728 8
17629.359 10
17629.990 6
17630.620 4
17631.251 5
17631.882 4
17632.512 4
17633.143 2
17633.774 3
17634.404 0
17635.035 0
17635.666 0
17636.296 2
17636.927 1
17637.558 1
17638.189 8
17638.819 4
17639.450 3
17640.081 2
17640.712 1
17641.343 0
17641.974 3
17642.604 1
17643.235 3
17643.866 3
17644.497 0
17645.128 0
17645.759 2
17646.390 4
17647.021 0
17647.652 3
17648.282 7
17648.913 1
17649.544 1
17650.175 1
17650.806 0
17651.437 1
17652.068 3
17652.699 2
17653.330 2
17653.961 1
17654.593 1
17655.224 0
17655.855 2
17656.486 4
17657.117 3
17657.748 0
17658.379 0
17659.010 0
17659.641 8
17660.273 10
17660.904 4
17661.535 1
17662.166 1
17662.797 2
17663.428 6
17664.060 2
17664.691 0
17665.322 0
17665.953 1
17666.585 1
17667.216 2
17667.847 0
17668.479 2
17669.110 0
17669.741 2
17670.373 0
17671.004 4
17671.635 3
17672.267 0
17672.898 1
17673.529 1
17674.161 1
17674.792 5
17675.424 6
17676.055 2
17676.687 0
17677.318 0
17677.950 2
17678.581 0
17679.213 3
17679.844 1
17680.476 4
17681.107 1
17681.739 3
17682.370 10
17683.002 4
17683.633 1
17684.265 4
17684.896 2
17685.528 2
17686.160 2
17686.791 2
17687.423 0
17688.055 1
17688.686 1
17689.318 3
17689.950 3
17690.581 3
17691.213 1
17691.845 2
17692.477 3
17693.108 1
17693.740 5
17694.372 4
17695.004 2
17695.635 4
17696.267 5
17696.899 3
17697.531 3
17698.163 7
17698.794 2
17699.426 4
17700.058 1
17700.690 3
17701.322 7
17701.954 4
17702.586 3
17703.218 1
17703.850 3
17704.482 1
17705.114 3
17705.746 2
17706.378 3
17707.010 8
17707.642 6
17708.274 1
17708.906 6
17709.538 2
17710.170 2
17710.802 1
17711.434 9
17712.066 5
17712.698 0
17713.330 4
17713.962 1
17714.594 2
17715.226 4
17715.859 7
17716.491 3
17717.123 1
17717.755 1
17718.387 3
17719.020 3
17719.652 0
17720.284 0
17720.916 5
17721.548 1
17722.181 0
17722.813 2
17723.445 5
17724.078 0
17724.710 0
17725.342 4
17725.975 5
17726.607 3
17727.239 10
17727.872 8
17728.504 3
17729.136 2
17729.769 3
17730.401 0
17731.034 3
17731.666 2
17732.298 0
17732.931 1
17733.563 2
17734.196 4
17734.828 3
17735.461 3
17736.093 6
17736.726 5
17737.358 6
17737.991 2
17738.624 1
17739.256 0
17739.889 0
17740.521 2
17741.154 2
17741.786 1
17742.419 0
17743.052 1
17743.684 1
17744.317 0
17744.950 0
17745.582 1
17746.215 1
17746.848 1
17747.480 1
17748.113 0
17748.746 6
17749.379 3
17750.011 1
17750.644 0
17751.277 0
17751.910 0
17752.543 0
17753.175 8
17753.808 15
17754.441 12
17755.074 9
17755.707 7
17756.340 18
17756.973 10
17757.605 6
17758.238 3
17758.871 3
17759.504 1
17760.137 0
17760.770 0
17761.403 0
17762.036 2
17762.669 2
17763.302 3
17763.935 1
17764.568 2
17765.201 2
17765.834 4
17766.467 0
17767.100 2
17767.733 2
17768.366 2
17768.999 5
17769.633 2
17770.266 1
17770.899 1
17771.532 3
17772.165 3
17772.798 0
17773.431 2
17774.065 2
17774.698 2
17775.331 0
17775.964 1
17776.598 1
17777.231 1
17777.864 0
17778.497 2
17779.131 5
17779.764 7
17780.397 8
17781.030 5
17781.664 1
17782.297 6
17782.930 5
17783.564 2
17784.197 2
17784.831 2
17785.464 2
17786.097 1
17786.731 2
17787.364 8
17787.998 12
17788.631 6
17789.265 1
17789.898 0
17790.532 7
17791.165 4
17791.799 4
17792.432 0
17793.066 3
17793.699 3
17794.333 3
17794.966 4
17795.600 2
17796.233 3
17796.867 4
17797.501 3
17798.134 1
17798.768 3
17799.401 1
17800.035 4
17800.669 8
17801.302 4
17801.936 2
17802.570 0
17803.204 0
17803.837 1
17804.471 5
17805.105 4
17805.738 1
17806.372 2
17807.006 1
17807.640 0
17808.274 1
17808.907 3
17809.541 4
17810.175 1
17810.809 2
17811.443 3
17812.077 4
17812.710 1
17813.344 0
17813.978 1
17814.612 0
17815.246 3
17815.880 2
17816.514 0
17817.148 0
17817.782 3
17818.416 0
17819.050 0
17819.684 0
17820.318 0
17820.952 1
17821.586 0
17822.220 0
17822.854 8
17823.488 2
17824.122 4
17824.756 1
17825.390 1
17826.024 0
17826.659 1
17827.293 0
17827.927 3
17828.561 3
17829.195 1
17829.829 0
17830.464 2
17831.098 2
17831.732 0
17832.366 6
17833.000 2
17833.635 2
17834.269 0
17834.903 2
17835.538 0
17836.172 0
17836.806 2
17837.440 2
17838.075 1
17838.709 1
17839.343 1
17839.978 2
17840.612 1
17841.247 0
17841.881 1
17842.515 0
17843.150 2
17843.784 1
17844.419 0
17845.053 0
17845.688 0
17846.322 1
17846.957 0
17847.591 0
17848.226 1
17848.860 5
17849.495 2
17850.129 1
17850.764 1
17851.398 5
17852.033 2
17852.667 2
17853.302 4
17853.937 3
17854.571 2
17855.206 0
17855.840 1
17856.475 2
17857.110 4
17857.744 2
17858.379 0
17859.014 1
17859.649 0
17860.283 4
17860.918 2
17861.553 0
17862.188 1
17862.822 2
17863.457 0
17864.092 2
17864.727 1
17865.361 6
17865.996 7
17866.631 2
17867.266 3
17867.901 1
17868.536 3
17869.171 5
17869.805 1
17870.440 0
17871.075 0
17871.710 3
17872.345 2
17872.980 2
17873.615 3
17874.250 1
17874.885 1
17875.520 2
17876.155 0
17876.790 0
17877.425 0
17878.060 0
17878.695 0
17879.330 0
17879.965 13
17880.600 12
17881.235 8
17881.871 5
17882.506 1
17883.141 1
17883.776 5
17884.411 2
17885.046 6
17885.681 7
17886.317 3
17886.952 2
17887.587 1
17888.222 0
17888.857 0
17889.493 8
17890.128 3
17890.763 0
17891.398 5
17892.034 4
17892.669 2
17893.304 6
17893.940 1
17894.575 0
17895.210 0
17895.846 0
17896.481 2
17897.116 4
17897.752 3
17898.387 5
17899.023 1
17899.658 1
17900.294 4
17900.929 0
17901.564 0
17902.200 1
17902.835 0
17903.471 0
17904.106 3
17904.742 3
17905.377 5
17906.013 7
17906.648 2
17907.284 2
17907.920 6
17908.555 7
17909.191 6
17909.826 4
17910.462 0
17911.098 1
17911.733 4
17912.369 0
17913.005 0
17913.640 0
17914.276 2
17914.912 3
17915.547 2
17916.183 3
17916.819 1
17917.454 7
17918.090 6
17918.726 2
17919.362 1
17919.998 2
17920.633 3
17921.269 0
17921.905 0
17922.541 3
17923.177 1
17923.812 2
17924.448 0
17925.084 2
17925.720 2
17926.356 3
17926.992 1
17927.628 0
17928.264 0
17928.900 1
17929.536 4
17930.172 2
17930.808 3
17931.444 3
17932.080 1
17932.716 1
17933.352 3
17933.988 5
17934.624 2
17935.260 0
17935.896 1
17936.532 0
17937.168 0
17937.804 0
17938.440 0
17939.076 0
17939.712 0
17940.348 2
17940.985 5
17941.621 3
17942.257 2
17942.893 5
17943.529 0
17944.166 2
17944.802 0
17945.438 5
17946.074 6
17946.711 2
17947.347 5
17947.983 1
17948.619 3
17949.256 2
17949.892 1
17950.528 0
17951.165 1
17951.801 1
17952.437 7
17953.074 2
17953.710 3
17954.346 1
17954.983 0
17955.619 4
17956.256 0
17956.892 0
17957.529 0
17958.165 0
17958.802 1
17959.438 1
17960.075 3
17960.711 4
17961.348 3
17961.984 0
17962.621 0
17963.257 1
17963.894 1
17964.530 0
17965.167 0
17965.803 0
17966.440 1
17967.077 14
17967.713 7
17968.350 5
17968.987 2
17969.623 1
17970.260 0
17970.897 2
17971.533 2
17972.170 1
17972.807 1
17973.443 2
17974.080 2
17974.717 4
17975.354 3
17975.991 1
17976.627 2
17977.264 0
17977.901 0
17978.538 0
17979.175 4
17979.811 9
17980.448 3
17981.085 0
17981.722 2
17982.359 3
17982.996 0
17983.633 2
17984.270 2
17984.907 0
17985.543 2
17986.180 0
17986.817 1
17987.454 2
17988.091 1
17988.728 0
17989.365 0
17990.002 0
17990.639 1
17991.276 0
17991.914 0
17992.551 0
17993.188 0
17993.825 1
17994.462 1
17995.099 3
17995.736 0
17996.373 0
17997.010 1
17997.648 0
17998.285 0
17998.922 3
17999.559 0
18000.196 2
18000.834 5
18001.471 4
18002.108 2
18002.745 0
18003.382 0
18004.020 0
18004.657 1
18005.294 5
18005.932 2
18006.569 2
18007.206 7
18007.844 6
18008.481 3
18009.118 1
18009.756 3
18010.393 2
18011.030 2
18011.668 5
18012.305 9
18012.943 3
18013.580 1
18014.218 0
18014.855 1
18015.493 0
18016.130 0
18016.768 1
18017.405 0
18018.043 1
18018.680 0
18019.318 0
18019.955 0
18020.593 1
18021.230 0
18021.868 0
18022.506 0
18023.143 0
18023.781 1
18024.418 3
18025.056 1
18025.694 0
18026.331 4
18026.969 4
18027.607 4
18028.244 3
18028.882 2
18029.520 4
18030.158 2
18030.795 1
18031.433 5
18032.071 4
18032.709 2
18033.346 1
18033.984 1
18034.622 0
18035.260 4
18035.898 2
18036.536 2
18037.173 2
18037.811 0
18038.449 2
18039.087 6
18039.725 6
18040.363 2
18041.001 1
18041.639 0
18042.277 0
18042.915 0
18043.553 0
18044.191 0
18044.829 1
18045.467 2
18046.105 0
18046.743 3
18047.381 3
18048.019 1
18048.657 0
18049.295 3
18049.933 0
18050.571 3
18051.209 0
18051.847 0
18052.485 2
18053.123 2
18053.762 4
18054.400 2
18055.038 1
18055.676 5
18056.314 3
18056.953 0
18057.591 0
18058.229 1
18058.867 0
18059.505 0
18060.144 4
18060.782 1
18061.420 1
18062.059 0
18062.697 0
18063.335 3
18063.974 4
18064.612 5
18065.250 0
18065.889 0
18066.527 1
18067.165 1
18067.804 3
18068.442 0
18069.081 2
18069.719 2
18070.357 5
18070.996 1
18071.634 0
18072.273 1
18072.911 0
18073.550 3
18074.188 4
18074.827 2
18075.465 3
18076.104 3
18076.743 4
18077.381 4
18078.020 2
18078.658 4
18079.297 4
18079.936 1
18080.574 0
18081.213 1
18081.851 1
18082.490 0
18083.129 0
18083.767 3
18084.406 1
18085.045 0
18085.684 1
18086.322 1
18086.961 1
18087.600 4
18088.239 4
18088.877 3
18089.516 2
18090.155 0
18090.794 0
18091.432 0
18092.071 0
18092.710 0
18093.349 2
18093.988 1
18094.627 0
18095.266 3
18095.904 5
18096.543 3
18097.182 3
18097.821 1
18098.460 1
18099.099 0
18099.738 2
18100.377 3
18101.016 2
18101.655 2
18102.294 1
18102.933 2
18103.572 1
18104.211 0
18104.850 1
18105.489 5
18106.128 7
18106.767 5
18107.407 6
18108.046 12
18108.685 8
18109.324 6
18109.963 5
18110.602 3
18111.241 3
18111.881 2
18112.520 0
18113.159 2
18113.798 0
18114.437 1
18115.077 1
18115.716 4
18116.355 2
18116.994 1
18117.634 3
18118.273 2
18118.912 1
18119.552 5
18120.191 6
18120.830 3
18121.470 3
18122.109 14
18122.748 11
18123.388 8
18124.027 6
18124.666 3
18125.306 6
18125.945 1
18126.585 2
18127.224 1
18127.864 0
18128.503 2
18129.143 0
18129.782 1
18130.422 1
18131.061 0
18131.701 0
18132.340 2
18132.980 2
18133.619 1
18134.259 2
18134.898 2
18135.538 4
18136.178 7
18136.817 1
18137.457 4
18138.097 2
18138.736 2
18139.376 2
18140.015 0
18140.655 2
18141.295 0
18141.935 0
18142.574 2
18143.214 4
18143.854 3
18144.494 0
18145.133 1
18145.773 0
18146.413 1
18147.053 2
18147.692 2
18148.332 0
18148.972 0
18149.612 3
18150.252 7
18150.892 3
18151.532 2
18152.171 1
18152.811 0
18153.451 0
18154.091 1
18154.731 8
18155.371 10
18156.011 3
18156.651 3
18157.291 3
18157.931 0
18158.571 1
18159.211 1
18159.851 4
18160.491 1
18161.131 1
18161.771 3
18162.411 0
18163.051 1
18163.691 1
18164.331 0
18164.972 0
18165.612 0
18166.252 1
18166.892 1
18167.532 1
18168.172 4
18168.812 1
18169.453 1
18170.093 2
18170.733 0
18171.373 3
18172.014 3
18172.654 1
18173.294 1
18173.934 0
18174.575 0
18175.215 3
18175.855 6
18176.496 3
18177.136 1
18177.776 1
18178.417 0
18179.057 0
18179.697 6
18180.338 3
18180.978 13
18181.618 10
18182.259 7
18182.899 2
18183.540 3
18184.180 0
18184.821 1
18185.461 0
18186.102 2
18186.742 1
18187.383 2
18188.023 0
18188.664 3
18189.304 4
18189.945 5
18190.585 3
18191.226 1
18191.866 0
18192.507 0
18193.148 1
18193.788 0
18194.429 0
18195.070 0
18195.710 1
18196.351 0
18196.992 5
18197.632 2
18198.273 4
18198.914 2
18199.554 17
18200.195 14
18200.836 19
18201.477 16
18202.117 12
18202.758 7
18203.399 0
18204.040 0
18204.681 6
18205.321 5
18205.962 1
18206.603 1
18207.244 1
18207.885 0
18208.526 1
18209.167 0
18209.807 6
18210.448 4
18211.089 1
18211.730 4
18212.371 7
18213.012 5
18213.653 6
18214.294 1
18214.935 3
18215.576 4
18216.217 3
18216.858 1
18217.499 3
18218.140 2
18218.781 3
18219.422 1
18220.063 2
18220.705 5
18221.346 3
18221.987 1
18222.628 0
18223.269 4
18223.910 3
18224.551 2
18225.193 1
18225.834 2
18226.475 1
18227.116 15
18227.757 10
18228.399 8
18229.040 5
18229.681 5
18230.322 2
18230.964 0
18231.605 0
18232.246 1
18232.887 3
18233.529 1
18234.170 0
18234.811 0
18235.453 1
18236.094 2
18236.736 1
18237.377 1
18238.018 9
18238.660 8
18239.301 5
18239.943 8
18240.584 8
18241.226 4
18241.867 3
18242.508 1
18243.150 0
18243.791 4
18244.433 2
18245.074 0
18245.716 0
18246.358 1
18246.999 2
18247.641 1
18248.282 3
18248.924 3
18249.565 4
18250.207 2
18250.849 0
18251.490 1
18252.132 0
18252.774 2
18253.415 2
18254.057 0
18254.699 0
18255.340 2
18255.982 0
18256.624 4
18257.266 3
18257.907 0
18258.549 6
18259.191 5
18259.833 2
18260.474 0
18261.116 0
18261.758 0
18262.400 0
18263.042 1
18263.684 6
18264.325 8
18264.967 7
18265.609 7
18266.251 7
18266.893 7
18267.535 3
18268.177 3
18268.819 1
18269.461 1
18270.103 3
18270.745 1
18271.387 2
18272.029 1
18272.671 3
18273.313 5
18273.955 0
18274.597 3
18275.239 1
18275.881 2
18276.523 1
18277.165 15
18277.807 11
18278.449 7
18279.091 5
18279.733 3
18280.376 3
18281.018 2
18281.660 0
18282.302 1
18282.944 0
18283.586 1
18284.229 3
18284.871 1
18285.513 0
18286.155 3
18286.798 1
18287.440 0
18288.082 2
18288.725 4
18289.367 1
18290.009 0
18290.651 0
18291.294 0
18291.936 0
18292.578 0
18293.221 0
18293.863 0
18294.506 0
18295.148 4
18295.790 1
18296.433 2
18297.075 1
18297.718 0
18298.360 0
18299.003 17
18299.645 14
18300.288 5
18300.930 4
18301.573 0
18302.215 3
18302.858 0
18303.500 2
18304.143 0
18304.785 0
18305.428 8
18306.071 11
18306.713 11
18307.356 2
18307.998 1
18308.641 1
18309.284 4
18309.926 2
18310.569 1
18311.212 1
18311.854 3
18312.497 0
18313.140 2
18313.783 6
18314.425 2
18315.068 1
18315.711 0
18316.354 2
18316.996 0
18317.639 1
18318.282 2
18318.925 3
18319.568 1
18320.211 1
18320.853 3
18321.496 2
18322.139 1
18322.782 1
18323.425 4
18324.068 1
18324.711 0
18325.354 2
18325.997 0
18326.640 0
18327.283 3
18327.926 1
18328.568 1
18329.211 0
18329.855 0
18330.498 0
18331.141 1
18331.784 1
18332.427 0
18333.070 8
18333.713 6
18334.356 5
18334.999 1
18335.642 4
18336.285 5
18336.928 6
18337.572 4
18338.215 2
18338.858 4
18339.501 3
18340.144 4
18340.787 2
18341.431 1
18342.074 0
18342.717 0
18343.360 0
18344.004 6
18344.647 6
18345.290 3
18345.933 3
18346.577 6
18347.220 4
18347.863 0
18348.507 0
18349.150 1
18349.793 1
18350.437 2
18351.080 4
18351.724 3
18352.367 2
18353.010 1
18353.654 2
18354.297 2
18354.941 2
18355.584 1
18356.228 4
18356.871 1
18357.515 2
18358.158 1
18358.802 1
18359.445 3
18360.089 6
18360.732 3
18361.376 0
18362.019 1
18362.663 1
18363.307 1
18363.950 0
18364.594 1
18365.238 3
18365.881 5
18366.525 5
18367.168 1
18367.812 3
18368.456 5
18369.100 8
18369.743 6
18370.387 4
18371.031 1
18371.674 4
18372.318 5
18372.962 1
18373.606 1
18374.250 1
18374.893 2
18375.537 4
18376.181 4
18376.825 6
18377.469 2
18378.113 4
18378.756 3
18379.400 1
18380.044 0
18380.688 6
18381.332 4
18381.976 2
18382.620 1
18383.264 1
18383.908 1
18384.552 0
18385.196 1
18385.840 4
18386.484 2
18387.128 2
18387.772 6
18388.416 2
18389.060 2
18389.704 1
18390.348 2
18390.992 4
18391.636 3
18392.280 0
18392.924 0
18393.568 4
18394.213 4
18394.857 4
18395.501 3
18396.145 1
18396.789 1
18397.433 1
18398.078 5
18398.722 0
18399.366 1
18400.010 4
18400.655 1
18401.299 5
18401.943 4
18402.587 0
18403.232 0
18403.876 0
18404.520 2
18405.165 0
18405.809 4
18406.453 0
18407.098 1
18407.742 1
18408.387 4
18409.031 1
18409.675 3
18410.320 3
18410.964 0
18411.609 1
18412.253 0
18412.898 1
18413.542 4
18414.187 4
18414.831 1
18415.476 4
18416.120 1
18416.765 2
18417.409 1
18418.054 3
18418.698 3
18419.343 0
18419.987 1
18420.632 3
18421.277 2
18421.921 1
18422.566 3
18423.211 3
18423.855 3
18424.500 3
18425.145 0
18425.789 0
18426.434 1
18427.079 0
18427.723 1
18428.368 2
18429.013 4
18429.658 3
18430.302 4
18430.947 5
18431.592 2
18432.237 0
18432.882 0
18433.526 0
18434.171 1
18434.816 3
18435.461 7
18436.106 5
18436.751 4
18437.396 2
18438.041 3
18438.685 0
18439.330 3
18439.975 0
18440.620 4
18441.265 1
18441.910 0
18442.555 5
18443.200 1
18443.845 0
18444.490 1
18445.135 1
18445.780 5
18446.425 1
18447.070 0
18447.716 0
18448.361 1
18449.006 4
18449.651 2
18450.296 0
18450.941 2
18451.586 0
18452.231 0
18452.877 0
18453.522 3
18454.167 3
18454.812 0
18455.457 1
18456.103 2
18456.748 3
18457.393 0
18458.038 0
18458.684 0
18459.329 2
18459.974 0
18460.619 1
18461.265 0
18461.910 1
18462.555 0
18463.201 3
18463.846 4
18464.491 2
18465.137 2
18465.782 6
18466.428 4
18467.073 2
18467.718 0
18468.364 2
18469.009 7
18469.655 4
18470.300 2
18470.946 1
18471.591 1
18472.237 3
18472.882 6
18473.528 3
18474.173 2
18474.819 1
18475.464 0
18476.110 1
18476.756 0
18477.401 2
18478.047 2
18478.692 0
18479.338 1
18479.984 0
18480.629 1
18481.275 4
18481.921 4
18482.566 0
18483.212 2
18483.858 3
18484.503 1
18485.149 3
18485.795 3
18486.441 4
18487.086 3
18487.732 4
18488.378 5
18489.024 2
18489.670 5
18490.315 5
18490.961 0
18491.607 2
18492.253 1
18492.899 2
18493.545 1
18494.191 1
18494.837 1
18495.482 2
18496.128 3
18496.774 0
18497.420 0
18498.066 1
18498.712 3
18499.358 2
18500.004 5
18500.650 4
18501.296 1
18501.942 1
18502.588 2
18503.234 0
18503.880 1
18504.526 2
18505.172 1
18505.819 2
18506.465 4
18507.111 2
18507.757 1
18508.403 2
18509.049 1
18509.695 0
18510.341 0
18510.988 7
18511.634 6
18512.280 2
18512.926 5
18513.572 0
18514.219 1
18514.865 1
18515.511 3
18516.158 5
18516.804 0
18517.450 0
18518.096 1
18518.743 7
18519.389 10
18520.035 21
18520.682 17
18521.328 10
18521.974 9
18522.621 4
18523.267 3
18523.914 3
18524.560 3
18525.206 1
18525.853 2
18526.499 4
18527.146 2
18527.792 3
18528.439 2
18529.085 1
18529.732 0
18530.378 3
18531.025 0
18531.671 2
18532.318 10
18532.965 7
18533.611 3
18534.258 3
18534.904 0
18535.551 3
18536.198 1
18536.844 4
18537.491 5
18538.137 6
18538.784 6
18539.431 14
18540.077 11
18540.724 8
18541.371 4
18542.018 2
18542.664 0
18543.311 5
18543.958 4
18544.605 2
18545.251 0
18545.898 2
18546.545 2
18547.192 1
18547.839 6
18548.485 3
18549.132 0
18549.779 0
18550.426 0
18551.073 3
18551.720 3
18552.367 8
18553.014 5
18553.661 1
18554.307 3
18554.954 9
18555.601 5
18556.248 3
18556.895 3
18557.542 8
18558.189 5
18558.836 1
18559.483 3
18560.130 0
18560.777 3
18561.425 1
18562.072 1
18562.719 4
18563.366 3
18564.013 0
18564.660 1
18565.307 5
18565.954 1
18566.601 5
18567.249 1
18567.896 6
18568.543 4
18569.190 3
18569.837 2
18570.485 4
18571.132 1
18571.779 3
18572.426 2
18573.074 0
18573.721 3
18574.368 1
18575.015 1
18575.663 2
18576.310 0
18576.957 3
18577.605 0
18578.252 3
18578.899 6
18579.547 6
18580.194 5
18580.842 5
18581.489 1
18582.136 2
18582.784 3
18583.431 6
18584.079 6
18584.726 3
18585.374 2
18586.021 2
18586.669 5
18587.316 4
18587.964 3
18588.611 5
18589.259 4
18589.906 0
18590.554 1
18591.201 2
18591.849 1
18592.497 1
18593.144 0
18593.792 1
18594.440 7
18595.087 4
18595.735 8
18596.383 4
18597.030 3
18597.678 5
18598.326 1
18598.973 1
18599.621 1
18600.269 5
18600.917 5
18601.564 1
18602.212 2
18602.860 1
18603.508 1
18604.155 0
18604.803 0
18605.451 2
18606.099 1
18606.747 0
18607.395 0
18608.043 1
18608.690 1
18609.338 0
18609.986 13
18610.634 9
18611.282 4
18611.930 5
18612.578 3
18613.226 3
18613.874 4
18614.522 3
18615.170 4
18615.818 1
18616.466 0
18617.114 0
18617.762 1
18618.410 2
18619.058 0
18619.706 3
18620.354 2
18621.002 0
18621.650 10
18622.299 8
18622.947 4
18623.595 7
18624.243 3
18624.891 7
18625.539 4
18626.188 2
18626.836 5
18627.484 6
18628.132 3
18628.780 2
18629.429 7
18630.077 4
18630.725 3
18631.373 3
18632.022 3
18632.670 10
18633.318 6
18633.967 6
18634.615 6
18635.263 4
18635.912 6
18636.560 2
18637.208 2
18637.857 5
18638.505 2
18639.154 4
18639.802 6
18640.451 3
18641.099 2
18641.747 0
18642.396 0
18643.044 4
18643.693 10
18644.341 3
18644.990 1
18645.638 0
18646.287 1
18646.936 0
18647.584 0
18648.233 0
18648.881 1
18649.530 1
18650.178 5
18650.827 6
18651.476 3
18652.124 5
18652.773 2
18653.422 2
18654.070 2
18654.719 2
18655.368 0
18656.016 1
18656.665 3
18657.314 2
18657.963 0
18658.611 0
18659.260 0
18659.909 0
18660.558 1
18661.206 3
18661.855 1
18662.504 3
18663.153 3
18663.802 2
18664.451 2
18665.099 6
18665.748 11
18666.397 6
18667.046 3
18667.695 2
18668.344 2
18668.993 1
18669.642 6
18670.291 4
18670.940 5
18671.589 10
18672.238 5
18672.887 2
18673.536 0
18674.185 1
18674.834 3
18675.483 0
18676.132 7
18676.781 3
18677.430 0
18678.079 0
18678.728 16
18679.377 13
18680.027 9
18680.676 5
18681.325 1
18681.974 2
18682.623 1
18683.272 2
18683.921 6
18684.571 4
18685.220 1
18685.869 1
18686.518 1
18687.168 3
18687.817 3
18688.466 2
18689.115 12
18689.765 7
18690.414 12
18691.063 5
18691.713 4
18692.362 1
18693.011 1
18693.661 1
18694.310 6
18694.959 3
18695.609 1
18696.258 3
18696.908 7
18697.557 1
18698.207 4
18698.856 0
18699.505 1
18700.155 1
18700.804 0
18701.454 2
18702.103 0
18702.753 4
18703.403 3
18704.052 2
18704.702 3
18705.351 1
18706.001 0
18706.650 0
18707.300 0
18707.950 3
18708.599 1
18709.249 0
18709.898 0
18710.548 5
18711.198 0
18711.847 1
18712.497 3
18713.147 4
18713.797 4
18714.446 0
18715.096 6
18715.746 4
18716.395 2
18717.045 0
18717.695 1
18718.345 2
18718.995 1
18719.644 1
18720.294 6
18720.944 2
18721.594 4
18722.244 9
18722.894 9
18723.544 18
18724.193 14
18724.843 4
18725.493 2
18726.143 2
18726.793 1
18727.443 1
18728.093 3
18728.743 4
18729.393 4
18730.043 0
18730.693 2
18731.343 0
18731.993 1
18732.643 1
18733.293 3
18733.943 5
18734.593 3
18735.243 4
18735.893 3
18736.544 1
18737.194 1
18737.844 1
18738.494 0
18739.144 3
18739.794 4
18740.444 2
18741.095 2
18741.745 0
18742.395 2
18743.045 7
18743.695 5
18744.346 0
18744.996 3
18745.646 4
18746.296 5
18746.947 8
18747.597 6
18748.247 1
18748.898 3
18749.548 0
18750.198 5
18750.849 1
18751.499 3
18752.149 17
18752.800 13
18753.450 14
18754.101 11
18754.751 2
18755.402 1
18756.052 4
18756.702 6
18757.353 3
18758.003 1
18758.654 1
18759.304 5
18759.955 9
18760.605 10
18761.256 7
18761.906 6
18762.557 0
18763.208 1
18763.858 8
18764.509 4
18765.159 1
18765.810 0
18766.461 3
18767.111 1
18767.762 0
18768.413 3
18769.063 2
18769.714 2
18770.365 4
18771.015 1
18771.666 2
18772.317 3
18772.967 3
18773.618 1
18774.269 2
18774.920 6
18775.571 11
18776.221 11
18776.872 4
18777.523 2
18778.174 3
18778.825 3
18779.475 0
18780.126 4
18780.777 9
18781.428 3
18782.079 5
18782.730 3
18783.381 4
18784.032 3
18784.683 1
18785.334 0
18785.985 0
18786.636 3
18787.287 7
18787.938 4
18788.589 3
18789.240 3
18789.891 3
18790.542 1
18791.193 1
18791.844 5
18792.495 4
18793.146 1
18793.797 4
18794.448 1
18795.099 1
18795.750 10
18796.402 7
18797.053 3
18797.704 1
18798.355 6
18799.006 2
18799.657 2
18800.309 0
18800.960 1
18801.611 1
18802.262 1
18802.914 0
18803.565 2
18804.216 1
18804.867 3
18805.519 5
18806.170 3
18806.821 1
18807.473 1
18808.124 1
18808.775 1
18809.427 7
18810.078 4
18810.730 0
18811.381 2
18812.032 0
18812.684 7
18813.335 1
18813.987 1
18814.638 1
18815.290 8
18815.941 14
18816.593 8
18817.244 4
18817.896 2
18818.547 0
18819.199 2
18819.850 1
18820.502 1
18821.153 4
18821.805 4
18822.457 1
18823.108 1
18823.760 1
18824.411 1
18825.063 3
18825.715 2
18826.366 0
18827.018 1
18827.670 3
18828.321 5
18828.973 4
18829.625 7
18830.277 2
18830.928 4
18831.580 9
18832.232 5
18832.884 6
18833.535 6
18834.187 1
18834.839 2
18835.491 2
18836.143 2
18836.794 1
18837.446 1
18838.098 4
18838.750 4
18839.402 1
18840.054 2
18840.706 3
18841.358 0
18842.010 0
18842.662 4
18843.313 8
18843.965 3
18844.617 3
18845.269 5
18845.921 5
18846.573 2
18847.225 1
18847.877 6
18848.530 8
18849.182 6
18849.834 3
18850.486 2
18851.138 2
18851.790 6
18852.442 3
18853.094 1
18853.746 7
18854.398 6
18855.051 2
18855.703 2
18856.355 1
18857.007 3
18857.659 3
18858.312 1
18858.964 1
18859.616 1
18860.268 2
18860.921 1
18861.573 2
18862.225 7
18862.877 5
18863.530 1
18864.182 3
18864.834 4
18865.487 6
18866.139 2
18866.791 6
18867.444 5
18868.096 2
18868.749 3
18869.401 5
18870.053 3
18870.706 1
18871.358 3
18872.011 3
18872.663 3
18873.316 1
18873.968 3
18874.621 4
18875.273 4
18875.926 4
18876.578 4
18877.231 1
18877.883 8
18878.536 3
18879.188 5
18879.841 5
18880.494 2
18881.146 2
18881.799 0
18882.451 0
18883.104 1
18883.757 2
18884.409 3
18885.062 1
18885.715 5
18886.367 5
18887.020 4
18887.673 5
18888.326 4
18888.978 2
18889.631 0
18890.284 0
18890.937 3
18891.590 6
18892.242 2
18892.895 1
18893.548 1
18894.201 5
18894.854 6
18895.506 1
18896.159 4
18896.812 1
18897.465 0
18898.118 1
18898.771 1
18899.424 2
18900.077 3
18900.730 3
18901.383 0
18902.036 4
18902.689 7
18903.342 4
18903.995 3
18904.648 1
18905.301 3
18905.954 1
18906.607 0
18907.260 3
18907.913 1
18908.566 1
18909.219 0
18909.872 3
18910.525 5
18911.178 2
18911.832 0
18912.485 6
18913.138 4
18913.791 4
18914.444 1
18915.097 6
18915.751 11
18916.404 11
18917.057 7
18917.710 5
18918.364 3
18919.017 7
18919.670 5
18920.323 1
18920.977 8
18921.630 3
18922.283 1
18922.937 2
18923.590 2
18924.243 2
18924.897 0
18925.550 2
18926.204 1
18926.857 1
18927.510 4
18928.164 5
18928.817 4
18929.471 3
18930.124 2
18930.778 1
18931.431 0
18932.085 2
18932.738 2
18933.392 1
18934.045 2
18934.699 0
18935.352 0
18936.006 0
18936.659 2
18937.313 0
18937.966 0
18938.620 3
18939.274 1
18939.927 0
18940.581 2
18941.235 1
18941.888 0
18942.542 2
18943.196 2
18943.849 1
18944.503 5
18945.157 5
18945.810 4
18946.464 1
18947.118 0
18947.772 0
18948.425 9
18949.079 10
18949.733 7
18950.387 4
18951.041 0
18951.694 7
18952.348 4
18953.002 6
18953.656 5
18954.310 7
18954.964 10
18955.618 4
18956.272 5
18956.925 3
18957.579 0
18958.233 0
18958.887 5
18959.541 2
18960.195 0
18960.849 0
18961.503 2
18962.157 1
18962.811 0
18963.465 0
18964.119 0
18964.773 2
18965.427 2
18966.082 2
18966.736 3
18967.390 5
18968.044 5
18968.698 4
18969.352 5
18970.006 2
18970.660 0
18971.315 1
18971.969 0
18972.623 5
18973.277 2
18973.931 2
18974.586 3
18975.240 0
18975.894 0
18976.548 1
18977.203 3
18977.857 1
18978.511 2
18979.165 2
18979.820 0
18980.474 3
18981.128 2
18981.783 2
18982.437 1
18983.091 0
18983.746 0
18984.400 5
18985.055 1
18985.709 1
18986.363 2
18987.018 1
18987.672 5
18988.327 4
18988.981 1
18989.636 0
18990.290 4
18990.945 3
18991.599 1
18992.254 0
18992.908 1
18993.563 1
18994.217 0
18994.872 0
18995.527 0
18996.181 3
18996.836 1
18997.490 1
18998.145 2
18998.800 1
18999.454 4
19000.109 2
19000.764 6
19001.418 5
19002.073 5
19002.728 4
19003.382 4
19004.037 1
19004.692 1
19005.347 1
19006.001 3
19006.656 0
19007.311 0
19007.966 3
19008.621 4
19009.275 0
19009.930 1
19010.585 1
19011.240 2
19011.895 1
19012.550 1
19013.205 3
19013.860 3
19014.514 3
19015.169 2
19015.824 3
19016.479 2
19017.134 0
19017.789 1
19018.444 0
19019.099 1
19019.754 0
19020.409 13
19021.064 12
19021.719 3
19022.374 3
19023.029 1
19023.684 2
19024.339 1
19024.995 1
19025.650 2
19026.305 4
19026.960 3
19027.615 3
19028.270 4
19028.925 3
19029.580 0
19030.236 2
19030.891 3
19031.546 2
19032.201 6
19032.857 6
19033.512 2
19034.167 4
19034.822 6
19035.478 6
19036.133 2
19036.788 0
19037.443 1
19038.099 0
19038.754 1
19039.409 0
19040.065 3
19040.720 2
19041.375 0
19042.031 3
19042.686 5
19043.342 2
19043.997 2
19044.653 1
19045.308 0
19045.963 1
19046.619 4
19047.274 3
19047.930 1
19048.585 3
19049.241 1
19049.896 2
19050.552 9
19051.207 7
19051.863 6
19052.519 2
19053.174 3
19053.830 6
19054.485 1
19055.141 5
19055.797 5
19056.452 3
19057.108 1
19057.763 0
19058.419 1
19059.075 1
19059.731 2
19060.386 10
19061.042 8
19061.698 3
19062.353 2
19063.009 1
19063.665 1
19064.321 1
19064.976 4
19065.632 1
19066.288 0
19066.944 1
19067.600 1
19068.255 0
19068.911 0
19069.567 0
19070.223 2
19070.879 2
19071.535 3
19072.191 2
19072.847 0
19073.503 1
19074.159 5
19074.814 3
19075.470 0
19076.126 1
19076.782 1
19077.438 4
19078.094 5
19078.750 1
19079.406 0
19080.062 2
19080.719 1
19081.375 0
19082.031 1
19082.687 1
19083.343 1
19083.999 0
19084.655 1
19085.311 3
19085.967 2
19086.623 2
19087.280 2
19087.936 4
19088.592 4
19089.248 4
19089.904 8
19090.561 4
19091.217 6
19091.873 1
19092.529 0
19093.186 1
19093.842 2
19094.498 0
19095.154 0
19095.811 0
19096.467 0
19097.123 3
19097.780 3
19098.436 7
19099.092 1
19099.749 1
19100.405 1
19101.062 1
19101.718 4
19102.374 3
19103.031 3
19103.687 2
19104.344 8
19105.000 2
19105.657 2
19106.313 1
19106.970 2
19107.626 5
19108.283 3
19108.939 1
19109.596 2
19110.252 3
19110.909 1
19111.566 1
19112.222 0
19112.879 1
19113.535 4
19114.192 3
19114.849 8
19115.505 7
19116.162 5
19116.819 2
19117.475 1
19118.132 2
19118.789 2
19119.445 4
19120.102 1
19120.759 1
19121.416 3
19122.072 2
19122.729 2
19123.386 2
19124.043 1
19124.700 2
19125.356 2
19126.013 0
19126.670 1
19127.327 1
19127.984 2
19128.641 0
19129.297 0
19129.954 0
19130.611 0
19131.268 2
19131.925 0
19132.582 3
19133.239 1
19133.896 0
19134.553 0
19135.210 1
19135.867 3
19136.524 1
19137.181 2
19137.838 0
19138.495 2
19139.152 0
19139.809 0
19140.466 0
19141.123 0
19141.780 1
19142.438 4
19143.095 1
19143.752 1
19144.409 2
19145.066 1
19145.723 1
19146.380 1
19147.038 3
19147.695 0
19148.352 0
19149.009 3
19149.666 0
19150.324 1
19150.981 0
19151.638 1
19152.296 2
19152.953 0
19153.610 2
19154.267 0
19154.925 3
19155.582 5
19156.239 4
19156.897 0
19157.554 5
19158.212 7
19158.869 2
19159.526 3
19160.184 9
19160.841 12
19161.499 8
19162.156 7
19162.814 2
19163.471 0
19164.128 3
19164.786 4
19165.443 1
19166.101 0
19166.759 1
19167.416 1
19168.074 0
19168.731 0
19169.389 0
19170.046 1
19170.704 1
19171.362 0
19172.019 0
19172.677 1
19173.334 0
19173.992 0
19174.650 1
19175.307 1
19175.965 2
19176.623 3
19177.281 2
19177.938 0
19178.596 0
19179.254 0
19179.911 3
19180.569 0
19181.227 1
19181.885 1
19182.543 1
19183.200 0
19183.858 3
19184.516 1
19185.174 2
19185.832 2
19186.490 0
19187.147 0
19187.805 1
19188.463 2
19189.121 1
19189.779 0
19190.437 2
19191.095 3
19191.753 1
19192.411 0
19193.069 0
19193.727 1
19194.385 0
19195.043 9
19195.701 6
19196.359 3
19197.017 2
19197.675 0
19198.333 2
19198.991 2
19199.649 0
19200.307 0
19200.965 4
19201.624 3
19202.282 2
19202.940 0
19203.598 0
19204.256 0
19204.914 2
19205.573 3
19206.231 0
19206.889 3
19207.547 0
19208.205 0
19208.864 3
19209.522 5
19210.180 3
19210.839 5
19211.497 2
19212.155 0
19212.813 0
19213.472 0
19214.130 0
19214.788 0
19215.447 1
19216.105 3
19216.764 0
19217.422 1
19218.080 1
19218.739 1
19219.397 1
19220.056 2
19220.714 1
19221.373 0
19222.031 7
19222.690 7
19223.348 1
19224.007 1
19224.665 2
19225.324 1
19225.982 3
19226.641 1
19227.299 0
19227.958 0
19228.616 2
19229.275 3
19229.934 4
19230.592 2
19231.251 3
19231.910 0
19232.568 2
19233.227 0
19233.886 1
19234.544 0
19235.203 1
19235.862 0
19236.520 2
19237.179 2
19237.838 7
19238.497 0
19239.155 2
19239.814 1
19240.473 0
19241.132 2
19241.791 1
19242.449 1
19243.108 0
19243.767 2
19244.426 1
19245.085 1
19245.744 2
19246.403 4
19247.061 1
19247.720 0
19248.379 3
19249.038 2
19249.697 0
19250.356 1
19251.015 3
19251.674 0
19252.333 0
19252.992 0
19253.651 1
19254.310 1
19254.969 1
19255.628 1
19256.287 0
19256.946 0
19257.605 0
19258.265 1
19258.924 1
19259.583 1
19260.242 2
19260.901 3
19261.560 0
19262.219 0
19262.879 0
19263.538 4
19264.197 2
19264.856 1
19265.515 1
19266.175 0
19266.834 0
19267.493 2
19268.152 1
19268.812 3
19269.471 2
19270.130 0
19270.790 0
19271.449 0
19272.108 1
19272.768 0
19273.427 0
19274.086 5
19274.746 0
19275.405 0
19276.064 0
19276.724 0
19277.383 1
19278.043 0
19278.702 1
19279.362 0
19280.021 2
19280.681 1
19281.340 0
19281.999 0
19282.659 2
19283.319 1
19283.978 0
19284.638 1
19285.297 0
19285.957 1
19286.616 2
19287.276 0
19287.936 3
19288.595 5
19289.255 1
19289.914 0
19290.574 1
19291.234 1
19291.893 4
19292.553 0
19293.213 0
19293.872 2
19294.532 17
19295.192 10
19295.852 10
19296.511 7
19297.171 5
19297.831 1
19298.491 0
19299.150 1
19299.810 3
19300.470 1
19301.130 3
19301.790 0
19302.450 2
19303.109 4
19303.769 1
19304.429 9
19305.089 2
19305.749 0
19306.409 0
19307.069 0
19307.729 1
19308.389 3
19309.049 0
19309.709 1
19310.369 1
19311.029 0
19311.689 1
19312.349 0
19313.009 3
19313.669 0
19314.329 0
19314.989 2
19315.649 4
19316.309 11
19316.969 6
19317.629 1
19318.289 1
19318.950 1
19319.610 0
19320.270 0
19320.930 0
19321.590 1
19322.250 2
19322.911 0
19323.571 0
19324.231 0
19324.891 3
19325.551 1
19326.212 3
19326.872 1
19327.532 3
19328.193 1
19328.853 0
19329.513 4
19330.174 13
19330.834 9
19331.494 4
19332.155 2
19332.815 0
19333.475 1
19334.136 0
19334.796 5
19335.457 3
19336.117 1
19336.777 0
19337.438 3
19338.098 3
19338.759 0
19339.419 1
19340.080 0
19340.740 1
19341.401 4
19342.061 3
19342.722 3
19343.382 2
19344.043 3
19344.704 1
19345.364 0
19346.025 1
19346.685 0
19347.346 1
19348.007 1
19348.667 6
19349.328 10
19349.989 6
19350.649 2
19351.310 1
19351.971 1
19352.631 3
19353.292 0
19353.953 0
19354.613 0
19355.274 0
19355.935 4
19356.596 2
19357.257 1
19357.917 1
19358.578 0
19359.239 5
19359.900 4
19360.561 1
19361.221 1
19361.882 1
19362.543 0
19363.204 2
19363.865 4
19364.526 1
19365.187 3
19365.848 0
19366.509 0
19367.170 0
19367.831 1
19368.492 1
19369.153 0
19369.814 4
19370.475 4
19371.136 2
19371.797 1
19372.458 0
19373.119 1
19373.780 1
19374.441 1
19375.102 0
19375.763 4
19376.424 1
19377.085 1
19377.747 0
19378.408 0
19379.069 2
19379.730 1
19380.391 0
19381.052 1
19381.714 0
19382.375 0
19383.036 0
19383.697 0
19384.359 0
19385.020 4
19385.681 11
19386.342 5
19387.004 2
19387.665 0
19388.326 0
19388.988 1
19389.649 2
19390.310 0
19390.972 0
19391.633 0
19392.294 0
19392.956 5
19393.617 10
19394.279 4
19394.940 3
19395.601 6
19396.263 6
19396.924 6
19397.586 2
19398.247 2
19398.909 5
19399.570 2
19400.232 4
19400.893 4
19401.555 1
19402.216 1
19402.878 0
19403.540 0
19404.201 3
19404.863 3
19405.524 2
19406.186 2
19406.848 1
19407.509 1
19408.171 1
19408.833 1
19409.494 0
19410.156 1
19410.818 4
19411.479 3
19412.141 1
19412.803 2
19413.465 0
19414.126 1
19414.788 0
19415.450 7
19416.112 3
19416.774 1
19417.435 2
19418.097 1
19418.759 0
19419.421 0
19420.083 5
19420.745 4
19421.406 0
19422.068 0
19422.730 0
19423.392 1
19424.054 3
19424.716 0
19425.378 0
19426.040 2
19426.702 1
19427.364 2
19428.026 1
19428.688 1
19429.350 0
19430.012 0
19430.674 0
19431.336 3
19431.998 5
19432.660 5
19433.322 5
19433.984 0
19434.646 0
19435.309 1
19435.971 2
19436.633 0
19437.295 0
19437.957 1
19438.619 0
19439.282 0
19439.944 0
19440.606 2
19441.268 3
19441.930 3
19442.593 2
19443.255 1
19443.917 3
19444.579 2
19445.242 1
19445.904 0
19446.566 1
19447.229 1
19447.891 0
19448.553 2
19449.216 0
19449.878 1
19450.540 0
19451.203 0
19451.865 1
19452.528 1
19453.190 3
19453.852 9
19454.515 2
19455.177 2
19455.840 1
19456.502 0
19457.165 2
19457.827 0
19458.490 0
19459.152 0
19459.815 0
19460.477 0
19461.140 0
19461.803 1
19462.465 0
19463.128 0
19463.790 0
19464.453 4
19465.116 6
19465.778 1
19466.441 1
19467.103 0
19467.766 2
19468.429 7
19469.092 6
19469.754 4
19470.417 2
19471.080 1
19471.742 6
19472.405 1
19473.068 1
19473.731 4
19474.393 3
19475.056 1
19475.719 1
19476.382 3
19477.045 2
19477.708 2
19478.370 0
19479.033 1
19479.696 3
19480.359 3
19481.022 0
19481.685 1
19482.348 0
19483.011 0
19483.674 0
19484.337 0
19485.000 0
19485.663 0
19486.325 1
19486.988 0
19487.651 1
19488.315 0
19488.978 0
19489.641 3
19490.304 1
19490.967 1
19491.630 1
19492.293 4
19492.956 4
19493.619 1
19494.282 2
19494.945 0
19495.608 0
19496.272 0
19496.935 0
19497.598 1
19498.261 0
19498.924 1
19499.588 2
19500.251 1
19500.914 3
19501.577 3
19502.241 0
19502.904 2
19503.567 6
19504.230 3
19504.894 0
19505.557 1
19506.220 2
19506.884 0
19507.547 0
19508.210 0
19508.874 0
19509.537 0
19510.201 1
19510.864 2
19511.527 2
19512.191 5
19512.854 3
19513.518 1
19514.181 0
19514.845 0
19515.508 0
19516.172 0
19516.835 2
19517.499 3
19518.162 3
19518.826 0
19519.489 0
19520.153 0
19520.816 0
19521.480 0
19522.143 0
19522.807 0
19523.471 0
19524.134 0
19524.798 1
19525.462 0
19526.125 2
19526.789 6
19527.453 1
19528.116 2
19528.780 0
19529.444 0
19530.108 0
19530.771 2
19531.435 2
19532.099 4
19532.763 5
19533.426 1
19534.090 1
19534.754 0
19535.418 1
19536.082 0
19536.745 0
19537.409 3
19538.073 1
19538.737 0
19539.401 0
19540.065 0
19540.729 0
19541.393 2
19542.057 3
19542.721 17
19543.384 15
19544.048 9
19544.712 6
19545.376 2
19546.040 2
19546.704 0
19547.368 3
19548.032 4
19548.697 1
19549.361 1
19550.025 0
19550.689 1
19551.353 1
19552.017 0
19552.681 2
19553.345 1
19554.009 0
19554.673 0
19555.338 0
19556.002 0
19556.666 0
19557.330 1
19557.994 0
19558.659 0
19559.323 3
19559.987 5
19560.651 2
19561.316 0
19561.980 1
19562.644 2
19563.308 0
19563.973 0
19564.637 3
19565.301 1
19565.966 2
19566.630 2
19567.294 1
19567.959 0
19568.623 4
19569.288 2
19569.952 1
19570.616 0
19571.281 0
19571.945 1
19572.610 0
19573.274 0
19573.939 0
19574.603 0
19575.268 0
19575.932 2
19576.597 1
19577.261 1
19577.926 0
19578.590 0
19579.255 0
19579.919 2
19580.584 9
19581.249 8
19581.913 5
19582.578 3
19583.242 1
19583.907 4
19584.572 7
19585.236 1
19585.901 0
19586.566 0
19587.231 2
19587.895 0
19588.560 0
19589.225 1
19589.889 0
19590.554 0
19591.219 1
19591.884 0
19592.549 0
19593.213 1
19593.878 0
19594.543 1
19595.208 1
19595.873 1
19596.538 0
19597.202 0
19597.867 0
19598.532 0
19599.197 3
19599.862 3
19600.527 1
19601.192 0
19601.857 0
19602.522 2
19603.187 2
19603.852 4
19604.517 1
19605.182 1
19605.847 1
19606.512 0
19607.177 8
19607.842 11
19608.507 5
19609.172 3
19609.837 2
19610.502 3
19611.167 0
19611.832 3
19612.498 1
19613.163 1
19613.828 2
19614.493 0
19615.158 3
19615.823 4
19616.489 0
19617.154 1
19617.819 1
19618.484 0
19619.149 1
19619.815 5
19620.480 2
19621.145 2
19621.810 1
19622.476 4
19623.141 5
19623.806 2
19624.472 1
19625.137 0
19625.802 1
19626.468 0
19627.133 0
19627.799 1
19628.464 0
19629.129 1
19629.795 3
19630.460 4
19631.126 1
19631.791 1
19632.457 1
19633.122 2
19633.788 0
19634.453 0
19635.119 0
19635.784 2
19636.450 0
19637.115 0
19637.781 0
19638.446 2
19639.112 0
19639.778 0
19640.443 0
19641.109 0
19641.774 1
19642.440 0
19643.106 1
19643.771 0
19644.437 0
19645.103 0
19645.768 1
19646.434 2
19647.100 0
19647.765 0
19648.431 0
19649.097 1
19649.763 0
19650.428 0
19651.094 0
19651.760 2
19652.426 1
19653.092 0
19653.758 2
19654.423 2
19655.089 0
19655.755 3
19656.421 1
19657.087 1
19657.753 1
19658.419 10
19659.085 10
19659.750 6
19660.416 4
19661.082 1
19661.748 1
19662.414 2
19663.080 0
19663.746 0
19664.412 2
19665.078 2
19665.744 1
19666.410 0
19667.076 2
19667.743 5
19668.409 3
19669.075 2
19669.741 0
19670.407 2
19671.073 1
19671.739 0
19672.405 0
19673.071 0
19673.738 0
19674.404 1
19675.070 0
19675.736 1
19676.402 7
19677.069 1
19677.735 1
19678.401 0
19679.067 0
19679.734 1
19680.400 2
19681.066 8
19681.733 5
19682.399 2
19683.065 0
19683.731 0
19684.398 0
19685.064 0
19685.731 0
19686.397 1
19687.063 0
19687.730 0
19688.396 1
19689.063 2
19689.729 1
19690.395 0
19691.062 3
19691.728 3
19692.395 0
19693.061 1
19693.728 1
19694.394 0
19695.061 0
19695.727 0
19696.394 0
19697.061 0
19697.727 1
19698.394 1
19699.060 2
19699.727 2
19700.394 0
19701.060 4
19701.727 4
19702.393 1
19703.060 0
19703.727 0
19704.393 1
19705.060 1
19705.727 0
19706.394 2
19707.060 1
19707.727 0
19708.394 0
19709.061 0
19709.727 1
19710.394 1
19711.061 0
19711.728 0
19712.395 3
19713.061 5
19713.728 6
19714.395 3
19715.062 2
19715.729 2
19716.396 1
19717.063 0
19717.730 0
19718.396 0
19719.063 3
19719.730 6
19720.397 1
19721.064 3
19721.731 6
19722.398 3
19723.065 2
19723.732 3
19724.399 1
19725.066 2
19725.733 3
19726.400 2
19727.067 0
19727.735 0
19728.402 1
19729.069 0
19729.736 3
19730.403 1
19731.070 4
19731.737 0
19732.404 0
19733.072 1
19733.739 0
19734.406 1
19735.073 0
19735.740 0
19736.408 0
19737.075 2
19737.742 0
19738.409 0
19739.077 0
19739.744 0
19740.411 0
19741.079 2
19741.746 0
19742.413 0
19743.081 1
19743.748 0
19744.415 0
19745.083 0
19745.750 1
19746.417 0
19747.085 1
19747.752 1
19748.420 0
19749.087 0
19749.755 0
19750.422 1
19751.089 0
19751.757 0
19752.424 0
19753.092 0
19753.760 3
19754.427 3
19755.095 6
19755.762 3
19756.430 1
19757.097 1
19757.765 0
19758.432 5
19759.100 2
19759.768 1
19760.435 1
19761.103 3
19761.771 2
19762.438 0
19763.106 0
19763.774 0
19764.441 1
19765.109 2
19765.777 2
19766.445 0
19767.112 1
19767.780 2
19768.448 0
19769.116 1
19769.783 0
19770.451 0
19771.119 0
19771.787 0
19772.455 0
19773.122 1
19773.790 0
19774.458 1
19775.126 1
19775.794 0
19776.462 5
19777.130 1
19777.798 0
19778.466 4
19779.134 3
19779.802 0
19780.470 1
19781.138 1
19781.806 0
19782.474 0
19783.142 1
19783.810 0
19784.478 0
19785.146 0
19785.814 0
19786.482 1
19787.150 0
19787.818 2
19788.486 2
19789.154 1
19789.822 3
19790.490 1
19791.159 0
19791.827 0
19792.495 0
19793.163 2
19793.831 1
19794.500 1
19795.168 2
19795.836 2
19796.504 0
19797.173 0
19797.841 2
19798.509 5
19799.177 3
19799.846 1
19800.514 0
19801.182 5
19801.851 10
19802.519 4
19803.187 1
19803.856 0
19804.524 0
19805.192 0
19805.861 3
19806.529 2
19807.198 0
19807.866 0
19808.535 1
19809.203 0
19809.871 1
19810.540 0
19811.208 2
19811.877 4
19812.545 3
19813.214 0
19813.883 1
19814.551 0
19815.220 1
19815.888 2
19816.557 0
19817.225 0
19817.894 0
19818.563 0
19819.231 1
19819.900 4
19820.568 0
19821.237 0
19821.906 0
19822.574 0
19823.243 0
19823.912 1
19824.581 0
19825.249 0
19825.918 0
19826.587 1
19827.256 3
19827.924 0
19828.593 0
19829.262 0
19829.931 0
19830.600 0
19831.268 0
19831.937 0
19832.606 1
19833.275 0
19833.944 1
19834.613 0
19835.282 0
19835.950 0
19836.619 0
19837.288 2
19837.957 0
19838.626 0
19839.295 0
19839.964 1
19840.633 0
19841.302 0
19841.971 0
19842.640 0
19843.309 0
19843.978 0
19844.647 7
19845.316 14
19845.985 8
19846.655 4
19847.324 1
19847.993 0
19848.662 0
19849.331 0
19850.000 0
19850.669 3
19851.338 1
19852.008 1
19852.677 0
19853.346 0
19854.015 0
19854.684 0
19855.354 2
19856.023 2
19856.692 1
19857.361 13
19858.031 10
19858.700 5
19859.369 3
19860.039 0
19860.708 0
19861.377 1
19862.047 0
19862.716 0
19863.385 0
19864.055 0
19864.724 1
19865.394 8
19866.063 6
19866.732 2
19867.402 2
19868.071 2
19868.741 2
19869.410 2
19870.080 0
19870.749 1
19871.419 0
19872.088 0
19872.758 0
19873.427 0
19874.097 0
19874.766 0
19875.436 1
19876.106 0
19876.775 2
19877.445 0
19878.114 0
19878.784 1
19879.454 1
19880.123 0
19880.793 1
19881.463 0
19882.132 1
19882.802 2
19883.472 0
19884.141 1
19884.811 0
19885.481 0
19886.151 0
19886.820 0
19887.490 0
19888.160 4
19888.830 3
19889.500 0
19890.169 1
19890.839 1
19891.509 1
19892.179 0
19892.849 1
19893.519 1
19894.189 0
19894.859 4
19895.528 4
19896.198 3
19896.868 2
19897.538 0
19898.208 0
19898.878 0
19899.548 1
19900.218 0
19900.888 2
19901.558 2
19902.228 2
19902.898 2
19903.568 0
19904.238 0
19904.908 1
19905.578 1
19906.249 1
19906.919 0
19907.589 0
19908.259 0
19908.929 0
19909.599 3
19910.269 2
19910.939 1
19911.610 0
19912.280 2
19912.950 0
19913.620 0
19914.291 0
19914.961 0
19915.631 0
19916.301 2
19916.972 3
19917.642 1
19918.312 3
19918.982 2
19919.653 1
19920.323 5
19920.993 3
19921.664 1
19922.334 0
19923.004 0
19923.675 1
19924.345 3
19925.016 2
19925.686 1
19926.357 1
19927.027 3
19927.697 1
19928.368 0
19929.038 1
19929.709 0
19930.379 0
19931.050 1
19931.720 2
19932.391 1
19933.061 0
19933.732 1
19934.403 1
19935.073 0
19935.744 0
19936.414 0
19937.085 1
19937.756 2
19938.426 1
19939.097 0
19939.767 0
19940.438 3
19941.109 4
19941.780 3
19942.450 0
19943.121 0
19943.792 0
19944.462 0
19945.133 0
19945.804 3
19946.475 1
19947.145 3
19947.816 5
19948.487 1
19949.158 1
19949.829 0
19950.500 1
19951.170 0
19951.841 0
19952.512 1
19953.183 0
19953.854 0
19954.525 0
19955.196 1
19955.867 1
19956.538 0
19957.208 0
19957.879 1
19958.550 0
19959.221 0
19959.892 0
19960.563 0
19961.234 1
19961.905 0
19962.576 1
19963.248 0
19963.919 0
19964.590 0
19965.261 1
19965.932 0
19966.603 0
19967.274 0
19967.945 0
19968.616 1
19969.288 0
19969.959 0
19970.630 0
19971.301 0
19971.972 0
19972.643 1
19973.315 0
19973.986 0
19974.657 0
19975.328 0
19976.000 0
19976.671 4
19977.342 4
19978.014 1
19978.685 0
19979.356 3
19980.027 0
19980.699 2
19981.370 5
19982.042 1
19982.713 1
19983.384 2
19984.056 2
19984.727 1
19985.399 0
19986.070 0
19986.741 0
19987.413 0
19988.084 0
19988.756 0
19989.427 2
19990.099 1
19990.770 2
19991.442 2
19992.113 0
19992.785 3
19993.456 3
19994.128 2
19994.800 0
19995.471 0
19996.143 4
19996.814 1
19997.486 2
19998.158 3
19998.829 2
19999.501 0
20000.173 1
20000.844 1
20001.516 1
20002.188 0
20002.859 1
20003.531 0
20004.203 2
20004.875 1
20005.546 1
20006.218 0
20006.890 2
20007.562 2
20008.234 1
20008.905 3
20009.577 0
20010.249 0
20010.921 0
20011.593 0
20012.265 1
20012.937 6
20013.608 4
20014.280 8
20014.952 8
20015.624 20
20016.296 14
20016.968 7
20017.640 3
20018.312 4
20018.984 2
20019.656 1
20020.328 1
20021.000 3
20021.672 0
20022.344 0
20023.016 0
20023.688 1
20024.360 3
20025.032 0
20025.705 0
20026.377 1
20027.049 1
20027.721 4
20028.393 2
20029.065 1
20029.737 2
20030.410 1
20031.082 4
20031.754 3
20032.426 0
20033.098 0
20033.771 1
20034.443 1
20035.115 5
20035.787 8
20036.460 1
20037.132 0
20037.804 0
20038.477 0
20039.149 0
20039.821 0
20040.494 1
20041.166 5
20041.838 1
20042.511 0
20043.183 1
20043.855 0
20044.528 3
20045.200 5
20045.873 3
20046.545 3
20047.218 1
20047.890 2
20048.563 1
20049.235 0
20049.908 1
20050.580 0
20051.253 3
20051.925 0
20052.598 1
20053.270 0
20053.943 0
20054.615 1
20055.288 0
20055.961 3
20056.633 5
20057.306 2
20057.979 2
20058.651 0
20059.324 0
20059.997 7
20060.669 6
20061.342 2
20062.015 0
20062.687 2
20063.360 3
20064.033 0
20064.706 0
20065.378 0
20066.051 0
20066.724 1
20067.397 4
20068.070 0
20068.742 0
20069.415 0
20070.088 3
20070.761 1
20071.434 0
20072.107 1
20072.779 0
20073.452 0
20074.125 0
20074.798 1
20075.471 0
20076.144 1
20076.817 3
20077.490 0
20078.163 0
20078.836 0
20079.509 1
20080.182 1
20080.855 1
20081.528 1
20082.201 2
20082.874 9
20083.547 3
20084.220 3
20084.893 0
20085.567 1
20086.240 0
20086.913 1
20087.586 0
20088.259 1
20088.932 1
20089.605 2
20090.279 1
20090.952 0
20091.625 0
20092.298 0
20092.971 2
20093.645 0
20094.318 0
20094.991 10
20095.664 13
20096.338 6
20097.011 3
20097.684 0
20098.358 3
20099.031 2
20099.704 1
20100.378 0
20101.051 1
20101.724 0
20102.398 0
20103.071 1
20103.745 0
20104.418 0
20105.091 4
20105.765 2
20106.438 4
20107.112 1
20107.785 0
20108.459 1
20109.132 4
20109.806 2
20110.479 0
20111.153 0
20111.826 0
20112.500 0
20113.173 2
20113.847 1
20114.521 2
20115.194 3
20115.868 1
20116.541 0
20117.215 1
20117.889 5
20118.562 5
20119.236 1
20119.910 3
20120.583 2
20121.257 3
20121.931 0
20122.605 0
20123.278 0
20123.952 5
20124.626 3
20125.300 0
20125.973 0
20126.647 0
20127.321 1
20127.995 1
20128.669 0
20129.342 0
20130.016 1
20130.690 0
20131.364 3
20132.038 0
20132.712 0
20133.386 0
20134.060 0
20134.734 1
20135.407 0
20136.081 3
20136.755 1
20137.429 5
20138.103 2
20138.777 0
20139.451 0
20140.125 0
20140.799 0
20141.473 0
20142.147 2
20142.822 2
20143.496 2
20144.170 1
20144.844 0
20145.518 0
20146.192 1
20146.866 0
20147.540 0
20148.214 1
20148.889 0
20149.563 0
20150.237 2
20150.911 2
20151.585 2
20152.260 0
20152.934 1
20153.608 2
20154.282 1
20154.957 1
20155.631 9
20156.305 3
20156.979 10
20157.654 3
20158.328 1
20159.002 2
20159.677 0
20160.351 4
20161.025 1
20161.700 0
20162.374 0
20163.049 0
20163.723 4
20164.397 4
20165.072 1
20165.746 0
20166.421 0
20167.095 0
20167.770 1
20168.444 2
20169.119 1
20169.793 1
20170.468 0
20171.142 1
20171.817 0
20172.491 0
20173.166 0
20173.841 0
20174.515 1
20175.190 0
20175.864 0
20176.539 0
20177.214 1
20177.888 0
20178.563 0
20179.238 4
20179.912 1
20180.587 1
20181.262 2
20181.936 1
20182.611 2
20183.286 1
20183.961 1
20184.635 0
20185.310 0
20185.985 0
20186.660 0
20187.335 0
20188.009 5
20188.684 3
20189.359 1
20190.034 2
20190.709 2
20191.384 3
20192.058 0
20192.733 0
20193.408 2
20194.083 0
20194.758 2
20195.433 2
20196.108 0
20196.783 0
20197.458 0
20198.133 15
20198.808 14
20199.483 7
20200.158 5
20200.833 4
20201.508 3
20202.183 0
20202.858 0
20203.533 2
20204.208 1
20204.883 1
20205.559 1
20206.234 2
20206.909 1
20207.584 0
20208.259 0
20208.934 0
20209.609 2
20210.285 2
20210.960 1
20211.635 0
20212.310 2
20212.985 3
20213.661 0
20214.336 0
20215.011 0
20215.687 0
20216.362 0
20217.037 1
20217.712 2
20218.388 2
20219.063 1
20219.738 0
20220.414 0
20221.089 0
20221.765 0
20222.440 1
20223.115 3
20223.791 1
20224.466 1
20225.142 0
20225.817 0
20226.493 3
20227.168 2
20227.844 1
20228.519 0
20229.195 0
20229.870 2
20230.546 1
20231.221 0
20231.897 4
20232.572 4
20233.248 1
20233.923 1
20234.599 0
20235.275 0
20235.950 0
20236.626 0
20237.301 0
20237.977 0
20238.653 1
20239.328 3
20240.004 3
20240.680 2
20241.356 2
20242.031 3
20242.707 0
20243.383 2
20244.058 0
20244.734 0
20245.410 0
20246.086 0
20246.762 0
20247.437 1
20248.113 0
20248.789 3
20249.465 2
20250.141 2
20250.817 1
20251.493 0
20252.168 0
20252.844 0
20253.520 0
20254.196 6
20254.872 5
20255.548 3
20256.224 0
20256.900 0
20257.576 1
20258.252 1
20258.928 0
20259.604 0
20260.280 0
20260.956 0
20261.632 0
20262.308 9
20262.984 7
20263.660 3
20264.336 1
20265.012 1
20265.689 0
20266.365 0
20267.041 0
20267.717 0
20268.393 0
20269.069 1
20269.745 0
20270.422 0
20271.098 3
20271.774 2
20272.450 1
20273.127 2
20273.803 0
20274.479 0
20275.155 4
20275.832 0
20276.508 0
20277.184 0
20277.861 0
20278.537 0
20279.213 1
20279.890 2
20280.566 13
20281.242 8
20281.919 4
20282.595 3
20283.271 2
20283.948 5
20284.624 1
20285.301 0
20285.977 0
20286.654 0
20287.330 1
20288.007 0
20288.683 0
20289.360 1
20290.036 0
20290.713 0
20291.389 0
20292.066 0
20292.742 1
20293.419 0
20294.096 1
20294.772 0
20295.449 2
20296.125 0
20296.802 1
20297.479 1
20298.155 3
20298.832 2
20299.509 3
20300.185 7
20300.862 1
20301.539 0
20302.215 1
20302.892 0
20303.569 1
20304.246 2
20304.922 0
20305.599 0
20306.276 0
20306.953 2
20307.630 0
20308.307 3
20308.983 1
20309.660 1
20310.337 3
20311.014 1
20311.691 3
20312.368 0
20313.045 0
20313.722 0
20314.398 0
20315.075 0
20315.752 0
20316.429 0
20317.106 0
20317.783 0
20318.460 0
20319.137 0
20319.814 0
20320.491 1
20321.168 0
20321.845 0
20322.522 0
20323.200 0
20323.877 2
20324.554 5
20325.231 2
20325.908 1
20326.585 0
20327.262 0
20327.939 0
20328.616 0
20329.294 0
20329.971 0
20330.648 0
20331.325 0
20332.002 0
20332.680 1
20333.357 1
20334.034 0
20334.711 0
20335.389 5
20336.066 1
20336.743 2
20337.421 0
20338.098 9
20338.775 16
20339.453 14
20340.130 8
20340.807 2
20341.485 1
20342.162 1
20342.840 0
20343.517 1
20344.194 0
20344.872 1
20345.549 0
20346.227 1
20346.904 2
20347.582 2
20348.259 1
20348.937 2
20349.614 0
20350.292 0
20350.969 1
20351.647 1
20352.324 0
20353.002 0
20353.679 1
20354.357 4
20355.035 5
20355.712 0
20356.390 1
20357.068 0
20357.745 2
20358.423 0
20359.101 1
20359.778 1
20360.456 1
20361.134 0
20361.811 2
20362.489 0
20363.167 0
20363.845 1
20364.522 0
20365.200 0
20365.878 0
20366.556 3
20367.233 5
20367.911 3
20368.589 1
20369.267 3
20369.945 0
20370.623 0
20371.301 2
20371.978 0
20372.656 1
20373.334 1
20374.012 0
20374.690 0
20375.368 1
20376.046 0
20376.724 1
20377.402 0
20378.080 0
20378.758 0
20379.436 0
20380.114 2
20380.792 3
20381.470 3
20382.148 8
20382.826 7
20383.504 3
20384.182 1
20384.860 1
20385.538 0
20386.217 0
20386.895 1
20387.573 0
20388.251 0
20388.929 1
20389.607 0
20390.286 0
20390.964 0
20391.642 0
20392.320 0
20392.998 0
20393.677 0
20394.355 2
20395.033 5
20395.711 1
20396.390 0
20397.068 0
20397.746 2
20398.425 2
20399.103 1
20399.781 1
20400.460 1
20401.138 0
20401.817 0
20402.495 1
20403.173 2
20403.852 13
20404.530 7
20405.209 5
20405.887 3
20406.566 1
20407.244 0
20407.922 0
20408.601 1
20409.279 0
20409.958 1
20410.637 0
20411.315 14
20411.994 14
20412.672 8
20413.351 5
20414.029 5
20414.708 6
20415.387 6
20416.065 1
20416.744 0
20417.422 1
20418.101 6
20418.780 3
20419.458 1
20420.137 1
20420.816 0
20421.494 0
20422.173 0
20422.852 0
20423.531 1
20424.209 1
20424.888 0
20425.567 0
20426.246 2
20426.925 2
20427.603 0
20428.282 0
20428.961 3
20429.640 2
20430.319 0
20430.998 1
20431.676 7
20432.355 3
20433.034 1
20433.713 0
20434.392 1
20435.071 1
20435.750 0
20436.429 2
20437.108 1
20437.787 1
20438.466 0
20439.145 0
20439.824 1
20440.503 0
20441.182 0
20441.861 0
20442.540 0
20443.219 0
20443.898 0
20444.577 0
20445.256 13
20445.936 17
20446.615 11
20447.294 5
20447.973 3
20448.652 1
20449.331 2
20450.010 0
20450.690 0
20451.369 0
20452.048 1
20452.727 1
20453.407 1
20454.086 0
20454.765 0
20455.444 0
20456.124 0
20456.803 0
20457.482 0
20458.161 0
20458.841 3
20459.520 2
20460.200 3
20460.879 1
20461.558 0
20462.238 0
20462.917 0
20463.596 0
20464.276 1
20464.955 1
20465.635 1
20466.314 0
20466.994 0
20467.673 0
20468.353 1
20469.032 0
20469.712 0
20470.391 0
20471.071 1
20471.750 1
20472.430 0
20473.109 0
20473.789 0
20474.468 0
20475.148 0
20475.828 6
20476.507 12
20477.187 19
20477.867 11
20478.546 11
20479.226 5
20479.906 1
20480.585 0
20481.265 1
20481.945 0
20482.624 2
20483.304 1
20483.984 0
20484.664 0
20485.343 0
20486.023 3
20486.703 2
20487.383 0
20488.063 0
20488.742 0
20489.422 0
20490.102 0
20490.782 0
20491.462 2
20492.142 2
20492.822 0
20493.502 2
20494.181 3
20494.861 0
20495.541 1
20496.221 3
20496.901 1
20497.581 7
20498.261 5
20498.941 2
20499.621 5
20500.301 1
20500.981 1
20501.661 0
20502.341 0
20503.021 0
20503.701 0
20504.382 2
20505.062 3
20505.742 1
20506.422 4
20507.102 1
20507.782 0
20508.462 0
20509.142 0
20509.823 1
20510.503 0
20511.183 0
20511.863 0
20512.543 2
20513.224 4
20513.904 1
20514.584 1
20515.264 0
20515.945 0
20516.625 0
20517.305 1
20517.986 1
20518.666 2
20519.346 1
20520.027 1
20520.707 1
20521.387 1
20522.068 0
20522.748 1
20523.428 0
20524.109 0
20524.789 0
20525.470 0
20526.150 1
20526.831 0
20527.511 0
20528.192 0
20528.872 3
20529.553 2
20530.233 1
20530.914 1
20531.594 0
20532.275 2
20532.955 0
20533.636 1
20534.316 0
20534.997 0
20535.678 0
20536.358 4
20537.039 1
20537.720 0
20538.400 0
20539.081 0
20539.761 2
20540.442 4
20541.123 1
20541.804 4
20542.484 3
20543.165 1
20543.846 3
20544.526 4
20545.207 3
20545.888 3
20546.569 1
20547.250 0
20547.930 0
20548.611 1
20549.292 1
20549.973 0
20550.654 0
20551.335 0
20552.015 0
20552.696 1
20553.377 2
20554.058 0
20554.739 0
20555.420 0
20556.101 0
20556.782 0
20557.463 0
20558.144 0
20558.825 1
20559.506 1
20560.187 0
20560.868 0
20561.549 0
20562.230 1
20562.911 10
20563.592 10
20564.273 5
20564.954 4
20565.635 3
20566.316 1
20566.998 2
20567.679 1
20568.360 0
20569.041 0
20569.722 1
20570.403 1
20571.085 0
20571.766 0
20572.447 5
20573.128 3
20573.809 5
20574.491 0
20575.172 0
20575.853 0
20576.534 0
20577.216 0
20577.897 0
20578.578 0
20579.260 0
20579.941 1
20580.622 1
20581.304 0
20581.985 1
20582.666 3
20583.348 1
20584.029 2
20584.711 0
20585.392 1
20586.074 0
20586.755 0
20587.436 0
20588.118 1
20588.799 3
20589.481 1
20590.162 0
20590.844 0
20591.525 2
20592.207 2
20592.889 4
20593.570 2
20594.252 1
20594.933 1
20595.615 0
20596.296 0
20596.978 0
20597.660 0
20598.341 0
20599.023 0
20599.705 1
20600.386 1
20601.068 1
20601.750 0
20602.431 0
20603.113 0
20603.795 0
20604.477 1
20605.158 2
20605.840 4
20606.522 1
20607.204 0
20607.886 0
20608.567 2
20609.249 0
20609.931 1
20610.613 4
20611.295 0
20611.977 0
20612.658 8
20613.340 5
20614.022 1
20614.704 2
20615.386 3
20616.068 1
20616.750 5
20617.432 2
20618.114 0
20618.796 0
20619.478 2
20620.160 2
20620.842 0
20621.524 0
20622.206 3
20622.888 1
20623.570 0
20624.252 1
20624.934 4
20625.616 1
20626.298 1
20626.980 0
20627.663 1
20628.345 0
20629.027 0
20629.709 0
20630.391 0
20631.073 0
20631.756 0
20632.438 1
20633.120 3
20633.802 3
20634.484 0
20635.167 1
20635.849 3
20636.531 1
20637.214 2
20637.896 0
20638.578 0
20639.260 1
20639.943 4
20640.625 4
20641.307 0
20641.990 0
20642.672 0
20643.355 0
20644.037 1
20644.719 5
20645.402 2
20646.084 0
20646.767 0
20647.449 0
20648.132 0
20648.814 7
20649.497 9
20650.179 5
20650.862 6
20651.544 0
20652.227 2
20652.909 5
20653.592 3
20654.274 1
20654.957 0
20655.639 2
20656.322 6
20657.005 3
20657.687 1
20658.370 0
20659.053 1
20659.735 1
20660.418 2
20661.101 0
20661.783 1
20662.466 0
20663.149 0
20663.831 0
20664.514 0
20665.197 0
20665.880 0
20666.562 0
20667.245 0
20667.928 1
20668.611 0
20669.294 1
20669.976 1
20670.659 0
20671.342 0
20672.025 0
20672.708 1
20673.391 1
20674.074 1
20674.757 0
20675.439 0
20676.122 0
20676.805 0
20677.488 0
20678.171 0
20678.854 0
20679.537 0
20680.220 0
20680.903 2
20681.586 0
20682.269 0
20682.952 0
20683.635 1
20684.318 0
20685.001 0
20685.685 0
20686.368 0
20687.051 0
20687.734 0
20688.417 3
20689.100 2
20689.783 0
20690.466 0
20691.150 2
20691.833 1
20692.516 1
20693.199 1
20693.882 0
20694.566 1
20695.249 0
20695.932 0
20696.615 0
20697.299 0
20697.982 0
20698.665 0
20699.349 0
20700.032 0
20700.715 1
20701.399 3
20702.082 7
20702.765 4
20703.449 0
20704.132 0
20704.815 0
20705.499 1
20706.182 1
20706.866 0
20707.549 0
20708.233 0
20708.916 0
20709.600 0
20710.283 1
20710.967 1
20711.650 1
20712.334 2
20713.017 2
20713.701 0
20714.384 1
20715.068 1
20715.751 1
20716.435 5
20717.119 1
20717.802 0
20718.486 1
20719.170 2
20719.853 2
20720.537 0
20721.220 1
20721.904 0
20722.588 0
20723.272 1
20723.955 0
20724.639 1
20725.323 0
20726.006 2
20726.690 4
20727.374 4
20728.058 1
20728.742 1
20729.425 0
20730.109 0
20730.793 0
20731.477 2
20732.161 3
20732.845 1
20733.528 2
20734.212 1
20734.896 0
20735.580 0
20736.264 0
20736.948 1
20737.632 1
20738.316 1
20739.000 0
20739.684 1
20740.368 0
20741.052 0
20741.736 0
20742.420 2
20743.104 0
20743.788 0
20744.472 0
20745.156 2
20745.840 4
20746.524 1
20747.208 1
20747.892 1
20748.577 1
20749.261 0
20749.945 0
20750.629 0
20751.313 0
20751.997 0
20752.682 0
20753.366 1
20754.050 0
20754.734 0
20755.418 1
20756.103 3
20756.787 2
20757.471 0
20758.155 1
20758.840 2
20759.524 0
20760.208 0
20760.893 0
20761.577 0
20762.261 1
20762.946 2
20763.630 4
20764.314 2
20764.999 0
20765.683 0
20766.368 0
20767.052 0
20767.737 1
20768.421 0
20769.105 0
20769.790 0
20770.474 0
20771.159 1
20771.843 3
20772.528 0
20773.212 1
20773.897 0
20774.582 0
20775.266 0
20775.951 0
20776.635 0
20777.320 0
20778.004 0
20778.689 1
20779.374 2
20780.058 0
20780.743 0
20781.428 2
20782.112 2
20782.797 0
20783.482 0
20784.166 0
20784.851 0
20785.536 1
20786.221 0
20786.905 0
20787.590 4
20788.275 1
20788.960 0
20789.645 2
20790.329 0
20791.014 5
20791.699 3
20792.384 0
20793.069 0
20793.754 0
20794.438 1
20795.123 2
20795.808 3
20796.493 1
20797.178 0
20797.863 1
20798.548 2
20799.233 2
20799.918 1
20800.603 4
20801.288 2
20801.973 1
20802.658 3
20803.343 1
20804.028 0
20804.713 0
20805.398 0
20806.083 0
20806.768 1
20807.453 0
20808.138 0
20808.823 0
20809.509 0
20810.194 0
20810.879 0
20811.564 0
20812.249 1
20812.934 1
20813.620 0
20814.305 0
20814.990 2
20815.675 1
20816.361 1
20817.046 1
20817.731 2
20818.416 0
20819.102 0
20819.787 0
20820.472 0
20821.157 0
20821.843 2
20822.528 5
20823.214 18
20823.899 12
20824.584 7
20825.270 8
20825.955 7
20826.640 13
20827.326 13
20828.011 6
20828.697 5
20829.382 2
20830.068 1
20830.753 0
20831.439 1
20832.124 2
20832.810 0
20833.495 0
20834.181 0
20834.866 0
20835.552 0
20836.237 0
20836.923 0
20837.609 0
20838.294 0
20838.980 1
20839.665 0
20840.351 0
20841.037 2
20841.722 4
20842.408 2
20843.094 5
20843.779 1
20844.465 1
20845.151 0
20845.836 1
20846.522 1
20847.208 2
20847.894 0
20848.579 1
20849.265 18
20849.951 15
20850.637 9
20851.323 6
20852.008 3
20852.694 1
20853.380 8
20854.066 6
20854.752 4
20855.438 2
20856.124 2
20856.810 5
20857.495 5
20858.181 0
20858.867 0
20859.553 1
20860.239 2
20860.925 0
20861.611 0
20862.297 0
20862.983 0
20863.669 0
20864.355 0
20865.041 0
20865.727 0
20866.413 1
20867.099 2
20867.786 2
20868.472 3
20869.158 1
20869.844 2
20870.530 0
20871.216 1
20871.902 3
20872.588 2
20873.275 3
20873.961 1
20874.647 0
20875.333 0
20876.019 0
20876.706 0
20877.392 0
20878.078 1
20878.764 0
20879.451 0
20880.137 0
20880.823 1
20881.510 1
20882.196 1
20882.882 0
20883.569 0
20884.255 0
20884.941 0
20885.628 0
20886.314 0
20887.001 1
20887.687 0
20888.373 0
20889.060 0
20889.746 2
20890.433 0
20891.119 0
20891.806 3
20892.492 2
20893.179 0
20893.865 0
20894.552 1
20895.238 1
20895.925 0
20896.611 0
20897.298 0
20897.984 1
20898.671 0
20899.358 0
20900.044 0
20900.731 0
20901.418 1
20902.104 0
20902.791 0
20903.478 0
20904.164 0
20904.851 0
20905.538 0
20906.224 0
20906.911 1
20907.598 3
20908.285 1
20908.971 1
20909.658 1
20910.345 0
20911.032 0
20911.718 0
20912.405 0
20913.092 9
20913.779 10
20914.466 5
20915.153 3
20915.840 2
20916.526 0
20917.213 0
20917.900 0
20918.587 0
20919.274 0
20919.961 11
20920.648 8
20921.335 5
20922.022 4
20922.709 4
20923.396 3
20924.083 1
20924.770 0
20925.457 0
20926.144 1
20926.831 2
20927.518 0
20928.205 0
20928.892 0
20929.579 2
20930.266 1
20930.954 2
20931.641 2
20932.328 3
20933.015 2
20933.702 0
20934.389 3
20935.077 2
20935.764 1
20936.451 2
20937.138 6
20937.825 3
20938.513 1
20939.200 0
20939.887 1
20940.575 0
20941.262 0
20941.949 1
20942.636 2
20943.324 5
20944.011 2
20944.698 0
20945.386 0
20946.073 0
20946.761 0
20947.448 2
20948.135 2
20948.823 0
20949.510 0
20950.198 0
20950.885 0
20951.573 2
20952.260 2
20952.947 2
20953.635 1
20954.322 0
20955.010 1
20955.698 1
20956.385 1
20957.073 2
20957.760 1
20958.448 1
20959.135 2
20959.823 1
20960.511 2
20961.198 0
20961.886 0
20962.573 0
20963.261 0
20963.949 0
20964.636 0
20965.324 4
20966.012 5
20966.700 1
20967.387 0
20968.075 2
20968.763 4
20969.450 2
20970.138 0
20970.826 0
20971.514 1
20972.202 0
20972.889 0
20973.577 0
20974.265 3
20974.953 2
20975.641 0
20976.329 2
20977.016 0
20977.704 2
20978.392 8
20979.080 3
20979.768 2
20980.456 0
20981.144 0
20981.832 0
20982.520 3
20983.208 1
20983.896 0
20984.584 1
20985.272 0
20985.960 0
20986.648 0
20987.336 0
20988.024 0
20988.712 0
20989.400 0
20990.088 1
20990.776 0
20991.465 0
20992.153 0
20992.841 0
20993.529 0
20994.217 2
20994.905 0
20995.593 2
20996.282 1
20996.970 2
20997.658 0
20998.346 3
20999.035 4
20999.723 1
21000.411 0
21001.099 1
21001.788 1
21002.476 0
21003.164 0
21003.853 0
21004.541 0
21005.229 1
21005.918 0
21006.606 0
21007.294 3
21007.983 1
21008.671 1
21009.359 0
21010.048 0
21010.736 0
21011.425 1
21012.113 1
21012.802 0
21013.490 0
21014.179 0
21014.867 1
21015.556 0
21016.244 2
21016.933 1
21017.621 1
21018.310 0
21018.998 0
21019.687 1
21020.376 5
21021.064 2
21021.753 7
21022.441 6
21023.130 2
21023.819 2
21024.507 1
21025.196 3
21025.885 3
21026.573 1
21027.262 1
21027.951 0
21028.639 2
21029.328 1
21030.017 0
21030.706 0
21031.394 3
21032.083 1
21032.772 1
21033.461 2
21034.150 0
21034.839 0
21035.527 0
21036.216 0
21036.905 0
21037.594 0
21038.283 1
21038.972 0
21039.661 0
21040.350 1
21041.038 2
21041.727 1
21042.416 0
21043.105 1
21043.794 1
21044.483 0
21045.172 1
21045.861 2
21046.550 0
21047.239 1
21047.928 2
21048.617 1
21049.306 0
21049.996 0
21050.685 1
21051.374 0
21052.063 0
21052.752 0
21053.441 0
21054.130 0
21054.819 1
21055.509 2
21056.198 1
21056.887 0
21057.576 0
21058.265 2
21058.955 0
21059.644 1
21060.333 0
21061.022 1
21061.712 1
21062.401 0
21063.090 0
21063.779 1
21064.469 1
21065.158 1
21065.847 0
21066.537 2
21067.226 0
21067.915 2
21068.605 0
21069.294 1
21069.984 0
21070.673 3
21071.362 1
21072.052 0
21072.741 2
21073.431 0
21074.120 0
21074.810 2
21075.499 1
21076.189 0
21076.878 3
21077.568 0
21078.257 0
21078.947 3
21079.636 1
21080.326 0
21081.016 2
21081.705 2
21082.395 0
21083.084 0
21083.774 1
21084.464 2
21085.153 0
21085.843 0
21086.533 0
21087.222 0
21087.912 2
21088.602 1
21089.291 1
21089.981 0
21090.671 0
21091.361 0
21092.050 2
21092.740 5
21093.430 2
21094.120 0
21094.810 0
21095.499 0
21096.189 0
21096.879 1
21097.569 1
21098.259 1
21098.949 0
21099.638 0
21100.328 0
21101.018 0
21101.708 0
21102.398 0
21103.088 0
21103.778 1
21104.468 0
21105.158 0
21105.848 0
21106.538 0
21107.228 0
21107.918 0
21108.608 0
21109.298 2
21109.988 0
21110.678 0
21111.368 3
21112.058 3
21112.748 3
21113.439 2
21114.129 2
21114.819 5
21115.509 4
21116.199 0
21116.889 1
21117.579 1
21118.270 3
21118.960 2
21119.650 1
21120.340 1
21121.031 0
21121.721 1
21122.411 0
21123.101 3
21123.792 1
21124.482 1
21125.172 0
21125.862 1
21126.553 2
21127.243 0
21127.933 0
21128.624 0
21129.314 0
21130.005 0
21130.695 0
21131.385 3
21132.076 1
21132.766 5
21133.457 2
21134.147 3
21134.838 1
21135.528 1
21136.219 1
21136.909 9
21137.600 14
21138.290 5
21138.981 5
21139.671 1
21140.362 0
21141.052 0
21141.743 0
21142.433 3
21143.124 1
21143.815 6
21144.505 3
21145.196 1
21145.886 2
21146.577 1
21147.268 0
21147.958 0
21148.649 0
21149.340 0
21150.031 1
21150.721 1
21151.412 0
21152.103 0
21152.794 0
21153.484 0
21154.175 0
21154.866 2
21155.557 0
21156.247 1
21156.938 2
21157.629 2
21158.320 0
21159.011 0
21159.702 2
21160.393 1
21161.083 1
21161.774 8
21162.465 15
21163.156 18
21163.847 18
21164.538 10
21165.229 5
21165.920 1
21166.611 2
21167.302 7
21167.993 4
21168.684 1
21169.375 0
21170.066 0
21170.757 0
21171.448 0
21172.139 0
21172.830 0
21173.521 0
21174.212 1
21174.904 2
21175.595 2
21176.286 0
21176.977 3
21177.668 1
21178.359 0
21179.051 0
21179.742 4
21180.433 1
21181.124 0
21181.815 0
21182.507 0
21183.198 0
21183.889 1
21184.580 2
21185.272 2
21185.963 0
21186.654 1
21187.346 1
21188.037 4
21188.728 1
21189.420 3
21190.111 0
21190.802 1
21191.494 2
21192.185 3
21192.877 0
21193.568 0
21194.259 0
21194.951 2
21195.642 1
21196.334 1
21197.025 1
21197.717 0
21198.408 1
21199.100 0
21199.791 0
21200.483 0
21201.174 0
21201.866 0
21202.557 0
21203.249 0
21203.941 0
21204.632 0
21205.324 1
21206.015 1
21206.707 0
21207.399 0
21208.090 1
21208.782 3
21209.474 1
21210.165 1
21210.857 0
21211.549 0
21212.241 0
21212.932 14
21213.624 14
21214.316 8
21215.008 7
21215.699 2
21216.391 1
21217.083 4
21217.775 2
21218.467 0
21219.158 1
21219.850 1
21220.542 1
21221.234 2
21221.926 0
21222.618 0
21223.310 0
21224.002 0
21224.694 0
21225.385 0
21226.077 1
21226.769 0
21227.461 0
21228.153 0
21228.845 4
21229.537 6
21230.229 10
21230.921 15
21231.613 9
21232.305 5
21232.998 1
21233.690 1
21234.382 0
21235.074 0
21235.766 0
21236.458 0
21237.150 1
21237.842 1
21238.534 1
21239.227 0
21239.919 2
21240.611 2
21241.303 0
21241.995 0
21242.688 0
21243.380 0
21244.072 0
21244.764 0
21245.457 0
21246.149 3
21246.841 3
21247.533 1
21248.226 0
21248.918 0
21249.610 0
21250.303 3
21250.995 0
21251.687 0
21252.380 0
21253.072 1
21253.765 2
21254.457 1
21255.149 0
21255.842 0
21256.534 1
21257.227 2
21257.919 1
21258.612 1
21259.304 1
21259.997 1
21260.689 0
21261.382 0
21262.074 2
21262.767 1
21263.459 0
21264.152 0
21264.845 0
21265.537 0
21266.230 0
21266.922 0
21267.615 0
21268.308 0
21269.000 0
21269.693 1
21270.386 0
21271.078 0
21271.771 1
21272.464 0
21273.156 1
21273.849 0
21274.542 1
21275.235 0
21275.927 0
21276.620 0
21277.313 2
21278.006 0
21278.699 0
21279.391 0
21280.084 1
21280.777 1
21281.470 0
21282.163 0
21282.856 0
21283.549 0
21284.241 1
21284.934 1
21285.627 0
21286.320 0
21287.013 5
21287.706 6
21288.399 2
21289.092 1
21289.785 3
21290.478 1
21291.171 0
21291.864 0
21292.557 0
21293.250 1
21293.943 1
21294.636 0
21295.329 0
21296.022 0
21296.716 5
21297.409 2
21298.102 1
21298.795 1
21299.488 0
21300.181 0
21300.874 1
21301.568 0
21302.261 0
21302.954 1
21303.647 1
21304.340 0
21305.034 0
21305.727 0
21306.420 0
21307.113 0
21307.807 0
21308.500 0
21309.193 0
21309.887 0
21310.580 0
21311.273 0
21311.967 0
21312.660 1
21313.353 3
21314.047 5
21314.740 1
21315.433 0
21316.127 0
21316.820 0
21317.514 0
21318.207 2
21318.901 1
21319.594 2
21320.288 0
21320.981 0
21321.675 3
21322.368 0
21323.062 0
21323.755 0
21324.449 0
21325.142 0
21325.836 1
21326.529 2
21327.223 1
21327.917 1
21328.610 0
21329.304 1
21329.998 1
21330.691 3
21331.385 1
21332.079 0
21332.772 0
21333.466 0
21334.160 0
21334.853 0
21335.547 0
21336.241 0
21336.935 1
21337.628 0
21338.322 0
21339.016 0
21339.710 0
21340.404 0
21341.097 2
21341.791 0
21342.485 0
21343.179 0
21343.873 1
21344.567 0
21345.261 0
21345.954 0
21346.648 2
21347.342 0
21348.036 0
21348.730 0
21349.424 0
21350.118 4
21350.812 2
21351.506 2
21352.200 1
21352.894 1
21353.588 1
21354.282 2
21354.976 0
21355.670 0
21356.364 0
21357.058 0
21357.752 1
21358.447 9
21359.141 6
21359.835 2
21360.529 1
21361.223 1
21361.917 0
21362.611 0
21363.306 0
21364.000 0
21364.694 0
21365.388 0
21366.082 1
21366.777 0
21367.471 0
21368.165 1
21368.860 0
21369.554 0
21370.248 1
21370.942 1
21371.637 1
21372.331 1
21373.025 1
21373.720 0
21374.414 3
21375.108 2
21375.803 1
21376.497 2
21377.192 0
21377.886 1
21378.581 1
21379.275 0
21379.969 0
21380.664 1
21381.358 1
21382.053 3
21382.747 2
21383.442 2
21384.136 0
21384.831 0
21385.525 0
21386.220 2
21386.915 0
21387.609 0
21388.304 0
21388.998 0
21389.693 3
21390.388 4
21391.082 1
21391.777 1
21392.472 0
21393.166 0
21393.861 1
21394.556 4
21395.250 2
21395.945 0
21396.640 0
21397.334 0
21398.029 0
21398.724 2
21399.419 1
21400.113 1
21400.808 0
21401.503 0
21402.198 1
21402.893 1
21403.588 0
21404.282 0
21404.977 0
21405.672 1
21406.367 2
21407.062 2
21407.757 0
21408.452 2
21409.147 1
21409.842 0
21410.537 0
21411.231 0
21411.926 3
21412.621 3
21413.316 1
21414.011 0
21414.706 0
21415.401 0
21416.097 0
21416.792 0
21417.487 5
21418.182 3
21418.877 0
21419.572 0
21420.267 0
21420.962 2
21421.657 1
21422.352 1
21423.048 0
21423.743 0
21424.438 0
21425.133 0
21425.828 0
21426.523 0
21427.219 0
21427.914 0
21428.609 0
21429.304 0
21430.000 1
21430.695 2
21431.390 0
21432.086 0
21432.781 1
21433.476 0
21434.172 0
21434.867 0
21435.562 0
21436.258 2
21436.953 3
21437.648 0
21438.344 3
21439.039 0
21439.735 2
21440.430 1
21441.125 0
21441.821 0
21442.516 1
21443.212 3
21443.907 2
21444.603 1
21445.298 0
21445.994 1
21446.689 0
21447.385 1
21448.081 0
21448.776 0
21449.472 0
21450.167 0
21450.863 0
21451.559 1
21452.254 0
21452.950 2
21453.645 1
21454.341 0
21455.037 0
21455.732 0
21456.428 5
21457.124 2
21457.820 0
21458.515 0
21459.211 1
21459.907 2
21460.603 2
21461.298 1
21461.994 1
21462.690 0
21463.386 0
21464.082 0
21464.777 0
21465.473 0
21466.169 0
21466.865 6
21467.561 9
21468.257 5
21468.953 3
21469.648 0
21470.344 4
21471.040 1
21471.736 0
21472.432 0
21473.128 1
21473.824 0
21474.520 0
21475.216 1
21475.912 4
21476.608 2
21477.304 0
21478.000 1
21478.696 1
21479.392 0
21480.088 0
21480.785 0
21481.481 0
21482.177 0
21482.873 0
21483.569 0
21484.265 2
21484.961 1
21485.657 1
21486.354 0
21487.050 0
21487.746 2
21488.442 1
21489.138 0
21489.835 4
21490.531 11
21491.227 9
21491.924 14
21492.620 8
21493.316 4
21494.012 3
21494.709 1
21495.405 0
21496.101 0
21496.798 0
21497.494 0
21498.190 0
21498.887 6
21499.583 3
21500.280 0
21500.976 0
21501.672 0
21502.369 1
21503.065 0
21503.762 0
21504.458 0
21505.155 0
21505.851 0
21506.548 1
21507.244 2
21507.941 1
21508.637 0
21509.334 0
21510.030 0
21510.727 0
21511.424 0
21512.120 1
21512.817 0
21513.513 1
21514.210 0
21514.907 0
21515.603 3
21516.300 1
21516.997 0
21517.693 1
21518.390 2
21519.087 0
21519.784 0
21520.480 0
21521.177 0
21521.874 0
21522.571 0
21523.267 0
21523.964 1
21524.661 0
21525.358 0
21526.055 0
21526.751 1
21527.448 0
21528.145 1
21528.842 0
21529.539 2
21530.236 0
21530.933 0
21531.630 0
21532.326 2
21533.023 0
21533.720 4
21534.417 11
21535.114 7
21535.811 3
21536.508 3
21537.205 1
21537.902 3
21538.599 0
21539.296 0
21539.993 0
21540.690 0
21541.387 1
21542.085 1
21542.782 0
21543.479 0
21544.176 0
21544.873 0
21545.570 3
21546.267 1
21546.964 0
21547.662 2
21548.359 3
21549.056 4
21549.753 4
21550.450 1
21551.148 1
21551.845 5
21552.542 5
21553.239 2
21553.937 3
21554.634 2
21555.331 1
21556.029 1
21556.726 1
21557.423 1
21558.121 0
21558.818 0
21559.515 0
21560.213 1
21560.910 2
21561.607 3
21562.305 0
21563.002 6
21563.700 5
21564.397 2
21565.095 1
21565.792 1
21566.489 1
21567.187 1
21567.884 1
21568.582 2
21569.280 1
21569.977 0
21570.675 2
21571.372 1
21572.070 2
21572.767 0
21573.465 0
21574.162 0
21574.860 0
21575.558 2
21576.255 3
21576.953 1
21577.651 5
21578.348 12
21579.046 7
21579.744 3
21580.441 3
21581.139 0
21581.837 0
21582.535 2
21583.232 1
21583.930 0
21584.628 1
21585.326 0
21586.023 0
21586.721 2
21587.419 0
21588.117 0
21588.815 2
21589.513 2
21590.210 0
21590.908 0
21591.606 0
21592.304 0
21593.002 1
21593.700 0
21594.398 1
21595.096 1
21595.794 1
21596.492 0
21597.190 0
21597.888 0
21598.586 0
21599.284 0
21599.982 0
21600.680 1
21601.378 0
21602.076 1
21602.774 0
21603.472 1
21604.170 3
21604.868 11
21605.566 4
21606.264 3
21606.962 1
21607.661 0
21608.359 1
21609.057 4
21609.755 4
21610.453 2
21611.151 2
21611.850 0
21612.548 0
21613.246 0
21613.944 0
21614.643 2
21615.341 1
21616.039 0
21616.737 1
21617.436 0
21618.134 2
21618.832 1
21619.531 0
21620.229 0
21620.927 0
21621.626 1
21622.324 0
21623.023 0
21623.721 1
21624.419 1
21625.118 13
21625.816 10
21626.515 5
21627.213 11
21627.912 9
21628.610 3
21629.309 3
21630.007 0
21630.706 1
21631.404 2
21632.103 0
21632.801 0
21633.500 0
21634.198 4
21634.897 3
21635.595 2
21636.294 4
21636.993 1
21637.691 0
21638.390 0
21639.089 0
21639.787 5
21640.486 3
21641.185 3
21641.883 5
21642.582 2
21643.281 0
21643.979 0
21644.678 0
21645.377 1
21646.076 0
21646.774 0
21647.473 0
21648.172 0
21648.871 0
21649.570 0
21650.269 5
21650.967 11
21651.666 5
21652.365 4
21653.064 1
21653.763 2
21654.462 1
21655.161 9
21655.860 4
21656.558 2
21657.257 1
21657.956 0
21658.655 0
21659.354 0
21660.053 0
21660.752 0
21661.451 0
21662.150 1
21662.849 5
21663.548 26
21664.247 22
21664.947 15
21665.646 8
21666.345 3
21667.044 17
21667.743 18
21668.442 10
21669.141 8
21669.840 4
21670.539 3
21671.239 0
21671.938 0
21672.637 1
21673.336 0
21674.035 8
21674.735 6
21675.434 3
21676.133 2
21676.832 0
21677.532 0
21678.231 1
21678.930 1
21679.630 1
21680.329 1
21681.028 1
21681.728 0
21682.427 0
21683.126 0
21683.826 2
21684.525 1
21685.224 0
21685.924 0
21686.623 0
21687.323 0
21688.022 0
21688.722 0
21689.421 0
21690.120 0
21690.820 0
21691.519 0
21692.219 0
21692.918 1
21693.618 1
21694.318 2
21695.017 0
21695.717 12
21696.416 6
21697.116 4
21697.815 2
21698.515 2
21699.215 0
21699.914 1
21700.614 0
21701.314 0
21702.013 0
21702.713 0
21703.413 1
21704.112 1
21704.812 0
21705.512 5
21706.211 3
21706.911 0
21707.611 0
21708.311 3
21709.010 1
21709.710 0
21710.410 0
21711.110 0
21711.810 0
21712.510 1
21713.209 4
21713.909 3
21714.609 0
21715.309 0
21716.009 0
21716.709 0
21717.409 0
21718.109 1
21718.809 2
21719.508 1
21720.208 0
21720.908 0
21721.608 1
21722.308 0
21723.008 0
21723.708 0
21724.408 0
21725.108 0
21725.808 0
21726.509 4
21727.209 13
21727.909 11
21728.609 5
21729.309 4
21730.009 2
21730.709 0
21731.409 0
21732.109 3
21732.810 1
21733.510 1
21734.210 0
21734.910 0
21735.610 0
21736.311 1
21737.011 0
21737.711 3
21738.411 0
21739.112 0
21739.812 0
21740.512 0
21741.212 0
21741.913 0
21742.613 0
21743.313 0
21744.014 1
21744.714 1
21745.414 2
21746.115 5
21746.815 2
21747.516 0
21748.216 0
21748.916 7
21749.617 2
21750.317 0
21751.018 1
21751.718 2
21752.419 1
21753.119 2
21753.820 1
21754.520 0
21755.221 1
21755.921 0
21756.622 0
21757.322 1
21758.023 0
21758.723 2
21759.424 7
21760.125 5
21760.825 5
21761.526 1
21762.227 0
21762.927 0
21763.628 0
21764.328 1
21765.029 0
21765.730 0
21766.431 2
21767.131 0
21767.832 0
21768.533 0
21769.233 0
21769.934 4
21770.635 2
21771.336 4
21772.037 2
21772.737 2
21773.438 0
21774.139 0
21774.840 1
21775.541 0
21776.242 0
21776.942 1
21777.643 0
21778.344 0
21779.045 0
21779.746 0
21780.447 0
21781.148 1
21781.849 0
21782.550 0
21783.251 1
21783.952 2
21784.653 0
21785.354 0
21786.055 0
21786.756 2
21787.457 2
21788.158 0
21788.859 2
21789.560 20
21790.261 14
21790.962 8
21791.663 5
21792.364 2
21793.066 1
21793.767 0
21794.468 1
21795.169 4
21795.870 8
21796.571 4
21797.273 2
21797.974 3
21798.675 1
21799.376 0
21800.078 0
21800.779 0
21801.480 0
21802.181 1
21802.883 0
21803.584 0
21804.285 0
21804.987 0
21805.688 0
21806.389 9
21807.091 10
21807.792 4
21808.493 2
21809.195 3
21809.896 4
21810.598 3
21811.299 0
21812.000 2
21812.702 0
21813.403 0
21814.105 0
21814.806 0
21815.508 0
21816.209 2
21816.911 0
21817.612 1
21818.314 14
21819.015 7
21819.717 2
21820.418 0
21821.120 2
21821.822 1
21822.523 1
21823.225 0
21823.926 0
21824.628 1
21825.330 0
21826.031 0
21826.733 1
21827.435 1
21828.136 0
21828.838 0
21829.540 1
21830.242 1
21830.943 1
21831.645 3
21832.347 0
21833.049 0
21833.750 2
21834.452 1
21835.154 1
21835.856 0
21836.558 2
21837.260 0
21837.961 1
21838.663 0
21839.365 1
21840.067 0
21840.769 0
21841.471 0
21842.173 0
21842.875 0
21843.577 2
21844.279 1
21844.981 2
21845.683 0
21846.384 0
21847.086 3
21847.789 3
21848.491 2
21849.193 1
21849.895 0
21850.597 0
21851.299 0
21852.001 0
21852.703 0
21853.405 1
21854.107 0
21854.809 1
21855.511 1
21856.214 1
21856.916 0
21857.618 2
21858.320 1
21859.022 0
21859.724 1
21860.427 2
21861.129 0
21861.831 0
21862.533 0
21863.236 0
21863.938 0
21864.640 0
21865.342 0
21866.045 5
21866.747 5
21867.449 1
21868.152 1
21868.854 1
21869.556 0
21870.259 0
21870.961 0
21871.664 1
21872.366 1
21873.068 2
21873.771 0
21874.473 1
21875.176 2
21875.878 7
21876.581 9
21877.283 1
21877.986 0
21878.688 0
21879.391 1
21880.093 1
21880.796 0
21881.498 0
21882.201 0
21882.903 0
21883.606 0
21884.309 1
21885.011 0
21885.714 0
21886.416 0
21887.119 0
21887.822 0
21888.524 1
21889.227 0
21889.930 2
21890.632 1
21891.335 0
21892.038 0
21892.741 0
21893.443 0
21894.146 0
21894.849 1
21895.552 0
21896.254 0
21896.957 1
21897.660 0
21898.363 1
21899.066 0
21899.769 1
21900.471 0
21901.174 1
21901.877 0
21902.580 2
21903.283 0
21903.986 2
21904.689 8
21905.392 4
21906.095 1
21906.798 0
21907.501 0
21908.204 0
21908.907 1
21909.610 5
21910.313 2
21911.016 3
21911.719 4
21912.422 1
21913.125 1
21913.828 0
21914.531 0
21915.234 0
21915.937 0
21916.640 0
21917.343 0
21918.046 0
21918.750 0
21919.453 0
21920.156 0
21920.859 0
21921.562 0
21922.266 0
21922.969 1
21923.672 2
21924.375 1
21925.078 0
21925.782 0
21926.485 0
21927.188 0
21927.892 0
21928.595 0
21929.298 0
21930.002 1
21930.705 3
21931.408 5
21932.112 2
21932.815 0
21933.518 0
21934.222 0
21934.925 2
21935.629 2
21936.332 0
21937.035 0
21937.739 1
21938.442 0
21939.146 0
21939.849 0
21940.553 1
21941.256 0
21941.960 0
21942.663 2
21943.367 0
21944.071 1
21944.774 0
21945.478 0
21946.181 1
21946.885 1
21947.588 2
21948.292 0
21948.996 0
21949.699 0
21950.403 0
21951.107 0
21951.810 3
21952.514 1
21953.218 0
21953.921 0
21954.625 0
21955.329 0
21956.033 0
21956.736 0
21957.440 0
21958.144 0
21958.848 0
21959.552 0
21960.255 0
21960.959 0
21961.663 0
21962.367 3
21963.071 0
21963.775 0
21964.479 0
21965.182 1
21965.886 0
21966.590 0
21967.294 0
21967.998 0
21968.702 0
21969.406 0
21970.110 0
21970.814 0
21971.518 0
21972.222 1
21972.926 0
21973.630 2
21974.334 0
21975.038 2
21975.742 0
21976.446 0
21977.150 1
21977.854 1
21978.559 2
21979.263 3
21979.967 3
21980.671 0
21981.375 0
21982.079 0
21982.783 1
21983.488 0
21984.192 1
21984.896 11
21985.600 6
21986.304 4
21987.009 1
21987.713 0
21988.417 0
21989.122 1
21989.826 0
21990.530 0
21991.234 0
21991.939 3
21992.643 1
21993.347 1
21994.052 0
21994.756 2
21995.461 1
21996.165 0
21996.869 0
21997.574 1
21998.278 0
21998.983 0
21999.687 0
22000.391 1
22001.096 1
22001.800 0
22002.505 0
22003.209 1
22003.914 0
22004.618 4
22005.323 4
22006.028 1
22006.732 0
22007.437 1
22008.141 1
22008.846 0
22009.550 1
22010.255 2
22010.960 0
22011.664 0
22012.369 1
22013.074 0
22013.778 1
22014.483 2
22015.188 1
22015.892 0
22016.597 0
22017.302 0
22018.007 1
22018.711 1
22019.416 0
22020.121 0
22020.826 2
22021.530 0
22022.235 1
22022.940 4
22023.645 1
22024.350 0
22025.055 2
22025.759 1
22026.464 1
22027.169 0
22027.874 0
22028.579 1
22029.284 0
22029.989 4
22030.694 2
22031.399 0
22032.104 1
22032.809 3
22033.514 0
22034.219 0
22034.924 3
22035.629 4
22036.334 2
22037.039 2
22037.744 0
22038.449 0
22039.154 0
22039.859 0
22040.564 2
22041.269 2
22041.974 1
22042.680 4
22043.385 3
22044.090 0
22044.795 1
22045.500 1
22046.205 2
22046.911 1
22047.616 0
22048.321 2
22049.026 2
22049.732 2
22050.437 6
22051.142 5
22051.847 1
22052.553 2
22053.258 0
22053.963 3
22054.669 3
22055.374 9
22056.079 10
22056.785 6
22057.490 3
22058.195 0
22058.901 0
22059.606 1
22060.312 1
22061.017 0
22061.722 0
22062.428 0
22063.133 0
22063.839 0
22064.544 0
22065.250 1
22065.955 1
22066.661 1
22067.366 0
22068.072 1
22068.777 0
22069.483 1
22070.189 1
22070.894 6
22071.600 3
22072.305 1
22073.011 0
22073.717 0
22074.422 3
22075.128 0
22075.834 0
22076.539 0
22077.245 0
22077.951 0
22078.656 2
22079.362 0
22080.068 0
22080.774 0
22081.479 0
22082.185 3
22082.891 6
22083.597 2
22084.302 0
22085.008 3
22085.714 3
22086.420 1
22087.126 1
22087.832 1
22088.537 0
22089.243 0
22089.949 0
22090.655 5
22091.361 9
22092.067 3
22092.773 3
22093.479 1
22094.185 3
22094.891 5
22095.597 2
22096.303 0
22097.009 1
22097.715 0
22098.421 0
22099.127 1
22099.833 1
22100.539 0
22101.245 1
22101.951 0
22102.657 0
22103.363 1
22104.069 1
22104.776 0
22105.482 1
22106.188 0
22106.894 0
22107.600 0
22108.306 2
22109.013 0
22109.719 1
22110.425 1
22111.131 0
22111.837 0
22112.544 1
22113.250 2
22113.956 1
22114.663 0
22115.369 0
22116.075 10
22116.781 4
22117.488 0
22118.194 0
22118.900 0
22119.607 6
22120.313 5
22121.020 0
22121.726 1
22122.432 2
22123.139 0
22123.845 3
22124.552 0
22125.258 0
22125.965 3
22126.671 1
22127.378 1
22128.084 3
22128.791 0
22129.497 0
22130.204 0
22130.910 0
22131.617 0
22132.323 0
22133.030 0
22133.736 0
22134.443 0
22135.150 0
22135.856 1
22136.563 14
22137.270 18
[truncated: 1,023 more chars]
