# Supplementary material for: LIMPIC: a computational method for the separation of protein MALDI-TOF-MS signals from noise
Source: BMC Bioinformatics. 2007 Mar 26;8:101. doi: 10.1186/1471-2105-8-101 (PMC1847688; doi:10.1186/1471-2105-8-101)
Supplement: Additional File 3 — Compressed archive of 30 text files, containing MALDI-TOF-MS data acquired from human plasma samples. [file 1471-2105-8-101-S3.zip › Plasma/P_25.txt]

4987.389 0
4987.725 0
4988.060 0
4988.395 0
4988.731 0
4989.066 0
4989.402 0
4989.737 0
4990.072 151
4990.408 153
4990.743 190
4991.079 190
4991.414 207
4991.750 163
4992.085 193
4992.421 217
4992.756 218
4993.092 206
4993.427 210
4993.763 225
4994.098 231
4994.434 245
4994.769 275
4995.105 314
4995.441 280
4995.776 238
4996.112 245
4996.447 253
4996.783 215
4997.119 207
4997.454 212
4997.790 213
4998.126 220
4998.461 259
4998.797 282
4999.133 271
4999.469 230
4999.804 234
5000.140 232
5000.476 233
5000.812 229
5001.147 250
5001.483 234
5001.819 235
5002.155 237
5002.491 218
5002.826 237
5003.162 238
5003.498 214
5003.834 193
5004.170 206
5004.506 224
5004.842 229
5005.178 253
5005.514 267
5005.849 293
5006.185 303
5006.521 324
5006.857 299
5007.193 304
5007.529 256
5007.865 258
5008.201 242
5008.537 230
5008.873 215
5009.210 237
5009.546 306
5009.882 286
5010.218 239
5010.554 245
5010.890 258
5011.226 208
5011.562 160
5011.898 165
5012.235 166
5012.571 208
5012.907 184
5013.243 177
5013.579 202
5013.915 196
5014.252 190
5014.588 136
5014.924 141
5015.260 165
5015.597 141
5015.933 124
5016.269 163
5016.606 168
5016.942 179
5017.278 162
5017.615 148
5017.951 164
5018.287 154
5018.624 167
5018.960 177
5019.296 197
5019.633 197
5019.969 163
5020.306 181
5020.642 206
5020.979 161
5021.315 148
5021.651 154
5021.988 161
5022.324 162
5022.661 164
5022.997 139
5023.334 161
5023.671 168
5024.007 145
5024.344 145
5024.680 155
5025.017 135
5025.353 150
5025.690 140
5026.027 152
5026.363 166
5026.700 194
5027.037 175
5027.373 155
5027.710 196
5028.047 194
5028.383 189
5028.720 200
5029.057 202
5029.393 195
5029.730 187
5030.067 183
5030.404 170
5030.740 166
5031.077 144
5031.414 159
5031.751 160
5032.088 144
5032.425 154
5032.761 149
5033.098 147
5033.435 140
5033.772 121
5034.109 139
5034.446 157
5034.783 143
5035.120 149
5035.457 161
5035.793 153
5036.130 141
5036.467 135
5036.804 112
5037.141 104
5037.478 115
5037.815 148
5038.152 166
5038.489 174
5038.827 170
5039.164 152
5039.501 152
5039.838 149
5040.175 165
5040.512 163
5040.849 138
5041.186 153
5041.523 184
5041.860 229
5042.198 277
5042.535 272
5042.872 241
5043.209 212
5043.546 204
5043.884 198
5044.221 178
5044.558 180
5044.895 159
5045.233 207
5045.570 226
5045.907 188
5046.244 184
5046.582 207
5046.919 228
5047.256 218
5047.594 199
5047.931 205
5048.268 186
5048.606 161
5048.943 185
5049.281 192
5049.618 184
5049.955 184
5050.293 169
5050.630 160
5050.968 187
5051.305 156
5051.643 158
5051.980 144
5052.318 161
5052.655 166
5052.993 176
5053.330 183
5053.668 212
5054.005 201
5054.343 186
5054.680 178
5055.018 155
5055.356 166
5055.693 171
5056.031 164
5056.369 151
5056.706 155
5057.044 134
5057.381 159
5057.719 135
5058.057 131
5058.395 174
5058.732 180
5059.070 157
5059.408 148
5059.745 102
5060.083 118
5060.421 94
5060.759 151
5061.097 197
5061.434 182
5061.772 156
5062.110 179
5062.448 186
5062.786 157
5063.124 165
5063.461 152
5063.799 191
5064.137 220
5064.475 206
5064.813 221
5065.151 211
5065.489 241
5065.827 266
5066.165 295
5066.503 340
5066.841 372
5067.179 382
5067.517 423
5067.855 452
5068.193 481
5068.531 513
5068.869 496
5069.207 496
5069.545 495
5069.883 490
5070.221 475
5070.559 530
5070.897 516
5071.236 471
5071.574 480
5071.912 473
5072.250 433
5072.588 402
5072.926 386
5073.265 378
5073.603 335
5073.941 323
5074.279 296
5074.617 273
5074.956 276
5075.294 260
5075.632 242
5075.971 223
5076.309 217
5076.647 223
5076.986 224
5077.324 202
5077.662 204
5078.001 217
5078.339 194
5078.677 214
5079.016 199
5079.354 185
5079.692 189
5080.031 184
5080.369 175
5080.708 170
5081.046 154
5081.385 127
5081.723 151
5082.062 145
5082.400 165
5082.739 135
5083.077 133
5083.416 153
5083.754 153
5084.093 163
5084.431 184
5084.770 175
5085.109 178
5085.447 171
5085.786 148
5086.124 138
5086.463 180
5086.802 179
5087.140 194
5087.479 177
5087.818 170
5088.156 176
5088.495 186
5088.834 217
5089.173 180
5089.511 155
5089.850 161
5090.189 191
5090.528 190
5090.866 169
5091.205 169
5091.544 185
5091.883 174
5092.222 203
5092.561 210
5092.899 204
5093.238 198
5093.577 216
5093.916 186
5094.255 188
5094.594 166
5094.933 149
5095.272 141
5095.611 156
5095.950 129
5096.289 130
5096.627 149
5096.966 158
5097.305 134
5097.644 135
5097.984 143
5098.323 147
5098.662 146
5099.001 136
5099.340 178
5099.679 214
5100.018 174
5100.357 166
5100.696 182
5101.035 183
5101.374 178
5101.713 182
5102.053 170
5102.392 187
5102.731 173
5103.070 187
5103.409 176
5103.749 203
5104.088 173
5104.427 185
5104.766 166
5105.106 194
5105.445 202
5105.784 220
5106.123 193
5106.463 175
5106.802 172
5107.141 192
5107.481 187
5107.820 208
5108.159 169
5108.499 151
5108.838 125
5109.178 153
5109.517 189
5109.856 186
5110.196 192
5110.535 220
5110.875 224
5111.214 174
5111.554 158
5111.893 157
5112.233 133
5112.572 135
5112.912 137
5113.251 110
5113.591 140
5113.930 150
5114.270 139
5114.609 141
5114.949 128
5115.289 126
5115.628 148
5115.968 168
5116.307 128
5116.647 145
5116.987 133
5117.326 129
5117.666 126
5118.006 130
5118.345 107
5118.685 101
5119.025 106
5119.365 90
5119.704 92
5120.044 85
5120.384 100
5120.724 118
5121.063 136
5121.403 136
5121.743 140
5122.083 148
5122.423 136
5122.763 126
5123.102 102
5123.442 96
5123.782 131
5124.122 155
5124.462 144
5124.802 170
5125.142 126
5125.482 128
5125.822 135
5126.162 136
5126.502 139
5126.842 162
5127.182 144
5127.522 125
5127.862 156
5128.202 163
5128.542 147
5128.882 115
5129.222 88
5129.562 116
5129.902 105
5130.242 146
5130.582 128
5130.922 118
5131.262 126
5131.602 165
5131.943 135
5132.283 144
5132.623 143
5132.963 165
5133.303 151
5133.644 162
5133.984 146
5134.324 149
5134.664 177
5135.004 136
5135.345 118
5135.685 134
5136.025 141
5136.366 142
5136.706 148
5137.046 156
5137.387 161
5137.727 193
5138.067 150
5138.408 135
5138.748 155
5139.088 149
5139.429 172
5139.769 193
5140.110 173
5140.450 207
5140.790 196
5141.131 161
5141.471 167
5141.812 156
5142.152 144
5142.493 164
5142.833 173
5143.174 154
5143.514 125
5143.855 107
5144.195 142
5144.536 145
5144.877 131
5145.217 130
5145.558 124
5145.898 142
5146.239 140
5146.580 138
5146.920 120
5147.261 140
5147.602 156
5147.942 147
5148.283 134
5148.624 178
5148.964 189
5149.305 147
5149.646 127
5149.987 113
5150.327 125
5150.668 162
5151.009 138
5151.350 116
5151.691 125
5152.031 132
5152.372 128
5152.713 127
5153.054 99
5153.395 106
5153.736 79
5154.077 120
5154.417 169
5154.758 136
5155.099 156
5155.440 167
5155.781 156
5156.122 149
5156.463 156
5156.804 153
5157.145 136
5157.486 133
5157.827 122
5158.168 142
5158.509 132
5158.850 129
5159.191 135
5159.532 138
5159.873 112
5160.214 124
5160.555 136
5160.897 142
5161.238 110
5161.579 128
5161.920 115
5162.261 103
5162.602 144
5162.943 139
5163.285 134
5163.626 162
5163.967 127
5164.308 108
5164.649 122
5164.991 118
5165.332 128
5165.673 124
5166.015 129
5166.356 116
5166.697 155
5167.038 146
5167.380 127
5167.721 125
5168.062 100
5168.404 125
5168.745 149
5169.087 154
5169.428 160
5169.769 142
5170.111 158
5170.452 141
5170.794 127
5171.135 141
5171.476 194
5171.818 202
5172.159 186
5172.501 134
5172.842 123
5173.184 147
5173.525 169
5173.867 147
5174.209 114
5174.550 137
5174.892 133
5175.233 161
5175.575 113
5175.916 119
5176.258 130
5176.600 121
5176.941 127
5177.283 147
5177.625 180
5177.966 177
5178.308 122
5178.650 121
5178.991 150
5179.333 153
5179.675 156
5180.017 130
5180.358 117
5180.700 123
5181.042 123
5181.384 133
5181.725 114
5182.067 103
5182.409 127
5182.751 140
5183.093 116
5183.435 121
5183.776 119
5184.118 128
5184.460 147
5184.802 178
5185.144 163
5185.486 129
5185.828 130
5186.170 124
5186.512 139
5186.854 138
5187.196 117
5187.538 154
5187.880 133
5188.222 113
5188.564 107
5188.906 125
5189.248 134
5189.590 106
5189.932 104
5190.274 104
5190.616 125
5190.958 125
5191.300 143
5191.642 130
5191.985 151
5192.327 164
5192.669 143
5193.011 167
5193.353 176
5193.695 179
5194.038 216
5194.380 211
5194.722 200
5195.064 192
5195.407 192
5195.749 186
5196.091 168
5196.433 142
5196.776 170
5197.118 167
5197.460 214
5197.803 226
5198.145 185
5198.487 169
5198.830 156
5199.172 155
5199.514 137
5199.857 185
5200.199 144
5200.542 142
5200.884 162
5201.226 162
5201.569 147
5201.911 164
5202.254 140
5202.596 130
5202.939 139
5203.281 139
5203.624 106
5203.966 119
5204.309 106
5204.652 97
5204.994 121
5205.337 142
5205.679 120
5206.022 119
5206.364 126
5206.707 149
5207.050 112
5207.392 102
5207.735 92
5208.078 101
5208.420 102
5208.763 97
5209.106 84
5209.448 100
5209.791 84
5210.134 113
5210.477 143
5210.819 156
5211.162 116
5211.505 123
5211.848 132
5212.191 108
5212.533 106
5212.876 119
5213.219 145
5213.562 154
5213.905 147
5214.248 125
5214.590 150
5214.933 139
5215.276 145
5215.619 106
5215.962 131
5216.305 143
5216.648 152
5216.991 135
5217.334 109
5217.677 115
5218.020 102
5218.363 108
5218.706 117
5219.049 114
5219.392 124
5219.735 111
5220.078 109
5220.421 94
5220.764 105
5221.107 119
5221.450 120
5221.793 124
5222.137 76
5222.480 64
5222.823 75
5223.166 103
5223.509 113
5223.852 121
5224.196 143
5224.539 136
5224.882 104
5225.225 95
5225.569 118
5225.912 151
5226.255 115
5226.598 118
5226.942 115
5227.285 145
5227.628 152
5227.972 156
5228.315 128
5228.658 125
5229.002 146
5229.345 152
5229.688 136
5230.032 116
5230.375 121
5230.718 104
5231.062 103
5231.405 141
5231.749 139
5232.092 127
5232.436 104
5232.779 129
5233.123 127
5233.466 109
5233.810 115
5234.153 150
5234.497 149
5234.840 137
5235.184 120
5235.527 137
5235.871 125
5236.215 155
5236.558 155
5236.902 146
5237.245 114
5237.589 106
5237.933 93
5238.276 92
5238.620 122
5238.964 120
5239.307 137
5239.651 99
5239.995 88
5240.339 97
5240.682 100
5241.026 99
5241.370 81
5241.714 72
5242.057 84
5242.401 71
5242.745 85
5243.089 95
5243.433 102
5243.776 104
5244.120 123
5244.464 112
5244.808 117
5245.152 127
5245.496 113
5245.840 138
5246.184 129
5246.528 161
5246.871 169
5247.215 150
5247.559 161
5247.903 170
5248.247 153
5248.591 147
5248.935 144
5249.279 133
5249.623 122
5249.967 114
5250.311 110
5250.656 151
5251.000 137
5251.344 124
5251.688 136
5252.032 129
5252.376 128
5252.720 134
5253.064 98
5253.408 109
5253.753 113
5254.097 119
5254.441 103
5254.785 86
5255.129 97
5255.474 95
5255.818 111
5256.162 108
5256.506 124
5256.851 136
5257.195 143
5257.539 108
5257.883 98
5258.228 89
5258.572 84
5258.916 75
5259.261 113
5259.605 132
5259.950 108
5260.294 101
5260.638 106
5260.983 111
5261.327 99
5261.672 95
5262.016 94
5262.360 83
5262.705 80
5263.049 101
5263.394 104
5263.738 121
5264.083 115
5264.427 168
5264.772 151
5265.116 120
5265.461 102
5265.805 97
5266.150 115
5266.495 119
5266.839 138
5267.184 146
5267.528 123
5267.873 119
5268.218 110
5268.562 118
5268.907 136
5269.252 161
5269.596 169
5269.941 125
5270.286 96
5270.631 100
5270.975 115
5271.320 122
5271.665 123
5272.010 120
5272.354 105
5272.699 103
5273.044 139
5273.389 133
5273.733 153
5274.078 125
5274.423 167
5274.768 163
5275.113 165
5275.458 153
5275.803 178
5276.148 160
5276.492 150
5276.837 142
5277.182 107
5277.527 145
5277.872 147
5278.217 130
5278.562 171
5278.907 173
5279.252 153
5279.597 158
5279.942 172
5280.287 199
5280.632 160
5280.977 136
5281.322 171
5281.667 169
5282.013 162
5282.358 189
5282.703 206
5283.048 180
5283.393 210
5283.738 224
5284.083 184
5284.428 168
5284.774 178
5285.119 154
5285.464 156
5285.809 112
5286.155 109
5286.500 119
5286.845 147
5287.190 159
5287.536 157
5287.881 145
5288.226 136
5288.571 116
5288.917 112
5289.262 134
5289.607 135
5289.953 122
5290.298 131
5290.643 123
5290.989 145
5291.334 142
5291.680 134
5292.025 134
5292.370 105
5292.716 102
5293.061 91
5293.407 86
5293.752 95
5294.098 105
5294.443 117
5294.789 129
5295.134 121
5295.480 105
5295.825 100
5296.171 142
5296.517 138
5296.862 133
5297.208 100
5297.553 123
5297.899 113
5298.245 97
5298.590 131
5298.936 117
5299.281 121
5299.627 137
5299.973 124
5300.318 112
5300.664 93
5301.010 91
5301.356 92
5301.701 81
5302.047 102
5302.393 122
5302.739 96
5303.084 81
5303.430 130
5303.776 152
5304.122 122
5304.468 110
5304.813 82
5305.159 119
5305.505 109
5305.851 105
5306.197 110
5306.543 107
5306.889 144
5307.235 130
5307.581 104
5307.926 123
5308.272 121
5308.618 97
5308.964 109
5309.310 126
5309.656 132
5310.002 120
5310.348 111
5310.694 122
5311.040 101
5311.386 91
5311.732 119
5312.079 122
5312.425 121
5312.771 117
5313.117 112
5313.463 104
5313.809 107
5314.155 93
5314.501 71
5314.848 82
5315.194 88
5315.540 89
5315.886 89
5316.232 77
5316.579 104
5316.925 110
5317.271 134
5317.617 126
5317.964 114
5318.310 119
5318.656 107
5319.002 96
5319.349 73
5319.695 91
5320.041 113
5320.388 98
5320.734 115
5321.080 109
5321.427 104
5321.773 114
5322.120 126
5322.466 119
5322.812 116
5323.159 107
5323.505 113
5323.852 94
5324.198 69
5324.545 90
5324.891 93
5325.238 101
5325.584 101
5325.931 104
5326.277 121
5326.624 140
5326.970 125
5327.317 125
5327.663 98
5328.010 90
5328.357 81
5328.703 104
5329.050 120
5329.397 127
5329.743 126
5330.090 120
5330.437 110
5330.783 81
5331.130 85
5331.477 118
5331.823 141
5332.170 122
5332.517 133
5332.864 138
5333.210 102
5333.557 92
5333.904 115
5334.251 110
5334.597 134
5334.944 124
5335.291 82
5335.638 90
5335.985 87
5336.332 80
5336.678 114
5337.025 115
5337.372 119
5337.719 126
5338.066 118
5338.413 121
5338.760 98
5339.107 112
5339.454 117
5339.801 119
5340.148 129
5340.495 118
5340.842 83
5341.189 98
5341.536 122
5341.883 123
5342.230 109
5342.577 112
5342.924 111
5343.271 108
5343.618 117
5343.965 106
5344.313 98
5344.660 110
5345.007 93
5345.354 113
5345.701 138
5346.048 148
5346.396 172
5346.743 183
5347.090 161
5347.437 143
5347.784 127
5348.132 131
5348.479 120
5348.826 136
5349.173 114
5349.521 126
5349.868 91
5350.215 84
5350.563 122
5350.910 132
5351.257 122
5351.605 133
5351.952 117
5352.299 130
5352.647 99
5352.994 91
5353.342 96
5353.689 96
5354.037 102
5354.384 118
5354.731 108
5355.079 113
5355.426 116
5355.774 126
5356.121 131
5356.469 130
5356.816 155
5357.164 154
5357.511 166
5357.859 186
5358.207 201
5358.554 204
5358.902 220
5359.249 201
5359.597 224
5359.945 204
5360.292 216
5360.640 255
5360.988 242
5361.335 214
5361.683 228
5362.031 232
5362.378 209
5362.726 171
5363.074 142
5363.422 158
5363.769 155
5364.117 134
5364.465 120
5364.813 138
5365.160 156
5365.508 165
5365.856 146
5366.204 115
5366.552 115
5366.900 135
5367.247 162
5367.595 123
5367.943 130
5368.291 119
5368.639 103
5368.987 87
5369.335 79
5369.683 89
5370.031 111
5370.379 102
5370.727 108
5371.075 133
5371.423 139
5371.771 140
5372.119 117
5372.467 128
5372.815 114
5373.163 101
5373.511 110
5373.859 112
5374.207 94
5374.555 106
5374.903 103
5375.251 114
5375.600 140
5375.948 168
5376.296 153
5376.644 133
5376.992 109
5377.340 108
5377.689 88
5378.037 83
5378.385 75
5378.733 118
5379.082 128
5379.430 134
5379.778 114
5380.126 125
5380.475 124
5380.823 114
5381.171 123
5381.520 145
5381.868 140
5382.216 122
5382.565 104
5382.913 95
5383.261 94
5383.610 104
5383.958 99
5384.307 112
5384.655 103
5385.004 118
5385.352 99
5385.700 78
5386.049 84
5386.397 78
5386.746 101
5387.094 108
5387.443 112
5387.791 116
5388.140 111
5388.489 121
5388.837 115
5389.186 109
5389.534 150
5389.883 138
5390.232 127
5390.580 143
5390.929 129
5391.277 139
5391.626 150
5391.975 133
5392.323 116
5392.672 93
5393.021 98
5393.370 102
5393.718 113
5394.067 105
5394.416 104
5394.764 116
5395.113 98
5395.462 117
5395.811 127
5396.160 135
5396.508 132
5396.857 134
5397.206 128
5397.555 133
5397.904 115
5398.253 106
5398.602 92
5398.950 120
5399.299 110
5399.648 106
5399.997 96
5400.346 92
5400.695 92
5401.044 84
5401.393 79
5401.742 113
5402.091 101
5402.440 91
5402.789 113
5403.138 116
5403.487 118
5403.836 112
5404.185 143
5404.534 138
5404.883 110
5405.232 91
5405.582 83
5405.931 86
5406.280 92
5406.629 98
5406.978 108
5407.327 93
5407.676 86
5408.026 64
5408.375 79
5408.724 66
5409.073 65
5409.422 87
5409.772 87
5410.121 92
5410.470 117
5410.819 107
5411.169 71
5411.518 86
5411.867 85
5412.217 79
5412.566 69
5412.915 87
5413.265 99
5413.614 114
5413.963 93
5414.313 93
5414.662 98
5415.012 93
5415.361 104
5415.710 90
5416.060 103
5416.409 102
5416.759 100
5417.108 110
5417.458 119
5417.807 100
5418.157 100
5418.506 121
5418.856 106
5419.205 102
5419.555 83
5419.905 79
5420.254 81
5420.604 85
5420.953 66
5421.303 78
5421.653 94
5422.002 111
5422.352 104
5422.702 102
5423.051 93
5423.401 81
5423.751 80
5424.100 109
5424.450 118
5424.800 110
5425.149 106
5425.499 106
5425.849 93
5426.199 102
5426.549 96
5426.898 106
5427.248 122
5427.598 111
5427.948 116
5428.298 115
5428.647 102
5428.997 91
5429.347 96
5429.697 88
5430.047 88
5430.397 116
5430.747 128
5431.097 146
5431.447 124
5431.797 84
5432.147 61
5432.497 76
5432.847 78
5433.197 107
5433.547 125
5433.897 89
5434.247 98
5434.597 83
5434.947 95
5435.297 123
5435.647 106
5435.997 95
5436.347 115
5436.697 98
5437.047 82
5437.397 84
5437.748 76
5438.098 112
5438.448 122
5438.798 103
5439.148 82
5439.498 98
5439.849 91
5440.199 103
5440.549 120
5440.899 131
5441.250 122
5441.600 127
5441.950 150
5442.300 145
5442.651 123
5443.001 130
5443.351 96
5443.702 97
5444.052 128
5444.402 111
5444.753 106
5445.103 112
5445.454 124
5445.804 153
5446.154 143
5446.505 116
5446.855 81
5447.206 94
5447.556 117
5447.907 118
5448.257 107
5448.608 86
5448.958 87
5449.309 90
5449.659 76
5450.010 85
5450.360 87
5450.711 106
5451.061 111
5451.412 104
5451.763 123
5452.113 125
5452.464 118
5452.814 99
5453.165 110
5453.516 136
5453.866 83
5454.217 83
5454.568 100
5454.918 112
5455.269 126
5455.620 123
5455.971 120
5456.321 150
5456.672 130
5457.023 125
5457.374 144
5457.724 119
5458.075 112
5458.426 128
5458.777 111
5459.128 107
5459.478 101
5459.829 90
5460.180 90
5460.531 100
5460.882 90
5461.233 94
5461.584 98
5461.935 98
5462.286 102
5462.637 103
5462.988 101
5463.339 95
5463.689 94
5464.040 96
5464.391 89
5464.743 96
5465.094 93
5465.445 85
5465.796 84
5466.147 102
5466.498 76
5466.849 54
5467.200 90
5467.551 106
5467.902 108
5468.253 99
5468.604 89
5468.956 98
5469.307 80
5469.658 71
5470.009 76
5470.360 72
5470.711 82
5471.063 83
5471.414 108
5471.765 98
5472.116 105
5472.468 129
5472.819 148
5473.170 122
5473.521 95
5473.873 107
5474.224 123
5474.575 125
5474.927 111
5475.278 110
5475.629 110
5475.981 131
5476.332 132
5476.684 131
5477.035 98
5477.386 102
5477.738 101
5478.089 93
5478.441 104
5478.792 111
5479.144 98
5479.495 123
5479.847 120
5480.198 124
5480.550 121
5480.901 103
5481.253 80
5481.604 67
5481.956 73
5482.308 69
5482.659 94
5483.011 110
5483.362 85
5483.714 94
5484.066 87
5484.417 98
5484.769 88
5485.121 71
5485.472 136
5485.824 137
5486.176 107
5486.527 96
5486.879 79
5487.231 88
5487.583 69
5487.934 93
5488.286 109
5488.638 108
5488.990 103
5489.341 113
5489.693 106
5490.045 115
5490.397 121
5490.749 103
5491.101 102
5491.452 114
5491.804 128
5492.156 87
5492.508 99
5492.860 83
5493.212 95
5493.564 101
5493.916 100
5494.268 138
5494.620 98
5494.972 71
5495.324 100
5495.676 128
5496.028 118
5496.380 123
5496.732 130
5497.084 133
5497.436 133
5497.788 134
5498.140 137
5498.492 130
5498.844 118
5499.196 117
5499.549 128
5499.901 127
5500.253 134
5500.605 129
5500.957 112
5501.309 118
5501.662 117
5502.014 91
5502.366 117
5502.718 108
5503.071 89
5503.423 106
5503.775 102
5504.127 98
5504.480 100
5504.832 99
5505.184 114
5505.537 134
5505.889 117
5506.241 117
5506.594 130
5506.946 118
5507.298 119
5507.651 118
5508.003 112
5508.356 107
5508.708 101
5509.060 60
5509.413 71
5509.765 64
5510.118 96
5510.470 95
5510.823 76
5511.175 100
5511.528 87
5511.880 107
5512.233 94
5512.585 103
5512.938 97
5513.290 65
5513.643 68
5513.996 94
5514.348 98
5514.701 89
5515.053 79
5515.406 75
5515.759 86
5516.111 140
5516.464 111
5516.817 94
5517.169 134
5517.522 104
5517.875 92
5518.228 123
5518.580 115
5518.933 102
5519.286 99
5519.639 105
5519.991 104
5520.344 95
5520.697 138
5521.050 133
5521.403 129
5521.755 165
5522.108 142
5522.461 128
5522.814 117
5523.167 93
5523.520 84
5523.873 103
5524.226 105
5524.579 131
5524.932 112
5525.285 137
5525.637 143
5525.990 134
5526.343 98
5526.696 121
5527.049 153
5527.402 123
5527.756 104
5528.109 92
5528.462 77
5528.815 107
5529.168 106
5529.521 107
5529.874 106
5530.227 109
5530.580 106
5530.933 106
5531.286 104
5531.640 92
5531.993 70
5532.346 85
5532.699 88
5533.052 95
5533.406 79
5533.759 91
5534.112 82
5534.465 110
5534.819 98
5535.172 86
5535.525 90
5535.878 89
5536.232 84
5536.585 98
5536.938 137
5537.292 101
5537.645 87
5537.998 102
5538.352 110
5538.705 77
5539.058 89
5539.412 94
5539.765 101
5540.119 111
5540.472 103
5540.826 76
5541.179 82
5541.533 89
5541.886 118
5542.240 112
5542.593 112
5542.947 111
5543.300 100
5543.654 81
5544.007 92
5544.361 107
5544.714 108
5545.068 103
5545.421 124
5545.775 87
5546.129 85
5546.482 110
5546.836 92
5547.190 117
5547.543 122
5547.897 126
5548.251 111
5548.604 123
5548.958 126
5549.312 132
5549.666 115
5550.019 154
5550.373 127
5550.727 124
5551.081 122
5551.434 103
5551.788 135
5552.142 104
5552.496 107
5552.850 96
5553.203 104
5553.557 109
5553.911 128
5554.265 131
5554.619 132
5554.973 113
5555.327 122
5555.681 121
5556.035 131
5556.389 116
5556.743 125
5557.096 109
5557.450 118
5557.804 143
5558.158 135
5558.512 140
5558.867 124
5559.221 131
5559.575 161
5559.929 147
5560.283 164
5560.637 131
5560.991 129
5561.345 136
5561.699 164
5562.053 147
5562.407 137
5562.762 163
5563.116 142
5563.470 112
5563.824 129
5564.178 122
5564.532 121
5564.887 120
5565.241 108
5565.595 114
5565.949 119
5566.304 119
5566.658 130
5567.012 104
5567.366 103
5567.721 140
5568.075 129
5568.429 114
5568.784 122
5569.138 142
5569.492 121
5569.847 115
5570.201 139
5570.556 173
5570.910 161
5571.264 148
5571.619 172
5571.973 155
5572.328 141
5572.682 182
5573.037 194
5573.391 165
5573.746 146
5574.100 170
5574.455 191
5574.809 198
5575.164 215
5575.518 244
5575.873 234
5576.228 196
5576.582 177
5576.937 151
5577.291 170
5577.646 173
5578.001 189
5578.355 194
5578.710 150
5579.065 136
5579.419 126
5579.774 146
5580.129 158
5580.483 142
5580.838 184
5581.193 199
5581.548 152
5581.902 174
5582.257 143
5582.612 143
5582.967 127
5583.321 125
5583.676 125
5584.031 141
5584.386 114
5584.741 139
5585.096 164
5585.451 127
5585.805 136
5586.160 138
5586.515 123
5586.870 130
5587.225 143
5587.580 158
5587.935 164
5588.290 170
5588.645 112
5589.000 113
5589.355 137
5589.710 109
5590.065 107
5590.420 95
5590.775 94
5591.130 117
5591.485 113
5591.840 174
5592.195 173
5592.550 165
5592.905 129
5593.261 115
5593.616 119
5593.971 95
5594.326 116
5594.681 135
5595.036 152
5595.391 145
5595.747 137
5596.102 145
5596.457 161
5596.812 125
5597.168 87
5597.523 91
5597.878 122
5598.233 122
5598.589 132
5598.944 129
5599.299 115
5599.655 112
5600.010 124
5600.365 123
5600.721 102
5601.076 92
5601.431 89
5601.787 83
5602.142 108
5602.498 117
5602.853 125
5603.208 123
5603.564 109
5603.919 107
5604.275 122
5604.630 126
5604.986 118
5605.341 112
5605.697 76
5606.052 79
5606.408 83
5606.763 91
5607.119 124
5607.475 114
5607.830 109
5608.186 142
5608.541 104
5608.897 133
5609.253 121
5609.608 118
5609.964 114
5610.319 96
5610.675 97
5611.031 126
5611.387 130
5611.742 121
5612.098 125
5612.454 108
5612.809 102
5613.165 101
5613.521 93
5613.877 92
5614.233 93
5614.588 138
5614.944 161
5615.300 149
5615.656 136
5616.012 125
5616.367 135
5616.723 157
5617.079 130
5617.435 139
5617.791 142
5618.147 151
5618.503 159
5618.859 113
5619.215 157
5619.571 148
5619.927 140
5620.283 138
5620.639 108
5620.995 126
5621.351 156
5621.707 158
5622.063 119
5622.419 155
5622.775 174
5623.131 137
5623.487 126
5623.843 129
5624.199 146
5624.555 104
5624.911 105
5625.267 114
5625.624 101
5625.980 132
5626.336 105
5626.692 91
5627.048 71
5627.404 56
5627.761 61
5628.117 84
5628.473 99
5628.829 109
5629.186 96
5629.542 94
5629.898 81
5630.254 125
5630.611 107
5630.967 112
5631.323 114
5631.680 113
5632.036 130
5632.392 111
5632.749 105
5633.105 124
5633.462 99
5633.818 115
5634.174 127
5634.531 144
5634.887 124
5635.244 145
5635.600 129
5635.957 107
5636.313 114
5636.670 106
5637.026 105
5637.383 96
5637.739 88
5638.096 124
5638.452 113
5638.809 127
5639.165 132
5639.522 116
5639.879 137
5640.235 119
5640.592 114
5640.949 98
5641.305 99
5641.662 96
5642.018 115
5642.375 99
5642.732 97
5643.089 107
5643.445 101
5643.802 122
5644.159 141
5644.515 152
5644.872 134
5645.229 119
5645.586 94
5645.943 95
5646.299 125
5646.656 141
5647.013 162
5647.370 166
5647.727 159
5648.083 196
5648.440 201
5648.797 200
5649.154 204
5649.511 207
5649.868 198
5650.225 215
5650.582 233
5650.939 227
5651.296 248
5651.653 261
5652.010 246
5652.367 233
5652.724 231
5653.081 215
5653.438 188
5653.795 187
5654.152 175
5654.509 177
5654.866 191
5655.223 152
5655.580 128
5655.937 143
5656.294 128
5656.651 125
5657.009 131
5657.366 134
5657.723 122
5658.080 121
5658.437 127
5658.794 137
5659.152 136
5659.509 110
5659.866 143
5660.223 126
5660.581 96
5660.938 97
5661.295 98
5661.652 91
5662.010 95
5662.367 124
5662.724 105
5663.082 106
5663.439 130
5663.796 120
5664.154 141
5664.511 139
5664.868 128
5665.226 98
5665.583 132
5665.941 121
5666.298 120
5666.656 117
5667.013 106
5667.370 87
5667.728 108
5668.085 119
5668.443 79
5668.800 84
5669.158 111
5669.516 134
5669.873 130
5670.231 126
5670.588 127
5670.946 110
5671.303 118
5671.661 142
5672.019 135
5672.376 116
5672.734 103
5673.091 124
5673.449 121
5673.807 130
5674.164 119
5674.522 115
5674.880 124
5675.238 103
5675.595 108
5675.953 128
5676.311 106
5676.669 120
5677.026 137
5677.384 138
5677.742 115
5678.100 130
5678.458 145
5678.815 132
5679.173 131
5679.531 125
5679.889 108
5680.247 113
5680.605 113
5680.963 132
5681.320 154
5681.678 127
5682.036 91
5682.394 80
5682.752 97
5683.110 98
5683.468 82
5683.826 87
5684.184 79
5684.542 99
5684.900 117
5685.258 113
5685.616 101
5685.974 82
5686.332 84
5686.690 103
5687.048 119
5687.407 90
5687.765 113
5688.123 133
5688.481 111
5688.839 85
5689.197 127
5689.555 123
5689.914 125
5690.272 117
5690.630 108
5690.988 105
5691.346 128
5691.705 101
5692.063 97
5692.421 73
5692.779 96
5693.138 103
5693.496 100
5693.854 111
5694.213 127
5694.571 115
5694.929 91
5695.288 94
5695.646 91
5696.004 93
5696.363 90
5696.721 70
5697.079 84
5697.438 95
5697.796 83
5698.155 99
5698.513 127
5698.872 121
5699.230 147
5699.589 139
5699.947 125
5700.306 123
5700.664 132
5701.023 110
5701.381 103
5701.740 105
5702.098 111
5702.457 99
5702.815 143
5703.174 126
5703.533 118
5703.891 114
5704.250 134
5704.608 156
5704.967 153
5705.326 160
5705.684 163
5706.043 179
5706.402 218
5706.761 203
5707.119 192
5707.478 187
5707.837 206
5708.196 182
5708.554 268
5708.913 281
5709.272 263
5709.631 258
5709.989 223
5710.348 253
5710.707 300
5711.066 304
5711.425 303
5711.784 266
5712.143 276
5712.501 303
5712.860 305
5713.219 267
5713.578 269
5713.937 277
5714.296 273
5714.655 236
5715.014 240
5715.373 220
5715.732 207
5716.091 195
5716.450 208
5716.809 221
5717.168 181
5717.527 176
5717.886 169
5718.245 195
5718.604 215
5718.963 156
5719.322 149
5719.682 171
5720.041 153
5720.400 135
5720.759 134
5721.118 119
5721.477 153
5721.836 137
5722.196 152
5722.555 157
5722.914 164
5723.273 168
5723.633 187
5723.992 164
5724.351 156
5724.710 134
5725.070 134
5725.429 158
5725.788 148
5726.147 123
5726.507 148
5726.866 136
5727.225 150
5727.585 132
5727.944 117
5728.304 96
5728.663 104
5729.022 130
5729.382 122
5729.741 95
5730.101 109
5730.460 93
5730.820 134
5731.179 101
5731.539 104
5731.898 105
5732.258 85
5732.617 75
5732.977 93
5733.336 98
5733.696 98
5734.055 100
5734.415 85
5734.774 63
5735.134 108
5735.494 141
5735.853 129
5736.213 130
5736.573 119
5736.932 89
5737.292 108
5737.652 108
5738.011 121
5738.371 105
5738.731 93
5739.090 79
5739.450 90
5739.810 110
5740.170 127
5740.529 134
5740.889 99
5741.249 74
5741.609 105
5741.969 108
5742.328 71
5742.688 64
5743.048 94
5743.408 92
5743.768 66
5744.128 92
5744.488 93
5744.847 95
5745.207 135
5745.567 147
5745.927 135
5746.287 123
5746.647 142
5747.007 161
5747.367 152
5747.727 120
5748.087 118
5748.447 119
5748.807 157
5749.167 126
5749.527 118
5749.887 109
5750.247 120
5750.607 129
5750.968 151
5751.328 108
5751.688 101
5752.048 101
5752.408 98
5752.768 138
5753.128 138
5753.488 126
5753.849 144
5754.209 155
5754.569 147
5754.929 132
5755.290 124
5755.650 115
5756.010 109
5756.370 101
5756.731 101
5757.091 110
5757.451 97
5757.811 102
5758.172 101
5758.532 107
5758.892 128
5759.253 142
5759.613 168
5759.974 145
5760.334 162
5760.694 138
5761.055 158
5761.415 161
5761.776 123
5762.136 124
5762.496 137
5762.857 161
5763.217 196
5763.578 239
5763.938 205
5764.299 175
5764.659 192
5765.020 202
5765.381 200
5765.741 188
5766.102 162
5766.462 133
5766.823 149
5767.183 109
5767.544 145
5767.905 131
5768.265 153
5768.626 155
5768.987 144
5769.347 137
5769.708 118
5770.069 115
5770.429 122
5770.790 108
5771.151 115
5771.512 91
5771.872 90
5772.233 116
5772.594 112
5772.955 107
5773.315 118
5773.676 128
5774.037 97
5774.398 89
5774.759 68
5775.120 54
5775.480 88
5775.841 84
5776.202 86
5776.563 103
5776.924 111
5777.285 120
5777.646 128
5778.007 128
5778.368 106
5778.729 84
5779.090 97
5779.451 125
5779.812 130
5780.173 91
5780.534 77
5780.895 93
5781.256 108
5781.617 107
5781.978 110
5782.339 126
5782.700 122
5783.061 125
5783.422 98
5783.783 96
5784.144 92
5784.506 85
5784.867 93
5785.228 97
5785.589 108
5785.950 115
5786.311 95
5786.673 87
5787.034 81
5787.395 83
5787.756 113
5788.118 109
5788.479 134
5788.840 119
5789.201 121
5789.563 111
5789.924 99
5790.285 86
5790.647 96
5791.008 112
5791.369 99
5791.731 90
5792.092 87
5792.454 92
5792.815 95
5793.176 98
5793.538 122
5793.899 124
5794.261 107
5794.622 98
5794.984 73
5795.345 74
5795.707 80
5796.068 122
5796.430 127
5796.791 115
5797.153 92
5797.514 104
5797.876 117
5798.237 94
5798.599 110
5798.961 124
5799.322 135
5799.684 104
5800.045 125
5800.407 110
5800.769 111
5801.130 139
5801.492 129
5801.854 121
5802.215 105
5802.577 94
5802.939 144
5803.301 149
5803.662 179
5804.024 140
5804.386 154
5804.748 159
5805.109 107
5805.471 99
5805.833 88
5806.195 102
5806.557 117
5806.918 115
5807.280 131
5807.642 144
5808.004 104
5808.366 113
5808.728 104
5809.090 101
5809.452 90
5809.814 67
5810.176 97
5810.538 98
5810.900 132
5811.261 120
5811.623 102
5811.985 98
5812.347 133
5812.710 143
5813.072 166
5813.434 154
5813.796 132
5814.158 139
5814.520 118
5814.882 153
5815.244 150
5815.606 139
5815.968 98
5816.330 117
5816.693 115
5817.055 104
5817.417 103
5817.779 86
5818.141 80
5818.503 82
5818.866 102
5819.228 108
5819.590 105
5819.952 95
5820.315 120
5820.677 127
5821.039 118
5821.401 96
5821.764 118
5822.126 133
5822.488 119
5822.851 128
5823.213 95
5823.575 104
5823.938 134
5824.300 128
5824.663 111
5825.025 107
5825.387 108
5825.750 105
5826.112 111
5826.475 108
5826.837 82
5827.200 85
5827.562 103
5827.925 128
5828.287 84
5828.650 93
5829.012 100
5829.375 111
5829.737 115
5830.100 131
5830.462 119
5830.825 129
5831.188 99
5831.550 93
5831.913 112
5832.276 103
5832.638 117
5833.001 120
5833.363 103
5833.726 141
5834.089 117
5834.452 112
5834.814 105
5835.177 120
5835.540 115
5835.902 124
5836.265 155
5836.628 129
5836.991 142
5837.354 148
5837.716 155
5838.079 174
5838.442 190
5838.805 193
5839.168 210
5839.531 204
5839.893 220
5840.256 278
5840.619 278
5840.982 303
5841.345 318
5841.708 286
5842.071 317
5842.434 306
5842.797 335
5843.160 361
5843.523 376
5843.886 335
5844.249 293
5844.612 296
5844.975 248
5845.338 241
5845.701 229
5846.064 197
5846.427 209
5846.790 194
5847.153 148
5847.516 173
5847.879 152
5848.243 158
5848.606 149
5848.969 157
5849.332 146
5849.695 110
5850.058 108
5850.422 116
5850.785 118
5851.148 145
5851.511 166
5851.874 138
5852.238 126
5852.601 130
5852.964 114
5853.328 121
5853.691 137
5854.054 121
5854.417 139
5854.781 142
5855.144 167
5855.507 153
5855.871 155
5856.234 127
5856.598 110
5856.961 121
5857.324 137
5857.688 144
5858.051 152
5858.415 146
5858.778 157
5859.142 191
5859.505 169
5859.869 184
5860.232 159
5860.596 176
5860.959 157
5861.323 180
5861.686 235
5862.050 293
5862.413 254
5862.777 194
5863.141 216
5863.504 205
5863.868 239
5864.231 201
5864.595 178
5864.959 191
5865.322 179
5865.686 189
5866.050 177
5866.413 180
5866.777 205
5867.141 210
5867.504 199
5867.868 172
5868.232 180
5868.596 173
5868.960 157
5869.323 150
5869.687 196
5870.051 176
5870.415 167
5870.779 174
5871.142 180
5871.506 164
5871.870 179
5872.234 192
5872.598 212
5872.962 199
5873.326 213
5873.690 235
5874.054 226
5874.417 245
5874.781 259
5875.145 269
5875.509 271
5875.873 287
5876.237 306
5876.601 313
5876.965 298
5877.329 300
5877.693 305
5878.057 272
5878.422 271
5878.786 270
5879.150 281
5879.514 260
5879.878 270
5880.242 259
5880.606 263
5880.970 196
5881.334 177
5881.699 167
5882.063 134
5882.427 140
5882.791 140
5883.155 153
5883.520 140
5883.884 125
5884.248 135
5884.612 124
5884.977 99
5885.341 117
5885.705 123
5886.070 122
5886.434 103
5886.798 98
5887.163 85
5887.527 96
5887.891 102
5888.256 103
5888.620 126
5888.984 107
5889.349 112
5889.713 92
5890.078 114
5890.442 117
5890.806 121
5891.171 104
5891.535 107
5891.900 95
5892.264 110
5892.629 122
5892.993 107
5893.358 144
5893.722 127
5894.087 140
5894.452 128
5894.816 112
5895.181 111
5895.545 126
5895.910 149
5896.275 104
5896.639 97
5897.004 112
5897.368 101
5897.733 119
5898.098 111
5898.463 118
5898.827 121
5899.192 110
5899.557 110
5899.921 116
5900.286 94
5900.651 118
5901.016 112
5901.380 111
5901.745 120
5902.110 117
5902.475 83
5902.840 96
5903.204 86
5903.569 96
5903.934 100
5904.299 127
5904.664 125
5905.029 128
5905.394 123
5905.759 126
5906.124 116
5906.488 110
5906.853 121
5907.218 113
5907.583 152
5907.948 167
5908.313 170
5908.678 168
5909.043 117
5909.408 109
5909.773 144
5910.138 123
5910.503 104
5910.869 104
5911.234 105
5911.599 89
5911.964 71
5912.329 68
5912.694 58
5913.059 54
5913.424 92
5913.790 103
5914.155 95
5914.520 123
5914.885 112
5915.250 86
5915.615 101
5915.981 90
5916.346 81
5916.711 92
5917.076 117
5917.442 121
5917.807 95
5918.172 87
5918.538 106
5918.903 139
5919.268 163
5919.634 137
5919.999 121
5920.364 124
5920.730 102
5921.095 103
5921.460 98
5921.826 109
5922.191 125
5922.557 125
5922.922 119
5923.288 107
5923.653 130
5924.019 119
5924.384 113
5924.750 85
5925.115 97
5925.481 102
5925.846 91
5926.212 91
5926.577 104
5926.943 99
5927.308 97
5927.674 115
5928.040 114
5928.405 119
5928.771 104
5929.136 122
5929.502 117
5929.868 116
5930.233 119
5930.599 123
5930.965 131
5931.330 126
5931.696 104
5932.062 108
5932.428 132
5932.793 127
5933.159 116
5933.525 116
5933.891 114
5934.256 108
5934.622 107
5934.988 119
5935.354 119
5935.720 88
5936.086 99
5936.451 93
5936.817 101
5937.183 86
5937.549 91
5937.915 94
5938.281 86
5938.647 95
5939.013 65
5939.379 59
5939.745 92
5940.111 86
5940.477 71
5940.843 95
5941.209 78
5941.575 80
5941.941 81
5942.307 75
5942.673 102
5943.039 71
5943.405 73
5943.771 99
5944.137 97
5944.503 119
5944.869 90
5945.235 110
5945.602 90
5945.968 93
5946.334 95
5946.700 108
5947.066 75
5947.432 84
5947.799 104
5948.165 90
5948.531 85
5948.897 85
5949.264 108
5949.630 97
5949.996 108
5950.362 123
5950.729 122
5951.095 139
5951.461 146
5951.828 141
5952.194 120
5952.560 125
5952.927 105
5953.293 111
5953.660 108
5954.026 124
5954.392 88
5954.759 71
5955.125 83
5955.492 97
5955.858 101
5956.225 89
5956.591 103
5956.958 84
5957.324 69
5957.691 53
5958.057 54
5958.424 85
5958.790 68
5959.157 68
5959.523 67
5959.890 50
5960.256 61
5960.623 75
5960.990 100
5961.356 74
5961.723 68
5962.090 77
5962.456 91
5962.823 91
5963.190 81
5963.556 79
5963.923 51
5964.290 66
5964.656 72
5965.023 60
5965.390 56
5965.757 71
5966.123 56
5966.490 59
5966.857 60
5967.224 71
5967.591 92
5967.958 82
5968.324 85
5968.691 103
5969.058 110
5969.425 88
5969.792 95
5970.159 97
5970.526 99
5970.893 112
5971.260 117
5971.626 99
5971.993 119
5972.360 103
5972.727 93
5973.094 79
5973.461 77
5973.828 106
5974.195 90
5974.562 81
5974.929 85
5975.296 83
5975.664 102
5976.031 80
5976.398 57
5976.765 77
5977.132 98
5977.499 82
5977.866 68
5978.233 61
5978.600 66
5978.968 75
5979.335 73
5979.702 71
5980.069 66
5980.436 81
5980.804 61
5981.171 56
5981.538 70
5981.905 65
5982.273 72
5982.640 69
5983.007 64
5983.375 67
5983.742 62
5984.109 67
5984.477 78
5984.844 80
5985.211 79
5985.579 73
5985.946 68
5986.313 82
5986.681 69
5987.048 75
5987.416 90
5987.783 87
5988.151 99
5988.518 87
5988.885 71
5989.253 88
5989.620 86
5989.988 91
5990.355 87
5990.723 72
5991.091 78
5991.458 65
5991.826 66
5992.193 94
5992.561 106
5992.928 83
5993.296 82
5993.664 69
5994.031 70
5994.399 73
5994.767 52
5995.134 65
5995.502 62
5995.870 68
5996.237 56
5996.605 59
5996.973 59
5997.340 103
5997.708 100
5998.076 83
5998.444 89
5998.811 84
5999.179 72
5999.547 71
5999.915 74
6000.283 70
6000.651 88
6001.018 94
6001.386 97
6001.754 77
6002.122 57
6002.490 57
6002.858 79
6003.226 62
6003.594 124
6003.962 109
6004.329 97
6004.697 106
6005.065 89
6005.433 86
6005.801 92
6006.169 83
6006.537 87
6006.905 89
6007.273 97
6007.642 101
6008.010 103
6008.378 100
6008.746 77
6009.114 92
6009.482 88
6009.850 83
6010.218 82
6010.586 75
6010.954 62
6011.323 69
6011.691 92
6012.059 95
6012.427 73
6012.795 59
6013.164 44
6013.532 70
6013.900 54
6014.268 55
6014.637 45
6015.005 41
6015.373 49
6015.741 46
6016.110 47
6016.478 67
6016.846 87
6017.215 95
6017.583 67
6017.951 68
6018.320 61
6018.688 81
6019.057 87
6019.425 91
6019.793 77
6020.162 67
6020.530 51
6020.899 52
6021.267 49
6021.636 54
6022.004 65
6022.373 67
6022.741 60
6023.110 74
6023.478 71
6023.847 79
6024.215 63
6024.584 60
6024.952 75
6025.321 112
6025.690 96
6026.058 87
6026.427 96
6026.796 70
6027.164 60
6027.533 84
6027.902 73
6028.270 62
6028.639 67
6029.008 88
6029.376 85
6029.745 77
6030.114 59
6030.483 58
6030.851 60
6031.220 83
6031.589 91
6031.958 64
6032.326 50
6032.695 42
6033.064 47
6033.433 43
6033.802 80
6034.171 101
6034.539 81
6034.908 64
6035.277 65
6035.646 90
6036.015 88
6036.384 95
6036.753 116
6037.122 109
6037.491 131
6037.860 103
6038.229 90
6038.598 80
6038.967 75
6039.336 70
6039.705 73
6040.074 77
6040.443 66
6040.812 49
6041.181 59
6041.550 83
6041.919 87
6042.288 102
6042.658 99
6043.027 100
6043.396 74
6043.765 103
6044.134 123
6044.503 110
6044.872 101
6045.242 92
6045.611 106
6045.980 120
6046.349 105
6046.719 97
6047.088 110
6047.457 111
6047.826 126
6048.196 116
6048.565 100
6048.934 108
6049.304 99
6049.673 84
6050.042 88
6050.412 96
6050.781 80
6051.150 67
6051.520 83
6051.889 84
6052.259 78
6052.628 66
6052.997 56
6053.367 74
6053.736 78
6054.106 86
6054.475 91
6054.845 68
6055.214 58
6055.584 74
6055.953 78
6056.323 57
6056.692 80
6057.062 86
6057.432 78
6057.801 60
6058.171 72
6058.540 84
6058.910 89
6059.280 75
6059.649 79
6060.019 59
6060.389 64
6060.758 85
6061.128 90
6061.498 62
6061.867 73
6062.237 58
6062.607 75
6062.976 73
6063.346 73
6063.716 76
6064.086 63
6064.456 56
6064.825 83
6065.195 95
6065.565 120
6065.935 99
6066.305 68
6066.674 45
6067.044 57
6067.414 79
6067.784 64
6068.154 75
6068.524 70
6068.894 69
6069.264 72
6069.634 72
6070.004 60
6070.374 55
6070.744 66
6071.114 59
6071.484 77
6071.854 95
6072.224 77
6072.594 82
6072.964 72
6073.334 47
6073.704 51
6074.074 79
6074.444 88
6074.814 82
6075.184 96
6075.554 96
6075.924 81
6076.295 82
6076.665 70
6077.035 68
6077.405 77
6077.775 81
6078.146 81
6078.516 72
6078.886 58
6079.256 67
6079.626 79
6079.997 65
6080.367 63
6080.737 71
6081.108 67
6081.478 98
6081.848 87
6082.218 105
6082.589 92
6082.959 93
6083.330 90
6083.700 78
6084.070 85
6084.441 90
6084.811 95
6085.182 79
6085.552 80
6085.922 77
6086.293 86
6086.663 109
6087.034 112
6087.404 81
6087.775 91
6088.145 98
6088.516 93
6088.886 120
6089.257 143
6089.627 112
6089.998 134
6090.369 134
6090.739 111
6091.110 109
6091.480 95
6091.851 102
6092.222 102
6092.592 102
6092.963 97
6093.334 119
6093.704 117
6094.075 106
6094.446 99
6094.816 85
6095.187 95
6095.558 120
6095.929 134
6096.299 117
6096.670 99
6097.041 79
6097.412 83
6097.782 67
6098.153 70
6098.524 63
6098.895 60
6099.266 90
6099.637 85
6100.007 84
6100.378 77
6100.749 59
6101.120 51
6101.491 72
6101.862 61
6102.233 61
6102.604 62
6102.975 66
6103.346 74
6103.717 88
6104.088 93
6104.459 80
6104.830 70
6105.201 63
6105.572 69
6105.943 66
6106.314 79
6106.685 85
6107.056 78
6107.427 60
6107.798 80
6108.169 97
6108.541 74
6108.912 65
6109.283 54
6109.654 72
6110.025 73
6110.396 61
6110.768 57
6111.139 49
6111.510 56
6111.881 65
6112.252 78
6112.624 83
6112.995 80
6113.366 79
6113.738 67
6114.109 64
6114.480 85
6114.851 71
6115.223 52
6115.594 56
6115.965 53
6116.337 73
6116.708 88
6117.080 68
6117.451 59
6117.822 49
6118.194 60
6118.565 81
6118.937 78
6119.308 69
6119.680 73
6120.051 75
6120.423 68
6120.794 70
6121.166 66
6121.537 70
6121.909 69
6122.280 71
6122.652 64
6123.023 81
6123.395 53
6123.767 53
6124.138 59
6124.510 81
6124.881 67
6125.253 74
6125.625 81
6125.996 93
6126.368 102
6126.740 82
6127.111 80
6127.483 100
6127.855 95
6128.226 86
6128.598 74
6128.970 72
6129.342 52
6129.713 43
6130.085 71
6130.457 75
6130.829 68
6131.201 51
6131.573 44
6131.944 59
6132.316 59
6132.688 56
6133.060 49
6133.432 50
6133.804 55
6134.176 91
6134.548 99
6134.919 78
6135.291 52
6135.663 53
6136.035 59
6136.407 61
6136.779 66
6137.151 67
6137.523 66
6137.895 83
6138.267 111
6138.639 73
6139.011 64
6139.383 68
6139.756 76
6140.128 82
6140.500 56
6140.872 61
6141.244 63
6141.616 79
6141.988 74
6142.360 81
6142.733 84
6143.105 96
6143.477 103
6143.849 87
6144.221 89
6144.594 67
6144.966 52
6145.338 46
6145.710 65
6146.083 64
6146.455 63
6146.827 76
6147.199 86
6147.572 110
6147.944 102
6148.316 96
6148.689 60
6149.061 85
6149.433 103
6149.806 76
6150.178 83
6150.551 93
6150.923 79
6151.296 81
6151.668 60
6152.040 60
6152.413 69
6152.785 65
6153.158 70
6153.530 104
6153.903 84
6154.275 74
6154.648 61
6155.020 46
6155.393 56
6155.765 52
6156.138 60
6156.511 76
6156.883 96
6157.256 71
6157.628 70
6158.001 70
6158.374 69
6158.746 67
6159.119 79
6159.492 68
6159.864 80
6160.237 79
6160.610 69
6160.983 87
6161.355 101
6161.728 96
6162.101 108
6162.474 103
6162.846 97
6163.219 84
6163.592 71
6163.965 73
6164.338 58
6164.710 74
6165.083 81
6165.456 75
6165.829 77
6166.202 64
6166.575 71
6166.948 65
6167.320 63
6167.693 56
6168.066 77
6168.439 90
6168.812 110
6169.185 102
6169.558 113
6169.931 131
6170.304 106
6170.677 125
6171.050 129
6171.423 93
6171.796 88
6172.169 100
6172.542 115
6172.915 117
6173.289 112
6173.662 83
6174.035 99
6174.408 76
6174.781 104
6175.154 115
6175.527 103
6175.901 118
6176.274 127
6176.647 111
6177.020 107
6177.393 97
6177.767 87
6178.140 76
6178.513 82
6178.886 80
6179.260 83
6179.633 76
6180.006 70
6180.379 61
6180.753 69
6181.126 72
6181.499 70
6181.873 76
6182.246 67
6182.620 49
6182.993 46
6183.366 66
6183.740 89
6184.113 59
6184.487 62
6184.860 66
6185.233 60
6185.607 55
6185.980 56
6186.354 57
6186.727 66
6187.101 56
6187.474 76
6187.848 94
6188.221 79
6188.595 61
6188.969 69
6189.342 73
6189.716 86
6190.089 106
6190.463 109
6190.837 89
6191.210 87
6191.584 75
6191.958 80
6192.331 68
6192.705 72
6193.079 75
6193.452 60
6193.826 47
6194.200 59
6194.573 60
6194.947 65
6195.321 90
6195.695 79
6196.068 54
6196.442 68
6196.816 64
6197.190 70
6197.564 84
6197.938 75
6198.311 66
6198.685 65
6199.059 62
6199.433 57
6199.807 70
6200.181 64
6200.555 61
6200.929 66
6201.303 75
6201.677 77
6202.050 78
6202.424 71
6202.798 98
6203.172 94
6203.546 75
6203.920 56
6204.294 62
6204.669 45
6205.043 58
6205.417 73
6205.791 72
6206.165 76
6206.539 69
6206.913 68
6207.287 62
6207.661 47
6208.035 57
6208.410 71
6208.784 84
6209.158 78
6209.532 73
6209.906 53
6210.280 49
6210.655 55
6211.029 43
6211.403 47
6211.777 52
6212.152 63
6212.526 82
6212.900 77
6213.275 47
6213.649 60
6214.023 75
6214.397 92
6214.772 93
6215.146 81
6215.521 78
6215.895 96
6216.269 86
6216.644 56
6217.018 46
6217.393 55
6217.767 62
6218.141 67
6218.516 79
6218.890 90
6219.265 91
6219.639 97
6220.014 86
6220.388 74
6220.763 66
6221.137 76
6221.512 63
6221.886 55
6222.261 66
6222.636 52
6223.010 40
6223.385 41
6223.759 58
6224.134 58
6224.509 44
6224.883 53
6225.258 58
6225.633 64
6226.007 57
6226.382 65
6226.757 63
6227.131 63
6227.506 62
6227.881 80
6228.256 79
6228.630 76
6229.005 65
6229.380 60
6229.755 66
6230.130 69
6230.504 60
6230.879 72
6231.254 78
6231.629 52
6232.004 77
6232.379 85
6232.754 95
6233.128 81
6233.503 85
6233.878 97
6234.253 79
6234.628 76
6235.003 73
6235.378 73
6235.753 54
6236.128 67
6236.503 67
6236.878 70
6237.253 68
6237.628 85
6238.003 86
6238.378 75
6238.753 67
6239.128 81
6239.503 92
6239.879 91
6240.254 55
6240.629 44
6241.004 85
6241.379 93
6241.754 81
6242.129 63
6242.505 58
6242.880 83
6243.255 86
6243.630 91
6244.005 99
6244.381 79
6244.756 80
6245.131 95
6245.506 94
6245.882 65
6246.257 83
6246.632 103
6247.008 96
6247.383 104
6247.758 85
6248.134 65
6248.509 83
6248.884 72
6249.260 64
6249.635 63
6250.010 70
6250.386 95
6250.761 94
6251.137 83
6251.512 69
6251.888 96
6252.263 103
6252.639 93
6253.014 113
6253.390 101
6253.765 112
6254.141 127
6254.516 124
6254.892 91
6255.267 71
6255.643 92
6256.018 85
6256.394 76
6256.770 74
6257.145 78
6257.521 69
6257.897 79
6258.272 52
6258.648 79
6259.024 73
6259.399 75
6259.775 72
6260.151 60
6260.526 85
6260.902 91
6261.278 106
6261.654 104
6262.029 91
6262.405 85
6262.781 80
6263.157 74
6263.533 80
6263.908 81
6264.284 78
6264.660 83
6265.036 94
6265.412 72
6265.788 79
6266.164 74
6266.539 86
6266.915 98
6267.291 105
6267.667 80
6268.043 73
6268.419 87
6268.795 96
6269.171 88
6269.547 77
6269.923 63
6270.299 59
6270.675 65
6271.051 75
6271.427 75
6271.803 88
6272.179 108
6272.555 90
6272.931 91
6273.308 93
6273.684 92
6274.060 112
6274.436 94
6274.812 100
6275.188 116
6275.564 124
6275.941 98
6276.317 81
6276.693 90
6277.069 90
6277.445 89
6277.822 89
6278.198 74
6278.574 85
6278.950 65
6279.327 62
6279.703 89
6280.079 93
6280.456 86
6280.832 91
6281.208 68
6281.585 62
6281.961 86
6282.337 82
6282.714 75
6283.090 65
6283.467 53
6283.843 78
6284.219 84
6284.596 99
6284.972 76
6285.349 75
6285.725 66
6286.102 75
6286.478 88
6286.855 73
6287.231 70
6287.608 75
6287.984 88
6288.361 96
6288.738 88
6289.114 87
6289.491 68
6289.867 71
6290.244 82
6290.621 86
6290.997 114
6291.374 93
6291.750 73
6292.127 79
6292.504 106
6292.880 89
6293.257 86
6293.634 87
6294.011 87
6294.387 82
6294.764 101
6295.141 107
6295.518 97
6295.894 64
6296.271 81
6296.648 64
6297.025 63
6297.402 72
6297.778 71
6298.155 84
6298.532 63
6298.909 81
6299.286 76
6299.663 88
6300.040 93
6300.417 95
6300.794 89
6301.171 85
6301.547 77
6301.924 61
6302.301 59
6302.678 79
6303.055 75
6303.432 69
6303.809 61
6304.186 68
6304.563 113
6304.941 88
6305.318 81
6305.695 84
6306.072 62
6306.449 73
6306.826 74
6307.203 74
6307.580 65
6307.957 77
6308.334 67
6308.712 57
6309.089 66
6309.466 84
6309.843 80
6310.220 73
6310.598 65
6310.975 78
6311.352 83
6311.729 79
6312.107 60
6312.484 68
6312.861 75
6313.239 61
6313.616 47
6313.993 54
6314.370 42
6314.748 66
6315.125 95
6315.503 77
6315.880 66
6316.257 71
6316.635 76
6317.012 80
6317.390 67
6317.767 64
6318.144 67
6318.522 67
6318.899 67
6319.277 84
6319.654 67
6320.032 57
6320.409 47
6320.787 48
6321.164 52
6321.542 79
6321.920 79
6322.297 90
6322.675 85
6323.052 62
6323.430 51
6323.807 66
6324.185 68
6324.563 66
6324.940 85
6325.318 79
6325.696 73
6326.073 84
6326.451 78
6326.829 49
6327.207 57
6327.584 60
6327.962 68
6328.340 89
6328.717 74
6329.095 72
6329.473 74
6329.851 87
6330.229 96
6330.606 98
6330.984 77
6331.362 82
6331.740 67
6332.118 75
6332.496 84
6332.874 49
6333.252 49
6333.629 57
6334.007 61
6334.385 73
6334.763 68
6335.141 63
6335.519 62
6335.897 79
6336.275 51
6336.653 57
6337.031 66
6337.409 71
6337.787 95
6338.165 82
6338.543 83
6338.921 95
6339.299 88
6339.678 77
6340.056 80
6340.434 74
6340.812 56
6341.190 66
6341.568 79
6341.946 87
6342.324 100
6342.703 83
6343.081 67
6343.459 67
6343.837 67
6344.215 56
6344.594 69
6344.972 59
6345.350 71
6345.728 58
6346.107 41
6346.485 48
6346.863 71
6347.242 75
6347.620 85
6347.998 71
6348.377 58
6348.755 53
6349.133 55
6349.512 63
6349.890 47
6350.269 40
6350.647 45
6351.025 41
6351.404 51
6351.782 57
6352.161 33
6352.539 47
6352.918 68
6353.296 87
6353.675 88
6354.053 70
6354.432 53
6354.810 57
6355.189 78
6355.567 102
6355.946 81
6356.325 74
6356.703 61
6357.082 55
6357.460 47
6357.839 69
6358.218 78
6358.596 56
6358.975 79
6359.354 97
6359.732 85
6360.111 92
6360.490 74
6360.869 82
6361.247 78
6361.626 67
6362.005 60
6362.384 61
6362.762 70
6363.141 63
6363.520 69
6363.899 84
6364.278 47
6364.656 58
6365.035 64
6365.414 53
6365.793 52
6366.172 66
6366.551 70
6366.930 76
6367.308 57
6367.687 68
6368.066 85
6368.445 75
6368.824 85
6369.203 66
6369.582 40
6369.961 49
6370.340 58
6370.719 73
6371.098 61
6371.477 78
6371.856 95
6372.235 68
6372.614 90
6372.994 119
6373.373 89
6373.752 78
6374.131 69
6374.510 69
6374.889 59
6375.268 58
6375.647 58
6376.027 82
6376.406 52
6376.785 50
6377.164 76
6377.543 89
6377.923 114
6378.302 87
6378.681 75
6379.060 62
6379.440 66
6379.819 67
6380.198 66
6380.578 62
6380.957 87
6381.336 116
6381.716 95
6382.095 111
6382.474 86
6382.854 79
6383.233 63
6383.612 91
6383.992 95
6384.371 87
6384.751 87
6385.130 80
6385.510 65
6385.889 71
6386.269 66
6386.648 70
6387.028 93
6387.407 87
6387.787 91
6388.166 105
6388.546 99
6388.925 93
6389.305 87
6389.684 84
6390.064 86
6390.444 80
6390.823 90
6391.203 108
6391.582 110
6391.962 113
6392.342 101
6392.721 69
6393.101 69
6393.481 77
6393.860 108
6394.240 100
6394.620 91
6395.000 100
6395.379 102
6395.759 80
6396.139 61
6396.519 51
6396.898 57
6397.278 83
6397.658 72
6398.038 63
6398.418 83
6398.798 82
6399.177 112
6399.557 116
6399.937 101
6400.317 78
6400.697 83
6401.077 100
6401.457 85
6401.837 101
6402.217 126
6402.597 86
6402.977 114
6403.357 132
6403.737 149
6404.117 135
6404.497 133
6404.877 128
6405.257 137
6405.637 110
6406.017 92
6406.397 102
6406.777 88
6407.157 72
6407.537 69
6407.917 48
6408.297 53
6408.678 58
6409.058 59
6409.438 94
6409.818 96
6410.198 88
6410.579 123
6410.959 124
6411.339 107
6411.719 78
6412.099 66
6412.480 85
6412.860 102
6413.240 108
6413.621 114
6414.001 141
6414.381 136
6414.761 162
6415.142 178
6415.522 166
6415.902 172
6416.283 169
6416.663 173
6417.044 197
6417.424 174
6417.804 165
6418.185 157
6418.565 176
6418.946 177
6419.326 201
6419.707 227
6420.087 201
6420.468 166
6420.848 147
6421.229 139
6421.609 179
6421.990 166
6422.370 188
6422.751 193
6423.131 165
6423.512 160
6423.893 145
6424.273 150
6424.654 165
6425.034 156
6425.415 149
6425.796 130
6426.176 127
6426.557 155
6426.938 182
6427.318 182
6427.699 177
6428.080 207
6428.461 252
6428.841 245
6429.222 283
6429.603 346
6429.984 412
6430.364 513
6430.745 576
6431.126 646
6431.507 750
6431.888 840
6432.269 967
6432.649 987
6433.030 1065
6433.411 1178
6433.792 1162
6434.173 1191
6434.554 1182
6434.935 1112
6435.316 1143
6435.697 1044
6436.078 905
6436.459 870
6436.840 796
6437.220 650
6437.601 580
6437.983 509
6438.364 475
6438.745 433
6439.126 369
6439.507 322
6439.888 302
6440.269 287
6440.650 289
6441.031 227
6441.412 199
6441.793 157
6442.174 153
6442.556 159
6442.937 127
6443.318 134
6443.699 158
6444.080 167
6444.461 146
6444.843 171
6445.224 187
6445.605 187
6445.986 226
6446.368 228
6446.749 226
6447.130 217
6447.511 247
6447.893 261
6448.274 279
6448.655 272
6449.037 245
6449.418 284
6449.799 331
6450.181 303
6450.562 252
6450.944 215
6451.325 209
6451.706 228
6452.088 214
6452.469 203
6452.851 176
6453.232 139
6453.614 141
6453.995 149
6454.377 151
6454.758 126
6455.140 119
6455.521 119
6455.903 115
6456.284 99
6456.666 93
6457.047 84
6457.429 83
6457.811 103
6458.192 118
6458.574 115
6458.956 93
6459.337 103
6459.719 98
6460.100 104
6460.482 109
6460.864 107
6461.246 85
6461.627 102
6462.009 127
6462.391 124
6462.772 113
6463.154 101
6463.536 101
6463.918 82
6464.300 98
6464.681 78
6465.063 78
6465.445 92
6465.827 86
6466.209 100
6466.591 85
6466.972 67
6467.354 75
6467.736 100
6468.118 104
6468.500 94
6468.882 67
6469.264 61
6469.646 37
6470.028 60
6470.410 63
6470.792 45
6471.174 48
6471.556 59
6471.938 72
6472.320 55
6472.702 80
6473.084 97
6473.466 95
6473.848 117
6474.230 97
6474.612 87
6474.994 91
6475.376 77
6475.758 83
6476.141 96
6476.523 114
6476.905 98
6477.287 101
6477.669 105
6478.052 82
6478.434 84
6478.816 83
6479.198 98
6479.580 82
6479.963 79
6480.345 62
6480.727 85
6481.109 79
6481.492 88
6481.874 87
6482.256 74
6482.639 77
6483.021 69
6483.403 60
6483.786 72
6484.168 73
6484.551 65
6484.933 105
6485.315 104
6485.698 78
6486.080 85
6486.463 55
6486.845 55
6487.228 62
6487.610 61
6487.993 83
6488.375 81
6488.758 92
6489.140 97
6489.523 94
6489.905 98
6490.288 86
6490.670 96
6491.053 69
6491.435 65
6491.818 77
6492.201 85
6492.583 94
6492.966 106
6493.349 75
6493.731 53
6494.114 59
6494.497 86
6494.879 84
6495.262 70
6495.645 63
6496.027 59
6496.410 61
6496.793 86
6497.176 88
6497.558 80
6497.941 76
6498.324 72
6498.707 78
6499.090 59
6499.473 55
6499.855 80
6500.238 89
6500.621 75
6501.004 70
6501.387 77
6501.770 89
6502.153 51
6502.536 72
6502.918 65
6503.301 69
6503.684 68
6504.067 74
6504.450 52
6504.833 59
6505.216 64
6505.599 75
6505.982 84
6506.365 82
6506.748 85
6507.131 84
6507.514 89
6507.898 92
6508.281 81
6508.664 91
6509.047 84
6509.430 85
6509.813 67
6510.196 81
6510.579 90
6510.963 108
6511.346 74
6511.729 76
6512.112 68
6512.495 42
6512.879 47
6513.262 69
6513.645 66
6514.028 87
6514.412 84
6514.795 57
6515.178 90
6515.561 98
6515.945 95
6516.328 78
6516.711 73
6517.095 88
6517.478 90
6517.862 88
6518.245 121
6518.628 121
6519.012 106
6519.395 93
6519.779 86
6520.162 70
6520.545 89
6520.929 98
6521.312 70
6521.696 90
6522.079 93
6522.463 79
6522.846 81
6523.230 69
6523.613 71
6523.997 56
6524.381 63
6524.764 56
6525.148 73
6525.531 73
6525.915 81
6526.299 73
6526.682 87
6527.066 79
6527.449 67
6527.833 98
6528.217 97
6528.600 106
6528.984 88
6529.368 94
6529.752 81
6530.135 89
6530.519 96
6530.903 118
6531.287 117
6531.670 121
6532.054 103
6532.438 106
6532.822 86
6533.206 100
6533.589 105
6533.973 82
6534.357 80
6534.741 96
6535.125 100
6535.509 94
6535.893 95
6536.277 92
6536.660 110
6537.044 98
6537.428 63
6537.812 85
6538.196 90
6538.580 82
6538.964 125
6539.348 105
6539.732 64
6540.116 70
6540.500 57
6540.884 52
6541.268 83
6541.652 85
6542.037 62
6542.421 61
6542.805 77
6543.189 68
6543.573 70
6543.957 51
6544.341 57
6544.725 64
6545.110 76
6545.494 58
6545.878 72
6546.262 72
6546.646 95
6547.031 75
6547.415 82
6547.799 86
6548.183 84
6548.568 83
6548.952 72
6549.336 63
6549.721 48
6550.105 44
6550.489 69
6550.874 73
6551.258 86
6551.642 84
6552.027 75
6552.411 76
6552.795 90
6553.180 48
6553.564 64
6553.949 77
6554.333 49
6554.718 45
6555.102 45
6555.486 61
6555.871 71
6556.255 52
6556.640 50
6557.024 51
6557.409 69
6557.794 107
6558.178 94
6558.563 91
6558.947 92
6559.332 96
6559.716 83
6560.101 78
6560.486 72
6560.870 70
6561.255 84
6561.640 75
6562.024 72
6562.409 73
6562.794 93
6563.178 70
6563.563 57
6563.948 71
6564.333 77
6564.717 73
6565.102 68
6565.487 62
6565.872 68
6566.256 61
6566.641 83
6567.026 85
6567.411 92
6567.796 78
6568.180 74
6568.565 88
6568.950 87
6569.335 82
6569.720 75
6570.105 67
6570.490 72
6570.875 60
6571.260 61
6571.645 74
6572.030 78
6572.415 73
6572.800 69
6573.185 69
6573.570 66
6573.955 60
6574.340 72
6574.725 75
6575.110 81
6575.495 57
6575.880 89
6576.265 58
6576.650 70
6577.035 65
6577.420 74
6577.805 56
6578.190 70
6578.576 69
6578.961 86
6579.346 88
6579.731 76
6580.116 76
6580.502 72
6580.887 57
6581.272 60
6581.657 80
6582.043 65
6582.428 73
6582.813 79
6583.198 87
6583.584 77
6583.969 74
6584.354 55
6584.740 51
6585.125 104
6585.510 107
6585.896 130
6586.281 117
6586.666 117
6587.052 125
6587.437 117
6587.823 92
6588.208 92
6588.594 97
6588.979 103
6589.364 97
6589.750 125
6590.135 114
6590.521 112
6590.906 126
6591.292 110
6591.678 90
6592.063 100
6592.449 80
6592.834 94
6593.220 93
6593.605 104
6593.991 92
6594.377 104
6594.762 100
6595.148 116
6595.534 142
6595.919 133
6596.305 149
6596.691 129
6597.076 104
6597.462 106
6597.848 115
6598.233 114
6598.619 131
6599.005 113
6599.391 103
6599.776 102
6600.162 132
6600.548 129
6600.934 146
6601.320 149
6601.705 108
6602.091 110
6602.477 115
6602.863 93
6603.249 127
6603.635 151
6604.021 114
6604.407 97
6604.792 99
6605.178 124
6605.564 135
6605.950 119
6606.336 113
6606.722 122
6607.108 120
6607.494 115
6607.880 105
6608.266 130
6608.652 141
6609.038 168
6609.424 143
6609.810 137
6610.197 149
6610.583 160
6610.969 148
6611.355 151
6611.741 178
6612.127 171
6612.513 161
6612.899 220
6613.286 243
6613.672 270
6614.058 269
6614.444 255
6614.830 226
6615.217 202
6615.603 173
6615.989 235
6616.375 220
6616.762 225
6617.148 226
6617.534 264
6617.920 233
6618.307 209
6618.693 178
6619.079 227
6619.466 283
6619.852 308
6620.239 272
6620.625 228
6621.011 227
6621.398 230
6621.784 264
6622.171 267
6622.557 284
6622.943 345
6623.330 394
6623.716 417
6624.103 391
6624.489 408
6624.876 488
6625.262 559
6625.649 578
6626.035 689
6626.422 876
6626.809 1094
6627.195 1255
6627.582 1521
6627.968 1820
6628.355 2178
6628.742 2665
6629.128 3229
6629.515 3715
6629.901 4271
6630.288 4781
6630.675 5096
6631.061 5497
6631.448 5817
6631.835 5954
6632.222 6167
6632.608 6144
6632.995 5967
6633.382 5649
6633.769 5362
6634.155 4854
6634.542 4434
6634.929 4034
6635.316 3418
6635.703 2919
6636.089 2528
6636.476 2194
6636.863 1915
6637.250 1683
6637.637 1436
6638.024 1210
6638.411 1087
6638.798 878
6639.185 761
6639.571 687
6639.958 646
6640.345 612
6640.732 535
6641.119 444
6641.506 462
6641.893 441
6642.280 439
6642.667 403
6643.054 364
6643.441 392
6643.828 408
6644.216 331
6644.603 375
6644.990 428
6645.377 457
6645.764 451
6646.151 437
6646.538 449
6646.925 412
6647.313 378
6647.700 360
6648.087 371
6648.474 378
6648.861 361
6649.249 355
6649.636 362
6650.023 337
6650.410 296
6650.797 282
6651.185 265
6651.572 227
6651.959 227
6652.347 226
6652.734 246
6653.121 226
6653.509 203
6653.896 206
6654.283 151
6654.671 152
6655.058 140
6655.446 120
6655.833 111
6656.220 138
6656.608 150
6656.995 125
6657.383 139
6657.770 124
6658.158 132
6658.545 126
6658.933 123
6659.320 123
6659.708 129
6660.095 117
6660.483 98
6660.870 123
6661.258 120
6661.645 123
6662.033 111
6662.421 102
6662.808 73
6663.196 86
6663.583 111
6663.971 102
6664.359 118
6664.746 137
6665.134 116
6665.522 85
6665.910 79
6666.297 86
6666.685 88
6667.073 93
6667.460 106
6667.848 95
6668.236 97
6668.624 87
6669.012 81
6669.399 98
6669.787 117
6670.175 104
6670.563 112
6670.951 145
6671.339 135
6671.726 105
6672.114 104
6672.502 111
6672.890 124
6673.278 114
6673.666 96
6674.054 71
6674.442 91
6674.830 93
6675.218 79
6675.606 77
6675.994 102
6676.382 105
6676.770 123
6677.158 121
6677.546 100
6677.934 92
6678.322 95
6678.710 94
6679.098 121
6679.486 120
6679.874 107
6680.262 90
6680.651 87
6681.039 97
6681.427 119
6681.815 101
6682.203 95
6682.591 102
6682.980 90
6683.368 107
6683.756 104
6684.144 104
6684.533 88
6684.921 97
6685.309 90
6685.697 110
6686.086 109
6686.474 128
6686.862 97
6687.251 92
6687.639 88
6688.027 85
6688.416 101
6688.804 122
6689.192 99
6689.581 92
6689.969 80
6690.358 99
6690.746 128
6691.134 115
6691.523 103
6691.911 90
6692.300 86
6692.688 95
6693.077 79
6693.465 93
6693.854 74
6694.242 66
6694.631 60
6695.019 56
6695.408 62
6695.796 57
6696.185 47
6696.574 49
6696.962 46
6697.351 36
6697.740 46
6698.128 68
6698.517 73
6698.905 52
6699.294 43
6699.683 58
6700.072 63
6700.460 62
6700.849 59
6701.238 37
6701.626 48
6702.015 47
6702.404 34
6702.793 47
6703.181 52
6703.570 57
6703.959 69
6704.348 57
6704.737 59
6705.126 57
6705.514 62
6705.903 56
6706.292 30
6706.681 52
6707.070 53
6707.459 42
6707.848 70
6708.237 75
6708.626 60
6709.015 54
6709.404 71
6709.793 53
6710.182 50
6710.571 33
6710.960 52
6711.349 67
6711.738 54
6712.127 55
6712.516 87
6712.905 82
6713.294 82
6713.683 74
6714.072 81
6714.461 65
6714.850 63
6715.239 63
6715.629 55
6716.018 53
6716.407 70
6716.796 62
6717.185 83
6717.574 100
6717.964 101
6718.353 97
6718.742 83
6719.131 74
6719.521 112
6719.910 86
6720.299 62
6720.689 70
6721.078 70
6721.467 74
6721.856 74
6722.246 78
6722.635 89
6723.025 75
6723.414 53
6723.803 51
6724.193 50
6724.582 66
6724.971 51
6725.361 69
6725.750 57
6726.140 54
6726.529 61
6726.919 49
6727.308 40
6727.698 69
6728.087 55
6728.477 46
6728.866 57
6729.256 60
6729.645 60
6730.035 54
6730.425 60
6730.814 45
6731.204 51
6731.593 44
6731.983 54
6732.373 63
6732.762 65
6733.152 45
6733.542 55
6733.931 63
6734.321 53
6734.711 76
6735.100 42
6735.490 48
6735.880 75
6736.270 91
6736.659 74
6737.049 72
6737.439 58
6737.829 53
6738.218 62
6738.608 71
6738.998 58
6739.388 56
6739.778 41
6740.168 44
6740.557 50
6740.947 37
6741.337 53
6741.727 65
6742.117 55
6742.507 56
6742.897 61
6743.287 87
6743.677 62
6744.067 62
6744.457 60
6744.847 74
6745.237 70
6745.627 67
6746.017 61
6746.407 48
6746.797 47
6747.187 54
6747.577 68
6747.967 62
6748.357 66
6748.747 62
6749.137 52
6749.528 48
6749.918 52
6750.308 46
6750.698 70
6751.088 64
6751.478 58
6751.869 44
6752.259 55
6752.649 52
6753.039 57
6753.429 63
6753.820 41
6754.210 42
6754.600 64
6754.991 44
6755.381 50
6755.771 49
6756.161 48
6756.552 47
6756.942 60
6757.332 55
6757.723 60
6758.113 58
6758.504 42
6758.894 51
6759.284 71
6759.675 57
6760.065 53
6760.456 59
6760.846 59
6761.237 46
6761.627 49
6762.018 66
6762.408 65
6762.799 52
6763.189 42
6763.580 42
6763.970 51
6764.361 61
6764.751 51
6765.142 46
6765.533 41
6765.923 47
6766.314 52
6766.704 56
6767.095 47
6767.486 50
6767.876 75
6768.267 74
6768.658 79
6769.048 83
6769.439 70
6769.830 43
6770.220 41
6770.611 63
6771.002 62
6771.393 49
6771.784 58
6772.174 52
6772.565 68
6772.956 60
6773.347 63
6773.738 60
6774.128 72
6774.519 82
6774.910 62
6775.301 46
6775.692 48
6776.083 53
6776.474 50
6776.865 55
6777.255 73
6777.646 73
6778.037 89
6778.428 69
6778.819 58
6779.210 45
6779.601 34
6779.992 40
6780.383 43
6780.774 59
6781.165 53
6781.556 43
6781.948 54
6782.339 67
6782.730 58
6783.121 56
6783.512 42
6783.903 41
6784.294 49
6784.685 50
6785.076 48
6785.468 40
6785.859 39
6786.250 55
6786.641 66
6787.032 50
6787.424 59
6787.815 73
6788.206 72
6788.597 74
6788.989 69
6789.380 77
6789.771 73
6790.163 70
6790.554 56
6790.945 63
6791.336 72
6791.728 82
6792.119 83
6792.511 69
6792.902 79
6793.293 105
6793.685 73
6794.076 82
6794.468 62
6794.859 69
6795.250 88
6795.642 92
6796.033 80
6796.425 66
6796.816 63
6797.208 64
6797.599 80
6797.991 68
6798.382 56
6798.774 51
6799.166 61
6799.557 69
6799.949 57
6800.340 41
6800.732 53
6801.124 60
6801.515 73
6801.907 73
6802.298 55
6802.690 49
6803.082 43
6803.473 43
6803.865 48
6804.257 43
6804.649 64
6805.040 78
6805.432 74
6805.824 65
6806.216 67
6806.607 49
6806.999 49
6807.391 54
6807.783 60
6808.175 43
6808.566 45
6808.958 78
6809.350 81
6809.742 105
6810.134 104
6810.526 99
6810.918 82
6811.310 67
6811.701 70
6812.093 65
6812.485 77
6812.877 77
6813.269 90
6813.661 81
6814.053 78
6814.445 72
6814.837 63
6815.229 63
6815.621 61
6816.013 83
6816.405 87
6816.798 78
6817.190 67
6817.582 94
6817.974 86
6818.366 85
6818.758 48
6819.150 62
6819.542 75
6819.934 61
6820.327 69
6820.719 87
6821.111 90
6821.503 84
6821.895 70
6822.288 69
6822.680 66
6823.072 65
6823.464 62
6823.857 57
6824.249 61
6824.641 69
6825.034 79
6825.426 68
6825.818 80
6826.211 87
6826.603 57
6826.995 71
6827.388 78
6827.780 58
6828.172 80
6828.565 88
6828.957 92
6829.350 78
6829.742 77
6830.135 69
6830.527 87
6830.920 67
6831.312 58
6831.704 53
6832.097 78
6832.490 75
6832.882 78
6833.275 98
6833.667 102
6834.060 116
6834.452 109
6834.845 114
6835.237 106
6835.630 99
6836.023 140
6836.415 132
6836.808 158
6837.201 179
6837.593 135
6837.986 150
6838.379 176
6838.771 157
6839.164 156
6839.557 160
6839.950 158
6840.342 147
6840.735 124
6841.128 123
6841.521 115
6841.913 98
6842.306 97
6842.699 98
6843.092 92
6843.485 81
6843.878 79
6844.270 96
6844.663 76
6845.056 72
6845.449 74
6845.842 53
6846.235 83
6846.628 70
6847.021 67
6847.414 96
6847.807 75
6848.200 96
6848.593 93
6848.986 73
6849.379 85
6849.772 91
6850.165 74
6850.558 86
6850.951 83
6851.344 86
6851.737 76
6852.130 90
6852.523 85
6852.916 84
6853.309 99
6853.702 132
6854.096 139
6854.489 124
6854.882 107
6855.275 89
6855.668 70
6856.061 76
6856.455 82
6856.848 84
6857.241 114
6857.634 118
6858.028 108
6858.421 114
6858.814 133
6859.207 119
6859.601 97
6859.994 96
6860.387 105
6860.781 136
6861.174 130
6861.567 115
6861.961 109
6862.354 102
6862.747 81
6863.141 75
6863.534 79
6863.928 72
6864.321 79
6864.715 64
6865.108 73
6865.502 84
6865.895 70
6866.288 85
6866.682 88
6867.076 82
6867.469 71
6867.863 88
6868.256 93
6868.650 79
6869.043 73
6869.437 66
6869.830 70
6870.224 59
6870.618 54
6871.011 58
6871.405 95
6871.799 77
6872.192 94
6872.586 101
6872.980 108
6873.373 116
6873.767 100
6874.161 99
6874.554 88
6874.948 73
6875.342 91
6875.736 84
6876.129 95
6876.523 95
6876.917 114
6877.311 126
6877.705 118
6878.098 105
6878.492 129
6878.886 128
6879.280 164
6879.674 157
6880.068 140
6880.462 141
6880.856 180
6881.250 172
6881.643 174
6882.037 179
6882.431 159
6882.825 138
6883.219 107
6883.613 114
6884.007 134
6884.401 139
6884.795 109
6885.189 81
6885.583 99
6885.977 88
6886.371 63
6886.766 63
6887.160 89
6887.554 75
6887.948 63
6888.342 82
6888.736 84
6889.130 80
6889.524 63
6889.919 78
6890.313 84
6890.707 85
6891.101 79
6891.495 78
6891.890 71
6892.284 62
6892.678 57
6893.072 58
6893.467 41
6893.861 41
6894.255 65
6894.649 75
6895.044 76
6895.438 85
6895.832 89
6896.227 57
6896.621 61
6897.016 68
6897.410 70
6897.804 70
6898.199 70
6898.593 71
6898.988 61
6899.382 80
6899.776 84
6900.171 80
6900.565 57
6900.960 55
6901.354 60
6901.749 74
6902.143 76
6902.538 80
6902.932 68
6903.327 43
6903.722 64
6904.116 75
6904.511 89
6904.905 68
6905.300 63
6905.695 64
6906.089 60
6906.484 61
6906.878 58
6907.273 51
6907.668 72
6908.063 66
6908.457 61
6908.852 67
6909.247 62
6909.641 61
6910.036 48
6910.431 66
6910.826 52
6911.220 48
6911.615 49
6912.010 47
6912.405 44
6912.800 68
6913.194 65
6913.589 82
6913.984 61
6914.379 60
6914.774 52
6915.169 55
6915.564 64
6915.959 58
6916.354 66
6916.748 63
6917.143 62
6917.538 79
6917.933 82
6918.328 70
6918.723 89
6919.118 51
6919.513 43
6919.908 28
6920.303 39
6920.698 59
6921.094 63
6921.489 49
6921.884 51
6922.279 50
6922.674 47
6923.069 71
6923.464 71
6923.859 52
6924.254 63
6924.650 78
6925.045 50
6925.440 49
6925.835 69
6926.230 61
6926.626 76
6927.021 79
6927.416 74
6927.811 69
6928.207 69
6928.602 53
6928.997 75
6929.392 63
6929.788 59
6930.183 57
6930.578 54
6930.974 70
6931.369 61
6931.764 65
6932.160 72
6932.555 61
6932.951 54
6933.346 58
6933.741 46
6934.137 59
6934.532 64
6934.928 93
6935.323 94
6935.719 75
6936.114 81
6936.510 94
6936.905 110
6937.301 102
6937.696 134
6938.092 119
6938.487 174
6938.883 204
6939.278 220
6939.674 231
6940.070 228
6940.465 257
6940.861 277
6941.257 266
6941.652 260
6942.048 230
6942.443 251
6942.839 247
6943.235 196
6943.631 154
6944.026 181
6944.422 164
6944.818 151
6945.213 122
6945.609 77
6946.005 60
6946.401 73
6946.797 75
6947.192 88
6947.588 99
6947.984 89
6948.380 75
6948.776 70
6949.172 95
6949.567 100
6949.963 88
6950.359 89
6950.755 81
6951.151 85
6951.547 89
6951.943 91
6952.339 75
6952.735 70
6953.131 57
6953.527 67
6953.923 88
6954.319 76
6954.715 83
6955.111 82
6955.507 70
6955.903 90
6956.299 88
6956.695 74
6957.091 71
6957.487 80
6957.883 92
6958.279 101
6958.676 74
6959.072 77
6959.468 78
6959.864 93
6960.260 83
6960.656 72
6961.053 61
6961.449 77
6961.845 52
6962.241 52
6962.638 66
6963.034 73
6963.430 65
6963.826 83
6964.223 73
6964.619 64
6965.015 76
6965.412 72
6965.808 74
6966.204 86
6966.601 93
6966.997 93
6967.393 93
6967.790 99
6968.186 114
6968.583 102
6968.979 84
6969.375 86
6969.772 106
6970.168 101
6970.565 120
6970.961 130
6971.358 122
6971.754 86
6972.151 116
6972.547 100
6972.944 92
6973.340 98
6973.737 88
6974.134 93
6974.530 76
6974.927 70
6975.323 85
6975.720 85
6976.117 87
6976.513 78
6976.910 69
6977.307 63
6977.703 80
6978.100 58
6978.497 40
6978.893 39
6979.290 41
6979.687 49
6980.083 50
6980.480 63
6980.877 73
6981.274 80
6981.671 96
6982.067 90
6982.464 91
6982.861 76
6983.258 85
6983.655 83
6984.051 100
6984.448 84
6984.845 68
6985.242 69
6985.639 69
6986.036 54
6986.433 80
6986.830 83
6987.227 69
6987.624 81
6988.021 64
6988.418 57
6988.815 61
6989.212 64
6989.609 54
6990.006 44
6990.403 54
6990.800 76
6991.197 48
6991.594 64
6991.991 65
6992.388 87
6992.785 86
6993.182 87
6993.579 56
6993.976 66
6994.374 83
6994.771 84
6995.168 59
6995.565 65
6995.962 89
6996.360 63
6996.757 48
6997.154 81
6997.551 76
6997.948 72
6998.346 74
6998.743 59
6999.140 63
6999.538 68
6999.935 80
7000.332 70
7000.730 59
7001.127 70
7001.524 94
7001.922 80
7002.319 106
7002.716 91
7003.114 69
7003.511 71
7003.909 71
7004.306 69
7004.703 57
7005.101 77
7005.498 73
7005.896 80
7006.293 86
7006.691 86
7007.088 113
7007.486 92
7007.883 80
7008.281 88
7008.678 101
7009.076 120
7009.474 137
7009.871 125
7010.269 127
7010.666 88
7011.064 89
7011.462 78
7011.859 65
7012.257 53
7012.655 62
7013.052 71
7013.450 66
7013.848 98
7014.245 83
7014.643 69
7015.041 51
7015.439 63
7015.836 84
7016.234 81
7016.632 63
7017.030 72
7017.427 60
7017.825 48
7018.223 31
7018.621 41
7019.019 37
7019.417 60
7019.815 74
7020.212 62
7020.610 73
7021.008 47
7021.406 64
7021.804 70
7022.202 60
7022.600 60
7022.998 71
7023.396 58
7023.794 66
7024.192 56
7024.590 58
7024.988 72
7025.386 73
7025.784 61
7026.182 64
7026.580 69
7026.978 98
7027.376 80
7027.774 56
7028.172 63
7028.570 103
7028.969 86
7029.367 82
7029.765 67
7030.163 72
7030.561 69
7030.959 64
7031.358 58
7031.756 86
7032.154 88
7032.552 76
7032.951 98
7033.349 108
7033.747 93
7034.145 95
7034.544 72
7034.942 73
7035.340 75
7035.739 69
7036.137 63
7036.535 66
7036.934 56
7037.332 54
7037.730 71
7038.129 61
7038.527 70
7038.925 54
7039.324 62
7039.722 74
7040.121 78
7040.519 62
7040.918 64
7041.316 69
7041.715 66
7042.113 69
7042.512 72
7042.910 79
7043.309 62
7043.707 75
7044.106 96
7044.504 87
7044.903 68
7045.302 72
7045.700 79
7046.099 80
7046.497 62
7046.896 56
7047.295 57
7047.693 54
7048.092 73
7048.491 76
7048.889 95
7049.288 74
7049.687 74
7050.086 69
7050.484 67
7050.883 73
7051.282 59
7051.681 58
7052.079 62
7052.478 61
7052.877 50
7053.276 55
7053.675 93
7054.073 99
7054.472 100
7054.871 96
7055.270 95
7055.669 63
7056.068 40
7056.467 42
7056.866 52
7057.265 60
7057.664 56
7058.062 45
7058.461 37
7058.860 45
7059.259 46
7059.658 58
7060.057 69
7060.456 55
7060.855 60
7061.255 65
7061.654 66
7062.053 59
7062.452 48
7062.851 72
7063.250 94
7063.649 75
7064.048 76
7064.447 78
7064.846 66
7065.246 81
7065.645 62
7066.044 55
7066.443 67
7066.842 65
7067.241 66
7067.641 71
7068.040 84
7068.439 52
7068.838 46
7069.238 59
7069.637 47
7070.036 47
7070.436 54
7070.835 62
7071.234 47
7071.634 50
7072.033 49
7072.432 50
7072.832 48
7073.231 59
7073.630 47
7074.030 65
7074.429 66
7074.829 58
7075.228 54
7075.628 63
7076.027 62
7076.426 70
7076.826 77
7077.225 76
7077.625 75
7078.024 78
7078.424 64
7078.824 78
7079.223 64
7079.623 59
7080.022 51
7080.422 64
7080.821 47
7081.221 45
7081.621 59
7082.020 60
7082.420 66
7082.820 59
7083.219 44
7083.619 46
7084.019 59
7084.418 66
7084.818 58
7085.218 65
7085.617 70
7086.017 57
7086.417 58
7086.817 54
7087.216 65
7087.616 58
7088.016 55
7088.416 59
7088.816 57
7089.216 38
7089.615 63
7090.015 55
7090.415 37
7090.815 50
7091.215 54
7091.615 66
7092.015 59
7092.415 54
7092.815 57
7093.214 45
7093.614 50
7094.014 44
7094.414 49
7094.814 66
7095.214 43
7095.614 37
7096.014 48
7096.414 44
7096.814 63
7097.215 38
7097.615 30
7098.015 38
7098.415 64
7098.815 51
7099.215 50
7099.615 59
7100.015 56
7100.415 45
7100.816 50
7101.216 38
7101.616 44
7102.016 42
7102.416 29
7102.817 34
7103.217 51
7103.617 55
7104.017 52
7104.418 56
7104.818 42
7105.218 57
7105.618 67
7106.019 36
7106.419 31
7106.819 32
7107.220 51
7107.620 38
7108.020 56
7108.421 46
7108.821 36
7109.222 43
7109.622 48
7110.022 67
7110.423 61
7110.823 57
7111.224 72
7111.624 45
7112.025 50
7112.425 50
7112.826 47
7113.226 44
7113.627 39
7114.027 31
7114.428 43
7114.828 53
7115.229 52
7115.629 34
7116.030 43
7116.431 44
7116.831 55
7117.232 58
7117.632 61
7118.033 55
7118.434 47
7118.834 42
7119.235 47
7119.636 49
7120.037 65
7120.437 43
7120.838 58
7121.239 51
7121.639 59
7122.040 62
7122.441 59
7122.842 53
7123.243 57
7123.643 60
7124.044 59
7124.445 56
7124.846 66
7125.247 63
7125.648 44
7126.048 44
7126.449 39
7126.850 42
7127.251 58
7127.652 54
7128.053 52
7128.454 41
7128.855 41
7129.256 39
7129.657 50
7130.058 70
7130.459 64
7130.860 59
7131.261 45
7131.662 42
7132.063 37
7132.464 42
7132.865 44
7133.266 53
7133.667 49
7134.068 55
7134.469 52
7134.870 45
7135.272 42
7135.673 42
7136.074 56
7136.475 51
7136.876 46
7137.277 58
7137.679 62
7138.080 47
7138.481 44
7138.882 41
7139.283 33
7139.685 51
7140.086 48
7140.487 46
7140.889 42
7141.290 37
7141.691 42
7142.092 44
7142.494 44
7142.895 30
7143.297 43
7143.698 52
7144.099 46
7144.501 64
7144.902 59
7145.303 64
7145.705 59
7146.106 54
7146.508 62
7146.909 54
7147.311 47
7147.712 41
7148.114 48
7148.515 46
7148.917 54
7149.318 32
7149.720 26
7150.121 56
7150.523 75
7150.924 73
7151.326 70
7151.728 72
7152.129 78
7152.531 71
7152.932 47
7153.334 65
7153.736 66
7154.137 45
7154.539 45
7154.941 48
7155.342 67
7155.744 66
7156.146 62
7156.548 63
7156.949 76
7157.351 64
7157.753 73
7158.155 95
7158.556 95
7158.958 85
7159.360 70
7159.762 73
7160.164 51
7160.565 56
7160.967 67
7161.369 48
7161.771 37
7162.173 52
7162.575 47
7162.977 38
7163.379 57
7163.781 49
7164.183 35
7164.585 50
7164.986 54
7165.388 47
7165.790 61
7166.192 37
7166.594 32
7166.996 53
7167.399 37
7167.801 42
7168.203 38
7168.605 43
7169.007 49
7169.409 50
7169.811 36
7170.213 44
7170.615 60
7171.017 55
7171.419 50
7171.822 45
7172.224 54
7172.626 59
7173.028 65
7173.430 48
7173.833 46
7174.235 52
7174.637 61
7175.039 68
7175.442 57
7175.844 47
7176.246 50
7176.648 72
7177.051 62
7177.453 49
7177.855 54
7178.258 51
7178.660 55
7179.062 61
7179.465 52
7179.867 47
7180.270 57
7180.672 58
7181.074 57
7181.477 46
7181.879 48
7182.282 54
7182.684 62
7183.087 64
7183.489 58
7183.892 34
7184.294 49
7184.697 42
7185.099 61
7185.502 54
7185.904 57
7186.307 60
7186.709 64
7187.112 61
7187.515 76
7187.917 47
7188.320 48
7188.722 53
7189.125 76
7189.528 76
7189.930 72
7190.333 52
7190.736 42
7191.138 42
7191.541 61
7191.944 69
7192.347 73
7192.749 49
7193.152 36
7193.555 47
7193.958 55
7194.360 64
7194.763 64
7195.166 67
7195.569 67
7195.972 54
7196.375 56
7196.777 47
7197.180 52
7197.583 49
7197.986 50
7198.389 26
7198.792 65
7199.195 70
7199.598 54
7200.001 34
7200.404 37
7200.807 54
7201.210 54
7201.613 46
7202.016 56
7202.419 51
7202.822 50
7203.225 62
7203.628 45
7204.031 59
7204.434 43
7204.837 28
7205.240 47
7205.643 49
7206.046 77
7206.449 72
7206.852 69
7207.256 60
7207.659 37
7208.062 49
7208.465 48
7208.868 42
7209.272 59
7209.675 53
7210.078 43
7210.481 45
7210.884 49
7211.288 47
7211.691 26
7212.094 49
7212.498 56
7212.901 55
7213.304 75
7213.708 55
7214.111 57
7214.514 47
7214.918 47
7215.321 53
7215.724 72
7216.128 78
7216.531 62
7216.935 45
7217.338 54
7217.741 56
7218.145 55
7218.548 44
7218.952 38
7219.355 35
7219.759 45
7220.162 48
7220.566 53
7220.969 54
7221.373 42
7221.777 31
7222.180 36
7222.584 55
7222.987 69
7223.391 46
7223.794 32
7224.198 45
7224.602 43
7225.005 50
7225.409 54
7225.813 46
7226.216 51
7226.620 70
7227.024 66
7227.428 53
7227.831 44
7228.235 46
7228.639 70
7229.042 62
7229.446 56
7229.850 50
7230.254 29
7230.658 32
7231.061 24
7231.465 32
7231.869 28
7232.273 50
7232.677 59
7233.081 53
7233.485 50
7233.888 29
7234.292 18
7234.696 33
7235.100 45
7235.504 70
7235.908 52
7236.312 37
7236.716 41
7237.120 47
7237.524 38
7237.928 52
7238.332 60
7238.736 31
7239.140 37
7239.544 58
7239.948 58
7240.352 47
7240.756 44
7241.161 41
7241.565 58
7241.969 71
7242.373 56
7242.777 85
7243.181 93
7243.585 60
7243.990 69
7244.394 71
7244.798 81
7245.202 86
7245.606 82
7246.011 56
7246.415 63
7246.819 64
7247.223 51
7247.628 41
7248.032 53
7248.436 68
7248.841 82
7249.245 72
7249.649 71
7250.054 75
7250.458 59
7250.862 68
7251.267 72
7251.671 56
7252.075 53
7252.480 56
7252.884 56
7253.289 71
7253.693 62
7254.098 59
7254.502 49
7254.907 45
7255.311 60
7255.716 55
7256.120 64
7256.525 59
7256.929 57
7257.334 55
7257.738 50
7258.143 40
7258.547 26
7258.952 29
7259.357 61
7259.761 68
7260.166 57
7260.570 72
7260.975 70
7261.380 68
7261.784 60
7262.189 56
7262.594 52
7262.999 45
7263.403 58
7263.808 61
7264.213 74
7264.617 59
7265.022 60
7265.427 63
7265.832 92
7266.237 93
7266.641 95
7267.046 77
7267.451 63
7267.856 65
7268.261 72
7268.666 62
7269.071 58
7269.475 58
7269.880 71
7270.285 78
7270.690 64
7271.095 38
7271.500 48
7271.905 57
7272.310 63
7272.715 41
7273.120 33
7273.525 38
7273.930 35
7274.335 41
7274.740 44
7275.145 39
7275.550 45
7275.955 48
7276.360 43
7276.765 41
7277.170 45
7277.576 38
7277.981 33
7278.386 37
7278.791 30
7279.196 35
7279.601 43
7280.006 56
7280.412 60
7280.817 67
7281.222 66
7281.627 46
7282.033 48
7282.438 40
7282.843 34
7283.248 36
7283.654 41
7284.059 38
7284.464 23
7284.870 36
7285.275 52
7285.680 42
7286.086 42
7286.491 59
7286.896 50
7287.302 53
7287.707 54
7288.112 44
7288.518 52
7288.923 49
7289.329 46
7289.734 52
7290.140 44
7290.545 55
7290.951 59
7291.356 47
7291.762 49
7292.167 41
7292.573 43
7292.978 27
7293.384 22
7293.789 39
7294.195 50
7294.600 44
7295.006 52
7295.412 53
7295.817 62
7296.223 77
7296.629 81
7297.034 76
7297.440 56
7297.846 81
7298.251 73
7298.657 64
7299.063 39
7299.468 39
7299.874 51
7300.280 66
7300.686 55
7301.091 70
7301.497 55
7301.903 80
7302.309 85
7302.715 95
7303.120 69
7303.526 55
7303.932 57
7304.338 80
7304.744 91
7305.150 58
7305.556 52
7305.962 51
7306.367 57
7306.773 46
7307.179 45
7307.585 38
7307.991 41
7308.397 49
7308.803 59
7309.209 68
7309.615 74
7310.021 62
7310.427 44
7310.833 36
7311.239 32
7311.645 39
7312.051 34
7312.458 48
7312.864 69
7313.270 58
7313.676 52
7314.082 53
7314.488 47
7314.894 55
7315.300 54
7315.707 40
7316.113 50
7316.519 43
7316.925 51
7317.331 40
7317.738 35
7318.144 49
7318.550 48
7318.956 32
7319.363 54
7319.769 43
7320.175 42
7320.582 47
7320.988 60
7321.394 60
7321.801 42
7322.207 42
7322.613 37
7323.020 46
7323.426 39
7323.832 37
7324.239 45
7324.645 55
7325.052 44
7325.458 51
7325.865 69
7326.271 77
7326.678 52
7327.084 43
7327.491 46
7327.897 57
7328.304 43
7328.710 47
7329.117 40
7329.523 42
7329.930 60
7330.336 52
7330.743 50
7331.150 65
7331.556 66
7331.963 58
7332.369 45
7332.776 51
7333.183 58
7333.589 72
7333.996 49
7334.403 38
7334.810 40
7335.216 44
7335.623 39
7336.030 44
7336.436 59
7336.843 46
7337.250 47
7337.657 40
7338.064 37
7338.470 41
7338.877 44
7339.284 51
7339.691 49
7340.098 71
7340.505 65
7340.911 62
7341.318 73
7341.725 76
7342.132 49
7342.539 42
7342.946 52
7343.353 65
7343.760 51
7344.167 48
7344.574 54
7344.981 73
7345.388 78
7345.795 77
7346.202 66
7346.609 50
7347.016 29
7347.423 42
7347.830 73
7348.237 78
7348.644 73
7349.051 64
7349.458 49
7349.866 55
7350.273 58
7350.680 78
7351.087 66
7351.494 51
7351.901 51
7352.308 53
7352.716 40
7353.123 49
7353.530 60
7353.937 51
7354.345 51
7354.752 43
7355.159 47
7355.566 62
7355.974 66
7356.381 77
7356.788 55
7357.196 38
7357.603 46
7358.010 55
7358.418 75
7358.825 80
7359.232 60
7359.640 72
7360.047 66
7360.455 77
7360.862 62
7361.270 66
7361.677 61
7362.084 45
7362.492 60
7362.899 58
7363.307 36
7363.714 32
7364.122 36
7364.529 47
7364.937 66
7365.345 62
7365.752 57
7366.160 69
7366.567 68
7366.975 58
7367.382 54
7367.790 45
7368.198 44
7368.605 56
7369.013 63
7369.421 56
7369.828 67
7370.236 71
7370.644 72
7371.051 58
7371.459 56
7371.867 44
7372.275 42
7372.682 59
7373.090 70
7373.498 46
7373.906 56
7374.314 49
7374.721 35
7375.129 55
7375.537 52
7375.945 41
7376.353 53
7376.761 64
7377.168 83
7377.576 63
7377.984 62
7378.392 65
7378.800 64
7379.208 62
7379.616 59
7380.024 60
7380.432 50
7380.840 56
7381.248 52
7381.656 58
7382.064 61
7382.472 74
7382.880 67
7383.288 68
7383.696 80
7384.104 62
7384.512 61
7384.920 46
7385.328 55
7385.736 61
7386.145 64
7386.553 77
7386.961 69
7387.369 79
7387.777 62
7388.185 66
7388.594 63
7389.002 62
7389.410 82
7389.818 72
7390.226 84
7390.635 65
7391.043 72
7391.451 61
7391.860 51
7392.268 48
7392.676 65
7393.084 75
7393.493 67
7393.901 65
7394.309 75
7394.718 66
7395.126 91
7395.535 107
7395.943 90
7396.351 96
7396.760 107
7397.168 138
7397.577 180
7397.985 147
7398.394 121
7398.802 119
7399.211 110
7399.619 108
7400.028 104
7400.436 120
7400.845 115
7401.253 115
7401.662 125
7402.070 105
7402.479 107
7402.887 89
7403.296 94
7403.705 94
7404.113 81
7404.522 73
7404.931 84
7405.339 99
7405.748 67
7406.157 69
7406.565 49
7406.974 67
7407.383 67
7407.791 47
7408.200 66
7408.609 56
7409.018 34
7409.426 41
7409.835 46
7410.244 65
7410.653 74
7411.062 69
7411.470 84
7411.879 70
7412.288 55
7412.697 57
7413.106 65
7413.515 45
7413.924 39
7414.333 46
7414.741 42
7415.150 49
7415.559 38
7415.968 63
7416.377 65
7416.786 58
7417.195 69
7417.604 52
7418.013 51
7418.422 43
7418.831 75
7419.240 60
7419.649 48
7420.058 55
7420.468 40
7420.877 33
7421.286 33
7421.695 37
7422.104 29
7422.513 41
7422.922 50
7423.331 63
7423.741 72
7424.150 79
7424.559 64
7424.968 50
7425.377 59
7425.787 74
7426.196 83
7426.605 98
7427.014 88
7427.424 87
7427.833 80
7428.242 70
7428.651 59
7429.061 57
7429.470 51
7429.879 43
7430.289 58
7430.698 52
7431.107 44
7431.517 57
7431.926 54
7432.336 57
7432.745 65
7433.154 67
7433.564 67
7433.973 68
7434.383 68
7434.792 88
7435.202 102
7435.611 73
7436.021 81
7436.430 75
7436.840 74
7437.249 67
7437.659 95
7438.068 88
7438.478 60
7438.888 60
7439.297 88
7439.707 73
7440.116 63
7440.526 61
7440.936 59
7441.345 62
7441.755 70
7442.165 70
7442.574 61
7442.984 63
7443.394 52
7443.803 66
7444.213 79
7444.623 84
7445.033 100
7445.442 107
7445.852 93
7446.262 80
7446.672 76
7447.082 88
7447.491 85
7447.901 79
7448.311 85
7448.721 82
7449.131 71
7449.541 93
7449.951 85
7450.360 81
7450.770 81
7451.180 82
7451.590 92
7452.000 78
7452.410 87
7452.820 102
7453.230 85
7453.640 67
7454.050 85
7454.460 75
7454.870 83
7455.280 113
7455.690 108
7456.100 117
7456.510 130
7456.920 108
7457.330 105
7457.741 111
7458.151 100
7458.561 110
7458.971 86
7459.381 87
7459.791 107
7460.201 119
7460.612 122
7461.022 102
7461.432 95
7461.842 97
7462.252 100
7462.663 114
7463.073 144
7463.483 145
7463.893 128
7464.304 141
7464.714 117
7465.124 141
7465.535 153
7465.945 184
7466.355 217
7466.766 267
7467.176 312
7467.586 316
7467.997 362
7468.407 387
7468.818 435
7469.228 482
7469.638 487
7470.049 463
7470.459 457
7470.870 464
7471.280 475
7471.691 519
7472.101 469
7472.512 409
7472.922 363
7473.333 353
7473.743 324
7474.154 293
7474.564 244
7474.975 227
7475.386 242
7475.796 201
7476.207 170
7476.617 145
7477.028 128
7477.439 121
7477.849 149
7478.260 132
7478.671 125
7479.081 112
7479.492 105
7479.903 111
7480.313 96
7480.724 109
7481.135 100
7481.546 98
7481.956 82
7482.367 84
7482.778 82
7483.189 71
7483.600 82
7484.010 114
7484.421 114
7484.832 90
7485.243 74
7485.654 70
7486.065 85
7486.476 97
7486.887 91
7487.297 64
7487.708 71
7488.119 78
7488.530 98
7488.941 76
7489.352 58
7489.763 56
7490.174 54
7490.585 50
7490.996 64
7491.407 65
7491.818 77
7492.229 77
7492.640 46
7493.051 38
7493.463 37
7493.874 38
7494.285 50
7494.696 62
7495.107 46
7495.518 55
7495.929 54
7496.340 47
7496.752 62
7497.163 73
7497.574 73
7497.985 56
7498.396 72
7498.808 60
7499.219 62
7499.630 55
7500.041 56
7500.453 56
7500.864 69
7501.275 70
7501.687 52
7502.098 60
7502.509 63
7502.921 80
7503.332 55
7503.743 39
7504.155 42
7504.566 45
7504.977 51
7505.389 52
7505.800 60
7506.212 52
7506.623 49
7507.035 51
7507.446 70
7507.858 53
7508.269 45
7508.681 44
7509.092 43
7509.504 50
7509.915 58
7510.327 46
7510.738 37
7511.150 26
7511.561 42
7511.973 44
7512.385 28
7512.796 24
7513.208 59
7513.619 48
7514.031 57
7514.443 55
7514.854 55
7515.266 61
7515.678 48
7516.089 40
7516.501 51
7516.913 47
7517.325 47
7517.736 58
7518.148 66
7518.560 49
7518.972 46
7519.384 55
7519.795 58
7520.207 52
7520.619 58
7521.031 66
7521.443 58
7521.855 41
7522.266 47
7522.678 60
7523.090 71
7523.502 81
7523.914 87
7524.326 79
7524.738 62
7525.150 65
7525.562 76
7525.974 49
7526.386 81
7526.798 69
7527.210 60
7527.622 67
7528.034 60
7528.446 72
7528.858 59
7529.270 55
7529.682 57
7530.094 34
7530.506 47
7530.918 58
7531.330 49
7531.743 54
7532.155 60
7532.567 64
7532.979 56
7533.391 56
7533.803 70
7534.216 63
7534.628 65
7535.040 75
7535.452 67
7535.865 73
7536.277 64
7536.689 47
7537.101 63
7537.514 65
7537.926 84
7538.338 83
7538.751 87
7539.163 85
7539.575 77
7539.988 71
7540.400 78
7540.812 65
7541.225 42
7541.637 66
7542.050 66
7542.462 80
7542.874 97
7543.287 107
7543.699 100
7544.112 93
7544.524 75
7544.937 73
7545.349 74
7545.762 96
7546.174 80
7546.587 71
7546.999 84
7547.412 69
7547.825 72
7548.237 82
7548.650 76
7549.062 84
7549.475 92
7549.888 89
7550.300 88
7550.713 75
7551.126 81
7551.538 92
7551.951 106
7552.364 127
7552.776 114
7553.189 105
7553.602 107
7554.015 83
7554.427 103
7554.840 126
7555.253 102
7555.666 105
7556.078 112
7556.491 105
7556.904 109
7557.317 112
7557.730 115
7558.143 124
7558.555 118
7558.968 133
7559.381 139
7559.794 183
7560.207 248
7560.620 279
7561.033 320
7561.446 387
7561.859 542
7562.272 592
7562.685 701
7563.098 796
7563.511 847
7563.924 907
7564.337 896
7564.750 885
7565.163 833
7565.576 789
7565.989 714
7566.402 615
7566.815 504
7567.228 374
7567.641 326
7568.054 264
7568.468 211
7568.881 197
7569.294 180
7569.707 179
7570.120 161
7570.533 168
7570.947 145
7571.360 131
7571.773 128
7572.186 148
7572.600 125
7573.013 125
7573.426 112
7573.839 110
7574.253 96
7574.666 94
7575.079 89
7575.493 94
7575.906 99
7576.319 86
7576.733 84
7577.146 81
7577.559 80
7577.973 78
7578.386 65
7578.800 65
7579.213 94
7579.627 78
7580.040 72
7580.453 89
7580.867 82
7581.280 96
7581.694 69
7582.107 70
7582.521 66
7582.935 79
7583.348 75
7583.762 60
7584.175 81
7584.589 83
7585.002 77
7585.416 68
7585.830 60
7586.243 64
7586.657 70
7587.070 59
7587.484 55
7587.898 65
7588.311 97
7588.725 113
7589.139 113
7589.553 108
7589.966 115
7590.380 85
7590.794 84
7591.208 87
7591.621 85
7592.035 86
7592.449 79
7592.863 92
7593.276 112
7593.690 92
7594.104 66
7594.518 62
7594.932 53
7595.346 60
7595.760 61
7596.173 62
7596.587 66
7597.001 68
7597.415 72
7597.829 62
7598.243 62
7598.657 82
7599.071 75
7599.485 57
7599.899 59
7600.313 57
7600.727 48
7601.141 60
7601.555 52
7601.969 66
7602.383 72
7602.797 61
7603.211 75
7603.626 69
7604.040 63
7604.454 64
7604.868 73
7605.282 68
7605.696 70
7606.110 60
7606.524 60
7606.939 55
7607.353 54
7607.767 78
7608.181 59
7608.596 42
7609.010 54
7609.424 63
7609.838 74
7610.253 79
7610.667 72
7611.081 70
7611.495 56
7611.910 51
7612.324 60
7612.738 75
7613.153 54
7613.567 40
7613.982 78
7614.396 77
7614.810 74
7615.225 61
7615.639 60
7616.054 49
7616.468 53
7616.883 44
7617.297 50
7617.711 68
7618.126 71
7618.540 76
7618.955 69
7619.370 58
7619.784 58
7620.199 57
7620.613 56
7621.028 51
7621.442 46
7621.857 43
7622.272 48
7622.686 54
7623.101 59
7623.515 63
7623.930 62
7624.345 62
7624.759 55
7625.174 42
7625.589 31
7626.003 57
7626.418 68
7626.833 73
7627.248 69
7627.662 63
7628.077 69
7628.492 84
7628.907 91
7629.322 92
7629.736 75
7630.151 57
7630.566 54
7630.981 55
7631.396 54
7631.811 51
7632.225 47
7632.640 56
7633.055 58
7633.470 49
7633.885 54
7634.300 76
7634.715 85
7635.130 96
7635.545 81
7635.960 80
7636.375 99
7636.790 87
7637.205 100
7637.620 124
7638.035 124
7638.450 106
7638.865 110
7639.280 108
7639.695 114
7640.110 104
7640.525 94
7640.940 83
7641.355 80
7641.771 85
7642.186 82
7642.601 105
7643.016 137
7643.431 111
7643.846 84
7644.262 86
7644.677 105
7645.092 117
7645.507 119
7645.923 155
7646.338 172
7646.753 142
7647.168 149
7647.584 181
7647.999 193
7648.414 178
7648.830 174
7649.245 184
7649.660 186
7650.076 175
7650.491 178
7650.906 174
7651.322 131
7651.737 155
7652.153 146
7652.568 131
7652.984 152
7653.399 151
7653.814 147
7654.230 123
7654.645 127
7655.061 135
7655.476 98
7655.892 99
7656.307 98
7656.723 104
7657.139 113
7657.554 109
7657.970 146
7658.385 152
7658.801 135
7659.216 106
7659.632 91
7660.048 93
7660.463 117
7660.879 131
7661.295 99
7661.710 119
7662.126 123
7662.542 86
7662.957 85
7663.373 100
7663.789 115
7664.205 108
7664.620 115
7665.036 127
7665.452 127
7665.868 136
7666.284 136
7666.699 127
7667.115 145
7667.531 139
7667.947 157
7668.363 160
7668.779 142
7669.194 123
7669.610 139
7670.026 179
7670.442 156
7670.858 127
7671.274 144
7671.690 153
7672.106 157
7672.522 151
7672.938 130
7673.354 104
7673.770 120
7674.186 134
7674.602 139
7675.018 141
7675.434 131
7675.850 128
7676.266 124
7676.682 105
7677.098 110
7677.514 123
7677.931 131
7678.347 140
7678.763 140
7679.179 128
7679.595 110
7680.011 100
7680.427 109
7680.844 121
7681.260 110
7681.676 94
7682.092 116
7682.509 137
7682.925 129
7683.341 101
7683.757 105
7684.174 107
7684.590 84
7685.006 95
7685.423 101
7685.839 100
7686.255 77
7686.672 71
7687.088 83
7687.504 78
7687.921 96
7688.337 90
7688.754 74
7689.170 70
7689.586 97
7690.003 94
7690.419 91
7690.836 66
7691.252 70
7691.669 108
7692.085 102
7692.502 103
7692.918 99
7693.335 94
7693.751 80
7694.168 84
7694.584 105
7695.001 108
7695.418 96
7695.834 101
7696.251 94
7696.667 91
7697.084 92
7697.501 94
7697.917 98
7698.334 85
7698.751 83
7699.167 93
7699.584 100
7700.001 103
7700.418 87
7700.834 108
7701.251 98
7701.668 103
7702.085 105
7702.501 122
7702.918 134
7703.335 118
7703.752 91
7704.169 107
7704.585 105
7705.002 105
7705.419 96
7705.836 116
7706.253 121
7706.670 97
7707.087 101
7707.504 89
7707.921 101
7708.338 100
7708.754 94
7709.171 128
7709.588 121
7710.005 107
7710.422 110
7710.839 106
7711.256 104
7711.673 88
7712.090 89
7712.508 84
7712.925 97
7713.342 118
7713.759 114
7714.176 115
7714.593 122
7715.010 115
7715.427 110
7715.844 127
7716.262 166
7716.679 136
7717.096 128
7717.513 119
7717.930 122
7718.347 151
7718.765 174
7719.182 147
7719.599 139
7720.016 144
7720.434 136
7720.851 153
7721.268 137
7721.686 142
7722.103 153
7722.520 191
7722.938 183
7723.355 166
7723.772 163
7724.190 182
7724.607 160
7725.024 184
7725.442 166
7725.859 165
7726.277 172
7726.694 184
7727.111 174
7727.529 161
7727.946 179
7728.364 168
7728.781 169
7729.199 165
7729.616 148
7730.034 147
7730.451 142
7730.869 157
7731.287 162
7731.704 165
7732.122 148
7732.539 142
7732.957 167
7733.375 163
7733.792 177
7734.210 185
7734.627 157
7735.045 143
7735.463 142
7735.881 155
7736.298 188
7736.716 223
7737.134 224
7737.551 245
7737.969 254
7738.387 243
7738.805 228
7739.222 237
7739.640 242
7740.058 211
7740.476 209
7740.894 235
7741.311 263
7741.729 275
7742.147 286
7742.565 310
7742.983 290
7743.401 312
7743.819 323
7744.237 329
7744.654 390
7745.072 495
7745.490 521
7745.908 540
7746.326 586
7746.744 612
7747.162 649
7747.580 714
7747.998 736
7748.416 740
7748.834 733
7749.252 788
7749.670 827
7750.089 844
7750.507 870
7750.925 832
7751.343 761
7751.761 773
7752.179 792
7752.597 772
7753.015 732
7753.433 742
7753.852 722
7754.270 696
7754.688 699
7755.106 690
7755.524 676
7755.943 708
7756.361 666
7756.779 696
7757.197 707
7757.616 704
7758.034 722
7758.452 825
7758.871 900
7759.289 989
7759.707 1183
7760.126 1295
7760.544 1519
7760.962 1756
7761.381 2129
7761.799 2635
7762.217 3356
7762.636 3997
7763.054 4761
7763.473 5678
7763.891 6574
7764.310 7451
7764.728 8288
7765.146 9091
7765.565 9635
7765.983 10036
7766.402 10195
7766.821 10234
7767.239 10091
7767.658 9959
7768.076 9628
7768.495 9272
7768.913 8696
7769.332 7877
7769.750 7216
7770.169 6432
7770.588 5695
7771.006 4941
7771.425 4264
7771.844 3711
7772.262 3223
7772.681 2762
7773.100 2367
7773.518 1984
7773.937 1700
7774.356 1518
7774.775 1380
7775.193 1244
7775.612 1070
7776.031 977
7776.450 839
7776.868 735
7777.287 671
7777.706 597
7778.125 544
7778.544 505
7778.962 471
7779.381 427
7779.800 405
7780.219 410
7780.638 377
7781.057 352
7781.476 318
7781.895 280
7782.314 265
7782.733 283
7783.152 273
7783.571 243
7783.990 256
7784.409 269
7784.828 258
7785.247 243
7785.666 213
7786.085 219
7786.504 214
7786.923 175
7787.342 140
7787.761 166
7788.180 186
7788.599 158
7789.018 157
7789.437 157
7789.856 159
7790.276 155
7790.695 135
7791.114 134
7791.533 127
7791.952 134
7792.372 138
7792.791 161
7793.210 180
7793.629 153
7794.049 133
7794.468 125
7794.887 135
7795.306 136
7795.726 132
7796.145 127
7796.564 109
7796.984 114
7797.403 95
7797.822 86
7798.242 68
7798.661 111
7799.080 97
7799.500 98
7799.919 88
7800.339 91
7800.758 113
7801.178 105
7801.597 79
7802.016 87
7802.436 96
7802.855 112
7803.275 115
7803.694 131
7804.114 114
7804.534 105
7804.953 137
7805.373 168
7805.792 153
7806.212 155
7806.631 169
7807.051 150
7807.471 150
7807.890 142
7808.310 125
7808.730 137
7809.149 133
7809.569 121
7809.989 117
7810.408 111
7810.828 107
7811.248 104
7811.667 113
7812.087 111
7812.507 115
7812.927 123
7813.346 99
7813.766 110
7814.186 95
7814.606 80
7815.026 78
7815.445 89
7815.865 68
7816.285 65
7816.705 71
7817.125 96
7817.545 103
7817.965 110
7818.385 92
7818.804 100
7819.224 108
7819.644 103
7820.064 111
7820.484 114
7820.904 119
7821.324 107
7821.744 94
7822.164 79
7822.584 79
7823.004 74
7823.424 80
7823.844 70
7824.264 65
7824.685 76
7825.105 80
7825.525 82
7825.945 68
7826.365 63
7826.785 65
7827.205 65
7827.625 55
7828.046 46
7828.466 55
7828.886 64
7829.306 92
7829.726 115
7830.147 94
7830.567 69
7830.987 79
7831.407 99
7831.828 87
7832.248 79
7832.668 96
7833.088 94
7833.509 113
7833.929 103
7834.349 111
7834.770 115
7835.190 110
7835.610 95
7836.031 81
7836.451 95
7836.872 105
7837.292 95
7837.713 96
7838.133 111
7838.553 129
7838.974 127
7839.394 115
7839.815 77
7840.235 89
7840.656 93
7841.076 80
7841.497 108
7841.917 83
7842.338 73
7842.759 71
7843.179 69
7843.600 71
7844.020 65
7844.441 77
7844.862 61
7845.282 49
7845.703 69
7846.123 89
7846.544 103
7846.965 86
7847.385 73
7847.806 65
7848.227 73
7848.648 66
7849.068 102
7849.489 93
7849.910 95
7850.331 63
7850.751 56
7851.172 61
7851.593 45
7852.014 49
7852.435 71
7852.855 71
7853.276 86
7853.697 85
7854.118 85
7854.539 89
7854.960 68
7855.381 69
7855.802 86
7856.222 70
7856.643 67
7857.064 63
7857.485 72
7857.906 64
7858.327 50
7858.748 55
7859.169 57
7859.590 62
7860.011 47
7860.432 47
7860.853 35
7861.274 30
7861.696 37
7862.117 42
7862.538 51
7862.959 65
7863.380 70
7863.801 63
7864.222 48
7864.643 62
7865.064 57
7865.486 55
7865.907 44
7866.328 51
7866.749 52
7867.170 40
7867.592 40
7868.013 56
7868.434 53
7868.855 45
7869.277 63
7869.698 64
7870.119 55
7870.541 58
7870.962 58
7871.383 58
7871.805 69
7872.226 54
7872.647 64
7873.069 59
7873.490 42
7873.911 33
7874.333 34
7874.754 54
7875.176 48
7875.597 49
7876.019 55
7876.440 64
7876.862 71
7877.283 56
7877.705 45
7878.126 45
7878.548 43
7878.969 33
7879.391 49
7879.812 56
7880.234 57
7880.655 62
7881.077 66
7881.499 70
7881.920 59
7882.342 53
7882.763 52
7883.185 46
7883.607 38
7884.028 52
7884.450 33
7884.872 40
7885.293 45
7885.715 33
7886.137 51
7886.559 54
7886.980 65
7887.402 51
7887.824 55
7888.246 57
7888.668 33
7889.089 48
7889.511 37
7889.933 32
7890.355 45
7890.777 63
7891.199 52
7891.620 37
7892.042 37
7892.464 45
7892.886 40
7893.308 34
7893.730 43
7894.152 42
7894.574 48
7894.996 35
7895.418 50
7895.840 50
7896.262 59
7896.684 57
7897.106 38
7897.528 33
7897.950 53
7898.372 71
7898.794 65
7899.216 56
7899.638 56
7900.060 56
7900.482 60
7900.904 53
7901.327 55
7901.749 37
7902.171 36
7902.593 37
7903.015 41
7903.437 41
7903.860 30
7904.282 48
7904.704 58
7905.126 60
7905.548 47
7905.971 47
7906.393 61
7906.815 83
7907.238 71
7907.660 48
7908.082 45
7908.505 51
7908.927 54
7909.349 59
7909.772 45
7910.194 39
7910.616 42
7911.039 33
7911.461 42
7911.884 39
7912.306 48
7912.728 66
7913.151 83
7913.573 62
7913.996 70
7914.418 59
7914.841 44
7915.263 70
7915.686 82
7916.108 65
7916.531 64
7916.953 77
7917.376 94
7917.798 79
7918.221 70
7918.644 65
7919.066 68
7919.489 58
7919.912 66
7920.334 83
7920.757 76
7921.179 113
7921.602 149
7922.025 155
7922.448 138
7922.870 143
7923.293 125
7923.716 144
7924.138 149
7924.561 154
7924.984 178
7925.407 153
7925.829 130
7926.252 110
7926.675 121
7927.098 94
7927.521 113
7927.944 140
7928.366 132
7928.789 122
7929.212 123
7929.635 122
7930.058 103
7930.481 119
7930.904 134
7931.327 120
7931.750 126
7932.173 154
7932.596 159
7933.019 161
7933.442 182
7933.865 206
7934.288 217
7934.711 239
7935.134 209
7935.557 143
7935.980 110
7936.403 122
7936.826 129
7937.249 145
7937.672 125
7938.095 116
7938.518 100
7938.941 94
7939.365 83
7939.788 65
7940.211 62
7940.634 75
7941.057 72
7941.480 75
7941.904 74
7942.327 76
7942.750 70
7943.173 78
7943.597 70
7944.020 60
7944.443 58
7944.867 79
7945.290 81
7945.713 92
7946.136 74
7946.560 64
7946.983 64
7947.407 53
7947.830 79
7948.253 71
7948.677 85
7949.100 78
7949.524 60
7949.947 81
7950.370 70
7950.794 66
7951.217 68
7951.641 77
7952.064 66
7952.488 54
7952.911 47
7953.335 69
7953.758 83
7954.182 88
7954.605 72
7955.029 60
7955.453 86
7955.876 81
7956.300 76
7956.723 70
7957.147 57
7957.571 77
7957.994 56
7958.418 57
7958.842 60
7959.265 74
7959.689 65
7960.113 57
7960.536 59
7960.960 63
7961.384 71
7961.808 64
7962.231 41
7962.655 56
7963.079 56
7963.503 50
7963.926 51
7964.350 74
7964.774 70
7965.198 48
7965.622 68
7966.046 74
7966.469 72
7966.893 71
7967.317 87
7967.741 78
7968.165 105
7968.589 99
7969.013 127
7969.437 135
7969.861 143
7970.285 188
7970.709 178
7971.133 158
7971.557 143
7971.981 179
7972.405 199
7972.829 176
7973.253 186
7973.677 186
7974.101 181
7974.525 166
7974.949 157
7975.373 155
7975.797 148
7976.222 138
7976.646 124
7977.070 96
7977.494 70
7977.918 67
7978.342 43
7978.767 59
7979.191 65
7979.615 72
7980.039 78
7980.464 73
7980.888 54
7981.312 57
7981.736 78
7982.161 60
7982.585 65
7983.009 37
7983.434 46
7983.858 62
7984.282 54
7984.707 58
7985.131 60
7985.555 49
7985.980 60
7986.404 64
7986.828 41
7987.253 67
7987.677 53
7988.102 48
7988.526 64
7988.951 59
7989.375 65
7989.800 66
7990.224 53
7990.649 50
7991.073 42
7991.498 34
7991.922 59
7992.347 85
7992.771 76
7993.196 78
7993.621 67
7994.045 63
7994.470 54
7994.894 54
7995.319 50
7995.744 46
7996.168 47
7996.593 26
7997.018 44
7997.442 59
7997.867 66
7998.292 59
7998.717 57
7999.141 51
7999.566 44
7999.991 31
8000.416 45
8000.840 39
8001.265 41
8001.690 39
8002.115 44
8002.540 36
8002.964 60
8003.389 45
8003.814 45
8004.239 38
8004.664 44
8005.089 38
8005.514 47
8005.939 28
8006.364 36
8006.789 25
8007.213 30
8007.638 30
8008.063 38
8008.488 36
8008.913 56
8009.338 45
8009.763 45
8010.188 42
8010.614 37
8011.039 34
8011.464 25
8011.889 43
8012.314 31
8012.739 41
8013.164 54
8013.589 49
8014.014 47
8014.439 38
8014.865 43
8015.290 48
8015.715 50
8016.140 45
8016.565 58
8016.991 60
8017.416 47
8017.841 56
8018.266 53
8018.691 37
8019.117 46
8019.542 53
8019.967 55
8020.393 47
8020.818 67
8021.243 65
8021.669 73
8022.094 59
8022.519 42
8022.945 37
8023.370 30
8023.795 43
8024.221 43
8024.646 42
8025.072 44
8025.497 28
8025.923 35
8026.348 32
8026.774 51
8027.199 41
8027.624 47
8028.050 36
8028.476 24
8028.901 44
8029.327 58
8029.752 50
8030.178 35
8030.603 30
8031.029 22
8031.454 38
8031.880 38
8032.306 41
8032.731 23
8033.157 30
8033.583 39
8034.008 39
8034.434 35
8034.860 38
8035.285 27
8035.711 33
8036.137 37
8036.562 52
8036.988 43
8037.414 39
8037.840 26
8038.266 32
8038.691 37
8039.117 41
8039.543 33
8039.969 30
8040.395 38
8040.820 57
8041.246 43
8041.672 45
8042.098 32
8042.524 31
8042.950 43
8043.376 38
8043.802 38
8044.228 50
8044.654 53
8045.079 51
8045.505 40
8045.931 17
8046.357 36
8046.783 27
8047.209 35
8047.635 35
8048.062 26
8048.488 41
8048.914 47
8049.340 41
8049.766 49
8050.192 48
8050.618 48
8051.044 36
8051.470 47
8051.896 30
8052.322 31
8052.749 27
8053.175 23
8053.601 38
8054.027 43
8054.453 30
8054.880 37
8055.306 31
8055.732 26
8056.158 31
8056.585 36
8057.011 51
8057.437 49
8057.863 34
8058.290 48
8058.716 50
8059.142 40
8059.569 48
8059.995 41
8060.421 60
8060.848 61
8061.274 57
8061.701 37
8062.127 37
8062.553 31
8062.980 21
8063.406 26
8063.833 16
8064.259 15
8064.686 32
8065.112 29
8065.539 27
8065.965 22
8066.392 38
8066.818 26
8067.245 25
8067.671 32
8068.098 30
8068.525 23
8068.951 20
8069.378 27
8069.804 23
8070.231 31
8070.658 37
8071.084 34
8071.511 38
8071.938 39
8072.364 38
8072.791 34
8073.218 31
8073.644 32
8074.071 29
8074.498 48
8074.925 40
8075.351 32
8075.778 24
8076.205 24
8076.632 17
8077.058 37
8077.485 29
8077.912 31
8078.339 30
8078.766 33
8079.193 43
8079.620 37
8080.046 31
8080.473 26
8080.900 35
8081.327 42
8081.754 62
8082.181 53
8082.608 41
8083.035 41
8083.462 37
8083.889 33
8084.316 29
8084.743 40
8085.170 43
8085.597 45
8086.024 34
8086.451 22
8086.878 31
8087.305 29
8087.732 22
8088.159 27
8088.586 30
8089.014 40
8089.441 42
8089.868 48
8090.295 61
8090.722 52
8091.149 55
8091.576 39
8092.004 27
8092.431 30
8092.858 40
8093.285 31
8093.713 44
8094.140 49
8094.567 37
8094.994 33
8095.422 31
8095.849 40
8096.276 37
8096.704 52
8097.131 39
8097.558 36
8097.986 40
8098.413 33
8098.840 32
8099.268 32
8099.695 41
8100.123 41
8100.550 34
8100.977 51
8101.405 61
8101.832 43
8102.260 53
8102.687 52
8103.115 35
8103.542 28
8103.970 37
8104.397 41
8104.825 40
8105.252 45
8105.680 48
8106.108 50
8106.535 54
8106.963 54
8107.390 54
8107.818 37
8108.246 45
8108.673 37
8109.101 49
8109.529 41
8109.956 39
8110.384 43
8110.812 44
8111.239 42
8111.667 42
8112.095 38
8112.523 38
8112.950 38
8113.378 61
8113.806 58
8114.234 50
8114.661 50
8115.089 37
8115.517 56
8115.945 64
8116.373 54
8116.801 39
8117.228 47
8117.656 66
8118.084 77
8118.512 61
8118.940 62
8119.368 74
8119.796 50
8120.224 53
8120.652 70
8121.080 69
8121.508 61
8121.936 64
8122.364 70
8122.792 88
8123.220 99
8123.648 96
8124.076 72
8124.504 74
8124.932 102
8125.360 93
8125.788 108
8126.216 87
8126.644 90
8127.072 102
8127.501 106
8127.929 86
8128.357 83
8128.785 100
8129.213 107
8129.641 93
8130.070 86
8130.498 85
8130.926 71
8131.354 61
8131.783 57
8132.211 77
8132.639 101
8133.067 112
8133.496 100
8133.924 115
8134.352 111
8134.781 103
8135.209 104
8135.637 92
8136.066 124
8136.494 153
8136.922 167
8137.351 208
8137.779 246
8138.208 298
8138.636 367
8139.064 453
8139.493 564
8139.921 663
8140.350 806
8140.778 951
8141.207 953
8141.635 981
8142.064 1023
8142.492 1066
8142.921 1093
8143.349 1030
8143.778 998
8144.207 1042
8144.635 1034
8145.064 922
8145.492 776
8145.921 648
8146.350 569
8146.778 512
8147.207 469
8147.636 396
8148.064 368
8148.493 342
8148.922 297
8149.350 258
8149.779 206
8150.208 157
8150.637 128
8151.065 126
8151.494 99
8151.923 96
8152.352 101
8152.780 69
8153.209 70
8153.638 88
8154.067 78
8154.496 56
8154.925 54
8155.354 49
8155.782 38
8156.211 36
8156.640 47
8157.069 44
8157.498 39
8157.927 48
8158.356 56
8158.785 77
8159.214 61
8159.643 57
8160.072 54
8160.501 69
8160.930 71
8161.359 68
8161.788 58
8162.217 60
8162.646 57
8163.075 42
8163.504 37
8163.933 52
8164.362 51
8164.792 52
8165.221 47
8165.650 41
8166.079 40
8166.508 38
8166.937 29
8167.366 38
8167.796 34
8168.225 35
8168.654 37
8169.083 39
8169.513 58
8169.942 51
8170.371 22
8170.800 43
8171.230 52
8171.659 49
8172.088 40
8172.518 49
8172.947 37
8173.376 32
8173.806 27
8174.235 29
8174.664 28
8175.094 26
8175.523 31
8175.953 27
8176.382 26
8176.811 29
8177.241 31
8177.670 32
8178.100 35
8178.529 39
8178.959 54
8179.388 58
8179.818 47
8180.247 30
8180.677 40
8181.106 25
8181.536 24
8181.965 27
8182.395 16
8182.825 24
8183.254 25
8183.684 44
8184.113 63
8184.543 57
8184.973 41
8185.402 28
8185.832 27
8186.262 35
8186.691 47
8187.121 46
8187.551 51
8187.981 38
8188.410 31
8188.840 32
8189.270 44
8189.700 31
8190.129 44
8190.559 37
8190.989 45
8191.419 34
8191.849 39
8192.279 40
8192.708 36
8193.138 36
8193.568 40
8193.998 36
8194.428 40
8194.858 39
8195.288 43
8195.718 49
8196.148 38
8196.578 41
8197.007 44
8197.437 42
8197.867 35
8198.297 24
8198.727 26
8199.157 29
8199.588 43
8200.018 46
8200.448 50
8200.878 47
8201.308 61
8201.738 48
8202.168 69
8202.598 86
8203.028 68
8203.458 79
8203.888 55
8204.319 68
8204.749 69
8205.179 57
8205.609 74
8206.039 57
8206.470 45
8206.900 36
8207.330 49
8207.760 44
8208.191 24
8208.621 34
8209.051 33
8209.481 19
8209.912 34
8210.342 39
8210.772 42
8211.203 47
8211.633 34
8212.063 24
8212.494 29
8212.924 25
8213.354 32
8213.785 23
8214.215 27
8214.646 26
8215.076 29
8215.507 35
8215.937 31
8216.368 22
8216.798 19
8217.229 20
8217.659 26
8218.090 35
8218.520 55
8218.951 33
8219.381 27
8219.812 28
8220.242 32
8220.673 22
8221.103 29
8221.534 33
8221.965 36
8222.395 27
8222.826 30
8223.257 16
8223.687 18
8224.118 23
8224.549 21
8224.979 31
8225.410 25
8225.841 27
8226.271 34
8226.702 43
8227.133 30
8227.564 29
8227.995 48
8228.425 58
8228.856 55
8229.287 43
8229.718 34
8230.149 29
8230.579 25
8231.010 28
8231.441 39
8231.872 41
8232.303 29
8232.734 23
8233.165 25
8233.596 21
8234.027 23
8234.458 24
8234.888 30
8235.319 18
8235.750 34
8236.181 45
8236.612 37
8237.043 41
8237.474 34
8237.906 29
8238.337 33
8238.768 37
8239.199 19
8239.630 33
8240.061 41
8240.492 18
8240.923 26
8241.354 28
8241.785 34
8242.216 38
8242.648 31
8243.079 18
8243.510 21
8243.941 32
8244.372 26
8244.804 27
8245.235 29
8245.666 20
8246.097 14
8246.529 24
8246.960 16
8247.391 32
8247.822 35
8248.254 38
8248.685 43
8249.116 38
8249.548 22
8249.979 21
8250.410 24
8250.842 26
8251.273 17
8251.705 22
8252.136 26
8252.567 30
8252.999 40
8253.430 40
8253.862 33
8254.293 40
8254.725 53
8255.156 30
8255.588 17
8256.019 26
8256.451 25
8256.882 36
8257.314 36
8257.745 32
8258.177 28
8258.609 27
8259.040 25
8259.472 28
8259.903 33
8260.335 40
8260.767 32
8261.198 37
8261.630 38
8262.062 32
8262.493 24
8262.925 21
8263.357 22
8263.788 20
8264.220 39
8264.652 35
8265.084 34
8265.515 31
8265.947 28
8266.379 23
8266.811 29
8267.242 32
8267.674 35
8268.106 28
8268.538 29
8268.970 25
8269.402 44
8269.833 38
8270.265 35
8270.697 38
8271.129 37
8271.561 34
8271.993 29
8272.425 18
8272.857 20
8273.289 43
8273.721 25
8274.153 9
8274.585 23
8275.017 34
8275.449 28
8275.881 23
8276.313 31
8276.745 31
8277.177 29
8277.609 18
8278.041 17
8278.473 39
8278.905 43
8279.338 35
8279.770 32
8280.202 32
8280.634 41
8281.066 42
8281.498 29
8281.930 24
8282.363 29
8282.795 19
8283.227 14
8283.659 18
8284.092 32
8284.524 35
8284.956 32
8285.388 38
8285.821 28
8286.253 27
8286.685 22
8287.118 27
8287.550 22
8287.982 19
8288.415 19
8288.847 16
8289.279 20
8289.712 19
8290.144 24
8290.577 21
8291.009 23
8291.441 32
8291.874 32
8292.306 44
8292.739 42
8293.171 41
8293.604 37
8294.036 35
8294.469 29
8294.901 25
8295.334 17
8295.766 21
8296.199 29
8296.632 30
8297.064 26
8297.497 24
8297.929 23
8298.362 18
8298.795 16
8299.227 21
8299.660 32
8300.093 25
8300.525 32
8300.958 36
8301.391 41
8301.823 36
8302.256 37
8302.689 33
8303.121 34
8303.554 36
8303.987 41
8304.420 53
8304.853 49
8305.285 47
8305.718 51
8306.151 48
8306.584 38
8307.017 44
8307.449 37
8307.882 30
8308.315 20
8308.748 25
8309.181 23
8309.614 19
8310.047 45
8310.480 51
8310.913 35
8311.346 22
8311.779 28
8312.212 23
8312.645 25
8313.078 32
8313.511 46
8313.944 34
8314.377 22
8314.810 18
8315.243 14
8315.676 31
8316.109 26
8316.542 23
8316.975 19
8317.408 20
8317.841 10
8318.274 21
8318.708 28
8319.141 14
8319.574 13
8320.007 14
8320.440 12
8320.874 19
8321.307 24
8321.740 20
8322.173 26
8322.606 41
8323.040 20
8323.473 22
8323.906 15
8324.340 18
8324.773 29
8325.206 21
8325.640 24
8326.073 23
8326.506 30
8326.940 32
8327.373 35
8327.806 23
8328.240 27
8328.673 32
8329.107 30
8329.540 18
8329.973 20
8330.407 35
8330.840 30
8331.274 31
8331.707 37
8332.141 26
8332.574 17
8333.008 13
8333.441 21
8333.875 16
8334.308 8
8334.742 23
8335.176 18
8335.609 19
8336.043 23
8336.476 26
8336.910 25
8337.344 30
8337.777 30
8338.211 34
8338.645 41
8339.078 42
8339.512 27
8339.946 26
8340.379 17
8340.813 18
8341.247 30
8341.681 41
8342.114 38
8342.548 38
8342.982 32
8343.416 37
8343.849 42
8344.283 34
8344.717 35
8345.151 56
8345.585 49
8346.019 25
8346.452 22
8346.886 29
8347.320 37
8347.754 41
8348.188 42
8348.622 45
8349.056 27
8349.490 36
8349.924 44
8350.358 38
8350.792 20
8351.226 26
8351.660 23
8352.094 20
8352.528 20
8352.962 33
8353.396 31
8353.830 22
8354.264 28
8354.698 31
8355.132 44
8355.566 38
8356.000 31
8356.435 27
8356.869 22
8357.303 31
8357.737 26
8358.171 30
8358.605 30
8359.040 34
8359.474 29
8359.908 18
8360.342 33
8360.776 41
8361.211 35
8361.645 35
8362.079 32
8362.514 32
8362.948 36
8363.382 35
8363.816 19
8364.251 19
8364.685 44
8365.120 46
8365.554 46
8365.988 29
8366.423 28
8366.857 26
8367.291 27
8367.726 36
8368.160 25
8368.595 23
8369.029 40
8369.464 32
8369.898 26
8370.333 38
8370.767 38
8371.202 25
8371.636 29
8372.071 31
8372.505 37
8372.940 33
8373.374 21
8373.809 13
8374.244 19
8374.678 19
8375.113 28
8375.547 24
8375.982 24
8376.417 17
8376.851 22
8377.286 19
8377.721 34
8378.155 27
8378.590 32
8379.025 29
8379.460 30
8379.894 29
8380.329 20
8380.764 34
8381.199 31
8381.633 25
8382.068 26
8382.503 34
8382.938 25
8383.373 32
8383.807 37
8384.242 28
8384.677 24
8385.112 16
8385.547 19
8385.982 23
8386.417 16
8386.852 16
8387.287 24
8387.721 23
8388.156 20
8388.591 21
8389.026 19
8389.461 32
8389.896 32
8390.331 26
8390.766 21
8391.201 32
8391.636 38
8392.072 43
8392.507 26
8392.942 28
8393.377 25
8393.812 25
8394.247 29
8394.682 31
8395.117 21
8395.552 21
8395.988 22
8396.423 20
8396.858 31
8397.293 35
8397.728 31
8398.163 34
8398.599 39
8399.034 46
8399.469 45
8399.904 20
8400.340 27
8400.775 39
8401.210 23
8401.646 22
8402.081 29
8402.516 24
8402.952 21
8403.387 24
8403.822 29
8404.258 27
8404.693 18
8405.128 10
8405.564 28
8405.999 22
8406.435 23
8406.870 10
8407.306 8
8407.741 17
8408.176 24
8408.612 25
8409.047 18
8409.483 21
8409.918 21
8410.354 26
8410.790 25
8411.225 24
8411.661 16
8412.096 23
8412.532 34
8412.967 31
8413.403 26
8413.839 22
8414.274 31
8414.710 23
8415.146 38
8415.581 38
8416.017 50
8416.453 39
8416.888 34
8417.324 38
8417.760 26
8418.195 18
8418.631 33
8419.067 25
8419.503 23
8419.938 32
8420.374 46
8420.810 37
8421.246 31
8421.682 31
8422.117 28
8422.553 22
8422.989 27
8423.425 34
8423.861 26
8424.297 26
8424.733 27
8425.169 24
8425.605 20
8426.040 24
8426.476 32
8426.912 35
8427.348 28
8427.784 41
8428.220 25
8428.656 26
8429.092 21
8429.528 20
8429.964 31
8430.400 26
8430.837 31
8431.273 25
8431.709 18
8432.145 23
8432.581 28
8433.017 21
8433.453 13
8433.889 24
8434.325 28
8434.762 37
8435.198 40
8435.634 22
8436.070 15
8436.506 14
8436.943 24
8437.379 29
8437.815 26
8438.251 25
8438.687 30
8439.124 24
8439.560 17
8439.996 32
8440.433 27
8440.869 15
8441.305 40
8441.742 45
8442.178 37
8442.614 31
8443.051 21
8443.487 27
8443.924 43
8444.360 46
8444.796 45
8445.233 52
8445.669 49
8446.106 36
8446.542 36
8446.979 45
8447.415 47
8447.852 46
8448.288 63
8448.725 43
8449.161 43
8449.598 32
8450.034 35
8450.471 38
8450.907 34
8451.344 49
8451.781 52
8452.217 43
8452.654 49
8453.090 47
8453.527 39
8453.964 34
8454.400 33
8454.837 40
8455.274 35
8455.710 43
8456.147 58
8456.584 63
8457.021 47
8457.457 53
8457.894 42
8458.331 39
8458.768 45
8459.205 42
8459.641 42
8460.078 36
8460.515 39
8460.952 44
8461.389 44
8461.826 33
8462.262 41
8462.699 45
8463.136 52
8463.573 47
8464.010 56
8464.447 40
8464.884 43
8465.321 60
8465.758 72
8466.195 53
8466.632 73
8467.069 80
8467.506 86
8467.943 80
8468.380 100
8468.817 90
8469.254 63
8469.691 74
8470.128 86
8470.565 102
8471.002 115
8471.439 167
8471.876 159
8472.314 199
8472.751 273
8473.188 450
8473.625 533
8474.062 718
8474.499 852
8474.937 1081
8475.374 1337
8475.811 1449
8476.248 1428
8476.685 1431
8477.123 1366
8477.560 1327
8477.997 1141
8478.435 1036
8478.872 805
8479.309 591
8479.746 464
8480.184 406
8480.621 295
8481.059 243
8481.496 226
8481.933 190
8482.371 166
8482.808 140
8483.245 139
8483.683 123
8484.120 133
8484.558 136
8484.995 109
8485.433 118
8485.870 87
8486.308 88
8486.745 76
8487.183 89
8487.620 95
8488.058 80
8488.495 76
8488.933 57
8489.370 59
8489.808 69
8490.246 57
8490.683 51
8491.121 73
8491.558 73
8491.996 55
8492.434 76
8492.871 62
8493.309 98
8493.747 96
8494.184 71
8494.622 55
8495.060 58
8495.498 66
8495.935 70
8496.373 75
8496.811 66
8497.249 62
8497.686 68
8498.124 55
8498.562 67
8499.000 82
8499.438 59
8499.876 63
8500.313 71
8500.751 78
8501.189 88
8501.627 103
8502.065 106
8502.503 106
8502.941 100
8503.379 102
8503.817 123
8504.255 124
8504.693 127
8505.130 111
8505.568 96
8506.006 77
8506.444 69
8506.883 60
8507.321 59
8507.759 47
8508.197 45
8508.635 42
8509.073 47
8509.511 47
8509.949 37
8510.387 43
8510.825 44
8511.263 44
8511.702 38
8512.140 25
8512.578 37
8513.016 28
8513.454 54
8513.892 59
8514.331 35
8514.769 50
8515.207 44
8515.645 41
8516.084 48
8516.522 52
8516.960 50
8517.398 37
8517.837 42
8518.275 58
8518.713 52
8519.152 36
8519.590 33
8520.028 20
8520.467 13
8520.905 26
8521.344 32
8521.782 31
8522.220 33
8522.659 56
8523.097 45
8523.536 40
8523.974 33
8524.413 39
8524.851 42
8525.290 41
8525.728 41
8526.167 58
8526.605 49
8527.044 54
8527.482 54
8527.921 52
8528.359 66
8528.798 64
8529.237 32
8529.675 42
8530.114 42
8530.552 43
8530.991 46
8531.430 48
8531.868 39
8532.307 35
8532.746 26
8533.185 30
8533.623 31
8534.062 31
8534.501 30
8534.939 36
8535.378 39
8535.817 35
8536.256 38
8536.695 38
8537.133 41
8537.572 53
8538.011 33
8538.450 19
8538.889 12
8539.327 17
8539.766 25
8540.205 21
8540.644 30
8541.083 30
8541.522 34
8541.961 37
8542.400 29
8542.839 37
8543.278 44
8543.717 50
8544.156 44
8544.595 53
8545.034 49
8545.473 50
8545.912 35
8546.351 45
8546.790 49
8547.229 32
8547.668 32
8548.107 44
8548.546 38
8548.985 43
8549.424 44
8549.863 30
8550.303 40
8550.742 37
8551.181 48
8551.620 46
8552.059 48
8552.498 50
8552.938 40
8553.377 45
8553.816 31
8554.255 45
8554.695 46
8555.134 56
8555.573 64
8556.012 72
8556.452 73
8556.891 67
8557.330 55
8557.770 65
8558.209 65
8558.648 59
8559.088 49
8559.527 57
8559.967 57
8560.406 48
8560.845 69
8561.285 113
8561.724 131
8562.164 100
8562.603 107
8563.043 129
8563.482 103
8563.922 134
8564.361 147
8564.801 161
8565.240 130
8565.680 116
8566.119 104
8566.559 93
8566.998 112
8567.438 125
8567.877 90
8568.317 54
8568.757 84
8569.196 83
8569.636 87
8570.076 75
8570.515 70
8570.955 71
8571.395 63
8571.834 69
8572.274 76
8572.714 69
8573.153 65
8573.593 49
8574.033 42
8574.473 54
8574.912 60
8575.352 50
8575.792 69
8576.232 74
8576.672 92
8577.111 103
8577.551 130
8577.991 179
8578.431 152
8578.871 149
8579.311 131
8579.751 153
8580.191 169
8580.630 155
8581.070 129
8581.510 123
8581.950 109
8582.390 92
8582.830 76
8583.270 83
8583.710 113
8584.150 79
8584.590 80
8585.030 85
8585.470 72
8585.910 72
8586.350 99
8586.791 78
8587.231 105
8587.671 98
8588.111 79
8588.551 72
8588.991 70
8589.431 103
8589.871 79
8590.312 90
8590.752 86
8591.192 56
8591.632 62
8592.072 57
8592.513 39
8592.953 59
8593.393 44
8593.833 47
8594.274 50
8594.714 36
8595.154 43
8595.594 40
8596.035 42
8596.475 60
8596.915 51
8597.356 41
8597.796 46
8598.236 52
8598.677 59
8599.117 54
8599.558 50
8599.998 26
8600.438 27
8600.879 36
8601.319 20
8601.760 24
8602.200 37
8602.641 31
8603.081 30
8603.522 37
8603.962 44
8604.403 31
8604.843 27
8605.284 40
8605.724 46
8606.165 40
8606.606 25
8607.046 33
8607.487 40
8607.927 52
8608.368 35
8608.809 35
8609.249 38
8609.690 46
8610.131 43
8610.571 43
8611.012 51
8611.453 41
8611.894 32
8612.334 41
8612.775 44
8613.216 36
8613.657 23
8614.097 37
8614.538 47
8614.979 49
8615.420 30
8615.861 27
8616.301 33
8616.742 44
8617.183 37
8617.624 21
8618.065 23
8618.506 22
8618.947 28
8619.387 26
8619.828 22
8620.269 19
8620.710 34
8621.151 24
8621.592 13
8622.033 18
8622.474 26
8622.915 33
8623.356 39
8623.797 20
8624.238 17
8624.679 27
8625.120 24
8625.561 31
8626.003 43
8626.444 43
8626.885 37
8627.326 31
8627.767 21
8628.208 18
8628.649 21
8629.090 25
8629.532 35
8629.973 29
8630.414 33
8630.855 39
8631.296 29
8631.738 36
8632.179 31
8632.620 29
8633.061 37
8633.503 41
8633.944 34
8634.385 39
8634.827 24
8635.268 41
8635.709 35
8636.151 33
8636.592 26
8637.033 28
8637.475 34
8637.916 47
8638.357 35
8638.799 19
8639.240 29
8639.682 13
8640.123 17
8640.565 31
8641.006 29
8641.447 30
8641.889 25
8642.330 36
8642.772 42
8643.213 40
8643.655 41
8644.097 40
8644.538 23
8644.980 28
8645.421 35
8645.863 28
8646.304 32
8646.746 54
8647.188 46
8647.629 33
8648.071 28
8648.513 36
8648.954 27
8649.396 20
8649.838 17
8650.279 20
8650.721 21
8651.163 15
8651.605 42
8652.046 31
8652.488 37
8652.930 32
8653.372 31
8653.813 23
8654.255 42
8654.697 45
8655.139 41
8655.581 40
8656.023 37
8656.464 42
8656.906 32
8657.348 35
8657.790 48
8658.232 44
8658.674 19
8659.116 13
8659.558 30
8660.000 28
8660.442 20
8660.884 22
8661.326 35
8661.768 30
8662.210 23
8662.652 28
8663.094 17
8663.536 27
8663.978 22
8664.420 17
8664.862 38
8665.304 34
8665.746 30
8666.188 23
8666.630 15
8667.072 22
8667.515 17
8667.957 20
8668.399 21
8668.841 26
8669.283 31
8669.725 36
8670.168 40
8670.610 49
8671.052 30
8671.494 38
8671.937 37
8672.379 34
8672.821 38
8673.263 50
8673.706 49
8674.148 33
8674.590 30
8675.033 37
8675.475 32
8675.917 28
8676.360 47
8676.802 60
8677.245 40
8677.687 43
8678.129 49
8678.572 49
8679.014 55
8679.457 72
8679.899 70
8680.342 78
8680.784 65
8681.227 57
8681.669 55
8682.112 70
8682.554 63
8682.997 70
8683.439 69
8683.882 44
8684.324 60
8684.767 75
8685.209 62
8685.652 54
8686.095 41
8686.537 48
8686.980 64
8687.423 61
8687.865 62
8688.308 49
8688.751 49
8689.193 54
8689.636 42
8690.079 31
8690.521 38
8690.964 38
8691.407 43
8691.850 52
8692.292 57
8692.735 56
8693.178 62
8693.621 80
8694.064 59
8694.507 46
8694.949 46
8695.392 36
8695.835 39
8696.278 48
8696.721 61
8697.164 61
8697.607 56
8698.050 47
8698.493 45
8698.935 42
8699.378 59
8699.821 60
8700.264 45
8700.707 40
8701.150 39
8701.593 24
8702.036 43
8702.479 50
8702.922 40
8703.366 40
8703.809 54
8704.252 57
8704.695 49
8705.138 41
8705.581 37
8706.024 33
8706.467 30
8706.910 42
8707.354 51
8707.797 41
8708.240 35
8708.683 44
8709.126 32
8709.569 39
8710.013 37
8710.456 43
8710.899 38
8711.342 36
8711.786 42
8712.229 44
8712.672 37
8713.116 25
8713.559 29
8714.002 36
8714.446 23
8714.889 27
8715.332 22
8715.776 32
8716.219 33
8716.662 31
8717.106 24
8717.549 24
8717.993 27
8718.436 25
8718.880 20
8719.323 32
8719.767 25
8720.210 26
8720.654 28
8721.097 23
8721.541 27
8721.984 36
8722.428 33
8722.871 41
8723.315 50
8723.758 54
8724.202 32
8724.645 26
8725.089 32
8725.533 21
8725.976 24
8726.420 32
8726.864 18
8727.307 19
8727.751 22
8728.195 22
8728.638 20
8729.082 24
8729.526 18
8729.970 29
8730.413 34
8730.857 42
8731.301 26
8731.745 21
8732.188 16
8732.632 22
8733.076 20
8733.520 29
8733.964 26
8734.407 31
8734.851 30
8735.295 26
8735.739 38
8736.183 39
8736.627 41
8737.071 46
8737.515 52
8737.959 55
8738.403 42
8738.847 40
8739.291 43
8739.735 39
8740.179 46
8740.623 41
8741.067 48
8741.511 42
8741.955 34
8742.399 30
8742.843 41
8743.287 43
8743.731 51
8744.175 55
8744.619 56
8745.063 56
8745.507 43
8745.951 29
8746.396 37
8746.840 38
8747.284 47
8747.728 38
8748.172 32
8748.617 46
8749.061 48
8749.505 66
8749.949 42
8750.393 28
8750.838 32
8751.282 42
8751.726 41
8752.171 53
8752.615 52
8753.059 33
8753.504 45
8753.948 46
8754.392 41
8754.837 53
8755.281 57
8755.725 58
8756.170 51
8756.614 39
8757.059 43
8757.503 47
8757.947 51
8758.392 49
8758.836 58
8759.281 76
8759.725 62
8760.170 62
8760.614 64
8761.059 103
8761.503 117
8761.948 168
8762.393 195
8762.837 210
8763.282 193
8763.726 204
8764.171 225
8764.616 207
8765.060 200
8765.505 195
8765.949 181
8766.394 197
8766.839 200
8767.283 167
8767.728 155
8768.173 139
8768.618 143
8769.062 122
8769.507 118
8769.952 95
8770.397 79
8770.841 95
8771.286 94
8771.731 83
8772.176 78
8772.620 92
8773.065 67
8773.510 74
8773.955 64
8774.400 59
8774.845 49
8775.290 44
8775.735 49
8776.179 66
8776.624 57
8777.069 39
8777.514 36
8777.959 53
8778.404 60
8778.849 66
8779.294 60
8779.739 67
8780.184 67
8780.629 45
8781.074 56
8781.519 81
8781.964 85
8782.409 80
8782.854 69
8783.299 72
8783.745 78
8784.190 91
8784.635 76
8785.080 47
8785.525 35
8785.970 51
8786.415 48
8786.861 47
8787.306 53
8787.751 51
8788.196 52
8788.641 58
8789.087 64
8789.532 38
8789.977 37
8790.422 47
8790.868 51
8791.313 43
8791.758 39
8792.204 31
8792.649 30
8793.094 44
8793.540 69
8793.985 40
8794.430 36
8794.876 33
8795.321 22
8795.767 39
8796.212 48
8796.657 53
8797.103 61
8797.548 49
8797.994 53
8798.439 53
8798.885 51
8799.330 39
8799.776 34
8800.221 44
8800.667 39
8801.112 57
8801.558 44
8802.003 41
8802.449 45
8802.895 52
8803.340 46
8803.786 41
8804.231 51
8804.677 42
8805.123 43
8805.568 52
8806.014 61
8806.460 50
8806.905 51
8807.351 60
8807.797 64
8808.242 84
8808.688 96
8809.134 87
8809.580 102
8810.025 97
8810.471 97
8810.917 91
8811.363 91
8811.809 116
8812.254 101
8812.700 105
8813.146 79
8813.592 78
8814.038 80
8814.484 64
8814.930 50
8815.375 71
8815.821 58
8816.267 44
8816.713 52
8817.159 33
8817.605 29
8818.051 33
8818.497 49
8818.943 56
8819.389 62
8819.835 64
8820.281 63
8820.727 49
8821.173 59
8821.619 66
8822.065 67
8822.511 55
8822.958 38
8823.404 40
8823.850 63
8824.296 68
8824.742 54
8825.188 66
8825.634 71
8826.080 65
8826.527 73
8826.973 62
8827.419 57
8827.865 48
8828.311 49
8828.758 37
8829.204 38
8829.650 56
8830.097 71
8830.543 51
8830.989 42
8831.435 38
8831.882 43
8832.328 42
8832.774 31
8833.221 29
8833.667 24
8834.113 38
8834.560 47
8835.006 50
8835.453 50
8835.899 30
8836.346 29
8836.792 58
8837.238 37
8837.685 36
8838.131 43
8838.578 59
8839.024 47
8839.471 55
8839.917 60
8840.364 68
8840.810 67
8841.257 76
8841.704 71
8842.150 82
8842.597 84
8843.043 59
8843.490 61
8843.937 68
8844.383 62
8844.830 43
8845.277 44
8845.723 51
8846.170 42
8846.617 23
8847.063 39
8847.510 35
8847.957 37
8848.403 47
8848.850 70
8849.297 54
8849.744 60
8850.190 61
8850.637 59
8851.084 50
8851.531 45
8851.978 51
8852.425 54
8852.871 46
8853.318 60
8853.765 45
8854.212 31
8854.659 49
8855.106 49
8855.553 44
8856.000 37
8856.447 27
8856.894 39
8857.341 51
8857.787 70
8858.234 70
8858.681 51
8859.128 46
8859.575 38
8860.023 40
8860.470 47
8860.917 50
8861.364 63
8861.811 94
8862.258 85
8862.705 62
8863.152 49
8863.599 47
8864.046 54
8864.493 56
8864.941 46
8865.388 50
8865.835 56
8866.282 62
8866.729 52
8867.177 67
8867.624 79
8868.071 64
8868.518 54
8868.965 50
8869.413 61
8869.860 62
8870.307 70
8870.755 59
8871.202 63
8871.649 72
8872.097 65
8872.544 61
8872.991 58
8873.439 57
8873.886 64
8874.333 83
8874.781 67
8875.228 48
8875.676 39
8876.123 42
8876.571 48
8877.018 59
8877.465 46
8877.913 67
8878.360 80
8878.808 65
8879.255 71
8879.703 75
8880.151 93
8880.598 75
8881.046 51
8881.493 65
8881.941 70
8882.388 61
8882.836 59
8883.284 57
8883.731 46
8884.179 50
8884.627 54
8885.074 58
8885.522 81
8885.970 70
8886.417 69
8886.865 64
8887.313 71
8887.760 91
8888.208 86
8888.656 63
8889.104 65
8889.551 57
8889.999 51
8890.447 53
8890.895 50
8891.343 54
8891.790 76
8892.238 80
8892.686 62
8893.134 65
8893.582 77
8894.030 80
8894.478 79
8894.926 68
8895.373 65
8895.821 89
8896.269 90
8896.717 81
8897.165 61
8897.613 57
8898.061 56
8898.509 71
8898.957 73
8899.405 75
8899.853 71
8900.301 67
8900.749 78
8901.197 79
8901.646 81
8902.094 63
8902.542 68
8902.990 84
8903.438 81
8903.886 72
8904.334 84
8904.782 89
8905.231 89
8905.679 71
8906.127 92
8906.575 101
8907.023 104
8907.472 90
8907.920 102
8908.368 109
8908.816 118
8909.265 159
8909.713 176
8910.161 224
8910.610 270
8911.058 331
8911.506 418
8911.955 510
8912.403 696
8912.851 906
8913.300 1009
8913.748 1206
8914.196 1280
8914.645 1314
8915.093 1367
8915.542 1426
8915.990 1371
8916.439 1288
8916.887 1214
8917.335 1063
8917.784 896
8918.232 790
8918.681 660
8919.129 614
8919.578 545
8920.027 465
8920.475 383
8920.924 301
8921.372 291
8921.821 258
8922.269 254
8922.718 228
8923.167 227
8923.615 217
8924.064 201
8924.513 206
8924.961 216
8925.410 226
8925.859 206
8926.307 210
8926.756 201
8927.205 238
8927.653 280
8928.102 306
8928.551 308
8929.000 356
8929.449 393
8929.897 468
8930.346 527
8930.795 536
8931.244 531
8931.693 556
8932.141 535
8932.590 565
8933.039 557
8933.488 514
8933.937 505
8934.386 519
8934.835 452
8935.284 406
8935.733 375
8936.182 308
8936.631 254
8937.079 220
8937.528 211
8937.977 199
8938.426 191
8938.875 177
8939.324 140
8939.774 141
8940.223 146
8940.672 124
8941.121 109
8941.570 112
8942.019 96
8942.468 103
8942.917 101
8943.366 94
8943.815 97
8944.265 95
8944.714 123
8945.163 129
8945.612 90
8946.061 79
8946.510 109
8946.960 107
8947.409 110
8947.858 112
8948.307 88
8948.757 118
8949.206 89
8949.655 78
8950.105 75
8950.554 62
8951.003 73
8951.452 62
8951.902 73
8952.351 65
8952.801 83
8953.250 89
8953.699 108
8954.149 71
8954.598 59
8955.048 58
8955.497 69
8955.946 53
8956.396 42
8956.845 32
8957.295 46
8957.744 51
8958.194 48
8958.643 36
8959.093 31
8959.542 33
8959.992 46
8960.442 59
8960.891 66
8961.341 83
8961.790 70
8962.240 72
8962.689 53
8963.139 55
8963.589 60
8964.038 67
8964.488 64
8964.938 52
8965.387 71
8965.837 83
8966.287 77
8966.736 91
8967.186 91
8967.636 71
8968.086 53
8968.535 51
8968.985 95
8969.435 114
8969.885 118
8970.335 111
8970.784 86
8971.234 99
8971.684 84
8972.134 74
8972.584 70
8973.034 50
8973.484 56
8973.933 68
8974.383 54
8974.833 42
8975.283 58
8975.733 51
8976.183 61
8976.633 58
8977.083 49
8977.533 54
8977.983 49
8978.433 46
8978.883 54
8979.333 40
8979.783 49
8980.233 56
8980.683 69
8981.133 64
8981.583 35
8982.034 35
8982.484 36
8982.934 39
8983.384 39
8983.834 50
8984.284 54
8984.734 62
8985.185 59
8985.635 62
8986.085 73
8986.535 59
8986.985 59
8987.436 58
8987.886 60
8988.336 64
8988.786 68
8989.237 67
8989.687 63
8990.137 65
8990.588 61
8991.038 48
8991.488 47
8991.939 47
8992.389 38
8992.839 46
8993.290 62
8993.740 60
8994.190 65
8994.641 53
8995.091 50
8995.542 61
8995.992 35
8996.443 36
8996.893 36
8997.344 41
8997.794 29
8998.245 39
8998.695 42
8999.146 49
8999.596 42
9000.047 51
9000.497 43
9000.948 37
9001.398 38
9001.849 34
9002.300 44
9002.750 41
9003.201 41
9003.652 41
9004.102 53
9004.553 44
9005.004 36
9005.454 57
9005.905 51
9006.356 60
9006.806 52
9007.257 35
9007.708 55
9008.159 90
9008.609 74
9009.060 51
9009.511 44
9009.962 30
9010.413 41
9010.863 62
9011.314 58
9011.765 58
9012.216 64
9012.667 64
9013.118 56
9013.569 42
9014.019 45
9014.470 53
9014.921 56
9015.372 42
9015.823 45
9016.274 52
9016.725 45
9017.176 43
9017.627 63
9018.078 52
9018.529 62
9018.980 78
9019.431 67
9019.882 56
9020.333 48
9020.784 51
9021.235 38
9021.686 37
9022.138 40
9022.589 44
9023.040 37
9023.491 34
9023.942 46
9024.393 48
9024.844 70
9025.296 77
9025.747 72
9026.198 72
9026.649 60
9027.100 66
9027.552 45
9028.003 44
9028.454 60
9028.906 50
9029.357 37
9029.808 45
9030.259 55
9030.711 45
9031.162 84
9031.613 56
9032.065 69
9032.516 53
9032.967 59
9033.419 46
9033.870 48
9034.322 46
9034.773 56
9035.225 50
9035.676 51
9036.127 46
9036.579 49
9037.030 59
9037.482 63
9037.933 71
9038.385 59
9038.836 71
9039.288 59
9039.739 46
9040.191 35
9040.643 45
9041.094 47
9041.546 77
9041.997 67
9042.449 59
9042.901 53
9043.352 59
9043.804 50
9044.256 58
9044.707 61
9045.159 62
9045.611 61
9046.062 68
9046.514 73
9046.966 79
9047.417 79
9047.869 56
9048.321 64
9048.773 65
9049.224 76
9049.676 63
9050.128 59
9050.580 52
9051.032 44
9051.484 71
9051.935 86
9052.387 78
9052.839 101
9053.291 108
9053.743 104
9054.195 118
9054.647 112
9055.099 106
9055.551 111
9056.003 115
9056.455 146
9056.906 151
9057.358 109
9057.810 97
9058.262 102
9058.714 96
9059.167 116
9059.619 123
9060.071 123
9060.523 130
9060.975 123
9061.427 119
9061.879 109
9062.331 143
9062.783 117
9063.235 97
9063.687 104
9064.140 127
9064.592 115
9065.044 117
9065.496 144
9065.948 128
9066.401 164
9066.853 193
9067.305 178
9067.757 192
9068.209 153
9068.662 163
9069.114 192
9069.566 185
9070.019 169
9070.471 155
9070.923 141
9071.376 179
9071.828 212
9072.280 182
9072.733 159
9073.185 136
9073.637 157
9074.090 152
9074.542 128
9074.995 135
9075.447 187
9075.900 194
9076.352 198
9076.804 208
9077.257 189
9077.709 167
9078.162 196
9078.614 195
9079.067 199
9079.520 195
9079.972 212
9080.425 237
9080.877 248
9081.330 271
9081.782 254
9082.235 262
9082.688 266
9083.140 284
9083.593 274
9084.046 292
9084.498 251
9084.951 244
9085.404 276
9085.856 280
9086.309 264
9086.762 247
9087.214 246
9087.667 273
9088.120 273
9088.573 272
9089.025 286
9089.478 260
9089.931 246
9090.384 257
9090.837 266
9091.289 258
9091.742 236
9092.195 260
9092.648 291
9093.101 306
9093.554 299
9094.007 292
9094.460 303
9094.913 301
9095.365 315
9095.818 346
9096.271 369
9096.724 339
9097.177 313
9097.630 305
9098.083 320
9098.536 347
9098.989 321
9099.442 335
9099.895 371
9100.348 342
9100.802 342
9101.255 373
9101.708 352
9102.161 367
9102.614 373
9103.067 378
9103.520 361
9103.973 326
9104.426 321
9104.880 347
9105.333 356
9105.786 394
9106.239 439
9106.692 460
9107.146 471
9107.599 452
9108.052 451
9108.505 481
9108.959 466
9109.412 512
9109.865 586
9110.319 666
9110.772 706
9111.225 697
9111.679 665
9112.132 677
9112.585 724
9113.039 753
9113.492 719
9113.945 732
9114.399 763
9114.852 802
9115.306 824
9115.759 850
9116.213 846
9116.666 861
9117.119 916
9117.573 960
9118.026 920
9118.480 950
9118.933 985
9119.387 1013
9119.841 998
9120.294 1018
9120.748 1128
9121.201 1232
9121.655 1327
9122.108 1348
9122.562 1348
9123.016 1404
9123.469 1471
9123.923 1517
9124.377 1659
9124.830 1832
9125.284 1962
9125.738 2159
9126.191 2405
9126.645 2559
9127.099 2803
9127.553 3144
9128.006 3529
9128.460 3739
9128.914 3991
9129.368 4287
9129.821 4461
9130.275 4540
9130.729 4681
9131.183 4804
9131.637 4838
9132.090 4744
9132.544 4733
9132.998 4722
9133.452 4616
9133.906 4371
9134.360 4209
9134.814 4252
9135.268 4127
9135.722 4056
9136.176 3956
9136.630 3872
9137.084 3809
9137.538 3833
9137.992 3752
9138.446 3691
9138.900 3549
9139.354 3429
9139.808 3281
9140.262 3197
9140.716 3209
9141.170 3100
9141.624 3169
9142.078 3198
9142.532 3170
9142.986 3130
9143.440 3100
9143.894 3087
9144.349 3137
9144.803 3113
9145.257 3114
9145.711 3130
9146.165 3108
9146.620 3009
9147.074 3030
9147.528 2952
9147.982 2876
9148.436 2827
9148.891 2684
9149.345 2617
9149.799 2552
9150.254 2554
9150.708 2510
9151.162 2409
9151.617 2189
9152.071 1992
9152.525 1887
9152.980 1854
9153.434 1823
9153.888 1735
9154.343 1607
9154.797 1527
9155.252 1449
9155.706 1437
9156.161 1462
9156.615 1507
9157.069 1397
9157.524 1343
9157.978 1291
9158.433 1294
9158.887 1240
9159.342 1231
9159.796 1158
9160.251 1089
9160.706 1116
9161.160 1060
9161.615 1029
9162.069 1044
9162.524 1027
9162.979 988
9163.433 943
9163.888 885
9164.342 868
9164.797 803
9165.252 763
9165.706 766
9166.161 749
9166.616 756
9167.071 689
9167.525 638
9167.980 658
9168.435 624
9168.890 645
9169.344 680
9169.799 740
9170.254 711
9170.709 663
9171.164 640
9171.618 622
9172.073 586
9172.528 540
9172.983 509
9173.438 476
9173.893 449
9174.348 439
9174.802 431
9175.257 409
9175.712 412
9176.167 442
9176.622 445
9177.077 434
9177.532 400
9177.987 406
9178.442 400
9178.897 358
9179.352 344
9179.807 346
9180.262 309
9180.717 322
9181.172 284
9181.627 330
9182.083 365
9182.538 368
9182.993 367
9183.448 365
9183.903 324
9184.358 327
9184.813 302
9185.268 333
9185.724 344
9186.179 286
9186.634 292
9187.089 286
9187.544 281
9188.000 252
9188.455 256
9188.910 276
9189.365 261
9189.821 257
9190.276 249
9190.731 274
9191.187 264
9191.642 223
9192.097 206
9192.553 200
9193.008 218
9193.463 221
9193.919 216
9194.374 196
9194.830 208
9195.285 224
9195.740 228
9196.196 233
9196.651 211
9197.107 224
9197.562 239
9198.018 242
9198.473 216
9198.929 191
9199.384 188
9199.840 203
9200.295 201
9200.751 200
9201.206 188
9201.662 193
9202.118 187
9202.573 210
9203.029 199
9203.484 179
9203.940 167
9204.396 166
9204.851 181
9205.307 147
9205.763 148
9206.218 178
9206.674 185
9207.130 183
9207.586 191
9208.041 173
9208.497 181
9208.953 156
9209.408 157
9209.864 149
9210.320 161
9210.776 156
9211.232 136
9211.687 164
9212.143 175
9212.599 156
9213.055 141
9213.511 148
9213.967 109
9214.423 131
9214.879 136
9215.334 143
9215.790 151
9216.246 135
9216.702 123
9217.158 121
9217.614 122
9218.070 121
9218.526 137
9218.982 134
9219.438 121
9219.894 133
9220.350 146
9220.806 137
9221.262 156
9221.718 152
9222.175 162
9222.631 127
9223.087 122
9223.543 125
9223.999 117
9224.455 115
9224.911 142
9225.367 147
9225.824 130
9226.280 131
9226.736 143
9227.192 123
9227.648 131
9228.105 145
9228.561 126
9229.017 164
9229.473 171
9229.930 155
9230.386 157
9230.842 125
9231.299 131
9231.755 117
9232.211 124
9232.668 112
9233.124 128
9233.580 111
9234.037 106
9234.493 111
9234.949 141
9235.406 121
9235.862 121
9236.319 121
9236.775 122
9237.232 107
9237.688 112
9238.144 117
9238.601 142
9239.057 122
9239.514 115
9239.971 112
9240.427 108
9240.884 129
9241.340 130
9241.797 115
9242.253 114
9242.710 115
9243.166 115
9243.623 128
9244.080 138
9244.536 137
9244.993 147
9245.450 152
9245.906 166
9246.363 151
9246.820 124
9247.276 144
9247.733 142
9248.190 167
9248.647 169
9249.103 171
9249.560 156
9250.017 142
9250.474 146
9250.930 136
9251.387 133
9251.844 129
9252.301 139
9252.758 124
9253.215 149
9253.671 145
9254.128 154
9254.585 122
9255.042 132
9255.499 144
9255.956 143
9256.413 154
9256.870 133
9257.327 155
9257.784 169
9258.241 192
9258.698 197
9259.155 204
9259.612 180
9260.069 158
9260.526 143
9260.983 156
9261.440 160
9261.897 185
9262.354 181
9262.811 169
9263.268 161
9263.725 168
9264.182 157
9264.639 178
9265.097 221
9265.554 216
9266.011 185
9266.468 237
9266.925 246
9267.382 256
9267.840 303
9268.297 296
9268.754 304
9269.211 327
9269.669 302
9270.126 278
9270.583 286
9271.040 319
9271.498 274
9271.955 297
9272.412 334
9272.870 339
9273.327 349
9273.784 340
9274.242 369
9274.699 340
9275.157 333
9275.614 327
9276.071 366
9276.529 378
9276.986 371
9277.444 329
9277.901 380
9278.359 415
9278.816 448
9279.274 449
9279.731 477
9280.189 482
9280.646 523
9281.104 587
9281.561 668
9282.019 715
9282.476 820
9282.934 840
9283.392 990
9283.849 1141
9284.307 1280
9284.764 1415
9285.222 1614
9285.680 1908
9286.137 2056
9286.595 2242
9287.053 2442
9287.510 2636
9287.968 2750
9288.426 2895
9288.884 2969
9289.341 2890
9289.799 2821
9290.257 2757
9290.715 2623
9291.172 2504
9291.630 2339
9292.088 2197
9292.546 2012
9293.004 1805
9293.462 1707
9293.919 1574
9294.377 1456
9294.835 1311
9295.293 1148
9295.751 1039
9296.209 1004
9296.667 967
9297.125 876
9297.583 823
9298.041 771
9298.499 723
9298.957 699
9299.414 652
9299.872 610
9300.331 615
9300.789 633
9301.247 631
9301.705 624
9302.163 611
9302.621 622
9303.079 556
9303.537 519
9303.995 535
9304.453 504
9304.911 468
9305.369 467
9305.828 444
9306.286 438
9306.744 422
9307.202 429
9307.660 415
9308.118 422
9308.577 423
9309.035 390
9309.493 390
9309.951 418
9310.410 434
9310.868 453
9311.326 430
9311.784 439
9312.243 392
9312.701 366
9313.159 349
9313.618 358
9314.076 372
9314.534 365
9314.993 357
9315.451 375
9315.910 422
9316.368 420
9316.826 379
9317.285 413
9317.743 367
9318.202 383
9318.660 393
9319.119 361
9319.577 359
9320.036 320
9320.494 276
9320.953 289
9321.411 312
9321.870 337
9322.328 325
9322.787 324
9323.245 300
9323.704 327
9324.163 302
9324.621 332
9325.080 316
9325.539 306
9325.997 331
9326.456 365
9326.915 353
9327.373 375
9327.832 375
9328.291 355
9328.749 409
9329.208 412
9329.667 460
9330.125 444
9330.584 410
9331.043 411
9331.502 403
9331.961 394
9332.419 399
9332.878 485
9333.337 474
9333.796 469
9334.255 480
9334.714 542
9335.172 579
9335.631 593
9336.090 547
9336.549 571
9337.008 517
9337.467 514
9337.926 566
9338.385 539
9338.844 565
9339.303 553
9339.762 587
9340.221 593
9340.680 565
9341.139 602
9341.598 601
9342.057 618
9342.516 599
9342.975 628
9343.434 612
9343.893 606
9344.352 591
9344.811 584
9345.270 615
9345.730 671
9346.189 680
9346.648 701
9347.107 786
9347.566 779
9348.025 801
9348.485 811
9348.944 853
9349.403 911
9349.862 854
9350.321 821
9350.781 878
9351.240 978
9351.699 963
9352.159 972
9352.618 943
9353.077 942
9353.536 957
9353.996 968
9354.455 921
9354.915 907
9355.374 913
9355.833 910
9356.293 956
9356.752 972
9357.211 960
9357.671 929
9358.130 878
9358.590 842
9359.049 822
9359.509 815
9359.968 833
9360.428 887
9360.887 895
9361.347 900
9361.806 885
9362.266 868
9362.725 819
9363.185 784
9363.644 796
9364.104 833
9364.564 783
9365.023 811
9365.483 903
9365.942 867
9366.402 840
9366.862 872
9367.321 845
9367.781 819
9368.241 842
9368.700 863
9369.160 840
9369.620 854
9370.080 873
9370.539 884
9370.999 909
9371.459 940
9371.919 945
9372.378 907
9372.838 956
9373.298 946
9373.758 967
9374.218 987
9374.677 1001
9375.137 1050
9375.597 1064
9376.057 1125
9376.517 1140
9376.977 1175
9377.437 1232
9377.897 1260
9378.357 1239
9378.817 1231
9379.277 1222
9379.736 1245
9380.196 1253
9380.656 1240
9381.116 1188
9381.576 1186
9382.036 1215
9382.496 1119
9382.957 1063
9383.417 1036
9383.877 1009
9384.337 1032
9384.797 987
9385.257 931
9385.717 931
9386.177 965
9386.637 1024
9387.097 1046
9387.558 972
9388.018 977
9388.478 927
9388.938 921
9389.398 939
9389.859 926
9390.319 907
9390.779 900
9391.239 925
9391.700 950
9392.160 967
9392.620 964
9393.080 970
9393.541 946
9394.001 1050
9394.461 1002
9394.922 972
9395.382 966
9395.842 926
9396.303 966
9396.763 949
9397.224 925
9397.684 940
9398.144 892
9398.605 927
9399.065 961
9399.526 1098
9399.986 1126
9400.447 1182
9400.907 1190
9401.368 1217
9401.828 1206
9402.289 1282
9402.749 1286
9403.210 1302
9403.670 1326
9404.131 1294
9404.591 1300
9405.052 1310
9405.513 1277
9405.973 1290
9406.434 1338
9406.894 1407
9407.355 1473
9407.816 1543
9408.276 1578
9408.737 1549
9409.198 1583
9409.658 1741
9410.119 1881
9410.580 1956
9411.041 2050
9411.501 2300
9411.962 2393
9412.423 2565
9412.884 2802
9413.344 3240
9413.805 3692
9414.266 4090
9414.727 4558
9415.188 5008
9415.649 5757
9416.109 6555
9416.570 7494
9417.031 8576
9417.492 9723
9417.953 10661
9418.414 11830
9418.875 13025
9419.336 14268
9419.797 15261
9420.258 16192
9420.719 17039
9421.180 17438
9421.641 17791
9422.102 18123
9422.563 18249
9423.024 18180
9423.485 17615
9423.946 17069
9424.407 16349
9424.868 15500
9425.329 14627
9425.790 13700
9426.251 12944
9426.712 12053
9427.173 11185
9427.634 10266
9428.096 9527
9428.557 8909
9429.018 8264
9429.479 7747
9429.940 7101
9430.402 6813
9430.863 6407
9431.324 6024
9431.785 5918
9432.246 5812
9432.708 5678
9433.169 5678
9433.630 5583
9434.092 5541
9434.553 5595
9435.014 5548
9435.476 5694
9435.937 5804
9436.398 5836
9436.860 5950
9437.321 5853
9437.782 5708
9438.244 5657
9438.705 5508
9439.167 5233
9439.628 5042
9440.089 4780
9440.551 4527
9441.012 4268
9441.474 3921
9441.935 3614
9442.397 3342
9442.858 3069
9443.320 2781
9443.781 2585
9444.243 2310
9444.705 2149
9445.166 2047
9445.628 1889
9446.089 1753
9446.551 1614
9447.012 1522
9447.474 1424
9447.936 1362
9448.397 1260
9448.859 1217
9449.321 1138
9449.782 1050
9450.244 1049
9450.706 1006
9451.167 892
9451.629 864
9452.091 928
9452.553 873
9453.014 866
9453.476 895
9453.938 907
9454.400 898
9454.862 842
9455.323 802
9455.785 766
9456.247 713
9456.709 669
9457.171 583
9457.633 647
9458.095 670
9458.556 600
9459.018 583
9459.480 507
9459.942 463
9460.404 487
9460.866 462
9461.328 436
9461.790 400
9462.252 386
9462.714 389
9463.176 387
9463.638 427
9464.100 399
9464.562 374
9465.024 333
9465.486 325
9465.948 326
9466.410 335
9466.873 311
9467.335 299
9467.797 266
9468.259 282
9468.721 287
9469.183 312
9469.645 329
9470.108 341
9470.570 326
9471.032 339
9471.494 324
9471.956 322
9472.419 324
9472.881 323
9473.343 329
9473.805 365
9474.268 372
9474.730 361
9475.192 360
9475.655 378
9476.117 405
9476.579 411
9477.042 451
9477.504 420
9477.966 431
9478.429 448
9478.891 455
9479.353 420
9479.816 403
9480.278 421
9480.741 414
9481.203 421
9481.666 402
9482.128 382
9482.591 348
9483.053 327
9483.516 282
9483.978 265
9484.441 299
9484.903 283
9485.366 282
9485.828 214
9486.291 182
9486.753 161
9487.216 162
9487.679 162
9488.141 196
9488.604 208
9489.066 181
9489.529 203
9489.992 251
9490.454 244
9490.917 224
9491.380 208
9491.843 208
9492.305 219
9492.768 229
9493.231 225
9493.694 209
9494.156 251
9494.619 257
9495.082 241
9495.545 226
9496.007 249
9496.470 221
9496.933 172
9497.396 185
9497.859 193
9498.322 196
9498.785 187
9499.247 161
9499.710 175
9500.173 172
9500.636 158
9501.099 167
9501.562 199
9502.025 175
9502.488 173
9502.951 155
9503.414 154
9503.877 147
9504.340 151
9504.803 154
9505.266 151
9505.729 135
9506.192 128
9506.655 133
9507.118 124
9507.581 117
9508.044 109
9508.508 118
9508.971 121
9509.434 114
9509.897 123
9510.360 106
9510.823 105
9511.286 104
9511.750 145
9512.213 177
9512.676 159
9513.139 130
9513.603 128
9514.066 125
9514.529 131
9514.992 142
9515.456 136
9515.919 119
9516.382 105
9516.846 121
9517.309 132
9517.772 114
9518.236 104
9518.699 86
9519.162 104
9519.626 112
9520.089 104
9520.553 104
9521.016 92
9521.479 93
9521.943 95
9522.406 96
9522.870 106
9523.333 97
9523.797 101
9524.260 117
9524.724 110
9525.187 118
9525.651 106
9526.114 99
9526.578 84
9527.041 95
9527.505 113
9527.969 116
9528.432 111
9528.896 114
9529.359 115
9529.823 107
9530.287 110
9530.750 91
9531.214 92
9531.678 90
9532.141 80
9532.605 81
9533.069 109
9533.532 107
9533.996 118
9534.460 127
9534.924 106
9535.388 93
9535.851 95
9536.315 109
9536.779 100
9537.243 95
9537.707 86
9538.170 99
9538.634 92
9539.098 93
9539.562 97
9540.026 91
9540.490 80
9540.954 111
9541.418 133
9541.881 88
9542.345 89
9542.809 82
9543.273 91
9543.737 85
9544.201 69
9544.665 77
9545.129 88
9545.593 83
9546.057 100
9546.521 104
9546.985 127
9547.449 98
9547.914 102
9548.378 105
9548.842 87
9549.306 99
9549.770 86
9550.234 84
9550.698 102
9551.162 95
9551.627 72
9552.091 85
9552.555 87
9553.019 96
9553.483 108
9553.948 127
9554.412 115
9554.876 148
9555.340 137
9555.805 124
9556.269 104
9556.733 84
9557.197 86
9557.662 88
9558.126 103
9558.590 98
9559.055 102
9559.519 110
9559.983 87
9560.448 93
9560.912 99
9561.377 109
9561.841 94
9562.305 128
9562.770 144
9563.234 114
9563.699 112
9564.163 106
9564.628 113
9565.092 108
9565.557 103
9566.021 105
9566.486 111
9566.950 103
9567.415 91
9567.879 97
9568.344 111
9568.809 130
9569.273 123
9569.738 129
9570.202 98
9570.667 106
9571.132 118
9571.596 121
9572.061 142
9572.526 135
9572.990 146
9573.455 161
9573.920 154
9574.384 132
9574.849 123
9575.314 131
9575.779 152
9576.243 160
9576.708 153
9577.173 156
9577.638 151
9578.103 142
9578.567 149
9579.032 144
9579.497 185
9579.962 177
9580.427 188
9580.892 177
9581.357 164
9581.821 140
9582.286 128
9582.751 136
9583.216 139
9583.681 138
9584.146 169
9584.611 182
9585.076 177
9585.541 161
9586.006 125
9586.471 155
9586.936 175
9587.401 158
9587.866 150
9588.331 186
9588.796 200
9589.261 172
9589.726 162
9590.191 150
9590.657 150
9591.122 127
9591.587 151
9592.052 164
9592.517 157
9592.982 140
9593.448 126
9593.913 135
9594.378 166
9594.843 164
9595.308 166
9595.774 172
9596.239 163
9596.704 184
9597.169 173
9597.635 163
9598.100 165
9598.565 170
9599.031 163
9599.496 167
9599.961 204
9600.427 179
9600.892 197
9601.357 170
9601.823 188
9602.288 197
9602.753 211
9603.219 183
9603.684 181
9604.150 192
9604.615 149
9605.081 114
9605.546 106
9606.012 126
9606.477 155
9606.943 132
9607.408 116
9607.874 144
9608.339 134
9608.805 126
9609.270 123
9609.736 141
9610.202 127
9610.667 136
9611.133 134
9611.598 147
9612.064 161
9612.530 151
9612.995 131
9613.461 160
9613.927 154
9614.392 175
9614.858 205
9615.324 154
9615.789 164
9616.255 163
9616.721 156
9617.187 148
9617.652 166
9618.118 152
9618.584 162
9619.050 186
9619.516 193
9619.981 177
9620.447 172
9620.913 149
9621.379 181
9621.845 211
9622.311 198
9622.777 218
9623.243 243
9623.708 275
9624.174 275
9624.640 275
9625.106 308
9625.572 292
9626.038 336
9626.504 359
9626.970 359
9627.436 375
9627.902 357
9628.368 355
9628.834 405
9629.300 396
9629.766 383
9630.232 379
9630.698 345
9631.165 376
9631.631 389
9632.097 369
9632.563 354
9633.029 347
9633.495 328
9633.961 272
9634.428 335
9634.894 331
9635.360 299
9635.826 319
9636.292 302
9636.759 289
9637.225 293
9637.691 322
9638.157 347
9638.624 335
9639.090 366
9639.556 348
9640.023 335
9640.489 350
9640.955 353
9641.422 403
9641.888 432
9642.354 418
9642.821 402
9643.287 394
9643.753 450
9644.220 439
9644.686 410
9645.153 360
9645.619 402
9646.086 409
9646.552 451
9647.019 436
9647.485 380
9647.951 402
9648.418 368
9648.885 390
9649.351 420
9649.818 355
9650.284 332
9650.751 283
9651.217 265
9651.684 235
9652.151 230
9652.617 237
9653.084 256
9653.550 236
9654.017 224
9654.484 220
9654.950 194
9655.417 177
9655.884 172
9656.350 190
9656.817 219
9657.284 189
9657.751 204
9658.217 217
9658.684 211
9659.151 227
9659.618 240
9660.084 237
9660.551 212
9661.018 195
9661.485 206
9661.952 186
9662.419 175
9662.885 186
9663.352 185
9663.819 193
9664.286 175
9664.753 184
9665.220 202
9665.687 213
9666.154 197
9666.621 194
9667.088 167
9667.555 176
9668.022 158
9668.489 129
9668.956 124
9669.423 100
9669.890 109
9670.357 119
9670.824 139
9671.291 177
9671.758 149
9672.225 133
9672.692 144
9673.159 150
9673.626 120
9674.094 116
9674.561 111
9675.028 121
9675.495 102
9675.962 94
9676.429 112
9676.897 94
9677.364 116
9677.831 122
9678.298 124
9678.766 109
9679.233 103
9679.700 107
9680.167 125
9680.635 135
9681.102 117
9681.569 126
9682.037 107
9682.504 90
9682.971 107
9683.439 107
9683.906 114
9684.373 83
9684.841 75
9685.308 126
9685.776 130
9686.243 103
9686.710 107
9687.178 98
9687.645 104
9688.113 105
9688.580 80
9689.048 105
9689.515 102
9689.983 111
9690.450 113
9690.918 126
9691.385 125
9691.853 134
9692.321 114
9692.788 120
9693.256 101
9693.723 102
9694.191 115
9694.659 117
9695.126 119
9695.594 144
9696.062 150
9696.529 128
9696.997 112
9697.465 102
9697.932 118
9698.400 138
9698.868 158
9699.335 142
9699.803 131
9700.271 122
9700.739 137
9701.207 185
9701.674 200
9702.142 193
9702.610 198
9703.078 241
9703.546 239
9704.014 261
9704.481 253
9704.949 275
9705.417 323
9705.885 313
9706.353 352
9706.821 415
9707.289 464
9707.757 517
9708.225 539
9708.693 610
9709.161 700
9709.629 708
9710.097 739
9710.565 818
9711.033 902
9711.501 991
9711.969 1049
9712.437 1055
9712.905 1089
9713.373 1066
9713.841 1084
9714.309 1095
9714.777 1132
9715.245 1071
9715.714 1000
9716.182 926
9716.650 833
9717.118 806
9717.586 854
9718.054 838
9718.523 718
9718.991 697
9719.459 616
9719.927 551
9720.396 549
9720.864 515
9721.332 461
9721.800 453
9722.269 410
9722.737 415
9723.205 372
9723.674 346
9724.142 345
9724.610 309
9725.079 328
9725.547 332
9726.015 321
9726.484 324
9726.952 324
9727.421 299
9727.889 277
9728.358 248
9728.826 295
9729.294 297
9729.763 323
9730.231 296
9730.700 276
9731.168 271
9731.637 244
9732.106 203
9732.574 211
9733.043 212
9733.511 178
9733.980 197
9734.448 166
9734.917 200
9735.386 169
9735.854 143
9736.323 134
9736.791 104
9737.260 117
9737.729 114
9738.197 111
9738.666 111
9739.135 87
9739.604 93
9740.072 84
9740.541 75
9741.010 84
9741.479 71
9741.947 62
9742.416 66
9742.885 55
9743.354 62
9743.822 62
9744.291 47
9744.760 50
9745.229 63
9745.698 69
9746.167 80
9746.636 90
9747.105 91
9747.573 90
9748.042 95
9748.511 71
9748.980 55
9749.449 61
9749.918 63
9750.387 64
9750.856 53
9751.325 58
9751.794 56
9752.263 59
9752.732 78
9753.201 90
9753.670 72
9754.139 58
9754.608 58
9755.077 56
9755.547 51
9756.016 47
9756.485 53
9756.954 50
9757.423 49
9757.892 38
9758.361 47
9758.831 47
9759.300 71
9759.769 73
9760.238 70
9760.707 75
9761.177 78
9761.646 59
9762.115 64
9762.584 68
9763.054 37
9763.523 36
9763.992 44
9764.462 43
9764.931 39
9765.400 68
9765.870 58
9766.339 65
9766.808 68
9767.278 49
9767.747 50
9768.216 72
9768.686 72
9769.155 46
9769.625 51
9770.094 57
9770.564 56
9771.033 44
9771.503 42
9771.972 46
9772.442 56
9772.911 42
9773.381 47
9773.850 48
9774.320 46
9774.789 36
9775.259 32
9775.728 38
9776.198 42
9776.668 48
9777.137 45
9777.607 44
9778.076 65
9778.546 59
9779.016 45
9779.485 43
9779.955 38
9780.425 44
9780.895 56
9781.364 49
9781.834 46
9782.304 35
9782.773 43
9783.243 52
9783.713 39
9784.183 47
9784.653 43
9785.122 27
9785.592 25
9786.062 30
9786.532 42
9787.002 42
9787.472 37
9787.941 34
9788.411 40
9788.881 22
9789.351 30
9789.821 42
9790.291 31
9790.761 41
9791.231 43
9791.701 33
9792.171 30
9792.641 32
9793.111 20
9793.581 34
9794.051 32
9794.521 28
9794.991 29
9795.461 38
9795.931 45
9796.401 51
9796.871 37
9797.341 39
9797.812 45
9798.282 51
9798.752 56
9799.222 44
9799.692 51
9800.162 37
9800.632 38
9801.103 33
9801.573 32
9802.043 43
9802.513 34
9802.983 37
9803.454 40
9803.924 29
9804.394 42
9804.865 26
9805.335 28
9805.805 31
9806.275 28
9806.746 27
9807.216 20
9807.686 38
9808.157 38
9808.627 26
9809.098 39
9809.568 31
9810.038 24
9810.509 34
9810.979 38
9811.450 24
9811.920 29
9812.391 49
9812.861 41
9813.332 34
9813.802 27
9814.273 34
9814.743 42
9815.214 38
9815.684 28
9816.155 30
9816.625 26
9817.096 38
9817.566 29
9818.037 46
9818.508 40
9818.978 39
9819.449 36
9819.920 46
9820.390 41
9820.861 37
9821.332 48
9821.802 48
9822.273 47
9822.744 32
9823.214 36
9823.685 42
9824.156 42
9824.627 25
9825.097 29
9825.568 42
9826.039 34
9826.510 47
9826.981 51
9827.451 52
9827.922 57
9828.393 65
9828.864 63
9829.335 58
9829.806 45
9830.277 47
9830.747 62
9831.218 57
9831.689 46
9832.160 58
9832.631 45
9833.102 35
9833.573 27
9834.044 24
9834.515 32
9834.986 25
9835.457 30
9835.928 33
9836.399 25
9836.870 41
9837.341 51
9837.812 48
9838.283 52
9838.755 40
9839.226 32
9839.697 36
9840.168 45
9840.639 55
9841.110 53
9841.581 42
9842.053 41
9842.524 41
9842.995 44
9843.466 36
9843.937 46
9844.409 47
9844.880 33
9845.351 32
9845.822 50
9846.294 29
9846.765 34
9847.236 43
9847.708 37
9848.179 29
9848.650 39
9849.121 55
9849.593 58
9850.064 36
9850.536 40
9851.007 42
9851.478 38
9851.950 37
9852.421 39
9852.893 36
9853.364 32
9853.836 46
9854.307 27
9854.779 36
9855.250 43
9855.721 42
9856.193 48
9856.665 39
9857.136 30
9857.608 28
9858.079 29
9858.551 37
9859.022 49
9859.494 34
9859.966 32
9860.437 30
9860.909 24
9861.380 40
9861.852 44
9862.324 38
9862.795 27
9863.267 34
9863.739 29
9864.210 32
9864.682 44
9865.154 42
9865.626 30
9866.097 42
9866.569 40
9867.041 36
9867.513 32
9867.984 36
9868.456 43
9868.928 40
9869.400 25
9869.872 33
9870.344 34
9870.816 37
9871.287 27
9871.759 34
9872.231 35
9872.703 34
9873.175 48
9873.647 45
9874.119 50
9874.591 38
9875.063 49
9875.535 58
9876.007 70
9876.479 45
9876.951 35
9877.423 41
9877.895 36
9878.367 54
9878.839 41
9879.311 37
9879.783 33
9880.255 41
9880.727 47
9881.199 41
9881.671 38
9882.144 42
9882.616 47
9883.088 40
9883.560 36
9884.032 39
9884.504 35
9884.977 32
9885.449 35
9885.921 37
9886.393 23
9886.866 23
9887.338 21
9887.810 21
9888.282 43
9888.755 47
9889.227 27
9889.699 27
9890.172 44
9890.644 58
9891.116 52
9891.589 43
9892.061 37
9892.533 25
9893.006 37
9893.478 35
9893.951 40
9894.423 30
9894.895 26
9895.368 25
9895.840 25
9896.313 25
9896.785 31
9897.258 26
9897.730 26
9898.203 37
9898.675 38
9899.148 32
9899.620 24
9900.093 32
9900.566 26
9901.038 25
9901.511 34
9901.983 26
9902.456 16
9902.929 20
9903.401 25
9903.874 34
9904.347 37
9904.819 42
9905.292 43
9905.765 31
9906.237 20
9906.710 20
9907.183 25
9907.656 26
9908.128 37
9908.601 55
9909.074 45
9909.547 38
9910.019 31
9910.492 46
9910.965 44
9911.438 58
9911.911 56
9912.384 53
9912.857 52
9913.329 58
9913.802 60
9914.275 54
9914.748 70
9915.221 59
9915.694 67
9916.167 64
9916.640 40
9917.113 40
9917.586 52
9918.059 38
9918.532 40
9919.005 45
9919.478 52
9919.951 46
9920.424 50
9920.897 44
9921.370 38
9921.843 63
9922.316 76
9922.789 62
9923.262 56
9923.736 36
9924.209 32
9924.682 32
9925.155 54
9925.628 43
9926.101 44
9926.575 35
9927.048 36
9927.521 56
9927.994 51
9928.467 50
9928.941 48
9929.414 31
9929.887 46
9930.361 48
9930.834 52
9931.307 42
9931.780 34
9932.254 47
9932.727 42
9933.200 54
9933.674 42
9934.147 57
9934.621 50
9935.094 39
9935.567 50
9936.041 48
9936.514 44
9936.988 42
9937.461 38
9937.935 36
9938.408 47
9938.882 56
9939.355 69
9939.829 58
9940.302 40
9940.776 27
9941.249 36
9941.723 42
9942.196 46
9942.670 46
9943.144 48
9943.617 57
9944.091 56
9944.564 59
9945.038 42
9945.512 53
9945.985 57
9946.459 48
9946.933 36
9947.406 37
9947.880 53
9948.354 49
9948.827 56
9949.301 56
9949.775 45
9950.249 43
9950.722 32
9951.196 39
9951.670 27
9952.144 26
9952.618 30
9953.092 27
9953.565 32
9954.039 51
9954.513 42
9954.987 41
9955.461 45
9955.935 43
9956.409 54
9956.883 38
9957.356 36
9957.830 31
9958.304 25
9958.778 27
9959.252 21
9959.726 20
9960.200 29
9960.674 38
9961.148 29
9961.622 34
9962.096 33
9962.570 33
9963.044 50
9963.519 44
9963.993 33
9964.467 33
9964.941 44
9965.415 44
9965.889 37
9966.363 31
9966.837 38
9967.312 23
9967.786 21
9968.260 39
9968.734 36
9969.208 25
9969.683 30
9970.157 27
9970.631 25
9971.105 24
9971.580 25
9972.054 39
9972.528 34
9973.002 18
9973.477 32
9973.951 33
9974.425 31
9974.900 41
9975.374 37
9975.848 33
9976.323 23
9976.797 37
9977.272 38
9977.746 34
9978.220 36
9978.695 34
9979.169 24
9979.644 35
9980.118 37
9980.593 27
9981.067 43
9981.542 34
9982.016 22
9982.491 25
9982.965 22
9983.440 22
9983.914 22
9984.389 9
9984.864 22
9985.338 30
9985.813 20
9986.287 18
9986.762 19
9987.237 21
9987.711 13
9988.186 27
9988.661 34
9989.135 30
9989.610 24
9990.085 14
9990.560 18
9991.034 26
9991.509 43
9991.984 37
9992.459 23
9992.933 26
9993.408 31
9993.883 40
9994.358 35
9994.832 49
9995.307 35
9995.782 23
9996.257 28
9996.732 30
9997.207 32
9997.682 28
9998.157 30
9998.631 32
9999.106 21
9999.581 17
10000.056 30
10000.531 19
10001.006 20
10001.481 19
10001.956 25
10002.431 46
10002.906 40
10003.381 31
10003.856 31
10004.331 25
10004.806 29
10005.281 41
10005.756 20
10006.232 31
10006.707 19
10007.182 22
10007.657 29
10008.132 30
10008.607 30
10009.082 34
10009.558 31
10010.033 18
10010.508 15
10010.983 19
10011.458 27
10011.934 13
10012.409 8
10012.884 15
10013.359 34
10013.835 27
10014.310 28
10014.785 25
10015.260 24
10015.736 28
10016.211 34
10016.686 30
10017.162 28
10017.637 30
10018.113 12
10018.588 12
10019.063 15
10019.539 18
10020.014 19
10020.490 19
10020.965 13
10021.440 16
10021.916 15
10022.391 17
10022.867 15
10023.342 23
10023.818 23
10024.293 18
10024.769 19
10025.244 17
10025.720 20
10026.196 24
10026.671 22
10027.147 26
10027.622 10
10028.098 24
10028.574 18
10029.049 10
10029.525 19
10030.001 31
10030.476 28
10030.952 42
10031.428 41
10031.903 25
10032.379 23
10032.855 19
10033.330 22
10033.806 34
10034.282 32
10034.758 30
10035.233 26
10035.709 28
10036.185 24
10036.661 27
10037.137 19
10037.613 26
10038.088 44
10038.564 23
10039.040 30
10039.516 41
10039.992 30
10040.468 26
10040.944 29
10041.420 26
10041.896 29
10042.372 28
10042.848 28
10043.323 28
10043.799 28
10044.275 26
10044.751 20
10045.227 23
10045.704 21
10046.180 17
10046.656 24
10047.132 27
10047.608 11
10048.084 5
10048.560 9
10049.036 24
10049.512 25
10049.988 27
10050.464 37
10050.941 46
10051.417 36
10051.893 25
10052.369 29
10052.845 29
10053.322 23
10053.798 27
10054.274 15
10054.750 14
10055.226 11
10055.703 22
10056.179 33
10056.655 26
10057.132 20
10057.608 15
10058.084 17
10058.561 26
10059.037 24
10059.513 24
10059.990 24
10060.466 29
10060.942 39
10061.419 38
10061.895 39
10062.372 21
10062.848 18
10063.324 27
10063.801 24
10064.277 33
10064.754 37
10065.230 20
10065.707 15
10066.183 26
10066.660 14
10067.136 16
10067.613 15
10068.090 19
10068.566 19
10069.043 18
10069.519 22
10069.996 31
10070.473 25
10070.949 20
10071.426 19
10071.902 27
10072.379 15
10072.856 22
10073.332 12
10073.809 31
10074.286 20
10074.763 15
10075.239 30
10075.716 23
10076.193 24
10076.670 46
10077.146 25
10077.623 12
10078.100 20
10078.577 28
10079.054 26
10079.530 20
10080.007 25
10080.484 35
10080.961 34
10081.438 28
10081.915 30
10082.392 17
10082.869 11
10083.345 19
10083.822 22
10084.299 48
10084.776 40
10085.253 23
10085.730 23
10086.207 21
10086.684 15
10087.161 19
10087.638 28
10088.115 25
10088.592 15
10089.069 10
10089.546 28
10090.023 17
10090.501 27
10090.978 28
10091.455 28
10091.932 34
10092.409 24
10092.886 28
10093.363 27
10093.841 26
10094.318 29
10094.795 20
10095.272 15
10095.749 21
10096.227 15
10096.704 20
10097.181 20
10097.658 21
10098.136 28
10098.613 29
10099.090 31
10099.567 31
10100.045 39
10100.522 45
10100.999 39
10101.477 29
10101.954 20
10102.431 26
10102.909 19
10103.386 27
10103.864 30
10104.341 35
10104.819 25
10105.296 24
10105.773 27
10106.251 25
10106.728 19
10107.206 19
10107.683 18
10108.161 20
10108.638 25
10109.116 14
10109.593 22
10110.071 23
10110.549 21
10111.026 21
10111.504 16
10111.981 17
10112.459 17
10112.937 18
10113.414 17
10113.892 23
10114.369 17
10114.847 19
10115.325 24
10115.802 32
10116.280 40
10116.758 36
10117.236 33
10117.713 25
10118.191 25
10118.669 21
10119.147 16
10119.624 21
10120.102 21
10120.580 24
10121.058 24
10121.536 18
10122.013 13
10122.491 16
10122.969 6
10123.447 18
10123.925 23
10124.403 28
10124.881 28
10125.359 25
10125.837 38
10126.314 41
10126.792 37
10127.270 20
10127.748 21
10128.226 41
10128.704 28
10129.182 25
10129.660 23
10130.138 17
10130.616 12
10131.094 11
10131.573 21
10132.051 22
10132.529 19
10133.007 16
10133.485 23
10133.963 18
10134.441 19
10134.919 20
10135.397 30
10135.876 29
10136.354 31
10136.832 22
10137.310 19
10137.788 22
10138.267 24
10138.745 19
10139.223 21
10139.701 23
10140.180 34
10140.658 18
10141.136 15
10141.614 22
10142.093 25
10142.571 20
10143.049 22
10143.528 18
10144.006 19
10144.484 24
10144.963 22
10145.441 22
10145.920 20
10146.398 22
10146.876 28
10147.355 28
10147.833 14
10148.312 21
10148.790 21
10149.269 23
10149.747 15
10150.226 30
10150.704 19
10151.183 13
10151.661 14
10152.140 11
10152.618 27
10153.097 23
10153.576 9
10154.054 15
10154.533 22
10155.011 34
10155.490 24
10155.969 29
10156.447 26
10156.926 31
10157.405 15
10157.883 15
10158.362 25
10158.841 31
10159.319 22
10159.798 19
10160.277 20
10160.756 22
10161.234 21
10161.713 15
10162.192 7
10162.671 17
10163.149 21
10163.628 12
10164.107 16
10164.586 34
10165.065 39
10165.544 34
10166.023 22
10166.501 17
10166.980 15
10167.459 19
10167.938 20
10168.417 24
10168.896 22
10169.375 19
10169.854 21
10170.333 19
10170.812 16
10171.291 18
10171.770 26
10172.249 29
10172.728 17
10173.207 22
10173.686 18
10174.165 13
10174.644 14
10175.123 15
10175.602 25
10176.081 33
10176.561 22
10177.040 29
10177.519 29
10177.998 28
10178.477 17
10178.956 9
10179.436 20
10179.915 30
10180.394 28
10180.873 8
10181.352 9
10181.832 23
10182.311 34
10182.790 41
10183.270 36
10183.749 28
10184.228 35
10184.707 30
10185.187 31
10185.666 11
10186.145 10
10186.625 13
10187.104 19
10187.584 22
10188.063 18
10188.542 24
10189.022 21
10189.501 16
10189.981 12
10190.460 10
10190.940 15
10191.419 27
10191.898 21
10192.378 22
10192.857 26
10193.337 25
10193.817 23
10194.296 16
10194.776 25
10195.255 26
10195.735 19
10196.214 21
10196.694 17
10197.174 20
10197.653 26
10198.133 18
10198.612 24
10199.092 21
10199.572 19
10200.051 17
10200.531 21
10201.011 21
10201.490 34
10201.970 36
10202.450 25
10202.930 14
10203.409 15
10203.889 24
10204.369 21
10204.849 19
10205.329 27
10205.808 27
10206.288 26
10206.768 25
10207.248 26
10207.728 17
10208.208 22
10208.687 25
10209.167 23
10209.647 26
10210.127 29
10210.607 27
10211.087 23
10211.567 20
10212.047 32
10212.527 18
10213.007 18
10213.487 18
10213.967 17
10214.447 17
10214.927 18
10215.407 18
10215.887 15
10216.367 7
10216.847 13
10217.327 25
10217.807 22
10218.287 16
10218.768 20
10219.248 19
10219.728 23
10220.208 32
10220.688 8
10221.168 15
10221.648 22
10222.129 16
10222.609 16
10223.089 25
10223.569 26
10224.050 24
10224.530 10
10225.010 13
10225.490 14
10225.971 25
10226.451 16
10226.931 17
10227.412 14
10227.892 14
10228.372 24
10228.853 23
10229.333 14
10229.813 16
10230.294 23
10230.774 24
10231.254 14
10231.735 9
10232.215 17
10232.696 24
10233.176 27
10233.657 22
10234.137 22
10234.618 22
10235.098 8
10235.579 11
10236.059 7
10236.540 26
10237.020 22
10237.501 17
10237.981 22
10238.462 14
10238.943 21
10239.423 15
10239.904 25
10240.384 24
10240.865 10
10241.346 7
10241.826 12
10242.307 16
10242.788 11
10243.268 15
10243.749 11
10244.230 20
10244.711 25
10245.191 23
10245.672 23
10246.153 14
10246.634 21
10247.114 24
10247.595 15
10248.076 14
10248.557 29
10249.038 28
10249.518 23
10249.999 26
10250.480 25
10250.961 16
10251.442 11
10251.923 15
10252.404 24
10252.885 26
10253.365 18
10253.846 18
10254.327 23
10254.808 26
10255.289 28
10255.770 32
10256.251 28
10256.732 25
10257.213 20
10257.694 26
10258.175 28
10258.656 28
10259.137 25
10259.619 20
10260.100 33
10260.581 23
10261.062 27
10261.543 27
10262.024 36
10262.505 43
10262.986 36
10263.468 33
10263.949 17
10264.430 20
10264.911 24
10265.392 23
10265.874 16
10266.355 34
10266.836 24
10267.317 23
10267.799 23
10268.280 19
10268.761 17
10269.242 22
10269.724 15
10270.205 26
10270.686 25
10271.168 27
10271.649 25
10272.130 24
10272.612 21
10273.093 27
10273.575 25
10274.056 26
10274.537 21
10275.019 18
10275.500 18
10275.982 30
10276.463 27
10276.945 21
10277.426 34
10277.908 41
10278.389 33
10278.871 21
10279.352 16
10279.834 21
10280.315 15
10280.797 24
10281.279 29
10281.760 20
10282.242 7
10282.723 11
10283.205 12
10283.687 12
10284.168 14
10284.650 15
10285.132 21
10285.613 22
10286.095 17
10286.577 14
10287.058 10
10287.540 26
10288.022 38
10288.504 36
10288.985 29
10289.467 20
10289.949 19
10290.431 11
10290.913 10
10291.394 13
10291.876 17
10292.358 21
10292.840 22
10293.322 17
10293.804 16
10294.286 14
10294.768 21
10295.249 16
10295.731 16
10296.213 9
10296.695 6
10297.177 17
10297.659 20
10298.141 14
10298.623 19
10299.105 24
10299.587 35
10300.069 18
10300.551 9
10301.033 8
10301.515 9
10301.997 9
10302.479 12
10302.962 17
10303.444 23
10303.926 25
10304.408 21
10304.890 18
10305.372 17
10305.854 25
10306.336 21
10306.819 16
10307.301 9
10307.783 7
10308.265 13
10308.747 18
10309.230 16
10309.712 14
10310.194 12
10310.677 25
10311.159 33
10311.641 27
10312.123 21
10312.606 19
10313.088 17
10313.570 17
10314.053 17
10314.535 12
10315.017 12
10315.500 28
10315.982 34
10316.465 29
10316.947 28
10317.429 20
10317.912 14
10318.394 4
10318.877 13
10319.359 18
10319.842 16
10320.324 16
10320.807 11
10321.289 12
10321.772 13
10322.254 21
10322.737 20
10323.220 10
10323.702 17
10324.185 17
10324.667 21
10325.150 15
10325.633 16
10326.115 7
10326.598 10
10327.080 17
10327.563 18
10328.046 21
10328.528 21
10329.011 17
10329.494 16
10329.977 17
10330.459 19
10330.942 13
10331.425 21
10331.908 19
10332.390 19
10332.873 24
10333.356 21
10333.839 29
10334.322 32
10334.804 43
10335.287 41
10335.770 34
10336.253 27
10336.736 44
10337.219 33
10337.702 50
10338.185 33
10338.668 43
10339.151 48
10339.633 54
10340.116 53
10340.599 56
10341.082 53
10341.565 58
10342.048 43
10342.531 40
10343.014 28
10343.497 27
10343.980 25
10344.464 27
10344.947 22
10345.430 23
10345.913 28
10346.396 41
10346.879 53
10347.362 40
10347.845 54
10348.328 62
10348.812 48
10349.295 36
10349.778 32
10350.261 34
10350.744 22
10351.228 32
10351.711 24
10352.194 32
10352.677 24
10353.161 23
10353.644 20
10354.127 24
10354.610 23
10355.094 19
10355.577 17
10356.060 17
10356.544 23
10357.027 25
10357.510 27
10357.994 22
10358.477 22
10358.961 31
10359.444 19
10359.927 24
10360.411 8
10360.894 11
10361.378 13
10361.861 18
10362.345 21
10362.828 20
10363.312 18
10363.795 24
10364.279 26
10364.762 31
10365.246 37
10365.729 35
10366.213 20
10366.697 19
10367.180 21
10367.664 17
10368.147 16
10368.631 17
10369.115 14
10369.598 17
10370.082 13
10370.566 18
10371.049 13
10371.533 13
10372.017 14
10372.500 18
10372.984 12
10373.468 11
10373.952 11
10374.435 10
10374.919 19
10375.403 20
10375.887 10
10376.371 17
10376.854 12
10377.338 13
10377.822 12
10378.306 19
10378.790 16
10379.274 14
10379.758 30
10380.241 23
10380.725 26
10381.209 27
10381.693 18
10382.177 27
10382.661 16
10383.145 11
10383.629 13
10384.113 20
10384.597 18
10385.081 26
10385.565 19
10386.049 9
10386.533 10
10387.017 8
10387.501 12
10387.985 13
10388.469 25
10388.954 15
10389.438 13
10389.922 8
10390.406 21
10390.890 15
10391.374 12
10391.858 10
10392.343 15
10392.827 18
10393.311 17
10393.795 15
10394.279 24
10394.764 14
10395.248 12
10395.732 18
10396.216 13
10396.701 13
10397.185 17
10397.669 15
10398.154 19
10398.638 32
10399.122 20
10399.607 12
10400.091 15
10400.575 23
10401.060 18
10401.544 16
10402.029 19
10402.513 18
10402.997 12
10403.482 18
10403.966 16
10404.451 13
10404.935 21
10405.420 11
10405.904 15
10406.389 13
10406.873 11
10407.358 10
10407.842 6
10408.327 10
10408.811 18
10409.296 22
10409.781 10
10410.265 10
10410.750 10
10411.234 20
10411.719 20
10412.204 20
10412.688 11
10413.173 13
10413.658 16
10414.142 13
10414.627 6
10415.112 9
10415.596 13
10416.081 15
10416.566 20
10417.051 17
10417.535 12
10418.020 10
10418.505 10
10418.990 11
10419.475 9
10419.959 21
10420.444 28
10420.929 26
10421.414 11
10421.899 11
10422.384 14
10422.869 10
10423.354 12
10423.838 12
10424.323 17
10424.808 15
10425.293 6
10425.778 9
10426.263 9
10426.748 6
10427.233 17
10427.718 21
10428.203 16
10428.688 14
10429.173 22
10429.658 14
10430.143 17
10430.628 19
10431.113 24
10431.599 19
10432.084 26
10432.569 39
10433.054 37
10433.539 25
10434.024 27
10434.509 20
10434.995 12
10435.480 5
10435.965 10
10436.450 15
10436.935 21
10437.421 18
10437.906 12
10438.391 16
10438.876 14
10439.362 13
10439.847 8
10440.332 6
10440.817 14
10441.303 10
10441.788 11
10442.273 3
10442.759 7
10443.244 12
10443.730 18
10444.215 14
10444.700 10
10445.186 14
10445.671 22
10446.157 22
10446.642 24
10447.128 13
10447.613 11
10448.098 17
10448.584 20
10449.069 24
10449.555 26
10450.040 30
10450.526 25
10451.012 18
10451.497 13
10451.983 12
10452.468 9
10452.954 12
10453.439 15
10453.925 19
10454.411 20
10454.896 21
10455.382 25
10455.868 22
10456.353 13
10456.839 13
10457.325 15
10457.810 13
10458.296 8
10458.782 16
10459.268 15
10459.753 15
10460.239 10
10460.725 5
10461.211 5
10461.696 9
10462.182 8
10462.668 16
10463.154 12
10463.640 8
10464.126 7
10464.611 7
10465.097 6
10465.583 7
10466.069 10
10466.555 10
10467.041 7
10467.527 9
10468.013 6
10468.499 14
10468.985 13
10469.471 13
10469.957 16
10470.443 13
10470.929 17
10471.415 14
10471.901 19
10472.387 28
10472.873 9
10473.359 7
10473.845 6
10474.331 11
10474.817 7
10475.303 8
10475.789 8
10476.275 21
10476.762 24
10477.248 18
10477.734 12
10478.220 13
10478.706 12
10479.193 21
10479.679 15
10480.165 32
10480.651 26
10481.137 24
10481.624 25
10482.110 29
10482.596 14
10483.083 12
10483.569 11
10484.055 18
10484.541 13
10485.028 12
10485.514 29
10486.001 18
10486.487 23
10486.973 18
10487.460 14
10487.946 10
10488.432 13
10488.919 10
10489.405 9
10489.892 9
10490.378 14
10490.865 9
10491.351 6
10491.838 3
10492.324 12
10492.811 15
10493.297 8
10493.784 12
10494.270 5
10494.757 9
10495.243 19
10495.730 10
10496.217 13
10496.703 16
10497.190 15
10497.676 22
10498.163 8
10498.650 5
10499.136 2
10499.623 6
10500.110 12
10500.596 11
10501.083 7
10501.570 12
10502.057 13
10502.543 11
10503.030 16
10503.517 10
10504.004 10
10504.490 8
10504.977 7
10505.464 11
10505.951 9
10506.438 9
10506.925 9
10507.411 15
10507.898 22
10508.385 14
10508.872 8
10509.359 7
10509.846 10
10510.333 14
10510.820 12
10511.307 13
10511.794 15
10512.281 20
10512.768 17
10513.255 17
10513.742 12
10514.229 15
10514.716 16
10515.203 12
10515.690 12
10516.177 13
10516.664 18
10517.151 22
10517.638 6
10518.125 7
10518.612 5
10519.099 8
10519.586 12
10520.074 5
10520.561 4
10521.048 7
10521.535 7
10522.022 12
10522.510 12
10522.997 18
10523.484 16
10523.971 10
10524.458 15
10524.946 14
10525.433 18
10525.920 13
10526.408 11
10526.895 5
10527.382 4
10527.870 8
10528.357 10
10528.844 11
10529.332 11
10529.819 21
10530.306 8
10530.794 4
10531.281 7
10531.769 14
10532.256 10
10532.743 13
10533.231 19
10533.718 14
10534.206 13
10534.693 13
10535.181 16
10535.668 13
10536.156 4
10536.643 8
10537.131 8
10537.618 18
10538.106 12
10538.594 18
10539.081 15
10539.569 14
10540.056 7
10540.544 9
10541.032 9
10541.519 6
10542.007 20
10542.495 16
10542.982 16
10543.470 10
10543.958 7
10544.445 4
10544.933 14
10545.421 17
10545.909 13
10546.396 7
10546.884 6
10547.372 18
10547.860 14
10548.348 15
10548.835 11
10549.323 9
10549.811 8
10550.299 5
10550.787 5
10551.275 5
10551.763 16
10552.250 14
10552.738 20
10553.226 6
10553.714 11
10554.202 14
10554.690 13
10555.178 4
10555.666 13
10556.154 10
10556.642 8
10557.130 6
10557.618 9
10558.106 3
10558.594 8
10559.082 5
10559.570 13
10560.058 10
10560.546 8
10561.034 12
10561.523 8
10562.011 16
10562.499 14
10562.987 18
10563.475 13
10563.963 9
10564.451 16
10564.940 24
10565.428 9
10565.916 4
10566.404 5
10566.892 6
10567.381 9
10567.869 0
10568.357 5
10568.845 12
10569.334 8
10569.822 17
10570.310 22
10570.799 27
10571.287 15
10571.775 20
10572.264 20
10572.752 15
10573.241 18
10573.729 19
10574.217 18
10574.706 19
10575.194 7
10575.683 11
10576.171 11
10576.659 9
10577.148 18
10577.636 9
10578.125 6
10578.613 11
10579.102 5
10579.590 2
10580.079 10
10580.568 4
10581.056 1
10581.545 5
10582.033 10
10582.522 10
10583.010 8
10583.499 13
10583.988 15
10584.476 14
10584.965 6
10585.454 7
10585.942 7
10586.431 6
10586.920 12
10587.408 12
10587.897 9
10588.386 13
10588.875 16
10589.363 13
10589.852 19
10590.341 14
10590.830 9
10591.318 11
10591.807 9
10592.296 5
10592.785 9
10593.274 12
10593.763 9
10594.251 8
10594.740 15
10595.229 18
10595.718 13
10596.207 11
10596.696 6
10597.185 5
10597.674 5
10598.163 4
10598.652 8
10599.141 5
10599.630 4
10600.119 6
10600.608 8
10601.097 6
10601.586 3
10602.075 15
10602.564 18
10603.053 17
10603.542 16
10604.031 12
10604.520 2
10605.009 7
10605.498 10
10605.988 14
10606.477 9
10606.966 12
10607.455 2
10607.944 5
10608.433 10
10608.923 7
10609.412 8
10609.901 6
10610.390 5
10610.880 3
10611.369 5
10611.858 16
10612.347 18
10612.837 18
10613.326 10
10613.815 6
10614.305 3
10614.794 9
10615.283 11
10615.773 7
10616.262 4
10616.751 2
10617.241 7
10617.730 13
10618.220 11
10618.709 7
10619.199 7
10619.688 10
10620.177 6
10620.667 4
10621.156 8
10621.646 10
10622.135 11
10622.625 10
10623.114 17
10623.604 18
10624.094 13
10624.583 10
10625.073 6
10625.562 4
10626.052 2
10626.542 7
10627.031 12
10627.521 7
10628.010 6
10628.500 17
10628.990 19
10629.479 17
10629.969 9
10630.459 7
10630.948 12
10631.438 18
10631.928 9
10632.418 8
10632.907 10
10633.397 10
10633.887 14
10634.377 10
10634.867 7
10635.356 13
10635.846 6
10636.336 8
10636.826 9
10637.316 17
10637.806 10
10638.296 3
10638.785 6
10639.275 10
10639.765 11
10640.255 12
10640.745 11
10641.235 9
10641.725 7
10642.215 5
10642.705 5
10643.195 5
10643.685 5
10644.175 14
10644.665 9
10645.155 20
10645.645 11
10646.135 12
10646.625 13
10647.115 6
10647.605 2
10648.096 11
10648.586 15
10649.076 13
10649.566 5
10650.056 4
10650.546 6
10651.036 11
10651.527 11
10652.017 14
10652.507 9
10652.997 10
10653.487 10
10653.978 7
10654.468 9
10654.958 14
10655.448 12
10655.939 11
10656.429 10
10656.919 5
10657.410 11
10657.900 7
10658.390 15
10658.881 10
10659.371 11
10659.861 7
10660.352 4
10660.842 2
10661.333 4
10661.823 3
10662.314 8
10662.804 15
10663.294 13
10663.785 15
10664.275 10
10664.766 11
10665.256 15
10665.747 13
10666.237 4
10666.728 5
10667.218 10
10667.709 4
10668.200 4
10668.690 11
10669.181 11
10669.671 5
10670.162 7
10670.653 9
10671.143 8
10671.634 7
10672.125 7
10672.615 16
10673.106 12
10673.597 8
10674.087 15
10674.578 21
10675.069 20
10675.559 19
10676.050 19
10676.541 17
10677.032 14
10677.523 10
10678.013 10
10678.504 12
10678.995 11
10679.486 14
10679.977 13
10680.467 12
10680.958 21
10681.449 15
10681.940 7
10682.431 17
10682.922 11
10683.413 15
10683.904 14
10684.395 12
10684.886 14
10685.377 21
10685.868 11
10686.359 7
10686.850 5
10687.341 5
10687.832 4
10688.323 8
10688.814 6
10689.305 7
10689.796 5
10690.287 5
10690.778 3
10691.269 7
10691.760 13
10692.251 12
10692.742 3
10693.234 5
10693.725 4
10694.216 8
10694.707 10
10695.198 13
10695.689 18
10696.181 9
10696.672 6
10697.163 4
10697.654 8
10698.146 4
10698.637 8
10699.128 7
10699.620 9
10700.111 18
10700.602 10
10701.093 5
10701.585 14
10702.076 10
10702.567 6
10703.059 13
10703.550 5
10704.042 4
10704.533 10
10705.024 15
10705.516 13
10706.007 14
10706.499 10
10706.990 6
10707.482 10
10707.973 10
10708.465 10
10708.956 12
10709.448 2
10709.939 10
10710.431 6
10710.922 7
10711.414 8
10711.905 20
10712.397 12
10712.889 6
10713.380 8
10713.872 6
10714.364 6
10714.855 6
10715.347 9
10715.838 6
10716.330 4
10716.822 5
10717.314 6
10717.805 13
10718.297 20
10718.789 12
10719.280 6
10719.772 5
10720.264 11
10720.756 12
10721.248 2
10721.739 7
10722.231 10
10722.723 8
10723.215 5
10723.707 3
10724.198 2
10724.690 2
10725.182 8
10725.674 15
10726.166 19
10726.658 13
10727.150 10
10727.642 11
10728.134 14
10728.626 12
10729.118 15
10729.610 4
10730.102 4
10730.594 15
10731.086 13
10731.578 9
10732.070 4
10732.562 11
10733.054 9
10733.546 11
10734.038 12
10734.530 14
10735.022 6
10735.514 12
10736.006 12
10736.499 5
10736.991 5
10737.483 4
10737.975 3
10738.467 4
10738.959 5
10739.452 4
10739.944 9
10740.436 12
10740.928 7
10741.421 6
10741.913 5
10742.405 1
10742.897 5
10743.390 5
10743.882 14
10744.374 11
10744.867 10
10745.359 4
10745.851 5
10746.344 4
10746.836 6
10747.328 3
10747.821 7
10748.313 4
10748.806 9
10749.298 20
10749.791 11
10750.283 5
10750.776 6
10751.268 10
10751.760 10
10752.253 15
10752.745 6
10753.238 8
10753.731 12
10754.223 10
10754.716 19
10755.208 12
10755.701 9
10756.193 9
10756.686 2
10757.179 8
10757.671 7
10758.164 11
10758.657 10
10759.149 17
10759.642 11
10760.135 11
10760.627 8
10761.120 9
10761.613 15
10762.105 24
10762.598 18
10763.091 6
10763.584 6
10764.076 10
10764.569 5
10765.062 1
10765.555 1
10766.048 3
10766.540 0
10767.033 5
10767.526 8
10768.019 9
10768.512 7
10769.005 10
10769.498 11
10769.990 2
10770.483 2
10770.976 4
10771.469 3
10771.962 4
10772.455 8
10772.948 8
10773.441 10
10773.934 11
10774.427 13
10774.920 10
10775.413 9
10775.906 7
10776.399 12
10776.892 7
10777.385 1
10777.879 8
10778.372 7
10778.865 6
10779.358 11
10779.851 12
10780.344 12
10780.837 9
10781.330 16
10781.824 13
10782.317 12
10782.810 14
10783.303 7
10783.796 13
10784.290 16
10784.783 13
10785.276 13
10785.769 10
10786.263 6
10786.756 6
10787.249 7
10787.743 6
10788.236 5
10788.729 7
10789.223 18
10789.716 14
10790.209 9
10790.703 16
10791.196 9
10791.690 9
10792.183 5
10792.676 5
10793.170 11
10793.663 16
10794.157 10
10794.650 13
10795.144 9
10795.637 11
10796.131 8
10796.624 5
10797.118 14
10797.611 7
10798.105 17
10798.598 17
10799.092 20
10799.586 10
10800.079 7
10800.573 15
10801.066 12
10801.560 11
10802.054 13
10802.547 5
10803.041 7
10803.535 9
10804.028 10
10804.522 12
10805.016 11
10805.509 4
10806.003 8
10806.497 5
10806.991 10
10807.484 10
10807.978 7
10808.472 3
10808.966 2
10809.460 8
10809.953 20
10810.447 17
10810.941 8
10811.435 4
10811.929 3
10812.423 11
10812.917 7
10813.410 8
10813.904 7
10814.398 5
10814.892 6
10815.386 7
10815.880 19
10816.374 12
10816.868 12
10817.362 9
10817.856 5
10818.350 8
10818.844 11
10819.338 14
10819.832 4
10820.326 10
10820.820 8
10821.314 11
10821.808 9
10822.303 6
10822.797 10
10823.291 8
10823.785 3
10824.279 7
10824.773 5
10825.267 5
10825.762 5
10826.256 7
10826.750 9
10827.244 9
10827.738 5
10828.233 4
10828.727 1
10829.221 6
10829.715 8
10830.210 9
10830.704 10
10831.198 6
10831.693 5
10832.187 6
10832.681 4
10833.176 1
10833.670 1
10834.164 8
10834.659 4
10835.153 5
10835.648 2
10836.142 4
10836.636 10
10837.131 9
10837.625 10
10838.120 7
10838.614 4
10839.109 10
10839.603 7
10840.098 6
10840.592 5
10841.087 8
10841.581 13
10842.076 15
10842.571 18
10843.065 17
10843.560 21
10844.054 16
10844.549 6
10845.044 13
10845.538 9
10846.033 11
10846.527 6
10847.022 12
10847.517 12
10848.012 14
10848.506 10
10849.001 17
10849.496 24
10849.990 10
10850.485 5
10850.980 7
10851.475 6
10851.969 15
10852.464 11
10852.959 12
10853.454 8
10853.949 9
10854.444 14
10854.938 6
10855.433 6
10855.928 7
10856.423 6
10856.918 6
10857.413 16
10857.908 13
10858.403 9
10858.898 10
10859.393 9
10859.887 6
10860.382 14
10860.877 10
10861.372 14
10861.867 8
10862.362 13
10862.857 12
10863.353 6
10863.848 6
10864.343 7
10864.838 7
10865.333 9
10865.828 9
10866.323 7
10866.818 17
10867.313 17
10867.808 17
10868.304 8
10868.799 7
10869.294 10
10869.789 9
10870.284 5
10870.779 3
10871.275 5
10871.770 8
10872.265 8
10872.760 7
10873.256 10
10873.751 3
10874.246 6
10874.742 10
10875.237 5
10875.732 2
10876.228 8
10876.723 3
10877.218 2
10877.714 6
10878.209 2
10878.704 15
10879.200 10
10879.695 3
10880.191 7
10880.686 8
10881.181 11
10881.677 6
10882.172 4
10882.668 6
10883.163 7
10883.659 4
10884.154 6
10884.650 8
10885.145 2
10885.641 2
10886.137 5
10886.632 4
10887.128 6
10887.623 5
10888.119 4
10888.615 9
10889.110 6
10889.606 9
10890.101 12
10890.597 8
10891.093 4
10891.588 7
10892.084 6
10892.580 7
10893.076 9
10893.571 7
10894.067 3
10894.563 3
10895.059 5
10895.554 5
10896.050 9
10896.546 8
10897.042 7
10897.538 4
10898.033 7
10898.529 2
10899.025 8
10899.521 10
10900.017 10
10900.513 3
10901.009 2
10901.505 9
10902.000 11
10902.496 8
10902.992 6
10903.488 13
10903.984 13
10904.480 8
10904.976 8
10905.472 7
10905.968 10
10906.464 22
10906.960 11
10907.456 6
10907.952 6
10908.448 11
10908.945 13
10909.441 15
10909.937 18
10910.433 14
10910.929 9
10911.425 3
10911.921 2
10912.417 3
10912.914 5
10913.410 7
10913.906 10
10914.402 4
10914.898 1
10915.395 4
10915.891 2
10916.387 3
10916.883 3
10917.380 8
10917.876 12
10918.372 13
10918.868 9
10919.365 7
10919.861 7
10920.357 2
10920.854 0
10921.350 2
10921.847 5
10922.343 6
10922.839 6
10923.336 5
10923.832 9
10924.329 3
10924.825 3
10925.321 4
10925.818 2
10926.314 6
10926.811 11
10927.307 15
10927.804 9
10928.300 7
10928.797 4
10929.293 5
10929.790 5
10930.287 3
10930.783 9
10931.280 6
10931.776 8
10932.273 17
10932.770 14
10933.266 14
10933.763 9
10934.260 9
10934.756 5
10935.253 6
10935.750 6
10936.246 2
10936.743 5
10937.240 14
10937.736 13
10938.233 13
10938.730 12
10939.227 14
10939.723 6
10940.220 6
10940.717 5
10941.214 8
10941.711 4
10942.208 4
10942.704 4
10943.201 1
10943.698 4
10944.195 8
10944.692 8
10945.189 5
10945.686 2
10946.183 6
10946.680 3
10947.176 4
10947.673 6
10948.170 8
10948.667 5
10949.164 5
10949.661 9
10950.158 4
10950.655 6
10951.152 7
10951.650 8
10952.147 4
10952.644 6
10953.141 9
10953.638 10
10954.135 7
10954.632 10
10955.129 2
10955.626 5
10956.123 13
10956.621 6
10957.118 3
10957.615 13
10958.112 8
10958.609 13
10959.107 8
10959.604 4
10960.101 13
10960.598 2
10961.096 3
10961.593 3
10962.090 3
10962.587 6
10963.085 6
10963.582 11
10964.079 5
10964.577 3
10965.074 4
10965.572 2
10966.069 0
10966.566 0
10967.064 7
10967.561 8
10968.059 10
10968.556 6
10969.053 3
10969.551 7
10970.048 11
10970.546 5
10971.043 5
10971.541 6
10972.038 6
10972.536 4
10973.033 5
10973.531 10
10974.028 8
10974.526 9
10975.024 11
10975.521 6
10976.019 13
10976.516 8
10977.014 5
10977.512 5
10978.009 4
10978.507 6
10979.005 13
10979.502 9
10980.000 3
10980.498 9
10980.995 6
10981.493 7
10981.991 6
10982.489 5
10982.986 3
10983.484 2
10983.982 3
10984.480 4
10984.978 2
10985.475 11
10985.973 6
10986.471 3
10986.969 3
10987.467 8
10987.965 9
10988.463 4
10988.960 8
10989.458 6
10989.956 4
10990.454 4
10990.952 7
10991.450 15
10991.948 11
10992.446 11
10992.944 12
10993.442 7
10993.940 11
10994.438 6
10994.936 4
10995.434 4
10995.932 3
10996.430 9
10996.928 6
10997.426 3
10997.925 9
10998.423 15
10998.921 11
10999.419 6
10999.917 4
11000.415 2
11000.913 7
11001.412 16
11001.910 13
11002.408 5
11002.906 7
11003.404 6
11003.903 3
11004.401 5
11004.899 7
11005.397 5
11005.896 5
11006.394 5
11006.892 5
11007.391 4
11007.889 5
11008.387 5
11008.886 5
11009.384 7
11009.882 6
11010.381 4
11010.879 6
11011.377 2
11011.876 2
11012.374 0
11012.873 11
11013.371 9
11013.870 2
11014.368 1
11014.867 1
11015.365 1
11015.864 6
11016.362 4
11016.861 11
11017.359 6
11017.858 4
11018.356 4
11018.855 2
11019.353 0
11019.852 3
11020.351 8
11020.849 4
11021.348 9
11021.847 8
11022.345 5
11022.844 5
11023.343 7
11023.841 9
11024.340 5
11024.839 2
11025.337 1
11025.836 3
11026.335 4
11026.834 1
11027.332 5
11027.831 3
11028.330 7
11028.829 12
11029.328 7
11029.826 4
11030.325 4
11030.824 4
11031.323 5
11031.822 0
11032.321 6
11032.820 6
11033.318 8
11033.817 5
11034.316 12
11034.815 11
11035.314 4
11035.813 4
11036.312 7
11036.811 5
11037.310 5
11037.809 3
11038.308 4
11038.807 5
11039.306 4
11039.805 4
11040.304 2
11040.803 7
11041.302 8
11041.802 10
11042.301 8
11042.800 11
11043.299 10
11043.798 3
11044.297 13
11044.796 12
11045.295 6
11045.795 6
11046.294 7
11046.793 12
11047.292 8
11047.792 11
11048.291 4
11048.790 3
11049.289 7
11049.789 7
11050.288 2
11050.787 6
11051.286 3
11051.786 6
11052.285 4
11052.784 5
11053.284 6
11053.783 2
11054.283 9
11054.782 7
11055.281 3
11055.781 5
11056.280 2
11056.780 9
11057.279 7
11057.778 10
11058.278 19
11058.777 12
11059.277 10
11059.776 5
11060.276 3
11060.775 2
11061.275 5
11061.775 2
11062.274 6
11062.774 13
11063.273 16
11063.773 22
11064.272 15
11064.772 11
11065.272 9
11065.771 11
11066.271 6
11066.771 6
11067.270 5
11067.770 5
11068.270 8
11068.769 9
11069.269 15
11069.769 11
11070.269 12
11070.768 8
11071.268 8
11071.768 9
11072.268 3
11072.767 6
11073.267 11
11073.767 7
11074.267 9
11074.767 11
11075.267 12
11075.766 7
11076.266 7
11076.766 8
11077.266 4
11077.766 5
11078.266 7
11078.766 8
11079.266 5
11079.766 5
11080.266 2
11080.766 5
11081.266 13
11081.766 5
11082.266 11
11082.766 6
11083.266 7
11083.766 3
11084.266 9
11084.766 5
11085.266 2
11085.766 2
11086.266 0
11086.766 3
11087.266 8
11087.766 10
11088.267 14
11088.767 5
11089.267 6
11089.767 4
11090.267 8
11090.767 7
11091.268 4
11091.768 3
11092.268 7
11092.768 3
11093.269 12
11093.769 10
11094.269 6
11094.769 7
11095.270 6
11095.770 3
11096.270 1
11096.771 6
11097.271 10
11097.771 9
11098.272 10
11098.772 7
11099.273 9
11099.773 4
11100.273 3
11100.774 9
11101.274 8
11101.775 6
11102.275 2
11102.776 6
11103.276 3
11103.777 13
11104.277 8
11104.778 8
11105.278 2
11105.779 5
11106.279 2
11106.780 7
11107.280 10
11107.781 6
11108.282 4
11108.782 2
11109.283 1
11109.783 8
11110.284 8
11110.785 6
11111.285 2
11111.786 5
11112.287 11
11112.787 12
11113.288 11
11113.789 8
11114.290 3
11114.790 1
11115.291 5
11115.792 4
11116.293 6
11116.793 7
11117.294 5
11117.795 4
11118.296 3
11118.797 5
11119.298 8
11119.798 18
11120.299 9
11120.800 7
11121.301 5
11121.802 2
11122.303 1
11122.804 5
11123.305 4
11123.806 5
11124.307 4
11124.808 3
11125.309 0
11125.810 8
11126.311 6
11126.812 7
11127.313 9
11127.814 9
11128.315 5
11128.816 7
11129.317 0
11129.818 2
11130.319 4
11130.820 4
11131.321 4
11131.822 9
11132.323 7
11132.825 5
11133.326 3
11133.827 1
11134.328 4
11134.829 7
11135.330 5
11135.832 7
11136.333 5
11136.834 1
11137.335 3
11137.837 2
11138.338 1
11138.839 2
11139.341 7
11139.842 9
11140.343 9
11140.844 4
11141.346 2
11141.847 4
11142.349 7
11142.850 7
11143.351 7
11143.853 4
11144.354 5
11144.856 9
11145.357 5
11145.858 10
11146.360 15
11146.861 6
11147.363 4
11147.864 9
11148.366 9
11148.867 3
11149.369 6
11149.870 2
11150.372 9
11150.873 8
11151.375 2
11151.877 7
11152.378 11
11152.880 8
11153.381 3
11153.883 3
11154.385 3
11154.886 3
11155.388 5
11155.890 5
11156.391 5
11156.893 8
11157.395 11
11157.896 14
11158.398 12
11158.900 16
11159.402 7
11159.903 6
11160.405 2
11160.907 4
11161.409 7
11161.910 7
11162.412 18
11162.914 19
11163.416 9
11163.918 6
11164.420 3
11164.922 4
11165.423 14
11165.925 18
11166.427 19
11166.929 12
11167.431 7
11167.933 15
11168.435 7
11168.937 2
11169.439 12
11169.941 5
11170.443 6
11170.945 5
11171.447 7
11171.949 8
11172.451 5
11172.953 5
11173.455 12
11173.957 8
11174.459 13
11174.961 12
11175.463 6
11175.966 9
11176.468 19
11176.970 9
11177.472 5
11177.974 2
11178.476 3
11178.979 5
11179.481 11
11179.983 7
11180.485 7
11180.987 5
11181.490 6
11181.992 11
11182.494 8
11182.996 3
11183.499 3
11184.001 7
11184.503 4
11185.006 3
11185.508 3
11186.010 3
11186.513 7
11187.015 5
11187.517 11
11188.020 4
11188.522 5
11189.025 9
11189.527 8
11190.029 7
11190.532 2
11191.034 5
11191.537 3
11192.039 11
11192.542 14
11193.044 5
11193.547 6
11194.049 6
11194.552 3
11195.054 5
11195.557 9
11196.060 11
11196.562 4
11197.065 4
11197.567 2
11198.070 1
11198.573 9
11199.075 4
11199.578 2
11200.081 2
11200.583 3
11201.086 12
11201.589 13
11202.091 16
11202.594 12
11203.097 6
11203.600 5
11204.102 2
11204.605 5
11205.108 2
11205.611 6
11206.113 11
11206.616 9
11207.119 3
11207.622 8
11208.125 7
11208.628 6
11209.130 7
11209.633 10
11210.136 12
11210.639 5
11211.142 3
11211.645 6
11212.148 5
11212.651 2
11213.154 3
11213.657 3
11214.160 4
11214.663 9
11215.166 6
11215.669 8
11216.172 5
11216.675 4
11217.178 7
11217.681 11
11218.184 15
11218.687 11
11219.190 5
11219.693 13
11220.196 10
11220.699 5
11221.203 3
11221.706 4
11222.209 11
11222.712 9
11223.215 4
11223.718 2
11224.222 5
11224.725 6
11225.228 8
11225.731 4
11226.235 3
11226.738 6
11227.241 2
11227.744 5
11228.248 1
11228.751 7
11229.254 7
11229.758 8
11230.261 3
11230.764 3
11231.268 7
11231.771 7
11232.274 1
11232.778 9
11233.281 6
11233.785 8
11234.288 8
11234.791 7
11235.295 6
11235.798 5
11236.302 4
11236.805 2
11237.309 10
11237.812 9
11238.316 6
11238.819 4
11239.323 2
11239.826 6
11240.330 7
11240.834 5
11241.337 8
11241.841 11
11242.344 16
11242.848 9
11243.352 6
11243.855 2
11244.359 7
11244.863 3
11245.366 4
11245.870 3
11246.374 8
11246.877 6
11247.381 1
11247.885 3
11248.389 2
11248.892 2
11249.396 8
11249.900 21
11250.404 13
11250.908 9
11251.411 4
11251.915 5
11252.419 3
11252.923 1
11253.427 7
11253.931 7
11254.434 8
11254.938 18
11255.442 16
11255.946 7
11256.450 4
11256.954 0
11257.458 1
11257.962 3
11258.466 1
11258.970 7
11259.474 10
11259.978 9
11260.482 6
11260.986 7
11261.490 4
11261.994 5
11262.498 5
11263.002 5
11263.506 4
11264.010 1
11264.514 7
11265.019 17
11265.523 12
11266.027 10
11266.531 5
11267.035 6
11267.539 4
11268.043 8
11268.548 4
11269.052 8
11269.556 3
11270.060 6
11270.565 1
11271.069 5
11271.573 12
11272.077 7
11272.582 8
11273.086 6
11273.590 5
11274.095 3
11274.599 2
11275.103 4
11275.608 7
11276.112 20
11276.616 22
11277.121 15
11277.625 21
11278.130 8
11278.634 7
11279.138 9
11279.643 0
11280.147 7
11280.652 3
11281.156 3
11281.661 6
11282.165 7
11282.670 8
11283.174 5
11283.679 5
11284.183 4
11284.688 1
11285.193 5
11285.697 11
11286.202 21
11286.706 14
11287.211 8
11287.716 8
11288.220 4
11288.725 6
11289.229 2
11289.734 2
11290.239 9
11290.744 1
11291.248 6
11291.753 3
11292.258 9
11292.762 17
11293.267 12
11293.772 14
11294.277 8
11294.781 11
11295.286 14
11295.791 4
11296.296 4
11296.801 7
11297.306 5
11297.810 3
11298.315 5
11298.820 8
11299.325 6
11299.830 14
11300.335 11
11300.840 12
11301.345 7
11301.850 4
11302.355 12
11302.860 14
11303.365 11
11303.870 5
11304.375 4
11304.880 10
11305.385 10
11305.890 8
11306.395 5
11306.900 6
11307.405 8
11307.910 6
11308.415 8
11308.920 11
11309.425 6
11309.930 6
11310.435 6
11310.941 0
11311.446 4
11311.951 4
11312.456 5
11312.961 2
11313.466 3
11313.972 6
11314.477 5
11314.982 7
11315.487 4
11315.993 0
11316.498 1
11317.003 6
11317.508 4
11318.014 5
11318.519 9
11319.024 5
11319.530 13
11320.035 4
11320.540 9
11321.046 7
11321.551 4
11322.057 7
11322.562 5
11323.067 8
11323.573 12
11324.078 6
11324.584 6
11325.089 3
11325.595 9
11326.100 6
11326.606 12
11327.111 7
11327.617 7
11328.122 6
11328.628 2
11329.133 4
11329.639 3
11330.144 6
11330.650 16
11331.156 10
11331.661 13
11332.167 11
11332.672 8
11333.178 6
11333.684 4
11334.189 5
11334.695 4
11335.201 6
11335.706 6
11336.212 3
11336.718 11
11337.224 6
11337.729 4
11338.235 6
11338.741 4
11339.247 4
11339.752 7
11340.258 10
11340.764 8
11341.270 6
11341.776 3
11342.282 4
11342.787 8
11343.293 8
11343.799 7
11344.305 15
11344.811 3
11345.317 1
11345.823 5
11346.329 6
11346.835 7
11347.341 4
11347.847 4
11348.353 3
11348.859 3
11349.365 2
11349.871 5
11350.377 13
11350.883 12
11351.389 7
11351.895 5
11352.401 5
11352.907 8
11353.413 6
11353.919 3
11354.425 5
11354.931 7
11355.438 2
11355.944 2
11356.450 5
11356.956 4
11357.462 1
11357.968 5
11358.475 10
11358.981 8
11359.487 5
11359.993 1
11360.500 3
11361.006 1
11361.512 3
11362.018 8
11362.525 10
11363.031 7
11363.537 7
11364.044 5
11364.550 10
11365.056 8
11365.563 6
11366.069 12
11366.575 10
11367.082 7
11367.588 2
11368.095 7
11368.601 8
11369.108 5
11369.614 4
11370.120 3
11370.627 4
11371.133 3
11371.640 4
11372.146 1
11372.653 2
11373.160 6
11373.666 11
11374.173 11
11374.679 9
11375.186 8
11375.692 3
11376.199 3
11376.706 3
11377.212 3
11377.719 4
11378.225 10
11378.732 10
11379.239 8
11379.745 9
11380.252 6
11380.759 3
11381.266 7
11381.772 5
11382.279 7
11382.786 4
11383.293 3
11383.799 6
11384.306 13
11384.813 8
11385.320 6
11385.827 8
11386.333 2
11386.840 1
11387.347 0
11387.854 1
11388.361 2
11388.868 11
11389.375 15
11389.881 3
11390.388 9
11390.895 10
11391.402 9
11391.909 4
11392.416 3
11392.923 6
11393.430 9
11393.937 5
11394.444 6
11394.951 4
11395.458 6
11395.965 6
11396.472 4
11396.979 4
11397.486 10
11397.994 5
11398.501 5
11399.008 12
11399.515 7
11400.022 12
11400.529 14
11401.036 15
11401.543 5
11402.051 9
11402.558 5
11403.065 0
11403.572 1
11404.079 3
11404.587 8
11405.094 8
11405.601 6
11406.108 2
11406.616 9
11407.123 14
11407.630 12
11408.138 10
11408.645 9
11409.152 7
11409.660 7
11410.167 3
11410.674 5
11411.182 11
11411.689 14
11412.197 7
11412.704 15
11413.211 15
11413.719 5
11414.226 2
11414.734 6
11415.241 8
11415.749 7
11416.256 9
11416.764 9
11417.271 5
11417.779 2
11418.286 11
11418.794 12
11419.301 10
11419.809 6
11420.317 10
11420.824 10
11421.332 8
11421.839 11
11422.347 17
11422.855 14
11423.362 19
11423.870 9
11424.378 19
11424.885 9
11425.393 9
11425.901 10
11426.408 9
11426.916 19
11427.424 6
11427.932 12
11428.439 14
11428.947 9
11429.455 11
11429.963 11
11430.471 14
11430.978 17
11431.486 24
11431.994 18
11432.502 29
11433.010 26
11433.518 20
11434.026 25
11434.533 14
11435.041 7
11435.549 19
11436.057 23
11436.565 33
11437.073 33
11437.581 30
11438.089 30
11438.597 30
11439.105 30
11439.613 22
11440.121 28
11440.629 27
11441.137 32
11441.645 34
11442.153 36
11442.661 35
11443.170 28
11443.678 23
11444.186 15
11444.694 13
11445.202 20
11445.710 30
11446.218 28
11446.726 19
11447.235 29
11447.743 18
11448.251 12
11448.759 13
11449.267 14
11449.776 11
11450.284 7
11450.792 11
11451.301 13
11451.809 16
11452.317 14
11452.825 14
11453.334 15
11453.842 9
11454.350 9
11454.859 13
11455.367 21
11455.875 11
11456.384 18
11456.892 17
11457.401 11
11457.909 8
11458.418 6
11458.926 6
11459.434 6
11459.943 8
11460.451 24
11460.960 14
11461.468 18
11461.977 19
11462.485 13
11462.994 12
11463.502 14
11464.011 13
11464.520 12
11465.028 13
11465.537 11
11466.045 17
11466.554 11
11467.063 10
11467.571 14
11468.080 6
11468.589 7
11469.097 10
11469.606 7
11470.115 9
11470.623 7
11471.132 6
11471.641 4
11472.149 7
11472.658 8
11473.167 14
11473.676 10
11474.184 7
11474.693 10
11475.202 5
11475.711 7
11476.220 8
11476.729 13
11477.237 18
11477.746 25
11478.255 16
11478.764 9
11479.273 17
11479.782 14
11480.291 13
11480.800 9
11481.309 17
11481.818 19
11482.327 13
11482.835 9
11483.344 7
11483.853 6
11484.362 12
11484.871 14
11485.381 9
11485.890 3
11486.399 6
11486.908 15
11487.417 13
11487.926 13
11488.435 6
11488.944 5
11489.453 4
11489.962 5
11490.471 9
11490.981 9
11491.490 14
11491.999 11
11492.508 7
11493.017 25
11493.527 25
11494.036 20
11494.545 14
11495.054 14
11495.563 17
11496.073 9
11496.582 9
11497.091 5
11497.601 9
11498.110 9
11498.619 14
11499.129 19
11499.638 17
11500.147 19
11500.657 15
11501.166 15
11501.675 11
11502.185 8
11502.694 6
11503.204 9
11503.713 16
11504.223 11
11504.732 20
11505.241 14
11505.751 19
11506.260 27
11506.770 29
11507.279 23
11507.789 25
11508.299 16
11508.808 16
11509.318 16
11509.827 15
11510.337 11
11510.846 12
11511.356 15
11511.866 24
11512.375 17
11512.885 20
11513.395 34
11513.904 28
11514.414 20
11514.924 34
11515.433 25
11515.943 20
11516.453 16
11516.962 12
11517.472 21
11517.982 19
11518.492 29
11519.001 38
11519.511 48
11520.021 50
11520.531 42
11521.041 53
11521.550 58
11522.060 54
11522.570 50
11523.080 50
11523.590 67
11524.100 59
11524.610 77
11525.120 103
11525.630 103
11526.139 129
11526.649 125
11527.159 124
11527.669 125
11528.179 112
11528.689 90
11529.199 83
11529.709 100
11530.219 85
11530.729 75
11531.239 65
11531.749 45
11532.260 57
11532.770 64
11533.280 39
11533.790 26
11534.300 28
11534.810 37
11535.320 35
11535.830 28
11536.340 21
11536.851 19
11537.361 14
11537.871 17
11538.381 20
11538.891 30
11539.402 27
11539.912 22
11540.422 21
11540.932 31
11541.443 23
11541.953 14
11542.463 4
11542.974 9
11543.484 9
11543.994 19
11544.505 14
11545.015 18
11545.525 12
11546.036 22
11546.546 19
11547.056 11
11547.567 19
11548.077 15
11548.588 17
11549.098 17
11549.609 13
11550.119 11
11550.630 5
11551.140 7
11551.650 15
11552.161 15
11552.672 12
11553.182 15
11553.693 10
11554.203 6
11554.714 8
11555.224 8
11555.735 5
11556.245 9
11556.756 7
11557.267 5
11557.777 9
11558.288 7
11558.799 10
11559.309 9
11559.820 13
11560.331 15
11560.841 11
11561.352 12
11561.863 9
11562.374 11
11562.884 10
11563.395 16
11563.906 21
11564.417 8
11564.927 12
11565.438 6
11565.949 3
11566.460 6
11566.971 9
11567.482 14
11567.992 15
11568.503 12
11569.014 10
11569.525 11
11570.036 11
11570.547 5
11571.058 2
11571.569 10
11572.080 12
11572.591 12
11573.102 4
11573.613 3
11574.124 7
11574.635 13
11575.146 14
11575.657 12
11576.168 10
11576.679 6
11577.190 7
11577.701 19
11578.212 22
11578.723 13
11579.234 9
11579.745 16
11580.256 11
11580.768 14
11581.279 8
11581.790 18
11582.301 18
11582.812 16
11583.323 15
11583.835 4
11584.346 6
11584.857 12
11585.368 14
11585.880 10
11586.391 9
11586.902 11
11587.413 9
11587.925 5
11588.436 7
11588.947 3
11589.459 9
11589.970 14
11590.481 10
11590.993 7
11591.504 12
11592.015 9
11592.527 24
11593.038 26
11593.550 17
11594.061 11
11594.573 4
11595.084 4
11595.596 14
11596.107 10
11596.618 16
11597.130 7
11597.641 6
11598.153 3
11598.665 3
11599.176 10
11599.688 7
11600.199 8
11600.711 11
11601.222 19
11601.734 15
11602.246 7
11602.757 6
11603.269 9
11603.781 8
11604.292 12
11604.804 16
11605.316 10
11605.827 9
11606.339 7
11606.851 8
11607.362 6
11607.874 12
11608.386 11
11608.898 6
11609.409 3
11609.921 7
11610.433 14
11610.945 10
11611.457 5
11611.968 11
11612.480 19
11612.992 20
11613.504 5
11614.016 11
11614.528 12
11615.040 6
11615.552 5
11616.063 7
11616.575 8
11617.087 12
11617.599 16
11618.111 8
11618.623 18
11619.135 12
11619.647 10
11620.159 12
11620.671 14
11621.183 10
11621.695 6
11622.207 6
11622.719 16
11623.232 22
11623.744 16
11624.256 17
11624.768 14
11625.280 15
11625.792 7
11626.304 9
11626.816 14
11627.329 17
11627.841 18
11628.353 11
11628.865 8
11629.377 17
11629.890 12
11630.402 10
11630.914 16
11631.426 17
11631.939 13
11632.451 16
11632.963 23
11633.475 26
11633.988 22
11634.500 13
11635.012 14
11635.525 29
11636.037 26
11636.550 28
11637.062 18
11637.574 17
11638.087 30
11638.599 18
11639.112 6
11639.624 5
11640.136 14
11640.649 16
11641.161 10
11641.674 11
11642.186 21
11642.699 19
11643.211 23
11643.724 18
11644.236 16
11644.749 16
11645.262 26
11645.774 22
11646.287 14
11646.799 22
11647.312 29
11647.825 40
11648.337 32
11648.850 31
11649.363 17
11649.875 26
11650.388 19
11650.901 19
11651.413 22
11651.926 27
11652.439 24
11652.951 30
11653.464 25
11653.977 24
11654.490 18
11655.002 20
11655.515 18
11656.028 14
11656.541 28
11657.054 21
11657.567 14
11658.079 31
11658.592 26
11659.105 25
11659.618 20
11660.131 27
11660.644 31
11661.157 31
11661.670 30
11662.183 33
11662.695 39
11663.208 39
11663.721 36
11664.234 28
11664.747 30
11665.260 32
11665.773 62
11666.286 58
11666.799 52
11667.313 58
11667.826 76
11668.339 83
11668.852 51
11669.365 54
11669.878 42
11670.391 48
11670.904 50
11671.417 61
11671.930 44
11672.444 40
11672.957 67
11673.470 56
11673.983 65
11674.496 44
11675.010 68
11675.523 75
11676.036 79
11676.549 119
11677.063 120
11677.576 127
11678.089 140
11678.602 178
11679.116 225
11679.629 220
11680.142 236
11680.656 333
11681.169 391
11681.682 385
11682.196 423
11682.709 425
11683.223 394
11683.736 387
11684.249 413
11684.763 419
11685.276 395
11685.790 345
11686.303 300
11686.817 290
11687.330 273
11687.844 215
11688.357 198
11688.871 203
11689.384 183
11689.898 147
11690.411 122
11690.925 96
11691.439 95
11691.952 81
11692.466 59
11692.979 42
11693.493 33
11694.007 53
11694.520 48
11695.034 38
11695.548 25
11696.061 21
11696.575 32
11697.089 34
11697.602 39
11698.116 40
11698.630 42
11699.144 35
11699.657 41
11700.171 50
11700.685 40
11701.199 34
11701.713 39
11702.226 38
11702.740 37
11703.254 41
11703.768 33
11704.282 23
11704.796 24
11705.309 31
11705.823 22
11706.337 16
11706.851 29
11707.365 28
11707.879 32
11708.393 46
11708.907 46
11709.421 32
11709.935 18
11710.449 22
11710.963 17
11711.477 13
11711.991 13
11712.505 25
11713.019 19
11713.533 38
11714.047 51
11714.561 44
11715.075 35
11715.590 28
11716.104 45
11716.618 38
11717.132 38
11717.646 34
11718.160 32
11718.674 33
11719.189 27
11719.703 35
11720.217 27
11720.731 29
11721.246 30
11721.760 44
11722.274 39
11722.788 40
11723.303 40
11723.817 33
11724.331 37
11724.845 57
11725.360 58
11725.874 44
11726.388 59
11726.903 104
11727.417 114
11727.932 112
11728.446 106
11728.960 134
11729.475 121
11729.989 117
11730.504 146
11731.018 146
11731.533 122
11732.047 112
11732.562 139
11733.076 107
11733.591 101
11734.105 87
11734.620 83
11735.134 76
11735.649 71
11736.163 62
11736.678 52
11737.192 51
11737.707 59
11738.222 52
11738.736 44
11739.251 41
11739.765 30
11740.280 32
11740.795 15
11741.309 16
11741.824 24
11742.339 26
11742.854 20
11743.368 23
11743.883 18
11744.398 15
11744.913 22
11745.427 16
11745.942 17
11746.457 26
11746.972 28
11747.486 21
11748.001 11
11748.516 19
11749.031 16
11749.546 15
11750.061 10
11750.576 11
11751.090 18
11751.605 23
11752.120 25
11752.635 24
11753.150 17
11753.665 11
11754.180 20
11754.695 21
11755.210 15
11755.725 8
11756.240 11
11756.755 12
11757.270 10
11757.785 4
11758.300 7
11758.815 5
11759.330 11
11759.845 8
11760.360 10
11760.875 7
11761.391 18
11761.906 24
11762.421 13
11762.936 13
11763.451 16
11763.966 18
11764.482 12
11764.997 18
11765.512 21
11766.027 18
11766.542 23
11767.058 17
11767.573 25
11768.088 15
11768.603 8
11769.119 5
11769.634 8
11770.149 12
11770.665 8
11771.180 2
11771.695 5
11772.211 10
11772.726 10
11773.241 6
11773.757 10
11774.272 7
11774.788 8
11775.303 20
11775.818 15
11776.334 10
11776.849 14
11777.365 7
11777.880 14
11778.396 21
11778.911 13
11779.427 11
11779.942 13
11780.458 18
11780.973 13
11781.489 12
11782.004 4
11782.520 4
11783.036 7
11783.551 12
11784.067 7
11784.582 11
11785.098 14
11785.614 17
11786.129 18
11786.645 8
11787.161 7
11787.676 2
11788.192 5
11788.708 11
11789.224 15
11789.739 14
11790.255 10
11790.771 8
11791.287 13
11791.802 15
11792.318 7
11792.834 10
11793.350 10
11793.866 20
11794.381 15
11794.897 7
11795.413 17
11795.929 16
11796.445 12
11796.961 13
11797.477 15
11797.993 7
11798.509 2
11799.025 7
11799.540 3
11800.056 2
11800.572 6
11801.088 5
11801.604 5
11802.120 8
11802.636 12
11803.152 15
11803.669 12
11804.185 6
11804.701 5
11805.217 6
11805.733 7
11806.249 8
11806.765 8
11807.281 12
11807.797 7
11808.313 8
11808.830 5
11809.346 3
11809.862 11
11810.378 7
11810.894 5
11811.410 2
11811.927 5
11812.443 15
11812.959 17
11813.475 14
11813.992 10
11814.508 11
11815.024 11
11815.541 12
11816.057 4
11816.573 9
11817.090 3
11817.606 5
11818.122 3
11818.639 9
11819.155 12
11819.671 10
11820.188 9
11820.704 9
11821.221 9
11821.737 6
11822.254 7
11822.770 16
11823.286 11
11823.803 3
11824.319 5
11824.836 3
11825.352 4
11825.869 8
11826.386 11
11826.902 17
11827.419 11
11827.935 21
11828.452 7
11828.968 3
11829.485 1
11830.002 4
11830.518 6
11831.035 10
11831.552 11
11832.068 5
11832.585 3
11833.102 4
11833.618 3
11834.135 5
11834.652 9
11835.168 7
11835.685 9
11836.202 7
11836.719 8
11837.235 6
11837.752 9
11838.269 5
11838.786 5
11839.303 4
11839.819 8
11840.336 8
11840.853 5
11841.370 7
11841.887 9
11842.404 7
11842.921 5
11843.438 13
11843.955 13
11844.471 9
11844.988 10
11845.505 9
11846.022 4
11846.539 8
11847.056 8
11847.573 11
11848.090 10
11848.607 1
11849.124 2
11849.641 9
11850.158 15
11850.676 5
11851.193 7
11851.710 6
11852.227 5
11852.744 4
11853.261 2
11853.778 10
11854.295 3
11854.812 10
11855.330 7
11855.847 6
11856.364 6
11856.881 2
11857.398 8
11857.916 5
11858.433 7
11858.950 7
11859.467 8
11859.985 7
11860.502 8
11861.019 2
11861.537 4
11862.054 12
11862.571 13
11863.089 7
11863.606 2
11864.123 6
11864.641 2
11865.158 6
11865.675 4
11866.193 8
11866.710 2
11867.228 9
11867.745 6
11868.263 2
11868.780 13
11869.298 6
11869.815 8
11870.333 7
11870.850 11
11871.368 5
11871.885 2
11872.403 10
11872.920 10
11873.438 5
11873.955 20
11874.473 17
11874.991 6
11875.508 3
11876.026 2
11876.543 3
11877.061 9
11877.579 8
11878.096 5
11878.614 7
11879.132 14
11879.649 15
11880.167 7
11880.685 4
11881.203 3
11881.720 8
11882.238 4
11882.756 12
11883.274 9
11883.791 8
11884.309 13
11884.827 12
11885.345 14
11885.863 20
11886.381 17
11886.898 12
11887.416 6
11887.934 8
11888.452 4
11888.970 24
11889.488 19
11890.006 15
11890.524 14
11891.042 13
11891.560 6
11892.078 8
11892.596 12
11893.114 11
11893.632 5
11894.150 7
11894.668 6
11895.186 5
11895.704 9
11896.222 10
11896.740 11
11897.258 7
11897.776 5
11898.294 6
11898.812 2
11899.330 6
11899.849 23
11900.367 18
11900.885 16
11901.403 12
11901.921 8
11902.439 6
11902.958 6
11903.476 9
11903.994 18
11904.512 19
11905.031 16
11905.549 15
11906.067 18
11906.585 17
11907.104 8
11907.622 14
11908.140 17
11908.659 9
11909.177 14
11909.695 10
11910.214 9
11910.732 5
11911.251 5
11911.769 2
11912.287 3
11912.806 9
11913.324 7
11913.843 11
11914.361 13
11914.880 6
11915.398 4
11915.917 7
11916.435 5
11916.954 7
11917.472 3
11917.991 15
11918.509 13
11919.028 6
11919.546 13
11920.065 11
11920.583 8
11921.102 18
11921.621 12
11922.139 7
11922.658 11
11923.177 7
11923.695 6
11924.214 14
11924.733 8
11925.251 2
11925.770 6
11926.289 19
11926.808 15
11927.326 3
11927.845 7
11928.364 7
11928.883 4
11929.401 7
11929.920 8
11930.439 10
11930.958 9
11931.477 10
11931.995 6
11932.514 10
11933.033 2
11933.552 6
11934.071 11
11934.590 9
11935.109 7
11935.628 7
11936.147 5
11936.665 5
11937.184 4
11937.703 6
11938.222 10
11938.741 9
11939.260 11
11939.779 5
11940.298 1
11940.817 9
11941.336 13
11941.856 8
11942.375 3
11942.894 8
11943.413 7
11943.932 6
11944.451 11
11944.970 7
11945.489 11
11946.008 9
11946.528 2
11947.047 6
11947.566 7
11948.085 8
11948.604 7
11949.124 6
11949.643 10
11950.162 8
11950.681 15
11951.200 6
11951.720 6
11952.239 5
11952.758 6
11953.278 5
11953.797 9
11954.316 10
11954.836 8
11955.355 10
11955.874 6
11956.394 5
11956.913 2
11957.432 1
11957.952 4
11958.471 1
11958.991 3
11959.510 12
11960.030 20
11960.549 11
11961.069 14
11961.588 12
11962.108 3
11962.627 4
11963.147 3
11963.666 3
11964.186 5
11964.705 8
11965.225 6
11965.744 3
11966.264 6
11966.784 6
11967.303 4
11967.823 2
11968.342 5
11968.862 7
11969.382 14
11969.901 9
11970.421 8
11970.941 12
11971.460 11
11971.980 11
11972.500 7
11973.020 2
11973.539 5
11974.059 7
11974.579 6
11975.099 6
11975.618 3
11976.138 9
11976.658 17
11977.178 11
11977.698 13
11978.218 16
11978.737 9
11979.257 3
11979.777 7
11980.297 12
11980.817 8
11981.337 4
11981.857 2
11982.377 11
11982.897 6
11983.417 2
11983.937 2
11984.457 4
11984.977 6
11985.497 6
11986.017 4
11986.537 3
11987.057 2
11987.577 6
11988.097 5
11988.617 5
11989.137 5
11989.657 12
11990.177 10
11990.697 5
11991.217 3
11991.738 3
11992.258 2
11992.778 10
11993.298 14
11993.818 11
11994.338 8
11994.859 2
11995.379 1
11995.899 2
11996.419 4
11996.940 9
11997.460 2
11997.980 5
11998.500 6
11999.021 6
11999.541 3
12000.061 4
12000.582 10
12001.102 11
12001.622 8
12002.143 2
12002.663 4
12003.183 6
12003.704 1
12004.224 0
12004.745 4
12005.265 4
12005.786 10
12006.306 7
12006.827 7
12007.347 8
12007.867 2
12008.388 9
12008.908 18
12009.429 8
12009.950 3
12010.470 8
12010.991 5
12011.511 2
12012.032 4
12012.552 6
12013.073 5
12013.594 15
12014.114 14
12014.635 18
12015.156 9
12015.676 6
12016.197 3
12016.718 6
12017.238 4
12017.759 8
12018.280 6
12018.800 4
12019.321 4
12019.842 7
12020.363 7
12020.883 18
12021.404 15
12021.925 10
12022.446 18
12022.967 10
12023.487 14
12024.008 9
12024.529 7
12025.050 3
12025.571 1
12026.092 4
12026.613 2
12027.134 6
12027.654 9
12028.175 9
12028.696 9
12029.217 7
12029.738 3
12030.259 7
12030.780 8
12031.301 11
12031.822 6
12032.343 4
12032.864 5
12033.385 2
12033.906 2
12034.427 6
12034.949 3
12035.470 3
12035.991 7
12036.512 4
12037.033 6
12037.554 6
12038.075 6
12038.596 2
12039.118 2
12039.639 1
12040.160 2
12040.681 8
12041.202 3
12041.724 7
12042.245 11
12042.766 9
12043.287 7
12043.809 4
12044.330 4
12044.851 7
12045.372 11
12045.894 5
12046.415 2
12046.936 5
12047.458 5
12047.979 1
12048.501 2
12049.022 9
12049.543 5
12050.065 4
12050.586 0
12051.108 2
12051.629 1
12052.150 0
12052.672 2
12053.193 2
12053.715 1
12054.236 3
12054.758 3
12055.279 1
12055.801 5
12056.322 3
12056.844 3
12057.366 1
12057.887 5
12058.409 6
12058.930 5
12059.452 8
12059.974 2
12060.495 11
12061.017 11
12061.538 7
12062.060 1
12062.582 0
12063.103 1
12063.625 4
12064.147 9
12064.669 7
12065.190 2
12065.712 4
12066.234 7
12066.756 8
12067.277 3
12067.799 3
12068.321 13
12068.843 9
12069.365 14
12069.886 5
12070.408 7
12070.930 7
12071.452 6
12071.974 2
12072.496 7
12073.018 8
12073.540 7
12074.062 3
12074.583 6
12075.105 6
12075.627 9
12076.149 6
12076.671 9
12077.193 16
12077.715 11
12078.237 6
12078.759 2
12079.281 1
12079.803 2
12080.326 0
12080.848 2
12081.370 7
12081.892 14
12082.414 7
12082.936 5
12083.458 3
12083.980 9
12084.502 8
12085.025 3
12085.547 6
12086.069 7
12086.591 9
12087.113 6
12087.636 2
12088.158 4
12088.680 2
12089.202 0
12089.725 6
12090.247 7
12090.769 4
12091.291 3
12091.814 3
12092.336 0
12092.858 4
12093.381 10
12093.903 13
12094.425 6
12094.948 0
12095.470 5
12095.993 6
12096.515 2
12097.037 1
12097.560 0
12098.082 4
12098.605 1
12099.127 4
12099.650 6
12100.172 6
12100.695 11
12101.217 7
12101.740 9
12102.262 5
12102.785 8
12103.307 11
12103.830 7
12104.352 6
12104.875 2
12105.398 6
12105.920 5
12106.443 3
12106.966 1
12107.488 2
12108.011 5
12108.534 9
12109.056 11
12109.579 7
12110.102 9
12110.624 12
12111.147 12
12111.670 4
12112.193 3
12112.715 1
12113.238 2
12113.761 5
12114.284 3
12114.806 3
12115.329 4
12115.852 4
12116.375 6
12116.898 7
12117.421 3
12117.943 4
12118.466 3
12118.989 2
12119.512 6
12120.035 10
12120.558 7
12121.081 1
12121.604 5
12122.127 6
12122.650 9
12123.173 9
12123.696 6
12124.219 1
12124.742 8
12125.265 6
12125.788 6
12126.311 12
12126.834 14
12127.357 8
12127.880 14
12128.403 9
12128.926 5
12129.450 5
12129.973 5
12130.496 7
12131.019 6
12131.542 4
12132.065 13
12132.589 11
12133.112 8
12133.635 2
12134.158 5
12134.681 7
12135.205 6
12135.728 3
12136.251 1
12136.774 3
12137.298 3
12137.821 5
12138.344 6
12138.868 7
12139.391 6
12139.914 2
12140.438 1
12140.961 4
12141.484 20
12142.008 8
12142.531 13
12143.055 10
12143.578 7
12144.102 7
12144.625 2
12145.148 3
12145.672 4
12146.195 1
12146.719 3
12147.242 7
12147.766 5
12148.289 7
12148.813 6
12149.337 2
12149.860 8
12150.384 12
12150.907 5
12151.431 7
12151.954 7
12152.478 6
12153.002 9
12153.525 8
12154.049 4
12154.573 3
12155.096 2
12155.620 4
12156.144 9
12156.667 10
12157.191 11
12157.715 5
12158.239 4
12158.762 1
12159.286 0
12159.810 6
12160.334 8
12160.858 5
12161.381 3
12161.905 2
12162.429 8
12162.953 7
12163.477 8
12164.001 6
12164.524 8
12165.048 7
12165.572 6
12166.096 6
12166.620 5
12167.144 2
12167.668 2
12168.192 9
12168.716 14
12169.240 12
12169.764 9
12170.288 15
12170.812 7
12171.336 5
12171.860 5
12172.384 9
12172.908 0
12173.432 6
12173.956 6
12174.480 10
12175.004 7
12175.528 2
12176.053 6
12176.577 2
12177.101 5
12177.625 11
12178.149 5
12178.673 8
12179.198 5
12179.722 6
12180.246 5
12180.770 6
12181.294 5
12181.819 9
12182.343 7
12182.867 10
12183.392 12
12183.916 5
12184.440 3
12184.964 4
12185.489 1
12186.013 0
12186.537 3
12187.062 3
12187.586 0
12188.111 3
12188.635 7
12189.159 8
12189.684 10
12190.208 6
12190.733 6
12191.257 4
12191.782 5
12192.306 4
12192.831 3
12193.355 3
12193.880 5
12194.404 3
12194.929 10
12195.453 12
12195.978 12
12196.502 11
12197.027 5
12197.551 3
12198.076 11
12198.601 8
12199.125 4
12199.650 3
12200.175 1
12200.699 3
12201.224 2
12201.749 9
12202.273 16
12202.798 4
12203.323 7
12203.847 9
12204.372 7
12204.897 6
12205.422 2
12205.946 9
12206.471 7
12206.996 4
12207.521 6
12208.046 4
12208.570 8
12209.095 7
12209.620 3
12210.145 4
12210.670 5
12211.195 2
12211.720 6
12212.245 2
12212.769 4
12213.294 12
12213.819 7
12214.344 5
12214.869 9
12215.394 4
12215.919 4
12216.444 4
12216.969 3
12217.494 3
12218.019 6
12218.544 7
12219.069 7
12219.594 3
12220.120 10
12220.645 3
12221.170 4
12221.695 9
12222.220 6
12222.745 2
12223.270 6
12223.795 18
12224.321 17
12224.846 10
12225.371 12
12225.896 6
12226.421 3
12226.947 2
12227.472 7
12227.997 12
12228.522 14
12229.048 11
12229.573 13
12230.098 8
12230.623 3
12231.149 11
12231.674 7
12232.199 5
12232.725 5
12233.250 9
12233.775 8
12234.301 3
12234.826 6
12235.352 3
12235.877 3
12236.402 6
12236.928 2
12237.453 5
12237.979 15
12238.504 5
12239.030 7
12239.555 5
12240.081 7
12240.606 5
12241.132 6
12241.657 8
12242.183 10
12242.708 6
12243.234 5
12243.760 2
12244.285 4
12244.811 6
12245.336 10
12245.862 8
12246.388 9
12246.913 9
12247.439 7
12247.965 6
12248.490 5
12249.016 8
12249.542 6
12250.067 9
12250.593 3
12251.119 3
12251.645 2
12252.170 3
12252.696 2
12253.222 1
12253.748 2
12254.274 2
12254.799 4
12255.325 6
12255.851 5
12256.377 5
12256.903 9
12257.429 8
12257.955 14
12258.480 11
12259.006 9
12259.532 4
12260.058 2
12260.584 2
12261.110 5
12261.636 7
12262.162 7
12262.688 4
12263.214 12
12263.740 11
12264.266 4
12264.792 1
12265.318 4
12265.844 5
12266.370 8
12266.896 2
12267.422 8
12267.949 12
12268.475 5
12269.001 4
12269.527 5
12270.053 3
12270.579 4
12271.105 7
12271.632 12
12272.158 7
12272.684 9
12273.210 3
12273.736 2
12274.263 2
12274.789 2
12275.315 2
12275.841 1
12276.368 1
12276.894 3
12277.420 6
12277.947 7
12278.473 3
12278.999 5
12279.526 8
12280.052 4
12280.578 3
12281.105 10
12281.631 6
12282.158 6
12282.684 4
12283.210 7
12283.737 3
12284.263 4
12284.790 17
12285.316 5
12285.843 2
12286.369 3
12286.896 8
12287.422 1
12287.949 6
12288.475 5
12289.002 7
12289.529 7
12290.055 5
12290.582 1
12291.108 3
12291.635 6
12292.162 5
12292.688 11
12293.215 8
12293.741 4
12294.268 7
12294.795 5
12295.321 3
12295.848 5
12296.375 6
12296.902 4
12297.428 3
12297.955 7
12298.482 7
12299.009 7
12299.535 4
12300.062 8
12300.589 8
12301.116 10
12301.643 14
12302.169 7
12302.696 1
12303.223 5
12303.750 2
12304.277 5
12304.804 2
12305.331 3
12305.858 1
12306.385 2
12306.912 7
12307.438 4
12307.965 7
12308.492 2
12309.019 5
12309.546 3
12310.073 1
12310.600 1
12311.127 1
12311.654 1
12312.182 1
12312.709 5
12313.236 9
12313.763 5
12314.290 3
12314.817 3
12315.344 4
12315.871 10
12316.398 11
12316.925 6
12317.453 3
12317.980 10
12318.507 5
12319.034 6
12319.561 2
12320.089 5
12320.616 0
12321.143 3
12321.670 3
12322.198 6
12322.725 6
12323.252 7
12323.780 8
12324.307 8
12324.834 3
12325.361 7
12325.889 7
12326.416 8
12326.944 2
12327.471 5
12327.998 11
12328.526 1
12329.053 8
12329.581 9
12330.108 6
12330.635 3
12331.163 5
12331.690 3
12332.218 4
12332.745 0
12333.273 1
12333.800 7
12334.328 3
12334.855 0
12335.383 4
12335.911 4
12336.438 5
12336.966 6
12337.493 2
12338.021 8
12338.548 7
12339.076 8
12339.604 2
12340.131 3
12340.659 0
12341.187 6
12341.714 5
12342.242 12
12342.770 8
12343.298 6
12343.825 4
12344.353 2
12344.881 10
12345.409 9
12345.936 12
12346.464 13
12346.992 4
12347.520 5
12348.047 5
12348.575 6
12349.103 5
12349.631 3
12350.159 6
12350.687 6
12351.215 2
12351.743 5
12352.270 16
12352.798 6
12353.326 10
12353.854 5
12354.382 0
12354.910 5
12355.438 3
12355.966 7
12356.494 3
12357.022 2
12357.550 2
12358.078 7
12358.606 13
12359.134 8
12359.662 9
12360.190 5
12360.719 2
12361.247 0
12361.775 3
12362.303 3
12362.831 1
12363.359 4
12363.887 9
12364.415 12
12364.944 6
12365.472 9
12366.000 7
12366.528 3
12367.056 1
12367.585 4
12368.113 9
12368.641 3
12369.170 3
12369.698 2
12370.226 4
12370.754 8
12371.283 4
12371.811 0
12372.339 1
12372.868 6
12373.396 4
12373.924 7
12374.453 7
12374.981 5
12375.510 4
12376.038 1
12376.566 0
12377.095 4
12377.623 2
12378.152 3
12378.680 5
12379.209 2
12379.737 1
12380.266 1
12380.794 3
12381.323 6
12381.851 10
12382.380 4
12382.909 6
12383.437 5
12383.966 8
12384.494 7
12385.023 9
12385.551 7
12386.080 6
12386.609 4
12387.137 7
12387.666 8
12388.195 3
12388.723 8
12389.252 5
12389.781 2
12390.310 4
12390.838 8
12391.367 1
12391.896 4
12392.425 3
12392.953 2
12393.482 9
12394.011 4
12394.540 2
12395.069 3
12395.597 7
12396.126 16
12396.655 7
12397.184 5
12397.713 1
12398.242 1
12398.771 3
12399.300 1
12399.829 6
12400.357 4
12400.886 4
12401.415 1
12401.944 0
12402.473 11
12403.002 4
12403.531 4
12404.060 3
12404.589 2
12405.118 4
12405.647 2
12406.177 3
12406.706 9
12407.235 4
12407.764 6
12408.293 8
12408.822 7
12409.351 7
12409.880 12
12410.409 11
12410.939 6
12411.468 1
12411.997 4
12412.526 9
12413.055 9
12413.585 4
12414.114 7
12414.643 0
12415.172 1
12415.702 2
12416.231 7
12416.760 7
12417.289 6
12417.819 9
12418.348 6
12418.877 1
12419.407 4
12419.936 5
12420.465 2
12420.995 5
12421.524 7
12422.054 7
12422.583 3
12423.112 10
12423.642 5
12424.171 12
12424.701 3
12425.230 5
12425.760 2
12426.289 1
12426.819 0
12427.348 5
12427.878 5
12428.407 7
12428.937 6
12429.466 6
12429.996 6
12430.526 2
12431.055 3
12431.585 5
12432.114 9
12432.644 7
12433.174 9
12433.703 5
12434.233 4
12434.763 6
12435.292 7
12435.822 8
12436.352 9
12436.881 8
12437.411 4
12437.941 4
12438.471 4
12439.000 7
12439.530 12
12440.060 9
12440.590 3
12441.120 4
12441.649 3
12442.179 2
12442.709 1
12443.239 0
12443.769 7
12444.299 6
12444.828 7
12445.358 6
12445.888 3
12446.418 1
12446.948 7
12447.478 6
12448.008 21
12448.538 14
12449.068 8
12449.598 5
12450.128 1
12450.658 1
12451.188 5
12451.718 9
12452.248 5
12452.778 0
12453.308 7
12453.838 5
12454.368 7
12454.898 2
12455.429 8
12455.959 3
12456.489 1
12457.019 8
12457.549 7
12458.079 3
12458.609 6
12459.140 3
12459.670 2
12460.200 2
12460.730 2
12461.261 3
12461.791 5
12462.321 6
12462.851 5
12463.382 2
12463.912 2
12464.442 3
12464.972 2
12465.503 5
12466.033 10
12466.563 9
12467.094 14
12467.624 7
12468.155 9
12468.685 2
12469.215 4
12469.746 6
12470.276 9
12470.807 4
12471.337 4
12471.868 12
12472.398 15
12472.929 8
12473.459 4
12473.990 5
12474.520 11
12475.051 9
12475.581 6
12476.112 5
12476.642 18
12477.173 10
12477.703 6
12478.234 2
12478.765 4
12479.295 2
12479.826 4
12480.357 8
12480.887 3
12481.418 4
12481.949 4
12482.479 5
12483.010 3
12483.541 3
12484.071 5
12484.602 4
12485.133 3
12485.664 1
12486.194 4
12486.725 4
12487.256 8
12487.787 5
12488.318 3
12488.848 7
12489.379 7
12489.910 25
12490.441 8
12490.972 6
12491.503 2
12492.034 5
12492.564 8
12493.095 6
12493.626 9
12494.157 6
12494.688 7
12495.219 6
12495.750 2
12496.281 5
12496.812 3
12497.343 7
12497.874 4
12498.405 4
12498.936 8
12499.467 9
12499.998 6
12500.529 4
12501.060 4
12501.591 5
12502.123 4
12502.654 2
12503.185 3
12503.716 2
12504.247 4
12504.778 5
12505.309 3
12505.841 5
12506.372 6
12506.903 7
12507.434 8
12507.965 6
12508.497 5
12509.028 8
12509.559 7
12510.091 10
12510.622 21
12511.153 8
12511.684 2
12512.216 9
12512.747 15
12513.278 10
12513.810 3
12514.341 2
12514.872 4
12515.404 1
12515.935 4
12516.467 2
12516.998 5
12517.530 4
12518.061 10
12518.592 9
12519.124 4
12519.655 2
12520.187 4
12520.718 5
12521.250 2
12521.781 2
12522.313 5
12522.844 7
12523.376 3
12523.908 1
12524.439 1
12524.971 1
12525.502 2
12526.034 3
12526.566 4
12527.097 0
12527.629 3
12528.161 12
12528.692 13
12529.224 5
12529.756 21
12530.287 17
12530.819 9
12531.351 10
12531.882 3
12532.414 5
12532.946 5
12533.478 6
12534.010 3
12534.541 16
12535.073 17
12535.605 12
12536.137 9
12536.669 8
12537.200 3
12537.732 5
12538.264 13
12538.796 21
12539.328 17
12539.860 11
12540.392 8
12540.924 6
12541.456 2
12541.988 0
12542.520 1
12543.052 1
12543.584 1
12544.116 3
12544.648 6
12545.180 2
12545.712 3
12546.244 6
12546.776 2
12547.308 5
12547.840 5
12548.372 10
12548.904 10
12549.436 5
12549.968 3
12550.500 11
12551.033 7
12551.565 4
12552.097 10
12552.629 7
12553.161 4
12553.693 1
12554.226 4
12554.758 5
12555.290 6
12555.822 6
12556.355 6
12556.887 5
12557.419 14
12557.951 5
12558.484 8
12559.016 12
12559.548 1
12560.081 3
12560.613 6
12561.145 9
12561.678 4
12562.210 2
12562.743 2
12563.275 0
12563.807 2
12564.340 3
12564.872 6
12565.405 9
12565.937 3
12566.470 4
12567.002 6
12567.535 9
12568.067 3
12568.600 4
12569.132 8
12569.665 12
12570.197 11
12570.730 10
12571.262 17
12571.795 11
12572.328 6
12572.860 11
12573.393 14
12573.925 20
12574.458 16
12574.991 14
12575.523 11
12576.056 3
12576.589 3
12577.121 7
12577.654 7
12578.187 7
12578.720 9
12579.252 6
12579.785 3
12580.318 8
12580.851 7
12581.383 12
12581.916 9
12582.449 8
12582.982 11
12583.515 5
12584.048 4
12584.580 5
12585.113 2
12585.646 7
12586.179 8
12586.712 4
12587.245 4
12587.778 6
12588.311 1
12588.844 11
12589.377 11
12589.910 7
12590.443 5
12590.976 9
12591.509 9
12592.042 5
12592.575 2
12593.108 2
12593.641 4
12594.174 9
12594.707 7
12595.240 12
12595.773 6
12596.306 13
12596.839 11
12597.372 4
12597.905 5
12598.439 1
12598.972 1
12599.505 5
12600.038 6
12600.571 4
12601.105 7
12601.638 7
12602.171 9
12602.704 8
12603.237 4
12603.771 5
12604.304 3
12604.837 9
12605.371 5
12605.904 4
12606.437 2
12606.971 3
12607.504 3
12608.037 4
12608.571 5
12609.104 3
12609.637 8
12610.171 10
12610.704 7
12611.238 4
12611.771 4
12612.304 2
12612.838 14
12613.371 8
12613.905 3
12614.438 5
12614.972 0
12615.505 0
12616.039 0
12616.572 1
12617.106 2
12617.639 1
12618.173 6
12618.707 7
12619.240 3
12619.774 1
12620.307 4
12620.841 1
12621.375 0
12621.908 5
12622.442 7
12622.976 2
12623.509 5
12624.043 7
12624.577 8
12625.110 3
12625.644 4
12626.178 7
12626.712 3
12627.245 3
12627.779 1
12628.313 2
12628.847 3
12629.381 5
12629.914 6
12630.448 2
12630.982 3
12631.516 4
12632.050 1
12632.584 5
12633.117 4
12633.651 6
12634.185 2
12634.719 3
12635.253 4
12635.787 2
12636.321 2
12636.855 3
12637.389 7
12637.923 6
12638.457 2
12638.991 1
12639.525 2
12640.059 6
12640.593 6
12641.127 10
12641.661 8
12642.195 4
12642.729 6
12643.263 4
12643.798 5
12644.332 4
12644.866 9
12645.400 5
12645.934 6
12646.468 7
12647.002 9
12647.537 6
12648.071 3
12648.605 2
12649.139 6
12649.673 10
12650.208 4
12650.742 6
12651.276 3
12651.811 1
12652.345 7
12652.879 7
12653.413 3
12653.948 9
12654.482 6
12655.016 5
12655.551 8
12656.085 1
12656.620 4
12657.154 5
12657.688 3
12658.223 5
12658.757 2
12659.292 3
12659.826 6
12660.361 10
12660.895 4
12661.429 2
12661.964 4
12662.498 4
12663.033 1
12663.567 3
12664.102 6
12664.637 8
12665.171 15
12665.706 11
12666.240 5
12666.775 5
12667.310 7
12667.844 4
12668.379 5
12668.913 3
12669.448 1
12669.983 1
12670.517 1
12671.052 1
12671.587 7
12672.121 6
12672.656 8
12673.191 2
12673.726 4
12674.260 2
12674.795 3
12675.330 4
12675.865 1
12676.400 2
12676.934 4
12677.469 1
12678.004 3
12678.539 11
12679.074 3
12679.609 2
12680.143 9
12680.678 3
12681.213 3
12681.748 1
12682.283 1
12682.818 2
12683.353 3
12683.888 11
12684.423 10
12684.958 6
12685.493 6
12686.028 4
12686.563 3
12687.098 1
12687.633 2
12688.168 10
12688.703 12
12689.238 2
12689.773 8
12690.308 5
12690.843 5
12691.378 3
12691.914 4
12692.449 13
12692.984 10
12693.519 4
12694.054 2
12694.589 6
12695.125 4
12695.660 2
12696.195 6
12696.730 2
12697.265 2
12697.801 5
12698.336 3
12698.871 2
12699.407 2
12699.942 2
12700.477 2
12701.012 9
12701.548 6
12702.083 3
12702.618 0
12703.154 3
12703.689 1
12704.225 1
12704.760 1
12705.295 10
12705.831 7
12706.366 3
12706.902 0
12707.437 4
12707.973 4
12708.508 2
12709.044 2
12709.579 3
12710.115 2
12710.650 5
12711.186 5
12711.721 2
12712.257 7
12712.792 4
12713.328 4
12713.863 7
12714.399 3
12714.935 5
12715.470 11
12716.006 16
12716.542 11
12717.077 9
12717.613 9
12718.149 9
12718.684 9
12719.220 4
12719.756 0
12720.291 7
12720.827 5
12721.363 5
12721.899 4
12722.434 2
12722.970 4
12723.506 6
12724.042 5
12724.578 10
12725.113 6
12725.649 3
12726.185 3
12726.721 4
12727.257 6
12727.793 5
12728.329 3
12728.864 1
12729.400 3
12729.936 8
12730.472 6
12731.008 9
12731.544 5
12732.080 16
12732.616 20
12733.152 15
12733.688 7
12734.224 5
12734.760 4
12735.296 5
12735.832 6
12736.368 1
12736.904 4
12737.440 3
12737.977 4
12738.513 7
12739.049 4
12739.585 11
12740.121 3
12740.657 2
12741.193 1
12741.730 2
12742.266 6
12742.802 5
12743.338 5
12743.874 2
12744.411 2
12744.947 4
12745.483 8
12746.019 7
12746.556 7
12747.092 3
12747.628 1
12748.165 3
12748.701 2
12749.237 2
12749.774 3
12750.310 6
12750.846 4
12751.383 7
12751.919 5
12752.455 4
12752.992 6
12753.528 8
12754.065 4
12754.601 11
12755.138 22
12755.674 10
12756.211 2
12756.747 4
12757.284 6
12757.820 5
12758.357 11
12758.893 11
12759.430 8
12759.966 6
12760.503 2
12761.039 3
12761.576 6
12762.113 7
12762.649 6
12763.186 0
12763.723 2
12764.259 3
12764.796 7
12765.332 1
12765.869 1
12766.406 2
12766.943 3
12767.479 12
12768.016 11
12768.553 7
12769.090 11
12769.626 6
12770.163 4
12770.700 14
12771.237 20
12771.773 9
12772.310 4
12772.847 8
12773.384 8
12773.921 10
12774.458 8
12774.995 6
12775.531 2
12776.068 5
12776.605 8
12777.142 8
12777.679 6
12778.216 9
12778.753 10
12779.290 4
12779.827 9
12780.364 3
12780.901 3
12781.438 1
12781.975 0
12782.512 2
12783.049 0
12783.586 6
12784.123 6
12784.660 1
12785.197 5
12785.734 7
12786.272 4
12786.809 4
12787.346 6
12787.883 4
12788.420 4
12788.957 3
12789.494 6
12790.032 5
12790.569 1
12791.106 2
12791.643 9
12792.181 9
12792.718 5
12793.255 6
12793.792 3
12794.330 3
12794.867 10
12795.404 4
12795.941 4
12796.479 4
12797.016 4
12797.554 5
12798.091 5
12798.628 6
12799.166 4
12799.703 4
12800.240 1
12800.778 17
12801.315 19
12801.853 12
12802.390 11
12802.928 10
12803.465 7
12804.003 2
12804.540 2
12805.078 0
12805.615 4
12806.153 10
12806.690 8
12807.228 5
12807.765 7
12808.303 3
12808.840 1
12809.378 3
12809.916 2
12810.453 3
12810.991 3
12811.529 6
12812.066 3
12812.604 5
12813.142 0
12813.679 1
12814.217 1
12814.755 5
12815.292 2
12815.830 5
12816.368 6
12816.906 1
12817.443 7
12817.981 3
12818.519 4
12819.057 6
12819.595 2
12820.132 6
12820.670 3
12821.208 8
12821.746 6
12822.284 4
12822.822 8
12823.360 9
12823.897 6
12824.435 3
12824.973 5
12825.511 7
12826.049 9
12826.587 3
12827.125 4
12827.663 0
12828.201 4
12828.739 9
12829.277 8
12829.815 10
12830.353 9
12830.891 3
12831.429 2
12831.967 4
12832.505 8
12833.044 5
12833.582 6
12834.120 3
12834.658 6
12835.196 8
12835.734 12
12836.272 10
12836.811 6
12837.349 2
12837.887 6
12838.425 8
12838.963 5
12839.502 7
12840.040 12
12840.578 5
12841.116 7
12841.655 7
12842.193 4
12842.731 3
12843.270 4
12843.808 4
12844.346 6
12844.885 10
12845.423 12
12845.961 12
12846.500 13
12847.038 6
12847.576 8
12848.115 14
12848.653 16
12849.192 8
12849.730 12
12850.269 11
12850.807 8
12851.346 5
12851.884 11
12852.423 7
12852.961 9
12853.500 12
12854.038 12
12854.577 6
12855.115 5
12855.654 7
12856.192 12
12856.731 18
12857.270 12
12857.808 11
12858.347 19
12858.885 18
12859.424 17
12859.963 34
12860.501 44
12861.040 40
12861.579 28
12862.117 18
12862.656 20
12863.195 25
12863.734 31
12864.272 26
12864.811 30
12865.350 48
12865.889 36
12866.428 26
12866.966 17
12867.505 17
12868.044 30
12868.583 28
12869.122 19
12869.661 17
12870.199 12
12870.738 13
12871.277 18
12871.816 23
12872.355 18
12872.894 8
12873.433 4
12873.972 4
12874.511 3
12875.050 18
12875.589 6
12876.128 5
12876.667 10
12877.206 10
12877.745 10
12878.284 4
12878.823 13
12879.362 4
12879.901 4
12880.440 4
12880.979 10
12881.518 11
12882.058 3
12882.597 7
12883.136 5
12883.675 7
12884.214 9
12884.753 4
12885.292 4
12885.832 5
12886.371 1
12886.910 5
12887.449 5
12887.989 2
12888.528 3
12889.067 3
12889.606 3
12890.146 9
12890.685 12
12891.224 6
12891.764 1
12892.303 0
12892.842 2
12893.382 4
12893.921 7
12894.460 1
12895.000 6
12895.539 8
12896.079 8
12896.618 12
12897.158 22
12897.697 13
12898.236 6
12898.776 10
12899.315 10
12899.855 7
12900.394 3
12900.934 6
12901.473 5
12902.013 3
12902.553 3
12903.092 3
12903.632 4
12904.171 2
12904.711 1
12905.250 2
12905.790 15
12906.330 11
12906.869 9
12907.409 10
12907.949 9
12908.488 7
12909.028 6
12909.568 7
12910.107 6
12910.647 1
12911.187 1
12911.727 0
12912.266 2
12912.806 3
12913.346 0
12913.886 4
12914.426 8
12914.965 1
12915.505 1
12916.045 11
12916.585 10
12917.125 5
12917.665 3
12918.204 6
12918.744 4
12919.284 9
12919.824 5
12920.364 4
12920.904 3
12921.444 8
12921.984 5
12922.524 6
12923.064 3
12923.604 9
12924.144 12
12924.684 9
12925.224 6
12925.764 9
12926.304 8
12926.844 3
12927.384 6
12927.924 6
12928.464 4
12929.004 5
12929.545 5
12930.085 3
12930.625 2
12931.165 7
12931.705 5
12932.245 4
12932.785 1
12933.326 1
12933.866 3
12934.406 4
12934.946 1
12935.487 4
12936.027 6
12936.567 3
12937.107 11
12937.648 18
12938.188 8
12938.728 1
12939.269 1
12939.809 4
12940.349 6
12940.890 3
12941.430 8
12941.970 5
12942.511 7
12943.051 7
12943.592 5
12944.132 1
12944.672 2
12945.213 4
12945.753 5
12946.294 8
12946.834 5
12947.375 8
12947.915 4
12948.456 7
12948.996 2
12949.537 4
12950.077 7
12950.618 7
12951.158 5
12951.699 7
12952.240 5
12952.780 9
12953.321 8
12953.862 7
12954.402 2
12954.943 0
12955.483 5
12956.024 5
12956.565 7
12957.105 6
12957.646 2
12958.187 4
12958.728 8
12959.268 11
12959.809 7
12960.350 6
12960.891 6
12961.431 8
12961.972 8
12962.513 9
12963.054 14
12963.595 6
12964.136 4
12964.676 12
12965.217 6
12965.758 8
12966.299 1
12966.840 3
12967.381 2
12967.922 8
12968.463 3
12969.004 4
12969.545 1
12970.086 8
12970.626 6
12971.167 0
12971.708 3
12972.249 2
12972.790 2
12973.332 4
12973.873 1
12974.414 13
12974.955 8
12975.496 4
12976.037 4
12976.578 5
12977.119 1
12977.660 3
12978.201 3
12978.742 3
12979.284 0
12979.825 1
12980.366 3
12980.907 6
12981.448 6
12981.990 5
12982.531 1
12983.072 3
12983.613 5
12984.155 3
12984.696 4
12985.237 3
12985.778 10
12986.320 8
12986.861 5
12987.402 3
12987.944 1
12988.485 6
12989.026 3
12989.568 2
12990.109 0
12990.650 1
12991.192 5
12991.733 2
12992.275 1
12992.816 1
12993.358 6
12993.899 0
12994.441 1
12994.982 5
12995.524 5
12996.065 7
12996.607 10
12997.148 9
12997.690 7
12998.231 7
12998.773 2
12999.314 5
12999.856 5
13000.397 1
13000.939 2
13001.481 5
13002.022 2
13002.564 2
13003.106 2
13003.647 4
13004.189 7
13004.731 4
13005.272 7
13005.814 8
13006.356 4
13006.898 2
13007.439 8
13007.981 4
13008.523 3
13009.065 4
13009.606 2
13010.148 3
13010.690 1
13011.232 2
13011.774 6
13012.315 4
13012.857 5
13013.399 5
13013.941 2
13014.483 4
13015.025 4
13015.567 4
13016.109 2
13016.651 3
13017.193 1
13017.735 4
13018.277 2
13018.818 4
13019.360 1
13019.902 2
13020.444 3
13020.987 1
13021.529 7
13022.071 4
13022.613 4
13023.155 5
13023.697 6
13024.239 1
13024.781 1
13025.323 9
13025.865 12
13026.407 4
13026.950 8
13027.492 6
13028.034 7
13028.576 3
13029.118 7
13029.660 4
13030.203 13
13030.745 7
13031.287 5
13031.829 5
13032.372 6
13032.914 2
13033.456 0
13033.999 3
13034.541 2
13035.083 2
13035.625 7
13036.168 7
13036.710 2
13037.253 1
13037.795 3
13038.337 1
13038.880 10
13039.422 7
13039.965 13
13040.507 7
13041.049 2
13041.592 3
13042.134 4
13042.677 2
13043.219 2
13043.762 3
13044.304 4
13044.847 5
13045.389 3
13045.932 3
13046.474 5
13047.017 5
13047.560 5
13048.102 4
13048.645 4
13049.187 7
13049.730 3
13050.273 4
13050.815 6
13051.358 5
13051.901 2
13052.443 4
13052.986 4
13053.529 5
13054.071 5
13054.614 7
13055.157 1
13055.700 5
13056.242 4
13056.785 8
13057.328 3
13057.871 6
13058.414 6
13058.956 4
13059.499 6
13060.042 5
13060.585 4
13061.128 2
13061.671 1
13062.213 3
13062.756 6
13063.299 8
13063.842 9
13064.385 8
13064.928 8
13065.471 2
13066.014 2
13066.557 10
13067.100 5
13067.643 8
13068.186 7
13068.729 5
13069.272 3
13069.815 9
13070.358 6
13070.901 4
13071.444 3
13071.987 0
13072.530 1
13073.074 4
13073.617 4
13074.160 3
13074.703 2
13075.246 5
13075.789 11
13076.332 6
13076.876 4
13077.419 4
13077.962 9
13078.505 11
13079.048 6
13079.592 7
13080.135 6
13080.678 5
13081.222 6
13081.765 5
13082.308 6
13082.851 9
13083.395 10
13083.938 7
13084.481 14
13085.025 10
13085.568 4
13086.112 4
13086.655 7
13087.198 7
13087.742 9
13088.285 9
13088.829 4
13089.372 5
13089.916 10
13090.459 6
13091.002 3
13091.546 0
13092.089 4
13092.633 2
13093.177 4
13093.720 6
13094.264 11
13094.807 5
13095.351 8
13095.894 3
13096.438 1
13096.982 3
13097.525 4
13098.069 3
13098.612 4
13099.156 2
13099.700 2
13100.243 1
13100.787 1
13101.331 3
13101.875 25
13102.418 18
13102.962 13
13103.506 10
13104.049 8
13104.593 2
13105.137 3
13105.681 2
13106.225 0
13106.768 5
13107.312 3
13107.856 4
13108.400 4
13108.944 0
13109.488 3
13110.031 4
13110.575 8
13111.119 4
13111.663 4
13112.207 5
13112.751 1
13113.295 5
13113.839 6
13114.383 7
13114.927 4
13115.471 4
13116.015 3
13116.559 3
13117.103 8
13117.647 6
13118.191 1
13118.735 1
13119.279 7
13119.823 8
13120.367 2
13120.911 9
13121.456 9
13122.000 5
13122.544 2
13123.088 4
13123.632 6
13124.176 4
13124.720 3
13125.265 4
13125.809 2
13126.353 3
13126.897 1
13127.442 2
13127.986 9
13128.530 9
13129.074 8
13129.619 1
13130.163 3
13130.707 0
13131.252 2
13131.796 3
13132.340 5
13132.885 3
13133.429 2
13133.973 2
13134.518 4
13135.062 1
13135.606 0
13136.151 1
13136.695 4
13137.240 2
13137.784 2
13138.329 1
13138.873 1
13139.418 1
13139.962 0
13140.507 2
13141.051 1
13141.596 4
13142.140 8
13142.685 3
13143.229 3
13143.774 5
13144.319 1
13144.863 6
13145.408 9
13145.952 3
13146.497 4
13147.042 2
13147.586 1
13148.131 0
13148.676 4
13149.220 4
13149.765 7
13150.310 1
13150.854 0
13151.399 1
13151.944 8
13152.489 8
13153.033 4
13153.578 2
13154.123 1
13154.668 0
13155.213 0
13155.758 9
13156.302 12
13156.847 7
13157.392 8
13157.937 10
13158.482 4
13159.027 5
13159.572 4
13160.117 5
13160.661 7
13161.206 3
13161.751 3
13162.296 3
13162.841 3
13163.386 2
13163.931 1
13164.476 4
13165.021 4
13165.566 7
13166.111 6
13166.656 9
13167.201 9
13167.747 8
13168.292 6
13168.837 2
13169.382 3
13169.927 3
13170.472 1
13171.017 3
13171.562 2
13172.108 5
13172.653 3
13173.198 8
13173.743 3
13174.288 2
13174.834 8
13175.379 4
13175.924 0
13176.469 3
13177.015 0
13177.560 3
13178.105 1
13178.650 1
13179.196 1
13179.741 0
13180.286 2
13180.832 1
13181.377 5
13181.922 3
13182.468 4
13183.013 2
13183.559 2
13184.104 4
13184.649 9
13185.195 9
13185.740 5
13186.286 11
13186.831 3
13187.377 3
13187.922 2
13188.468 9
13189.013 6
13189.559 4
13190.104 8
13190.650 6
13191.195 4
13191.741 0
13192.287 1
13192.832 2
13193.378 3
13193.923 2
13194.469 2
13195.015 0
13195.560 10
13196.106 9
13196.652 3
13197.197 3
13197.743 1
13198.289 2
13198.834 0
13199.380 0
13199.926 5
13200.472 7
13201.017 3
13201.563 2
13202.109 4
13202.655 5
13203.201 3
13203.746 8
13204.292 7
13204.838 5
13205.384 3
13205.930 3
13206.476 2
13207.022 11
13207.567 12
13208.113 9
13208.659 5
13209.205 3
13209.751 14
13210.297 5
13210.843 8
13211.389 2
13211.935 3
13212.481 5
13213.027 4
13213.573 8
13214.119 3
13214.665 4
13215.211 3
13215.757 3
13216.303 5
13216.849 7
13217.396 10
13217.942 10
13218.488 8
13219.034 6
13219.580 8
13220.126 4
13220.672 1
13221.219 2
13221.765 6
13222.311 12
13222.857 3
13223.403 1
13223.950 0
13224.496 4
13225.042 3
13225.588 2
13226.135 1
13226.681 3
13227.227 8
13227.774 1
13228.320 3
13228.866 7
13229.413 2
13229.959 2
13230.505 8
13231.052 2
13231.598 6
13232.145 5
13232.691 1
13233.237 2
13233.784 1
13234.330 1
13234.877 4
13235.423 3
13235.970 2
13236.516 2
13237.063 6
13237.609 9
13238.156 4
13238.702 10
13239.249 7
13239.796 3
13240.342 5
13240.889 2
13241.435 7
13241.982 3
13242.529 5
13243.075 7
13243.622 8
13244.168 7
13244.715 8
13245.262 1
13245.808 6
13246.355 4
13246.902 3
13247.449 1
13247.995 2
13248.542 4
13249.089 2
13249.636 2
13250.182 3
13250.729 0
13251.276 3
13251.823 4
13252.370 6
13252.916 2
13253.463 2
13254.010 5
13254.557 4
13255.104 7
13255.651 7
13256.198 2
13256.745 2
13257.292 4
13257.838 6
13258.385 5
13258.932 4
13259.479 0
13260.026 3
13260.573 1
13261.120 0
13261.667 3
13262.214 0
13262.761 5
13263.308 11
13263.856 11
13264.403 9
13264.950 8
13265.497 4
13266.044 1
13266.591 6
13267.138 2
13267.685 6
13268.232 2
13268.780 6
13269.327 6
13269.874 4
13270.421 2
13270.968 1
13271.516 10
13272.063 8
13272.610 3
13273.157 1
13273.705 6
13274.252 8
13274.799 4
13275.346 8
13275.894 6
13276.441 9
13276.988 5
13277.536 4
13278.083 2
13278.631 6
13279.178 10
13279.725 8
13280.273 1
13280.820 8
13281.368 7
13281.915 1
13282.462 2
13283.010 5
13283.557 3
13284.105 5
13284.652 6
13285.200 2
13285.747 13
13286.295 7
13286.842 4
13287.390 6
13287.937 4
13288.485 1
13289.033 5
13289.580 7
13290.128 3
13290.675 2
13291.223 0
13291.771 1
13292.318 0
13292.866 4
13293.414 5
13293.961 2
13294.509 1
13295.057 3
13295.604 3
13296.152 3
13296.700 1
13297.248 2
13297.795 0
13298.343 2
13298.891 0
13299.439 4
13299.987 3
13300.534 3
13301.082 5
13301.630 6
13302.178 10
13302.726 10
13303.274 5
13303.822 1
13304.370 2
13304.917 1
13305.465 4
13306.013 1
13306.561 8
13307.109 5
13307.657 2
13308.205 2
13308.753 5
13309.301 4
13309.849 7
13310.397 7
13310.945 4
13311.493 9
13312.041 13
13312.589 14
13313.137 7
13313.685 6
13314.234 7
13314.782 5
13315.330 5
13315.878 5
13316.426 4
13316.974 9
13317.522 4
13318.071 5
13318.619 5
13319.167 5
13319.715 6
13320.263 8
13320.812 5
13321.360 5
13321.908 10
13322.456 6
13323.005 6
13323.553 2
13324.101 1
13324.650 5
13325.198 4
13325.746 4
13326.295 4
13326.843 3
13327.391 8
13327.940 8
13328.488 5
13329.037 5
13329.585 6
13330.133 2
13330.682 4
13331.230 3
13331.779 7
13332.327 7
13332.876 6
13333.424 7
13333.973 3
13334.521 8
13335.070 9
13335.618 9
13336.167 16
13336.715 14
13337.264 4
13337.813 3
13338.361 10
13338.910 17
13339.458 20
13340.007 14
13340.556 13
13341.104 10
13341.653 10
13342.202 15
13342.750 17
13343.299 8
13343.848 5
13344.397 5
13344.945 9
13345.494 19
13346.043 14
13346.592 12
13347.140 12
13347.689 25
13348.238 18
13348.787 14
13349.336 13
13349.884 13
13350.433 7
13350.982 4
13351.531 12
13352.080 10
13352.629 9
13353.178 15
13353.727 16
13354.275 19
13354.824 12
13355.373 3
13355.922 4
13356.471 21
13357.020 17
13357.569 23
13358.118 30
13358.667 31
13359.216 21
13359.765 20
13360.314 26
13360.863 36
13361.413 27
13361.962 20
13362.511 20
13363.060 16
13363.609 15
13364.158 24
13364.707 18
13365.256 23
13365.806 16
13366.355 13
13366.904 8
13367.453 7
13368.002 11
13368.552 14
13369.101 6
13369.650 4
13370.199 3
13370.749 10
13371.298 10
13371.847 7
13372.396 3
13372.946 4
13373.495 8
13374.044 2
13374.594 3
13375.143 5
13375.692 8
13376.242 5
13376.791 2
13377.341 3
13377.890 4
13378.439 7
13378.989 1
13379.538 0
13380.088 1
13380.637 3
13381.187 9
13381.736 13
13382.286 13
13382.835 10
13383.385 10
13383.934 7
13384.484 6
13385.033 1
13385.583 3
13386.133 3
13386.682 3
13387.232 8
13387.781 6
13388.331 7
13388.881 3
13389.430 5
13389.980 8
13390.530 7
13391.079 6
13391.629 9
13392.179 5
13392.728 10
13393.278 8
13393.828 6
13394.378 7
13394.927 3
13395.477 1
13396.027 3
13396.577 9
13397.126 11
13397.676 10
13398.226 9
13398.776 5
13399.326 6
13399.876 6
13400.426 7
13400.975 5
13401.525 10
13402.075 12
13402.625 5
13403.175 0
13403.725 2
13404.275 2
13404.825 7
13405.375 8
13405.925 7
13406.475 8
13407.025 13
13407.575 14
13408.125 16
13408.675 5
13409.225 2
13409.775 5
13410.325 2
13410.875 7
13411.425 8
13411.976 8
13412.526 9
13413.076 3
13413.626 1
13414.176 4
13414.726 3
13415.276 6
13415.827 4
13416.377 3
13416.927 8
13417.477 8
13418.028 3
13418.578 2
13419.128 1
13419.678 1
13420.229 5
13420.779 2
13421.329 4
13421.879 7
13422.430 7
13422.980 8
13423.530 5
13424.081 2
13424.631 0
13425.182 1
13425.732 8
13426.282 16
13426.833 15
13427.383 8
13427.934 3
13428.484 1
13429.035 8
13429.585 5
13430.136 2
13430.686 1
13431.237 1
13431.787 4
13432.338 0
13432.888 0
13433.439 3
13433.989 7
13434.540 6
13435.090 1
13435.641 3
13436.192 8
13436.742 3
13437.293 3
13437.844 2
13438.394 1
13438.945 1
13439.496 9
13440.046 13
13440.597 6
13441.148 4
13441.698 4
13442.249 5
13442.800 3
13443.351 0
13443.901 2
13444.452 4
13445.003 6
13445.554 7
13446.105 5
13446.655 6
13447.206 2
13447.757 0
13448.308 1
13448.859 4
13449.410 6
13449.961 5
13450.511 3
13451.062 2
13451.613 4
13452.164 6
13452.715 6
13453.266 4
13453.817 1
13454.368 1
13454.919 3
13455.470 2
13456.021 3
13456.572 4
13457.123 4
13457.674 1
13458.225 2
13458.776 6
13459.327 3
13459.878 1
13460.430 1
13460.981 3
13461.532 2
13462.083 1
13462.634 5
13463.185 1
13463.736 2
13464.288 9
13464.839 8
13465.390 7
13465.941 5
13466.492 2
13467.044 3
13467.595 4
13468.146 2
13468.698 4
13469.249 3
13469.800 2
13470.351 11
13470.903 12
13471.454 5
13472.005 0
13472.557 2
13473.108 1
13473.659 6
13474.211 6
13474.762 1
13475.314 0
13475.865 7
13476.417 12
13476.968 14
13477.519 4
13478.071 4
13478.622 3
13479.174 0
13479.725 0
13480.277 3
13480.828 8
13481.380 2
13481.931 2
13482.483 2
13483.035 4
13483.586 2
13484.138 5
13484.689 3
13485.241 4
13485.793 3
13486.344 5
13486.896 7
13487.448 9
13487.999 7
13488.551 1
13489.103 1
13489.654 1
13490.206 3
13490.758 4
13491.310 6
13491.861 4
13492.413 6
13492.965 7
13493.517 1
13494.068 5
13494.620 2
13495.172 6
13495.724 1
13496.276 4
13496.828 6
13497.379 4
13497.931 3
13498.483 0
13499.035 0
13499.587 1
13500.139 9
13500.691 9
13501.243 7
13501.795 2
13502.347 6
13502.899 1
13503.451 0
13504.003 4
13504.555 3
13505.107 6
13505.659 6
13506.211 4
13506.763 6
13507.315 6
13507.867 3
13508.419 2
13508.971 6
13509.523 2
13510.075 3
13510.627 4
13511.180 5
13511.732 5
13512.284 10
13512.836 1
13513.388 2
13513.940 5
13514.493 0
13515.045 0
13515.597 2
13516.149 4
13516.702 9
13517.254 8
13517.806 3
13518.358 0
13518.911 1
13519.463 2
13520.015 0
13520.568 1
13521.120 7
13521.672 10
13522.225 5
13522.777 4
13523.330 1
13523.882 4
13524.434 2
13524.987 5
13525.539 4
13526.092 4
13526.644 4
13527.197 2
13527.749 7
13528.302 4
13528.854 1
13529.407 0
13529.959 3
13530.512 2
13531.064 1
13531.617 1
13532.169 5
13532.722 1
13533.275 1
13533.827 6
13534.380 9
13534.932 5
13535.485 5
13536.038 3
13536.590 1
13537.143 4
13537.696 5
13538.249 4
13538.801 3
13539.354 6
13539.907 2
13540.459 1
13541.012 0
13541.565 0
13542.118 0
13542.670 7
13543.223 12
13543.776 7
13544.329 3
13544.882 4
13545.435 1
13545.987 1
13546.540 1
13547.093 3
13547.646 11
13548.199 3
13548.752 5
13549.305 7
13549.858 8
13550.411 6
13550.964 7
13551.517 11
13552.070 5
13552.623 9
13553.176 11
13553.729 5
13554.282 1
13554.835 3
13555.388 6
13555.941 5
13556.494 4
13557.047 1
13557.600 2
13558.153 3
13558.706 8
13559.259 7
13559.813 6
13560.366 3
13560.919 9
13561.472 2
13562.025 2
13562.578 3
13563.132 0
13563.685 1
13564.238 4
13564.791 4
13565.345 2
13565.898 4
13566.451 3
13567.004 12
13567.558 7
13568.111 3
13568.664 4
13569.218 4
13569.771 1
13570.324 6
13570.878 5
13571.431 2
13571.984 2
13572.538 3
13573.091 3
13573.645 3
13574.198 2
13574.752 7
13575.305 8
13575.858 6
13576.412 4
13576.965 2
13577.519 3
13578.072 0
13578.626 5
13579.179 3
13579.733 7
13580.287 4
13580.840 5
13581.394 4
13581.947 4
13582.501 6
13583.055 7
13583.608 7
13584.162 6
13584.715 8
13585.269 3
13585.823 2
13586.376 11
13586.930 9
13587.484 5
13588.038 10
13588.591 6
13589.145 4
13589.699 3
13590.253 2
13590.806 0
13591.360 4
13591.914 3
13592.468 4
13593.021 8
13593.575 3
13594.129 3
13594.683 0
13595.237 1
13595.791 5
13596.345 2
13596.899 3
13597.452 3
13598.006 4
13598.560 1
13599.114 2
13599.668 2
13600.222 7
13600.776 12
13601.330 6
13601.884 2
13602.438 9
13602.992 7
13603.546 8
13604.100 5
13604.654 2
13605.208 7
13605.762 6
13606.316 3
13606.871 2
13607.425 4
13607.979 4
13608.533 4
13609.087 4
13609.641 3
13610.195 3
13610.750 4
13611.304 3
13611.858 8
13612.412 6
13612.966 7
13613.521 4
13614.075 4
13614.629 9
13615.183 2
13615.738 2
13616.292 0
13616.846 6
13617.401 2
13617.955 4
13618.509 2
13619.064 4
13619.618 2
13620.172 1
13620.727 11
13621.281 9
13621.835 13
13622.390 10
13622.944 7
13623.499 4
13624.053 1
13624.608 0
13625.162 0
13625.717 1
13626.271 7
13626.826 4
13627.380 2
13627.935 3
13628.489 5
13629.044 3
13629.598 7
13630.153 2
13630.707 0
13631.262 1
13631.817 7
13632.371 6
13632.926 2
13633.481 2
13634.035 3
13634.590 7
13635.145 14
13635.699 7
13636.254 7
13636.809 7
13637.363 4
13637.918 3
13638.473 4
13639.028 1
13639.582 1
13640.137 4
13640.692 11
13641.247 16
13641.802 8
13642.356 5
13642.911 7
13643.466 5
13644.021 2
13644.576 3
13645.131 5
13645.686 4
13646.240 8
13646.795 10
13647.350 3
13647.905 3
13648.460 4
13649.015 5
13649.570 5
13650.125 2
13650.680 7
13651.235 8
13651.790 8
13652.345 1
13652.900 1
13653.455 0
13654.010 2
13654.565 1
13655.120 4
13655.675 5
13656.231 3
13656.786 7
13657.341 6
13657.896 3
13658.451 7
13659.006 4
13659.561 3
13660.117 2
13660.672 5
13661.227 8
13661.782 3
13662.337 6
13662.893 3
13663.448 4
13664.003 1
13664.558 0
13665.114 3
13665.669 2
13666.224 4
13666.780 6
13667.335 7
13667.890 3
13668.446 0
13669.001 5
13669.556 6
13670.112 8
13670.667 3
13671.223 1
13671.778 3
13672.333 2
13672.889 1
13673.444 2
13674.000 3
13674.555 8
13675.111 10
13675.666 17
13676.222 10
13676.777 4
13677.333 1
13677.888 2
13678.444 5
13679.000 1
13679.555 5
13680.111 3
13680.666 0
13681.222 2
13681.778 2
13682.333 5
13682.889 6
13683.444 3
13684.000 4
13684.556 7
13685.111 5
13685.667 3
13686.223 4
13686.779 7
13687.334 11
13687.890 17
13688.446 12
13689.002 11
13689.557 8
13690.113 6
13690.669 18
13691.225 15
13691.781 11
13692.336 7
13692.892 6
13693.448 6
13694.004 2
13694.560 5
13695.116 2
13695.672 1
13696.228 8
13696.784 7
13697.340 6
13697.895 7
13698.451 7
13699.007 8
13699.563 8
13700.119 4
13700.675 3
13701.231 3
13701.787 1
13702.344 11
13702.900 7
13703.456 4
13704.012 6
13704.568 7
13705.124 5
13705.680 7
13706.236 6
13706.792 12
13707.348 16
13707.905 12
13708.461 9
13709.017 12
13709.573 11
13710.129 10
13710.685 10
13711.242 18
13711.798 27
13712.354 14
13712.910 11
13713.467 13
13714.023 10
13714.579 18
13715.136 13
13715.692 18
13716.248 17
13716.805 15
13717.361 13
13717.917 20
13718.474 24
13719.030 21
13719.586 24
13720.143 24
13720.699 25
13721.256 12
13721.812 14
13722.368 16
13722.925 18
13723.481 15
13724.038 14
13724.594 8
13725.151 5
13725.707 5
13726.264 20
13726.820 14
13727.377 15
13727.934 25
13728.490 24
13729.047 24
13729.603 20
13730.160 14
13730.717 24
13731.273 20
13731.830 11
13732.386 11
13732.943 10
13733.500 10
13734.056 13
13734.613 10
13735.170 10
13735.727 22
13736.283 18
13736.840 33
13737.397 24
13737.954 27
13738.510 20
13739.067 24
13739.624 28
13740.181 28
13740.738 33
13741.294 24
13741.851 15
13742.408 18
13742.965 22
13743.522 18
13744.079 20
13744.636 15
13745.193 21
13745.749 30
13746.306 22
13746.863 25
13747.420 21
13747.977 21
13748.534 11
13749.091 22
13749.648 18
13750.205 18
13750.762 24
13751.319 14
13751.876 16
13752.433 17
13752.990 16
13753.548 18
13754.105 29
13754.662 22
13755.219 41
13755.776 45
13756.333 32
13756.890 34
13757.447 33
13758.005 35
13758.562 57
13759.119 65
13759.676 49
13760.233 49
13760.791 53
13761.348 50
13761.905 52
13762.462 66
13763.020 67
13763.577 51
13764.134 59
13764.692 63
13765.249 42
13765.806 59
13766.364 51
13766.921 40
13767.478 34
13768.036 20
13768.593 17
13769.150 25
13769.708 20
13770.265 22
13770.823 20
13771.380 12
13771.938 22
13772.495 28
13773.052 32
13773.610 19
13774.167 20
13774.725 12
13775.283 8
13775.840 7
13776.398 8
13776.955 5
13777.513 9
13778.070 14
13778.628 11
13779.185 12
13779.743 12
13780.301 11
13780.858 12
13781.416 14
13781.974 7
13782.531 8
13783.089 14
13783.647 9
13784.204 6
13784.762 7
13785.320 11
13785.878 11
13786.435 20
13786.993 9
13787.551 8
13788.109 15
13788.666 10
13789.224 5
13789.782 8
13790.340 6
13790.898 13
13791.456 15
13792.013 9
13792.571 8
13793.129 12
13793.687 8
13794.245 14
13794.803 16
13795.361 11
13795.919 13
13796.477 5
13797.035 20
13797.593 20
13798.151 11
13798.709 11
13799.267 6
13799.825 10
13800.383 14
13800.941 14
13801.499 13
13802.057 9
13802.615 5
13803.173 9
13803.731 12
13804.289 16
13804.847 4
13805.405 14
13805.964 7
13806.522 4
13807.080 6
13807.638 12
13808.196 14
13808.754 5
13809.313 4
13809.871 10
13810.429 10
13810.987 6
13811.546 5
13812.104 9
13812.662 11
13813.220 8
13813.779 9
13814.337 4
13814.895 9
13815.454 15
13816.012 12
13816.570 16
13817.129 12
13817.687 16
13818.245 16
13818.804 13
13819.362 17
13819.921 12
13820.479 9
13821.038 4
13821.596 8
13822.155 10
13822.713 8
13823.272 4
13823.830 8
13824.389 15
13824.947 9
13825.506 17
13826.064 12
13826.623 6
13827.181 9
13827.740 7
13828.298 5
13828.857 8
13829.416 13
13829.974 15
13830.533 12
13831.092 13
13831.650 7
13832.209 5
13832.768 6
13833.326 7
13833.885 14
13834.444 20
13835.002 10
13835.561 8
13836.120 10
13836.679 15
13837.237 11
13837.796 12
13838.355 20
13838.914 14
13839.473 12
13840.032 22
13840.590 21
13841.149 21
13841.708 18
13842.267 15
13842.826 11
13843.385 18
13843.944 29
13844.503 23
13845.062 34
13845.620 18
13846.179 16
13846.738 12
13847.297 14
13847.856 15
13848.415 22
13848.974 23
13849.533 13
13850.092 22
13850.651 26
13851.211 22
13851.770 25
13852.329 17
13852.888 15
13853.447 17
13854.006 20
13854.565 21
13855.124 18
13855.683 17
13856.243 15
13856.802 15
13857.361 17
13857.920 31
13858.479 20
13859.038 18
13859.598 28
13860.157 22
13860.716 18
13861.275 21
13861.835 18
13862.394 24
13862.953 33
13863.513 31
13864.072 35
13864.631 34
13865.191 35
13865.750 40
13866.309 38
13866.869 43
13867.428 41
13867.987 31
13868.547 48
13869.106 32
13869.666 26
13870.225 27
13870.785 46
13871.344 56
13871.904 63
13872.463 71
13873.023 72
13873.582 79
13874.142 107
13874.701 114
13875.261 104
13875.820 103
13876.380 112
13876.939 120
13877.499 123
13878.058 158
13878.618 195
13879.178 189
13879.737 196
13880.297 224
13880.857 250
13881.416 223
13881.976 204
13882.536 213
13883.095 254
13883.655 216
13884.215 197
13884.775 193
13885.334 176
13885.894 166
13886.454 176
13887.014 181
13887.573 163
13888.133 148
13888.693 121
13889.253 132
13889.813 112
13890.373 69
13890.932 52
13891.492 49
13892.052 42
13892.612 35
13893.172 26
13893.732 29
13894.292 23
13894.852 33
13895.412 45
13895.972 25
13896.532 27
13897.092 21
13897.652 26
13898.212 30
13898.772 40
13899.332 20
13899.892 34
13900.452 23
13901.012 14
13901.572 21
13902.132 31
13902.692 24
13903.252 21
13903.812 20
13904.372 27
13904.933 16
13905.493 15
13906.053 11
13906.613 19
13907.173 18
13907.733 18
13908.294 22
13908.854 16
13909.414 18
13909.974 17
13910.535 9
13911.095 15
13911.655 15
13912.215 9
13912.776 12
13913.336 12
13913.896 15
13914.457 29
13915.017 24
13915.577 22
13916.138 12
13916.698 11
13917.258 12
13917.819 5
13918.379 13
13918.940 19
13919.500 15
13920.061 21
13920.621 17
13921.182 11
13921.742 17
13922.302 20
13922.863 17
13923.423 25
13923.984 18
13924.545 10
13925.105 24
13925.666 22
13926.226 19
13926.787 17
13927.347 14
13927.908 21
13928.469 18
13929.029 16
13929.590 27
13930.151 23
13930.711 27
13931.272 18
13931.833 20
13932.393 36
13932.954 39
13933.515 35
13934.075 37
13934.636 28
13935.197 33
13935.758 38
13936.318 31
13936.879 35
13937.440 27
13938.001 20
13938.562 19
13939.122 19
13939.683 30
13940.244 28
13940.805 26
13941.366 35
13941.927 32
13942.488 29
13943.049 39
13943.609 30
13944.170 21
13944.731 16
13945.292 13
13945.853 21
13946.414 16
13946.975 11
13947.536 18
13948.097 16
13948.658 19
13949.219 28
13949.780 14
13950.341 18
13950.902 9
13951.464 15
13952.025 14
13952.586 13
13953.147 13
13953.708 11
13954.269 6
13954.830 9
13955.391 7
13955.953 7
13956.514 11
13957.075 14
13957.636 5
13958.197 5
13958.759 4
13959.320 5
13959.881 17
13960.442 17
13961.004 15
13961.565 10
13962.126 6
13962.687 11
13963.249 14
13963.810 14
13964.371 10
13964.933 6
13965.494 6
13966.056 6
13966.617 4
13967.178 2
13967.740 7
13968.301 22
13968.863 24
13969.424 18
13969.985 26
13970.547 18
13971.108 9
13971.670 11
13972.231 6
13972.793 7
13973.354 11
13973.916 13
13974.477 12
13975.039 10
13975.601 7
13976.162 4
13976.724 6
13977.285 10
13977.847 13
13978.409 13
13978.970 13
13979.532 12
13980.094 15
13980.655 10
13981.217 13
13981.779 14
13982.340 3
13982.902 2
13983.464 4
13984.025 5
13984.587 6
13985.149 6
13985.711 3
13986.272 6
13986.834 6
13987.396 11
13987.958 5
13988.520 12
13989.082 12
13989.643 12
13990.205 10
13990.767 15
13991.329 24
13991.891 12
13992.453 16
13993.015 8
13993.577 9
13994.139 12
13994.700 8
13995.262 12
13995.824 8
13996.386 3
13996.948 4
13997.510 12
13998.072 9
13998.634 6
13999.196 7
13999.759 3
14000.321 3
14000.883 7
14001.445 3
14002.007 11
14002.569 9
14003.131 5
14003.693 1
14004.255 13
14004.817 5
14005.380 15
14005.942 10
14006.504 9
14007.066 7
14007.628 7
14008.191 5
14008.753 6
14009.315 5
14009.877 10
14010.440 13
14011.002 10
14011.564 10
14012.126 7
14012.689 10
14013.251 10
14013.813 9
14014.376 9
14014.938 11
14015.501 9
14016.063 14
14016.625 10
14017.188 6
14017.750 1
14018.313 5
14018.875 6
14019.437 9
14020.000 10
14020.562 12
14021.125 17
14021.687 18
14022.250 12
14022.812 13
14023.375 12
14023.937 3
14024.500 8
14025.062 6
14025.625 11
14026.188 7
14026.750 12
14027.313 13
14027.875 5
14028.438 4
14029.001 11
14029.563 11
14030.126 5
14030.689 7
14031.251 5
14031.814 5
14032.377 6
14032.939 18
14033.502 13
14034.065 6
14034.628 10
14035.190 18
14035.753 23
14036.316 13
14036.879 17
14037.442 11
14038.004 13
14038.567 15
14039.130 32
14039.693 32
14040.256 31
14040.819 35
14041.382 14
14041.944 13
14042.507 18
14043.070 12
14043.633 6
14044.196 14
14044.759 21
14045.322 20
14045.885 27
14046.448 17
14047.011 22
14047.574 24
14048.137 8
14048.700 7
14049.263 7
14049.826 7
14050.389 6
14050.952 17
14051.515 18
14052.079 16
14052.642 9
14053.205 9
14053.768 5
14054.331 11
14054.894 14
14055.457 20
14056.021 16
14056.584 23
14057.147 14
14057.710 9
14058.273 16
14058.837 19
14059.400 18
14059.963 11
14060.526 11
14061.090 16
14061.653 15
14062.216 8
14062.780 8
14063.343 12
14063.906 13
14064.470 14
14065.033 7
14065.596 11
14066.160 14
14066.723 22
14067.286 17
14067.850 6
14068.413 6
14068.977 5
14069.540 6
14070.104 4
14070.667 15
14071.231 12
14071.794 22
14072.358 16
14072.921 10
14073.485 14
14074.048 10
14074.612 8
14075.175 7
14075.739 5
14076.302 13
14076.866 16
14077.430 25
14077.993 28
14078.557 17
14079.121 26
14079.684 12
14080.248 7
14080.812 4
14081.375 15
14081.939 12
14082.503 8
14083.066 13
14083.630 20
14084.194 22
14084.758 20
14085.321 12
14085.885 12
14086.449 15
14087.013 8
14087.577 6
14088.140 10
14088.704 12
14089.268 17
14089.832 11
14090.396 8
14090.960 7
14091.524 7
14092.087 13
14092.651 18
14093.215 11
14093.779 13
14094.343 15
14094.907 8
14095.471 10
14096.035 15
14096.599 13
14097.163 11
14097.727 12
14098.291 9
14098.855 7
14099.419 11
14099.983 6
14100.547 2
14101.111 7
14101.676 10
14102.240 15
14102.804 10
14103.368 12
14103.932 9
14104.496 12
14105.060 12
14105.624 5
14106.189 5
14106.753 10
14107.317 13
14107.881 8
14108.446 20
14109.010 15
14109.574 11
14110.138 13
14110.703 11
14111.267 9
14111.831 13
14112.395 20
14112.960 15
14113.524 6
14114.088 2
14114.653 5
14115.217 9
14115.782 14
14116.346 16
14116.910 6
14117.475 9
14118.039 13
14118.604 8
14119.168 9
14119.732 7
14120.297 8
14120.861 8
14121.426 14
14121.990 8
14122.555 10
14123.119 9
14123.684 5
14124.249 8
14124.813 4
14125.378 7
14125.942 5
14126.507 2
14127.071 8
14127.636 3
14128.201 3
14128.765 5
14129.330 3
14129.895 1
14130.459 6
14131.024 11
14131.589 12
14132.153 6
14132.718 8
14133.283 3
14133.848 4
14134.412 3
14134.977 11
14135.542 8
14136.107 13
14136.671 11
14137.236 8
14137.801 9
14138.366 7
14138.931 7
14139.496 6
14140.060 9
14140.625 9
14141.190 12
14141.755 14
14142.320 8
14142.885 7
14143.450 8
14144.015 10
14144.580 5
14145.145 4
14145.710 6
14146.275 5
14146.840 2
14147.405 6
14147.970 7
14148.535 3
14149.100 3
14149.665 2
14150.230 2
14150.795 3
14151.360 3
14151.925 9
14152.490 14
14153.055 11
14153.620 3
14154.186 5
14154.751 9
14155.316 7
14155.881 2
14156.446 4
14157.012 6
14157.577 5
14158.142 2
14158.707 3
14159.272 7
14159.838 9
14160.403 16
14160.968 8
14161.534 7
14162.099 7
14162.664 5
14163.229 4
14163.795 3
14164.360 2
14164.926 4
14165.491 6
14166.056 3
14166.622 9
14167.187 7
14167.752 8
14168.318 12
14168.883 3
14169.449 2
14170.014 1
14170.580 2
14171.145 8
14171.711 5
14172.276 5
14172.842 9
14173.407 6
14173.973 6
14174.538 10
14175.104 11
14175.669 11
14176.235 5
14176.801 2
14177.366 4
14177.932 6
14178.498 7
14179.063 9
14179.629 12
14180.194 13
14180.760 11
14181.326 8
14181.892 6
14182.457 12
14183.023 8
14183.589 6
14184.154 3
14184.720 4
14185.286 5
14185.852 11
14186.418 4
14186.983 1
14187.549 4
14188.115 3
14188.681 2
14189.247 5
14189.812 7
14190.378 5
14190.944 3
14191.510 4
14192.076 0
14192.642 6
14193.208 11
14193.774 6
14194.340 2
14194.906 8
14195.472 6
14196.038 8
14196.604 4
14197.170 3
14197.736 5
14198.302 4
14198.868 1
14199.434 4
14200.000 4
14200.566 2
14201.132 1
14201.698 1
14202.264 4
14202.830 6
14203.396 7
14203.963 9
14204.529 6
14205.095 3
14205.661 9
14206.227 9
14206.793 7
14207.360 11
14207.926 6
14208.492 6
14209.058 13
14209.625 4
14210.191 1
14210.757 1
14211.323 11
14211.890 6
14212.456 4
14213.022 8
14213.589 4
14214.155 10
14214.721 7
14215.288 6
14215.854 0
14216.420 1
14216.987 3
14217.553 6
14218.120 3
14218.686 5
14219.253 1
14219.819 1
14220.385 5
14220.952 1
14221.518 5
14222.085 10
14222.651 8
14223.218 3
14223.784 2
14224.351 0
14224.918 7
14225.484 10
14226.051 9
14226.617 15
14227.184 6
14227.751 4
14228.317 5
14228.884 4
14229.450 1
14230.017 4
14230.584 1
14231.150 4
14231.717 7
14232.284 6
14232.851 3
14233.417 4
14233.984 3
14234.551 10
14235.118 3
14235.684 1
14236.251 2
14236.818 5
14237.385 1
14237.952 10
14238.518 7
14239.085 3
14239.652 12
14240.219 6
14240.786 4
14241.353 6
14241.920 2
14242.486 1
14243.053 6
14243.620 15
14244.187 6
14244.754 2
14245.321 1
14245.888 3
14246.455 9
14247.022 8
14247.589 4
14248.156 1
14248.723 2
14249.290 4
14249.857 7
14250.424 8
14250.991 8
14251.558 6
14252.126 5
14252.693 5
14253.260 1
14253.827 4
14254.394 6
14254.961 1
14255.528 1
14256.096 2
14256.663 3
14257.230 3
14257.797 3
14258.364 6
14258.932 5
14259.499 4
14260.066 9
14260.633 8
14261.201 10
14261.768 9
14262.335 11
14262.903 6
14263.470 3
14264.037 7
14264.605 8
14265.172 4
14265.739 3
14266.307 5
14266.874 2
14267.441 0
14268.009 11
14268.576 5
14269.144 3
14269.711 5
14270.279 3
14270.846 0
14271.414 1
14271.981 3
14272.549 0
14273.116 2
14273.684 3
14274.251 4
14274.819 6
14275.386 10
14275.954 6
14276.521 8
14277.089 6
14277.657 5
14278.224 3
14278.792 2
14279.360 5
14279.927 6
14280.495 7
14281.063 7
14281.630 9
14282.198 9
14282.766 7
14283.333 12
14283.901 9
14284.469 10
14285.037 7
14285.604 4
14286.172 3
14286.740 0
14287.308 7
14287.876 6
14288.443 2
14289.011 7
14289.579 5
14290.147 0
14290.715 4
14291.283 3
14291.851 3
14292.418 3
14292.986 8
14293.554 5
14294.122 3
14294.690 2
14295.258 5
14295.826 12
14296.394 10
14296.962 4
14297.530 1
14298.098 6
14298.666 5
14299.234 1
14299.802 7
14300.370 5
14300.938 1
14301.506 4
14302.074 8
14302.643 2
14303.211 4
14303.779 2
14304.347 3
14304.915 2
14305.483 9
14306.051 9
14306.620 6
14307.188 7
14307.756 5
14308.324 6
14308.892 1
14309.461 3
14310.029 1
14310.597 5
14311.165 5
14311.734 12
14312.302 6
14312.870 5
14313.439 4
14314.007 3
14314.575 2
14315.144 4
14315.712 2
14316.280 0
14316.849 3
14317.417 7
14317.986 6
14318.554 6
14319.122 8
14319.691 10
14320.259 7
14320.828 3
14321.396 2
14321.965 13
14322.533 19
14323.102 8
14323.670 9
14324.239 10
14324.807 5
14325.376 5
14325.945 5
14326.513 3
14327.082 4
14327.650 1
14328.219 3
14328.788 4
14329.356 2
14329.925 2
14330.493 2
14331.062 10
14331.631 6
14332.199 0
14332.768 0
14333.337 2
14333.906 7
14334.474 5
14335.043 8
14335.612 5
14336.181 6
14336.749 4
14337.318 1
14337.887 2
14338.456 1
14339.025 1
14339.594 7
14340.162 10
14340.731 7
14341.300 12
14341.869 4
14342.438 3
14343.007 9
14343.576 8
14344.145 7
14344.714 5
14345.283 3
14345.851 1
14346.420 6
14346.989 9
14347.558 4
14348.127 4
14348.696 6
14349.265 1
14349.835 2
14350.404 6
14350.973 2
14351.542 5
14352.111 6
14352.680 6
14353.249 3
14353.818 3
14354.387 3
14354.956 3
14355.526 3
14356.095 5
14356.664 5
14357.233 1
14357.802 2
14358.371 9
14358.941 4
14359.510 4
14360.079 3
14360.648 1
14361.218 3
14361.787 3
14362.356 2
14362.926 4
14363.495 3
14364.064 1
14364.634 1
14365.203 10
14365.772 7
14366.342 5
14366.911 2
14367.480 0
14368.050 6
14368.619 7
14369.189 8
14369.758 11
14370.328 7
14370.897 3
14371.466 7
14372.036 3
14372.605 3
14373.175 1
14373.744 3
14374.314 7
14374.883 4
14375.453 2
14376.023 6
14376.592 8
14377.162 8
14377.731 12
14378.301 9
14378.871 1
14379.440 3
14380.010 4
14380.579 6
14381.149 3
14381.719 4
14382.289 3
14382.858 7
14383.428 5
14383.998 5
14384.567 1
14385.137 3
14385.707 3
14386.277 9
14386.846 7
14387.416 2
14387.986 5
14388.556 0
14389.126 3
14389.695 5
14390.265 7
14390.835 4
14391.405 5
14391.975 2
14392.545 4
14393.115 5
14393.685 1
14394.255 1
14394.824 6
14395.394 6
14395.964 5
14396.534 5
14397.104 7
14397.674 6
14398.244 4
14398.814 3
14399.384 11
14399.954 5
14400.524 3
14401.094 0
14401.665 2
14402.235 2
14402.805 5
14403.375 2
14403.945 3
14404.515 2
14405.085 5
14405.655 7
14406.225 6
14406.796 6
14407.366 7
14407.936 5
14408.506 3
14409.076 1
14409.647 8
14410.217 1
14410.787 5
14411.357 1
14411.928 4
14412.498 0
14413.068 0
14413.639 2
14414.209 1
14414.779 2
14415.350 1
14415.920 3
14416.490 7
14417.061 8
14417.631 3
14418.201 2
14418.772 4
14419.342 7
14419.913 4
14420.483 2
14421.054 2
14421.624 2
14422.195 6
14422.765 6
14423.336 2
14423.906 2
14424.477 4
14425.047 4
14425.618 0
14426.188 3
14426.759 4
14427.329 5
14427.900 9
14428.470 7
14429.041 6
14429.612 2
14430.182 4
14430.753 6
14431.324 9
14431.894 10
14432.465 3
14433.036 3
14433.606 1
14434.177 2
14434.748 2
14435.319 1
14435.889 3
14436.460 5
14437.031 2
14437.602 0
14438.172 4
14438.743 2
14439.314 0
14439.885 1
14440.456 2
14441.027 1
14441.597 6
14442.168 5
14442.739 2
14443.310 2
14443.881 1
14444.452 2
14445.023 4
14445.594 3
14446.165 8
14446.736 2
14447.307 6
14447.878 6
14448.449 8
14449.020 10
14449.591 5
14450.162 4
14450.733 7
14451.304 6
14451.875 3
14452.446 4
14453.017 4
14453.588 5
14454.159 4
14454.730 1
14455.301 5
14455.873 4
14456.444 3
14457.015 5
14457.586 8
14458.157 6
14458.728 5
14459.300 9
14459.871 7
14460.442 5
14461.013 3
14461.585 1
14462.156 6
14462.727 4
14463.298 6
14463.870 8
14464.441 10
14465.012 3
14465.584 4
14466.155 2
14466.726 6
14467.298 7
14467.869 4
14468.441 1
14469.012 0
14469.583 1
14470.155 1
14470.726 2
14471.298 6
14471.869 3
14472.441 1
14473.012 1
14473.584 3
14474.155 3
14474.727 3
14475.298 4
14475.870 5
14476.441 7
14477.013 8
14477.584 4
14478.156 5
14478.728 3
14479.299 4
14479.871 2
14480.442 14
14481.014 8
14481.586 6
14482.157 8
14482.729 6
14483.301 8
14483.872 9
14484.444 9
14485.016 14
14485.588 9
14486.159 4
14486.731 6
14487.303 4
14487.875 3
14488.446 2
14489.018 2
14489.590 4
14490.162 6
14490.734 13
14491.305 3
14491.877 3
14492.449 3
14493.021 9
14493.593 7
14494.165 8
14494.737 3
14495.309 3
14495.881 4
14496.453 8
14497.024 12
14497.596 7
14498.168 6
14498.740 1
14499.312 4
14499.884 9
14500.456 7
14501.028 5
14501.601 8
14502.173 2
14502.745 1
14503.317 2
14503.889 4
14504.461 5
14505.033 6
14505.605 3
14506.177 3
14506.749 3
14507.322 1
14507.894 6
14508.466 6
14509.038 5
14509.610 13
14510.183 12
14510.755 7
14511.327 8
14511.899 7
14512.472 2
14513.044 1
14513.616 1
14514.188 2
14514.761 2
14515.333 10
14515.905 3
14516.478 4
14517.050 4
14517.622 3
14518.195 8
14518.767 4
14519.340 1
14519.912 2
14520.484 3
14521.057 6
14521.629 8
14522.202 14
14522.774 13
14523.347 11
14523.919 15
14524.492 8
14525.064 8
14525.637 11
14526.209 3
14526.782 5
14527.354 1
14527.927 1
14528.499 2
14529.072 10
14529.645 15
14530.217 14
14530.790 9
14531.362 2
14531.935 4
14532.508 8
14533.080 4
14533.653 10
14534.226 5
14534.798 2
14535.371 6
14535.944 2
14536.517 4
14537.089 1
14537.662 6
14538.235 4
14538.808 1
14539.380 6
14539.953 9
14540.526 1
14541.099 1
14541.672 1
14542.245 1
14542.817 5
14543.390 7
14543.963 10
14544.536 1
14545.109 1
14545.682 1
14546.255 2
14546.828 2
14547.401 3
14547.974 1
14548.547 2
14549.120 6
14549.693 2
14550.266 2
14550.839 4
14551.412 5
14551.985 7
14552.558 5
14553.131 3
14553.704 3
14554.277 4
14554.850 4
14555.423 1
14555.996 2
14556.569 3
14557.143 2
14557.716 5
14558.289 4
14558.862 6
14559.435 5
14560.008 4
14560.582 6
14561.155 4
14561.728 5
14562.301 6
14562.875 9
14563.448 7
14564.021 3
14564.594 2
14565.168 0
14565.741 4
14566.314 1
14566.888 2
14567.461 11
14568.034 4
14568.608 1
14569.181 5
14569.755 6
14570.328 5
14570.901 2
14571.475 9
14572.048 3
14572.622 3
14573.195 4
14573.769 4
14574.342 5
14574.916 3
14575.489 4
14576.063 8
14576.636 8
14577.210 9
14577.783 8
14578.357 13
14578.930 10
14579.504 6
14580.078 5
14580.651 11
14581.225 7
14581.798 4
14582.372 5
14582.946 7
14583.519 6
14584.093 7
14584.667 4
14585.240 7
14585.814 12
14586.388 6
14586.962 5
14587.535 2
14588.109 2
14588.683 2
14589.257 6
14589.830 10
14590.404 7
14590.978 4
14591.552 7
14592.126 3
14592.699 5
14593.273 2
14593.847 3
14594.421 2
14594.995 2
14595.569 5
14596.143 4
14596.717 2
14597.291 3
14597.865 7
14598.438 5
14599.012 4
14599.586 1
14600.160 1
14600.734 3
14601.308 4
14601.882 3
14602.456 1
14603.030 1
14603.605 7
14604.179 5
14604.753 15
14605.327 8
14605.901 5
14606.475 10
14607.049 6
14607.623 4
14608.197 0
14608.772 5
14609.346 4
14609.920 6
14610.494 5
14611.068 2
14611.643 4
14612.217 4
14612.791 5
14613.365 6
14613.939 5
14614.514 1
14615.088 7
14615.662 4
14616.237 5
14616.811 4
14617.385 3
14617.960 3
14618.534 3
14619.108 2
14619.683 2
14620.257 0
14620.831 3
14621.406 1
14621.980 2
14622.555 1
14623.129 2
14623.704 5
14624.278 6
14624.853 7
14625.427 3
14626.002 4
14626.576 1
14627.151 2
14627.725 0
14628.300 2
14628.874 4
14629.449 7
14630.023 2
14630.598 1
14631.173 1
14631.747 0
14632.322 2
14632.896 1
14633.471 1
14634.046 0
14634.620 4
14635.195 5
14635.770 4
14636.344 8
14636.919 12
14637.494 6
14638.069 4
14638.643 4
14639.218 5
14639.793 3
14640.368 3
14640.942 1
14641.517 0
14642.092 3
14642.667 3
14643.242 2
14643.817 3
14644.391 2
14644.966 3
14645.541 3
14646.116 1
14646.691 4
14647.266 2
14647.841 1
14648.416 2
14648.991 6
14649.566 5
14650.141 5
14650.716 1
14651.291 5
14651.866 6
14652.441 1
14653.016 6
14653.591 5
14654.166 0
14654.741 0
14655.316 3
14655.891 1
14656.466 2
14657.041 3
14657.616 3
14658.191 0
14658.767 0
14659.342 5
14659.917 4
14660.492 0
14661.067 0
14661.642 8
14662.218 7
14662.793 12
14663.368 4
14663.943 2
14664.519 5
14665.094 11
14665.669 9
14666.244 4
14666.820 4
14667.395 7
14667.970 5
14668.546 3
14669.121 4
14669.696 3
14670.272 5
14670.847 4
14671.422 3
14671.998 8
14672.573 14
14673.149 8
14673.724 9
14674.300 4
14674.875 6
14675.451 5
14676.026 3
14676.601 1
14677.177 3
14677.752 3
14678.328 0
14678.904 3
14679.479 7
14680.055 4
14680.630 1
14681.206 0
14681.781 5
14682.357 5
14682.933 3
14683.508 15
14684.084 7
14684.660 2
14685.235 0
14685.811 1
14686.387 3
14686.962 2
14687.538 4
14688.114 6
14688.689 3
14689.265 2
14689.841 4
14690.417 2
14690.992 2
14691.568 1
14692.144 9
14692.720 5
14693.296 0
14693.871 9
14694.447 7
14695.023 6
14695.599 2
14696.175 6
14696.751 2
14697.327 3
14697.903 4
14698.478 3
14699.054 9
14699.630 7
14700.206 4
14700.782 5
14701.358 2
14701.934 3
14702.510 5
14703.086 2
14703.662 3
14704.238 3
14704.814 3
14705.390 3
14705.966 1
14706.543 2
14707.119 2
14707.695 4
14708.271 5
14708.847 3
14709.423 5
14709.999 10
14710.575 4
14711.152 4
14711.728 3
14712.304 2
14712.880 2
14713.456 10
14714.033 6
14714.609 3
14715.185 3
14715.761 1
14716.338 2
14716.914 4
14717.490 4
14718.066 0
14718.643 0
14719.219 3
14719.795 12
14720.372 7
14720.948 3
14721.525 7
14722.101 5
14722.677 2
14723.254 5
14723.830 3
14724.407 3
14724.983 5
14725.559 2
14726.136 3
14726.712 1
14727.289 1
14727.865 4
14728.442 4
14729.018 5
14729.595 8
14730.171 15
14730.748 8
14731.325 5
14731.901 3
14732.478 7
14733.054 1
14733.631 4
14734.208 3
14734.784 3
14735.361 1
14735.938 1
14736.514 3
14737.091 1
14737.668 8
14738.244 5
14738.821 1
14739.398 4
14739.974 8
14740.551 7
14741.128 11
14741.705 7
14742.281 7
14742.858 3
14743.435 4
14744.012 16
14744.589 15
14745.166 7
14745.742 5
14746.319 4
14746.896 9
14747.473 6
14748.050 1
14748.627 9
14749.204 9
14749.781 5
14750.358 3
14750.934 5
14751.511 3
14752.088 3
14752.665 5
14753.242 2
14753.819 4
14754.396 1
14754.973 2
14755.550 0
14756.128 0
14756.705 0
14757.282 1
14757.859 2
14758.436 4
14759.013 4
14759.590 4
14760.167 7
14760.744 3
14761.321 8
14761.899 6
14762.476 3
14763.053 9
14763.630 7
14764.207 3
14764.785 1
14765.362 1
14765.939 4
14766.516 3
14767.094 3
14767.671 6
14768.248 7
14768.825 16
14769.403 4
14769.980 3
14770.557 4
14771.135 4
14771.712 1
14772.289 2
14772.867 8
14773.444 9
14774.022 5
14774.599 8
14775.176 4
14775.754 4
14776.331 6
14776.909 2
14777.486 0
14778.064 1
14778.641 5
14779.219 7
14779.796 7
14780.374 10
14780.951 8
14781.529 1
14782.106 4
14782.684 7
14783.262 4
14783.839 2
14784.417 5
14784.994 6
14785.572 6
14786.150 1
14786.727 0
14787.305 0
14787.883 4
14788.460 6
14789.038 3
14789.616 3
14790.193 2
14790.771 10
14791.349 7
14791.927 5
14792.504 7
14793.082 8
14793.660 4
14794.238 5
14794.816 4
14795.393 0
14795.971 7
14796.549 6
14797.127 3
14797.705 1
14798.283 2
14798.861 1
14799.438 5
14800.016 12
14800.594 5
14801.172 2
14801.750 6
14802.328 7
14802.906 1
14803.484 6
14804.062 5
14804.640 1
14805.218 1
14805.796 4
14806.374 4
14806.952 2
14807.530 3
14808.108 9
14808.686 4
14809.264 3
14809.842 4
14810.421 9
14810.999 9
14811.577 4
14812.155 6
14812.733 2
14813.311 0
14813.889 2
14814.468 6
14815.046 4
14815.624 5
14816.202 2
14816.781 1
14817.359 0
14817.937 0
14818.515 4
14819.094 11
14819.672 8
14820.250 1
14820.829 1
14821.407 1
14821.985 2
14822.564 4
14823.142 3
14823.720 3
14824.299 4
14824.877 9
14825.455 4
14826.034 3
14826.612 2
14827.191 4
14827.769 3
14828.348 5
14828.926 10
14829.505 10
14830.083 5
14830.662 5
14831.240 1
14831.819 1
14832.397 6
14832.976 3
14833.554 1
14834.133 2
14834.711 2
14835.290 4
14835.869 3
14836.447 3
14837.026 5
14837.605 1
14838.183 3
14838.762 7
14839.341 2
14839.919 2
14840.498 1
14841.077 0
14841.655 4
14842.234 5
14842.813 5
14843.392 3
14843.970 4
14844.549 6
14845.128 4
14845.707 1
14846.286 1
14846.864 1
14847.443 3
14848.022 2
14848.601 2
14849.180 0
14849.759 0
14850.338 3
14850.916 4
14851.495 1
14852.074 0
14852.653 8
14853.232 5
14853.811 2
14854.390 1
14854.969 0
14855.548 1
14856.127 2
14856.706 3
14857.285 5
14857.864 1
14858.443 2
14859.022 2
14859.601 0
14860.180 0
14860.759 1
14861.339 1
14861.918 0
14862.497 3
14863.076 3
14863.655 5
14864.234 1
14864.813 0
14865.393 1
14865.972 2
14866.551 4
14867.130 0
14867.709 1
14868.289 3
14868.868 4
14869.447 2
14870.027 2
14870.606 4
14871.185 4
14871.764 3
14872.344 6
14872.923 4
14873.502 0
14874.082 1
14874.661 3
14875.241 8
14875.820 4
14876.399 2
14876.979 1
14877.558 4
14878.138 2
14878.717 2
14879.296 2
14879.876 2
14880.455 2
14881.035 5
14881.614 4
14882.194 2
14882.773 2
14883.353 4
14883.933 4
14884.512 1
14885.092 0
14885.671 9
14886.251 5
14886.830 1
14887.410 1
14887.990 1
14888.569 1
14889.149 1
14889.729 0
14890.308 3
14890.888 6
14891.468 11
14892.047 3
14892.627 2
14893.207 5
14893.787 6
14894.366 8
14894.946 2
14895.526 1
14896.106 0
14896.685 1
14897.265 1
14897.845 2
14898.425 7
14899.005 3
14899.585 3
14900.164 3
14900.744 0
14901.324 2
14901.904 6
14902.484 8
14903.064 5
14903.644 1
14904.224 3
14904.804 3
14905.384 4
14905.964 7
14906.544 15
14907.124 8
14907.704 9
14908.284 6
14908.864 6
14909.444 5
14910.024 1
14910.604 5
14911.184 7
14911.764 6
14912.344 7
14912.924 5
14913.504 12
14914.084 10
14914.665 6
14915.245 6
14915.825 2
14916.405 4
14916.985 3
14917.565 5
14918.146 1
14918.726 0
14919.306 4
14919.886 6
14920.467 5
14921.047 4
14921.627 2
14922.207 7
14922.788 9
14923.368 1
14923.948 0
14924.529 4
14925.109 3
14925.689 1
14926.270 3
14926.850 9
14927.431 13
14928.011 8
14928.591 5
14929.172 4
14929.752 0
14930.333 3
14930.913 2
14931.494 2
14932.074 2
14932.655 3
14933.235 5
14933.816 2
14934.396 2
14934.977 4
14935.557 3
14936.138 2
14936.718 2
14937.299 3
14937.880 4
14938.460 1
14939.041 3
14939.621 2
14940.202 1
14940.783 2
14941.363 7
14941.944 4
14942.525 2
14943.105 8
14943.686 6
14944.267 5
14944.848 6
14945.428 5
14946.009 7
14946.590 4
14947.171 9
14947.751 5
14948.332 4
14948.913 6
14949.494 6
14950.075 2
14950.656 3
14951.236 4
14951.817 1
14952.398 9
14952.979 8
14953.560 10
14954.141 8
14954.722 7
14955.303 8
14955.884 5
14956.465 3
14957.046 2
14957.627 3
14958.208 1
14958.789 2
14959.370 3
14959.951 6
14960.532 6
14961.113 5
14961.694 2
14962.275 4
14962.856 12
14963.437 7
14964.018 9
14964.599 14
14965.180 3
14965.762 4
14966.343 2
14966.924 8
14967.505 4
14968.086 5
14968.667 6
14969.249 7
14969.830 11
14970.411 11
14970.992 5
14971.574 1
14972.155 2
14972.736 4
14973.317 3
14973.899 6
14974.480 1
14975.061 3
14975.643 3
14976.224 4
14976.805 5
14977.387 5
14977.968 8
14978.549 4
14979.131 1
14979.712 4
14980.294 2
14980.875 3
14981.457 7
14982.038 2
14982.619 4
14983.201 2
14983.782 7
14984.364 7
14984.945 2
14985.527 7
14986.108 6
14986.690 3
14987.272 7
14987.853 5
14988.435 4
14989.016 1
14989.598 1
14990.180 1
14990.761 1
14991.343 2
14991.924 4
14992.506 15
14993.088 13
14993.669 6
14994.251 5
14994.833 5
14995.415 0
14995.996 4
14996.578 12
14997.160 6
14997.742 3
14998.323 2
14998.905 0
14999.487 2
15000.069 4
15000.650 11
15001.232 6
15001.814 7
15002.396 3
15002.978 4
15003.560 3
15004.142 0
15004.724 4
15005.305 7
15005.887 15
15006.469 13
15007.051 7
15007.633 9
15008.215 6
15008.797 0
15009.379 1
15009.961 0
15010.543 1
15011.125 2
15011.707 8
15012.289 15
15012.871 12
15013.453 4
15014.035 5
15014.617 5
15015.200 2
15015.782 7
15016.364 0
15016.946 3
15017.528 6
15018.110 9
15018.692 4
15019.275 6
15019.857 9
15020.439 10
15021.021 7
15021.603 3
15022.186 3
15022.768 8
15023.350 6
15023.932 6
15024.515 2
15025.097 2
15025.679 11
15026.262 8
15026.844 2
15027.426 4
15028.009 3
15028.591 3
15029.173 3
15029.756 8
15030.338 6
15030.921 5
15031.503 8
15032.085 9
15032.668 6
15033.250 4
15033.833 6
15034.415 3
15034.998 7
15035.580 9
15036.163 4
15036.745 11
15037.328 13
15037.910 7
15038.493 20
15039.075 13
15039.658 9
15040.240 13
15040.823 5
15041.406 8
15041.988 8
15042.571 6
15043.154 6
15043.736 8
15044.319 4
15044.902 9
15045.484 10
15046.067 6
15046.650 2
15047.232 3
15047.815 0
15048.398 9
15048.981 6
15049.563 5
15050.146 6
15050.729 2
15051.312 6
15051.895 6
15052.477 7
15053.060 9
15053.643 5
15054.226 4
15054.809 7
15055.392 2
15055.975 13
15056.557 14
15057.140 20
15057.723 8
15058.306 4
15058.889 0
15059.472 5
15060.055 7
15060.638 7
15061.221 10
15061.804 11
15062.387 10
15062.970 22
15063.553 17
15064.136 11
15064.719 10
15065.302 8
15065.885 11
15066.468 3
15067.052 6
15067.635 13
15068.218 14
15068.801 17
15069.384 21
15069.967 25
15070.550 21
15071.134 18
15071.717 11
15072.300 16
15072.883 25
15073.466 17
15074.050 14
15074.633 13
15075.216 10
15075.799 21
15076.383 23
15076.966 14
15077.549 15
15078.133 20
15078.716 29
15079.299 22
15079.883 25
15080.466 37
15081.049 37
15081.633 36
15082.216 39
15082.800 43
15083.383 47
15083.967 35
15084.550 26
15085.133 24
15085.717 23
15086.300 20
15086.884 23
15087.467 30
15088.051 30
15088.634 28
15089.218 20
15089.801 34
15090.385 35
15090.969 30
15091.552 35
15092.136 21
15092.719 25
15093.303 35
15093.887 32
15094.470 24
15095.054 36
15095.638 23
15096.221 27
15096.805 23
15097.389 39
15097.972 30
15098.556 26
15099.140 26
15099.723 21
15100.307 36
15100.891 60
15101.475 51
15102.058 53
15102.642 36
15103.226 58
15103.810 64
15104.394 77
15104.978 78
15105.561 73
15106.145 107
15106.729 134
15107.313 120
15107.897 128
15108.481 136
15109.065 131
15109.649 162
15110.233 183
15110.817 177
15111.401 190
15111.984 209
15112.568 212
15113.152 239
15113.736 270
15114.321 303
15114.905 329
15115.489 364
15116.073 406
15116.657 400
15117.241 474
15117.825 522
15118.409 568
15118.993 641
15119.577 645
15120.161 697
15120.745 770
15121.330 837
15121.914 952
15122.498 1085
15123.082 1188
15123.666 1266
15124.251 1282
15124.835 1345
15125.419 1459
15126.003 1579
15126.588 1580
15127.172 1635
15127.756 1664
15128.340 1632
15128.925 1668
15129.509 1587
15130.093 1592
15130.678 1554
15131.262 1424
15131.846 1297
15132.431 1191
15133.015 1044
15133.599 968
15134.184 858
15134.768 753
15135.353 616
15135.937 518
15136.522 457
15137.106 392
15137.691 332
15138.275 276
15138.859 243
15139.444 204
15140.029 154
15140.613 143
15141.198 132
15141.782 140
15142.367 121
15142.951 101
15143.536 95
15144.120 110
15144.705 100
15145.290 68
15145.874 61
15146.459 49
15147.044 38
15147.628 37
15148.213 47
15148.798 34
15149.382 38
15149.967 38
15150.552 37
15151.136 28
15151.721 37
15152.306 48
15152.891 56
15153.475 46
15154.060 35
15154.645 24
15155.230 35
15155.815 29
15156.400 31
15156.984 35
15157.569 26
15158.154 16
15158.739 18
15159.324 18
15159.909 21
15160.494 21
15161.079 14
15161.664 23
15162.248 16
15162.833 17
15163.418 19
15164.003 19
15164.588 28
15165.173 35
15165.758 19
15166.343 13
15166.928 7
15167.514 10
15168.099 13
15168.684 22
15169.269 23
15169.854 19
15170.439 13
15171.024 14
15171.609 18
15172.194 19
15172.779 18
15173.365 18
15173.950 20
15174.535 16
15175.120 21
15175.705 20
15176.291 29
15176.876 30
15177.461 24
15178.046 17
15178.632 19
15179.217 17
15179.802 13
15180.387 19
15180.973 15
15181.558 11
15182.143 16
15182.729 27
15183.314 26
15183.899 11
15184.485 15
15185.070 17
15185.656 20
15186.241 14
15186.826 14
15187.412 10
15187.997 14
15188.583 16
15189.168 8
15189.754 12
15190.339 12
15190.925 8
15191.510 13
15192.096 15
15192.681 9
15193.267 14
15193.852 11
15194.438 11
15195.023 16
15195.609 16
15196.195 11
15196.780 4
15197.366 5
15197.952 6
15198.537 10
15199.123 6
15199.708 4
15200.294 4
15200.880 9
15201.466 4
15202.051 10
15202.637 7
15203.223 9
15203.808 6
15204.394 5
15204.980 6
15205.566 7
15206.152 6
15206.737 1
15207.323 1
15207.909 8
15208.495 9
15209.081 6
15209.667 2
15210.252 1
15210.838 4
15211.424 3
15212.010 7
15212.596 4
15213.182 6
15213.768 2
15214.354 1
15214.940 6
15215.526 3
15216.112 8
15216.698 4
15217.284 4
15217.870 5
15218.456 3
15219.042 15
15219.628 6
15220.214 8
15220.800 7
15221.386 3
15221.972 3
15222.558 4
15223.144 5
15223.731 6
15224.317 3
15224.903 5
15225.489 5
15226.075 8
15226.661 7
15227.248 6
15227.834 4
15228.420 4
15229.006 1
15229.593 6
15230.179 7
15230.765 7
15231.351 7
15231.938 6
15232.524 5
15233.110 5
15233.697 6
15234.283 5
15234.869 4
15235.456 3
15236.042 4
15236.628 10
15237.215 14
15237.801 14
15238.388 9
15238.974 6
15239.560 9
15240.147 7
15240.733 4
15241.320 11
15241.906 6
15242.493 9
15243.079 9
15243.666 6
15244.252 7
15244.839 4
15245.425 18
15246.012 13
15246.599 12
15247.185 4
15247.772 6
15248.358 9
15248.945 5
15249.532 4
15250.118 4
15250.705 5
15251.291 8
15251.878 8
15252.465 5
15253.052 12
15253.638 6
15254.225 6
15254.812 6
15255.398 5
15255.985 7
15256.572 8
15257.159 15
15257.746 16
15258.332 7
15258.919 7
15259.506 10
15260.093 6
15260.680 10
15261.266 12
15261.853 9
15262.440 8
15263.027 5
15263.614 9
15264.201 13
15264.788 15
15265.375 6
15265.962 6
15266.549 5
15267.136 5
15267.723 6
15268.310 6
15268.897 16
15269.484 11
15270.071 9
15270.658 8
15271.245 6
15271.832 3
15272.419 10
15273.006 6
15273.593 4
15274.180 5
15274.767 5
15275.354 4
15275.942 11
15276.529 7
15277.116 10
15277.703 6
15278.290 6
15278.877 11
15279.465 6
15280.052 1
15280.639 7
15281.226 16
15281.813 11
15282.401 12
15282.988 6
15283.575 9
15284.163 4
15284.750 5
15285.337 14
15285.925 14
15286.512 17
15287.099 13
15287.687 5
15288.274 16
15288.861 14
15289.449 6
15290.036 9
15290.624 9
15291.211 9
15291.798 13
15292.386 9
15292.973 7
15293.561 9
15294.148 15
15294.736 15
15295.323 12
15295.911 18
15296.498 23
15297.086 17
15297.673 9
15298.261 10
15298.849 11
15299.436 7
15300.024 4
15300.611 8
15301.199 4
15301.787 7
15302.374 4
15302.962 5
15303.550 7
15304.137 5
15304.725 3
15305.313 13
15305.900 8
15306.488 9
15307.076 7
15307.664 3
15308.251 5
15308.839 11
15309.427 9
15310.015 11
15310.603 8
15311.190 6
15311.778 3
15312.366 4
15312.954 5
15313.542 3
15314.130 3
15314.717 8
15315.305 14
15315.893 9
15316.481 11
15317.069 10
15317.657 9
15318.245 18
15318.833 19
15319.421 16
15320.009 7
15320.597 12
15321.185 15
15321.773 27
15322.361 36
15322.949 24
15323.537 17
15324.125 21
15324.713 23
15325.301 38
15325.889 36
15326.478 32
15327.066 25
15327.654 33
15328.242 26
15328.830 27
15329.418 24
15330.006 26
15330.595 23
15331.183 19
15331.771 27
15332.359 17
15332.947 12
15333.536 22
15334.124 24
15334.712 24
15335.300 18
15335.889 18
15336.477 13
15337.065 18
15337.654 8
15338.242 12
15338.830 17
15339.419 13
15340.007 10
15340.595 17
15341.184 16
15341.772 13
15342.361 20
15342.949 17
15343.538 10
15344.126 18
15344.714 20
15345.303 15
15345.891 9
15346.480 8
15347.068 11
15347.657 7
15348.245 9
15348.834 12
15349.423 12
15350.011 8
15350.600 27
15351.188 16
15351.777 13
15352.365 7
15352.954 12
15353.543 22
15354.131 13
15354.720 5
15355.309 14
15355.897 10
15356.486 3
15357.075 5
15357.663 8
15358.252 15
15358.841 6
15359.430 11
15360.018 8
15360.607 5
15361.196 12
15361.785 7
15362.373 2
15362.962 1
15363.551 7
15364.140 7
15364.729 3
15365.318 3
15365.906 3
15366.495 11
15367.084 13
15367.673 8
15368.262 5
15368.851 6
15369.440 8
15370.029 7
15370.618 9
15371.207 9
15371.796 5
15372.385 7
15372.974 7
15373.563 8
15374.152 6
15374.741 0
15375.330 4
15375.919 6
15376.508 10
15377.097 7
15377.686 7
15378.275 8
15378.864 2
15379.453 1
15380.043 5
15380.632 12
15381.221 9
15381.810 6
15382.399 9
15382.988 3
15383.578 3
15384.167 3
15384.756 5
15385.345 6
15385.935 6
15386.524 3
15387.113 2
15387.702 2
15388.292 6
15388.881 10
15389.470 7
15390.060 5
15390.649 2
15391.238 5
15391.828 4
15392.417 4
15393.006 6
15393.596 13
15394.185 5
15394.775 1
15395.364 2
15395.954 2
15396.543 1
15397.132 2
15397.722 3
15398.311 1
15398.901 4
15399.490 1
15400.080 7
15400.669 5
15401.259 5
15401.849 0
15402.438 1
15403.028 5
15403.617 6
15404.207 1
15404.797 2
15405.386 3
15405.976 14
15406.565 6
15407.155 3
15407.745 5
15408.334 3
15408.924 1
15409.514 2
15410.104 7
15410.693 4
15411.283 4
15411.873 4
15412.462 8
15413.052 6
15413.642 5
15414.232 3
15414.822 1
15415.411 2
15416.001 4
15416.591 5
15417.181 5
15417.771 6
15418.361 7
15418.951 2
15419.540 4
15420.130 2
15420.720 2
15421.310 1
15421.900 1
15422.490 7
15423.080 14
15423.670 5
15424.260 4
15424.850 4
15425.440 2
15426.030 3
15426.620 2
15427.210 3
15427.800 4
15428.390 2
15428.980 6
15429.570 10
15430.160 11
15430.751 3
15431.341 4
15431.931 4
15432.521 8
15433.111 7
15433.701 3
15434.291 8
15434.882 7
15435.472 5
15436.062 0
15436.652 4
15437.243 2
15437.833 2
15438.423 4
15439.013 4
15439.604 4
15440.194 4
15440.784 1
15441.374 0
15441.965 2
15442.555 9
15443.145 4
15443.736 5
15444.326 7
15444.917 4
15445.507 5
15446.097 7
15446.688 2
15447.278 0
15447.869 1
15448.459 8
15449.050 9
15449.640 5
15450.230 5
15450.821 3
15451.411 6
15452.002 3
15452.592 6
15453.183 7
15453.774 1
15454.364 3
15454.955 6
15455.545 2
15456.136 0
15456.726 3
15457.317 4
15457.908 3
15458.498 0
15459.089 0
15459.680 2
15460.270 2
15460.861 3
15461.452 9
15462.042 10
15462.633 7
15463.224 5
15463.815 8
15464.405 4
15464.996 4
15465.587 4
15466.178 3
15466.768 1
15467.359 1
15467.950 3
15468.541 1
15469.132 0
15469.723 2
15470.314 2
15470.904 8
15471.495 9
15472.086 8
15472.677 8
15473.268 10
15473.859 7
15474.450 6
15475.041 2
15475.632 6
15476.223 6
15476.814 3
15477.405 3
15477.996 6
15478.587 2
15479.178 1
15479.769 5
15480.360 2
15480.951 3
15481.542 6
15482.133 4
15482.724 1
15483.315 0
15483.907 2
15484.498 6
15485.089 3
15485.680 2
15486.271 3
15486.862 8
15487.453 9
15488.045 4
15488.636 1
15489.227 1
15489.818 3
15490.410 3
15491.001 3
15491.592 4
15492.183 4
15492.775 0
15493.366 5
15493.957 3
15494.549 3
15495.140 3
15495.731 3
15496.323 3
15496.914 5
15497.505 5
15498.097 8
15498.688 7
15499.280 4
15499.871 1
15500.463 6
15501.054 2
15501.645 0
15502.237 3
15502.828 3
15503.420 4
15504.011 2
15504.603 0
15505.194 0
15505.786 2
15506.378 1
15506.969 1
15507.561 0
15508.152 3
15508.744 3
15509.336 7
15509.927 13
15510.519 6
15511.110 1
15511.702 3
15512.294 4
15512.885 2
15513.477 4
15514.069 1
15514.661 4
15515.252 7
15515.844 8
15516.436 5
15517.027 7
15517.619 7
15518.211 3
15518.803 4
15519.395 3
15519.986 7
15520.578 5
15521.170 6
15521.762 5
15522.354 3
15522.946 5
15523.538 1
15524.129 1
15524.721 2
15525.313 1
15525.905 4
15526.497 0
15527.089 4
15527.681 8
15528.273 5
15528.865 4
15529.457 10
15530.049 5
15530.641 2
15531.233 3
15531.825 3
15532.417 2
15533.009 0
15533.601 1
15534.193 3
15534.785 0
15535.378 3
15535.970 6
15536.562 4
15537.154 1
15537.746 6
15538.338 9
15538.930 8
15539.523 5
15540.115 7
15540.707 3
15541.299 4
15541.891 2
15542.484 1
15543.076 1
15543.668 3
15544.261 3
15544.853 11
15545.445 9
15546.037 3
15546.630 7
15547.222 6
15547.814 2
15548.407 5
15548.999 7
15549.592 3
15550.184 1
15550.776 3
15551.369 4
15551.961 2
15552.554 1
15553.146 1
15553.738 1
15554.331 1
15554.923 0
15555.516 0
15556.108 2
15556.701 3
15557.293 5
15557.886 4
15558.479 17
15559.071 11
15559.664 10
15560.256 9
15560.849 6
15561.441 4
15562.034 3
15562.627 3
15563.219 3
15563.812 1
15564.405 10
15564.997 8
15565.590 3
15566.183 3
15566.775 2
15567.368 2
15567.961 4
15568.554 2
15569.146 1
15569.739 2
15570.332 4
15570.925 3
15571.517 4
15572.110 3
15572.703 2
15573.296 1
15573.889 1
15574.482 8
15575.074 4
15575.667 0
15576.260 2
15576.853 2
15577.446 1
15578.039 1
15578.632 2
15579.225 5
15579.818 8
15580.411 8
15581.004 11
15581.597 11
15582.190 9
15582.783 6
15583.376 3
15583.969 5
15584.562 3
15585.155 2
15585.748 14
15586.341 24
15586.934 16
15587.527 10
15588.120 5
15588.713 3
15589.307 5
15589.900 1
15590.493 7
15591.086 2
15591.679 0
15592.272 7
15592.866 1
15593.459 3
15594.052 2
15594.645 4
15595.239 5
15595.832 5
15596.425 3
15597.018 3
15597.612 5
15598.205 2
15598.798 1
15599.392 1
15599.985 3
15600.578 1
15601.172 2
15601.765 9
15602.358 8
15602.952 6
15603.545 8
15604.139 8
15604.732 11
15605.325 7
15605.919 7
15606.512 5
15607.106 17
15607.699 11
15608.293 11
15608.886 4
15609.480 3
15610.073 1
15610.667 1
15611.261 7
15611.854 2
15612.448 3
15613.041 5
15613.635 3
15614.228 2
15614.822 3
15615.416 0
15616.009 1
15616.603 2
15617.197 5
15617.790 3
15618.384 3
15618.978 1
15619.571 0
15620.165 2
15620.759 6
15621.353 5
15621.946 3
15622.540 2
15623.134 1
15623.728 2
15624.322 6
15624.915 6
15625.509 9
15626.103 4
15626.697 3
15627.291 3
15627.885 1
15628.478 9
15629.072 5
15629.666 3
15630.260 5
15630.854 1
15631.448 5
15632.042 1
15632.636 0
15633.230 9
15633.824 10
15634.418 14
15635.012 8
15635.606 6
15636.200 4
15636.794 3
15637.388 7
15637.982 4
15638.576 7
15639.170 2
15639.764 4
15640.358 6
15640.953 2
15641.547 1
15642.141 3
15642.735 0
15643.329 8
15643.923 6
15644.517 4
15645.112 9
15645.706 5
15646.300 4
15646.894 5
15647.489 4
15648.083 6
15648.677 3
15649.271 2
15649.866 0
15650.460 4
15651.054 4
15651.649 5
15652.243 5
15652.837 0
15653.432 3
15654.026 6
15654.620 8
15655.215 4
15655.809 8
15656.404 4
15656.998 3
15657.592 2
15658.187 5
15658.781 4
15659.376 2
15659.970 1
15660.565 1
15661.159 3
15661.754 8
15662.348 3
15662.943 7
15663.537 4
15664.132 3
15664.727 2
15665.321 1
15665.916 7
15666.510 9
15667.105 7
15667.700 7
15668.294 6
15668.889 1
15669.483 2
15670.078 4
15670.673 0
15671.268 2
15671.862 1
15672.457 0
15673.052 1
15673.646 5
15674.241 7
15674.836 6
15675.431 1
15676.025 6
15676.620 21
15677.215 12
15677.810 6
15678.405 2
15679.000 2
15679.594 0
15680.189 10
15680.784 10
15681.379 8
15681.974 4
15682.569 2
15683.164 6
15683.759 1
15684.354 0
15684.949 3
15685.544 5
15686.139 4
15686.734 1
15687.329 2
15687.924 0
15688.519 6
15689.114 6
15689.709 3
15690.304 4
15690.899 8
15691.494 10
15692.089 4
15692.684 3
15693.279 3
15693.874 6
15694.469 6
15695.065 4
15695.660 3
15696.255 4
15696.850 1
15697.445 7
15698.040 2
15698.636 5
15699.231 2
15699.826 1
15700.421 3
15701.017 10
15701.612 1
15702.207 2
15702.802 2
15703.398 5
15703.993 8
15704.588 7
15705.184 2
15705.779 5
15706.374 1
15706.970 2
15707.565 2
15708.161 2
15708.756 2
15709.351 3
15709.947 5
15710.542 3
15711.138 1
15711.733 3
15712.329 2
15712.924 2
15713.520 6
15714.115 4
15714.711 4
15715.306 9
15715.902 4
15716.497 2
15717.093 7
15717.688 6
15718.284 5
15718.880 2
15719.475 7
15720.071 11
15720.667 3
15721.262 5
15721.858 2
15722.453 0
15723.049 3
15723.645 6
15724.241 6
15724.836 5
15725.432 3
15726.028 3
15726.623 4
15727.219 4
15727.815 7
15728.411 1
15729.007 3
15729.602 1
15730.198 2
15730.794 4
15731.390 1
15731.986 1
15732.582 17
15733.177 7
15733.773 5
15734.369 3
15734.965 3
15735.561 4
15736.157 1
15736.753 2
15737.349 1
15737.945 10
15738.541 18
15739.137 11
15739.733 9
15740.329 3
15740.925 5
15741.521 17
15742.117 13
15742.713 5
15743.309 3
15743.905 10
15744.501 8
15745.097 7
15745.693 6
15746.289 3
15746.885 3
15747.482 3
15748.078 5
15748.674 8
15749.270 2
15749.866 16
15750.462 14
15751.059 17
15751.655 16
15752.251 8
15752.847 6
15753.444 1
15754.040 3
15754.636 6
15755.232 4
15755.829 3
15756.425 5
15757.021 5
15757.618 5
15758.214 4
15758.810 3
15759.407 1
15760.003 3
15760.600 0
15761.196 3
15761.792 3
15762.389 6
15762.985 2
15763.582 3
15764.178 5
15764.775 5
15765.371 8
15765.968 10
15766.564 2
15767.161 4
15767.757 8
15768.354 3
15768.950 5
15769.547 9
15770.143 6
15770.740 1
15771.336 3
15771.933 2
15772.530 2
15773.126 2
15773.723 9
15774.320 10
15774.916 8
15775.513 5
15776.110 6
15776.706 2
15777.303 7
15777.900 11
15778.496 8
15779.093 6
15779.690 6
15780.287 6
15780.883 4
15781.480 2
15782.077 1
15782.674 11
15783.271 8
15783.868 4
15784.464 11
15785.061 6
15785.658 6
15786.255 6
15786.852 5
15787.449 4
15788.046 1
15788.643 4
15789.239 6
15789.836 9
15790.433 4
15791.030 5
15791.627 6
15792.224 2
15792.821 2
15793.418 9
15794.015 5
15794.612 13
15795.209 12
15795.806 7
15796.404 2
15797.001 1
15797.598 4
15798.195 2
15798.792 9
15799.389 4
15799.986 4
15800.583 3
15801.180 5
15801.778 5
15802.375 12
15802.972 10
15803.569 6
15804.166 6
15804.764 6
15805.361 6
15805.958 15
15806.555 18
15807.153 4
15807.750 10
15808.347 7
15808.945 6
15809.542 5
15810.139 3
15810.737 0
15811.334 1
15811.931 4
15812.529 8
15813.126 10
15813.723 5
15814.321 0
15814.918 7
15815.516 5
15816.113 3
15816.710 6
15817.308 6
15817.905 5
15818.503 6
15819.100 1
15819.698 7
15820.295 15
15820.893 9
15821.491 6
15822.088 9
15822.686 3
15823.283 2
15823.881 2
15824.478 2
15825.076 1
15825.674 4
15826.271 14
15826.869 14
15827.467 9
15828.064 10
15828.662 23
15829.260 12
15829.857 6
15830.455 4
15831.053 8
15831.650 10
15832.248 6
15832.846 6
15833.444 11
15834.041 6
15834.639 14
15835.237 10
15835.835 13
15836.433 6
15837.031 8
15837.628 7
15838.226 8
15838.824 6
15839.422 7
15840.020 6
15840.618 6
15841.216 12
15841.814 19
15842.412 13
15843.009 11
15843.607 9
15844.205 11
15844.803 12
15845.401 6
15845.999 7
15846.597 15
15847.195 13
15847.793 5
15848.392 9
15848.990 7
15849.588 20
15850.186 19
15850.784 15
15851.382 21
15851.980 23
15852.578 32
15853.176 22
15853.774 21
15854.373 4
15854.971 17
15855.569 32
15856.167 32
15856.765 27
15857.364 36
15857.962 28
15858.560 31
15859.158 33
15859.757 30
15860.355 42
15860.953 49
15861.551 30
15862.150 37
15862.748 50
15863.346 57
15863.945 70
15864.543 84
15865.141 72
15865.740 75
15866.338 75
15866.937 79
15867.535 78
15868.133 89
15868.732 84
15869.330 57
15869.929 63
15870.527 71
15871.126 74
15871.724 72
15872.323 70
15872.921 58
15873.520 49
15874.118 57
15874.717 43
15875.315 49
15875.914 47
15876.513 25
15877.111 31
15877.710 25
15878.308 21
15878.907 16
15879.506 19
15880.104 21
15880.703 13
15881.302 11
15881.900 12
15882.499 21
15883.098 11
15883.696 8
15884.295 10
15884.894 9
15885.493 5
15886.091 8
15886.690 9
15887.289 6
15887.888 5
15888.487 11
15889.085 15
15889.684 14
15890.283 12
15890.882 7
15891.481 5
15892.080 4
15892.679 6
15893.277 4
15893.876 6
15894.475 3
15895.074 9
15895.673 4
15896.272 5
15896.871 9
15897.470 9
15898.069 6
15898.668 1
15899.267 10
15899.866 12
15900.465 15
15901.064 5
15901.663 7
15902.262 18
15902.861 8
15903.460 6
15904.059 9
15904.659 3
15905.258 7
15905.857 2
15906.456 3
15907.055 5
15907.654 3
15908.253 10
15908.853 8
15909.452 5
15910.051 17
15910.650 9
15911.250 3
15911.849 1
15912.448 6
15913.047 8
15913.647 10
15914.246 6
15914.845 6
15915.445 8
15916.044 6
15916.643 12
15917.243 16
15917.842 7
15918.441 11
15919.041 6
15919.640 10
15920.239 10
15920.839 9
15921.438 11
15922.038 9
15922.637 7
15923.237 8
15923.836 4
15924.436 5
15925.035 3
15925.635 2
15926.234 5
15926.834 11
15927.433 7
15928.033 4
15928.632 0
15929.232 9
15929.831 8
15930.431 6
15931.031 3
15931.630 9
15932.230 5
15932.830 4
15933.429 4
15934.029 3
15934.629 5
15935.228 2
15935.828 5
15936.428 3
15937.027 7
15937.627 10
15938.227 3
15938.827 2
15939.426 7
15940.026 3
15940.626 4
15941.226 2
15941.826 6
15942.425 7
15943.025 11
15943.625 2
15944.225 2
15944.825 4
15945.425 10
15946.025 12
15946.624 7
15947.224 5
15947.824 9
15948.424 3
15949.024 6
15949.624 2
15950.224 5
15950.824 6
15951.424 5
15952.024 3
15952.624 5
15953.224 5
15953.824 6
15954.424 10
15955.024 7
15955.624 8
15956.224 4
15956.824 3
15957.425 7
15958.025 2
15958.625 3
15959.225 4
15959.825 6
15960.425 6
15961.025 4
15961.626 2
15962.226 1
15962.826 3
15963.426 7
15964.026 8
15964.627 9
15965.227 3
15965.827 3
15966.428 4
15967.028 5
15967.628 10
15968.228 2
15968.829 4
15969.429 6
15970.029 5
15970.630 3
15971.230 4
15971.830 10
15972.431 4
15973.031 4
15973.632 10
15974.232 9
15974.833 6
15975.433 6
15976.033 1
15976.634 3
15977.234 9
15977.835 5
15978.435 6
15979.036 8
15979.636 11
15980.237 5
15980.837 5
15981.438 4
15982.039 4
15982.639 11
15983.240 7
15983.840 5
15984.441 7
15985.042 9
15985.642 7
15986.243 4
15986.844 8
15987.444 1
15988.045 4
15988.646 10
15989.246 6
15989.847 6
15990.448 13
15991.048 12
15991.649 12
15992.250 7
15992.851 3
15993.452 3
15994.052 2
15994.653 2
15995.254 7
15995.855 4
15996.456 7
15997.056 5
15997.657 7
15998.258 5
15998.859 7
15999.460 2
16000.061 11
16000.662 11
16001.263 6
16001.864 2
16002.465 0
16003.066 1
16003.667 2
16004.268 8
16004.869 15
16005.470 6
16006.071 4
16006.672 3
16007.273 4
16007.874 2
16008.475 2
16009.076 3
16009.677 4
16010.278 5
16010.879 4
16011.480 1
16012.081 5
16012.683 3
16013.284 6
16013.885 8
16014.486 8
16015.087 6
16015.688 1
16016.290 3
16016.891 5
16017.492 1
16018.093 10
16018.695 6
16019.296 7
16019.897 5
16020.498 5
16021.100 13
16021.701 8
16022.302 2
16022.904 1
16023.505 0
16024.106 1
16024.708 2
16025.309 3
16025.911 5
16026.512 3
16027.113 7
16027.715 8
16028.316 7
16028.918 3
16029.519 3
16030.121 3
16030.722 7
16031.324 7
16031.925 1
16032.527 4
16033.128 5
16033.730 9
16034.331 9
16034.933 5
16035.534 13
16036.136 9
16036.738 8
16037.339 5
16037.941 2
16038.542 4
16039.144 7
16039.746 5
16040.347 5
16040.949 9
16041.551 17
16042.152 13
16042.754 5
16043.356 0
16043.958 9
16044.559 12
16045.161 6
16045.763 4
16046.365 3
16046.966 2
16047.568 11
16048.170 5
16048.772 6
16049.374 15
16049.976 8
16050.577 8
16051.179 5
16051.781 7
16052.383 24
16052.985 11
16053.587 8
16054.189 6
16054.791 7
16055.393 6
16055.995 9
16056.597 3
16057.199 5
16057.801 2
16058.403 5
16059.005 8
16059.607 7
16060.209 9
16060.811 7
16061.413 5
16062.015 9
16062.617 7
16063.219 9
16063.821 14
16064.423 7
16065.025 11
16065.628 6
16066.230 1
16066.832 10
16067.434 6
16068.036 8
16068.638 4
16069.241 4
16069.843 3
16070.445 3
16071.047 8
16071.650 4
16072.252 0
16072.854 0
16073.456 4
16074.059 1
16074.661 9
16075.263 9
16075.866 13
16076.468 9
16077.070 8
16077.673 6
16078.275 3
16078.877 5
16079.480 4
16080.082 3
16080.685 6
16081.287 5
16081.890 3
16082.492 0
16083.094 2
16083.697 0
16084.299 5
16084.902 15
16085.504 12
16086.107 18
16086.709 6
16087.312 3
16087.915 3
16088.517 3
16089.120 0
16089.722 4
16090.325 1
16090.928 3
16091.530 11
16092.133 7
16092.735 4
16093.338 4
16093.941 12
16094.543 4
16095.146 7
16095.749 0
16096.352 4
16096.954 8
16097.557 8
16098.160 5
16098.763 3
16099.365 3
16099.968 2
16100.571 2
16101.174 5
16101.776 3
16102.379 3
16102.982 6
16103.585 7
16104.188 3
16104.791 3
16105.394 10
16105.997 12
16106.599 6
16107.202 6
16107.805 2
16108.408 3
16109.011 1
16109.614 4
16110.217 15
16110.820 7
16111.423 3
16112.026 2
16112.629 1
16113.232 2
16113.835 5
16114.438 9
16115.041 3
16115.644 2
16116.247 3
16116.851 5
16117.454 3
16118.057 2
16118.660 6
16119.263 9
16119.866 9
16120.469 1
16121.073 2
16121.676 1
16122.279 3
16122.882 2
16123.485 3
16124.089 6
16124.692 2
16125.295 3
16125.898 8
16126.502 6
16127.105 2
16127.708 4
16128.312 5
16128.915 4
16129.518 2
16130.122 7
16130.725 6
16131.328 4
16131.932 5
16132.535 7
16133.139 7
16133.742 4
16134.345 3
16134.949 4
16135.552 9
16136.156 2
16136.759 0
16137.363 5
16137.966 4
16138.570 6
16139.173 5
16139.777 7
16140.380 7
16140.984 6
16141.587 5
16142.191 4
16142.795 8
16143.398 5
16144.002 6
16144.605 4
16145.209 4
16145.813 8
16146.416 4
16147.020 3
16147.624 3
16148.227 1
16148.831 1
16149.435 3
16150.038 1
16150.642 1
16151.246 6
16151.850 6
16152.453 7
16153.057 1
16153.661 2
16154.265 9
16154.869 4
16155.472 3
16156.076 0
16156.680 5
16157.284 8
16157.888 8
16158.492 4
16159.096 6
16159.699 5
16160.303 5
16160.907 5
16161.511 3
16162.115 3
16162.719 2
16163.323 4
16163.927 6
16164.531 1
16165.135 7
16165.739 5
16166.343 1
16166.947 3
16167.551 8
16168.155 4
16168.759 3
16169.363 0
16169.968 14
16170.572 15
16171.176 19
16171.780 7
16172.384 1
16172.988 5
16173.592 2
16174.196 2
16174.801 2
16175.405 3
16176.009 4
16176.613 0
16177.218 1
16177.822 6
16178.426 4
16179.030 7
16179.635 3
16180.239 2
16180.843 1
16181.447 8
16182.052 5
16182.656 3
16183.260 3
16183.865 4
16184.469 4
16185.074 6
16185.678 2
16186.282 1
16186.887 3
16187.491 1
16188.096 4
16188.700 5
16189.304 2
16189.909 2
16190.513 3
16191.118 3
16191.722 1
16192.327 5
16192.931 3
16193.536 5
16194.140 2
16194.745 0
16195.350 1
16195.954 1
16196.559 4
16197.163 16
16197.768 10
16198.373 4
16198.977 5
16199.582 6
16200.187 3
16200.791 2
16201.396 1
16202.001 4
16202.605 5
16203.210 3
16203.815 4
16204.419 9
16205.024 4
16205.629 3
16206.234 6
16206.839 6
16207.443 5
16208.048 3
16208.653 5
16209.258 6
16209.863 4
16210.467 2
16211.072 1
16211.677 6
16212.282 3
16212.887 3
16213.492 0
16214.097 6
16214.702 3
16215.307 2
16215.912 5
16216.517 8
16217.122 9
16217.727 5
16218.332 3
16218.937 1
16219.542 1
16220.147 5
16220.752 6
16221.357 4
16221.962 4
16222.567 8
16223.172 5
16223.777 3
16224.382 1
16224.987 2
16225.592 4
16226.198 2
16226.803 4
16227.408 6
16228.013 6
16228.618 2
16229.223 5
16229.829 1
16230.434 3
16231.039 1
16231.644 1
16232.250 2
16232.855 6
16233.460 8
16234.065 11
16234.671 9
16235.276 2
16235.881 7
16236.487 3
16237.092 1
16237.697 6
16238.303 10
16238.908 5
16239.514 2
16240.119 6
16240.724 2
16241.330 1
16241.935 0
16242.541 1
16243.146 0
16243.752 0
16244.357 7
16244.963 6
16245.568 1
16246.174 4
16246.779 4
16247.385 2
16247.990 1
16248.596 0
16249.201 1
16249.807 1
16250.413 2
16251.018 1
16251.624 2
16252.229 1
16252.835 0
16253.441 5
16254.046 7
16254.652 4
16255.258 1
16255.863 1
16256.469 1
16257.075 1
16257.681 2
16258.286 2
16258.892 2
16259.498 1
16260.104 2
16260.709 5
16261.315 5
16261.921 3
16262.527 5
16263.133 4
16263.739 11
16264.344 8
16264.950 4
16265.556 3
16266.162 4
16266.768 2
16267.374 3
16267.980 5
16268.586 2
16269.192 3
16269.798 3
16270.404 4
16271.010 2
16271.616 1
16272.222 1
16272.828 1
16273.434 1
16274.040 8
16274.646 5
16275.252 1
16275.858 1
16276.464 2
16277.070 4
16277.676 3
16278.282 2
16278.888 2
16279.494 0
16280.101 3
16280.707 4
16281.313 0
16281.919 2
16282.525 2
16283.131 4
16283.738 3
16284.344 1
16284.950 8
16285.556 6
16286.163 4
16286.769 4
16287.375 0
16287.982 2
16288.588 7
16289.194 6
16289.800 4
16290.407 6
16291.013 4
16291.620 3
16292.226 7
16292.832 5
16293.439 3
16294.045 1
16294.652 1
16295.258 1
16295.864 1
16296.471 3
16297.077 1
16297.684 2
16298.290 4
16298.897 1
16299.503 0
16300.110 5
16300.716 7
16301.323 2
16301.929 3
16302.536 9
16303.143 3
16303.749 3
16304.356 2
16304.962 3
16305.569 0
16306.176 3
16306.782 3
16307.389 9
16307.996 3
16308.602 8
16309.209 5
16309.816 0
16310.422 0
16311.029 1
16311.636 8
16312.243 7
16312.849 5
16313.456 3
16314.063 2
16314.670 0
16315.277 2
16315.883 2
16316.490 5
16317.097 6
16317.704 2
16318.311 0
16318.918 3
16319.524 13
16320.131 10
16320.738 4
16321.345 5
16321.952 5
16322.559 2
16323.166 4
16323.773 0
16324.380 0
16324.987 2
16325.594 3
16326.201 2
16326.808 0
16327.415 2
16328.022 3
16328.629 3
16329.236 1
16329.843 2
16330.450 9
16331.057 10
16331.665 5
16332.272 7
16332.879 7
16333.486 2
16334.093 1
16334.700 1
16335.307 5
16335.915 5
16336.522 5
16337.129 1
16337.736 6
16338.343 5
16338.951 8
16339.558 9
16340.165 5
16340.773 4
16341.380 4
16341.987 4
16342.594 2
16343.202 1
16343.809 6
16344.416 3
16345.024 1
16345.631 1
16346.239 0
16346.846 0
16347.453 1
16348.061 0
16348.668 2
16349.276 2
16349.883 1
16350.491 4
16351.098 3
16351.705 2
16352.313 3
16352.920 4
16353.528 2
16354.136 1
16354.743 3
16355.351 3
16355.958 3
16356.566 3
16357.173 5
16357.781 7
16358.389 3
16358.996 4
16359.604 4
16360.211 4
16360.819 5
16361.427 3
16362.034 0
16362.642 1
16363.250 6
16363.857 5
16364.465 2
16365.073 2
16365.681 2
16366.288 5
16366.896 6
16367.504 7
16368.112 1
16368.720 1
16369.327 0
16369.935 1
16370.543 0
16371.151 2
16371.759 3
16372.367 6
16372.974 10
16373.582 4
16374.190 5
16374.798 2
16375.406 2
16376.014 0
16376.622 4
16377.230 2
16377.838 2
16378.446 7
16379.054 3
16379.662 3
16380.270 1
16380.878 3
16381.486 3
16382.094 2
16382.702 1
16383.310 1
16383.918 2
16384.526 5
16385.134 1
16385.743 2
16386.351 5
16386.959 9
16387.567 4
16388.175 4
16388.783 11
16389.391 11
16390.000 4
16390.608 3
16391.216 2
16391.824 1
16392.433 4
16393.041 6
16393.649 6
16394.257 8
16394.866 6
16395.474 3
16396.082 2
16396.690 3
16397.299 3
16397.907 0
16398.516 7
16399.124 6
16399.732 7
16400.341 4
16400.949 2
16401.557 1
16402.166 1
16402.774 3
16403.383 6
16403.991 2
16404.600 2
16405.208 5
16405.817 1
16406.425 5
16407.034 4
16407.642 2
16408.251 1
16408.859 8
16409.468 10
16410.076 2
16410.685 0
16411.294 0
16411.902 3
16412.511 2
16413.119 3
16413.728 3
16414.337 4
16414.945 0
16415.554 4
16416.163 3
16416.771 1
16417.380 5
16417.989 8
16418.597 6
16419.206 2
16419.815 3
16420.424 5
16421.032 2
16421.641 2
16422.250 1
16422.859 1
16423.468 2
16424.077 1
16424.685 1
16425.294 0
16425.903 0
16426.512 1
16427.121 5
16427.730 3
16428.339 2
16428.948 3
16429.556 2
16430.165 3
16430.774 1
16431.383 3
16431.992 7
16432.601 5
16433.210 3
16433.819 2
16434.428 0
16435.037 0
16435.646 1
16436.255 4
16436.864 5
16437.474 1
16438.083 1
16438.692 0
16439.301 1
16439.910 4
16440.519 2
16441.128 3
16441.737 2
16442.347 0
16442.956 3
16443.565 1
16444.174 1
16444.783 7
16445.393 2
16446.002 2
16446.611 5
16447.220 1
16447.830 0
16448.439 0
16449.048 1
16449.657 4
16450.267 3
16450.876 1
16451.485 8
16452.095 9
16452.704 4
16453.313 6
16453.923 7
16454.532 5
16455.142 2
16455.751 4
16456.360 4
16456.970 0
16457.579 8
16458.189 7
16458.798 2
16459.408 5
16460.017 9
16460.627 6
16461.236 5
16461.846 2
16462.455 0
16463.065 1
16463.674 3
16464.284 2
16464.894 2
16465.503 2
16466.113 6
16466.722 4
16467.332 8
16467.942 6
16468.551 3
16469.161 1
16469.771 2
16470.380 3
16470.990 5
16471.600 2
16472.210 3
16472.819 4
16473.429 0
16474.039 1
16474.648 4
16475.258 1
16475.868 1
16476.478 3
16477.088 2
16477.697 9
16478.307 6
16478.917 2
16479.527 4
16480.137 3
16480.747 3
16481.357 1
16481.967 1
16482.576 2
16483.186 3
16483.796 7
16484.406 3
16485.016 3
16485.626 7
16486.236 4
16486.846 3
16487.456 0
16488.066 0
16488.676 4
16489.286 3
16489.896 2
16490.506 4
16491.116 7
16491.726 5
16492.337 0
16492.947 0
16493.557 8
16494.167 7
16494.777 1
16495.387 1
16495.997 6
16496.608 9
16497.218 4
16497.828 2
16498.438 1
16499.048 2
16499.659 0
16500.269 6
16500.879 6
16501.489 7
16502.100 5
16502.710 0
16503.320 0
16503.930 1
16504.541 5
16505.151 5
16505.761 1
16506.372 2
16506.982 2
16507.593 0
16508.203 5
16508.813 4
16509.424 6
16510.034 7
16510.645 1
16511.255 0
16511.865 1
16512.476 4
16513.086 6
16513.697 3
16514.307 2
16514.918 1
16515.528 4
16516.139 1
16516.750 2
16517.360 0
16517.971 2
16518.581 4
16519.192 7
16519.802 5
16520.413 4
16521.024 0
16521.634 0
16522.245 9
16522.856 10
16523.466 6
16524.077 4
16524.688 2
16525.298 4
16525.909 1
16526.520 2
16527.130 4
16527.741 6
16528.352 5
16528.963 5
16529.574 2
16530.184 2
16530.795 4
16531.406 1
16532.017 0
16532.628 1
16533.238 4
16533.849 7
16534.460 5
16535.071 5
16535.682 4
16536.293 3
16536.904 4
16537.515 6
16538.126 20
16538.737 11
16539.348 7
16539.959 3
16540.570 1
16541.181 2
16541.792 1
16542.403 3
16543.014 3
16543.625 1
16544.236 1
16544.847 4
16545.458 6
16546.069 2
16546.680 1
16547.291 1
16547.902 5
16548.513 7
16549.125 4
16549.736 1
16550.347 1
16550.958 4
16551.569 1
16552.180 0
16552.792 0
16553.403 5
16554.014 7
16554.625 2
16555.237 2
16555.848 3
16556.459 5
16557.070 10
16557.682 5
16558.293 3
16558.904 2
16559.516 2
16560.127 4
16560.738 7
16561.350 7
16561.961 7
16562.573 4
16563.184 2
16563.795 6
16564.407 4
16565.018 3
16565.630 0
16566.241 1
16566.853 1
16567.464 0
16568.076 2
16568.687 5
16569.299 10
16569.910 9
16570.522 6
16571.133 8
16571.745 5
16572.356 2
16572.968 2
16573.579 6
16574.191 10
16574.803 8
16575.414 9
16576.026 4
16576.638 1
16577.249 3
16577.861 4
16578.473 2
16579.084 2
16579.696 2
16580.308 2
16580.919 2
16581.531 1
16582.143 6
16582.755 4
16583.367 5
16583.978 3
16584.590 3
16585.202 3
16585.814 4
16586.426 1
16587.037 1
16587.649 2
16588.261 0
16588.873 4
16589.485 4
16590.097 3
16590.709 2
16591.321 0
16591.933 1
16592.545 4
16593.156 3
16593.768 6
16594.380 6
16594.992 9
16595.604 12
16596.216 6
16596.828 8
16597.440 6
16598.053 3
16598.665 2
16599.277 4
16599.889 6
16600.501 0
16601.113 2
16601.725 0
16602.337 2
16602.949 5
16603.561 5
16604.174 1
16604.786 0
16605.398 2
16606.010 7
16606.622 5
16607.235 4
16607.847 3
16608.459 0
16609.071 1
16609.684 7
16610.296 2
16610.908 1
16611.520 1
16612.133 6
16612.745 4
16613.357 3
16613.970 2
16614.582 1
16615.194 1
16615.807 4
16616.419 2
16617.032 4
16617.644 2
16618.256 3
16618.869 7
16619.481 4
16620.094 1
16620.706 4
16621.319 4
16621.931 11
16622.544 7
16623.156 1
16623.769 4
16624.381 2
16624.994 1
16625.606 6
16626.219 3
16626.831 6
16627.444 15
16628.057 4
16628.669 3
16629.282 3
16629.895 2
16630.507 3
16631.120 0
16631.732 0
16632.345 1
16632.958 0
16633.571 4
16634.183 4
16634.796 3
16635.409 4
16636.021 6
16636.634 3
16637.247 2
16637.860 9
16638.473 2
16639.085 4
16639.698 3
16640.311 2
16640.924 1
16641.537 1
16642.150 9
16642.762 11
16643.375 6
16643.988 5
16644.601 2
16645.214 0
16645.827 1
16646.440 1
16647.053 2
16647.666 3
16648.279 5
16648.892 10
16649.505 3
16650.118 4
16650.731 5
16651.344 5
16651.957 3
16652.570 3
16653.183 2
16653.796 0
16654.409 3
16655.022 4
16655.635 6
16656.248 1
16656.862 2
16657.475 4
16658.088 1
16658.701 2
16659.314 5
16659.927 5
16660.541 6
16661.154 8
16661.767 8
16662.380 1
16662.994 1
16663.607 3
16664.220 0
16664.833 1
16665.447 1
16666.060 4
16666.673 6
16667.287 2
16667.900 3
16668.513 3
16669.127 3
16669.740 7
16670.353 1
16670.967 0
16671.580 2
16672.194 1
16672.807 2
16673.420 4
16674.034 12
16674.647 6
16675.261 4
16675.874 4
16676.488 1
16677.101 2
16677.715 5
16678.328 5
16678.942 5
16679.555 1
16680.169 1
16680.782 3
16681.396 6
16682.010 6
16682.623 5
16683.237 2
16683.851 1
16684.464 3
16685.078 6
16685.691 3
16686.305 13
16686.919 3
16687.533 0
16688.146 1
16688.760 0
16689.374 1
16689.987 3
16690.601 1
16691.215 0
16691.829 3
16692.443 0
16693.056 2
16693.670 1
16694.284 4
16694.898 4
16695.512 2
16696.125 5
16696.739 4
16697.353 6
16697.967 2
16698.581 2
16699.195 3
16699.809 2
16700.423 2
16701.037 1
16701.651 1
16702.265 9
16702.879 10
16703.493 5
16704.107 8
16704.721 5
16705.335 6
16705.949 3
16706.563 0
16707.177 3
16707.791 2
16708.405 2
16709.019 0
16709.633 3
16710.247 3
16710.861 0
16711.475 2
16712.090 3
16712.704 1
16713.318 4
16713.932 0
16714.546 3
16715.161 2
16715.775 5
16716.389 2
16717.003 2
16717.617 3
16718.232 8
16718.846 7
16719.460 0
16720.075 5
16720.689 0
16721.303 1
16721.918 5
16722.532 4
16723.146 4
16723.761 4
16724.375 3
16724.989 9
16725.604 3
16726.218 4
16726.833 1
16727.447 5
16728.061 8
16728.676 10
16729.290 17
16729.905 11
16730.519 5
16731.134 4
16731.748 4
16732.363 2
16732.977 2
16733.592 5
16734.206 4
16734.821 1
16735.436 2
16736.050 2
16736.665 7
16737.279 4
16737.894 1
16738.509 2
16739.123 4
16739.738 5
16740.353 5
16740.967 1
16741.582 6
16742.197 6
16742.811 4
16743.426 2
16744.041 8
16744.656 12
16745.270 10
16745.885 6
16746.500 6
16747.115 3
16747.730 4
16748.344 2
16748.959 4
16749.574 9
16750.189 1
16750.804 4
16751.419 4
16752.033 2
16752.648 0
16753.263 1
16753.878 0
16754.493 6
16755.108 3
16755.723 3
16756.338 1
16756.953 5
16757.568 4
16758.183 3
16758.798 2
16759.413 1
16760.028 3
16760.643 3
16761.258 2
16761.873 4
16762.488 1
16763.103 2
16763.718 0
16764.333 2
16764.949 21
16765.564 26
16766.179 17
16766.794 15
16767.409 7
16768.024 2
16768.640 6
16769.255 5
16769.870 3
16770.485 3
16771.100 3
16771.716 0
16772.331 2
16772.946 2
16773.561 3
16774.177 9
16774.792 10
16775.407 10
16776.023 6
16776.638 3
16777.253 1
16777.869 5
16778.484 8
16779.099 4
16779.715 7
16780.330 3
16780.946 3
16781.561 2
16782.177 7
16782.792 1
16783.407 2
16784.023 2
16784.638 1
16785.254 2
16785.869 3
16786.485 9
16787.100 5
16787.716 3
16788.332 2
16788.947 9
16789.563 5
16790.178 6
16790.794 3
16791.409 4
16792.025 4
16792.641 3
16793.256 0
16793.872 3
16794.488 4
16795.103 4
16795.719 5
16796.335 6
16796.950 8
16797.566 3
16798.182 12
16798.798 8
16799.413 4
16800.029 2
16800.645 8
16801.261 7
16801.876 7
16802.492 4
16803.108 6
16803.724 11
16804.340 6
16804.956 10
16805.571 10
16806.187 6
16806.803 8
16807.419 2
16808.035 5
16808.651 4
16809.267 5
16809.883 4
16810.499 5
16811.115 5
16811.731 3
16812.347 8
16812.963 11
16813.579 17
16814.195 11
16814.811 10
16815.427 9
16816.043 9
16816.659 7
16817.275 8
16817.891 6
16818.507 2
16819.123 1
16819.739 4
16820.356 1
16820.972 1
16821.588 5
16822.204 5
16822.820 4
16823.436 5
16824.053 12
16824.669 9
16825.285 4
16825.901 9
16826.518 10
16827.134 14
16827.750 7
16828.366 18
16828.983 10
16829.599 5
16830.215 3
16830.832 10
16831.448 5
16832.064 8
16832.681 11
16833.297 19
16833.913 16
16834.530 9
16835.146 8
16835.763 12
16836.379 18
16836.996 17
16837.612 13
16838.228 10
16838.845 9
16839.461 8
16840.078 11
16840.694 10
16841.311 5
16841.928 4
16842.544 15
16843.161 8
16843.777 4
16844.394 13
16845.010 8
16845.627 9
16846.244 4
16846.860 9
16847.477 8
16848.093 9
16848.710 5
16849.327 4
16849.943 8
16850.560 9
16851.177 10
16851.794 19
16852.410 21
16853.027 19
16853.644 22
16854.261 22
16854.877 27
16855.494 17
16856.111 14
16856.728 11
16857.344 13
16857.961 11
16858.578 15
16859.195 20
16859.812 4
16860.429 6
16861.046 8
16861.662 2
16862.279 12
16862.896 15
16863.513 9
16864.130 11
16864.747 10
16865.364 17
16865.981 16
16866.598 14
16867.215 10
16867.832 3
16868.449 7
16869.066 10
16869.683 12
16870.300 16
16870.917 13
16871.534 18
16872.151 14
16872.769 10
16873.386 14
16874.003 19
16874.620 21
16875.237 9
16875.854 16
16876.471 13
16877.088 12
16877.706 14
16878.323 24
16878.940 13
16879.557 22
16880.175 18
16880.792 11
16881.409 16
16882.026 27
16882.644 15
16883.261 22
16883.878 31
16884.495 25
16885.113 15
16885.730 21
16886.347 25
16886.965 25
16887.582 29
16888.200 30
16888.817 26
16889.434 33
16890.052 42
16890.669 43
16891.287 36
16891.904 37
16892.522 56
16893.139 68
16893.757 50
16894.374 43
16894.992 28
16895.609 32
16896.227 43
16896.844 34
16897.462 38
16898.079 42
16898.697 45
16899.314 54
16899.932 68
16900.550 57
16901.167 58
16901.785 53
16902.402 45
16903.020 48
16903.638 56
16904.255 51
16904.873 47
16905.491 56
16906.108 50
16906.726 66
16907.344 80
16907.962 87
16908.579 81
16909.197 92
16909.815 77
16910.433 71
16911.051 87
16911.668 81
16912.286 88
16912.904 80
16913.522 83
16914.140 78
16914.758 86
16915.375 79
16915.993 82
16916.611 100
16917.229 94
16917.847 86
16918.465 106
16919.083 101
16919.701 132
16920.319 171
16920.937 167
16921.555 168
16922.173 164
16922.791 163
16923.409 171
16924.027 191
16924.645 210
16925.263 212
16925.881 199
16926.499 253
16927.117 264
16927.735 290
16928.353 316
16928.972 320
16929.590 351
16930.208 414
16930.826 450
16931.444 444
16932.062 397
16932.681 487
16933.299 563
16933.917 566
16934.535 626
16935.153 692
16935.772 705
16936.390 757
16937.008 780
16937.627 839
16938.245 916
16938.863 1007
16939.481 1079
16940.100 1180
16940.718 1270
16941.336 1319
16941.955 1406
16942.573 1584
16943.192 1636
16943.810 1826
16944.428 1935
16945.047 2032
16945.665 2200
16946.284 2344
16946.902 2505
16947.521 2589
16948.139 2782
16948.758 2992
16949.376 3098
16949.995 3172
16950.613 3188
16951.232 3431
16951.850 3534
16952.469 3561
16953.087 3502
16953.706 3508
16954.324 3425
16954.943 3310
16955.562 3220
16956.180 3070
16956.799 2930
16957.418 2745
16958.036 2605
16958.655 2423
16959.274 2193
16959.892 1951
16960.511 1763
16961.130 1534
16961.748 1382
16962.367 1303
16962.986 1177
16963.605 1087
16964.223 1061
16964.842 947
16965.461 820
16966.080 741
16966.699 640
16967.317 554
16967.936 477
16968.555 418
16969.174 366
16969.793 365
16970.412 327
16971.031 305
16971.649 263
16972.268 275
16972.887 225
16973.506 189
16974.125 187
16974.744 195
16975.363 187
16975.982 175
16976.601 162
16977.220 152
16977.839 150
16978.458 155
16979.077 139
16979.696 123
16980.315 121
16980.934 122
16981.553 118
16982.173 109
16982.792 114
16983.411 103
16984.030 123
16984.649 128
16985.268 111
16985.887 92
16986.507 104
16987.126 100
16987.745 124
16988.364 122
16988.983 110
16989.603 99
16990.222 115
16990.841 89
16991.460 76
16992.080 80
16992.699 57
16993.318 62
16993.938 88
16994.557 84
16995.176 61
16995.796 55
16996.415 64
16997.034 75
16997.654 69
16998.273 45
16998.892 71
16999.512 63
17000.131 72
17000.751 75
17001.370 85
17001.990 85
17002.609 79
17003.229 59
17003.848 62
17004.468 64
17005.087 60
17005.707 64
17006.326 65
17006.946 55
17007.565 35
17008.185 47
17008.804 64
17009.424 49
17010.044 52
17010.663 39
17011.283 34
17011.902 31
17012.522 36
17013.142 39
17013.761 38
17014.381 32
17015.001 27
17015.621 25
17016.240 30
17016.860 42
17017.480 35
17018.099 27
17018.719 26
17019.339 27
17019.959 23
17020.579 23
17021.198 19
17021.818 21
17022.438 23
17023.058 29
17023.678 29
17024.298 37
17024.918 22
17025.537 25
17026.157 43
17026.777 25
17027.397 30
17028.017 34
17028.637 25
17029.257 37
17029.877 36
17030.497 26
17031.117 20
17031.737 10
17032.357 21
17032.977 25
17033.597 22
17034.217 21
17034.837 16
17035.457 23
17036.077 11
17036.697 9
17037.317 14
17037.938 16
17038.558 20
17039.178 14
17039.798 17
17040.418 11
17041.038 17
17041.658 16
17042.279 16
17042.899 12
17043.519 16
17044.139 13
17044.760 8
17045.380 19
17046.000 13
17046.620 10
17047.241 13
17047.861 17
17048.481 16
17049.101 17
17049.722 25
17050.342 35
17050.963 21
17051.583 17
17052.203 28
17052.824 24
17053.444 20
17054.064 13
17054.685 13
17055.305 10
17055.926 10
17056.546 9
17057.167 17
17057.787 17
17058.408 19
17059.028 13
17059.649 5
17060.269 6
17060.890 13
17061.510 11
17062.131 7
17062.751 12
17063.372 16
17063.992 14
17064.613 12
17065.234 11
17065.854 11
17066.475 10
17067.096 11
17067.716 9
17068.337 11
17068.958 16
17069.578 15
17070.199 21
17070.820 10
17071.440 16
17072.061 27
17072.682 17
17073.303 17
17073.923 17
17074.544 10
17075.165 10
17075.786 13
17076.407 19
17077.027 19
17077.648 14
17078.269 10
17078.890 11
17079.511 22
17080.132 19
17080.753 12
17081.374 9
17081.994 10
17082.615 13
17083.236 10
17083.857 7
17084.478 12
17085.099 7
17085.720 5
17086.341 14
17086.962 18
17087.583 31
17088.204 14
17088.825 7
17089.446 10
17090.067 17
17090.688 10
17091.310 17
17091.931 16
17092.552 9
17093.173 7
17093.794 11
17094.415 15
17095.036 19
17095.657 28
17096.279 18
17096.900 14
17097.521 6
17098.142 23
17098.763 29
17099.385 30
17100.006 24
17100.627 21
17101.248 14
17101.870 14
17102.491 13
17103.112 17
17103.734 21
17104.355 15
17104.976 18
17105.598 15
17106.219 26
17106.840 23
17107.462 25
17108.083 24
17108.704 22
17109.326 33
17109.947 19
17110.569 24
17111.190 26
17111.812 42
17112.433 30
17113.055 18
17113.676 18
17114.298 19
17114.919 15
17115.541 30
17116.162 19
17116.784 26
17117.405 28
17118.027 27
17118.648 18
17119.270 12
17119.892 13
17120.513 17
17121.135 20
17121.757 11
17122.378 25
17123.000 48
17123.622 35
17124.243 34
17124.865 37
17125.487 31
17126.108 33
17126.730 34
17127.352 30
17127.974 22
17128.595 20
17129.217 27
17129.839 30
17130.461 29
17131.082 29
17131.704 27
17132.326 31
17132.948 21
17133.570 35
17134.192 33
17134.814 40
17135.435 43
17136.057 45
17136.679 38
17137.301 29
17137.923 27
17138.545 32
17139.167 31
17139.789 36
17140.411 33
17141.033 62
17141.655 57
17142.277 62
17142.899 45
17143.521 38
17144.143 60
17144.765 73
17145.387 52
17146.009 52
17146.631 54
17147.253 65
17147.876 56
17148.498 53
17149.120 43
17149.742 49
17150.364 52
17150.986 59
17151.608 60
17152.231 60
17152.853 75
17153.475 83
17154.097 59
17154.720 61
17155.342 69
17155.964 69
17156.586 82
17157.209 86
17157.831 84
17158.453 100
17159.076 92
17159.698 56
17160.320 55
17160.943 62
17161.565 62
17162.187 60
17162.810 59
17163.432 63
17164.054 43
17164.677 48
17165.299 43
17165.922 36
17166.544 40
17167.167 39
17167.789 52
17168.412 53
17169.034 56
17169.657 60
17170.279 48
17170.902 46
17171.524 45
17172.147 36
17172.769 35
17173.392 44
17174.014 28
17174.637 32
17175.260 33
17175.882 35
17176.505 32
17177.128 32
17177.750 36
17178.373 33
17178.996 35
17179.618 30
17180.241 32
17180.864 27
17181.486 20
17182.109 20
17182.732 38
17183.355 27
17183.977 19
17184.600 24
17185.223 24
17185.846 29
17186.469 22
17187.091 29
17187.714 21
17188.337 33
17188.960 35
17189.583 14
17190.206 13
17190.829 10
17191.452 15
17192.074 16
17192.697 17
17193.320 11
17193.943 12
17194.566 8
17195.189 14
17195.812 10
17196.435 11
17197.058 7
17197.681 5
17198.304 6
17198.927 8
17199.550 20
17200.173 22
17200.796 18
17201.420 15
17202.043 15
17202.666 12
17203.289 7
17203.912 7
17204.535 10
17205.158 4
17205.781 8
17206.405 8
17207.028 10
17207.651 9
17208.274 21
17208.897 16
17209.521 19
17210.144 28
17210.767 18
17211.390 6
17212.014 3
17212.637 11
17213.260 10
17213.884 19
17214.507 13
17215.130 13
17215.754 6
17216.377 7
17217.000 7
17217.624 15
17218.247 17
17218.870 7
17219.494 4
17220.117 11
17220.741 3
17221.364 7
17221.988 7
17222.611 6
17223.235 7
17223.858 5
17224.482 2
17225.105 1
17225.729 7
17226.352 4
17226.976 1
17227.599 5
17228.223 7
17228.846 16
17229.470 13
17230.094 11
17230.717 6
17231.341 14
17231.965 14
17232.588 7
17233.212 6
17233.836 8
17234.459 13
17235.083 9
17235.707 6
17236.330 5
17236.954 11
17237.578 15
17238.202 16
17238.825 8
17239.449 9
17240.073 1
17240.697 4
17241.320 9
17241.944 10
17242.568 5
17243.192 7
17243.816 11
17244.440 9
17245.064 19
17245.687 11
17246.311 8
17246.935 13
17247.559 6
17248.183 1
17248.807 3
17249.431 5
17250.055 11
17250.679 9
17251.303 10
17251.927 11
17252.551 11
17253.175 5
17253.799 2
17254.423 8
17255.047 6
17255.671 5
17256.295 10
17256.919 4
17257.543 11
17258.168 7
17258.792 7
17259.416 7
17260.040 7
17260.664 8
17261.288 2
17261.912 6
17262.537 12
17263.161 10
17263.785 6
17264.409 5
17265.034 8
17265.658 6
17266.282 9
17266.906 3
17267.531 8
17268.155 12
17268.779 10
17269.403 3
17270.028 3
17270.652 4
17271.277 7
17271.901 9
17272.525 5
17273.150 1
17273.774 7
17274.398 7
17275.023 5
17275.647 5
17276.272 11
17276.896 16
17277.521 5
17278.145 3
17278.770 3
17279.394 2
17280.019 8
17280.643 11
17281.268 5
17281.892 4
17282.517 3
17283.141 15
17283.766 10
17284.390 6
17285.015 3
17285.640 3
17286.264 1
17286.889 1
17287.514 6
17288.138 4
17288.763 6
17289.388 4
17290.012 10
17290.637 8
17291.262 16
17291.886 11
17292.511 7
17293.136 9
17293.761 12
17294.385 10
17295.010 7
17295.635 2
17296.260 3
17296.885 4
17297.509 2
17298.134 3
17298.759 3
17299.384 3
17300.009 7
17300.634 5
17301.259 9
17301.884 11
17302.508 5
17303.133 6
17303.758 8
17304.383 15
17305.008 10
17305.633 4
17306.258 3
17306.883 7
17307.508 4
17308.133 7
17308.758 4
17309.383 4
17310.008 16
17310.633 14
17311.258 12
17311.884 6
17312.509 7
17313.134 8
17313.759 13
17314.384 7
17315.009 8
17315.634 4
17316.259 0
17316.885 2
17317.510 2
17318.135 8
17318.760 8
17319.385 10
17320.011 11
17320.636 6
17321.261 5
17321.886 15
17322.512 20
17323.137 14
17323.762 16
17324.388 10
17325.013 5
17325.638 3
17326.264 11
17326.889 12
17327.514 8
17328.140 9
17328.765 5
17329.390 9
17330.016 8
17330.641 12
17331.267 18
17331.892 13
17332.518 12
17333.143 7
17333.769 5
17334.394 1
17335.020 10
17335.645 12
17336.271 4
17336.896 11
17337.522 22
17338.147 13
17338.773 8
17339.398 13
17340.024 10
17340.650 5
17341.275 11
17341.901 3
17342.526 0
17343.152 6
17343.778 3
17344.403 7
17345.029 5
17345.655 9
17346.281 4
17346.906 8
17347.532 9
17348.158 9
17348.783 10
17349.409 7
17350.035 7
17350.661 6
17351.287 6
17351.912 10
17352.538 8
17353.164 10
17353.790 15
17354.416 14
17355.042 15
17355.668 10
17356.293 3
17356.919 10
17357.545 8
17358.171 9
17358.797 5
17359.423 10
17360.049 9
17360.675 8
17361.301 8
17361.927 13
17362.553 13
17363.179 14
17363.805 8
17364.431 11
17365.057 9
17365.683 5
17366.309 4
17366.935 10
17367.561 2
17368.187 4
17368.813 5
17369.440 17
17370.066 30
17370.692 20
17371.318 14
17371.944 14
17372.570 3
17373.197 10
17373.823 15
17374.449 8
17375.075 7
17375.701 4
17376.328 7
17376.954 11
17377.580 8
17378.207 7
17378.833 3
17379.459 9
17380.085 8
17380.712 14
17381.338 7
17381.964 11
17382.591 12
17383.217 6
17383.844 8
17384.470 9
17385.096 12
17385.723 8
17386.349 13
17386.976 10
17387.602 5
17388.229 6
17388.855 16
17389.482 5
17390.108 5
17390.735 10
17391.361 5
17391.988 3
17392.614 7
17393.241 3
17393.867 6
17394.494 8
17395.120 6
17395.747 5
17396.374 5
17397.000 11
17397.627 12
17398.254 9
17398.880 8
17399.507 9
17400.134 4
17400.760 12
17401.387 6
17402.014 4
17402.640 10
17403.267 18
17403.894 9
17404.521 16
17405.147 10
17405.774 9
17406.401 10
17407.028 7
17407.655 10
17408.281 9
17408.908 9
17409.535 1
17410.162 5
17410.789 6
17411.416 10
17412.043 15
17412.669 8
17413.296 9
17413.923 10
17414.550 1
17415.177 2
17415.804 2
17416.431 2
17417.058 2
17417.685 2
17418.312 5
17418.939 12
17419.566 6
17420.193 3
17420.820 4
17421.447 0
17422.074 4
17422.701 0
17423.329 5
17423.956 11
17424.583 9
17425.210 8
17425.837 5
17426.464 5
17427.091 4
17427.719 3
17428.346 0
17428.973 4
17429.600 8
17430.227 6
17430.855 4
17431.482 5
17432.109 3
17432.736 3
17433.364 2
17433.991 6
17434.618 5
17435.246 1
17435.873 7
17436.500 5
17437.128 1
17437.755 4
17438.382 6
17439.010 4
17439.637 4
17440.264 1
17440.892 0
17441.519 3
17442.147 8
17442.774 4
17443.402 2
17444.029 3
17444.657 1
17445.284 6
17445.912 5
17446.539 5
17447.167 3
17447.794 6
17448.422 6
17449.049 8
17449.677 2
17450.304 7
17450.932 7
17451.560 4
17452.187 3
17452.815 3
17453.442 2
17454.070 1
17454.698 4
17455.325 1
17455.953 5
17456.581 5
17457.209 2
17457.836 0
17458.464 4
17459.092 3
17459.719 1
17460.347 1
17460.975 6
17461.603 8
17462.231 6
17462.858 4
17463.486 1
17464.114 3
17464.742 10
17465.370 10
17465.998 5
17466.625 2
17467.253 2
17467.881 5
17468.509 2
17469.137 6
17469.765 2
17470.393 2
17471.021 3
17471.649 2
17472.277 8
17472.905 8
17473.533 3
17474.161 10
17474.789 6
17475.417 5
17476.045 5
17476.673 9
17477.301 6
17477.929 4
17478.557 10
17479.185 5
17479.813 1
17480.442 4
17481.070 11
17481.698 6
17482.326 12
17482.954 10
17483.582 3
17484.211 5
17484.839 3
17485.467 13
17486.095 10
17486.723 8
17487.352 10
17487.980 7
17488.608 8
17489.236 13
17489.865 11
17490.493 15
17491.121 10
17491.750 4
17492.378 10
17493.006 15
17493.635 8
17494.263 7
17494.892 2
17495.520 6
17496.148 3
17496.777 6
17497.405 5
17498.034 6
17498.662 16
17499.291 14
17499.919 6
17500.547 2
17501.176 9
17501.804 5
17502.433 0
17503.062 0
17503.690 0
17504.319 7
17504.947 2
17505.576 10
17506.204 16
17506.833 13
17507.462 8
17508.090 3
17508.719 5
17509.347 3
17509.976 3
17510.605 17
17511.233 9
17511.862 3
17512.491 9
17513.120 10
17513.748 7
17514.377 4
17515.006 8
17515.635 8
17516.263 7
17516.892 12
17517.521 7
17518.150 4
17518.778 7
17519.407 6
17520.036 1
17520.665 3
17521.294 3
17521.923 2
17522.552 6
17523.180 4
17523.809 2
17524.438 11
17525.067 8
17525.696 4
17526.325 4
17526.954 15
17527.583 12
17528.212 14
17528.841 6
17529.470 1
17530.099 3
17530.728 5
17531.357 4
17531.986 11
17532.615 19
17533.244 19
17533.873 12
17534.502 9
17535.132 5
17535.761 3
17536.390 1
17537.019 4
17537.648 11
17538.277 6
17538.906 3
17539.536 3
17540.165 11
17540.794 8
17541.423 4
17542.053 7
17542.682 4
17543.311 5
17543.940 11
17544.570 3
17545.199 6
17545.828 2
17546.457 8
17547.087 6
17547.716 12
17548.345 12
17548.975 8
17549.604 10
17550.234 6
17550.863 5
17551.492 6
17552.122 6
17552.751 8
17553.381 5
17554.010 3
17554.640 2
17555.269 3
17555.898 1
17556.528 12
17557.157 15
17557.787 3
17558.416 5
17559.046 8
17559.676 5
17560.305 5
17560.935 9
17561.564 5
17562.194 3
17562.823 2
17563.453 4
17564.083 0
17564.712 1
17565.342 9
17565.972 5
17566.601 2
17567.231 5
17567.861 2
17568.490 3
17569.120 2
17569.750 8
17570.380 13
17571.009 12
17571.639 16
17572.269 16
17572.899 6
17573.528 3
17574.158 8
17574.788 7
17575.418 2
17576.048 4
17576.678 6
17577.307 4
17577.937 1
17578.567 3
17579.197 4
17579.827 7
17580.457 8
17581.087 9
17581.717 3
17582.347 9
17582.977 6
17583.607 4
17584.237 3
17584.867 6
17585.497 3
17586.127 7
17586.757 3
17587.387 4
17588.017 5
17588.647 4
17589.277 2
17589.907 3
17590.537 2
17591.167 2
17591.797 4
17592.428 3
17593.058 4
17593.688 0
17594.318 1
17594.948 5
17595.578 5
17596.209 4
17596.839 6
17597.469 4
17598.099 2
17598.730 2
17599.360 4
17599.990 2
17600.620 6
17601.251 7
17601.881 5
17602.511 3
17603.142 1
17603.772 1
17604.402 3
17605.033 3
17605.663 5
17606.293 11
17606.924 5
17607.554 5
17608.185 5
17608.815 2
17609.446 6
17610.076 7
17610.706 8
17611.337 9
17611.967 4
17612.598 2
17613.228 2
17613.859 4
17614.489 4
17615.120 10
17615.751 4
17616.381 2
17617.012 7
17617.642 5
17618.273 13
17618.903 8
17619.534 4
17620.165 5
17620.795 13
17621.426 7
17622.057 13
17622.687 7
17623.318 5
17623.949 3
17624.579 6
17625.210 5
17625.841 8
17626.472 6
17627.102 2
17627.733 0
17628.364 3
17628.995 2
17629.626 6
17630.256 7
17630.887 5
17631.518 7
17632.149 4
17632.780 2
17633.411 10
17634.042 4
17634.672 5
17635.303 2
17635.934 2
17636.565 0
17637.196 2
17637.827 2
17638.458 4
17639.089 1
17639.720 1
17640.351 1
17640.982 7
17641.613 6
17642.244 6
17642.875 9
17643.506 6
17644.137 18
17644.768 3
17645.399 2
17646.030 3
17646.662 3
17647.293 7
17647.924 3
17648.555 14
17649.186 11
17649.817 7
17650.448 7
17651.080 4
17651.711 7
17652.342 2
17652.973 3
17653.604 4
17654.236 4
17654.867 5
17655.498 7
17656.129 5
17656.761 4
17657.392 5
17658.023 4
17658.655 3
17659.286 4
17659.917 4
17660.549 6
17661.180 6
17661.811 4
17662.443 4
17663.074 4
17663.706 6
17664.337 3
17664.969 1
17665.600 6
17666.231 8
17666.863 14
17667.494 6
17668.126 7
17668.757 6
17669.389 4
17670.020 3
17670.652 1
17671.283 2
17671.915 4
17672.547 0
17673.178 1
17673.810 4
17674.441 4
17675.073 3
17675.705 7
17676.336 3
17676.968 2
17677.600 8
17678.231 11
17678.863 7
17679.495 5
17680.126 11
17680.758 11
17681.390 9
17682.022 8
17682.653 5
17683.285 3
17683.917 3
17684.549 3
17685.180 2
17685.812 9
17686.444 5
17687.076 8
17687.708 3
17688.340 2
17688.971 6
17689.603 5
17690.235 2
17690.867 5
17691.499 3
17692.131 5
17692.763 3
17693.395 3
17694.027 3
17694.659 4
17695.291 6
17695.923 13
17696.555 12
17697.187 3
17697.819 1
17698.451 3
17699.083 5
17699.715 0
17700.347 0
17700.979 0
17701.611 8
17702.243 6
17702.875 4
17703.507 3
17704.140 5
17704.772 6
17705.404 0
17706.036 1
17706.668 1
17707.300 3
17707.933 3
17708.565 5
17709.197 9
17709.829 3
17710.461 0
17711.094 4
17711.726 6
17712.358 8
17712.991 4
17713.623 2
17714.255 2
17714.888 3
17715.520 2
17716.152 7
17716.785 8
17717.417 3
17718.049 5
17718.682 1
17719.314 5
17719.947 5
17720.579 4
17721.211 7
17721.844 7
17722.476 3
17723.109 5
17723.741 6
17724.374 4
17725.006 11
17725.639 7
17726.271 8
17726.904 4
17727.536 2
17728.169 3
17728.802 6
17729.434 2
17730.067 3
17730.699 3
17731.332 5
17731.965 4
17732.597 8
17733.230 2
17733.863 2
17734.495 3
17735.128 4
17735.761 5
17736.393 3
17737.026 3
17737.659 4
17738.292 4
17738.924 5
17739.557 4
17740.190 1
17740.823 3
17741.455 5
17742.088 9
17742.721 12
17743.354 8
17743.987 2
17744.620 2
17745.253 5
17745.885 8
17746.518 7
17747.151 13
17747.784 6
17748.417 3
17749.050 5
17749.683 4
17750.316 10
17750.949 9
17751.582 3
17752.215 3
17752.848 5
17753.481 10
17754.114 9
17754.747 6
17755.380 5
17756.013 4
17756.646 8
17757.279 9
17757.912 4
17758.545 0
17759.179 1
17759.812 8
17760.445 7
17761.078 12
17761.711 7
17762.344 9
17762.977 10
17763.611 8
17764.244 5
17764.877 2
17765.510 2
17766.144 1
17766.777 4
17767.410 6
17768.043 4
17768.677 4
17769.310 9
17769.943 5
17770.577 3
17771.210 1
17771.843 4
17772.477 3
17773.110 4
17773.743 5
17774.377 4
17775.010 2
17775.644 1
17776.277 1
17776.910 6
17777.544 3
17778.177 3
17778.811 5
17779.444 7
17780.078 2
17780.711 7
17781.345 6
17781.978 2
17782.612 3
17783.245 5
17783.879 1
17784.513 0
17785.146 1
17785.780 1
17786.413 3
17787.047 3
17787.681 2
17788.314 5
17788.948 8
17789.581 4
17790.215 7
17790.849 8
17791.483 7
17792.116 5
17792.750 5
17793.384 2
17794.017 4
17794.651 7
17795.285 2
17795.919 2
17796.552 4
17797.186 2
17797.820 2
17798.454 7
17799.088 6
17799.722 7
17800.355 6
17800.989 6
17801.623 7
17802.257 4
17802.891 4
17803.525 4
17804.159 2
17804.793 2
17805.427 7
17806.061 7
17806.695 5
17807.329 3
17807.963 1
17808.597 9
17809.231 6
17809.865 4
17810.499 7
17811.133 7
17811.767 2
17812.401 2
17813.035 2
17813.669 0
17814.303 4
17814.937 6
17815.571 7
17816.205 6
17816.840 5
17817.474 3
17818.108 1
17818.742 9
17819.376 3
17820.010 2
17820.645 9
17821.279 7
17821.913 7
17822.547 4
17823.182 1
17823.816 5
17824.450 4
17825.084 1
17825.719 3
17826.353 3
17826.987 1
17827.622 3
17828.256 3
17828.890 1
17829.525 1
17830.159 4
17830.794 2
17831.428 1
17832.062 7
17832.697 3
17833.331 0
17833.966 1
17834.600 2
17835.235 3
17835.869 1
17836.504 13
17837.138 5
17837.773 2
17838.407 2
17839.042 4
17839.676 2
17840.311 7
17840.945 6
17841.580 7
17842.215 12
17842.849 10
17843.484 11
17844.119 12
17844.753 6
17845.388 3
17846.023 10
17846.657 7
17847.292 3
17847.927 10
17848.561 3
17849.196 0
17849.831 8
17850.465 3
17851.100 3
17851.735 4
17852.370 14
17853.005 9
17853.639 11
17854.274 11
17854.909 5
17855.544 4
17856.179 4
17856.814 6
17857.448 3
17858.083 4
17858.718 8
17859.353 9
17859.988 2
17860.623 0
17861.258 3
17861.893 1
17862.528 4
17863.163 0
17863.798 6
17864.433 10
17865.068 4
17865.703 4
17866.338 2
17866.973 5
17867.608 8
17868.243 3
17868.878 3
17869.513 2
17870.148 16
17870.783 13
17871.418 17
17872.054 14
17872.689 2
17873.324 2
17873.959 3
17874.594 2
17875.229 5
17875.865 6
17876.500 6
17877.135 0
17877.770 0
17878.405 0
17879.041 3
17879.676 5
17880.311 2
17880.947 0
17881.582 3
17882.217 2
17882.852 2
17883.488 3
17884.123 1
17884.759 1
17885.394 13
17886.029 17
17886.665 12
17887.300 9
17887.935 4
17888.571 2
17889.206 0
17889.842 12
17890.477 8
17891.113 4
17891.748 3
17892.384 2
17893.019 10
17893.655 14
17894.290 9
17894.926 7
17895.561 4
17896.197 4
17896.832 4
17897.468 8
17898.104 3
17898.739 2
17899.375 0
17900.010 0
17900.646 2
17901.282 1
17901.917 5
17902.553 10
17903.189 13
17903.824 10
17904.460 5
17905.096 6
17905.732 11
17906.367 4
17907.003 3
17907.639 3
17908.275 6
17908.910 7
17909.546 6
17910.182 5
17910.818 2
17911.454 0
17912.089 3
17912.725 2
17913.361 1
17913.997 3
17914.633 7
17915.269 9
17915.905 9
17916.541 13
17917.177 4
17917.813 0
17918.449 1
17919.084 4
17919.720 3
17920.356 1
17920.992 2
17921.628 4
17922.264 4
17922.901 4
17923.537 3
17924.173 3
17924.809 1
17925.445 6
17926.081 4
17926.717 2
17927.353 0
17927.989 3
17928.625 5
17929.261 1
17929.898 7
17930.534 8
17931.170 3
17931.806 2
17932.442 2
17933.079 1
17933.715 2
17934.351 2
17934.987 0
17935.624 1
17936.260 1
17936.896 2
17937.532 0
17938.169 1
17938.805 3
17939.441 8
17940.078 6
17940.714 2
17941.350 11
17941.987 8
17942.623 3
17943.260 1
17943.896 7
17944.532 5
17945.169 3
17945.805 4
17946.442 5
17947.078 3
17947.715 7
17948.351 5
17948.988 3
17949.624 2
17950.261 0
17950.897 1
17951.534 12
17952.170 6
17952.807 6
17953.443 2
17954.080 5
17954.717 0
17955.353 4
17955.990 8
17956.626 11
17957.263 5
17957.900 22
17958.536 15
17959.173 8
17959.810 8
17960.446 16
17961.083 8
17961.720 5
17962.357 3
17962.993 3
17963.630 5
17964.267 6
17964.904 6
17965.540 5
17966.177 2
17966.814 0
17967.451 1
17968.088 3
17968.725 5
17969.361 5
17969.998 2
17970.635 6
17971.272 9
17971.909 3
17972.546 2
17973.183 10
17973.820 5
17974.457 4
17975.094 5
17975.731 4
17976.368 3
17977.005 6
17977.642 6
17978.279 2
17978.916 1
17979.553 4
17980.190 0
17980.827 4
17981.464 1
17982.101 2
17982.738 3
17983.375 7
17984.012 5
17984.649 1
17985.287 1
17985.924 2
17986.561 6
17987.198 7
17987.835 2
17988.472 1
17989.110 3
17989.747 5
17990.384 3
17991.021 0
17991.659 1
17992.296 0
17992.933 3
17993.570 4
17994.208 3
17994.845 3
17995.482 9
17996.120 3
17996.757 8
17997.394 11
17998.032 9
17998.669 3
17999.307 1
17999.944 1
18000.581 0
18001.219 10
18001.856 9
18002.494 9
18003.131 7
18003.769 2
18004.406 5
18005.044 5
18005.681 3
18006.319 12
18006.956 9
18007.594 2
18008.231 1
18008.869 6
18009.506 4
18010.144 2
18010.781 0
18011.419 2
18012.057 2
18012.694 4
18013.332 6
18013.970 1
18014.607 7
18015.245 10
18015.883 5
18016.520 4
18017.158 2
18017.796 4
18018.433 6
18019.071 4
18019.709 3
18020.347 2
18020.984 1
18021.622 4
18022.260 2
18022.898 0
18023.536 1
18024.174 0
18024.811 0
18025.449 1
18026.087 2
18026.725 1
18027.363 3
18028.001 1
18028.639 0
18029.277 0
18029.914 1
18030.552 1
18031.190 3
18031.828 2
18032.466 5
18033.104 5
18033.742 7
18034.380 6
18035.018 1
18035.656 4
18036.294 4
18036.932 12
18037.571 9
18038.209 1
18038.847 1
18039.485 4
18040.123 2
18040.761 6
18041.399 4
18042.037 6
18042.675 0
18043.314 7
18043.952 3
18044.590 4
18045.228 7
18045.866 2
18046.505 2
18047.143 0
18047.781 1
18048.419 0
18049.058 5
18049.696 3
18050.334 2
18050.973 0
18051.611 8
18052.249 3
18052.888 5
18053.526 2
18054.164 2
18054.803 1
18055.441 4
18056.079 2
18056.718 6
18057.356 4
18057.995 8
18058.633 2
18059.272 0
18059.910 2
18060.548 0
18061.187 1
18061.825 7
18062.464 9
18063.103 4
18063.741 4
18064.380 2
18065.018 2
18065.657 1
18066.295 3
18066.934 4
18067.572 2
18068.211 1
18068.850 0
18069.488 3
18070.127 4
18070.766 4
18071.404 6
18072.043 4
18072.682 2
18073.320 4
18073.959 5
18074.598 1
18075.237 1
18075.875 1
18076.514 3
18077.153 1
18077.792 0
18078.430 4
18079.069 1
18079.708 1
18080.347 3
18080.986 2
18081.624 2
18082.263 1
18082.902 4
18083.541 1
18084.180 2
18084.819 0
18085.458 3
18086.097 2
18086.736 2
18087.375 0
18088.014 2
18088.653 1
18089.292 1
18089.931 3
18090.570 9
18091.209 4
18091.848 7
18092.487 4
18093.126 11
18093.765 9
18094.404 6
18095.043 2
18095.682 7
18096.321 3
18096.960 0
18097.599 1
18098.238 3
18098.878 3
18099.517 7
18100.156 8
18100.795 3
18101.434 3
18102.074 9
18102.713 8
18103.352 15
18103.991 4
18104.630 1
18105.270 5
18105.909 6
18106.548 7
18107.188 3
18107.827 2
18108.466 6
18109.106 8
18109.745 4
18110.384 2
18111.024 4
18111.663 1
18112.302 3
18112.942 4
18113.581 1
18114.221 4
18114.860 0
18115.500 0
18116.139 4
18116.778 7
18117.418 4
18118.057 2
18118.697 4
18119.336 2
18119.976 2
18120.616 2
18121.255 2
18121.895 6
18122.534 7
18123.174 8
18123.813 2
18124.453 4
18125.093 4
18125.732 4
18126.372 3
18127.011 0
18127.651 0
18128.291 0
18128.930 2
18129.570 6
18130.210 2
18130.850 0
18131.489 3
18132.129 1
18132.769 4
18133.409 6
18134.048 4
18134.688 5
18135.328 1
18135.968 2
18136.608 2
18137.247 3
18137.887 2
18138.527 5
18139.167 3
18139.807 4
18140.447 3
18141.087 1
18141.727 1
18142.366 3
18143.006 2
18143.646 1
18144.286 3
18144.926 6
18145.566 4
18146.206 3
18146.846 1
18147.486 3
18148.126 7
18148.766 4
18149.406 0
18150.046 0
18150.686 1
18151.327 1
18151.967 6
18152.607 4
18153.247 3
18153.887 6
18154.527 7
18155.167 2
18155.807 4
18156.448 3
18157.088 3
18157.728 2
18158.368 1
18159.008 1
18159.649 4
18160.289 5
18160.929 3
18161.569 5
18162.210 6
18162.850 8
18163.490 3
18164.130 2
18164.771 0
18165.411 2
18166.051 4
18166.692 0
18167.332 1
18167.973 0
18168.613 2
18169.253 3
18169.894 4
18170.534 5
18171.175 5
18171.815 5
18172.455 1
18173.096 2
18173.736 4
18174.377 2
18175.017 0
18175.658 3
18176.298 0
18176.939 2
18177.579 9
18178.220 4
18178.861 6
18179.501 5
18180.142 1
18180.782 0
18181.423 0
18182.064 1
18182.704 7
18183.345 16
18183.986 10
18184.626 7
18185.267 4
18185.908 2
18186.548 1
18187.189 2
18187.830 1
18188.470 0
18189.111 1
18189.752 5
18190.393 3
18191.033 0
18191.674 1
18192.315 0
18192.956 0
18193.597 1
18194.238 4
18194.878 9
18195.519 7
18196.160 1
18196.801 3
18197.442 5
18198.083 3
18198.724 1
18199.365 4
18200.006 8
18200.646 6
18201.287 4
18201.928 5
18202.569 11
18203.210 2
18203.851 0
18204.492 0
18205.133 0
18205.774 3
18206.416 2
18207.057 4
18207.698 1
18208.339 5
18208.980 5
18209.621 2
18210.262 1
18210.903 0
18211.544 3
18212.186 9
18212.827 4
18213.468 0
18214.109 0
18214.750 2
18215.391 4
18216.033 5
18216.674 3
18217.315 1
18217.956 1
18218.598 4
18219.239 2
18219.880 2
18220.522 2
18221.163 2
18221.804 1
18222.445 6
18223.087 3
18223.728 1
18224.370 4
18225.011 5
18225.652 14
18226.294 5
18226.935 1
18227.577 4
18228.218 2
18228.859 2
18229.501 2
18230.142 7
18230.784 4
18231.425 22
18232.067 22
18232.708 14
18233.350 14
18233.991 12
18234.633 7
18235.274 1
18235.916 3
18236.558 1
18237.199 3
18237.841 1
18238.482 3
18239.124 0
18239.766 1
18240.407 1
18241.049 1
18241.691 6
18242.332 5
18242.974 3
18243.616 2
18244.258 2
18244.899 0
18245.541 0
18246.183 1
18246.824 0
18247.466 3
18248.108 0
18248.750 2
18249.392 4
18250.033 3
18250.675 3
18251.317 4
18251.959 5
18252.601 0
18253.243 4
18253.885 1
18254.527 0
18255.168 1
18255.810 2
18256.452 4
18257.094 7
18257.736 5
18258.378 7
18259.020 5
18259.662 2
18260.304 3
18260.946 1
18261.588 6
18262.230 9
18262.872 11
18263.514 6
18264.156 4
18264.798 3
18265.441 1
18266.083 6
18266.725 5
18267.367 4
18268.009 4
18268.651 2
18269.293 2
18269.935 3
18270.578 3
18271.220 0
18271.862 0
18272.504 4
18273.146 4
18273.789 3
18274.431 2
18275.073 5
18275.715 3
18276.358 7
18277.000 11
18277.642 8
18278.285 2
18278.927 6
18279.569 7
18280.212 4
18280.854 4
18281.496 5
18282.139 7
18282.781 3
18283.424 3
18284.066 11
18284.708 8
18285.351 10
18285.993 12
18286.636 2
18287.278 0
18287.921 0
18288.563 2
18289.206 6
18289.848 6
18290.491 3
18291.133 4
18291.776 2
18292.418 6
18293.061 2
18293.704 3
18294.346 10
18294.989 7
18295.631 4
18296.274 1
18296.917 4
18297.559 3
18298.202 4
18298.845 1
18299.487 4
18300.130 7
18300.773 3
18301.416 1
18302.058 3
18302.701 5
18303.344 1
18303.987 3
18304.629 2
18305.272 3
18305.915 1
18306.558 1
18307.201 0
18307.843 5
18308.486 3
18309.129 6
18309.772 3
18310.415 2
18311.058 0
18311.701 0
18312.344 0
18312.987 1
18313.629 1
18314.272 3
18314.915 4
18315.558 8
18316.201 6
18316.844 6
18317.487 7
18318.130 1
18318.773 4
18319.416 5
18320.059 4
18320.702 5
18321.346 6
18321.989 8
18322.632 5
18323.275 3
18323.918 4
18324.561 7
18325.204 8
18325.847 11
18326.491 6
18327.134 3
18327.777 0
18328.420 2
18329.063 2
18329.707 2
18330.350 3
18330.993 8
18331.636 1
18332.280 4
18332.923 2
18333.566 3
18334.209 3
18334.853 6
18335.496 6
18336.139 12
18336.783 5
18337.426 2
18338.069 2
18338.713 2
18339.356 1
18340.000 2
18340.643 5
18341.286 1
18341.930 2
18342.573 5
18343.217 5
18343.860 1
18344.504 1
18345.147 5
18345.791 1
18346.434 1
18347.078 1
18347.721 4
18348.365 5
18349.008 0
18349.652 1
18350.296 7
18350.939 2
18351.583 1
18352.226 1
18352.870 3
18353.514 4
18354.157 4
18354.801 1
18355.445 1
18356.088 2
18356.732 2
18357.376 5
18358.019 1
18358.663 4
18359.307 5
18359.951 4
18360.594 5
18361.238 5
18361.882 5
18362.526 5
18363.170 5
18363.813 8
18364.457 7
18365.101 5
18365.745 4
18366.389 2
18367.033 5
18367.677 2
18368.320 5
18368.964 3
18369.608 2
18370.252 9
18370.896 14
18371.540 10
18372.184 8
18372.828 4
18373.472 5
18374.116 14
18374.760 10
18375.404 8
18376.048 2
18376.692 0
18377.336 3
18377.980 15
18378.624 19
18379.268 18
18379.913 13
18380.557 5
18381.201 6
18381.845 2
18382.489 1
18383.133 1
18383.777 2
18384.422 3
18385.066 3
18385.710 1
18386.354 9
18386.998 7
18387.643 8
18388.287 4
18388.931 4
18389.575 3
18390.220 1
18390.864 1
18391.508 3
18392.153 8
18392.797 6
18393.441 9
18394.086 8
18394.730 6
18395.374 3
18396.019 7
18396.663 1
18397.308 0
18397.952 1
18398.596 5
18399.241 7
18399.885 10
18400.530 2
18401.174 1
18401.819 4
18402.463 9
18403.108 7
18403.752 13
18404.397 5
18405.041 2
18405.686 3
18406.330 3
18406.975 2
18407.620 5
18408.264 3
18408.909 3
18409.553 6
18410.198 1
18410.843 2
18411.487 6
18412.132 5
18412.777 7
18413.421 3
18414.066 2
18414.711 2
18415.355 2
18416.000 1
18416.645 0
18417.290 0
18417.934 3
18418.579 3
18419.224 3
18419.869 5
18420.514 4
18421.158 1
18421.803 4
18422.448 8
18423.093 11
18423.738 3
18424.383 1
18425.028 4
18425.673 6
18426.317 4
18426.962 5
18427.607 1
18428.252 1
18428.897 2
18429.542 2
18430.187 2
18430.832 4
18431.477 2
18432.122 0
18432.767 2
18433.412 0
18434.057 0
18434.702 0
18435.347 0
18435.993 0
18436.638 1
18437.283 3
18437.928 1
18438.573 2
18439.218 3
18439.863 0
18440.508 2
18441.154 6
18441.799 10
18442.444 8
18443.089 4
18443.734 2
18444.380 3
18445.025 1
18445.670 3
18446.315 5
18446.961 15
18447.606 5
18448.251 7
18448.897 10
18449.542 5
18450.187 9
18450.833 6
18451.478 0
18452.123 0
18452.769 1
18453.414 2
18454.060 0
18454.705 7
18455.350 3
18455.996 5
18456.641 3
18457.287 2
18457.932 4
18458.578 2
18459.223 1
18459.869 0
18460.514 1
18461.160 2
18461.805 5
18462.451 1
18463.096 1
18463.742 1
18464.387 1
18465.033 1
18465.679 0
18466.324 0
18466.970 1
18467.616 3
18468.261 1
18468.907 2
18469.553 1
18470.198 1
18470.844 2
18471.490 1
18472.135 3
18472.781 1
18473.427 1
18474.073 6
18474.718 5
18475.364 5
18476.010 3
18476.656 1
18477.301 6
18477.947 8
18478.593 11
18479.239 10
18479.885 5
18480.531 2
18481.177 1
18481.822 2
18482.468 1
18483.114 3
18483.760 0
18484.406 3
18485.052 2
18485.698 1
18486.344 2
18486.990 14
18487.636 18
18488.282 12
18488.928 9
18489.574 3
18490.220 10
18490.866 8
18491.512 7
18492.158 1
18492.804 1
18493.450 1
18494.096 5
18494.743 4
18495.389 3
18496.035 9
18496.681 5
18497.327 5
18497.973 5
18498.619 4
18499.266 11
18499.912 9
18500.558 3
18501.204 2
18501.851 0
18502.497 3
18503.143 3
18503.789 1
18504.436 3
18505.082 0
18505.728 5
18506.374 7
18507.021 3
18507.667 7
18508.314 3
18508.960 2
18509.606 2
18510.253 3
18510.899 11
18511.545 8
18512.192 5
18512.838 3
18513.485 0
18514.131 1
18514.778 7
18515.424 3
18516.071 2
18516.717 1
18517.364 3
18518.010 4
18518.657 2
18519.303 1
18519.950 5
18520.596 3
18521.243 3
18521.889 2
18522.536 7
18523.183 3
18523.829 3
18524.476 2
18525.123 5
18525.769 3
18526.416 1
18527.063 4
18527.709 3
18528.356 3
18529.003 2
18529.649 2
18530.296 2
18530.943 2
18531.590 4
18532.236 9
18532.883 5
18533.530 3
18534.177 6
18534.824 9
18535.470 3
18536.117 3
18536.764 3
18537.411 0
18538.058 0
18538.705 5
18539.352 11
18539.998 11
18540.645 5
18541.292 3
18541.939 3
18542.586 4
18543.233 6
18543.880 2
18544.527 3
18545.174 1
18545.821 3
18546.468 5
18547.115 2
18547.762 3
18548.409 5
18549.056 5
18549.703 2
18550.350 3
18550.998 2
18551.645 1
18552.292 2
18552.939 2
18553.586 3
18554.233 6
18554.880 4
18555.528 0
18556.175 3
18556.822 2
18557.469 3
18558.116 1
18558.764 2
18559.411 4
18560.058 4
18560.705 4
18561.353 6
18562.000 3
18562.647 5
18563.295 1
18563.942 4
18564.589 7
18565.237 8
18565.884 1
18566.531 2
18567.179 2
18567.826 3
18568.473 4
18569.121 3
18569.768 1
18570.416 2
18571.063 0
18571.711 0
18572.358 2
18573.006 1
18573.653 2
18574.301 1
18574.948 1
18575.596 0
18576.243 1
18576.891 4
18577.538 1
18578.186 2
18578.833 1
18579.481 2
18580.129 1
18580.776 1
18581.424 5
18582.071 1
18582.719 1
18583.367 3
18584.014 3
18584.662 1
18585.310 2
18585.958 3
18586.605 6
18587.253 5
18587.901 1
18588.548 2
18589.196 16
18589.844 18
18590.492 11
18591.140 5
18591.787 4
18592.435 4
18593.083 3
18593.731 0
18594.379 1
18595.027 3
18595.674 5
18596.322 3
18596.970 6
18597.618 7
18598.266 9
18598.914 5
18599.562 3
18600.210 2
18600.858 1
18601.506 1
18602.154 1
18602.802 1
18603.450 1
18604.098 9
18604.746 3
18605.394 5
18606.042 2
18606.690 0
18607.338 5
18607.986 2
18608.634 2
18609.282 0
18609.931 2
18610.579 4
18611.227 9
18611.875 3
18612.523 2
18613.171 2
18613.820 2
18614.468 8
18615.116 3
18615.764 7
18616.412 11
18617.061 4
18617.709 5
18618.357 3
18619.006 0
18619.654 2
18620.302 0
18620.950 2
18621.599 2
18622.247 3
18622.895 2
18623.544 5
18624.192 5
18624.841 2
18625.489 3
18626.137 2
18626.786 4
18627.434 6
18628.083 3
18628.731 4
18629.380 3
18630.028 3
18630.677 2
18631.325 1
18631.974 1
18632.622 4
18633.271 5
18633.919 9
18634.568 4
18635.216 2
18635.865 2
18636.513 1
18637.162 2
18637.811 3
18638.459 3
18639.108 4
18639.757 3
18640.405 2
18641.054 2
18641.703 2
18642.351 0
18643.000 1
18643.649 1
18644.297 2
18644.946 2
18645.595 1
18646.244 0
18646.892 4
18647.541 1
18648.190 2
18648.839 2
18649.488 4
18650.136 3
18650.785 4
18651.434 3
18652.083 1
18652.732 0
18653.381 3
18654.030 3
18654.678 3
18655.327 1
18655.976 3
18656.625 2
18657.274 0
18657.923 0
18658.572 1
18659.221 2
18659.870 4
18660.519 2
18661.168 5
18661.817 1
18662.466 4
18663.115 3
18663.764 2
18664.413 3
18665.062 3
18665.712 1
18666.361 2
18667.010 1
18667.659 1
18668.308 1
18668.957 0
18669.606 0
18670.256 3
18670.905 1
18671.554 0
18672.203 0
18672.852 1
18673.502 0
18674.151 3
18674.800 0
18675.449 0
18676.099 0
18676.748 2
18677.397 2
18678.046 4
18678.696 3
18679.345 1
18679.994 1
18680.644 1
18681.293 0
18681.943 0
18682.592 5
18683.241 1
18683.891 0
18684.540 1
18685.190 1
18685.839 2
18686.489 2
18687.138 2
18687.787 8
18688.437 4
18689.086 1
18689.736 4
18690.386 4
18691.035 4
18691.685 3
18692.334 3
18692.984 1
18693.633 1
18694.283 8
18694.933 14
18695.582 8
18696.232 8
18696.881 4
18697.531 2
18698.181 2
18698.830 3
18699.480 3
18700.130 6
18700.779 9
18701.429 15
18702.079 11
18702.729 7
18703.378 7
18704.028 1
18704.678 2
18705.328 0
18705.978 4
18706.627 5
18707.277 1
18707.927 8
18708.577 3
18709.227 1
18709.877 1
18710.526 0
18711.176 1
18711.826 7
18712.476 9
18713.126 12
18713.776 9
18714.426 7
18715.076 4
18715.726 2
18716.376 2
18717.026 2
18717.676 3
18718.326 1
18718.976 4
18719.626 4
18720.276 1
18720.926 6
18721.576 6
18722.226 3
18722.876 3
18723.526 1
18724.176 1
18724.827 2
18725.477 0
18726.127 0
18726.777 0
18727.427 0
18728.077 0
18728.728 10
18729.378 6
18730.028 2
18730.678 2
18731.328 0
18731.979 1
18732.629 2
18733.279 12
18733.929 6
18734.580 2
18735.230 3
18735.880 0
18736.531 0
18737.181 0
18737.831 8
18738.482 8
18739.132 5
18739.783 1
18740.433 1
18741.083 7
18741.734 7
18742.384 6
18743.035 2
18743.685 8
18744.336 2
18744.986 1
18745.636 3
18746.287 2
18746.937 3
18747.588 6
18748.239 3
18748.889 3
18749.540 2
18750.190 1
18750.841 1
18751.491 3
18752.142 4
18752.793 6
18753.443 4
18754.094 2
18754.744 5
18755.395 2
18756.046 5
18756.696 4
18757.347 2
18757.998 0
18758.649 0
18759.299 0
18759.950 6
18760.601 4
18761.252 2
18761.902 4
18762.553 7
18763.204 2
18763.855 0
18764.505 2
18765.156 4
18765.807 2
18766.458 1
18767.109 4
18767.760 1
18768.411 6
18769.061 3
18769.712 4
18770.363 10
18771.014 3
18771.665 4
18772.316 2
18772.967 5
18773.618 5
18774.269 2
18774.920 2
18775.571 3
18776.222 6
18776.873 2
18777.524 1
18778.175 1
18778.826 7
18779.477 6
18780.128 6
18780.779 3
18781.431 1
18782.082 4
18782.733 4
18783.384 2
18784.035 1
18784.686 0
18785.337 0
18785.989 1
18786.640 2
18787.291 2
18787.942 1
18788.594 0
18789.245 2
18789.896 1
18790.547 0
18791.199 1
18791.850 2
18792.501 3
18793.152 0
18793.804 3
18794.455 1
18795.106 2
18795.758 3
18796.409 4
18797.061 3
18797.712 2
18798.363 1
18799.015 0
18799.666 3
18800.318 9
18800.969 8
18801.621 5
18802.272 2
18802.923 0
18803.575 1
18804.226 3
18804.878 0
18805.530 1
18806.181 1
18806.833 1
18807.484 5
18808.136 4
18808.787 5
18809.439 1
18810.090 2
18810.742 6
18811.394 8
18812.045 4
18812.697 4
18813.349 2
18814.000 2
18814.652 2
18815.304 0
18815.955 0
18816.607 3
18817.259 5
18817.911 4
18818.562 3
18819.214 6
18819.866 6
18820.518 4
18821.169 0
18821.821 3
18822.473 2
18823.125 6
18823.777 5
18824.429 8
18825.081 2
18825.732 2
18826.384 2
18827.036 4
18827.688 7
18828.340 3
18828.992 5
18829.644 3
18830.296 7
18830.948 2
18831.600 1
18832.252 5
18832.904 5
18833.556 12
18834.208 15
18834.860 9
18835.512 7
18836.164 10
18836.816 12
18837.468 2
18838.120 4
18838.772 1
18839.424 2
18840.077 5
18840.729 4
18841.381 5
18842.033 4
18842.685 17
18843.337 15
18843.989 6
18844.642 9
18845.294 2
18845.946 1
18846.598 2
18847.251 4
18847.903 1
18848.555 4
18849.207 3
18849.860 1
18850.512 0
18851.164 1
18851.817 2
18852.469 2
18853.121 2
18853.774 3
18854.426 3
18855.078 4
18855.731 1
18856.383 6
18857.036 4
18857.688 8
18858.341 3
18858.993 1
18859.645 0
18860.298 1
18860.950 1
18861.603 6
18862.255 3
18862.908 2
18863.561 2
18864.213 4
18864.866 5
18865.518 3
18866.171 3
18866.823 3
18867.476 2
18868.129 1
18868.781 0
18869.434 0
18870.086 1
18870.739 0
18871.392 0
18872.044 1
18872.697 5
18873.350 6
18874.003 1
18874.655 1
18875.308 3
18875.961 3
18876.614 0
18877.266 2
18877.919 1
18878.572 0
18879.225 0
18879.877 2
18880.530 3
18881.183 1
18881.836 0
18882.489 3
18883.142 6
18883.795 9
18884.447 2
18885.100 2
18885.753 3
18886.406 2
18887.059 2
18887.712 6
18888.365 4
18889.018 0
18889.671 2
18890.324 0
18890.977 0
18891.630 1
18892.283 2
18892.936 6
18893.589 4
18894.242 3
18894.895 0
18895.548 1
18896.201 1
18896.855 0
18897.508 2
18898.161 5
18898.814 2
18899.467 1
18900.120 1
18900.773 1
18901.427 0
18902.080 4
18902.733 5
18903.386 2
18904.040 1
18904.693 0
18905.346 3
18905.999 1
18906.653 1
18907.306 2
18907.959 2
18908.612 1
18909.266 2
18909.919 0
18910.572 10
18911.226 9
18911.879 5
18912.533 3
18913.186 0
18913.839 2
18914.493 0
18915.146 0
18915.800 3
18916.453 1
18917.107 1
18917.760 0
18918.413 0
18919.067 0
18919.720 0
18920.374 0
18921.027 2
18921.681 1
18922.335 1
18922.988 1
18923.642 2
18924.295 4
18924.949 3
18925.602 5
18926.256 3
18926.910 2
18927.563 1
18928.217 0
18928.871 3
18929.524 2
18930.178 0
18930.832 6
18931.485 13
18932.139 17
18932.793 14
18933.447 10
18934.100 2
18934.754 2
18935.408 2
18936.062 1
18936.716 2
18937.369 0
18938.023 7
18938.677 14
18939.331 6
18939.985 5
18940.639 2
18941.292 3
18941.946 1
18942.600 1
18943.254 1
18943.908 3
18944.562 1
18945.216 2
18945.870 0
18946.524 3
18947.178 2
18947.832 3
18948.486 2
18949.140 0
18949.794 0
18950.448 1
18951.102 2
18951.756 2
18952.410 1
18953.064 1
18953.718 3
18954.372 1
18955.026 0
18955.681 1
18956.335 10
18956.989 6
18957.643 2
18958.297 1
18958.951 2
18959.606 3
18960.260 4
18960.914 3
18961.568 3
18962.222 1
18962.877 2
18963.531 0
18964.185 2
18964.839 6
18965.494 9
18966.148 5
18966.802 6
18967.457 8
18968.111 5
18968.765 8
18969.420 13
18970.074 5
18970.729 2
18971.383 2
18972.037 2
18972.692 1
18973.346 0
18974.001 1
18974.655 2
18975.310 2
18975.964 6
18976.618 0
18977.273 0
18977.927 1
18978.582 2
18979.237 4
18979.891 0
18980.546 0
18981.200 3
18981.855 12
18982.509 16
18983.164 11
18983.819 3
18984.473 0
18985.128 0
18985.782 2
18986.437 1
18987.092 4
18987.746 4
18988.401 2
18989.056 1
18989.711 6
18990.365 6
18991.020 7
18991.675 2
18992.330 1
18992.984 5
18993.639 2
18994.294 1
18994.949 16
18995.603 14
18996.258 8
18996.913 6
18997.568 4
18998.223 1
18998.878 6
18999.533 3
19000.187 3
19000.842 2
19001.497 1
19002.152 3
19002.807 0
19003.462 0
19004.117 0
19004.772 1
19005.427 5
19006.082 1
19006.737 3
19007.392 3
19008.047 1
19008.702 0
19009.357 1
19010.012 2
19010.667 2
19011.322 3
19011.977 8
19012.633 3
19013.288 0
19013.943 5
19014.598 3
19015.253 4
19015.908 2
19016.563 2
19017.219 0
19017.874 0
19018.529 0
19019.184 5
19019.840 3
19020.495 4
19021.150 2
19021.805 1
19022.461 5
19023.116 4
19023.771 2
19024.426 0
19025.082 0
19025.737 0
19026.392 0
19027.048 4
19027.703 2
19028.359 2
19029.014 1
19029.669 2
19030.325 4
19030.980 2
19031.636 2
19032.291 1
19032.947 1
19033.602 1
19034.257 1
19034.913 2
19035.568 1
19036.224 3
19036.880 7
19037.535 2
19038.191 3
19038.846 2
19039.502 3
19040.157 4
19040.813 1
19041.469 8
19042.124 5
19042.780 1
19043.435 1
19044.091 1
19044.747 2
19045.402 4
19046.058 0
19046.714 3
19047.369 0
19048.025 1
19048.681 1
19049.337 3
19049.992 1
19050.648 1
19051.304 2
19051.960 0
19052.616 2
19053.271 1
19053.927 2
19054.583 2
19055.239 1
19055.895 0
19056.551 0
19057.206 3
19057.862 2
19058.518 0
19059.174 1
19059.830 1
19060.486 0
19061.142 2
19061.798 0
19062.454 1
19063.110 4
19063.766 4
19064.422 0
19065.078 0
19065.734 0
19066.390 2
19067.046 2
19067.702 3
19068.358 1
19069.014 5
19069.670 3
19070.326 0
19070.982 1
19071.639 3
19072.295 5
19072.951 4
19073.607 10
19074.263 7
19074.919 4
19075.576 3
19076.232 0
19076.888 4
19077.544 6
19078.200 2
19078.857 0
19079.513 2
19080.169 1
19080.825 0
19081.482 0
19082.138 0
19082.794 1
19083.451 0
19084.107 0
19084.763 5
19085.420 5
19086.076 4
19086.733 1
19087.389 3
19088.045 2
19088.702 0
19089.358 3
19090.015 5
19090.671 1
19091.328 0
19091.984 0
19092.641 1
19093.297 3
19093.954 0
19094.610 3
19095.267 1
19095.923 5
19096.580 2
19097.236 0
19097.893 0
19098.549 0
19099.206 2
19099.863 0
19100.519 1
19101.176 0
19101.833 1
19102.489 1
19103.146 1
19103.803 1
19104.459 1
19105.116 2
19105.773 0
19106.429 2
19107.086 1
19107.743 6
19108.400 7
19109.056 10
19109.713 9
19110.370 2
19111.027 1
19111.684 2
19112.340 3
19112.997 2
19113.654 0
19114.311 0
19114.968 1
19115.625 1
19116.282 1
19116.938 1
19117.595 1
19118.252 4
19118.909 1
19119.566 1
19120.223 1
19120.880 1
19121.537 3
19122.194 2
19122.851 1
19123.508 1
19124.165 2
19124.822 0
19125.479 3
19126.136 4
19126.793 4
19127.450 5
19128.108 3
19128.765 3
19129.422 1
19130.079 2
19130.736 0
19131.393 1
19132.050 2
19132.708 5
19133.365 3
19134.022 3
19134.679 0
19135.336 1
19135.994 6
19136.651 2
19137.308 0
19137.965 0
19138.623 0
19139.280 0
19139.937 0
19140.595 2
19141.252 0
19141.909 0
19142.567 1
19143.224 1
19143.881 2
19144.539 1
19145.196 3
19145.853 3
19146.511 2
19147.168 3
19147.826 4
19148.483 0
19149.141 1
19149.798 4
19150.456 0
19151.113 0
19151.771 3
19152.428 0
19153.086 1
19153.743 5
19154.401 9
19155.058 5
19155.716 5
19156.373 6
19157.031 4
19157.689 1
19158.346 1
19159.004 7
19159.661 4
19160.319 2
19160.977 9
19161.634 5
19162.292 4
19162.950 0
19163.608 0
19164.265 5
19164.923 2
19165.581 8
19166.238 3
19166.896 3
19167.554 3
19168.212 1
19168.870 2
19169.527 1
19170.185 1
19170.843 0
19171.501 0
19172.159 3
19172.817 4
19173.475 0
19174.132 2
19174.790 2
19175.448 2
19176.106 4
19176.764 5
19177.422 1
19178.080 0
19178.738 0
19179.396 0
19180.054 0
19180.712 2
19181.370 0
19182.028 5
19182.686 4
19183.344 3
19184.002 2
19184.660 2
19185.318 2
19185.976 2
19186.634 3
19187.293 2
19187.951 3
19188.609 7
19189.267 6
19189.925 1
19190.583 7
19191.241 6
19191.900 5
19192.558 5
19193.216 4
19193.874 5
19194.533 9
19195.191 2
19195.849 3
19196.507 4
19197.166 3
19197.824 4
19198.482 7
19199.140 4
19199.799 1
19200.457 1
19201.116 6
19201.774 6
19202.432 2
19203.091 3
19203.749 3
19204.407 3
19205.066 0
19205.724 1
19206.383 2
19207.041 1
19207.700 2
19208.358 1
19209.017 1
19209.675 0
19210.334 0
19210.992 1
19211.651 5
19212.309 4
19212.968 1
19213.626 8
19214.285 4
19214.943 2
19215.602 0
19216.261 1
19216.919 4
19217.578 3
19218.237 5
19218.895 4
19219.554 3
19220.213 3
19220.871 1
19221.530 1
19222.189 2
19222.847 1
19223.506 0
19224.165 0
19224.824 0
19225.482 0
19226.141 3
19226.800 4
19227.459 0
19228.118 1
19228.776 2
19229.435 1
19230.094 1
19230.753 4
19231.412 4
19232.071 1
19232.730 2
19233.389 2
19234.047 2
19234.706 2
19235.365 1
19236.024 0
19236.683 2
19237.342 4
19238.001 3
19238.660 9
19239.319 7
19239.978 4
19240.637 2
19241.296 1
19241.955 0
19242.614 0
19243.273 4
19243.933 1
19244.592 4
19245.251 5
19245.910 5
19246.569 0
19247.228 1
19247.887 1
19248.546 0
19249.206 0
19249.865 2
19250.524 1
19251.183 2
19251.842 1
19252.502 3
19253.161 2
19253.820 3
19254.479 2
19255.139 0
19255.798 1
19256.457 2
19257.117 4
19257.776 4
19258.435 3
19259.095 1
19259.754 1
19260.413 0
19261.073 1
19261.732 0
19262.392 0
19263.051 0
19263.710 0
19264.370 0
19265.029 1
19265.689 14
19266.348 14
19267.008 7
19267.667 3
19268.327 1
19268.986 2
19269.646 0
19270.305 4
19270.965 5
19271.624 1
19272.284 2
19272.943 3
19273.603 1
19274.263 1
19274.922 0
19275.582 3
19276.242 5
19276.901 4
19277.561 4
19278.221 2
19278.880 2
19279.540 3
19280.200 3
19280.859 1
19281.519 4
19282.179 4
19282.839 2
19283.498 1
19284.158 0
19284.818 3
19285.478 2
19286.138 1
19286.797 2
19287.457 2
19288.117 1
19288.777 2
19289.437 0
19290.097 1
19290.757 4
19291.416 1
19292.076 19
19292.736 20
19293.396 15
19294.056 11
19294.716 6
19295.376 4
19296.036 1
19296.696 2
19297.356 3
19298.016 2
19298.676 1
19299.336 2
19299.996 2
19300.656 1
19301.316 0
19301.976 1
19302.636 1
19303.297 2
19303.957 3
19304.617 0
19305.277 4
19305.937 6
19306.597 6
19307.257 5
19307.918 1
19308.578 1
19309.238 1
19309.898 0
19310.558 0
19311.219 0
19311.879 1
19312.539 5
19313.199 4
19313.860 5
19314.520 3
19315.180 0
19315.841 2
19316.501 1
19317.161 0
19317.822 3
19318.482 0
19319.142 1
19319.803 1
19320.463 0
19321.124 2
19321.784 2
19322.444 3
19323.105 0
19323.765 0
19324.426 0
19325.086 2
19325.747 1
19326.407 0
19327.068 2
19327.728 2
19328.389 1
19329.049 0
19329.710 1
19330.370 1
19331.031 5
19331.692 3
19332.352 1
19333.013 6
19333.673 2
19334.334 0
19334.995 2
19335.655 1
19336.316 1
19336.977 0
19337.637 0
19338.298 1
19338.959 0
19339.620 2
19340.280 4
19340.941 0
19341.602 2
19342.263 4
19342.923 1
19343.584 0
19344.245 2
19344.906 10
19345.567 17
19346.227 8
19346.888 4
19347.549 2
19348.210 0
19348.871 1
19349.532 1
19350.193 1
19350.854 3
19351.515 1
19352.175 0
19352.836 12
19353.497 7
19354.158 5
19354.819 3
19355.480 9
19356.141 6
19356.802 3
19357.463 4
19358.124 3
19358.785 2
19359.447 1
19360.108 1
19360.769 1
19361.430 0
19362.091 0
19362.752 0
19363.413 1
19364.074 4
19364.735 4
19365.397 3
19366.058 2
19366.719 3
19367.380 2
19368.041 1
19368.703 1
19369.364 1
19370.025 3
19370.686 3
19371.348 2
19372.009 1
19372.670 0
19373.331 0
19373.993 1
19374.654 0
19375.315 2
19375.977 0
19376.638 0
19377.300 2
19377.961 1
19378.622 5
19379.284 3
19379.945 1
19380.607 0
19381.268 1
19381.929 1
19382.591 1
19383.252 0
19383.914 0
19384.575 1
19385.237 4
19385.898 0
19386.560 1
19387.221 1
19387.883 5
19388.544 5
19389.206 6
19389.868 2
19390.529 0
19391.191 0
19391.852 2
19392.514 0
19393.176 0
19393.837 2
19394.499 2
19395.161 1
19395.822 1
19396.484 0
19397.146 0
19397.808 1
19398.469 1
19399.131 5
19399.793 5
19400.455 4
19401.116 3
19401.778 4
19402.440 2
19403.102 1
19403.764 0
19404.425 3
19405.087 2
19405.749 1
19406.411 0
19407.073 1
19407.735 0
19408.397 0
19409.058 1
19409.720 0
19410.382 0
19411.044 1
19411.706 0
19412.368 1
19413.030 2
19413.692 0
19414.354 0
19415.016 1
19415.678 2
19416.340 0
19417.002 3
19417.664 1
19418.326 0
19418.988 0
19419.651 0
19420.313 3
19420.975 6
19421.637 6
19422.299 1
19422.961 0
19423.623 1
19424.286 1
19424.948 2
19425.610 1
19426.272 1
19426.934 6
19427.597 2
19428.259 1
19428.921 3
19429.583 2
19430.246 1
19430.908 2
19431.570 1
19432.232 0
19432.895 0
19433.557 0
19434.219 1
19434.882 1
19435.544 2
19436.207 0
19436.869 1
19437.531 1
19438.194 1
19438.856 1
19439.519 1
19440.181 3
19440.843 2
19441.506 1
19442.168 2
19442.831 1
19443.493 1
19444.156 4
19444.818 5
19445.481 1
19446.144 5
19446.806 6
19447.469 1
19448.131 14
19448.794 7
19449.456 7
19450.119 5
19450.782 3
19451.444 4
19452.107 7
19452.770 3
19453.432 1
19454.095 2
19454.758 4
19455.420 1
19456.083 7
19456.746 3
19457.408 1
19458.071 0
19458.734 0
19459.397 6
19460.060 7
19460.722 3
19461.385 3
19462.048 4
19462.711 10
19463.374 12
19464.036 10
19464.699 20
19465.362 11
19466.025 8
19466.688 5
19467.351 4
19468.014 3
19468.677 2
19469.340 1
19470.003 3
19470.666 1
19471.329 1
19471.992 1
19472.655 1
19473.318 0
19473.981 0
19474.644 5
19475.307 3
19475.970 1
19476.633 6
19477.296 5
19477.959 0
19478.622 0
19479.285 4
19479.948 3
19480.611 0
19481.274 0
19481.938 0
19482.601 1
19483.264 2
19483.927 3
19484.590 5
19485.254 4
19485.917 0
19486.580 1
19487.243 1
19487.907 2
19488.570 0
19489.233 4
19489.896 0
19490.560 3
19491.223 3
19491.886 0
19492.550 0
19493.213 1
19493.876 1
19494.540 2
19495.203 2
19495.866 3
19496.530 0
19497.193 0
19497.857 0
19498.520 0
19499.184 1
19499.847 0
19500.511 0
19501.174 6
19501.838 6
19502.501 5
19503.165 0
19503.828 1
19504.492 4
19505.155 10
19505.819 9
19506.482 5
19507.146 2
19507.809 14
19508.473 14
19509.137 6
19509.800 5
19510.464 1
19511.128 0
19511.791 1
19512.455 0
19513.119 1
19513.782 0
19514.446 1
19515.110 3
19515.773 2
19516.437 0
19517.101 0
19517.765 0
19518.428 0
19519.092 9
19519.756 7
19520.420 7
19521.084 5
19521.748 0
19522.411 0
19523.075 1
19523.739 0
19524.403 1
19525.067 1
19525.731 0
19526.395 0
19527.059 0
19527.723 4
19528.386 3
19529.050 1
19529.714 1
19530.378 1
19531.042 0
19531.706 1
19532.370 2
19533.034 2
19533.698 2
19534.362 2
19535.027 0
19535.691 0
19536.355 0
19537.019 3
19537.683 2
19538.347 0
19539.011 2
19539.675 3
19540.339 1
19541.004 1
19541.668 1
19542.332 0
19542.996 9
19543.660 8
19544.325 0
19544.989 0
19545.653 1
19546.317 2
19546.982 3
19547.646 3
19548.310 1
19548.974 0
19549.639 3
19550.303 7
19550.967 4
19551.632 2
19552.296 2
19552.960 0
19553.625 1
19554.289 1
19554.954 1
19555.618 0
19556.282 4
19556.947 3
19557.611 2
19558.276 3
19558.940 2
19559.605 1
19560.269 0
19560.934 1
19561.598 2
19562.263 1
19562.927 0
19563.592 1
19564.256 5
19564.921 0
19565.585 2
19566.250 2
19566.915 0
19567.579 0
19568.244 0
19568.908 0
19569.573 2
19570.238 10
19570.902 9
19571.567 8
19572.232 5
19572.897 7
19573.561 6
19574.226 1
19574.891 2
19575.555 8
19576.220 7
19576.885 3
19577.550 2
19578.215 2
19578.879 0
19579.544 5
19580.209 3
19580.874 3
19581.539 0
19582.204 3
19582.868 4
19583.533 5
19584.198 11
19584.863 7
19585.528 1
19586.193 8
19586.858 5
19587.523 3
19588.188 1
19588.853 0
19589.518 0
19590.183 2
19590.848 1
19591.513 2
19592.178 5
19592.843 1
19593.508 2
19594.173 7
19594.838 3
19595.503 0
19596.168 4
19596.833 2
19597.498 0
19598.164 1
19598.829 0
19599.494 1
19600.159 3
19600.824 2
19601.489 1
19602.155 4
19602.820 1
19603.485 7
19604.150 6
19604.816 2
19605.481 1
19606.146 1
19606.811 1
19607.477 10
19608.142 7
19608.807 2
19609.473 6
19610.138 6
19610.803 2
19611.469 4
19612.134 1
19612.799 3
19613.465 1
19614.130 1
19614.796 3
19615.461 7
19616.126 9
19616.792 2
19617.457 6
19618.123 0
19618.788 0
19619.454 1
19620.119 0
19620.785 0
19621.450 2
19622.116 3
19622.781 4
19623.447 0
19624.113 0
19624.778 6
19625.444 7
19626.109 3
19626.775 4
19627.441 1
19628.106 0
19628.772 0
19629.438 1
19630.103 3
19630.769 1
19631.435 3
19632.100 0
19632.766 1
19633.432 1
19634.097 0
19634.763 1
19635.429 0
19636.095 1
19636.761 0
19637.426 2
19638.092 0
19638.758 2
19639.424 2
19640.090 0
19640.755 2
19641.421 3
19642.087 4
19642.753 2
19643.419 7
19644.085 4
19644.751 5
19645.417 5
19646.083 1
19646.749 1
19647.415 0
19648.081 6
19648.747 4
19649.413 0
19650.079 0
19650.745 0
19651.411 1
19652.077 0
19652.743 3
19653.409 1
19654.075 1
19654.741 3
19655.407 1
19656.073 0
19656.739 1
19657.406 1
19658.072 1
19658.738 0
19659.404 0
19660.070 1
19660.736 0
19661.403 0
19662.069 0
19662.735 0
19663.401 3
19664.068 1
19664.734 4
19665.400 0
19666.066 1
19666.733 1
19667.399 0
19668.065 1
19668.732 2
19669.398 3
19670.064 2
19670.731 2
19671.397 2
19672.063 9
19672.730 8
19673.396 3
19674.063 4
19674.729 2
19675.396 1
19676.062 2
19676.728 1
19677.395 0
19678.061 2
19678.728 2
19679.394 0
19680.061 3
19680.727 0
19681.394 1
19682.061 0
19682.727 1
19683.394 0
19684.060 2
19684.727 2
19685.394 1
19686.060 1
19686.727 2
19687.393 2
19688.060 8
19688.727 4
19689.393 2
19690.060 2
19690.727 0
19691.394 1
19692.060 3
19692.727 6
19693.394 22
19694.060 11
19694.727 10
19695.394 5
19696.061 1
19696.728 0
19697.394 1
19698.061 3
19698.728 2
19699.395 3
19700.062 1
19700.729 2
19701.396 1
19702.062 2
19702.729 1
19703.396 3
19704.063 4
19704.730 7
19705.397 6
19706.064 3
19706.731 1
19707.398 5
19708.065 2
19708.732 1
19709.399 2
19710.066 3
19710.733 1
19711.400 0
19712.067 0
19712.734 0
19713.401 1
19714.069 2
19714.736 3
19715.403 2
19716.070 0
19716.737 4
19717.404 3
19718.071 3
19718.739 3
19719.406 3
19720.073 0
19720.740 2
19721.407 3
19722.075 0
19722.742 3
19723.409 2
19724.076 0
19724.744 5
19725.411 1
19726.078 4
19726.746 0
19727.413 3
19728.080 1
19728.748 0
19729.415 12
19730.082 16
19730.750 19
19731.417 18
19732.084 15
19732.752 11
19733.419 4
19734.087 2
19734.754 1
19735.422 8
19736.089 5
19736.757 1
19737.424 0
19738.092 1
19738.759 4
19739.427 1
19740.094 3
19740.762 1
19741.429 2
19742.097 1
19742.764 1
19743.432 2
19744.100 0
19744.767 0
19745.435 0
19746.102 1
19746.770 0
19747.438 0
19748.105 0
19748.773 5
19749.441 5
19750.109 2
19750.776 6
19751.444 2
19752.112 0
19752.780 1
19753.447 1
19754.115 1
19754.783 0
19755.451 1
19756.118 3
19756.786 0
19757.454 1
19758.122 2
19758.790 4
19759.458 0
19760.126 2
19760.793 0
19761.461 0
19762.129 2
19762.797 2
19763.465 5
19764.133 1
19764.801 2
19765.469 1
19766.137 0
19766.805 1
19767.473 1
19768.141 1
19768.809 2
19769.477 2
19770.145 1
19770.813 1
19771.481 1
19772.149 3
19772.817 2
19773.485 2
19774.154 0
19774.822 0
19775.490 3
19776.158 1
19776.826 2
19777.494 3
19778.163 0
19778.831 1
19779.499 0
19780.167 4
19780.835 1
19781.504 0
19782.172 0
19782.840 1
19783.508 0
19784.177 1
19784.845 2
19785.513 0
19786.182 0
19786.850 1
19787.518 0
19788.187 4
19788.855 4
19789.523 2
19790.192 2
19790.860 3
19791.529 3
19792.197 5
19792.865 1
19793.534 0
19794.202 0
19794.871 4
19795.539 3
19796.208 0
19796.876 0
19797.545 1
19798.213 1
19798.882 0
19799.550 2
19800.219 0
19800.887 2
19801.556 4
19802.225 4
19802.893 5
19803.562 0
19804.230 3
19804.899 1
19805.568 3
19806.236 0
19806.905 1
19807.574 0
19808.242 1
19808.911 1
19809.580 1
19810.249 0
19810.917 1
19811.586 4
19812.255 6
19812.924 1
19813.592 6
19814.261 3
19814.930 3
19815.599 1
19816.268 1
19816.936 0
19817.605 1
19818.274 3
19818.943 4
19819.612 1
19820.281 4
19820.950 3
19821.619 3
19822.288 2
19822.957 1
19823.625 1
19824.294 1
19824.963 3
19825.632 0
19826.301 2
19826.970 2
19827.639 0
19828.308 1
19828.977 0
19829.647 2
19830.316 3
19830.985 2
19831.654 1
19832.323 0
19832.992 3
19833.661 3
19834.330 2
19834.999 6
19835.669 5
19836.338 5
19837.007 2
19837.676 2
19838.345 0
19839.014 0
19839.684 0
19840.353 1
19841.022 0
19841.691 3
19842.361 6
19843.030 3
19843.699 1
19844.369 0
19845.038 0
19845.707 2
19846.377 2
19847.046 2
19847.715 0
19848.385 1
19849.054 3
19849.723 0
19850.393 1
19851.062 3
19851.732 1
19852.401 3
19853.071 2
19853.740 0
19854.409 2
19855.079 3
19855.748 4
19856.418 0
19857.087 2
19857.757 3
19858.427 3
19859.096 3
19859.766 1
19860.435 4
19861.105 1
19861.774 4
19862.444 1
19863.114 2
19863.783 2
19864.453 0
19865.123 0
19865.792 1
19866.462 0
19867.132 0
19867.801 1
19868.471 0
19869.141 0
19869.810 1
19870.480 0
19871.150 0
19871.820 1
19872.489 2
19873.159 2
19873.829 1
19874.499 6
19875.169 7
19875.838 4
19876.508 2
19877.178 1
19877.848 5
19878.518 2
19879.188 3
19879.858 1
19880.528 2
19881.198 2
19881.867 3
19882.537 2
19883.207 1
19883.877 4
19884.547 2
19885.217 0
19885.887 5
19886.557 4
19887.227 1
19887.897 1
19888.567 1
19889.238 2
19889.908 1
19890.578 1
19891.248 1
19891.918 3
19892.588 1
19893.258 3
19893.928 0
19894.598 3
19895.269 24
19895.939 16
19896.609 9
19897.279 8
19897.949 7
19898.620 4
19899.290 4
19899.960 1
19900.630 2
19901.301 3
19901.971 0
19902.641 0
19903.311 1
19903.982 0
19904.652 0
19905.322 0
19905.993 0
19906.663 1
19907.333 1
19908.004 0
19908.674 4
19909.345 5
19910.015 1
19910.685 0
19911.356 3
19912.026 0
19912.697 1
19913.367 1
19914.038 0
19914.708 4
19915.379 0
19916.049 0
19916.720 1
19917.390 8
19918.061 7
19918.731 5
19919.402 3
19920.072 1
19920.743 0
19921.414 5
19922.084 19
19922.755 13
19923.426 8
19924.096 4
19924.767 4
19925.437 10
19926.108 2
19926.779 0
19927.450 0
19928.120 3
19928.791 0
19929.462 2
19930.132 1
19930.803 1
19931.474 2
19932.145 2
19932.816 2
19933.486 1
19934.157 2
19934.828 0
19935.499 0
19936.170 0
19936.841 1
19937.511 3
19938.182 3
19938.853 0
19939.524 1
19940.195 2
19940.866 8
19941.537 7
19942.208 5
19942.879 1
19943.550 1
19944.221 0
19944.892 0
19945.563 2
19946.234 3
19946.905 3
19947.576 0
19948.247 2
19948.918 0
19949.589 0
19950.260 0
19950.931 1
19951.602 3
19952.274 1
19952.945 2
19953.616 5
19954.287 1
19954.958 0
19955.629 0
19956.300 1
19956.972 0
19957.643 4
19958.314 3
19958.985 3
19959.657 3
19960.328 1
19960.999 0
19961.670 3
19962.342 1
19963.013 0
19963.684 0
19964.356 1
19965.027 0
19965.698 5
19966.370 5
19967.041 2
19967.712 0
19968.384 3
19969.055 0
19969.727 1
19970.398 1
19971.069 2
19971.741 0
19972.412 16
19973.084 14
19973.755 11
19974.427 9
19975.098 13
19975.770 15
19976.441 16
19977.113 15
19977.784 6
19978.456 4
19979.128 6
19979.799 3
19980.471 1
19981.142 0
19981.814 0
19982.486 4
19983.157 2
19983.829 1
19984.501 0
19985.172 0
19985.844 2
19986.516 1
19987.187 1
19987.859 1
19988.531 1
19989.203 0
19989.874 2
19990.546 0
19991.218 1
19991.890 1
19992.561 0
19993.233 2
19993.905 0
19994.577 0
19995.249 3
19995.921 2
19996.592 5
19997.264 3
19997.936 2
19998.608 4
19999.280 2
19999.952 0
20000.624 1
20001.296 0
20001.968 4
20002.640 6
20003.312 2
20003.984 2
20004.656 5
20005.328 2
20006.000 1
20006.672 5
20007.344 3
20008.016 0
20008.688 5
20009.360 3
20010.032 1
20010.704 0
20011.376 2
20012.049 3
20012.721 0
20013.393 3
20014.065 4
20014.737 4
20015.409 7
20016.082 3
20016.754 3
20017.426 1
20018.098 0
20018.770 0
20019.443 1
20020.115 0
20020.787 1
20021.460 3
20022.132 1
20022.804 1
20023.476 1
20024.149 2
20024.821 0
20025.493 1
20026.166 1
20026.838 0
20027.511 1
20028.183 1
20028.855 1
20029.528 2
20030.200 3
20030.873 1
20031.545 1
20032.218 0
20032.890 0
20033.563 1
20034.235 0
20034.908 0
20035.580 2
20036.253 4
20036.925 6
20037.598 3
20038.270 1
20038.943 2
20039.615 3
20040.288 4
20040.961 1
20041.633 6
20042.306 1
20042.979 1
20043.651 0
20044.324 0
20044.997 0
20045.669 0
20046.342 0
20047.015 2
20047.687 2
20048.360 1
20049.033 0
20049.706 5
20050.378 2
20051.051 2
20051.724 5
20052.397 1
20053.070 0
20053.743 0
20054.415 4
20055.088 3
20055.761 0
20056.434 1
20057.107 0
20057.780 4
20058.453 3
20059.126 4
20059.798 4
20060.471 1
20061.144 1
20061.817 0
20062.490 0
20063.163 0
20063.836 2
20064.509 0
20065.182 1
20065.855 2
20066.528 1
20067.201 5
20067.874 0
20068.548 1
20069.221 3
20069.894 2
20070.567 4
20071.240 0
20071.913 1
20072.586 1
20073.259 1
20073.933 0
20074.606 0
20075.279 1
20075.952 3
20076.625 0
20077.299 1
20077.972 5
20078.645 2
20079.318 2
20079.992 0
20080.665 14
20081.338 16
20082.011 14
20082.685 12
20083.358 9
20084.031 3
20084.705 1
20085.378 0
20086.052 3
20086.725 1
20087.398 1
20088.072 2
20088.745 4
20089.419 4
20090.092 4
20090.765 2
20091.439 5
20092.112 2
20092.786 1
20093.459 0
20094.133 3
20094.806 1
20095.480 0
20096.153 1
20096.827 0
20097.501 2
20098.174 0
20098.848 2
20099.521 2
20100.195 8
20100.869 10
20101.542 3
20102.216 0
20102.889 2
20103.563 4
20104.237 2
20104.910 1
20105.584 2
20106.258 1
20106.932 2
20107.605 2
20108.279 0
20108.953 1
20109.627 0
20110.300 2
20110.974 1
20111.648 0
20112.322 0
20112.996 1
20113.669 1
20114.343 1
20115.017 0
20115.691 0
20116.365 0
20117.039 0
20117.713 0
20118.387 4
20119.061 0
20119.734 1
20120.408 1
20121.082 1
20121.756 0
20122.430 0
20123.104 0
20123.778 1
20124.452 4
20125.126 0
20125.800 1
20126.474 2
20127.148 1
20127.823 0
20128.497 0
20129.171 0
20129.845 5
20130.519 4
20131.193 2
20131.867 10
20132.541 8
20133.216 3
20133.890 2
20134.564 1
20135.238 2
20135.912 0
20136.587 0
20137.261 0
20137.935 0
20138.609 3
20139.283 0
20139.958 3
20140.632 4
20141.306 2
20141.981 0
20142.655 1
20143.329 0
20144.004 1
20144.678 0
20145.352 3
20146.027 0
20146.701 0
20147.376 0
20148.050 1
20148.724 2
20149.399 1
20150.073 2
20150.748 2
20151.422 2
20152.097 1
20152.771 5
20153.446 1
20154.120 12
20154.795 10
20155.469 4
20156.144 1
20156.818 0
20157.493 1
20158.167 4
20158.842 1
20159.517 0
20160.191 0
20160.866 3
20161.541 2
20162.215 0
20162.890 1
20163.564 0
20164.239 12
20164.914 10
20165.589 4
20166.263 2
20166.938 1
20167.613 7
20168.287 9
20168.962 8
20169.637 3
20170.312 1
20170.987 4
20171.661 0
20172.336 1
20173.011 0
20173.686 0
20174.361 0
20175.036 3
20175.710 2
20176.385 0
20177.060 0
20177.735 1
20178.410 2
20179.085 1
20179.760 1
20180.435 0
20181.110 0
20181.785 4
20182.460 1
20183.135 1
20183.810 1
20184.485 0
20185.160 1
20185.835 0
20186.510 0
20187.185 1
20187.860 3
20188.535 5
20189.210 1
20189.885 5
20190.561 3
20191.236 1
20191.911 1
20192.586 2
20193.261 0
20193.936 0
20194.612 1
20195.287 0
20195.962 2
20196.637 4
20197.312 2
20197.988 1
20198.663 2
20199.338 1
20200.013 0
20200.689 0
20201.364 2
20202.039 2
20202.715 7
20203.390 2
20204.065 1
20204.741 0
20205.416 3
20206.091 0
20206.767 2
20207.442 1
20208.118 0
20208.793 3
20209.469 0
20210.144 0
20210.819 7
20211.495 3
20212.170 1
20212.846 4
20213.521 1
20214.197 0
20214.872 0
20215.548 4
20216.224 4
20216.899 3
20217.575 1
20218.250 1
20218.926 3
20219.601 2
20220.277 1
20220.953 2
20221.628 2
20222.304 0
20222.980 1
20223.655 0
20224.331 1
20225.007 0
20225.682 1
20226.358 2
20227.034 1
20227.710 2
20228.385 1
20229.061 2
20229.737 2
20230.413 2
20231.089 2
20231.764 0
20232.440 0
20233.116 0
20233.792 3
20234.468 1
20235.144 3
20235.819 1
20236.495 1
20237.171 4
20237.847 0
20238.523 2
20239.199 3
20239.875 0
20240.551 0
20241.227 0
20241.903 1
20242.579 2
20243.255 0
20243.931 0
20244.607 1
20245.283 0
20245.959 2
20246.635 1
20247.311 3
20247.987 3
20248.663 0
20249.339 3
20250.016 13
20250.692 12
20251.368 9
20252.044 4
20252.720 3
20253.396 3
20254.072 6
20254.749 3
20255.425 1
20256.101 8
20256.777 9
20257.454 9
20258.130 10
20258.806 10
20259.482 4
20260.159 1
20260.835 1
20261.511 3
20262.188 5
20262.864 3
20263.540 1
20264.217 2
20264.893 2
20265.569 0
20266.246 1
20266.922 1
20267.599 0
20268.275 0
20268.951 2
20269.628 2
20270.304 3
20270.981 1
20271.657 0
20272.334 1
20273.010 2
20273.687 0
20274.363 1
20275.040 5
20275.716 2
20276.393 0
20277.069 1
20277.746 1
20278.423 1
20279.099 1
20279.776 2
20280.452 2
20281.129 3
20281.806 1
20282.482 1
20283.159 0
20283.836 1
20284.512 1
20285.189 0
20285.866 2
20286.543 2
20287.219 3
20287.896 3
20288.573 7
20289.250 4
20289.926 2
20290.603 13
20291.280 11
20291.957 8
20292.634 3
20293.311 5
20293.987 3
20294.664 1
20295.341 1
20296.018 5
20296.695 2
20297.372 0
20298.049 2
20298.726 2
20299.403 3
20300.080 2
20300.756 0
20301.433 0
20302.110 0
20302.787 2
20303.464 0
20304.141 2
20304.819 3
20305.496 2
20306.173 0
20306.850 0
20307.527 2
20308.204 0
20308.881 0
20309.558 1
20310.235 1
20310.912 0
20311.589 5
20312.267 3
20312.944 0
20313.621 6
20314.298 1
20314.975 6
20315.653 4
20316.330 9
20317.007 12
20317.684 9
20318.362 3
20319.039 1
20319.716 0
20320.393 0
20321.071 4
20321.748 3
20322.425 0
20323.103 0
20323.780 0
20324.457 1
20325.135 0
20325.812 3
20326.490 1
20327.167 2
20327.844 0
20328.522 0
20329.199 15
20329.877 9
20330.554 3
20331.232 3
20331.909 2
20332.587 0
20333.264 0
20333.942 5
20334.619 1
20335.297 2
20335.974 4
20336.652 11
20337.329 9
20338.007 6
20338.685 7
20339.362 1
20340.040 6
20340.717 1
20341.395 4
20342.073 1
20342.750 2
20343.428 3
20344.106 0
20344.783 1
20345.461 6
20346.139 7
20346.817 7
20347.494 5
20348.172 2
20348.850 2
20349.528 4
20350.205 1
20350.883 0
20351.561 0
20352.239 2
20352.917 3
20353.595 3
20354.272 1
20354.950 2
20355.628 5
20356.306 6
20356.984 0
20357.662 1
20358.340 2
20359.018 0
20359.696 0
20360.374 1
20361.052 2
20361.730 2
20362.408 2
20363.086 1
20363.764 3
20364.442 3
20365.120 1
20365.798 0
20366.476 0
20367.154 5
20367.832 3
20368.510 2
20369.188 4
20369.866 1
20370.544 1
20371.222 4
20371.901 1
20372.579 2
20373.257 0
20373.935 0
20374.613 0
20375.292 0
20375.970 2
20376.648 2
20377.326 0
20378.004 0
20378.683 3
20379.361 5
20380.039 2
20380.718 2
20381.396 1
20382.074 0
20382.753 5
20383.431 3
20384.109 4
20384.788 1
20385.466 0
20386.144 4
20386.823 1
20387.501 1
20388.180 0
20388.858 0
20389.537 1
20390.215 0
20390.893 0
20391.572 0
20392.250 0
20392.929 1
20393.607 0
20394.286 0
20394.964 1
20395.643 1
20396.322 0
20397.000 4
20397.679 2
20398.357 0
20399.036 1
20399.715 2
20400.393 3
20401.072 1
20401.750 2
20402.429 1
20403.108 2
20403.786 1
20404.465 0
20405.144 0
20405.823 2
20406.501 2
20407.180 1
20407.859 3
20408.538 0
20409.216 0
20409.895 1
20410.574 4
20411.253 3
20411.932 0
20412.610 1
20413.289 0
20413.968 1
20414.647 0
20415.326 1
20416.005 3
20416.684 2
20417.362 12
20418.041 8
20418.720 5
20419.399 3
20420.078 2
20420.757 0
20421.436 1
20422.115 5
20422.794 6
20423.473 2
20424.152 2
20424.831 6
20425.510 3
20426.189 1
20426.868 0
20427.547 2
20428.227 5
20428.906 1
20429.585 5
20430.264 3
20430.943 1
20431.622 3
20432.301 1
20432.980 0
20433.660 1
20434.339 0
20435.018 0
20435.697 2
20436.377 1
20437.056 0
20437.735 1
20438.414 1
20439.094 2
20439.773 1
20440.452 1
20441.131 0
20441.811 2
20442.490 6
20443.169 2
20443.849 0
20444.528 1
20445.207 8
20445.887 4
20446.566 1
20447.246 0
20447.925 1
20448.604 0
20449.284 0
20449.963 0
20450.643 0
20451.322 1
20452.002 3
20452.681 4
20453.361 0
20454.040 4
20454.720 0
20455.399 0
20456.079 1
20456.758 1
20457.438 1
20458.118 0
20458.797 2
20459.477 1
20460.156 1
20460.836 1
20461.516 0
20462.195 4
20462.875 2
20463.555 2
20464.234 2
20464.914 0
20465.594 1
20466.274 10
20466.953 14
20467.633 7
20468.313 5
20468.993 1
20469.672 1
20470.352 0
20471.032 0
20471.712 1
20472.392 2
20473.071 1
20473.751 2
20474.431 2
20475.111 4
20475.791 1
20476.471 0
20477.151 1
20477.831 0
20478.511 4
20479.190 8
20479.870 7
20480.550 1
20481.230 1
20481.910 0
20482.590 1
20483.270 0
20483.950 1
20484.630 1
20485.310 4
20485.990 1
20486.670 0
20487.351 7
20488.031 3
20488.711 2
20489.391 0
20490.071 0
20490.751 0
20491.431 2
20492.111 0
20492.792 2
20493.472 1
20494.152 0
20494.832 2
20495.512 3
20496.193 1
20496.873 1
20497.553 0
20498.233 0
20498.914 0
20499.594 1
20500.274 3
20500.954 6
20501.635 4
20502.315 4
20502.995 1
20503.676 0
20504.356 2
20505.036 0
20505.717 1
20506.397 14
20507.078 14
20507.758 8
20508.438 7
20509.119 1
20509.799 0
20510.480 0
20511.160 0
20511.841 0
20512.521 5
20513.202 5
20513.882 1
20514.563 1
20515.243 0
20515.924 0
20516.604 0
20517.285 1
20517.966 3
20518.646 2
20519.327 9
20520.007 13
20520.688 6
20521.369 6
20522.049 2
20522.730 0
20523.411 1
20524.091 1
20524.772 2
20525.453 0
20526.133 1
20526.814 0
20527.495 1
20528.176 1
20528.856 0
20529.537 2
20530.218 2
20530.899 0
20531.580 1
20532.260 1
20532.941 1
20533.622 3
20534.303 0
20534.984 2
20535.665 0
20536.345 0
20537.026 0
20537.707 0
20538.388 2
20539.069 0
20539.750 1
20540.431 2
20541.112 0
20541.793 1
20542.474 1
20543.155 1
20543.836 3
20544.517 1
20545.198 1
20545.879 0
20546.560 1
20547.241 2
20547.922 0
20548.603 1
20549.284 2
20549.966 2
20550.647 2
20551.328 1
20552.009 0
20552.690 0
20553.371 2
20554.052 0
20554.734 0
20555.415 5
20556.096 0
20556.777 0
20557.459 1
20558.140 2
20558.821 1
20559.502 1
20560.184 1
20560.865 2
20561.546 1
20562.228 2
20562.909 0
20563.590 2
20564.272 2
20564.953 0
20565.634 1
20566.316 1
20566.997 0
20567.678 0
20568.360 1
20569.041 1
20569.723 2
20570.404 2
20571.086 1
20571.767 0
20572.449 0
20573.130 1
20573.812 0
20574.493 0
20575.175 0
20575.856 1
20576.538 0
20577.219 1
20577.901 2
20578.582 0
20579.264 3
20579.946 6
20580.627 1
20581.309 0
20581.991 2
20582.672 3
20583.354 3
20584.036 1
20584.717 1
20585.399 0
20586.081 1
20586.762 2
20587.444 0
20588.126 0
20588.808 0
20589.489 2
20590.171 1
20590.853 0
20591.535 3
20592.217 2
20592.898 3
20593.580 7
20594.262 4
20594.944 2
20595.626 3
20596.308 6
20596.990 2
20597.671 0
20598.353 1
20599.035 11
20599.717 11
20600.399 7
20601.081 5
20601.763 3
20602.445 1
20603.127 5
20603.809 4
20604.491 1
20605.173 0
20605.855 1
20606.537 3
20607.219 11
20607.901 14
20608.583 10
20609.266 7
20609.948 7
20610.630 3
20611.312 2
20611.994 0
20612.676 0
20613.358 1
20614.041 4
20614.723 0
20615.405 0
20616.087 0
20616.769 0
20617.452 2
20618.134 2
20618.816 2
20619.498 1
20620.181 0
20620.863 1
20621.545 2
20622.228 1
20622.910 1
20623.592 0
20624.275 1
20624.957 0
20625.639 1
20626.322 1
20627.004 1
20627.686 0
20628.369 0
20629.051 1
20629.734 0
20630.416 0
20631.099 1
20631.781 0
20632.464 1
20633.146 1
20633.829 0
20634.511 3
20635.194 4
20635.876 2
20636.559 3
20637.241 4
20637.924 1
20638.606 0
20639.289 1
20639.972 6
20640.654 5
20641.337 1
20642.019 5
20642.702 4
20643.385 2
20644.067 1
20644.750 1
20645.433 0
20646.116 1
20646.798 1
20647.481 0
20648.164 3
20648.846 3
20649.529 3
20650.212 0
20650.895 0
20651.578 4
20652.260 3
20652.943 2
20653.626 2
20654.309 9
20654.992 13
20655.675 7
20656.357 4
20657.040 2
20657.723 1
20658.406 5
20659.089 4
20659.772 1
20660.455 0
20661.138 0
20661.821 5
20662.504 2
20663.187 0
20663.870 2
20664.553 0
20665.236 0
20665.919 0
20666.602 1
20667.285 0
20667.968 0
20668.651 1
20669.334 1
20670.017 13
20670.700 14
20671.384 8
20672.067 5
20672.750 2
20673.433 1
20674.116 0
20674.799 0
20675.483 1
20676.166 1
20676.849 1
20677.532 5
20678.215 2
20678.899 0
20679.582 0
20680.265 1
20680.948 2
20681.632 0
20682.315 0
20682.998 1
20683.682 0
20684.365 1
20685.048 0
20685.732 0
20686.415 0
20687.099 1
20687.782 1
20688.465 1
20689.149 4
20689.832 4
20690.516 4
20691.199 4
20691.883 2
20692.566 2
20693.249 2
20693.933 0
20694.617 1
20695.300 2
20695.984 4
20696.667 3
20697.351 5
20698.034 2
20698.718 2
20699.401 1
20700.085 1
20700.769 0
20701.452 3
20702.136 2
20702.819 0
20703.503 3
20704.187 4
20704.870 5
20705.554 1
20706.238 0
20706.922 1
20707.605 1
20708.289 4
20708.973 5
20709.657 1
20710.340 2
20711.024 2
20711.708 4
20712.392 1
20713.075 2
20713.759 8
20714.443 6
20715.127 10
20715.811 6
20716.495 1
20717.179 1
20717.863 2
20718.546 2
20719.230 1
20719.914 1
20720.598 5
20721.282 3
20721.966 5
20722.650 3
20723.334 0
20724.018 2
20724.702 0
20725.386 0
20726.070 0
20726.754 8
20727.438 7
20728.122 1
20728.806 0
20729.490 3
20730.175 5
20730.859 2
20731.543 2
20732.227 3
20732.911 1
20733.595 0
20734.279 0
20734.963 1
20735.648 6
20736.332 2
20737.016 0
20737.700 2
20738.385 0
20739.069 0
20739.753 0
20740.437 4
20741.122 5
20741.806 3
20742.490 0
20743.174 3
20743.859 3
20744.543 2
20745.227 0
20745.912 0
20746.596 0
20747.281 3
20747.965 2
20748.649 0
20749.334 1
20750.018 1
20750.703 1
20751.387 0
20752.072 0
20752.756 1
20753.440 1
20754.125 1
20754.809 0
20755.494 2
20756.179 1
20756.863 1
20757.548 1
20758.232 0
20758.917 1
20759.601 2
20760.286 1
20760.971 0
20761.655 1
20762.340 4
20763.024 3
20763.709 0
20764.394 1
20765.078 1
20765.763 1
20766.448 0
20767.132 2
20767.817 0
20768.502 0
20769.187 1
20769.871 2
20770.556 0
20771.241 3
20771.926 1
20772.611 0
20773.295 1
20773.980 1
20774.665 5
20775.350 2
20776.035 3
20776.720 3
20777.404 1
20778.089 1
20778.774 0
20779.459 0
20780.144 3
20780.829 1
20781.514 0
20782.199 0
20782.884 0
20783.569 0
20784.254 1
20784.939 0
20785.624 0
20786.309 0
20786.994 1
20787.679 1
20788.364 0
20789.049 0
20789.734 0
20790.419 2
20791.104 1
20791.789 0
20792.475 2
20793.160 2
20793.845 1
20794.530 0
20795.215 1
20795.900 1
20796.586 0
20797.271 1
20797.956 3
20798.641 3
20799.326 1
20800.012 1
20800.697 12
20801.382 14
20802.067 12
20802.753 11
20803.438 7
20804.123 3
20804.809 0
20805.494 8
20806.179 10
20806.865 6
20807.550 4
20808.236 5
20808.921 8
20809.606 3
20810.292 0
20810.977 1
20811.663 0
20812.348 1
20813.034 0
20813.719 2
20814.404 6
20815.090 2
20815.775 1
20816.461 0
20817.147 0
20817.832 0
20818.518 1
20819.203 1
20819.889 0
20820.574 0
20821.260 2
20821.946 0
20822.631 4
20823.317 1
20824.002 1
20824.688 2
20825.374 1
20826.059 0
20826.745 1
20827.431 2
20828.117 1
20828.802 5
20829.488 2
20830.174 4
20830.860 3
20831.545 1
20832.231 1
20832.917 1
20833.603 2
20834.289 0
20834.974 0
20835.660 0
20836.346 0
20837.032 0
20837.718 5
20838.404 6
20839.090 5
20839.775 7
20840.461 2
20841.147 4
20841.833 1
20842.519 2
20843.205 2
20843.891 1
20844.577 1
20845.263 3
20845.949 2
20846.635 1
20847.321 1
20848.007 0
20848.693 0
20849.379 2
20850.065 4
20850.751 2
20851.438 1
20852.124 1
20852.810 0
20853.496 3
20854.182 4
20854.868 1
20855.554 5
20856.241 3
20856.927 0
20857.613 6
20858.299 4
20858.985 0
20859.672 2
20860.358 2
20861.044 0
20861.730 0
20862.417 0
20863.103 1
20863.789 0
20864.476 2
20865.162 3
20865.848 1
20866.535 1
20867.221 1
20867.907 0
20868.594 3
20869.280 4
20869.966 3
20870.653 2
20871.339 1
20872.026 0
20872.712 0
20873.399 1
20874.085 2
20874.772 6
20875.458 10
20876.145 4
20876.831 8
20877.518 5
20878.204 5
20878.891 6
20879.577 1
20880.264 0
20880.950 0
20881.637 0
20882.324 1
20883.010 1
20883.697 4
20884.383 4
20885.070 1
20885.757 1
20886.443 0
20887.130 3
20887.817 3
20888.504 1
20889.190 4
20889.877 0
20890.564 0
20891.250 3
20891.937 0
20892.624 0
20893.311 0
20893.998 9
20894.684 4
20895.371 0
20896.058 3
20896.745 0
20897.432 1
20898.119 4
20898.805 0
20899.492 1
20900.179 0
20900.866 0
20901.553 0
20902.240 3
20902.927 3
20903.614 17
20904.301 20
20904.988 10
20905.675 8
20906.362 5
20907.049 6
20907.736 9
20908.423 7
20909.110 5
20909.797 3
20910.484 2
20911.171 2
20911.858 0
20912.545 0
20913.232 1
20913.920 1
20914.607 3
20915.294 1
20915.981 1
20916.668 2
20917.355 2
20918.043 7
20918.730 3
20919.417 5
20920.104 2
20920.791 3
20921.479 2
20922.166 6
20922.853 8
20923.541 2
20924.228 1
20924.915 1
20925.602 0
20926.290 3
20926.977 3
20927.664 0
20928.352 1
20929.039 1
20929.727 2
20930.414 2
20931.101 4
20931.789 3
20932.476 1
20933.164 0
20933.851 1
20934.539 1
20935.226 0
20935.914 2
20936.601 2
20937.289 4
20937.976 0
20938.664 2
20939.351 0
20940.039 3
20940.726 8
20941.414 3
20942.101 0
20942.789 2
20943.477 2
20944.164 1
20944.852 2
20945.540 0
20946.227 1
20946.915 0
20947.603 1
20948.290 4
20948.978 4
20949.666 5
20950.353 4
20951.041 2
20951.729 3
20952.417 0
20953.104 0
20953.792 2
20954.480 0
20955.168 6
20955.856 4
20956.543 5
20957.231 3
20957.919 1
20958.607 0
20959.295 3
20959.983 0
20960.671 2
20961.359 0
20962.046 1
20962.734 0
20963.422 1
20964.110 1
20964.798 0
20965.486 1
20966.174 1
20966.862 3
20967.550 2
20968.238 0
20968.926 0
20969.614 1
20970.302 2
20970.990 2
20971.678 0
20972.367 1
20973.055 0
20973.743 0
20974.431 1
20975.119 0
20975.807 0
20976.495 5
20977.183 4
20977.872 3
20978.560 2
20979.248 6
20979.936 5
20980.624 2
20981.313 1
20982.001 0
20982.689 0
20983.377 2
20984.066 2
20984.754 3
20985.442 1
20986.131 1
20986.819 1
20987.507 2
20988.196 2
20988.884 1
20989.572 1
20990.261 2
20990.949 0
20991.638 0
20992.326 2
20993.014 8
20993.703 14
20994.391 13
20995.080 13
20995.768 9
20996.457 8
20997.145 5
20997.834 6
20998.522 1
20999.211 1
20999.899 0
21000.588 1
21001.276 3
21001.965 0
21002.654 1
21003.342 0
21004.031 1
21004.719 7
21005.408 3
21006.097 1
21006.785 1
21007.474 1
21008.163 4
21008.851 1
21009.540 1
21010.229 3
21010.917 1
21011.606 1
21012.295 1
21012.984 0
21013.672 1
21014.361 4
21015.050 1
21015.739 0
21016.428 2
21017.116 2
21017.805 0
21018.494 0
21019.183 0
21019.872 1
21020.561 0
21021.250 0
21021.938 0
21022.627 0
21023.316 3
21024.005 6
21024.694 5
21025.383 1
21026.072 2
21026.761 8
21027.450 13
21028.139 6
21028.828 5
21029.517 7
21030.206 6
21030.895 4
21031.584 4
21032.273 0
21032.962 0
21033.651 0
21034.341 0
21035.030 0
21035.719 0
21036.408 0
21037.097 1
21037.786 0
21038.475 0
21039.165 0
21039.854 0
21040.543 0
21041.232 1
21041.921 1
21042.611 0
21043.300 1
21043.989 2
21044.678 2
21045.368 0
21046.057 2
21046.746 2
21047.436 0
21048.125 1
21048.814 1
21049.504 1
21050.193 2
21050.882 2
21051.572 1
21052.261 0
21052.951 3
21053.640 1
21054.329 1
21055.019 0
21055.708 0
21056.398 2
21057.087 0
21057.777 1
21058.466 0
21059.156 1
21059.845 0
21060.535 4
21061.224 5
21061.914 0
21062.603 7
21063.293 5
21063.983 3
21064.672 2
21065.362 1
21066.051 5
21066.741 6
21067.431 1
21068.120 4
21068.810 3
21069.500 1
21070.189 1
21070.879 3
21071.569 2
21072.259 2
21072.948 0
21073.638 0
21074.328 5
21075.018 3
21075.707 0
21076.397 0
21077.087 1
21077.777 2
21078.467 3
21079.156 5
21079.846 0
21080.536 0
21081.226 1
21081.916 2
21082.606 1
21083.296 0
21083.986 1
21084.676 3
21085.366 7
21086.055 5
21086.745 0
21087.435 0
21088.125 1
21088.815 3
21089.505 1
21090.195 2
21090.885 5
21091.575 2
21092.266 0
21092.956 3
21093.646 2
21094.336 1
21095.026 2
21095.716 0
21096.406 0
21097.096 2
21097.786 1
21098.477 1
21099.167 0
21099.857 2
21100.547 3
21101.237 1
21101.927 1
21102.618 1
21103.308 0
21103.998 0
21104.688 1
21105.379 2
21106.069 2
21106.759 1
21107.450 3
21108.140 3
21108.830 6
21109.521 2
21110.211 1
21110.901 0
21111.592 14
21112.282 12
21112.972 7
21113.663 8
21114.353 2
21115.044 5
21115.734 3
21116.424 1
21117.115 0
21117.805 3
21118.496 1
21119.186 1
21119.877 3
21120.567 5
21121.258 3
21121.948 4
21122.639 7
21123.330 3
21124.020 0
21124.711 3
21125.401 3
21126.092 2
21126.783 0
21127.473 1
21128.164 0
21128.854 0
21129.545 0
21130.236 1
21130.927 1
21131.617 1
21132.308 0
21132.999 4
21133.689 2
21134.380 1
21135.071 2
21135.762 5
21136.452 10
21137.143 7
21137.834 3
21138.525 0
21139.216 2
21139.906 1
21140.597 5
21141.288 8
21141.979 6
21142.670 5
21143.361 0
21144.052 2
21144.743 5
21145.434 2
21146.124 1
21146.815 2
21147.506 3
21148.197 1
21148.888 0
21149.579 1
21150.270 3
21150.961 1
21151.652 0
21152.343 0
21153.034 1
21153.725 2
21154.417 0
21155.108 4
21155.799 4
21156.490 1
21157.181 0
21157.872 0
21158.563 3
21159.254 1
21159.945 4
21160.637 4
21161.328 2
21162.019 2
21162.710 0
21163.401 0
21164.093 2
21164.784 2
21165.475 1
21166.166 0
21166.858 0
21167.549 1
21168.240 0
21168.932 1
21169.623 2
21170.314 0
21171.006 0
21171.697 4
21172.388 1
21173.080 2
21173.771 0
21174.462 0
21175.154 1
21175.845 1
21176.537 2
21177.228 3
21177.920 3
21178.611 4
21179.303 6
21179.994 2
21180.686 2
21181.377 0
21182.069 1
21182.760 0
21183.452 3
21184.143 4
21184.835 1
21185.526 1
21186.218 1
21186.910 0
21187.601 0
21188.293 0
21188.984 6
21189.676 16
21190.368 17
21191.059 13
21191.751 12
21192.443 7
21193.134 3
21193.826 3
21194.518 4
21195.210 1
21195.901 1
21196.593 1
21197.285 1
21197.977 0
21198.668 0
21199.360 0
21200.052 0
21200.744 0
21201.436 1
21202.128 0
21202.819 1
21203.511 3
21204.203 7
21204.895 6
21205.587 4
21206.279 2
21206.971 0
21207.663 1
21208.355 0
21209.047 4
21209.739 10
21210.431 2
21211.123 1
21211.815 2
21212.507 2
21213.199 1
21213.891 4
21214.583 2
21215.275 1
21215.967 1
21216.659 2
21217.351 0
21218.043 1
21218.735 3
21219.428 2
21220.120 0
21220.812 0
21221.504 1
21222.196 1
21222.888 1
21223.581 0
21224.273 3
21224.965 3
21225.657 3
21226.349 6
21227.042 1
21227.734 0
21228.426 10
21229.119 8
21229.811 5
21230.503 3
21231.196 5
21231.888 3
21232.580 2
21233.273 3
21233.965 5
21234.657 3
21235.350 1
21236.042 1
21236.735 1
21237.427 1
21238.119 1
21238.812 0
21239.504 2
21240.197 4
21240.889 2
21241.582 3
21242.274 2
21242.967 2
21243.659 4
21244.352 1
21245.044 1
21245.737 5
21246.430 5
21247.122 2
21247.815 5
21248.507 7
21249.200 3
21249.893 2
21250.585 0
21251.278 7
21251.971 4
21252.663 1
21253.356 0
21254.049 0
21254.741 0
21255.434 0
21256.127 11
21256.819 6
21257.512 4
21258.205 1
21258.898 0
21259.591 1
21260.283 0
21260.976 2
21261.669 1
21262.362 10
21263.055 14
21263.748 7
21264.440 11
21265.133 3
21265.826 3
21266.519 1
21267.212 0
21267.905 0
21268.598 0
21269.291 2
21269.984 2
21270.677 3
21271.370 1
21272.063 1
21272.756 6
21273.449 3
21274.142 1
21274.835 8
21275.528 5
21276.221 6
21276.914 4
21277.607 0
21278.300 2
21278.993 2
21279.686 0
21280.379 0
21281.073 0
21281.766 1
21282.459 0
21283.152 0
21283.845 3
21284.538 2
21285.232 0
21285.925 1
21286.618 0
21287.311 2
21288.005 3
21288.698 2
21289.391 1
21290.084 2
21290.778 7
21291.471 4
21292.164 3
21292.858 4
21293.551 4
21294.244 3
21294.938 3
21295.631 2
21296.324 3
21297.018 2
21297.711 1
21298.405 0
21299.098 1
21299.792 2
21300.485 1
21301.178 2
21301.872 2
21302.565 3
21303.259 2
21303.952 2
21304.646 2
21305.340 4
21306.033 14
21306.727 8
21307.420 4
21308.114 1
21308.807 2
21309.501 0
21310.195 2
21310.888 1
21311.582 3
21312.275 0
21312.969 1
21313.663 0
21314.356 2
21315.050 3
21315.744 1
21316.438 0
21317.131 0
21317.825 1
21318.519 0
21319.213 0
21319.906 2
21320.600 2
21321.294 2
21321.988 2
21322.682 2
21323.375 3
21324.069 0
21324.763 6
21325.457 2
21326.151 1
21326.845 1
21327.539 1
21328.232 1
21328.926 1
21329.620 14
21330.314 10
21331.008 8
21331.702 5
21332.396 5
21333.090 8
21333.784 1
21334.478 2
21335.172 0
21335.866 0
21336.560 0
21337.254 1
21337.948 0
21338.642 1
21339.337 3
21340.031 4
21340.725 1
21341.419 4
21342.113 7
21342.807 9
21343.501 3
21344.195 1
21344.890 3
21345.584 1
21346.278 0
21346.972 0
21347.666 3
21348.361 5
21349.055 3
21349.749 7
21350.443 1
21351.138 3
21351.832 0
21352.526 0
21353.221 1
21353.915 0
21354.609 0
21355.304 2
21355.998 0
21356.692 0
21357.387 2
21358.081 2
21358.776 3
21359.470 5
21360.164 1
21360.859 0
21361.553 1
21362.248 1
21362.942 0
21363.637 13
21364.331 8
21365.026 4
21365.720 2
21366.415 0
21367.109 0
21367.804 2
21368.498 0
21369.193 1
21369.888 0
21370.582 0
21371.277 2
21371.971 0
21372.666 1
21373.361 3
21374.055 0
21374.750 1
21375.445 0
21376.139 1
21376.834 0
21377.529 0
21378.223 0
21378.918 0
21379.613 2
21380.308 0
21381.002 0
21381.697 0
21382.392 0
21383.087 0
21383.782 0
21384.476 0
21385.171 1
21385.866 0
21386.561 0
21387.256 0
21387.951 1
21388.646 6
21389.341 4
21390.035 3
21390.730 2
21391.425 0
21392.120 0
21392.815 1
21393.510 2
21394.205 1
21394.900 2
21395.595 1
21396.290 12
21396.985 9
21397.680 7
21398.375 7
21399.070 1
21399.765 0
21400.460 0
21401.156 1
21401.851 1
21402.546 10
21403.241 10
21403.936 9
21404.631 7
21405.326 5
21406.022 3
21406.717 5
21407.412 3
21408.107 1
21408.802 2
21409.498 1
21410.193 2
21410.888 2
21411.583 2
21412.279 1
21412.974 0
21413.669 0
21414.364 0
21415.060 2
21415.755 0
21416.450 0
21417.146 14
21417.841 25
21418.537 16
21419.232 12
21419.927 7
21420.623 6
21421.318 2
21422.014 0
21422.709 1
21423.405 0
21424.100 0
21424.795 0
21425.491 6
21426.186 6
21426.882 6
21427.578 3
21428.273 1
21428.969 0
21429.664 0
21430.360 2
21431.055 1
21431.751 0
21432.446 0
21433.142 2
21433.838 2
21434.533 1
21435.229 0
21435.925 1
21436.620 0
21437.316 0
21438.012 3
21438.707 1
21439.403 1
21440.099 1
21440.795 1
21441.490 5
21442.186 10
21442.882 5
21443.578 4
21444.273 1
21444.969 4
21445.665 2
21446.361 0
21447.057 1
21447.753 1
21448.448 0
21449.144 0
21449.840 0
21450.536 0
21451.232 1
21451.928 0
21452.624 2
21453.320 5
21454.016 6
21454.712 0
21455.408 1
21456.104 3
21456.800 2
21457.496 0
21458.192 1
21458.888 5
21459.584 3
21460.280 5
21460.976 3
21461.672 2
21462.368 0
21463.064 0
21463.760 1
21464.456 4
21465.153 1
21465.849 1
21466.545 2
21467.241 2
21467.937 0
21468.633 1
21469.330 0
21470.026 0
21470.722 0
21471.418 0
21472.114 1
21472.811 1
21473.507 3
21474.203 4
21474.900 2
21475.596 0
21476.292 0
21476.989 3
21477.685 1
21478.381 2
21479.078 2
21479.774 3
21480.470 3
21481.167 2
21481.863 0
21482.560 3
21483.256 3
21483.952 1
21484.649 4
21485.345 2
21486.042 4
21486.738 1
21487.435 1
21488.131 1
21488.828 4
21489.524 3
21490.221 2
21490.917 3
21491.614 1
21492.311 3
21493.007 0
21493.704 0
21494.400 0
21495.097 3
21495.794 4
21496.490 1
21497.187 1
21497.884 0
21498.580 0
21499.277 4
21499.974 0
21500.670 3
21501.367 4
21502.064 8
21502.761 3
21503.457 2
21504.154 1
21504.851 2
21505.548 2
21506.244 1
21506.941 0
21507.638 0
21508.335 1
21509.032 1
21509.729 0
21510.425 1
21511.122 0
21511.819 5
21512.516 2
21513.213 1
21513.910 1
21514.607 4
21515.304 1
21516.001 0
21516.698 3
21517.395 7
21518.092 5
21518.789 0
21519.486 0
21520.183 1
21520.880 0
21521.577 0
21522.274 3
21522.971 2
21523.668 1
21524.365 3
21525.062 2
21525.759 2
21526.457 1
21527.154 2
21527.851 2
21528.548 2
21529.245 1
21529.942 2
21530.640 2
21531.337 0
21532.034 1
21532.731 0
21533.428 1
21534.126 1
21534.823 2
21535.520 2
21536.218 0
21536.915 4
21537.612 3
21538.309 4
21539.007 3
21539.704 0
21540.401 0
21541.099 2
21541.796 18
21542.494 8
21543.191 4
21543.888 2
21544.586 1
21545.283 1
21545.981 2
21546.678 1
21547.376 0
21548.073 2
21548.771 3
21549.468 2
21550.166 3
21550.863 2
21551.561 1
21552.258 1
21552.956 0
21553.653 1
21554.351 1
21555.049 2
21555.746 1
21556.444 1
21557.141 2
21557.839 1
21558.537 1
21559.234 2
21559.932 1
21560.630 1
21561.327 3
21562.025 5
21562.723 0
21563.420 2
21564.118 2
21564.816 9
21565.514 6
21566.212 3
21566.909 1
21567.607 4
21568.305 6
21569.003 2
21569.701 2
21570.398 2
21571.096 1
21571.794 1
21572.492 1
21573.190 1
21573.888 4
21574.586 0
21575.284 1
21575.982 1
21576.679 0
21577.377 0
21578.075 2
21578.773 1
21579.471 0
21580.169 3
21580.867 1
21581.565 0
21582.263 3
21582.961 1
21583.659 9
21584.358 13
21585.056 9
21585.754 4
21586.452 2
21587.150 4
21587.848 1
21588.546 1
21589.244 2
21589.942 10
21590.641 3
21591.339 2
21592.037 1
21592.735 0
21593.433 1
21594.132 0
21594.830 0
21595.528 4
21596.226 3
21596.925 2
21597.623 3
21598.321 0
21599.020 13
21599.718 12
21600.416 6
21601.115 8
21601.813 0
21602.511 10
21603.210 14
21603.908 8
21604.606 4
21605.305 1
21606.003 1
21606.702 0
21607.400 2
21608.099 3
21608.797 1
21609.495 1
21610.194 5
21610.892 0
21611.591 1
21612.289 3
21612.988 3
21613.687 1
21614.385 0
21615.084 2
21615.782 0
21616.481 1
21617.179 2
21617.878 0
21618.577 0
21619.275 4
21619.974 3
21620.673 4
21621.371 7
21622.070 4
21622.769 3
21623.467 6
21624.166 3
21624.865 1
21625.563 3
21626.262 0
21626.961 1
21627.660 1
21628.359 2
21629.057 0
21629.756 0
21630.455 1
21631.154 3
21631.853 4
21632.551 4
21633.250 4
21633.949 3
21634.648 3
21635.347 2
21636.046 1
21636.745 1
21637.444 3
21638.143 1
21638.842 2
21639.541 0
21640.239 3
21640.938 17
21641.637 11
21642.336 7
21643.035 5
21643.735 4
21644.434 3
21645.133 5
21645.832 1
21646.531 4
21647.230 4
21647.929 1
21648.628 0
21649.327 0
21650.026 5
21650.725 6
21651.425 1
21652.124 7
21652.823 4
21653.522 0
21654.221 0
21654.920 0
21655.620 0
21656.319 7
21657.018 2
21657.717 1
21658.417 2
21659.116 0
21659.815 1
21660.515 0
21661.214 3
21661.913 1
21662.613 0
21663.312 0
21664.011 1
21664.711 1
21665.410 6
21666.109 2
21666.809 1
21667.508 0
21668.208 1
21668.907 3
21669.606 2
21670.306 5
21671.005 6
21671.705 1
21672.404 0
21673.104 0
21673.803 0
21674.503 1
21675.202 0
21675.902 1
21676.602 2
21677.301 0
21678.001 1
21678.700 2
21679.400 8
21680.099 12
21680.799 9
21681.499 3
21682.198 2
21682.898 1
21683.598 1
21684.297 0
21684.997 0
21685.697 0
21686.397 1
21687.096 0
21687.796 0
21688.496 1
21689.196 2
21689.895 0
21690.595 0
21691.295 3
21691.995 2
21692.694 4
21693.394 2
21694.094 4
21694.794 1
21695.494 0
21696.194 2
21696.894 1
21697.594 4
21698.293 4
21698.993 0
21699.693 0
21700.393 1
21701.093 1
21701.793 3
21702.493 3
21703.193 1
21703.893 0
21704.593 2
21705.293 1
21705.993 2
21706.693 1
21707.393 0
21708.093 2
21708.793 0
21709.494 0
21710.194 0
21710.894 2
21711.594 0
21712.294 0
21712.994 0
21713.694 1
21714.394 1
21715.095 3
21715.795 3
21716.495 2
21717.195 4
21717.895 5
21718.596 5
21719.296 3
21719.996 0
21720.696 0
21721.397 0
21722.097 0
21722.797 0
21723.498 1
21724.198 0
21724.898 0
21725.599 1
21726.299 0
21726.999 2
21727.700 3
21728.400 0
21729.101 0
21729.801 2
21730.501 2
21731.202 3
21731.902 0
21732.603 1
21733.303 3
21734.004 1
21734.704 7
21735.405 0
21736.105 2
21736.806 2
21737.506 3
21738.207 18
21738.907 12
21739.608 7
21740.309 8
21741.009 7
21741.710 2
21742.410 1
21743.111 1
21743.812 0
21744.512 1
21745.213 0
21745.914 2
21746.614 5
21747.315 6
21748.016 3
21748.717 1
21749.417 7
21750.118 3
21750.819 2
21751.520 1
21752.220 3
21752.921 0
21753.622 6
21754.323 2
21755.024 3
21755.724 3
21756.425 0
21757.126 0
21757.827 0
21758.528 0
21759.229 1
21759.930 0
21760.631 0
21761.332 1
21762.032 1
21762.733 2
21763.434 4
21764.135 2
21764.836 2
21765.537 4
21766.238 2
21766.939 1
21767.640 1
21768.341 2
21769.042 1
21769.744 2
21770.445 0
21771.146 4
21771.847 5
21772.548 1
21773.249 0
21773.950 2
21774.651 2
21775.352 1
21776.054 2
21776.755 4
21777.456 6
21778.157 5
21778.858 5
21779.560 4
21780.261 2
21780.962 2
21781.663 0
21782.365 0
21783.066 4
21783.767 3
21784.468 1
21785.170 13
21785.871 11
21786.572 5
21787.274 2
21787.975 1
21788.676 0
21789.378 0
21790.079 0
21790.781 1
21791.482 2
21792.183 1
21792.885 0
21793.586 0
21794.288 1
21794.989 1
21795.691 1
21796.392 2
21797.094 1
21797.795 1
21798.497 1
21799.198 1
21799.900 1
21800.601 3
21801.303 2
21802.005 1
21802.706 0
21803.408 0
21804.109 0
[truncated: 6,727 more chars]
