# Supplementary material for: LIMPIC: a computational method for the separation of protein MALDI-TOF-MS signals from noise
Source: BMC Bioinformatics. 2007 Mar 26;8:101. doi: 10.1186/1471-2105-8-101 (PMC1847688; doi:10.1186/1471-2105-8-101)
Supplement: Additional File 3 — Compressed archive of 30 text files, containing MALDI-TOF-MS data acquired from human plasma samples. [file 1471-2105-8-101-S3.zip › Plasma/P_26.txt]

4986.845 0
4987.181 0
4987.516 0
4987.851 0
4988.186 0
4988.522 0
4988.857 0
4989.192 0
4989.528 11
4989.863 7
4990.198 9
4990.534 16
4990.869 9
4991.204 15
4991.540 19
4991.875 13
4992.211 26
4992.546 20
4992.882 19
4993.217 8
4993.553 8
4993.888 7
4994.223 9
4994.559 4
4994.895 13
4995.230 11
4995.566 8
4995.901 3
4996.237 11
4996.572 28
4996.908 18
4997.243 13
4997.579 11
4997.915 27
4998.250 18
4998.586 9
4998.922 13
4999.257 9
4999.593 18
4999.929 13
5000.264 10
5000.600 5
5000.936 8
5001.271 9
5001.607 12
5001.943 16
5002.279 11
5002.614 2
5002.950 18
5003.286 17
5003.622 11
5003.958 19
5004.293 21
5004.629 19
5004.965 12
5005.301 14
5005.637 19
5005.973 15
5006.309 25
5006.645 27
5006.980 25
5007.316 14
5007.652 15
5007.988 19
5008.324 20
5008.660 18
5008.996 10
5009.332 8
5009.668 14
5010.004 8
5010.340 2
5010.676 3
5011.012 2
5011.348 9
5011.684 8
5012.021 6
5012.357 6
5012.693 4
5013.029 7
5013.365 6
5013.701 13
5014.037 9
5014.374 10
5014.710 18
5015.046 9
5015.382 6
5015.718 8
5016.055 14
5016.391 10
5016.727 20
5017.063 20
5017.400 13
5017.736 11
5018.072 17
5018.408 16
5018.745 13
5019.081 18
5019.417 32
5019.754 19
5020.090 13
5020.426 13
5020.763 9
5021.099 10
5021.436 8
5021.772 8
5022.108 6
5022.445 12
5022.781 13
5023.118 14
5023.454 13
5023.791 2
5024.127 3
5024.464 3
5024.800 5
5025.137 6
5025.473 0
5025.810 8
5026.146 22
5026.483 15
5026.820 16
5027.156 9
5027.493 2
5027.829 4
5028.166 5
5028.503 5
5028.839 7
5029.176 12
5029.513 16
5029.849 15
5030.186 10
5030.523 3
5030.859 3
5031.196 4
5031.533 7
5031.870 19
5032.206 26
5032.543 17
5032.880 17
5033.217 25
5033.554 17
5033.890 14
5034.227 26
5034.564 27
5034.901 19
5035.238 15
5035.575 18
5035.912 12
5036.249 6
5036.585 2
5036.922 3
5037.259 8
5037.596 12
5037.933 9
5038.270 12
5038.607 11
5038.944 9
5039.281 12
5039.618 14
5039.955 14
5040.292 13
5040.629 13
5040.966 20
5041.303 43
5041.640 30
5041.978 21
5042.315 35
5042.652 26
5042.989 17
5043.326 20
5043.663 25
5044.000 20
5044.337 28
5044.675 18
5045.012 19
5045.349 25
5045.686 17
5046.023 8
5046.361 16
5046.698 19
5047.035 13
5047.373 19
5047.710 7
5048.047 2
5048.384 7
5048.722 12
5049.059 14
5049.396 11
5049.734 1
5050.071 2
5050.408 13
5050.746 14
5051.083 8
5051.421 6
5051.758 14
5052.096 15
5052.433 17
5052.770 16
5053.108 7
5053.445 9
5053.783 9
5054.120 11
5054.458 11
5054.795 13
5055.133 9
5055.470 17
5055.808 15
5056.146 5
5056.483 14
5056.821 7
5057.158 9
5057.496 14
5057.834 14
5058.171 10
5058.509 10
5058.846 7
5059.184 3
5059.522 2
5059.860 0
5060.197 9
5060.535 9
5060.873 12
5061.210 19
5061.548 18
5061.886 31
5062.224 17
5062.561 17
5062.899 15
5063.237 11
5063.575 10
5063.913 12
5064.250 5
5064.588 19
5064.926 39
5065.264 35
5065.602 25
5065.940 18
5066.278 18
5066.616 36
5066.954 20
5067.292 9
5067.629 13
5067.967 13
5068.305 6
5068.643 16
5068.981 10
5069.319 15
5069.657 25
5069.995 21
5070.333 19
5070.672 23
5071.010 15
5071.348 8
5071.686 4
5072.024 16
5072.362 18
5072.700 20
5073.038 19
5073.376 9
5073.714 5
5074.053 14
5074.391 29
5074.729 19
5075.067 9
5075.405 4
5075.744 5
5076.082 11
5076.420 36
5076.758 30
5077.097 18
5077.435 15
5077.773 17
5078.111 9
5078.450 18
5078.788 12
5079.126 9
5079.465 9
5079.803 5
5080.141 8
5080.480 21
5080.818 14
5081.157 9
5081.495 7
5081.833 18
5082.172 17
5082.510 31
5082.849 18
5083.187 11
5083.526 18
5083.864 15
5084.203 13
5084.541 10
5084.880 16
5085.218 7
5085.557 7
5085.895 8
5086.234 7
5086.573 5
5086.911 4
5087.250 5
5087.588 5
5087.927 1
5088.266 4
5088.604 12
5088.943 13
5089.282 16
5089.620 10
5089.959 10
5090.298 18
5090.636 14
5090.975 14
5091.314 9
5091.653 6
5091.991 4
5092.330 8
5092.669 9
5093.008 5
5093.347 5
5093.685 11
5094.024 13
5094.363 6
5094.702 13
5095.041 15
5095.380 12
5095.719 14
5096.057 10
5096.396 10
5096.735 17
5097.074 19
5097.413 8
5097.752 7
5098.091 15
5098.430 20
5098.769 21
5099.108 17
5099.447 11
5099.786 8
5100.125 5
5100.464 9
5100.803 21
5101.142 15
5101.481 12
5101.820 18
5102.159 16
5102.499 22
5102.838 21
5103.177 25
5103.516 21
5103.855 23
5104.194 16
5104.533 14
5104.873 20
5105.212 20
5105.551 14
5105.890 13
5106.230 6
5106.569 26
5106.908 23
5107.247 33
5107.587 24
5107.926 19
5108.265 28
5108.604 17
5108.944 16
5109.283 22
5109.623 25
5109.962 14
5110.301 16
5110.641 20
5110.980 20
5111.319 13
5111.659 19
5111.998 23
5112.338 13
5112.677 10
5113.017 9
5113.356 10
5113.696 11
5114.035 11
5114.375 7
5114.714 6
5115.054 8
5115.393 13
5115.733 13
5116.072 13
5116.412 7
5116.751 4
5117.091 2
5117.431 9
5117.770 14
5118.110 10
5118.449 7
5118.789 9
5119.129 10
5119.468 13
5119.808 17
5120.148 15
5120.488 11
5120.827 9
5121.167 3
5121.507 7
5121.847 13
5122.186 16
5122.526 12
5122.866 16
5123.206 8
5123.545 2
5123.885 15
5124.225 12
5124.565 10
5124.905 15
5125.245 10
5125.585 20
5125.924 13
5126.264 16
5126.604 6
5126.944 7
5127.284 17
5127.624 14
5127.964 8
5128.304 10
5128.644 7
5128.984 11
5129.324 11
5129.664 15
5130.004 7
5130.344 4
5130.684 8
5131.024 7
5131.364 10
5131.704 17
5132.044 16
5132.384 12
5132.725 8
5133.065 3
5133.405 3
5133.745 6
5134.085 6
5134.425 8
5134.766 11
5135.106 5
5135.446 13
5135.786 20
5136.126 19
5136.467 20
5136.807 13
5137.147 18
5137.487 13
5137.828 10
5138.168 16
5138.508 7
5138.849 9
5139.189 3
5139.529 3
5139.870 4
5140.210 4
5140.550 5
5140.891 2
5141.231 6
5141.572 9
5141.912 15
5142.252 8
5142.593 4
5142.933 3
5143.274 5
5143.614 2
5143.955 6
5144.295 13
5144.636 21
5144.976 13
5145.317 9
5145.657 11
5145.998 7
5146.338 9
5146.679 8
5147.020 2
5147.360 3
5147.701 4
5148.041 7
5148.382 10
5148.723 12
5149.063 9
5149.404 11
5149.745 14
5150.085 10
5150.426 5
5150.767 5
5151.108 2
5151.448 3
5151.789 8
5152.130 13
5152.471 21
5152.811 26
5153.152 21
5153.493 15
5153.834 13
5154.175 4
5154.515 6
5154.856 6
5155.197 7
5155.538 7
5155.879 10
5156.220 9
5156.561 15
5156.902 6
5157.242 6
5157.583 1
5157.924 0
5158.265 3
5158.606 14
5158.947 18
5159.288 8
5159.629 6
5159.970 4
5160.311 2
5160.652 2
5160.993 3
5161.334 5
5161.676 8
5162.017 7
5162.358 14
5162.699 13
5163.040 10
5163.381 10
5163.722 6
5164.063 2
5164.405 12
5164.746 17
5165.087 14
5165.428 7
5165.769 2
5166.111 2
5166.452 8
5166.793 10
5167.134 3
5167.475 9
5167.817 11
5168.158 13
5168.499 9
5168.841 4
5169.182 4
5169.523 5
5169.865 6
5170.206 13
5170.547 12
5170.889 8
5171.230 12
5171.572 6
5171.913 16
5172.254 23
5172.596 16
5172.937 10
5173.279 16
5173.620 12
5173.962 10
5174.303 6
5174.645 9
5174.986 10
5175.328 7
5175.669 15
5176.011 21
5176.352 24
5176.694 14
5177.035 12
5177.377 15
5177.719 4
5178.060 1
5178.402 12
5178.744 5
5179.085 11
5179.427 11
5179.769 10
5180.110 10
5180.452 10
5180.794 9
5181.135 7
5181.477 11
5181.819 12
5182.161 5
5182.502 3
5182.844 11
5183.186 15
5183.528 12
5183.869 20
5184.211 12
5184.553 12
5184.895 9
5185.237 9
5185.579 6
5185.921 0
5186.262 6
5186.604 4
5186.946 16
5187.288 7
5187.630 3
5187.972 10
5188.314 5
5188.656 1
5188.998 6
5189.340 10
5189.682 10
5190.024 5
5190.366 2
5190.708 6
5191.050 9
5191.392 4
5191.734 8
5192.076 12
5192.418 10
5192.760 12
5193.103 4
5193.445 14
5193.787 22
5194.129 17
5194.471 15
5194.813 7
5195.155 3
5195.498 6
5195.840 13
5196.182 9
5196.524 12
5196.866 25
5197.209 26
5197.551 22
5197.893 22
5198.236 23
5198.578 18
5198.920 10
5199.262 13
5199.605 13
5199.947 2
5200.289 4
5200.632 7
5200.974 10
5201.317 17
5201.659 16
5202.001 11
5202.344 13
5202.686 10
5203.029 10
5203.371 8
5203.714 2
5204.056 1
5204.399 7
5204.741 1
5205.084 17
5205.426 13
5205.769 18
5206.111 9
5206.454 4
5206.796 12
5207.139 9
5207.481 5
5207.824 5
5208.167 1
5208.509 4
5208.852 2
5209.194 9
5209.537 7
5209.880 4
5210.222 1
5210.565 0
5210.908 0
5211.251 19
5211.593 13
5211.936 9
5212.279 10
5212.621 18
5212.964 13
5213.307 6
5213.650 9
5213.993 10
5214.335 14
5214.678 15
5215.021 15
5215.364 15
5215.707 10
5216.050 10
5216.393 6
5216.735 3
5217.078 24
5217.421 23
5217.764 22
5218.107 11
5218.450 16
5218.793 9
5219.136 14
5219.479 10
5219.822 9
5220.165 5
5220.508 6
5220.851 13
5221.194 11
5221.537 17
5221.880 24
5222.223 21
5222.566 10
5222.909 5
5223.252 8
5223.596 16
5223.939 27
5224.282 23
5224.625 13
5224.968 5
5225.311 8
5225.654 7
5225.998 5
5226.341 11
5226.684 11
5227.027 5
5227.371 10
5227.714 10
5228.057 7
5228.400 4
5228.744 4
5229.087 4
5229.430 4
5229.774 4
5230.117 4
5230.460 9
5230.804 6
5231.147 7
5231.490 2
5231.834 10
5232.177 15
5232.521 10
5232.864 17
5233.207 13
5233.551 23
5233.894 21
5234.238 13
5234.581 5
5234.925 8
5235.268 6
5235.612 14
5235.955 15
5236.299 8
5236.642 14
5236.986 7
5237.329 7
5237.673 7
5238.017 9
5238.360 2
5238.704 3
5239.047 6
5239.391 19
5239.735 10
5240.078 10
5240.422 18
5240.766 17
5241.109 11
5241.453 14
5241.797 10
5242.141 7
5242.484 3
5242.828 3
5243.172 7
5243.516 2
5243.859 5
5244.203 12
5244.547 12
5244.891 4
5245.235 13
5245.578 11
5245.922 9
5246.266 7
5246.610 0
5246.954 2
5247.298 4
5247.642 6
5247.986 9
5248.329 10
5248.673 5
5249.017 7
5249.361 4
5249.705 3
5250.049 6
5250.393 7
5250.737 4
5251.081 9
5251.425 10
5251.769 16
5252.113 7
5252.457 9
5252.802 5
5253.146 10
5253.490 13
5253.834 17
5254.178 11
5254.522 5
5254.866 3
5255.210 1
5255.555 3
5255.899 6
5256.243 6
5256.587 2
5256.931 3
5257.276 4
5257.620 2
5257.964 5
5258.308 9
5258.653 8
5258.997 11
5259.341 13
5259.685 7
5260.030 14
5260.374 18
5260.718 6
5261.063 3
5261.407 2
5261.751 9
5262.096 14
5262.440 17
5262.785 27
5263.129 31
5263.473 25
5263.818 24
5264.162 19
5264.507 13
5264.851 9
5265.196 2
5265.540 4
5265.885 5
5266.229 9
5266.574 11
5266.918 14
5267.263 4
5267.607 3
5267.952 5
5268.297 0
5268.641 6
5268.986 9
5269.330 4
5269.675 4
5270.020 7
5270.364 5
5270.709 2
5271.054 7
5271.398 16
5271.743 15
5272.088 5
5272.432 5
5272.777 10
5273.122 8
5273.467 5
5273.811 8
5274.156 7
5274.501 9
5274.846 9
5275.191 3
5275.535 6
5275.880 11
5276.225 7
5276.570 5
5276.915 4
5277.260 6
5277.605 16
5277.949 21
5278.294 13
5278.639 5
5278.984 8
5279.329 10
5279.674 11
5280.019 6
5280.364 5
5280.709 3
5281.054 12
5281.399 7
5281.744 2
5282.089 2
5282.434 7
5282.779 3
5283.124 10
5283.469 6
5283.814 6
5284.160 5
5284.505 4
5284.850 6
5285.195 8
5285.540 12
5285.885 12
5286.230 15
5286.576 11
5286.921 7
5287.266 8
5287.611 11
5287.956 9
5288.302 10
5288.647 3
5288.992 5
5289.337 10
5289.683 7
5290.028 6
5290.373 11
5290.719 5
5291.064 8
5291.409 6
5291.755 4
5292.100 6
5292.445 6
5292.791 7
5293.136 2
5293.481 2
5293.827 0
5294.172 11
5294.518 19
5294.863 8
5295.209 6
5295.554 3
5295.900 1
5296.245 4
5296.591 1
5296.936 8
5297.282 14
5297.627 18
5297.973 6
5298.318 5
5298.664 11
5299.009 10
5299.355 11
5299.701 7
5300.046 0
5300.392 3
5300.738 12
5301.083 10
5301.429 11
5301.775 14
5302.120 18
5302.466 10
5302.812 9
5303.157 11
5303.503 11
5303.849 10
5304.195 9
5304.540 7
5304.886 4
5305.232 2
5305.578 1
5305.924 3
5306.269 0
5306.615 2
5306.961 7
5307.307 2
5307.653 5
5307.999 12
5308.345 8
5308.690 4
5309.036 0
5309.382 0
5309.728 1
5310.074 1
5310.420 2
5310.766 0
5311.112 0
5311.458 2
5311.804 3
5312.150 4
5312.496 3
5312.842 1
5313.188 2
5313.534 2
5313.880 9
5314.226 8
5314.573 5
5314.919 8
5315.265 4
5315.611 15
5315.957 10
5316.303 11
5316.649 11
5316.995 6
5317.342 4
5317.688 0
5318.034 2
5318.380 1
5318.727 4
5319.073 4
5319.419 6
5319.765 5
5320.112 6
5320.458 10
5320.804 6
5321.150 10
5321.497 7
5321.843 6
5322.189 4
5322.536 2
5322.882 7
5323.228 8
5323.575 7
5323.921 3
5324.268 4
5324.614 0
5324.961 2
5325.307 2
5325.653 1
5326.000 5
5326.346 13
5326.693 17
5327.039 7
5327.386 5
5327.732 5
5328.079 18
5328.425 17
5328.772 7
5329.119 3
5329.465 6
5329.812 12
5330.158 7
5330.505 6
5330.852 5
5331.198 3
5331.545 2
5331.892 0
5332.238 1
5332.585 2
5332.932 5
5333.278 3
5333.625 3
5333.972 3
5334.318 4
5334.665 1
5335.012 9
5335.359 9
5335.706 3
5336.052 0
5336.399 7
5336.746 4
5337.093 2
5337.440 5
5337.786 4
5338.133 2
5338.480 5
5338.827 7
5339.174 12
5339.521 10
5339.868 10
5340.215 16
5340.562 12
5340.909 6
5341.256 2
5341.603 4
5341.950 4
5342.297 4
5342.644 19
5342.991 12
5343.338 4
5343.685 0
5344.032 6
5344.379 8
5344.726 2
5345.073 6
5345.420 4
5345.767 3
5346.114 5
5346.461 2
5346.808 2
5347.156 6
5347.503 10
5347.850 7
5348.197 9
5348.544 14
5348.892 5
5349.239 15
5349.586 7
5349.933 2
5350.281 6
5350.628 6
5350.975 6
5351.322 12
5351.670 15
5352.017 5
5352.364 3
5352.712 4
5353.059 5
5353.406 7
5353.754 4
5354.101 1
5354.448 9
5354.796 12
5355.143 22
5355.491 17
5355.838 14
5356.186 13
5356.533 6
5356.880 1
5357.228 3
5357.575 4
5357.923 4
5358.270 8
5358.618 6
5358.966 6
5359.313 6
5359.661 11
5360.008 5
5360.356 4
5360.703 12
5361.051 15
5361.399 19
5361.746 11
5362.094 9
5362.442 17
5362.789 9
5363.137 7
5363.485 4
5363.832 8
5364.180 10
5364.528 4
5364.875 5
5365.223 7
5365.571 6
5365.919 2
5366.266 9
5366.614 15
5366.962 16
5367.310 13
5367.658 15
5368.005 14
5368.353 22
5368.701 16
5369.049 9
5369.397 5
5369.745 4
5370.093 12
5370.441 11
5370.789 18
5371.136 12
5371.484 15
5371.832 17
5372.180 20
5372.528 12
5372.876 8
5373.224 7
5373.572 9
5373.920 5
5374.268 1
5374.616 1
5374.964 4
5375.313 8
5375.661 9
5376.009 3
5376.357 5
5376.705 4
5377.053 8
5377.401 11
5377.749 10
5378.097 4
5378.446 2
5378.794 4
5379.142 3
5379.490 2
5379.838 2
5380.187 4
5380.535 1
5380.883 7
5381.231 4
5381.580 2
5381.928 10
5382.276 7
5382.625 6
5382.973 1
5383.321 3
5383.670 11
5384.018 7
5384.366 2
5384.715 6
5385.063 2
5385.411 0
5385.760 3
5386.108 11
5386.457 17
5386.805 7
5387.154 9
5387.502 6
5387.850 5
5388.199 9
5388.547 19
5388.896 11
5389.244 12
5389.593 7
5389.942 8
5390.290 12
5390.639 11
5390.987 14
5391.336 11
5391.684 10
5392.033 14
5392.382 10
5392.730 11
5393.079 7
5393.428 4
5393.776 9
5394.125 15
5394.474 15
5394.822 10
5395.171 10
5395.520 10
5395.868 15
5396.217 20
5396.566 15
5396.915 16
5397.263 23
5397.612 21
5397.961 15
5398.310 15
5398.659 5
5399.008 11
5399.356 6
5399.705 3
5400.054 0
5400.403 0
5400.752 5
5401.101 6
5401.450 5
5401.799 16
5402.148 10
5402.497 5
5402.845 4
5403.194 8
5403.543 10
5403.892 14
5404.241 14
5404.590 17
5404.939 18
5405.288 14
5405.638 7
5405.987 3
5406.336 2
5406.685 2
5407.034 6
5407.383 4
5407.732 2
5408.081 2
5408.430 5
5408.779 8
5409.129 3
5409.478 5
5409.827 9
5410.176 10
5410.525 6
5410.875 4
5411.224 5
5411.573 8
5411.922 13
5412.272 5
5412.621 2
5412.970 7
5413.319 6
5413.669 5
5414.018 2
5414.367 0
5414.717 3
5415.066 3
5415.415 3
5415.765 9
5416.114 13
5416.464 12
5416.813 12
5417.162 9
5417.512 10
5417.861 3
5418.211 4
5418.560 3
5418.910 3
5419.259 6
5419.609 4
5419.958 3
5420.308 1
5420.657 0
5421.007 4
5421.356 6
5421.706 14
5422.056 13
5422.405 13
5422.755 11
5423.104 7
5423.454 13
5423.804 17
5424.153 20
5424.503 21
5424.853 18
5425.202 12
5425.552 4
5425.902 3
5426.251 12
5426.601 3
5426.951 2
5427.301 4
5427.650 7
5428.000 8
5428.350 10
5428.700 11
5429.050 6
5429.399 4
5429.749 1
5430.099 1
5430.449 1
5430.799 3
5431.149 6
5431.498 6
5431.848 8
5432.198 6
5432.548 2
5432.898 2
5433.248 3
5433.598 3
5433.948 3
5434.298 6
5434.648 5
5434.998 16
5435.348 11
5435.698 5
5436.048 3
5436.398 2
5436.748 5
5437.098 1
5437.448 2
5437.798 2
5438.148 6
5438.498 5
5438.849 3
5439.199 16
5439.549 10
5439.899 7
5440.249 2
5440.599 4
5440.950 4
5441.300 5
5441.650 6
5442.000 6
5442.350 8
5442.701 5
5443.051 0
5443.401 4
5443.751 5
5444.102 1
5444.452 0
5444.802 1
5445.153 1
5445.503 0
5445.853 3
5446.204 0
5446.554 4
5446.904 6
5447.255 5
5447.605 6
5447.956 10
5448.306 10
5448.657 7
5449.007 5
5449.357 4
5449.708 1
5450.058 3
5450.409 2
5450.759 3
5451.110 4
5451.460 1
5451.811 1
5452.162 2
5452.512 8
5452.863 9
5453.213 2
5453.564 3
5453.914 1
5454.265 11
5454.616 8
5454.966 5
5455.317 10
5455.668 7
5456.018 3
5456.369 7
5456.720 9
5457.070 4
5457.421 7
5457.772 13
5458.123 7
5458.473 4
5458.824 3
5459.175 9
5459.526 5
5459.876 5
5460.227 5
5460.578 4
5460.929 10
5461.280 10
5461.631 7
5461.982 16
5462.332 13
5462.683 8
5463.034 3
5463.385 4
5463.736 9
5464.087 8
5464.438 6
5464.789 9
5465.140 7
5465.491 7
5465.842 8
5466.193 19
5466.544 24
5466.895 16
5467.246 6
5467.597 4
5467.948 2
5468.299 2
5468.650 3
5469.001 7
5469.352 5
5469.703 2
5470.055 3
5470.406 4
5470.757 6
5471.108 6
5471.459 2
5471.810 1
5472.161 5
5472.513 1
5472.864 1
5473.215 10
5473.566 13
5473.918 11
5474.269 9
5474.620 7
5474.971 5
5475.323 4
5475.674 1
5476.025 5
5476.377 3
5476.728 7
5477.079 15
5477.431 5
5477.782 3
5478.133 6
5478.485 7
5478.836 3
5479.188 10
5479.539 5
5479.891 5
5480.242 6
5480.593 1
5480.945 0
5481.296 0
5481.648 4
5481.999 1
5482.351 2
5482.703 9
5483.054 3
5483.406 1
5483.757 0
5484.109 2
5484.460 4
5484.812 2
5485.164 3
5485.515 12
5485.867 11
5486.218 1
5486.570 1
5486.922 7
5487.273 15
5487.625 10
5487.977 4
5488.329 1
5488.680 4
5489.032 6
5489.384 7
5489.735 9
5490.087 8
5490.439 4
5490.791 7
5491.143 1
5491.494 4
5491.846 2
5492.198 0
5492.550 9
5492.902 11
5493.254 5
5493.606 5
5493.957 4
5494.309 3
5494.661 6
5495.013 5
5495.365 2
5495.717 11
5496.069 14
5496.421 8
5496.773 6
5497.125 5
5497.477 2
5497.829 9
5498.181 4
5498.533 6
5498.885 5
5499.237 3
5499.589 5
5499.941 4
5500.293 4
5500.646 10
5500.998 8
5501.350 0
5501.702 4
5502.054 2
5502.406 8
5502.758 5
5503.111 2
5503.463 2
5503.815 3
5504.167 2
5504.519 1
5504.872 4
5505.224 0
5505.576 3
5505.928 6
5506.281 2
5506.633 14
5506.985 10
5507.338 7
5507.690 5
5508.042 5
5508.395 3
5508.747 8
5509.099 8
5509.452 3
5509.804 5
5510.157 5
5510.509 7
5510.861 19
5511.214 12
5511.566 11
5511.919 14
5512.271 15
5512.624 14
5512.976 8
5513.329 4
5513.681 1
5514.034 2
5514.386 6
5514.739 8
5515.092 6
5515.444 4
5515.797 4
5516.149 12
5516.502 11
5516.855 7
5517.207 6
5517.560 3
5517.913 8
5518.265 5
5518.618 7
5518.971 2
5519.323 3
5519.676 2
5520.029 3
5520.381 5
5520.734 4
5521.087 1
5521.440 6
5521.793 15
5522.145 8
5522.498 7
5522.851 12
5523.204 10
5523.557 13
5523.909 10
5524.262 6
5524.615 4
5524.968 4
5525.321 3
5525.674 4
5526.027 3
5526.380 4
5526.733 4
5527.086 4
5527.439 5
5527.792 4
5528.145 2
5528.498 2
5528.851 5
5529.204 3
5529.557 1
5529.910 4
5530.263 2
5530.616 3
5530.969 3
5531.322 0
5531.675 8
5532.028 4
5532.381 21
5532.734 26
5533.088 13
5533.441 11
5533.794 4
5534.147 3
5534.500 5
5534.853 4
5535.207 3
5535.560 5
5535.913 10
5536.266 5
5536.620 5
5536.973 9
5537.326 4
5537.679 1
5538.033 1
5538.386 5
5538.739 13
5539.093 14
5539.446 9
5539.799 5
5540.153 7
5540.506 15
5540.860 11
5541.213 3
5541.566 3
5541.920 1
5542.273 3
5542.627 0
5542.980 6
5543.334 7
5543.687 8
5544.041 6
5544.394 8
5544.748 5
5545.101 9
5545.455 13
5545.808 8
5546.162 6
5546.515 4
5546.869 4
5547.223 11
5547.576 12
5547.930 5
5548.283 11
5548.637 13
5548.991 7
5549.344 6
5549.698 2
5550.052 12
5550.405 13
5550.759 5
5551.113 2
5551.467 12
5551.820 6
5552.174 6
5552.528 15
5552.882 19
5553.235 33
5553.589 24
5553.943 13
5554.297 5
5554.651 8
5555.004 8
5555.358 9
5555.712 12
5556.066 9
5556.420 8
5556.774 4
5557.128 8
5557.482 12
5557.836 17
5558.190 15
5558.544 18
5558.897 18
5559.251 21
5559.605 14
5559.959 10
5560.313 12
5560.668 8
5561.022 10
5561.376 8
5561.730 3
5562.084 8
5562.438 7
5562.792 8
5563.146 5
5563.500 9
5563.854 5
5564.208 8
5564.563 6
5564.917 4
5565.271 10
5565.625 14
5565.979 16
5566.333 12
5566.688 5
5567.042 9
5567.396 10
5567.750 9
5568.105 12
5568.459 11
5568.813 13
5569.167 14
5569.522 10
5569.876 9
5570.230 10
5570.585 9
5570.939 3
5571.293 13
5571.648 21
5572.002 21
5572.357 9
5572.711 7
5573.065 13
5573.420 14
5573.774 21
5574.129 11
5574.483 4
5574.838 5
5575.192 13
5575.547 24
5575.901 22
5576.256 17
5576.610 6
5576.965 8
5577.319 7
5577.674 8
5578.028 7
5578.383 6
5578.738 4
5579.092 2
5579.447 3
5579.802 3
5580.156 2
5580.511 0
5580.866 1
5581.220 0
5581.575 13
5581.930 23
5582.284 17
5582.639 13
5582.994 14
5583.348 15
5583.703 11
5584.058 8
5584.413 14
5584.768 4
5585.122 4
5585.477 6
5585.832 6
5586.187 4
5586.542 9
5586.897 8
5587.251 8
5587.606 8
5587.961 11
5588.316 5
5588.671 20
5589.026 16
5589.381 5
5589.736 5
5590.091 2
5590.446 9
5590.801 2
5591.156 2
5591.511 4
5591.866 7
5592.221 5
5592.576 9
5592.931 3
5593.286 5
5593.641 3
5593.996 8
5594.351 8
5594.706 5
5595.061 4
5595.417 5
5595.772 9
5596.127 9
5596.482 3
5596.837 4
5597.192 0
5597.548 3
5597.903 14
5598.258 8
5598.613 3
5598.968 1
5599.324 5
5599.679 5
5600.034 14
5600.390 5
5600.745 2
5601.100 2
5601.455 6
5601.811 8
5602.166 8
5602.522 8
5602.877 0
5603.232 7
5603.588 5
5603.943 10
5604.298 6
5604.654 1
5605.009 5
5605.365 11
5605.720 8
5606.076 11
5606.431 11
5606.787 13
5607.142 9
5607.498 6
5607.853 5
5608.209 2
5608.564 0
5608.920 0
5609.275 2
5609.631 10
5609.987 11
5610.342 11
5610.698 11
5611.053 12
5611.409 5
5611.765 1
5612.120 1
5612.476 4
5612.832 12
5613.187 13
5613.543 18
5613.899 18
5614.255 18
5614.610 9
5614.966 8
5615.322 2
5615.678 2
5616.033 2
5616.389 8
5616.745 14
5617.101 6
5617.457 5
5617.812 1
5618.168 16
5618.524 10
5618.880 5
5619.236 1
5619.592 2
5619.948 7
5620.304 16
5620.660 10
5621.016 13
5621.371 4
5621.727 12
5622.083 5
5622.439 10
5622.795 6
5623.151 4
5623.507 6
5623.863 5
5624.220 9
5624.576 6
5624.932 2
5625.288 1
5625.644 2
5626.000 5
5626.356 4
5626.712 11
5627.068 20
5627.424 18
5627.781 14
5628.137 7
5628.493 2
5628.849 2
5629.205 7
5629.562 3
5629.918 5
5630.274 3
5630.630 9
5630.986 12
5631.343 7
5631.699 8
5632.055 6
5632.412 1
5632.768 2
5633.124 9
5633.481 11
5633.837 9
5634.193 8
5634.550 2
5634.906 8
5635.262 14
5635.619 3
5635.975 5
5636.332 5
5636.688 18
5637.045 23
5637.401 12
5637.758 20
5638.114 19
5638.470 18
5638.827 16
5639.184 14
5639.540 11
5639.897 9
5640.253 14
5640.610 11
5640.966 7
5641.323 9
5641.679 12
5642.036 19
5642.393 17
5642.749 15
5643.106 17
5643.463 13
5643.819 7
5644.176 5
5644.533 10
5644.889 8
5645.246 12
5645.603 11
5645.959 21
5646.316 20
5646.673 15
5647.030 10
5647.387 16
5647.743 16
5648.100 21
5648.457 20
5648.814 14
5649.171 17
5649.527 20
5649.884 15
5650.241 13
5650.598 24
5650.955 16
5651.312 19
5651.669 29
5652.026 36
5652.383 20
5652.740 19
5653.096 18
5653.453 16
5653.810 9
5654.167 11
5654.524 26
5654.881 21
5655.238 14
5655.595 11
5655.953 14
5656.310 9
5656.667 4
5657.024 3
5657.381 10
5657.738 17
5658.095 17
5658.452 17
5658.809 21
5659.166 13
5659.524 14
5659.881 16
5660.238 22
5660.595 15
5660.952 13
5661.310 9
5661.667 6
5662.024 6
5662.381 9
5662.739 13
5663.096 16
5663.453 13
5663.810 11
5664.168 9
5664.525 8
5664.882 9
5665.240 18
5665.597 8
5665.954 5
5666.312 4
5666.669 5
5667.027 5
5667.384 6
5667.741 9
5668.099 9
5668.456 0
5668.814 0
5669.171 2
5669.529 2
5669.886 0
5670.244 1
5670.601 1
5670.959 0
5671.316 9
5671.674 13
5672.031 25
5672.389 29
5672.746 17
5673.104 20
5673.462 12
5673.819 7
5674.177 16
5674.535 23
5674.892 16
5675.250 6
5675.608 3
5675.965 2
5676.323 1
5676.681 7
5677.038 7
5677.396 3
5677.754 9
5678.112 9
5678.469 4
5678.827 3
5679.185 17
5679.543 12
5679.900 8
5680.258 13
5680.616 8
5680.974 5
5681.332 2
5681.690 5
5682.047 2
5682.405 6
5682.763 7
5683.121 9
5683.479 9
5683.837 2
5684.195 4
5684.553 4
5684.911 2
5685.269 6
5685.627 11
5685.985 9
5686.343 11
5686.701 14
5687.059 7
5687.417 26
5687.775 41
5688.133 28
5688.491 30
5688.849 24
5689.207 8
5689.565 15
5689.923 28
5690.282 23
5690.640 20
5690.998 10
5691.356 2
5691.714 11
5692.072 24
5692.431 18
5692.789 33
5693.147 36
5693.505 42
5693.864 40
5694.222 27
5694.580 19
5694.938 8
5695.297 6
5695.655 16
5696.013 17
5696.372 25
5696.730 28
5697.088 12
5697.447 10
5697.805 21
5698.163 17
5698.522 7
5698.880 5
5699.239 4
5699.597 9
5699.955 10
5700.314 17
5700.672 12
5701.031 23
5701.389 19
5701.748 24
5702.106 16
5702.465 16
5702.823 10
5703.182 8
5703.540 14
5703.899 13
5704.257 21
5704.616 29
5704.975 18
5705.333 10
5705.692 10
5706.051 30
5706.409 27
5706.768 30
5707.126 14
5707.485 10
5707.844 5
5708.203 24
5708.561 26
5708.920 22
5709.279 18
5709.637 28
5709.996 24
5710.355 17
5710.714 9
5711.072 14
5711.431 13
5711.790 21
5712.149 31
5712.508 26
5712.867 38
5713.225 48
5713.584 51
5713.943 30
5714.302 49
5714.661 59
5715.020 64
5715.379 69
5715.738 63
5716.097 71
5716.456 54
5716.815 81
5717.174 117
5717.533 99
5717.892 103
5718.251 167
5718.610 170
5718.969 183
5719.328 199
5719.687 238
5720.046 242
5720.405 264
5720.764 262
5721.123 235
5721.482 192
5721.841 174
5722.200 173
5722.560 155
5722.919 125
5723.278 123
5723.637 111
5723.996 88
5724.355 77
5724.715 62
5725.074 57
5725.433 44
5725.792 30
5726.152 26
5726.511 32
5726.870 26
5727.229 30
5727.589 26
5727.948 39
5728.307 41
5728.667 32
5729.026 25
5729.385 31
5729.745 50
5730.104 43
5730.464 46
5730.823 31
5731.182 39
5731.542 40
5731.901 35
5732.261 45
5732.620 54
5732.980 55
5733.339 44
5733.699 35
5734.058 37
5734.418 52
5734.777 33
5735.137 39
5735.496 56
5735.856 51
5736.215 46
5736.575 28
5736.935 49
5737.294 52
5737.654 53
5738.013 35
5738.373 61
5738.733 53
5739.092 37
5739.452 31
5739.812 50
5740.172 46
5740.531 51
5740.891 41
5741.251 37
5741.610 49
5741.970 37
5742.330 40
5742.690 36
5743.050 31
5743.409 33
5743.769 46
5744.129 52
5744.489 47
5744.849 44
5745.208 42
5745.568 40
5745.928 36
5746.288 33
5746.648 39
5747.008 40
5747.368 37
5747.728 29
5748.088 43
5748.448 26
5748.808 33
5749.168 36
5749.528 17
5749.888 24
5750.248 26
5750.608 47
5750.968 51
5751.328 44
5751.688 53
5752.048 54
5752.408 83
5752.768 84
5753.128 72
5753.488 79
5753.848 88
5754.209 95
5754.569 114
5754.929 129
5755.289 118
5755.649 109
5756.009 118
5756.370 153
5756.730 161
5757.090 190
5757.450 230
5757.811 259
5758.171 290
5758.531 302
5758.891 307
5759.252 318
5759.612 386
5759.972 430
5760.333 548
5760.693 634
5761.053 714
5761.414 902
5761.774 1195
5762.134 1434
5762.495 1610
5762.855 1773
5763.216 1969
5763.576 2109
5763.937 2202
5764.297 2074
5764.657 2202
5765.018 2083
5765.378 1913
5765.739 1736
5766.099 1499
5766.460 1269
5766.821 1061
5767.181 862
5767.542 708
5767.902 596
5768.263 535
5768.623 460
5768.984 358
5769.345 321
5769.705 250
5770.066 234
5770.426 206
5770.787 168
5771.148 153
5771.508 157
5771.869 147
5772.230 145
5772.591 139
5772.951 91
5773.312 81
5773.673 96
5774.034 96
5774.394 113
5774.755 153
5775.116 125
5775.477 106
5775.838 91
5776.198 79
5776.559 78
5776.920 66
5777.281 58
5777.642 48
5778.003 49
5778.364 49
5778.724 36
5779.085 42
5779.446 33
5779.807 29
5780.168 29
5780.529 34
5780.890 28
5781.251 21
5781.612 31
5781.973 31
5782.334 27
5782.695 26
5783.056 22
5783.417 16
5783.778 28
5784.139 32
5784.500 35
5784.862 40
5785.223 49
5785.584 46
5785.945 39
5786.306 30
5786.667 23
5787.028 18
5787.390 30
5787.751 35
5788.112 37
5788.473 36
5788.834 35
5789.196 20
5789.557 19
5789.918 26
5790.279 32
5790.641 29
5791.002 31
5791.363 15
5791.725 6
5792.086 9
5792.447 31
5792.809 19
5793.170 16
5793.531 40
5793.893 34
5794.254 37
5794.615 41
5794.977 33
5795.338 21
5795.700 27
5796.061 15
5796.423 21
5796.784 12
5797.146 27
5797.507 27
5797.869 24
5798.230 20
5798.592 17
5798.953 36
5799.315 25
5799.676 32
5800.038 33
5800.399 27
5800.761 25
5801.123 35
5801.484 26
5801.846 17
5802.208 19
5802.569 22
5802.931 24
5803.293 11
5803.654 17
5804.016 20
5804.378 26
5804.739 39
5805.101 32
5805.463 30
5805.825 26
5806.186 33
5806.548 27
5806.910 23
5807.272 30
5807.633 38
5807.995 22
5808.357 37
5808.719 43
5809.081 39
5809.443 46
5809.805 61
5810.166 50
5810.528 56
5810.890 40
5811.252 47
5811.614 61
5811.976 52
5812.338 46
5812.700 47
5813.062 34
5813.424 43
5813.786 53
5814.148 69
5814.510 64
5814.872 42
5815.234 52
5815.596 42
5815.958 56
5816.320 86
5816.682 93
5817.044 106
5817.407 94
5817.769 79
5818.131 76
5818.493 77
5818.855 68
5819.217 71
5819.579 66
5819.942 68
5820.304 57
5820.666 43
5821.028 46
5821.391 39
5821.753 52
5822.115 55
5822.477 46
5822.840 49
5823.202 60
5823.564 84
5823.927 72
5824.289 75
5824.651 95
5825.014 76
5825.376 75
5825.738 97
5826.101 99
5826.463 83
5826.825 81
5827.188 89
5827.550 67
5827.913 57
5828.275 63
5828.638 72
5829.000 82
5829.363 69
5829.725 69
5830.088 87
5830.450 76
5830.813 84
5831.175 111
5831.538 96
5831.900 96
5832.263 121
5832.625 148
5832.988 158
5833.351 159
5833.713 173
5834.076 210
5834.439 235
5834.801 277
5835.164 247
5835.527 231
5835.889 277
5836.252 298
5836.615 343
5836.977 386
5837.340 482
5837.703 580
5838.066 807
5838.428 972
5838.791 1138
5839.154 1297
5839.517 1438
5839.880 1673
5840.242 1948
5840.605 2211
5840.968 2461
5841.331 2907
5841.694 3299
5842.057 3506
5842.420 3499
5842.783 3412
5843.145 3240
5843.508 3084
5843.871 2754
5844.234 2430
5844.597 2061
5844.960 1732
5845.323 1418
5845.686 1210
5846.049 1048
5846.412 874
5846.775 755
5847.138 605
5847.501 487
5847.864 415
5848.227 358
5848.590 344
5848.954 296
5849.317 271
5849.680 241
5850.043 193
5850.406 200
5850.769 194
5851.132 169
5851.496 166
5851.859 170
5852.222 172
5852.585 123
5852.948 104
5853.312 135
5853.675 131
5854.038 129
5854.401 86
5854.765 84
5855.128 88
5855.491 69
5855.855 74
5856.218 81
5856.581 88
5856.945 83
5857.308 68
5857.671 50
5858.035 35
5858.398 47
5858.761 41
5859.125 53
5859.488 59
5859.852 52
5860.215 64
5860.579 74
5860.942 75
5861.306 77
5861.669 50
5862.032 43
5862.396 64
5862.760 47
5863.123 55
5863.487 55
5863.850 55
5864.214 54
5864.577 58
5864.941 51
5865.305 65
5865.668 89
5866.032 80
5866.395 72
5866.759 83
5867.123 86
5867.486 118
5867.850 93
5868.214 84
5868.577 74
5868.941 62
5869.305 66
5869.669 63
5870.032 64
5870.396 61
5870.760 39
5871.124 41
5871.487 38
5871.851 41
5872.215 36
5872.579 35
5872.943 37
5873.307 48
5873.670 88
5874.034 88
5874.398 99
5874.762 102
5875.126 98
5875.490 104
5875.854 100
5876.218 84
5876.582 82
5876.946 79
5877.310 61
5877.674 77
5878.038 70
5878.402 53
5878.766 45
5879.130 42
5879.494 38
5879.858 15
5880.222 8
5880.586 19
5880.950 29
5881.314 25
5881.678 25
5882.042 28
5882.407 18
5882.771 23
5883.135 18
5883.499 10
5883.863 19
5884.227 18
5884.592 19
5884.956 20
5885.320 25
5885.684 33
5886.048 34
5886.413 20
5886.777 31
5887.141 31
5887.506 41
5887.870 31
5888.234 16
5888.599 13
5888.963 19
5889.327 20
5889.692 23
5890.056 24
5890.420 16
5890.785 20
5891.149 22
5891.514 20
5891.878 28
5892.242 30
5892.607 24
5892.971 12
5893.336 30
5893.700 17
5894.065 6
5894.429 11
5894.794 8
5895.158 10
5895.523 7
5895.887 7
5896.252 17
5896.617 22
5896.981 27
5897.346 20
5897.710 17
5898.075 27
5898.440 16
5898.804 10
5899.169 14
5899.534 21
5899.898 18
5900.263 12
5900.628 12
5900.992 10
5901.357 16
5901.722 12
5902.086 5
5902.451 10
5902.816 19
5903.181 11
5903.546 7
5903.910 16
5904.275 31
5904.640 27
5905.005 17
5905.370 24
5905.735 12
5906.099 13
5906.464 6
5906.829 3
5907.194 10
5907.559 27
5907.924 24
5908.289 17
5908.654 17
5909.019 14
5909.384 5
5909.749 4
5910.114 5
5910.479 3
5910.844 3
5911.209 22
5911.574 31
5911.939 23
5912.304 35
5912.669 27
5913.034 21
5913.399 14
5913.764 13
5914.129 19
5914.494 26
5914.860 24
5915.225 20
5915.590 11
5915.955 18
5916.320 15
5916.685 23
5917.051 15
5917.416 15
5917.781 11
5918.146 7
5918.512 16
5918.877 23
5919.242 21
5919.607 18
5919.973 16
5920.338 12
5920.703 8
5921.069 15
5921.434 14
5921.799 20
5922.165 24
5922.530 25
5922.895 23
5923.261 28
5923.626 15
5923.992 11
5924.357 7
5924.722 13
5925.088 14
5925.453 14
5925.819 18
5926.184 17
5926.550 9
5926.915 10
5927.281 24
5927.646 21
5928.012 13
5928.378 19
5928.743 24
5929.109 30
5929.474 25
5929.840 13
5930.205 20
5930.571 24
5930.937 40
5931.302 32
5931.668 36
5932.034 27
5932.399 32
5932.765 20
5933.131 15
5933.496 14
5933.862 18
5934.228 21
5934.594 17
5934.959 10
5935.325 21
5935.691 28
5936.057 18
5936.423 17
5936.788 16
5937.154 26
5937.520 31
5937.886 20
5938.252 13
5938.618 17
5938.984 13
5939.349 10
5939.715 2
5940.081 11
5940.447 22
5940.813 23
5941.179 26
5941.545 32
5941.911 26
5942.277 31
5942.643 44
5943.009 56
5943.375 53
5943.741 56
5944.107 53
5944.473 36
5944.839 68
5945.205 57
5945.571 57
5945.937 45
5946.304 30
5946.670 36
5947.036 54
5947.402 67
5947.768 56
5948.134 63
5948.500 46
5948.867 43
5949.233 61
5949.599 48
5949.965 56
5950.331 49
5950.698 58
5951.064 54
5951.430 60
5951.796 42
5952.163 58
5952.529 60
5952.895 76
5953.262 73
5953.628 48
5953.994 61
5954.361 72
5954.727 62
5955.093 64
5955.460 57
5955.826 61
5956.193 62
5956.559 42
5956.926 23
5957.292 25
5957.658 23
5958.025 17
5958.391 15
5958.758 29
5959.124 40
5959.491 31
5959.857 21
5960.224 11
5960.590 7
5960.957 17
5961.324 14
5961.690 18
5962.057 8
5962.423 11
5962.790 15
5963.157 18
5963.523 13
5963.890 16
5964.257 15
5964.623 18
5964.990 12
5965.357 17
5965.723 20
5966.090 20
5966.457 17
5966.824 23
5967.190 25
5967.557 20
5967.924 9
5968.291 7
5968.657 11
5969.024 12
5969.391 20
5969.758 16
5970.125 17
5970.492 14
5970.858 20
5971.225 16
5971.592 24
5971.959 23
5972.326 11
5972.693 6
5973.060 9
5973.427 2
5973.794 5
5974.161 21
5974.528 23
5974.895 19
5975.262 30
5975.629 24
5975.996 25
5976.363 31
5976.730 23
5977.097 33
5977.464 23
5977.831 10
5978.198 13
5978.565 10
5978.932 8
5979.299 4
5979.666 20
5980.034 16
5980.401 13
5980.768 8
5981.135 8
5981.502 15
5981.870 24
5982.237 13
5982.604 13
5982.971 11
5983.338 18
5983.706 23
5984.073 17
5984.440 11
5984.808 12
5985.175 14
5985.542 25
5985.909 15
5986.277 4
5986.644 19
5987.012 13
5987.379 10
5987.746 9
5988.114 14
5988.481 34
5988.848 31
5989.216 19
5989.583 24
5989.951 13
5990.318 12
5990.686 13
5991.053 11
5991.421 8
5991.788 21
5992.156 18
5992.523 12
5992.891 13
5993.258 13
5993.626 14
5993.994 7
5994.361 12
5994.729 17
5995.096 10
5995.464 8
5995.832 5
5996.199 12
5996.567 13
5996.935 7
5997.302 6
5997.670 12
5998.038 10
5998.405 19
5998.773 14
5999.141 9
5999.508 7
5999.876 2
6000.244 3
6000.612 3
6000.980 7
6001.347 6
6001.715 2
6002.083 8
6002.451 8
6002.819 17
6003.187 10
6003.554 4
6003.922 12
6004.290 14
6004.658 7
6005.026 12
6005.394 14
6005.762 6
6006.130 11
6006.498 14
6006.866 12
6007.234 13
6007.602 12
6007.970 7
6008.338 7
6008.706 16
6009.074 18
6009.442 15
6009.810 16
6010.178 26
6010.546 18
6010.914 12
6011.282 8
6011.650 19
6012.018 16
6012.387 16
6012.755 11
6013.123 17
6013.491 18
6013.859 18
6014.227 14
6014.596 17
6014.964 9
6015.332 9
6015.700 7
6016.069 8
6016.437 2
6016.805 7
6017.173 3
6017.542 9
6017.910 7
6018.278 6
6018.647 8
6019.015 19
6019.383 20
6019.752 16
6020.120 19
6020.488 18
6020.857 12
6021.225 7
6021.594 9
6021.962 14
6022.331 16
6022.699 12
6023.067 7
6023.436 9
6023.804 20
6024.173 18
6024.541 20
6024.910 44
6025.279 40
6025.647 30
6026.016 28
6026.384 28
6026.753 15
6027.121 13
6027.490 7
6027.859 23
6028.227 14
6028.596 15
6028.964 14
6029.333 13
6029.702 19
6030.070 27
6030.439 19
6030.808 9
6031.177 10
6031.545 9
6031.914 14
6032.283 17
6032.652 12
6033.020 14
6033.389 19
6033.758 14
6034.127 9
6034.496 10
6034.864 8
6035.233 7
6035.602 10
6035.971 3
6036.340 7
6036.709 17
6037.078 22
6037.446 18
6037.815 12
6038.184 8
6038.553 16
6038.922 18
6039.291 12
6039.660 14
6040.029 4
6040.398 16
6040.767 23
6041.136 21
6041.505 8
6041.874 5
6042.243 6
6042.612 6
6042.981 16
6043.350 16
6043.720 15
6044.089 15
6044.458 21
6044.827 8
6045.196 11
6045.565 8
6045.934 5
6046.304 9
6046.673 5
6047.042 4
6047.411 2
6047.780 2
6048.150 4
6048.519 7
6048.888 1
6049.257 6
6049.627 15
6049.996 11
6050.365 10
6050.735 10
6051.104 11
6051.473 7
6051.843 13
6052.212 10
6052.581 14
6052.951 13
6053.320 6
6053.689 12
6054.059 11
6054.428 4
6054.798 6
6055.167 8
6055.537 6
6055.906 5
6056.276 7
6056.645 8
6057.015 11
6057.384 12
6057.754 19
6058.123 20
6058.493 14
6058.862 10
6059.232 8
6059.601 13
6059.971 18
6060.341 27
6060.710 12
6061.080 9
6061.449 2
6061.819 8
6062.189 20
6062.558 9
6062.928 17
6063.298 9
6063.668 7
6064.037 9
6064.407 8
6064.777 8
6065.146 20
6065.516 17
6065.886 18
6066.256 17
6066.626 7
6066.995 4
6067.365 10
6067.735 11
6068.105 6
6068.475 8
6068.845 6
6069.215 7
6069.584 16
6069.954 13
6070.324 5
6070.694 5
6071.064 4
6071.434 3
6071.804 7
6072.174 9
6072.544 14
6072.914 8
6073.284 10
6073.654 9
6074.024 15
6074.394 13
6074.764 16
6075.134 11
6075.504 11
6075.874 4
6076.244 18
6076.614 15
6076.985 15
6077.355 15
6077.725 16
6078.095 4
6078.465 5
6078.835 6
6079.205 7
6079.576 15
6079.946 12
6080.316 9
6080.686 5
6081.056 6
6081.427 13
6081.797 8
6082.167 3
6082.538 7
6082.908 2
6083.278 3
6083.648 10
6084.019 8
6084.389 17
6084.759 11
6085.130 4
6085.500 6
6085.871 13
6086.241 10
6086.611 17
6086.982 22
6087.352 18
6087.723 21
6088.093 11
6088.464 10
6088.834 31
6089.205 44
6089.575 54
6089.946 30
6090.316 15
6090.687 20
6091.057 20
6091.428 30
6091.798 31
6092.169 26
6092.539 25
6092.910 12
6093.281 11
6093.651 11
6094.022 9
6094.393 29
6094.763 30
6095.134 21
6095.505 15
6095.875 8
6096.246 14
6096.617 12
6096.987 13
6097.358 18
6097.729 19
6098.100 18
6098.470 11
6098.841 20
6099.212 16
6099.583 19
6099.954 28
6100.324 16
6100.695 13
6101.066 17
6101.437 10
6101.808 8
6102.179 6
6102.550 12
6102.920 9
6103.291 8
6103.662 6
6104.033 27
6104.404 39
6104.775 34
6105.146 26
6105.517 22
6105.888 23
6106.259 11
6106.630 5
6107.001 15
6107.372 14
6107.743 9
6108.114 9
6108.485 9
6108.856 9
6109.227 16
6109.599 26
6109.970 23
6110.341 25
6110.712 17
6111.083 12
6111.454 8
6111.825 18
6112.197 11
6112.568 8
6112.939 9
6113.310 10
6113.682 18
6114.053 32
6114.424 21
6114.795 28
6115.167 16
6115.538 19
6115.909 21
6116.280 16
6116.652 15
6117.023 7
6117.394 14
6117.766 11
6118.137 9
6118.509 3
6118.880 7
6119.251 4
6119.623 13
6119.994 13
6120.366 19
6120.737 16
6121.108 5
6121.480 5
6121.851 2
6122.223 14
6122.594 15
6122.966 7
6123.337 17
6123.709 22
6124.081 15
6124.452 23
6124.824 18
6125.195 14
6125.567 20
6125.938 17
6126.310 8
6126.682 2
6127.053 6
6127.425 12
6127.797 6
6128.168 10
6128.540 6
6128.912 12
6129.283 14
6129.655 9
6130.027 3
6130.399 3
6130.770 6
6131.142 6
6131.514 5
6131.886 1
6132.257 4
6132.629 19
6133.001 13
6133.373 7
6133.745 7
6134.117 6
6134.488 5
6134.860 1
6135.232 3
6135.604 10
6135.976 12
6136.348 10
6136.720 7
6137.092 9
6137.464 3
6137.836 2
6138.208 3
6138.580 6
6138.952 2
6139.324 3
6139.696 7
6140.068 3
6140.440 13
6140.812 5
6141.184 3
6141.556 4
6141.928 10
6142.300 2
6142.672 7
6143.044 11
6143.416 5
6143.789 12
6144.161 19
6144.533 24
6144.905 17
6145.277 11
6145.649 10
6146.022 9
6146.394 21
6146.766 25
6147.138 20
6147.511 10
6147.883 15
6148.255 32
6148.627 13
6149.000 9
6149.372 18
6149.744 22
6150.117 23
6150.489 24
6150.861 14
6151.234 33
6151.606 23
6151.979 12
6152.351 11
6152.723 9
6153.096 4
6153.468 6
6153.841 2
6154.213 7
6154.586 10
6154.958 13
6155.331 25
6155.703 12
6156.076 9
6156.448 11
6156.821 11
6157.193 12
6157.566 7
6157.938 2
6158.311 3
6158.684 4
6159.056 28
6159.429 20
6159.801 7
6160.174 9
6160.547 10
6160.919 7
6161.292 11
6161.665 10
6162.037 10
6162.410 17
6162.783 11
6163.156 11
6163.528 11
6163.901 14
6164.274 15
6164.647 8
6165.019 11
6165.392 21
6165.765 26
6166.138 23
6166.511 12
6166.884 14
6167.256 12
6167.629 9
6168.002 7
6168.375 9
6168.748 9
6169.121 7
6169.494 8
6169.867 9
6170.240 6
6170.613 7
6170.986 9
6171.359 11
6171.732 10
6172.105 10
6172.478 9
6172.851 21
6173.224 12
6173.597 10
6173.970 13
6174.343 11
6174.716 10
6175.089 11
6175.462 17
6175.835 9
6176.208 10
6176.581 8
6176.955 10
6177.328 13
6177.701 8
6178.074 6
6178.447 6
6178.820 4
6179.194 1
6179.567 7
6179.940 7
6180.313 9
6180.687 6
6181.060 14
6181.433 6
6181.806 5
6182.180 4
6182.553 1
6182.926 4
6183.300 4
6183.673 11
6184.046 13
6184.420 7
6184.793 16
6185.167 5
6185.540 1
6185.913 7
6186.287 4
6186.660 1
6187.034 6
6187.407 6
6187.781 8
6188.154 2
6188.528 11
6188.901 8
6189.275 4
6189.648 5
6190.022 13
6190.395 9
6190.769 7
6191.143 15
6191.516 10
6191.890 3
6192.263 13
6192.637 6
6193.011 4
6193.384 5
6193.758 9
6194.132 3
6194.505 3
6194.879 1
6195.253 4
6195.626 13
6196.000 13
6196.374 15
6196.748 16
6197.121 10
6197.495 7
6197.869 4
6198.243 8
6198.616 15
6198.990 16
6199.364 13
6199.738 11
6200.112 5
6200.486 9
6200.859 7
6201.233 7
6201.607 11
6201.981 5
6202.355 9
6202.729 6
6203.103 9
6203.477 5
6203.851 5
6204.225 6
6204.599 2
6204.973 5
6205.347 3
6205.721 12
6206.095 7
6206.469 11
6206.843 9
6207.217 8
6207.591 8
6207.965 16
6208.339 11
6208.713 6
6209.087 9
6209.462 13
6209.836 6
6210.210 2
6210.584 7
6210.958 8
6211.332 5
6211.707 4
6212.081 3
6212.455 5
6212.829 10
6213.204 9
6213.578 11
6213.952 4
6214.326 4
6214.701 6
6215.075 11
6215.449 12
6215.824 14
6216.198 10
6216.572 6
6216.947 10
6217.321 16
6217.695 11
6218.070 5
6218.444 11
6218.819 4
6219.193 8
6219.567 21
6219.942 21
6220.316 12
6220.691 15
6221.065 19
6221.440 11
6221.814 8
6222.189 16
6222.563 16
6222.938 21
6223.312 14
6223.687 13
6224.061 7
6224.436 12
6224.811 11
6225.185 8
6225.560 10
6225.934 8
6226.309 8
6226.684 7
6227.058 6
6227.433 6
6227.808 7
6228.182 9
6228.557 8
6228.932 7
6229.307 2
6229.681 16
6230.056 14
6230.431 13
6230.806 20
6231.180 18
6231.555 17
6231.930 10
6232.305 4
6232.680 4
6233.055 6
6233.429 3
6233.804 3
6234.179 17
6234.554 19
6234.929 15
6235.304 11
6235.679 4
6236.054 7
6236.429 10
6236.804 11
6237.178 8
6237.553 4
6237.928 4
6238.303 9
6238.678 8
6239.053 11
6239.429 11
6239.804 7
6240.179 7
6240.554 3
6240.929 3
6241.304 17
6241.679 13
6242.054 7
6242.429 10
6242.804 15
6243.179 11
6243.555 8
6243.930 16
6244.305 15
6244.680 8
6245.055 12
6245.431 14
6245.806 4
6246.181 6
6246.556 17
6246.932 13
6247.307 9
6247.682 5
6248.057 4
6248.433 7
6248.808 4
6249.183 5
6249.559 10
6249.934 7
6250.309 0
6250.685 1
6251.060 5
6251.436 6
6251.811 11
6252.186 2
6252.562 8
6252.937 9
6253.313 13
6253.688 4
6254.064 5
6254.439 5
6254.815 3
6255.190 3
6255.566 4
6255.941 7
6256.317 10
6256.692 8
6257.068 18
6257.443 17
6257.819 5
6258.195 10
6258.570 13
6258.946 9
6259.321 6
6259.697 4
6260.073 4
6260.448 11
6260.824 5
6261.200 4
6261.575 3
6261.951 0
6262.327 2
6262.703 13
6263.078 5
6263.454 0
6263.830 2
6264.206 9
6264.581 17
6264.957 18
6265.333 13
6265.709 5
6266.085 9
6266.460 10
6266.836 7
6267.212 3
6267.588 2
6267.964 13
6268.340 7
6268.716 3
6269.092 3
6269.468 9
6269.844 6
6270.220 7
6270.596 9
6270.972 2
6271.347 0
6271.724 2
6272.100 5
6272.476 3
6272.852 5
6273.228 12
6273.604 13
6273.980 11
6274.356 6
6274.732 8
6275.108 4
6275.484 3
6275.860 9
6276.236 9
6276.613 8
6276.989 4
6277.365 2
6277.741 9
6278.117 13
6278.493 5
6278.870 5
6279.246 1
6279.622 1
6279.998 2
6280.375 4
6280.751 8
6281.127 8
6281.504 16
6281.880 12
6282.256 6
6282.632 4
6283.009 6
6283.385 6
6283.762 1
6284.138 1
6284.514 1
6284.891 1
6285.267 12
6285.644 14
6286.020 7
6286.396 8
6286.773 7
6287.149 2
6287.526 2
6287.902 10
6288.279 12
6288.655 11
6289.032 7
6289.408 8
6289.785 20
6290.161 15
6290.538 12
6290.915 14
6291.291 12
6291.668 11
6292.044 10
6292.421 2
6292.798 6
6293.174 7
6293.551 2
6293.928 4
6294.304 3
6294.681 7
6295.058 9
6295.434 11
6295.811 6
6296.188 11
6296.565 9
6296.941 9
6297.318 7
6297.695 1
6298.072 7
6298.449 5
6298.825 11
6299.202 12
6299.579 6
6299.956 5
6300.333 3
6300.710 4
6301.086 9
6301.463 16
6301.840 17
6302.217 17
6302.594 12
6302.971 10
6303.348 4
6303.725 5
6304.102 8
6304.479 5
6304.856 3
6305.233 5
6305.610 3
6305.987 5
6306.364 3
6306.741 7
6307.118 12
6307.495 7
6307.872 11
6308.249 3
6308.626 3
6309.004 7
6309.381 1
6309.758 1
6310.135 5
6310.512 8
6310.889 8
6311.267 6
6311.644 3
6312.021 3
6312.398 1
6312.775 8
6313.153 7
6313.530 3
6313.907 2
6314.284 0
6314.662 4
6315.039 4
6315.416 0
6315.794 6
6316.171 9
6316.548 5
6316.926 3
6317.303 9
6317.680 4
6318.058 5
6318.435 10
6318.813 8
6319.190 9
6319.568 5
6319.945 9
6320.322 7
6320.700 3
6321.077 5
6321.455 4
6321.832 6
6322.210 4
6322.587 3
6322.965 1
6323.343 5
6323.720 4
6324.098 7
6324.475 7
6324.853 6
6325.230 1
6325.608 2
6325.986 4
6326.363 4
6326.741 5
6327.119 1
6327.496 4
6327.874 5
6328.252 8
6328.629 7
6329.007 1
6329.385 1
6329.763 14
6330.140 14
6330.518 14
6330.896 7
6331.274 12
6331.651 7
6332.029 12
6332.407 13
6332.785 22
6333.163 11
6333.541 11
6333.918 9
6334.296 5
6334.674 5
6335.052 1
6335.430 1
6335.808 7
6336.186 4
6336.564 3
6336.942 2
6337.320 0
6337.698 6
6338.076 9
6338.454 16
6338.832 4
6339.210 3
6339.588 9
6339.966 2
6340.344 0
6340.722 5
6341.100 5
6341.478 2
6341.856 6
6342.234 5
6342.612 2
6342.991 4
6343.369 5
6343.747 3
6344.125 1
6344.503 1
6344.881 3
6345.260 2
6345.638 8
6346.016 7
6346.394 15
6346.773 9
6347.151 11
6347.529 7
6347.907 2
6348.286 2
6348.664 5
6349.042 7
6349.421 4
6349.799 9
6350.177 7
6350.556 5
6350.934 6
6351.312 4
6351.691 2
6352.069 0
6352.448 5
6352.826 8
6353.205 4
6353.583 6
6353.961 8
6354.340 6
6354.718 13
6355.097 8
6355.475 3
6355.854 5
6356.232 2
6356.611 12
6356.990 13
6357.368 6
6357.747 2
6358.125 2
6358.504 0
6358.882 5
6359.261 12
6359.640 9
6360.018 9
6360.397 6
6360.776 5
6361.154 1
6361.533 2
6361.912 5
6362.290 5
6362.669 6
6363.048 8
6363.427 5
6363.805 11
6364.184 3
6364.563 2
6364.942 5
6365.321 2
6365.699 1
6366.078 2
6366.457 3
6366.836 8
6367.215 13
6367.594 7
6367.972 5
6368.351 2
6368.730 4
6369.109 13
6369.488 11
6369.867 7
6370.246 2
6370.625 9
6371.004 9
6371.383 6
6371.762 0
6372.141 5
6372.520 4
6372.899 2
6373.278 6
6373.657 6
6374.036 9
6374.415 2
6374.794 5
6375.173 8
6375.552 3
6375.932 8
6376.311 18
6376.690 9
6377.069 9
6377.448 10
6377.827 13
6378.207 12
6378.586 15
6378.965 11
6379.344 3
6379.723 5
6380.103 11
6380.482 21
6380.861 18
6381.240 7
6381.620 1
6381.999 1
6382.378 2
6382.758 2
6383.137 0
6383.516 2
6383.896 1
6384.275 0
6384.654 7
6385.034 9
6385.413 5
6385.793 9
6386.172 2
6386.551 4
6386.931 1
6387.310 5
6387.690 2
6388.069 1
6388.449 2
6388.828 10
6389.208 7
6389.587 6
6389.967 9
6390.346 3
6390.726 1
6391.105 7
6391.485 4
6391.865 7
6392.244 10
6392.624 7
6393.004 5
6393.383 0
6393.763 0
6394.142 6
6394.522 9
6394.902 3
6395.281 4
6395.661 3
6396.041 2
6396.421 5
6396.800 10
6397.180 6
6397.560 6
6397.940 7
6398.319 6
6398.699 5
6399.079 8
6399.459 25
6399.839 21
6400.219 12
6400.598 4
6400.978 13
6401.358 14
6401.738 9
6402.118 3
6402.498 9
6402.878 7
6403.258 16
6403.638 8
6404.018 12
6404.397 5
6404.777 9
6405.157 5
6405.537 6
6405.917 10
6406.297 4
6406.678 4
6407.058 11
6407.438 5
6407.818 10
6408.198 6
6408.578 7
6408.958 5
6409.338 5
6409.718 11
6410.098 16
6410.478 7
6410.859 13
6411.239 22
6411.619 19
6411.999 12
6412.379 4
6412.760 19
6413.140 24
6413.520 24
6413.900 21
6414.281 24
6414.661 11
6415.041 8
6415.421 9
6415.802 7
6416.182 11
6416.562 2
6416.943 3
6417.323 7
6417.703 22
6418.084 22
6418.464 22
6418.844 19
6419.225 18
6419.605 21
6419.986 18
6420.366 12
6420.747 26
6421.127 20
6421.508 24
6421.888 22
6422.269 14
6422.649 11
6423.030 18
6423.410 23
6423.791 22
6424.171 11
6424.552 16
6424.932 14
6425.313 18
6425.693 10
6426.074 32
6426.455 36
6426.835 40
6427.216 39
6427.597 71
6427.977 73
6428.358 89
6428.739 76
6429.119 74
6429.500 92
6429.881 159
6430.261 185
6430.642 236
6431.023 246
6431.404 284
6431.785 346
6432.165 372
6432.546 420
6432.927 418
6433.308 376
6433.689 422
6434.069 374
6434.450 355
6434.831 323
6435.212 325
6435.593 359
6435.974 330
6436.355 295
6436.736 302
6437.117 269
6437.498 216
6437.878 207
6438.259 215
6438.640 203
6439.021 162
6439.402 132
6439.783 112
6440.164 93
6440.545 83
6440.927 87
6441.308 76
6441.689 65
6442.070 45
6442.451 37
6442.832 38
6443.213 36
6443.594 24
6443.975 18
6444.356 10
6444.738 6
6445.119 5
6445.500 12
6445.881 9
6446.262 6
6446.644 4
6447.025 4
6447.406 7
6447.787 4
6448.169 11
6448.550 3
6448.931 12
6449.312 13
6449.694 5
6450.075 9
6450.456 9
6450.838 13
6451.219 6
6451.600 2
6451.982 13
6452.363 7
6452.745 8
6453.126 2
6453.507 8
6453.889 8
6454.270 3
6454.652 2
6455.033 3
6455.415 8
6455.796 3
6456.178 7
6456.559 7
6456.941 5
6457.322 4
6457.704 8
6458.085 9
6458.467 10
6458.848 9
6459.230 14
6459.612 5
6459.993 1
6460.375 2
6460.756 4
6461.138 3
6461.520 3
6461.901 11
6462.283 9
6462.665 15
6463.047 14
6463.428 10
6463.810 5
6464.192 2
6464.573 3
6464.955 11
6465.337 11
6465.719 6
6466.101 2
6466.482 7
6466.864 7
6467.246 8
6467.628 4
6468.010 3
6468.392 4
6468.773 2
6469.155 4
6469.537 7
6469.919 5
6470.301 3
6470.683 6
6471.065 13
6471.447 8
6471.829 6
6472.211 13
6472.593 7
6472.975 5
6473.357 11
6473.739 15
6474.121 4
6474.503 6
6474.885 11
6475.267 12
6475.649 7
6476.031 5
6476.413 4
6476.795 6
6477.177 7
6477.560 11
6477.942 11
6478.324 9
6478.706 9
6479.088 11
6479.470 12
6479.853 3
6480.235 2
6480.617 6
6480.999 8
6481.381 2
6481.764 4
6482.146 3
6482.528 1
6482.911 11
6483.293 8
6483.675 10
6484.057 6
6484.440 9
6484.822 9
6485.204 12
6485.587 7
6485.969 11
6486.352 4
6486.734 4
6487.116 1
6487.499 9
6487.881 5
6488.264 7
6488.646 5
6489.029 7
6489.411 10
6489.794 8
6490.176 2
6490.559 0
6490.941 2
6491.324 8
6491.706 9
6492.089 10
6492.471 9
6492.854 6
6493.237 3
6493.619 3
6494.002 2
6494.384 9
6494.767 4
6495.150 5
6495.532 9
6495.915 9
6496.298 5
6496.680 2
6497.063 3
6497.446 7
6497.829 5
6498.211 4
6498.594 15
6498.977 17
6499.360 9
6499.742 3
6500.125 3
6500.508 0
6500.891 12
6501.274 10
6501.656 13
6502.039 7
6502.422 6
6502.805 7
6503.188 7
6503.571 6
6503.954 8
6504.337 12
6504.720 8
6505.103 4
6505.485 5
6505.868 11
6506.251 8
6506.634 2
6507.017 6
6507.400 12
6507.783 20
6508.166 12
6508.550 11
6508.933 2
6509.316 3
6509.699 5
6510.082 8
6510.465 12
6510.848 9
6511.231 20
6511.614 12
6511.997 10
6512.381 7
6512.764 5
6513.147 10
6513.530 7
6513.913 13
6514.297 21
6514.680 22
6515.063 27
6515.446 16
6515.830 9
6516.213 16
6516.596 6
6516.979 5
6517.363 5
6517.746 11
6518.129 10
6518.513 6
6518.896 2
6519.279 3
6519.663 3
6520.046 0
6520.429 3
6520.813 6
6521.196 3
6521.580 1
6521.963 11
6522.347 6
6522.730 5
6523.114 7
6523.497 6
6523.881 5
6524.264 4
6524.648 3
6525.031 10
6525.415 6
6525.798 12
6526.182 5
6526.565 3
6526.949 1
6527.333 2
6527.716 2
6528.100 6
6528.483 6
6528.867 7
6529.251 4
6529.634 0
6530.018 6
6530.402 9
6530.785 6
6531.169 15
6531.553 18
6531.937 17
6532.320 20
6532.704 22
6533.088 16
6533.472 8
6533.855 6
6534.239 7
6534.623 12
6535.007 15
6535.391 14
6535.774 12
6536.158 7
6536.542 5
6536.926 7
6537.310 5
6537.694 7
6538.078 2
6538.462 1
6538.846 8
6539.230 7
6539.614 5
6539.998 1
6540.382 0
6540.766 1
6541.150 3
6541.534 12
6541.918 9
6542.302 1
6542.686 3
6543.070 4
6543.454 3
6543.838 4
6544.222 3
6544.606 2
6544.990 7
6545.374 16
6545.758 12
6546.143 2
6546.527 2
6546.911 10
6547.295 13
6547.679 8
6548.063 8
6548.448 5
6548.832 11
6549.216 17
6549.600 9
6549.985 8
6550.369 3
6550.753 10
6551.138 6
6551.522 5
6551.906 4
6552.291 7
6552.675 14
6553.059 9
6553.444 5
6553.828 5
6554.212 9
6554.597 4
6554.981 5
6555.366 10
6555.750 19
6556.134 16
6556.519 15
6556.903 6
6557.288 0
6557.672 12
6558.057 10
6558.441 11
6558.826 11
6559.210 15
6559.595 8
6559.979 5
6560.364 2
6560.749 4
6561.133 1
6561.518 0
6561.902 2
6562.287 3
6562.672 2
6563.056 2
6563.441 6
6563.826 7
6564.210 5
6564.595 5
6564.980 5
6565.364 6
6565.749 2
6566.134 2
6566.519 2
6566.903 3
6567.288 7
6567.673 11
6568.058 5
6568.443 3
6568.827 3
6569.212 6
6569.597 2
6569.982 3
6570.367 7
6570.752 6
6571.137 8
6571.521 3
6571.906 2
6572.291 12
6572.676 21
6573.061 13
6573.446 5
6573.831 2
6574.216 7
6574.601 9
6574.986 9
6575.371 11
6575.756 11
6576.141 6
6576.526 12
6576.911 5
6577.296 5
6577.681 6
6578.066 7
6578.451 5
6578.837 12
6579.222 7
6579.607 8
6579.992 12
6580.377 7
6580.762 2
6581.147 3
6581.533 17
6581.918 19
6582.303 12
6582.688 10
6583.074 3
6583.459 12
6583.844 4
6584.229 1
6584.615 5
6585.000 10
6585.385 8
6585.770 6
6586.156 11
6586.541 13
6586.926 23
6587.312 17
6587.697 8
6588.083 10
6588.468 18
6588.853 17
6589.239 19
6589.624 10
6590.010 6
6590.395 13
6590.781 7
6591.166 13
6591.551 12
6591.937 10
6592.322 8
6592.708 2
6593.094 3
6593.479 4
6593.865 4
6594.250 2
6594.636 6
6595.021 17
6595.407 15
6595.793 6
6596.178 5
6596.564 1
6596.949 6
6597.335 3
6597.721 3
6598.106 4
6598.492 6
6598.878 8
6599.263 9
6599.649 17
6600.035 23
6600.421 21
6600.806 19
6601.192 11
6601.578 13
6601.964 12
6602.350 9
6602.735 5
6603.121 14
6603.507 24
6603.893 17
6604.279 13
6604.665 14
6605.050 16
6605.436 18
6605.822 13
6606.208 11
6606.594 8
6606.980 9
6607.366 11
6607.752 15
6608.138 21
6608.524 28
6608.910 22
6609.296 16
6609.682 17
6610.068 19
6610.454 12
6610.840 9
6611.226 13
6611.612 21
6611.998 30
6612.384 35
6612.770 33
6613.156 26
6613.543 21
6613.929 32
6614.315 37
6614.701 30
6615.087 36
6615.473 24
6615.860 16
6616.246 25
6616.632 20
6617.018 17
6617.404 23
6617.791 33
6618.177 26
6618.563 23
6618.950 13
6619.336 13
6619.722 13
6620.108 16
6620.495 24
6620.881 16
6621.267 22
6621.654 31
6622.040 44
6622.427 48
6622.813 61
6623.199 58
6623.586 49
6623.972 49
6624.359 58
6624.745 78
6625.132 86
6625.518 111
6625.905 127
6626.291 158
6626.678 190
6627.064 231
6627.451 334
6627.837 419
6628.224 517
6628.610 659
6628.997 760
6629.383 925
6629.770 1003
6630.157 1118
6630.543 1206
6630.930 1204
6631.317 1299
6631.703 1348
6632.090 1376
6632.477 1338
6632.863 1331
6633.250 1254
6633.637 1149
6634.023 1090
6634.410 992
6634.797 964
6635.184 898
6635.570 797
6635.957 723
6636.344 663
6636.731 628
6637.118 573
6637.504 456
6637.891 388
6638.278 345
6638.665 326
6639.052 261
6639.439 228
6639.826 202
6640.212 183
6640.599 178
6640.986 138
6641.373 125
6641.760 113
6642.147 102
6642.534 90
6642.921 72
6643.308 61
6643.695 57
6644.082 46
6644.469 32
6644.856 23
6645.243 21
6645.630 23
6646.017 27
6646.404 17
6646.792 15
6647.179 16
6647.566 17
6647.953 21
6648.340 17
6648.727 22
6649.114 10
6649.502 18
6649.889 19
6650.276 5
6650.663 8
6651.050 17
6651.438 24
6651.825 21
6652.212 22
6652.599 21
6652.987 9
6653.374 15
6653.761 9
6654.148 14
6654.536 12
6654.923 11
6655.310 13
6655.698 15
6656.085 7
6656.473 6
6656.860 11
6657.247 12
6657.635 9
6658.022 5
6658.410 6
6658.797 10
6659.185 4
6659.572 3
6659.959 6
6660.347 4
6660.734 5
6661.122 11
6661.510 5
6661.897 11
6662.285 8
6662.672 4
6663.060 0
6663.447 0
6663.835 13
6664.222 14
6664.610 4
6664.998 17
6665.385 27
6665.773 17
6666.161 9
6666.548 9
6666.936 7
6667.324 11
6667.711 6
6668.099 6
6668.487 10
6668.875 14
6669.262 13
6669.650 9
6670.038 7
6670.426 6
6670.813 19
6671.201 15
6671.589 7
6671.977 10
6672.365 6
6672.753 5
6673.140 7
6673.528 8
6673.916 13
6674.304 5
6674.692 4
6675.080 5
6675.468 0
6675.856 8
6676.244 11
6676.632 3
6677.020 4
6677.408 3
6677.796 4
6678.184 11
6678.572 9
6678.960 7
6679.348 11
6679.736 14
6680.124 14
6680.512 10
6680.900 8
6681.288 9
6681.676 13
6682.064 12
6682.453 6
6682.841 4
6683.229 2
6683.617 7
6684.005 15
6684.393 16
6684.782 12
6685.170 9
6685.558 7
6685.946 4
6686.335 9
6686.723 4
6687.111 6
6687.499 3
6687.888 6
6688.276 5
6688.664 9
6689.053 13
6689.441 11
6689.829 7
6690.218 5
6690.606 0
6690.994 0
6691.383 0
6691.771 4
6692.160 3
6692.548 4
6692.936 6
6693.325 5
6693.713 4
6694.102 0
6694.490 4
6694.879 4
6695.267 3
6695.656 11
6696.044 10
6696.433 14
6696.821 8
6697.210 2
6697.599 4
6697.987 5
6698.376 5
6698.764 9
6699.153 7
6699.542 5
6699.930 3
6700.319 8
6700.708 8
6701.096 7
6701.485 3
6701.874 5
6702.262 8
6702.651 4
6703.040 0
6703.429 1
6703.817 6
6704.206 4
6704.595 3
6704.984 6
6705.372 8
6705.761 11
6706.150 12
6706.539 2
6706.928 5
6707.317 7
6707.705 8
6708.094 3
6708.483 4
6708.872 5
6709.261 5
6709.650 7
6710.039 4
6710.428 2
6710.817 0
6711.206 1
6711.595 8
6711.984 5
6712.373 2
6712.762 5
6713.151 9
6713.540 7
6713.929 9
6714.318 2
6714.707 4
6715.096 10
6715.485 6
6715.874 5
6716.263 15
6716.652 12
6717.042 12
6717.431 6
6717.820 2
6718.209 2
6718.598 2
6718.987 3
6719.377 7
6719.766 2
6720.155 0
6720.544 2
6720.934 1
6721.323 0
6721.712 7
6722.101 4
6722.491 2
6722.880 0
6723.269 1
6723.659 11
6724.048 7
6724.437 2
6724.827 6
6725.216 2
6725.606 0
6725.995 3
6726.384 2
6726.774 3
6727.163 4
6727.553 9
6727.942 11
6728.332 3
6728.721 0
6729.110 3
6729.500 4
6729.890 1
6730.279 2
6730.669 1
6731.058 3
6731.448 2
6731.837 1
6732.227 0
6732.616 8
6733.006 9
6733.396 10
6733.785 11
6734.175 3
6734.565 1
6734.954 1
6735.344 1
6735.734 6
6736.123 3
6736.513 4
6736.903 11
6737.292 9
6737.682 7
6738.072 3
6738.462 1
6738.851 6
6739.241 6
6739.631 6
6740.021 5
6740.411 7
6740.800 4
6741.190 2
6741.580 5
6741.970 6
6742.360 11
6742.750 9
6743.140 5
6743.529 7
6743.919 4
6744.309 6
6744.699 4
6745.089 5
6745.479 3
6745.869 2
6746.259 0
6746.649 2
6747.039 1
6747.429 8
6747.819 2
6748.209 3
6748.599 3
6748.989 4
6749.379 4
6749.769 7
6750.160 4
6750.550 5
6750.940 7
6751.330 8
6751.720 4
6752.110 3
6752.500 5
6752.891 13
6753.281 5
6753.671 3
6754.061 4
6754.451 8
6754.842 6
6755.232 3
6755.622 2
6756.012 3
6756.403 2
6756.793 1
6757.183 4
6757.574 5
6757.964 9
6758.354 3
6758.745 5
6759.135 4
6759.525 1
6759.916 3
6760.306 8
6760.696 5
6761.087 4
6761.477 4
6761.868 1
6762.258 0
6762.649 3
6763.039 1
6763.430 1
6763.820 1
6764.211 0
6764.601 0
6764.992 1
6765.382 0
6765.773 1
6766.163 7
6766.554 3
6766.944 5
6767.335 1
6767.726 3
6768.116 4
6768.507 3
6768.898 5
6769.288 6
6769.679 3
6770.070 8
6770.460 3
6770.851 4
6771.242 5
6771.632 6
6772.023 2
6772.414 2
6772.805 2
6773.195 3
6773.586 0
6773.977 2
6774.368 0
6774.758 1
6775.149 4
6775.540 3
6775.931 6
6776.322 2
6776.713 0
6777.104 6
6777.494 5
6777.885 0
6778.276 2
6778.667 5
6779.058 7
6779.449 5
6779.840 4
6780.231 3
6780.622 2
6781.013 9
6781.404 3
6781.795 5
6782.186 2
6782.577 0
6782.968 5
6783.359 9
6783.750 8
6784.141 3
6784.532 4
6784.923 4
6785.315 8
6785.706 10
6786.097 6
6786.488 6
6786.879 12
6787.270 9
6787.661 9
6788.053 8
6788.444 4
6788.835 10
6789.226 9
6789.618 8
6790.009 8
6790.400 10
6790.791 6
6791.183 8
6791.574 10
6791.965 14
6792.356 22
6792.748 23
6793.139 9
6793.531 8
6793.922 6
6794.313 10
6794.705 9
6795.096 1
6795.487 7
6795.879 12
6796.270 9
6796.662 10
6797.053 3
6797.445 1
6797.836 0
6798.228 1
6798.619 3
6799.011 5
6799.402 1
6799.794 0
6800.185 3
6800.577 3
6800.968 7
6801.360 6
6801.751 0
6802.143 1
6802.535 2
6802.926 3
6803.318 0
6803.710 4
6804.101 5
6804.493 4
6804.885 0
6805.276 3
6805.668 8
6806.060 7
6806.451 8
6806.843 6
6807.235 2
6807.627 8
6808.018 11
6808.410 6
6808.802 6
6809.194 2
6809.586 1
6809.977 3
6810.369 1
6810.761 5
6811.153 8
6811.545 10
6811.937 15
6812.329 6
6812.720 12
6813.112 6
6813.504 3
6813.896 7
6814.288 9
6814.680 9
6815.072 4
6815.464 2
6815.856 2
6816.248 5
6816.640 8
6817.032 2
6817.424 1
6817.816 1
6818.208 1
6818.600 1
6818.992 1
6819.385 3
6819.777 9
6820.169 10
6820.561 4
6820.953 2
6821.345 1
6821.737 1
6822.130 2
6822.522 3
6822.914 7
6823.306 7
6823.698 3
6824.091 2
6824.483 3
6824.875 3
6825.267 1
6825.660 1
6826.052 7
6826.444 4
6826.836 7
6827.229 6
6827.621 2
6828.013 1
6828.406 0
6828.798 8
6829.191 10
6829.583 14
6829.975 16
6830.368 12
6830.760 7
6831.153 11
6831.545 14
6831.938 15
6832.330 11
6832.722 10
6833.115 19
6833.507 14
6833.900 15
6834.292 10
6834.685 8
6835.078 7
6835.470 19
6835.863 20
6836.255 16
6836.648 19
6837.040 19
6837.433 13
6837.826 10
6838.218 14
6838.611 15
6839.004 14
6839.396 12
6839.789 6
6840.182 3
6840.574 10
6840.967 9
6841.360 8
6841.753 2
6842.145 2
6842.538 4
6842.931 6
6843.324 8
6843.716 6
6844.109 14
6844.502 22
6844.895 12
6845.288 4
6845.681 3
6846.073 5
6846.466 9
6846.859 6
6847.252 2
6847.645 3
6848.038 3
6848.431 2
6848.824 1
6849.217 2
6849.610 2
6850.003 3
6850.396 5
6850.789 5
6851.182 0
6851.575 6
6851.968 8
6852.361 13
6852.754 10
6853.147 5
6853.540 11
6853.933 12
6854.326 13
6854.719 6
6855.112 14
6855.506 7
6855.899 4
6856.292 4
6856.685 11
6857.078 6
6857.471 6
6857.865 11
6858.258 16
6858.651 17
6859.044 8
6859.437 3
6859.831 4
6860.224 9
6860.617 4
6861.011 1
6861.404 5
6861.797 3
6862.191 5
6862.584 2
6862.977 4
6863.371 1
6863.764 6
6864.157 3
6864.551 3
6864.944 3
6865.338 3
6865.731 3
6866.124 1
6866.518 2
6866.911 3
6867.305 3
6867.698 6
6868.092 5
6868.485 5
6868.879 7
6869.272 8
6869.666 8
6870.059 11
6870.453 7
6870.846 5
6871.240 5
6871.634 3
6872.027 4
6872.421 4
6872.815 4
6873.208 3
6873.602 5
6873.995 5
6874.389 11
6874.783 8
6875.177 2
6875.570 1
6875.964 6
6876.358 12
6876.751 7
6877.145 4
6877.539 1
6877.933 7
6878.327 9
6878.720 10
6879.114 7
6879.508 4
6879.902 5
6880.296 10
6880.689 11
6881.083 16
6881.477 11
6881.871 7
6882.265 15
6882.659 13
6883.053 12
6883.447 7
6883.841 7
6884.235 6
6884.629 3
6885.023 2
6885.417 7
6885.811 6
6886.205 5
6886.599 0
6886.993 4
6887.387 4
6887.781 4
6888.175 7
6888.569 5
6888.963 0
6889.357 0
6889.751 3
6890.145 4
6890.540 7
6890.934 6
6891.328 2
6891.722 4
6892.116 7
6892.510 3
6892.905 3
6893.299 1
6893.693 0
6894.087 1
6894.482 4
6894.876 0
6895.270 0
6895.664 1
6896.059 5
6896.453 1
6896.847 3
6897.242 2
6897.636 4
6898.030 3
6898.425 6
6898.819 5
6899.213 2
6899.608 0
6900.002 3
6900.397 4
6900.791 4
6901.186 1
6901.580 3
6901.974 4
6902.369 3
6902.763 7
6903.158 7
6903.552 5
6903.947 4
6904.341 3
6904.736 5
6905.131 2
6905.525 3
6905.920 1
6906.314 3
6906.709 1
6907.103 0
6907.498 7
6907.893 7
6908.287 2
6908.682 2
6909.077 0
6909.471 3
6909.866 2
6910.261 8
6910.655 3
6911.050 0
6911.445 3
6911.840 3
6912.234 3
6912.629 4
6913.024 3
6913.419 13
6913.814 9
6914.208 4
6914.603 5
6914.998 8
6915.393 5
6915.788 1
6916.183 3
6916.578 7
6916.972 7
6917.367 6
6917.762 13
6918.157 9
6918.552 10
6918.947 5
6919.342 5
6919.737 9
6920.132 3
6920.527 11
6920.922 7
6921.317 5
6921.712 13
6922.107 11
6922.502 9
6922.897 12
6923.292 7
6923.687 5
6924.082 12
6924.478 8
6924.873 8
6925.268 10
6925.663 6
6926.058 3
6926.453 3
6926.848 1
6927.244 5
6927.639 6
6928.034 3
6928.429 6
6928.824 9
6929.220 8
6929.615 11
6930.010 4
6930.406 1
6930.801 5
6931.196 6
6931.591 10
6931.987 15
6932.382 5
6932.777 1
6933.173 3
6933.568 8
6933.964 4
6934.359 3
6934.754 2
6935.150 0
6935.545 5
6935.941 1
6936.336 4
6936.731 18
6937.127 17
6937.522 18
6937.918 15
6938.313 18
6938.709 10
6939.104 13
6939.500 4
6939.896 8
6940.291 14
6940.687 10
6941.082 11
6941.478 12
6941.873 21
6942.269 28
6942.665 10
6943.060 12
6943.456 10
6943.852 9
6944.247 15
6944.643 6
6945.039 7
6945.434 4
6945.830 3
6946.226 4
6946.622 1
6947.017 2
6947.413 2
6947.809 6
6948.205 12
6948.600 12
6948.996 8
6949.392 3
6949.788 0
6950.184 1
6950.580 10
6950.975 5
6951.371 3
6951.767 1
6952.163 8
6952.559 12
6952.955 7
6953.351 6
6953.747 3
6954.143 5
6954.539 6
6954.935 6
6955.331 18
6955.727 15
6956.123 10
6956.519 6
6956.915 7
6957.311 7
6957.707 5
6958.103 1
6958.499 0
6958.895 6
6959.291 6
6959.687 4
6960.083 1
6960.480 0
6960.876 3
6961.272 3
6961.668 2
6962.064 8
6962.460 4
6962.857 6
6963.253 7
6963.649 6
6964.045 10
6964.442 4
6964.838 3
6965.234 2
6965.630 4
6966.027 3
6966.423 7
6966.819 6
6967.216 5
6967.612 4
6968.008 5
6968.405 2
6968.801 0
6969.197 1
6969.594 3
6969.990 3
6970.387 8
6970.783 3
6971.180 4
6971.576 4
6971.972 2
6972.369 0
6972.765 1
6973.162 3
6973.558 6
6973.955 8
6974.351 3
6974.748 2
6975.145 2
6975.541 1
6975.938 1
6976.334 0
6976.731 1
6977.127 1
6977.524 3
6977.921 4
6978.317 2
6978.714 1
6979.111 1
6979.507 4
6979.904 5
6980.301 2
6980.697 2
6981.094 1
6981.491 0
6981.888 0
6982.284 4
6982.681 5
6983.078 4
6983.475 4
6983.872 8
6984.268 5
6984.665 2
6985.062 4
6985.459 8
6985.856 10
6986.253 5
6986.649 9
6987.046 4
6987.443 6
6987.840 13
6988.237 10
6988.634 5
6989.031 1
6989.428 0
6989.825 11
6990.222 19
6990.619 14
6991.016 17
6991.413 12
6991.810 5
6992.207 5
6992.604 3
6993.001 11
6993.398 7
6993.795 4
6994.192 0
6994.589 1
6994.987 1
6995.384 2
6995.781 6
6996.178 4
6996.575 0
6996.972 2
6997.369 1
6997.767 6
6998.164 2
6998.561 6
6998.958 6
6999.356 2
6999.753 3
7000.150 7
7000.547 6
7000.945 4
7001.342 6
7001.739 3
7002.137 1
7002.534 3
7002.931 5
7003.329 7
7003.726 4
7004.123 8
7004.521 7
7004.918 2
7005.316 4
7005.713 2
7006.110 3
7006.508 4
7006.905 4
7007.303 3
7007.700 1
7008.098 1
7008.495 2
7008.893 11
7009.290 6
7009.688 3
7010.085 4
7010.483 4
7010.880 10
7011.278 5
7011.676 1
7012.073 14
7012.471 14
7012.868 6
7013.266 4
7013.664 6
7014.061 1
7014.459 2
7014.857 2
7015.254 3
7015.652 0
7016.050 0
7016.448 1
7016.845 2
7017.243 12
7017.641 17
7018.039 8
7018.436 5
7018.834 9
7019.232 5
7019.630 17
7020.028 8
7020.425 2
7020.823 4
7021.221 3
7021.619 5
7022.017 6
7022.415 3
7022.813 3
7023.211 6
7023.609 4
7024.007 3
7024.404 5
7024.802 2
7025.200 5
7025.598 6
7025.996 3
7026.394 5
7026.792 3
7027.190 5
7027.589 2
7027.987 5
7028.385 6
7028.783 4
7029.181 4
7029.579 10
7029.977 7
7030.375 6
7030.773 10
7031.171 6
7031.570 3
7031.968 7
7032.366 13
7032.764 3
7033.162 1
7033.560 2
7033.959 4
7034.357 3
7034.755 1
7035.153 2
7035.552 4
7035.950 2
7036.348 7
7036.747 7
7037.145 4
7037.543 0
7037.942 2
7038.340 9
7038.738 8
7039.137 5
7039.535 5
7039.933 11
7040.332 8
7040.730 9
7041.129 1
7041.527 2
7041.926 2
7042.324 4
7042.722 2
7043.121 0
7043.519 0
7043.918 1
7044.316 5
7044.715 1
7045.114 0
7045.512 0
7045.911 4
7046.309 4
7046.708 1
7047.106 1
7047.505 1
7047.904 4
7048.302 3
7048.701 9
7049.100 8
7049.498 2
7049.897 3
7050.296 2
7050.694 6
7051.093 8
7051.492 3
7051.890 3
7052.289 4
7052.688 3
7053.087 6
7053.485 5
7053.884 1
7054.283 4
7054.682 1
7055.081 0
7055.480 1
7055.878 7
7056.277 3
7056.676 2
7057.075 3
7057.474 3
7057.873 4
7058.272 1
7058.671 3
7059.070 1
7059.468 7
7059.867 9
7060.266 4
7060.665 3
7061.064 4
7061.463 0
7061.862 0
7062.261 2
7062.660 2
7063.059 1
7063.459 1
7063.858 1
7064.257 3
7064.656 2
7065.055 3
7065.454 4
7065.853 4
7066.252 8
7066.651 7
7067.051 2
7067.450 1
7067.849 5
7068.248 5
7068.647 6
7069.047 8
7069.446 10
7069.845 13
7070.244 12
7070.643 15
7071.043 13
7071.442 4
7071.841 5
7072.241 1
7072.640 0
7073.039 0
7073.439 3
7073.838 6
7074.237 7
7074.637 3
7075.036 7
7075.436 9
7075.835 6
7076.234 3
7076.634 1
7077.033 2
7077.433 7
7077.832 10
7078.232 12
7078.631 19
7079.031 18
7079.430 13
7079.830 13
7080.229 9
7080.629 12
7081.028 7
7081.428 2
7081.827 3
7082.227 1
7082.627 8
7083.026 17
7083.426 11
7083.825 7
7084.225 7
7084.625 1
7085.024 2
7085.424 1
7085.824 5
7086.223 5
7086.623 5
7087.023 7
7087.423 5
7087.822 4
7088.222 7
7088.622 1
7089.022 0
7089.421 4
7089.821 9
7090.221 7
7090.621 1
7091.021 0
7091.421 2
7091.820 4
7092.220 5
7092.620 1
7093.020 0
7093.420 0
7093.820 0
7094.220 1
7094.620 1
7095.020 0
7095.420 0
7095.820 5
7096.220 5
7096.620 1
7097.020 9
7097.420 9
7097.820 8
7098.220 3
7098.620 5
7099.020 2
7099.420 4
7099.820 4
7100.220 0
7100.620 4
7101.020 6
7101.420 5
7101.821 3
7102.221 7
7102.621 5
7103.021 0
7103.421 0
7103.821 5
7104.222 6
7104.622 8
7105.022 5
7105.422 1
7105.823 0
7106.223 1
7106.623 4
7107.023 3
7107.424 2
7107.824 2
7108.224 0
7108.625 0
7109.025 1
7109.425 4
7109.826 3
7110.226 1
7110.627 1
7111.027 4
7111.427 8
7111.828 3
7112.228 6
7112.629 9
7113.029 6
7113.430 3
7113.830 3
7114.231 3
7114.631 3
7115.032 2
7115.432 5
7115.833 2
7116.233 2
7116.634 7
7117.034 5
7117.435 8
7117.836 4
7118.236 3
7118.637 1
7119.037 1
7119.438 4
7119.839 4
7120.239 3
7120.640 1
7121.041 1
7121.441 4
7121.842 5
7122.243 3
7122.644 0
7123.044 1
7123.445 5
7123.846 3
7124.247 1
7124.647 0
7125.048 3
7125.449 1
7125.850 0
7126.251 4
7126.651 6
7127.052 3
7127.453 4
7127.854 2
7128.255 1
7128.656 0
7129.057 1
7129.458 4
7129.859 3
7130.260 6
7130.660 4
7131.061 1
7131.462 3
7131.863 1
7132.264 7
7132.665 7
7133.066 5
7133.467 3
7133.868 0
7134.270 4
7134.671 3
7135.072 3
7135.473 3
7135.874 1
7136.275 0
7136.676 1
7137.077 2
7137.478 2
7137.880 2
7138.281 9
7138.682 8
7139.083 1
7139.484 0
7139.886 1
7140.287 4
7140.688 2
7141.089 5
7141.490 2
7141.892 3
7142.293 7
7142.694 10
7143.096 8
7143.497 0
7143.898 1
7144.300 8
7144.701 4
7145.102 1
7145.504 2
7145.905 2
7146.306 1
7146.708 2
7147.109 0
7147.511 3
7147.912 1
7148.314 0
7148.715 6
7149.117 5
7149.518 2
7149.920 3
7150.321 6
7150.723 7
7151.124 3
7151.526 14
7151.927 15
7152.329 13
7152.730 9
7153.132 7
7153.533 7
7153.935 3
7154.337 4
7154.738 2
7155.140 0
7155.542 0
7155.943 2
7156.345 2
7156.747 0
7157.148 0
7157.550 1
7157.952 1
7158.354 1
7158.755 0
7159.157 6
7159.559 8
7159.961 4
7160.362 13
7160.764 25
7161.166 18
7161.568 11
7161.970 6
7162.371 4
7162.773 5
7163.175 7
7163.577 4
7163.979 6
7164.381 10
7164.783 4
7165.185 7
7165.587 1
7165.989 0
7166.391 0
7166.793 0
7167.195 1
7167.597 11
7167.999 4
7168.401 9
7168.803 10
7169.205 7
7169.607 6
7170.009 7
7170.411 12
7170.813 6
7171.215 0
7171.617 1
7172.019 6
7172.421 16
7172.823 17
7173.226 15
7173.628 19
7174.030 13
7174.432 12
7174.834 6
7175.237 7
7175.639 5
7176.041 8
7176.443 4
7176.845 2
7177.248 6
7177.650 2
7178.052 0
7178.455 1
7178.857 0
7179.259 0
7179.662 0
7180.064 2
7180.466 5
7180.869 6
7181.271 9
7181.673 1
7182.076 1
7182.478 4
7182.881 6
7183.283 3
7183.685 7
7184.088 4
7184.490 0
7184.893 2
7185.295 2
7185.698 2
7186.100 5
7186.503 3
7186.905 0
7187.308 0
7187.711 0
7188.113 1
7188.516 5
7188.918 9
7189.321 8
7189.723 10
7190.126 7
7190.529 3
7190.931 1
7191.334 5
7191.737 8
7192.139 1
7192.542 3
7192.945 7
7193.347 5
7193.750 3
7194.153 2
7194.556 2
7194.958 4
7195.361 1
7195.764 0
7196.167 0
7196.570 1
7196.972 2
7197.375 0
7197.778 1
7198.181 0
7198.584 0
7198.987 1
7199.390 1
7199.792 2
7200.195 1
7200.598 0
7201.001 1
7201.404 1
7201.807 3
7202.210 2
7202.613 0
7203.016 0
7203.419 10
7203.822 8
7204.225 8
7204.628 7
7205.031 1
7205.434 0
7205.837 1
7206.240 1
7206.643 6
7207.047 2
7207.450 6
7207.853 9
7208.256 11
7208.659 7
7209.062 2
7209.465 2
7209.869 7
7210.272 8
7210.675 4
7211.078 8
7211.481 3
7211.885 1
7212.288 3
7212.691 2
7213.094 2
7213.498 0
7213.901 3
7214.304 2
7214.708 3
7215.111 3
7215.514 4
7215.918 1
7216.321 1
7216.724 0
7217.128 0
7217.531 3
7217.934 2
7218.338 0
7218.741 3
7219.145 1
7219.548 2
7219.952 2
7220.355 4
7220.759 2
7221.162 5
7221.566 3
7221.969 2
7222.373 4
7222.776 10
7223.180 13
7223.583 17
7223.987 12
7224.390 13
7224.794 16
7225.198 5
7225.601 1
7226.005 4
7226.409 11
7226.812 8
7227.216 5
7227.619 4
7228.023 2
7228.427 3
7228.831 5
7229.234 7
7229.638 5
7230.042 0
7230.446 1
7230.849 1
7231.253 0
7231.657 7
7232.061 6
7232.464 4
7232.868 2
7233.272 7
7233.676 6
7234.080 1
7234.484 7
7234.888 2
7235.291 2
7235.695 0
7236.099 4
7236.503 5
7236.907 3
7237.311 1
7237.715 1
7238.119 1
7238.523 0
7238.927 0
7239.331 4
7239.735 3
7240.139 2
7240.543 1
7240.947 3
7241.351 7
7241.755 6
7242.159 17
7242.563 10
7242.967 5
7243.372 2
7243.776 7
7244.180 9
7244.584 15
7244.988 10
7245.392 7
7245.797 4
7246.201 1
7246.605 4
7247.009 2
7247.413 3
7247.818 5
7248.222 0
7248.626 2
7249.030 0
7249.435 1
7249.839 1
7250.243 5
7250.648 5
7251.052 2
7251.456 1
7251.861 6
7252.265 12
7252.669 7
7253.074 1
7253.478 3
7253.883 2
7254.287 3
7254.691 6
7255.096 3
7255.500 0
7255.905 0
7256.309 2
7256.714 1
7257.118 0
7257.523 0
7257.927 3
7258.332 0
7258.736 4
7259.141 4
7259.545 4
7259.950 2
7260.355 2
7260.759 0
7261.164 2
7261.568 5
7261.973 3
7262.378 2
7262.782 4
7263.187 2
7263.592 2
7263.996 0
7264.401 2
7264.806 1
7265.211 2
7265.615 3
7266.020 0
7266.425 5
7266.830 2
7267.234 0
7267.639 7
7268.044 15
7268.449 14
7268.854 5
7269.258 6
7269.663 3
7270.068 2
7270.473 0
7270.878 1
7271.283 2
7271.688 1
7272.093 1
7272.497 2
7272.902 0
7273.307 1
7273.712 2
7274.117 0
7274.522 10
7274.927 8
7275.332 2
7275.737 2
7276.142 1
7276.547 0
7276.952 1
7277.357 10
7277.763 14
7278.168 4
7278.573 4
7278.978 2
7279.383 2
7279.788 3
7280.193 2
7280.598 3
7281.004 2
7281.409 1
7281.814 2
7282.219 8
7282.624 5
7283.030 1
7283.435 9
7283.840 3
7284.245 2
7284.651 0
7285.056 4
7285.461 0
7285.866 5
7286.272 5
7286.677 3
7287.082 0
7287.488 0
7287.893 2
7288.298 2
7288.704 1
7289.109 5
7289.515 10
7289.920 4
7290.325 3
7290.731 3
7291.136 5
7291.542 3
7291.947 2
7292.353 11
7292.758 7
7293.164 3
7293.569 1
7293.975 2
7294.380 9
7294.786 8
7295.191 3
7295.597 2
7296.003 1
7296.408 4
7296.814 5
7297.219 1
7297.625 6
7298.031 3
7298.436 0
7298.842 2
7299.248 4
7299.653 1
7300.059 0
7300.465 1
7300.870 7
7301.276 1
7301.682 1
7302.088 2
7302.493 2
7302.899 4
7303.305 0
7303.711 0
7304.117 1
7304.522 0
7304.928 0
7305.334 3
7305.740 5
7306.146 2
7306.552 2
7306.957 3
7307.363 3
7307.769 2
7308.175 2
7308.581 0
7308.987 4
7309.393 0
7309.799 0
7310.205 1
7310.611 3
7311.017 2
7311.423 2
7311.829 0
7312.235 3
7312.641 4
7313.047 1
7313.453 0
7313.859 2
7314.265 2
7314.671 0
7315.078 0
7315.484 1
7315.890 0
7316.296 2
7316.702 2
7317.108 3
7317.514 0
7317.921 2
7318.327 11
7318.733 4
7319.139 2
7319.546 4
7319.952 4
7320.358 3
7320.764 3
7321.171 0
7321.577 0
7321.983 3
7322.390 0
7322.796 1
7323.202 0
7323.609 5
7324.015 2
7324.421 4
7324.828 6
7325.234 2
7325.640 1
7326.047 0
7326.453 0
7326.860 3
7327.266 4
7327.673 1
7328.079 7
7328.486 8
7328.892 5
7329.299 0
7329.705 0
7330.112 0
7330.518 0
7330.925 3
7331.331 3
7331.738 3
7332.144 5
7332.551 1
7332.958 1
7333.364 2
7333.771 3
7334.178 1
7334.584 2
7334.991 1
7335.398 3
7335.804 1
7336.211 5
7336.618 4
7337.024 2
7337.431 4
7337.838 4
7338.245 4
7338.651 4
7339.058 6
7339.465 3
7339.872 1
7340.279 6
7340.685 8
7341.092 2
7341.499 1
7341.906 0
7342.313 1
7342.720 1
7343.127 1
7343.533 0
7343.940 5
7344.347 2
7344.754 0
7345.161 3
7345.568 1
7345.975 0
7346.382 4
7346.789 7
7347.196 6
7347.603 2
7348.010 2
7348.417 5
7348.824 0
7349.231 1
7349.638 0
7350.045 2
7350.453 2
7350.860 0
7351.267 0
7351.674 5
7352.081 5
7352.488 10
7352.895 7
7353.303 6
7353.710 6
7354.117 8
7354.524 3
7354.931 0
7355.339 1
7355.746 4
7356.153 1
7356.560 0
7356.968 1
7357.375 1
7357.782 2
7358.189 5
7358.597 4
7359.004 1
7359.411 1
7359.819 3
7360.226 3
7360.634 2
7361.041 5
7361.448 1
7361.856 1
7362.263 3
7362.671 4
7363.078 4
7363.486 4
7363.893 3
7364.300 1
7364.708 6
7365.115 2
7365.523 5
7365.930 6
7366.338 5
7366.746 1
7367.153 0
7367.561 2
7367.968 3
7368.376 0
7368.783 1
7369.191 2
7369.599 0
7370.006 3
7370.414 7
7370.822 8
7371.229 3
7371.637 0
7372.045 4
7372.452 2
7372.860 6
7373.268 3
7373.676 3
7374.083 6
7374.491 6
7374.899 3
7375.307 2
7375.714 4
7376.122 3
7376.530 0
7376.938 2
7377.346 3
7377.754 3
7378.161 15
7378.569 10
7378.977 4
7379.385 6
7379.793 5
7380.201 2
7380.609 1
7381.017 2
7381.425 6
7381.833 3
7382.241 1
7382.649 3
7383.057 0
7383.465 7
7383.873 2
7384.281 4
7384.689 6
7385.097 4
7385.505 3
7385.913 2
7386.321 6
7386.729 0
7387.137 1
7387.545 6
7387.953 4
7388.362 2
7388.770 0
7389.178 1
7389.586 4
7389.994 3
7390.402 5
7390.811 3
7391.219 2
7391.627 2
7392.035 1
7392.444 1
7392.852 6
7393.260 8
7393.668 2
7394.077 5
7394.485 5
7394.893 8
7395.302 5
7395.710 1
7396.118 1
7396.527 0
7396.935 3
7397.344 6
7397.752 11
7398.160 3
7398.569 3
7398.977 2
7399.386 2
7399.794 3
7400.203 4
7400.611 10
7401.020 7
7401.428 3
7401.837 2
7402.245 3
7402.654 1
7403.062 0
7403.471 3
7403.879 1
7404.288 1
7404.697 2
7405.105 2
7405.514 2
7405.922 1
7406.331 1
7406.740 7
7407.148 3
7407.557 0
7407.966 3
7408.374 0
7408.783 1
7409.192 1
7409.601 1
7410.009 2
7410.418 2
7410.827 4
7411.236 7
7411.644 5
7412.053 4
7412.462 2
7412.871 2
7413.280 1
7413.689 0
7414.097 1
7414.506 1
7414.915 2
7415.324 0
7415.733 0
7416.142 0
7416.551 3
7416.960 4
7417.369 6
7417.778 4
7418.187 2
7418.596 0
7419.005 0
7419.414 2
7419.823 0
7420.232 0
7420.641 0
7421.050 0
7421.459 3
7421.868 4
7422.277 2
7422.686 5
7423.095 5
7423.504 8
7423.913 4
7424.322 2
7424.732 4
7425.141 4
7425.550 6
7425.959 3
7426.368 1
7426.777 1
7427.187 0
7427.596 1
7428.005 1
7428.414 0
7428.824 0
7429.233 2
7429.642 3
7430.052 1
7430.461 0
7430.870 5
7431.279 3
7431.689 4
7432.098 4
7432.508 3
7432.917 7
7433.326 1
7433.736 2
7434.145 3
7434.555 0
7434.964 2
7435.373 5
7435.783 3
7436.192 4
7436.602 6
7437.011 7
7437.421 5
7437.830 5
7438.240 2
7438.649 4
7439.059 8
7439.468 5
7439.878 2
7440.288 3
7440.697 0
7441.107 5
7441.516 3
7441.926 1
7442.336 1
7442.745 7
7443.155 6
7443.565 6
7443.974 6
7444.384 3
7444.794 1
7445.203 0
7445.613 1
7446.023 1
7446.433 1
7446.842 0
7447.252 0
7447.662 3
7448.072 5
7448.481 3
7448.891 3
7449.301 2
7449.711 6
7450.121 1
7450.531 0
7450.941 1
7451.350 0
7451.760 0
7452.170 1
7452.580 0
7452.990 0
7453.400 2
7453.810 2
7454.220 3
7454.630 3
7455.040 5
7455.450 1
7455.860 2
7456.270 12
7456.680 11
7457.090 10
7457.500 8
7457.910 5
7458.320 7
7458.730 4
7459.140 2
7459.550 7
7459.961 5
7460.371 11
7460.781 7
7461.191 2
7461.601 1
7462.011 0
7462.422 3
7462.832 2
7463.242 3
7463.652 9
7464.062 5
7464.473 6
7464.883 4
7465.293 0
7465.703 4
7466.114 9
7466.524 11
7466.934 15
7467.345 8
7467.755 8
7468.165 6
7468.576 4
7468.986 3
7469.396 2
7469.807 4
7470.217 5
7470.628 8
7471.038 3
7471.448 5
7471.859 4
7472.269 6
7472.680 12
7473.090 6
7473.501 5
7473.911 4
7474.322 0
7474.732 0
7475.143 3
7475.553 2
7475.964 2
7476.375 2
7476.785 2
7477.196 8
7477.606 2
7478.017 2
7478.428 2
7478.838 7
7479.249 4
7479.660 1
7480.070 0
7480.481 0
7480.892 1
7481.302 0
7481.713 3
7482.124 3
7482.534 2
7482.945 1
7483.356 3
7483.767 1
7484.178 1
7484.588 0
7484.999 0
7485.410 0
7485.821 1
7486.232 3
7486.642 3
7487.053 1
7487.464 0
7487.875 5
7488.286 3
7488.697 3
7489.108 1
7489.519 1
7489.930 2
7490.341 0
7490.752 0
7491.163 0
7491.574 3
7491.985 2
7492.396 1
7492.807 1
7493.218 1
7493.629 3
7494.040 3
7494.451 3
7494.862 6
7495.273 0
7495.684 1
7496.095 0
7496.506 0
7496.917 9
7497.329 12
7497.740 10
7498.151 15
7498.562 12
7498.973 6
7499.385 5
7499.796 5
7500.207 3
7500.618 2
7501.029 2
7501.441 1
7501.852 0
7502.263 0
7502.675 1
7503.086 2
7503.497 0
7503.908 1
7504.320 0
7504.731 1
7505.143 1
7505.554 1
7505.965 3
7506.377 2
7506.788 1
7507.200 1
7507.611 4
7508.022 1
7508.434 0
7508.845 3
7509.257 2
7509.668 0
7510.080 5
7510.491 5
7510.903 3
7511.314 2
7511.726 0
7512.137 0
7512.549 0
7512.961 4
7513.372 4
7513.784 2
7514.195 4
7514.607 1
7515.019 0
7515.430 0
7515.842 2
7516.254 6
7516.665 5
7517.077 1
7517.489 3
7517.900 0
7518.312 0
7518.724 0
7519.136 3
7519.547 0
7519.959 4
7520.371 1
7520.783 3
7521.194 2
7521.606 2
7522.018 2
7522.430 5
7522.842 3
7523.254 6
7523.665 12
7524.077 5
7524.489 1
7524.901 1
7525.313 5
7525.725 4
7526.137 5
7526.549 7
7526.961 2
7527.373 2
7527.785 9
7528.197 2
7528.609 2
7529.021 4
7529.433 1
7529.845 2
7530.257 7
7530.669 3
7531.081 2
7531.493 2
7531.905 5
7532.317 9
7532.729 8
7533.142 3
7533.554 2
7533.966 2
7534.378 2
7534.790 4
7535.202 6
7535.615 5
7536.027 8
7536.439 6
7536.851 4
7537.263 7
7537.676 2
7538.088 0
7538.500 4
7538.913 3
7539.325 1
7539.737 1
7540.149 1
7540.562 5
7540.974 0
7541.386 5
7541.799 3
7542.211 4
7542.624 5
7543.036 5
7543.448 3
7543.861 1
7544.273 1
7544.686 5
7545.098 14
7545.511 8
7545.923 10
7546.336 16
7546.748 11
7547.161 9
7547.573 3
7547.986 10
7548.398 11
7548.811 11
7549.223 16
7549.636 8
7550.048 8
7550.461 3
7550.874 3
7551.286 12
7551.699 9
7552.112 11
7552.524 8
7552.937 5
7553.350 6
7553.762 8
7554.175 9
7554.588 4
7555.000 3
7555.413 4
7555.826 3
7556.239 7
7556.651 9
7557.064 7
7557.477 19
7557.890 22
7558.303 24
7558.716 38
7559.128 29
7559.541 54
7559.954 70
7560.367 65
7560.780 69
7561.193 68
7561.606 65
7562.019 85
7562.431 79
7562.844 78
7563.257 77
7563.670 83
7564.083 56
7564.496 72
7564.909 91
7565.322 67
7565.735 62
7566.148 45
7566.561 29
7566.974 14
7567.387 8
7567.801 8
7568.214 22
7568.627 30
7569.040 21
7569.453 14
7569.866 18
7570.279 6
7570.692 4
7571.106 5
7571.519 10
7571.932 6
7572.345 1
7572.758 7
7573.172 4
7573.585 1
7573.998 6
7574.411 9
7574.825 3
7575.238 2
7575.651 4
7576.064 7
7576.478 13
7576.891 10
7577.304 8
7577.718 14
7578.131 8
7578.545 3
7578.958 3
7579.371 0
7579.785 0
7580.198 3
7580.612 6
7581.025 1
7581.438 6
7581.852 4
7582.265 1
7582.679 2
7583.092 7
7583.506 7
7583.919 4
7584.333 2
7584.746 2
7585.160 3
7585.574 1
7585.987 6
7586.401 8
7586.814 3
7587.228 3
7587.642 3
7588.055 18
7588.469 16
7588.882 13
7589.296 10
7589.710 4
7590.123 3
7590.537 1
7590.951 8
7591.365 8
7591.778 6
7592.192 7
7592.606 11
7593.020 12
7593.433 7
7593.847 2
7594.261 4
7594.675 14
7595.089 13
7595.502 7
7595.916 6
7596.330 7
7596.744 2
7597.158 5
7597.572 6
7597.986 1
7598.400 1
7598.813 3
7599.227 3
7599.641 8
7600.055 6
7600.469 3
7600.883 2
7601.297 1
7601.711 0
7602.125 4
7602.539 3
7602.953 2
7603.367 2
7603.781 1
7604.195 4
7604.610 4
7605.024 1
7605.438 1
7605.852 1
7606.266 9
7606.680 12
7607.094 11
7607.508 7
7607.923 2
7608.337 2
7608.751 0
7609.165 1
7609.579 2
7609.994 1
7610.408 7
7610.822 4
7611.236 1
7611.651 1
7612.065 10
7612.479 7
7612.894 2
7613.308 2
7613.722 1
7614.137 0
7614.551 0
7614.965 3
7615.380 1
7615.794 0
7616.208 2
7616.623 3
7617.037 5
7617.452 6
7617.866 3
7618.281 1
7618.695 4
7619.109 2
7619.524 2
7619.938 6
7620.353 14
7620.768 3
7621.182 2
7621.597 6
7622.011 11
7622.426 6
7622.840 2
7623.255 4
7623.669 1
7624.084 3
7624.499 2
7624.913 3
7625.328 6
7625.743 7
7626.157 10
7626.572 8
7626.987 7
7627.401 2
7627.816 6
7628.231 2
7628.646 1
7629.060 4
7629.475 5
7629.890 0
7630.305 8
7630.719 8
7631.134 9
7631.549 7
7631.964 3
7632.379 5
7632.794 4
7633.208 5
7633.623 2
7634.038 4
7634.453 1
7634.868 0
7635.283 0
7635.698 1
7636.113 0
7636.528 14
7636.943 10
7637.358 3
7637.773 3
7638.188 2
7638.603 1
7639.018 2
7639.433 3
7639.848 1
7640.263 0
7640.678 1
7641.093 0
7641.508 0
7641.923 2
7642.338 5
7642.753 1
7643.168 0
7643.584 4
7643.999 6
7644.414 4
7644.829 1
7645.244 3
7645.659 0
7646.075 1
7646.490 1
7646.905 2
7647.320 2
7647.736 2
7648.151 1
7648.566 5
7648.981 4
7649.397 2
7649.812 1
7650.227 5
7650.643 2
7651.058 2
7651.473 3
7651.889 2
7652.304 6
7652.720 15
7653.135 8
7653.550 5
7653.966 0
7654.381 0
7654.797 3
7655.212 2
7655.628 1
7656.043 3
7656.459 4
7656.874 0
7657.290 3
7657.705 1
7658.121 0
7658.536 0
7658.952 0
7659.367 0
7659.783 1
7660.198 5
7660.614 3
7661.030 0
7661.445 0
7661.861 4
7662.277 5
7662.692 8
7663.108 9
7663.524 13
7663.939 13
7664.355 10
7664.771 9
7665.186 16
7665.602 14
7666.018 7
7666.434 1
7666.850 6
7667.265 11
7667.681 11
7668.097 7
7668.513 4
7668.929 9
7669.344 13
7669.760 7
7670.176 4
7670.592 4
7671.008 2
7671.424 3
7671.840 4
7672.256 6
7672.672 2
7673.087 2
7673.503 1
7673.919 4
7674.335 6
7674.751 4
7675.167 1
7675.583 0
7675.999 1
7676.415 5
7676.831 6
7677.248 7
7677.664 4
7678.080 0
7678.496 1
7678.912 3
7679.328 3
7679.744 2
7680.160 2
7680.576 5
7680.993 3
7681.409 8
7681.825 8
7682.241 13
7682.657 3
7683.073 4
7683.490 6
7683.906 1
7684.322 1
7684.738 1
7685.155 0
7685.571 0
7685.987 3
7686.404 0
7686.820 0
7687.236 3
7687.653 3
7688.069 4
7688.485 2
7688.902 0
7689.318 0
7689.734 1
7690.151 1
7690.567 0
7690.984 2
7691.400 2
7691.817 5
7692.233 3
7692.650 0
7693.066 3
7693.483 4
7693.899 4
7694.316 3
7694.732 1
7695.149 2
7695.565 0
7695.982 7
7696.398 5
7696.815 6
7697.231 5
7697.648 1
7698.065 2
7698.481 5
7698.898 8
7699.315 7
7699.731 9
7700.148 8
7700.565 11
7700.981 10
7701.398 6
7701.815 4
7702.232 3
7702.648 6
7703.065 4
7703.482 0
7703.899 0
7704.315 7
7704.732 3
7705.149 2
7705.566 1
7705.983 1
7706.399 4
7706.816 4
7707.233 0
7707.650 1
7708.067 3
7708.484 7
7708.901 6
7709.318 0
7709.735 0
7710.152 0
7710.569 1
7710.986 7
7711.403 2
7711.820 4
7712.237 2
7712.654 0
7713.071 0
7713.488 1
7713.905 2
7714.322 2
7714.739 2
7715.156 4
7715.573 1
7715.990 6
7716.407 5
7716.824 6
7717.241 8
7717.659 1
7718.076 0
7718.493 0
7718.910 0
7719.327 0
7719.745 2
7720.162 1
7720.579 0
7720.996 2
7721.413 5
7721.831 6
7722.248 5
7722.665 3
7723.083 10
7723.500 7
7723.917 5
7724.335 1
7724.752 4
7725.169 2
7725.587 6
7726.004 5
7726.421 12
7726.839 2
7727.256 1
7727.674 0
7728.091 2
7728.509 3
7728.926 5
7729.343 5
7729.761 4
7730.178 11
7730.596 11
7731.013 2
7731.431 5
7731.848 4
7732.266 5
7732.684 2
7733.101 3
7733.519 5
7733.936 6
7734.354 6
7734.772 4
7735.189 5
7735.607 3
7736.024 1
7736.442 2
7736.860 1
7737.277 11
7737.695 5
7738.113 7
7738.531 3
7738.948 0
7739.366 3
7739.784 0
7740.202 0
7740.619 0
7741.037 2
7741.455 4
7741.873 1
7742.291 1
7742.708 4
7743.126 6
7743.544 4
7743.962 6
7744.380 4
7744.798 1
7745.216 1
7745.633 2
7746.051 4
7746.469 1
7746.887 2
7747.305 7
7747.723 0
7748.141 6
7748.559 6
7748.977 7
7749.395 7
7749.813 3
7750.231 7
7750.649 5
7751.067 9
7751.485 7
7751.903 8
7752.321 6
7752.740 7
7753.158 4
7753.576 3
7753.994 3
7754.412 4
7754.830 4
7755.248 2
7755.667 1
7756.085 4
7756.503 1
7756.921 1
7757.339 1
7757.758 3
7758.176 4
7758.594 4
7759.012 6
7759.431 4
7759.849 2
7760.267 6
7760.686 8
7761.104 5
7761.522 2
7761.941 2
7762.359 0
7762.777 2
7763.196 13
7763.614 9
7764.033 13
7764.451 14
7764.869 23
7765.288 20
7765.706 23
7766.125 15
7766.543 13
7766.962 12
7767.380 20
7767.799 17
7768.217 13
7768.636 14
7769.054 5
7769.473 5
7769.891 4
7770.310 8
7770.729 7
7771.147 5
7771.566 5
7771.984 5
7772.403 3
7772.822 0
7773.240 1
7773.659 0
7774.078 0
7774.496 1
7774.915 1
7775.334 1
7775.752 2
7776.171 3
7776.590 10
7777.009 9
7777.427 1
7777.846 4
7778.265 3
7778.684 2
7779.103 4
7779.521 7
7779.940 0
7780.359 3
7780.778 1
7781.197 2
7781.616 9
7782.035 8
7782.453 4
7782.872 6
7783.291 1
7783.710 12
7784.129 14
7784.548 6
7784.967 6
7785.386 13
7785.805 12
7786.224 6
7786.643 3
7787.062 7
7787.481 8
7787.900 6
7788.319 4
7788.738 4
7789.157 1
7789.577 8
7789.996 14
7790.415 8
7790.834 1
7791.253 0
7791.672 1
7792.091 3
7792.510 1
7792.930 3
7793.349 8
7793.768 8
7794.187 5
7794.607 3
7795.026 3
7795.445 1
7795.864 0
7796.284 2
7796.703 1
7797.122 0
7797.541 2
7797.961 2
7798.380 0
7798.799 0
7799.219 3
7799.638 2
7800.058 0
7800.477 1
7800.896 3
7801.316 1
7801.735 0
7802.155 1
7802.574 2
7802.993 1
7803.413 0
7803.832 5
7804.252 5
7804.671 1
7805.091 1
7805.510 4
7805.930 3
7806.349 1
7806.769 6
7807.189 1
7807.608 4
7808.028 2
7808.447 5
7808.867 3
7809.287 2
7809.706 3
7810.126 1
7810.546 0
7810.965 0
7811.385 3
7811.805 5
7812.224 4
7812.644 4
7813.064 5
7813.483 2
7813.903 3
7814.323 1
7814.743 3
7815.163 2
7815.582 9
7816.002 6
7816.422 1
7816.842 0
7817.262 2
7817.681 3
7818.101 1
7818.521 3
7818.941 8
7819.361 7
7819.781 5
7820.201 7
7820.621 14
7821.041 9
7821.461 2
7821.881 1
7822.301 0
7822.721 0
7823.141 1
7823.561 1
7823.981 2
7824.401 0
7824.821 1
7825.241 3
7825.661 3
7826.081 1
7826.501 2
7826.921 0
7827.341 1
7827.761 2
7828.181 2
7828.601 2
7829.022 0
7829.442 0
7829.862 4
7830.282 4
7830.702 2
7831.123 4
7831.543 3
7831.963 3
7832.383 5
7832.804 2
7833.224 1
7833.644 1
7834.064 0
7834.485 0
7834.905 0
7835.325 0
7835.746 0
7836.166 0
7836.586 1
7837.007 1
7837.427 0
7837.847 0
7838.268 3
7838.688 4
7839.109 4
7839.529 3
7839.950 4
7840.370 6
7840.791 12
7841.211 10
7841.631 5
7842.052 6
7842.473 3
7842.893 0
7843.314 0
7843.734 0
7844.155 5
7844.575 3
7844.996 0
7845.416 3
7845.837 5
7846.258 7
7846.678 7
7847.099 5
7847.520 0
7847.940 0
7848.361 4
7848.782 3
7849.202 4
7849.623 7
7850.044 2
7850.464 3
7850.885 0
7851.306 0
7851.727 1
7852.147 4
7852.568 3
7852.989 2
7853.410 6
7853.831 1
7854.252 1
7854.672 0
7855.093 0
7855.514 0
7855.935 5
7856.356 3
7856.777 0
7857.198 1
7857.619 2
7858.039 3
7858.460 0
7858.881 1
7859.302 11
7859.723 8
7860.144 5
7860.565 6
7860.986 5
7861.407 1
7861.828 3
7862.249 11
7862.671 8
7863.092 9
7863.513 5
7863.934 5
7864.355 2
7864.776 0
7865.197 1
7865.618 1
7866.039 0
7866.461 6
7866.882 13
7867.303 9
7867.724 4
7868.145 7
7868.566 1
7868.988 4
7869.409 2
7869.830 3
7870.251 1
7870.673 0
7871.094 3
7871.515 2
7871.937 0
7872.358 0
7872.779 2
7873.201 4
7873.622 3
7874.043 3
7874.465 1
7874.886 1
7875.307 4
7875.729 4
7876.150 11
7876.572 9
7876.993 5
7877.415 4
7877.836 5
7878.258 4
7878.679 0
7879.101 2
7879.522 4
7879.944 4
7880.365 12
7880.787 3
7881.208 0
7881.630 0
7882.051 1
7882.473 2
7882.894 3
7883.316 4
7883.738 6
7884.159 3
7884.581 5
7885.003 0
7885.424 0
7885.846 1
7886.268 3
7886.689 3
7887.111 2
7887.533 0
7887.955 1
7888.376 0
7888.798 4
7889.220 6
7889.642 4
7890.063 3
7890.485 2
7890.907 3
7891.329 2
7891.751 1
7892.173 1
7892.594 4
7893.016 5
7893.438 1
7893.860 1
7894.282 1
7894.704 4
7895.126 11
7895.548 7
7895.970 5
7896.392 1
7896.814 1
7897.236 2
7897.658 1
7898.080 1
7898.502 1
7898.924 1
7899.346 0
7899.768 0
7900.190 0
7900.612 0
7901.034 4
7901.456 1
7901.878 0
7902.300 4
7902.722 5
7903.145 3
7903.567 6
7903.989 0
7904.411 1
7904.833 1
7905.255 4
7905.678 11
7906.100 7
7906.522 9
7906.944 7
7907.367 9
7907.789 5
7908.211 4
7908.633 3
7909.056 0
7909.478 0
7909.900 1
7910.323 3
7910.745 3
7911.167 3
7911.590 1
7912.012 3
7912.434 3
7912.857 2
7913.279 1
7913.702 3
7914.124 2
7914.547 1
7914.969 1
7915.391 0
7915.814 2
7916.236 7
7916.659 5
7917.081 5
7917.504 6
7917.927 6
7918.349 3
7918.772 1
7919.194 1
7919.617 3
7920.039 8
7920.462 1
7920.885 8
7921.307 11
7921.730 10
7922.153 2
7922.575 3
7922.998 2
7923.421 1
7923.843 6
7924.266 5
7924.689 7
7925.111 7
7925.534 3
7925.957 1
7926.380 1
7926.802 5
7927.225 12
7927.648 18
7928.071 8
7928.494 11
7928.916 13
7929.339 15
7929.762 13
7930.185 13
7930.608 5
7931.031 9
7931.454 26
7931.877 23
7932.299 31
7932.722 29
7933.145 29
7933.568 27
7933.991 35
7934.414 55
7934.837 44
7935.260 35
7935.683 27
7936.106 19
7936.529 13
7936.952 8
7937.375 6
7937.798 11
7938.222 14
7938.645 13
7939.068 6
7939.491 1
7939.914 1
7940.337 4
7940.760 1
7941.183 3
7941.607 5
7942.030 3
7942.453 6
7942.876 5
7943.299 11
7943.723 8
7944.146 6
7944.569 11
7944.992 11
7945.416 6
7945.839 2
7946.262 5
7946.685 4
7947.109 1
7947.532 3
7947.955 7
7948.379 5
7948.802 0
7949.225 1
7949.649 1
7950.072 1
7950.496 1
7950.919 3
7951.343 3
7951.766 7
7952.189 2
7952.613 2
7953.036 0
7953.460 2
7953.883 2
7954.307 2
7954.730 5
7955.154 1
7955.577 1
7956.001 0
7956.425 2
7956.848 3
7957.272 6
7957.695 2
7958.119 4
7958.542 1
7958.966 5
7959.390 8
7959.813 4
7960.237 2
7960.661 6
7961.084 4
7961.508 1
7961.932 1
7962.356 5
7962.779 2
7963.203 4
7963.627 6
7964.051 7
7964.474 8
7964.898 6
7965.322 6
7965.746 2
7966.170 2
7966.593 3
7967.017 1
7967.441 5
7967.865 6
7968.289 1
7968.713 2
7969.137 8
7969.561 3
7969.984 9
7970.408 5
7970.832 2
7971.256 0
7971.680 3
7972.104 6
7972.528 4
7972.952 4
7973.376 3
7973.800 0
7974.224 1
7974.648 1
7975.072 1
7975.497 3
7975.921 0
7976.345 3
7976.769 11
7977.193 9
7977.617 6
7978.041 3
7978.465 5
7978.889 12
7979.314 9
7979.738 7
7980.162 11
7980.586 6
7981.010 2
7981.435 1
7981.859 3
7982.283 4
7982.707 3
7983.132 5
7983.556 5
7983.980 0
7984.405 0
7984.829 6
7985.253 5
7985.678 4
7986.102 2
7986.526 1
7986.951 2
7987.375 0
7987.799 1
7988.224 6
7988.648 7
7989.073 4
7989.497 10
7989.922 6
7990.346 3
7990.771 2
7991.195 2
7991.620 1
7992.044 2
7992.469 2
7992.893 3
7993.318 0
7993.742 6
7994.167 2
7994.591 0
7995.016 1
7995.441 3
7995.865 6
7996.290 7
7996.714 4
7997.139 8
7997.564 4
7997.988 1
7998.413 3
7998.838 1
7999.263 0
7999.687 2
8000.112 0
8000.537 2
8000.961 1
8001.386 0
8001.811 1
8002.236 4
8002.661 0
8003.085 0
8003.510 1
8003.935 0
8004.360 6
8004.785 8
8005.210 5
8005.634 1
8006.059 1
8006.484 5
8006.909 5
8007.334 2
8007.759 0
8008.184 5
8008.609 7
8009.034 6
8009.459 1
8009.884 6
8010.309 6
8010.734 6
8011.159 9
8011.584 10
8012.009 4
8012.434 3
8012.859 1
8013.284 1
8013.709 3
8014.134 2
8014.559 5
8014.984 5
8015.410 1
8015.835 2
8016.260 1
8016.685 2
8017.110 3
8017.535 7
8017.961 5
8018.386 7
8018.811 2
8019.236 3
8019.662 3
8020.087 7
8020.512 3
8020.937 3
8021.363 2
8021.788 1
8022.213 5
8022.639 8
8023.064 2
8023.489 3
8023.915 3
8024.340 6
8024.765 6
8025.191 5
8025.616 4
8026.042 2
8026.467 2
8026.892 0
8027.318 0
8027.743 12
8028.169 9
8028.594 4
8029.020 4
8029.445 4
8029.871 2
8030.296 2
8030.722 1
8031.147 1
8031.573 6
8031.999 4
8032.424 2
8032.850 3
8033.275 5
8033.701 4
8034.127 2
8034.552 2
8034.978 2
8035.404 2
8035.829 3
8036.255 5
8036.681 3
8037.106 2
8037.532 0
8037.958 6
8038.383 7
8038.809 6
8039.235 4
8039.661 3
8040.087 1
8040.512 5
8040.938 4
8041.364 5
8041.790 5
8042.216 0
8042.641 1
8043.067 2
8043.493 5
8043.919 7
8044.345 8
8044.771 4
8045.197 8
8045.623 6
8046.049 13
8046.475 17
8046.901 20
8047.327 14
8047.753 13
8048.179 7
8048.605 8
8049.031 12
8049.457 5
8049.883 3
8050.309 1
8050.735 2
8051.161 0
8051.587 7
8052.013 5
8052.439 2
8052.865 2
8053.292 1
8053.718 5
8054.144 8
8054.570 4
8054.996 4
8055.422 1
8055.849 2
8056.275 0
8056.701 0
8057.127 2
8057.554 5
8057.980 1
8058.406 0
8058.832 2
8059.259 0
8059.685 0
8060.111 2
8060.538 2
8060.964 0
8061.390 0
8061.817 1
8062.243 2
8062.669 0
8063.096 0
8063.522 0
8063.949 1
8064.375 0
8064.801 3
8065.228 1
8065.654 0
8066.081 0
8066.507 3
8066.934 4
8067.360 5
8067.787 1
8068.213 1
8068.640 3
8069.067 2
8069.493 2
8069.920 0
8070.346 1
8070.773 2
8071.199 1
8071.626 3
8072.053 2
8072.479 1
8072.906 3
8073.333 3
8073.759 1
8074.186 1
8074.613 2
8075.039 4
8075.466 1
8075.893 0
8076.320 5
8076.746 3
8077.173 1
8077.600 7
8078.027 4
8078.454 2
8078.880 0
8079.307 2
8079.734 0
8080.161 1
8080.588 5
8081.015 0
8081.442 0
8081.868 2
8082.295 4
8082.722 4
8083.149 4
8083.576 1
8084.003 1
8084.430 0
8084.857 3
8085.284 4
8085.711 3
8086.138 2
8086.565 0
8086.992 5
8087.419 2
8087.846 4
8088.273 2
8088.700 3
8089.127 0
8089.554 0
8089.982 1
8090.409 10
8090.836 10
8091.263 5
8091.690 5
8092.117 2
8092.544 1
8092.972 2
8093.399 5
8093.826 1
8094.253 6
8094.680 1
8095.108 1
8095.535 3
8095.962 0
8096.389 1
8096.817 6
8097.244 1
8097.671 2
8098.099 2
8098.526 1
8098.953 2
8099.381 1
8099.808 0
8100.235 8
8100.663 8
8101.090 2
8101.518 5
8101.945 2
8102.373 2
8102.800 7
8103.227 3
8103.655 3
8104.082 4
8104.510 2
8104.937 1
8105.365 3
8105.792 6
8106.220 5
8106.647 5
8107.075 3
8107.503 1
8107.930 3
8108.358 1
8108.785 0
8109.213 1
8109.641 6
8110.068 2
8110.496 3
8110.924 0
8111.351 2
8111.779 2
8112.207 9
8112.634 8
8113.062 4
8113.490 3
8113.918 5
8114.345 7
8114.773 6
8115.201 7
8115.629 5
8116.056 0
8116.484 4
8116.912 0
8117.340 0
8117.768 0
8118.196 2
8118.623 3
8119.051 1
8119.479 0
8119.907 3
8120.335 3
8120.763 2
8121.191 2
8121.619 1
8122.047 1
8122.475 4
8122.903 1
8123.331 0
8123.759 2
8124.187 6
8124.615 3
8125.043 3
8125.471 4
8125.899 2
8126.327 3
8126.755 2
8127.183 0
8127.611 1
8128.039 1
8128.467 0
8128.896 0
8129.324 0
8129.752 0
8130.180 1
8130.608 1
8131.036 3
8131.465 4
8131.893 7
8132.321 4
8132.749 4
8133.178 1
8133.606 3
8134.034 5
8134.462 4
8134.891 2
8135.319 2
8135.747 0
8136.176 4
8136.604 5
8137.032 2
8137.461 3
8137.889 0
8138.317 1
8138.746 6
8139.174 10
8139.603 9
8140.031 4
8140.459 2
8140.888 1
8141.316 2
8141.745 4
8142.173 0
8142.602 0
8143.030 0
8143.459 1
8143.887 2
8144.316 6
8144.744 5
8145.173 1
8145.602 2
8146.030 2
8146.459 2
8146.887 3
8147.316 2
8147.745 0
8148.173 4
8148.602 7
8149.031 3
8149.459 1
8149.888 0
8150.317 3
8150.745 2
8151.174 0
8151.603 0
8152.032 0
8152.460 1
8152.889 0
8153.318 0
8153.747 0
8154.175 0
8154.604 1
8155.033 0
8155.462 0
8155.891 1
8156.320 0
8156.749 1
8157.177 0
8157.606 4
8158.035 1
8158.464 4
8158.893 4
8159.322 7
8159.751 6
8160.180 2
8160.609 0
8161.038 1
8161.467 2
8161.896 2
8162.325 9
8162.754 4
8163.183 1
8163.612 0
8164.041 1
8164.470 3
8164.899 4
8165.328 0
8165.757 0
8166.186 0
8166.616 3
8167.045 6
8167.474 7
8167.903 2
8168.332 0
8168.761 1
8169.191 4
8169.620 3
8170.049 1
8170.478 1
8170.908 2
8171.337 0
8171.766 2
8172.195 10
8172.625 9
8173.054 7
8173.483 7
8173.913 3
8174.342 7
8174.771 17
8175.201 17
8175.630 9
8176.059 4
8176.489 2
8176.918 5
8177.347 3
8177.777 2
8178.206 4
8178.636 2
8179.065 1
8179.495 0
8179.924 1
8180.354 3
8180.783 0
8181.213 1
8181.642 2
8182.072 6
8182.501 5
8182.931 5
8183.360 2
8183.790 0
8184.220 0
8184.649 2
8185.079 1
8185.508 3
8185.938 11
8186.368 10
8186.797 5
8187.227 4
8187.657 7
8188.086 9
8188.516 4
8188.946 5
8189.376 1
8189.805 6
8190.235 4
8190.665 7
8191.095 7
8191.524 3
8191.954 6
8192.384 3
8192.814 5
8193.244 5
8193.673 2
8194.103 1
8194.533 6
8194.963 10
8195.393 5
8195.823 3
8196.253 0
8196.683 2
8197.113 1
8197.542 2
8197.972 2
8198.402 0
8198.832 4
8199.262 6
8199.692 6
8200.122 3
8200.552 0
8200.982 1
8201.412 4
8201.843 2
8202.273 1
8202.703 1
8203.133 5
8203.563 7
8203.993 6
8204.423 1
8204.853 5
8205.283 0
8205.714 4
8206.144 4
8206.574 3
8207.004 0
8207.434 0
8207.864 3
8208.295 9
8208.725 6
8209.155 2
8209.585 0
8210.016 0
8210.446 0
8210.876 2
8211.307 1
8211.737 2
8212.167 4
8212.598 5
8213.028 4
8213.458 4
8213.889 1
8214.319 1
8214.749 2
8215.180 0
8215.610 0
8216.041 0
8216.471 1
8216.902 2
8217.332 3
8217.762 1
8218.193 3
8218.623 11
8219.054 5
8219.484 11
8219.915 4
8220.346 0
8220.776 1
8221.207 1
8221.637 1
8222.068 4
8222.498 2
8222.929 2
8223.360 3
8223.790 1
8224.221 1
8224.652 2
8225.082 1
8225.513 7
8225.944 8
8226.374 7
8226.805 1
8227.236 5
8227.666 4
8228.097 1
8228.528 3
8228.959 1
8229.389 2
8229.820 0
8230.251 3
8230.682 7
8231.113 4
8231.544 4
8231.974 1
8232.405 1
8232.836 1
8233.267 1
8233.698 5
8234.129 1
8234.560 0
8234.991 0
8235.422 1
8235.852 2
8236.283 2
8236.714 4
8237.145 3
8237.576 0
8238.007 1
8238.438 1
8238.869 0
8239.300 15
8239.731 13
8240.163 7
8240.594 7
8241.025 3
8241.456 3
8241.887 2
8242.318 3
8242.749 1
8243.180 0
8243.611 4
8244.043 2
8244.474 0
8244.905 1
8245.336 0
8245.767 0
8246.199 0
8246.630 0
8247.061 1
8247.492 1
8247.924 1
8248.355 1
8248.786 0
8249.217 5
8249.649 2
8250.080 1
8250.511 1
8250.943 1
8251.374 0
8251.805 3
8252.237 5
8252.668 1
8253.100 3
8253.531 2
8253.962 3
8254.394 2
8254.825 1
8255.257 2
8255.688 0
8256.120 1
8256.551 7
8256.983 3
8257.414 1
8257.846 0
8258.277 1
8258.709 1
8259.140 6
8259.572 4
8260.003 6
8260.435 12
8260.867 4
8261.298 1
8261.730 0
8262.161 3
8262.593 3
8263.025 0
8263.456 0
8263.888 1
8264.320 2
8264.752 4
8265.183 3
8265.615 1
8266.047 3
8266.478 4
8266.910 2
8267.342 3
8267.774 1
8268.206 2
8268.637 0
8269.069 2
8269.501 3
8269.933 8
8270.365 6
8270.797 5
8271.228 1
8271.660 0
8272.092 2
8272.524 3
8272.956 2
8273.388 3
8273.820 1
8274.252 2
8274.684 4
8275.116 8
8275.548 7
8275.980 4
8276.412 5
8276.844 5
8277.276 1
8277.708 0
8278.140 0
8278.572 1
8279.004 0
8279.436 3
8279.868 4
8280.300 10
8280.732 9
8281.165 8
8281.597 3
8282.029 11
8282.461 6
8282.893 3
8283.325 1
8283.758 3
8284.190 1
8284.622 2
8285.054 5
8285.487 1
8285.919 1
8286.351 0
8286.783 0
8287.216 1
8287.648 0
8288.080 3
8288.513 6
8288.945 8
8289.377 5
8289.810 1
8290.242 3
8290.674 2
8291.107 0
8291.539 1
8291.972 1
8292.404 2
8292.836 7
8293.269 4
8293.701 0
8294.134 0
8294.566 0
8294.999 5
8295.431 5
8295.864 2
8296.296 0
8296.729 0
8297.161 0
8297.594 0
8298.027 1
8298.459 2
8298.892 3
8299.324 7
8299.757 3
8300.190 2
8300.622 4
8301.055 6
8301.487 1
8301.920 1
8302.353 0
8302.786 2
8303.218 6
8303.651 5
8304.084 1
8304.516 0
8304.949 2
8305.382 0
8305.815 0
8306.248 2
8306.680 1
8307.113 3
8307.546 1
8307.979 1
8308.412 6
8308.844 3
8309.277 0
8309.710 2
8310.143 0
8310.576 3
8311.009 2
8311.442 4
8311.875 2
8312.308 1
8312.741 0
8313.174 3
8313.607 0
8314.040 2
8314.473 3
8314.906 3
8315.339 6
8315.772 2
8316.205 3
8316.638 2
8317.071 0
8317.504 1
8317.937 0
8318.370 0
8318.803 0
8319.236 2
8319.669 0
8320.103 1
8320.536 6
8320.969 1
8321.402 0
8321.835 0
8322.269 1
8322.702 4
8323.135 4
8323.568 1
8324.001 0
8324.435 1
8324.868 2
8325.301 0
8325.735 0
8326.168 0
8326.601 4
8327.035 3
8327.468 0
8327.901 0
8328.335 2
8328.768 2
8329.201 3
8329.635 2
8330.068 2
8330.502 1
8330.935 2
8331.368 2
8331.802 2
8332.235 2
8332.669 1
8333.102 0
8333.536 1
8333.969 0
8334.403 1
8334.836 3
8335.270 0
8335.703 0
8336.137 0
8336.571 0
8337.004 0
8337.438 0
8337.871 0
8338.305 0
8338.739 0
8339.172 0
8339.606 1
8340.040 2
8340.473 0
8340.907 2
8341.341 1
8341.774 0
8342.208 0
8342.642 0
8343.076 0
8343.509 0
8343.943 3
8344.377 7
8344.811 5
8345.244 2
8345.678 5
8346.112 3
8346.546 1
8346.980 0
8347.414 0
8347.848 1
8348.281 1
8348.715 1
8349.149 0
8349.583 1
8350.017 1
8350.451 1
8350.885 6
8351.319 6
8351.753 2
8352.187 0
8352.621 4
8353.055 1
8353.489 3
8353.923 6
8354.357 6
8354.791 1
8355.225 0
8355.659 0
8356.093 0
8356.527 0
8356.961 1
8357.396 1
8357.830 0
8358.264 2
8358.698 0
8359.132 0
8359.566 1
8360.000 0
8360.435 4
8360.869 8
8361.303 2
8361.737 4
8362.172 2
8362.606 1
8363.040 0
8363.474 2
8363.909 1
8364.343 0
8364.777 0
8365.212 2
8365.646 0
8366.080 2
8366.515 3
8366.949 2
8367.383 7
8367.818 4
8368.252 7
8368.687 6
8369.121 0
8369.555 0
8369.990 0
8370.424 2
8370.859 2
8371.293 1
8371.728 3
8372.162 2
8372.597 5
8373.031 5
8373.466 2
8373.900 1
8374.335 0
8374.769 0
8375.204 0
8375.639 0
8376.073 4
8376.508 10
8376.943 6
8377.377 5
8377.812 1
8378.246 0
8378.681 2
8379.116 6
8379.551 1
8379.985 3
8380.420 1
8380.855 0
8381.289 5
8381.724 2
8382.159 4
8382.594 1
8383.028 1
8383.463 2
8383.898 3
8384.333 4
8384.768 2
8385.203 1
8385.637 0
8386.072 3
8386.507 5
8386.942 2
8387.377 4
8387.812 4
8388.247 3
8388.682 1
8389.117 5
8389.552 5
8389.987 7
8390.422 4
8390.857 2
8391.292 1
8391.727 0
8392.162 2
8392.597 2
8393.032 3
8393.467 0
8393.902 0
8394.337 1
8394.772 0
8395.207 1
8395.642 2
8396.077 4
8396.512 4
8396.948 2
8397.383 0
8397.818 0
8398.253 0
8398.688 7
8399.123 6
8399.559 6
8399.994 3
8400.429 1
8400.864 1
8401.300 1
8401.735 3
8402.170 1
8402.605 0
8403.041 0
8403.476 0
8403.911 4
8404.347 5
8404.782 7
8405.217 5
8405.653 3
8406.088 2
8406.524 0
8406.959 0
8407.394 0
8407.830 5
8408.265 6
8408.701 4
8409.136 7
8409.572 5
8410.007 1
8410.443 0
8410.878 5
8411.314 5
8411.749 8
8412.185 8
8412.620 7
8413.056 2
8413.491 9
8413.927 3
8414.363 2
8414.798 1
8415.234 0
8415.669 3
8416.105 3
8416.541 5
8416.976 5
8417.412 4
8417.848 3
8418.283 5
8418.719 8
8419.155 2
8419.591 1
8420.026 6
8420.462 3
8420.898 1
8421.334 2
8421.769 5
8422.205 4
8422.641 3
8423.077 1
8423.513 2
8423.949 5
8424.384 4
8424.820 5
8425.256 6
8425.692 3
8426.128 2
8426.564 1
8427.000 4
8427.436 3
8427.872 5
8428.308 5
8428.744 5
8429.180 4
8429.616 2
8430.052 3
8430.488 4
8430.924 1
8431.360 0
8431.796 2
8432.232 4
8432.668 3
8433.104 0
8433.540 5
8433.976 6
8434.412 4
8434.848 2
8435.285 1
8435.721 1
8436.157 3
8436.593 1
8437.029 0
8437.465 1
8437.902 11
8438.338 8
8438.774 4
8439.210 7
8439.647 3
8440.083 1
8440.519 1
8440.955 0
8441.392 0
8441.828 2
8442.264 1
8442.701 3
8443.137 14
8443.573 11
8444.010 4
8444.446 7
8444.882 5
8445.319 2
8445.755 3
8446.192 3
8446.628 1
8447.065 2
8447.501 0
8447.937 0
8448.374 1
8448.810 2
8449.247 8
8449.683 13
8450.120 5
8450.556 5
8450.993 3
8451.430 2
8451.866 1
8452.303 3
8452.739 2
8453.176 1
8453.613 0
8454.049 2
8454.486 6
8454.922 11
8455.359 6
8455.796 5
8456.232 8
8456.669 9
8457.106 7
8457.543 5
8457.979 6
8458.416 6
8458.853 4
8459.290 4
8459.726 2
8460.163 1
8460.600 2
8461.037 1
8461.474 5
8461.910 2
8462.347 4
8462.784 7
8463.221 11
8463.658 5
8464.095 11
8464.532 6
8464.968 2
8465.405 2
8465.842 6
8466.279 7
8466.716 13
8467.153 5
8467.590 2
8468.027 10
8468.464 8
8468.901 12
8469.338 14
8469.775 20
8470.212 15
8470.649 19
8471.086 27
8471.523 34
8471.960 62
8472.398 65
8472.835 85
8473.272 117
8473.709 127
8474.146 160
8474.583 168
8475.020 178
8475.458 206
8475.895 195
8476.332 183
8476.769 151
8477.206 118
8477.644 91
8478.081 78
8478.518 73
8478.955 57
8479.393 57
8479.830 36
8480.267 31
8480.705 17
8481.142 17
8481.579 22
8482.017 21
8482.454 11
8482.891 14
8483.329 13
8483.766 11
8484.204 6
8484.641 10
8485.078 11
8485.516 5
8485.953 3
8486.391 8
8486.828 10
8487.266 8
8487.703 7
8488.141 5
8488.578 14
8489.016 5
8489.453 7
8489.891 5
8490.328 10
8490.766 7
8491.204 1
8491.641 1
8492.079 11
8492.516 13
8492.954 6
8493.392 4
8493.829 1
8494.267 4
8494.705 4
8495.142 4
8495.580 4
8496.018 4
8496.455 4
8496.893 6
8497.331 3
8497.769 7
8498.206 9
8498.644 5
8499.082 11
8499.520 4
8499.958 6
8500.395 11
8500.833 5
8501.271 3
8501.709 7
8502.147 8
8502.585 8
8503.023 4
8503.460 3
8503.898 5
8504.336 7
8504.774 1
8505.212 0
8505.650 0
8506.088 0
8506.526 3
8506.964 3
8507.402 4
8507.840 6
8508.278 4
8508.716 2
8509.154 4
8509.592 3
8510.030 4
8510.468 0
8510.906 2
8511.345 2
8511.783 3
8512.221 3
8512.659 3
8513.097 0
8513.535 5
8513.973 2
8514.412 3
8514.850 1
8515.288 1
8515.726 2
8516.164 4
8516.603 9
8517.041 6
8517.479 9
8517.917 2
8518.356 1
8518.794 5
8519.232 3
8519.671 1
8520.109 8
8520.547 6
8520.986 1
8521.424 0
8521.862 4
8522.301 0
8522.739 0
8523.178 4
8523.616 3
8524.054 1
8524.493 1
8524.931 4
8525.370 4
8525.808 6
8526.247 2
8526.685 3
8527.124 5
8527.562 6
8528.001 8
8528.439 3
8528.878 3
8529.317 0
8529.755 3
8530.194 6
8530.632 3
8531.071 0
8531.510 1
8531.948 3
8532.387 4
8532.825 3
8533.264 9
8533.703 9
8534.142 5
8534.580 9
8535.019 9
8535.458 7
8535.896 2
8536.335 2
8536.774 4
8537.213 0
8537.651 3
8538.090 1
8538.529 1
8538.968 3
8539.407 1
8539.846 1
8540.284 0
8540.723 5
8541.162 4
8541.601 0
8542.040 2
8542.479 1
8542.918 0
8543.357 1
8543.796 5
8544.235 4
8544.673 3
8545.112 5
8545.551 3
8545.990 5
8546.429 2
8546.868 1
8547.307 0
8547.747 0
8548.186 3
8548.625 5
8549.064 5
8549.503 4
8549.942 1
8550.381 4
8550.820 7
8551.259 5
8551.698 5
8552.138 7
8552.577 3
8553.016 9
8553.455 5
8553.894 1
8554.333 4
8554.773 7
8555.212 8
8555.651 11
8556.090 3
8556.530 3
8556.969 7
8557.408 3
8557.848 5
8558.287 1
8558.726 3
8559.166 0
8559.605 4
8560.044 4
8560.484 2
8560.923 1
8561.362 0
8561.802 0
8562.241 4
8562.681 2
8563.120 3
8563.560 6
8563.999 8
8564.438 6
8564.878 5
8565.317 8
8565.757 9
8566.196 9
8566.636 8
8567.075 15
8567.515 14
8567.955 9
8568.394 3
8568.834 11
8569.273 8
8569.713 8
8570.153 4
8570.592 7
8571.032 4
8571.471 3
8571.911 1
8572.351 2
8572.790 2
8573.230 2
8573.670 1
8574.110 1
8574.549 7
8574.989 14
8575.429 8
8575.869 12
8576.308 14
8576.748 18
8577.188 12
8577.628 19
8578.068 24
8578.507 20
8578.947 10
8579.387 7
8579.827 11
8580.267 5
8580.707 11
8581.147 7
8581.587 5
8582.026 6
8582.466 4
8582.906 1
8583.346 2
8583.786 12
8584.226 17
8584.666 17
8585.106 17
8585.546 17
8585.986 8
8586.426 4
8586.866 14
8587.306 9
8587.746 9
8588.187 6
8588.627 1
8589.067 2
8589.507 2
8589.947 5
8590.387 3
8590.827 7
8591.267 4
8591.708 3
8592.148 0
8592.588 6
8593.028 6
8593.468 8
8593.909 5
8594.349 0
8594.789 0
8595.229 3
8595.670 7
8596.110 7
8596.550 6
8596.991 5
8597.431 3
8597.871 0
8598.311 2
8598.752 2
8599.192 5
8599.633 4
8600.073 5
8600.513 6
8600.954 1
8601.394 1
8601.835 5
8602.275 4
8602.715 8
8603.156 3
8603.596 0
8604.037 0
8604.477 0
8604.918 9
8605.358 10
8605.799 10
8606.240 9
8606.680 4
8607.121 2
8607.561 4
8608.002 3
8608.442 4
8608.883 4
8609.324 2
8609.764 2
8610.205 2
8610.646 1
8611.086 1
8611.527 1
8611.968 1
8612.408 2
8612.849 0
8613.290 1
8613.730 2
8614.171 1
8614.612 1
8615.053 0
8615.494 0
8615.934 0
8616.375 1
8616.816 0
8617.257 2
8617.698 4
8618.138 7
8618.579 3
8619.020 2
8619.461 3
8619.902 3
8620.343 0
8620.784 1
8621.225 0
8621.666 1
8622.107 0
8622.548 1
8622.988 0
8623.429 0
8623.870 0
8624.311 2
8624.752 2
8625.194 5
8625.635 2
8626.076 0
8626.517 3
8626.958 4
8627.399 0
8627.840 2
8628.281 3
8628.722 4
8629.163 3
8629.604 3
8630.046 1
8630.487 1
8630.928 2
8631.369 2
8631.810 2
8632.251 1
8632.693 2
8633.134 6
8633.575 3
8634.016 2
8634.458 2
8634.899 2
8635.340 0
8635.782 1
8636.223 1
8636.664 3
8637.106 2
8637.547 1
8637.988 0
8638.430 0
8638.871 4
8639.312 6
8639.754 4
8640.195 5
8640.637 7
8641.078 4
8641.519 2
8641.961 2
8642.402 2
8642.844 2
8643.285 0
8643.727 13
8644.168 9
8644.610 2
8645.051 0
8645.493 0
8645.935 3
8646.376 3
8646.818 2
8647.259 6
8647.701 4
8648.142 7
8648.584 8
8649.026 3
8649.467 2
8649.909 5
8650.351 4
8650.792 1
8651.234 4
8651.676 6
8652.118 1
8652.559 5
8653.001 2
8653.443 1
8653.885 5
8654.326 3
8654.768 0
8655.210 0
8655.652 0
8656.093 1
8656.535 0
8656.977 1
8657.419 1
8657.861 6
8658.303 2
8658.745 1
8659.187 1
8659.628 1
8660.070 0
8660.512 0
8660.954 2
8661.396 0
8661.838 1
8662.280 0
8662.722 1
8663.164 4
8663.606 4
8664.048 1
8664.490 2
8664.932 7
8665.374 1
8665.816 5
8666.258 1
8666.701 6
8667.143 9
8667.585 5
8668.027 3
8668.469 2
8668.911 2
8669.353 5
8669.795 3
8670.238 1
8670.680 0
8671.122 6
8671.564 3
8672.006 1
8672.449 6
8672.891 7
8673.333 2
8673.775 2
8674.218 0
8674.660 0
8675.102 2
8675.545 3
8675.987 5
8676.429 3
8676.872 1
8677.314 0
8677.756 2
8678.199 1
8678.641 3
8679.084 3
8679.526 6
8679.968 2
8680.411 1
8680.853 1
8681.296 1
8681.738 1
8682.181 1
8682.623 4
8683.066 1
8683.508 1
8683.951 8
8684.393 10
8684.836 7
8685.278 3
8685.721 5
8686.164 8
8686.606 6
8687.049 1
8687.491 0
8687.934 2
8688.377 5
8688.819 8
8689.262 6
8689.705 4
8690.147 2
8690.590 4
8691.033 2
8691.476 0
8691.918 10
8692.361 5
8692.804 2
8693.246 1
8693.689 0
8694.132 3
8694.575 3
8695.018 1
8695.460 3
8695.903 4
8696.346 8
8696.789 5
8697.232 0
8697.675 3
8698.118 1
8698.561 0
8699.003 0
8699.446 5
8699.889 4
8700.332 4
8700.775 3
8701.218 5
8701.661 2
8702.104 4
8702.547 5
8702.990 0
8703.433 2
8703.876 3
8704.319 3
8704.762 5
8705.205 4
8705.649 3
8706.092 1
8706.535 1
8706.978 0
8707.421 2
8707.864 2
8708.307 0
8708.750 1
8709.194 4
8709.637 1
8710.080 3
8710.523 0
8710.966 1
8711.410 0
8711.853 1
8712.296 1
8712.739 0
8713.183 5
8713.626 5
8714.069 3
8714.513 0
8714.956 2
8715.399 1
8715.843 2
8716.286 1
8716.729 4
8717.173 3
8717.616 1
8718.059 1
8718.503 4
8718.946 2
8719.390 2
8719.833 8
8720.277 1
8720.720 0
8721.164 4
8721.607 4
8722.051 4
8722.494 2
8722.938 8
8723.381 5
8723.825 1
8724.268 0
8724.712 1
8725.155 1
8725.599 1
8726.043 7
8726.486 2
8726.930 4
8727.373 4
8727.817 2
8728.261 4
8728.704 2
8729.148 0
8729.592 0
8730.035 4
8730.479 4
8730.923 1
8731.367 2
8731.810 2
8732.254 0
8732.698 2
8733.142 1
8733.585 0
8734.029 3
8734.473 10
8734.917 2
8735.361 1
8735.805 1
8736.248 3
8736.692 1
8737.136 3
8737.580 1
8738.024 0
8738.468 5
8738.912 1
8739.356 3
8739.800 2
8740.244 2
8740.688 1
8741.132 0
8741.576 4
8742.020 4
8742.464 5
8742.908 5
8743.352 0
8743.796 2
8744.240 1
8744.684 0
8745.128 3
8745.572 2
8746.016 4
8746.460 4
8746.905 3
8747.349 1
8747.793 1
8748.237 0
8748.681 6
8749.125 4
8749.570 2
8750.014 4
8750.458 3
8750.902 4
8751.346 4
8751.791 4
8752.235 4
8752.679 3
8753.124 1
8753.568 0
8754.012 2
8754.457 4
8754.901 1
8755.345 1
8755.790 5
8756.234 8
8756.678 6
8757.123 5
8757.567 7
8758.012 9
8758.456 11
8758.900 7
8759.345 18
8759.789 21
8760.234 13
8760.678 14
8761.123 17
8761.567 27
8762.012 16
8762.456 14
8762.901 18
8763.345 23
8763.790 32
8764.235 27
8764.679 18
8765.124 33
8765.568 31
8766.013 30
8766.458 22
8766.902 15
8767.347 7
8767.792 5
8768.236 5
8768.681 9
8769.126 3
8769.570 5
8770.015 3
8770.460 5
8770.904 9
8771.349 7
8771.794 9
8772.239 8
8772.684 5
8773.128 2
8773.573 3
8774.018 4
8774.463 0
8774.908 1
8775.353 0
8775.797 2
8776.242 1
8776.687 1
8777.132 1
8777.577 2
8778.022 5
8778.467 3
8778.912 1
8779.357 1
8779.802 7
8780.247 4
8780.692 7
8781.137 3
8781.582 2
8782.027 2
8782.472 4
8782.917 3
8783.362 0
8783.807 8
8784.252 6
8784.697 5
8785.142 5
8785.587 4
8786.032 2
8786.478 4
8786.923 1
8787.368 4
8787.813 3
8788.258 1
8788.703 2
8789.149 9
8789.594 8
8790.039 4
8790.484 5
8790.930 4
8791.375 9
8791.820 6
8792.265 1
8792.711 5
8793.156 3
8793.601 1
8794.047 1
8794.492 0
8794.937 1
8795.383 1
8795.828 3
8796.273 7
8796.719 3
8797.164 8
8797.610 7
8798.055 1
8798.501 1
8798.946 1
8799.391 2
8799.837 4
8800.282 1
8800.728 2
8801.173 3
8801.619 10
8802.064 2
8802.510 2
8802.956 3
8803.401 4
8803.847 1
8804.292 3
8804.738 3
8805.184 6
8805.629 3
8806.075 5
8806.520 7
8806.966 3
8807.412 2
8807.857 4
8808.303 6
8808.749 4
8809.195 6
8809.640 2
8810.086 0
8810.532 2
8810.977 5
8811.423 6
8811.869 10
8812.315 8
8812.761 2
8813.206 6
8813.652 9
8814.098 1
8814.544 1
8814.990 0
8815.436 1
8815.882 0
8816.327 0
8816.773 2
8817.219 3
8817.665 1
8818.111 1
8818.557 0
8819.003 4
8819.449 2
8819.895 4
8820.341 2
8820.787 1
8821.233 1
8821.679 0
8822.125 0
8822.571 1
8823.017 2
8823.463 1
8823.909 9
8824.355 6
8824.802 1
8825.248 0
8825.694 0
8826.140 1
8826.586 0
8827.032 0
8827.478 3
8827.925 1
8828.371 1
8828.817 1
8829.263 10
8829.710 15
8830.156 12
8830.602 7
8831.048 7
8831.495 7
8831.941 7
8832.387 3
8832.833 2
8833.280 2
8833.726 5
8834.172 2
8834.619 1
8835.065 1
8835.512 7
8835.958 2
8836.404 0
8836.851 0
8837.297 2
8837.744 1
8838.190 1
8838.637 6
8839.083 4
8839.530 1
8839.976 0
8840.423 0
8840.869 1
8841.316 1
8841.762 0
8842.209 0
8842.655 0
8843.102 0
8843.548 0
8843.995 4
8844.442 3
8844.888 2
8845.335 1
8845.781 1
8846.228 1
8846.675 4
8847.121 4
8847.568 4
8848.015 1
8848.462 0
8848.908 1
8849.355 0
8849.802 0
8850.248 0
8850.695 3
8851.142 2
8851.589 4
8852.036 7
8852.482 8
8852.929 1
8853.376 2
8853.823 2
8854.270 1
8854.717 0
8855.163 1
8855.610 1
8856.057 2
8856.504 2
8856.951 6
8857.398 10
8857.845 7
8858.292 6
8858.739 3
8859.186 5
8859.633 2
8860.080 3
8860.527 0
8860.974 5
8861.421 11
8861.868 8
8862.315 5
8862.762 2
8863.209 1
8863.656 1
8864.103 1
8864.550 6
8864.998 3
8865.445 2
8865.892 6
8866.339 4
8866.786 1
8867.233 0
8867.681 0
8868.128 0
8868.575 1
8869.022 0
8869.469 0
8869.917 3
8870.364 3
8870.811 2
8871.259 7
8871.706 4
8872.153 0
8872.600 1
8873.048 6
8873.495 1
8873.942 1
8874.390 9
8874.837 10
8875.285 6
8875.732 5
8876.179 4
8876.627 4
8877.074 6
8877.522 12
8877.969 4
8878.417 10
8878.864 4
8879.312 1
8879.759 2
8880.207 0
8880.654 1
8881.102 1
8881.549 3
8881.997 6
8882.444 10
8882.892 8
8883.339 5
8883.787 9
8884.235 8
8884.682 3
8885.130 9
8885.578 7
8886.025 6
8886.473 3
8886.921 3
8887.368 2
8887.816 3
8888.264 6
8888.711 8
8889.159 5
8889.607 3
8890.055 3
8890.502 2
8890.950 4
8891.398 3
8891.846 2
8892.294 1
8892.741 0
8893.189 1
8893.637 2
8894.085 2
8894.533 2
8894.981 2
8895.429 10
8895.876 9
8896.324 6
8896.772 5
8897.220 4
8897.668 4
8898.116 2
8898.564 3
8899.012 7
8899.460 3
8899.908 7
8900.356 9
8900.804 6
8901.252 4
8901.700 2
8902.148 1
8902.596 1
8903.044 2
8903.493 7
8903.941 4
8904.389 3
8904.837 0
8905.285 5
8905.733 7
8906.181 9
8906.630 10
8907.078 3
8907.526 3
8907.974 1
8908.422 6
8908.871 19
8909.319 17
8909.767 21
8910.215 38
8910.664 44
8911.112 75
8911.560 113
8912.008 122
8912.457 119
8912.905 112
8913.353 145
8913.802 143
8914.250 155
8914.699 120
8915.147 93
8915.595 97
8916.044 81
8916.492 79
8916.941 80
8917.389 80
8917.838 54
8918.286 41
8918.735 41
8919.183 25
8919.631 25
8920.080 12
8920.529 13
8920.977 15
8921.426 12
8921.874 3
8922.323 3
8922.771 8
8923.220 10
8923.669 8
8924.117 7
8924.566 6
8925.014 2
8925.463 4
8925.912 1
8926.360 4
8926.809 6
8927.258 7
8927.706 11
8928.155 5
8928.604 2
8929.053 6
8929.501 2
8929.950 2
8930.399 2
8930.848 0
8931.297 8
8931.745 11
8932.194 10
8932.643 6
8933.092 13
8933.541 15
8933.990 13
8934.438 8
8934.887 13
8935.336 11
8935.785 8
8936.234 0
8936.683 0
8937.132 3
8937.581 4
8938.030 1
8938.479 7
8938.928 10
8939.377 10
8939.826 7
8940.275 3
8940.724 4
8941.173 3
8941.622 2
8942.071 3
8942.520 3
8942.969 1
8943.418 1
8943.867 9
8944.316 5
8944.766 3
8945.215 3
8945.664 3
8946.113 3
8946.562 0
8947.011 0
8947.461 1
8947.910 3
8948.359 3
8948.808 5
8949.258 5
8949.707 1
8950.156 0
8950.605 1
8951.055 8
8951.504 11
8951.953 8
8952.403 7
8952.852 5
8953.301 6
8953.751 4
8954.200 2
8954.649 6
8955.099 3
8955.548 2
8955.998 5
8956.447 6
8956.897 5
8957.346 6
8957.795 9
8958.245 4
8958.694 3
8959.144 3
8959.593 3
8960.043 2
8960.492 3
8960.942 3
8961.392 5
8961.841 7
8962.291 11
8962.740 22
8963.190 21
8963.639 9
8964.089 5
8964.539 6
8964.988 4
8965.438 2
8965.888 5
8966.337 6
8966.787 4
8967.237 1
8967.686 0
8968.136 1
8968.586 1
8969.036 2
8969.485 5
8969.935 4
8970.385 3
8970.835 3
8971.285 4
8971.734 6
8972.184 10
8972.634 3
8973.084 10
8973.534 11
8973.984 9
8974.433 4
8974.883 4
8975.333 3
8975.783 10
8976.233 6
8976.683 14
8977.133 10
8977.583 6
8978.033 2
8978.483 2
8978.933 6
8979.383 2
8979.833 0
8980.283 1
8980.733 1
8981.183 1
8981.633 5
8982.083 8
8982.533 9
8982.983 6
8983.433 1
8983.884 0
8984.334 11
8984.784 15
8985.234 8
8985.684 2
8986.134 12
8986.584 6
8987.035 2
8987.485 5
8987.935 4
8988.385 1
8988.836 0
8989.286 0
8989.736 1
8990.186 4
8990.637 7
8991.087 11
8991.537 5
8991.988 2
8992.438 1
8992.888 1
8993.339 1
8993.789 1
8994.239 4
8994.690 1
8995.140 0
8995.591 1
8996.041 3
8996.491 6
8996.942 0
8997.392 1
8997.843 0
8998.293 1
8998.744 8
8999.194 2
8999.645 0
9000.095 4
9000.546 11
9000.996 9
9001.447 6
9001.897 3
9002.348 4
9002.799 4
9003.249 4
9003.700 2
9004.150 0
9004.601 0
9005.052 0
9005.502 0
9005.953 3
9006.404 1
9006.854 2
9007.305 0
9007.756 3
9008.207 2
9008.657 0
9009.108 1
9009.559 6
9010.010 6
9010.460 2
9010.911 6
9011.362 1
9011.813 1
9012.264 2
9012.714 2
9013.165 0
9013.616 2
9014.067 2
9014.518 3
9014.969 6
9015.420 1
9015.871 3
9016.322 0
9016.773 1
9017.223 6
9017.674 10
9018.125 8
9018.576 4
9019.027 5
9019.478 2
9019.929 3
9020.380 7
9020.832 4
9021.283 2
9021.734 1
9022.185 2
9022.636 6
9023.087 1
9023.538 4
9023.989 1
9024.440 12
9024.891 9
9025.343 2
9025.794 2
9026.245 6
9026.696 6
9027.147 2
9027.599 2
9028.050 8
9028.501 3
9028.952 2
9029.403 2
9029.855 3
9030.306 3
9030.757 1
9031.209 2
9031.660 2
9032.111 3
9032.563 2
9033.014 1
9033.465 0
9033.917 0
9034.368 3
9034.819 2
9035.271 0
9035.722 1
9036.174 4
9036.625 1
9037.077 4
9037.528 6
9037.980 6
9038.431 3
9038.882 0
9039.334 0
9039.786 4
9040.237 6
9040.689 5
9041.140 5
9041.592 2
9042.043 0
9042.495 0
9042.946 0
9043.398 7
9043.850 10
9044.301 3
9044.753 3
9045.205 1
9045.656 8
9046.108 7
9046.560 3
9047.011 7
9047.463 4
9047.915 5
9048.366 4
9048.818 0
9049.270 6
9049.722 4
9050.174 1
9050.625 0
9051.077 1
9051.529 1
9051.981 3
9052.433 4
9052.884 6
9053.336 5
9053.788 4
9054.240 5
9054.692 3
9055.144 4
9055.596 5
9056.048 6
9056.500 10
9056.952 6
9057.403 5
9057.855 2
9058.307 3
9058.759 6
9059.211 2
9059.663 3
9060.115 2
9060.567 1
9061.020 1
9061.472 9
9061.924 9
9062.376 5
9062.828 3
9063.280 5
9063.732 8
9064.184 8
9064.636 5
9065.088 9
9065.541 9
9065.993 10
9066.445 11
9066.897 6
9067.349 1
9067.802 3
9068.254 2
9068.706 4
9069.158 13
9069.611 9
9070.063 10
9070.515 11
9070.967 9
9071.420 4
9071.872 3
9072.324 5
9072.777 0
9073.229 2
9073.681 4
9074.134 7
9074.586 5
9075.039 4
9075.491 2
9075.943 11
9076.396 11
9076.848 7
9077.301 4
9077.753 6
9078.206 6
9078.658 11
9079.111 9
9079.563 10
9080.016 1
9080.468 1
9080.921 7
9081.373 11
9081.826 3
9082.278 5
9082.731 8
9083.184 3
9083.636 7
9084.089 7
9084.542 11
9084.994 12
9085.447 14
9085.900 7
9086.352 3
9086.805 5
9087.258 9
9087.710 11
9088.163 7
9088.616 8
9089.069 3
9089.521 11
9089.974 13
9090.427 12
9090.880 8
9091.332 9
9091.785 8
9092.238 10
9092.691 12
9093.144 11
9093.597 12
9094.049 13
9094.502 9
9094.955 9
9095.408 3
9095.861 9
9096.314 12
9096.767 17
9097.220 10
9097.673 19
9098.126 14
9098.579 7
9099.032 13
9099.485 14
9099.938 13
9100.391 19
9100.844 13
9101.297 17
9101.750 24
9102.203 28
9102.656 23
9103.109 19
9103.562 21
9104.016 29
9104.469 20
9104.922 20
9105.375 29
9105.828 27
9106.281 32
9106.734 33
9107.188 31
9107.641 25
9108.094 21
9108.547 40
9109.001 42
9109.454 45
9109.907 42
9110.360 41
9110.814 32
9111.267 36
9111.720 37
9112.174 30
9112.627 29
9113.080 32
9113.534 28
9113.987 29
9114.440 31
9114.894 31
9115.347 34
9115.801 31
9116.254 30
9116.707 34
9117.161 33
9117.614 46
9118.068 53
9118.521 56
9118.975 58
9119.428 42
9119.882 47
9120.335 47
9120.789 58
9121.242 70
9121.696 72
9122.150 84
9122.603 77
9123.057 87
9123.510 100
9123.964 107
9124.418 120
9124.871 125
9125.325 122
9125.779 139
9126.232 149
9126.686 159
9127.140 193
9127.593 232
9128.047 224
9128.501 262
9128.955 319
9129.408 326
9129.862 315
9130.316 305
9130.770 279
9131.223 289
9131.677 329
9132.131 336
9132.585 309
9133.039 281
9133.493 266
9133.946 256
9134.400 233
9134.854 206
9135.308 213
9135.762 197
9136.216 201
9136.670 203
9137.124 214
9137.578 169
9138.032 178
9138.486 170
9138.940 157
9139.394 178
9139.848 157
9140.302 161
9140.756 161
9141.210 166
9141.664 136
9142.118 145
9142.572 146
9143.026 159
9143.480 136
9143.934 151
9144.388 148
9144.843 117
9145.297 122
9145.751 99
9146.205 100
9146.659 102
9147.113 83
9147.568 68
9148.022 74
9148.476 56
9148.930 58
9149.385 54
9149.839 67
9150.293 58
9150.747 68
9151.202 63
9151.656 61
9152.110 67
9152.565 59
9153.019 73
9153.473 56
9153.928 44
9154.382 33
9154.836 36
9155.291 26
9155.745 34
9156.200 35
9156.654 40
9157.109 37
9157.563 35
9158.017 39
9158.472 40
9158.926 33
9159.381 36
9159.835 40
9160.290 35
9160.744 34
9161.199 23
9161.654 30
9162.108 27
9162.563 24
9163.017 19
9163.472 16
9163.926 21
9164.381 20
9164.836 19
9165.290 17
9165.745 12
9166.200 8
9166.654 12
9167.109 22
9167.564 20
9168.019 27
9168.473 22
9168.928 27
9169.383 30
9169.837 31
9170.292 25
9170.747 27
9171.202 16
9171.657 13
9172.111 11
9172.566 14
9173.021 16
9173.476 27
9173.931 21
9174.386 16
9174.841 7
9175.295 8
9175.750 16
9176.205 22
9176.660 15
9177.115 7
9177.570 12
9178.025 11
9178.480 12
9178.935 12
9179.390 10
9179.845 12
9180.300 15
9180.755 6
9181.210 13
9181.665 17
9182.120 13
9182.575 7
9183.030 6
9183.485 1
9183.941 6
9184.396 7
9184.851 4
9185.306 11
9185.761 24
9186.216 21
9186.671 18
9187.127 10
9187.582 12
9188.037 7
9188.492 8
9188.947 6
9189.403 7
9189.858 8
9190.313 13
9190.769 6
9191.224 3
9191.679 7
9192.134 12
9192.590 11
9193.045 6
9193.500 2
9193.956 3
9194.411 5
9194.867 22
9195.322 14
9195.777 6
9196.233 5
9196.688 8
9197.144 9
9197.599 3
9198.054 1
9198.510 5
9198.965 4
9199.421 2
9199.876 1
9200.332 0
9200.787 3
9201.243 2
9201.699 4
9202.154 0
9202.610 8
9203.065 5
9203.521 4
9203.976 8
9204.432 16
9204.888 6
9205.343 8
9205.799 8
9206.255 7
9206.710 8
9207.166 4
9207.622 2
9208.077 3
9208.533 7
9208.989 4
9209.445 9
9209.900 12
9210.356 8
9210.812 5
9211.268 4
9211.723 6
9212.179 9
9212.635 3
9213.091 5
9213.547 1
9214.003 0
9214.458 0
9214.914 0
9215.370 1
9215.826 4
9216.282 3
9216.738 1
9217.194 9
9217.650 8
9218.106 4
9218.562 3
9219.018 5
9219.474 17
9219.930 11
9220.386 6
9220.842 6
9221.298 4
9221.754 3
9222.210 3
9222.666 3
9223.122 4
9223.578 4
9224.034 7
9224.490 4
9224.946 7
9225.403 1
9225.859 5
9226.315 10
9226.771 7
9227.227 21
9227.683 7
9228.140 1
9228.596 1
9229.052 6
9229.508 4
9229.965 6
9230.421 5
9230.877 3
9231.333 1
9231.790 2
9232.246 0
9232.702 1
9233.159 5
9233.615 5
9234.071 4
9234.528 5
9234.984 1
9235.440 4
9235.897 4
9236.353 2
9236.810 2
9237.266 8
9237.723 4
9238.179 0
9238.635 0
9239.092 0
9239.548 2
9240.005 4
9240.461 1
9240.918 6
9241.374 8
9241.831 3
9242.288 3
9242.744 2
9243.201 2
9243.657 7
9244.114 6
9244.570 9
9245.027 9
9245.484 5
9245.940 5
9246.397 4
9246.854 0
9247.310 1
9247.767 3
9248.224 5
9248.680 3
9249.137 4
9249.594 7
9250.051 5
9250.507 6
9250.964 3
9251.421 4
9251.878 2
9252.335 3
9252.791 11
9253.248 15
9253.705 10
9254.162 4
9254.619 5
9255.076 4
9255.532 1
9255.989 4
9256.446 4
9256.903 1
9257.360 10
9257.817 8
9258.274 3
9258.731 4
9259.188 3
9259.645 8
9260.102 4
9260.559 1
9261.016 3
9261.473 3
9261.930 4
9262.387 2
9262.844 2
9263.301 6
9263.758 4
9264.215 4
9264.672 5
9265.130 2
9265.587 4
9266.044 2
9266.501 4
9266.958 6
9267.415 4
9267.873 2
9268.330 1
9268.787 1
9269.244 9
9269.701 8
9270.159 4
9270.616 9
9271.073 6
9271.530 5
9271.988 7
9272.445 6
9272.902 12
9273.360 8
9273.817 12
9274.274 15
9274.732 17
9275.189 8
9275.646 6
9276.104 19
9276.561 18
9277.019 7
9277.476 9
9277.933 4
9278.391 8
9278.848 5
9279.306 11
9279.763 9
9280.221 16
9280.678 18
9281.136 8
9281.593 10
9282.051 12
9282.508 23
9282.966 16
9283.424 13
9283.881 10
9284.339 27
9284.796 30
9285.254 31
9285.712 25
9286.169 20
9286.627 15
9287.084 14
9287.542 13
9288.000 17
9288.458 18
9288.915 25
9289.373 19
9289.831 13
9290.288 6
9290.746 9
9291.204 15
9291.662 20
9292.119 11
9292.577 13
9293.035 11
9293.493 17
9293.951 8
9294.409 13
9294.866 10
9295.324 10
9295.782 15
9296.240 9
9296.698 19
9297.156 13
9297.614 20
9298.072 15
9298.530 11
9298.988 23
9299.446 22
9299.904 16
9300.362 6
9300.820 7
9301.278 12
9301.736 8
9302.194 25
9302.652 21
9303.110 23
9303.568 11
9304.026 9
9304.484 11
9304.942 13
9305.400 9
9305.858 9
9306.316 14
9306.775 14
9307.233 10
9307.691 7
9308.149 11
9308.607 8
9309.065 6
9309.524 13
9309.982 14
9310.440 11
9310.898 9
9311.357 8
9311.815 12
9312.273 17
9312.731 7
9313.190 16
9313.648 13
9314.106 13
9314.565 18
9315.023 21
9315.481 14
9315.940 8
9316.398 8
9316.857 8
9317.315 12
9317.773 11
9318.232 11
9318.690 10
9319.149 7
9319.607 6
9320.066 13
9320.524 11
9320.983 21
9321.441 18
9321.900 16
9322.358 17
9322.817 12
9323.275 7
9323.734 3
9324.192 6
9324.651 5
9325.110 6
9325.568 5
9326.027 12
9326.485 6
9326.944 14
9327.403 13
9327.861 21
9328.320 18
9328.779 16
9329.237 20
9329.696 9
9330.155 12
9330.614 16
9331.072 18
9331.531 24
9331.990 25
9332.449 19
9332.907 16
9333.366 22
9333.825 20
9334.284 17
9334.743 19
9335.202 18
9335.660 16
9336.119 16
9336.578 17
9337.037 26
9337.496 18
9337.955 34
9338.414 33
9338.873 28
9339.332 20
9339.791 13
9340.250 24
9340.709 15
9341.168 18
9341.627 20
9342.086 19
9342.545 33
9343.004 34
9343.463 34
9343.922 34
9344.381 36
9344.840 40
9345.299 29
9345.758 20
9346.217 21
9346.676 35
9347.135 45
9347.595 44
9348.054 36
9348.513 25
9348.972 25
9349.431 16
9349.891 26
9350.350 19
9350.809 15
9351.268 24
9351.727 25
9352.187 39
9352.646 34
9353.105 35
9353.565 40
9354.024 30
9354.483 25
9354.943 24
9355.402 25
9355.861 25
9356.321 24
9356.780 20
9357.239 27
9357.699 23
9358.158 36
9358.618 49
9359.077 30
9359.537 30
9359.996 35
9360.455 36
9360.915 35
9361.374 31
9361.834 26
9362.293 22
9362.753 27
9363.212 15
9363.672 20
9364.132 26
9364.591 22
9365.051 27
9365.510 25
9365.970 19
9366.430 25
9366.889 27
9367.349 26
9367.808 33
9368.268 28
9368.728 21
9369.187 20
9369.647 21
9370.107 33
9370.567 35
9371.026 54
9371.486 47
9371.946 31
9372.406 30
9372.865 54
9373.325 52
9373.785 43
9374.245 31
9374.704 27
9375.164 26
9375.624 57
9376.084 44
9376.544 39
9377.004 42
9377.464 33
9377.924 55
9378.383 52
9378.843 47
9379.303 33
9379.763 45
9380.223 44
9380.683 42
9381.143 45
9381.603 42
9382.063 33
9382.523 30
9382.983 39
9383.443 30
9383.903 32
9384.363 37
9384.823 42
9385.283 35
9385.743 43
9386.204 36
9386.664 37
9387.124 38
9387.584 43
9388.044 53
9388.504 47
9388.964 50
9389.425 62
9389.885 70
9390.345 55
9390.805 42
9391.265 29
9391.726 27
9392.186 34
9392.646 49
9393.106 38
9393.567 41
9394.027 43
9394.487 35
9394.948 55
9395.408 55
9395.868 45
9396.329 48
9396.789 41
9397.249 64
9397.710 68
9398.170 58
9398.630 45
9399.091 31
9399.551 50
9400.012 67
9400.472 61
9400.933 65
9401.393 60
9401.854 52
9402.314 51
9402.775 61
9403.235 61
9403.696 63
9404.156 37
9404.617 33
9405.077 39
9405.538 44
9405.998 47
9406.459 44
9406.920 64
9407.380 61
9407.841 67
9408.302 92
9408.762 72
9409.223 93
9409.684 104
9410.144 114
9410.605 126
9411.066 169
9411.526 196
9411.987 231
9412.448 242
9412.909 247
9413.369 302
9413.830 377
9414.291 456
9414.752 537
9415.213 612
9415.673 689
9416.134 838
9416.595 934
9417.056 1142
9417.517 1314
9417.978 1384
9418.439 1567
9418.899 1677
9419.360 1700
9419.821 1688
9420.282 1819
9420.743 1851
9421.204 1861
9421.665 1816
9422.126 1834
9422.587 1766
9423.048 1667
9423.509 1497
9423.970 1420
9424.431 1260
9424.892 1154
9425.353 1052
9425.814 915
9426.275 790
9426.736 751
9427.198 663
9427.659 610
9428.120 550
9428.581 469
9429.042 386
9429.503 320
9429.964 309
9430.426 255
9430.887 228
9431.348 199
9431.809 158
9432.270 153
9432.732 153
9433.193 136
9433.654 114
9434.115 97
9434.577 101
9435.038 111
9435.499 103
9435.961 90
9436.422 72
9436.883 75
9437.345 72
9437.806 54
9438.267 78
9438.729 71
9439.190 49
9439.652 44
9440.113 36
9440.574 35
9441.036 42
9441.497 42
9441.959 36
9442.420 34
9442.882 30
9443.343 24
9443.805 26
9444.266 27
9444.728 23
9445.189 30
9445.651 37
9446.113 33
9446.574 27
9447.036 35
9447.497 32
9447.959 21
9448.421 24
9448.882 14
9449.344 16
9449.805 23
9450.267 24
9450.729 29
9451.190 32
9451.652 17
9452.114 21
9452.576 17
9453.037 17
9453.499 18
9453.961 15
9454.423 40
9454.884 46
9455.346 40
9455.808 39
9456.270 26
9456.732 22
9457.193 25
9457.655 20
9458.117 26
9458.579 22
9459.041 18
9459.503 12
9459.965 23
9460.427 27
9460.889 25
9461.351 18
9461.812 12
9462.274 9
9462.736 9
9463.198 14
9463.660 12
9464.122 14
9464.584 11
9465.046 9
9465.509 6
9465.971 5
9466.433 6
9466.895 5
9467.357 11
9467.819 17
9468.281 12
9468.743 11
9469.205 5
9469.667 4
9470.130 9
9470.592 4
9471.054 7
9471.516 5
9471.978 15
9472.440 15
9472.903 21
9473.365 16
9473.827 16
9474.289 14
9474.752 9
9475.214 9
9475.676 5
9476.139 6
9476.601 4
9477.063 5
9477.526 6
9477.988 8
9478.450 5
9478.913 7
9479.375 7
9479.837 7
9480.300 6
9480.762 1
9481.225 2
9481.687 0
9482.149 0
9482.612 2
9483.074 1
9483.537 0
9483.999 2
9484.462 7
9484.924 8
9485.387 3
9485.849 4
9486.312 5
9486.775 3
9487.237 2
9487.700 7
9488.162 2
9488.625 6
9489.088 6
9489.550 1
9490.013 2
9490.475 0
9490.938 1
9491.401 3
9491.863 3
9492.326 5
9492.789 3
9493.252 5
9493.714 3
9494.177 5
9494.640 8
9495.103 4
9495.565 1
9496.028 2
9496.491 3
9496.954 0
9497.417 1
9497.879 1
9498.342 3
9498.805 10
9499.268 7
9499.731 9
9500.194 11
9500.657 6
9501.120 6
9501.582 3
9502.045 4
9502.508 6
9502.971 9
9503.434 3
9503.897 4
9504.360 5
9504.823 7
9505.286 8
9505.749 5
9506.212 10
9506.675 8
9507.138 5
9507.601 3
9508.065 4
9508.528 2
9508.991 1
9509.454 1
9509.917 5
9510.380 9
9510.843 5
9511.306 8
9511.770 6
9512.233 3
9512.696 1
9513.159 2
9513.622 6
9514.086 5
9514.549 9
9515.012 8
9515.475 3
9515.939 0
9516.402 1
9516.865 3
9517.329 1
9517.792 2
9518.255 1
9518.719 5
9519.182 4
9519.645 9
9520.109 10
9520.572 5
9521.035 4
9521.499 1
9521.962 1
9522.426 6
9522.889 6
9523.353 10
9523.816 14
9524.279 14
9524.743 14
9525.206 14
9525.670 10
9526.133 8
9526.597 8
9527.061 9
9527.524 9
9527.988 6
9528.451 4
9528.915 8
9529.378 15
9529.842 8
9530.306 14
9530.769 17
9531.233 10
9531.697 6
9532.160 6
9532.624 6
9533.088 12
9533.551 18
9534.015 14
9534.479 8
9534.943 4
9535.406 4
9535.870 2
9536.334 8
9536.798 5
9537.261 6
9537.725 9
9538.189 2
9538.653 3
9539.117 2
9539.580 3
9540.044 0
9540.508 5
9540.972 5
9541.436 4
9541.900 3
9542.364 4
9542.828 2
9543.292 2
9543.756 0
9544.220 1
9544.684 5
9545.148 6
9545.612 7
9546.076 4
9546.540 5
9547.004 4
9547.468 7
9547.932 7
9548.396 3
9548.860 3
9549.324 1
9549.788 6
9550.252 3
9550.716 6
9551.180 3
9551.644 7
9552.109 8
9552.573 3
9553.037 3
9553.501 3
9553.965 7
9554.430 5
9554.894 5
9555.358 4
9555.822 2
9556.287 7
9556.751 8
9557.215 3
9557.679 3
9558.144 7
9558.608 4
9559.072 4
9559.537 8
9560.001 6
9560.465 7
9560.930 5
9561.394 3
9561.858 9
9562.323 9
9562.787 8
9563.252 8
9563.716 2
9564.181 3
9564.645 4
9565.109 4
9565.574 3
9566.038 5
9566.503 7
9566.967 2
9567.432 5
9567.897 7
9568.361 11
9568.826 8
9569.290 8
9569.755 8
9570.219 3
9570.684 5
9571.149 8
9571.613 10
9572.078 14
9572.543 13
9573.007 5
9573.472 3
9573.937 5
9574.401 2
9574.866 5
9575.331 5
9575.795 10
9576.260 25
9576.725 15
9577.190 13
9577.654 13
9578.119 11
9578.584 6
9579.049 5
9579.514 5
9579.978 11
9580.443 10
9580.908 6
9581.373 6
9581.838 11
9582.303 12
9582.768 5
9583.233 12
9583.697 18
9584.162 18
9584.627 20
9585.092 8
9585.557 6
9586.022 11
9586.487 18
9586.952 19
9587.417 18
9587.882 12
9588.347 6
9588.812 12
9589.277 11
9589.742 11
9590.208 4
9590.673 12
9591.138 5
9591.603 9
9592.068 9
9592.533 6
9592.998 3
9593.463 7
9593.929 21
9594.394 11
9594.859 10
9595.324 5
9595.789 10
9596.255 11
9596.720 10
9597.185 6
9597.650 7
9598.116 8
9598.581 13
9599.046 10
9599.512 18
9599.977 11
9600.442 7
9600.907 6
9601.373 8
9601.838 6
9602.304 13
9602.769 13
9603.234 10
9603.700 6
9604.165 8
9604.631 4
9605.096 1
9605.561 6
9606.027 0
9606.492 0
9606.958 5
9607.423 8
9607.889 10
9608.354 12
9608.820 4
9609.286 4
9609.751 16
9610.217 14
9610.682 5
9611.148 2
9611.613 2
9612.079 8
9612.545 13
9613.010 12
9613.476 8
9613.942 5
9614.407 4
9614.873 14
9615.339 16
9615.804 17
9616.270 9
9616.736 14
9617.201 16
9617.667 7
9618.133 6
9618.599 11
9619.064 6
9619.530 12
9619.996 13
9620.462 11
9620.928 16
9621.394 20
9621.859 9
9622.325 12
9622.791 17
9623.257 21
9623.723 11
9624.189 19
9624.655 27
9625.121 30
9625.587 20
9626.053 20
9626.518 25
9626.984 27
9627.450 19
9627.916 22
9628.382 21
9628.848 19
9629.314 14
9629.781 14
9630.247 8
9630.713 11
9631.179 17
9631.645 17
9632.111 18
9632.577 18
9633.043 19
9633.509 16
9633.975 14
9634.442 5
9634.908 11
9635.374 8
9635.840 13
9636.306 23
9636.772 17
9637.239 11
9637.705 9
9638.171 13
9638.637 19
9639.104 18
9639.570 15
9640.036 13
9640.503 14
9640.969 12
9641.435 10
9641.901 15
9642.368 20
9642.834 22
9643.301 23
9643.767 17
9644.233 21
9644.700 28
9645.166 27
9645.633 20
9646.099 13
9646.565 10
9647.032 13
9647.498 15
9647.965 18
9648.431 15
9648.898 15
9649.364 16
9649.831 13
9650.297 6
9650.764 13
9651.230 10
9651.697 12
9652.164 11
9652.630 8
9653.097 5
9653.563 4
9654.030 4
9654.497 5
9654.963 8
9655.430 8
9655.897 8
9656.363 12
9656.830 10
9657.297 7
9657.763 7
9658.230 9
9658.697 7
9659.164 9
9659.630 7
9660.097 3
9660.564 3
9661.031 6
9661.498 10
9661.964 8
9662.431 7
9662.898 11
9663.365 10
9663.832 2
9664.299 1
9664.766 5
9665.232 12
9665.699 6
9666.166 9
9666.633 11
9667.100 13
9667.567 13
9668.034 18
9668.501 19
9668.968 12
9669.435 8
9669.902 6
9670.369 6
9670.836 8
9671.303 12
9671.770 12
9672.237 11
9672.704 6
9673.171 6
9673.639 7
9674.106 11
9674.573 19
9675.040 9
9675.507 7
9675.974 3
9676.441 5
9676.909 5
9677.376 3
9677.843 4
9678.310 3
9678.777 2
9679.245 4
9679.712 6
9680.179 6
9680.646 6
9681.114 7
9681.581 9
9682.048 9
9682.516 8
9682.983 6
9683.450 16
9683.918 13
9684.385 4
9684.852 6
9685.320 12
9685.787 9
9686.255 4
9686.722 9
9687.189 20
9687.657 12
9688.124 12
9688.592 4
9689.059 4
9689.527 7
9689.994 9
9690.462 4
9690.929 5
9691.397 1
9691.864 2
9692.332 1
9692.799 2
9693.267 6
9693.735 6
9694.202 7
9694.670 3
9695.137 2
9695.605 7
9696.073 13
9696.540 6
9697.008 8
9697.476 5
9697.943 6
9698.411 8
9698.879 6
9699.346 14
9699.814 18
9700.282 24
9700.750 18
9701.217 15
9701.685 19
9702.153 18
9702.621 44
9703.089 35
9703.556 35
9704.024 41
9704.492 45
9704.960 52
9705.428 70
9705.896 71
9706.364 75
9706.831 73
9707.299 70
9707.767 89
9708.235 103
9708.703 133
9709.171 137
9709.639 129
9710.107 119
9710.575 135
9711.043 171
9711.511 187
9711.979 175
9712.447 167
9712.915 142
9713.383 156
9713.851 148
9714.319 135
9714.788 129
9715.256 130
9715.724 119
9716.192 115
9716.660 104
9717.128 69
9717.596 56
9718.065 56
9718.533 44
9719.001 52
9719.469 37
9719.937 30
9720.406 27
9720.874 26
9721.342 25
9721.810 24
9722.279 12
9722.747 16
9723.215 5
9723.683 9
9724.152 11
9724.620 19
9725.088 21
9725.557 13
9726.025 12
9726.494 8
9726.962 6
9727.430 14
9727.899 15
9728.367 3
9728.836 3
9729.304 0
9729.773 2
9730.241 5
9730.709 7
9731.178 6
9731.646 3
9732.115 1
9732.583 5
9733.052 4
9733.521 4
9733.989 4
9734.458 4
9734.926 5
9735.395 4
9735.863 1
9736.332 5
9736.801 8
9737.269 11
9737.738 5
9738.207 2
9738.675 0
9739.144 1
9739.613 2
9740.081 3
9740.550 4
9741.019 6
9741.488 3
9741.956 3
9742.425 1
9742.894 3
9743.363 1
9743.831 1
9744.300 0
9744.769 6
9745.238 7
9745.707 8
9746.176 4
9746.644 5
9747.113 3
9747.582 4
9748.051 1
9748.520 7
9748.989 10
9749.458 3
9749.927 5
9750.396 0
9750.865 2
9751.334 4
9751.803 6
9752.272 4
9752.741 4
9753.210 5
9753.679 2
9754.148 1
9754.617 1
9755.086 3
9755.555 2
9756.024 1
9756.493 0
9756.962 2
9757.431 10
9757.900 9
9758.370 4
9758.839 6
9759.308 6
9759.777 2
9760.246 1
9760.716 5
9761.185 3
9761.654 1
9762.123 4
9762.592 3
9763.062 0
9763.531 2
9764.000 3
9764.470 4
9764.939 3
9765.408 5
9765.877 0
9766.347 5
9766.816 7
9767.286 4
9767.755 7
9768.224 0
9768.694 4
9769.163 8
9769.632 6
9770.102 7
9770.571 2
9771.041 10
9771.510 11
9771.980 13
9772.449 13
9772.919 6
9773.388 3
9773.858 5
9774.327 2
9774.797 4
9775.266 1
9775.736 0
9776.205 2
9776.675 4
9777.145 8
9777.614 4
9778.084 1
9778.554 5
9779.023 4
9779.493 2
9779.962 5
9780.432 4
9780.902 3
9781.372 2
9781.841 5
9782.311 6
9782.781 6
9783.250 1
9783.720 2
9784.190 1
9784.660 4
9785.130 3
9785.599 3
9786.069 2
9786.539 0
9787.009 5
9787.479 8
9787.948 10
9788.418 7
9788.888 3
9789.358 3
9789.828 12
9790.298 6
9790.768 3
9791.238 1
9791.708 1
9792.178 2
9792.648 4
9793.118 3
9793.588 7
9794.058 3
9794.528 3
9794.998 2
9795.468 3
9795.938 2
9796.408 0
9796.878 2
9797.348 12
9797.818 10
9798.288 4
9798.758 3
9799.228 3
9799.699 1
9800.169 4
9800.639 8
9801.109 6
9801.579 4
9802.049 4
9802.520 3
9802.990 1
9803.460 5
9803.930 4
9804.401 0
9804.871 6
9805.341 10
9805.811 4
9806.282 1
9806.752 1
9807.222 1
9807.693 7
9808.163 1
9808.633 0
9809.104 2
9809.574 3
9810.044 4
9810.515 3
9810.985 3
9811.456 8
9811.926 4
9812.397 4
9812.867 4
9813.337 5
9813.808 1
9814.278 1
9814.749 0
9815.219 2
9815.690 6
9816.160 2
9816.631 2
9817.102 2
9817.572 1
9818.043 3
9818.513 4
9818.984 4
9819.455 2
9819.925 3
9820.396 1
9820.866 0
9821.337 1
9821.808 0
9822.278 1
9822.749 4
9823.220 0
9823.691 0
9824.161 0
9824.632 2
9825.103 3
9825.573 5
9826.044 3
9826.515 3
9826.986 6
9827.457 4
9827.927 2
9828.398 4
9828.869 6
9829.340 14
9829.811 6
9830.282 5
9830.753 2
9831.223 0
9831.694 3
9832.165 6
9832.636 6
9833.107 3
9833.578 7
9834.049 16
9834.520 7
9834.991 4
9835.462 1
9835.933 3
9836.404 1
9836.875 4
9837.346 7
9837.817 1
9838.288 1
9838.759 1
9839.230 1
9839.702 2
9840.173 1
9840.644 3
9841.115 2
9841.586 0
9842.057 2
9842.528 5
9843.000 2
9843.471 2
9843.942 0
9844.413 1
9844.884 1
9845.356 2
9845.827 11
9846.298 15
9846.769 11
9847.241 8
9847.712 4
9848.183 2
9848.655 8
9849.126 5
9849.597 2
9850.069 2
9850.540 1
9851.011 1
9851.483 4
9851.954 8
9852.425 10
9852.897 5
9853.368 3
9853.840 2
9854.311 2
9854.783 5
9855.254 6
9855.726 6
9856.197 2
9856.669 1
9857.140 0
9857.612 1
9858.083 1
9858.555 7
9859.026 10
9859.498 6
9859.969 1
9860.441 4
9860.913 9
9861.384 6
9861.856 5
9862.327 3
9862.799 1
9863.271 2
9863.742 7
9864.214 7
9864.686 2
9865.158 2
9865.629 1
9866.101 4
9866.573 6
9867.044 6
9867.516 4
9867.988 4
9868.460 2
9868.932 0
9869.403 1
9869.875 11
9870.347 12
9870.819 6
9871.291 4
9871.763 6
9872.235 3
9872.706 2
9873.178 2
9873.650 3
9874.122 4
9874.594 3
9875.066 2
9875.538 4
9876.010 2
9876.482 5
9876.954 7
9877.426 3
9877.898 1
9878.370 4
9878.842 13
9879.314 8
9879.786 1
9880.258 3
9880.730 4
9881.202 2
9881.674 3
9882.147 6
9882.619 3
9883.091 4
9883.563 5
9884.035 6
9884.507 12
9884.979 11
9885.452 6
9885.924 1
9886.396 0
9886.868 3
9887.341 8
9887.813 4
9888.285 9
9888.757 7
9889.230 7
9889.702 4
9890.174 4
9890.647 2
9891.119 2
9891.591 2
9892.064 3
9892.536 2
9893.008 2
9893.481 3
9893.953 1
9894.425 1
9894.898 3
9895.370 5
9895.843 11
9896.315 24
9896.788 18
9897.260 8
9897.733 3
9898.205 5
9898.678 3
9899.150 8
9899.623 9
9900.095 7
9900.568 6
9901.040 5
9901.513 4
9901.986 6
9902.458 7
9902.931 1
9903.403 4
9903.876 7
9904.349 2
9904.821 9
9905.294 6
9905.767 2
9906.239 1
9906.712 2
9907.185 6
9907.657 6
9908.130 2
9908.603 5
9909.076 4
9909.548 4
9910.021 9
9910.494 8
9910.967 9
9911.440 1
9911.912 8
9912.385 12
9912.858 13
9913.331 19
9913.804 11
9914.277 12
9914.750 12
9915.223 8
9915.696 12
9916.168 4
9916.641 3
9917.114 8
9917.587 11
9918.060 9
9918.533 13
9919.006 4
9919.479 6
9919.952 10
9920.425 7
9920.898 12
9921.371 16
9921.844 9
9922.318 8
9922.791 7
9923.264 12
9923.737 12
9924.210 20
9924.683 15
9925.156 18
9925.629 13
9926.103 7
9926.576 15
9927.049 17
9927.522 20
9927.995 15
9928.469 22
9928.942 32
9929.415 37
9929.888 41
9930.362 53
9930.835 82
9931.308 77
9931.781 85
9932.255 89
9932.728 88
9933.201 75
9933.675 79
9934.148 75
9934.621 52
9935.095 50
9935.568 46
9936.042 60
9936.515 53
9936.988 47
9937.462 33
9937.935 30
9938.409 36
9938.882 24
9939.356 20
9939.829 24
9940.303 14
9940.776 18
9941.250 25
9941.723 17
9942.197 6
9942.670 10
9943.144 13
9943.618 9
9944.091 4
9944.565 5
9945.038 8
9945.512 10
9945.986 12
9946.459 3
9946.933 4
9947.407 5
9947.880 9
9948.354 5
9948.828 6
9949.301 2
9949.775 7
9950.249 12
9950.723 12
9951.196 8
9951.670 5
9952.144 4
9952.618 4
9953.092 2
9953.565 1
9954.039 2
9954.513 4
9954.987 4
9955.461 3
9955.935 1
9956.409 5
9956.882 7
9957.356 3
9957.830 6
9958.304 9
9958.778 4
9959.252 6
9959.726 4
9960.200 7
9960.674 3
9961.148 4
9961.622 1
9962.096 1
9962.570 4
9963.044 3
9963.518 1
9963.992 0
9964.466 0
9964.940 5
9965.415 4
9965.889 5
9966.363 3
9966.837 2
9967.311 1
9967.785 3
9968.259 1
9968.734 3
9969.208 1
9969.682 2
9970.156 5
9970.630 5
9971.105 3
9971.579 9
9972.053 13
9972.527 11
9973.002 15
9973.476 19
9973.950 15
9974.425 7
9974.899 3
9975.373 3
9975.848 4
9976.322 8
9976.796 6
9977.271 3
9977.745 4
9978.220 2
9978.694 0
9979.168 6
9979.643 2
9980.117 0
9980.592 2
9981.066 6
9981.541 5
9982.015 3
9982.490 2
9982.964 2
9983.439 1
9983.913 1
9984.388 1
9984.862 3
9985.337 4
9985.812 1
9986.286 3
9986.761 5
9987.235 2
9987.710 2
9988.185 2
9988.659 3
9989.134 6
9989.609 5
9990.083 3
9990.558 2
9991.033 5
9991.508 10
9991.982 6
9992.457 6
9992.932 3
9993.407 1
9993.881 1
9994.356 6
9994.831 9
9995.306 6
9995.781 5
9996.255 7
9996.730 6
9997.205 7
9997.680 7
9998.155 2
9998.630 2
9999.105 2
9999.580 7
10000.054 3
10000.529 2
10001.004 1
10001.479 0
10001.954 5
10002.429 4
10002.904 0
10003.379 1
10003.854 2
10004.329 3
10004.804 2
10005.279 2
10005.754 2
10006.230 3
10006.705 7
10007.180 10
10007.655 3
10008.130 1
10008.605 2
10009.080 2
10009.555 3
10010.031 2
10010.506 0
10010.981 4
10011.456 5
10011.931 3
10012.407 2
10012.882 2
10013.357 7
10013.832 9
10014.307 7
10014.783 3
10015.258 2
10015.733 5
10016.209 5
10016.684 1
10017.159 2
10017.635 3
10018.110 5
10018.585 11
10019.061 7
10019.536 8
10020.012 5
10020.487 1
10020.962 4
10021.438 6
10021.913 4
10022.389 4
10022.864 4
10023.340 2
10023.815 2
10024.291 1
10024.766 2
10025.242 8
10025.717 14
10026.193 6
10026.668 5
10027.144 3
10027.619 6
10028.095 4
10028.571 2
10029.046 2
10029.522 7
10029.998 4
10030.473 2
10030.949 3
10031.425 4
10031.900 3
10032.376 4
10032.852 8
10033.327 4
10033.803 6
10034.279 0
10034.755 0
10035.230 4
10035.706 2
10036.182 5
10036.658 3
10037.133 7
10037.609 3
10038.085 5
10038.561 4
10039.037 0
10039.513 2
10039.989 1
10040.464 0
10040.940 3
10041.416 7
10041.892 6
10042.368 5
10042.844 1
10043.320 1
10043.796 1
10044.272 6
10044.748 7
10045.224 7
10045.700 7
10046.176 2
10046.652 4
10047.128 5
10047.604 10
10048.080 5
10048.556 1
10049.032 1
10049.508 2
10049.985 3
10050.461 0
10050.937 2
10051.413 5
10051.889 5
10052.365 4
10052.841 9
10053.318 13
10053.794 9
10054.270 8
10054.746 4
10055.223 2
10055.699 4
10056.175 5
10056.651 8
10057.128 1
10057.604 6
10058.080 5
10058.557 9
10059.033 6
10059.509 3
10059.986 4
10060.462 5
10060.938 8
10061.415 7
10061.891 9
10062.367 8
10062.844 5
10063.320 5
10063.797 7
10064.273 8
10064.750 9
10065.226 4
10065.703 1
10066.179 2
10066.656 1
10067.132 2
10067.609 4
10068.085 8
10068.562 7
10069.038 5
10069.515 1
10069.991 1
10070.468 0
10070.945 0
10071.421 5
10071.898 5
10072.375 4
10072.851 8
10073.328 6
10073.805 4
10074.281 6
10074.758 2
10075.235 2
10075.711 2
10076.188 2
10076.665 3
10077.142 1
10077.618 5
10078.095 4
10078.572 6
10079.049 2
10079.526 4
10080.002 1
10080.479 1
10080.956 2
10081.433 1
10081.910 0
10082.387 2
10082.864 4
10083.340 8
10083.817 5
10084.294 5
10084.771 3
10085.248 2
10085.725 2
10086.202 3
10086.679 0
10087.156 1
10087.633 4
10088.110 11
10088.587 7
10089.064 4
10089.541 5
10090.018 3
10090.495 2
10090.972 0
10091.450 6
10091.927 6
10092.404 3
10092.881 8
10093.358 4
10093.835 0
10094.312 0
10094.790 0
10095.267 0
10095.744 4
10096.221 1
10096.698 1
10097.176 3
10097.653 4
10098.130 3
10098.607 2
10099.085 0
10099.562 0
10100.039 0
10100.516 4
10100.994 4
10101.471 1
10101.948 1
10102.426 1
10102.903 1
10103.381 2
10103.858 1
10104.335 4
10104.813 9
10105.290 9
10105.768 9
10106.245 3
10106.723 1
10107.200 1
10107.677 2
10108.155 6
10108.632 0
10109.110 0
10109.587 4
10110.065 5
10110.543 2
10111.020 0
10111.498 0
10111.975 0
10112.453 1
10112.930 9
10113.408 11
10113.886 9
10114.363 7
10114.841 4
10115.319 3
10115.796 0
10116.274 3
10116.752 2
10117.229 4
10117.707 4
10118.185 1
10118.663 1
10119.140 3
10119.618 4
10120.096 3
10120.574 1
10121.051 2
10121.529 2
10122.007 7
10122.485 4
10122.963 3
10123.441 12
10123.918 15
10124.396 14
10124.874 7
10125.352 9
10125.830 9
10126.308 4
10126.786 2
10127.264 4
10127.742 5
10128.220 4
10128.698 2
10129.176 0
10129.654 0
10130.132 5
10130.610 3
10131.088 2
10131.566 1
10132.044 4
10132.522 7
10133.000 7
10133.478 11
10133.956 9
10134.434 6
10134.912 5
10135.391 7
10135.869 5
10136.347 1
10136.825 0
10137.303 10
10137.781 13
10138.260 10
10138.738 7
10139.216 3
10139.694 7
10140.173 4
10140.651 5
10141.129 0
10141.607 2
10142.086 3
10142.564 3
10143.042 3
10143.521 3
10143.999 2
10144.477 4
10144.956 5
10145.434 4
10145.912 2
10146.391 2
10146.869 5
10147.348 9
10147.826 5
10148.304 3
10148.783 3
10149.261 6
10149.740 3
10150.218 2
10150.697 5
10151.175 4
10151.654 1
10152.132 0
10152.611 0
10153.089 1
10153.568 2
10154.047 4
10154.525 1
10155.004 2
10155.482 1
10155.961 0
10156.440 4
10156.918 5
10157.397 7
10157.876 2
10158.354 1
10158.833 5
10159.312 3
10159.790 5
10160.269 7
10160.748 9
10161.227 8
10161.705 3
10162.184 0
10162.663 2
10163.142 2
10163.620 2
10164.099 5
10164.578 4
10165.057 3
10165.536 0
10166.015 0
10166.493 2
10166.972 1
10167.451 1
10167.930 3
10168.409 4
10168.888 5
10169.367 6
10169.846 6
10170.325 1
10170.804 2
10171.283 6
10171.762 8
10172.241 5
10172.720 7
10173.199 5
10173.678 6
10174.157 4
10174.636 4
10175.115 3
10175.594 4
10176.073 8
10176.552 11
10177.031 4
10177.511 4
10177.990 5
10178.469 3
10178.948 3
10179.427 4
10179.906 1
10180.386 2
10180.865 0
10181.344 0
10181.823 3
10182.302 4
10182.782 7
10183.261 8
10183.740 6
10184.220 5
10184.699 4
10185.178 2
10185.657 3
10186.137 2
10186.616 0
10187.095 1
10187.575 2
10188.054 3
10188.534 3
10189.013 1
10189.492 0
10189.972 0
10190.451 1
10190.931 4
10191.410 5
10191.890 2
10192.369 2
10192.849 6
10193.328 5
10193.808 6
10194.287 4
10194.767 3
10195.246 8
10195.726 4
10196.205 5
10196.685 3
10197.164 2
10197.644 1
10198.124 0
10198.603 1
10199.083 2
10199.563 6
10200.042 5
10200.522 10
10201.002 3
10201.481 3
10201.961 1
10202.441 8
10202.920 5
10203.400 0
10203.880 1
10204.360 0
10204.839 4
10205.319 2
10205.799 4
10206.279 0
10206.759 1
10207.239 2
10207.718 0
10208.198 3
10208.678 4
10209.158 1
10209.638 2
10210.118 4
10210.598 5
10211.078 2
10211.557 0
10212.037 2
10212.517 7
10212.997 2
10213.477 3
10213.957 2
10214.437 1
10214.917 3
10215.397 2
10215.877 3
10216.357 10
10216.837 9
10217.317 5
10217.798 5
10218.278 3
10218.758 4
10219.238 0
10219.718 1
10220.198 6
10220.678 15
10221.158 4
10221.639 3
10222.119 1
10222.599 10
10223.079 8
10223.559 2
10224.040 3
10224.520 1
10225.000 5
10225.480 4
10225.961 6
10226.441 6
10226.921 4
10227.401 1
10227.882 3
10228.362 0
10228.842 0
10229.323 2
10229.803 2
10230.284 5
10230.764 5
10231.244 5
10231.725 1
10232.205 2
10232.686 3
10233.166 0
10233.646 1
10234.127 5
10234.607 4
10235.088 2
10235.568 3
10236.049 0
10236.529 1
10237.010 4
10237.490 11
10237.971 10
10238.452 8
10238.932 8
10239.413 3
10239.893 3
10240.374 2
10240.855 4
10241.335 7
10241.816 4
10242.296 8
10242.777 4
10243.258 3
10243.738 1
10244.219 5
10244.700 5
10245.181 0
10245.661 3
10246.142 1
10246.623 3
10247.104 10
10247.584 9
10248.065 4
10248.546 2
10249.027 5
10249.508 3
10249.988 2
10250.469 1
10250.950 2
10251.431 1
10251.912 0
10252.393 6
10252.874 1
10253.355 0
10253.835 3
10254.316 2
10254.797 3
10255.278 3
10255.759 5
10256.240 7
10256.721 5
10257.202 4
10257.683 7
10258.164 4
10258.645 5
10259.126 2
10259.607 6
10260.089 5
10260.570 11
10261.051 7
10261.532 3
10262.013 4
10262.494 1
10262.975 0
10263.456 3
10263.937 1
10264.419 1
10264.900 3
10265.381 2
10265.862 0
10266.343 4
10266.825 6
10267.306 3
10267.787 2
10268.268 0
10268.750 0
10269.231 7
10269.712 8
10270.194 7
10270.675 5
10271.156 0
10271.638 5
10272.119 4
10272.600 1
10273.082 1
10273.563 4
10274.044 2
10274.526 2
10275.007 2
10275.489 6
10275.970 7
10276.452 5
10276.933 3
10277.415 7
10277.896 4
10278.378 7
10278.859 4
10279.341 2
10279.822 3
10280.304 6
10280.785 7
10281.267 5
10281.748 7
10282.230 4
10282.712 6
10283.193 9
10283.675 5
10284.156 2
10284.638 0
10285.120 4
10285.601 5
10286.083 4
10286.565 3
10287.046 4
10287.528 2
10288.010 1
10288.492 0
10288.973 3
10289.455 6
10289.937 4
10290.419 4
10290.900 3
10291.382 3
10291.864 7
10292.346 4
10292.828 2
10293.310 1
10293.791 1
10294.273 0
10294.755 4
10295.237 8
10295.719 6
10296.201 1
10296.683 6
10297.165 11
10297.647 13
10298.129 10
10298.611 11
10299.093 10
10299.575 5
10300.057 1
10300.539 6
10301.021 3
10301.503 0
10301.985 0
10302.467 0
10302.949 0
10303.431 0
10303.913 4
10304.395 3
10304.877 0
10305.360 0
10305.842 0
10306.324 2
10306.806 3
10307.288 9
10307.770 7
10308.253 2
10308.735 7
10309.217 5
10309.699 2
10310.181 1
10310.664 3
10311.146 4
10311.628 6
10312.111 0
10312.593 2
10313.075 4
10313.557 1
10314.040 3
10314.522 4
10315.005 5
10315.487 5
10315.969 0
10316.452 1
10316.934 1
10317.416 2
10317.899 1
10318.381 0
10318.864 1
10319.346 7
10319.829 8
10320.311 2
10320.794 0
10321.276 1
10321.759 2
10322.241 3
10322.724 3
10323.206 4
10323.689 1
10324.171 3
10324.654 8
10325.137 5
10325.619 2
10326.102 6
10326.585 2
10327.067 1
10327.550 2
10328.032 2
10328.515 4
10328.998 1
10329.481 2
10329.963 4
10330.446 4
10330.929 2
10331.411 1
10331.894 1
10332.377 0
10332.860 1
10333.342 3
10333.825 1
10334.308 5
10334.791 2
10335.274 3
10335.757 1
10336.239 4
10336.722 6
10337.205 8
10337.688 6
10338.171 1
10338.654 6
10339.137 5
10339.620 3
10340.103 1
10340.586 4
10341.069 6
10341.552 3
10342.035 2
10342.518 1
10343.001 3
10343.484 2
10343.967 2
10344.450 6
10344.933 4
10345.416 1
10345.899 3
10346.382 5
10346.865 4
10347.348 3
10347.831 0
10348.314 0
10348.798 1
10349.281 3
10349.764 2
10350.247 2
10350.730 0
10351.214 1
10351.697 3
10352.180 5
10352.663 2
10353.146 0
10353.630 3
10354.113 0
10354.596 1
10355.080 3
10355.563 2
10356.046 5
10356.530 2
10357.013 3
10357.496 4
10357.980 6
10358.463 3
10358.946 3
10359.430 4
10359.913 2
10360.397 3
10360.880 11
10361.363 17
10361.847 10
10362.330 2
10362.814 11
10363.297 7
10363.781 1
10364.264 3
10364.748 3
10365.231 3
10365.715 1
10366.198 2
10366.682 2
10367.166 8
10367.649 7
10368.133 9
10368.616 6
10369.100 3
10369.584 8
10370.067 3
10370.551 3
10371.035 2
10371.518 3
10372.002 4
10372.486 9
10372.969 6
10373.453 3
10373.937 4
10374.421 8
10374.904 4
10375.388 1
10375.872 12
10376.356 11
10376.840 7
10377.323 7
10377.807 5
10378.291 2
10378.775 1
10379.259 5
10379.743 1
10380.226 3
10380.710 3
10381.194 4
10381.678 4
10382.162 4
10382.646 2
10383.130 1
10383.614 5
10384.098 3
10384.582 2
10385.066 2
10385.550 0
10386.034 0
10386.518 3
10387.002 3
10387.486 2
10387.970 0
10388.454 3
10388.938 3
10389.422 3
10389.907 2
10390.391 5
10390.875 3
10391.359 4
10391.843 3
10392.327 2
10392.811 5
10393.296 15
10393.780 9
10394.264 4
10394.748 4
10395.232 6
10395.717 3
10396.201 3
10396.685 1
10397.169 4
10397.654 6
10398.138 2
10398.622 0
10399.107 1
10399.591 3
10400.075 3
10400.560 2
10401.044 0
10401.529 1
10402.013 12
10402.497 10
10402.982 4
10403.466 2
10403.951 0
10404.435 2
10404.919 0
10405.404 3
10405.888 2
10406.373 2
10406.857 4
10407.342 1
10407.826 3
10408.311 1
10408.796 2
10409.280 4
10409.765 8
10410.249 8
10410.734 2
10411.218 2
10411.703 5
10412.188 6
10412.672 5
10413.157 4
10413.642 7
10414.126 4
10414.611 3
10415.096 0
10415.580 0
10416.065 2
10416.550 2
10417.035 3
10417.519 8
10418.004 5
10418.489 7
10418.974 5
10419.458 2
10419.943 4
10420.428 12
10420.913 15
10421.398 8
10421.883 10
10422.368 4
10422.852 4
10423.337 1
10423.822 0
10424.307 4
10424.792 6
10425.277 8
10425.762 9
10426.247 4
10426.732 5
10427.217 4
10427.702 2
10428.187 0
10428.672 4
10429.157 6
10429.642 6
10430.127 6
10430.612 3
10431.097 4
10431.582 2
10432.067 1
10432.552 2
10433.037 5
10433.523 1
10434.008 1
10434.493 0
10434.978 1
10435.463 4
10435.948 5
10436.434 6
10436.919 5
10437.404 3
10437.889 2
10438.374 1
10438.860 0
10439.345 0
10439.830 4
10440.315 6
10440.801 4
10441.286 3
10441.771 2
10442.257 5
10442.742 10
10443.227 13
10443.713 11
10444.198 5
10444.684 2
10445.169 7
10445.654 9
10446.140 6
10446.625 7
10447.111 7
10447.596 6
10448.082 3
10448.567 8
10449.052 8
10449.538 10
10450.023 8
10450.509 4
10450.995 2
10451.480 7
10451.966 4
10452.451 2
10452.937 3
10453.422 0
10453.908 0
10454.394 3
10454.879 2
10455.365 5
10455.850 1
10456.336 2
10456.822 2
10457.307 2
10457.793 1
10458.279 4
10458.765 0
10459.250 1
10459.736 0
10460.222 0
10460.708 0
10461.193 2
10461.679 4
10462.165 0
10462.651 0
10463.136 0
10463.622 1
10464.108 6
10464.594 4
10465.080 0
10465.566 3
10466.052 1
10466.538 0
10467.023 2
10467.509 4
10467.995 5
10468.481 1
10468.967 6
10469.453 9
10469.939 4
10470.425 5
10470.911 3
10471.397 2
10471.883 2
10472.369 3
10472.855 10
10473.341 9
10473.827 6
10474.313 4
10474.799 4
10475.286 7
10475.772 6
10476.258 4
10476.744 4
10477.230 2
10477.716 2
10478.202 4
10478.688 6
10479.175 5
10479.661 1
10480.147 3
10480.633 1
10481.120 2
10481.606 0
10482.092 2
10482.578 0
10483.065 1
10483.551 1
10484.037 0
10484.523 0
10485.010 2
10485.496 0
10485.982 0
10486.469 4
10486.955 2
10487.442 7
10487.928 2
10488.414 3
10488.901 6
10489.387 1
10489.874 1
10490.360 0
10490.847 2
10491.333 1
10491.819 0
10492.306 2
10492.792 1
10493.279 3
10493.766 3
10494.252 5
10494.739 3
10495.225 1
10495.712 0
10496.198 5
10496.685 3
10497.172 1
10497.658 0
10498.145 0
10498.631 2
10499.118 0
10499.605 2
10500.091 4
10500.578 0
10501.065 1
10501.551 1
10502.038 2
10502.525 0
10503.012 2
10503.498 0
10503.985 2
10504.472 1
10504.959 2
10505.446 0
10505.932 1
10506.419 0
10506.906 0
10507.393 1
10507.880 2
10508.367 0
10508.853 1
10509.340 3
10509.827 1
10510.314 1
10510.801 3
10511.288 3
10511.775 2
10512.262 3
10512.749 1
10513.236 10
10513.723 3
10514.210 4
10514.697 2
10515.184 0
10515.671 5
10516.158 1
10516.645 2
10517.132 3
10517.619 1
10518.106 0
10518.593 0
10519.080 2
10519.568 3
10520.055 2
10520.542 1
10521.029 3
10521.516 3
10522.003 1
10522.491 1
10522.978 2
10523.465 0
10523.952 1
10524.439 4
10524.927 1
10525.414 2
10525.901 1
10526.388 8
10526.876 6
10527.363 4
10527.850 2
10528.338 0
10528.825 0
10529.312 1
10529.800 0
10530.287 1
10530.775 1
10531.262 6
10531.749 11
10532.237 2
10532.724 0
10533.212 6
10533.699 6
10534.187 0
10534.674 1
10535.161 4
10535.649 4
10536.136 4
10536.624 4
10537.112 2
10537.599 6
10538.087 5
10538.574 1
10539.062 1
10539.549 1
10540.037 5
10540.525 2
10541.012 3
10541.500 2
10541.987 5
10542.475 4
10542.963 2
10543.450 1
10543.938 4
10544.426 2
10544.914 2
10545.401 0
10545.889 2
10546.377 3
10546.865 1
10547.352 9
10547.840 3
10548.328 1
10548.816 0
10549.303 5
10549.791 12
10550.279 7
10550.767 4
10551.255 6
10551.743 6
10552.231 2
10552.718 5
10553.206 5
10553.694 6
10554.182 1
10554.670 0
10555.158 0
10555.646 1
10556.134 2
10556.622 1
10557.110 0
10557.598 3
10558.086 2
10558.574 3
10559.062 2
10559.550 2
10560.038 0
10560.526 1
10561.014 1
10561.502 0
10561.991 0
10562.479 0
10562.967 1
10563.455 7
10563.943 6
10564.431 3
10564.919 3
10565.408 1
10565.896 0
10566.384 4
10566.872 0
10567.360 2
10567.849 7
10568.337 1
10568.825 4
10569.314 2
10569.802 0
10570.290 1
10570.778 1
10571.267 1
10571.755 0
10572.243 0
10572.732 3
10573.220 3
10573.709 2
10574.197 2
10574.685 0
10575.174 1
10575.662 0
10576.151 1
10576.639 1
10577.127 3
10577.616 1
10578.104 1
10578.593 3
10579.081 3
10579.570 2
10580.058 1
10580.547 1
10581.036 0
10581.524 2
10582.013 3
10582.501 1
10582.990 1
10583.478 1
10583.967 1
10584.456 2
10584.944 1
10585.433 3
10585.922 2
10586.410 2
10586.899 1
10587.388 4
10587.876 1
10588.365 3
10588.854 4
10589.343 1
10589.831 0
10590.320 1
10590.809 1
10591.298 0
10591.786 1
10592.275 2
10592.764 0
10593.253 3
10593.742 6
10594.231 4
10594.719 0
10595.208 2
10595.697 6
10596.186 4
10596.675 5
10597.164 4
10597.653 1
10598.142 1
10598.631 0
10599.120 4
10599.609 3
10600.098 2
10600.587 5
10601.076 3
10601.565 2
10602.054 1
10602.543 4
10603.032 7
10603.521 7
10604.010 10
10604.499 5
10604.988 4
10605.477 2
10605.966 5
10606.456 7
10606.945 1
10607.434 4
10607.923 1
10608.412 4
10608.901 4
10609.391 1
10609.880 1
10610.369 1
10610.858 0
10611.348 0
10611.837 2
10612.326 5
10612.815 3
10613.305 1
10613.794 0
10614.283 1
10614.773 1
10615.262 0
10615.751 3
10616.241 2
10616.730 1
10617.219 3
10617.709 6
10618.198 2
10618.688 2
10619.177 4
10619.666 4
10620.156 3
10620.645 2
10621.135 3
10621.624 2
10622.114 4
10622.603 7
10623.093 2
10623.582 1
10624.072 5
10624.561 8
10625.051 4
10625.541 2
10626.030 2
10626.520 0
10627.009 2
10627.499 0
10627.989 0
10628.478 2
10628.968 4
10629.458 3
10629.947 2
10630.437 1
10630.927 1
10631.416 3
10631.906 2
10632.396 1
10632.886 0
10633.375 2
10633.865 1
10634.355 0
10634.845 0
10635.334 0
10635.824 3
10636.314 1
10636.804 0
10637.294 1
10637.784 8
10638.274 4
10638.763 1
10639.253 1
10639.743 3
10640.233 3
10640.723 1
10641.213 0
10641.703 0
10642.193 0
10642.683 0
10643.173 0
10643.663 0
10644.153 0
10644.643 0
10645.133 0
10645.623 3
10646.113 6
10646.603 5
10647.093 1
10647.583 0
10648.073 0
10648.563 0
10649.054 1
10649.544 5
10650.034 1
10650.524 2
10651.014 1
10651.504 3
10651.994 6
10652.485 3
10652.975 0
10653.465 3
10653.955 3
10654.446 3
10654.936 0
10655.426 0
10655.916 2
10656.407 0
10656.897 2
10657.387 0
10657.878 1
10658.368 1
10658.858 4
10659.349 6
10659.839 1
10660.329 0
10660.820 2
10661.310 0
10661.801 7
10662.291 9
10662.781 6
10663.272 9
10663.762 3
10664.253 5
10664.743 4
10665.234 6
10665.724 5
10666.215 0
10666.705 1
10667.196 0
10667.686 2
10668.177 3
10668.667 1
10669.158 0
10669.649 0
10670.139 0
10670.630 2
10671.120 0
10671.611 0
10672.102 1
10672.592 4
10673.083 6
10673.574 7
10674.064 4
10674.555 4
10675.046 4
10675.537 7
10676.027 13
10676.518 10
10677.009 9
10677.500 5
10677.990 1
10678.481 3
10678.972 5
10679.463 3
10679.954 2
10680.444 2
10680.935 1
10681.426 2
10681.917 2
10682.408 1
10682.899 4
10683.390 2
10683.881 5
10684.372 2
10684.863 4
10685.354 2
10685.844 10
10686.335 5
10686.826 3
10687.317 1
10687.808 0
10688.299 1
10688.791 0
10689.282 2
10689.773 1
10690.264 2
10690.755 3
10691.246 3
10691.737 4
10692.228 3
10692.719 4
10693.210 1
10693.701 3
10694.193 4
10694.684 1
10695.175 2
10695.666 4
10696.157 5
10696.649 4
10697.140 3
10697.631 2
10698.122 1
10698.614 3
10699.105 4
10699.596 4
10700.087 8
10700.579 1
10701.070 0
10701.561 5
10702.053 2
10702.544 0
10703.035 3
10703.527 5
10704.018 6
10704.509 3
10705.001 2
10705.492 2
10705.984 2
10706.475 4
10706.967 3
10707.458 6
10707.950 2
10708.441 1
10708.933 1
10709.424 1
10709.916 0
10710.407 2
10710.899 3
10711.390 1
10711.882 2
10712.373 2
10712.865 2
10713.357 0
10713.848 0
10714.340 0
10714.831 1
10715.323 2
10715.815 2
10716.306 7
10716.798 1
10717.290 0
10717.781 4
10718.273 5
10718.765 3
10719.257 0
10719.748 1
10720.240 0
10720.732 0
10721.224 1
10721.715 0
10722.207 0
10722.699 0
10723.191 0
10723.683 1
10724.175 3
10724.666 0
10725.158 2
10725.650 1
10726.142 2
10726.634 4
10727.126 3
10727.618 2
10728.110 5
10728.602 8
10729.094 3
10729.586 5
10730.078 2
10730.570 2
10731.062 1
10731.554 0
10732.046 4
10732.538 1
10733.030 0
10733.522 0
10734.014 0
10734.506 6
10734.998 5
10735.490 0
10735.982 1
10736.474 1
10736.966 3
10737.459 4
10737.951 2
10738.443 3
10738.935 1
10739.427 0
10739.920 0
10740.412 0
10740.904 0
10741.396 0
10741.888 1
10742.381 3
10742.873 6
10743.365 4
10743.858 3
10744.350 0
10744.842 1
10745.335 0
10745.827 2
10746.319 1
10746.812 0
10747.304 0
10747.796 0
10748.289 0
10748.781 3
10749.274 1
10749.766 2
10750.258 0
10750.751 0
10751.243 0
10751.736 1
10752.228 1
10752.721 0
10753.213 0
10753.706 1
10754.198 0
10754.691 0
10755.184 8
10755.676 3
10756.169 4
10756.661 3
10757.154 5
10757.646 3
10758.139 0
10758.632 1
10759.124 2
10759.617 4
10760.110 2
10760.602 1
10761.095 3
10761.588 9
10762.081 14
10762.573 9
10763.066 2
10763.559 3
10764.051 6
10764.544 7
10765.037 1
10765.530 0
10766.023 2
10766.515 4
10767.008 3
10767.501 3
10767.994 0
10768.487 1
10768.980 2
10769.473 4
10769.965 3
10770.458 4
10770.951 0
10771.444 2
10771.937 2
10772.430 2
10772.923 1
10773.416 2
10773.909 4
10774.402 0
10774.895 0
10775.388 3
10775.881 6
10776.374 4
10776.867 0
10777.360 1
10777.853 2
10778.346 2
10778.840 5
10779.333 6
10779.826 1
10780.319 5
10780.812 3
10781.305 3
10781.798 1
10782.292 0
10782.785 1
10783.278 0
10783.771 2
10784.264 5
10784.758 2
10785.251 1
10785.744 5
10786.237 4
10786.731 2
10787.224 1
10787.717 1
10788.211 3
10788.704 0
10789.197 2
10789.691 2
10790.184 1
10790.677 3
10791.171 2
10791.664 4
10792.158 3
10792.651 2
10793.144 0
10793.638 1
10794.131 2
10794.625 6
10795.118 6
10795.612 3
10796.105 1
10796.599 3
10797.092 4
10797.586 1
10798.079 3
10798.573 2
10799.066 2
10799.560 3
10800.054 2
10800.547 1
10801.041 1
10801.534 2
10802.028 3
10802.522 1
10803.015 0
10803.509 2
10804.003 2
10804.496 4
10804.990 4
10805.484 0
10805.977 0
10806.471 6
10806.965 3
10807.459 0
10807.952 3
10808.446 2
10808.940 2
10809.434 0
10809.928 1
10810.421 3
10810.915 0
10811.409 1
10811.903 8
10812.397 7
10812.891 4
10813.385 7
10813.878 2
10814.372 1
10814.866 0
10815.360 1
10815.854 3
10816.348 2
10816.842 13
10817.336 5
10817.830 9
10818.324 3
10818.818 2
10819.312 1
10819.806 5
10820.300 2
10820.794 1
10821.288 4
10821.782 1
10822.277 0
10822.771 0
10823.265 0
10823.759 0
10824.253 0
10824.747 1
10825.241 1
10825.735 3
10826.230 1
10826.724 0
10827.218 2
10827.712 0
10828.207 0
10828.701 0
10829.195 3
10829.689 4
10830.184 4
10830.678 4
10831.172 2
10831.666 0
10832.161 0
10832.655 1
10833.149 0
10833.644 0
10834.138 1
10834.633 1
10835.127 3
10835.621 2
10836.116 0
10836.610 0
10837.105 0
10837.599 2
10838.093 0
10838.588 3
10839.082 4
10839.577 2
10840.071 5
10840.566 4
10841.060 1
10841.555 0
10842.050 1
10842.544 0
10843.039 0
10843.533 1
10844.028 3
10844.522 0
10845.017 1
10845.512 0
10846.006 2
10846.501 2
10846.996 3
10847.490 2
10847.985 1
10848.480 0
10848.974 0
10849.469 1
10849.964 0
10850.458 0
10850.953 0
10851.448 0
10851.943 0
10852.438 4
10852.932 3
10853.427 2
10853.922 1
10854.417 0
10854.912 6
10855.406 5
10855.901 2
10856.396 3
10856.891 7
10857.386 7
10857.881 5
10858.376 3
10858.871 1
10859.366 2
10859.861 3
10860.356 6
10860.851 5
10861.346 1
10861.841 4
10862.336 3
10862.831 1
10863.326 0
10863.821 0
10864.316 0
10864.811 0
10865.306 0
10865.801 1
10866.296 6
10866.791 6
10867.286 5
10867.781 5
10868.277 1
10868.772 1
10869.267 2
10869.762 3
10870.257 1
10870.752 0
10871.248 1
10871.743 2
10872.238 1
10872.733 2
10873.229 0
10873.724 0
10874.219 1
10874.714 1
10875.210 0
10875.705 2
10876.200 2
10876.696 1
10877.191 3
10877.686 0
10878.182 0
10878.677 0
10879.173 2
10879.668 4
10880.163 6
10880.659 6
10881.154 3
10881.650 1
10882.145 0
10882.641 1
10883.136 0
10883.632 1
10884.127 0
10884.623 1
10885.118 0
10885.614 0
10886.109 3
10886.605 1
10887.100 1
10887.596 1
10888.092 3
10888.587 0
10889.083 0
10889.578 0
10890.074 1
10890.570 1
10891.065 2
10891.561 1
10892.057 0
10892.552 2
10893.048 1
10893.544 2
10894.040 3
10894.535 4
10895.031 3
10895.527 2
10896.023 1
10896.518 1
10897.014 1
10897.510 6
10898.006 0
10898.502 0
10898.998 2
10899.493 1
10899.989 0
10900.485 5
10900.981 4
10901.477 2
10901.973 1
10902.469 0
10902.965 0
10903.461 0
10903.957 0
10904.453 0
10904.949 7
10905.445 5
10905.941 7
10906.437 2
10906.933 0
10907.429 0
10907.925 9
10908.421 7
10908.917 6
10909.413 1
10909.909 3
10910.405 4
10910.901 1
10911.397 1
10911.893 4
10912.390 2
10912.886 5
10913.382 1
10913.878 1
10914.374 0
10914.870 2
10915.367 5
10915.863 0
10916.359 1
10916.855 0
10917.352 5
10917.848 2
10918.344 1
10918.841 0
10919.337 0
10919.833 0
10920.330 0
10920.826 0
10921.322 0
10921.819 1
10922.315 0
10922.811 2
10923.308 5
10923.804 2
10924.301 0
10924.797 1
10925.293 0
10925.790 1
10926.286 2
10926.783 2
10927.279 5
10927.776 3
10928.272 0
10928.769 0
10929.265 1
10929.762 1
10930.258 9
10930.755 9
10931.252 5
10931.748 3
10932.245 2
10932.741 1
10933.238 0
10933.735 0
10934.231 1
10934.728 0
10935.225 0
10935.721 0
10936.218 3
10936.715 2
10937.211 7
10937.708 4
10938.205 1
10938.702 10
10939.198 5
10939.695 2
10940.192 1
10940.689 0
10941.186 2
10941.682 0
10942.179 0
10942.676 0
10943.173 5
10943.670 6
10944.167 8
10944.663 2
10945.160 6
10945.657 2
10946.154 0
10946.651 3
10947.148 2
10947.645 2
10948.142 0
10948.639 1
10949.136 0
10949.633 1
10950.130 2
10950.627 1
10951.124 0
10951.621 1
10952.118 1
10952.615 2
10953.112 3
10953.609 5
10954.106 1
10954.604 1
10955.101 4
10955.598 0
10956.095 1
10956.592 1
10957.089 3
10957.586 0
10958.084 0
10958.581 4
10959.078 2
10959.575 5
10960.072 2
10960.570 3
10961.067 5
10961.564 4
10962.062 5
10962.559 2
10963.056 2
10963.553 1
10964.051 0
10964.548 0
10965.045 4
10965.543 3
10966.040 2
10966.538 2
10967.035 5
10967.532 0
10968.030 0
10968.527 1
10969.025 2
10969.522 1
10970.020 2
10970.517 0
10971.014 0
10971.512 6
10972.009 3
10972.507 1
10973.005 0
10973.502 3
10974.000 1
10974.497 1
10974.995 4
10975.492 2
10975.990 3
10976.488 3
10976.985 5
10977.483 2
10977.980 3
10978.478 2
10978.976 0
10979.473 0
10979.971 8
10980.469 5
10980.966 1
10981.464 1
10981.962 3
10982.460 3
10982.957 0
10983.455 0
10983.953 0
10984.451 1
10984.949 0
10985.446 1
10985.944 4
10986.442 2
10986.940 2
10987.438 5
10987.936 1
10988.433 2
10988.931 1
10989.429 4
10989.927 6
10990.425 6
10990.923 3
10991.421 2
10991.919 1
10992.417 1
10992.915 0
10993.413 1
10993.911 0
10994.409 1
10994.907 0
10995.405 0
10995.903 0
10996.401 1
10996.899 1
10997.397 0
10997.895 0
10998.393 1
10998.891 1
10999.390 0
10999.888 0
11000.386 0
11000.884 0
11001.382 1
11001.880 1
11002.379 3
11002.877 1
11003.375 1
11003.873 0
11004.371 1
11004.870 1
11005.368 2
11005.866 0
11006.365 0
11006.863 0
11007.361 0
11007.859 1
11008.358 4
11008.856 3
11009.355 6
11009.853 0
11010.351 1
11010.850 5
11011.348 5
11011.846 1
11012.345 1
11012.843 1
11013.342 1
11013.840 0
11014.339 0
11014.837 0
11015.336 0
11015.834 0
11016.333 2
11016.831 1
11017.330 1
11017.828 1
11018.327 3
11018.825 2
11019.324 1
11019.823 3
11020.321 6
11020.820 5
11021.318 4
11021.817 4
11022.316 3
11022.814 1
11023.313 1
11023.812 5
11024.310 2
11024.809 2
11025.308 0
11025.806 0
11026.305 4
11026.804 1
11027.303 4
11027.801 1
11028.300 0
11028.799 1
11029.298 0
11029.797 0
11030.295 0
11030.794 1
11031.293 1
11031.792 0
11032.291 0
11032.790 1
11033.289 1
11033.788 3
11034.286 7
11034.785 2
11035.284 3
11035.783 2
11036.282 0
11036.781 0
11037.280 0
11037.779 2
11038.278 1
11038.777 3
11039.276 3
11039.775 0
11040.274 4
11040.773 5
11041.273 2
11041.772 5
11042.271 1
11042.770 2
11043.269 1
11043.768 1
11044.267 0
11044.766 1
11045.266 0
11045.765 2
11046.264 1
11046.763 4
11047.262 3
11047.762 1
11048.261 1
11048.760 1
11049.259 1
11049.759 2
11050.258 1
11050.757 2
11051.256 0
11051.756 4
11052.255 4
11052.754 4
11053.254 7
11053.753 6
11054.252 3
11054.752 1
11055.251 2
11055.751 1
11056.250 1
11056.749 1
11057.249 1
11057.748 5
11058.248 8
11058.747 5
11059.247 5
11059.746 3
11060.246 2
11060.745 1
11061.245 0
11061.744 0
11062.244 0
11062.743 3
11063.243 1
11063.743 1
11064.242 2
11064.742 0
11065.241 1
11065.741 0
11066.241 0
11066.740 2
11067.240 5
11067.740 1
11068.239 4
11068.739 3
11069.239 1
11069.738 1
11070.238 2
11070.738 1
11071.238 0
11071.737 0
11072.237 0
11072.737 0
11073.237 1
11073.737 2
11074.236 0
11074.736 5
11075.236 1
11075.736 2
11076.236 0
11076.736 0
11077.236 2
11077.735 1
11078.235 1
11078.735 1
11079.235 1
11079.735 2
11080.235 0
11080.735 1
11081.235 1
11081.735 6
11082.235 3
11082.735 0
11083.235 2
11083.735 3
11084.235 0
11084.735 0
11085.235 0
11085.735 2
11086.235 1
11086.736 3
11087.236 5
11087.736 1
11088.236 1
11088.736 1
11089.236 0
11089.736 5
11090.237 5
11090.737 4
11091.237 4
11091.737 2
11092.237 1
11092.738 1
11093.238 1
11093.738 5
11094.238 4
11094.739 1
11095.239 2
11095.739 2
11096.240 1
11096.740 0
11097.240 1
11097.741 0
11098.241 1
11098.741 1
11099.242 5
11099.742 1
11100.243 0
11100.743 0
11101.243 2
11101.744 0
11102.244 2
11102.745 3
11103.245 2
11103.746 0
11104.246 3
11104.747 5
11105.247 0
11105.748 2
11106.248 1
11106.749 1
11107.250 0
11107.750 2
11108.251 0
11108.751 1
11109.252 2
11109.753 3
11110.253 4
11110.754 10
11111.254 5
11111.755 1
11112.256 2
11112.756 8
11113.257 10
11113.758 5
11114.259 5
11114.759 2
11115.260 3
11115.761 4
11116.262 3
11116.762 0
11117.263 1
11117.764 0
11118.265 1
11118.766 0
11119.266 2
11119.767 4
11120.268 2
11120.769 3
11121.270 1
11121.771 0
11122.272 1
11122.773 2
11123.274 2
11123.775 5
11124.275 4
11124.776 3
11125.277 0
11125.778 4
11126.279 2
11126.780 1
11127.281 0
11127.782 0
11128.283 2
11128.785 1
11129.286 0
11129.787 1
11130.288 3
11130.789 2
11131.290 4
11131.791 3
11132.292 1
11132.793 3
11133.295 12
11133.796 10
11134.297 3
11134.798 2
11135.299 5
11135.800 3
11136.302 0
11136.803 1
11137.304 0
11137.805 1
11138.307 1
11138.808 1
11139.309 2
11139.811 3
11140.312 2
11140.813 1
11141.314 2
11141.816 2
11142.317 2
11142.819 1
11143.320 0
11143.821 1
11144.323 7
11144.824 9
11145.326 5
11145.827 3
11146.328 2
11146.830 6
11147.331 10
11147.833 7
11148.334 5
11148.836 5
11149.337 7
11149.839 6
11150.340 7
11150.842 5
11151.344 1
11151.845 3
11152.347 0
11152.848 2
11153.350 3
11153.852 1
11154.353 2
11154.855 2
11155.356 1
11155.858 0
11156.360 0
11156.861 2
11157.363 2
11157.865 5
11158.367 2
11158.868 0
11159.370 0
11159.872 0
11160.374 1
11160.875 1
11161.377 0
11161.879 0
11162.381 0
11162.883 0
11163.384 2
11163.886 0
11164.388 0
11164.890 1
11165.392 0
11165.894 0
11166.396 0
11166.898 0
11167.399 0
11167.901 0
11168.403 0
11168.905 3
11169.407 5
11169.909 2
11170.411 1
11170.913 0
11171.415 0
11171.917 0
11172.419 0
11172.921 1
11173.423 1
11173.925 0
11174.428 2
11174.930 0
11175.432 1
11175.934 4
11176.436 3
11176.938 1
11177.440 2
11177.942 3
11178.445 0
11178.947 0
11179.449 1
11179.951 0
11180.453 1
11180.956 0
11181.458 2
11181.960 0
11182.462 3
11182.965 4
11183.467 5
11183.969 8
11184.471 8
11184.974 6
11185.476 5
11185.978 2
11186.481 1
11186.983 4
11187.486 1
11187.988 1
11188.490 0
11188.993 0
11189.495 3
11189.998 1
11190.500 0
11191.002 0
11191.505 1
11192.007 2
11192.510 1
11193.012 2
11193.515 0
11194.017 0
11194.520 0
11195.022 0
11195.525 0
11196.028 4
11196.530 9
11197.033 5
11197.535 9
11198.038 4
11198.541 0
11199.043 4
11199.546 2
11200.049 0
11200.551 4
11201.054 4
11201.557 1
11202.059 1
11202.562 2
11203.065 6
11203.567 3
11204.070 5
11204.573 1
11205.076 0
11205.579 0
11206.081 0
11206.584 0
11207.087 1
11207.590 0
11208.093 0
11208.595 1
11209.098 3
11209.601 3
11210.104 1
11210.607 1
11211.110 0
11211.613 1
11212.116 0
11212.619 2
11213.122 3
11213.625 3
11214.127 1
11214.630 0
11215.133 0
11215.636 0
11216.139 3
11216.643 2
11217.146 4
11217.649 2
11218.152 0
11218.655 0
11219.158 2
11219.661 0
11220.164 0
11220.667 0
11221.170 0
11221.673 2
11222.177 1
11222.680 0
11223.183 2
11223.686 1
11224.189 1
11224.693 2
11225.196 3
11225.699 4
11226.202 6
11226.705 3
11227.209 1
11227.712 4
11228.215 7
11228.719 2
11229.222 0
11229.725 2
11230.229 4
11230.732 5
11231.235 3
11231.739 2
11232.242 2
11232.745 3
11233.249 2
11233.752 1
11234.256 2
11234.759 3
11235.263 2
11235.766 3
11236.269 1
11236.773 0
11237.276 0
11237.780 1
11238.283 1
11238.787 0
11239.290 2
11239.794 1
11240.298 1
11240.801 0
11241.305 2
11241.808 2
11242.312 3
11242.816 3
11243.319 1
11243.823 2
11244.326 1
11244.830 5
11245.334 4
11245.837 3
11246.341 8
11246.845 7
11247.349 8
11247.852 6
11248.356 2
11248.860 0
11249.364 3
11249.867 5
11250.371 2
11250.875 11
11251.379 8
11251.883 6
11252.386 6
11252.890 5
11253.394 7
11253.898 4
11254.402 5
11254.906 3
11255.410 2
11255.914 3
11256.417 2
11256.921 2
11257.425 2
11257.929 4
11258.433 5
11258.937 4
11259.441 3
11259.945 1
11260.449 0
11260.953 5
11261.457 6
11261.961 3
11262.465 0
11262.969 3
11263.474 1
11263.978 2
11264.482 0
11264.986 3
11265.490 0
11265.994 2
11266.498 0
11267.002 3
11267.507 2
11268.011 8
11268.515 7
11269.019 1
11269.523 2
11270.028 5
11270.532 6
11271.036 3
11271.540 2
11272.045 3
11272.549 4
11273.053 7
11273.557 4
11274.062 5
11274.566 2
11275.070 5
11275.575 2
11276.079 2
11276.584 2
11277.088 4
11277.592 2
11278.097 2
11278.601 5
11279.106 4
11279.610 4
11280.114 3
11280.619 3
11281.123 5
11281.628 1
11282.132 1
11282.637 0
11283.141 4
11283.646 5
11284.150 8
11284.655 7
11285.160 1
11285.664 0
11286.169 1
11286.673 3
11287.178 2
11287.683 2
11288.187 6
11288.692 4
11289.197 1
11289.701 1
11290.206 2
11290.711 8
11291.215 13
11291.720 10
11292.225 6
11292.729 4
11293.234 5
11293.739 5
11294.244 6
11294.748 1
11295.253 8
11295.758 8
11296.263 7
11296.768 8
11297.273 5
11297.777 2
11298.282 4
11298.787 9
11299.292 11
11299.797 3
11300.302 5
11300.807 7
11301.312 9
11301.817 6
11302.322 4
11302.826 6
11303.331 11
11303.836 9
11304.341 7
11304.846 3
11305.351 5
11305.856 6
11306.362 7
11306.867 7
11307.372 8
11307.877 5
11308.382 8
11308.887 9
11309.392 3
11309.897 2
11310.402 4
11310.907 3
11311.413 2
11311.918 4
11312.423 5
11312.928 9
11313.433 15
11313.938 16
11314.444 12
11314.949 10
11315.454 4
11315.959 6
11316.465 8
11316.970 4
11317.475 3
11317.981 6
11318.486 4
11318.991 2
11319.497 10
11320.002 4
11320.507 5
11321.013 3
11321.518 14
11322.023 9
11322.529 10
11323.034 8
11323.540 4
11324.045 5
11324.550 4
11325.056 0
11325.561 3
11326.067 4
11326.572 8
11327.078 8
11327.583 5
11328.089 6
11328.594 5
11329.100 8
11329.606 9
11330.111 5
11330.617 8
11331.122 6
11331.628 6
11332.134 9
11332.639 5
11333.145 4
11333.650 2
11334.156 0
11334.662 4
11335.167 2
11335.673 9
11336.179 8
11336.685 8
11337.190 4
11337.696 4
11338.202 9
11338.708 7
11339.213 11
11339.719 16
11340.225 17
11340.731 15
11341.237 15
11341.742 13
11342.248 15
11342.754 13
11343.260 11
11343.766 13
11344.272 15
11344.778 14
11345.283 15
11345.789 14
11346.295 12
11346.801 13
11347.307 6
11347.813 7
11348.319 8
11348.825 12
11349.331 11
11349.837 11
11350.343 8
11350.849 6
11351.355 8
11351.861 4
11352.367 4
11352.873 11
11353.380 6
11353.886 22
11354.392 24
11354.898 20
11355.404 12
11355.910 7
11356.416 14
11356.922 26
11357.429 18
11357.935 18
11358.441 11
11358.947 4
11359.454 9
11359.960 15
11360.466 18
11360.972 14
11361.479 9
11361.985 7
11362.491 11
11362.997 16
11363.504 14
11364.010 28
11364.516 17
11365.023 10
11365.529 11
11366.035 16
11366.542 27
11367.048 41
11367.555 36
11368.061 37
11368.567 36
11369.074 39
11369.580 30
11370.087 23
11370.593 29
11371.100 29
11371.606 29
11372.113 28
11372.619 25
11373.126 24
11373.632 24
11374.139 31
11374.646 30
11375.152 26
11375.659 21
11376.165 23
11376.672 40
11377.179 47
11377.685 47
11378.192 50
11378.698 37
11379.205 42
11379.712 61
11380.218 52
11380.725 53
11381.232 50
11381.739 63
11382.245 55
11382.752 75
11383.259 74
11383.766 80
11384.272 92
11384.779 68
11385.286 76
11385.793 73
11386.300 65
11386.806 55
11387.313 55
11387.820 50
11388.327 57
11388.834 60
11389.341 54
11389.848 57
11390.355 58
11390.862 70
11391.368 55
11391.875 59
11392.382 59
11392.889 79
11393.396 74
11393.903 65
11394.410 76
11394.917 81
11395.424 68
11395.931 69
11396.438 74
11396.946 79
11397.453 63
11397.960 58
11398.467 63
11398.974 56
11399.481 57
11399.988 48
11400.495 57
11401.002 74
11401.510 81
11402.017 84
11402.524 85
11403.031 74
11403.538 79
11404.046 89
11404.553 89
11405.060 88
11405.567 97
11406.075 107
11406.582 101
11407.089 93
11407.596 94
11408.104 108
11408.611 96
11409.118 109
11409.626 103
11410.133 120
11410.640 142
11411.148 137
11411.655 136
11412.163 138
11412.670 147
11413.177 148
11413.685 133
11414.192 125
11414.700 129
11415.207 133
11415.715 155
11416.222 171
11416.730 164
11417.237 193
11417.745 237
11418.252 237
11418.760 229
11419.267 215
11419.775 243
11420.283 284
11420.790 311
11421.298 326
11421.805 328
11422.313 338
11422.821 320
11423.328 313
11423.836 305
11424.344 320
11424.851 355
11425.359 315
11425.867 343
11426.374 334
11426.882 374
11427.390 413
11427.898 428
11428.405 461
11428.913 479
11429.421 480
11429.929 490
11430.437 521
11430.944 569
11431.452 617
11431.960 698
11432.468 790
11432.976 929
11433.484 1027
11433.992 1189
11434.499 1307
11435.007 1479
11435.515 1667
11436.023 1884
11436.531 2124
11437.039 2267
11437.547 2439
11438.055 2568
11438.563 2589
11439.071 2530
11439.579 2434
11440.087 2362
11440.595 2305
11441.103 2109
11441.611 2066
11442.119 1886
11442.627 1721
11443.135 1524
11443.643 1284
11444.152 1122
11444.660 990
11445.168 855
11445.676 786
11446.184 709
11446.692 662
11447.201 610
11447.709 537
11448.217 503
11448.725 476
11449.233 454
11449.742 418
11450.250 410
11450.758 406
11451.266 413
11451.775 391
11452.283 386
11452.791 407
11453.300 419
11453.808 412
11454.316 379
11454.825 383
11455.333 348
11455.841 310
11456.350 282
11456.858 295
11457.366 305
11457.875 297
11458.383 293
11458.892 285
11459.400 271
11459.909 287
11460.417 311
11460.926 300
11461.434 303
11461.943 298
11462.451 285
11462.960 301
11463.468 320
11463.977 328
11464.485 349
11464.994 369
11465.503 386
11466.011 390
11466.520 434
11467.028 409
11467.537 489
11468.046 509
11468.554 502
11469.063 525
11469.572 550
11470.080 533
11470.589 554
11471.098 578
11471.606 604
11472.115 614
11472.624 605
11473.133 576
11473.641 581
11474.150 578
11474.659 574
11475.168 531
11475.677 551
11476.185 541
11476.694 494
11477.203 511
11477.712 521
11478.221 541
11478.730 563
11479.239 516
11479.748 536
11480.256 533
11480.765 543
11481.274 570
11481.783 557
11482.292 572
11482.801 553
11483.310 537
11483.819 517
11484.328 533
11484.837 527
11485.346 570
11485.855 610
11486.364 610
11486.873 573
11487.382 564
11487.891 586
11488.401 641
11488.910 632
11489.419 615
11489.928 618
11490.437 624
11490.946 629
11491.455 644
11491.965 687
11492.474 648
11492.983 685
11493.492 731
11494.001 761
11494.511 801
11495.020 798
11495.529 828
11496.038 849
11496.548 835
11497.057 871
11497.566 880
11498.076 943
11498.585 925
11499.094 964
11499.604 945
11500.113 978
11500.622 1047
11501.132 1088
11501.641 1177
11502.150 1258
11502.660 1310
11503.169 1380
11503.679 1409
11504.188 1539
11504.698 1653
11505.207 1771
11505.717 1916
11506.226 2096
11506.736 2282
11507.245 2424
11507.755 2408
11508.264 2451
11508.774 2433
11509.283 2575
11509.793 2719
11510.302 2744
11510.812 2786
11511.322 2822
11511.831 2902
11512.341 2947
11512.850 2998
11513.360 3120
11513.870 3233
11514.379 3320
11514.889 3456
11515.399 3649
11515.908 3878
11516.418 3899
11516.928 4207
11517.438 4576
11517.947 4985
11518.457 5435
11518.967 6038
11519.477 6766
11519.987 7606
11520.496 8654
11521.006 9832
11521.516 10959
11522.026 12190
11522.536 13583
11523.046 14937
11523.555 16264
11524.065 17485
11524.575 18357
11525.085 19175
11525.595 19652
11526.105 19955
11526.615 19934
11527.125 19440
11527.635 18877
11528.145 17973
11528.655 17078
11529.165 15879
11529.675 14713
11530.185 13425
11530.695 11983
11531.205 10624
11531.715 9489
11532.225 8511
11532.735 7368
11533.245 6514
11533.755 5808
11534.265 5141
11534.776 4548
11535.286 4043
11535.796 3560
11536.306 3148
11536.816 2841
11537.326 2530
11537.836 2299
11538.347 2095
11538.857 1949
11539.367 1807
11539.877 1705
11540.388 1551
11540.898 1378
11541.408 1315
11541.918 1284
11542.429 1219
11542.939 1140
11543.449 1114
11543.960 1080
11544.470 1003
11544.980 926
11545.491 874
11546.001 849
11546.511 800
11547.022 782
11547.532 709
11548.043 661
11548.553 647
11549.064 590
11549.574 568
11550.084 579
11550.595 546
11551.105 519
11551.616 481
11552.126 457
11552.637 458
11553.147 410
11553.658 393
11554.169 339
11554.679 332
11555.190 333
11555.700 328
11556.211 308
11556.721 305
11557.232 296
11557.743 297
11558.253 290
11558.764 297
11559.275 272
11559.785 269
11560.296 267
11560.807 261
11561.317 245
11561.828 232
11562.339 245
11562.850 233
11563.360 233
11563.871 215
11564.382 212
11564.893 242
11565.404 247
11565.914 251
11566.425 245
11566.936 215
11567.447 213
11567.958 216
11568.469 227
11568.979 207
11569.490 210
11570.001 211
11570.512 221
11571.023 219
11571.534 218
11572.045 210
11572.556 197
11573.067 213
11573.578 210
11574.089 216
11574.600 196
11575.111 194
11575.622 183
11576.133 173
11576.644 182
11577.155 180
11577.666 174
11578.177 171
11578.688 170
11579.199 177
11579.711 186
11580.222 179
11580.733 160
11581.244 153
11581.755 161
11582.266 189
11582.777 181
11583.289 168
11583.800 185
11584.311 178
11584.822 171
11585.334 165
11585.845 167
11586.356 192
11586.867 183
11587.379 170
11587.890 160
11588.401 176
11588.913 169
11589.424 149
11589.935 159
11590.447 173
11590.958 185
11591.469 185
11591.981 176
11592.492 182
11593.004 173
11593.515 176
11594.026 196
11594.538 194
11595.049 187
11595.561 200
11596.072 193
11596.584 169
11597.095 194
11597.607 198
11598.118 228
11598.630 244
11599.141 240
11599.653 235
11600.164 239
11600.676 213
11601.188 205
11601.699 240
11602.211 269
11602.723 292
11603.234 265
11603.746 279
11604.257 302
11604.769 308
11605.281 340
11605.792 315
11606.304 306
11606.816 287
11607.328 288
11607.839 295
11608.351 321
11608.863 324
11609.375 327
11609.886 325
11610.398 336
11610.910 349
11611.422 353
11611.934 354
11612.446 337
11612.957 329
11613.469 322
11613.981 324
11614.493 298
11615.005 331
11615.517 379
11616.029 397
11616.541 404
11617.053 401
11617.565 427
11618.077 406
11618.588 438
11619.100 451
11619.612 418
11620.124 393
11620.637 400
11621.149 408
11621.661 464
11622.173 505
11622.685 496
11623.197 540
11623.709 574
11624.221 561
11624.733 530
11625.245 563
11625.757 570
11626.269 573
11626.782 604
11627.294 607
11627.806 580
11628.318 580
11628.830 560
11629.343 590
11629.855 664
11630.367 710
11630.879 699
11631.392 709
11631.904 718
11632.416 704
11632.928 721
11633.441 727
11633.953 758
11634.465 764
11634.978 817
11635.490 792
11636.002 796
11636.515 841
11637.027 867
11637.540 933
11638.052 937
11638.564 958
11639.077 988
11639.589 1023
11640.102 1065
11640.614 1059
11641.127 1078
11641.639 1092
11642.152 1080
11642.664 1071
11643.177 1048
11643.689 1037
11644.202 1071
11644.714 1149
11645.227 1135
11645.739 1108
11646.252 1187
11646.765 1245
11647.277 1282
11647.790 1306
11648.302 1323
11648.815 1299
11649.328 1358
11649.840 1346
11650.353 1332
11650.866 1389
11651.378 1395
11651.891 1398
11652.404 1436
11652.917 1486
11653.429 1475
11653.942 1533
11654.455 1675
11654.968 1753
11655.480 1864
11655.993 1874
11656.506 1940
11657.019 2008
11657.532 2077
11658.045 2102
11658.557 2115
11659.070 2243
11659.583 2298
11660.096 2419
11660.609 2618
11661.122 2775
11661.635 2885
11662.148 3107
11662.661 3232
11663.174 3483
11663.687 3663
11664.200 3706
11664.713 3784
11665.226 3839
11665.739 3980
11666.252 4120
11666.765 4142
11667.278 4156
11667.791 4272
11668.304 4318
11668.817 4332
11669.330 4459
11669.843 4608
11670.356 4837
11670.869 4905
11671.382 5151
11671.896 5357
11672.409 5455
11672.922 5842
11673.435 6174
11673.948 6557
11674.462 7092
11674.975 7765
11675.488 8537
11676.001 9171
11676.514 9941
11677.028 11042
11677.541 12308
11678.054 13743
11678.568 15333
11679.081 16829
11679.594 18399
11680.108 19898
11680.621 21427
11681.134 22651
11681.648 23594
11682.161 24102
11682.674 24357
11683.188 24200
11683.701 23895
11684.215 23043
11684.728 22112
11685.242 20885
11685.755 19450
11686.268 18136
11686.782 16501
11687.295 15100
11687.809 13500
11688.322 12179
11688.836 10947
11689.349 9734
11689.863 8652
11690.377 7706
11690.890 6816
11691.404 6006
11691.917 5386
11692.431 4693
11692.945 4281
11693.458 3887
11693.972 3602
11694.485 3303
11694.999 3055
11695.513 2796
11696.026 2658
11696.540 2474
11697.054 2336
11697.568 2234
11698.081 2024
11698.595 1920
11699.109 1853
11699.623 1741
11700.136 1663
11700.650 1636
11701.164 1550
11701.678 1397
11702.192 1304
11702.705 1201
11703.219 1167
11703.733 1136
11704.247 1124
11704.761 1061
11705.275 1030
11705.789 1006
11706.302 975
11706.816 943
11707.330 913
11707.844 868
11708.358 841
11708.872 732
11709.386 666
11709.900 663
11710.414 665
11710.928 684
11711.442 668
11711.956 594
11712.470 571
11712.984 505
11713.498 456
11714.012 495
11714.527 502
11715.041 471
11715.555 449
11716.069 413
11716.583 387
11717.097 395
11717.611 403
11718.125 397
11718.640 392
11719.154 385
11719.668 393
11720.182 382
11720.696 363
11721.211 343
11721.725 374
11722.239 382
11722.753 391
11723.268 378
11723.782 361
11724.296 393
11724.811 379
11725.325 377
11725.839 396
11726.354 364
11726.868 356
11727.382 310
11727.897 332
11728.411 343
11728.926 363
11729.440 386
11729.954 421
11730.469 435
11730.983 441
11731.498 478
11732.012 459
11732.527 439
11733.041 422
11733.556 390
11734.070 354
11734.585 343
11735.099 362
11735.614 376
11736.128 373
11736.643 346
11737.158 302
11737.672 310
11738.187 332
11738.701 306
11739.216 291
11739.731 281
11740.245 241
11740.760 269
11741.275 276
11741.789 289
11742.304 233
11742.819 241
11743.333 242
11743.848 239
11744.363 217
11744.878 204
11745.392 245
11745.907 244
11746.422 255
11746.937 253
11747.452 279
11747.966 315
11748.481 324
11748.996 312
11749.511 348
11750.026 315
11750.541 302
11751.056 291
11751.571 280
11752.085 287
11752.600 272
11753.115 269
11753.630 273
11754.145 236
11754.660 221
11755.175 198
11755.690 184
11756.205 171
11756.720 190
11757.235 160
11757.750 153
11758.265 156
11758.780 116
11759.295 102
11759.811 108
11760.326 133
11760.841 122
11761.356 108
11761.871 100
11762.386 85
11762.901 66
11763.416 45
11763.932 56
11764.447 54
11764.962 68
11765.477 53
11765.992 54
11766.508 60
11767.023 64
11767.538 75
11768.053 90
11768.569 98
11769.084 86
11769.599 65
11770.115 68
11770.630 55
11771.145 56
11771.661 67
11772.176 69
11772.691 64
11773.207 55
11773.722 72
11774.237 65
11774.753 46
11775.268 47
11775.784 49
11776.299 41
11776.815 29
11777.330 33
11777.846 39
11778.361 41
11778.876 42
11779.392 41
11779.908 48
11780.423 49
11780.939 44
11781.454 33
11781.970 31
11782.485 33
11783.001 41
11783.517 35
11784.032 49
11784.548 49
11785.063 55
11785.579 71
11786.095 51
11786.610 35
11787.126 35
11787.642 44
11788.157 38
11788.673 22
11789.189 25
11789.705 26
11790.220 26
11790.736 25
11791.252 29
11791.768 36
11792.283 37
11792.799 33
11793.315 22
11793.831 28
11794.347 21
11794.863 30
11795.378 53
11795.894 47
11796.410 49
11796.926 53
11797.442 36
11797.958 20
11798.474 18
11798.990 23
11799.506 22
11800.022 27
11800.538 37
11801.054 35
11801.570 32
11802.086 29
11802.602 31
11803.118 38
11803.634 38
11804.150 31
11804.666 42
11805.182 30
11805.698 27
11806.214 26
11806.730 26
11807.246 22
11807.763 26
11808.279 25
11808.795 29
11809.311 24
11809.827 37
11810.343 28
11810.860 23
11811.376 31
11811.892 25
11812.408 18
11812.925 26
11813.441 26
11813.957 15
11814.473 23
11814.990 19
11815.506 27
11816.022 33
11816.539 30
11817.055 29
11817.571 40
11818.088 49
11818.604 38
11819.120 25
11819.637 24
11820.153 29
11820.670 28
11821.186 25
11821.702 26
11822.219 24
11822.735 11
11823.252 16
11823.768 34
11824.285 43
11824.801 32
11825.318 23
11825.834 18
11826.351 28
11826.867 22
11827.384 18
11827.901 21
11828.417 27
11828.934 37
11829.450 36
11829.967 46
11830.484 56
11831.000 47
11831.517 46
11832.034 48
11832.550 46
11833.067 41
11833.584 43
11834.100 47
11834.617 45
11835.134 40
11835.651 49
11836.167 33
11836.684 34
11837.201 36
11837.718 30
11838.234 40
11838.751 43
11839.268 36
11839.785 33
11840.302 29
11840.819 28
11841.335 27
11841.852 36
11842.369 54
11842.886 52
11843.403 36
11843.920 45
11844.437 37
11844.954 48
11845.471 42
11845.988 42
11846.505 43
11847.022 60
11847.539 52
11848.056 54
11848.573 60
11849.090 46
11849.607 56
11850.124 52
11850.641 52
11851.158 49
11851.675 55
11852.192 51
11852.709 41
11853.227 41
11853.744 43
11854.261 55
11854.778 46
11855.295 56
11855.812 83
11856.330 89
11856.847 77
11857.364 72
11857.881 79
11858.398 70
11858.916 73
11859.433 80
11859.950 94
11860.467 75
11860.985 81
11861.502 91
11862.019 73
11862.537 73
11863.054 81
11863.571 76
11864.089 67
11864.606 64
11865.124 54
11865.641 47
11866.158 61
11866.676 71
11867.193 98
11867.711 81
11868.228 67
11868.746 81
11869.263 84
11869.781 86
11870.298 75
11870.816 91
11871.333 97
11871.851 107
11872.368 110
11872.886 108
11873.403 97
11873.921 93
11874.438 90
11874.956 86
11875.474 74
11875.991 76
11876.509 90
11877.027 69
11877.544 56
11878.062 74
11878.580 88
11879.097 92
11879.615 109
11880.133 102
11880.650 86
11881.168 126
11881.686 155
11882.204 145
11882.721 121
11883.239 126
11883.757 145
11884.275 166
11884.793 170
11885.310 174
11885.828 166
11886.346 178
11886.864 207
11887.382 225
11887.900 239
11888.418 255
11888.936 266
11889.453 251
11889.971 230
11890.489 215
11891.007 212
11891.525 218
11892.043 225
11892.561 226
11893.079 206
11893.597 211
11894.115 186
11894.633 180
11895.151 193
11895.669 180
11896.187 179
11896.706 165
11897.224 158
11897.742 130
11898.260 110
11898.778 116
11899.296 140
11899.814 140
11900.332 138
11900.851 152
11901.369 165
11901.887 148
11902.405 157
11902.923 177
11903.442 212
11903.960 215
11904.478 219
11904.996 241
11905.515 265
11906.033 248
11906.551 240
11907.069 230
11907.588 235
11908.106 249
11908.624 212
11909.143 224
11909.661 213
11910.179 185
11910.698 182
11911.216 174
11911.735 162
11912.253 133
11912.771 136
11913.290 133
11913.808 123
11914.327 109
11914.845 95
11915.364 91
11915.882 85
11916.401 74
11916.919 74
11917.438 60
11917.956 50
11918.475 43
11918.993 44
11919.512 44
11920.031 43
11920.549 44
11921.068 41
11921.586 29
11922.105 35
11922.624 36
11923.142 33
11923.661 22
11924.180 21
11924.698 18
11925.217 34
11925.736 37
11926.255 28
11926.773 27
11927.292 27
11927.811 23
11928.330 16
11928.848 17
11929.367 23
11929.886 28
11930.405 26
11930.924 27
11931.442 29
11931.961 32
11932.480 28
11932.999 37
11933.518 40
11934.037 32
11934.556 23
11935.075 24
11935.593 33
11936.112 38
11936.631 28
11937.150 21
11937.669 17
11938.188 19
11938.707 23
11939.226 26
11939.745 23
11940.264 22
11940.783 17
11941.302 12
11941.821 13
11942.340 18
11942.860 16
11943.379 28
11943.898 21
11944.417 28
11944.936 10
11945.455 15
11945.974 23
11946.493 20
11947.013 20
11947.532 31
11948.051 27
11948.570 13
11949.089 12
11949.609 15
11950.128 22
11950.647 14
11951.166 13
11951.686 18
11952.205 17
11952.724 11
11953.244 8
11953.763 9
11954.282 15
11954.802 9
11955.321 15
11955.840 12
11956.360 11
11956.879 22
11957.398 14
11957.918 10
11958.437 12
11958.957 10
11959.476 17
11959.996 13
11960.515 25
11961.035 18
11961.554 18
11962.074 22
11962.593 13
11963.113 17
11963.632 13
11964.152 18
11964.671 13
11965.191 4
11965.710 4
11966.230 4
11966.750 11
11967.269 20
11967.789 14
11968.308 7
11968.828 8
11969.348 8
11969.867 10
11970.387 13
11970.907 10
11971.426 13
11971.946 16
11972.466 11
11972.986 11
11973.505 8
11974.025 9
11974.545 15
11975.065 11
11975.584 24
11976.104 25
11976.624 20
11977.144 13
11977.664 11
11978.184 24
11978.703 18
11979.223 12
11979.743 9
11980.263 11
11980.783 11
11981.303 16
11981.823 15
11982.343 10
11982.863 5
11983.383 4
11983.903 3
11984.423 10
11984.943 13
11985.463 16
11985.983 6
11986.503 11
11987.023 10
11987.543 13
11988.063 4
11988.583 6
11989.103 11
11989.623 13
11990.143 16
11990.663 13
11991.184 9
11991.704 10
11992.224 3
11992.744 6
11993.264 8
11993.784 5
11994.305 4
11994.825 3
11995.345 13
11995.865 9
11996.386 18
11996.906 18
11997.426 4
11997.946 7
11998.467 12
11998.987 8
11999.507 15
12000.028 13
12000.548 15
12001.068 11
12001.589 4
12002.109 7
12002.629 10
12003.150 9
12003.670 13
12004.191 12
12004.711 7
12005.231 11
12005.752 6
12006.272 13
12006.793 12
12007.313 16
12007.834 11
12008.354 6
12008.875 3
12009.395 6
12009.916 4
12010.436 9
12010.957 10
12011.478 12
12011.998 8
12012.519 8
12013.039 5
12013.560 2
12014.081 2
12014.601 2
12015.122 10
12015.643 11
12016.163 10
12016.684 13
12017.205 11
12017.725 8
12018.246 11
12018.767 20
12019.287 34
12019.808 20
12020.329 12
12020.850 19
12021.371 22
12021.891 20
12022.412 16
12022.933 18
12023.454 9
12023.975 5
12024.496 15
12025.016 19
12025.537 16
12026.058 18
12026.579 22
12027.100 13
12027.621 18
12028.142 11
12028.663 12
12029.184 14
12029.705 13
12030.226 7
12030.747 15
12031.268 8
12031.789 7
12032.310 6
12032.831 6
12033.352 7
12033.873 5
12034.394 11
12034.915 22
12035.436 11
12035.957 4
12036.478 13
12036.999 11
12037.521 6
12038.042 6
12038.563 6
12039.084 12
12039.605 7
12040.126 12
12040.648 14
12041.169 16
12041.690 11
12042.211 9
12042.733 8
12043.254 14
12043.775 14
12044.296 22
12044.818 17
12045.339 18
12045.860 14
12046.382 10
12046.903 15
12047.424 8
12047.946 8
12048.467 10
12048.989 16
12049.510 14
12050.031 38
12050.553 39
12051.074 24
12051.596 22
12052.117 24
12052.639 25
12053.160 33
12053.681 39
12054.203 34
12054.724 27
12055.246 21
12055.768 19
12056.289 14
12056.811 18
12057.332 14
12057.854 17
12058.375 13
12058.897 9
12059.419 5
12059.940 13
12060.462 22
12060.984 25
12061.505 23
12062.027 18
12062.549 14
12063.070 14
12063.592 15
12064.114 13
12064.635 12
12065.157 14
12065.679 11
12066.201 9
12066.722 8
12067.244 14
12067.766 13
12068.288 10
12068.810 13
12069.331 22
12069.853 20
12070.375 21
12070.897 25
12071.419 19
12071.941 16
12072.463 5
12072.985 5
12073.506 5
12074.028 11
12074.550 11
12075.072 7
12075.594 10
12076.116 11
12076.638 6
12077.160 9
12077.682 11
12078.204 14
12078.726 24
12079.248 24
12079.770 22
12080.292 18
12080.814 13
12081.337 15
12081.859 19
12082.381 15
12082.903 13
12083.425 12
12083.947 12
12084.469 6
12084.991 13
12085.514 17
12086.036 24
12086.558 25
12087.080 23
12087.602 17
12088.125 24
12088.647 11
12089.169 8
12089.691 11
12090.214 7
12090.736 11
12091.258 8
12091.781 8
12092.303 12
12092.825 12
12093.348 8
12093.870 3
12094.392 8
12094.915 9
12095.437 12
12095.960 6
12096.482 5
12097.004 9
12097.527 9
12098.049 16
12098.572 16
12099.094 17
12099.617 11
12100.139 11
12100.662 8
12101.184 13
12101.707 19
12102.229 18
12102.752 9
12103.274 8
12103.797 8
12104.320 7
12104.842 8
12105.365 7
12105.887 11
12106.410 6
12106.933 17
12107.455 9
12107.978 3
12108.501 11
12109.023 9
12109.546 14
12110.069 13
12110.591 7
12111.114 9
12111.637 16
12112.160 11
12112.682 6
12113.205 6
12113.728 8
12114.251 15
12114.774 11
12115.296 9
12115.819 7
12116.342 8
12116.865 15
12117.388 9
12117.911 5
12118.434 4
12118.957 17
12119.479 19
12120.002 14
12120.525 17
12121.048 8
12121.571 14
12122.094 14
12122.617 9
12123.140 8
12123.663 17
12124.186 21
12124.709 15
12125.232 14
12125.755 14
12126.278 16
12126.801 15
12127.324 8
12127.848 12
12128.371 22
12128.894 20
12129.417 19
12129.940 15
12130.463 8
12130.986 20
12131.510 18
12132.033 16
12132.556 10
12133.079 10
12133.602 10
12134.126 14
12134.649 9
12135.172 6
12135.695 3
12136.219 7
12136.742 15
12137.265 14
12137.788 10
12138.312 6
12138.835 6
12139.358 7
12139.882 12
12140.405 7
12140.929 8
12141.452 3
12141.975 12
12142.499 17
12143.022 21
12143.546 17
12144.069 14
12144.592 11
12145.116 7
12145.639 9
12146.163 14
12146.686 8
12147.210 9
12147.733 9
12148.257 15
12148.781 4
12149.304 3
12149.828 8
12150.351 19
12150.875 19
12151.398 11
12151.922 7
12152.446 10
12152.969 5
12153.493 4
12154.017 11
12154.540 13
12155.064 5
12155.588 7
12156.111 10
12156.635 17
12157.159 10
12157.683 12
12158.206 14
12158.730 11
12159.254 7
12159.778 6
12160.301 7
12160.825 8
12161.349 8
12161.873 11
12162.397 8
12162.920 11
12163.444 7
12163.968 2
12164.492 8
12165.016 7
12165.540 7
12166.064 15
12166.588 12
12167.112 13
12167.636 15
12168.160 10
12168.684 4
12169.208 14
12169.732 13
12170.256 11
12170.780 7
12171.304 20
12171.828 12
12172.352 13
12172.876 10
12173.400 21
12173.924 20
12174.448 26
12174.972 29
12175.496 26
12176.020 23
12176.545 24
12177.069 12
12177.593 12
12178.117 12
12178.641 6
12179.165 13
12179.690 9
12180.214 11
12180.738 14
12181.262 18
12181.787 26
12182.311 20
12182.835 20
12183.359 24
12183.884 23
12184.408 20
12184.932 29
12185.457 20
12185.981 28
12186.505 19
12187.030 20
12187.554 9
12188.079 5
12188.603 9
12189.127 17
12189.652 17
12190.176 17
12190.701 10
12191.225 11
12191.750 16
12192.274 21
12192.799 21
12193.323 12
12193.848 11
12194.372 8
12194.897 13
12195.421 10
12195.946 13
12196.470 15
12196.995 19
12197.520 15
12198.044 10
12198.569 17
12199.093 17
12199.618 21
12200.143 14
12200.667 14
12201.192 18
12201.717 23
12202.241 27
12202.766 19
12203.291 12
12203.816 20
12204.340 17
12204.865 15
12205.390 23
12205.915 19
12206.439 18
12206.964 7
12207.489 16
12208.014 15
12208.539 13
12209.064 11
12209.588 7
12210.113 13
12210.638 7
12211.163 7
12211.688 14
12212.213 20
12212.738 19
12213.263 7
12213.788 9
12214.313 12
12214.838 10
12215.363 10
12215.888 9
12216.413 9
12216.938 15
12217.463 9
12217.988 9
12218.513 9
12219.038 4
12219.563 7
12220.088 12
12220.613 7
12221.138 5
12221.663 10
12222.188 11
12222.713 15
12223.239 9
12223.764 4
12224.289 5
12224.814 5
12225.339 4
12225.864 5
12226.390 8
12226.915 8
12227.440 2
12227.965 4
12228.491 5
12229.016 4
12229.541 10
12230.067 14
12230.592 20
12231.117 8
12231.642 15
12232.168 15
12232.693 11
12233.219 15
12233.744 5
12234.269 4
12234.795 9
12235.320 14
12235.846 7
12236.371 10
12236.896 13
12237.422 5
12237.947 8
12238.473 7
12238.998 8
12239.524 8
12240.049 6
12240.575 6
12241.100 3
12241.626 2
12242.151 6
12242.677 7
12243.203 3
12243.728 3
12244.254 10
12244.779 9
12245.305 6
12245.831 5
12246.356 7
12246.882 9
12247.408 12
12247.933 7
12248.459 9
12248.985 4
12249.510 4
12250.036 3
12250.562 2
12251.088 3
12251.613 3
12252.139 7
12252.665 3
12253.191 7
12253.717 8
12254.242 12
12254.768 12
12255.294 11
12255.820 8
12256.346 8
12256.872 4
12257.398 2
12257.923 4
12258.449 2
12258.975 8
12259.501 9
12260.027 6
12260.553 9
12261.079 19
12261.605 15
12262.131 13
12262.657 5
12263.183 10
12263.709 11
12264.235 8
12264.761 5
12265.287 6
12265.813 8
12266.339 10
12266.865 6
12267.391 6
12267.918 8
12268.444 8
12268.970 11
12269.496 18
12270.022 18
12270.548 12
12271.074 6
12271.601 2
12272.127 3
12272.653 6
12273.179 5
12273.705 6
12274.232 3
12274.758 3
12275.284 5
12275.811 6
12276.337 8
12276.863 10
12277.389 9
12277.916 12
12278.442 18
12278.968 9
12279.495 6
12280.021 7
12280.548 9
12281.074 12
12281.600 13
12282.127 10
12282.653 15
12283.180 14
12283.706 7
12284.233 6
12284.759 6
12285.285 5
12285.812 7
12286.338 4
12286.865 3
12287.392 10
12287.918 9
12288.445 9
12288.971 19
12289.498 12
12290.024 7
12290.551 8
12291.078 7
12291.604 12
12292.131 14
12292.657 10
12293.184 8
12293.711 11
12294.237 18
12294.764 10
12295.291 14
12295.818 15
12296.344 9
12296.871 5
12297.398 7
12297.924 7
12298.451 8
12298.978 6
12299.505 2
12300.032 2
12300.558 4
12301.085 5
12301.612 5
12302.139 12
12302.666 18
12303.193 15
12303.719 8
12304.246 3
12304.773 1
12305.300 7
12305.827 19
12306.354 16
12306.881 8
12307.408 7
12307.935 8
12308.462 6
12308.989 11
12309.516 8
12310.043 6
12310.570 10
12311.097 9
12311.624 7
12312.151 11
12312.678 14
12313.205 13
12313.732 5
12314.259 8
12314.787 10
12315.314 5
12315.841 5
12316.368 3
12316.895 5
12317.422 6
12317.949 8
12318.477 7
12319.004 6
12319.531 3
12320.058 5
12320.586 3
12321.113 6
12321.640 3
12322.167 5
12322.695 3
12323.222 7
12323.749 2
12324.277 5
12324.804 15
12325.331 4
12325.859 2
12326.386 7
12326.913 8
12327.441 10
12327.968 13
12328.495 15
12329.023 10
12329.550 9
12330.078 12
12330.605 12
12331.133 10
12331.660 13
12332.188 12
12332.715 9
12333.243 5
12333.770 6
12334.298 5
12334.825 1
12335.353 6
12335.880 7
12336.408 6
12336.936 12
12337.463 7
12337.991 10
12338.518 8
12339.046 9
12339.574 3
12340.101 3
12340.629 3
12341.157 3
12341.684 8
12342.212 5
12342.740 4
12343.268 4
12343.795 8
12344.323 7
12344.851 5
12345.379 6
12345.906 6
12346.434 7
12346.962 10
12347.490 12
12348.018 9
12348.545 15
12349.073 8
12349.601 10
12350.129 3
12350.657 4
12351.185 3
12351.713 5
12352.241 5
12352.769 5
12353.296 7
12353.824 4
12354.352 5
12354.880 5
12355.408 7
12355.936 18
12356.464 11
12356.992 9
12357.520 5
12358.048 8
12358.576 7
12359.105 2
12359.633 3
12360.161 2
12360.689 5
12361.217 5
12361.745 5
12362.273 10
12362.801 9
12363.329 5
12363.858 6
12364.386 4
12364.914 6
12365.442 6
12365.970 3
12366.499 3
12367.027 1
12367.555 1
12368.083 3
12368.612 5
12369.140 10
12369.668 5
12370.196 5
12370.725 3
12371.253 9
12371.781 10
12372.310 9
12372.838 7
12373.367 4
12373.895 3
12374.423 9
12374.952 8
12375.480 9
12376.009 2
12376.537 4
12377.065 2
12377.594 4
12378.122 6
12378.651 1
12379.179 3
12379.708 1
12380.236 2
12380.765 10
12381.293 6
12381.822 5
12382.351 6
12382.879 7
12383.408 16
12383.936 11
12384.465 8
12384.994 13
12385.522 4
12386.051 8
12386.579 9
12387.108 12
12387.637 9
12388.165 11
12388.694 7
12389.223 4
12389.752 5
12390.280 3
12390.809 2
12391.338 3
12391.867 12
12392.395 7
12392.924 6
12393.453 6
12393.982 0
12394.511 7
12395.039 9
12395.568 9
12396.097 7
12396.626 7
12397.155 0
12397.684 1
12398.213 3
12398.742 1
12399.270 9
12399.799 6
12400.328 5
12400.857 2
12401.386 6
12401.915 2
12402.444 1
12402.973 7
12403.502 10
12404.031 12
12404.560 3
12405.089 9
12405.618 10
12406.147 5
12406.677 1
12407.206 0
12407.735 6
12408.264 6
12408.793 5
12409.322 4
12409.851 11
12410.380 6
12410.910 7
12411.439 8
12411.968 9
12412.497 5
12413.026 4
12413.556 4
12414.085 3
12414.614 3
12415.143 5
12415.673 9
12416.202 3
12416.731 5
12417.261 4
12417.790 3
12418.319 7
12418.849 3
12419.378 1
12419.907 6
12420.437 8
12420.966 12
12421.495 9
12422.025 6
12422.554 8
12423.084 5
12423.613 13
12424.143 20
12424.672 11
12425.202 8
12425.731 4
12426.261 4
12426.790 6
12427.320 5
12427.849 9
12428.379 4
12428.908 1
12429.438 9
12429.967 6
12430.497 7
12431.027 6
12431.556 4
12432.086 3
12432.615 4
12433.145 3
12433.675 3
12434.204 7
12434.734 7
12435.264 9
12435.793 4
12436.323 10
12436.853 10
12437.383 5
12437.912 8
12438.442 7
12438.972 8
12439.502 6
12440.031 4
12440.561 6
12441.091 3
12441.621 5
12442.151 13
12442.681 9
12443.210 8
12443.740 9
12444.270 6
12444.800 8
12445.330 6
12445.860 4
12446.390 8
12446.920 9
12447.450 10
12447.980 8
12448.510 7
12449.040 7
12449.570 22
12450.100 13
12450.630 6
12451.160 8
12451.690 5
12452.220 5
12452.750 14
12453.280 15
12453.810 14
12454.340 13
12454.870 5
12455.400 2
12455.931 6
12456.461 8
12456.991 8
12457.521 3
12458.051 5
12458.581 11
12459.112 10
12459.642 9
12460.172 3
12460.702 3
12461.232 4
12461.763 4
12462.293 4
12462.823 6
12463.354 7
12463.884 3
12464.414 7
12464.944 9
12465.475 5
12466.005 9
12466.536 9
12467.066 6
12467.596 7
12468.127 8
12468.657 11
12469.187 8
12469.718 13
12470.248 9
12470.779 3
12471.309 3
12471.840 5
12472.370 10
12472.901 9
12473.431 5
12473.962 2
12474.492 8
12475.023 5
12475.553 11
12476.084 6
12476.614 6
12477.145 7
12477.676 8
12478.206 3
12478.737 4
12479.267 8
12479.798 6
12480.329 2
12480.859 1
12481.390 5
12481.921 7
12482.452 9
12482.982 4
12483.513 1
12484.044 1
12484.574 6
12485.105 13
12485.636 7
12486.167 6
12486.697 15
12487.228 15
12487.759 20
12488.290 12
12488.821 4
12489.352 3
12489.882 1
12490.413 1
12490.944 11
12491.475 16
12492.006 9
12492.537 4
12493.068 6
12493.599 3
12494.130 5
12494.661 10
12495.192 7
12495.723 8
12496.254 9
12496.785 7
12497.316 6
12497.847 0
12498.378 4
12498.909 5
12499.440 4
12499.971 4
12500.502 5
12501.033 2
12501.564 8
12502.095 3
12502.626 9
12503.158 9
12503.689 4
12504.220 5
12504.751 3
12505.282 3
12505.813 8
12506.345 9
12506.876 12
12507.407 6
12507.938 7
12508.469 2
12509.001 0
12509.532 2
12510.063 1
12510.595 2
12511.126 7
12511.657 10
12512.189 7
12512.720 9
12513.251 5
12513.783 3
12514.314 8
12514.845 7
12515.377 5
12515.908 6
12516.440 4
12516.971 0
12517.502 3
12518.034 9
12518.565 10
12519.097 9
12519.628 6
12520.160 5
12520.691 3
12521.223 4
12521.754 3
12522.286 3
12522.818 3
12523.349 3
12523.881 1
12524.412 1
12524.944 1
12525.475 3
12526.007 2
12526.539 2
12527.070 1
12527.602 4
12528.134 6
12528.665 4
12529.197 4
12529.729 0
12530.260 5
12530.792 6
12531.324 3
12531.856 3
12532.387 4
12532.919 5
12533.451 6
12533.983 8
12534.515 7
12535.046 7
12535.578 5
12536.110 3
12536.642 3
12537.174 3
12537.706 1
12538.238 1
12538.769 0
12539.301 2
12539.833 1
12540.365 3
12540.897 2
12541.429 6
12541.961 5
12542.493 7
12543.025 6
12543.557 9
12544.089 7
12544.621 2
12545.153 3
12545.685 2
12546.217 2
12546.749 1
12547.281 7
12547.813 6
12548.345 7
12548.878 7
12549.410 7
12549.942 5
12550.474 2
12551.006 2
12551.538 6
12552.070 9
12552.603 15
12553.135 10
12553.667 7
12554.199 9
12554.732 7
12555.264 7
12555.796 5
12556.328 5
12556.861 3
12557.393 1
12557.925 0
12558.457 4
12558.990 12
12559.522 8
12560.055 1
12560.587 2
12561.119 5
12561.652 4
12562.184 9
12562.716 4
12563.249 2
12563.781 4
12564.314 5
12564.846 10
12565.379 4
12565.911 1
12566.444 5
12566.976 4
12567.509 3
12568.041 2
12568.574 4
12569.106 4
12569.639 1
12570.171 9
12570.704 6
12571.236 1
12571.769 7
12572.302 11
12572.834 3
12573.367 5
12573.899 7
12574.432 2
12574.965 3
12575.497 3
12576.030 7
12576.563 6
12577.096 6
12577.628 2
12578.161 5
12578.694 7
12579.227 3
12579.759 6
12580.292 4
12580.825 6
12581.358 3
12581.890 2
12582.423 5
12582.956 11
12583.489 15
12584.022 15
12584.555 5
12585.088 11
12585.620 5
12586.153 4
12586.686 7
12587.219 6
12587.752 6
12588.285 3
12588.818 0
12589.351 1
12589.884 4
12590.417 0
12590.950 1
12591.483 3
12592.016 1
12592.549 1
12593.082 0
12593.615 1
12594.148 1
12594.681 5
12595.214 4
12595.747 1
12596.281 3
12596.814 5
12597.347 1
12597.880 1
12598.413 2
12598.946 2
12599.480 2
12600.013 0
12600.546 4
12601.079 4
12601.612 1
12602.146 2
12602.679 1
12603.212 2
12603.745 4
12604.279 3
12604.812 6
12605.345 14
12605.879 10
12606.412 6
12606.945 5
12607.479 5
12608.012 3
12608.545 1
12609.079 6
12609.612 4
12610.146 7
12610.679 7
12611.212 3
12611.746 2
12612.279 5
12612.813 3
12613.346 1
12613.880 0
12614.413 0
12614.947 0
12615.480 1
12616.014 8
12616.547 6
12617.081 5
12617.614 3
12618.148 3
12618.682 1
12619.215 0
12619.749 1
12620.282 1
12620.816 3
12621.350 4
12621.883 2
12622.417 5
12622.951 4
12623.484 6
12624.018 2
12624.552 1
12625.086 1
12625.619 5
12626.153 3
12626.687 0
12627.221 1
12627.754 0
12628.288 1
12628.822 2
12629.356 2
12629.890 2
12630.423 3
12630.957 3
12631.491 1
12632.025 3
12632.559 7
12633.093 2
12633.627 6
12634.161 8
12634.695 4
12635.228 3
12635.762 4
12636.296 3
12636.830 1
12637.364 2
12637.898 1
12638.432 3
12638.966 6
12639.500 6
12640.034 1
12640.569 0
12641.103 2
12641.637 1
12642.171 0
12642.705 1
12643.239 0
12643.773 0
12644.307 3
12644.841 3
12645.375 0
12645.910 5
12646.444 7
12646.978 3
12647.512 5
12648.046 1
12648.581 1
12649.115 5
12649.649 1
12650.183 0
12650.718 2
12651.252 1
12651.786 1
12652.321 2
12652.855 0
12653.389 3
12653.923 3
12654.458 0
12654.992 1
12655.527 2
12656.061 1
12656.595 0
12657.130 1
12657.664 1
12658.199 6
12658.733 3
12659.267 3
12659.802 1
12660.336 0
12660.871 1
12661.405 3
12661.940 0
12662.474 0
12663.009 0
12663.543 1
12664.078 1
12664.613 4
12665.147 3
12665.682 2
12666.216 2
12666.751 1
12667.286 1
12667.820 5
12668.355 7
12668.889 11
12669.424 5
12669.959 3
12670.493 1
12671.028 0
12671.563 1
12672.098 0
12672.632 0
12673.167 1
12673.702 4
12674.237 2
12674.771 3
12675.306 1
12675.841 3
12676.376 3
12676.911 1
12677.445 5
12677.980 4
12678.515 2
12679.050 2
12679.585 0
12680.120 1
12680.655 5
12681.190 3
12681.725 4
12682.259 1
12682.794 1
12683.329 6
12683.864 8
12684.399 5
12684.934 8
12685.469 3
12686.004 1
12686.539 1
12687.074 4
12687.609 3
12688.144 2
12688.680 4
12689.215 1
12689.750 1
12690.285 3
12690.820 0
12691.355 2
12691.890 5
12692.425 2
12692.960 1
12693.496 2
12694.031 1
12694.566 2
12695.101 8
12695.636 4
12696.172 2
12696.707 3
12697.242 1
12697.777 3
12698.313 3
12698.848 2
12699.383 4
12699.919 2
12700.454 3
12700.989 5
12701.525 7
12702.060 3
12702.595 6
12703.131 7
12703.666 4
12704.201 3
12704.737 1
12705.272 0
12705.808 3
12706.343 4
12706.879 5
12707.414 4
12707.950 11
12708.485 9
12709.021 4
12709.556 4
12710.092 4
12710.627 5
12711.163 7
12711.698 10
12712.234 2
12712.769 7
12713.305 7
12713.841 3
12714.376 1
12714.912 3
12715.447 1
12715.983 2
12716.519 3
12717.054 11
12717.590 9
12718.126 3
12718.661 2
12719.197 2
12719.733 0
12720.269 1
12720.804 1
12721.340 3
12721.876 3
12722.412 2
12722.947 2
12723.483 5
12724.019 8
12724.555 7
12725.091 3
12725.627 4
12726.162 5
12726.698 1
12727.234 6
12727.770 5
12728.306 2
12728.842 6
12729.378 5
12729.914 4
12730.450 5
12730.986 2
12731.522 2
12732.058 3
12732.594 2
12733.130 6
12733.666 11
12734.202 9
12734.738 9
12735.274 4
12735.810 2
12736.346 1
12736.882 1
12737.418 2
12737.954 1
12738.490 0
12739.027 0
12739.563 0
12740.099 1
12740.635 3
12741.171 2
12741.707 4
12742.244 2
12742.780 2
12743.316 1
12743.852 1
12744.388 1
12744.925 0
12745.461 3
12745.997 8
12746.534 5
12747.070 7
12747.606 0
12748.143 3
12748.679 2
12749.215 5
12749.752 3
12750.288 4
12750.824 4
12751.361 3
12751.897 8
12752.434 2
12752.970 3
12753.506 1
12754.043 0
12754.579 3
12755.116 0
12755.652 2
12756.189 2
12756.725 0
12757.262 0
12757.798 3
12758.335 6
12758.871 3
12759.408 5
12759.944 3
12760.481 1
12761.018 3
12761.554 1
12762.091 3
12762.628 1
12763.164 1
12763.701 2
12764.237 3
12764.774 7
12765.311 6
12765.848 4
12766.384 2
12766.921 1
12767.458 1
12767.994 3
12768.531 0
12769.068 8
12769.605 8
12770.142 6
12770.678 1
12771.215 4
12771.752 12
12772.289 9
12772.826 5
12773.362 3
12773.899 7
12774.436 17
12774.973 10
12775.510 2
12776.047 3
12776.584 1
12777.121 3
12777.658 3
12778.195 1
12778.732 1
12779.269 1
12779.806 5
12780.343 8
12780.880 3
12781.417 1
12781.954 8
12782.491 5
12783.028 5
12783.565 6
12784.102 4
12784.639 3
12785.176 0
12785.713 2
12786.250 3
12786.788 2
12787.325 1
12787.862 1
12788.399 0
12788.936 3
12789.473 2
12790.011 3
12790.548 3
12791.085 12
12791.622 8
12792.160 3
12792.697 4
12793.234 2
12793.771 7
12794.309 3
12794.846 3
12795.383 9
12795.921 5
12796.458 10
12796.995 8
12797.533 8
12798.070 8
12798.607 4
12799.145 2
12799.682 1
12800.220 0
12800.757 3
12801.295 8
12801.832 4
12802.369 3
12802.907 1
12803.444 4
12803.982 5
12804.519 2
12805.057 1
12805.594 1
12806.132 7
12806.670 4
12807.207 7
12807.745 4
12808.282 5
12808.820 6
12809.358 2
12809.895 3
12810.433 0
12810.970 7
12811.508 4
12812.046 3
12812.583 5
12813.121 4
12813.659 3
12814.197 2
12814.734 7
12815.272 2
12815.810 2
12816.348 2
12816.885 3
12817.423 3
12817.961 3
12818.499 2
12819.036 4
12819.574 6
12820.112 11
12820.650 4
12821.188 1
12821.726 4
12822.264 2
12822.801 5
12823.339 5
12823.877 2
12824.415 0
12824.953 2
12825.491 2
12826.029 0
12826.567 1
12827.105 7
12827.643 12
12828.181 9
12828.719 3
12829.257 1
12829.795 2
12830.333 2
12830.871 0
12831.409 2
12831.947 0
12832.486 1
12833.024 4
12833.562 4
12834.100 0
12834.638 6
12835.176 1
12835.714 2
12836.253 7
12836.791 5
12837.329 4
12837.867 3
12838.405 2
12838.944 2
12839.482 0
12840.020 1
12840.558 1
12841.097 0
12841.635 0
12842.173 3
12842.712 4
12843.250 3
12843.788 6
12844.327 5
12844.865 1
12845.403 1
12845.942 3
12846.480 4
12847.018 5
12847.557 4
12848.095 8
12848.634 2
12849.172 1
12849.711 0
12850.249 1
12850.788 0
12851.326 3
12851.865 2
12852.403 3
12852.942 3
12853.480 10
12854.019 13
12854.557 4
12855.096 3
12855.634 4
12856.173 11
12856.712 10
12857.250 6
12857.789 7
12858.328 8
12858.866 10
12859.405 10
12859.944 10
12860.482 9
12861.021 12
12861.560 17
12862.098 16
12862.637 17
12863.176 12
12863.715 14
12864.253 15
12864.792 10
12865.331 6
12865.870 11
12866.408 8
12866.947 5
12867.486 10
12868.025 7
12868.564 12
12869.103 10
12869.642 11
12870.180 9
12870.719 1
12871.258 6
12871.797 3
12872.336 2
12872.875 1
12873.414 5
12873.953 4
12874.492 10
12875.031 9
12875.570 7
12876.109 3
12876.648 2
12877.187 0
12877.726 1
12878.265 3
12878.804 6
12879.343 0
12879.882 1
12880.422 1
12880.961 2
12881.500 0
12882.039 3
12882.578 2
12883.117 2
12883.656 1
12884.196 5
12884.735 3
12885.274 3
12885.813 1
12886.352 1
12886.892 0
12887.431 5
12887.970 7
12888.509 9
12889.049 5
12889.588 5
12890.127 5
12890.667 2
12891.206 1
12891.745 4
12892.285 4
12892.824 2
12893.363 1
12893.903 5
12894.442 3
12894.982 5
12895.521 1
12896.060 2
12896.600 3
12897.139 2
12897.679 9
12898.218 6
12898.758 4
12899.297 2
12899.837 1
12900.376 5
12900.916 1
12901.455 3
12901.995 1
12902.535 3
12903.074 1
12903.614 3
12904.153 2
12904.693 0
12905.233 0
12905.772 4
12906.312 5
12906.851 3
12907.391 1
12907.931 1
12908.470 2
12909.010 4
12909.550 2
12910.090 1
12910.629 2
12911.169 1
12911.709 0
12912.249 0
12912.788 1
12913.328 0
12913.868 3
12914.408 0
12914.948 0
12915.488 0
12916.027 3
12916.567 2
12917.107 1
12917.647 3
12918.187 0
12918.727 2
12919.267 1
12919.807 1
12920.347 4
12920.887 3
12921.426 2
12921.966 0
12922.506 2
12923.046 2
12923.586 3
12924.126 2
12924.666 2
12925.207 2
12925.747 0
12926.287 2
12926.827 2
12927.367 1
12927.907 0
12928.447 0
12928.987 0
12929.527 0
12930.067 0
12930.608 0
12931.148 1
12931.688 1
12932.228 0
12932.768 3
12933.309 1
12933.849 2
12934.389 1
12934.929 4
12935.469 3
12936.010 0
12936.550 2
12937.090 4
12937.631 5
12938.171 4
12938.711 3
12939.252 2
12939.792 0
12940.332 0
12940.873 5
12941.413 3
12941.953 1
12942.494 1
12943.034 2
12943.575 0
12944.115 1
12944.656 5
12945.196 6
12945.736 2
12946.277 0
12946.817 0
12947.358 1
12947.898 0
12948.439 1
12948.980 1
12949.520 3
12950.061 2
12950.601 5
12951.142 5
12951.682 5
12952.223 3
12952.764 3
12953.304 0
12953.845 2
12954.386 6
12954.926 2
12955.467 0
12956.008 3
12956.548 6
12957.089 2
12957.630 0
12958.170 0
12958.711 0
12959.252 3
12959.793 5
12960.333 1
12960.874 0
12961.415 4
12961.956 2
12962.497 1
12963.038 3
12963.578 2
12964.119 4
12964.660 4
12965.201 4
12965.742 2
12966.283 1
12966.824 1
12967.365 0
12967.906 2
12968.446 1
12968.987 5
12969.528 4
12970.069 3
12970.610 1
12971.151 2
12971.692 3
12972.233 2
12972.774 6
12973.315 5
12973.857 2
12974.398 0
12974.939 3
12975.480 2
12976.021 0
12976.562 3
12977.103 2
12977.644 1
12978.185 0
12978.727 1
12979.268 1
12979.809 1
12980.350 1
12980.891 3
12981.433 1
12981.974 1
12982.515 2
12983.056 1
12983.598 3
12984.139 2
12984.680 4
12985.221 1
12985.763 2
12986.304 1
12986.845 0
12987.387 3
12987.928 0
12988.469 0
12989.011 1
12989.552 3
12990.094 2
12990.635 3
12991.176 4
12991.718 2
12992.259 1
12992.801 0
12993.342 0
12993.884 1
12994.425 0
12994.967 1
12995.508 0
12996.050 0
12996.591 0
12997.133 1
12997.674 0
12998.216 0
12998.757 1
12999.299 0
12999.841 1
13000.382 4
13000.924 5
13001.466 1
13002.007 1
13002.549 2
13003.091 2
13003.632 1
13004.174 2
13004.716 5
13005.257 3
13005.799 1
13006.341 1
13006.883 2
13007.424 1
13007.966 0
13008.508 1
13009.050 0
13009.591 2
13010.133 1
13010.675 1
13011.217 6
13011.759 7
13012.301 3
13012.842 1
13013.384 0
13013.926 1
13014.468 2
13015.010 2
13015.552 3
13016.094 0
13016.636 1
13017.178 1
13017.720 1
13018.262 1
13018.804 7
13019.346 3
13019.888 0
13020.430 0
13020.972 0
13021.514 1
13022.056 0
13022.598 2
13023.140 2
13023.682 1
13024.224 0
13024.767 2
13025.309 0
13025.851 0
13026.393 1
13026.935 5
13027.477 11
13028.019 4
13028.562 2
13029.104 2
13029.646 0
13030.188 3
13030.731 1
13031.273 0
13031.815 2
13032.357 1
13032.900 0
13033.442 1
13033.984 0
13034.527 1
13035.069 1
13035.611 0
13036.154 0
13036.696 3
13037.238 2
13037.781 1
13038.323 0
13038.866 0
13039.408 1
13039.951 2
13040.493 9
13041.035 3
13041.578 1
13042.120 2
13042.663 0
13043.205 1
13043.748 0
13044.290 0
13044.833 3
13045.376 2
13045.918 2
13046.461 1
13047.003 1
13047.546 0
13048.088 0
13048.631 0
13049.174 2
13049.716 4
13050.259 3
13050.802 1
13051.344 1
13051.887 0
13052.430 0
13052.972 0
13053.515 0
13054.058 1
13054.601 0
13055.143 0
13055.686 0
13056.229 0
13056.772 0
13057.314 5
13057.857 2
13058.400 4
13058.943 2
13059.486 1
13060.029 0
13060.572 2
13061.114 2
13061.657 0
13062.200 0
13062.743 2
13063.286 2
13063.829 0
13064.372 6
13064.915 2
13065.458 3
13066.001 0
13066.544 2
13067.087 1
13067.630 4
13068.173 4
13068.716 2
13069.259 3
13069.802 1
13070.345 0
13070.888 2
13071.431 1
13071.974 0
13072.517 2
13073.061 1
13073.604 2
13074.147 1
13074.690 0
13075.233 2
13075.776 4
13076.320 2
13076.863 1
13077.406 0
13077.949 0
13078.492 3
13079.036 5
13079.579 2
13080.122 4
13080.666 6
13081.209 4
13081.752 4
13082.295 1
13082.839 5
13083.382 1
13083.925 0
13084.469 0
13085.012 3
13085.556 5
13086.099 6
13086.642 3
13087.186 4
13087.729 2
13088.273 1
13088.816 4
13089.360 3
13089.903 3
13090.447 4
13090.990 1
13091.534 0
13092.077 3
13092.621 1
13093.164 0
13093.708 0
13094.251 0
13094.795 0
13095.338 0
13095.882 2
13096.426 2
13096.969 1
13097.513 0
13098.057 3
13098.600 2
13099.144 0
13099.688 2
13100.231 0
13100.775 1
13101.319 0
13101.862 2
13102.406 1
13102.950 1
13103.494 0
13104.037 2
13104.581 1
13105.125 1
13105.669 4
13106.213 9
13106.756 1
13107.300 0
13107.844 0
13108.388 0
13108.932 0
13109.476 0
13110.020 1
13110.564 2
13111.108 1
13111.651 2
13112.195 2
13112.739 1
13113.283 1
13113.827 2
13114.371 18
13114.915 14
13115.459 10
13116.003 3
13116.547 3
13117.091 1
13117.635 3
13118.179 2
13118.724 0
13119.268 0
13119.812 5
13120.356 2
13120.900 1
13121.444 0
13121.988 0
13122.532 0
13123.077 1
13123.621 0
13124.165 0
13124.709 2
13125.253 0
13125.798 0
13126.342 0
13126.886 2
13127.430 2
13127.975 4
13128.519 1
13129.063 1
13129.607 2
13130.152 3
13130.696 0
13131.240 2
13131.785 5
13132.329 3
13132.873 1
13133.418 1
13133.962 1
13134.507 9
13135.051 5
13135.596 3
13136.140 4
13136.684 3
13137.229 1
13137.773 2
13138.318 0
13138.862 2
13139.407 4
13139.951 2
13140.496 0
13141.040 2
13141.585 0
13142.130 1
13142.674 0
13143.219 0
13143.763 1
13144.308 0
13144.852 0
13145.397 5
13145.942 6
13146.486 3
13147.031 3
13147.576 1
13148.120 2
13148.665 1
13149.210 0
13149.755 0
13150.299 0
13150.844 1
13151.389 0
13151.934 2
13152.478 3
13153.023 1
13153.568 0
13154.113 1
13154.658 0
13155.202 0
13155.747 2
13156.292 0
13156.837 4
13157.382 2
13157.927 0
13158.472 1
13159.017 0
13159.561 0
13160.106 0
13160.651 0
13161.196 0
13161.741 1
13162.286 0
13162.831 0
13163.376 0
13163.921 1
13164.466 1
13165.011 0
13165.556 1
13166.101 0
13166.646 1
13167.192 6
13167.737 3
13168.282 3
13168.827 1
13169.372 0
13169.917 1
13170.462 1
13171.007 0
13171.553 0
13172.098 1
13172.643 1
13173.188 1
13173.733 2
13174.279 0
13174.824 1
13175.369 0
13175.914 0
13176.460 1
13177.005 3
13177.550 2
13178.096 1
13178.641 1
13179.186 0
13179.732 2
13180.277 1
13180.822 0
13181.368 0
13181.913 0
13182.458 1
13183.004 1
13183.549 1
13184.095 1
13184.640 3
13185.186 2
13185.731 3
13186.277 1
13186.822 1
13187.368 0
13187.913 1
13188.459 1
13189.004 2
13189.550 1
13190.095 1
13190.641 0
13191.186 0
13191.732 0
13192.278 2
13192.823 0
13193.369 2
13193.914 8
13194.460 7
13195.006 5
13195.551 7
13196.097 6
13196.643 3
13197.188 1
13197.734 0
13198.280 0
13198.826 0
13199.371 0
13199.917 0
13200.463 0
13201.009 1
13201.554 0
13202.100 0
13202.646 2
13203.192 0
13203.738 3
13204.284 3
13204.829 2
13205.375 3
13205.921 3
13206.467 4
13207.013 2
13207.559 0
13208.105 0
13208.651 3
13209.197 3
13209.743 2
13210.289 1
13210.835 0
13211.381 1
13211.927 0
13212.473 1
13213.019 4
13213.565 4
13214.111 0
13214.657 1
13215.203 2
13215.749 1
13216.295 2
13216.841 1
13217.387 0
13217.934 1
13218.480 0
13219.026 0
13219.572 0
13220.118 0
13220.664 0
13221.211 0
13221.757 1
13222.303 0
13222.849 0
13223.396 0
13223.942 1
13224.488 0
13225.034 6
13225.581 2
13226.127 1
13226.673 0
13227.220 0
13227.766 1
13228.312 0
13228.859 3
13229.405 5
13229.951 2
13230.498 0
13231.044 0
13231.591 0
13232.137 0
13232.683 2
13233.230 2
13233.776 0
13234.323 0
13234.869 1
13235.416 0
13235.962 0
13236.509 3
13237.055 4
13237.602 1
13238.148 1
13238.695 0
13239.242 0
13239.788 0
13240.335 0
13240.881 0
13241.428 0
13241.975 0
13242.521 0
13243.068 0
13243.615 0
13244.161 1
13244.708 0
13245.255 0
13245.801 1
13246.348 0
13246.895 1
13247.442 1
13247.988 1
13248.535 0
13249.082 0
13249.629 0
13250.175 1
13250.722 0
13251.269 0
13251.816 1
13252.363 0
13252.910 0
13253.456 2
13254.003 1
13254.550 1
13255.097 0
13255.644 0
13256.191 3
13256.738 3
13257.285 1
13257.832 0
13258.379 0
13258.926 0
13259.473 0
13260.020 1
13260.567 0
13261.114 3
13261.661 1
13262.208 0
13262.755 2
13263.302 3
13263.849 2
13264.396 0
13264.943 3
13265.490 4
13266.037 1
13266.585 0
13267.132 0
13267.679 1
13268.226 0
13268.773 0
13269.320 0
13269.868 1
13270.415 0
13270.962 0
13271.509 4
13272.057 2
13272.604 0
13273.151 0
13273.698 0
13274.246 1
13274.793 3
13275.340 2
13275.888 0
13276.435 0
13276.982 2
13277.530 3
13278.077 2
13278.625 1
13279.172 0
13279.719 2
13280.267 3
13280.814 0
13281.362 0
13281.909 0
13282.457 0
13283.004 0
13283.552 1
13284.099 2
13284.647 2
13285.194 1
13285.742 0
13286.289 1
13286.837 2
13287.384 2
13287.932 1
13288.479 0
13289.027 0
13289.575 4
13290.122 2
13290.670 3
13291.218 1
13291.765 0
13292.313 0
13292.861 2
13293.408 0
13293.956 0
13294.504 1
13295.051 0
13295.599 0
13296.147 1
13296.695 1
13297.242 0
13297.790 0
13298.338 1
13298.886 0
13299.434 3
13299.981 1
13300.529 0
13301.077 3
13301.625 5
13302.173 4
13302.721 5
13303.269 1
13303.817 1
13304.364 0
13304.912 0
13305.460 0
13306.008 1
13306.556 2
13307.104 0
13307.652 1
13308.200 2
13308.748 0
13309.296 1
13309.844 0
13310.392 4
13310.940 4
13311.488 2
13312.037 0
13312.585 0
13313.133 0
13313.681 0
13314.229 1
13314.777 1
13315.325 1
13315.873 0
13316.422 0
13316.970 0
13317.518 0
13318.066 0
13318.614 0
13319.163 0
13319.711 2
13320.259 5
13320.807 1
13321.356 2
13321.904 1
13322.452 4
13323.000 2
13323.549 4
13324.097 4
13324.645 2
13325.194 1
13325.742 2
13326.290 4
13326.839 5
13327.387 5
13327.936 1
13328.484 3
13329.032 4
13329.581 1
13330.129 0
13330.678 1
13331.226 1
13331.775 0
13332.323 1
13332.872 2
13333.420 0
13333.969 0
13334.517 1
13335.066 1
13335.614 1
13336.163 1
13336.712 0
13337.260 1
13337.809 0
13338.357 1
13338.906 0
13339.455 1
13340.003 1
13340.552 4
13341.101 4
13341.649 0
13342.198 0
13342.747 0
13343.296 0
13343.844 0
13344.393 0
13344.942 0
13345.491 0
13346.039 0
13346.588 6
13347.137 4
13347.686 3
13348.235 0
13348.783 5
13349.332 4
13349.881 1
13350.430 0
13350.979 1
13351.528 0
13352.077 2
13352.626 2
13353.174 1
13353.723 0
13354.272 0
13354.821 0
13355.370 2
13355.919 2
13356.468 1
13357.017 2
13357.566 3
13358.115 2
13358.664 0
13359.213 0
13359.762 6
13360.311 2
13360.861 0
13361.410 0
13361.959 0
13362.508 0
13363.057 0
13363.606 0
13364.155 0
13364.704 1
13365.254 1
13365.803 1
13366.352 0
13366.901 0
13367.450 2
13368.000 2
13368.549 0
13369.098 0
13369.647 0
13370.197 0
13370.746 2
13371.295 0
13371.845 2
13372.394 3
13372.943 0
13373.493 2
13374.042 1
13374.591 4
13375.141 5
13375.690 2
13376.239 1
13376.789 1
13377.338 0
13377.888 0
13378.437 0
13378.987 2
13379.536 1
13380.086 3
13380.635 0
13381.185 0
13381.734 0
13382.284 1
13382.833 1
13383.383 0
13383.932 1
13384.482 3
13385.031 4
13385.581 2
13386.131 0
13386.680 0
13387.230 5
13387.779 4
13388.329 4
13388.879 1
13389.428 2
13389.978 2
13390.528 3
13391.077 1
13391.627 1
13392.177 0
13392.727 1
13393.276 1
13393.826 1
13394.376 2
13394.926 3
13395.476 5
13396.025 2
13396.575 1
13397.125 0
13397.675 0
13398.225 1
13398.775 0
13399.324 0
13399.874 0
13400.424 1
13400.974 6
13401.524 2
13402.074 2
13402.624 5
13403.174 1
13403.724 2
13404.274 1
13404.824 2
13405.374 0
13405.924 0
13406.474 0
13407.024 1
13407.574 2
13408.124 3
13408.674 5
13409.224 1
13409.774 2
13410.324 4
13410.874 1
13411.424 1
13411.975 0
13412.525 0
13413.075 2
13413.625 1
13414.175 2
13414.725 0
13415.276 0
13415.826 0
13416.376 0
13416.926 0
13417.477 0
13418.027 0
13418.577 0
13419.127 0
13419.678 0
13420.228 3
13420.778 0
13421.329 1
13421.879 3
13422.429 1
13422.980 1
13423.530 0
13424.080 0
13424.631 0
13425.181 0
13425.732 1
13426.282 0
13426.832 0
13427.383 1
13427.933 0
13428.484 0
13429.034 4
13429.585 2
13430.135 0
13430.686 0
13431.236 0
13431.787 0
13432.337 0
13432.888 0
13433.439 0
13433.989 0
13434.540 1
13435.090 1
13435.641 2
13436.192 6
13436.742 0
13437.293 0
13437.844 0
13438.394 1
13438.945 0
13439.496 0
13440.046 0
13440.597 0
13441.148 0
13441.699 0
13442.249 2
13442.800 2
13443.351 0
13443.902 2
13444.452 5
13445.003 3
13445.554 8
13446.105 3
13446.656 1
13447.207 0
13447.758 1
13448.308 1
13448.859 0
13449.410 1
13449.961 2
13450.512 0
13451.063 1
13451.614 0
13452.165 0
13452.716 2
13453.267 1
13453.818 1
13454.369 2
13454.920 1
13455.471 3
13456.022 4
13456.573 2
13457.124 0
13457.675 0
13458.226 0
13458.777 0
13459.328 2
13459.879 0
13460.431 0
13460.982 0
13461.533 0
13462.084 0
13462.635 0
13463.186 5
13463.738 3
13464.289 3
13464.840 3
13465.391 2
13465.942 2
13466.494 1
13467.045 0
13467.596 0
13468.148 2
13468.699 9
13469.250 11
13469.801 4
13470.353 1
13470.904 0
13471.456 0
13472.007 0
13472.558 0
13473.110 0
13473.661 0
13474.212 0
13474.764 0
13475.315 0
13475.867 2
13476.418 2
13476.970 2
13477.521 1
13478.073 0
13478.624 1
13479.176 0
13479.727 0
13480.279 0
13480.830 6
13481.382 2
13481.933 0
13482.485 0
13483.037 0
13483.588 0
13484.140 1
13484.691 1
13485.243 0
13485.795 3
13486.346 1
13486.898 2
13487.450 1
13488.001 0
13488.553 0
13489.105 2
13489.657 1
13490.208 0
13490.760 1
13491.312 0
13491.864 0
13492.415 0
13492.967 0
13493.519 0
13494.071 0
13494.623 0
13495.174 0
13495.726 1
13496.278 0
13496.830 0
13497.382 0
13497.934 1
13498.486 1
13499.038 1
13499.590 0
13500.141 2
13500.693 1
13501.245 0
13501.797 1
13502.349 0
13502.901 0
13503.453 1
13504.005 0
13504.557 1
13505.109 1
13505.662 0
13506.214 0
13506.766 1
13507.318 0
13507.870 2
13508.422 1
13508.974 1
13509.526 2
13510.078 5
13510.631 6
13511.183 6
13511.735 0
13512.287 2
13512.839 1
13513.391 0
13513.944 0
13514.496 0
13515.048 1
13515.600 5
13516.153 3
13516.705 0
13517.257 0
13517.810 0
13518.362 0
13518.914 1
13519.467 4
13520.019 2
13520.571 1
13521.124 2
13521.676 2
13522.228 0
13522.781 0
13523.333 0
13523.886 0
13524.438 2
13524.991 3
13525.543 1
13526.095 2
13526.648 0
13527.200 1
13527.753 1
13528.305 0
13528.858 0
13529.411 0
13529.963 1
13530.516 1
13531.068 0
13531.621 0
13532.173 0
13532.726 0
13533.279 0
13533.831 2
13534.384 1
13534.937 0
13535.489 1
13536.042 0
13536.595 0
13537.147 1
13537.700 0
13538.253 1
13538.805 2
13539.358 5
13539.911 4
13540.464 2
13541.017 1
13541.569 0
13542.122 1
13542.675 0
13543.228 0
13543.781 0
13544.333 0
13544.886 0
13545.439 0
13545.992 0
13546.545 0
13547.098 0
13547.651 0
13548.204 1
13548.757 1
13549.310 0
13549.863 0
13550.415 1
13550.968 0
13551.521 1
13552.074 2
13552.627 2
13553.180 0
13553.734 0
13554.287 0
13554.840 3
13555.393 2
13555.946 1
13556.499 0
13557.052 0
13557.605 2
13558.158 1
13558.711 0
13559.265 0
13559.818 1
13560.371 0
13560.924 0
13561.477 2
13562.030 2
13562.584 2
13563.137 1
13563.690 1
13564.243 0
13564.797 0
13565.350 1
13565.903 1
13566.457 0
13567.010 1
13567.563 2
13568.116 1
13568.670 2
13569.223 1
13569.777 1
13570.330 0
13570.883 0
13571.437 0
13571.990 1
13572.544 0
13573.097 1
13573.650 0
13574.204 0
13574.757 0
13575.311 0
13575.864 0
13576.418 0
13576.971 0
13577.525 0
13578.078 0
13578.632 3
13579.185 0
13579.739 1
13580.293 1
13580.846 1
13581.400 0
13581.953 1
13582.507 1
13583.061 0
13583.614 1
13584.168 3
13584.722 1
13585.275 0
13585.829 0
13586.383 0
13586.936 1
13587.490 0
13588.044 1
13588.598 0
13589.151 0
13589.705 0
13590.259 0
13590.813 1
13591.367 0
13591.920 0
13592.474 0
13593.028 0
13593.582 0
13594.136 0
13594.690 1
13595.244 0
13595.797 1
13596.351 1
13596.905 0
13597.459 2
13598.013 3
13598.567 0
13599.121 0
13599.675 2
13600.229 0
13600.783 3
13601.337 1
13601.891 0
13602.445 0
13602.999 0
13603.553 0
13604.107 3
13604.661 1
13605.215 0
13605.770 1
13606.324 4
13606.878 2
13607.432 0
13607.986 0
13608.540 0
13609.094 2
13609.649 1
13610.203 1
13610.757 9
13611.311 9
13611.865 3
13612.420 2
13612.974 1
13613.528 0
13614.082 0
13614.637 1
13615.191 1
13615.745 0
13616.300 0
13616.854 0
13617.408 0
13617.963 2
13618.517 2
13619.071 0
13619.626 0
13620.180 0
13620.735 0
13621.289 0
13621.843 1
13622.398 1
13622.952 0
13623.507 0
13624.061 0
13624.616 0
13625.170 0
13625.725 1
13626.279 1
13626.834 0
13627.388 3
13627.943 3
13628.497 3
13629.052 0
13629.607 0
13630.161 0
13630.716 0
13631.270 0
13631.825 0
13632.380 0
13632.934 0
13633.489 0
13634.044 1
13634.598 5
13635.153 3
13635.708 0
13636.262 0
13636.817 1
13637.372 0
13637.927 0
13638.481 0
13639.036 0
13639.591 0
13640.146 3
13640.701 0
13641.255 0
13641.810 3
13642.365 2
13642.920 0
13643.475 2
13644.030 8
13644.585 10
13645.140 9
13645.694 8
13646.249 4
13646.804 2
13647.359 3
13647.914 4
13648.469 4
13649.024 1
13649.579 0
13650.134 0
13650.689 0
13651.244 2
13651.799 1
13652.354 1
13652.909 1
13653.464 0
13654.019 0
13654.575 0
13655.130 0
13655.685 0
13656.240 0
13656.795 0
13657.350 1
13657.905 1
13658.461 5
13659.016 7
13659.571 2
13660.126 2
13660.681 7
13661.237 2
13661.792 2
13662.347 0
13662.902 0
13663.458 0
13664.013 3
13664.568 0
13665.124 0
13665.679 1
13666.234 0
13666.790 0
13667.345 0
13667.900 2
13668.456 3
13669.011 3
13669.566 2
13670.122 0
13670.677 1
13671.233 4
13671.788 2
13672.344 0
13672.899 0
13673.455 3
13674.010 1
13674.566 3
13675.121 0
13675.677 0
13676.232 1
13676.788 4
13677.343 1
13677.899 0
13678.454 0
13679.010 0
13679.566 1
13680.121 0
13680.677 4
13681.232 2
13681.788 0
13682.344 0
13682.899 0
13683.455 2
13684.011 0
13684.566 0
13685.122 0
13685.678 0
13686.234 0
13686.789 0
13687.345 0
13687.901 0
13688.457 3
13689.013 1
13689.568 0
13690.124 2
13690.680 1
13691.236 1
13691.792 0
13692.348 0
13692.903 6
13693.459 2
13694.015 0
13694.571 0
13695.127 1
13695.683 0
13696.239 0
13696.795 0
13697.351 2
13697.907 6
13698.463 2
13699.019 0
13699.575 1
13700.131 0
13700.687 0
13701.243 0
13701.799 0
13702.355 0
13702.911 0
13703.467 5
13704.023 3
13704.579 2
13705.135 0
13705.692 3
13706.248 1
13706.804 0
13707.360 0
13707.916 1
13708.472 3
13709.029 1
13709.585 3
13710.141 0
13710.697 1
13711.254 2
13711.810 1
13712.366 0
13712.922 1
13713.479 3
13714.035 2
13714.591 2
13715.148 1
13715.704 4
13716.260 3
13716.817 2
13717.373 1
13717.929 2
13718.486 4
13719.042 7
13719.599 10
13720.155 9
13720.712 5
13721.268 1
13721.824 0
13722.381 1
13722.937 4
13723.494 2
13724.050 3
13724.607 3
13725.163 1
13725.720 2
13726.277 0
13726.833 1
13727.390 0
13727.946 1
13728.503 0
13729.059 0
13729.616 4
13730.173 1
13730.729 2
13731.286 0
13731.843 1
13732.399 4
13732.956 8
13733.513 5
13734.069 2
13734.626 3
13735.183 5
13735.740 3
13736.296 1
13736.853 2
13737.410 0
13737.967 0
13738.524 2
13739.080 3
13739.637 2
13740.194 3
13740.751 6
13741.308 4
13741.865 1
13742.421 3
13742.978 2
13743.535 6
13744.092 6
13744.649 2
13745.206 7
13745.763 4
13746.320 4
13746.877 2
13747.434 0
13747.991 3
13748.548 1
13749.105 3
13749.662 3
13750.219 7
13750.776 4
13751.333 3
13751.890 3
13752.447 2
13753.004 6
13753.561 6
13754.119 4
13754.676 3
13755.233 7
13755.790 1
13756.347 5
13756.904 3
13757.462 3
13758.019 15
13758.576 17
13759.133 9
13759.690 9
13760.248 1
13760.805 2
13761.362 0
13761.919 3
13762.477 10
13763.034 15
13763.591 10
13764.149 7
13764.706 7
13765.263 5
13765.821 4
13766.378 4
13766.935 7
13767.493 0
13768.050 1
13768.608 2
13769.165 5
13769.722 1
13770.280 4
13770.837 6
13771.395 3
13771.952 2
13772.510 4
13773.067 5
13773.625 3
13774.182 3
13774.740 1
13775.297 3
13775.855 3
13776.413 0
13776.970 1
13777.528 6
13778.085 5
13778.643 9
13779.201 6
13779.758 1
13780.316 5
13780.874 1
13781.431 1
13781.989 0
13782.547 0
13783.104 1
13783.662 1
13784.220 1
13784.777 0
13785.335 3
13785.893 5
13786.451 4
13787.009 1
13787.566 2
13788.124 4
13788.682 2
13789.240 1
13789.798 2
13790.355 3
13790.913 3
13791.471 5
13792.029 3
13792.587 2
13793.145 0
13793.703 0
13794.261 1
13794.819 1
13795.377 1
13795.935 4
13796.493 3
13797.051 2
13797.609 4
13798.167 4
13798.725 3
13799.283 1
13799.841 1
13800.399 0
13800.957 1
13801.515 0
13802.073 1
13802.631 1
13803.189 1
13803.747 2
13804.305 3
13804.864 3
13805.422 1
13805.980 3
13806.538 1
13807.096 0
13807.654 0
13808.213 0
13808.771 0
13809.329 1
13809.887 0
13810.446 0
13811.004 3
13811.562 5
13812.121 2
13812.679 0
13813.237 2
13813.795 2
13814.354 0
13814.912 5
13815.471 4
13816.029 2
13816.587 1
13817.146 0
13817.704 1
13818.262 2
13818.821 0
13819.379 0
13819.938 1
13820.496 6
13821.055 3
13821.613 3
13822.172 1
13822.730 1
13823.289 2
13823.847 2
13824.406 0
13824.964 1
13825.523 0
13826.082 1
13826.640 5
13827.199 6
13827.757 1
13828.316 1
13828.875 0
13829.433 2
13829.992 2
13830.551 1
13831.109 2
13831.668 4
13832.227 0
13832.785 0
13833.344 1
13833.903 0
13834.462 3
13835.020 4
13835.579 1
13836.138 6
13836.697 5
13837.255 4
13837.814 2
13838.373 1
13838.932 4
13839.491 2
13840.050 4
13840.608 6
13841.167 4
13841.726 4
13842.285 1
13842.844 3
13843.403 3
13843.962 1
13844.521 5
13845.080 3
13845.639 0
13846.198 0
13846.757 4
13847.316 6
13847.875 3
13848.434 1
13848.993 0
13849.552 4
13850.111 3
13850.670 2
13851.229 3
13851.788 2
13852.347 2
13852.906 4
13853.466 5
13854.025 1
13854.584 1
13855.143 4
13855.702 1
13856.261 1
13856.821 0
13857.380 1
13857.939 5
13858.498 2
13859.057 2
13859.617 2
13860.176 2
13860.735 0
13861.295 3
13861.854 1
13862.413 0
13862.972 0
13863.532 2
13864.091 3
13864.651 2
13865.210 0
13865.769 0
13866.329 3
13866.888 3
13867.447 0
13868.007 0
13868.566 0
13869.126 0
13869.685 0
13870.245 2
13870.804 2
13871.364 1
13871.923 1
13872.483 5
13873.042 5
13873.602 5
13874.161 3
13874.721 1
13875.280 3
13875.840 2
13876.400 2
13876.959 0
13877.519 4
13878.078 4
13878.638 8
13879.198 2
13879.757 1
13880.317 1
13880.877 4
13881.436 6
13881.996 3
13882.556 8
13883.116 4
13883.675 3
13884.235 3
13884.795 5
13885.355 2
13885.914 2
13886.474 1
13887.034 2
13887.594 5
13888.154 3
13888.713 2
13889.273 1
13889.833 1
13890.393 1
13890.953 3
13891.513 1
13892.073 0
13892.633 0
13893.193 0
13893.753 1
13894.313 2
13894.872 2
13895.432 0
13895.992 0
13896.552 1
13897.112 1
13897.672 2
13898.233 4
13898.793 4
13899.353 4
13899.913 3
13900.473 3
13901.033 1
13901.593 1
13902.153 1
13902.713 3
13903.273 0
13903.833 2
13904.394 3
13904.954 0
13905.514 0
13906.074 0
13906.634 3
13907.195 2
13907.755 1
13908.315 0
13908.875 0
13909.436 0
13909.996 0
13910.556 1
13911.116 4
13911.677 3
13912.237 1
13912.797 1
13913.358 3
13913.918 3
13914.478 3
13915.039 1
13915.599 1
13916.160 1
13916.720 0
13917.280 5
13917.841 3
13918.401 1
13918.962 0
13919.522 0
13920.083 1
13920.643 0
13921.204 0
13921.764 0
13922.325 0
13922.885 0
13923.446 2
13924.006 0
13924.567 0
13925.127 0
13925.688 0
13926.249 0
13926.809 1
13927.370 1
13927.930 2
13928.491 0
13929.052 0
13929.612 2
13930.173 0
13930.734 0
13931.295 0
13931.855 0
13932.416 0
13932.977 0
13933.537 1
13934.098 0
13934.659 0
13935.220 2
13935.781 1
13936.341 0
13936.902 2
13937.463 1
13938.024 0
13938.585 1
13939.145 0
13939.706 0
13940.267 1
13940.828 0
13941.389 1
13941.950 0
13942.511 0
13943.072 1
13943.633 0
13944.194 0
13944.755 0
13945.316 2
13945.877 3
13946.438 1
13946.999 1
13947.560 0
13948.121 1
13948.682 4
13949.243 2
13949.804 1
13950.365 0
13950.926 0
13951.487 1
13952.048 0
13952.609 2
13953.171 3
13953.732 1
13954.293 1
13954.854 1
13955.415 1
13955.977 0
13956.538 0
13957.099 1
13957.660 4
13958.221 2
13958.783 1
13959.344 1
13959.905 0
13960.466 5
13961.028 4
13961.589 1
13962.150 0
13962.712 0
13963.273 3
13963.834 0
13964.396 3
13964.957 3
13965.519 1
13966.080 2
13966.641 4
13967.203 1
13967.764 0
13968.326 0
13968.887 0
13969.449 0
13970.010 1
13970.572 1
13971.133 0
13971.695 0
13972.256 0
13972.818 3
13973.379 1
13973.941 2
13974.502 1
13975.064 0
13975.626 0
13976.187 1
13976.749 1
13977.310 0
13977.872 0
13978.434 2
13978.995 4
13979.557 5
13980.119 0
13980.680 1
13981.242 0
13981.804 0
13982.366 0
13982.927 0
13983.489 3
13984.051 3
13984.613 0
13985.174 0
13985.736 0
13986.298 3
13986.860 3
13987.422 0
13987.983 0
13988.545 0
13989.107 0
13989.669 1
13990.231 0
13990.793 1
13991.355 1
13991.917 1
13992.479 0
13993.041 0
13993.602 0
13994.164 0
13994.726 1
13995.288 0
13995.850 0
13996.412 0
13996.974 0
13997.536 0
13998.099 0
13998.661 0
13999.223 0
13999.785 6
14000.347 3
14000.909 3
14001.471 4
14002.033 2
14002.595 0
14003.157 0
14003.720 3
14004.282 1
14004.844 0
14005.406 0
14005.968 3
14006.531 1
14007.093 0
14007.655 0
14008.217 0
14008.780 1
14009.342 0
14009.904 1
14010.466 0
14011.029 0
14011.591 1
14012.153 3
14012.716 1
14013.278 1
14013.840 2
14014.403 2
14014.965 0
14015.528 1
14016.090 1
14016.652 4
14017.215 2
14017.777 2
14018.340 1
14018.902 1
14019.465 0
14020.027 0
14020.590 0
14021.152 1
14021.715 2
14022.277 1
14022.840 2
14023.402 6
14023.965 1
14024.527 1
14025.090 1
14025.653 2
14026.215 0
14026.778 0
14027.340 0
14027.903 1
14028.466 0
14029.028 0
14029.591 0
14030.154 0
14030.717 2
14031.279 0
14031.842 0
14032.405 1
14032.967 1
14033.530 0
14034.093 2
14034.656 2
14035.219 2
14035.781 1
14036.344 0
14036.907 0
14037.470 3
14038.033 10
14038.596 9
14039.158 5
14039.721 3
14040.284 2
14040.847 0
14041.410 4
14041.973 6
14042.536 3
14043.099 4
14043.662 2
14044.225 4
14044.788 9
14045.351 4
14045.914 1
14046.477 0
14047.040 0
14047.603 0
14048.166 1
14048.729 0
14049.292 4
14049.855 4
14050.418 1
14050.981 2
14051.544 3
14052.108 3
14052.671 1
14053.234 2
14053.797 2
14054.360 1
14054.923 0
14055.487 2
14056.050 1
14056.613 0
14057.176 0
14057.739 1
14058.303 0
14058.866 1
14059.429 0
14059.993 3
14060.556 2
14061.119 2
14061.682 0
14062.246 1
14062.809 2
14063.372 0
14063.936 5
14064.499 3
14065.063 0
14065.626 1
14066.189 4
14066.753 1
14067.316 1
14067.880 2
14068.443 1
14069.007 1
14069.570 0
14070.134 1
14070.697 1
14071.261 1
14071.824 3
14072.388 0
14072.951 0
14073.515 1
14074.078 1
14074.642 0
14075.206 1
14075.769 1
14076.333 1
14076.896 0
14077.460 1
14078.024 1
14078.587 1
14079.151 1
14079.715 0
14080.278 3
14080.842 0
14081.406 3
14081.970 3
14082.533 1
14083.097 1
14083.661 1
14084.225 1
14084.788 0
14085.352 0
14085.916 0
14086.480 0
14087.044 0
14087.608 1
14088.171 0
14088.735 2
14089.299 1
14089.863 0
14090.427 2
14090.991 2
14091.555 2
14092.119 2
14092.683 0
14093.247 0
14093.811 1
14094.374 0
14094.938 0
14095.502 0
14096.067 0
14096.631 0
14097.195 3
14097.759 1
14098.323 1
14098.887 0
14099.451 0
14100.015 2
14100.579 1
14101.143 4
14101.707 5
14102.271 3
14102.836 6
14103.400 3
14103.964 1
14104.528 2
14105.092 2
14105.656 1
14106.221 0
14106.785 1
14107.349 1
14107.913 2
14108.478 0
14109.042 0
14109.606 1
14110.170 0
14110.735 2
14111.299 6
14111.863 2
14112.428 0
14112.992 0
14113.556 0
14114.121 1
14114.685 0
14115.250 0
14115.814 2
14116.378 3
14116.943 3
14117.507 0
14118.072 1
14118.636 7
14119.201 3
14119.765 2
14120.330 3
14120.894 1
14121.459 0
14122.023 0
14122.588 1
14123.152 1
14123.717 2
14124.282 0
14124.846 0
14125.411 0
14125.975 1
14126.540 0
14127.105 1
14127.669 1
14128.234 1
14128.799 0
14129.363 1
14129.928 0
14130.493 0
14131.057 0
14131.622 0
14132.187 2
14132.752 0
14133.316 0
14133.881 0
14134.446 0
14135.011 0
14135.575 1
14136.140 1
14136.705 0
14137.270 0
14137.835 0
14138.400 2
14138.964 5
14139.529 3
14140.094 0
14140.659 4
14141.224 3
14141.789 0
14142.354 0
14142.919 0
14143.484 0
14144.049 1
14144.614 1
14145.179 0
14145.744 1
14146.309 1
14146.874 0
14147.439 1
14148.004 0
14148.569 0
14149.134 0
14149.699 0
14150.264 3
14150.829 2
14151.394 2
14151.960 1
14152.525 1
14153.090 0
14153.655 1
14154.220 2
14154.785 1
14155.351 1
14155.916 1
14156.481 0
14157.046 0
14157.612 2
14158.177 2
14158.742 0
14159.307 0
14159.873 1
14160.438 0
14161.003 0
14161.569 1
14162.134 4
14162.699 2
14163.265 2
14163.830 0
14164.395 2
14164.961 1
14165.526 0
14166.092 0
14166.657 0
14167.222 0
14167.788 0
14168.353 1
14168.919 0
14169.484 0
14170.050 0
14170.615 0
14171.181 1
14171.746 0
14172.312 1
14172.877 0
14173.443 2
14174.009 1
14174.574 0
14175.140 0
14175.705 0
14176.271 0
14176.837 3
14177.402 3
14177.968 0
14178.534 0
14179.099 0
14179.665 0
14180.231 0
14180.796 0
14181.362 0
14181.928 0
14182.493 0
14183.059 0
14183.625 0
14184.191 3
14184.757 2
14185.322 1
14185.888 0
14186.454 1
14187.020 0
14187.586 0
14188.152 1
14188.717 0
14189.283 0
14189.849 0
14190.415 1
14190.981 1
14191.547 0
14192.113 1
14192.679 0
14193.245 0
14193.811 0
14194.377 2
14194.943 0
14195.509 0
14196.075 0
14196.641 0
14197.207 0
14197.773 0
14198.339 0
14198.905 3
14199.471 1
14200.037 0
14200.603 0
14201.169 0
14201.735 0
14202.302 0
14202.868 0
14203.434 0
14204.000 0
14204.566 0
14205.132 2
14205.699 1
14206.265 0
14206.831 2
14207.397 6
14207.964 2
14208.530 1
14209.096 1
14209.662 0
14210.229 0
14210.795 0
14211.361 1
14211.928 4
14212.494 3
14213.060 1
14213.627 0
14214.193 1
14214.759 1
14215.326 1
14215.892 0
14216.459 0
14217.025 0
14217.592 0
14218.158 0
14218.724 0
14219.291 1
14219.857 0
14220.424 1
14220.990 0
14221.557 2
14222.123 0
14222.690 0
14223.257 0
14223.823 1
14224.390 0
14224.956 1
14225.523 0
14226.089 0
14226.656 1
14227.223 0
14227.789 2
14228.356 4
14228.923 2
14229.489 1
14230.056 0
14230.623 0
14231.190 0
14231.756 2
14232.323 0
14232.890 1
14233.456 1
14234.023 0
14234.590 2
14235.157 0
14235.724 0
14236.290 0
14236.857 0
14237.424 1
14237.991 0
14238.558 0
14239.125 0
14239.692 4
14240.258 3
14240.825 1
14241.392 2
14241.959 1
14242.526 2
14243.093 0
14243.660 1
14244.227 0
14244.794 1
14245.361 4
14245.928 1
14246.495 2
14247.062 0
14247.629 2
14248.196 0
14248.763 0
14249.330 0
14249.897 0
14250.464 0
14251.032 1
14251.599 0
14252.166 3
14252.733 1
14253.300 0
14253.867 0
14254.434 0
14255.002 0
14255.569 1
14256.136 0
14256.703 1
14257.271 2
14257.838 1
14258.405 1
14258.972 0
14259.540 1
14260.107 0
14260.674 0
14261.241 2
14261.809 0
14262.376 0
14262.943 0
14263.511 1
14264.078 5
14264.646 5
14265.213 2
14265.780 1
14266.348 3
14266.915 5
14267.483 0
14268.050 0
14268.618 0
14269.185 0
14269.753 1
14270.320 0
14270.888 0
14271.455 5
14272.023 5
14272.590 1
14273.158 0
14273.725 0
14274.293 0
14274.860 0
14275.428 0
14275.996 1
14276.563 0
14277.131 0
14277.698 0
14278.266 4
14278.834 1
14279.401 1
14279.969 0
14280.537 5
14281.105 1
14281.672 0
14282.240 4
14282.808 3
14283.375 0
14283.943 0
14284.511 1
14285.079 0
14285.647 0
14286.214 1
14286.782 4
14287.350 4
14287.918 1
14288.486 1
14289.054 2
14289.622 3
14290.189 6
14290.757 5
14291.325 4
14291.893 1
14292.461 1
14293.029 0
14293.597 2
14294.165 3
14294.733 4
14295.301 2
14295.869 2
14296.437 1
14297.005 0
14297.573 0
14298.141 0
14298.709 5
14299.277 2
14299.845 3
14300.413 2
14300.981 0
14301.550 2
14302.118 1
14302.686 0
14303.254 0
14303.822 0
14304.390 0
14304.958 1
14305.527 2
14306.095 3
14306.663 6
14307.231 4
14307.800 2
14308.368 1
14308.936 2
14309.504 5
14310.073 4
14310.641 2
14311.209 1
14311.778 3
14312.346 5
14312.914 3
14313.483 2
14314.051 0
14314.619 1
14315.188 1
14315.756 0
14316.325 0
14316.893 0
14317.461 0
14318.030 2
14318.598 0
14319.167 0
14319.735 1
14320.304 0
14320.872 7
14321.441 6
14322.009 10
14322.578 2
14323.146 0
14323.715 2
14324.283 1
14324.852 0
14325.421 0
14325.989 1
14326.558 0
14327.126 0
14327.695 0
14328.264 0
14328.832 0
14329.401 0
14329.970 0
14330.538 3
14331.107 1
14331.676 0
14332.245 0
14332.813 1
14333.382 1
14333.951 1
14334.520 0
14335.088 2
14335.657 0
14336.226 0
14336.795 0
14337.364 0
14337.932 0
14338.501 2
14339.070 1
14339.639 1
14340.208 0
14340.777 2
14341.346 0
14341.915 0
14342.484 1
14343.052 0
14343.621 1
14344.190 0
14344.759 0
14345.328 0
14345.897 1
14346.466 2
14347.035 1
14347.604 0
14348.173 0
14348.742 0
14349.312 2
14349.881 0
14350.450 0
14351.019 0
14351.588 0
14352.157 0
14352.726 5
14353.295 3
14353.864 1
14354.434 1
14355.003 1
14355.572 6
14356.141 1
14356.710 1
14357.280 2
14357.849 1
14358.418 0
14358.987 1
14359.557 0
14360.126 0
14360.695 0
14361.265 0
14361.834 0
14362.403 0
14362.972 0
14363.542 0
14364.111 0
14364.681 0
14365.250 0
14365.819 1
14366.389 0
14366.958 1
14367.528 1
14368.097 2
14368.666 3
14369.236 1
14369.805 4
14370.375 3
14370.944 1
14371.514 2
14372.083 0
14372.653 1
14373.222 0
14373.792 0
14374.362 0
14374.931 0
14375.501 0
14376.070 0
14376.640 1
14377.210 0
14377.779 0
14378.349 0
14378.918 4
14379.488 2
14380.058 1
14380.627 2
14381.197 4
14381.767 6
14382.337 3
14382.906 2
14383.476 0
14384.046 0
14384.616 0
14385.185 2
14385.755 2
14386.325 0
14386.895 1
14387.465 1
14388.034 0
14388.604 0
14389.174 1
14389.744 1
14390.314 0
14390.884 0
14391.454 0
14392.024 0
14392.594 3
14393.163 0
14393.733 0
14394.303 1
14394.873 0
14395.443 0
14396.013 0
14396.583 0
14397.153 0
14397.723 0
14398.293 1
14398.863 1
14399.433 0
14400.004 0
14400.574 0
14401.144 1
14401.714 2
14402.284 1
14402.854 3
14403.424 1
14403.994 0
14404.565 0
14405.135 0
14405.705 0
14406.275 0
14406.845 0
14407.415 0
14407.986 0
14408.556 0
14409.126 0
14409.696 0
14410.267 0
14410.837 0
14411.407 2
14411.978 1
14412.548 1
14413.118 0
14413.689 1
14414.259 1
14414.829 1
14415.400 6
14415.970 3
14416.540 1
14417.111 0
14417.681 0
14418.252 0
14418.822 2
14419.393 1
14419.963 0
14420.534 0
14421.104 0
14421.675 2
14422.245 0
14422.816 1
14423.386 1
14423.957 1
14424.527 1
14425.098 0
14425.668 0
14426.239 0
14426.810 2
14427.380 2
14427.951 1
14428.521 0
14429.092 3
14429.663 3
14430.233 0
14430.804 0
14431.375 0
14431.946 0
14432.516 0
14433.087 1
14433.658 0
14434.228 4
14434.799 1
14435.370 0
14435.941 2
14436.512 2
14437.082 1
14437.653 1
14438.224 0
14438.795 1
14439.366 0
14439.937 0
14440.507 0
14441.078 0
14441.649 1
14442.220 0
14442.791 0
14443.362 0
14443.933 0
14444.504 0
14445.075 0
14445.646 0
14446.217 0
14446.788 0
14447.359 0
14447.930 0
14448.501 0
14449.072 0
14449.643 0
14450.214 1
14450.785 1
14451.356 0
14451.927 0
14452.498 2
14453.069 0
14453.641 0
14454.212 0
14454.783 1
14455.354 0
14455.925 0
14456.496 1
14457.068 2
14457.639 0
14458.210 0
14458.781 1
14459.353 0
14459.924 0
14460.495 0
14461.066 0
14461.638 2
14462.209 8
14462.780 4
14463.352 1
14463.923 0
14464.494 0
14465.066 0
14465.637 0
14466.208 0
14466.780 0
14467.351 1
14467.923 0
14468.494 0
14469.065 0
14469.637 0
14470.208 2
14470.780 3
14471.351 4
14471.923 0
14472.494 0
14473.066 0
14473.637 0
14474.209 2
14474.780 1
14475.352 1
14475.924 0
14476.495 0
14477.067 0
14477.638 1
14478.210 1
14478.782 1
14479.353 0
14479.925 1
14480.497 5
14481.068 3
14481.640 0
14482.212 1
14482.783 2
14483.355 0
14483.927 0
14484.499 2
14485.070 3
14485.642 3
14486.214 3
14486.786 0
14487.357 0
14487.929 0
14488.501 0
14489.073 0
14489.645 0
14490.217 3
14490.788 1
14491.360 0
14491.932 0
14492.504 0
14493.076 3
14493.648 0
14494.220 0
14494.792 0
14495.364 0
14495.936 0
14496.508 0
14497.080 0
14497.652 0
14498.224 0
14498.796 0
14499.368 1
14499.940 3
14500.512 1
14501.084 3
14501.656 1
14502.228 0
14502.800 2
14503.372 2
14503.945 1
14504.517 1
14505.089 0
14505.661 0
14506.233 0
14506.805 0
14507.378 1
14507.950 1
14508.522 0
14509.094 0
14509.666 0
14510.239 0
14510.811 1
14511.383 2
14511.956 2
14512.528 1
14513.100 4
14513.672 3
14514.245 1
14514.817 0
14515.389 0
14515.962 0
14516.534 0
14517.107 0
14517.679 0
14518.251 0
14518.824 1
14519.396 0
14519.969 0
14520.541 2
14521.114 3
14521.686 1
14522.259 0
14522.831 0
14523.404 0
14523.976 0
14524.549 0
14525.121 2
14525.694 1
14526.266 0
14526.839 0
14527.412 4
14527.984 3
14528.557 1
14529.129 0
14529.702 0
14530.275 5
14530.847 4
14531.420 0
14531.993 1
14532.565 4
14533.138 4
14533.711 2
14534.283 0
14534.856 1
14535.429 0
14536.002 0
14536.575 0
14537.147 1
14537.720 3
14538.293 2
14538.866 0
14539.439 0
14540.011 1
14540.584 0
14541.157 0
14541.730 0
14542.303 0
14542.876 0
14543.449 0
14544.022 0
14544.594 2
14545.167 1
14545.740 1
14546.313 0
14546.886 0
14547.459 0
14548.032 0
14548.605 0
14549.178 1
14549.751 1
14550.324 0
14550.897 0
14551.471 1
14552.044 0
14552.617 0
14553.190 0
14553.763 2
14554.336 1
14554.909 0
14555.482 0
14556.055 0
14556.629 0
14557.202 0
14557.775 2
14558.348 0
14558.921 0
14559.495 0
14560.068 0
14560.641 0
14561.214 0
14561.788 1
14562.361 0
14562.934 5
14563.508 2
14564.081 0
14564.654 2
14565.228 1
14565.801 1
14566.374 1
14566.948 0
14567.521 0
14568.094 0
14568.668 0
14569.241 0
14569.815 0
14570.388 0
14570.961 0
14571.535 0
14572.108 0
14572.682 0
14573.255 1
14573.829 0
14574.402 3
14574.976 0
14575.550 0
14576.123 0
14576.697 0
14577.270 0
14577.844 1
14578.417 2
14578.991 0
14579.565 0
14580.138 0
14580.712 0
14581.286 0
14581.859 1
14582.433 0
14583.007 1
14583.580 0
14584.154 0
14584.728 0
14585.301 1
14585.875 1
14586.449 1
14587.023 0
14587.596 3
14588.170 3
14588.744 2
14589.318 0
14589.892 1
14590.466 0
14591.039 4
14591.613 2
14592.187 0
14592.761 0
14593.335 0
14593.909 0
14594.483 1
14595.057 1
14595.631 0
14596.204 0
14596.778 0
14597.352 0
14597.926 2
14598.500 6
14599.074 1
14599.648 1
14600.222 0
14600.796 0
14601.371 0
14601.945 0
14602.519 0
14603.093 1
14603.667 2
14604.241 4
14604.815 1
14605.389 1
14605.963 3
14606.537 1
14607.112 0
14607.686 1
14608.260 0
14608.834 0
14609.408 1
14609.983 0
14610.557 0
14611.131 0
14611.705 0
14612.280 0
14612.854 0
14613.428 0
14614.002 0
14614.577 0
14615.151 0
14615.725 0
14616.300 3
14616.874 1
14617.448 0
14618.023 0
14618.597 0
14619.172 0
14619.746 1
14620.320 7
14620.895 6
14621.469 3
14622.044 1
14622.618 0
14623.193 0
14623.767 0
14624.342 0
14624.916 0
14625.491 0
14626.065 0
14626.640 0
14627.214 0
14627.789 4
14628.364 4
14628.938 1
14629.513 3
14630.087 1
14630.662 0
14631.237 1
14631.811 7
14632.386 1
14632.961 0
14633.535 0
14634.110 0
14634.685 0
14635.259 0
14635.834 0
14636.409 1
14636.984 0
14637.558 0
14638.133 1
14638.708 2
14639.283 0
14639.858 0
14640.432 1
14641.007 0
14641.582 0
14642.157 0
14642.732 1
14643.307 2
14643.882 0
14644.456 0
14645.031 0
14645.606 0
14646.181 1
14646.756 0
14647.331 0
14647.906 1
14648.481 1
14649.056 3
14649.631 2
14650.206 1
14650.781 0
14651.356 4
14651.931 2
14652.506 0
14653.081 0
14653.656 0
14654.231 0
14654.806 0
14655.382 0
14655.957 0
14656.532 0
14657.107 1
14657.682 0
14658.257 0
14658.833 0
14659.408 0
14659.983 0
14660.558 0
14661.133 0
14661.709 0
14662.284 0
14662.859 0
14663.434 0
14664.010 0
14664.585 0
14665.160 0
14665.736 2
14666.311 3
14666.886 0
14667.462 0
14668.037 0
14668.612 0
14669.188 0
14669.763 0
14670.338 0
14670.914 0
14671.489 0
14672.065 0
14672.640 0
14673.216 0
14673.791 0
14674.367 0
14674.942 0
14675.518 0
14676.093 0
14676.669 1
14677.244 0
14677.820 0
14678.395 0
14678.971 0
14679.546 0
14680.122 0
14680.698 1
14681.273 1
14681.849 6
14682.425 5
14683.000 1
14683.576 0
14684.152 0
14684.727 0
14685.303 0
14685.879 0
14686.454 0
14687.030 0
14687.606 0
14688.182 1
14688.757 0
14689.333 5
14689.909 5
14690.485 5
14691.061 2
14691.636 1
14692.212 0
14692.788 0
14693.364 0
14693.940 0
14694.516 4
14695.092 5
14695.668 1
14696.243 0
14696.819 0
14697.395 1
14697.971 0
14698.547 0
14699.123 0
14699.699 0
14700.275 0
14700.851 0
14701.427 0
14702.003 0
14702.579 0
14703.155 0
14703.731 0
14704.307 1
14704.883 0
14705.460 0
14706.036 0
14706.612 1
14707.188 3
14707.764 0
14708.340 0
14708.916 0
14709.493 0
14710.069 0
14710.645 0
14711.221 1
14711.797 0
14712.374 0
14712.950 0
14713.526 2
14714.102 1
14714.679 0
14715.255 0
14715.831 0
14716.408 0
14716.984 0
14717.560 4
14718.137 1
14718.713 0
14719.289 1
14719.866 0
14720.442 0
14721.018 2
14721.595 1
14722.171 1
14722.748 1
14723.324 0
14723.901 0
14724.477 0
14725.054 0
14725.630 0
14726.207 0
14726.783 0
14727.360 0
14727.936 0
14728.513 0
14729.089 1
14729.666 0
14730.242 2
14730.819 3
14731.396 2
14731.972 1
14732.549 0
14733.125 0
14733.702 0
14734.279 0
14734.855 0
14735.432 0
14736.009 0
14736.585 0
14737.162 0
14737.739 0
14738.316 1
14738.892 0
14739.469 0
14740.046 0
14740.623 0
14741.200 0
14741.776 0
14742.353 0
14742.930 1
14743.507 2
14744.084 1
14744.661 0
14745.237 0
14745.814 0
14746.391 0
14746.968 0
14747.545 0
14748.122 0
14748.699 0
14749.276 2
14749.853 2
14750.430 0
14751.007 1
14751.584 0
14752.161 0
14752.738 0
14753.315 0
14753.892 4
14754.469 1
14755.046 0
14755.623 0
14756.200 0
14756.777 1
14757.354 2
14757.932 0
14758.509 2
14759.086 0
14759.663 0
14760.240 0
14760.817 1
14761.395 1
14761.972 0
14762.549 0
14763.126 0
14763.703 0
14764.281 0
14764.858 0
14765.435 0
14766.012 0
14766.590 3
14767.167 1
14767.744 2
14768.322 0
14768.899 0
14769.476 0
14770.054 1
14770.631 0
14771.209 0
14771.786 0
14772.363 0
14772.941 0
14773.518 0
14774.096 0
14774.673 1
14775.251 0
14775.828 0
14776.405 0
14776.983 2
14777.560 0
14778.138 3
14778.716 2
14779.293 0
14779.871 1
14780.448 0
14781.026 0
14781.603 1
14782.181 0
14782.759 0
14783.336 2
14783.914 2
14784.491 0
14785.069 3
14785.647 0
14786.224 0
14786.802 1
14787.380 2
14787.958 0
14788.535 0
14789.113 0
14789.691 0
14790.269 1
14790.846 3
14791.424 2
14792.002 3
14792.580 2
14793.157 1
14793.735 0
14794.313 5
14794.891 0
14795.469 0
14796.047 1
14796.625 2
14797.202 0
14797.780 0
14798.358 0
14798.936 0
14799.514 1
14800.092 0
14800.670 1
14801.248 2
14801.826 0
14802.404 0
14802.982 1
14803.560 0
14804.138 1
14804.716 0
14805.294 0
14805.872 1
14806.450 1
14807.028 1
14807.606 0
14808.185 1
14808.763 0
14809.341 2
14809.919 5
14810.497 3
14811.075 0
14811.653 0
14812.232 0
14812.810 0
14813.388 0
14813.966 0
14814.544 0
14815.123 0
14815.701 2
14816.279 0
14816.858 0
14817.436 0
14818.014 0
14818.592 3
14819.171 3
14819.749 1
14820.327 0
14820.906 0
14821.484 1
14822.063 0
14822.641 0
14823.219 0
14823.798 3
14824.376 0
14824.955 0
14825.533 0
14826.111 0
14826.690 0
14827.268 1
14827.847 3
14828.425 1
14829.004 0
14829.582 1
14830.161 1
14830.740 1
14831.318 2
14831.897 1
14832.475 0
14833.054 0
14833.632 0
14834.211 1
14834.790 0
14835.368 1
14835.947 1
14836.526 0
14837.104 4
14837.683 1
14838.262 0
14838.840 0
14839.419 0
14839.998 0
14840.577 0
14841.155 1
14841.734 0
14842.313 0
14842.892 1
14843.470 1
14844.049 0
14844.628 0
14845.207 0
14845.786 0
14846.365 0
14846.943 0
14847.522 0
14848.101 0
14848.680 0
14849.259 0
14849.838 1
14850.417 1
14850.996 2
14851.575 0
14852.154 0
14852.733 0
14853.312 0
14853.891 0
14854.470 0
14855.049 0
14855.628 0
14856.207 0
14856.786 1
14857.365 0
14857.944 0
14858.523 2
14859.102 1
14859.681 2
14860.260 5
14860.840 5
14861.419 1
14861.998 0
14862.577 1
14863.156 3
14863.735 2
14864.315 0
14864.894 0
14865.473 0
14866.052 2
14866.632 3
14867.211 5
14867.790 3
14868.369 1
14868.949 1
14869.528 0
14870.107 0
14870.687 2
14871.266 4
14871.845 4
14872.425 1
14873.004 0
14873.583 7
14874.163 6
14874.742 2
14875.322 1
14875.901 0
14876.481 3
14877.060 0
14877.639 0
14878.219 0
14878.798 0
14879.378 0
14879.957 1
14880.537 1
14881.117 0
14881.696 0
14882.276 0
14882.855 0
14883.435 0
14884.014 1
14884.594 0
14885.174 2
14885.753 1
14886.333 0
14886.912 0
14887.492 0
14888.072 0
14888.651 0
14889.231 2
14889.811 5
14890.391 2
14890.970 0
14891.550 0
14892.130 6
14892.710 6
14893.289 2
14893.869 1
14894.449 0
14895.029 0
14895.608 1
14896.188 0
14896.768 1
14897.348 0
14897.928 0
14898.508 0
14899.088 1
14899.667 0
14900.247 3
14900.827 1
14901.407 0
14901.987 0
14902.567 0
14903.147 0
14903.727 0
14904.307 1
14904.887 0
14905.467 0
14906.047 0
14906.627 0
14907.207 1
14907.787 0
14908.367 0
14908.947 0
14909.527 0
14910.107 1
14910.688 0
14911.268 0
14911.848 0
14912.428 0
14913.008 0
14913.588 0
14914.168 0
14914.749 0
14915.329 0
14915.909 0
14916.489 0
14917.070 0
14917.650 1
14918.230 3
14918.810 3
14919.391 1
14919.971 0
14920.551 0
14921.131 0
14921.712 1
14922.292 0
14922.872 0
14923.453 0
14924.033 0
14924.614 0
14925.194 0
14925.774 1
14926.355 4
14926.935 2
14927.516 1
14928.096 0
14928.677 0
14929.257 0
14929.838 0
14930.418 1
14930.998 0
14931.579 0
14932.160 6
14932.740 2
14933.321 0
14933.901 0
14934.482 0
14935.062 0
14935.643 1
14936.224 0
14936.804 0
14937.385 0
14937.965 0
14938.546 0
14939.127 0
14939.707 1
14940.288 3
14940.869 0
14941.449 1
14942.030 1
14942.611 0
14943.192 0
14943.772 0
14944.353 1
14944.934 0
14945.515 0
14946.096 2
14946.676 2
14947.257 1
14947.838 0
14948.419 0
14949.000 0
14949.581 0
14950.161 0
14950.742 0
14951.323 3
14951.904 1
14952.485 0
14953.066 0
14953.647 0
14954.228 0
14954.809 0
14955.390 0
14955.971 0
14956.552 0
14957.133 0
14957.714 0
14958.295 0
14958.876 0
14959.457 0
14960.038 0
14960.619 0
14961.200 0
14961.781 0
14962.362 0
14962.944 3
14963.525 1
14964.106 4
14964.687 2
14965.268 0
14965.849 1
14966.431 1
14967.012 5
14967.593 5
14968.174 0
14968.755 0
14969.337 0
14969.918 2
14970.499 4
14971.081 1
14971.662 1
14972.243 0
14972.824 0
14973.406 1
14973.987 0
14974.568 2
14975.150 2
14975.731 3
14976.313 2
14976.894 0
14977.475 4
14978.057 5
14978.638 3
14979.220 1
14979.801 0
14980.383 0
14980.964 0
14981.546 0
14982.127 1
14982.709 0
14983.290 0
14983.872 0
14984.453 0
14985.035 1
14985.616 0
14986.198 0
14986.779 0
14987.361 0
14987.943 0
14988.524 0
14989.106 0
14989.688 0
14990.269 0
14990.851 1
14991.433 1
14992.014 2
14992.596 2
14993.178 2
14993.759 5
14994.341 3
14994.923 5
14995.505 3
14996.086 5
14996.668 0
14997.250 0
14997.832 0
14998.414 0
14998.995 0
14999.577 0
15000.159 3
15000.741 1
15001.323 0
15001.905 1
15002.487 0
15003.069 0
15003.650 1
15004.232 0
15004.814 1
15005.396 1
15005.978 1
15006.560 4
15007.142 4
15007.724 2
15008.306 0
15008.888 0
15009.470 0
15010.052 0
15010.634 0
15011.216 1
15011.798 0
15012.381 0
15012.963 4
15013.545 1
15014.127 0
15014.709 0
15015.291 0
15015.873 1
15016.455 0
15017.038 0
15017.620 0
15018.202 2
15018.784 0
15019.366 0
15019.949 3
15020.531 2
15021.113 1
15021.695 2
15022.278 1
15022.860 0
15023.442 1
15024.025 2
15024.607 1
15025.189 1
15025.772 0
15026.354 1
15026.936 0
15027.519 1
15028.101 0
15028.684 2
15029.266 1
15029.848 1
15030.431 0
15031.013 0
15031.596 0
15032.178 2
15032.761 3
15033.343 0
15033.926 0
15034.508 1
15035.091 4
15035.673 1
15036.256 0
15036.838 1
15037.421 2
15038.004 0
15038.586 0
15039.169 0
15039.751 1
15040.334 1
15040.917 1
15041.499 0
15042.082 0
15042.665 0
15043.247 0
15043.830 0
15044.413 0
15044.995 1
15045.578 0
15046.161 0
15046.744 0
15047.326 1
15047.909 1
15048.492 1
15049.075 1
15049.658 3
15050.240 2
15050.823 0
15051.406 2
15051.989 4
15052.572 3
15053.155 1
15053.738 1
15054.320 1
15054.903 4
15055.486 1
15056.069 2
15056.652 3
15057.235 0
15057.818 1
15058.401 0
15058.984 5
15059.567 2
15060.150 0
15060.733 3
15061.316 4
15061.899 3
15062.482 5
15063.065 4
15063.648 3
15064.232 1
15064.815 1
15065.398 0
15065.981 0
15066.564 2
15067.147 1
15067.730 5
15068.313 2
15068.897 7
15069.480 6
15070.063 2
15070.646 3
15071.229 1
15071.813 0
15072.396 0
15072.979 3
15073.563 5
15074.146 3
15074.729 3
15075.312 1
15075.896 0
15076.479 5
15077.062 8
15077.646 4
15078.229 3
15078.812 7
15079.396 2
15079.979 5
15080.563 8
15081.146 4
15081.730 1
15082.313 2
15082.896 8
15083.480 11
15084.063 8
15084.647 9
15085.230 7
15085.814 5
15086.397 4
15086.981 4
15087.564 6
15088.148 2
15088.732 8
15089.315 12
15089.899 12
15090.482 7
15091.066 4
15091.650 2
15092.233 13
15092.817 24
15093.401 18
15093.984 21
15094.568 9
15095.152 7
15095.735 9
15096.319 12
15096.903 13
15097.486 11
15098.070 12
15098.654 11
15099.238 11
15099.822 11
15100.405 6
15100.989 10
15101.573 27
15102.157 26
15102.741 28
15103.324 29
15103.908 31
15104.492 30
15105.076 16
15105.660 24
15106.244 27
15106.828 26
15107.412 32
15107.996 37
15108.580 45
15109.164 43
15109.748 44
15110.332 51
15110.916 69
15111.500 82
15112.084 76
15112.668 89
15113.252 93
15113.836 98
15114.420 90
15115.004 100
15115.588 116
15116.172 141
15116.756 138
15117.340 123
15117.924 171
15118.509 177
15119.093 191
15119.677 176
15120.261 194
15120.845 193
15121.429 207
15122.014 245
15122.598 291
15123.182 282
15123.766 315
15124.351 316
15124.935 360
15125.519 375
15126.103 390
15126.688 370
15127.272 389
15127.856 384
15128.441 395
15129.025 425
15129.609 426
15130.194 409
15130.778 361
15131.363 340
15131.947 317
15132.531 273
15133.116 237
15133.700 221
15134.285 184
15134.869 177
15135.454 157
15136.038 126
15136.623 107
15137.207 94
15137.792 85
15138.376 61
15138.961 56
15139.545 52
15140.130 52
15140.714 33
15141.299 16
15141.884 17
15142.468 21
15143.053 14
15143.637 27
15144.222 19
15144.807 12
15145.391 5
15145.976 4
15146.561 3
15147.145 4
15147.730 6
15148.315 7
15148.900 10
15149.484 9
15150.069 10
15150.654 6
15151.239 8
15151.823 9
15152.408 9
15152.993 8
15153.578 5
15154.163 3
15154.747 4
15155.332 3
15155.917 0
15156.502 2
15157.087 1
15157.672 0
15158.257 6
15158.842 8
15159.427 3
15160.012 0
15160.597 0
15161.182 1
15161.766 4
15162.351 4
15162.936 10
15163.522 5
15164.107 1
15164.692 0
15165.277 0
15165.862 3
15166.447 3
15167.032 1
15167.617 1
15168.202 6
15168.787 1
15169.372 0
15169.957 2
15170.543 4
15171.128 2
15171.713 4
15172.298 5
15172.883 3
15173.468 4
15174.054 0
15174.639 0
15175.224 6
15175.809 6
15176.395 4
15176.980 1
15177.565 1
15178.151 5
15178.736 3
15179.321 0
15179.906 4
15180.492 2
15181.077 1
15181.663 1
15182.248 0
15182.833 0
15183.419 3
15184.004 1
15184.590 0
15185.175 0
15185.760 2
15186.346 1
15186.931 1
15187.517 0
15188.102 0
15188.688 0
15189.273 3
15189.859 2
15190.444 0
15191.030 0
15191.615 0
15192.201 2
15192.787 3
15193.372 3
15193.958 1
15194.543 1
15195.129 2
15195.715 0
15196.300 0
15196.886 0
15197.472 0
15198.057 3
15198.643 2
15199.229 0
15199.814 2
15200.400 0
15200.986 5
15201.572 3
15202.157 1
15202.743 2
15203.329 1
15203.915 1
15204.501 1
15205.086 0
15205.672 0
15206.258 0
15206.844 2
15207.430 1
15208.016 1
15208.602 0
15209.187 0
15209.773 0
15210.359 0
15210.945 0
15211.531 0
15212.117 0
15212.703 1
15213.289 2
15213.875 3
15214.461 7
15215.047 4
15215.633 0
15216.219 0
15216.805 0
15217.391 0
15217.977 4
15218.563 3
15219.149 0
15219.735 0
15220.322 0
15220.908 0
15221.494 0
15222.080 0
15222.666 0
15223.252 0
15223.838 0
15224.425 3
15225.011 3
15225.597 0
15226.183 0
15226.770 0
15227.356 1
15227.942 1
15228.528 0
15229.115 3
15229.701 1
15230.287 0
15230.874 0
15231.460 0
15232.046 0
15232.633 0
15233.219 0
15233.805 0
15234.392 0
15234.978 5
15235.564 2
15236.151 2
15236.737 0
15237.324 0
15237.910 3
15238.497 1
15239.083 5
15239.670 6
15240.256 3
15240.843 1
15241.429 0
15242.016 6
15242.602 2
15243.189 1
15243.775 1
15244.362 0
15244.948 8
15245.535 5
15246.122 1
15246.708 0
15247.295 0
15247.882 0
15248.468 2
15249.055 2
15249.642 3
15250.228 1
15250.815 0
15251.402 2
15251.988 4
15252.575 0
15253.162 0
15253.749 0
15254.335 1
15254.922 2
15255.509 1
15256.096 1
15256.683 2
15257.269 0
15257.856 0
15258.443 0
15259.030 1
15259.617 1
15260.204 1
15260.791 0
15261.377 0
15261.964 0
15262.551 0
15263.138 1
15263.725 3
15264.312 3
15264.899 2
15265.486 2
15266.073 3
15266.660 0
15267.247 0
15267.834 0
15268.421 0
15269.008 4
15269.595 3
15270.182 1
15270.769 0
15271.356 0
15271.944 0
15272.531 1
15273.118 1
15273.705 1
15274.292 0
15274.879 0
15275.466 0
15276.054 1
15276.641 0
15277.228 0
15277.815 2
15278.403 1
15278.990 3
15279.577 0
15280.164 0
15280.752 0
15281.339 0
15281.926 0
15282.513 0
15283.101 1
15283.688 3
15284.275 2
15284.863 0
15285.450 2
15286.038 1
15286.625 0
15287.212 0
15287.800 0
15288.387 0
15288.975 1
15289.562 1
15290.149 4
15290.737 4
15291.324 5
15291.912 1
15292.499 1
15293.087 6
15293.674 3
15294.262 4
15294.850 2
15295.437 1
15296.025 3
15296.612 5
15297.200 6
15297.787 2
15298.375 3
15298.963 2
15299.550 3
15300.138 3
15300.726 2
15301.313 1
15301.901 3
15302.489 2
15303.076 0
15303.664 0
15304.252 0
15304.840 0
15305.427 1
15306.015 4
15306.603 5
15307.191 3
15307.778 2
15308.366 1
15308.954 0
15309.542 1
15310.130 1
15310.718 1
15311.305 0
15311.893 0
15312.481 5
15313.069 3
15313.657 0
15314.245 1
15314.833 3
15315.421 2
15316.009 0
15316.597 0
15317.185 0
15317.773 1
15318.361 5
15318.949 2
15319.537 4
15320.125 3
15320.713 4
15321.301 2
15321.889 1
15322.477 2
15323.065 1
15323.653 0
15324.241 2
15324.829 2
15325.418 3
15326.006 0
15326.594 1
15327.182 5
15327.770 5
15328.358 0
15328.947 1
15329.535 2
15330.123 5
15330.711 6
15331.299 4
15331.888 1
15332.476 0
15333.064 1
15333.653 4
15334.241 3
15334.829 2
15335.418 1
15336.006 8
15336.594 4
15337.183 4
15337.771 2
15338.359 5
15338.948 2
15339.536 3
15340.125 3
15340.713 2
15341.301 4
15341.890 1
15342.478 0
15343.067 0
15343.655 3
15344.244 0
15344.832 0
15345.421 1
15346.009 1
15346.598 3
15347.186 1
15347.775 6
15348.364 10
15348.952 6
15349.541 4
15350.129 5
15350.718 0
15351.307 1
15351.895 0
15352.484 3
15353.073 4
15353.661 1
15354.250 0
15354.839 2
15355.427 0
15356.016 0
15356.605 2
15357.194 3
15357.782 2
15358.371 0
15358.960 1
15359.549 1
15360.137 2
15360.726 2
15361.315 0
15361.904 0
15362.493 0
15363.082 1
15363.670 1
15364.259 2
15364.848 2
15365.437 0
15366.026 0
15366.615 0
15367.204 0
15367.793 0
15368.382 0
15368.971 0
15369.560 1
15370.149 4
15370.738 4
15371.327 0
15371.916 0
15372.505 0
15373.094 0
15373.683 0
15374.272 0
15374.861 0
15375.450 1
15376.039 0
15376.628 0
15377.218 0
15377.807 1
15378.396 4
15378.985 1
15379.574 1
15380.163 0
15380.753 0
15381.342 2
15381.931 3
15382.520 5
15383.109 2
15383.699 1
15384.288 0
15384.877 1
15385.467 0
15386.056 2
15386.645 1
15387.235 2
15387.824 1
15388.413 0
15389.003 0
15389.592 2
15390.181 1
15390.771 0
15391.360 0
15391.949 0
15392.539 0
15393.128 1
15393.718 0
15394.307 0
15394.897 0
15395.486 0
15396.076 0
15396.665 0
15397.255 0
15397.844 1
15398.434 1
15399.023 1
15399.613 3
15400.202 1
15400.792 0
15401.382 0
15401.971 0
15402.561 0
15403.150 0
15403.740 0
15404.330 2
15404.919 2
15405.509 1
15406.099 3
15406.688 6
15407.278 3
15407.868 0
15408.458 0
15409.047 0
15409.637 0
15410.227 1
15410.817 3
15411.406 0
15411.996 0
15412.586 0
15413.176 1
15413.766 1
15414.356 1
15414.945 1
15415.535 0
15416.125 0
15416.715 0
15417.305 0
15417.895 0
15418.485 0
15419.075 0
15419.665 0
15420.255 0
15420.845 0
15421.434 0
15422.024 0
15422.614 0
15423.204 0
15423.795 0
15424.385 0
15424.975 0
15425.565 0
15426.155 0
15426.745 1
15427.335 1
15427.925 0
15428.515 0
15429.105 0
15429.695 0
15430.285 0
15430.876 1
15431.466 1
15432.056 1
15432.646 0
15433.236 1
15433.827 1
15434.417 0
15435.007 0
15435.597 0
15436.188 1
15436.778 2
15437.368 3
15437.958 1
15438.549 0
15439.139 0
15439.729 1
15440.320 2
15440.910 4
15441.500 0
15442.091 0
15442.681 1
15443.272 0
15443.862 0
15444.452 2
15445.043 3
15445.633 0
15446.224 0
15446.814 0
15447.405 1
15447.995 1
15448.586 0
15449.176 0
15449.767 0
15450.357 0
15450.948 0
15451.538 1
15452.129 1
15452.719 2
15453.310 1
15453.901 5
15454.491 9
15455.082 8
15455.672 4
15456.263 1
15456.854 1
15457.444 0
15458.035 2
15458.626 0
15459.217 1
15459.807 0
15460.398 0
15460.989 0
15461.579 0
15462.170 1
15462.761 0
15463.352 2
15463.943 0
15464.533 0
15465.124 0
15465.715 1
15466.306 0
15466.897 0
15467.488 1
15468.078 0
15468.669 1
15469.260 0
15469.851 1
15470.442 1
15471.033 0
15471.624 0
15472.215 2
15472.806 1
15473.397 0
15473.988 0
15474.579 0
15475.170 0
15475.761 1
15476.352 1
15476.943 0
15477.534 0
15478.125 0
15478.716 0
15479.307 1
15479.898 1
15480.489 0
15481.080 2
15481.672 1
15482.263 0
15482.854 0
15483.445 0
15484.036 0
15484.627 0
15485.219 0
15485.810 3
15486.401 1
15486.992 0
15487.583 0
15488.175 0
15488.766 1
15489.357 1
15489.949 0
15490.540 0
15491.131 1
15491.722 0
15492.314 0
15492.905 0
15493.496 0
15494.088 0
15494.679 3
15495.271 2
15495.862 0
15496.453 0
15497.045 0
15497.636 0
15498.228 0
15498.819 0
15499.411 0
15500.002 0
15500.594 1
15501.185 0
15501.777 0
15502.368 0
15502.960 2
15503.551 2
15504.143 0
15504.734 0
15505.326 0
15505.918 0
15506.509 3
15507.101 1
15507.692 0
15508.284 0
15508.876 0
15509.467 0
15510.059 0
15510.651 0
15511.242 2
15511.834 0
15512.426 0
15513.018 0
15513.609 0
15514.201 0
15514.793 0
15515.385 0
15515.976 0
15516.568 1
15517.160 1
15517.752 1
15518.344 0
15518.935 0
15519.527 0
15520.119 6
15520.711 0
15521.303 0
15521.895 0
15522.487 0
15523.079 1
15523.671 0
15524.263 1
15524.855 0
15525.447 2
15526.038 2
15526.630 1
15527.222 0
15527.814 1
15528.407 0
15528.999 1
15529.591 0
15530.183 1
15530.775 2
15531.367 0
15531.959 3
15532.551 0
15533.143 0
15533.735 2
15534.327 0
15534.920 1
15535.512 1
15536.104 1
15536.696 2
15537.288 0
15537.880 0
15538.473 2
15539.065 2
15539.657 0
15540.249 0
15540.842 0
15541.434 0
15542.026 1
15542.618 3
15543.211 2
15543.803 1
15544.395 1
15544.988 0
15545.580 0
15546.172 3
15546.765 0
15547.357 0
15547.950 2
15548.542 1
15549.134 1
15549.727 0
15550.319 0
15550.912 0
15551.504 0
15552.097 0
15552.689 0
15553.282 1
15553.874 0
15554.467 0
15555.059 0
15555.652 0
15556.244 0
15556.837 0
15557.429 0
15558.022 0
15558.615 0
15559.207 0
15559.800 0
15560.393 0
15560.985 0
15561.578 0
15562.171 0
15562.763 0
15563.356 0
15563.949 1
15564.541 0
15565.134 1
15565.727 0
15566.319 0
15566.912 1
15567.505 0
15568.098 1
15568.691 1
15569.283 0
15569.876 0
15570.469 0
15571.062 0
15571.655 0
15572.248 1
15572.840 0
15573.433 0
15574.026 0
15574.619 0
15575.212 2
15575.805 0
15576.398 2
15576.991 2
15577.584 0
15578.177 0
15578.770 0
15579.363 0
15579.956 2
15580.549 1
15581.142 0
15581.735 1
15582.328 2
15582.921 0
15583.514 0
15584.107 1
15584.700 0
15585.293 0
15585.886 0
15586.480 0
15587.073 1
15587.666 0
15588.259 0
15588.852 0
15589.445 0
15590.039 0
15590.632 4
15591.225 3
15591.818 0
15592.412 0
15593.005 0
15593.598 1
15594.191 0
15594.785 0
15595.378 0
15595.971 0
15596.565 0
15597.158 0
15597.751 1
15598.345 2
15598.938 0
15599.531 0
15600.125 0
15600.718 1
15601.312 0
15601.905 2
15602.498 0
15603.092 0
15603.685 2
15604.279 0
15604.872 0
15605.466 0
15606.059 0
15606.653 0
15607.246 0
15607.840 0
15608.433 0
15609.027 0
15609.621 2
15610.214 0
15610.808 0
15611.401 2
15611.995 0
15612.589 0
15613.182 1
15613.776 0
15614.370 0
15614.963 1
15615.557 0
15616.151 0
15616.744 0
15617.338 1
15617.932 1
15618.525 0
15619.119 0
15619.713 0
15620.307 3
15620.901 2
15621.494 0
15622.088 0
15622.682 0
15623.276 0
15623.870 0
15624.464 1
15625.057 1
15625.651 1
15626.245 3
15626.839 2
15627.433 1
15628.027 2
15628.621 0
15629.215 0
15629.809 1
15630.403 4
15630.997 2
15631.591 1
15632.185 0
15632.779 0
15633.373 1
15633.967 0
15634.561 1
15635.155 4
15635.749 2
15636.343 0
15636.937 4
15637.531 3
15638.125 1
15638.719 0
15639.314 0
15639.908 0
15640.502 0
15641.096 0
15641.690 0
15642.284 0
15642.879 0
15643.473 0
15644.067 0
15644.661 0
15645.256 0
15645.850 0
15646.444 0
15647.038 0
15647.633 1
15648.227 4
15648.821 2
15649.416 1
15650.010 1
15650.604 3
15651.199 2
15651.793 0
15652.387 0
15652.982 0
15653.576 1
15654.171 1
15654.765 2
15655.360 5
15655.954 5
15656.548 2
15657.143 0
15657.737 2
15658.332 3
15658.926 1
15659.521 1
15660.115 0
15660.710 0
15661.305 0
15661.899 1
15662.494 1
15663.088 0
15663.683 0
15664.278 0
15664.872 0
15665.467 0
15666.061 0
15666.656 0
15667.251 0
15667.845 0
15668.440 2
15669.035 0
15669.630 1
15670.224 0
15670.819 1
15671.414 0
15672.009 0
15672.603 0
15673.198 0
15673.793 0
15674.388 0
15674.982 0
15675.577 0
15676.172 0
15676.767 0
15677.362 0
15677.957 1
15678.552 2
15679.147 0
15679.741 4
15680.336 5
15680.931 1
15681.526 0
15682.121 1
15682.716 0
15683.311 2
15683.906 1
15684.501 0
15685.096 1
15685.691 0
15686.286 1
15686.881 1
15687.476 3
15688.071 1
15688.666 0
15689.261 0
15689.857 0
15690.452 0
15691.047 1
15691.642 1
15692.237 3
15692.832 0
15693.427 1
15694.023 0
15694.618 0
15695.213 0
15695.808 0
15696.403 0
15696.999 0
15697.594 0
15698.189 0
15698.784 0
15699.380 4
15699.975 3
15700.570 1
15701.166 0
15701.761 1
15702.356 0
15702.952 0
15703.547 0
15704.142 1
15704.738 1
15705.333 2
15705.928 5
15706.524 1
15707.119 2
15707.715 0
15708.310 0
15708.906 0
15709.501 0
15710.097 0
15710.692 2
15711.288 3
15711.883 0
15712.479 0
15713.074 0
15713.670 0
15714.265 1
15714.861 0
15715.456 1
15716.052 5
15716.648 2
15717.243 3
15717.839 3
15718.435 3
15719.030 1
15719.626 1
15720.222 0
15720.817 0
15721.413 0
15722.009 0
15722.604 0
15723.200 0
15723.796 1
15724.392 0
15724.987 0
15725.583 0
15726.179 0
15726.775 0
15727.371 0
15727.966 0
15728.562 0
15729.158 0
15729.754 0
15730.350 0
15730.946 0
15731.542 1
15732.137 0
15732.733 1
15733.329 3
15733.925 2
15734.521 0
15735.117 0
15735.713 0
15736.309 1
15736.905 0
15737.501 0
15738.097 0
15738.693 1
15739.289 0
15739.885 0
15740.481 1
15741.077 0
15741.673 0
15742.269 0
15742.866 1
15743.462 0
15744.058 3
15744.654 5
15745.250 2
15745.846 1
15746.442 4
15747.039 5
15747.635 3
15748.231 1
15748.827 0
15749.423 1
15750.020 0
15750.616 0
15751.212 0
15751.808 1
15752.405 3
15753.001 1
15753.597 0
15754.194 1
15754.790 1
15755.386 1
15755.983 1
15756.579 0
15757.175 0
15757.772 0
15758.368 1
15758.965 1
15759.561 0
15760.158 0
15760.754 1
15761.350 0
15761.947 0
15762.543 0
15763.140 0
15763.736 0
15764.333 1
15764.929 0
15765.526 2
15766.122 0
15766.719 1
15767.316 0
15767.912 2
15768.509 0
15769.105 0
15769.702 0
15770.299 1
15770.895 1
15771.492 2
15772.089 2
15772.685 1
15773.282 0
15773.879 4
15774.475 3
15775.072 1
15775.669 0
15776.265 0
15776.862 2
15777.459 1
15778.056 0
15778.653 0
15779.249 0
15779.846 1
15780.443 0
15781.040 0
15781.637 0
15782.233 0
15782.830 0
15783.427 0
15784.024 1
15784.621 0
15785.218 2
15785.815 2
15786.412 0
15787.009 0
15787.606 0
15788.203 0
15788.800 0
15789.397 0
15789.994 0
15790.591 3
15791.188 2
15791.785 0
15792.382 0
15792.979 0
15793.576 0
15794.173 0
15794.770 0
15795.367 0
15795.964 0
15796.561 4
15797.158 1
15797.756 2
15798.353 1
15798.950 1
15799.547 0
15800.144 1
15800.741 2
15801.339 3
15801.936 0
15802.533 0
15803.130 0
15803.728 2
15804.325 1
15804.922 1
15805.519 0
15806.117 1
15806.714 2
15807.311 6
15807.909 8
15808.506 6
15809.103 3
15809.701 1
15810.298 2
15810.896 2
15811.493 2
15812.090 4
15812.688 1
15813.285 1
15813.883 1
15814.480 0
15815.078 1
15815.675 2
15816.273 0
15816.870 0
15817.468 0
15818.065 3
15818.663 0
15819.260 0
15819.858 6
15820.455 3
15821.053 1
15821.651 0
15822.248 3
15822.846 2
15823.443 0
15824.041 1
15824.639 3
15825.236 1
15825.834 0
15826.432 4
15827.029 5
15827.627 1
15828.225 4
15828.823 5
15829.420 3
15830.018 2
15830.616 5
15831.214 3
15831.811 0
15832.409 1
15833.007 1
15833.605 2
15834.203 1
15834.801 1
15835.398 9
15835.996 9
15836.594 4
15837.192 4
15837.790 5
15838.388 5
15838.986 10
15839.584 9
15840.182 11
15840.780 8
15841.378 8
15841.976 8
15842.574 15
15843.172 14
15843.770 12
15844.368 11
15844.966 12
15845.564 12
15846.162 13
15846.760 15
15847.358 10
15847.956 9
15848.554 12
15849.152 17
15849.750 12
15850.349 11
15850.947 12
15851.545 12
15852.143 7
15852.741 6
15853.339 9
15853.938 4
15854.536 5
15855.134 11
15855.732 17
15856.331 20
15856.929 20
15857.527 20
15858.125 18
15858.724 31
15859.322 31
15859.920 22
15860.519 20
15861.117 18
15861.715 18
15862.314 16
15862.912 25
15863.510 22
15864.109 27
15864.707 31
15865.306 31
15865.904 29
15866.503 29
15867.101 25
15867.699 24
15868.298 23
15868.896 42
15869.495 43
15870.093 39
15870.692 46
15871.291 43
15871.889 46
15872.488 43
15873.086 44
15873.685 52
15874.283 48
15874.882 38
15875.481 29
15876.079 26
15876.678 18
15877.277 13
15877.875 11
15878.474 17
15879.073 13
15879.671 6
15880.270 9
15880.869 16
15881.467 19
15882.066 10
15882.665 8
15883.264 6
15883.862 6
15884.461 7
15885.060 7
15885.659 6
15886.258 9
15886.856 6
15887.455 4
15888.054 2
15888.653 1
15889.252 1
15889.851 3
15890.450 4
15891.049 1
15891.647 3
15892.246 1
15892.845 0
15893.444 1
15894.043 1
15894.642 3
15895.241 5
15895.840 5
15896.439 2
15897.038 5
15897.637 4
15898.236 1
15898.835 4
15899.434 8
15900.034 6
15900.633 5
15901.232 2
15901.831 3
15902.430 2
15903.029 7
15903.628 4
15904.227 0
15904.827 0
15905.426 4
15906.025 1
15906.624 0
15907.223 4
15907.823 1
15908.422 1
15909.021 13
15909.620 9
15910.220 6
15910.819 2
15911.418 1
15912.017 2
15912.617 1
15913.216 1
15913.815 0
15914.415 1
15915.014 1
15915.614 4
15916.213 4
15916.812 5
15917.412 3
15918.011 4
15918.611 5
15919.210 4
15919.809 2
15920.409 5
15921.008 4
15921.608 3
15922.207 0
15922.807 2
15923.406 2
15924.006 2
15924.605 4
15925.205 2
15925.805 2
15926.404 2
15927.004 0
15927.603 0
15928.203 0
15928.803 1
15929.402 1
15930.002 1
15930.601 5
15931.201 4
15931.801 2
15932.401 0
15933.000 0
15933.600 0
15934.200 2
15934.799 1
15935.399 4
15935.999 4
15936.599 4
15937.198 1
15937.798 0
15938.398 4
15938.998 2
15939.598 1
15940.197 0
15940.797 0
15941.397 0
15941.997 0
15942.597 2
15943.197 1
15943.797 0
15944.397 0
15944.997 1
15945.597 1
15946.196 0
15946.796 0
15947.396 0
15947.996 0
15948.596 2
15949.196 4
15949.796 4
15950.396 4
15950.996 3
15951.597 2
15952.197 1
15952.797 0
15953.397 1
15953.997 1
15954.597 0
15955.197 0
15955.797 0
15956.397 0
15956.997 0
15957.598 0
15958.198 0
15958.798 0
15959.398 0
15959.998 1
15960.599 0
15961.199 0
15961.799 0
15962.399 1
15963.000 1
15963.600 0
15964.200 2
15964.800 3
15965.401 4
15966.001 4
15966.601 2
15967.202 0
15967.802 0
15968.403 2
15969.003 2
15969.603 2
15970.204 0
15970.804 0
15971.405 0
15972.005 0
15972.605 2
15973.206 1
15973.806 0
15974.407 1
15975.007 0
15975.608 0
15976.208 1
15976.809 2
15977.409 0
15978.010 0
15978.610 0
15979.211 1
15979.812 0
15980.412 3
15981.013 0
15981.613 0
15982.214 0
15982.815 0
15983.415 1
15984.016 2
15984.617 1
15985.217 5
15985.818 2
15986.419 1
15987.019 0
15987.620 0
15988.221 1
15988.822 2
15989.422 0
15990.023 3
15990.624 1
15991.225 0
15991.826 0
15992.426 0
15993.027 3
15993.628 0
15994.229 0
15994.830 0
15995.431 0
15996.032 0
15996.633 1
15997.233 0
15997.834 0
15998.435 3
15999.036 1
15999.637 1
16000.238 1
16000.839 4
16001.440 2
16002.041 0
16002.642 0
16003.243 0
16003.844 2
16004.445 4
16005.046 5
16005.647 6
16006.248 3
16006.850 2
16007.451 2
16008.052 3
16008.653 2
16009.254 0
16009.855 1
16010.456 0
16011.057 0
16011.659 1
16012.260 0
16012.861 0
16013.462 1
16014.063 0
16014.665 0
16015.266 0
16015.867 3
16016.468 1
16017.070 1
16017.671 1
16018.272 0
16018.874 0
16019.475 0
16020.076 0
16020.678 0
16021.279 0
16021.880 0
16022.482 1
16023.083 0
16023.685 0
16024.286 0
16024.887 2
16025.489 4
16026.090 2
16026.692 0
16027.293 0
16027.895 0
16028.496 0
16029.098 0
16029.699 1
16030.301 0
16030.902 0
16031.504 1
16032.106 0
16032.707 0
16033.309 0
16033.910 1
16034.512 0
16035.114 2
16035.715 3
16036.317 4
16036.918 4
16037.520 2
16038.122 6
16038.723 2
16039.325 0
16039.927 2
16040.529 3
16041.130 2
16041.732 1
16042.334 4
16042.936 6
16043.537 6
16044.139 4
16044.741 6
16045.343 3
16045.945 2
16046.546 1
16047.148 3
16047.750 2
16048.352 2
16048.954 4
16049.556 4
16050.158 3
16050.760 2
16051.362 1
16051.964 4
16052.565 1
16053.167 2
16053.769 1
16054.371 0
16054.973 0
16055.575 1
16056.177 1
16056.779 1
16057.381 0
16057.984 0
16058.586 1
16059.188 0
16059.790 0
16060.392 0
16060.994 1
16061.596 0
16062.198 0
16062.800 0
16063.402 0
16064.005 2
16064.607 0
16065.209 0
16065.811 1
16066.413 0
16067.016 3
16067.618 2
16068.220 2
16068.822 2
16069.425 1
16070.027 2
16070.629 4
16071.232 5
16071.834 3
16072.436 1
16073.038 2
16073.641 0
16074.243 5
16074.846 2
16075.448 4
16076.050 4
16076.653 2
16077.255 5
16077.858 3
16078.460 0
16079.062 2
16079.665 2
16080.267 4
16080.870 3
16081.472 0
16082.075 2
16082.677 0
16083.280 3
16083.882 2
16084.485 1
16085.088 0
16085.690 1
16086.293 0
16086.895 0
16087.498 0
16088.100 0
16088.703 1
16089.306 2
16089.908 4
16090.511 3
16091.114 3
16091.716 3
16092.319 2
16092.922 0
16093.525 2
16094.127 1
16094.730 0
16095.333 0
16095.936 1
16096.538 0
16097.141 0
16097.744 0
16098.347 0
16098.950 0
16099.552 0
16100.155 0
16100.758 0
16101.361 1
16101.964 2
16102.567 1
16103.170 0
16103.772 2
16104.375 0
16104.978 0
16105.581 1
16106.184 0
16106.787 0
16107.390 0
16107.993 0
16108.596 0
16109.199 0
16109.802 0
16110.405 0
16111.008 0
16111.611 1
16112.214 0
16112.818 0
16113.421 0
16114.024 0
16114.627 1
16115.230 1
16115.833 0
16116.436 3
16117.039 1
16117.643 2
16118.246 1
16118.849 0
16119.452 0
16120.055 1
16120.659 0
16121.262 0
16121.865 0
16122.468 0
16123.072 0
16123.675 1
16124.278 0
16124.881 0
16125.485 0
16126.088 0
16126.691 1
16127.295 0
16127.898 0
16128.502 0
16129.105 0
16129.708 1
16130.312 0
16130.915 2
16131.519 4
16132.122 5
16132.726 4
16133.329 3
16133.932 2
16134.536 0
16135.139 2
16135.743 5
16136.346 5
16136.950 2
16137.554 0
16138.157 1
16138.761 6
16139.364 6
16139.968 5
16140.571 3
16141.175 1
16141.779 1
16142.382 1
16142.986 1
16143.590 1
16144.193 0
16144.797 1
16145.401 0
16146.004 2
16146.608 4
16147.212 1
16147.816 1
16148.419 0
16149.023 0
16149.627 1
16150.231 1
16150.834 0
16151.438 0
16152.042 0
16152.646 1
16153.250 1
16153.854 0
16154.457 0
16155.061 0
16155.665 1
16156.269 3
16156.873 1
16157.477 1
16158.081 0
16158.685 0
16159.289 4
16159.893 2
16160.497 0
16161.101 0
16161.705 0
16162.309 3
16162.913 2
16163.517 0
16164.121 0
16164.725 1
16165.329 1
16165.933 3
16166.537 2
16167.141 0
16167.745 0
16168.349 0
16168.953 0
16169.558 0
16170.162 0
16170.766 0
16171.370 0
16171.974 0
16172.578 0
16173.183 0
16173.787 1
16174.391 1
16174.995 0
16175.600 1
16176.204 0
16176.808 1
16177.412 0
16178.017 0
16178.621 0
16179.225 0
16179.830 0
16180.434 0
16181.038 3
16181.643 3
16182.247 0
16182.852 0
16183.456 1
16184.060 0
16184.665 0
16185.269 0
16185.874 1
16186.478 0
16187.083 0
16187.687 1
16188.292 4
16188.896 1
16189.501 0
16190.105 0
16190.710 1
16191.314 1
16191.919 1
16192.523 0
16193.128 0
16193.733 0
16194.337 6
16194.942 8
16195.546 4
16196.151 2
16196.756 0
16197.360 0
16197.965 1
16198.570 0
16199.174 1
16199.779 1
16200.384 0
16200.989 1
16201.593 2
16202.198 0
16202.803 0
16203.408 0
16204.012 2
16204.617 7
16205.222 2
16205.827 2
16206.432 2
16207.037 4
16207.641 4
16208.246 4
16208.851 3
16209.456 1
16210.061 0
16210.666 0
16211.271 0
16211.876 0
16212.481 0
16213.086 1
16213.691 0
16214.296 0
16214.901 0
16215.506 0
16216.111 0
16216.716 0
16217.321 0
16217.926 0
16218.531 0
16219.136 0
16219.741 0
16220.346 0
16220.951 2
16221.556 1
16222.161 0
16222.766 1
16223.372 0
16223.977 0
16224.582 0
16225.187 3
16225.792 1
16226.397 1
16227.003 0
16227.608 0
16228.213 2
16228.818 1
16229.424 0
16230.029 1
16230.634 2
16231.240 4
16231.845 1
16232.450 1
16233.055 0
16233.661 0
16234.266 2
16234.872 0
16235.477 1
16236.082 0
16236.688 0
16237.293 0
16237.899 0
16238.504 0
16239.109 2
16239.715 1
16240.320 0
16240.926 0
16241.531 1
16242.137 0
16242.742 0
16243.348 0
16243.953 0
16244.559 3
16245.164 2
16245.770 1
16246.376 0
16246.981 0
16247.587 0
16248.192 0
16248.798 0
16249.404 0
16250.009 1
16250.615 1
16251.221 0
16251.826 0
16252.432 0
16253.038 0
16253.643 0
16254.249 0
16254.855 0
16255.461 0
16256.066 0
16256.672 0
16257.278 0
16257.884 0
16258.490 0
16259.095 0
16259.701 0
16260.307 0
16260.913 0
16261.519 0
16262.125 0
16262.731 0
16263.336 0
16263.942 2
16264.548 0
16265.154 0
16265.760 0
16266.366 0
16266.972 0
16267.578 0
16268.184 0
16268.790 1
16269.396 2
16270.002 0
16270.608 0
16271.214 1
16271.820 0
16272.426 2
16273.032 0
16273.638 0
16274.244 1
16274.851 0
16275.457 0
16276.063 0
16276.669 0
16277.275 0
16277.881 0
16278.487 0
16279.094 3
16279.700 0
16280.306 0
16280.912 0
16281.519 0
16282.125 2
16282.731 1
16283.337 0
16283.944 0
16284.550 0
16285.156 0
16285.763 2
16286.369 0
16286.975 0
16287.582 0
16288.188 0
16288.794 0
16289.401 0
16290.007 0
16290.613 0
16291.220 0
16291.826 0
16292.433 0
16293.039 4
16293.646 1
16294.252 0
16294.859 1
16295.465 0
16296.072 0
16296.678 0
16297.285 0
16297.891 0
16298.498 3
16299.104 2
16299.711 2
16300.317 0
16300.924 3
16301.531 2
16302.137 0
16302.744 1
16303.351 4
16303.957 3
16304.564 3
16305.171 0
16305.777 2
16306.384 0
16306.991 0
16307.597 0
16308.204 0
16308.811 0
16309.418 0
16310.024 0
16310.631 0
16311.238 4
16311.845 4
16312.452 0
16313.058 0
16313.665 0
16314.272 0
16314.879 0
16315.486 0
16316.093 0
16316.700 0
16317.306 0
16317.913 1
16318.520 2
16319.127 1
16319.734 0
16320.341 0
16320.948 2
16321.555 1
16322.162 0
16322.769 0
16323.376 0
16323.983 0
16324.590 2
16325.197 0
16325.804 0
16326.411 0
16327.018 1
16327.625 2
16328.233 0
16328.840 0
16329.447 1
16330.054 2
16330.661 1
16331.268 1
16331.875 2
16332.483 4
16333.090 4
16333.697 3
16334.304 5
16334.911 1
16335.519 1
16336.126 0
16336.733 1
16337.341 1
16337.948 0
16338.555 1
16339.162 0
16339.770 0
16340.377 0
16340.984 0
16341.592 2
16342.199 2
16342.807 1
16343.414 1
16344.021 3
16344.629 3
16345.236 2
16345.844 1
16346.451 0
16347.058 0
16347.666 0
16348.273 0
16348.881 0
16349.488 0
16350.096 0
16350.703 0
16351.311 0
16351.919 0
16352.526 1
16353.134 0
16353.741 1
16354.349 0
16354.956 0
16355.564 1
16356.172 0
16356.779 2
16357.387 0
16357.995 0
16358.602 0
16359.210 2
16359.818 0
16360.425 0
16361.033 0
16361.641 3
16362.249 7
16362.856 1
16363.464 0
16364.072 0
16364.680 1
16365.287 4
16365.895 0
16366.503 0
16367.111 0
16367.719 1
16368.327 0
16368.934 0
16369.542 0
16370.150 0
16370.758 0
16371.366 2
16371.974 0
16372.582 0
16373.190 1
16373.798 0
16374.406 0
16375.014 0
16375.622 4
16376.230 1
16376.838 0
16377.446 0
16378.054 0
16378.662 0
16379.270 0
16379.878 0
16380.486 0
16381.094 0
16381.702 0
16382.310 0
16382.918 0
16383.527 1
16384.135 2
16384.743 5
16385.351 3
16385.959 1
16386.567 0
16387.176 1
16387.784 0
16388.392 3
16389.000 1
16389.608 0
16390.217 0
16390.825 2
16391.433 0
16392.042 1
16392.650 2
16393.258 0
16393.867 2
16394.475 0
16395.083 0
16395.692 0
16396.300 0
16396.908 0
16397.517 1
16398.125 0
16398.734 0
16399.342 1
16399.950 2
16400.559 0
16401.167 0
16401.776 0
16402.384 0
16402.993 1
16403.601 1
16404.210 0
16404.818 0
16405.427 0
16406.035 0
16406.644 0
16407.253 1
16407.861 0
16408.470 0
16409.078 0
16409.687 1
16410.296 0
16410.904 0
16411.513 0
16412.122 0
16412.730 0
16413.339 0
16413.948 2
16414.556 3
16415.165 1
16415.774 0
16416.383 0
16416.991 6
16417.600 4
16418.209 1
16418.818 0
16419.426 0
16420.035 0
16420.644 0
16421.253 1
16421.862 0
16422.471 0
16423.080 0
16423.688 1
16424.297 0
16424.906 1
16425.515 0
16426.124 0
16426.733 0
16427.342 0
16427.951 0
16428.560 0
16429.169 0
16429.778 3
16430.387 3
16430.996 0
16431.605 2
16432.214 0
16432.823 0
16433.432 1
16434.041 8
16434.650 4
16435.259 4
16435.868 0
16436.477 0
16437.087 0
16437.696 0
16438.305 1
16438.914 0
16439.523 0
16440.132 4
16440.742 2
16441.351 0
16441.960 0
16442.569 0
16443.179 0
16443.788 0
16444.397 0
16445.006 0
16445.616 0
16446.225 0
16446.834 0
16447.444 3
16448.053 2
16448.662 0
16449.272 4
16449.881 1
16450.490 0
16451.100 0
16451.709 0
16452.319 0
16452.928 0
16453.537 2
16454.147 1
16454.756 2
16455.366 0
16455.975 0
16456.585 0
16457.194 0
16457.804 0
16458.413 0
16459.023 1
16459.632 0
16460.242 0
16460.851 0
16461.461 5
16462.071 3
16462.680 1
16463.290 0
16463.900 0
16464.509 1
16465.119 1
16465.728 0
16466.338 0
16466.948 0
16467.558 0
16468.167 0
16468.777 0
16469.387 1
16469.996 0
16470.606 5
16471.216 7
16471.826 4
16472.435 1
16473.045 0
16473.655 0
16474.265 0
16474.875 0
16475.485 0
16476.094 0
16476.704 0
16477.314 1
16477.924 1
16478.534 3
16479.144 2
16479.754 0
16480.364 1
16480.974 0
16481.584 3
16482.194 0
16482.804 0
16483.414 0
16484.024 0
16484.634 0
16485.244 0
16485.854 1
16486.464 1
16487.074 2
16487.684 0
16488.294 0
16488.904 0
16489.514 0
16490.124 0
16490.734 0
16491.344 0
16491.955 0
16492.565 0
16493.175 0
16493.785 2
16494.395 0
16495.005 0
16495.616 0
16496.226 0
16496.836 0
16497.446 0
16498.057 0
16498.667 0
16499.277 0
16499.888 0
16500.498 0
16501.108 0
16501.718 0
16502.329 0
16502.939 0
16503.550 0
16504.160 2
16504.770 1
16505.381 0
16505.991 0
16506.601 0
16507.212 0
16507.822 0
16508.433 1
16509.043 0
16509.654 0
16510.264 0
16510.875 0
16511.485 0
16512.096 0
16512.706 0
16513.317 0
16513.927 0
16514.538 0
16515.149 0
16515.759 0
16516.370 0
16516.980 2
16517.591 1
16518.202 1
16518.812 0
16519.423 0
16520.034 0
16520.644 0
16521.255 0
16521.866 0
16522.476 0
16523.087 0
16523.698 0
16524.309 0
16524.919 0
16525.530 3
16526.141 0
16526.752 1
16527.362 0
16527.973 0
16528.584 0
16529.195 0
16529.806 0
16530.417 0
16531.028 1
16531.638 0
16532.249 0
16532.860 1
16533.471 1
16534.082 2
16534.693 1
16535.304 0
16535.915 0
16536.526 0
16537.137 1
16537.748 0
16538.359 0
16538.970 0
16539.581 0
16540.192 1
16540.803 0
16541.414 0
16542.025 0
16542.636 1
16543.247 1
16543.858 0
16544.470 0
16545.081 0
16545.692 0
16546.303 0
16546.914 3
16547.525 4
16548.136 0
16548.748 0
16549.359 1
16549.970 0
16550.581 0
16551.193 0
16551.804 0
16552.415 1
16553.026 1
16553.638 1
16554.249 0
16554.860 0
16555.472 0
16556.083 0
16556.694 0
16557.306 0
16557.917 0
16558.528 0
16559.140 0
16559.751 2
16560.363 0
16560.974 0
16561.585 1
16562.197 4
16562.808 0
16563.420 0
16564.031 0
16564.643 6
16565.254 2
16565.866 2
16566.477 0
16567.089 0
16567.700 0
16568.312 0
16568.924 0
16569.535 4
16570.147 4
16570.758 0
16571.370 1
16571.982 0
16572.593 0
16573.205 0
16573.817 0
16574.428 0
16575.040 0
16575.652 0
16576.263 2
16576.875 1
16577.487 3
16578.099 0
16578.710 0
16579.322 0
16579.934 1
16580.546 0
16581.157 1
16581.769 1
16582.381 0
16582.993 0
16583.605 1
16584.217 1
16584.828 0
16585.440 0
16586.052 1
16586.664 1
16587.276 0
16587.888 0
16588.500 0
16589.112 3
16589.724 4
16590.336 4
16590.948 2
16591.560 0
16592.172 2
16592.784 2
16593.396 1
16594.008 1
16594.620 0
16595.232 3
16595.844 0
16596.456 0
16597.068 0
16597.680 0
16598.292 0
16598.904 0
16599.517 3
16600.129 1
16600.741 0
16601.353 0
16601.965 0
16602.577 0
16603.190 2
16603.802 1
16604.414 1
16605.026 0
16605.639 2
16606.251 0
16606.863 0
16607.475 0
16608.088 0
16608.700 1
16609.312 0
16609.925 0
16610.537 1
16611.149 0
16611.762 2
16612.374 2
16612.986 2
16613.599 1
16614.211 0
16614.824 0
16615.436 0
16616.049 0
16616.661 0
16617.273 0
16617.886 1
16618.498 2
16619.111 0
16619.723 0
16620.336 2
16620.948 0
16621.561 0
16622.174 0
16622.786 0
16623.399 0
16624.011 1
16624.624 1
16625.237 0
16625.849 0
16626.462 0
16627.074 0
16627.687 0
16628.300 1
16628.912 0
16629.525 0
16630.138 0
16630.751 4
16631.363 2
16631.976 0
16632.589 0
16633.202 0
16633.814 2
16634.427 0
16635.040 0
16635.653 0
16636.265 0
16636.878 0
16637.491 0
16638.104 0
16638.717 0
16639.330 0
16639.943 0
16640.556 0
16641.168 0
16641.781 1
16642.394 0
16643.007 0
16643.620 0
16644.233 0
16644.846 0
16645.459 0
16646.072 7
16646.685 6
16647.298 2
16647.911 1
16648.524 1
16649.137 0
16649.750 0
16650.363 0
16650.976 0
16651.590 1
16652.203 3
16652.816 1
16653.429 0
16654.042 0
16654.655 0
16655.268 0
16655.882 0
16656.495 0
16657.108 0
16657.721 0
16658.334 0
16658.948 0
16659.561 0
16660.174 0
16660.787 0
16661.401 1
16662.014 0
16662.627 0
16663.241 2
16663.854 1
16664.467 0
16665.081 0
16665.694 0
16666.307 1
16666.921 0
16667.534 1
16668.147 1
16668.761 0
16669.374 0
16669.988 0
16670.601 0
16671.215 1
16671.828 0
16672.442 1
16673.055 0
16673.669 0
16674.282 0
16674.896 0
16675.509 1
16676.123 1
16676.736 0
16677.350 0
16677.963 0
16678.577 0
16679.191 0
16679.804 0
16680.418 0
16681.032 1
16681.645 1
16682.259 0
16682.873 0
16683.486 0
16684.100 0
16684.714 0
16685.327 0
16685.941 2
16686.555 0
16687.169 0
16687.782 0
16688.396 0
16689.010 0
16689.624 0
16690.238 0
16690.851 0
16691.465 0
16692.079 0
16692.693 0
16693.307 0
16693.921 1
16694.535 2
16695.148 1
16695.762 0
16696.376 0
16696.990 3
16697.604 1
16698.218 2
16698.832 0
16699.446 0
16700.060 0
16700.674 0
16701.288 0
16701.902 0
16702.516 0
16703.130 0
16703.744 0
16704.358 0
16704.972 0
16705.586 1
16706.201 0
16706.815 1
16707.429 0
16708.043 0
16708.657 0
16709.271 1
16709.885 0
16710.500 0
16711.114 0
16711.728 0
16712.342 0
16712.956 0
16713.571 0
16714.185 0
16714.799 0
16715.414 0
16716.028 0
16716.642 0
16717.256 0
16717.871 0
16718.485 1
16719.099 1
16719.714 0
16720.328 0
16720.942 1
16721.557 1
16722.171 0
16722.786 0
16723.400 2
16724.015 2
16724.629 0
16725.243 0
16725.858 0
16726.472 0
16727.087 0
16727.701 0
16728.316 0
16728.930 1
16729.545 0
16730.159 5
16730.774 3
16731.389 1
16732.003 0
16732.618 0
16733.232 0
16733.847 0
16734.462 1
16735.076 2
16735.691 2
16736.306 1
16736.920 2
16737.535 0
16738.150 0
16738.764 4
16739.379 5
16739.994 2
16740.608 1
16741.223 2
16741.838 3
16742.453 0
16743.068 0
16743.682 0
16744.297 0
16744.912 0
16745.527 0
16746.142 0
16746.756 0
16747.371 0
16747.986 0
16748.601 1
16749.216 2
16749.831 0
16750.446 0
16751.061 1
16751.676 0
16752.291 2
16752.906 4
16753.521 2
16754.136 0
16754.751 0
16755.366 0
16755.981 3
16756.596 0
16757.211 1
16757.826 1
16758.441 0
16759.056 2
16759.671 1
16760.286 0
16760.901 1
16761.516 0
16762.131 0
16762.747 1
16763.362 1
16763.977 0
16764.592 0
16765.207 0
16765.822 0
16766.438 1
16767.053 0
16767.668 0
16768.283 0
16768.899 0
16769.514 0
16770.129 3
16770.745 0
16771.360 0
16771.975 0
16772.590 1
16773.206 0
16773.821 0
16774.436 3
16775.052 1
16775.667 0
16776.283 0
16776.898 1
16777.513 0
16778.129 0
16778.744 0
16779.360 1
16779.975 0
16780.591 0
16781.206 0
16781.822 0
16782.437 0
16783.053 0
16783.668 0
16784.284 1
16784.899 0
16785.515 0
16786.130 1
16786.746 0
16787.362 0
16787.977 0
16788.593 0
16789.209 1
16789.824 1
16790.440 1
16791.055 0
16791.671 0
16792.287 0
16792.903 0
16793.518 0
16794.134 1
16794.750 0
16795.365 0
16795.981 0
16796.597 0
16797.213 0
16797.829 0
16798.444 0
16799.060 0
16799.676 0
16800.292 0
16800.908 1
16801.524 1
16802.139 4
16802.755 0
16803.371 0
16803.987 0
16804.603 0
16805.219 0
16805.835 0
16806.451 0
16807.067 0
16807.683 0
16808.299 0
16808.915 1
16809.531 2
16810.147 0
16810.763 0
16811.379 0
16811.995 0
16812.611 1
16813.227 0
16813.843 1
16814.459 0
16815.075 3
16815.691 4
16816.307 4
16816.924 1
16817.540 1
16818.156 0
16818.772 0
16819.388 0
16820.004 0
16820.621 2
16821.237 1
16821.853 0
16822.469 0
16823.086 0
16823.702 2
16824.318 5
16824.934 3
16825.551 1
16826.167 0
16826.783 0
16827.400 0
16828.016 0
16828.632 2
16829.249 1
16829.865 0
16830.482 0
16831.098 0
16831.714 0
16832.331 0
16832.947 0
16833.564 0
16834.180 0
16834.797 2
16835.413 1
16836.030 3
16836.646 2
16837.263 0
16837.879 0
16838.496 1
16839.112 2
16839.729 1
16840.345 1
16840.962 1
16841.578 1
16842.195 0
16842.812 0
16843.428 0
16844.045 0
16844.662 0
16845.278 1
16845.895 1
16846.512 0
16847.128 2
16847.745 0
16848.362 1
16848.978 1
16849.595 0
16850.212 2
16850.829 2
16851.446 1
16852.062 0
16852.679 0
16853.296 1
16853.913 1
16854.530 1
16855.146 1
16855.763 0
16856.380 0
16856.997 2
16857.614 2
16858.231 3
16858.848 4
16859.465 2
16860.082 0
16860.698 1
16861.315 0
16861.932 1
16862.549 0
16863.166 1
16863.783 1
16864.400 0
16865.017 1
16865.634 2
16866.251 1
16866.869 2
16867.486 1
16868.103 5
16868.720 4
16869.337 0
16869.954 1
16870.571 1
16871.188 1
16871.805 1
16872.423 0
16873.040 1
16873.657 3
16874.274 0
16874.891 3
16875.508 1
16876.126 0
16876.743 0
16877.360 0
16877.977 1
16878.595 2
16879.212 1
16879.829 2
16880.447 4
16881.064 3
16881.681 2
16882.299 3
16882.916 1
16883.533 0
16884.151 2
16884.768 3
16885.385 1
16886.003 6
16886.620 5
16887.238 3
16887.855 2
16888.473 4
16889.090 1
16889.708 2
16890.325 0
16890.943 3
16891.560 3
16892.178 3
16892.795 9
16893.413 8
16894.030 1
16894.648 1
16895.265 5
16895.883 4
16896.500 3
16897.118 9
16897.736 12
16898.353 9
16898.971 7
16899.589 12
16900.206 18
16900.824 10
16901.442 17
16902.059 19
16902.677 19
16903.295 20
16903.913 22
16904.530 21
16905.148 15
16905.766 16
16906.384 18
16907.001 27
16907.619 28
16908.237 24
16908.855 25
16909.473 21
16910.091 21
16910.708 34
16911.326 39
16911.944 34
16912.562 34
16913.180 37
16913.798 36
16914.416 34
16915.034 32
16915.652 27
16916.270 32
16916.888 34
16917.506 34
16918.124 36
16918.742 29
16919.360 29
16919.978 32
16920.596 31
16921.214 27
16921.832 31
16922.450 35
16923.068 35
16923.686 37
16924.304 54
16924.922 72
16925.540 55
16926.159 57
16926.777 53
16927.395 58
16928.013 53
16928.631 62
16929.249 57
16929.868 61
16930.486 57
16931.104 62
16931.722 82
16932.341 85
16932.959 88
16933.577 95
16934.195 109
16934.814 110
16935.432 114
16936.050 116
16936.669 152
16937.287 152
16937.905 179
16938.524 175
16939.142 180
16939.761 201
16940.379 216
16940.997 204
16941.616 206
16942.234 219
16942.853 236
16943.471 288
16944.090 305
16944.708 331
16945.327 333
16945.945 329
16946.564 362
16947.182 389
16947.801 422
16948.419 442
16949.038 489
16949.656 532
16950.275 598
16950.893 622
16951.512 572
16952.131 581
16952.749 599
16953.368 558
16953.987 520
16954.605 514
16955.224 474
16955.843 428
16956.461 394
16957.080 342
16957.699 319
16958.317 277
16958.936 266
16959.555 248
16960.174 229
16960.793 188
16961.411 174
16962.030 166
16962.649 140
16963.268 160
16963.887 147
16964.505 135
16965.124 131
16965.743 107
16966.362 96
16966.981 83
16967.600 86
16968.219 70
16968.838 50
16969.457 46
16970.075 30
16970.694 37
16971.313 30
16971.932 33
16972.551 26
16973.170 21
16973.789 30
16974.408 28
16975.027 22
16975.646 28
16976.266 36
16976.885 37
16977.504 28
16978.123 34
16978.742 42
16979.361 30
16979.980 29
16980.599 13
16981.218 13
16981.838 23
16982.457 18
16983.076 18
16983.695 12
16984.314 3
16984.934 7
16985.553 13
16986.172 14
16986.791 12
16987.411 11
16988.030 8
16988.649 8
16989.268 7
16989.888 9
16990.507 6
16991.126 5
16991.746 7
16992.365 20
16992.984 18
16993.604 14
16994.223 2
16994.843 3
16995.462 5
16996.081 8
16996.701 11
16997.320 7
16997.940 6
16998.559 5
16999.179 13
16999.798 7
17000.418 7
17001.037 7
17001.657 11
17002.276 12
17002.896 2
17003.515 3
17004.135 5
17004.754 2
17005.374 2
17005.994 1
17006.613 6
17007.233 10
17007.852 3
17008.472 2
17009.092 7
17009.711 2
17010.331 1
17010.951 0
17011.571 4
17012.190 4
17012.810 2
17013.430 3
17014.049 5
17014.669 4
17015.289 1
17015.909 0
17016.529 1
17017.148 1
17017.768 0
17018.388 0
17019.008 0
17019.628 2
17020.248 4
17020.867 3
17021.487 1
17022.107 0
17022.727 2
17023.347 1
17023.967 1
17024.587 1
17025.207 3
17025.827 2
17026.447 2
17027.067 5
17027.687 2
17028.307 0
17028.927 2
17029.547 5
17030.167 4
17030.787 1
17031.407 3
17032.027 2
17032.647 2
17033.267 0
17033.887 0
17034.507 1
17035.128 2
17035.748 0
17036.368 0
17036.988 0
17037.608 1
17038.228 1
17038.849 3
17039.469 1
17040.089 0
17040.709 4
17041.330 6
17041.950 5
17042.570 2
17043.190 3
17043.811 2
17044.431 0
17045.051 0
17045.672 5
17046.292 3
17046.912 1
17047.533 4
17048.153 7
17048.773 4
17049.394 3
17050.014 0
17050.635 0
17051.255 2
17051.875 1
17052.496 1
17053.116 1
17053.737 8
17054.357 6
17054.978 2
17055.598 3
17056.219 3
17056.839 2
17057.460 1
17058.080 2
17058.701 3
17059.322 1
17059.942 3
17060.563 1
17061.183 0
17061.804 2
17062.425 1
17063.045 5
17063.666 9
17064.287 1
17064.907 2
17065.528 0
17066.149 0
17066.769 0
17067.390 2
17068.011 3
17068.631 1
17069.252 1
17069.873 2
17070.494 0
17071.115 1
17071.735 1
17072.356 0
17072.977 0
17073.598 1
17074.219 0
17074.840 0
17075.460 0
17076.081 0
17076.702 0
17077.323 0
17077.944 1
17078.565 1
17079.186 0
17079.807 0
17080.428 0
17081.049 2
17081.670 1
17082.291 2
17082.912 1
17083.533 1
17084.154 4
17084.775 3
17085.396 1
17086.017 1
17086.638 9
17087.259 7
17087.880 1
17088.501 3
17089.122 4
17089.743 1
17090.365 0
17090.986 1
17091.607 1
17092.228 1
17092.849 0
17093.470 0
17094.092 3
17094.713 0
17095.334 1
17095.955 6
17096.577 4
17097.198 4
17097.819 1
17098.440 0
17099.062 1
17099.683 0
17100.304 4
17100.926 2
17101.547 1
17102.168 2
17102.790 1
17103.411 2
17104.032 4
17104.654 2
17105.275 1
17105.897 1
17106.518 3
17107.140 0
17107.761 3
17108.383 3
17109.004 1
17109.625 1
17110.247 1
17110.868 0
17111.490 0
17112.112 4
17112.733 2
17113.355 3
17113.976 4
17114.598 1
17115.219 4
17115.841 4
17116.463 2
17117.084 2
17117.706 3
17118.328 1
17118.949 2
17119.571 2
17120.193 1
17120.814 0
17121.436 0
17122.058 6
17122.679 1
17123.301 1
17123.923 1
17124.545 0
17125.166 4
17125.788 5
17126.410 1
17127.032 5
17127.654 8
17128.275 6
17128.897 2
17129.519 2
17130.141 4
17130.763 4
17131.385 3
17132.007 6
17132.629 10
17133.250 10
17133.872 5
17134.494 6
17135.116 6
17135.738 4
17136.360 2
17136.982 1
17137.604 0
17138.226 1
17138.848 3
17139.470 5
17140.092 2
17140.714 3
17141.336 6
17141.958 5
17142.581 2
17143.203 8
17143.825 6
17144.447 6
17145.069 11
17145.691 5
17146.313 6
17146.935 9
17147.558 7
17148.180 7
17148.802 3
17149.424 0
17150.046 3
17150.669 4
17151.291 6
17151.913 2
17152.536 6
17153.158 6
17153.780 4
17154.402 6
17155.025 6
17155.647 5
17156.269 3
17156.892 1
17157.514 3
17158.136 8
17158.759 10
17159.381 5
17160.004 5
17160.626 6
17161.248 8
17161.871 6
17162.493 3
17163.116 8
17163.738 8
17164.361 6
17164.983 4
17165.606 4
17166.228 2
17166.851 5
17167.473 4
17168.096 0
17168.718 3
17169.341 1
17169.964 4
17170.586 6
17171.209 4
17171.831 2
17172.454 0
17173.077 1
17173.699 3
17174.322 5
17174.945 2
17175.567 4
17176.190 10
17176.813 8
17177.436 4
17178.058 5
17178.681 4
17179.304 2
17179.927 5
17180.549 5
17181.172 5
17181.795 2
17182.418 4
17183.041 6
17183.663 3
17184.286 0
17184.909 0
17185.532 5
17186.155 5
17186.778 1
17187.401 2
17188.024 1
17188.646 2
17189.269 2
17189.892 1
17190.515 0
17191.138 9
17191.761 6
17192.384 4
17193.007 2
17193.630 0
17194.253 1
17194.876 3
17195.499 0
17196.122 2
17196.746 0
17197.369 1
17197.992 0
17198.615 0
17199.238 0
17199.861 0
17200.484 0
17201.107 0
17201.730 1
17202.354 1
17202.977 0
17203.600 0
17204.223 0
17204.846 0
17205.470 2
17206.093 0
17206.716 0
17207.339 0
17207.963 3
17208.586 0
17209.209 0
17209.833 2
17210.456 4
17211.079 4
17211.703 6
17212.326 2
17212.949 2
17213.573 1
17214.196 2
17214.820 1
17215.443 0
17216.066 0
17216.690 0
17217.313 0
17217.937 0
17218.560 0
17219.184 1
17219.807 1
17220.431 0
17221.054 5
17221.678 3
17222.301 2
17222.925 0
17223.548 0
17224.172 1
17224.795 1
17225.419 1
17226.043 0
17226.666 1
17227.290 1
17227.914 1
17228.537 2
17229.161 3
17229.784 0
17230.408 0
17231.032 0
17231.656 1
17232.279 0
17232.903 2
17233.527 1
17234.151 0
17234.774 0
17235.398 0
17236.022 0
17236.646 0
17237.269 0
17237.893 0
17238.517 0
17239.141 0
17239.765 2
17240.389 1
17241.013 0
17241.636 2
17242.260 3
17242.884 0
17243.508 0
17244.132 0
17244.756 0
17245.380 3
17246.004 0
17246.628 0
17247.252 0
17247.876 0
17248.500 0
17249.124 0
17249.748 1
17250.372 3
17250.996 1
17251.620 1
17252.244 0
17252.868 0
17253.492 2
17254.116 3
17254.741 0
17255.365 0
17255.989 0
17256.613 1
17257.237 1
17257.861 0
17258.486 0
17259.110 6
17259.734 4
17260.358 4
17260.982 1
17261.607 0
17262.231 1
17262.855 0
17263.480 2
17264.104 2
17264.728 3
17265.352 3
17265.977 0
17266.601 1
17267.225 1
17267.850 1
17268.474 1
17269.099 0
17269.723 2
17270.347 0
17270.972 6
17271.596 2
17272.221 1
17272.845 0
17273.470 0
17274.094 0
17274.719 0
17275.343 0
17275.968 1
17276.592 0
17277.217 0
17277.841 1
17278.466 0
17279.090 0
17279.715 0
17280.339 0
17280.964 0
17281.589 0
17282.213 0
17282.838 2
17283.463 1
17284.087 0
17284.712 1
17285.337 2
17285.961 2
17286.586 0
17287.211 0
17287.835 1
17288.460 2
17289.085 4
17289.710 2
17290.334 0
17290.959 0
17291.584 0
17292.209 1
17292.834 1
17293.458 0
17294.083 0
17294.708 0
17295.333 1
17295.958 1
17296.583 2
17297.208 0
17297.832 0
17298.457 0
17299.082 0
17299.707 2
17300.332 0
17300.957 0
17301.582 0
17302.207 0
17302.832 1
17303.457 1
17304.082 0
17304.707 0
17305.332 0
17305.957 0
17306.582 2
17307.207 0
17307.832 1
17308.458 0
17309.083 0
17309.708 0
17310.333 0
17310.958 0
17311.583 0
17312.208 2
17312.834 6
17313.459 4
17314.084 1
17314.709 1
17315.334 2
17315.960 0
17316.585 0
17317.210 0
17317.835 1
17318.461 1
17319.086 0
17319.711 2
17320.337 0
17320.962 0
17321.587 3
17322.213 4
17322.838 6
17323.463 4
17324.089 3
17324.714 1
17325.339 0
17325.965 0
17326.590 0
17327.216 3
17327.841 0
17328.467 0
17329.092 0
17329.718 0
17330.343 0
17330.969 0
17331.594 0
17332.220 2
17332.845 2
17333.471 0
17334.096 0
17334.722 0
17335.347 0
17335.973 0
17336.599 3
17337.224 0
17337.850 2
17338.475 2
17339.101 4
17339.727 4
17340.352 1
17340.978 1
17341.604 0
17342.230 0
17342.855 6
17343.481 4
17344.107 2
17344.732 1
17345.358 0
17345.984 1
17346.610 0
17347.236 3
17347.861 0
17348.487 0
17349.113 0
17349.739 0
17350.365 0
17350.991 0
17351.616 2
17352.242 1
17352.868 0
17353.494 2
17354.120 1
17354.746 1
17355.372 1
17355.998 2
17356.624 3
17357.250 2
17357.876 0
17358.502 0
17359.128 1
17359.754 0
17360.380 2
17361.006 1
17361.632 4
17362.258 5
17362.884 4
17363.510 3
17364.136 2
17364.763 0
17365.389 0
17366.015 0
17366.641 0
17367.267 5
17367.893 4
17368.519 0
17369.146 0
17369.772 0
17370.398 0
17371.024 0
17371.651 1
17372.277 0
17372.903 2
17373.529 2
17374.156 1
17374.782 0
17375.408 2
17376.034 2
17376.661 0
17377.287 0
17377.914 0
17378.540 1
17379.166 1
17379.793 0
17380.419 0
17381.045 0
17381.672 0
17382.298 1
17382.925 1
17383.551 0
17384.178 0
17384.804 3
17385.431 2
17386.057 3
17386.684 2
17387.310 1
17387.937 1
17388.563 0
17389.190 0
17389.816 1
17390.443 0
17391.069 0
17391.696 0
17392.323 0
17392.949 0
17393.576 1
17394.203 2
17394.829 1
17395.456 1
17396.083 2
17396.709 1
17397.336 1
17397.963 0
17398.589 2
17399.216 0
17399.843 1
17400.470 0
17401.096 0
17401.723 0
17402.350 0
17402.977 0
17403.604 0
17404.230 1
17404.857 0
17405.484 0
17406.111 1
17406.738 1
17407.365 0
17407.992 1
17408.619 2
17409.245 1
17409.872 0
17410.499 0
17411.126 2
17411.753 1
17412.380 2
17413.007 0
17413.634 3
17414.261 2
17414.888 1
17415.515 1
17416.142 0
17416.769 0
17417.396 0
17418.024 0
17418.651 0
17419.278 1
17419.905 0
17420.532 0
17421.159 0
17421.786 0
17422.413 0
17423.041 0
17423.668 0
17424.295 0
17424.922 5
17425.549 1
17426.177 0
17426.804 2
17427.431 0
17428.058 0
17428.686 0
17429.313 1
17429.940 0
17430.567 1
17431.195 0
17431.822 1
17432.449 2
17433.077 0
17433.704 0
17434.331 3
17434.959 3
17435.586 2
17436.214 0
17436.841 0
17437.468 0
17438.096 1
17438.723 1
17439.351 1
17439.978 0
17440.606 0
17441.233 0
17441.861 0
17442.488 0
17443.116 0
17443.743 0
17444.371 1
17444.998 0
17445.626 1
17446.254 1
17446.881 1
17447.509 2
17448.136 0
17448.764 0
17449.392 1
17450.019 0
17450.647 1
17451.275 1
17451.902 2
17452.530 2
17453.158 2
17453.785 0
17454.413 1
17455.041 3
17455.669 0
17456.296 0
17456.924 1
17457.552 0
17458.180 1
17458.808 1
17459.435 0
17460.063 3
17460.691 0
17461.319 0
17461.947 0
17462.575 0
17463.203 1
17463.831 1
17464.458 0
17465.086 1
17465.714 1
17466.342 1
17466.970 4
17467.598 2
17468.226 0
17468.854 1
17469.482 0
17470.110 0
17470.738 0
17471.366 0
17471.994 1
17472.622 0
17473.250 0
17473.878 0
17474.507 0
17475.135 0
17475.763 0
17476.391 0
17477.019 0
17477.647 2
17478.275 2
17478.904 0
17479.532 0
17480.160 1
17480.788 2
17481.416 1
17482.045 0
17482.673 0
17483.301 1
17483.929 0
17484.558 1
17485.186 0
17485.814 0
17486.443 11
17487.071 5
17487.699 3
17488.327 1
17488.956 1
17489.584 0
17490.213 0
17490.841 1
17491.469 0
17492.098 2
17492.726 2
17493.355 1
17493.983 0
17494.612 3
17495.240 2
17495.868 2
17496.497 1
17497.125 0
17497.754 3
17498.382 3
17499.011 5
17499.640 3
17500.268 0
17500.897 0
17501.525 0
17502.154 0
17502.782 0
17503.411 1
17504.040 0
17504.668 0
17505.297 0
17505.926 0
17506.554 0
17507.183 1
17507.812 0
17508.440 1
17509.069 6
17509.698 5
17510.327 2
17510.955 1
17511.584 1
17512.213 1
17512.842 0
17513.470 0
17514.099 0
17514.728 0
17515.357 0
17515.986 1
17516.615 0
17517.243 0
17517.872 1
17518.501 0
17519.130 0
17519.759 2
17520.388 1
17521.017 0
17521.646 0
17522.275 0
17522.904 0
17523.533 0
17524.162 3
17524.791 1
17525.420 0
17526.049 0
17526.678 1
17527.307 1
17527.936 1
17528.565 0
17529.194 3
17529.823 6
17530.452 2
17531.081 3
17531.710 0
17532.340 0
17532.969 2
17533.598 1
17534.227 1
17534.856 0
17535.485 2
17536.115 0
17536.744 0
17537.373 0
17538.002 0
17538.631 0
17539.261 0
17539.890 0
17540.519 0
17541.149 0
17541.778 1
17542.407 3
17543.037 1
17543.666 0
17544.295 0
17544.925 0
17545.554 0
17546.183 0
17546.813 0
17547.442 0
17548.072 0
17548.701 0
17549.330 1
17549.960 0
17550.589 1
17551.219 1
17551.848 0
17552.478 0
17553.107 0
17553.737 0
17554.366 0
17554.996 0
17555.625 2
17556.255 0
17556.885 0
17557.514 1
17558.144 1
17558.773 0
17559.403 4
17560.033 3
17560.662 1
17561.292 3
17561.922 0
17562.551 0
17563.181 0
17563.811 2
17564.440 1
17565.070 0
17565.700 0
17566.330 1
17566.959 0
17567.589 3
17568.219 1
17568.849 0
17569.478 0
17570.108 1
17570.738 3
17571.368 1
17571.998 2
17572.628 1
17573.257 0
17573.887 1
17574.517 2
17575.147 0
17575.777 1
17576.407 1
17577.037 0
17577.667 0
17578.297 0
17578.927 0
17579.557 3
17580.187 0
17580.817 1
17581.447 1
17582.077 0
17582.707 1
17583.337 1
17583.967 0
17584.597 1
17585.227 0
17585.857 0
17586.487 0
17587.117 0
17587.748 0
17588.378 0
17589.008 0
17589.638 0
17590.268 0
17590.898 0
17591.529 0
17592.159 0
17592.789 1
17593.419 0
17594.049 0
17594.680 0
17595.310 0
17595.940 3
17596.571 6
17597.201 3
17597.831 1
17598.461 0
17599.092 1
17599.722 0
17600.352 0
17600.983 0
17601.613 2
17602.244 0
17602.874 0
17603.504 0
17604.135 0
17604.765 1
17605.396 1
17606.026 0
17606.657 0
17607.287 1
17607.918 1
17608.548 0
17609.179 0
17609.809 0
17610.440 0
17611.070 0
17611.701 0
17612.331 1
17612.962 0
17613.593 0
17614.223 0
17614.854 1
17615.484 0
17616.115 1
17616.746 0
17617.376 0
17618.007 0
17618.638 0
17619.268 0
17619.899 0
17620.530 0
17621.161 0
17621.791 1
17622.422 3
17623.053 0
17623.684 0
17624.314 0
17624.945 1
17625.576 0
17626.207 0
17626.838 3
17627.468 1
17628.099 1
17628.730 0
17629.361 0
17629.992 0
17630.623 0
17631.254 1
17631.885 1
17632.516 0
17633.147 1
17633.777 0
17634.408 0
17635.039 1
17635.670 2
17636.301 0
17636.932 0
17637.563 3
17638.194 0
17638.826 0
17639.457 0
17640.088 1
17640.719 1
17641.350 0
17641.981 0
17642.612 0
17643.243 1
17643.874 2
17644.505 1
17645.137 1
17645.768 1
17646.399 1
17647.030 1
17647.661 0
17648.293 0
17648.924 0
17649.555 0
17650.186 0
17650.818 1
17651.449 0
17652.080 0
17652.711 0
17653.343 0
17653.974 4
17654.605 2
17655.237 2
17655.868 0
17656.499 0
17657.131 0
17657.762 0
17658.393 0
17659.025 0
17659.656 0
17660.288 0
17660.919 0
17661.551 0
17662.182 2
17662.814 0
17663.445 0
17664.077 2
17664.708 1
17665.340 1
17665.971 0
17666.603 0
17667.234 2
17667.866 2
17668.497 0
17669.129 0
17669.761 0
17670.392 0
17671.024 1
17671.655 2
17672.287 1
17672.919 2
17673.550 0
17674.182 0
17674.814 1
17675.445 0
17676.077 0
17676.709 0
17677.341 0
17677.972 0
17678.604 0
17679.236 1
17679.868 1
17680.499 0
17681.131 0
17681.763 0
17682.395 1
17683.027 1
17683.659 0
17684.290 4
17684.922 4
17685.554 3
17686.186 1
17686.818 1
17687.450 0
17688.082 1
17688.714 1
17689.346 0
17689.978 0
17690.610 0
17691.242 0
17691.874 1
17692.506 1
17693.138 0
17693.770 1
17694.402 0
17695.034 0
17695.666 1
17696.298 2
17696.930 1
17697.562 2
17698.194 2
17698.826 6
17699.458 1
17700.091 0
17700.723 0
17701.355 0
17701.987 1
17702.619 0
17703.251 0
17703.884 0
17704.516 0
17705.148 0
17705.780 0
17706.413 0
17707.045 1
17707.677 2
17708.309 3
17708.942 0
17709.574 0
17710.206 1
17710.839 1
17711.471 0
17712.103 0
17712.736 0
17713.368 0
17714.001 0
17714.633 0
17715.265 0
17715.898 1
17716.530 2
17717.163 2
17717.795 1
17718.428 0
17719.060 0
17719.693 2
17720.325 5
17720.958 0
17721.590 0
17722.223 0
17722.855 0
17723.488 0
17724.120 1
17724.753 0
17725.386 2
17726.018 0
17726.651 1
17727.283 0
17727.916 0
17728.549 0
17729.181 0
17729.814 0
17730.447 0
17731.079 1
17731.712 0
17732.345 0
17732.978 0
17733.610 1
17734.243 1
17734.876 0
17735.509 0
17736.141 3
17736.774 0
17737.407 0
17738.040 4
17738.673 1
17739.305 0
17739.938 0
17740.571 1
17741.204 6
17741.837 3
17742.470 1
17743.103 2
17743.736 0
17744.369 0
17745.002 3
17745.635 0
17746.267 0
17746.900 0
17747.533 0
17748.166 0
17748.799 0
17749.432 0
17750.066 0
17750.699 0
17751.332 0
17751.965 1
17752.598 0
17753.231 0
17753.864 0
17754.497 0
17755.130 0
17755.763 0
17756.396 0
17757.030 0
17757.663 0
17758.296 0
17758.929 0
17759.562 1
17760.196 0
17760.829 0
17761.462 1
17762.095 0
17762.729 0
17763.362 1
17763.995 3
17764.628 2
17765.262 0
17765.895 0
17766.528 0
17767.162 1
17767.795 0
17768.428 1
17769.062 0
17769.695 0
17770.329 0
17770.962 1
17771.595 0
17772.229 1
17772.862 3
17773.496 3
17774.129 1
17774.763 0
17775.396 0
17776.030 0
17776.663 0
17777.297 1
17777.930 0
17778.564 0
17779.197 0
17779.831 0
17780.464 0
17781.098 0
17781.732 0
17782.365 0
17782.999 0
17783.633 0
17784.266 0
17784.900 0
17785.534 0
17786.167 4
17786.801 2
17787.435 2
17788.068 0
17788.702 0
17789.336 0
17789.970 1
17790.603 1
17791.237 1
17791.871 0
17792.505 0
17793.138 6
17793.772 4
17794.406 1
17795.040 0
17795.674 0
17796.308 0
17796.941 0
17797.575 1
17798.209 5
17798.843 3
17799.477 0
17800.111 0
17800.745 0
17801.379 0
17802.013 0
17802.647 0
17803.281 1
17803.915 3
17804.549 3
17805.183 0
17805.817 1
17806.451 0
17807.085 1
17807.719 1
17808.353 2
17808.987 1
17809.621 1
17810.255 1
17810.890 0
17811.524 0
17812.158 3
17812.792 4
17813.426 1
17814.060 0
17814.694 2
17815.329 0
17815.963 0
17816.597 0
17817.231 0
17817.866 0
17818.500 0
17819.134 3
17819.768 2
17820.403 0
17821.037 0
17821.671 1
17822.306 0
17822.940 1
17823.574 1
17824.209 9
17824.843 8
17825.477 3
17826.112 3
17826.746 1
17827.381 0
17828.015 0
17828.650 0
17829.284 0
17829.918 0
17830.553 2
17831.187 0
17831.822 0
17832.456 0
17833.091 0
17833.725 0
17834.360 0
17834.994 0
17835.629 0
17836.264 0
17836.898 0
17837.533 0
17838.167 0
17838.802 0
17839.437 0
17840.071 1
17840.706 1
17841.341 0
17841.975 1
17842.610 0
17843.245 0
17843.879 0
17844.514 0
17845.149 0
17845.784 0
17846.418 0
17847.053 0
17847.688 0
17848.323 0
17848.957 0
17849.592 0
17850.227 0
17850.862 0
17851.497 0
17852.132 0
17852.767 0
17853.401 0
17854.036 0
17854.671 0
17855.306 0
17855.941 0
17856.576 0
17857.211 0
17857.846 0
17858.481 1
17859.116 0
17859.751 2
17860.386 3
17861.021 1
17861.656 1
17862.291 0
17862.926 2
17863.561 1
17864.196 0
17864.831 0
17865.466 0
17866.101 0
17866.736 0
17867.372 0
17868.007 2
17868.642 0
17869.277 0
17869.912 0
17870.547 0
17871.183 0
17871.818 0
17872.453 1
17873.088 0
17873.723 0
17874.359 0
17874.994 3
17875.629 1
17876.265 0
17876.900 0
17877.535 0
17878.170 0
17878.806 0
17879.441 0
17880.076 0
17880.712 0
17881.347 0
17881.983 0
17882.618 1
17883.253 0
17883.889 0
17884.524 1
17885.160 2
17885.795 1
17886.431 0
17887.066 0
17887.702 0
17888.337 0
17888.973 0
17889.608 0
17890.244 1
17890.879 2
17891.515 0
17892.150 0
17892.786 0
17893.422 0
17894.057 0
17894.693 0
17895.328 0
17895.964 0
17896.600 0
17897.235 1
17897.871 0
17898.507 0
17899.142 1
17899.778 0
17900.414 1
17901.050 1
17901.685 0
17902.321 0
17902.957 0
17903.593 0
17904.228 0
17904.864 0
17905.500 0
17906.136 0
17906.772 0
17907.407 1
17908.043 5
17908.679 4
17909.315 1
17909.951 0
17910.587 7
17911.223 4
17911.859 0
17912.495 10
17913.130 6
17913.766 3
17914.402 3
17915.038 0
17915.674 0
17916.310 3
17916.946 1
17917.582 1
17918.218 4
17918.854 4
17919.490 0
17920.127 1
17920.763 1
17921.399 0
17922.035 0
17922.671 0
17923.307 0
17923.943 1
17924.579 2
17925.215 0
17925.852 0
17926.488 1
17927.124 0
17927.760 0
17928.396 3
17929.033 1
17929.669 0
17930.305 0
17930.941 0
17931.578 2
17932.214 0
17932.850 0
17933.487 0
17934.123 0
17934.759 1
17935.396 0
17936.032 0
17936.668 1
17937.305 0
17937.941 2
17938.577 1
17939.214 2
17939.850 1
17940.487 0
17941.123 0
17941.760 0
17942.396 0
17943.032 0
17943.669 0
17944.305 1
17944.942 0
17945.578 0
17946.215 1
17946.852 0
17947.488 0
17948.125 0
17948.761 0
17949.398 0
17950.034 1
17950.671 3
17951.308 8
17951.944 4
17952.581 2
17953.218 0
17953.854 0
17954.491 0
17955.128 0
17955.764 0
17956.401 0
17957.038 0
17957.674 0
17958.311 0
17958.948 0
17959.585 0
17960.222 0
17960.858 0
17961.495 2
17962.132 2
17962.769 0
17963.406 2
17964.042 2
17964.679 0
17965.316 0
17965.953 0
17966.590 3
17967.227 3
17967.864 1
17968.501 2
17969.138 0
17969.775 1
17970.412 0
17971.048 0
17971.685 0
17972.322 0
17972.959 0
17973.596 0
17974.234 0
17974.871 0
17975.508 0
17976.145 0
17976.782 0
17977.419 0
17978.056 2
17978.693 0
17979.330 0
17979.967 0
17980.604 0
17981.242 0
17981.879 2
17982.516 1
17983.153 1
17983.790 0
17984.427 0
17985.065 1
17985.702 0
17986.339 0
17986.976 2
17987.614 0
17988.251 0
17988.888 2
17989.526 2
17990.163 0
17990.800 0
17991.438 1
17992.075 0
17992.712 1
17993.350 0
17993.987 0
17994.624 1
17995.262 2
17995.899 0
17996.537 1
17997.174 0
17997.811 1
17998.449 0
17999.086 1
17999.724 0
18000.361 0
18000.999 0
18001.636 0
18002.274 0
18002.911 2
18003.549 1
18004.187 0
18004.824 0
18005.462 2
18006.099 1
18006.737 0
18007.375 0
18008.012 0
18008.650 0
18009.287 1
18009.925 2
18010.563 0
18011.200 0
18011.838 0
18012.476 0
18013.114 1
18013.751 2
18014.389 0
18015.027 0
18015.665 1
18016.302 4
18016.940 2
18017.578 2
18018.216 0
18018.854 4
18019.491 1
18020.129 0
18020.767 0
18021.405 0
18022.043 0
18022.681 0
18023.319 0
18023.956 3
18024.594 1
18025.232 1
18025.870 1
18026.508 0
18027.146 0
18027.784 0
18028.422 0
18029.060 0
18029.698 1
18030.336 0
18030.974 1
18031.612 0
18032.250 0
18032.888 0
18033.526 0
18034.165 2
18034.803 2
18035.441 1
18036.079 0
18036.717 0
18037.355 0
18037.993 1
18038.632 0
18039.270 0
18039.908 0
18040.546 1
18041.184 0
18041.823 0
18042.461 0
18043.099 0
18043.737 0
18044.376 0
18045.014 0
18045.652 1
18046.290 2
18046.929 0
18047.567 0
18048.205 0
18048.844 1
18049.482 0
18050.121 1
18050.759 2
18051.397 3
18052.036 2
18052.674 3
18053.313 1
18053.951 0
18054.589 1
18055.228 0
18055.866 0
18056.505 1
18057.143 6
18057.782 2
18058.420 1
18059.059 0
18059.697 1
18060.336 0
18060.975 0
18061.613 1
18062.252 0
18062.890 0
18063.529 0
18064.168 0
18064.806 2
18065.445 1
18066.084 0
18066.722 3
18067.361 2
18068.000 0
18068.638 1
18069.277 0
18069.916 0
18070.554 0
18071.193 1
18071.832 1
18072.471 0
18073.109 1
18073.748 8
18074.387 6
18075.026 2
18075.665 1
18076.304 1
18076.942 1
18077.581 0
18078.220 1
18078.859 3
18079.498 0
18080.137 2
18080.776 2
18081.415 0
18082.054 1
18082.693 0
18083.332 1
18083.970 1
18084.609 0
18085.248 0
18085.887 0
18086.526 0
18087.166 2
18087.805 1
18088.444 0
18089.083 0
18089.722 0
18090.361 0
18091.000 0
18091.639 0
18092.278 0
18092.917 0
18093.556 0
18094.196 0
18094.835 0
18095.474 0
18096.113 0
18096.752 1
18097.392 4
18098.031 3
18098.670 0
18099.309 0
18099.948 0
18100.588 0
18101.227 1
18101.866 1
18102.506 0
18103.145 1
18103.784 0
18104.424 1
18105.063 0
18105.702 1
18106.342 1
18106.981 0
18107.620 0
18108.260 1
18108.899 0
18109.539 0
18110.178 0
18110.818 0
18111.457 0
18112.096 0
18112.736 0
18113.375 0
18114.015 0
18114.654 0
18115.294 1
18115.934 0
18116.573 0
18117.213 0
18117.852 0
18118.492 0
18119.131 0
18119.771 1
18120.411 0
18121.050 0
18121.690 3
18122.330 1
18122.969 0
18123.609 0
18124.249 0
18124.888 0
18125.528 0
18126.168 0
18126.807 2
18127.447 0
18128.087 0
18128.727 0
18129.366 1
18130.006 2
18130.646 0
18131.286 0
18131.926 0
18132.565 0
18133.205 0
18133.845 0
18134.485 4
18135.125 3
18135.765 1
18136.405 0
18137.045 0
18137.685 0
18138.324 2
18138.964 1
18139.604 1
18140.244 0
18140.884 0
18141.524 0
18142.164 0
18142.804 0
18143.444 0
18144.084 3
18144.724 2
18145.365 1
18146.005 0
18146.645 1
18147.285 1
18147.925 0
18148.565 0
18149.205 0
18149.845 1
18150.485 3
18151.126 4
18151.766 1
18152.406 2
18153.046 1
18153.686 0
18154.327 0
18154.967 0
18155.607 0
18156.247 0
18156.888 0
18157.528 0
18158.168 0
18158.808 3
18159.449 0
18160.089 0
18160.729 0
18161.370 0
18162.010 1
18162.650 3
18163.291 1
18163.931 0
18164.572 0
18165.212 0
18165.852 0
18166.493 1
18167.133 1
18167.774 0
18168.414 0
18169.055 0
18169.695 0
18170.336 0
18170.976 0
18171.617 0
18172.257 0
18172.898 0
18173.538 0
18174.179 0
18174.819 0
18175.460 0
18176.101 0
18176.741 0
18177.382 1
18178.022 1
18178.663 0
18179.304 0
18179.944 0
18180.585 0
18181.226 2
18181.867 0
18182.507 1
18183.148 1
18183.789 1
18184.429 1
18185.070 2
18185.711 1
18186.352 1
18186.993 0
18187.633 0
18188.274 0
18188.915 0
18189.556 0
18190.197 0
18190.838 0
18191.478 0
18192.119 1
18192.760 0
18193.401 0
18194.042 0
18194.683 0
18195.324 0
18195.965 1
18196.606 1
18197.247 2
18197.888 0
18198.529 1
18199.170 0
18199.811 0
18200.452 0
18201.093 1
18201.734 0
18202.375 0
18203.016 1
18203.657 1
18204.298 0
18204.939 0
18205.581 0
18206.222 1
18206.863 1
18207.504 0
18208.145 0
18208.786 0
18209.427 0
18210.069 0
18210.710 0
18211.351 0
18211.992 0
18212.634 3
18213.275 8
18213.916 5
18214.557 2
18215.199 0
18215.840 2
18216.481 1
18217.123 0
18217.764 0
18218.405 0
18219.047 0
18219.688 0
18220.329 0
18220.971 2
18221.612 1
18222.254 0
18222.895 0
18223.537 0
18224.178 0
18224.819 0
18225.461 1
18226.102 1
18226.744 0
18227.385 0
18228.027 0
18228.668 0
18229.310 1
18229.952 0
18230.593 0
18231.235 2
18231.876 0
18232.518 2
18233.159 0
18233.801 0
18234.443 0
18235.084 0
18235.726 0
18236.368 0
18237.009 1
18237.651 1
18238.293 0
18238.934 0
18239.576 0
18240.218 0
18240.860 0
18241.501 0
18242.143 1
18242.785 1
18243.427 0
18244.068 1
18244.710 0
18245.352 1
18245.994 0
18246.636 0
18247.278 0
18247.920 0
18248.561 0
18249.203 0
18249.845 2
18250.487 2
18251.129 1
18251.771 0
18252.413 1
18253.055 3
18253.697 2
18254.339 0
18254.981 0
18255.623 0
18256.265 1
18256.907 1
18257.549 0
18258.191 1
18258.833 0
18259.475 0
18260.117 0
18260.759 0
18261.401 2
18262.043 4
18262.686 1
18263.328 1
18263.970 1
18264.612 0
18265.254 0
18265.896 0
18266.539 4
18267.181 0
18267.823 0
18268.465 1
18269.108 0
18269.750 0
18270.392 1
18271.034 3
18271.677 0
18272.319 0
18272.961 0
18273.604 1
18274.246 0
18274.888 0
18275.531 3
18276.173 0
18276.815 0
18277.458 1
18278.100 1
18278.743 0
18279.385 0
18280.027 0
18280.670 1
18281.312 0
18281.955 0
18282.597 0
18283.240 0
18283.882 0
18284.525 0
18285.167 0
18285.810 0
18286.452 0
18287.095 0
18287.737 0
18288.380 0
18289.023 2
18289.665 0
18290.308 0
18290.950 0
18291.593 0
18292.236 0
18292.878 0
18293.521 1
18294.164 0
18294.806 0
18295.449 0
18296.092 0
18296.735 0
18297.377 0
18298.020 6
18298.663 5
18299.306 3
18299.948 3
18300.591 0
18301.234 0
18301.877 1
18302.520 0
18303.163 0
18303.805 0
18304.448 0
18305.091 0
18305.734 2
18306.377 3
18307.020 3
18307.663 1
18308.306 1
18308.949 1
18309.592 0
18310.234 0
18310.877 0
18311.520 1
18312.163 0
18312.806 0
18313.449 0
18314.093 0
18314.736 0
18315.379 0
18316.022 0
18316.665 0
18317.308 0
18317.951 0
18318.594 0
18319.237 1
18319.880 0
18320.523 0
18321.167 0
18321.810 0
18322.453 0
18323.096 0
18323.739 0
18324.383 0
18325.026 1
18325.669 0
18326.312 0
18326.956 0
18327.599 0
18328.242 2
18328.885 1
18329.529 0
18330.172 0
18330.815 0
18331.459 0
18332.102 0
18332.745 0
18333.389 0
18334.032 0
18334.676 0
18335.319 2
18335.962 0
18336.606 0
18337.249 0
18337.893 0
18338.536 0
18339.180 2
18339.823 0
18340.467 0
18341.110 0
18341.754 0
18342.397 0
18343.041 0
18343.684 0
18344.328 0
18344.971 0
18345.615 0
18346.259 0
18346.902 1
18347.546 2
18348.189 1
18348.833 0
18349.477 0
18350.120 0
18350.764 0
18351.408 0
18352.051 0
18352.695 0
18353.339 0
18353.983 0
18354.626 1
18355.270 0
18355.914 0
18356.558 0
18357.202 1
18357.845 1
18358.489 3
18359.133 1
18359.777 0
18360.421 0
18361.064 0
18361.708 0
18362.352 0
18362.996 0
18363.640 0
18364.284 2
18364.928 2
18365.572 0
18366.216 0
18366.860 2
18367.504 0
18368.148 0
18368.792 0
18369.436 1
18370.080 0
18370.724 3
18371.368 3
18372.012 0
18372.656 0
18373.300 0
18373.944 0
18374.588 1
18375.232 0
18375.876 1
18376.520 0
18377.165 0
18377.809 0
18378.453 1
18379.097 0
18379.741 0
18380.386 1
18381.030 0
18381.674 0
18382.318 1
18382.962 2
18383.607 0
18384.251 1
18384.895 0
18385.539 1
18386.184 0
18386.828 0
18387.472 1
18388.117 2
18388.761 3
18389.405 1
18390.050 0
18390.694 0
18391.339 0
18391.983 0
18392.627 0
18393.272 0
18393.916 0
18394.561 0
18395.205 2
18395.850 1
18396.494 0
18397.139 0
18397.783 0
18398.428 0
18399.072 0
18399.717 0
18400.361 0
18401.006 1
18401.650 3
18402.295 0
18402.940 0
18403.584 0
18404.229 0
18404.873 0
18405.518 0
18406.163 0
18406.807 0
18407.452 0
18408.097 0
18408.741 0
18409.386 0
18410.031 0
18410.676 0
18411.320 0
18411.965 1
18412.610 1
18413.255 0
18413.899 0
18414.544 0
18415.189 0
18415.834 0
18416.479 0
18417.123 0
18417.768 1
18418.413 0
18419.058 0
18419.703 0
18420.348 1
18420.993 0
18421.638 0
18422.283 0
18422.928 1
18423.573 1
18424.218 2
18424.862 1
18425.507 0
18426.152 0
18426.797 0
18427.443 0
18428.088 0
18428.733 0
18429.378 0
18430.023 1
18430.668 1
18431.313 0
18431.958 0
18432.603 0
18433.248 0
18433.893 1
18434.539 0
18435.184 0
18435.829 0
18436.474 1
18437.119 5
18437.764 1
18438.410 0
18439.055 0
18439.700 0
18440.345 0
18440.991 0
18441.636 1
18442.281 0
18442.926 0
18443.572 0
18444.217 0
18444.862 0
18445.508 0
18446.153 0
18446.798 0
18447.444 0
18448.089 0
18448.735 0
18449.380 0
18450.025 0
18450.671 3
18451.316 1
18451.962 0
18452.607 0
18453.253 0
18453.898 0
18454.544 2
18455.189 0
18455.835 0
18456.480 0
18457.126 2
18457.771 0
18458.417 0
18459.063 0
18459.708 2
18460.354 0
18460.999 0
18461.645 0
18462.291 0
18462.936 0
18463.582 0
18464.228 0
18464.873 1
18465.519 2
18466.165 1
18466.810 1
18467.456 0
18468.102 1
18468.748 0
18469.393 0
18470.039 0
18470.685 0
18471.331 0
18471.976 3
18472.622 1
18473.268 0
18473.914 1
18474.560 0
18475.206 0
18475.852 0
18476.497 0
18477.143 0
18477.789 0
18478.435 0
18479.081 1
18479.727 0
18480.373 0
18481.019 0
18481.665 0
18482.311 0
18482.957 0
18483.603 0
18484.249 0
18484.895 1
18485.541 1
18486.187 1
18486.833 0
18487.479 0
18488.125 0
18488.771 0
18489.417 0
18490.064 0
18490.710 1
18491.356 0
18492.002 0
18492.648 0
18493.294 0
18493.941 0
18494.587 0
18495.233 0
18495.879 1
18496.525 1
18497.172 1
18497.818 0
18498.464 1
18499.110 0
18499.757 1
18500.403 1
18501.049 1
18501.696 0
18502.342 0
18502.988 0
18503.635 0
18504.281 0
18504.927 0
18505.574 0
18506.220 0
18506.867 0
18507.513 0
18508.160 0
18508.806 0
18509.452 0
18510.099 0
18510.745 0
18511.392 0
18512.038 1
18512.685 0
18513.331 1
18513.978 0
18514.625 0
18515.271 1
18515.918 1
18516.564 1
18517.211 0
18517.857 0
18518.504 0
18519.151 0
18519.797 0
18520.444 6
18521.091 11
18521.737 6
18522.384 2
18523.031 0
18523.677 3
18524.324 2
18524.971 0
18525.618 1
18526.264 2
18526.911 0
18527.558 1
18528.205 0
18528.852 2
18529.498 1
18530.145 1
18530.792 0
18531.439 0
18532.086 0
18532.733 2
18533.379 0
18534.026 0
18534.673 1
18535.320 0
18535.967 0
18536.614 0
18537.261 1
18537.908 1
18538.555 0
18539.202 0
18539.849 0
18540.496 0
18541.143 0
18541.790 0
18542.437 0
18543.084 0
18543.731 2
18544.378 0
18545.025 0
18545.672 0
18546.319 0
18546.966 0
18547.614 0
18548.261 0
18548.908 0
18549.555 0
18550.202 0
18550.849 0
18551.497 0
18552.144 0
18552.791 1
18553.438 0
18554.086 0
18554.733 1
18555.380 0
18556.027 0
18556.675 0
18557.322 0
18557.969 0
18558.617 0
18559.264 0
18559.911 0
18560.559 0
18561.206 0
18561.853 0
18562.501 0
18563.148 0
18563.795 0
18564.443 1
18565.090 6
18565.738 3
18566.385 0
18567.033 0
18567.680 0
18568.328 0
18568.975 0
18569.623 1
18570.270 0
18570.918 2
18571.565 1
18572.213 0
18572.860 0
18573.508 4
18574.156 2
18574.803 1
18575.451 0
18576.098 0
18576.746 1
18577.394 0
18578.041 1
18578.689 0
18579.337 0
18579.984 0
18580.632 0
18581.280 0
18581.928 2
18582.575 2
18583.223 1
18583.871 0
18584.519 0
18585.166 2
18585.814 2
18586.462 0
18587.110 0
18587.758 0
18588.405 0
18589.053 0
18589.701 0
18590.349 0
18590.997 0
18591.645 0
18592.293 0
18592.941 0
18593.589 0
18594.237 1
18594.884 2
18595.532 4
18596.180 4
18596.828 2
18597.476 1
18598.124 0
18598.772 1
18599.420 0
18600.069 0
18600.717 0
18601.365 0
18602.013 1
18602.661 0
18603.309 0
18603.957 0
18604.605 0
18605.253 1
18605.901 0
18606.550 0
18607.198 0
18607.846 0
18608.494 0
18609.142 0
18609.791 2
18610.439 0
18611.087 0
18611.735 0
18612.383 0
18613.032 0
18613.680 3
18614.328 3
18614.977 0
18615.625 0
18616.273 0
18616.922 0
18617.570 0
18618.218 1
18618.867 0
18619.515 0
18620.163 0
18620.812 0
18621.460 0
18622.109 0
18622.757 0
18623.406 0
18624.054 0
18624.703 0
18625.351 1
18626.000 0
18626.648 0
18627.297 0
18627.945 0
18628.594 0
18629.242 0
18629.891 0
18630.539 1
18631.188 2
18631.836 0
18632.485 0
18633.134 0
18633.782 0
18634.431 0
18635.080 2
18635.728 0
18636.377 0
18637.026 1
18637.674 1
18638.323 4
18638.972 0
18639.621 0
18640.269 0
18640.918 1
18641.567 0
18642.216 0
18642.864 0
18643.513 0
18644.162 1
18644.811 0
18645.460 0
18646.109 0
18646.757 0
18647.406 0
18648.055 1
18648.704 0
18649.353 0
18650.002 0
18650.651 0
18651.300 0
18651.949 0
18652.598 0
18653.247 0
18653.896 0
18654.545 0
18655.194 0
18655.843 0
18656.492 0
18657.141 0
18657.790 0
18658.439 0
18659.088 0
18659.737 0
18660.386 0
18661.035 1
18661.684 0
18662.333 0
18662.982 0
18663.632 0
18664.281 0
18664.930 0
18665.579 0
18666.228 0
18666.878 0
18667.527 0
18668.176 0
18668.825 0
18669.475 0
18670.124 1
18670.773 0
18671.422 0
18672.072 0
18672.721 0
18673.370 1
18674.020 3
18674.669 0
18675.318 0
18675.968 0
18676.617 0
18677.266 0
18677.916 0
18678.565 0
18679.215 5
18679.864 1
18680.514 1
18681.163 0
18681.813 0
18682.462 0
18683.111 0
18683.761 0
18684.410 0
18685.060 0
18685.710 1
18686.359 0
18687.009 0
18687.658 0
18688.308 0
18688.957 0
18689.607 0
18690.257 0
18690.906 1
18691.556 0
18692.206 0
18692.855 0
18693.505 0
18694.155 0
18694.804 0
18695.454 0
18696.104 0
18696.753 0
18697.403 2
18698.053 0
18698.703 0
18699.352 1
18700.002 0
18700.652 0
18701.302 0
18701.952 0
18702.601 0
18703.251 0
18703.901 0
18704.551 0
18705.201 0
18705.851 0
18706.501 1
18707.151 1
18707.801 1
18708.450 0
18709.100 0
18709.750 0
18710.400 0
18711.050 0
18711.700 0
18712.350 0
18713.000 0
18713.650 0
18714.300 1
18714.950 0
18715.600 1
18716.251 1
18716.901 0
18717.551 1
18718.201 1
18718.851 0
18719.501 0
18720.151 0
18720.801 0
18721.451 0
18722.102 0
18722.752 0
18723.402 1
18724.052 1
18724.702 0
18725.353 0
18726.003 0
18726.653 0
18727.303 0
18727.954 0
18728.604 0
18729.254 0
18729.905 0
18730.555 0
18731.205 0
18731.856 0
18732.506 0
18733.156 0
18733.807 1
18734.457 0
18735.107 0
18735.758 2
18736.408 0
18737.059 0
18737.709 0
18738.360 1
18739.010 1
18739.661 0
18740.311 0
18740.962 2
18741.612 1
18742.263 0
18742.913 0
18743.564 0
18744.214 0
18744.865 3
18745.515 0
18746.166 0
18746.817 0
18747.467 0
18748.118 0
18748.768 0
18749.419 0
18750.070 0
18750.720 0
18751.371 0
18752.022 0
18752.672 0
18753.323 0
18753.974 0
18754.625 0
18755.275 0
18755.926 0
18756.577 0
18757.228 0
18757.878 0
18758.529 0
18759.180 0
18759.831 0
18760.482 0
18761.133 0
18761.783 1
18762.434 0
18763.085 0
18763.736 0
18764.387 0
18765.038 0
18765.689 0
18766.340 0
18766.991 0
18767.642 0
18768.293 1
18768.944 5
18769.595 3
18770.246 0
18770.897 0
18771.548 0
18772.199 0
18772.850 0
18773.501 0
18774.152 0
18774.803 2
18775.454 1
18776.105 1
18776.756 0
18777.407 0
18778.059 0
18778.710 0
18779.361 0
18780.012 1
18780.663 0
18781.314 0
18781.966 0
18782.617 0
18783.268 0
18783.919 0
18784.571 0
18785.222 0
18785.873 1
18786.524 1
18787.176 0
18787.827 0
18788.478 0
18789.130 0
18789.781 0
18790.432 0
18791.084 0
18791.735 0
18792.387 0
18793.038 0
18793.689 0
18794.341 0
18794.992 0
18795.644 0
18796.295 5
18796.947 3
18797.598 1
18798.250 1
18798.901 0
18799.553 0
18800.204 0
18800.856 0
18801.507 0
18802.159 0
18802.810 0
18803.462 0
18804.114 0
18804.765 3
18805.417 3
18806.068 0
18806.720 1
18807.372 0
18808.023 0
18808.675 0
18809.327 0
18809.978 0
18810.630 0
18811.282 0
18811.934 0
18812.585 1
18813.237 0
18813.889 0
18814.541 0
18815.192 1
18815.844 0
18816.496 0
18817.148 0
18817.800 0
18818.452 1
18819.103 1
18819.755 0
18820.407 0
18821.059 0
18821.711 1
18822.363 0
18823.015 0
18823.667 2
18824.319 0
18824.971 0
18825.623 0
18826.275 0
18826.927 0
18827.579 0
18828.231 0
18828.883 2
18829.535 0
18830.187 0
18830.839 0
18831.491 0
18832.143 3
18832.795 0
18833.447 0
18834.099 0
18834.751 0
18835.403 0
18836.056 0
18836.708 1
18837.360 0
18838.012 0
18838.664 0
18839.317 2
18839.969 1
18840.621 0
18841.273 0
18841.925 0
18842.578 0
18843.230 0
18843.882 0
18844.535 0
18845.187 2
18845.839 0
18846.492 0
18847.144 0
18847.796 0
18848.449 0
18849.101 0
18849.753 0
18850.406 0
18851.058 0
18851.711 1
18852.363 1
18853.015 0
18853.668 0
18854.320 0
18854.973 0
18855.625 0
18856.278 0
18856.930 0
18857.583 0
18858.235 2
18858.888 3
18859.541 2
18860.193 6
18860.846 1
18861.498 0
18862.151 0
18862.803 1
18863.456 1
18864.109 0
18864.761 0
18865.414 1
18866.067 1
18866.719 0
18867.372 0
18868.025 0
18868.678 0
18869.330 0
18869.983 2
18870.636 0
18871.288 0
18871.941 0
18872.594 0
18873.247 0
18873.900 3
18874.552 1
18875.205 0
18875.858 0
18876.511 0
18877.164 0
18877.817 5
18878.470 2
18879.123 0
18879.775 0
18880.428 2
18881.081 3
18881.734 1
18882.387 1
18883.040 0
18883.693 1
18884.346 1
18884.999 0
18885.652 0
18886.305 0
18886.958 0
18887.611 0
18888.264 0
18888.917 0
18889.570 2
18890.223 1
18890.877 0
18891.530 0
18892.183 0
18892.836 2
18893.489 0
18894.142 0
18894.795 2
18895.449 1
18896.102 0
18896.755 0
18897.408 0
18898.061 0
18898.715 0
18899.368 0
18900.021 0
18900.674 1
18901.328 0
18901.981 0
18902.634 0
18903.288 1
18903.941 1
18904.594 0
18905.248 0
18905.901 0
18906.554 0
18907.208 1
18907.861 0
18908.515 6
18909.168 2
18909.821 1
18910.475 0
18911.128 0
18911.782 0
18912.435 0
18913.089 0
18913.742 0
18914.396 0
18915.049 1
18915.703 0
18916.356 1
18917.010 1
18917.663 1
18918.317 0
18918.971 0
18919.624 1
18920.278 0
18920.931 0
18921.585 1
18922.239 2
18922.892 0
18923.546 0
18924.200 0
18924.853 2
18925.507 0
18926.161 0
18926.814 0
18927.468 0
18928.122 0
18928.776 0
18929.429 1
18930.083 4
18930.737 1
18931.391 0
18932.045 1
18932.698 0
18933.352 1
18934.006 0
18934.660 0
18935.314 0
18935.968 1
18936.622 0
18937.276 0
18937.929 2
18938.583 1
18939.237 0
18939.891 0
18940.545 1
18941.199 0
18941.853 0
18942.507 0
18943.161 0
18943.815 1
18944.469 0
18945.123 0
18945.777 0
18946.431 0
18947.085 0
18947.740 0
18948.394 0
18949.048 0
18949.702 0
18950.356 0
18951.010 0
18951.664 0
18952.318 0
18952.973 0
18953.627 0
18954.281 0
18954.935 0
18955.589 0
18956.244 0
18956.898 0
18957.552 0
18958.206 0
18958.861 0
18959.515 0
18960.169 1
18960.824 0
18961.478 0
18962.132 0
18962.787 0
18963.441 0
18964.095 0
18964.750 0
18965.404 0
18966.058 0
18966.713 0
18967.367 0
18968.022 0
18968.676 0
18969.331 0
18969.985 0
18970.640 1
18971.294 0
18971.949 0
18972.603 0
18973.258 0
18973.912 0
18974.567 0
18975.221 0
18975.876 0
18976.530 0
18977.185 0
18977.840 0
18978.494 0
18979.149 0
18979.804 0
18980.458 1
18981.113 0
18981.767 0
18982.422 0
18983.077 0
18983.732 0
18984.386 0
18985.041 0
18985.696 1
18986.351 0
18987.005 1
18987.660 0
18988.315 0
18988.970 0
18989.624 0
18990.279 0
18990.934 0
18991.589 2
18992.244 0
18992.899 0
18993.554 0
18994.208 0
18994.863 0
18995.518 0
18996.173 0
18996.828 0
18997.483 0
18998.138 0
18998.793 0
18999.448 2
19000.103 1
19000.758 0
19001.413 1
19002.068 1
19002.723 0
19003.378 0
19004.033 0
19004.688 0
19005.343 0
19005.998 0
19006.653 2
19007.309 0
19007.964 0
19008.619 0
19009.274 1
19009.929 2
19010.584 0
19011.239 1
19011.895 1
19012.550 0
19013.205 0
19013.860 0
19014.516 0
19015.171 0
19015.826 1
19016.481 1
19017.137 0
19017.792 2
19018.447 1
19019.102 0
19019.758 0
19020.413 0
19021.069 0
19021.724 0
19022.379 0
19023.035 1
19023.690 0
19024.345 0
19025.001 2
19025.656 0
19026.312 0
19026.967 0
19027.623 0
19028.278 0
19028.934 0
19029.589 1
19030.245 0
19030.900 0
19031.556 1
19032.211 0
19032.867 0
19033.522 0
19034.178 0
19034.833 0
19035.489 0
19036.145 0
19036.800 0
19037.456 0
19038.112 0
19038.767 0
19039.423 1
19040.079 1
19040.734 0
19041.390 0
19042.046 1
19042.701 0
19043.357 0
19044.013 0
19044.669 0
19045.324 0
19045.980 0
19046.636 0
19047.292 0
19047.948 0
19048.603 0
19049.259 1
19049.915 0
19050.571 1
19051.227 0
19051.883 1
19052.539 1
19053.195 1
19053.850 0
19054.506 2
19055.162 1
19055.818 0
19056.474 0
19057.130 1
19057.786 1
19058.442 0
19059.098 0
19059.754 0
19060.410 1
19061.066 0
19061.722 0
19062.378 0
19063.034 0
19063.691 0
19064.347 0
19065.003 1
19065.659 0
19066.315 0
19066.971 0
19067.627 0
19068.283 0
19068.940 0
19069.596 0
19070.252 0
19070.908 0
19071.564 0
19072.221 1
19072.877 0
19073.533 0
19074.189 0
19074.846 2
19075.502 2
19076.158 0
19076.815 0
19077.471 0
19078.127 1
19078.784 0
19079.440 0
19080.096 0
19080.753 0
19081.409 0
19082.066 0
19082.722 0
19083.378 0
19084.035 0
19084.691 0
19085.348 0
19086.004 0
19086.661 0
19087.317 0
19087.974 0
19088.630 0
19089.287 0
19089.943 2
19090.600 0
19091.256 2
19091.913 0
19092.570 1
19093.226 0
19093.883 0
19094.539 0
19095.196 0
19095.853 0
19096.509 0
19097.166 0
19097.823 1
19098.479 2
19099.136 1
19099.793 2
19100.449 1
19101.106 1
19101.763 0
19102.420 0
19103.076 0
19103.733 0
19104.390 1
19105.047 1
19105.704 0
19106.360 0
19107.017 0
19107.674 0
19108.331 0
19108.988 0
19109.645 0
19110.302 4
19110.958 1
19111.615 0
19112.272 0
19112.929 0
19113.586 0
19114.243 1
19114.900 1
19115.557 2
19116.214 1
19116.871 0
19117.528 0
19118.185 0
19118.842 0
19119.499 0
19120.156 0
19120.813 0
19121.470 5
19122.128 2
19122.785 0
19123.442 0
19124.099 0
19124.756 0
19125.413 0
19126.070 0
19126.728 0
19127.385 0
19128.042 0
19128.699 0
19129.356 0
19130.014 1
19130.671 0
19131.328 0
19131.985 0
19132.643 0
19133.300 0
19133.957 0
19134.614 2
19135.272 2
19135.929 0
19136.586 0
19137.244 1
19137.901 0
19138.559 0
19139.216 0
19139.873 0
19140.531 0
19141.188 1
19141.846 2
19142.503 0
19143.160 0
19143.818 0
19144.475 0
19145.133 0
19145.790 0
19146.448 0
19147.105 0
19147.763 0
19148.421 0
19149.078 3
19149.736 1
19150.393 1
19151.051 0
19151.708 1
19152.366 1
19153.024 0
19153.681 0
19154.339 0
19154.997 0
19155.654 1
19156.312 3
19156.970 1
19157.627 0
19158.285 0
19158.943 0
19159.601 0
19160.258 3
19160.916 0
19161.574 1
19162.232 3
19162.889 1
19163.547 0
19164.205 0
19164.863 0
19165.521 0
19166.179 0
19166.836 1
19167.494 0
19168.152 0
19168.810 0
19169.468 1
19170.126 0
19170.784 0
19171.442 0
19172.100 0
19172.758 0
19173.416 0
19174.074 0
19174.732 0
19175.390 0
19176.048 1
19176.706 3
19177.364 1
19178.022 0
19178.680 0
19179.338 0
19179.996 1
19180.654 1
19181.312 0
19181.970 0
19182.628 0
19183.287 0
19183.945 0
19184.603 0
19185.261 1
19185.919 0
19186.578 0
19187.236 0
19187.894 0
19188.552 0
19189.210 0
19189.869 0
19190.527 0
19191.185 2
19191.844 0
19192.502 0
19193.160 0
19193.818 1
19194.477 0
19195.135 0
19195.794 0
19196.452 0
19197.110 0
19197.769 0
19198.427 0
19199.085 0
19199.744 0
19200.402 0
19201.061 0
19201.719 0
19202.378 0
19203.036 0
19203.695 0
19204.353 0
19205.012 0
19205.670 0
19206.329 0
19206.987 0
19207.646 0
19208.304 0
19208.963 0
19209.622 0
19210.280 0
19210.939 2
19211.598 3
19212.256 0
19212.915 0
19213.573 0
19214.232 0
19214.891 0
19215.550 0
19216.208 0
19216.867 0
19217.526 0
19218.184 0
19218.843 0
19219.502 0
19220.161 0
19220.820 0
19221.478 3
19222.137 1
19222.796 0
19223.455 0
19224.114 0
19224.773 0
19225.431 0
19226.090 0
19226.749 0
19227.408 0
19228.067 0
19228.726 0
19229.385 0
19230.044 3
19230.703 3
19231.362 2
19232.021 0
19232.680 0
19233.339 0
19233.998 0
19234.657 0
19235.316 0
19235.975 0
19236.634 0
19237.293 0
19237.952 0
19238.611 0
19239.270 0
19239.929 0
19240.589 2
19241.248 1
19241.907 0
19242.566 0
19243.225 0
19243.884 1
19244.544 0
19245.203 0
19245.862 0
19246.521 0
19247.180 0
19247.840 0
19248.499 0
19249.158 0
19249.817 1
19250.477 1
19251.136 0
19251.795 0
19252.455 0
19253.114 0
19253.773 0
19254.433 2
19255.092 2
19255.752 1
19256.411 0
19257.070 0
19257.730 0
19258.389 0
19259.049 0
19259.708 0
19260.368 0
19261.027 1
19261.687 0
19262.346 0
19263.006 0
19263.665 0
19264.325 0
19264.984 0
19265.644 0
19266.303 0
19266.963 2
19267.623 0
19268.282 0
19268.942 0
19269.601 0
19270.261 1
19270.921 0
19271.580 0
19272.240 0
19272.900 0
19273.559 1
19274.219 2
19274.879 0
19275.539 0
19276.198 0
19276.858 0
19277.518 0
19278.178 0
19278.837 0
19279.497 0
19280.157 0
19280.817 0
19281.477 0
19282.136 1
19282.796 0
19283.456 0
19284.116 0
19284.776 0
19285.436 0
19286.096 0
19286.756 0
19287.416 0
19288.076 0
19288.735 0
19289.395 0
19290.055 1
19290.715 3
19291.375 2
19292.035 1
19292.695 0
19293.355 0
19294.016 1
19294.676 0
19295.336 0
19295.996 0
19296.656 0
19297.316 0
19297.976 0
19298.636 0
19299.296 0
19299.956 0
19300.617 0
19301.277 0
19301.937 0
19302.597 0
19303.257 0
19303.918 0
19304.578 0
19305.238 0
19305.898 0
19306.559 1
19307.219 0
19307.879 0
19308.539 0
19309.200 0
19309.860 0
19310.520 2
19311.181 0
19311.841 0
19312.501 0
19313.162 0
19313.822 0
19314.483 0
19315.143 3
19315.803 4
19316.464 0
19317.124 0
19317.785 2
19318.445 2
19319.106 0
19319.766 0
19320.427 1
19321.087 8
19321.748 3
19322.408 2
19323.069 1
19323.729 0
19324.390 1
19325.050 0
19325.711 0
19326.372 0
19327.032 0
19327.693 0
19328.353 0
19329.014 2
19329.675 1
19330.335 0
19330.996 0
19331.657 0
19332.317 0
19332.978 0
19333.639 0
19334.300 0
19334.960 0
19335.621 0
19336.282 0
19336.943 0
19337.604 0
19338.264 0
19338.925 0
19339.586 0
19340.247 0
19340.908 0
19341.568 0
19342.229 1
19342.890 0
19343.551 3
19344.212 1
19344.873 0
19345.534 1
19346.195 0
19346.856 0
19347.517 0
19348.178 0
19348.839 0
19349.500 0
19350.161 0
19350.822 0
19351.483 0
19352.144 0
19352.805 0
19353.466 0
19354.127 0
19354.788 0
19355.449 0
19356.110 0
19356.771 0
19357.433 0
19358.094 0
19358.755 0
19359.416 0
19360.077 0
19360.738 0
19361.400 0
19362.061 0
19362.722 0
19363.383 0
19364.044 0
19364.706 0
19365.367 0
19366.028 0
19366.690 0
19367.351 0
19368.012 0
19368.673 0
19369.335 0
19369.996 0
19370.658 0
19371.319 0
19371.980 0
19372.642 0
19373.303 0
19373.964 0
19374.626 1
19375.287 0
19375.949 0
19376.610 0
19377.272 0
19377.933 0
19378.595 0
19379.256 1
19379.918 0
19380.579 0
19381.241 0
19381.902 0
19382.564 0
19383.225 0
19383.887 0
19384.549 0
19385.210 0
19385.872 0
19386.533 2
19387.195 0
19387.857 0
19388.518 0
19389.180 0
19389.842 0
19390.503 0
19391.165 0
19391.827 0
19392.489 0
19393.150 0
19393.812 1
19394.474 0
19395.136 0
19395.797 0
19396.459 0
19397.121 1
19397.783 1
19398.445 0
19399.107 0
19399.768 0
19400.430 0
19401.092 0
19401.754 0
19402.416 1
19403.078 0
19403.740 0
19404.402 0
19405.064 0
19405.726 2
19406.388 0
19407.050 0
19407.712 0
19408.374 0
19409.036 0
19409.698 0
19410.360 0
19411.022 0
19411.684 1
19412.346 1
19413.008 1
19413.670 0
19414.332 0
19414.994 2
19415.656 1
19416.318 0
19416.981 0
19417.643 0
19418.305 0
19418.967 0
19419.629 0
19420.292 0
19420.954 2
19421.616 0
19422.278 0
19422.940 0
19423.603 0
19424.265 14
19424.927 13
19425.590 9
19426.252 6
19426.914 1
19427.577 1
19428.239 0
19428.901 0
19429.564 0
19430.226 0
19430.888 0
19431.551 1
19432.213 0
19432.876 1
19433.538 0
19434.200 0
19434.863 4
19435.525 1
19436.188 0
19436.850 0
19437.513 0
19438.175 0
19438.838 0
19439.500 0
19440.163 0
19440.826 3
19441.488 1
19442.151 0
19442.813 0
19443.476 0
19444.139 0
19444.801 2
19445.464 1
19446.126 1
19446.789 0
19447.452 0
19448.114 0
19448.777 0
19449.440 0
19450.103 0
19450.765 0
19451.428 0
19452.091 0
19452.754 0
19453.416 2
19454.079 1
19454.742 0
19455.405 0
19456.067 4
19456.730 2
19457.393 1
19458.056 0
19458.719 0
19459.382 0
19460.045 0
19460.708 0
19461.370 0
19462.033 0
19462.696 0
19463.359 0
19464.022 0
19464.685 0
19465.348 0
19466.011 0
19466.674 0
19467.337 0
19468.000 0
19468.663 2
19469.326 3
19469.989 3
19470.652 1
19471.315 6
19471.978 5
19472.642 2
19473.305 4
19473.968 2
19474.631 1
19475.294 0
19475.957 0
19476.620 0
19477.284 0
19477.947 0
19478.610 1
19479.273 0
19479.936 1
19480.600 0
19481.263 0
19481.926 0
19482.589 1
19483.253 0
19483.916 0
19484.579 0
19485.243 0
19485.906 0
19486.569 2
19487.233 0
19487.896 0
19488.559 0
19489.223 0
19489.886 0
19490.550 0
19491.213 0
19491.876 0
19492.540 0
19493.203 0
19493.867 0
19494.530 0
19495.194 0
19495.857 0
19496.521 0
19497.184 0
19497.848 1
19498.511 0
19499.175 4
19499.838 3
19500.502 1
19501.166 1
19501.829 1
19502.493 2
19503.156 2
19503.820 1
19504.484 0
19505.147 0
19505.811 0
19506.475 0
19507.138 0
19507.802 0
19508.466 0
19509.129 2
19509.793 1
19510.457 0
19511.121 0
19511.784 1
19512.448 0
19513.112 1
19513.776 0
19514.440 1
19515.103 1
19515.767 0
19516.431 0
19517.095 0
19517.759 0
19518.423 0
19519.087 0
19519.751 0
19520.414 0
19521.078 0
19521.742 0
19522.406 0
19523.070 0
19523.734 0
19524.398 4
19525.062 2
19525.726 1
19526.390 0
19527.054 0
19527.718 0
19528.382 0
19529.046 0
19529.710 1
19530.375 0
19531.039 0
19531.703 1
19532.367 0
19533.031 0
19533.695 0
19534.359 0
19535.023 0
19535.688 0
19536.352 0
19537.016 0
19537.680 0
19538.344 1
19539.009 0
19539.673 0
19540.337 0
19541.001 0
19541.666 1
19542.330 0
19542.994 0
19543.659 0
19544.323 1
19544.987 0
19545.652 0
19546.316 0
19546.980 0
19547.645 0
19548.309 2
19548.973 2
19549.638 0
19550.302 0
19550.967 0
19551.631 0
19552.296 0
19552.960 0
19553.625 1
19554.289 1
19554.954 0
19555.618 0
19556.283 0
19556.947 0
19557.612 0
19558.276 2
19558.941 0
19559.605 0
19560.270 0
19560.935 1
19561.599 0
19562.264 0
19562.928 0
19563.593 1
19564.258 0
19564.922 0
19565.587 1
19566.252 0
19566.917 0
19567.581 1
19568.246 0
19568.911 0
19569.575 0
19570.240 0
19570.905 0
19571.570 0
19572.235 0
19572.899 0
19573.564 0
19574.229 2
19574.894 0
19575.559 0
19576.224 0
19576.888 0
19577.553 0
19578.218 0
19578.883 0
19579.548 0
19580.213 0
19580.878 0
19581.543 0
19582.208 0
19582.873 1
19583.538 0
19584.203 0
19584.868 0
19585.533 0
19586.198 1
19586.863 0
19587.528 2
19588.193 1
19588.858 1
19589.523 1
19590.188 0
19590.853 0
19591.519 0
19592.184 3
19592.849 0
19593.514 0
19594.179 0
19594.844 0
19595.510 0
19596.175 0
19596.840 1
19597.505 0
19598.170 0
19598.836 2
19599.501 0
19600.166 0
19600.832 1
19601.497 0
19602.162 0
19602.827 0
19603.493 0
19604.158 1
19604.823 2
19605.489 2
19606.154 0
19606.820 1
19607.485 0
19608.150 0
19608.816 0
19609.481 0
19610.147 0
19610.812 0
19611.478 0
19612.143 0
19612.809 2
19613.474 1
19614.140 0
19614.805 0
19615.471 4
19616.136 2
19616.802 0
19617.467 0
19618.133 0
19618.798 0
19619.464 0
19620.130 0
19620.795 1
19621.461 1
19622.127 0
19622.792 0
19623.458 0
19624.124 0
19624.789 0
19625.455 0
19626.121 2
19626.786 3
19627.452 0
19628.118 1
19628.784 1
19629.449 0
19630.115 0
19630.781 0
19631.447 0
19632.113 0
19632.778 0
19633.444 0
19634.110 0
19634.776 0
19635.442 0
19636.108 0
19636.774 0
19637.440 1
19638.105 0
19638.771 0
19639.437 0
19640.103 1
19640.769 1
19641.435 0
19642.101 0
19642.767 0
19643.433 0
19644.099 0
19644.765 0
19645.431 0
19646.097 0
19646.763 0
19647.429 0
19648.096 0
19648.762 0
19649.428 1
19650.094 1
19650.760 0
19651.426 0
19652.092 1
19652.758 1
19653.425 0
19654.091 0
19654.757 0
19655.423 0
19656.089 0
19656.756 2
19657.422 2
19658.088 0
19658.754 3
19659.421 2
19660.087 0
19660.753 0
19661.420 0
19662.086 2
19662.752 2
19663.419 0
19664.085 0
19664.751 0
19665.418 0
19666.084 1
19666.751 0
19667.417 0
19668.083 0
19668.750 0
19669.416 0
19670.083 0
19670.749 0
19671.416 0
19672.082 0
19672.749 0
19673.415 0
19674.082 0
19674.748 0
19675.415 0
19676.081 0
19676.748 0
19677.415 0
19678.081 0
19678.748 1
19679.414 0
19680.081 0
19680.748 8
19681.414 10
19682.081 5
19682.748 3
19683.414 1
19684.081 0
19684.748 1
19685.414 0
19686.081 0
19686.748 0
19687.415 0
19688.081 0
19688.748 0
19689.415 0
19690.082 0
19690.749 0
19691.415 0
19692.082 0
19692.749 3
19693.416 1
19694.083 0
19694.750 0
19695.417 0
19696.083 0
19696.750 0
19697.417 0
19698.084 0
19698.751 0
19699.418 0
19700.085 0
19700.752 0
19701.419 0
19702.086 0
19702.753 0
19703.420 0
19704.087 0
19704.754 0
19705.421 0
19706.088 0
19706.755 0
19707.423 0
19708.090 0
19708.757 0
19709.424 0
19710.091 0
19710.758 1
19711.425 0
19712.092 0
19712.760 0
19713.427 0
19714.094 0
19714.761 0
19715.429 0
19716.096 0
19716.763 1
19717.430 0
19718.098 0
19718.765 0
19719.432 0
19720.099 1
19720.767 0
19721.434 0
19722.101 0
19722.769 1
19723.436 0
19724.104 1
19724.771 0
19725.438 0
19726.106 0
19726.773 0
19727.441 0
19728.108 0
19728.775 0
19729.443 0
19730.110 1
19730.778 2
19731.445 1
19732.113 1
19732.780 0
19733.448 0
19734.115 0
19734.783 0
19735.451 0
19736.118 0
19736.786 0
19737.453 0
19738.121 0
19738.789 0
19739.456 0
19740.124 0
19740.792 0
19741.459 0
19742.127 1
19742.795 0
19743.462 0
19744.130 0
19744.798 0
19745.465 1
19746.133 0
19746.801 2
19747.469 1
19748.137 0
19748.804 0
19749.472 0
19750.140 0
19750.808 2
19751.476 3
19752.143 1
19752.811 0
19753.479 0
19754.147 0
19754.815 0
19755.483 0
19756.151 0
19756.819 0
19757.487 0
19758.155 0
19758.823 0
19759.491 1
19760.159 0
19760.827 1
19761.495 0
19762.163 0
19762.831 0
19763.499 0
19764.167 0
19764.835 0
19765.503 0
19766.171 0
19766.839 0
19767.507 0
19768.175 1
19768.843 0
19769.512 0
19770.180 0
19770.848 0
19771.516 0
19772.184 0
19772.852 0
19773.521 0
19774.189 0
19774.857 0
19775.525 0
19776.194 0
19776.862 1
19777.530 0
19778.199 0
19778.867 0
19779.535 0
19780.203 0
19780.872 0
19781.540 0
19782.208 0
19782.877 0
19783.545 0
19784.214 0
19784.882 0
19785.550 0
19786.219 0
19786.887 0
19787.556 0
19788.224 0
19788.893 0
19789.561 0
19790.230 1
19790.898 0
19791.567 0
19792.235 0
19792.904 0
19793.572 0
19794.241 0
19794.909 0
19795.578 0
19796.247 0
19796.915 0
19797.584 1
19798.253 1
19798.921 1
19799.590 0
19800.258 0
19800.927 1
19801.596 0
19802.265 1
19802.933 0
19803.602 0
19804.271 0
19804.939 0
19805.608 0
19806.277 0
19806.946 0
19807.615 0
19808.283 0
19808.952 0
19809.621 0
19810.290 0
19810.959 1
19811.628 0
19812.296 0
19812.965 0
19813.634 0
19814.303 2
19814.972 1
19815.641 1
19816.310 4
19816.979 1
19817.648 0
19818.317 0
19818.986 1
19819.655 0
19820.324 0
19820.993 1
19821.662 0
19822.331 0
19823.000 0
19823.669 0
19824.338 0
19825.007 0
19825.676 2
19826.345 1
19827.014 2
19827.684 0
19828.353 1
19829.022 1
19829.691 0
19830.360 8
19831.029 5
19831.699 1
19832.368 0
19833.037 0
19833.706 0
19834.375 0
19835.045 0
19835.714 0
19836.383 0
19837.053 0
19837.722 2
19838.391 3
19839.060 2
19839.730 0
19840.399 0
19841.068 0
19841.738 3
19842.407 5
19843.077 4
19843.746 2
19844.415 0
19845.085 0
19845.754 1
19846.424 1
19847.093 0
19847.763 0
19848.432 0
19849.102 1
19849.771 0
19850.441 0
19851.110 0
19851.780 0
19852.449 0
19853.119 0
19853.788 0
19854.458 0
19855.128 1
19855.797 1
19856.467 0
19857.136 0
19857.806 1
19858.476 0
19859.145 0
19859.815 0
19860.485 0
19861.154 0
19861.824 0
19862.494 1
19863.164 0
19863.833 0
19864.503 1
19865.173 2
19865.843 0
19866.512 1
19867.182 0
19867.852 0
19868.522 0
19869.192 0
19869.861 0
19870.531 0
19871.201 0
19871.871 0
19872.541 0
19873.211 0
19873.881 0
19874.551 0
19875.221 1
19875.891 0
19876.560 0
19877.230 0
19877.900 0
19878.570 0
19879.240 0
19879.910 1
19880.580 1
19881.250 0
19881.921 0
19882.591 0
19883.261 0
19883.931 0
19884.601 0
19885.271 1
19885.941 0
19886.611 0
19887.281 0
19887.951 0
19888.622 3
19889.292 13
19889.962 7
19890.632 5
19891.302 2
19891.973 0
19892.643 0
19893.313 0
19893.983 0
19894.654 0
19895.324 0
19895.994 0
19896.664 0
19897.335 0
19898.005 0
19898.675 0
19899.346 0
19900.016 0
19900.686 0
19901.357 0
19902.027 0
19902.698 0
19903.368 0
19904.038 0
19904.709 0
19905.379 0
19906.050 0
19906.720 0
19907.391 0
19908.061 0
19908.732 0
19909.402 0
19910.073 0
19910.743 0
19911.414 0
19912.084 0
19912.755 0
19913.425 0
19914.096 0
19914.767 0
19915.437 0
19916.108 0
19916.778 0
19917.449 1
19918.120 0
19918.790 0
19919.461 0
19920.132 0
19920.803 0
19921.473 0
19922.144 0
19922.815 0
19923.485 0
19924.156 1
19924.827 0
19925.498 0
19926.169 0
19926.839 1
19927.510 0
19928.181 0
19928.852 0
19929.523 1
19930.194 0
19930.864 0
19931.535 0
19932.206 0
19932.877 0
19933.548 0
19934.219 0
19934.890 0
19935.561 1
19936.232 0
19936.903 0
19937.574 0
19938.245 0
19938.916 0
19939.587 0
19940.258 0
19940.929 0
19941.600 1
19942.271 1
19942.942 0
19943.613 1
19944.284 0
19944.955 0
19945.626 0
19946.298 0
19946.969 0
19947.640 0
19948.311 0
19948.982 0
19949.653 0
19950.325 0
19950.996 1
19951.667 0
19952.338 0
19953.010 0
19953.681 0
19954.352 0
19955.023 0
19955.695 0
19956.366 0
19957.037 1
19957.709 1
19958.380 1
19959.051 0
19959.723 0
19960.394 0
19961.065 0
19961.737 0
19962.408 0
19963.080 0
19963.751 0
19964.422 1
19965.094 0
19965.765 0
19966.437 0
19967.108 0
19967.780 0
19968.451 0
19969.123 0
19969.794 0
19970.466 0
19971.137 0
19971.809 0
19972.481 0
19973.152 0
19973.824 0
19974.495 0
19975.167 0
19975.839 0
19976.510 0
19977.182 0
19977.854 0
19978.525 0
19979.197 0
19979.869 1
19980.540 0
19981.212 0
19981.884 1
19982.555 0
19983.227 0
19983.899 0
19984.571 0
19985.243 0
19985.914 9
19986.586 6
19987.258 3
19987.930 1
19988.602 0
19989.274 0
19989.945 0
19990.617 1
19991.289 1
19991.961 0
19992.633 0
19993.305 0
19993.977 0
19994.649 0
19995.321 0
19995.993 0
19996.665 0
19997.337 0
19998.009 0
19998.681 0
19999.353 0
20000.025 0
20000.697 0
20001.369 0
20002.041 0
20002.713 0
20003.385 0
20004.057 1
20004.729 3
20005.401 0
20006.074 0
20006.746 0
20007.418 0
20008.090 0
20008.762 0
20009.434 0
20010.107 0
20010.779 0
20011.451 0
20012.123 0
20012.796 0
20013.468 0
20014.140 0
20014.812 0
20015.485 0
20016.157 0
20016.829 1
20017.502 0
20018.174 1
20018.846 2
20019.519 0
20020.191 2
20020.864 0
20021.536 0
20022.208 0
20022.881 0
20023.553 3
20024.226 0
20024.898 3
20025.571 9
20026.243 4
20026.916 2
20027.588 1
20028.261 0
20028.933 2
20029.606 1
20030.278 0
20030.951 1
20031.623 1
20032.296 0
20032.968 0
20033.641 0
20034.314 0
20034.986 0
20035.659 0
20036.332 0
20037.004 0
20037.677 0
20038.350 0
20039.022 0
20039.695 0
20040.368 0
20041.040 0
20041.713 0
20042.386 0
20043.059 0
20043.731 0
20044.404 0
20045.077 0
20045.750 0
20046.423 0
20047.095 0
20047.768 0
20048.441 0
20049.114 0
20049.787 0
20050.460 0
20051.133 0
20051.806 0
20052.478 0
20053.151 0
20053.824 2
20054.497 0
20055.170 0
20055.843 0
20056.516 0
20057.189 0
20057.862 0
20058.535 0
20059.208 0
20059.881 2
20060.554 0
20061.227 0
20061.901 0
20062.574 0
20063.247 0
20063.920 0
20064.593 0
20065.266 1
20065.939 0
20066.612 0
20067.286 0
20067.959 0
20068.632 0
20069.305 0
20069.978 0
20070.652 0
20071.325 0
20071.998 0
20072.671 0
20073.345 6
20074.018 7
20074.691 3
20075.364 1
20076.038 0
20076.711 1
20077.384 0
20078.058 0
20078.731 0
20079.405 0
20080.078 0
20080.751 0
20081.425 0
20082.098 0
20082.772 0
20083.445 0
20084.118 1
20084.792 3
20085.465 0
20086.139 0
20086.812 0
20087.486 0
20088.159 0
20088.833 0
20089.506 0
20090.180 0
20090.854 0
20091.527 0
20092.201 0
20092.874 1
20093.548 0
20094.222 0
20094.895 1
20095.569 0
20096.242 0
20096.916 0
20097.590 0
20098.264 0
20098.937 0
20099.611 0
20100.285 0
20100.958 0
20101.632 0
20102.306 0
20102.980 0
20103.653 4
20104.327 1
20105.001 1
20105.675 1
20106.349 0
20107.023 0
20107.696 0
20108.370 0
20109.044 0
20109.718 11
20110.392 7
20111.066 4
20111.740 2
20112.414 0
20113.088 0
20113.761 0
20114.435 0
20115.109 0
20115.783 0
20116.457 0
20117.131 0
20117.805 0
20118.479 0
20119.153 0
20119.828 0
20120.502 0
20121.176 0
20121.850 0
20122.524 3
20123.198 2
20123.872 0
20124.546 7
20125.220 5
20125.894 2
20126.569 0
20127.243 1
20127.917 0
20128.591 1
20129.265 0
20129.940 0
20130.614 0
20131.288 0
20131.962 3
20132.637 2
20133.311 0
20133.985 0
20134.660 0
20135.334 0
20136.008 0
20136.682 1
20137.357 0
20138.031 1
20138.706 1
20139.380 0
20140.054 0
20140.729 1
20141.403 1
20142.078 0
20142.752 0
20143.426 0
20144.101 0
20144.775 1
20145.450 0
20146.124 0
20146.799 0
20147.473 0
20148.148 0
20148.822 0
20149.497 0
20150.172 0
20150.846 0
20151.521 0
20152.195 0
20152.870 0
20153.544 0
20154.219 0
20154.894 0
20155.568 0
20156.243 0
20156.918 0
20157.592 0
20158.267 0
20158.942 0
20159.617 0
20160.291 0
20160.966 0
20161.641 0
20162.316 0
20162.990 0
20163.665 2
20164.340 4
20165.015 1
20165.690 0
20166.364 0
20167.039 0
20167.714 0
20168.389 0
20169.064 0
20169.739 0
20170.414 0
20171.088 3
20171.763 1
20172.438 0
20173.113 0
20173.788 0
20174.463 0
20175.138 2
20175.813 0
20176.488 0
20177.163 0
20177.838 0
20178.513 1
20179.188 0
20179.863 0
20180.538 0
20181.213 1
20181.889 6
20182.564 12
20183.239 4
20183.914 3
20184.589 1
20185.264 1
20185.939 0
20186.615 0
20187.290 0
20187.965 0
20188.640 0
20189.315 0
20189.991 0
20190.666 0
20191.341 0
20192.016 1
20192.692 0
20193.367 0
20194.042 0
20194.717 0
20195.393 0
20196.068 1
20196.743 0
20197.419 0
20198.094 1
20198.770 0
20199.445 0
20200.120 0
20200.796 0
20201.471 0
20202.147 2
20202.822 1
20203.497 1
20204.173 0
20204.848 0
20205.524 0
20206.199 0
20206.875 0
20207.550 0
20208.226 0
20208.901 0
20209.577 0
20210.253 0
20210.928 0
20211.604 0
20212.279 1
20212.955 0
20213.631 0
20214.306 0
20214.982 0
20215.658 0
20216.333 0
20217.009 0
20217.685 0
20218.360 0
20219.036 0
20219.712 0
20220.387 0
20221.063 0
20221.739 0
20222.415 0
20223.091 0
20223.766 0
20224.442 0
20225.118 0
20225.794 1
20226.470 2
20227.145 0
20227.821 1
20228.497 0
20229.173 0
20229.849 0
20230.525 0
20231.201 0
20231.877 2
20232.553 0
20233.229 0
20233.905 0
20234.581 0
20235.257 0
20235.933 0
20236.609 0
20237.285 0
20237.961 1
20238.637 0
20239.313 0
20239.989 0
20240.665 0
20241.341 0
20242.017 0
20242.693 0
20243.369 0
20244.045 0
20244.722 1
20245.398 1
20246.074 0
20246.750 2
20247.426 0
20248.102 0
20248.779 1
20249.455 0
20250.131 3
20250.807 1
20251.484 0
20252.160 0
20252.836 0
20253.512 0
20254.189 0
20254.865 0
20255.541 0
20256.218 0
20256.894 0
20257.570 0
20258.247 0
20258.923 0
20259.600 0
20260.276 0
20260.952 0
20261.629 0
20262.305 0
20262.982 2
20263.658 1
20264.335 0
20265.011 0
20265.688 0
20266.364 1
20267.041 0
20267.717 0
20268.394 0
20269.070 0
20269.747 0
20270.423 0
20271.100 0
20271.777 0
20272.453 0
20273.130 0
20273.806 0
20274.483 1
20275.160 1
20275.836 1
20276.513 0
20277.190 0
20277.866 0
20278.543 0
20279.220 0
20279.897 0
20280.573 0
20281.250 2
20281.927 0
20282.604 0
20283.280 0
20283.957 0
20284.634 0
20285.311 0
20285.988 0
20286.665 0
20287.341 0
20288.018 0
20288.695 0
20289.372 0
20290.049 0
20290.726 0
20291.403 0
20292.080 0
20292.757 0
20293.434 0
20294.111 0
20294.788 0
20295.465 0
20296.142 0
20296.819 0
20297.496 0
20298.173 0
20298.850 0
20299.527 0
20300.204 0
20300.881 0
20301.558 0
20302.235 0
20302.912 0
20303.589 0
20304.266 0
20304.944 0
20305.621 1
20306.298 0
20306.975 2
20307.652 3
20308.330 2
20309.007 1
20309.684 0
20310.361 0
20311.038 0
20311.716 0
20312.393 0
20313.070 0
20313.748 0
20314.425 0
20315.102 0
20315.780 0
20316.457 0
20317.134 0
20317.812 0
20318.489 0
20319.166 0
20319.844 0
20320.521 1
20321.199 0
20321.876 0
20322.553 0
20323.231 0
20323.908 0
20324.586 0
20325.263 0
20325.941 0
20326.618 0
20327.296 1
20327.973 0
20328.651 0
20329.329 0
20330.006 0
20330.684 1
20331.361 4
20332.039 0
20332.716 0
20333.394 0
20334.072 0
20334.749 1
20335.427 0
20336.105 0
20336.782 0
20337.460 0
20338.138 0
20338.816 0
20339.493 0
20340.171 0
20340.849 0
20341.527 0
20342.204 0
20342.882 0
20343.560 0
20344.238 0
20344.915 0
20345.593 0
20346.271 0
20346.949 0
20347.627 0
20348.305 0
20348.983 0
20349.661 0
20350.338 0
20351.016 0
20351.694 0
20352.372 0
20353.050 1
20353.728 3
20354.406 1
20355.084 1
20355.762 1
20356.440 0
20357.118 0
20357.796 0
20358.474 1
20359.152 1
20359.830 0
20360.508 0
20361.187 0
20361.865 3
20362.543 0
20363.221 0
20363.899 1
20364.577 0
20365.255 0
20365.933 0
20366.612 0
20367.290 0
20367.968 0
20368.646 1
20369.324 1
20370.003 0
20370.681 2
20371.359 0
20372.037 0
20372.716 0
20373.394 0
20374.072 0
20374.751 3
20375.429 1
20376.107 4
20376.786 0
20377.464 0
20378.142 0
20378.821 2
20379.499 1
20380.178 0
20380.856 3
20381.534 1
20382.213 0
20382.891 0
20383.570 0
20384.248 0
20384.927 0
20385.605 0
20386.284 0
20386.962 0
20387.641 0
20388.319 0
20388.998 0
20389.676 0
20390.355 0
20391.034 0
20391.712 0
20392.391 0
20393.069 0
20393.748 0
20394.427 0
20395.105 0
20395.784 0
20396.463 1
20397.141 0
20397.820 0
20398.499 0
20399.178 0
20399.856 0
20400.535 0
20401.214 0
20401.893 0
20402.571 1
20403.250 1
20403.929 0
20404.608 0
20405.287 0
20405.965 4
20406.644 2
20407.323 0
20408.002 0
20408.681 1
20409.360 0
20410.039 0
20410.718 3
20411.397 3
20412.075 1
20412.754 0
20413.433 0
20414.112 0
20414.791 0
20415.470 0
20416.149 0
20416.828 0
20417.507 0
20418.186 0
20418.865 0
20419.545 1
20420.224 1
20420.903 1
20421.582 0
20422.261 0
20422.940 0
20423.619 1
20424.298 0
20424.977 1
20425.657 0
20426.336 0
20427.015 0
20427.694 0
20428.373 0
20429.053 0
20429.732 0
20430.411 0
20431.090 0
20431.770 0
20432.449 0
20433.128 0
20433.807 1
20434.487 0
20435.166 0
20435.845 0
20436.525 0
20437.204 0
20437.883 0
20438.563 0
20439.242 0
20439.922 0
20440.601 1
20441.281 0
20441.960 0
20442.639 0
20443.319 0
20443.998 0
20444.678 0
20445.357 2
20446.037 1
20446.716 1
20447.396 0
20448.075 0
20448.755 0
20449.434 1
20450.114 0
20450.794 0
20451.473 0
20452.153 1
20452.832 0
20453.512 0
20454.192 1
20454.871 0
20455.551 1
20456.231 1
20456.910 0
20457.590 0
20458.270 0
20458.950 0
20459.629 0
20460.309 0
20460.989 0
20461.669 0
20462.348 0
20463.028 0
20463.708 0
20464.388 0
20465.067 0
20465.747 0
20466.427 0
20467.107 2
20467.787 0
20468.467 0
20469.147 0
20469.827 0
20470.506 0
20471.186 0
20471.866 0
20472.546 1
20473.226 0
20473.906 0
20474.586 0
20475.266 2
20475.946 1
20476.626 0
20477.306 0
20477.986 0
20478.666 1
20479.346 0
20480.026 0
20480.706 0
20481.387 0
20482.067 0
20482.747 0
20483.427 0
20484.107 0
20484.787 0
20485.467 0
20486.148 0
20486.828 0
20487.508 0
20488.188 0
20488.868 0
20489.549 0
20490.229 0
20490.909 0
20491.589 0
20492.270 0
20492.950 0
20493.630 1
20494.310 1
20494.991 0
20495.671 0
20496.351 5
20497.032 8
20497.712 4
20498.393 3
20499.073 0
20499.753 0
20500.434 0
20501.114 0
20501.795 0
20502.475 0
20503.155 0
20503.836 0
20504.516 0
20505.197 0
20505.877 0
20506.558 2
20507.238 1
20507.919 0
20508.600 0
20509.280 0
20509.961 0
20510.641 0
20511.322 1
20512.002 0
20512.683 0
20513.364 1
20514.044 0
20514.725 0
20515.406 0
20516.086 0
20516.767 0
20517.448 0
20518.128 0
20518.809 2
20519.490 1
20520.171 0
20520.851 0
20521.532 0
20522.213 0
20522.894 0
20523.574 0
20524.255 0
20524.936 0
20525.617 5
20526.298 2
20526.979 1
20527.659 1
20528.340 0
20529.021 0
20529.702 0
20530.383 0
20531.064 0
20531.745 0
20532.426 0
20533.107 0
20533.788 0
20534.469 0
20535.150 0
20535.831 0
20536.512 2
20537.193 1
20537.874 0
20538.555 0
20539.236 0
20539.917 0
20540.598 1
20541.279 0
20541.960 0
20542.641 0
20543.322 0
20544.003 0
20544.685 1
20545.366 1
20546.047 0
20546.728 0
20547.409 0
20548.090 0
20548.772 0
20549.453 0
20550.134 0
20550.815 2
20551.497 0
20552.178 0
20552.859 0
20553.540 4
20554.222 0
20554.903 0
20555.584 0
20556.266 0
20556.947 0
20557.628 1
20558.310 0
20558.991 0
20559.673 1
20560.354 0
20561.035 0
20561.717 0
20562.398 0
20563.080 0
20563.761 0
20564.443 1
20565.124 0
20565.806 0
20566.487 1
20567.169 1
20567.850 3
20568.532 1
20569.213 0
20569.895 0
20570.576 0
20571.258 1
20571.940 0
20572.621 0
20573.303 0
20573.984 0
20574.666 0
20575.348 0
20576.029 0
20576.711 0
20577.393 0
20578.075 0
20578.756 0
20579.438 0
20580.120 0
20580.801 0
20581.483 0
20582.165 0
20582.847 1
20583.529 1
20584.210 0
20584.892 0
20585.574 0
20586.256 0
20586.938 1
20587.619 0
20588.301 0
20588.983 0
20589.665 0
20590.347 0
20591.029 0
20591.711 1
20592.393 0
20593.075 1
20593.757 1
20594.439 0
20595.121 0
20595.803 0
20596.485 1
20597.167 0
20597.849 0
20598.531 0
20599.213 0
20599.895 0
20600.577 0
20601.259 1
20601.941 2
20602.623 0
20603.305 0
20603.987 0
20604.670 0
20605.352 0
20606.034 0
20606.716 0
20607.398 0
20608.080 0
20608.763 0
20609.445 1
20610.127 0
20610.809 1
20611.492 0
20612.174 0
20612.856 0
20613.538 0
20614.221 0
20614.903 0
20615.585 0
20616.268 0
20616.950 0
20617.632 0
20618.315 0
20618.997 0
20619.680 0
20620.362 0
20621.044 0
20621.727 0
20622.409 0
20623.092 2
20623.774 0
20624.457 0
20625.139 1
20625.822 1
20626.504 0
20627.187 0
20627.869 0
20628.552 1
20629.234 1
20629.917 0
20630.599 3
20631.282 0
20631.964 0
20632.647 0
20633.330 0
20634.012 1
20634.695 1
20635.378 0
20636.060 0
20636.743 0
20637.426 0
20638.108 0
20638.791 1
20639.474 1
20640.156 0
20640.839 2
20641.522 0
20642.205 0
20642.887 0
20643.570 1
20644.253 0
20644.936 0
20645.619 0
20646.302 0
20646.984 0
20647.667 0
20648.350 0
20649.033 0
20649.716 2
20650.399 0
20651.082 0
20651.765 1
20652.447 0
20653.130 0
20653.813 2
20654.496 0
20655.179 2
20655.862 2
20656.545 0
20657.228 0
20657.911 0
20658.594 0
20659.277 0
20659.960 3
20660.644 0
20661.327 0
20662.010 0
20662.693 1
20663.376 3
20664.059 2
20664.742 0
20665.425 0
20666.109 0
20666.792 1
20667.475 2
20668.158 1
20668.841 0
20669.524 0
20670.208 0
20670.891 0
20671.574 0
20672.257 2
20672.941 0
20673.624 2
20674.307 2
20674.991 0
20675.674 1
20676.357 0
20677.041 0
20677.724 0
20678.407 0
20679.091 0
20679.774 0
20680.457 0
20681.141 0
20681.824 0
20682.508 2
20683.191 1
20683.875 0
20684.558 1
20685.242 1
20685.925 1
20686.609 0
20687.292 0
20687.976 0
20688.659 5
20689.343 3
20690.026 2
20690.710 0
20691.393 0
20692.077 0
20692.761 0
20693.444 1
20694.128 0
20694.811 2
20695.495 0
20696.179 1
20696.862 0
20697.546 1
20698.230 0
20698.913 0
20699.597 1
20700.281 1
20700.965 0
20701.648 0
20702.332 0
20703.016 1
20703.700 1
20704.383 0
20705.067 1
20705.751 0
20706.435 0
20707.119 0
20707.803 0
20708.486 0
20709.170 0
20709.854 0
20710.538 0
20711.222 0
20711.906 0
20712.590 2
20713.274 1
20713.958 1
20714.642 0
20715.326 0
20716.010 1
20716.694 5
20717.378 5
20718.062 4
20718.746 1
20719.430 0
20720.114 3
20720.798 4
20721.482 2
20722.166 0
20722.850 0
20723.534 0
20724.218 0
20724.902 0
20725.587 0
20726.271 0
20726.955 0
20727.639 1
20728.323 0
20729.007 0
20729.692 0
20730.376 0
20731.060 0
20731.744 0
20732.429 0
20733.113 0
20733.797 0
20734.481 0
20735.166 0
20735.850 2
20736.534 2
20737.219 0
20737.903 0
20738.587 0
20739.272 0
20739.956 0
20740.641 0
20741.325 1
20742.009 2
20742.694 0
20743.378 1
20744.063 2
20744.747 0
20745.432 0
20746.116 0
20746.801 0
20747.485 1
20748.170 0
20748.854 0
20749.539 0
20750.223 1
20750.908 0
20751.592 0
20752.277 0
20752.962 0
20753.646 0
20754.331 0
20755.015 0
20755.700 0
20756.385 1
20757.069 0
20757.754 0
20758.439 0
20759.123 2
20759.808 4
20760.493 0
20761.178 0
20761.862 0
20762.547 0
20763.232 1
20763.917 1
20764.601 0
20765.286 0
20765.971 0
20766.656 0
20767.341 0
20768.026 2
20768.710 1
20769.395 1
20770.080 2
20770.765 0
20771.450 1
20772.135 0
20772.820 0
20773.505 1
20774.190 0
20774.875 0
20775.560 0
20776.245 0
20776.930 0
20777.615 0
20778.300 1
20778.985 0
20779.670 0
20780.355 0
20781.040 1
20781.725 0
20782.410 0
20783.095 0
20783.780 0
20784.465 1
20785.150 0
20785.835 1
20786.521 0
20787.206 0
20787.891 0
20788.576 0
20789.261 0
20789.947 0
20790.632 0
20791.317 0
20792.002 0
20792.687 0
20793.373 0
20794.058 0
20794.743 1
20795.429 0
20796.114 0
20796.799 0
20797.485 1
20798.170 0
20798.855 0
20799.541 0
20800.226 0
20800.911 0
20801.597 0
20802.282 1
20802.968 0
20803.653 0
20804.338 0
20805.024 1
20805.709 1
20806.395 0
20807.080 1
20807.766 0
20808.451 0
20809.137 0
20809.822 0
20810.508 0
20811.194 0
20811.879 0
20812.565 1
20813.250 5
20813.936 4
20814.621 1
20815.307 0
20815.993 2
20816.678 2
20817.364 4
20818.050 2
20818.735 2
20819.421 0
20820.107 0
20820.792 0
20821.478 0
20822.164 1
20822.850 0
20823.535 0
20824.221 0
20824.907 2
20825.593 0
20826.279 1
20826.964 1
20827.650 3
20828.336 1
20829.022 0
20829.708 0
20830.394 0
20831.080 0
20831.765 0
20832.451 0
20833.137 0
20833.823 0
20834.509 0
20835.195 1
20835.881 0
20836.567 1
20837.253 1
20837.939 0
20838.625 0
20839.311 0
20839.997 3
20840.683 1
20841.369 0
20842.055 0
20842.741 0
20843.427 0
20844.114 2
20844.800 1
20845.486 0
20846.172 0
20846.858 0
20847.544 0
20848.230 0
20848.917 0
20849.603 0
20850.289 0
20850.975 0
20851.661 1
20852.348 3
20853.034 4
20853.720 2
20854.406 3
20855.093 2
20855.779 1
20856.465 0
20857.152 0
20857.838 2
20858.524 1
20859.211 0
20859.897 0
20860.583 0
20861.270 1
20861.956 0
20862.643 1
20863.329 2
20864.015 0
20864.702 0
20865.388 0
20866.075 0
20866.761 0
20867.448 0
20868.134 0
20868.821 2
20869.507 1
20870.194 0
20870.880 0
20871.567 0
20872.253 0
20872.940 0
20873.627 1
20874.313 3
20875.000 0
20875.686 1
20876.373 1
20877.060 2
20877.746 1
20878.433 1
20879.120 1
20879.806 0
20880.493 0
20881.180 0
20881.866 2
20882.553 2
20883.240 0
20883.927 0
20884.613 0
20885.300 0
20885.987 0
20886.674 0
20887.361 0
20888.047 2
20888.734 1
20889.421 2
20890.108 5
20890.795 1
20891.482 0
20892.169 0
20892.856 22
20893.542 16
20894.229 8
20894.916 6
20895.603 1
20896.290 1
20896.977 1
20897.664 1
20898.351 0
20899.038 0
20899.725 1
20900.412 0
20901.099 0
20901.786 3
20902.473 2
20903.160 1
20903.848 0
20904.535 0
20905.222 0
20905.909 0
20906.596 0
20907.283 0
20907.970 1
20908.657 0
20909.345 0
20910.032 0
20910.719 2
20911.406 1
20912.093 0
20912.781 0
20913.468 3
20914.155 3
20914.842 1
20915.530 0
20916.217 3
20916.904 1
20917.592 2
20918.279 3
20918.966 1
20919.654 0
20920.341 0
20921.028 0
20921.716 1
20922.403 0
20923.091 0
20923.778 1
20924.465 0
20925.153 0
20925.840 0
20926.528 1
20927.215 2
20927.903 0
20928.590 0
20929.278 0
20929.965 0
20930.653 0
20931.340 1
20932.028 5
20932.715 2
20933.403 0
20934.090 1
20934.778 0
20935.466 0
20936.153 0
20936.841 1
20937.529 0
20938.216 4
20938.904 3
20939.592 1
20940.279 1
20940.967 1
20941.655 0
20942.342 1
20943.030 0
20943.718 0
20944.406 0
20945.093 0
20945.781 0
20946.469 0
20947.157 0
20947.844 0
20948.532 2
20949.220 4
20949.908 0
20950.596 1
20951.284 1
20951.972 3
20952.659 1
20953.347 0
20954.035 1
20954.723 3
20955.411 1
20956.099 2
20956.787 1
20957.475 0
20958.163 1
20958.851 0
20959.539 0
20960.227 1
20960.915 2
20961.603 1
20962.291 3
20962.979 0
20963.667 0
20964.355 0
20965.043 0
20965.731 1
20966.420 0
20967.108 0
20967.796 1
20968.484 0
20969.172 0
20969.860 0
20970.549 0
20971.237 3
20971.925 4
20972.613 1
20973.301 2
20973.990 1
20974.678 0
20975.366 0
20976.054 0
20976.743 1
20977.431 0
20978.119 0
20978.808 2
20979.496 0
20980.184 0
20980.873 0
20981.561 2
20982.249 3
20982.938 0
20983.626 0
20984.315 1
20985.003 0
20985.691 0
20986.380 0
20987.068 1
20987.757 2
20988.445 0
20989.134 0
20989.822 1
20990.511 1
20991.199 3
20991.888 5
20992.576 1
20993.265 0
20993.953 0
20994.642 0
20995.331 0
20996.019 0
20996.708 1
20997.396 1
20998.085 0
20998.774 0
20999.462 3
21000.151 2
21000.840 0
21001.528 1
21002.217 1
21002.906 1
21003.595 0
21004.283 0
21004.972 1
21005.661 0
21006.350 0
21007.038 1
21007.727 0
21008.416 0
21009.105 0
21009.794 0
21010.482 1
21011.171 1
21011.860 0
21012.549 1
21013.238 0
21013.927 0
21014.616 1
21015.305 0
21015.994 0
21016.682 0
21017.371 0
21018.060 0
21018.749 0
21019.438 1
21020.127 1
21020.816 0
21021.505 0
21022.194 0
21022.883 1
21023.573 5
21024.262 9
21024.951 7
21025.640 4
21026.329 3
21027.018 3
21027.707 4
21028.396 1
21029.085 0
21029.774 0
21030.464 1
21031.153 0
21031.842 0
21032.531 0
21033.220 0
21033.910 2
21034.599 16
21035.288 9
21035.977 3
21036.667 1
21037.356 0
21038.045 4
21038.735 3
21039.424 0
21040.113 1
21040.803 0
21041.492 0
21042.181 0
21042.871 0
21043.560 0
21044.249 0
21044.939 0
21045.628 0
21046.318 1
21047.007 0
21047.696 0
21048.386 0
21049.075 1
21049.765 0
21050.454 0
21051.144 0
21051.833 1
21052.523 0
21053.212 0
21053.902 0
21054.592 1
21055.281 2
21055.971 1
21056.660 3
21057.350 2
21058.040 1
21058.729 1
21059.419 0
21060.109 0
21060.798 0
21061.488 0
21062.178 0
21062.867 2
21063.557 4
21064.247 0
21064.936 0
21065.626 0
21066.316 2
21067.006 2
21067.695 0
21068.385 0
21069.075 1
21069.765 1
21070.455 2
21071.145 0
21071.834 0
21072.524 0
21073.214 3
21073.904 1
21074.594 0
21075.284 1
21075.974 0
21076.664 0
21077.354 2
21078.043 1
21078.733 0
21079.423 1
21080.113 0
21080.803 0
21081.493 0
21082.183 0
21082.873 1
21083.563 0
21084.253 3
21084.944 0
21085.634 0
21086.324 0
21087.014 2
21087.704 4
21088.394 2
21089.084 2
21089.774 1
21090.464 1
21091.155 1
21091.845 1
21092.535 0
21093.225 0
21093.915 0
21094.606 0
21095.296 0
21095.986 0
21096.676 0
21097.367 0
21098.057 0
21098.747 1
21099.437 0
21100.128 3
21100.818 6
21101.508 3
21102.199 1
21102.889 0
21103.579 0
21104.270 0
21104.960 1
21105.651 0
21106.341 0
21107.031 1
21107.722 3
21108.412 0
21109.103 0
21109.793 0
21110.484 0
21111.174 0
21111.865 0
21112.555 0
21113.246 0
21113.936 2
21114.627 2
21115.317 4
21116.008 1
21116.699 0
21117.389 1
21118.080 0
21118.770 1
21119.461 0
21120.152 0
21120.842 0
21121.533 0
21122.224 3
21122.914 2
21123.605 0
21124.296 0
21124.986 3
21125.677 2
21126.368 1
21127.059 0
21127.749 0
21128.440 0
21129.131 0
21129.822 2
21130.513 2
21131.203 0
21131.894 0
21132.585 0
21133.276 3
21133.967 1
21134.658 0
21135.349 2
21136.039 3
21136.730 1
21137.421 0
21138.112 2
21138.803 4
21139.494 1
21140.185 0
21140.876 0
21141.567 1
21142.258 2
21142.949 0
21143.640 0
21144.331 0
21145.022 4
21145.713 7
21146.404 3
21147.095 3
21147.786 12
21148.477 8
21149.169 5
21149.860 3
21150.551 1
21151.242 1
21151.933 2
21152.624 1
21153.316 0
21154.007 1
21154.698 0
21155.389 0
21156.080 0
21156.772 0
21157.463 1
21158.154 6
21158.845 5
21159.537 3
21160.228 1
21160.919 0
21161.611 0
21162.302 0
21162.993 0
21163.685 0
21164.376 0
21165.067 0
21165.759 0
21166.450 0
21167.142 1
21167.833 0
21168.524 2
21169.216 0
21169.907 0
21170.599 0
21171.290 0
21171.982 0
21172.673 0
21173.365 0
21174.056 3
21174.748 2
21175.439 0
21176.131 0
21176.822 4
21177.514 5
21178.206 2
21178.897 1
21179.589 0
21180.280 1
21180.972 1
21181.664 0
21182.355 0
21183.047 0
21183.739 0
21184.430 0
21185.122 0
21185.814 0
21186.505 0
21187.197 0
21187.889 0
21188.581 0
21189.272 3
21189.964 0
21190.656 0
21191.348 0
21192.040 0
21192.732 1
21193.423 0
21194.115 0
21194.807 0
21195.499 0
21196.191 1
21196.883 0
21197.575 0
21198.267 0
21198.958 1
21199.650 1
21200.342 0
21201.034 0
21201.726 1
21202.418 0
21203.110 0
21203.802 0
21204.494 0
21205.186 0
21205.878 0
21206.570 1
21207.262 1
21207.955 0
21208.647 1
21209.339 2
21210.031 1
21210.723 0
21211.415 2
21212.107 1
21212.799 5
21213.492 2
21214.184 0
21214.876 0
21215.568 2
21216.260 1
21216.953 0
21217.645 0
21218.337 1
21219.029 0
21219.722 0
21220.414 0
21221.106 1
21221.798 1
21222.491 3
21223.183 2
21223.875 1
21224.568 5
21225.260 0
21225.952 0
21226.645 0
21227.337 0
21228.030 0
21228.722 0
21229.414 1
21230.107 7
21230.799 5
21231.492 7
21232.184 5
21232.877 1
21233.569 0
21234.262 2
21234.954 1
21235.647 0
21236.339 1
21237.032 0
21237.724 2
21238.417 1
21239.110 2
21239.802 0
21240.495 1
21241.187 1
21241.880 0
21242.573 1
21243.265 3
21243.958 1
21244.651 0
21245.343 2
21246.036 5
21246.729 6
21247.421 4
21248.114 4
21248.807 4
21249.500 1
21250.192 1
21250.885 1
21251.578 1
21252.271 0
21252.964 1
21253.656 0
21254.349 0
21255.042 0
21255.735 2
21256.428 0
21257.121 0
21257.814 0
21258.507 0
21259.199 0
21259.892 2
21260.585 4
21261.278 1
21261.971 0
21262.664 0
21263.357 0
21264.050 0
21264.743 0
21265.436 1
21266.129 0
21266.822 0
21267.515 0
21268.208 0
21268.901 0
21269.594 0
21270.288 0
21270.981 0
21271.674 1
21272.367 1
21273.060 0
21273.753 4
21274.446 7
21275.140 2
21275.833 4
21276.526 1
21277.219 2
21277.912 2
21278.606 1
21279.299 1
21279.992 0
21280.685 0
21281.379 0
21282.072 0
21282.765 0
21283.458 0
21284.152 1
21284.845 1
21285.538 0
21286.232 0
21286.925 0
21287.619 0
21288.312 0
21289.005 1
21289.699 0
21290.392 0
21291.086 2
21291.779 0
21292.472 0
21293.166 3
21293.859 1
21294.553 1
21295.246 3
21295.940 0
21296.633 0
21297.327 0
21298.021 0
21298.714 1
21299.408 2
21300.101 1
21300.795 1
21301.488 0
21302.182 0
21302.876 1
21303.569 0
21304.263 0
21304.957 0
21305.650 0
21306.344 0
21307.038 0
21307.731 0
21308.425 0
21309.119 0
21309.813 1
21310.506 1
21311.200 0
21311.894 0
21312.588 1
21313.281 5
21313.975 5
21314.669 1
21315.363 0
21316.057 0
21316.751 1
21317.444 1
21318.138 2
21318.832 1
21319.526 2
21320.220 2
21320.914 1
21321.608 1
21322.302 0
21322.996 0
21323.690 0
21324.384 0
21325.078 0
21325.772 0
21326.466 0
21327.160 4
21327.854 1
21328.548 1
21329.242 0
21329.936 0
21330.630 1
21331.324 1
21332.018 0
21332.712 1
21333.406 2
21334.100 2
21334.795 2
21335.489 0
21336.183 0
21336.877 0
21337.571 1
21338.266 3
21338.960 1
21339.654 0
21340.348 0
21341.042 0
21341.737 0
21342.431 0
21343.125 0
21343.820 0
21344.514 1
21345.208 0
21345.902 1
21346.597 1
21347.291 0
21347.986 2
21348.680 4
21349.374 2
21350.069 2
21350.763 4
21351.458 0
21352.152 1
21352.846 3
21353.541 1
21354.235 0
21354.930 0
21355.624 0
21356.319 2
21357.013 3
21357.708 2
21358.402 1
21359.097 0
21359.791 0
21360.486 0
21361.181 3
21361.875 3
21362.570 2
21363.264 0
21363.959 0
21364.654 0
21365.348 0
21366.043 0
21366.738 0
21367.432 0
21368.127 0
21368.822 1
21369.516 0
21370.211 4
21370.906 1
21371.601 0
21372.295 0
21372.990 0
21373.685 0
21374.380 0
21375.074 0
21375.769 0
21376.464 0
21377.159 0
21377.854 0
21378.549 0
21379.243 0
21379.938 0
21380.633 0
21381.328 0
21382.023 1
21382.718 1
21383.413 0
21384.108 2
21384.803 0
21385.498 1
21386.193 0
21386.888 2
21387.583 0
21388.278 0
21388.973 0
21389.668 0
21390.363 0
21391.058 0
21391.753 0
21392.448 0
21393.143 0
21393.838 0
21394.533 4
21395.229 3
21395.924 0
21396.619 0
21397.314 0
21398.009 0
21398.704 0
21399.400 0
21400.095 0
21400.790 0
21401.485 1
21402.180 6
21402.876 2
21403.571 0
21404.266 0
21404.962 0
21405.657 0
21406.352 1
21407.048 2
21407.743 1
21408.438 1
21409.134 0
21409.829 2
21410.524 0
21411.220 0
21411.915 3
21412.610 2
21413.306 4
21414.001 1
21414.697 1
21415.392 0
21416.088 0
21416.783 0
21417.479 0
21418.174 1
21418.870 0
21419.565 0
21420.261 0
21420.956 0
21421.652 4
21422.347 1
21423.043 1
21423.739 0
21424.434 0
21425.130 0
21425.825 0
21426.521 0
21427.217 0
21427.912 0
21428.608 0
21429.304 0
21429.999 0
21430.695 0
21431.391 0
21432.087 0
21432.782 1
21433.478 1
21434.174 0
21434.870 0
21435.565 0
21436.261 0
21436.957 1
21437.653 1
21438.349 0
21439.045 2
21439.740 5
21440.436 4
21441.132 3
21441.828 0
21442.524 0
21443.220 0
21443.916 0
21444.612 0
21445.308 1
21446.004 1
21446.700 1
21447.396 0
21448.092 0
21448.788 0
21449.484 2
21450.180 0
21450.876 0
21451.572 1
21452.268 0
21452.964 0
21453.660 1
21454.356 0
21455.052 0
21455.748 0
21456.444 0
21457.140 0
21457.837 1
21458.533 5
21459.229 2
21459.925 0
21460.621 1
21461.317 0
21462.014 0
21462.710 5
21463.406 2
21464.102 0
21464.799 0
21465.495 0
21466.191 0
21466.888 0
21467.584 0
21468.280 0
21468.976 0
21469.673 0
21470.369 1
21471.066 0
21471.762 3
21472.458 0
21473.155 1
21473.851 0
21474.548 0
21475.244 0
21475.940 0
21476.637 0
21477.333 4
21478.030 1
21478.726 0
21479.423 0
21480.119 0
21480.816 2
21481.512 1
21482.209 0
21482.905 3
21483.602 0
21484.299 0
21484.995 1
21485.692 0
21486.388 0
21487.085 0
21487.782 0
21488.478 0
21489.175 0
21489.872 0
21490.568 0
21491.265 0
21491.962 0
21492.658 0
21493.355 0
21494.052 0
21494.749 0
21495.445 0
21496.142 0
21496.839 0
21497.536 0
21498.233 0
21498.929 0
21499.626 0
21500.323 0
21501.020 0
21501.717 2
21502.414 2
21503.110 2
21503.807 1
21504.504 0
21505.201 1
21505.898 0
21506.595 0
21507.292 0
21507.989 0
21508.686 0
21509.383 0
21510.080 0
21510.777 0
21511.474 0
21512.171 0
21512.868 1
21513.565 0
21514.262 0
21514.959 0
21515.656 0
21516.353 1
21517.050 1
21517.748 0
21518.445 1
21519.142 1
21519.839 0
21520.536 0
21521.233 0
21521.931 0
21522.628 0
21523.325 0
21524.022 0
21524.719 3
21525.417 0
21526.114 1
21526.811 0
21527.508 0
21528.206 0
21528.903 0
21529.600 0
21530.298 0
21530.995 0
21531.692 0
21532.390 0
21533.087 3
21533.785 2
21534.482 0
21535.179 1
21535.877 0
21536.574 1
21537.272 1
21537.969 0
21538.667 1
21539.364 1
21540.061 0
21540.759 0
21541.456 0
21542.154 0
21542.852 0
21543.549 1
21544.247 1
21544.944 1
21545.642 1
21546.339 0
21547.037 0
21547.735 0
21548.432 0
21549.130 1
21549.827 1
21550.525 3
21551.223 1
21551.920 0
21552.618 1
21553.316 0
21554.014 0
21554.711 0
21555.409 0
21556.107 1
21556.804 0
21557.502 0
21558.200 0
21558.898 0
21559.596 2
21560.293 4
21560.991 5
21561.689 3
21562.387 2
21563.085 1
21563.783 5
21564.481 2
21565.178 4
21565.876 4
21566.574 2
21567.272 3
21567.970 2
21568.668 1
21569.366 0
21570.064 0
21570.762 0
21571.460 1
21572.158 0
21572.856 0
21573.554 0
21574.252 1
21574.950 0
21575.648 0
21576.346 0
21577.044 0
21577.742 0
21578.440 0
21579.139 1
21579.837 2
21580.535 0
21581.233 0
21581.931 0
21582.629 1
21583.328 0
21584.026 2
21584.724 2
21585.422 0
21586.120 5
21586.819 4
21587.517 2
21588.215 0
21588.913 1
21589.612 0
21590.310 1
21591.008 0
21591.707 0
21592.405 1
21593.103 0
21593.802 0
21594.500 0
21595.198 2
21595.897 0
21596.595 2
21597.294 0
21597.992 0
21598.690 0
21599.389 0
21600.087 0
21600.786 1
21601.484 1
21602.183 1
21602.881 0
21603.580 0
21604.278 0
21604.977 0
21605.675 0
21606.374 0
21607.073 0
21607.771 0
21608.470 0
21609.168 0
21609.867 1
21610.566 0
21611.264 0
21611.963 1
21612.661 0
21613.360 2
21614.059 0
21614.758 0
21615.456 0
21616.155 2
21616.854 1
21617.552 1
21618.251 0
21618.950 0
21619.649 1
21620.348 0
21621.046 1
21621.745 0
21622.444 0
21623.143 0
21623.842 0
21624.540 0
21625.239 0
21625.938 0
21626.637 0
21627.336 0
21628.035 1
21628.734 0
21629.433 0
21630.132 0
21630.831 0
21631.530 1
21632.229 0
21632.928 0
21633.627 0
21634.326 1
21635.025 0
21635.724 0
21636.423 1
21637.122 1
21637.821 0
21638.520 0
21639.219 1
21639.918 2
21640.617 0
21641.316 0
21642.015 0
21642.715 0
21643.414 0
21644.113 0
21644.812 0
21645.511 0
21646.210 2
21646.910 1
21647.609 0
21648.308 0
21649.007 0
21649.707 0
21650.406 0
21651.105 0
21651.805 2
21652.504 2
21653.203 1
21653.902 0
21654.602 1
21655.301 3
21656.001 0
21656.700 2
21657.399 3
21658.099 0
21658.798 0
21659.497 0
21660.197 1
21660.896 3
21661.596 1
21662.295 0
21662.995 0
21663.694 0
21664.394 1
21665.093 3
21665.793 0
21666.492 0
21667.192 1
21667.891 1
21668.591 1
21669.291 0
21669.990 0
21670.690 0
21671.389 0
21672.089 0
21672.789 0
21673.488 0
21674.188 0
21674.888 4
21675.587 3
21676.287 3
21676.987 0
21677.686 0
21678.386 0
21679.086 0
21679.786 0
21680.485 0
21681.185 2
21681.885 1
21682.585 1
21683.284 0
21683.984 0
21684.684 0
21685.384 1
21686.084 0
21686.784 0
21687.484 0
21688.183 0
21688.883 0
21689.583 0
21690.283 0
21690.983 0
21691.683 0
21692.383 0
21693.083 0
21693.783 0
21694.483 0
21695.183 0
21695.883 0
21696.583 0
21697.283 0
21697.983 0
21698.683 1
21699.383 1
21700.083 0
21700.783 0
21701.483 0
21702.183 0
21702.884 0
21703.584 0
21704.284 0
21704.984 0
21705.684 0
21706.384 0
21707.084 0
21707.785 0
21708.485 0
21709.185 0
21709.885 0
21710.586 0
21711.286 0
21711.986 0
21712.686 0
21713.387 0
21714.087 0
21714.787 2
21715.488 2
21716.188 0
21716.888 0
21717.589 0
21718.289 0
21718.989 0
21719.690 0
21720.390 1
21721.091 0
21721.791 1
21722.491 0
21723.192 0
21723.892 0
21724.593 2
21725.293 0
21725.994 1
21726.694 0
21727.395 0
21728.095 0
21728.796 0
21729.496 1
21730.197 0
21730.898 1
21731.598 0
21732.299 0
21732.999 0
21733.700 4
21734.401 1
21735.101 0
21735.802 0
21736.503 0
21737.203 1
21737.904 1
21738.605 0
21739.305 1
21740.006 1
21740.707 0
21741.408 1
21742.108 0
21742.809 2
21743.510 0
21744.211 2
21744.911 2
21745.612 0
21746.313 0
21747.014 0
21747.715 0
21748.416 2
21749.116 0
21749.817 0
21750.518 0
21751.219 0
21751.920 0
21752.621 0
21753.322 0
21754.023 0
21754.724 0
21755.425 0
21756.126 4
21756.827 6
21757.528 0
21758.229 0
21758.930 0
21759.631 0
21760.332 0
21761.033 0
21761.734 0
21762.435 0
21763.136 0
21763.837 0
21764.538 0
21765.240 0
21765.941 0
21766.642 0
21767.343 0
21768.044 0
21768.745 1
21769.447 0
21770.148 0
21770.849 0
21771.550 2
21772.251 0
21772.953 1
21773.654 0
21774.355 1
21775.056 0
21775.758 3
21776.459 0
21777.160 0
21777.862 0
21778.563 0
21779.264 0
21779.966 0
21780.667 1
21781.369 1
21782.070 0
21782.771 0
21783.473 0
21784.174 1
21784.876 0
21785.577 0
21786.279 0
21786.980 1
21787.682 0
21788.383 0
21789.085 0
21789.786 0
21790.488 0
21791.189 0
21791.891 0
21792.592 2
21793.294 0
21793.995 0
21794.697 1
21795.399 0
21796.100 0
21796.802 0
21797.504 0
21798.205 0
21798.907 0
21799.609 3
21800.310 0
21801.012 2
21801.714 5
21802.415 4
21803.117 1
21803.819 1
21804.521 0
21805.222 5
21805.924 8
21806.626 4
21807.328 4
21808.030 1
21808.731 2
21809.433 1
21810.135 0
21810.837 0
21811.539 0
21812.241 0
21812.943 1
21813.645 0
21814.347 0
21815.048 0
21815.750 1
21816.452 1
21817.154 5
21817.856 1
21818.558 0
21819.260 0
21819.962 0
21820.664 0
21821.366 0
21822.068 0
21822.770 0
21823.472 1
21824.175 1
21824.877 0
21825.579 0
21826.281 0
21826.983 0
21827.685 0
21828.387 0
21829.089 0
21829.792 1
21830.494 1
21831.196 0
21831.898 0
21832.600 2
21833.303 0
21834.005 7
21834.707 5
21835.409 2
21836.112 2
21836.814 0
21837.516 5
21838.218 7
21838.921 2
21839.623 1
21840.325 1
21841.028 3
21841.730 1
21842.433 0
21843.135 0
21843.837 0
21844.540 0
21845.242 0
21845.945 0
21846.647 2
21847.349 0
21848.052 1
21848.754 0
21849.457 0
21850.159 2
21850.862 0
21851.564 0
21852.267 0
21852.969 0
21853.672 0
21854.375 0
21855.077 0
21855.780 0
21856.482 0
21857.185 1
21857.888 1
21858.590 1
21859.293 1
21859.996 0
21860.698 0
21861.401 0
21862.104 0
21862.806 0
21863.509 1
21864.212 0
21864.914 1
21865.617 2
21866.320 1
21867.023 1
21867.725 1
21868.428 2
21869.131 0
21869.834 0
21870.537 0
21871.240 0
21871.942 0
21872.645 0
21873.348 1
21874.051 0
21874.754 0
21875.457 1
21876.160 0
21876.863 0
21877.566 0
21878.269 0
21878.971 2
21879.674 1
21880.377 0
21881.080 0
21881.783 2
21882.486 1
21883.189 0
21883.893 0
21884.596 1
21885.299 1
21886.002 0
21886.705 0
21887.408 0
21888.111 0
21888.814 0
21889.517 0
21890.220 0
21890.924 0
21891.627 1
21892.330 1
21893.033 0
21893.736 0
21894.439 0
21895.143 1
21895.846 0
21896.549 0
21897.252 0
21897.956 0
21898.659 0
21899.362 0
21900.066 0
21900.769 0
21901.472 0
21902.176 0
21902.879 0
21903.582 0
21904.286 0
21904.989 0
21905.692 0
21906.396 0
21907.099 0
21907.803 0
21908.506 1
21909.209 2
21909.913 1
21910.616 0
21911.320 0
21912.023 0
21912.727 1
21913.430 1
21914.134 0
21914.837 1
21915.541 0
21916.245 1
21916.948 1
21917.652 0
21918.355 0
21919.059 2
21919.763 2
21920.466 0
21921.170 0
21921.873 0
21922.577 0
21923.281 1
21923.984 4
21924.688 2
21925.392 0
21926.096 0
21926.799 0
21927.503 1
21928.207 0
21928.911 0
21929.614 1
21930.318 1
21931.022 0
21931.726 1
21932.430 1
21933.133 4
21933.837 2
21934.541 0
21935.245 3
21935.949 2
21936.653 0
21937.357 0
21938.061 0
21938.764 0
21939.468 0
21940.172 3
21940.876 1
21941.580 1
21942.284 0
21942.988 0
21943.692 0
21944.396 1
21945.100 1
21945.804 0
21946.508 0
21947.212 0
21947.916 0
21948.621 0
21949.325 0
21950.029 0
21950.733 0
21951.437 0
21952.141 0
21952.845 0
21953.549 0
21954.254 1
21954.958 1
21955.662 1
21956.366 0
21957.070 2
21957.775 0
21958.479 0
21959.183 0
21959.887 0
21960.592 0
21961.296 1
21962.000 0
21962.705 0
21963.409 0
21964.113 0
21964.818 0
21965.522 0
21966.226 0
21966.931 0
21967.635 0
21968.339 0
21969.044 1
21969.748 0
21970.453 0
21971.157 0
21971.862 0
21972.566 2
21973.270 3
21973.975 0
21974.679 0
21975.384 1
21976.089 0
21976.793 0
21977.498 1
21978.202 2
21978.907 1
21979.611 0
21980.316 0
21981.020 0
21981.725 2
21982.430 3
21983.134 2
21983.839 2
21984.544 1
21985.248 0
21985.953 2
21986.658 1
21987.362 0
21988.067 0
21988.772 1
21989.477 4
21990.181 2
21990.886 0
21991.591 0
21992.296 1
21993.000 1
21993.705 0
21994.410 0
21995.115 0
21995.820 0
21996.525 0
21997.229 0
21997.934 0
21998.639 1
21999.344 0
22000.049 0
22000.754 1
22001.459 2
22002.164 1
22002.869 0
22003.574 0
22004.279 0
22004.984 0
22005.689 0
22006.394 0
22007.099 0
22007.804 0
22008.509 1
22009.214 2
22009.919 0
22010.624 1
22011.329 0
22012.034 0
22012.739 0
22013.444 0
22014.150 0
22014.855 0
22015.560 0
22016.265 1
22016.970 1
22017.675 0
22018.381 1
22019.086 0
22019.791 0
22020.496 1
22021.201 3
22021.907 1
22022.612 0
22023.317 1
22024.023 0
22024.728 0
22025.433 1
22026.138 3
22026.844 2
22027.549 0
22028.255 1
22028.960 0
22029.665 0
22030.371 1
22031.076 0
22031.782 4
22032.487 0
22033.192 0
22033.898 0
22034.603 0
22035.309 1
22036.014 1
22036.720 0
22037.425 0
22038.131 0
22038.836 1
22039.542 0
22040.247 0
22040.953 0
22041.659 0
22042.364 0
22043.070 1
22043.775 1
22044.481 2
22045.187 2
22045.892 0
22046.598 1
22047.304 0
22048.009 0
22048.715 0
22049.421 0
22050.126 0
22050.832 0
22051.538 1
22052.243 0
22052.949 1
22053.655 1
22054.361 1
22055.067 0
22055.772 1
22056.478 3
22057.184 0
22057.890 0
22058.596 0
22059.302 1
22060.007 2
22060.713 0
22061.419 0
22062.125 0
22062.831 0
22063.537 0
22064.243 0
22064.949 0
22065.655 0
22066.361 4
22067.067 4
22067.773 0
22068.479 0
22069.185 0
22069.891 0
22070.597 0
22071.303 0
22072.009 0
22072.715 2
22073.421 1
22074.127 1
22074.833 0
22075.539 0
22076.246 0
22076.952 0
22077.658 0
22078.364 0
22079.070 0
22079.776 0
22080.483 0
22081.189 0
22081.895 2
22082.601 2
22083.307 0
22084.014 1
22084.720 1
22085.426 1
22086.133 0
22086.839 1
22087.545 0
22088.251 0
22088.958 0
22089.664 0
22090.370 1
22091.077 0
22091.783 5
22092.490 1
22093.196 0
22093.902 0
22094.609 1
22095.315 3
22096.022 2
22096.728 1
22097.435 0
22098.141 3
22098.848 3
22099.554 1
22100.261 2
22100.967 0
22101.674 0
22102.380 0
22103.087 0
22103.793 0
22104.500 0
22105.207 0
22105.913 0
22106.620 0
22107.326 1
22108.033 1
22108.740 0
22109.446 0
22110.153 0
22110.860 0
22111.566 0
22112.273 0
22112.980 0
22113.687 0
22114.393 0
22115.100 1
22115.807 1
22116.514 0
22117.220 0
22117.927 0
22118.634 0
22119.341 2
22120.048 0
22120.754 0
22121.461 0
22122.168 1
22122.875 1
22123.582 4
22124.289 2
22124.996 2
22125.703 1
22126.410 0
22127.117 1
22127.823 0
22128.530 0
22129.237 0
22129.944 0
22130.651 0
22131.358 0
22132.065 0
22132.772 0
22133.480 0
22134.187 0
22134.894 1
22135.601 0
22136.308 0
22137.015 2
22137.722 1
22138.429 0
22139.136 0
22139.843 0
22140.551 1
22141.258 2
22141.965 0
22142.672 4
22143.379 0
22144.087 2
22144.794 1
22145.501 0
22146.208 1
22146.916 0
22147.623 0
22148.330 0
22149.037 0
22149.745 0
22150.452 0
22151.159 0
22151.867 0
22152.574 0
22153.281 2
22153.989 8
22154.696 4
22155.404 3
22156.111 1
22156.818 0
22157.526 0
22158.233 0
22158.941 0
22159.648 0
22160.356 4
22161.063 0
22161.771 0
22162.478 0
22163.186 1
22163.893 0
22164.601 0
22165.308 0
22166.016 0
22166.723 0
22167.431 0
22168.139 0
22168.846 0
22169.554 0
22170.261 0
22170.969 0
22171.677 0
22172.384 1
22173.092 1
22173.800 0
22174.508 0
22175.215 3
22175.923 4
22176.631 1
22177.338 1
22178.046 0
22178.754 0
22179.462 1
22180.170 0
22180.877 0
22181.585 1
22182.293 2
22183.001 0
22183.709 0
22184.417 0
22185.124 0
22185.832 0
22186.540 0
22187.248 1
22187.956 0
22188.664 3
22189.372 1
22190.080 0
22190.788 0
22191.496 0
22192.204 2
22192.912 0
22193.620 0
22194.328 0
22195.036 0
22195.744 0
22196.452 0
22197.160 0
22197.868 0
