# Supplementary material for: LIMPIC: a computational method for the separation of protein MALDI-TOF-MS signals from noise
Source: BMC Bioinformatics. 2007 Mar 26;8:101. doi: 10.1186/1471-2105-8-101 (PMC1847688; doi:10.1186/1471-2105-8-101)
Supplement: Additional File 3 — Compressed archive of 30 text files, containing MALDI-TOF-MS data acquired from human plasma samples. [file 1471-2105-8-101-S3.zip › Plasma/P_27.txt]

4988.458 0
4988.793 0
4989.128 0
4989.463 0
4989.799 0
4990.134 0
4990.469 0
4990.804 0
4991.139 18
4991.474 14
4991.810 17
4992.145 12
4992.480 27
4992.815 50
4993.150 34
4993.486 26
4993.821 25
4994.156 30
4994.492 43
4994.827 35
4995.162 25
4995.497 25
4995.833 33
4996.168 25
4996.503 27
4996.839 27
4997.174 30
4997.510 36
4997.845 20
4998.180 33
4998.516 33
4998.851 33
4999.187 28
4999.522 20
4999.858 18
5000.193 24
5000.529 26
5000.864 30
5001.200 21
5001.535 31
5001.871 37
5002.206 34
5002.542 45
5002.877 25
5003.213 23
5003.548 39
5003.884 44
5004.220 24
5004.555 30
5004.891 20
5005.227 41
5005.562 49
5005.898 31
5006.234 24
5006.569 16
5006.905 27
5007.241 31
5007.576 37
5007.912 31
5008.248 14
5008.584 16
5008.919 32
5009.255 24
5009.591 34
5009.927 42
5010.263 34
5010.598 24
5010.934 14
5011.270 23
5011.606 24
5011.942 17
5012.278 27
5012.614 32
5012.949 26
5013.285 26
5013.621 25
5013.957 21
5014.293 26
5014.629 36
5014.965 24
5015.301 15
5015.637 12
5015.973 16
5016.309 26
5016.645 24
5016.981 31
5017.317 25
5017.653 20
5017.989 19
5018.325 10
5018.662 19
5018.998 29
5019.334 22
5019.670 23
5020.006 24
5020.342 15
5020.678 18
5021.015 26
5021.351 33
5021.687 22
5022.023 16
5022.359 6
5022.696 12
5023.032 23
5023.368 29
5023.704 32
5024.041 24
5024.377 13
5024.713 14
5025.049 12
5025.386 12
5025.722 21
5026.058 29
5026.395 25
5026.731 24
5027.068 19
5027.404 16
5027.740 19
5028.077 14
5028.413 25
5028.750 23
5029.086 21
5029.422 18
5029.759 12
5030.095 13
5030.432 14
5030.768 13
5031.105 12
5031.441 6
5031.778 4
5032.115 0
5032.451 1
5032.788 8
5033.124 6
5033.461 8
5033.797 10
5034.134 10
5034.471 2
5034.807 19
5035.144 24
5035.481 28
5035.817 23
5036.154 15
5036.491 17
5036.827 11
5037.164 15
5037.501 25
5037.838 27
5038.174 24
5038.511 27
5038.848 15
5039.185 15
5039.521 23
5039.858 27
5040.195 26
5040.532 13
5040.869 16
5041.206 19
5041.542 13
5041.879 7
5042.216 14
5042.553 23
5042.890 24
5043.227 40
5043.564 33
5043.901 46
5044.238 37
5044.575 21
5044.912 30
5045.249 23
5045.586 26
5045.923 20
5046.260 31
5046.597 27
5046.934 43
5047.271 42
5047.608 21
5047.945 15
5048.282 8
5048.619 21
5048.956 22
5049.293 30
5049.630 29
5049.968 19
5050.305 24
5050.642 18
5050.979 14
5051.316 18
5051.653 14
5051.991 11
5052.328 16
5052.665 36
5053.002 19
5053.340 21
5053.677 29
5054.014 22
5054.351 22
5054.689 26
5055.026 18
5055.363 24
5055.701 25
5056.038 22
5056.375 15
5056.713 5
5057.050 6
5057.388 14
5057.725 19
5058.062 11
5058.400 21
5058.737 24
5059.075 13
5059.412 10
5059.750 11
5060.087 25
5060.425 28
5060.762 26
5061.100 14
5061.437 22
5061.775 19
5062.112 35
5062.450 22
5062.787 16
5063.125 33
5063.463 15
5063.800 13
5064.138 19
5064.475 22
5064.813 19
5065.151 23
5065.488 25
5065.826 25
5066.164 30
5066.501 25
5066.839 22
5067.177 41
5067.515 58
5067.852 47
5068.190 38
5068.528 32
5068.866 43
5069.203 53
5069.541 49
5069.879 43
5070.217 59
5070.555 50
5070.892 29
5071.230 41
5071.568 42
5071.906 86
5072.244 72
5072.582 76
5072.920 71
5073.258 70
5073.596 52
5073.934 62
5074.271 65
5074.609 60
5074.947 70
5075.285 46
5075.623 65
5075.961 61
5076.299 41
5076.637 37
5076.976 44
5077.314 42
5077.652 39
5077.990 35
5078.328 46
5078.666 35
5079.004 38
5079.342 25
5079.680 24
5080.018 26
5080.357 35
5080.695 33
5081.033 32
5081.371 39
5081.709 35
5082.048 27
5082.386 21
5082.724 18
5083.062 26
5083.401 27
5083.739 18
5084.077 34
5084.415 58
5084.754 47
5085.092 32
5085.430 45
5085.769 29
5086.107 27
5086.445 45
5086.784 44
5087.122 34
5087.461 23
5087.799 19
5088.137 20
5088.476 28
5088.814 19
5089.153 20
5089.491 18
5089.830 11
5090.168 13
5090.507 18
5090.845 18
5091.184 23
5091.522 20
5091.861 20
5092.199 27
5092.538 37
5092.876 18
5093.215 13
5093.554 11
5093.892 15
5094.231 18
5094.569 12
5094.908 18
5095.247 14
5095.585 11
5095.924 7
5096.263 10
5096.601 7
5096.940 16
5097.279 35
5097.618 21
5097.956 12
5098.295 12
5098.634 19
5098.973 15
5099.311 8
5099.650 17
5099.989 18
5100.328 20
5100.667 25
5101.006 14
5101.344 20
5101.683 25
5102.022 45
5102.361 35
5102.700 21
5103.039 22
5103.378 13
5103.717 19
5104.056 30
5104.395 19
5104.734 20
5105.073 30
5105.412 31
5105.751 33
5106.090 35
5106.429 29
5106.768 25
5107.107 26
5107.446 30
5107.785 41
5108.124 21
5108.463 30
5108.802 34
5109.141 27
5109.480 33
5109.819 38
5110.159 34
5110.498 38
5110.837 32
5111.176 19
5111.515 14
5111.855 24
5112.194 24
5112.533 17
5112.872 22
5113.211 22
5113.551 27
5113.890 22
5114.229 36
5114.569 26
5114.908 14
5115.247 17
5115.587 19
5115.926 22
5116.265 23
5116.605 19
5116.944 17
5117.283 12
5117.623 29
5117.962 34
5118.302 22
5118.641 15
5118.980 18
5119.320 19
5119.659 20
5119.999 27
5120.338 17
5120.678 15
5121.017 21
5121.357 23
5121.696 13
5122.036 25
5122.376 31
5122.715 28
5123.055 43
5123.394 36
5123.734 35
5124.073 32
5124.413 20
5124.753 13
5125.092 18
5125.432 14
5125.772 18
5126.111 16
5126.451 9
5126.791 24
5127.130 60
5127.470 51
5127.810 53
5128.150 47
5128.489 47
5128.829 35
5129.169 23
5129.509 20
5129.849 17
5130.188 14
5130.528 17
5130.868 18
5131.208 21
5131.548 30
5131.888 37
5132.228 34
5132.567 34
5132.907 13
5133.247 13
5133.587 31
5133.927 24
5134.267 29
5134.607 28
5134.947 31
5135.287 23
5135.627 25
5135.967 34
5136.307 33
5136.647 30
5136.987 29
5137.327 19
5137.667 28
5138.007 28
5138.347 12
5138.687 12
5139.028 15
5139.368 13
5139.708 19
5140.048 22
5140.388 26
5140.728 13
5141.068 14
5141.409 23
5141.749 24
5142.089 25
5142.429 29
5142.770 26
5143.110 32
5143.450 28
5143.790 19
5144.131 25
5144.471 13
5144.811 16
5145.151 30
5145.492 16
5145.832 11
5146.172 24
5146.513 25
5146.853 13
5147.194 19
5147.534 23
5147.874 14
5148.215 27
5148.555 23
5148.896 19
5149.236 27
5149.577 24
5149.917 19
5150.257 23
5150.598 18
5150.938 28
5151.279 40
5151.619 37
5151.960 33
5152.301 28
5152.641 16
5152.982 14
5153.322 18
5153.663 23
5154.003 24
5154.344 15
5154.685 22
5155.025 31
5155.366 16
5155.707 17
5156.047 19
5156.388 26
5156.729 18
5157.069 35
5157.410 30
5157.751 36
5158.092 18
5158.432 21
5158.773 29
5159.114 20
5159.455 22
5159.795 32
5160.136 19
5160.477 26
5160.818 15
5161.159 17
5161.500 21
5161.840 16
5162.181 24
5162.522 21
5162.863 12
5163.204 14
5163.545 10
5163.886 14
5164.227 16
5164.568 27
5164.909 24
5165.250 22
5165.591 15
5165.932 10
5166.273 20
5166.614 32
5166.955 19
5167.296 13
5167.637 9
5167.978 12
5168.319 22
5168.660 34
5169.001 16
5169.342 18
5169.683 27
5170.025 19
5170.366 28
5170.707 32
5171.048 18
5171.389 13
5171.730 21
5172.072 12
5172.413 15
5172.754 30
5173.095 19
5173.437 11
5173.778 11
5174.119 25
5174.460 27
5174.802 17
5175.143 15
5175.484 14
5175.826 17
5176.167 13
5176.508 16
5176.850 12
5177.191 17
5177.532 21
5177.874 14
5178.215 12
5178.557 17
5178.898 16
5179.239 14
5179.581 12
5179.922 15
5180.264 14
5180.605 9
5180.947 7
5181.288 5
5181.630 9
5181.971 7
5182.313 4
5182.654 10
5182.996 15
5183.338 12
5183.679 10
5184.021 16
5184.362 17
5184.704 21
5185.046 26
5185.387 13
5185.729 14
5186.071 22
5186.412 31
5186.754 28
5187.096 24
5187.437 20
5187.779 14
5188.121 16
5188.463 16
5188.804 22
5189.146 25
5189.488 15
5189.830 15
5190.171 22
5190.513 28
5190.855 18
5191.197 17
5191.539 9
5191.881 21
5192.223 11
5192.564 36
5192.906 28
5193.248 33
5193.590 26
5193.932 16
5194.274 18
5194.616 9
5194.958 9
5195.300 19
5195.642 13
5195.984 38
5196.326 30
5196.668 34
5197.010 39
5197.352 37
5197.694 34
5198.036 34
5198.378 41
5198.720 49
5199.062 37
5199.404 22
5199.746 24
5200.089 28
5200.431 13
5200.773 7
5201.115 17
5201.457 21
5201.799 17
5202.142 35
5202.484 26
5202.826 12
5203.168 17
5203.510 25
5203.853 25
5204.195 14
5204.537 8
5204.880 27
5205.222 33
5205.564 46
5205.906 36
5206.249 42
5206.591 55
5206.933 56
5207.276 47
5207.618 50
5207.961 52
5208.303 49
5208.645 40
5208.988 44
5209.330 41
5209.673 36
5210.015 40
5210.358 37
5210.700 46
5211.043 29
5211.385 23
5211.728 22
5212.070 23
5212.413 30
5212.755 41
5213.098 33
5213.440 49
5213.783 40
5214.125 27
5214.468 34
5214.811 42
5215.153 40
5215.496 34
5215.839 31
5216.181 24
5216.524 29
5216.867 10
5217.209 16
5217.552 21
5217.895 18
5218.237 20
5218.580 22
5218.923 26
5219.266 29
5219.608 15
5219.951 23
5220.294 33
5220.637 21
5220.980 26
5221.322 25
5221.665 35
5222.008 26
5222.351 31
5222.694 36
5223.037 33
5223.380 28
5223.723 25
5224.065 40
5224.408 32
5224.751 31
5225.094 32
5225.437 34
5225.780 38
5226.123 47
5226.466 32
5226.809 20
5227.152 43
5227.495 25
5227.838 22
5228.181 15
5228.524 12
5228.867 22
5229.211 32
5229.554 31
5229.897 23
5230.240 20
5230.583 21
5230.926 23
5231.269 19
5231.612 38
5231.956 50
5232.299 35
5232.642 60
5232.985 47
5233.328 45
5233.672 35
5234.015 51
5234.358 47
5234.701 46
5235.045 35
5235.388 66
5235.731 65
5236.075 61
5236.418 62
5236.761 72
5237.105 71
5237.448 69
5237.791 53
5238.135 41
5238.478 35
5238.821 19
5239.165 28
5239.508 31
5239.852 47
5240.195 54
5240.539 41
5240.882 30
5241.226 38
5241.569 37
5241.913 24
5242.256 19
5242.600 20
5242.943 21
5243.287 15
5243.630 28
5243.974 21
5244.317 21
5244.661 19
5245.005 37
5245.348 27
5245.692 16
5246.035 15
5246.379 18
5246.723 29
5247.066 22
5247.410 12
5247.754 18
5248.098 18
5248.441 23
5248.785 20
5249.129 17
5249.472 26
5249.816 29
5250.160 25
5250.504 18
5250.848 19
5251.191 19
5251.535 9
5251.879 13
5252.223 17
5252.567 28
5252.911 26
5253.254 37
5253.598 34
5253.942 39
5254.286 25
5254.630 11
5254.974 20
5255.318 27
5255.662 21
5256.006 19
5256.350 14
5256.694 19
5257.038 10
5257.382 7
5257.726 7
5258.070 14
5258.414 21
5258.758 22
5259.102 19
5259.446 22
5259.790 18
5260.134 12
5260.478 11
5260.823 6
5261.167 12
5261.511 25
5261.855 18
5262.199 6
5262.543 13
5262.888 9
5263.232 10
5263.576 17
5263.920 21
5264.264 11
5264.609 10
5264.953 6
5265.297 7
5265.641 6
5265.986 16
5266.330 19
5266.674 34
5267.019 36
5267.363 26
5267.707 27
5268.052 17
5268.396 11
5268.740 4
5269.085 14
5269.429 11
5269.774 16
5270.118 11
5270.463 9
5270.807 14
5271.151 12
5271.496 19
5271.840 16
5272.185 16
5272.529 12
5272.874 14
5273.218 12
5273.563 17
5273.908 12
5274.252 10
5274.597 14
5274.941 17
5275.286 19
5275.630 17
5275.975 7
5276.320 16
5276.664 23
5277.009 28
5277.354 21
5277.698 30
5278.043 35
5278.388 31
5278.732 28
5279.077 30
5279.422 15
5279.767 15
5280.111 17
5280.456 26
5280.801 36
5281.146 44
5281.491 36
5281.835 29
5282.180 19
5282.525 31
5282.870 29
5283.215 38
5283.560 34
5283.904 40
5284.249 47
5284.594 32
5284.939 24
5285.284 17
5285.629 29
5285.974 23
5286.319 22
5286.664 33
5287.009 33
5287.354 36
5287.699 39
5288.044 53
5288.389 41
5288.734 27
5289.079 28
5289.424 19
5289.769 12
5290.114 17
5290.459 18
5290.804 24
5291.149 20
5291.495 21
5291.840 39
5292.185 35
5292.530 21
5292.875 14
5293.220 11
5293.566 11
5293.911 7
5294.256 22
5294.601 28
5294.946 21
5295.292 26
5295.637 21
5295.982 20
5296.328 29
5296.673 31
5297.018 21
5297.363 17
5297.709 20
5298.054 14
5298.399 8
5298.745 11
5299.090 26
5299.436 31
5299.781 28
5300.126 27
5300.472 34
5300.817 35
5301.163 45
5301.508 37
5301.854 33
5302.199 36
5302.545 49
5302.890 65
5303.236 54
5303.581 37
5303.927 29
5304.272 24
5304.618 14
5304.963 17
5305.309 38
5305.654 49
5306.000 32
5306.346 26
5306.691 18
5307.037 23
5307.383 33
5307.728 22
5308.074 20
5308.420 14
5308.765 6
5309.111 6
5309.457 28
5309.802 27
5310.148 42
5310.494 29
5310.840 19
5311.185 21
5311.531 23
5311.877 14
5312.223 8
5312.569 8
5312.914 7
5313.260 15
5313.606 18
5313.952 24
5314.298 17
5314.644 16
5314.990 18
5315.335 24
5315.681 20
5316.027 8
5316.373 8
5316.719 28
5317.065 28
5317.411 25
5317.757 37
5318.103 32
5318.449 22
5318.795 23
5319.141 22
5319.487 12
5319.833 9
5320.179 14
5320.525 10
5320.871 12
5321.218 26
5321.564 22
5321.910 21
5322.256 28
5322.602 24
5322.948 25
5323.294 32
5323.641 29
5323.987 18
5324.333 29
5324.679 31
5325.025 24
5325.372 18
5325.718 22
5326.064 18
5326.410 19
5326.757 24
5327.103 33
5327.449 32
5327.796 26
5328.142 35
5328.488 18
5328.835 10
5329.181 8
5329.527 8
5329.874 23
5330.220 13
5330.566 18
5330.913 13
5331.259 13
5331.606 14
5331.952 13
5332.299 11
5332.645 8
5332.992 6
5333.338 11
5333.685 22
5334.031 28
5334.378 22
5334.724 11
5335.071 14
5335.417 15
5335.764 13
5336.110 9
5336.457 25
5336.804 26
5337.150 24
5337.497 15
5337.843 22
5338.190 23
5338.537 18
5338.883 12
5339.230 16
5339.577 22
5339.923 24
5340.270 21
5340.617 17
5340.964 28
5341.310 28
5341.657 30
5342.004 17
5342.351 4
5342.698 9
5343.044 9
5343.391 11
5343.738 11
5344.085 6
5344.432 1
5344.779 11
5345.125 17
5345.472 19
5345.819 20
5346.166 15
5346.513 6
5346.860 8
5347.207 17
5347.554 16
5347.901 9
5348.248 9
5348.595 6
5348.942 11
5349.289 13
5349.636 11
5349.983 17
5350.330 15
5350.677 12
5351.024 5
5351.371 6
5351.718 8
5352.065 11
5352.412 14
5352.759 12
5353.107 7
5353.454 10
5353.801 8
5354.148 3
5354.495 7
5354.842 16
5355.190 10
5355.537 8
5355.884 16
5356.231 24
5356.579 18
5356.926 15
5357.273 22
5357.620 28
5357.968 20
5358.315 18
5358.662 22
5359.010 32
5359.357 26
5359.704 25
5360.052 18
5360.399 19
5360.746 17
5361.094 13
5361.441 25
5361.789 26
5362.136 25
5362.483 27
5362.831 32
5363.178 38
5363.526 44
5363.873 42
5364.221 26
5364.568 17
5364.916 30
5365.263 28
5365.611 20
5365.958 36
5366.306 30
5366.654 22
5367.001 34
5367.349 22
5367.696 19
5368.044 22
5368.392 21
5368.739 24
5369.087 42
5369.435 33
5369.782 22
5370.130 16
5370.478 20
5370.825 15
5371.173 19
5371.521 13
5371.868 5
5372.216 5
5372.564 6
5372.912 8
5373.260 10
5373.607 18
5373.955 20
5374.303 26
5374.651 24
5374.999 18
5375.347 32
5375.694 29
5376.042 20
5376.390 18
5376.738 15
5377.086 23
5377.434 37
5377.782 32
5378.130 37
5378.478 59
5378.826 56
5379.174 86
5379.522 102
5379.870 89
5380.218 130
5380.566 157
5380.914 174
5381.262 174
5381.610 187
5381.958 184
5382.306 201
5382.654 184
5383.002 187
5383.350 197
5383.698 203
5384.047 222
5384.395 200
5384.743 185
5385.091 158
5385.439 139
5385.787 146
5386.136 140
5386.484 119
5386.832 115
5387.180 117
5387.529 115
5387.877 98
5388.225 68
5388.573 57
5388.922 55
5389.270 39
5389.618 32
5389.967 23
5390.315 28
5390.663 48
5391.012 41
5391.360 31
5391.708 13
5392.057 26
5392.405 24
5392.754 23
5393.102 18
5393.451 26
5393.799 27
5394.147 26
5394.496 22
5394.844 21
5395.193 25
5395.541 20
5395.890 18
5396.238 19
5396.587 14
5396.936 20
5397.284 20
5397.633 32
5397.981 30
5398.330 29
5398.678 22
5399.027 13
5399.376 12
5399.724 12
5400.073 8
5400.422 5
5400.770 7
5401.119 22
5401.468 19
5401.816 8
5402.165 10
5402.514 18
5402.863 18
5403.211 13
5403.560 18
5403.909 26
5404.258 15
5404.607 11
5404.955 8
5405.304 25
5405.653 25
5406.002 25
5406.351 15
5406.700 8
5407.048 12
5407.397 12
5407.746 19
5408.095 22
5408.444 16
5408.793 11
5409.142 10
5409.491 5
5409.840 7
5410.189 8
5410.538 22
5410.887 13
5411.236 15
5411.585 29
5411.934 30
5412.283 27
5412.632 17
5412.981 13
5413.330 16
5413.679 10
5414.028 14
5414.378 24
5414.727 18
5415.076 29
5415.425 18
5415.774 31
5416.123 31
5416.473 32
5416.822 36
5417.171 28
5417.520 19
5417.869 14
5418.219 19
5418.568 23
5418.917 32
5419.266 25
5419.616 29
5419.965 31
5420.314 16
5420.664 10
5421.013 8
5421.362 11
5421.712 16
5422.061 20
5422.410 14
5422.760 22
5423.109 6
5423.459 3
5423.808 14
5424.157 8
5424.507 11
5424.856 17
5425.206 14
5425.555 14
5425.905 19
5426.254 17
5426.604 24
5426.953 27
5427.303 16
5427.652 18
5428.002 38
5428.352 31
5428.701 22
5429.051 28
5429.400 28
5429.750 19
5430.100 20
5430.449 18
5430.799 27
5431.148 24
5431.498 26
5431.848 22
5432.198 21
5432.547 19
5432.897 11
5433.247 9
5433.596 13
5433.946 28
5434.296 26
5434.646 17
5434.995 16
5435.345 33
5435.695 24
5436.045 22
5436.395 26
5436.745 26
5437.094 23
5437.444 32
5437.794 28
5438.144 44
5438.494 45
5438.844 28
5439.194 31
5439.544 22
5439.894 15
5440.244 26
5440.594 15
5440.944 12
5441.293 12
5441.643 10
5441.993 14
5442.344 25
5442.694 18
5443.044 12
5443.394 18
5443.744 27
5444.094 29
5444.444 16
5444.794 9
5445.144 8
5445.494 13
5445.844 17
5446.194 26
5446.545 25
5446.895 20
5447.245 14
5447.595 20
5447.945 22
5448.296 25
5448.646 16
5448.996 13
5449.346 11
5449.697 12
5450.047 31
5450.397 24
5450.747 16
5451.098 10
5451.448 17
5451.798 21
5452.149 18
5452.499 19
5452.849 25
5453.200 22
5453.550 15
5453.900 6
5454.251 9
5454.601 11
5454.952 10
5455.302 11
5455.653 8
5456.003 15
5456.354 11
5456.704 1
5457.055 5
5457.405 15
5457.756 12
5458.106 10
5458.457 6
5458.807 8
5459.158 14
5459.508 8
5459.859 12
5460.209 9
5460.560 9
5460.911 8
5461.261 4
5461.612 7
5461.963 11
5462.313 27
5462.664 33
5463.015 20
5463.365 15
5463.716 11
5464.067 13
5464.417 16
5464.768 13
5465.119 10
5465.470 19
5465.821 13
5466.171 12
5466.522 10
5466.873 11
5467.224 10
5467.575 14
5467.925 7
5468.276 10
5468.627 17
5468.978 12
5469.329 7
5469.680 12
5470.031 10
5470.382 16
5470.733 13
5471.083 15
5471.434 11
5471.785 16
5472.136 15
5472.487 7
5472.838 3
5473.189 6
5473.540 15
5473.891 12
5474.243 11
5474.594 8
5474.945 7
5475.296 7
5475.647 2
5475.998 13
5476.349 13
5476.700 20
5477.051 20
5477.402 11
5477.754 19
5478.105 23
5478.456 29
5478.807 20
5479.158 11
5479.510 13
5479.861 16
5480.212 9
5480.563 18
5480.915 15
5481.266 13
5481.617 11
5481.968 17
5482.320 12
5482.671 11
5483.022 24
5483.374 19
5483.725 28
5484.076 18
5484.428 13
5484.779 8
5485.131 10
5485.482 5
5485.833 4
5486.185 8
5486.536 8
5486.888 7
5487.239 13
5487.591 16
5487.942 13
5488.294 8
5488.645 10
5488.997 15
5489.348 8
5489.700 9
5490.051 8
5490.403 7
5490.754 12
5491.106 15
5491.458 19
5491.809 15
5492.161 22
5492.512 11
5492.864 8
5493.216 14
5493.567 9
5493.919 11
5494.271 6
5494.622 14
5494.974 17
5495.326 26
5495.678 16
5496.029 15
5496.381 10
5496.733 2
5497.085 9
5497.436 9
5497.788 9
5498.140 9
5498.492 5
5498.844 2
5499.196 4
5499.547 10
5499.899 10
5500.251 8
5500.603 17
5500.955 19
5501.307 6
5501.659 10
5502.011 10
5502.363 9
5502.715 15
5503.067 10
5503.419 3
5503.771 8
5504.123 9
5504.475 16
5504.827 23
5505.179 12
5505.531 9
5505.883 9
5506.235 4
5506.587 8
5506.939 7
5507.291 3
5507.643 12
5507.995 9
5508.348 9
5508.700 11
5509.052 12
5509.404 7
5509.756 11
5510.108 13
5510.461 13
5510.813 20
5511.165 15
5511.517 9
5511.870 11
5512.222 9
5512.574 10
5512.926 8
5513.279 20
5513.631 22
5513.983 15
5514.336 15
5514.688 15
5515.040 4
5515.393 11
5515.745 7
5516.097 13
5516.450 10
5516.802 7
5517.155 5
5517.507 11
5517.860 12
5518.212 10
5518.564 8
5518.917 12
5519.269 8
5519.622 23
5519.974 21
5520.327 11
5520.680 23
5521.032 19
5521.385 10
5521.737 18
5522.090 20
5522.442 16
5522.795 22
5523.148 19
5523.500 21
5523.853 19
5524.205 23
5524.558 23
5524.911 14
5525.263 25
5525.616 24
5525.969 16
5526.322 11
5526.674 15
5527.027 21
5527.380 30
5527.733 24
5528.085 14
5528.438 16
5528.791 13
5529.144 12
5529.497 13
5529.849 13
5530.202 11
5530.555 28
5530.908 27
5531.261 20
5531.614 13
5531.967 10
5532.319 8
5532.672 12
5533.025 18
5533.378 19
5533.731 15
5534.084 7
5534.437 6
5534.790 20
5535.143 12
5535.496 12
5535.849 8
5536.202 19
5536.555 25
5536.908 29
5537.261 22
5537.614 13
5537.968 13
5538.321 18
5538.674 9
5539.027 14
5539.380 19
5539.733 13
5540.086 19
5540.439 14
5540.793 5
5541.146 15
5541.499 24
5541.852 18
5542.205 18
5542.559 12
5542.912 13
5543.265 2
5543.618 20
5543.972 27
5544.325 25
5544.678 17
5545.032 12
5545.385 22
5545.738 19
5546.092 15
5546.445 20
5546.798 22
5547.152 17
5547.505 21
5547.859 19
5548.212 7
5548.565 8
5548.919 9
5549.272 9
5549.626 10
5549.979 15
5550.333 15
5550.686 12
5551.040 7
5551.393 11
5551.747 18
5552.100 28
5552.454 20
5552.807 19
5553.161 15
5553.515 11
5553.868 8
5554.222 10
5554.575 11
5554.929 16
5555.283 20
5555.636 15
5555.990 22
5556.344 20
5556.697 24
5557.051 20
5557.405 27
5557.758 30
5558.112 25
5558.466 16
5558.820 29
5559.173 28
5559.527 29
5559.881 26
5560.235 12
5560.589 13
5560.942 11
5561.296 13
5561.650 24
5562.004 24
5562.358 22
5562.712 15
5563.066 29
5563.419 29
5563.773 25
5564.127 28
5564.481 39
5564.835 23
5565.189 24
5565.543 12
5565.897 9
5566.251 11
5566.605 20
5566.959 24
5567.313 14
5567.667 24
5568.021 33
5568.375 20
5568.729 36
5569.083 44
5569.437 29
5569.792 31
5570.146 39
5570.500 35
5570.854 33
5571.208 37
5571.562 31
5571.916 32
5572.271 32
5572.625 35
5572.979 54
5573.333 41
5573.687 39
5574.042 47
5574.396 62
5574.750 58
5575.104 58
5575.459 37
5575.813 45
5576.167 48
5576.522 50
5576.876 67
5577.230 59
5577.585 71
5577.939 53
5578.293 65
5578.648 54
5579.002 75
5579.357 81
5579.711 78
5580.065 56
5580.420 49
5580.774 42
5581.129 51
5581.483 52
5581.838 42
5582.192 48
5582.547 56
5582.901 44
5583.256 37
5583.610 36
5583.965 33
5584.319 29
5584.674 36
5585.029 36
5585.383 40
5585.738 29
5586.092 23
5586.447 16
5586.802 24
5587.156 29
5587.511 38
5587.866 59
5588.220 65
5588.575 47
5588.930 48
5589.284 30
5589.639 27
5589.994 23
5590.349 40
5590.703 45
5591.058 40
5591.413 24
5591.768 35
5592.123 38
5592.477 36
5592.832 37
5593.187 27
5593.542 37
5593.897 39
5594.252 34
5594.607 24
5594.962 26
5595.316 22
5595.671 32
5596.026 19
5596.381 7
5596.736 5
5597.091 18
5597.446 31
5597.801 28
5598.156 30
5598.511 27
5598.866 27
5599.221 33
5599.576 29
5599.931 24
5600.286 35
5600.642 19
5600.997 18
5601.352 22
5601.707 27
5602.062 13
5602.417 34
5602.772 26
5603.127 24
5603.483 19
5603.838 35
5604.193 34
5604.548 28
5604.903 25
5605.259 33
5605.614 39
5605.969 41
5606.324 31
5606.680 40
5607.035 24
5607.390 12
5607.746 7
5608.101 16
5608.456 10
5608.812 13
5609.167 14
5609.522 23
5609.878 14
5610.233 17
5610.588 21
5610.944 24
5611.299 20
5611.655 17
5612.010 13
5612.366 26
5612.721 30
5613.077 22
5613.432 10
5613.788 8
5614.143 10
5614.499 11
5614.854 7
5615.210 15
5615.565 16
5615.921 11
5616.276 4
5616.632 15
5616.988 9
5617.343 7
5617.699 4
5618.054 7
5618.410 16
5618.766 13
5619.121 26
5619.477 28
5619.833 17
5620.188 17
5620.544 8
5620.900 18
5621.256 14
5621.611 28
5621.967 16
5622.323 18
5622.679 17
5623.035 19
5623.390 22
5623.746 34
5624.102 28
5624.458 13
5624.814 10
5625.170 20
5625.525 29
5625.881 29
5626.237 20
5626.593 28
5626.949 19
5627.305 10
5627.661 17
5628.017 32
5628.373 21
5628.729 11
5629.085 11
5629.441 13
5629.797 12
5630.153 6
5630.509 19
5630.865 17
5631.221 19
5631.577 11
5631.933 29
5632.289 29
5632.645 23
5633.001 22
5633.357 11
5633.714 4
5634.070 7
5634.426 2
5634.782 17
5635.138 26
5635.494 12
5635.851 23
5636.207 33
5636.563 31
5636.919 22
5637.275 18
5637.632 30
5637.988 30
5638.344 41
5638.701 52
5639.057 40
5639.413 32
5639.770 34
5640.126 39
5640.482 26
5640.839 31
5641.195 32
5641.551 29
5641.908 43
5642.264 25
5642.621 27
5642.977 28
5643.333 28
5643.690 20
5644.046 17
5644.403 13
5644.759 5
5645.116 7
5645.472 20
5645.829 24
5646.185 29
5646.542 24
5646.898 27
5647.255 28
5647.611 26
5647.968 21
5648.325 35
5648.681 26
5649.038 20
5649.395 19
5649.751 14
5650.108 12
5650.464 22
5650.821 15
5651.178 19
5651.535 38
5651.891 29
5652.248 23
5652.605 38
5652.961 51
5653.318 45
5653.675 34
5654.032 35
5654.388 33
5654.745 28
5655.102 27
5655.459 27
5655.816 18
5656.173 20
5656.529 29
5656.886 24
5657.243 17
5657.600 18
5657.957 22
5658.314 21
5658.671 19
5659.028 24
5659.385 23
5659.742 17
5660.099 13
5660.456 9
5660.813 28
5661.170 18
5661.527 9
5661.884 11
5662.241 20
5662.598 22
5662.955 16
5663.312 20
5663.669 24
5664.026 25
5664.383 23
5664.740 25
5665.097 8
5665.454 12
5665.812 4
5666.169 8
5666.526 12
5666.883 11
5667.240 7
5667.597 6
5667.955 12
5668.312 13
5668.669 15
5669.026 18
5669.384 14
5669.741 13
5670.098 17
5670.456 10
5670.813 8
5671.170 13
5671.527 10
5671.885 15
5672.242 18
5672.600 12
5672.957 11
5673.314 10
5673.672 9
5674.029 8
5674.387 21
5674.744 20
5675.101 18
5675.459 34
5675.816 27
5676.174 18
5676.531 16
5676.889 9
5677.246 3
5677.604 16
5677.961 11
5678.319 14
5678.676 15
5679.034 11
5679.392 3
5679.749 3
5680.107 2
5680.464 10
5680.822 8
5681.180 3
5681.537 6
5681.895 12
5682.253 18
5682.610 16
5682.968 19
5683.326 18
5683.683 7
5684.041 14
5684.399 14
5684.757 9
5685.114 12
5685.472 20
5685.830 15
5686.188 18
5686.545 6
5686.903 10
5687.261 24
5687.619 18
5687.977 22
5688.335 26
5688.692 19
5689.050 20
5689.408 23
5689.766 26
5690.124 22
5690.482 11
5690.840 11
5691.198 18
5691.556 21
5691.914 17
5692.272 22
5692.630 16
5692.988 2
5693.346 9
5693.704 15
5694.062 29
5694.420 35
5694.778 27
5695.136 20
5695.494 20
5695.852 19
5696.210 30
5696.568 15
5696.927 5
5697.285 11
5697.643 18
5698.001 12
5698.359 16
5698.717 9
5699.076 11
5699.434 12
5699.792 8
5700.150 7
5700.508 6
5700.867 6
5701.225 10
5701.583 15
5701.942 5
5702.300 11
5702.658 9
5703.016 16
5703.375 16
5703.733 43
5704.091 33
5704.450 34
5704.808 18
5705.167 13
5705.525 13
5705.883 16
5706.242 17
5706.600 17
5706.959 34
5707.317 36
5707.676 25
5708.034 20
5708.393 13
5708.751 19
5709.110 22
5709.468 30
5709.827 18
5710.185 14
5710.544 19
5710.902 18
5711.261 22
5711.619 30
5711.978 44
5712.337 48
5712.695 42
5713.054 27
5713.413 27
5713.771 21
5714.130 19
5714.489 39
5714.847 27
5715.206 31
5715.565 31
5715.923 33
5716.282 22
5716.641 22
5717.000 30
5717.358 27
5717.717 32
5718.076 30
5718.435 42
5718.794 29
5719.152 28
5719.511 34
5719.870 38
5720.229 31
5720.588 21
5720.947 28
5721.306 16
5721.665 16
5722.024 25
5722.382 13
5722.741 19
5723.100 33
5723.459 27
5723.818 16
5724.177 8
5724.536 10
5724.895 16
5725.254 27
5725.613 21
5725.972 10
5726.331 12
5726.690 18
5727.050 12
5727.409 7
5727.768 16
5728.127 14
5728.486 22
5728.845 18
5729.204 18
5729.563 19
5729.923 10
5730.282 8
5730.641 15
5731.000 34
5731.359 26
5731.719 13
5732.078 18
5732.437 17
5732.796 8
5733.156 6
5733.515 6
5733.874 4
5734.233 13
5734.593 21
5734.952 29
5735.311 35
5735.671 31
5736.030 29
5736.389 20
5736.749 24
5737.108 35
5737.468 36
5737.827 23
5738.186 35
5738.546 33
5738.905 24
5739.265 36
5739.624 24
5739.984 21
5740.343 23
5740.703 20
5741.062 25
5741.422 18
5741.781 21
5742.141 20
5742.500 25
5742.860 23
5743.220 21
5743.579 17
5743.939 12
5744.298 9
5744.658 6
5745.018 12
5745.377 26
5745.737 19
5746.097 12
5746.456 14
5746.816 12
5747.176 18
5747.535 22
5747.895 15
5748.255 12
5748.615 17
5748.974 20
5749.334 18
5749.694 16
5750.054 15
5750.414 21
5750.773 32
5751.133 27
5751.493 16
5751.853 12
5752.213 20
5752.573 14
5752.933 15
5753.293 13
5753.652 17
5754.012 20
5754.372 20
5754.732 19
5755.092 19
5755.452 13
5755.812 13
5756.172 22
5756.532 15
5756.892 21
5757.252 28
5757.612 32
5757.972 38
5758.332 30
5758.692 29
5759.052 18
5759.413 13
5759.773 27
5760.133 29
5760.493 30
5760.853 36
5761.213 36
5761.573 42
5761.933 36
5762.294 31
5762.654 35
5763.014 48
5763.374 48
5763.734 49
5764.095 64
5764.455 48
5764.815 52
5765.175 40
5765.536 37
5765.896 38
5766.256 36
5766.617 38
5766.977 41
5767.337 25
5767.698 40
5768.058 32
5768.418 15
5768.779 18
5769.139 17
5769.500 16
5769.860 17
5770.220 17
5770.581 22
5770.941 22
5771.302 26
5771.662 30
5772.023 21
5772.383 15
5772.744 12
5773.104 6
5773.465 12
5773.825 12
5774.186 5
5774.546 29
5774.907 39
5775.268 13
5775.628 7
5775.989 13
5776.349 20
5776.710 6
5777.071 7
5777.431 8
5777.792 3
5778.153 8
5778.513 6
5778.874 3
5779.235 17
5779.596 33
5779.956 30
5780.317 15
5780.678 9
5781.039 15
5781.399 18
5781.760 12
5782.121 17
5782.482 20
5782.843 12
5783.203 9
5783.564 5
5783.925 9
5784.286 13
5784.647 14
5785.008 8
5785.369 13
5785.730 19
5786.091 25
5786.451 20
5786.812 12
5787.173 9
5787.534 8
5787.895 12
5788.256 14
5788.617 17
5788.978 17
5789.339 22
5789.700 25
5790.061 24
5790.422 28
5790.784 33
5791.145 29
5791.506 17
5791.867 13
5792.228 16
5792.589 18
5792.950 31
5793.311 25
5793.673 31
5794.034 25
5794.395 23
5794.756 19
5795.117 15
5795.479 24
5795.840 16
5796.201 10
5796.562 12
5796.923 20
5797.285 18
5797.646 18
5798.007 14
5798.369 14
5798.730 7
5799.091 11
5799.453 13
5799.814 13
5800.175 13
5800.537 26
5800.898 37
5801.260 33
5801.621 17
5801.982 17
5802.344 26
5802.705 17
5803.067 15
5803.428 27
5803.790 33
5804.151 35
5804.513 44
5804.874 37
5805.236 27
5805.597 23
5805.959 11
5806.320 22
5806.682 17
5807.043 11
5807.405 17
5807.767 24
5808.128 26
5808.490 23
5808.852 24
5809.213 24
5809.575 25
5809.936 14
5810.298 13
5810.660 12
5811.022 8
5811.383 15
5811.745 17
5812.107 22
5812.468 35
5812.830 28
5813.192 23
5813.554 35
5813.916 29
5814.277 30
5814.639 27
5815.001 38
5815.363 32
5815.725 22
5816.087 21
5816.448 37
5816.810 23
5817.172 19
5817.534 15
5817.896 19
5818.258 13
5818.620 12
5818.982 10
5819.344 23
5819.706 33
5820.068 32
5820.430 26
5820.792 26
5821.154 37
5821.516 22
5821.878 18
5822.240 25
5822.602 36
5822.964 34
5823.326 33
5823.688 33
5824.050 36
5824.413 27
5824.775 34
5825.137 42
5825.499 23
5825.861 11
5826.223 5
5826.585 7
5826.948 11
5827.310 15
5827.672 12
5828.034 7
5828.397 8
5828.759 10
5829.121 11
5829.483 13
5829.846 8
5830.208 7
5830.570 9
5830.933 20
5831.295 13
5831.657 11
5832.020 16
5832.382 22
5832.744 11
5833.107 11
5833.469 9
5833.832 12
5834.194 14
5834.556 19
5834.919 21
5835.281 14
5835.644 8
5836.006 15
5836.369 13
5836.731 19
5837.094 37
5837.456 34
5837.819 26
5838.181 34
5838.544 58
5838.907 40
5839.269 38
5839.632 46
5839.994 35
5840.357 22
5840.720 23
5841.082 16
5841.445 41
5841.808 59
5842.170 68
5842.533 52
5842.896 44
5843.258 47
5843.621 52
5843.984 63
5844.347 80
5844.709 93
5845.072 100
5845.435 62
5845.798 71
5846.160 44
5846.523 31
5846.886 32
5847.249 37
5847.612 35
5847.975 33
5848.337 24
5848.700 20
5849.063 24
5849.426 30
5849.789 25
5850.152 19
5850.515 16
5850.878 18
5851.241 23
5851.604 26
5851.967 17
5852.330 25
5852.693 28
5853.056 29
5853.419 31
5853.782 28
5854.145 24
5854.508 30
5854.871 31
5855.234 44
5855.597 39
5855.960 33
5856.323 26
5856.686 35
5857.050 39
5857.413 53
5857.776 67
5858.139 69
5858.502 53
5858.865 47
5859.229 47
5859.592 58
5859.955 84
5860.318 116
5860.682 110
5861.045 116
5861.408 98
5861.771 133
5862.135 140
5862.498 115
5862.861 117
5863.225 120
5863.588 123
5863.951 106
5864.315 146
5864.678 149
5865.041 133
5865.405 108
5865.768 104
5866.132 113
5866.495 113
5866.858 122
5867.222 126
5867.585 98
5867.949 64
5868.312 63
5868.676 56
5869.039 53
5869.403 42
5869.766 42
5870.130 32
5870.493 35
5870.857 33
5871.221 33
5871.584 47
5871.948 31
5872.311 22
5872.675 33
5873.039 29
5873.402 25
5873.766 30
5874.130 39
5874.493 42
5874.857 59
5875.221 82
5875.584 72
5875.948 73
5876.312 77
5876.676 86
5877.039 71
5877.403 58
5877.767 63
5878.131 84
5878.495 90
5878.858 108
5879.222 103
5879.586 90
5879.950 88
5880.314 98
5880.678 110
5881.041 107
5881.405 100
5881.769 85
5882.133 76
5882.497 74
5882.861 63
5883.225 54
5883.589 53
5883.953 43
5884.317 48
5884.681 53
5885.045 54
5885.409 53
5885.773 34
5886.137 15
5886.501 29
5886.865 33
5887.229 18
5887.593 19
5887.957 28
5888.321 22
5888.686 16
5889.050 19
5889.414 12
5889.778 8
5890.142 4
5890.506 7
5890.870 20
5891.235 28
5891.599 17
5891.963 7
5892.327 10
5892.692 17
5893.056 17
5893.420 8
5893.784 12
5894.149 10
5894.513 8
5894.877 9
5895.242 18
5895.606 30
5895.970 17
5896.335 18
5896.699 20
5897.063 20
5897.428 26
5897.792 13
5898.157 11
5898.521 7
5898.885 14
5899.250 12
5899.614 13
5899.979 9
5900.343 15
5900.708 7
5901.072 2
5901.437 6
5901.801 6
5902.166 9
5902.530 6
5902.895 12
5903.259 18
5903.624 20
5903.989 30
5904.353 26
5904.718 15
5905.082 7
5905.447 3
5905.812 8
5906.176 15
5906.541 11
5906.906 6
5907.270 5
5907.635 16
5908.000 16
5908.365 13
5908.729 7
5909.094 14
5909.459 10
5909.824 7
5910.188 12
5910.553 15
5910.918 14
5911.283 15
5911.648 19
5912.012 8
5912.377 7
5912.742 2
5913.107 10
5913.472 10
5913.837 9
5914.202 9
5914.567 7
5914.932 6
5915.297 3
5915.661 5
5916.026 9
5916.391 29
5916.756 17
5917.121 16
5917.486 14
5917.851 3
5918.216 4
5918.581 9
5918.947 3
5919.312 4
5919.677 5
5920.042 10
5920.407 10
5920.772 9
5921.137 12
5921.502 19
5921.867 10
5922.233 11
5922.598 16
5922.963 7
5923.328 12
5923.693 15
5924.058 18
5924.424 22
5924.789 15
5925.154 14
5925.519 2
5925.885 13
5926.250 11
5926.615 8
5926.981 16
5927.346 15
5927.711 6
5928.077 5
5928.442 4
5928.807 5
5929.173 3
5929.538 15
5929.903 10
5930.269 20
5930.634 20
5931.000 15
5931.365 12
5931.731 5
5932.096 9
5932.461 11
5932.827 14
5933.192 24
5933.558 22
5933.923 13
5934.289 9
5934.655 5
5935.020 11
5935.386 11
5935.751 4
5936.117 10
5936.482 21
5936.848 15
5937.214 20
5937.579 17
5937.945 13
5938.311 14
5938.676 12
5939.042 13
5939.408 4
5939.773 4
5940.139 10
5940.505 9
5940.870 22
5941.236 20
5941.602 23
5941.968 15
5942.333 12
5942.699 6
5943.065 3
5943.431 5
5943.797 7
5944.162 10
5944.528 13
5944.894 6
5945.260 3
5945.626 6
5945.992 7
5946.358 18
5946.724 11
5947.090 18
5947.455 15
5947.821 20
5948.187 21
5948.553 17
5948.919 9
5949.285 12
5949.651 6
5950.017 17
5950.383 26
5950.749 21
5951.115 23
5951.481 19
5951.848 21
5952.214 18
5952.580 6
5952.946 12
5953.312 10
5953.678 7
5954.044 5
5954.410 4
5954.776 14
5955.143 15
5955.509 9
5955.875 13
5956.241 18
5956.607 16
5956.974 14
5957.340 8
5957.706 1
5958.072 9
5958.439 16
5958.805 16
5959.171 15
5959.538 17
5959.904 10
5960.270 17
5960.637 11
5961.003 16
5961.369 20
5961.736 11
5962.102 11
5962.468 8
5962.835 10
5963.201 11
5963.568 12
5963.934 17
5964.301 7
5964.667 9
5965.033 7
5965.400 10
5965.766 22
5966.133 16
5966.499 16
5966.866 13
5967.233 6
5967.599 7
5967.966 2
5968.332 3
5968.699 6
5969.065 4
5969.432 7
5969.799 7
5970.165 11
5970.532 8
5970.899 21
5971.265 20
5971.632 16
5971.999 18
5972.365 18
5972.732 23
5973.099 8
5973.466 11
5973.832 3
5974.199 3
5974.566 8
5974.933 9
5975.299 13
5975.666 7
5976.033 4
5976.400 6
5976.767 8
5977.133 13
5977.500 9
5977.867 12
5978.234 12
5978.601 11
5978.968 4
5979.335 3
5979.702 4
5980.069 5
5980.436 2
5980.803 13
5981.170 10
5981.537 4
5981.903 1
5982.271 1
5982.638 9
5983.005 11
5983.372 19
5983.739 20
5984.106 13
5984.473 16
5984.840 7
5985.207 21
5985.574 29
5985.941 27
5986.308 16
5986.675 16
5987.043 17
5987.410 26
5987.777 15
5988.144 9
5988.511 9
5988.879 12
5989.246 20
5989.613 18
5989.980 11
5990.347 13
5990.715 13
5991.082 6
5991.449 7
5991.817 4
5992.184 24
5992.551 16
5992.919 9
5993.286 11
5993.653 12
5994.021 16
5994.388 15
5994.755 21
5995.123 24
5995.490 21
5995.858 18
5996.225 10
5996.592 11
5996.960 12
5997.327 5
5997.695 13
5998.062 13
5998.430 10
5998.797 4
5999.165 5
5999.532 9
5999.900 12
6000.268 15
6000.635 12
6001.003 10
6001.370 14
6001.738 10
6002.105 5
6002.473 4
6002.841 8
6003.208 5
6003.576 6
6003.944 11
6004.311 14
6004.679 16
6005.047 15
6005.415 13
6005.782 16
6006.150 21
6006.518 14
6006.885 8
6007.253 12
6007.621 21
6007.989 16
6008.357 11
6008.724 12
6009.092 17
6009.460 18
6009.828 8
6010.196 13
6010.564 10
6010.932 12
6011.299 12
6011.667 11
6012.035 7
6012.403 13
6012.771 2
6013.139 10
6013.507 14
6013.875 7
6014.243 3
6014.611 7
6014.979 6
6015.347 4
6015.715 3
6016.083 12
6016.451 1
6016.819 4
6017.187 9
6017.555 4
6017.924 14
6018.292 10
6018.660 16
6019.028 14
6019.396 4
6019.764 4
6020.132 5
6020.501 2
6020.869 4
6021.237 2
6021.605 2
6021.973 5
6022.342 13
6022.710 14
6023.078 20
6023.446 26
6023.815 16
6024.183 12
6024.551 10
6024.920 6
6025.288 5
6025.656 8
6026.025 9
6026.393 10
6026.761 11
6027.130 12
6027.498 12
6027.866 18
6028.235 24
6028.603 15
6028.972 13
6029.340 12
6029.709 7
6030.077 6
6030.446 3
6030.814 4
6031.183 5
6031.551 9
6031.920 14
6032.288 7
6032.657 8
6033.025 11
6033.394 9
6033.762 10
6034.131 8
6034.500 8
6034.868 5
6035.237 3
6035.606 5
6035.974 15
6036.343 17
6036.712 15
6037.080 10
6037.449 1
6037.818 2
6038.186 1
6038.555 9
6038.924 9
6039.293 11
6039.661 6
6040.030 10
6040.399 10
6040.768 2
6041.136 14
6041.505 17
6041.874 10
6042.243 17
6042.612 9
6042.981 6
6043.350 8
6043.718 12
6044.087 15
6044.456 10
6044.825 3
6045.194 4
6045.563 4
6045.932 1
6046.301 7
6046.670 13
6047.039 9
6047.408 31
6047.777 22
6048.146 21
6048.515 13
6048.884 12
6049.253 12
6049.622 18
6049.991 21
6050.360 18
6050.729 14
6051.099 12
6051.468 4
6051.837 11
6052.206 4
6052.575 3
6052.944 10
6053.314 9
6053.683 10
6054.052 6
6054.421 2
6054.790 4
6055.160 3
6055.529 7
6055.898 13
6056.267 12
6056.637 7
6057.006 6
6057.375 7
6057.745 10
6058.114 14
6058.483 13
6058.853 13
6059.222 16
6059.591 9
6059.961 3
6060.330 7
6060.700 12
6061.069 2
6061.438 10
6061.808 10
6062.177 6
6062.547 14
6062.916 11
6063.286 6
6063.655 1
6064.025 3
6064.394 1
6064.764 4
6065.133 5
6065.503 3
6065.872 9
6066.242 7
6066.612 3
6066.981 10
6067.351 7
6067.720 13
6068.090 12
6068.460 13
6068.829 6
6069.199 6
6069.569 2
6069.938 9
6070.308 7
6070.678 6
6071.048 19
6071.417 22
6071.787 24
6072.157 21
6072.527 20
6072.896 17
6073.266 15
6073.636 13
6074.006 7
6074.376 13
6074.745 11
6075.115 14
6075.485 18
6075.855 20
6076.225 13
6076.595 24
6076.965 25
6077.335 29
6077.704 25
6078.074 19
6078.444 34
6078.814 23
6079.184 15
6079.554 21
6079.924 17
6080.294 11
6080.664 17
6081.034 15
6081.404 16
6081.774 16
6082.144 15
6082.515 15
6082.885 9
6083.255 7
6083.625 13
6083.995 16
6084.365 13
6084.735 13
6085.105 11
6085.475 15
6085.846 14
6086.216 10
6086.586 12
6086.956 15
6087.326 25
6087.697 32
6088.067 35
6088.437 23
6088.807 22
6089.178 38
6089.548 32
6089.918 18
6090.289 24
6090.659 22
6091.029 30
6091.400 21
6091.770 28
6092.140 22
6092.511 22
6092.881 19
6093.252 14
6093.622 7
6093.992 10
6094.363 5
6094.733 4
6095.104 12
6095.474 29
6095.845 19
6096.215 23
6096.586 17
6096.956 6
6097.327 8
6097.697 11
6098.068 21
6098.438 12
6098.809 16
6099.179 13
6099.550 13
6099.921 5
6100.291 6
6100.662 14
6101.033 10
6101.403 13
6101.774 7
6102.145 10
6102.515 10
6102.886 9
6103.257 11
6103.627 6
6103.998 5
6104.369 12
6104.740 9
6105.110 5
6105.481 6
6105.852 6
6106.223 8
6106.593 9
6106.964 12
6107.335 11
6107.706 8
6108.077 2
6108.448 4
6108.818 10
6109.189 10
6109.560 6
6109.931 8
6110.302 16
6110.673 22
6111.044 10
6111.415 11
6111.786 6
6112.157 4
6112.528 3
6112.899 9
6113.270 6
6113.641 11
6114.012 19
6114.383 13
6114.754 8
6115.125 3
6115.496 5
6115.867 5
6116.238 2
6116.609 3
6116.981 3
6117.352 2
6117.723 6
6118.094 10
6118.465 6
6118.836 17
6119.208 13
6119.579 8
6119.950 14
6120.321 16
6120.692 18
6121.064 16
6121.435 12
6121.806 9
6122.177 6
6122.549 4
6122.920 9
6123.291 9
6123.663 9
6124.034 10
6124.405 11
6124.777 13
6125.148 15
6125.519 6
6125.891 3
6126.262 5
6126.634 10
6127.005 12
6127.377 20
6127.748 17
6128.119 10
6128.491 17
6128.862 10
6129.234 13
6129.605 15
6129.977 8
6130.348 5
6130.720 8
6131.092 7
6131.463 5
6131.835 12
6132.206 5
6132.578 8
6132.949 8
6133.321 12
6133.693 8
6134.064 7
6134.436 11
6134.808 10
6135.179 12
6135.551 11
6135.923 5
6136.294 6
6136.666 1
6137.038 3
6137.410 6
6137.781 3
6138.153 7
6138.525 6
6138.897 5
6139.269 5
6139.640 3
6140.012 6
6140.384 9
6140.756 14
6141.128 9
6141.500 8
6141.871 5
6142.243 4
6142.615 0
6142.987 8
6143.359 13
6143.731 12
6144.103 10
6144.475 18
6144.847 14
6145.219 13
6145.591 7
6145.963 8
6146.335 10
6146.707 10
6147.079 7
6147.451 8
6147.823 9
6148.195 11
6148.567 27
6148.939 28
6149.311 25
6149.683 28
6150.056 19
6150.428 14
6150.800 22
6151.172 27
6151.544 20
6151.916 12
6152.289 5
6152.661 6
6153.033 21
6153.405 20
6153.777 12
6154.150 10
6154.522 8
6154.894 11
6155.267 14
6155.639 11
6156.011 16
6156.383 13
6156.756 13
6157.128 12
6157.500 9
6157.873 12
6158.245 16
6158.618 7
6158.990 8
6159.362 10
6159.735 14
6160.107 15
6160.480 13
6160.852 8
6161.225 5
6161.597 3
6161.970 5
6162.342 2
6162.715 3
6163.087 13
6163.460 18
6163.832 17
6164.205 11
6164.577 5
6164.950 11
6165.322 10
6165.695 3
6166.068 16
6166.440 17
6166.813 12
6167.186 7
6167.558 6
6167.931 4
6168.304 3
6168.676 6
6169.049 8
6169.422 12
6169.794 9
6170.167 6
6170.540 9
6170.913 19
6171.285 26
6171.658 17
6172.031 11
6172.404 18
6172.777 14
6173.149 22
6173.522 19
6173.895 25
6174.268 34
6174.641 28
6175.014 23
6175.387 28
6175.759 30
6176.132 32
6176.505 24
6176.878 18
6177.251 16
6177.624 12
6177.997 19
6178.370 8
6178.743 16
6179.116 19
6179.489 15
6179.862 10
6180.235 10
6180.608 12
6180.981 6
6181.354 15
6181.727 9
6182.101 7
6182.474 11
6182.847 18
6183.220 17
6183.593 27
6183.966 30
6184.339 24
6184.713 15
6185.086 7
6185.459 30
6185.832 36
6186.205 26
6186.579 19
6186.952 19
6187.325 13
6187.698 9
6188.072 12
6188.445 22
6188.818 25
6189.192 20
6189.565 17
6189.938 14
6190.312 18
6190.685 19
6191.058 15
6191.432 19
6191.805 13
6192.178 15
6192.552 9
6192.925 14
6193.299 8
6193.672 4
6194.046 13
6194.419 11
6194.793 6
6195.166 2
6195.540 14
6195.913 10
6196.287 1
6196.660 3
6197.034 12
6197.407 15
6197.781 20
6198.154 10
6198.528 8
6198.902 12
6199.275 11
6199.649 13
6200.022 23
6200.396 20
6200.770 15
6201.143 13
6201.517 21
6201.891 8
6202.265 6
6202.638 7
6203.012 4
6203.386 10
6203.759 3
6204.133 12
6204.507 10
6204.881 15
6205.255 11
6205.628 24
6206.002 16
6206.376 10
6206.750 7
6207.124 4
6207.498 8
6207.871 6
6208.245 6
6208.619 6
6208.993 12
6209.367 16
6209.741 22
6210.115 12
6210.489 5
6210.863 9
6211.237 6
6211.611 10
6211.985 8
6212.359 14
6212.733 9
6213.107 16
6213.481 9
6213.855 13
6214.229 11
6214.603 14
6214.977 8
6215.351 7
6215.725 6
6216.100 12
6216.474 8
6216.848 6
6217.222 6
6217.596 4
6217.970 2
6218.344 9
6218.719 3
6219.093 4
6219.467 0
6219.841 3
6220.216 2
6220.590 5
6220.964 18
6221.338 17
6221.713 14
6222.087 5
6222.461 8
6222.836 11
6223.210 8
6223.584 6
6223.959 5
6224.333 6
6224.707 8
6225.082 6
6225.456 8
6225.831 4
6226.205 9
6226.580 11
6226.954 25
6227.328 22
6227.703 13
6228.077 19
6228.452 21
6228.826 21
6229.201 20
6229.575 12
6229.950 17
6230.325 9
6230.699 20
6231.074 16
6231.448 22
6231.823 33
6232.197 17
6232.572 11
6232.947 9
6233.321 7
6233.696 5
6234.071 6
6234.445 6
6234.820 6
6235.195 7
6235.569 16
6235.944 14
6236.319 12
6236.694 11
6237.068 15
6237.443 20
6237.818 24
6238.193 17
6238.568 8
6238.942 4
6239.317 19
6239.692 4
6240.067 4
6240.442 9
6240.817 11
6241.191 22
6241.566 26
6241.941 19
6242.316 5
6242.691 3
6243.066 10
6243.441 2
6243.816 7
6244.191 6
6244.566 6
6244.941 7
6245.316 12
6245.691 14
6246.066 11
6246.441 7
6246.816 10
6247.191 16
6247.566 10
6247.941 10
6248.316 10
6248.691 9
6249.066 4
6249.442 7
6249.817 6
6250.192 6
6250.567 12
6250.942 11
6251.317 15
6251.693 8
6252.068 16
6252.443 30
6252.818 15
6253.193 15
6253.569 9
6253.944 5
6254.319 7
6254.695 10
6255.070 7
6255.445 0
6255.820 3
6256.196 2
6256.571 5
6256.946 15
6257.322 11
6257.697 3
6258.073 4
6258.448 16
6258.823 14
6259.199 8
6259.574 9
6259.950 5
6260.325 1
6260.701 15
6261.076 11
6261.452 8
6261.827 7
6262.203 4
6262.578 10
6262.954 16
6263.329 10
6263.705 19
6264.080 14
6264.456 19
6264.831 23
6265.207 27
6265.583 23
6265.958 10
6266.334 2
6266.710 7
6267.085 11
6267.461 18
6267.837 14
6268.212 17
6268.588 17
6268.964 16
6269.339 12
6269.715 11
6270.091 10
6270.467 9
6270.842 15
6271.218 15
6271.594 10
6271.970 12
6272.346 22
6272.721 26
6273.097 32
6273.473 19
6273.849 17
6274.225 21
6274.601 16
6274.977 22
6275.353 27
6275.728 36
6276.104 27
6276.480 24
6276.856 23
6277.232 38
6277.608 23
6277.984 26
6278.360 20
6278.736 24
6279.112 24
6279.488 15
6279.864 24
6280.240 8
6280.616 16
6280.992 10
6281.369 20
6281.745 12
6282.121 13
6282.497 32
6282.873 30
6283.249 13
6283.625 10
6284.001 6
6284.378 11
6284.754 8
6285.130 6
6285.506 4
6285.882 4
6286.259 19
6286.635 23
6287.011 18
6287.387 26
6287.764 27
6288.140 19
6288.516 16
6288.893 8
6289.269 11
6289.645 15
6290.022 29
6290.398 24
6290.774 19
6291.151 37
6291.527 29
6291.904 41
6292.280 44
6292.656 42
6293.033 39
6293.409 51
6293.786 35
6294.162 54
6294.539 43
6294.915 38
6295.292 18
6295.668 20
6296.045 31
6296.421 20
6296.798 20
6297.174 17
6297.551 25
6297.927 14
6298.304 21
6298.681 26
6299.057 20
6299.434 10
6299.811 11
6300.187 19
6300.564 22
6300.941 17
6301.317 14
6301.694 13
6302.071 7
6302.447 22
6302.824 17
6303.201 9
6303.578 15
6303.954 11
6304.331 28
6304.708 18
6305.085 20
6305.461 19
6305.838 8
6306.215 9
6306.592 10
6306.969 12
6307.346 11
6307.723 20
6308.099 18
6308.476 20
6308.853 25
6309.230 11
6309.607 14
6309.984 15
6310.361 21
6310.738 21
6311.115 21
6311.492 16
6311.869 8
6312.246 5
6312.623 6
6313.000 9
6313.377 4
6313.754 3
6314.131 4
6314.508 1
6314.885 6
6315.262 13
6315.640 16
6316.017 7
6316.394 4
6316.771 4
6317.148 14
6317.525 9
6317.902 6
6318.280 5
6318.657 4
6319.034 4
6319.411 6
6319.789 12
6320.166 15
6320.543 17
6320.920 18
6321.298 9
6321.675 8
6322.052 11
6322.429 10
6322.807 6
6323.184 4
6323.561 8
6323.939 13
6324.316 15
6324.694 4
6325.071 6
6325.448 9
6325.826 14
6326.203 11
6326.581 6
6326.958 8
6327.336 9
6327.713 2
6328.091 3
6328.468 5
6328.846 3
6329.223 11
6329.601 8
6329.978 4
6330.356 5
6330.733 8
6331.111 14
6331.488 15
6331.866 15
6332.244 16
6332.621 14
6332.999 12
6333.377 12
6333.754 10
6334.132 10
6334.510 13
6334.887 23
6335.265 20
6335.643 11
6336.020 7
6336.398 11
6336.776 5
6337.154 1
6337.531 4
6337.909 3
6338.287 4
6338.665 4
6339.043 7
6339.420 10
6339.798 21
6340.176 24
6340.554 16
6340.932 11
6341.310 8
6341.687 11
6342.065 13
6342.443 5
6342.821 4
6343.199 5
6343.577 3
6343.955 4
6344.333 11
6344.711 9
6345.089 8
6345.467 10
6345.845 10
6346.223 5
6346.601 0
6346.979 10
6347.357 9
6347.735 6
6348.113 13
6348.491 16
6348.870 17
6349.248 5
6349.626 9
6350.004 8
6350.382 4
6350.760 17
6351.138 11
6351.517 15
6351.895 14
6352.273 10
6352.651 5
6353.029 10
6353.408 11
6353.786 10
6354.164 3
6354.542 4
6354.921 12
6355.299 7
6355.677 12
6356.056 12
6356.434 22
6356.812 17
6357.191 15
6357.569 11
6357.947 11
6358.326 10
6358.704 18
6359.083 12
6359.461 12
6359.839 5
6360.218 12
6360.596 11
6360.975 10
6361.353 17
6361.732 16
6362.110 14
6362.489 8
6362.867 19
6363.246 13
6363.624 9
6364.003 13
6364.382 10
6364.760 15
6365.139 13
6365.517 21
6365.896 16
6366.275 11
6366.653 8
6367.032 12
6367.411 7
6367.789 5
6368.168 6
6368.547 10
6368.925 17
6369.304 18
6369.683 25
6370.061 19
6370.440 22
6370.819 10
6371.198 16
6371.576 23
6371.955 27
6372.334 30
6372.713 28
6373.092 17
6373.471 17
6373.849 20
6374.228 14
6374.607 16
6374.986 9
6375.365 10
6375.744 12
6376.123 12
6376.502 15
6376.881 8
6377.260 11
6377.639 11
6378.017 22
6378.396 24
6378.775 22
6379.154 35
6379.533 23
6379.913 11
6380.292 4
6380.671 7
6381.050 10
6381.429 12
6381.808 13
6382.187 11
6382.566 9
6382.945 7
6383.324 17
6383.703 16
6384.083 13
6384.462 21
6384.841 16
6385.220 13
6385.599 10
6385.979 15
6386.358 22
6386.737 19
6387.116 13
6387.495 9
6387.875 4
6388.254 22
6388.633 20
6389.013 19
6389.392 31
6389.771 20
6390.151 21
6390.530 8
6390.909 12
6391.289 14
6391.668 15
6392.047 19
6392.427 19
6392.806 26
6393.186 21
6393.565 17
6393.945 38
6394.324 33
6394.703 26
6395.083 35
6395.462 29
6395.842 18
6396.221 24
6396.601 26
6396.981 11
6397.360 17
6397.740 14
6398.119 20
6398.499 32
6398.878 23
6399.258 29
6399.638 27
6400.017 23
6400.397 25
6400.777 22
6401.156 33
6401.536 24
6401.916 26
6402.295 24
6402.675 36
6403.055 32
6403.434 22
6403.814 15
6404.194 11
6404.574 15
6404.953 11
6405.333 11
6405.713 17
6406.093 25
6406.473 19
6406.852 23
6407.232 8
6407.612 9
6407.992 15
6408.372 14
6408.752 14
6409.132 27
6409.512 17
6409.892 12
6410.271 15
6410.651 25
6411.031 12
6411.411 13
6411.791 15
6412.171 16
6412.551 26
6412.931 28
6413.311 30
6413.691 31
6414.071 23
6414.451 18
6414.832 19
6415.212 21
6415.592 42
6415.972 56
6416.352 51
6416.732 55
6417.112 53
6417.492 54
6417.872 56
6418.253 52
6418.633 52
6419.013 44
6419.393 36
6419.773 39
6420.154 41
6420.534 34
6420.914 25
6421.294 23
6421.675 39
6422.055 37
6422.435 36
6422.816 42
6423.196 30
6423.576 24
6423.957 20
6424.337 34
6424.717 40
6425.098 25
6425.478 23
6425.858 28
6426.239 28
6426.619 36
6427.000 43
6427.380 48
6427.761 50
6428.141 60
6428.521 73
6428.902 98
6429.282 109
6429.663 146
6430.043 189
6430.424 213
6430.805 243
6431.185 268
6431.566 341
6431.946 429
6432.327 474
6432.707 506
6433.088 548
6433.469 644
6433.849 735
6434.230 770
6434.611 741
6434.991 778
6435.372 749
6435.753 677
6436.133 680
6436.514 681
6436.895 616
6437.275 609
6437.656 513
6438.037 396
6438.418 311
6438.799 280
6439.179 255
6439.560 207
6439.941 190
6440.322 205
6440.703 180
6441.083 130
6441.464 116
6441.845 108
6442.226 87
6442.607 84
6442.988 86
6443.369 73
6443.750 67
6444.131 53
6444.512 54
6444.893 55
6445.273 65
6445.654 76
6446.035 83
6446.416 71
6446.797 76
6447.179 74
6447.560 84
6447.941 98
6448.322 107
6448.703 114
6449.084 111
6449.465 115
6449.846 153
6450.227 185
6450.608 154
6450.989 121
6451.371 119
6451.752 124
6452.133 140
6452.514 129
6452.895 116
6453.276 119
6453.658 100
6454.039 83
6454.420 67
6454.801 61
6455.183 61
6455.564 35
6455.945 15
6456.327 20
6456.708 25
6457.089 22
6457.470 26
6457.852 22
6458.233 17
6458.615 20
6458.996 22
6459.377 18
6459.759 18
6460.140 18
6460.522 10
6460.903 14
6461.284 8
6461.666 5
6462.047 9
6462.429 14
6462.810 10
6463.192 11
6463.573 9
6463.955 15
6464.336 18
6464.718 16
6465.099 16
6465.481 9
6465.863 11
6466.244 9
6466.626 4
6467.007 10
6467.389 7
6467.771 6
6468.152 9
6468.534 12
6468.916 18
6469.297 32
6469.679 36
6470.061 24
6470.442 15
6470.824 20
6471.206 19
6471.588 8
6471.969 5
6472.351 13
6472.733 10
6473.115 4
6473.497 6
6473.878 22
6474.260 32
6474.642 21
6475.024 13
6475.406 20
6475.788 25
6476.170 18
6476.551 21
6476.933 30
6477.315 30
6477.697 32
6478.079 18
6478.461 14
6478.843 25
6479.225 22
6479.607 15
6479.989 14
6480.371 9
6480.753 6
6481.135 14
6481.517 24
6481.899 15
6482.281 21
6482.663 29
6483.045 32
6483.427 30
6483.810 20
6484.192 17
6484.574 22
6484.956 12
6485.338 13
6485.720 19
6486.102 28
6486.485 20
6486.867 10
6487.249 12
6487.631 16
6488.014 17
6488.396 18
6488.778 41
6489.160 42
6489.543 34
6489.925 32
6490.307 37
6490.690 41
6491.072 25
6491.454 27
6491.837 35
6492.219 42
6492.601 37
6492.984 40
6493.366 38
6493.748 51
6494.131 32
6494.513 24
6494.896 19
6495.278 30
6495.661 33
6496.043 40
6496.426 35
6496.808 28
6497.191 26
6497.573 17
6497.956 19
6498.338 15
6498.721 15
6499.103 13
6499.486 21
6499.868 30
6500.251 21
6500.634 28
6501.016 29
6501.399 15
6501.781 10
6502.164 11
6502.547 17
6502.929 24
6503.312 19
6503.695 9
6504.078 10
6504.460 9
6504.843 16
6505.226 15
6505.609 13
6505.991 7
6506.374 12
6506.757 8
6507.140 10
6507.522 4
6507.905 9
6508.288 14
6508.671 10
6509.054 11
6509.437 10
6509.820 12
6510.202 11
6510.585 14
6510.968 6
6511.351 1
6511.734 2
6512.117 10
6512.500 10
6512.883 13
6513.266 15
6513.649 16
6514.032 17
6514.415 19
6514.798 13
6515.181 15
6515.564 20
6515.947 15
6516.330 25
6516.713 23
6517.096 28
6517.479 23
6517.863 32
6518.246 28
6518.629 28
6519.012 25
6519.395 23
6519.778 30
6520.161 23
6520.545 33
6520.928 32
6521.311 25
6521.694 20
6522.078 18
6522.461 23
6522.844 17
6523.227 8
6523.611 11
6523.994 13
6524.377 14
6524.761 17
6525.144 14
6525.527 9
6525.911 6
6526.294 8
6526.677 17
6527.061 24
6527.444 30
6527.827 30
6528.211 29
6528.594 27
6528.978 18
6529.361 18
6529.745 10
6530.128 17
6530.512 21
6530.895 23
6531.279 21
6531.662 21
6532.046 41
6532.429 50
6532.813 36
6533.196 30
6533.580 26
6533.964 32
6534.347 34
6534.731 36
6535.114 45
6535.498 34
6535.882 20
6536.265 12
6536.649 13
6537.033 9
6537.416 9
6537.800 10
6538.184 7
6538.567 15
6538.951 19
6539.335 13
6539.719 10
6540.102 8
6540.486 7
6540.870 10
6541.254 13
6541.638 12
6542.021 7
6542.405 9
6542.789 19
6543.173 14
6543.557 7
6543.941 4
6544.325 13
6544.709 22
6545.092 20
6545.476 14
6545.860 22
6546.244 18
6546.628 17
6547.012 18
6547.396 27
6547.780 30
6548.164 37
6548.548 31
6548.932 21
6549.316 15
6549.700 24
6550.084 27
6550.468 29
6550.853 20
6551.237 26
6551.621 24
6552.005 19
6552.389 15
6552.773 13
6553.157 17
6553.541 21
6553.926 15
6554.310 14
6554.694 10
6555.078 17
6555.462 21
6555.847 13
6556.231 10
6556.615 5
6556.999 20
6557.384 22
6557.768 21
6558.152 16
6558.537 19
6558.921 20
6559.305 30
6559.690 25
6560.074 25
6560.458 22
6560.843 11
6561.227 13
6561.611 10
6561.996 12
6562.380 18
6562.765 15
6563.149 31
6563.534 24
6563.918 13
6564.303 10
6564.687 24
6565.072 22
6565.456 20
6565.841 19
6566.225 15
6566.610 10
6566.994 15
6567.379 16
6567.763 16
6568.148 12
6568.533 12
6568.917 7
6569.302 1
6569.686 9
6570.071 10
6570.456 9
6570.840 11
6571.225 11
6571.610 12
6571.995 13
6572.379 27
6572.764 23
6573.149 20
6573.533 20
6573.918 12
6574.303 16
6574.688 17
6575.073 4
6575.457 8
6575.842 22
6576.227 17
6576.612 31
6576.997 26
6577.382 15
6577.766 18
6578.151 12
6578.536 8
6578.921 17
6579.306 27
6579.691 16
6580.076 13
6580.461 18
6580.846 29
6581.231 35
6581.616 25
6582.001 14
6582.386 20
6582.771 28
6583.156 21
6583.541 22
6583.926 25
6584.311 25
6584.696 17
6585.081 15
6585.466 15
6585.851 21
6586.237 18
6586.622 9
6587.007 18
6587.392 20
6587.777 30
6588.162 19
6588.548 23
6588.933 19
6589.318 20
6589.703 10
6590.088 6
6590.474 13
6590.859 20
6591.244 25
6591.629 22
6592.015 30
6592.400 24
6592.785 12
6593.171 15
6593.556 22
6593.941 18
6594.327 20
6594.712 27
6595.097 22
6595.483 19
6595.868 18
6596.254 19
6596.639 27
6597.025 27
6597.410 22
6597.795 31
6598.181 35
6598.566 28
6598.952 28
6599.337 35
6599.723 41
6600.108 34
6600.494 30
6600.880 29
6601.265 35
6601.651 23
6602.036 30
6602.422 27
6602.807 18
6603.193 16
6603.579 28
6603.964 35
6604.350 37
6604.736 40
6605.121 48
6605.507 48
6605.893 42
6606.278 32
6606.664 40
6607.050 47
6607.436 50
6607.821 55
6608.207 49
6608.593 51
6608.979 47
6609.365 47
6609.750 55
6610.136 64
6610.522 69
6610.908 85
6611.294 70
6611.680 61
6612.065 57
6612.451 69
6612.837 72
6613.223 97
6613.609 85
6613.995 77
6614.381 67
6614.767 59
6615.153 77
6615.539 104
6615.925 111
6616.311 111
6616.697 101
6617.083 109
6617.469 88
6617.855 87
6618.241 101
6618.627 108
6619.013 117
6619.399 105
6619.785 97
6620.171 98
6620.558 101
6620.944 119
6621.330 114
6621.716 98
6622.102 103
6622.488 112
6622.875 109
6623.261 111
6623.647 78
6624.033 103
6624.420 130
6624.806 137
6625.192 148
6625.578 179
6625.965 201
6626.351 221
6626.737 299
6627.123 368
6627.510 479
6627.896 617
6628.283 789
6628.669 950
6629.055 1113
6629.442 1409
6629.828 1731
6630.214 2003
6630.601 2362
6630.987 2723
6631.374 2975
6631.760 3209
6632.147 3381
6632.533 3369
6632.920 3412
6633.306 3419
6633.693 3373
6634.079 3325
6634.466 3227
6634.852 3164
6635.239 2935
6635.625 2703
6636.012 2338
6636.399 2030
6636.785 1813
6637.172 1562
6637.558 1328
6637.945 1200
6638.332 1069
6638.718 881
6639.105 762
6639.492 658
6639.878 614
6640.265 515
6640.652 436
6641.038 386
6641.425 345
6641.812 311
6642.199 304
6642.585 269
6642.972 273
6643.359 258
6643.746 243
6644.133 291
6644.519 266
6644.906 274
6645.293 282
6645.680 281
6646.067 294
6646.454 339
6646.841 390
6647.228 410
6647.615 428
6648.001 397
6648.388 398
6648.775 412
6649.162 404
6649.549 405
6649.936 383
6650.323 314
6650.710 275
6651.097 238
6651.484 214
6651.871 218
6652.258 193
6652.645 192
6653.033 147
6653.420 124
6653.807 96
6654.194 94
6654.581 81
6654.968 77
6655.355 66
6655.742 67
6656.130 70
6656.517 61
6656.904 54
6657.291 58
6657.678 58
6658.066 63
6658.453 48
6658.840 59
6659.227 43
6659.615 37
6660.002 33
6660.389 25
6660.776 21
6661.164 29
6661.551 29
6661.938 35
6662.326 24
6662.713 25
6663.100 28
6663.488 31
6663.875 32
6664.263 24
6664.650 16
6665.037 22
6665.425 23
6665.812 19
6666.200 25
6666.587 19
6666.975 20
6667.362 21
6667.750 39
6668.137 33
6668.525 27
6668.912 20
6669.300 21
6669.687 30
6670.075 32
6670.463 24
6670.850 31
6671.238 21
6671.625 36
6672.013 29
6672.401 25
6672.788 36
6673.176 55
6673.564 62
6673.951 51
6674.339 65
6674.727 58
6675.114 60
6675.502 73
6675.890 85
6676.278 68
6676.665 50
6677.053 53
6677.441 41
6677.829 36
6678.217 36
6678.604 34
6678.992 36
6679.380 50
6679.768 41
6680.156 30
6680.544 26
6680.932 38
6681.319 35
6681.707 20
6682.095 29
6682.483 23
6682.871 17
6683.259 19
6683.647 27
6684.035 25
6684.423 20
6684.811 18
6685.199 33
6685.587 30
6685.975 21
6686.363 27
6686.751 39
6687.139 41
6687.527 53
6687.915 61
6688.304 52
6688.692 56
6689.080 47
6689.468 37
6689.856 49
6690.244 57
6690.632 48
6691.021 42
6691.409 31
6691.797 31
6692.185 36
6692.573 43
6692.962 25
6693.350 33
6693.738 28
6694.126 23
6694.515 20
6694.903 19
6695.291 29
6695.680 16
6696.068 13
6696.456 20
6696.845 16
6697.233 20
6697.621 16
6698.010 9
6698.398 21
6698.786 21
6699.175 13
6699.563 19
6699.952 18
6700.340 9
6700.729 9
6701.117 7
6701.506 6
6701.894 7
6702.283 7
6702.671 11
6703.060 13
6703.448 10
6703.837 8
6704.225 12
6704.614 18
6705.003 13
6705.391 12
6705.780 11
6706.168 8
6706.557 4
6706.946 1
6707.334 6
6707.723 17
6708.112 29
6708.500 26
6708.889 21
6709.278 23
6709.666 20
6710.055 19
6710.444 19
6710.833 5
6711.221 7
6711.610 10
6711.999 17
6712.388 16
6712.777 11
6713.165 7
6713.554 3
6713.943 3
6714.332 17
6714.721 21
6715.110 12
6715.499 15
6715.888 12
6716.276 14
6716.665 8
6717.054 14
6717.443 8
6717.832 5
6718.221 5
6718.610 4
6718.999 13
6719.388 13
6719.777 6
6720.166 4
6720.555 5
6720.944 10
6721.333 6
6721.722 3
6722.111 12
6722.501 13
6722.890 15
6723.279 9
6723.668 15
6724.057 16
6724.446 12
6724.835 15
6725.225 8
6725.614 8
6726.003 7
6726.392 17
6726.781 8
6727.171 2
6727.560 1
6727.949 3
6728.338 1
6728.728 2
6729.117 7
6729.506 7
6729.895 21
6730.285 21
6730.674 13
6731.063 8
6731.453 6
6731.842 6
6732.232 1
6732.621 4
6733.010 5
6733.400 11
6733.789 15
6734.179 11
6734.568 7
6734.958 5
6735.347 3
6735.736 8
6736.126 9
6736.515 11
6736.905 6
6737.294 10
6737.684 14
6738.074 9
6738.463 17
6738.853 19
6739.242 12
6739.632 8
6740.021 5
6740.411 3
6740.801 7
6741.190 5
6741.580 9
6741.970 9
6742.359 15
6742.749 11
6743.139 3
6743.528 16
6743.918 14
6744.308 6
6744.698 13
6745.087 8
6745.477 8
6745.867 11
6746.257 11
6746.646 7
6747.036 4
6747.426 15
6747.816 19
6748.206 8
6748.596 8
6748.985 4
6749.375 4
6749.765 3
6750.155 1
6750.545 3
6750.935 6
6751.325 4
6751.715 5
6752.105 10
6752.495 5
6752.885 4
6753.275 10
6753.665 8
6754.055 8
6754.445 9
6754.835 12
6755.225 11
6755.615 11
6756.005 3
6756.395 3
6756.785 6
6757.175 6
6757.565 10
6757.955 15
6758.345 12
6758.736 13
6759.126 9
6759.516 11
6759.906 13
6760.296 8
6760.687 10
6761.077 13
6761.467 23
6761.857 17
6762.247 9
6762.638 9
6763.028 7
6763.418 4
6763.809 5
6764.199 10
6764.589 10
6764.979 7
6765.370 6
6765.760 8
6766.150 11
6766.541 6
6766.931 14
6767.322 7
6767.712 6
6768.102 4
6768.493 6
6768.883 5
6769.274 7
6769.664 12
6770.055 12
6770.445 5
6770.836 13
6771.226 9
6771.617 3
6772.007 2
6772.398 4
6772.788 5
6773.179 16
6773.569 13
6773.960 14
6774.351 7
6774.741 3
6775.132 5
6775.522 8
6775.913 10
6776.304 13
6776.694 12
6777.085 9
6777.476 10
6777.866 8
6778.257 13
6778.648 8
6779.039 6
6779.429 5
6779.820 6
6780.211 10
6780.602 9
6780.992 12
6781.383 8
6781.774 6
6782.165 12
6782.556 15
6782.947 11
6783.337 5
6783.728 8
6784.119 11
6784.510 12
6784.901 6
6785.292 15
6785.683 9
6786.074 10
6786.465 6
6786.856 8
6787.247 13
6787.638 13
6788.029 9
6788.420 12
6788.811 9
6789.202 7
6789.593 13
6789.984 11
6790.375 14
6790.766 8
6791.157 6
6791.548 16
6791.939 9
6792.330 9
6792.721 31
6793.112 33
6793.504 32
6793.895 32
6794.286 21
6794.677 18
6795.068 26
6795.459 19
6795.851 13
6796.242 19
6796.633 21
6797.024 23
6797.416 16
6797.807 14
6798.198 15
6798.590 22
6798.981 12
6799.372 28
6799.763 21
6800.155 21
6800.546 18
6800.938 18
6801.329 10
6801.720 8
6802.112 19
6802.503 16
6802.894 16
6803.286 12
6803.677 14
6804.069 19
6804.460 19
6804.852 16
6805.243 7
6805.635 6
6806.026 13
6806.418 5
6806.809 17
6807.201 17
6807.592 14
6807.984 24
6808.376 21
6808.767 32
6809.159 34
6809.550 24
6809.942 18
6810.334 13
6810.725 24
6811.117 18
6811.509 13
6811.900 24
6812.292 31
6812.684 29
6813.075 27
6813.467 22
6813.859 16
6814.251 12
6814.642 31
6815.034 33
6815.426 16
6815.818 12
6816.209 10
6816.601 18
6816.993 14
6817.385 18
6817.777 11
6818.169 6
6818.560 16
6818.952 12
6819.344 7
6819.736 12
6820.128 12
6820.520 13
6820.912 10
6821.304 8
6821.696 11
6822.088 9
6822.480 15
6822.872 12
6823.264 10
6823.656 17
6824.048 23
6824.440 16
6824.832 20
6825.224 17
6825.616 16
6826.008 7
6826.400 5
6826.792 3
6827.184 8
6827.577 14
6827.969 11
6828.361 11
6828.753 11
6829.145 7
6829.537 5
6829.930 7
6830.322 8
6830.714 11
6831.106 14
6831.499 19
6831.891 14
6832.283 15
6832.675 16
6833.068 14
6833.460 17
6833.852 29
6834.245 22
6834.637 25
6835.029 25
6835.422 17
6835.814 19
6836.206 32
6836.599 37
6836.991 41
6837.383 55
6837.776 54
6838.168 58
6838.561 56
6838.953 59
6839.346 47
6839.738 43
6840.131 42
6840.523 41
6840.916 26
6841.308 23
6841.701 21
6842.093 18
6842.486 27
6842.878 29
6843.271 39
6843.664 33
6844.056 21
6844.449 13
6844.841 19
6845.234 10
6845.627 9
6846.019 6
6846.412 11
6846.805 12
6847.197 9
6847.590 3
6847.983 4
6848.376 7
6848.768 19
6849.161 17
6849.554 18
6849.947 27
6850.339 27
6850.732 25
6851.125 20
6851.518 28
6851.911 29
6852.303 29
6852.696 30
6853.089 21
6853.482 24
6853.875 31
6854.268 15
6854.661 20
6855.054 12
6855.447 8
6855.840 13
6856.233 17
6856.625 25
6857.018 22
6857.411 29
6857.804 30
6858.197 30
6858.590 42
6858.983 40
6859.377 18
6859.770 25
6860.163 16
6860.556 10
6860.949 15
6861.342 14
6861.735 13
6862.128 19
6862.521 20
6862.914 11
6863.308 13
6863.701 18
6864.094 18
6864.487 21
6864.880 11
6865.274 5
6865.667 11
6866.060 11
6866.453 8
6866.847 3
6867.240 4
6867.633 9
6868.026 17
6868.420 15
6868.813 9
6869.206 11
6869.600 13
6869.993 14
6870.386 8
6870.780 2
6871.173 1
6871.566 6
6871.960 8
6872.353 4
6872.747 5
6873.140 11
6873.534 8
6873.927 18
6874.321 27
6874.714 23
6875.108 27
6875.501 25
6875.895 29
6876.288 27
6876.682 20
6877.075 11
6877.469 9
6877.862 20
6878.256 18
6878.649 22
6879.043 25
6879.437 27
6879.830 35
6880.224 32
6880.618 26
6881.011 32
6881.405 39
6881.799 30
6882.192 43
6882.586 40
6882.980 32
6883.374 22
6883.767 27
6884.161 19
6884.555 26
6884.949 32
6885.342 34
6885.736 23
6886.130 21
6886.524 14
6886.918 15
6887.311 23
6887.705 23
6888.099 28
6888.493 24
6888.887 11
6889.281 17
6889.675 15
6890.069 11
6890.463 25
6890.857 32
6891.251 16
6891.644 13
6892.038 7
6892.432 14
6892.826 11
6893.220 12
6893.614 17
6894.009 13
6894.403 13
6894.797 13
6895.191 12
6895.585 22
6895.979 21
6896.373 10
6896.767 11
6897.161 8
6897.555 24
6897.950 19
6898.344 15
6898.738 17
6899.132 12
6899.526 12
6899.920 12
6900.315 20
6900.709 10
6901.103 13
6901.497 14
6901.892 11
6902.286 11
6902.680 6
6903.074 3
6903.469 4
6903.863 8
6904.257 6
6904.652 9
6905.046 17
6905.440 12
6905.835 13
6906.229 17
6906.624 17
6907.018 14
6907.412 7
6907.807 16
6908.201 14
6908.596 7
6908.990 14
6909.385 13
6909.779 7
6910.174 7
6910.568 7
6910.963 9
6911.357 5
6911.752 4
6912.146 11
6912.541 11
6912.936 5
6913.330 2
6913.725 8
6914.119 9
6914.514 8
6914.909 5
6915.303 15
6915.698 12
6916.093 11
6916.487 6
6916.882 7
6917.277 17
6917.671 17
6918.066 15
6918.461 11
6918.856 10
6919.250 9
6919.645 7
6920.040 7
6920.435 5
6920.829 7
6921.224 11
6921.619 12
6922.014 17
6922.409 16
6922.804 12
6923.199 4
6923.593 5
6923.988 5
6924.383 8
6924.778 11
6925.173 6
6925.568 15
6925.963 16
6926.358 15
6926.753 6
6927.148 7
6927.543 8
6927.938 2
6928.333 8
6928.728 15
6929.123 10
6929.518 14
6929.913 18
6930.308 10
6930.703 12
6931.098 7
6931.493 12
6931.889 6
6932.284 21
6932.679 20
6933.074 12
6933.469 16
6933.864 13
6934.260 9
6934.655 16
6935.050 14
6935.445 23
6935.840 17
6936.236 15
6936.631 13
6937.026 11
6937.421 15
6937.817 13
6938.212 10
6938.607 21
6939.003 23
6939.398 46
6939.793 49
6940.189 39
6940.584 25
6940.979 17
6941.375 10
6941.770 20
6942.166 18
6942.561 26
6942.956 21
6943.352 11
6943.747 25
6944.143 17
6944.538 8
6944.934 9
6945.329 4
6945.725 10
6946.120 13
6946.516 8
6946.911 15
6947.307 12
6947.703 22
6948.098 16
6948.494 11
6948.889 8
6949.285 10
6949.681 11
6950.076 9
6950.472 10
6950.868 9
6951.263 12
6951.659 9
6952.055 2
6952.450 0
6952.846 4
6953.242 8
6953.638 5
6954.033 7
6954.429 8
6954.825 6
6955.221 8
6955.616 6
6956.012 3
6956.408 9
6956.804 13
6957.200 14
6957.596 14
6957.991 14
6958.387 14
6958.783 8
6959.179 6
6959.575 3
6959.971 12
6960.367 11
6960.763 14
6961.159 20
6961.555 10
6961.951 9
6962.347 17
6962.743 17
6963.139 14
6963.535 11
6963.931 13
6964.327 5
6964.723 8
6965.119 7
6965.515 0
6965.911 2
6966.307 2
6966.703 17
6967.099 11
6967.496 5
6967.892 13
6968.288 16
6968.684 19
6969.080 24
6969.476 24
6969.873 13
6970.269 7
6970.665 5
6971.061 3
6971.458 3
6971.854 3
6972.250 10
6972.646 20
6973.043 15
6973.439 26
6973.835 15
6974.232 9
6974.628 16
6975.024 16
6975.421 8
6975.817 16
6976.213 11
6976.610 12
6977.006 13
6977.403 9
6977.799 7
6978.195 8
6978.592 1
6978.988 0
6979.385 2
6979.781 6
6980.178 14
6980.574 14
6980.971 8
6981.367 4
6981.764 8
6982.160 5
6982.557 9
6982.954 9
6983.350 17
6983.747 8
6984.143 8
6984.540 8
6984.937 9
6985.333 6
6985.730 6
6986.127 5
6986.523 2
6986.920 4
6987.317 3
6987.713 11
6988.110 16
6988.507 6
6988.904 9
6989.300 11
6989.697 10
6990.094 6
6990.491 4
6990.887 1
6991.284 3
6991.681 0
6992.078 12
6992.475 17
6992.872 10
6993.269 8
6993.665 11
6994.062 6
6994.459 7
6994.856 9
6995.253 4
6995.650 13
6996.047 13
6996.444 7
6996.841 8
6997.238 3
6997.635 4
6998.032 4
6998.429 10
6998.826 11
6999.223 5
6999.620 9
7000.017 10
7000.414 12
7000.811 8
7001.208 10
7001.605 6
7002.003 7
7002.400 7
7002.797 8
7003.194 13
7003.591 15
7003.988 8
7004.385 7
7004.783 6
7005.180 19
7005.577 14
7005.974 10
7006.372 17
7006.769 17
7007.166 14
7007.563 13
7007.961 8
7008.358 9
7008.755 7
7009.153 5
7009.550 7
7009.947 14
7010.345 10
7010.742 13
7011.139 16
7011.537 10
7011.934 10
7012.332 7
7012.729 12
7013.126 8
7013.524 4
7013.921 12
7014.319 15
7014.716 25
7015.114 16
7015.511 11
7015.909 9
7016.306 21
7016.704 22
7017.101 10
7017.499 14
7017.896 15
7018.294 17
7018.692 14
7019.089 11
7019.487 13
7019.884 11
7020.282 7
7020.680 4
7021.077 1
7021.475 5
7021.873 12
7022.270 7
7022.668 4
7023.066 5
7023.464 3
7023.861 12
7024.259 4
7024.657 3
7025.055 10
7025.452 13
7025.850 4
7026.248 6
7026.646 3
7027.044 8
7027.441 9
7027.839 10
7028.237 14
7028.635 10
7029.033 15
7029.431 17
7029.829 23
7030.227 20
7030.625 20
7031.023 6
7031.420 12
7031.818 16
7032.216 18
7032.614 11
7033.012 14
7033.410 22
7033.808 16
7034.206 16
7034.605 16
7035.003 17
7035.401 20
7035.799 25
7036.197 25
7036.595 9
7036.993 6
7037.391 4
7037.789 8
7038.187 13
7038.586 13
7038.984 8
7039.382 12
7039.780 10
7040.178 11
7040.576 11
7040.975 11
7041.373 8
7041.771 7
7042.169 16
7042.568 22
7042.966 11
7043.364 21
7043.763 16
7044.161 8
7044.559 8
7044.958 12
7045.356 6
7045.754 3
7046.153 12
7046.551 4
7046.949 5
7047.348 7
7047.746 4
7048.145 5
7048.543 18
7048.942 14
7049.340 16
7049.738 14
7050.137 4
7050.535 5
7050.934 12
7051.332 6
7051.731 5
7052.130 3
7052.528 2
7052.927 6
7053.325 10
7053.724 9
7054.122 4
7054.521 8
7054.920 8
7055.318 7
7055.717 17
7056.116 15
7056.514 14
7056.913 16
7057.312 18
7057.710 16
7058.109 8
7058.508 6
7058.906 8
7059.305 5
7059.704 6
7060.103 6
7060.501 3
7060.900 3
7061.299 5
7061.698 3
7062.097 5
7062.496 7
7062.894 3
7063.293 7
7063.692 15
7064.091 9
7064.490 5
7064.889 11
7065.288 8
7065.687 2
7066.086 8
7066.484 10
7066.883 11
7067.282 8
7067.681 5
7068.080 9
7068.479 17
7068.878 16
7069.277 10
7069.676 14
7070.075 10
7070.475 10
7070.874 8
7071.273 11
7071.672 11
7072.071 6
7072.470 10
7072.869 6
7073.268 6
7073.667 13
7074.067 11
7074.466 10
7074.865 6
7075.264 6
7075.663 6
7076.063 9
7076.462 9
7076.861 10
7077.260 5
7077.660 5
7078.059 5
7078.458 6
7078.857 1
7079.257 3
7079.656 7
7080.055 6
7080.455 5
7080.854 5
7081.253 5
7081.653 7
7082.052 2
7082.452 4
7082.851 6
7083.250 6
7083.650 9
7084.049 9
7084.449 4
7084.848 8
7085.248 9
7085.647 5
7086.047 6
7086.446 9
7086.846 8
7087.245 11
7087.645 12
7088.044 7
7088.444 5
7088.843 6
7089.243 6
7089.643 0
7090.042 0
7090.442 0
7090.841 4
7091.241 2
7091.641 4
7092.040 4
7092.440 3
7092.840 4
7093.239 2
7093.639 2
7094.039 2
7094.439 0
7094.838 4
7095.238 15
7095.638 18
7096.038 7
7096.438 3
7096.837 1
7097.237 4
7097.637 3
7098.037 7
7098.437 7
7098.836 10
7099.236 5
7099.636 8
7100.036 12
7100.436 14
7100.836 20
7101.236 17
7101.636 10
7102.036 9
7102.436 19
7102.836 15
7103.236 14
7103.636 7
7104.036 15
7104.436 15
7104.836 16
7105.236 16
7105.636 8
7106.036 6
7106.436 3
7106.836 4
7107.236 11
7107.636 4
7108.036 3
7108.437 3
7108.837 3
7109.237 4
7109.637 1
7110.037 9
7110.437 7
7110.838 7
7111.238 12
7111.638 10
7112.038 8
7112.438 9
7112.839 9
7113.239 4
7113.639 8
7114.040 3
7114.440 10
7114.840 13
7115.240 19
7115.641 13
7116.041 9
7116.441 7
7116.842 17
7117.242 15
7117.643 16
7118.043 10
7118.443 5
7118.844 9
7119.244 1
7119.645 0
7120.045 9
7120.446 4
7120.846 3
7121.247 2
7121.647 0
7122.048 5
7122.448 8
7122.849 10
7123.249 22
7123.650 9
7124.050 11
7124.451 9
7124.852 3
7125.252 6
7125.653 5
7126.053 7
7126.454 13
7126.855 13
7127.255 14
7127.656 18
7128.057 19
7128.457 15
7128.858 15
7129.259 11
7129.660 19
7130.060 18
7130.461 9
7130.862 6
7131.263 10
7131.663 3
7132.064 8
7132.465 4
7132.866 9
7133.267 4
7133.667 7
7134.068 7
7134.469 6
7134.870 4
7135.271 5
7135.672 5
7136.073 6
7136.474 11
7136.875 24
7137.276 12
7137.676 9
7138.077 5
7138.478 7
7138.879 6
7139.280 4
7139.681 8
7140.082 14
7140.483 15
7140.885 30
7141.286 29
7141.687 11
7142.088 11
7142.489 5
7142.890 5
7143.291 2
7143.692 2
7144.093 8
7144.494 11
7144.896 8
7145.297 12
7145.698 16
7146.099 19
7146.500 7
7146.902 8
7147.303 5
7147.704 5
7148.105 0
7148.507 5
7148.908 13
7149.309 9
7149.710 6
7150.112 6
7150.513 6
7150.914 6
7151.316 9
7151.717 21
7152.118 9
7152.520 9
7152.921 3
7153.323 10
7153.724 8
7154.125 3
7154.527 5
7154.928 5
7155.330 3
7155.731 8
7156.133 13
7156.534 8
7156.936 3
7157.337 8
7157.739 5
7158.140 4
7158.542 7
7158.943 5
7159.345 8
7159.746 9
7160.148 3
7160.550 4
7160.951 5
7161.353 5
7161.754 9
7162.156 4
7162.558 7
7162.959 4
7163.361 8
7163.763 12
7164.164 13
7164.566 6
7164.968 8
7165.370 5
7165.771 6
7166.173 4
7166.575 6
7166.977 6
7167.378 5
7167.780 8
7168.182 10
7168.584 11
7168.986 11
7169.388 12
7169.789 13
7170.191 7
7170.593 11
7170.995 8
7171.397 3
7171.799 14
7172.201 9
7172.603 19
7173.005 14
7173.407 16
7173.809 9
7174.211 8
7174.613 6
7175.015 2
7175.417 6
7175.819 14
7176.221 8
7176.623 8
7177.025 6
7177.427 4
7177.829 4
7178.231 7
7178.633 6
7179.035 7
7179.437 10
7179.839 6
7180.242 17
7180.644 10
7181.046 4
7181.448 3
7181.850 0
7182.253 2
7182.655 17
7183.057 17
7183.459 9
7183.861 8
7184.264 1
7184.666 1
7185.068 8
7185.471 13
7185.873 7
7186.275 6
7186.678 3
7187.080 3
7187.482 3
7187.885 6
7188.287 14
7188.689 13
7189.092 7
7189.494 2
7189.897 2
7190.299 3
7190.701 2
7191.104 3
7191.506 5
7191.909 4
7192.311 0
7192.714 5
7193.116 1
7193.519 2
7193.921 12
7194.324 6
7194.727 3
7195.129 3
7195.532 4
7195.934 7
7196.337 2
7196.740 4
7197.142 1
7197.545 4
7197.947 3
7198.350 5
7198.753 4
7199.155 3
7199.558 1
7199.961 7
7200.364 7
7200.766 6
7201.169 1
7201.572 3
7201.975 8
7202.377 10
7202.780 16
7203.183 22
7203.586 10
7203.988 6
7204.391 8
7204.794 8
7205.197 9
7205.600 17
7206.003 23
7206.406 19
7206.809 14
7207.211 11
7207.614 8
7208.017 10
7208.420 9
7208.823 10
7209.226 4
7209.629 5
7210.032 9
7210.435 7
7210.838 1
7211.241 3
7211.644 4
7212.047 3
7212.450 9
7212.853 6
7213.256 6
7213.659 3
7214.063 4
7214.466 6
7214.869 8
7215.272 6
7215.675 3
7216.078 1
7216.481 8
7216.885 5
7217.288 17
7217.691 14
7218.094 8
7218.497 2
7218.901 8
7219.304 4
7219.707 5
7220.110 10
7220.514 5
7220.917 6
7221.320 11
7221.724 5
7222.127 3
7222.530 9
7222.934 13
7223.337 10
7223.740 4
7224.144 7
7224.547 2
7224.950 2
7225.354 1
7225.757 2
7226.161 7
7226.564 2
7226.968 3
7227.371 4
7227.775 5
7228.178 4
7228.582 3
7228.985 0
7229.389 3
7229.792 7
7230.196 9
7230.599 14
7231.003 7
7231.406 5
7231.810 8
7232.214 9
7232.617 5
7233.021 15
7233.425 10
7233.828 4
7234.232 14
7234.636 13
7235.039 9
7235.443 15
7235.847 11
7236.250 10
7236.654 9
7237.058 10
7237.462 9
7237.865 4
7238.269 5
7238.673 5
7239.077 7
7239.480 3
7239.884 1
7240.288 2
7240.692 4
7241.096 5
7241.500 7
7241.904 4
7242.307 6
7242.711 3
7243.115 4
7243.519 1
7243.923 5
7244.327 7
7244.731 4
7245.135 4
7245.539 6
7245.943 12
7246.347 9
7246.751 9
7247.155 9
7247.559 5
7247.963 2
7248.367 5
7248.771 6
7249.175 6
7249.579 9
7249.984 10
7250.388 13
7250.792 10
7251.196 14
7251.600 15
7252.004 14
7252.408 8
7252.813 1
7253.217 4
7253.621 13
7254.025 13
7254.429 5
7254.834 5
7255.238 8
7255.642 13
7256.046 7
7256.451 9
7256.855 8
7257.259 1
7257.664 1
7258.068 7
7258.472 10
7258.877 8
7259.281 3
7259.685 2
7260.090 3
7260.494 10
7260.899 10
7261.303 2
7261.707 3
7262.112 5
7262.516 5
7262.921 7
7263.325 7
7263.730 3
7264.134 3
7264.539 3
7264.943 0
7265.348 5
7265.752 5
7266.157 11
7266.561 5
7266.966 4
7267.371 5
7267.775 4
7268.180 4
7268.584 8
7268.989 7
7269.394 11
7269.798 9
7270.203 6
7270.608 8
7271.012 9
7271.417 8
7271.822 7
7272.227 7
7272.631 8
7273.036 7
7273.441 8
7273.846 6
7274.250 9
7274.655 9
7275.060 8
7275.465 6
7275.870 6
7276.274 5
7276.679 1
7277.084 11
7277.489 20
7277.894 15
7278.299 15
7278.704 5
7279.109 11
7279.513 12
7279.918 3
7280.323 7
7280.728 8
7281.133 12
7281.538 10
7281.943 5
7282.348 7
7282.753 12
7283.158 14
7283.563 11
7283.968 9
7284.373 12
7284.779 3
7285.184 0
7285.589 4
7285.994 4
7286.399 4
7286.804 9
7287.209 11
7287.614 18
7288.020 14
7288.425 10
7288.830 12
7289.235 19
7289.640 15
7290.046 8
7290.451 9
7290.856 8
7291.261 13
7291.667 15
7292.072 11
7292.477 6
7292.882 6
7293.288 6
7293.693 11
7294.098 9
7294.504 11
7294.909 14
7295.314 20
7295.720 12
7296.125 7
7296.531 9
7296.936 17
7297.341 20
7297.747 13
7298.152 13
7298.558 7
7298.963 9
7299.369 8
7299.774 4
7300.180 18
7300.585 15
7300.991 17
7301.396 19
7301.802 15
7302.207 10
7302.613 26
7303.019 24
7303.424 10
7303.830 11
7304.235 11
7304.641 8
7305.047 13
7305.452 23
7305.858 13
7306.264 13
7306.669 13
7307.075 14
7307.481 9
7307.886 4
7308.292 6
7308.698 7
7309.104 6
7309.509 6
7309.915 3
7310.321 7
7310.727 14
7311.133 15
7311.538 9
7311.944 11
7312.350 8
7312.756 7
7313.162 4
7313.568 5
7313.974 5
7314.379 8
7314.785 14
7315.191 11
7315.597 7
7316.003 5
7316.409 16
7316.815 13
7317.221 9
7317.627 9
7318.033 7
7318.439 11
7318.845 12
7319.251 8
7319.657 10
7320.063 12
7320.469 8
7320.875 6
7321.281 4
7321.687 15
7322.094 13
7322.500 5
7322.906 3
7323.312 7
7323.718 3
7324.124 2
7324.531 5
7324.937 10
7325.343 4
7325.749 8
7326.155 8
7326.562 9
7326.968 5
7327.374 5
7327.780 4
7328.187 3
7328.593 4
7328.999 11
7329.406 3
7329.812 5
7330.218 5
7330.625 1
7331.031 2
7331.437 9
7331.844 13
7332.250 7
7332.656 5
7333.063 0
7333.469 3
7333.876 7
7334.282 10
7334.689 12
7335.095 10
7335.502 5
7335.908 2
7336.315 2
7336.721 4
7337.128 9
7337.534 8
7337.941 10
7338.347 7
7338.754 3
7339.160 1
7339.567 5
7339.974 14
7340.380 16
7340.787 7
7341.194 3
7341.600 19
7342.007 13
7342.414 9
7342.820 4
7343.227 7
7343.634 11
7344.040 9
7344.447 9
7344.854 5
7345.261 6
7345.667 11
7346.074 21
7346.481 11
7346.888 11
7347.295 9
7347.701 7
7348.108 9
7348.515 15
7348.922 10
7349.329 13
7349.736 10
7350.143 8
7350.549 3
7350.956 4
7351.363 3
7351.770 6
7352.177 2
7352.584 10
7352.991 13
7353.398 7
7353.805 3
7354.212 6
7354.619 17
7355.026 12
7355.433 5
7355.840 8
7356.247 5
7356.654 8
7357.061 9
7357.469 14
7357.876 21
7358.283 17
7358.690 9
7359.097 10
7359.504 14
7359.911 8
7360.319 4
7360.726 8
7361.133 11
7361.540 13
7361.947 17
7362.355 12
7362.762 15
7363.169 15
7363.576 17
7363.984 10
7364.391 4
7364.798 10
7365.205 10
7365.613 9
7366.020 2
7366.427 4
7366.835 6
7367.242 8
7367.650 7
7368.057 12
7368.464 9
7368.872 10
7369.279 8
7369.687 4
7370.094 6
7370.502 9
7370.909 10
7371.316 6
7371.724 6
7372.131 6
7372.539 3
7372.946 9
7373.354 11
7373.762 7
7374.169 15
7374.577 8
7374.984 4
7375.392 3
7375.799 2
7376.207 2
7376.615 2
7377.022 3
7377.430 5
7377.838 10
7378.245 11
7378.653 6
7379.061 6
7379.468 9
7379.876 15
7380.284 10
7380.692 5
7381.099 2
7381.507 2
7381.915 12
7382.323 13
7382.730 18
7383.138 13
7383.546 12
7383.954 12
7384.362 8
7384.770 5
7385.177 18
7385.585 20
7385.993 13
7386.401 4
7386.809 4
7387.217 11
7387.625 12
7388.033 21
7388.441 14
7388.849 14
7389.257 11
7389.665 9
7390.073 10
7390.481 13
7390.889 5
7391.297 0
7391.705 3
7392.113 7
7392.521 7
7392.929 3
7393.337 4
7393.745 12
7394.153 5
7394.561 6
7394.969 6
7395.378 11
7395.786 11
7396.194 10
7396.602 7
7397.010 5
7397.418 9
7397.827 7
7398.235 9
7398.643 13
7399.051 15
7399.460 9
7399.868 1
7400.276 2
7400.684 13
7401.093 10
7401.501 6
7401.909 10
7402.318 13
7402.726 9
7403.134 9
7403.543 9
7403.951 17
7404.360 7
7404.768 2
7405.176 6
7405.585 8
7405.993 9
7406.402 13
7406.810 9
7407.219 3
7407.627 6
7408.036 6
7408.444 5
7408.853 6
7409.261 12
7409.670 9
7410.078 6
7410.487 5
7410.895 6
7411.304 5
7411.713 7
7412.121 4
7412.530 14
7412.938 13
7413.347 17
7413.756 8
7414.164 14
7414.573 8
7414.982 7
7415.390 6
7415.799 5
7416.208 9
7416.617 5
7417.025 3
7417.434 6
7417.843 3
7418.252 3
7418.660 10
7419.069 4
7419.478 4
7419.887 2
7420.296 4
7420.705 3
7421.113 1
7421.522 6
7421.931 6
7422.340 14
7422.749 11
7423.158 4
7423.567 6
7423.976 4
7424.385 11
7424.794 10
7425.203 4
7425.612 6
7426.021 3
7426.430 2
7426.839 6
7427.248 15
7427.657 4
7428.066 12
7428.475 13
7428.884 14
7429.293 18
7429.702 15
7430.111 5
7430.520 9
7430.929 15
7431.338 12
7431.748 10
7432.157 7
7432.566 11
7432.975 17
7433.384 14
7433.793 7
7434.203 8
7434.612 10
7435.021 7
7435.430 2
7435.840 0
7436.249 9
7436.658 3
7437.068 1
7437.477 8
7437.886 7
7438.295 4
7438.705 5
7439.114 2
7439.524 3
7439.933 3
7440.342 6
7440.752 7
7441.161 9
7441.571 5
7441.980 12
7442.389 12
7442.799 11
7443.208 9
7443.618 11
7444.027 7
7444.437 8
7444.846 6
7445.256 9
7445.665 12
7446.075 13
7446.484 9
7446.894 9
7447.304 7
7447.713 8
7448.123 16
7448.532 17
7448.942 11
7449.352 11
7449.761 14
7450.171 19
7450.581 38
7450.990 30
7451.400 12
7451.810 16
7452.219 11
7452.629 9
7453.039 11
7453.449 18
7453.858 12
7454.268 3
7454.678 11
7455.088 16
7455.497 17
7455.907 19
7456.317 23
7456.727 11
7457.137 13
7457.547 15
7457.957 14
7458.366 11
7458.776 11
7459.186 12
7459.596 9
7460.006 7
7460.416 17
7460.826 17
7461.236 20
7461.646 26
7462.056 20
7462.466 16
7462.876 13
7463.286 15
7463.696 15
7464.106 15
7464.516 18
7464.926 28
7465.336 28
7465.746 15
7466.156 11
7466.566 12
7466.977 21
7467.387 32
7467.797 46
7468.207 63
7468.617 66
7469.027 55
7469.437 62
7469.848 59
7470.258 50
7470.668 44
7471.078 42
7471.489 36
7471.899 44
7472.309 40
7472.719 33
7473.130 33
7473.540 28
7473.950 32
7474.361 18
7474.771 15
7475.181 17
7475.592 10
7476.002 15
7476.412 9
7476.823 5
7477.233 13
7477.644 8
7478.054 8
7478.464 9
7478.875 13
7479.285 15
7479.696 8
7480.106 9
7480.517 9
7480.927 7
7481.338 5
7481.748 9
7482.159 8
7482.569 8
7482.980 5
7483.391 7
7483.801 15
7484.212 13
7484.622 11
7485.033 5
7485.444 5
7485.854 7
7486.265 10
7486.675 6
7487.086 25
7487.497 29
7487.908 13
7488.318 12
7488.729 14
7489.140 8
7489.550 9
7489.961 15
7490.372 9
7490.783 8
7491.194 5
7491.604 3
7492.015 3
7492.426 4
7492.837 6
7493.248 3
7493.658 8
7494.069 5
7494.480 6
7494.891 6
7495.302 7
7495.713 4
7496.124 4
7496.535 3
7496.946 10
7497.357 10
7497.768 4
7498.179 5
7498.590 14
7499.001 12
7499.412 7
7499.823 3
7500.234 9
7500.645 10
7501.056 8
7501.467 13
7501.878 3
7502.289 6
7502.700 5
7503.111 7
7503.522 12
7503.933 11
7504.345 9
7504.756 8
7505.167 12
7505.578 11
7505.989 3
7506.400 2
7506.812 4
7507.223 1
7507.634 4
7508.045 6
7508.457 10
7508.868 6
7509.279 3
7509.690 2
7510.102 4
7510.513 8
7510.924 17
7511.336 10
7511.747 12
7512.158 11
7512.570 6
7512.981 6
7513.393 25
7513.804 17
7514.215 11
7514.627 7
7515.038 3
7515.450 2
7515.861 2
7516.273 5
7516.684 2
7517.096 1
7517.507 4
7517.919 3
7518.330 7
7518.742 8
7519.153 6
7519.565 14
7519.976 13
7520.388 7
7520.800 5
7521.211 2
7521.623 8
7522.035 15
7522.446 11
7522.858 8
7523.269 15
7523.681 16
7524.093 12
7524.505 12
7524.916 12
7525.328 3
7525.740 17
7526.151 12
7526.563 10
7526.975 7
7527.387 6
7527.799 7
7528.210 6
7528.622 11
7529.034 11
7529.446 12
7529.858 4
7530.270 8
7530.681 1
7531.093 7
7531.505 7
7531.917 2
7532.329 11
7532.741 6
7533.153 7
7533.565 9
7533.977 6
7534.389 21
7534.801 8
7535.213 15
7535.625 12
7536.037 12
7536.449 5
7536.861 16
7537.273 9
7537.685 6
7538.097 4
7538.509 2
7538.921 11
7539.333 19
7539.745 14
7540.157 12
7540.570 22
7540.982 24
7541.394 11
7541.806 10
7542.218 5
7542.630 7
7543.043 10
7543.455 19
7543.867 10
7544.279 10
7544.692 14
7545.104 20
7545.516 8
7545.928 7
7546.341 12
7546.753 5
7547.165 18
7547.578 11
7547.990 4
7548.402 7
7548.815 4
7549.227 5
7549.640 9
7550.052 4
7550.464 6
7550.877 15
7551.289 13
7551.702 10
7552.114 19
7552.527 14
7552.939 15
7553.352 20
7553.764 29
7554.177 23
7554.589 28
7555.002 18
7555.414 15
7555.827 14
7556.239 18
7556.652 4
7557.064 18
7557.477 30
7557.890 18
7558.302 17
7558.715 15
7559.128 19
7559.540 11
7559.953 22
7560.366 26
7560.778 36
7561.191 53
7561.604 42
7562.016 47
7562.429 82
7562.842 71
7563.255 89
7563.667 78
7564.080 93
7564.493 104
7564.906 98
7565.319 84
7565.731 77
7566.144 86
7566.557 61
7566.970 61
7567.383 45
7567.796 38
7568.209 53
7568.622 47
7569.034 40
7569.447 30
7569.860 46
7570.273 33
7570.686 27
7571.099 32
7571.512 29
7571.925 23
7572.338 18
7572.751 16
7573.164 20
7573.577 12
7573.990 8
7574.403 4
7574.817 9
7575.230 13
7575.643 13
7576.056 4
7576.469 9
7576.882 14
7577.295 8
7577.708 18
7578.122 22
7578.535 13
7578.948 11
7579.361 13
7579.774 6
7580.188 3
7580.601 14
7581.014 8
7581.427 9
7581.841 4
7582.254 11
7582.667 11
7583.080 12
7583.494 18
7583.907 18
7584.320 17
7584.734 7
7585.147 6
7585.560 19
7585.974 14
7586.387 9
7586.801 4
7587.214 10
7587.627 9
7588.041 11
7588.454 8
7588.868 10
7589.281 8
7589.695 8
7590.108 6
7590.522 8
7590.935 15
7591.349 23
7591.762 17
7592.176 13
7592.589 11
7593.003 10
7593.417 19
7593.830 8
7594.244 10
7594.657 13
7595.071 6
7595.485 6
7595.898 9
7596.312 16
7596.726 11
7597.139 8
7597.553 5
7597.967 14
7598.381 18
7598.794 15
7599.208 24
7599.622 16
7600.035 16
7600.449 15
7600.863 10
7601.277 7
7601.691 5
7602.104 11
7602.518 17
7602.932 17
7603.346 18
7603.760 10
7604.174 11
7604.588 6
7605.002 3
7605.415 7
7605.829 11
7606.243 12
7606.657 6
7607.071 12
7607.485 9
7607.899 14
7608.313 9
7608.727 4
7609.141 3
7609.555 5
7609.969 12
7610.383 9
7610.797 7
7611.211 11
7611.625 10
7612.040 6
7612.454 5
7612.868 11
7613.282 13
7613.696 6
7614.110 1
7614.524 6
7614.939 11
7615.353 7
7615.767 7
7616.181 5
7616.595 1
7617.010 3
7617.424 3
7617.838 4
7618.252 6
7618.667 5
7619.081 2
7619.495 5
7619.909 9
7620.324 19
7620.738 19
7621.152 12
7621.567 10
7621.981 11
7622.396 13
7622.810 8
7623.224 2
7623.639 1
7624.053 5
7624.468 9
7624.882 12
7625.296 19
7625.711 8
7626.125 2
7626.540 6
7626.954 5
7627.369 6
7627.783 10
7628.198 15
7628.613 16
7629.027 9
7629.442 9
7629.856 5
7630.271 5
7630.685 5
7631.100 11
7631.515 14
7631.929 13
7632.344 11
7632.759 7
7633.173 15
7633.588 12
7634.003 13
7634.417 14
7634.832 4
7635.247 13
7635.661 22
7636.076 33
7636.491 23
7636.906 12
7637.321 11
7637.735 14
7638.150 25
7638.565 12
7638.980 16
7639.395 17
7639.809 14
7640.224 11
7640.639 2
7641.054 7
7641.469 6
7641.884 7
7642.299 6
7642.714 12
7643.129 16
7643.544 15
7643.959 21
7644.374 17
7644.789 22
7645.204 21
7645.619 19
7646.034 8
7646.449 19
7646.864 16
7647.279 5
7647.694 5
7648.109 12
7648.524 20
7648.939 23
7649.354 15
7649.769 20
7650.184 23
7650.599 19
7651.015 16
7651.430 17
7651.845 9
7652.260 11
7652.675 21
7653.091 25
7653.506 34
7653.921 28
7654.336 17
7654.752 13
7655.167 6
7655.582 9
7655.997 11
7656.413 19
7656.828 17
7657.243 17
7657.659 20
7658.074 19
7658.489 14
7658.905 13
7659.320 14
7659.735 13
7660.151 17
7660.566 31
7660.982 28
7661.397 20
7661.813 10
7662.228 24
7662.643 28
7663.059 31
7663.474 22
7663.890 30
7664.305 35
7664.721 35
7665.137 27
7665.552 33
7665.968 29
7666.383 38
7666.799 46
7667.214 40
7667.630 34
7668.046 36
7668.461 31
7668.877 21
7669.293 22
7669.708 28
7670.124 21
7670.540 15
7670.955 17
7671.371 12
7671.787 13
7672.202 14
7672.618 20
7673.034 31
7673.450 21
7673.865 19
7674.281 23
7674.697 18
7675.113 19
7675.529 21
7675.944 20
7676.360 18
7676.776 24
7677.192 25
7677.608 23
7678.024 28
7678.440 27
7678.856 16
7679.272 12
7679.687 23
7680.103 16
7680.519 25
7680.935 37
7681.351 33
7681.767 21
7682.183 23
7682.599 27
7683.015 26
7683.431 20
7683.847 21
7684.263 23
7684.680 30
7685.096 33
7685.512 39
7685.928 37
7686.344 32
7686.760 32
7687.176 19
7687.592 12
7688.008 24
7688.425 34
7688.841 32
7689.257 40
7689.673 31
7690.089 31
7690.506 27
7690.922 27
7691.338 28
7691.754 25
7692.171 25
7692.587 26
7693.003 29
7693.420 24
7693.836 26
7694.252 22
7694.669 16
7695.085 16
7695.501 11
7695.918 7
7696.334 13
7696.750 6
7697.167 12
7697.583 14
7698.000 12
7698.416 7
7698.833 16
7699.249 11
7699.665 10
7700.082 8
7700.498 8
7700.915 13
7701.331 17
7701.748 11
7702.165 18
7702.581 14
7702.998 16
7703.414 11
7703.831 19
7704.247 13
7704.664 14
7705.081 14
7705.497 14
7705.914 14
7706.331 8
7706.747 19
7707.164 23
7707.581 11
7707.997 16
7708.414 11
7708.831 4
7709.247 5
7709.664 5
7710.081 11
7710.498 7
7710.915 6
7711.331 6
7711.748 20
7712.165 12
7712.582 12
7712.999 15
7713.415 14
7713.832 18
7714.249 13
7714.666 12
7715.083 19
7715.500 21
7715.917 18
7716.334 22
7716.751 24
7717.168 13
7717.585 17
7718.001 17
7718.418 21
7718.835 26
7719.252 18
7719.669 19
7720.086 15
7720.504 12
7720.921 8
7721.338 11
7721.755 10
7722.172 11
7722.589 17
7723.006 12
7723.423 19
7723.840 27
7724.257 22
7724.675 18
7725.092 22
7725.509 23
7725.926 23
7726.343 17
7726.760 15
7727.178 22
7727.595 25
7728.012 21
7728.429 18
7728.847 13
7729.264 11
7729.681 18
7730.099 13
7730.516 9
7730.933 11
7731.350 15
7731.768 15
7732.185 11
7732.603 8
7733.020 5
7733.437 5
7733.855 7
7734.272 12
7734.690 19
7735.107 26
7735.524 15
7735.942 13
7736.359 19
7736.777 10
7737.194 11
7737.612 12
7738.029 14
7738.447 14
7738.864 8
7739.282 4
7739.699 7
7740.117 12
7740.535 6
7740.952 3
7741.370 6
7741.787 12
7742.205 11
7742.623 18
7743.040 20
7743.458 24
7743.876 24
7744.293 18
7744.711 9
7745.129 18
7745.546 29
7745.964 23
7746.382 29
7746.800 24
7747.217 24
7747.635 20
7748.053 26
7748.471 22
7748.889 21
7749.306 30
7749.724 37
7750.142 46
7750.560 37
7750.978 31
7751.396 18
7751.814 30
7752.231 37
7752.649 26
7753.067 32
7753.485 31
7753.903 28
7754.321 29
7754.739 38
7755.157 26
7755.575 38
7755.993 44
7756.411 34
7756.829 37
7757.247 25
7757.665 22
7758.083 20
7758.501 33
7758.919 44
7759.337 55
7759.756 57
7760.174 87
7760.592 91
7761.010 112
7761.428 113
7761.846 115
7762.264 138
7762.683 185
7763.101 227
7763.519 224
7763.937 247
7764.355 295
7764.774 291
7765.192 331
7765.610 347
7766.028 350
7766.447 359
7766.865 386
7767.283 362
7767.702 330
7768.120 287
7768.538 261
7768.957 256
7769.375 234
7769.793 210
7770.212 181
7770.630 167
7771.048 134
7771.467 138
7771.885 131
7772.304 98
7772.722 84
7773.141 65
7773.559 65
7773.978 55
7774.396 48
7774.815 34
7775.233 42
7775.652 30
7776.070 29
7776.489 20
7776.907 24
7777.326 23
7777.744 35
7778.163 29
7778.582 29
7779.000 20
7779.419 23
7779.838 18
7780.256 15
7780.675 27
7781.094 18
7781.512 7
7781.931 13
7782.350 21
7782.768 22
7783.187 12
7783.606 13
7784.025 11
7784.443 7
7784.862 16
7785.281 15
7785.700 9
7786.119 21
7786.537 14
7786.956 13
7787.375 17
7787.794 14
7788.213 10
7788.632 7
7789.051 5
7789.469 7
7789.888 6
7790.307 9
7790.726 11
7791.145 15
7791.564 19
7791.983 12
7792.402 8
7792.821 7
7793.240 7
7793.659 13
7794.078 8
7794.497 5
7794.916 5
7795.335 4
7795.754 5
7796.173 15
7796.592 12
7797.012 8
7797.431 3
7797.850 8
7798.269 10
7798.688 13
7799.107 10
7799.526 4
7799.946 1
7800.365 1
7800.784 2
7801.203 5
7801.622 9
7802.042 11
7802.461 5
7802.880 3
7803.299 4
7803.719 6
7804.138 10
7804.557 12
7804.977 16
7805.396 11
7805.815 9
7806.235 12
7806.654 10
7807.073 11
7807.493 15
7807.912 14
7808.332 14
7808.751 10
7809.171 10
7809.590 7
7810.009 7
7810.429 9
7810.848 8
7811.268 4
7811.687 10
7812.107 12
7812.526 13
7812.946 8
7813.365 9
7813.785 22
7814.205 17
7814.624 10
7815.044 10
7815.463 11
7815.883 3
7816.303 0
7816.722 2
7817.142 8
7817.562 4
7817.981 7
7818.401 11
7818.821 3
7819.240 1
7819.660 7
7820.080 11
7820.499 6
7820.919 6
7821.339 9
7821.759 7
7822.178 7
7822.598 4
7823.018 7
7823.438 5
7823.858 9
7824.278 5
7824.697 1
7825.117 11
7825.537 10
7825.957 3
7826.377 7
7826.797 3
7827.217 4
7827.637 3
7828.057 4
7828.477 1
7828.897 7
7829.316 1
7829.736 10
7830.156 14
7830.576 9
7830.997 6
7831.417 10
7831.837 12
7832.257 10
7832.677 10
7833.097 17
7833.517 15
7833.937 17
7834.357 11
7834.777 13
7835.197 15
7835.617 11
7836.038 13
7836.458 11
7836.878 10
7837.298 7
7837.718 6
7838.139 10
7838.559 13
7838.979 7
7839.399 8
7839.819 11
7840.240 14
7840.660 12
7841.080 7
7841.501 14
7841.921 10
7842.341 3
7842.762 1
7843.182 0
7843.602 4
7844.023 4
7844.443 5
7844.863 11
7845.284 10
7845.704 5
7846.125 5
7846.545 4
7846.966 10
7847.386 13
7847.806 5
7848.227 4
7848.647 7
7849.068 15
7849.488 8
7849.909 7
7850.330 7
7850.750 13
7851.171 15
7851.591 13
7852.012 3
7852.432 1
7852.853 3
7853.274 2
7853.694 6
7854.115 8
7854.536 4
7854.956 1
7855.377 0
7855.798 4
7856.218 2
7856.639 5
7857.060 5
7857.480 7
7857.901 2
7858.322 1
7858.743 6
7859.163 4
7859.584 5
7860.005 3
7860.426 4
7860.847 3
7861.267 1
7861.688 0
7862.109 3
7862.530 5
7862.951 1
7863.372 3
7863.793 4
7864.214 3
7864.635 2
7865.055 1
7865.476 4
7865.897 1
7866.318 1
7866.739 4
7867.160 5
7867.581 7
7868.002 5
7868.423 10
7868.844 18
7869.265 7
7869.686 12
7870.108 8
7870.529 4
7870.950 3
7871.371 5
7871.792 9
7872.213 12
7872.634 24
7873.055 14
7873.477 5
7873.898 9
7874.319 5
7874.740 0
7875.161 7
7875.582 7
7876.004 9
7876.425 5
7876.846 7
7877.267 1
7877.689 6
7878.110 9
7878.531 4
7878.953 7
7879.374 2
7879.795 5
7880.217 4
7880.638 5
7881.059 4
7881.481 10
7881.902 14
7882.323 11
7882.745 6
7883.166 3
7883.588 3
7884.009 6
7884.431 3
7884.852 5
7885.274 6
7885.695 2
7886.117 2
7886.538 4
7886.960 4
7887.381 3
7887.803 8
7888.224 6
7888.646 7
7889.067 3
7889.489 5
7889.911 10
7890.332 8
7890.754 11
7891.175 9
7891.597 5
7892.019 9
7892.440 4
7892.862 2
7893.284 0
7893.705 3
7894.127 10
7894.549 12
7894.971 9
7895.392 7
7895.814 11
7896.236 11
7896.658 19
7897.079 15
7897.501 7
7897.923 9
7898.345 12
7898.767 10
7899.189 9
7899.610 3
7900.032 1
7900.454 5
7900.876 4
7901.298 7
7901.720 6
7902.142 7
7902.564 4
7902.986 2
7903.408 3
7903.830 2
7904.252 4
7904.674 4
7905.096 7
7905.518 7
7905.940 10
7906.362 6
7906.784 5
7907.206 3
7907.628 15
7908.050 15
7908.472 11
7908.894 2
7909.316 2
7909.738 2
7910.161 3
7910.583 2
7911.005 17
7911.427 14
7911.849 15
7912.271 13
7912.694 14
7913.116 9
7913.538 8
7913.960 7
7914.383 8
7914.805 6
7915.227 9
7915.649 14
7916.072 10
7916.494 7
7916.916 3
7917.339 14
7917.761 10
7918.183 9
7918.606 13
7919.028 5
7919.450 1
7919.873 5
7920.295 14
7920.718 14
7921.140 7
7921.563 6
7921.985 5
7922.408 7
7922.830 21
7923.252 12
7923.675 9
7924.098 6
7924.520 2
7924.943 12
7925.365 15
7925.788 6
7926.210 7
7926.633 8
7927.055 7
7927.478 11
7927.901 13
7928.323 8
7928.746 6
7929.169 7
7929.591 7
7930.014 7
7930.437 18
7930.859 10
7931.282 28
7931.705 33
7932.127 29
7932.550 18
7932.973 14
7933.396 23
7933.818 27
7934.241 28
7934.664 20
7935.087 26
7935.510 23
7935.932 25
7936.355 11
7936.778 8
7937.201 11
7937.624 7
7938.047 16
7938.470 9
7938.893 5
7939.316 8
7939.738 9
7940.161 5
7940.584 14
7941.007 20
7941.430 8
7941.853 14
7942.276 10
7942.699 5
7943.122 6
7943.545 14
7943.968 23
7944.391 7
7944.814 3
7945.238 6
7945.661 11
7946.084 9
7946.507 8
7946.930 12
7947.353 14
7947.776 7
7948.199 9
7948.623 10
7949.046 9
7949.469 9
7949.892 6
7950.315 6
7950.739 11
7951.162 6
7951.585 3
7952.008 4
7952.432 5
7952.855 6
7953.278 9
7953.702 7
7954.125 20
7954.548 17
7954.971 13
7955.395 10
7955.818 6
7956.242 3
7956.665 3
7957.088 4
7957.512 5
7957.935 6
7958.359 3
7958.782 2
7959.205 2
7959.629 8
7960.052 14
7960.476 9
7960.899 2
7961.323 6
7961.746 6
7962.170 15
7962.593 11
7963.017 6
7963.441 9
7963.864 5
7964.288 7
7964.711 8
7965.135 9
7965.559 13
7965.982 14
7966.406 9
7966.830 6
7967.253 14
7967.677 8
7968.101 9
7968.524 7
7968.948 11
7969.372 10
7969.795 12
7970.219 8
7970.643 5
7971.067 1
7971.490 4
7971.914 18
7972.338 9
7972.762 15
7973.186 11
7973.610 3
7974.033 9
7974.457 4
7974.881 3
7975.305 5
7975.729 7
7976.153 9
7976.577 11
7977.001 7
7977.425 15
7977.848 13
7978.272 7
7978.696 7
7979.120 10
7979.544 14
7979.968 13
7980.392 12
7980.816 10
7981.240 9
7981.665 18
7982.089 14
7982.513 5
7982.937 3
7983.361 4
7983.785 7
7984.209 15
7984.633 12
7985.057 6
7985.481 2
7985.906 3
7986.330 3
7986.754 5
7987.178 2
7987.602 1
7988.027 6
7988.451 4
7988.875 3
7989.299 2
7989.724 2
7990.148 8
7990.572 4
7990.996 0
7991.421 3
7991.845 9
7992.269 11
7992.694 10
7993.118 18
7993.542 19
7993.967 26
7994.391 19
7994.816 13
7995.240 12
7995.664 9
7996.089 10
7996.513 6
7996.938 8
7997.362 15
7997.787 16
7998.211 15
7998.636 13
7999.060 10
7999.485 12
7999.909 12
8000.334 9
8000.758 5
8001.183 6
8001.608 2
8002.032 2
8002.457 5
8002.881 8
8003.306 5
8003.731 1
8004.155 3
8004.580 3
8005.005 0
8005.429 4
8005.854 5
8006.279 3
8006.703 11
8007.128 4
8007.553 10
8007.978 6
8008.402 5
8008.827 4
8009.252 4
8009.677 1
8010.101 6
8010.526 6
8010.951 13
8011.376 8
8011.801 3
8012.226 1
8012.651 1
8013.075 17
8013.500 15
8013.925 9
8014.350 13
8014.775 8
8015.200 8
8015.625 9
8016.050 10
8016.475 7
8016.900 5
8017.325 4
8017.750 5
8018.175 2
8018.600 4
8019.025 7
8019.450 2
8019.875 9
8020.300 8
8020.725 11
8021.150 6
8021.576 8
8022.001 11
8022.426 5
8022.851 9
8023.276 10
8023.701 8
8024.126 5
8024.552 5
8024.977 5
8025.402 9
8025.827 10
8026.252 16
8026.678 7
8027.103 11
8027.528 9
8027.954 6
8028.379 9
8028.804 13
8029.229 7
8029.655 10
8030.080 10
8030.505 5
8030.931 12
8031.356 6
8031.782 5
8032.207 8
8032.632 13
8033.058 17
8033.483 12
8033.909 9
8034.334 6
8034.760 6
8035.185 2
8035.610 3
8036.036 11
8036.461 10
8036.887 7
8037.313 4
8037.738 5
8038.164 10
8038.589 9
8039.015 6
8039.440 9
8039.866 8
8040.292 8
8040.717 8
8041.143 5
8041.568 5
8041.994 3
8042.420 9
8042.845 15
8043.271 9
8043.697 7
8044.122 7
8044.548 11
8044.974 7
8045.400 5
8045.825 9
8046.251 11
8046.677 12
8047.103 10
8047.529 10
8047.954 5
8048.380 3
8048.806 7
8049.232 9
8049.658 6
8050.084 4
8050.509 1
8050.935 3
8051.361 4
8051.787 5
8052.213 3
8052.639 6
8053.065 5
8053.491 0
8053.917 0
8054.343 2
8054.769 2
8055.195 2
8055.621 2
8056.047 6
8056.473 2
8056.899 0
8057.325 7
8057.751 8
8058.177 1
8058.603 1
8059.029 0
8059.456 1
8059.882 2
8060.308 5
8060.734 12
8061.160 8
8061.586 12
8062.012 11
8062.439 6
8062.865 4
8063.291 2
8063.717 5
8064.144 8
8064.570 13
8064.996 11
8065.422 13
8065.849 8
8066.275 7
8066.701 5
8067.128 8
8067.554 14
8067.980 6
8068.407 7
8068.833 8
8069.259 2
8069.686 2
8070.112 10
8070.538 5
8070.965 6
8071.391 6
8071.818 2
8072.244 0
8072.671 0
8073.097 3
8073.524 4
8073.950 5
8074.377 1
8074.803 3
8075.230 7
8075.656 5
8076.083 4
8076.509 5
8076.936 4
8077.363 5
8077.789 1
8078.216 1
8078.642 3
8079.069 10
8079.496 5
8079.922 7
8080.349 2
8080.776 1
8081.202 0
8081.629 2
8082.056 1
8082.482 7
8082.909 2
8083.336 5
8083.763 15
8084.189 13
8084.616 8
8085.043 3
8085.470 6
8085.897 8
8086.324 5
8086.750 5
8087.177 5
8087.604 0
8088.031 4
8088.458 4
8088.885 2
8089.312 5
8089.739 6
8090.165 6
8090.592 1
8091.019 2
8091.446 0
8091.873 2
8092.300 3
8092.727 0
8093.154 2
8093.581 10
8094.008 2
8094.435 3
8094.862 1
8095.289 8
8095.717 4
8096.144 8
8096.571 11
8096.998 8
8097.425 8
8097.852 5
8098.279 3
8098.706 3
8099.134 2
8099.561 2
8099.988 4
8100.415 7
8100.842 9
8101.270 6
8101.697 6
8102.124 7
8102.551 3
8102.979 1
8103.406 4
8103.833 0
8104.260 2
8104.688 3
8105.115 9
8105.542 6
8105.970 4
8106.397 2
8106.824 5
8107.252 5
8107.679 5
8108.107 1
8108.534 6
8108.961 12
8109.389 10
8109.816 16
8110.244 10
8110.671 12
8111.099 4
8111.526 7
8111.954 7
8112.381 7
8112.809 3
8113.236 0
8113.664 1
8114.091 1
8114.519 0
8114.947 0
8115.374 6
8115.802 5
8116.229 2
8116.657 3
8117.085 13
8117.512 8
8117.940 4
8118.368 1
8118.795 5
8119.223 4
8119.651 7
8120.078 11
8120.506 7
8120.934 4
8121.362 8
8121.789 2
8122.217 1
8122.645 3
8123.073 7
8123.501 6
8123.928 8
8124.356 3
8124.784 6
8125.212 9
8125.640 7
8126.068 6
8126.496 4
8126.923 1
8127.351 3
8127.779 0
8128.207 14
8128.635 9
8129.063 4
8129.491 5
8129.919 6
8130.347 4
8130.775 9
8131.203 12
8131.631 11
8132.059 8
8132.487 3
8132.915 6
8133.343 7
8133.771 11
8134.199 16
8134.628 11
8135.056 6
8135.484 5
8135.912 5
8136.340 8
8136.768 9
8137.196 7
8137.625 7
8138.053 12
8138.481 9
8138.909 15
8139.337 10
8139.766 18
8140.194 22
8140.622 20
8141.050 13
8141.479 24
8141.907 24
8142.335 24
8142.764 24
8143.192 31
8143.620 27
8144.049 23
8144.477 17
8144.905 13
8145.334 14
8145.762 10
8146.191 21
8146.619 14
8147.047 12
8147.476 3
8147.904 7
8148.333 6
8148.761 16
8149.190 6
8149.618 5
8150.047 13
8150.475 10
8150.904 10
8151.332 2
8151.761 8
8152.189 6
8152.618 5
8153.047 8
8153.475 1
8153.904 3
8154.332 9
8154.761 7
8155.190 9
8155.618 9
8156.047 8
8156.476 7
8156.904 2
8157.333 4
8157.762 13
8158.191 16
8158.619 9
8159.048 2
8159.477 4
8159.906 1
8160.334 1
8160.763 7
8161.192 6
8161.621 3
8162.050 13
8162.478 11
8162.907 6
8163.336 9
8163.765 5
8164.194 1
8164.623 1
8165.052 0
8165.481 1
8165.910 1
8166.338 1
8166.767 1
8167.196 5
8167.625 10
8168.054 10
8168.483 8
8168.912 21
8169.341 16
8169.770 9
8170.199 5
8170.628 8
8171.058 3
8171.487 7
8171.916 12
8172.345 8
8172.774 13
8173.203 2
8173.632 1
8174.061 4
8174.490 1
8174.920 2
8175.349 9
8175.778 6
8176.207 1
8176.636 2
8177.066 1
8177.495 1
8177.924 2
8178.353 11
8178.783 7
8179.212 10
8179.641 7
8180.070 4
8180.500 6
8180.929 12
8181.358 11
8181.788 6
8182.217 5
8182.646 3
8183.076 6
8183.505 11
8183.935 8
8184.364 9
8184.793 7
8185.223 3
8185.652 2
8186.082 3
8186.511 1
8186.941 5
8187.370 5
8187.800 10
8188.229 7
8188.659 2
8189.088 9
8189.518 4
8189.947 8
8190.377 9
8190.807 1
8191.236 4
8191.666 5
8192.095 9
8192.525 9
8192.955 5
8193.384 4
8193.814 10
8194.244 7
8194.673 2
8195.103 2
8195.533 3
8195.962 1
8196.392 4
8196.822 7
8197.252 3
8197.681 12
8198.111 14
8198.541 11
8198.971 14
8199.401 6
8199.830 9
8200.260 7
8200.690 7
8201.120 10
8201.550 6
8201.980 18
8202.410 13
8202.839 18
8203.269 15
8203.699 17
8204.129 22
8204.559 19
8204.989 30
8205.419 36
8205.849 32
8206.279 20
8206.709 11
8207.139 4
8207.569 8
8207.999 5
8208.429 6
8208.859 9
8209.289 6
8209.719 8
8210.149 6
8210.579 13
8211.010 17
8211.440 6
8211.870 13
8212.300 13
8212.730 8
8213.160 3
8213.591 5
8214.021 2
8214.451 1
8214.881 11
8215.311 21
8215.742 21
8216.172 12
8216.602 24
8217.032 25
8217.463 21
8217.893 23
8218.323 26
8218.754 24
8219.184 28
8219.614 16
8220.045 14
8220.475 20
8220.905 8
8221.336 3
8221.766 10
8222.196 9
8222.627 10
8223.057 23
8223.488 23
8223.918 21
8224.349 21
8224.779 4
8225.210 3
8225.640 3
8226.071 2
8226.501 8
8226.932 13
8227.362 8
8227.793 5
8228.223 6
8228.654 14
8229.084 12
8229.515 8
8229.946 2
8230.376 3
8230.807 5
8231.238 9
8231.668 9
8232.099 9
8232.530 11
8232.960 9
8233.391 3
8233.822 6
8234.252 4
8234.683 11
8235.114 10
8235.545 16
8235.975 9
8236.406 11
8236.837 18
8237.268 21
8237.699 13
8238.129 12
8238.560 10
8238.991 8
8239.422 14
8239.853 8
8240.284 3
8240.715 7
8241.145 5
8241.576 7
8242.007 8
8242.438 10
8242.869 9
8243.300 7
8243.731 4
8244.162 1
8244.593 3
8245.024 5
8245.455 9
8245.886 6
8246.317 4
8246.748 3
8247.179 3
8247.610 6
8248.041 2
8248.473 5
8248.904 11
8249.335 6
8249.766 2
8250.197 2
8250.628 7
8251.059 4
8251.491 3
8251.922 3
8252.353 10
8252.784 11
8253.215 4
8253.647 3
8254.078 6
8254.509 11
8254.940 10
8255.372 9
8255.803 5
8256.234 5
8256.665 4
8257.097 3
8257.528 3
8257.959 3
8258.391 5
8258.822 3
8259.254 7
8259.685 7
8260.116 4
8260.548 8
8260.979 9
8261.411 12
8261.842 13
8262.274 12
8262.705 7
8263.136 5
8263.568 7
8263.999 4
8264.431 4
8264.862 2
8265.294 0
8265.726 0
8266.157 2
8266.589 7
8267.020 5
8267.452 7
8267.883 3
8268.315 5
8268.747 6
8269.178 10
8269.610 10
8270.042 5
8270.473 3
8270.905 1
8271.337 3
8271.768 4
8272.200 1
8272.632 2
8273.064 0
8273.495 4
8273.927 1
8274.359 2
8274.791 3
8275.222 5
8275.654 2
8276.086 4
8276.518 4
8276.950 6
8277.382 2
8277.813 9
8278.245 7
8278.677 5
8279.109 7
8279.541 6
8279.973 11
8280.405 13
8280.837 10
8281.269 10
8281.701 7
8282.133 5
8282.565 4
8282.997 9
8283.429 7
8283.861 8
8284.293 11
8284.725 7
8285.157 8
8285.589 6
8286.021 7
8286.453 7
8286.885 6
8287.317 9
8287.749 6
8288.181 7
8288.614 3
8289.046 2
8289.478 6
8289.910 7
8290.342 2
8290.775 2
8291.207 5
8291.639 3
8292.071 5
8292.503 10
8292.936 4
8293.368 0
8293.800 9
8294.233 7
8294.665 13
8295.097 9
8295.529 10
8295.962 7
8296.394 2
8296.827 0
8297.259 3
8297.691 8
8298.124 4
8298.556 8
8298.988 9
8299.421 6
8299.853 5
8300.286 5
8300.718 7
8301.151 4
8301.583 7
8302.016 7
8302.448 10
8302.881 2
8303.313 8
8303.746 20
8304.178 11
8304.611 3
8305.043 6
8305.476 7
8305.909 6
8306.341 7
8306.774 1
8307.207 0
8307.639 1
8308.072 3
8308.504 4
8308.937 6
8309.370 7
8309.803 2
8310.235 5
8310.668 2
8311.101 3
8311.533 6
8311.966 2
8312.399 4
8312.832 1
8313.265 1
8313.697 1
8314.130 1
8314.563 1
8314.996 1
8315.429 1
8315.861 1
8316.294 2
8316.727 1
8317.160 2
8317.593 12
8318.026 10
8318.459 7
8318.892 12
8319.325 9
8319.758 9
8320.191 3
8320.624 5
8321.057 5
8321.490 11
8321.923 3
8322.356 1
8322.789 6
8323.222 2
8323.655 1
8324.088 0
8324.521 4
8324.954 3
8325.387 4
8325.820 4
8326.253 9
8326.687 11
8327.120 8
8327.553 10
8327.986 2
8328.419 1
8328.852 4
8329.286 2
8329.719 0
8330.152 6
8330.585 5
8331.019 1
8331.452 1
8331.885 4
8332.318 3
8332.752 4
8333.185 3
8333.618 3
8334.052 2
8334.485 9
8334.918 9
8335.352 5
8335.785 7
8336.218 6
8336.652 3
8337.085 2
8337.519 5
8337.952 6
8338.386 2
8338.819 0
8339.252 3
8339.686 8
8340.119 10
8340.553 6
8340.986 7
8341.420 5
8341.853 1
8342.287 1
8342.721 3
8343.154 7
8343.588 8
8344.021 7
8344.455 7
8344.889 2
8345.322 6
8345.756 7
8346.189 7
8346.623 4
8347.057 1
8347.490 6
8347.924 2
8348.358 0
8348.792 3
8349.225 3
8349.659 1
8350.093 6
8350.526 6
8350.960 3
8351.394 2
8351.828 3
8352.262 0
8352.695 1
8353.129 3
8353.563 2
8353.997 7
8354.431 5
8354.865 0
8355.299 2
8355.732 8
8356.166 8
8356.600 6
8357.034 8
8357.468 2
8357.902 2
8358.336 4
8358.770 1
8359.204 3
8359.638 3
8360.072 0
8360.506 0
8360.940 1
8361.374 6
8361.808 8
8362.242 8
8362.676 7
8363.110 5
8363.545 0
8363.979 0
8364.413 4
8364.847 3
8365.281 1
8365.715 2
8366.149 8
8366.584 3
8367.018 11
8367.452 7
8367.886 10
8368.320 7
8368.755 8
8369.189 5
8369.623 10
8370.057 11
8370.492 2
8370.926 5
8371.360 2
8371.795 5
8372.229 6
8372.663 4
8373.098 7
8373.532 5
8373.966 4
8374.401 8
8374.835 3
8375.269 1
8375.704 4
8376.138 3
8376.573 3
8377.007 5
8377.442 1
8377.876 2
8378.311 1
8378.745 6
8379.180 5
8379.614 3
8380.049 0
8380.483 4
8380.918 5
8381.352 6
8381.787 5
8382.221 5
8382.656 5
8383.091 7
8383.525 5
8383.960 3
8384.394 5
8384.829 5
8385.264 3
8385.698 0
8386.133 0
8386.568 4
8387.003 0
8387.437 1
8387.872 2
8388.307 4
8388.741 2
8389.176 3
8389.611 3
8390.046 7
8390.481 6
8390.915 5
8391.350 0
8391.785 0
8392.220 5
8392.655 4
8393.090 5
8393.525 8
8393.959 6
8394.394 1
8394.829 4
8395.264 3
8395.699 6
8396.134 8
8396.569 5
8397.004 2
8397.439 1
8397.874 3
8398.309 5
8398.744 8
8399.179 4
8399.614 6
8400.049 8
8400.484 3
8400.919 0
8401.354 6
8401.789 7
8402.224 1
8402.660 1
8403.095 0
8403.530 0
8403.965 3
8404.400 11
8404.835 7
8405.270 10
8405.706 4
8406.141 6
8406.576 8
8407.011 3
8407.447 2
8407.882 0
8408.317 3
8408.752 0
8409.188 7
8409.623 6
8410.058 3
8410.493 5
8410.929 1
8411.364 1
8411.800 6
8412.235 4
8412.670 12
8413.106 10
8413.541 2
8413.976 1
8414.412 3
8414.847 1
8415.283 1
8415.718 2
8416.154 4
8416.589 6
8417.025 14
8417.460 8
8417.896 6
8418.331 3
8418.767 2
8419.202 6
8419.638 6
8420.073 5
8420.509 5
8420.944 8
8421.380 5
8421.816 12
8422.251 11
8422.687 6
8423.123 3
8423.558 6
8423.994 7
8424.430 3
8424.865 3
8425.301 7
8425.737 3
8426.172 4
8426.608 3
8427.044 7
8427.480 9
8427.915 9
8428.351 6
8428.787 10
8429.223 9
8429.659 5
8430.094 3
8430.530 5
8430.966 8
8431.402 6
8431.838 9
8432.274 5
8432.710 1
8433.146 9
8433.581 10
8434.017 6
8434.453 4
8434.889 6
8435.325 10
8435.761 5
8436.197 6
8436.633 6
8437.069 5
8437.505 5
8437.941 16
8438.377 14
8438.813 10
8439.249 6
8439.685 3
8440.122 4
8440.558 10
8440.994 7
8441.430 11
8441.866 13
8442.302 19
8442.738 12
8443.174 5
8443.611 4
8444.047 6
8444.483 7
8444.919 2
8445.355 3
8445.792 12
8446.228 8
8446.664 11
8447.100 7
8447.537 11
8447.973 24
8448.409 9
8448.846 1
8449.282 6
8449.718 11
8450.155 10
8450.591 4
8451.027 10
8451.464 15
8451.900 6
8452.337 2
8452.773 6
8453.209 15
8453.646 22
8454.082 14
8454.519 5
8454.955 14
8455.392 15
8455.828 13
8456.265 7
8456.701 17
8457.138 13
8457.574 12
8458.011 13
8458.447 5
8458.884 6
8459.320 16
8459.757 10
8460.194 5
8460.630 14
8461.067 9
8461.504 14
8461.940 15
8462.377 3
8462.814 8
8463.250 11
8463.687 16
8464.124 30
8464.560 23
8464.997 16
8465.434 19
8465.871 16
8466.307 20
8466.744 16
8467.181 20
8467.618 28
8468.054 22
8468.491 36
8468.928 35
8469.365 34
8469.802 28
8470.239 30
8470.676 31
8471.112 45
8471.549 57
8471.986 85
8472.423 104
8472.860 139
8473.297 207
8473.734 268
8474.171 321
8474.608 396
8475.045 428
8475.482 476
8475.919 508
8476.356 517
8476.793 451
8477.230 391
8477.667 311
8478.104 249
8478.541 191
8478.978 120
8479.415 117
8479.853 99
8480.290 85
8480.727 79
8481.164 61
8481.601 42
8482.038 42
8482.475 44
8482.913 37
8483.350 47
8483.787 38
8484.224 17
8484.662 18
8485.099 22
8485.536 19
8485.973 24
8486.411 23
8486.848 15
8487.285 26
8487.722 16
8488.160 18
8488.597 23
8489.035 24
8489.472 17
8489.909 22
8490.347 14
8490.784 9
8491.221 10
8491.659 22
8492.096 18
8492.534 21
8492.971 23
8493.409 13
8493.846 21
8494.284 11
8494.721 9
8495.159 10
8495.596 15
8496.034 14
8496.471 10
8496.909 13
8497.346 8
8497.784 12
8498.221 13
8498.659 19
8499.097 21
8499.534 18
8499.972 10
8500.410 10
8500.847 10
8501.285 7
8501.723 10
8502.160 19
8502.598 32
8503.036 27
8503.473 23
8503.911 10
8504.349 13
8504.787 22
8505.224 19
8505.662 19
8506.100 7
8506.538 4
8506.976 6
8507.413 20
8507.851 18
8508.289 10
8508.727 13
8509.165 6
8509.603 10
8510.041 9
8510.478 12
8510.916 6
8511.354 5
8511.792 9
8512.230 4
8512.668 2
8513.106 2
8513.544 9
8513.982 5
8514.420 5
8514.858 3
8515.296 5
8515.734 4
8516.172 6
8516.610 7
8517.048 9
8517.486 7
8517.925 7
8518.363 7
8518.801 2
8519.239 3
8519.677 6
8520.115 8
8520.553 4
8520.992 3
8521.430 12
8521.868 12
8522.306 2
8522.744 7
8523.183 9
8523.621 9
8524.059 5
8524.497 7
8524.936 6
8525.374 5
8525.812 5
8526.250 2
8526.689 10
8527.127 15
8527.565 14
8528.004 16
8528.442 19
8528.881 12
8529.319 6
8529.757 3
8530.196 1
8530.634 6
8531.073 1
8531.511 4
8531.950 3
8532.388 3
8532.826 7
8533.265 14
8533.703 8
8534.142 2
8534.581 4
8535.019 7
8535.458 12
8535.896 16
8536.335 10
8536.773 3
8537.212 5
8537.650 11
8538.089 16
8538.528 14
8538.966 14
8539.405 10
8539.844 8
8540.282 7
8540.721 4
8541.160 5
8541.598 5
8542.037 7
8542.476 7
8542.915 5
8543.353 9
8543.792 7
8544.231 5
8544.670 7
8545.108 2
8545.547 2
8545.986 14
8546.425 19
8546.864 19
8547.303 15
8547.741 14
8548.180 20
8548.619 9
8549.058 7
8549.497 8
8549.936 6
8550.375 6
8550.814 5
8551.253 8
8551.692 8
8552.131 11
8552.570 8
8553.009 6
8553.448 8
8553.887 12
8554.326 6
8554.765 20
8555.204 15
8555.643 18
8556.082 22
8556.521 19
8556.960 13
8557.399 16
8557.838 14
8558.278 8
8558.717 13
8559.156 23
8559.595 14
8560.034 15
8560.473 14
8560.913 23
8561.352 17
8561.791 17
8562.230 13
8562.670 10
8563.109 20
8563.548 15
8563.987 19
8564.427 21
8564.866 20
8565.305 12
8565.745 10
8566.184 7
8566.623 10
8567.063 7
8567.502 11
8567.941 12
8568.381 16
8568.820 12
8569.260 14
8569.699 12
8570.138 9
8570.578 11
8571.017 18
8571.457 14
8571.896 8
8572.336 10
8572.775 24
8573.215 19
8573.654 18
8574.094 13
8574.533 7
8574.973 16
8575.413 23
8575.852 24
8576.292 28
8576.731 18
8577.171 18
8577.611 25
8578.050 33
8578.490 39
8578.930 30
8579.369 29
8579.809 25
8580.249 23
8580.688 35
8581.128 30
8581.568 30
8582.008 24
8582.447 30
8582.887 32
8583.327 23
8583.767 14
8584.206 17
8584.646 15
8585.086 16
8585.526 13
8585.966 15
8586.406 16
8586.845 20
8587.285 23
8587.725 29
8588.165 24
8588.605 19
8589.045 13
8589.485 19
8589.925 6
8590.365 5
8590.805 7
8591.245 8
8591.685 3
8592.125 10
8592.565 17
8593.005 9
8593.445 9
8593.885 9
8594.325 7
8594.765 13
8595.205 11
8595.645 9
8596.085 8
8596.525 6
8596.966 4
8597.406 6
8597.846 6
8598.286 5
8598.726 5
8599.166 12
8599.607 10
8600.047 8
8600.487 6
8600.927 6
8601.367 16
8601.808 10
8602.248 10
8602.688 8
8603.129 9
8603.569 6
8604.009 4
8604.449 7
8604.890 6
8605.330 6
8605.770 9
8606.211 23
8606.651 18
8607.092 15
8607.532 16
8607.972 10
8608.413 4
8608.853 1
8609.294 2
8609.734 6
8610.175 9
8610.615 13
8611.056 8
8611.496 5
8611.937 5
8612.377 3
8612.818 5
8613.258 9
8613.699 6
8614.139 10
8614.580 8
8615.021 10
8615.461 20
8615.902 32
8616.342 21
8616.783 22
8617.224 14
8617.664 7
8618.105 5
8618.546 9
8618.986 11
8619.427 6
8619.868 9
8620.308 11
8620.749 10
8621.190 13
8621.631 9
8622.071 6
8622.512 5
8622.953 8
8623.394 3
8623.835 6
8624.276 9
8624.716 5
8625.157 4
8625.598 4
8626.039 4
8626.480 9
8626.921 9
8627.362 4
8627.803 10
8628.243 12
8628.684 8
8629.125 7
8629.566 7
8630.007 9
8630.448 9
8630.889 11
8631.330 8
8631.771 11
8632.212 10
8632.653 7
8633.094 5
8633.536 2
8633.977 7
8634.418 11
8634.859 6
8635.300 2
8635.741 6
8636.182 11
8636.623 8
8637.064 2
8637.506 2
8637.947 1
8638.388 3
8638.829 5
8639.270 9
8639.712 10
8640.153 9
8640.594 8
8641.035 3
8641.477 6
8641.918 9
8642.359 15
8642.800 16
8643.242 13
8643.683 9
8644.124 14
8644.566 21
8645.007 26
8645.449 20
8645.890 12
8646.331 6
8646.773 3
8647.214 2
8647.656 3
8648.097 3
8648.538 5
8648.980 1
8649.421 17
8649.863 14
8650.304 13
8650.746 10
8651.187 8
8651.629 9
8652.070 7
8652.512 4
8652.954 4
8653.395 6
8653.837 7
8654.278 8
8654.720 7
8655.162 7
8655.603 10
8656.045 2
8656.486 11
8656.928 15
8657.370 10
8657.811 6
8658.253 11
8658.695 12
8659.137 3
8659.578 1
8660.020 6
8660.462 5
8660.904 26
8661.345 17
8661.787 30
8662.229 23
8662.671 7
8663.113 6
8663.554 3
8663.996 11
8664.438 10
8664.880 4
8665.322 7
8665.764 5
8666.206 4
8666.648 4
8667.089 8
8667.531 9
8667.973 15
8668.415 17
8668.857 8
8669.299 9
8669.741 7
8670.183 5
8670.625 7
8671.067 14
8671.509 16
8671.951 9
8672.393 16
8672.836 14
8673.278 17
8673.720 10
8674.162 11
8674.604 9
8675.046 14
8675.488 11
8675.930 8
8676.372 5
8676.815 5
8677.257 10
8677.699 7
8678.141 8
8678.583 6
8679.026 4
8679.468 8
8679.910 10
8680.352 4
8680.795 7
8681.237 14
8681.679 15
8682.122 9
8682.564 10
8683.006 5
8683.449 16
8683.891 11
8684.333 10
8684.776 14
8685.218 15
8685.660 12
8686.103 13
8686.545 9
8686.988 15
8687.430 18
8687.873 17
8688.315 13
8688.758 15
8689.200 17
8689.643 27
8690.085 28
8690.528 34
8690.970 31
8691.413 38
8691.855 29
8692.298 21
8692.740 12
8693.183 15
8693.626 19
8694.068 18
8694.511 10
8694.953 17
8695.396 36
8695.839 27
8696.281 28
8696.724 20
8697.167 15
8697.609 17
8698.052 12
8698.495 22
8698.938 18
8699.380 24
8699.823 17
8700.266 12
8700.709 27
8701.151 35
8701.594 20
8702.037 20
8702.480 19
8702.923 13
8703.366 13
8703.808 6
8704.251 16
8704.694 20
8705.137 14
8705.580 18
8706.023 30
8706.466 42
8706.909 34
8707.352 38
8707.795 42
8708.238 29
8708.681 14
8709.124 15
8709.567 30
8710.010 26
8710.453 19
8710.896 13
8711.339 28
8711.782 38
8712.225 26
8712.668 21
8713.111 24
8713.554 21
8713.997 16
8714.440 12
8714.884 13
8715.327 16
8715.770 8
8716.213 15
8716.656 20
8717.100 29
8717.543 26
8717.986 25
8718.429 21
8718.872 23
8719.316 18
8719.759 21
8720.202 20
8720.646 19
8721.089 22
8721.532 17
8721.975 28
8722.419 30
8722.862 31
8723.305 29
8723.749 34
8724.192 36
8724.636 32
8725.079 34
8725.522 29
8725.966 35
8726.409 35
8726.853 31
8727.296 26
8727.740 20
8728.183 24
8728.627 19
8729.070 23
8729.514 38
8729.957 36
8730.401 45
8730.844 33
8731.288 27
8731.731 34
8732.175 29
8732.619 32
8733.062 32
8733.506 28
8733.949 27
8734.393 29
8734.837 47
8735.280 40
8735.724 40
8736.168 45
8736.611 45
8737.055 61
8737.499 68
8737.943 56
8738.386 54
8738.830 50
8739.274 49
8739.718 35
8740.161 48
8740.605 44
8741.049 39
8741.493 45
8741.937 53
8742.381 47
8742.824 57
8743.268 59
8743.712 55
8744.156 70
8744.600 69
8745.044 94
8745.488 91
8745.932 94
8746.376 107
8746.820 130
8747.264 119
8747.708 111
8748.152 128
8748.596 131
8749.040 121
8749.484 125
8749.928 138
8750.372 125
8750.816 116
8751.260 101
8751.704 114
8752.148 128
8752.592 126
8753.036 149
8753.480 154
8753.924 162
8754.369 182
8754.813 190
8755.257 232
8755.701 209
8756.145 222
8756.589 270
8757.034 298
8757.478 336
8757.922 377
8758.366 442
8758.811 529
8759.255 669
8759.699 884
8760.144 1051
8760.588 1189
8761.032 1393
8761.476 1662
8761.921 1930
8762.365 2160
8762.810 2566
8763.254 2904
8763.698 3124
8764.143 3114
8764.587 3048
8765.032 2948
8765.476 2834
8765.920 2685
8766.365 2576
8766.809 2460
8767.254 2287
8767.698 2058
8768.143 1763
8768.587 1533
8769.032 1398
8769.476 1221
8769.921 1079
8770.365 950
8770.810 847
8771.255 774
8771.699 709
8772.144 640
8772.588 578
8773.033 532
8773.478 501
8773.922 506
8774.367 522
8774.812 589
8775.256 616
8775.701 701
8776.146 811
8776.590 894
8777.035 942
8777.480 1050
8777.925 1188
8778.369 1275
8778.814 1380
8779.259 1494
8779.704 1561
8780.148 1522
8780.593 1518
8781.038 1446
8781.483 1386
8781.928 1289
8782.373 1273
8782.818 1196
8783.262 1055
8783.707 929
8784.152 774
8784.597 733
8785.042 696
8785.487 578
8785.932 500
8786.377 466
8786.822 400
8787.267 357
8787.712 316
8788.157 285
8788.602 237
8789.047 224
8789.492 199
8789.937 177
8790.382 157
8790.827 164
8791.272 163
8791.717 169
8792.162 157
8792.608 179
8793.053 186
8793.498 165
8793.943 188
8794.388 199
8794.833 175
8795.278 187
8795.724 200
8796.169 220
8796.614 198
8797.059 193
8797.505 162
8797.950 166
8798.395 172
8798.840 171
8799.286 146
8799.731 125
8800.176 134
8800.622 108
8801.067 90
8801.512 110
8801.958 102
8802.403 90
8802.848 57
8803.294 64
8803.739 50
8804.185 47
8804.630 53
8805.075 60
8805.521 51
8805.966 49
8806.412 63
8806.857 64
8807.303 80
8807.748 89
8808.194 110
8808.639 101
8809.085 103
8809.530 114
8809.976 121
8810.422 93
8810.867 106
8811.313 111
8811.758 125
8812.204 93
8812.650 65
8813.095 80
8813.541 64
8813.987 60
8814.432 62
8814.878 61
8815.324 93
8815.769 78
8816.215 80
8816.661 56
8817.106 49
8817.552 48
8817.998 58
8818.444 47
8818.890 44
8819.335 76
8819.781 69
8820.227 64
8820.673 71
8821.119 77
8821.564 85
8822.010 81
8822.456 96
8822.902 78
8823.348 118
8823.794 118
8824.240 115
8824.686 110
8825.132 131
8825.578 121
8826.024 112
8826.470 107
8826.916 103
8827.362 94
8827.808 93
8828.254 87
8828.700 72
8829.146 45
8829.592 63
8830.038 63
8830.484 52
8830.930 30
8831.376 34
8831.822 38
8832.268 38
8832.714 33
8833.161 29
8833.607 31
8834.053 32
8834.499 26
8834.945 25
8835.392 25
8835.838 42
8836.284 46
8836.730 48
8837.176 35
8837.623 35
8838.069 22
8838.515 38
8838.962 34
8839.408 26
8839.854 19
8840.301 16
8840.747 21
8841.193 23
8841.640 20
8842.086 16
8842.532 40
8842.979 57
8843.425 50
8843.872 32
8844.318 31
8844.764 30
8845.211 24
8845.657 17
8846.104 14
8846.550 16
8846.997 24
8847.443 24
8847.890 16
8848.336 19
8848.783 13
8849.229 18
8849.676 23
8850.123 20
8850.569 19
8851.016 15
8851.462 20
8851.909 27
8852.356 21
8852.802 13
8853.249 9
8853.696 7
8854.142 7
8854.589 21
8855.036 13
8855.482 12
8855.929 14
8856.376 15
8856.823 17
8857.269 18
8857.716 34
8858.163 34
8858.610 21
8859.056 22
8859.503 14
8859.950 19
8860.397 13
8860.844 13
8861.291 15
8861.738 18
8862.184 26
8862.631 32
8863.078 32
8863.525 24
8863.972 23
8864.419 31
8864.866 43
8865.313 45
8865.760 40
8866.207 13
8866.654 19
8867.101 29
8867.548 27
8867.995 36
8868.442 25
8868.889 20
8869.336 16
8869.783 11
8870.230 24
8870.677 18
8871.124 25
8871.572 34
8872.019 29
8872.466 38
8872.913 31
8873.360 34
8873.807 25
8874.254 31
8874.702 21
8875.149 30
8875.596 26
8876.043 27
8876.491 20
8876.938 13
8877.385 16
8877.832 16
8878.280 26
8878.727 30
8879.174 21
8879.622 25
8880.069 28
8880.516 26
8880.964 28
8881.411 28
8881.858 34
8882.306 39
8882.753 36
8883.201 38
8883.648 39
8884.095 34
8884.543 29
8884.990 47
8885.438 37
8885.885 29
8886.333 35
8886.780 54
8887.228 50
8887.675 36
8888.123 31
8888.570 33
8889.018 24
8889.465 28
8889.913 28
8890.361 20
8890.808 20
8891.256 21
8891.704 22
8892.151 16
8892.599 32
8893.046 33
8893.494 37
8893.942 28
8894.389 43
8894.837 50
8895.285 43
8895.733 33
8896.180 25
8896.628 18
8897.076 51
8897.524 50
8897.971 50
8898.419 68
8898.867 67
8899.315 62
8899.763 49
8900.211 40
8900.658 38
8901.106 37
8901.554 44
8902.002 45
8902.450 47
8902.898 37
8903.346 33
8903.794 35
8904.242 29
8904.690 36
8905.138 54
8905.586 57
8906.034 56
8906.482 64
8906.930 93
8907.378 81
8907.826 99
8908.274 111
8908.722 114
8909.170 135
8909.618 168
8910.066 223
8910.514 332
8910.962 435
8911.410 519
8911.858 620
8912.307 673
8912.755 739
8913.203 822
8913.651 903
8914.099 968
8914.547 1002
8914.996 999
8915.444 947
8915.892 863
8916.340 800
8916.789 745
8917.237 632
8917.685 552
8918.133 532
8918.582 440
8919.030 381
8919.478 381
8919.927 336
8920.375 308
8920.823 267
8921.272 239
8921.720 202
8922.169 197
8922.617 188
8923.065 209
8923.514 211
8923.962 196
8924.411 206
8924.859 229
8925.308 244
8925.756 256
8926.205 292
8926.653 336
8927.102 422
8927.550 513
8927.999 486
8928.447 523
8928.896 572
8929.344 643
8929.793 720
8930.242 702
8930.690 737
8931.139 758
8931.587 758
8932.036 692
8932.485 668
8932.933 621
8933.382 526
8933.831 486
8934.279 421
8934.728 346
8935.177 333
8935.626 307
8936.074 241
8936.523 238
8936.972 242
8937.421 225
8937.869 197
8938.318 147
8938.767 145
8939.216 123
8939.665 99
8940.114 115
8940.562 124
8941.011 142
8941.460 153
8941.909 156
8942.358 149
8942.807 176
8943.256 190
8943.705 221
8944.154 247
8944.603 239
8945.052 266
8945.501 292
8945.950 294
8946.399 314
8946.848 378
8947.297 353
8947.746 363
8948.195 313
8948.644 264
8949.093 262
8949.542 246
8949.991 214
8950.440 207
8950.889 186
8951.338 197
8951.788 174
8952.237 173
8952.686 159
8953.135 151
8953.584 126
8954.033 98
8954.483 89
8954.932 73
8955.381 94
8955.830 95
8956.280 72
8956.729 61
8957.178 71
8957.627 77
8958.077 70
8958.526 62
8958.975 68
8959.425 86
8959.874 82
8960.323 86
8960.773 79
8961.222 86
8961.672 83
8962.121 72
8962.570 63
8963.020 50
8963.469 47
8963.919 62
8964.368 57
8964.818 54
8965.267 67
8965.717 73
8966.166 64
8966.616 73
8967.065 86
8967.515 93
8967.964 117
8968.414 99
8968.863 80
8969.313 85
8969.762 94
8970.212 119
8970.662 134
8971.111 121
8971.561 106
8972.011 125
8972.460 124
8972.910 112
8973.360 80
8973.809 89
8974.259 83
8974.709 77
8975.158 68
8975.608 67
8976.058 75
8976.508 76
8976.957 68
8977.407 60
8977.857 59
8978.307 76
8978.757 68
8979.206 57
8979.656 78
8980.106 94
8980.556 91
8981.006 84
8981.456 72
8981.906 69
8982.356 74
8982.805 80
8983.255 81
8983.705 95
8984.155 112
8984.605 109
8985.055 113
8985.505 120
8985.955 103
8986.405 89
8986.855 103
8987.305 132
8987.755 130
8988.205 122
8988.655 126
8989.106 119
8989.556 125
8990.006 101
8990.456 126
8990.906 105
8991.356 94
8991.806 91
8992.256 83
8992.707 74
8993.157 81
8993.607 67
8994.057 65
8994.507 76
8994.958 69
8995.408 83
8995.858 106
8996.308 95
8996.759 85
8997.209 62
8997.659 60
8998.109 74
8998.560 78
8999.010 64
8999.460 66
8999.911 71
9000.361 56
9000.812 59
9001.262 63
9001.712 62
9002.163 51
9002.613 50
9003.064 45
9003.514 47
9003.964 56
9004.415 58
9004.865 70
9005.316 54
9005.766 47
9006.217 48
9006.667 37
9007.118 20
9007.568 48
9008.019 49
9008.470 36
9008.920 27
9009.371 28
9009.821 32
9010.272 29
9010.723 29
9011.173 37
9011.624 49
9012.074 45
9012.525 40
9012.976 26
9013.426 24
9013.877 21
9014.328 33
9014.779 35
9015.229 45
9015.680 31
9016.131 25
9016.582 45
9017.032 32
9017.483 35
9017.934 42
9018.385 49
9018.836 38
9019.286 39
9019.737 34
9020.188 35
9020.639 31
9021.090 33
9021.541 41
9021.992 60
9022.443 47
9022.894 42
9023.344 45
9023.795 43
9024.246 38
9024.697 39
9025.148 25
9025.599 38
9026.050 27
9026.501 20
9026.952 32
9027.403 47
9027.854 50
9028.305 45
9028.757 44
9029.208 44
9029.659 55
9030.110 57
9030.561 52
9031.012 45
9031.463 52
9031.914 53
9032.366 54
9032.817 46
9033.268 45
9033.719 28
9034.170 29
9034.622 30
9035.073 33
9035.524 41
9035.975 50
9036.426 53
9036.878 54
9037.329 59
9037.780 64
9038.232 52
9038.683 44
9039.134 56
9039.586 55
9040.037 60
9040.488 61
9040.940 67
9041.391 61
9041.843 63
9042.294 67
9042.745 56
9043.197 57
9043.648 58
9044.100 54
9044.551 49
9045.003 51
9045.454 53
9045.906 57
9046.357 72
9046.809 77
9047.260 87
9047.712 83
9048.163 81
9048.615 81
9049.066 79
9049.518 79
9049.970 71
9050.421 65
9050.873 76
9051.325 82
9051.776 78
9052.228 84
9052.679 85
9053.131 80
9053.583 80
9054.035 77
9054.486 71
9054.938 71
9055.390 94
9055.841 97
9056.293 100
9056.745 96
9057.197 107
9057.649 102
9058.100 116
9058.552 101
9059.004 88
9059.456 106
9059.908 118
9060.360 130
9060.811 121
9061.263 127
9061.715 160
9062.167 146
9062.619 158
9063.071 169
9063.523 171
9063.975 158
9064.427 151
9064.879 135
9065.331 130
9065.783 131
9066.235 170
9066.687 198
9067.139 194
9067.591 166
9068.043 150
9068.495 153
9068.947 140
9069.399 157
9069.851 154
9070.303 177
9070.756 186
9071.208 209
9071.660 204
9072.112 212
9072.564 202
9073.016 178
9073.468 189
9073.921 217
9074.373 178
9074.825 192
9075.277 218
9075.730 222
9076.182 220
9076.634 245
9077.086 252
9077.539 234
9077.991 245
9078.443 207
9078.896 216
9079.348 238
9079.800 246
9080.253 250
9080.705 273
9081.157 289
9081.610 296
9082.062 277
9082.515 318
9082.967 328
9083.420 343
9083.872 360
9084.324 366
9084.777 353
9085.229 342
9085.682 374
9086.134 395
9086.587 405
9087.039 426
9087.492 418
9087.945 422
9088.397 417
9088.850 397
9089.302 396
9089.755 446
9090.207 495
9090.660 453
9091.113 459
9091.565 449
9092.018 464
9092.471 451
9092.923 447
9093.376 445
9093.829 429
9094.281 460
9094.734 475
9095.187 506
9095.640 560
9096.092 592
9096.545 572
9096.998 539
9097.451 513
9097.903 517
9098.356 521
9098.809 506
9099.262 522
9099.715 543
9100.168 588
9100.621 601
9101.073 597
9101.526 583
9101.979 620
9102.432 686
9102.885 692
9103.338 679
9103.791 670
9104.244 702
9104.697 722
9105.150 718
9105.603 759
9106.056 782
9106.509 761
9106.962 772
9107.415 833
9107.868 897
9108.321 896
9108.774 864
9109.227 906
9109.680 940
9110.133 956
9110.586 1026
9111.040 1072
9111.493 1054
9111.946 1085
9112.399 1112
9112.852 1156
9113.305 1163
9113.759 1216
9114.212 1221
9114.665 1263
9115.118 1242
9115.571 1231
9116.025 1248
9116.478 1376
9116.931 1436
9117.385 1466
9117.838 1524
9118.291 1589
9118.744 1620
9119.198 1656
9119.651 1824
9120.104 1965
9120.558 2131
9121.011 2195
9121.465 2192
9121.918 2321
9122.371 2361
9122.825 2454
9123.278 2619
9123.732 2756
9124.185 2998
9124.639 3232
9125.092 3459
9125.546 3763
9125.999 4098
9126.453 4481
9126.906 4813
9127.360 5223
9127.813 5567
9128.267 5821
9128.720 6139
9129.174 6460
9129.627 6703
9130.081 6785
9130.535 6886
9130.988 7004
9131.442 6966
9131.896 6950
9132.349 6871
9132.803 6681
9133.257 6590
9133.710 6494
9134.164 6409
9134.618 6220
9135.071 5939
9135.525 5762
9135.979 5633
9136.433 5474
9136.886 5459
9137.340 5445
9137.794 5394
9138.248 5369
9138.702 5356
9139.155 5391
9139.609 5368
9140.063 5370
9140.517 5413
9140.971 5448
9141.425 5395
9141.879 5422
9142.333 5473
9142.787 5582
9143.240 5691
9143.694 5873
9144.148 6158
9144.602 6317
9145.056 6401
9145.510 6498
9145.964 6622
9146.418 6560
9146.872 6488
9147.326 6279
9147.780 6090
9148.234 5906
9148.688 5698
9149.143 5579
9149.597 5349
9150.051 5180
9150.505 4964
9150.959 4794
9151.413 4688
9151.867 4624
9152.321 4502
9152.776 4340
9153.230 4215
9153.684 4146
9154.138 4094
9154.592 3862
9155.047 3720
9155.501 3660
9155.955 3571
9156.409 3430
9156.864 3308
9157.318 3258
9157.772 3136
9158.226 3031
9158.681 2967
9159.135 2896
9159.589 2801
9160.044 2798
9160.498 2736
9160.952 2715
9161.407 2697
9161.861 2635
9162.316 2690
9162.770 2658
9163.224 2604
9163.679 2558
9164.133 2511
9164.588 2409
9165.042 2327
9165.497 2266
9165.951 2197
9166.406 2143
9166.860 2067
9167.315 2007
9167.769 1940
9168.224 1868
9168.678 1834
9169.133 1821
9169.588 1790
9170.042 1747
9170.497 1671
9170.951 1671
9171.406 1576
9171.861 1387
9172.315 1384
9172.770 1348
9173.225 1286
9173.679 1263
9174.134 1294
9174.589 1299
9175.044 1225
9175.498 1205
9175.953 1169
9176.408 1110
9176.862 1083
9177.317 1031
9177.772 1010
9178.227 976
9178.682 988
9179.136 1043
9179.591 1043
9180.046 1012
9180.501 940
9180.956 948
9181.411 925
9181.866 905
9182.321 877
9182.775 841
9183.230 786
9183.685 735
9184.140 744
9184.595 717
9185.050 681
9185.505 655
9185.960 680
9186.415 678
9186.870 657
9187.325 643
9187.780 629
9188.235 635
9188.690 642
9189.145 648
9189.600 628
9190.056 599
9190.511 572
9190.966 564
9191.421 561
9191.876 576
9192.331 580
9192.786 623
9193.242 652
9193.697 595
9194.152 543
9194.607 534
9195.062 508
9195.518 498
9195.973 508
9196.428 505
9196.883 532
9197.339 505
9197.794 495
9198.249 493
9198.704 462
9199.160 417
9199.615 372
9200.070 368
9200.526 363
9200.981 382
9201.437 418
9201.892 427
9202.347 424
9202.803 422
9203.258 383
9203.714 355
9204.169 325
9204.624 365
9205.080 367
9205.535 416
9205.991 456
9206.446 444
9206.902 397
9207.357 384
9207.813 342
9208.269 284
9208.724 301
9209.180 307
9209.635 316
9210.091 346
9210.546 358
9211.002 361
9211.458 347
9211.913 315
9212.369 295
9212.825 262
9213.280 246
9213.736 257
9214.192 263
9214.647 265
9215.103 239
9215.559 277
9216.014 266
9216.470 264
9216.926 283
9217.382 259
9217.838 297
9218.293 264
9218.749 287
9219.205 294
9219.661 270
9220.117 229
9220.572 198
9221.028 225
9221.484 217
9221.940 235
9222.396 255
9222.852 226
9223.308 197
9223.764 189
9224.220 200
9224.676 165
9225.132 173
9225.588 180
9226.044 210
9226.500 218
9226.956 237
9227.412 252
9227.868 230
9228.324 210
9228.780 199
9229.236 199
9229.692 234
9230.148 252
9230.604 226
9231.060 198
9231.516 194
9231.972 182
9232.429 174
9232.885 180
9233.341 178
9233.797 151
9234.253 130
9234.709 156
9235.166 164
9235.622 164
9236.078 148
9236.534 154
9236.991 174
9237.447 202
9237.903 194
9238.359 207
9238.816 201
9239.272 192
9239.728 177
9240.185 167
9240.641 168
9241.097 187
9241.554 216
9242.010 206
9242.466 180
9242.923 149
9243.379 172
9243.836 178
9244.292 175
9244.749 189
9245.205 176
9245.662 179
9246.118 164
9246.575 181
9247.031 206
9247.488 189
9247.944 183
9248.401 182
9248.857 203
9249.314 226
9249.770 183
9250.227 190
9250.683 184
9251.140 185
9251.597 174
9252.053 180
9252.510 194
9252.967 215
9253.423 200
9253.880 179
9254.337 201
9254.793 222
9255.250 227
9255.707 212
9256.163 230
9256.620 247
9257.077 251
9257.534 249
9257.991 227
9258.447 211
9258.904 198
9259.361 217
9259.818 238
9260.275 201
9260.731 183
9261.188 205
9261.645 224
9262.102 232
9262.559 223
9263.016 223
9263.473 228
9263.930 217
9264.387 243
9264.843 252
9265.300 238
9265.757 246
9266.214 270
9266.671 260
9267.128 261
9267.585 269
9268.042 235
9268.499 244
9268.956 249
9269.414 256
9269.871 285
9270.328 293
9270.785 297
9271.242 315
9271.699 340
9272.156 357
9272.613 369
9273.070 324
9273.528 357
9273.985 385
9274.442 417
9274.899 428
9275.356 438
9275.814 437
9276.271 413
9276.728 410
9277.185 440
9277.643 448
9278.100 458
9278.557 477
9279.014 448
9279.472 456
9279.929 454
9280.386 450
9280.844 512
9281.301 485
9281.758 486
9282.216 500
9282.673 521
9283.131 547
9283.588 546
9284.045 570
9284.503 578
9284.960 563
9285.418 581
9285.875 633
9286.333 706
9286.790 771
9287.248 842
9287.705 874
9288.163 859
9288.620 834
9289.078 823
9289.535 832
9289.993 907
9290.450 902
9290.908 883
9291.366 843
9291.823 833
9292.281 803
9292.738 830
9293.196 810
9293.654 800
9294.111 792
9294.569 809
9295.027 759
9295.485 787
9295.942 739
9296.400 713
9296.858 717
9297.315 760
9297.773 769
9298.231 774
9298.689 761
9299.147 749
9299.604 717
9300.062 698
9300.520 678
9300.978 676
9301.436 708
9301.894 691
9302.351 735
9302.809 775
9303.267 738
9303.725 771
9304.183 790
9304.641 720
9305.099 726
9305.557 726
9306.015 764
9306.473 756
9306.931 724
9307.389 713
9307.847 686
9308.305 683
9308.763 663
9309.221 686
9309.679 689
9310.137 735
9310.595 744
9311.053 738
9311.511 758
9311.969 732
9312.427 729
9312.886 706
9313.344 708
9313.802 699
9314.260 702
9314.718 715
9315.176 703
9315.635 710
9316.093 715
9316.551 749
9317.009 733
9317.467 675
9317.926 668
9318.384 663
9318.842 689
9319.301 718
9319.759 715
9320.217 703
9320.675 695
9321.134 720
9321.592 734
9322.051 722
9322.509 721
9322.967 735
9323.426 780
9323.884 805
9324.342 782
9324.801 765
9325.259 740
9325.718 735
9326.176 703
9326.635 664
9327.093 731
9327.552 711
9328.010 736
9328.469 744
9328.927 707
9329.386 722
9329.844 777
9330.303 841
9330.761 849
9331.220 851
9331.679 822
9332.137 871
9332.596 902
9333.054 901
9333.513 930
9333.972 974
9334.430 1021
9334.889 961
9335.348 980
9335.806 1023
9336.265 977
9336.724 958
9337.183 982
9337.641 964
9338.100 982
9338.559 1032
9339.018 1032
9339.476 1005
9339.935 1019
9340.394 983
9340.853 1007
9341.312 983
9341.771 986
9342.229 982
9342.688 973
9343.147 982
9343.606 1031
9344.065 1022
9344.524 1096
9344.983 1095
9345.442 1099
9345.901 1168
9346.360 1242
9346.819 1281
9347.278 1253
9347.736 1298
9348.195 1274
9348.655 1341
9349.114 1384
9349.573 1380
9350.032 1370
9350.491 1369
9350.950 1347
9351.409 1368
9351.868 1384
9352.327 1428
9352.786 1483
9353.245 1479
9353.704 1487
9354.164 1474
9354.623 1465
9355.082 1456
9355.541 1509
9356.000 1501
9356.459 1521
9356.919 1533
9357.378 1547
9357.837 1498
9358.296 1437
9358.756 1502
9359.215 1500
9359.674 1484
9360.133 1482
9360.593 1529
9361.052 1485
9361.511 1417
9361.971 1436
9362.430 1412
9362.889 1454
9363.349 1527
9363.808 1612
9364.268 1598
9364.727 1623
9365.186 1691
9365.646 1624
9366.105 1608
9366.565 1653
9367.024 1679
9367.484 1678
9367.943 1644
9368.403 1627
9368.862 1659
9369.322 1810
9369.781 1840
9370.241 1870
9370.700 1868
9371.160 1871
9371.619 1883
9372.079 1927
9372.539 2014
9372.998 2088
9373.458 2093
9373.918 2160
9374.377 2164
9374.837 2303
9375.297 2368
9375.756 2384
9376.216 2434
9376.676 2413
9377.135 2449
9377.595 2485
9378.055 2467
9378.514 2479
9378.974 2472
9379.434 2473
9379.894 2456
9380.354 2405
9380.813 2371
9381.273 2272
9381.733 2184
9382.193 2166
9382.653 2061
9383.113 2028
9383.572 2093
9384.032 2087
9384.492 2093
9384.952 2094
9385.412 1981
9385.872 1987
9386.332 1974
9386.792 1946
9387.252 1991
9387.712 2073
9388.172 2021
9388.632 2022
9389.092 2011
9389.552 1973
9390.012 2051
9390.472 2038
9390.932 1979
9391.392 2013
9391.852 2075
9392.312 2124
9392.772 2133
9393.232 2191
9393.692 2209
9394.153 2260
9394.613 2204
9395.073 2241
9395.533 2249
9395.993 2296
9396.453 2333
9396.914 2363
9397.374 2453
9397.834 2412
9398.294 2467
9398.754 2475
9399.215 2434
9399.675 2457
9400.135 2456
9400.596 2484
9401.056 2626
9401.516 2659
9401.977 2677
9402.437 2725
9402.897 2766
9403.358 2840
9403.818 2931
9404.278 3046
9404.739 3077
9405.199 3117
9405.659 3140
9406.120 3147
9406.580 3162
9407.041 3324
9407.501 3346
9407.962 3372
9408.422 3466
9408.883 3682
9409.343 3848
9409.804 4055
9410.264 4274
9410.725 4661
9411.185 5002
9411.646 5325
9412.106 5683
9412.567 6187
9413.028 6765
9413.488 7296
9413.949 8062
9414.409 8820
9414.870 9580
9415.331 10555
9415.791 11593
9416.252 12827
9416.713 14262
9417.173 15617
9417.634 16938
9418.095 18252
9418.556 19337
9419.016 20410
9419.477 21427
9419.938 22235
9420.399 22736
9420.859 23088
9421.320 23050
9421.781 23088
9422.242 22885
9422.703 22382
9423.164 21997
9423.624 21386
9424.085 20689
9424.546 19783
9425.007 18763
9425.468 17752
9425.929 17134
9426.390 16345
9426.851 15591
9427.312 15016
9427.773 14347
9428.234 13796
9428.695 13329
9429.155 13010
9429.616 12717
9430.078 12561
9430.539 12345
9431.000 12376
9431.461 12377
9431.922 12469
9432.383 12723
9432.844 13050
9433.305 13397
9433.766 13766
9434.227 14171
9434.688 14608
9435.149 14954
9435.611 15223
9436.072 15380
9436.533 15438
9436.994 15467
9437.455 15323
9437.916 15084
9438.378 14772
9438.839 14387
9439.300 13889
9439.761 13272
9440.223 12593
9440.684 11861
9441.145 11158
9441.606 10512
9442.068 9936
9442.529 9485
9442.990 8850
9443.452 8150
9443.913 7685
9444.374 7172
9444.836 6760
9445.297 6418
9445.759 6111
9446.220 5741
9446.681 5461
9447.143 5220
9447.604 5023
9448.066 4825
9448.527 4619
9448.989 4412
9449.450 4373
9449.912 4193
9450.373 4161
9450.835 4175
9451.296 4162
9451.758 4024
9452.219 3748
9452.681 3655
9453.142 3581
9453.604 3456
9454.066 3295
9454.527 3268
9454.989 3230
9455.451 3141
9455.912 2978
9456.374 2868
9456.835 2637
9457.297 2414
9457.759 2272
9458.221 2135
9458.682 2026
9459.144 1940
9459.606 1870
9460.067 1756
9460.529 1602
9460.991 1484
9461.453 1413
9461.915 1375
9462.376 1291
9462.838 1210
9463.300 1150
9463.762 1078
9464.224 955
9464.686 899
9465.147 850
9465.609 810
9466.071 782
9466.533 780
9466.995 744
9467.457 700
9467.919 622
9468.381 613
9468.843 625
9469.305 555
9469.767 534
9470.229 589
9470.691 634
9471.153 640
9471.615 592
9472.077 580
9472.539 582
9473.001 570
9473.463 559
9473.925 598
9474.387 591
9474.849 567
9475.311 541
9475.774 488
9476.236 467
9476.698 476
9477.160 574
9477.622 580
9478.084 563
9478.547 536
9479.009 501
9479.471 550
9479.933 571
9480.395 572
9480.858 569
9481.320 550
9481.782 497
9482.245 489
9482.707 478
9483.169 494
9483.631 491
9484.094 443
9484.556 423
9485.018 404
9485.481 389
9485.943 387
9486.406 392
9486.868 349
9487.330 360
9487.793 343
9488.255 358
9488.718 352
9489.180 313
9489.643 269
9490.105 242
9490.568 272
9491.030 282
9491.493 297
9491.955 292
9492.418 283
9492.880 288
9493.343 307
9493.805 310
9494.268 356
9494.731 340
9495.193 354
9495.656 322
9496.118 310
9496.581 310
9497.044 265
9497.506 262
9497.969 281
9498.432 263
9498.894 226
9499.357 224
9499.820 197
9500.283 205
9500.745 219
9501.208 212
9501.671 197
9502.134 207
9502.596 195
9503.059 170
9503.522 171
9503.985 164
9504.448 156
9504.910 133
9505.373 128
9505.836 144
9506.299 124
9506.762 162
9507.225 167
9507.688 155
9508.151 151
9508.614 131
9509.077 140
9509.539 135
9510.002 162
9510.465 168
9510.928 167
9511.391 191
9511.854 161
9512.317 180
9512.780 170
9513.244 160
9513.707 164
9514.170 162
9514.633 146
9515.096 153
9515.559 124
9516.022 133
9516.485 128
9516.948 133
9517.411 147
9517.875 138
9518.338 145
9518.801 159
9519.264 159
9519.727 172
9520.191 139
9520.654 148
9521.117 160
9521.580 157
9522.043 130
9522.507 143
9522.970 122
9523.433 96
9523.897 89
9524.360 103
9524.823 107
9525.287 115
9525.750 123
9526.213 117
9526.677 139
9527.140 141
9527.603 147
9528.067 152
9528.530 147
9528.994 177
9529.457 152
9529.921 127
9530.384 113
9530.848 130
9531.311 110
9531.775 122
9532.238 126
9532.702 145
9533.165 129
9533.629 113
9534.092 117
9534.556 114
9535.019 124
9535.483 129
9535.947 127
9536.410 117
9536.874 103
9537.337 98
9537.801 99
9538.265 101
9538.728 123
9539.192 109
9539.656 110
9540.119 109
9540.583 99
9541.047 92
9541.511 104
9541.974 110
9542.438 131
9542.902 137
9543.366 119
9543.829 104
9544.293 97
9544.757 108
9545.221 113
9545.685 116
9546.149 129
9546.612 117
9547.076 108
9547.540 115
9548.004 111
9548.468 111
9548.932 107
9549.396 96
9549.860 130
9550.324 129
9550.788 125
9551.252 126
9551.716 117
9552.180 106
9552.644 103
9553.108 110
9553.572 117
9554.036 100
9554.500 99
9554.964 134
9555.428 148
9555.892 144
9556.356 131
9556.820 129
9557.284 144
9557.748 131
9558.213 112
9558.677 158
9559.141 156
9559.605 148
9560.069 149
9560.533 148
9560.998 152
9561.462 156
9561.926 165
9562.390 160
9562.855 175
9563.319 182
9563.783 197
9564.247 211
9564.712 214
9565.176 222
9565.640 220
9566.105 242
9566.569 256
9567.033 248
9567.498 217
9567.962 240
9568.426 234
9568.891 242
9569.355 270
9569.820 249
9570.284 249
9570.749 227
9571.213 231
9571.677 238
9572.142 229
9572.606 219
9573.071 190
9573.535 225
9574.000 218
9574.465 215
9574.929 215
9575.394 210
9575.858 238
9576.323 262
9576.787 229
9577.252 222
9577.717 276
9578.181 306
9578.646 295
9579.111 265
9579.575 231
9580.040 238
9580.505 263
9580.969 259
9581.434 273
9581.899 288
9582.363 293
9582.828 267
9583.293 265
9583.758 268
9584.222 287
9584.687 304
9585.152 305
9585.617 285
9586.082 311
9586.546 305
9587.011 305
9587.476 269
9587.941 276
9588.406 313
9588.871 266
9589.336 238
9589.801 246
9590.265 262
9590.730 257
9591.195 232
9591.660 244
9592.125 239
9592.590 219
9593.055 192
9593.520 235
9593.985 255
9594.450 263
9594.915 287
9595.380 288
9595.845 297
9596.310 256
9596.776 217
9597.241 261
9597.706 271
9598.171 290
9598.636 283
9599.101 301
9599.566 298
9600.031 287
9600.497 274
9600.962 297
9601.427 272
9601.892 275
9602.357 304
9602.823 308
9603.288 321
9603.753 300
9604.218 255
9604.684 266
9605.149 255
9605.614 249
9606.079 230
9606.545 227
9607.010 196
9607.475 200
9607.941 204
9608.406 225
9608.872 228
9609.337 222
9609.802 211
9610.268 210
9610.733 240
9611.199 246
9611.664 243
9612.129 242
9612.595 239
9613.060 268
9613.526 251
9613.991 264
9614.457 286
9614.922 284
9615.388 283
9615.853 276
9616.319 275
9616.785 249
9617.250 248
9617.716 301
9618.181 315
9618.647 304
9619.113 309
9619.578 377
9620.044 386
9620.509 354
9620.975 386
9621.441 390
9621.907 399
9622.372 448
9622.838 473
9623.304 472
9623.769 486
9624.235 512
9624.701 543
9625.167 565
9625.632 570
9626.098 601
9626.564 665
9627.030 663
9627.496 686
9627.961 699
9628.427 668
9628.893 652
9629.359 628
9629.825 603
9630.291 557
9630.757 538
9631.223 557
9631.689 524
9632.154 490
9632.620 524
9633.086 527
9633.552 528
9634.018 528
9634.484 545
9634.950 540
9635.416 544
9635.882 543
9636.348 520
9636.814 532
9637.281 523
9637.747 535
9638.213 547
9638.679 548
9639.145 578
9639.611 659
9640.077 728
9640.543 793
9641.009 839
9641.476 848
9641.942 827
9642.408 854
9642.874 922
9643.340 961
9643.807 982
9644.273 940
9644.739 940
9645.205 969
9645.672 998
9646.138 963
9646.604 882
9647.070 843
9647.537 847
9648.003 821
9648.469 771
9648.936 763
9649.402 714
9649.868 669
9650.335 649
9650.801 576
9651.268 534
9651.734 508
9652.200 507
9652.667 499
9653.133 498
9653.600 481
9654.066 448
9654.533 442
9654.999 418
9655.466 479
9655.932 434
9656.399 404
9656.865 384
9657.332 364
9657.798 344
9658.265 323
9658.732 320
9659.198 345
9659.665 393
9660.131 421
9660.598 401
9661.065 372
9661.531 345
9661.998 357
9662.465 351
9662.931 370
9663.398 377
9663.865 377
9664.331 328
9664.798 295
9665.265 296
9665.732 281
9666.198 275
9666.665 277
9667.132 309
9667.599 282
9668.066 236
9668.532 243
9668.999 237
9669.466 239
9669.933 201
9670.400 173
9670.867 164
9671.333 163
9671.800 180
9672.267 146
9672.734 177
9673.201 210
9673.668 185
9674.135 176
9674.602 178
9675.069 148
9675.536 133
9676.003 143
9676.470 151
9676.937 152
9677.404 144
9677.871 120
9678.338 98
9678.805 136
9679.272 145
9679.739 128
9680.206 117
9680.674 141
9681.141 140
9681.608 175
9682.075 139
9682.542 135
9683.009 127
9683.476 134
9683.944 130
9684.411 121
9684.878 118
9685.345 135
9685.813 137
9686.280 130
9686.747 114
9687.214 115
9687.682 160
9688.149 173
9688.616 153
9689.084 144
9689.551 124
9690.018 131
9690.486 131
9690.953 143
9691.420 153
9691.888 151
9692.355 164
9692.822 150
9693.290 136
9693.757 143
9694.225 138
9694.692 132
9695.160 144
9695.627 146
9696.095 154
9696.562 144
9697.030 142
9697.497 148
9697.965 123
9698.432 125
9698.900 122
9699.367 106
9699.835 132
9700.302 138
9700.770 148
9701.238 167
9701.705 151
9702.173 149
9702.641 162
9703.108 188
9703.576 168
9704.044 166
9704.511 183
9704.979 183
9705.447 226
9705.914 283
9706.382 309
9706.850 345
9707.318 392
9707.785 465
9708.253 468
9708.721 485
9709.189 513
9709.657 557
9710.124 604
9710.592 574
9711.060 614
9711.528 662
9711.996 655
9712.464 698
9712.932 676
9713.399 678
9713.867 661
9714.335 703
9714.803 720
9715.271 706
9715.739 665
9716.207 620
9716.675 573
9717.143 539
9717.611 489
9718.079 493
9718.547 502
9719.015 502
9719.483 470
9719.951 445
9720.419 426
9720.887 402
9721.356 365
9721.824 358
9722.292 392
9722.760 404
9723.228 399
9723.696 386
9724.164 396
9724.632 436
9725.101 422
9725.569 404
9726.037 418
9726.505 431
9726.974 394
9727.442 387
9727.910 432
9728.378 427
9728.847 442
9729.315 405
9729.783 373
9730.251 349
9730.720 367
9731.188 326
9731.656 305
9732.125 301
9732.593 305
9733.062 311
9733.530 310
9733.998 258
9734.467 256
9734.935 225
9735.404 214
9735.872 214
9736.340 197
9736.809 180
9737.277 152
9737.746 131
9738.214 140
9738.683 134
9739.151 169
9739.620 158
9740.089 150
9740.557 140
9741.026 107
9741.494 110
9741.963 104
9742.431 103
9742.900 100
9743.369 75
9743.837 91
9744.306 104
9744.775 105
9745.243 121
9745.712 103
9746.181 105
9746.649 103
9747.118 87
9747.587 80
9748.056 76
9748.524 78
9748.993 70
9749.462 50
9749.931 57
9750.399 65
9750.868 57
9751.337 47
9751.806 33
9752.275 50
9752.744 52
9753.212 40
9753.681 48
9754.150 46
9754.619 32
9755.088 28
9755.557 39
9756.026 47
9756.495 57
9756.964 49
9757.433 49
9757.902 56
9758.371 48
9758.840 36
9759.309 50
9759.778 29
9760.247 32
9760.716 33
9761.185 39
9761.654 45
9762.123 43
9762.592 43
9763.061 30
9763.530 25
9763.999 41
9764.469 59
9764.938 43
9765.407 31
9765.876 31
9766.345 24
9766.814 21
9767.284 27
9767.753 38
9768.222 39
9768.691 30
9769.160 21
9769.630 19
9770.099 14
9770.568 20
9771.038 34
9771.507 41
9771.976 49
9772.446 30
9772.915 33
9773.384 33
9773.854 27
9774.323 29
9774.792 29
9775.262 19
9775.731 22
9776.201 18
9776.670 20
9777.139 19
9777.609 21
9778.078 17
9778.548 20
9779.017 41
9779.487 38
9779.956 34
9780.426 47
9780.895 41
9781.365 45
9781.834 32
9782.304 34
9782.774 51
9783.243 61
9783.713 49
9784.182 56
9784.652 34
9785.122 25
9785.591 29
9786.061 34
9786.531 43
9787.000 48
9787.470 43
9787.940 38
9788.409 40
9788.879 29
9789.349 30
9789.818 37
9790.288 36
9790.758 45
9791.228 36
9791.698 55
9792.167 56
9792.637 55
9793.107 43
9793.577 34
9794.047 40
9794.517 29
9794.986 32
9795.456 26
9795.926 19
9796.396 27
9796.866 28
9797.336 42
9797.806 31
9798.276 28
9798.746 31
9799.216 30
9799.686 39
9800.156 45
9800.626 50
9801.096 36
9801.566 25
9802.036 28
9802.506 28
9802.976 39
9803.446 35
9803.916 50
9804.386 61
9804.856 52
9805.326 31
9805.797 34
9806.267 39
9806.737 40
9807.207 36
9807.677 34
9808.147 29
9808.618 33
9809.088 33
9809.558 38
9810.028 44
9810.498 33
9810.969 34
9811.439 25
9811.909 28
9812.379 23
9812.850 28
9813.320 44
9813.790 40
9814.261 47
9814.731 49
9815.201 38
9815.672 31
9816.142 27
9816.613 28
9817.083 38
9817.553 37
9818.024 31
9818.494 34
9818.965 27
9819.435 31
9819.906 40
9820.376 45
9820.847 44
9821.317 45
9821.788 55
9822.258 52
9822.729 44
9823.199 34
9823.670 19
9824.140 27
9824.611 33
9825.081 26
9825.552 50
9826.023 57
9826.493 31
9826.964 31
9827.435 37
9827.905 60
9828.376 48
9828.847 37
9829.317 35
9829.788 38
9830.259 33
9830.729 35
9831.200 36
9831.671 38
9832.142 43
9832.612 47
9833.083 42
9833.554 49
9834.025 31
9834.496 34
9834.966 51
9835.437 41
9835.908 33
9836.379 33
9836.850 32
9837.321 25
9837.792 31
9838.263 46
9838.734 44
9839.204 42
9839.675 45
9840.146 44
9840.617 50
9841.088 56
9841.559 31
9842.030 26
9842.501 33
9842.972 23
9843.443 18
9843.914 30
9844.385 30
9844.857 34
9845.328 36
9845.799 25
9846.270 18
9846.741 33
9847.212 36
9847.683 33
9848.154 24
9848.625 35
9849.097 42
9849.568 52
9850.039 32
9850.510 32
9850.981 42
9851.453 36
9851.924 28
9852.395 25
9852.866 24
9853.338 36
9853.809 41
9854.280 48
9854.751 37
9855.223 24
9855.694 29
9856.165 33
9856.637 28
9857.108 29
9857.580 38
9858.051 28
9858.522 31
9858.994 27
9859.465 22
9859.937 31
9860.408 37
9860.879 38
9861.351 43
9861.822 52
9862.294 43
9862.765 60
9863.237 55
9863.708 36
9864.180 39
9864.651 44
9865.123 48
9865.595 41
9866.066 32
9866.538 48
9867.009 66
9867.481 64
9867.953 61
9868.424 70
9868.896 40
9869.367 30
9869.839 27
9870.311 27
9870.783 34
9871.254 41
9871.726 61
9872.198 59
9872.669 41
9873.141 43
9873.613 52
9874.085 55
9874.556 44
9875.028 27
9875.500 45
9875.972 36
9876.444 29
9876.915 38
9877.387 38
9877.859 51
9878.331 38
9878.803 25
9879.275 41
9879.747 53
9880.219 53
9880.691 50
9881.162 59
9881.634 68
9882.106 59
9882.578 57
9883.050 54
9883.522 42
9883.994 33
9884.466 32
9884.938 23
9885.410 29
9885.882 31
9886.355 53
9886.827 50
9887.299 49
9887.771 48
9888.243 64
9888.715 54
9889.187 36
9889.659 30
9890.131 27
9890.604 35
9891.076 36
9891.548 25
9892.020 20
9892.492 27
9892.965 26
9893.437 35
9893.909 42
9894.381 36
9894.854 35
9895.326 41
9895.798 49
9896.270 43
9896.743 28
9897.215 40
9897.687 48
9898.160 41
9898.632 37
9899.104 32
9899.577 39
9900.049 40
9900.522 42
9900.994 26
9901.466 28
9901.939 25
9902.411 34
9902.884 24
9903.356 28
9903.829 36
9904.301 30
9904.774 47
9905.246 48
9905.719 43
9906.191 40
9906.664 60
9907.136 75
9907.609 87
9908.081 67
9908.554 60
9909.027 73
9909.499 64
9909.972 66
9910.445 83
9910.917 90
9911.390 66
9911.863 67
9912.335 84
9912.808 68
9913.281 75
9913.753 83
9914.226 77
9914.699 94
9915.172 91
9915.644 113
9916.117 102
9916.590 93
9917.063 106
9917.535 112
9918.008 111
9918.481 104
9918.954 119
9919.427 116
9919.900 101
9920.373 90
9920.845 80
9921.318 89
9921.791 90
9922.264 110
9922.737 132
9923.210 119
9923.683 114
9924.156 121
9924.629 131
9925.102 136
9925.575 131
9926.048 127
9926.521 148
9926.994 184
9927.467 228
9927.940 247
9928.413 255
9928.886 300
9929.359 347
9929.832 406
9930.305 484
9930.779 533
9931.252 646
9931.725 710
9932.198 757
9932.671 852
9933.144 905
9933.618 874
9934.091 902
9934.564 828
9935.037 766
9935.510 671
9935.984 642
9936.457 578
9936.930 547
9937.403 538
9937.877 460
9938.350 460
9938.823 396
9939.297 356
9939.770 298
9940.243 289
9940.717 232
9941.190 203
9941.664 215
9942.137 199
9942.610 205
9943.084 236
9943.557 221
9944.031 219
9944.504 206
9944.977 228
9945.451 259
9945.924 250
9946.398 259
9946.871 277
9947.345 295
9947.819 331
9948.292 338
9948.766 339
9949.239 341
9949.713 303
9950.186 315
9950.660 306
9951.134 295
9951.607 236
9952.081 222
9952.554 198
9953.028 168
9953.502 153
9953.975 182
9954.449 159
9954.923 145
9955.396 139
9955.870 146
9956.344 136
9956.818 114
9957.291 121
9957.765 125
9958.239 126
9958.713 103
9959.187 88
9959.660 93
9960.134 89
9960.608 84
9961.082 74
9961.556 71
9962.030 80
9962.503 72
9962.977 64
9963.451 63
9963.925 89
9964.399 67
9964.873 64
9965.347 45
9965.821 38
9966.295 56
9966.769 50
9967.243 36
9967.717 49
9968.191 44
9968.665 36
9969.139 49
9969.613 39
9970.087 29
9970.561 37
9971.035 36
9971.509 44
9971.983 42
9972.458 42
9972.932 37
9973.406 32
9973.880 21
9974.354 31
9974.828 22
9975.302 16
9975.777 27
9976.251 34
9976.725 29
9977.199 35
9977.674 44
9978.148 29
9978.622 28
9979.096 18
9979.571 20
9980.045 18
9980.519 26
9980.994 28
9981.468 29
9981.942 20
9982.417 18
9982.891 26
9983.365 29
9983.840 25
9984.314 16
9984.789 17
9985.263 16
9985.737 6
9986.212 4
9986.686 17
9987.161 26
9987.635 25
9988.110 29
9988.584 32
9989.059 44
9989.533 46
9990.008 39
9990.482 29
9990.957 25
9991.431 24
9991.906 21
9992.381 18
9992.855 24
9993.330 36
9993.804 28
9994.279 16
9994.754 16
9995.228 4
9995.703 15
9996.178 31
9996.652 21
9997.127 22
9997.602 17
9998.077 15
9998.551 15
9999.026 14
9999.501 26
9999.976 24
10000.450 20
10000.925 20
10001.400 23
10001.875 15
10002.350 17
10002.824 12
10003.299 11
10003.774 17
10004.249 15
10004.724 10
10005.199 13
10005.674 13
10006.149 5
10006.624 7
10007.099 5
10007.574 16
10008.048 10
10008.523 16
10008.998 10
10009.473 13
10009.948 14
10010.423 16
10010.898 22
10011.374 19
10011.849 16
10012.324 18
10012.799 17
10013.274 26
10013.749 27
10014.224 15
10014.699 12
10015.174 10
10015.649 12
10016.125 14
10016.600 29
10017.075 29
10017.550 18
10018.025 10
10018.501 16
10018.976 10
10019.451 20
10019.926 20
10020.401 19
10020.877 9
10021.352 20
10021.827 20
10022.303 23
10022.778 17
10023.253 13
10023.729 18
10024.204 22
10024.679 16
10025.155 13
10025.630 12
10026.105 17
10026.581 14
10027.056 16
10027.532 10
10028.007 9
10028.483 8
10028.958 5
10029.434 14
10029.909 14
10030.385 13
10030.860 10
10031.336 16
10031.811 14
10032.287 5
10032.762 3
10033.238 7
10033.713 5
10034.189 4
10034.664 7
10035.140 17
10035.616 15
10036.091 13
10036.567 19
10037.043 19
10037.518 19
10037.994 20
10038.470 16
10038.945 14
10039.421 16
10039.897 11
10040.373 15
10040.848 12
10041.324 11
10041.800 14
10042.276 5
10042.751 12
10043.227 9
10043.703 16
10044.179 13
10044.655 7
10045.130 12
10045.606 11
10046.082 14
10046.558 11
10047.034 16
10047.510 9
10047.986 10
10048.462 15
10048.938 14
10049.414 22
10049.890 18
10050.365 21
10050.841 18
10051.317 19
10051.793 6
10052.269 8
10052.745 13
10053.222 20
10053.698 13
10054.174 9
10054.650 8
10055.126 21
10055.602 15
10056.078 14
10056.554 9
10057.030 3
10057.506 4
10057.983 4
10058.459 3
10058.935 4
10059.411 8
10059.887 9
10060.363 9
10060.840 8
10061.316 5
10061.792 11
10062.268 7
10062.745 7
10063.221 8
10063.697 10
10064.174 14
10064.650 13
10065.126 12
10065.602 11
10066.079 8
10066.555 10
10067.032 11
10067.508 3
10067.984 14
10068.461 16
10068.937 25
10069.414 18
10069.890 9
10070.366 13
10070.843 11
10071.319 17
10071.796 39
10072.272 31
10072.749 15
10073.225 26
10073.702 26
10074.178 30
10074.655 28
10075.131 20
10075.608 15
10076.085 21
10076.561 13
10077.038 13
10077.514 18
10077.991 14
10078.468 10
10078.944 8
10079.421 15
10079.898 15
10080.374 23
10080.851 25
10081.328 18
10081.804 7
10082.281 7
10082.758 7
10083.235 14
10083.711 20
10084.188 14
10084.665 28
10085.142 24
10085.619 17
10086.095 18
10086.572 10
10087.049 16
10087.526 9
10088.003 4
10088.480 10
10088.957 17
10089.433 16
10089.910 5
10090.387 7
10090.864 15
10091.341 20
10091.818 17
10092.295 12
10092.772 14
10093.249 6
10093.726 8
10094.203 12
10094.680 8
10095.157 6
10095.634 11
10096.111 17
10096.588 21
10097.065 19
10097.542 30
10098.019 12
10098.497 23
10098.974 16
10099.451 16
10099.928 21
10100.405 12
10100.882 14
10101.359 7
10101.837 11
10102.314 20
10102.791 18
10103.268 9
10103.746 7
10104.223 4
10104.700 5
10105.177 12
10105.655 13
10106.132 13
10106.609 12
10107.086 8
10107.564 14
10108.041 14
10108.518 8
10108.996 6
10109.473 10
10109.951 7
10110.428 7
10110.905 25
10111.383 38
10111.860 19
10112.338 17
10112.815 24
10113.293 13
10113.770 16
10114.248 10
10114.725 14
10115.203 10
10115.680 17
10116.158 12
10116.635 12
10117.113 20
10117.590 12
10118.068 8
10118.545 5
10119.023 5
10119.501 7
10119.978 13
10120.456 14
10120.934 12
10121.411 31
10121.889 18
10122.366 9
10122.844 18
10123.322 24
10123.800 23
10124.277 26
10124.755 35
10125.233 20
10125.711 18
10126.188 13
10126.666 13
10127.144 14
10127.622 17
10128.099 24
10128.577 22
10129.055 18
10129.533 26
10130.011 23
10130.489 20
10130.967 16
10131.444 26
10131.922 19
10132.400 30
10132.878 18
10133.356 16
10133.834 17
10134.312 11
10134.790 14
10135.268 22
10135.746 29
10136.224 23
10136.702 24
10137.180 30
10137.658 31
10138.136 29
10138.614 22
10139.092 27
10139.570 27
10140.048 15
10140.527 13
10141.005 21
10141.483 16
10141.961 11
10142.439 19
10142.917 13
10143.395 18
10143.874 20
10144.352 16
10144.830 20
10145.308 33
10145.786 34
10146.265 35
10146.743 22
10147.221 15
10147.699 12
10148.178 11
10148.656 15
10149.134 13
10149.613 21
10150.091 24
10150.569 25
10151.048 19
10151.526 12
10152.004 26
10152.483 17
10152.961 11
10153.440 8
10153.918 12
10154.396 9
10154.875 20
10155.353 19
10155.832 17
10156.310 14
10156.789 19
10157.267 19
10157.746 23
10158.224 20
10158.703 18
10159.181 15
10159.660 16
10160.139 19
10160.617 19
10161.096 20
10161.574 14
10162.053 22
10162.532 15
10163.010 9
10163.489 12
10163.968 14
10164.446 12
10164.925 14
10165.404 9
10165.882 20
10166.361 7
10166.840 11
10167.318 22
10167.797 20
10168.276 22
10168.755 20
10169.233 19
10169.712 6
10170.191 16
10170.670 12
10171.149 18
10171.628 16
10172.106 25
10172.585 30
10173.064 27
10173.543 28
10174.022 27
10174.501 23
10174.980 27
10175.459 21
10175.938 21
10176.417 16
10176.896 22
10177.375 15
10177.854 13
10178.333 14
10178.812 10
10179.291 4
10179.770 11
10180.249 10
10180.728 6
10181.207 9
10181.686 13
10182.165 4
10182.644 4
10183.123 10
10183.602 11
10184.081 10
10184.561 6
10185.040 11
10185.519 10
10185.998 10
10186.477 17
10186.956 11
10187.436 8
10187.915 16
10188.394 13
10188.873 15
10189.353 18
10189.832 15
10190.311 11
10190.790 7
10191.270 14
10191.749 11
10192.228 11
10192.708 16
10193.187 13
10193.666 9
10194.146 7
10194.625 0
10195.105 12
10195.584 18
10196.063 16
10196.543 17
10197.022 15
10197.502 9
10197.981 5
10198.461 3
10198.940 4
10199.420 4
10199.899 5
10200.379 14
10200.858 17
10201.338 11
10201.817 10
10202.297 7
10202.776 7
10203.256 12
10203.736 13
10204.215 21
10204.695 24
10205.174 24
10205.654 21
10206.134 22
10206.613 11
10207.093 9
10207.573 15
10208.052 28
10208.532 23
10209.012 6
10209.492 11
10209.971 11
10210.451 10
10210.931 10
10211.411 8
10211.890 6
10212.370 15
10212.850 16
10213.330 10
10213.810 9
10214.290 9
10214.769 9
10215.249 12
10215.729 7
10216.209 9
10216.689 6
10217.169 10
10217.649 7
10218.129 13
10218.609 13
10219.089 10
10219.569 4
10220.049 10
10220.529 8
10221.009 2
10221.489 6
10221.969 10
10222.449 10
10222.929 10
10223.409 12
10223.889 6
10224.369 6
10224.849 5
10225.329 2
10225.809 7
10226.289 10
10226.769 8
10227.250 3
10227.730 6
10228.210 13
10228.690 13
10229.170 7
10229.651 5
10230.131 10
10230.611 6
10231.091 13
10231.571 11
10232.052 8
10232.532 8
10233.012 7
10233.493 18
10233.973 19
10234.453 24
10234.934 20
10235.414 7
10235.894 10
10236.375 7
10236.855 6
10237.335 9
10237.816 10
10238.296 9
10238.777 4
10239.257 10
10239.737 9
10240.218 3
10240.698 1
10241.179 11
10241.659 6
10242.140 10
10242.620 11
10243.101 14
10243.581 9
10244.062 9
10244.543 4
10245.023 5
10245.504 14
10245.984 12
10246.465 9
10246.945 8
10247.426 16
10247.907 13
10248.387 8
10248.868 8
10249.349 5
10249.829 4
10250.310 5
10250.791 16
10251.272 13
10251.752 9
10252.233 13
10252.714 14
10253.194 11
10253.675 9
10254.156 8
10254.637 3
10255.118 5
10255.598 1
10256.079 2
10256.560 2
10257.041 11
10257.522 17
10258.003 19
10258.484 17
10258.964 14
10259.445 15
10259.926 11
10260.407 10
10260.888 5
10261.369 2
10261.850 11
10262.331 6
10262.812 4
10263.293 6
10263.774 4
10264.255 4
10264.736 4
10265.217 2
10265.698 4
10266.179 6
10266.660 2
10267.141 1
10267.623 4
10268.104 13
10268.585 6
10269.066 4
10269.547 6
10270.028 7
10270.509 4
10270.991 4
10271.472 6
10271.953 8
10272.434 10
10272.915 9
10273.397 11
10273.878 15
10274.359 9
10274.840 8
10275.322 5
10275.803 9
10276.284 10
10276.766 14
10277.247 9
10277.728 5
10278.210 9
10278.691 14
10279.172 11
10279.654 8
10280.135 10
10280.616 7
10281.098 4
10281.579 5
10282.061 10
10282.542 11
10283.024 13
10283.505 16
10283.987 9
10284.468 5
10284.950 6
10285.431 2
10285.913 6
10286.394 6
10286.876 6
10287.357 1
10287.839 9
10288.320 20
10288.802 8
10289.284 12
10289.765 17
10290.247 13
10290.729 7
10291.210 7
10291.692 2
10292.174 7
10292.655 6
10293.137 2
10293.619 1
10294.100 1
10294.582 1
10295.064 8
10295.546 11
10296.027 6
10296.509 8
10296.991 15
10297.473 6
10297.955 4
10298.436 11
10298.918 9
10299.400 5
10299.882 2
10300.364 1
10300.846 11
10301.328 1
10301.809 2
10302.291 2
10302.773 3
10303.255 5
10303.737 8
10304.219 8
10304.701 11
10305.183 20
10305.665 15
10306.147 13
10306.629 12
10307.111 11
10307.593 8
10308.075 8
10308.557 5
10309.039 6
10309.521 6
10310.004 6
10310.486 9
10310.968 8
10311.450 13
10311.932 8
10312.414 5
10312.896 2
10313.378 4
10313.861 6
10314.343 5
10314.825 9
10315.307 8
10315.790 6
10316.272 7
10316.754 5
10317.236 7
10317.719 13
10318.201 11
10318.683 4
10319.165 5
10319.648 8
10320.130 12
10320.612 4
10321.095 2
10321.577 4
10322.060 4
10322.542 6
10323.024 8
10323.507 6
10323.989 2
10324.472 8
10324.954 12
10325.436 12
10325.919 12
10326.401 9
10326.884 5
10327.366 5
10327.849 7
10328.331 6
10328.814 7
10329.297 11
10329.779 11
10330.262 8
10330.744 2
10331.227 11
10331.709 10
10332.192 9
10332.675 6
10333.157 11
10333.640 12
10334.123 10
10334.605 19
10335.088 11
10335.571 7
10336.053 12
10336.536 7
10337.019 5
10337.502 4
10337.984 9
10338.467 5
10338.950 2
10339.433 3
10339.915 6
10340.398 5
10340.881 3
10341.364 6
10341.847 6
10342.330 11
10342.812 5
10343.295 5
10343.778 8
10344.261 11
10344.744 9
10345.227 8
10345.710 3
10346.193 8
10346.676 11
10347.159 15
10347.642 9
10348.125 5
10348.608 4
10349.091 7
10349.574 8
10350.057 9
10350.540 8
10351.023 4
10351.506 5
10351.989 7
10352.472 3
10352.955 5
10353.438 3
10353.921 3
10354.404 6
10354.888 13
10355.371 4
10355.854 8
10356.337 4
10356.820 6
10357.303 5
10357.787 3
10358.270 6
10358.753 2
10359.236 5
10359.720 6
10360.203 9
10360.686 4
10361.170 2
10361.653 6
10362.136 7
10362.619 6
10363.103 5
10363.586 3
10364.069 6
10364.553 3
10365.036 4
10365.520 13
10366.003 14
10366.486 10
10366.970 14
10367.453 12
10367.937 6
10368.420 2
10368.904 10
10369.387 13
10369.871 7
10370.354 13
10370.838 16
10371.321 11
10371.805 4
10372.288 4
10372.772 4
10373.255 4
10373.739 12
10374.223 4
10374.706 4
10375.190 6
10375.674 4
10376.157 7
10376.641 7
10377.124 4
10377.608 6
10378.092 8
10378.576 1
10379.059 1
10379.543 2
10380.027 7
10380.510 2
10380.994 7
10381.478 3
10381.962 12
10382.446 13
10382.929 12
10383.413 13
10383.897 7
10384.381 7
10384.865 6
10385.348 5
10385.832 7
10386.316 9
10386.800 17
10387.284 12
10387.768 9
10388.252 10
10388.736 5
10389.220 4
10389.704 3
10390.188 3
10390.672 4
10391.156 13
10391.640 14
10392.124 9
10392.608 11
10393.092 8
10393.576 2
10394.060 7
10394.544 2
10395.028 8
10395.512 6
10395.996 9
10396.480 5
10396.964 7
10397.449 9
10397.933 4
10398.417 2
10398.901 2
10399.385 3
10399.869 8
10400.354 15
10400.838 9
10401.322 4
10401.806 1
10402.291 6
10402.775 10
10403.259 7
10403.743 4
10404.228 5
10404.712 7
10405.196 5
10405.681 6
10406.165 7
10406.649 10
10407.134 4
10407.618 3
10408.102 4
10408.587 9
10409.071 10
10409.556 7
10410.040 3
10410.525 1
10411.009 2
10411.494 7
10411.978 15
10412.462 13
10412.947 12
10413.431 6
10413.916 3
10414.401 3
10414.885 3
10415.370 5
10415.854 9
10416.339 12
10416.823 16
10417.308 21
10417.793 12
10418.277 6
10418.762 4
10419.247 6
10419.731 7
10420.216 2
10420.701 1
10421.185 0
10421.670 2
10422.155 1
10422.639 9
10423.124 20
10423.609 11
10424.094 7
10424.578 3
10425.063 7
10425.548 17
10426.033 19
10426.518 18
10427.002 17
10427.487 17
10427.972 14
10428.457 4
10428.942 5
10429.427 10
10429.912 4
10430.397 7
10430.881 14
10431.366 9
10431.851 6
10432.336 11
10432.821 15
10433.306 20
10433.791 22
10434.276 17
10434.761 18
10435.246 13
10435.731 10
10436.216 7
10436.701 14
10437.186 12
10437.671 8
10438.157 9
10438.642 7
10439.127 7
10439.612 9
10440.097 11
10440.582 15
10441.067 21
10441.553 26
10442.038 20
10442.523 17
10443.008 22
10443.493 11
10443.979 15
10444.464 16
10444.949 16
10445.434 33
10445.920 36
10446.405 25
10446.890 16
10447.375 30
10447.861 21
10448.346 11
10448.831 10
10449.317 12
10449.802 17
10450.287 10
10450.773 7
10451.258 8
10451.744 22
10452.229 22
10452.714 19
10453.200 12
10453.685 19
10454.171 18
10454.656 16
10455.142 8
10455.627 18
10456.113 13
10456.598 25
10457.084 30
10457.569 20
10458.055 18
10458.540 11
10459.026 21
10459.512 23
10459.997 21
10460.483 23
10460.968 12
10461.454 10
10461.940 10
10462.425 4
10462.911 5
10463.397 4
10463.882 24
10464.368 23
10464.854 12
10465.340 6
10465.825 9
10466.311 7
10466.797 14
10467.283 17
10467.768 14
10468.254 7
10468.740 11
10469.226 13
10469.712 7
10470.197 11
10470.683 12
10471.169 10
10471.655 8
10472.141 9
10472.627 14
10473.113 8
10473.599 8
10474.084 10
10474.570 11
10475.056 2
10475.542 10
10476.028 7
10476.514 3
10477.000 5
10477.486 11
10477.972 9
10478.458 7
10478.944 10
10479.430 5
10479.916 7
10480.402 6
10480.889 6
10481.375 3
10481.861 5
10482.347 9
10482.833 7
10483.319 4
10483.805 8
10484.291 3
10484.778 6
10485.264 6
10485.750 3
10486.236 3
10486.722 4
10487.209 8
10487.695 0
10488.181 3
10488.667 4
10489.154 1
10489.640 1
10490.126 1
10490.613 1
10491.099 7
10491.585 5
10492.072 4
10492.558 2
10493.044 2
10493.531 2
10494.017 2
10494.503 9
10494.990 3
10495.476 2
10495.963 0
10496.449 6
10496.936 4
10497.422 3
10497.909 5
10498.395 6
10498.882 7
10499.368 8
10499.855 3
10500.341 2
10500.828 4
10501.314 2
10501.801 4
10502.287 2
10502.774 8
10503.261 7
10503.747 6
10504.234 1
10504.720 2
10505.207 7
10505.694 6
10506.180 7
10506.667 5
10507.154 2
10507.641 5
10508.127 7
10508.614 5
10509.101 4
10509.587 4
10510.074 3
10510.561 7
10511.048 4
10511.535 2
10512.021 3
10512.508 4
10512.995 0
10513.482 2
10513.969 0
10514.456 5
10514.942 7
10515.429 9
10515.916 6
10516.403 4
10516.890 5
10517.377 4
10517.864 4
10518.351 8
10518.838 3
10519.325 1
10519.812 3
10520.299 3
10520.786 0
10521.273 2
10521.760 2
10522.247 4
10522.734 0
10523.221 1
10523.708 4
10524.195 6
10524.682 7
10525.169 3
10525.657 2
10526.144 2
10526.631 2
10527.118 2
10527.605 9
10528.092 4
10528.579 0
10529.067 3
10529.554 2
10530.041 0
10530.528 3
10531.016 4
10531.503 3
10531.990 8
10532.477 19
10532.965 13
10533.452 7
10533.939 2
10534.427 5
10534.914 1
10535.401 3
10535.889 5
10536.376 3
10536.863 1
10537.351 4
10537.838 8
10538.326 10
10538.813 2
10539.301 2
10539.788 5
10540.275 3
10540.763 5
10541.250 2
10541.738 3
10542.225 2
10542.713 6
10543.200 2
10543.688 5
10544.176 1
10544.663 1
10545.151 0
10545.638 2
10546.126 1
10546.613 1
10547.101 2
10547.589 2
10548.076 2
10548.564 0
10549.052 1
10549.539 3
10550.027 3
10550.515 4
10551.002 3
10551.490 4
10551.978 6
10552.466 3
10552.953 5
10553.441 8
10553.929 9
10554.417 9
10554.905 8
10555.392 3
10555.880 1
10556.368 6
10556.856 8
10557.344 7
10557.832 8
10558.319 12
10558.807 11
10559.295 4
10559.783 1
10560.271 4
10560.759 1
10561.247 0
10561.735 0
10562.223 8
10562.711 15
10563.199 10
10563.687 10
10564.175 6
10564.663 4
10565.151 2
10565.639 3
10566.127 2
10566.615 1
10567.103 1
10567.591 1
10568.079 2
10568.568 3
10569.056 3
10569.544 1
10570.032 4
10570.520 2
10571.008 1
10571.496 0
10571.985 1
10572.473 0
10572.961 0
10573.449 5
10573.938 0
10574.426 0
10574.914 0
10575.402 3
10575.891 3
10576.379 7
10576.867 2
10577.356 1
10577.844 3
10578.332 0
10578.821 1
10579.309 2
10579.797 3
10580.286 4
10580.774 3
10581.263 2
10581.751 4
10582.239 11
10582.728 14
10583.216 12
10583.705 10
10584.193 7
10584.682 6
10585.170 3
10585.659 7
10586.147 7
10586.636 9
10587.124 4
10587.613 7
10588.101 5
10588.590 0
10589.079 1
10589.567 3
10590.056 3
10590.544 10
10591.033 11
10591.522 7
10592.010 3
10592.499 3
10592.988 2
10593.476 4
10593.965 4
10594.454 7
10594.943 3
10595.431 3
10595.920 7
10596.409 5
10596.898 1
10597.386 5
10597.875 5
10598.364 2
10598.853 4
10599.342 3
10599.831 6
10600.319 4
10600.808 10
10601.297 12
10601.786 10
10602.275 8
10602.764 7
10603.253 2
10603.742 4
10604.231 2
10604.720 3
10605.209 4
10605.697 3
10606.186 4
10606.675 1
10607.164 8
10607.653 11
10608.143 3
10608.632 3
10609.121 3
10609.610 2
10610.099 4
10610.588 12
10611.077 8
10611.566 3
10612.055 7
10612.544 9
10613.033 11
10613.523 11
10614.012 2
10614.501 1
10614.990 1
10615.479 1
10615.969 2
10616.458 1
10616.947 2
10617.436 2
10617.926 2
10618.415 3
10618.904 6
10619.393 4
10619.883 4
10620.372 3
10620.861 1
10621.351 1
10621.840 4
10622.329 12
10622.819 5
10623.308 4
10623.798 1
10624.287 1
10624.776 3
10625.266 12
10625.755 4
10626.245 4
10626.734 0
10627.224 1
10627.713 0
10628.203 0
10628.692 3
10629.182 1
10629.671 1
10630.161 8
10630.650 6
10631.140 7
10631.629 4
10632.119 4
10632.609 1
10633.098 2
10633.588 5
10634.077 4
10634.567 2
10635.057 2
10635.546 2
10636.036 0
10636.526 1
10637.015 1
10637.505 0
10637.995 1
10638.485 1
10638.974 1
10639.464 1
10639.954 2
10640.444 6
10640.933 5
10641.423 5
10641.913 1
10642.403 2
10642.893 0
10643.383 0
10643.872 1
10644.362 2
10644.852 3
10645.342 2
10645.832 1
10646.322 5
10646.812 4
10647.302 3
10647.792 4
10648.282 5
10648.772 7
10649.262 2
10649.752 7
10650.242 1
10650.732 0
10651.222 1
10651.712 4
10652.202 3
10652.692 0
10653.182 4
10653.672 8
10654.162 2
10654.652 0
10655.142 4
10655.632 5
10656.123 1
10656.613 11
10657.103 9
10657.593 4
10658.083 3
10658.573 0
10659.064 0
10659.554 10
10660.044 6
10660.534 2
10661.025 0
10661.515 7
10662.005 3
10662.495 3
10662.986 2
10663.476 3
10663.966 5
10664.457 5
10664.947 5
10665.437 6
10665.928 5
10666.418 5
10666.908 5
10667.399 2
10667.889 2
10668.380 5
10668.870 2
10669.361 2
10669.851 0
10670.341 0
10670.832 0
10671.322 2
10671.813 2
10672.303 3
10672.794 2
10673.285 4
10673.775 5
10674.266 7
10674.756 4
10675.247 2
10675.737 0
10676.228 2
10676.719 2
10677.209 4
10677.700 3
10678.190 3
10678.681 5
10679.172 6
10679.663 8
10680.153 2
10680.644 7
10681.135 7
10681.625 2
10682.116 3
10682.607 0
10683.098 2
10683.588 6
10684.079 3
10684.570 0
10685.061 7
10685.552 4
10686.042 3
10686.533 4
10687.024 2
10687.515 8
10688.006 9
10688.497 5
10688.988 10
10689.479 3
10689.969 1
10690.460 0
10690.951 0
10691.442 0
10691.933 5
10692.424 11
10692.915 8
10693.406 2
10693.897 8
10694.388 3
10694.879 0
10695.370 2
10695.861 5
10696.352 2
10696.843 0
10697.335 2
10697.826 0
10698.317 1
10698.808 4
10699.299 2
10699.790 0
10700.281 3
10700.773 2
10701.264 0
10701.755 1
10702.246 6
10702.737 3
10703.229 2
10703.720 4
10704.211 4
10704.702 2
10705.194 0
10705.685 1
10706.176 1
10706.667 1
10707.159 9
10707.650 6
10708.141 6
10708.633 7
10709.124 10
10709.615 10
10710.107 1
10710.598 0
10711.090 1
10711.581 4
10712.073 5
10712.564 7
10713.055 4
10713.547 3
10714.038 7
10714.530 7
10715.021 3
10715.513 3
10716.004 3
10716.496 0
10716.987 2
10717.479 4
10717.971 2
10718.462 0
10718.954 3
10719.445 1
10719.937 3
10720.429 5
10720.920 0
10721.412 1
10721.903 3
10722.395 6
10722.887 6
10723.378 5
10723.870 0
10724.362 3
10724.854 3
10725.345 5
10725.837 3
10726.329 1
10726.821 3
10727.312 2
10727.804 1
10728.296 0
10728.788 2
10729.280 4
10729.771 4
10730.263 1
10730.755 9
10731.247 5
10731.739 3
10732.231 3
10732.723 1
10733.215 0
10733.707 1
10734.198 9
10734.690 3
10735.182 2
10735.674 6
10736.166 8
10736.658 7
10737.150 3
10737.642 3
10738.134 4
10738.626 6
10739.118 4
10739.611 4
10740.103 4
10740.595 5
10741.087 1
10741.579 2
10742.071 7
10742.563 10
10743.055 5
10743.547 7
10744.040 6
10744.532 4
10745.024 1
10745.516 2
10746.008 4
10746.501 1
10746.993 3
10747.485 3
10747.977 1
10748.470 0
10748.962 0
10749.454 0
10749.946 0
10750.439 0
10750.931 2
10751.423 1
10751.916 0
10752.408 1
10752.900 2
10753.393 1
10753.885 4
10754.378 3
10754.870 0
10755.362 14
10755.855 5
10756.347 5
10756.840 1
10757.332 4
10757.825 1
10758.317 0
10758.810 1
10759.302 3
10759.795 2
10760.287 0
10760.780 2
10761.272 3
10761.765 2
10762.258 9
10762.750 3
10763.243 1
10763.735 0
10764.228 3
10764.721 3
10765.213 0
10765.706 4
10766.199 4
10766.691 5
10767.184 1
10767.677 5
10768.169 0
10768.662 0
10769.155 2
10769.648 3
10770.140 1
10770.633 1
10771.126 4
10771.619 5
10772.112 2
10772.604 1
10773.097 0
10773.590 4
10774.083 1
10774.576 0
10775.069 0
10775.562 1
10776.054 0
10776.547 1
10777.040 1
10777.533 0
10778.026 0
10778.519 1
10779.012 0
10779.505 2
10779.998 4
10780.491 2
10780.984 6
10781.477 5
10781.970 4
10782.463 4
10782.956 3
10783.449 1
10783.942 0
10784.435 2
10784.928 4
10785.422 7
10785.915 3
10786.408 6
10786.901 5
10787.394 3
10787.887 0
10788.381 3
10788.874 0
10789.367 0
10789.860 1
10790.353 1
10790.847 2
10791.340 1
10791.833 2
10792.326 1
10792.820 2
10793.313 1
10793.806 6
10794.300 3
10794.793 1
10795.286 8
10795.780 4
10796.273 6
10796.766 4
10797.260 5
10797.753 8
10798.246 5
10798.740 2
10799.233 3
10799.727 6
10800.220 6
10800.714 6
10801.207 3
10801.701 2
10802.194 1
10802.688 4
10803.181 4
10803.675 3
10804.168 0
10804.662 1
10805.155 3
10805.649 6
10806.143 3
10806.636 0
10807.130 0
10807.623 1
10808.117 3
10808.611 5
10809.104 5
10809.598 3
10810.092 3
10810.585 0
10811.079 1
10811.573 4
10812.066 3
10812.560 4
10813.054 2
10813.548 1
10814.041 3
10814.535 6
10815.029 0
10815.523 6
10816.017 3
10816.510 3
10817.004 3
10817.498 7
10817.992 3
10818.486 0
10818.980 3
10819.474 0
10819.968 6
10820.461 5
10820.955 3
10821.449 1
10821.943 2
10822.437 1
10822.931 1
10823.425 1
10823.919 1
10824.413 1
10824.907 1
10825.401 0
10825.895 0
10826.389 1
10826.883 5
10827.377 2
10827.872 0
10828.366 0
10828.860 3
10829.354 2
10829.848 7
10830.342 6
10830.836 4
10831.330 1
10831.825 2
10832.319 0
10832.813 0
10833.307 3
10833.801 1
10834.296 2
10834.790 1
10835.284 3
10835.778 2
10836.273 2
10836.767 1
10837.261 3
10837.756 4
10838.250 4
10838.744 4
10839.239 4
10839.733 0
10840.227 0
10840.722 0
10841.216 5
10841.710 2
10842.205 0
10842.699 1
10843.194 0
10843.688 2
10844.183 1
10844.677 2
10845.172 0
10845.666 1
10846.161 5
10846.655 0
10847.150 2
10847.644 0
10848.139 1
10848.633 3
10849.128 0
10849.622 5
10850.117 6
10850.612 1
10851.106 0
10851.601 0
10852.095 3
10852.590 4
10853.085 2
10853.579 0
10854.074 3
10854.569 2
10855.064 1
10855.558 3
10856.053 3
10856.548 4
10857.042 1
10857.537 0
10858.032 0
10858.527 3
10859.022 6
10859.516 6
10860.011 2
10860.506 3
10861.001 2
10861.496 2
10861.991 3
10862.485 0
10862.980 0
10863.475 5
10863.970 1
10864.465 2
10864.960 2
10865.455 1
10865.950 0
10866.445 2
10866.940 1
10867.435 2
10867.930 5
10868.425 4
10868.920 1
10869.415 0
10869.910 0
10870.405 3
10870.900 3
10871.395 2
10871.890 3
10872.385 2
10872.880 2
10873.376 2
10873.871 0
10874.366 1
10874.861 4
10875.356 1
10875.851 0
10876.347 1
10876.842 3
10877.337 9
10877.832 4
10878.327 2
10878.823 0
10879.318 1
10879.813 0
10880.309 2
10880.804 1
10881.299 1
10881.794 3
10882.290 1
10882.785 3
10883.280 6
10883.776 3
10884.271 7
10884.767 4
10885.262 1
10885.757 1
10886.253 2
10886.748 3
10887.244 1
10887.739 0
10888.235 1
10888.730 3
10889.226 3
10889.721 2
10890.217 1
10890.712 3
10891.208 4
10891.703 2
10892.199 1
10892.694 1
10893.190 1
10893.685 1
10894.181 2
10894.677 0
10895.172 2
10895.668 2
10896.164 4
10896.659 11
10897.155 8
10897.651 4
10898.146 3
10898.642 1
10899.138 0
10899.633 7
10900.129 2
10900.625 0
10901.121 1
10901.616 1
10902.112 0
10902.608 1
10903.104 1
10903.600 2
10904.095 6
10904.591 2
10905.087 0
10905.583 2
10906.079 3
10906.575 9
10907.071 3
10907.566 1
10908.062 1
10908.558 4
10909.054 1
10909.550 6
10910.046 3
10910.542 2
10911.038 2
10911.534 1
10912.030 0
10912.526 2
10913.022 6
10913.518 4
10914.014 2
10914.510 1
10915.006 3
10915.502 8
10915.999 4
10916.495 3
10916.991 1
10917.487 4
10917.983 5
10918.479 4
10918.975 1
10919.472 1
10919.968 1
10920.464 3
10920.960 3
10921.456 2
10921.953 1
10922.449 1
10922.945 2
10923.441 3
10923.938 3
10924.434 3
10924.930 2
10925.427 2
10925.923 2
10926.419 0
10926.916 0
10927.412 2
10927.908 5
10928.405 5
10928.901 2
10929.397 1
10929.894 0
10930.390 0
10930.887 0
10931.383 2
10931.880 4
10932.376 4
10932.873 2
10933.369 6
10933.866 5
10934.362 3
10934.859 3
10935.355 3
10935.852 6
10936.348 4
10936.845 1
10937.341 0
10937.838 0
10938.335 3
10938.831 4
10939.328 5
10939.824 3
10940.321 2
10940.818 1
10941.314 3
10941.811 1
10942.308 2
10942.805 2
10943.301 0
10943.798 0
10944.295 1
10944.791 0
10945.288 3
10945.785 1
10946.282 0
10946.779 0
10947.275 2
10947.772 5
10948.269 3
10948.766 4
10949.263 3
10949.760 6
10950.256 4
10950.753 1
10951.250 2
10951.747 1
10952.244 6
10952.741 2
10953.238 3
10953.735 2
10954.232 3
10954.729 1
10955.226 4
10955.723 8
10956.220 9
10956.717 4
10957.214 3
10957.711 1
10958.208 0
10958.705 0
10959.202 0
10959.699 4
10960.196 4
10960.693 2
10961.191 5
10961.688 5
10962.185 3
10962.682 1
10963.179 1
10963.676 2
10964.174 5
10964.671 3
10965.168 7
10965.665 6
10966.162 5
10966.660 5
10967.157 0
10967.654 3
10968.152 0
10968.649 2
10969.146 0
10969.643 1
10970.141 3
10970.638 2
10971.135 1
10971.633 0
10972.130 1
10972.628 0
10973.125 1
10973.622 1
10974.120 0
10974.617 4
10975.115 3
10975.612 1
10976.110 1
10976.607 0
10977.105 0
10977.602 1
10978.100 1
10978.597 1
10979.095 3
10979.592 3
10980.090 5
10980.587 3
10981.085 0
10981.582 3
10982.080 0
10982.578 1
10983.075 0
10983.573 1
10984.071 1
10984.568 0
10985.066 6
10985.564 5
10986.061 2
10986.559 6
10987.057 2
10987.554 0
10988.052 2
10988.550 5
10989.048 5
10989.545 2
10990.043 5
10990.541 3
10991.039 4
10991.537 2
10992.034 1
10992.532 3
10993.030 6
10993.528 5
10994.026 3
10994.524 2
10995.022 1
10995.519 4
10996.017 0
10996.515 0
10997.013 0
10997.511 1
10998.009 0
10998.507 2
10999.005 2
10999.503 2
11000.001 0
11000.499 4
11000.997 5
11001.495 4
11001.993 4
11002.491 4
11002.989 5
11003.487 6
11003.986 4
11004.484 12
11004.982 5
11005.480 2
11005.978 5
11006.476 5
11006.974 0
11007.473 0
11007.971 1
11008.469 4
11008.967 1
11009.465 1
11009.964 0
11010.462 1
11010.960 0
11011.458 3
11011.957 3
11012.455 0
11012.953 0
11013.452 0
11013.950 1
11014.448 0
11014.947 1
11015.445 3
11015.943 0
11016.442 0
11016.940 0
11017.438 1
11017.937 1
11018.435 0
11018.934 1
11019.432 0
11019.931 3
11020.429 2
11020.928 0
11021.426 0
11021.925 4
11022.423 0
11022.922 1
11023.420 0
11023.919 3
11024.417 3
11024.916 3
11025.414 3
11025.913 2
11026.412 0
11026.910 2
11027.409 2
11027.907 3
11028.406 2
11028.905 2
11029.403 3
11029.902 3
11030.401 2
11030.900 0
11031.398 1
11031.897 1
11032.396 1
11032.895 0
11033.393 0
11033.892 1
11034.391 1
11034.890 1
11035.388 1
11035.887 0
11036.386 0
11036.885 0
11037.384 0
11037.883 0
11038.382 0
11038.880 0
11039.379 2
11039.878 1
11040.377 0
11040.876 0
11041.375 0
11041.874 1
11042.373 1
11042.872 0
11043.371 0
11043.870 3
11044.369 0
11044.868 0
11045.367 1
11045.866 2
11046.365 0
11046.864 0
11047.363 0
11047.862 0
11048.361 0
11048.861 0
11049.360 0
11049.859 1
11050.358 6
11050.857 2
11051.356 2
11051.855 1
11052.355 1
11052.854 1
11053.353 0
11053.852 1
11054.352 3
11054.851 3
11055.350 0
11055.849 0
11056.349 0
11056.848 4
11057.347 2
11057.847 3
11058.346 3
11058.845 1
11059.345 2
11059.844 4
11060.343 1
11060.843 1
11061.342 1
11061.841 1
11062.341 1
11062.840 0
11063.340 2
11063.839 2
11064.339 1
11064.838 1
11065.338 3
11065.837 2
11066.337 4
11066.836 2
11067.336 1
11067.835 0
11068.335 0
11068.834 1
11069.334 1
11069.834 2
11070.333 2
11070.833 1
11071.332 1
11071.832 0
11072.332 1
11072.831 0
11073.331 0
11073.831 0
11074.330 3
11074.830 5
11075.330 0
11075.829 0
11076.329 1
11076.829 0
11077.329 1
11077.828 0
11078.328 1
11078.828 1
11079.328 1
11079.828 0
11080.327 2
11080.827 5
11081.327 1
11081.827 0
11082.327 0
11082.827 0
11083.327 2
11083.827 0
11084.327 1
11084.826 4
11085.326 3
11085.826 0
11086.326 2
11086.826 1
11087.326 0
11087.826 2
11088.326 5
11088.826 1
11089.326 1
11089.826 2
11090.326 0
11090.826 0
11091.327 1
11091.827 0
11092.327 0
11092.827 1
11093.327 1
11093.827 4
11094.327 0
11094.827 1
11095.328 3
11095.828 4
11096.328 2
11096.828 0
11097.328 0
11097.829 2
11098.329 1
11098.829 2
11099.329 6
11099.830 3
11100.330 2
11100.830 0
11101.330 0
11101.831 1
11102.331 1
11102.831 5
11103.332 7
11103.832 2
11104.332 3
11104.833 0
11105.333 1
11105.834 0
11106.334 2
11106.834 3
11107.335 4
11107.835 1
11108.336 1
11108.836 2
11109.337 2
11109.837 1
11110.338 0
11110.838 1
11111.339 2
11111.839 3
11112.340 4
11112.840 2
11113.341 11
11113.842 5
11114.342 1
11114.843 3
11115.343 7
11115.844 5
11116.345 8
11116.845 3
11117.346 2
11117.847 0
11118.347 2
11118.848 0
11119.349 0
11119.849 1
11120.350 4
11120.851 3
11121.352 0
11121.852 2
11122.353 3
11122.854 0
11123.355 5
11123.856 0
11124.356 1
11124.857 2
11125.358 0
11125.859 0
11126.360 1
11126.861 1
11127.362 0
11127.862 1
11128.363 0
11128.864 1
11129.365 0
11129.866 1
11130.367 0
11130.868 0
11131.369 0
11131.870 0
11132.371 3
11132.872 4
11133.373 1
11133.874 1
11134.375 4
11134.876 1
11135.377 3
11135.878 0
11136.380 4
11136.881 1
11137.382 1
11137.883 2
11138.384 5
11138.885 5
11139.386 4
11139.887 1
11140.389 1
11140.890 0
11141.391 6
11141.892 4
11142.394 2
11142.895 0
11143.396 0
11143.897 0
11144.399 0
11144.900 0
11145.401 1
11145.902 0
11146.404 3
11146.905 0
11147.406 0
11147.908 1
11148.409 0
11148.910 1
11149.412 1
11149.913 1
11150.415 0
11150.916 0
11151.418 1
11151.919 0
11152.420 0
11152.922 1
11153.423 0
11153.925 4
11154.426 2
11154.928 0
11155.429 5
11155.931 3
11156.432 0
11156.934 0
11157.436 0
11157.937 1
11158.439 0
11158.940 1
11159.442 6
11159.944 12
11160.445 8
11160.947 7
11161.449 5
11161.950 2
11162.452 1
11162.954 0
11163.455 0
11163.957 1
11164.459 5
11164.960 3
11165.462 1
11165.964 0
11166.466 2
11166.967 1
11167.469 2
11167.971 0
11168.473 0
11168.975 1
11169.477 1
11169.978 1
11170.480 1
11170.982 2
11171.484 2
11171.986 2
11172.488 1
11172.990 1
11173.492 3
11173.994 10
11174.496 11
11174.998 8
11175.500 4
11176.001 0
11176.503 3
11177.005 1
11177.508 5
11178.010 2
11178.512 3
11179.014 1
11179.516 7
11180.018 2
11180.520 1
11181.022 1
11181.524 0
11182.026 1
11182.528 4
11183.030 0
11183.533 1
11184.035 2
11184.537 1
11185.039 4
11185.541 2
11186.044 4
11186.546 3
11187.048 0
11187.550 0
11188.053 2
11188.555 2
11189.057 4
11189.559 2
11190.062 2
11190.564 0
11191.066 0
11191.569 0
11192.071 4
11192.573 7
11193.076 0
11193.578 0
11194.080 0
11194.583 0
11195.085 1
11195.588 0
11196.090 1
11196.593 3
11197.095 4
11197.598 2
11198.100 4
11198.603 1
11199.105 3
11199.608 1
11200.110 1
11200.613 0
11201.115 0
11201.618 0
11202.120 2
11202.623 0
11203.125 1
11203.628 1
11204.131 0
11204.633 0
11205.136 1
11205.639 1
11206.141 0
11206.644 0
11207.147 3
11207.649 5
11208.152 6
11208.655 5
11209.157 1
11209.660 3
11210.163 1
11210.666 0
11211.169 1
11211.671 1
11212.174 2
11212.677 1
11213.180 0
11213.683 0
11214.185 2
11214.688 4
11215.191 5
11215.694 1
11216.197 1
11216.700 0
11217.203 1
11217.706 0
11218.209 5
11218.712 4
11219.214 1
11219.717 0
11220.220 2
11220.723 0
11221.226 0
11221.729 1
11222.232 2
11222.735 0
11223.239 2
11223.742 1
11224.245 2
11224.748 3
11225.251 0
11225.754 2
11226.257 0
11226.760 2
11227.263 1
11227.766 1
11228.270 2
11228.773 1
11229.276 1
11229.779 3
11230.282 0
11230.786 0
11231.289 0
11231.792 1
11232.295 2
11232.799 2
11233.302 1
11233.805 0
11234.308 0
11234.812 0
11235.315 3
11235.818 1
11236.322 0
11236.825 0
11237.328 1
11237.832 0
11238.335 0
11238.839 0
11239.342 1
11239.845 2
11240.349 1
11240.852 3
11241.356 2
11241.859 1
11242.363 2
11242.866 1
11243.370 3
11243.873 0
11244.377 1
11244.880 2
11245.384 0
11245.887 1
11246.391 2
11246.895 2
11247.398 0
11247.902 0
11248.405 3
11248.909 0
11249.413 2
11249.916 0
11250.420 1
11250.924 0
11251.427 3
11251.931 3
11252.435 7
11252.938 2
11253.442 1
11253.946 1
11254.450 1
11254.953 1
11255.457 0
11255.961 2
11256.465 2
11256.968 0
11257.472 2
11257.976 3
11258.480 2
11258.984 0
11259.488 0
11259.992 0
11260.495 0
11260.999 0
11261.503 1
11262.007 0
11262.511 0
11263.015 0
11263.519 0
11264.023 2
11264.527 0
11265.031 0
11265.535 0
11266.039 0
11266.543 0
11267.047 2
11267.551 0
11268.055 1
11268.559 1
11269.063 0
11269.567 0
11270.071 1
11270.575 1
11271.080 0
11271.584 0
11272.088 1
11272.592 0
11273.096 2
11273.600 0
11274.105 3
11274.609 3
11275.113 1
11275.617 0
11276.121 0
11276.626 0
11277.130 1
11277.634 0
11278.138 2
11278.643 0
11279.147 1
11279.651 1
11280.156 1
11280.660 0
11281.164 0
11281.669 0
11282.173 2
11282.677 1
11283.182 0
11283.686 2
11284.191 3
11284.695 1
11285.200 0
11285.704 0
11286.208 0
11286.713 0
11287.217 4
11287.722 3
11288.226 1
11288.731 0
11289.235 9
11289.740 4
11290.245 2
11290.749 3
11291.254 2
11291.758 3
11292.263 1
11292.767 0
11293.272 2
11293.777 5
11294.281 1
11294.786 0
11295.291 0
11295.795 0
11296.300 1
11296.805 0
11297.309 0
11297.814 1
11298.319 2
11298.824 2
11299.328 0
11299.833 0
11300.338 0
11300.843 1
11301.348 0
11301.852 2
11302.357 3
11302.862 6
11303.367 4
11303.872 0
11304.377 0
11304.881 2
11305.386 1
11305.891 0
11306.396 1
11306.901 0
11307.406 0
11307.911 1
11308.416 2
11308.921 0
11309.426 0
11309.931 1
11310.436 0
11310.941 2
11311.446 1
11311.951 1
11312.456 0
11312.961 0
11313.466 1
11313.971 0
11314.476 0
11314.981 1
11315.487 3
11315.992 5
11316.497 1
11317.002 0
11317.507 0
11318.012 0
11318.517 0
11319.023 2
11319.528 3
11320.033 4
11320.538 3
11321.044 4
11321.549 12
11322.054 6
11322.559 0
11323.065 0
11323.570 5
11324.075 2
11324.581 2
11325.086 1
11325.591 1
11326.097 0
11326.602 0
11327.107 0
11327.613 0
11328.118 0
11328.624 0
11329.129 0
11329.634 0
11330.140 3
11330.645 4
11331.151 8
11331.656 2
11332.162 0
11332.667 0
11333.173 2
11333.678 0
11334.184 0
11334.689 0
11335.195 0
11335.700 1
11336.206 1
11336.712 0
11337.217 0
11337.723 2
11338.228 8
11338.734 15
11339.240 5
11339.745 2
11340.251 1
11340.757 2
11341.262 0
11341.768 1
11342.274 1
11342.780 1
11343.285 0
11343.791 1
11344.297 0
11344.803 0
11345.308 0
11345.814 0
11346.320 0
11346.826 2
11347.332 3
11347.837 1
11348.343 0
11348.849 0
11349.355 1
11349.861 4
11350.367 3
11350.873 4
11351.379 3
11351.885 0
11352.391 0
11352.896 1
11353.402 0
11353.908 6
11354.414 12
11354.920 5
11355.426 1
11355.932 0
11356.438 0
11356.945 0
11357.451 3
11357.957 2
11358.463 2
11358.969 3
11359.475 0
11359.981 2
11360.487 2
11360.993 0
11361.499 2
11362.006 6
11362.512 8
11363.018 5
11363.524 0
11364.030 7
11364.537 7
11365.043 2
11365.549 1
11366.055 2
11366.561 2
11367.068 0
11367.574 0
11368.080 0
11368.587 1
11369.093 0
11369.599 2
11370.106 7
11370.612 4
11371.118 3
11371.625 2
11372.131 0
11372.637 5
11373.144 2
11373.650 4
11374.157 1
11374.663 2
11375.170 2
11375.676 0
11376.183 0
11376.689 0
11377.195 1
11377.702 1
11378.209 0
11378.715 1
11379.222 1
11379.728 0
11380.235 0
11380.741 1
11381.248 3
11381.754 6
11382.261 1
11382.768 0
11383.274 1
11383.781 0
11384.288 0
11384.794 1
11385.301 1
11385.808 6
11386.314 7
11386.821 4
11387.328 2
11387.834 4
11388.341 0
11388.848 1
11389.355 4
11389.862 6
11390.368 2
11390.875 1
11391.382 1
11391.889 0
11392.396 1
11392.902 0
11393.409 0
11393.916 0
11394.423 1
11394.930 1
11395.437 1
11395.944 1
11396.451 1
11396.958 3
11397.465 4
11397.972 5
11398.478 2
11398.985 1
11399.492 0
11399.999 1
11400.506 3
11401.014 2
11401.521 6
11402.028 1
11402.535 1
11403.042 0
11403.549 3
11404.056 0
11404.563 3
11405.070 2
11405.577 0
11406.084 1
11406.592 2
11407.099 5
11407.606 1
11408.113 1
11408.620 5
11409.127 3
11409.635 2
11410.142 4
11410.649 3
11411.156 0
11411.664 0
11412.171 1
11412.678 0
11413.186 1
11413.693 0
11414.200 0
11414.707 0
11415.215 1
11415.722 3
11416.230 3
11416.737 4
11417.244 4
11417.752 5
11418.259 2
11418.767 9
11419.274 12
11419.781 5
11420.289 5
11420.796 4
11421.304 4
11421.811 3
11422.319 2
11422.826 1
11423.334 1
11423.841 2
11424.349 0
11424.857 0
11425.364 3
11425.872 1
11426.379 3
11426.887 2
11427.394 1
11427.902 4
11428.410 1
11428.917 0
11429.425 5
11429.933 2
11430.440 1
11430.948 3
11431.456 4
11431.964 6
11432.471 6
11432.979 3
11433.487 1
11433.994 6
11434.502 6
11435.010 9
11435.518 12
11436.026 6
11436.533 6
11437.041 2
11437.549 0
11438.057 3
11438.565 4
11439.073 8
11439.581 8
11440.088 5
11440.596 4
11441.104 4
11441.612 3
11442.120 7
11442.628 8
11443.136 7
11443.644 7
11444.152 6
11444.660 0
11445.168 4
11445.676 5
11446.184 1
11446.692 1
11447.200 8
11447.708 5
11448.216 3
11448.724 1
11449.233 5
11449.741 4
11450.249 4
11450.757 3
11451.265 7
11451.773 5
11452.281 2
11452.790 2
11453.298 2
11453.806 1
11454.314 2
11454.822 2
11455.331 0
11455.839 0
11456.347 1
11456.855 0
11457.364 1
11457.872 2
11458.380 2
11458.889 0
11459.397 3
11459.905 8
11460.414 3
11460.922 3
11461.430 2
11461.939 1
11462.447 1
11462.956 2
11463.464 1
11463.972 2
11464.481 4
11464.989 4
11465.498 5
11466.006 2
11466.515 0
11467.023 2
11467.532 12
11468.040 9
11468.549 4
11469.057 8
11469.566 7
11470.074 4
11470.583 7
11471.092 3
11471.600 9
11472.109 13
11472.617 8
11473.126 11
11473.635 3
11474.143 1
11474.652 7
11475.161 5
11475.669 4
11476.178 0
11476.687 0
11477.196 3
11477.704 6
11478.213 6
11478.722 2
11479.231 3
11479.739 1
11480.248 2
11480.757 3
11481.266 4
11481.775 3
11482.283 3
11482.792 3
11483.301 3
11483.810 1
11484.319 7
11484.828 10
11485.337 7
11485.846 1
11486.354 7
11486.863 8
11487.372 3
11487.881 2
11488.390 2
11488.899 2
11489.408 3
11489.917 0
11490.426 0
11490.935 0
11491.444 0
11491.953 5
11492.462 2
11492.971 0
11493.481 3
11493.990 8
11494.499 4
11495.008 4
11495.517 0
11496.026 1
11496.535 7
11497.044 5
11497.554 4
11498.063 11
11498.572 2
11499.081 10
11499.590 6
11500.100 0
11500.609 5
11501.118 4
11501.627 3
11502.137 5
11502.646 9
11503.155 4
11503.665 6
11504.174 7
11504.683 4
11505.193 8
11505.702 10
11506.211 9
11506.721 8
11507.230 4
11507.740 3
11508.249 4
11508.758 3
11509.268 5
11509.777 7
11510.287 5
11510.796 5
11511.306 3
11511.815 3
11512.325 9
11512.834 14
11513.344 10
11513.853 11
11514.363 8
11514.872 6
11515.382 8
11515.891 5
11516.401 1
11516.911 3
11517.420 1
11517.930 4
11518.440 7
11518.949 11
11519.459 10
11519.969 10
11520.478 8
11520.988 22
11521.498 33
11522.007 30
11522.517 37
11523.027 38
11523.537 47
11524.046 46
11524.556 34
11525.066 47
11525.576 48
11526.085 65
11526.595 50
11527.105 38
11527.615 32
11528.125 29
11528.635 20
11529.145 10
11529.654 20
11530.164 13
11530.674 4
11531.184 5
11531.694 9
11532.204 13
11532.714 7
11533.224 0
11533.734 2
11534.244 5
11534.754 4
11535.264 4
11535.774 3
11536.284 1
11536.794 4
11537.304 3
11537.814 5
11538.324 6
11538.834 2
11539.344 2
11539.855 3
11540.365 4
11540.875 4
11541.385 6
11541.895 3
11542.405 0
11542.915 1
11543.426 2
11543.936 5
11544.446 4
11544.956 2
11545.467 1
11545.977 2
11546.487 6
11546.997 1
11547.508 1
11548.018 1
11548.528 3
11549.039 6
11549.549 3
11550.059 0
11550.570 1
11551.080 0
11551.590 2
11552.101 4
11552.611 2
11553.121 4
11553.632 1
11554.142 1
11554.653 0
11555.163 1
11555.674 5
11556.184 3
11556.695 1
11557.205 1
11557.716 3
11558.226 2
11558.737 1
11559.247 0
11559.758 0
11560.268 1
11560.779 7
11561.289 3
11561.800 1
11562.311 1
11562.821 0
11563.332 0
11563.843 0
11564.353 1
11564.864 0
11565.375 0
11565.885 2
11566.396 3
11566.907 2
11567.417 1
11567.928 0
11568.439 5
11568.950 2
11569.460 0
11569.971 1
11570.482 2
11570.993 0
11571.504 1
11572.014 1
11572.525 1
11573.036 1
11573.547 1
11574.058 0
11574.569 0
11575.080 1
11575.591 4
11576.101 3
11576.612 2
11577.123 4
11577.634 1
11578.145 2
11578.656 2
11579.167 1
11579.678 2
11580.189 3
11580.700 4
11581.211 5
11581.722 2
11582.233 0
11582.744 2
11583.255 4
11583.767 4
11584.278 1
11584.789 3
11585.300 5
11585.811 2
11586.322 0
11586.833 0
11587.344 3
11587.856 2
11588.367 3
11588.878 1
11589.389 1
11589.900 1
11590.412 2
11590.923 4
11591.434 4
11591.945 2
11592.457 1
11592.968 1
11593.479 6
11593.991 7
11594.502 3
11595.013 2
11595.525 0
11596.036 1
11596.547 4
11597.059 2
11597.570 1
11598.081 1
11598.593 6
11599.104 4
11599.616 2
11600.127 2
11600.639 1
11601.150 0
11601.662 1
11602.173 1
11602.685 0
11603.196 0
11603.708 5
11604.219 2
11604.731 0
11605.242 3
11605.754 4
11606.265 4
11606.777 4
11607.289 3
11607.800 0
11608.312 0
11608.824 0
11609.335 2
11609.847 4
11610.359 2
11610.870 2
11611.382 3
11611.894 2
11612.405 2
11612.917 3
11613.429 1
11613.941 2
11614.452 6
11614.964 1
11615.476 2
11615.988 2
11616.499 1
11617.011 0
11617.523 2
11618.035 0
11618.547 3
11619.059 4
11619.571 1
11620.082 1
11620.594 2
11621.106 1
11621.618 7
11622.130 7
11622.642 2
11623.154 2
11623.666 3
11624.178 7
11624.690 5
11625.202 0
11625.714 3
11626.226 2
11626.738 0
11627.250 1
11627.762 0
11628.274 5
11628.786 5
11629.298 4
11629.810 6
11630.323 9
11630.835 8
11631.347 4
11631.859 0
11632.371 1
11632.883 3
11633.395 5
11633.908 5
11634.420 4
11634.932 1
11635.444 4
11635.957 4
11636.469 8
11636.981 3
11637.493 4
11638.006 3
11638.518 2
11639.030 7
11639.543 7
11640.055 3
11640.567 5
11641.080 4
11641.592 6
11642.104 2
11642.617 1
11643.129 1
11643.641 2
11644.154 6
11644.666 4
11645.179 0
11645.691 7
11646.204 6
11646.716 4
11647.229 3
11647.741 1
11648.254 4
11648.766 5
11649.279 9
11649.791 15
11650.304 10
11650.816 2
11651.329 10
11651.842 10
11652.354 7
11652.867 9
11653.379 3
11653.892 3
11654.405 5
11654.917 9
11655.430 6
11655.943 8
11656.455 4
11656.968 3
11657.481 9
11657.993 8
11658.506 4
11659.019 3
11659.532 2
11660.045 1
11660.557 3
11661.070 5
11661.583 6
11662.096 7
11662.609 8
11663.121 4
11663.634 4
11664.147 8
11664.660 6
11665.173 7
11665.686 7
11666.199 11
11666.712 6
11667.224 12
11667.737 8
11668.250 14
11668.763 15
11669.276 10
11669.789 11
11670.302 13
11670.815 15
11671.328 10
11671.841 8
11672.354 12
11672.867 14
11673.380 14
11673.894 13
11674.407 20
11674.920 25
11675.433 14
11675.946 13
11676.459 20
11676.972 23
11677.485 45
11677.999 45
11678.512 40
11679.025 63
11679.538 55
11680.051 64
11680.565 62
11681.078 72
11681.591 55
11682.104 79
11682.618 92
11683.131 84
11683.644 71
11684.157 68
11684.671 77
11685.184 64
11685.697 50
11686.211 48
11686.724 47
11687.237 60
11687.751 31
11688.264 22
11688.778 22
11689.291 21
11689.804 16
11690.318 11
11690.831 18
11691.345 13
11691.858 10
11692.372 11
11692.885 8
11693.399 12
11693.912 13
11694.426 7
11694.939 9
11695.453 7
11695.966 7
11696.480 18
11696.994 6
11697.507 7
11698.021 4
11698.534 11
11699.048 15
11699.562 3
11700.075 3
11700.589 2
11701.103 2
11701.616 10
11702.130 3
11702.644 2
11703.158 7
11703.671 4
11704.185 7
11704.699 2
11705.212 1
11705.726 1
11706.240 1
11706.754 4
11707.268 5
11707.781 4
11708.295 1
11708.809 2
11709.323 3
11709.837 6
11710.351 4
11710.865 1
11711.379 2
11711.892 0
11712.406 0
11712.920 4
11713.434 5
11713.948 7
11714.462 1
11714.976 1
11715.490 7
11716.004 7
11716.518 3
11717.032 5
11717.546 6
11718.060 2
11718.574 1
11719.088 1
11719.602 2
11720.117 5
11720.631 4
11721.145 5
11721.659 4
11722.173 5
11722.687 2
11723.201 2
11723.716 3
11724.230 3
11724.744 5
11725.258 3
11725.772 6
11726.287 12
11726.801 11
11727.315 8
11727.829 8
11728.344 14
11728.858 7
11729.372 4
11729.886 1
11730.401 5
11730.915 5
11731.429 5
11731.944 5
11732.458 3
11732.973 1
11733.487 0
11734.001 1
11734.516 1
11735.030 1
11735.545 0
11736.059 1
11736.573 1
11737.088 0
11737.602 5
11738.117 5
11738.631 1
11739.146 1
11739.660 1
11740.175 1
11740.690 0
11741.204 0
11741.719 0
11742.233 2
11742.748 0
11743.262 3
11743.777 10
11744.292 3
11744.806 2
11745.321 8
11745.836 6
11746.350 4
11746.865 0
11747.380 0
11747.894 1
11748.409 1
11748.924 4
11749.439 5
11749.953 0
11750.468 6
11750.983 7
11751.498 11
11752.012 4
11752.527 0
11753.042 0
11753.557 1
11754.072 2
11754.587 1
11755.101 5
11755.616 3
11756.131 2
11756.646 1
11757.161 2
11757.676 1
11758.191 0
11758.706 1
11759.221 2
11759.736 4
11760.251 5
11760.766 1
11761.281 3
11761.796 2
11762.311 4
11762.826 2
11763.341 2
11763.856 0
11764.371 0
11764.886 0
11765.401 4
11765.916 1
11766.431 7
11766.946 6
11767.461 2
11767.977 4
11768.492 1
11769.007 0
11769.522 0
11770.037 3
11770.552 3
11771.068 1
11771.583 2
11772.098 1
11772.613 0
11773.129 2
11773.644 2
11774.159 0
11774.674 1
11775.190 4
11775.705 6
11776.220 3
11776.736 2
11777.251 0
11777.766 1
11778.282 0
11778.797 2
11779.313 0
11779.828 4
11780.343 2
11780.859 5
11781.374 4
11781.890 2
11782.405 3
11782.921 1
11783.436 4
11783.952 6
11784.467 1
11784.983 0
11785.498 0
11786.014 2
11786.529 3
11787.045 0
11787.560 0
11788.076 1
11788.592 3
11789.107 8
11789.623 3
11790.138 1
11790.654 2
11791.170 2
11791.685 0
11792.201 1
11792.717 0
11793.232 0
11793.748 0
11794.264 1
11794.780 2
11795.295 0
11795.811 0
11796.327 0
11796.843 3
11797.358 2
11797.874 1
11798.390 1
11798.906 0
11799.422 0
11799.938 0
11800.453 0
11800.969 0
11801.485 0
11802.001 2
11802.517 1
11803.033 0
11803.549 1
11804.065 0
11804.581 0
11805.097 1
11805.613 0
11806.129 0
11806.645 0
11807.161 0
11807.677 0
11808.193 0
11808.709 0
11809.225 3
11809.741 0
11810.257 1
11810.773 1
11811.289 1
11811.805 1
11812.321 1
11812.837 2
11813.353 1
11813.870 0
11814.386 0
11814.902 1
11815.418 0
11815.934 0
11816.451 0
11816.967 2
11817.483 0
11817.999 1
11818.515 2
11819.032 3
11819.548 0
11820.064 1
11820.581 0
11821.097 0
11821.613 0
11822.130 1
11822.646 1
11823.162 1
11823.679 2
11824.195 1
11824.711 5
11825.228 2
11825.744 1
11826.261 1
11826.777 1
11827.293 7
11827.810 7
11828.326 2
11828.843 0
11829.359 0
11829.876 0
11830.392 0
11830.909 0
11831.425 2
11831.942 1
11832.459 1
11832.975 0
11833.492 0
11834.008 2
11834.525 2
11835.042 1
11835.558 1
11836.075 3
11836.591 2
11837.108 0
11837.625 0
11838.141 1
11838.658 5
11839.175 0
11839.692 0
11840.208 0
11840.725 5
11841.242 5
11841.759 4
11842.275 1
11842.792 1
11843.309 0
11843.826 1
11844.342 1
11844.859 1
11845.376 3
11845.893 1
11846.410 4
11846.927 4
11847.444 3
11847.961 1
11848.477 0
11848.994 0
11849.511 0
11850.028 0
11850.545 2
11851.062 0
11851.579 1
11852.096 0
11852.613 1
11853.130 1
11853.647 0
11854.164 0
11854.681 0
11855.198 3
11855.715 1
11856.232 0
11856.749 1
11857.267 1
11857.784 0
11858.301 0
11858.818 1
11859.335 0
11859.852 0
11860.369 0
11860.887 0
11861.404 3
11861.921 1
11862.438 2
11862.955 0
11863.473 1
11863.990 0
11864.507 3
11865.024 2
11865.542 0
11866.059 0
11866.576 0
11867.094 3
11867.611 0
11868.128 0
11868.646 3
11869.163 3
11869.680 1
11870.198 1
11870.715 0
11871.233 0
11871.750 2
11872.267 4
11872.785 2
11873.302 1
11873.820 0
11874.337 0
11874.855 0
11875.372 0
11875.890 0
11876.407 0
11876.925 0
11877.442 1
11877.960 1
11878.477 2
11878.995 0
11879.513 0
11880.030 0
11880.548 0
11881.065 0
11881.583 0
11882.101 1
11882.618 0
11883.136 3
11883.654 2
11884.171 1
11884.689 2
11885.207 0
11885.724 1
11886.242 3
11886.760 0
11887.278 0
11887.795 0
11888.313 1
11888.831 3
11889.349 2
11889.867 5
11890.384 2
11890.902 0
11891.420 1
11891.938 6
11892.456 5
11892.974 0
11893.492 0
11894.010 1
11894.527 4
11895.045 4
11895.563 1
11896.081 2
11896.599 1
11897.117 3
11897.635 2
11898.153 0
11898.671 1
11899.189 0
11899.707 1
11900.225 2
11900.743 1
11901.261 3
11901.779 3
11902.298 3
11902.816 3
11903.334 1
11903.852 2
11904.370 3
11904.888 0
11905.406 0
11905.924 5
11906.443 8
11906.961 2
11907.479 4
11907.997 2
11908.515 4
11909.034 2
11909.552 3
11910.070 2
11910.588 0
11911.107 0
11911.625 2
11912.143 2
11912.662 1
11913.180 0
11913.698 8
11914.217 5
11914.735 0
11915.253 0
11915.772 1
11916.290 8
11916.808 5
11917.327 1
11917.845 0
11918.364 2
11918.882 2
11919.401 0
11919.919 0
11920.438 1
11920.956 0
11921.475 0
11921.993 0
11922.512 1
11923.030 0
11923.549 2
11924.067 0
11924.586 0
11925.104 6
11925.623 4
11926.142 0
11926.660 1
11927.179 1
11927.697 1
11928.216 2
11928.735 0
11929.253 0
11929.772 0
11930.291 1
11930.810 0
11931.328 1
11931.847 0
11932.366 5
11932.884 1
11933.403 0
11933.922 1
11934.441 0
11934.960 2
11935.478 1
11935.997 1
11936.516 0
11937.035 3
11937.554 4
11938.073 4
11938.591 3
11939.110 0
11939.629 0
11940.148 1
11940.667 2
11941.186 4
11941.705 0
11942.224 1
11942.743 0
11943.262 4
11943.781 1
11944.300 3
11944.819 2
11945.338 0
11945.857 0
11946.376 0
11946.895 0
11947.414 0
11947.933 1
11948.452 2
11948.971 0
11949.490 1
11950.010 2
11950.529 0
11951.048 0
11951.567 1
11952.086 1
11952.605 1
11953.125 0
11953.644 0
11954.163 0
11954.682 0
11955.201 0
11955.721 2
11956.240 4
11956.759 3
11957.278 0
11957.798 2
11958.317 0
11958.836 0
11959.356 2
11959.875 1
11960.394 0
11960.914 1
11961.433 3
11961.953 3
11962.472 1
11962.991 1
11963.511 1
11964.030 9
11964.550 6
11965.069 1
11965.589 0
11966.108 0
11966.627 0
11967.147 0
11967.666 0
11968.186 0
11968.706 0
11969.225 1
11969.745 0
11970.264 1
11970.784 0
11971.303 1
11971.823 0
11972.343 0
11972.862 1
11973.382 0
11973.901 1
11974.421 0
11974.941 0
11975.460 1
11975.980 0
11976.500 0
11977.020 0
11977.539 0
11978.059 1
11978.579 1
11979.099 0
11979.618 1
11980.138 0
11980.658 1
11981.178 0
11981.697 1
11982.217 0
11982.737 1
11983.257 0
11983.777 0
11984.297 2
11984.817 0
11985.336 0
11985.856 2
11986.376 1
11986.896 0
11987.416 0
11987.936 0
11988.456 0
11988.976 4
11989.496 5
11990.016 0
11990.536 1
11991.056 0
11991.576 0
11992.096 0
11992.616 0
11993.136 1
11993.656 0
11994.176 0
11994.696 0
11995.217 0
11995.737 3
11996.257 1
11996.777 1
11997.297 0
11997.817 0
11998.337 4
11998.858 1
11999.378 0
11999.898 2
12000.418 0
12000.938 0
12001.459 2
12001.979 0
12002.499 0
12003.020 0
12003.540 3
12004.060 2
12004.580 1
12005.101 4
12005.621 2
12006.141 1
12006.662 0
12007.182 1
12007.703 3
12008.223 3
12008.743 0
12009.264 2
12009.784 0
12010.305 1
12010.825 1
12011.346 2
12011.866 0
12012.386 1
12012.907 0
12013.427 1
12013.948 0
12014.468 0
12014.989 1
12015.510 0
12016.030 3
12016.551 1
12017.071 0
12017.592 0
12018.112 0
12018.633 0
12019.154 2
12019.674 1
12020.195 0
12020.716 1
12021.236 1
12021.757 0
12022.278 2
12022.798 3
12023.319 1
12023.840 0
12024.361 0
12024.881 0
12025.402 0
12025.923 1
12026.444 0
12026.964 0
12027.485 0
12028.006 1
12028.527 0
12029.048 0
12029.569 0
12030.090 3
12030.610 2
12031.131 1
12031.652 0
12032.173 0
12032.694 4
12033.215 1
12033.736 1
12034.257 0
12034.778 0
12035.299 6
12035.820 5
12036.341 0
12036.862 1
12037.383 1
12037.904 0
12038.425 0
12038.946 3
12039.467 2
12039.988 0
12040.509 0
12041.030 0
12041.551 3
12042.073 2
12042.594 0
12043.115 2
12043.636 2
12044.157 2
12044.678 7
12045.200 3
12045.721 2
12046.242 0
12046.763 0
12047.284 0
12047.806 1
12048.327 0
12048.848 0
12049.369 0
12049.891 1
12050.412 3
12050.933 2
12051.455 0
12051.976 0
12052.497 1
12053.019 3
12053.540 1
12054.062 0
12054.583 0
12055.104 0
12055.626 4
12056.147 0
12056.669 0
12057.190 0
12057.712 2
12058.233 2
12058.754 0
12059.276 1
12059.797 1
12060.319 3
12060.841 9
12061.362 8
12061.884 2
12062.405 2
12062.927 0
12063.448 0
12063.970 0
12064.492 0
12065.013 0
12065.535 0
12066.056 3
12066.578 1
12067.100 2
12067.621 2
12068.143 1
12068.665 2
12069.187 4
12069.708 2
12070.230 0
12070.752 3
12071.274 4
12071.795 2
12072.317 0
12072.839 0
12073.361 2
12073.883 0
12074.404 0
12074.926 3
12075.448 5
12075.970 0
12076.492 0
12077.014 0
12077.536 0
12078.057 1
12078.579 1
12079.101 4
12079.623 3
12080.145 0
12080.667 0
12081.189 1
12081.711 0
12082.233 0
12082.755 1
12083.277 0
12083.799 1
12084.321 1
12084.843 1
12085.365 5
12085.887 4
12086.409 2
12086.932 1
12087.454 0
12087.976 0
12088.498 0
12089.020 1
12089.542 9
12090.064 3
12090.587 0
12091.109 0
12091.631 0
12092.153 0
12092.675 3
12093.198 1
12093.720 1
12094.242 1
12094.764 2
12095.287 0
12095.809 1
12096.331 2
12096.854 0
12097.376 0
12097.898 0
12098.421 0
12098.943 3
12099.465 0
12099.988 0
12100.510 1
12101.032 7
12101.555 4
12102.077 1
12102.600 0
12103.122 0
12103.645 0
12104.167 0
12104.690 1
12105.212 1
12105.735 0
12106.257 0
12106.780 3
12107.302 4
12107.825 1
12108.347 0
12108.870 2
12109.392 1
12109.915 0
12110.438 2
12110.960 4
12111.483 0
12112.006 0
12112.528 2
12113.051 5
12113.573 2
12114.096 0
12114.619 1
12115.142 2
12115.664 1
12116.187 1
12116.710 0
12117.233 0
12117.755 2
12118.278 0
12118.801 1
12119.324 3
12119.846 4
12120.369 2
12120.892 0
12121.415 0
12121.938 0
12122.461 1
12122.984 0
12123.506 0
12124.029 2
12124.552 2
12125.075 0
12125.598 3
12126.121 1
12126.644 1
12127.167 1
12127.690 1
12128.213 1
12128.736 5
12129.259 4
12129.782 2
12130.305 1
12130.828 3
12131.351 1
12131.874 0
12132.397 1
12132.920 2
12133.443 1
12133.967 1
12134.490 4
12135.013 3
12135.536 2
12136.059 0
12136.582 1
12137.106 1
12137.629 1
12138.152 2
12138.675 2
12139.198 1
12139.722 0
12140.245 0
12140.768 5
12141.291 3
12141.815 3
12142.338 0
12142.861 0
12143.385 0
12143.908 0
12144.431 0
12144.955 0
12145.478 0
12146.001 1
12146.525 0
12147.048 0
12147.572 7
12148.095 3
12148.618 1
12149.142 0
12149.665 3
12150.189 2
12150.712 0
12151.236 1
12151.759 0
12152.283 0
12152.806 1
12153.330 0
12153.853 0
12154.377 0
12154.900 0
12155.424 2
12155.948 0
12156.471 0
12156.995 0
12157.518 1
12158.042 3
12158.566 1
12159.089 1
12159.613 1
12160.137 3
12160.660 1
12161.184 1
12161.708 2
12162.232 2
12162.755 0
12163.279 1
12163.803 0
12164.327 0
12164.850 1
12165.374 2
12165.898 1
12166.422 0
12166.946 3
12167.469 3
12167.993 6
12168.517 4
12169.041 2
12169.565 0
12170.089 0
12170.613 6
12171.137 2
12171.661 0
12172.185 0
12172.708 0
12173.232 0
12173.756 1
12174.280 0
12174.804 4
12175.328 2
12175.852 1
12176.376 0
12176.900 1
12177.425 1
12177.949 0
12178.473 1
12178.997 1
12179.521 1
12180.045 0
12180.569 0
12181.093 1
12181.617 1
12182.142 0
12182.666 2
12183.190 2
12183.714 1
12184.238 0
12184.762 4
12185.287 2
12185.811 3
12186.335 1
12186.859 0
12187.384 3
12187.908 1
12188.432 0
12188.957 2
12189.481 1
12190.005 1
12190.530 0
12191.054 0
12191.578 3
12192.103 1
12192.627 0
12193.151 0
12193.676 0
12194.200 0
12194.725 0
12195.249 0
12195.774 0
12196.298 0
12196.822 1
12197.347 2
12197.871 2
12198.396 0
12198.920 1
12199.445 1
12199.970 0
12200.494 0
12201.019 1
12201.543 0
12202.068 1
12202.592 0
12203.117 0
12203.642 0
12204.166 5
12204.691 4
12205.216 1
12205.740 0
12206.265 1
12206.790 1
12207.314 2
12207.839 0
12208.364 1
12208.888 2
12209.413 4
12209.938 2
12210.463 3
12210.987 0
12211.512 0
12212.037 0
12212.562 0
12213.087 2
12213.612 0
12214.136 0
12214.661 0
12215.186 1
12215.711 0
12216.236 0
12216.761 1
12217.286 0
12217.811 0
12218.336 0
12218.860 2
12219.385 2
12219.910 0
12220.435 1
12220.960 0
12221.485 0
12222.010 0
12222.535 0
12223.060 0
12223.586 0
12224.111 2
12224.636 0
12225.161 0
12225.686 0
12226.211 0
12226.736 0
12227.261 1
12227.786 1
12228.311 2
12228.837 1
12229.362 0
12229.887 0
12230.412 0
12230.937 0
12231.463 0
12231.988 1
12232.513 3
12233.038 0
12233.564 1
12234.089 0
12234.614 0
12235.139 2
12235.665 2
12236.190 1
12236.715 0
12237.241 1
12237.766 1
12238.291 1
12238.817 0
12239.342 0
12239.868 2
12240.393 5
12240.918 4
12241.444 1
12241.969 1
12242.495 0
12243.020 0
12243.546 3
12244.071 2
12244.597 2
12245.122 0
12245.648 0
12246.173 0
12246.699 0
12247.224 0
12247.750 0
12248.276 0
12248.801 3
12249.327 3
12249.852 0
12250.378 0
12250.904 0
12251.429 2
12251.955 1
12252.481 0
12253.006 0
12253.532 2
12254.058 1
12254.583 0
12255.109 0
12255.635 0
12256.161 0
12256.686 6
12257.212 4
12257.738 2
12258.264 0
12258.790 0
12259.315 0
12259.841 1
12260.367 0
12260.893 0
12261.419 0
12261.945 0
12262.470 0
12262.996 0
12263.522 2
12264.048 7
12264.574 2
12265.100 2
12265.626 3
12266.152 1
12266.678 0
12267.204 1
12267.730 1
12268.256 0
12268.782 1
12269.308 0
12269.834 0
12270.360 0
12270.886 10
12271.412 8
12271.938 6
12272.464 4
12272.991 4
12273.517 2
12274.043 4
12274.569 2
12275.095 1
12275.621 1
12276.147 0
12276.674 0
12277.200 1
12277.726 1
12278.252 3
12278.779 2
12279.305 2
12279.831 0
12280.357 1
12280.884 1
12281.410 0
12281.936 0
12282.463 1
12282.989 2
12283.515 2
12284.042 3
12284.568 1
12285.094 2
12285.621 0
12286.147 0
12286.673 0
12287.200 0
12287.726 3
12288.253 0
12288.779 0
12289.306 0
12289.832 4
12290.359 8
12290.885 5
12291.412 3
12291.938 0
12292.465 0
12292.991 0
12293.518 2
12294.044 1
12294.571 0
12295.097 3
12295.624 1
12296.151 0
12296.677 6
12297.204 0
12297.731 0
12298.257 0
12298.784 0
12299.311 0
12299.837 0
12300.364 1
12300.891 2
12301.417 1
12301.944 0
12302.471 0
12302.998 0
12303.524 0
12304.051 2
12304.578 0
12305.105 0
12305.632 0
12306.158 0
12306.685 0
12307.212 0
12307.739 2
12308.266 2
12308.793 2
12309.320 0
12309.846 0
12310.373 0
12310.900 1
12311.427 0
12311.954 0
12312.481 0
12313.008 0
12313.535 0
12314.062 0
12314.589 0
12315.116 0
12315.643 0
12316.170 0
12316.697 0
12317.224 0
12317.751 0
12318.278 0
12318.806 0
12319.333 0
12319.860 0
12320.387 0
12320.914 1
12321.441 0
12321.968 0
12322.496 0
12323.023 0
12323.550 0
12324.077 0
12324.604 4
12325.132 2
12325.659 0
12326.186 3
12326.713 4
12327.241 0
12327.768 2
12328.295 2
12328.822 0
12329.350 2
12329.877 10
12330.404 6
12330.932 2
12331.459 1
12331.987 0
12332.514 2
12333.041 2
12333.569 1
12334.096 0
12334.624 1
12335.151 1
12335.679 2
12336.206 1
12336.734 2
12337.261 0
12337.788 4
12338.316 1
12338.844 0
12339.371 4
12339.899 4
12340.426 3
12340.954 3
12341.481 0
12342.009 2
12342.537 1
12343.064 1
12343.592 2
12344.119 2
12344.647 0
12345.175 6
12345.702 2
12346.230 1
12346.758 0
12347.285 1
12347.813 8
12348.341 2
12348.869 1
12349.396 0
12349.924 0
12350.452 4
12350.980 3
12351.508 1
12352.035 1
12352.563 4
12353.091 3
12353.619 1
12354.147 2
12354.675 0
12355.202 0
12355.730 0
12356.258 0
12356.786 1
12357.314 0
12357.842 0
12358.370 2
12358.898 0
12359.426 0
12359.954 0
12360.482 0
12361.010 2
12361.538 2
12362.066 0
12362.594 1
12363.122 3
12363.650 0
12364.178 0
12364.706 0
12365.234 3
12365.762 1
12366.290 2
12366.819 1
12367.347 2
12367.875 1
12368.403 1
12368.931 1
12369.459 0
12369.988 0
12370.516 0
12371.044 0
12371.572 0
12372.100 2
12372.629 0
12373.157 0
12373.685 0
12374.213 2
12374.742 0
12375.270 0
12375.798 0
12376.327 0
12376.855 0
12377.383 1
12377.912 0
12378.440 2
12378.969 2
12379.497 1
12380.025 0
12380.554 1
12381.082 1
12381.611 1
12382.139 1
12382.668 0
12383.196 1
12383.724 0
12384.253 0
12384.781 1
12385.310 1
12385.839 1
12386.367 1
12386.896 5
12387.424 3
12387.953 1
12388.481 2
12389.010 0
12389.539 0
12390.067 1
12390.596 1
12391.124 0
12391.653 1
12392.182 0
12392.710 2
12393.239 0
12393.768 0
12394.297 1
12394.825 1
12395.354 1
12395.883 1
12396.412 0
12396.940 4
12397.469 1
12397.998 1
12398.527 0
12399.055 0
12399.584 1
12400.113 1
12400.642 2
12401.171 3
12401.700 1
12402.229 0
12402.758 1
12403.286 1
12403.815 0
12404.344 0
12404.873 1
12405.402 6
12405.931 6
12406.460 3
12406.989 3
12407.518 2
12408.047 1
12408.576 0
12409.105 1
12409.634 0
12410.163 0
12410.692 0
12411.221 0
12411.750 0
12412.280 0
12412.809 2
12413.338 1
12413.867 5
12414.396 0
12414.925 1
12415.454 0
12415.984 0
12416.513 0
12417.042 0
12417.571 1
12418.100 3
12418.630 2
12419.159 3
12419.688 0
12420.217 0
12420.747 1
12421.276 2
12421.805 0
12422.335 1
12422.864 0
12423.393 1
12423.923 9
12424.452 7
12424.981 4
12425.511 1
12426.040 1
12426.569 0
12427.099 0
12427.628 1
12428.158 2
12428.687 4
12429.217 2
12429.746 1
12430.276 3
12430.805 3
12431.335 0
12431.864 2
12432.394 0
12432.923 0
12433.453 0
12433.982 0
12434.512 2
12435.041 0
12435.571 0
12436.101 1
12436.630 3
12437.160 3
12437.689 1
12438.219 3
12438.749 2
12439.278 0
12439.808 0
12440.338 3
12440.868 7
12441.397 6
12441.927 6
12442.457 1
12442.986 0
12443.516 0
12444.046 1
12444.576 0
12445.106 1
12445.635 0
12446.165 0
12446.695 1
12447.225 0
12447.755 0
12448.285 0
12448.815 0
12449.344 0
12449.874 0
12450.404 0
12450.934 0
12451.464 3
12451.994 3
12452.524 0
12453.054 0
12453.584 1
12454.114 2
12454.644 5
12455.174 2
12455.704 0
12456.234 2
12456.764 2
12457.294 0
12457.824 1
12458.354 2
12458.884 0
12459.414 4
12459.945 5
12460.475 2
12461.005 0
12461.535 1
12462.065 1
12462.595 2
12463.125 0
12463.656 3
12464.186 4
12464.716 0
12465.246 0
12465.777 2
12466.307 0
12466.837 0
12467.367 0
12467.898 1
12468.428 0
12468.958 0
12469.489 0
12470.019 0
12470.549 1
12471.080 0
12471.610 0
12472.140 1
12472.671 0
12473.201 0
12473.731 1
12474.262 0
12474.792 0
12475.323 0
12475.853 1
12476.384 0
12476.914 0
12477.445 0
12477.975 3
12478.506 6
12479.036 1
12479.567 0
12480.097 0
12480.628 3
12481.158 3
12481.689 2
12482.220 1
12482.750 0
12483.281 0
12483.811 0
12484.342 2
12484.873 0
12485.403 0
12485.934 0
12486.465 0
12486.995 0
12487.526 2
12488.057 1
12488.588 1
12489.118 0
12489.649 1
12490.180 2
12490.711 0
12491.241 0
12491.772 0
12492.303 0
12492.834 1
12493.365 0
12493.895 3
12494.426 1
12494.957 2
12495.488 0
12496.019 3
12496.550 4
12497.081 3
12497.612 0
12498.142 1
12498.673 1
12499.204 3
12499.735 2
12500.266 0
12500.797 0
12501.328 0
12501.859 0
12502.390 1
12502.921 1
12503.452 0
12503.983 0
12504.515 1
12505.046 0
12505.577 2
12506.108 3
12506.639 2
12507.170 2
12507.701 0
12508.232 2
12508.763 7
12509.295 3
12509.826 3
12510.357 0
12510.888 0
12511.419 1
12511.951 0
12512.482 0
12513.013 1
12513.544 0
12514.076 0
12514.607 0
12515.138 0
12515.669 0
12516.201 0
12516.732 0
12517.263 3
12517.795 1
12518.326 0
12518.858 0
12519.389 0
12519.920 0
12520.452 2
12520.983 2
12521.515 2
12522.046 0
12522.577 0
12523.109 0
12523.640 0
12524.172 0
12524.703 0
12525.235 1
12525.766 3
12526.298 0
12526.829 0
12527.361 0
12527.893 1
12528.424 1
12528.956 2
12529.487 1
12530.019 0
12530.551 0
12531.082 0
12531.614 0
12532.145 1
12532.677 2
12533.209 0
12533.740 0
12534.272 0
12534.804 2
12535.336 4
12535.867 6
12536.399 6
12536.931 3
12537.463 1
12537.994 2
12538.526 2
12539.058 0
12539.590 0
12540.122 1
12540.653 0
12541.185 0
12541.717 0
12542.249 1
12542.781 0
12543.313 0
12543.845 0
12544.377 2
12544.909 1
12545.440 0
12545.972 0
12546.504 0
12547.036 0
12547.568 2
12548.100 7
12548.632 2
12549.164 1
12549.696 0
12550.228 3
12550.760 3
12551.292 0
12551.825 2
12552.357 0
12552.889 0
12553.421 0
12553.953 1
12554.485 1
12555.017 0
12555.549 1
12556.082 0
12556.614 0
12557.146 0
12557.678 1
12558.210 1
12558.743 0
12559.275 1
12559.807 2
12560.339 2
12560.871 0
12561.404 0
12561.936 1
12562.468 2
12563.001 1
12563.533 2
12564.065 4
12564.598 2
12565.130 1
12565.662 0
12566.195 0
12566.727 0
12567.260 2
12567.792 0
12568.324 4
12568.857 1
12569.389 0
12569.922 1
12570.454 2
12570.987 1
12571.519 2
12572.052 3
12572.584 7
12573.117 6
12573.649 10
12574.182 6
12574.714 8
12575.247 3
12575.779 4
12576.312 0
12576.845 0
12577.377 0
12577.910 2
12578.443 0
12578.975 0
12579.508 2
12580.040 1
12580.573 0
12581.106 0
12581.639 0
12582.171 1
12582.704 0
12583.237 2
12583.770 6
12584.302 6
12584.835 4
12585.368 5
12585.901 3
12586.433 1
12586.966 0
12587.499 1
12588.032 1
12588.565 1
12589.098 3
12589.630 0
12590.163 0
12590.696 0
12591.229 0
12591.762 0
12592.295 0
12592.828 3
12593.361 3
12593.894 0
12594.427 1
12594.960 2
12595.493 0
12596.026 2
12596.559 0
12597.092 0
12597.625 0
12598.158 1
12598.691 0
12599.224 0
12599.757 1
12600.290 0
12600.823 0
12601.357 0
12601.890 3
12602.423 0
12602.956 1
12603.489 0
12604.022 1
12604.556 1
12605.089 2
12605.622 1
12606.155 0
12606.688 0
12607.222 0
12607.755 0
12608.288 1
12608.821 0
12609.355 0
12609.888 0
12610.421 0
12610.955 0
12611.488 3
12612.021 1
12612.555 1
12613.088 0
12613.622 0
12614.155 0
12614.688 0
12615.222 0
12615.755 3
12616.289 3
12616.822 1
12617.356 0
12617.889 0
12618.422 1
12618.956 0
12619.489 0
12620.023 1
12620.557 0
12621.090 1
12621.624 1
12622.157 2
12622.691 0
12623.224 1
12623.758 0
12624.292 2
12624.825 2
12625.359 1
12625.892 0
12626.426 0
12626.960 2
12627.493 2
12628.027 1
12628.561 0
12629.095 0
12629.628 0
12630.162 0
12630.696 0
12631.229 0
12631.763 2
12632.297 2
12632.831 0
12633.365 0
12633.898 0
12634.432 0
12634.966 0
12635.500 0
12636.034 0
12636.568 1
12637.102 2
12637.635 0
12638.169 2
12638.703 1
12639.237 1
12639.771 2
12640.305 3
12640.839 2
12641.373 1
12641.907 0
12642.441 0
12642.975 5
12643.509 4
12644.043 1
12644.577 0
12645.111 0
12645.645 0
12646.179 0
12646.713 0
12647.247 0
12647.782 0
12648.316 0
12648.850 4
12649.384 1
12649.918 0
12650.452 0
12650.986 2
12651.521 6
12652.055 4
12652.589 0
12653.123 1
12653.657 2
12654.192 2
12654.726 0
12655.260 1
12655.794 1
12656.329 1
12656.863 0
12657.397 0
12657.932 0
12658.466 0
12659.000 0
12659.535 0
12660.069 0
12660.603 1
12661.138 1
12661.672 0
12662.207 0
12662.741 0
12663.276 0
12663.810 0
12664.344 0
12664.879 0
12665.413 0
12665.948 0
12666.482 0
12667.017 0
12667.551 1
12668.086 3
12668.621 1
12669.155 0
12669.690 0
12670.224 0
12670.759 2
12671.293 3
12671.828 0
12672.363 0
12672.897 4
12673.432 9
12673.967 3
12674.501 1
12675.036 0
12675.571 5
12676.105 2
12676.640 0
12677.175 4
12677.710 3
12678.244 1
12678.779 0
12679.314 0
12679.849 0
12680.383 0
12680.918 1
12681.453 0
12681.988 2
12682.523 0
12683.058 1
12683.592 0
12684.127 1
12684.662 0
12685.197 1
12685.732 5
12686.267 1
12686.802 0
12687.337 1
12687.872 0
12688.407 1
12688.942 1
12689.477 1
12690.012 1
12690.547 1
12691.082 1
12691.617 0
12692.152 0
12692.687 0
12693.222 0
12693.757 2
12694.292 3
12694.827 0
12695.362 0
12695.897 0
12696.433 0
12696.968 1
12697.503 1
12698.038 2
12698.573 2
12699.108 3
12699.644 1
12700.179 1
12700.714 10
12701.249 8
12701.785 5
12702.320 2
12702.855 2
12703.390 2
12703.926 0
12704.461 1
12704.996 1
12705.532 0
12706.067 0
12706.602 3
12707.138 4
12707.673 0
12708.208 2
12708.744 6
12709.279 6
12709.815 5
12710.350 1
12710.886 3
12711.421 2
12711.956 2
12712.492 1
12713.027 0
12713.563 2
12714.098 1
12714.634 1
12715.169 2
12715.705 0
12716.241 0
12716.776 0
12717.312 2
12717.847 4
12718.383 0
12718.918 0
12719.454 0
12719.990 1
12720.525 0
12721.061 0
12721.597 1
12722.132 2
12722.668 2
12723.204 0
12723.740 0
12724.275 0
12724.811 0
12725.347 2
12725.882 9
12726.418 3
12726.954 0
12727.490 2
12728.026 2
12728.561 0
12729.097 2
12729.633 2
12730.169 2
12730.705 3
12731.241 1
12731.777 1
12732.312 2
12732.848 4
12733.384 5
12733.920 4
12734.456 4
12734.992 2
12735.528 1
12736.064 0
12736.600 0
12737.136 0
12737.672 4
12738.208 3
12738.744 4
12739.280 3
12739.816 3
12740.352 2
12740.888 2
12741.424 1
12741.960 0
12742.497 0
12743.033 3
12743.569 4
12744.105 0
12744.641 0
12745.177 0
12745.713 1
12746.250 3
12746.786 1
12747.322 2
12747.858 5
12748.395 6
12748.931 0
12749.467 1
12750.003 2
12750.540 0
12751.076 0
12751.612 0
12752.148 1
12752.685 1
12753.221 2
12753.757 1
12754.294 0
12754.830 0
12755.367 2
12755.903 1
12756.439 3
12756.976 0
12757.512 0
12758.049 2
12758.585 1
12759.122 0
12759.658 2
12760.194 2
12760.731 1
12761.267 0
12761.804 1
12762.341 2
12762.877 0
12763.414 1
12763.950 1
12764.487 1
12765.023 1
12765.560 2
12766.097 1
12766.633 0
12767.170 2
12767.706 1
12768.243 1
12768.780 3
12769.316 4
12769.853 4
12770.390 5
12770.926 4
12771.463 1
12772.000 5
12772.537 5
12773.073 2
12773.610 1
12774.147 0
12774.684 0
12775.221 2
12775.757 1
12776.294 0
12776.831 1
12777.368 3
12777.905 1
12778.442 0
12778.978 3
12779.515 2
12780.052 2
12780.589 7
12781.126 3
12781.663 3
12782.200 3
12782.737 1
12783.274 3
12783.811 2
12784.348 0
12784.885 0
12785.422 0
12785.959 9
12786.496 7
12787.033 5
12787.570 5
12788.107 7
12788.644 5
12789.181 3
12789.718 1
12790.256 4
12790.793 0
12791.330 5
12791.867 13
12792.404 7
12792.941 8
12793.478 6
12794.016 5
12794.553 7
12795.090 5
12795.627 1
12796.165 7
12796.702 2
12797.239 3
12797.776 2
12798.314 1
12798.851 4
12799.388 4
12799.926 3
12800.463 5
12801.000 3
12801.538 3
12802.075 0
12802.612 4
12803.150 6
12803.687 4
12804.224 1
12804.762 5
12805.299 12
12805.837 9
12806.374 8
12806.912 1
12807.449 2
12807.987 0
12808.524 2
12809.062 4
12809.599 4
12810.137 2
12810.674 3
12811.212 1
12811.749 3
12812.287 3
12812.825 5
12813.362 6
12813.900 3
12814.437 1
12814.975 4
12815.513 3
12816.050 1
12816.588 0
12817.126 1
12817.663 3
12818.201 1
12818.739 0
12819.277 2
12819.814 3
12820.352 10
12820.890 10
12821.428 9
12821.965 6
12822.503 8
12823.041 8
12823.579 7
12824.117 4
12824.654 2
12825.192 3
12825.730 1
12826.268 9
12826.806 8
12827.344 3
12827.882 2
12828.420 7
12828.958 7
12829.495 7
12830.033 8
12830.571 3
12831.109 6
12831.647 9
12832.185 5
12832.723 5
12833.261 7
12833.799 13
12834.337 12
12834.875 11
12835.414 12
12835.952 8
12836.490 7
12837.028 6
12837.566 7
12838.104 11
12838.642 10
12839.180 13
12839.718 18
12840.257 10
12840.795 14
12841.333 10
12841.871 4
12842.409 9
12842.948 14
12843.486 21
12844.024 19
12844.562 13
12845.101 5
12845.639 6
12846.177 7
12846.716 15
12847.254 17
12847.792 21
12848.330 18
12848.869 8
12849.407 17
12849.946 23
12850.484 24
12851.022 17
12851.561 20
12852.099 22
12852.638 24
12853.176 27
12853.714 22
12854.253 27
12854.791 27
12855.330 30
12855.868 31
12856.407 46
12856.945 62
12857.484 52
12858.022 67
12858.561 84
12859.100 84
12859.638 107
12860.177 101
12860.715 100
12861.254 94
12861.793 94
12862.331 95
12862.870 96
12863.408 108
12863.947 100
12864.486 102
12865.025 97
12865.563 111
12866.102 103
12866.641 93
12867.179 77
12867.718 59
12868.257 43
12868.796 37
12869.334 50
12869.873 50
12870.412 38
12870.951 29
12871.490 28
12872.028 26
12872.567 27
12873.106 37
12873.645 34
12874.184 30
12874.723 23
12875.262 15
12875.801 16
12876.340 9
12876.879 9
12877.417 6
12877.956 12
12878.495 12
12879.034 8
12879.573 14
12880.112 11
12880.651 11
12881.190 12
12881.729 19
12882.268 19
12882.808 14
12883.347 10
12883.886 3
12884.425 5
12884.964 9
12885.503 7
12886.042 8
12886.581 6
12887.120 8
12887.660 12
12888.199 10
12888.738 7
12889.277 14
12889.816 12
12890.356 7
12890.895 7
12891.434 4
12891.973 7
12892.513 3
12893.052 1
12893.591 8
12894.130 10
12894.670 7
12895.209 4
12895.748 2
12896.288 8
12896.827 8
12897.366 7
12897.906 6
12898.445 4
12898.985 3
12899.524 2
12900.063 0
12900.603 0
12901.142 0
12901.682 3
12902.221 8
12902.761 2
12903.300 1
12903.840 5
12904.379 9
12904.919 7
12905.458 3
12905.998 3
12906.537 4
12907.077 4
12907.617 2
12908.156 1
12908.696 1
12909.235 0
12909.775 0
12910.315 1
12910.854 0
12911.394 2
12911.934 0
12912.473 0
12913.013 1
12913.553 1
12914.092 1
12914.632 1
12915.172 3
12915.712 2
12916.251 2
12916.791 0
12917.331 0
12917.871 6
12918.411 4
12918.950 2
12919.490 4
12920.030 3
12920.570 1
12921.110 2
12921.650 1
12922.189 0
12922.729 0
12923.269 1
12923.809 1
12924.349 2
12924.889 1
12925.429 4
12925.969 5
12926.509 1
12927.049 0
12927.589 0
12928.129 2
12928.669 0
12929.209 0
12929.749 0
12930.289 1
12930.829 2
12931.369 2
12931.909 1
12932.449 1
12932.990 3
12933.530 0
12934.070 0
12934.610 0
12935.150 2
12935.690 2
12936.230 6
12936.771 3
12937.311 1
12937.851 4
12938.391 5
12938.932 0
12939.472 3
12940.012 1
12940.552 0
12941.093 0
12941.633 2
12942.173 1
12942.714 0
12943.254 0
12943.794 0
12944.335 0
12944.875 5
12945.415 3
12945.956 2
12946.496 5
12947.036 4
12947.577 2
12948.117 3
12948.658 3
12949.198 3
12949.739 0
12950.279 0
12950.820 0
12951.360 1
12951.901 2
12952.441 1
12952.982 0
12953.522 0
12954.063 1
12954.603 3
12955.144 2
12955.685 1
12956.225 2
12956.766 0
12957.306 1
12957.847 1
12958.388 1
12958.928 0
12959.469 5
12960.010 5
12960.550 1
12961.091 2
12961.632 3
12962.172 2
12962.713 2
12963.254 1
12963.795 1
12964.335 0
12964.876 0
12965.417 0
12965.958 3
12966.499 1
12967.039 5
12967.580 4
12968.121 1
12968.662 0
12969.203 2
12969.744 1
12970.285 1
12970.826 1
12971.366 0
12971.907 1
12972.448 0
12972.989 0
12973.530 1
12974.071 4
12974.612 4
12975.153 1
12975.694 1
12976.235 4
12976.776 1
12977.317 0
12977.858 5
12978.399 1
12978.940 0
12979.482 0
12980.023 0
12980.564 0
12981.105 0
12981.646 2
12982.187 2
12982.728 2
12983.269 2
12983.811 0
12984.352 4
12984.893 6
12985.434 6
12985.975 1
12986.517 2
12987.058 4
12987.599 4
12988.140 1
12988.682 1
12989.223 2
12989.764 5
12990.306 1
12990.847 0
12991.388 0
12991.930 3
12992.471 3
12993.012 1
12993.554 0
12994.095 1
12994.637 2
12995.178 2
12995.719 0
12996.261 0
12996.802 1
12997.344 1
12997.885 1
12998.427 0
12998.968 0
12999.510 0
13000.051 0
13000.593 0
13001.134 0
13001.676 0
13002.217 0
13002.759 0
13003.300 1
13003.842 1
13004.384 2
13004.925 3
13005.467 1
13006.009 1
13006.550 1
13007.092 1
13007.634 0
13008.175 2
13008.717 1
13009.259 2
13009.800 2
13010.342 1
13010.884 0
13011.426 2
13011.967 1
13012.509 1
13013.051 0
13013.593 0
13014.134 1
13014.676 1
13015.218 0
13015.760 0
13016.302 2
13016.844 2
13017.386 2
13017.927 0
13018.469 4
13019.011 3
13019.553 2
13020.095 2
13020.637 0
13021.179 0
13021.721 1
13022.263 0
13022.805 0
13023.347 5
13023.889 5
13024.431 0
13024.973 1
13025.515 4
13026.057 4
13026.599 4
13027.141 3
13027.683 2
13028.225 0
13028.768 0
13029.310 1
13029.852 0
13030.394 0
13030.936 3
13031.478 1
13032.021 3
13032.563 4
13033.105 2
13033.647 4
13034.189 1
13034.732 0
13035.274 1
13035.816 1
13036.358 0
13036.901 2
13037.443 2
13037.985 1
13038.528 1
13039.070 3
13039.612 3
13040.155 1
13040.697 1
13041.239 1
13041.782 3
13042.324 1
13042.867 0
13043.409 0
13043.951 3
13044.494 1
13045.036 1
13045.579 2
13046.121 0
13046.664 1
13047.206 0
13047.749 0
13048.291 3
13048.834 0
13049.376 0
13049.919 0
13050.461 1
13051.004 2
13051.547 3
13052.089 0
13052.632 2
13053.174 10
13053.717 10
13054.260 7
13054.802 2
13055.345 0
13055.888 2
13056.430 2
13056.973 7
13057.516 14
13058.059 10
13058.601 3
13059.144 2
13059.687 2
13060.230 2
13060.772 2
13061.315 1
13061.858 4
13062.401 0
13062.944 1
13063.486 2
13064.029 1
13064.572 2
13065.115 2
13065.658 7
13066.201 5
13066.744 9
13067.287 9
13067.830 4
13068.372 2
13068.915 0
13069.458 0
13070.001 0
13070.544 2
13071.087 1
13071.630 1
13072.173 3
13072.716 0
13073.259 2
13073.803 1
13074.346 5
13074.889 3
13075.432 2
13075.975 2
13076.518 4
13077.061 7
13077.604 6
13078.147 5
13078.690 2
13079.234 0
13079.777 1
13080.320 1
13080.863 1
13081.406 5
13081.950 0
13082.493 3
13083.036 5
13083.579 7
13084.123 4
13084.666 3
13085.209 3
13085.753 0
13086.296 5
13086.839 4
13087.383 0
13087.926 0
13088.469 0
13089.013 0
13089.556 0
13090.099 1
13090.643 0
13091.186 2
13091.730 1
13092.273 0
13092.816 0
13093.360 5
13093.903 4
13094.447 3
13094.990 3
13095.534 0
13096.077 0
13096.621 1
13097.164 1
13097.708 0
13098.252 3
13098.795 1
13099.339 0
13099.882 3
13100.426 1
13100.970 0
13101.513 4
13102.057 0
13102.600 1
13103.144 6
13103.688 2
13104.232 0
13104.775 1
13105.319 0
13105.863 0
13106.406 1
13106.950 2
13107.494 0
13108.038 2
13108.581 5
13109.125 2
13109.669 0
13110.213 1
13110.757 1
13111.300 1
13111.844 1
13112.388 4
13112.932 14
13113.476 8
13114.020 5
13114.564 2
13115.108 2
13115.652 0
13116.195 1
13116.739 0
13117.283 0
13117.827 0
13118.371 2
13118.915 1
13119.459 8
13120.003 6
13120.547 1
13121.091 3
13121.635 3
13122.180 3
13122.724 0
13123.268 1
13123.812 1
13124.356 0
13124.900 0
13125.444 0
13125.988 0
13126.532 0
13127.077 0
13127.621 1
13128.165 1
13128.709 1
13129.253 0
13129.798 2
13130.342 2
13130.886 0
13131.430 0
13131.975 1
13132.519 0
13133.063 0
13133.607 1
13134.152 1
13134.696 1
13135.240 0
13135.785 0
13136.329 0
13136.873 0
13137.418 1
13137.962 0
13138.507 0
13139.051 0
13139.595 3
13140.140 2
13140.684 4
13141.229 2
13141.773 0
13142.318 2
13142.862 0
13143.407 1
13143.951 3
13144.496 2
13145.040 2
13145.585 0
13146.129 1
13146.674 1
13147.218 3
13147.763 2
13148.308 1
13148.852 0
13149.397 0
13149.942 2
13150.486 1
13151.031 0
13151.576 0
13152.120 0
13152.665 0
13153.210 0
13153.754 0
13154.299 0
13154.844 6
13155.389 3
13155.933 1
13156.478 2
13157.023 0
13157.568 1
13158.112 1
13158.657 1
13159.202 0
13159.747 1
13160.292 0
13160.837 2
13161.382 2
13161.926 0
13162.471 0
13163.016 0
13163.561 0
13164.106 3
13164.651 3
13165.196 3
13165.741 1
13166.286 2
13166.831 0
13167.376 2
13167.921 6
13168.466 4
13169.011 2
13169.556 1
13170.101 0
13170.646 0
13171.191 1
13171.736 0
13172.281 0
13172.826 5
13173.372 5
13173.917 0
13174.462 3
13175.007 1
13175.552 0
13176.097 2
13176.643 1
13177.188 2
13177.733 3
13178.278 1
13178.823 0
13179.369 0
13179.914 3
13180.459 2
13181.005 3
13181.550 2
13182.095 0
13182.640 1
13183.186 0
13183.731 0
13184.276 2
13184.822 1
13185.367 2
13185.913 1
13186.458 2
13187.003 1
13187.549 1
13188.094 4
13188.640 3
13189.185 2
13189.731 3
13190.276 3
13190.822 2
13191.367 0
13191.913 2
13192.458 1
13193.004 0
13193.549 2
13194.095 1
13194.640 0
13195.186 1
13195.731 0
13196.277 1
13196.823 2
13197.368 3
13197.914 1
13198.459 0
13199.005 1
13199.551 1
13200.096 0
13200.642 0
13201.188 3
13201.734 12
13202.279 6
13202.825 2
13203.371 1
13203.917 0
13204.462 0
13205.008 0
13205.554 0
13206.100 1
13206.645 4
13207.191 3
13207.737 4
13208.283 3
13208.829 1
13209.375 0
13209.921 0
13210.467 1
13211.012 2
13211.558 3
13212.104 5
13212.650 4
13213.196 3
13213.742 0
13214.288 1
13214.834 0
13215.380 0
13215.926 1
13216.472 0
13217.018 0
13217.564 0
13218.110 0
13218.656 0
13219.202 0
13219.748 0
13220.294 0
13220.841 2
13221.387 4
13221.933 3
13222.479 2
13223.025 1
13223.571 1
13224.117 1
13224.664 1
13225.210 0
13225.756 2
13226.302 4
13226.849 1
13227.395 1
13227.941 3
13228.487 1
13229.034 3
13229.580 0
13230.126 4
13230.672 2
13231.219 0
13231.765 0
13232.311 0
13232.858 0
13233.404 0
13233.951 0
13234.497 0
13235.043 0
13235.590 0
13236.136 0
13236.683 2
13237.229 1
13237.776 0
13238.322 0
13238.868 0
13239.415 0
13239.961 0
13240.508 1
13241.055 0
13241.601 0
13242.148 1
13242.694 0
13243.241 1
13243.787 1
13244.334 0
13244.881 0
13245.427 0
13245.974 0
13246.520 1
13247.067 3
13247.614 2
13248.160 3
13248.707 2
13249.254 0
13249.800 3
13250.347 2
13250.894 3
13251.441 0
13251.987 0
13252.534 0
13253.081 0
13253.628 1
13254.175 1
13254.721 0
13255.268 0
13255.815 0
13256.362 0
13256.909 2
13257.456 0
13258.002 0
13258.549 0
13259.096 0
13259.643 0
13260.190 0
13260.737 1
13261.284 1
13261.831 1
13262.378 1
13262.925 0
13263.472 0
13264.019 2
13264.566 0
13265.113 0
13265.660 0
13266.207 0
13266.754 0
13267.301 3
13267.848 2
13268.395 2
13268.942 2
13269.489 1
13270.037 0
13270.584 2
13271.131 2
13271.678 0
13272.225 2
13272.772 3
13273.320 3
13273.867 2
13274.414 1
13274.961 0
13275.508 8
13276.056 5
13276.603 5
13277.150 3
13277.697 2
13278.245 0
13278.792 3
13279.339 3
13279.887 0
13280.434 2
13280.981 2
13281.529 1
13282.076 0
13282.624 0
13283.171 4
13283.718 3
13284.266 2
13284.813 1
13285.361 0
13285.908 0
13286.456 3
13287.003 4
13287.551 1
13288.098 0
13288.646 0
13289.193 0
13289.741 2
13290.288 0
13290.836 1
13291.383 1
13291.931 0
13292.478 0
13293.026 0
13293.574 0
13294.121 2
13294.669 4
13295.217 3
13295.764 2
13296.312 0
13296.860 2
13297.407 0
13297.955 4
13298.503 2
13299.050 0
13299.598 0
13300.146 1
13300.694 1
13301.241 0
13301.789 2
13302.337 2
13302.885 0
13303.433 1
13303.980 0
13304.528 0
13305.076 1
13305.624 10
13306.172 6
13306.720 3
13307.268 0
13307.815 0
13308.363 0
13308.911 3
13309.459 1
13310.007 3
13310.555 4
13311.103 3
13311.651 0
13312.199 1
13312.747 0
13313.295 2
13313.843 1
13314.391 4
13314.939 3
13315.487 6
13316.035 4
13316.584 0
13317.132 0
13317.680 0
13318.228 0
13318.776 0
13319.324 2
13319.872 1
13320.420 2
13320.969 2
13321.517 3
13322.065 0
13322.613 0
13323.161 0
13323.710 0
13324.258 0
13324.806 0
13325.354 0
13325.903 1
13326.451 1
13326.999 1
13327.548 2
13328.096 5
13328.644 2
13329.193 5
13329.741 1
13330.289 0
13330.838 0
13331.386 0
13331.935 1
13332.483 0
13333.031 1
13333.580 4
13334.128 0
13334.677 2
13335.225 0
13335.774 0
13336.322 0
13336.871 0
13337.419 1
13337.968 3
13338.516 4
13339.065 6
13339.613 4
13340.162 1
13340.711 0
13341.259 0
13341.808 0
13342.356 0
13342.905 0
13343.454 0
13344.002 0
13344.551 1
13345.100 0
13345.648 0
13346.197 1
13346.746 2
13347.294 2
13347.843 0
13348.392 2
13348.941 2
13349.489 0
13350.038 1
13350.587 3
13351.136 1
13351.685 0
13352.233 0
13352.782 0
13353.331 2
13353.880 2
13354.429 0
13354.978 0
13355.527 1
13356.075 6
13356.624 2
13357.173 0
13357.722 3
13358.271 1
13358.820 0
13359.369 2
13359.918 2
13360.467 2
13361.016 1
13361.565 0
13362.114 2
13362.663 0
13363.212 3
13363.761 2
13364.310 1
13364.859 0
13365.409 1
13365.958 0
13366.507 0
13367.056 0
13367.605 0
13368.154 1
13368.703 0
13369.252 0
13369.802 2
13370.351 2
13370.900 5
13371.449 5
13371.999 2
13372.548 1
13373.097 0
13373.646 0
13374.196 7
13374.745 5
13375.294 1
13375.843 0
13376.393 1
13376.942 1
13377.491 1
13378.041 0
13378.590 0
13379.140 3
13379.689 1
13380.238 1
13380.788 2
13381.337 1
13381.887 0
13382.436 1
13382.985 1
13383.535 1
13384.084 1
13384.634 1
13385.183 1
13385.733 1
13386.282 1
13386.832 1
13387.382 1
13387.931 0
13388.481 1
13389.030 4
13389.580 4
13390.129 2
13390.679 2
13391.229 0
13391.778 1
13392.328 1
13392.878 2
13393.427 2
13393.977 1
13394.527 1
13395.076 3
13395.626 2
13396.176 1
13396.726 3
13397.275 2
13397.825 0
13398.375 0
13398.925 0
13399.474 1
13400.024 1
13400.574 0
13401.124 0
13401.674 0
13402.224 0
13402.773 3
13403.323 1
13403.873 0
13404.423 1
13404.973 0
13405.523 0
13406.073 0
13406.623 0
13407.173 0
13407.723 0
13408.273 0
13408.823 1
13409.373 3
13409.923 1
13410.473 0
13411.023 0
13411.573 0
13412.123 0
13412.673 1
13413.223 0
13413.773 0
13414.323 0
13414.873 0
13415.423 1
13415.973 1
13416.524 0
13417.074 4
13417.624 5
13418.174 4
13418.724 0
13419.275 0
13419.825 0
13420.375 1
13420.925 3
13421.475 1
13422.026 0
13422.576 1
13423.126 0
13423.677 0
13424.227 0
13424.777 0
13425.327 0
13425.878 4
13426.428 1
13426.979 4
13427.529 7
13428.079 5
13428.630 4
13429.180 7
13429.731 1
13430.281 0
13430.831 0
13431.382 0
13431.932 1
13432.483 1
13433.033 1
13433.584 0
13434.134 3
13434.685 3
13435.235 0
13435.786 1
13436.336 0
13436.887 2
13437.438 2
13437.988 2
13438.539 0
13439.089 0
13439.640 2
13440.191 0
13440.741 0
13441.292 0
13441.843 2
13442.393 1
13442.944 0
13443.495 0
13444.045 2
13444.596 0
13445.147 0
13445.698 0
13446.248 0
13446.799 0
13447.350 3
13447.901 3
13448.451 0
13449.002 0
13449.553 1
13450.104 0
13450.655 0
13451.206 1
13451.756 1
13452.307 0
13452.858 0
13453.409 0
13453.960 1
13454.511 1
13455.062 0
13455.613 2
13456.164 1
13456.715 0
13457.266 0
13457.817 0
13458.368 4
13458.919 2
13459.470 1
13460.021 2
13460.572 1
13461.123 1
13461.674 0
13462.225 3
13462.776 2
13463.327 2
13463.878 3
13464.430 3
13464.981 3
13465.532 2
13466.083 3
13466.634 0
13467.185 2
13467.737 1
13468.288 3
13468.839 3
13469.390 1
13469.941 1
13470.493 0
13471.044 1
13471.595 0
13472.147 0
13472.698 0
13473.249 0
13473.800 0
13474.352 0
13474.903 0
13475.455 2
13476.006 3
13476.557 1
13477.109 0
13477.660 5
13478.211 3
13478.763 2
13479.314 0
13479.866 0
13480.417 0
13480.969 0
13481.520 0
13482.072 0
13482.623 0
13483.175 0
13483.726 0
13484.278 0
13484.829 0
13485.381 1
13485.932 2
13486.484 4
13487.036 2
13487.587 0
13488.139 1
13488.690 1
13489.242 1
13489.794 0
13490.345 1
13490.897 0
13491.449 0
13492.000 0
13492.552 1
13493.104 0
13493.656 0
13494.207 0
13494.759 0
13495.311 3
13495.863 1
13496.414 0
13496.966 0
13497.518 1
13498.070 0
13498.622 0
13499.174 0
13499.725 0
13500.277 0
13500.829 0
13501.381 1
13501.933 0
13502.485 0
13503.037 0
13503.589 0
13504.141 1
13504.693 1
13505.245 0
13505.797 1
13506.349 1
13506.901 1
13507.453 0
13508.005 3
13508.557 1
13509.109 0
13509.661 0
13510.213 1
13510.765 0
13511.317 0
13511.869 0
13512.421 0
13512.973 0
13513.525 2
13514.078 4
13514.630 4
13515.182 4
13515.734 0
13516.286 1
13516.838 0
13517.391 0
13517.943 0
13518.495 0
13519.047 0
13519.600 0
13520.152 1
13520.704 1
13521.256 0
13521.809 0
13522.361 1
13522.913 0
13523.466 0
13524.018 0
13524.570 1
13525.123 2
13525.675 1
13526.228 1
13526.780 1
13527.332 0
13527.885 0
13528.437 0
13528.990 0
13529.542 1
13530.095 1
13530.647 1
13531.200 1
13531.752 0
13532.305 0
13532.857 1
13533.410 0
13533.962 1
13534.515 3
13535.068 3
13535.620 1
13536.173 1
13536.725 0
13537.278 2
13537.831 2
13538.383 0
13538.936 0
13539.489 0
13540.041 3
13540.594 2
13541.147 6
13541.699 2
13542.252 0
13542.805 3
13543.358 1
13543.910 1
13544.463 0
13545.016 0
13545.569 0
13546.121 0
13546.674 0
13547.227 0
13547.780 0
13548.333 2
13548.886 3
13549.439 0
13549.991 0
13550.544 0
13551.097 1
13551.650 1
13552.203 0
13552.756 0
13553.309 3
13553.862 2
13554.415 0
13554.968 2
13555.521 0
13556.074 1
13556.627 1
13557.180 0
13557.733 0
13558.286 1
13558.839 1
13559.392 1
13559.945 0
13560.498 0
13561.051 0
13561.605 1
13562.158 0
13562.711 0
13563.264 0
13563.817 0
13564.370 0
13564.924 0
13565.477 3
13566.030 0
13566.583 0
13567.136 1
13567.690 1
13568.243 5
13568.796 12
13569.349 5
13569.903 3
13570.456 3
13571.009 2
13571.563 0
13572.116 0
13572.669 0
13573.223 0
13573.776 3
13574.329 11
13574.883 8
13575.436 4
13575.990 1
13576.543 0
13577.097 0
13577.650 0
13578.203 0
13578.757 2
13579.310 0
13579.864 3
13580.417 4
13580.971 1
13581.524 2
13582.078 6
13582.632 0
13583.185 1
13583.739 1
13584.292 6
13584.846 4
13585.399 2
13585.953 3
13586.507 1
13587.060 0
13587.614 0
13588.168 0
13588.721 2
13589.275 2
13589.829 1
13590.382 3
13590.936 4
13591.490 2
13592.044 0
13592.597 3
13593.151 0
13593.705 0
13594.259 3
13594.812 0
13595.366 1
13595.920 1
13596.474 0
13597.028 0
13597.582 2
13598.136 1
13598.689 0
13599.243 0
13599.797 0
13600.351 0
13600.905 0
13601.459 0
13602.013 0
13602.567 0
13603.121 4
13603.675 2
13604.229 3
13604.783 2
13605.337 2
13605.891 1
13606.445 0
13606.999 1
13607.553 0
13608.107 0
13608.661 0
13609.215 0
13609.769 0
13610.323 1
13610.878 1
13611.432 0
13611.986 0
13612.540 1
13613.094 1
13613.648 2
13614.203 0
13614.757 3
13615.311 1
13615.865 0
13616.419 0
13616.974 3
13617.528 2
13618.082 1
13618.637 5
13619.191 4
13619.745 3
13620.299 2
13620.854 2
13621.408 1
13621.962 3
13622.517 0
13623.071 0
13623.626 0
13624.180 1
13624.734 0
13625.289 0
13625.843 0
13626.398 0
13626.952 1
13627.507 1
13628.061 0
13628.616 0
13629.170 2
13629.725 7
13630.279 4
13630.834 0
13631.388 0
13631.943 0
13632.497 0
13633.052 0
13633.607 1
13634.161 2
13634.716 2
13635.270 1
13635.825 2
13636.380 2
13636.934 0
13637.489 0
13638.044 1
13638.598 0
13639.153 0
13639.708 1
13640.263 2
13640.817 0
13641.372 0
13641.927 0
13642.482 0
13643.036 1
13643.591 2
13644.146 3
13644.701 0
13645.256 0
13645.810 3
13646.365 4
13646.920 1
13647.475 0
13648.030 0
13648.585 0
13649.140 0
13649.695 0
13650.250 0
13650.804 1
13651.359 0
13651.914 1
13652.469 0
13653.024 0
13653.579 1
13654.134 0
13654.689 0
13655.244 1
13655.799 0
13656.355 0
13656.910 0
13657.465 0
13658.020 2
13658.575 1
13659.130 1
13659.685 0
13660.240 0
13660.795 0
13661.351 0
13661.906 0
13662.461 0
13663.016 0
13663.571 0
13664.126 1
13664.682 1
13665.237 1
13665.792 0
13666.347 2
13666.903 2
13667.458 0
13668.013 3
13668.569 3
13669.124 1
13669.679 0
13670.235 1
13670.790 1
13671.345 1
13671.901 3
13672.456 1
13673.011 0
13673.567 1
13674.122 2
13674.678 0
13675.233 2
13675.789 8
13676.344 4
13676.899 4
13677.455 1
13678.010 1
13678.566 0
13679.121 0
13679.677 2
13680.233 3
13680.788 0
13681.344 0
13681.899 0
13682.455 5
13683.010 5
13683.566 3
13684.122 0
13684.677 1
13685.233 2
13685.789 5
13686.344 2
13686.900 0
13687.456 2
13688.011 4
13688.567 2
13689.123 2
13689.679 3
13690.234 1
13690.790 2
13691.346 3
13691.902 1
13692.457 0
13693.013 0
13693.569 1
13694.125 3
13694.681 3
13695.236 0
13695.792 7
13696.348 2
13696.904 1
13697.460 1
13698.016 0
13698.572 0
13699.128 1
13699.684 0
13700.240 4
13700.796 5
13701.352 1
13701.908 1
13702.464 2
13703.020 0
13703.576 0
13704.132 0
13704.688 0
13705.244 0
13705.800 1
13706.356 0
13706.912 2
13707.468 3
13708.024 1
13708.580 0
13709.136 0
13709.692 3
13710.249 2
13710.805 4
13711.361 1
13711.917 3
13712.473 1
13713.030 0
13713.586 1
13714.142 3
13714.698 2
13715.254 3
13715.811 1
13716.367 1
13716.923 2
13717.480 5
13718.036 3
13718.592 3
13719.149 3
13719.705 0
13720.261 2
13720.818 3
13721.374 9
13721.930 7
13722.487 9
13723.043 7
13723.600 1
13724.156 2
13724.713 1
13725.269 1
13725.825 2
13726.382 2
13726.938 3
13727.495 2
13728.051 4
13728.608 3
13729.165 2
13729.721 0
13730.278 2
13730.834 0
13731.391 3
13731.947 0
13732.504 0
13733.061 1
13733.617 2
13734.174 1
13734.731 1
13735.287 1
13735.844 0
13736.401 0
13736.957 2
13737.514 1
13738.071 2
13738.627 3
13739.184 8
13739.741 2
13740.298 1
13740.854 0
13741.411 1
13741.968 1
13742.525 5
13743.082 2
13743.638 1
13744.195 1
13744.752 0
13745.309 3
13745.866 2
13746.423 4
13746.980 6
13747.537 3
13748.094 3
13748.650 2
13749.207 0
13749.764 2
13750.321 5
13750.878 4
13751.435 0
13751.992 7
13752.549 5
13753.106 9
13753.663 2
13754.220 3
13754.777 6
13755.335 11
13755.892 11
13756.449 9
13757.006 7
13757.563 3
13758.120 2
13758.677 5
13759.234 3
13759.791 5
13760.349 2
13760.906 2
13761.463 3
13762.020 3
13762.577 6
13763.135 1
13763.692 4
13764.249 7
13764.806 6
13765.364 2
13765.921 0
13766.478 0
13767.036 1
13767.593 3
13768.150 0
13768.708 2
13769.265 2
13769.822 2
13770.380 2
13770.937 2
13771.494 2
13772.052 6
13772.609 6
13773.167 6
13773.724 1
13774.282 2
13774.839 3
13775.397 8
13775.954 3
13776.512 0
13777.069 2
13777.627 0
13778.184 1
13778.742 0
13779.299 0
13779.857 0
13780.414 0
13780.972 0
13781.530 3
13782.087 1
13782.645 0
13783.202 0
13783.760 0
13784.318 0
13784.875 0
13785.433 1
13785.991 0
13786.548 0
13787.106 1
13787.664 4
13788.222 2
13788.779 2
13789.337 3
13789.895 1
13790.453 0
13791.010 1
13791.568 2
13792.126 3
13792.684 2
13793.242 2
13793.800 2
13794.357 1
13794.915 1
13795.473 2
13796.031 3
13796.589 3
13797.147 2
13797.705 0
13798.263 0
13798.821 5
13799.379 4
13799.937 1
13800.495 0
13801.053 2
13801.611 2
13802.169 4
13802.727 5
13803.285 3
13803.843 0
13804.401 2
13804.959 0
13805.517 0
13806.075 1
13806.633 1
13807.191 0
13807.749 1
13808.308 0
13808.866 0
13809.424 0
13809.982 0
13810.540 3
13811.099 10
13811.657 3
13812.215 0
13812.773 2
13813.331 1
13813.890 5
13814.448 2
13815.006 4
13815.565 3
13816.123 4
13816.681 0
13817.239 0
13817.798 1
13818.356 0
13818.915 0
13819.473 0
13820.031 1
13820.590 0
13821.148 1
13821.706 2
13822.265 0
13822.823 3
13823.382 3
13823.940 1
13824.499 1
13825.057 1
13825.616 2
13826.174 1
13826.733 2
13827.291 2
13827.850 0
13828.408 0
13828.967 0
13829.525 2
13830.084 2
13830.643 2
13831.201 2
13831.760 4
13832.319 2
13832.877 0
13833.436 4
13833.994 2
13834.553 1
13835.112 0
13835.671 2
13836.229 3
13836.788 3
13837.347 1
13837.905 2
13838.464 1
13839.023 11
13839.582 13
13840.141 8
13840.699 2
13841.258 3
13841.817 8
13842.376 7
13842.935 4
13843.493 0
13844.052 1
13844.611 2
13845.170 1
13845.729 6
13846.288 6
13846.847 2
13847.406 3
13847.965 1
13848.524 2
13849.083 0
13849.642 0
13850.201 0
13850.760 1
13851.319 2
13851.878 0
13852.437 2
13852.996 7
13853.555 5
13854.114 1
13854.673 1
13855.232 4
13855.791 4
13856.350 3
13856.909 3
13857.469 4
13858.028 4
13858.587 3
13859.146 2
13859.705 1
13860.264 3
13860.824 9
13861.383 7
13861.942 8
13862.501 3
13863.061 9
13863.620 5
13864.179 5
13864.738 7
13865.298 5
13865.857 9
13866.416 16
13866.976 11
13867.535 4
13868.094 7
13868.654 9
13869.213 5
13869.772 3
13870.332 7
13870.891 6
13871.451 8
13872.010 12
13872.570 15
13873.129 19
13873.689 23
13874.248 22
13874.807 18
13875.367 25
13875.926 22
13876.486 19
13877.046 16
13877.605 18
13878.165 15
13878.724 34
13879.284 42
13879.843 27
13880.403 26
13880.963 44
13881.522 52
13882.082 54
13882.642 41
13883.201 43
13883.761 32
13884.321 26
13884.880 18
13885.440 16
13886.000 9
13886.559 7
13887.119 11
13887.679 3
13888.239 3
13888.798 5
13889.358 4
13889.918 3
13890.478 6
13891.038 9
13891.597 8
13892.157 2
13892.717 11
13893.277 13
13893.837 7
13894.397 3
13894.957 3
13895.517 5
13896.076 3
13896.636 3
13897.196 2
13897.756 2
13898.316 3
13898.876 1
13899.436 0
13899.996 0
13900.556 0
13901.116 3
13901.676 3
13902.236 1
13902.796 3
13903.356 2
13903.917 7
13904.477 2
13905.037 0
13905.597 2
13906.157 1
13906.717 0
13907.277 2
13907.837 1
13908.398 0
13908.958 3
13909.518 5
13910.078 3
13910.638 0
13911.199 1
13911.759 0
13912.319 0
13912.879 0
13913.440 3
13914.000 3
13914.560 1
13915.120 2
13915.681 2
13916.241 3
13916.801 2
13917.362 1
13917.922 2
13918.483 7
13919.043 5
13919.603 1
13920.164 0
13920.724 0
13921.285 0
13921.845 2
13922.405 1
13922.966 7
13923.526 7
13924.087 4
13924.647 1
13925.208 1
13925.768 2
13926.329 0
13926.889 8
13927.450 5
13928.011 2
13928.571 0
13929.132 2
13929.692 3
13930.253 1
13930.814 2
13931.374 2
13931.935 2
13932.496 2
13933.056 3
13933.617 3
13934.178 1
13934.738 3
13935.299 3
13935.860 1
13936.420 0
13936.981 2
13937.542 1
13938.103 7
13938.663 9
13939.224 1
13939.785 4
13940.346 4
13940.907 7
13941.468 6
13942.028 6
13942.589 5
13943.150 7
13943.711 1
13944.272 1
13944.833 4
13945.394 2
13945.955 1
13946.516 0
13947.077 0
13947.637 5
13948.198 4
13948.759 0
13949.320 0
13949.881 8
13950.442 4
13951.003 2
13951.565 3
13952.126 1
13952.687 2
13953.248 1
13953.809 4
13954.370 8
13954.931 3
13955.492 1
13956.053 2
13956.614 0
13957.176 1
13957.737 3
13958.298 2
13958.859 1
13959.420 0
13959.981 0
13960.543 0
13961.104 1
13961.665 1
13962.226 1
13962.788 0
13963.349 1
13963.910 1
13964.472 3
13965.033 3
13965.594 1
13966.156 0
13966.717 1
13967.278 1
13967.840 0
13968.401 1
13968.962 5
13969.524 3
13970.085 1
13970.647 0
13971.208 0
13971.770 1
13972.331 4
13972.892 4
13973.454 2
13974.015 0
13974.577 0
13975.138 0
13975.700 3
13976.261 2
13976.823 5
13977.385 9
13977.946 5
13978.508 4
13979.069 2
13979.631 0
13980.193 0
13980.754 1
13981.316 0
13981.877 1
13982.439 0
13983.001 2
13983.563 3
13984.124 1
13984.686 1
13985.248 2
13985.809 1
13986.371 1
13986.933 0
13987.495 0
13988.056 0
13988.618 1
13989.180 1
13989.742 4
13990.304 2
13990.865 0
13991.427 2
13991.989 3
13992.551 3
13993.113 3
13993.675 5
13994.237 1
13994.799 1
13995.361 0
13995.922 1
13996.484 8
13997.046 4
13997.608 3
13998.170 1
13998.732 0
13999.294 0
13999.856 0
14000.418 4
14000.980 0
14001.542 0
14002.104 1
14002.667 3
14003.229 1
14003.791 6
14004.353 3
14004.915 1
14005.477 4
14006.039 2
14006.601 5
14007.163 3
14007.726 1
14008.288 2
14008.850 2
14009.412 6
14009.974 8
14010.537 3
14011.099 0
14011.661 0
14012.223 1
14012.786 3
14013.348 5
14013.910 4
14014.473 1
14015.035 2
14015.597 0
14016.160 0
14016.722 0
14017.284 0
14017.847 0
14018.409 0
14018.971 0
14019.534 1
14020.096 0
14020.659 2
14021.221 4
14021.784 2
14022.346 2
14022.909 2
14023.471 0
14024.034 2
14024.596 2
14025.159 0
14025.721 0
14026.284 0
14026.846 1
14027.409 0
14027.971 3
14028.534 6
14029.097 2
14029.659 2
14030.222 1
14030.784 0
14031.347 1
14031.910 1
14032.472 0
14033.035 0
14033.598 1
14034.160 5
14034.723 4
14035.286 11
14035.849 9
14036.411 8
14036.974 8
14037.537 1
14038.100 8
14038.663 7
14039.225 7
14039.788 9
14040.351 4
14040.914 2
14041.477 2
14042.040 7
14042.602 5
14043.165 4
14043.728 0
14044.291 1
14044.854 1
14045.417 1
14045.980 1
14046.543 0
14047.106 0
14047.669 2
14048.232 0
14048.795 1
14049.358 1
14049.921 0
14050.484 1
14051.047 2
14051.610 4
14052.173 2
14052.736 3
14053.299 0
14053.862 0
14054.425 0
14054.988 0
14055.552 1
14056.115 1
14056.678 1
14057.241 1
14057.804 0
14058.367 0
14058.931 2
14059.494 2
14060.057 1
14060.620 1
14061.184 1
14061.747 0
14062.310 0
14062.873 2
14063.437 2
14064.000 4
14064.563 2
14065.127 2
14065.690 2
14066.253 6
14066.817 4
14067.380 1
14067.943 0
14068.507 2
14069.070 1
14069.634 1
14070.197 3
14070.760 4
14071.324 8
14071.887 9
14072.451 5
14073.014 2
14073.578 4
14074.141 1
14074.705 2
14075.268 4
14075.832 3
14076.395 2
14076.959 1
14077.523 3
14078.086 0
14078.650 1
14079.213 2
14079.777 4
14080.341 0
14080.904 0
14081.468 4
14082.032 2
14082.595 1
14083.159 0
14083.723 5
14084.286 2
14084.850 1
14085.414 4
14085.978 2
14086.541 0
14087.105 2
14087.669 1
14088.233 1
14088.796 1
14089.360 2
14089.924 2
14090.488 1
14091.052 0
14091.616 0
14092.179 0
14092.743 0
14093.307 0
14093.871 0
14094.435 0
14094.999 0
14095.563 0
14096.127 1
14096.691 0
14097.255 0
14097.819 0
14098.383 0
14098.947 5
14099.511 3
14100.075 3
14100.639 2
14101.203 1
14101.767 2
14102.331 0
14102.895 2
14103.459 3
14104.023 0
14104.587 0
14105.152 0
14105.716 1
14106.280 1
14106.844 0
14107.408 2
14107.972 0
14108.537 1
14109.101 3
14109.665 4
14110.229 2
14110.793 2
14111.358 1
14111.922 0
14112.486 0
14113.051 0
14113.615 1
14114.179 0
14114.743 0
14115.308 1
14115.872 0
14116.437 0
14117.001 5
14117.565 4
14118.130 4
14118.694 2
14119.258 2
14119.823 0
14120.387 1
14120.952 0
14121.516 0
14122.081 2
14122.645 1
14123.210 0
14123.774 0
14124.339 2
14124.903 3
14125.468 2
14126.032 0
14126.597 0
14127.161 0
14127.726 0
14128.291 3
14128.855 4
14129.420 2
14129.984 2
14130.549 1
14131.114 2
14131.678 0
14132.243 1
14132.808 0
14133.372 0
14133.937 0
14134.502 0
14135.067 0
14135.631 4
14136.196 2
14136.761 1
14137.326 3
14137.890 4
14138.455 5
14139.020 3
14139.585 1
14140.150 0
14140.714 3
14141.279 4
14141.844 3
14142.409 1
14142.974 0
14143.539 1
14144.104 0
14144.669 1
14145.234 0
14145.799 0
14146.364 0
14146.928 0
14147.493 0
14148.058 0
14148.623 1
14149.188 0
14149.753 0
14150.319 0
14150.884 1
14151.449 0
14152.014 0
14152.579 1
14153.144 0
14153.709 1
14154.274 1
14154.839 0
14155.404 1
14155.969 1
14156.535 0
14157.100 0
14157.665 1
14158.230 2
14158.795 2
14159.361 0
14159.926 0
14160.491 2
14161.056 0
14161.622 0
14162.187 0
14162.752 0
14163.317 2
14163.883 0
14164.448 2
14165.013 0
14165.579 0
14166.144 0
14166.709 0
14167.275 0
14167.840 1
14168.406 0
14168.971 1
14169.536 0
14170.102 2
14170.667 1
14171.233 0
14171.798 0
14172.364 1
14172.929 3
14173.495 0
14174.060 0
14174.626 0
14175.191 1
14175.757 2
14176.322 1
14176.888 0
14177.453 1
14178.019 3
14178.585 0
14179.150 1
14179.716 1
14180.282 3
14180.847 3
14181.413 0
14181.978 1
14182.544 3
14183.110 1
14183.676 1
14184.241 2
14184.807 0
14185.373 2
14185.938 2
14186.504 1
14187.070 2
14187.636 2
14188.202 1
14188.767 0
14189.333 0
14189.899 5
14190.465 2
14191.031 0
14191.597 1
14192.162 4
14192.728 1
14193.294 0
14193.860 1
14194.426 2
14194.992 3
14195.558 0
14196.124 0
14196.690 1
14197.256 1
14197.822 2
14198.388 2
14198.954 0
14199.520 0
14200.086 0
14200.652 1
14201.218 1
14201.784 0
14202.350 0
14202.916 0
14203.482 4
14204.048 1
14204.614 0
14205.181 0
14205.747 1
14206.313 4
14206.879 2
14207.445 0
14208.011 1
14208.578 1
14209.144 0
14209.710 0
14210.276 1
14210.843 0
14211.409 0
14211.975 0
14212.541 1
14213.108 1
14213.674 2
14214.240 0
14214.807 1
14215.373 0
14215.939 2
14216.506 1
14217.072 2
14217.638 1
14218.205 0
14218.771 1
14219.338 1
14219.904 4
14220.470 5
14221.037 3
14221.603 7
14222.170 8
14222.736 2
14223.303 1
14223.869 1
14224.436 0
14225.002 0
14225.569 2
14226.135 2
14226.702 1
14227.269 1
14227.835 1
14228.402 0
14228.968 0
14229.535 0
14230.102 0
14230.668 0
14231.235 1
14231.802 0
14232.368 0
14232.935 3
14233.502 3
14234.068 1
14234.635 1
14235.202 2
14235.768 0
14236.335 0
14236.902 0
14237.469 0
14238.036 3
14238.602 2
14239.169 0
14239.736 2
14240.303 0
14240.870 0
14241.437 1
14242.003 0
14242.570 2
14243.137 2
14243.704 5
14244.271 4
14244.838 1
14245.405 0
14245.972 2
14246.539 1
14247.106 0
14247.673 0
14248.240 2
14248.807 4
14249.374 0
14249.941 0
14250.508 2
14251.075 2
14251.642 2
14252.209 1
14252.776 0
14253.343 0
14253.910 0
14254.477 3
14255.044 1
14255.612 0
14256.179 0
14256.746 0
14257.313 2
14257.880 2
14258.447 4
14259.015 0
14259.582 0
14260.149 0
14260.716 0
14261.284 0
14261.851 1
14262.418 0
14262.985 2
14263.553 2
14264.120 1
14264.687 1
14265.255 1
14265.822 0
14266.389 0
14266.957 0
14267.524 2
14268.092 3
14268.659 1
14269.226 1
14269.794 1
14270.361 5
14270.929 3
14271.496 2
14272.064 1
14272.631 6
14273.199 1
14273.766 2
14274.334 0
14274.901 1
14275.469 1
14276.036 1
14276.604 2
14277.171 4
14277.739 5
14278.306 0
14278.874 1
14279.442 0
14280.009 0
14280.577 0
14281.145 0
14281.712 1
14282.280 0
14282.848 0
14283.415 1
14283.983 1
14284.551 0
14285.118 2
14285.686 2
14286.254 1
14286.822 0
14287.389 0
14287.957 1
14288.525 1
14289.093 2
14289.661 1
14290.228 0
14290.796 0
14291.364 0
14291.932 0
14292.500 2
14293.068 0
14293.636 0
14294.204 2
14294.771 1
14295.339 1
14295.907 0
14296.475 1
14297.043 0
14297.611 0
14298.179 2
14298.747 3
14299.315 0
14299.883 1
14300.451 0
14301.019 1
14301.587 0
14302.155 0
14302.724 0
14303.292 0
14303.860 1
14304.428 1
14304.996 0
14305.564 0
14306.132 0
14306.700 3
14307.269 4
14307.837 7
14308.405 1
14308.973 1
14309.541 0
14310.110 1
14310.678 2
14311.246 0
14311.814 1
14312.383 4
14312.951 5
14313.519 2
14314.087 1
14314.656 1
14315.224 1
14315.792 2
14316.361 5
14316.929 3
14317.498 3
14318.066 3
14318.634 6
14319.203 1
14319.771 0
14320.340 0
14320.908 0
14321.476 0
14322.045 0
14322.613 0
14323.182 0
14323.750 1
14324.319 1
14324.887 1
14325.456 1
14326.024 1
14326.593 0
14327.162 1
14327.730 1
14328.299 0
14328.867 1
14329.436 5
14330.005 5
14330.573 2
14331.142 2
14331.711 0
14332.279 0
14332.848 2
14333.417 1
14333.985 0
14334.554 0
14335.123 0
14335.691 0
14336.260 0
14336.829 0
14337.398 5
14337.966 5
14338.535 3
14339.104 0
14339.673 0
14340.242 0
14340.811 0
14341.379 0
14341.948 0
14342.517 0
14343.086 0
14343.655 2
14344.224 2
14344.793 3
14345.362 4
14345.931 0
14346.499 4
14347.068 2
14347.637 0
14348.206 1
14348.775 1
14349.344 0
14349.913 0
14350.482 2
14351.051 0
14351.621 0
14352.190 1
14352.759 1
14353.328 1
14353.897 0
14354.466 0
14355.035 0
14355.604 2
14356.173 0
14356.743 0
14357.312 0
14357.881 2
14358.450 0
14359.019 0
14359.588 0
14360.158 0
14360.727 0
14361.296 0
14361.865 0
14362.435 1
14363.004 0
14363.573 0
14364.143 1
14364.712 3
14365.281 13
14365.850 6
14366.420 2
14366.989 2
14367.559 1
14368.128 0
14368.697 0
14369.267 0
14369.836 0
14370.406 0
14370.975 2
14371.544 3
14372.114 2
14372.683 1
14373.253 0
14373.822 1
14374.392 0
14374.961 2
14375.531 0
14376.100 0
14376.670 0
14377.240 0
14377.809 1
14378.379 0
14378.948 0
14379.518 0
14380.088 0
14380.657 0
14381.227 0
14381.796 0
14382.366 1
14382.936 1
14383.505 3
14384.075 3
14384.645 1
14385.215 0
14385.784 0
14386.354 0
14386.924 0
14387.494 0
14388.063 0
14388.633 0
14389.203 0
14389.773 0
14390.343 5
14390.912 6
14391.482 3
14392.052 2
14392.622 1
14393.192 1
14393.762 1
14394.332 1
14394.902 3
14395.471 0
14396.041 2
14396.611 1
14397.181 0
14397.751 1
14398.321 0
14398.891 0
14399.461 0
14400.031 0
14400.601 0
14401.171 0
14401.741 0
14402.311 1
14402.881 3
14403.452 0
14404.022 0
14404.592 1
14405.162 0
14405.732 0
14406.302 1
14406.872 0
14407.442 1
14408.013 1
14408.583 1
14409.153 1
14409.723 0
14410.293 2
14410.864 0
14411.434 0
14412.004 1
14412.574 0
14413.145 0
14413.715 2
14414.285 4
14414.856 2
14415.426 2
14415.996 2
14416.567 0
14417.137 0
14417.707 0
14418.278 0
14418.848 2
14419.418 1
14419.989 0
14420.559 0
14421.130 1
14421.700 2
14422.271 0
14422.841 1
14423.411 5
14423.982 8
14424.552 5
14425.123 3
14425.693 5
14426.264 3
14426.835 6
14427.405 4
14427.976 0
14428.546 1
14429.117 0
14429.687 0
14430.258 1
14430.829 4
14431.399 1
14431.970 0
14432.541 0
14433.111 0
14433.682 1
14434.253 1
14434.823 6
14435.394 1
14435.965 0
14436.536 0
14437.106 0
14437.677 0
14438.248 0
14438.819 0
14439.389 2
14439.960 3
14440.531 0
14441.102 0
14441.673 0
14442.244 0
14442.814 0
14443.385 0
14443.956 0
14444.527 0
14445.098 0
14445.669 0
14446.240 0
14446.811 0
14447.382 0
14447.953 0
14448.524 0
14449.095 0
14449.666 0
14450.237 1
14450.808 1
14451.379 0
14451.950 2
14452.521 0
14453.092 0
14453.663 1
14454.234 1
14454.805 0
14455.376 2
14455.947 1
14456.518 0
14457.090 0
14457.661 0
14458.232 0
14458.803 0
14459.374 2
14459.946 0
14460.517 1
14461.088 4
14461.659 1
14462.230 1
14462.802 0
14463.373 2
14463.944 1
14464.516 0
14465.087 0
14465.658 0
14466.229 2
14466.801 2
14467.372 1
14467.944 0
14468.515 0
14469.086 0
14469.658 0
14470.229 0
14470.800 0
14471.372 1
14471.943 1
14472.515 0
14473.086 1
14473.658 2
14474.229 1
14474.801 0
14475.372 1
14475.944 0
14476.515 2
14477.087 1
14477.658 1
14478.230 0
14478.801 4
14479.373 4
14479.945 0
14480.516 0
14481.088 4
14481.660 4
14482.231 2
14482.803 0
14483.374 0
14483.946 2
14484.518 1
14485.090 0
14485.661 0
14486.233 0
14486.805 0
14487.376 2
14487.948 2
14488.520 1
14489.092 1
14489.664 0
14490.235 1
14490.807 8
14491.379 4
14491.951 0
14492.523 0
14493.095 0
14493.666 3
14494.238 0
14494.810 1
14495.382 1
14495.954 1
14496.526 1
14497.098 1
14497.670 1
14498.242 0
14498.814 0
14499.386 0
14499.958 0
14500.530 0
14501.102 2
14501.674 3
14502.246 3
14502.818 1
14503.390 1
14503.962 3
14504.534 0
14505.106 0
14505.678 1
14506.250 1
14506.822 1
14507.395 2
14507.967 1
14508.539 0
14509.111 1
14509.683 0
14510.255 0
14510.828 0
14511.400 1
14511.972 0
14512.544 0
14513.117 0
14513.689 0
14514.261 0
14514.833 0
14515.406 0
14515.978 0
14516.550 0
14517.123 1
14517.695 1
14518.267 0
14518.840 1
14519.412 0
14519.985 0
14520.557 1
14521.129 1
14521.702 0
14522.274 0
14522.847 1
14523.419 1
14523.992 0
14524.564 0
14525.137 0
14525.709 0
14526.282 0
14526.854 0
14527.427 1
14527.999 0
14528.572 0
14529.144 0
14529.717 3
14530.289 6
14530.862 5
14531.435 3
14532.007 0
14532.580 0
14533.153 0
14533.725 3
14534.298 4
14534.871 2
14535.443 4
14536.016 1
14536.589 2
14537.161 4
14537.734 1
14538.307 11
14538.880 6
14539.453 2
14540.025 7
14540.598 6
14541.171 2
14541.744 0
14542.317 2
14542.889 0
14543.462 1
14544.035 1
14544.608 0
14545.181 1
14545.754 3
14546.327 1
14546.900 2
14547.473 2
14548.045 0
14548.618 1
14549.191 1
14549.764 0
14550.337 0
14550.910 0
14551.483 0
14552.056 0
14552.629 0
14553.202 0
14553.776 0
14554.349 0
14554.922 1
14555.495 1
14556.068 2
14556.641 1
14557.214 0
14557.787 0
14558.360 0
14558.934 0
14559.507 0
14560.080 0
14560.653 1
14561.226 2
14561.800 1
14562.373 6
14562.946 9
14563.519 5
14564.092 2
14564.666 3
14565.239 0
14565.812 1
14566.386 0
14566.959 1
14567.532 0
14568.106 1
14568.679 0
14569.252 0
14569.826 1
14570.399 0
14570.972 1
14571.546 3
14572.119 0
14572.693 0
14573.266 0
14573.840 2
14574.413 1
14574.987 3
14575.560 0
14576.134 1
14576.707 0
14577.281 0
14577.854 1
14578.428 0
14579.001 2
14579.575 2
14580.148 0
14580.722 0
14581.296 0
14581.869 0
14582.443 0
14583.016 0
14583.590 1
14584.164 1
14584.737 0
14585.311 0
14585.885 0
14586.458 3
14587.032 1
14587.606 0
14588.180 0
14588.753 1
14589.327 0
14589.901 1
14590.475 3
14591.048 0
14591.622 0
14592.196 0
14592.770 0
14593.344 0
14593.918 0
14594.491 0
14595.065 0
14595.639 0
14596.213 1
14596.787 1
14597.361 0
14597.935 1
14598.509 0
14599.083 1
14599.657 0
14600.231 0
14600.805 0
14601.379 3
14601.953 5
14602.527 0
14603.101 0
14603.675 0
14604.249 0
14604.823 0
14605.397 1
14605.971 1
14606.545 0
14607.119 2
14607.693 4
14608.268 2
14608.842 0
14609.416 2
14609.990 1
14610.564 0
14611.138 0
14611.713 1
14612.287 1
14612.861 1
14613.435 0
14614.009 1
14614.584 0
14615.158 0
14615.732 1
14616.307 1
14616.881 4
14617.455 9
14618.029 6
14618.604 1
14619.178 0
14619.753 0
14620.327 2
14620.901 4
14621.476 1
14622.050 0
14622.624 0
14623.199 0
14623.773 2
14624.348 5
14624.922 7
14625.497 5
14626.071 2
14626.646 1
14627.220 0
14627.795 2
14628.369 7
14628.944 1
14629.518 1
14630.093 3
14630.667 0
14631.242 3
14631.817 0
14632.391 0
14632.966 0
14633.541 0
14634.115 2
14634.690 0
14635.264 1
14635.839 0
14636.414 1
14636.989 2
14637.563 0
14638.138 3
14638.713 0
14639.287 1
14639.862 0
14640.437 0
14641.012 0
14641.587 0
14642.161 2
14642.736 0
14643.311 0
14643.886 1
14644.461 0
14645.035 0
14645.610 0
14646.185 3
14646.760 0
14647.335 1
14647.910 0
14648.485 0
14649.060 3
14649.635 0
14650.210 1
14650.785 3
14651.360 0
14651.935 0
14652.510 0
14653.085 2
14653.660 1
14654.235 0
14654.810 0
14655.385 2
14655.960 1
14656.535 3
14657.110 0
14657.685 0
14658.260 1
14658.835 2
14659.411 3
14659.986 5
14660.561 0
14661.136 0
14661.711 0
14662.286 0
14662.862 1
14663.437 0
14664.012 0
14664.587 0
14665.163 0
14665.738 0
14666.313 0
14666.888 1
14667.464 1
14668.039 2
14668.614 1
14669.190 1
14669.765 2
14670.340 2
14670.916 0
14671.491 0
14672.066 4
14672.642 0
14673.217 0
14673.793 0
14674.368 2
14674.944 1
14675.519 0
14676.095 1
14676.670 0
14677.245 1
14677.821 7
14678.396 5
14678.972 2
14679.548 0
14680.123 0
14680.699 0
14681.274 0
14681.850 2
14682.425 0
14683.001 0
14683.577 0
14684.152 2
14684.728 0
14685.304 0
14685.879 0
14686.455 0
14687.031 0
14687.606 4
14688.182 3
14688.758 1
14689.333 1
14689.909 0
14690.485 0
14691.061 0
14691.636 0
14692.212 2
14692.788 3
14693.364 2
14693.940 2
14694.515 1
14695.091 1
14695.667 0
14696.243 0
14696.819 1
14697.395 1
14697.971 3
14698.547 1
14699.122 0
14699.698 0
14700.274 2
14700.850 1
14701.426 0
14702.002 0
14702.578 1
14703.154 0
14703.730 1
14704.306 1
14704.882 0
14705.458 0
14706.034 0
14706.610 0
14707.187 0
14707.763 1
14708.339 2
14708.915 2
14709.491 2
14710.067 1
14710.643 1
14711.219 0
14711.796 0
14712.372 1
14712.948 0
14713.524 1
14714.100 0
14714.677 0
14715.253 0
14715.829 0
14716.405 0
14716.982 0
14717.558 0
14718.134 1
14718.710 1
14719.287 0
14719.863 0
14720.439 1
14721.016 4
14721.592 3
14722.169 1
14722.745 0
14723.321 0
14723.898 0
14724.474 0
14725.051 3
14725.627 2
14726.203 4
14726.780 0
14727.356 0
14727.933 1
14728.509 0
14729.086 2
14729.662 1
14730.239 2
14730.815 1
14731.392 0
14731.969 1
14732.545 0
14733.122 0
14733.698 0
14734.275 0
14734.852 0
14735.428 2
14736.005 1
14736.582 2
14737.158 2
14737.735 1
14738.312 0
14738.888 2
14739.465 3
14740.042 10
14740.618 8
14741.195 3
14741.772 2
14742.349 0
14742.925 0
14743.502 0
14744.079 0
14744.656 0
14745.233 0
14745.810 0
14746.386 0
14746.963 0
14747.540 0
14748.117 1
14748.694 0
14749.271 1
14749.848 3
14750.425 1
14751.002 1
14751.579 1
14752.155 0
14752.732 0
14753.309 0
14753.886 2
14754.463 2
14755.040 0
14755.617 1
14756.195 0
14756.772 0
14757.349 3
14757.926 6
14758.503 1
14759.080 1
14759.657 0
14760.234 0
14760.811 1
14761.388 1
14761.966 0
14762.543 0
14763.120 1
14763.697 0
14764.274 0
14764.851 0
14765.429 1
14766.006 2
14766.583 0
14767.160 0
14767.738 0
14768.315 0
14768.892 0
14769.470 0
14770.047 2
14770.624 2
14771.202 0
14771.779 0
14772.356 0
14772.934 0
14773.511 1
14774.088 0
14774.666 0
14775.243 1
14775.821 0
14776.398 0
14776.976 4
14777.553 8
14778.130 6
14778.708 3
14779.285 1
14779.863 1
14780.440 4
14781.018 0
14781.595 0
14782.173 0
14782.751 0
14783.328 1
14783.906 0
14784.483 3
14785.061 3
14785.639 2
14786.216 0
14786.794 2
14787.371 0
14787.949 6
14788.527 5
14789.105 2
14789.682 1
14790.260 0
14790.838 0
14791.415 1
14791.993 0
14792.571 1
14793.149 1
14793.726 0
14794.304 1
14794.882 0
14795.460 0
14796.038 0
14796.615 0
14797.193 2
14797.771 0
14798.349 0
14798.927 1
14799.505 1
14800.083 3
14800.661 3
14801.239 0
14801.816 0
14802.394 2
14802.972 1
14803.550 0
14804.128 0
14804.706 0
14805.284 0
14805.862 0
14806.440 1
14807.018 0
14807.596 0
14808.174 1
14808.753 0
14809.331 1
14809.909 0
14810.487 1
14811.065 1
14811.643 0
14812.221 1
14812.799 0
14813.378 0
14813.956 0
14814.534 1
14815.112 1
14815.690 0
14816.268 0
14816.847 0
14817.425 0
14818.003 0
14818.581 0
14819.160 0
14819.738 0
14820.316 0
14820.895 1
14821.473 1
14822.051 1
14822.630 1
14823.208 0
14823.786 1
14824.365 0
14824.943 0
14825.521 0
14826.100 0
14826.678 0
14827.257 0
14827.835 3
14828.414 1
14828.992 0
14829.571 3
14830.149 3
14830.728 1
14831.306 1
14831.885 1
14832.463 0
14833.042 0
14833.620 0
14834.199 1
14834.777 1
14835.356 4
14835.935 3
14836.513 0
14837.092 0
14837.670 1
14838.249 0
14838.828 1
14839.406 1
14839.985 0
14840.564 0
14841.143 0
14841.721 0
14842.300 0
14842.879 0
14843.457 1
14844.036 1
14844.615 2
14845.194 0
14845.773 0
14846.351 1
14846.930 0
14847.509 2
14848.088 2
14848.667 0
14849.246 0
14849.824 0
14850.403 3
14850.982 3
14851.561 4
14852.140 2
14852.719 0
14853.298 1
14853.877 0
14854.456 0
14855.035 1
14855.614 1
14856.193 7
14856.772 3
14857.351 0
14857.930 0
14858.509 1
14859.088 3
14859.667 3
14860.246 1
14860.825 3
14861.404 3
14861.983 2
14862.563 1
14863.142 2
14863.721 0
14864.300 0
14864.879 0
14865.458 0
14866.037 1
14866.617 2
14867.196 0
14867.775 0
14868.354 2
14868.934 1
14869.513 1
14870.092 0
14870.671 1
14871.251 3
14871.830 0
14872.409 2
14872.989 0
14873.568 0
14874.147 1
14874.727 1
14875.306 0
14875.885 0
14876.465 2
14877.044 0
14877.624 0
14878.203 0
14878.783 1
14879.362 0
14879.941 5
14880.521 3
14881.100 0
14881.680 6
14882.259 6
14882.839 2
14883.418 0
14883.998 3
14884.578 1
14885.157 1
14885.737 1
14886.316 1
14886.896 0
14887.475 5
14888.055 2
14888.635 1
14889.214 2
14889.794 0
14890.374 3
14890.953 4
14891.533 6
14892.113 1
14892.692 0
14893.272 0
14893.852 0
14894.432 0
14895.011 1
14895.591 6
14896.171 1
14896.751 0
14897.331 0
14897.910 0
14898.490 0
14899.070 0
14899.650 0
14900.230 1
14900.810 2
14901.389 2
14901.969 1
14902.549 0
14903.129 0
14903.709 0
14904.289 2
14904.869 1
14905.449 2
14906.029 0
14906.609 0
14907.189 0
14907.769 1
14908.349 2
14908.929 0
14909.509 0
14910.089 0
14910.669 0
14911.249 2
14911.829 1
14912.409 2
14912.989 2
14913.570 8
14914.150 4
14914.730 2
14915.310 2
14915.890 2
14916.470 1
14917.051 0
14917.631 0
14918.211 0
14918.791 0
14919.371 0
14919.952 0
14920.532 0
14921.112 0
14921.692 0
14922.273 0
14922.853 2
14923.433 0
14924.014 1
14924.594 1
14925.174 0
14925.755 2
14926.335 1
14926.915 0
14927.496 1
14928.076 0
14928.657 0
14929.237 0
14929.818 3
14930.398 0
14930.978 1
14931.559 0
14932.139 0
14932.720 0
14933.300 0
14933.881 2
14934.461 1
14935.042 0
14935.622 0
14936.203 0
14936.784 0
14937.364 0
14937.945 0
14938.525 0
14939.106 1
14939.687 0
14940.267 0
14940.848 0
14941.429 1
14942.009 1
14942.590 1
14943.171 0
14943.751 0
14944.332 0
14944.913 0
14945.494 3
14946.074 3
14946.655 2
14947.236 0
14947.817 0
14948.397 1
14948.978 1
14949.559 3
14950.140 3
14950.721 0
14951.302 2
14951.882 2
14952.463 1
14953.044 0
14953.625 0
14954.206 4
14954.787 3
14955.368 0
14955.949 1
14956.530 0
14957.111 0
14957.692 0
14958.273 6
14958.854 3
14959.435 1
14960.016 3
14960.597 0
14961.178 2
14961.759 0
14962.340 0
14962.921 0
14963.502 0
14964.083 2
14964.664 1
14965.245 3
14965.827 0
14966.408 0
14966.989 0
14967.570 3
14968.151 5
14968.732 3
14969.314 1
14969.895 2
14970.476 3
14971.057 1
14971.639 1
14972.220 1
14972.801 0
14973.382 0
14973.964 0
14974.545 0
14975.126 0
14975.708 0
14976.289 1
14976.870 0
14977.452 0
14978.033 0
14978.614 6
14979.196 6
14979.777 1
14980.359 0
14980.940 0
14981.522 0
14982.103 0
14982.684 0
14983.266 1
14983.847 0
14984.429 0
14985.010 4
14985.592 0
14986.174 0
14986.755 0
14987.337 0
14987.918 1
14988.500 2
14989.081 1
14989.663 0
14990.245 0
14990.826 3
14991.408 4
14991.989 4
14992.571 5
14993.153 0
14993.734 1
14994.316 2
14994.898 0
14995.480 0
14996.061 0
14996.643 0
14997.225 0
14997.807 1
14998.388 5
14998.970 7
14999.552 7
15000.134 5
15000.716 1
15001.297 0
15001.879 0
15002.461 0
15003.043 0
15003.625 1
15004.207 0
15004.789 0
15005.370 1
15005.952 1
15006.534 0
15007.116 4
15007.698 5
15008.280 2
15008.862 1
15009.444 0
15010.026 0
15010.608 0
15011.190 0
15011.772 1
15012.354 0
15012.936 0
15013.518 0
15014.100 1
15014.682 2
15015.265 0
15015.847 0
15016.429 2
15017.011 1
15017.593 1
15018.175 0
15018.757 0
15019.340 2
15019.922 4
15020.504 1
15021.086 1
15021.668 1
15022.251 0
15022.833 0
15023.415 0
15023.997 3
15024.580 0
15025.162 0
15025.744 0
15026.327 0
15026.909 5
15027.491 6
15028.074 3
15028.656 1
15029.238 1
15029.821 1
15030.403 0
15030.986 0
15031.568 3
15032.150 2
15032.733 3
15033.315 0
15033.898 2
15034.480 3
15035.063 3
15035.645 0
15036.228 0
15036.810 4
15037.393 4
15037.975 2
15038.558 0
15039.140 0
15039.723 1
15040.306 0
15040.888 0
15041.471 0
15042.053 0
15042.636 1
15043.219 2
15043.801 5
15044.384 1
15044.967 1
15045.549 0
15046.132 0
15046.715 1
15047.297 2
15047.880 1
15048.463 3
15049.046 7
15049.628 9
15050.211 2
15050.794 0
15051.377 0
15051.960 1
15052.542 2
15053.125 0
15053.708 0
15054.291 3
15054.874 4
15055.457 5
15056.040 8
15056.623 3
15057.205 2
15057.788 0
15058.371 0
15058.954 2
15059.537 1
15060.120 4
15060.703 7
15061.286 2
15061.869 1
15062.452 4
15063.035 1
15063.618 1
15064.201 2
15064.784 1
15065.367 5
15065.951 1
15066.534 1
15067.117 3
15067.700 0
15068.283 7
15068.866 5
15069.449 0
15070.032 1
15070.616 1
15071.199 0
15071.782 2
15072.365 2
15072.948 0
15073.532 1
15074.115 2
15074.698 0
15075.281 5
15075.865 3
15076.448 4
15077.031 1
15077.615 3
15078.198 0
15078.781 4
15079.365 4
15079.948 6
15080.531 13
15081.115 13
15081.698 8
15082.281 1
15082.865 1
15083.448 2
15084.032 2
15084.615 3
15085.199 2
15085.782 11
15086.366 7
15086.949 5
15087.533 10
15088.116 6
15088.700 8
15089.283 15
15089.867 10
15090.450 3
15091.034 5
15091.617 4
15092.201 3
15092.785 7
15093.368 10
15093.952 3
15094.535 2
15095.119 6
15095.703 3
15096.286 3
15096.870 10
15097.454 7
15098.038 7
15098.621 8
15099.205 11
15099.789 18
15100.372 22
15100.956 16
15101.540 13
15102.124 9
15102.708 9
15103.291 10
15103.875 17
15104.459 16
15105.043 18
15105.627 20
15106.211 4
15106.795 8
15107.378 11
15107.962 7
15108.546 14
15109.130 13
15109.714 14
15110.298 20
15110.882 28
15111.466 31
15112.050 39
15112.634 49
15113.218 43
15113.802 41
15114.386 77
15114.970 73
15115.554 81
15116.138 66
15116.722 67
15117.306 84
15117.890 96
15118.474 98
15119.059 127
15119.643 131
15120.227 153
15120.811 155
15121.395 162
15121.979 224
15122.563 231
15123.148 235
15123.732 248
15124.316 246
15124.900 252
15125.485 266
15126.069 247
15126.653 248
15127.237 252
15127.822 248
15128.406 230
15128.990 221
15129.574 216
15130.159 188
15130.743 160
15131.328 149
15131.912 144
15132.496 120
15133.081 124
15133.665 131
15134.249 103
15134.834 87
15135.418 78
15136.003 76
15136.587 72
15137.172 42
15137.756 35
15138.341 22
15138.925 25
15139.510 18
15140.094 19
15140.679 16
15141.263 16
15141.848 13
15142.432 11
15143.017 12
15143.601 11
15144.186 7
15144.771 4
15145.355 3
15145.940 10
15146.525 8
15147.109 8
15147.694 7
15148.279 5
15148.863 6
15149.448 4
15150.033 4
15150.617 4
15151.202 5
15151.787 2
15152.372 1
15152.956 6
15153.541 2
15154.126 3
15154.711 5
15155.296 3
15155.880 4
15156.465 4
15157.050 1
15157.635 0
15158.220 0
15158.805 8
15159.390 5
15159.975 4
15160.560 3
15161.144 3
15161.729 1
15162.314 3
15162.899 2
15163.484 5
15164.069 5
15164.654 2
15165.239 5
15165.824 3
15166.409 4
15166.994 3
15167.579 4
15168.164 3
15168.750 3
15169.335 2
15169.920 1
15170.505 4
15171.090 1
15171.675 0
15172.260 0
15172.845 0
15173.431 1
15174.016 1
15174.601 0
15175.186 0
15175.771 2
15176.357 3
15176.942 4
15177.527 3
15178.112 4
15178.698 3
15179.283 1
15179.868 2
15180.453 4
15181.039 4
15181.624 3
15182.209 0
15182.795 0
15183.380 2
15183.965 0
15184.551 0
15185.136 0
15185.722 1
15186.307 1
15186.892 2
15187.478 0
15188.063 2
15188.649 1
15189.234 2
15189.820 3
15190.405 1
15190.991 2
15191.576 0
15192.162 0
15192.747 1
15193.333 0
15193.918 1
15194.504 1
15195.090 4
15195.675 2
15196.261 1
15196.846 1
15197.432 3
15198.018 0
15198.603 0
15199.189 0
15199.775 0
15200.360 0
15200.946 0
15201.532 2
15202.118 0
15202.703 0
15203.289 0
15203.875 1
15204.461 0
15205.046 0
15205.632 2
15206.218 1
15206.804 3
15207.390 2
15207.975 6
15208.561 2
15209.147 0
15209.733 1
15210.319 1
15210.905 2
15211.491 0
15212.077 2
15212.662 0
15213.248 0
15213.834 0
15214.420 0
15215.006 1
15215.592 0
15216.178 1
15216.764 1
15217.350 0
15217.936 4
15218.522 5
15219.108 0
15219.694 0
15220.281 0
15220.867 0
15221.453 2
15222.039 1
15222.625 1
15223.211 1
15223.797 2
15224.383 1
15224.969 0
15225.556 0
15226.142 1
15226.728 2
15227.314 1
15227.900 2
15228.487 1
15229.073 3
15229.659 2
15230.245 3
15230.832 0
15231.418 0
15232.004 3
15232.591 0
15233.177 0
15233.763 0
15234.350 1
15234.936 2
15235.522 3
15236.109 2
15236.695 0
15237.282 0
15237.868 1
15238.454 1
15239.041 2
15239.627 3
15240.214 4
15240.800 1
15241.387 0
15241.973 1
15242.560 0
15243.146 2
15243.733 1
15244.319 0
15244.906 0
15245.492 1
15246.079 1
15246.665 1
15247.252 2
15247.839 1
15248.425 0
15249.012 0
15249.599 0
15250.185 0
15250.772 1
15251.358 2
15251.945 0
15252.532 0
15253.119 0
15253.705 2
15254.292 0
15254.879 0
15255.466 0
15256.052 1
15256.639 1
15257.226 0
15257.813 0
15258.399 0
15258.986 0
15259.573 1
15260.160 1
15260.747 1
15261.334 0
15261.921 1
15262.507 0
15263.094 1
15263.681 3
15264.268 3
15264.855 0
15265.442 2
15266.029 2
15266.616 1
15267.203 0
15267.790 1
15268.377 1
15268.964 0
15269.551 1
15270.138 1
15270.725 1
15271.312 0
15271.899 3
15272.486 0
15273.073 4
15273.660 5
15274.248 2
15274.835 0
15275.422 0
15276.009 2
15276.596 2
15277.183 7
15277.770 4
15278.358 4
15278.945 3
15279.532 1
15280.119 0
15280.707 1
15281.294 0
15281.881 1
15282.468 0
15283.056 0
15283.643 3
15284.230 3
15284.817 1
15285.405 1
15285.992 1
15286.580 4
15287.167 2
15287.754 3
15288.342 2
15288.929 0
15289.516 1
15290.104 3
15290.691 0
15291.279 3
15291.866 1
15292.454 3
15293.041 0
15293.629 3
15294.216 4
15294.804 2
15295.391 0
15295.979 0
15296.566 2
15297.154 0
15297.741 0
15298.329 3
15298.916 2
15299.504 0
15300.092 1
15300.679 1
15301.267 0
15301.855 2
15302.442 4
15303.030 3
15303.618 2
15304.205 4
15304.793 3
15305.381 5
15305.968 8
15306.556 5
15307.144 3
15307.732 1
15308.319 0
15308.907 1
15309.495 4
15310.083 0
15310.671 1
15311.258 1
15311.846 1
15312.434 1
15313.022 4
15313.610 7
15314.198 6
15314.786 4
15315.374 9
15315.961 2
15316.549 1
15317.137 1
15317.725 1
15318.313 2
15318.901 2
15319.489 0
15320.077 2
15320.665 5
15321.253 1
15321.841 0
15322.429 0
15323.017 0
15323.605 3
15324.193 2
15324.782 1
15325.370 0
15325.958 2
15326.546 7
15327.134 6
15327.722 2
15328.310 7
15328.898 9
15329.487 5
15330.075 7
15330.663 2
15331.251 3
15331.839 1
15332.428 0
15333.016 0
15333.604 3
15334.192 3
15334.781 4
15335.369 2
15335.957 2
15336.546 0
15337.134 0
15337.722 0
15338.311 1
15338.899 4
15339.487 5
15340.076 5
15340.664 3
15341.253 0
15341.841 3
15342.429 5
15343.018 5
15343.606 4
15344.195 2
15344.783 2
15345.372 0
15345.960 0
15346.549 0
15347.137 4
15347.726 1
15348.314 0
15348.903 0
15349.491 0
15350.080 0
15350.669 2
15351.257 0
15351.846 0
15352.434 0
15353.023 0
15353.612 1
15354.200 1
15354.789 4
15355.378 2
15355.966 0
15356.555 0
15357.144 3
15357.732 0
15358.321 0
15358.910 0
15359.499 0
15360.087 1
15360.676 0
15361.265 0
15361.854 0
15362.443 0
15363.031 1
15363.620 1
15364.209 1
15364.798 0
15365.387 4
15365.976 3
15366.565 2
15367.154 0
15367.742 0
15368.331 1
15368.920 0
15369.509 2
15370.098 0
15370.687 0
15371.276 0
15371.865 1
15372.454 0
15373.043 0
15373.632 2
15374.221 0
15374.810 1
15375.399 2
15375.988 2
15376.577 3
15377.167 0
15377.756 1
15378.345 2
15378.934 3
15379.523 3
15380.112 0
15380.701 0
15381.291 1
15381.880 0
15382.469 1
15383.058 1
15383.647 0
15384.237 1
15384.826 7
15385.415 6
15386.004 1
15386.594 1
15387.183 1
15387.772 2
15388.362 0
15388.951 3
15389.540 1
15390.130 0
15390.719 0
15391.308 1
15391.898 0
15392.487 0
15393.076 0
15393.666 0
15394.255 2
15394.845 2
15395.434 3
15396.024 1
15396.613 0
15397.203 1
15397.792 0
15398.382 0
15398.971 0
15399.561 1
15400.150 1
15400.740 0
15401.329 2
15401.919 1
15402.508 0
15403.098 0
15403.688 0
15404.277 2
15404.867 4
15405.456 1
15406.046 4
15406.636 2
15407.225 2
15407.815 0
15408.405 0
15408.994 0
15409.584 0
15410.174 4
15410.764 2
15411.353 2
15411.943 0
15412.533 1
15413.123 0
15413.713 0
15414.302 0
15414.892 0
15415.482 1
15416.072 10
15416.662 9
15417.252 3
15417.841 1
15418.431 0
15419.021 1
15419.611 3
15420.201 3
15420.791 1
15421.381 0
15421.971 1
15422.561 0
15423.151 0
15423.741 3
15424.331 5
15424.921 1
15425.511 0
15426.101 2
15426.691 2
15427.281 0
15427.871 1
15428.461 0
15429.051 0
15429.641 0
15430.231 1
15430.822 0
15431.412 0
15432.002 0
15432.592 0
15433.182 0
15433.772 0
15434.362 0
15434.953 0
15435.543 1
15436.133 2
15436.723 2
15437.314 0
15437.904 1
15438.494 0
15439.084 0
15439.675 0
15440.265 1
15440.855 0
15441.446 3
15442.036 2
15442.626 1
15443.217 5
15443.807 1
15444.397 0
15444.988 0
15445.578 0
15446.169 1
15446.759 0
15447.350 0
15447.940 0
15448.530 0
15449.121 0
15449.711 0
15450.302 2
15450.892 0
15451.483 0
15452.073 0
15452.664 0
15453.255 0
15453.845 0
15454.436 0
15455.026 4
15455.617 5
15456.208 1
15456.798 0
15457.389 2
15457.979 0
15458.570 2
15459.161 0
15459.751 1
15460.342 5
15460.933 1
15461.524 0
15462.114 0
15462.705 0
15463.296 0
15463.887 0
15464.477 0
15465.068 0
15465.659 0
15466.250 1
15466.840 0
15467.431 0
15468.022 0
15468.613 1
15469.204 0
15469.795 0
15470.386 0
15470.976 0
15471.567 0
15472.158 1
15472.749 0
15473.340 0
15473.931 1
15474.522 0
15475.113 0
15475.704 0
15476.295 2
15476.886 1
15477.477 1
15478.068 1
15478.659 0
15479.250 0
15479.841 0
15480.432 0
15481.023 1
15481.614 2
15482.206 1
15482.797 0
15483.388 1
15483.979 12
15484.570 7
15485.161 4
15485.752 1
15486.344 0
15486.935 1
15487.526 1
15488.117 1
15488.709 3
15489.300 3
15489.891 0
15490.482 0
15491.074 0
15491.665 0
15492.256 0
15492.847 1
15493.439 0
15494.030 0
15494.622 0
15495.213 0
15495.804 0
15496.396 0
15496.987 1
15497.578 1
15498.170 1
15498.761 0
15499.353 0
15499.944 0
15500.536 0
15501.127 1
15501.719 0
15502.310 0
15502.902 0
15503.493 7
15504.085 3
15504.676 0
15505.268 0
15505.859 0
15506.451 4
15507.042 0
15507.634 0
15508.226 1
15508.817 0
15509.409 1
15510.000 1
15510.592 1
15511.184 0
15511.775 0
15512.367 0
15512.959 0
15513.551 0
15514.142 0
15514.734 0
15515.326 0
15515.918 2
15516.509 2
15517.101 0
15517.693 1
15518.285 0
15518.876 2
15519.468 0
15520.060 0
15520.652 2
15521.244 1
15521.836 3
15522.428 1
15523.019 0
15523.611 0
15524.203 0
15524.795 0
15525.387 0
15525.979 0
15526.571 0
15527.163 0
15527.755 2
15528.347 4
15528.939 3
15529.531 1
15530.123 1
15530.715 0
15531.307 0
15531.899 0
15532.491 0
15533.083 0
15533.675 1
15534.267 2
15534.860 0
15535.452 0
15536.044 0
15536.636 0
15537.228 2
15537.820 1
15538.413 0
15539.005 0
15539.597 0
15540.189 1
15540.781 3
15541.374 1
15541.966 0
15542.558 0
15543.150 1
15543.743 2
15544.335 8
15544.927 6
15545.520 1
15546.112 0
15546.704 4
15547.297 2
15547.889 1
15548.481 0
15549.074 0
15549.666 0
15550.259 2
15550.851 1
15551.443 0
15552.036 0
15552.628 0
15553.221 0
15553.813 2
15554.406 0
15554.998 7
15555.591 2
15556.183 2
15556.776 0
15557.368 3
15557.961 2
15558.554 0
15559.146 4
15559.739 1
15560.331 0
15560.924 0
15561.517 0
15562.109 2
15562.702 2
15563.294 0
15563.887 0
15564.480 0
15565.073 0
15565.665 0
15566.258 0
15566.851 3
15567.443 1
15568.036 0
15568.629 0
15569.222 2
15569.814 1
15570.407 0
15571.000 0
15571.593 0
15572.186 4
15572.779 1
15573.371 2
15573.964 1
15574.557 0
15575.150 0
15575.743 0
15576.336 0
15576.929 0
15577.522 1
15578.115 1
15578.708 0
15579.301 2
15579.894 2
15580.487 3
15581.080 5
15581.673 2
15582.266 1
15582.859 2
15583.452 0
15584.045 3
15584.638 1
15585.231 1
15585.824 0
15586.417 3
15587.010 1
15587.603 0
15588.196 3
15588.790 0
15589.383 1
15589.976 0
15590.569 3
15591.162 1
15591.755 0
15592.349 0
15592.942 0
15593.535 0
15594.128 2
15594.722 2
15595.315 1
15595.908 0
15596.501 2
15597.095 6
15597.688 4
15598.281 2
15598.875 0
15599.468 2
15600.061 3
15600.655 0
15601.248 0
15601.842 1
15602.435 1
15603.028 0
15603.622 3
15604.215 1
15604.809 0
15605.402 1
15605.996 0
15606.589 0
15607.183 0
15607.776 0
15608.370 0
15608.963 2
15609.557 1
15610.150 0
15610.744 1
15611.337 1
15611.931 0
15612.525 1
15613.118 0
15613.712 1
15614.306 0
15614.899 0
15615.493 1
15616.087 3
15616.680 2
15617.274 1
15617.868 2
15618.461 0
15619.055 0
15619.649 0
15620.242 0
15620.836 0
15621.430 4
15622.024 3
15622.618 1
15623.211 0
15623.805 1
15624.399 2
15624.993 0
15625.587 0
15626.181 0
15626.774 1
15627.368 0
15627.962 0
15628.556 1
15629.150 0
15629.744 0
15630.338 0
15630.932 0
15631.526 0
15632.120 1
15632.714 0
15633.308 0
15633.902 0
15634.496 0
15635.090 1
15635.684 1
15636.278 5
15636.872 9
15637.466 4
15638.060 1
15638.654 0
15639.248 0
15639.842 1
15640.437 1
15641.031 1
15641.625 1
15642.219 0
15642.813 0
15643.407 0
15644.002 0
15644.596 0
15645.190 0
15645.784 0
15646.379 0
15646.973 0
15647.567 2
15648.161 0
15648.756 1
15649.350 1
15649.944 1
15650.539 0
15651.133 0
15651.727 0
15652.322 0
15652.916 2
15653.510 0
15654.105 0
15654.699 0
15655.294 0
15655.888 0
15656.482 0
15657.077 3
15657.671 0
15658.266 0
15658.860 0
15659.455 1
15660.049 1
15660.644 0
15661.238 0
15661.833 3
15662.427 3
15663.022 0
15663.617 0
15664.211 0
15664.806 0
15665.400 0
15665.995 0
15666.590 0
15667.184 1
15667.779 0
15668.374 0
15668.968 1
15669.563 1
15670.158 2
15670.752 0
15671.347 0
15671.942 1
15672.536 1
15673.131 2
15673.726 0
15674.321 2
15674.916 1
15675.510 0
15676.105 0
15676.700 0
15677.295 0
15677.890 0
15678.485 0
15679.079 0
15679.674 1
15680.269 2
15680.864 2
15681.459 0
15682.054 1
15682.649 0
15683.244 3
15683.839 1
15684.434 1
15685.029 0
15685.624 0
15686.219 0
15686.814 2
15687.409 2
15688.004 1
15688.599 0
15689.194 0
15689.789 0
15690.384 0
15690.979 0
15691.574 0
15692.169 2
15692.764 3
15693.360 3
15693.955 2
15694.550 0
15695.145 0
15695.740 0
15696.335 1
15696.931 0
15697.526 1
15698.121 0
15698.716 2
15699.312 0
15699.907 0
15700.502 0
15701.097 2
15701.693 1
15702.288 1
15702.883 2
15703.479 0
15704.074 0
15704.669 0
15705.265 0
15705.860 3
15706.455 0
15707.051 0
15707.646 1
15708.242 0
15708.837 0
15709.433 0
15710.028 0
15710.624 0
15711.219 1
15711.814 2
15712.410 1
15713.006 0
15713.601 1
15714.197 0
15714.792 2
15715.388 1
15715.983 0
15716.579 3
15717.174 3
15717.770 0
15718.366 1
15718.961 1
15719.557 0
15720.153 0
15720.748 1
15721.344 0
15721.940 0
15722.535 0
15723.131 1
15723.727 0
15724.322 0
15724.918 0
15725.514 1
15726.110 1
15726.705 0
15727.301 0
15727.897 0
15728.493 1
15729.089 0
15729.684 0
15730.280 0
15730.876 0
15731.472 0
15732.068 1
15732.664 1
15733.260 0
15733.856 3
15734.451 3
15735.047 1
15735.643 3
15736.239 6
15736.835 4
15737.431 1
15738.027 1
15738.623 1
15739.219 1
15739.815 1
15740.411 2
15741.007 2
15741.603 3
15742.199 6
15742.796 6
15743.392 1
15743.988 0
15744.584 0
15745.180 2
15745.776 0
15746.372 0
15746.968 0
15747.565 0
15748.161 1
15748.757 1
15749.353 2
15749.949 2
15750.546 2
15751.142 0
15751.738 1
15752.334 2
15752.931 2
15753.527 0
15754.123 2
15754.719 2
15755.316 1
15755.912 0
15756.508 2
15757.105 1
15757.701 1
15758.298 0
15758.894 0
15759.490 0
15760.087 0
15760.683 6
15761.280 2
15761.876 1
15762.472 0
15763.069 0
15763.665 0
15764.262 0
15764.858 0
15765.455 0
15766.051 0
15766.648 1
15767.244 0
15767.841 0
15768.438 2
15769.034 1
15769.631 0
15770.227 1
15770.824 1
15771.421 2
15772.017 4
15772.614 3
15773.211 1
15773.807 0
15774.404 1
15775.001 2
15775.597 3
15776.194 2
15776.791 5
15777.387 0
15777.984 0
15778.581 1
15779.178 0
15779.774 0
15780.371 0
15780.968 0
15781.565 1
15782.162 0
15782.759 1
15783.355 0
15783.952 3
15784.549 3
15785.146 0
15785.743 0
15786.340 0
15786.937 0
15787.534 1
15788.131 1
15788.728 0
15789.325 4
15789.921 7
15790.518 5
15791.115 1
15791.712 1
15792.309 1
15792.907 0
15793.504 0
15794.101 1
15794.698 1
15795.295 2
15795.892 4
15796.489 3
15797.086 2
15797.683 2
15798.280 1
15798.877 4
15799.475 4
15800.072 2
15800.669 0
15801.266 3
15801.863 1
15802.461 0
15803.058 0
15803.655 0
15804.252 0
15804.849 0
15805.447 1
15806.044 3
15806.641 2
15807.239 1
15807.836 2
15808.433 4
15809.031 2
15809.628 3
15810.225 2
15810.823 1
15811.420 0
15812.017 0
15812.615 0
15813.212 1
15813.810 2
15814.407 4
15815.005 2
15815.602 1
15816.199 4
15816.797 0
15817.394 0
15817.992 0
15818.589 2
15819.187 2
15819.785 1
15820.382 0
15820.980 0
15821.577 4
15822.175 5
15822.772 1
15823.370 0
15823.968 3
15824.565 5
15825.163 6
15825.761 8
15826.358 12
15826.956 6
15827.554 2
15828.151 1
15828.749 3
15829.347 3
15829.944 3
15830.542 3
15831.140 3
15831.738 4
15832.335 1
15832.933 1
15833.531 1
15834.129 0
15834.727 1
15835.325 7
15835.922 2
15836.520 1
15837.118 1
15837.716 0
15838.314 2
15838.912 3
15839.510 2
15840.108 5
15840.706 9
15841.303 6
15841.901 4
15842.499 0
15843.097 0
15843.695 1
15844.293 1
15844.891 2
15845.489 1
15846.087 0
15846.685 1
15847.284 1
15847.882 2
15848.480 4
15849.078 5
15849.676 5
15850.274 5
15850.872 9
15851.470 5
15852.068 6
15852.667 8
15853.265 11
15853.863 12
15854.461 9
15855.059 8
15855.658 8
15856.256 9
15856.854 11
15857.452 15
15858.051 19
15858.649 16
15859.247 17
15859.845 18
15860.444 17
15861.042 9
15861.640 13
15862.239 15
15862.837 22
15863.435 21
15864.034 21
15864.632 22
15865.231 20
15865.829 14
15866.427 13
15867.026 14
15867.624 10
15868.223 20
15868.821 24
15869.420 35
15870.018 20
15870.617 23
15871.215 33
15871.814 36
15872.412 28
15873.011 23
15873.609 15
15874.208 15
15874.806 10
15875.405 8
15876.004 8
15876.602 5
15877.201 3
15877.800 6
15878.398 6
15878.997 6
15879.596 6
15880.194 5
15880.793 4
15881.392 2
15881.990 1
15882.589 1
15883.188 5
15883.787 5
15884.385 5
15884.984 5
15885.583 1
15886.182 3
15886.780 3
15887.379 3
15887.978 4
15888.577 5
15889.176 1
15889.775 0
15890.374 3
15890.972 7
15891.571 5
15892.170 5
15892.769 4
15893.368 4
15893.967 3
15894.566 1
15895.165 5
15895.764 2
15896.363 3
15896.962 1
15897.561 3
15898.160 2
15898.759 0
15899.358 1
15899.957 3
15900.556 2
15901.155 1
15901.754 2
15902.353 3
15902.953 2
15903.552 1
15904.151 2
15904.750 2
15905.349 0
15905.948 15
15906.547 17
15907.147 10
15907.746 12
15908.345 3
15908.944 2
15909.543 0
15910.143 2
15910.742 2
15911.341 0
15911.941 0
15912.540 0
15913.139 2
15913.738 1
15914.338 2
15914.937 1
15915.536 0
15916.136 3
15916.735 1
15917.335 1
15917.934 0
15918.533 3
15919.133 1
15919.732 4
15920.332 3
15920.931 1
15921.531 1
15922.130 1
15922.730 0
15923.329 3
15923.929 3
15924.528 1
15925.128 2
15925.727 5
15926.327 6
15926.926 2
15927.526 3
15928.125 8
15928.725 6
15929.325 4
15929.924 4
15930.524 1
15931.124 0
15931.723 0
15932.323 1
15932.923 3
15933.522 3
15934.122 2
15934.722 0
15935.321 0
15935.921 6
15936.521 2
15937.121 1
15937.720 2
15938.320 2
15938.920 2
15939.520 1
15940.120 0
15940.719 0
15941.319 0
15941.919 2
15942.519 4
15943.119 2
15943.719 1
15944.319 3
15944.918 1
15945.518 1
15946.118 0
15946.718 1
15947.318 3
15947.918 2
15948.518 1
15949.118 1
15949.718 6
15950.318 4
15950.918 1
15951.518 0
15952.118 0
15952.718 0
15953.318 1
15953.918 1
15954.518 2
15955.119 1
15955.719 2
15956.319 2
15956.919 2
15957.519 1
15958.119 0
15958.719 0
15959.320 0
15959.920 1
15960.520 0
15961.120 0
15961.720 1
15962.321 0
15962.921 0
15963.521 1
15964.121 2
15964.722 3
15965.322 3
15965.922 1
15966.523 0
15967.123 0
15967.723 2
15968.324 2
15968.924 1
15969.524 0
15970.125 0
15970.725 3
15971.325 0
15971.926 5
15972.526 2
15973.127 1
15973.727 0
15974.328 0
15974.928 0
15975.529 1
15976.129 0
15976.730 0
15977.330 0
15977.931 3
15978.531 1
15979.132 1
15979.732 1
15980.333 3
15980.933 0
15981.534 1
15982.135 0
15982.735 1
15983.336 3
15983.937 12
15984.537 6
15985.138 6
15985.739 5
15986.339 6
15986.940 6
15987.541 4
15988.141 4
15988.742 0
15989.343 0
15989.944 0
15990.544 0
15991.145 2
15991.746 3
15992.347 3
15992.948 1
15993.548 1
15994.149 1
15994.750 3
15995.351 2
15995.952 0
15996.553 0
15997.154 0
15997.754 2
15998.355 0
15998.956 0
15999.557 1
16000.158 1
16000.759 1
16001.360 0
16001.961 0
16002.562 1
16003.163 0
16003.764 0
16004.365 1
16004.966 1
16005.567 1
16006.168 1
16006.769 0
16007.370 2
16007.971 0
16008.573 1
16009.174 2
16009.775 2
16010.376 1
16010.977 0
16011.578 1
16012.179 0
16012.781 2
16013.382 3
16013.983 1
16014.584 1
16015.185 1
16015.787 1
16016.388 0
16016.989 1
16017.590 0
16018.192 1
16018.793 3
16019.394 0
16019.996 2
16020.597 2
16021.198 0
16021.800 0
16022.401 1
16023.002 1
16023.604 2
16024.205 3
16024.807 2
16025.408 1
16026.010 0
16026.611 0
16027.212 1
16027.814 0
16028.415 2
16029.017 0
16029.618 0
16030.220 3
16030.821 0
16031.423 0
16032.024 5
16032.626 6
16033.228 8
16033.829 5
16034.431 1
16035.032 0
16035.634 0
16036.236 0
16036.837 0
16037.439 3
16038.041 4
16038.642 2
16039.244 5
16039.846 3
16040.447 1
16041.049 8
16041.651 3
16042.252 1
16042.854 2
16043.456 1
16044.058 3
16044.660 2
16045.261 2
16045.863 1
16046.465 1
16047.067 2
16047.669 1
16048.270 1
16048.872 0
16049.474 0
16050.076 0
16050.678 1
16051.280 0
16051.882 3
16052.484 3
16053.086 0
16053.688 1
16054.290 3
16054.892 4
16055.494 10
16056.096 4
16056.698 1
16057.300 0
16057.902 0
16058.504 2
16059.106 2
16059.708 1
16060.310 0
16060.912 0
16061.514 1
16062.116 0
16062.718 3
16063.320 3
16063.923 6
16064.525 5
16065.127 1
16065.729 1
16066.331 0
16066.934 0
16067.536 0
16068.138 0
16068.740 1
16069.342 0
16069.945 1
16070.547 1
16071.149 2
16071.752 2
16072.354 3
16072.956 2
16073.558 2
16074.161 1
16074.763 6
16075.366 8
16075.968 5
16076.570 3
16077.173 0
16077.775 0
16078.378 0
16078.980 1
16079.582 0
16080.185 0
16080.787 3
16081.390 1
16081.992 4
16082.595 1
16083.197 0
16083.800 3
16084.402 1
16085.005 1
16085.607 2
16086.210 1
16086.813 3
16087.415 1
16088.018 1
16088.620 6
16089.223 5
16089.826 1
16090.428 4
16091.031 7
16091.634 5
16092.236 4
16092.839 2
16093.442 0
16094.044 1
16094.647 1
16095.250 1
16095.853 0
16096.455 3
16097.058 2
16097.661 0
16098.264 0
16098.866 0
16099.469 0
16100.072 2
16100.675 4
16101.278 1
16101.881 1
16102.483 1
16103.086 3
16103.689 5
16104.292 3
16104.895 1
16105.498 1
16106.101 0
16106.704 0
16107.307 2
16107.910 3
16108.513 5
16109.116 4
16109.719 2
16110.322 0
16110.925 0
16111.528 0
16112.131 1
16112.734 0
16113.337 2
16113.940 0
16114.543 0
16115.146 5
16115.750 3
16116.353 2
16116.956 0
16117.559 1
16118.162 0
16118.765 0
16119.368 5
16119.972 3
16120.575 3
16121.178 1
16121.781 0
16122.385 1
16122.988 0
16123.591 2
16124.194 0
16124.798 0
16125.401 2
16126.004 2
16126.608 1
16127.211 3
16127.814 2
16128.418 1
16129.021 1
16129.624 1
16130.228 2
16130.831 0
16131.435 0
16132.038 0
16132.641 1
16133.245 0
16133.848 2
16134.452 1
16135.055 0
16135.659 1
16136.262 0
16136.866 0
16137.469 0
16138.073 0
16138.676 0
16139.280 0
16139.884 1
16140.487 3
16141.091 1
16141.694 2
16142.298 0
16142.902 0
16143.505 0
16144.109 1
16144.713 1
16145.316 0
16145.920 0
16146.524 2
16147.127 0
16147.731 0
16148.335 0
16148.939 0
16149.542 0
16150.146 1
16150.750 0
16151.354 0
16151.957 1
16152.561 3
16153.165 0
16153.769 1
16154.373 1
16154.977 1
16155.580 0
16156.184 1
16156.788 1
16157.392 1
16157.996 1
16158.600 1
16159.204 1
16159.808 0
16160.412 0
16161.016 0
16161.620 0
16162.224 0
16162.828 4
16163.432 5
16164.036 0
16164.640 1
16165.244 0
16165.848 0
16166.452 1
16167.056 0
16167.660 1
16168.264 2
16168.868 1
16169.473 0
16170.077 1
16170.681 0
16171.285 3
16171.889 1
16172.493 2
16173.098 2
16173.702 1
16174.306 0
16174.910 1
16175.514 0
16176.119 0
16176.723 0
16177.327 0
16177.931 0
16178.536 0
16179.140 0
16179.744 0
16180.349 0
16180.953 0
16181.557 0
16182.162 0
16182.766 1
16183.371 0
16183.975 1
16184.579 2
16185.184 3
16185.788 3
16186.393 1
16186.997 0
16187.602 2
16188.206 0
16188.811 0
16189.415 0
16190.020 1
16190.624 0
16191.229 0
16191.833 0
16192.438 0
16193.042 0
16193.647 2
16194.251 1
16194.856 0
16195.461 1
16196.065 0
16196.670 0
16197.275 0
16197.879 0
16198.484 4
16199.089 4
16199.693 2
16200.298 1
16200.903 1
16201.507 2
16202.112 6
16202.717 1
16203.322 3
16203.926 0
16204.531 0
16205.136 0
16205.741 0
16206.346 0
16206.951 0
16207.555 0
16208.160 1
16208.765 1
16209.370 0
16209.975 1
16210.580 0
16211.185 0
16211.790 0
16212.394 4
16212.999 1
16213.604 1
16214.209 0
16214.814 0
16215.419 0
16216.024 0
16216.629 0
16217.234 0
16217.839 1
16218.444 0
16219.049 0
16219.655 0
16220.260 0
16220.865 0
16221.470 0
16222.075 2
16222.680 3
16223.285 1
16223.890 1
16224.495 0
16225.101 0
16225.706 0
16226.311 0
16226.916 0
16227.521 1
16228.127 1
16228.732 1
16229.337 0
16229.942 0
16230.548 0
16231.153 0
16231.758 0
16232.364 2
16232.969 0
16233.574 0
16234.180 0
16234.785 0
16235.390 1
16235.996 0
16236.601 1
16237.206 1
16237.812 2
16238.417 5
16239.023 3
16239.628 0
16240.234 0
16240.839 3
16241.445 2
16242.050 2
16242.655 2
16243.261 2
16243.867 2
16244.472 6
16245.078 5
16245.683 1
16246.289 0
16246.894 0
16247.500 3
16248.105 0
16248.711 1
16249.317 0
16249.922 0
16250.528 0
16251.134 0
16251.739 0
16252.345 0
16252.951 0
16253.556 0
16254.162 0
16254.768 0
16255.374 1
16255.979 0
16256.585 0
16257.191 0
16257.797 0
16258.402 0
16259.008 0
16259.614 0
16260.220 2
16260.826 2
16261.432 0
16262.037 1
16262.643 0
16263.249 0
16263.855 0
16264.461 0
16265.067 0
16265.673 0
16266.279 0
16266.885 0
16267.491 0
16268.097 0
16268.703 1
16269.309 1
16269.915 1
16270.521 0
16271.127 0
16271.733 0
16272.339 2
16272.945 0
16273.551 0
16274.157 2
16274.763 0
16275.369 5
16275.975 1
16276.581 0
16277.188 0
16277.794 4
16278.400 0
16279.006 0
16279.612 0
16280.218 1
16280.825 1
16281.431 0
16282.037 1
16282.643 2
16283.250 0
16283.856 0
16284.462 0
16285.068 0
16285.675 2
16286.281 1
16286.887 0
16287.494 0
16288.100 1
16288.706 0
16289.313 0
16289.919 0
16290.526 0
16291.132 0
16291.738 0
16292.345 0
16292.951 0
16293.558 0
16294.164 0
16294.771 0
16295.377 2
16295.984 1
16296.590 0
16297.197 0
16297.803 0
16298.410 0
16299.016 1
16299.623 0
16300.229 0
16300.836 0
16301.443 0
16302.049 0
16302.656 2
16303.262 0
16303.869 0
16304.476 1
16305.082 0
16305.689 0
16306.296 1
16306.902 0
16307.509 0
16308.116 0
16308.723 0
16309.329 1
16309.936 0
16310.543 0
16311.150 0
16311.756 0
16312.363 0
16312.970 0
16313.577 0
16314.184 2
16314.791 2
16315.397 0
16316.004 1
16316.611 0
16317.218 0
16317.825 0
16318.432 1
16319.039 3
16319.646 4
16320.253 1
16320.860 1
16321.467 1
16322.074 0
16322.681 0
16323.288 0
16323.895 0
16324.502 1
16325.109 0
16325.716 1
16326.323 0
16326.930 3
16327.537 4
16328.144 3
16328.751 1
16329.358 1
16329.965 0
16330.572 2
16331.180 1
16331.787 1
16332.394 0
16333.001 0
16333.608 0
16334.216 0
16334.823 1
16335.430 0
16336.037 0
16336.644 2
16337.252 3
16337.859 3
16338.466 0
16339.074 1
16339.681 0
16340.288 1
16340.896 2
16341.503 0
16342.110 0
16342.718 0
16343.325 0
16343.932 0
16344.540 0
16345.147 0
16345.755 0
16346.362 1
16346.969 2
16347.577 0
16348.184 0
16348.792 0
16349.399 0
16350.007 0
16350.614 0
16351.222 0
16351.829 0
16352.437 1
16353.045 0
16353.652 1
16354.260 0
16354.867 1
16355.475 0
16356.083 4
16356.690 1
16357.298 0
16357.905 0
16358.513 0
16359.121 0
16359.728 0
16360.336 1
16360.944 0
16361.552 0
16362.159 0
16362.767 0
16363.375 0
16363.983 1
16364.590 6
16365.198 5
16365.806 6
16366.414 5
16367.021 2
16367.629 0
16368.237 0
16368.845 0
16369.453 0
16370.061 0
16370.669 0
16371.277 1
16371.884 3
16372.492 1
16373.100 4
16373.708 2
16374.316 0
16374.924 0
16375.532 0
16376.140 0
16376.748 1
16377.356 0
16377.964 0
16378.572 2
16379.180 4
16379.788 2
16380.396 4
16381.004 4
16381.613 1
16382.221 1
16382.829 0
16383.437 0
16384.045 0
16384.653 3
16385.261 0
16385.869 1
16386.478 2
16387.086 1
16387.694 0
16388.302 0
16388.910 0
16389.519 2
16390.127 1
16390.735 4
16391.344 3
16391.952 2
16392.560 1
16393.168 0
16393.777 0
16394.385 0
16394.993 1
16395.602 0
16396.210 1
16396.818 3
16397.427 1
16398.035 2
16398.644 0
16399.252 0
16399.861 0
16400.469 1
16401.077 1
16401.686 0
16402.294 1
16402.903 0
16403.511 1
16404.120 0
16404.728 0
16405.337 0
16405.945 1
16406.554 0
16407.163 0
16407.771 0
16408.380 0
16408.988 0
16409.597 0
16410.206 3
16410.814 0
16411.423 3
16412.031 1
16412.640 0
16413.249 0
16413.858 0
16414.466 1
16415.075 4
16415.684 3
16416.292 0
16416.901 1
16417.510 1
16418.119 0
16418.727 0
16419.336 1
16419.945 0
16420.554 0
16421.163 1
16421.772 4
16422.380 1
16422.989 1
16423.598 2
16424.207 1
16424.816 0
16425.425 0
16426.034 0
16426.643 0
16427.252 0
16427.861 1
16428.469 1
16429.078 1
16429.687 0
16430.296 0
16430.905 0
16431.514 0
16432.123 0
16432.733 0
16433.342 0
16433.951 0
16434.560 0
16435.169 0
16435.778 0
16436.387 1
16436.996 1
16437.605 5
16438.214 1
16438.824 2
16439.433 6
16440.042 1
16440.651 0
16441.260 1
16441.869 1
16442.479 0
16443.088 0
16443.697 5
16444.306 4
16444.916 1
16445.525 1
16446.134 1
16446.744 3
16447.353 4
16447.962 2
16448.572 0
16449.181 0
16449.790 1
16450.400 0
16451.009 0
16451.618 1
16452.228 0
16452.837 0
16453.447 1
16454.056 3
16454.666 4
16455.275 5
16455.884 2
16456.494 0
16457.103 0
16457.713 3
16458.322 1
16458.932 0
16459.542 0
16460.151 3
16460.761 4
16461.370 1
16461.980 1
16462.589 0
16463.199 0
16463.809 0
16464.418 0
16465.028 0
16465.638 1
16466.247 1
16466.857 0
16467.467 1
16468.076 1
16468.686 0
16469.296 1
16469.905 3
16470.515 13
16471.125 5
16471.735 2
16472.344 0
16472.954 1
16473.564 0
16474.174 0
16474.784 0
16475.394 10
16476.003 7
16476.613 3
16477.223 0
16477.833 0
16478.443 0
16479.053 0
16479.663 0
16480.273 0
16480.883 0
16481.493 0
16482.102 0
16482.712 1
16483.322 0
16483.932 0
16484.542 0
16485.152 0
16485.762 0
16486.372 0
16486.983 0
16487.593 0
16488.203 1
16488.813 0
16489.423 0
16490.033 0
16490.643 0
16491.253 0
16491.863 0
16492.473 0
16493.084 0
16493.694 0
16494.304 0
16494.914 0
16495.524 0
16496.135 0
16496.745 0
16497.355 0
16497.965 0
16498.576 0
16499.186 2
16499.796 0
16500.406 0
16501.017 1
16501.627 0
16502.237 0
16502.848 0
16503.458 0
16504.069 0
16504.679 0
16505.289 0
16505.900 1
16506.510 1
16507.121 1
16507.731 1
16508.341 0
16508.952 1
16509.562 0
16510.173 1
16510.783 3
16511.394 0
16512.004 0
16512.615 0
16513.225 0
16513.836 0
16514.446 0
16515.057 0
16515.668 0
16516.278 0
16516.889 0
16517.499 0
16518.110 0
16518.721 0
16519.331 3
16519.942 0
16520.553 0
16521.163 0
16521.774 0
16522.385 1
16522.995 2
16523.606 1
16524.217 0
16524.828 1
16525.438 1
16526.049 1
16526.660 1
16527.271 0
16527.882 2
16528.492 2
16529.103 0
16529.714 0
16530.325 0
16530.936 0
16531.547 0
16532.158 1
16532.768 1
16533.379 2
16533.990 0
16534.601 1
16535.212 0
16535.823 1
16536.434 2
16537.045 2
16537.656 0
16538.267 1
16538.878 0
16539.489 0
16540.100 1
16540.711 1
16541.322 1
16541.933 0
16542.544 0
16543.155 1
16543.767 0
16544.378 0
16544.989 1
16545.600 0
16546.211 0
16546.822 7
16547.433 3
16548.045 2
16548.656 6
16549.267 3
16549.878 3
16550.489 2
16551.101 4
16551.712 2
16552.323 0
16552.934 7
16553.546 6
16554.157 3
16554.768 1
16555.380 1
16555.991 3
16556.602 6
16557.214 3
16557.825 5
16558.436 2
16559.048 1
16559.659 0
16560.271 1
16560.882 1
16561.493 0
16562.105 1
16562.716 1
16563.328 1
16563.939 1
16564.551 1
16565.162 0
16565.774 2
16566.385 1
16566.997 1
16567.608 1
16568.220 1
16568.832 4
16569.443 1
16570.055 1
16570.666 0
16571.278 5
16571.890 3
16572.501 0
16573.113 1
16573.724 0
16574.336 0
16574.948 0
16575.559 0
16576.171 1
16576.783 1
16577.395 4
16578.006 3
16578.618 1
16579.230 1
16579.842 0
16580.453 1
16581.065 0
16581.677 0
16582.289 1
16582.901 1
16583.512 1
16584.124 0
16584.736 0
16585.348 1
16585.960 0
16586.572 0
16587.184 0
16587.796 0
16588.408 0
16589.020 0
16589.631 0
16590.243 1
16590.855 3
16591.467 0
16592.079 5
16592.691 1
16593.303 0
16593.915 1
16594.528 0
16595.140 0
16595.752 1
16596.364 0
16596.976 0
16597.588 0
16598.200 0
16598.812 0
16599.424 0
16600.036 0
16600.649 0
16601.261 0
16601.873 0
16602.485 0
16603.097 0
16603.709 1
16604.322 0
16604.934 0
16605.546 0
16606.158 0
16606.771 1
16607.383 0
16607.995 0
16608.608 1
16609.220 0
16609.832 0
16610.445 0
16611.057 1
16611.669 1
16612.282 1
16612.894 1
16613.506 2
16614.119 1
16614.731 4
16615.344 3
16615.956 4
16616.569 2
16617.181 0
16617.793 7
16618.406 5
16619.018 3
16619.631 2
16620.243 0
16620.856 0
16621.469 2
16622.081 3
16622.694 0
16623.306 0
16623.919 0
16624.531 0
16625.144 0
16625.757 4
16626.369 5
16626.982 2
16627.595 1
16628.207 0
16628.820 1
16629.433 0
16630.045 1
16630.658 2
16631.271 0
16631.883 2
16632.496 1
16633.109 1
16633.722 1
16634.335 0
16634.947 0
16635.560 0
16636.173 0
16636.786 3
16637.399 1
16638.011 3
16638.624 1
16639.237 0
16639.850 2
16640.463 4
16641.076 2
16641.689 0
16642.302 0
16642.915 0
16643.528 2
16644.140 0
16644.753 0
16645.366 0
16645.979 1
16646.592 3
16647.205 0
16647.818 0
16648.432 0
16649.045 1
16649.658 0
16650.271 1
16650.884 0
16651.497 0
16652.110 0
16652.723 0
16653.336 0
16653.949 1
16654.563 0
16655.176 0
16655.789 0
16656.402 0
16657.015 0
16657.628 1
16658.242 0
16658.855 0
16659.468 0
16660.081 1
16660.695 2
16661.308 0
16661.921 4
16662.535 2
16663.148 1
16663.761 3
16664.374 1
16664.988 0
16665.601 0
16666.215 0
16666.828 1
16667.441 4
16668.055 1
16668.668 1
16669.282 3
16669.895 1
16670.508 0
16671.122 0
16671.735 0
16672.349 0
16672.962 0
16673.576 0
16674.189 2
16674.803 0
16675.416 2
16676.030 0
16676.644 1
16677.257 0
16677.871 0
16678.484 2
16679.098 1
16679.711 3
16680.325 2
16680.939 2
16681.552 2
16682.166 1
16682.780 4
16683.393 1
16684.007 0
16684.621 1
16685.235 2
16685.848 2
16686.462 1
16687.076 1
16687.690 0
16688.303 0
16688.917 4
16689.531 7
16690.145 3
16690.759 2
16691.372 0
16691.986 0
16692.600 0
16693.214 0
16693.828 3
16694.442 2
16695.056 1
16695.669 0
16696.283 0
16696.897 2
16697.511 2
16698.125 0
16698.739 0
16699.353 0
16699.967 0
16700.581 0
16701.195 0
16701.809 0
16702.423 0
16703.037 0
16703.651 0
16704.265 1
16704.879 1
16705.494 0
16706.108 0
16706.722 0
16707.336 0
16707.950 3
16708.564 0
16709.178 1
16709.793 2
16710.407 1
16711.021 0
16711.635 0
16712.249 0
16712.864 0
16713.478 0
16714.092 1
16714.706 3
16715.321 3
16715.935 1
16716.549 0
16717.163 4
16717.778 1
16718.392 0
16719.006 1
16719.621 0
16720.235 2
16720.850 0
16721.464 0
16722.078 0
16722.693 0
16723.307 0
16723.922 0
16724.536 0
16725.150 1
16725.765 1
16726.379 2
16726.994 0
16727.608 1
16728.223 3
16728.837 3
16729.452 1
16730.067 0
16730.681 0
16731.296 0
16731.910 1
16732.525 0
16733.139 0
16733.754 1
16734.369 1
16734.983 1
16735.598 0
16736.213 0
16736.827 3
16737.442 6
16738.057 4
16738.671 3
16739.286 2
16739.901 2
16740.515 3
16741.130 3
16741.745 0
16742.360 0
16742.975 2
16743.589 1
16744.204 2
16744.819 1
16745.434 0
16746.049 0
16746.663 2
16747.278 0
16747.893 0
16748.508 0
16749.123 1
16749.738 2
16750.353 0
16750.968 0
16751.583 0
16752.198 4
16752.813 0
16753.428 0
16754.043 0
16754.658 0
16755.273 0
16755.888 0
16756.503 0
16757.118 0
16757.733 0
16758.348 0
16758.963 1
16759.578 0
16760.193 0
16760.808 0
16761.423 1
16762.038 1
16762.654 0
16763.269 2
16763.884 1
16764.499 0
16765.114 0
16765.729 1
16766.345 1
16766.960 0
16767.575 0
16768.190 0
16768.806 0
16769.421 7
16770.036 3
16770.651 2
16771.267 0
16771.882 1
16772.497 0
16773.113 0
16773.728 2
16774.343 3
16774.959 0
16775.574 0
16776.190 2
16776.805 1
16777.420 1
16778.036 1
16778.651 1
16779.267 0
16779.882 0
16780.498 0
16781.113 0
16781.729 0
16782.344 0
16782.960 0
16783.575 0
16784.191 1
16784.806 2
16785.422 1
16786.037 1
16786.653 1
16787.269 0
16787.884 5
16788.500 2
16789.115 0
16789.731 5
16790.347 5
16790.962 3
16791.578 1
16792.194 0
16792.810 0
16793.425 0
16794.041 2
16794.657 3
16795.272 2
16795.888 7
16796.504 2
16797.120 2
16797.736 9
16798.351 5
16798.967 3
16799.583 3
16800.199 0
16800.815 1
16801.430 3
16802.046 2
16802.662 2
16803.278 2
16803.894 4
16804.510 3
16805.126 2
16805.742 1
16806.358 0
16806.974 2
16807.590 1
16808.206 0
16808.822 0
16809.438 0
16810.054 3
16810.670 2
16811.286 5
16811.902 2
16812.518 2
16813.134 1
16813.750 2
16814.366 3
16814.982 5
16815.598 3
16816.214 0
16816.831 0
16817.447 0
16818.063 2
16818.679 1
16819.295 0
16819.911 0
16820.528 0
16821.144 1
16821.760 0
16822.376 0
16822.993 1
16823.609 1
16824.225 3
16824.841 5
16825.458 1
16826.074 3
16826.690 4
16827.307 3
16827.923 2
16828.539 2
16829.156 1
16829.772 1
16830.389 0
16831.005 3
16831.621 1
16832.238 1
16832.854 3
16833.471 2
16834.087 1
16834.704 3
16835.320 2
16835.937 0
16836.553 1
16837.170 2
16837.786 5
16838.403 2
16839.019 1
16839.636 7
16840.252 1
16840.869 2
16841.486 4
16842.102 2
16842.719 0
16843.335 4
16843.952 2
16844.569 3
16845.185 6
16845.802 10
16846.419 4
16847.035 15
16847.652 12
16848.269 6
16848.886 3
16849.502 6
16850.119 7
16850.736 7
16851.353 8
16851.969 4
16852.586 2
16853.203 5
16853.820 11
16854.437 9
16855.053 17
16855.670 12
16856.287 8
16856.904 7
16857.521 12
16858.138 10
16858.755 7
16859.372 11
16859.989 11
16860.606 16
16861.223 5
16861.839 11
16862.456 6
16863.073 8
16863.690 15
16864.307 8
16864.924 13
16865.542 11
16866.159 4
16866.776 6
16867.393 21
16868.010 22
16868.627 19
16869.244 11
16869.861 7
16870.478 10
16871.095 10
16871.713 8
16872.330 13
16872.947 18
16873.564 18
16874.181 20
16874.798 10
16875.416 12
16876.033 10
16876.650 9
16877.267 10
16877.885 10
16878.502 7
16879.119 12
16879.736 12
16880.354 19
16880.971 24
16881.588 26
16882.206 21
16882.823 20
16883.440 25
16884.058 21
16884.675 33
16885.293 30
16885.910 28
16886.527 24
16887.145 23
16887.762 27
16888.380 33
16888.997 31
16889.615 26
16890.232 38
16890.850 30
16891.467 26
16892.085 28
16892.702 34
16893.320 40
16893.937 29
16894.555 26
16895.173 28
16895.790 35
16896.408 35
16897.025 44
16897.643 37
16898.261 46
16898.878 40
16899.496 38
16900.114 37
16900.731 32
16901.349 50
16901.967 58
16902.584 56
16903.202 60
16903.820 45
16904.438 63
16905.055 67
16905.673 72
16906.291 71
16906.909 53
16907.527 49
16908.144 48
16908.762 46
16909.380 51
16909.998 62
16910.616 62
16911.234 66
16911.851 60
16912.469 39
16913.087 40
16913.705 59
16914.323 71
16914.941 67
16915.559 85
16916.177 101
16916.795 108
16917.413 92
16918.031 91
16918.649 106
16919.267 113
16919.885 143
16920.503 175
16921.121 182
16921.739 153
16922.357 138
16922.975 138
16923.593 141
16924.212 125
16924.830 130
16925.448 149
16926.066 160
16926.684 189
16927.302 234
16927.920 265
16928.539 229
16929.157 243
16929.775 270
16930.393 286
16931.012 313
16931.630 315
16932.248 322
16932.866 365
16933.485 364
16934.103 408
16934.721 428
16935.339 479
16935.958 502
16936.576 504
16937.194 553
16937.813 582
16938.431 642
16939.050 647
16939.668 702
16940.286 677
16940.905 770
16941.523 886
16942.142 976
16942.760 1088
16943.379 1154
16943.997 1208
16944.616 1236
16945.234 1325
16945.853 1389
16946.471 1407
16947.090 1478
16947.708 1574
16948.327 1563
16948.945 1550
16949.564 1632
16950.182 1739
16950.801 1720
16951.420 1677
16952.038 1630
16952.657 1558
16953.276 1573
16953.894 1550
16954.513 1441
16955.132 1365
16955.750 1278
16956.369 1245
16956.988 1190
16957.606 1151
16958.225 1117
16958.844 1059
16959.463 926
16960.081 815
16960.700 775
16961.319 716
16961.938 644
16962.557 616
16963.175 519
16963.794 460
16964.413 395
16965.032 342
16965.651 285
16966.270 243
16966.889 212
16967.507 179
16968.126 164
16968.745 155
16969.364 146
16969.983 144
16970.602 123
16971.221 118
16971.840 122
16972.459 106
16973.078 105
16973.697 114
16974.316 91
16974.935 87
16975.554 86
16976.173 78
16976.792 70
16977.411 82
16978.031 92
16978.650 87
16979.269 74
16979.888 66
16980.507 55
16981.126 43
16981.745 50
16982.365 59
16982.984 57
16983.603 65
16984.222 40
16984.841 55
16985.461 49
16986.080 40
16986.699 37
16987.318 39
16987.938 46
16988.557 45
16989.176 39
16989.796 38
16990.415 39
16991.034 31
16991.654 41
16992.273 47
16992.892 40
16993.512 28
16994.131 31
16994.750 24
16995.370 19
16995.989 18
16996.609 30
16997.228 40
16997.848 33
16998.467 29
16999.087 27
16999.706 13
17000.326 10
17000.945 16
17001.565 15
17002.184 20
17002.804 20
17003.423 22
17004.043 25
17004.662 24
17005.282 25
17005.902 25
17006.521 9
17007.141 8
17007.761 10
17008.380 19
17009.000 12
17009.620 10
17010.239 28
17010.859 31
17011.479 25
17012.098 22
17012.718 20
17013.338 21
17013.958 23
17014.577 21
17015.197 32
17015.817 23
17016.437 12
17017.056 7
17017.676 7
17018.296 10
17018.916 8
17019.536 8
17020.156 8
17020.776 11
17021.395 9
17022.015 5
17022.635 11
17023.255 12
17023.875 20
17024.495 13
17025.115 11
17025.735 3
17026.355 3
17026.975 3
17027.595 5
17028.215 8
17028.835 12
17029.455 6
17030.075 8
17030.695 4
17031.315 8
17031.935 4
17032.555 11
17033.176 11
17033.796 11
17034.416 7
17035.036 4
17035.656 6
17036.276 6
17036.896 2
17037.517 6
17038.137 5
17038.757 5
17039.377 3
17039.997 6
17040.618 2
17041.238 7
17041.858 6
17042.478 6
17043.099 3
17043.719 2
17044.339 7
17044.960 9
17045.580 5
17046.200 3
17046.821 7
17047.441 4
17048.061 9
17048.682 11
17049.302 12
17049.923 6
17050.543 1
17051.163 2
17051.784 6
17052.404 7
17053.025 5
17053.645 9
17054.266 11
17054.886 11
17055.507 10
17056.127 9
17056.748 4
17057.368 8
17057.989 5
17058.610 3
17059.230 4
17059.851 9
17060.471 12
17061.092 8
17061.713 8
17062.333 3
17062.954 2
17063.574 8
17064.195 9
17064.816 8
17065.437 3
17066.057 1
17066.678 0
17067.299 3
17067.919 0
17068.540 5
17069.161 3
17069.782 3
17070.402 13
17071.023 8
17071.644 14
17072.265 20
17072.886 14
17073.507 16
17074.127 10
17074.748 6
17075.369 3
17075.990 2
17076.611 3
17077.232 3
17077.853 2
17078.474 5
17079.095 8
17079.716 5
17080.337 4
17080.958 2
17081.579 5
17082.200 8
17082.821 3
17083.442 5
17084.063 12
17084.684 13
17085.305 6
17085.926 4
17086.547 6
17087.168 9
17087.789 9
17088.410 7
17089.031 9
17089.652 10
17090.274 6
17090.895 7
17091.516 9
17092.137 3
17092.758 2
17093.379 3
17094.001 3
17094.622 7
17095.243 13
17095.864 12
17096.486 12
17097.107 14
17097.728 5
17098.349 7
17098.971 5
17099.592 13
17100.213 7
17100.835 7
17101.456 9
17102.077 7
17102.699 3
17103.320 2
17103.942 1
17104.563 12
17105.184 11
17105.806 5
17106.427 6
17107.049 7
17107.670 4
17108.292 10
17108.913 14
17109.535 9
17110.156 5
17110.778 5
17111.399 3
17112.021 4
17112.642 1
17113.264 2
17113.886 4
17114.507 4
17115.129 14
17115.750 16
17116.372 21
17116.994 19
17117.615 20
17118.237 18
17118.859 14
17119.480 9
17120.102 10
17120.724 11
17121.345 11
17121.967 8
17122.589 9
17123.211 9
17123.832 7
17124.454 5
17125.076 5
17125.698 10
17126.319 24
17126.941 28
17127.563 22
17128.185 11
17128.807 10
17129.429 8
17130.050 16
17130.672 7
17131.294 10
17131.916 7
17132.538 10
17133.160 11
17133.782 14
17134.404 17
17135.026 17
17135.648 18
17136.270 13
17136.892 10
17137.514 10
17138.136 12
17138.758 10
17139.380 13
17140.002 12
17140.624 10
17141.246 9
17141.868 7
17142.490 15
17143.112 11
17143.735 16
17144.357 18
17144.979 11
17145.601 12
17146.223 17
17146.845 19
17147.467 22
17148.090 28
17148.712 33
17149.334 32
17149.956 46
17150.579 37
17151.201 30
17151.823 22
17152.445 37
17153.068 40
17153.690 32
17154.312 21
17154.935 12
17155.557 19
17156.179 27
17156.802 32
17157.424 23
17158.046 22
17158.669 21
17159.291 27
17159.914 34
17160.536 37
17161.158 38
17161.781 30
17162.403 25
17163.026 15
17163.648 16
17164.271 27
17164.893 25
17165.516 17
17166.138 24
17166.761 17
17167.383 16
17168.006 24
17168.629 26
17169.251 22
17169.874 8
17170.496 19
17171.119 18
17171.742 20
17172.364 12
17172.987 14
17173.610 9
17174.232 16
17174.855 14
17175.478 17
17176.100 18
17176.723 14
17177.346 13
17177.969 22
17178.591 22
17179.214 14
17179.837 11
17180.460 10
17181.082 9
17181.705 12
17182.328 6
17182.951 5
17183.574 6
17184.197 8
17184.819 12
17185.442 15
17186.065 7
17186.688 4
17187.311 7
17187.934 4
17188.557 0
17189.180 1
17189.803 4
17190.426 4
17191.049 9
17191.672 7
17192.295 12
17192.918 6
17193.541 4
17194.164 5
17194.787 4
17195.410 2
17196.033 3
17196.656 9
17197.279 2
17197.902 0
17198.525 3
17199.149 6
17199.772 6
17200.395 8
17201.018 3
17201.641 1
17202.264 0
17202.888 1
17203.511 2
17204.134 3
17204.757 0
17205.380 2
17206.004 6
17206.627 2
17207.250 1
17207.874 0
17208.497 5
17209.120 2
17209.743 2
17210.367 3
17210.990 4
17211.614 1
17212.237 3
17212.860 4
17213.484 4
17214.107 3
17214.730 4
17215.354 2
17215.977 1
17216.601 4
17217.224 4
17217.848 3
17218.471 0
17219.095 5
17219.718 5
17220.342 0
17220.965 0
17221.589 5
17222.212 1
17222.836 1
17223.459 1
17224.083 0
17224.707 0
17225.330 1
17225.954 7
17226.577 4
17227.201 1
17227.825 13
17228.448 9
17229.072 8
17229.696 3
17230.319 1
17230.943 1
17231.567 1
17232.191 1
17232.814 1
17233.438 2
17234.062 4
17234.686 3
17235.309 0
17235.933 0
17236.557 1
17237.181 2
17237.805 1
17238.428 0
17239.052 0
17239.676 0
17240.300 2
17240.924 0
17241.548 0
17242.172 3
17242.796 0
17243.420 1
17244.044 2
17244.668 1
17245.291 4
17245.915 2
17246.539 1
17247.163 2
17247.787 0
17248.411 1
17249.036 0
17249.660 0
17250.284 0
17250.908 1
17251.532 3
17252.156 3
17252.780 7
17253.404 7
17254.028 2
17254.652 3
17255.276 4
17255.901 1
17256.525 0
17257.149 0
17257.773 2
17258.397 2
17259.022 2
17259.646 0
17260.270 3
17260.894 0
17261.519 0
17262.143 4
17262.767 2
17263.391 2
17264.016 1
17264.640 3
17265.264 4
17265.889 4
17266.513 3
17267.137 1
17267.762 1
17268.386 0
17269.011 4
17269.635 0
17270.259 2
17270.884 0
17271.508 0
17272.133 0
17272.757 0
17273.382 0
17274.006 1
17274.631 2
17275.255 1
17275.880 4
17276.504 3
17277.129 1
17277.753 1
17278.378 1
17279.002 6
17279.627 6
17280.252 4
17280.876 3
17281.501 2
17282.126 3
17282.750 0
17283.375 2
17283.999 1
17284.624 4
17285.249 2
17285.874 0
17286.498 2
17287.123 2
17287.748 0
17288.372 0
17288.997 3
17289.622 10
17290.247 6
17290.872 1
17291.496 2
17292.121 2
17292.746 1
17293.371 3
17293.996 3
17294.621 4
17295.245 3
17295.870 2
17296.495 1
17297.120 3
17297.745 4
17298.370 4
17298.995 2
17299.620 3
17300.245 0
17300.870 0
17301.495 1
17302.120 0
17302.745 0
17303.370 0
17303.995 0
17304.620 2
17305.245 1
17305.870 1
17306.495 1
17307.120 1
17307.745 1
17308.370 0
17308.996 0
17309.621 0
17310.246 1
17310.871 1
17311.496 3
17312.121 1
17312.746 0
17313.372 1
17313.997 1
17314.622 1
17315.247 1
17315.873 0
17316.498 1
17317.123 0
17317.748 0
17318.374 1
17318.999 1
17319.624 4
17320.250 5
17320.875 9
17321.500 1
17322.126 0
17322.751 1
17323.376 2
17324.002 5
17324.627 3
17325.253 3
17325.878 5
17326.504 3
17327.129 1
17327.754 0
17328.380 1
17329.005 2
17329.631 3
17330.256 5
17330.882 3
17331.507 4
17332.133 3
17332.759 0
17333.384 3
17334.010 1
17334.635 4
17335.261 1
17335.886 3
17336.512 4
17337.138 6
17337.763 8
17338.389 5
17339.015 3
17339.640 5
17340.266 2
17340.892 0
17341.517 0
17342.143 0
17342.769 1
17343.395 3
17344.020 1
17344.646 0
17345.272 2
17345.898 2
17346.524 6
17347.149 4
17347.775 6
17348.401 5
17349.027 2
17349.653 1
17350.279 4
17350.904 5
17351.530 5
17352.156 5
17352.782 6
17353.408 1
17354.034 1
17354.660 3
17355.286 3
17355.912 5
17356.538 1
17357.164 3
17357.790 1
17358.416 0
17359.042 0
17359.668 1
17360.294 2
17360.920 2
17361.546 0
17362.172 0
17362.798 3
17363.424 3
17364.051 2
17364.677 1
17365.303 0
17365.929 6
17366.555 6
17367.181 3
17367.807 0
17368.434 0
17369.060 0
17369.686 3
17370.312 0
17370.939 0
17371.565 0
17372.191 1
17372.817 0
17373.444 1
17374.070 1
17374.696 0
17375.323 0
17375.949 2
17376.575 1
17377.202 5
17377.828 1
17378.454 2
17379.081 0
17379.707 6
17380.334 7
17380.960 4
17381.586 1
17382.213 4
17382.839 3
17383.466 4
17384.092 1
17384.719 1
17385.345 1
17385.972 1
17386.598 1
17387.225 1
17387.851 2
17388.478 3
17389.105 1
17389.731 2
17390.358 1
17390.984 0
17391.611 1
17392.238 0
17392.864 0
17393.491 3
17394.118 1
17394.744 0
17395.371 3
17395.998 1
17396.624 0
17397.251 1
17397.878 0
17398.504 0
17399.131 0
17399.758 3
17400.385 2
17401.012 0
17401.638 3
17402.265 1
17402.892 0
17403.519 0
17404.146 0
17404.773 0
17405.399 2
17406.026 2
17406.653 9
17407.280 4
17407.907 1
17408.534 0
17409.161 2
17409.788 1
17410.415 0
17411.042 0
17411.669 0
17412.296 3
17412.923 2
17413.550 2
17414.177 0
17414.804 1
17415.431 4
17416.058 3
17416.685 3
17417.312 1
17417.939 1
17418.566 1
17419.193 2
17419.820 3
17420.448 3
17421.075 1
17421.702 0
17422.329 1
17422.956 0
17423.583 1
17424.211 2
17424.838 1
17425.465 2
17426.092 1
17426.720 2
17427.347 0
17427.974 1
17428.601 1
17429.229 1
17429.856 2
17430.483 4
17431.111 1
17431.738 0
17432.365 0
17432.993 6
17433.620 4
17434.247 2
17434.875 2
17435.502 3
17436.130 5
17436.757 3
17437.385 7
17438.012 8
17438.639 1
17439.267 0
17439.894 0
17440.522 0
17441.149 2
17441.777 4
17442.404 0
17443.032 0
17443.660 2
17444.287 2
17444.915 0
17445.542 0
17446.170 2
17446.798 4
17447.425 1
17448.053 1
17448.680 0
17449.308 3
17449.936 3
17450.563 1
17451.191 2
17451.819 0
17452.447 1
17453.074 1
17453.702 0
17454.330 2
17454.958 1
17455.585 0
17456.213 3
17456.841 3
17457.469 3
17458.097 2
17458.724 0
17459.352 0
17459.980 3
17460.608 1
17461.236 0
17461.864 0
17462.492 0
17463.119 5
17463.747 2
17464.375 1
17465.003 0
17465.631 1
17466.259 1
17466.887 2
17467.515 2
17468.143 0
17468.771 0
17469.399 1
17470.027 0
17470.655 0
17471.283 0
17471.911 0
17472.539 0
17473.168 8
17473.796 5
17474.424 1
17475.052 3
17475.680 1
17476.308 1
17476.936 1
17477.564 0
17478.193 0
17478.821 0
17479.449 0
17480.077 0
17480.705 3
17481.334 1
17481.962 0
17482.590 3
17483.218 0
17483.847 0
17484.475 0
17485.103 0
17485.732 1
17486.360 2
17486.988 2
17487.617 2
17488.245 0
17488.873 0
17489.502 0
17490.130 0
17490.759 0
17491.387 6
17492.015 4
17492.644 1
17493.272 3
17493.901 2
17494.529 1
17495.158 1
17495.786 0
17496.415 0
17497.043 2
17497.672 2
17498.300 1
17498.929 1
17499.557 3
17500.186 1
17500.815 0
17501.443 1
17502.072 2
17502.700 0
17503.329 0
17503.958 1
17504.586 0
17505.215 0
17505.844 0
17506.472 0
17507.101 0
17507.730 0
17508.359 0
17508.987 0
17509.616 0
17510.245 0
17510.874 0
17511.502 0
17512.131 0
17512.760 3
17513.389 4
17514.018 3
17514.646 1
17515.275 1
17515.904 1
17516.533 1
17517.162 3
17517.791 0
17518.420 0
17519.049 0
17519.678 0
17520.306 0
17520.935 3
17521.564 2
17522.193 0
17522.822 3
17523.451 1
17524.080 0
17524.709 3
17525.338 2
17525.967 0
17526.596 1
17527.226 0
17527.855 0
17528.484 0
17529.113 0
17529.742 2
17530.371 0
17531.000 6
17531.629 3
17532.258 0
17532.888 3
17533.517 1
17534.146 0
17534.775 0
17535.404 1
17536.034 0
17536.663 2
17537.292 5
17537.921 7
17538.551 4
17539.180 2
17539.809 0
17540.438 1
17541.068 0
17541.697 1
17542.326 2
17542.956 5
17543.585 1
17544.215 1
17544.844 0
17545.473 5
17546.103 3
17546.732 0
17547.362 0
17547.991 1
17548.620 1
17549.250 3
17549.879 3
17550.509 0
17551.138 1
17551.768 1
17552.397 6
17553.027 1
17553.656 1
17554.286 1
17554.916 2
17555.545 2
17556.175 0
17556.804 3
17557.434 1
17558.063 1
17558.693 0
17559.323 3
17559.952 3
17560.582 2
17561.212 1
17561.841 0
17562.471 0
17563.101 0
17563.731 0
17564.360 0
17564.990 0
17565.620 0
17566.250 0
17566.879 3
17567.509 1
17568.139 2
17568.769 2
17569.399 2
17570.028 5
17570.658 4
17571.288 1
17571.918 3
17572.548 3
17573.178 1
17573.808 2
17574.438 0
17575.067 0
17575.697 0
17576.327 1
17576.957 1
17577.587 0
17578.217 1
17578.847 0
17579.477 0
17580.107 0
17580.737 0
17581.367 2
17581.997 3
17582.627 0
17583.257 1
17583.888 1
17584.518 2
17585.148 3
17585.778 1
17586.408 0
17587.038 3
17587.668 4
17588.298 1
17588.929 0
17589.559 0
17590.189 0
17590.819 0
17591.449 0
17592.080 0
17592.710 0
17593.340 1
17593.970 1
17594.601 0
17595.231 5
17595.861 13
17596.492 8
17597.122 5
17597.752 6
17598.383 4
17599.013 1
17599.643 2
17600.274 0
17600.904 1
17601.534 0
17602.165 0
17602.795 1
17603.426 4
17604.056 2
17604.687 6
17605.317 4
17605.948 2
17606.578 0
17607.209 0
17607.839 0
17608.470 0
17609.100 1
17609.731 0
17610.361 2
17610.992 0
17611.622 0
17612.253 0
17612.884 6
17613.514 2
17614.145 4
17614.775 2
17615.406 0
17616.037 0
17616.667 2
17617.298 0
17617.929 1
17618.560 0
17619.190 0
17619.821 0
17620.452 0
17621.082 2
17621.713 0
17622.344 0
17622.975 2
17623.606 2
17624.236 0
17624.867 0
17625.498 0
17626.129 1
17626.760 1
17627.391 3
17628.021 2
17628.652 0
17629.283 1
17629.914 0
17630.545 0
17631.176 0
17631.807 1
17632.438 2
17633.069 0
17633.700 0
17634.331 0
17634.962 0
17635.593 0
17636.224 1
17636.855 2
17637.486 2
17638.117 0
17638.748 0
17639.379 0
17640.010 1
17640.641 1
17641.272 0
17641.904 0
17642.535 0
17643.166 1
17643.797 1
17644.428 1
17645.059 1
17645.691 2
17646.322 0
17646.953 0
17647.584 5
17648.215 1
17648.847 0
17649.478 0
17650.109 2
17650.741 0
17651.372 0
17652.003 2
17652.634 7
17653.266 3
17653.897 2
17654.528 0
17655.160 0
17655.791 0
17656.423 0
17657.054 0
17657.685 3
17658.317 3
17658.948 4
17659.580 5
17660.211 1
17660.843 2
17661.474 1
17662.106 2
17662.737 4
17663.369 1
17664.000 2
17664.632 1
17665.263 0
17665.895 1
17666.526 0
17667.158 1
17667.789 2
17668.421 1
17669.053 1
17669.684 1
17670.316 1
17670.948 9
17671.579 9
17672.211 6
17672.843 3
17673.474 0
17674.106 0
17674.738 0
17675.369 0
17676.001 0
17676.633 0
17677.265 0
17677.896 2
17678.528 0
17679.160 0
17679.792 2
17680.424 5
17681.055 3
17681.687 2
17682.319 1
17682.951 2
17683.583 0
17684.215 3
17684.847 3
17685.479 0
17686.110 0
17686.742 0
17687.374 0
17688.006 0
17688.638 2
17689.270 1
17689.902 3
17690.534 0
17691.166 0
17691.798 1
17692.430 1
17693.062 0
17693.694 0
17694.326 0
17694.958 0
17695.591 0
17696.223 1
17696.855 1
17697.487 0
17698.119 0
17698.751 0
17699.383 0
17700.015 3
17700.648 1
17701.280 3
17701.912 1
17702.544 4
17703.176 5
17703.809 4
17704.441 0
17705.073 0
17705.705 0
17706.338 1
17706.970 2
17707.602 8
17708.235 6
17708.867 4
17709.499 4
17710.132 3
17710.764 2
17711.396 3
17712.029 1
17712.661 0
17713.294 0
17713.926 0
17714.558 0
17715.191 3
17715.823 4
17716.456 1
17717.088 3
17717.721 0
17718.353 0
17718.986 0
17719.618 1
17720.251 1
17720.883 0
17721.516 0
17722.148 0
17722.781 0
17723.414 0
17724.046 1
17724.679 0
17725.311 0
17725.944 1
17726.577 1
17727.209 0
17727.842 0
17728.475 1
17729.107 0
17729.740 1
17730.373 4
17731.005 0
17731.638 1
17732.271 0
17732.904 0
17733.536 1
17734.169 0
17734.802 0
17735.435 1
17736.068 8
17736.700 4
17737.333 2
17737.966 0
17738.599 0
17739.232 0
17739.865 0
17740.498 5
17741.131 2
17741.763 0
17742.396 0
17743.029 0
17743.662 2
17744.295 3
17744.928 3
17745.561 1
17746.194 0
17746.827 2
17747.460 2
17748.093 0
17748.726 4
17749.359 3
17749.992 3
17750.625 2
17751.259 0
17751.892 1
17752.525 0
17753.158 0
17753.791 1
17754.424 0
17755.057 0
17755.690 1
17756.324 6
17756.957 2
17757.590 1
17758.223 2
17758.856 1
17759.490 1
17760.123 0
17760.756 1
17761.389 2
17762.023 2
17762.656 2
17763.289 2
17763.923 1
17764.556 0
17765.189 1
17765.823 1
17766.456 0
17767.089 0
17767.723 0
17768.356 1
17768.989 1
17769.623 5
17770.256 7
17770.890 2
17771.523 1
17772.157 0
17772.790 1
17773.424 2
17774.057 2
17774.691 0
17775.324 0
17775.958 0
17776.591 1
17777.225 1
17777.858 0
17778.492 0
17779.125 0
17779.759 1
17780.393 0
17781.026 0
17781.660 0
17782.294 3
17782.927 0
17783.561 0
17784.195 2
17784.828 0
17785.462 3
17786.096 2
17786.729 2
17787.363 1
17787.997 1
17788.631 0
17789.264 0
17789.898 0
17790.532 0
17791.166 0
17791.799 0
17792.433 0
17793.067 0
17793.701 0
17794.335 0
17794.969 0
17795.603 0
17796.236 1
17796.870 0
17797.504 0
17798.138 0
17798.772 0
17799.406 0
17800.040 1
17800.674 6
17801.308 2
17801.942 2
17802.576 1
17803.210 0
17803.844 5
17804.478 2
17805.112 1
17805.746 1
17806.380 0
17807.014 0
17807.648 0
17808.282 0
17808.917 0
17809.551 0
17810.185 0
17810.819 0
17811.453 0
17812.087 2
17812.722 2
17813.356 1
17813.990 0
17814.624 1
17815.258 1
17815.893 0
17816.527 5
17817.161 2
17817.795 1
17818.430 0
17819.064 2
17819.698 3
17820.333 3
17820.967 2
17821.601 3
17822.236 0
17822.870 1
17823.504 0
17824.139 0
17824.773 1
17825.408 0
17826.042 0
17826.676 1
17827.311 0
17827.945 0
17828.580 0
17829.214 0
17829.849 2
17830.483 0
17831.118 3
17831.752 3
17832.387 0
17833.021 1
17833.656 1
17834.290 2
17834.925 1
17835.560 2
17836.194 2
17836.829 2
17837.463 0
17838.098 0
17838.733 0
17839.367 0
17840.002 0
17840.637 0
17841.271 3
17841.906 1
17842.541 1
17843.176 0
17843.810 0
17844.445 3
17845.080 1
17845.715 0
17846.349 0
17846.984 3
17847.619 0
17848.254 3
17848.889 4
17849.523 3
17850.158 3
17850.793 3
17851.428 5
17852.063 3
17852.698 1
17853.333 0
17853.968 0
17854.603 0
17855.238 0
17855.872 1
17856.507 1
17857.142 1
17857.777 1
17858.412 4
17859.047 3
17859.682 2
17860.317 1
17860.953 0
17861.588 1
17862.223 0
17862.858 4
17863.493 5
17864.128 0
17864.763 0
17865.398 0
17866.033 1
17866.668 3
17867.304 1
17867.939 2
17868.574 2
17869.209 3
17869.844 1
17870.480 0
17871.115 0
17871.750 1
17872.385 0
17873.021 0
17873.656 0
17874.291 0
17874.926 1
17875.562 0
17876.197 1
17876.832 2
17877.468 0
17878.103 1
17878.738 3
17879.374 6
17880.009 4
17880.644 5
17881.280 4
17881.915 1
17882.551 1
17883.186 1
17883.822 1
17884.457 5
17885.093 2
17885.728 0
17886.364 1
17886.999 1
17887.635 5
17888.270 1
17888.906 0
17889.541 0
17890.177 0
17890.812 0
17891.448 0
17892.084 1
17892.719 0
17893.355 0
17893.990 6
17894.626 6
17895.262 4
17895.897 3
17896.533 1
17897.169 1
17897.804 1
17898.440 0
17899.076 2
17899.712 0
17900.347 0
17900.983 1
17901.619 0
17902.255 2
17902.890 5
17903.526 4
17904.162 1
17904.798 0
17905.434 0
17906.070 1
17906.705 0
17907.341 0
17907.977 0
17908.613 2
17909.249 1
17909.885 2
17910.521 0
17911.157 2
17911.793 4
17912.429 3
17913.065 1
17913.701 0
17914.337 0
17914.973 1
17915.609 1
17916.245 2
17916.881 0
17917.517 5
17918.153 4
17918.789 5
17919.425 6
17920.061 2
17920.697 2
17921.333 3
17921.969 2
17922.606 0
17923.242 10
17923.878 19
17924.514 10
17925.150 5
17925.786 2
17926.423 4
17927.059 2
17927.695 1
17928.331 1
17928.968 1
17929.604 0
17930.240 1
17930.876 2
17931.513 0
17932.149 1
17932.785 0
17933.422 0
17934.058 1
17934.694 0
17935.331 0
17935.967 0
17936.604 1
17937.240 1
17937.876 1
17938.513 2
17939.149 1
17939.786 0
17940.422 0
17941.059 1
17941.695 4
17942.332 1
17942.968 0
17943.605 2
17944.241 1
17944.878 0
17945.514 0
17946.151 3
17946.787 6
17947.424 3
17948.061 2
17948.697 0
17949.334 0
17949.970 0
17950.607 5
17951.244 3
17951.880 2
17952.517 5
17953.154 0
17953.790 0
17954.427 1
17955.064 5
17955.701 3
17956.337 2
17956.974 4
17957.611 5
17958.248 3
17958.884 1
17959.521 0
17960.158 0
17960.795 2
17961.432 4
17962.069 5
17962.705 3
17963.342 1
17963.979 3
17964.616 3
17965.253 0
17965.890 0
17966.527 3
17967.164 1
17967.801 0
17968.438 0
17969.075 0
17969.712 0
17970.349 0
17970.986 2
17971.623 0
17972.260 0
17972.897 1
17973.534 0
17974.171 0
17974.808 1
17975.445 3
17976.082 0
17976.719 2
17977.356 3
17977.993 3
17978.630 0
17979.268 4
17979.905 1
17980.542 1
17981.179 3
17981.816 2
17982.454 0
17983.091 0
17983.728 3
17984.365 1
17985.002 0
17985.640 2
17986.277 0
17986.914 0
17987.552 3
17988.189 1
17988.826 0
17989.464 0
17990.101 0
17990.738 1
17991.376 1
17992.013 0
17992.650 2
17993.288 6
17993.925 5
17994.563 4
17995.200 2
17995.837 3
17996.475 3
17997.112 2
17997.750 7
17998.387 3
17999.025 4
17999.662 3
18000.300 2
18000.937 7
18001.575 4
18002.213 2
18002.850 4
18003.488 1
18004.125 0
18004.763 0
18005.400 1
18006.038 7
18006.676 3
18007.313 0
18007.951 1
18008.589 1
18009.226 4
18009.864 6
18010.502 0
18011.140 1
18011.777 0
18012.415 0
18013.053 1
18013.691 0
18014.328 0
18014.966 0
18015.604 0
18016.242 0
18016.879 0
18017.517 1
18018.155 1
18018.793 3
18019.431 2
18020.069 1
18020.707 1
18021.345 1
18021.982 0
18022.620 0
18023.258 0
18023.896 0
18024.534 2
18025.172 0
18025.810 1
18026.448 0
18027.086 2
18027.724 0
18028.362 4
18029.000 1
18029.638 1
18030.276 0
18030.914 0
18031.552 3
18032.191 4
18032.829 1
18033.467 0
18034.105 0
18034.743 1
18035.381 0
18036.019 1
18036.657 0
18037.296 0
18037.934 1
18038.572 1
18039.210 0
18039.849 0
18040.487 0
18041.125 2
18041.763 4
18042.402 6
18043.040 5
18043.678 2
18044.316 3
18044.955 3
18045.593 1
18046.231 2
18046.870 0
18047.508 1
18048.146 1
18048.785 0
18049.423 2
18050.062 7
18050.700 7
18051.339 6
18051.977 1
18052.615 0
18053.254 0
18053.892 1
18054.531 5
18055.169 3
18055.808 1
18056.446 0
18057.085 0
18057.723 0
18058.362 1
18059.001 2
18059.639 3
18060.278 2
18060.916 0
18061.555 2
18062.194 2
18062.832 0
18063.471 0
18064.110 4
18064.748 5
18065.387 2
18066.026 0
18066.664 0
18067.303 1
18067.942 0
18068.580 3
18069.219 1
18069.858 2
18070.497 0
18071.135 3
18071.774 3
18072.413 1
18073.052 0
18073.691 0
18074.330 1
18074.968 1
18075.607 0
18076.246 0
18076.885 2
18077.524 5
18078.163 2
18078.802 7
18079.441 5
18080.080 0
18080.719 1
18081.358 1
18081.996 1
18082.635 1
18083.274 1
18083.913 1
18084.553 0
18085.192 0
18085.831 0
18086.470 0
18087.109 1
18087.748 1
18088.387 0
18089.026 1
18089.665 0
18090.304 0
18090.943 0
18091.582 2
18092.222 1
18092.861 2
18093.500 0
18094.139 1
18094.778 0
18095.418 0
18096.057 0
18096.696 1
18097.335 5
18097.975 1
18098.614 1
18099.253 4
18099.892 5
18100.532 1
18101.171 0
18101.810 1
18102.450 0
18103.089 1
18103.728 2
18104.368 1
18105.007 0
18105.647 0
18106.286 0
18106.925 0
18107.565 1
18108.204 1
18108.844 2
18109.483 7
18110.123 8
18110.762 3
18111.402 4
18112.041 0
18112.681 1
18113.320 0
18113.960 0
18114.599 0
18115.239 4
18115.878 1
18116.518 0
18117.158 0
18117.797 7
18118.437 6
18119.076 5
18119.716 2
18120.356 0
18120.995 0
18121.635 1
18122.275 1
18122.914 0
18123.554 2
18124.194 0
18124.834 2
18125.473 2
18126.113 0
18126.753 1
18127.393 1
18128.032 1
18128.672 1
18129.312 0
18129.952 0
18130.592 0
18131.232 3
18131.871 2
18132.511 0
18133.151 1
18133.791 1
18134.431 1
18135.071 0
18135.711 2
18136.351 1
18136.991 0
18137.631 3
18138.271 2
18138.911 2
18139.551 0
18140.191 1
18140.831 0
18141.471 1
18142.111 3
18142.751 2
18143.391 1
18144.031 1
18144.671 0
18145.311 3
18145.951 5
18146.591 0
18147.231 3
18147.871 4
18148.512 1
18149.152 0
18149.792 0
18150.432 2
18151.072 0
18151.713 1
18152.353 2
18152.993 0
18153.633 1
18154.274 2
18154.914 1
18155.554 0
18156.194 0
18156.835 2
18157.475 0
18158.115 1
18158.756 1
18159.396 2
18160.036 0
18160.677 1
18161.317 0
18161.957 0
18162.598 2
18163.238 1
18163.879 1
18164.519 0
18165.160 0
18165.800 1
18166.441 8
18167.081 7
18167.721 1
18168.362 1
18169.003 1
18169.643 3
18170.284 3
18170.924 2
18171.565 2
18172.205 0
18172.846 1
18173.486 0
18174.127 3
18174.768 4
18175.408 8
18176.049 3
18176.690 7
18177.330 1
18177.971 2
18178.612 4
18179.252 3
18179.893 2
18180.534 7
18181.174 5
18181.815 5
18182.456 4
18183.097 3
18183.737 1
18184.378 0
18185.019 4
18185.660 7
18186.301 3
18186.942 4
18187.582 2
18188.223 1
18188.864 1
18189.505 2
18190.146 3
18190.787 5
18191.428 2
18192.069 4
18192.710 3
18193.350 1
18193.991 7
18194.632 2
18195.273 1
18195.914 1
18196.555 2
18197.196 0
18197.837 7
18198.478 4
18199.119 4
18199.761 3
18200.402 3
18201.043 4
18201.684 0
18202.325 0
18202.966 3
18203.607 2
18204.248 5
18204.889 6
18205.531 4
18206.172 4
18206.813 2
18207.454 4
18208.095 8
18208.737 7
18209.378 4
18210.019 2
18210.660 0
18211.302 0
18211.943 0
18212.584 1
18213.225 3
18213.867 3
18214.508 2
18215.149 1
18215.791 1
18216.432 0
18217.073 0
18217.715 0
18218.356 0
18218.998 0
18219.639 0
18220.280 1
18220.922 4
18221.563 1
18222.205 1
18222.846 1
18223.488 1
18224.129 0
18224.771 0
18225.412 1
18226.054 3
18226.695 6
18227.337 3
18227.978 1
18228.620 1
18229.261 1
18229.903 1
18230.545 0
18231.186 2
18231.828 3
18232.470 3
18233.111 7
18233.753 2
18234.395 3
18235.036 2
18235.678 3
18236.320 1
18236.961 2
18237.603 1
18238.245 1
18238.887 0
18239.528 2
18240.170 3
18240.812 2
18241.454 6
18242.095 6
18242.737 4
18243.379 2
18244.021 0
18244.663 2
18245.305 9
18245.947 6
18246.588 2
18247.230 1
18247.872 2
18248.514 1
18249.156 2
18249.798 1
18250.440 4
18251.082 12
18251.724 6
18252.366 5
18253.008 3
18253.650 2
18254.292 4
18254.934 4
18255.576 2
18256.218 1
18256.860 3
18257.502 4
18258.144 7
18258.786 3
18259.428 4
18260.071 0
18260.713 0
18261.355 1
18261.997 2
18262.639 2
18263.281 4
18263.924 3
18264.566 2
18265.208 7
18265.850 8
18266.492 4
18267.135 9
18267.777 5
18268.419 4
18269.062 10
18269.704 5
18270.346 1
18270.988 2
18271.631 2
18272.273 1
18272.915 2
18273.558 2
18274.200 1
18274.843 3
18275.485 2
18276.127 1
18276.770 2
18277.412 4
18278.055 4
18278.697 0
18279.340 0
18279.982 1
18280.625 0
18281.267 1
18281.910 1
18282.552 3
18283.195 2
18283.837 4
18284.480 3
18285.122 4
18285.765 7
18286.407 3
18287.050 1
18287.693 0
18288.335 1
18288.978 2
18289.621 8
18290.263 6
18290.906 2
18291.549 1
18292.191 1
18292.834 0
18293.477 0
18294.119 2
18294.762 4
18295.405 3
18296.048 0
18296.690 0
18297.333 4
18297.976 7
18298.619 4
18299.262 5
18299.904 7
18300.547 2
18301.190 3
18301.833 0
18302.476 2
18303.119 2
18303.762 0
18304.404 1
18305.047 0
18305.690 1
18306.333 4
18306.976 4
18307.619 5
18308.262 3
18308.905 2
18309.548 4
18310.191 4
18310.834 5
18311.477 1
18312.120 0
18312.763 2
18313.406 3
18314.049 4
18314.692 2
18315.336 3
18315.979 5
18316.622 6
18317.265 0
18317.908 6
18318.551 4
18319.194 4
18319.838 3
18320.481 2
18321.124 4
18321.767 4
18322.410 2
18323.054 4
18323.697 2
18324.340 1
18324.983 1
18325.627 0
18326.270 2
18326.913 5
18327.557 6
18328.200 4
18328.843 2
18329.487 1
18330.130 6
18330.773 4
18331.417 8
18332.060 5
18332.704 1
18333.347 5
18333.990 3
18334.634 1
18335.277 3
18335.921 0
18336.564 0
18337.208 2
18337.851 0
18338.495 0
18339.138 1
18339.782 1
18340.425 3
18341.069 4
18341.712 6
18342.356 2
18342.999 0
18343.643 1
18344.287 2
18344.930 1
18345.574 1
18346.218 3
18346.861 2
18347.505 4
18348.149 2
18348.792 0
18349.436 0
18350.080 0
18350.723 1
18351.367 2
18352.011 8
18352.655 6
18353.298 4
18353.942 2
18354.586 2
18355.230 0
18355.874 0
18356.517 1
18357.161 6
18357.805 7
18358.449 5
18359.093 0
18359.737 1
18360.381 7
18361.024 8
18361.668 1
18362.312 3
18362.956 0
18363.600 0
18364.244 4
18364.888 3
18365.532 4
18366.176 5
18366.820 3
18367.464 1
18368.108 4
18368.752 7
18369.396 3
18370.040 2
18370.684 9
18371.328 8
18371.973 3
18372.617 2
18373.261 2
18373.905 3
18374.549 1
18375.193 1
18375.837 6
18376.482 8
18377.126 6
18377.770 8
18378.414 1
18379.058 2
18379.703 10
18380.347 5
18380.991 3
18381.635 0
18382.280 2
18382.924 1
18383.568 3
18384.212 2
18384.857 0
18385.501 4
18386.145 2
18386.790 0
18387.434 0
18388.079 1
18388.723 0
18389.367 0
18390.012 3
18390.656 2
18391.301 2
18391.945 2
18392.590 1
18393.234 0
18393.878 3
18394.523 3
18395.167 3
18395.812 3
18396.457 0
18397.101 1
18397.746 4
18398.390 2
18399.035 2
18399.679 1
18400.324 0
18400.969 0
18401.613 1
18402.258 0
18402.902 1
18403.547 3
18404.192 2
18404.836 1
18405.481 1
18406.126 2
18406.770 0
18407.415 3
18408.060 2
18408.705 5
18409.349 3
18409.994 1
18410.639 3
18411.284 1
18411.929 2
18412.573 4
18413.218 4
18413.863 1
18414.508 2
18415.153 1
18415.798 1
18416.442 3
18417.087 5
18417.732 2
18418.377 3
18419.022 2
18419.667 1
18420.312 1
18420.957 1
18421.602 2
18422.247 1
18422.892 4
18423.537 0
18424.182 0
18424.827 3
18425.472 2
18426.117 3
18426.762 3
18427.407 3
18428.052 2
18428.697 1
18429.342 5
18429.987 1
18430.633 2
18431.278 1
18431.923 4
18432.568 5
18433.213 1
18433.858 2
18434.504 6
18435.149 8
18435.794 1
18436.439 1
18437.084 2
18437.730 4
18438.375 7
18439.020 4
18439.666 2
18440.311 1
18440.956 3
18441.601 0
18442.247 3
18442.892 3
18443.537 1
18444.183 3
18444.828 1
18445.474 2
18446.119 4
18446.764 2
18447.410 0
18448.055 0
18448.701 0
18449.346 2
18449.992 2
18450.637 0
18451.283 1
18451.928 2
18452.574 0
18453.219 3
18453.865 4
18454.510 9
18455.156 4
18455.801 4
18456.447 1
18457.092 4
18457.738 3
18458.384 5
18459.029 1
18459.675 3
18460.321 1
18460.966 1
18461.612 0
18462.258 0
18462.903 0
18463.549 7
18464.195 5
18464.840 3
18465.486 4
18466.132 4
18466.778 7
18467.423 4
18468.069 2
18468.715 3
18469.361 8
18470.007 9
18470.652 7
18471.298 5
18471.944 2
18472.590 6
18473.236 8
18473.882 4
18474.528 0
18475.174 2
18475.819 6
18476.465 4
18477.111 2
18477.757 5
18478.403 4
18479.049 7
18479.695 4
18480.341 5
18480.987 1
18481.633 0
18482.279 4
18482.925 7
18483.571 1
18484.217 2
18484.864 5
18485.510 6
18486.156 3
18486.802 1
18487.448 1
18488.094 7
18488.740 10
18489.386 11
18490.033 11
18490.679 6
18491.325 2
18491.971 2
18492.617 3
18493.264 2
18493.910 3
18494.556 5
18495.202 4
18495.849 4
18496.495 1
18497.141 2
18497.787 1
18498.434 1
18499.080 2
18499.726 1
18500.373 0
18501.019 1
18501.666 9
18502.312 7
18502.958 6
18503.605 5
18504.251 3
18504.898 8
18505.544 5
18506.190 4
18506.837 1
18507.483 0
18508.130 1
18508.776 5
18509.423 4
18510.069 6
18510.716 8
18511.362 6
18512.009 3
18512.656 3
18513.302 4
18513.949 3
18514.595 4
18515.242 3
18515.889 1
18516.535 1
18517.182 1
18517.828 1
18518.475 1
18519.122 3
18519.769 1
18520.415 0
18521.062 2
18521.709 4
18522.355 3
18523.002 3
18523.649 5
18524.296 7
18524.942 3
18525.589 3
18526.236 1
18526.883 2
18527.530 1
18528.177 0
18528.823 0
18529.470 5
18530.117 2
18530.764 3
18531.411 2
18532.058 0
18532.705 6
18533.352 6
18533.999 9
18534.645 3
18535.292 1
18535.939 1
18536.586 2
18537.233 2
18537.880 2
18538.527 1
18539.174 2
18539.822 1
18540.469 2
18541.116 1
18541.763 1
18542.410 2
18543.057 3
18543.704 6
18544.351 6
18544.998 5
18545.645 4
18546.293 8
18546.940 4
18547.587 2
18548.234 4
18548.881 5
18549.528 5
18550.176 5
18550.823 4
18551.470 3
18552.117 4
18552.765 0
18553.412 2
18554.059 10
18554.707 3
18555.354 6
18556.001 6
18556.649 4
18557.296 3
18557.943 3
18558.591 3
18559.238 7
18559.885 7
18560.533 5
18561.180 2
18561.828 3
18562.475 3
18563.122 3
18563.770 5
18564.417 6
18565.065 6
18565.712 5
18566.360 6
18567.007 11
18567.655 6
18568.302 6
18568.950 9
18569.598 8
18570.245 6
18570.893 7
18571.540 9
18572.188 9
18572.836 5
18573.483 7
18574.131 9
18574.778 3
18575.426 2
18576.074 4
18576.722 3
18577.369 5
18578.017 4
18578.665 8
18579.312 7
18579.960 2
18580.608 0
18581.256 3
18581.903 5
18582.551 0
18583.199 2
18583.847 7
18584.495 3
18585.142 2
18585.790 2
18586.438 2
18587.086 5
18587.734 1
18588.382 3
18589.030 4
18589.678 3
18590.326 4
18590.973 4
18591.621 6
18592.269 10
18592.917 9
18593.565 4
18594.213 2
18594.861 3
18595.509 3
18596.157 1
18596.805 4
18597.453 7
18598.102 3
18598.750 3
18599.398 6
18600.046 3
18600.694 1
18601.342 3
18601.990 1
18602.638 4
18603.286 9
18603.935 5
18604.583 2
18605.231 1
18605.879 2
18606.527 0
18607.176 1
18607.824 2
18608.472 1
18609.120 3
18609.769 6
18610.417 4
18611.065 2
18611.713 6
18612.362 6
18613.010 8
18613.658 9
18614.307 8
18614.955 14
18615.603 12
18616.252 7
18616.900 7
18617.549 3
18618.197 1
18618.845 0
18619.494 1
18620.142 0
18620.791 1
18621.439 1
18622.088 1
18622.736 2
18623.385 5
18624.033 1
18624.682 1
18625.330 0
18625.979 2
18626.627 0
18627.276 3
18627.924 2
18628.573 6
18629.222 11
18629.870 8
18630.519 2
18631.168 1
18631.816 4
18632.465 2
18633.114 1
18633.762 4
18634.411 2
18635.060 6
18635.708 3
18636.357 2
18637.006 4
18637.655 4
18638.303 3
18638.952 0
18639.601 1
18640.250 2
18640.898 2
18641.547 1
18642.196 2
18642.845 2
18643.494 4
18644.143 6
18644.792 3
18645.440 3
18646.089 2
18646.738 1
18647.387 7
18648.036 5
18648.685 1
18649.334 9
18649.983 9
18650.632 6
18651.281 2
18651.930 4
18652.579 4
18653.228 6
18653.877 3
18654.526 1
18655.175 1
18655.824 4
18656.473 1
18657.122 5
18657.771 1
18658.421 1
18659.070 1
18659.719 3
18660.368 8
18661.017 1
18661.666 2
18662.315 3
18662.965 5
18663.614 6
18664.263 2
18664.912 2
18665.562 1
18666.211 0
18666.860 1
18667.509 1
18668.159 0
18668.808 0
18669.457 0
18670.107 1
18670.756 1
18671.405 1
18672.055 2
18672.704 1
18673.353 0
18674.003 3
18674.652 0
18675.302 1
18675.951 2
18676.600 2
18677.250 0
18677.899 2
18678.549 0
18679.198 1
18679.848 6
18680.497 4
18681.147 8
18681.796 3
18682.446 1
18683.095 0
18683.745 1
18684.394 4
18685.044 2
18685.694 5
18686.343 10
18686.993 3
18687.642 4
18688.292 5
18688.942 0
18689.591 4
18690.241 2
18690.891 2
18691.540 4
18692.190 0
18692.840 0
18693.490 0
18694.139 0
18694.789 2
18695.439 2
18696.089 3
18696.738 0
18697.388 0
18698.038 0
18698.688 0
18699.338 1
18699.987 0
18700.637 0
18701.287 2
18701.937 1
18702.587 2
18703.237 3
18703.887 7
18704.537 8
18705.187 2
18705.836 0
18706.486 0
18707.136 1
18707.786 3
18708.436 3
18709.086 1
18709.736 2
18710.386 3
18711.036 3
18711.686 2
18712.336 4
18712.987 1
18713.637 1
18714.287 2
18714.937 2
18715.587 1
18716.237 4
18716.887 6
18717.537 8
18718.187 5
18718.838 6
18719.488 1
18720.138 4
18720.788 5
18721.438 6
18722.089 12
18722.739 6
18723.389 2
18724.039 2
18724.690 6
18725.340 5
18725.990 2
18726.641 2
18727.291 1
18727.941 5
18728.592 8
18729.242 15
18729.892 9
18730.543 2
18731.193 0
18731.843 3
18732.494 0
18733.144 4
18733.795 3
18734.445 2
18735.096 3
18735.746 2
18736.396 1
18737.047 0
18737.697 2
18738.348 6
18738.998 1
18739.649 4
18740.300 0
18740.950 0
18741.601 4
18742.251 6
18742.902 4
18743.552 1
18744.203 0
18744.854 9
18745.504 3
18746.155 9
18746.806 6
18747.456 1
18748.107 3
18748.758 2
18749.408 3
18750.059 6
18750.710 4
18751.360 0
18752.011 0
18752.662 3
18753.313 2
18753.963 3
18754.614 2
18755.265 0
18755.916 1
18756.567 0
18757.218 1
18757.868 3
18758.519 4
18759.170 1
18759.821 4
18760.472 6
18761.123 5
18761.774 2
18762.425 6
18763.076 4
18763.727 2
18764.378 0
18765.028 5
18765.679 6
18766.330 4
18766.981 2
18767.632 1
18768.283 0
18768.935 3
18769.586 5
18770.237 2
18770.888 2
18771.539 4
18772.190 1
18772.841 2
18773.492 3
18774.143 0
18774.794 1
18775.446 0
18776.097 3
18776.748 4
18777.399 3
18778.050 7
18778.701 11
18779.353 12
18780.004 10
18780.655 7
18781.306 5
18781.958 3
18782.609 1
18783.260 4
18783.912 1
18784.563 4
18785.214 2
18785.866 1
18786.517 0
18787.168 1
18787.820 1
18788.471 1
18789.122 2
18789.774 4
18790.425 3
18791.077 1
18791.728 7
18792.380 3
18793.031 9
18793.682 8
18794.334 4
18794.985 6
18795.637 6
18796.288 2
18796.940 3
18797.591 2
18798.243 2
18798.895 1
18799.546 7
18800.198 4
18800.849 3
18801.501 2
18802.153 2
18802.804 1
18803.456 5
18804.107 5
18804.759 7
18805.411 5
18806.063 6
18806.714 4
18807.366 0
18808.018 2
18808.669 8
18809.321 5
18809.973 1
18810.625 5
18811.276 10
18811.928 6
18812.580 4
18813.232 4
18813.884 4
18814.535 4
18815.187 4
18815.839 4
18816.491 8
18817.143 1
18817.795 4
18818.447 0
18819.099 2
18819.751 7
18820.402 0
18821.054 0
18821.706 0
18822.358 1
18823.010 1
18823.662 0
18824.314 4
18824.966 7
18825.618 2
18826.270 1
18826.922 0
18827.574 1
18828.227 2
18828.879 6
18829.531 2
18830.183 2
18830.835 2
18831.487 5
18832.139 5
18832.791 0
18833.444 3
18834.096 4
18834.748 2
18835.400 6
18836.052 8
18836.705 7
18837.357 5
18838.009 13
18838.661 6
18839.313 4
18839.966 3
18840.618 4
18841.270 9
18841.923 7
18842.575 10
18843.227 8
18843.880 10
18844.532 7
18845.184 6
18845.837 11
18846.489 6
18847.142 2
18847.794 3
18848.446 15
18849.099 18
18849.751 13
18850.404 17
18851.056 15
18851.709 7
18852.361 11
18853.014 8
18853.666 6
18854.319 11
18854.971 8
18855.624 8
18856.276 12
18856.929 9
18857.581 8
18858.234 7
18858.887 14
18859.539 4
18860.192 3
18860.845 1
18861.497 2
18862.150 1
18862.803 1
18863.455 3
18864.108 0
18864.761 3
18865.413 5
18866.066 7
18866.719 3
18867.372 3
18868.024 5
18868.677 7
18869.330 2
18869.983 0
18870.635 2
18871.288 3
18871.941 6
18872.594 5
18873.247 3
18873.900 4
18874.553 3
18875.205 3
18875.858 9
18876.511 8
18877.164 7
18877.817 4
18878.470 6
18879.123 4
18879.776 2
18880.429 3
18881.082 2
18881.735 1
18882.388 2
18883.041 1
18883.694 4
18884.347 3
18885.000 1
18885.653 1
18886.306 2
18886.959 2
18887.612 3
18888.266 2
18888.919 3
18889.572 4
18890.225 4
18890.878 2
18891.531 2
18892.184 2
18892.838 1
18893.491 7
18894.144 6
18894.797 2
18895.451 4
18896.104 2
18896.757 2
18897.410 1
18898.064 3
18898.717 2
18899.370 3
18900.023 6
18900.677 4
18901.330 4
18901.984 0
18902.637 1
18903.290 0
18903.944 1
18904.597 0
18905.250 5
18905.904 5
18906.557 4
18907.211 0
18907.864 2
18908.518 2
18909.171 3
18909.825 0
18910.478 0
18911.132 1
18911.785 1
18912.439 0
18913.092 0
18913.746 0
18914.399 0
18915.053 0
18915.706 3
18916.360 0
18917.014 1
18917.667 0
18918.321 0
18918.975 1
18919.628 1
18920.282 5
18920.936 7
18921.589 4
18922.243 0
18922.897 2
18923.550 3
18924.204 3
18924.858 1
18925.512 4
18926.165 2
18926.819 3
18927.473 3
18928.127 2
18928.781 4
18929.434 2
18930.088 1
18930.742 0
18931.396 3
18932.050 5
18932.704 5
18933.358 1
18934.012 1
18934.666 2
18935.319 3
18935.973 2
18936.627 0
18937.281 2
18937.935 1
18938.589 0
18939.243 2
18939.897 0
18940.551 1
18941.205 1
18941.859 1
18942.513 0
18943.167 1
18943.822 0
18944.476 1
18945.130 4
18945.784 9
18946.438 5
18947.092 4
18947.746 5
18948.400 3
18949.055 3
18949.709 4
18950.363 2
18951.017 2
18951.671 2
18952.326 2
18952.980 0
18953.634 1
18954.288 0
18954.943 1
18955.597 3
18956.251 3
18956.905 2
18957.560 3
18958.214 3
18958.868 4
18959.523 1
18960.177 0
18960.831 3
18961.486 3
18962.140 3
18962.795 0
18963.449 0
18964.104 1
18964.758 2
18965.412 7
18966.067 4
18966.721 1
18967.376 3
18968.030 5
18968.685 2
18969.339 3
18969.994 2
18970.648 6
18971.303 3
18971.958 6
18972.612 4
18973.267 11
18973.921 7
18974.576 3
18975.231 3
18975.885 1
18976.540 2
18977.194 1
18977.849 0
18978.504 0
18979.158 4
18979.813 3
18980.468 2
18981.123 3
18981.777 1
18982.432 1
18983.087 0
18983.742 1
18984.396 2
18985.051 1
18985.706 3
18986.361 6
18987.016 3
18987.670 5
18988.325 4
18988.980 4
18989.635 4
18990.290 1
18990.945 0
18991.600 1
18992.255 4
18992.910 4
18993.564 0
18994.219 5
18994.874 4
18995.529 1
18996.184 0
18996.839 0
18997.494 1
18998.149 0
18998.804 6
18999.459 11
19000.114 5
19000.770 2
19001.425 1
19002.080 1
19002.735 2
19003.390 0
19004.045 0
19004.700 0
19005.355 14
19006.010 10
19006.666 7
19007.321 4
19007.976 2
19008.631 3
19009.286 5
19009.942 3
19010.597 0
19011.252 6
19011.907 1
19012.563 3
19013.218 2
19013.873 1
19014.528 1
19015.184 0
19015.839 1
19016.494 0
19017.150 1
19017.805 0
19018.460 2
19019.116 0
19019.771 1
19020.427 2
19021.082 3
19021.737 17
19022.393 15
19023.048 11
19023.704 7
19024.359 4
19025.015 2
19025.670 2
19026.326 0
19026.981 3
19027.637 4
19028.292 6
19028.948 6
19029.603 6
19030.259 4
19030.915 0
19031.570 0
19032.226 0
19032.881 0
19033.537 3
19034.193 5
19034.848 1
19035.504 2
19036.160 0
19036.815 2
19037.471 1
19038.127 4
19038.783 4
19039.438 4
19040.094 5
19040.750 2
19041.405 0
19042.061 1
19042.717 3
19043.373 1
19044.029 0
19044.684 1
19045.340 1
19045.996 1
19046.652 0
19047.308 1
19047.964 4
19048.620 4
19049.276 4
19049.931 9
19050.587 5
19051.243 4
19051.899 0
19052.555 0
19053.211 1
19053.867 2
19054.523 2
19055.179 0
19055.835 2
19056.491 2
19057.147 4
19057.803 2
19058.459 2
19059.115 7
19059.771 7
19060.428 3
19061.084 1
19061.740 0
19062.396 0
19063.052 0
19063.708 1
19064.364 4
19065.021 3
19065.677 1
19066.333 0
19066.989 0
19067.645 0
19068.302 1
19068.958 0
19069.614 0
19070.270 0
19070.927 1
19071.583 2
19072.239 6
19072.896 4
19073.552 2
19074.208 1
19074.864 1
19075.521 1
19076.177 1
19076.834 2
19077.490 1
19078.146 2
19078.803 1
19079.459 0
19080.116 0
19080.772 3
19081.429 0
19082.085 3
19082.741 2
19083.398 1
19084.054 2
19084.711 1
19085.368 2
19086.024 2
19086.681 1
19087.337 1
19087.994 5
19088.650 4
19089.307 2
19089.963 2
19090.620 1
19091.277 1
19091.933 3
19092.590 3
19093.247 1
19093.903 5
19094.560 2
19095.217 3
19095.873 1
19096.530 0
19097.187 2
19097.844 4
19098.500 1
19099.157 0
19099.814 2
19100.471 6
19101.127 10
19101.784 11
19102.441 4
19103.098 3
19103.755 2
19104.412 1
19105.068 6
19105.725 5
19106.382 2
19107.039 1
19107.696 2
19108.353 1
19109.010 0
19109.667 0
19110.324 0
19110.981 2
19111.638 1
19112.295 1
19112.952 4
19113.609 1
19114.266 0
19114.923 0
19115.580 0
19116.237 9
19116.894 9
19117.551 3
19118.208 3
19118.865 0
19119.522 0
19120.179 3
19120.837 4
19121.494 4
19122.151 3
19122.808 9
19123.465 7
19124.122 3
19124.780 2
19125.437 1
19126.094 0
19126.751 1
19127.409 1
19128.066 0
19128.723 1
19129.380 0
19130.038 0
19130.695 1
19131.352 5
19132.010 5
19132.667 4
19133.324 1
19133.982 3
19134.639 0
19135.296 1
19135.954 7
19136.611 3
19137.269 2
19137.926 6
19138.584 4
19139.241 1
19139.898 2
19140.556 7
19141.213 9
19141.871 5
19142.528 7
19143.186 6
19143.843 4
19144.501 2
19145.159 7
19145.816 2
19146.474 0
19147.131 1
19147.789 2
19148.447 0
19149.104 2
19149.762 1
19150.419 1
19151.077 2
19151.735 15
19152.392 13
19153.050 9
19153.708 5
19154.366 2
19155.023 4
19155.681 1
19156.339 0
19156.997 0
19157.654 0
19158.312 5
19158.970 1
19159.628 2
19160.285 6
19160.943 0
19161.601 1
19162.259 4
19162.917 0
19163.575 2
19164.233 1
19164.890 4
19165.548 4
19166.206 5
19166.864 8
19167.522 3
19168.180 5
19168.838 7
19169.496 2
19170.154 2
19170.812 0
19171.470 3
19172.128 6
19172.786 6
19173.444 8
19174.102 4
19174.760 2
19175.418 0
19176.076 1
19176.735 1
19177.393 3
19178.051 8
19178.709 5
19179.367 1
19180.025 2
19180.683 4
19181.342 2
19182.000 0
19182.658 1
19183.316 0
19183.974 0
19184.633 0
19185.291 1
19185.949 0
19186.607 0
19187.266 2
19187.924 0
19188.582 0
19189.241 0
19189.899 3
19190.557 1
19191.216 0
19191.874 1
19192.532 1
19193.191 3
19193.849 4
19194.507 4
19195.166 3
19195.824 2
19196.483 1
19197.141 1
19197.800 0
19198.458 0
19199.117 2
19199.775 2
19200.434 5
19201.092 3
19201.751 1
19202.409 1
19203.068 5
19203.726 3
19204.385 1
19205.043 0
19205.702 1
19206.361 3
19207.019 1
19207.678 1
19208.337 1
19208.995 2
19209.654 1
19210.313 0
19210.971 0
19211.630 3
19212.289 0
19212.947 0
19213.606 1
19214.265 0
19214.924 0
19215.582 0
19216.241 0
19216.900 0
19217.559 0
19218.218 7
19218.876 2
19219.535 1
19220.194 0
19220.853 0
19221.512 0
19222.171 2
19222.830 3
19223.488 1
19224.147 0
19224.806 2
19225.465 5
19226.124 2
19226.783 5
19227.442 1
19228.101 2
19228.760 1
19229.419 3
19230.078 1
19230.737 3
19231.396 0
19232.055 0
19232.714 2
19233.373 0
19234.032 0
19234.692 0
19235.351 1
19236.010 1
19236.669 0
19237.328 0
19237.987 3
19238.646 8
19239.306 5
19239.965 5
19240.624 3
19241.283 3
19241.942 2
19242.602 5
19243.261 4
19243.920 4
19244.579 0
19245.239 0
19245.898 0
19246.557 3
19247.217 2
19247.876 1
19248.535 0
19249.195 0
19249.854 2
19250.513 1
19251.173 1
19251.832 4
19252.491 2
19253.151 0
19253.810 0
19254.470 0
19255.129 0
19255.789 0
19256.448 0
19257.108 0
19257.767 0
19258.427 4
19259.086 4
19259.746 2
19260.405 3
19261.065 6
19261.724 5
19262.384 2
19263.043 0
19263.703 4
19264.363 3
19265.022 6
19265.682 5
19266.342 5
19267.001 6
19267.661 2
19268.320 0
19268.980 0
19269.640 2
19270.300 2
19270.959 1
19271.619 1
19272.279 1
19272.939 0
19273.598 1
19274.258 0
19274.918 1
19275.578 1
19276.237 1
19276.897 1
19277.557 1
19278.217 2
19278.877 0
19279.537 1
19280.197 1
19280.856 1
19281.516 1
19282.176 1
19282.836 1
19283.496 2
19284.156 3
19284.816 6
19285.476 3
19286.136 1
19286.796 3
19287.456 1
19288.116 1
19288.776 1
19289.436 0
19290.096 0
19290.756 0
19291.416 1
19292.076 1
19292.736 3
19293.396 1
19294.057 0
19294.717 0
19295.377 1
19296.037 2
19296.697 1
19297.357 0
19298.018 2
19298.678 1
19299.338 0
19299.998 0
19300.658 0
19301.319 2
19301.979 1
19302.639 0
19303.299 3
19303.960 0
19304.620 1
19305.280 0
19305.941 2
19306.601 5
19307.261 4
19307.922 0
19308.582 3
19309.242 1
19309.903 4
19310.563 2
19311.224 0
19311.884 0
19312.544 0
19313.205 1
19313.865 1
19314.526 0
19315.186 1
19315.847 1
19316.507 0
19317.168 1
19317.828 3
19318.489 3
19319.149 2
19319.810 1
19320.471 1
19321.131 1
19321.792 1
19322.452 2
19323.113 1
19323.774 0
19324.434 0
19325.095 0
19325.755 0
19326.416 1
19327.077 0
19327.738 1
19328.398 0
19329.059 5
19329.720 2
19330.380 1
19331.041 2
19331.702 8
19332.363 5
19333.023 1
19333.684 1
19334.345 3
19335.006 1
19335.667 0
19336.328 0
19336.988 0
19337.649 0
19338.310 2
19338.971 1
19339.632 0
19340.293 0
19340.954 0
19341.615 1
19342.276 2
19342.937 2
19343.598 1
19344.259 1
19344.920 0
19345.581 1
19346.242 0
19346.903 3
19347.564 1
19348.225 2
19348.886 0
19349.547 1
19350.208 1
19350.869 0
19351.530 1
19352.191 2
19352.852 0
19353.513 0
19354.175 1
19354.836 3
19355.497 6
19356.158 4
19356.819 2
19357.480 1
19358.142 5
19358.803 3
19359.464 0
19360.125 1
19360.787 2
19361.448 0
19362.109 0
19362.770 0
19363.432 5
19364.093 4
19364.754 2
19365.416 2
19366.077 1
19366.739 2
19367.400 1
19368.061 2
19368.723 15
19369.384 13
19370.045 6
19370.707 6
19371.368 4
19372.030 6
19372.691 0
19373.353 0
19374.014 1
19374.676 1
19375.337 1
19375.999 5
19376.660 4
19377.322 8
19377.983 8
19378.645 11
19379.307 9
19379.968 0
19380.630 1
19381.291 2
19381.953 1
19382.615 1
19383.276 0
19383.938 1
19384.600 0
19385.261 1
19385.923 1
19386.585 2
19387.246 2
19387.908 0
19388.570 4
19389.232 1
19389.893 0
19390.555 6
19391.217 5
19391.879 3
19392.540 0
19393.202 2
19393.864 1
19394.526 0
19395.188 0
19395.850 1
19396.512 1
19397.173 0
19397.835 0
19398.497 0
19399.159 1
19399.821 0
19400.483 0
19401.145 0
19401.807 3
19402.469 0
19403.131 0
19403.793 0
19404.455 0
19405.117 0
19405.779 3
19406.441 3
19407.103 2
19407.765 2
19408.427 2
19409.089 2
19409.751 0
19410.413 0
19411.076 1
19411.738 1
19412.400 0
19413.062 3
19413.724 0
19414.386 1
19415.049 0
19415.711 0
19416.373 0
19417.035 5
19417.697 0
19418.360 0
19419.022 0
19419.684 0
19420.346 1
19421.009 3
19421.671 2
19422.333 1
19422.996 1
19423.658 3
19424.320 0
19424.983 0
19425.645 0
19426.307 0
19426.970 0
19427.632 0
19428.295 2
19428.957 1
19429.620 0
19430.282 0
19430.944 2
19431.607 4
19432.269 2
19432.932 0
19433.594 0
19434.257 2
19434.919 0
19435.582 0
19436.245 6
19436.907 2
19437.570 0
19438.232 0
19438.895 0
19439.558 0
19440.220 6
19440.883 3
19441.545 2
19442.208 0
19442.871 0
19443.533 0
19444.196 1
19444.859 7
19445.522 5
19446.184 5
19446.847 3
19447.510 0
19448.172 0
19448.835 0
19449.498 1
19450.161 0
19450.824 0
19451.486 0
19452.149 1
19452.812 2
19453.475 0
19454.138 0
19454.801 1
19455.464 0
19456.126 2
19456.789 1
19457.452 0
19458.115 0
19458.778 2
19459.441 1
19460.104 14
19460.767 10
19461.430 8
19462.093 3
19462.756 4
19463.419 1
19464.082 2
19464.745 1
19465.408 0
19466.071 0
19466.734 0
19467.397 2
19468.060 1
19468.724 0
19469.387 1
19470.050 2
19470.713 0
19471.376 4
19472.039 4
19472.702 3
19473.366 0
19474.029 0
19474.692 0
19475.355 0
19476.018 0
19476.682 0
19477.345 1
19478.008 1
19478.671 0
19479.335 1
19479.998 0
19480.661 0
19481.325 0
19481.988 0
19482.651 0
19483.315 3
19483.978 0
19484.641 8
19485.305 2
19485.968 1
19486.632 0
19487.295 0
19487.959 1
19488.622 3
19489.285 1
19489.949 0
19490.612 0
19491.276 3
19491.939 0
19492.603 0
19493.266 0
19493.930 0
19494.594 0
19495.257 3
19495.921 1
19496.584 0
19497.248 0
19497.911 0
19498.575 0
19499.239 1
19499.902 0
19500.566 0
19501.230 2
19501.893 0
19502.557 0
19503.221 1
19503.884 0
19504.548 0
19505.212 0
19505.876 0
19506.539 0
19507.203 0
19507.867 0
19508.531 0
19509.194 1
19509.858 0
19510.522 0
19511.186 0
19511.850 0
19512.514 5
19513.178 5
19513.841 2
19514.505 1
19515.169 0
19515.833 0
19516.497 0
19517.161 3
19517.825 3
19518.489 1
19519.153 2
19519.817 1
19520.481 1
19521.145 0
19521.809 2
19522.473 0
19523.137 0
19523.801 0
19524.465 1
19525.129 3
19525.793 4
19526.457 1
19527.121 11
19527.785 21
19528.450 11
19529.114 8
19529.778 3
19530.442 4
19531.106 1
19531.770 0
19532.435 0
19533.099 0
19533.763 2
19534.427 1
19535.091 0
19535.756 0
19536.420 0
19537.084 0
19537.749 2
19538.413 0
19539.077 0
19539.741 0
19540.406 1
19541.070 1
19541.734 1
19542.399 2
19543.063 1
19543.728 1
19544.392 4
19545.056 1
19545.721 1
19546.385 1
19547.050 0
19547.714 0
19548.379 1
19549.043 0
19549.708 0
19550.372 0
19551.037 0
19551.701 0
19552.366 0
19553.030 1
19553.695 0
19554.359 1
19555.024 0
19555.689 0
19556.353 0
19557.018 1
19557.682 0
19558.347 0
19559.012 0
19559.676 1
19560.341 1
19561.006 1
19561.670 1
19562.335 0
19563.000 1
19563.665 1
19564.329 2
19564.994 0
19565.659 0
19566.324 0
19566.988 1
19567.653 0
19568.318 0
19568.983 0
19569.648 1
19570.312 3
19570.977 1
19571.642 0
19572.307 0
19572.972 3
19573.637 1
19574.302 3
19574.967 4
19575.632 3
19576.297 1
19576.961 1
19577.626 1
19578.291 0
19578.956 0
19579.621 5
19580.286 7
19580.951 4
19581.616 1
19582.282 0
19582.947 0
19583.612 0
19584.277 0
19584.942 2
19585.607 0
19586.272 0
19586.937 2
19587.602 0
19588.267 0
19588.933 1
19589.598 3
19590.263 1
19590.928 0
19591.593 1
19592.259 0
19592.924 3
19593.589 5
19594.254 2
19594.920 1
19595.585 1
19596.250 1
19596.915 0
19597.581 0
19598.246 0
19598.911 0
19599.577 0
19600.242 0
19600.907 0
19601.573 0
19602.238 1
19602.904 0
19603.569 3
19604.234 3
19604.900 0
19605.565 0
19606.231 0
19606.896 0
19607.562 0
19608.227 0
19608.893 2
19609.558 2
19610.224 0
19610.889 1
19611.555 0
19612.220 0
19612.886 1
19613.551 0
19614.217 0
19614.883 0
19615.548 1
19616.214 0
19616.879 0
19617.545 0
19618.211 0
19618.876 0
19619.542 0
19620.208 0
19620.874 2
19621.539 2
19622.205 2
19622.871 0
19623.536 0
19624.202 0
19624.868 1
19625.534 0
19626.200 0
19626.865 0
19627.531 1
19628.197 1
19628.863 1
19629.529 0
19630.195 0
19630.860 4
19631.526 0
19632.192 1
19632.858 1
19633.524 0
19634.190 6
19634.856 9
19635.522 2
19636.188 2
19636.854 2
19637.520 1
19638.186 1
19638.852 1
19639.518 0
19640.184 0
19640.850 0
19641.516 0
19642.182 2
19642.848 1
19643.514 0
19644.180 0
19644.846 0
19645.512 0
19646.179 2
19646.845 1
19647.511 1
19648.177 2
19648.843 2
19649.509 1
19650.176 1
19650.842 3
19651.508 5
19652.174 4
19652.841 1
19653.507 0
19654.173 2
19654.839 1
19655.506 0
19656.172 0
19656.838 0
19657.505 2
19658.171 5
19658.837 4
19659.504 1
19660.170 0
19660.836 0
19661.503 0
19662.169 0
19662.836 0
19663.502 1
19664.168 0
19664.835 0
19665.501 0
19666.168 1
19666.834 0
19667.501 2
19668.167 1
19668.834 0
19669.500 1
19670.167 0
19670.833 1
19671.500 4
19672.167 2
19672.833 0
19673.500 0
19674.166 1
19674.833 1
19675.500 0
19676.166 2
19676.833 1
19677.500 1
19678.166 0
19678.833 0
19679.500 2
19680.166 3
19680.833 0
19681.500 0
19682.167 1
19682.833 0
19683.500 2
19684.167 0
19684.834 0
19685.501 1
19686.167 3
19686.834 3
19687.501 1
19688.168 0
19688.835 0
19689.502 0
19690.168 0
19690.835 0
19691.502 0
19692.169 0
19692.836 2
19693.503 0
19694.170 0
19694.837 0
19695.504 0
19696.171 0
19696.838 0
19697.505 3
19698.172 1
19698.839 0
19699.506 0
19700.173 0
19700.840 0
19701.507 1
19702.174 1
19702.841 0
19703.508 0
19704.176 0
19704.843 1
19705.510 0
19706.177 1
19706.844 2
19707.511 1
19708.179 0
19708.846 0
19709.513 3
19710.180 3
19710.847 5
19711.515 0
19712.182 2
19712.849 1
19713.516 0
19714.184 1
19714.851 1
19715.518 3
19716.186 2
19716.853 2
19717.520 0
19718.188 2
19718.855 2
19719.522 1
19720.190 5
19720.857 6
19721.525 3
19722.192 1
19722.859 0
19723.527 1
19724.194 0
19724.862 0
19725.529 0
19726.197 1
19726.864 2
19727.532 1
19728.199 1
19728.867 2
19729.534 0
19730.202 2
19730.870 2
19731.537 0
19732.205 0
19732.872 0
19733.540 1
19734.208 2
19734.875 1
19735.543 1
19736.211 0
19736.878 0
19737.546 0
19738.214 0
19738.881 0
19739.549 0
19740.217 0
19740.885 0
19741.552 1
19742.220 0
19742.888 0
19743.556 0
19744.223 0
19744.891 0
19745.559 0
19746.227 0
19746.895 0
19747.563 0
19748.230 2
19748.898 1
19749.566 0
19750.234 0
19750.902 0
19751.570 1
19752.238 2
19752.906 2
19753.574 2
19754.242 0
19754.910 0
19755.578 1
19756.246 1
19756.914 0
19757.582 0
19758.250 2
19758.918 0
19759.586 0
19760.254 0
19760.922 0
19761.590 0
19762.258 0
19762.926 1
19763.595 2
19764.263 2
19764.931 1
19765.599 1
19766.267 0
19766.935 2
19767.604 2
19768.272 0
19768.940 0
19769.608 0
19770.276 0
19770.945 0
19771.613 0
19772.281 0
19772.950 2
19773.618 0
19774.286 1
19774.954 1
19775.623 1
19776.291 0
19776.959 1
19777.628 2
19778.296 1
19778.965 0
19779.633 0
19780.301 0
19780.970 0
19781.638 1
19782.307 2
19782.975 0
19783.644 0
19784.312 0
19784.981 0
19785.649 0
19786.318 0
19786.986 1
19787.655 1
19788.323 2
19788.992 4
19789.660 3
19790.329 1
19790.998 0
19791.666 0
19792.335 1
19793.003 2
19793.672 0
19794.341 0
19795.009 0
19795.678 0
19796.347 0
19797.015 1
19797.684 1
19798.353 2
19799.022 0
19799.690 0
19800.359 0
19801.028 0
19801.697 0
19802.365 0
19803.034 1
19803.703 0
19804.372 0
19805.041 0
19805.709 0
19806.378 0
19807.047 0
19807.716 1
19808.385 0
19809.054 0
19809.723 0
19810.392 0
19811.061 1
19811.730 1
19812.398 0
19813.067 0
19813.736 0
19814.405 0
19815.074 0
19815.743 0
19816.412 1
19817.081 1
19817.751 0
19818.420 1
19819.089 0
19819.758 0
19820.427 0
19821.096 0
19821.765 0
19822.434 1
19823.103 2
19823.772 1
19824.442 0
19825.111 1
19825.780 4
19826.449 1
19827.118 0
19827.788 3
19828.457 0
19829.126 0
19829.795 0
19830.465 0
19831.134 0
19831.803 0
19832.472 2
19833.142 1
19833.811 0
19834.480 0
19835.150 0
19835.819 0
19836.488 0
19837.158 1
19837.827 2
19838.497 4
19839.166 1
19839.835 3
19840.505 1
19841.174 0
19841.844 0
19842.513 0
19843.183 0
19843.852 0
19844.522 0
19845.191 0
19845.861 1
19846.530 2
19847.200 2
19847.869 1
19848.539 1
19849.208 1
19849.878 0
19850.548 0
19851.217 0
19851.887 0
19852.557 4
19853.226 5
19853.896 11
19854.565 6
19855.235 3
19855.905 1
19856.575 3
19857.244 4
19857.914 1
19858.584 0
19859.253 5
19859.923 1
19860.593 0
19861.263 0
19861.933 0
19862.602 0
19863.272 1
19863.942 1
19864.612 0
19865.282 0
19865.952 0
19866.621 0
19867.291 3
19867.961 10
19868.631 8
19869.301 5
19869.971 2
19870.641 0
19871.311 3
19871.981 1
19872.651 0
19873.321 0
19873.991 0
19874.661 3
19875.331 2
19876.001 0
19876.671 2
19877.341 1
19878.011 2
19878.681 0
19879.351 2
19880.021 0
19880.691 0
19881.362 0
19882.032 0
19882.702 0
19883.372 0
19884.042 1
19884.712 0
19885.383 1
19886.053 0
19886.723 1
19887.393 0
19888.063 0
19888.734 1
19889.404 1
19890.074 0
19890.744 2
19891.415 0
19892.085 1
19892.755 0
19893.426 0
19894.096 0
19894.766 1
19895.437 2
19896.107 1
19896.777 0
19897.448 0
19898.118 0
19898.789 0
19899.459 5
19900.130 5
19900.800 0
19901.470 0
19902.141 0
19902.811 0
19903.482 0
19904.152 0
19904.823 1
19905.493 0
19906.164 0
19906.835 0
19907.505 0
19908.176 1
19908.846 2
19909.517 4
19910.188 1
19910.858 1
19911.529 0
19912.199 0
19912.870 3
19913.541 0
19914.211 0
19914.882 0
19915.553 0
19916.224 0
19916.894 0
19917.565 0
19918.236 0
19918.906 0
19919.577 0
19920.248 0
19920.919 0
19921.590 0
19922.260 0
19922.931 0
19923.602 0
19924.273 0
19924.944 0
19925.615 0
19926.286 0
19926.956 1
19927.627 0
19928.298 0
19928.969 1
19929.640 0
19930.311 0
19930.982 0
19931.653 0
19932.324 1
19932.995 1
19933.666 0
19934.337 0
19935.008 0
19935.679 0
19936.350 0
19937.021 1
19937.692 0
19938.363 0
19939.034 0
19939.706 1
19940.377 3
19941.048 1
19941.719 0
19942.390 0
19943.061 0
19943.732 0
19944.404 0
19945.075 0
19945.746 2
19946.417 2
19947.089 0
19947.760 0
19948.431 0
19949.102 0
19949.774 2
19950.445 1
19951.116 1
19951.787 0
19952.459 7
19953.130 11
19953.801 4
19954.473 4
19955.144 0
19955.816 0
19956.487 0
19957.158 0
19957.830 0
19958.501 0
19959.173 1
19959.844 0
19960.516 3
19961.187 0
19961.858 0
19962.530 0
19963.201 0
19963.873 0
19964.545 1
19965.216 0
19965.888 0
19966.559 1
19967.231 2
19967.902 0
19968.574 0
19969.246 1
19969.917 1
19970.589 0
19971.260 0
19971.932 0
19972.604 2
19973.275 4
19973.947 1
19974.619 1
19975.291 1
19975.962 0
19976.634 0
19977.306 3
19977.977 2
19978.649 0
19979.321 9
19979.993 13
19980.665 8
19981.336 5
19982.008 2
19982.680 1
19983.352 0
19984.024 0
19984.696 1
19985.368 0
19986.039 0
19986.711 1
19987.383 0
19988.055 0
19988.727 0
19989.399 0
19990.071 0
19990.743 6
19991.415 1
19992.087 0
19992.759 2
19993.431 1
19994.103 0
19994.775 0
19995.447 2
19996.119 1
19996.791 2
19997.463 0
19998.135 0
19998.807 0
19999.480 0
20000.152 0
20000.824 1
20001.496 2
20002.168 1
20002.840 2
20003.513 3
20004.185 2
20004.857 0
20005.529 1
20006.201 0
20006.874 0
20007.546 0
20008.218 0
20008.890 1
20009.563 0
20010.235 0
20010.907 1
20011.580 0
20012.252 0
20012.924 0
20013.597 0
20014.269 0
20014.941 0
20015.614 1
20016.286 1
20016.959 1
20017.631 3
20018.303 0
20018.976 8
20019.648 16
20020.321 10
20020.993 7
20021.666 2
20022.338 2
20023.011 0
20023.683 3
20024.356 3
20025.028 1
20025.701 1
20026.374 2
20027.046 2
20027.719 2
20028.391 4
20029.064 7
20029.737 7
20030.409 3
20031.082 1
20031.755 0
20032.427 0
20033.100 0
20033.773 0
20034.445 0
20035.118 0
20035.791 0
20036.463 1
20037.136 0
20037.809 0
20038.482 4
20039.155 3
20039.827 1
20040.500 0
20041.173 0
20041.846 0
20042.519 1
20043.192 0
20043.864 0
20044.537 0
20045.210 0
20045.883 1
20046.556 1
20047.229 0
20047.902 0
20048.575 0
20049.248 2
20049.921 0
20050.594 2
20051.267 0
20051.940 2
20052.613 0
20053.286 0
20053.959 1
20054.632 0
20055.305 0
20055.978 0
20056.651 0
20057.324 0
20057.997 1
20058.670 0
20059.343 0
20060.017 1
20060.690 0
20061.363 0
20062.036 0
20062.709 0
20063.382 0
20064.056 0
20064.729 1
20065.402 1
20066.075 1
20066.749 0
20067.422 0
20068.095 2
20068.768 0
20069.442 0
20070.115 0
20070.788 0
20071.462 2
20072.135 4
20072.808 1
20073.482 1
20074.155 0
20074.828 0
20075.502 0
20076.175 0
20076.849 0
20077.522 2
20078.196 0
20078.869 0
20079.542 0
20080.216 1
20080.889 2
20081.563 1
20082.236 0
20082.910 1
20083.583 0
20084.257 0
20084.931 1
20085.604 1
20086.278 0
20086.951 0
20087.625 0
20088.299 0
20088.972 0
20089.646 0
20090.319 1
20090.993 2
20091.667 0
20092.340 1
20093.014 0
20093.688 0
20094.362 0
20095.035 1
20095.709 2
20096.383 1
20097.057 0
20097.730 0
20098.404 0
20099.078 0
20099.752 0
20100.426 0
20101.099 0
20101.773 0
20102.447 0
20103.121 0
20103.795 1
20104.469 1
20105.143 0
20105.816 0
20106.490 0
20107.164 0
20107.838 2
20108.512 0
20109.186 1
20109.860 0
20110.534 3
20111.208 3
20111.882 2
20112.556 0
20113.230 0
20113.904 2
20114.578 1
20115.252 0
20115.926 0
20116.601 1
20117.275 0
20117.949 0
20118.623 0
20119.297 0
20119.971 0
20120.645 2
20121.319 0
20121.994 0
20122.668 0
20123.342 0
20124.016 0
20124.690 0
20125.365 0
20126.039 0
20126.713 0
20127.387 1
20128.062 1
20128.736 1
20129.410 2
20130.085 0
20130.759 0
20131.433 0
20132.108 1
20132.782 1
20133.456 1
20134.131 1
20134.805 1
20135.480 0
20136.154 0
20136.828 0
20137.503 0
20138.177 0
20138.852 0
20139.526 1
20140.201 0
20140.875 0
20141.550 0
20142.224 0
20142.899 0
20143.573 1
20144.248 0
20144.923 0
20145.597 0
20146.272 1
20146.946 0
20147.621 0
20148.296 0
20148.970 0
20149.645 0
20150.319 2
20150.994 0
20151.669 0
20152.343 0
20153.018 0
20153.693 0
20154.368 0
20155.042 0
20155.717 0
20156.392 0
20157.067 0
20157.741 0
20158.416 0
20159.091 0
20159.766 0
20160.441 3
20161.115 2
20161.790 0
20162.465 0
20163.140 1
20163.815 4
20164.490 0
20165.165 0
20165.840 0
20166.515 2
20167.190 1
20167.864 0
20168.539 0
20169.214 0
20169.889 1
20170.564 0
20171.239 0
20171.914 1
20172.589 0
20173.264 2
20173.940 1
20174.615 0
20175.290 0
20175.965 1
20176.640 0
20177.315 0
20177.990 0
20178.665 0
20179.340 0
20180.016 0
20180.691 1
20181.366 0
20182.041 4
20182.716 3
20183.391 2
20184.067 1
20184.742 0
20185.417 0
20186.092 0
20186.768 0
20187.443 0
20188.118 0
20188.794 0
20189.469 0
20190.144 0
20190.820 1
20191.495 1
20192.170 0
20192.846 6
20193.521 3
20194.196 1
20194.872 0
20195.547 1
20196.223 0
20196.898 0
20197.574 0
20198.249 0
20198.924 0
20199.600 0
20200.275 1
20200.951 2
20201.626 0
20202.302 2
20202.978 0
20203.653 2
20204.329 1
20205.004 0
20205.680 0
20206.355 0
20207.031 0
20207.707 0
20208.382 0
20209.058 0
20209.734 0
20210.409 0
20211.085 1
20211.761 0
20212.436 0
20213.112 0
20213.788 0
20214.463 1
20215.139 1
20215.815 1
20216.491 0
20217.166 0
20217.842 2
20218.518 2
20219.194 0
20219.870 0
20220.546 0
20221.221 0
20221.897 0
20222.573 0
20223.249 0
20223.925 0
20224.601 2
20225.277 7
20225.953 5
20226.629 2
20227.305 0
20227.980 0
20228.656 0
20229.332 6
20230.008 1
20230.684 0
20231.360 0
20232.036 0
20232.712 0
20233.389 1
20234.065 0
20234.741 3
20235.417 4
20236.093 1
20236.769 1
20237.445 2
20238.121 3
20238.797 1
20239.474 0
20240.150 0
20240.826 0
20241.502 0
20242.178 0
20242.854 1
20243.531 1
20244.207 0
20244.883 0
20245.559 0
20246.236 0
20246.912 0
20247.588 1
20248.265 1
20248.941 4
20249.617 3
20250.293 1
20250.970 0
20251.646 0
20252.323 0
20252.999 1
20253.675 0
20254.352 0
20255.028 0
20255.705 0
20256.381 0
20257.057 0
20257.734 2
20258.410 5
20259.087 3
20259.763 1
20260.440 0
20261.116 0
20261.793 0
20262.469 1
20263.146 1
20263.823 0
20264.499 0
20265.176 0
20265.852 1
20266.529 0
20267.206 0
20267.882 0
20268.559 0
20269.235 0
20269.912 0
20270.589 0
20271.265 0
20271.942 0
20272.619 0
20273.296 0
20273.972 2
20274.649 1
20275.326 0
20276.003 0
20276.679 4
20277.356 3
20278.033 1
20278.710 0
20279.387 0
20280.063 0
20280.740 0
20281.417 0
20282.094 0
20282.771 1
20283.448 0
20284.125 1
20284.802 0
20285.478 0
20286.155 0
20286.832 0
20287.509 0
20288.186 1
20288.863 4
20289.540 0
20290.217 0
20290.894 0
20291.571 0
20292.248 0
20292.925 1
20293.602 2
20294.279 2
20294.957 0
20295.634 0
20296.311 0
20296.988 0
20297.665 1
20298.342 6
20299.019 2
20299.696 1
20300.374 1
20301.051 0
20301.728 0
20302.405 0
20303.082 0
20303.760 0
20304.437 0
20305.114 0
20305.791 0
20306.469 0
20307.146 0
20307.823 0
20308.501 0
20309.178 0
20309.855 0
20310.533 0
20311.210 0
20311.887 0
20312.565 0
20313.242 0
20313.919 0
20314.597 0
20315.274 0
20315.952 1
20316.629 0
20317.307 0
20317.984 3
20318.662 1
20319.339 1
20320.017 0
20320.694 0
20321.372 0
20322.049 1
20322.727 0
20323.404 0
20324.082 0
20324.759 0
20325.437 0
20326.115 0
20326.792 3
20327.470 1
20328.147 0
20328.825 2
20329.503 3
20330.180 2
20330.858 0
20331.536 5
20332.213 3
20332.891 1
20333.569 3
20334.247 7
20334.924 4
20335.602 2
20336.280 1
20336.958 1
20337.636 4
20338.313 2
20338.991 1
20339.669 3
20340.347 1
20341.025 0
20341.703 0
20342.380 0
20343.058 1
20343.736 6
20344.414 4
20345.092 2
20345.770 0
20346.448 0
20347.126 0
20347.804 0
20348.482 0
20349.160 0
20349.838 0
20350.516 0
20351.194 0
20351.872 0
20352.550 0
20353.228 0
20353.906 0
20354.584 0
20355.262 0
20355.940 1
20356.618 0
20357.297 0
20357.975 0
20358.653 0
20359.331 0
20360.009 1
20360.687 0
20361.366 0
20362.044 0
20362.722 0
20363.400 0
20364.078 0
20364.757 0
20365.435 3
20366.113 4
20366.791 1
20367.470 1
20368.148 1
20368.826 0
20369.505 0
20370.183 1
20370.861 0
20371.540 0
20372.218 1
20372.897 0
20373.575 0
20374.253 0
20374.932 2
20375.610 0
20376.289 0
20376.967 1
20377.646 3
20378.324 2
20379.002 0
20379.681 0
20380.360 0
20381.038 0
20381.717 0
20382.395 0
20383.074 0
20383.752 3
20384.431 2
20385.109 0
20385.788 1
20386.467 1
20387.145 0
20387.824 4
20388.503 3
20389.181 1
20389.860 0
20390.539 0
20391.217 0
20391.896 1
20392.575 1
20393.253 2
20393.932 1
20394.611 0
20395.290 0
20395.968 0
20396.647 0
20397.326 0
20398.005 0
20398.684 0
20399.362 0
20400.041 0
20400.720 0
20401.399 0
20402.078 1
20402.757 0
20403.436 1
20404.114 0
20404.793 0
20405.472 4
20406.151 3
20406.830 1
20407.509 1
20408.188 0
20408.867 0
20409.546 0
20410.225 0
20410.904 0
20411.583 0
20412.262 0
20412.941 0
20413.620 0
20414.299 0
20414.979 0
20415.658 0
20416.337 0
20417.016 1
20417.695 0
20418.374 0
20419.053 0
20419.732 0
20420.412 0
20421.091 2
20421.770 0
20422.449 0
20423.128 0
20423.808 0
20424.487 0
20425.166 0
20425.845 0
20426.525 0
20427.204 0
20427.883 0
20428.563 1
20429.242 1
20429.921 5
20430.601 3
20431.280 1
20431.959 0
20432.639 0
20433.318 0
20433.998 0
20434.677 0
20435.356 0
20436.036 0
20436.715 0
20437.395 0
20438.074 0
20438.754 0
20439.433 9
20440.113 22
20440.792 14
20441.472 9
20442.151 7
20442.831 4
20443.510 1
20444.190 0
20444.870 0
20445.549 0
20446.229 0
20446.908 0
20447.588 2
20448.268 3
20448.947 1
20449.627 0
20450.307 1
20450.986 1
20451.666 1
20452.346 0
20453.026 1
20453.705 0
20454.385 0
20455.065 0
20455.745 0
20456.424 1
20457.104 1
20457.784 0
20458.464 0
20459.144 0
20459.823 0
20460.503 0
20461.183 0
20461.863 0
20462.543 0
20463.223 1
20463.903 0
20464.583 0
20465.262 1
20465.942 1
20466.622 1
20467.302 0
20467.982 0
20468.662 0
20469.342 0
20470.022 0
20470.702 0
20471.382 0
20472.062 1
20472.742 0
20473.422 0
20474.103 0
20474.783 1
20475.463 0
20476.143 0
20476.823 0
20477.503 0
20478.183 0
20478.863 0
20479.544 1
20480.224 2
20480.904 2
20481.584 0
20482.264 0
20482.945 0
20483.625 0
20484.305 2
20484.985 0
20485.666 0
20486.346 1
20487.026 1
20487.706 2
20488.387 5
20489.067 4
20489.747 2
20490.428 0
20491.108 1
20491.788 0
20492.469 0
20493.149 1
20493.830 3
20494.510 1
20495.190 0
20495.871 0
20496.551 2
20497.232 0
20497.912 0
20498.593 1
20499.273 0
20499.954 2
20500.634 1
20501.315 0
20501.995 1
20502.676 3
20503.356 1
20504.037 0
20504.718 0
20505.398 0
20506.079 0
20506.759 0
20507.440 0
20508.121 0
20508.801 0
20509.482 0
20510.163 0
20510.843 0
20511.524 1
20512.205 1
20512.886 1
20513.566 0
20514.247 0
20514.928 1
20515.609 1
20516.289 2
20516.970 2
20517.651 1
20518.332 0
20519.013 0
20519.693 0
20520.374 0
20521.055 0
20521.736 0
20522.417 1
20523.098 0
20523.779 0
20524.459 0
20525.140 0
20525.821 0
20526.502 0
20527.183 0
20527.864 0
20528.545 0
20529.226 0
20529.907 2
20530.588 2
20531.269 0
20531.950 1
20532.631 1
20533.312 0
20533.993 1
20534.675 1
20535.356 0
20536.037 0
20536.718 0
20537.399 1
20538.080 0
20538.761 0
20539.442 0
20540.124 2
20540.805 3
20541.486 1
20542.167 0
20542.848 0
20543.530 0
20544.211 0
20544.892 0
20545.573 0
20546.255 0
20546.936 1
20547.617 0
20548.299 2
20548.980 0
20549.661 0
20550.343 0
20551.024 0
20551.705 0
20552.387 0
20553.068 0
20553.749 0
20554.431 0
20555.112 2
20555.794 0
20556.475 0
20557.157 0
20557.838 0
20558.520 2
20559.201 1
20559.883 0
20560.564 0
20561.246 0
20561.927 0
20562.609 0
20563.290 0
20563.972 0
20564.653 0
20565.335 0
20566.017 0
20566.698 0
20567.380 0
20568.061 0
20568.743 0
20569.425 0
20570.106 0
20570.788 0
20571.470 0
20572.152 0
20572.833 0
20573.515 0
20574.197 0
20574.878 1
20575.560 2
20576.242 1
20576.924 4
20577.606 2
20578.287 0
20578.969 0
20579.651 0
20580.333 0
20581.015 4
20581.697 2
20582.379 0
20583.060 0
20583.742 0
20584.424 0
20585.106 1
20585.788 0
20586.470 0
20587.152 0
20587.834 0
20588.516 2
20589.198 1
20589.880 0
20590.562 2
20591.244 0
20591.926 0
20592.608 0
20593.290 0
20593.972 0
20594.654 0
20595.336 0
20596.018 4
20596.701 4
20597.383 2
20598.065 1
20598.747 0
20599.429 0
20600.111 0
20600.793 0
20601.476 0
20602.158 0
20602.840 0
20603.522 0
20604.205 0
20604.887 0
20605.569 0
20606.251 2
20606.934 3
20607.616 0
20608.298 0
20608.981 0
20609.663 0
20610.345 1
20611.028 11
20611.710 7
20612.392 4
20613.075 2
20613.757 0
20614.439 0
20615.122 0
20615.804 1
20616.487 2
20617.169 5
20617.852 11
20618.534 11
20619.217 5
20619.899 3
20620.582 1
20621.264 0
20621.947 0
20622.629 0
20623.312 0
20623.994 1
20624.677 0
20625.360 0
20626.042 1
20626.725 0
20627.407 2
20628.090 0
20628.773 1
20629.455 0
20630.138 0
20630.821 0
20631.503 0
20632.186 0
20632.869 0
20633.552 0
20634.234 1
20634.917 0
20635.600 0
20636.283 0
20636.965 0
20637.648 0
20638.331 0
20639.014 0
20639.697 0
20640.379 0
20641.062 0
20641.745 0
20642.428 0
20643.111 0
20643.794 0
20644.477 0
20645.160 0
20645.843 1
20646.525 0
20647.208 1
20647.891 0
20648.574 0
20649.257 0
20649.940 0
20650.623 0
20651.306 0
20651.989 0
20652.672 0
20653.356 0
20654.039 0
20654.722 0
20655.405 0
20656.088 0
20656.771 0
20657.454 2
20658.137 0
20658.820 0
20659.504 0
20660.187 2
20660.870 0
20661.553 0
20662.236 1
20662.919 0
20663.603 0
20664.286 0
20664.969 0
20665.652 0
20666.336 0
20667.019 0
20667.702 0
20668.386 0
20669.069 0
20669.752 0
20670.436 5
20671.119 5
20671.802 1
20672.486 1
20673.169 0
20673.852 0
20674.536 1
20675.219 0
20675.903 0
20676.586 0
20677.270 1
20677.953 1
20678.637 0
20679.320 0
20680.004 0
20680.687 3
20681.371 1
20682.054 0
20682.738 0
20683.421 0
20684.105 0
20684.788 1
20685.472 0
20686.156 0
20686.839 2
20687.523 0
20688.206 0
20688.890 0
20689.574 0
20690.257 0
20690.941 4
20691.625 4
20692.308 0
20692.992 2
20693.676 4
20694.360 1
20695.043 2
20695.727 1
20696.411 0
20697.095 0
20697.778 0
20698.462 0
20699.146 0
20699.830 0
20700.514 0
20701.198 0
20701.881 0
20702.565 0
20703.249 0
20703.933 1
20704.617 4
20705.301 4
20705.985 1
20706.669 0
20707.353 0
20708.037 0
20708.721 0
20709.405 0
20710.089 2
20710.773 1
20711.457 1
20712.141 1
20712.825 1
20713.509 0
20714.193 0
20714.877 1
20715.561 0
20716.245 1
20716.929 3
20717.613 0
20718.297 2
20718.982 0
20719.666 4
20720.350 2
20721.034 3
20721.718 3
20722.402 0
20723.087 0
20723.771 0
20724.455 1
20725.139 0
20725.824 0
20726.508 0
20727.192 0
20727.877 0
20728.561 0
20729.245 0
20729.929 0
20730.614 0
20731.298 0
20731.982 0
20732.667 0
20733.351 0
20734.036 0
20734.720 0
20735.404 0
20736.089 0
20736.773 1
20737.458 0
20738.142 0
20738.827 0
20739.511 0
20740.196 1
20740.880 3
20741.565 1
20742.249 2
20742.934 4
20743.618 2
20744.303 1
20744.987 0
20745.672 3
20746.357 2
20747.041 0
20747.726 0
20748.411 0
20749.095 1
20749.780 0
20750.464 0
20751.149 1
20751.834 4
20752.519 1
20753.203 1
20753.888 0
20754.573 0
20755.257 0
20755.942 0
20756.627 0
20757.312 0
20757.997 0
20758.681 0
20759.366 0
20760.051 0
20760.736 0
20761.421 0
20762.106 1
20762.790 0
20763.475 1
20764.160 0
20764.845 1
20765.530 2
20766.215 2
20766.900 1
20767.585 0
20768.270 1
20768.955 0
20769.640 0
20770.325 0
20771.010 0
20771.695 0
20772.380 1
20773.065 0
20773.750 0
20774.435 0
20775.120 0
20775.805 0
20776.490 0
20777.175 1
20777.860 1
20778.545 0
20779.231 0
20779.916 0
20780.601 0
20781.286 1
20781.971 1
20782.657 0
20783.342 0
20784.027 0
20784.712 0
20785.397 0
20786.083 2
20786.768 1
20787.453 0
20788.138 0
20788.824 1
20789.509 0
20790.194 0
20790.880 0
20791.565 0
20792.250 0
20792.936 0
20793.621 1
20794.307 0
20794.992 0
20795.677 0
20796.363 1
20797.048 3
20797.734 0
20798.419 2
20799.105 1
20799.790 0
20800.476 4
20801.161 1
20801.847 0
20802.532 2
20803.218 0
20803.903 0
20804.589 1
20805.274 1
20805.960 0
20806.646 0
20807.331 1
20808.017 0
20808.702 0
20809.388 4
20810.074 4
20810.759 3
20811.445 0
20812.131 0
20812.816 0
20813.502 3
20814.188 1
20814.874 0
20815.559 0
20816.245 0
20816.931 0
20817.617 0
20818.302 2
20818.988 1
20819.674 0
20820.360 1
20821.046 0
20821.732 0
20822.417 2
20823.103 0
20823.789 0
20824.475 0
20825.161 0
20825.847 1
20826.533 0
20827.219 0
20827.905 0
20828.591 1
20829.277 0
20829.963 0
20830.649 1
20831.335 1
20832.021 1
20832.707 0
20833.393 0
20834.079 1
20834.765 0
20835.451 3
20836.137 1
20836.823 0
20837.509 0
20838.195 0
20838.881 0
20839.567 0
20840.254 0
20840.940 0
20841.626 2
20842.312 0
20842.998 0
20843.685 1
20844.371 0
20845.057 0
20845.743 0
20846.429 3
20847.116 4
20847.802 4
20848.488 0
20849.175 0
20849.861 0
20850.547 0
20851.234 0
20851.920 0
20852.606 0
20853.293 1
20853.979 0
20854.665 0
20855.352 2
20856.038 2
20856.725 2
20857.411 2
20858.097 0
20858.784 0
20859.470 0
20860.157 1
20860.843 1
20861.530 0
20862.216 1
20862.903 1
20863.589 0
20864.276 1
20864.963 0
20865.649 0
20866.336 0
20867.022 0
20867.709 3
20868.395 1
20869.082 1
20869.769 9
20870.455 6
20871.142 2
20871.829 1
20872.515 0
20873.202 0
20873.889 0
20874.576 2
20875.262 0
20875.949 0
20876.636 0
20877.323 0
20878.009 1
20878.696 1
20879.383 0
20880.070 1
20880.756 0
20881.443 0
20882.130 0
20882.817 0
20883.504 0
20884.191 0
20884.878 0
20885.565 0
20886.251 0
20886.938 0
20887.625 0
20888.312 0
20888.999 1
20889.686 0
20890.373 0
20891.060 0
20891.747 0
20892.434 1
20893.121 0
20893.808 1
20894.495 3
20895.182 1
20895.869 2
20896.556 3
20897.244 1
20897.931 3
20898.618 2
20899.305 0
20899.992 0
20900.679 1
20901.366 0
20902.054 0
20902.741 1
20903.428 3
20904.115 0
20904.802 1
20905.490 0
20906.177 1
20906.864 0
20907.551 3
20908.239 0
20908.926 0
20909.613 1
20910.300 0
20910.988 0
20911.675 0
20912.362 0
20913.050 0
20913.737 0
20914.425 3
20915.112 2
20915.799 0
20916.487 0
20917.174 0
20917.862 1
20918.549 0
20919.236 0
20919.924 1
20920.611 0
20921.299 0
20921.986 0
20922.674 0
20923.361 0
20924.049 0
20924.736 0
20925.424 0
20926.112 0
20926.799 0
20927.487 2
20928.174 1
20928.862 0
20929.550 0
20930.237 0
20930.925 0
20931.613 0
20932.300 0
20932.988 1
20933.676 1
20934.363 0
20935.051 0
20935.739 0
20936.426 2
20937.114 1
20937.802 0
20938.490 2
20939.178 4
20939.865 0
20940.553 0
20941.241 0
20941.929 0
20942.617 0
20943.304 0
20943.992 2
20944.680 1
20945.368 0
20946.056 0
20946.744 0
20947.432 0
20948.120 0
20948.808 0
20949.496 2
20950.184 2
20950.872 2
20951.560 0
20952.248 0
20952.936 0
20953.624 0
20954.312 0
20955.000 0
20955.688 0
20956.376 0
20957.064 0
20957.752 1
20958.440 0
20959.128 0
20959.816 3
20960.504 1
20961.193 0
20961.881 0
20962.569 1
20963.257 1
20963.945 2
20964.633 2
20965.322 1
20966.010 0
20966.698 2
20967.386 0
20968.075 6
20968.763 7
20969.451 2
20970.139 3
20970.828 4
20971.516 1
20972.204 0
20972.893 0
20973.581 0
20974.269 0
20974.958 1
20975.646 1
20976.335 2
20977.023 3
20977.711 0
20978.400 0
20979.088 2
20979.777 1
20980.465 0
20981.154 0
20981.842 0
20982.531 0
20983.219 0
20983.908 0
20984.596 0
20985.285 0
20985.973 2
20986.662 2
20987.350 0
20988.039 0
20988.728 0
20989.416 0
20990.105 0
20990.794 2
20991.482 0
20992.171 0
20992.859 1
20993.548 1
20994.237 0
20994.926 0
20995.614 0
20996.303 4
20996.992 4
20997.680 2
20998.369 3
20999.058 2
20999.747 1
21000.436 0
21001.124 0
21001.813 1
21002.502 1
21003.191 1
21003.880 1
21004.569 11
21005.257 5
21005.946 2
21006.635 1
21007.324 0
21008.013 0
21008.702 0
21009.391 0
21010.080 0
21010.769 0
21011.458 0
21012.147 0
21012.836 0
21013.525 0
21014.214 0
21014.903 0
21015.592 0
21016.281 0
21016.970 0
21017.659 1
21018.348 0
21019.037 1
21019.726 0
21020.415 4
21021.105 2
21021.794 1
21022.483 6
21023.172 1
21023.861 0
21024.550 1
21025.240 0
21025.929 6
21026.618 2
21027.307 2
21027.997 0
21028.686 0
21029.375 0
21030.064 0
21030.754 0
21031.443 1
21032.132 0
21032.822 0
21033.511 0
21034.200 0
21034.890 0
21035.579 0
21036.268 0
21036.958 1
21037.647 3
21038.337 1
21039.026 0
21039.715 0
21040.405 0
21041.094 0
21041.784 0
21042.473 1
21043.163 1
21043.852 1
21044.542 1
21045.231 0
21045.921 0
21046.610 0
21047.300 0
21047.990 0
21048.679 0
21049.369 2
21050.058 12
21050.748 5
21051.438 4
21052.127 1
21052.817 0
21053.507 1
21054.196 0
21054.886 0
21055.576 0
21056.265 0
21056.955 0
21057.645 0
21058.335 0
21059.024 0
21059.714 0
21060.404 0
21061.094 0
21061.783 0
21062.473 0
21063.163 0
21063.853 0
21064.543 1
21065.233 0
21065.922 0
21066.612 2
21067.302 1
21067.992 1
21068.682 1
21069.372 1
21070.062 2
21070.752 0
21071.442 0
21072.132 0
21072.822 0
21073.512 0
21074.202 0
21074.892 0
21075.582 0
21076.272 0
21076.962 4
21077.652 1
21078.342 0
21079.032 0
21079.722 0
21080.412 1
21081.102 1
21081.793 0
21082.483 0
21083.173 0
21083.863 1
21084.553 0
21085.243 2
21085.934 1
21086.624 0
21087.314 0
21088.004 0
21088.694 0
21089.385 1
21090.075 1
21090.765 1
21091.456 0
21092.146 0
21092.836 0
21093.526 15
21094.217 18
21094.907 9
21095.598 7
21096.288 2
21096.978 3
21097.669 1
21098.359 0
21099.049 0
21099.740 1
21100.430 0
21101.121 3
21101.811 1
21102.502 0
21103.192 0
21103.883 0
21104.573 0
21105.264 0
21105.954 2
21106.645 0
21107.335 0
21108.026 0
21108.716 0
21109.407 0
21110.098 0
21110.788 0
21111.479 0
21112.169 1
21112.860 0
21113.551 3
21114.241 2
21114.932 3
21115.623 1
21116.313 1
21117.004 0
21117.695 0
21118.386 0
21119.076 0
21119.767 0
21120.458 0
21121.149 0
21121.839 2
21122.530 1
21123.221 0
21123.912 0
21124.603 0
21125.294 0
21125.984 0
21126.675 0
21127.366 0
21128.057 0
21128.748 0
21129.439 0
21130.130 0
21130.821 0
21131.512 0
21132.203 1
21132.894 0
21133.585 1
21134.276 0
21134.967 0
21135.658 0
21136.349 0
21137.040 0
21137.731 1
21138.422 4
21139.113 1
21139.804 14
21140.495 14
21141.186 8
21141.877 5
21142.568 1
21143.259 1
21143.951 0
21144.642 0
21145.333 0
21146.024 0
21146.715 1
21147.407 0
21148.098 2
21148.789 1
21149.480 0
21150.171 0
21150.863 0
21151.554 0
21152.245 2
21152.937 1
21153.628 3
21154.319 1
21155.011 0
21155.702 0
21156.393 0
21157.085 0
21157.776 0
21158.467 0
21159.159 0
21159.850 0
21160.542 0
21161.233 0
21161.924 0
21162.616 0
21163.307 0
21163.999 0
21164.690 3
21165.382 2
21166.073 1
21166.765 0
21167.456 0
21168.148 1
21168.840 0
21169.531 2
21170.223 0
21170.914 0
21171.606 0
21172.297 0
21172.989 0
21173.681 0
21174.372 0
21175.064 0
21175.756 0
21176.447 0
21177.139 0
21177.831 0
21178.523 0
21179.214 0
21179.906 0
21180.598 0
21181.290 0
21181.981 0
21182.673 0
21183.365 1
21184.057 1
21184.748 0
21185.440 0
21186.132 1
21186.824 1
21187.516 0
21188.208 0
21188.900 0
21189.592 0
21190.283 0
21190.975 0
21191.667 0
21192.359 0
21193.051 0
21193.743 0
21194.435 0
21195.127 0
21195.819 0
21196.511 6
21197.203 1
21197.895 0
21198.587 2
21199.279 1
21199.971 0
21200.663 2
21201.356 4
21202.048 1
21202.740 0
21203.432 0
21204.124 0
21204.816 0
21205.508 0
21206.200 0
21206.893 0
21207.585 0
21208.277 0
21208.969 1
21209.662 0
21210.354 0
21211.046 0
21211.738 0
21212.431 0
21213.123 0
21213.815 0
21214.507 0
21215.200 0
21215.892 0
21216.584 0
21217.277 1
21217.969 0
21218.661 2
21219.354 1
21220.046 0
21220.739 0
21221.431 0
21222.124 0
21222.816 0
21223.508 1
21224.201 0
21224.893 0
21225.586 0
21226.278 1
21226.971 0
21227.663 1
21228.356 0
21229.048 0
21229.741 0
21230.434 1
21231.126 1
21231.819 2
21232.511 0
21233.204 1
21233.897 1
21234.589 0
21235.282 0
21235.975 0
21236.667 0
21237.360 0
21238.053 0
21238.745 0
21239.438 0
21240.131 1
21240.823 0
21241.516 0
21242.209 0
21242.902 2
21243.594 0
21244.287 0
21244.980 0
21245.673 0
21246.366 0
21247.059 0
21247.751 0
21248.444 0
21249.137 0
21249.830 0
21250.523 0
21251.216 0
21251.909 0
21252.602 0
21253.295 0
21253.988 0
21254.681 1
21255.374 1
21256.067 0
21256.760 0
21257.453 1
21258.146 0
21258.839 0
21259.532 0
21260.225 0
21260.918 0
21261.611 0
21262.304 1
21262.997 0
21263.690 0
21264.383 0
21265.076 0
21265.770 0
21266.463 0
21267.156 3
21267.849 2
21268.542 1
21269.235 0
21269.929 0
21270.622 0
21271.315 1
21272.008 0
21272.702 0
21273.395 0
21274.088 0
21274.781 0
21275.475 0
21276.168 0
21276.861 0
21277.555 2
21278.248 0
21278.941 3
21279.635 4
21280.328 1
21281.022 0
21281.715 0
21282.408 0
21283.102 1
21283.795 1
21284.489 0
21285.182 0
21285.876 1
21286.569 1
21287.263 1
21287.956 0
21288.650 0
21289.343 0
21290.037 0
21290.730 0
21291.424 0
21292.117 0
21292.811 3
21293.505 2
21294.198 0
21294.892 0
21295.585 0
21296.279 0
21296.973 0
21297.666 0
21298.360 5
21299.054 4
21299.747 1
21300.441 2
21301.135 5
21301.829 2
21302.522 1
21303.216 0
21303.910 0
21304.604 0
21305.298 0
21305.991 0
21306.685 0
21307.379 0
21308.073 0
21308.767 0
21309.460 0
21310.154 0
21310.848 0
21311.542 0
21312.236 2
21312.930 1
21313.624 0
21314.318 0
21315.012 0
21315.706 0
21316.400 0
21317.094 0
21317.788 0
21318.482 0
21319.176 0
21319.870 2
21320.564 1
21321.258 0
21321.952 1
21322.646 0
21323.340 2
21324.034 1
21324.728 0
21325.422 1
21326.117 0
21326.811 0
21327.505 0
21328.199 1
21328.893 0
21329.587 0
21330.282 0
21330.976 0
21331.670 0
21332.364 0
21333.058 3
21333.753 2
21334.447 0
21335.141 0
21335.836 0
21336.530 0
21337.224 1
21337.918 3
21338.613 0
21339.307 0
21340.002 0
21340.696 3
21341.390 2
21342.085 0
21342.779 1
21343.473 2
21344.168 2
21344.862 0
21345.557 0
21346.251 0
21346.946 0
21347.640 0
21348.335 0
21349.029 0
21349.724 0
21350.418 0
21351.113 0
21351.807 3
21352.502 2
21353.196 1
21353.891 1
21354.586 1
21355.280 1
21355.975 0
21356.670 0
21357.364 0
21358.059 1
21358.753 0
21359.448 0
21360.143 0
21360.838 0
21361.532 2
21362.227 1
21362.922 0
21363.616 1
21364.311 1
21365.006 0
21365.701 0
21366.396 0
21367.090 0
21367.785 0
21368.480 0
21369.175 0
21369.870 0
21370.565 0
21371.259 0
21371.954 2
21372.649 2
21373.344 0
21374.039 0
21374.734 9
21375.429 8
21376.124 3
21376.819 2
21377.514 0
21378.209 0
21378.904 0
21379.599 0
21380.294 0
21380.989 1
21381.684 0
21382.379 0
21383.074 0
21383.769 0
21384.464 0
21385.159 2
21385.854 0
21386.549 0
21387.244 0
21387.940 0
21388.635 0
21389.330 0
21390.025 1
21390.720 1
21391.415 0
21392.111 0
21392.806 0
21393.501 0
21394.196 0
21394.892 1
21395.587 1
21396.282 0
21396.977 1
21397.673 1
21398.368 0
21399.063 0
21399.759 0
21400.454 0
21401.149 0
21401.845 0
21402.540 0
21403.236 1
21403.931 1
21404.626 2
21405.322 2
21406.017 2
21406.713 1
21407.408 0
21408.104 1
21408.799 0
21409.495 2
21410.190 0
21410.886 1
21411.581 1
21412.277 1
21412.972 1
21413.668 0
21414.363 0
21415.059 0
21415.755 0
21416.450 0
21417.146 0
21417.841 0
21418.537 0
21419.233 0
21419.928 0
21420.624 0
21421.320 0
21422.015 1
21422.711 1
21423.407 0
21424.103 0
21424.798 0
21425.494 0
21426.190 0
21426.886 0
21427.581 0
21428.277 0
21428.973 0
21429.669 1
21430.365 2
21431.060 1
21431.756 0
21432.452 0
21433.148 0
21433.844 0
21434.540 1
21435.236 1
21435.932 0
21436.628 0
21437.324 0
21438.020 0
21438.715 3
21439.411 4
21440.107 3
21440.803 1
21441.499 0
21442.195 0
21442.892 0
21443.588 0
21444.284 0
21444.980 4
21445.676 7
21446.372 1
21447.068 0
21447.764 0
21448.460 0
21449.156 0
21449.853 0
21450.549 1
21451.245 0
21451.941 0
21452.637 0
21453.333 0
21454.030 0
21454.726 1
21455.422 1
21456.118 0
21456.815 0
21457.511 0
21458.207 0
21458.903 0
21459.600 0
21460.296 0
21460.992 0
21461.689 0
21462.385 0
21463.082 0
21463.778 0
21464.474 0
21465.171 0
21465.867 0
21466.564 2
21467.260 0
21467.956 1
21468.653 0
21469.349 0
21470.046 0
21470.742 0
21471.439 3
21472.135 3
21472.832 0
21473.528 0
21474.225 0
21474.921 0
21475.618 0
21476.315 0
21477.011 0
21477.708 0
21478.404 0
21479.101 0
21479.798 1
21480.494 0
21481.191 0
21481.888 1
21482.584 0
21483.281 0
21483.978 0
21484.674 0
21485.371 0
21486.068 1
21486.765 1
21487.461 0
21488.158 0
21488.855 0
21489.552 2
21490.249 1
21490.945 0
21491.642 0
21492.339 3
21493.036 3
21493.733 0
21494.430 0
21495.127 0
21495.823 0
21496.520 0
21497.217 0
21497.914 0
21498.611 0
21499.308 0
21500.005 0
21500.702 0
21501.399 0
21502.096 0
21502.793 2
21503.490 4
21504.187 0
21504.884 2
21505.581 2
21506.278 0
21506.975 0
21507.672 0
21508.370 0
21509.067 0
21509.764 0
21510.461 0
21511.158 0
21511.855 0
21512.552 0
21513.250 0
21513.947 0
21514.644 0
21515.341 0
21516.038 0
21516.736 0
21517.433 2
21518.130 0
21518.827 0
21519.525 0
21520.222 1
21520.919 1
21521.617 0
21522.314 0
21523.011 0
21523.709 0
21524.406 2
21525.103 2
21525.801 2
21526.498 1
21527.196 0
21527.893 0
21528.590 0
21529.288 1
21529.985 0
21530.683 0
21531.380 0
21532.078 0
21532.775 0
21533.473 0
21534.170 0
21534.868 0
21535.565 0
21536.263 1
21536.960 2
21537.658 2
21538.356 2
21539.053 0
21539.751 0
21540.448 1
21541.146 0
21541.844 0
21542.541 0
21543.239 1
21543.937 0
21544.634 0
21545.332 0
21546.030 0
21546.728 0
21547.425 0
21548.123 0
21548.821 0
21549.519 0
21550.216 0
21550.914 0
21551.612 0
21552.310 0
21553.008 0
21553.705 1
21554.403 0
21555.101 0
21555.799 0
21556.497 0
21557.195 0
21557.893 4
21558.591 1
21559.289 0
21559.987 1
21560.684 0
21561.382 0
21562.080 0
21562.778 8
21563.476 6
21564.174 3
21564.872 2
21565.570 0
21566.269 0
21566.967 0
21567.665 3
21568.363 1
21569.061 1
21569.759 0
21570.457 0
21571.155 0
21571.853 0
21572.551 1
21573.250 0
21573.948 0
21574.646 1
21575.344 2
21576.042 0
21576.741 0
21577.439 2
21578.137 0
21578.835 0
21579.533 1
21580.232 1
21580.930 1
21581.628 1
21582.327 0
21583.025 0
21583.723 0
21584.422 0
21585.120 0
21585.818 1
21586.517 0
21587.215 0
21587.913 0
21588.612 0
21589.310 1
21590.009 3
21590.707 0
21591.406 0
21592.104 0
21592.803 0
21593.501 0
21594.200 0
21594.898 0
21595.597 0
21596.295 0
21596.994 0
21597.692 1
21598.391 3
21599.089 1
21599.788 0
21600.487 0
21601.185 0
21601.884 1
21602.582 0
21603.281 0
21603.980 0
21604.678 1
21605.377 0
21606.076 0
21606.774 0
21607.473 0
21608.172 1
21608.871 0
21609.569 0
21610.268 1
21610.967 1
21611.666 0
21612.364 1
21613.063 2
21613.762 0
21614.461 0
21615.160 1
21615.859 1
21616.557 0
21617.256 0
21617.955 0
21618.654 0
21619.353 0
21620.052 2
21620.751 9
21621.450 6
21622.149 2
21622.848 2
21623.547 1
21624.246 2
21624.945 1
21625.644 0
21626.343 0
21627.042 0
21627.741 1
21628.440 0
21629.139 0
21629.838 1
21630.537 0
21631.236 0
21631.935 0
21632.634 0
21633.333 1
21634.033 1
21634.732 0
21635.431 1
21636.130 4
21636.829 2
21637.528 1
21638.228 0
21638.927 1
21639.626 0
21640.325 0
21641.025 0
21641.724 0
21642.423 1
21643.122 0
21643.822 0
21644.521 0
21645.220 1
21645.920 0
21646.619 0
21647.318 4
21648.018 2
21648.717 1
21649.417 0
21650.116 0
21650.815 0
21651.515 0
21652.214 1
21652.914 0
21653.613 0
21654.313 0
21655.012 0
21655.712 0
21656.411 0
21657.111 0
21657.810 0
21658.510 0
21659.209 0
21659.909 1
21660.608 0
21661.308 0
21662.008 0
21662.707 0
21663.407 0
21664.106 0
21664.806 2
21665.506 0
21666.205 0
21666.905 0
21667.605 0
21668.304 10
21669.004 11
21669.704 6
21670.404 3
21671.103 1
21671.803 3
21672.503 0
21673.203 0
21673.902 1
21674.602 1
21675.302 0
21676.002 0
21676.702 0
21677.402 0
21678.101 1
21678.801 0
21679.501 0
21680.201 0
21680.901 0
21681.601 0
21682.301 0
21683.001 0
21683.701 0
21684.401 0
21685.101 0
21685.801 0
21686.501 0
21687.201 0
21687.901 0
21688.601 0
21689.301 0
21690.001 0
21690.701 2
21691.401 0
21692.101 0
21692.801 3
21693.501 1
21694.201 0
21694.901 0
21695.602 0
21696.302 0
21697.002 0
21697.702 0
21698.402 0
21699.102 0
21699.803 1
21700.503 0
21701.203 1
21701.903 0
21702.604 0
21703.304 0
21704.004 0
21704.704 0
21705.405 1
21706.105 0
21706.805 1
21707.506 2
21708.206 1
21708.906 0
21709.607 0
21710.307 0
21711.008 0
21711.708 0
21712.408 0
21713.109 0
21713.809 0
21714.510 1
21715.210 1
21715.911 0
21716.611 0
21717.312 3
21718.012 0
21718.713 0
21719.413 0
21720.114 1
21720.814 0
21721.515 0
21722.215 0
21722.916 0
21723.616 0
21724.317 0
21725.018 0
21725.718 0
21726.419 0
21727.120 0
21727.820 0
21728.521 0
21729.222 0
21729.922 0
21730.623 1
21731.324 2
21732.024 0
21732.725 1
21733.426 3
21734.127 6
21734.828 8
21735.528 6
21736.229 6
21736.930 1
21737.631 0
21738.332 0
21739.032 0
21739.733 2
21740.434 1
21741.135 0
21741.836 0
21742.537 1
21743.238 0
21743.939 0
21744.640 0
21745.341 0
21746.041 0
21746.742 0
21747.443 2
21748.144 1
21748.845 3
21749.546 2
21750.247 1
21750.948 1
21751.650 0
21752.351 0
21753.052 0
21753.753 0
21754.454 0
21755.155 2
21755.856 1
21756.557 0
21757.258 0
21757.959 0
21758.661 0
21759.362 0
21760.063 0
21760.764 0
21761.465 0
21762.167 0
21762.868 1
21763.569 1
21764.270 0
21764.972 0
21765.673 1
21766.374 0
21767.075 0
21767.777 0
21768.478 0
21769.179 1
21769.881 1
21770.582 0
21771.283 0
21771.985 1
21772.686 0
21773.388 0
21774.089 0
21774.790 0
21775.492 0
21776.193 0
21776.895 0
21777.596 1
21778.298 1
21778.999 0
21779.701 0
21780.402 2
21781.104 0
21781.805 0
21782.507 0
21783.208 0
21783.910 0
21784.612 0
21785.313 0
21786.015 0
21786.716 0
21787.418 0
21788.120 0
21788.821 0
21789.523 0
21790.225 0
21790.926 0
21791.628 0
21792.330 1
21793.031 1
21793.733 0
21794.435 0
21795.137 0
21795.838 0
21796.540 0
21797.242 0
21797.944 0
21798.646 0
21799.347 0
21800.049 0
21800.751 0
21801.453 0
21802.155 0
21802.857 0
21803.559 12
21804.260 9
21804.962 6
21805.664 4
21806.366 3
21807.068 1
21807.770 0
21808.472 0
21809.174 0
21809.876 1
21810.578 3
21811.280 0
21811.982 1
21812.684 0
21813.386 0
21814.088 1
21814.790 0
21815.492 0
21816.194 3
21816.897 4
21817.599 1
21818.301 1
21819.003 0
21819.705 0
21820.407 1
21821.109 1
21821.812 0
21822.514 0
21823.216 3
21823.918 3
21824.620 0
21825.323 0
21826.025 0
21826.727 0
21827.429 1
21828.132 0
21828.834 0
21829.536 0
21830.239 0
21830.941 1
21831.643 1
21832.346 0
21833.048 0
21833.750 0
21834.453 0
21835.155 0
21835.858 1
21836.560 0
21837.262 0
21837.965 3
21838.667 1
21839.370 1
21840.072 0
21840.775 0
21841.477 0
21842.180 0
21842.882 1
21843.585 0
21844.287 0
21844.990 0
21845.692 0
21846.395 1
21847.098 1
21847.800 0
21848.503 0
21849.206 1
21849.908 0
21850.611 0
21851.313 0
21852.016 0
21852.719 0
21853.421 1
21854.124 0
21854.827 0
21855.530 0
21856.232 0
21856.935 1
21857.638 0
21858.341 0
21859.043 0
21859.746 0
21860.449 0
21861.152 0
21861.855 0
21862.558 1
21863.260 0
21863.963 0
21864.666 0
21865.369 0
21866.072 0
21866.775 1
21867.478 0
21868.181 0
21868.884 0
21869.587 0
21870.289 0
21870.992 1
21871.695 0
21872.398 0
21873.101 0
21873.804 0
21874.508 0
21875.211 0
21875.914 1
21876.617 1
21877.320 0
21878.023 0
21878.726 0
21879.429 0
21880.132 0
21880.835 0
21881.538 0
21882.242 0
21882.945 0
21883.648 0
21884.351 0
21885.054 0
21885.758 0
21886.461 1
21887.164 0
21887.867 0
21888.571 0
21889.274 0
21889.977 0
21890.680 0
21891.384 0
21892.087 0
21892.790 0
21893.494 3
21894.197 9
21894.900 4
21895.604 0
21896.307 0
21897.011 1
21897.714 0
21898.417 0
21899.121 0
21899.824 0
21900.528 0
21901.231 0
21901.935 0
21902.638 0
21903.342 0
21904.045 0
21904.749 1
21905.452 0
21906.156 0
21906.859 0
21907.563 0
21908.266 2
21908.970 0
21909.674 0
21910.377 1
21911.081 0
21911.784 0
21912.488 2
21913.192 1
21913.895 0
21914.599 0
21915.303 0
21916.006 0
21916.710 0
21917.414 0
21918.118 2
21918.821 1
21919.525 1
21920.229 1
21920.933 1
21921.636 2
21922.340 1
21923.044 1
21923.748 0
21924.452 1
21925.156 1
21925.859 0
21926.563 0
21927.267 0
21927.971 0
21928.675 1
21929.379 0
21930.083 0
21930.787 0
21931.491 0
21932.195 2
21932.899 1
21933.603 1
21934.307 0
21935.011 0
21935.715 0
21936.419 0
21937.123 1
21937.827 1
21938.531 2
21939.235 0
21939.939 0
21940.643 0
21941.347 0
21942.051 0
21942.756 0
21943.460 0
21944.164 0
21944.868 0
21945.572 0
21946.276 0
21946.981 0
21947.685 1
21948.389 1
21949.093 3
21949.797 0
21950.502 0
21951.206 0
21951.910 0
21952.615 0
21953.319 0
21954.023 0
21954.728 1
21955.432 3
21956.136 1
21956.841 4
21957.545 4
21958.249 1
21958.954 1
21959.658 0
21960.363 0
21961.067 0
21961.771 0
21962.476 1
21963.180 0
21963.885 0
21964.589 0
21965.294 0
21965.998 0
21966.703 0
21967.407 0
21968.112 0
21968.816 0
21969.521 0
21970.226 0
21970.930 1
21971.635 7
21972.339 5
21973.044 3
21973.749 0
21974.453 0
21975.158 0
21975.863 0
21976.567 0
21977.272 0
21977.977 0
21978.681 0
21979.386 3
21980.091 1
21980.795 0
21981.500 0
21982.205 1
21982.910 0
21983.615 1
21984.319 0
21985.024 0
21985.729 0
21986.434 0
21987.139 0
21987.844 0
21988.548 0
21989.253 0
21989.958 1
21990.663 0
21991.368 0
21992.073 0
21992.778 3
21993.483 0
21994.188 0
21994.893 2
21995.598 0
21996.303 3
21997.008 11
21997.713 7
21998.418 3
21999.123 2
21999.828 0
22000.533 0
22001.238 1
22001.943 1
22002.648 1
22003.353 1
22004.058 3
22004.764 3
22005.469 1
22006.174 0
22006.879 0
22007.584 0
22008.289 0
22008.995 0
22009.700 0
22010.405 0
22011.110 2
22011.815 3
22012.521 1
22013.226 1
22013.931 0
22014.637 0
22015.342 0
22016.047 0
22016.752 0
22017.458 0
22018.163 0
22018.869 0
22019.574 0
22020.279 1
22020.985 1
22021.690 0
22022.395 0
22023.101 0
22023.806 0
22024.512 0
22025.217 0
22025.923 0
22026.628 0
22027.334 0
22028.039 1
22028.745 0
22029.450 0
22030.156 1
22030.861 3
22031.567 2
22032.272 2
22032.978 0
22033.684 0
22034.389 0
22035.095 0
22035.800 0
22036.506 0
22037.212 0
22037.917 0
22038.623 0
22039.329 0
22040.035 0
22040.740 0
22041.446 0
22042.152 1
22042.857 1
22043.563 0
22044.269 3
22044.975 1
22045.680 0
22046.386 0
22047.092 0
22047.798 0
22048.504 0
22049.210 0
22049.915 0
22050.621 0
22051.327 0
22052.033 0
22052.739 0
22053.445 0
22054.151 0
22054.857 0
22055.563 0
22056.269 0
22056.975 3
22057.681 4
22058.387 4
22059.093 2
22059.799 0
22060.505 1
22061.211 0
22061.917 0
22062.623 0
22063.329 0
22064.035 0
22064.741 3
22065.447 1
22066.153 2
22066.859 1
22067.566 1
22068.272 1
22068.978 0
22069.684 1
22070.390 0
22071.096 0
22071.803 0
22072.509 0
22073.215 0
22073.921 0
22074.628 0
22075.334 0
22076.040 1
22076.746 1
22077.453 0
22078.159 0
22078.865 0
22079.572 0
22080.278 0
22080.984 2
22081.691 1
22082.397 1
22083.103 0
22083.810 0
22084.516 0
22085.223 0
22085.929 0
22086.636 1
22087.342 1
22088.048 0
22088.755 1
22089.461 0
22090.168 3
22090.874 3
22091.581 0
22092.288 1
22092.994 0
22093.701 2
22094.407 2
22095.114 0
22095.820 0
22096.527 0
22097.234 0
22097.940 0
22098.647 0
22099.354 0
22100.060 0
22100.767 0
22101.474 0
22102.180 0
22102.887 0
22103.594 0
22104.300 1
22105.007 0
22105.714 0
22106.421 5
22107.127 5
22107.834 4
22108.541 0
22109.248 0
22109.955 2
22110.661 2
22111.368 1
22112.075 0
22112.782 1
22113.489 0
22114.196 0
22114.903 2
22115.610 2
22116.317 1
22117.023 1
22117.730 0
22118.437 0
22119.144 0
22119.851 0
22120.558 0
22121.265 0
22121.972 0
22122.679 0
22123.386 0
22124.093 0
22124.800 0
22125.508 0
22126.215 0
22126.922 0
22127.629 0
22128.336 0
22129.043 0
22129.750 0
22130.457 0
22131.164 6
22131.872 13
22132.579 7
22133.286 4
22133.993 1
22134.700 0
22135.408 1
22136.115 7
22136.822 10
22137.529 6
22138.237 8
22138.944 4
22139.651 1
22140.359 0
22141.066 0
22141.773 0
22142.481 0
22143.188 0
22143.895 0
22144.603 1
22145.310 0
22146.017 0
22146.725 0
22147.432 0
22148.140 1
22148.847 0
22149.555 0
22150.262 0
22150.970 2
22151.677 1
22152.385 0
22153.092 0
22153.800 5
22154.507 4
22155.215 1
22155.922 0
22156.630 0
22157.337 1
22158.045 0
22158.753 0
22159.460 0
22160.168 0
22160.875 0
22161.583 0
22162.291 0
22162.998 0
22163.706 1
22164.414 0
22165.121 1
22165.829 0
22166.537 0
22167.245 2
22167.952 2
22168.660 0
22169.368 0
22170.076 0
22170.784 0
22171.491 0
22172.199 1
22172.907 1
22173.615 0
22174.323 0
22175.031 0
22175.738 0
22176.446 0
22177.154 1
22177.862 0
22178.570 0
22179.278 0
22179.986 0
22180.694 0
22181.402 0
22182.110 1
22182.818 0
22183.526 2
22184.234 0
22184.942 0
22185.650 0
22186.358 0
22187.066 0
22187.774 1
22188.482 2
22189.190 0
22189.898 5
22190.606 12
22191.315 0
22192.023 0
22192.731 0
22193.439 0
22194.147 0
22194.855 0
22195.564 0
22196.272 0
