# Supplementary material for: LIMPIC: a computational method for the separation of protein MALDI-TOF-MS signals from noise
Source: BMC Bioinformatics. 2007 Mar 26;8:101. doi: 10.1186/1471-2105-8-101 (PMC1847688; doi:10.1186/1471-2105-8-101)
Supplement: Additional File 3 — Compressed archive of 30 text files, containing MALDI-TOF-MS data acquired from human plasma samples. [file 1471-2105-8-101-S3.zip › Plasma/P_28.txt]

4989.834 0
4990.169 0
4990.504 0
4990.839 0
4991.174 0
4991.509 0
4991.844 0
4992.179 0
4992.514 22
4992.849 18
4993.184 13
4993.519 23
4993.854 20
4994.190 24
4994.525 23
4994.860 23
4995.195 25
4995.530 25
4995.865 28
4996.201 31
4996.536 39
4996.871 29
4997.206 32
4997.542 26
4997.877 28
4998.212 29
4998.547 41
4998.883 38
4999.218 22
4999.553 20
4999.889 25
5000.224 29
5000.559 27
5000.895 18
5001.230 21
5001.565 29
5001.901 41
5002.236 23
5002.572 14
5002.907 17
5003.243 20
5003.578 20
5003.913 19
5004.249 23
5004.584 17
5004.920 22
5005.255 14
5005.591 11
5005.926 21
5006.262 19
5006.598 14
5006.933 17
5007.269 30
5007.604 41
5007.940 24
5008.275 24
5008.611 20
5008.947 21
5009.282 14
5009.618 17
5009.954 15
5010.289 16
5010.625 14
5010.961 10
5011.296 21
5011.632 25
5011.968 33
5012.304 27
5012.639 21
5012.975 18
5013.311 12
5013.647 8
5013.983 14
5014.318 16
5014.654 26
5014.990 27
5015.326 25
5015.662 15
5015.998 16
5016.333 9
5016.669 15
5017.005 7
5017.341 8
5017.677 18
5018.013 18
5018.349 35
5018.685 40
5019.021 18
5019.357 9
5019.693 11
5020.029 17
5020.365 17
5020.701 18
5021.037 14
5021.373 15
5021.709 15
5022.045 16
5022.381 17
5022.717 14
5023.053 13
5023.390 11
5023.726 15
5024.062 24
5024.398 20
5024.734 19
5025.070 14
5025.406 17
5025.743 21
5026.079 18
5026.415 28
5026.751 11
5027.088 15
5027.424 16
5027.760 25
5028.096 21
5028.433 17
5028.769 24
5029.105 18
5029.442 13
5029.778 17
5030.114 17
5030.451 11
5030.787 3
5031.123 10
5031.460 11
5031.796 25
5032.132 27
5032.469 17
5032.805 11
5033.142 12
5033.478 13
5033.815 17
5034.151 22
5034.488 24
5034.824 24
5035.161 24
5035.497 21
5035.834 20
5036.170 17
5036.507 10
5036.843 20
5037.180 24
5037.517 28
5037.853 44
5038.190 36
5038.526 21
5038.863 17
5039.200 25
5039.536 18
5039.873 11
5040.210 14
5040.546 28
5040.883 22
5041.220 15
5041.557 34
5041.893 34
5042.230 41
5042.567 34
5042.904 42
5043.240 52
5043.577 43
5043.914 23
5044.251 45
5044.588 38
5044.924 56
5045.261 91
5045.598 65
5045.935 85
5046.272 72
5046.609 51
5046.946 52
5047.283 53
5047.619 67
5047.956 81
5048.293 69
5048.630 37
5048.967 26
5049.304 30
5049.641 28
5049.978 19
5050.315 33
5050.652 40
5050.989 20
5051.326 27
5051.663 40
5052.001 37
5052.338 31
5052.675 41
5053.012 30
5053.349 34
5053.686 28
5054.023 26
5054.360 33
5054.698 23
5055.035 50
5055.372 68
5055.709 68
5056.046 67
5056.384 83
5056.721 95
5057.058 102
5057.395 89
5057.733 64
5058.070 52
5058.407 71
5058.744 80
5059.082 74
5059.419 91
5059.756 80
5060.094 68
5060.431 62
5060.768 71
5061.106 56
5061.443 58
5061.781 46
5062.118 46
5062.455 42
5062.793 62
5063.130 54
5063.468 51
5063.805 42
5064.143 43
5064.480 32
5064.818 21
5065.155 41
5065.493 33
5065.830 19
5066.168 31
5066.505 30
5066.843 25
5067.181 28
5067.518 36
5067.856 24
5068.193 27
5068.531 26
5068.869 26
5069.206 30
5069.544 25
5069.882 64
5070.219 73
5070.557 60
5070.895 55
5071.232 59
5071.570 55
5071.908 73
5072.246 101
5072.583 107
5072.921 108
5073.259 94
5073.597 75
5073.935 80
5074.272 85
5074.610 88
5074.948 85
5075.286 69
5075.624 54
5075.962 56
5076.300 42
5076.637 33
5076.975 23
5077.313 27
5077.651 37
5077.989 40
5078.327 31
5078.665 30
5079.003 32
5079.341 34
5079.679 27
5080.017 14
5080.355 22
5080.693 17
5081.031 19
5081.369 28
5081.707 22
5082.045 23
5082.383 25
5082.722 25
5083.060 21
5083.398 28
5083.736 29
5084.074 15
5084.412 22
5084.750 28
5085.089 21
5085.427 16
5085.765 17
5086.103 15
5086.441 22
5086.780 25
5087.118 39
5087.456 31
5087.794 12
5088.133 22
5088.471 18
5088.809 20
5089.148 19
5089.486 26
5089.824 22
5090.163 26
5090.501 28
5090.839 24
5091.178 22
5091.516 32
5091.855 47
5092.193 35
5092.531 19
5092.870 24
5093.208 28
5093.547 18
5093.885 15
5094.224 26
5094.562 14
5094.901 19
5095.239 26
5095.578 18
5095.916 24
5096.255 37
5096.593 25
5096.932 28
5097.271 23
5097.609 21
5097.948 9
5098.286 13
5098.625 11
5098.964 11
5099.302 9
5099.641 11
5099.980 18
5100.318 9
5100.657 19
5100.996 17
5101.334 25
5101.673 34
5102.012 21
5102.351 17
5102.689 24
5103.028 22
5103.367 27
5103.706 24
5104.045 34
5104.383 51
5104.722 65
5105.061 66
5105.400 51
5105.739 50
5106.078 49
5106.417 41
5106.756 51
5107.094 47
5107.433 36
5107.772 24
5108.111 39
5108.450 32
5108.789 39
5109.128 39
5109.467 37
5109.806 57
5110.145 56
5110.484 37
5110.823 31
5111.162 46
5111.501 49
5111.840 41
5112.179 37
5112.519 34
5112.858 27
5113.197 14
5113.536 18
5113.875 18
5114.214 17
5114.553 24
5114.893 54
5115.232 35
5115.571 23
5115.910 23
5116.249 13
5116.589 15
5116.928 28
5117.267 30
5117.606 17
5117.946 36
5118.285 28
5118.624 14
5118.964 17
5119.303 24
5119.642 21
5119.981 20
5120.321 21
5120.660 22
5121.000 38
5121.339 32
5121.678 44
5122.018 41
5122.357 37
5122.697 26
5123.036 12
5123.376 22
5123.715 23
5124.054 22
5124.394 15
5124.733 20
5125.073 23
5125.412 13
5125.752 12
5126.092 12
5126.431 19
5126.771 22
5127.110 34
5127.450 27
5127.789 19
5128.129 18
5128.469 18
5128.808 24
5129.148 31
5129.488 33
5129.827 16
5130.167 13
5130.507 21
5130.846 32
5131.186 21
5131.526 21
5131.866 15
5132.205 18
5132.545 12
5132.885 25
5133.225 28
5133.564 32
5133.904 19
5134.244 10
5134.584 7
5134.924 17
5135.264 26
5135.603 32
5135.943 33
5136.283 24
5136.623 13
5136.963 23
5137.303 18
5137.643 14
5137.983 14
5138.323 16
5138.663 12
5139.003 19
5139.343 18
5139.683 23
5140.023 35
5140.363 22
5140.703 18
5141.043 20
5141.383 18
5141.723 20
5142.063 14
5142.403 10
5142.743 13
5143.083 21
5143.423 9
5143.763 9
5144.104 5
5144.444 10
5144.784 13
5145.124 15
5145.464 7
5145.804 9
5146.145 14
5146.485 11
5146.825 8
5147.165 14
5147.506 22
5147.846 34
5148.186 30
5148.526 26
5148.867 20
5149.207 15
5149.547 11
5149.888 16
5150.228 9
5150.568 19
5150.909 17
5151.249 11
5151.590 13
5151.930 8
5152.270 7
5152.611 15
5152.951 13
5153.292 15
5153.632 14
5153.973 17
5154.313 12
5154.654 8
5154.994 11
5155.335 12
5155.675 30
5156.016 30
5156.356 30
5156.697 23
5157.037 20
5157.378 16
5157.718 22
5158.059 21
5158.400 20
5158.740 22
5159.081 24
5159.422 25
5159.762 20
5160.103 24
5160.444 35
5160.784 26
5161.125 16
5161.466 29
5161.806 31
5162.147 31
5162.488 21
5162.829 16
5163.170 21
5163.510 20
5163.851 16
5164.192 22
5164.533 9
5164.874 9
5165.214 11
5165.555 15
5165.896 26
5166.237 35
5166.578 35
5166.919 24
5167.260 10
5167.601 9
5167.942 6
5168.282 14
5168.623 18
5168.964 16
5169.305 17
5169.646 9
5169.987 1
5170.328 8
5170.669 10
5171.010 13
5171.351 16
5171.693 13
5172.034 7
5172.375 6
5172.716 11
5173.057 12
5173.398 10
5173.739 17
5174.080 26
5174.421 15
5174.763 11
5175.104 20
5175.445 12
5175.786 10
5176.127 12
5176.468 5
5176.810 9
5177.151 17
5177.492 14
5177.833 6
5178.175 11
5178.516 13
5178.857 12
5179.199 12
5179.540 17
5179.881 20
5180.223 18
5180.564 13
5180.905 14
5181.247 15
5181.588 13
5181.929 12
5182.271 11
5182.612 14
5182.954 19
5183.295 13
5183.637 25
5183.978 21
5184.320 20
5184.661 24
5185.002 18
5185.344 17
5185.686 14
5186.027 33
5186.369 39
5186.710 21
5187.052 20
5187.393 10
5187.735 6
5188.076 5
5188.418 14
5188.760 15
5189.101 10
5189.443 6
5189.785 13
5190.126 33
5190.468 38
5190.810 36
5191.151 13
5191.493 20
5191.835 13
5192.177 11
5192.518 25
5192.860 21
5193.202 24
5193.544 17
5193.885 15
5194.227 12
5194.569 14
5194.911 20
5195.253 15
5195.594 23
5195.936 26
5196.278 37
5196.620 38
5196.962 28
5197.304 19
5197.646 28
5197.988 26
5198.330 16
5198.672 16
5199.014 33
5199.355 26
5199.697 8
5200.039 19
5200.381 18
5200.723 18
5201.066 11
5201.408 8
5201.750 19
5202.092 15
5202.434 16
5202.776 11
5203.118 17
5203.460 23
5203.802 39
5204.144 36
5204.486 24
5204.829 10
5205.171 19
5205.513 21
5205.855 18
5206.197 6
5206.539 13
5206.882 21
5207.224 19
5207.566 11
5207.908 16
5208.251 11
5208.593 19
5208.935 34
5209.278 23
5209.620 9
5209.962 12
5210.304 18
5210.647 17
5210.989 13
5211.332 5
5211.674 11
5212.016 20
5212.359 16
5212.701 8
5213.044 14
5213.386 25
5213.728 23
5214.071 36
5214.413 18
5214.756 14
5215.098 17
5215.441 19
5215.783 18
5216.126 20
5216.468 18
5216.811 22
5217.153 15
5217.496 10
5217.839 16
5218.181 19
5218.524 12
5218.866 3
5219.209 9
5219.552 8
5219.894 13
5220.237 5
5220.580 8
5220.922 11
5221.265 13
5221.608 31
5221.950 30
5222.293 26
5222.636 26
5222.979 32
5223.321 26
5223.664 30
5224.007 15
5224.350 16
5224.693 8
5225.035 10
5225.378 19
5225.721 17
5226.064 20
5226.407 13
5226.750 19
5227.092 22
5227.435 23
5227.778 25
5228.121 22
5228.464 12
5228.807 19
5229.150 21
5229.493 14
5229.836 8
5230.179 8
5230.522 9
5230.865 20
5231.208 23
5231.551 13
5231.894 6
5232.237 13
5232.580 10
5232.923 10
5233.266 17
5233.609 20
5233.952 22
5234.296 17
5234.639 13
5234.982 12
5235.325 15
5235.668 21
5236.011 25
5236.355 19
5236.698 17
5237.041 11
5237.384 9
5237.727 7
5238.071 7
5238.414 8
5238.757 9
5239.100 22
5239.444 26
5239.787 18
5240.130 11
5240.474 14
5240.817 10
5241.160 11
5241.504 6
5241.847 6
5242.190 19
5242.534 22
5242.877 15
5243.221 17
5243.564 17
5243.908 11
5244.251 4
5244.594 6
5244.938 14
5245.281 6
5245.625 3
5245.968 12
5246.312 12
5246.655 17
5246.999 31
5247.343 23
5247.686 12
5248.030 13
5248.373 15
5248.717 15
5249.060 31
5249.404 23
5249.748 21
5250.091 29
5250.435 15
5250.779 12
5251.122 7
5251.466 10
5251.810 21
5252.153 22
5252.497 27
5252.841 18
5253.185 26
5253.528 25
5253.872 33
5254.216 29
5254.560 30
5254.903 30
5255.247 19
5255.591 5
5255.935 10
5256.279 9
5256.623 13
5256.966 20
5257.310 15
5257.654 8
5257.998 6
5258.342 3
5258.686 8
5259.030 6
5259.374 7
5259.718 17
5260.062 13
5260.406 11
5260.750 14
5261.094 10
5261.438 7
5261.782 9
5262.126 13
5262.470 23
5262.814 30
5263.158 23
5263.502 38
5263.846 41
5264.190 29
5264.534 22
5264.878 17
5265.223 11
5265.567 6
5265.911 32
5266.255 46
5266.599 29
5266.943 20
5267.288 20
5267.632 18
5267.976 28
5268.320 22
5268.665 19
5269.009 28
5269.353 24
5269.697 20
5270.042 11
5270.386 13
5270.730 15
5271.075 8
5271.419 16
5271.763 23
5272.108 17
5272.452 38
5272.796 31
5273.141 29
5273.485 27
5273.830 11
5274.174 11
5274.518 15
5274.863 11
5275.207 26
5275.552 15
5275.896 21
5276.241 26
5276.585 12
5276.930 11
5277.274 16
5277.619 18
5277.964 15
5278.308 13
5278.653 12
5278.997 14
5279.342 17
5279.686 20
5280.031 30
5280.376 27
5280.720 14
5281.065 15
5281.410 20
5281.754 20
5282.099 17
5282.444 20
5282.788 11
5283.133 12
5283.478 13
5283.823 11
5284.167 21
5284.512 26
5284.857 18
5285.202 5
5285.547 12
5285.891 17
5286.236 22
5286.581 17
5286.926 12
5287.271 17
5287.616 18
5287.960 30
5288.305 46
5288.650 33
5288.995 22
5289.340 9
5289.685 19
5290.030 29
5290.375 24
5290.720 26
5291.065 24
5291.410 29
5291.755 29
5292.100 47
5292.445 27
5292.790 30
5293.135 16
5293.480 27
5293.825 23
5294.170 32
5294.515 40
5294.860 24
5295.205 15
5295.551 12
5295.896 11
5296.241 13
5296.586 18
5296.931 14
5297.276 11
5297.622 13
5297.967 12
5298.312 12
5298.657 7
5299.003 16
5299.348 12
5299.693 6
5300.038 8
5300.384 10
5300.729 10
5301.074 12
5301.420 9
5301.765 15
5302.110 18
5302.456 9
5302.801 6
5303.146 12
5303.492 13
5303.837 18
5304.182 22
5304.528 19
5304.873 16
5305.219 17
5305.564 13
5305.910 11
5306.255 13
5306.601 24
5306.946 18
5307.292 16
5307.637 15
5307.983 11
5308.328 14
5308.674 14
5309.019 6
5309.365 7
5309.711 12
5310.056 8
5310.402 8
5310.747 8
5311.093 7
5311.439 14
5311.784 12
5312.130 10
5312.476 10
5312.821 17
5313.167 10
5313.513 20
5313.859 26
5314.204 15
5314.550 5
5314.896 9
5315.242 11
5315.587 10
5315.933 18
5316.279 20
5316.625 9
5316.971 7
5317.316 8
5317.662 10
5318.008 14
5318.354 14
5318.700 18
5319.046 32
5319.392 20
5319.738 9
5320.084 10
5320.429 8
5320.775 14
5321.121 18
5321.467 6
5321.813 6
5322.159 10
5322.505 4
5322.851 3
5323.197 14
5323.543 17
5323.889 7
5324.236 10
5324.582 17
5324.928 7
5325.274 2
5325.620 10
5325.966 9
5326.312 16
5326.658 15
5327.004 34
5327.351 25
5327.697 11
5328.043 4
5328.389 5
5328.735 4
5329.082 16
5329.428 10
5329.774 16
5330.120 14
5330.467 10
5330.813 17
5331.159 7
5331.505 17
5331.852 23
5332.198 21
5332.544 16
5332.891 22
5333.237 35
5333.584 23
5333.930 20
5334.276 14
5334.623 5
5334.969 10
5335.316 12
5335.662 13
5336.008 7
5336.355 10
5336.701 13
5337.048 16
5337.394 21
5337.741 11
5338.087 10
5338.434 14
5338.780 7
5339.127 2
5339.474 4
5339.820 8
5340.167 18
5340.513 14
5340.860 3
5341.206 14
5341.553 16
5341.900 17
5342.246 13
5342.593 6
5342.940 11
5343.286 6
5343.633 13
5343.980 30
5344.327 29
5344.673 17
5345.020 4
5345.367 6
5345.714 11
5346.060 5
5346.407 11
5346.754 9
5347.101 10
5347.448 12
5347.794 16
5348.141 13
5348.488 12
5348.835 16
5349.182 20
5349.529 6
5349.876 19
5350.222 14
5350.569 6
5350.916 12
5351.263 3
5351.610 4
5351.957 14
5352.304 12
5352.651 10
5352.998 25
5353.345 17
5353.692 16
5354.039 18
5354.386 10
5354.733 6
5355.080 10
5355.427 17
5355.775 13
5356.122 12
5356.469 11
5356.816 7
5357.163 2
5357.510 2
5357.857 13
5358.205 11
5358.552 17
5358.899 15
5359.246 13
5359.593 15
5359.941 15
5360.288 20
5360.635 23
5360.982 32
5361.330 18
5361.677 8
5362.024 14
5362.371 19
5362.719 29
5363.066 21
5363.413 18
5363.761 35
5364.108 20
5364.455 21
5364.803 49
5365.150 52
5365.498 62
5365.845 52
5366.193 45
5366.540 27
5366.887 31
5367.235 29
5367.582 21
5367.930 18
5368.277 28
5368.625 14
5368.972 8
5369.320 18
5369.667 17
5370.015 11
5370.363 6
5370.710 13
5371.058 12
5371.405 13
5371.753 9
5372.101 4
5372.448 6
5372.796 4
5373.143 7
5373.491 14
5373.839 14
5374.186 5
5374.534 5
5374.882 12
5375.230 7
5375.577 6
5375.925 15
5376.273 13
5376.621 20
5376.968 14
5377.316 8
5377.664 21
5378.012 25
5378.360 21
5378.707 13
5379.055 21
5379.403 19
5379.751 18
5380.099 8
5380.447 8
5380.795 16
5381.143 30
5381.491 17
5381.838 16
5382.186 18
5382.534 8
5382.882 14
5383.230 21
5383.578 10
5383.926 18
5384.274 17
5384.622 13
5384.970 12
5385.318 15
5385.667 22
5386.015 12
5386.363 4
5386.711 3
5387.059 4
5387.407 9
5387.755 12
5388.103 24
5388.451 32
5388.800 25
5389.148 16
5389.496 18
5389.844 14
5390.192 15
5390.541 11
5390.889 7
5391.237 5
5391.585 24
5391.934 12
5392.282 31
5392.630 25
5392.978 22
5393.327 29
5393.675 20
5394.023 17
5394.372 14
5394.720 28
5395.068 26
5395.417 18
5395.765 12
5396.114 10
5396.462 26
5396.810 19
5397.159 13
5397.507 25
5397.856 23
5398.204 15
5398.553 6
5398.901 11
5399.250 20
5399.598 21
5399.947 25
5400.295 23
5400.644 23
5400.992 12
5401.341 9
5401.690 14
5402.038 12
5402.387 10
5402.735 5
5403.084 5
5403.433 11
5403.781 9
5404.130 8
5404.479 8
5404.827 3
5405.176 4
5405.525 6
5405.873 13
5406.222 13
5406.571 12
5406.920 11
5407.268 3
5407.617 3
5407.966 8
5408.315 17
5408.663 22
5409.012 26
5409.361 25
5409.710 21
5410.059 12
5410.408 11
5410.757 6
5411.105 14
5411.454 20
5411.803 13
5412.152 8
5412.501 14
5412.850 11
5413.199 10
5413.548 11
5413.897 20
5414.246 14
5414.595 15
5414.944 9
5415.293 24
5415.642 16
5415.991 14
5416.340 16
5416.689 15
5417.038 6
5417.387 12
5417.736 29
5418.085 15
5418.435 15
5418.784 11
5419.133 9
5419.482 22
5419.831 24
5420.180 33
5420.530 29
5420.879 16
5421.228 15
5421.577 13
5421.926 8
5422.276 12
5422.625 16
5422.974 12
5423.323 9
5423.673 5
5424.022 6
5424.371 7
5424.721 6
5425.070 2
5425.419 5
5425.769 13
5426.118 15
5426.467 9
5426.817 7
5427.166 19
5427.516 10
5427.865 8
5428.215 10
5428.564 17
5428.913 11
5429.263 8
5429.612 14
5429.962 10
5430.311 23
5430.661 14
5431.010 5
5431.360 5
5431.710 11
5432.059 10
5432.409 2
5432.758 14
5433.108 16
5433.457 6
5433.807 8
5434.157 13
5434.506 22
5434.856 9
5435.206 14
5435.555 11
5435.905 7
5436.255 14
5436.604 6
5436.954 4
5437.304 9
5437.654 5
5438.003 6
5438.353 2
5438.703 8
5439.053 25
5439.402 21
5439.752 12
5440.102 12
5440.452 22
5440.802 26
5441.152 16
5441.502 11
5441.851 11
5442.201 8
5442.551 9
5442.901 24
5443.251 3
5443.601 17
5443.951 14
5444.301 21
5444.651 14
5445.001 7
5445.351 6
5445.701 4
5446.051 5
5446.401 2
5446.751 16
5447.101 16
5447.451 7
5447.801 5
5448.151 9
5448.501 10
5448.851 6
5449.201 6
5449.552 10
5449.902 8
5450.252 15
5450.602 20
5450.952 17
5451.302 24
5451.653 17
5452.003 27
5452.353 16
5452.703 12
5453.053 9
5453.404 8
5453.754 14
5454.104 14
5454.454 12
5454.805 7
5455.155 3
5455.505 2
5455.856 8
5456.206 13
5456.556 13
5456.907 11
5457.257 6
5457.608 8
5457.958 9
5458.308 8
5458.659 14
5459.009 15
5459.360 14
5459.710 14
5460.061 19
5460.411 9
5460.761 12
5461.112 23
5461.462 22
5461.813 13
5462.164 16
5462.514 10
5462.865 6
5463.215 2
5463.566 11
5463.916 13
5464.267 18
5464.618 16
5464.968 8
5465.319 9
5465.669 9
5466.020 9
5466.371 8
5466.721 7
5467.072 4
5467.423 14
5467.774 15
5468.124 11
5468.475 2
5468.826 5
5469.177 4
5469.527 17
5469.878 27
5470.229 16
5470.580 5
5470.930 5
5471.281 9
5471.632 5
5471.983 2
5472.334 5
5472.685 10
5473.036 4
5473.386 5
5473.737 6
5474.088 16
5474.439 19
5474.790 8
5475.141 11
5475.492 8
5475.843 6
5476.194 4
5476.545 13
5476.896 10
5477.247 4
5477.598 6
5477.949 9
5478.300 5
5478.651 14
5479.002 23
5479.353 10
5479.704 12
5480.056 12
5480.407 13
5480.758 12
5481.109 9
5481.460 20
5481.811 16
5482.162 24
5482.514 20
5482.865 16
5483.216 11
5483.567 7
5483.918 12
5484.270 17
5484.621 25
5484.972 17
5485.324 7
5485.675 6
5486.026 18
5486.377 12
5486.729 9
5487.080 4
5487.431 3
5487.783 12
5488.134 9
5488.486 10
5488.837 13
5489.188 11
5489.540 12
5489.891 6
5490.243 12
5490.594 18
5490.945 14
5491.297 12
5491.648 15
5492.000 20
5492.351 19
5492.703 12
5493.054 6
5493.406 9
5493.758 3
5494.109 14
5494.461 17
5494.812 12
5495.164 12
5495.515 4
5495.867 2
5496.219 7
5496.570 5
5496.922 9
5497.274 6
5497.625 25
5497.977 16
5498.329 11
5498.680 8
5499.032 10
5499.384 13
5499.736 10
5500.087 12
5500.439 7
5500.791 16
5501.143 10
5501.494 3
5501.846 1
5502.198 12
5502.550 10
5502.902 12
5503.254 16
5503.605 13
5503.957 19
5504.309 7
5504.661 6
5505.013 14
5505.365 15
5505.717 22
5506.069 15
5506.421 13
5506.773 8
5507.125 12
5507.477 8
5507.829 9
5508.181 11
5508.533 8
5508.885 11
5509.237 13
5509.589 11
5509.941 14
5510.293 9
5510.645 13
5510.997 23
5511.349 13
5511.701 7
5512.053 10
5512.406 7
5512.758 4
5513.110 9
5513.462 6
5513.814 3
5514.167 3
5514.519 3
5514.871 2
5515.223 1
5515.575 4
5515.928 4
5516.280 8
5516.632 7
5516.985 8
5517.337 6
5517.689 10
5518.041 7
5518.394 13
5518.746 8
5519.099 20
5519.451 12
5519.803 7
5520.156 4
5520.508 12
5520.860 10
5521.213 9
5521.565 6
5521.918 7
5522.270 12
5522.623 12
5522.975 12
5523.328 5
5523.680 10
5524.033 18
5524.385 18
5524.738 11
5525.090 21
5525.443 21
5525.795 30
5526.148 35
5526.501 32
5526.853 30
5527.206 35
5527.559 45
5527.911 32
5528.264 20
5528.616 15
5528.969 15
5529.322 13
5529.675 6
5530.027 8
5530.380 10
5530.733 5
5531.085 7
5531.438 10
5531.791 9
5532.144 9
5532.497 11
5532.849 20
5533.202 16
5533.555 15
5533.908 15
5534.261 8
5534.613 15
5534.966 7
5535.319 13
5535.672 16
5536.025 18
5536.378 22
5536.731 17
5537.084 7
5537.437 5
5537.790 4
5538.143 3
5538.496 9
5538.849 15
5539.202 13
5539.555 13
5539.908 13
5540.261 16
5540.614 16
5540.967 12
5541.320 10
5541.673 9
5542.026 11
5542.379 12
5542.732 22
5543.085 22
5543.439 8
5543.792 10
5544.145 8
5544.498 13
5544.851 14
5545.204 11
5545.558 6
5545.911 7
5546.264 16
5546.617 14
5546.971 23
5547.324 18
5547.677 13
5548.030 17
5548.384 24
5548.737 21
5549.090 15
5549.444 7
5549.797 8
5550.150 10
5550.504 22
5550.857 17
5551.210 21
5551.564 22
5551.917 11
5552.271 5
5552.624 5
5552.977 10
5553.331 7
5553.684 14
5554.038 11
5554.391 10
5554.745 13
5555.098 8
5555.452 6
5555.805 14
5556.159 13
5556.513 5
5556.866 17
5557.220 7
5557.573 7
5557.927 11
5558.280 11
5558.634 19
5558.988 23
5559.341 25
5559.695 5
5560.049 5
5560.402 29
5560.756 20
5561.110 27
5561.463 33
5561.817 33
5562.171 16
5562.525 18
5562.878 37
5563.232 24
5563.586 19
5563.940 13
5564.294 16
5564.647 5
5565.001 14
5565.355 10
5565.709 6
5566.063 7
5566.417 22
5566.771 14
5567.124 5
5567.478 8
5567.832 13
5568.186 10
5568.540 8
5568.894 10
5569.248 9
5569.602 6
5569.956 3
5570.310 11
5570.664 12
5571.018 8
5571.372 4
5571.726 15
5572.080 33
5572.434 34
5572.788 15
5573.142 19
5573.496 14
5573.851 11
5574.205 12
5574.559 15
5574.913 19
5575.267 10
5575.621 14
5575.975 11
5576.330 11
5576.684 11
5577.038 2
5577.392 13
5577.746 16
5578.101 7
5578.455 16
5578.809 17
5579.163 12
5579.518 8
5579.872 21
5580.226 13
5580.581 17
5580.935 9
5581.289 13
5581.644 13
5581.998 15
5582.352 11
5582.707 7
5583.061 10
5583.416 32
5583.770 20
5584.125 7
5584.479 21
5584.833 20
5585.188 19
5585.542 21
5585.897 19
5586.251 16
5586.606 13
5586.960 29
5587.315 26
5587.670 20
5588.024 12
5588.379 16
5588.733 19
5589.088 28
5589.442 17
5589.797 19
5590.152 10
5590.506 16
5590.861 14
5591.216 22
5591.570 23
5591.925 26
5592.280 13
5592.634 10
5592.989 15
5593.344 10
5593.699 5
5594.053 9
5594.408 11
5594.763 12
5595.118 21
5595.472 16
5595.827 11
5596.182 7
5596.537 19
5596.892 26
5597.247 22
5597.601 21
5597.956 9
5598.311 10
5598.666 20
5599.021 16
5599.376 12
5599.731 8
5600.086 6
5600.441 5
5600.796 4
5601.151 4
5601.506 10
5601.861 21
5602.216 18
5602.571 28
5602.926 22
5603.281 8
5603.636 5
5603.991 4
5604.346 4
5604.701 2
5605.056 15
5605.411 8
5605.766 6
5606.122 11
5606.477 12
5606.832 6
5607.187 8
5607.542 6
5607.897 3
5608.253 12
5608.608 15
5608.963 17
5609.318 9
5609.673 10
5610.029 11
5610.384 6
5610.739 10
5611.095 15
5611.450 13
5611.805 13
5612.161 5
5612.516 5
5612.871 16
5613.227 7
5613.582 9
5613.937 8
5614.293 5
5614.648 12
5615.004 13
5615.359 12
5615.714 11
5616.070 13
5616.425 10
5616.781 10
5617.136 5
5617.492 6
5617.847 11
5618.203 14
5618.558 15
5618.914 22
5619.269 19
5619.625 11
5619.981 15
5620.336 12
5620.692 23
5621.047 33
5621.403 22
5621.759 10
5622.114 11
5622.470 22
5622.826 25
5623.181 21
5623.537 20
5623.893 18
5624.248 33
5624.604 26
5624.960 13
5625.316 9
5625.671 17
5626.027 10
5626.383 10
5626.739 12
5627.094 17
5627.450 17
5627.806 11
5628.162 4
5628.518 11
5628.874 8
5629.229 7
5629.585 20
5629.941 20
5630.297 13
5630.653 16
5631.009 17
5631.365 21
5631.721 7
5632.077 10
5632.433 7
5632.789 7
5633.145 9
5633.501 16
5633.857 23
5634.213 18
5634.569 11
5634.925 7
5635.281 3
5635.637 18
5635.993 27
5636.349 18
5636.705 19
5637.061 15
5637.418 29
5637.774 21
5638.130 13
5638.486 22
5638.842 20
5639.198 26
5639.555 20
5639.911 24
5640.267 19
5640.623 12
5640.979 14
5641.336 13
5641.692 20
5642.048 16
5642.404 8
5642.761 19
5643.117 21
5643.473 12
5643.830 19
5644.186 28
5644.542 31
5644.899 22
5645.255 25
5645.612 26
5645.968 42
5646.324 34
5646.681 21
5647.037 17
5647.394 16
5647.750 18
5648.107 18
5648.463 9
5648.820 21
5649.176 19
5649.533 43
5649.889 34
5650.246 30
5650.602 22
5650.959 22
5651.315 29
5651.672 46
5652.028 45
5652.385 56
5652.742 45
5653.098 66
5653.455 73
5653.812 67
5654.168 60
5654.525 41
5654.882 45
5655.238 65
5655.595 58
5655.952 61
5656.308 50
5656.665 50
5657.022 30
5657.379 14
5657.735 14
5658.092 18
5658.449 22
5658.806 26
5659.163 21
5659.519 12
5659.876 10
5660.233 22
5660.590 20
5660.947 18
5661.304 10
5661.661 9
5662.018 5
5662.374 12
5662.731 13
5663.088 36
5663.445 30
5663.802 21
5664.159 25
5664.516 22
5664.873 7
5665.230 6
5665.587 5
5665.944 7
5666.301 9
5666.658 6
5667.015 1
5667.372 11
5667.730 4
5668.087 6
5668.444 8
5668.801 5
5669.158 9
5669.515 14
5669.872 15
5670.229 7
5670.587 11
5670.944 7
5671.301 7
5671.658 21
5672.015 15
5672.373 11
5672.730 9
5673.087 13
5673.444 15
5673.802 23
5674.159 27
5674.516 15
5674.874 19
5675.231 12
5675.588 10
5675.946 4
5676.303 4
5676.660 8
5677.018 12
5677.375 9
5677.733 4
5678.090 6
5678.447 9
5678.805 7
5679.162 2
5679.520 8
5679.877 17
5680.235 20
5680.592 18
5680.950 26
5681.307 27
5681.665 17
5682.022 8
5682.380 9
5682.737 13
5683.095 17
5683.453 8
5683.810 6
5684.168 3
5684.525 3
5684.883 19
5685.241 13
5685.598 7
5685.956 16
5686.314 6
5686.671 8
5687.029 9
5687.387 12
5687.744 6
5688.102 6
5688.460 14
5688.818 22
5689.175 24
5689.533 20
5689.891 11
5690.249 4
5690.607 5
5690.964 8
5691.322 15
5691.680 13
5692.038 7
5692.396 10
5692.754 11
5693.112 11
5693.469 3
5693.827 6
5694.185 5
5694.543 6
5694.901 7
5695.259 12
5695.617 15
5695.975 15
5696.333 8
5696.691 9
5697.049 7
5697.407 4
5697.765 4
5698.123 10
5698.481 21
5698.839 9
5699.197 9
5699.555 12
5699.914 6
5700.272 8
5700.630 25
5700.988 26
5701.346 26
5701.704 17
5702.062 13
5702.421 7
5702.779 11
5703.137 13
5703.495 14
5703.853 14
5704.212 11
5704.570 31
5704.928 26
5705.286 12
5705.645 7
5706.003 5
5706.361 14
5706.720 15
5707.078 10
5707.436 8
5707.795 22
5708.153 15
5708.511 13
5708.870 20
5709.228 6
5709.587 15
5709.945 14
5710.303 13
5710.662 9
5711.020 18
5711.379 15
5711.737 19
5712.096 14
5712.454 20
5712.813 33
5713.171 31
5713.530 15
5713.888 10
5714.247 8
5714.605 7
5714.964 16
5715.323 22
5715.681 15
5716.040 18
5716.398 16
5716.757 9
5717.116 3
5717.474 15
5717.833 21
5718.192 17
5718.550 32
5718.909 24
5719.268 18
5719.626 22
5719.985 25
5720.344 19
5720.703 11
5721.061 11
5721.420 7
5721.779 17
5722.138 24
5722.497 16
5722.856 20
5723.214 8
5723.573 20
5723.932 16
5724.291 8
5724.650 9
5725.009 8
5725.368 18
5725.727 29
5726.085 34
5726.444 35
5726.803 31
5727.162 26
5727.521 17
5727.880 17
5728.239 13
5728.598 15
5728.957 16
5729.316 15
5729.675 19
5730.034 12
5730.393 18
5730.752 16
5731.112 13
5731.471 8
5731.830 11
5732.189 12
5732.548 9
5732.907 9
5733.266 12
5733.625 12
5733.985 20
5734.344 22
5734.703 16
5735.062 21
5735.421 18
5735.781 21
5736.140 13
5736.499 9
5736.858 10
5737.218 10
5737.577 15
5737.936 8
5738.296 2
5738.655 7
5739.014 10
5739.374 11
5739.733 8
5740.092 7
5740.452 12
5740.811 21
5741.170 17
5741.530 22
5741.889 20
5742.249 20
5742.608 19
5742.968 16
5743.327 22
5743.687 26
5744.046 19
5744.406 7
5744.765 8
5745.125 15
5745.484 8
5745.844 5
5746.203 10
5746.563 22
5746.922 25
5747.282 26
5747.642 17
5748.001 19
5748.361 21
5748.720 17
5749.080 15
5749.440 10
5749.799 22
5750.159 23
5750.519 18
5750.879 11
5751.238 9
5751.598 15
5751.958 12
5752.317 18
5752.677 16
5753.037 13
5753.397 10
5753.757 26
5754.116 18
5754.476 13
5754.836 19
5755.196 12
5755.556 13
5755.916 9
5756.275 16
5756.635 12
5756.995 10
5757.355 12
5757.715 8
5758.075 12
5758.435 8
5758.795 9
5759.155 19
5759.515 11
5759.875 7
5760.235 17
5760.595 17
5760.955 21
5761.315 16
5761.675 23
5762.035 19
5762.395 32
5762.755 24
5763.115 29
5763.475 35
5763.835 21
5764.196 23
5764.556 33
5764.916 33
5765.276 29
5765.636 29
5765.996 33
5766.356 36
5766.717 44
5767.077 33
5767.437 30
5767.797 44
5768.158 33
5768.518 16
5768.878 14
5769.238 26
5769.599 25
5769.959 25
5770.319 14
5770.680 14
5771.040 11
5771.400 7
5771.761 9
5772.121 5
5772.481 6
5772.842 13
5773.202 7
5773.563 11
5773.923 12
5774.283 14
5774.644 10
5775.004 10
5775.365 9
5775.725 10
5776.086 15
5776.446 9
5776.807 5
5777.167 4
5777.528 4
5777.888 15
5778.249 6
5778.610 7
5778.970 7
5779.331 7
5779.691 8
5780.052 8
5780.413 11
5780.773 7
5781.134 6
5781.495 16
5781.855 16
5782.216 20
5782.577 10
5782.937 7
5783.298 13
5783.659 14
5784.020 5
5784.380 8
5784.741 7
5785.102 7
5785.463 18
5785.823 16
5786.184 9
5786.545 12
5786.906 8
5787.267 4
5787.628 6
5787.988 1
5788.349 6
5788.710 8
5789.071 9
5789.432 7
5789.793 13
5790.154 14
5790.515 14
5790.876 8
5791.237 7
5791.598 14
5791.959 17
5792.320 11
5792.681 8
5793.042 13
5793.403 12
5793.764 9
5794.125 10
5794.486 4
5794.847 4
5795.208 4
5795.569 3
5795.930 5
5796.292 7
5796.653 3
5797.014 8
5797.375 6
5797.736 7
5798.097 11
5798.459 15
5798.820 18
5799.181 20
5799.542 12
5799.903 12
5800.265 9
5800.626 10
5800.987 22
5801.348 17
5801.710 5
5802.071 3
5802.432 2
5802.794 14
5803.155 15
5803.516 22
5803.878 24
5804.239 18
5804.601 24
5804.962 24
5805.323 26
5805.685 14
5806.046 14
5806.408 22
5806.769 20
5807.131 17
5807.492 18
5807.854 24
5808.215 32
5808.577 22
5808.938 10
5809.300 11
5809.661 12
5810.023 18
5810.384 27
5810.746 16
5811.107 13
5811.469 9
5811.831 14
5812.192 8
5812.554 5
5812.916 17
5813.277 15
5813.639 8
5814.001 5
5814.362 16
5814.724 18
5815.086 20
5815.447 17
5815.809 11
5816.171 17
5816.533 10
5816.894 14
5817.256 10
5817.618 9
5817.980 8
5818.342 6
5818.703 16
5819.065 9
5819.427 17
5819.789 16
5820.151 14
5820.513 14
5820.875 18
5821.236 12
5821.598 13
5821.960 4
5822.322 9
5822.684 14
5823.046 17
5823.408 15
5823.770 14
5824.132 11
5824.494 12
5824.856 13
5825.218 12
5825.580 5
5825.942 8
5826.304 10
5826.666 12
5827.028 22
5827.391 15
5827.753 6
5828.115 9
5828.477 11
5828.839 6
5829.201 10
5829.563 11
5829.926 10
5830.288 10
5830.650 6
5831.012 6
5831.374 6
5831.737 0
5832.099 4
5832.461 9
5832.823 9
5833.186 14
5833.548 11
5833.910 10
5834.273 7
5834.635 9
5834.997 21
5835.360 13
5835.722 25
5836.084 20
5836.447 16
5836.809 19
5837.171 15
5837.534 13
5837.896 8
5838.259 11
5838.621 8
5838.984 12
5839.346 19
5839.709 14
5840.071 8
5840.434 20
5840.796 16
5841.159 28
5841.521 17
5841.884 11
5842.246 14
5842.609 16
5842.971 29
5843.334 27
5843.697 24
5844.059 28
5844.422 30
5844.784 46
5845.147 46
5845.510 25
5845.872 51
5846.235 36
5846.598 31
5846.961 25
5847.323 27
5847.686 27
5848.049 28
5848.411 24
5848.774 23
5849.137 16
5849.500 17
5849.863 33
5850.225 23
5850.588 17
5850.951 6
5851.314 3
5851.677 5
5852.040 14
5852.402 7
5852.765 11
5853.128 18
5853.491 16
5853.854 7
5854.217 21
5854.580 11
5854.943 14
5855.306 18
5855.669 12
5856.032 10
5856.395 21
5856.758 19
5857.121 8
5857.484 14
5857.847 11
5858.210 13
5858.573 11
5858.936 10
5859.299 23
5859.662 16
5860.025 12
5860.389 23
5860.752 26
5861.115 20
5861.478 26
5861.841 27
5862.204 31
5862.568 43
5862.931 34
5863.294 20
5863.657 27
5864.020 18
5864.384 9
5864.747 24
5865.110 21
5865.473 23
5865.837 20
5866.200 36
5866.563 32
5866.927 24
5867.290 23
5867.653 19
5868.017 24
5868.380 13
5868.744 15
5869.107 15
5869.470 12
5869.834 40
5870.197 45
5870.561 26
5870.924 34
5871.288 18
5871.651 6
5872.014 10
5872.378 22
5872.741 17
5873.105 7
5873.469 7
5873.832 6
5874.196 9
5874.559 18
5874.923 20
5875.286 34
5875.650 23
5876.014 20
5876.377 16
5876.741 13
5877.104 24
5877.468 38
5877.832 37
5878.195 31
5878.559 45
5878.923 45
5879.287 56
5879.650 29
5880.014 45
5880.378 32
5880.741 27
5881.105 28
5881.469 30
5881.833 28
5882.197 32
5882.560 27
5882.924 26
5883.288 25
5883.652 20
5884.016 15
5884.380 19
5884.744 11
5885.107 17
5885.471 27
5885.835 12
5886.199 10
5886.563 14
5886.927 13
5887.291 5
5887.655 7
5888.019 13
5888.383 3
5888.747 5
5889.111 13
5889.475 16
5889.839 15
5890.203 14
5890.567 16
5890.931 25
5891.295 14
5891.659 10
5892.023 7
5892.388 2
5892.752 11
5893.116 13
5893.480 10
5893.844 11
5894.208 10
5894.573 9
5894.937 5
5895.301 13
5895.665 5
5896.029 10
5896.394 9
5896.758 10
5897.122 10
5897.486 9
5897.851 8
5898.215 9
5898.579 9
5898.944 9
5899.308 10
5899.672 7
5900.037 12
5900.401 8
5900.765 8
5901.130 20
5901.494 10
5901.859 6
5902.223 6
5902.587 20
5902.952 14
5903.316 13
5903.681 4
5904.045 5
5904.410 4
5904.774 5
5905.139 14
5905.503 24
5905.868 18
5906.232 10
5906.597 18
5906.962 20
5907.326 8
5907.691 4
5908.055 2
5908.420 12
5908.785 17
5909.149 9
5909.514 14
5909.878 12
5910.243 5
5910.608 6
5910.973 4
5911.337 4
5911.702 4
5912.067 2
5912.431 1
5912.796 7
5913.161 4
5913.526 5
5913.890 9
5914.255 9
5914.620 7
5914.985 8
5915.350 14
5915.715 8
5916.079 5
5916.444 7
5916.809 6
5917.174 5
5917.539 12
5917.904 8
5918.269 4
5918.634 1
5918.999 2
5919.364 4
5919.729 6
5920.093 6
5920.458 6
5920.823 11
5921.188 12
5921.553 15
5921.919 12
5922.284 11
5922.649 4
5923.014 13
5923.379 15
5923.744 14
5924.109 4
5924.474 9
5924.839 11
5925.204 16
5925.569 9
5925.935 9
5926.300 9
5926.665 10
5927.030 10
5927.395 11
5927.761 7
5928.126 8
5928.491 15
5928.856 15
5929.222 16
5929.587 17
5929.952 6
5930.317 10
5930.683 25
5931.048 16
5931.413 6
5931.779 5
5932.144 5
5932.509 8
5932.875 5
5933.240 6
5933.605 8
5933.971 3
5934.336 12
5934.702 16
5935.067 12
5935.433 7
5935.798 11
5936.164 8
5936.529 8
5936.894 5
5937.260 13
5937.626 6
5937.991 5
5938.357 2
5938.722 13
5939.088 10
5939.453 8
5939.819 3
5940.184 2
5940.550 7
5940.916 12
5941.281 8
5941.647 6
5942.013 5
5942.378 21
5942.744 26
5943.110 15
5943.475 13
5943.841 31
5944.207 36
5944.572 19
5944.938 12
5945.304 8
5945.670 6
5946.035 10
5946.401 20
5946.767 21
5947.133 12
5947.499 10
5947.865 4
5948.230 9
5948.596 17
5948.962 15
5949.328 10
5949.694 14
5950.060 9
5950.426 11
5950.792 7
5951.158 11
5951.523 5
5951.889 12
5952.255 8
5952.621 10
5952.987 17
5953.353 20
5953.719 14
5954.085 10
5954.451 15
5954.817 6
5955.184 17
5955.550 24
5955.916 23
5956.282 20
5956.648 24
5957.014 27
5957.380 29
5957.746 15
5958.112 13
5958.479 2
5958.845 6
5959.211 9
5959.577 6
5959.943 2
5960.310 9
5960.676 17
5961.042 5
5961.408 6
5961.775 10
5962.141 7
5962.507 11
5962.873 14
5963.240 9
5963.606 7
5963.972 7
5964.339 4
5964.705 6
5965.071 5
5965.438 8
5965.804 5
5966.171 2
5966.537 1
5966.903 5
5967.270 5
5967.636 4
5968.003 6
5968.369 4
5968.736 8
5969.102 11
5969.469 7
5969.835 4
5970.202 5
5970.568 2
5970.935 6
5971.301 10
5971.668 4
5972.034 13
5972.401 6
5972.768 4
5973.134 3
5973.501 4
5973.867 5
5974.234 3
5974.601 3
5974.967 8
5975.334 5
5975.701 6
5976.067 9
5976.434 16
5976.801 3
5977.168 8
5977.534 14
5977.901 11
5978.268 7
5978.635 3
5979.001 8
5979.368 7
5979.735 2
5980.102 1
5980.469 8
5980.836 11
5981.202 15
5981.569 14
5981.936 14
5982.303 14
5982.670 8
5983.037 17
5983.404 16
5983.771 18
5984.138 7
5984.505 16
5984.872 11
5985.239 5
5985.606 14
5985.973 13
5986.340 5
5986.707 6
5987.074 1
5987.441 7
5987.808 6
5988.175 3
5988.542 5
5988.909 3
5989.276 8
5989.643 9
5990.010 17
5990.378 14
5990.745 9
5991.112 12
5991.479 13
5991.846 14
5992.213 12
5992.581 22
5992.948 31
5993.315 25
5993.682 20
5994.050 17
5994.417 7
5994.784 6
5995.151 5
5995.519 12
5995.886 12
5996.253 9
5996.621 4
5996.988 2
5997.355 3
5997.723 9
5998.090 7
5998.458 3
5998.825 4
5999.192 3
5999.560 5
5999.927 6
6000.295 9
6000.662 3
6001.030 4
6001.397 3
6001.765 7
6002.132 6
6002.500 7
6002.867 8
6003.235 12
6003.602 8
6003.970 7
6004.337 12
6004.705 22
6005.073 19
6005.440 12
6005.808 8
6006.175 13
6006.543 10
6006.911 7
6007.278 9
6007.646 9
6008.014 17
6008.381 18
6008.749 28
6009.117 27
6009.484 33
6009.852 17
6010.220 12
6010.588 14
6010.956 9
6011.323 4
6011.691 11
6012.059 12
6012.427 3
6012.795 7
6013.162 11
6013.530 6
6013.898 6
6014.266 9
6014.634 6
6015.002 10
6015.370 7
6015.738 10
6016.106 3
6016.473 12
6016.841 7
6017.209 8
6017.577 9
6017.945 8
6018.313 9
6018.681 8
6019.049 4
6019.417 1
6019.785 6
6020.154 7
6020.522 15
6020.890 12
6021.258 4
6021.626 7
6021.994 12
6022.362 8
6022.730 1
6023.098 5
6023.467 3
6023.835 7
6024.203 11
6024.571 12
6024.939 6
6025.307 1
6025.676 9
6026.044 4
6026.412 5
6026.780 6
6027.149 6
6027.517 10
6027.885 7
6028.254 3
6028.622 7
6028.990 5
6029.359 4
6029.727 5
6030.095 9
6030.464 18
6030.832 15
6031.200 14
6031.569 11
6031.937 6
6032.306 5
6032.674 6
6033.043 14
6033.411 16
6033.779 5
6034.148 1
6034.516 3
6034.885 5
6035.253 9
6035.622 16
6035.991 10
6036.359 13
6036.728 10
6037.096 7
6037.465 6
6037.833 5
6038.202 4
6038.571 5
6038.939 5
6039.308 15
6039.677 7
6040.045 7
6040.414 6
6040.783 5
6041.151 6
6041.520 4
6041.889 5
6042.257 2
6042.626 0
6042.995 1
6043.364 3
6043.733 5
6044.101 7
6044.470 6
6044.839 4
6045.208 7
6045.577 5
6045.945 5
6046.314 1
6046.683 6
6047.052 5
6047.421 4
6047.790 2
6048.159 3
6048.528 7
6048.897 6
6049.266 8
6049.635 7
6050.003 2
6050.372 4
6050.741 5
6051.110 14
6051.479 6
6051.848 3
6052.218 2
6052.587 7
6052.956 3
6053.325 8
6053.694 6
6054.063 5
6054.432 6
6054.801 4
6055.170 6
6055.539 5
6055.909 5
6056.278 5
6056.647 4
6057.016 5
6057.385 9
6057.754 11
6058.124 12
6058.493 9
6058.862 4
6059.231 9
6059.601 6
6059.970 11
6060.339 5
6060.708 10
6061.078 13
6061.447 23
6061.816 21
6062.186 10
6062.555 7
6062.925 6
6063.294 4
6063.663 13
6064.033 8
6064.402 10
6064.772 25
6065.141 21
6065.510 9
6065.880 9
6066.249 13
6066.619 16
6066.988 17
6067.358 20
6067.727 21
6068.097 16
6068.466 18
6068.836 19
6069.205 17
6069.575 16
6069.945 12
6070.314 14
6070.684 11
6071.053 8
6071.423 3
6071.793 5
6072.162 3
6072.532 2
6072.902 2
6073.271 6
6073.641 9
6074.011 9
6074.380 6
6074.750 6
6075.120 6
6075.490 8
6075.859 6
6076.229 5
6076.599 8
6076.969 5
6077.339 6
6077.708 11
6078.078 11
6078.448 13
6078.818 12
6079.188 9
6079.558 17
6079.927 23
6080.297 14
6080.667 10
6081.037 1
6081.407 7
6081.777 9
6082.147 3
6082.517 1
6082.887 5
6083.257 4
6083.627 2
6083.997 6
6084.367 1
6084.737 6
6085.107 2
6085.477 7
6085.847 13
6086.217 10
6086.587 12
6086.957 7
6087.328 15
6087.698 14
6088.068 4
6088.438 19
6088.808 13
6089.178 8
6089.548 7
6089.919 8
6090.289 32
6090.659 30
6091.029 23
6091.399 14
6091.770 7
6092.140 6
6092.510 4
6092.881 6
6093.251 12
6093.621 7
6093.991 6
6094.362 12
6094.732 9
6095.102 7
6095.473 4
6095.843 2
6096.214 4
6096.584 12
6096.954 32
6097.325 24
6097.695 10
6098.066 5
6098.436 12
6098.807 15
6099.177 10
6099.547 4
6099.918 2
6100.288 2
6100.659 9
6101.030 16
6101.400 15
6101.771 9
6102.141 11
6102.512 5
6102.882 9
6103.253 11
6103.624 3
6103.994 5
6104.365 8
6104.735 7
6105.106 9
6105.477 6
6105.847 6
6106.218 2
6106.589 8
6106.959 15
6107.330 17
6107.701 7
6108.072 2
6108.442 1
6108.813 5
6109.184 5
6109.555 3
6109.926 4
6110.296 3
6110.667 9
6111.038 10
6111.409 10
6111.780 15
6112.151 7
6112.521 7
6112.892 4
6113.263 2
6113.634 5
6114.005 5
6114.376 6
6114.747 7
6115.118 4
6115.489 9
6115.860 8
6116.231 1
6116.602 8
6116.973 11
6117.344 5
6117.715 9
6118.086 5
6118.457 3
6118.828 8
6119.199 10
6119.570 4
6119.941 14
6120.312 13
6120.684 2
6121.055 5
6121.426 6
6121.797 20
6122.168 12
6122.539 12
6122.911 24
6123.282 19
6123.653 21
6124.024 17
6124.395 7
6124.767 3
6125.138 9
6125.509 8
6125.881 4
6126.252 8
6126.623 3
6126.994 7
6127.366 12
6127.737 10
6128.108 5
6128.480 3
6128.851 4
6129.223 10
6129.594 9
6129.965 15
6130.337 9
6130.708 8
6131.080 16
6131.451 15
6131.823 9
6132.194 12
6132.566 23
6132.937 16
6133.309 15
6133.680 6
6134.052 13
6134.423 6
6134.795 6
6135.166 4
6135.538 9
6135.909 18
6136.281 16
6136.653 7
6137.024 7
6137.396 5
6137.768 10
6138.139 9
6138.511 12
6138.883 9
6139.254 7
6139.626 7
6139.998 9
6140.369 5
6140.741 15
6141.113 15
6141.485 12
6141.856 8
6142.228 8
6142.600 4
6142.972 5
6143.344 10
6143.715 9
6144.087 6
6144.459 8
6144.831 6
6145.203 2
6145.575 1
6145.947 2
6146.319 1
6146.690 2
6147.062 2
6147.434 4
6147.806 9
6148.178 8
6148.550 2
6148.922 0
6149.294 9
6149.666 9
6150.038 7
6150.410 12
6150.782 7
6151.154 7
6151.526 7
6151.898 7
6152.271 7
6152.643 7
6153.015 11
6153.387 12
6153.759 10
6154.131 11
6154.503 8
6154.875 8
6155.248 12
6155.620 5
6155.992 4
6156.364 4
6156.736 7
6157.109 14
6157.481 11
6157.853 8
6158.225 7
6158.598 10
6158.970 4
6159.342 6
6159.715 11
6160.087 3
6160.459 3
6160.832 5
6161.204 2
6161.576 1
6161.949 4
6162.321 9
6162.693 5
6163.066 14
6163.438 8
6163.811 1
6164.183 1
6164.556 7
6164.928 4
6165.301 3
6165.673 1
6166.046 1
6166.418 0
6166.791 4
6167.163 3
6167.536 9
6167.908 7
6168.281 9
6168.653 4
6169.026 17
6169.399 24
6169.771 14
6170.144 10
6170.516 8
6170.889 7
6171.262 15
6171.634 9
6172.007 11
6172.380 12
6172.753 9
6173.125 5
6173.498 3
6173.871 6
6174.243 8
6174.616 12
6174.989 11
6175.362 21
6175.735 16
6176.107 15
6176.480 9
6176.853 5
6177.226 16
6177.599 10
6177.972 6
6178.344 14
6178.717 19
6179.090 10
6179.463 7
6179.836 8
6180.209 10
6180.582 7
6180.955 9
6181.328 15
6181.701 5
6182.074 5
6182.447 5
6182.820 4
6183.193 6
6183.566 9
6183.939 13
6184.312 14
6184.685 8
6185.058 8
6185.431 5
6185.804 1
6186.177 1
6186.551 10
6186.924 11
6187.297 16
6187.670 16
6188.043 18
6188.416 16
6188.790 10
6189.163 5
6189.536 3
6189.909 11
6190.282 12
6190.656 14
6191.029 9
6191.402 12
6191.775 10
6192.149 7
6192.522 14
6192.895 8
6193.269 3
6193.642 2
6194.015 4
6194.389 2
6194.762 10
6195.136 8
6195.509 7
6195.882 18
6196.256 28
6196.629 12
6197.003 6
6197.376 4
6197.750 1
6198.123 8
6198.496 6
6198.870 4
6199.243 10
6199.617 8
6199.991 10
6200.364 7
6200.738 3
6201.111 11
6201.485 18
6201.858 7
6202.232 4
6202.606 1
6202.979 2
6203.353 8
6203.726 11
6204.100 10
6204.474 5
6204.847 7
6205.221 12
6205.595 6
6205.969 10
6206.342 13
6206.716 13
6207.090 12
6207.464 6
6207.837 3
6208.211 12
6208.585 14
6208.959 11
6209.332 7
6209.706 6
6210.080 4
6210.454 6
6210.828 4
6211.202 5
6211.576 2
6211.949 19
6212.323 12
6212.697 6
6213.071 7
6213.445 11
6213.819 6
6214.193 2
6214.567 2
6214.941 3
6215.315 6
6215.689 8
6216.063 5
6216.437 11
6216.811 13
6217.185 9
6217.559 9
6217.933 12
6218.307 8
6218.681 9
6219.056 13
6219.430 5
6219.804 3
6220.178 6
6220.552 3
6220.926 4
6221.300 7
6221.675 9
6222.049 12
6222.423 11
6222.797 5
6223.171 6
6223.546 11
6223.920 21
6224.294 9
6224.668 12
6225.043 3
6225.417 14
6225.791 17
6226.166 7
6226.540 5
6226.914 5
6227.289 7
6227.663 13
6228.037 4
6228.412 6
6228.786 2
6229.161 6
6229.535 4
6229.909 5
6230.284 3
6230.658 6
6231.033 9
6231.407 4
6231.782 12
6232.156 14
6232.531 4
6232.905 6
6233.280 12
6233.654 11
6234.029 15
6234.404 10
6234.778 7
6235.153 2
6235.527 2
6235.902 3
6236.277 1
6236.651 2
6237.026 2
6237.401 2
6237.775 5
6238.150 9
6238.525 13
6238.899 6
6239.274 1
6239.649 4
6240.023 5
6240.398 4
6240.773 1
6241.148 12
6241.522 10
6241.897 5
6242.272 3
6242.647 11
6243.022 4
6243.397 6
6243.771 1
6244.146 5
6244.521 5
6244.896 13
6245.271 13
6245.646 16
6246.021 13
6246.396 8
6246.771 5
6247.146 3
6247.521 6
6247.896 6
6248.271 1
6248.646 6
6249.021 2
6249.396 1
6249.771 11
6250.146 12
6250.521 5
6250.896 8
6251.271 10
6251.646 9
6252.021 6
6252.396 5
6252.771 0
6253.146 4
6253.522 3
6253.897 13
6254.272 6
6254.647 8
6255.022 2
6255.397 1
6255.773 12
6256.148 13
6256.523 10
6256.898 15
6257.274 10
6257.649 8
6258.024 2
6258.399 1
6258.775 9
6259.150 14
6259.525 12
6259.901 4
6260.276 8
6260.651 5
6261.027 5
6261.402 9
6261.778 11
6262.153 8
6262.528 10
6262.904 9
6263.279 7
6263.655 1
6264.030 1
6264.406 5
6264.781 3
6265.157 12
6265.532 13
6265.908 8
6266.283 12
6266.659 17
6267.034 8
6267.410 5
6267.785 2
6268.161 2
6268.537 1
6268.912 0
6269.288 4
6269.663 6
6270.039 9
6270.415 10
6270.790 4
6271.166 8
6271.542 12
6271.917 10
6272.293 5
6272.669 7
6273.045 17
6273.420 14
6273.796 20
6274.172 19
6274.548 23
6274.923 22
6275.299 28
6275.675 20
6276.051 6
6276.427 15
6276.802 25
6277.178 18
6277.554 11
6277.930 18
6278.306 31
6278.682 29
6279.058 30
6279.434 21
6279.810 13
6280.186 10
6280.562 16
6280.937 18
6281.313 25
6281.689 19
6282.065 13
6282.441 17
6282.818 7
6283.194 10
6283.570 10
6283.946 24
6284.322 23
6284.698 30
6285.074 28
6285.450 22
6285.826 21
6286.202 34
6286.578 19
6286.955 23
6287.331 31
6287.707 37
6288.083 24
6288.459 26
6288.835 18
6289.212 39
6289.588 42
6289.964 26
6290.340 31
6290.717 72
6291.093 65
6291.469 49
6291.845 55
6292.222 48
6292.598 46
6292.974 31
6293.351 38
6293.727 26
6294.103 31
6294.480 31
6294.856 15
6295.233 8
6295.609 17
6295.985 10
6296.362 14
6296.738 16
6297.115 33
6297.491 22
6297.868 15
6298.244 9
6298.621 25
6298.997 24
6299.374 22
6299.750 27
6300.127 33
6300.503 16
6300.880 7
6301.257 13
6301.633 12
6302.010 12
6302.386 7
6302.763 8
6303.140 10
6303.516 7
6303.893 7
6304.270 11
6304.646 18
6305.023 11
6305.400 8
6305.776 13
6306.153 12
6306.530 9
6306.907 13
6307.283 12
6307.660 19
6308.037 10
6308.414 11
6308.790 7
6309.167 4
6309.544 12
6309.921 20
6310.298 16
6310.675 9
6311.052 10
6311.428 12
6311.805 2
6312.182 8
6312.559 11
6312.936 9
6313.313 8
6313.690 9
6314.067 6
6314.444 8
6314.821 6
6315.198 3
6315.575 1
6315.952 12
6316.329 13
6316.706 11
6317.083 14
6317.460 16
6317.837 8
6318.214 6
6318.591 12
6318.968 10
6319.346 10
6319.723 8
6320.100 9
6320.477 12
6320.854 11
6321.231 14
6321.608 16
6321.986 9
6322.363 6
6322.740 4
6323.117 7
6323.495 12
6323.872 10
6324.249 8
6324.626 9
6325.004 8
6325.381 4
6325.758 9
6326.136 5
6326.513 5
6326.890 5
6327.268 14
6327.645 12
6328.022 3
6328.400 1
6328.777 4
6329.155 10
6329.532 8
6329.909 3
6330.287 4
6330.664 14
6331.042 14
6331.419 12
6331.797 22
6332.174 10
6332.552 16
6332.929 12
6333.307 2
6333.684 11
6334.062 10
6334.440 10
6334.817 9
6335.195 13
6335.572 3
6335.950 2
6336.328 5
6336.705 5
6337.083 3
6337.461 6
6337.838 12
6338.216 5
6338.594 13
6338.971 18
6339.349 6
6339.727 5
6340.104 5
6340.482 5
6340.860 6
6341.238 10
6341.616 12
6341.993 17
6342.371 15
6342.749 12
6343.127 13
6343.505 17
6343.882 14
6344.260 7
6344.638 11
6345.016 13
6345.394 15
6345.772 8
6346.150 7
6346.528 11
6346.906 11
6347.284 5
6347.662 3
6348.040 1
6348.418 7
6348.796 13
6349.174 6
6349.552 6
6349.930 6
6350.308 8
6350.686 6
6351.064 3
6351.442 3
6351.820 2
6352.198 2
6352.576 5
6352.954 7
6353.332 6
6353.711 10
6354.089 4
6354.467 2
6354.845 8
6355.223 9
6355.602 7
6355.980 7
6356.358 4
6356.736 6
6357.114 5
6357.493 10
6357.871 4
6358.249 2
6358.628 7
6359.006 16
6359.384 12
6359.763 8
6360.141 8
6360.519 9
6360.898 7
6361.276 2
6361.654 15
6362.033 13
6362.411 8
6362.790 13
6363.168 11
6363.546 12
6363.925 11
6364.303 14
6364.682 14
6365.060 16
6365.439 5
6365.817 9
6366.196 7
6366.574 5
6366.953 2
6367.331 7
6367.710 10
6368.089 3
6368.467 3
6368.846 0
6369.224 0
6369.603 7
6369.982 17
6370.360 8
6370.739 4
6371.118 9
6371.496 6
6371.875 4
6372.254 11
6372.632 7
6373.011 11
6373.390 7
6373.769 8
6374.147 11
6374.526 11
6374.905 10
6375.284 8
6375.662 17
6376.041 12
6376.420 15
6376.799 4
6377.178 18
6377.557 17
6377.936 7
6378.314 12
6378.693 15
6379.072 21
6379.451 24
6379.830 15
6380.209 13
6380.588 12
6380.967 16
6381.346 7
6381.725 1
6382.104 3
6382.483 3
6382.862 3
6383.241 3
6383.620 13
6383.999 18
6384.378 10
6384.757 8
6385.136 7
6385.515 10
6385.894 9
6386.273 24
6386.653 20
6387.032 14
6387.411 10
6387.790 6
6388.169 4
6388.548 4
6388.928 10
6389.307 7
6389.686 6
6390.065 10
6390.445 11
6390.824 8
6391.203 7
6391.582 10
6391.962 9
6392.341 13
6392.720 11
6393.100 18
6393.479 15
6393.858 16
6394.238 12
6394.617 11
6394.996 17
6395.376 14
6395.755 10
6396.135 10
6396.514 7
6396.893 19
6397.273 24
6397.652 22
6398.032 18
6398.411 17
6398.791 23
6399.170 15
6399.550 14
6399.929 11
6400.309 17
6400.688 16
6401.068 17
6401.447 14
6401.827 25
6402.207 25
6402.586 26
6402.966 28
6403.345 21
6403.725 13
6404.105 9
6404.484 14
6404.864 18
6405.244 11
6405.623 5
6406.003 24
6406.383 31
6406.763 24
6407.142 23
6407.522 24
6407.902 17
6408.282 12
6408.661 6
6409.041 19
6409.421 19
6409.801 11
6410.181 10
6410.561 4
6410.940 6
6411.320 24
6411.700 26
6412.080 20
6412.460 15
6412.840 23
6413.220 23
6413.600 20
6413.980 12
6414.360 12
6414.739 14
6415.119 13
6415.499 25
6415.879 33
6416.259 25
6416.639 28
6417.020 28
6417.400 23
6417.780 24
6418.160 28
6418.540 25
6418.920 17
6419.300 24
6419.680 32
6420.060 39
6420.440 34
6420.820 24
6421.201 25
6421.581 31
6421.961 23
6422.341 24
6422.721 20
6423.102 41
6423.482 45
6423.862 33
6424.242 25
6424.623 32
6425.003 36
6425.383 32
6425.763 32
6426.144 32
6426.524 37
6426.904 54
6427.285 46
6427.665 31
6428.045 34
6428.426 51
6428.806 53
6429.187 75
6429.567 102
6429.947 147
6430.328 176
6430.708 209
6431.089 283
6431.469 345
6431.850 419
6432.230 526
6432.611 605
6432.991 741
6433.372 887
6433.752 944
6434.133 965
6434.513 1058
6434.894 1056
6435.274 1011
6435.655 1042
6436.036 986
6436.416 876
6436.797 789
6437.177 798
6437.558 713
6437.939 594
6438.319 541
6438.700 473
6439.081 402
6439.461 351
6439.842 323
6440.223 279
6440.604 218
6440.984 154
6441.365 98
6441.746 82
6442.127 89
6442.507 62
6442.888 53
6443.269 45
6443.650 63
6444.031 42
6444.412 24
6444.792 32
6445.173 33
6445.554 52
6445.935 64
6446.316 48
6446.697 38
6447.078 26
6447.459 38
6447.840 43
6448.221 44
6448.602 38
6448.983 47
6449.364 40
6449.745 38
6450.126 41
6450.507 60
6450.888 39
6451.269 36
6451.650 36
6452.031 42
6452.412 20
6452.793 29
6453.174 42
6453.555 27
6453.936 29
6454.317 25
6454.699 18
6455.080 15
6455.461 19
6455.842 11
6456.223 31
6456.605 24
6456.986 16
6457.367 20
6457.748 17
6458.129 10
6458.511 15
6458.892 17
6459.273 20
6459.655 24
6460.036 24
6460.417 25
6460.799 12
6461.180 15
6461.561 11
6461.943 8
6462.324 6
6462.705 9
6463.087 17
6463.468 17
6463.850 10
6464.231 8
6464.612 11
6464.994 5
6465.375 11
6465.757 17
6466.138 12
6466.520 12
6466.901 8
6467.283 12
6467.664 10
6468.046 13
6468.428 11
6468.809 16
6469.191 18
6469.572 15
6469.954 11
6470.335 17
6470.717 12
6471.099 11
6471.480 13
6471.862 19
6472.244 10
6472.625 9
6473.007 8
6473.389 5
6473.770 13
6474.152 13
6474.534 11
6474.916 8
6475.297 18
6475.679 26
6476.061 22
6476.443 23
6476.825 20
6477.206 24
6477.588 29
6477.970 19
6478.352 16
6478.734 21
6479.116 22
6479.498 10
6479.879 7
6480.261 5
6480.643 13
6481.025 20
6481.407 16
6481.789 15
6482.171 26
6482.553 27
6482.935 11
6483.317 4
6483.699 8
6484.081 7
6484.463 10
6484.845 6
6485.227 8
6485.609 10
6485.991 4
6486.373 6
6486.755 3
6487.138 5
6487.520 2
6487.902 4
6488.284 4
6488.666 8
6489.048 6
6489.430 6
6489.813 5
6490.195 8
6490.577 7
6490.959 16
6491.342 7
6491.724 4
6492.106 8
6492.488 6
6492.871 12
6493.253 11
6493.635 8
6494.017 10
6494.400 7
6494.782 7
6495.165 3
6495.547 5
6495.929 9
6496.312 9
6496.694 9
6497.076 8
6497.459 8
6497.841 13
6498.224 14
6498.606 17
6498.989 10
6499.371 7
6499.754 17
6500.136 11
6500.519 16
6500.901 13
6501.284 11
6501.666 10
6502.049 11
6502.431 12
6502.814 8
6503.196 11
6503.579 12
6503.962 17
6504.344 15
6504.727 9
6505.109 14
6505.492 16
6505.875 13
6506.257 8
6506.640 15
6507.023 12
6507.406 23
6507.788 16
6508.171 19
6508.554 25
6508.937 11
6509.319 11
6509.702 5
6510.085 10
6510.468 5
6510.850 12
6511.233 14
6511.616 5
6511.999 1
6512.382 4
6512.765 12
6513.148 11
6513.530 6
6513.913 3
6514.296 7
6514.679 8
6515.062 11
6515.445 13
6515.828 12
6516.211 16
6516.594 15
6516.977 15
6517.360 14
6517.743 11
6518.126 22
6518.509 20
6518.892 16
6519.275 15
6519.658 12
6520.041 12
6520.424 10
6520.807 25
6521.191 22
6521.574 13
6521.957 18
6522.340 22
6522.723 17
6523.106 15
6523.489 9
6523.873 7
6524.256 4
6524.639 4
6525.022 17
6525.406 26
6525.789 20
6526.172 10
6526.555 12
6526.939 16
6527.322 15
6527.705 7
6528.089 13
6528.472 13
6528.855 9
6529.239 12
6529.622 25
6530.005 44
6530.389 46
6530.772 27
6531.156 18
6531.539 15
6531.922 3
6532.306 8
6532.689 8
6533.073 12
6533.456 10
6533.840 18
6534.223 18
6534.607 28
6534.990 28
6535.374 15
6535.757 22
6536.141 16
6536.524 11
6536.908 25
6537.292 27
6537.675 18
6538.059 9
6538.442 9
6538.826 11
6539.210 10
6539.593 11
6539.977 19
6540.361 7
6540.744 6
6541.128 15
6541.512 15
6541.896 12
6542.279 8
6542.663 9
6543.047 15
6543.431 17
6543.814 6
6544.198 6
6544.582 6
6544.966 23
6545.350 15
6545.733 10
6546.117 21
6546.501 12
6546.885 18
6547.269 21
6547.653 21
6548.037 24
6548.421 15
6548.804 9
6549.188 9
6549.572 12
6549.956 10
6550.340 14
6550.724 17
6551.108 7
6551.492 12
6551.876 9
6552.260 14
6552.644 12
6553.028 10
6553.412 13
6553.797 13
6554.181 8
6554.565 7
6554.949 11
6555.333 25
6555.717 23
6556.101 18
6556.485 8
6556.870 4
6557.254 9
6557.638 5
6558.022 6
6558.406 8
6558.791 3
6559.175 9
6559.559 8
6559.943 16
6560.328 13
6560.712 8
6561.096 10
6561.480 14
6561.865 13
6562.249 13
6562.633 12
6563.018 6
6563.402 8
6563.786 9
6564.171 4
6564.555 13
6564.940 14
6565.324 12
6565.708 10
6566.093 15
6566.477 18
6566.862 17
6567.246 14
6567.631 15
6568.015 11
6568.400 6
6568.784 8
6569.169 13
6569.553 13
6569.938 13
6570.322 12
6570.707 10
6571.092 7
6571.476 4
6571.861 4
6572.245 12
6572.630 14
6573.015 7
6573.399 11
6573.784 15
6574.169 19
6574.553 21
6574.938 8
6575.323 7
6575.707 10
6576.092 5
6576.477 14
6576.862 26
6577.246 11
6577.631 11
6578.016 15
6578.401 7
6578.786 5
6579.170 8
6579.555 7
6579.940 22
6580.325 9
6580.710 12
6581.095 6
6581.480 11
6581.864 9
6582.249 4
6582.634 9
6583.019 18
6583.404 20
6583.789 15
6584.174 13
6584.559 21
6584.944 14
6585.329 12
6585.714 18
6586.099 11
6586.484 13
6586.869 16
6587.254 14
6587.639 23
6588.024 36
6588.409 34
6588.795 24
6589.180 33
6589.565 26
6589.950 19
6590.335 19
6590.720 24
6591.105 19
6591.491 14
6591.876 19
6592.261 37
6592.646 23
6593.031 16
6593.417 18
6593.802 13
6594.187 7
6594.572 11
6594.958 20
6595.343 22
6595.728 16
6596.114 7
6596.499 12
6596.884 11
6597.270 18
6597.655 34
6598.040 26
6598.426 19
6598.811 13
6599.197 14
6599.582 17
6599.967 15
6600.353 14
6600.738 21
6601.124 19
6601.509 15
6601.895 15
6602.280 18
6602.666 23
6603.051 27
6603.437 17
6603.822 12
6604.208 19
6604.593 20
6604.979 20
6605.365 13
6605.750 20
6606.136 8
6606.521 7
6606.907 7
6607.293 10
6607.678 11
6608.064 17
6608.450 33
6608.835 36
6609.221 35
6609.607 47
6609.993 36
6610.378 29
6610.764 29
6611.150 49
6611.536 39
6611.921 35
6612.307 36
6612.693 49
6613.079 61
6613.465 54
6613.850 54
6614.236 47
6614.622 53
6615.008 62
6615.394 60
6615.780 51
6616.166 63
6616.552 81
6616.937 87
6617.323 66
6617.709 57
6618.095 55
6618.481 61
6618.867 52
6619.253 62
6619.639 67
6620.025 61
6620.411 49
6620.797 62
6621.183 66
6621.569 84
6621.956 72
6622.342 76
6622.728 70
6623.114 79
6623.500 90
6623.886 74
6624.272 80
6624.658 82
6625.045 96
6625.431 86
6625.817 128
6626.203 173
6626.589 215
6626.976 288
6627.362 400
6627.748 528
6628.134 696
6628.521 868
6628.907 1117
6629.293 1500
6629.679 1963
6630.066 2443
6630.452 2917
6630.838 3488
6631.225 3997
6631.611 4434
6631.997 4908
6632.384 5366
6632.770 5600
6633.157 5726
6633.543 5789
6633.929 5819
6634.316 5664
6634.702 5186
6635.089 4803
6635.475 4410
6635.862 3930
6636.248 3504
6636.635 3049
6637.021 2691
6637.408 2371
6637.794 1980
6638.181 1674
6638.567 1402
6638.954 1226
6639.341 1085
6639.727 931
6640.114 774
6640.500 670
6640.887 567
6641.274 468
6641.660 378
6642.047 319
6642.434 297
6642.820 253
6643.207 218
6643.594 202
6643.980 183
6644.367 176
6644.754 186
6645.141 183
6645.527 150
6645.914 135
6646.301 147
6646.688 135
6647.075 136
6647.461 140
6647.848 126
6648.235 133
6648.622 137
6649.009 114
6649.396 88
6649.782 90
6650.169 81
6650.556 77
6650.943 76
6651.330 58
6651.717 67
6652.104 53
6652.491 46
6652.878 48
6653.265 34
6653.652 32
6654.039 34
6654.426 24
6654.813 17
6655.200 19
6655.587 21
6655.974 11
6656.361 23
6656.748 17
6657.135 16
6657.523 13
6657.910 26
6658.297 23
6658.684 17
6659.071 21
6659.458 24
6659.845 17
6660.233 16
6660.620 11
6661.007 9
6661.394 20
6661.782 12
6662.169 17
6662.556 29
6662.943 24
6663.331 18
6663.718 15
6664.105 19
6664.493 17
6664.880 15
6665.267 8
6665.655 9
6666.042 8
6666.429 6
6666.817 13
6667.204 19
6667.591 14
6667.979 17
6668.366 23
6668.754 16
6669.141 21
6669.529 39
6669.916 23
6670.304 17
6670.691 19
6671.079 24
6671.466 24
6671.854 26
6672.241 16
6672.629 17
6673.016 19
6673.404 26
6673.791 27
6674.179 25
6674.567 29
6674.954 22
6675.342 28
6675.730 25
6676.117 16
6676.505 18
6676.893 24
6677.280 25
6677.668 27
6678.056 27
6678.443 18
6678.831 19
6679.219 21
6679.607 22
6679.994 17
6680.382 26
6680.770 29
6681.158 27
6681.546 16
6681.933 13
6682.321 20
6682.709 24
6683.097 19
6683.485 15
6683.873 8
6684.261 10
6684.648 7
6685.036 18
6685.424 24
6685.812 6
6686.200 15
6686.588 12
6686.976 16
6687.364 15
6687.752 9
6688.140 4
6688.528 14
6688.916 20
6689.304 20
6689.692 16
6690.080 15
6690.468 13
6690.856 6
6691.245 5
6691.633 6
6692.021 4
6692.409 18
6692.797 27
6693.185 14
6693.573 5
6693.961 7
6694.350 2
6694.738 5
6695.126 5
6695.514 2
6695.903 6
6696.291 11
6696.679 12
6697.067 10
6697.456 9
6697.844 9
6698.232 11
6698.620 7
6699.009 6
6699.397 7
6699.785 2
6700.174 7
6700.562 15
6700.951 6
6701.339 11
6701.727 10
6702.116 2
6702.504 4
6702.893 3
6703.281 7
6703.669 7
6704.058 2
6704.446 4
6704.835 5
6705.223 10
6705.612 9
6706.000 8
6706.389 1
6706.778 11
6707.166 12
6707.555 11
6707.943 8
6708.332 11
6708.720 8
6709.109 10
6709.498 10
6709.886 4
6710.275 13
6710.664 5
6711.052 8
6711.441 11
6711.830 11
6712.218 10
6712.607 10
6712.996 2
6713.385 12
6713.773 18
6714.162 16
6714.551 15
6714.940 17
6715.328 19
6715.717 23
6716.106 20
6716.495 12
6716.884 7
6717.273 7
6717.661 9
6718.050 5
6718.439 9
6718.828 6
6719.217 10
6719.606 7
6719.995 6
6720.384 9
6720.773 10
6721.162 17
6721.551 11
6721.940 7
6722.329 10
6722.718 9
6723.107 6
6723.496 0
6723.885 3
6724.274 3
6724.663 1
6725.052 6
6725.441 1
6725.830 4
6726.219 5
6726.608 0
6726.997 4
6727.387 5
6727.776 7
6728.165 13
6728.554 10
6728.943 14
6729.332 7
6729.722 6
6730.111 5
6730.500 11
6730.889 8
6731.279 11
6731.668 11
6732.057 6
6732.447 19
6732.836 15
6733.225 13
6733.614 10
6734.004 6
6734.393 2
6734.782 6
6735.172 10
6735.561 8
6735.951 8
6736.340 6
6736.729 3
6737.119 9
6737.508 4
6737.898 2
6738.287 8
6738.677 11
6739.066 9
6739.456 6
6739.845 2
6740.235 3
6740.624 10
6741.014 9
6741.403 15
6741.793 9
6742.182 2
6742.572 3
6742.962 6
6743.351 3
6743.741 5
6744.130 6
6744.520 8
6744.910 6
6745.299 6
6745.689 4
6746.079 8
6746.469 11
6746.858 5
6747.248 6
6747.638 2
6748.027 7
6748.417 7
6748.807 4
6749.197 9
6749.586 5
6749.976 3
6750.366 4
6750.756 5
6751.146 5
6751.536 7
6751.925 8
6752.315 12
6752.705 17
6753.095 13
6753.485 7
6753.875 5
6754.265 7
6754.655 7
6755.045 2
6755.435 4
6755.825 6
6756.215 2
6756.605 10
6756.995 9
6757.385 9
6757.775 7
6758.165 5
6758.555 6
6758.945 7
6759.335 4
6759.725 7
6760.115 4
6760.505 4
6760.895 2
6761.285 10
6761.676 7
6762.066 5
6762.456 5
6762.846 5
6763.236 3
6763.626 4
6764.017 8
6764.407 10
6764.797 12
6765.187 4
6765.578 0
6765.968 5
6766.358 1
6766.748 0
6767.139 11
6767.529 13
6767.919 8
6768.310 1
6768.700 3
6769.090 7
6769.481 18
6769.871 14
6770.261 5
6770.652 6
6771.042 3
6771.433 19
6771.823 13
6772.214 4
6772.604 4
6772.994 7
6773.385 4
6773.775 14
6774.166 14
6774.556 10
6774.947 17
6775.337 21
6775.728 20
6776.119 18
6776.509 13
6776.900 6
6777.290 14
6777.681 12
6778.072 9
6778.462 14
6778.853 14
6779.243 9
6779.634 8
6780.025 3
6780.415 4
6780.806 5
6781.197 6
6781.588 15
6781.978 16
6782.369 7
6782.760 3
6783.151 5
6783.541 7
6783.932 15
6784.323 19
6784.714 10
6785.104 12
6785.495 4
6785.886 1
6786.277 5
6786.668 8
6787.059 14
6787.450 12
6787.840 16
6788.231 7
6788.622 3
6789.013 1
6789.404 9
6789.795 9
6790.186 7
6790.577 12
6790.968 9
6791.359 16
6791.750 13
6792.141 8
6792.532 8
6792.923 14
6793.314 21
6793.705 19
6794.096 19
6794.487 11
6794.879 14
6795.270 22
6795.661 27
6796.052 27
6796.443 25
6796.834 17
6797.225 15
6797.617 13
6798.008 4
6798.399 7
6798.790 13
6799.181 13
6799.573 16
6799.964 16
6800.355 17
6800.746 8
6801.138 12
6801.529 6
6801.920 4
6802.312 6
6802.703 2
6803.094 4
6803.486 6
6803.877 4
6804.268 11
6804.660 7
6805.051 7
6805.442 5
6805.834 12
6806.225 4
6806.617 5
6807.008 10
6807.400 5
6807.791 5
6808.183 7
6808.574 7
6808.966 7
6809.357 11
6809.749 5
6810.140 8
6810.532 12
6810.923 18
6811.315 14
6811.706 3
6812.098 6
6812.490 13
6812.881 4
6813.273 10
6813.665 10
6814.056 9
6814.448 8
6814.840 6
6815.231 13
6815.623 13
6816.015 12
6816.406 4
6816.798 10
6817.190 4
6817.582 5
6817.973 9
6818.365 17
6818.757 8
6819.149 3
6819.540 5
6819.932 5
6820.324 3
6820.716 6
6821.108 6
6821.500 8
6821.892 11
6822.283 8
6822.675 15
6823.067 14
6823.459 12
6823.851 6
6824.243 1
6824.635 15
6825.027 19
6825.419 21
6825.811 10
6826.203 13
6826.595 10
6826.987 9
6827.379 9
6827.771 8
6828.163 11
6828.555 8
6828.947 5
6829.339 17
6829.731 16
6830.124 12
6830.516 10
6830.908 22
6831.300 13
6831.692 17
6832.084 15
6832.477 21
6832.869 5
6833.261 9
6833.653 25
6834.045 33
6834.438 24
6834.830 21
6835.222 33
6835.614 16
6836.007 29
6836.399 31
6836.791 46
6837.184 61
6837.576 51
6837.968 61
6838.361 64
6838.753 51
6839.145 63
6839.538 79
6839.930 78
6840.323 64
6840.715 58
6841.107 45
6841.500 33
6841.892 30
6842.285 38
6842.677 45
6843.070 34
6843.462 32
6843.855 34
6844.247 29
6844.640 22
6845.032 23
6845.425 23
6845.817 19
6846.210 16
6846.603 20
6846.995 19
6847.388 8
6847.780 9
6848.173 10
6848.566 22
6848.958 20
6849.351 20
6849.744 19
6850.136 8
6850.529 10
6850.922 4
6851.315 8
6851.707 12
6852.100 8
6852.493 9
6852.886 6
6853.278 5
6853.671 10
6854.064 6
6854.457 13
6854.850 20
6855.242 15
6855.635 20
6856.028 19
6856.421 27
6856.814 28
6857.207 20
6857.600 20
6857.993 19
6858.386 13
6858.778 13
6859.171 20
6859.564 21
6859.957 21
6860.350 19
6860.743 18
6861.136 15
6861.529 16
6861.922 12
6862.315 12
6862.708 9
6863.102 17
6863.495 16
6863.888 14
6864.281 5
6864.674 5
6865.067 6
6865.460 13
6865.853 7
6866.246 16
6866.640 18
6867.033 12
6867.426 12
6867.819 7
6868.212 5
6868.606 1
6868.999 3
6869.392 8
6869.785 8
6870.179 10
6870.572 10
6870.965 8
6871.358 12
6871.752 17
6872.145 8
6872.538 7
6872.932 4
6873.325 9
6873.718 7
6874.112 11
6874.505 8
6874.899 11
6875.292 11
6875.685 8
6876.079 8
6876.472 10
6876.866 6
6877.259 10
6877.653 9
6878.046 4
6878.440 12
6878.833 9
6879.227 14
6879.620 11
6880.014 14
6880.407 9
6880.801 33
6881.195 37
6881.588 19
6881.982 20
6882.375 22
6882.769 14
6883.163 21
6883.556 26
6883.950 25
6884.344 19
6884.737 26
6885.131 18
6885.525 10
6885.918 28
6886.312 37
6886.706 22
6887.100 15
6887.493 5
6887.887 6
6888.281 14
6888.675 5
6889.069 5
6889.462 4
6889.856 11
6890.250 9
6890.644 16
6891.038 13
6891.432 14
6891.826 12
6892.220 10
6892.613 8
6893.007 14
6893.401 12
6893.795 13
6894.189 11
6894.583 5
6894.977 5
6895.371 6
6895.765 6
6896.159 10
6896.553 18
6896.947 13
6897.341 6
6897.735 7
6898.129 6
6898.523 2
6898.918 4
6899.312 4
6899.706 5
6900.100 9
6900.494 7
6900.888 5
6901.282 7
6901.676 10
6902.071 8
6902.465 13
6902.859 15
6903.253 12
6903.647 8
6904.042 8
6904.436 3
6904.830 9
6905.225 12
6905.619 7
6906.013 4
6906.407 5
6906.802 1
6907.196 4
6907.590 7
6907.985 17
6908.379 11
6908.773 16
6909.168 9
6909.562 9
6909.957 16
6910.351 12
6910.746 9
6911.140 10
6911.534 5
6911.929 5
6912.323 9
6912.718 14
6913.112 13
6913.507 4
6913.901 6
6914.296 10
6914.690 5
6915.085 9
6915.480 3
6915.874 4
6916.269 7
6916.663 5
6917.058 9
6917.453 7
6917.847 7
6918.242 12
6918.636 12
6919.031 2
6919.426 3
6919.821 2
6920.215 5
6920.610 6
6921.005 8
6921.399 13
6921.794 6
6922.189 8
6922.584 4
6922.978 7
6923.373 16
6923.768 19
6924.163 19
6924.558 20
6924.952 15
6925.347 15
6925.742 17
6926.137 12
6926.532 7
6926.927 18
6927.322 16
6927.717 10
6928.112 13
6928.507 13
6928.901 8
6929.296 9
6929.691 7
6930.086 2
6930.481 3
6930.876 11
6931.271 12
6931.666 9
6932.061 4
6932.457 2
6932.852 9
6933.247 8
6933.642 3
6934.037 6
6934.432 5
6934.827 9
6935.222 10
6935.617 14
6936.012 7
6936.408 10
6936.803 3
6937.198 13
6937.593 9
6937.988 4
6938.384 14
6938.779 6
6939.174 9
6939.569 20
6939.965 18
6940.360 9
6940.755 15
6941.150 20
6941.546 26
6941.941 46
6942.336 34
6942.732 34
6943.127 31
6943.523 24
6943.918 18
6944.313 12
6944.709 14
6945.104 9
6945.500 22
6945.895 22
6946.290 14
6946.686 8
6947.081 15
6947.477 4
6947.872 7
6948.268 10
6948.663 18
6949.059 10
6949.454 14
6949.850 6
6950.245 5
6950.641 6
6951.037 3
6951.432 8
6951.828 6
6952.223 5
6952.619 5
6953.015 4
6953.410 11
6953.806 12
6954.202 7
6954.597 3
6954.993 9
6955.389 10
6955.785 4
6956.180 6
6956.576 8
6956.972 15
6957.367 12
6957.763 5
6958.159 8
6958.555 9
6958.951 24
6959.346 18
6959.742 14
6960.138 5
6960.534 10
6960.930 6
6961.326 16
6961.722 13
6962.118 17
6962.513 12
6962.909 12
6963.305 4
6963.701 1
6964.097 3
6964.493 6
6964.889 2
6965.285 7
6965.681 26
6966.077 18
6966.473 11
6966.869 9
6967.265 12
6967.661 19
6968.057 13
6968.453 7
6968.850 6
6969.246 6
6969.642 13
6970.038 17
6970.434 17
6970.830 13
6971.226 6
6971.622 7
6972.019 7
6972.415 11
6972.811 13
6973.207 14
6973.603 25
6974.000 14
6974.396 5
6974.792 8
6975.188 9
6975.585 1
6975.981 4
6976.377 4
6976.774 7
6977.170 8
6977.566 2
6977.963 1
6978.359 5
6978.755 9
6979.152 10
6979.548 14
6979.945 10
6980.341 10
6980.737 4
6981.134 8
6981.530 2
6981.927 6
6982.323 13
6982.720 14
6983.116 9
6983.513 2
6983.909 21
6984.306 11
6984.702 6
6985.099 8
6985.495 11
6985.892 8
6986.289 1
6986.685 8
6987.082 20
6987.478 9
6987.875 16
6988.272 8
6988.668 10
6989.065 4
6989.462 2
6989.858 7
6990.255 13
6990.652 11
6991.049 10
6991.445 18
6991.842 11
6992.239 14
6992.636 5
6993.032 3
6993.429 3
6993.826 10
6994.223 18
6994.620 9
6995.016 10
6995.413 4
6995.810 5
6996.207 5
6996.604 1
6997.001 9
6997.398 9
6997.795 2
6998.192 6
6998.588 17
6998.985 17
6999.382 15
6999.779 11
7000.176 3
7000.573 3
7000.970 2
7001.367 6
7001.764 10
7002.161 14
7002.558 8
7002.955 18
7003.353 14
7003.750 6
7004.147 5
7004.544 10
7004.941 14
7005.338 9
7005.735 7
7006.132 11
7006.530 15
7006.927 11
7007.324 13
7007.721 18
7008.118 12
7008.516 17
7008.913 14
7009.310 4
7009.707 2
7010.105 1
7010.502 5
7010.899 7
7011.296 9
7011.694 9
7012.091 10
7012.488 12
7012.886 8
7013.283 6
7013.680 5
7014.078 8
7014.475 9
7014.873 6
7015.270 2
7015.667 7
7016.065 11
7016.462 6
7016.860 4
7017.257 5
7017.655 4
7018.052 3
7018.450 1
7018.847 5
7019.245 9
7019.642 5
7020.040 3
7020.437 5
7020.835 3
7021.233 18
7021.630 16
7022.028 16
7022.425 6
7022.823 2
7023.221 0
7023.618 5
7024.016 4
7024.414 8
7024.811 13
7025.209 6
7025.607 7
7026.004 9
7026.402 13
7026.800 3
7027.198 7
7027.595 24
7027.993 16
7028.391 8
7028.789 6
7029.187 2
7029.584 2
7029.982 7
7030.380 7
7030.778 1
7031.176 7
7031.574 14
7031.971 18
7032.369 11
7032.767 7
7033.165 2
7033.563 8
7033.961 9
7034.359 9
7034.757 7
7035.155 9
7035.553 6
7035.951 8
7036.349 10
7036.747 6
7037.145 4
7037.543 7
7037.941 6
7038.339 1
7038.737 5
7039.135 7
7039.533 8
7039.932 9
7040.330 10
7040.728 11
7041.126 14
7041.524 11
7041.922 11
7042.320 11
7042.719 12
7043.117 7
7043.515 8
7043.913 18
7044.312 7
7044.710 5
7045.108 6
7045.506 10
7045.905 10
7046.303 6
7046.701 6
7047.099 6
7047.498 14
7047.896 10
7048.295 9
7048.693 27
7049.091 23
7049.490 9
7049.888 1
7050.286 6
7050.685 7
7051.083 6
7051.482 5
7051.880 9
7052.279 7
7052.677 11
7053.076 9
7053.474 16
7053.873 6
7054.271 3
7054.670 2
7055.068 6
7055.467 15
7055.865 14
7056.264 23
7056.662 23
7057.061 13
7057.460 11
7057.858 8
7058.257 2
7058.656 8
7059.054 6
7059.453 4
7059.852 5
7060.250 7
7060.649 11
7061.048 6
7061.446 9
7061.845 8
7062.244 15
7062.643 11
7063.041 5
7063.440 5
7063.839 4
7064.238 2
7064.637 2
7065.035 12
7065.434 12
7065.833 6
7066.232 4
7066.631 4
7067.030 5
7067.429 5
7067.827 4
7068.226 3
7068.625 3
7069.024 10
7069.423 9
7069.822 2
7070.221 4
7070.620 13
7071.019 11
7071.418 7
7071.817 4
7072.216 7
7072.615 4
7073.014 5
7073.413 8
7073.812 4
7074.211 3
7074.611 6
7075.010 3
7075.409 3
7075.808 6
7076.207 3
7076.606 3
7077.005 2
7077.404 0
7077.804 4
7078.203 6
7078.602 6
7079.001 13
7079.401 12
7079.800 9
7080.199 8
7080.598 4
7080.998 7
7081.397 0
7081.796 3
7082.195 9
7082.595 9
7082.994 7
7083.393 6
7083.793 11
7084.192 3
7084.592 1
7084.991 2
7085.390 0
7085.790 12
7086.189 5
7086.589 6
7086.988 3
7087.387 3
7087.787 6
7088.186 3
7088.586 2
7088.985 5
7089.385 6
7089.784 6
7090.184 7
7090.584 8
7090.983 7
7091.383 12
7091.782 6
7092.182 3
7092.581 3
7092.981 4
7093.381 6
7093.780 7
7094.180 5
7094.580 6
7094.979 8
7095.379 4
7095.779 3
7096.178 6
7096.578 5
7096.978 2
7097.378 1
7097.777 0
7098.177 0
7098.577 7
7098.977 10
7099.376 8
7099.776 6
7100.176 3
7100.576 4
7100.976 3
7101.376 12
7101.775 8
7102.175 8
7102.575 20
7102.975 18
7103.375 16
7103.775 12
7104.175 7
7104.575 5
7104.975 5
7105.375 10
7105.775 11
7106.175 12
7106.575 3
7106.975 8
7107.375 10
7107.775 9
7108.175 3
7108.575 0
7108.975 1
7109.375 3
7109.775 10
7110.175 9
7110.575 10
7110.975 15
7111.376 12
7111.776 12
7112.176 6
7112.576 3
7112.976 3
7113.376 7
7113.777 4
7114.177 8
7114.577 10
7114.977 9
7115.377 8
7115.778 8
7116.178 11
7116.578 4
7116.979 2
7117.379 0
7117.779 0
7118.180 4
7118.580 5
7118.980 6
7119.381 6
7119.781 9
7120.181 15
7120.582 11
7120.982 12
7121.383 13
7121.783 20
7122.183 11
7122.584 8
7122.984 3
7123.385 2
7123.785 4
7124.186 5
7124.586 4
7124.987 4
7125.387 4
7125.788 1
7126.188 0
7126.589 1
7126.990 5
7127.390 5
7127.791 2
7128.191 2
7128.592 14
7128.993 9
7129.393 6
7129.794 9
7130.195 4
7130.595 4
7130.996 3
7131.397 3
7131.797 0
7132.198 1
7132.599 4
7133.000 2
7133.400 3
7133.801 8
7134.202 5
7134.603 2
7135.003 6
7135.404 6
7135.805 6
7136.206 15
7136.607 11
7137.008 14
7137.408 15
7137.809 8
7138.210 6
7138.611 3
7139.012 4
7139.413 5
7139.814 8
7140.215 12
7140.616 4
7141.017 2
7141.418 4
7141.819 16
7142.220 13
7142.621 18
7143.022 10
7143.423 8
7143.824 7
7144.225 8
7144.626 17
7145.027 8
7145.428 10
7145.829 4
7146.230 10
7146.632 5
7147.033 9
7147.434 12
7147.835 10
7148.236 10
7148.637 8
7149.039 7
7149.440 10
7149.841 10
7150.242 11
7150.643 9
7151.045 3
7151.446 3
7151.847 0
7152.248 2
7152.650 3
7153.051 6
7153.452 5
7153.854 9
7154.255 10
7154.656 3
7155.058 11
7155.459 19
7155.861 6
7156.262 9
7156.663 9
7157.065 9
7157.466 16
7157.868 14
7158.269 11
7158.671 15
7159.072 6
7159.474 2
7159.875 8
7160.277 11
7160.678 9
7161.080 2
7161.481 7
7161.883 7
7162.284 6
7162.686 6
7163.087 3
7163.489 2
7163.891 5
7164.292 7
7164.694 6
7165.096 2
7165.497 4
7165.899 7
7166.301 5
7166.702 9
7167.104 9
7167.506 13
7167.907 10
7168.309 6
7168.711 5
7169.113 6
7169.514 6
7169.916 6
7170.318 11
7170.720 8
7171.122 6
7171.523 3
7171.925 3
7172.327 0
7172.729 3
7173.131 2
7173.533 1
7173.935 1
7174.337 3
7174.739 2
7175.140 1
7175.542 3
7175.944 7
7176.346 7
7176.748 10
7177.150 8
7177.552 1
7177.954 3
7178.356 10
7178.758 8
7179.160 4
7179.562 2
7179.964 6
7180.367 2
7180.769 9
7181.171 11
7181.573 15
7181.975 8
7182.377 5
7182.779 6
7183.181 1
7183.584 7
7183.986 12
7184.388 4
7184.790 7
7185.192 3
7185.595 0
7185.997 1
7186.399 0
7186.801 2
7187.204 1
7187.606 3
7188.008 4
7188.410 14
7188.813 18
7189.215 7
7189.617 5
7190.020 0
7190.422 3
7190.825 4
7191.227 4
7191.629 0
7192.032 3
7192.434 6
7192.837 7
7193.239 6
7193.641 8
7194.044 18
7194.446 15
7194.849 14
7195.251 9
7195.654 9
7196.056 14
7196.459 13
7196.861 6
7197.264 9
7197.667 9
7198.069 4
7198.472 4
7198.874 2
7199.277 9
7199.680 10
7200.082 5
7200.485 4
7200.887 3
7201.290 4
7201.693 3
7202.095 7
7202.498 10
7202.901 10
7203.304 3
7203.706 3
7204.109 11
7204.512 7
7204.915 8
7205.317 3
7205.720 2
7206.123 4
7206.526 0
7206.929 2
7207.331 1
7207.734 2
7208.137 4
7208.540 3
7208.943 6
7209.346 4
7209.749 9
7210.152 5
7210.554 8
7210.957 2
7211.360 1
7211.763 6
7212.166 2
7212.569 5
7212.972 7
7213.375 1
7213.778 0
7214.181 0
7214.584 0
7214.987 3
7215.390 5
7215.794 3
7216.197 3
7216.600 6
7217.003 6
7217.406 4
7217.809 3
7218.212 3
7218.615 1
7219.018 3
7219.422 5
7219.825 3
7220.228 11
7220.631 8
7221.034 7
7221.438 8
7221.841 10
7222.244 8
7222.647 7
7223.051 4
7223.454 9
7223.857 11
7224.261 9
7224.664 3
7225.067 7
7225.471 8
7225.874 3
7226.277 4
7226.681 9
7227.084 11
7227.487 13
7227.891 13
7228.294 14
7228.698 15
7229.101 16
7229.505 12
7229.908 12
7230.312 12
7230.715 14
7231.119 14
7231.522 14
7231.926 8
7232.329 6
7232.733 2
7233.136 7
7233.540 6
7233.943 0
7234.347 1
7234.751 2
7235.154 0
7235.558 14
7235.961 11
7236.365 2
7236.769 8
7237.172 10
7237.576 4
7237.980 4
7238.384 3
7238.787 9
7239.191 7
7239.595 1
7239.998 4
7240.402 2
7240.806 2
7241.210 5
7241.614 12
7242.017 12
7242.421 16
7242.825 14
7243.229 12
7243.633 7
7244.037 7
7244.440 6
7244.844 10
7245.248 11
7245.652 9
7246.056 10
7246.460 5
7246.864 1
7247.268 3
7247.672 2
7248.076 4
7248.480 4
7248.884 13
7249.288 10
7249.692 11
7250.096 9
7250.500 9
7250.904 4
7251.308 3
7251.712 10
7252.116 11
7252.520 21
7252.924 17
7253.328 14
7253.733 7
7254.137 6
7254.541 5
7254.945 7
7255.349 17
7255.753 10
7256.158 8
7256.562 7
7256.966 5
7257.370 9
7257.775 11
7258.179 6
7258.583 14
7258.987 7
7259.392 18
7259.796 6
7260.200 5
7260.605 8
7261.009 2
7261.413 1
7261.818 7
7262.222 9
7262.626 5
7263.031 3
7263.435 14
7263.840 16
7264.244 14
7264.648 5
7265.053 6
7265.457 6
7265.862 2
7266.266 4
7266.671 4
7267.075 12
7267.480 5
7267.884 2
7268.289 4
7268.693 4
7269.098 1
7269.503 2
7269.907 0
7270.312 7
7270.716 16
7271.121 11
7271.526 11
7271.930 3
7272.335 1
7272.740 4
7273.144 5
7273.549 2
7273.954 8
7274.358 7
7274.763 8
7275.168 5
7275.573 4
7275.977 15
7276.382 7
7276.787 1
7277.192 1
7277.596 1
7278.001 3
7278.406 3
7278.811 3
7279.216 1
7279.621 2
7280.025 8
7280.430 9
7280.835 4
7281.240 4
7281.645 3
7282.050 6
7282.455 3
7282.860 14
7283.265 10
7283.670 8
7284.075 6
7284.480 5
7284.885 11
7285.290 3
7285.695 1
7286.100 5
7286.505 5
7286.910 17
7287.315 11
7287.720 6
7288.125 4
7288.530 12
7288.935 7
7289.340 6
7289.746 5
7290.151 1
7290.556 6
7290.961 6
7291.366 6
7291.771 4
7292.177 6
7292.582 12
7292.987 6
7293.392 3
7293.798 2
7294.203 1
7294.608 9
7295.013 11
7295.419 6
7295.824 11
7296.229 7
7296.635 7
7297.040 10
7297.445 5
7297.851 4
7298.256 4
7298.662 8
7299.067 11
7299.472 8
7299.878 6
7300.283 6
7300.689 5
7301.094 4
7301.500 7
7301.905 11
7302.311 11
7302.716 11
7303.122 9
7303.527 4
7303.933 7
7304.338 4
7304.744 4
7305.149 2
7305.555 8
7305.960 11
7306.366 6
7306.772 8
7307.177 16
7307.583 8
7307.989 7
7308.394 4
7308.800 4
7309.206 5
7309.611 8
7310.017 9
7310.423 10
7310.828 7
7311.234 9
7311.640 5
7312.046 7
7312.451 9
7312.857 11
7313.263 13
7313.669 7
7314.075 6
7314.480 12
7314.886 8
7315.292 3
7315.698 1
7316.104 7
7316.510 5
7316.916 3
7317.322 3
7317.727 5
7318.133 3
7318.539 5
7318.945 10
7319.351 10
7319.757 4
7320.163 2
7320.569 0
7320.975 6
7321.381 6
7321.787 4
7322.193 2
7322.599 9
7323.005 3
7323.411 1
7323.818 9
7324.224 5
7324.630 4
7325.036 6
7325.442 2
7325.848 5
7326.254 5
7326.660 3
7327.067 8
7327.473 6
7327.879 5
7328.285 7
7328.691 8
7329.098 7
7329.504 5
7329.910 0
7330.316 8
7330.723 2
7331.129 1
7331.535 7
7331.942 7
7332.348 7
7332.754 2
7333.161 5
7333.567 6
7333.973 7
7334.380 9
7334.786 7
7335.193 2
7335.599 3
7336.005 4
7336.412 0
7336.818 5
7337.225 14
7337.631 9
7338.038 11
7338.444 8
7338.851 11
7339.257 2
7339.664 0
7340.070 1
7340.477 4
7340.883 2
7341.290 8
7341.697 7
7342.103 18
7342.510 10
7342.916 8
7343.323 9
7343.730 7
7344.136 11
7344.543 5
7344.950 8
7345.356 15
7345.763 13
7346.170 6
7346.576 5
7346.983 7
7347.390 16
7347.797 3
7348.203 4
7348.610 5
7349.017 14
7349.424 14
7349.831 6
7350.237 16
7350.644 12
7351.051 4
7351.458 6
7351.865 7
7352.272 21
7352.679 19
7353.086 11
7353.492 15
7353.899 12
7354.306 6
7354.713 4
7355.120 4
7355.527 2
7355.934 0
7356.341 4
7356.748 4
7357.155 9
7357.562 5
7357.969 16
7358.376 19
7358.783 22
7359.190 13
7359.597 7
7360.005 5
7360.412 10
7360.819 27
7361.226 17
7361.633 20
7362.040 13
7362.447 11
7362.855 4
7363.262 11
7363.669 11
7364.076 19
7364.483 14
7364.891 10
7365.298 8
7365.705 7
7366.112 6
7366.520 6
7366.927 11
7367.334 9
7367.741 5
7368.149 10
7368.556 13
7368.963 13
7369.371 11
7369.778 8
7370.186 3
7370.593 8
7371.000 5
7371.408 3
7371.815 7
7372.223 1
7372.630 2
7373.037 7
7373.445 7
7373.852 8
7374.260 12
7374.667 17
7375.075 18
7375.482 8
7375.890 10
7376.297 7
7376.705 10
7377.113 4
7377.520 5
7377.928 3
7378.335 2
7378.743 10
7379.151 7
7379.558 11
7379.966 14
7380.374 14
7380.781 10
7381.189 16
7381.597 10
7382.004 6
7382.412 6
7382.820 5
7383.227 7
7383.635 2
7384.043 3
7384.451 6
7384.859 1
7385.266 8
7385.674 7
7386.082 6
7386.490 10
7386.898 5
7387.305 2
7387.713 12
7388.121 13
7388.529 16
7388.937 11
7389.345 11
7389.753 6
7390.161 8
7390.569 12
7390.977 10
7391.385 16
7391.793 10
7392.201 11
7392.609 9
7393.017 11
7393.425 4
7393.833 10
7394.241 9
7394.649 5
7395.057 9
7395.465 4
7395.873 4
7396.281 11
7396.689 7
7397.097 17
7397.505 10
7397.914 10
7398.322 12
7398.730 10
7399.138 12
7399.546 12
7399.954 9
7400.363 10
7400.771 6
7401.179 18
7401.587 13
7401.996 15
7402.404 10
7402.812 14
7403.220 10
7403.629 13
7404.037 18
7404.445 14
7404.854 17
7405.262 13
7405.670 3
7406.079 6
7406.487 2
7406.896 3
7407.304 1
7407.712 4
7408.121 4
7408.529 7
7408.938 7
7409.346 4
7409.755 8
7410.163 11
7410.572 5
7410.980 10
7411.389 13
7411.797 9
7412.206 4
7412.614 11
7413.023 13
7413.431 11
7413.840 6
7414.249 3
7414.657 10
7415.066 8
7415.474 4
7415.883 7
7416.292 5
7416.700 5
7417.109 8
7417.518 5
7417.926 2
7418.335 3
7418.744 3
7419.153 2
7419.561 9
7419.970 10
7420.379 7
7420.788 6
7421.196 4
7421.605 0
7422.014 0
7422.423 4
7422.832 5
7423.240 0
7423.649 7
7424.058 11
7424.467 22
7424.876 17
7425.285 6
7425.694 11
7426.103 8
7426.512 3
7426.921 8
7427.330 7
7427.738 1
7428.147 6
7428.556 5
7428.965 3
7429.374 11
7429.783 7
7430.193 4
7430.602 1
7431.011 4
7431.420 10
7431.829 4
7432.238 5
7432.647 10
7433.056 5
7433.465 2
7433.874 10
7434.284 10
7434.693 3
7435.102 6
7435.511 9
7435.920 10
7436.329 6
7436.739 16
7437.148 7
7437.557 2
7437.966 10
7438.376 16
7438.785 7
7439.194 3
7439.603 4
7440.013 2
7440.422 0
7440.831 8
7441.241 6
7441.650 3
7442.059 5
7442.469 5
7442.878 0
7443.288 0
7443.697 2
7444.106 2
7444.516 7
7444.925 8
7445.335 5
7445.744 4
7446.154 5
7446.563 4
7446.973 6
7447.382 2
7447.792 1
7448.201 0
7448.611 4
7449.020 7
7449.430 5
7449.840 4
7450.249 6
7450.659 3
7451.068 5
7451.478 4
7451.888 4
7452.297 1
7452.707 7
7453.117 6
7453.526 4
7453.936 8
7454.346 15
7454.755 8
7455.165 6
7455.575 11
7455.985 18
7456.394 14
7456.804 17
7457.214 18
7457.624 10
7458.033 9
7458.443 8
7458.853 6
7459.263 15
7459.673 13
7460.083 23
7460.493 19
7460.902 11
7461.312 14
7461.722 10
7462.132 6
7462.542 6
7462.952 4
7463.362 2
7463.772 0
7464.182 3
7464.592 8
7465.002 7
7465.412 7
7465.822 6
7466.232 2
7466.642 14
7467.052 25
7467.462 16
7467.872 11
7468.282 6
7468.692 22
7469.102 21
7469.513 16
7469.923 31
7470.333 18
7470.743 22
7471.153 13
7471.563 23
7471.974 15
7472.384 27
7472.794 27
7473.204 15
7473.614 12
7474.025 9
7474.435 21
7474.845 13
7475.255 4
7475.666 9
7476.076 9
7476.486 7
7476.897 5
7477.307 16
7477.717 25
7478.128 17
7478.538 13
7478.948 6
7479.359 6
7479.769 11
7480.180 9
7480.590 5
7481.001 2
7481.411 1
7481.821 2
7482.232 4
7482.642 0
7483.053 3
7483.463 4
7483.874 3
7484.284 2
7484.695 6
7485.106 9
7485.516 6
7485.927 2
7486.337 2
7486.748 3
7487.158 10
7487.569 4
7487.980 9
7488.390 9
7488.801 11
7489.212 20
7489.622 9
7490.033 9
7490.444 0
7490.854 1
7491.265 1
7491.676 2
7492.087 7
7492.497 10
7492.908 8
7493.319 8
7493.730 8
7494.140 2
7494.551 0
7494.962 0
7495.373 2
7495.784 5
7496.195 4
7496.605 4
7497.016 5
7497.427 7
7497.838 6
7498.249 9
7498.660 4
7499.071 7
7499.482 13
7499.893 12
7500.304 4
7500.715 5
7501.126 7
7501.537 6
7501.948 18
7502.359 11
7502.770 8
7503.181 10
7503.592 11
7504.003 9
7504.414 5
7504.825 14
7505.236 6
7505.647 5
7506.059 4
7506.470 4
7506.881 2
7507.292 3
7507.703 4
7508.114 2
7508.526 0
7508.937 0
7509.348 1
7509.759 5
7510.170 10
7510.582 8
7510.993 7
7511.404 6
7511.815 6
7512.227 8
7512.638 13
7513.049 10
7513.461 7
7513.872 6
7514.283 5
7514.695 6
7515.106 3
7515.518 2
7515.929 3
7516.340 0
7516.752 4
7517.163 6
7517.575 7
7517.986 5
7518.398 3
7518.809 4
7519.221 3
7519.632 12
7520.044 12
7520.455 6
7520.867 5
7521.278 2
7521.690 4
7522.101 3
7522.513 2
7522.924 4
7523.336 6
7523.748 2
7524.159 4
7524.571 4
7524.983 11
7525.394 11
7525.806 10
7526.218 7
7526.629 8
7527.041 5
7527.453 4
7527.864 6
7528.276 8
7528.688 11
7529.100 6
7529.511 4
7529.923 4
7530.335 10
7530.747 9
7531.159 5
7531.570 5
7531.982 5
7532.394 4
7532.806 9
7533.218 16
7533.630 10
7534.042 11
7534.454 10
7534.865 10
7535.277 1
7535.689 6
7536.101 15
7536.513 14
7536.925 24
7537.337 16
7537.749 5
7538.161 11
7538.573 9
7538.985 20
7539.397 18
7539.809 16
7540.221 18
7540.633 15
7541.046 12
7541.458 19
7541.870 25
7542.282 20
7542.694 11
7543.106 9
7543.518 6
7543.930 14
7544.343 14
7544.755 9
7545.167 22
7545.579 16
7545.991 8
7546.404 10
7546.816 5
7547.228 9
7547.640 16
7548.053 9
7548.465 9
7548.877 6
7549.290 4
7549.702 8
7550.114 10
7550.527 8
7550.939 4
7551.351 8
7551.764 4
7552.176 15
7552.589 10
7553.001 12
7553.413 10
7553.826 11
7554.238 13
7554.651 8
7555.063 19
7555.476 20
7555.888 18
7556.301 21
7556.713 26
7557.126 25
7557.538 22
7557.951 23
7558.363 21
7558.776 28
7559.189 36
7559.601 53
7560.014 48
7560.426 76
7560.839 81
7561.252 95
7561.664 113
7562.077 172
7562.490 242
7562.902 253
7563.315 324
7563.728 412
7564.140 434
7564.553 410
7564.966 406
7565.379 381
7565.791 342
7566.204 273
7566.617 241
7567.030 207
7567.443 132
7567.855 101
7568.268 103
7568.681 84
7569.094 78
7569.507 57
7569.920 51
7570.333 29
7570.745 27
7571.158 48
7571.571 41
7571.984 34
7572.397 32
7572.810 31
7573.223 31
7573.636 17
7574.049 36
7574.462 38
7574.875 16
7575.288 16
7575.701 9
7576.114 14
7576.527 12
7576.940 15
7577.353 9
7577.766 13
7578.180 13
7578.593 13
7579.006 13
7579.419 8
7579.832 10
7580.245 17
7580.658 11
7581.072 10
7581.485 13
7581.898 16
7582.311 29
7582.724 31
7583.138 22
7583.551 10
7583.964 7
7584.377 8
7584.791 13
7585.204 10
7585.617 13
7586.031 16
7586.444 9
7586.857 7
7587.271 13
7587.684 12
7588.097 8
7588.511 8
7588.924 12
7589.338 17
7589.751 17
7590.164 15
7590.578 11
7590.991 7
7591.405 11
7591.818 11
7592.232 6
7592.645 10
7593.059 21
7593.472 14
7593.886 18
7594.299 9
7594.713 9
7595.127 15
7595.540 7
7595.954 8
7596.367 8
7596.781 5
7597.195 10
7597.608 13
7598.022 10
7598.435 4
7598.849 7
7599.263 2
7599.677 4
7600.090 4
7600.504 8
7600.918 11
7601.331 9
7601.745 9
7602.159 10
7602.573 15
7602.986 7
7603.400 2
7603.814 6
7604.228 9
7604.642 12
7605.056 19
7605.469 12
7605.883 18
7606.297 17
7606.711 22
7607.125 10
7607.539 6
7607.953 8
7608.367 9
7608.781 7
7609.195 8
7609.608 10
7610.022 2
7610.436 2
7610.850 7
7611.264 6
7611.678 11
7612.093 11
7612.507 9
7612.921 11
7613.335 4
7613.749 5
7614.163 4
7614.577 10
7614.991 7
7615.405 7
7615.819 11
7616.233 5
7616.648 6
7617.062 4
7617.476 4
7617.890 13
7618.304 11
7618.719 3
7619.133 8
7619.547 5
7619.961 3
7620.375 4
7620.790 4
7621.204 2
7621.618 3
7622.033 4
7622.447 8
7622.861 5
7623.276 2
7623.690 2
7624.104 5
7624.519 11
7624.933 8
7625.347 2
7625.762 3
7626.176 12
7626.591 10
7627.005 6
7627.420 5
7627.834 6
7628.248 8
7628.663 20
7629.077 15
7629.492 6
7629.906 10
7630.321 13
7630.736 9
7631.150 2
7631.565 10
7631.979 11
7632.394 5
7632.808 1
7633.223 4
7633.638 2
7634.052 8
7634.467 4
7634.882 8
7635.296 16
7635.711 12
7636.126 18
7636.540 8
7636.955 4
7637.370 3
7637.784 7
7638.199 6
7638.614 5
7639.029 7
7639.443 5
7639.858 4
7640.273 10
7640.688 18
7641.103 17
7641.518 18
7641.932 16
7642.347 12
7642.762 11
7643.177 3
7643.592 6
7644.007 9
7644.422 9
7644.837 12
7645.252 26
7645.666 22
7646.081 11
7646.496 11
7646.911 23
7647.326 15
7647.741 9
7648.156 13
7648.571 10
7648.986 2
7649.401 15
7649.817 11
7650.232 12
7650.647 14
7651.062 12
7651.477 6
7651.892 11
7652.307 13
7652.722 17
7653.137 13
7653.553 9
7653.968 10
7654.383 7
7654.798 5
7655.213 14
7655.629 22
7656.044 15
7656.459 10
7656.874 11
7657.290 17
7657.705 17
7658.120 15
7658.535 18
7658.951 28
7659.366 18
7659.781 14
7660.197 19
7660.612 12
7661.027 12
7661.443 11
7661.858 13
7662.274 11
7662.689 6
7663.104 19
7663.520 29
7663.935 24
7664.351 23
7664.766 22
7665.182 30
7665.597 29
7666.013 38
7666.428 40
7666.844 26
7667.259 39
7667.675 30
7668.090 31
7668.506 41
7668.921 53
7669.337 55
7669.753 41
7670.168 44
7670.584 30
7670.999 31
7671.415 27
7671.831 18
7672.246 20
7672.662 21
7673.078 20
7673.494 13
7673.909 10
7674.325 33
7674.741 36
7675.156 34
7675.572 35
7675.988 42
7676.404 33
7676.820 46
7677.235 48
7677.651 36
7678.067 26
7678.483 32
7678.899 20
7679.315 14
7679.730 12
7680.146 7
7680.562 14
7680.978 16
7681.394 11
7681.810 13
7682.226 8
7682.642 7
7683.058 7
7683.474 8
7683.890 12
7684.306 18
7684.722 17
7685.138 10
7685.554 14
7685.970 18
7686.386 16
7686.802 16
7687.218 14
7687.634 17
7688.050 17
7688.466 14
7688.882 10
7689.299 9
7689.715 15
7690.131 13
7690.547 16
7690.963 17
7691.379 10
7691.796 15
7692.212 18
7692.628 18
7693.044 15
7693.461 14
7693.877 15
7694.293 12
7694.709 10
7695.126 10
7695.542 15
7695.958 12
7696.375 10
7696.791 7
7697.207 8
7697.624 6
7698.040 13
7698.456 13
7698.873 8
7699.289 10
7699.706 3
7700.122 11
7700.538 10
7700.955 12
7701.371 11
7701.788 3
7702.204 8
7702.621 9
7703.037 11
7703.454 12
7703.870 9
7704.287 13
7704.703 11
7705.120 8
7705.537 15
7705.953 10
7706.370 9
7706.786 8
7707.203 10
7707.620 14
7708.036 10
7708.453 7
7708.870 4
7709.286 10
7709.703 4
7710.120 5
7710.536 15
7710.953 9
7711.370 9
7711.786 4
7712.203 3
7712.620 5
7713.037 4
7713.454 7
7713.870 6
7714.287 7
7714.704 4
7715.121 14
7715.538 9
7715.955 12
7716.371 12
7716.788 13
7717.205 14
7717.622 10
7718.039 17
7718.456 9
7718.873 2
7719.290 2
7719.707 1
7720.124 5
7720.541 10
7720.958 9
7721.375 10
7721.792 22
7722.209 29
7722.626 18
7723.043 8
7723.460 8
7723.877 10
7724.294 17
7724.711 6
7725.128 4
7725.545 4
7725.962 5
7726.380 8
7726.797 13
7727.214 4
7727.631 4
7728.048 9
7728.465 4
7728.883 7
7729.300 4
7729.717 2
7730.134 14
7730.552 5
7730.969 8
7731.386 5
7731.803 10
7732.221 20
7732.638 19
7733.055 11
7733.473 20
7733.890 13
7734.307 8
7734.725 4
7735.142 2
7735.559 3
7735.977 7
7736.394 5
7736.812 4
7737.229 5
7737.647 10
7738.064 19
7738.481 9
7738.899 10
7739.316 9
7739.734 6
7740.151 12
7740.569 14
7740.986 7
7741.404 7
7741.822 7
7742.239 16
7742.657 14
7743.074 8
7743.492 3
7743.910 3
7744.327 14
7744.745 12
7745.162 5
7745.580 5
7745.998 3
7746.415 1
7746.833 5
7747.251 6
7747.669 5
7748.086 3
7748.504 4
7748.922 4
7749.340 5
7749.757 12
7750.175 12
7750.593 7
7751.011 14
7751.428 15
7751.846 7
7752.264 12
7752.682 10
7753.100 8
7753.518 5
7753.936 10
7754.354 9
7754.771 11
7755.189 11
7755.607 27
7756.025 23
7756.443 12
7756.861 19
7757.279 17
7757.697 6
7758.115 9
7758.533 8
7758.951 15
7759.369 11
7759.787 7
7760.205 2
7760.623 6
7761.041 19
7761.459 19
7761.878 21
7762.296 16
7762.714 34
7763.132 40
7763.550 54
7763.968 48
7764.386 45
7764.805 63
7765.223 90
7765.641 107
7766.059 102
7766.477 99
7766.896 73
7767.314 70
7767.732 76
7768.150 81
7768.569 60
7768.987 45
7769.405 46
7769.824 40
7770.242 28
7770.660 16
7771.079 13
7771.497 14
7771.915 12
7772.334 14
7772.752 22
7773.170 21
7773.589 15
7774.007 16
7774.426 17
7774.844 12
7775.263 4
7775.681 0
7776.100 5
7776.518 9
7776.937 7
7777.355 6
7777.774 7
7778.192 12
7778.611 7
7779.029 5
7779.448 7
7779.866 6
7780.285 4
7780.704 6
7781.122 5
7781.541 8
7781.960 2
7782.378 1
7782.797 5
7783.216 3
7783.634 5
7784.053 3
7784.472 5
7784.890 8
7785.309 21
7785.728 16
7786.147 11
7786.565 9
7786.984 7
7787.403 6
7787.822 16
7788.241 11
7788.659 12
7789.078 7
7789.497 2
7789.916 17
7790.335 11
7790.754 14
7791.173 14
7791.591 9
7792.010 5
7792.429 2
7792.848 6
7793.267 2
7793.686 6
7794.105 11
7794.524 5
7794.943 3
7795.362 2
7795.781 3
7796.200 1
7796.619 0
7797.038 8
7797.457 8
7797.876 7
7798.295 7
7798.714 6
7799.134 12
7799.553 12
7799.972 7
7800.391 1
7800.810 10
7801.229 15
7801.648 6
7802.068 5
7802.487 3
7802.906 4
7803.325 4
7803.744 4
7804.164 2
7804.583 12
7805.002 7
7805.421 5
7805.841 6
7806.260 12
7806.679 15
7807.099 8
7807.518 3
7807.937 7
7808.357 9
7808.776 3
7809.195 4
7809.615 3
7810.034 3
7810.454 1
7810.873 2
7811.292 8
7811.712 5
7812.131 2
7812.551 4
7812.970 10
7813.390 12
7813.809 14
7814.229 7
7814.648 3
7815.068 10
7815.487 8
7815.907 13
7816.327 13
7816.746 5
7817.166 4
7817.585 2
7818.005 7
7818.425 9
7818.844 5
7819.264 4
7819.683 4
7820.103 4
7820.523 2
7820.943 2
7821.362 6
7821.782 3
7822.202 4
7822.621 3
7823.041 4
7823.461 3
7823.881 2
7824.300 6
7824.720 8
7825.140 8
7825.560 7
7825.980 6
7826.400 3
7826.819 3
7827.239 4
7827.659 2
7828.079 6
7828.499 3
7828.919 1
7829.339 1
7829.759 1
7830.179 1
7830.599 4
7831.019 3
7831.438 7
7831.858 2
7832.278 0
7832.698 1
7833.118 6
7833.539 6
7833.959 5
7834.379 3
7834.799 5
7835.219 9
7835.639 10
7836.059 2
7836.479 3
7836.899 0
7837.319 2
7837.739 1
7838.160 8
7838.580 3
7839.000 13
7839.420 15
7839.840 8
7840.261 4
7840.681 2
7841.101 1
7841.521 4
7841.942 2
7842.362 1
7842.782 1
7843.202 2
7843.623 4
7844.043 2
7844.463 1
7844.884 0
7845.304 6
7845.724 7
7846.145 3
7846.565 6
7846.985 7
7847.406 8
7847.826 4
7848.247 1
7848.667 8
7849.088 10
7849.508 6
7849.929 5
7850.349 4
7850.770 5
7851.190 12
7851.611 10
7852.031 6
7852.452 3
7852.872 2
7853.293 2
7853.713 2
7854.134 9
7854.554 8
7854.975 4
7855.396 6
7855.816 1
7856.237 3
7856.658 6
7857.078 3
7857.499 7
7857.920 4
7858.340 2
7858.761 4
7859.182 17
7859.602 8
7860.023 9
7860.444 8
7860.865 4
7861.286 4
7861.706 4
7862.127 2
7862.548 6
7862.969 3
7863.390 3
7863.810 4
7864.231 5
7864.652 8
7865.073 10
7865.494 6
7865.915 4
7866.336 5
7866.757 7
7867.178 13
7867.599 18
7868.019 8
7868.440 3
7868.861 7
7869.282 7
7869.703 4
7870.124 10
7870.545 5
7870.967 5
7871.388 14
7871.809 23
7872.230 20
7872.651 17
7873.072 14
7873.493 10
7873.914 6
7874.335 3
7874.756 4
7875.177 3
7875.599 5
7876.020 11
7876.441 5
7876.862 2
7877.283 3
7877.705 3
7878.126 2
7878.547 7
7878.968 12
7879.390 12
7879.811 4
7880.232 2
7880.653 3
7881.075 1
7881.496 0
7881.917 0
7882.339 7
7882.760 5
7883.181 3
7883.603 2
7884.024 3
7884.446 6
7884.867 4
7885.288 10
7885.710 8
7886.131 10
7886.553 12
7886.974 11
7887.396 14
7887.817 10
7888.239 5
7888.660 2
7889.082 3
7889.503 1
7889.925 3
7890.346 3
7890.768 0
7891.190 3
7891.611 10
7892.033 5
7892.454 4
7892.876 6
7893.298 10
7893.719 15
7894.141 12
7894.563 13
7894.984 16
7895.406 15
7895.828 12
7896.249 6
7896.671 5
7897.093 1
7897.515 2
7897.936 5
7898.358 0
7898.780 10
7899.202 8
7899.624 6
7900.045 12
7900.467 7
7900.889 1
7901.311 7
7901.733 8
7902.155 8
7902.576 3
7902.998 3
7903.420 4
7903.842 5
7904.264 7
7904.686 6
7905.108 7
7905.530 1
7905.952 4
7906.374 9
7906.796 14
7907.218 14
7907.640 10
7908.062 8
7908.484 5
7908.906 7
7909.328 7
7909.750 11
7910.172 9
7910.594 7
7911.017 7
7911.439 8
7911.861 5
7912.283 7
7912.705 9
7913.127 8
7913.549 7
7913.972 8
7914.394 5
7914.816 6
7915.238 6
7915.660 5
7916.083 5
7916.505 7
7916.927 6
7917.350 5
7917.772 5
7918.194 6
7918.616 7
7919.039 20
7919.461 11
7919.883 4
7920.306 3
7920.728 1
7921.151 4
7921.573 2
7921.995 5
7922.418 4
7922.840 6
7923.263 15
7923.685 9
7924.108 7
7924.530 10
7924.952 16
7925.375 23
7925.797 16
7926.220 13
7926.643 12
7927.065 16
7927.488 15
7927.910 21
7928.333 9
7928.755 5
7929.178 16
7929.601 21
7930.023 24
7930.446 26
7930.868 20
7931.291 18
7931.714 24
7932.136 47
7932.559 81
7932.982 84
7933.405 77
7933.827 82
7934.250 103
7934.673 86
7935.095 73
7935.518 80
7935.941 65
7936.364 60
7936.787 53
7937.209 44
7937.632 36
7938.055 34
7938.478 20
7938.901 16
7939.324 8
7939.747 20
7940.169 16
7940.592 8
7941.015 10
7941.438 12
7941.861 15
7942.284 11
7942.707 4
7943.130 13
7943.553 10
7943.976 7
7944.399 5
7944.822 9
7945.245 16
7945.668 5
7946.091 5
7946.514 8
7946.937 17
7947.360 14
7947.783 3
7948.206 7
7948.630 7
7949.053 4
7949.476 3
7949.899 5
7950.322 7
7950.745 3
7951.169 1
7951.592 8
7952.015 7
7952.438 4
7952.861 3
7953.285 9
7953.708 8
7954.131 12
7954.554 6
7954.978 7
7955.401 14
7955.824 14
7956.248 7
7956.671 12
7957.094 12
7957.518 12
7957.941 10
7958.364 9
7958.788 8
7959.211 17
7959.635 19
7960.058 21
7960.481 11
7960.905 8
7961.328 11
7961.752 14
7962.175 23
7962.599 26
7963.022 11
7963.446 7
7963.869 4
7964.293 4
7964.716 5
7965.140 7
7965.563 2
7965.987 4
7966.411 1
7966.834 2
7967.258 7
7967.681 4
7968.105 3
7968.529 11
7968.952 8
7969.376 7
7969.800 3
7970.223 3
7970.647 10
7971.071 6
7971.495 2
7971.918 8
7972.342 4
7972.766 5
7973.190 5
7973.613 9
7974.037 10
7974.461 10
7974.885 8
7975.309 8
7975.733 8
7976.156 3
7976.580 5
7977.004 6
7977.428 3
7977.852 3
7978.276 4
7978.700 6
7979.124 10
7979.548 8
7979.972 3
7980.395 2
7980.819 3
7981.243 7
7981.667 3
7982.091 3
7982.515 3
7982.940 3
7983.364 4
7983.788 7
7984.212 5
7984.636 1
7985.060 3
7985.484 4
7985.908 8
7986.332 3
7986.756 3
7987.180 2
7987.605 10
7988.029 8
7988.453 10
7988.877 9
7989.301 4
7989.726 2
7990.150 13
7990.574 10
7990.998 6
7991.423 2
7991.847 0
7992.271 2
7992.695 8
7993.120 22
7993.544 19
7993.968 7
7994.393 2
7994.817 8
7995.241 6
7995.666 9
7996.090 4
7996.514 6
7996.939 3
7997.363 4
7997.788 0
7998.212 3
7998.637 3
7999.061 3
7999.486 6
7999.910 1
8000.335 8
8000.759 14
8001.184 8
8001.608 3
8002.033 3
8002.457 7
8002.882 11
8003.306 3
8003.731 1
8004.155 5
8004.580 7
8005.005 11
8005.429 5
8005.854 4
8006.279 8
8006.703 3
8007.128 3
8007.553 6
8007.977 12
8008.402 3
8008.827 3
8009.252 1
8009.676 3
8010.101 12
8010.526 5
8010.951 8
8011.375 10
8011.800 14
8012.225 20
8012.650 19
8013.075 12
8013.499 8
8013.924 8
8014.349 8
8014.774 10
8015.199 16
8015.624 19
8016.049 9
8016.474 3
8016.899 4
8017.324 8
8017.749 7
8018.174 7
8018.599 5
8019.024 6
8019.449 11
8019.874 14
8020.299 11
8020.724 4
8021.149 9
8021.574 14
8021.999 8
8022.424 13
8022.849 7
8023.274 2
8023.699 16
8024.124 9
8024.549 6
8024.975 10
8025.400 9
8025.825 7
8026.250 3
8026.675 5
8027.101 12
8027.526 7
8027.951 5
8028.376 3
8028.801 5
8029.227 10
8029.652 9
8030.077 12
8030.503 12
8030.928 8
8031.353 4
8031.779 6
8032.204 3
8032.629 4
8033.055 5
8033.480 5
8033.905 7
8034.331 3
8034.756 8
8035.182 5
8035.607 6
8036.032 4
8036.458 6
8036.883 6
8037.309 7
8037.734 7
8038.160 2
8038.585 4
8039.011 9
8039.436 7
8039.862 6
8040.288 2
8040.713 3
8041.139 4
8041.564 6
8041.990 2
8042.415 3
8042.841 3
8043.267 5
8043.692 7
8044.118 7
8044.544 8
8044.969 5
8045.395 1
8045.821 5
8046.247 10
8046.672 21
8047.098 15
8047.524 13
8047.949 8
8048.375 12
8048.801 9
8049.227 8
8049.653 8
8050.078 10
8050.504 15
8050.930 14
8051.356 8
8051.782 19
8052.208 12
8052.634 10
8053.060 2
8053.485 0
8053.911 8
8054.337 9
8054.763 11
8055.189 2
8055.615 3
8056.041 5
8056.467 3
8056.893 1
8057.319 3
8057.745 8
8058.171 5
8058.597 2
8059.023 1
8059.449 2
8059.875 2
8060.301 5
8060.728 9
8061.154 4
8061.580 9
8062.006 6
8062.432 6
8062.858 4
8063.284 3
8063.711 6
8064.137 6
8064.563 1
8064.989 4
8065.415 6
8065.842 7
8066.268 3
8066.694 2
8067.120 7
8067.547 6
8067.973 1
8068.399 3
8068.826 4
8069.252 5
8069.678 4
8070.105 1
8070.531 10
8070.957 7
8071.384 1
8071.810 0
8072.237 0
8072.663 2
8073.089 3
8073.516 4
8073.942 4
8074.369 2
8074.795 7
8075.222 13
8075.648 8
8076.075 3
8076.501 3
8076.928 4
8077.354 1
8077.781 6
8078.207 6
8078.634 5
8079.061 4
8079.487 1
8079.914 2
8080.340 5
8080.767 3
8081.194 3
8081.620 1
8082.047 1
8082.474 7
8082.900 13
8083.327 5
8083.754 3
8084.180 1
8084.607 1
8085.034 2
8085.461 7
8085.887 5
8086.314 3
8086.741 6
8087.168 7
8087.595 9
8088.021 9
8088.448 8
8088.875 6
8089.302 4
8089.729 2
8090.156 1
8090.583 1
8091.010 3
8091.436 4
8091.863 1
8092.290 3
8092.717 4
8093.144 6
8093.571 10
8093.998 11
8094.425 10
8094.852 2
8095.279 9
8095.706 1
8096.133 3
8096.560 2
8096.987 9
8097.414 7
8097.842 10
8098.269 9
8098.696 5
8099.123 7
8099.550 9
8099.977 6
8100.404 8
8100.831 8
8101.259 5
8101.686 6
8102.113 0
8102.540 1
8102.967 7
8103.395 9
8103.822 6
8104.249 4
8104.676 6
8105.104 9
8105.531 4
8105.958 4
8106.386 5
8106.813 4
8107.240 3
8107.668 1
8108.095 2
8108.522 8
8108.950 5
8109.377 2
8109.804 11
8110.232 9
8110.659 2
8111.087 3
8111.514 2
8111.942 2
8112.369 3
8112.797 3
8113.224 6
8113.652 15
8114.079 8
8114.507 5
8114.934 3
8115.362 1
8115.789 9
8116.217 4
8116.644 0
8117.072 3
8117.500 6
8117.927 9
8118.355 8
8118.782 5
8119.210 6
8119.638 2
8120.065 1
8120.493 2
8120.921 9
8121.349 5
8121.776 6
8122.204 1
8122.632 0
8123.059 1
8123.487 10
8123.915 6
8124.343 7
8124.771 8
8125.198 10
8125.626 11
8126.054 7
8126.482 5
8126.910 3
8127.338 0
8127.765 1
8128.193 4
8128.621 4
8129.049 0
8129.477 4
8129.905 3
8130.333 2
8130.761 1
8131.189 1
8131.617 0
8132.045 7
8132.473 10
8132.901 6
8133.329 6
8133.757 4
8134.185 2
8134.613 1
8135.041 3
8135.469 12
8135.897 10
8136.325 2
8136.753 2
8137.182 2
8137.610 8
8138.038 11
8138.466 13
8138.894 14
8139.322 18
8139.751 12
8140.179 13
8140.607 14
8141.035 6
8141.463 4
8141.892 11
8142.320 12
8142.748 20
8143.176 14
8143.605 9
8144.033 5
8144.461 4
8144.890 4
8145.318 4
8145.746 3
8146.175 4
8146.603 2
8147.032 8
8147.460 6
8147.888 5
8148.317 3
8148.745 0
8149.174 7
8149.602 7
8150.031 7
8150.459 0
8150.887 9
8151.316 7
8151.744 7
8152.173 10
8152.602 7
8153.030 3
8153.459 8
8153.887 3
8154.316 1
8154.744 5
8155.173 0
8155.602 1
8156.030 2
8156.459 1
8156.887 0
8157.316 0
8157.745 0
8158.173 3
8158.602 3
8159.031 2
8159.460 6
8159.888 1
8160.317 6
8160.746 5
8161.175 1
8161.603 1
8162.032 2
8162.461 6
8162.890 8
8163.318 7
8163.747 7
8164.176 5
8164.605 4
8165.034 3
8165.463 9
8165.892 9
8166.320 5
8166.749 5
8167.178 4
8167.607 2
8168.036 2
8168.465 1
8168.894 4
8169.323 3
8169.752 3
8170.181 3
8170.610 4
8171.039 4
8171.468 4
8171.897 2
8172.326 2
8172.755 1
8173.184 3
8173.613 3
8174.042 10
8174.472 8
8174.901 6
8175.330 2
8175.759 3
8176.188 2
8176.617 10
8177.046 9
8177.476 3
8177.905 4
8178.334 5
8178.763 7
8179.193 9
8179.622 12
8180.051 4
8180.480 7
8180.910 2
8181.339 1
8181.768 1
8182.197 8
8182.627 11
8183.056 4
8183.485 7
8183.915 8
8184.344 8
8184.774 5
8185.203 1
8185.632 7
8186.062 5
8186.491 10
8186.921 9
8187.350 8
8187.779 4
8188.209 0
8188.638 0
8189.068 2
8189.497 3
8189.927 2
8190.356 2
8190.786 4
8191.216 6
8191.645 2
8192.075 9
8192.504 2
8192.934 0
8193.363 4
8193.793 2
8194.223 0
8194.652 0
8195.082 1
8195.512 7
8195.941 8
8196.371 5
8196.801 0
8197.230 1
8197.660 1
8198.090 6
8198.520 7
8198.949 2
8199.379 0
8199.809 0
8200.239 1
8200.668 2
8201.098 13
8201.528 11
8201.958 14
8202.388 12
8202.818 17
8203.247 12
8203.677 13
8204.107 29
8204.537 19
8204.967 15
8205.397 18
8205.827 10
8206.257 10
8206.687 14
8207.117 17
8207.547 15
8207.977 5
8208.407 10
8208.837 7
8209.267 10
8209.697 10
8210.127 4
8210.557 9
8210.987 7
8211.417 6
8211.847 7
8212.277 10
8212.707 4
8213.137 3
8213.568 8
8213.998 7
8214.428 6
8214.858 3
8215.288 3
8215.718 6
8216.149 17
8216.579 7
8217.009 6
8217.439 21
8217.870 14
8218.300 8
8218.730 5
8219.160 8
8219.591 9
8220.021 10
8220.451 11
8220.882 6
8221.312 4
8221.742 10
8222.173 14
8222.603 7
8223.033 5
8223.464 10
8223.894 8
8224.325 8
8224.755 15
8225.186 9
8225.616 5
8226.046 2
8226.477 8
8226.907 11
8227.338 6
8227.768 6
8228.199 2
8228.629 3
8229.060 3
8229.491 1
8229.921 5
8230.352 2
8230.782 5
8231.213 5
8231.644 3
8232.074 3
8232.505 1
8232.935 9
8233.366 6
8233.797 1
8234.227 0
8234.658 1
8235.089 4
8235.520 7
8235.950 7
8236.381 6
8236.812 3
8237.242 2
8237.673 0
8238.104 2
8238.535 5
8238.966 2
8239.396 6
8239.827 2
8240.258 1
8240.689 2
8241.120 4
8241.551 6
8241.982 2
8242.412 3
8242.843 8
8243.274 7
8243.705 4
8244.136 5
8244.567 5
8244.998 13
8245.429 7
8245.860 5
8246.291 2
8246.722 0
8247.153 0
8247.584 9
8248.015 5
8248.446 4
8248.877 1
8249.308 3
8249.739 5
8250.170 2
8250.602 8
8251.033 5
8251.464 2
8251.895 0
8252.326 2
8252.757 7
8253.188 4
8253.620 6
8254.051 5
8254.482 5
8254.913 3
8255.344 5
8255.776 8
8256.207 0
8256.638 1
8257.070 0
8257.501 2
8257.932 0
8258.363 1
8258.795 5
8259.226 10
8259.657 8
8260.089 5
8260.520 1
8260.952 1
8261.383 7
8261.814 11
8262.246 4
8262.677 3
8263.109 4
8263.540 5
8263.972 5
8264.403 4
8264.834 6
8265.266 4
8265.697 2
8266.129 2
8266.560 1
8266.992 1
8267.424 6
8267.855 7
8268.287 4
8268.718 1
8269.150 4
8269.581 3
8270.013 2
8270.445 6
8270.876 3
8271.308 1
8271.740 0
8272.171 3
8272.603 5
8273.035 6
8273.466 6
8273.898 4
8274.330 6
8274.762 3
8275.193 1
8275.625 3
8276.057 0
8276.489 4
8276.921 4
8277.352 6
8277.784 6
8278.216 6
8278.648 4
8279.080 2
8279.512 2
8279.943 1
8280.375 4
8280.807 6
8281.239 2
8281.671 3
8282.103 2
8282.535 1
8282.967 3
8283.399 4
8283.831 1
8284.263 4
8284.695 6
8285.127 10
8285.559 5
8285.991 4
8286.423 3
8286.855 9
8287.287 5
8287.719 3
8288.151 5
8288.583 4
8289.015 7
8289.448 5
8289.880 11
8290.312 3
8290.744 0
8291.176 3
8291.608 2
8292.041 3
8292.473 2
8292.905 2
8293.337 1
8293.769 1
8294.202 3
8294.634 5
8295.066 3
8295.498 7
8295.931 4
8296.363 2
8296.795 11
8297.228 9
8297.660 4
8298.092 4
8298.525 3
8298.957 1
8299.390 10
8299.822 4
8300.254 1
8300.687 4
8301.119 2
8301.552 8
8301.984 10
8302.417 3
8302.849 2
8303.282 1
8303.714 0
8304.147 1
8304.579 3
8305.012 3
8305.444 3
8305.877 3
8306.309 2
8306.742 2
8307.174 11
8307.607 6
8308.040 4
8308.472 4
8308.905 0
8309.338 4
8309.770 0
8310.203 2
8310.636 4
8311.068 7
8311.501 5
8311.934 0
8312.366 1
8312.799 0
8313.232 1
8313.665 3
8314.097 3
8314.530 5
8314.963 4
8315.396 2
8315.829 3
8316.261 5
8316.694 2
8317.127 2
8317.560 1
8317.993 1
8318.426 7
8318.859 6
8319.291 1
8319.724 0
8320.157 1
8320.590 3
8321.023 4
8321.456 9
8321.889 9
8322.322 6
8322.755 7
8323.188 5
8323.621 2
8324.054 0
8324.487 4
8324.920 1
8325.353 0
8325.786 2
8326.220 1
8326.653 1
8327.086 1
8327.519 2
8327.952 2
8328.385 4
8328.818 6
8329.251 3
8329.685 2
8330.118 6
8330.551 18
8330.984 5
8331.417 1
8331.851 3
8332.284 4
8332.717 0
8333.150 0
8333.584 2
8334.017 1
8334.450 7
8334.884 6
8335.317 7
8335.750 4
8336.184 3
8336.617 1
8337.050 2
8337.484 3
8337.917 0
8338.351 9
8338.784 14
8339.217 7
8339.651 3
8340.084 5
8340.518 5
8340.951 7
8341.385 9
8341.818 1
8342.252 2
8342.685 2
8343.119 3
8343.552 3
8343.986 2
8344.419 1
8344.853 6
8345.286 4
8345.720 3
8346.154 2
8346.587 1
8347.021 3
8347.455 1
8347.888 2
8348.322 0
8348.756 3
8349.189 5
8349.623 2
8350.057 2
8350.490 6
8350.924 5
8351.358 3
8351.792 0
8352.225 3
8352.659 1
8353.093 10
8353.527 9
8353.961 5
8354.394 3
8354.828 5
8355.262 2
8355.696 3
8356.130 5
8356.564 7
8356.998 9
8357.431 7
8357.865 6
8358.299 0
8358.733 2
8359.167 6
8359.601 7
8360.035 2
8360.469 1
8360.903 3
8361.337 1
8361.771 2
8362.205 4
8362.639 9
8363.073 9
8363.507 5
8363.941 2
8364.375 2
8364.809 0
8365.244 5
8365.678 4
8366.112 2
8366.546 2
8366.980 2
8367.414 1
8367.848 3
8368.283 9
8368.717 3
8369.151 7
8369.585 11
8370.019 8
8370.454 4
8370.888 4
8371.322 2
8371.756 5
8372.191 10
8372.625 11
8373.059 3
8373.494 2
8373.928 2
8374.362 3
8374.797 6
8375.231 4
8375.665 5
8376.100 2
8376.534 5
8376.969 8
8377.403 4
8377.837 3
8378.272 1
8378.706 0
8379.141 2
8379.575 4
8380.010 0
8380.444 1
8380.879 4
8381.313 2
8381.748 1
8382.182 2
8382.617 4
8383.052 2
8383.486 12
8383.921 13
8384.355 7
8384.790 3
8385.225 4
8385.659 9
8386.094 7
8386.528 8
8386.963 6
8387.398 5
8387.833 2
8388.267 6
8388.702 0
8389.137 1
8389.571 1
8390.006 2
8390.441 5
8390.876 2
8391.310 3
8391.745 2
8392.180 5
8392.615 3
8393.050 1
8393.485 2
8393.919 3
8394.354 3
8394.789 8
8395.224 9
8395.659 8
8396.094 2
8396.529 6
8396.964 13
8397.399 9
8397.834 7
8398.269 8
8398.703 6
8399.138 1
8399.573 1
8400.008 4
8400.443 2
8400.879 5
8401.314 6
8401.749 11
8402.184 15
8402.619 11
8403.054 4
8403.489 1
8403.924 1
8404.359 2
8404.794 1
8405.229 3
8405.665 1
8406.100 6
8406.535 7
8406.970 2
8407.405 4
8407.841 5
8408.276 8
8408.711 5
8409.146 0
8409.582 2
8410.017 2
8410.452 2
8410.887 2
8411.323 6
8411.758 2
8412.193 8
8412.629 6
8413.064 3
8413.499 5
8413.935 6
8414.370 5
8414.805 1
8415.241 1
8415.676 2
8416.112 2
8416.547 1
8416.983 0
8417.418 0
8417.854 2
8418.289 0
8418.725 2
8419.160 4
8419.596 9
8420.031 6
8420.467 4
8420.902 2
8421.338 5
8421.773 3
8422.209 3
8422.644 5
8423.080 2
8423.516 8
8423.951 3
8424.387 4
8424.823 2
8425.258 6
8425.694 2
8426.130 1
8426.565 6
8427.001 10
8427.437 13
8427.872 7
8428.308 7
8428.744 5
8429.180 5
8429.616 4
8430.051 2
8430.487 11
8430.923 6
8431.359 8
8431.795 4
8432.230 4
8432.666 6
8433.102 6
8433.538 0
8433.974 1
8434.410 0
8434.846 3
8435.282 4
8435.718 1
8436.154 3
8436.590 4
8437.025 2
8437.461 1
8437.897 8
8438.333 7
8438.769 5
8439.205 11
8439.642 5
8440.078 8
8440.514 6
8440.950 3
8441.386 1
8441.822 6
8442.258 4
8442.694 7
8443.130 9
8443.566 6
8444.003 7
8444.439 5
8444.875 3
8445.311 6
8445.747 8
8446.183 3
8446.620 3
8447.056 3
8447.492 4
8447.928 9
8448.365 24
8448.801 18
8449.237 19
8449.673 25
8450.110 16
8450.546 9
8450.982 6
8451.419 4
8451.855 6
8452.292 8
8452.728 12
8453.164 9
8453.601 7
8454.037 11
8454.474 18
8454.910 16
8455.346 15
8455.783 13
8456.219 3
8456.656 3
8457.092 14
8457.529 5
8457.965 3
8458.402 5
8458.838 4
8459.275 2
8459.711 3
8460.148 4
8460.585 2
8461.021 2
8461.458 7
8461.894 7
8462.331 8
8462.768 5
8463.204 8
8463.641 10
8464.078 9
8464.514 16
8464.951 14
8465.388 16
8465.824 15
8466.261 20
8466.698 14
8467.135 22
8467.571 14
8468.008 9
8468.445 13
8468.882 20
8469.319 34
8469.755 40
8470.192 29
8470.629 26
8471.066 40
8471.503 51
8471.940 68
8472.377 88
8472.813 137
8473.250 214
8473.687 338
8474.124 387
8474.561 444
8474.998 542
8475.435 646
8475.872 646
8476.309 672
8476.746 705
8477.183 708
8477.620 588
8478.057 472
8478.494 346
8478.931 247
8479.368 191
8479.805 148
8480.242 109
8480.679 93
8481.117 62
8481.554 63
8481.991 54
8482.428 66
8482.865 53
8483.302 36
8483.739 43
8484.177 42
8484.614 21
8485.051 15
8485.488 18
8485.926 26
8486.363 21
8486.800 27
8487.237 27
8487.675 17
8488.112 18
8488.549 20
8488.987 20
8489.424 22
8489.861 22
8490.299 23
8490.736 18
8491.173 16
8491.611 14
8492.048 14
8492.485 15
8492.923 6
8493.360 10
8493.798 17
8494.235 18
8494.673 14
8495.110 6
8495.548 7
8495.985 9
8496.423 14
8496.860 7
8497.298 9
8497.735 22
8498.173 20
8498.610 17
8499.048 10
8499.485 12
8499.923 9
8500.361 18
8500.798 24
8501.236 14
8501.674 12
8502.111 21
8502.549 26
8502.987 18
8503.424 20
8503.862 19
8504.300 15
8504.737 13
8505.175 12
8505.613 16
8506.051 30
8506.488 20
8506.926 17
8507.364 12
8507.802 10
8508.240 10
8508.677 11
8509.115 10
8509.553 9
8509.991 12
8510.429 9
8510.867 17
8511.305 15
8511.742 9
8512.180 6
8512.618 9
8513.056 6
8513.494 2
8513.932 7
8514.370 9
8514.808 15
8515.246 5
8515.684 5
8516.122 6
8516.560 7
8516.998 5
8517.436 15
8517.874 13
8518.312 0
8518.750 2
8519.189 3
8519.627 3
8520.065 1
8520.503 2
8520.941 8
8521.379 5
8521.817 9
8522.255 4
8522.694 6
8523.132 13
8523.570 9
8524.008 22
8524.447 15
8524.885 16
8525.323 18
8525.761 12
8526.200 6
8526.638 1
8527.076 6
8527.514 6
8527.953 5
8528.391 23
8528.829 21
8529.268 12
8529.706 5
8530.145 2
8530.583 5
8531.021 4
8531.460 14
8531.898 9
8532.337 8
8532.775 9
8533.214 12
8533.652 6
8534.090 6
8534.529 2
8534.967 4
8535.406 11
8535.844 9
8536.283 6
8536.722 4
8537.160 2
8537.599 12
8538.037 7
8538.476 9
8538.914 13
8539.353 4
8539.792 2
8540.230 4
8540.669 5
8541.108 5
8541.546 15
8541.985 19
8542.424 26
8542.862 21
8543.301 21
8543.740 20
8544.179 13
8544.617 10
8545.056 12
8545.495 14
8545.934 7
8546.372 6
8546.811 3
8547.250 9
8547.689 9
8548.128 6
8548.567 6
8549.005 12
8549.444 12
8549.883 14
8550.322 10
8550.761 9
8551.200 12
8551.639 6
8552.078 3
8552.517 5
8552.956 9
8553.395 5
8553.834 7
8554.273 6
8554.712 6
8555.151 8
8555.590 10
8556.029 12
8556.468 14
8556.907 12
8557.346 10
8557.785 6
8558.224 4
8558.663 9
8559.102 11
8559.542 6
8559.981 2
8560.420 5
8560.859 15
8561.298 13
8561.737 12
8562.177 9
8562.616 9
8563.055 13
8563.494 15
8563.934 16
8564.373 17
8564.812 13
8565.251 10
8565.691 8
8566.130 20
8566.569 24
8567.009 25
8567.448 29
8567.887 16
8568.327 8
8568.766 6
8569.205 14
8569.645 14
8570.084 12
8570.524 11
8570.963 9
8571.403 15
8571.842 13
8572.281 14
8572.721 14
8573.160 3
8573.600 1
8574.039 0
8574.479 8
8574.918 6
8575.358 14
8575.798 10
8576.237 12
8576.677 21
8577.116 34
8577.556 48
8577.995 48
8578.435 43
8578.875 40
8579.314 54
8579.754 39
8580.194 42
8580.633 47
8581.073 40
8581.513 31
8581.952 16
8582.392 20
8582.832 19
8583.272 23
8583.711 18
8584.151 25
8584.591 20
8585.031 23
8585.471 33
8585.910 26
8586.350 36
8586.790 54
8587.230 42
8587.670 37
8588.110 24
8588.550 28
8588.989 21
8589.429 17
8589.869 16
8590.309 15
8590.749 10
8591.189 16
8591.629 20
8592.069 25
8592.509 17
8592.949 10
8593.389 10
8593.829 5
8594.269 7
8594.709 8
8595.149 4
8595.589 4
8596.029 11
8596.469 10
8596.909 9
8597.350 1
8597.790 6
8598.230 3
8598.670 3
8599.110 8
8599.550 14
8599.990 9
8600.431 9
8600.871 8
8601.311 10
8601.751 9
8602.191 4
8602.632 2
8603.072 2
8603.512 3
8603.952 5
8604.393 4
8604.833 7
8605.273 0
8605.714 2
8606.154 4
8606.594 2
8607.035 7
8607.475 17
8607.915 8
8608.356 3
8608.796 6
8609.237 4
8609.677 7
8610.118 6
8610.558 3
8610.998 3
8611.439 5
8611.879 4
8612.320 1
8612.760 4
8613.201 7
8613.641 1
8614.082 3
8614.523 2
8614.963 2
8615.404 0
8615.844 0
8616.285 1
8616.725 5
8617.166 12
8617.607 10
8618.047 2
8618.488 0
8618.929 2
8619.369 5
8619.810 7
8620.251 6
8620.691 5
8621.132 9
8621.573 17
8622.014 11
8622.454 10
8622.895 9
8623.336 5
8623.777 6
8624.217 5
8624.658 5
8625.099 7
8625.540 10
8625.981 16
8626.422 8
8626.862 4
8627.303 6
8627.744 12
8628.185 11
8628.626 10
8629.067 7
8629.508 7
8629.949 13
8630.390 13
8630.831 12
8631.272 17
8631.713 8
8632.154 9
8632.595 5
8633.036 7
8633.477 7
8633.918 3
8634.359 5
8634.800 5
8635.241 3
8635.682 4
8636.123 4
8636.564 4
8637.005 8
8637.447 3
8637.888 10
8638.329 12
8638.770 9
8639.211 6
8639.652 4
8640.094 5
8640.535 1
8640.976 5
8641.417 3
8641.859 0
8642.300 0
8642.741 4
8643.182 3
8643.624 5
8644.065 15
8644.506 12
8644.948 9
8645.389 9
8645.830 5
8646.272 3
8646.713 5
8647.154 2
8647.596 2
8648.037 7
8648.479 6
8648.920 2
8649.362 4
8649.803 4
8650.244 5
8650.686 1
8651.127 3
8651.569 6
8652.010 3
8652.452 4
8652.893 3
8653.335 2
8653.777 3
8654.218 5
8654.660 6
8655.101 9
8655.543 3
8655.985 2
8656.426 2
8656.868 1
8657.309 2
8657.751 2
8658.193 0
8658.634 2
8659.076 9
8659.518 4
8659.960 10
8660.401 12
8660.843 4
8661.285 3
8661.727 2
8662.168 1
8662.610 4
8663.052 3
8663.494 0
8663.935 6
8664.377 17
8664.819 9
8665.261 6
8665.703 7
8666.145 16
8666.587 9
8667.028 3
8667.470 2
8667.912 3
8668.354 3
8668.796 3
8669.238 9
8669.680 7
8670.122 5
8670.564 3
8671.006 7
8671.448 4
8671.890 9
8672.332 8
8672.774 9
8673.216 9
8673.658 9
8674.100 10
8674.542 5
8674.985 9
8675.427 13
8675.869 11
8676.311 5
8676.753 11
8677.195 9
8677.637 8
8678.080 9
8678.522 15
8678.964 22
8679.406 8
8679.848 13
8680.291 11
8680.733 12
8681.175 23
8681.617 13
8682.060 18
8682.502 33
8682.944 34
8683.387 34
8683.829 20
8684.271 13
8684.714 10
8685.156 9
8685.598 14
8686.041 27
8686.483 33
8686.925 23
8687.368 10
8687.810 8
8688.253 13
8688.695 18
8689.138 13
8689.580 12
8690.023 22
8690.465 18
8690.908 22
8691.350 24
8691.793 28
8692.235 27
8692.678 30
8693.120 22
8693.563 26
8694.005 32
8694.448 27
8694.891 23
8695.333 18
8695.776 12
8696.218 9
8696.661 13
8697.104 9
8697.546 13
8697.989 7
8698.432 15
8698.875 18
8699.317 16
8699.760 12
8700.203 7
8700.646 15
8701.088 11
8701.531 7
8701.974 1
8702.417 2
8702.859 3
8703.302 6
8703.745 5
8704.188 8
8704.631 3
8705.074 7
8705.517 22
8705.959 27
8706.402 17
8706.845 8
8707.288 9
8707.731 10
8708.174 11
8708.617 11
8709.060 16
8709.503 19
8709.946 22
8710.389 13
8710.832 12
8711.275 14
8711.718 9
8712.161 4
8712.604 2
8713.047 10
8713.490 10
8713.933 4
8714.376 2
8714.820 14
8715.263 20
8715.706 9
8716.149 3
8716.592 4
8717.035 10
8717.479 10
8717.922 16
8718.365 14
8718.808 6
8719.251 6
8719.695 9
8720.138 10
8720.581 16
8721.024 18
8721.468 22
8721.911 19
8722.354 13
8722.798 10
8723.241 13
8723.684 6
8724.128 14
8724.571 11
8725.014 9
8725.458 16
8725.901 26
8726.345 29
8726.788 21
8727.231 13
8727.675 21
8728.118 24
8728.562 16
8729.005 5
8729.449 8
8729.892 9
8730.336 14
8730.779 12
8731.223 11
8731.666 12
8732.110 11
8732.553 13
8732.997 15
8733.441 11
8733.884 11
8734.328 11
8734.771 13
8735.215 12
8735.659 11
8736.102 16
8736.546 20
8736.990 22
8737.433 32
8737.877 22
8738.321 18
8738.765 21
8739.208 15
8739.652 21
8740.096 20
8740.540 15
8740.983 18
8741.427 18
8741.871 14
8742.315 9
8742.759 9
8743.202 14
8743.646 14
8744.090 15
8744.534 15
8744.978 22
8745.422 28
8745.866 19
8746.310 23
8746.754 30
8747.198 37
8747.641 35
8748.085 27
8748.529 30
8748.973 25
8749.417 18
8749.861 33
8750.305 20
8750.749 27
8751.194 33
8751.638 24
8752.082 23
8752.526 31
8752.970 43
8753.414 38
8753.858 41
8754.302 46
8754.746 37
8755.190 39
8755.635 43
8756.079 49
8756.523 46
8756.967 45
8757.411 43
8757.856 41
8758.300 70
8758.744 72
8759.188 78
8759.632 105
8760.077 120
8760.521 135
8760.965 150
8761.410 184
8761.854 247
8762.298 308
8762.743 371
8763.187 382
8763.631 391
8764.076 413
8764.520 467
8764.964 500
8765.409 484
8765.853 471
8766.298 463
8766.742 424
8767.187 441
8767.631 386
8768.076 327
8768.520 264
8768.964 215
8769.409 198
8769.854 159
8770.298 161
8770.743 148
8771.187 112
8771.632 90
8772.076 74
8772.521 71
8772.965 70
8773.410 52
8773.855 59
8774.299 52
8774.744 64
8775.189 56
8775.633 50
8776.078 55
8776.523 62
8776.967 70
8777.412 77
8777.857 76
8778.301 83
8778.746 72
8779.191 82
8779.636 103
8780.081 119
8780.525 119
8780.970 111
8781.415 83
8781.860 79
8782.305 65
8782.749 51
8783.194 55
8783.639 43
8784.084 39
8784.529 32
8784.974 33
8785.419 31
8785.864 23
8786.309 44
8786.754 41
8787.199 34
8787.643 30
8788.088 24
8788.533 26
8788.978 20
8789.423 22
8789.869 16
8790.314 20
8790.759 27
8791.204 20
8791.649 8
8792.094 12
8792.539 17
8792.984 20
8793.429 38
8793.874 29
8794.319 25
8794.765 24
8795.210 25
8795.655 23
8796.100 15
8796.545 10
8796.990 9
8797.436 13
8797.881 12
8798.326 22
8798.771 18
8799.217 9
8799.662 10
8800.107 14
8800.553 15
8800.998 11
8801.443 8
8801.888 8
8802.334 6
8802.779 3
8803.225 11
8803.670 27
8804.115 23
8804.561 18
8805.006 21
8805.452 15
8805.897 24
8806.342 28
8806.788 22
8807.233 26
8807.679 34
8808.124 40
8808.570 39
8809.015 36
8809.461 36
8809.906 15
8810.352 19
8810.797 17
8811.243 24
8811.689 18
8812.134 21
8812.580 17
8813.025 9
8813.471 15
8813.917 42
8814.362 39
8814.808 30
8815.254 33
8815.699 20
8816.145 8
8816.591 6
8817.036 5
8817.482 9
8817.928 13
8818.374 7
8818.819 8
8819.265 17
8819.711 11
8820.157 10
8820.603 8
8821.048 12
8821.494 15
8821.940 15
8822.386 23
8822.832 24
8823.278 25
8823.724 21
8824.169 23
8824.615 26
8825.061 23
8825.507 15
8825.953 12
8826.399 13
8826.845 20
8827.291 20
8827.737 15
8828.183 15
8828.629 10
8829.075 11
8829.521 21
8829.967 25
8830.413 14
8830.859 24
8831.305 28
8831.751 27
8832.198 11
8832.644 6
8833.090 11
8833.536 10
8833.982 15
8834.428 13
8834.874 16
8835.321 15
8835.767 10
8836.213 14
8836.659 13
8837.105 16
8837.552 27
8837.998 18
8838.444 13
8838.890 12
8839.337 12
8839.783 21
8840.229 15
8840.676 11
8841.122 18
8841.568 17
8842.015 19
8842.461 16
8842.907 16
8843.354 7
8843.800 9
8844.247 7
8844.693 11
8845.139 9
8845.586 11
8846.032 8
8846.479 6
8846.925 4
8847.372 3
8847.818 1
8848.265 8
8848.711 11
8849.158 10
8849.604 9
8850.051 6
8850.497 12
8850.944 9
8851.391 9
8851.837 12
8852.284 11
8852.730 10
8853.177 9
8853.624 14
8854.070 13
8854.517 12
8854.964 7
8855.410 6
8855.857 10
8856.304 19
8856.751 13
8857.197 5
8857.644 10
8858.091 9
8858.538 6
8858.984 9
8859.431 10
8859.878 4
8860.325 2
8860.772 0
8861.218 0
8861.665 1
8862.112 9
8862.559 7
8863.006 4
8863.453 3
8863.900 8
8864.347 22
8864.793 27
8865.240 18
8865.687 9
8866.134 17
8866.581 15
8867.028 14
8867.475 10
8867.922 13
8868.369 18
8868.816 18
8869.263 14
8869.710 21
8870.157 14
8870.605 9
8871.052 13
8871.499 15
8871.946 10
8872.393 15
8872.840 4
8873.287 0
8873.734 13
8874.182 7
8874.629 10
8875.076 12
8875.523 12
8875.970 10
8876.418 16
8876.865 9
8877.312 7
8877.759 7
8878.207 7
8878.654 11
8879.101 12
8879.548 14
8879.996 17
8880.443 24
8880.890 21
8881.338 16
8881.785 23
8882.232 21
8882.680 17
8883.127 21
8883.575 27
8884.022 19
8884.469 11
8884.917 16
8885.364 16
8885.812 19
8886.259 15
8886.707 13
8887.154 13
8887.602 8
8888.049 7
8888.497 16
8888.944 11
8889.392 6
8889.839 11
8890.287 13
8890.735 11
8891.182 6
8891.630 16
8892.077 23
8892.525 15
8892.973 26
8893.420 30
8893.868 28
8894.316 22
8894.763 15
8895.211 12
8895.659 9
8896.106 19
8896.554 12
8897.002 15
8897.450 19
8897.897 21
8898.345 18
8898.793 18
8899.241 20
8899.689 23
8900.136 23
8900.584 20
8901.032 10
8901.480 24
8901.928 27
8902.376 21
8902.824 28
8903.271 29
8903.719 23
8904.167 18
8904.615 21
8905.063 31
8905.511 22
8905.959 23
8906.407 29
8906.855 25
8907.303 29
8907.751 39
8908.199 49
8908.647 46
8909.095 45
8909.543 66
8909.991 81
8910.439 120
8910.887 182
8911.336 203
8911.784 281
8912.232 379
8912.680 494
8913.128 624
8913.576 729
8914.024 782
8914.473 779
8914.921 840
8915.369 909
8915.817 891
8916.265 792
8916.714 698
8917.162 640
8917.610 584
8918.058 483
8918.507 391
8918.955 318
8919.403 245
8919.852 185
8920.300 153
8920.748 114
8921.197 83
8921.645 93
8922.093 88
8922.542 63
8922.990 58
8923.439 54
8923.887 62
8924.335 59
8924.784 47
8925.232 40
8925.681 54
8926.129 60
8926.578 68
8927.026 100
8927.475 132
8927.923 150
8928.372 156
8928.820 164
8929.269 169
8929.717 176
8930.166 183
8930.615 184
8931.063 214
8931.512 202
8931.960 157
8932.409 147
8932.858 124
8933.306 100
8933.755 94
8934.204 106
8934.652 100
8935.101 79
8935.550 61
8935.999 37
8936.447 33
8936.896 31
8937.345 26
8937.794 22
8938.242 26
8938.691 34
8939.140 31
8939.589 30
8940.038 30
8940.486 43
8940.935 35
8941.384 25
8941.833 29
8942.282 28
8942.731 24
8943.180 29
8943.629 27
8944.078 28
8944.527 25
8944.975 27
8945.424 28
8945.873 29
8946.322 23
8946.771 25
8947.220 21
8947.669 24
8948.118 28
8948.567 42
8949.017 26
8949.466 23
8949.915 13
8950.364 14
8950.813 19
8951.262 30
8951.711 26
8952.160 18
8952.609 19
8953.059 24
8953.508 23
8953.957 14
8954.406 9
8954.855 9
8955.304 17
8955.754 16
8956.203 23
8956.652 23
8957.101 27
8957.551 40
8958.000 34
8958.449 26
8958.899 28
8959.348 30
8959.797 25
8960.247 28
8960.696 32
8961.145 23
8961.595 19
8962.044 19
8962.493 14
8962.943 14
8963.392 24
8963.842 25
8964.291 27
8964.740 23
8965.190 26
8965.639 33
8966.089 35
8966.538 45
8966.988 39
8967.437 33
8967.887 33
8968.336 35
8968.786 30
8969.236 27
8969.685 27
8970.135 45
8970.584 43
8971.034 27
8971.484 39
8971.933 27
8972.383 24
8972.832 23
8973.282 26
8973.732 22
8974.182 22
8974.631 17
8975.081 31
8975.531 45
8975.980 33
8976.430 32
8976.880 30
8977.330 25
8977.779 23
8978.229 17
8978.679 23
8979.129 25
8979.579 31
8980.028 43
8980.478 37
8980.928 40
8981.378 42
8981.828 35
8982.278 26
8982.728 26
8983.178 29
8983.628 26
8984.077 27
8984.527 30
8984.977 36
8985.427 47
8985.877 43
8986.327 49
8986.777 32
8987.227 26
8987.677 23
8988.127 15
8988.577 20
8989.027 35
8989.478 24
8989.928 21
8990.378 20
8990.828 18
8991.278 18
8991.728 28
8992.178 39
8992.628 36
8993.079 25
8993.529 27
8993.979 23
8994.429 31
8994.879 38
8995.330 31
8995.780 35
8996.230 31
8996.680 28
8997.130 26
8997.581 24
8998.031 30
8998.481 21
8998.932 28
8999.382 32
8999.832 24
9000.283 20
9000.733 23
9001.183 27
9001.634 22
9002.084 19
9002.535 22
9002.985 16
9003.435 24
9003.886 34
9004.336 27
9004.787 27
9005.237 21
9005.688 28
9006.138 25
9006.589 24
9007.039 23
9007.490 11
9007.940 14
9008.391 21
9008.841 22
9009.292 27
9009.742 16
9010.193 23
9010.644 30
9011.094 19
9011.545 22
9011.996 21
9012.446 16
9012.897 43
9013.347 41
9013.798 32
9014.249 26
9014.700 21
9015.150 30
9015.601 31
9016.052 32
9016.502 37
9016.953 30
9017.404 27
9017.855 25
9018.306 26
9018.756 23
9019.207 25
9019.658 26
9020.109 28
9020.560 29
9021.011 31
9021.461 27
9021.912 14
9022.363 16
9022.814 30
9023.265 40
9023.716 47
9024.167 28
9024.618 19
9025.069 16
9025.520 8
9025.971 22
9026.422 19
9026.873 27
9027.324 16
9027.775 26
9028.226 28
9028.677 17
9029.128 21
9029.579 18
9030.030 24
9030.481 36
9030.932 46
9031.384 47
9031.835 40
9032.286 41
9032.737 42
9033.188 32
9033.639 22
9034.091 17
9034.542 30
9034.993 42
9035.444 35
9035.895 31
9036.347 31
9036.798 32
9037.249 31
9037.700 23
9038.152 16
9038.603 20
9039.054 29
9039.506 30
9039.957 33
9040.408 26
9040.860 33
9041.311 56
9041.762 47
9042.214 35
9042.665 36
9043.117 48
9043.568 50
9044.020 48
9044.471 42
9044.922 41
9045.374 43
9045.825 36
9046.277 44
9046.728 44
9047.180 34
9047.631 31
9048.083 43
9048.535 52
9048.986 61
9049.438 55
9049.889 45
9050.341 55
9050.793 58
9051.244 54
9051.696 57
9052.147 61
9052.599 61
9053.051 81
9053.502 91
9053.954 97
9054.406 103
9054.857 115
9055.309 124
9055.761 116
9056.213 106
9056.664 118
9057.116 128
9057.568 144
9058.020 141
9058.472 139
9058.923 125
9059.375 127
9059.827 131
9060.279 141
9060.731 123
9061.183 143
9061.635 152
9062.086 148
9062.538 149
9062.990 120
9063.442 128
9063.894 143
9064.346 149
9064.798 142
9065.250 126
9065.702 98
9066.154 112
9066.606 111
9067.058 137
9067.510 133
9067.962 150
9068.414 154
9068.866 151
9069.318 135
9069.770 130
9070.222 116
9070.674 114
9071.127 118
9071.579 145
9072.031 137
9072.483 170
9072.935 188
9073.387 189
9073.840 205
9074.292 185
9074.744 159
9075.196 190
9075.648 189
9076.101 181
9076.553 168
9077.005 159
9077.457 161
9077.910 162
9078.362 172
9078.814 194
9079.267 201
9079.719 175
9080.171 179
9080.624 188
9081.076 164
9081.528 170
9081.981 197
9082.433 211
9082.886 221
9083.338 218
9083.790 215
9084.243 219
9084.695 183
9085.148 213
9085.600 220
9086.053 214
9086.505 215
9086.958 204
9087.410 202
9087.863 201
9088.315 209
9088.768 230
9089.221 224
9089.673 208
9090.126 205
9090.578 195
9091.031 211
9091.484 218
9091.936 210
9092.389 216
9092.842 214
9093.294 213
9093.747 226
9094.200 232
9094.652 247
9095.105 254
9095.558 250
9096.010 242
9096.463 238
9096.916 261
9097.369 279
9097.822 274
9098.274 257
9098.727 269
9099.180 296
9099.633 266
9100.086 287
9100.538 279
9100.991 275
9101.444 321
9101.897 330
9102.350 350
9102.803 354
9103.256 360
9103.709 339
9104.162 359
9104.615 369
9105.068 334
9105.521 329
9105.974 333
9106.427 349
9106.880 350
9107.333 390
9107.786 374
9108.239 418
9108.692 439
9109.145 447
9109.598 486
9110.051 533
9110.504 555
9110.957 520
9111.410 531
9111.863 557
9112.317 573
9112.770 571
9113.223 598
9113.676 624
9114.129 605
9114.583 593
9115.036 645
9115.489 679
9115.942 676
9116.395 662
9116.849 705
9117.302 728
9117.755 807
9118.209 880
9118.662 956
9119.115 1001
9119.569 1026
9120.022 1018
9120.475 992
9120.929 1074
9121.382 1184
9121.835 1267
9122.289 1262
9122.742 1282
9123.196 1378
9123.649 1452
9124.102 1502
9124.556 1638
9125.009 1756
9125.463 1863
9125.916 2090
9126.370 2359
9126.823 2617
9127.277 3029
9127.730 3329
9128.184 3657
9128.637 3966
9129.091 4228
9129.545 4506
9129.998 4694
9130.452 4750
9130.905 4791
9131.359 4783
9131.813 4638
9132.266 4502
9132.720 4394
9133.174 4339
9133.627 4281
9134.081 4156
9134.535 4019
9134.988 3891
9135.442 3772
9135.896 3664
9136.350 3523
9136.803 3407
9137.257 3372
9137.711 3181
9138.165 3048
9138.619 3012
9139.072 3007
9139.526 2982
9139.980 2956
9140.434 2881
9140.888 2795
9141.342 2832
9141.795 2919
9142.249 2938
9142.703 2884
9143.157 2973
9143.611 2992
9144.065 2956
9144.519 2923
9144.973 2908
9145.427 2930
9145.881 2900
9146.335 2875
9146.789 2860
9147.243 2839
9147.697 2785
9148.151 2672
9148.605 2661
9149.059 2630
9149.513 2480
9149.967 2427
9150.421 2298
9150.875 2188
9151.330 2119
9151.784 2041
9152.238 1957
9152.692 1899
9153.146 1789
9153.600 1701
9154.055 1689
9154.509 1547
9154.963 1433
9155.417 1351
9155.871 1341
9156.326 1323
9156.780 1262
9157.234 1163
9157.688 1165
9158.143 1217
9158.597 1205
9159.051 1173
9159.506 1143
9159.960 1117
9160.414 1087
9160.869 1062
9161.323 987
9161.777 926
9162.232 896
9162.686 900
9163.141 871
9163.595 862
9164.050 883
9164.504 870
9164.958 862
9165.413 835
9165.867 759
9166.322 712
9166.776 736
9167.231 730
9167.685 678
9168.140 677
9168.595 669
9169.049 612
9169.504 579
9169.958 535
9170.413 509
9170.867 525
9171.322 519
9171.777 515
9172.231 489
9172.686 448
9173.141 466
9173.595 423
9174.050 406
9174.505 395
9174.959 414
9175.414 422
9175.869 375
9176.324 364
9176.778 339
9177.233 350
9177.688 313
9178.143 291
9178.597 311
9179.052 332
9179.507 318
9179.962 301
9180.417 312
9180.872 286
9181.326 286
9181.781 298
9182.236 283
9182.691 261
9183.146 260
9183.601 269
9184.056 273
9184.511 265
9184.966 304
9185.421 296
9185.876 303
9186.331 323
9186.786 292
9187.241 245
9187.696 238
9188.151 241
9188.606 217
9189.061 218
9189.516 205
9189.971 202
9190.426 201
9190.881 183
9191.336 182
9191.792 165
9192.247 146
9192.702 174
9193.157 212
9193.612 225
9194.067 206
9194.523 198
9194.978 186
9195.433 202
9195.888 182
9196.343 168
9196.799 174
9197.254 187
9197.709 180
9198.164 181
9198.620 172
9199.075 148
9199.530 151
9199.986 172
9200.441 176
9200.896 170
9201.352 162
9201.807 168
9202.263 155
9202.718 137
9203.173 150
9203.629 143
9204.084 166
9204.540 151
9204.995 144
9205.451 139
9205.906 140
9206.362 165
9206.817 163
9207.273 149
9207.728 155
9208.184 153
9208.639 154
9209.095 150
9209.550 139
9210.006 140
9210.461 117
9210.917 133
9211.373 141
9211.828 112
9212.284 106
9212.740 103
9213.195 98
9213.651 102
9214.107 126
9214.562 114
9215.018 125
9215.474 129
9215.929 129
9216.385 144
9216.841 132
9217.297 137
9217.752 144
9218.208 140
9218.664 131
9219.120 118
9219.576 116
9220.031 123
9220.487 124
9220.943 105
9221.399 83
9221.855 101
9222.311 100
9222.767 88
9223.223 77
9223.678 79
9224.134 100
9224.590 80
9225.046 81
9225.502 80
9225.958 81
9226.414 90
9226.870 89
9227.326 94
9227.782 92
9228.238 112
9228.694 121
9229.150 132
9229.606 126
9230.063 127
9230.519 118
9230.975 137
9231.431 131
9231.887 113
9232.343 115
9232.799 112
9233.255 116
9233.712 103
9234.168 95
9234.624 98
9235.080 101
9235.536 116
9235.993 120
9236.449 108
9236.905 108
9237.361 118
9237.818 102
9238.274 104
9238.730 89
9239.186 79
9239.643 72
9240.099 85
9240.555 88
9241.012 86
9241.468 93
9241.924 94
9242.381 93
9242.837 99
9243.294 99
9243.750 94
9244.207 119
9244.663 109
9245.119 113
9245.576 123
9246.032 98
9246.489 101
9246.945 89
9247.402 83
9247.858 86
9248.315 72
9248.771 75
9249.228 89
9249.685 80
9250.141 84
9250.598 101
9251.054 99
9251.511 95
9251.968 105
9252.424 94
9252.881 94
9253.337 105
9253.794 127
9254.251 95
9254.707 94
9255.164 99
9255.621 108
9256.078 103
9256.534 91
9256.991 90
9257.448 102
9257.905 106
9258.361 105
9258.818 141
9259.275 163
9259.732 148
9260.189 135
9260.645 134
9261.102 134
9261.559 134
9262.016 124
9262.473 117
9262.930 120
9263.387 139
9263.844 120
9264.301 116
9264.757 124
9265.214 127
9265.671 138
9266.128 133
9266.585 129
9267.042 125
9267.499 117
9267.956 99
9268.413 82
9268.870 83
9269.327 104
9269.784 95
9270.242 138
9270.699 135
9271.156 125
9271.613 133
9272.070 130
9272.527 133
9272.984 136
9273.441 156
9273.899 160
9274.356 163
9274.813 174
9275.270 188
9275.727 187
9276.185 174
9276.642 175
9277.099 174
9277.556 173
9278.014 200
9278.471 217
9278.928 187
9279.385 170
9279.843 171
9280.300 181
9280.757 199
9281.215 203
9281.672 219
9282.129 230
9282.587 203
9283.044 221
9283.502 215
9283.959 232
9284.416 258
9284.874 268
9285.331 294
9285.789 316
9286.246 359
9286.704 378
9287.161 360
9287.619 356
9288.076 387
9288.534 383
9288.991 400
9289.449 422
9289.906 418
9290.364 388
9290.822 367
9291.279 386
9291.737 440
9292.194 417
9292.652 373
9293.110 364
9293.567 374
9294.025 352
9294.483 341
9294.940 337
9295.398 349
9295.856 330
9296.313 303
9296.771 349
9297.229 304
9297.687 306
9298.144 281
9298.602 304
9299.060 329
9299.518 349
9299.976 318
9300.433 296
9300.891 314
9301.349 329
9301.807 340
9302.265 357
9302.723 354
9303.180 360
9303.638 382
9304.096 352
9304.554 364
9305.012 328
9305.470 349
9305.928 349
9306.386 360
9306.844 339
9307.302 380
9307.760 415
9308.218 407
9308.676 424
9309.134 432
9309.592 386
9310.050 368
9310.508 375
9310.966 377
9311.424 342
9311.882 365
9312.341 338
9312.799 322
9313.257 375
9313.715 408
9314.173 406
9314.631 386
9315.090 343
9315.548 352
9316.006 386
9316.464 353
9316.922 381
9317.381 397
9317.839 402
9318.297 397
9318.755 375
9319.214 360
9319.672 348
9320.130 354
9320.589 360
9321.047 369
9321.505 360
9321.964 372
9322.422 385
9322.880 397
9323.339 397
9323.797 376
9324.255 377
9324.714 366
9325.172 364
9325.631 364
9326.089 390
9326.548 410
9327.006 408
9327.465 431
9327.923 416
9328.382 388
9328.840 380
9329.299 383
9329.757 405
9330.216 438
9330.674 439
9331.133 490
9331.592 517
9332.050 525
9332.509 499
9332.967 500
9333.426 508
9333.885 541
9334.343 561
9334.802 551
9335.261 566
9335.719 577
9336.178 592
9336.637 614
9337.095 581
9337.554 620
9338.013 594
9338.472 596
9338.930 637
9339.389 621
9339.848 633
9340.307 687
9340.766 685
9341.225 652
9341.683 675
9342.142 652
9342.601 692
9343.060 749
9343.519 727
9343.978 780
9344.437 808
9344.896 862
9345.354 891
9345.813 946
9346.272 989
9346.731 1046
9347.190 1134
9347.649 1235
9348.108 1299
9348.567 1370
9349.026 1451
9349.485 1561
9349.944 1600
9350.403 1573
9350.862 1561
9351.322 1511
9351.781 1517
9352.240 1525
9352.699 1423
9353.158 1468
9353.617 1428
9354.076 1400
9354.535 1343
9354.995 1274
9355.454 1253
9355.913 1230
9356.372 1225
9356.831 1251
9357.291 1241
9357.750 1178
9358.209 1164
9358.668 1131
9359.128 1100
9359.587 1092
9360.046 1086
9360.505 1058
9360.965 1050
9361.424 1058
9361.883 1037
9362.343 1055
9362.802 1063
9363.261 1086
9363.721 1089
9364.180 1079
9364.640 1029
9365.099 985
9365.558 1013
9366.018 984
9366.477 1010
9366.937 1025
9367.396 1073
9367.856 1062
9368.315 1050
9368.775 1052
9369.234 1117
9369.694 1138
9370.153 1104
9370.613 1159
9371.072 1132
9371.532 1078
9371.992 1163
9372.451 1140
9372.911 1216
9373.370 1331
9373.830 1360
9374.290 1409
9374.749 1398
9375.209 1454
9375.669 1495
9376.128 1462
9376.588 1472
9377.048 1557
9377.507 1540
9377.967 1510
9378.427 1518
9378.887 1456
9379.346 1362
9379.806 1328
9380.266 1383
9380.726 1344
9381.186 1278
9381.645 1293
9382.105 1303
9382.565 1278
9383.025 1213
9383.485 1177
9383.945 1138
9384.405 1127
9384.865 1130
9385.324 1077
9385.784 1107
9386.244 1031
9386.704 1033
9387.164 1011
9387.624 1011
9388.084 1043
9388.544 1038
9389.004 1035
9389.464 1043
9389.924 1029
9390.384 1020
9390.844 1011
9391.304 1038
9391.764 1109
9392.224 1140
9392.685 1104
9393.145 1081
9393.605 1120
9394.065 1145
9394.525 1157
9394.985 1144
9395.445 1146
9395.906 1137
9396.366 1110
9396.826 1136
9397.286 1186
9397.746 1164
9398.207 1196
9398.667 1180
9399.127 1190
9399.587 1207
9400.048 1243
9400.508 1318
9400.968 1361
9401.428 1391
9401.889 1425
9402.349 1496
9402.809 1526
9403.270 1601
9403.730 1649
9404.191 1688
9404.651 1762
9405.111 1784
9405.572 1825
9406.032 1913
9406.493 1927
9406.953 1923
9407.413 1980
9407.874 2038
9408.334 2067
9408.795 2147
9409.255 2322
9409.716 2490
9410.176 2698
9410.637 2750
9411.098 2975
9411.558 3225
9412.019 3551
9412.479 3962
9412.940 4425
9413.400 4936
9413.861 5608
9414.322 6173
9414.782 6828
9415.243 7657
9415.704 8717
9416.164 9724
9416.625 10770
9417.086 12245
9417.546 13847
9418.007 15318
9418.468 16902
9418.929 18449
9419.389 19600
9419.850 20714
9420.311 21551
9420.772 22525
9421.232 23094
9421.693 23133
9422.154 22729
9422.615 22156
9423.076 21646
9423.537 21120
9423.997 20538
9424.458 19533
9424.919 18564
9425.380 17449
9425.841 16285
9426.302 15219
9426.763 14302
9427.224 13262
9427.685 12401
9428.146 11499
9428.607 10808
9429.068 10185
9429.529 9672
9429.990 9177
9430.451 8593
9430.912 8282
9431.373 8132
9431.834 7996
9432.295 7809
9432.756 7717
9433.217 7619
9433.678 7726
9434.139 7808
9434.600 7991
9435.061 7979
9435.523 8122
9435.984 8361
9436.445 8368
9436.906 8364
9437.367 8251
9437.828 8037
9438.290 7750
9438.751 7469
9439.212 7065
9439.673 6769
9440.135 6391
9440.596 5918
9441.057 5531
9441.519 5050
9441.980 4718
9442.441 4382
9442.902 3988
9443.364 3594
9443.825 3376
9444.286 3180
9444.748 2892
9445.209 2672
9445.671 2446
9446.132 2242
9446.593 2044
9447.055 1985
9447.516 1858
9447.978 1733
9448.439 1585
9448.901 1495
9449.362 1465
9449.824 1377
9450.285 1336
9450.747 1247
9451.208 1204
9451.670 1229
9452.131 1205
9452.593 1108
9453.054 998
9453.516 969
9453.978 948
9454.439 964
9454.901 884
9455.363 832
9455.824 758
9456.286 705
9456.747 687
9457.209 684
9457.671 679
9458.133 580
9458.594 558
9459.056 532
9459.518 482
9459.979 473
9460.441 453
9460.903 442
9461.365 446
9461.827 433
9462.288 456
9462.750 424
9463.212 379
9463.674 331
9464.136 337
9464.598 327
9465.059 307
9465.521 340
9465.983 300
9466.445 238
9466.907 207
9467.369 213
9467.831 225
9468.293 231
9468.755 232
9469.217 244
9469.679 235
9470.141 235
9470.603 259
9471.065 218
9471.527 215
9471.989 211
9472.451 186
9472.913 209
9473.375 221
9473.837 172
9474.299 184
9474.761 188
9475.223 170
9475.685 194
9476.148 192
9476.610 182
9477.072 201
9477.534 174
9477.996 192
9478.458 211
9478.921 221
9479.383 172
9479.845 187
9480.307 209
9480.770 185
9481.232 158
9481.694 174
9482.156 179
9482.619 180
9483.081 176
9483.543 152
9484.006 132
9484.468 117
9484.930 123
9485.393 131
9485.855 131
9486.318 146
9486.780 155
9487.242 135
9487.705 140
9488.167 158
9488.630 177
9489.092 175
9489.555 165
9490.017 160
9490.480 142
9490.942 118
9491.405 119
9491.867 102
9492.330 130
9492.792 127
9493.255 142
9493.717 120
9494.180 102
9494.643 110
9495.105 111
9495.568 98
9496.030 117
9496.493 116
9496.956 113
9497.418 122
9497.881 112
9498.344 115
9498.806 132
9499.269 107
9499.732 93
9500.195 112
9500.657 111
9501.120 123
9501.583 109
9502.046 93
9502.508 84
9502.971 79
9503.434 91
9503.897 109
9504.360 110
9504.822 97
9505.285 87
9505.748 88
9506.211 103
9506.674 118
9507.137 148
9507.600 125
9508.063 105
9508.526 87
9508.989 111
9509.451 122
9509.914 123
9510.377 100
9510.840 99
9511.303 93
9511.766 106
9512.229 74
9512.692 87
9513.156 98
9513.619 104
9514.082 104
9514.545 104
9515.008 99
9515.471 116
9515.934 114
9516.397 124
9516.860 129
9517.323 131
9517.787 100
9518.250 92
9518.713 79
9519.176 78
9519.639 81
9520.103 64
9520.566 81
9521.029 77
9521.492 69
9521.956 80
9522.419 83
9522.882 96
9523.345 100
9523.809 96
9524.272 86
9524.735 92
9525.199 87
9525.662 101
9526.125 110
9526.589 123
9527.052 116
9527.516 101
9527.979 120
9528.442 123
9528.906 101
9529.369 85
9529.833 71
9530.296 77
9530.760 80
9531.223 80
9531.687 86
9532.150 99
9532.614 121
9533.077 114
9533.541 123
9534.004 107
9534.468 99
9534.931 88
9535.395 77
9535.859 71
9536.322 79
9536.786 85
9537.249 108
9537.713 104
9538.177 86
9538.640 78
9539.104 91
9539.568 96
9540.031 86
9540.495 88
9540.959 73
9541.423 77
9541.886 87
9542.350 91
9542.814 104
9543.278 104
9543.742 102
9544.205 118
9544.669 113
9545.133 110
9545.597 94
9546.061 106
9546.525 100
9546.988 86
9547.452 84
9547.916 116
9548.380 108
9548.844 97
9549.308 90
9549.772 90
9550.236 115
9550.700 104
9551.164 103
9551.628 129
9552.092 110
9552.556 100
9553.020 120
9553.484 116
9553.948 158
9554.412 161
9554.876 129
9555.340 142
9555.804 135
9556.268 115
9556.732 111
9557.196 133
9557.661 140
9558.125 159
9558.589 161
9559.053 145
9559.517 145
9559.981 141
9560.446 154
9560.910 149
9561.374 134
9561.838 144
9562.302 149
9562.767 108
9563.231 97
9563.695 98
9564.160 101
9564.624 139
9565.088 134
9565.553 127
9566.017 112
9566.481 94
9566.946 136
9567.410 139
9567.874 149
9568.339 158
9568.803 159
9569.267 180
9569.732 195
9570.196 207
9570.661 195
9571.125 204
9571.590 201
9572.054 197
9572.519 171
9572.983 169
9573.448 171
9573.912 176
9574.377 198
9574.841 197
9575.306 192
9575.770 194
9576.235 204
9576.700 193
9577.164 197
9577.629 189
9578.094 190
9578.558 229
9579.023 224
9579.487 209
9579.952 239
9580.417 244
9580.882 238
9581.346 223
9581.811 236
9582.276 270
9582.740 281
9583.205 261
9583.670 232
9584.135 241
9584.600 251
9585.064 256
9585.529 252
9585.994 254
9586.459 267
9586.924 229
9587.388 248
9587.853 270
9588.318 253
9588.783 254
9589.248 229
9589.713 225
9590.178 190
9590.643 177
9591.108 185
9591.573 188
9592.038 174
9592.503 161
9592.968 180
9593.433 162
9593.898 191
9594.363 232
9594.828 253
9595.293 279
9595.758 274
9596.223 296
9596.688 274
9597.153 285
9597.618 246
9598.083 246
9598.548 281
9599.014 262
9599.479 231
9599.944 237
9600.409 259
9600.874 237
9601.339 227
9601.805 233
9602.270 207
9602.735 235
9603.200 232
9603.666 207
9604.131 234
9604.596 271
9605.061 259
9605.527 251
9605.992 218
9606.457 201
9606.923 220
9607.388 246
9607.853 226
9608.319 232
9608.784 213
9609.249 193
9609.715 187
9610.180 226
9610.646 234
9611.111 236
9611.577 240
9612.042 241
9612.507 241
9612.973 217
9613.438 210
9613.904 198
9614.369 186
9614.835 204
9615.301 205
9615.766 206
9616.232 198
9616.697 207
9617.163 219
9617.628 253
9618.094 234
9618.560 218
9619.025 229
9619.491 227
9619.956 271
9620.422 297
9620.888 279
9621.354 315
9621.819 369
9622.285 402
9622.751 445
9623.216 469
9623.682 516
9624.148 577
9624.614 634
9625.079 671
9625.545 691
9626.011 735
9626.477 740
9626.943 714
9627.408 707
9627.874 759
9628.340 779
9628.806 729
9629.272 699
9629.738 679
9630.204 685
9630.670 687
9631.135 584
9631.601 576
9632.067 629
9632.533 601
9632.999 547
9633.465 509
9633.931 535
9634.397 532
9634.863 539
9635.329 529
9635.795 509
9636.261 555
9636.727 610
9637.193 640
9637.659 672
9638.126 669
9638.592 703
9639.058 825
9639.524 901
9639.990 963
9640.456 1008
9640.922 991
9641.389 957
9641.855 1006
9642.321 996
9642.787 1056
9643.253 1150
9643.720 1137
9644.186 1101
9644.652 1049
9645.118 1030
9645.585 994
9646.051 1003
9646.517 1019
9646.983 1005
9647.450 886
9647.916 768
9648.382 735
9648.849 724
9649.315 718
9649.781 655
9650.248 655
9650.714 661
9651.181 681
9651.647 671
9652.114 602
9652.580 614
9653.046 602
9653.513 557
9653.979 497
9654.446 478
9654.912 454
9655.379 431
9655.845 422
9656.312 433
9656.778 409
9657.245 406
9657.712 371
9658.178 355
9658.645 342
9659.111 330
9659.578 305
9660.045 319
9660.511 327
9660.978 345
9661.444 347
9661.911 316
9662.378 311
9662.844 312
9663.311 289
9663.778 285
9664.245 289
9664.711 291
9665.178 313
9665.645 313
9666.112 305
9666.578 286
9667.045 268
9667.512 301
9667.979 284
9668.446 269
9668.912 300
9669.379 253
9669.846 229
9670.313 238
9670.780 240
9671.247 256
9671.714 213
9672.181 213
9672.648 202
9673.114 184
9673.581 200
9674.048 213
9674.515 211
9674.982 221
9675.449 183
9675.916 156
9676.383 168
9676.850 182
9677.317 160
9677.784 161
9678.252 168
9678.719 158
9679.186 138
9679.653 141
9680.120 120
9680.587 125
9681.054 113
9681.521 120
9681.988 135
9682.456 130
9682.923 128
9683.390 142
9683.857 124
9684.324 115
9684.792 136
9685.259 145
9685.726 156
9686.193 156
9686.661 142
9687.128 128
9687.595 118
9688.062 135
9688.530 103
9688.997 106
9689.464 130
9689.932 152
9690.399 145
9690.867 132
9691.334 137
9691.801 118
9692.269 113
9692.736 137
9693.204 140
9693.671 133
9694.138 162
9694.606 164
9695.073 159
9695.541 157
9696.008 140
9696.476 149
9696.943 151
9697.411 155
9697.878 141
9698.346 155
9698.813 197
9699.281 189
9699.749 196
9700.216 233
9700.684 268
9701.151 290
9701.619 308
9702.087 324
9702.554 361
9703.022 421
9703.490 487
9703.957 558
9704.425 584
9704.893 601
9705.361 700
9705.828 780
9706.296 815
9706.764 975
9707.231 1132
9707.699 1245
9708.167 1408
9708.635 1469
9709.103 1602
9709.570 1703
9710.038 1829
9710.506 1915
9710.974 1981
9711.442 2120
9711.910 2210
9712.378 2300
9712.846 2326
9713.313 2337
9713.781 2270
9714.249 2193
9714.717 2154
9715.185 2130
9715.653 2051
9716.121 1971
9716.589 1907
9717.057 1818
9717.525 1755
9717.993 1665
9718.461 1556
9718.929 1456
9719.397 1307
9719.865 1193
9720.333 1136
9720.802 1036
9721.270 988
9721.738 938
9722.206 902
9722.674 869
9723.142 786
9723.610 745
9724.079 726
9724.547 686
9725.015 632
9725.483 642
9725.951 640
9726.420 636
9726.888 640
9727.356 648
9727.824 652
9728.293 697
9728.761 671
9729.229 617
9729.697 596
9730.166 520
9730.634 525
9731.102 506
9731.571 480
9732.039 451
9732.508 398
9732.976 382
9733.444 390
9733.913 347
9734.381 327
9734.850 312
9735.318 314
9735.786 272
9736.255 239
9736.723 190
9737.192 180
9737.660 131
9738.129 120
9738.597 125
9739.066 115
9739.535 108
9740.003 101
9740.472 101
9740.940 128
9741.409 125
9741.877 112
9742.346 109
9742.815 83
9743.283 83
9743.752 79
9744.221 63
9744.689 61
9745.158 59
9745.627 58
9746.095 64
9746.564 57
9747.033 48
9747.501 52
9747.970 55
9748.439 49
9748.908 47
9749.377 45
9749.845 34
9750.314 51
9750.783 55
9751.252 54
9751.721 42
9752.189 38
9752.658 46
9753.127 35
9753.596 48
9754.065 46
9754.534 37
9755.003 35
9755.472 46
9755.941 47
9756.410 46
9756.879 44
9757.348 37
9757.817 34
9758.286 33
9758.755 33
9759.224 26
9759.693 35
9760.162 35
9760.631 41
9761.100 42
9761.569 44
9762.038 40
9762.507 36
9762.976 38
9763.445 29
9763.914 30
9764.384 38
9764.853 36
9765.322 30
9765.791 32
9766.260 28
9766.729 21
9767.199 18
9767.668 29
9768.137 32
9768.606 23
9769.076 11
9769.545 10
9770.014 9
9770.483 27
9770.953 29
9771.422 17
9771.891 18
9772.361 21
9772.830 21
9773.299 25
9773.769 16
9774.238 24
9774.708 23
9775.177 27
9775.646 32
9776.116 22
9776.585 14
9777.055 25
9777.524 26
9777.994 41
9778.463 34
9778.933 27
9779.402 18
9779.872 35
9780.341 32
9780.811 18
9781.280 26
9781.750 43
9782.219 41
9782.689 43
9783.159 40
9783.628 23
9784.098 11
9784.567 13
9785.037 14
9785.507 15
9785.976 27
9786.446 33
9786.916 17
9787.385 18
9787.855 23
9788.325 23
9788.795 15
9789.264 15
9789.734 21
9790.204 22
9790.674 18
9791.143 11
9791.613 14
9792.083 17
9792.553 23
9793.023 28
9793.493 29
9793.962 31
9794.432 26
9794.902 23
9795.372 38
9795.842 31
9796.312 27
9796.782 33
9797.252 29
9797.722 24
9798.192 16
9798.662 12
9799.132 18
9799.602 28
9800.072 26
9800.542 16
9801.012 18
9801.482 28
9801.952 22
9802.422 11
9802.892 30
9803.362 31
9803.832 26
9804.302 23
9804.772 30
9805.242 27
9805.713 33
9806.183 21
9806.653 15
9807.123 16
9807.593 24
9808.063 38
9808.534 32
9809.004 32
9809.474 28
9809.944 14
9810.415 19
9810.885 18
9811.355 24
9811.825 18
9812.296 16
9812.766 18
9813.236 30
9813.707 31
9814.177 18
9814.647 29
9815.118 19
9815.588 20
9816.058 11
9816.529 20
9816.999 24
9817.470 16
9817.940 16
9818.411 13
9818.881 16
9819.352 12
9819.822 20
9820.292 24
9820.763 11
9821.234 14
9821.704 20
9822.175 21
9822.645 32
9823.116 31
9823.586 28
9824.057 27
9824.527 22
9824.998 25
9825.469 20
9825.939 38
9826.410 40
9826.881 31
9827.351 16
9827.822 21
9828.293 17
9828.763 15
9829.234 20
9829.705 24
9830.175 14
9830.646 17
9831.117 17
9831.588 27
9832.058 39
9832.529 42
9833.000 44
9833.471 41
9833.942 21
9834.412 19
9834.883 16
9835.354 21
9835.825 22
9836.296 29
9836.767 41
9837.238 36
9837.709 25
9838.180 18
9838.650 19
9839.121 14
9839.592 29
9840.063 28
9840.534 28
9841.005 23
9841.476 20
9841.947 26
9842.418 35
9842.889 42
9843.360 26
9843.831 20
9844.303 27
9844.774 34
9845.245 34
9845.716 36
9846.187 42
9846.658 31
9847.129 27
9847.600 17
9848.071 24
9848.543 15
9849.014 24
9849.485 27
9849.956 44
9850.427 50
9850.899 39
9851.370 28
9851.841 25
9852.312 26
9852.784 24
9853.255 21
9853.726 21
9854.198 18
9854.669 25
9855.140 21
9855.612 22
9856.083 31
9856.554 28
9857.026 49
9857.497 51
9857.968 52
9858.440 45
9858.911 54
9859.383 33
9859.854 37
9860.326 34
9860.797 30
9861.268 38
9861.740 33
9862.211 41
9862.683 51
9863.155 47
9863.626 44
9864.098 58
9864.569 46
9865.041 41
9865.512 38
9865.984 30
9866.455 37
9866.927 29
9867.399 32
9867.870 27
9868.342 44
9868.814 39
9869.285 53
9869.757 52
9870.229 50
9870.700 59
9871.172 51
9871.644 43
9872.116 33
9872.587 32
9873.059 40
9873.531 18
9874.003 25
9874.474 32
9874.946 30
9875.418 46
9875.890 37
9876.362 43
9876.834 43
9877.305 26
9877.777 32
9878.249 33
9878.721 41
9879.193 38
9879.665 43
9880.137 40
9880.609 31
9881.081 22
9881.553 25
9882.025 34
9882.497 29
9882.969 22
9883.441 18
9883.913 21
9884.385 21
9884.857 25
9885.329 20
9885.801 13
9886.273 14
9886.745 17
9887.217 23
9887.689 22
9888.161 33
9888.633 26
9889.106 30
9889.578 43
9890.050 28
9890.522 23
9890.994 31
9891.466 20
9891.939 23
9892.411 26
9892.883 40
9893.355 50
9893.828 34
9894.300 17
9894.772 15
9895.244 18
9895.717 13
9896.189 14
9896.661 18
9897.134 11
9897.606 11
9898.078 15
9898.551 20
9899.023 15
9899.496 20
9899.968 18
9900.440 13
9900.913 13
9901.385 13
9901.858 12
9902.330 22
9902.803 31
9903.275 15
9903.748 14
9904.220 43
9904.693 33
9905.165 32
9905.638 18
9906.110 20
9906.583 30
9907.055 27
9907.528 25
9908.001 21
9908.473 27
9908.946 22
9909.418 16
9909.891 20
9910.364 17
9910.836 28
9911.309 34
9911.782 26
9912.254 19
9912.727 16
9913.200 29
9913.673 33
9914.145 55
9914.618 42
9915.091 44
9915.564 66
9916.036 59
9916.509 56
9916.982 74
9917.455 85
9917.928 76
9918.401 54
9918.873 66
9919.346 59
9919.819 60
9920.292 43
9920.765 21
9921.238 40
9921.711 51
9922.184 35
9922.657 28
9923.130 28
9923.603 23
9924.076 38
9924.549 46
9925.022 43
9925.495 35
9925.968 51
9926.441 63
9926.914 48
9927.387 36
9927.860 45
9928.333 51
9928.806 44
9929.279 50
9929.752 50
9930.225 50
9930.698 56
9931.172 53
9931.645 54
9932.118 63
9932.591 58
9933.064 56
9933.538 48
9934.011 43
9934.484 61
9934.957 71
9935.430 60
9935.904 58
9936.377 40
9936.850 49
9937.324 55
9937.797 57
9938.270 45
9938.744 31
9939.217 48
9939.690 53
9940.164 46
9940.637 41
9941.110 46
9941.584 54
9942.057 38
9942.531 41
9943.004 43
9943.477 36
9943.951 29
9944.424 24
9944.898 21
9945.371 29
9945.845 39
9946.318 33
9946.792 25
9947.265 27
9947.739 28
9948.213 30
9948.686 14
9949.160 15
9949.633 16
9950.107 26
9950.580 30
9951.054 26
9951.528 30
9952.001 22
9952.475 21
9952.949 16
9953.422 31
9953.896 37
9954.370 28
9954.844 16
9955.317 25
9955.791 20
9956.265 18
9956.739 17
9957.212 21
9957.686 13
9958.160 13
9958.634 18
9959.107 18
9959.581 16
9960.055 15
9960.529 20
9961.003 19
9961.477 25
9961.951 17
9962.425 9
9962.898 18
9963.372 23
9963.846 20
9964.320 14
9964.794 19
9965.268 11
9965.742 13
9966.216 14
9966.690 7
9967.164 5
9967.638 15
9968.112 19
9968.586 9
9969.060 18
9969.534 21
9970.008 18
9970.482 15
9970.957 16
9971.431 11
9971.905 13
9972.379 9
9972.853 6
9973.327 11
9973.801 18
9974.276 12
9974.750 15
9975.224 14
9975.698 15
9976.172 13
9976.647 18
9977.121 17
9977.595 11
9978.069 10
9978.544 3
9979.018 13
9979.492 5
9979.967 1
9980.441 11
9980.915 9
9981.390 0
9981.864 6
9982.338 11
9982.813 11
9983.287 10
9983.762 5
9984.236 2
9984.710 4
9985.185 5
9985.659 14
9986.134 14
9986.608 13
9987.083 7
9987.557 9
9988.032 6
9988.506 12
9988.981 13
9989.455 7
9989.930 6
9990.404 11
9990.879 6
9991.354 6
9991.828 13
9992.303 10
9992.777 20
9993.252 20
9993.727 21
9994.201 14
9994.676 8
9995.151 11
9995.625 8
9996.100 0
9996.575 12
9997.050 14
9997.524 14
9997.999 8
9998.474 8
9998.949 6
9999.423 6
9999.898 2
10000.373 7
10000.848 7
10001.323 6
10001.797 7
10002.272 9
10002.747 4
10003.222 2
10003.697 11
10004.172 6
10004.647 8
10005.122 6
10005.597 9
10006.071 11
10006.546 6
10007.021 7
10007.496 9
10007.971 5
10008.446 3
10008.921 3
10009.396 5
10009.871 3
10010.346 3
10010.821 3
10011.297 15
10011.772 7
10012.247 15
10012.722 11
10013.197 12
10013.672 13
10014.147 10
10014.622 5
10015.097 5
10015.573 9
10016.048 5
10016.523 6
10016.998 3
10017.473 6
10017.949 7
10018.424 6
10018.899 4
10019.374 9
10019.850 12
10020.325 14
10020.800 11
10021.275 9
10021.751 12
10022.226 14
10022.701 12
10023.177 19
10023.652 10
10024.127 11
10024.603 8
10025.078 3
10025.554 3
10026.029 4
10026.504 2
10026.980 12
10027.455 16
10027.931 14
10028.406 19
10028.882 9
10029.357 9
10029.833 13
10030.308 17
10030.784 12
10031.259 9
10031.735 12
10032.210 10
10032.686 7
10033.162 8
10033.637 10
10034.113 12
10034.588 8
10035.064 4
10035.540 1
10036.015 10
10036.491 17
10036.967 17
10037.442 12
10037.918 12
10038.394 9
10038.870 10
10039.345 6
10039.821 14
10040.297 18
10040.773 21
10041.248 12
10041.724 9
10042.200 7
10042.676 14
10043.151 16
10043.627 17
10044.103 17
10044.579 16
10045.055 11
10045.531 11
10046.007 11
10046.483 13
10046.958 9
10047.434 6
10047.910 9
10048.386 9
10048.862 3
10049.338 8
10049.814 13
10050.290 11
10050.766 12
10051.242 11
10051.718 11
10052.194 10
10052.670 12
10053.146 17
10053.622 21
10054.099 18
10054.575 14
10055.051 15
10055.527 15
10056.003 10
10056.479 14
10056.955 10
10057.431 5
10057.908 12
10058.384 8
10058.860 7
10059.336 4
10059.812 4
10060.289 3
10060.765 3
10061.241 1
10061.717 0
10062.194 3
10062.670 7
10063.146 3
10063.623 5
10064.099 4
10064.575 9
10065.051 11
10065.528 8
10066.004 8
10066.481 12
10066.957 11
10067.433 13
10067.910 10
10068.386 8
10068.863 9
10069.339 12
10069.816 7
10070.292 14
10070.768 11
10071.245 10
10071.721 7
10072.198 4
10072.674 10
10073.151 10
10073.628 11
10074.104 11
10074.581 10
10075.057 9
10075.534 5
10076.010 10
10076.487 10
10076.964 16
10077.440 9
10077.917 8
10078.394 17
10078.870 15
10079.347 11
10079.824 10
10080.300 6
10080.777 16
10081.254 10
10081.731 12
10082.207 13
10082.684 13
10083.161 6
10083.638 11
10084.114 9
10084.591 8
10085.068 5
10085.545 8
10086.022 6
10086.499 12
10086.975 10
10087.452 6
10087.929 4
10088.406 9
10088.883 17
10089.360 12
10089.837 8
10090.314 10
10090.791 13
10091.268 16
10091.745 7
10092.222 8
10092.699 7
10093.176 2
10093.653 8
10094.130 12
10094.607 17
10095.084 17
10095.561 7
10096.038 9
10096.515 7
10096.992 8
10097.469 2
10097.946 10
10098.424 5
10098.901 6
10099.378 2
10099.855 3
10100.332 10
10100.809 20
10101.287 21
10101.764 11
10102.241 6
10102.718 8
10103.195 4
10103.673 1
10104.150 1
10104.627 7
10105.105 12
10105.582 13
10106.059 14
10106.537 19
10107.014 10
10107.491 4
10107.969 9
10108.446 9
10108.923 5
10109.401 7
10109.878 11
10110.356 12
10110.833 4
10111.310 5
10111.788 8
10112.265 5
10112.743 8
10113.220 6
10113.698 4
10114.175 2
10114.653 6
10115.130 11
10115.608 8
10116.085 13
10116.563 20
10117.041 13
10117.518 4
10117.996 1
10118.473 9
10118.951 7
10119.429 8
10119.906 7
10120.384 6
10120.862 10
10121.339 11
10121.817 9
10122.295 14
10122.772 8
10123.250 5
10123.728 2
10124.206 3
10124.683 8
10125.161 6
10125.639 8
10126.117 11
10126.594 6
10127.072 11
10127.550 17
10128.028 17
10128.506 11
10128.984 10
10129.461 9
10129.939 15
10130.417 8
10130.895 8
10131.373 19
10131.851 20
10132.329 10
10132.807 8
10133.285 18
10133.763 25
10134.241 13
10134.719 5
10135.197 16
10135.675 15
10136.153 19
10136.631 15
10137.109 10
10137.587 7
10138.065 10
10138.543 10
10139.021 6
10139.499 10
10139.977 8
10140.456 12
10140.934 17
10141.412 8
10141.890 10
10142.368 17
10142.846 10
10143.325 10
10143.803 6
10144.281 10
10144.759 15
10145.238 10
10145.716 8
10146.194 9
10146.672 18
10147.151 15
10147.629 13
10148.107 18
10148.586 30
10149.064 34
10149.542 37
10150.021 29
10150.499 27
10150.977 28
10151.456 41
10151.934 50
10152.413 42
10152.891 29
10153.369 22
10153.848 28
10154.326 34
10154.805 24
10155.283 21
10155.762 20
10156.240 23
10156.719 23
10157.197 12
10157.676 19
10158.154 16
10158.633 18
10159.112 18
10159.590 19
10160.069 12
10160.547 12
10161.026 20
10161.505 19
10161.983 7
10162.462 9
10162.940 7
10163.419 4
10163.898 13
10164.377 11
10164.855 8
10165.334 8
10165.813 14
10166.291 8
10166.770 7
10167.249 5
10167.728 14
10168.207 17
10168.685 17
10169.164 13
10169.643 11
10170.122 14
10170.601 13
10171.079 14
10171.558 21
10172.037 15
10172.516 11
10172.995 10
10173.474 5
10173.953 10
10174.432 12
10174.911 12
10175.390 5
10175.869 12
10176.348 13
10176.827 14
10177.306 9
10177.785 13
10178.264 6
10178.743 10
10179.222 9
10179.701 8
10180.180 10
10180.659 10
10181.138 9
10181.617 8
10182.096 11
10182.575 6
10183.054 7
10183.534 5
10184.013 8
10184.492 9
10184.971 8
10185.450 15
10185.930 16
10186.409 23
10186.888 21
10187.367 13
10187.846 13
10188.326 8
10188.805 5
10189.284 6
10189.764 10
10190.243 8
10190.722 13
10191.202 14
10191.681 6
10192.160 7
10192.640 14
10193.119 20
10193.598 14
10194.078 7
10194.557 9
10195.037 12
10195.516 7
10195.995 7
10196.475 3
10196.954 2
10197.434 3
10197.913 2
10198.393 8
10198.872 9
10199.352 6
10199.831 11
10200.311 12
10200.791 16
10201.270 13
10201.750 12
10202.229 19
10202.709 19
10203.188 19
10203.668 13
10204.148 6
10204.627 10
10205.107 8
10205.587 7
10206.066 7
10206.546 6
10207.026 13
10207.505 12
10207.985 11
10208.465 15
10208.945 16
10209.424 15
10209.904 12
10210.384 12
10210.864 9
10211.344 4
10211.823 6
10212.303 3
10212.783 4
10213.263 5
10213.743 8
10214.223 12
10214.703 6
10215.182 13
10215.662 14
10216.142 13
10216.622 9
10217.102 7
10217.582 7
10218.062 9
10218.542 5
10219.022 8
10219.502 9
10219.982 11
10220.462 8
10220.942 8
10221.422 13
10221.902 10
10222.382 2
10222.862 5
10223.342 9
10223.823 6
10224.303 5
10224.783 4
10225.263 8
10225.743 15
10226.223 11
10226.703 12
10227.184 10
10227.664 15
10228.144 21
10228.624 20
10229.104 16
10229.585 13
10230.065 10
10230.545 14
10231.025 9
10231.506 6
10231.986 7
10232.466 16
10232.947 11
10233.427 11
10233.907 8
10234.388 1
10234.868 8
10235.348 10
10235.829 12
10236.309 5
10236.789 6
10237.270 1
10237.750 2
10238.231 7
10238.711 2
10239.192 3
10239.672 6
10240.153 11
10240.633 11
10241.114 10
10241.594 4
10242.075 12
10242.555 11
10243.036 3
10243.516 4
10243.997 3
10244.477 4
10244.958 4
10245.439 5
10245.919 5
10246.400 7
10246.881 5
10247.361 7
10247.842 11
10248.323 9
10248.803 2
10249.284 3
10249.765 5
10250.245 6
10250.726 3
10251.207 9
10251.688 12
10252.168 8
10252.649 7
10253.130 2
10253.611 6
10254.092 7
10254.572 11
10255.053 8
10255.534 10
10256.015 5
10256.496 8
10256.977 5
10257.458 6
10257.938 6
10258.419 1
10258.900 4
10259.381 4
10259.862 6
10260.343 4
10260.824 9
10261.305 6
10261.786 6
10262.267 6
10262.748 2
10263.229 2
10263.710 4
10264.191 5
10264.672 5
10265.153 1
10265.634 3
10266.116 5
10266.597 5
10267.078 3
10267.559 4
10268.040 7
10268.521 3
10269.002 0
10269.484 4
10269.965 8
10270.446 3
10270.927 2
10271.408 2
10271.890 6
10272.371 0
10272.852 5
10273.333 5
10273.815 4
10274.296 6
10274.777 3
10275.259 5
10275.740 3
10276.221 2
10276.703 4
10277.184 3
10277.665 8
10278.147 3
10278.628 2
10279.109 3
10279.591 7
10280.072 4
10280.554 8
10281.035 5
10281.517 1
10281.998 5
10282.480 8
10282.961 0
10283.443 0
10283.924 7
10284.406 12
10284.887 7
10285.369 3
10285.850 2
10286.332 6
10286.813 2
10287.295 2
10287.777 5
10288.258 7
10288.740 6
10289.221 5
10289.703 12
10290.185 9
10290.666 5
10291.148 0
10291.630 1
10292.112 0
10292.593 4
10293.075 6
10293.557 5
10294.038 11
10294.520 6
10295.002 2
10295.484 5
10295.966 3
10296.447 4
10296.929 6
10297.411 8
10297.893 12
10298.375 10
10298.857 10
10299.338 9
10299.820 5
10300.302 9
10300.784 8
10301.266 7
10301.748 5
10302.230 2
10302.712 3
10303.194 3
10303.676 1
10304.158 3
10304.640 10
10305.122 5
10305.604 1
10306.086 3
10306.568 8
10307.050 5
10307.532 11
10308.014 7
10308.496 3
10308.978 4
10309.461 1
10309.943 4
10310.425 8
10310.907 6
10311.389 4
10311.871 9
10312.353 12
10312.836 11
10313.318 8
10313.800 18
10314.282 16
10314.765 9
10315.247 10
10315.729 9
10316.211 5
10316.694 5
10317.176 9
10317.658 4
10318.140 4
10318.623 3
10319.105 3
10319.588 8
10320.070 7
10320.552 14
10321.035 12
10321.517 17
10321.999 13
10322.482 12
10322.964 9
10323.447 4
10323.929 2
10324.412 2
10324.894 4
10325.377 2
10325.859 1
10326.342 0
10326.824 2
10327.307 10
10327.789 10
10328.272 3
10328.754 3
10329.237 4
10329.720 8
10330.202 2
10330.685 7
10331.167 6
10331.650 2
10332.133 10
10332.615 9
10333.098 6
10333.581 3
10334.063 4
10334.546 8
10335.029 7
10335.511 7
10335.994 2
10336.477 1
10336.960 7
10337.442 4
10337.925 4
10338.408 3
10338.891 5
10339.374 9
10339.857 4
10340.339 7
10340.822 8
10341.305 4
10341.788 7
10342.271 3
10342.754 2
10343.237 4
10343.720 4
10344.202 5
10344.685 4
10345.168 4
10345.651 1
10346.134 2
10346.617 5
10347.100 6
10347.583 3
10348.066 4
10348.549 1
10349.032 4
10349.515 4
10349.998 7
10350.482 4
10350.965 3
10351.448 4
10351.931 4
10352.414 5
10352.897 12
10353.380 10
10353.863 10
10354.347 6
10354.830 4
10355.313 7
10355.796 8
10356.279 6
10356.763 3
10357.246 2
10357.729 2
10358.212 2
10358.696 2
10359.179 1
10359.662 6
10360.145 2
10360.629 3
10361.112 2
10361.595 4
10362.079 3
10362.562 5
10363.046 11
10363.529 11
10364.012 8
10364.496 1
10364.979 2
10365.463 10
10365.946 8
10366.429 7
10366.913 11
10367.396 8
10367.880 6
10368.363 2
10368.847 3
10369.330 8
10369.814 5
10370.297 2
10370.781 5
10371.265 5
10371.748 7
10372.232 6
10372.715 6
10373.199 2
10373.683 6
10374.166 7
10374.650 4
10375.133 3
10375.617 3
10376.101 7
10376.584 6
10377.068 2
10377.552 5
10378.036 6
10378.519 2
10379.003 4
10379.487 7
10379.971 7
10380.454 3
10380.938 4
10381.422 3
10381.906 2
10382.390 1
10382.873 3
10383.357 8
10383.841 4
10384.325 7
10384.809 5
10385.293 9
10385.777 14
10386.261 7
10386.745 2
10387.228 4
10387.712 3
10388.196 3
10388.680 5
10389.164 10
10389.648 5
10390.132 5
10390.616 1
10391.100 2
10391.584 4
10392.068 5
10392.553 2
10393.037 4
10393.521 8
10394.005 11
10394.489 10
10394.973 6
10395.457 3
10395.941 6
10396.425 7
10396.910 10
10397.394 13
10397.878 6
10398.362 11
10398.846 4
10399.331 1
10399.815 2
10400.299 1
10400.783 2
10401.268 7
10401.752 3
10402.236 2
10402.720 8
10403.205 8
10403.689 15
10404.173 9
10404.658 11
10405.142 3
10405.626 5
10406.111 10
10406.595 6
10407.080 5
10407.564 3
10408.048 0
10408.533 5
10409.017 4
10409.502 1
10409.986 1
10410.471 9
10410.955 5
10411.440 4
10411.924 6
10412.409 2
10412.893 3
10413.378 8
10413.862 4
10414.347 4
10414.832 2
10415.316 1
10415.801 2
10416.285 1
10416.770 4
10417.255 2
10417.739 6
10418.224 5
10418.709 2
10419.193 5
10419.678 1
10420.163 3
10420.647 1
10421.132 5
10421.617 3
10422.102 10
10422.586 4
10423.071 4
10423.556 2
10424.041 3
10424.526 1
10425.010 6
10425.495 1
10425.980 1
10426.465 1
10426.950 7
10427.435 11
10427.920 6
10428.404 3
10428.889 10
10429.374 3
10429.859 4
10430.344 6
10430.829 5
10431.314 2
10431.799 5
10432.284 3
10432.769 4
10433.254 1
10433.739 1
10434.224 3
10434.709 4
10435.194 13
10435.679 7
10436.164 4
10436.649 4
10437.135 6
10437.620 8
10438.105 5
10438.590 2
10439.075 4
10439.560 6
10440.045 2
10440.531 4
10441.016 2
10441.501 3
10441.986 2
10442.471 4
10442.957 2
10443.442 5
10443.927 8
10444.412 4
10444.898 5
10445.383 2
10445.868 2
10446.354 5
10446.839 1
10447.324 4
10447.810 7
10448.295 4
10448.780 4
10449.266 8
10449.751 2
10450.237 3
10450.722 1
10451.207 1
10451.693 0
10452.178 0
10452.664 3
10453.149 4
10453.635 4
10454.120 3
10454.606 1
10455.091 2
10455.577 1
10456.062 5
10456.548 5
10457.034 1
10457.519 2
10458.005 1
10458.490 0
10458.976 3
10459.462 3
10459.947 4
10460.433 1
10460.918 3
10461.404 2
10461.890 3
10462.376 3
10462.861 8
10463.347 5
10463.833 6
10464.318 3
10464.804 3
10465.290 2
10465.776 8
10466.261 9
10466.747 5
10467.233 0
10467.719 0
10468.205 0
10468.691 1
10469.176 3
10469.662 6
10470.148 3
10470.634 2
10471.120 4
10471.606 4
10472.092 3
10472.578 2
10473.064 6
10473.550 6
10474.035 6
10474.521 2
10475.007 4
10475.493 6
10475.979 4
10476.465 7
10476.951 14
10477.438 9
10477.924 6
10478.410 8
10478.896 3
10479.382 5
10479.868 4
10480.354 5
10480.840 7
10481.326 8
10481.812 4
10482.299 1
10482.785 1
10483.271 2
10483.757 3
10484.243 2
10484.730 5
10485.216 3
10485.702 10
10486.188 11
10486.674 7
10487.161 1
10487.647 5
10488.133 2
10488.620 3
10489.106 6
10489.592 8
10490.079 5
10490.565 5
10491.051 2
10491.538 7
10492.024 4
10492.510 1
10492.997 3
10493.483 3
10493.970 7
10494.456 8
10494.943 6
10495.429 2
10495.916 0
10496.402 1
10496.889 0
10497.375 1
10497.862 3
10498.348 10
10498.835 3
10499.321 4
10499.808 4
10500.294 6
10500.781 6
10501.267 3
10501.754 9
10502.241 3
10502.727 0
10503.214 5
10503.701 1
10504.187 1
10504.674 2
10505.161 1
10505.647 3
10506.134 10
10506.621 7
10507.108 9
10507.594 6
10508.081 3
10508.568 10
10509.055 6
10509.541 2
10510.028 10
10510.515 6
10511.002 5
10511.489 4
10511.975 3
10512.462 4
10512.949 7
10513.436 4
10513.923 0
10514.410 4
10514.897 11
10515.384 7
10515.871 5
10516.358 6
10516.845 5
10517.332 4
10517.818 2
10518.305 3
10518.792 3
10519.280 9
10519.767 6
10520.254 6
10520.741 5
10521.228 2
10521.715 0
10522.202 3
10522.689 3
10523.176 1
10523.663 4
10524.150 3
10524.637 1
10525.125 1
10525.612 7
10526.099 5
10526.586 2
10527.073 1
10527.561 3
10528.048 2
10528.535 1
10529.022 1
10529.509 5
10529.997 9
10530.484 7
10530.971 3
10531.459 1
10531.946 3
10532.433 3
10532.921 1
10533.408 6
10533.895 7
10534.383 1
10534.870 4
10535.357 4
10535.845 3
10536.332 1
10536.820 3
10537.307 1
10537.794 0
10538.282 2
10538.769 5
10539.257 1
10539.744 1
10540.232 0
10540.719 3
10541.207 4
10541.694 2
10542.182 2
10542.670 1
10543.157 1
10543.645 3
10544.132 7
10544.620 5
10545.108 1
10545.595 3
10546.083 2
10546.570 1
10547.058 2
10547.546 1
10548.033 0
10548.521 5
10549.009 7
10549.497 0
10549.984 3
10550.472 0
10550.960 3
10551.448 0
10551.935 1
10552.423 2
10552.911 2
10553.399 2
10553.887 0
10554.374 1
10554.862 6
10555.350 6
10555.838 2
10556.326 3
10556.814 5
10557.302 5
10557.790 3
10558.277 1
10558.765 3
10559.253 2
10559.741 3
10560.229 3
10560.717 4
10561.205 0
10561.693 1
10562.181 5
10562.669 2
10563.157 3
10563.645 3
10564.133 5
10564.621 5
10565.110 3
10565.598 2
10566.086 1
10566.574 1
10567.062 3
10567.550 1
10568.038 0
10568.526 0
10569.015 6
10569.503 3
10569.991 2
10570.479 4
10570.967 3
10571.456 7
10571.944 15
10572.432 5
10572.920 5
10573.409 2
10573.897 2
10574.385 4
10574.874 1
10575.362 4
10575.850 5
10576.338 5
10576.827 2
10577.315 0
10577.804 2
10578.292 3
10578.780 2
10579.269 6
10579.757 2
10580.246 2
10580.734 1
10581.223 4
10581.711 1
10582.199 3
10582.688 2
10583.176 4
10583.665 6
10584.153 3
10584.642 11
10585.131 8
10585.619 7
10586.108 5
10586.596 4
10587.085 5
10587.573 4
10588.062 2
10588.551 3
10589.039 0
10589.528 2
10590.017 2
10590.505 1
10590.994 3
10591.483 3
10591.971 1
10592.460 4
10592.949 3
10593.438 1
10593.926 1
10594.415 2
10594.904 4
10595.393 1
10595.881 0
10596.370 2
10596.859 1
10597.348 2
10597.837 4
10598.326 8
10598.814 3
10599.303 0
10599.792 4
10600.281 8
10600.770 4
10601.259 5
10601.748 2
10602.237 2
10602.726 4
10603.215 6
10603.704 3
10604.193 1
10604.682 0
10605.171 1
10605.660 2
10606.149 2
10606.638 1
10607.127 0
10607.616 4
10608.105 6
10608.594 3
10609.083 0
10609.572 4
10610.061 1
10610.550 0
10611.040 0
10611.529 1
10612.018 4
10612.507 4
10612.996 6
10613.485 5
10613.975 3
10614.464 10
10614.953 8
10615.442 4
10615.932 3
10616.421 4
10616.910 2
10617.399 0
10617.889 1
10618.378 2
10618.867 4
10619.357 3
10619.846 5
10620.335 13
10620.825 12
10621.314 7
10621.804 4
10622.293 2
10622.782 2
10623.272 5
10623.761 6
10624.251 5
10624.740 3
10625.230 2
10625.719 4
10626.209 2
10626.698 2
10627.188 2
10627.677 6
10628.167 5
10628.656 2
10629.146 6
10629.635 3
10630.125 4
10630.615 5
10631.104 1
10631.594 0
10632.083 4
10632.573 5
10633.063 5
10633.552 2
10634.042 3
10634.532 1
10635.022 4
10635.511 3
10636.001 0
10636.491 4
10636.980 3
10637.470 0
10637.960 1
10638.450 0
10638.940 2
10639.429 8
10639.919 7
10640.409 3
10640.899 7
10641.389 6
10641.878 1
10642.368 0
10642.858 0
10643.348 1
10643.838 3
10644.328 3
10644.818 2
10645.308 4
10645.798 3
10646.288 1
10646.778 4
10647.268 3
10647.758 4
10648.248 3
10648.738 1
10649.228 1
10649.718 2
10650.208 2
10650.698 1
10651.188 1
10651.678 1
10652.168 2
10652.658 5
10653.148 0
10653.638 4
10654.129 1
10654.619 1
10655.109 8
10655.599 6
10656.089 5
10656.579 3
10657.070 2
10657.560 3
10658.050 2
10658.540 0
10659.031 5
10659.521 3
10660.011 6
10660.501 8
10660.992 2
10661.482 4
10661.972 2
10662.463 2
10662.953 0
10663.443 1
10663.934 0
10664.424 5
10664.915 5
10665.405 3
10665.895 0
10666.386 3
10666.876 3
10667.367 9
10667.857 5
10668.348 0
10668.838 2
10669.329 0
10669.819 1
10670.310 3
10670.800 6
10671.291 9
10671.781 6
10672.272 10
10672.762 6
10673.253 3
10673.743 1
10674.234 0
10674.725 3
10675.215 0
10675.706 0
10676.197 0
10676.687 0
10677.178 0
10677.669 1
10678.159 3
10678.650 1
10679.141 2
10679.631 0
10680.122 0
10680.613 1
10681.104 4
10681.595 6
10682.085 4
10682.576 2
10683.067 0
10683.558 3
10684.049 1
10684.539 0
10685.030 1
10685.521 1
10686.012 1
10686.503 0
10686.994 0
10687.485 1
10687.976 3
10688.467 4
10688.958 4
10689.448 3
10689.939 5
10690.430 10
10690.921 5
10691.412 5
10691.903 4
10692.394 1
10692.885 5
10693.377 2
10693.868 1
10694.359 1
10694.850 0
10695.341 8
10695.832 2
10696.323 0
10696.814 0
10697.305 0
10697.796 5
10698.288 2
10698.779 2
10699.270 2
10699.761 0
10700.252 5
10700.744 2
10701.235 1
10701.726 2
10702.217 1
10702.709 0
10703.200 4
10703.691 2
10704.182 5
10704.674 2
10705.165 1
10705.656 1
10706.148 2
10706.639 6
10707.130 8
10707.622 5
10708.113 4
10708.605 2
10709.096 0
10709.587 0
10710.079 1
10710.570 2
10711.062 0
10711.553 0
10712.045 0
10712.536 0
10713.028 1
10713.519 5
10714.011 7
10714.502 2
10714.994 2
10715.485 3
10715.977 3
10716.468 9
10716.960 10
10717.452 7
10717.943 1
10718.435 10
10718.927 5
10719.418 2
10719.910 2
10720.401 2
10720.893 4
10721.385 1
10721.877 3
10722.368 3
10722.860 4
10723.352 2
10723.843 0
10724.335 3
10724.827 1
10725.319 4
10725.811 0
10726.302 4
10726.794 4
10727.286 7
10727.778 7
10728.270 5
10728.762 1
10729.253 1
10729.745 0
10730.237 2
10730.729 1
10731.221 1
10731.713 2
10732.205 5
10732.697 3
10733.189 1
10733.681 3
10734.173 1
10734.665 0
10735.157 1
10735.649 0
10736.141 0
10736.633 2
10737.125 2
10737.617 2
10738.109 4
10738.601 3
10739.093 1
10739.585 2
10740.078 2
10740.570 1
10741.062 1
10741.554 1
10742.046 6
10742.538 13
10743.030 10
10743.523 4
10744.015 6
10744.507 1
10744.999 1
10745.492 0
10745.984 1
10746.476 2
10746.968 1
10747.461 1
10747.953 1
10748.445 1
10748.938 1
10749.430 2
10749.922 1
10750.415 1
10750.907 1
10751.399 1
10751.892 0
10752.384 0
10752.877 0
10753.369 0
10753.862 2
10754.354 2
10754.846 3
10755.339 1
10755.831 1
10756.324 0
10756.816 3
10757.309 2
10757.801 8
10758.294 6
10758.787 1
10759.279 1
10759.772 1
10760.264 5
10760.757 2
10761.249 1
10761.742 2
10762.235 1
10762.727 3
10763.220 6
10763.713 1
10764.205 3
10764.698 4
10765.191 3
10765.683 0
10766.176 0
10766.669 1
10767.162 1
10767.654 4
10768.147 2
10768.640 2
10769.133 4
10769.626 1
10770.118 0
10770.611 1
10771.104 9
10771.597 8
10772.090 3
10772.583 3
10773.075 1
10773.568 1
10774.061 2
10774.554 1
10775.047 1
10775.540 0
10776.033 1
10776.526 2
10777.019 5
10777.512 6
10778.005 6
10778.498 5
10778.991 1
10779.484 0
10779.977 0
10780.470 0
10780.963 2
10781.456 0
10781.949 0
10782.442 0
10782.935 1
10783.429 3
10783.922 1
10784.415 5
10784.908 2
10785.401 4
10785.894 2
10786.388 0
10786.881 0
10787.374 2
10787.867 5
10788.360 0
10788.854 0
10789.347 0
10789.840 2
10790.333 3
10790.827 2
10791.320 2
10791.813 4
10792.307 3
10792.800 1
10793.293 0
10793.787 3
10794.280 5
10794.773 5
10795.267 5
10795.760 7
10796.254 1
10796.747 0
10797.240 3
10797.734 1
10798.227 1
10798.721 4
10799.214 1
10799.708 3
10800.201 2
10800.695 6
10801.188 5
10801.682 2
10802.175 0
10802.669 0
10803.163 0
10803.656 3
10804.150 3
10804.643 3
10805.137 3
10805.631 2
10806.124 1
10806.618 6
10807.112 9
10807.605 4
10808.099 0
10808.593 6
10809.086 3
10809.580 0
10810.074 1
10810.567 0
10811.061 0
10811.555 0
10812.049 2
10812.543 0
10813.036 0
10813.530 1
10814.024 0
10814.518 2
10815.012 2
10815.506 0
10815.999 1
10816.493 0
10816.987 6
10817.481 1
10817.975 0
10818.469 5
10818.963 6
10819.457 1
10819.951 0
10820.445 0
10820.939 0
10821.433 0
10821.927 0
10822.421 2
10822.915 6
10823.409 4
10823.903 1
10824.397 2
10824.891 2
10825.385 0
10825.879 0
10826.373 1
10826.867 0
10827.361 2
10827.856 0
10828.350 0
10828.844 0
10829.338 1
10829.832 0
10830.326 6
10830.821 2
10831.315 0
10831.809 1
10832.303 4
10832.798 2
10833.292 1
10833.786 1
10834.280 0
10834.775 4
10835.269 3
10835.763 1
10836.258 1
10836.752 2
10837.246 5
10837.741 1
10838.235 2
10838.729 0
10839.224 1
10839.718 3
10840.213 5
10840.707 2
10841.202 11
10841.696 7
10842.190 3
10842.685 1
10843.179 1
10843.674 3
10844.168 2
10844.663 3
10845.157 2
10845.652 2
10846.147 3
10846.641 4
10847.136 2
10847.630 1
10848.125 0
10848.620 5
10849.114 6
10849.609 0
10850.103 0
10850.598 5
10851.093 5
10851.587 2
10852.082 3
10852.577 0
10853.072 0
10853.566 1
10854.061 1
10854.556 2
10855.051 1
10855.545 1
10856.040 0
10856.535 1
10857.030 4
10857.525 2
10858.019 0
10858.514 0
10859.009 2
10859.504 3
10859.999 2
10860.494 5
10860.989 2
10861.483 0
10861.978 0
10862.473 1
10862.968 0
10863.463 0
10863.958 2
10864.453 1
10864.948 1
10865.443 6
10865.938 3
10866.433 1
10866.928 1
10867.423 6
10867.918 6
10868.413 6
10868.908 5
10869.404 8
10869.899 6
10870.394 2
10870.889 2
10871.384 3
10871.879 1
10872.374 0
10872.869 0
10873.365 3
10873.860 1
10874.355 2
10874.850 1
10875.345 4
10875.841 3
10876.336 2
10876.831 2
10877.326 1
10877.822 0
10878.317 1
10878.812 6
10879.308 3
10879.803 1
10880.298 1
10880.794 1
10881.289 2
10881.784 4
10882.280 0
10882.775 2
10883.271 1
10883.766 1
10884.261 0
10884.757 3
10885.252 3
10885.748 0
10886.243 5
10886.739 2
10887.234 1
10887.730 3
10888.225 1
10888.721 1
10889.216 1
10889.712 2
10890.207 0
10890.703 0
10891.199 0
10891.694 0
10892.190 5
10892.685 3
10893.181 9
10893.677 4
10894.172 2
10894.668 1
10895.164 0
10895.659 1
10896.155 2
10896.651 0
10897.147 0
10897.642 1
10898.138 0
10898.634 4
10899.130 3
10899.625 8
10900.121 6
10900.617 2
10901.113 2
10901.609 5
10902.104 7
10902.600 2
10903.096 1
10903.592 1
10904.088 1
10904.584 4
10905.080 0
10905.576 8
10906.071 3
10906.567 3
10907.063 0
10907.559 4
10908.055 0
10908.551 0
10909.047 1
10909.543 1
10910.039 2
10910.535 2
10911.031 0
10911.527 2
10912.023 2
10912.520 2
10913.016 6
10913.512 3
10914.008 3
10914.504 0
10915.000 0
10915.496 3
10915.992 2
10916.489 1
10916.985 0
10917.481 0
10917.977 0
10918.473 0
10918.970 0
10919.466 0
10919.962 1
10920.458 0
10920.955 0
10921.451 1
10921.947 0
10922.443 0
10922.940 0
10923.436 0
10923.932 1
10924.429 0
10924.925 1
10925.421 0
10925.918 0
10926.414 0
10926.911 3
10927.407 4
10927.903 8
10928.400 2
10928.896 0
10929.393 0
10929.889 6
10930.386 2
10930.882 0
10931.379 0
10931.875 0
10932.372 1
10932.868 1
10933.365 2
10933.861 0
10934.358 2
10934.855 2
10935.351 5
10935.848 3
10936.344 4
10936.841 2
10937.338 2
10937.834 0
10938.331 0
10938.828 0
10939.324 2
10939.821 1
10940.318 1
10940.814 0
10941.311 0
10941.808 0
10942.305 2
10942.801 3
10943.298 0
10943.795 1
10944.292 0
10944.789 1
10945.285 4
10945.782 2
10946.279 1
10946.776 1
10947.273 0
10947.770 2
10948.267 2
10948.763 0
10949.260 6
10949.757 3
10950.254 2
10950.751 3
10951.248 2
10951.745 0
10952.242 0
10952.739 1
10953.236 3
10953.733 0
10954.230 2
10954.727 1
10955.224 2
10955.721 1
10956.218 0
10956.715 2
10957.213 2
10957.710 0
10958.207 1
10958.704 0
10959.201 0
10959.698 1
10960.195 3
10960.692 2
10961.190 4
10961.687 2
10962.184 1
10962.681 3
10963.179 0
10963.676 3
10964.173 0
10964.670 5
10965.168 1
10965.665 6
10966.162 4
10966.659 2
10967.157 4
10967.654 1
10968.151 1
10968.649 0
10969.146 2
10969.644 1
10970.141 2
10970.638 0
10971.136 0
10971.633 0
10972.131 0
10972.628 1
10973.125 2
10973.623 1
10974.120 0
10974.618 4
10975.115 3
10975.613 0
10976.110 0
10976.608 0
10977.105 1
10977.603 2
10978.101 1
10978.598 2
10979.096 5
10979.593 1
10980.091 0
10980.589 1
10981.086 1
10981.584 1
10982.082 1
10982.579 1
10983.077 1
10983.575 2
10984.072 2
10984.570 0
10985.068 3
10985.566 0
10986.063 0
10986.561 0
10987.059 4
10987.557 2
10988.054 1
10988.552 2
10989.050 3
10989.548 2
10990.046 6
10990.544 3
10991.041 2
10991.539 0
10992.037 1
10992.535 1
10993.033 2
10993.531 3
10994.029 1
10994.527 1
10995.025 0
10995.523 1
10996.021 1
10996.519 0
10997.017 0
10997.515 0
10998.013 1
10998.511 6
10999.009 3
10999.507 2
11000.005 2
11000.503 0
11001.001 1
11001.499 3
11001.997 2
11002.495 2
11002.993 3
11003.492 3
11003.990 8
11004.488 4
11004.986 2
11005.484 1
11005.983 0
11006.481 2
11006.979 1
11007.477 4
11007.975 3
11008.474 2
11008.972 3
11009.470 6
11009.969 2
11010.467 0
11010.965 0
11011.463 0
11011.962 0
11012.460 1
11012.959 0
11013.457 1
11013.955 1
11014.454 2
11014.952 0
11015.451 0
11015.949 0
11016.447 1
11016.946 0
11017.444 1
11017.943 1
11018.441 0
11018.940 0
11019.438 1
11019.937 0
11020.435 0
11020.934 0
11021.432 0
11021.931 0
11022.430 1
11022.928 0
11023.427 1
11023.925 5
11024.424 3
11024.923 2
11025.421 1
11025.920 4
11026.419 1
11026.917 0
11027.416 7
11027.915 6
11028.413 2
11028.912 3
11029.411 2
11029.910 1
11030.408 0
11030.907 0
11031.406 1
11031.905 0
11032.403 1
11032.902 0
11033.401 0
11033.900 0
11034.399 1
11034.898 2
11035.396 5
11035.895 1
11036.394 1
11036.893 1
11037.392 2
11037.891 2
11038.390 1
11038.889 0
11039.388 0
11039.887 1
11040.386 0
11040.885 5
11041.384 4
11041.883 4
11042.382 2
11042.881 1
11043.380 5
11043.879 2
11044.378 2
11044.877 1
11045.376 1
11045.875 3
11046.375 4
11046.874 0
11047.373 1
11047.872 0
11048.371 0
11048.870 0
11049.369 0
11049.869 0
11050.368 0
11050.867 0
11051.366 6
11051.866 4
11052.365 1
11052.864 1
11053.363 3
11053.863 1
11054.362 2
11054.861 0
11055.361 4
11055.860 2
11056.359 3
11056.859 4
11057.358 9
11057.857 4
11058.357 2
11058.856 1
11059.356 1
11059.855 1
11060.354 0
11060.854 3
11061.353 1
11061.853 0
11062.352 1
11062.852 3
11063.351 2
11063.851 0
11064.350 0
11064.850 2
11065.349 2
11065.849 3
11066.349 3
11066.848 0
11067.348 0
11067.847 4
11068.347 5
11068.847 1
11069.346 1
11069.846 0
11070.346 1
11070.845 0
11071.345 0
11071.845 6
11072.344 5
11072.844 1
11073.344 2
11073.844 0
11074.343 1
11074.843 2
11075.343 0
11075.843 0
11076.342 1
11076.842 0
11077.342 3
11077.842 1
11078.342 0
11078.842 0
11079.341 1
11079.841 0
11080.341 2
11080.841 1
11081.341 0
11081.841 0
11082.341 0
11082.841 0
11083.341 3
11083.841 2
11084.341 0
11084.841 1
11085.341 3
11085.841 1
11086.341 4
11086.841 3
11087.341 1
11087.841 0
11088.341 4
11088.841 0
11089.341 1
11089.841 0
11090.341 1
11090.841 5
11091.342 3
11091.842 2
11092.342 1
11092.842 1
11093.342 1
11093.843 1
11094.343 0
11094.843 1
11095.343 3
11095.843 1
11096.344 0
11096.844 0
11097.344 2
11097.844 3
11098.345 1
11098.845 1
11099.345 1
11099.846 0
11100.346 0
11100.846 0
11101.347 3
11101.847 2
11102.348 4
11102.848 3
11103.348 0
11103.849 0
11104.349 0
11104.850 0
11105.350 3
11105.851 3
11106.351 1
11106.852 0
11107.352 1
11107.853 2
11108.353 0
11108.854 3
11109.354 3
11109.855 4
11110.355 3
11110.856 0
11111.356 1
11111.857 3
11112.358 1
11112.858 2
11113.359 1
11113.860 0
11114.360 0
11114.861 0
11115.362 2
11115.862 0
11116.363 0
11116.864 0
11117.364 3
11117.865 2
11118.366 3
11118.867 1
11119.367 1
11119.868 0
11120.369 2
11120.870 2
11121.371 0
11121.872 0
11122.372 3
11122.873 9
11123.374 11
11123.875 3
11124.376 1
11124.877 2
11125.378 1
11125.879 1
11126.379 0
11126.880 2
11127.381 6
11127.882 5
11128.383 1
11128.884 2
11129.385 0
11129.886 0
11130.387 0
11130.888 1
11131.389 0
11131.890 0
11132.392 0
11132.893 1
11133.394 7
11133.895 4
11134.396 2
11134.897 1
11135.398 2
11135.899 6
11136.401 4
11136.902 2
11137.403 2
11137.904 2
11138.405 1
11138.906 5
11139.408 4
11139.909 1
11140.410 2
11140.911 1
11141.413 1
11141.914 1
11142.415 1
11142.917 0
11143.418 0
11143.919 2
11144.421 1
11144.922 2
11145.423 3
11145.925 0
11146.426 0
11146.927 6
11147.429 4
11147.930 2
11148.432 2
11148.933 1
11149.435 0
11149.936 2
11150.438 1
11150.939 1
11151.441 2
11151.942 3
11152.444 1
11152.945 0
11153.447 0
11153.948 2
11154.450 0
11154.951 0
11155.453 0
11155.954 1
11156.456 1
11156.958 0
11157.459 0
11157.961 2
11158.463 6
11158.964 2
11159.466 0
11159.968 4
11160.469 3
11160.971 2
11161.473 1
11161.975 0
11162.476 0
11162.978 1
11163.480 1
11163.982 1
11164.483 0
11164.985 0
11165.487 0
11165.989 0
11166.491 1
11166.993 0
11167.494 0
11167.996 0
11168.498 0
11169.000 2
11169.502 2
11170.004 3
11170.506 0
11171.008 0
11171.510 0
11172.012 0
11172.514 1
11173.016 1
11173.518 0
11174.020 0
11174.522 2
11175.024 0
11175.526 0
11176.028 0
11176.530 1
11177.032 2
11177.534 12
11178.036 7
11178.538 4
11179.040 2
11179.542 2
11180.045 1
11180.547 1
11181.049 0
11181.551 0
11182.053 1
11182.555 0
11183.058 0
11183.560 1
11184.062 0
11184.564 1
11185.067 1
11185.569 0
11186.071 4
11186.573 8
11187.076 3
11187.578 1
11188.080 1
11188.583 4
11189.085 3
11189.587 1
11190.090 0
11190.592 3
11191.095 0
11191.597 5
11192.099 8
11192.602 4
11193.104 0
11193.607 2
11194.109 0
11194.612 1
11195.114 1
11195.617 0
11196.119 0
11196.622 0
11197.124 0
11197.627 0
11198.129 2
11198.632 2
11199.134 1
11199.637 0
11200.140 0
11200.642 1
11201.145 0
11201.647 0
11202.150 0
11202.653 0
11203.155 0
11203.658 1
11204.161 1
11204.663 0
11205.166 0
11205.669 0
11206.172 2
11206.674 3
11207.177 1
11207.680 0
11208.183 2
11208.685 3
11209.188 1
11209.691 3
11210.194 1
11210.697 0
11211.200 0
11211.702 0
11212.205 0
11212.708 2
11213.211 1
11213.714 0
11214.217 0
11214.720 5
11215.223 2
11215.726 0
11216.229 1
11216.732 0
11217.235 0
11217.738 2
11218.241 3
11218.744 0
11219.247 4
11219.750 2
11220.253 1
11220.756 0
11221.259 1
11221.762 0
11222.265 1
11222.768 0
11223.271 0
11223.774 0
11224.278 1
11224.781 0
11225.284 1
11225.787 0
11226.290 0
11226.793 0
11227.297 0
11227.800 1
11228.303 3
11228.806 0
11229.310 0
11229.813 1
11230.316 0
11230.819 0
11231.323 0
11231.826 4
11232.329 1
11232.833 0
11233.336 7
11233.839 4
11234.343 1
11234.846 1
11235.350 0
11235.853 1
11236.356 4
11236.860 0
11237.363 2
11237.867 1
11238.370 0
11238.874 1
11239.377 2
11239.881 0
11240.384 1
11240.888 1
11241.391 0
11241.895 0
11242.398 1
11242.902 0
11243.405 0
11243.909 0
11244.412 2
11244.916 4
11245.420 2
11245.923 0
11246.427 0
11246.931 4
11247.434 4
11247.938 3
11248.442 2
11248.945 0
11249.449 2
11249.953 2
11250.456 1
11250.960 0
11251.464 1
11251.968 2
11252.471 4
11252.975 4
11253.479 1
11253.983 2
11254.487 2
11254.991 1
11255.494 1
11255.998 0
11256.502 2
11257.006 3
11257.510 1
11258.014 0
11258.518 0
11259.022 0
11259.525 1
11260.029 1
11260.533 1
11261.037 4
11261.541 6
11262.045 3
11262.549 3
11263.053 4
11263.557 1
11264.061 0
11264.565 3
11265.070 3
11265.574 4
11266.078 1
11266.582 1
11267.086 2
11267.590 3
11268.094 1
11268.598 1
11269.102 2
11269.607 4
11270.111 1
11270.615 0
11271.119 0
11271.623 0
11272.127 0
11272.632 0
11273.136 0
11273.640 1
11274.144 0
11274.649 0
11275.153 1
11275.657 0
11276.162 0
11276.666 0
11277.170 1
11277.675 0
11278.179 0
11278.683 0
11279.188 0
11279.692 1
11280.196 1
11280.701 4
11281.205 4
11281.710 2
11282.214 0
11282.719 0
11283.223 0
11283.728 0
11284.232 1
11284.737 1
11285.241 1
11285.746 0
11286.250 0
11286.755 2
11287.259 2
11287.764 0
11288.268 0
11288.773 1
11289.278 0
11289.782 0
11290.287 2
11290.791 1
11291.296 2
11291.801 0
11292.305 7
11292.810 19
11293.315 11
11293.819 11
11294.324 11
11294.829 7
11295.334 4
11295.838 1
11296.343 1
11296.848 3
11297.353 1
11297.858 4
11298.362 0
11298.867 1
11299.372 0
11299.877 1
11300.382 1
11300.887 2
11301.391 0
11301.896 0
11302.401 1
11302.906 0
11303.411 0
11303.916 1
11304.421 3
11304.926 1
11305.431 1
11305.936 3
11306.441 6
11306.946 6
11307.451 2
11307.956 1
11308.461 0
11308.966 0
11309.471 0
11309.976 1
11310.481 2
11310.986 0
11311.491 1
11311.996 1
11312.501 1
11313.007 0
11313.512 2
11314.017 2
11314.522 0
11315.027 0
11315.532 1
11316.038 0
11316.543 1
11317.048 1
11317.553 1
11318.059 1
11318.564 0
11319.069 3
11319.574 6
11320.080 1
11320.585 1
11321.090 1
11321.596 1
11322.101 0
11322.606 1
11323.112 0
11323.617 0
11324.122 0
11324.628 0
11325.133 0
11325.639 1
11326.144 2
11326.649 1
11327.155 3
11327.660 2
11328.166 0
11328.671 5
11329.177 1
11329.682 0
11330.188 0
11330.693 1
11331.199 2
11331.704 4
11332.210 1
11332.716 0
11333.221 1
11333.727 1
11334.232 1
11334.738 0
11335.244 0
11335.749 1
11336.255 0
11336.761 0
11337.266 1
11337.772 0
11338.278 0
11338.783 2
11339.289 2
11339.795 0
11340.301 1
11340.806 1
11341.312 0
11341.818 2
11342.324 8
11342.830 4
11343.335 3
11343.841 0
11344.347 0
11344.853 0
11345.359 0
11345.865 2
11346.370 1
11346.876 0
11347.382 16
11347.888 12
11348.394 9
11348.900 5
11349.406 1
11349.912 4
11350.418 3
11350.924 1
11351.430 2
11351.936 3
11352.442 2
11352.948 1
11353.454 1
11353.960 1
11354.466 0
11354.972 1
11355.478 0
11355.984 0
11356.490 1
11356.997 3
11357.503 2
11358.009 0
11358.515 0
11359.021 0
11359.527 0
11360.033 0
11360.540 0
11361.046 2
11361.552 0
11362.058 0
11362.565 0
11363.071 0
11363.577 0
11364.083 3
11364.590 4
11365.096 1
11365.602 3
11366.109 5
11366.615 2
11367.121 3
11367.628 0
11368.134 1
11368.640 0
11369.147 1
11369.653 0
11370.160 0
11370.666 0
11371.172 1
11371.679 0
11372.185 0
11372.692 0
11373.198 0
11373.705 0
11374.211 0
11374.718 0
11375.224 4
11375.731 3
11376.237 0
11376.744 0
11377.251 0
11377.757 0
11378.264 0
11378.770 1
11379.277 2
11379.784 1
11380.290 1
11380.797 1
11381.304 0
11381.810 0
11382.317 1
11382.824 1
11383.330 3
11383.837 2
11384.344 0
11384.851 0
11385.357 0
11385.864 1
11386.371 5
11386.878 2
11387.384 0
11387.891 0
11388.398 0
11388.905 1
11389.412 0
11389.919 0
11390.425 1
11390.932 1
11391.439 4
11391.946 4
11392.453 0
11392.960 0
11393.467 0
11393.974 0
11394.481 0
11394.988 1
11395.495 0
11396.002 0
11396.509 0
11397.016 0
11397.523 0
11398.030 0
11398.537 4
11399.044 1
11399.551 1
11400.058 0
11400.565 1
11401.072 0
11401.579 1
11402.086 1
11402.594 0
11403.101 0
11403.608 2
11404.115 2
11404.622 2
11405.129 1
11405.637 0
11406.144 1
11406.651 0
11407.158 0
11407.666 0
11408.173 0
11408.680 1
11409.187 2
11409.695 6
11410.202 3
11410.709 3
11411.217 0
11411.724 0
11412.231 3
11412.739 1
11413.246 0
11413.754 0
11414.261 2
11414.768 4
11415.276 1
11415.783 0
11416.291 0
11416.798 0
11417.306 0
11417.813 0
11418.321 4
11418.828 1
11419.336 0
11419.843 1
11420.351 2
11420.858 0
11421.366 0
11421.873 3
11422.381 4
11422.888 1
11423.396 1
11423.904 1
11424.411 0
11424.919 1
11425.427 0
11425.934 2
11426.442 1
11426.950 0
11427.457 6
11427.965 2
11428.473 5
11428.980 5
11429.488 3
11429.996 1
11430.504 2
11431.011 1
11431.519 0
11432.027 0
11432.535 1
11433.043 3
11433.550 2
11434.058 0
11434.566 0
11435.074 0
11435.582 0
11436.090 3
11436.598 5
11437.106 3
11437.613 1
11438.121 1
11438.629 2
11439.137 4
11439.645 6
11440.153 7
11440.661 3
11441.169 0
11441.677 0
11442.185 3
11442.693 3
11443.201 1
11443.709 2
11444.217 5
11444.726 3
11445.234 1
11445.742 0
11446.250 0
11446.758 5
11447.266 3
11447.774 2
11448.282 1
11448.791 0
11449.299 3
11449.807 1
11450.315 0
11450.823 6
11451.332 5
11451.840 2
11452.348 0
11452.856 2
11453.365 4
11453.873 3
11454.381 0
11454.889 1
11455.398 2
11455.906 0
11456.414 2
11456.923 4
11457.431 1
11457.940 2
11458.448 1
11458.956 1
11459.465 3
11459.973 3
11460.482 2
11460.990 1
11461.498 1
11462.007 1
11462.515 2
11463.024 1
11463.532 4
11464.041 4
11464.549 1
11465.058 0
11465.567 3
11466.075 1
11466.584 0
11467.092 3
11467.601 0
11468.109 3
11468.618 0
11469.127 1
11469.635 0
11470.144 0
11470.653 1
11471.161 0
11471.670 2
11472.179 3
11472.687 2
11473.196 2
11473.705 0
11474.213 0
11474.722 0
11475.231 0
11475.740 1
11476.249 6
11476.757 1
11477.266 0
11477.775 1
11478.284 1
11478.793 0
11479.301 1
11479.810 0
11480.319 3
11480.828 2
11481.337 4
11481.846 2
11482.355 3
11482.864 1
11483.373 0
11483.882 2
11484.391 2
11484.900 2
11485.408 2
11485.917 2
11486.427 2
11486.936 6
11487.445 2
11487.954 0
11488.463 1
11488.972 0
11489.481 0
11489.990 3
11490.499 2
11491.008 0
11491.517 2
11492.026 3
11492.535 2
11493.045 0
11493.554 3
11494.063 1
11494.572 0
11495.081 0
11495.591 2
11496.100 1
11496.609 0
11497.118 1
11497.628 0
11498.137 0
11498.646 0
11499.155 1
11499.665 0
11500.174 0
11500.683 0
11501.193 0
11501.702 7
11502.211 4
11502.721 0
11503.230 0
11503.739 0
11504.249 2
11504.758 2
11505.268 2
11505.777 2
11506.287 3
11506.796 5
11507.306 4
11507.815 2
11508.325 5
11508.834 1
11509.344 0
11509.853 7
11510.363 9
11510.872 2
11511.382 0
11511.891 3
11512.401 3
11512.910 2
11513.420 0
11513.930 2
11514.439 4
11514.949 0
11515.459 0
11515.968 1
11516.478 3
11516.988 1
11517.497 1
11518.007 2
11518.517 5
11519.027 2
11519.536 2
11520.046 3
11520.556 12
11521.066 10
11521.575 12
11522.085 11
11522.595 17
11523.105 21
11523.615 10
11524.124 15
11524.634 15
11525.144 7
11525.654 7
11526.164 17
11526.674 13
11527.184 17
11527.694 15
11528.204 10
11528.714 20
11529.224 24
11529.733 17
11530.243 9
11530.753 4
11531.263 3
11531.773 7
11532.284 13
11532.794 7
11533.304 3
11533.814 3
11534.324 3
11534.834 5
11535.344 1
11535.854 5
11536.364 0
11536.874 0
11537.384 1
11537.895 0
11538.405 1
11538.915 0
11539.425 0
11539.935 0
11540.445 0
11540.956 2
11541.466 2
11541.976 0
11542.486 1
11542.997 1
11543.507 0
11544.017 0
11544.528 0
11545.038 2
11545.548 7
11546.059 3
11546.569 3
11547.079 1
11547.590 2
11548.100 0
11548.610 0
11549.121 1
11549.631 4
11550.142 2
11550.652 1
11551.162 3
11551.673 5
11552.183 1
11552.694 1
11553.204 0
11553.715 0
11554.225 0
11554.736 1
11555.246 1
11555.757 0
11556.268 0
11556.778 2
11557.289 0
11557.799 0
11558.310 0
11558.821 1
11559.331 2
11559.842 1
11560.352 0
11560.863 0
11561.374 0
11561.884 1
11562.395 0
11562.906 0
11563.417 0
11563.927 1
11564.438 3
11564.949 1
11565.460 1
11565.970 3
11566.481 5
11566.992 0
11567.503 1
11568.014 0
11568.524 0
11569.035 3
11569.546 1
11570.057 0
11570.568 1
11571.079 1
11571.590 0
11572.100 0
11572.611 0
11573.122 0
11573.633 0
11574.144 1
11574.655 0
11575.166 0
11575.677 1
11576.188 2
11576.699 1
11577.210 0
11577.721 0
11578.232 0
11578.743 0
11579.254 0
11579.765 1
11580.277 1
11580.788 0
11581.299 2
11581.810 7
11582.321 4
11582.832 1
11583.343 4
11583.855 6
11584.366 5
11584.877 0
11585.388 3
11585.899 2
11586.411 0
11586.922 0
11587.433 0
11587.944 0
11588.456 1
11588.967 0
11589.478 0
11589.989 0
11590.501 0
11591.012 4
11591.523 6
11592.035 7
11592.546 3
11593.058 2
11593.569 2
11594.080 0
11594.592 0
11595.103 0
11595.615 0
11596.126 0
11596.637 0
11597.149 0
11597.660 0
11598.172 1
11598.683 1
11599.195 1
11599.706 2
11600.218 3
11600.730 1
11601.241 1
11601.753 0
11602.264 1
11602.776 2
11603.287 2
11603.799 0
11604.311 2
11604.822 2
11605.334 0
11605.846 0
11606.357 0
11606.869 1
11607.381 3
11607.892 1
11608.404 0
11608.916 0
11609.428 0
11609.939 0
11610.451 2
11610.963 7
11611.475 4
11611.986 1
11612.498 2
11613.010 6
11613.522 4
11614.034 0
11614.545 1
11615.057 0
11615.569 1
11616.081 0
11616.593 2
11617.105 0
11617.617 0
11618.129 0
11618.641 1
11619.153 0
11619.665 0
11620.177 1
11620.689 2
11621.201 0
11621.713 2
11622.225 0
11622.737 0
11623.249 0
11623.761 6
11624.273 5
11624.785 7
11625.297 2
11625.809 0
11626.321 1
11626.833 0
11627.345 1
11627.858 4
11628.370 1
11628.882 0
11629.394 1
11629.906 1
11630.418 0
11630.931 0
11631.443 0
11631.955 1
11632.467 3
11632.980 0
11633.492 0
11634.004 1
11634.516 3
11635.029 4
11635.541 4
11636.053 1
11636.566 0
11637.078 4
11637.590 3
11638.103 1
11638.615 1
11639.128 4
11639.640 2
11640.152 1
11640.665 0
11641.177 1
11641.690 0
11642.202 1
11642.715 2
11643.227 2
11643.740 0
11644.252 1
11644.765 0
11645.277 1
11645.790 1
11646.302 0
11646.815 2
11647.327 1
11647.840 1
11648.353 0
11648.865 1
11649.378 3
11649.891 3
11650.403 2
11650.916 1
11651.428 3
11651.941 1
11652.454 0
11652.967 0
11653.479 1
11653.992 2
11654.505 5
11655.017 1
11655.530 3
11656.043 7
11656.556 5
11657.069 2
11657.581 1
11658.094 3
11658.607 2
11659.120 0
11659.633 5
11660.146 8
11660.658 3
11661.171 1
11661.684 4
11662.197 7
11662.710 3
11663.223 2
11663.736 3
11664.249 3
11664.762 1
11665.275 3
11665.788 4
11666.301 2
11666.814 4
11667.327 6
11667.840 6
11668.353 5
11668.866 1
11669.379 1
11669.892 0
11670.405 3
11670.918 4
11671.431 1
11671.944 0
11672.458 1
11672.971 1
11673.484 4
11673.997 2
11674.510 6
11675.023 6
11675.537 3
11676.050 1
11676.563 3
11677.076 8
11677.589 5
11678.103 5
11678.616 9
11679.129 6
11679.643 11
11680.156 15
11680.669 10
11681.182 6
11681.696 7
11682.209 11
11682.723 19
11683.236 14
11683.749 15
11684.263 22
11684.776 21
11685.289 18
11685.803 11
11686.316 7
11686.830 3
11687.343 2
11687.857 2
11688.370 4
11688.884 3
11689.397 0
11689.911 12
11690.424 11
11690.938 9
11691.451 5
11691.965 7
11692.478 6
11692.992 1
11693.506 0
11694.019 0
11694.533 4
11695.046 4
11695.560 0
11696.074 0
11696.587 0
11697.101 1
11697.615 0
11698.128 2
11698.642 2
11699.156 0
11699.670 0
11700.183 0
11700.697 0
11701.211 1
11701.725 2
11702.238 3
11702.752 1
11703.266 0
11703.780 1
11704.294 0
11704.808 0
11705.321 0
11705.835 1
11706.349 4
11706.863 1
11707.377 0
11707.891 1
11708.405 0
11708.919 0
11709.433 3
11709.947 3
11710.461 2
11710.975 1
11711.489 0
11712.003 0
11712.517 0
11713.031 1
11713.545 1
11714.059 3
11714.573 4
11715.087 0
11715.601 1
11716.115 4
11716.629 4
11717.143 0
11717.657 0
11718.172 0
11718.686 2
11719.200 2
11719.714 1
11720.228 1
11720.742 2
11721.257 3
11721.771 1
11722.285 3
11722.799 1
11723.314 0
11723.828 0
11724.342 1
11724.856 3
11725.371 3
11725.885 0
11726.399 0
11726.914 0
11727.428 2
11727.942 1
11728.457 0
11728.971 0
11729.485 0
11730.000 3
11730.514 1
11731.029 1
11731.543 0
11732.058 1
11732.572 2
11733.086 2
11733.601 2
11734.115 2
11734.630 3
11735.144 2
11735.659 5
11736.173 4
11736.688 3
11737.203 2
11737.717 2
11738.232 1
11738.746 1
11739.261 2
11739.776 3
11740.290 2
11740.805 1
11741.319 0
11741.834 0
11742.349 1
11742.863 0
11743.378 0
11743.893 1
11744.408 1
11744.922 2
11745.437 2
11745.952 1
11746.467 3
11746.981 1
11747.496 0
11748.011 0
11748.526 2
11749.041 2
11749.555 0
11750.070 0
11750.585 3
11751.100 1
11751.615 2
11752.130 1
11752.645 1
11753.160 2
11753.674 3
11754.189 6
11754.704 1
11755.219 1
11755.734 3
11756.249 0
11756.764 1
11757.279 0
11757.794 0
11758.309 1
11758.824 2
11759.339 0
11759.854 1
11760.369 0
11760.885 1
11761.400 0
11761.915 3
11762.430 2
11762.945 0
11763.460 0
11763.975 2
11764.490 1
11765.006 1
11765.521 4
11766.036 3
11766.551 1
11767.066 1
11767.582 1
11768.097 3
11768.612 1
11769.127 5
11769.643 6
11770.158 3
11770.673 1
11771.188 0
11771.704 4
11772.219 2
11772.734 1
11773.250 1
11773.765 0
11774.281 0
11774.796 0
11775.311 2
11775.827 3
11776.342 1
11776.858 5
11777.373 3
11777.888 0
11778.404 4
11778.919 3
11779.435 2
11779.950 1
11780.466 0
11780.981 2
11781.497 0
11782.012 0
11782.528 1
11783.044 0
11783.559 0
11784.075 0
11784.590 1
11785.106 1
11785.622 0
11786.137 0
11786.653 0
11787.169 0
11787.684 0
11788.200 1
11788.716 3
11789.231 0
11789.747 0
11790.263 1
11790.778 2
11791.294 1
11791.810 0
11792.326 0
11792.842 0
11793.357 0
11793.873 1
11794.389 0
11794.905 1
11795.421 2
11795.936 4
11796.452 5
11796.968 4
11797.484 4
11798.000 4
11798.516 3
11799.032 4
11799.548 2
11800.064 1
11800.580 0
11801.096 0
11801.612 0
11802.128 0
11802.644 0
11803.160 0
11803.676 4
11804.192 2
11804.708 0
11805.224 1
11805.740 2
11806.256 1
11806.772 2
11807.288 0
11807.804 0
11808.320 0
11808.836 0
11809.352 0
11809.869 0
11810.385 2
11810.901 0
11811.417 1
11811.933 3
11812.450 0
11812.966 3
11813.482 3
11813.998 2
11814.515 0
11815.031 0
11815.547 0
11816.063 0
11816.580 0
11817.096 0
11817.612 0
11818.129 0
11818.645 0
11819.161 0
11819.678 2
11820.194 4
11820.711 0
11821.227 2
11821.743 0
11822.260 0
11822.776 1
11823.293 1
11823.809 0
11824.326 0
11824.842 0
11825.359 0
11825.875 0
11826.392 2
11826.908 2
11827.425 1
11827.941 1
11828.458 2
11828.974 2
11829.491 4
11830.008 1
11830.524 2
11831.041 0
11831.557 0
11832.074 0
11832.591 1
11833.107 1
11833.624 0
11834.141 1
11834.657 2
11835.174 1
11835.691 1
11836.208 0
11836.724 0
11837.241 0
11837.758 1
11838.275 0
11838.791 1
11839.308 0
11839.825 0
11840.342 0
11840.859 0
11841.376 0
11841.892 0
11842.409 0
11842.926 1
11843.443 0
11843.960 2
11844.477 1
11844.994 1
11845.511 0
11846.028 0
11846.545 0
11847.062 0
11847.579 1
11848.096 1
11848.613 1
11849.130 1
11849.647 1
11850.164 3
11850.681 0
11851.198 0
11851.715 2
11852.232 2
11852.749 0
11853.266 0
11853.783 2
11854.300 2
11854.818 0
11855.335 1
11855.852 3
11856.369 1
11856.886 0
11857.403 3
11857.921 0
11858.438 1
11858.955 1
11859.472 3
11859.990 4
11860.507 1
11861.024 0
11861.541 1
11862.059 3
11862.576 0
11863.093 0
11863.611 1
11864.128 3
11864.645 0
11865.163 2
11865.680 3
11866.197 1
11866.715 0
11867.232 0
11867.750 0
11868.267 0
11868.785 0
11869.302 1
11869.820 1
11870.337 0
11870.855 1
11871.372 0
11871.890 1
11872.407 2
11872.925 3
11873.442 1
11873.960 2
11874.477 2
11874.995 0
11875.512 1
11876.030 3
11876.548 0
11877.065 0
11877.583 0
11878.101 2
11878.618 0
11879.136 0
11879.654 2
11880.171 0
11880.689 1
11881.207 3
11881.724 4
11882.242 0
11882.760 0
11883.278 0
11883.795 0
11884.313 1
11884.831 0
11885.349 3
11885.867 2
11886.385 0
11886.902 2
11887.420 0
11887.938 2
11888.456 3
11888.974 0
11889.492 0
11890.010 0
11890.528 1
11891.046 2
11891.563 0
11892.081 0
11892.599 2
11893.117 1
11893.635 0
11894.153 0
11894.671 1
11895.189 1
11895.707 0
11896.225 1
11896.744 0
11897.262 0
11897.780 1
11898.298 0
11898.816 0
11899.334 3
11899.852 4
11900.370 1
11900.888 1
11901.407 5
11901.925 1
11902.443 0
11902.961 0
11903.479 0
11903.998 4
11904.516 2
11905.034 1
11905.552 1
11906.071 0
11906.589 0
11907.107 1
11907.625 1
11908.144 2
11908.662 0
11909.180 1
11909.699 0
11910.217 2
11910.735 2
11911.254 1
11911.772 0
11912.291 1
11912.809 2
11913.327 3
11913.846 9
11914.364 2
11914.883 0
11915.401 0
11915.920 2
11916.438 3
11916.957 0
11917.475 0
11917.994 2
11918.512 2
11919.031 0
11919.549 1
11920.068 0
11920.586 0
11921.105 0
11921.624 0
11922.142 0
11922.661 0
11923.180 0
11923.698 0
11924.217 0
11924.736 0
11925.254 0
11925.773 1
11926.292 0
11926.810 2
11927.329 0
11927.848 1
11928.367 0
11928.885 1
11929.404 3
11929.923 1
11930.442 0
11930.960 1
11931.479 0
11931.998 0
11932.517 0
11933.036 0
11933.555 3
11934.074 3
11934.592 1
11935.111 0
11935.630 1
11936.149 0
11936.668 0
11937.187 0
11937.706 0
11938.225 0
11938.744 1
11939.263 1
11939.782 0
11940.301 0
11940.820 0
11941.339 0
11941.858 0
11942.377 2
11942.896 1
11943.415 1
11943.934 0
11944.453 0
11944.973 1
11945.492 0
11946.011 0
11946.530 1
11947.049 0
11947.568 0
11948.087 2
11948.607 1
11949.126 2
11949.645 2
11950.164 0
11950.683 0
11951.203 2
11951.722 1
11952.241 2
11952.761 6
11953.280 2
11953.799 0
11954.318 0
11954.838 0
11955.357 1
11955.876 2
11956.396 2
11956.915 1
11957.435 2
11957.954 1
11958.473 1
11958.993 0
11959.512 0
11960.032 2
11960.551 2
11961.071 6
11961.590 3
11962.110 1
11962.629 0
11963.149 0
11963.668 4
11964.188 1
11964.707 0
11965.227 0
11965.746 2
11966.266 1
11966.785 1
11967.305 1
11967.825 1
11968.344 0
11968.864 1
11969.384 0
11969.903 1
11970.423 2
11970.943 0
11971.462 2
11971.982 1
11972.502 0
11973.021 0
11973.541 0
11974.061 0
11974.581 0
11975.100 0
11975.620 0
11976.140 2
11976.660 2
11977.180 0
11977.699 0
11978.219 0
11978.739 2
11979.259 5
11979.779 4
11980.299 1
11980.819 0
11981.339 0
11981.858 0
11982.378 0
11982.898 0
11983.418 2
11983.938 0
11984.458 0
11984.978 3
11985.498 1
11986.018 1
11986.538 3
11987.058 1
11987.578 0
11988.098 1
11988.618 1
11989.138 0
11989.659 1
11990.179 0
11990.699 0
11991.219 4
11991.739 4
11992.259 0
11992.779 0
11993.299 0
11993.820 2
11994.340 2
11994.860 0
11995.380 1
11995.900 0
11996.421 2
11996.941 0
11997.461 0
11997.981 2
11998.502 1
11999.022 0
11999.542 1
12000.063 0
12000.583 0
12001.103 0
12001.624 0
12002.144 0
12002.664 0
12003.185 0
12003.705 1
12004.226 2
12004.746 2
12005.266 3
12005.787 1
12006.307 0
12006.828 1
12007.348 2
12007.869 1
12008.389 0
12008.910 0
12009.430 1
12009.951 1
12010.471 0
12010.992 1
12011.512 3
12012.033 4
12012.554 1
12013.074 1
12013.595 0
12014.115 0
12014.636 0
12015.157 0
12015.677 0
12016.198 0
12016.719 1
12017.239 2
12017.760 3
12018.281 5
12018.801 4
12019.322 0
12019.843 2
12020.364 0
12020.884 2
12021.405 3
12021.926 1
12022.447 1
12022.968 1
12023.488 4
12024.009 5
12024.530 3
12025.051 3
12025.572 2
12026.093 0
12026.614 2
12027.135 1
12027.655 1
12028.176 2
12028.697 1
12029.218 0
12029.739 0
12030.260 0
12030.781 0
12031.302 0
12031.823 0
12032.344 1
12032.865 0
12033.386 1
12033.907 0
12034.428 0
12034.949 0
12035.471 0
12035.992 1
12036.513 1
12037.034 0
12037.555 0
12038.076 1
12038.597 1
12039.118 0
12039.640 0
12040.161 0
12040.682 2
12041.203 4
12041.724 1
12042.246 2
12042.767 1
12043.288 1
12043.809 3
12044.331 1
12044.852 0
12045.373 0
12045.895 0
12046.416 1
12046.937 0
12047.459 0
12047.980 0
12048.501 0
12049.023 0
12049.544 0
12050.065 0
12050.587 0
12051.108 0
12051.630 0
12052.151 0
12052.673 0
12053.194 0
12053.716 0
12054.237 0
12054.759 1
12055.280 0
12055.802 1
12056.323 2
12056.845 0
12057.366 0
12057.888 1
12058.409 0
12058.931 0
12059.453 0
12059.974 1
12060.496 0
12061.018 0
12061.539 0
12062.061 4
12062.582 1
12063.104 1
12063.626 0
12064.148 1
12064.669 0
12065.191 0
12065.713 0
12066.235 0
12066.756 0
12067.278 0
12067.800 0
12068.322 3
12068.843 1
12069.365 0
12069.887 0
12070.409 0
12070.931 2
12071.453 0
12071.975 1
12072.496 0
12073.018 3
12073.540 0
12074.062 5
12074.584 1
12075.106 1
12075.628 3
12076.150 2
12076.672 2
12077.194 2
12077.716 4
12078.238 2
12078.760 1
12079.282 0
12079.804 0
12080.326 0
12080.848 0
12081.370 0
12081.892 1
12082.414 0
12082.937 0
12083.459 1
12083.981 0
12084.503 0
12085.025 2
12085.547 2
12086.070 3
12086.592 2
12087.114 1
12087.636 0
12088.158 0
12088.681 1
12089.203 0
12089.725 0
12090.247 0
12090.770 1
12091.292 0
12091.814 0
12092.337 0
12092.859 1
12093.381 0
12093.904 1
12094.426 0
12094.948 0
12095.471 0
12095.993 0
12096.516 0
12097.038 0
12097.560 0
12098.083 0
12098.605 1
12099.128 0
12099.650 0
12100.173 0
12100.695 2
12101.218 1
12101.740 0
12102.263 0
12102.785 0
12103.308 0
12103.830 0
12104.353 4
12104.876 1
12105.398 0
12105.921 0
12106.443 0
12106.966 0
12107.489 0
12108.011 2
12108.534 3
12109.057 0
12109.579 1
12110.102 2
12110.625 1
12111.148 0
12111.670 1
12112.193 3
12112.716 2
12113.239 0
12113.761 0
12114.284 0
12114.807 0
12115.330 1
12115.853 0
12116.375 1
12116.898 3
12117.421 1
12117.944 0
12118.467 2
12118.990 4
12119.513 4
12120.036 2
12120.559 0
12121.082 1
12121.605 1
12122.127 0
12122.650 2
12123.173 4
12123.696 4
12124.219 1
12124.742 1
12125.266 2
12125.789 0
12126.312 0
12126.835 0
12127.358 0
12127.881 0
12128.404 1
12128.927 1
12129.450 0
12129.973 0
12130.496 0
12131.020 0
12131.543 0
12132.066 2
12132.589 0
12133.112 2
12133.636 0
12134.159 1
12134.682 1
12135.205 1
12135.729 0
12136.252 0
12136.775 1
12137.298 0
12137.822 1
12138.345 0
12138.868 3
12139.392 1
12139.915 4
12140.438 0
12140.962 3
12141.485 2
12142.009 0
12142.532 0
12143.055 0
12143.579 1
12144.102 0
12144.626 0
12145.149 0
12145.673 1
12146.196 1
12146.720 0
12147.243 3
12147.767 6
12148.290 4
12148.814 1
12149.337 2
12149.861 2
12150.384 0
12150.908 1
12151.432 0
12151.955 0
12152.479 0
12153.002 0
12153.526 0
12154.050 0
12154.573 1
12155.097 0
12155.621 0
12156.144 0
12156.668 0
12157.192 0
12157.716 0
12158.239 3
12158.763 1
12159.287 1
12159.811 0
12160.335 4
12160.858 7
12161.382 2
12161.906 0
12162.430 0
12162.954 3
12163.477 0
12164.001 0
12164.525 0
12165.049 0
12165.573 0
12166.097 1
12166.621 2
12167.145 5
12167.669 3
12168.193 2
12168.717 0
12169.241 1
12169.765 0
12170.289 3
12170.813 1
12171.337 0
12171.861 0
12172.385 0
12172.909 3
12173.433 0
12173.957 0
12174.481 0
12175.005 0
12175.529 0
12176.054 0
12176.578 1
12177.102 0
12177.626 2
12178.150 1
12178.674 4
12179.199 0
12179.723 0
12180.247 0
12180.771 0
12181.295 1
12181.820 1
12182.344 0
12182.868 0
12183.393 2
12183.917 1
12184.441 1
12184.966 0
12185.490 0
12186.014 3
12186.539 3
12187.063 1
12187.587 0
12188.112 1
12188.636 0
12189.161 0
12189.685 0
12190.209 0
12190.734 1
12191.258 2
12191.783 3
12192.307 2
12192.832 1
12193.356 3
12193.881 2
12194.405 0
12194.930 1
12195.454 5
12195.979 5
12196.504 1
12197.028 0
12197.553 3
12198.077 0
12198.602 1
12199.127 0
12199.651 3
12200.176 2
12200.701 1
12201.225 0
12201.750 0
12202.275 0
12202.799 1
12203.324 1
12203.849 3
12204.373 1
12204.898 0
12205.423 0
12205.948 2
12206.473 3
12206.997 2
12207.522 3
12208.047 2
12208.572 0
12209.097 0
12209.622 1
12210.146 0
12210.671 0
12211.196 0
12211.721 0
12212.246 1
12212.771 1
12213.296 0
12213.821 0
12214.346 0
12214.871 2
12215.396 2
12215.921 0
12216.446 0
12216.971 1
12217.496 0
12218.021 1
12218.546 0
12219.071 0
12219.596 2
12220.121 0
12220.646 1
12221.171 3
12221.696 3
12222.221 0
12222.747 0
12223.272 0
12223.797 2
12224.322 3
12224.847 0
12225.373 0
12225.898 4
12226.423 2
12226.948 3
12227.473 0
12227.999 0
12228.524 0
12229.049 0
12229.574 0
12230.100 1
12230.625 3
12231.150 1
12231.676 3
12232.201 4
12232.726 5
12233.252 1
12233.777 0
12234.303 0
12234.828 0
12235.353 0
12235.879 1
12236.404 1
12236.930 1
12237.455 0
12237.981 2
12238.506 4
12239.032 1
12239.557 2
12240.083 0
12240.608 1
12241.134 1
12241.659 0
12242.185 1
12242.710 1
12243.236 0
12243.762 0
12244.287 0
12244.813 0
12245.338 2
12245.864 1
12246.390 1
12246.915 0
12247.441 0
12247.967 1
12248.492 2
12249.018 0
12249.544 0
12250.070 1
12250.595 3
12251.121 0
12251.647 6
12252.173 5
12252.698 1
12253.224 0
12253.750 0
12254.276 0
12254.802 2
12255.327 5
12255.853 2
12256.379 1
12256.905 1
12257.431 1
12257.957 1
12258.483 2
12259.009 0
12259.535 0
12260.061 5
12260.587 3
12261.112 0
12261.638 1
12262.164 0
12262.690 1
12263.216 0
12263.742 0
12264.269 1
12264.795 0
12265.321 0
12265.847 0
12266.373 0
12266.899 0
12267.425 0
12267.951 2
12268.477 3
12269.003 2
12269.530 0
12270.056 3
12270.582 0
12271.108 1
12271.634 3
12272.160 0
12272.687 1
12273.213 4
12273.739 3
12274.265 3
12274.792 0
12275.318 0
12275.844 0
12276.370 0
12276.897 0
12277.423 0
12277.949 3
12278.476 3
12279.002 0
12279.528 3
12280.055 3
12280.581 1
12281.108 2
12281.634 4
12282.160 3
12282.687 3
12283.213 2
12283.740 3
12284.266 3
12284.793 2
12285.319 0
12285.846 0
12286.372 0
12286.899 1
12287.425 4
12287.952 5
12288.478 2
12289.005 0
12289.532 1
12290.058 0
12290.585 1
12291.111 0
12291.638 0
12292.165 0
12292.691 0
12293.218 0
12293.745 0
12294.271 0
12294.798 0
12295.325 0
12295.851 1
12296.378 4
12296.905 4
12297.432 3
12297.958 0
12298.485 0
12299.012 0
12299.539 0
12300.066 1
12300.592 2
12301.119 1
12301.646 0
12302.173 0
12302.700 2
12303.227 0
12303.753 0
12304.280 1
12304.807 0
12305.334 1
12305.861 0
12306.388 0
12306.915 0
12307.442 1
12307.969 2
12308.496 0
12309.023 2
12309.550 1
12310.077 0
12310.604 0
12311.131 0
12311.658 0
12312.185 0
12312.712 0
12313.239 1
12313.766 2
12314.294 0
12314.821 0
12315.348 0
12315.875 0
12316.402 1
12316.929 0
12317.456 0
12317.984 0
12318.511 2
12319.038 1
12319.565 2
12320.093 0
12320.620 0
12321.147 1
12321.674 1
12322.202 0
12322.729 0
12323.256 1
12323.784 0
12324.311 0
12324.838 0
12325.366 6
12325.893 9
12326.420 5
12326.948 3
12327.475 2
12328.002 2
12328.530 0
12329.057 0
12329.585 0
12330.112 0
12330.640 1
12331.167 1
12331.695 1
12332.222 6
12332.750 0
12333.277 0
12333.805 0
12334.332 2
12334.860 1
12335.387 0
12335.915 0
12336.443 4
12336.970 1
12337.498 0
12338.025 0
12338.553 0
12339.081 2
12339.608 0
12340.136 0
12340.664 0
12341.191 0
12341.719 1
12342.247 4
12342.774 2
12343.302 1
12343.830 1
12344.358 0
12344.885 0
12345.413 0
12345.941 2
12346.469 2
12346.997 0
12347.524 0
12348.052 0
12348.580 1
12349.108 1
12349.636 3
12350.164 4
12350.692 1
12351.220 2
12351.748 2
12352.275 7
12352.803 4
12353.331 3
12353.859 0
12354.387 1
12354.915 0
12355.443 0
12355.971 0
12356.499 1
12357.027 3
12357.555 0
12358.083 0
12358.611 0
12359.140 0
12359.668 1
12360.196 2
12360.724 2
12361.252 1
12361.780 6
12362.308 5
12362.836 2
12363.365 1
12363.893 8
12364.421 4
12364.949 1
12365.477 1
12366.006 0
12366.534 2
12367.062 3
12367.590 1
12368.119 1
12368.647 0
12369.175 0
12369.703 0
12370.232 0
12370.760 0
12371.288 0
12371.817 0
12372.345 0
12372.873 2
12373.402 3
12373.930 0
12374.459 0
12374.987 0
12375.515 0
12376.044 1
12376.572 0
12377.101 1
12377.629 0
12378.158 1
12378.686 4
12379.215 1
12379.743 0
12380.272 0
12380.800 3
12381.329 7
12381.857 5
12382.386 4
12382.915 3
12383.443 4
12383.972 1
12384.500 0
12385.029 4
12385.558 8
12386.086 4
12386.615 1
12387.144 0
12387.672 0
12388.201 0
12388.730 0
12389.259 2
12389.787 2
12390.316 5
12390.845 5
12391.374 3
12391.902 0
12392.431 2
12392.960 0
12393.489 0
12394.018 0
12394.546 0
12395.075 3
12395.604 2
12396.133 1
12396.662 1
12397.191 1
12397.720 0
12398.249 5
12398.777 4
12399.306 1
12399.835 1
12400.364 0
12400.893 1
12401.422 0
12401.951 5
12402.480 2
12403.009 0
12403.538 0
12404.067 2
12404.596 3
12405.125 1
12405.655 0
12406.184 0
12406.713 1
12407.242 1
12407.771 3
12408.300 3
12408.829 0
12409.358 0
12409.888 1
12410.417 0
12410.946 0
12411.475 0
12412.004 3
12412.534 1
12413.063 4
12413.592 2
12414.121 0
12414.651 1
12415.180 1
12415.709 0
12416.238 1
12416.768 2
12417.297 1
12417.826 2
12418.356 3
12418.885 1
12419.414 0
12419.944 0
12420.473 0
12421.003 0
12421.532 1
12422.061 1
12422.591 0
12423.120 1
12423.650 0
12424.179 0
12424.709 1
12425.238 0
12425.768 0
12426.297 0
12426.827 0
12427.356 0
12427.886 0
12428.415 0
12428.945 3
12429.475 1
12430.004 0
12430.534 3
12431.063 4
12431.593 3
12432.123 1
12432.652 0
12433.182 0
12433.712 0
12434.241 0
12434.771 0
12435.301 0
12435.830 0
12436.360 1
12436.890 3
12437.420 2
12437.949 0
12438.479 7
12439.009 5
12439.539 2
12440.069 1
12440.598 1
12441.128 1
12441.658 1
12442.188 1
12442.718 0
12443.248 0
12443.778 0
12444.307 0
12444.837 0
12445.367 0
12445.897 2
12446.427 2
12446.957 1
12447.487 0
12448.017 0
12448.547 0
12449.077 0
12449.607 3
12450.137 1
12450.667 0
12451.197 0
12451.727 0
12452.257 0
12452.787 0
12453.317 0
12453.848 0
12454.378 1
12454.908 0
12455.438 0
12455.968 0
12456.498 1
12457.028 2
12457.559 1
12458.089 0
12458.619 0
12459.149 4
12459.679 5
12460.210 4
12460.740 2
12461.270 1
12461.801 0
12462.331 0
12462.861 0
12463.391 0
12463.922 0
12464.452 0
12464.982 0
12465.513 0
12466.043 0
12466.573 1
12467.104 2
12467.634 0
12468.165 1
12468.695 0
12469.226 1
12469.756 0
12470.286 0
12470.817 1
12471.347 0
12471.878 2
12472.408 2
12472.939 0
12473.469 1
12474.000 3
12474.530 3
12475.061 1
12475.592 0
12476.122 0
12476.653 1
12477.183 1
12477.714 0
12478.245 0
12478.775 0
12479.306 1
12479.837 0
12480.367 3
12480.898 1
12481.429 2
12481.959 1
12482.490 1
12483.021 1
12483.551 1
12484.082 4
12484.613 1
12485.144 0
12485.675 0
12486.205 0
12486.736 0
12487.267 0
12487.798 2
12488.329 0
12488.860 1
12489.390 2
12489.921 0
12490.452 0
12490.983 2
12491.514 0
12492.045 0
12492.576 1
12493.107 1
12493.638 0
12494.169 0
12494.700 0
12495.231 0
12495.762 0
12496.293 3
12496.824 0
12497.355 0
12497.886 1
12498.417 0
12498.948 1
12499.479 0
12500.010 0
12500.541 0
12501.072 4
12501.603 1
12502.134 0
12502.666 0
12503.197 0
12503.728 0
12504.259 0
12504.790 1
12505.322 2
12505.853 3
12506.384 1
12506.915 1
12507.446 0
12507.978 0
12508.509 0
12509.040 3
12509.572 2
12510.103 0
12510.634 1
12511.166 0
12511.697 1
12512.228 0
12512.760 0
12513.291 0
12513.822 2
12514.354 11
12514.885 9
12515.417 4
12515.948 1
12516.479 0
12517.011 1
12517.542 0
12518.074 0
12518.605 0
12519.137 0
12519.668 0
12520.200 0
12520.731 0
12521.263 0
12521.794 0
12522.326 1
12522.858 2
12523.389 4
12523.921 1
12524.452 3
12524.984 2
12525.516 0
12526.047 1
12526.579 0
12527.111 0
12527.642 0
12528.174 0
12528.706 0
12529.237 1
12529.769 0
12530.301 2
12530.833 0
12531.364 1
12531.896 0
12532.428 1
12532.960 1
12533.492 3
12534.023 0
12534.555 0
12535.087 1
12535.619 0
12536.151 0
12536.683 1
12537.214 1
12537.746 1
12538.278 0
12538.810 0
12539.342 2
12539.874 2
12540.406 0
12540.938 0
12541.470 0
12542.002 1
12542.534 0
12543.066 6
12543.598 2
12544.130 1
12544.662 1
12545.194 0
12545.726 2
12546.258 3
12546.790 0
12547.322 1
12547.855 3
12548.387 2
12548.919 4
12549.451 5
12549.983 1
12550.515 0
12551.047 0
12551.580 2
12552.112 2
12552.644 1
12553.176 0
12553.708 0
12554.241 1
12554.773 4
12555.305 3
12555.838 7
12556.370 6
12556.902 3
12557.434 0
12557.967 0
12558.499 0
12559.031 1
12559.564 0
12560.096 3
12560.629 2
12561.161 4
12561.693 6
12562.226 3
12562.758 4
12563.291 2
12563.823 3
12564.356 1
12564.888 6
12565.421 6
12565.953 6
12566.486 6
12567.018 4
12567.551 10
12568.083 9
12568.616 6
12569.148 7
12569.681 6
12570.213 9
12570.746 8
12571.279 7
12571.811 14
12572.344 20
12572.876 25
12573.409 16
12573.942 13
12574.474 13
12575.007 14
12575.540 11
12576.073 12
12576.605 10
12577.138 8
12577.671 3
12578.204 2
12578.736 2
12579.269 5
12579.802 5
12580.335 1
12580.867 3
12581.400 7
12581.933 6
12582.466 4
12582.999 1
12583.532 1
12584.065 7
12584.597 8
12585.130 12
12585.663 7
12586.196 5
12586.729 4
12587.262 0
12587.795 1
12588.328 2
12588.861 1
12589.394 2
12589.927 0
12590.460 1
12590.993 4
12591.526 3
12592.059 0
12592.592 2
12593.125 3
12593.658 3
12594.191 1
12594.725 2
12595.258 1
12595.791 0
12596.324 0
12596.857 0
12597.390 0
12597.923 0
12598.457 0
12598.990 2
12599.523 1
12600.056 1
12600.590 1
12601.123 2
12601.656 0
12602.189 4
12602.723 3
12603.256 2
12603.789 1
12604.322 0
12604.856 0
12605.389 1
12605.922 1
12606.456 1
12606.989 2
12607.523 0
12608.056 0
12608.589 0
12609.123 0
12609.656 0
12610.190 0
12610.723 1
12611.257 3
12611.790 0
12612.323 1
12612.857 0
12613.390 1
12613.924 2
12614.458 2
12614.991 0
12615.525 0
12616.058 1
12616.592 1
12617.125 0
12617.659 0
12618.193 0
12618.726 0
12619.260 2
12619.793 2
12620.327 5
12620.861 4
12621.394 1
12621.928 0
12622.462 1
12622.996 1
12623.529 0
12624.063 0
12624.597 0
12625.130 0
12625.664 3
12626.198 3
12626.732 1
12627.266 0
12627.799 0
12628.333 0
12628.867 1
12629.401 2
12629.935 1
12630.469 0
12631.002 1
12631.536 0
12632.070 0
12632.604 0
12633.138 3
12633.672 2
12634.206 1
12634.740 2
12635.274 2
12635.808 0
12636.342 0
12636.876 0
12637.410 0
12637.944 2
12638.478 1
12639.012 4
12639.546 3
12640.080 3
12640.614 1
12641.148 0
12641.682 0
12642.217 0
12642.751 0
12643.285 0
12643.819 0
12644.353 0
12644.887 3
12645.421 2
12645.956 1
12646.490 2
12647.024 2
12647.558 0
12648.093 0
12648.627 1
12649.161 1
12649.695 3
12650.230 1
12650.764 1
12651.298 1
12651.833 1
12652.367 1
12652.901 2
12653.436 0
12653.970 4
12654.504 3
12655.039 3
12655.573 0
12656.108 0
12656.642 0
12657.176 1
12657.711 0
12658.245 0
12658.780 1
12659.314 0
12659.849 0
12660.383 0
12660.918 2
12661.452 3
12661.987 1
12662.521 0
12663.056 0
12663.590 2
12664.125 0
12664.660 0
12665.194 2
12665.729 0
12666.264 0
12666.798 1
12667.333 0
12667.867 0
12668.402 0
12668.937 2
12669.471 1
12670.006 1
12670.541 0
12671.076 1
12671.610 0
12672.145 1
12672.680 1
12673.215 0
12673.749 0
12674.284 0
12674.819 1
12675.354 1
12675.889 0
12676.424 0
12676.958 0
12677.493 0
12678.028 2
12678.563 1
12679.098 3
12679.633 2
12680.168 2
12680.703 3
12681.238 2
12681.773 1
12682.308 3
12682.843 1
12683.378 1
12683.913 0
12684.448 1
12684.983 0
12685.518 0
12686.053 0
12686.588 0
12687.123 0
12687.658 0
12688.193 1
12688.728 1
12689.263 2
12689.798 1
12690.333 0
12690.869 0
12691.404 0
12691.939 0
12692.474 1
12693.009 2
12693.544 3
12694.080 2
12694.615 0
12695.150 1
12695.685 5
12696.221 4
12696.756 2
12697.291 3
12697.827 6
12698.362 2
12698.897 1
12699.432 1
12699.968 3
12700.503 4
12701.039 2
12701.574 1
12702.109 1
12702.645 1
12703.180 3
12703.716 1
12704.251 0
12704.786 0
12705.322 0
12705.857 0
12706.393 0
12706.928 0
12707.464 2
12707.999 1
12708.535 0
12709.070 1
12709.606 1
12710.141 5
12710.677 3
12711.213 3
12711.748 1
12712.284 0
12712.819 0
12713.355 2
12713.891 0
12714.426 0
12714.962 0
12715.498 0
12716.033 1
12716.569 0
12717.105 0
12717.640 1
12718.176 1
12718.712 2
12719.248 3
12719.783 7
12720.319 2
12720.855 0
12721.391 1
12721.927 1
12722.462 0
12722.998 5
12723.534 7
12724.070 4
12724.606 1
12725.142 1
12725.677 0
12726.213 1
12726.749 1
12727.285 0
12727.821 4
12728.357 6
12728.893 9
12729.429 6
12729.965 2
12730.501 0
12731.037 1
12731.573 0
12732.109 0
12732.645 1
12733.181 0
12733.717 0
12734.253 1
12734.789 1
12735.325 0
12735.861 1
12736.398 1
12736.934 0
12737.470 0
12738.006 0
12738.542 3
12739.078 4
12739.614 1
12740.151 0
12740.687 0
12741.223 0
12741.759 5
12742.296 5
12742.832 7
12743.368 2
12743.904 0
12744.441 3
12744.977 0
12745.513 2
12746.049 2
12746.586 1
12747.122 0
12747.658 1
12748.195 0
12748.731 0
12749.268 2
12749.804 0
12750.340 4
12750.877 1
12751.413 1
12751.950 2
12752.486 1
12753.023 0
12753.559 0
12754.096 2
12754.632 1
12755.169 1
12755.705 5
12756.242 7
12756.778 2
12757.315 0
12757.851 1
12758.388 6
12758.924 1
12759.461 3
12759.998 4
12760.534 1
12761.071 0
12761.608 0
12762.144 2
12762.681 1
12763.218 0
12763.754 3
12764.291 3
12764.828 1
12765.364 1
12765.901 3
12766.438 4
12766.975 1
12767.511 1
12768.048 1
12768.585 1
12769.122 0
12769.659 1
12770.195 2
12770.732 1
12771.269 1
12771.806 1
12772.343 0
12772.880 0
12773.417 1
12773.953 0
12774.490 0
12775.027 2
12775.564 7
12776.101 3
12776.638 0
12777.175 4
12777.712 2
12778.249 3
12778.786 5
12779.323 0
12779.860 4
12780.397 2
12780.934 1
12781.471 2
12782.008 0
12782.545 0
12783.083 2
12783.620 1
12784.157 0
12784.694 0
12785.231 1
12785.768 1
12786.305 0
12786.843 2
12787.380 0
12787.917 2
12788.454 0
12788.991 2
12789.529 1
12790.066 4
12790.603 3
12791.140 1
12791.678 1
12792.215 1
12792.752 4
12793.290 6
12793.827 3
12794.364 5
12794.902 6
12795.439 1
12795.976 3
12796.514 7
12797.051 6
12797.589 3
12798.126 4
12798.663 0
12799.201 2
12799.738 5
12800.276 8
12800.813 8
12801.351 6
12801.888 7
12802.426 7
12802.963 4
12803.501 1
12804.038 2
12804.576 0
12805.113 2
12805.651 1
12806.188 2
12806.726 3
12807.264 6
12807.801 1
12808.339 4
12808.877 2
12809.414 0
12809.952 0
12810.490 0
12811.027 1
12811.565 2
12812.103 3
12812.640 3
12813.178 1
12813.716 2
12814.254 3
12814.791 6
12815.329 7
12815.867 4
12816.405 5
12816.943 5
12817.480 4
12818.018 1
12818.556 1
12819.094 3
12819.632 1
12820.170 8
12820.708 7
12821.245 5
12821.783 5
12822.321 9
12822.859 8
12823.397 10
12823.935 11
12824.473 14
12825.011 15
12825.549 6
12826.087 9
12826.625 11
12827.163 7
12827.701 5
12828.239 1
12828.777 9
12829.315 9
12829.853 4
12830.392 9
12830.930 6
12831.468 12
12832.006 17
12832.544 13
12833.082 4
12833.620 3
12834.159 1
12834.697 6
12835.235 8
12835.773 10
12836.311 7
12836.850 2
12837.388 8
12837.926 5
12838.464 6
12839.003 7
12839.541 6
12840.079 4
12840.617 5
12841.156 8
12841.694 6
12842.232 4
12842.771 8
12843.309 8
12843.848 7
12844.386 12
12844.924 23
12845.463 18
12846.001 16
12846.540 17
12847.078 18
12847.617 15
12848.155 10
12848.694 12
12849.232 14
12849.771 13
12850.309 19
12850.848 24
12851.386 24
12851.925 31
12852.463 31
12853.002 36
12853.540 41
12854.079 36
12854.618 30
12855.156 31
12855.695 45
12856.233 49
12856.772 56
12857.311 63
12857.849 63
12858.388 78
12858.927 94
12859.465 117
12860.004 115
12860.543 134
12861.082 139
12861.620 146
12862.159 142
12862.698 128
12863.237 130
12863.776 158
12864.314 151
12864.853 128
12865.392 110
12865.931 116
12866.470 110
12867.009 120
12867.547 121
12868.086 113
12868.625 88
12869.164 88
12869.703 78
12870.242 63
12870.781 51
12871.320 34
12871.859 25
12872.398 33
12872.937 24
12873.476 15
12874.015 13
12874.554 16
12875.093 21
12875.632 22
12876.171 16
12876.710 15
12877.249 7
12877.788 8
12878.327 7
12878.866 6
12879.406 2
12879.945 6
12880.484 11
12881.023 7
12881.562 11
12882.101 14
12882.641 15
12883.180 13
12883.719 12
12884.258 10
12884.798 8
12885.337 2
12885.876 4
12886.415 4
12886.955 0
12887.494 0
12888.033 0
12888.572 3
12889.112 3
12889.651 2
12890.191 4
12890.730 2
12891.269 2
12891.809 3
12892.348 4
12892.887 3
12893.427 1
12893.966 1
12894.506 4
12895.045 4
12895.585 4
12896.124 1
12896.664 7
12897.203 6
12897.743 6
12898.282 4
12898.822 2
12899.361 1
12899.901 10
12900.440 6
12900.980 5
12901.520 2
12902.059 0
12902.599 0
12903.138 1
12903.678 2
12904.218 3
12904.757 1
12905.297 1
12905.837 1
12906.376 1
12906.916 1
12907.456 1
12907.996 2
12908.535 2
12909.075 0
12909.615 1
12910.155 2
12910.694 0
12911.234 0
12911.774 0
12912.314 0
12912.854 0
12913.393 0
12913.933 0
12914.473 2
12915.013 0
12915.553 0
12916.093 1
12916.633 1
12917.173 1
12917.713 2
12918.253 2
12918.792 1
12919.332 0
12919.872 1
12920.412 0
12920.952 2
12921.492 0
12922.032 1
12922.572 2
12923.112 7
12923.653 10
12924.193 11
12924.733 7
12925.273 2
12925.813 1
12926.353 1
12926.893 2
12927.433 0
12927.973 1
12928.514 2
12929.054 1
12929.594 0
12930.134 0
12930.674 2
12931.215 5
12931.755 1
12932.295 4
12932.835 3
12933.375 4
12933.916 2
12934.456 0
12934.996 0
12935.537 1
12936.077 2
12936.617 6
12937.158 3
12937.698 3
12938.238 2
12938.779 5
12939.319 1
12939.859 0
12940.400 0
12940.940 2
12941.481 3
12942.021 1
12942.562 0
12943.102 0
12943.643 0
12944.183 0
12944.724 1
12945.264 0
12945.805 0
12946.345 2
12946.886 2
12947.426 0
12947.967 0
12948.507 0
12949.048 0
12949.589 0
12950.129 0
12950.670 1
12951.210 3
12951.751 0
12952.292 0
12952.832 0
12953.373 0
12953.914 0
12954.454 2
12954.995 3
12955.536 2
12956.077 0
12956.617 0
12957.158 1
12957.699 2
12958.240 1
12958.780 2
12959.321 0
12959.862 2
12960.403 5
12960.944 5
12961.485 2
12962.025 0
12962.566 1
12963.107 5
12963.648 3
12964.189 1
12964.730 1
12965.271 0
12965.812 0
12966.353 1
12966.894 0
12967.435 0
12967.976 0
12968.517 0
12969.058 0
12969.599 1
12970.140 1
12970.681 0
12971.222 0
12971.763 0
12972.304 2
12972.845 2
12973.386 4
12973.927 3
12974.468 1
12975.010 1
12975.551 1
12976.092 3
12976.633 2
12977.174 1
12977.715 0
12978.257 1
12978.798 0
12979.339 3
12979.880 0
12980.422 0
12980.963 0
12981.504 0
12982.045 0
12982.587 3
12983.128 0
12983.669 3
12984.211 5
12984.752 2
12985.293 1
12985.835 2
12986.376 1
12986.917 0
12987.459 2
12988.000 3
12988.542 3
12989.083 3
12989.624 0
12990.166 0
12990.707 1
12991.249 0
12991.790 1
12992.332 0
12992.873 0
12993.415 0
12993.956 0
12994.498 0
12995.039 1
12995.581 0
12996.123 1
12996.664 3
12997.206 2
12997.747 1
12998.289 0
12998.831 0
12999.372 0
12999.914 0
13000.456 0
13000.997 0
13001.539 0
13002.081 10
13002.622 4
13003.164 3
13003.706 3
13004.248 5
13004.789 2
13005.331 7
13005.873 6
13006.415 0
13006.956 0
13007.498 2
13008.040 5
13008.582 2
13009.124 4
13009.666 2
13010.208 0
13010.749 0
13011.291 0
13011.833 1
13012.375 0
13012.917 0
13013.459 1
13014.001 3
13014.543 3
13015.085 1
13015.627 0
13016.169 0
13016.711 2
13017.253 5
13017.795 0
13018.337 0
13018.879 2
13019.421 2
13019.963 3
13020.505 2
13021.047 4
13021.589 0
13022.132 1
13022.674 6
13023.216 0
13023.758 0
13024.300 2
13024.842 0
13025.384 1
13025.927 1
13026.469 0
13027.011 0
13027.553 2
13028.096 0
13028.638 1
13029.180 6
13029.722 4
13030.265 3
13030.807 2
13031.349 3
13031.892 5
13032.434 3
13032.976 2
13033.519 5
13034.061 5
13034.603 1
13035.146 3
13035.688 3
13036.231 5
13036.773 1
13037.315 0
13037.858 0
13038.400 2
13038.943 8
13039.485 8
13040.028 6
13040.570 9
13041.113 4
13041.655 6
13042.198 5
13042.740 5
13043.283 4
13043.826 5
13044.368 3
13044.911 1
13045.453 0
13045.996 1
13046.539 0
13047.081 1
13047.624 6
13048.167 5
13048.709 9
13049.252 7
13049.795 3
13050.337 0
13050.880 6
13051.423 0
13051.966 0
13052.508 0
13053.051 1
13053.594 1
13054.137 1
13054.679 2
13055.222 0
13055.765 5
13056.308 2
13056.851 2
13057.394 2
13057.936 6
13058.479 2
13059.022 3
13059.565 8
13060.108 5
13060.651 1
13061.194 4
13061.737 6
13062.280 3
13062.823 5
13063.366 5
13063.909 3
13064.452 1
13064.995 0
13065.538 0
13066.081 1
13066.624 6
13067.167 5
13067.710 4
13068.253 2
13068.796 0
13069.339 0
13069.882 1
13070.426 1
13070.969 1
13071.512 1
13072.055 5
13072.598 3
13073.141 1
13073.685 2
13074.228 1
13074.771 0
13075.314 0
13075.857 2
13076.401 1
13076.944 2
13077.487 1
13078.030 1
13078.574 6
13079.117 2
13079.660 1
13080.204 2
13080.747 8
13081.290 6
13081.834 1
13082.377 1
13082.921 2
13083.464 2
13084.007 2
13084.551 1
13085.094 1
13085.638 4
13086.181 3
13086.725 6
13087.268 2
13087.812 1
13088.355 2
13088.899 2
13089.442 1
13089.986 0
13090.529 0
13091.073 1
13091.616 3
13092.160 2
13092.704 0
13093.247 0
13093.791 0
13094.334 0
13094.878 0
13095.422 0
13095.965 0
13096.509 0
13097.053 1
13097.596 5
13098.140 2
13098.684 1
13099.228 0
13099.771 0
13100.315 1
13100.859 0
13101.403 1
13101.946 2
13102.490 0
13103.034 0
13103.578 0
13104.122 0
13104.665 2
13105.209 3
13105.753 1
13106.297 0
13106.841 0
13107.385 0
13107.929 0
13108.473 0
13109.017 0
13109.561 3
13110.104 1
13110.648 3
13111.192 1
13111.736 0
13112.280 1
13112.824 1
13113.368 2
13113.912 1
13114.457 1
13115.001 6
13115.545 1
13116.089 0
13116.633 0
13117.177 0
13117.721 0
13118.265 0
13118.809 2
13119.353 3
13119.898 1
13120.442 2
13120.986 3
13121.530 1
13122.074 0
13122.619 2
13123.163 0
13123.707 0
13124.251 0
13124.796 1
13125.340 1
13125.884 2
13126.428 3
13126.973 0
13127.517 0
13128.061 0
13128.606 2
13129.150 2
13129.694 0
13130.239 0
13130.783 0
13131.328 0
13131.872 2
13132.416 0
13132.961 3
13133.505 1
13134.050 3
13134.594 2
13135.139 0
13135.683 1
13136.228 1
13136.772 1
13137.317 0
13137.861 0
13138.406 2
13138.950 2
13139.495 0
13140.040 2
13140.584 1
13141.129 1
13141.673 0
13142.218 1
13142.763 0
13143.307 0
13143.852 2
13144.397 1
13144.941 0
13145.486 0
13146.031 0
13146.575 0
13147.120 1
13147.665 0
13148.210 2
13148.754 0
13149.299 0
13149.844 0
13150.389 0
13150.933 0
13151.478 0
13152.023 0
13152.568 2
13153.113 0
13153.658 0
13154.203 0
13154.747 2
13155.292 1
13155.837 1
13156.382 0
13156.927 2
13157.472 0
13158.017 1
13158.562 0
13159.107 0
13159.652 2
13160.197 5
13160.742 2
13161.287 2
13161.832 4
13162.377 0
13162.922 0
13163.467 1
13164.012 0
13164.557 1
13165.102 0
13165.648 0
13166.193 0
13166.738 1
13167.283 0
13167.828 0
13168.373 4
13168.918 6
13169.464 3
13170.009 0
13170.554 0
13171.099 2
13171.645 3
13172.190 0
13172.735 2
13173.280 1
13173.826 1
13174.371 0
13174.916 0
13175.461 0
13176.007 0
13176.552 0
13177.098 2
13177.643 4
13178.188 1
13178.734 0
13179.279 0
13179.824 0
13180.370 1
13180.915 1
13181.461 0
13182.006 0
13182.552 1
13183.097 1
13183.643 2
13184.188 3
13184.734 0
13185.279 6
13185.825 1
13186.370 3
13186.916 4
13187.461 7
13188.007 1
13188.552 0
13189.098 0
13189.644 2
13190.189 2
13190.735 2
13191.281 1
13191.826 0
13192.372 1
13192.918 0
13193.463 1
13194.009 2
13194.555 1
13195.100 0
13195.646 2
13196.192 2
13196.738 1
13197.283 0
13197.829 1
13198.375 1
13198.921 2
13199.467 4
13200.012 0
13200.558 0
13201.104 0
13201.650 2
13202.196 1
13202.742 1
13203.288 0
13203.834 0
13204.379 3
13204.925 2
13205.471 0
13206.017 0
13206.563 0
13207.109 0
13207.655 1
13208.201 0
13208.747 0
13209.293 0
13209.839 0
13210.385 0
13210.931 2
13211.477 0
13212.023 2
13212.570 3
13213.116 2
13213.662 0
13214.208 2
13214.754 2
13215.300 0
13215.846 0
13216.393 0
13216.939 1
13217.485 2
13218.031 4
13218.577 4
13219.124 0
13219.670 1
13220.216 1
13220.762 1
13221.309 0
13221.855 0
13222.401 0
13222.947 2
13223.494 1
13224.040 2
13224.586 2
13225.133 0
13225.679 0
13226.225 0
13226.772 4
13227.318 0
13227.865 1
13228.411 8
13228.957 1
13229.504 0
13230.050 5
13230.597 2
13231.143 0
13231.690 0
13232.236 0
13232.783 0
13233.329 0
13233.876 1
13234.422 1
13234.969 0
13235.515 0
13236.062 0
13236.609 1
13237.155 0
13237.702 0
13238.248 2
13238.795 0
13239.342 1
13239.888 0
13240.435 5
13240.982 1
13241.528 0
13242.075 0
13242.622 0
13243.169 0
13243.715 0
13244.262 0
13244.809 1
13245.356 0
13245.902 1
13246.449 0
13246.996 1
13247.543 1
13248.090 0
13248.636 2
13249.183 0
13249.730 0
13250.277 0
13250.824 0
13251.371 0
13251.918 0
13252.465 1
13253.012 0
13253.558 0
13254.105 0
13254.652 3
13255.199 1
13255.746 0
13256.293 1
13256.840 0
13257.387 0
13257.934 0
13258.481 0
13259.028 1
13259.576 0
13260.123 1
13260.670 0
13261.217 1
13261.764 0
13262.311 0
13262.858 0
13263.405 1
13263.952 0
13264.500 0
13265.047 0
13265.594 3
13266.141 4
13266.688 2
13267.236 0
13267.783 0
13268.330 3
13268.877 2
13269.425 3
13269.972 7
13270.519 3
13271.066 2
13271.614 2
13272.161 0
13272.708 5
13273.256 4
13273.803 3
13274.350 0
13274.898 0
13275.445 6
13275.993 4
13276.540 1
13277.087 1
13277.635 0
13278.182 0
13278.730 2
13279.277 1
13279.825 4
13280.372 1
13280.920 0
13281.467 3
13282.015 3
13282.562 1
13283.110 3
13283.657 5
13284.205 5
13284.753 1
13285.300 0
13285.848 1
13286.395 1
13286.943 1
13287.491 3
13288.038 1
13288.586 1
13289.134 0
13289.681 1
13290.229 0
13290.777 0
13291.325 2
13291.872 3
13292.420 3
13292.968 1
13293.516 4
13294.063 5
13294.611 4
13295.159 4
13295.707 1
13296.255 0
13296.802 1
13297.350 2
13297.898 0
13298.446 0
13298.994 1
13299.542 0
13300.090 3
13300.637 3
13301.185 1
13301.733 1
13302.281 0
13302.829 0
13303.377 0
13303.925 0
13304.473 0
13305.021 0
13305.569 0
13306.117 0
13306.665 0
13307.213 3
13307.761 1
13308.309 3
13308.858 4
13309.406 3
13309.954 1
13310.502 1
13311.050 2
13311.598 5
13312.146 1
13312.694 1
13313.243 0
13313.791 0
13314.339 3
13314.887 1
13315.435 2
13315.984 0
13316.532 0
13317.080 1
13317.628 1
13318.177 4
13318.725 1
13319.273 2
13319.822 7
13320.370 2
13320.918 0
13321.467 1
13322.015 3
13322.563 0
13323.112 2
13323.660 1
13324.208 0
13324.757 0
13325.305 4
13325.854 4
13326.402 1
13326.951 0
13327.499 1
13328.048 0
13328.596 1
13329.145 0
13329.693 1
13330.242 2
13330.790 2
13331.339 1
13331.887 1
13332.436 0
13332.984 3
13333.533 3
13334.082 1
13334.630 2
13335.179 0
13335.727 2
13336.276 0
13336.825 0
13337.373 0
13337.922 1
13338.471 0
13339.020 0
13339.568 0
13340.117 1
13340.666 2
13341.214 0
13341.763 0
13342.312 0
13342.861 0
13343.410 0
13343.958 0
13344.507 0
13345.056 0
13345.605 3
13346.154 3
13346.703 1
13347.252 3
13347.800 1
13348.349 2
13348.898 2
13349.447 2
13349.996 2
13350.545 1
13351.094 1
13351.643 2
13352.192 4
13352.741 1
13353.290 0
13353.839 0
13354.388 4
13354.937 5
13355.486 4
13356.035 1
13356.584 1
13357.133 1
13357.682 0
13358.231 0
13358.781 0
13359.330 0
13359.879 1
13360.428 1
13360.977 1
13361.526 4
13362.075 6
13362.625 5
13363.174 2
13363.723 3
13364.272 0
13364.822 0
13365.371 2
13365.920 3
13366.469 2
13367.019 2
13367.568 0
13368.117 0
13368.667 0
13369.216 0
13369.765 0
13370.315 0
13370.864 0
13371.413 0
13371.963 1
13372.512 0
13373.061 0
13373.611 0
13374.160 0
13374.710 3
13375.259 3
13375.809 1
13376.358 1
13376.908 1
13377.457 0
13378.007 0
13378.556 4
13379.106 2
13379.655 1
13380.205 0
13380.754 0
13381.304 1
13381.854 1
13382.403 1
13382.953 0
13383.502 0
13384.052 2
13384.602 2
13385.151 0
13385.701 0
13386.251 0
13386.800 0
13387.350 1
13387.900 0
13388.450 0
13388.999 0
13389.549 0
13390.099 1
13390.649 0
13391.198 0
13391.748 0
13392.298 0
13392.848 0
13393.398 0
13393.947 0
13394.497 0
13395.047 0
13395.597 0
13396.147 0
13396.697 0
13397.247 0
13397.797 0
13398.347 0
13398.897 0
13399.446 1
13399.996 0
13400.546 1
13401.096 2
13401.646 0
13402.196 0
13402.746 2
13403.296 0
13403.847 0
13404.397 0
13404.947 0
13405.497 1
13406.047 0
13406.597 0
13407.147 0
13407.697 0
13408.247 0
13408.797 0
13409.348 0
13409.898 2
13410.448 3
13410.998 1
13411.548 0
13412.099 1
13412.649 1
13413.199 5
13413.749 3
13414.300 1
13414.850 1
13415.400 0
13415.950 0
13416.501 4
13417.051 1
13417.601 0
13418.152 2
13418.702 1
13419.252 1
13419.803 0
13420.353 0
13420.904 0
13421.454 0
13422.004 0
13422.555 0
13423.105 0
13423.656 3
13424.206 1
13424.757 3
13425.307 2
13425.858 0
13426.408 2
13426.959 0
13427.509 0
13428.060 2
13428.610 1
13429.161 1
13429.711 1
13430.262 1
13430.813 0
13431.363 0
13431.914 1
13432.464 0
13433.015 1
13433.566 1
13434.116 0
13434.667 0
13435.218 0
13435.768 0
13436.319 0
13436.870 0
13437.421 2
13437.971 1
13438.522 0
13439.073 0
13439.624 1
13440.175 0
13440.725 0
13441.276 0
13441.827 1
13442.378 2
13442.929 3
13443.480 5
13444.030 0
13444.581 0
13445.132 0
13445.683 2
13446.234 2
13446.785 0
13447.336 0
13447.887 0
13448.438 0
13448.989 0
13449.540 0
13450.091 0
13450.642 0
13451.193 0
13451.744 3
13452.295 2
13452.846 0
13453.397 1
13453.948 3
13454.499 2
13455.050 2
13455.601 1
13456.152 1
13456.704 0
13457.255 0
13457.806 1
13458.357 2
13458.908 2
13459.459 2
13460.011 0
13460.562 0
13461.113 0
13461.664 0
13462.216 0
13462.767 0
13463.318 1
13463.869 0
13464.421 0
13464.972 0
13465.523 0
13466.075 0
13466.626 0
13467.177 0
13467.729 1
13468.280 0
13468.831 0
13469.383 1
13469.934 0
13470.486 0
13471.037 2
13471.588 1
13472.140 1
13472.691 0
13473.243 0
13473.794 0
13474.346 0
13474.897 0
13475.449 1
13476.000 0
13476.552 0
13477.103 3
13477.655 1
13478.207 0
13478.758 1
13479.310 0
13479.861 0
13480.413 0
13480.965 0
13481.516 0
13482.068 0
13482.620 0
13483.171 1
13483.723 1
13484.275 1
13484.826 0
13485.378 0
13485.930 1
13486.482 0
13487.033 0
13487.585 0
13488.137 0
13488.689 0
13489.240 3
13489.792 0
13490.344 0
13490.896 1
13491.448 1
13492.000 0
13492.552 0
13493.103 0
13493.655 1
13494.207 0
13494.759 0
13495.311 0
13495.863 0
13496.415 1
13496.967 0
13497.519 1
13498.071 3
13498.623 2
13499.175 0
13499.727 0
13500.279 4
13500.831 1
13501.383 1
13501.935 0
13502.487 6
13503.039 3
13503.591 0
13504.143 0
13504.696 0
13505.248 0
13505.800 0
13506.352 1
13506.904 0
13507.456 1
13508.008 0
13508.561 2
13509.113 0
13509.665 0
13510.217 0
13510.770 0
13511.322 0
13511.874 0
13512.426 0
13512.979 0
13513.531 3
13514.083 2
13514.636 1
13515.188 1
13515.740 2
13516.293 0
13516.845 0
13517.397 0
13517.950 0
13518.502 1
13519.055 0
13519.607 0
13520.159 1
13520.712 1
13521.264 0
13521.817 0
13522.369 0
13522.922 0
13523.474 0
13524.027 0
13524.579 0
13525.132 0
13525.684 0
13526.237 3
13526.790 2
13527.342 0
13527.895 0
13528.447 0
13529.000 0
13529.553 2
13530.105 0
13530.658 0
13531.211 1
13531.763 1
13532.316 1
13532.869 0
13533.421 1
13533.974 0
13534.527 0
13535.080 2
13535.632 2
13536.185 3
13536.738 0
13537.291 0
13537.843 1
13538.396 3
13538.949 1
13539.502 1
13540.055 0
13540.608 0
13541.160 0
13541.713 1
13542.266 0
13542.819 1
13543.372 0
13543.925 0
13544.478 0
13545.031 0
13545.584 1
13546.137 0
13546.690 2
13547.243 0
13547.796 0
13548.349 0
13548.902 0
13549.455 0
13550.008 0
13550.561 0
13551.114 0
13551.667 0
13552.220 0
13552.773 2
13553.326 11
13553.880 12
13554.433 6
13554.986 2
13555.539 0
13556.092 0
13556.645 2
13557.199 2
13557.752 2
13558.305 1
13558.858 0
13559.411 2
13559.965 0
13560.518 0
13561.071 1
13561.625 0
13562.178 2
13562.731 3
13563.285 2
13563.838 0
13564.391 0
13564.945 1
13565.498 3
13566.051 1
13566.605 0
13567.158 0
13567.711 2
13568.265 2
13568.818 3
13569.372 0
13569.925 0
13570.479 0
13571.032 0
13571.586 0
13572.139 0
13572.693 0
13573.246 0
13573.800 0
13574.353 1
13574.907 1
13575.460 0
13576.014 3
13576.568 1
13577.121 0
13577.675 0
13578.228 1
13578.782 0
13579.336 1
13579.889 1
13580.443 0
13580.997 0
13581.550 0
13582.104 1
13582.658 2
13583.212 0
13583.765 0
13584.319 0
13584.873 0
13585.427 1
13585.980 2
13586.534 1
13587.088 1
13587.642 0
13588.196 4
13588.750 3
13589.303 0
13589.857 1
13590.411 0
13590.965 0
13591.519 0
13592.073 0
13592.627 0
13593.181 1
13593.735 0
13594.289 0
13594.843 2
13595.397 0
13595.951 0
13596.505 0
13597.059 0
13597.613 0
13598.167 0
13598.721 0
13599.275 0
13599.829 0
13600.383 1
13600.937 1
13601.491 0
13602.045 0
13602.599 1
13603.153 0
13603.708 0
13604.262 2
13604.816 5
13605.370 3
13605.924 4
13606.479 1
13607.033 4
13607.587 1
13608.141 0
13608.695 0
13609.250 0
13609.804 0
13610.358 0
13610.913 0
13611.467 0
13612.021 1
13612.576 2
13613.130 0
13613.684 0
13614.239 2
13614.793 0
13615.347 0
13615.902 0
13616.456 0
13617.011 0
13617.565 0
13618.119 0
13618.674 0
13619.228 0
13619.783 0
13620.337 0
13620.892 1
13621.446 0
13622.001 0
13622.555 0
13623.110 0
13623.665 0
13624.219 0
13624.774 0
13625.328 0
13625.883 0
13626.437 0
13626.992 0
13627.547 0
13628.101 0
13628.656 0
13629.211 1
13629.765 0
13630.320 0
13630.875 1
13631.430 1
13631.984 1
13632.539 1
13633.094 0
13633.649 1
13634.203 0
13634.758 0
13635.313 0
13635.868 0
13636.422 0
13636.977 0
13637.532 0
13638.087 0
13638.642 1
13639.197 1
13639.752 1
13640.307 4
13640.861 2
13641.416 0
13641.971 0
13642.526 0
13643.081 1
13643.636 0
13644.191 0
13644.746 2
13645.301 7
13645.856 2
13646.411 0
13646.966 0
13647.521 0
13648.076 1
13648.631 0
13649.186 0
13649.742 1
13650.297 1
13650.852 0
13651.407 0
13651.962 2
13652.517 3
13653.072 0
13653.627 0
13654.183 4
13654.738 3
13655.293 0
13655.848 0
13656.403 0
13656.959 0
13657.514 4
13658.069 0
13658.625 4
13659.180 1
13659.735 4
13660.290 2
13660.846 3
13661.401 3
13661.956 1
13662.512 0
13663.067 0
13663.622 0
13664.178 0
13664.733 0
13665.289 1
13665.844 0
13666.400 0
13666.955 4
13667.510 1
13668.066 1
13668.621 1
13669.177 0
13669.732 1
13670.288 2
13670.843 0
13671.399 0
13671.954 1
13672.510 0
13673.066 0
13673.621 0
13674.177 0
13674.732 1
13675.288 2
13675.844 3
13676.399 1
13676.955 1
13677.511 1
13678.066 0
13678.622 0
13679.178 0
13679.733 0
13680.289 0
13680.845 0
13681.400 1
13681.956 1
13682.512 0
13683.068 0
13683.623 0
13684.179 1
13684.735 0
13685.291 1
13685.847 1
13686.403 1
13686.958 0
13687.514 0
13688.070 0
13688.626 1
13689.182 0
13689.738 0
13690.294 0
13690.850 0
13691.406 0
13691.962 0
13692.518 1
13693.074 0
13693.630 0
13694.186 1
13694.742 0
13695.298 1
13695.854 0
13696.410 0
13696.966 0
13697.522 0
13698.078 0
13698.634 1
13699.190 1
13699.746 0
13700.302 1
13700.858 3
13701.415 0
13701.971 0
13702.527 0
13703.083 1
13703.639 0
13704.195 0
13704.752 1
13705.308 2
13705.864 1
13706.420 0
13706.977 0
13707.533 0
13708.089 4
13708.645 1
13709.202 1
13709.758 0
13710.314 0
13710.871 1
13711.427 2
13711.983 0
13712.540 1
13713.096 5
13713.653 7
13714.209 2
13714.765 0
13715.322 0
13715.878 0
13716.435 0
13716.991 0
13717.548 0
13718.104 5
13718.661 2
13719.217 0
13719.774 0
13720.330 3
13720.887 2
13721.443 0
13722.000 0
13722.556 0
13723.113 0
13723.670 0
13724.226 0
13724.783 0
13725.339 0
13725.896 0
13726.453 0
13727.009 0
13727.566 1
13728.123 0
13728.680 1
13729.236 1
13729.793 0
13730.350 0
13730.906 1
13731.463 1
13732.020 1
13732.577 2
13733.134 3
13733.690 5
13734.247 1
13734.804 0
13735.361 0
13735.918 0
13736.475 0
13737.031 2
13737.588 2
13738.145 4
13738.702 2
13739.259 1
13739.816 0
13740.373 0
13740.930 0
13741.487 0
13742.044 0
13742.601 0
13743.158 0
13743.715 0
13744.272 1
13744.829 3
13745.386 0
13745.943 19
13746.500 13
13747.057 9
13747.614 7
13748.171 4
13748.728 5
13749.285 5
13749.843 2
13750.400 2
13750.957 1
13751.514 3
13752.071 2
13752.628 1
13753.186 2
13753.743 1
13754.300 4
13754.857 2
13755.415 1
13755.972 6
13756.529 5
13757.086 5
13757.644 5
13758.201 8
13758.758 1
13759.316 1
13759.873 3
13760.430 5
13760.988 7
13761.545 2
13762.102 3
13762.660 1
13763.217 4
13763.775 2
13764.332 0
13764.889 1
13765.447 2
13766.004 1
13766.562 5
13767.119 1
13767.677 4
13768.234 1
13768.792 0
13769.349 2
13769.907 0
13770.464 1
13771.022 2
13771.580 2
13772.137 1
13772.695 1
13773.252 0
13773.810 1
13774.368 0
13774.925 1
13775.483 0
13776.041 5
13776.598 0
13777.156 0
13777.714 3
13778.271 4
13778.829 0
13779.387 0
13779.945 1
13780.502 0
13781.060 0
13781.618 0
13782.176 1
13782.733 2
13783.291 1
13783.849 0
13784.407 1
13784.965 1
13785.523 0
13786.080 2
13786.638 0
13787.196 1
13787.754 1
13788.312 3
13788.870 3
13789.428 3
13789.986 5
13790.544 1
13791.102 0
13791.660 2
13792.218 0
13792.776 2
13793.334 0
13793.892 0
13794.450 1
13795.008 3
13795.566 5
13796.124 1
13796.682 0
13797.240 0
13797.798 3
13798.356 1
13798.915 0
13799.473 1
13800.031 1
13800.589 1
13801.147 2
13801.705 0
13802.264 0
13802.822 1
13803.380 1
13803.938 1
13804.497 0
13805.055 0
13805.613 0
13806.171 0
13806.730 1
13807.288 0
13807.846 0
13808.405 1
13808.963 0
13809.521 1
13810.080 1
13810.638 0
13811.196 0
13811.755 0
13812.313 1
13812.872 1
13813.430 0
13813.988 0
13814.547 0
13815.105 5
13815.664 1
13816.222 0
13816.781 0
13817.339 1
13817.898 1
13818.456 0
13819.015 0
13819.573 0
13820.132 1
13820.691 3
13821.249 1
13821.808 1
13822.366 0
13822.925 0
13823.484 0
13824.042 0
13824.601 1
13825.159 2
13825.718 0
13826.277 0
13826.836 1
13827.394 1
13827.953 0
13828.512 5
13829.070 6
13829.629 4
13830.188 0
13830.747 1
13831.306 0
13831.864 0
13832.423 0
13832.982 1
13833.541 0
13834.100 0
13834.658 0
13835.217 0
13835.776 0
13836.335 0
13836.894 0
13837.453 0
13838.012 0
13838.571 1
13839.130 1
13839.689 4
13840.248 0
13840.807 1
13841.366 0
13841.925 0
13842.484 0
13843.043 0
13843.602 1
13844.161 1
13844.720 0
13845.279 0
13845.838 2
13846.397 1
13846.956 0
13847.515 1
13848.074 1
13848.634 3
13849.193 2
13849.752 0
13850.311 1
13850.870 1
13851.429 1
13851.989 0
13852.548 0
13853.107 1
13853.666 1
13854.226 0
13854.785 4
13855.344 1
13855.903 5
13856.463 4
13857.022 2
13857.581 2
13858.141 4
13858.700 6
13859.259 1
13859.819 5
13860.378 6
13860.938 0
13861.497 3
13862.056 3
13862.616 1
13863.175 0
13863.735 2
13864.294 4
13864.854 1
13865.413 6
13865.973 2
13866.532 2
13867.092 8
13867.651 6
13868.211 5
13868.770 4
13869.330 1
13869.889 1
13870.449 1
13871.008 0
13871.568 3
13872.128 6
13872.687 7
13873.247 11
13873.807 19
13874.366 11
13874.926 6
13875.486 14
13876.045 13
13876.605 14
13877.165 10
13877.724 16
13878.284 12
13878.844 18
13879.404 16
13879.963 11
13880.523 20
13881.083 19
13881.643 17
13882.203 18
13882.763 12
13883.322 14
13883.882 11
13884.442 13
13885.002 13
13885.562 12
13886.122 11
13886.682 6
13887.242 4
13887.802 11
13888.361 13
13888.921 7
13889.481 6
13890.041 3
13890.601 2
13891.161 4
13891.721 0
13892.281 2
13892.841 1
13893.401 8
13893.962 4
13894.522 4
13895.082 2
13895.642 0
13896.202 0
13896.762 5
13897.322 5
13897.882 3
13898.442 3
13899.003 0
13899.563 5
13900.123 2
13900.683 5
13901.243 2
13901.804 2
13902.364 4
13902.924 2
13903.484 1
13904.045 1
13904.605 3
13905.165 2
13905.725 2
13906.286 2
13906.846 2
13907.406 4
13907.967 3
13908.527 0
13909.087 1
13909.648 2
13910.208 0
13910.769 3
13911.329 4
13911.889 1
13912.450 3
13913.010 2
13913.571 1
13914.131 0
13914.692 0
13915.252 2
13915.813 4
13916.373 3
13916.934 0
13917.494 0
13918.055 1
13918.615 0
13919.176 0
13919.736 0
13920.297 0
13920.858 1
13921.418 0
13921.979 1
13922.540 1
13923.100 3
13923.661 0
13924.222 4
13924.782 3
13925.343 0
13925.904 2
13926.464 0
13927.025 2
13927.586 3
13928.147 0
13928.707 1
13929.268 6
13929.829 8
13930.390 5
13930.950 3
13931.511 1
13932.072 5
13932.633 0
13933.194 2
13933.755 1
13934.316 5
13934.876 0
13935.437 0
13935.998 2
13936.559 1
13937.120 4
13937.681 1
13938.242 0
13938.803 0
13939.364 1
13939.925 3
13940.486 2
13941.047 1
13941.608 2
13942.169 6
13942.730 3
13943.291 3
13943.852 4
13944.413 0
13944.974 0
13945.535 1
13946.096 2
13946.658 3
13947.219 2
13947.780 4
13948.341 1
13948.902 0
13949.463 1
13950.025 1
13950.586 0
13951.147 2
13951.708 1
13952.269 1
13952.831 1
13953.392 1
13953.953 0
13954.515 0
13955.076 4
13955.637 1
13956.198 1
13956.760 0
13957.321 2
13957.882 7
13958.444 4
13959.005 2
13959.567 1
13960.128 3
13960.689 0
13961.251 0
13961.812 1
13962.374 1
13962.935 1
13963.497 3
13964.058 1
13964.620 1
13965.181 5
13965.743 4
13966.304 0
13966.866 2
13967.427 4
13967.989 2
13968.550 1
13969.112 0
13969.673 1
13970.235 2
13970.797 2
13971.358 1
13971.920 1
13972.482 4
13973.043 0
13973.605 0
13974.167 1
13974.728 5
13975.290 2
13975.852 1
13976.413 0
13976.975 0
13977.537 3
13978.099 5
13978.660 2
13979.222 0
13979.784 0
13980.346 2
13980.908 1
13981.469 2
13982.031 1
13982.593 0
13983.155 0
13983.717 2
13984.279 1
13984.841 0
13985.403 0
13985.965 3
13986.526 1
13987.088 0
13987.650 1
13988.212 0
13988.774 0
13989.336 0
13989.898 2
13990.460 0
13991.022 0
13991.584 0
13992.146 0
13992.708 3
13993.270 4
13993.833 2
13994.395 0
13994.957 1
13995.519 1
13996.081 0
13996.643 0
13997.205 2
13997.767 0
13998.330 0
13998.892 2
13999.454 2
14000.016 1
14000.578 0
14001.141 0
14001.703 0
14002.265 2
14002.827 1
14003.390 2
14003.952 1
14004.514 0
14005.076 1
14005.639 1
14006.201 0
14006.763 1
14007.326 3
14007.888 1
14008.451 4
14009.013 2
14009.575 0
14010.138 3
14010.700 2
14011.263 1
14011.825 0
14012.387 1
14012.950 2
14013.512 0
14014.075 1
14014.637 1
14015.200 2
14015.762 1
14016.325 0
14016.887 0
14017.450 1
14018.013 0
14018.575 2
14019.138 4
14019.700 2
14020.263 3
14020.826 3
14021.388 1
14021.951 1
14022.514 0
14023.076 0
14023.639 2
14024.202 3
14024.764 3
14025.327 4
14025.890 0
14026.452 1
14027.015 6
14027.578 6
14028.141 2
14028.703 3
14029.266 3
14029.829 1
14030.392 1
14030.955 0
14031.518 2
14032.080 0
14032.643 1
14033.206 2
14033.769 2
14034.332 2
14034.895 1
14035.458 5
14036.021 4
14036.584 2
14037.147 7
14037.709 7
14038.272 5
14038.835 4
14039.398 1
14039.961 4
14040.524 5
14041.088 3
14041.651 4
14042.214 1
14042.777 5
14043.340 5
14043.903 3
14044.466 4
14045.029 4
14045.592 3
14046.155 5
14046.718 7
14047.282 2
14047.845 1
14048.408 0
14048.971 4
14049.534 2
14050.098 1
14050.661 1
14051.224 0
14051.787 1
14052.350 1
14052.914 2
14053.477 2
14054.040 0
14054.604 2
14055.167 3
14055.730 3
14056.294 9
14056.857 6
14057.420 2
14057.984 0
14058.547 1
14059.110 2
14059.674 2
14060.237 0
14060.801 0
14061.364 0
14061.928 0
14062.491 2
14063.055 3
14063.618 3
14064.181 0
14064.745 0
14065.309 3
14065.872 2
14066.436 1
14066.999 0
14067.563 1
14068.126 2
14068.690 1
14069.253 1
14069.817 1
14070.381 1
14070.944 0
14071.508 0
14072.072 2
14072.635 3
14073.199 6
14073.763 1
14074.326 0
14074.890 1
14075.454 1
14076.018 1
14076.581 2
14077.145 1
14077.709 0
14078.273 1
14078.836 0
14079.400 1
14079.964 2
14080.528 0
14081.092 0
14081.655 0
14082.219 0
14082.783 1
14083.347 3
14083.911 6
14084.475 5
14085.039 3
14085.603 3
14086.167 3
14086.731 7
14087.295 2
14087.859 3
14088.422 7
14088.986 9
14089.550 3
14090.115 1
14090.679 0
14091.243 0
14091.807 3
14092.371 1
14092.935 0
14093.499 0
14094.063 0
14094.627 0
14095.191 1
14095.755 0
14096.319 0
14096.884 0
14097.448 0
14098.012 1
14098.576 1
14099.140 1
14099.705 0
14100.269 1
14100.833 1
14101.397 1
14101.961 0
14102.526 1
14103.090 1
14103.654 2
14104.219 2
14104.783 1
14105.347 1
14105.912 0
14106.476 1
14107.040 1
14107.605 0
14108.169 0
14108.733 0
14109.298 0
14109.862 0
14110.427 0
14110.991 0
14111.556 2
14112.120 7
14112.684 2
14113.249 2
14113.813 7
14114.378 6
14114.942 3
14115.507 3
14116.072 3
14116.636 0
14117.201 0
14117.765 0
14118.330 0
14118.894 0
14119.459 0
14120.024 0
14120.588 3
14121.153 5
14121.718 4
14122.282 2
14122.847 0
14123.412 1
14123.976 3
14124.541 5
14125.106 3
14125.670 1
14126.235 0
14126.800 1
14127.365 3
14127.929 1
14128.494 2
14129.059 5
14129.624 3
14130.189 1
14130.754 1
14131.318 2
14131.883 0
14132.448 0
14133.013 2
14133.578 5
14134.143 3
14134.708 1
14135.273 0
14135.838 0
14136.402 4
14136.967 3
14137.532 5
14138.097 3
14138.662 1
14139.227 4
14139.792 0
14140.357 1
14140.922 1
14141.488 2
14142.053 4
14142.618 3
14143.183 1
14143.748 2
14144.313 3
14144.878 4
14145.443 2
14146.008 4
14146.573 2
14147.139 1
14147.704 2
14148.269 1
14148.834 3
14149.399 0
14149.965 2
14150.530 0
14151.095 0
14151.660 0
14152.226 0
14152.791 0
14153.356 0
14153.921 0
14154.487 1
14155.052 0
14155.617 4
14156.183 5
14156.748 1
14157.313 1
14157.879 2
14158.444 3
14159.010 0
14159.575 0
14160.140 0
14160.706 5
14161.271 4
14161.837 3
14162.402 3
14162.968 0
14163.533 0
14164.099 0
14164.664 2
14165.230 2
14165.795 0
14166.361 0
14166.926 0
14167.492 0
14168.058 1
14168.623 3
14169.189 3
14169.754 4
14170.320 1
14170.886 0
14171.451 0
14172.017 3
14172.583 2
14173.148 1
14173.714 1
14174.280 0
14174.845 5
14175.411 2
14175.977 0
14176.543 0
14177.108 1
14177.674 1
14178.240 0
14178.806 1
14179.372 0
14179.937 1
14180.503 0
14181.069 2
14181.635 0
14182.201 1
14182.767 0
14183.333 0
14183.898 0
14184.464 1
14185.030 0
14185.596 0
14186.162 0
14186.728 0
14187.294 0
14187.860 0
14188.426 3
14188.992 0
14189.558 0
14190.124 0
14190.690 1
14191.256 2
14191.822 4
14192.388 3
14192.954 5
14193.521 0
14194.087 3
14194.653 3
14195.219 0
14195.785 0
14196.351 1
14196.917 0
14197.483 0
14198.050 2
14198.616 0
14199.182 0
14199.748 1
14200.315 0
14200.881 0
14201.447 0
14202.013 1
14202.580 4
14203.146 1
14203.712 7
14204.278 4
14204.845 1
14205.411 0
14205.977 0
14206.544 0
14207.110 0
14207.677 0
14208.243 5
14208.809 4
14209.376 0
14209.942 3
14210.509 0
14211.075 1
14211.641 0
14212.208 0
14212.774 0
14213.341 0
14213.907 0
14214.474 0
14215.040 1
14215.607 0
14216.174 0
14216.740 1
14217.307 0
14217.873 0
14218.440 1
14219.006 0
14219.573 0
14220.140 0
14220.706 1
14221.273 1
14221.840 2
14222.406 0
14222.973 0
14223.540 1
14224.106 3
14224.673 4
14225.240 2
14225.807 1
14226.373 0
14226.940 0
14227.507 0
14228.074 1
14228.640 1
14229.207 3
14229.774 2
14230.341 1
14230.908 1
14231.475 0
14232.041 1
14232.608 0
14233.175 0
14233.742 6
14234.309 4
14234.876 2
14235.443 0
14236.010 0
14236.577 0
14237.144 0
14237.711 0
14238.278 1
14238.845 0
14239.412 0
14239.979 0
14240.546 0
14241.113 0
14241.680 0
14242.247 0
14242.814 1
14243.381 1
14243.948 1
14244.515 0
14245.082 0
14245.650 1
14246.217 2
14246.784 2
14247.351 1
14247.918 0
14248.485 3
14249.053 3
14249.620 0
14250.187 1
14250.754 0
14251.322 0
14251.889 0
14252.456 0
14253.023 1
14253.591 4
14254.158 3
14254.725 0
14255.293 0
14255.860 1
14256.427 0
14256.995 1
14257.562 1
14258.129 0
14258.697 0
14259.264 0
14259.832 0
14260.399 1
14260.967 4
14261.534 2
14262.101 0
14262.669 9
14263.236 5
14263.804 1
14264.371 2
14264.939 2
14265.506 1
14266.074 0
14266.642 1
14267.209 1
14267.777 0
14268.344 0
14268.912 0
14269.480 0
14270.047 0
14270.615 0
14271.182 1
14271.750 1
14272.318 0
14272.885 0
14273.453 0
14274.021 2
14274.589 2
14275.156 0
14275.724 0
14276.292 0
14276.860 5
14277.427 3
14277.995 0
14278.563 3
14279.131 1
14279.698 2
14280.266 2
14280.834 2
14281.402 1
14281.970 1
14282.538 1
14283.106 0
14283.674 1
14284.241 0
14284.809 0
14285.377 0
14285.945 0
14286.513 0
14287.081 2
14287.649 2
14288.217 1
14288.785 0
14289.353 1
14289.921 1
14290.489 0
14291.057 6
14291.625 7
14292.193 3
14292.761 2
14293.329 7
14293.898 3
14294.466 2
14295.034 0
14295.602 0
14296.170 2
14296.738 2
14297.306 0
14297.875 0
14298.443 0
14299.011 0
14299.579 0
14300.147 0
14300.716 2
14301.284 1
14301.852 6
14302.420 2
14302.989 0
14303.557 1
14304.125 3
14304.694 3
14305.262 0
14305.830 1
14306.399 0
14306.967 0
14307.535 0
14308.104 0
14308.672 0
14309.241 0
14309.809 2
14310.377 1
14310.946 0
14311.514 0
14312.083 0
14312.651 3
14313.220 2
14313.788 3
14314.357 3
14314.925 1
14315.494 1
14316.062 1
14316.631 2
14317.199 2
14317.768 4
14318.337 8
14318.905 5
14319.474 2
14320.042 1
14320.611 2
14321.180 0
14321.748 0
14322.317 0
14322.886 0
14323.454 7
14324.023 1
14324.592 2
14325.161 1
14325.729 0
14326.298 1
14326.867 0
14327.436 0
14328.004 0
14328.573 0
14329.142 0
14329.711 0
14330.280 0
14330.848 2
14331.417 0
14331.986 0
14332.555 1
14333.124 0
14333.693 1
14334.262 1
14334.831 0
14335.400 1
14335.968 0
14336.537 0
14337.106 0
14337.675 2
14338.244 0
14338.813 1
14339.382 1
14339.951 1
14340.520 0
14341.089 0
14341.659 0
14342.228 1
14342.797 0
14343.366 0
14343.935 0
14344.504 2
14345.073 5
14345.642 3
14346.211 2
14346.780 0
14347.350 0
14347.919 0
14348.488 0
14349.057 0
14349.626 1
14350.196 0
14350.765 0
14351.334 2
14351.903 1
14352.473 1
14353.042 0
14353.611 1
14354.181 0
14354.750 0
14355.319 0
14355.889 2
14356.458 1
14357.027 0
14357.597 1
14358.166 2
14358.735 1
14359.305 1
14359.874 1
14360.444 3
14361.013 1
14361.583 1
14362.152 1
14362.721 2
14363.291 1
14363.860 1
14364.430 0
14364.999 2
14365.569 1
14366.139 2
14366.708 4
14367.278 0
14367.847 0
14368.417 0
14368.986 0
14369.556 1
14370.126 1
14370.695 3
14371.265 1
14371.835 0
14372.404 0
14372.974 1
14373.544 0
14374.113 1
14374.683 1
14375.253 1
14375.822 2
14376.392 2
14376.962 2
14377.532 0
14378.102 0
14378.671 0
14379.241 0
14379.811 0
14380.381 0
14380.951 0
14381.520 4
14382.090 2
14382.660 0
14383.230 2
14383.800 4
14384.370 0
14384.940 0
14385.510 1
14386.080 1
14386.650 0
14387.220 0
14387.789 0
14388.359 1
14388.929 0
14389.499 0
14390.070 2
14390.640 1
14391.210 1
14391.780 1
14392.350 1
14392.920 3
14393.490 0
14394.060 1
14394.630 1
14395.200 0
14395.770 0
14396.340 3
14396.911 2
14397.481 2
14398.051 0
14398.621 0
14399.191 0
14399.762 1
14400.332 2
14400.902 1
14401.472 1
14402.042 0
14402.613 0
14403.183 0
14403.753 0
14404.324 0
14404.894 1
14405.464 0
14406.035 0
14406.605 1
14407.175 0
14407.746 0
14408.316 0
14408.886 0
14409.457 0
14410.027 0
14410.598 0
14411.168 0
14411.739 5
14412.309 4
14412.880 1
14413.450 2
14414.020 5
14414.591 0
14415.162 0
14415.732 0
14416.303 0
14416.873 0
14417.444 0
14418.014 0
14418.585 1
14419.155 0
14419.726 0
14420.297 0
14420.867 1
14421.438 1
14422.009 2
14422.579 2
14423.150 1
14423.721 1
14424.291 0
14424.862 3
14425.433 3
14426.003 0
14426.574 2
14427.145 1
14427.716 2
14428.287 0
14428.857 0
14429.428 0
14429.999 0
14430.570 3
14431.141 1
14431.711 0
14432.282 1
14432.853 0
14433.424 0
14433.995 0
14434.566 0
14435.137 0
14435.708 1
14436.279 2
14436.850 1
14437.421 0
14437.991 0
14438.562 1
14439.133 1
14439.704 0
14440.275 2
14440.846 1
14441.418 1
14441.989 0
14442.560 0
14443.131 0
14443.702 0
14444.273 3
14444.844 1
14445.415 1
14445.986 0
14446.557 0
14447.129 1
14447.700 2
14448.271 0
14448.842 1
14449.413 0
14449.984 0
14450.556 0
14451.127 0
14451.698 0
14452.269 1
14452.841 0
14453.412 1
14453.983 1
14454.555 0
14455.126 3
14455.697 1
14456.269 0
14456.840 1
14457.411 6
14457.983 2
14458.554 3
14459.125 1
14459.697 0
14460.268 0
14460.840 2
14461.411 1
14461.982 3
14462.554 2
14463.125 1
14463.697 0
14464.268 1
14464.840 0
14465.411 3
14465.983 2
14466.554 1
14467.126 0
14467.698 0
14468.269 0
14468.841 0
14469.412 0
14469.984 0
14470.556 1
14471.127 1
14471.699 0
14472.270 0
14472.842 1
14473.414 1
14473.985 1
14474.557 1
14475.129 2
14475.701 3
14476.272 1
14476.844 2
14477.416 1
14477.988 0
14478.559 0
14479.131 0
14479.703 3
14480.275 1
14480.847 0
14481.418 0
14481.990 1
14482.562 0
14483.134 1
14483.706 0
14484.278 2
14484.850 3
14485.422 1
14485.994 2
14486.565 1
14487.137 0
14487.709 0
14488.281 1
14488.853 1
14489.425 0
14489.997 4
14490.569 1
14491.141 0
14491.713 1
14492.285 0
14492.857 1
14493.430 1
14494.002 0
14494.574 2
14495.146 0
14495.718 2
14496.290 1
14496.862 0
14497.434 6
14498.007 6
14498.579 4
14499.151 2
14499.723 1
14500.295 1
14500.867 0
14501.440 0
14502.012 0
14502.584 0
14503.156 0
14503.729 0
14504.301 1
14504.873 2
14505.446 0
14506.018 1
14506.590 0
14507.163 1
14507.735 2
14508.307 6
14508.880 2
14509.452 2
14510.025 0
14510.597 0
14511.169 0
14511.742 1
14512.314 2
14512.887 2
14513.459 1
14514.032 2
14514.604 1
14515.177 2
14515.749 3
14516.322 2
14516.894 2
14517.467 1
14518.039 2
14518.612 1
14519.184 1
14519.757 2
14520.330 0
14520.902 0
14521.475 0
14522.048 0
14522.620 2
14523.193 0
14523.766 0
14524.338 0
14524.911 1
14525.484 1
14526.056 1
14526.629 2
14527.202 0
14527.775 0
14528.347 0
14528.920 0
14529.493 0
14530.066 0
14530.638 1
14531.211 1
14531.784 3
14532.357 0
14532.930 0
14533.503 0
14534.076 0
14534.648 0
14535.221 0
14535.794 0
14536.367 0
14536.940 0
14537.513 0
14538.086 0
14538.659 0
14539.232 0
14539.805 0
14540.378 1
14540.951 0
14541.524 0
14542.097 0
14542.670 1
14543.243 0
14543.816 0
14544.389 0
14544.962 1
14545.535 1
14546.109 0
14546.682 1
14547.255 0
14547.828 1
14548.401 0
14548.974 1
14549.548 0
14550.121 0
14550.694 0
14551.267 0
14551.840 0
14552.414 2
14552.987 1
14553.560 2
14554.133 1
14554.707 0
14555.280 0
14555.853 0
14556.427 2
14557.000 1
14557.573 1
14558.147 2
14558.720 2
14559.293 2
14559.867 1
14560.440 2
14561.014 0
14561.587 0
14562.160 1
14562.734 1
14563.307 1
14563.881 1
14564.454 0
14565.028 0
14565.601 4
14566.175 1
14566.748 0
14567.322 1
14567.895 2
14568.469 0
14569.043 2
14569.616 0
14570.190 0
14570.763 0
14571.337 1
14571.911 0
14572.484 0
14573.058 0
14573.631 0
14574.205 0
14574.779 0
14575.353 0
14575.926 3
14576.500 0
14577.074 2
14577.647 0
14578.221 0
14578.795 0
14579.369 3
14579.942 0
14580.516 0
14581.090 0
14581.664 0
14582.238 0
14582.812 1
14583.385 1
14583.959 0
14584.533 1
14585.107 0
14585.681 0
14586.255 0
14586.829 0
14587.403 1
14587.977 0
14588.551 0
14589.125 0
14589.699 3
14590.273 1
14590.847 0
14591.421 0
14591.995 1
14592.569 1
14593.143 0
14593.717 0
14594.291 0
14594.865 1
14595.439 11
14596.013 15
14596.587 13
14597.161 11
14597.735 4
14598.310 3
14598.884 1
14599.458 3
14600.032 0
14600.606 0
14601.180 0
14601.755 0
14602.329 5
14602.903 2
14603.477 0
14604.052 0
14604.626 0
14605.200 0
14605.775 0
14606.349 0
14606.923 0
14607.497 0
14608.072 0
14608.646 1
14609.221 2
14609.795 1
14610.369 0
14610.944 1
14611.518 4
14612.092 1
14612.667 0
14613.241 2
14613.816 0
14614.390 2
14614.965 2
14615.539 0
14616.114 0
14616.688 1
14617.263 1
14617.837 3
14618.412 4
14618.986 2
14619.561 1
14620.136 1
14620.710 0
14621.285 0
14621.859 0
14622.434 0
14623.009 0
14623.583 0
14624.158 0
14624.733 0
14625.307 0
14625.882 3
14626.457 3
14627.031 1
14627.606 1
14628.181 0
14628.756 0
14629.330 0
14629.905 0
14630.480 0
14631.055 0
14631.630 4
14632.204 0
14632.779 0
14633.354 0
14633.929 0
14634.504 0
14635.079 0
14635.653 1
14636.228 0
14636.803 1
14637.378 0
14637.953 1
14638.528 1
14639.103 0
14639.678 0
14640.253 0
14640.828 0
14641.403 0
14641.978 6
14642.553 2
14643.128 0
14643.703 0
14644.278 0
14644.853 0
14645.428 0
14646.003 1
14646.578 1
14647.154 0
14647.729 0
14648.304 1
14648.879 2
14649.454 6
14650.029 5
14650.604 5
14651.180 3
14651.755 2
14652.330 1
14652.905 0
14653.481 1
14654.056 2
14654.631 1
14655.206 2
14655.782 2
14656.357 1
14656.932 1
14657.507 1
14658.083 0
14658.658 0
14659.234 0
14659.809 1
14660.384 1
14660.960 0
14661.535 0
14662.110 0
14662.686 0
14663.261 0
14663.837 0
14664.412 0
14664.988 1
14665.563 0
14666.139 0
14666.714 4
14667.290 2
14667.865 0
14668.441 0
14669.016 0
14669.592 0
14670.167 3
14670.743 1
14671.318 1
14671.894 1
14672.470 0
14673.045 2
14673.621 1
14674.197 1
14674.772 2
14675.348 1
14675.924 1
14676.499 0
14677.075 0
14677.651 7
14678.226 8
14678.802 4
14679.378 4
14679.954 1
14680.529 0
14681.105 0
14681.681 0
14682.257 0
14682.833 0
14683.408 0
14683.984 1
14684.560 0
14685.136 0
14685.712 0
14686.288 0
14686.864 0
14687.440 5
14688.015 1
14688.591 0
14689.167 3
14689.743 2
14690.319 0
14690.895 0
14691.471 0
14692.047 1
14692.623 0
14693.199 0
14693.775 1
14694.351 1
14694.927 0
14695.503 1
14696.080 0
14696.656 0
14697.232 1
14697.808 2
14698.384 0
14698.960 0
14699.536 0
14700.112 0
14700.689 0
14701.265 0
14701.841 0
14702.417 0
14702.993 0
14703.570 3
14704.146 3
14704.722 0
14705.298 0
14705.875 0
14706.451 0
14707.027 0
14707.603 0
14708.180 0
14708.756 0
14709.332 0
14709.909 0
14710.485 2
14711.061 1
14711.638 0
14712.214 0
14712.791 1
14713.367 1
14713.943 0
14714.520 7
14715.096 4
14715.673 5
14716.249 1
14716.826 0
14717.402 1
14717.979 1
14718.555 0
14719.132 0
14719.708 0
14720.285 0
14720.862 0
14721.438 1
14722.015 0
14722.591 0
14723.168 1
14723.745 0
14724.321 2
14724.898 0
14725.474 0
14726.051 0
14726.628 2
14727.204 1
14727.781 1
14728.358 2
14728.935 0
14729.511 2
14730.088 1
14730.665 0
14731.242 1
14731.818 1
14732.395 0
14732.972 1
14733.549 1
14734.126 0
14734.702 1
14735.279 1
14735.856 0
14736.433 0
14737.010 0
14737.587 1
14738.164 0
14738.741 0
14739.318 0
14739.894 0
14740.471 3
14741.048 2
14741.625 2
14742.202 4
14742.779 2
14743.356 0
14743.933 1
14744.510 0
14745.087 8
14745.665 4
14746.242 0
14746.819 1
14747.396 7
14747.973 6
14748.550 2
14749.127 1
14749.704 0
14750.281 0
14750.858 1
14751.436 0
14752.013 0
14752.590 0
14753.167 1
14753.744 0
14754.322 0
14754.899 1
14755.476 5
14756.053 1
14756.631 1
14757.208 0
14757.785 0
14758.363 2
14758.940 2
14759.517 1
14760.094 0
14760.672 0
14761.249 0
14761.827 0
14762.404 0
14762.981 0
14763.559 0
14764.136 2
14764.714 0
14765.291 1
14765.868 2
14766.446 2
14767.023 0
14767.601 0
14768.178 2
14768.756 0
14769.333 2
14769.911 1
14770.488 3
14771.066 3
14771.644 4
14772.221 2
14772.799 0
14773.376 2
14773.954 1
14774.532 2
14775.109 3
14775.687 1
14776.265 0
14776.842 2
14777.420 1
14777.998 1
14778.575 1
14779.153 0
14779.731 0
14780.308 1
14780.886 0
14781.464 1
14782.042 0
14782.619 1
14783.197 0
14783.775 0
14784.353 3
14784.931 1
14785.508 4
14786.086 2
14786.664 3
14787.242 1
14787.820 0
14788.398 0
14788.976 0
14789.554 1
14790.132 2
14790.710 2
14791.287 2
14791.865 0
14792.443 0
14793.021 0
14793.599 0
14794.177 1
14794.755 1
14795.333 0
14795.911 1
14796.490 1
14797.068 0
14797.646 0
14798.224 1
14798.802 0
14799.380 0
14799.958 0
14800.536 1
14801.114 0
14801.692 0
14802.271 0
14802.849 2
14803.427 0
14804.005 0
14804.583 0
14805.162 1
14805.740 1
14806.318 0
14806.896 0
14807.475 1
14808.053 1
14808.631 1
14809.210 1
14809.788 1
14810.366 2
14810.944 0
14811.523 0
14812.101 0
14812.680 0
14813.258 1
14813.836 0
14814.415 0
14814.993 0
14815.572 1
14816.150 0
14816.728 1
14817.307 0
14817.885 0
14818.464 1
14819.042 0
14819.621 0
14820.199 0
14820.778 0
14821.356 2
14821.935 1
14822.514 0
14823.092 0
14823.671 0
14824.249 0
14824.828 2
14825.407 0
14825.985 2
14826.564 1
14827.142 0
14827.721 0
14828.300 0
14828.878 0
14829.457 0
14830.036 1
14830.615 0
14831.193 0
14831.772 0
14832.351 0
14832.930 0
14833.508 0
14834.087 0
14834.666 0
14835.245 0
14835.824 1
14836.402 1
14836.981 0
14837.560 2
14838.139 1
14838.718 0
14839.297 1
14839.876 0
14840.455 1
14841.033 1
14841.612 1
14842.191 1
14842.770 0
14843.349 0
14843.928 0
14844.507 0
14845.086 1
14845.665 0
14846.244 0
14846.823 0
14847.402 1
14847.981 0
14848.561 1
14849.140 0
14849.719 1
14850.298 1
14850.877 0
14851.456 0
14852.035 0
14852.614 0
14853.194 0
14853.773 0
14854.352 0
14854.931 2
14855.510 1
14856.089 0
14856.669 0
14857.248 0
14857.827 2
14858.406 0
14858.986 0
14859.565 0
14860.144 0
14860.724 1
14861.303 1
14861.882 1
14862.462 0
14863.041 0
14863.620 0
14864.200 1
14864.779 0
14865.359 0
14865.938 1
14866.517 2
14867.097 0
14867.676 1
14868.256 0
14868.835 3
14869.415 1
14869.994 0
14870.574 0
14871.153 0
14871.733 9
14872.312 5
14872.892 1
14873.471 0
14874.051 0
14874.631 0
14875.210 0
14875.790 0
14876.369 0
14876.949 0
14877.529 0
14878.108 0
14878.688 0
14879.268 0
14879.847 0
14880.427 0
14881.007 4
14881.586 2
14882.166 0
14882.746 0
14883.326 0
14883.905 1
14884.485 1
14885.065 0
14885.645 1
14886.225 0
14886.804 0
14887.384 0
14887.964 0
14888.544 0
14889.124 1
14889.704 0
14890.284 4
14890.863 1
14891.443 1
14892.023 1
14892.603 1
14893.183 0
14893.763 0
14894.343 2
14894.923 2
14895.503 1
14896.083 1
14896.663 0
14897.243 0
14897.823 0
14898.403 0
14898.983 5
14899.563 4
14900.143 1
14900.723 2
14901.304 0
14901.884 1
14902.464 0
14903.044 0
14903.624 0
14904.204 0
14904.784 0
14905.365 0
14905.945 0
14906.525 0
14907.105 0
14907.685 0
14908.266 1
14908.846 1
14909.426 2
14910.006 1
14910.587 0
14911.167 0
14911.747 4
14912.328 2
14912.908 0
14913.488 0
14914.069 2
14914.649 2
14915.229 3
14915.810 4
14916.390 1
14916.971 9
14917.551 5
14918.132 3
14918.712 2
14919.292 0
14919.873 1
14920.453 2
14921.034 1
14921.614 1
14922.195 1
14922.775 2
14923.356 0
14923.936 0
14924.517 1
14925.098 0
14925.678 1
14926.259 0
14926.839 2
14927.420 0
14928.001 0
14928.581 2
14929.162 1
14929.743 0
14930.323 2
14930.904 2
14931.485 1
14932.065 0
14932.646 1
14933.227 1
14933.808 0
14934.388 1
14934.969 0
14935.550 1
14936.131 0
14936.711 0
14937.292 0
14937.873 5
14938.454 0
14939.035 0
14939.616 2
14940.196 1
14940.777 1
14941.358 1
14941.939 3
14942.520 2
14943.101 0
14943.682 0
14944.263 0
14944.844 0
14945.425 5
14946.006 2
14946.587 1
14947.168 1
14947.749 0
14948.330 0
14948.911 0
14949.492 0
14950.073 0
14950.654 0
14951.235 0
14951.816 0
14952.397 0
14952.978 0
14953.559 0
14954.141 1
14954.722 1
14955.303 1
14955.884 0
14956.465 1
14957.046 0
14957.628 0
14958.209 0
14958.790 1
14959.371 1
14959.953 1
14960.534 0
14961.115 0
14961.696 0
14962.278 0
14962.859 1
14963.440 1
14964.022 0
14964.603 1
14965.184 2
14965.766 1
14966.347 2
14966.928 2
14967.510 1
14968.091 1
14968.673 4
14969.254 2
14969.836 1
14970.417 1
14970.998 3
14971.580 0
14972.161 0
14972.743 0
14973.324 0
14973.906 0
14974.488 1
14975.069 0
14975.651 1
14976.232 0
14976.814 0
14977.395 0
14977.977 0
14978.559 2
14979.140 0
14979.722 0
14980.303 0
14980.885 5
14981.467 4
14982.048 1
14982.630 4
14983.212 1
14983.794 0
14984.375 0
14984.957 0
14985.539 0
14986.121 0
14986.702 2
14987.284 4
14987.866 1
14988.448 0
14989.030 3
14989.611 0
14990.193 1
14990.775 0
14991.357 0
14991.939 0
14992.521 1
14993.103 0
14993.685 0
14994.266 1
14994.848 2
14995.430 0
14996.012 0
14996.594 0
14997.176 0
14997.758 0
14998.340 0
14998.922 2
14999.504 1
15000.086 0
15000.668 0
15001.250 0
15001.832 0
15002.415 0
15002.997 1
15003.579 0
15004.161 3
15004.743 1
15005.325 1
15005.907 1
15006.489 0
15007.072 2
15007.654 1
15008.236 0
15008.818 1
15009.400 4
15009.983 2
15010.565 0
15011.147 0
15011.729 5
15012.312 7
15012.894 3
15013.476 1
15014.058 0
15014.641 2
15015.223 3
15015.805 11
15016.388 1
15016.970 1
15017.553 0
15018.135 0
15018.717 0
15019.300 4
15019.882 5
15020.465 3
15021.047 0
15021.629 2
15022.212 1
15022.794 0
15023.377 1
15023.959 0
15024.542 2
15025.124 0
15025.707 1
15026.290 0
15026.872 2
15027.455 1
15028.037 0
15028.620 0
15029.202 4
15029.785 5
15030.368 4
15030.950 6
15031.533 8
15032.116 3
15032.698 1
15033.281 1
15033.864 4
15034.446 0
15035.029 0
15035.612 0
15036.195 0
15036.777 3
15037.360 3
15037.943 2
15038.526 2
15039.108 2
15039.691 2
15040.274 0
15040.857 0
15041.440 1
15042.023 2
15042.605 2
15043.188 0
15043.771 4
15044.354 4
15044.937 2
15045.520 0
15046.103 3
15046.686 5
15047.269 8
15047.852 4
15048.435 1
15049.018 1
15049.601 3
15050.184 1
15050.767 0
15051.350 4
15051.933 7
15052.516 2
15053.099 2
15053.682 1
15054.265 0
15054.848 3
15055.431 6
15056.014 6
15056.597 5
15057.181 3
15057.764 1
15058.347 0
15058.930 0
15059.513 0
15060.097 0
15060.680 2
15061.263 3
15061.846 3
15062.429 4
15063.013 6
15063.596 4
15064.179 3
15064.763 3
15065.346 3
15065.929 2
15066.512 1
15067.096 2
15067.679 2
15068.263 4
15068.846 4
15069.429 8
15070.013 10
15070.596 7
15071.180 13
15071.763 8
15072.346 10
15072.930 10
15073.513 14
15074.097 9
15074.680 5
15075.264 8
15075.847 11
15076.431 10
15077.014 11
15077.598 13
15078.181 4
15078.765 2
15079.349 7
15079.932 6
15080.516 6
15081.099 7
15081.683 6
15082.267 7
15082.850 8
15083.434 6
15084.018 9
15084.601 12
15085.185 8
15085.769 7
15086.352 6
15086.936 8
15087.520 9
15088.104 8
15088.687 10
15089.271 15
15089.855 13
15090.439 10
15091.022 9
15091.606 8
15092.190 16
15092.774 21
15093.358 17
15093.942 16
15094.526 13
15095.109 17
15095.693 10
15096.277 11
15096.861 15
15097.445 19
15098.029 20
15098.613 24
15099.197 21
15099.781 22
15100.365 44
15100.949 37
15101.533 33
15102.117 39
15102.701 48
15103.285 41
15103.869 35
15104.453 43
15105.037 52
15105.621 68
15106.205 70
15106.789 57
15107.374 63
15107.958 74
15108.542 82
15109.126 66
15109.710 62
15110.294 75
15110.879 99
15111.463 96
15112.047 100
15112.631 118
15113.215 139
15113.800 168
15114.384 173
15114.968 238
15115.552 263
15116.137 312
15116.721 343
15117.305 336
15117.890 355
15118.474 433
15119.058 449
15119.643 516
15120.227 582
15120.812 643
15121.396 703
15121.980 827
15122.565 866
15123.149 883
15123.734 973
15124.318 1038
15124.903 1144
15125.487 1191
15126.071 1221
15126.656 1226
15127.240 1252
15127.825 1246
15128.410 1209
15128.994 1090
15129.579 1022
15130.163 935
15130.748 917
15131.332 806
15131.917 705
15132.502 622
15133.086 524
15133.671 484
15134.255 439
15134.840 380
15135.425 333
15136.009 288
15136.594 256
15137.179 216
15137.764 190
15138.348 155
15138.933 137
15139.518 131
15140.103 129
15140.687 110
15141.272 87
15141.857 82
15142.442 72
15143.026 54
15143.611 63
15144.196 51
15144.781 50
15145.366 49
15145.951 35
15146.536 41
15147.120 39
15147.705 32
15148.290 21
15148.875 13
15149.460 14
15150.045 15
15150.630 9
15151.215 3
15151.800 8
15152.385 15
15152.970 19
15153.555 16
15154.140 5
15154.725 6
15155.310 7
15155.895 9
15156.480 4
15157.065 6
15157.651 11
15158.236 11
15158.821 13
15159.406 13
15159.991 14
15160.576 7
15161.161 9
15161.747 7
15162.332 5
15162.917 4
15163.502 1
15164.087 6
15164.673 8
15165.258 4
15165.843 10
15166.428 17
15167.014 10
15167.599 2
15168.184 13
15168.770 9
15169.355 5
15169.940 4
15170.526 3
15171.111 1
15171.696 2
15172.282 7
15172.867 8
15173.452 5
15174.038 3
15174.623 3
15175.209 1
15175.794 3
15176.380 1
15176.965 7
15177.551 7
15178.136 3
15178.722 2
15179.307 1
15179.893 2
15180.478 4
15181.064 6
15181.649 5
15182.235 2
15182.820 1
15183.406 0
15183.992 1
15184.577 2
15185.163 0
15185.749 1
15186.334 4
15186.920 5
15187.506 0
15188.091 0
15188.677 0
15189.263 1
15189.848 3
15190.434 3
15191.020 0
15191.606 0
15192.191 1
15192.777 4
15193.363 0
15193.949 1
15194.535 1
15195.120 2
15195.706 2
15196.292 0
15196.878 0
15197.464 1
15198.050 2
15198.636 0
15199.221 0
15199.807 0
15200.393 0
15200.979 0
15201.565 0
15202.151 3
15202.737 2
15203.323 1
15203.909 1
15204.495 1
15205.081 3
15205.667 1
15206.253 1
15206.839 1
15207.425 3
15208.011 3
15208.597 3
15209.184 0
15209.770 1
15210.356 0
15210.942 0
15211.528 1
15212.114 1
15212.700 0
15213.287 1
15213.873 0
15214.459 0
15215.045 0
15215.631 2
15216.218 2
15216.804 2
15217.390 1
15217.976 1
15218.563 0
15219.149 0
15219.735 0
15220.322 1
15220.908 0
15221.494 0
15222.081 1
15222.667 2
15223.253 0
15223.840 2
15224.426 1
15225.012 0
15225.599 2
15226.185 5
15226.772 4
15227.358 4
15227.945 5
15228.531 4
15229.118 4
15229.704 2
15230.291 0
15230.877 1
15231.464 0
15232.050 3
15232.637 0
15233.223 3
15233.810 4
15234.396 2
15234.983 1
15235.570 1
15236.156 1
15236.743 0
15237.330 1
15237.916 1
15238.503 0
15239.090 1
15239.676 2
15240.263 1
15240.850 2
15241.436 3
15242.023 1
15242.610 6
15243.197 2
15243.783 3
15244.370 0
15244.957 0
15245.544 4
15246.131 0
15246.717 0
15247.304 0
15247.891 3
15248.478 0
15249.065 1
15249.652 3
15250.239 1
15250.825 0
15251.412 0
15251.999 0
15252.586 0
15253.173 0
15253.760 0
15254.347 0
15254.934 0
15255.521 0
15256.108 2
15256.695 3
15257.282 0
15257.869 0
15258.456 6
15259.043 5
15259.630 1
15260.217 1
15260.804 0
15261.392 0
15261.979 0
15262.566 2
15263.153 2
15263.740 0
15264.327 0
15264.914 3
15265.502 4
15266.089 3
15266.676 1
15267.263 1
15267.851 5
15268.438 2
15269.025 2
15269.612 3
15270.200 0
15270.787 2
15271.374 3
15271.961 5
15272.549 4
15273.136 3
15273.723 6
15274.311 5
15274.898 5
15275.486 2
15276.073 1
15276.660 2
15277.248 2
15277.835 2
15278.423 3
15279.010 7
15279.598 4
15280.185 1
15280.772 0
15281.360 0
15281.947 6
15282.535 3
15283.123 1
15283.710 2
15284.298 2
15284.885 1
15285.473 0
15286.060 1
15286.648 4
15287.236 6
15287.823 8
15288.411 12
15288.998 11
15289.586 7
15290.174 12
15290.761 9
15291.349 5
15291.937 1
15292.524 1
15293.112 2
15293.700 2
15294.288 2
15294.875 3
15295.463 4
15296.051 6
15296.639 15
15297.227 8
15297.814 1
15298.402 2
15298.990 5
15299.578 3
15300.166 2
15300.754 0
15301.341 1
15301.929 12
15302.517 4
15303.105 2
15303.693 2
15304.281 0
15304.869 1
15305.457 1
15306.045 1
15306.633 0
15307.221 0
15307.809 4
15308.397 7
15308.985 1
15309.573 0
15310.161 0
15310.749 2
15311.337 3
15311.925 0
15312.513 2
15313.101 5
15313.690 7
15314.278 4
15314.866 3
15315.454 1
15316.042 1
15316.630 5
15317.218 4
15317.807 8
15318.395 4
15318.983 7
15319.571 4
15320.160 6
15320.748 6
15321.336 8
15321.924 5
15322.513 4
15323.101 6
15323.689 9
15324.278 9
15324.866 2
15325.454 4
15326.043 7
15326.631 8
15327.219 4
15327.808 8
15328.396 18
15328.985 17
15329.573 16
15330.161 11
15330.750 14
15331.338 8
15331.927 9
15332.515 18
15333.104 14
15333.692 6
15334.281 4
15334.869 10
15335.458 7
15336.046 13
15336.635 23
15337.224 13
15337.812 14
15338.401 10
15338.989 11
15339.578 4
15340.167 5
15340.755 5
15341.344 11
15341.933 1
15342.521 1
15343.110 1
15343.699 2
15344.287 3
15344.876 0
15345.465 1
15346.053 3
15346.642 1
15347.231 1
15347.820 1
15348.409 10
15348.997 13
15349.586 6
15350.175 9
15350.764 6
15351.353 3
15351.941 10
15352.530 5
15353.119 3
15353.708 2
15354.297 2
15354.886 4
15355.475 5
15356.064 3
15356.653 0
15357.242 7
15357.831 8
15358.420 4
15359.009 2
15359.598 5
15360.187 2
15360.776 2
15361.365 1
15361.954 4
15362.543 4
15363.132 5
15363.721 5
15364.310 3
15364.899 1
15365.488 0
15366.077 1
15366.667 1
15367.256 2
15367.845 4
15368.434 3
15369.023 1
15369.612 0
15370.202 0
15370.791 0
15371.380 0
15371.969 1
15372.559 0
15373.148 2
15373.737 6
15374.326 4
15374.916 0
15375.505 3
15376.094 4
15376.684 0
15377.273 0
15377.862 0
15378.452 2
15379.041 2
15379.630 1
15380.220 0
15380.809 4
15381.399 4
15381.988 0
15382.578 0
15383.167 0
15383.756 0
15384.346 0
15384.935 2
15385.525 3
15386.114 3
15386.704 1
15387.294 0
15387.883 2
15388.473 0
15389.062 1
15389.652 0
15390.241 0
15390.831 0
15391.421 1
15392.010 0
15392.600 3
15393.190 2
15393.779 3
15394.369 7
15394.959 4
15395.548 2
15396.138 1
15396.728 1
15397.317 0
15397.907 1
15398.497 0
15399.087 2
15399.676 4
15400.266 2
15400.856 1
15401.446 1
15402.036 5
15402.625 3
15403.215 1
15403.805 0
15404.395 1
15404.985 2
15405.575 10
15406.165 6
15406.755 2
15407.344 1
15407.934 2
15408.524 1
15409.114 0
15409.704 0
15410.294 0
15410.884 2
15411.474 0
15412.064 1
15412.654 0
15413.244 1
15413.834 2
15414.424 0
15415.015 2
15415.605 4
15416.195 2
15416.785 0
15417.375 0
15417.965 0
15418.555 1
15419.145 0
15419.735 1
15420.326 2
15420.916 2
15421.506 0
15422.096 0
15422.686 0
15423.277 1
15423.867 1
15424.457 0
15425.047 3
15425.638 1
15426.228 0
15426.818 2
15427.409 0
15427.999 0
15428.589 1
15429.180 0
15429.770 1
15430.360 0
15430.951 0
15431.541 1
15432.131 2
15432.722 0
15433.312 0
15433.903 0
15434.493 2
15435.084 1
15435.674 5
15436.265 6
15436.855 2
15437.446 1
15438.036 2
15438.627 1
15439.217 0
15439.808 0
15440.398 1
15440.989 1
15441.579 1
15442.170 1
15442.761 1
15443.351 0
15443.942 1
15444.532 1
15445.123 0
15445.714 0
15446.304 1
15446.895 2
15447.486 5
15448.076 1
15448.667 1
15449.258 1
15449.849 1
15450.439 0
15451.030 0
15451.621 0
15452.212 0
15452.803 0
15453.393 0
15453.984 0
15454.575 0
15455.166 0
15455.757 0
15456.348 2
15456.938 4
15457.529 0
15458.120 0
15458.711 0
15459.302 0
15459.893 1
15460.484 0
15461.075 2
15461.666 0
15462.257 1
15462.848 7
15463.439 3
15464.030 2
15464.621 0
15465.212 0
15465.803 0
15466.394 0
15466.985 4
15467.576 4
15468.167 4
15468.758 2
15469.349 3
15469.941 3
15470.532 3
15471.123 0
15471.714 1
15472.305 0
15472.896 0
15473.488 2
15474.079 1
15474.670 0
15475.261 0
15475.852 0
15476.444 0
15477.035 0
15477.626 0
15478.217 1
15478.809 1
15479.400 0
15479.991 0
15480.583 0
15481.174 0
15481.765 2
15482.357 4
15482.948 2
15483.540 1
15484.131 6
15484.722 6
15485.314 2
15485.905 0
15486.497 3
15487.088 1
15487.680 0
15488.271 1
15488.863 1
15489.454 0
15490.046 2
15490.637 0
15491.229 1
15491.820 0
15492.412 5
15493.003 4
15493.595 2
15494.186 1
15494.778 0
15495.370 0
15495.961 0
15496.553 0
15497.145 1
15497.736 1
15498.328 0
15498.920 2
15499.511 1
15500.103 1
15500.695 0
15501.286 6
15501.878 3
15502.470 1
15503.062 1
15503.653 7
15504.245 22
15504.837 9
15505.429 7
15506.021 3
15506.612 1
15507.204 0
15507.796 0
15508.388 2
15508.980 0
15509.572 2
15510.164 0
15510.756 0
15511.347 0
15511.939 0
15512.531 1
15513.123 0
15513.715 0
15514.307 0
15514.899 2
15515.491 0
15516.083 0
15516.675 0
15517.267 0
15517.859 0
15518.451 1
15519.043 0
15519.636 0
15520.228 0
15520.820 1
15521.412 2
15522.004 1
15522.596 0
15523.188 6
15523.780 2
15524.373 1
15524.965 0
15525.557 0
15526.149 0
15526.741 2
15527.334 4
15527.926 3
15528.518 1
15529.110 0
15529.703 1
15530.295 1
15530.887 0
15531.479 0
15532.072 0
15532.664 0
15533.256 2
15533.849 4
15534.441 1
15535.034 0
15535.626 1
15536.218 1
15536.811 0
15537.403 1
15537.996 0
15538.588 2
15539.180 2
15539.773 2
15540.365 1
15540.958 1
15541.550 3
15542.143 6
15542.735 4
15543.328 1
15543.921 0
15544.513 4
15545.106 4
15545.698 0
15546.291 1
15546.883 2
15547.476 3
15548.069 3
15548.661 1
15549.254 0
15549.847 2
15550.439 1
15551.032 0
15551.625 1
15552.217 2
15552.810 1
15553.403 2
15553.995 2
15554.588 2
15555.181 1
15555.774 0
15556.367 1
15556.959 0
15557.552 2
15558.145 1
15558.738 1
15559.331 0
15559.923 0
15560.516 1
15561.109 0
15561.702 0
15562.295 1
15562.888 0
15563.481 0
15564.074 0
15564.667 1
15565.260 1
15565.853 3
15566.446 4
15567.039 4
15567.632 1
15568.225 0
15568.818 0
15569.411 1
15570.004 0
15570.597 0
15571.190 1
15571.783 1
15572.376 0
15572.969 2
15573.562 0
15574.155 0
15574.748 1
15575.342 1
15575.935 0
15576.528 0
15577.121 0
15577.714 1
15578.307 0
15578.901 0
15579.494 0
15580.087 1
15580.680 1
15581.274 0
15581.867 0
15582.460 1
15583.053 1
15583.647 2
15584.240 1
15584.833 1
15585.427 0
15586.020 0
15586.613 0
15587.207 0
15587.800 2
15588.394 2
15588.987 5
15589.580 5
15590.174 4
15590.767 3
15591.361 0
15591.954 0
15592.548 0
15593.141 0
15593.735 6
15594.328 3
15594.922 0
15595.515 1
15596.109 4
15596.702 2
15597.296 2
15597.889 0
15598.483 2
15599.077 2
15599.670 3
15600.264 4
15600.858 1
15601.451 3
15602.045 0
15602.639 1
15603.232 7
15603.826 6
15604.420 4
15605.013 5
15605.607 4
15606.201 1
15606.794 0
15607.388 3
15607.982 2
15608.576 0
15609.170 2
15609.763 1
15610.357 0
15610.951 0
15611.545 4
15612.139 7
15612.733 3
15613.326 2
15613.920 2
15614.514 1
15615.108 1
15615.702 0
15616.296 1
15616.890 0
15617.484 0
15618.078 2
15618.672 1
15619.266 0
15619.860 1
15620.454 0
15621.048 2
15621.642 2
15622.236 0
15622.830 0
15623.424 2
15624.018 0
15624.612 0
15625.206 0
15625.800 0
15626.395 0
15626.989 0
15627.583 1
15628.177 0
15628.771 1
15629.365 1
15629.959 2
15630.554 4
15631.148 4
15631.742 3
15632.336 3
15632.931 0
15633.525 2
15634.119 1
15634.713 1
15635.308 0
15635.902 1
15636.496 0
15637.091 1
15637.685 0
15638.279 1
15638.874 2
15639.468 3
15640.062 3
15640.657 1
15641.251 1
15641.846 0
15642.440 0
15643.035 1
15643.629 0
15644.223 1
15644.818 1
15645.412 1
15646.007 1
15646.601 1
15647.196 1
15647.790 3
15648.385 5
15648.980 2
15649.574 0
15650.169 0
15650.763 0
15651.358 0
15651.952 0
15652.547 0
15653.142 0
15653.736 1
15654.331 0
15654.926 0
15655.520 0
15656.115 2
15656.710 0
15657.304 1
15657.899 1
15658.494 0
15659.089 0
15659.683 1
15660.278 1
15660.873 0
15661.468 0
15662.063 0
15662.657 0
15663.252 1
15663.847 0
15664.442 0
15665.037 1
15665.632 0
15666.227 5
15666.821 5
15667.416 2
15668.011 0
15668.606 0
15669.201 0
15669.796 1
15670.391 2
15670.986 2
15671.581 1
15672.176 0
15672.771 0
15673.366 0
15673.961 0
15674.556 0
15675.151 0
15675.746 4
15676.341 5
15676.936 2
15677.531 0
15678.127 0
15678.722 1
15679.317 0
15679.912 0
15680.507 0
15681.102 0
15681.697 0
15682.293 1
15682.888 0
15683.483 2
15684.078 2
15684.673 0
15685.269 1
15685.864 1
15686.459 2
15687.055 10
15687.650 9
15688.245 5
15688.840 3
15689.436 1
15690.031 0
15690.626 0
15691.222 1
15691.817 0
15692.413 0
15693.008 0
15693.603 0
15694.199 1
15694.794 0
15695.390 0
15695.985 0
15696.581 1
15697.176 0
15697.771 1
15698.367 0
15698.962 0
15699.558 1
15700.154 0
15700.749 5
15701.345 3
15701.940 2
15702.536 0
15703.131 0
15703.727 0
15704.323 1
15704.918 7
15705.514 1
15706.109 0
15706.705 0
15707.301 0
15707.896 1
15708.492 1
15709.088 1
15709.684 2
15710.279 4
15710.875 2
15711.471 1
15712.067 0
15712.662 3
15713.258 0
15713.854 3
15714.450 1
15715.045 1
15715.641 0
15716.237 0
15716.833 0
15717.429 0
15718.025 2
15718.621 1
15719.216 0
15719.812 0
15720.408 0
15721.004 0
15721.600 4
15722.196 5
15722.792 3
15723.388 0
15723.984 1
15724.580 1
15725.176 1
15725.772 2
15726.368 1
15726.964 0
15727.560 0
15728.156 1
15728.752 1
15729.348 1
15729.944 5
15730.541 1
15731.137 0
15731.733 0
15732.329 1
15732.925 0
15733.521 0
15734.117 0
15734.714 1
15735.310 6
15735.906 2
15736.502 0
15737.099 1
15737.695 3
15738.291 3
15738.887 1
15739.484 0
15740.080 0
15740.676 0
15741.272 1
15741.869 0
15742.465 1
15743.061 0
15743.658 0
15744.254 1
15744.851 0
15745.447 0
15746.043 1
15746.640 1
15747.236 1
15747.833 11
15748.429 8
15749.026 4
15749.622 3
15750.219 4
15750.815 3
15751.412 3
15752.008 1
15752.605 0
15753.201 3
15753.798 3
15754.394 0
15754.991 0
15755.587 0
15756.184 1
15756.781 4
15757.377 3
15757.974 4
15758.570 3
15759.167 3
15759.764 3
15760.360 3
15760.957 1
15761.554 0
15762.151 4
15762.747 2
15763.344 2
15763.941 1
15764.537 4
15765.134 4
15765.731 9
15766.328 13
15766.925 8
15767.521 5
15768.118 4
15768.715 1
15769.312 1
15769.909 0
15770.506 3
15771.103 0
15771.699 0
15772.296 0
15772.893 2
15773.490 5
15774.087 4
15774.684 2
15775.281 2
15775.878 2
15776.475 0
15777.072 1
15777.669 0
15778.266 0
15778.863 0
15779.460 1
15780.057 1
15780.654 4
15781.251 3
15781.848 1
15782.445 0
15783.043 1
15783.640 0
15784.237 2
15784.834 3
15785.431 4
15786.028 4
15786.625 4
15787.223 5
15787.820 3
15788.417 1
15789.014 0
15789.611 3
15790.209 2
15790.806 0
15791.403 0
15792.001 3
15792.598 5
15793.195 2
15793.792 3
15794.390 7
15794.987 3
15795.584 1
15796.182 1
15796.779 3
15797.377 1
15797.974 0
15798.571 2
15799.169 4
15799.766 5
15800.364 5
15800.961 4
15801.558 4
15802.156 5
15802.753 11
15803.351 11
15803.948 8
15804.546 6
15805.143 4
15805.741 4
15806.339 5
15806.936 10
15807.534 8
15808.131 3
15808.729 2
15809.326 3
15809.924 4
15810.522 5
15811.119 4
15811.717 6
15812.315 6
15812.912 7
15813.510 5
15814.108 9
15814.705 5
15815.303 6
15815.901 4
15816.499 6
15817.096 12
15817.694 10
15818.292 3
15818.890 2
15819.488 3
15820.085 0
15820.683 2
15821.281 0
15821.879 1
15822.477 4
15823.075 4
15823.672 1
15824.270 1
15824.868 1
15825.466 1
15826.064 4
15826.662 1
15827.260 2
15827.858 8
15828.456 8
15829.054 10
15829.652 6
15830.250 6
15830.848 3
15831.446 1
15832.044 1
15832.642 2
15833.240 4
15833.838 10
15834.436 11
15835.034 7
15835.632 7
15836.231 17
15836.829 10
15837.427 13
15838.025 13
15838.623 7
15839.221 7
15839.819 8
15840.418 15
15841.016 27
15841.614 27
15842.212 25
15842.811 25
15843.409 29
15844.007 20
15844.605 16
15845.204 19
15845.802 18
15846.400 27
15846.999 26
15847.597 22
15848.195 22
15848.794 26
15849.392 26
15849.990 33
15850.589 33
15851.187 35
15851.786 46
15852.384 38
15852.982 45
15853.581 44
15854.179 46
15854.778 54
15855.376 47
15855.975 43
15856.573 50
15857.172 48
15857.770 51
15858.369 40
15858.967 41
15859.566 55
15860.165 52
15860.763 74
15861.362 90
15861.960 104
15862.559 104
15863.158 101
15863.756 108
15864.355 118
15864.954 110
15865.552 103
15866.151 109
15866.750 130
15867.348 142
15867.947 170
15868.546 169
15869.144 145
15869.743 165
15870.342 154
15870.941 132
15871.540 141
15872.138 132
15872.737 112
15873.336 118
15873.935 119
15874.534 123
15875.133 122
15875.731 106
15876.330 102
15876.929 93
15877.528 89
15878.127 76
15878.726 63
15879.325 54
15879.924 39
15880.523 42
15881.122 39
15881.721 43
15882.320 41
15882.919 31
15883.518 27
15884.117 23
15884.716 16
15885.315 23
15885.914 23
15886.513 18
15887.112 21
15887.711 23
15888.310 17
15888.909 12
15889.508 15
15890.108 12
15890.707 8
15891.306 9
15891.905 4
15892.504 5
15893.103 6
15893.703 9
15894.302 9
15894.901 8
15895.500 5
15896.100 1
15896.699 1
15897.298 3
15897.897 4
15898.497 5
15899.096 7
15899.695 11
15900.295 12
15900.894 9
15901.493 3
15902.093 3
15902.692 3
15903.292 2
15903.891 6
15904.490 6
15905.090 2
15905.689 3
15906.289 2
15906.888 3
15907.488 2
15908.087 2
15908.687 2
15909.286 1
15909.886 5
15910.485 10
15911.085 10
15911.684 9
15912.284 6
15912.883 4
15913.483 1
15914.082 2
15914.682 6
15915.282 2
15915.881 1
15916.481 1
15917.081 1
15917.680 0
15918.280 1
15918.880 3
15919.479 2
15920.079 1
15920.679 2
15921.278 3
15921.878 3
15922.478 0
15923.078 0
15923.678 1
15924.277 3
15924.877 6
15925.477 7
15926.077 6
15926.677 5
15927.276 6
15927.876 13
15928.476 9
15929.076 5
15929.676 3
15930.276 4
15930.876 2
15931.476 1
15932.076 3
15932.676 1
15933.275 0
15933.875 1
15934.475 1
15935.075 4
15935.675 1
15936.275 1
15936.875 1
15937.475 3
15938.076 4
15938.676 3
15939.276 3
15939.876 4
15940.476 3
15941.076 4
15941.676 12
15942.276 11
15942.876 7
15943.476 3
15944.077 6
15944.677 1
15945.277 3
15945.877 6
15946.477 4
15947.078 5
15947.678 5
15948.278 3
15948.878 0
15949.479 2
15950.079 0
15950.679 4
15951.279 5
15951.880 2
15952.480 1
15953.080 3
15953.681 3
15954.281 1
15954.881 0
15955.482 1
15956.082 0
15956.683 0
15957.283 2
15957.883 1
15958.484 0
15959.084 0
15959.685 0
15960.285 0
15960.886 1
15961.486 2
15962.087 4
15962.687 1
15963.288 2
15963.888 6
15964.489 2
15965.089 5
15965.690 0
15966.291 0
15966.891 1
15967.492 4
15968.092 4
15968.693 2
15969.294 3
15969.894 6
15970.495 0
15971.096 1
15971.696 0
15972.297 1
15972.898 4
15973.498 3
15974.099 4
15974.700 2
15975.301 1
15975.901 0
15976.502 1
15977.103 1
15977.704 1
15978.305 2
15978.905 2
15979.506 5
15980.107 3
15980.708 5
15981.309 3
15981.910 1
15982.511 8
15983.111 5
15983.712 2
15984.313 7
15984.914 6
15985.515 5
15986.116 7
15986.717 3
15987.318 4
15987.919 2
15988.520 1
15989.121 1
15989.722 6
15990.323 8
15990.924 7
15991.525 7
15992.126 6
15992.727 7
15993.328 6
15993.930 6
15994.531 4
15995.132 2
15995.733 2
15996.334 1
15996.935 0
15997.536 8
15998.138 2
15998.739 1
15999.340 0
15999.941 2
16000.542 6
16001.144 7
16001.745 8
16002.346 6
16002.947 6
16003.549 3
16004.150 1
16004.751 2
16005.353 4
16005.954 2
16006.555 0
16007.157 4
16007.758 2
16008.359 0
16008.961 2
16009.562 0
16010.164 0
16010.765 1
16011.367 3
16011.968 5
16012.569 6
16013.171 1
16013.772 2
16014.374 2
16014.975 3
16015.577 4
16016.178 3
16016.780 6
16017.381 5
16017.983 4
16018.585 5
16019.186 3
16019.788 2
16020.389 5
16020.991 1
16021.593 1
16022.194 1
16022.796 1
16023.398 0
16023.999 1
16024.601 1
16025.203 6
16025.804 1
16026.406 1
16027.008 2
16027.609 0
16028.211 2
16028.813 4
16029.415 4
16030.017 2
16030.618 3
16031.220 2
16031.822 9
16032.424 10
16033.026 10
16033.627 7
16034.229 5
16034.831 5
16035.433 8
16036.035 4
16036.637 2
16037.239 5
16037.841 4
16038.443 4
16039.045 1
16039.647 5
16040.249 7
16040.851 10
16041.453 10
16042.055 11
16042.657 10
16043.259 5
16043.861 3
16044.463 3
16045.065 3
16045.667 4
16046.269 5
16046.871 3
16047.473 1
16048.075 5
16048.678 3
16049.280 2
16049.882 3
16050.484 3
16051.086 1
16051.688 4
16052.291 2
16052.893 3
16053.495 1
16054.097 2
16054.699 2
16055.302 2
16055.904 2
16056.506 2
16057.109 1
16057.711 1
16058.313 7
16058.916 3
16059.518 4
16060.120 7
16060.723 6
16061.325 6
16061.927 4
16062.530 7
16063.132 4
16063.735 2
16064.337 2
16064.939 4
16065.542 1
16066.144 0
16066.747 6
16067.349 8
16067.952 7
16068.554 3
16069.157 8
16069.759 7
16070.362 5
16070.965 4
16071.567 3
16072.170 3
16072.772 6
16073.375 12
16073.977 16
16074.580 8
16075.183 4
16075.785 1
16076.388 2
16076.991 3
16077.593 1
16078.196 4
16078.799 4
16079.402 3
16080.004 7
16080.607 6
16081.210 5
16081.812 2
16082.415 1
16083.018 2
16083.621 0
16084.224 6
16084.826 5
16085.429 3
16086.032 6
16086.635 8
16087.238 6
16087.841 6
16088.444 5
16089.047 5
16089.649 3
16090.252 3
16090.855 2
16091.458 4
16092.061 10
16092.664 6
16093.267 6
16093.870 3
16094.473 2
16095.076 1
16095.679 5
16096.282 2
16096.885 1
16097.488 0
16098.091 7
16098.694 4
16099.298 3
16099.901 2
16100.504 0
16101.107 1
16101.710 1
16102.313 0
16102.916 1
16103.519 1
16104.123 3
16104.726 3
16105.329 2
16105.932 2
16106.535 1
16107.139 0
16107.742 4
16108.345 6
16108.949 1
16109.552 2
16110.155 1
16110.758 0
16111.362 1
16111.965 1
16112.568 0
16113.172 1
16113.775 1
16114.378 0
16114.982 0
16115.585 0
16116.189 0
16116.792 0
16117.396 0
16117.999 0
16118.602 2
16119.206 2
16119.809 1
16120.413 0
16121.016 1
16121.620 3
16122.223 0
16122.827 0
16123.430 1
16124.034 0
16124.638 0
16125.241 1
16125.845 2
16126.448 0
16127.052 0
16127.656 3
16128.259 11
16128.863 9
16129.467 5
16130.070 4
16130.674 0
16131.278 0
16131.881 0
16132.485 0
16133.089 0
16133.692 1
16134.296 0
16134.900 3
16135.504 2
16136.107 0
16136.711 4
16137.315 2
16137.919 0
16138.523 1
16139.127 0
16139.730 0
16140.334 0
16140.938 0
16141.542 2
16142.146 1
16142.750 0
16143.354 1
16143.958 0
16144.562 1
16145.166 5
16145.770 4
16146.374 0
16146.978 0
16147.582 1
16148.186 0
16148.790 0
16149.394 1
16149.998 3
16150.602 4
16151.206 1
16151.810 1
16152.414 1
16153.018 1
16153.622 1
16154.226 1
16154.830 0
16155.435 2
16156.039 1
16156.643 1
16157.247 1
16157.851 3
16158.455 3
16159.060 4
16159.664 3
16160.268 2
16160.872 0
16161.477 2
16162.081 0
16162.685 0
16163.289 0
16163.894 0
16164.498 4
16165.102 4
16165.707 4
16166.311 3
16166.915 1
16167.520 1
16168.124 1
16168.729 0
16169.333 4
16169.937 3
16170.542 1
16171.146 4
16171.751 2
16172.355 1
16172.960 0
16173.564 0
16174.169 0
16174.773 2
16175.378 4
16175.982 2
16176.587 0
16177.191 0
16177.796 0
16178.401 2
16179.005 8
16179.610 5
16180.214 2
16180.819 1
16181.424 0
16182.028 0
16182.633 0
16183.238 0
16183.842 0
16184.447 1
16185.052 4
16185.656 3
16186.261 1
16186.866 1
16187.471 2
16188.075 1
16188.680 0
16189.285 0
16189.890 1
16190.494 2
16191.099 1
16191.704 4
16192.309 4
16192.914 0
16193.519 0
16194.124 1
16194.728 1
16195.333 0
16195.938 0
16196.543 0
16197.148 0
16197.753 0
16198.358 0
16198.963 0
16199.568 0
16200.173 0
16200.778 1
16201.383 2
16201.988 0
16202.593 4
16203.198 1
16203.803 1
16204.408 1
16205.013 2
16205.618 2
16206.223 3
16206.828 3
16207.434 3
16208.039 1
16208.644 0
16209.249 1
16209.854 4
16210.459 3
16211.065 0
16211.670 0
16212.275 0
16212.880 0
16213.485 2
16214.091 8
16214.696 2
16215.301 1
16215.907 1
16216.512 0
16217.117 1
16217.722 1
16218.328 0
16218.933 0
16219.538 0
16220.144 1
16220.749 1
16221.355 0
16221.960 0
16222.565 0
16223.171 2
16223.776 4
16224.382 3
16224.987 5
16225.593 1
16226.198 1
16226.804 0
16227.409 1
16228.015 2
16228.620 2
16229.226 1
16229.831 1
16230.437 1
16231.042 0
16231.648 0
16232.253 0
16232.859 0
16233.465 0
16234.070 1
16234.676 1
16235.282 1
16235.887 0
16236.493 2
16237.099 1
16237.704 3
16238.310 3
16238.916 1
16239.521 0
16240.127 0
16240.733 2
16241.339 0
16241.944 0
16242.550 1
16243.156 1
16243.762 1
16244.368 1
16244.973 1
16245.579 2
16246.185 3
16246.791 1
16247.397 0
16248.003 1
16248.609 1
16249.215 0
16249.820 0
16250.426 0
16251.032 0
16251.638 0
16252.244 0
16252.850 0
16253.456 0
16254.062 0
16254.668 0
16255.274 1
16255.880 0
16256.486 0
16257.092 2
16257.698 1
16258.304 0
16258.911 1
16259.517 1
16260.123 0
16260.729 0
16261.335 1
16261.941 2
16262.547 4
16263.153 2
16263.760 3
16264.366 1
16264.972 0
16265.578 2
16266.184 2
16266.791 3
16267.397 2
16268.003 0
16268.610 4
16269.216 0
16269.822 1
16270.428 0
16271.035 0
16271.641 1
16272.247 1
16272.854 4
16273.460 2
16274.066 1
16274.673 0
16275.279 0
16275.886 0
16276.492 1
16277.098 1
16277.705 7
16278.311 2
16278.918 0
16279.524 0
16280.131 0
16280.737 4
16281.344 1
16281.950 2
16282.557 1
16283.163 0
16283.770 4
16284.377 1
16284.983 0
16285.590 0
16286.196 2
16286.803 3
16287.410 0
16288.016 0
16288.623 4
16289.229 16
16289.836 10
16290.443 5
16291.049 2
16291.656 2
16292.263 6
16292.870 3
16293.476 1
16294.083 2
16294.690 1
16295.297 0
16295.903 4
16296.510 1
16297.117 0
16297.724 3
16298.331 1
16298.937 0
16299.544 4
16300.151 3
16300.758 2
16301.365 2
16301.972 2
16302.579 3
16303.186 1
16303.793 0
16304.400 0
16305.006 0
16305.613 1
16306.220 1
16306.827 0
16307.434 1
16308.041 1
16308.648 0
16309.255 1
16309.862 3
16310.470 4
16311.077 4
16311.684 0
16312.291 0
16312.898 0
16313.505 0
16314.112 2
16314.719 1
16315.326 0
16315.934 1
16316.541 3
16317.148 1
16317.755 0
16318.362 1
16318.969 0
16319.577 0
16320.184 0
16320.791 0
16321.398 0
16322.006 1
16322.613 1
16323.220 3
16323.828 5
16324.435 1
16325.042 0
16325.650 0
16326.257 0
16326.864 1
16327.472 0
16328.079 0
16328.686 0
16329.294 0
16329.901 0
16330.509 3
16331.116 1
16331.724 1
16332.331 0
16332.938 0
16333.546 0
16334.153 0
16334.761 1
16335.369 0
16335.976 0
16336.584 0
16337.191 0
16337.799 1
16338.406 0
16339.014 0
16339.621 1
16340.229 1
16340.837 0
16341.444 0
16342.052 3
16342.660 0
16343.267 0
16343.875 0
16344.483 0
16345.090 0
16345.698 0
16346.306 0
16346.914 0
16347.521 1
16348.129 3
16348.737 1
16349.345 0
16349.952 0
16350.560 0
16351.168 3
16351.776 5
16352.384 2
16352.991 0
16353.599 0
16354.207 0
16354.815 2
16355.423 4
16356.031 3
16356.639 1
16357.247 0
16357.855 0
16358.463 0
16359.071 1
16359.679 0
16360.287 1
16360.895 0
16361.503 1
16362.111 0
16362.719 1
16363.327 1
16363.935 1
16364.543 2
16365.151 4
16365.759 5
16366.367 5
16366.975 2
16367.583 1
16368.191 5
16368.800 1
16369.408 0
16370.016 0
16370.624 0
16371.232 2
16371.840 2
16372.449 1
16373.057 3
16373.665 0
16374.273 1
16374.882 0
16375.490 0
16376.098 0
16376.706 0
16377.315 2
16377.923 2
16378.531 0
16379.140 0
16379.748 0
16380.356 0
16380.965 0
16381.573 0
16382.182 2
16382.790 1
16383.398 1
16384.007 0
16384.615 0
16385.224 0
16385.832 0
16386.441 1
16387.049 1
16387.658 0
16388.266 2
16388.875 0
16389.483 0
16390.092 1
16390.700 2
16391.309 0
16391.917 3
16392.526 3
16393.135 1
16393.743 0
16394.352 1
16394.960 0
16395.569 1
16396.178 1
16396.786 0
16397.395 1
16398.004 0
16398.612 3
16399.221 3
16399.830 6
16400.439 6
16401.047 3
16401.656 2
16402.265 2
16402.874 1
16403.482 0
16404.091 0
16404.700 1
16405.309 0
16405.918 0
16406.527 0
16407.135 0
16407.744 0
16408.353 0
16408.962 1
16409.571 0
16410.180 0
16410.789 0
16411.398 0
16412.007 0
16412.616 0
16413.225 2
16413.834 0
16414.443 1
16415.052 1
16415.661 0
16416.270 1
16416.879 1
16417.488 2
16418.097 1
16418.706 2
16419.315 5
16419.924 1
16420.533 0
16421.142 0
16421.751 0
16422.361 5
16422.970 2
16423.579 0
16424.188 2
16424.797 0
16425.407 2
16426.016 0
16426.625 0
16427.234 3
16427.843 1
16428.453 0
16429.062 0
16429.671 0
16430.281 0
16430.890 1
16431.499 1
16432.108 0
16432.718 1
16433.327 3
16433.936 2
16434.546 3
16435.155 1
16435.765 0
16436.374 1
16436.983 0
16437.593 0
16438.202 0
16438.812 1
16439.421 1
16440.031 1
16440.640 0
16441.250 0
16441.859 0
16442.469 2
16443.078 0
16443.688 2
16444.297 1
16444.907 0
16445.516 2
16446.126 0
16446.736 0
16447.345 1
16447.955 0
16448.564 1
16449.174 0
16449.784 0
16450.393 0
16451.003 0
16451.613 0
16452.223 0
16452.832 0
16453.442 0
16454.052 0
16454.661 1
16455.271 2
16455.881 4
16456.491 1
16457.101 1
16457.710 1
16458.320 0
16458.930 2
16459.540 2
16460.150 1
16460.760 2
16461.369 2
16461.979 0
16462.589 0
16463.199 0
16463.809 0
16464.419 0
16465.029 2
16465.639 0
16466.249 0
16466.859 0
16467.469 1
16468.079 0
16468.689 2
16469.299 2
16469.909 0
16470.519 2
16471.129 4
16471.739 0
16472.349 2
16472.959 0
16473.569 4
16474.179 2
16474.789 0
16475.400 1
16476.010 2
16476.620 3
16477.230 0
16477.840 2
16478.450 4
16479.061 1
16479.671 0
16480.281 0
16480.891 0
16481.501 0
16482.112 0
16482.722 1
16483.332 0
16483.943 0
16484.553 1
16485.163 0
16485.773 1
16486.384 1
16486.994 0
16487.605 1
16488.215 3
16488.825 0
16489.436 0
16490.046 0
16490.656 0
16491.267 0
16491.877 2
16492.488 0
16493.098 0
16493.709 3
16494.319 2
16494.930 2
16495.540 0
16496.151 2
16496.761 1
16497.372 0
16497.982 0
16498.593 0
16499.203 1
16499.814 0
16500.425 0
16501.035 0
16501.646 0
16502.257 0
16502.867 0
16503.478 2
16504.088 0
16504.699 2
16505.310 0
16505.921 1
16506.531 0
16507.142 1
16507.753 0
16508.363 1
16508.974 0
16509.585 1
16510.196 1
16510.807 4
16511.417 0
16512.028 1
16512.639 2
16513.250 3
16513.861 0
16514.471 0
16515.082 0
16515.693 0
16516.304 2
16516.915 0
16517.526 0
16518.137 1
16518.748 2
16519.359 1
16519.970 2
16520.581 0
16521.192 0
16521.803 0
16522.414 0
16523.025 0
16523.636 0
16524.247 0
16524.858 0
16525.469 0
16526.080 0
16526.691 1
16527.302 1
16527.913 2
16528.524 5
16529.135 5
16529.747 2
16530.358 2
16530.969 6
16531.580 7
16532.191 6
16532.803 2
16533.414 0
16534.025 0
16534.636 2
16535.247 3
16535.859 0
16536.470 2
16537.081 1
16537.692 0
16538.304 0
16538.915 4
16539.526 0
16540.138 0
16540.749 0
16541.360 4
16541.972 7
16542.583 7
16543.195 4
16543.806 2
16544.417 1
16545.029 2
16545.640 0
16546.252 0
16546.863 0
16547.475 0
16548.086 1
16548.698 1
16549.309 2
16549.921 4
16550.532 2
16551.144 1
16551.755 0
16552.367 0
16552.978 0
16553.590 0
16554.202 0
16554.813 0
16555.425 0
16556.036 0
16556.648 0
16557.260 0
16557.871 0
16558.483 0
16559.095 1
16559.706 5
16560.318 3
16560.930 3
16561.542 1
16562.153 1
16562.765 1
16563.377 1
16563.989 0
16564.600 0
16565.212 0
16565.824 0
16566.436 0
16567.048 0
16567.660 1
16568.271 0
16568.883 1
16569.495 0
16570.107 4
16570.719 4
16571.331 1
16571.943 2
16572.555 1
16573.167 2
16573.779 5
16574.391 2
16575.003 1
16575.615 0
16576.227 0
16576.839 0
16577.451 2
16578.063 1
16578.675 0
16579.287 1
16579.899 1
16580.511 2
16581.123 2
16581.735 0
16582.347 0
16582.959 1
16583.572 3
16584.184 0
16584.796 1
16585.408 1
16586.020 0
16586.632 0
16587.245 0
16587.857 1
16588.469 0
16589.081 0
16589.694 0
16590.306 0
16590.918 1
16591.530 2
16592.143 0
16592.755 6
16593.367 2
16593.980 4
16594.592 2
16595.204 1
16595.817 0
16596.429 0
16597.042 0
16597.654 0
16598.266 3
16598.879 3
16599.491 0
16600.104 1
16600.716 1
16601.329 1
16601.941 1
16602.554 2
16603.166 2
16603.779 0
16604.391 5
16605.004 2
16605.616 2
16606.229 2
16606.841 0
16607.454 0
16608.066 0
16608.679 0
16609.292 2
16609.904 2
16610.517 1
16611.130 1
16611.742 0
16612.355 6
16612.968 2
16613.580 2
16614.193 1
16614.806 1
16615.419 0
16616.031 0
16616.644 0
16617.257 0
16617.870 0
16618.482 0
16619.095 0
16619.708 1
16620.321 1
16620.934 0
16621.546 0
16622.159 0
16622.772 2
16623.385 2
16623.998 0
16624.611 0
16625.224 0
16625.837 1
16626.450 1
16627.063 0
16627.676 6
16628.289 4
16628.901 0
16629.514 2
16630.127 1
16630.741 1
16631.354 2
16631.967 1
16632.580 2
16633.193 0
16633.806 0
16634.419 1
16635.032 0
16635.645 0
16636.258 0
16636.871 1
16637.484 2
16638.098 1
16638.711 0
16639.324 1
16639.937 0
16640.550 1
16641.164 1
16641.777 1
16642.390 0
16643.003 2
16643.616 1
16644.230 0
16644.843 0
16645.456 2
16646.070 1
16646.683 1
16647.296 1
16647.910 1
16648.523 0
16649.136 0
16649.750 0
16650.363 0
16650.976 1
16651.590 0
16652.203 0
16652.817 0
16653.430 0
16654.044 0
16654.657 0
16655.270 0
16655.884 1
16656.497 2
16657.111 2
16657.724 1
16658.338 0
16658.951 2
16659.565 1
16660.179 0
16660.792 1
16661.406 0
16662.019 1
16662.633 4
16663.247 0
16663.860 1
16664.474 0
16665.087 0
16665.701 0
16666.315 2
16666.929 0
16667.542 1
16668.156 2
16668.770 2
16669.383 1
16669.997 0
16670.611 0
16671.225 17
16671.838 13
16672.452 7
16673.066 5
16673.680 2
16674.294 1
16674.907 0
16675.521 1
16676.135 4
16676.749 1
16677.363 0
16677.977 0
16678.591 0
16679.205 1
16679.819 0
16680.432 0
16681.046 2
16681.660 1
16682.274 1
16682.888 0
16683.502 1
16684.116 0
16684.730 0
16685.344 0
16685.958 0
16686.572 2
16687.187 2
16687.801 1
16688.415 1
16689.029 2
16689.643 2
16690.257 2
16690.871 0
16691.485 0
16692.099 1
16692.714 1
16693.328 0
16693.942 0
16694.556 1
16695.170 0
16695.785 0
16696.399 0
16697.013 5
16697.627 3
16698.242 0
16698.856 0
16699.470 0
16700.084 0
16700.699 0
16701.313 0
16701.927 1
16702.542 0
16703.156 0
16703.770 0
16704.385 1
16704.999 0
16705.614 0
16706.228 0
16706.842 0
16707.457 4
16708.071 3
16708.686 3
16709.300 1
16709.915 0
16710.529 0
16711.144 0
16711.758 0
16712.373 1
16712.987 0
16713.602 2
16714.216 0
16714.831 1
16715.446 4
16716.060 0
16716.675 0
16717.289 2
16717.904 0
16718.519 0
16719.133 0
16719.748 3
16720.363 5
16720.977 5
16721.592 2
16722.207 1
16722.821 0
16723.436 0
16724.051 0
16724.666 0
16725.280 0
16725.895 0
16726.510 1
16727.125 0
16727.740 1
16728.354 0
16728.969 0
16729.584 1
16730.199 2
16730.814 0
16731.429 0
16732.044 0
16732.658 0
16733.273 0
16733.888 0
16734.503 0
16735.118 0
16735.733 0
16736.348 1
16736.963 0
16737.578 1
16738.193 2
16738.808 0
16739.423 0
16740.038 0
16740.653 1
16741.268 0
16741.883 1
16742.498 0
16743.114 1
16743.729 2
16744.344 3
16744.959 0
16745.574 0
16746.189 0
16746.804 1
16747.420 0
16748.035 4
16748.650 7
16749.265 7
16749.880 2
16750.496 2
16751.111 0
16751.726 1
16752.341 2
16752.957 0
16753.572 0
16754.187 4
16754.802 2
16755.418 1
16756.033 1
16756.648 3
16757.264 2
16757.879 0
16758.495 0
16759.110 0
16759.725 0
16760.341 4
16760.956 0
16761.572 0
16762.187 2
16762.803 0
16763.418 1
16764.033 1
16764.649 3
16765.264 2
16765.880 4
16766.496 1
16767.111 0
16767.727 0
16768.342 0
16768.958 0
16769.573 1
16770.189 1
16770.805 0
16771.420 0
16772.036 1
16772.651 1
16773.267 1
16773.883 0
16774.498 0
16775.114 0
16775.730 0
16776.345 0
16776.961 2
16777.577 0
16778.193 3
16778.808 4
16779.424 0
16780.040 1
16780.656 0
16781.272 2
16781.887 1
16782.503 0
16783.119 0
16783.735 0
16784.351 0
16784.967 3
16785.582 3
16786.198 2
16786.814 2
16787.430 5
16788.046 3
16788.662 1
16789.278 0
16789.894 0
16790.510 0
16791.126 0
16791.742 0
16792.358 0
16792.974 0
16793.590 0
16794.206 1
16794.822 0
16795.438 0
16796.054 0
16796.670 2
16797.286 2
16797.902 0
16798.518 1
16799.135 0
16799.751 0
16800.367 1
16800.983 0
16801.599 0
16802.215 0
16802.832 1
16803.448 0
16804.064 1
16804.680 0
16805.297 1
16805.913 1
16806.529 1
16807.145 1
16807.762 0
16808.378 0
16808.994 1
16809.611 0
16810.227 3
16810.843 0
16811.460 1
16812.076 0
16812.692 0
16813.309 1
16813.925 3
16814.541 0
16815.158 0
16815.774 0
16816.391 1
16817.007 1
16817.624 2
16818.240 1
16818.857 7
16819.473 6
16820.090 3
16820.706 1
16821.323 0
16821.939 1
16822.556 3
16823.172 4
16823.789 4
16824.406 2
16825.022 1
16825.639 0
16826.255 3
16826.872 5
16827.489 5
16828.105 5
16828.722 4
16829.339 3
16829.955 0
16830.572 0
16831.189 1
16831.806 0
16832.422 1
16833.039 0
16833.656 2
16834.273 4
16834.889 2
16835.506 2
16836.123 3
16836.740 1
16837.357 3
16837.974 7
16838.590 3
16839.207 1
16839.824 1
16840.441 2
16841.058 1
16841.675 1
16842.292 1
16842.909 2
16843.526 0
16844.143 0
16844.760 5
16845.377 4
16845.994 1
16846.611 4
16847.228 1
16847.845 0
16848.462 3
16849.079 2
16849.696 0
16850.313 2
16850.930 3
16851.547 4
16852.164 1
16852.781 2
16853.398 4
16854.015 4
16854.633 12
16855.250 7
16855.867 5
16856.484 3
16857.101 5
16857.719 0
16858.336 0
16858.953 3
16859.570 1
16860.187 0
16860.805 3
16861.422 4
16862.039 2
16862.657 3
16863.274 4
16863.891 1
16864.509 3
16865.126 4
16865.743 5
16866.361 1
16866.978 3
16867.595 2
16868.213 7
16868.830 4
16869.448 4
16870.065 5
16870.682 1
16871.300 0
16871.917 4
16872.535 8
16873.152 5
16873.770 3
16874.387 3
16875.005 5
16875.622 2
16876.240 2
16876.858 14
16877.475 12
16878.093 5
16878.710 1
16879.328 1
16879.946 2
16880.563 1
16881.181 3
16881.798 8
16882.416 8
16883.034 4
16883.651 4
16884.269 7
16884.887 6
16885.505 6
16886.122 7
16886.740 9
16887.358 8
16887.976 5
16888.593 8
16889.211 9
16889.829 12
16890.447 11
16891.065 13
16891.682 5
16892.300 8
16892.918 11
16893.536 14
16894.154 9
16894.772 10
16895.390 9
16896.007 12
16896.625 12
16897.243 10
16897.861 7
16898.479 19
16899.097 9
16899.715 17
16900.333 15
16900.951 15
16901.569 21
16902.187 9
16902.805 21
16903.423 17
16904.041 26
16904.659 28
16905.278 25
16905.896 24
16906.514 31
16907.132 28
16907.750 27
16908.368 31
16908.986 34
16909.604 28
16910.223 12
16910.841 13
16911.459 11
16912.077 11
16912.695 16
16913.314 32
16913.932 27
16914.550 43
16915.168 48
16915.787 43
16916.405 36
16917.023 26
16917.642 28
16918.260 30
16918.878 63
16919.497 63
16920.115 44
16920.733 63
16921.352 63
16921.970 61
16922.588 59
16923.207 66
16923.825 54
16924.444 62
16925.062 76
16925.681 78
16926.299 81
16926.918 76
16927.536 77
16928.155 89
16928.773 100
16929.392 99
16930.010 95
16930.629 116
16931.247 130
16931.866 150
16932.484 168
16933.103 186
16933.722 224
16934.340 226
16934.959 234
16935.577 217
16936.196 210
16936.815 225
16937.433 228
16938.052 254
16938.671 339
16939.289 381
16939.908 433
16940.527 514
16941.146 606
16941.764 654
16942.383 694
16943.002 719
16943.621 788
16944.240 858
16944.858 966
16945.477 1037
16946.096 1135
16946.715 1256
16947.334 1324
16947.953 1368
16948.571 1458
16949.190 1518
16949.809 1573
16950.428 1603
16951.047 1602
16951.666 1591
16952.285 1623
16952.904 1630
16953.523 1591
16954.142 1520
16954.761 1488
16955.380 1482
16955.999 1406
16956.618 1326
16957.237 1197
16957.856 1175
16958.475 1043
16959.094 931
16959.713 803
16960.332 737
16960.951 707
16961.570 576
16962.190 485
16962.809 423
16963.428 349
16964.047 309
16964.666 264
16965.285 227
16965.905 198
16966.524 173
16967.143 157
16967.762 154
16968.381 118
16969.001 96
16969.620 83
16970.239 75
16970.859 81
16971.478 74
16972.097 67
16972.716 61
16973.336 60
16973.955 53
16974.574 51
16975.194 43
16975.813 35
16976.433 28
16977.052 45
16977.671 42
16978.291 28
16978.910 36
16979.530 36
16980.149 32
16980.769 31
16981.388 30
16982.008 21
16982.627 35
16983.247 43
16983.866 23
16984.486 16
16985.105 13
16985.725 12
16986.344 14
16986.964 23
16987.584 21
16988.203 24
16988.823 16
16989.442 13
16990.062 17
16990.682 19
16991.301 29
16991.921 19
16992.541 16
16993.160 11
16993.780 17
16994.400 17
16995.020 14
16995.639 7
16996.259 11
16996.879 17
16997.499 8
16998.118 5
16998.738 12
16999.358 10
16999.978 7
17000.598 6
17001.217 12
17001.837 14
17002.457 11
17003.077 11
17003.697 19
17004.317 12
17004.937 6
17005.557 13
17006.177 8
17006.796 9
17007.416 37
17008.036 36
17008.656 28
17009.276 19
17009.896 22
17010.516 15
17011.136 11
17011.756 8
17012.377 3
17012.997 3
17013.617 8
17014.237 5
17014.857 7
17015.477 8
17016.097 9
17016.717 7
17017.337 13
17017.957 6
17018.578 0
17019.198 4
17019.818 10
17020.438 4
17021.058 14
17021.679 13
17022.299 9
17022.919 6
17023.539 5
17024.160 5
17024.780 8
17025.400 4
17026.020 8
17026.641 6
17027.261 6
17027.881 10
17028.502 5
17029.122 3
17029.742 2
17030.363 6
17030.983 5
17031.604 0
17032.224 1
17032.844 0
17033.465 4
17034.085 1
17034.706 0
17035.326 7
17035.947 3
17036.567 2
17037.188 1
17037.808 1
17038.429 2
17039.049 5
17039.670 2
17040.290 1
17040.911 2
17041.531 4
17042.152 3
17042.773 3
17043.393 0
17044.014 7
17044.635 9
17045.255 8
17045.876 6
17046.497 4
17047.117 2
17047.738 3
17048.359 2
17048.979 2
17049.600 3
17050.221 2
17050.842 3
17051.462 2
17052.083 5
17052.704 4
17053.325 2
17053.945 0
17054.566 2
17055.187 6
17055.808 5
17056.429 3
17057.050 1
17057.671 0
17058.291 5
17058.912 5
17059.533 4
17060.154 1
17060.775 2
17061.396 2
17062.017 2
17062.638 5
17063.259 9
17063.880 2
17064.501 4
17065.122 9
17065.743 5
17066.364 6
17066.985 4
17067.606 9
17068.227 4
17068.848 7
17069.469 2
17070.090 4
17070.712 3
17071.333 1
17071.954 1
17072.575 1
17073.196 0
17073.817 2
17074.438 2
17075.060 3
17075.681 2
17076.302 11
17076.923 7
17077.545 4
17078.166 3
17078.787 3
17079.408 0
17080.030 0
17080.651 0
17081.272 3
17081.894 4
17082.515 0
17083.136 2
17083.758 11
17084.379 9
17085.000 7
17085.622 7
17086.243 7
17086.865 3
17087.486 4
17088.107 0
17088.729 4
17089.350 7
17089.972 8
17090.593 8
17091.215 2
17091.836 3
17092.458 2
17093.079 2
17093.701 4
17094.322 3
17094.944 3
17095.565 0
17096.187 3
17096.809 2
17097.430 3
17098.052 0
17098.673 1
17099.295 3
17099.917 3
17100.538 2
17101.160 3
17101.782 3
17102.403 5
17103.025 7
17103.647 4
17104.269 5
17104.890 3
17105.512 2
17106.134 5
17106.756 6
17107.377 1
17107.999 2
17108.621 1
17109.243 2
17109.865 6
17110.486 9
17111.108 5
17111.730 2
17112.352 2
17112.974 3
17113.596 1
17114.218 1
17114.840 7
17115.462 3
17116.084 4
17116.706 9
17117.327 2
17117.949 7
17118.571 8
17119.193 7
17119.815 14
17120.437 4
17121.060 3
17121.682 2
17122.304 9
17122.926 7
17123.548 4
17124.170 4
17124.792 10
17125.414 4
17126.036 8
17126.658 11
17127.280 12
17127.903 6
17128.525 6
17129.147 7
17129.769 5
17130.391 10
17131.014 6
17131.636 1
17132.258 0
17132.880 5
17133.503 8
17134.125 5
17134.747 2
17135.369 4
17135.992 3
17136.614 8
17137.236 14
17137.859 6
17138.481 9
17139.103 12
17139.726 15
17140.348 14
17140.971 15
17141.593 9
17142.215 7
17142.838 11
17143.460 24
17144.083 22
17144.705 22
17145.328 18
17145.950 10
17146.573 6
17147.195 16
17147.818 11
17148.440 14
17149.063 12
17149.685 31
17150.308 31
17150.931 27
17151.553 14
17152.176 11
17152.798 26
17153.421 31
17154.044 20
17154.666 22
17155.289 25
17155.912 23
17156.534 30
17157.157 41
17157.780 39
17158.402 48
17159.025 45
17159.648 29
17160.271 33
17160.893 34
17161.516 23
17162.139 28
17162.762 25
17163.384 31
17164.007 34
17164.630 18
17165.253 33
17165.876 32
17166.499 26
17167.122 12
17167.744 11
17168.367 9
17168.990 13
17169.613 15
17170.236 10
17170.859 16
17171.482 13
17172.105 13
17172.728 11
17173.351 7
17173.974 10
17174.597 6
17175.220 8
17175.843 12
17176.466 14
17177.089 15
17177.712 9
17178.335 6
17178.958 12
17179.581 18
17180.205 17
17180.828 8
17181.451 5
17182.074 7
17182.697 2
17183.320 0
17183.943 11
17184.567 10
17185.190 5
17185.813 3
17186.436 3
17187.060 3
17187.683 4
17188.306 2
17188.929 2
17189.553 7
17190.176 3
17190.799 4
17191.423 4
17192.046 2
17192.669 1
17193.293 4
17193.916 0
17194.539 0
17195.163 0
17195.786 8
17196.409 3
17197.033 2
17197.656 1
17198.280 3
17198.903 1
17199.527 2
17200.150 5
17200.774 4
17201.397 1
17202.021 1
17202.644 0
17203.268 0
17203.891 2
17204.515 1
17205.138 7
17205.762 4
17206.386 3
17207.009 3
17207.633 3
17208.256 1
17208.880 2
17209.504 3
17210.127 4
17210.751 3
17211.375 0
17211.998 0
17212.622 0
17213.246 0
17213.870 5
17214.493 4
17215.117 1
17215.741 0
17216.365 2
17216.988 3
17217.612 2
17218.236 0
17218.860 2
17219.484 0
17220.107 1
17220.731 0
17221.355 5
17221.979 1
17222.603 4
17223.227 2
17223.851 0
17224.475 1
17225.099 1
17225.723 0
17226.346 0
17226.970 0
17227.594 1
17228.218 0
17228.842 0
17229.466 0
17230.090 0
17230.714 0
17231.339 0
17231.963 3
17232.587 0
17233.211 0
17233.835 1
17234.459 4
17235.083 0
17235.707 0
17236.331 1
17236.955 2
17237.580 2
17238.204 6
17238.828 5
17239.452 3
17240.076 3
17240.701 1
17241.325 3
17241.949 2
17242.573 1
17243.198 1
17243.822 0
17244.446 4
17245.070 4
17245.695 0
17246.319 1
17246.943 1
17247.568 0
17248.192 2
17248.816 3
17249.441 2
17250.065 3
17250.690 0
17251.314 0
17251.938 0
17252.563 4
17253.187 4
17253.812 0
17254.436 1
17255.061 0
17255.685 0
17256.310 0
17256.934 0
17257.559 4
17258.183 4
17258.808 1
17259.432 0
17260.057 0
17260.681 0
17261.306 0
17261.931 1
17262.555 6
17263.180 4
17263.804 3
17264.429 7
17265.054 4
17265.678 1
17266.303 0
17266.928 1
17267.553 3
17268.177 6
17268.802 3
17269.427 2
17270.051 4
17270.676 4
17271.301 1
17271.926 2
17272.551 3
17273.175 1
17273.800 0
17274.425 1
17275.050 0
17275.675 1
17276.300 0
17276.924 0
17277.549 6
17278.174 1
17278.799 0
17279.424 1
17280.049 0
17280.674 0
17281.299 1
17281.924 1
17282.549 0
17283.174 0
17283.799 1
17284.424 0
17285.049 2
17285.674 0
17286.299 6
17286.924 5
17287.549 0
17288.174 0
17288.799 1
17289.424 8
17290.049 4
17290.675 3
17291.300 1
17291.925 0
17292.550 2
17293.175 3
17293.800 2
17294.426 4
17295.051 0
17295.676 1
17296.301 0
17296.926 1
17297.552 4
17298.177 5
17298.802 0
17299.428 5
17300.053 1
17300.678 1
17301.303 0
17301.929 0
17302.554 0
17303.179 0
17303.805 0
17304.430 0
17305.056 0
17305.681 1
17306.306 2
17306.932 0
17307.557 0
17308.183 0
17308.808 2
17309.434 0
17310.059 0
17310.685 4
17311.310 2
17311.936 2
17312.561 2
17313.187 2
17313.812 0
17314.438 2
17315.063 2
17315.689 2
17316.314 2
17316.940 1
17317.566 0
17318.191 1
17318.817 3
17319.443 4
17320.068 3
17320.694 4
17321.320 0
17321.945 0
17322.571 0
17323.197 0
17323.822 0
17324.448 2
17325.074 0
17325.700 1
17326.325 0
17326.951 1
17327.577 1
17328.203 1
17328.829 4
17329.454 2
17330.080 0
17330.706 2
17331.332 2
17331.958 4
17332.584 1
17333.210 3
17333.836 3
17334.461 1
17335.087 0
17335.713 0
17336.339 1
17336.965 0
17337.591 0
17338.217 1
17338.843 1
17339.469 4
17340.095 1
17340.721 0
17341.347 2
17341.973 0
17342.599 1
17343.226 4
17343.852 8
17344.478 9
17345.104 7
17345.730 4
17346.356 4
17346.982 8
17347.608 2
17348.235 2
17348.861 0
17349.487 0
17350.113 1
17350.739 0
17351.366 0
17351.992 0
17352.618 0
17353.244 5
17353.871 6
17354.497 2
17355.123 2
17355.750 7
17356.376 5
17357.002 3
17357.628 2
17358.255 1
17358.881 2
17359.508 3
17360.134 4
17360.760 0
17361.387 0
17362.013 2
17362.640 1
17363.266 0
17363.893 6
17364.519 3
17365.145 5
17365.772 2
17366.398 0
17367.025 1
17367.651 1
17368.278 0
17368.905 1
17369.531 1
17370.158 0
17370.784 0
17371.411 3
17372.037 3
17372.664 0
17373.291 1
17373.917 1
17374.544 4
17375.171 1
17375.797 1
17376.424 0
17377.051 0
17377.677 0
17378.304 2
17378.931 1
17379.558 2
17380.184 2
17380.811 3
17381.438 4
17382.065 6
17382.691 2
17383.318 0
17383.945 1
17384.572 1
17385.199 0
17385.826 3
17386.452 3
17387.079 8
17387.706 7
17388.333 5
17388.960 1
17389.587 4
17390.214 3
17390.841 0
17391.468 0
17392.095 1
17392.722 0
17393.349 1
17393.976 0
17394.603 1
17395.230 0
17395.857 0
17396.484 1
17397.111 4
17397.738 3
17398.365 2
17398.992 1
17399.619 2
17400.246 0
17400.873 0
17401.501 0
17402.128 0
17402.755 2
17403.382 0
17404.009 2
17404.636 1
17405.264 2
17405.891 0
17406.518 2
17407.145 3
17407.772 1
17408.400 2
17409.027 6
17409.654 4
17410.282 1
17410.909 0
17411.536 0
17412.164 2
17412.791 1
17413.418 0
17414.046 0
17414.673 0
17415.300 0
17415.928 0
17416.555 1
17417.183 0
17417.810 0
17418.437 0
17419.065 0
17419.692 3
17420.320 7
17420.947 4
17421.575 2
17422.202 0
17422.830 1
17423.457 1
17424.085 1
17424.712 0
17425.340 0
17425.968 4
17426.595 0
17427.223 0
17427.850 0
17428.478 0
17429.106 0
17429.733 1
17430.361 2
17430.989 0
17431.616 0
17432.244 0
17432.872 0
17433.499 1
17434.127 1
17434.755 1
17435.383 1
17436.010 0
17436.638 0
17437.266 0
17437.894 0
17438.522 1
17439.149 1
17439.777 2
17440.405 1
17441.033 0
17441.661 0
17442.289 1
17442.917 1
17443.544 2
17444.172 0
17444.800 1
17445.428 0
17446.056 3
17446.684 5
17447.312 3
17447.940 1
17448.568 1
17449.196 1
17449.824 1
17450.452 1
17451.080 0
17451.708 2
17452.336 0
17452.964 1
17453.592 0
17454.220 0
17454.849 3
17455.477 3
17456.105 0
17456.733 0
17457.361 0
17457.989 0
17458.617 0
17459.246 1
17459.874 0
17460.502 6
17461.130 2
17461.758 1
17462.387 0
17463.015 0
17463.643 1
17464.271 1
17464.900 1
17465.528 3
17466.156 0
17466.785 0
17467.413 1
17468.041 1
17468.670 2
17469.298 2
17469.926 1
17470.555 2
17471.183 2
17471.812 1
17472.440 2
17473.068 2
17473.697 3
17474.325 0
17474.954 0
17475.582 2
17476.211 2
17476.839 0
17477.468 0
17478.096 0
17478.725 4
17479.353 8
17479.982 4
17480.610 1
17481.239 0
17481.868 0
17482.496 3
17483.125 1
17483.753 0
17484.382 0
17485.011 0
17485.639 3
17486.268 5
17486.897 1
17487.525 3
17488.154 1
17488.783 0
17489.412 0
17490.040 0
17490.669 2
17491.298 2
17491.927 3
17492.555 3
17493.184 3
17493.813 2
17494.442 1
17495.071 4
17495.699 3
17496.328 2
17496.957 2
17497.586 2
17498.215 0
17498.844 2
17499.473 1
17500.102 0
17500.731 1
17501.359 0
17501.988 2
17502.617 2
17503.246 0
17503.875 1
17504.504 0
17505.133 1
17505.762 1
17506.391 3
17507.020 1
17507.650 1
17508.279 2
17508.908 9
17509.537 9
17510.166 3
17510.795 3
17511.424 2
17512.053 3
17512.682 5
17513.312 3
17513.941 4
17514.570 1
17515.199 2
17515.828 0
17516.457 1
17517.087 2
17517.716 0
17518.345 0
17518.974 0
17519.604 0
17520.233 0
17520.862 0
17521.492 0
17522.121 1
17522.750 3
17523.380 2
17524.009 1
17524.638 10
17525.268 7
17525.897 2
17526.526 6
17527.156 4
17527.785 3
17528.415 2
17529.044 2
17529.674 1
17530.303 3
17530.933 4
17531.562 1
17532.192 0
17532.821 1
17533.451 2
17534.080 2
17534.710 0
17535.339 5
17535.969 3
17536.598 2
17537.228 0
17537.858 1
17538.487 0
17539.117 1
17539.746 0
17540.376 2
17541.006 3
17541.635 1
17542.265 0
17542.895 0
17543.524 0
17544.154 1
17544.784 0
17545.414 0
17546.043 0
17546.673 3
17547.303 5
17547.933 2
17548.562 2
17549.192 11
17549.822 10
17550.452 6
17551.082 5
17551.712 2
17552.341 2
17552.971 0
17553.601 0
17554.231 1
17554.861 0
17555.491 0
17556.121 0
17556.751 0
17557.381 13
17558.011 7
17558.641 3
17559.271 1
17559.901 0
17560.531 1
17561.161 0
17561.791 4
17562.421 5
17563.051 1
17563.681 1
17564.311 1
17564.941 0
17565.571 0
17566.201 1
17566.831 3
17567.462 2
17568.092 3
17568.722 5
17569.352 2
17569.982 2
17570.612 1
17571.243 2
17571.873 1
17572.503 3
17573.133 2
17573.764 0
17574.394 0
17575.024 0
17575.654 0
17576.285 0
17576.915 2
17577.545 4
17578.176 2
17578.806 0
17579.436 1
17580.067 1
17580.697 0
17581.327 1
17581.958 0
17582.588 3
17583.219 3
17583.849 1
17584.480 0
17585.110 0
17585.740 0
17586.371 0
17587.001 1
17587.632 1
17588.262 2
17588.893 2
17589.523 1
17590.154 1
17590.785 0
17591.415 1
17592.046 4
17592.676 2
17593.307 0
17593.937 0
17594.568 2
17595.199 0
17595.829 1
17596.460 1
17597.091 3
17597.721 1
17598.352 1
17598.983 0
17599.614 2
17600.244 0
17600.875 0
17601.506 1
17602.136 2
17602.767 0
17603.398 1
17604.029 0
17604.660 0
17605.290 0
17605.921 5
17606.552 2
17607.183 2
17607.814 1
17608.445 6
17609.076 2
17609.706 0
17610.337 0
17610.968 0
17611.599 1
17612.230 2
17612.861 4
17613.492 1
17614.123 0
17614.754 2
17615.385 2
17616.016 0
17616.647 0
17617.278 3
17617.909 3
17618.540 1
17619.171 0
17619.802 1
17620.433 2
17621.065 2
17621.696 1
17622.327 0
17622.958 2
17623.589 0
17624.220 0
17624.851 2
17625.483 0
17626.114 0
17626.745 0
17627.376 6
17628.007 6
17628.639 2
17629.270 1
17629.901 0
17630.532 3
17631.164 4
17631.795 2
17632.426 3
17633.058 0
17633.689 0
17634.320 0
17634.952 0
17635.583 0
17636.214 1
17636.846 2
17637.477 1
17638.109 3
17638.740 2
17639.371 0
17640.003 0
17640.634 1
17641.266 0
17641.897 0
17642.529 0
17643.160 0
17643.792 0
17644.423 0
17645.055 2
17645.686 0
17646.318 2
17646.949 2
17647.581 1
17648.213 0
17648.844 0
17649.476 1
17650.107 1
17650.739 1
17651.371 0
17652.002 0
17652.634 2
17653.266 3
17653.897 5
17654.529 0
17655.161 0
17655.793 2
17656.424 0
17657.056 3
17657.688 0
17658.320 0
17658.951 5
17659.583 5
17660.215 4
17660.847 2
17661.479 0
17662.110 0
17662.742 2
17663.374 3
17664.006 0
17664.638 0
17665.270 0
17665.902 2
17666.534 0
17667.166 0
17667.798 1
17668.429 0
17669.061 0
17669.693 3
17670.325 1
17670.957 0
17671.589 0
17672.221 1
17672.853 0
17673.485 1
17674.118 1
17674.750 3
17675.382 0
17676.014 1
17676.646 0
17677.278 3
17677.910 3
17678.542 0
17679.174 1
17679.807 0
17680.439 0
17681.071 0
17681.703 0
17682.335 0
17682.967 0
17683.600 0
17684.232 0
17684.864 0
17685.496 1
17686.129 1
17686.761 0
17687.393 0
17688.026 1
17688.658 0
17689.290 2
17689.923 1
17690.555 2
17691.187 1
17691.820 1
17692.452 1
17693.084 2
17693.717 0
17694.349 3
17694.982 1
17695.614 0
17696.247 0
17696.879 1
17697.512 4
17698.144 1
17698.777 1
17699.409 0
17700.042 0
17700.674 0
17701.307 1
17701.939 1
17702.572 3
17703.204 4
17703.837 0
17704.470 0
17705.102 1
17705.735 0
17706.367 0
17707.000 0
17707.633 1
17708.265 0
17708.898 0
17709.531 0
17710.163 0
17710.796 0
17711.429 0
17712.062 1
17712.694 0
17713.327 1
17713.960 5
17714.593 4
17715.225 1
17715.858 1
17716.491 0
17717.124 0
17717.757 1
17718.390 0
17719.022 0
17719.655 0
17720.288 3
17720.921 2
17721.554 3
17722.187 0
17722.820 2
17723.453 0
17724.086 2
17724.719 3
17725.352 3
17725.985 1
17726.618 0
17727.251 0
17727.884 0
17728.517 0
17729.150 1
17729.783 2
17730.416 1
17731.049 1
17731.682 3
17732.315 4
17732.948 3
17733.581 0
17734.215 4
17734.848 3
17735.481 3
17736.114 2
17736.747 2
17737.380 2
17738.014 1
17738.647 0
17739.280 2
17739.913 0
17740.547 0
17741.180 2
17741.813 0
17742.446 0
17743.080 4
17743.713 14
17744.346 14
17744.980 6
17745.613 3
17746.246 1
17746.880 3
17747.513 0
17748.146 0
17748.780 0
17749.413 0
17750.047 0
17750.680 3
17751.313 1
17751.947 1
17752.580 1
17753.214 0
17753.847 0
17754.481 1
17755.114 2
17755.748 0
17756.381 0
17757.015 2
17757.649 0
17758.282 0
17758.916 0
17759.549 0
17760.183 3
17760.816 1
17761.450 1
17762.084 7
17762.717 6
17763.351 4
17763.985 2
17764.618 1
17765.252 0
17765.886 1
17766.519 0
17767.153 1
17767.787 0
17768.421 1
17769.054 0
17769.688 0
17770.322 1
17770.956 4
17771.590 5
17772.223 2
17772.857 0
17773.491 1
17774.125 0
17774.759 0
17775.393 0
17776.027 0
17776.660 1
17777.294 1
17777.928 2
17778.562 1
17779.196 1
17779.830 2
17780.464 0
17781.098 0
17781.732 0
17782.366 2
17783.000 2
17783.634 1
17784.268 1
17784.902 0
17785.536 1
17786.170 5
17786.804 4
17787.438 1
17788.073 2
17788.707 2
17789.341 0
17789.975 1
17790.609 0
17791.243 3
17791.877 1
17792.512 0
17793.146 1
17793.780 0
17794.414 0
17795.048 0
17795.683 0
17796.317 4
17796.951 4
17797.585 0
17798.220 2
17798.854 0
17799.488 0
17800.123 0
17800.757 0
17801.391 1
17802.026 0
17802.660 2
17803.294 7
17803.929 5
17804.563 1
17805.198 0
17805.832 1
17806.466 0
17807.101 0
17807.735 0
17808.370 0
17809.004 2
17809.639 2
17810.273 1
17810.908 0
17811.542 4
17812.177 2
17812.811 0
17813.446 1
17814.080 1
17814.715 0
17815.350 0
17815.984 1
17816.619 0
17817.253 0
17817.888 0
17818.523 0
17819.157 0
17819.792 1
17820.427 1
17821.061 0
17821.696 1
17822.331 0
17822.966 2
17823.600 2
17824.235 2
17824.870 2
17825.505 0
17826.139 1
17826.774 1
17827.409 1
17828.044 2
17828.679 0
17829.313 0
17829.948 2
17830.583 0
17831.218 1
17831.853 3
17832.488 4
17833.123 5
17833.758 2
17834.393 2
17835.027 2
17835.662 3
17836.297 0
17836.932 1
17837.567 0
17838.202 1
17838.837 9
17839.472 4
17840.107 4
17840.742 0
17841.377 3
17842.013 0
17842.648 1
17843.283 0
17843.918 2
17844.553 1
17845.188 0
17845.823 0
17846.458 0
17847.093 0
17847.729 0
17848.364 1
17848.999 0
17849.634 0
17850.269 3
17850.905 9
17851.540 4
17852.175 6
17852.810 7
17853.446 2
17854.081 2
17854.716 2
17855.352 4
17855.987 11
17856.622 5
17857.258 3
17857.893 1
17858.528 0
17859.164 0
17859.799 0
17860.434 5
17861.070 6
17861.705 4
17862.341 3
17862.976 2
17863.612 3
17864.247 2
17864.882 0
17865.518 3
17866.153 2
17866.789 0
17867.425 0
17868.060 0
17868.696 4
17869.331 4
17869.967 2
17870.602 0
17871.238 1
17871.873 0
17872.509 2
17873.145 3
17873.780 1
17874.416 0
17875.052 1
17875.687 1
17876.323 4
17876.959 0
17877.594 0
17878.230 0
17878.866 0
17879.502 0
17880.137 1
17880.773 1
17881.409 0
17882.045 0
17882.680 0
17883.316 0
17883.952 1
17884.588 0
17885.224 1
17885.860 0
17886.495 2
17887.131 1
17887.767 4
17888.403 0
17889.039 0
17889.675 2
17890.311 1
17890.947 0
17891.583 0
17892.219 0
17892.855 1
17893.491 0
17894.127 0
17894.763 0
17895.399 0
17896.035 0
17896.671 0
17897.307 1
17897.943 0
17898.579 0
17899.215 0
17899.851 0
17900.487 1
17901.123 0
17901.759 2
17902.396 0
17903.032 0
17903.668 0
17904.304 0
17904.940 0
17905.577 8
17906.213 3
17906.849 0
17907.485 0
17908.121 1
17908.758 1
17909.394 0
17910.030 0
17910.667 3
17911.303 0
17911.939 0
17912.576 10
17913.212 7
17913.848 4
17914.485 5
17915.121 8
17915.757 2
17916.394 3
17917.030 0
17917.667 0
17918.303 1
17918.939 1
17919.576 0
17920.212 1
17920.849 1
17921.485 2
17922.122 2
17922.758 0
17923.395 0
17924.031 1
17924.668 0
17925.304 0
17925.941 0
17926.578 0
17927.214 1
17927.851 2
17928.487 2
17929.124 2
17929.761 2
17930.397 2
17931.034 1
17931.671 1
17932.307 0
17932.944 0
17933.581 0
17934.217 3
17934.854 0
17935.491 0
17936.128 3
17936.764 7
17937.401 3
17938.038 3
17938.675 2
17939.312 1
17939.948 4
17940.585 1
17941.222 0
17941.859 1
17942.496 1
17943.133 5
17943.769 2
17944.406 1
17945.043 0
17945.680 2
17946.317 0
17946.954 0
17947.591 1
17948.228 0
17948.865 0
17949.502 0
17950.139 0
17950.776 1
17951.413 0
17952.050 7
17952.687 1
17953.324 0
17953.961 0
17954.598 0
17955.235 0
17955.872 0
17956.510 1
17957.147 0
17957.784 0
17958.421 1
17959.058 0
17959.695 2
17960.332 0
17960.970 0
17961.607 0
17962.244 0
17962.881 0
17963.519 1
17964.156 1
17964.793 2
17965.430 0
17966.068 0
17966.705 0
17967.342 0
17967.980 0
17968.617 1
17969.254 2
17969.892 1
17970.529 0
17971.166 0
17971.804 0
17972.441 0
17973.078 0
17973.716 0
17974.353 1
17974.991 1
17975.628 0
17976.266 4
17976.903 0
17977.541 0
17978.178 0
17978.816 0
17979.453 2
17980.091 0
17980.728 0
17981.366 0
17982.003 3
17982.641 1
17983.279 0
17983.916 0
17984.554 0
17985.191 1
17985.829 1
17986.467 1
17987.104 0
17987.742 4
17988.380 2
17989.017 1
17989.655 0
17990.293 0
17990.930 0
17991.568 1
17992.206 1
17992.844 2
17993.481 0
17994.119 0
17994.757 1
17995.395 0
17996.033 0
17996.670 0
17997.308 1
17997.946 0
17998.584 4
17999.222 1
17999.860 0
18000.498 0
18001.136 0
18001.774 2
18002.411 4
18003.049 3
18003.687 1
18004.325 1
18004.963 0
18005.601 0
18006.239 1
18006.877 0
18007.515 1
18008.153 0
18008.791 0
18009.429 0
18010.067 2
18010.706 1
18011.344 0
18011.982 1
18012.620 3
18013.258 2
18013.896 0
18014.534 0
18015.172 0
18015.811 0
18016.449 5
18017.087 4
18017.725 2
18018.363 2
18019.002 1
18019.640 0
18020.278 0
18020.916 0
18021.555 1
18022.193 3
18022.831 1
18023.470 1
18024.108 0
18024.746 1
18025.384 0
18026.023 0
18026.661 0
18027.300 2
18027.938 0
18028.576 0
18029.215 1
18029.853 0
18030.492 1
18031.130 3
18031.769 0
18032.407 0
18033.045 0
18033.684 0
18034.322 0
18034.961 0
18035.599 4
18036.238 4
18036.877 0
18037.515 0
18038.154 1
18038.792 0
18039.431 0
18040.069 0
18040.708 1
18041.347 0
18041.985 1
18042.624 0
18043.263 0
18043.901 0
18044.540 2
18045.179 3
18045.817 2
18046.456 0
18047.095 1
18047.734 2
18048.372 3
18049.011 2
18049.650 0
18050.289 4
18050.927 2
18051.566 2
18052.205 2
18052.844 2
18053.483 1
18054.122 0
18054.760 1
18055.399 0
18056.038 0
18056.677 2
18057.316 4
18057.955 2
18058.594 0
18059.233 1
18059.872 0
18060.511 3
18061.150 5
18061.789 2
18062.428 1
18063.067 0
18063.706 1
18064.345 4
18064.984 0
18065.623 0
18066.262 3
18066.901 2
18067.540 1
18068.179 0
18068.818 0
18069.457 0
18070.096 0
18070.736 0
18071.375 0
18072.014 0
18072.653 1
18073.292 1
18073.932 0
18074.571 0
18075.210 3
18075.849 4
18076.488 2
18077.128 0
18077.767 2
18078.406 1
18079.046 1
18079.685 2
18080.324 0
18080.963 1
18081.603 0
18082.242 1
18082.882 0
18083.521 1
18084.160 0
18084.800 0
18085.439 0
18086.079 3
18086.718 5
18087.357 1
18087.997 8
18088.636 8
18089.276 3
18089.915 3
18090.555 0
18091.194 3
18091.834 1
18092.473 2
18093.113 2
18093.752 1
18094.392 0
18095.032 5
18095.671 0
18096.311 0
18096.950 0
18097.590 1
18098.230 0
18098.869 3
18099.509 1
18100.149 3
18100.788 1
18101.428 0
18102.068 0
18102.707 1
18103.347 1
18103.987 2
18104.627 1
18105.266 0
18105.906 1
18106.546 0
18107.186 0
18107.826 0
18108.465 0
18109.105 2
18109.745 1
18110.385 0
18111.025 2
18111.665 2
18112.304 0
18112.944 0
18113.584 1
18114.224 2
18114.864 0
18115.504 0
18116.144 2
18116.784 0
18117.424 0
18118.064 1
18118.704 0
18119.344 0
18119.984 0
18120.624 0
18121.264 0
18121.904 1
18122.544 0
18123.184 0
18123.824 1
18124.464 1
18125.105 0
18125.745 2
18126.385 2
18127.025 0
18127.665 2
18128.305 3
18128.945 0
18129.586 0
18130.226 0
18130.866 0
18131.506 1
18132.147 1
18132.787 2
18133.427 10
18134.067 5
18134.708 3
18135.348 0
18135.988 0
18136.628 0
18137.269 1
18137.909 2
18138.550 1
18139.190 0
18139.830 0
18140.471 0
18141.111 0
18141.751 2
18142.392 1
18143.032 0
18143.673 0
18144.313 0
18144.954 1
18145.594 2
18146.235 1
18146.875 1
18147.516 3
18148.156 4
18148.797 2
18149.437 0
18150.078 3
18150.718 4
18151.359 4
18152.000 0
18152.640 2
18153.281 3
18153.921 4
18154.562 0
18155.203 0
18155.843 0
18156.484 1
18157.125 1
18157.765 3
18158.406 1
18159.047 0
18159.687 0
18160.328 1
18160.969 0
18161.610 5
18162.250 6
18162.891 10
18163.532 10
18164.173 3
18164.814 1
18165.454 0
18166.095 0
18166.736 0
18167.377 0
18168.018 0
18168.659 5
18169.300 1
18169.941 4
18170.582 0
18171.222 1
18171.863 2
18172.504 0
18173.145 2
18173.786 0
18174.427 3
18175.068 6
18175.709 3
18176.350 1
18176.991 0
18177.632 0
18178.273 1
18178.915 4
18179.556 0
18180.197 0
18180.838 0
18181.479 0
18182.120 2
18182.761 1
18183.402 1
18184.043 1
18184.685 1
18185.326 1
18185.967 4
18186.608 5
18187.249 2
18187.891 1
18188.532 2
18189.173 3
18189.814 1
18190.456 0
18191.097 0
18191.738 4
18192.380 2
18193.021 0
18193.662 0
18194.304 0
18194.945 1
18195.586 17
18196.228 17
18196.869 9
18197.510 6
18198.152 5
18198.793 4
18199.435 1
18200.076 0
18200.718 1
18201.359 1
18202.000 0
18202.642 3
18203.283 0
18203.925 0
18204.566 1
18205.208 2
18205.850 0
18206.491 0
18207.133 0
18207.774 1
18208.416 0
18209.057 0
18209.699 0
18210.341 0
18210.982 2
18211.624 2
18212.266 1
18212.907 5
18213.549 5
18214.191 2
18214.832 4
18215.474 2
18216.116 1
18216.758 0
18217.399 0
18218.041 1
18218.683 2
18219.325 3
18219.966 2
18220.608 3
18221.250 4
18221.892 1
18222.534 1
18223.176 1
18223.817 1
18224.459 1
18225.101 1
18225.743 0
18226.385 0
18227.027 1
18227.669 3
18228.311 3
18228.953 0
18229.595 10
18230.237 9
18230.879 6
18231.521 4
18232.163 3
18232.805 3
18233.447 2
18234.089 2
18234.731 1
18235.373 3
18236.015 3
18236.657 0
18237.299 1
18237.941 1
18238.583 2
18239.226 1
18239.868 0
18240.510 6
18241.152 2
18241.794 2
18242.436 0
18243.079 1
18243.721 2
18244.363 0
18245.005 0
18245.647 0
18246.290 0
18246.932 0
18247.574 2
18248.217 0
18248.859 1
18249.501 1
18250.144 0
18250.786 0
18251.428 0
18252.071 4
18252.713 1
18253.355 0
18253.998 3
18254.640 5
18255.283 2
18255.925 3
18256.567 1
18257.210 0
18257.852 2
18258.495 0
18259.137 0
18259.780 1
18260.422 0
18261.065 0
18261.707 0
18262.350 5
18262.992 7
18263.635 3
18264.278 1
18264.920 1
18265.563 0
18266.205 1
18266.848 2
18267.491 3
18268.133 1
18268.776 1
18269.419 3
18270.061 2
18270.704 0
18271.347 2
18271.989 0
18272.632 1
18273.275 2
18273.918 3
18274.560 2
18275.203 3
18275.846 4
18276.489 2
18277.132 2
18277.774 0
18278.417 1
18279.060 1
18279.703 1
18280.346 5
18280.989 4
18281.632 0
18282.274 2
18282.917 1
18283.560 2
18284.203 5
18284.846 2
18285.489 2
18286.132 1
18286.775 1
18287.418 1
18288.061 1
18288.704 1
18289.347 0
18289.990 0
18290.633 1
18291.276 1
18291.919 3
18292.562 1
18293.205 0
18293.849 0
18294.492 3
18295.135 0
18295.778 4
18296.421 5
18297.064 3
18297.707 1
18298.351 4
18298.994 6
18299.637 3
18300.280 0
18300.923 1
18301.567 1
18302.210 0
18302.853 0
18303.496 0
18304.140 0
18304.783 0
18305.426 1
18306.070 2
18306.713 1
18307.356 0
18308.000 1
18308.643 1
18309.286 3
18309.930 1
18310.573 0
18311.217 0
18311.860 0
18312.503 0
18313.147 1
18313.790 0
18314.434 0
18315.077 0
18315.721 1
18316.364 2
18317.008 2
18317.651 0
18318.295 7
18318.938 5
18319.582 2
18320.225 2
18320.869 2
18321.513 0
18322.156 1
18322.800 2
18323.443 0
18324.087 1
18324.731 3
18325.374 2
18326.018 0
18326.662 2
18327.305 3
18327.949 1
18328.593 4
18329.237 6
18329.880 5
18330.524 3
18331.168 3
18331.812 0
18332.455 5
18333.099 9
18333.743 4
18334.387 4
18335.031 2
18335.674 3
18336.318 1
18336.962 1
18337.606 0
18338.250 1
18338.894 0
18339.538 2
18340.182 0
18340.826 0
18341.470 2
18342.113 2
18342.757 1
18343.401 0
18344.045 0
18344.689 1
18345.333 0
18345.977 0
18346.621 0
18347.266 0
18347.910 0
18348.554 0
18349.198 0
18349.842 1
18350.486 1
18351.130 0
18351.774 0
18352.418 0
18353.062 0
18353.707 0
18354.351 0
18354.995 3
18355.639 1
18356.283 3
18356.928 2
18357.572 0
18358.216 0
18358.860 0
18359.505 0
18360.149 0
18360.793 1
18361.437 2
18362.082 3
18362.726 0
18363.370 2
18364.015 0
18364.659 0
18365.303 0
18365.948 1
18366.592 3
18367.237 3
18367.881 10
18368.525 9
18369.170 6
18369.814 5
18370.459 1
18371.103 4
18371.748 6
18372.392 1
18373.037 0
18373.681 0
18374.326 2
18374.970 6
18375.615 1
18376.259 3
18376.904 3
18377.548 3
18378.193 4
18378.838 3
18379.482 1
18380.127 1
18380.771 0
18381.416 0
18382.061 0
18382.705 3
18383.350 1
18383.995 0
18384.640 0
18385.284 1
18385.929 0
18386.574 1
18387.218 1
18387.863 0
18388.508 2
18389.153 6
18389.798 5
18390.442 0
18391.087 3
18391.732 3
18392.377 3
18393.022 1
18393.667 2
18394.311 5
18394.956 1
18395.601 1
18396.246 2
18396.891 1
18397.536 2
18398.181 4
18398.826 3
18399.471 0
18400.116 1
18400.761 2
18401.406 1
18402.051 0
18402.696 0
18403.341 3
18403.986 1
18404.631 1
18405.276 0
18405.921 2
18406.566 4
18407.211 2
18407.856 2
18408.502 0
18409.147 1
18409.792 1
18410.437 1
18411.082 0
18411.727 0
18412.373 0
18413.018 1
18413.663 0
18414.308 1
18414.953 2
18415.599 4
18416.244 3
18416.889 0
18417.534 1
18418.180 1
18418.825 2
18419.470 1
18420.116 1
18420.761 0
18421.406 1
18422.052 1
18422.697 0
18423.343 0
18423.988 3
18424.633 3
18425.279 1
18425.924 5
18426.570 12
18427.215 13
18427.861 11
18428.506 7
18429.152 7
18429.797 3
18430.443 2
18431.088 4
18431.734 2
18432.379 3
18433.025 4
18433.670 2
18434.316 1
18434.961 0
18435.607 0
18436.253 1
18436.898 2
18437.544 4
18438.190 5
18438.835 5
18439.481 3
18440.127 2
18440.772 5
18441.418 5
18442.064 5
18442.709 2
18443.355 3
18444.001 3
18444.647 2
18445.292 2
18445.938 3
18446.584 2
18447.230 1
18447.876 0
18448.521 8
18449.167 3
18449.813 1
18450.459 4
18451.105 6
18451.751 4
18452.397 4
18453.043 3
18453.689 2
18454.334 3
18454.980 1
18455.626 6
18456.272 7
18456.918 5
18457.564 12
18458.210 12
18458.856 4
18459.502 2
18460.148 4
18460.794 2
18461.440 0
18462.086 0
18462.733 1
18463.379 0
18464.025 0
18464.671 2
18465.317 2
18465.963 0
18466.609 0
18467.255 1
18467.902 2
18468.548 2
18469.194 2
18469.840 7
18470.486 5
18471.133 5
18471.779 5
18472.425 7
18473.071 5
18473.718 1
18474.364 1
18475.010 2
18475.657 3
18476.303 2
18476.949 3
18477.596 1
18478.242 1
18478.888 4
18479.535 3
18480.181 1
18480.827 2
18481.474 2
18482.120 2
18482.767 2
18483.413 0
18484.060 4
18484.706 3
18485.352 1
18485.999 0
18486.645 2
18487.292 4
18487.939 6
18488.585 2
18489.232 0
18489.878 1
18490.525 0
18491.171 0
18491.818 2
18492.464 4
18493.111 1
18493.758 3
18494.404 1
18495.051 1
18495.698 4
18496.344 0
18496.991 1
18497.638 1
18498.284 0
18498.931 0
18499.578 0
18500.225 4
18500.871 1
18501.518 0
18502.165 1
18502.812 0
18503.458 2
18504.105 5
18504.752 5
18505.399 8
18506.046 11
18506.693 4
18507.339 8
18507.986 9
18508.633 4
18509.280 3
18509.927 0
18510.574 1
18511.221 3
18511.868 3
18512.515 5
18513.162 7
18513.809 5
18514.456 4
18515.103 0
18515.750 1
18516.397 2
18517.044 0
18517.691 2
18518.338 0
18518.985 1
18519.632 1
18520.279 5
18520.926 1
18521.573 1
18522.220 0
18522.868 5
18523.515 8
18524.162 2
18524.809 3
18525.456 5
18526.103 5
18526.751 2
18527.398 0
18528.045 0
18528.692 2
18529.340 3
18529.987 5
18530.634 5
18531.281 5
18531.929 7
18532.576 7
18533.223 7
18533.871 7
18534.518 4
18535.165 4
18535.813 3
18536.460 1
18537.107 0
18537.755 0
18538.402 0
18539.050 2
18539.697 1
18540.345 3
18540.992 3
18541.639 4
18542.287 7
18542.934 4
18543.582 2
18544.229 2
18544.877 0
18545.525 1
18546.172 0
18546.820 3
18547.467 7
18548.115 3
18548.762 1
18549.410 0
18550.058 3
18550.705 1
18551.353 2
18552.000 1
18552.648 3
18553.296 1
18553.944 1
18554.591 2
18555.239 4
18555.887 4
18556.534 4
18557.182 2
18557.830 6
18558.478 7
18559.125 6
18559.773 2
18560.421 9
18561.069 7
18561.717 2
18562.364 3
18563.012 4
18563.660 3
18564.308 1
18564.956 1
18565.604 4
18566.252 3
18566.900 2
18567.547 8
18568.195 10
18568.843 10
18569.491 4
18570.139 4
18570.787 5
18571.435 6
18572.083 3
18572.731 3
18573.379 4
18574.027 4
18574.675 6
18575.323 5
18575.971 2
18576.620 2
18577.268 2
18577.916 2
18578.564 5
18579.212 9
18579.860 10
18580.508 13
18581.156 14
18581.805 19
18582.453 20
18583.101 11
18583.749 5
18584.397 3
18585.046 2
18585.694 2
18586.342 3
18586.990 2
18587.639 2
18588.287 5
18588.935 3
18589.584 2
18590.232 0
18590.880 0
18591.528 0
18592.177 0
18592.825 1
18593.474 1
18594.122 1
18594.770 5
18595.419 9
18596.067 5
18596.716 11
18597.364 9
18598.013 5
18598.661 7
18599.309 5
18599.958 6
18600.606 7
18601.255 9
18601.903 5
18602.552 3
18603.201 5
18603.849 5
18604.498 5
18605.146 4
18605.795 3
18606.443 3
18607.092 3
18607.741 1
18608.389 1
18609.038 3
18609.687 1
18610.335 2
18610.984 3
18611.633 0
18612.281 5
18612.930 4
18613.579 1
18614.228 1
18614.876 0
18615.525 1
18616.174 2
18616.823 2
18617.471 1
18618.120 0
18618.769 0
18619.418 0
18620.067 0
18620.716 0
18621.364 0
18622.013 1
18622.662 2
18623.311 1
18623.960 4
18624.609 4
18625.258 4
18625.907 0
18626.556 3
18627.205 2
18627.854 5
18628.503 6
18629.152 1
18629.801 1
18630.450 3
18631.099 4
18631.748 2
18632.397 1
18633.046 1
18633.695 4
18634.344 4
18634.993 2
18635.642 1
18636.291 2
18636.941 1
18637.590 0
18638.239 0
18638.888 0
18639.537 0
18640.186 0
18640.836 1
18641.485 0
18642.134 1
18642.783 3
18643.433 1
18644.082 2
18644.731 0
18645.380 1
18646.030 0
18646.679 0
18647.328 3
18647.978 8
18648.627 4
18649.276 3
18649.926 1
18650.575 3
18651.224 2
18651.874 2
18652.523 3
18653.173 4
18653.822 2
18654.472 0
18655.121 1
18655.771 6
18656.420 8
18657.069 7
18657.719 4
18658.369 5
18659.018 5
18659.668 4
18660.317 2
18660.967 3
18661.616 4
18662.266 1
18662.915 0
18663.565 2
18664.215 4
18664.864 3
18665.514 6
18666.164 2
18666.813 1
18667.463 2
18668.113 5
18668.762 5
18669.412 2
18670.062 0
18670.711 2
18671.361 4
18672.011 3
18672.661 3
18673.310 2
18673.960 1
18674.610 0
18675.260 1
18675.910 5
18676.559 6
18677.209 4
18677.859 1
18678.509 1
18679.159 2
18679.809 1
18680.459 2
18681.109 3
18681.759 7
18682.408 7
18683.058 8
18683.708 4
18684.358 4
18685.008 1
18685.658 1
18686.308 1
18686.958 1
18687.608 3
18688.258 1
18688.908 1
18689.558 0
18690.209 1
18690.859 2
18691.509 1
18692.159 2
18692.809 9
18693.459 2
18694.109 1
18694.759 0
18695.409 2
18696.060 1
18696.710 4
18697.360 1
18698.010 0
18698.660 3
18699.311 3
18699.961 2
18700.611 3
18701.261 3
18701.912 2
18702.562 1
18703.212 2
18703.863 0
18704.513 0
18705.163 0
18705.814 1
18706.464 1
18707.114 2
18707.765 5
18708.415 1
18709.065 8
18709.716 4
18710.366 4
18711.017 6
18711.667 1
18712.318 1
18712.968 1
18713.619 2
18714.269 1
18714.920 1
18715.570 0
18716.221 1
18716.871 3
18717.522 3
18718.172 2
18718.823 0
18719.473 1
18720.124 1
18720.775 1
18721.425 1
18722.076 2
18722.726 3
18723.377 4
18724.028 4
18724.678 3
18725.329 3
18725.980 4
18726.631 0
18727.281 7
18727.932 6
18728.583 1
18729.233 1
18729.884 1
18730.535 2
18731.186 3
18731.837 1
18732.487 3
18733.138 2
18733.789 2
18734.440 3
18735.091 6
18735.742 2
18736.392 0
18737.043 4
18737.694 5
18738.345 0
18738.996 0
18739.647 5
18740.298 5
18740.949 3
18741.600 7
18742.251 7
18742.902 1
18743.553 3
18744.204 5
18744.855 4
18745.506 0
18746.157 2
18746.808 4
18747.459 2
18748.110 0
18748.761 0
18749.412 0
18750.063 3
18750.715 2
18751.366 0
18752.017 2
18752.668 0
18753.319 2
18753.970 6
18754.622 1
18755.273 3
18755.924 2
18756.575 2
18757.227 2
18757.878 6
18758.529 1
18759.180 0
18759.832 0
18760.483 0
18761.134 3
18761.785 0
18762.437 1
18763.088 2
18763.740 1
18764.391 1
18765.042 0
18765.694 1
18766.345 0
18766.996 2
18767.648 2
18768.299 4
18768.951 6
18769.602 1
18770.254 3
18770.905 6
18771.557 3
18772.208 1
18772.860 2
18773.511 4
18774.163 2
18774.814 5
18775.466 3
18776.117 3
18776.769 3
18777.421 0
18778.072 5
18778.724 0
18779.375 2
18780.027 4
18780.679 0
18781.330 0
18781.982 7
18782.634 9
18783.285 8
18783.937 5
18784.589 3
18785.241 1
18785.892 4
18786.544 3
18787.196 0
18787.848 2
18788.499 0
18789.151 3
18789.803 4
18790.455 2
18791.107 5
18791.758 3
18792.410 2
18793.062 5
18793.714 0
18794.366 4
18795.018 1
18795.670 4
18796.322 2
18796.974 1
18797.626 4
18798.278 2
18798.929 4
18799.581 3
18800.233 5
18800.885 7
18801.537 4
18802.190 2
18802.842 2
18803.494 3
18804.146 3
18804.798 4
18805.450 2
18806.102 1
18806.754 0
18807.406 3
18808.058 3
18808.710 4
18809.363 4
18810.015 1
18810.667 2
18811.319 1
18811.971 2
18812.623 1
18813.276 2
18813.928 3
18814.580 5
18815.232 1
18815.885 2
18816.537 1
18817.189 4
18817.842 9
18818.494 2
18819.146 1
18819.798 5
18820.451 3
18821.103 4
18821.756 6
18822.408 2
18823.060 3
18823.713 5
18824.365 3
18825.018 3
18825.670 4
18826.322 1
18826.975 1
18827.627 2
18828.280 2
18828.932 1
18829.585 4
18830.237 5
18830.890 3
18831.542 3
18832.195 2
18832.847 3
18833.500 1
18834.153 3
18834.805 2
18835.458 5
18836.110 7
18836.763 3
18837.416 1
18838.068 0
18838.721 0
18839.374 1
18840.026 0
18840.679 8
18841.332 5
18841.984 2
18842.637 3
18843.290 5
18843.943 1
18844.595 1
18845.248 1
18845.901 3
18846.554 5
18847.207 7
18847.859 7
18848.512 7
18849.165 8
18849.818 4
18850.471 7
18851.124 6
18851.777 11
18852.430 18
18853.082 15
18853.735 20
18854.388 18
18855.041 12
18855.694 11
18856.347 12
18857.000 8
18857.653 9
18858.306 7
18858.959 9
18859.612 12
18860.265 12
18860.918 9
18861.571 14
18862.224 11
18862.877 9
18863.531 5
18864.184 2
18864.837 4
18865.490 4
18866.143 0
18866.796 1
18867.449 4
18868.103 3
18868.756 1
18869.409 1
18870.062 3
18870.715 3
18871.369 1
18872.022 0
18872.675 2
18873.328 3
18873.982 4
18874.635 10
18875.288 8
18875.941 5
18876.595 6
18877.248 7
18877.901 2
18878.555 8
18879.208 9
18879.862 6
18880.515 8
18881.168 7
18881.822 9
18882.475 7
18883.129 5
18883.782 2
18884.436 0
18885.089 3
18885.742 3
18886.396 2
18887.049 3
18887.703 1
18888.357 1
18889.010 5
18889.664 5
18890.317 2
18890.971 2
18891.624 6
18892.278 2
18892.932 2
18893.585 1
18894.239 1
18894.892 1
18895.546 1
18896.200 1
18896.853 1
18897.507 1
18898.161 1
18898.814 3
18899.468 3
18900.122 1
18900.776 4
18901.429 2
18902.083 11
18902.737 5
18903.391 2
18904.045 5
18904.698 6
18905.352 9
18906.006 3
18906.660 0
18907.314 0
18907.968 1
18908.621 0
18909.275 0
18909.929 1
18910.583 0
18911.237 2
18911.891 1
18912.545 1
18913.199 3
18913.853 2
18914.507 0
18915.161 0
18915.815 0
18916.469 3
18917.123 5
18917.777 2
18918.431 0
18919.085 0
18919.739 0
18920.393 0
18921.047 0
18921.701 1
18922.355 3
18923.010 2
18923.664 3
18924.318 1
18924.972 1
18925.626 1
18926.280 0
18926.935 0
18927.589 2
18928.243 3
18928.897 1
18929.551 1
18930.206 0
18930.860 0
18931.514 1
18932.169 2
18932.823 0
18933.477 3
18934.132 3
18934.786 3
18935.440 3
18936.095 1
18936.749 6
18937.403 2
18938.058 1
18938.712 1
18939.366 0
18940.021 0
18940.675 0
18941.330 0
18941.984 0
18942.639 0
18943.293 1
18943.948 0
18944.602 0
18945.257 1
18945.911 2
18946.566 0
18947.220 3
18947.875 1
18948.529 0
18949.184 1
18949.839 0
18950.493 0
18951.148 0
18951.802 4
18952.457 4
18953.112 2
18953.766 3
18954.421 2
18955.076 2
18955.730 0
18956.385 1
18957.040 0
18957.695 0
18958.349 1
18959.004 0
18959.659 1
18960.314 1
18960.968 6
18961.623 5
18962.278 9
18962.933 3
18963.588 1
18964.243 5
18964.897 3
18965.552 0
18966.207 4
18966.862 2
18967.517 1
18968.172 0
18968.827 2
18969.482 1
18970.137 0
18970.792 2
18971.447 3
18972.102 3
18972.757 1
18973.412 3
18974.067 3
18974.722 2
18975.377 3
18976.032 1
18976.687 0
18977.342 1
18977.997 2
18978.652 3
18979.307 0
18979.962 0
18980.617 1
18981.272 0
18981.928 0
18982.583 0
18983.238 0
18983.893 0
18984.548 1
18985.204 2
18985.859 1
18986.514 0
18987.169 1
18987.825 0
18988.480 0
18989.135 0
18989.790 1
18990.446 4
18991.101 2
18991.756 4
18992.412 1
18993.067 3
18993.722 3
18994.378 3
18995.033 1
18995.688 5
18996.344 6
18996.999 6
18997.655 1
18998.310 0
18998.966 1
18999.621 1
19000.276 3
19000.932 1
19001.587 3
19002.243 6
19002.898 2
19003.554 1
19004.210 2
19004.865 1
19005.521 0
19006.176 0
19006.832 1
19007.487 1
19008.143 0
19008.799 0
19009.454 0
19010.110 0
19010.766 1
19011.421 1
19012.077 1
19012.733 2
19013.388 6
19014.044 4
19014.700 4
19015.355 2
19016.011 0
19016.667 0
19017.323 0
19017.978 2
19018.634 2
19019.290 6
19019.946 4
19020.602 5
19021.257 4
19021.913 0
19022.569 2
19023.225 0
19023.881 1
19024.537 0
19025.193 1
19025.849 7
19026.505 2
19027.160 6
19027.816 1
19028.472 0
19029.128 1
19029.784 2
19030.440 1
19031.096 3
19031.752 2
19032.408 0
19033.064 2
19033.720 2
19034.377 3
19035.033 0
19035.689 5
19036.345 3
19037.001 2
19037.657 0
19038.313 0
19038.969 1
19039.625 1
19040.282 0
19040.938 3
19041.594 7
19042.250 2
19042.906 1
19043.563 1
19044.219 3
19044.875 2
19045.531 1
19046.188 2
19046.844 3
19047.500 3
19048.156 5
19048.813 1
19049.469 5
19050.125 1
19050.782 0
19051.438 5
19052.094 3
19052.751 3
19053.407 2
19054.064 1
19054.720 0
19055.376 0
19056.033 0
19056.689 3
19057.346 3
19058.002 2
19058.659 2
19059.315 2
19059.972 0
19060.628 0
19061.285 1
19061.941 0
19062.598 0
19063.254 0
19063.911 0
19064.568 0
19065.224 0
19065.881 1
19066.537 0
19067.194 1
19067.851 0
19068.507 0
19069.164 0
19069.821 6
19070.477 7
19071.134 7
19071.791 2
19072.447 2
19073.104 2
19073.761 1
19074.418 0
19075.074 16
19075.731 17
19076.388 10
19077.045 7
19077.702 5
19078.358 3
19079.015 1
19079.672 1
19080.329 4
19080.986 5
19081.643 3
19082.300 1
19082.957 5
19083.613 3
19084.270 0
19084.927 1
19085.584 2
19086.241 0
19086.898 1
19087.555 1
19088.212 1
19088.869 1
19089.526 0
19090.183 5
19090.840 5
19091.497 5
19092.154 3
19092.811 1
19093.469 4
19094.126 2
19094.783 1
19095.440 1
19096.097 2
19096.754 1
19097.411 0
19098.068 5
19098.726 3
19099.383 0
19100.040 1
19100.697 3
19101.354 1
19102.012 0
19102.669 10
19103.326 6
19103.983 14
19104.641 12
19105.298 9
19105.955 6
19106.613 1
19107.270 2
19107.927 0
19108.585 0
19109.242 1
19109.899 1
19110.557 2
19111.214 1
19111.871 1
19112.529 3
19113.186 1
19113.844 1
19114.501 1
19115.159 1
19115.816 3
19116.474 2
19117.131 0
19117.789 3
19118.446 0
19119.104 0
19119.761 4
19120.419 5
19121.076 2
19121.734 2
19122.391 1
19123.049 0
19123.707 2
19124.364 2
19125.022 1
19125.680 1
19126.337 0
19126.995 0
19127.653 7
19128.310 8
19128.968 1
19129.626 1
19130.283 2
19130.941 2
19131.599 1
19132.257 0
19132.914 1
19133.572 9
19134.230 5
19134.888 4
19135.546 4
19136.203 3
19136.861 0
19137.519 1
19138.177 3
19138.835 1
19139.493 0
19140.151 0
19140.808 1
19141.466 1
19142.124 3
19142.782 0
19143.440 0
19144.098 3
19144.756 4
19145.414 6
19146.072 3
19146.730 3
19147.388 3
19148.046 2
19148.704 6
19149.362 5
19150.020 1
19150.678 1
19151.336 3
19151.995 4
19152.653 3
19153.311 2
19153.969 1
19154.627 1
19155.285 3
19155.943 8
19156.601 1
19157.260 1
19157.918 3
19158.576 3
19159.234 1
19159.893 0
19160.551 1
19161.209 1
19161.867 0
19162.526 1
19163.184 1
19163.842 1
19164.500 2
19165.159 1
19165.817 1
19166.475 1
19167.134 0
19167.792 0
19168.451 1
19169.109 1
19169.767 1
19170.426 0
19171.084 0
19171.743 2
19172.401 0
19173.060 1
19173.718 0
19174.377 0
19175.035 1
19175.694 0
19176.352 1
19177.011 0
19177.669 2
19178.328 1
19178.986 0
19179.645 0
19180.303 1
19180.962 5
19181.621 10
19182.279 4
19182.938 1
19183.596 4
19184.255 2
19184.914 0
19185.572 5
19186.231 3
19186.890 1
19187.549 0
19188.207 3
19188.866 6
19189.525 1
19190.183 2
19190.842 1
19191.501 1
19192.160 1
19192.819 0
19193.477 2
19194.136 1
19194.795 0
19195.454 0
19196.113 1
19196.772 0
19197.431 0
19198.089 0
19198.748 1
19199.407 1
19200.066 0
19200.725 1
19201.384 1
19202.043 1
19202.702 0
19203.361 3
19204.020 0
19204.679 1
19205.338 0
19205.997 0
19206.656 6
19207.315 4
19207.974 2
19208.633 0
19209.292 0
19209.951 0
19210.611 0
19211.270 1
19211.929 0
19212.588 0
19213.247 1
19213.906 2
19214.565 4
19215.225 2
19215.884 1
19216.543 0
19217.202 1
19217.861 0
19218.521 0
19219.180 0
19219.839 0
19220.499 0
19221.158 6
19221.817 4
19222.476 7
19223.136 7
19223.795 2
19224.454 0
19225.114 1
19225.773 0
19226.433 0
19227.092 0
19227.751 0
19228.411 1
19229.070 1
19229.730 0
19230.389 0
19231.049 0
19231.708 1
19232.367 6
19233.027 2
19233.686 2
19234.346 3
19235.006 1
19235.665 0
19236.325 1
19236.984 1
19237.644 2
19238.303 6
19238.963 0
19239.623 0
19240.282 0
19240.942 2
19241.601 0
19242.261 1
19242.921 1
19243.580 0
19244.240 2
19244.900 0
19245.560 0
19246.219 1
19246.879 0
19247.539 6
19248.198 3
19248.858 6
19249.518 1
19250.178 1
19250.838 0
19251.497 0
19252.157 1
19252.817 0
19253.477 1
19254.137 0
19254.797 0
19255.457 0
19256.116 0
19256.776 0
19257.436 0
19258.096 0
19258.756 2
19259.416 1
19260.076 0
19260.736 0
19261.396 0
19262.056 0
19262.716 0
19263.376 0
19264.036 0
19264.696 0
19265.356 1
19266.016 0
19266.676 1
19267.336 2
19267.996 0
19268.657 0
19269.317 0
19269.977 4
19270.637 1
19271.297 1
19271.957 1
19272.617 0
19273.278 0
19273.938 0
19274.598 0
19275.258 0
19275.918 0
19276.579 0
19277.239 0
19277.899 0
19278.560 0
19279.220 2
19279.880 0
19280.540 0
19281.201 0
19281.861 0
19282.521 2
19283.182 0
19283.842 0
19284.503 0
19285.163 0
19285.823 0
19286.484 1
19287.144 0
19287.805 0
19288.465 0
19289.126 0
19289.786 1
19290.446 1
19291.107 1
19291.767 1
19292.428 4
19293.089 6
19293.749 4
19294.410 1
19295.070 2
19295.731 3
19296.391 1
19297.052 1
19297.713 0
19298.373 0
19299.034 2
19299.694 3
19300.355 3
19301.016 1
19301.676 1
19302.337 0
19302.998 0
19303.659 0
19304.319 0
19304.980 1
19305.641 4
19306.301 1
19306.962 0
19307.623 0
19308.284 0
19308.945 1
19309.605 1
19310.266 2
19310.927 0
19311.588 0
19312.249 0
19312.910 0
19313.571 3
19314.231 2
19314.892 0
19315.553 1
19316.214 0
19316.875 1
19317.536 0
19318.197 0
19318.858 1
19319.519 2
19320.180 1
19320.841 0
19321.502 0
19322.163 0
19322.824 8
19323.485 16
19324.146 9
19324.807 8
19325.468 4
19326.129 4
19326.791 1
19327.452 3
19328.113 3
19328.774 0
19329.435 0
19330.096 0
19330.757 1
19331.419 1
19332.080 1
19332.741 0
19333.402 0
19334.064 0
19334.725 0
19335.386 0
19336.047 1
19336.709 1
19337.370 2
19338.031 1
19338.692 1
19339.354 3
19340.015 7
19340.676 5
19341.338 0
19341.999 0
19342.661 0
19343.322 0
19343.983 2
19344.645 2
19345.306 0
19345.968 1
19346.629 0
19347.291 0
19347.952 0
19348.614 0
19349.275 0
19349.937 0
19350.598 1
19351.260 3
19351.921 1
19352.583 0
19353.244 1
19353.906 0
19354.567 2
19355.229 0
19355.891 0
19356.552 1
19357.214 2
19357.876 0
19358.537 0
19359.199 0
19359.861 1
19360.522 2
19361.184 2
19361.846 3
19362.507 6
19363.169 2
19363.831 1
19364.493 0
19365.154 0
19365.816 1
19366.478 0
19367.140 1
19367.802 0
19368.463 0
19369.125 0
19369.787 1
19370.449 0
19371.111 0
19371.773 0
19372.435 0
19373.096 0
19373.758 0
19374.420 3
19375.082 1
19375.744 0
19376.406 0
19377.068 1
19377.730 0
19378.392 0
19379.054 1
19379.716 0
19380.378 1
19381.040 1
19381.702 0
19382.364 0
19383.026 0
19383.688 0
19384.351 2
19385.013 1
19385.675 0
19386.337 0
19386.999 0
19387.661 0
19388.323 0
19388.986 0
19389.648 0
19390.310 2
19390.972 3
19391.634 2
19392.297 1
19392.959 2
19393.621 0
19394.283 2
19394.946 0
19395.608 0
19396.270 0
19396.933 0
19397.595 0
19398.257 0
19398.920 0
19399.582 1
19400.244 0
19400.907 1
19401.569 0
19402.232 0
19402.894 0
19403.556 1
19404.219 1
19404.881 0
19405.544 0
19406.206 0
19406.869 1
19407.531 1
19408.194 0
19408.856 1
19409.519 1
19410.181 0
19410.844 2
19411.506 2
19412.169 0
19412.832 0
19413.494 0
19414.157 0
19414.819 0
19415.482 2
19416.145 4
19416.807 6
19417.470 2
19418.133 1
19418.795 0
19419.458 0
19420.121 0
19420.783 0
19421.446 1
19422.109 0
19422.772 0
19423.434 0
19424.097 1
19424.760 2
19425.423 0
19426.086 0
19426.749 0
19427.411 1
19428.074 1
19428.737 1
19429.400 0
19430.063 1
19430.726 4
19431.389 4
19432.052 0
19432.714 8
19433.377 4
19434.040 2
19434.703 1
19435.366 0
19436.029 3
19436.692 2
19437.355 0
19438.018 0
19438.681 0
19439.344 2
19440.007 0
19440.670 0
19441.334 0
19441.997 0
19442.660 0
19443.323 1
19443.986 0
19444.649 0
19445.312 0
19445.975 1
19446.639 3
19447.302 6
19447.965 3
19448.628 0
19449.291 0
19449.955 3
19450.618 0
19451.281 0
19451.944 1
19452.608 2
19453.271 4
19453.934 2
19454.597 1
19455.261 0
19455.924 0
19456.587 1
19457.251 1
19457.914 2
19458.578 4
19459.241 3
19459.904 3
19460.568 0
19461.231 0
19461.895 1
19462.558 3
19463.221 0
19463.885 1
19464.548 0
19465.212 0
19465.875 0
19466.539 0
19467.202 1
19467.866 1
19468.529 0
19469.193 0
19469.857 3
19470.520 1
19471.184 1
19471.847 0
19472.511 0
19473.175 0
19473.838 0
19474.502 0
19475.166 0
19475.829 0
19476.493 4
19477.157 3
19477.820 2
19478.484 1
19479.148 2
19479.811 0
19480.475 1
19481.139 3
19481.803 0
19482.466 0
19483.130 0
19483.794 0
19484.458 0
19485.122 2
19485.786 2
19486.449 1
19487.113 0
19487.777 1
19488.441 0
19489.105 0
19489.769 0
19490.433 0
19491.097 0
19491.761 0
19492.425 0
19493.089 0
19493.753 0
19494.416 0
19495.080 0
19495.744 1
19496.409 0
19497.073 1
19497.737 1
19498.401 0
19499.065 0
19499.729 0
19500.393 0
19501.057 0
19501.721 0
19502.385 1
19503.049 1
19503.713 1
19504.378 0
19505.042 2
19505.706 1
19506.370 0
19507.034 1
19507.699 0
19508.363 2
19509.027 1
19509.691 1
19510.356 0
19511.020 0
19511.684 0
19512.348 0
19513.013 0
19513.677 1
19514.341 0
19515.006 0
19515.670 0
19516.334 0
19516.999 0
19517.663 0
19518.328 2
19518.992 0
19519.656 2
19520.321 2
19520.985 3
19521.650 0
19522.314 2
19522.979 0
19523.643 0
19524.308 0
19524.972 1
19525.637 1
19526.301 1
19526.966 0
19527.630 0
19528.295 1
19528.959 1
19529.624 1
19530.289 1
19530.953 1
19531.618 2
19532.282 0
19532.947 1
19533.612 0
19534.276 0
19534.941 0
19535.606 0
19536.271 0
19536.935 0
19537.600 0
19538.265 2
19538.929 0
19539.594 0
19540.259 0
19540.924 0
19541.589 0
19542.253 0
19542.918 1
19543.583 1
19544.248 1
19544.913 1
19545.578 4
19546.242 1
19546.907 0
19547.572 0
19548.237 0
19548.902 4
19549.567 1
19550.232 0
19550.897 0
19551.562 0
19552.227 0
19552.892 0
19553.557 0
19554.222 1
19554.887 1
19555.552 1
19556.217 0
19556.882 0
19557.547 0
19558.212 0
19558.877 1
19559.542 0
19560.207 0
19560.873 0
19561.538 0
19562.203 0
19562.868 1
19563.533 8
19564.198 9
19564.863 4
19565.529 3
19566.194 0
19566.859 0
19567.524 0
19568.190 0
19568.855 1
19569.520 2
19570.185 0
19570.851 0
19571.516 0
19572.181 0
19572.847 0
19573.512 1
19574.177 0
19574.843 0
19575.508 0
19576.173 2
19576.839 0
19577.504 5
19578.170 1
19578.835 0
19579.501 2
19580.166 1
19580.831 0
19581.497 0
19582.162 1
19582.828 0
19583.493 0
19584.159 2
19584.825 0
19585.490 0
19586.156 1
19586.821 0
19587.487 0
19588.152 0
19588.818 0
19589.484 5
19590.149 4
19590.815 1
19591.480 2
19592.146 3
19592.812 2
19593.477 0
19594.143 0
19594.809 3
19595.475 2
19596.140 2
19596.806 0
19597.472 2
19598.138 1
19598.803 0
19599.469 0
19600.135 1
19600.801 0
19601.467 0
19602.132 0
19602.798 0
19603.464 0
19604.130 0
19604.796 0
19605.462 0
19606.128 1
19606.793 3
19607.459 0
19608.125 1
19608.791 1
19609.457 0
19610.123 0
19610.789 0
19611.455 0
19612.121 0
19612.787 1
19613.453 0
19614.119 1
19614.785 0
19615.451 0
19616.117 0
19616.783 0
19617.450 1
19618.116 3
19618.782 3
19619.448 2
19620.114 0
19620.780 0
19621.446 0
19622.112 0
19622.779 1
19623.445 0
19624.111 0
19624.777 3
19625.443 1
19626.110 7
19626.776 7
19627.442 3
19628.109 2
19628.775 0
19629.441 0
19630.107 0
19630.774 0
19631.440 0
19632.106 0
19632.773 0
19633.439 1
19634.105 3
19634.772 8
19635.438 4
19636.105 1
19636.771 0
19637.438 0
19638.104 2
19638.770 1
19639.437 1
19640.103 0
19640.770 0
19641.436 1
19642.103 0
19642.769 0
19643.436 1
19644.102 0
19644.769 0
19645.436 0
19646.102 0
19646.769 3
19647.435 2
19648.102 0
19648.769 0
19649.435 0
19650.102 0
19650.769 0
19651.435 3
19652.102 1
19652.769 0
19653.435 0
19654.102 0
19654.769 0
19655.435 0
19656.102 0
19656.769 1
19657.436 0
19658.103 0
19658.769 2
19659.436 1
19660.103 1
19660.770 0
19661.437 2
19662.103 1
19662.770 0
19663.437 1
19664.104 3
19664.771 0
19665.438 0
19666.105 0
19666.772 1
19667.439 0
19668.106 0
19668.773 2
19669.440 0
19670.107 0
19670.774 0
19671.441 0
19672.108 0
19672.775 1
19673.442 0
19674.109 0
19674.776 0
19675.443 0
19676.110 2
19676.777 0
19677.444 1
19678.111 0
19678.778 0
19679.446 0
19680.113 0
19680.780 0
19681.447 2
19682.114 0
19682.781 2
19683.449 1
19684.116 0
19684.783 0
19685.450 0
19686.118 2
19686.785 0
19687.452 0
19688.120 0
19688.787 0
19689.454 0
19690.121 0
19690.789 0
19691.456 0
19692.124 0
19692.791 0
19693.458 0
19694.126 0
19694.793 0
19695.461 0
19696.128 1
19696.795 0
19697.463 2
19698.130 0
19698.798 0
19699.465 0
19700.133 0
19700.800 0
19701.468 0
19702.135 2
19702.803 4
19703.470 0
19704.138 2
19704.806 0
19705.473 0
19706.141 0
19706.808 0
19707.476 0
19708.144 0
19708.811 1
19709.479 0
19710.147 0
19710.814 0
19711.482 0
19712.150 0
19712.817 3
19713.485 0
19714.153 0
19714.821 1
19715.488 1
19716.156 0
19716.824 2
19717.492 6
19718.160 2
19718.827 1
19719.495 4
19720.163 1
19720.831 1
19721.499 1
19722.167 0
19722.835 0
19723.502 3
19724.170 0
19724.838 0
19725.506 0
19726.174 1
19726.842 0
19727.510 2
19728.178 0
19728.846 0
19729.514 0
19730.182 1
19730.850 1
19731.518 0
19732.186 0
19732.854 0
19733.522 0
19734.190 0
19734.858 0
19735.527 1
19736.195 0
19736.863 1
19737.531 1
19738.199 0
19738.867 0
19739.535 0
19740.204 0
19740.872 0
19741.540 0
19742.208 1
19742.876 2
19743.545 1
19744.213 0
19744.881 1
19745.549 2
19746.218 0
19746.886 1
19747.554 0
19748.223 0
19748.891 1
19749.559 0
19750.228 0
19750.896 0
19751.564 1
19752.233 0
19752.901 0
19753.570 3
19754.238 0
19754.906 0
19755.575 0
19756.243 0
19756.912 2
19757.580 1
19758.249 1
19758.917 0
19759.586 1
19760.254 0
19760.923 0
19761.591 0
19762.260 0
19762.929 0
19763.597 0
19764.266 0
19764.934 0
19765.603 0
19766.272 2
19766.940 3
19767.609 0
19768.278 0
19768.946 0
19769.615 0
19770.284 2
19770.952 0
19771.621 1
19772.290 0
19772.958 0
19773.627 0
19774.296 3
19774.965 2
19775.634 2
19776.302 2
19776.971 0
19777.640 0
19778.309 0
19778.978 2
19779.646 1
19780.315 0
19780.984 0
19781.653 0
19782.322 0
19782.991 0
19783.660 0
19784.329 1
19784.998 6
19785.667 0
19786.336 4
19787.005 3
19787.674 1
19788.343 2
19789.012 2
19789.681 0
19790.350 0
19791.019 0
19791.688 0
19792.357 0
19793.026 0
19793.695 0
19794.364 0
19795.033 0
19795.702 0
19796.372 0
19797.041 0
19797.710 0
19798.379 0
19799.048 1
19799.717 0
19800.387 2
19801.056 0
19801.725 1
19802.394 1
19803.064 1
19803.733 1
19804.402 5
19805.071 2
19805.741 0
19806.410 0
19807.079 1
19807.749 0
19808.418 0
19809.087 0
19809.757 2
19810.426 1
19811.095 0
19811.765 2
19812.434 0
19813.104 1
19813.773 0
19814.443 0
19815.112 1
19815.781 0
19816.451 1
19817.120 2
19817.790 0
19818.459 0
19819.129 0
19819.799 0
19820.468 0
19821.138 0
19821.807 1
19822.477 0
19823.146 0
19823.816 0
19824.486 0
19825.155 1
19825.825 1
19826.494 0
19827.164 0
19827.834 0
19828.504 0
19829.173 0
19829.843 0
19830.513 0
19831.182 0
19831.852 0
19832.522 0
19833.192 1
19833.861 0
19834.531 0
19835.201 0
19835.871 0
19836.541 0
19837.210 0
19837.880 0
19838.550 0
19839.220 0
19839.890 0
19840.560 0
19841.230 0
19841.900 0
19842.569 0
19843.239 0
19843.909 1
19844.579 0
19845.249 1
19845.919 4
19846.589 2
19847.259 2
19847.929 0
19848.599 0
19849.269 0
19849.939 0
19850.609 0
19851.280 0
19851.950 1
19852.620 0
19853.290 0
19853.960 0
19854.630 0
19855.300 2
19855.970 0
19856.640 0
19857.311 1
19857.981 0
19858.651 0
19859.321 0
19859.991 1
19860.662 0
19861.332 0
19862.002 0
19862.672 1
19863.343 0
19864.013 0
19864.683 0
19865.354 0
19866.024 0
19866.694 0
19867.365 0
19868.035 0
19868.705 0
19869.376 1
19870.046 0
19870.717 4
19871.387 4
19872.057 2
19872.728 0
19873.398 4
19874.069 5
19874.739 2
19875.410 0
19876.080 0
19876.751 3
19877.421 2
19878.092 2
19878.762 0
19879.433 0
19880.103 0
19880.774 0
19881.444 0
19882.115 0
19882.786 1
19883.456 0
19884.127 0
19884.798 0
19885.468 0
19886.139 0
19886.810 0
19887.480 0
19888.151 0
19888.822 0
19889.492 0
19890.163 0
19890.834 0
19891.505 2
19892.175 1
19892.846 0
19893.517 0
19894.188 1
19894.858 0
19895.529 0
19896.200 0
19896.871 0
19897.542 0
19898.213 1
19898.884 0
19899.554 0
19900.225 0
19900.896 0
19901.567 0
19902.238 0
19902.909 0
19903.580 0
19904.251 0
19904.922 0
19905.593 1
19906.264 0
19906.935 0
19907.606 0
19908.277 0
19908.948 1
19909.619 2
19910.290 3
19910.961 0
19911.632 0
19912.304 0
19912.975 0
19913.646 0
19914.317 1
19914.988 3
19915.659 4
19916.330 4
19917.002 4
19917.673 0
19918.344 2
19919.015 1
19919.686 1
19920.358 0
19921.029 0
19921.700 0
19922.371 0
19923.043 0
19923.714 0
19924.385 1
19925.057 1
19925.728 0
19926.399 0
19927.071 2
19927.742 0
19928.413 1
19929.085 2
19929.756 0
19930.428 0
19931.099 0
19931.771 0
19932.442 1
19933.113 3
19933.785 0
19934.456 0
19935.128 0
19935.799 2
19936.471 1
19937.142 1
19937.814 0
19938.486 1
19939.157 1
19939.829 0
19940.500 0
19941.172 0
19941.843 0
19942.515 0
19943.187 0
19943.858 0
19944.530 1
19945.202 0
19945.873 0
19946.545 0
19947.217 0
19947.888 0
19948.560 0
19949.232 1
19949.904 1
19950.575 0
19951.247 0
19951.919 4
19952.591 1
19953.262 0
19953.934 0
19954.606 0
19955.278 2
19955.950 0
19956.622 1
19957.293 1
19957.965 0
19958.637 0
19959.309 2
19959.981 3
19960.653 0
19961.325 1
19961.997 0
19962.669 0
19963.341 1
19964.013 0
19964.685 0
19965.357 0
19966.029 0
19966.701 1
19967.373 2
19968.045 1
19968.717 0
19969.389 0
19970.061 0
19970.733 0
19971.405 1
19972.077 0
19972.750 0
19973.422 0
19974.094 0
19974.766 0
19975.438 0
19976.110 0
19976.783 0
19977.455 0
19978.127 0
19978.799 1
19979.472 1
19980.144 0
19980.816 0
19981.488 0
19982.161 0
19982.833 2
19983.505 3
19984.178 1
19984.850 0
19985.522 0
19986.195 0
19986.867 0
19987.539 0
19988.212 0
19988.884 3
19989.557 2
19990.229 1
19990.901 0
19991.574 1
19992.246 0
19992.919 0
19993.591 0
19994.264 0
19994.936 2
19995.609 0
19996.281 0
19996.954 0
19997.626 0
19998.299 0
19998.971 1
19999.644 0
20000.317 0
20000.989 0
20001.662 0
20002.335 1
20003.007 0
20003.680 0
20004.352 0
20005.025 0
20005.698 0
20006.371 1
20007.043 1
20007.716 0
20008.389 0
20009.061 0
20009.734 0
20010.407 0
20011.080 1
20011.753 2
20012.425 0
20013.098 0
20013.771 0
20014.444 0
20015.117 0
20015.790 0
20016.462 0
20017.135 0
20017.808 1
20018.481 0
20019.154 0
20019.827 0
20020.500 0
20021.173 0
20021.846 0
20022.519 0
20023.192 0
20023.865 0
20024.538 0
20025.211 0
20025.884 2
20026.557 0
20027.230 0
20027.903 0
20028.576 2
20029.249 0
20029.922 0
20030.595 0
20031.268 1
20031.941 0
20032.615 0
20033.288 0
20033.961 0
20034.634 0
20035.307 0
20035.981 0
20036.654 0
20037.327 0
20038.000 0
20038.673 0
20039.347 0
20040.020 0
20040.693 0
20041.366 1
20042.040 5
20042.713 4
20043.386 2
20044.060 1
20044.733 0
20045.406 0
20046.080 0
20046.753 0
20047.427 0
20048.100 0
20048.773 0
20049.447 1
20050.120 0
20050.794 1
20051.467 0
20052.141 0
20052.814 0
20053.488 0
20054.161 0
20054.835 0
20055.508 4
20056.182 2
20056.855 1
20057.529 0
20058.202 0
20058.876 0
20059.550 0
20060.223 2
20060.897 1
20061.570 0
20062.244 0
20062.918 1
20063.591 1
20064.265 0
20064.939 1
20065.612 0
20066.286 1
20066.960 0
20067.634 0
20068.307 0
20068.981 0
20069.655 3
20070.329 0
20071.002 0
20071.676 0
20072.350 0
20073.024 1
20073.698 0
20074.372 0
20075.045 4
20075.719 4
20076.393 2
20077.067 1
20077.741 0
20078.415 3
20079.089 3
20079.763 0
20080.437 0
20081.111 0
20081.785 2
20082.459 2
20083.133 0
20083.807 2
20084.481 1
20085.155 0
20085.829 0
20086.503 0
20087.177 0
20087.851 0
20088.525 0
20089.199 0
20089.873 0
20090.547 0
20091.221 0
20091.896 0
20092.570 0
20093.244 0
20093.918 0
20094.592 0
20095.266 1
20095.941 1
20096.615 3
20097.289 1
20097.963 0
20098.638 0
20099.312 0
20099.986 0
20100.660 0
20101.335 0
20102.009 0
20102.683 1
20103.358 0
20104.032 0
20104.706 3
20105.381 0
20106.055 0
20106.730 0
20107.404 1
20108.078 0
20108.753 1
20109.427 1
20110.102 0
20110.776 0
20111.451 0
20112.125 2
20112.800 2
20113.474 0
20114.149 0
20114.823 0
20115.498 0
20116.172 0
20116.847 0
20117.521 0
20118.196 1
20118.871 1
20119.545 0
20120.220 0
20120.894 0
20121.569 0
20122.244 0
20122.918 2
20123.593 19
20124.268 12
20124.943 8
20125.617 4
20126.292 3
20126.967 2
20127.641 0
20128.316 0
20128.991 1
20129.666 1
20130.341 0
20131.015 0
20131.690 0
20132.365 0
20133.040 0
20133.715 0
20134.390 0
20135.064 0
20135.739 0
20136.414 0
20137.089 0
20137.764 0
20138.439 3
20139.114 1
20139.789 0
20140.464 0
20141.139 0
20141.814 3
20142.489 2
20143.164 0
20143.839 0
20144.514 0
20145.189 0
20145.864 0
20146.539 0
20147.214 1
20147.889 2
20148.564 1
20149.239 0
20149.914 0
20150.590 0
20151.265 0
20151.940 0
20152.615 0
20153.290 0
20153.965 0
20154.641 2
20155.316 0
20155.991 0
20156.666 0
20157.341 0
20158.017 0
20158.692 0
20159.367 0
20160.043 0
20160.718 0
20161.393 0
20162.069 0
20162.744 0
20163.419 0
20164.095 0
20164.770 0
20165.445 0
20166.121 2
20166.796 2
20167.472 2
20168.147 1
20168.822 4
20169.498 1
20170.173 0
20170.849 0
20171.524 3
20172.200 2
20172.875 3
20173.551 0
20174.226 1
20174.902 2
20175.577 1
20176.253 0
20176.929 0
20177.604 0
20178.280 0
20178.955 0
20179.631 4
20180.307 2
20180.982 1
20181.658 0
20182.334 0
20183.009 1
20183.685 0
20184.361 0
20185.036 2
20185.712 0
20186.388 0
20187.064 0
20187.739 0
20188.415 5
20189.091 7
20189.767 4
20190.442 2
20191.118 0
20191.794 2
20192.470 1
20193.146 0
20193.822 0
20194.498 0
20195.173 0
20195.849 0
20196.525 1
20197.201 0
20197.877 0
20198.553 2
20199.229 0
20199.905 0
20200.581 2
20201.257 0
20201.933 0
20202.609 0
20203.285 0
20203.961 0
20204.637 0
20205.313 0
20205.989 0
20206.665 0
20207.341 0
20208.017 0
20208.693 0
20209.370 0
20210.046 0
20210.722 0
20211.398 0
20212.074 0
20212.750 0
20213.427 0
20214.103 0
20214.779 0
20215.455 2
20216.131 1
20216.808 0
20217.484 0
20218.160 0
20218.836 0
20219.513 0
20220.189 0
20220.865 2
20221.542 1
20222.218 0
20222.894 1
20223.571 0
20224.247 0
20224.924 0
20225.600 1
20226.276 2
20226.953 0
20227.629 0
20228.306 0
20228.982 1
20229.659 0
20230.335 1
20231.011 0
20231.688 0
20232.364 0
20233.041 0
20233.718 0
20234.394 0
20235.071 0
20235.747 1
20236.424 2
20237.100 0
20237.777 1
20238.454 0
20239.130 0
20239.807 0
20240.483 0
20241.160 0
20241.837 0
20242.513 0
20243.190 0
20243.867 1
20244.544 0
20245.220 0
20245.897 0
20246.574 0
20247.251 0
20247.927 0
20248.604 0
20249.281 0
20249.958 1
20250.634 0
20251.311 0
20251.988 0
20252.665 0
20253.342 1
20254.019 0
20254.696 0
20255.373 0
20256.049 0
20256.726 0
20257.403 0
20258.080 1
20258.757 1
20259.434 0
20260.111 0
20260.788 1
20261.465 0
20262.142 0
20262.819 0
20263.496 0
20264.173 0
20264.850 4
20265.527 3
20266.204 2
20266.881 2
20267.559 0
20268.236 1
20268.913 0
20269.590 1
20270.267 0
20270.944 0
20271.621 1
20272.299 3
20272.976 2
20273.653 1
20274.330 5
20275.007 8
20275.685 3
20276.362 2
20277.039 1
20277.716 0
20278.394 0
20279.071 0
20279.748 1
20280.426 0
20281.103 1
20281.780 0
20282.458 0
20283.135 1
20283.812 1
20284.490 0
20285.167 0
20285.845 0
20286.522 1
20287.199 1
20287.877 1
20288.554 0
20289.232 0
20289.909 0
20290.587 0
20291.264 0
20291.942 0
20292.619 0
20293.297 1
20293.974 0
20294.652 0
20295.329 1
20296.007 0
20296.685 0
20297.362 0
20298.040 0
20298.717 0
20299.395 0
20300.073 0
20300.750 0
20301.428 0
20302.106 0
20302.783 0
20303.461 1
20304.139 0
20304.817 0
20305.494 1
20306.172 1
20306.850 0
20307.528 2
20308.205 0
20308.883 1
20309.561 2
20310.239 0
20310.917 0
20311.594 0
20312.272 0
20312.950 0
20313.628 1
20314.306 0
20314.984 0
20315.662 0
20316.340 0
20317.018 0
20317.696 0
20318.374 0
20319.051 0
20319.729 0
20320.407 0
20321.085 3
20321.763 1
20322.441 2
20323.119 0
20323.798 0
20324.476 0
20325.154 0
20325.832 1
20326.510 0
20327.188 1
20327.866 1
20328.544 2
20329.222 0
20329.900 0
20330.579 4
20331.257 0
20331.935 0
20332.613 0
20333.291 1
20333.970 0
20334.648 0
20335.326 0
20336.004 0
20336.683 0
20337.361 1
20338.039 1
20338.717 1
20339.396 0
20340.074 0
20340.752 1
20341.431 0
20342.109 0
20342.787 2
20343.466 0
20344.144 0
20344.823 0
20345.501 0
20346.179 0
20346.858 0
20347.536 0
20348.215 0
20348.893 1
20349.572 0
20350.250 0
20350.929 0
20351.607 0
20352.286 0
20352.964 0
20353.643 0
20354.321 0
20355.000 0
20355.678 0
20356.357 1
20357.036 0
20357.714 0
20358.393 1
20359.072 1
20359.750 0
20360.429 2
20361.107 2
20361.786 0
20362.465 0
20363.144 0
20363.822 0
20364.501 0
20365.180 0
20365.858 1
20366.537 0
20367.216 1
20367.895 0
20368.574 0
20369.252 0
20369.931 0
20370.610 0
20371.289 0
20371.968 1
20372.647 0
20373.325 0
20374.004 0
20374.683 0
20375.362 0
20376.041 0
20376.720 0
20377.399 0
20378.078 2
20378.757 1
20379.436 0
20380.115 0
20380.794 0
20381.473 0
20382.152 0
20382.831 0
20383.510 0
20384.189 0
20384.868 2
20385.547 1
20386.226 0
20386.905 0
20387.584 0
20388.264 0
20388.943 0
20389.622 0
20390.301 4
20390.980 1
20391.659 3
20392.339 2
20393.018 0
20393.697 1
20394.376 0
20395.055 0
20395.735 1
20396.414 0
20397.093 0
20397.773 0
20398.452 0
20399.131 0
20399.810 0
20400.490 0
20401.169 0
20401.848 1
20402.528 0
20403.207 0
20403.887 0
20404.566 0
20405.245 1
20405.925 0
20406.604 1
20407.284 0
20407.963 0
20408.643 0
20409.322 1
20410.002 0
20410.681 0
20411.361 0
20412.040 0
20412.720 0
20413.399 0
20414.079 1
20414.758 2
20415.438 0
20416.118 4
20416.797 1
20417.477 0
20418.156 0
20418.836 0
20419.516 0
20420.195 0
20420.875 0
20421.555 0
20422.234 0
20422.914 1
20423.594 1
20424.274 0
20424.953 0
20425.633 0
20426.313 0
20426.993 1
20427.672 9
20428.352 12
20429.032 6
20429.712 5
20430.392 2
20431.071 1
20431.751 4
20432.431 1
20433.111 0
20433.791 0
20434.471 0
20435.151 0
20435.831 0
20436.511 1
20437.191 3
20437.870 3
20438.550 0
20439.230 2
20439.910 1
20440.590 2
20441.270 1
20441.950 0
20442.630 0
20443.311 0
20443.991 0
20444.671 0
20445.351 1
20446.031 0
20446.711 2
20447.391 2
20448.071 1
20448.751 1
20449.431 0
20450.112 0
20450.792 0
20451.472 0
20452.152 0
20452.832 0
20453.513 0
20454.193 1
20454.873 0
20455.553 0
20456.234 0
20456.914 0
20457.594 0
20458.274 0
20458.955 0
20459.635 0
20460.315 0
20460.996 0
20461.676 0
20462.356 0
20463.037 0
20463.717 0
20464.398 0
20465.078 0
20465.758 0
20466.439 0
20467.119 0
20467.800 2
20468.480 0
20469.161 0
20469.841 0
20470.522 0
20471.202 0
20471.883 0
20472.563 5
20473.244 1
20473.924 0
20474.605 1
20475.286 0
20475.966 1
20476.647 0
20477.327 0
20478.008 0
20478.689 0
20479.369 0
20480.050 0
20480.731 0
20481.411 0
20482.092 0
20482.773 3
20483.453 1
20484.134 0
20484.815 0
20485.496 0
20486.176 0
20486.857 1
20487.538 0
20488.219 1
20488.900 0
20489.580 0
20490.261 1
20490.942 0
20491.623 0
20492.304 0
20492.985 0
20493.666 0
20494.346 0
20495.027 3
20495.708 1
20496.389 0
20497.070 0
20497.751 0
20498.432 0
20499.113 0
20499.794 1
20500.475 0
20501.156 0
20501.837 0
20502.518 0
20503.199 0
20503.880 2
20504.561 0
20505.242 0
20505.923 0
20506.605 0
20507.286 0
20507.967 0
20508.648 2
20509.329 0
20510.010 0
20510.691 0
20511.373 0
20512.054 0
20512.735 0
20513.416 0
20514.097 0
20514.779 0
20515.460 0
20516.141 0
20516.822 0
20517.504 0
20518.185 1
20518.866 1
20519.548 0
20520.229 0
20520.910 0
20521.592 0
20522.273 0
20522.954 0
20523.636 1
20524.317 0
20524.999 0
20525.680 0
20526.362 0
20527.043 0
20527.724 0
20528.406 3
20529.087 0
20529.769 0
20530.450 0
20531.132 1
20531.813 0
20532.495 0
20533.177 0
20533.858 0
20534.540 0
20535.221 0
20535.903 0
20536.584 0
20537.266 1
20537.948 1
20538.629 0
20539.311 0
20539.993 0
20540.674 0
20541.356 5
20542.038 3
20542.719 1
20543.401 0
20544.083 0
20544.765 0
20545.446 0
20546.128 0
20546.810 0
20547.492 11
20548.173 7
20548.855 4
20549.537 3
20550.219 0
20550.901 1
20551.583 0
20552.264 0
20552.946 1
20553.628 1
20554.310 1
20554.992 0
20555.674 3
20556.356 0
20557.038 2
20557.720 0
20558.402 0
20559.084 0
20559.766 0
20560.448 0
20561.130 1
20561.812 1
20562.494 0
20563.176 0
20563.858 0
20564.540 0
20565.222 0
20565.904 0
20566.586 0
20567.268 0
20567.951 4
20568.633 1
20569.315 0
20569.997 0
20570.679 0
20571.361 1
20572.044 0
20572.726 0
20573.408 0
20574.090 0
20574.772 0
20575.455 0
20576.137 0
20576.819 1
20577.502 0
20578.184 0
20578.866 1
20579.548 0
20580.231 0
20580.913 0
20581.596 0
20582.278 0
20582.960 0
20583.643 0
20584.325 0
20585.007 0
20585.690 2
20586.372 1
20587.055 0
20587.737 0
20588.420 0
20589.102 0
20589.785 0
20590.467 0
20591.150 0
20591.832 0
20592.515 0
20593.197 0
20593.880 0
20594.562 0
20595.245 0
20595.928 0
20596.610 1
20597.293 2
20597.975 0
20598.658 0
20599.341 0
20600.023 0
20600.706 0
20601.389 0
20602.071 0
20602.754 1
20603.437 0
20604.120 0
20604.802 0
20605.485 1
20606.168 0
20606.851 0
20607.533 0
20608.216 11
20608.899 10
20609.582 8
20610.265 7
20610.948 2
20611.630 1
20612.313 3
20612.996 2
20613.679 0
20614.362 0
20615.045 0
20615.728 0
20616.411 0
20617.094 0
20617.777 1
20618.460 0
20619.143 0
20619.826 0
20620.509 0
20621.192 1
20621.875 1
20622.558 1
20623.241 2
20623.924 0
20624.607 0
20625.290 0
20625.973 0
20626.656 1
20627.339 1
20628.022 1
20628.706 4
20629.389 2
20630.072 7
20630.755 10
20631.438 5
20632.121 3
20632.805 2
20633.488 1
20634.171 0
20634.854 0
20635.538 0
20636.221 0
20636.904 0
20637.587 0
20638.271 0
20638.954 0
20639.637 0
20640.321 0
20641.004 2
20641.687 0
20642.371 0
20643.054 0
20643.738 0
20644.421 1
20645.104 0
20645.788 1
20646.471 0
20647.155 0
20647.838 0
20648.522 0
20649.205 0
20649.889 0
20650.572 0
20651.256 0
20651.939 0
20652.623 0
20653.306 0
20653.990 0
20654.673 0
20655.357 0
20656.041 0
20656.724 0
20657.408 0
20658.091 0
20658.775 0
20659.459 0
20660.142 0
20660.826 0
20661.510 0
20662.193 2
20662.877 2
20663.561 0
20664.245 2
20664.928 1
20665.612 0
20666.296 0
20666.980 0
20667.663 2
20668.347 0
20669.031 0
20669.715 0
20670.399 0
20671.082 0
20671.766 0
20672.450 0
20673.134 0
20673.818 2
20674.502 0
20675.186 0
20675.870 1
20676.554 2
20677.238 0
20677.922 1
20678.606 0
20679.290 0
20679.974 0
20680.658 0
20681.342 0
20682.026 0
20682.710 3
20683.394 1
20684.078 0
20684.762 0
20685.446 0
20686.130 0
20686.814 0
20687.498 0
20688.182 1
20688.867 0
20689.551 0
20690.235 0
20690.919 0
20691.603 0
20692.287 0
20692.972 0
20693.656 0
20694.340 3
20695.024 1
20695.709 1
20696.393 1
20697.077 0
20697.761 0
20698.446 0
20699.130 1
20699.814 0
20700.499 0
20701.183 0
20701.867 0
20702.552 1
20703.236 2
20703.921 0
20704.605 0
20705.289 0
20705.974 0
20706.658 0
20707.343 0
20708.027 0
20708.712 1
20709.396 0
20710.081 1
20710.765 0
20711.450 0
20712.134 3
20712.819 2
20713.503 3
20714.188 0
20714.872 0
20715.557 0
20716.242 0
20716.926 0
20717.611 2
20718.295 0
20718.980 0
20719.665 0
20720.349 0
20721.034 0
20721.719 0
20722.403 1
20723.088 0
20723.773 0
20724.458 0
20725.142 0
20725.827 0
20726.512 0
20727.197 0
20727.881 0
20728.566 0
20729.251 0
20729.936 0
20730.621 0
20731.306 0
20731.990 0
20732.675 0
20733.360 0
20734.045 18
20734.730 18
20735.415 10
20736.100 7
20736.785 3
20737.470 1
20738.155 1
20738.840 3
20739.525 3
20740.210 0
20740.895 0
20741.580 0
20742.265 0
20742.950 2
20743.635 0
20744.320 1
20745.005 0
20745.690 0
20746.375 0
20747.060 0
20747.745 0
20748.430 0
20749.116 0
20749.801 0
20750.486 0
20751.171 1
20751.856 0
20752.541 1
20753.227 2
20753.912 0
20754.597 1
20755.282 0
20755.968 0
20756.653 0
20757.338 0
20758.023 1
20758.709 0
20759.394 0
20760.079 0
20760.765 0
20761.450 0
20762.135 0
20762.821 0
20763.506 0
20764.192 0
20764.877 0
20765.562 0
20766.248 0
20766.933 1
20767.619 2
20768.304 1
20768.990 0
20769.675 0
20770.361 1
20771.046 0
20771.732 0
20772.417 0
20773.103 0
20773.788 0
20774.474 0
20775.159 0
20775.845 0
20776.531 0
20777.216 0
20777.902 0
20778.588 1
20779.273 1
20779.959 0
20780.644 0
20781.330 0
20782.016 0
20782.702 0
20783.387 0
20784.073 0
20784.759 0
20785.444 0
20786.130 1
20786.816 0
20787.502 0
20788.188 0
20788.873 2
20789.559 0
20790.245 0
20790.931 0
20791.617 0
20792.303 1
20792.988 0
20793.674 1
20794.360 0
20795.046 0
20795.732 0
20796.418 0
20797.104 0
20797.790 0
20798.476 0
20799.162 0
20799.848 0
20800.534 0
20801.220 0
20801.906 0
20802.592 0
20803.278 0
20803.964 0
20804.650 0
20805.336 0
20806.022 0
20806.708 0
20807.394 0
20808.080 2
20808.767 0
20809.453 0
20810.139 1
20810.825 2
20811.511 1
20812.197 2
20812.884 2
20813.570 0
20814.256 0
20814.942 0
20815.629 1
20816.315 0
20817.001 1
20817.687 0
20818.374 0
20819.060 0
20819.746 0
20820.433 0
20821.119 0
20821.805 0
20822.492 0
20823.178 0
20823.864 0
20824.551 1
20825.237 0
20825.924 1
20826.610 0
20827.297 1
20827.983 1
20828.669 1
20829.356 0
20830.042 0
20830.729 0
20831.415 0
20832.102 1
20832.788 0
20833.475 0
20834.162 0
20834.848 0
20835.535 0
20836.221 0
20836.908 0
20837.594 0
20838.281 0
20838.968 0
20839.654 0
20840.341 0
20841.028 0
20841.714 0
20842.401 0
20843.088 0
20843.775 0
20844.461 0
20845.148 0
20845.835 1
20846.521 0
20847.208 0
20847.895 0
20848.582 0
20849.269 0
20849.955 0
20850.642 0
20851.329 0
20852.016 0
20852.703 0
20853.390 0
20854.077 0
20854.763 2
20855.450 4
20856.137 1
20856.824 2
20857.511 1
20858.198 0
20858.885 0
20859.572 0
20860.259 0
20860.946 0
20861.633 0
20862.320 2
20863.007 1
20863.694 0
20864.381 0
20865.068 0
20865.755 0
20866.442 0
20867.130 0
20867.817 0
20868.504 0
20869.191 3
20869.878 3
20870.565 0
20871.252 0
20871.940 0
20872.627 1
20873.314 0
20874.001 1
20874.688 3
20875.376 1
20876.063 0
20876.750 0
20877.437 0
20878.125 0
20878.812 0
20879.499 2
20880.187 2
20880.874 0
20881.561 0
20882.249 0
20882.936 0
20883.623 0
20884.311 0
20884.998 0
20885.686 0
20886.373 0
20887.060 0
20887.748 0
20888.435 0
20889.123 0
20889.810 0
20890.498 0
20891.185 0
20891.873 0
20892.560 0
20893.248 0
20893.935 0
20894.623 0
20895.310 0
20895.998 0
20896.686 0
20897.373 0
20898.061 0
20898.748 0
20899.436 0
20900.124 1
20900.811 2
20901.499 1
20902.187 1
20902.874 0
20903.562 0
20904.250 0
20904.938 0
20905.625 5
20906.313 4
20907.001 1
20907.689 0
20908.376 0
20909.064 0
20909.752 1
20910.440 0
20911.128 1
20911.815 1
20912.503 0
20913.191 0
20913.879 0
20914.567 0
20915.255 0
20915.943 0
20916.631 0
20917.319 1
20918.007 2
20918.695 0
20919.382 0
20920.070 0
20920.758 0
20921.446 0
20922.134 0
20922.822 0
20923.511 2
20924.199 1
20924.887 1
20925.575 0
20926.263 1
20926.951 0
20927.639 0
20928.327 0
20929.015 0
20929.703 1
20930.391 0
20931.080 0
20931.768 1
20932.456 0
20933.144 0
20933.832 0
20934.521 0
20935.209 0
20935.897 0
20936.585 0
20937.274 0
20937.962 1
20938.650 1
20939.338 1
20940.027 1
20940.715 1
20941.403 0
20942.092 0
20942.780 0
20943.468 0
20944.157 1
20944.845 0
20945.534 0
20946.222 0
20946.910 0
20947.599 0
20948.287 0
20948.976 0
20949.664 0
20950.353 0
20951.041 2
20951.730 2
20952.418 1
20953.107 2
20953.795 5
20954.484 4
20955.172 1
20955.861 1
20956.550 4
20957.238 2
20957.927 0
20958.615 0
20959.304 0
20959.993 0
20960.681 0
20961.370 0
20962.059 0
20962.747 0
20963.436 0
20964.125 0
20964.813 0
20965.502 0
20966.191 0
20966.880 1
20967.568 0
20968.257 0
20968.946 0
20969.635 1
20970.323 0
20971.012 0
20971.701 0
20972.390 0
20973.079 1
20973.768 0
20974.457 0
20975.145 0
20975.834 0
20976.523 0
20977.212 0
20977.901 0
20978.590 0
20979.279 0
20979.968 1
20980.657 0
20981.346 0
20982.035 0
20982.724 0
20983.413 0
20984.102 2
20984.791 0
20985.480 1
20986.169 0
20986.858 0
20987.547 0
20988.236 0
20988.926 0
20989.615 0
20990.304 0
20990.993 0
20991.682 2
20992.371 1
20993.061 0
20993.750 0
20994.439 1
20995.128 0
20995.817 1
20996.507 0
20997.196 0
20997.885 0
20998.574 0
20999.264 0
20999.953 0
21000.642 0
21001.332 0
21002.021 0
21002.710 0
21003.400 0
21004.089 0
21004.778 4
21005.468 2
21006.157 2
21006.847 1
21007.536 0
21008.225 0
21008.915 0
21009.604 0
21010.294 0
21010.983 0
21011.673 0
21012.362 3
21013.052 5
21013.741 2
21014.431 2
21015.120 0
21015.810 0
21016.500 0
21017.189 1
21017.879 0
21018.568 0
21019.258 0
21019.948 1
21020.637 1
21021.327 0
21022.016 0
21022.706 0
21023.396 0
21024.086 0
21024.775 0
21025.465 0
21026.155 0
21026.844 0
21027.534 1
21028.224 0
21028.914 0
21029.604 0
21030.293 0
21030.983 0
21031.673 0
21032.363 0
21033.053 0
21033.742 0
21034.432 0
21035.122 1
21035.812 0
21036.502 0
21037.192 0
21037.882 0
21038.572 0
21039.262 0
21039.952 0
21040.642 1
21041.332 2
21042.022 0
21042.712 0
21043.402 0
21044.092 0
21044.782 0
21045.472 0
21046.162 0
21046.852 0
21047.542 0
21048.232 0
21048.922 0
21049.612 0
21050.302 0
21050.993 1
21051.683 6
21052.373 2
21053.063 0
21053.753 0
21054.443 1
21055.134 0
21055.824 1
21056.514 1
21057.204 0
21057.895 0
21058.585 0
21059.275 0
21059.965 0
21060.656 0
21061.346 0
21062.036 1
21062.727 0
21063.417 1
21064.107 0
21064.798 0
21065.488 0
21066.178 0
21066.869 0
21067.559 1
21068.250 2
21068.940 0
21069.631 0
21070.321 0
21071.011 0
21071.702 0
21072.392 0
21073.083 0
21073.773 0
21074.464 2
21075.155 1
21075.845 1
21076.536 1
21077.226 0
21077.917 0
21078.607 1
21079.298 1
21079.989 0
21080.679 0
21081.370 0
21082.061 1
21082.751 0
21083.442 2
21084.133 3
21084.823 2
21085.514 1
21086.205 0
21086.895 3
21087.586 1
21088.277 0
21088.968 0
21089.658 0
21090.349 0
21091.040 0
21091.731 1
21092.422 4
21093.112 0
21093.803 0
21094.494 0
21095.185 0
21095.876 2
21096.567 5
21097.258 2
21097.949 0
21098.640 0
21099.331 0
21100.021 0
21100.712 1
21101.403 1
21102.094 2
21102.785 1
21103.476 0
21104.167 0
21104.858 0
21105.549 0
21106.240 0
21106.932 2
21107.623 1
21108.314 0
21109.005 0
21109.696 6
21110.387 5
21111.078 2
21111.769 1
21112.460 0
21113.152 0
21113.843 0
21114.534 4
21115.225 2
21115.916 0
21116.608 0
21117.299 1
21117.990 0
21118.681 0
21119.373 0
21120.064 0
21120.755 0
21121.446 4
21122.138 11
21122.829 6
21123.520 3
21124.212 0
21124.903 0
21125.594 0
21126.286 1
21126.977 0
21127.669 0
21128.360 0
21129.051 0
21129.743 0
21130.434 0
21131.126 0
21131.817 0
21132.509 0
21133.200 0
21133.892 0
21134.583 0
21135.275 0
21135.966 0
21136.658 0
21137.349 0
21138.041 0
21138.733 4
21139.424 1
21140.116 1
21140.807 3
21141.499 3
21142.191 0
21142.882 1
21143.574 0
21144.266 0
21144.957 0
21145.649 0
21146.341 0
21147.033 0
21147.724 0
21148.416 0
21149.108 0
21149.800 0
21150.491 0
21151.183 0
21151.875 0
21152.567 0
21153.259 0
21153.950 1
21154.642 0
21155.334 0
21156.026 0
21156.718 1
21157.410 12
21158.102 13
21158.794 7
21159.485 4
21160.177 1
21160.869 2
21161.561 0
21162.253 0
21162.945 1
21163.637 0
21164.329 0
21165.021 1
21165.713 0
21166.405 0
21167.097 0
21167.789 0
21168.482 1
21169.174 0
21169.866 0
21170.558 0
21171.250 0
21171.942 0
21172.634 0
21173.326 1
21174.019 0
21174.711 1
21175.403 0
21176.095 0
21176.787 0
21177.480 0
21178.172 0
21178.864 1
21179.556 1
21180.249 0
21180.941 0
21181.633 0
21182.325 0
21183.018 0
21183.710 0
21184.402 1
21185.095 0
21185.787 0
21186.479 0
21187.172 0
21187.864 0
21188.557 0
21189.249 0
21189.941 1
21190.634 1
21191.326 2
21192.019 3
21192.711 0
21193.404 0
21194.096 0
21194.789 0
21195.481 6
21196.174 8
21196.866 4
21197.559 2
21198.251 0
21198.944 0
21199.637 0
21200.329 0
21201.022 0
21201.714 1
21202.407 0
21203.100 0
21203.792 0
21204.485 0
21205.178 0
21205.870 0
21206.563 3
21207.256 1
21207.949 0
21208.641 0
21209.334 0
21210.027 0
21210.720 0
21211.412 0
21212.105 0
21212.798 0
21213.491 0
21214.184 0
21214.876 1
21215.569 0
21216.262 2
21216.955 3
21217.648 0
21218.341 0
21219.034 0
21219.727 3
21220.419 3
21221.112 1
21221.805 1
21222.498 2
21223.191 0
21223.884 0
21224.577 0
21225.270 0
21225.963 0
21226.656 0
21227.349 0
21228.042 0
21228.735 0
21229.429 0
21230.122 0
21230.815 1
21231.508 1
21232.201 0
21232.894 1
21233.587 0
21234.280 0
21234.974 1
21235.667 0
21236.360 0
21237.053 2
21237.746 0
21238.440 0
21239.133 0
21239.826 0
21240.519 0
21241.213 4
21241.906 2
21242.599 0
21243.292 0
21243.986 0
21244.679 0
21245.372 0
21246.066 0
21246.759 10
21247.452 9
21248.146 1
21248.839 1
21249.533 0
21250.226 0
21250.920 0
21251.613 0
21252.306 0
21253.000 0
21253.693 0
21254.387 0
21255.080 0
21255.774 0
21256.467 1
21257.161 1
21257.854 0
21258.548 0
21259.242 0
21259.935 0
21260.629 1
21261.322 0
21262.016 1
21262.710 0
21263.403 0
21264.097 0
21264.790 0
21265.484 0
21266.178 1
21266.871 0
21267.565 1
21268.259 0
21268.953 0
21269.646 0
21270.340 1
21271.034 3
21271.728 0
21272.421 0
21273.115 0
21273.809 0
21274.503 0
21275.197 1
21275.890 0
21276.584 0
21277.278 0
21277.972 0
21278.666 0
21279.360 0
21280.054 0
21280.748 0
21281.442 0
21282.136 0
21282.829 0
21283.523 0
21284.217 0
21284.911 0
21285.605 0
21286.299 1
21286.993 0
21287.687 0
21288.381 0
21289.076 0
21289.770 1
21290.464 0
21291.158 0
21291.852 0
21292.546 0
21293.240 0
21293.934 0
21294.628 0
21295.323 1
21296.017 1
21296.711 2
21297.405 1
21298.099 0
21298.793 0
21299.488 0
21300.182 2
21300.876 3
21301.570 0
21302.265 0
21302.959 0
21303.653 0
21304.348 0
21305.042 0
21305.736 0
21306.431 0
21307.125 1
21307.819 2
21308.514 1
21309.208 1
21309.902 1
21310.597 0
21311.291 0
21311.986 0
21312.680 2
21313.375 0
21314.069 0
21314.764 1
21315.458 0
21316.153 0
21316.847 0
21317.542 0
21318.236 0
21318.931 1
21319.625 0
21320.320 1
21321.014 2
21321.709 0
21322.404 0
21323.098 1
21323.793 0
21324.487 1
21325.182 0
21325.877 0
21326.571 2
21327.266 0
21327.961 0
21328.655 2
21329.350 0
21330.045 0
21330.740 2
21331.434 1
21332.129 0
21332.824 1
21333.519 2
21334.213 0
21334.908 0
21335.603 0
21336.298 0
21336.993 0
21337.688 0
21338.382 0
21339.077 0
21339.772 0
21340.467 0
21341.162 0
21341.857 0
21342.552 0
21343.247 0
21343.942 1
21344.637 4
21345.332 2
21346.027 1
21346.722 0
21347.417 0
21348.112 0
21348.807 0
21349.502 0
21350.197 0
21350.892 0
21351.587 0
21352.282 1
21352.977 0
21353.672 1
21354.367 0
21355.063 0
21355.758 0
21356.453 0
21357.148 0
21357.843 0
21358.538 0
21359.234 2
21359.929 0
21360.624 0
21361.319 0
21362.015 0
21362.710 0
21363.405 0
21364.100 0
21364.796 0
21365.491 0
21366.186 1
21366.882 0
21367.577 1
21368.272 0
21368.968 0
21369.663 0
21370.358 0
21371.054 0
21371.749 0
21372.445 3
21373.140 2
21373.835 0
21374.531 0
21375.226 1
21375.922 0
21376.617 2
21377.313 0
21378.008 0
21378.704 1
21379.399 3
21380.095 0
21380.791 0
21381.486 3
21382.182 4
21382.877 1
21383.573 0
21384.268 0
21384.964 0
21385.660 0
21386.355 0
21387.051 0
21387.747 0
21388.442 0
21389.138 1
21389.834 2
21390.530 1
21391.225 0
21391.921 0
21392.617 0
21393.312 1
21394.008 1
21394.704 0
21395.400 0
21396.096 0
21396.791 2
21397.487 3
21398.183 0
21398.879 1
21399.575 0
21400.271 0
21400.967 1
21401.662 0
21402.358 0
21403.054 0
21403.750 0
21404.446 0
21405.142 0
21405.838 0
21406.534 1
21407.230 0
21407.926 0
21408.622 2
21409.318 0
21410.014 0
21410.710 0
21411.406 0
21412.102 0
21412.798 0
21413.494 1
21414.191 0
21414.887 0
21415.583 0
21416.279 0
21416.975 0
21417.671 0
21418.367 0
21419.064 0
21419.760 1
21420.456 1
21421.152 2
21421.848 0
21422.545 0
21423.241 0
21423.937 0
21424.633 0
21425.330 1
21426.026 0
21426.722 1
21427.419 1
21428.115 1
21428.811 0
21429.508 0
21430.204 0
21430.900 0
21431.597 0
21432.293 2
21432.990 1
21433.686 0
21434.383 0
21435.079 0
21435.775 0
21436.472 0
21437.168 1
21437.865 0
21438.561 0
21439.258 0
21439.954 0
21440.651 0
21441.347 1
21442.044 2
21442.741 2
21443.437 1
21444.134 0
21444.830 0
21445.527 1
21446.224 0
21446.920 0
21447.617 0
21448.314 0
21449.010 0
21449.707 0
21450.404 0
21451.100 1
21451.797 1
21452.494 0
21453.190 0
21453.887 0
21454.584 0
21455.281 0
21455.978 0
21456.674 0
21457.371 0
21458.068 0
21458.765 0
21459.462 0
21460.159 0
21460.855 0
21461.552 0
21462.249 0
21462.946 0
21463.643 0
21464.340 0
21465.037 1
21465.734 0
21466.431 0
21467.128 3
21467.825 0
21468.522 1
21469.219 0
21469.916 0
21470.613 0
21471.310 0
21472.007 0
21472.704 0
21473.401 0
21474.098 0
21474.795 0
21475.492 0
21476.189 1
21476.886 1
21477.584 1
21478.281 0
21478.978 0
21479.675 0
21480.372 0
21481.069 0
21481.767 1
21482.464 0
21483.161 0
21483.858 0
21484.556 0
21485.253 0
21485.950 0
21486.647 2
21487.345 0
21488.042 0
21488.739 0
21489.437 0
21490.134 0
21490.831 0
21491.529 0
21492.226 0
21492.923 0
21493.621 0
21494.318 0
21495.016 0
21495.713 1
21496.411 1
21497.108 0
21497.805 0
21498.503 1
21499.200 3
21499.898 1
21500.595 0
21501.293 0
21501.991 0
21502.688 0
21503.386 1
21504.083 0
21504.781 0
21505.478 0
21506.176 0
21506.874 0
21507.571 0
21508.269 1
21508.967 0
21509.664 0
21510.362 0
21511.060 2
21511.757 0
21512.455 0
21513.153 0
21513.850 0
21514.548 0
21515.246 0
21515.944 1
21516.641 1
21517.339 0
21518.037 0
21518.735 0
21519.433 0
21520.130 2
21520.828 1
21521.526 0
21522.224 0
21522.922 1
21523.620 1
21524.318 0
21525.016 0
21525.714 0
21526.411 0
21527.109 0
21527.807 0
21528.505 0
21529.203 0
21529.901 0
21530.599 0
21531.297 1
21531.995 0
21532.693 0
21533.391 0
21534.090 0
21534.788 0
21535.486 0
21536.184 0
21536.882 1
21537.580 0
21538.278 0
21538.976 0
21539.674 0
21540.373 0
21541.071 2
21541.769 4
21542.467 0
21543.165 0
21543.864 0
21544.562 0
21545.260 0
21545.958 2
21546.657 0
21547.355 2
21548.053 1
21548.751 2
21549.450 1
21550.148 0
21550.846 0
21551.545 0
21552.243 0
21552.941 0
21553.640 0
21554.338 0
21555.037 0
21555.735 0
21556.433 0
21557.132 0
21557.830 0
21558.529 0
21559.227 0
21559.926 0
21560.624 1
21561.323 1
21562.021 0
21562.720 0
21563.418 3
21564.117 1
21564.815 1
21565.514 0
21566.213 0
21566.911 0
21567.610 0
21568.308 0
21569.007 0
21569.706 0
21570.404 0
21571.103 1
21571.802 0
21572.500 0
21573.199 1
21573.898 0
21574.596 0
21575.295 1
21575.994 2
21576.693 2
21577.391 1
21578.090 0
21578.789 0
21579.488 0
21580.187 0
21580.885 0
21581.584 0
21582.283 0
21582.982 0
21583.681 0
21584.380 0
21585.079 0
21585.778 0
21586.476 1
21587.175 0
21587.874 0
21588.573 0
21589.272 0
21589.971 2
21590.670 1
21591.369 1
21592.068 1
21592.767 1
21593.466 0
21594.165 0
21594.864 0
21595.563 3
21596.262 4
21596.961 2
21597.661 1
21598.360 0
21599.059 0
21599.758 0
21600.457 1
21601.156 0
21601.855 0
21602.555 0
21603.254 0
21603.953 0
21604.652 0
21605.351 0
21606.051 1
21606.750 0
21607.449 0
21608.148 0
21608.848 4
21609.547 5
21610.246 1
21610.946 0
21611.645 1
21612.344 4
21613.044 4
21613.743 2
21614.442 0
21615.142 0
21615.841 0
21616.540 0
21617.240 0
21617.939 1
21618.639 0
21619.338 0
21620.038 0
21620.737 0
21621.437 0
21622.136 0
21622.836 0
21623.535 0
21624.235 0
21624.934 0
21625.634 0
21626.333 0
21627.033 0
21627.732 0
21628.432 0
21629.132 2
21629.831 1
21630.531 0
21631.231 1
21631.930 4
21632.630 1
21633.330 0
21634.029 2
21634.729 1
21635.429 0
21636.128 0
21636.828 0
21637.528 0
21638.228 1
21638.927 0
21639.627 0
21640.327 1
21641.027 0
21641.727 0
21642.426 0
21643.126 2
21643.826 2
21644.526 0
21645.226 1
21645.926 0
21646.626 1
21647.325 0
21648.025 0
21648.725 0
21649.425 0
21650.125 0
21650.825 0
21651.525 2
21652.225 1
21652.925 2
21653.625 0
21654.325 0
21655.025 1
21655.725 0
21656.425 0
21657.125 0
21657.825 0
21658.525 0
21659.226 1
21659.926 1
21660.626 0
21661.326 1
21662.026 0
21662.726 0
21663.426 1
21664.127 0
21664.827 0
21665.527 0
21666.227 0
21666.927 0
21667.628 0
21668.328 0
21669.028 0
21669.728 6
21670.429 3
21671.129 0
21671.829 0
21672.530 1
21673.230 1
21673.930 0
21674.631 0
21675.331 0
21676.031 0
21676.732 0
21677.432 0
21678.133 0
21678.833 0
21679.533 0
21680.234 0
21680.934 0
21681.635 0
21682.335 0
21683.036 0
21683.736 0
21684.437 0
21685.137 0
21685.838 0
21686.538 0
21687.239 3
21687.939 1
21688.640 1
21689.341 0
21690.041 0
21690.742 0
21691.442 0
21692.143 0
21692.844 1
21693.544 1
21694.245 0
21694.946 0
21695.646 0
21696.347 1
21697.048 0
21697.748 0
21698.449 0
21699.150 0
21699.851 0
21700.551 0
21701.252 0
21701.953 0
21702.654 0
21703.355 1
21704.055 3
21704.756 1
21705.457 1
21706.158 0
21706.859 0
21707.560 1
21708.261 0
21708.962 0
21709.662 0
21710.363 0
21711.064 0
21711.765 0
21712.466 0
21713.167 0
21713.868 1
21714.569 0
21715.270 0
21715.971 0
21716.672 0
21717.373 1
21718.074 0
21718.775 0
21719.477 0
21720.178 1
21720.879 0
21721.580 0
21722.281 0
21722.982 1
21723.683 0
21724.384 0
21725.086 0
21725.787 0
21726.488 0
21727.189 0
21727.890 0
21728.592 0
21729.293 0
21729.994 1
21730.695 0
21731.397 0
21732.098 1
21732.799 0
21733.500 3
21734.202 19
21734.903 14
21735.604 8
21736.306 4
21737.007 3
21737.708 1
21738.410 0
21739.111 0
21739.813 1
21740.514 0
21741.216 1
21741.917 0
21742.618 1
21743.320 0
21744.021 0
21744.723 0
21745.424 0
21746.126 0
21746.827 0
21747.529 0
21748.230 0
21748.932 0
21749.634 0
21750.335 1
21751.037 0
21751.738 0
21752.440 5
21753.142 3
21753.843 1
21754.545 0
21755.246 2
21755.948 1
21756.650 0
21757.352 0
21758.053 0
21758.755 2
21759.457 2
21760.158 1
21760.860 0
21761.562 0
21762.264 0
21762.965 0
21763.667 1
21764.369 0
21765.071 4
21765.773 12
21766.475 13
21767.176 6
21767.878 3
21768.580 1
21769.282 2
21769.984 2
21770.686 2
21771.388 0
21772.090 2
21772.792 0
21773.494 0
21774.196 0
21774.898 2
21775.599 0
21776.301 0
21777.003 0
21777.706 0
21778.408 0
21779.110 0
21779.812 0
21780.514 0
21781.216 0
21781.918 0
21782.620 0
21783.322 0
21784.024 0
21784.726 0
21785.428 0
21786.131 0
21786.833 0
21787.535 0
21788.237 0
21788.939 0
21789.642 0
21790.344 2
21791.046 1
21791.748 0
21792.451 0
21793.153 0
21793.855 0
21794.557 1
21795.260 1
21795.962 15
21796.664 12
21797.367 7
21798.069 6
21798.771 0
21799.474 1
21800.176 0
21800.879 0
21801.581 0
21802.283 0
21802.986 0
21803.688 0
21804.391 0
21805.093 0
21805.796 1
21806.498 0
21807.201 1
21807.903 0
21808.606 0
21809.308 0
21810.011 0
21810.713 0
21811.416 0
21812.118 0
21812.821 1
21813.524 0
21814.226 0
21814.929 0
21815.632 0
21816.334 0
21817.037 0
21817.740 0
21818.442 0
21819.145 2
21819.848 2
21820.550 2
21821.253 1
21821.956 1
21822.659 0
21823.361 0
21824.064 1
21824.767 0
21825.470 0
21826.172 1
21826.875 2
21827.578 0
21828.281 0
21828.984 0
21829.687 0
21830.390 0
21831.092 0
21831.795 0
21832.498 2
21833.201 0
21833.904 0
21834.607 0
21835.310 0
21836.013 1
21836.716 0
21837.419 0
21838.122 0
21838.825 0
21839.528 0
21840.231 0
21840.934 0
21841.637 0
21842.340 0
21843.043 0
21843.746 0
21844.449 5
21845.153 2
21845.856 0
21846.559 0
21847.262 0
21847.965 0
21848.668 0
21849.371 1
21850.075 0
21850.778 0
21851.481 0
21852.184 0
21852.888 1
21853.591 0
21854.294 2
21854.997 0
21855.701 0
21856.404 0
21857.107 0
21857.811 0
21858.514 0
21859.217 0
21859.921 0
21860.624 2
21861.327 0
21862.031 0
21862.734 0
21863.437 0
21864.141 3
21864.844 2
21865.548 1
21866.251 2
21866.955 0
21867.658 0
21868.362 0
21869.065 0
21869.769 0
21870.472 0
21871.176 0
21871.879 0
21872.583 1
21873.286 0
21873.990 0
21874.694 0
21875.397 0
21876.101 0
21876.804 0
21877.508 2
21878.212 2
21878.915 0
21879.619 1
21880.323 0
21881.026 0
21881.730 0
21882.434 0
21883.138 1
21883.841 0
21884.545 0
21885.249 0
21885.953 0
21886.656 0
21887.360 0
21888.064 0
21888.768 0
21889.472 0
21890.175 0
21890.879 2
21891.583 1
21892.287 0
21892.991 0
21893.695 0
21894.399 0
21895.103 1
21895.807 2
21896.511 0
21897.215 0
21897.918 0
21898.622 1
21899.326 0
21900.030 0
21900.734 0
21901.439 0
21902.143 0
21902.847 0
21903.551 0
21904.255 2
21904.959 1
21905.663 0
21906.367 1
21907.071 0
21907.775 1
21908.479 0
21909.184 0
21909.888 0
21910.592 0
21911.296 0
21912.000 0
21912.704 0
21913.409 1
21914.113 2
21914.817 0
21915.521 0
21916.226 0
21916.930 0
21917.634 0
21918.339 0
21919.043 0
21919.747 0
21920.451 0
21921.156 0
21921.860 0
21922.565 0
21923.269 0
21923.973 0
21924.678 0
21925.382 0
21926.087 0
21926.791 1
21927.495 0
21928.200 0
21928.904 0
21929.609 0
21930.313 0
21931.018 0
21931.722 0
21932.427 0
21933.131 0
21933.836 0
21934.540 0
21935.245 0
21935.950 0
21936.654 0
21937.359 0
21938.063 0
21938.768 0
21939.473 0
21940.177 0
21940.882 0
21941.587 0
21942.291 1
21942.996 0
21943.701 1
21944.406 1
21945.110 0
21945.815 1
21946.520 0
21947.225 0
21947.929 0
21948.634 0
21949.339 0
21950.044 1
21950.748 0
21951.453 0
21952.158 0
21952.863 0
21953.568 0
21954.273 0
21954.978 0
21955.683 1
21956.387 2
21957.092 1
21957.797 0
21958.502 0
21959.207 0
21959.912 1
21960.617 4
21961.322 0
21962.027 0
21962.732 1
21963.437 0
21964.142 0
21964.847 1
21965.552 0
21966.257 0
21966.963 1
21967.668 2
21968.373 1
21969.078 1
21969.783 0
21970.488 1
21971.193 1
21971.898 2
21972.604 2
21973.309 2
21974.014 0
21974.719 0
21975.424 0
21976.130 0
21976.835 1
21977.540 2
21978.245 2
21978.951 0
21979.656 0
21980.361 0
21981.067 1
21981.772 0
21982.477 4
21983.183 2
21983.888 2
21984.593 0
21985.299 0
21986.004 0
21986.709 0
21987.415 0
21988.120 0
21988.826 0
21989.531 0
21990.237 0
21990.942 0
21991.648 0
21992.353 0
21993.059 0
21993.764 0
21994.470 0
21995.175 0
21995.881 0
21996.586 3
21997.292 0
21997.997 1
21998.703 1
21999.409 0
22000.114 1
22000.820 9
22001.526 7
22002.231 3
22002.937 3
22003.643 0
22004.348 0
22005.054 0
22005.760 0
22006.465 0
22007.171 0
22007.877 0
22008.583 0
22009.288 2
22009.994 0
22010.700 1
22011.406 0
22012.112 3
22012.817 2
22013.523 1
22014.229 0
22014.935 0
22015.641 1
22016.347 0
22017.053 0
22017.758 0
22018.464 0
22019.170 0
22019.876 0
22020.582 0
22021.288 0
22021.994 0
22022.700 0
22023.406 0
22024.112 0
22024.818 1
22025.524 0
22026.230 0
22026.936 0
22027.642 0
22028.348 0
22029.054 0
22029.761 0
22030.467 0
22031.173 0
22031.879 1
22032.585 2
22033.291 0
22033.997 0
22034.704 0
22035.410 0
22036.116 0
22036.822 0
22037.528 0
22038.235 2
22038.941 1
22039.647 0
22040.353 0
22041.060 0
22041.766 0
22042.472 0
22043.179 0
22043.885 0
22044.591 0
22045.298 0
22046.004 0
22046.710 0
22047.417 0
22048.123 0
22048.829 0
22049.536 2
22050.242 1
22050.949 3
22051.655 1
22052.362 0
22053.068 0
22053.775 0
22054.481 0
22055.188 0
22055.894 1
22056.601 0
22057.307 0
22058.014 1
22058.720 0
22059.427 1
22060.133 0
22060.840 0
22061.547 0
22062.253 0
22062.960 1
22063.667 0
22064.373 0
22065.080 0
22065.787 2
22066.493 0
22067.200 0
22067.907 0
22068.613 2
22069.320 1
22070.027 0
22070.734 1
22071.440 0
22072.147 2
22072.854 1
22073.561 0
22074.268 0
22074.974 0
22075.681 0
22076.388 0
22077.095 1
22077.802 2
22078.509 1
22079.216 1
22079.922 0
22080.629 0
22081.336 0
22082.043 0
22082.750 1
22083.457 0
22084.164 0
22084.871 1
22085.578 0
22086.285 0
22086.992 0
22087.699 0
22088.406 0
22089.113 0
22089.820 0
22090.527 0
22091.234 0
22091.942 0
22092.649 0
22093.356 0
22094.063 0
22094.770 0
22095.477 2
22096.184 0
22096.892 0
22097.599 1
22098.306 0
22099.013 1
22099.720 0
22100.428 0
22101.135 0
22101.842 0
22102.549 0
22103.257 0
22103.964 1
22104.671 2
22105.379 0
22106.086 0
22106.793 0
22107.501 1
22108.208 0
22108.915 2
22109.623 4
22110.330 5
22111.038 2
22111.745 0
22112.452 0
22113.160 0
22113.867 0
22114.575 0
22115.282 1
22115.990 0
22116.697 0
22117.405 2
22118.112 1
22118.820 0
22119.527 0
22120.235 0
22120.942 2
22121.650 0
22122.358 0
22123.065 0
22123.773 0
22124.480 0
22125.188 0
22125.896 0
22126.603 3
22127.311 1
22128.019 1
22128.726 0
22129.434 0
22130.142 0
22130.849 0
22131.557 0
22132.265 0
22132.973 2
22133.680 1
22134.388 0
22135.096 0
22135.804 0
22136.512 0
22137.220 0
22137.927 0
22138.635 0
22139.343 0
22140.051 0
22140.759 0
22141.467 1
22142.175 0
22142.883 1
22143.590 0
22144.298 0
22145.006 0
22145.714 0
22146.422 0
22147.130 0
22147.838 0
22148.546 0
22149.254 0
22149.962 0
22150.670 0
22151.378 1
22152.087 0
22152.795 0
22153.503 0
22154.211 0
22154.919 3
22155.627 2
22156.335 2
22157.043 0
22157.751 0
22158.460 6
22159.168 4
22159.876 1
22160.584 2
22161.292 2
22162.001 1
22162.709 0
22163.417 0
22164.125 0
22164.834 0
22165.542 0
22166.250 0
22166.959 0
22167.667 0
22168.375 1
22169.084 0
22169.792 0
22170.500 3
22171.209 5
22171.917 0
22172.625 0
22173.334 0
22174.042 0
22174.751 0
22175.459 0
22176.168 1
22176.876 1
22177.584 1
22178.293 2
22179.001 0
22179.710 0
22180.418 0
22181.127 0
22181.836 1
22182.544 1
22183.253 0
22183.961 0
22184.670 0
22185.378 0
22186.087 0
22186.796 0
22187.504 1
22188.213 0
22188.922 0
22189.630 0
22190.339 0
22191.048 0
22191.756 0
22192.465 1
22193.174 0
22193.883 0
22194.591 0
22195.300 0
22196.009 1
22196.718 0
22197.426 0
22198.135 0
22198.844 0
22199.553 0
22200.262 0
22200.971 0
22201.679 0
22202.388 0
22203.097 0
22203.806 0
