# Supplementary material for: LIMPIC: a computational method for the separation of protein MALDI-TOF-MS signals from noise
Source: BMC Bioinformatics. 2007 Mar 26;8:101. doi: 10.1186/1471-2105-8-101 (PMC1847688; doi:10.1186/1471-2105-8-101)
Supplement: Additional File 3 — Compressed archive of 30 text files, containing MALDI-TOF-MS data acquired from human plasma samples. [file 1471-2105-8-101-S3.zip › Plasma/P_29.txt]

4988.452 0
4988.787 0
4989.122 0
4989.458 0
4989.793 0
4990.128 0
4990.463 0
4990.799 0
4991.134 77
4991.469 57
4991.804 46
4992.140 51
4992.475 63
4992.810 70
4993.146 78
4993.481 65
4993.816 50
4994.152 49
4994.487 47
4994.823 48
4995.158 54
4995.493 60
4995.829 66
4996.164 63
4996.500 47
4996.835 63
4997.171 79
4997.506 64
4997.842 56
4998.177 98
4998.513 106
4998.848 76
4999.184 63
4999.519 55
4999.855 51
5000.190 64
5000.526 63
5000.861 51
5001.197 45
5001.533 61
5001.868 83
5002.204 52
5002.540 65
5002.875 79
5003.211 103
5003.547 107
5003.882 100
5004.218 80
5004.554 58
5004.889 56
5005.225 50
5005.561 70
5005.897 69
5006.232 51
5006.568 55
5006.904 71
5007.240 73
5007.576 70
5007.912 63
5008.247 76
5008.583 63
5008.919 46
5009.255 47
5009.591 48
5009.927 60
5010.263 67
5010.599 55
5010.934 61
5011.270 68
5011.606 63
5011.942 46
5012.278 45
5012.614 41
5012.950 49
5013.286 67
5013.622 54
5013.958 29
5014.294 42
5014.630 67
5014.967 50
5015.303 42
5015.639 33
5015.975 24
5016.311 23
5016.647 26
5016.983 28
5017.319 36
5017.655 37
5017.992 44
5018.328 39
5018.664 46
5019.000 45
5019.336 32
5019.673 27
5020.009 41
5020.345 57
5020.681 64
5021.018 58
5021.354 45
5021.690 40
5022.027 32
5022.363 44
5022.699 48
5023.036 59
5023.372 62
5023.708 71
5024.045 61
5024.381 54
5024.717 45
5025.054 34
5025.390 46
5025.727 43
5026.063 34
5026.399 44
5026.736 32
5027.072 19
5027.409 33
5027.745 40
5028.082 36
5028.418 33
5028.755 38
5029.091 36
5029.428 43
5029.765 45
5030.101 53
5030.438 50
5030.774 43
5031.111 66
5031.448 55
5031.784 39
5032.121 35
5032.458 37
5032.794 46
5033.131 45
5033.468 54
5033.804 51
5034.141 49
5034.478 45
5034.814 37
5035.151 46
5035.488 36
5035.825 31
5036.161 32
5036.498 34
5036.835 50
5037.172 54
5037.509 43
5037.845 40
5038.182 44
5038.519 47
5038.856 65
5039.193 62
5039.530 88
5039.867 81
5040.204 69
5040.541 51
5040.877 43
5041.214 54
5041.551 47
5041.888 68
5042.225 70
5042.562 69
5042.899 63
5043.236 77
5043.573 74
5043.910 64
5044.247 77
5044.584 59
5044.922 55
5045.259 49
5045.596 60
5045.933 63
5046.270 63
5046.607 48
5046.944 59
5047.281 44
5047.619 69
5047.956 82
5048.293 66
5048.630 57
5048.967 42
5049.304 62
5049.642 56
5049.979 80
5050.316 85
5050.653 69
5050.991 83
5051.328 91
5051.665 71
5052.003 83
5052.340 64
5052.677 71
5053.015 75
5053.352 76
5053.689 63
5054.027 66
5054.364 64
5054.701 82
5055.039 81
5055.376 78
5055.714 86
5056.051 89
5056.389 100
5056.726 88
5057.064 82
5057.401 92
5057.739 101
5058.076 118
5058.414 115
5058.751 91
5059.089 97
5059.426 83
5059.764 109
5060.101 119
5060.439 89
5060.777 79
5061.114 81
5061.452 93
5061.789 93
5062.127 72
5062.465 56
5062.802 69
5063.140 95
5063.478 83
5063.815 78
5064.153 64
5064.491 75
5064.829 72
5065.166 77
5065.504 70
5065.842 80
5066.180 76
5066.517 68
5066.855 78
5067.193 60
5067.531 58
5067.869 80
5068.207 92
5068.544 93
5068.882 126
5069.220 143
5069.558 160
5069.896 145
5070.234 149
5070.572 166
5070.910 168
5071.248 187
5071.586 174
5071.924 201
5072.262 180
5072.600 139
5072.938 138
5073.276 156
5073.614 171
5073.952 158
5074.290 153
5074.628 160
5074.966 145
5075.304 158
5075.642 130
5075.980 131
5076.318 103
5076.656 105
5076.995 71
5077.333 67
5077.671 79
5078.009 82
5078.347 70
5078.685 66
5079.024 76
5079.362 59
5079.700 70
5080.038 62
5080.377 71
5080.715 76
5081.053 74
5081.391 67
5081.730 61
5082.068 52
5082.406 47
5082.745 54
5083.083 62
5083.421 50
5083.760 60
5084.098 81
5084.436 53
5084.775 72
5085.113 68
5085.452 43
5085.790 52
5086.129 50
5086.467 48
5086.806 55
5087.144 64
5087.482 52
5087.821 58
5088.160 47
5088.498 60
5088.837 77
5089.175 79
5089.514 60
5089.852 50
5090.191 46
5090.529 44
5090.868 49
5091.207 57
5091.545 55
5091.884 63
5092.223 57
5092.561 69
5092.900 65
5093.239 51
5093.577 42
5093.916 39
5094.255 30
5094.593 39
5094.932 37
5095.271 40
5095.610 51
5095.948 44
5096.287 37
5096.626 48
5096.965 53
5097.304 50
5097.642 51
5097.981 59
5098.320 44
5098.659 56
5098.998 56
5099.337 57
5099.676 45
5100.015 32
5100.353 44
5100.692 51
5101.031 44
5101.370 46
5101.709 46
5102.048 46
5102.387 45
5102.726 66
5103.065 76
5103.404 74
5103.743 76
5104.082 115
5104.421 106
5104.760 88
5105.099 81
5105.439 96
5105.778 108
5106.117 135
5106.456 110
5106.795 92
5107.134 99
5107.473 105
5107.813 89
5108.152 88
5108.491 90
5108.830 100
5109.169 89
5109.509 76
5109.848 61
5110.187 59
5110.526 60
5110.866 68
5111.205 58
5111.544 41
5111.883 65
5112.223 67
5112.562 58
5112.901 81
5113.241 78
5113.580 75
5113.919 66
5114.259 67
5114.598 61
5114.938 54
5115.277 42
5115.616 57
5115.956 38
5116.295 47
5116.635 42
5116.974 37
5117.314 40
5117.653 44
5117.993 39
5118.332 33
5118.672 37
5119.011 30
5119.351 23
5119.690 23
5120.030 44
5120.370 57
5120.709 55
5121.049 53
5121.388 42
5121.728 30
5122.068 36
5122.407 30
5122.747 47
5123.087 48
5123.426 33
5123.766 58
5124.106 64
5124.445 65
5124.785 47
5125.125 39
5125.465 43
5125.804 49
5126.144 40
5126.484 44
5126.824 51
5127.164 68
5127.503 58
5127.843 41
5128.183 42
5128.523 46
5128.863 40
5129.203 33
5129.543 41
5129.883 53
5130.222 61
5130.562 44
5130.902 39
5131.242 41
5131.582 69
5131.922 58
5132.262 45
5132.602 35
5132.942 31
5133.282 34
5133.622 29
5133.962 47
5134.302 36
5134.642 39
5134.982 40
5135.322 28
5135.663 26
5136.003 18
5136.343 26
5136.683 37
5137.023 45
5137.363 31
5137.703 42
5138.043 47
5138.384 57
5138.724 48
5139.064 56
5139.404 64
5139.744 75
5140.085 62
5140.425 42
5140.765 49
5141.106 39
5141.446 46
5141.786 41
5142.126 43
5142.467 44
5142.807 47
5143.147 56
5143.488 40
5143.828 28
5144.168 34
5144.509 37
5144.849 44
5145.190 39
5145.530 39
5145.870 27
5146.211 43
5146.551 64
5146.892 71
5147.232 67
5147.573 59
5147.913 39
5148.254 40
5148.594 55
5148.935 40
5149.275 39
5149.616 43
5149.957 32
5150.297 31
5150.638 42
5150.978 44
5151.319 56
5151.660 43
5152.000 45
5152.341 48
5152.681 41
5153.022 78
5153.363 66
5153.703 66
5154.044 57
5154.385 46
5154.726 50
5155.066 44
5155.407 43
5155.748 37
5156.089 40
5156.429 31
5156.770 28
5157.111 31
5157.452 33
5157.793 28
5158.133 19
5158.474 25
5158.815 29
5159.156 47
5159.497 35
5159.838 34
5160.179 38
5160.520 46
5160.861 31
5161.201 57
5161.542 40
5161.883 39
5162.224 50
5162.565 43
5162.906 49
5163.247 45
5163.588 34
5163.929 38
5164.270 28
5164.611 27
5164.953 17
5165.294 31
5165.635 39
5165.976 40
5166.317 40
5166.658 31
5166.999 30
5167.340 40
5167.681 33
5168.023 31
5168.364 22
5168.705 17
5169.046 19
5169.387 32
5169.729 41
5170.070 47
5170.411 49
5170.752 36
5171.094 44
5171.435 46
5171.776 46
5172.117 34
5172.459 28
5172.800 29
5173.141 22
5173.483 39
5173.824 44
5174.165 45
5174.507 35
5174.848 33
5175.190 35
5175.531 27
5175.872 19
5176.214 24
5176.555 25
5176.897 26
5177.238 33
5177.580 30
5177.921 38
5178.263 58
5178.604 45
5178.946 33
5179.287 33
5179.629 30
5179.970 26
5180.312 30
5180.653 43
5180.995 36
5181.337 43
5181.678 39
5182.020 33
5182.362 32
5182.703 39
5183.045 41
5183.387 33
5183.728 54
5184.070 70
5184.412 56
5184.753 53
5185.095 48
5185.437 45
5185.779 41
5186.120 38
5186.462 27
5186.804 29
5187.146 41
5187.487 50
5187.829 53
5188.171 44
5188.513 45
5188.855 41
5189.197 25
5189.538 17
5189.880 32
5190.222 37
5190.564 48
5190.906 52
5191.248 43
5191.590 35
5191.932 28
5192.274 37
5192.616 35
5192.958 26
5193.300 46
5193.642 49
5193.984 48
5194.326 60
5194.668 46
5195.010 41
5195.352 47
5195.694 38
5196.036 29
5196.378 37
5196.720 46
5197.063 43
5197.405 36
5197.747 47
5198.089 48
5198.431 36
5198.773 49
5199.115 80
5199.458 69
5199.800 80
5200.142 82
5200.484 80
5200.827 48
5201.169 47
5201.511 53
5201.853 57
5202.196 39
5202.538 39
5202.880 53
5203.223 57
5203.565 37
5203.907 54
5204.250 68
5204.592 55
5204.934 55
5205.277 49
5205.619 50
5205.962 82
5206.304 58
5206.646 50
5206.989 48
5207.331 36
5207.674 36
5208.016 55
5208.359 46
5208.701 45
5209.044 51
5209.386 48
5209.729 40
5210.071 48
5210.414 49
5210.757 52
5211.099 59
5211.442 60
5211.784 42
5212.127 62
5212.470 74
5212.812 61
5213.155 42
5213.498 45
5213.840 59
5214.183 61
5214.526 40
5214.868 33
5215.211 23
5215.554 42
5215.897 39
5216.239 29
5216.582 31
5216.925 28
5217.268 28
5217.610 49
5217.953 44
5218.296 32
5218.639 36
5218.982 36
5219.325 43
5219.667 45
5220.010 42
5220.353 43
5220.696 37
5221.039 40
5221.382 47
5221.725 50
5222.068 49
5222.411 44
5222.754 48
5223.097 38
5223.440 44
5223.783 36
5224.126 22
5224.469 44
5224.812 41
5225.155 32
5225.498 36
5225.841 65
5226.184 72
5226.527 53
5226.870 47
5227.213 42
5227.556 29
5227.900 32
5228.243 38
5228.586 37
5228.929 34
5229.272 23
5229.615 27
5229.959 24
5230.302 46
5230.645 28
5230.988 33
5231.331 33
5231.675 52
5232.018 44
5232.361 28
5232.705 34
5233.048 38
5233.391 42
5233.735 26
5234.078 37
5234.421 45
5234.765 36
5235.108 36
5235.451 29
5235.795 32
5236.138 33
5236.482 54
5236.825 29
5237.168 35
5237.512 24
5237.855 24
5238.199 38
5238.542 44
5238.886 43
5239.229 50
5239.573 37
5239.916 46
5240.260 49
5240.603 44
5240.947 53
5241.291 48
5241.634 48
5241.978 39
5242.321 34
5242.665 46
5243.009 43
5243.352 47
5243.696 42
5244.040 37
5244.383 37
5244.727 33
5245.071 28
5245.414 36
5245.758 33
5246.102 28
5246.446 17
5246.789 39
5247.133 48
5247.477 39
5247.821 33
5248.164 43
5248.508 40
5248.852 58
5249.196 63
5249.540 44
5249.884 45
5250.227 44
5250.571 61
5250.915 42
5251.259 51
5251.603 54
5251.947 53
5252.291 33
5252.635 36
5252.979 31
5253.323 29
5253.667 22
5254.011 42
5254.355 36
5254.699 22
5255.043 24
5255.387 24
5255.731 31
5256.075 41
5256.419 53
5256.763 42
5257.107 25
5257.451 36
5257.795 32
5258.140 30
5258.484 41
5258.828 25
5259.172 22
5259.516 32
5259.860 33
5260.205 29
5260.549 42
5260.893 38
5261.237 30
5261.581 25
5261.926 34
5262.270 40
5262.614 50
5262.959 63
5263.303 40
5263.647 23
5263.991 30
5264.336 32
5264.680 39
5265.024 54
5265.369 67
5265.713 93
5266.058 61
5266.402 66
5266.746 62
5267.091 67
5267.435 53
5267.780 60
5268.124 59
5268.469 56
5268.813 47
5269.158 50
5269.502 47
5269.847 62
5270.191 48
5270.536 44
5270.880 57
5271.225 54
5271.569 50
5271.914 45
5272.258 39
5272.603 44
5272.948 48
5273.292 52
5273.637 30
5273.982 33
5274.326 37
5274.671 37
5275.016 51
5275.360 52
5275.705 50
5276.050 28
5276.394 40
5276.739 32
5277.084 20
5277.429 24
5277.773 29
5278.118 27
5278.463 51
5278.808 70
5279.153 71
5279.497 40
5279.842 48
5280.187 37
5280.532 40
5280.877 51
5281.222 47
5281.567 64
5281.912 65
5282.256 66
5282.601 64
5282.946 48
5283.291 44
5283.636 66
5283.981 95
5284.326 65
5284.671 50
5285.016 44
5285.361 50
5285.706 46
5286.051 43
5286.396 35
5286.741 39
5287.086 24
5287.432 51
5287.777 41
5288.122 34
5288.467 47
5288.812 29
5289.157 32
5289.502 38
5289.847 42
5290.193 13
5290.538 21
5290.883 31
5291.228 24
5291.573 29
5291.919 35
5292.264 26
5292.609 18
5292.954 12
5293.300 25
5293.645 29
5293.990 31
5294.336 26
5294.681 33
5295.026 31
5295.372 26
5295.717 31
5296.062 41
5296.408 47
5296.753 45
5297.099 53
5297.444 38
5297.789 42
5298.135 29
5298.480 19
5298.826 32
5299.171 26
5299.517 26
5299.862 21
5300.208 31
5300.553 22
5300.899 35
5301.244 47
5301.590 21
5301.935 15
5302.281 12
5302.626 17
5302.972 22
5303.318 20
5303.663 38
5304.009 48
5304.355 49
5304.700 33
5305.046 38
5305.392 35
5305.737 33
5306.083 18
5306.429 16
5306.774 24
5307.120 39
5307.466 54
5307.812 59
5308.157 53
5308.503 35
5308.849 25
5309.195 23
5309.540 22
5309.886 19
5310.232 34
5310.578 24
5310.924 33
5311.270 23
5311.616 31
5311.961 34
5312.307 32
5312.653 34
5312.999 48
5313.345 48
5313.691 38
5314.037 45
5314.383 51
5314.729 52
5315.075 36
5315.421 38
5315.767 37
5316.113 26
5316.459 29
5316.805 26
5317.151 48
5317.497 52
5317.843 41
5318.189 27
5318.535 36
5318.882 49
5319.228 39
5319.574 28
5319.920 41
5320.266 43
5320.612 37
5320.958 27
5321.305 28
5321.651 28
5321.997 27
5322.343 23
5322.690 22
5323.036 43
5323.382 42
5323.728 39
5324.075 45
5324.421 23
5324.767 25
5325.113 29
5325.460 28
5325.806 35
5326.152 38
5326.499 31
5326.845 29
5327.192 34
5327.538 36
5327.884 37
5328.231 42
5328.577 54
5328.924 60
5329.270 44
5329.617 42
5329.963 70
5330.310 62
5330.656 57
5331.003 39
5331.349 42
5331.696 53
5332.042 68
5332.389 43
5332.735 45
5333.082 40
5333.428 49
5333.775 60
5334.122 41
5334.468 30
5334.815 26
5335.162 27
5335.508 35
5335.855 51
5336.202 52
5336.548 44
5336.895 36
5337.242 28
5337.588 33
5337.935 29
5338.282 46
5338.629 42
5338.975 37
5339.322 38
5339.669 33
5340.016 42
5340.362 46
5340.709 34
5341.056 39
5341.403 50
5341.750 61
5342.097 44
5342.444 40
5342.790 24
5343.137 15
5343.484 19
5343.831 26
5344.178 31
5344.525 34
5344.872 25
5345.219 34
5345.566 29
5345.913 15
5346.260 18
5346.607 31
5346.954 28
5347.301 39
5347.648 56
5347.995 55
5348.342 36
5348.689 36
5349.036 43
5349.384 37
5349.731 29
5350.078 48
5350.425 50
5350.772 40
5351.119 38
5351.466 39
5351.814 32
5352.161 39
5352.508 28
5352.855 26
5353.202 33
5353.550 47
5353.897 35
5354.244 28
5354.591 45
5354.939 35
5355.286 29
5355.633 32
5355.981 40
5356.328 34
5356.675 27
5357.023 26
5357.370 27
5357.717 29
5358.065 40
5358.412 41
5358.760 56
5359.107 54
5359.454 56
5359.802 59
5360.149 61
5360.497 55
5360.844 52
5361.192 68
5361.539 75
5361.887 73
5362.234 70
5362.582 64
5362.929 60
5363.277 60
5363.624 65
5363.972 62
5364.320 62
5364.667 66
5365.015 57
5365.362 41
5365.710 39
5366.058 41
5366.405 35
5366.753 38
5367.101 38
5367.448 37
5367.796 66
5368.144 46
5368.492 25
5368.839 34
5369.187 45
5369.535 36
5369.883 27
5370.230 36
5370.578 23
5370.926 29
5371.274 31
5371.622 36
5371.969 22
5372.317 18
5372.665 21
5373.013 29
5373.361 34
5373.709 33
5374.057 30
5374.405 32
5374.753 39
5375.100 47
5375.448 39
5375.796 46
5376.144 44
5376.492 42
5376.840 33
5377.188 33
5377.536 36
5377.884 27
5378.232 32
5378.580 34
5378.929 49
5379.277 55
5379.625 31
5379.973 41
5380.321 49
5380.669 45
5381.017 42
5381.365 46
5381.713 44
5382.062 34
5382.410 27
5382.758 30
5383.106 37
5383.454 25
5383.803 16
5384.151 17
5384.499 30
5384.847 30
5385.196 38
5385.544 28
5385.892 38
5386.240 31
5386.589 39
5386.937 43
5387.285 38
5387.634 21
5387.982 38
5388.330 28
5388.679 29
5389.027 27
5389.376 31
5389.724 36
5390.072 30
5390.421 26
5390.769 33
5391.118 18
5391.466 29
5391.815 35
5392.163 40
5392.512 40
5392.860 28
5393.209 31
5393.557 41
5393.906 33
5394.254 29
5394.603 35
5394.952 57
5395.300 57
5395.649 31
5395.997 42
5396.346 38
5396.695 37
5397.043 34
5397.392 36
5397.741 30
5398.089 26
5398.438 31
5398.787 29
5399.135 29
5399.484 17
5399.833 21
5400.182 18
5400.530 25
5400.879 32
5401.228 41
5401.577 29
5401.926 21
5402.274 30
5402.623 26
5402.972 22
5403.321 30
5403.670 31
5404.019 15
5404.368 6
5404.716 10
5405.065 16
5405.414 21
5405.763 27
5406.112 36
5406.461 27
5406.810 20
5407.159 22
5407.508 29
5407.857 29
5408.206 24
5408.555 19
5408.904 28
5409.253 37
5409.602 27
5409.951 19
5410.300 34
5410.649 38
5410.999 24
5411.348 29
5411.697 20
5412.046 51
5412.395 47
5412.744 37
5413.093 35
5413.443 28
5413.792 29
5414.141 29
5414.490 38
5414.839 34
5415.189 42
5415.538 42
5415.887 53
5416.236 41
5416.586 39
5416.935 37
5417.284 43
5417.634 38
5417.983 28
5418.332 28
5418.682 16
5419.031 29
5419.380 41
5419.730 39
5420.079 36
5420.428 31
5420.778 25
5421.127 26
5421.477 32
5421.826 31
5422.176 22
5422.525 22
5422.875 26
5423.224 28
5423.574 32
5423.923 37
5424.273 23
5424.622 18
5424.972 20
5425.321 36
5425.671 39
5426.020 21
5426.370 16
5426.720 17
5427.069 20
5427.419 19
5427.769 9
5428.118 29
5428.468 24
5428.818 20
5429.167 26
5429.517 23
5429.867 26
5430.216 24
5430.566 23
5430.916 21
5431.266 22
5431.615 21
5431.965 34
5432.315 34
5432.665 36
5433.015 26
5433.364 13
5433.714 28
5434.064 39
5434.414 46
5434.764 31
5435.114 32
5435.464 25
5435.813 46
5436.163 44
5436.513 29
5436.863 26
5437.213 39
5437.563 18
5437.913 31
5438.263 26
5438.613 34
5438.963 39
5439.313 41
5439.663 43
5440.013 39
5440.363 19
5440.713 23
5441.063 28
5441.413 46
5441.763 31
5442.114 27
5442.464 38
5442.814 34
5443.164 44
5443.514 26
5443.864 27
5444.214 40
5444.565 43
5444.915 33
5445.265 24
5445.615 30
5445.965 41
5446.316 32
5446.666 38
5447.016 50
5447.366 39
5447.717 36
5448.067 30
5448.417 31
5448.768 29
5449.118 38
5449.468 37
5449.819 34
5450.169 29
5450.519 33
5450.870 25
5451.220 19
5451.571 19
5451.921 43
5452.271 42
5452.622 35
5452.972 20
5453.323 16
5453.673 18
5454.024 16
5454.374 27
5454.725 26
5455.075 21
5455.426 17
5455.776 14
5456.127 35
5456.477 49
5456.828 40
5457.179 48
5457.529 47
5457.880 41
5458.230 28
5458.581 24
5458.932 37
5459.282 44
5459.633 36
5459.984 37
5460.334 28
5460.685 40
5461.036 55
5461.387 44
5461.737 35
5462.088 31
5462.439 29
5462.790 23
5463.140 33
5463.491 39
5463.842 36
5464.193 27
5464.544 34
5464.894 26
5465.245 27
5465.596 36
5465.947 21
5466.298 15
5466.649 24
5467.000 22
5467.351 20
5467.702 21
5468.052 20
5468.403 26
5468.754 25
5469.105 35
5469.456 22
5469.807 19
5470.158 33
5470.509 41
5470.860 37
5471.211 28
5471.562 28
5471.914 31
5472.265 30
5472.616 31
5472.967 28
5473.318 18
5473.669 18
5474.020 17
5474.371 15
5474.722 20
5475.074 30
5475.425 16
5475.776 27
5476.127 41
5476.478 39
5476.830 30
5477.181 36
5477.532 46
5477.883 29
5478.235 24
5478.586 26
5478.937 24
5479.288 31
5479.640 42
5479.991 42
5480.342 28
5480.694 27
5481.045 35
5481.396 44
5481.748 40
5482.099 29
5482.451 34
5482.802 23
5483.153 34
5483.505 27
5483.856 31
5484.208 33
5484.559 42
5484.911 42
5485.262 34
5485.614 36
5485.965 26
5486.317 21
5486.668 26
5487.020 33
5487.371 44
5487.723 36
5488.075 28
5488.426 25
5488.778 27
5489.129 38
5489.481 44
5489.833 44
5490.184 49
5490.536 29
5490.888 42
5491.239 45
5491.591 37
5491.943 35
5492.294 27
5492.646 41
5492.998 45
5493.350 35
5493.701 44
5494.053 41
5494.405 25
5494.757 19
5495.109 20
5495.460 40
5495.812 22
5496.164 20
5496.516 15
5496.868 25
5497.220 18
5497.571 25
5497.923 28
5498.275 28
5498.627 26
5498.979 22
5499.331 39
5499.683 38
5500.035 37
5500.387 38
5500.739 26
5501.091 19
5501.443 31
5501.795 27
5502.147 23
5502.499 24
5502.851 27
5503.203 14
5503.555 15
5503.907 33
5504.259 41
5504.612 37
5504.964 45
5505.316 40
5505.668 25
5506.020 28
5506.372 20
5506.724 38
5507.077 35
5507.429 39
5507.781 33
5508.133 57
5508.485 70
5508.838 47
5509.190 49
5509.542 44
5509.895 47
5510.247 44
5510.599 35
5510.951 34
5511.304 29
5511.656 17
5512.008 17
5512.361 19
5512.713 14
5513.066 32
5513.418 24
5513.770 31
5514.123 29
5514.475 24
5514.828 17
5515.180 20
5515.533 25
5515.885 26
5516.237 28
5516.590 24
5516.942 25
5517.295 29
5517.648 23
5518.000 35
5518.353 32
5518.705 21
5519.058 44
5519.410 34
5519.763 34
5520.116 34
5520.468 34
5520.821 41
5521.173 25
5521.526 49
5521.879 37
5522.231 27
5522.584 31
5522.937 42
5523.289 35
5523.642 42
5523.995 44
5524.348 39
5524.700 45
5525.053 45
5525.406 48
5525.759 50
5526.112 32
5526.464 41
5526.817 33
5527.170 30
5527.523 42
5527.876 40
5528.229 50
5528.581 64
5528.934 53
5529.287 54
5529.640 29
5529.993 18
5530.346 26
5530.699 17
5531.052 23
5531.405 19
5531.758 25
5532.111 25
5532.464 16
5532.817 25
5533.170 28
5533.523 31
5533.876 28
5534.229 28
5534.582 32
5534.935 30
5535.288 30
5535.641 28
5535.994 31
5536.348 25
5536.701 27
5537.054 29
5537.407 32
5537.760 41
5538.113 38
5538.467 42
5538.820 49
5539.173 41
5539.526 45
5539.879 30
5540.233 30
5540.586 33
5540.939 34
5541.293 38
5541.646 52
5541.999 47
5542.352 33
5542.706 48
5543.059 58
5543.412 45
5543.766 25
5544.119 31
5544.473 18
5544.826 30
5545.179 35
5545.533 44
5545.886 38
5546.240 29
5546.593 52
5546.947 62
5547.300 61
5547.654 48
5548.007 35
5548.361 24
5548.714 34
5549.068 45
5549.421 52
5549.775 48
5550.128 40
5550.482 29
5550.835 22
5551.189 28
5551.543 79
5551.896 72
5552.250 62
5552.604 49
5552.957 48
5553.311 51
5553.665 60
5554.018 44
5554.372 50
5554.726 44
5555.079 59
5555.433 66
5555.787 46
5556.141 42
5556.494 71
5556.848 68
5557.202 51
5557.556 46
5557.910 36
5558.263 51
5558.617 47
5558.971 44
5559.325 51
5559.679 55
5560.033 68
5560.387 62
5560.740 38
5561.094 40
5561.448 36
5561.802 42
5562.156 54
5562.510 64
5562.864 49
5563.218 33
5563.572 31
5563.926 36
5564.280 34
5564.634 30
5564.988 40
5565.342 41
5565.696 35
5566.050 47
5566.404 46
5566.759 60
5567.113 38
5567.467 41
5567.821 51
5568.175 57
5568.529 52
5568.883 42
5569.238 48
5569.592 66
5569.946 67
5570.300 68
5570.654 59
5571.009 55
5571.363 52
5571.717 47
5572.071 30
5572.426 22
5572.780 43
5573.134 62
5573.488 56
5573.843 67
5574.197 68
5574.551 91
5574.906 90
5575.260 108
5575.615 86
5575.969 63
5576.323 77
5576.678 72
5577.032 53
5577.387 41
5577.741 38
5578.096 41
5578.450 53
5578.804 53
5579.159 54
5579.513 39
5579.868 56
5580.223 52
5580.577 51
5580.932 45
5581.286 39
5581.641 43
5581.995 34
5582.350 40
5582.704 36
5583.059 50
5583.414 31
5583.768 56
5584.123 46
5584.478 40
5584.832 48
5585.187 41
5585.542 39
5585.896 43
5586.251 52
5586.606 49
5586.961 75
5587.315 56
5587.670 59
5588.025 52
5588.380 36
5588.734 43
5589.089 35
5589.444 44
5589.799 74
5590.154 65
5590.509 55
5590.863 38
5591.218 37
5591.573 27
5591.928 26
5592.283 27
5592.638 49
5592.993 39
5593.348 34
5593.703 40
5594.058 55
5594.413 43
5594.768 41
5595.123 34
5595.478 33
5595.833 32
5596.188 33
5596.543 38
5596.898 44
5597.253 34
5597.608 34
5597.963 50
5598.318 48
5598.673 33
5599.028 50
5599.384 39
5599.739 33
5600.094 33
5600.449 36
5600.804 36
5601.159 35
5601.515 52
5601.870 49
5602.225 34
5602.580 43
5602.935 53
5603.291 52
5603.646 58
5604.001 56
5604.357 54
5604.712 49
5605.067 41
5605.422 39
5605.778 46
5606.133 46
5606.489 47
5606.844 42
5607.199 37
5607.555 35
5607.910 40
5608.265 31
5608.621 40
5608.976 29
5609.332 21
5609.687 27
5610.043 45
5610.398 42
5610.754 44
5611.109 32
5611.465 43
5611.820 42
5612.176 53
5612.531 32
5612.887 42
5613.242 48
5613.598 31
5613.954 22
5614.309 34
5614.665 39
5615.020 39
5615.376 25
5615.732 18
5616.087 27
5616.443 40
5616.799 40
5617.154 40
5617.510 57
5617.866 35
5618.222 50
5618.577 58
5618.933 56
5619.289 42
5619.645 43
5620.000 61
5620.356 50
5620.712 40
5621.068 47
5621.424 62
5621.780 54
5622.135 36
5622.491 41
5622.847 42
5623.203 43
5623.559 44
5623.915 65
5624.271 49
5624.627 42
5624.983 35
5625.339 45
5625.695 28
5626.051 33
5626.407 33
5626.763 38
5627.119 58
5627.475 53
5627.831 46
5628.187 44
5628.543 42
5628.899 32
5629.255 30
5629.611 34
5629.967 25
5630.323 27
5630.679 23
5631.035 38
5631.392 37
5631.748 37
5632.104 30
5632.460 25
5632.816 41
5633.172 37
5633.529 44
5633.885 28
5634.241 33
5634.597 52
5634.954 47
5635.310 43
5635.666 33
5636.023 34
5636.379 52
5636.735 47
5637.091 37
5637.448 61
5637.804 55
5638.161 68
5638.517 89
5638.873 84
5639.230 68
5639.586 58
5639.942 58
5640.299 61
5640.655 67
5641.012 70
5641.368 57
5641.725 56
5642.081 54
5642.438 39
5642.794 47
5643.151 46
5643.507 49
5643.864 58
5644.220 34
5644.577 35
5644.934 37
5645.290 43
5645.647 41
5646.003 29
5646.360 32
5646.717 33
5647.073 41
5647.430 42
5647.787 29
5648.143 36
5648.500 51
5648.857 55
5649.213 57
5649.570 57
5649.927 72
5650.284 55
5650.640 77
5650.997 87
5651.354 87
5651.711 117
5652.067 104
5652.424 86
5652.781 87
5653.138 126
5653.495 134
5653.852 95
5654.208 80
5654.565 80
5654.922 56
5655.279 51
5655.636 52
5655.993 48
5656.350 44
5656.707 59
5657.064 53
5657.421 40
5657.778 39
5658.135 49
5658.492 52
5658.849 66
5659.206 57
5659.563 56
5659.920 30
5660.277 43
5660.634 25
5660.991 35
5661.348 39
5661.705 38
5662.062 30
5662.420 33
5662.777 43
5663.134 49
5663.491 44
5663.848 50
5664.205 52
5664.563 51
5664.920 47
5665.277 52
5665.634 61
5665.991 44
5666.349 31
5666.706 37
5667.063 31
5667.421 30
5667.778 13
5668.135 20
5668.492 28
5668.850 33
5669.207 24
5669.564 32
5669.922 31
5670.279 32
5670.637 39
5670.994 38
5671.351 30
5671.709 27
5672.066 23
5672.424 27
5672.781 40
5673.139 31
5673.496 30
5673.854 33
5674.211 42
5674.569 32
5674.926 36
5675.284 32
5675.641 36
5675.999 34
5676.356 18
5676.714 22
5677.071 24
5677.429 26
5677.787 14
5678.144 25
5678.502 31
5678.860 38
5679.217 33
5679.575 40
5679.933 27
5680.290 53
5680.648 51
5681.006 62
5681.363 49
5681.721 37
5682.079 38
5682.437 45
5682.794 38
5683.152 29
5683.510 39
5683.868 31
5684.226 30
5684.584 43
5684.941 23
5685.299 30
5685.657 23
5686.015 27
5686.373 33
5686.731 49
5687.089 58
5687.447 57
5687.804 47
5688.162 29
5688.520 33
5688.878 28
5689.236 30
5689.594 20
5689.952 15
5690.310 11
5690.668 24
5691.026 25
5691.384 31
5691.742 31
5692.100 24
5692.459 28
5692.817 24
5693.175 23
5693.533 25
5693.891 24
5694.249 28
5694.607 17
5694.965 21
5695.324 22
5695.682 23
5696.040 28
5696.398 38
5696.756 33
5697.115 38
5697.473 45
5697.831 47
5698.189 56
5698.548 54
5698.906 41
5699.264 37
5699.622 22
5699.981 32
5700.339 34
5700.697 30
5701.056 21
5701.414 33
5701.772 32
5702.131 32
5702.489 45
5702.848 33
5703.206 41
5703.564 38
5703.923 49
5704.281 63
5704.640 48
5704.998 39
5705.357 44
5705.715 44
5706.074 40
5706.432 36
5706.791 41
5707.149 40
5707.508 42
5707.866 44
5708.225 67
5708.584 44
5708.942 35
5709.301 36
5709.659 40
5710.018 37
5710.377 37
5710.735 37
5711.094 35
5711.453 41
5711.811 30
5712.170 26
5712.529 33
5712.887 35
5713.246 26
5713.605 30
5713.964 28
5714.322 43
5714.681 44
5715.040 34
5715.399 36
5715.758 37
5716.116 45
5716.475 41
5716.834 42
5717.193 56
5717.552 50
5717.911 48
5718.270 50
5718.629 43
5718.987 41
5719.346 51
5719.705 47
5720.064 43
5720.423 42
5720.782 64
5721.141 63
5721.500 61
5721.859 60
5722.218 64
5722.577 81
5722.936 88
5723.295 73
5723.654 57
5724.013 40
5724.372 41
5724.732 40
5725.091 43
5725.450 37
5725.809 29
5726.168 34
5726.527 45
5726.886 38
5727.245 24
5727.605 43
5727.964 34
5728.323 32
5728.682 47
5729.041 47
5729.401 63
5729.760 54
5730.119 54
5730.478 73
5730.838 57
5731.197 54
5731.556 43
5731.916 57
5732.275 59
5732.634 43
5732.994 34
5733.353 33
5733.712 59
5734.072 67
5734.431 70
5734.791 58
5735.150 46
5735.509 47
5735.869 50
5736.228 43
5736.588 45
5736.947 51
5737.307 37
5737.666 58
5738.026 57
5738.385 50
5738.745 36
5739.104 69
5739.464 61
5739.823 56
5740.183 64
5740.543 44
5740.902 32
5741.262 41
5741.621 32
5741.981 42
5742.341 61
5742.700 44
5743.060 38
5743.420 53
5743.779 57
5744.139 45
5744.499 27
5744.859 21
5745.218 30
5745.578 22
5745.938 27
5746.298 44
5746.657 46
5747.017 65
5747.377 54
5747.737 53
5748.097 35
5748.456 29
5748.816 54
5749.176 56
5749.536 53
5749.896 46
5750.256 48
5750.616 44
5750.976 53
5751.335 64
5751.695 68
5752.055 70
5752.415 70
5752.775 55
5753.135 49
5753.495 50
5753.855 35
5754.215 49
5754.575 43
5754.935 66
5755.295 68
5755.655 64
5756.016 63
5756.376 76
5756.736 81
5757.096 76
5757.456 68
5757.816 52
5758.176 42
5758.536 48
5758.897 67
5759.257 71
5759.617 41
5759.977 42
5760.337 39
5760.697 62
5761.058 73
5761.418 82
5761.778 69
5762.138 68
5762.499 94
5762.859 97
5763.219 115
5763.580 110
5763.940 99
5764.300 88
5764.661 114
5765.021 120
5765.381 135
5765.742 157
5766.102 124
5766.463 134
5766.823 146
5767.183 132
5767.544 110
5767.904 97
5768.265 94
5768.625 97
5768.986 103
5769.346 90
5769.707 69
5770.067 64
5770.428 63
5770.788 46
5771.149 40
5771.509 59
5771.870 60
5772.230 42
5772.591 44
5772.952 42
5773.312 43
5773.673 61
5774.033 67
5774.394 48
5774.755 59
5775.115 70
5775.476 47
5775.837 42
5776.198 49
5776.558 41
5776.919 48
5777.280 53
5777.640 60
5778.001 53
5778.362 55
5778.723 53
5779.084 29
5779.444 42
5779.805 61
5780.166 59
5780.527 43
5780.888 48
5781.249 62
5781.609 44
5781.970 46
5782.331 48
5782.692 39
5783.053 41
5783.414 55
5783.775 36
5784.136 22
5784.497 23
5784.858 25
5785.219 30
5785.580 32
5785.941 18
5786.302 9
5786.663 19
5787.024 47
5787.385 49
5787.746 32
5788.107 55
5788.468 55
5788.829 44
5789.190 34
5789.551 44
5789.913 46
5790.274 37
5790.635 24
5790.996 44
5791.357 40
5791.718 33
5792.080 28
5792.441 18
5792.802 25
5793.163 32
5793.525 42
5793.886 25
5794.247 35
5794.608 37
5794.970 43
5795.331 36
5795.692 41
5796.054 50
5796.415 50
5796.776 26
5797.138 24
5797.499 44
5797.860 31
5798.222 31
5798.583 40
5798.945 41
5799.306 46
5799.667 32
5800.029 31
5800.390 26
5800.752 39
5801.113 42
5801.475 41
5801.836 47
5802.198 40
5802.559 44
5802.921 41
5803.282 53
5803.644 52
5804.006 50
5804.367 79
5804.729 72
5805.090 87
5805.452 88
5805.814 72
5806.175 57
5806.537 59
5806.898 43
5807.260 55
5807.622 44
5807.984 43
5808.345 46
5808.707 43
5809.069 26
5809.430 43
5809.792 45
5810.154 34
5810.516 35
5810.878 29
5811.239 33
5811.601 36
5811.963 31
5812.325 41
5812.687 57
5813.048 46
5813.410 38
5813.772 34
5814.134 39
5814.496 38
5814.858 64
5815.220 59
5815.582 68
5815.944 63
5816.306 56
5816.668 51
5817.030 52
5817.392 69
5817.754 59
5818.116 54
5818.478 77
5818.840 86
5819.202 63
5819.564 54
5819.926 54
5820.288 53
5820.650 44
5821.012 42
5821.374 39
5821.736 64
5822.098 69
5822.461 77
5822.823 75
5823.185 62
5823.547 67
5823.909 48
5824.271 54
5824.634 48
5824.996 50
5825.358 47
5825.720 40
5826.083 51
5826.445 54
5826.807 47
5827.170 45
5827.532 25
5827.894 34
5828.256 35
5828.619 31
5828.981 43
5829.344 54
5829.706 55
5830.068 47
5830.431 52
5830.793 54
5831.155 56
5831.518 49
5831.880 60
5832.243 75
5832.605 93
5832.968 99
5833.330 89
5833.693 65
5834.055 61
5834.418 70
5834.780 91
5835.143 106
5835.505 69
5835.868 75
5836.231 107
5836.593 88
5836.956 82
5837.318 83
5837.681 74
5838.044 70
5838.406 89
5838.769 119
5839.132 85
5839.494 90
5839.857 99
5840.220 133
5840.582 123
5840.945 167
5841.308 183
5841.670 223
5842.033 259
5842.396 334
5842.759 357
5843.122 323
5843.484 325
5843.847 352
5844.210 352
5844.573 373
5844.936 356
5845.299 343
5845.661 321
5846.024 283
5846.387 255
5846.750 268
5847.113 234
5847.476 176
5847.839 168
5848.202 175
5848.565 138
5848.928 141
5849.291 138
5849.654 133
5850.017 110
5850.380 76
5850.743 64
5851.106 94
5851.469 84
5851.832 98
5852.195 84
5852.558 114
5852.921 114
5853.284 96
5853.647 88
5854.010 75
5854.374 79
5854.737 80
5855.100 87
5855.463 59
5855.826 44
5856.189 44
5856.553 39
5856.916 42
5857.279 58
5857.642 64
5858.006 87
5858.369 83
5858.732 106
5859.095 104
5859.459 90
5859.822 84
5860.185 65
5860.549 80
5860.912 102
5861.275 102
5861.639 107
5862.002 102
5862.366 126
5862.729 95
5863.092 81
5863.456 87
5863.819 71
5864.183 57
5864.546 76
5864.910 88
5865.273 71
5865.637 72
5866.000 77
5866.364 98
5866.727 78
5867.091 81
5867.454 87
5867.818 85
5868.181 77
5868.545 59
5868.908 62
5869.272 64
5869.636 69
5869.999 71
5870.363 66
5870.727 42
5871.090 39
5871.454 35
5871.818 38
5872.181 48
5872.545 61
5872.909 63
5873.272 62
5873.636 54
5874.000 79
5874.364 81
5874.727 66
5875.091 74
5875.455 77
5875.819 55
5876.183 60
5876.546 62
5876.910 74
5877.274 77
5877.638 75
5878.002 62
5878.366 59
5878.730 66
5879.094 90
5879.457 93
5879.821 81
5880.185 70
5880.549 79
5880.913 61
5881.277 61
5881.641 90
5882.005 76
5882.369 70
5882.733 64
5883.097 70
5883.461 59
5883.825 57
5884.189 60
5884.553 68
5884.918 55
5885.282 44
5885.646 33
5886.010 43
5886.374 26
5886.738 34
5887.102 39
5887.466 31
5887.831 36
5888.195 41
5888.559 30
5888.923 27
5889.287 41
5889.652 34
5890.016 25
5890.380 27
5890.744 33
5891.109 27
5891.473 23
5891.837 41
5892.202 47
5892.566 32
5892.930 20
5893.295 39
5893.659 44
5894.023 23
5894.388 25
5894.752 32
5895.117 44
5895.481 42
5895.845 47
5896.210 43
5896.574 30
5896.939 34
5897.303 29
5897.668 23
5898.032 26
5898.397 32
5898.761 18
5899.126 15
5899.490 21
5899.855 24
5900.219 19
5900.584 20
5900.948 20
5901.313 23
5901.678 31
5902.042 26
5902.407 17
5902.772 14
5903.136 17
5903.501 20
5903.866 41
5904.230 46
5904.595 25
5904.960 44
5905.324 45
5905.689 31
5906.054 22
5906.419 23
5906.783 37
5907.148 48
5907.513 56
5907.878 37
5908.242 26
5908.607 45
5908.972 40
5909.337 32
5909.702 20
5910.067 19
5910.432 37
5910.796 33
5911.161 37
5911.526 25
5911.891 24
5912.256 22
5912.621 14
5912.986 24
5913.351 32
5913.716 23
5914.081 33
5914.446 33
5914.811 28
5915.176 32
5915.541 32
5915.906 20
5916.271 15
5916.636 33
5917.001 30
5917.366 28
5917.731 23
5918.097 35
5918.462 42
5918.827 36
5919.192 38
5919.557 35
5919.922 47
5920.287 41
5920.653 49
5921.018 29
5921.383 28
5921.748 28
5922.114 29
5922.479 31
5922.844 34
5923.209 43
5923.575 44
5923.940 43
5924.305 35
5924.671 31
5925.036 27
5925.401 28
5925.767 39
5926.132 49
5926.497 39
5926.863 53
5927.228 48
5927.593 34
5927.959 41
5928.324 23
5928.690 26
5929.055 24
5929.421 38
5929.786 37
5930.152 26
5930.517 17
5930.883 33
5931.248 34
5931.614 22
5931.979 22
5932.345 29
5932.710 37
5933.076 37
5933.441 35
5933.807 37
5934.173 37
5934.538 34
5934.904 28
5935.270 34
5935.635 32
5936.001 39
5936.367 36
5936.732 46
5937.098 43
5937.464 37
5937.829 42
5938.195 42
5938.561 40
5938.927 47
5939.292 51
5939.658 53
5940.024 44
5940.390 45
5940.756 63
5941.121 59
5941.487 67
5941.853 49
5942.219 43
5942.585 54
5942.951 64
5943.317 58
5943.682 39
5944.048 29
5944.414 34
5944.780 43
5945.146 37
5945.512 37
5945.878 63
5946.244 44
5946.610 52
5946.976 41
5947.342 46
5947.708 35
5948.074 51
5948.440 47
5948.806 40
5949.172 36
5949.538 51
5949.905 53
5950.271 38
5950.637 32
5951.003 19
5951.369 31
5951.735 38
5952.101 37
5952.467 42
5952.834 47
5953.200 48
5953.566 48
5953.932 51
5954.299 37
5954.665 35
5955.031 43
5955.397 48
5955.764 46
5956.130 32
5956.496 43
5956.862 47
5957.229 50
5957.595 44
5957.961 31
5958.328 35
5958.694 39
5959.060 37
5959.427 43
5959.793 38
5960.160 43
5960.526 34
5960.893 21
5961.259 22
5961.625 23
5961.992 24
5962.358 31
5962.725 20
5963.091 22
5963.458 19
5963.824 19
5964.191 29
5964.557 42
5964.924 38
5965.291 35
5965.657 31
5966.024 30
5966.390 34
5966.757 45
5967.124 55
5967.490 31
5967.857 26
5968.224 26
5968.590 24
5968.957 19
5969.324 29
5969.690 39
5970.057 36
5970.424 29
5970.790 15
5971.157 20
5971.524 22
5971.891 30
5972.258 29
5972.624 28
5972.991 32
5973.358 31
5973.725 40
5974.092 44
5974.458 44
5974.825 25
5975.192 36
5975.559 39
5975.926 34
5976.293 38
5976.660 36
5977.027 30
5977.394 32
5977.761 34
5978.128 16
5978.495 30
5978.862 31
5979.229 17
5979.596 28
5979.963 34
5980.330 22
5980.697 36
5981.064 34
5981.431 27
5981.798 21
5982.165 17
5982.532 20
5982.899 21
5983.266 42
5983.633 54
5984.000 35
5984.368 33
5984.735 22
5985.102 22
5985.469 21
5985.836 15
5986.204 26
5986.571 35
5986.938 35
5987.305 48
5987.673 38
5988.040 38
5988.407 30
5988.774 28
5989.142 29
5989.509 40
5989.876 52
5990.244 53
5990.611 44
5990.978 38
5991.346 31
5991.713 35
5992.080 33
5992.448 28
5992.815 52
5993.183 33
5993.550 31
5993.918 48
5994.285 54
5994.653 66
5995.020 43
5995.387 38
5995.755 25
5996.122 23
5996.490 21
5996.858 27
5997.225 29
5997.593 21
5997.960 14
5998.328 18
5998.695 25
5999.063 38
5999.431 33
5999.798 33
6000.166 18
6000.534 14
6000.901 22
6001.269 49
6001.637 46
6002.004 54
6002.372 33
6002.740 24
6003.107 21
6003.475 24
6003.843 31
6004.211 49
6004.578 49
6004.946 38
6005.314 35
6005.682 31
6006.050 30
6006.417 48
6006.785 41
6007.153 45
6007.521 32
6007.889 31
6008.257 21
6008.625 38
6008.993 39
6009.361 28
6009.728 26
6010.096 30
6010.464 23
6010.832 22
6011.200 30
6011.568 43
6011.936 32
6012.304 26
6012.672 18
6013.040 19
6013.408 23
6013.776 31
6014.145 26
6014.513 26
6014.881 25
6015.249 20
6015.617 24
6015.985 21
6016.353 27
6016.721 30
6017.089 27
6017.458 28
6017.826 18
6018.194 21
6018.562 15
6018.930 17
6019.299 18
6019.667 22
6020.035 16
6020.403 16
6020.772 22
6021.140 24
6021.508 25
6021.877 16
6022.245 18
6022.613 15
6022.982 21
6023.350 18
6023.718 22
6024.087 33
6024.455 23
6024.823 19
6025.192 17
6025.560 31
6025.929 32
6026.297 23
6026.666 39
6027.034 31
6027.402 15
6027.771 11
6028.139 24
6028.508 27
6028.876 27
6029.245 32
6029.614 44
6029.982 20
6030.351 20
6030.719 39
6031.088 40
6031.456 29
6031.825 28
6032.194 30
6032.562 35
6032.931 30
6033.300 28
6033.668 26
6034.037 15
6034.406 19
6034.774 14
6035.143 32
6035.512 30
6035.880 26
6036.249 36
6036.618 39
6036.987 34
6037.355 37
6037.724 47
6038.093 27
6038.462 28
6038.831 40
6039.200 34
6039.568 22
6039.937 23
6040.306 24
6040.675 24
6041.044 44
6041.413 26
6041.782 16
6042.151 13
6042.520 19
6042.888 23
6043.257 23
6043.626 28
6043.995 40
6044.364 31
6044.733 31
6045.102 31
6045.471 30
6045.840 35
6046.210 39
6046.579 46
6046.948 33
6047.317 41
6047.686 38
6048.055 33
6048.424 36
6048.793 38
6049.162 25
6049.531 34
6049.901 26
6050.270 42
6050.639 52
6051.008 32
6051.377 21
6051.747 21
6052.116 27
6052.485 23
6052.854 25
6053.224 21
6053.593 22
6053.962 17
6054.331 15
6054.701 19
6055.070 23
6055.439 22
6055.809 13
6056.178 15
6056.547 22
6056.917 21
6057.286 20
6057.656 23
6058.025 22
6058.394 27
6058.764 15
6059.133 14
6059.503 23
6059.872 28
6060.242 33
6060.611 34
6060.981 56
6061.350 37
6061.720 25
6062.089 26
6062.459 33
6062.828 24
6063.198 29
6063.567 41
6063.937 37
6064.307 26
6064.676 22
6065.046 23
6065.416 19
6065.785 22
6066.155 21
6066.525 26
6066.894 39
6067.264 37
6067.634 28
6068.003 22
6068.373 30
6068.743 46
6069.113 38
6069.482 31
6069.852 38
6070.222 26
6070.592 28
6070.961 56
6071.331 58
6071.701 51
6072.071 43
6072.441 40
6072.811 34
6073.180 30
6073.550 31
6073.920 40
6074.290 36
6074.660 37
6075.030 40
6075.400 24
6075.770 25
6076.140 21
6076.510 13
6076.880 24
6077.250 34
6077.620 31
6077.990 25
6078.360 21
6078.730 27
6079.100 22
6079.470 15
6079.840 33
6080.210 43
6080.580 25
6080.950 21
6081.321 24
6081.691 27
6082.061 25
6082.431 27
6082.801 15
6083.171 15
6083.541 9
6083.912 14
6084.282 29
6084.652 26
6085.022 19
6085.393 17
6085.763 20
6086.133 18
6086.503 24
6086.874 27
6087.244 25
6087.614 19
6087.985 23
6088.355 27
6088.725 42
6089.096 32
6089.466 31
6089.836 39
6090.207 32
6090.577 18
6090.948 24
6091.318 34
6091.688 29
6092.059 44
6092.429 26
6092.800 15
6093.170 30
6093.541 32
6093.911 51
6094.282 48
6094.652 38
6095.023 41
6095.393 34
6095.764 21
6096.135 17
6096.505 19
6096.876 22
6097.246 18
6097.617 21
6097.988 14
6098.358 24
6098.729 28
6099.100 19
6099.470 17
6099.841 30
6100.212 30
6100.582 28
6100.953 16
6101.324 24
6101.694 26
6102.065 22
6102.436 11
6102.807 24
6103.178 32
6103.548 25
6103.919 36
6104.290 47
6104.661 34
6105.032 35
6105.402 21
6105.773 29
6106.144 30
6106.515 26
6106.886 19
6107.257 22
6107.628 25
6107.999 24
6108.370 31
6108.741 20
6109.112 16
6109.483 18
6109.854 30
6110.225 39
6110.596 27
6110.967 38
6111.338 29
6111.709 30
6112.080 26
6112.451 26
6112.822 20
6113.193 11
6113.564 25
6113.935 21
6114.306 16
6114.677 16
6115.049 24
6115.420 22
6115.791 13
6116.162 27
6116.533 18
6116.905 11
6117.276 20
6117.647 13
6118.018 37
6118.389 42
6118.761 34
6119.132 33
6119.503 27
6119.875 34
6120.246 12
6120.617 12
6120.988 24
6121.360 19
6121.731 27
6122.103 17
6122.474 26
6122.845 28
6123.217 19
6123.588 23
6123.959 23
6124.331 23
6124.702 22
6125.074 20
6125.445 12
6125.817 16
6126.188 19
6126.560 28
6126.931 27
6127.303 17
6127.674 20
6128.046 22
6128.417 29
6128.789 19
6129.161 20
6129.532 22
6129.904 19
6130.275 34
6130.647 22
6131.019 26
6131.390 25
6131.762 27
6132.134 24
6132.505 30
6132.877 28
6133.249 25
6133.620 22
6133.992 28
6134.364 35
6134.735 24
6135.107 29
6135.479 42
6135.851 27
6136.223 20
6136.594 32
6136.966 40
6137.338 24
6137.710 9
6138.082 24
6138.454 33
6138.825 28
6139.197 29
6139.569 31
6139.941 39
6140.313 39
6140.685 24
6141.057 23
6141.429 19
6141.801 20
6142.173 26
6142.545 30
6142.917 22
6143.289 20
6143.661 19
6144.033 19
6144.405 34
6144.777 33
6145.149 26
6145.521 15
6145.893 28
6146.265 29
6146.637 29
6147.009 28
6147.381 21
6147.754 15
6148.126 14
6148.498 42
6148.870 26
6149.242 22
6149.614 26
6149.987 35
6150.359 26
6150.731 27
6151.103 33
6151.476 38
6151.848 29
6152.220 36
6152.592 28
6152.965 34
6153.337 28
6153.709 32
6154.082 23
6154.454 23
6154.826 33
6155.199 30
6155.571 13
6155.944 25
6156.316 21
6156.688 25
6157.061 29
6157.433 32
6157.806 21
6158.178 19
6158.551 9
6158.923 21
6159.295 33
6159.668 38
6160.040 36
6160.413 18
6160.786 35
6161.158 54
6161.531 32
6161.903 28
6162.276 30
6162.648 28
6163.021 14
6163.394 23
6163.766 21
6164.139 22
6164.512 16
6164.884 13
6165.257 18
6165.630 16
6166.002 12
6166.375 8
6166.748 11
6167.120 23
6167.493 16
6167.866 18
6168.239 23
6168.611 18
6168.984 23
6169.357 24
6169.730 25
6170.103 23
6170.475 16
6170.848 18
6171.221 17
6171.594 35
6171.967 24
6172.340 39
6172.713 34
6173.085 25
6173.458 23
6173.831 34
6174.204 33
6174.577 37
6174.950 27
6175.323 28
6175.696 40
6176.069 33
6176.442 37
6176.815 44
6177.188 43
6177.561 32
6177.934 23
6178.307 16
6178.680 34
6179.053 31
6179.427 28
6179.800 21
6180.173 28
6180.546 22
6180.919 30
6181.292 18
6181.665 27
6182.039 19
6182.412 19
6182.785 18
6183.158 26
6183.531 28
6183.905 38
6184.278 40
6184.651 44
6185.024 28
6185.398 26
6185.771 23
6186.144 22
6186.518 34
6186.891 28
6187.264 27
6187.638 27
6188.011 28
6188.384 31
6188.758 32
6189.131 28
6189.504 22
6189.878 21
6190.251 27
6190.625 29
6190.998 25
6191.372 18
6191.745 19
6192.119 22
6192.492 24
6192.866 25
6193.239 28
6193.613 20
6193.986 20
6194.360 31
6194.733 26
6195.107 24
6195.480 22
6195.854 33
6196.228 41
6196.601 27
6196.975 22
6197.349 20
6197.722 25
6198.096 21
6198.469 41
6198.843 37
6199.217 30
6199.591 32
6199.964 41
6200.338 33
6200.712 28
6201.086 22
6201.459 22
6201.833 34
6202.207 33
6202.581 30
6202.954 30
6203.328 30
6203.702 31
6204.076 35
6204.450 20
6204.824 22
6205.198 23
6205.571 32
6205.945 32
6206.319 29
6206.693 26
6207.067 24
6207.441 22
6207.815 18
6208.189 23
6208.563 20
6208.937 22
6209.311 32
6209.685 29
6210.059 20
6210.433 25
6210.807 18
6211.181 26
6211.555 29
6211.929 20
6212.303 27
6212.677 39
6213.052 23
6213.426 30
6213.800 44
6214.174 47
6214.548 26
6214.922 27
6215.296 29
6215.671 23
6216.045 23
6216.419 22
6216.793 17
6217.167 22
6217.542 21
6217.916 13
6218.290 23
6218.665 15
6219.039 17
6219.413 15
6219.787 21
6220.162 21
6220.536 21
6220.910 18
6221.285 22
6221.659 13
6222.034 21
6222.408 22
6222.782 18
6223.157 14
6223.531 18
6223.906 23
6224.280 18
6224.655 20
6225.029 20
6225.404 27
6225.778 22
6226.153 38
6226.527 41
6226.902 25
6227.276 15
6227.651 27
6228.025 25
6228.400 26
6228.774 32
6229.149 24
6229.524 27
6229.898 20
6230.273 12
6230.647 21
6231.022 17
6231.397 27
6231.771 29
6232.146 21
6232.521 22
6232.896 22
6233.270 16
6233.645 14
6234.020 24
6234.395 10
6234.769 8
6235.144 19
6235.519 19
6235.894 20
6236.268 18
6236.643 28
6237.018 24
6237.393 18
6237.768 19
6238.143 14
6238.518 17
6238.892 16
6239.267 29
6239.642 46
6240.017 37
6240.392 28
6240.767 27
6241.142 14
6241.517 9
6241.892 13
6242.267 18
6242.642 23
6243.017 29
6243.392 22
6243.767 12
6244.142 25
6244.517 36
6244.892 26
6245.267 24
6245.642 41
6246.018 35
6246.393 18
6246.768 19
6247.143 27
6247.518 24
6247.893 31
6248.268 27
6248.644 32
6249.019 23
6249.394 22
6249.769 18
6250.144 7
6250.520 12
6250.895 23
6251.270 36
6251.645 35
6252.021 28
6252.396 23
6252.771 35
6253.147 32
6253.522 35
6253.897 25
6254.273 20
6254.648 23
6255.023 30
6255.399 19
6255.774 20
6256.150 24
6256.525 28
6256.900 25
6257.276 21
6257.651 24
6258.027 26
6258.402 16
6258.778 22
6259.153 27
6259.529 22
6259.904 32
6260.280 19
6260.655 16
6261.031 21
6261.407 19
6261.782 13
6262.158 19
6262.533 37
6262.909 38
6263.285 26
6263.660 27
6264.036 12
6264.411 25
6264.787 37
6265.163 39
6265.539 37
6265.914 35
6266.290 53
6266.666 33
6267.041 28
6267.417 26
6267.793 24
6268.169 23
6268.544 37
6268.920 36
6269.296 41
6269.672 39
6270.048 35
6270.424 28
6270.799 20
6271.175 27
6271.551 25
6271.927 39
6272.303 44
6272.679 35
6273.055 39
6273.431 40
6273.807 43
6274.183 30
6274.558 35
6274.934 53
6275.310 55
6275.686 37
6276.062 38
6276.438 40
6276.814 37
6277.191 52
6277.567 51
6277.943 58
6278.319 56
6278.695 62
6279.071 57
6279.447 53
6279.823 46
6280.199 40
6280.575 33
6280.952 54
6281.328 42
6281.704 31
6282.080 29
6282.456 36
6282.832 44
6283.209 49
6283.585 52
6283.961 44
6284.337 47
6284.714 42
6285.090 32
6285.466 32
6285.843 44
6286.219 39
6286.595 48
6286.972 60
6287.348 70
6287.724 55
6288.101 49
6288.477 47
6288.853 54
6289.230 55
6289.606 50
6289.983 50
6290.359 50
6290.736 58
6291.112 51
6291.488 58
6291.865 63
6292.241 54
6292.618 41
6292.994 33
6293.371 46
6293.747 35
6294.124 53
6294.501 48
6294.877 50
6295.254 42
6295.630 44
6296.007 58
6296.384 39
6296.760 36
6297.137 36
6297.513 23
6297.890 23
6298.267 23
6298.643 29
6299.020 42
6299.397 48
6299.774 49
6300.150 31
6300.527 37
6300.904 29
6301.281 25
6301.657 33
6302.034 25
6302.411 23
6302.788 35
6303.165 30
6303.541 15
6303.918 15
6304.295 17
6304.672 27
6305.049 15
6305.426 20
6305.803 17
6306.180 11
6306.556 32
6306.933 23
6307.310 15
6307.687 11
6308.064 14
6308.441 35
6308.818 21
6309.195 23
6309.572 22
6309.949 18
6310.326 15
6310.703 22
6311.080 36
6311.457 44
6311.835 54
6312.212 54
6312.589 44
6312.966 35
6313.343 39
6313.720 47
6314.097 40
6314.474 24
6314.852 16
6315.229 20
6315.606 35
6315.983 32
6316.360 20
6316.738 34
6317.115 39
6317.492 44
6317.869 50
6318.247 39
6318.624 35
6319.001 21
6319.378 18
6319.756 30
6320.133 40
6320.510 25
6320.888 45
6321.265 52
6321.643 47
6322.020 47
6322.397 41
6322.775 30
6323.152 45
6323.530 45
6323.907 26
6324.284 17
6324.662 19
6325.039 30
6325.417 39
6325.794 39
6326.172 32
6326.549 34
6326.927 26
6327.304 31
6327.682 44
6328.060 47
6328.437 35
6328.815 29
6329.192 22
6329.570 34
6329.948 27
6330.325 17
6330.703 32
6331.080 28
6331.458 25
6331.836 14
6332.214 27
6332.591 27
6332.969 37
6333.347 48
6333.724 53
6334.102 58
6334.480 47
6334.858 41
6335.235 39
6335.613 46
6335.991 39
6336.369 35
6336.747 26
6337.124 36
6337.502 33
6337.880 35
6338.258 28
6338.636 34
6339.014 30
6339.392 30
6339.770 40
6340.148 64
6340.525 41
6340.903 24
6341.281 27
6341.659 31
6342.037 25
6342.415 25
6342.793 28
6343.171 24
6343.549 20
6343.927 29
6344.305 32
6344.684 16
6345.062 31
6345.440 22
6345.818 18
6346.196 19
6346.574 23
6346.952 15
6347.330 44
6347.708 35
6348.087 22
6348.465 25
6348.843 24
6349.221 39
6349.599 38
6349.978 28
6350.356 21
6350.734 17
6351.112 21
6351.491 10
6351.869 17
6352.247 29
6352.625 35
6353.004 30
6353.382 27
6353.760 24
6354.139 23
6354.517 21
6354.895 46
6355.274 52
6355.652 37
6356.031 21
6356.409 21
6356.787 35
6357.166 39
6357.544 21
6357.923 21
6358.301 31
6358.680 46
6359.058 51
6359.437 43
6359.815 41
6360.194 28
6360.572 26
6360.951 15
6361.329 37
6361.708 36
6362.086 28
6362.465 20
6362.844 33
6363.222 39
6363.601 31
6363.980 35
6364.358 25
6364.737 17
6365.115 22
6365.494 40
6365.873 56
6366.252 36
6366.630 34
6367.009 30
6367.388 18
6367.766 41
6368.145 37
6368.524 25
6368.903 28
6369.282 31
6369.660 28
6370.039 34
6370.418 29
6370.797 44
6371.176 47
6371.555 42
6371.933 52
6372.312 26
6372.691 28
6373.070 26
6373.449 41
6373.828 52
6374.207 49
6374.586 28
6374.965 26
6375.344 33
6375.723 33
6376.102 52
6376.481 47
6376.860 47
6377.239 44
6377.618 32
6377.997 21
6378.376 28
6378.755 30
6379.134 53
6379.513 48
6379.892 49
6380.271 55
6380.651 50
6381.030 46
6381.409 39
6381.788 44
6382.167 45
6382.546 39
6382.926 40
6383.305 51
6383.684 41
6384.063 45
6384.443 51
6384.822 45
6385.201 31
6385.580 41
6385.960 63
6386.339 72
6386.718 58
6387.098 59
6387.477 63
6387.856 69
6388.236 55
6388.615 62
6388.994 49
6389.374 73
6389.753 77
6390.133 74
6390.512 57
6390.891 66
6391.271 93
6391.650 87
6392.030 96
6392.409 90
6392.789 90
6393.168 84
6393.548 85
6393.927 66
6394.307 61
6394.686 74
6395.066 108
6395.446 93
6395.825 80
6396.205 78
6396.584 76
6396.964 73
6397.344 53
6397.723 61
6398.103 71
6398.483 83
6398.862 88
6399.242 64
6399.622 77
6400.001 79
6400.381 73
6400.761 61
6401.140 84
6401.520 69
6401.900 74
6402.280 79
6402.660 74
6403.039 65
6403.419 73
6403.799 75
6404.179 82
6404.559 94
6404.938 79
6405.318 68
6405.698 55
6406.078 91
6406.458 80
6406.838 64
6407.218 67
6407.598 64
6407.978 77
6408.358 73
6408.738 89
6409.118 66
6409.498 71
6409.878 69
6410.258 76
6410.638 94
6411.018 97
6411.398 111
6411.778 123
6412.158 134
6412.538 83
6412.918 96
6413.298 110
6413.678 111
6414.058 131
6414.438 146
6414.819 128
6415.199 133
6415.579 148
6415.959 131
6416.339 143
6416.720 160
6417.100 171
6417.480 177
6417.860 202
6418.240 184
6418.621 218
6419.001 198
6419.381 189
6419.762 194
6420.142 207
6420.522 208
6420.902 203
6421.283 207
6421.663 203
6422.044 221
6422.424 229
6422.804 188
6423.185 181
6423.565 187
6423.946 204
6424.326 221
6424.706 235
6425.087 231
6425.467 184
6425.848 177
6426.228 210
6426.609 248
6426.989 287
6427.370 330
6427.750 348
6428.131 327
6428.511 401
6428.892 520
6429.273 654
6429.653 777
6430.034 972
6430.414 1166
6430.795 1390
6431.176 1743
6431.556 2225
6431.937 2612
6432.318 3078
6432.698 3560
6433.079 4084
6433.460 4544
6433.840 4920
6434.221 5259
6434.602 5440
6434.983 5753
6435.363 5863
6435.744 5875
6436.125 5721
6436.506 5564
6436.886 5345
6437.267 4968
6437.648 4595
6438.029 4144
6438.410 3814
6438.791 3444
6439.171 3056
6439.552 2632
6439.933 2257
6440.314 1910
6440.695 1566
6441.076 1409
6441.457 1225
6441.838 1019
6442.219 819
6442.600 639
6442.981 629
6443.362 587
6443.743 518
6444.124 470
6444.505 463
6444.886 416
6445.267 411
6445.648 412
6446.029 404
6446.410 392
6446.791 458
6447.172 512
6447.553 514
6447.935 537
6448.316 611
6448.697 698
6449.078 775
6449.459 807
6449.840 866
6450.222 893
6450.603 878
6450.984 843
6451.365 851
6451.746 840
6452.128 766
6452.509 732
6452.890 670
6453.271 560
6453.653 488
6454.034 413
6454.415 414
6454.797 374
6455.178 330
6455.559 295
6455.941 260
6456.322 223
6456.704 166
6457.085 149
6457.466 155
6457.848 143
6458.229 152
6458.611 127
6458.992 128
6459.374 110
6459.755 95
6460.137 93
6460.518 96
6460.900 81
6461.281 75
6461.663 100
6462.044 83
6462.426 76
6462.807 64
6463.189 75
6463.570 61
6463.952 60
6464.334 82
6464.715 79
6465.097 74
6465.479 86
6465.860 82
6466.242 70
6466.624 51
6467.005 51
6467.387 56
6467.769 73
6468.150 77
6468.532 74
6468.914 64
6469.296 50
6469.677 61
6470.059 79
6470.441 84
6470.823 65
6471.205 73
6471.586 87
6471.968 75
6472.350 57
6472.732 52
6473.114 61
6473.496 57
6473.878 72
6474.260 70
6474.641 53
6475.023 51
6475.405 30
6475.787 48
6476.169 55
6476.551 50
6476.933 58
6477.315 51
6477.697 44
6478.079 47
6478.461 61
6478.843 66
6479.225 57
6479.607 43
6479.990 62
6480.372 60
6480.754 47
6481.136 45
6481.518 43
6481.900 59
6482.282 70
6482.664 61
6483.047 52
6483.429 33
6483.811 39
6484.193 40
6484.575 43
6484.958 47
6485.340 50
6485.722 34
6486.104 33
6486.487 53
6486.869 61
6487.251 48
6487.633 36
6488.016 38
6488.398 56
6488.780 52
6489.163 46
6489.545 53
6489.927 47
6490.310 54
6490.692 69
6491.075 58
6491.457 50
6491.839 47
6492.222 38
6492.604 44
6492.987 36
6493.369 38
6493.752 56
6494.134 61
6494.517 37
6494.899 31
6495.282 35
6495.664 43
6496.047 46
6496.429 41
6496.812 47
6497.195 64
6497.577 43
6497.960 41
6498.342 46
6498.725 43
6499.108 39
6499.490 44
6499.873 41
6500.256 41
6500.638 37
6501.021 44
6501.404 33
6501.786 29
6502.169 41
6502.552 45
6502.935 58
6503.317 58
6503.700 37
6504.083 45
6504.466 54
6504.849 37
6505.231 44
6505.614 37
6505.997 31
6506.380 39
6506.763 35
6507.146 48
6507.529 54
6507.911 25
6508.294 32
6508.677 36
6509.060 27
6509.443 38
6509.826 38
6510.209 25
6510.592 27
6510.975 36
6511.358 43
6511.741 29
6512.124 30
6512.507 31
6512.890 36
6513.273 27
6513.656 36
6514.039 42
6514.422 29
6514.806 50
6515.189 47
6515.572 33
6515.955 36
6516.338 39
6516.721 55
6517.104 55
6517.488 66
6517.871 47
6518.254 45
6518.637 62
6519.020 71
6519.404 71
6519.787 60
6520.170 40
6520.553 35
6520.937 36
6521.320 28
6521.703 23
6522.087 56
6522.470 64
6522.853 66
6523.237 45
6523.620 47
6524.003 57
6524.387 52
6524.770 42
6525.154 39
6525.537 43
6525.920 49
6526.304 43
6526.687 52
6527.071 54
6527.454 62
6527.838 63
6528.221 72
6528.605 82
6528.988 85
6529.372 66
6529.755 65
6530.139 62
6530.522 60
6530.906 81
6531.290 75
6531.673 78
6532.057 75
6532.440 69
6532.824 81
6533.208 81
6533.591 79
6533.975 88
6534.359 103
6534.742 110
6535.126 108
6535.510 96
6535.894 78
6536.277 87
6536.661 93
6537.045 71
6537.429 56
6537.812 79
6538.196 80
6538.580 76
6538.964 63
6539.348 48
6539.731 53
6540.115 49
6540.499 50
6540.883 39
6541.267 41
6541.651 39
6542.035 50
6542.419 55
6542.802 63
6543.186 67
6543.570 60
6543.954 52
6544.338 54
6544.722 48
6545.106 60
6545.490 78
6545.874 100
6546.258 90
6546.642 64
6547.026 57
6547.410 54
6547.794 57
6548.179 45
6548.563 36
6548.947 37
6549.331 61
6549.715 73
6550.099 92
6550.483 76
6550.867 82
6551.252 88
6551.636 76
6552.020 63
6552.404 64
6552.788 85
6553.173 87
6553.557 103
6553.941 70
6554.325 90
6554.710 71
6555.094 63
6555.478 77
6555.863 70
6556.247 69
6556.631 73
6557.016 65
6557.400 42
6557.784 59
6558.169 60
6558.553 61
6558.937 66
6559.322 65
6559.706 58
6560.091 57
6560.475 72
6560.860 72
6561.244 61
6561.629 44
6562.013 48
6562.398 73
6562.782 75
6563.167 63
6563.551 46
6563.936 44
6564.320 32
6564.705 43
6565.089 66
6565.474 55
6565.859 83
6566.243 83
6566.628 73
6567.012 77
6567.397 56
6567.782 59
6568.166 67
6568.551 70
6568.936 64
6569.320 83
6569.705 109
6570.090 101
6570.475 73
6570.859 76
6571.244 69
6571.629 65
6572.014 68
6572.399 60
6572.783 89
6573.168 78
6573.553 64
6573.938 71
6574.323 62
6574.708 76
6575.092 72
6575.477 61
6575.862 53
6576.247 49
6576.632 72
6577.017 97
6577.402 95
6577.787 102
6578.172 93
6578.557 86
6578.942 99
6579.327 125
6579.712 109
6580.097 86
6580.482 84
6580.867 95
6581.252 102
6581.637 82
6582.022 90
6582.407 99
6582.792 106
6583.177 143
6583.562 124
6583.948 118
6584.333 118
6584.718 132
6585.103 155
6585.488 150
6585.873 157
6586.259 171
6586.644 214
6587.029 249
6587.414 233
6587.800 222
6588.185 225
6588.570 231
6588.955 230
6589.341 235
6589.726 249
6590.111 243
6590.497 238
6590.882 221
6591.267 213
6591.653 250
6592.038 229
6592.423 214
6592.809 206
6593.194 189
6593.580 200
6593.965 229
6594.350 267
6594.736 230
6595.121 213
6595.507 213
6595.892 208
6596.278 225
6596.663 275
6597.049 272
6597.434 280
6597.820 236
6598.205 290
6598.591 279
6598.977 262
6599.362 281
6599.748 264
6600.133 268
6600.519 251
6600.905 249
6601.290 246
6601.676 245
6602.061 249
6602.447 214
6602.833 218
6603.219 226
6603.604 225
6603.990 229
6604.376 251
6604.761 272
6605.147 254
6605.533 216
6605.919 212
6606.305 232
6606.690 250
6607.076 235
6607.462 239
6607.848 213
6608.234 230
6608.619 243
6609.005 294
6609.391 351
6609.777 341
6610.163 373
6610.549 385
6610.935 403
6611.321 415
6611.707 429
6612.093 471
6612.479 467
6612.865 494
6613.251 494
6613.637 559
6614.023 653
6614.409 698
6614.795 711
6615.181 738
6615.567 791
6615.953 802
6616.339 865
6616.725 866
6617.111 909
6617.497 843
6617.883 851
6618.269 853
6618.656 842
6619.042 880
6619.428 913
6619.814 897
6620.200 973
6620.587 996
6620.973 1030
6621.359 1031
6621.745 1054
6622.131 1051
6622.518 1013
6622.904 1015
6623.290 1036
6623.677 1143
6624.063 1236
6624.449 1302
6624.836 1316
6625.222 1372
6625.608 1472
6625.995 1615
6626.381 1893
6626.767 2148
6627.154 2630
6627.540 3097
6627.927 3649
6628.313 4517
6628.699 5761
6629.086 7075
6629.472 8587
6629.859 10546
6630.245 12303
6630.632 14210
6631.018 16095
6631.405 17841
6631.791 19550
6632.178 21102
6632.564 21958
6632.951 22717
6633.338 23213
6633.724 23376
6634.111 22967
6634.497 22240
6634.884 21287
6635.271 20277
6635.657 19208
6636.044 17733
6636.431 16393
6636.817 14905
6637.204 13443
6637.591 12028
6637.977 10664
6638.364 9523
6638.751 8589
6639.138 7605
6639.524 6671
6639.911 5963
6640.298 5346
6640.685 4748
6641.071 4224
6641.458 3747
6641.845 3374
6642.232 3175
6642.619 2963
6643.006 2783
6643.393 2538
6643.779 2413
6644.166 2273
6644.553 2176
6644.940 2171
6645.327 2176
6645.714 2228
6646.101 2244
6646.488 2260
6646.875 2344
6647.262 2430
6647.649 2503
6648.036 2396
6648.423 2428
6648.810 2424
6649.197 2410
6649.584 2392
6649.971 2308
6650.358 2150
6650.745 2023
6651.132 1864
6651.519 1818
6651.906 1723
6652.294 1627
6652.681 1428
6653.068 1323
6653.455 1207
6653.842 1068
6654.229 904
6654.617 734
6655.004 649
6655.391 599
6655.778 524
6656.166 528
6656.553 456
6656.940 481
6657.327 454
6657.715 429
6658.102 386
6658.489 354
6658.877 373
6659.264 362
6659.651 316
6660.039 277
6660.426 293
6660.813 284
6661.201 236
6661.588 254
6661.975 266
6662.363 235
6662.750 203
6663.138 214
6663.525 188
6663.913 173
6664.300 122
6664.688 120
6665.075 107
6665.463 98
6665.850 103
6666.238 93
6666.625 84
6667.013 87
6667.400 94
6667.788 80
6668.176 63
6668.563 85
6668.951 112
6669.338 94
6669.726 87
6670.114 90
6670.501 92
6670.889 87
6671.277 66
6671.664 70
6672.052 77
6672.440 86
6672.828 72
6673.215 83
6673.603 96
6673.991 99
6674.379 77
6674.766 82
6675.154 104
6675.542 84
6675.930 72
6676.318 109
6676.705 110
6677.093 85
6677.481 69
6677.869 81
6678.257 72
6678.645 84
6679.033 93
6679.421 88
6679.809 72
6680.196 68
6680.584 84
6680.972 84
6681.360 80
6681.748 76
6682.136 70
6682.524 77
6682.912 59
6683.300 66
6683.688 66
6684.077 63
6684.465 68
6684.853 65
6685.241 61
6685.629 54
6686.017 37
6686.405 36
6686.793 59
6687.181 68
6687.570 64
6687.958 69
6688.346 58
6688.734 58
6689.122 63
6689.510 48
6689.899 54
6690.287 48
6690.675 65
6691.063 64
6691.452 52
6691.840 78
6692.228 64
6692.617 54
6693.005 47
6693.393 49
6693.782 33
6694.170 24
6694.558 36
6694.947 51
6695.335 45
6695.723 48
6696.112 54
6696.500 53
6696.889 47
6697.277 36
6697.665 27
6698.054 47
6698.442 36
6698.831 28
6699.219 25
6699.608 35
6699.996 35
6700.385 25
6700.773 36
6701.162 38
6701.551 26
6701.939 23
6702.328 23
6702.716 19
6703.105 36
6703.494 26
6703.882 20
6704.271 31
6704.659 20
6705.048 18
6705.437 17
6705.826 15
6706.214 14
6706.603 30
6706.992 47
6707.380 28
6707.769 21
6708.158 19
6708.547 16
6708.935 15
6709.324 22
6709.713 19
6710.102 20
6710.491 28
6710.879 26
6711.268 20
6711.657 29
6712.046 26
6712.435 24
6712.824 16
6713.213 21
6713.602 19
6713.991 28
6714.379 32
6714.768 26
6715.157 24
6715.546 27
6715.935 24
6716.324 26
6716.713 25
6717.102 17
6717.491 17
6717.880 17
6718.269 16
6718.658 20
6719.048 22
6719.437 27
6719.826 27
6720.215 34
6720.604 36
6720.993 44
6721.382 36
6721.771 39
6722.160 32
6722.550 35
6722.939 22
6723.328 14
6723.717 25
6724.106 24
6724.496 26
6724.885 21
6725.274 29
6725.663 42
6726.053 47
6726.442 30
6726.831 26
6727.221 25
6727.610 28
6727.999 36
6728.389 35
6728.778 26
6729.167 12
6729.557 17
6729.946 28
6730.335 28
6730.725 29
6731.114 24
6731.504 18
6731.893 10
6732.283 32
6732.672 53
6733.061 31
6733.451 35
6733.840 45
6734.230 27
6734.620 23
6735.009 26
6735.399 31
6735.788 28
6736.178 19
6736.567 16
6736.957 20
6737.346 15
6737.736 14
6738.126 20
6738.515 19
6738.905 27
6739.295 38
6739.684 25
6740.074 16
6740.464 30
6740.853 33
6741.243 38
6741.633 34
6742.023 24
6742.412 18
6742.802 29
6743.192 27
6743.582 32
6743.971 31
6744.361 23
6744.751 30
6745.141 29
6745.531 27
6745.920 17
6746.310 13
6746.700 23
6747.090 25
6747.480 27
6747.870 38
6748.260 30
6748.650 16
6749.040 24
6749.430 21
6749.820 12
6750.210 16
6750.600 19
6750.990 26
6751.380 27
6751.770 17
6752.160 16
6752.550 21
6752.940 17
6753.330 16
6753.720 26
6754.110 21
6754.500 18
6754.890 22
6755.280 23
6755.670 28
6756.060 19
6756.451 15
6756.841 15
6757.231 19
6757.621 17
6758.011 28
6758.402 37
6758.792 35
6759.182 23
6759.572 24
6759.962 36
6760.353 30
6760.743 20
6761.133 18
6761.524 23
6761.914 21
6762.304 29
6762.695 31
6763.085 37
6763.475 23
6763.866 25
6764.256 25
6764.646 34
6765.037 36
6765.427 44
6765.818 38
6766.208 47
6766.599 39
6766.989 23
6767.379 22
6767.770 42
6768.160 30
6768.551 31
6768.941 19
6769.332 35
6769.722 31
6770.113 22
6770.504 23
6770.894 19
6771.285 21
6771.675 31
6772.066 30
6772.457 22
6772.847 10
6773.238 12
6773.628 17
6774.019 27
6774.410 29
6774.800 20
6775.191 20
6775.582 18
6775.973 30
6776.363 29
6776.754 32
6777.145 39
6777.536 31
6777.926 35
6778.317 29
6778.708 25
6779.099 27
6779.490 32
6779.880 29
6780.271 45
6780.662 40
6781.053 29
6781.444 26
6781.835 14
6782.226 12
6782.616 28
6783.007 39
6783.398 35
6783.789 34
6784.180 34
6784.571 31
6784.962 41
6785.353 31
6785.744 31
6786.135 34
6786.526 34
6786.917 25
6787.308 38
6787.699 39
6788.090 32
6788.481 21
6788.873 24
6789.264 38
6789.655 37
6790.046 47
6790.437 48
6790.828 56
6791.219 38
6791.610 58
6792.002 63
6792.393 50
6792.784 49
6793.175 42
6793.566 58
6793.958 71
6794.349 54
6794.740 65
6795.131 89
6795.523 84
6795.914 75
6796.305 54
6796.697 57
6797.088 68
6797.479 75
6797.871 61
6798.262 56
6798.653 58
6799.045 40
6799.436 29
6799.828 31
6800.219 45
6800.610 56
6801.002 47
6801.393 59
6801.785 60
6802.176 65
6802.568 38
6802.959 38
6803.351 23
6803.742 30
6804.134 35
6804.525 27
6804.917 29
6805.308 35
6805.700 40
6806.092 51
6806.483 48
6806.875 46
6807.266 42
6807.658 50
6808.050 47
6808.441 35
6808.833 38
6809.225 35
6809.616 42
6810.008 51
6810.400 51
6810.791 56
6811.183 63
6811.575 47
6811.967 41
6812.358 26
6812.750 28
6813.142 42
6813.534 46
6813.926 50
6814.317 47
6814.709 50
6815.101 42
6815.493 49
6815.885 47
6816.277 51
6816.669 53
6817.060 43
6817.452 38
6817.844 31
6818.236 41
6818.628 59
6819.020 43
6819.412 41
6819.804 29
6820.196 33
6820.588 41
6820.980 30
6821.372 34
6821.764 41
6822.156 44
6822.548 45
6822.940 52
6823.332 47
6823.725 46
6824.117 34
6824.509 36
6824.901 51
6825.293 48
6825.685 43
6826.077 33
6826.469 44
6826.862 80
6827.254 76
6827.646 55
6828.038 41
6828.430 39
6828.823 54
6829.215 55
6829.607 63
6830.000 49
6830.392 35
6830.784 41
6831.176 42
6831.569 34
6831.961 29
6832.353 55
6832.746 56
6833.138 45
6833.530 73
6833.923 78
6834.315 71
6834.708 75
6835.100 108
6835.493 117
6835.885 147
6836.277 206
6836.670 194
6837.062 239
6837.455 274
6837.847 299
6838.240 323
6838.632 310
6839.025 356
6839.417 387
6839.810 405
6840.203 388
6840.595 357
6840.988 344
6841.380 335
6841.773 370
6842.166 338
6842.558 278
6842.951 222
6843.343 158
6843.736 150
6844.129 151
6844.522 149
6844.914 132
6845.307 106
6845.700 82
6846.092 85
6846.485 79
6846.878 77
6847.271 85
6847.663 83
6848.056 70
6848.449 59
6848.842 58
6849.235 63
6849.628 55
6850.020 52
6850.413 54
6850.806 36
6851.199 32
6851.592 42
6851.985 50
6852.378 62
6852.771 70
6853.164 73
6853.556 73
6853.949 92
6854.342 89
6854.735 99
6855.128 88
6855.521 127
6855.914 115
6856.307 93
6856.700 122
6857.094 108
6857.487 117
6857.880 128
6858.273 131
6858.666 119
6859.059 102
6859.452 114
6859.845 107
6860.238 102
6860.632 93
6861.025 92
6861.418 83
6861.811 61
6862.204 70
6862.597 71
6862.991 58
6863.384 62
6863.777 57
6864.170 60
6864.564 42
6864.957 32
6865.350 52
6865.744 51
6866.137 44
6866.530 28
6866.923 33
6867.317 47
6867.710 52
6868.104 46
6868.497 41
6868.890 33
6869.284 39
6869.677 45
6870.071 34
6870.464 22
6870.857 24
6871.251 30
6871.644 32
6872.038 32
6872.431 28
6872.825 20
6873.218 34
6873.612 50
6874.005 48
6874.399 53
6874.793 55
6875.186 39
6875.580 24
6875.973 24
6876.367 28
6876.760 44
6877.154 48
6877.548 31
6877.941 33
6878.335 41
6878.729 53
6879.122 47
6879.516 47
6879.910 49
6880.304 46
6880.697 36
6881.091 57
6881.485 51
6881.878 48
6882.272 49
6882.666 38
6883.060 51
6883.454 71
6883.847 71
6884.241 50
6884.635 33
6885.029 32
6885.423 30
6885.817 31
6886.211 42
6886.604 36
6886.998 43
6887.392 39
6887.786 45
6888.180 35
6888.574 25
6888.968 25
6889.362 31
6889.756 21
6890.150 22
6890.544 22
6890.938 31
6891.332 34
6891.726 35
6892.120 37
6892.514 39
6892.908 34
6893.302 25
6893.697 22
6894.091 23
6894.485 16
6894.879 29
6895.273 27
6895.667 33
6896.061 22
6896.456 24
6896.850 16
6897.244 14
6897.638 17
6898.032 30
6898.427 23
6898.821 22
6899.215 18
6899.609 32
6900.004 19
6900.398 31
6900.792 39
6901.187 41
6901.581 36
6901.975 33
6902.370 25
6902.764 25
6903.158 23
6903.553 14
6903.947 32
6904.342 27
6904.736 12
6905.130 13
6905.525 21
6905.919 22
6906.314 23
6906.708 15
6907.103 26
6907.497 25
6907.892 25
6908.286 29
6908.681 29
6909.075 25
6909.470 20
6909.864 15
6910.259 30
6910.654 25
6911.048 33
6911.443 31
6911.837 25
6912.232 27
6912.627 16
6913.021 26
6913.416 36
6913.811 45
6914.205 37
6914.600 21
6914.995 34
6915.389 17
6915.784 11
6916.179 10
6916.574 20
6916.968 30
6917.363 30
6917.758 18
6918.153 17
6918.548 16
6918.942 19
6919.337 12
6919.732 13
6920.127 22
6920.522 14
6920.917 16
6921.312 30
6921.706 32
6922.101 32
6922.496 44
6922.891 33
6923.286 19
6923.681 18
6924.076 20
6924.471 12
6924.866 20
6925.261 28
6925.656 30
6926.051 39
6926.446 32
6926.841 40
6927.236 40
6927.631 28
6928.026 21
6928.422 13
6928.817 23
6929.212 22
6929.607 22
6930.002 28
6930.397 25
6930.792 22
6931.187 21
6931.583 36
6931.978 35
6932.373 42
6932.768 49
6933.164 34
6933.559 42
6933.954 32
6934.349 18
6934.745 28
6935.140 20
6935.535 18
6935.930 25
6936.326 25
6936.721 22
6937.116 20
6937.512 20
6937.907 16
6938.303 26
6938.698 39
6939.093 39
6939.489 25
6939.884 32
6940.280 46
6940.675 40
6941.070 48
6941.466 65
6941.861 61
6942.257 64
6942.652 69
6943.048 63
6943.443 54
6943.839 43
6944.234 61
6944.630 65
6945.026 67
6945.421 57
6945.817 44
6946.212 36
6946.608 31
6947.004 34
6947.399 28
6947.795 34
6948.191 35
6948.586 43
6948.982 28
6949.378 22
6949.773 24
6950.169 21
6950.565 16
6950.960 20
6951.356 19
6951.752 23
6952.148 21
6952.543 21
6952.939 15
6953.335 11
6953.731 27
6954.127 20
6954.523 14
6954.918 19
6955.314 19
6955.710 9
6956.106 15
6956.502 29
6956.898 12
6957.294 17
6957.690 20
6958.086 17
6958.482 36
6958.878 27
6959.273 26
6959.669 18
6960.065 25
6960.461 28
6960.857 20
6961.254 22
6961.650 24
6962.046 19
6962.442 22
6962.838 18
6963.234 13
6963.630 13
6964.026 22
6964.422 29
6964.818 28
6965.214 26
6965.611 23
6966.007 21
6966.403 16
6966.799 15
6967.195 16
6967.592 18
6967.988 18
6968.384 15
6968.780 18
6969.176 29
6969.573 22
6969.969 25
6970.365 16
6970.762 26
6971.158 25
6971.554 27
6971.951 12
6972.347 21
6972.743 20
6973.140 12
6973.536 12
6973.932 22
6974.329 29
6974.725 40
6975.122 27
6975.518 21
6975.915 18
6976.311 14
6976.707 32
6977.104 26
6977.500 26
6977.897 24
6978.293 16
6978.690 19
6979.086 22
6979.483 23
6979.880 16
6980.276 14
6980.673 11
6981.069 16
6981.466 19
6981.863 13
6982.259 16
6982.656 19
6983.052 21
6983.449 23
6983.846 24
6984.242 19
6984.639 31
6985.036 14
6985.433 14
6985.829 13
6986.226 14
6986.623 18
6987.020 23
6987.416 28
6987.813 15
6988.210 15
6988.607 20
6989.004 18
6989.400 25
6989.797 17
6990.194 21
6990.591 16
6990.988 23
6991.385 20
6991.782 11
6992.179 14
6992.575 17
6992.972 21
6993.369 19
6993.766 14
6994.163 20
6994.560 19
6994.957 19
6995.354 23
6995.751 36
6996.148 20
6996.545 14
6996.942 16
6997.339 16
6997.736 16
6998.134 17
6998.531 12
6998.928 25
6999.325 12
6999.722 11
7000.119 19
7000.516 23
7000.913 26
7001.311 21
7001.708 20
7002.105 42
7002.502 39
7002.899 26
7003.297 20
7003.694 18
7004.091 19
7004.488 21
7004.886 18
7005.283 21
7005.680 23
7006.077 11
7006.475 20
7006.872 25
7007.269 30
7007.667 29
7008.064 34
7008.462 23
7008.859 21
7009.256 37
7009.654 38
7010.051 28
7010.449 29
7010.846 23
7011.243 14
7011.641 32
7012.038 28
7012.436 26
7012.833 27
7013.231 31
7013.628 33
7014.026 24
7014.423 25
7014.821 27
7015.219 34
7015.616 36
7016.014 22
7016.411 16
7016.809 17
7017.207 20
7017.604 27
7018.002 19
7018.399 23
7018.797 22
7019.195 29
7019.592 26
7019.990 35
7020.388 35
7020.786 24
7021.183 18
7021.581 13
7021.979 18
7022.377 17
7022.774 17
7023.172 33
7023.570 44
7023.968 39
7024.366 36
7024.763 21
7025.161 26
7025.559 22
7025.957 17
7026.355 18
7026.753 45
7027.151 31
7027.549 23
7027.947 21
7028.344 27
7028.742 21
7029.140 26
7029.538 32
7029.936 27
7030.334 24
7030.732 25
7031.130 35
7031.528 24
7031.926 25
7032.324 29
7032.722 33
7033.121 28
7033.519 24
7033.917 32
7034.315 21
7034.713 20
7035.111 28
7035.509 29
7035.907 24
7036.306 38
7036.704 28
7037.102 34
7037.500 24
7037.898 20
7038.297 26
7038.695 22
7039.093 27
7039.491 37
7039.889 36
7040.288 35
7040.686 28
7041.084 24
7041.483 25
7041.881 31
7042.279 24
7042.678 38
7043.076 28
7043.474 27
7043.873 22
7044.271 34
7044.670 46
7045.068 36
7045.466 39
7045.865 44
7046.263 55
7046.662 48
7047.060 38
7047.459 35
7047.857 34
7048.256 33
7048.654 38
7049.053 33
7049.451 35
7049.850 19
7050.248 23
7050.647 22
7051.045 30
7051.444 31
7051.843 42
7052.241 44
7052.640 31
7053.038 24
7053.437 34
7053.836 31
7054.234 14
7054.633 18
7055.032 36
7055.431 20
7055.829 20
7056.228 21
7056.627 17
7057.025 14
7057.424 12
7057.823 8
7058.222 28
7058.621 30
7059.019 21
7059.418 16
7059.817 17
7060.216 22
7060.615 11
7061.014 30
7061.412 31
7061.811 23
7062.210 19
7062.609 15
7063.008 15
7063.407 23
7063.806 28
7064.205 27
7064.604 24
7065.003 22
7065.402 26
7065.801 20
7066.200 8
7066.599 11
7066.998 11
7067.397 14
7067.796 21
7068.195 16
7068.594 23
7068.993 21
7069.392 26
7069.791 34
7070.190 32
7070.590 23
7070.989 28
7071.388 24
7071.787 27
7072.186 19
7072.585 27
7072.985 32
7073.384 19
7073.783 19
7074.182 21
7074.582 22
7074.981 21
7075.380 16
7075.779 25
7076.179 20
7076.578 20
7076.977 26
7077.377 26
7077.776 15
7078.175 13
7078.575 17
7078.974 10
7079.373 17
7079.773 18
7080.172 24
7080.572 31
7080.971 24
7081.370 17
7081.770 8
7082.169 13
7082.569 23
7082.968 23
7083.368 20
7083.767 15
7084.167 12
7084.566 9
7084.966 14
7085.365 26
7085.765 19
7086.164 6
7086.564 8
7086.964 12
7087.363 38
7087.763 40
7088.163 24
7088.562 34
7088.962 22
7089.361 14
7089.761 12
7090.161 12
7090.561 24
7090.960 23
7091.360 21
7091.760 11
7092.159 14
7092.559 26
7092.959 17
7093.359 13
7093.758 23
7094.158 16
7094.558 21
7094.958 22
7095.358 25
7095.758 30
7096.157 19
7096.557 17
7096.957 16
7097.357 19
7097.757 30
7098.157 29
7098.557 31
7098.957 20
7099.357 10
7099.757 16
7100.157 15
7100.557 14
7100.957 17
7101.357 20
7101.757 12
7102.157 7
7102.557 17
7102.957 23
7103.357 21
7103.757 14
7104.157 21
7104.557 19
7104.957 10
7105.357 16
7105.757 9
7106.157 17
7106.558 31
7106.958 28
7107.358 22
7107.758 24
7108.158 21
7108.558 24
7108.959 17
7109.359 14
7109.759 15
7110.159 16
7110.560 20
7110.960 12
7111.360 16
7111.761 19
7112.161 28
7112.561 22
7112.961 24
7113.362 22
7113.762 13
7114.163 17
7114.563 23
7114.963 24
7115.364 32
7115.764 35
7116.164 23
7116.565 19
7116.965 21
7117.366 20
7117.766 19
7118.167 26
7118.567 22
7118.968 23
7119.368 18
7119.769 20
7120.169 19
7120.570 23
7120.970 14
7121.371 8
7121.772 13
7122.172 20
7122.573 15
7122.973 11
7123.374 13
7123.775 18
7124.175 23
7124.576 26
7124.977 21
7125.377 37
7125.778 36
7126.179 25
7126.579 22
7126.980 20
7127.381 16
7127.781 13
7128.182 19
7128.583 21
7128.984 20
7129.385 20
7129.785 19
7130.186 17
7130.587 19
7130.988 24
7131.389 18
7131.790 22
7132.190 17
7132.591 19
7132.992 21
7133.393 20
7133.794 29
7134.195 22
7134.596 21
7134.997 20
7135.398 13
7135.799 14
7136.200 15
7136.601 17
7137.002 29
7137.403 24
7137.804 23
7138.205 18
7138.606 10
7139.007 12
7139.408 12
7139.809 14
7140.210 22
7140.611 17
7141.012 14
7141.414 17
7141.815 27
7142.216 28
7142.617 16
7143.018 18
7143.419 13
7143.821 16
7144.222 18
7144.623 25
7145.024 20
7145.425 27
7145.827 16
7146.228 13
7146.629 11
7147.030 11
7147.432 22
7147.833 22
7148.234 11
7148.636 11
7149.037 28
7149.438 13
7149.840 19
7150.241 27
7150.643 31
7151.044 23
7151.445 16
7151.847 11
7152.248 11
7152.650 26
7153.051 25
7153.453 21
7153.854 18
7154.256 13
7154.657 9
7155.059 22
7155.460 24
7155.862 15
7156.263 21
7156.665 24
7157.066 22
7157.468 22
7157.869 20
7158.271 25
7158.673 20
7159.074 14
7159.476 13
7159.878 8
7160.279 20
7160.681 21
7161.083 33
7161.484 26
7161.886 19
7162.288 21
7162.689 33
7163.091 33
7163.493 15
7163.895 18
7164.296 13
7164.698 25
7165.100 24
7165.502 29
7165.904 34
7166.305 24
7166.707 25
7167.109 32
7167.511 31
7167.913 29
7168.315 20
7168.717 22
7169.119 32
7169.521 29
7169.922 25
7170.324 27
7170.726 19
7171.128 11
7171.530 11
7171.932 11
7172.334 21
7172.736 26
7173.138 15
7173.540 19
7173.942 23
7174.344 22
7174.746 12
7175.149 11
7175.551 17
7175.953 16
7176.355 6
7176.757 13
7177.159 18
7177.561 16
7177.963 15
7178.366 11
7178.768 12
7179.170 8
7179.572 20
7179.974 23
7180.377 28
7180.779 14
7181.181 12
7181.583 20
7181.986 13
7182.388 12
7182.790 12
7183.192 17
7183.595 16
7183.997 14
7184.399 17
7184.802 18
7185.204 12
7185.606 14
7186.009 16
7186.411 19
7186.814 12
7187.216 14
7187.618 11
7188.021 15
7188.423 26
7188.826 13
7189.228 15
7189.631 27
7190.033 16
7190.436 15
7190.838 21
7191.241 35
7191.643 27
7192.046 14
7192.448 24
7192.851 23
7193.254 19
7193.656 16
7194.059 15
7194.461 13
7194.864 10
7195.267 9
7195.669 17
7196.072 14
7196.475 13
7196.877 19
7197.280 23
7197.683 17
7198.086 13
7198.488 20
7198.891 22
7199.294 15
7199.696 9
7200.099 20
7200.502 19
7200.905 23
7201.308 11
7201.710 15
7202.113 8
7202.516 10
7202.919 5
7203.322 21
7203.725 22
7204.128 14
7204.531 13
7204.933 10
7205.336 20
7205.739 14
7206.142 14
7206.545 17
7206.948 15
7207.351 12
7207.754 19
7208.157 14
7208.560 11
7208.963 16
7209.366 21
7209.769 14
7210.172 17
7210.575 20
7210.978 27
7211.382 19
7211.785 19
7212.188 23
7212.591 14
7212.994 13
7213.397 22
7213.800 20
7214.204 18
7214.607 27
7215.010 22
7215.413 18
7215.816 20
7216.220 16
7216.623 17
7217.026 28
7217.429 20
7217.833 28
7218.236 29
7218.639 12
7219.042 11
7219.446 7
7219.849 23
7220.252 15
7220.656 11
7221.059 16
7221.463 18
7221.866 16
7222.269 38
7222.673 23
7223.076 17
7223.480 18
7223.883 20
7224.286 13
7224.690 15
7225.093 19
7225.497 18
7225.900 15
7226.304 15
7226.707 14
7227.111 6
7227.514 13
7227.918 20
7228.322 19
7228.725 17
7229.129 18
7229.532 9
7229.936 18
7230.340 14
7230.743 19
7231.147 23
7231.550 20
7231.954 21
7232.358 10
7232.762 6
7233.165 7
7233.569 5
7233.973 13
7234.376 18
7234.780 17
7235.184 13
7235.588 8
7235.991 9
7236.395 12
7236.799 13
7237.203 10
7237.607 11
7238.011 16
7238.414 13
7238.818 12
7239.222 21
7239.626 15
7240.030 10
7240.434 12
7240.838 13
7241.242 5
7241.646 12
7242.049 19
7242.453 18
7242.857 5
7243.261 2
7243.665 19
7244.069 17
7244.473 16
7244.877 9
7245.281 13
7245.686 15
7246.090 11
7246.494 25
7246.898 35
7247.302 36
7247.706 22
7248.110 10
7248.514 17
7248.918 16
7249.322 17
7249.727 25
7250.131 22
7250.535 21
7250.939 12
7251.343 20
7251.748 21
7252.152 24
7252.556 23
7252.960 14
7253.365 12
7253.769 8
7254.173 15
7254.577 8
7254.982 17
7255.386 31
7255.790 19
7256.195 29
7256.599 22
7257.004 16
7257.408 11
7257.812 5
7258.217 8
7258.621 14
7259.026 21
7259.430 13
7259.834 10
7260.239 11
7260.643 21
7261.048 27
7261.452 19
7261.857 21
7262.261 28
7262.666 18
7263.070 12
7263.475 15
7263.879 12
7264.284 10
7264.689 11
7265.093 17
7265.498 30
7265.902 23
7266.307 17
7266.712 20
7267.116 15
7267.521 5
7267.926 14
7268.330 16
7268.735 23
7269.140 22
7269.544 17
7269.949 20
7270.354 24
7270.759 16
7271.163 18
7271.568 28
7271.973 24
7272.378 23
7272.783 28
7273.187 27
7273.592 15
7273.997 14
7274.402 14
7274.807 17
7275.212 22
7275.617 14
7276.021 9
7276.426 14
7276.831 16
7277.236 20
7277.641 18
7278.046 20
7278.451 16
7278.856 20
7279.261 26
7279.666 22
7280.071 14
7280.476 18
7280.881 19
7281.286 21
7281.691 17
7282.096 11
7282.501 11
7282.906 21
7283.312 33
7283.717 30
7284.122 35
7284.527 25
7284.932 13
7285.337 7
7285.742 20
7286.148 19
7286.553 19
7286.958 27
7287.363 17
7287.768 21
7288.174 31
7288.579 27
7288.984 34
7289.389 35
7289.795 19
7290.200 10
7290.605 21
7291.011 16
7291.416 7
7291.821 7
7292.227 26
7292.632 24
7293.037 20
7293.443 20
7293.848 14
7294.253 20
7294.659 30
7295.064 17
7295.470 24
7295.875 19
7296.281 19
7296.686 23
7297.092 15
7297.497 7
7297.903 26
7298.308 22
7298.714 28
7299.119 25
7299.525 23
7299.930 24
7300.336 41
7300.741 31
7301.147 23
7301.553 32
7301.958 33
7302.364 24
7302.770 33
7303.175 42
7303.581 30
7303.987 30
7304.392 24
7304.798 13
7305.204 13
7305.609 10
7306.015 10
7306.421 19
7306.827 24
7307.232 35
7307.638 37
7308.044 24
7308.450 26
7308.856 22
7309.261 19
7309.667 25
7310.073 18
7310.479 11
7310.885 10
7311.291 15
7311.696 9
7312.102 17
7312.508 7
7312.914 16
7313.320 23
7313.726 14
7314.132 8
7314.538 15
7314.944 26
7315.350 18
7315.756 14
7316.162 23
7316.568 25
7316.974 12
7317.380 8
7317.786 11
7318.192 15
7318.598 22
7319.004 19
7319.411 18
7319.817 16
7320.223 14
7320.629 14
7321.035 13
7321.441 14
7321.847 22
7322.254 13
7322.660 14
7323.066 14
7323.472 13
7323.878 14
7324.285 10
7324.691 10
7325.097 17
7325.503 13
7325.910 9
7326.316 8
7326.722 25
7327.129 8
7327.535 13
7327.941 15
7328.348 18
7328.754 17
7329.160 27
7329.567 33
7329.973 28
7330.380 23
7330.786 27
7331.192 21
7331.599 22
7332.005 19
7332.412 22
7332.818 14
7333.225 10
7333.631 25
7334.038 32
7334.444 32
7334.851 22
7335.257 13
7335.664 10
7336.070 10
7336.477 15
7336.884 23
7337.290 36
7337.697 28
7338.103 13
7338.510 14
7338.917 15
7339.323 22
7339.730 28
7340.137 21
7340.543 22
7340.950 24
7341.357 24
7341.764 27
7342.170 30
7342.577 39
7342.984 33
7343.391 20
7343.797 18
7344.204 9
7344.611 9
7345.018 12
7345.425 19
7345.831 13
7346.238 20
7346.645 26
7347.052 21
7347.459 15
7347.866 22
7348.273 20
7348.680 28
7349.087 25
7349.493 13
7349.900 22
7350.307 21
7350.714 20
7351.121 20
7351.528 23
7351.935 21
7352.342 19
7352.749 25
7353.156 32
7353.563 26
7353.971 17
7354.378 21
7354.785 22
7355.192 28
7355.599 20
7356.006 21
7356.413 19
7356.820 21
7357.227 25
7357.635 12
7358.042 17
7358.449 13
7358.856 17
7359.263 20
7359.671 21
7360.078 16
7360.485 13
7360.892 27
7361.300 29
7361.707 24
7362.114 17
7362.521 24
7362.929 25
7363.336 32
7363.743 19
7364.151 6
7364.558 16
7364.966 16
7365.373 13
7365.780 29
7366.188 26
7366.595 20
7367.003 17
7367.410 20
7367.817 18
7368.225 16
7368.632 25
7369.040 16
7369.447 12
7369.855 25
7370.262 30
7370.670 30
7371.077 26
7371.485 24
7371.892 12
7372.300 19
7372.708 12
7373.115 12
7373.523 9
7373.930 15
7374.338 25
7374.746 28
7375.153 33
7375.561 19
7375.969 26
7376.376 27
7376.784 23
7377.192 15
7377.599 16
7378.007 16
7378.415 15
7378.823 16
7379.230 21
7379.638 20
7380.046 20
7380.454 11
7380.862 23
7381.269 26
7381.677 24
7382.085 28
7382.493 16
7382.901 11
7383.309 10
7383.717 25
7384.124 24
7384.532 21
7384.940 21
7385.348 13
7385.756 17
7386.164 17
7386.572 29
7386.980 36
7387.388 33
7387.796 23
7388.204 23
7388.612 32
7389.020 40
7389.428 45
7389.836 44
7390.244 39
7390.652 44
7391.060 34
7391.469 37
7391.877 31
7392.285 25
7392.693 30
7393.101 31
7393.509 30
7393.917 27
7394.326 30
7394.734 19
7395.142 21
7395.550 23
7395.958 29
7396.367 31
7396.775 23
7397.183 24
7397.591 20
7398.000 19
7398.408 23
7398.816 21
7399.225 26
7399.633 22
7400.041 24
7400.450 19
7400.858 24
7401.266 20
7401.675 19
7402.083 23
7402.492 24
7402.900 24
7403.308 26
7403.717 15
7404.125 20
7404.534 21
7404.942 14
7405.351 13
7405.759 13
7406.168 14
7406.576 16
7406.985 20
7407.393 11
7407.802 7
7408.210 9
7408.619 15
7409.028 18
7409.436 19
7409.845 17
7410.253 16
7410.662 14
7411.071 18
7411.479 18
7411.888 14
7412.297 13
7412.705 21
7413.114 34
7413.523 22
7413.931 36
7414.340 31
7414.749 15
7415.158 14
7415.566 12
7415.975 15
7416.384 13
7416.793 9
7417.202 6
7417.610 8
7418.019 18
7418.428 14
7418.837 21
7419.246 17
7419.655 12
7420.064 17
7420.473 14
7420.881 14
7421.290 15
7421.699 14
7422.108 14
7422.517 14
7422.926 19
7423.335 22
7423.744 14
7424.153 9
7424.562 7
7424.971 8
7425.380 8
7425.789 22
7426.198 24
7426.607 22
7427.016 29
7427.426 18
7427.835 20
7428.244 28
7428.653 22
7429.062 15
7429.471 11
7429.880 10
7430.290 13
7430.699 12
7431.108 3
7431.517 4
7431.926 20
7432.336 18
7432.745 10
7433.154 6
7433.563 9
7433.973 7
7434.382 6
7434.791 18
7435.201 20
7435.610 23
7436.019 20
7436.428 24
7436.838 24
7437.247 16
7437.657 18
7438.066 12
7438.475 11
7438.885 11
7439.294 22
7439.704 20
7440.113 20
7440.523 18
7440.932 16
7441.341 22
7441.751 12
7442.160 16
7442.570 14
7442.979 20
7443.389 18
7443.799 21
7444.208 11
7444.618 10
7445.027 4
7445.437 19
7445.846 19
7446.256 19
7446.666 30
7447.075 40
7447.485 23
7447.895 12
7448.304 23
7448.714 23
7449.124 22
7449.533 14
7449.943 12
7450.353 18
7450.763 24
7451.172 11
7451.582 18
7451.992 17
7452.402 18
7452.811 11
7453.221 23
7453.631 19
7454.041 17
7454.451 15
7454.861 18
7455.270 19
7455.680 17
7456.090 12
7456.500 11
7456.910 13
7457.320 27
7457.730 23
7458.140 18
7458.550 15
7458.960 11
7459.370 24
7459.780 28
7460.190 27
7460.600 33
7461.010 22
7461.420 19
7461.830 19
7462.240 16
7462.650 26
7463.060 14
7463.470 30
7463.880 26
7464.290 17
7464.700 28
7465.110 33
7465.521 40
7465.931 42
7466.341 34
7466.751 20
7467.161 24
7467.571 32
7467.982 43
7468.392 41
7468.802 38
7469.212 39
7469.623 26
7470.033 30
7470.443 37
7470.853 51
7471.264 57
7471.674 45
7472.084 50
7472.495 60
7472.905 62
7473.315 51
7473.726 53
7474.136 28
7474.547 27
7474.957 36
7475.367 33
7475.778 35
7476.188 23
7476.599 19
7477.009 24
7477.420 27
7477.830 16
7478.241 11
7478.651 13
7479.062 14
7479.472 14
7479.883 21
7480.293 22
7480.704 23
7481.114 20
7481.525 11
7481.936 16
7482.346 16
7482.757 12
7483.167 19
7483.578 19
7483.989 13
7484.399 14
7484.810 20
7485.221 20
7485.631 23
7486.042 25
7486.453 23
7486.864 17
7487.274 15
7487.685 11
7488.096 14
7488.507 13
7488.917 20
7489.328 15
7489.739 11
7490.150 9
7490.561 10
7490.971 4
7491.382 13
7491.793 14
7492.204 17
7492.615 23
7493.026 21
7493.437 24
7493.848 21
7494.259 26
7494.670 17
7495.081 26
7495.491 45
7495.902 27
7496.313 16
7496.724 11
7497.135 17
7497.546 29
7497.958 19
7498.369 31
7498.780 18
7499.191 18
7499.602 19
7500.013 20
7500.424 17
7500.835 14
7501.246 10
7501.657 10
7502.068 9
7502.480 16
7502.891 16
7503.302 10
7503.713 12
7504.124 19
7504.536 11
7504.947 11
7505.358 8
7505.769 15
7506.181 16
7506.592 8
7507.003 14
7507.414 13
7507.826 5
7508.237 9
7508.648 16
7509.060 23
7509.471 15
7509.882 16
7510.294 19
7510.705 23
7511.117 15
7511.528 13
7511.939 11
7512.351 19
7512.762 18
7513.174 9
7513.585 13
7513.997 13
7514.408 11
7514.820 15
7515.231 5
7515.643 7
7516.054 6
7516.466 8
7516.877 7
7517.289 12
7517.700 10
7518.112 12
7518.524 9
7518.935 6
7519.347 2
7519.758 11
7520.170 10
7520.582 14
7520.993 14
7521.405 17
7521.817 26
7522.228 20
7522.640 31
7523.052 28
7523.464 27
7523.875 27
7524.287 29
7524.699 17
7525.111 17
7525.522 10
7525.934 26
7526.346 16
7526.758 27
7527.170 27
7527.582 18
7527.993 13
7528.405 10
7528.817 10
7529.229 7
7529.641 19
7530.053 16
7530.465 9
7530.877 14
7531.289 18
7531.701 15
7532.113 13
7532.525 3
7532.937 2
7533.349 18
7533.761 14
7534.173 7
7534.585 4
7534.997 13
7535.409 8
7535.821 13
7536.233 29
7536.645 37
7537.057 29
7537.469 23
7537.881 13
7538.294 19
7538.706 13
7539.118 7
7539.530 16
7539.942 33
7540.354 27
7540.767 18
7541.179 18
7541.591 15
7542.003 19
7542.416 17
7542.828 18
7543.240 24
7543.652 11
7544.065 8
7544.477 12
7544.889 12
7545.302 21
7545.714 15
7546.126 24
7546.539 17
7546.951 21
7547.363 42
7547.776 35
7548.188 20
7548.601 28
7549.013 33
7549.426 29
7549.838 16
7550.251 20
7550.663 19
7551.075 19
7551.488 9
7551.901 16
7552.313 15
7552.726 17
7553.138 20
7553.551 19
7553.963 15
7554.376 15
7554.788 17
7555.201 14
7555.614 10
7556.026 8
7556.439 6
7556.852 11
7557.264 9
7557.677 8
7558.090 12
7558.502 22
7558.915 18
7559.328 30
7559.740 19
7560.153 16
7560.566 33
7560.979 27
7561.391 34
7561.804 43
7562.217 59
7562.630 66
7563.043 71
7563.455 84
7563.868 83
7564.281 74
7564.694 114
7565.107 132
7565.520 132
7565.933 109
7566.346 96
7566.758 76
7567.171 64
7567.584 103
7567.997 97
7568.410 69
7568.823 50
7569.236 38
7569.649 44
7570.062 49
7570.475 38
7570.888 27
7571.301 31
7571.714 25
7572.127 33
7572.540 37
7572.954 35
7573.367 31
7573.780 38
7574.193 41
7574.606 48
7575.019 56
7575.432 47
7575.846 23
7576.259 36
7576.672 26
7577.085 21
7577.498 27
7577.912 19
7578.325 17
7578.738 30
7579.151 24
7579.565 18
7579.978 12
7580.391 19
7580.804 21
7581.218 18
7581.631 11
7582.044 11
7582.458 12
7582.871 11
7583.284 22
7583.698 31
7584.111 40
7584.525 40
7584.938 30
7585.351 25
7585.765 13
7586.178 10
7586.592 14
7587.005 18
7587.419 19
7587.832 9
7588.246 15
7588.659 12
7589.073 11
7589.486 14
7589.900 14
7590.313 22
7590.727 26
7591.141 20
7591.554 15
7591.968 17
7592.381 27
7592.795 28
7593.209 18
7593.622 18
7594.036 23
7594.450 23
7594.863 10
7595.277 17
7595.691 19
7596.104 20
7596.518 24
7596.932 17
7597.346 18
7597.759 18
7598.173 22
7598.587 7
7599.001 14
7599.415 31
7599.828 21
7600.242 12
7600.656 11
7601.070 19
7601.484 23
7601.898 20
7602.312 19
7602.726 11
7603.139 14
7603.553 18
7603.967 22
7604.381 27
7604.795 23
7605.209 21
7605.623 21
7606.037 14
7606.451 14
7606.865 16
7607.279 18
7607.693 22
7608.107 32
7608.521 31
7608.935 25
7609.349 14
7609.764 14
7610.178 11
7610.592 13
7611.006 20
7611.420 20
7611.834 20
7612.248 28
7612.663 28
7613.077 30
7613.491 22
7613.905 11
7614.319 18
7614.734 14
7615.148 16
7615.562 22
7615.976 32
7616.391 33
7616.805 28
7617.219 20
7617.633 14
7618.048 29
7618.462 30
7618.876 21
7619.291 22
7619.705 21
7620.120 17
7620.534 22
7620.948 11
7621.363 16
7621.777 19
7622.192 20
7622.606 20
7623.020 22
7623.435 24
7623.849 22
7624.264 14
7624.678 17
7625.093 12
7625.507 11
7625.922 6
7626.336 10
7626.751 13
7627.166 12
7627.580 10
7627.995 10
7628.409 6
7628.824 9
7629.239 13
7629.653 21
7630.068 26
7630.483 21
7630.897 16
7631.312 29
7631.727 21
7632.141 22
7632.556 17
7632.971 24
7633.385 16
7633.800 24
7634.215 16
7634.630 24
7635.044 20
7635.459 17
7635.874 24
7636.289 34
7636.704 21
7637.119 16
7637.533 14
7637.948 20
7638.363 23
7638.778 17
7639.193 16
7639.608 21
7640.023 25
7640.438 19
7640.853 26
7641.268 24
7641.682 30
7642.097 34
7642.512 32
7642.927 33
7643.342 38
7643.757 28
7644.172 34
7644.588 30
7645.003 20
7645.418 17
7645.833 19
7646.248 23
7646.663 28
7647.078 31
7647.493 26
7647.908 40
7648.323 31
7648.739 34
7649.154 51
7649.569 51
7649.984 49
7650.399 40
7650.814 30
7651.230 24
7651.645 28
7652.060 21
7652.475 24
7652.891 28
7653.306 40
7653.721 39
7654.137 34
7654.552 35
7654.967 39
7655.383 45
7655.798 44
7656.213 31
7656.629 25
7657.044 24
7657.459 25
7657.875 35
7658.290 36
7658.706 29
7659.121 23
7659.536 31
7659.952 34
7660.367 17
7660.783 26
7661.198 23
7661.614 25
7662.029 22
7662.445 30
7662.860 14
7663.276 31
7663.692 33
7664.107 25
7664.523 27
7664.938 31
7665.354 37
7665.770 36
7666.185 43
7666.601 51
7667.016 52
7667.432 51
7667.848 52
7668.263 56
7668.679 36
7669.095 33
7669.511 36
7669.926 43
7670.342 54
7670.758 42
7671.174 42
7671.589 49
7672.005 43
7672.421 50
7672.837 51
7673.253 49
7673.668 47
7674.084 55
7674.500 57
7674.916 43
7675.332 45
7675.748 24
7676.164 29
7676.579 29
7676.995 22
7677.411 31
7677.827 43
7678.243 45
7678.659 53
7679.075 41
7679.491 29
7679.907 33
7680.323 37
7680.739 30
7681.155 32
7681.571 43
7681.987 37
7682.403 39
7682.819 35
7683.236 32
7683.652 26
7684.068 26
7684.484 33
7684.900 33
7685.316 34
7685.732 43
7686.148 34
7686.565 37
7686.981 45
7687.397 30
7687.813 34
7688.229 27
7688.646 28
7689.062 27
7689.478 32
7689.894 35
7690.311 31
7690.727 43
7691.143 34
7691.560 14
7691.976 22
7692.392 31
7692.809 35
7693.225 28
7693.641 33
7694.058 39
7694.474 25
7694.891 23
7695.307 25
7695.723 32
7696.140 19
7696.556 17
7696.973 19
7697.389 22
7697.806 19
7698.222 26
7698.639 28
7699.055 31
7699.472 19
7699.888 23
7700.305 27
7700.721 23
7701.138 19
7701.555 23
7701.971 31
7702.388 24
7702.804 15
7703.221 18
7703.638 17
7704.054 15
7704.471 21
7704.888 24
7705.304 33
7705.721 28
7706.138 29
7706.555 27
7706.971 32
7707.388 24
7707.805 36
7708.222 41
7708.638 21
7709.055 16
7709.472 24
7709.889 32
7710.306 32
7710.722 31
7711.139 43
7711.556 25
7711.973 19
7712.390 23
7712.807 33
7713.224 29
7713.640 24
7714.057 22
7714.474 21
7714.891 27
7715.308 26
7715.725 10
7716.142 6
7716.559 13
7716.976 19
7717.393 20
7717.810 24
7718.227 13
7718.644 14
7719.061 10
7719.478 24
7719.896 28
7720.313 15
7720.730 19
7721.147 20
7721.564 34
7721.981 35
7722.398 32
7722.815 27
7723.233 29
7723.650 25
7724.067 30
7724.484 33
7724.901 20
7725.319 14
7725.736 8
7726.153 8
7726.570 9
7726.988 13
7727.405 13
7727.822 14
7728.240 26
7728.657 24
7729.074 26
7729.492 27
7729.909 24
7730.326 42
7730.744 30
7731.161 13
7731.578 15
7731.996 11
7732.413 13
7732.831 14
7733.248 13
7733.666 20
7734.083 26
7734.500 20
7734.918 23
7735.335 22
7735.753 17
7736.171 29
7736.588 28
7737.006 28
7737.423 20
7737.841 34
7738.258 31
7738.676 22
7739.093 28
7739.511 26
7739.929 28
7740.346 23
7740.764 23
7741.182 17
7741.599 15
7742.017 14
7742.435 22
7742.852 17
7743.270 19
7743.688 30
7744.106 33
7744.523 34
7744.941 36
7745.359 30
7745.777 29
7746.194 27
7746.612 27
7747.030 35
7747.448 33
7747.866 30
7748.284 38
7748.701 31
7749.119 26
7749.537 23
7749.955 24
7750.373 39
7750.791 41
7751.209 41
7751.627 35
7752.045 25
7752.463 19
7752.881 29
7753.299 32
7753.717 29
7754.135 14
7754.553 20
7754.971 33
7755.389 32
7755.807 46
7756.225 47
7756.643 37
7757.061 39
7757.479 41
7757.897 36
7758.315 27
7758.733 32
7759.152 29
7759.570 44
7759.988 52
7760.406 61
7760.824 65
7761.242 86
7761.661 80
7762.079 82
7762.497 95
7762.915 106
7763.334 105
7763.752 107
7764.170 140
7764.588 194
7765.007 233
7765.425 266
7765.843 324
7766.262 357
7766.680 349
7767.098 349
7767.517 360
7767.935 357
7768.354 350
7768.772 318
7769.190 276
7769.609 226
7770.027 204
7770.446 170
7770.864 174
7771.283 156
7771.701 132
7772.120 114
7772.538 89
7772.957 71
7773.375 63
7773.794 47
7774.212 42
7774.631 48
7775.049 39
7775.468 37
7775.887 40
7776.305 42
7776.724 57
7777.142 58
7777.561 50
7777.980 43
7778.398 48
7778.817 43
7779.236 32
7779.654 21
7780.073 22
7780.492 20
7780.911 24
7781.329 22
7781.748 14
7782.167 16
7782.586 21
7783.004 21
7783.423 24
7783.842 25
7784.261 23
7784.680 23
7785.098 14
7785.517 10
7785.936 14
7786.355 10
7786.774 14
7787.193 16
7787.612 23
7788.031 17
7788.450 15
7788.869 9
7789.288 12
7789.706 12
7790.125 19
7790.544 23
7790.963 19
7791.382 9
7791.801 12
7792.221 17
7792.640 11
7793.059 7
7793.478 12
7793.897 17
7794.316 17
7794.735 17
7795.154 22
7795.573 23
7795.992 18
7796.411 21
7796.831 27
7797.250 28
7797.669 32
7798.088 24
7798.507 25
7798.927 28
7799.346 27
7799.765 19
7800.184 10
7800.604 13
7801.023 14
7801.442 19
7801.861 12
7802.281 22
7802.700 18
7803.119 16
7803.539 18
7803.958 29
7804.377 19
7804.797 19
7805.216 18
7805.636 12
7806.055 17
7806.474 17
7806.894 11
7807.313 12
7807.733 6
7808.152 8
7808.572 20
7808.991 18
7809.411 18
7809.830 15
7810.250 19
7810.669 17
7811.089 9
7811.508 15
7811.928 10
7812.347 13
7812.767 18
7813.187 12
7813.606 23
7814.026 22
7814.445 10
7814.865 8
7815.285 9
7815.704 9
7816.124 9
7816.544 10
7816.963 10
7817.383 12
7817.803 7
7818.223 3
7818.642 7
7819.062 19
7819.482 15
7819.902 16
7820.321 19
7820.741 15
7821.161 17
7821.581 12
7822.001 19
7822.421 9
7822.840 13
7823.260 16
7823.680 18
7824.100 18
7824.520 17
7824.940 19
7825.360 9
7825.780 11
7826.200 19
7826.620 26
7827.040 18
7827.460 13
7827.880 11
7828.300 9
7828.720 12
7829.140 6
7829.560 9
7829.980 8
7830.400 11
7830.820 13
7831.240 10
7831.660 11
7832.080 18
7832.500 13
7832.920 9
7833.341 16
7833.761 14
7834.181 7
7834.601 18
7835.021 27
7835.441 13
7835.862 6
7836.282 7
7836.702 6
7837.122 6
7837.543 6
7837.963 7
7838.383 14
7838.803 14
7839.224 25
7839.644 15
7840.064 8
7840.485 10
7840.905 21
7841.325 23
7841.746 12
7842.166 8
7842.586 16
7843.007 16
7843.427 13
7843.848 12
7844.268 10
7844.689 8
7845.109 12
7845.530 3
7845.950 4
7846.370 5
7846.791 13
7847.212 7
7847.632 10
7848.053 11
7848.473 8
7848.894 14
7849.314 19
7849.735 18
7850.155 9
7850.576 14
7850.997 8
7851.417 10
7851.838 8
7852.259 8
7852.679 20
7853.100 23
7853.521 21
7853.941 16
7854.362 22
7854.783 7
7855.203 5
7855.624 11
7856.045 8
7856.466 14
7856.886 9
7857.307 6
7857.728 7
7858.149 6
7858.570 8
7858.990 6
7859.411 16
7859.832 8
7860.253 7
7860.674 6
7861.095 13
7861.516 15
7861.937 7
7862.357 2
7862.778 12
7863.199 15
7863.620 13
7864.041 15
7864.462 22
7864.883 24
7865.304 17
7865.725 10
7866.146 18
7866.567 11
7866.988 12
7867.409 10
7867.830 11
7868.252 25
7868.673 24
7869.094 22
7869.515 15
7869.936 13
7870.357 14
7870.778 22
7871.199 21
7871.621 21
7872.042 20
7872.463 16
7872.884 16
7873.305 24
7873.727 19
7874.148 21
7874.569 17
7874.990 12
7875.412 11
7875.833 11
7876.254 24
7876.675 20
7877.097 14
7877.518 11
7877.939 7
7878.361 9
7878.782 13
7879.203 17
7879.625 13
7880.046 27
7880.468 25
7880.889 23
7881.310 19
7881.732 18
7882.153 24
7882.575 13
7882.996 17
7883.418 22
7883.839 18
7884.261 10
7884.682 8
7885.104 9
7885.525 10
7885.947 12
7886.368 14
7886.790 19
7887.212 21
7887.633 17
7888.055 13
7888.476 11
7888.898 14
7889.320 12
7889.741 13
7890.163 14
7890.585 18
7891.006 20
7891.428 19
7891.850 9
7892.272 8
7892.693 11
7893.115 8
7893.537 14
7893.958 14
7894.380 16
7894.802 17
7895.224 14
7895.646 17
7896.067 16
7896.489 21
7896.911 16
7897.333 11
7897.755 9
7898.177 6
7898.599 6
7899.021 8
7899.442 16
7899.864 7
7900.286 13
7900.708 8
7901.130 10
7901.552 13
7901.974 8
7902.396 12
7902.818 3
7903.240 3
7903.662 13
7904.084 10
7904.506 13
7904.928 18
7905.350 20
7905.772 5
7906.195 7
7906.617 7
7907.039 9
7907.461 23
7907.883 22
7908.305 17
7908.727 12
7909.150 8
7909.572 4
7909.994 11
7910.416 21
7910.838 23
7911.261 17
7911.683 17
7912.105 18
7912.527 12
7912.950 18
7913.372 24
7913.794 27
7914.216 28
7914.639 27
7915.061 20
7915.483 24
7915.906 13
7916.328 8
7916.751 8
7917.173 5
7917.595 8
7918.018 10
7918.440 6
7918.863 14
7919.285 7
7919.707 10
7920.130 11
7920.552 11
7920.975 21
7921.397 30
7921.820 31
7922.242 27
7922.665 28
7923.088 24
7923.510 31
7923.933 28
7924.355 19
7924.778 21
7925.200 19
7925.623 13
7926.046 19
7926.468 19
7926.891 9
7927.314 7
7927.736 19
7928.159 9
7928.582 21
7929.004 17
7929.427 21
7929.850 11
7930.272 14
7930.695 15
7931.118 7
7931.541 12
7931.964 23
7932.386 28
7932.809 38
7933.232 23
7933.655 14
7934.078 14
7934.500 25
7934.923 34
7935.346 24
7935.769 16
7936.192 12
7936.615 9
7937.038 11
7937.461 16
7937.884 14
7938.307 26
7938.730 27
7939.153 19
7939.575 22
7939.998 25
7940.421 16
7940.845 19
7941.268 22
7941.691 19
7942.114 22
7942.537 22
7942.960 25
7943.383 21
7943.806 14
7944.229 15
7944.652 14
7945.075 16
7945.498 16
7945.922 15
7946.345 13
7946.768 7
7947.191 3
7947.614 5
7948.038 11
7948.461 14
7948.884 13
7949.307 8
7949.730 20
7950.154 19
7950.577 11
7951.000 14
7951.424 10
7951.847 14
7952.270 16
7952.694 18
7953.117 13
7953.540 11
7953.964 10
7954.387 9
7954.810 9
7955.234 15
7955.657 11
7956.081 12
7956.504 9
7956.928 18
7957.351 10
7957.774 9
7958.198 11
7958.621 11
7959.045 13
7959.468 12
7959.892 15
7960.315 10
7960.739 17
7961.163 21
7961.586 10
7962.010 7
7962.433 24
7962.857 27
7963.281 28
7963.704 16
7964.128 9
7964.551 16
7964.975 19
7965.399 14
7965.822 14
7966.246 20
7966.670 10
7967.094 13
7967.517 11
7967.941 16
7968.365 18
7968.789 19
7969.212 20
7969.636 22
7970.060 25
7970.484 21
7970.908 18
7971.331 17
7971.755 12
7972.179 8
7972.603 18
7973.027 19
7973.451 27
7973.875 34
7974.299 17
7974.722 18
7975.146 9
7975.570 11
7975.994 16
7976.418 8
7976.842 13
7977.266 16
7977.690 17
7978.114 15
7978.538 14
7978.962 21
7979.386 4
7979.810 7
7980.234 9
7980.659 6
7981.083 16
7981.507 11
7981.931 12
7982.355 11
7982.779 13
7983.203 15
7983.627 11
7984.052 16
7984.476 10
7984.900 20
7985.324 23
7985.748 12
7986.173 12
7986.597 8
7987.021 14
7987.445 10
7987.870 22
7988.294 18
7988.718 9
7989.142 20
7989.567 16
7989.991 16
7990.415 21
7990.840 16
7991.264 14
7991.688 19
7992.113 18
7992.537 18
7992.962 11
7993.386 15
7993.811 15
7994.235 12
7994.659 9
7995.084 21
7995.508 26
7995.933 27
7996.357 32
7996.782 25
7997.206 20
7997.631 18
7998.055 10
7998.480 14
7998.905 19
7999.329 9
7999.754 7
8000.178 6
8000.603 6
8001.028 8
8001.452 10
8001.877 10
8002.301 4
8002.726 4
8003.151 11
8003.575 7
8004.000 8
8004.425 22
8004.850 20
8005.274 21
8005.699 15
8006.124 18
8006.549 25
8006.973 13
8007.398 10
8007.823 15
8008.248 24
8008.673 19
8009.097 29
8009.522 24
8009.947 20
8010.372 17
8010.797 15
8011.222 17
8011.647 20
8012.072 26
8012.497 30
8012.921 15
8013.346 15
8013.771 26
8014.196 18
8014.621 19
8015.046 11
8015.471 23
8015.896 20
8016.321 21
8016.746 24
8017.171 25
8017.596 23
8018.022 13
8018.447 11
8018.872 12
8019.297 14
8019.722 20
8020.147 22
8020.572 17
8020.997 13
8021.423 10
8021.848 9
8022.273 7
8022.698 11
8023.123 21
8023.549 16
8023.974 19
8024.399 11
8024.824 11
8025.249 11
8025.675 6
8026.100 9
8026.525 10
8026.951 16
8027.376 16
8027.801 17
8028.227 9
8028.652 12
8029.077 11
8029.503 14
8029.928 22
8030.354 21
8030.779 38
8031.204 23
8031.630 19
8032.055 19
8032.481 9
8032.906 11
8033.332 9
8033.757 12
8034.183 8
8034.608 7
8035.034 12
8035.459 8
8035.885 6
8036.310 18
8036.736 23
8037.161 22
8037.587 14
8038.013 18
8038.438 23
8038.864 16
8039.289 11
8039.715 13
8040.141 8
8040.566 2
8040.992 11
8041.418 15
8041.844 14
8042.269 16
8042.695 7
8043.121 10
8043.546 8
8043.972 16
8044.398 18
8044.824 14
8045.250 11
8045.675 12
8046.101 20
8046.527 14
8046.953 2
8047.379 8
8047.805 13
8048.230 8
8048.656 9
8049.082 13
8049.508 12
8049.934 18
8050.360 19
8050.786 8
8051.212 22
8051.638 26
8052.064 21
8052.490 18
8052.916 10
8053.342 13
8053.768 11
8054.194 6
8054.620 14
8055.046 21
8055.472 17
8055.898 9
8056.324 12
8056.750 12
8057.176 10
8057.602 9
8058.029 7
8058.455 10
8058.881 10
8059.307 11
8059.733 8
8060.159 11
8060.586 6
8061.012 10
8061.438 9
8061.864 10
8062.291 7
8062.717 1
8063.143 0
8063.569 9
8063.996 12
8064.422 15
8064.848 20
8065.275 16
8065.701 13
8066.127 14
8066.554 12
8066.980 19
8067.406 24
8067.833 16
8068.259 12
8068.686 9
8069.112 10
8069.538 6
8069.965 7
8070.391 5
8070.818 2
8071.244 3
8071.671 10
8072.097 12
8072.524 26
8072.950 29
8073.377 18
8073.803 15
8074.230 10
8074.657 4
8075.083 15
8075.510 16
8075.936 14
8076.363 7
8076.790 7
8077.216 7
8077.643 11
8078.070 8
8078.496 14
8078.923 9
8079.350 4
8079.776 7
8080.203 7
8080.630 9
8081.056 9
8081.483 13
8081.910 9
8082.337 14
8082.764 3
8083.190 13
8083.617 11
8084.044 2
8084.471 6
8084.898 5
8085.325 7
8085.751 11
8086.178 6
8086.605 8
8087.032 9
8087.459 11
8087.886 11
8088.313 17
8088.740 13
8089.167 18
8089.594 7
8090.021 7
8090.448 12
8090.875 13
8091.302 16
8091.729 10
8092.156 5
8092.583 11
8093.010 11
8093.437 10
8093.864 6
8094.291 11
8094.718 11
8095.145 18
8095.572 21
8096.000 18
8096.427 10
8096.854 6
8097.281 11
8097.708 9
8098.135 12
8098.563 23
8098.990 21
8099.417 19
8099.844 13
8100.272 9
8100.699 13
8101.126 20
8101.553 11
8101.981 12
8102.408 17
8102.835 13
8103.263 9
8103.690 17
8104.117 16
8104.545 16
8104.972 19
8105.399 19
8105.827 20
8106.254 14
8106.682 6
8107.109 3
8107.536 15
8107.964 6
8108.391 13
8108.819 8
8109.246 4
8109.674 9
8110.101 11
8110.529 11
8110.956 13
8111.384 6
8111.811 10
8112.239 11
8112.667 9
8113.094 16
8113.522 24
8113.949 18
8114.377 15
8114.805 15
8115.232 8
8115.660 14
8116.088 24
8116.515 21
8116.943 18
8117.371 16
8117.798 15
8118.226 16
8118.654 15
8119.082 12
8119.509 13
8119.937 16
8120.365 16
8120.793 18
8121.221 18
8121.648 23
8122.076 20
8122.504 12
8122.932 12
8123.360 18
8123.788 16
8124.215 15
8124.643 24
8125.071 20
8125.499 15
8125.927 11
8126.355 11
8126.783 15
8127.211 15
8127.639 16
8128.067 17
8128.495 13
8128.923 19
8129.351 30
8129.779 29
8130.207 25
8130.635 16
8131.063 25
8131.491 8
8131.919 10
8132.347 8
8132.775 14
8133.204 12
8133.632 8
8134.060 9
8134.488 13
8134.916 23
8135.344 13
8135.773 11
8136.201 13
8136.629 16
8137.057 23
8137.485 20
8137.914 11
8138.342 5
8138.770 10
8139.198 20
8139.627 18
8140.055 28
8140.483 25
8140.912 30
8141.340 55
8141.768 56
8142.197 51
8142.625 59
8143.053 64
8143.482 55
8143.910 40
8144.339 34
8144.767 43
8145.195 31
8145.624 38
8146.052 38
8146.481 25
8146.909 22
8147.338 18
8147.766 11
8148.195 14
8148.623 20
8149.052 17
8149.480 20
8149.909 10
8150.338 12
8150.766 12
8151.195 11
8151.623 12
8152.052 15
8152.481 10
8152.909 14
8153.338 10
8153.766 8
8154.195 10
8154.624 6
8155.053 8
8155.481 15
8155.910 11
8156.339 9
8156.767 14
8157.196 9
8157.625 11
8158.054 9
8158.482 18
8158.911 21
8159.340 10
8159.769 10
8160.198 8
8160.627 11
8161.055 12
8161.484 9
8161.913 10
8162.342 10
8162.771 18
8163.200 15
8163.629 14
8164.058 10
8164.487 15
8164.916 16
8165.345 16
8165.774 12
8166.203 13
8166.632 12
8167.061 13
8167.490 13
8167.919 5
8168.348 6
8168.777 7
8169.206 11
8169.635 11
8170.064 8
8170.493 11
8170.922 16
8171.351 11
8171.780 7
8172.210 5
8172.639 9
8173.068 12
8173.497 8
8173.926 12
8174.355 10
8174.785 16
8175.214 14
8175.643 19
8176.072 15
8176.502 15
8176.931 11
8177.360 4
8177.789 8
8178.219 9
8178.648 7
8179.077 4
8179.507 10
8179.936 6
8180.365 13
8180.795 14
8181.224 7
8181.654 4
8182.083 2
8182.512 9
8182.942 4
8183.371 8
8183.801 8
8184.230 9
8184.660 20
8185.089 13
8185.519 6
8185.948 15
8186.378 18
8186.807 12
8187.237 8
8187.666 9
8188.096 15
8188.525 12
8188.955 12
8189.385 11
8189.814 16
8190.244 21
8190.673 19
8191.103 10
8191.533 5
8191.962 9
8192.392 17
8192.822 11
8193.251 15
8193.681 5
8194.111 6
8194.541 10
8194.970 24
8195.400 25
8195.830 12
8196.260 9
8196.689 16
8197.119 22
8197.549 10
8197.979 19
8198.409 21
8198.839 10
8199.268 11
8199.698 7
8200.128 10
8200.558 18
8200.988 18
8201.418 19
8201.848 21
8202.278 15
8202.708 20
8203.138 30
8203.568 29
8203.998 24
8204.428 41
8204.858 32
8205.288 16
8205.718 23
8206.148 23
8206.578 21
8207.008 27
8207.438 29
8207.868 29
8208.298 20
8208.728 24
8209.158 21
8209.588 12
8210.018 10
8210.449 7
8210.879 9
8211.309 17
8211.739 8
8212.169 18
8212.600 7
8213.030 1
8213.460 8
8213.890 14
8214.320 17
8214.751 16
8215.181 13
8215.611 18
8216.042 13
8216.472 12
8216.902 20
8217.333 15
8217.763 23
8218.193 20
8218.624 13
8219.054 9
8219.484 9
8219.915 17
8220.345 20
8220.776 37
8221.206 26
8221.636 16
8222.067 14
8222.497 29
8222.928 26
8223.358 24
8223.789 24
8224.219 22
8224.650 24
8225.080 24
8225.511 19
8225.941 9
8226.372 9
8226.803 7
8227.233 20
8227.664 10
8228.094 9
8228.525 7
8228.956 6
8229.386 1
8229.817 9
8230.248 5
8230.678 13
8231.109 7
8231.540 7
8231.970 6
8232.401 10
8232.832 15
8233.263 12
8233.693 4
8234.124 9
8234.555 15
8234.986 9
8235.417 15
8235.847 22
8236.278 12
8236.709 13
8237.140 13
8237.571 17
8238.002 13
8238.433 14
8238.863 22
8239.294 15
8239.725 13
8240.156 27
8240.587 20
8241.018 15
8241.449 16
8241.880 8
8242.311 5
8242.742 13
8243.173 11
8243.604 12
8244.035 10
8244.466 17
8244.897 20
8245.328 19
8245.759 15
8246.190 10
8246.621 10
8247.053 7
8247.484 4
8247.915 8
8248.346 19
8248.777 9
8249.208 2
8249.639 1
8250.071 7
8250.502 5
8250.933 3
8251.364 5
8251.795 9
8252.227 7
8252.658 4
8253.089 1
8253.521 12
8253.952 12
8254.383 9
8254.814 8
8255.246 10
8255.677 13
8256.108 15
8256.540 6
8256.971 5
8257.403 8
8257.834 9
8258.265 6
8258.697 7
8259.128 12
8259.560 10
8259.991 8
8260.422 5
8260.854 4
8261.285 13
8261.717 15
8262.148 5
8262.580 16
8263.011 13
8263.443 10
8263.875 11
8264.306 5
8264.738 9
8265.169 11
8265.601 11
8266.032 9
8266.464 3
8266.896 5
8267.327 7
8267.759 5
8268.191 8
8268.622 15
8269.054 20
8269.486 22
8269.917 18
8270.349 19
8270.781 17
8271.213 12
8271.644 8
8272.076 5
8272.508 7
8272.940 8
8273.371 8
8273.803 13
8274.235 16
8274.667 20
8275.099 24
8275.531 18
8275.963 12
8276.394 8
8276.826 13
8277.258 9
8277.690 10
8278.122 12
8278.554 11
8278.986 11
8279.418 3
8279.850 2
8280.282 8
8280.714 10
8281.146 4
8281.578 2
8282.010 8
8282.442 14
8282.874 6
8283.306 8
8283.738 6
8284.170 10
8284.602 7
8285.034 4
8285.466 12
8285.899 5
8286.331 3
8286.763 7
8287.195 12
8287.627 10
8288.059 11
8288.491 19
8288.924 15
8289.356 9
8289.788 10
8290.220 7
8290.653 10
8291.085 8
8291.517 6
8291.949 4
8292.382 8
8292.814 8
8293.246 12
8293.679 8
8294.111 12
8294.543 6
8294.976 7
8295.408 18
8295.840 14
8296.273 9
8296.705 9
8297.138 9
8297.570 8
8298.003 5
8298.435 14
8298.867 12
8299.300 11
8299.732 12
8300.165 16
8300.597 7
8301.030 9
8301.462 8
8301.895 5
8302.328 6
8302.760 14
8303.193 13
8303.625 13
8304.058 8
8304.491 4
8304.923 4
8305.356 9
8305.788 7
8306.221 3
8306.654 4
8307.086 7
8307.519 5
8307.952 3
8308.385 4
8308.817 3
8309.250 3
8309.683 11
8310.115 3
8310.548 6
8310.981 7
8311.414 6
8311.847 7
8312.279 7
8312.712 14
8313.145 19
8313.578 9
8314.011 9
8314.444 6
8314.877 16
8315.309 18
8315.742 15
8316.175 7
8316.608 7
8317.041 4
8317.474 9
8317.907 15
8318.340 6
8318.773 10
8319.206 9
8319.639 8
8320.072 5
8320.505 12
8320.938 15
8321.371 11
8321.804 14
8322.237 12
8322.670 9
8323.103 4
8323.537 5
8323.970 5
8324.403 9
8324.836 10
8325.269 7
8325.702 2
8326.135 2
8326.569 3
8327.002 6
8327.435 5
8327.868 10
8328.301 7
8328.735 8
8329.168 12
8329.601 7
8330.034 14
8330.468 14
8330.901 16
8331.334 9
8331.768 8
8332.201 13
8332.634 14
8333.068 10
8333.501 9
8333.934 10
8334.368 11
8334.801 5
8335.235 5
8335.668 11
8336.101 9
8336.535 10
8336.968 6
8337.402 4
8337.835 5
8338.269 13
8338.702 9
8339.136 2
8339.569 8
8340.003 9
8340.436 9
8340.870 20
8341.304 15
8341.737 11
8342.171 16
8342.604 22
8343.038 20
8343.472 9
8343.905 10
8344.339 7
8344.773 8
8345.206 7
8345.640 1
8346.074 7
8346.507 6
8346.941 2
8347.375 5
8347.808 7
8348.242 9
8348.676 18
8349.110 12
8349.544 18
8349.977 15
8350.411 6
8350.845 11
8351.279 12
8351.713 11
8352.146 17
8352.580 15
8353.014 12
8353.448 20
8353.882 9
8354.316 15
8354.750 10
8355.184 8
8355.618 18
8356.052 9
8356.486 10
8356.920 11
8357.354 16
8357.788 14
8358.222 10
8358.656 2
8359.090 2
8359.524 5
8359.958 4
8360.392 5
8360.826 4
8361.260 2
8361.694 7
8362.128 9
8362.562 9
8362.996 12
8363.431 6
8363.865 10
8364.299 3
8364.733 2
8365.167 4
8365.601 3
8366.036 8
8366.470 4
8366.904 7
8367.338 9
8367.773 10
8368.207 8
8368.641 6
8369.075 4
8369.510 9
8369.944 7
8370.378 8
8370.813 6
8371.247 5
8371.681 7
8372.116 11
8372.550 10
8372.985 6
8373.419 9
8373.853 13
8374.288 11
8374.722 13
8375.157 19
8375.591 12
8376.026 10
8376.460 10
8376.895 8
8377.329 5
8377.764 17
8378.198 8
8378.633 7
8379.067 10
8379.502 14
8379.936 6
8380.371 9
8380.806 14
8381.240 13
8381.675 18
8382.109 11
8382.544 11
8382.979 11
8383.413 8
8383.848 7
8384.283 18
8384.717 20
8385.152 11
8385.587 3
8386.022 9
8386.456 12
8386.891 9
8387.326 8
8387.761 13
8388.195 10
8388.630 11
8389.065 10
8389.500 10
8389.935 9
8390.370 10
8390.804 5
8391.239 6
8391.674 15
8392.109 15
8392.544 18
8392.979 20
8393.414 17
8393.849 11
8394.284 5
8394.719 18
8395.154 15
8395.589 10
8396.024 22
8396.459 16
8396.894 15
8397.329 9
8397.764 4
8398.199 18
8398.634 19
8399.069 19
8399.504 16
8399.939 25
8400.374 19
8400.809 16
8401.244 12
8401.679 13
8402.115 16
8402.550 12
8402.985 9
8403.420 15
8403.855 15
8404.290 12
8404.726 11
8405.161 9
8405.596 6
8406.031 10
8406.467 10
8406.902 9
8407.337 16
8407.773 16
8408.208 17
8408.643 14
8409.078 11
8409.514 6
8409.949 8
8410.385 9
8410.820 7
8411.255 20
8411.691 22
8412.126 14
8412.562 11
8412.997 8
8413.432 8
8413.868 9
8414.303 6
8414.739 4
8415.174 12
8415.610 7
8416.045 2
8416.481 7
8416.916 5
8417.352 2
8417.787 5
8418.223 4
8418.659 9
8419.094 13
8419.530 14
8419.965 23
8420.401 19
8420.837 11
8421.272 7
8421.708 8
8422.144 7
8422.579 1
8423.015 6
8423.451 9
8423.886 10
8424.322 10
8424.758 4
8425.194 8
8425.629 7
8426.065 4
8426.501 7
8426.937 13
8427.373 12
8427.808 14
8428.244 13
8428.680 16
8429.116 19
8429.552 10
8429.988 10
8430.423 3
8430.859 9
8431.295 11
8431.731 14
8432.167 9
8432.603 26
8433.039 14
8433.475 13
8433.911 8
8434.347 15
8434.783 10
8435.219 5
8435.655 8
8436.091 13
8436.527 8
8436.963 9
8437.399 14
8437.835 31
8438.271 18
8438.707 15
8439.143 16
8439.580 23
8440.016 18
8440.452 19
8440.888 25
8441.324 10
8441.760 16
8442.197 21
8442.633 22
8443.069 13
8443.505 28
8443.941 28
8444.378 18
8444.814 16
8445.250 20
8445.686 30
8446.123 29
8446.559 27
8446.995 30
8447.432 37
8447.868 29
8448.304 33
8448.741 25
8449.177 32
8449.613 29
8450.050 33
8450.486 27
8450.923 24
8451.359 19
8451.795 16
8452.232 23
8452.668 23
8453.105 24
8453.541 25
8453.978 24
8454.414 17
8454.851 15
8455.287 27
8455.724 11
8456.160 22
8456.597 10
8457.034 12
8457.470 23
8457.907 24
8458.343 20
8458.780 27
8459.217 22
8459.653 25
8460.090 20
8460.527 25
8460.963 21
8461.400 13
8461.837 20
8462.273 29
8462.710 23
8463.147 21
8463.584 15
8464.020 32
8464.457 28
8464.894 36
8465.331 36
8465.767 32
8466.204 33
8466.641 38
8467.078 55
8467.515 57
8467.952 62
8468.388 60
8468.825 66
8469.262 54
8469.699 45
8470.136 66
8470.573 74
8471.010 69
8471.447 75
8471.884 113
8472.321 140
8472.758 210
8473.195 306
8473.632 375
8474.069 473
8474.506 632
8474.943 776
8475.380 987
8475.817 1234
8476.254 1429
8476.691 1457
8477.128 1449
8477.565 1458
8478.002 1356
8478.439 1247
8478.877 957
8479.314 828
8479.751 680
8480.188 551
8480.625 437
8481.062 343
8481.500 278
8481.937 201
8482.374 164
8482.811 134
8483.248 111
8483.686 111
8484.123 100
8484.560 120
8484.998 127
8485.435 109
8485.872 101
8486.310 85
8486.747 69
8487.184 62
8487.622 49
8488.059 41
8488.496 52
8488.934 43
8489.371 38
8489.809 47
8490.246 59
8490.683 57
8491.121 74
8491.558 58
8491.996 29
8492.433 35
8492.871 44
8493.308 49
8493.746 48
8494.183 51
8494.621 38
8495.058 23
8495.496 31
8495.934 34
8496.371 31
8496.809 27
8497.246 44
8497.684 36
8498.122 42
8498.559 29
8498.997 34
8499.435 26
8499.872 29
8500.310 33
8500.748 36
8501.185 44
8501.623 37
8502.061 41
8502.499 32
8502.936 30
8503.374 35
8503.812 36
8504.250 28
8504.687 29
8505.125 32
8505.563 32
8506.001 24
8506.439 25
8506.877 29
8507.315 29
8507.752 24
8508.190 20
8508.628 31
8509.066 12
8509.504 13
8509.942 12
8510.380 11
8510.818 15
8511.256 15
8511.694 27
8512.132 25
8512.570 20
8513.008 21
8513.446 18
8513.884 23
8514.322 19
8514.760 16
8515.198 10
8515.636 12
8516.074 15
8516.512 17
8516.950 28
8517.389 28
8517.827 21
8518.265 17
8518.703 15
8519.141 8
8519.579 11
8520.018 21
8520.456 31
8520.894 23
8521.332 16
8521.770 25
8522.209 21
8522.647 17
8523.085 15
8523.524 19
8523.962 21
8524.400 24
8524.838 24
8525.277 20
8525.715 19
8526.154 14
8526.592 22
8527.030 23
8527.469 25
8527.907 15
8528.345 16
8528.784 26
8529.222 23
8529.661 27
8530.099 21
8530.538 13
8530.976 10
8531.415 16
8531.853 19
8532.292 20
8532.730 25
8533.169 23
8533.607 18
8534.046 32
8534.484 29
8534.923 23
8535.362 10
8535.800 14
8536.239 15
8536.677 14
8537.116 21
8537.555 16
8537.993 22
8538.432 20
8538.871 18
8539.309 17
8539.748 19
8540.187 15
8540.626 15
8541.064 31
8541.503 35
8541.942 17
8542.381 26
8542.819 27
8543.258 24
8543.697 22
8544.136 23
8544.575 36
8545.013 32
8545.452 27
8545.891 7
8546.330 26
8546.769 26
8547.208 20
8547.647 12
8548.086 18
8548.525 28
8548.963 35
8549.402 34
8549.841 41
8550.280 40
8550.719 29
8551.158 22
8551.597 12
8552.036 19
8552.475 22
8552.914 23
8553.354 27
8553.793 22
8554.232 29
8554.671 25
8555.110 26
8555.549 20
8555.988 25
8556.427 35
8556.866 40
8557.305 50
8557.745 37
8558.184 30
8558.623 28
8559.062 29
8559.501 41
8559.941 46
8560.380 49
8560.819 41
8561.258 32
8561.698 22
8562.137 20
8562.576 30
8563.016 42
8563.455 27
8563.894 38
8564.334 33
8564.773 48
8565.212 51
8565.652 48
8566.091 44
8566.530 51
8566.970 42
8567.409 65
8567.849 59
8568.288 47
8568.727 53
8569.167 36
8569.606 25
8570.046 28
8570.485 45
8570.925 28
8571.364 16
8571.804 16
8572.243 26
8572.683 40
8573.123 35
8573.562 31
8574.002 30
8574.441 28
8574.881 41
8575.321 32
8575.760 32
8576.200 28
8576.640 39
8577.079 44
8577.519 43
8577.959 70
8578.398 63
8578.838 80
8579.278 86
8579.717 73
8580.157 87
8580.597 75
8581.037 86
8581.476 95
8581.916 81
8582.356 70
8582.796 65
8583.236 65
8583.675 59
8584.115 39
8584.555 19
8584.995 40
8585.435 49
8585.875 50
8586.315 51
8586.755 33
8587.195 41
8587.634 56
8588.074 41
8588.514 49
8588.954 42
8589.394 50
8589.834 49
8590.274 39
8590.714 27
8591.154 24
8591.594 16
8592.034 32
8592.474 22
8592.915 24
8593.355 27
8593.795 36
8594.235 23
8594.675 25
8595.115 28
8595.555 29
8595.995 23
8596.436 21
8596.876 21
8597.316 20
8597.756 20
8598.196 19
8598.636 19
8599.077 23
8599.517 26
8599.957 31
8600.397 33
8600.838 23
8601.278 11
8601.718 21
8602.159 17
8602.599 6
8603.039 6
8603.480 6
8603.920 19
8604.360 14
8604.801 9
8605.241 15
8605.681 15
8606.122 15
8606.562 20
8607.003 15
8607.443 15
8607.884 21
8608.324 17
8608.765 16
8609.205 10
8609.646 11
8610.086 16
8610.527 11
8610.967 19
8611.408 21
8611.848 15
8612.289 10
8612.729 12
8613.170 12
8613.611 13
8614.051 6
8614.492 9
8614.932 14
8615.373 7
8615.814 5
8616.254 12
8616.695 5
8617.136 7
8617.576 22
8618.017 21
8618.458 16
8618.899 8
8619.339 6
8619.780 12
8620.221 3
8620.662 7
8621.102 12
8621.543 11
8621.984 13
8622.425 17
8622.866 16
8623.307 16
8623.747 10
8624.188 13
8624.629 14
8625.070 8
8625.511 11
8625.952 11
8626.393 11
8626.834 9
8627.275 17
8627.716 22
8628.157 23
8628.598 12
8629.039 6
8629.480 20
8629.921 16
8630.362 14
8630.803 10
8631.244 7
8631.685 10
8632.126 9
8632.567 9
8633.008 8
8633.449 14
8633.890 17
8634.331 14
8634.773 10
8635.214 17
8635.655 13
8636.096 12
8636.537 13
8636.978 12
8637.420 5
8637.861 6
8638.302 7
8638.743 12
8639.185 21
8639.626 19
8640.067 15
8640.508 13
8640.950 12
8641.391 16
8641.832 10
8642.274 15
8642.715 12
8643.156 12
8643.598 10
8644.039 7
8644.481 12
8644.922 10
8645.363 12
8645.805 18
8646.246 9
8646.688 9
8647.129 15
8647.571 17
8648.012 18
8648.454 24
8648.895 24
8649.337 17
8649.778 12
8650.220 10
8650.661 21
8651.103 17
8651.544 16
8651.986 25
8652.428 34
8652.869 31
8653.311 37
8653.752 40
8654.194 27
8654.636 27
8655.077 23
8655.519 25
8655.961 26
8656.402 24
8656.844 18
8657.286 30
8657.728 28
8658.169 20
8658.611 12
8659.053 19
8659.495 10
8659.936 17
8660.378 16
8660.820 21
8661.262 31
8661.704 30
8662.145 26
8662.587 15
8663.029 19
8663.471 18
8663.913 13
8664.355 15
8664.797 10
8665.239 21
8665.681 23
8666.123 25
8666.564 34
8667.006 21
8667.448 16
8667.890 16
8668.332 19
8668.774 14
8669.216 18
8669.658 17
8670.101 15
8670.543 18
8670.985 17
8671.427 24
8671.869 15
8672.311 16
8672.753 23
8673.195 23
8673.637 24
8674.079 22
8674.522 22
8674.964 32
8675.406 33
8675.848 37
8676.290 44
8676.733 37
8677.175 29
8677.617 23
8678.059 21
8678.501 22
8678.944 32
8679.386 36
8679.828 30
8680.271 32
8680.713 36
8681.155 43
8681.598 35
8682.040 40
8682.482 28
8682.925 35
8683.367 30
8683.809 48
8684.252 52
8684.694 35
8685.137 31
8685.579 24
8686.022 27
8686.464 42
8686.907 40
8687.349 34
8687.792 29
8688.234 30
8688.677 47
8689.119 52
8689.562 54
8690.004 68
8690.447 77
8690.889 63
8691.332 58
8691.775 66
8692.217 72
8692.660 56
8693.102 45
8693.545 42
8693.988 67
8694.430 58
8694.873 59
8695.316 53
8695.758 72
8696.201 64
8696.644 66
8697.087 79
8697.529 83
8697.972 73
8698.415 82
8698.858 83
8699.300 85
8699.743 92
8700.186 90
8700.629 80
8701.072 73
8701.515 78
8701.957 68
8702.400 65
8702.843 59
8703.286 61
8703.729 52
8704.172 49
8704.615 44
8705.058 38
8705.501 45
8705.944 37
8706.387 42
8706.830 53
8707.273 45
8707.716 55
8708.159 41
8708.602 40
8709.045 47
8709.488 44
8709.931 40
8710.374 45
8710.817 44
8711.260 39
8711.703 38
8712.146 32
8712.589 42
8713.032 46
8713.476 48
8713.919 39
8714.362 13
8714.805 22
8715.248 35
8715.692 32
8716.135 41
8716.578 43
8717.021 30
8717.464 38
8717.908 26
8718.351 24
8718.794 29
8719.238 38
8719.681 30
8720.124 37
8720.568 46
8721.011 49
8721.454 53
8721.898 51
8722.341 37
8722.784 48
8723.228 57
8723.671 40
8724.115 37
8724.558 45
8725.002 58
8725.445 62
8725.888 50
8726.332 42
8726.775 34
8727.219 39
8727.662 40
8728.106 27
8728.549 37
8728.993 31
8729.437 28
8729.880 31
8730.324 29
8730.767 27
8731.211 36
8731.655 39
8732.098 28
8732.542 23
8732.985 32
8733.429 32
8733.873 38
8734.316 37
8734.760 41
8735.204 43
8735.648 43
8736.091 33
8736.535 36
8736.979 31
8737.423 43
8737.866 44
8738.310 37
8738.754 42
8739.198 69
8739.641 60
8740.085 46
8740.529 40
8740.973 44
8741.417 44
8741.861 53
8742.305 54
8742.749 69
8743.192 64
8743.636 54
8744.080 65
8744.524 64
8744.968 70
8745.412 60
8745.856 55
8746.300 46
8746.744 59
8747.188 74
8747.632 62
8748.076 70
8748.520 61
8748.964 63
8749.408 62
8749.852 82
8750.296 89
8750.741 78
8751.185 61
8751.629 88
8752.073 92
8752.517 81
8752.961 84
8753.405 93
8753.850 80
8754.294 83
8754.738 108
8755.182 109
8755.626 101
8756.071 84
8756.515 98
8756.959 93
8757.403 111
8757.848 125
8758.292 116
8758.736 149
8759.181 164
8759.625 172
8760.069 183
8760.514 215
8760.958 237
8761.402 261
8761.847 299
8762.291 393
8762.736 466
8763.180 521
8763.624 595
8764.069 721
8764.513 787
8764.958 772
8765.402 755
8765.847 806
8766.291 864
8766.736 879
8767.180 851
8767.625 757
8768.069 658
8768.514 587
8768.958 554
8769.403 505
8769.847 453
8770.292 438
8770.737 343
8771.181 325
8771.626 296
8772.071 254
8772.515 244
8772.960 230
8773.405 208
8773.849 150
8774.294 134
8774.739 147
8775.183 120
8775.628 141
8776.073 151
8776.518 160
8776.962 148
8777.407 152
8777.852 189
8778.297 210
8778.742 237
8779.186 255
8779.631 254
8780.076 243
8780.521 238
8780.966 235
8781.411 217
8781.856 229
8782.300 256
8782.745 261
8783.190 227
8783.635 208
8784.080 184
8784.525 159
8784.970 157
8785.415 152
8785.860 136
8786.305 122
8786.750 128
8787.195 103
8787.640 103
8788.085 104
8788.530 98
8788.975 85
8789.420 90
8789.865 91
8790.311 76
8790.756 91
8791.201 81
8791.646 83
8792.091 89
8792.536 101
8792.981 108
8793.427 95
8793.872 76
8794.317 86
8794.762 91
8795.207 93
8795.653 92
8796.098 87
8796.543 68
8796.988 90
8797.434 85
8797.879 78
8798.324 110
8798.770 139
8799.215 136
8799.660 122
8800.106 95
8800.551 69
8800.996 53
8801.442 61
8801.887 74
8802.333 61
8802.778 60
8803.223 59
8803.669 70
8804.114 77
8804.560 88
8805.005 78
8805.451 76
8805.896 96
8806.342 84
8806.787 74
8807.233 89
8807.678 102
8808.124 137
8808.570 136
8809.015 152
8809.461 185
8809.906 213
8810.352 249
8810.798 270
8811.243 256
8811.689 259
8812.134 199
8812.580 201
8813.026 166
8813.471 173
8813.917 175
8814.363 155
8814.809 140
8815.254 126
8815.700 113
8816.146 111
8816.592 101
8817.037 115
8817.483 106
8817.929 102
8818.375 95
8818.821 101
8819.266 92
8819.712 67
8820.158 72
8820.604 70
8821.050 89
8821.496 90
8821.942 105
8822.388 145
8822.834 173
8823.280 181
8823.725 221
8824.171 257
8824.617 297
8825.063 328
8825.509 393
8825.955 424
8826.401 492
8826.847 520
8827.293 524
8827.740 471
8828.186 443
8828.632 414
8829.078 367
8829.524 367
8829.970 353
8830.416 306
8830.862 266
8831.308 244
8831.754 202
8832.201 173
8832.647 147
8833.093 123
8833.539 107
8833.985 96
8834.432 68
8834.878 57
8835.324 61
8835.770 77
8836.217 80
8836.663 111
8837.109 105
8837.556 97
8838.002 95
8838.448 77
8838.894 68
8839.341 60
8839.787 51
8840.234 39
8840.680 44
8841.126 35
8841.573 61
8842.019 57
8842.466 54
8842.912 50
8843.358 78
8843.805 75
8844.251 61
8844.698 51
8845.144 51
8845.591 34
8846.037 32
8846.484 38
8846.930 24
8847.377 33
8847.824 31
8848.270 18
8848.717 23
8849.163 29
8849.610 47
8850.056 33
8850.503 29
8850.950 19
8851.396 28
8851.843 39
8852.290 46
8852.736 54
8853.183 59
8853.630 42
8854.077 41
8854.523 39
8854.970 29
8855.417 31
8855.864 29
8856.310 33
8856.757 21
8857.204 16
8857.651 26
8858.097 47
8858.544 42
8858.991 30
8859.438 27
8859.885 31
8860.332 32
8860.779 35
8861.226 42
8861.672 31
8862.119 30
8862.566 32
8863.013 28
8863.460 42
8863.907 53
8864.354 48
8864.801 47
8865.248 37
8865.695 40
8866.142 44
8866.589 71
8867.036 79
8867.483 70
8867.930 75
8868.377 63
8868.825 66
8869.272 59
8869.719 72
8870.166 73
8870.613 80
8871.060 63
8871.507 83
8871.954 58
8872.402 53
8872.849 44
8873.296 30
8873.743 32
8874.190 37
8874.638 33
8875.085 40
8875.532 36
8875.980 32
8876.427 43
8876.874 47
8877.321 47
8877.769 40
8878.216 44
8878.663 70
8879.111 77
8879.558 76
8880.005 74
8880.453 56
8880.900 51
8881.348 72
8881.795 78
8882.242 87
8882.690 110
8883.137 117
8883.585 111
8884.032 116
8884.480 101
8884.927 94
8885.375 92
8885.822 85
8886.270 83
8886.717 79
8887.165 71
8887.613 101
8888.060 89
8888.508 85
8888.955 74
8889.403 59
8889.850 54
8890.298 65
8890.746 64
8891.193 59
8891.641 56
8892.089 44
8892.536 69
8892.984 51
8893.432 56
8893.880 47
8894.327 65
8894.775 61
8895.223 64
8895.671 64
8896.118 50
8896.566 42
8897.014 49
8897.462 41
8897.910 52
8898.357 57
8898.805 52
8899.253 60
8899.701 68
8900.149 76
8900.597 53
8901.045 46
8901.493 43
8901.941 65
8902.388 56
8902.836 62
8903.284 60
8903.732 51
8904.180 62
8904.628 49
8905.076 66
8905.524 62
8905.972 66
8906.420 91
8906.868 81
8907.316 52
8907.765 53
8908.213 68
8908.661 73
8909.109 64
8909.557 75
8910.005 99
8910.453 111
8910.901 156
8911.350 215
8911.798 284
8912.246 320
8912.694 368
8913.142 456
8913.591 533
8914.039 674
8914.487 699
8914.935 689
8915.384 746
8915.832 757
8916.280 769
8916.728 763
8917.177 750
8917.625 693
8918.073 633
8918.522 539
8918.970 501
8919.418 470
8919.867 438
8920.315 405
8920.764 337
8921.212 276
8921.660 251
8922.109 213
8922.557 208
8923.006 189
8923.454 181
8923.903 169
8924.351 158
8924.800 158
8925.248 130
8925.697 143
8926.145 122
8926.594 135
8927.042 123
8927.491 135
8927.939 181
8928.388 158
8928.837 178
8929.285 188
8929.734 187
8930.183 187
8930.631 188
8931.080 187
8931.529 206
8931.977 218
8932.426 241
8932.875 273
8933.323 250
8933.772 230
8934.221 203
8934.670 209
8935.118 161
8935.567 152
8936.016 150
8936.465 134
8936.913 120
8937.362 124
8937.811 105
8938.260 123
8938.709 103
8939.158 86
8939.607 87
8940.055 79
8940.504 84
8940.953 82
8941.402 81
8941.851 82
8942.300 67
8942.749 76
8943.198 82
8943.647 74
8944.096 73
8944.545 84
8944.994 100
8945.443 82
8945.892 120
8946.341 139
8946.790 165
8947.239 158
8947.688 125
8948.137 161
8948.586 147
8949.035 129
8949.485 134
8949.934 115
8950.383 91
8950.832 96
8951.281 90
8951.730 73
8952.180 64
8952.629 68
8953.078 83
8953.527 80
8953.976 62
8954.426 63
8954.875 63
8955.324 65
8955.773 58
8956.223 54
8956.672 57
8957.121 67
8957.571 68
8958.020 59
8958.469 40
8958.919 58
8959.368 66
8959.817 65
8960.267 69
8960.716 85
8961.166 69
8961.615 57
8962.065 56
8962.514 51
8962.963 74
8963.413 83
8963.862 79
8964.312 63
8964.761 62
8965.211 65
8965.660 57
8966.110 53
8966.560 62
8967.009 68
8967.459 62
8967.908 77
8968.358 96
8968.807 94
8969.257 77
8969.707 67
8970.156 50
8970.606 60
8971.056 65
8971.505 99
8971.955 98
8972.405 82
8972.854 105
8973.304 100
8973.754 99
8974.204 91
8974.653 82
8975.103 73
8975.553 80
8976.003 67
8976.453 87
8976.902 72
8977.352 90
8977.802 116
8978.252 100
8978.702 79
8979.152 87
8979.601 83
8980.051 75
8980.501 73
8980.951 77
8981.401 68
8981.851 75
8982.301 70
8982.751 51
8983.201 64
8983.651 65
8984.101 78
8984.551 78
8985.001 59
8985.451 53
8985.901 86
8986.351 88
8986.801 74
8987.251 80
8987.701 76
8988.151 79
8988.601 93
8989.051 93
8989.502 93
8989.952 99
8990.402 100
8990.852 89
8991.302 74
8991.752 74
8992.203 69
8992.653 66
8993.103 73
8993.553 81
8994.003 85
8994.454 83
8994.904 71
8995.354 54
8995.805 68
8996.255 71
8996.705 81
8997.155 87
8997.606 85
8998.056 91
8998.506 101
8998.957 93
8999.407 86
8999.858 95
9000.308 100
9000.758 96
9001.209 81
9001.659 76
9002.110 110
9002.560 94
9003.011 79
9003.461 106
9003.912 83
9004.362 64
9004.813 70
9005.263 76
9005.714 80
9006.164 68
9006.615 63
9007.065 63
9007.516 61
9007.966 55
9008.417 65
9008.868 51
9009.318 56
9009.769 50
9010.220 59
9010.670 69
9011.121 67
9011.572 66
9012.022 79
9012.473 79
9012.924 62
9013.374 58
9013.825 75
9014.276 52
9014.727 40
9015.177 44
9015.628 53
9016.079 51
9016.530 65
9016.981 56
9017.431 57
9017.882 58
9018.333 68
9018.784 56
9019.235 55
9019.686 61
9020.137 96
9020.588 110
9021.038 84
9021.489 94
9021.940 79
9022.391 83
9022.842 86
9023.293 89
9023.744 69
9024.195 64
9024.646 48
9025.097 63
9025.548 80
9025.999 73
9026.450 61
9026.901 84
9027.352 91
9027.804 110
9028.255 95
9028.706 95
9029.157 80
9029.608 62
9030.059 65
9030.510 81
9030.961 76
9031.413 73
9031.864 99
9032.315 123
9032.766 118
9033.217 109
9033.669 103
9034.120 98
9034.571 128
9035.022 107
9035.474 92
9035.925 98
9036.376 116
9036.828 113
9037.279 104
9037.730 93
9038.182 126
9038.633 111
9039.084 92
9039.536 85
9039.987 93
9040.439 88
9040.890 97
9041.341 91
9041.793 89
9042.244 100
9042.696 88
9043.147 94
9043.599 102
9044.050 121
9044.502 114
9044.953 125
9045.405 107
9045.856 96
9046.308 121
9046.759 115
9047.211 128
9047.663 109
9048.114 112
9048.566 107
9049.017 131
9049.469 123
9049.921 136
9050.372 135
9050.824 112
9051.276 116
9051.727 120
9052.179 150
9052.631 139
9053.082 119
9053.534 109
9053.986 130
9054.438 141
9054.889 137
9055.341 148
9055.793 177
9056.245 198
9056.697 195
9057.148 204
9057.600 204
9058.052 216
9058.504 200
9058.956 197
9059.408 219
9059.859 227
9060.311 241
9060.763 234
9061.215 270
9061.667 291
9062.119 283
9062.571 280
9063.023 282
9063.475 249
9063.927 258
9064.379 263
9064.831 242
9065.283 239
9065.735 244
9066.187 264
9066.639 252
9067.091 269
9067.543 254
9067.995 231
9068.447 219
9068.900 221
9069.352 252
9069.804 274
9070.256 261
9070.708 270
9071.160 273
9071.613 272
9072.065 328
9072.517 317
9072.969 301
9073.421 298
9073.874 323
9074.326 330
9074.778 331
9075.230 336
9075.683 364
9076.135 370
9076.587 366
9077.040 388
9077.492 383
9077.944 390
9078.397 386
9078.849 366
9079.301 348
9079.754 395
9080.206 422
9080.658 458
9081.111 443
9081.563 426
9082.016 408
9082.468 405
9082.921 413
9083.373 442
9083.826 446
9084.278 475
9084.731 479
9085.183 489
9085.636 492
9086.088 530
9086.541 538
9086.993 535
9087.446 535
9087.899 517
9088.351 463
9088.804 516
9089.256 508
9089.709 511
9090.162 537
9090.614 567
9091.067 540
9091.520 564
9091.972 585
9092.425 561
9092.878 579
9093.330 591
9093.783 645
9094.236 655
9094.689 637
9095.141 638
9095.594 655
9096.047 667
9096.500 687
9096.953 743
9097.405 737
9097.858 720
9098.311 786
9098.764 784
9099.217 811
9099.670 777
9100.123 729
9100.576 690
9101.028 704
9101.481 710
9101.934 726
9102.387 753
9102.840 784
9103.293 759
9103.746 770
9104.199 832
9104.652 834
9105.105 831
9105.558 867
9106.011 922
9106.464 964
9106.917 965
9107.370 943
9107.824 906
9108.277 973
9108.730 995
9109.183 989
9109.636 1079
9110.089 1090
9110.542 1188
9110.995 1223
9111.449 1239
9111.902 1272
9112.355 1279
9112.808 1273
9113.261 1322
9113.715 1329
9114.168 1311
9114.621 1385
9115.074 1455
9115.528 1465
9115.981 1511
9116.434 1590
9116.888 1681
9117.341 1810
9117.794 1833
9118.248 1922
9118.701 1924
9119.154 1931
9119.608 1999
9120.061 2002
9120.514 2043
9120.968 2092
9121.421 2170
9121.875 2213
9122.328 2249
9122.782 2309
9123.235 2452
9123.689 2587
9124.142 2757
9124.596 2949
9125.049 3027
9125.503 3109
9125.956 3316
9126.410 3572
9126.863 3894
9127.317 4269
9127.770 4484
9128.224 4774
9128.678 5143
9129.131 5405
9129.585 5761
9130.038 6052
9130.492 6244
9130.946 6447
9131.399 6605
9131.853 6613
9132.307 6574
9132.760 6689
9133.214 6583
9133.668 6643
9134.122 6616
9134.575 6498
9135.029 6338
9135.483 6104
9135.937 6020
9136.391 5935
9136.844 5939
9137.298 5776
9137.752 5652
9138.206 5574
9138.660 5440
9139.114 5329
9139.567 5239
9140.021 5185
9140.475 5115
9140.929 5061
9141.383 5047
9141.837 5088
9142.291 5063
9142.745 5047
9143.199 5005
9143.653 5116
9144.107 5145
9144.561 5076
9145.015 5044
9145.469 5006
9145.923 5139
9146.377 5117
9146.831 5090
9147.285 5073
9147.739 4911
9148.193 4775
9148.647 4829
9149.101 4795
9149.555 4711
9150.010 4642
9150.464 4483
9150.918 4345
9151.372 4306
9151.826 4155
9152.280 3957
9152.735 3761
9153.189 3644
9153.643 3539
9154.097 3364
9154.552 3261
9155.006 3157
9155.460 3120
9155.914 3018
9156.369 2926
9156.823 2902
9157.277 2879
9157.732 2748
9158.186 2726
9158.640 2693
9159.095 2610
9159.549 2587
9160.003 2605
9160.458 2511
9160.912 2501
9161.367 2497
9161.821 2470
9162.275 2493
9162.730 2444
9163.184 2370
9163.639 2329
9164.093 2273
9164.548 2208
9165.002 2182
9165.457 2156
9165.911 2101
9166.366 2041
9166.820 2033
9167.275 1909
9167.730 1835
9168.184 1837
9168.639 1760
9169.093 1651
9169.548 1581
9170.003 1523
9170.457 1534
9170.912 1457
9171.367 1389
9171.821 1381
9172.276 1359
9172.731 1277
9173.185 1227
9173.640 1202
9174.095 1126
9174.550 1121
9175.004 1112
9175.459 1112
9175.914 1069
9176.369 1015
9176.823 938
9177.278 953
9177.733 939
9178.188 919
9178.643 928
9179.098 937
9179.553 910
9180.007 896
9180.462 898
9180.917 838
9181.372 812
9181.827 809
9182.282 823
9182.737 815
9183.192 759
9183.647 752
9184.102 732
9184.557 757
9185.012 697
9185.467 646
9185.922 641
9186.377 647
9186.832 607
9187.287 592
9187.742 586
9188.197 558
9188.652 524
9189.107 541
9189.562 500
9190.018 508
9190.473 491
9190.928 519
9191.383 488
9191.838 448
9192.293 422
9192.749 427
9193.204 435
9193.659 420
9194.114 372
9194.569 360
9195.025 381
9195.480 362
9195.935 342
9196.391 373
9196.846 361
9197.301 374
9197.756 369
9198.212 366
9198.667 406
9199.122 400
9199.578 399
9200.033 388
9200.489 391
9200.944 365
9201.399 365
9201.855 374
9202.310 376
9202.766 356
9203.221 320
9203.677 304
9204.132 312
9204.588 323
9205.043 318
9205.499 350
9205.954 350
9206.410 328
9206.865 294
9207.321 290
9207.776 266
9208.232 286
9208.687 314
9209.143 324
9209.599 302
9210.054 268
9210.510 265
9210.966 258
9211.421 291
9211.877 309
9212.333 300
9212.788 286
9213.244 287
9213.700 285
9214.155 300
9214.611 246
9215.067 224
9215.523 227
9215.978 214
9216.434 242
9216.890 240
9217.346 217
9217.802 228
9218.257 229
9218.713 196
9219.169 202
9219.625 198
9220.081 205
9220.537 215
9220.993 194
9221.449 231
9221.904 230
9222.360 212
9222.816 240
9223.272 235
9223.728 236
9224.184 254
9224.640 237
9225.096 212
9225.552 197
9226.008 219
9226.464 208
9226.920 191
9227.376 192
9227.832 163
9228.288 167
9228.745 163
9229.201 187
9229.657 195
9230.113 189
9230.569 162
9231.025 163
9231.481 186
9231.938 185
9232.394 187
9232.850 184
9233.306 153
9233.762 179
9234.218 193
9234.675 214
9235.131 224
9235.587 198
9236.043 252
9236.500 244
9236.956 221
9237.412 208
9237.869 207
9238.325 186
9238.781 205
9239.238 189
9239.694 179
9240.150 156
9240.607 171
9241.063 174
9241.520 171
9241.976 170
9242.432 149
9242.889 157
9243.345 172
9243.802 156
9244.258 155
9244.715 157
9245.171 177
9245.628 174
9246.084 168
9246.541 167
9246.997 169
9247.454 176
9247.910 196
9248.367 224
9248.824 202
9249.280 185
9249.737 159
9250.193 154
9250.650 163
9251.107 179
9251.563 184
9252.020 175
9252.477 168
9252.933 168
9253.390 175
9253.847 197
9254.303 173
9254.760 214
9255.217 212
9255.674 193
9256.130 171
9256.587 146
9257.044 149
9257.501 168
9257.958 164
9258.414 170
9258.871 167
9259.328 180
9259.785 179
9260.242 199
9260.699 200
9261.156 177
9261.612 207
9262.069 222
9262.526 247
9262.983 271
9263.440 244
9263.897 272
9264.354 261
9264.811 257
9265.268 288
9265.725 271
9266.182 261
9266.639 246
9267.096 227
9267.553 226
9268.010 240
9268.467 212
9268.924 220
9269.381 214
9269.839 233
9270.296 245
9270.753 264
9271.210 247
9271.667 249
9272.124 257
9272.581 263
9273.039 247
9273.496 244
9273.953 229
9274.410 238
9274.867 283
9275.325 330
9275.782 378
9276.239 389
9276.696 407
9277.154 422
9277.611 378
9278.068 356
9278.526 391
9278.983 398
9279.440 396
9279.898 413
9280.355 412
9280.812 409
9281.270 410
9281.727 414
9282.185 423
9282.642 418
9283.099 473
9283.557 508
9284.014 546
9284.472 554
9284.929 580
9285.387 586
9285.844 586
9286.302 598
9286.759 646
9287.217 613
9287.674 628
9288.132 644
9288.589 647
9289.047 691
9289.505 749
9289.962 781
9290.420 765
9290.877 718
9291.335 718
9291.793 767
9292.250 810
9292.708 795
9293.166 753
9293.623 674
9294.081 681
9294.539 707
9294.997 752
9295.454 755
9295.912 712
9296.370 688
9296.828 676
9297.285 650
9297.743 588
9298.201 643
9298.659 642
9299.117 598
9299.574 600
9300.032 566
9300.490 613
9300.948 670
9301.406 663
9301.864 653
9302.322 664
9302.780 642
9303.238 625
9303.695 623
9304.153 684
9304.611 652
9305.069 627
9305.527 646
9305.985 637
9306.443 632
9306.901 646
9307.359 684
9307.817 682
9308.275 678
9308.733 641
9309.192 614
9309.650 652
9310.108 741
9310.566 724
9311.024 720
9311.482 753
9311.940 760
9312.398 776
9312.857 780
9313.315 744
9313.773 710
9314.231 745
9314.689 725
9315.148 699
9315.606 697
9316.064 711
9316.522 704
9316.981 679
9317.439 703
9317.897 689
9318.355 690
9318.814 672
9319.272 640
9319.730 640
9320.189 686
9320.647 709
9321.105 726
9321.564 694
9322.022 699
9322.481 706
9322.939 689
9323.397 673
9323.856 641
9324.314 663
9324.773 665
9325.231 694
9325.690 742
9326.148 737
9326.607 773
9327.065 785
9327.524 837
9327.982 822
9328.441 806
9328.899 851
9329.358 865
9329.817 883
9330.275 898
9330.734 903
9331.192 893
9331.651 899
9332.110 918
9332.568 970
9333.027 969
9333.486 995
9333.944 1001
9334.403 1020
9334.862 1008
9335.320 1099
9335.779 1131
9336.238 1106
9336.697 1081
9337.155 1068
9337.614 1086
9338.073 1100
9338.532 1088
9338.991 1044
9339.449 1084
9339.908 1092
9340.367 1116
9340.826 1156
9341.285 1143
9341.744 1134
9342.202 1142
9342.661 1174
9343.120 1231
9343.579 1165
9344.038 1142
9344.497 1240
9344.956 1264
9345.415 1341
9345.874 1290
9346.333 1245
9346.792 1330
9347.251 1376
9347.710 1383
9348.169 1516
9348.628 1552
9349.087 1606
9349.546 1612
9350.005 1660
9350.464 1650
9350.923 1639
9351.383 1692
9351.842 1672
9352.301 1708
9352.760 1748
9353.219 1702
9353.678 1700
9354.137 1684
9354.597 1663
9355.056 1674
9355.515 1701
9355.974 1706
9356.434 1718
9356.893 1732
9357.352 1728
9357.811 1721
9358.271 1679
9358.730 1740
9359.189 1696
9359.649 1693
9360.108 1691
9360.567 1733
9361.027 1755
9361.486 1762
9361.945 1831
9362.405 1831
9362.864 1833
9363.323 1752
9363.783 1678
9364.242 1686
9364.702 1716
9365.161 1731
9365.621 1736
9366.080 1818
9366.540 1836
9366.999 1938
9367.459 1860
9367.918 1774
9368.378 1769
9368.837 1786
9369.297 1838
9369.756 1851
9370.216 1853
9370.675 1874
9371.135 1943
9371.595 1969
9372.054 2054
9372.514 2095
9372.974 2079
9373.433 2087
9373.893 2079
9374.353 2184
9374.812 2319
9375.272 2309
9375.732 2286
9376.191 2298
9376.651 2332
9377.111 2366
9377.571 2398
9378.030 2431
9378.490 2455
9378.950 2446
9379.410 2491
9379.870 2520
9380.329 2481
9380.789 2448
9381.249 2493
9381.709 2464
9382.169 2412
9382.629 2360
9383.089 2322
9383.548 2260
9384.008 2240
9384.468 2213
9384.928 2166
9385.388 2160
9385.848 2154
9386.308 2207
9386.768 2187
9387.228 2191
9387.688 2196
9388.148 2119
9388.608 2082
9389.068 2144
9389.528 2105
9389.988 2018
9390.448 2090
9390.908 2117
9391.368 2174
9391.829 2176
9392.289 2228
9392.749 2213
9393.209 2125
9393.669 2084
9394.129 2125
9394.589 2069
9395.050 2023
9395.510 2097
9395.970 2123
9396.430 2130
9396.890 2152
9397.351 2165
9397.811 2188
9398.271 2177
9398.732 2137
9399.192 2133
9399.652 2206
9400.112 2266
9400.573 2306
9401.033 2338
9401.493 2306
9401.954 2365
9402.414 2383
9402.874 2393
9403.335 2508
9403.795 2592
9404.256 2677
9404.716 2677
9405.177 2722
9405.637 2676
9406.097 2704
9406.558 2760
9407.018 2756
9407.479 2845
9407.939 2892
9408.400 2923
9408.860 3008
9409.321 3213
9409.781 3341
9410.242 3415
9410.703 3523
9411.163 3627
9411.624 3786
9412.084 4060
9412.545 4265
9413.006 4525
9413.466 4861
9413.927 5225
9414.388 5653
9414.848 6277
9415.309 6806
9415.770 7466
9416.230 8258
9416.691 9004
9417.152 9984
9417.612 11143
9418.073 12128
9418.534 13250
9418.995 14359
9419.456 15506
9419.916 16694
9420.377 17481
9420.838 18296
9421.299 19177
9421.760 19568
9422.220 19736
9422.681 19952
9423.142 20002
9423.603 19751
9424.064 19306
9424.525 18746
9424.986 18152
9425.447 17624
9425.908 16806
9426.369 16013
9426.830 15153
9427.291 14333
9427.752 13491
9428.213 12796
9428.674 12170
9429.135 11550
9429.596 10918
9430.057 10315
9430.518 9793
9430.979 9343
9431.440 8991
9431.901 8817
9432.362 8749
9432.823 8765
9433.284 8710
9433.745 8717
9434.207 8697
9434.668 8940
9435.129 9190
9435.590 9425
9436.051 9546
9436.512 9807
9436.974 9897
9437.435 9812
9437.896 9762
9438.357 9655
9438.819 9431
9439.280 9303
9439.741 9104
9440.202 8797
9440.664 8376
9441.125 8000
9441.586 7611
9442.048 7351
9442.509 7050
9442.970 6614
9443.432 6174
9443.893 5798
9444.355 5529
9444.816 5138
9445.277 4772
9445.739 4435
9446.200 4232
9446.662 4035
9447.123 3912
9447.585 3783
9448.046 3660
9448.508 3550
9448.969 3369
9449.431 3322
9449.892 3310
9450.354 3227
9450.815 3108
9451.277 3122
9451.738 3141
9452.200 3206
9452.662 3306
9453.123 3299
9453.585 3278
9454.046 3253
9454.508 3225
9454.970 3177
9455.431 3142
9455.893 3118
9456.355 3035
9456.816 2881
9457.278 2730
9457.740 2544
9458.202 2385
9458.663 2229
9459.125 2086
9459.587 1862
9460.049 1745
9460.510 1644
9460.972 1531
9461.434 1400
9461.896 1280
9462.358 1233
9462.819 1080
9463.281 951
9463.743 965
9464.205 909
9464.667 826
9465.129 768
9465.591 713
9466.053 691
9466.515 684
9466.977 625
9467.439 577
9467.900 564
9468.362 550
9468.824 529
9469.286 564
9469.748 523
9470.210 451
9470.673 444
9471.135 468
9471.597 426
9472.059 387
9472.521 355
9472.983 325
9473.445 368
9473.907 393
9474.369 365
9474.831 386
9475.293 388
9475.756 388
9476.218 386
9476.680 377
9477.142 343
9477.604 351
9478.067 348
9478.529 336
9478.991 321
9479.453 355
9479.916 328
9480.378 311
9480.840 340
9481.302 353
9481.765 324
9482.227 307
9482.689 298
9483.152 277
9483.614 292
9484.076 274
9484.539 247
9485.001 239
9485.464 225
9485.926 229
9486.388 246
9486.851 233
9487.313 212
9487.776 181
9488.238 189
9488.701 194
9489.163 205
9489.626 238
9490.088 209
9490.551 223
9491.013 209
9491.476 210
9491.938 185
9492.401 181
9492.863 229
9493.326 216
9493.789 191
9494.251 189
9494.714 184
9495.177 206
9495.639 215
9496.102 223
9496.565 245
9497.027 220
9497.490 219
9497.953 214
9498.415 191
9498.878 185
9499.341 163
9499.804 181
9500.266 210
9500.729 160
9501.192 139
9501.655 129
9502.117 130
9502.580 132
9503.043 122
9503.506 131
9503.969 121
9504.432 141
9504.894 130
9505.357 120
9505.820 113
9506.283 136
9506.746 138
9507.209 148
9507.672 167
9508.135 145
9508.598 150
9509.061 162
9509.524 173
9509.987 165
9510.450 140
9510.913 132
9511.376 171
9511.839 177
9512.302 161
9512.765 170
9513.228 152
9513.691 143
9514.154 150
9514.617 144
9515.080 140
9515.544 154
9516.007 179
9516.470 190
9516.933 177
9517.396 186
9517.859 207
9518.323 189
9518.786 174
9519.249 162
9519.712 148
9520.176 141
9520.639 165
9521.102 148
9521.565 137
9522.029 118
9522.492 129
9522.955 147
9523.419 153
9523.882 137
9524.345 134
9524.809 121
9525.272 130
9525.735 145
9526.199 139
9526.662 145
9527.126 141
9527.589 144
9528.052 147
9528.516 120
9528.979 137
9529.443 145
9529.906 144
9530.370 139
9530.833 146
9531.297 120
9531.760 132
9532.224 124
9532.687 119
9533.151 123
9533.614 108
9534.078 133
9534.542 125
9535.005 109
9535.469 119
9535.933 108
9536.396 116
9536.860 127
9537.323 137
9537.787 144
9538.251 134
9538.715 116
9539.178 113
9539.642 114
9540.106 112
9540.569 140
9541.033 141
9541.497 109
9541.961 132
9542.424 135
9542.888 155
9543.352 151
9543.816 128
9544.280 119
9544.744 131
9545.207 124
9545.671 126
9546.135 107
9546.599 119
9547.063 143
9547.527 146
9547.991 156
9548.455 157
9548.919 172
9549.383 151
9549.847 134
9550.311 107
9550.775 118
9551.239 129
9551.703 135
9552.167 133
9552.631 146
9553.095 203
9553.559 212
9554.023 177
9554.487 175
9554.951 149
9555.415 118
9555.879 152
9556.343 140
9556.807 134
9557.272 149
9557.736 128
9558.200 123
9558.664 144
9559.128 144
9559.592 140
9560.057 125
9560.521 140
9560.985 193
9561.449 201
9561.914 176
9562.378 167
9562.842 158
9563.306 173
9563.771 200
9564.235 164
9564.699 163
9565.164 169
9565.628 176
9566.092 194
9566.557 205
9567.021 182
9567.486 176
9567.950 169
9568.414 203
9568.879 213
9569.343 214
9569.808 183
9570.272 151
9570.737 167
9571.201 161
9571.666 160
9572.130 196
9572.595 232
9573.059 242
9573.524 271
9573.988 268
9574.453 251
9574.917 264
9575.382 239
9575.847 240
9576.311 255
9576.776 265
9577.241 257
9577.705 299
9578.170 341
9578.634 356
9579.099 322
9579.564 287
9580.029 273
9580.493 276
9580.958 303
9581.423 291
9581.887 290
9582.352 294
9582.817 296
9583.282 341
9583.747 340
9584.211 326
9584.676 297
9585.141 305
9585.606 266
9586.071 303
9586.536 302
9587.000 298
9587.465 297
9587.930 293
9588.395 297
9588.860 320
9589.325 337
9589.790 356
9590.255 347
9590.720 339
9591.185 321
9591.650 315
9592.115 324
9592.580 320
9593.045 302
9593.510 287
9593.975 302
9594.440 294
9594.905 291
9595.370 296
9595.835 286
9596.300 299
9596.765 287
9597.230 300
9597.696 331
9598.161 350
9598.626 339
9599.091 334
9599.556 324
9600.021 307
9600.487 314
9600.952 355
9601.417 370
9601.882 328
9602.347 319
9602.813 300
9603.278 319
9603.743 329
9604.208 344
9604.674 305
9605.139 325
9605.604 327
9606.070 305
9606.535 336
9607.000 305
9607.466 323
9607.931 342
9608.397 308
9608.862 320
9609.327 289
9609.793 282
9610.258 264
9610.724 260
9611.189 272
9611.655 258
9612.120 273
9612.586 279
9613.051 281
9613.517 252
9613.982 264
9614.448 299
9614.913 262
9615.379 299
9615.844 316
9616.310 350
9616.775 369
9617.241 381
9617.707 336
9618.172 285
9618.638 307
9619.104 314
9619.569 327
9620.035 417
9620.501 418
9620.966 447
9621.432 442
9621.898 423
9622.363 452
9622.829 444
9623.295 447
9623.761 525
9624.226 535
9624.692 533
9625.158 568
9625.624 611
9626.090 629
9626.556 638
9627.021 683
9627.487 706
9627.953 706
9628.419 712
9628.885 653
9629.351 648
9629.817 629
9630.283 686
9630.748 704
9631.214 681
9631.680 592
9632.146 594
9632.612 568
9633.078 572
9633.544 594
9634.010 590
9634.476 593
9634.942 614
9635.408 651
9635.874 657
9636.341 632
9636.807 631
9637.273 640
9637.739 680
9638.205 630
9638.671 640
9639.137 602
9639.603 631
9640.069 644
9640.536 673
9641.002 714
9641.468 740
9641.934 701
9642.400 732
9642.867 799
9643.333 798
9643.799 795
9644.265 859
9644.732 842
9645.198 866
9645.664 862
9646.131 864
9646.597 861
9647.063 817
9647.529 792
9647.996 756
9648.462 774
9648.929 755
9649.395 689
9649.861 684
9650.328 667
9650.794 642
9651.261 599
9651.727 570
9652.193 580
9652.660 561
9653.126 575
9653.593 568
9654.059 524
9654.526 513
9654.992 515
9655.459 459
9655.925 458
9656.392 476
9656.859 469
9657.325 477
9657.792 454
9658.258 463
9658.725 415
9659.192 399
9659.658 444
9660.125 459
9660.591 450
9661.058 440
9661.525 444
9661.992 431
9662.458 461
9662.925 439
9663.392 395
9663.858 389
9664.325 401
9664.792 412
9665.259 429
9665.725 429
9666.192 385
9666.659 358
9667.126 353
9667.593 336
9668.059 330
9668.526 351
9668.993 355
9669.460 316
9669.927 321
9670.394 307
9670.861 304
9671.328 311
9671.795 290
9672.261 287
9672.728 315
9673.195 304
9673.662 295
9674.129 284
9674.596 268
9675.063 283
9675.530 260
9675.997 235
9676.464 229
9676.931 253
9677.398 209
9677.866 222
9678.333 203
9678.800 224
9679.267 205
9679.734 212
9680.201 220
9680.668 226
9681.135 247
9681.603 238
9682.070 216
9682.537 203
9683.004 210
9683.471 226
9683.939 216
9684.406 242
9684.873 221
9685.340 211
9685.807 212
9686.275 234
9686.742 220
9687.209 193
9687.677 200
9688.144 187
9688.611 158
9689.079 193
9689.546 196
9690.013 195
9690.481 169
9690.948 165
9691.416 182
9691.883 233
9692.350 211
9692.818 169
9693.285 177
9693.753 172
9694.220 156
9694.688 172
9695.155 173
9695.623 209
9696.090 235
9696.558 224
9697.025 227
9697.493 216
9697.960 218
9698.428 216
9698.895 262
9699.363 288
9699.831 280
9700.298 287
9700.766 268
9701.233 289
9701.701 277
9702.169 293
9702.636 317
9703.104 379
9703.572 372
9704.040 396
9704.507 400
9704.975 438
9705.443 551
9705.910 573
9706.378 618
9706.846 702
9707.314 808
9707.782 914
9708.249 991
9708.717 1067
9709.185 1152
9709.653 1161
9710.121 1279
9710.589 1459
9711.056 1602
9711.524 1747
9711.992 1814
9712.460 1865
9712.928 1853
9713.396 1875
9713.864 1932
9714.332 1964
9714.800 1997
9715.268 1924
9715.736 1909
9716.204 1832
9716.672 1838
9717.140 1781
9717.608 1661
9718.076 1579
9718.544 1532
9719.012 1490
9719.480 1364
9719.948 1332
9720.416 1226
9720.884 1087
9721.352 980
9721.821 984
9722.289 950
9722.757 925
9723.225 888
9723.693 882
9724.161 804
9724.630 787
9725.098 749
9725.566 763
9726.034 774
9726.503 761
9726.971 784
9727.439 763
9727.907 716
9728.376 722
9728.844 694
9729.312 740
9729.781 711
9730.249 687
9730.717 653
9731.186 658
9731.654 657
9732.122 648
9732.591 579
9733.059 548
9733.528 509
9733.996 491
9734.464 491
9734.933 464
9735.401 443
9735.870 427
9736.338 432
9736.807 430
9737.275 382
9737.744 346
9738.212 328
9738.681 287
9739.149 258
9739.618 246
9740.087 243
9740.555 253
9741.024 287
9741.492 271
9741.961 276
9742.430 264
9742.898 233
9743.367 186
9743.835 222
9744.304 220
9744.773 217
9745.242 217
9745.710 178
9746.179 172
9746.648 175
9747.116 168
9747.585 156
9748.054 177
9748.523 190
9748.992 223
9749.460 189
9749.929 172
9750.398 156
9750.867 134
9751.336 134
9751.804 117
9752.273 90
9752.742 97
9753.211 108
9753.680 95
9754.149 96
9754.618 76
9755.087 104
9755.556 94
9756.025 95
9756.494 87
9756.963 73
9757.432 67
9757.901 78
9758.370 82
9758.839 75
9759.308 71
9759.777 67
9760.246 56
9760.715 63
9761.184 68
9761.653 63
9762.122 51
9762.591 44
9763.060 50
9763.530 61
9763.999 49
9764.468 51
9764.937 54
9765.406 46
9765.875 36
9766.345 46
9766.814 46
9767.283 51
9767.752 60
9768.221 77
9768.691 69
9769.160 49
9769.629 53
9770.099 66
9770.568 55
9771.037 47
9771.507 48
9771.976 53
9772.445 62
9772.915 56
9773.384 37
9773.853 37
9774.323 39
9774.792 33
9775.262 33
9775.731 37
9776.200 71
9776.670 61
9777.139 53
9777.609 46
9778.078 32
9778.548 36
9779.017 25
9779.487 31
9779.956 34
9780.426 31
9780.895 35
9781.365 26
9781.835 48
9782.304 48
9782.774 40
9783.243 43
9783.713 59
9784.183 64
9784.652 44
9785.122 56
9785.592 62
9786.061 72
9786.531 81
9787.001 69
9787.470 60
9787.940 82
9788.410 83
9788.880 69
9789.349 64
9789.819 50
9790.289 63
9790.759 58
9791.229 41
9791.698 47
9792.168 45
9792.638 47
9793.108 46
9793.578 50
9794.048 61
9794.517 69
9794.987 51
9795.457 47
9795.927 42
9796.397 68
9796.867 61
9797.337 65
9797.807 40
9798.277 46
9798.747 35
9799.217 34
9799.687 34
9800.157 44
9800.627 60
9801.097 63
9801.567 60
9802.037 56
9802.507 42
9802.977 34
9803.447 41
9803.917 34
9804.388 37
9804.858 39
9805.328 59
9805.798 56
9806.268 41
9806.738 44
9807.209 38
9807.679 43
9808.149 44
9808.619 43
9809.089 52
9809.560 51
9810.030 50
9810.500 42
9810.970 36
9811.441 40
9811.911 45
9812.381 42
9812.852 44
9813.322 31
9813.792 25
9814.263 26
9814.733 45
9815.203 52
9815.674 52
9816.144 64
9816.615 54
9817.085 37
9817.555 41
9818.026 55
9818.496 45
9818.967 45
9819.437 51
9819.908 31
9820.378 57
9820.849 61
9821.319 66
9821.790 62
9822.260 56
9822.731 53
9823.202 48
9823.672 59
9824.143 61
9824.613 54
9825.084 47
9825.555 34
9826.025 28
9826.496 45
9826.967 29
9827.437 28
9827.908 42
9828.379 33
9828.849 33
9829.320 41
9829.791 60
9830.261 55
9830.732 28
9831.203 34
9831.674 30
9832.145 24
9832.615 30
9833.086 19
9833.557 20
9834.028 28
9834.499 32
9834.970 40
9835.440 29
9835.911 37
9836.382 37
9836.853 34
9837.324 43
9837.795 30
9838.266 26
9838.737 29
9839.208 38
9839.679 24
9840.150 16
9840.621 35
9841.092 48
9841.563 46
9842.034 35
9842.505 52
9842.976 68
9843.447 39
9843.918 30
9844.389 33
9844.860 39
9845.331 50
9845.802 40
9846.273 43
9846.744 43
9847.216 42
9847.687 62
9848.158 48
9848.629 46
9849.100 45
9849.572 34
9850.043 37
9850.514 33
9850.985 23
9851.456 30
9851.928 50
9852.399 52
9852.870 47
9853.342 40
9853.813 54
9854.284 61
9854.755 81
9855.227 59
9855.698 49
9856.170 36
9856.641 36
9857.112 38
9857.584 42
9858.055 47
9858.527 43
9858.998 34
9859.469 41
9859.941 58
9860.412 41
9860.884 45
9861.355 51
9861.827 55
9862.298 55
9862.770 38
9863.241 44
9863.713 58
9864.184 58
9864.656 68
9865.128 67
9865.599 62
9866.071 69
9866.542 49
9867.014 55
9867.486 49
9867.957 65
9868.429 58
9868.901 63
9869.372 70
9869.844 49
9870.316 46
9870.787 44
9871.259 65
9871.731 50
9872.203 29
9872.674 38
9873.146 49
9873.618 60
9874.090 57
9874.561 39
9875.033 34
9875.505 37
9875.977 28
9876.449 28
9876.921 34
9877.392 29
9877.864 33
9878.336 38
9878.808 29
9879.280 42
9879.752 41
9880.224 24
9880.696 31
9881.168 24
9881.640 33
9882.112 39
9882.584 39
9883.056 40
9883.528 36
9884.000 37
9884.472 35
9884.944 32
9885.416 41
9885.888 36
9886.360 34
9886.832 49
9887.304 46
9887.776 45
9888.249 33
9888.721 49
9889.193 33
9889.665 34
9890.137 29
9890.609 38
9891.082 42
9891.554 37
9892.026 45
9892.498 37
9892.970 38
9893.443 49
9893.915 44
9894.387 53
9894.860 57
9895.332 53
9895.804 56
9896.276 59
9896.749 61
9897.221 55
9897.693 56
9898.166 43
9898.638 41
9899.111 69
9899.583 56
9900.055 53
9900.528 62
9901.000 46
9901.473 35
9901.945 52
9902.418 43
9902.890 44
9903.363 48
9903.835 44
9904.308 50
9904.780 46
9905.253 54
9905.725 64
9906.198 53
9906.670 53
9907.143 52
9907.616 54
9908.088 53
9908.561 44
9909.033 69
9909.506 86
9909.979 65
9910.451 48
9910.924 62
9911.397 59
9911.869 66
9912.342 68
9912.815 80
9913.287 76
9913.760 62
9914.233 63
9914.706 74
9915.179 101
9915.651 101
9916.124 101
9916.597 86
9917.070 89
9917.543 124
9918.015 119
9918.488 108
9918.961 101
9919.434 111
9919.907 106
9920.380 100
9920.853 91
9921.326 88
9921.798 96
9922.271 107
9922.744 105
9923.217 94
9923.690 91
9924.163 98
9924.636 80
9925.109 78
9925.582 79
9926.055 90
9926.528 115
9927.001 106
9927.475 107
9927.948 114
9928.421 136
9928.894 159
9929.367 158
9929.840 169
9930.313 197
9930.786 193
9931.259 225
9931.733 275
9932.206 322
9932.679 330
9933.152 363
9933.625 365
9934.099 371
9934.572 405
9935.045 423
9935.518 400
9935.992 411
9936.465 400
9936.938 377
9937.412 379
9937.885 362
9938.358 335
9938.831 306
9939.305 310
9939.778 287
9940.252 256
9940.725 218
9941.198 171
9941.672 165
9942.145 153
9942.619 164
9943.092 164
9943.565 146
9944.039 131
9944.512 120
9944.986 118
9945.459 93
9945.933 96
9946.406 100
9946.880 110
9947.353 92
9947.827 92
9948.301 102
9948.774 123
9949.248 103
9949.721 112
9950.195 97
9950.669 124
9951.142 112
9951.616 117
9952.089 125
9952.563 112
9953.037 87
9953.511 90
9953.984 79
9954.458 88
9954.932 92
9955.405 85
9955.879 77
9956.353 69
9956.827 77
9957.300 73
9957.774 71
9958.248 62
9958.722 73
9959.196 50
9959.669 49
9960.143 51
9960.617 72
9961.091 48
9961.565 42
9962.039 46
9962.513 44
9962.987 64
9963.461 57
9963.934 62
9964.408 60
9964.882 67
9965.356 67
9965.830 54
9966.304 53
9966.778 48
9967.252 46
9967.726 32
9968.200 33
9968.674 24
9969.148 24
9969.623 29
9970.097 36
9970.571 34
9971.045 31
9971.519 26
9971.993 23
9972.467 32
9972.941 21
9973.416 23
9973.890 34
9974.364 29
9974.838 30
9975.312 36
9975.786 26
9976.261 29
9976.735 41
9977.209 48
9977.683 37
9978.158 30
9978.632 29
9979.106 28
9979.581 29
9980.055 23
9980.529 36
9981.004 30
9981.478 11
9981.952 21
9982.427 16
9982.901 28
9983.376 18
9983.850 17
9984.324 19
9984.799 22
9985.273 25
9985.748 21
9986.222 24
9986.697 12
9987.171 14
9987.646 24
9988.120 21
9988.595 24
9989.069 21
9989.544 24
9990.018 11
9990.493 17
9990.967 16
9991.442 28
9991.917 33
9992.391 30
9992.866 25
9993.340 29
9993.815 14
9994.290 21
9994.764 20
9995.239 13
9995.714 12
9996.189 31
9996.663 21
9997.138 16
9997.613 15
9998.087 15
9998.562 12
9999.037 13
9999.512 12
9999.987 25
10000.461 19
10000.936 17
10001.411 22
10001.886 13
10002.361 23
10002.836 17
10003.310 31
10003.785 31
10004.260 27
10004.735 44
10005.210 27
10005.685 17
10006.160 30
10006.635 18
10007.110 24
10007.585 16
10008.060 34
10008.535 32
10009.010 22
10009.485 33
10009.960 28
10010.435 16
10010.910 20
10011.385 22
10011.860 34
10012.335 22
10012.810 16
10013.285 15
10013.760 20
10014.236 22
10014.711 23
10015.186 8
10015.661 17
10016.136 18
10016.611 25
10017.087 21
10017.562 22
10018.037 21
10018.512 31
10018.987 36
10019.463 35
10019.938 20
10020.413 23
10020.889 28
10021.364 16
10021.839 14
10022.315 25
10022.790 30
10023.265 21
10023.741 16
10024.216 16
10024.691 14
10025.167 7
10025.642 8
10026.118 15
10026.593 18
10027.068 10
10027.544 21
10028.019 24
10028.495 22
10028.970 22
10029.446 30
10029.921 31
10030.397 25
10030.872 25
10031.348 14
10031.823 23
10032.299 18
10032.774 24
10033.250 31
10033.726 16
10034.201 7
10034.677 8
10035.153 19
10035.628 23
10036.104 13
10036.579 18
10037.055 22
10037.531 20
10038.007 22
10038.482 21
10038.958 14
10039.434 16
10039.909 18
10040.385 10
10040.861 26
10041.337 26
10041.813 23
10042.288 18
10042.764 11
10043.240 17
10043.716 10
10044.192 13
10044.667 18
10045.143 11
10045.619 21
10046.095 26
10046.571 21
10047.047 13
10047.523 18
10047.999 23
10048.475 23
10048.951 36
10049.427 26
10049.903 34
10050.379 30
10050.855 32
10051.331 31
10051.807 25
10052.283 22
10052.759 27
10053.235 17
10053.711 15
10054.187 20
10054.663 26
10055.139 20
10055.615 17
10056.091 13
10056.567 14
10057.044 22
10057.520 18
10057.996 17
10058.472 16
10058.948 14
10059.425 22
10059.901 29
10060.377 25
10060.853 24
10061.329 22
10061.806 11
10062.282 12
10062.758 19
10063.235 22
10063.711 15
10064.187 24
10064.664 12
10065.140 7
10065.616 11
10066.093 24
10066.569 19
10067.045 22
10067.522 20
10067.998 25
10068.475 23
10068.951 24
10069.427 7
10069.904 10
10070.380 15
10070.857 23
10071.333 32
10071.810 24
10072.286 22
10072.763 22
10073.239 15
10073.716 16
10074.192 12
10074.669 14
10075.146 13
10075.622 11
10076.099 13
10076.575 19
10077.052 23
10077.529 19
10078.005 13
10078.482 11
10078.959 18
10079.435 24
10079.912 23
10080.389 18
10080.865 20
10081.342 16
10081.819 13
10082.296 14
10082.772 23
10083.249 10
10083.726 8
10084.203 21
10084.679 24
10085.156 21
10085.633 14
10086.110 11
10086.587 14
10087.064 15
10087.541 12
10088.017 26
10088.494 33
10088.971 38
10089.448 20
10089.925 19
10090.402 22
10090.879 24
10091.356 18
10091.833 20
10092.310 20
10092.787 26
10093.264 19
10093.741 20
10094.218 16
10094.695 11
10095.172 20
10095.649 27
10096.126 18
10096.603 15
10097.080 17
10097.557 25
10098.035 26
10098.512 11
10098.989 13
10099.466 9
10099.943 14
10100.420 28
10100.898 23
10101.375 15
10101.852 12
10102.329 13
10102.806 10
10103.284 16
10103.761 12
10104.238 13
10104.715 8
10105.193 12
10105.670 18
10106.147 15
10106.625 16
10107.102 9
10107.579 8
10108.057 21
10108.534 15
10109.011 18
10109.489 13
10109.966 19
10110.444 14
10110.921 11
10111.398 15
10111.876 11
10112.353 8
10112.831 10
10113.308 18
10113.786 26
10114.263 28
10114.741 23
10115.218 15
10115.696 14
10116.173 12
10116.651 20
10117.129 23
10117.606 20
10118.084 16
10118.561 10
10119.039 24
10119.517 33
10119.994 26
10120.472 27
10120.950 15
10121.427 9
10121.905 11
10122.383 23
10122.860 23
10123.338 16
10123.816 19
10124.293 22
10124.771 32
10125.249 28
10125.727 16
10126.205 15
10126.682 26
10127.160 18
10127.638 26
10128.116 25
10128.594 23
10129.071 25
10129.549 14
10130.027 15
10130.505 17
10130.983 13
10131.461 17
10131.939 23
10132.417 18
10132.895 18
10133.373 9
10133.851 16
10134.329 19
10134.807 28
10135.285 17
10135.763 23
10136.241 27
10136.719 24
10137.197 23
10137.675 30
10138.153 29
10138.631 22
10139.109 24
10139.587 20
10140.065 20
10140.543 22
10141.021 16
10141.500 26
10141.978 24
10142.456 26
10142.934 16
10143.412 17
10143.891 14
10144.369 19
10144.847 20
10145.325 35
10145.803 32
10146.282 31
10146.760 33
10147.238 25
10147.717 13
10148.195 20
10148.673 21
10149.151 31
10149.630 24
10150.108 18
10150.587 10
10151.065 17
10151.543 25
10152.022 21
10152.500 24
10152.978 30
10153.457 29
10153.935 21
10154.414 34
10154.892 26
10155.371 22
10155.849 18
10156.328 12
10156.806 22
10157.285 18
10157.763 14
10158.242 20
10158.720 18
10159.199 21
10159.678 27
10160.156 21
10160.635 14
10161.113 29
10161.592 19
10162.071 26
10162.549 30
10163.028 29
10163.507 26
10163.985 31
10164.464 24
10164.943 16
10165.421 22
10165.900 24
10166.379 16
10166.858 14
10167.336 15
10167.815 12
10168.294 15
10168.773 16
10169.251 15
10169.730 15
10170.209 13
10170.688 16
10171.167 23
10171.646 23
10172.124 22
10172.603 23
10173.082 26
10173.561 24
10174.040 16
10174.519 12
10174.998 21
10175.477 18
10175.956 18
10176.435 19
10176.914 22
10177.393 29
10177.872 21
10178.351 20
10178.830 22
10179.309 10
10179.788 3
10180.267 15
10180.746 21
10181.225 20
10181.704 19
10182.183 14
10182.662 11
10183.142 13
10183.621 12
10184.100 10
10184.579 13
10185.058 16
10185.537 14
10186.017 12
10186.496 8
10186.975 12
10187.454 10
10187.933 8
10188.413 13
10188.892 8
10189.371 13
10189.851 10
10190.330 7
10190.809 12
10191.288 7
10191.768 13
10192.247 10
10192.726 10
10193.206 15
10193.685 12
10194.165 10
10194.644 21
10195.123 17
10195.603 13
10196.082 10
10196.562 8
10197.041 8
10197.521 9
10198.000 20
10198.480 8
10198.959 16
10199.439 21
10199.918 31
10200.398 25
10200.877 15
10201.357 9
10201.836 13
10202.316 15
10202.796 10
10203.275 8
10203.755 7
10204.234 14
10204.714 18
10205.194 21
10205.673 15
10206.153 13
10206.633 10
10207.112 11
10207.592 9
10208.072 11
10208.551 9
10209.031 9
10209.511 10
10209.991 18
10210.471 5
10210.950 18
10211.430 22
10211.910 17
10212.390 17
10212.870 11
10213.349 17
10213.829 13
10214.309 12
10214.789 15
10215.269 20
10215.749 8
10216.229 9
10216.709 15
10217.189 9
10217.668 15
10218.148 19
10218.628 28
10219.108 24
10219.588 28
10220.068 14
10220.548 11
10221.028 14
10221.508 12
10221.988 8
10222.468 26
10222.949 23
10223.429 13
10223.909 9
10224.389 8
10224.869 8
10225.349 12
10225.829 10
10226.309 10
10226.789 4
10227.270 9
10227.750 10
10228.230 8
10228.710 11
10229.190 16
10229.671 15
10230.151 6
10230.631 12
10231.111 26
10231.592 22
10232.072 14
10232.552 20
10233.033 14
10233.513 10
10233.993 11
10234.474 19
10234.954 10
10235.434 10
10235.915 12
10236.395 13
10236.875 15
10237.356 22
10237.836 8
10238.317 9
10238.797 8
10239.277 7
10239.758 17
10240.238 21
10240.719 22
10241.199 18
10241.680 17
10242.160 21
10242.641 21
10243.121 29
10243.602 20
10244.083 15
10244.563 16
10245.044 14
10245.524 15
10246.005 13
10246.486 14
10246.966 12
10247.447 10
10247.928 16
10248.408 13
10248.889 19
10249.370 14
10249.850 13
10250.331 13
10250.812 7
10251.292 14
10251.773 8
10252.254 3
10252.735 10
10253.215 8
10253.696 8
10254.177 4
10254.658 5
10255.139 4
10255.619 9
10256.100 9
10256.581 13
10257.062 8
10257.543 6
10258.024 6
10258.505 13
10258.986 14
10259.467 15
10259.947 10
10260.428 4
10260.909 4
10261.390 11
10261.871 20
10262.352 14
10262.833 10
10263.314 7
10263.795 11
10264.276 6
10264.757 10
10265.239 12
10265.720 17
10266.201 12
10266.682 20
10267.163 27
10267.644 17
10268.125 9
10268.606 7
10269.087 19
10269.569 14
10270.050 7
10270.531 13
10271.012 6
10271.493 6
10271.975 12
10272.456 17
10272.937 10
10273.418 6
10273.900 11
10274.381 9
10274.862 9
10275.343 15
10275.825 15
10276.306 15
10276.787 6
10277.269 5
10277.750 8
10278.231 15
10278.713 10
10279.194 5
10279.676 10
10280.157 7
10280.638 18
10281.120 28
10281.601 19
10282.083 13
10282.564 16
10283.046 8
10283.527 12
10284.009 10
10284.490 16
10284.972 19
10285.453 20
10285.935 18
10286.416 10
10286.898 9
10287.379 11
10287.861 13
10288.343 13
10288.824 16
10289.306 19
10289.788 10
10290.269 6
10290.751 1
10291.232 4
10291.714 8
10292.196 8
10292.678 3
10293.159 9
10293.641 10
10294.123 9
10294.604 14
10295.086 16
10295.568 14
10296.050 15
10296.532 11
10297.013 13
10297.495 14
10297.977 15
10298.459 16
10298.941 9
10299.423 20
10299.904 24
10300.386 16
10300.868 18
10301.350 19
10301.832 15
10302.314 17
10302.796 11
10303.278 16
10303.760 11
10304.242 8
10304.724 8
10305.206 6
10305.688 3
10306.170 11
10306.652 12
10307.134 5
10307.616 5
10308.098 10
10308.580 12
10309.062 10
10309.544 9
10310.026 12
10310.509 12
10310.991 22
10311.473 14
10311.955 11
10312.437 10
10312.919 7
10313.401 9
10313.884 3
10314.366 12
10314.848 8
10315.330 8
10315.813 6
10316.295 4
10316.777 3
10317.259 8
10317.742 21
10318.224 16
10318.706 8
10319.189 14
10319.671 10
10320.153 10
10320.636 5
10321.118 7
10321.600 14
10322.083 13
10322.565 13
10323.048 14
10323.530 9
10324.012 11
10324.495 13
10324.977 6
10325.460 7
10325.942 5
10326.425 9
10326.907 10
10327.390 5
10327.872 6
10328.355 17
10328.837 18
10329.320 14
10329.803 9
10330.285 7
10330.768 4
10331.250 10
10331.733 5
10332.216 13
10332.698 13
10333.181 8
10333.664 11
10334.146 8
10334.629 8
10335.112 6
10335.594 8
10336.077 12
10336.560 11
10337.043 15
10337.525 9
10338.008 7
10338.491 13
10338.974 8
10339.456 11
10339.939 13
10340.422 14
10340.905 6
10341.388 10
10341.871 6
10342.353 10
10342.836 6
10343.319 13
10343.802 6
10344.285 1
10344.768 9
10345.251 7
10345.734 15
10346.217 14
10346.700 7
10347.183 2
10347.666 3
10348.149 3
10348.632 12
10349.115 7
10349.598 8
10350.081 12
10350.564 10
10351.047 12
10351.530 10
10352.013 5
10352.496 13
10352.979 11
10353.462 13
10353.946 13
10354.429 16
10354.912 18
10355.395 10
10355.878 11
10356.361 11
10356.845 15
10357.328 14
10357.811 17
10358.294 15
10358.778 8
10359.261 7
10359.744 8
10360.227 5
10360.711 4
10361.194 20
10361.677 10
10362.161 5
10362.644 15
10363.127 12
10363.611 6
10364.094 13
10364.577 18
10365.061 23
10365.544 13
10366.028 4
10366.511 6
10366.995 3
10367.478 8
10367.961 2
10368.445 8
10368.928 10
10369.412 9
10369.895 7
10370.379 10
10370.862 10
10371.346 3
10371.830 3
10372.313 12
10372.797 17
10373.280 21
10373.764 20
10374.248 10
10374.731 9
10375.215 10
10375.698 11
10376.182 9
10376.666 7
10377.149 7
10377.633 4
10378.117 14
10378.601 10
10379.084 13
10379.568 13
10380.052 8
10380.535 9
10381.019 11
10381.503 9
10381.987 7
10382.471 11
10382.954 7
10383.438 8
10383.922 8
10384.406 3
10384.890 7
10385.374 9
10385.858 4
10386.341 11
10386.825 9
10387.309 12
10387.793 17
10388.277 13
10388.761 18
10389.245 16
10389.729 13
10390.213 5
10390.697 4
10391.181 2
10391.665 4
10392.149 5
10392.633 9
10393.117 11
10393.601 15
10394.085 11
10394.569 13
10395.053 8
10395.538 10
10396.022 12
10396.506 18
10396.990 16
10397.474 7
10397.958 3
10398.442 8
10398.927 11
10399.411 10
10399.895 13
10400.379 17
10400.864 16
10401.348 15
10401.832 16
10402.316 16
10402.801 8
10403.285 8
10403.769 8
10404.253 10
10404.738 12
10405.222 17
10405.706 9
10406.191 10
10406.675 9
10407.160 8
10407.644 12
10408.128 15
10408.613 7
10409.097 6
10409.582 5
10410.066 9
10410.551 13
10411.035 13
10411.519 8
10412.004 12
10412.488 12
10412.973 10
10413.458 9
10413.942 9
10414.427 6
10414.911 7
10415.396 16
10415.880 25
10416.365 17
10416.850 15
10417.334 14
10417.819 10
10418.303 6
10418.788 7
10419.273 10
10419.757 6
10420.242 6
10420.727 4
10421.211 9
10421.696 13
10422.181 10
10422.666 6
10423.150 11
10423.635 8
10424.120 15
10424.605 12
10425.090 19
10425.574 28
10426.059 39
10426.544 9
10427.029 11
10427.514 8
10427.999 9
10428.483 12
10428.968 8
10429.453 13
10429.938 11
10430.423 17
10430.908 10
10431.393 15
10431.878 12
10432.363 18
10432.848 14
10433.333 16
10433.818 18
10434.303 14
10434.788 9
10435.273 6
10435.758 7
10436.243 10
10436.728 12
10437.213 14
10437.698 16
10438.183 14
10438.668 17
10439.154 22
10439.639 21
10440.124 28
10440.609 31
10441.094 27
10441.579 30
10442.065 32
10442.550 34
10443.035 34
10443.520 44
10444.005 53
10444.491 40
10444.976 41
10445.461 33
10445.946 55
10446.432 38
10446.917 41
10447.402 46
10447.888 35
10448.373 50
10448.858 32
10449.344 40
10449.829 44
10450.315 39
10450.800 39
10451.285 42
10451.771 34
10452.256 31
10452.742 18
10453.227 14
10453.713 12
10454.198 9
10454.683 14
10455.169 23
10455.654 24
10456.140 13
10456.626 10
10457.111 14
10457.597 12
10458.082 7
10458.568 31
10459.053 21
10459.539 7
10460.025 7
10460.510 17
10460.996 13
10461.481 16
10461.967 10
10462.453 21
10462.938 23
10463.424 19
10463.910 11
10464.396 20
10464.881 23
10465.367 11
10465.853 18
10466.339 22
10466.824 20
10467.310 20
10467.796 10
10468.282 8
10468.767 5
10469.253 4
10469.739 10
10470.225 10
10470.711 7
10471.197 11
10471.683 22
10472.168 10
10472.654 14
10473.140 11
10473.626 14
10474.112 7
10474.598 11
10475.084 14
10475.570 9
10476.056 8
10476.542 8
10477.028 6
10477.514 4
10478.000 3
10478.486 11
10478.972 13
10479.458 10
10479.944 7
10480.430 3
10480.916 10
10481.403 13
10481.889 6
10482.375 20
10482.861 17
10483.347 19
10483.833 8
10484.319 10
10484.806 17
10485.292 14
10485.778 14
10486.264 13
10486.750 5
10487.237 5
10487.723 8
10488.209 2
10488.696 8
10489.182 7
10489.668 8
10490.154 12
10490.641 13
10491.127 8
10491.613 10
10492.100 8
10492.586 4
10493.072 9
10493.559 23
10494.045 22
10494.532 12
10495.018 11
10495.505 16
10495.991 15
10496.477 19
10496.964 10
10497.450 8
10497.937 5
10498.423 9
10498.910 12
10499.396 7
10499.883 9
10500.370 5
10500.856 7
10501.343 12
10501.829 11
10502.316 9
10502.802 5
10503.289 5
10503.776 15
10504.262 6
10504.749 6
10505.236 8
10505.722 8
10506.209 3
10506.696 14
10507.182 11
10507.669 6
10508.156 4
10508.643 5
10509.129 6
10509.616 8
10510.103 7
10510.590 5
10511.076 9
10511.563 6
10512.050 14
10512.537 11
10513.024 13
10513.511 14
10513.997 12
10514.484 7
10514.971 11
10515.458 11
10515.945 7
10516.432 6
10516.919 1
10517.406 2
10517.893 6
10518.380 12
10518.867 22
10519.354 14
10519.841 5
10520.328 3
10520.815 7
10521.302 12
10521.789 5
10522.276 6
10522.763 12
10523.250 5
10523.737 9
10524.224 15
10524.711 6
10525.198 2
10525.686 5
10526.173 10
10526.660 7
10527.147 3
10527.634 2
10528.121 8
10528.609 2
10529.096 9
10529.583 3
10530.070 8
10530.557 5
10531.045 7
10531.532 5
10532.019 4
10532.507 9
10532.994 9
10533.481 10
10533.969 12
10534.456 26
10534.943 19
10535.431 11
10535.918 7
10536.405 5
10536.893 6
10537.380 5
10537.868 11
10538.355 6
10538.842 3
10539.330 2
10539.817 1
10540.305 3
10540.792 8
10541.280 5
10541.767 7
10542.255 4
10542.742 7
10543.230 9
10543.717 8
10544.205 2
10544.693 5
10545.180 6
10545.668 7
10546.155 6
10546.643 9
10547.131 10
10547.618 8
10548.106 5
10548.594 9
10549.081 8
10549.569 7
10550.057 7
10550.544 4
10551.032 2
10551.520 9
10552.008 9
10552.495 3
10552.983 5
10553.471 8
10553.959 5
10554.446 6
10554.934 6
10555.422 8
10555.910 9
10556.398 7
10556.886 13
10557.373 13
10557.861 13
10558.349 13
10558.837 8
10559.325 9
10559.813 4
10560.301 5
10560.789 6
10561.277 4
10561.765 1
10562.253 3
10562.741 3
10563.229 2
10563.717 5
10564.205 6
10564.693 5
10565.181 6
10565.669 8
10566.157 4
10566.645 6
10567.133 6
10567.621 7
10568.109 2
10568.598 2
10569.086 8
10569.574 6
10570.062 6
10570.550 5
10571.038 11
10571.527 5
10572.015 6
10572.503 6
10572.991 6
10573.479 7
10573.968 5
10574.456 8
10574.944 5
10575.432 10
10575.921 4
10576.409 3
10576.897 4
10577.386 4
10577.874 6
10578.362 9
10578.851 2
10579.339 6
10579.828 5
10580.316 4
10580.804 11
10581.293 18
10581.781 17
10582.270 10
10582.758 1
10583.247 6
10583.735 15
10584.224 18
10584.712 12
10585.201 6
10585.689 5
10586.178 6
10586.666 10
10587.155 9
10587.643 8
10588.132 3
10588.620 12
10589.109 6
10589.598 7
10590.086 23
10590.575 13
10591.064 7
10591.552 7
10592.041 13
10592.530 9
10593.018 12
10593.507 8
10593.996 8
10594.484 8
10594.973 7
10595.462 12
10595.951 12
10596.439 9
10596.928 9
10597.417 0
10597.906 7
10598.395 14
10598.883 12
10599.372 6
10599.861 6
10600.350 3
10600.839 2
10601.328 5
10601.817 6
10602.306 5
10602.795 3
10603.283 1
10603.772 2
10604.261 0
10604.750 7
10605.239 4
10605.728 6
10606.217 7
10606.706 5
10607.195 6
10607.684 4
10608.173 2
10608.662 4
10609.151 6
10609.641 3
10610.130 7
10610.619 10
10611.108 3
10611.597 3
10612.086 4
10612.575 5
10613.064 11
10613.554 6
10614.043 3
10614.532 9
10615.021 8
10615.510 9
10616.000 4
10616.489 6
10616.978 12
10617.467 5
10617.957 13
10618.446 13
10618.935 6
10619.424 1
10619.914 11
10620.403 4
10620.892 9
10621.382 8
10621.871 7
10622.361 7
10622.850 4
10623.339 4
10623.829 1
10624.318 5
10624.808 3
10625.297 2
10625.786 5
10626.276 5
10626.765 11
10627.255 11
10627.744 15
10628.234 11
10628.723 5
10629.213 11
10629.702 13
10630.192 6
10630.682 10
10631.171 5
10631.661 7
10632.150 6
10632.640 4
10633.130 7
10633.619 4
10634.109 8
10634.598 7
10635.088 8
10635.578 13
10636.067 15
10636.557 6
10637.047 6
10637.537 2
10638.026 4
10638.516 11
10639.006 12
10639.496 9
10639.985 3
10640.475 7
10640.965 6
10641.455 5
10641.945 13
10642.434 8
10642.924 8
10643.414 15
10643.904 7
10644.394 4
10644.884 3
10645.374 3
10645.864 9
10646.353 7
10646.843 2
10647.333 7
10647.823 3
10648.313 8
10648.803 8
10649.293 8
10649.783 7
10650.273 8
10650.763 5
10651.253 2
10651.743 2
10652.233 3
10652.724 4
10653.214 6
10653.704 6
10654.194 10
10654.684 6
10655.174 12
10655.664 13
10656.154 8
10656.644 9
10657.135 8
10657.625 2
10658.115 1
10658.605 2
10659.095 1
10659.586 1
10660.076 1
10660.566 6
10661.056 14
10661.547 9
10662.037 7
10662.527 5
10663.018 0
10663.508 3
10663.998 3
10664.489 2
10664.979 2
10665.469 5
10665.960 3
10666.450 3
10666.940 8
10667.431 4
10667.921 3
10668.412 9
10668.902 5
10669.393 7
10669.883 2
10670.374 16
10670.864 16
10671.355 11
10671.845 14
10672.336 8
10672.826 2
10673.317 4
10673.807 7
10674.298 2
10674.788 3
10675.279 2
10675.770 4
10676.260 1
10676.751 9
10677.241 8
10677.732 3
10678.223 7
10678.713 4
10679.204 5
10679.695 3
10680.185 2
10680.676 8
10681.167 6
10681.658 9
10682.148 8
10682.639 20
10683.130 16
10683.621 7
10684.111 5
10684.602 4
10685.093 2
10685.584 6
10686.075 8
10686.566 4
10687.056 2
10687.547 1
10688.038 8
10688.529 3
10689.020 2
10689.511 5
10690.002 10
10690.493 9
10690.984 14
10691.475 9
10691.966 7
10692.457 13
10692.948 14
10693.439 9
10693.930 5
10694.421 3
10694.912 5
10695.403 2
10695.894 5
10696.385 5
10696.876 2
10697.367 2
10697.858 7
10698.349 7
10698.841 10
10699.332 10
10699.823 1
10700.314 3
10700.805 2
10701.296 5
10701.788 4
10702.279 3
10702.770 4
10703.261 3
10703.752 7
10704.244 7
10704.735 3
10705.226 4
10705.718 5
10706.209 5
10706.700 8
10707.191 4
10707.683 9
10708.174 6
10708.666 4
10709.157 3
10709.648 3
10710.140 2
10710.631 1
10711.122 4
10711.614 2
10712.105 5
10712.597 2
10713.088 5
10713.580 2
10714.071 1
10714.563 2
10715.054 11
10715.546 15
10716.037 6
10716.529 12
10717.020 12
10717.512 5
10718.003 3
10718.495 0
10718.987 1
10719.478 7
10719.970 2
10720.461 0
10720.953 1
10721.445 1
10721.936 3
10722.428 7
10722.920 2
10723.411 2
10723.903 5
10724.395 6
10724.887 10
10725.378 3
10725.870 2
10726.362 0
10726.854 0
10727.345 3
10727.837 1
10728.329 1
10728.821 1
10729.313 1
10729.805 3
10730.296 0
10730.788 1
10731.280 2
10731.772 2
10732.264 6
10732.756 5
10733.248 7
10733.740 7
10734.232 3
10734.724 3
10735.216 6
10735.708 5
10736.200 1
10736.692 2
10737.184 0
10737.676 1
10738.168 2
10738.660 2
10739.152 4
10739.644 3
10740.136 4
10740.628 4
10741.120 5
10741.612 4
10742.104 6
10742.596 9
10743.089 1
10743.581 1
10744.073 2
10744.565 2
10745.057 2
10745.549 9
10746.042 6
10746.534 5
10747.026 7
10747.518 3
10748.011 3
10748.503 6
10748.995 2
10749.488 4
10749.980 2
10750.472 4
10750.964 3
10751.457 2
10751.949 0
10752.442 6
10752.934 9
10753.426 5
10753.919 7
10754.411 3
10754.904 3
10755.396 7
10755.888 6
10756.381 6
10756.873 5
10757.366 3
10757.858 6
10758.351 5
10758.843 5
10759.336 2
10759.828 2
10760.321 5
10760.813 7
10761.306 1
10761.799 3
10762.291 4
10762.784 7
10763.276 4
10763.769 3
10764.262 4
10764.754 1
10765.247 7
10765.740 4
10766.232 3
10766.725 15
10767.218 5
10767.710 4
10768.203 9
10768.696 6
10769.189 3
10769.681 5
10770.174 2
10770.667 3
10771.160 4
10771.652 12
10772.145 4
10772.638 3
10773.131 2
10773.624 2
10774.117 7
10774.610 4
10775.102 6
10775.595 8
10776.088 5
10776.581 4
10777.074 1
10777.567 3
10778.060 3
10778.553 1
10779.046 8
10779.539 5
10780.032 14
10780.525 11
10781.018 2
10781.511 2
10782.004 0
10782.497 0
10782.990 4
10783.483 5
10783.976 4
10784.469 6
10784.962 2
10785.456 2
10785.949 2
10786.442 3
10786.935 4
10787.428 1
10787.921 0
10788.414 4
10788.908 3
10789.401 4
10789.894 1
10790.387 1
10790.881 6
10791.374 3
10791.867 5
10792.360 3
10792.854 7
10793.347 5
10793.840 2
10794.334 0
10794.827 4
10795.320 1
10795.814 3
10796.307 6
10796.800 5
10797.294 8
10797.787 10
10798.281 3
10798.774 0
10799.267 5
10799.761 9
10800.254 14
10800.748 12
10801.241 5
10801.735 4
10802.228 6
10802.722 12
10803.215 5
10803.709 1
10804.202 2
10804.696 5
10805.190 6
10805.683 10
10806.177 6
10806.670 5
10807.164 2
10807.658 3
10808.151 3
10808.645 1
10809.139 3
10809.632 3
10810.126 5
10810.620 7
10811.113 9
10811.607 10
10812.101 4
10812.594 2
10813.088 3
10813.582 0
10814.076 3
10814.570 11
10815.063 9
10815.557 5
10816.051 6
10816.545 6
10817.039 8
10817.532 6
10818.026 2
10818.520 0
10819.014 2
10819.508 2
10820.002 1
10820.496 4
10820.990 7
10821.484 9
10821.978 4
10822.472 1
10822.966 2
10823.460 4
10823.954 11
10824.448 6
10824.942 4
10825.436 1
10825.930 1
10826.424 2
10826.918 4
10827.412 3
10827.906 7
10828.400 8
10828.894 7
10829.388 4
10829.882 3
10830.377 4
10830.871 8
10831.365 3
10831.859 1
10832.353 2
10832.848 4
10833.342 8
10833.836 8
10834.330 9
10834.824 8
10835.319 3
10835.813 5
10836.307 1
10836.802 4
10837.296 6
10837.790 2
10838.285 2
10838.779 4
10839.273 5
10839.768 5
10840.262 0
10840.756 2
10841.251 2
10841.745 1
10842.240 5
10842.734 3
10843.228 2
10843.723 2
10844.217 3
10844.712 5
10845.206 10
10845.701 9
10846.195 5
10846.690 7
10847.184 4
10847.679 5
10848.173 5
10848.668 10
10849.163 10
10849.657 5
10850.152 7
10850.646 5
10851.141 4
10851.636 5
10852.130 5
10852.625 6
10853.120 14
10853.614 3
10854.109 6
10854.604 5
10855.098 2
10855.593 3
10856.088 2
10856.583 1
10857.077 4
10857.572 8
10858.067 7
10858.562 3
10859.056 6
10859.551 1
10860.046 3
10860.541 4
10861.036 4
10861.531 2
10862.026 0
10862.520 5
10863.015 4
10863.510 2
10864.005 2
10864.500 1
10864.995 1
10865.490 1
10865.985 7
10866.480 8
10866.975 5
10867.470 2
10867.965 10
10868.460 5
10868.955 2
10869.450 1
10869.945 1
10870.440 3
10870.935 1
10871.430 0
10871.925 3
10872.420 1
10872.915 0
10873.411 4
10873.906 1
10874.401 2
10874.896 2
10875.391 3
10875.886 5
10876.382 6
10876.877 7
10877.372 3
10877.867 2
10878.363 8
10878.858 7
10879.353 3
10879.848 0
10880.344 2
10880.839 5
10881.334 1
10881.830 1
10882.325 2
10882.820 3
10883.316 1
10883.811 1
10884.306 1
10884.802 1
10885.297 1
10885.793 1
10886.288 6
10886.783 4
10887.279 3
10887.774 8
10888.270 2
10888.765 1
10889.261 2
10889.756 2
10890.252 9
10890.747 8
10891.243 5
10891.738 7
10892.234 5
10892.729 4
10893.225 7
10893.721 4
10894.216 2
10894.712 19
10895.207 13
10895.703 6
10896.199 8
10896.694 3
10897.190 7
10897.686 1
10898.181 3
10898.677 9
10899.173 8
10899.669 3
10900.164 3
10900.660 1
10901.156 5
10901.652 8
10902.147 6
10902.643 0
10903.139 3
10903.635 8
10904.131 4
10904.627 4
10905.122 1
10905.618 0
10906.114 1
10906.610 2
10907.106 6
10907.602 5
10908.098 5
10908.594 10
10909.090 5
10909.586 6
10910.082 4
10910.577 4
10911.073 3
10911.569 0
10912.065 1
10912.562 1
10913.058 8
10913.554 6
10914.050 5
10914.546 1
10915.042 3
10915.538 7
10916.034 8
10916.530 5
10917.026 5
10917.522 6
10918.018 8
10918.515 1
10919.011 2
10919.507 14
10920.003 8
10920.499 4
10920.996 10
10921.492 11
10921.988 4
10922.484 4
10922.981 0
10923.477 0
10923.973 7
10924.469 3
10924.966 2
10925.462 1
10925.958 3
10926.455 1
10926.951 4
10927.447 8
10927.944 1
10928.440 4
10928.937 3
10929.433 7
10929.929 4
10930.426 3
10930.922 2
10931.419 1
10931.915 0
10932.412 2
10932.908 7
10933.405 3
10933.901 2
10934.398 3
10934.894 5
10935.391 4
10935.887 4
10936.384 6
10936.880 1
10937.377 3
10937.874 2
10938.370 1
10938.867 4
10939.363 4
10939.860 0
10940.357 0
10940.853 1
10941.350 3
10941.847 11
10942.343 9
10942.840 5
10943.337 1
10943.834 10
10944.330 8
10944.827 3
10945.324 4
10945.821 7
10946.317 3
10946.814 9
10947.311 8
10947.808 3
10948.305 7
10948.802 10
10949.298 10
10949.795 6
10950.292 2
10950.789 3
10951.286 6
10951.783 5
10952.280 3
10952.777 8
10953.274 5
10953.771 2
10954.268 0
10954.765 6
10955.262 9
10955.759 7
10956.256 3
10956.753 6
10957.250 4
10957.747 4
10958.244 4
10958.741 10
10959.238 11
10959.735 5
10960.232 4
10960.729 5
10961.226 2
10961.724 2
10962.221 3
10962.718 6
10963.215 5
10963.712 2
10964.209 1
10964.707 1
10965.204 5
10965.701 5
10966.198 4
10966.696 4
10967.193 5
10967.690 6
10968.187 6
10968.685 8
10969.182 4
10969.679 4
10970.177 3
10970.674 4
10971.171 2
10971.669 7
10972.166 4
10972.663 6
10973.161 3
10973.658 5
10974.156 5
10974.653 1
10975.151 1
10975.648 2
10976.145 3
10976.643 3
10977.140 3
10977.638 5
10978.135 2
10978.633 4
10979.131 2
10979.628 0
10980.126 3
10980.623 11
10981.121 4
10981.618 1
10982.116 2
10982.614 0
10983.111 2
10983.609 0
10984.106 3
10984.604 7
10985.102 18
10985.599 12
10986.097 11
10986.595 11
10987.093 6
10987.590 8
10988.088 5
10988.586 2
10989.084 7
10989.581 11
10990.079 7
10990.577 7
10991.075 1
10991.573 7
10992.070 9
10992.568 8
10993.066 3
10993.564 4
10994.062 3
10994.560 0
10995.058 0
10995.555 2
10996.053 2
10996.551 2
10997.049 2
10997.547 3
10998.045 1
10998.543 4
10999.041 6
10999.539 0
11000.037 1
11000.535 2
11001.033 5
11001.531 4
11002.029 1
11002.527 3
11003.025 4
11003.524 3
11004.022 1
11004.520 5
11005.018 5
11005.516 4
11006.014 3
11006.512 1
11007.010 1
11007.509 2
11008.007 2
11008.505 3
11009.003 5
11009.501 3
11010.000 4
11010.498 4
11010.996 1
11011.494 1
11011.993 2
11012.491 1
11012.989 1
11013.488 0
11013.986 2
11014.484 3
11014.983 7
11015.481 9
11015.979 5
11016.478 2
11016.976 4
11017.475 4
11017.973 2
11018.471 4
11018.970 4
11019.468 2
11019.967 1
11020.465 1
11020.964 5
11021.462 3
11021.961 3
11022.459 1
11022.958 2
11023.456 2
11023.955 4
11024.453 0
11024.952 2
11025.451 7
11025.949 7
11026.448 5
11026.946 6
11027.445 2
11027.944 6
11028.442 8
11028.941 8
11029.440 5
11029.938 4
11030.437 4
11030.936 8
11031.434 4
11031.933 2
11032.432 3
11032.931 2
11033.429 9
11033.928 3
11034.427 5
11034.926 1
11035.425 9
11035.923 2
11036.422 6
11036.921 6
11037.420 5
11037.919 7
11038.418 4
11038.917 1
11039.416 0
11039.914 1
11040.413 6
11040.912 6
11041.411 5
11041.910 10
11042.409 7
11042.908 11
11043.407 0
11043.906 1
11044.405 3
11044.904 13
11045.403 8
11045.902 7
11046.401 5
11046.900 1
11047.399 0
11047.899 7
11048.398 8
11048.897 8
11049.396 7
11049.895 3
11050.394 1
11050.893 1
11051.393 4
11051.892 2
11052.391 1
11052.890 0
11053.389 1
11053.889 3
11054.388 7
11054.887 7
11055.386 5
11055.886 4
11056.385 5
11056.884 3
11057.383 2
11057.883 1
11058.382 3
11058.881 1
11059.381 8
11059.880 6
11060.380 2
11060.879 2
11061.378 1
11061.878 0
11062.377 3
11062.877 1
11063.376 3
11063.876 3
11064.375 1
11064.874 2
11065.374 2
11065.873 3
11066.373 5
11066.872 5
11067.372 3
11067.872 4
11068.371 5
11068.871 8
11069.370 3
11069.870 4
11070.369 3
11070.869 4
11071.369 1
11071.868 2
11072.368 1
11072.868 5
11073.367 4
11073.867 3
11074.367 2
11074.866 3
11075.366 3
11075.866 3
11076.366 2
11076.865 3
11077.365 8
11077.865 6
11078.365 5
11078.864 5
11079.364 12
11079.864 7
11080.364 7
11080.864 6
11081.364 3
11081.863 7
11082.363 3
11082.863 2
11083.363 3
11083.863 1
11084.363 10
11084.863 5
11085.363 3
11085.863 2
11086.363 6
11086.863 7
11087.363 3
11087.863 2
11088.363 1
11088.863 5
11089.363 6
11089.863 4
11090.363 2
11090.863 1
11091.363 4
11091.863 3
11092.363 3
11092.863 2
11093.363 1
11093.863 6
11094.364 6
11094.864 6
11095.364 6
11095.864 5
11096.364 6
11096.864 2
11097.365 1
11097.865 2
11098.365 4
11098.865 5
11099.366 5
11099.866 4
11100.366 0
11100.866 1
11101.367 5
11101.867 5
11102.367 4
11102.868 2
11103.368 4
11103.868 3
11104.369 6
11104.869 1
11105.370 3
11105.870 5
11106.370 2
11106.871 3
11107.371 3
11107.872 2
11108.372 4
11108.873 2
11109.373 1
11109.874 4
11110.374 1
11110.875 2
11111.375 2
11111.876 2
11112.376 0
11112.877 3
11113.377 1
11113.878 4
11114.379 4
11114.879 1
11115.380 8
11115.880 7
11116.381 8
11116.882 4
11117.382 2
11117.883 8
11118.384 5
11118.884 4
11119.385 5
11119.886 6
11120.387 6
11120.887 4
11121.388 2
11121.889 1
11122.390 0
11122.890 2
11123.391 1
11123.892 3
11124.393 6
11124.894 6
11125.395 6
11125.895 7
11126.396 5
11126.897 5
11127.398 4
11127.899 4
11128.400 0
11128.901 6
11129.402 6
11129.903 4
11130.404 3
11130.905 3
11131.406 1
11131.907 3
11132.408 2
11132.909 5
11133.410 0
11133.911 3
11134.412 1
11134.913 3
11135.414 2
11135.915 4
11136.416 2
11136.917 2
11137.418 0
11137.919 5
11138.420 7
11138.922 6
11139.423 3
11139.924 2
11140.425 1
11140.926 6
11141.427 9
11141.929 3
11142.430 6
11142.931 3
11143.432 1
11143.934 3
11144.435 4
11144.936 2
11145.438 6
11145.939 8
11146.440 17
11146.941 20
11147.443 12
11147.944 6
11148.446 10
11148.947 4
11149.448 0
11149.950 4
11150.451 6
11150.953 4
11151.454 1
11151.955 2
11152.457 3
11152.958 3
11153.460 2
11153.961 7
11154.463 6
11154.964 8
11155.466 17
11155.967 8
11156.469 6
11156.970 7
11157.472 5
11157.974 5
11158.475 3
11158.977 4
11159.478 4
11159.980 4
11160.482 4
11160.983 2
11161.485 1
11161.987 0
11162.488 1
11162.990 2
11163.492 1
11163.993 0
11164.495 4
11164.997 2
11165.499 0
11166.000 4
11166.502 6
11167.004 4
11167.506 2
11168.008 3
11168.509 2
11169.011 4
11169.513 7
11170.015 1
11170.517 3
11171.019 2
11171.520 0
11172.022 3
11172.524 4
11173.026 7
11173.528 9
11174.030 2
11174.532 5
11175.034 3
11175.536 1
11176.038 6
11176.540 2
11177.042 1
11177.544 1
11178.046 1
11178.548 0
11179.050 3
11179.552 6
11180.054 7
11180.556 6
11181.058 3
11181.560 5
11182.063 6
11182.565 5
11183.067 3
11183.569 0
11184.071 5
11184.573 3
11185.076 4
11185.578 3
11186.080 5
11186.582 4
11187.084 0
11187.587 5
11188.089 3
11188.591 0
11189.093 2
11189.596 0
11190.098 1
11190.600 3
11191.103 3
11191.605 2
11192.107 3
11192.610 6
11193.112 14
11193.614 11
11194.117 3
11194.619 2
11195.122 2
11195.624 1
11196.127 1
11196.629 4
11197.131 7
11197.634 9
11198.136 8
11198.639 8
11199.141 5
11199.644 6
11200.146 8
11200.649 3
11201.152 2
11201.654 2
11202.157 1
11202.659 3
11203.162 7
11203.664 9
11204.167 5
11204.670 4
11205.172 4
11205.675 6
11206.178 2
11206.680 2
11207.183 3
11207.686 4
11208.188 8
11208.691 6
11209.194 1
11209.697 2
11210.199 3
11210.702 2
11211.205 7
11211.708 8
11212.210 4
11212.713 1
11213.216 2
11213.719 2
11214.222 2
11214.725 7
11215.227 1
11215.730 1
11216.233 2
11216.736 4
11217.239 2
11217.742 2
11218.245 3
11218.748 3
11219.251 2
11219.754 3
11220.257 0
11220.760 1
11221.263 2
11221.766 1
11222.269 4
11222.772 7
11223.275 2
11223.778 2
11224.281 2
11224.784 4
11225.287 2
11225.790 7
11226.293 7
11226.796 0
11227.300 0
11227.803 0
11228.306 1
11228.809 0
11229.312 2
11229.815 1
11230.319 0
11230.822 1
11231.325 2
11231.828 2
11232.332 1
11232.835 1
11233.338 3
11233.841 3
11234.345 4
11234.848 8
11235.351 5
11235.855 2
11236.358 2
11236.861 4
11237.365 1
11237.868 5
11238.371 4
11238.875 0
11239.378 2
11239.882 1
11240.385 3
11240.889 15
11241.392 12
11241.895 5
11242.399 2
11242.902 4
11243.406 8
11243.909 5
11244.413 2
11244.916 1
11245.420 5
11245.924 6
11246.427 4
11246.931 2
11247.434 2
11247.938 1
11248.442 8
11248.945 7
11249.449 1
11249.952 0
11250.456 2
11250.960 2
11251.463 1
11251.967 1
11252.471 3
11252.975 1
11253.478 3
11253.982 5
11254.486 9
11254.989 2
11255.493 4
11255.997 9
11256.501 12
11257.005 4
11257.508 2
11258.012 0
11258.516 6
11259.020 6
11259.524 5
11260.028 5
11260.532 2
11261.035 1
11261.539 2
11262.043 3
11262.547 1
11263.051 1
11263.555 4
11264.059 7
11264.563 3
11265.067 3
11265.571 3
11266.075 4
11266.579 3
11267.083 2
11267.587 2
11268.091 1
11268.595 1
11269.099 5
11269.603 5
11270.107 6
11270.612 1
11271.116 1
11271.620 0
11272.124 1
11272.628 4
11273.132 8
11273.636 3
11274.141 3
11274.645 2
11275.149 9
11275.653 9
11276.158 3
11276.662 2
11277.166 9
11277.670 9
11278.175 5
11278.679 7
11279.183 5
11279.687 4
11280.192 1
11280.696 3
11281.200 2
11281.705 2
11282.209 5
11282.714 0
11283.218 1
11283.722 2
11284.227 2
11284.731 2
11285.236 3
11285.740 6
11286.245 1
11286.749 3
11287.253 5
11287.758 0
11288.262 1
11288.767 0
11289.271 1
11289.776 2
11290.281 4
11290.785 4
11291.290 2
11291.794 6
11292.299 6
11292.803 6
11293.308 3
11293.813 0
11294.317 0
11294.822 0
11295.327 2
11295.831 3
11296.336 7
11296.841 4
11297.345 3
11297.850 1
11298.355 1
11298.860 2
11299.364 0
11299.869 1
11300.374 5
11300.879 4
11301.383 1
11301.888 3
11302.393 1
11302.898 4
11303.403 3
11303.908 3
11304.412 7
11304.917 8
11305.422 10
11305.927 10
11306.432 10
11306.937 10
11307.442 5
11307.947 2
11308.452 2
11308.957 1
11309.462 0
11309.967 1
11310.472 7
11310.977 10
11311.482 6
11311.987 2
11312.492 3
11312.997 8
11313.502 5
11314.007 3
11314.512 7
11315.017 9
11315.522 11
11316.027 5
11316.533 7
11317.038 4
11317.543 3
11318.048 0
11318.553 2
11319.058 3
11319.564 4
11320.069 5
11320.574 6
11321.079 4
11321.585 7
11322.090 4
11322.595 2
11323.100 5
11323.606 4
11324.111 3
11324.616 2
11325.122 4
11325.627 5
11326.132 2
11326.638 3
11327.143 1
11327.648 0
11328.154 0
11328.659 5
11329.165 6
11329.670 11
11330.176 9
11330.681 7
11331.186 4
11331.692 4
11332.197 4
11332.703 5
11333.208 3
11333.714 0
11334.219 1
11334.725 2
11335.231 0
11335.736 4
11336.242 1
11336.747 1
11337.253 1
11337.759 2
11338.264 3
11338.770 4
11339.275 1
11339.781 1
11340.287 7
11340.792 2
11341.298 1
11341.804 3
11342.309 6
11342.815 2
11343.321 8
11343.827 5
11344.332 6
11344.838 3
11345.344 1
11345.850 3
11346.356 2
11346.861 5
11347.367 2
11347.873 2
11348.379 2
11348.885 1
11349.391 1
11349.897 1
11350.402 4
11350.908 0
11351.414 1
11351.920 3
11352.426 4
11352.932 10
11353.438 9
11353.944 3
11354.450 6
11354.956 9
11355.462 1
11355.968 2
11356.474 2
11356.980 4
11357.486 2
11357.992 5
11358.498 4
11359.004 6
11359.510 7
11360.017 5
11360.523 11
11361.029 7
11361.535 3
11362.041 10
11362.547 7
11363.053 6
11363.560 6
11364.066 3
11364.572 7
11365.078 5
11365.584 2
11366.091 3
11366.597 1
11367.103 5
11367.609 6
11368.116 8
11368.622 8
11369.128 2
11369.635 5
11370.141 8
11370.647 6
11371.154 4
11371.660 3
11372.166 3
11372.673 4
11373.179 4
11373.686 5
11374.192 11
11374.699 8
11375.205 4
11375.711 3
11376.218 2
11376.724 4
11377.231 5
11377.737 6
11378.244 4
11378.750 2
11379.257 5
11379.763 10
11380.270 4
11380.777 7
11381.283 6
11381.790 13
11382.296 13
11382.803 7
11383.310 5
11383.816 4
11384.323 4
11384.830 5
11385.336 3
11385.843 1
11386.350 1
11386.856 4
11387.363 14
11387.870 14
11388.376 10
11388.883 7
11389.390 4
11389.897 6
11390.404 9
11390.910 15
11391.417 11
11391.924 9
11392.431 10
11392.938 11
11393.445 11
11393.951 13
11394.458 6
11394.965 1
11395.472 6
11395.979 4
11396.486 3
11396.993 5
11397.500 6
11398.007 1
11398.514 2
11399.021 11
11399.528 8
11400.035 11
11400.542 9
11401.049 6
11401.556 4
11402.063 7
11402.570 10
11403.077 11
11403.584 5
11404.091 3
11404.598 5
11405.105 7
11405.612 4
11406.119 6
11406.627 9
11407.134 9
11407.641 8
11408.148 9
11408.655 7
11409.163 14
11409.670 8
11410.177 1
11410.684 6
11411.191 7
11411.699 1
11412.206 6
11412.713 8
11413.221 4
11413.728 5
11414.235 6
11414.742 2
11415.250 5
11415.757 7
11416.265 3
11416.772 5
11417.279 2
11417.787 2
11418.294 7
11418.801 8
11419.309 5
11419.816 0
11420.324 1
11420.831 5
11421.339 16
11421.846 13
11422.354 9
11422.861 11
11423.369 12
11423.876 12
11424.384 10
11424.891 10
11425.399 8
11425.907 11
11426.414 12
11426.922 10
11427.429 18
11427.937 10
11428.445 10
11428.952 4
11429.460 4
11429.968 18
11430.475 13
11430.983 16
11431.491 25
11431.998 31
11432.506 22
11433.014 21
11433.521 13
11434.029 17
11434.537 22
11435.045 15
11435.553 14
11436.060 12
11436.568 15
11437.076 23
11437.584 18
11438.092 29
11438.600 34
11439.107 43
11439.615 41
11440.123 37
11440.631 29
11441.139 38
11441.647 37
11442.155 29
11442.663 24
11443.171 20
11443.679 26
11444.187 29
11444.695 17
11445.203 17
11445.711 19
11446.219 20
11446.727 18
11447.235 22
11447.743 17
11448.251 16
11448.759 19
11449.267 13
11449.775 21
11450.283 15
11450.792 19
11451.300 20
11451.808 10
11452.316 31
11452.824 20
11453.332 25
11453.841 27
11454.349 16
11454.857 11
11455.365 23
11455.873 23
11456.382 22
11456.890 20
11457.398 30
11457.906 31
11458.415 23
11458.923 15
11459.431 15
11459.940 11
11460.448 10
11460.956 11
11461.465 11
11461.973 15
11462.482 9
11462.990 9
11463.498 20
11464.007 18
11464.515 21
11465.024 18
11465.532 5
11466.041 13
11466.549 19
11467.058 15
11467.566 15
11468.075 18
11468.583 10
11469.092 17
11469.600 19
11470.109 16
11470.617 21
11471.126 21
11471.634 13
11472.143 23
11472.652 52
11473.160 62
11473.669 55
11474.178 48
11474.686 55
11475.195 32
11475.704 18
11476.212 16
11476.721 20
11477.230 23
11477.738 24
11478.247 21
11478.756 16
11479.265 18
11479.773 16
11480.282 21
11480.791 15
11481.300 14
11481.809 15
11482.318 15
11482.826 13
11483.335 14
11483.844 25
11484.353 34
11484.862 41
11485.371 25
11485.880 31
11486.389 22
11486.897 26
11487.406 25
11487.915 25
11488.424 19
11488.933 13
11489.442 18
11489.951 17
11490.460 19
11490.969 23
11491.478 24
11491.987 19
11492.496 23
11493.006 17
11493.515 13
11494.024 12
11494.533 20
11495.042 21
11495.551 17
11496.060 14
11496.569 11
11497.078 10
11497.588 13
11498.097 15
11498.606 7
11499.115 13
11499.624 20
11500.134 18
11500.643 30
11501.152 30
11501.661 26
11502.171 22
11502.680 24
11503.189 22
11503.699 11
11504.208 19
11504.717 18
11505.226 27
11505.736 25
11506.245 32
11506.755 36
11507.264 38
11507.773 43
11508.283 41
11508.792 25
11509.302 27
11509.811 31
11510.320 34
11510.830 26
11511.339 24
11511.849 35
11512.358 51
11512.868 71
11513.377 76
11513.887 62
11514.396 65
11514.906 59
11515.416 60
11515.925 65
11516.435 66
11516.944 62
11517.454 58
11517.964 54
11518.473 61
11518.983 74
11519.493 87
11520.002 128
11520.512 122
11521.022 116
11521.531 124
11522.041 136
11522.551 177
11523.060 239
11523.570 263
11524.080 273
11524.590 284
11525.099 332
11525.609 361
11526.119 376
11526.629 433
11527.139 423
11527.648 413
11528.158 419
11528.668 421
11529.178 386
11529.688 364
11530.198 347
11530.708 295
11531.218 285
11531.728 237
11532.237 204
11532.747 168
11533.257 141
11533.767 111
11534.277 104
11534.787 87
11535.297 85
11535.807 66
11536.317 63
11536.827 58
11537.337 63
11537.848 57
11538.358 53
11538.868 57
11539.378 48
11539.888 39
11540.398 50
11540.908 41
11541.418 35
11541.928 43
11542.439 42
11542.949 33
11543.459 27
11543.969 30
11544.479 30
11544.990 27
11545.500 28
11546.010 25
11546.520 27
11547.031 25
11547.541 20
11548.051 26
11548.561 20
11549.072 23
11549.582 17
11550.092 17
11550.603 20
11551.113 20
11551.623 10
11552.134 17
11552.644 20
11553.155 16
11553.665 12
11554.175 22
11554.686 15
11555.196 14
11555.707 12
11556.217 18
11556.728 11
11557.238 11
11557.749 18
11558.259 24
11558.770 28
11559.280 28
11559.791 22
11560.301 16
11560.812 19
11561.322 9
11561.833 11
11562.344 12
11562.854 9
11563.365 16
11563.876 13
11564.386 9
11564.897 9
11565.408 9
11565.918 15
11566.429 7
11566.940 21
11567.450 14
11567.961 19
11568.472 20
11568.983 16
11569.493 20
11570.004 9
11570.515 7
11571.026 16
11571.536 20
11572.047 21
11572.558 12
11573.069 15
11573.580 12
11574.091 12
11574.602 7
11575.112 11
11575.623 3
11576.134 8
11576.645 10
11577.156 7
11577.667 14
11578.178 12
11578.689 4
11579.200 8
11579.711 7
11580.222 9
11580.733 6
11581.244 5
11581.755 5
11582.266 11
11582.777 12
11583.288 16
11583.799 15
11584.310 5
11584.821 9
11585.332 4
11585.844 8
11586.355 10
11586.866 11
11587.377 11
11587.888 4
11588.399 4
11588.911 6
11589.422 13
11589.933 20
11590.444 14
11590.955 15
11591.467 20
11591.978 13
11592.489 14
11593.000 15
11593.512 16
11594.023 17
11594.534 7
11595.046 5
11595.557 9
11596.068 7
11596.580 11
11597.091 10
11597.602 16
11598.114 11
11598.625 6
11599.137 15
11599.648 19
11600.160 21
11600.671 34
11601.182 31
11601.694 27
11602.205 26
11602.717 16
11603.228 13
11603.740 15
11604.251 18
11604.763 13
11605.275 17
11605.786 22
11606.298 30
11606.809 22
11607.321 17
11607.832 13
11608.344 16
11608.856 15
11609.367 18
11609.879 18
11610.391 17
11610.902 25
11611.414 25
11611.926 17
11612.437 17
11612.949 11
11613.461 22
11613.973 22
11614.484 16
11614.996 23
11615.508 23
11616.020 15
11616.532 22
11617.043 20
11617.555 33
11618.067 27
11618.579 20
11619.091 30
11619.603 33
11620.114 43
11620.626 48
11621.138 37
11621.650 38
11622.162 39
11622.674 47
11623.186 59
11623.698 39
11624.210 44
11624.722 37
11625.234 39
11625.746 41
11626.258 44
11626.770 54
11627.282 57
11627.794 52
11628.306 66
11628.818 98
11629.330 86
11629.842 72
11630.354 74
11630.866 75
11631.379 77
11631.891 82
11632.403 57
11632.915 56
11633.427 61
11633.939 56
11634.452 62
11634.964 64
11635.476 54
11635.988 54
11636.500 58
11637.013 68
11637.525 73
11638.037 72
11638.550 71
11639.062 60
11639.574 68
11640.086 74
11640.599 64
11641.111 61
11641.623 54
11642.136 48
11642.648 63
11643.161 85
11643.673 99
11644.185 96
11644.698 92
11645.210 76
11645.723 88
11646.235 111
11646.748 92
11647.260 103
11647.773 107
11648.285 102
11648.798 105
11649.310 100
11649.823 106
11650.335 77
11650.848 85
11651.360 72
11651.873 69
11652.386 75
11652.898 88
11653.411 85
11653.923 91
11654.436 101
11654.949 109
11655.461 101
11655.974 96
11656.487 99
11656.999 93
11657.512 98
11658.025 86
11658.537 91
11659.050 109
11659.563 123
11660.076 141
11660.588 123
11661.101 119
11661.614 132
11662.127 153
11662.640 177
11663.152 178
11663.665 191
11664.178 203
11664.691 226
11665.204 222
11665.717 232
11666.230 247
11666.743 277
11667.256 274
11667.768 279
11668.281 285
11668.794 278
11669.307 281
11669.820 324
11670.333 330
11670.846 347
11671.359 291
11671.872 328
11672.385 311
11672.898 353
11673.411 348
11673.924 392
11674.438 436
11674.951 466
11675.464 508
11675.977 586
11676.490 680
11677.003 741
11677.516 838
11678.029 965
11678.543 1144
11679.056 1328
11679.569 1507
11680.082 1676
11680.595 1814
11681.109 1981
11681.622 2247
11682.135 2537
11682.648 2699
11683.162 2685
11683.675 2773
11684.188 2693
11684.701 2693
11685.215 2650
11685.728 2553
11686.241 2401
11686.755 2162
11687.268 1995
11687.781 1772
11688.295 1610
11688.808 1406
11689.322 1250
11689.835 1088
11690.348 1012
11690.862 862
11691.375 780
11691.889 658
11692.402 542
11692.916 503
11693.429 445
11693.943 374
11694.456 326
11694.970 282
11695.483 262
11695.997 262
11696.510 267
11697.024 291
11697.538 300
11698.051 288
11698.565 311
11699.078 290
11699.592 289
11700.106 245
11700.619 222
11701.133 206
11701.647 176
11702.160 177
11702.674 179
11703.188 166
11703.702 141
11704.215 106
11704.729 94
11705.243 85
11705.756 97
11706.270 104
11706.784 89
11707.298 71
11707.812 73
11708.325 74
11708.839 63
11709.353 51
11709.867 36
11710.381 29
11710.895 56
11711.409 64
11711.923 47
11712.436 40
11712.950 39
11713.464 45
11713.978 51
11714.492 48
11715.006 36
11715.520 37
11716.034 42
11716.548 46
11717.062 29
11717.576 25
11718.090 32
11718.604 18
11719.118 33
11719.632 31
11720.146 38
11720.661 40
11721.175 37
11721.689 33
11722.203 26
11722.717 33
11723.231 40
11723.745 37
11724.260 38
11724.774 40
11725.288 29
11725.802 25
11726.316 27
11726.831 27
11727.345 33
11727.859 23
11728.373 29
11728.888 29
11729.402 20
11729.916 24
11730.430 26
11730.945 20
11731.459 17
11731.973 22
11732.488 20
11733.002 26
11733.517 34
11734.031 27
11734.545 22
11735.060 20
11735.574 16
11736.089 12
11736.603 25
11737.117 19
11737.632 8
11738.146 13
11738.661 12
11739.175 11
11739.690 13
11740.204 12
11740.719 14
11741.234 9
11741.748 10
11742.263 12
11742.777 12
11743.292 20
11743.806 17
11744.321 9
11744.836 13
11745.350 6
11745.865 10
11746.380 13
11746.894 10
11747.409 7
11747.924 8
11748.438 13
11748.953 13
11749.468 16
11749.982 13
11750.497 10
11751.012 12
11751.527 5
11752.042 3
11752.556 4
11753.071 11
11753.586 18
11754.101 14
11754.616 9
11755.130 12
11755.645 6
11756.160 12
11756.675 15
11757.190 10
11757.705 17
11758.220 21
11758.735 15
11759.250 18
11759.765 16
11760.280 19
11760.795 11
11761.310 9
11761.825 12
11762.340 10
11762.855 6
11763.370 9
11763.885 9
11764.400 3
11764.915 4
11765.430 5
11765.945 2
11766.460 2
11766.975 6
11767.490 18
11768.005 12
11768.520 9
11769.036 5
11769.551 5
11770.066 5
11770.581 7
11771.096 9
11771.612 6
11772.127 3
11772.642 4
11773.157 8
11773.673 7
11774.188 5
11774.703 5
11775.218 8
11775.734 8
11776.249 4
11776.764 9
11777.280 7
11777.795 1
11778.310 4
11778.826 4
11779.341 0
11779.856 3
11780.372 3
11780.887 3
11781.403 2
11781.918 1
11782.434 6
11782.949 2
11783.465 7
11783.980 7
11784.496 8
11785.011 8
11785.527 8
11786.042 6
11786.558 2
11787.073 4
11787.589 9
11788.104 6
11788.620 4
11789.135 2
11789.651 3
11790.167 3
11790.682 6
11791.198 7
11791.714 7
11792.229 4
11792.745 6
11793.261 7
11793.776 3
11794.292 2
11794.808 0
11795.323 5
11795.839 8
11796.355 9
11796.871 6
11797.386 4
11797.902 3
11798.418 4
11798.934 1
11799.450 2
11799.966 0
11800.481 6
11800.997 7
11801.513 9
11802.029 6
11802.545 2
11803.061 0
11803.577 4
11804.093 2
11804.609 2
11805.124 3
11805.640 3
11806.156 2
11806.672 2
11807.188 5
11807.704 1
11808.220 6
11808.736 9
11809.252 4
11809.768 5
11810.285 4
11810.801 6
11811.317 6
11811.833 4
11812.349 2
11812.865 4
11813.381 5
11813.897 6
11814.413 5
11814.930 5
11815.446 8
11815.962 6
11816.478 1
11816.994 3
11817.511 7
11818.027 5
11818.543 9
11819.059 5
11819.575 7
11820.092 12
11820.608 11
11821.124 3
11821.641 5
11822.157 7
11822.673 4
11823.190 3
11823.706 5
11824.222 6
11824.739 9
11825.255 6
11825.771 5
11826.288 5
11826.804 5
11827.321 2
11827.837 5
11828.354 4
11828.870 4
11829.387 2
11829.903 2
11830.420 5
11830.936 3
11831.453 2
11831.969 3
11832.486 7
11833.002 9
11833.519 7
11834.035 4
11834.552 5
11835.069 8
11835.585 7
11836.102 3
11836.618 5
11837.135 0
11837.652 4
11838.168 1
11838.685 8
11839.202 4
11839.718 7
11840.235 6
11840.752 4
11841.269 4
11841.785 1
11842.302 5
11842.819 3
11843.336 5
11843.852 3
11844.369 3
11844.886 6
11845.403 6
11845.920 5
11846.437 10
11846.953 10
11847.470 9
11847.987 3
11848.504 10
11849.021 11
11849.538 9
11850.055 6
11850.572 6
11851.089 9
11851.606 3
11852.123 3
11852.640 10
11853.157 5
11853.674 8
11854.191 5
11854.708 4
11855.225 2
11855.742 13
11856.259 11
11856.776 11
11857.293 6
11857.810 10
11858.327 10
11858.844 11
11859.361 2
11859.879 3
11860.396 5
11860.913 4
11861.430 8
11861.947 6
11862.464 6
11862.982 8
11863.499 3
11864.016 5
11864.533 4
11865.051 8
11865.568 5
11866.085 8
11866.602 9
11867.120 5
11867.637 7
11868.154 5
11868.672 6
11869.189 3
11869.706 5
11870.224 13
11870.741 9
11871.259 5
11871.776 9
11872.293 2
11872.811 9
11873.328 9
11873.846 9
11874.363 16
11874.881 18
11875.398 17
11875.916 11
11876.433 7
11876.951 5
11877.468 12
11877.986 24
11878.503 19
11879.021 12
11879.538 8
11880.056 12
11880.574 7
11881.091 10
11881.609 20
11882.126 13
11882.644 13
11883.162 14
11883.679 7
11884.197 8
11884.715 1
11885.232 3
11885.750 12
11886.268 11
11886.786 18
11887.303 15
11887.821 9
11888.339 8
11888.857 13
11889.374 10
11889.892 25
11890.410 17
11890.928 7
11891.446 14
11891.963 15
11892.481 9
11892.999 11
11893.517 8
11894.035 3
11894.553 6
11895.071 11
11895.589 22
11896.107 12
11896.625 9
11897.142 11
11897.660 4
11898.178 7
11898.696 9
11899.214 12
11899.732 15
11900.250 10
11900.768 9
11901.287 8
11901.805 7
11902.323 10
11902.841 8
11903.359 22
11903.877 12
11904.395 4
11904.913 6
11905.431 6
11905.949 7
11906.468 5
11906.986 10
11907.504 9
11908.022 9
11908.540 14
11909.059 13
11909.577 16
11910.095 17
11910.613 12
11911.132 14
11911.650 12
11912.168 4
11912.686 22
11913.205 28
11913.723 17
11914.241 8
11914.760 7
11915.278 5
11915.796 6
11916.315 3
11916.833 4
11917.352 6
11917.870 8
11918.388 3
11918.907 2
11919.425 0
11919.944 4
11920.462 9
11920.981 7
11921.499 5
11922.018 9
11922.536 7
11923.055 8
11923.573 2
11924.092 5
11924.610 15
11925.129 13
11925.647 6
11926.166 4
11926.685 7
11927.203 6
11927.722 3
11928.240 5
11928.759 3
11929.278 2
11929.796 4
11930.315 3
11930.834 1
11931.352 2
11931.871 1
11932.390 7
11932.909 2
11933.427 3
11933.946 0
11934.465 3
11934.984 4
11935.503 3
11936.021 3
11936.540 1
11937.059 1
11937.578 2
11938.097 4
11938.615 7
11939.134 5
11939.653 1
11940.172 4
11940.691 7
11941.210 6
11941.729 5
11942.248 6
11942.767 2
11943.286 4
11943.805 6
11944.324 4
11944.843 4
11945.362 6
11945.881 2
11946.400 5
11946.919 2
11947.438 4
11947.957 0
11948.476 0
11948.995 2
11949.514 1
11950.033 2
11950.552 7
11951.071 8
11951.591 2
11952.110 2
11952.629 3
11953.148 5
11953.667 6
11954.186 6
11954.706 6
11955.225 8
11955.744 9
11956.263 4
11956.783 4
11957.302 8
11957.821 12
11958.340 5
11958.860 8
11959.379 3
11959.898 4
11960.418 3
11960.937 4
11961.456 5
11961.976 2
11962.495 5
11963.015 3
11963.534 2
11964.053 2
11964.573 0
11965.092 4
11965.612 4
11966.131 0
11966.651 3
11967.170 8
11967.690 7
11968.209 3
11968.729 4
11969.248 6
11969.768 8
11970.287 5
11970.807 1
11971.326 0
11971.846 3
11972.366 6
11972.885 7
11973.405 1
11973.924 4
11974.444 1
11974.964 0
11975.483 4
11976.003 2
11976.523 1
11977.042 1
11977.562 1
11978.082 2
11978.602 4
11979.121 2
11979.641 2
11980.161 0
11980.681 0
11981.200 1
11981.720 1
11982.240 1
11982.760 2
11983.280 5
11983.799 3
11984.319 2
11984.839 2
11985.359 1
11985.879 3
11986.399 5
11986.919 9
11987.439 2
11987.959 4
11988.478 3
11988.998 3
11989.518 2
11990.038 3
11990.558 0
11991.078 1
11991.598 2
11992.118 6
11992.638 5
11993.158 2
11993.679 2
11994.199 3
11994.719 2
11995.239 0
11995.759 2
11996.279 4
11996.799 1
11997.319 5
11997.839 7
11998.360 5
11998.880 4
11999.400 4
11999.920 5
12000.440 2
12000.961 0
12001.481 3
12002.001 4
12002.521 0
12003.041 0
12003.562 2
12004.082 4
12004.602 1
12005.123 1
12005.643 1
12006.163 1
12006.684 5
12007.204 5
12007.724 3
12008.245 2
12008.765 3
12009.285 7
12009.806 7
12010.326 14
12010.847 11
12011.367 11
12011.888 15
12012.408 7
12012.929 1
12013.449 2
12013.970 1
12014.490 2
12015.011 4
12015.531 8
12016.052 4
12016.572 1
12017.093 2
12017.613 1
12018.134 1
12018.655 1
12019.175 4
12019.696 3
12020.216 3
12020.737 0
12021.258 0
12021.778 2
12022.299 0
12022.820 2
12023.340 1
12023.861 1
12024.382 3
12024.903 3
12025.423 3
12025.944 0
12026.465 1
12026.986 1
12027.506 3
12028.027 2
12028.548 2
12029.069 1
12029.590 1
12030.111 0
12030.631 1
12031.152 4
12031.673 3
12032.194 3
12032.715 3
12033.236 3
12033.757 4
12034.278 7
12034.799 9
12035.320 4
12035.841 8
12036.362 13
12036.883 5
12037.404 4
12037.925 1
12038.446 2
12038.967 2
12039.488 1
12040.009 1
12040.530 0
12041.051 5
12041.572 2
12042.093 1
12042.614 2
12043.135 3
12043.657 6
12044.178 8
12044.699 6
12045.220 3
12045.741 8
12046.262 7
12046.784 6
12047.305 5
12047.826 2
12048.347 2
12048.869 3
12049.390 3
12049.911 2
12050.432 5
12050.954 6
12051.475 4
12051.996 6
12052.518 6
12053.039 7
12053.560 3
12054.082 7
12054.603 5
12055.124 4
12055.646 2
12056.167 2
12056.689 1
12057.210 0
12057.732 1
12058.253 3
12058.774 4
12059.296 2
12059.817 0
12060.339 4
12060.860 4
12061.382 5
12061.904 4
12062.425 4
12062.947 3
12063.468 4
12063.990 2
12064.511 3
12065.033 1
12065.555 7
12066.076 4
12066.598 1
12067.120 1
12067.641 3
12068.163 6
12068.685 5
12069.206 3
12069.728 8
12070.250 6
12070.771 5
12071.293 3
12071.815 5
12072.337 4
12072.858 4
12073.380 5
12073.902 8
12074.424 15
12074.946 11
12075.467 11
12075.989 7
12076.511 4
12077.033 4
12077.555 21
12078.077 18
12078.599 13
12079.121 9
12079.642 2
12080.164 0
12080.686 1
12081.208 2
12081.730 2
12082.252 1
12082.774 3
12083.296 8
12083.818 5
12084.340 1
12084.862 1
12085.384 8
12085.906 11
12086.428 4
12086.951 5
12087.473 4
12087.995 3
12088.517 1
12089.039 0
12089.561 1
12090.083 1
12090.605 2
12091.128 4
12091.650 5
12092.172 11
12092.694 7
12093.216 7
12093.739 6
12094.261 3
12094.783 8
12095.305 6
12095.828 1
12096.350 5
12096.872 5
12097.394 5
12097.917 2
12098.439 4
12098.961 3
12099.484 1
12100.006 3
12100.529 4
12101.051 2
12101.573 9
12102.096 5
12102.618 3
12103.141 8
12103.663 8
12104.185 2
12104.708 1
12105.230 6
12105.753 7
12106.275 3
12106.798 4
12107.320 4
12107.843 10
12108.365 8
12108.888 2
12109.411 5
12109.933 4
12110.456 5
12110.978 4
12111.501 3
12112.024 0
12112.546 1
12113.069 0
12113.591 2
12114.114 5
12114.637 0
12115.160 6
12115.682 3
12116.205 2
12116.728 2
12117.250 2
12117.773 10
12118.296 5
12118.819 2
12119.341 3
12119.864 3
12120.387 1
12120.910 3
12121.433 4
12121.955 5
12122.478 6
12123.001 5
12123.524 2
12124.047 0
12124.570 0
12125.093 2
12125.616 9
12126.139 6
12126.662 3
12127.184 3
12127.707 1
12128.230 3
12128.753 3
12129.276 1
12129.799 1
12130.322 2
12130.845 3
12131.368 0
12131.891 1
12132.415 0
12132.938 1
12133.461 2
12133.984 0
12134.507 4
12135.030 6
12135.553 3
12136.076 2
12136.599 2
12137.123 6
12137.646 6
12138.169 4
12138.692 8
12139.215 4
12139.739 4
12140.262 3
12140.785 1
12141.308 1
12141.832 0
12142.355 0
12142.878 4
12143.401 2
12143.925 1
12144.448 2
12144.971 7
12145.495 4
12146.018 2
12146.541 2
12147.065 4
12147.588 0
12148.112 0
12148.635 2
12149.158 1
12149.682 2
12150.205 0
12150.729 1
12151.252 6
12151.776 5
12152.299 2
12152.823 2
12153.346 4
12153.870 2
12154.393 1
12154.917 2
12155.440 0
12155.964 2
12156.488 3
12157.011 6
12157.535 3
12158.058 2
12158.582 2
12159.106 4
12159.629 1
12160.153 0
12160.677 3
12161.200 1
12161.724 2
12162.248 5
12162.771 4
12163.295 4
12163.819 2
12164.343 5
12164.866 8
12165.390 1
12165.914 1
12166.438 8
12166.962 6
12167.485 2
12168.009 9
12168.533 11
12169.057 8
12169.581 6
12170.105 4
12170.628 1
12171.152 0
12171.676 2
12172.200 2
12172.724 2
12173.248 2
12173.772 2
12174.296 8
12174.820 5
12175.344 3
12175.868 5
12176.392 4
12176.916 2
12177.440 11
12177.964 6
12178.488 3
12179.012 5
12179.536 4
12180.060 8
12180.584 10
12181.109 5
12181.633 4
12182.157 4
12182.681 1
12183.205 0
12183.729 2
12184.253 1
12184.778 0
12185.302 3
12185.826 5
12186.350 4
12186.875 2
12187.399 1
12187.923 3
12188.447 3
12188.972 4
12189.496 4
12190.020 2
12190.545 1
12191.069 2
12191.593 9
12192.118 4
12192.642 9
12193.166 7
12193.691 5
12194.215 5
12194.739 8
12195.264 9
12195.788 2
12196.313 3
12196.837 16
12197.362 8
12197.886 3
12198.411 3
12198.935 9
12199.460 9
12199.984 8
12200.509 8
12201.033 8
12201.558 4
12202.082 4
12202.607 9
12203.131 3
12203.656 4
12204.181 2
12204.705 0
12205.230 6
12205.755 9
12206.279 4
12206.804 3
12207.329 2
12207.853 1
12208.378 3
12208.903 4
12209.427 4
12209.952 13
12210.477 11
12211.002 6
12211.526 6
12212.051 3
12212.576 0
12213.101 0
12213.626 1
12214.150 5
12214.675 4
12215.200 9
12215.725 4
12216.250 5
12216.775 0
12217.300 5
12217.824 8
12218.349 3
12218.874 8
12219.399 8
12219.924 1
12220.449 0
12220.974 1
12221.499 0
12222.024 0
12222.549 0
12223.074 1
12223.599 5
12224.124 7
12224.649 4
12225.174 5
12225.699 1
12226.224 1
12226.749 3
12227.275 1
12227.800 2
12228.325 0
12228.850 1
12229.375 0
12229.900 1
12230.425 0
12230.951 5
12231.476 5
12232.001 0
12232.526 2
12233.052 5
12233.577 2
12234.102 3
12234.627 1
12235.153 1
12235.678 4
12236.203 2
12236.728 0
12237.254 1
12237.779 3
12238.304 1
12238.830 2
12239.355 0
12239.881 1
12240.406 5
12240.931 2
12241.457 1
12241.982 2
12242.508 1
12243.033 0
12243.558 1
12244.084 5
12244.609 2
12245.135 2
12245.660 3
12246.186 5
12246.711 1
12247.237 2
12247.763 2
12248.288 2
12248.814 4
12249.339 2
12249.865 0
12250.390 2
12250.916 6
12251.442 4
12251.967 1
12252.493 4
12253.019 3
12253.544 2
12254.070 2
12254.596 3
12255.121 3
12255.647 3
12256.173 1
12256.699 3
12257.224 1
12257.750 2
12258.276 4
12258.802 1
12259.327 3
12259.853 7
12260.379 6
12260.905 7
12261.431 11
12261.957 8
12262.482 7
12263.008 6
12263.534 4
12264.060 4
12264.586 6
12265.112 2
12265.638 1
12266.164 3
12266.690 3
12267.216 0
12267.742 0
12268.268 7
12268.794 9
12269.320 4
12269.846 2
12270.372 2
12270.898 1
12271.424 0
12271.950 5
12272.476 4
12273.002 2
12273.528 11
12274.054 7
12274.580 3
12275.106 4
12275.633 3
12276.159 5
12276.685 2
12277.211 6
12277.737 2
12278.264 8
12278.790 2
12279.316 1
12279.842 2
12280.368 5
12280.895 9
12281.421 10
12281.947 3
12282.474 3
12283.000 2
12283.526 2
12284.052 9
12284.579 8
12285.105 5
12285.632 6
12286.158 3
12286.684 5
12287.211 7
12287.737 2
12288.263 0
12288.790 5
12289.316 3
12289.843 1
12290.369 0
12290.896 0
12291.422 2
12291.949 5
12292.475 4
12293.002 2
12293.528 2
12294.055 4
12294.581 1
12295.108 3
12295.634 12
12296.161 11
12296.688 4
12297.214 6
12297.741 8
12298.268 3
12298.794 2
12299.321 0
12299.847 2
12300.374 0
12300.901 6
12301.428 4
12301.954 1
12302.481 1
12303.008 3
12303.534 4
12304.061 0
12304.588 5
12305.115 6
12305.642 3
12306.168 1
12306.695 1
12307.222 4
12307.749 5
12308.276 3
12308.803 8
12309.329 6
12309.856 4
12310.383 2
12310.910 5
12311.437 6
12311.964 0
12312.491 1
12313.018 1
12313.545 2
12314.072 4
12314.599 10
12315.126 10
12315.653 3
12316.180 1
12316.707 2
12317.234 0
12317.761 0
12318.288 1
12318.815 0
12319.342 1
12319.869 3
12320.396 5
12320.923 4
12321.450 1
12321.978 3
12322.505 4
12323.032 4
12323.559 7
12324.086 5
12324.613 1
12325.141 1
12325.668 1
12326.195 1
12326.722 4
12327.250 3
12327.777 2
12328.304 1
12328.831 2
12329.359 5
12329.886 5
12330.413 9
12330.941 6
12331.468 5
12331.995 2
12332.523 2
12333.050 0
12333.577 2
12334.105 1
12334.632 5
12335.160 9
12335.687 6
12336.215 6
12336.742 2
12337.270 4
12337.797 4
12338.324 3
12338.852 4
12339.379 10
12339.907 3
12340.435 2
12340.962 1
12341.490 0
12342.017 2
12342.545 6
12343.072 2
12343.600 1
12344.128 0
12344.655 0
12345.183 2
12345.711 3
12346.238 2
12346.766 2
12347.294 1
12347.821 3
12348.349 1
12348.877 0
12349.404 4
12349.932 4
12350.460 5
12350.988 7
12351.515 7
12352.043 3
12352.571 1
12353.099 2
12353.627 3
12354.154 5
12354.682 8
12355.210 6
12355.738 2
12356.266 2
12356.794 1
12357.322 0
12357.850 11
12358.377 9
12358.905 2
12359.433 1
12359.961 3
12360.489 0
12361.017 5
12361.545 8
12362.073 1
12362.601 3
12363.129 6
12363.657 2
12364.185 1
12364.713 1
12365.241 8
12365.769 7
12366.298 3
12366.826 1
12367.354 1
12367.882 3
12368.410 1
12368.938 4
12369.466 6
12369.994 5
12370.523 2
12371.051 2
12371.579 1
12372.107 1
12372.635 1
12373.164 3
12373.692 3
12374.220 2
12374.749 2
12375.277 6
12375.805 4
12376.333 1
12376.862 3
12377.390 0
12377.918 2
12378.447 1
12378.975 0
12379.503 1
12380.032 5
12380.560 4
12381.089 0
12381.617 6
12382.145 4
12382.674 2
12383.202 3
12383.731 3
12384.259 2
12384.788 3
12385.316 6
12385.845 2
12386.373 1
12386.902 3
12387.430 1
12387.959 0
12388.487 3
12389.016 2
12389.545 5
12390.073 3
12390.602 0
12391.130 2
12391.659 2
12392.188 3
12392.716 3
12393.245 1
12393.774 0
12394.302 4
12394.831 3
12395.360 3
12395.888 2
12396.417 2
12396.946 5
12397.475 6
12398.003 13
12398.532 7
12399.061 4
12399.590 1
12400.119 3
12400.647 1
12401.176 1
12401.705 3
12402.234 0
12402.763 2
12403.292 5
12403.821 3
12404.350 4
12404.878 1
12405.407 2
12405.936 3
12406.465 2
12406.994 2
12407.523 3
12408.052 3
12408.581 0
12409.110 1
12409.639 2
12410.168 5
12410.697 2
12411.226 2
12411.755 4
12412.284 1
12412.814 2
12413.343 2
12413.872 1
12414.401 7
12414.930 4
12415.459 1
12415.988 5
12416.517 3
12417.047 2
12417.576 2
12418.105 5
12418.634 5
12419.163 3
12419.693 1
12420.222 6
12420.751 4
12421.280 12
12421.810 8
12422.339 6
12422.868 3
12423.398 1
12423.927 2
12424.456 1
12424.986 2
12425.515 3
12426.044 9
12426.574 10
12427.103 4
12427.632 2
12428.162 1
12428.691 0
12429.221 2
12429.750 1
12430.280 0
12430.809 1
12431.338 1
12431.868 1
12432.397 2
12432.927 9
12433.457 9
12433.986 4
12434.516 1
12435.045 3
12435.575 3
12436.104 2
12436.634 1
12437.163 1
12437.693 2
12438.223 2
12438.752 5
12439.282 2
12439.812 4
12440.341 2
12440.871 5
12441.401 1
12441.930 6
12442.460 5
12442.990 1
12443.520 0
12444.049 0
12444.579 4
12445.109 2
12445.639 2
12446.168 1
12446.698 3
12447.228 5
12447.758 2
12448.288 1
12448.818 3
12449.347 0
12449.877 6
12450.407 3
12450.937 2
12451.467 1
12451.997 0
12452.527 1
12453.057 4
12453.587 3
12454.117 0
12454.647 1
12455.177 1
12455.707 4
12456.237 5
12456.767 3
12457.297 0
12457.827 1
12458.357 3
12458.887 3
12459.417 10
12459.947 14
12460.477 6
12461.007 11
12461.537 8
12462.067 4
12462.598 1
12463.128 2
12463.658 2
12464.188 4
12464.718 1
12465.249 4
12465.779 5
12466.309 7
12466.839 10
12467.369 10
12467.900 6
12468.430 2
12468.960 2
12469.491 3
12470.021 2
12470.551 2
12471.081 1
12471.612 3
12472.142 5
12472.673 2
12473.203 7
12473.733 9
12474.264 3
12474.794 3
12475.324 7
12475.855 8
12476.385 4
12476.916 4
12477.446 8
12477.977 6
12478.507 8
12479.038 4
12479.568 3
12480.099 3
12480.629 2
12481.160 6
12481.690 6
12482.221 2
12482.751 5
12483.282 1
12483.813 0
12484.343 1
12484.874 1
12485.405 2
12485.935 3
12486.466 0
12486.996 2
12487.527 1
12488.058 0
12488.589 2
12489.119 4
12489.650 2
12490.181 0
12490.711 2
12491.242 4
12491.773 2
12492.304 2
12492.835 2
12493.365 6
12493.896 6
12494.427 4
12494.958 6
12495.489 6
12496.019 3
12496.550 2
12497.081 0
12497.612 1
12498.143 1
12498.674 2
12499.205 1
12499.736 1
12500.267 2
12500.798 3
12501.329 1
12501.860 6
12502.391 5
12502.922 3
12503.453 0
12503.984 2
12504.515 3
12505.046 2
12505.577 0
12506.108 1
12506.639 0
12507.170 0
12507.701 3
12508.232 2
12508.763 5
12509.295 2
12509.826 4
12510.357 3
12510.888 4
12511.419 4
12511.950 2
12512.482 0
12513.013 0
12513.544 11
12514.075 12
12514.607 7
12515.138 5
12515.669 1
12516.200 7
12516.732 10
12517.263 13
12517.794 6
12518.326 2
12518.857 0
12519.388 6
12519.920 10
12520.451 5
12520.982 1
12521.514 0
12522.045 4
12522.577 1
12523.108 0
12523.640 3
12524.171 1
12524.702 0
12525.234 1
12525.765 4
12526.297 2
12526.828 7
12527.360 8
12527.891 2
12528.423 1
12528.955 1
12529.486 3
12530.018 3
12530.549 2
12531.081 0
12531.613 3
12532.144 1
12532.676 0
12533.207 3
12533.739 5
12534.271 5
12534.802 5
12535.334 3
12535.866 5
12536.398 5
12536.929 2
12537.461 0
12537.993 0
12538.525 1
12539.056 7
12539.588 7
12540.120 4
12540.652 2
12541.183 0
12541.715 3
12542.247 6
12542.779 6
12543.311 5
12543.843 5
12544.375 4
12544.906 3
12545.438 4
12545.970 2
12546.502 3
12547.034 2
12547.566 0
12548.098 9
12548.630 4
12549.162 0
12549.694 3
12550.226 2
12550.758 2
12551.290 4
12551.822 8
12552.354 7
12552.886 7
12553.418 2
12553.950 1
12554.483 3
12555.015 2
12555.547 4
12556.079 5
12556.611 8
12557.143 10
12557.675 3
12558.208 1
12558.740 2
12559.272 1
12559.804 1
12560.336 1
12560.869 1
12561.401 4
12561.933 4
12562.465 3
12562.998 6
12563.530 1
12564.062 6
12564.595 9
12565.127 8
12565.659 3
12566.192 2
12566.724 2
12567.256 7
12567.789 8
12568.321 8
12568.853 4
12569.386 8
12569.918 12
12570.451 4
12570.983 5
12571.516 8
12572.048 9
12572.581 8
12573.113 11
12573.646 5
12574.178 5
12574.711 10
12575.243 13
12575.776 17
12576.308 12
12576.841 9
12577.373 10
12577.906 14
12578.439 13
12578.971 8
12579.504 17
12580.037 7
12580.569 2
12581.102 6
12581.635 6
12582.167 6
12582.700 4
12583.233 5
12583.765 2
12584.298 4
12584.831 3
12585.364 5
12585.896 5
12586.429 3
12586.962 1
12587.495 10
12588.027 9
12588.560 2
12589.093 1
12589.626 0
12590.159 1
12590.692 4
12591.225 4
12591.757 1
12592.290 4
12592.823 2
12593.356 4
12593.889 8
12594.422 5
12594.955 0
12595.488 0
12596.021 0
12596.554 1
12597.087 0
12597.620 2
12598.153 8
12598.686 5
12599.219 1
12599.752 2
12600.285 0
12600.818 3
12601.351 1
12601.885 1
12602.418 2
12602.951 0
12603.484 4
12604.017 1
12604.550 1
12605.083 1
12605.617 2
12606.150 4
12606.683 1
12607.216 1
12607.749 2
12608.283 2
12608.816 3
12609.349 2
12609.882 1
12610.416 3
12610.949 2
12611.482 1
12612.016 2
12612.549 4
12613.082 2
12613.616 3
12614.149 1
12614.682 3
12615.216 3
12615.749 5
12616.283 0
12616.816 0
12617.349 2
12617.883 2
12618.416 3
12618.950 3
12619.483 1
12620.017 2
12620.550 1
12621.084 0
12621.617 2
12622.151 4
12622.684 4
12623.218 1
12623.751 2
12624.285 1
12624.819 1
12625.352 1
12625.886 3
12626.419 2
12626.953 0
12627.487 3
12628.020 4
12628.554 1
12629.088 3
12629.621 4
12630.155 0
12630.689 2
12631.223 4
12631.756 0
12632.290 0
12632.824 0
12633.358 1
12633.891 2
12634.425 5
12634.959 3
12635.493 4
12636.027 1
12636.560 4
12637.094 1
12637.628 0
12638.162 8
12638.696 5
12639.230 4
12639.764 5
12640.298 3
12640.832 0
12641.366 3
12641.899 1
12642.433 0
12642.967 2
12643.501 0
12644.035 0
12644.569 2
12645.103 5
12645.637 3
12646.171 1
12646.706 1
12647.240 3
12647.774 2
12648.308 2
12648.842 0
12649.376 3
12649.910 2
12650.444 2
12650.978 5
12651.513 6
12652.047 4
12652.581 2
12653.115 5
12653.649 11
12654.183 5
12654.718 4
12655.252 3
12655.786 6
12656.320 2
12656.855 2
12657.389 1
12657.923 0
12658.458 0
12658.992 1
12659.526 4
12660.061 2
12660.595 2
12661.129 2
12661.664 0
12662.198 3
12662.732 6
12663.267 6
12663.801 1
12664.336 0
12664.870 2
12665.405 1
12665.939 1
12666.473 0
12667.008 3
12667.542 0
12668.077 2
12668.611 5
12669.146 2
12669.680 1
12670.215 3
12670.750 4
12671.284 6
12671.819 6
12672.353 6
12672.888 6
12673.423 3
12673.957 8
12674.492 3
12675.027 1
12675.561 3
12676.096 1
12676.631 4
12677.165 2
12677.700 3
12678.235 1
12678.769 5
12679.304 4
12679.839 3
12680.374 2
12680.908 7
12681.443 7
12681.978 2
12682.513 2
12683.048 1
12683.582 4
12684.117 8
12684.652 6
12685.187 0
12685.722 2
12686.257 1
12686.792 1
12687.327 1
12687.862 4
12688.396 1
12688.931 2
12689.466 0
12690.001 3
12690.536 3
12691.071 4
12691.606 3
12692.141 0
12692.676 4
12693.211 3
12693.746 0
12694.281 0
12694.817 1
12695.352 0
12695.887 2
12696.422 2
12696.957 2
12697.492 0
12698.027 0
12698.562 3
12699.098 6
12699.633 5
12700.168 3
12700.703 13
12701.238 6
12701.773 2
12702.309 2
12702.844 1
12703.379 4
12703.914 5
12704.450 3
12704.985 1
12705.520 1
12706.056 2
12706.591 2
12707.126 1
12707.662 1
12708.197 5
12708.732 5
12709.268 1
12709.803 0
12710.338 3
12710.874 2
12711.409 1
12711.945 0
12712.480 2
12713.016 7
12713.551 4
12714.087 15
12714.622 7
12715.158 7
12715.693 0
12716.229 0
12716.764 1
12717.300 4
12717.835 5
12718.371 6
12718.906 2
12719.442 3
12719.978 2
12720.513 0
12721.049 1
12721.584 1
12722.120 1
12722.656 2
12723.191 4
12723.727 4
12724.263 7
12724.798 4
12725.334 4
12725.870 7
12726.406 6
12726.941 5
12727.477 3
12728.013 1
12728.549 4
12729.084 3
12729.620 4
12730.156 4
12730.692 3
12731.228 3
12731.764 4
12732.299 0
12732.835 2
12733.371 3
12733.907 2
12734.443 1
12734.979 4
12735.515 5
12736.051 3
12736.587 2
12737.123 3
12737.659 2
12738.195 1
12738.731 5
12739.267 1
12739.803 3
12740.339 4
12740.875 5
12741.411 1
12741.947 3
12742.483 2
12743.019 3
12743.555 1
12744.091 1
12744.627 4
12745.164 1
12745.700 0
12746.236 2
12746.772 2
12747.308 5
12747.844 7
12748.381 6
12748.917 4
12749.453 4
12749.989 4
12750.525 5
12751.062 5
12751.598 1
12752.134 3
12752.671 1
12753.207 2
12753.743 1
12754.279 0
12754.816 4
12755.352 0
12755.889 5
12756.425 4
12756.961 5
12757.498 1
12758.034 0
12758.570 0
12759.107 2
12759.643 3
12760.180 1
12760.716 2
12761.253 1
12761.789 4
12762.326 1
12762.862 0
12763.399 0
12763.935 2
12764.472 2
12765.008 0
12765.545 1
12766.081 8
12766.618 1
12767.155 3
12767.691 2
12768.228 0
12768.764 0
12769.301 4
12769.838 6
12770.374 5
12770.911 4
12771.448 3
12771.984 6
12772.521 5
12773.058 6
12773.595 9
12774.131 13
12774.668 4
12775.205 3
12775.742 4
12776.278 3
12776.815 2
12777.352 0
12777.889 4
12778.426 5
12778.963 0
12779.499 6
12780.036 7
12780.573 6
12781.110 5
12781.647 1
12782.184 2
12782.721 1
12783.258 2
12783.795 6
12784.332 8
12784.869 5
12785.406 3
12785.943 1
12786.480 1
12787.017 5
12787.554 3
12788.091 4
12788.628 1
12789.165 0
12789.702 4
12790.239 7
12790.776 6
12791.313 9
12791.850 9
12792.387 5
12792.924 7
12793.462 5
12793.999 2
12794.536 8
12795.073 8
12795.610 11
12796.148 3
12796.685 3
12797.222 0
12797.759 0
12798.296 8
12798.834 6
12799.371 1
12799.908 1
12800.446 4
12800.983 2
12801.520 4
12802.058 3
12802.595 5
12803.132 5
12803.670 2
12804.207 4
12804.744 5
12805.282 4
12805.819 2
12806.357 9
12806.894 16
12807.431 15
12807.969 10
12808.506 12
12809.044 10
12809.581 11
12810.119 8
12810.656 12
12811.194 14
12811.731 7
12812.269 6
12812.806 11
12813.344 14
12813.882 16
12814.419 13
12814.957 16
12815.494 14
12816.032 10
12816.570 8
12817.107 9
12817.645 10
12818.183 4
12818.720 5
12819.258 15
12819.796 10
12820.333 9
12820.871 21
12821.409 18
12821.947 20
12822.484 25
12823.022 16
12823.560 13
12824.098 9
12824.636 11
12825.173 8
12825.711 15
12826.249 11
12826.787 10
12827.325 13
12827.863 19
12828.400 6
12828.938 19
12829.476 12
12830.014 16
12830.552 12
12831.090 19
12831.628 11
12832.166 8
12832.704 18
12833.242 16
12833.780 17
12834.318 20
12834.856 16
12835.394 14
12835.932 25
12836.470 20
12837.008 27
12837.546 30
12838.084 27
12838.622 20
12839.160 15
12839.699 17
12840.237 21
12840.775 23
12841.313 31
12841.851 30
12842.389 22
12842.928 28
12843.466 37
12844.004 30
12844.542 32
12845.080 33
12845.619 32
12846.157 38
12846.695 29
12847.233 35
12847.772 17
12848.310 26
12848.848 43
12849.387 35
12849.925 44
12850.463 37
12851.002 29
12851.540 31
12852.078 30
12852.617 39
12853.155 54
12853.694 58
12854.232 65
12854.771 67
12855.309 71
12855.847 92
12856.386 112
12856.924 109
12857.463 136
12858.001 123
12858.540 124
12859.078 138
12859.617 150
12860.156 145
12860.694 188
12861.233 206
12861.771 241
12862.310 256
12862.848 263
12863.387 278
12863.926 293
12864.464 282
12865.003 276
12865.542 271
12866.080 252
12866.619 233
12867.158 252
12867.696 240
12868.235 267
12868.774 236
12869.313 184
12869.851 169
12870.390 145
12870.929 134
12871.468 107
12872.006 77
12872.545 80
12873.084 77
12873.623 71
12874.162 57
12874.701 77
12875.239 96
12875.778 85
12876.317 60
12876.856 46
12877.395 49
12877.934 40
12878.473 28
12879.012 32
12879.551 57
12880.090 42
12880.629 37
12881.168 22
12881.707 43
12882.246 41
12882.785 23
12883.324 19
12883.863 32
12884.402 21
12884.941 19
12885.480 24
12886.019 24
12886.558 20
12887.097 13
12887.637 11
12888.176 10
12888.715 5
12889.254 3
12889.793 3
12890.332 5
12890.872 4
12891.411 4
12891.950 4
12892.489 1
12893.028 2
12893.568 4
12894.107 3
12894.646 8
12895.185 10
12895.725 10
12896.264 10
12896.803 11
12897.343 9
12897.882 10
12898.421 7
12898.961 9
12899.500 10
12900.040 10
12900.579 7
12901.118 3
12901.658 2
12902.197 2
12902.737 1
12903.276 5
12903.816 6
12904.355 1
12904.894 4
12905.434 7
12905.974 7
12906.513 2
12907.053 3
12907.592 1
12908.132 4
12908.671 4
12909.211 2
12909.750 1
12910.290 1
12910.830 7
12911.369 20
12911.909 13
12912.448 7
12912.988 5
12913.528 5
12914.067 9
12914.607 8
12915.147 2
12915.687 3
12916.226 10
12916.766 2
12917.306 3
12917.846 2
12918.385 4
12918.925 6
12919.465 2
12920.005 6
12920.545 4
12921.084 4
12921.624 10
12922.164 5
12922.704 5
12923.244 3
12923.784 4
12924.324 3
12924.863 0
12925.403 2
12925.943 5
12926.483 2
12927.023 0
12927.563 2
12928.103 7
12928.643 4
12929.183 1
12929.723 1
12930.263 2
12930.803 10
12931.343 8
12931.883 0
12932.423 3
12932.963 2
12933.503 5
12934.044 3
12934.584 1
12935.124 2
12935.664 5
12936.204 11
12936.744 3
12937.284 2
12937.825 1
12938.365 2
12938.905 4
12939.445 2
12939.985 1
12940.526 1
12941.066 3
12941.606 4
12942.146 1
12942.687 3
12943.227 4
12943.767 2
12944.308 0
12944.848 0
12945.388 0
12945.929 1
12946.469 0
12947.009 1
12947.550 3
12948.090 3
12948.630 3
12949.171 3
12949.711 5
12950.252 5
12950.792 3
12951.333 1
12951.873 4
12952.414 5
12952.954 2
12953.495 0
12954.035 2
12954.576 1
12955.116 2
12955.657 4
12956.197 8
12956.738 8
12957.278 1
12957.819 4
12958.360 5
12958.900 5
12959.441 7
12959.982 1
12960.522 2
12961.063 3
12961.603 5
12962.144 4
12962.685 1
12963.226 4
12963.766 6
12964.307 3
12964.848 0
12965.389 1
12965.929 3
12966.470 3
12967.011 1
12967.552 1
12968.092 2
12968.633 4
12969.174 2
12969.715 1
12970.256 1
12970.797 0
12971.338 8
12971.878 8
12972.419 3
12972.960 8
12973.501 10
12974.042 3
12974.583 0
12975.124 2
12975.665 3
12976.206 0
12976.747 1
12977.288 1
12977.829 0
12978.370 1
12978.911 1
12979.452 4
12979.993 3
12980.534 5
12981.075 2
12981.616 5
12982.157 2
12982.699 4
12983.240 3
12983.781 1
12984.322 1
12984.863 1
12985.404 3
12985.945 1
12986.487 1
12987.028 4
12987.569 1
12988.110 0
12988.652 1
12989.193 0
12989.734 0
12990.275 5
12990.817 6
12991.358 2
12991.899 0
12992.441 2
12992.982 1
12993.523 2
12994.065 2
12994.606 1
12995.147 1
12995.689 1
12996.230 2
12996.771 0
12997.313 2
12997.854 3
12998.396 0
12998.937 0
12999.479 1
13000.020 3
13000.562 0
13001.103 2
13001.645 2
13002.186 1
13002.728 1
13003.269 4
13003.811 0
13004.352 1
13004.894 5
13005.436 4
13005.977 0
13006.519 1
13007.060 1
13007.602 2
13008.144 3
13008.685 3
13009.227 3
13009.769 1
13010.310 2
13010.852 3
13011.394 0
13011.935 2
13012.477 3
13013.019 3
13013.561 3
13014.102 1
13014.644 3
13015.186 7
13015.728 5
13016.270 5
13016.812 1
13017.353 0
13017.895 5
13018.437 6
13018.979 1
13019.521 4
13020.063 3
13020.605 0
13021.147 1
13021.688 0
13022.230 1
13022.772 6
13023.314 13
13023.856 5
13024.398 4
13024.940 3
13025.482 0
13026.024 3
13026.566 1
13027.108 2
13027.650 2
13028.192 4
13028.735 2
13029.277 3
13029.819 1
13030.361 1
13030.903 2
13031.445 3
13031.987 1
13032.529 1
13033.072 0
13033.614 5
13034.156 7
13034.698 4
13035.240 0
13035.783 2
13036.325 7
13036.867 4
13037.409 3
13037.952 3
13038.494 1
13039.036 2
13039.578 3
13040.121 6
13040.663 2
13041.205 5
13041.748 6
13042.290 8
13042.832 4
13043.375 3
13043.917 2
13044.460 2
13045.002 4
13045.544 3
13046.087 5
13046.629 5
13047.172 1
13047.714 2
13048.257 0
13048.799 1
13049.342 3
13049.884 3
13050.427 1
13050.969 1
13051.512 4
13052.054 0
13052.597 6
13053.140 4
13053.682 7
13054.225 9
13054.767 4
13055.310 3
13055.853 4
13056.395 6
13056.938 3
13057.481 3
13058.023 2
13058.566 0
13059.109 3
13059.651 6
13060.194 5
13060.737 1
13061.280 0
13061.822 1
13062.365 2
13062.908 8
13063.451 6
13063.994 3
13064.536 2
13065.079 3
13065.622 2
13066.165 2
13066.708 1
13067.251 1
13067.794 6
13068.336 6
13068.879 3
13069.422 3
13069.965 5
13070.508 6
13071.051 1
13071.594 2
13072.137 16
13072.680 14
13073.223 9
13073.766 10
13074.309 8
13074.852 1
13075.395 3
13075.938 7
13076.481 5
13077.024 7
13077.567 1
13078.111 2
13078.654 6
13079.197 8
13079.740 8
13080.283 9
13080.826 7
13081.369 15
13081.913 11
13082.456 3
13082.999 8
13083.542 3
13084.085 3
13084.629 3
13085.172 7
13085.715 8
13086.258 3
13086.802 1
13087.345 4
13087.888 7
13088.432 6
13088.975 9
13089.518 9
13090.062 2
13090.605 2
13091.148 3
13091.692 3
13092.235 5
13092.779 3
13093.322 4
13093.865 5
13094.409 6
13094.952 3
13095.496 1
13096.039 2
13096.583 5
13097.126 8
13097.670 6
13098.213 4
13098.757 4
13099.300 5
13099.844 3
13100.388 5
13100.931 10
13101.475 4
13102.018 9
13102.562 2
13103.106 12
13103.649 6
13104.193 2
13104.736 2
13105.280 3
13105.824 3
13106.367 3
13106.911 6
13107.455 6
13107.999 3
13108.542 3
13109.086 2
13109.630 3
13110.174 1
13110.717 0
13111.261 1
13111.805 0
13112.349 1
13112.893 1
13113.436 1
13113.980 2
13114.524 6
13115.068 7
13115.612 3
13116.156 1
13116.700 0
13117.244 1
13117.788 0
13118.332 2
13118.875 2
13119.419 1
13119.963 1
13120.507 4
13121.051 0
13121.595 1
13122.139 0
13122.683 2
13123.227 1
13123.772 0
13124.316 1
13124.860 1
13125.404 2
13125.948 0
13126.492 2
13127.036 3
13127.580 3
13128.124 4
13128.668 8
13129.213 5
13129.757 8
13130.301 7
13130.845 3
13131.389 3
13131.934 3
13132.478 7
13133.022 2
13133.566 18
13134.111 17
13134.655 13
13135.199 8
13135.744 8
13136.288 8
13136.832 4
13137.376 1
13137.921 6
13138.465 9
13139.010 9
13139.554 5
13140.098 5
13140.643 3
13141.187 1
13141.732 2
13142.276 3
13142.820 1
13143.365 1
13143.909 2
13144.454 3
13144.998 2
13145.543 0
13146.087 0
13146.632 0
13147.176 5
13147.721 2
13148.266 1
13148.810 1
13149.355 2
13149.899 3
13150.444 0
13150.988 0
13151.533 1
13152.078 7
13152.622 3
13153.167 2
13153.712 2
13154.256 4
13154.801 5
13155.346 3
13155.891 2
13156.435 7
13156.980 11
13157.525 4
13158.070 0
13158.614 1
13159.159 3
13159.704 2
13160.249 1
13160.794 0
13161.338 0
13161.883 5
13162.428 2
13162.973 0
13163.518 2
13164.063 1
13164.608 4
13165.152 3
13165.697 0
13166.242 2
13166.787 2
13167.332 0
13167.877 1
13168.422 0
13168.967 0
13169.512 4
13170.057 2
13170.602 0
13171.147 1
13171.692 11
13172.237 5
13172.782 3
13173.327 3
13173.873 6
13174.418 5
13174.963 4
13175.508 3
13176.053 4
13176.598 2
13177.143 4
13177.689 5
13178.234 6
13178.779 1
13179.324 0
13179.869 2
13180.415 3
13180.960 4
13181.505 1
13182.050 1
13182.596 1
13183.141 0
13183.686 6
13184.231 5
13184.777 5
13185.322 1
13185.867 2
13186.413 5
13186.958 3
13187.504 5
13188.049 2
13188.594 0
13189.140 0
13189.685 1
13190.231 0
13190.776 0
13191.321 2
13191.867 5
13192.412 2
13192.958 2
13193.503 0
13194.049 0
13194.594 1
13195.140 2
13195.685 0
13196.231 4
13196.777 2
13197.322 3
13197.868 1
13198.413 1
13198.959 3
13199.505 3
13200.050 8
13200.596 7
13201.142 4
13201.687 0
13202.233 2
13202.779 4
13203.324 2
13203.870 2
13204.416 3
13204.961 0
13205.507 1
13206.053 0
13206.599 0
13207.145 0
13207.690 3
13208.236 6
13208.782 7
13209.328 2
13209.874 1
13210.419 2
13210.965 1
13211.511 5
13212.057 3
13212.603 1
13213.149 3
13213.695 3
13214.241 5
13214.787 5
13215.333 6
13215.879 0
13216.424 0
13216.970 0
13217.516 0
13218.062 0
13218.608 0
13219.155 4
13219.701 1
13220.247 2
13220.793 2
13221.339 2
13221.885 0
13222.431 7
13222.977 1
13223.523 1
13224.069 1
13224.615 0
13225.162 0
13225.708 0
13226.254 0
13226.800 1
13227.346 3
13227.893 2
13228.439 2
13228.985 0
13229.531 5
13230.077 1
13230.624 0
13231.170 3
13231.716 2
13232.263 3
13232.809 0
13233.355 2
13233.902 1
13234.448 0
13234.994 1
13235.541 3
13236.087 2
13236.633 1
13237.180 1
13237.726 6
13238.273 7
13238.819 7
13239.366 13
13239.912 9
13240.458 2
13241.005 2
13241.551 0
13242.098 5
13242.644 1
13243.191 2
13243.738 1
13244.284 4
13244.831 3
13245.377 2
13245.924 0
13246.470 2
13247.017 2
13247.564 5
13248.110 3
13248.657 1
13249.204 1
13249.750 3
13250.297 1
13250.844 1
13251.390 4
13251.937 2
13252.484 1
13253.030 2
13253.577 0
13254.124 1
13254.671 2
13255.217 0
13255.764 2
13256.311 3
13256.858 7
13257.405 1
13257.951 1
13258.498 0
13259.045 5
13259.592 1
13260.139 3
13260.686 4
13261.233 1
13261.780 2
13262.327 3
13262.873 1
13263.420 3
13263.967 4
13264.514 3
13265.061 1
13265.608 1
13266.155 8
13266.702 4
13267.249 3
13267.796 5
13268.343 5
13268.890 2
13269.438 0
13269.985 1
13270.532 2
13271.079 2
13271.626 3
13272.173 0
13272.720 0
13273.267 3
13273.814 5
13274.362 6
13274.909 3
13275.456 5
13276.003 5
13276.550 2
13277.098 0
13277.645 7
13278.192 4
13278.739 5
13279.287 3
13279.834 0
13280.381 5
13280.929 5
13281.476 1
13282.023 11
13282.571 11
13283.118 7
13283.665 8
13284.213 12
13284.760 11
13285.307 9
13285.855 6
13286.402 1
13286.950 3
13287.497 6
13288.045 0
13288.592 3
13289.139 8
13289.687 2
13290.234 3
13290.782 2
13291.330 6
13291.877 2
13292.425 9
13292.972 4
13293.520 10
13294.067 6
13294.615 3
13295.162 0
13295.710 2
13296.258 3
13296.805 0
13297.353 1
13297.901 2
13298.448 0
13298.996 1
13299.544 4
13300.091 0
13300.639 1
13301.187 3
13301.735 6
13302.282 3
13302.830 10
13303.378 11
13303.926 6
13304.473 1
13305.021 5
13305.569 3
13306.117 1
13306.665 1
13307.213 3
13307.760 0
13308.308 9
13308.856 9
13309.404 6
13309.952 3
13310.500 3
13311.048 2
13311.596 2
13312.144 0
13312.692 2
13313.240 0
13313.788 5
13314.336 8
13314.884 7
13315.432 6
13315.980 2
13316.528 6
13317.076 3
13317.624 2
13318.172 4
13318.720 1
13319.268 3
13319.816 2
13320.364 4
13320.912 2
13321.461 1
13322.009 3
13322.557 1
13323.105 4
13323.653 2
13324.201 5
13324.750 1
13325.298 0
13325.846 2
13326.394 3
13326.943 7
13327.491 5
13328.039 0
13328.587 2
13329.136 1
13329.684 0
13330.232 1
13330.781 0
13331.329 0
13331.877 0
13332.426 3
13332.974 1
13333.522 0
13334.071 2
13334.619 3
13335.168 2
13335.716 4
13336.265 0
13336.813 1
13337.362 1
13337.910 0
13338.459 4
13339.007 4
13339.556 1
13340.104 2
13340.653 1
13341.201 1
13341.750 2
13342.298 2
13342.847 5
13343.395 2
13343.944 1
13344.493 0
13345.041 0
13345.590 1
13346.139 1
13346.687 0
13347.236 1
13347.785 1
13348.333 1
13348.882 2
13349.431 2
13349.979 3
13350.528 2
13351.077 2
13351.626 4
13352.174 6
13352.723 6
13353.272 3
13353.821 3
13354.370 2
13354.919 2
13355.467 1
13356.016 1
13356.565 1
13357.114 0
13357.663 3
13358.212 0
13358.761 1
13359.310 0
13359.859 9
13360.407 6
13360.956 4
13361.505 3
13362.054 6
13362.603 2
13363.152 7
13363.701 6
13364.250 1
13364.799 2
13365.348 1
13365.898 5
13366.447 1
13366.996 2
13367.545 3
13368.094 0
13368.643 0
13369.192 3
13369.741 1
13370.290 0
13370.840 0
13371.389 4
13371.938 4
13372.487 2
13373.036 3
13373.586 1
13374.135 1
13374.684 3
13375.233 2
13375.782 0
13376.332 2
13376.881 5
13377.430 0
13377.980 2
13378.529 2
13379.078 4
13379.628 2
13380.177 1
13380.726 3
13381.276 3
13381.825 2
13382.374 0
13382.924 1
13383.473 2
13384.023 1
13384.572 0
13385.122 1
13385.671 4
13386.221 6
13386.770 1
13387.320 2
13387.869 1
13388.419 2
13388.968 0
13389.518 0
13390.067 1
13390.617 3
13391.166 3
13391.716 1
13392.266 2
13392.815 7
13393.365 4
13393.914 0
13394.464 0
13395.014 0
13395.563 5
13396.113 2
13396.663 0
13397.212 0
13397.762 0
13398.312 1
13398.862 2
13399.411 1
13399.961 2
13400.511 3
13401.061 1
13401.610 4
13402.160 3
13402.710 0
13403.260 1
13403.810 0
13404.360 1
13404.909 0
13405.459 0
13406.009 0
13406.559 2
13407.109 1
13407.659 3
13408.209 1
13408.759 3
13409.309 2
13409.859 2
13410.409 1
13410.959 0
13411.509 1
13412.059 2
13412.609 15
13413.159 15
13413.709 7
13414.259 3
13414.809 1
13415.359 0
13415.909 2
13416.459 2
13417.009 1
13417.559 4
13418.109 2
13418.660 0
13419.210 2
13419.760 4
13420.310 3
13420.860 1
13421.410 0
13421.961 0
13422.511 1
13423.061 0
13423.611 2
13424.162 3
13424.712 3
13425.262 6
13425.812 4
13426.363 2
13426.913 1
13427.463 1
13428.014 2
13428.564 5
13429.114 2
13429.665 3
13430.215 0
13430.766 3
13431.316 3
13431.866 1
13432.417 0
13432.967 1
13433.518 0
13434.068 2
13434.619 2
13435.169 1
13435.720 3
13436.270 2
13436.821 1
13437.371 13
13437.922 13
13438.472 8
13439.023 6
13439.573 1
13440.124 3
13440.675 2
13441.225 2
13441.776 0
13442.326 1
13442.877 0
13443.428 0
13443.978 2
13444.529 5
13445.080 7
13445.630 5
13446.181 4
13446.732 2
13447.283 4
13447.833 4
13448.384 0
13448.935 2
13449.486 0
13450.036 3
13450.587 5
13451.138 3
13451.689 3
13452.240 2
13452.790 0
13453.341 0
13453.892 0
13454.443 1
13454.994 2
13455.545 4
13456.096 1
13456.647 1
13457.198 5
13457.749 2
13458.300 1
13458.850 1
13459.401 2
13459.952 1
13460.503 1
13461.054 0
13461.605 2
13462.157 1
13462.708 4
13463.259 13
13463.810 8
13464.361 3
13464.912 1
13465.463 0
13466.014 1
13466.565 2
13467.116 0
13467.667 1
13468.219 1
13468.770 0
13469.321 0
13469.872 1
13470.423 0
13470.975 0
13471.526 5
13472.077 5
13472.628 2
13473.180 3
13473.731 1
13474.282 1
13474.833 2
13475.385 1
13475.936 2
13476.487 4
13477.039 3
13477.590 0
13478.141 3
13478.693 1
13479.244 3
13479.796 6
13480.347 3
13480.898 2
13481.450 2
13482.001 2
13482.553 2
13483.104 1
13483.656 0
13484.207 3
13484.759 6
13485.310 2
13485.862 2
13486.413 0
13486.965 1
13487.516 2
13488.068 2
13488.619 6
13489.171 1
13489.723 2
13490.274 1
13490.826 0
13491.377 1
13491.929 3
13492.481 2
13493.032 5
13493.584 3
13494.136 1
13494.688 1
13495.239 0
13495.791 0
13496.343 0
13496.894 1
13497.446 0
13497.998 8
13498.550 2
13499.102 2
13499.653 1
13500.205 0
13500.757 1
13501.309 4
13501.861 3
13502.413 1
13502.964 1
13503.516 7
13504.068 8
13504.620 4
13505.172 0
13505.724 1
13506.276 0
13506.828 1
13507.380 0
13507.932 3
13508.484 1
13509.036 4
13509.588 1
13510.140 1
13510.692 1
13511.244 1
13511.796 6
13512.348 5
13512.900 1
13513.452 0
13514.004 1
13514.556 4
13515.108 3
13515.661 2
13516.213 0
13516.765 2
13517.317 2
13517.869 3
13518.421 2
13518.974 4
13519.526 2
13520.078 1
13520.630 3
13521.182 0
13521.735 3
13522.287 5
13522.839 3
13523.392 1
13523.944 1
13524.496 1
13525.048 0
13525.601 0
13526.153 0
13526.706 1
13527.258 1
13527.810 2
13528.363 7
13528.915 1
13529.467 1
13530.020 1
13530.572 0
13531.125 3
13531.677 2
13532.230 0
13532.782 2
13533.335 2
13533.887 1
13534.440 2
13534.992 1
13535.545 0
13536.097 1
13536.650 0
13537.202 3
13537.755 3
13538.308 3
13538.860 2
13539.413 6
13539.965 4
13540.518 4
13541.071 2
13541.623 2
13542.176 2
13542.729 1
13543.281 1
13543.834 2
13544.387 4
13544.940 2
13545.492 1
13546.045 5
13546.598 4
13547.151 3
13547.703 3
13548.256 0
13548.809 2
13549.362 2
13549.915 1
13550.468 0
13551.020 2
13551.573 4
13552.126 2
13552.679 5
13553.232 3
13553.785 0
13554.338 1
13554.891 1
13555.444 0
13555.997 2
13556.550 3
13557.103 4
13557.656 3
13558.209 0
13558.762 3
13559.315 5
13559.868 0
13560.421 2
13560.974 2
13561.527 1
13562.080 2
13562.633 6
13563.186 5
13563.739 0
13564.292 1
13564.845 3
13565.399 7
13565.952 1
13566.505 6
13567.058 3
13567.611 4
13568.164 3
13568.718 0
13569.271 0
13569.824 0
13570.377 1
13570.931 0
13571.484 2
13572.037 1
13572.591 0
13573.144 2
13573.697 3
13574.250 6
13574.804 4
13575.357 1
13575.911 6
13576.464 4
13577.017 4
13577.571 3
13578.124 0
13578.677 7
13579.231 5
13579.784 1
13580.338 3
13580.891 0
13581.445 3
13581.998 2
13582.552 0
13583.105 1
13583.659 4
13584.212 5
13584.766 2
13585.319 2
13585.873 1
13586.427 0
13586.980 0
13587.534 0
13588.087 1
13588.641 0
13589.195 1
13589.748 2
13590.302 1
13590.856 4
13591.409 0
13591.963 3
13592.517 0
13593.070 0
13593.624 1
13594.178 0
13594.732 4
13595.285 3
13595.839 6
13596.393 0
13596.947 2
13597.500 1
13598.054 0
13598.608 3
13599.162 0
13599.716 0
13600.270 1
13600.823 1
13601.377 0
13601.931 3
13602.485 0
13603.039 1
13603.593 1
13604.147 0
13604.701 0
13605.255 0
13605.809 1
13606.363 4
13606.917 0
13607.471 1
13608.025 5
13608.579 5
13609.133 1
13609.687 3
13610.241 4
13610.795 0
13611.349 1
13611.903 2
13612.457 2
13613.012 2
13613.566 1
13614.120 3
13614.674 3
13615.228 6
13615.782 3
13616.336 1
13616.891 3
13617.445 3
13617.999 7
13618.553 3
13619.108 4
13619.662 5
13620.216 0
13620.770 2
13621.325 1
13621.879 0
13622.433 0
13622.988 0
13623.542 1
13624.096 0
13624.651 0
13625.205 1
13625.759 0
13626.314 1
13626.868 0
13627.423 0
13627.977 0
13628.531 1
13629.086 2
13629.640 2
13630.195 0
13630.749 0
13631.304 2
13631.858 4
13632.413 7
13632.967 4
13633.522 4
13634.076 5
13634.631 1
13635.186 2
13635.740 1
13636.295 0
13636.849 0
13637.404 0
13637.959 1
13638.513 1
13639.068 1
13639.623 3
13640.177 6
13640.732 8
13641.287 3
13641.841 2
13642.396 1
13642.951 0
13643.505 3
13644.060 1
13644.615 3
13645.170 6
13645.725 3
13646.279 4
13646.834 2
13647.389 2
13647.944 2
13648.499 4
13649.053 1
13649.608 2
13650.163 3
13650.718 1
13651.273 4
13651.828 2
13652.383 0
13652.938 5
13653.493 0
13654.048 0
13654.603 0
13655.158 1
13655.713 4
13656.268 4
13656.823 1
13657.378 0
13657.933 3
13658.488 2
13659.043 1
13659.598 1
13660.153 0
13660.708 3
13661.263 2
13661.818 3
13662.373 5
13662.929 1
13663.484 1
13664.039 1
13664.594 4
13665.149 5
13665.704 3
13666.260 3
13666.815 2
13667.370 1
13667.925 5
13668.480 3
13669.036 2
13669.591 3
13670.146 0
13670.702 1
13671.257 1
13671.812 0
13672.368 3
13672.923 2
13673.478 3
13674.034 5
13674.589 4
13675.144 5
13675.700 8
13676.255 1
13676.811 2
13677.366 2
13677.921 4
13678.477 4
13679.032 3
13679.588 0
13680.143 1
13680.699 3
13681.254 2
13681.810 3
13682.365 2
13682.921 2
13683.476 0
13684.032 0
13684.588 0
13685.143 2
13685.699 2
13686.254 3
13686.810 1
13687.366 1
13687.921 2
13688.477 1
13689.033 1
13689.588 2
13690.144 0
13690.700 0
13691.255 0
13691.811 1
13692.367 1
13692.923 0
13693.478 2
13694.034 4
13694.590 2
13695.146 4
13695.702 1
13696.257 1
13696.813 2
13697.369 4
13697.925 6
13698.481 2
13699.037 1
13699.592 2
13700.148 3
13700.704 7
13701.260 8
13701.816 3
13702.372 3
13702.928 1
13703.484 1
13704.040 3
13704.596 8
13705.152 4
13705.708 3
13706.264 0
13706.820 8
13707.376 10
13707.932 5
13708.488 1
13709.044 0
13709.600 1
13710.156 4
13710.712 4
13711.269 1
13711.825 5
13712.381 1
13712.937 2
13713.493 0
13714.049 3
13714.606 1
13715.162 3
13715.718 5
13716.274 3
13716.830 5
13717.387 6
13717.943 6
13718.499 6
13719.055 2
13719.612 3
13720.168 11
13720.724 8
13721.281 2
13721.837 2
13722.393 1
13722.950 1
13723.506 2
13724.062 1
13724.619 3
13725.175 5
13725.732 5
13726.288 5
13726.845 9
13727.401 11
13727.957 10
13728.514 8
13729.070 5
13729.627 6
13730.183 1
13730.740 2
13731.296 5
13731.853 7
13732.410 4
13732.966 8
13733.523 5
13734.079 5
13734.636 4
13735.192 6
13735.749 0
13736.306 4
13736.862 1
13737.419 1
13737.976 7
13738.532 4
13739.089 1
13739.646 2
13740.202 3
13740.759 4
13741.316 8
13741.873 6
13742.429 13
13742.986 11
13743.543 10
13744.100 5
13744.656 2
13745.213 2
13745.770 4
13746.327 3
13746.884 7
13747.441 11
13747.997 9
13748.554 10
13749.111 5
13749.668 3
13750.225 8
13750.782 8
13751.339 9
13751.896 6
13752.453 6
13753.010 3
13753.567 3
13754.124 5
13754.681 4
13755.238 3
13755.795 9
13756.352 7
13756.909 4
13757.466 5
13758.023 7
13758.580 6
13759.137 5
13759.694 10
13760.251 13
13760.808 12
13761.366 14
13761.923 18
13762.480 12
13763.037 10
13763.594 6
13764.151 5
13764.709 7
13765.266 11
13765.823 6
13766.380 4
13766.938 10
13767.495 9
13768.052 6
13768.609 5
13769.167 4
13769.724 8
13770.281 3
13770.839 3
13771.396 3
13771.953 4
13772.511 4
13773.068 6
13773.625 4
13774.183 6
13774.740 2
13775.298 3
13775.855 7
13776.413 5
13776.970 6
13777.528 5
13778.085 4
13778.642 5
13779.200 2
13779.757 2
13780.315 5
13780.873 4
13781.430 3
13781.988 5
13782.545 2
13783.103 1
13783.660 1
13784.218 0
13784.776 0
13785.333 1
13785.891 0
13786.448 1
13787.006 0
13787.564 5
13788.121 2
13788.679 1
13789.237 3
13789.795 1
13790.352 0
13790.910 7
13791.468 6
13792.026 8
13792.583 7
13793.141 4
13793.699 3
13794.257 4
13794.814 4
13795.372 2
13795.930 2
13796.488 6
13797.046 12
13797.604 12
13798.162 9
13798.720 3
13799.277 2
13799.835 2
13800.393 4
13800.951 2
13801.509 4
13802.067 13
13802.625 7
13803.183 6
13803.741 6
13804.299 6
13804.857 5
13805.415 3
13805.973 0
13806.531 6
13807.089 2
13807.647 5
13808.205 3
13808.764 3
13809.322 2
13809.880 0
13810.438 0
13810.996 1
13811.554 2
13812.112 5
13812.671 6
13813.229 4
13813.787 0
13814.345 2
13814.903 2
13815.462 6
13816.020 4
13816.578 2
13817.136 3
13817.695 3
13818.253 3
13818.811 5
13819.370 3
13819.928 4
13820.486 5
13821.045 1
13821.603 1
13822.161 4
13822.720 2
13823.278 5
13823.836 2
13824.395 2
13824.953 7
13825.512 6
13826.070 11
13826.629 4
13827.187 6
13827.746 7
13828.304 3
13828.863 3
13829.421 2
13829.980 1
13830.538 1
13831.097 5
13831.655 8
13832.214 5
13832.772 6
13833.331 13
13833.890 7
13834.448 2
13835.007 3
13835.565 7
13836.124 2
13836.683 7
13837.241 4
13837.800 8
13838.359 5
13838.918 7
13839.476 5
13840.035 6
13840.594 14
13841.152 11
13841.711 7
13842.270 4
13842.829 5
13843.388 11
13843.946 9
13844.505 9
13845.064 8
13845.623 10
13846.182 10
13846.741 10
13847.299 6
13847.858 5
13848.417 6
13848.976 8
13849.535 9
13850.094 2
13850.653 1
13851.212 0
13851.771 5
13852.330 4
13852.889 4
13853.448 5
13854.007 5
13854.566 3
13855.125 4
13855.684 15
13856.243 11
13856.802 5
13857.361 4
13857.920 2
13858.479 6
13859.039 9
13859.598 5
13860.157 6
13860.716 8
13861.275 2
13861.834 10
13862.393 12
13862.953 19
13863.512 10
13864.071 1
13864.630 3
13865.190 8
13865.749 6
13866.308 5
13866.867 12
13867.427 10
13867.986 15
13868.545 10
13869.105 9
13869.664 7
13870.223 10
13870.783 15
13871.342 23
13871.901 30
13872.461 18
13873.020 13
13873.579 15
13874.139 10
13874.698 20
13875.258 42
13875.817 55
13876.377 45
13876.936 43
13877.496 53
13878.055 47
13878.615 51
13879.174 38
13879.734 24
13880.293 36
13880.853 56
13881.412 62
13881.972 65
13882.532 74
13883.091 84
13883.651 64
13884.210 53
13884.770 54
13885.330 55
13885.889 51
13886.449 33
13887.009 28
13887.568 24
13888.128 23
13888.688 25
13889.247 24
13889.807 22
13890.367 18
13890.927 19
13891.486 16
13892.046 17
13892.606 9
13893.166 8
13893.726 10
13894.285 8
13894.845 11
13895.405 4
13895.965 2
13896.525 4
13897.085 4
13897.645 13
13898.205 12
13898.764 9
13899.324 9
13899.884 5
13900.444 3
13901.004 4
13901.564 0
13902.124 0
13902.684 6
13903.244 7
13903.804 3
13904.364 3
13904.924 1
13905.484 5
13906.044 7
13906.605 6
13907.165 4
13907.725 4
13908.285 3
13908.845 3
13909.405 3
13909.965 1
13910.525 10
13911.086 10
13911.646 4
13912.206 4
13912.766 9
13913.326 9
13913.887 9
13914.447 14
13915.007 8
13915.567 3
13916.128 4
13916.688 5
13917.248 5
13917.808 1
13918.369 0
13918.929 0
13919.489 3
13920.050 5
13920.610 1
13921.170 0
13921.731 2
13922.291 11
13922.852 12
13923.412 8
13923.972 4
13924.533 3
13925.093 5
13925.654 3
13926.214 2
13926.775 4
13927.335 6
13927.896 4
13928.456 10
13929.017 9
13929.577 7
13930.138 12
13930.698 7
13931.259 10
13931.820 4
13932.380 7
13932.941 8
13933.501 7
13934.062 11
13934.623 3
13935.183 3
13935.744 8
13936.305 10
13936.865 3
13937.426 10
13937.987 9
13938.547 9
13939.108 7
13939.669 15
13940.230 13
13940.790 11
13941.351 12
13941.912 12
13942.473 12
13943.034 5
13943.594 7
13944.155 9
13944.716 13
13945.277 14
13945.838 10
13946.399 4
13946.960 6
13947.520 4
13948.081 9
13948.642 4
13949.203 5
13949.764 2
13950.325 5
13950.886 6
13951.447 7
13952.008 8
13952.569 5
13953.130 7
13953.691 6
13954.252 1
13954.813 7
13955.374 4
13955.935 3
13956.496 0
13957.057 4
13957.619 7
13958.180 11
13958.741 4
13959.302 1
13959.863 4
13960.424 3
13960.985 1
13961.547 6
13962.108 6
13962.669 3
13963.230 4
13963.791 4
13964.353 2
13964.914 3
13965.475 11
13966.036 8
13966.598 7
13967.159 3
13967.720 2
13968.282 0
13968.843 4
13969.404 7
13969.966 7
13970.527 5
13971.088 2
13971.650 2
13972.211 1
13972.773 4
13973.334 4
13973.895 1
13974.457 1
13975.018 1
13975.580 1
13976.141 4
13976.703 3
13977.264 4
13977.826 1
13978.387 1
13978.949 2
13979.510 7
13980.072 4
13980.634 2
13981.195 3
13981.757 7
13982.318 5
13982.880 2
13983.442 4
13984.003 1
13984.565 2
13985.126 0
13985.688 3
13986.250 1
13986.812 2
13987.373 1
13987.935 8
13988.497 6
13989.058 5
13989.620 7
13990.182 8
13990.744 5
13991.305 3
13991.867 0
13992.429 0
13992.991 0
13993.553 2
13994.115 1
13994.676 1
13995.238 1
13995.800 5
13996.362 8
13996.924 8
13997.486 3
13998.048 0
13998.610 5
13999.172 3
13999.734 2
14000.295 0
14000.857 1
14001.419 4
14001.981 5
14002.543 6
14003.105 4
14003.667 3
14004.230 1
14004.792 1
14005.354 7
14005.916 6
14006.478 3
14007.040 7
14007.602 12
14008.164 4
14008.726 2
14009.288 2
14009.851 1
14010.413 0
14010.975 6
14011.537 4
14012.099 7
14012.661 5
14013.224 5
14013.786 8
14014.348 11
14014.910 11
14015.473 6
14016.035 1
14016.597 4
14017.160 2
14017.722 3
14018.284 4
14018.847 3
14019.409 2
14019.971 0
14020.534 4
14021.096 2
14021.658 6
14022.221 4
14022.783 2
14023.346 2
14023.908 3
14024.471 7
14025.033 4
14025.595 1
14026.158 0
14026.720 1
14027.283 8
14027.845 4
14028.408 2
14028.971 5
14029.533 6
14030.096 11
14030.658 7
14031.221 5
14031.783 8
14032.346 5
14032.909 7
14033.471 2
14034.034 2
14034.597 2
14035.159 5
14035.722 5
14036.285 10
14036.847 12
14037.410 8
14037.973 7
14038.535 8
14039.098 8
14039.661 11
14040.224 13
14040.786 17
14041.349 15
14041.912 15
14042.475 9
14043.038 14
14043.600 15
14044.163 6
14044.726 6
14045.289 7
14045.852 8
14046.415 6
14046.978 3
14047.541 6
14048.104 8
14048.666 10
14049.229 12
14049.792 8
14050.355 5
14050.918 13
14051.481 10
14052.044 6
14052.607 7
14053.170 7
14053.733 5
14054.296 5
14054.859 2
14055.423 9
14055.986 8
14056.549 4
14057.112 7
14057.675 4
14058.238 10
14058.801 4
14059.364 9
14059.928 4
14060.491 3
14061.054 4
14061.617 4
14062.180 3
14062.743 7
14063.307 5
14063.870 2
14064.433 4
14064.996 12
14065.560 12
14066.123 4
14066.686 10
14067.250 5
14067.813 17
14068.376 13
14068.940 8
14069.503 13
14070.066 14
14070.630 12
14071.193 5
14071.756 1
14072.320 7
14072.883 10
14073.447 13
14074.010 14
14074.574 11
14075.137 10
14075.701 11
14076.264 8
14076.828 4
14077.391 11
14077.955 11
14078.518 9
14079.082 12
14079.645 8
14080.209 6
14080.772 9
14081.336 12
14081.900 9
14082.463 6
14083.027 6
14083.590 6
14084.154 7
14084.718 2
14085.281 10
14085.845 11
14086.409 7
14086.972 5
14087.536 7
14088.100 1
14088.664 2
14089.227 2
14089.791 5
14090.355 10
14090.919 11
14091.482 9
14092.046 7
14092.610 0
14093.174 2
14093.738 3
14094.302 7
14094.865 5
14095.429 8
14095.993 7
14096.557 5
14097.121 3
14097.685 5
14098.249 7
14098.813 0
14099.377 3
14099.941 3
14100.505 4
14101.069 5
14101.633 5
14102.197 2
14102.761 10
14103.325 4
14103.889 3
14104.453 4
14105.017 6
14105.581 1
14106.145 0
14106.709 2
14107.273 0
14107.837 3
14108.402 3
14108.966 4
14109.530 2
14110.094 4
14110.658 1
14111.222 1
14111.787 4
14112.351 1
14112.915 1
14113.479 5
14114.043 5
14114.608 3
14115.172 4
14115.736 6
14116.301 5
14116.865 3
14117.429 3
14117.993 1
14118.558 1
14119.122 1
14119.687 3
14120.251 7
14120.815 7
14121.380 4
14121.944 7
14122.508 4
14123.073 3
14123.637 3
14124.202 2
14124.766 3
14125.331 1
14125.895 7
14126.460 1
14127.024 3
14127.589 1
14128.153 0
14128.718 1
14129.282 4
14129.847 1
14130.411 2
14130.976 2
14131.541 1
14132.105 1
14132.670 3
14133.234 5
14133.799 5
14134.364 3
14134.928 1
14135.493 2
14136.058 1
14136.622 1
14137.187 3
14137.752 3
14138.317 2
14138.881 4
14139.446 14
14140.011 9
14140.576 5
14141.140 4
14141.705 6
14142.270 5
14142.835 1
14143.400 5
14143.965 8
14144.529 6
14145.094 1
14145.659 0
14146.224 1
14146.789 1
14147.354 0
14147.919 5
14148.484 0
14149.049 2
14149.614 2
14150.179 3
14150.744 0
14151.309 3
14151.874 4
14152.439 5
14153.004 2
14153.569 2
14154.134 1
14154.699 5
14155.264 1
14155.829 0
14156.394 0
14156.959 1
14157.524 0
14158.089 1
14158.654 1
14159.220 5
14159.785 3
14160.350 3
14160.915 3
14161.480 2
14162.046 2
14162.611 5
14163.176 5
14163.741 5
14164.306 2
14164.872 1
14165.437 1
14166.002 1
14166.568 2
14167.133 4
14167.698 7
14168.264 5
14168.829 1
14169.394 1
14169.960 0
14170.525 1
14171.090 3
14171.656 3
14172.221 0
14172.787 0
14173.352 1
14173.917 1
14174.483 1
14175.048 0
14175.614 0
14176.179 2
14176.745 6
14177.310 4
14177.876 1
14178.441 2
14179.007 1
14179.572 1
14180.138 4
14180.704 1
14181.269 0
14181.835 0
14182.400 0
14182.966 1
14183.532 2
14184.097 0
14184.663 0
14185.229 2
14185.794 1
14186.360 1
14186.926 2
14187.491 1
14188.057 1
14188.623 4
14189.189 5
14189.754 1
14190.320 2
14190.886 5
14191.452 4
14192.018 2
14192.583 1
14193.149 0
14193.715 0
14194.281 2
14194.847 1
14195.413 1
14195.979 0
14196.544 3
14197.110 0
14197.676 1
14198.242 3
14198.808 0
14199.374 1
14199.940 1
14200.506 1
14201.072 2
14201.638 1
14202.204 1
14202.770 1
14203.336 3
14203.902 2
14204.468 0
14205.034 1
14205.600 4
14206.166 1
14206.732 2
14207.299 5
14207.865 9
14208.431 4
14208.997 0
14209.563 3
14210.129 3
14210.695 0
14211.262 4
14211.828 2
14212.394 2
14212.960 3
14213.527 1
14214.093 1
14214.659 1
14215.225 1
14215.792 2
14216.358 0
14216.924 2
14217.490 1
14218.057 0
14218.623 1
14219.189 3
14219.756 10
14220.322 5
14220.889 7
14221.455 6
14222.021 4
14222.588 1
14223.154 2
14223.721 0
14224.287 3
14224.854 3
14225.420 1
14225.987 5
14226.553 2
14227.120 2
14227.686 3
14228.253 1
14228.819 3
14229.386 1
14229.952 1
14230.519 10
14231.085 8
14231.652 4
14232.219 1
14232.785 0
14233.352 1
14233.918 2
14234.485 2
14235.052 2
14235.618 1
14236.185 0
14236.752 1
14237.319 1
14237.885 2
14238.452 3
14239.019 4
14239.585 0
14240.152 3
14240.719 5
14241.286 1
14241.853 3
14242.419 1
14242.986 1
14243.553 1
14244.120 0
14244.687 6
14245.254 4
14245.821 10
14246.387 4
14246.954 1
14247.521 3
14248.088 0
14248.655 3
14249.222 5
14249.789 0
14250.356 1
14250.923 0
14251.490 1
14252.057 0
14252.624 2
14253.191 1
14253.758 2
14254.325 2
14254.892 1
14255.459 2
14256.026 7
14256.593 4
14257.160 1
14257.728 3
14258.295 1
14258.862 1
14259.429 2
14259.996 1
14260.563 0
14261.130 2
14261.698 2
14262.265 0
14262.832 2
14263.399 0
14263.967 3
14264.534 1
14265.101 0
14265.668 2
14266.236 1
14266.803 0
14267.370 1
14267.938 3
14268.505 5
14269.072 3
14269.640 2
14270.207 1
14270.774 2
14271.342 1
14271.909 6
14272.477 5
14273.044 2
14273.611 2
14274.179 0
14274.746 1
14275.314 1
14275.881 0
14276.449 1
14277.016 2
14277.584 0
14278.151 5
14278.719 4
14279.286 0
14279.854 1
14280.421 3
14280.989 1
14281.557 1
14282.124 3
14282.692 6
14283.259 1
14283.827 3
14284.395 3
14284.962 3
14285.530 0
14286.098 0
14286.665 1
14287.233 3
14287.801 2
14288.369 2
14288.936 0
14289.504 7
14290.072 3
14290.640 8
14291.207 3
14291.775 1
14292.343 2
14292.911 2
14293.479 0
14294.046 0
14294.614 3
14295.182 4
14295.750 3
14296.318 6
14296.886 3
14297.454 1
14298.022 3
14298.590 0
14299.157 0
14299.725 3
14300.293 9
14300.861 2
14301.429 0
14301.997 4
14302.565 4
14303.133 1
14303.701 3
14304.269 2
14304.837 0
14305.406 0
14305.974 2
14306.542 2
14307.110 0
14307.678 2
14308.246 3
14308.814 1
14309.382 1
14309.950 2
14310.519 2
14311.087 8
14311.655 4
14312.223 1
14312.791 0
14313.360 0
14313.928 3
14314.496 6
14315.064 4
14315.633 2
14316.201 5
14316.769 5
14317.338 1
14317.906 1
14318.474 2
14319.042 1
14319.611 3
14320.179 5
14320.748 2
14321.316 1
14321.884 2
14322.453 0
14323.021 1
14323.590 3
14324.158 2
14324.726 1
14325.295 0
14325.863 0
14326.432 0
14327.000 1
14327.569 2
14328.137 6
14328.706 6
14329.274 4
14329.843 1
14330.412 4
14330.980 3
14331.549 6
14332.117 4
14332.686 3
14333.255 1
14333.823 1
14334.392 1
14334.960 0
14335.529 2
14336.098 1
14336.667 1
14337.235 1
14337.804 5
14338.373 4
14338.941 4
14339.510 1
14340.079 4
14340.648 3
14341.216 5
14341.785 2
14342.354 1
14342.923 2
14343.492 4
14344.060 10
14344.629 9
14345.198 4
14345.767 2
14346.336 1
14346.905 1
14347.474 0
14348.043 1
14348.612 0
14349.180 4
14349.749 2
14350.318 2
14350.887 3
14351.456 1
14352.025 2
14352.594 1
14353.163 0
14353.732 6
14354.301 4
14354.870 2
14355.439 3
14356.009 1
14356.578 4
14357.147 3
14357.716 1
14358.285 2
14358.854 6
14359.423 6
14359.992 9
14360.562 3
14361.131 2
14361.700 0
14362.269 1
14362.838 0
14363.407 3
14363.977 4
14364.546 0
14365.115 5
14365.684 2
14366.254 4
14366.823 7
14367.392 3
14367.962 0
14368.531 3
14369.100 4
14369.670 2
14370.239 1
14370.808 0
14371.378 1
14371.947 1
14372.517 0
14373.086 1
14373.655 2
14374.225 5
14374.794 3
14375.364 1
14375.933 1
14376.503 0
14377.072 0
14377.642 0
14378.211 1
14378.781 4
14379.350 3
14379.920 5
14380.489 4
14381.059 3
14381.628 3
14382.198 4
14382.768 2
14383.337 4
14383.907 1
14384.476 2
14385.046 1
14385.616 0
14386.185 1
14386.755 2
14387.325 1
14387.895 0
14388.464 1
14389.034 1
14389.604 3
14390.173 5
14390.743 7
14391.313 4
14391.883 0
14392.453 1
14393.022 1
14393.592 3
14394.162 6
14394.732 4
14395.302 3
14395.872 1
14396.441 1
14397.011 1
14397.581 4
14398.151 8
14398.721 3
14399.291 0
14399.861 0
14400.431 4
14401.001 6
14401.571 5
14402.141 3
14402.711 2
14403.281 5
14403.851 2
14404.421 2
14404.991 3
14405.561 0
14406.131 0
14406.701 0
14407.271 1
14407.841 3
14408.411 0
14408.981 2
14409.552 0
14410.122 0
14410.692 2
14411.262 4
14411.832 1
14412.402 0
14412.973 0
14413.543 0
14414.113 5
14414.683 2
14415.254 0
14415.824 2
14416.394 3
14416.964 4
14417.535 0
14418.105 4
14418.675 4
14419.246 1
14419.816 2
14420.386 5
14420.957 2
14421.527 4
14422.097 1
14422.668 1
14423.238 5
14423.809 3
14424.379 2
14424.949 1
14425.520 2
14426.090 3
14426.661 3
14427.231 1
14427.802 1
14428.372 0
14428.943 3
14429.513 2
14430.084 5
14430.654 5
14431.225 1
14431.796 3
14432.366 1
14432.937 2
14433.507 2
14434.078 1
14434.649 3
14435.219 2
14435.790 1
14436.361 0
14436.931 0
14437.502 4
14438.073 1
14438.643 1
14439.214 2
14439.785 2
14440.356 0
14440.926 1
14441.497 2
14442.068 0
14442.639 0
14443.209 1
14443.780 3
14444.351 7
14444.922 4
14445.493 7
14446.064 3
14446.634 1
14447.205 0
14447.776 1
14448.347 3
14448.918 2
14449.489 0
14450.060 0
14450.631 3
14451.202 1
14451.773 0
14452.344 1
14452.915 1
14453.486 1
14454.057 0
14454.628 5
14455.199 7
14455.770 3
14456.341 2
14456.912 0
14457.483 2
14458.054 1
14458.625 0
14459.196 3
14459.768 3
14460.339 3
14460.910 0
14461.481 0
14462.052 5
14462.623 5
14463.195 1
14463.766 8
14464.337 5
14464.908 3
14465.479 2
14466.051 1
14466.622 3
14467.193 0
14467.765 1
14468.336 6
14468.907 4
14469.478 1
14470.050 1
14470.621 1
14471.192 1
14471.764 3
14472.335 1
14472.907 1
14473.478 4
14474.049 4
14474.621 4
14475.192 1
14475.764 5
14476.335 0
14476.907 2
14477.478 2
14478.050 2
14478.621 4
14479.193 3
14479.764 4
14480.336 2
14480.907 3
14481.479 1
14482.050 6
14482.622 5
14483.193 2
14483.765 0
14484.337 0
14484.908 1
14485.480 5
14486.052 6
14486.623 4
14487.195 4
14487.767 7
14488.338 1
14488.910 3
14489.482 4
14490.053 0
14490.625 5
14491.197 6
14491.769 5
14492.340 5
14492.912 2
14493.484 4
14494.056 2
14494.628 4
14495.200 2
14495.771 4
14496.343 8
14496.915 6
14497.487 8
14498.059 0
14498.631 2
14499.203 1
14499.775 0
14500.346 3
14500.918 1
14501.490 5
14502.062 4
14502.634 6
14503.206 3
14503.778 5
14504.350 3
14504.922 4
14505.494 2
14506.066 2
14506.638 2
14507.211 0
14507.783 1
14508.355 1
14508.927 2
14509.499 3
14510.071 5
14510.643 4
14511.215 1
14511.787 1
14512.360 0
14512.932 3
14513.504 3
14514.076 1
14514.648 2
14515.221 4
14515.793 5
14516.365 0
14516.937 2
14517.510 0
14518.082 4
14518.654 7
14519.226 3
14519.799 3
14520.371 2
14520.943 2
14521.516 1
14522.088 4
14522.661 6
14523.233 2
14523.805 16
14524.378 12
14524.950 9
14525.523 12
14526.095 6
14526.667 5
14527.240 1
14527.812 3
14528.385 3
14528.957 2
14529.530 0
14530.102 4
14530.675 1
14531.247 3
14531.820 3
14532.393 1
14532.965 1
14533.538 0
14534.110 4
14534.683 2
14535.256 1
14535.828 1
14536.401 2
14536.973 5
14537.546 5
14538.119 3
14538.691 2
14539.264 1
14539.837 1
14540.410 0
14540.982 1
14541.555 2
14542.128 2
14542.701 1
14543.273 1
14543.846 2
14544.419 1
14544.992 2
14545.565 5
14546.137 1
14546.710 3
14547.283 3
14547.856 4
14548.429 4
14549.002 3
14549.575 1
14550.148 3
14550.721 1
14551.293 2
14551.866 2
14552.439 1
14553.012 1
14553.585 0
14554.158 0
14554.731 5
14555.304 0
14555.877 0
14556.450 2
14557.023 5
14557.597 5
14558.170 0
14558.743 1
14559.316 2
14559.889 0
14560.462 1
14561.035 3
14561.608 7
14562.181 0
14562.755 1
14563.328 2
14563.901 2
14564.474 0
14565.047 2
14565.621 1
14566.194 1
14566.767 3
14567.340 4
14567.914 4
14568.487 1
14569.060 0
14569.633 3
14570.207 1
14570.780 1
14571.353 2
14571.927 1
14572.500 3
14573.073 1
14573.647 1
14574.220 0
14574.794 1
14575.367 2
14575.940 0
14576.514 1
14577.087 3
14577.661 2
14578.234 3
14578.808 2
14579.381 2
14579.955 1
14580.528 1
14581.102 5
14581.675 4
14582.249 2
14582.822 1
14583.396 0
14583.969 2
14584.543 2
14585.117 0
14585.690 3
14586.264 1
14586.838 5
14587.411 6
14587.985 5
14588.559 1
14589.132 1
14589.706 1
14590.280 0
14590.853 0
14591.427 1
14592.001 0
14592.575 0
14593.148 2
14593.722 2
14594.296 1
14594.870 0
14595.443 2
14596.017 2
14596.591 2
14597.165 0
14597.739 0
14598.313 1
14598.887 0
14599.460 1
14600.034 4
14600.608 5
14601.182 4
14601.756 3
14602.330 1
14602.904 0
14603.478 0
14604.052 1
14604.626 1
14605.200 3
14605.774 1
14606.348 2
14606.922 3
14607.496 1
14608.070 3
14608.644 2
14609.218 2
14609.792 2
14610.366 1
14610.940 1
14611.515 1
14612.089 7
14612.663 5
14613.237 4
14613.811 4
14614.385 0
14614.960 0
14615.534 2
14616.108 1
14616.682 0
14617.256 5
14617.831 4
14618.405 2
14618.979 5
14619.553 2
14620.128 1
14620.702 3
14621.276 2
14621.851 3
14622.425 5
14622.999 3
14623.574 3
14624.148 1
14624.723 2
14625.297 0
14625.871 0
14626.446 0
14627.020 3
14627.595 2
14628.169 0
14628.744 3
14629.318 1
14629.892 1
14630.467 1
14631.041 0
14631.616 1
14632.191 0
14632.765 0
14633.340 2
14633.914 0
14634.489 1
14635.063 2
14635.638 0
14636.213 0
14636.787 1
14637.362 1
14637.936 1
14638.511 2
14639.086 1
14639.660 3
14640.235 3
14640.810 2
14641.385 11
14641.959 10
14642.534 2
14643.109 5
14643.683 3
14644.258 2
14644.833 1
14645.408 1
14645.983 0
14646.557 3
14647.132 6
14647.707 6
14648.282 1
14648.857 2
14649.432 0
14650.007 0
14650.581 0
14651.156 1
14651.731 3
14652.306 5
14652.881 4
14653.456 1
14654.031 0
14654.606 0
14655.181 0
14655.756 6
14656.331 1
14656.906 0
14657.481 0
14658.056 2
14658.631 1
14659.206 0
14659.781 12
14660.356 10
14660.931 6
14661.506 6
14662.082 4
14662.657 2
14663.232 1
14663.807 2
14664.382 3
14664.957 1
14665.533 9
14666.108 1
14666.683 3
14667.258 0
14667.833 1
14668.409 0
14668.984 3
14669.559 0
14670.134 1
14670.710 0
14671.285 0
14671.860 2
14672.436 1
14673.011 0
14673.586 1
14674.162 2
14674.737 2
14675.312 2
14675.888 1
14676.463 0
14677.039 0
14677.614 1
14678.189 0
14678.765 1
14679.340 4
14679.916 1
14680.491 2
14681.067 1
14681.642 5
14682.218 1
14682.793 2
14683.369 0
14683.944 3
14684.520 1
14685.096 1
14685.671 2
14686.247 0
14686.822 1
14687.398 3
14687.974 2
14688.549 7
14689.125 5
14689.701 1
14690.276 0
14690.852 1
14691.428 0
14692.003 2
14692.579 0
14693.155 4
14693.730 2
14694.306 1
14694.882 2
14695.458 0
14696.034 1
14696.609 2
14697.185 0
14697.761 1
14698.337 2
14698.913 0
14699.488 0
14700.064 0
14700.640 3
14701.216 4
14701.792 4
14702.368 5
14702.944 3
14703.520 0
14704.096 1
14704.672 1
14705.248 1
14705.824 4
14706.400 2
14706.976 0
14707.552 0
14708.128 2
14708.704 0
14709.280 0
14709.856 0
14710.432 1
14711.008 3
14711.584 2
14712.160 2
14712.736 0
14713.312 2
14713.888 3
14714.465 1
14715.041 3
14715.617 3
14716.193 3
14716.769 0
14717.345 1
14717.922 0
14718.498 0
14719.074 3
14719.650 5
14720.227 4
14720.803 1
14721.379 2
14721.955 0
14722.532 0
14723.108 7
14723.684 7
14724.261 4
14724.837 1
14725.413 0
14725.990 1
14726.566 0
14727.143 0
14727.719 0
14728.295 2
14728.872 4
14729.448 1
14730.025 4
14730.601 4
14731.178 4
14731.754 2
14732.331 3
14732.907 3
14733.484 1
14734.060 1
14734.637 2
14735.213 1
14735.790 0
14736.366 2
14736.943 1
14737.520 0
14738.096 1
14738.673 5
14739.250 3
14739.826 2
14740.403 1
14740.979 2
14741.556 4
14742.133 2
14742.710 2
14743.286 1
14743.863 2
14744.440 1
14745.016 1
14745.593 6
14746.170 1
14746.747 5
14747.324 4
14747.900 1
14748.477 0
14749.054 1
14749.631 1
14750.208 0
14750.785 1
14751.361 0
14751.938 2
14752.515 2
14753.092 1
14753.669 1
14754.246 3
14754.823 4
14755.400 4
14755.977 1
14756.554 1
14757.131 1
14757.708 0
14758.285 5
14758.862 3
14759.439 2
14760.016 2
14760.593 1
14761.170 3
14761.747 11
14762.324 8
14762.901 4
14763.478 2
14764.055 8
14764.632 3
14765.210 7
14765.787 5
14766.364 2
14766.941 2
14767.518 4
14768.095 2
14768.673 2
14769.250 5
14769.827 4
14770.404 4
14770.982 5
14771.559 2
14772.136 5
14772.713 5
14773.291 4
14773.868 0
14774.445 4
14775.023 3
14775.600 5
14776.177 3
14776.755 2
14777.332 8
14777.910 4
14778.487 5
14779.064 7
14779.642 4
14780.219 3
14780.797 4
14781.374 2
14781.952 2
14782.529 4
14783.107 2
14783.684 8
14784.262 4
14784.839 2
14785.417 2
14785.994 1
14786.572 3
14787.149 2
14787.727 1
14788.304 4
14788.882 1
14789.460 1
14790.037 3
14790.615 4
14791.193 3
14791.770 6
14792.348 9
14792.926 6
14793.503 2
14794.081 2
14794.659 4
14795.236 2
14795.814 1
14796.392 1
14796.970 4
14797.548 3
14798.125 3
14798.703 6
14799.281 2
14799.859 3
14800.437 6
14801.014 7
14801.592 4
14802.170 0
14802.748 0
14803.326 1
14803.904 2
14804.482 2
14805.060 0
14805.638 1
14806.215 1
14806.793 1
14807.371 4
14807.949 4
14808.527 4
14809.105 0
14809.683 3
14810.261 7
14810.839 5
14811.417 6
14811.995 0
14812.574 1
14813.152 0
14813.730 1
14814.308 4
14814.886 3
14815.464 0
14816.042 0
14816.620 4
14817.199 5
14817.777 2
14818.355 1
14818.933 3
14819.511 1
14820.089 3
14820.668 1
14821.246 3
14821.824 1
14822.402 1
14822.981 2
14823.559 1
14824.137 0
14824.716 1
14825.294 1
14825.872 0
14826.451 0
14827.029 0
14827.607 2
14828.186 0
14828.764 0
14829.342 3
14829.921 3
14830.499 0
14831.078 0
14831.656 0
14832.235 2
14832.813 6
14833.392 3
14833.970 4
14834.548 1
14835.127 5
14835.706 5
14836.284 2
14836.863 0
14837.441 3
14838.020 4
14838.598 3
14839.177 3
14839.755 2
14840.334 2
14840.913 3
14841.491 4
14842.070 2
14842.649 1
14843.227 0
14843.806 1
14844.385 5
14844.963 6
14845.542 5
14846.121 1
14846.700 3
14847.278 1
14847.857 1
14848.436 0
14849.015 3
14849.593 0
14850.172 1
14850.751 4
14851.330 3
14851.909 1
14852.487 3
14853.066 0
14853.645 1
14854.224 0
14854.803 2
14855.382 2
14855.961 0
14856.540 2
14857.119 1
14857.698 0
14858.277 1
14858.856 1
14859.435 0
14860.014 0
14860.593 0
14861.172 2
14861.751 0
14862.330 0
14862.909 2
14863.488 3
14864.067 1
14864.646 0
14865.225 4
14865.804 2
14866.383 3
14866.962 4
14867.541 0
14868.121 0
14868.700 1
14869.279 4
14869.858 3
14870.437 0
14871.017 1
14871.596 0
14872.175 1
14872.754 0
14873.333 2
14873.913 0
14874.492 0
14875.071 0
14875.651 2
14876.230 1
14876.809 5
14877.389 2
14877.968 0
14878.547 2
14879.127 0
14879.706 0
14880.285 0
14880.865 1
14881.444 2
14882.024 1
14882.603 2
14883.183 4
14883.762 6
14884.341 5
14884.921 0
14885.500 0
14886.080 4
14886.659 8
14887.239 7
14887.819 5
14888.398 2
14888.978 0
14889.557 5
14890.137 2
14890.716 2
14891.296 1
14891.876 0
14892.455 0
14893.035 1
14893.614 0
14894.194 0
14894.774 1
14895.354 4
14895.933 1
14896.513 0
14897.093 4
14897.672 4
14898.252 1
14898.832 1
14899.412 0
14899.991 0
14900.571 0
14901.151 0
14901.731 0
14902.311 1
14902.890 0
14903.470 0
14904.050 0
14904.630 0
14905.210 1
14905.790 0
14906.370 0
14906.950 0
14907.529 2
14908.109 0
14908.689 2
14909.269 5
14909.849 4
14910.429 1
14911.009 0
14911.589 1
14912.169 1
14912.749 0
14913.329 1
14913.909 7
14914.489 4
14915.069 2
14915.650 4
14916.230 0
14916.810 1
14917.390 3
14917.970 1
14918.550 0
14919.130 0
14919.710 0
14920.291 4
14920.871 0
14921.451 0
14922.031 0
14922.611 0
14923.192 3
14923.772 0
14924.352 0
14924.932 1
14925.513 5
14926.093 2
14926.673 1
14927.253 2
14927.834 1
14928.414 0
14928.994 0
14929.575 0
14930.155 0
14930.736 0
14931.316 0
14931.896 1
14932.477 0
14933.057 1
14933.638 4
14934.218 2
14934.798 3
14935.379 1
14935.959 0
14936.540 2
14937.120 6
14937.701 1
14938.281 0
14938.862 1
14939.442 1
14940.023 0
14940.604 1
14941.184 0
14941.765 2
14942.345 0
14942.926 0
14943.507 0
14944.087 1
14944.668 0
14945.249 0
14945.829 3
14946.410 3
14946.991 1
14947.571 3
14948.152 4
14948.733 5
14949.313 3
14949.894 1
14950.475 0
14951.056 0
14951.636 3
14952.217 2
14952.798 1
14953.379 1
14953.960 1
14954.541 1
14955.121 0
14955.702 1
14956.283 1
14956.864 2
14957.445 3
14958.026 2
14958.607 0
14959.188 1
14959.769 2
14960.350 1
14960.931 0
14961.511 1
14962.092 2
14962.673 1
14963.254 1
14963.835 0
14964.417 5
14964.998 5
14965.579 2
14966.160 2
14966.741 6
14967.322 10
14967.903 4
14968.484 2
14969.065 0
14969.646 0
14970.227 0
14970.809 2
14971.390 3
14971.971 2
14972.552 1
14973.133 0
14973.714 3
14974.296 2
14974.877 1
14975.458 1
14976.039 0
14976.621 0
14977.202 1
14977.783 2
14978.365 1
14978.946 0
14979.527 2
14980.109 1
14980.690 3
14981.271 6
14981.853 3
14982.434 0
14983.015 0
14983.597 0
14984.178 2
14984.760 2
14985.341 0
14985.922 0
14986.504 2
14987.085 0
14987.667 3
14988.248 3
14988.830 2
14989.411 2
14989.993 1
14990.574 2
14991.156 7
14991.738 4
14992.319 4
14992.901 3
14993.482 1
14994.064 1
14994.646 1
14995.227 3
14995.809 1
14996.390 2
14996.972 1
14997.554 2
14998.135 0
14998.717 0
14999.299 1
14999.881 0
15000.462 1
15001.044 3
15001.626 0
15002.208 0
15002.789 1
15003.371 1
15003.953 3
15004.535 10
15005.117 6
15005.698 3
15006.280 1
15006.862 1
15007.444 4
15008.026 6
15008.608 0
15009.190 3
15009.772 10
15010.353 10
15010.935 3
15011.517 4
15012.099 1
15012.681 2
15013.263 1
15013.845 1
15014.427 1
15015.009 5
15015.591 3
15016.173 0
15016.755 5
15017.337 2
15017.919 0
15018.502 2
15019.084 1
15019.666 1
15020.248 4
15020.830 3
15021.412 1
15021.994 2
15022.576 1
15023.159 1
15023.741 0
15024.323 1
15024.905 1
15025.487 6
15026.070 3
15026.652 4
15027.234 3
15027.816 0
15028.399 1
15028.981 1
15029.563 1
15030.146 5
15030.728 1
15031.310 0
15031.892 0
15032.475 0
15033.057 2
15033.640 7
15034.222 7
15034.804 2
15035.387 4
15035.969 1
15036.552 0
15037.134 2
15037.717 1
15038.299 3
15038.881 2
15039.464 3
15040.046 3
15040.629 6
15041.211 4
15041.794 0
15042.377 0
15042.959 0
15043.542 3
15044.124 6
15044.707 3
15045.289 0
15045.872 1
15046.455 2
15047.037 2
15047.620 2
15048.203 10
15048.785 8
15049.368 8
15049.951 6
15050.533 2
15051.116 3
15051.699 1
15052.281 1
15052.864 4
15053.447 0
15054.030 1
15054.613 1
15055.195 4
15055.778 2
15056.361 8
15056.944 8
15057.527 3
15058.109 8
15058.692 8
15059.275 9
15059.858 5
15060.441 2
15061.024 1
15061.607 0
15062.190 1
15062.773 0
15063.356 0
15063.939 0
15064.522 3
15065.105 2
15065.688 2
15066.271 1
15066.854 3
15067.437 3
15068.020 6
15068.603 4
15069.186 4
15069.769 1
15070.352 5
15070.935 4
15071.518 1
15072.101 4
15072.684 6
15073.267 9
15073.851 7
15074.434 4
15075.017 2
15075.600 5
15076.183 4
15076.767 3
15077.350 5
15077.933 8
15078.516 4
15079.100 5
15079.683 6
15080.266 3
15080.849 6
15081.433 11
15082.016 12
15082.599 13
15083.183 8
15083.766 4
15084.349 5
15084.933 3
15085.516 14
15086.099 10
15086.683 3
15087.266 11
15087.850 5
15088.433 3
15089.017 4
15089.600 7
15090.184 8
15090.767 7
15091.350 3
15091.934 6
15092.518 7
15093.101 11
15093.685 8
15094.268 11
15094.852 11
15095.435 7
15096.019 8
15096.602 6
15097.186 7
15097.770 7
15098.353 11
15098.937 8
15099.521 8
15100.104 23
15100.688 24
15101.272 15
15101.855 12
15102.439 5
15103.023 11
15103.606 10
15104.190 11
15104.774 10
15105.358 13
15105.941 19
15106.525 17
15107.109 15
15107.693 4
15108.277 7
15108.861 9
15109.444 14
15110.028 21
15110.612 21
15111.196 23
15111.780 17
15112.364 22
15112.948 26
15113.532 29
15114.116 34
15114.699 33
15115.283 34
15115.867 38
15116.451 51
15117.035 43
15117.619 40
15118.203 49
15118.787 63
15119.371 71
15119.955 60
15120.540 75
15121.124 81
15121.708 95
15122.292 95
15122.876 110
15123.460 114
15124.044 114
15124.628 107
15125.212 118
15125.797 116
15126.381 127
15126.965 127
15127.549 113
15128.133 110
15128.718 130
15129.302 115
15129.886 105
15130.470 112
15131.054 110
15131.639 107
15132.223 114
15132.807 111
15133.392 91
15133.976 69
15134.560 77
15135.145 67
15135.729 40
15136.313 37
15136.898 42
15137.482 28
15138.066 29
15138.651 21
15139.235 15
15139.820 18
15140.404 15
15140.989 13
15141.573 14
15142.158 12
15142.742 11
15143.327 7
15143.911 8
15144.496 8
15145.080 8
15145.665 7
15146.249 6
15146.834 7
15147.418 12
15148.003 4
15148.588 2
15149.172 3
15149.757 2
15150.341 1
15150.926 3
15151.511 5
15152.095 5
15152.680 9
15153.265 7
15153.849 2
15154.434 2
15155.019 3
15155.604 7
15156.188 7
15156.773 3
15157.358 0
15157.943 1
15158.528 2
15159.112 2
15159.697 2
15160.282 4
15160.867 5
15161.452 11
15162.036 8
15162.621 1
15163.206 2
15163.791 2
15164.376 3
15164.961 5
15165.546 8
15166.131 7
15166.716 4
15167.301 3
15167.886 6
15168.471 3
15169.056 2
15169.641 4
15170.226 5
15170.811 0
15171.396 2
15171.981 4
15172.566 1
15173.151 4
15173.736 4
15174.321 4
15174.906 6
15175.491 6
15176.077 1
15176.662 0
15177.247 0
15177.832 2
15178.417 2
15179.002 3
15179.588 1
15180.173 3
15180.758 4
15181.343 7
15181.928 2
15182.514 0
15183.099 0
15183.684 2
15184.270 4
15184.855 2
15185.440 3
15186.025 1
15186.611 5
15187.196 4
15187.782 9
15188.367 6
15188.952 2
15189.538 1
15190.123 0
15190.708 5
15191.294 1
15191.879 1
15192.465 0
15193.050 0
15193.636 0
15194.221 3
15194.807 1
15195.392 5
15195.978 1
15196.563 0
15197.149 2
15197.734 3
15198.320 3
15198.905 1
15199.491 3
15200.077 7
15200.662 1
15201.248 0
15201.834 1
15202.419 4
15203.005 3
15203.590 2
15204.176 1
15204.762 4
15205.348 2
15205.933 1
15206.519 2
15207.105 3
15207.690 0
15208.276 1
15208.862 0
15209.448 0
15210.033 2
15210.619 0
15211.205 0
15211.791 2
15212.377 4
15212.963 1
15213.548 0
15214.134 0
15214.720 0
15215.306 1
15215.892 2
15216.478 0
15217.064 3
15217.650 2
15218.236 3
15218.822 2
15219.408 2
15219.994 1
15220.580 2
15221.166 1
15221.752 4
15222.338 6
15222.924 5
15223.510 5
15224.096 7
15224.682 6
15225.268 5
15225.854 3
15226.440 2
15227.026 0
15227.612 4
15228.198 3
15228.785 3
15229.371 5
15229.957 7
15230.543 7
15231.129 2
15231.716 5
15232.302 2
15232.888 1
15233.474 4
15234.060 0
15234.647 0
15235.233 3
15235.819 8
15236.406 4
15236.992 0
15237.578 2
15238.165 3
15238.751 1
15239.337 2
15239.924 0
15240.510 5
15241.096 0
15241.683 3
15242.269 3
15242.856 4
15243.442 6
15244.028 3
15244.615 0
15245.201 1
15245.788 0
15246.374 0
15246.961 3
15247.547 1
15248.134 1
15248.720 1
15249.307 0
15249.894 3
15250.480 2
15251.067 1
15251.653 2
15252.240 0
15252.826 0
15253.413 0
15254.000 1
15254.586 4
15255.173 4
15255.760 3
15256.346 1
15256.933 1
15257.520 1
15258.106 4
15258.693 5
15259.280 0
15259.867 2
15260.453 0
15261.040 1
15261.627 1
15262.214 1
15262.801 5
15263.387 6
15263.974 2
15264.561 1
15265.148 1
15265.735 1
15266.322 4
15266.909 5
15267.495 3
15268.082 0
15268.669 7
15269.256 3
15269.843 3
15270.430 1
15271.017 2
15271.604 1
15272.191 2
15272.778 7
15273.365 10
15273.952 8
15274.539 2
15275.126 7
15275.713 7
15276.300 5
15276.887 2
15277.474 6
15278.061 5
15278.649 2
15279.236 3
15279.823 9
15280.410 4
15280.997 4
15281.584 3
15282.171 6
15282.759 5
15283.346 3
15283.933 1
15284.520 2
15285.108 2
15285.695 5
15286.282 2
15286.869 5
15287.457 4
15288.044 3
15288.631 4
15289.219 4
15289.806 2
15290.393 1
15290.981 5
15291.568 7
15292.155 3
15292.743 9
15293.330 13
15293.917 9
15294.505 7
15295.092 1
15295.680 1
15296.267 4
15296.855 2
15297.442 6
15298.030 6
15298.617 2
15299.205 1
15299.792 4
15300.380 7
15300.967 2
15301.555 1
15302.142 7
15302.730 6
15303.317 4
15303.905 3
15304.493 1
15305.080 4
15305.668 6
15306.256 5
15306.843 3
15307.431 5
15308.018 7
15308.606 6
15309.194 1
15309.782 1
15310.369 4
15310.957 4
15311.545 3
15312.133 1
15312.720 0
15313.308 2
15313.896 1
15314.484 4
15315.071 6
15315.659 2
15316.247 6
15316.835 2
15317.423 2
15318.011 4
15318.599 1
15319.186 0
15319.774 2
15320.362 5
15320.950 6
15321.538 4
15322.126 6
15322.714 7
15323.302 7
15323.890 3
15324.478 2
15325.066 0
15325.654 0
15326.242 0
15326.830 0
15327.418 1
15328.006 3
15328.594 7
15329.182 2
15329.770 3
15330.359 7
15330.947 2
15331.535 1
15332.123 10
15332.711 9
15333.299 8
15333.887 7
15334.476 3
15335.064 6
15335.652 2
15336.240 3
15336.828 3
15337.417 1
15338.005 3
15338.593 2
15339.181 0
15339.770 1
15340.358 3
15340.946 1
15341.535 3
15342.123 2
15342.711 4
15343.300 1
15343.888 4
15344.476 4
15345.065 4
15345.653 2
15346.242 6
15346.830 3
15347.418 2
15348.007 4
15348.595 5
15349.184 3
15349.772 3
15350.361 2
15350.949 2
15351.538 1
15352.126 3
15352.715 3
15353.303 3
15353.892 0
15354.481 1
15355.069 2
15355.658 0
15356.246 1
15356.835 1
15357.424 5
15358.012 2
15358.601 1
15359.189 0
15359.778 1
15360.367 0
15360.956 1
15361.544 2
15362.133 1
15362.722 1
15363.310 0
15363.899 2
15364.488 1
15365.077 4
15365.665 0
15366.254 0
15366.843 2
15367.432 4
15368.021 5
15368.610 7
15369.198 6
15369.787 5
15370.376 2
15370.965 1
15371.554 2
15372.143 4
15372.732 2
15373.321 3
15373.910 3
15374.499 1
15375.088 4
15375.676 1
15376.265 1
15376.854 0
15377.443 5
15378.032 3
15378.622 0
15379.211 4
15379.800 2
15380.389 1
15380.978 0
15381.567 3
15382.156 1
15382.745 1
15383.334 3
15383.923 6
15384.512 4
15385.102 2
15385.691 0
15386.280 0
15386.869 3
15387.458 0
15388.048 2
15388.637 3
15389.226 4
15389.815 2
15390.405 4
15390.994 3
15391.583 3
15392.172 5
15392.762 4
15393.351 4
15393.940 1
15394.530 2
15395.119 3
15395.708 4
15396.298 3
15396.887 0
15397.476 1
15398.066 2
15398.655 2
15399.245 0
15399.834 1
15400.424 1
15401.013 0
15401.603 1
15402.192 2
15402.782 1
15403.371 0
15403.961 0
15404.550 3
15405.140 1
15405.729 5
15406.319 2
15406.908 0
15407.498 1
15408.088 1
15408.677 0
15409.267 0
15409.856 3
15410.446 2
15411.036 1
15411.625 4
15412.215 7
15412.805 1
15413.394 2
15413.984 0
15414.574 0
15415.164 0
15415.753 1
15416.343 1
15416.933 0
15417.523 4
15418.112 3
15418.702 2
15419.292 0
15419.882 2
15420.472 5
15421.061 0
15421.651 0
15422.241 0
15422.831 0
15423.421 2
15424.011 0
15424.601 1
15425.191 0
15425.781 0
15426.371 2
15426.961 8
15427.551 7
15428.141 6
15428.731 4
15429.321 3
15429.911 6
15430.501 1
15431.091 3
15431.681 1
15432.271 1
15432.861 0
15433.451 0
15434.041 0
15434.631 4
15435.221 2
15435.811 1
15436.401 0
15436.992 0
15437.582 0
15438.172 1
15438.762 1
15439.352 8
15439.942 4
15440.533 0
15441.123 6
15441.713 2
15442.303 2
15442.894 2
15443.484 0
15444.074 2
15444.665 2
15445.255 5
15445.845 0
15446.436 6
15447.026 9
15447.616 3
15448.207 1
15448.797 0
15449.387 1
15449.978 1
15450.568 1
15451.159 0
15451.749 0
15452.339 1
15452.930 1
15453.520 0
15454.111 0
15454.701 0
15455.292 2
15455.882 2
15456.473 2
15457.063 7
15457.654 14
15458.245 9
15458.835 5
15459.426 1
15460.016 1
15460.607 0
15461.197 0
15461.788 7
15462.379 4
15462.969 2
15463.560 1
15464.151 2
15464.741 2
15465.332 0
15465.923 1
15466.514 2
15467.104 4
15467.695 4
15468.286 1
15468.876 1
15469.467 0
15470.058 0
15470.649 3
15471.240 0
15471.830 2
15472.421 0
15473.012 2
15473.603 3
15474.194 1
15474.785 0
15475.376 0
15475.966 0
15476.557 0
15477.148 0
15477.739 2
15478.330 4
15478.921 1
15479.512 1
15480.103 0
15480.694 0
15481.285 0
15481.876 1
15482.467 0
15483.058 2
15483.649 1
15484.240 0
15484.831 0
15485.422 0
15486.013 0
15486.605 2
15487.196 3
15487.787 3
15488.378 0
15488.969 1
15489.560 1
15490.151 0
15490.743 1
15491.334 0
15491.925 1
15492.516 0
15493.107 3
15493.699 1
15494.290 5
15494.881 10
15495.472 3
15496.064 4
15496.655 1
15497.246 0
15497.838 3
15498.429 0
15499.020 5
15499.612 4
15500.203 2
15500.794 3
15501.386 1
15501.977 6
15502.569 6
15503.160 5
15503.751 1
15504.343 0
15504.934 0
15505.526 1
15506.117 1
15506.709 2
15507.300 1
15507.892 0
15508.483 0
15509.075 1
15509.666 1
15510.258 1
15510.849 1
15511.441 2
15512.033 1
15512.624 0
15513.216 1
15513.807 1
15514.399 3
15514.991 2
15515.582 1
15516.174 0
15516.766 3
15517.357 0
15517.949 2
15518.541 1
15519.132 0
15519.724 0
15520.316 0
15520.908 0
15521.499 1
15522.091 3
15522.683 1
15523.275 0
15523.867 2
15524.458 1
15525.050 0
15525.642 0
15526.234 0
15526.826 3
15527.418 4
15528.010 2
15528.602 2
15529.193 2
15529.785 2
15530.377 2
15530.969 4
15531.561 0
15532.153 1
15532.745 3
15533.337 5
15533.929 11
15534.521 4
15535.113 2
15535.705 0
15536.297 0
15536.889 0
15537.481 1
15538.074 1
15538.666 2
15539.258 3
15539.850 4
15540.442 4
15541.034 1
15541.626 4
15542.218 1
15542.811 0
15543.403 0
15543.995 0
15544.587 1
15545.179 2
15545.772 0
15546.364 0
15546.956 0
15547.548 3
15548.141 1
15548.733 0
15549.325 0
15549.918 5
15550.510 2
15551.102 0
15551.695 0
15552.287 0
15552.879 1
15553.472 0
15554.064 1
15554.656 1
15555.249 3
15555.841 0
15556.434 2
15557.026 1
15557.619 2
15558.211 3
15558.804 1
15559.396 1
15559.989 1
15560.581 0
15561.174 2
15561.766 0
15562.359 2
15562.951 2
15563.544 0
15564.136 1
15564.729 3
15565.322 3
15565.914 2
15566.507 1
15567.099 0
15567.692 0
15568.285 1
15568.877 0
15569.470 1
15570.063 0
15570.656 1
15571.248 1
15571.841 0
15572.434 1
15573.026 1
15573.619 1
15574.212 0
15574.805 0
15575.398 3
15575.990 2
15576.583 1
15577.176 1
15577.769 0
15578.362 2
15578.955 2
15579.547 3
15580.140 2
15580.733 0
15581.326 2
15581.919 0
15582.512 3
15583.105 2
15583.698 2
15584.291 0
15584.884 0
15585.477 5
15586.070 7
15586.663 2
15587.256 1
15587.849 5
15588.442 0
15589.035 0
15589.628 0
15590.221 0
15590.814 2
15591.407 0
15592.000 0
15592.594 0
15593.187 1
15593.780 0
15594.373 0
15594.966 0
15595.559 0
15596.153 1
15596.746 0
15597.339 1
15597.932 2
15598.525 3
15599.119 0
15599.712 1
15600.305 2
15600.898 1
15601.492 1
15602.085 0
15602.678 0
15603.272 4
15603.865 5
15604.458 4
15605.052 2
15605.645 0
15606.239 2
15606.832 3
15607.425 3
15608.019 1
15608.612 2
15609.206 8
15609.799 5
15610.393 3
15610.986 0
15611.579 0
15612.173 0
15612.766 1
15613.360 0
15613.954 0
15614.547 3
15615.141 2
15615.734 0
15616.328 0
15616.921 0
15617.515 2
15618.109 1
15618.702 4
15619.296 2
15619.889 0
15620.483 2
15621.077 1
15621.670 6
15622.264 6
15622.858 5
15623.452 6
15624.045 2
15624.639 0
15625.233 2
15625.827 3
15626.420 2
15627.014 1
15627.608 2
15628.202 3
15628.795 1
15629.389 1
15629.983 2
15630.577 0
15631.171 2
15631.765 1
15632.359 1
15632.952 2
15633.546 4
15634.140 1
15634.734 3
15635.328 4
15635.922 1
15636.516 1
15637.110 1
15637.704 0
15638.298 1
15638.892 1
15639.486 0
15640.080 1
15640.674 6
15641.268 1
15641.862 2
15642.456 2
15643.050 0
15643.644 0
15644.239 0
15644.833 0
15645.427 0
15646.021 0
15646.615 2
15647.209 2
15647.803 0
15648.398 3
15648.992 2
15649.586 0
15650.180 1
15650.774 2
15651.369 0
15651.963 0
15652.557 2
15653.152 4
15653.746 3
15654.340 0
15654.934 1
15655.529 0
15656.123 1
15656.717 2
15657.312 1
15657.906 0
15658.501 1
15659.095 4
15659.689 6
15660.284 3
15660.878 1
15661.473 2
15662.067 2
15662.661 2
15663.256 4
15663.850 1
15664.445 1
15665.039 0
15665.634 4
15666.228 1
15666.823 3
15667.418 6
15668.012 3
15668.607 3
15669.201 2
15669.796 2
15670.390 1
15670.985 2
15671.580 1
15672.174 1
15672.769 1
15673.364 1
15673.958 0
15674.553 5
15675.148 4
15675.742 0
15676.337 0
15676.932 0
15677.527 0
15678.121 1
15678.716 2
15679.311 3
15679.906 0
15680.500 0
15681.095 1
15681.690 1
15682.285 0
15682.880 0
15683.475 2
15684.069 1
15684.664 0
15685.259 0
15685.854 3
15686.449 1
15687.044 1
15687.639 1
15688.234 0
15688.829 2
15689.424 2
15690.019 2
15690.614 1
15691.209 0
15691.804 1
15692.399 0
15692.994 0
15693.589 1
15694.184 3
15694.779 1
15695.374 0
15695.969 0
15696.564 0
15697.159 0
15697.754 4
15698.350 4
15698.945 2
15699.540 0
15700.135 2
15700.730 0
15701.325 0
15701.921 0
15702.516 2
15703.111 1
15703.706 1
15704.302 0
15704.897 1
15705.492 0
15706.087 2
15706.683 2
15707.278 0
15707.873 0
15708.469 1
15709.064 4
15709.659 1
15710.255 0
15710.850 2
15711.445 1
15712.041 0
15712.636 0
15713.232 1
15713.827 1
15714.423 2
15715.018 1
15715.613 1
15716.209 1
15716.804 5
15717.400 1
15717.995 0
15718.591 0
15719.186 3
15719.782 1
15720.378 0
15720.973 0
15721.569 0
15722.164 0
15722.760 2
15723.356 2
15723.951 2
15724.547 4
15725.142 1
15725.738 0
15726.334 0
15726.929 0
15727.525 2
15728.121 2
15728.717 3
15729.312 0
15729.908 0
15730.504 3
15731.100 2
15731.695 1
15732.291 5
15732.887 0
15733.483 0
15734.078 1
15734.674 2
15735.270 2
15735.866 1
15736.462 2
15737.058 3
15737.654 0
15738.249 0
15738.845 2
15739.441 5
15740.037 5
15740.633 8
15741.229 10
15741.825 4
15742.421 4
15743.017 4
15743.613 1
15744.209 0
15744.805 2
15745.401 2
15745.997 3
15746.593 0
15747.189 7
15747.785 0
15748.381 0
15748.977 3
15749.574 2
15750.170 3
15750.766 0
15751.362 0
15751.958 0
15752.554 1
15753.150 2
15753.747 6
15754.343 5
15754.939 3
15755.535 0
15756.132 2
15756.728 1
15757.324 4
15757.920 3
15758.517 1
15759.113 0
15759.709 2
15760.305 5
15760.902 5
15761.498 1
15762.094 1
15762.691 4
15763.287 2
15763.884 3
15764.480 2
15765.076 2
15765.673 1
15766.269 0
15766.866 1
15767.462 1
15768.059 4
15768.655 7
15769.251 2
15769.848 1
15770.444 0
15771.041 0
15771.638 0
15772.234 2
15772.831 2
15773.427 3
15774.024 6
15774.620 4
15775.217 2
15775.814 1
15776.410 1
15777.007 1
15777.603 0
15778.200 2
15778.797 0
15779.393 0
15779.990 1
15780.587 1
15781.183 0
15781.780 1
15782.377 1
15782.974 1
15783.570 3
15784.167 6
15784.764 4
15785.361 1
15785.958 3
15786.554 2
15787.151 2
15787.748 4
15788.345 1
15788.942 3
15789.539 1
15790.135 2
15790.732 2
15791.329 3
15791.926 0
15792.523 0
15793.120 2
15793.717 3
15794.314 0
15794.911 1
15795.508 4
15796.105 2
15796.702 0
15797.299 0
15797.896 1
15798.493 4
15799.090 2
15799.687 2
15800.284 3
15800.881 6
15801.478 2
15802.075 3
15802.672 3
15803.270 6
15803.867 2
15804.464 0
15805.061 0
15805.658 0
15806.255 1
15806.853 0
15807.450 1
15808.047 4
15808.644 3
15809.241 2
15809.839 0
15810.436 5
15811.033 0
15811.631 5
15812.228 5
15812.825 1
15813.422 0
15814.020 3
15814.617 2
15815.214 1
15815.812 0
15816.409 3
15817.007 3
15817.604 1
15818.201 4
15818.799 2
15819.396 1
15819.994 0
15820.591 0
15821.189 0
15821.786 3
15822.384 1
15822.981 1
15823.579 6
15824.176 4
15824.774 1
15825.371 0
15825.969 0
15826.566 6
15827.164 2
15827.761 3
15828.359 2
15828.957 14
15829.554 9
15830.152 6
15830.750 10
15831.347 5
15831.945 2
15832.543 1
15833.140 6
15833.738 9
15834.336 4
15834.933 2
15835.531 2
15836.129 1
15836.727 3
15837.324 4
15837.922 5
15838.520 1
15839.118 1
15839.716 3
15840.313 1
15840.911 0
15841.509 5
15842.107 5
15842.705 1
15843.303 3
15843.901 3
15844.499 5
15845.096 5
15845.694 4
15846.292 5
15846.890 6
15847.488 3
15848.086 2
15848.684 6
15849.282 5
15849.880 4
15850.478 11
15851.076 6
15851.674 6
15852.272 1
15852.870 2
15853.468 1
15854.067 2
15854.665 6
15855.263 6
15855.861 2
15856.459 7
15857.057 3
15857.655 5
15858.253 12
15858.852 14
15859.450 10
15860.048 9
15860.646 9
15861.244 3
15861.843 10
15862.441 9
15863.039 8
15863.637 7
15864.236 7
15864.834 7
15865.432 6
15866.031 1
15866.629 5
15867.227 0
15867.826 5
15868.424 10
15869.022 12
15869.621 10
15870.219 11
15870.818 6
15871.416 6
15872.014 4
15872.613 0
15873.211 5
15873.810 1
15874.408 5
15875.007 5
15875.605 6
15876.204 4
15876.802 6
15877.401 1
15877.999 6
15878.598 7
15879.196 9
15879.795 7
15880.394 4
15880.992 4
15881.591 5
15882.189 5
15882.788 5
15883.387 6
15883.985 4
15884.584 8
15885.183 4
15885.781 4
15886.380 2
15886.979 1
15887.577 4
15888.176 1
15888.775 1
15889.374 1
15889.972 3
15890.571 6
15891.170 3
15891.769 1
15892.368 4
15892.966 3
15893.565 1
15894.164 2
15894.763 7
15895.362 4
15895.961 5
15896.560 4
15897.158 3
15897.757 2
15898.356 2
15898.955 1
15899.554 4
15900.153 1
15900.752 1
15901.351 2
15901.950 1
15902.549 4
15903.148 3
15903.747 0
15904.346 1
15904.945 1
15905.544 1
15906.143 0
15906.742 2
15907.342 1
15907.941 3
15908.540 7
15909.139 6
15909.738 2
15910.337 3
15910.936 1
15911.535 1
15912.135 1
15912.734 3
15913.333 2
15913.932 1
15914.532 1
15915.131 2
15915.730 2
15916.329 1
15916.929 1
15917.528 2
15918.127 4
15918.726 0
15919.326 2
15919.925 1
15920.524 5
15921.124 5
15921.723 4
15922.323 1
15922.922 1
15923.521 5
15924.121 5
15924.720 1
15925.320 2
15925.919 0
15926.518 0
15927.118 0
15927.717 1
15928.317 1
15928.916 1
15929.516 2
15930.115 5
15930.715 5
15931.314 3
15931.914 0
15932.514 0
15933.113 1
15933.713 1
15934.312 2
15934.912 3
15935.512 3
15936.111 3
15936.711 3
15937.311 0
15937.910 1
15938.510 0
15939.110 3
15939.709 3
15940.309 1
15940.909 3
15941.508 1
15942.108 1
15942.708 1
15943.308 0
15943.908 4
15944.507 1
15945.107 0
15945.707 1
15946.307 0
15946.907 0
15947.506 1
15948.106 9
15948.706 6
15949.306 3
15949.906 2
15950.506 1
15951.106 0
15951.706 2
15952.306 0
15952.906 1
15953.506 0
15954.106 2
15954.706 2
15955.306 0
15955.906 1
15956.506 3
15957.106 5
15957.706 8
15958.306 4
15958.906 2
15959.506 0
15960.106 1
15960.706 1
15961.306 0
15961.906 3
15962.506 4
15963.107 5
15963.707 10
15964.307 10
15964.907 8
15965.507 6
15966.107 0
15966.708 1
15967.308 5
15967.908 5
15968.508 15
15969.109 11
15969.709 12
15970.309 4
15970.909 8
15971.510 4
15972.110 0
15972.710 1
15973.311 0
15973.911 1
15974.511 0
15975.112 1
15975.712 1
15976.313 2
15976.913 5
15977.513 8
15978.114 2
15978.714 2
15979.315 1
15979.915 3
15980.516 5
15981.116 3
15981.717 2
15982.317 4
15982.918 4
15983.518 3
15984.119 4
15984.719 1
15985.320 0
15985.920 5
15986.521 4
15987.122 2
15987.722 0
15988.323 3
15988.923 4
15989.524 6
15990.125 1
15990.725 1
15991.326 0
15991.927 0
15992.527 3
15993.128 9
15993.729 3
15994.330 4
15994.930 5
15995.531 4
15996.132 0
15996.733 1
15997.333 3
15997.934 1
15998.535 1
15999.136 2
15999.737 3
16000.338 0
16000.938 0
16001.539 1
16002.140 0
16002.741 3
16003.342 1
16003.943 1
16004.544 1
16005.145 5
16005.746 8
16006.347 2
16006.948 1
16007.549 4
16008.150 3
16008.751 7
16009.352 5
16009.953 5
16010.554 3
16011.155 2
16011.756 2
16012.357 5
16012.958 2
16013.559 10
16014.160 4
16014.761 3
16015.362 1
16015.963 5
16016.565 4
16017.166 1
16017.767 3
16018.368 4
16018.969 0
16019.571 3
16020.172 2
16020.773 2
16021.374 0
16021.975 0
16022.577 0
16023.178 0
16023.779 2
16024.381 2
16024.982 2
16025.583 2
16026.185 5
16026.786 0
16027.387 1
16027.989 3
16028.590 4
16029.191 3
16029.793 2
16030.394 1
16030.996 2
16031.597 3
16032.198 1
16032.800 3
16033.401 3
16034.003 0
16034.604 0
16035.206 6
16035.807 2
16036.409 2
16037.010 3
16037.612 2
16038.214 0
16038.815 1
16039.417 2
16040.018 1
16040.620 2
16041.222 4
16041.823 3
16042.425 2
16043.026 3
16043.628 5
16044.230 2
16044.831 1
16045.433 1
16046.035 4
16046.637 3
16047.238 7
16047.840 11
16048.442 5
16049.044 0
16049.645 4
16050.247 3
16050.849 2
16051.451 5
16052.052 4
16052.654 2
16053.256 3
16053.858 2
16054.460 1
16055.062 0
16055.664 0
16056.266 0
16056.867 0
16057.469 1
16058.071 3
16058.673 2
16059.275 3
16059.877 5
16060.479 4
16061.081 1
16061.683 1
16062.285 1
16062.887 12
16063.489 8
16064.091 11
16064.693 4
16065.295 0
16065.897 3
16066.499 3
16067.102 2
16067.704 3
16068.306 4
16068.908 4
16069.510 1
16070.112 7
16070.714 4
16071.317 0
16071.919 0
16072.521 0
16073.123 1
16073.725 1
16074.328 1
16074.930 0
16075.532 5
16076.134 1
16076.737 0
16077.339 2
16077.941 2
16078.544 2
16079.146 2
16079.748 3
16080.351 4
16080.953 1
16081.555 3
16082.158 1
16082.760 1
16083.363 8
16083.965 3
16084.567 2
16085.170 3
16085.772 1
16086.375 2
16086.977 4
16087.580 6
16088.182 3
16088.785 0
16089.387 0
16089.990 1
16090.592 1
16091.195 1
16091.797 0
16092.400 3
16093.003 2
16093.605 1
16094.208 0
16094.810 0
16095.413 0
16096.016 2
16096.618 3
16097.221 5
16097.824 1
16098.426 0
16099.029 0
16099.632 1
16100.234 4
16100.837 1
16101.440 0
16102.043 0
16102.645 2
16103.248 0
16103.851 1
16104.454 2
16105.057 0
16105.659 2
16106.262 2
16106.865 2
16107.468 2
16108.071 0
16108.674 0
16109.277 0
16109.880 0
16110.482 0
16111.085 0
16111.688 0
16112.291 0
16112.894 0
16113.497 0
16114.100 1
16114.703 0
16115.306 1
16115.909 0
16116.512 2
16117.115 0
16117.718 0
16118.321 2
16118.924 5
16119.528 1
16120.131 0
16120.734 0
16121.337 0
16121.940 4
16122.543 2
16123.146 1
16123.749 1
16124.353 0
16124.956 1
16125.559 2
16126.162 4
16126.765 3
16127.369 1
16127.972 4
16128.575 2
16129.178 1
16129.782 3
16130.385 1
16130.988 1
16131.592 0
16132.195 2
16132.798 12
16133.402 11
16134.005 7
16134.608 4
16135.212 3
16135.815 0
16136.418 1
16137.022 0
16137.625 2
16138.229 2
16138.832 2
16139.436 1
16140.039 0
16140.643 2
16141.246 1
16141.850 1
16142.453 1
16143.057 2
16143.660 0
16144.264 0
16144.867 0
16145.471 0
16146.074 5
16146.678 2
16147.282 1
16147.885 0
16148.489 1
16149.092 0
16149.696 1
16150.300 1
16150.903 0
16151.507 0
16152.111 1
16152.715 1
16153.318 2
16153.922 3
16154.526 0
16155.129 0
16155.733 0
16156.337 2
16156.941 2
16157.545 2
16158.148 0
16158.752 0
16159.356 0
16159.960 0
16160.564 2
16161.168 5
16161.771 5
16162.375 1
16162.979 1
16163.583 1
16164.187 0
16164.791 1
16165.395 3
16165.999 3
16166.603 2
16167.207 2
16167.811 4
16168.415 0
16169.019 0
16169.623 5
16170.227 6
16170.831 0
16171.435 0
16172.039 1
16172.643 5
16173.247 12
16173.851 6
16174.455 3
16175.060 1
16175.664 1
16176.268 0
16176.872 0
16177.476 1
16178.080 2
16178.685 2
16179.289 1
16179.893 0
16180.497 0
16181.101 0
16181.706 2
16182.310 1
16182.914 1
16183.518 1
16184.123 0
16184.727 0
16185.331 1
16185.936 2
16186.540 6
16187.144 3
16187.749 3
16188.353 3
16188.958 6
16189.562 4
16190.166 1
16190.771 0
16191.375 0
16191.980 0
16192.584 1
16193.189 2
16193.793 1
16194.397 0
16195.002 1
16195.606 1
16196.211 4
16196.816 2
16197.420 0
16198.025 0
16198.629 0
16199.234 3
16199.838 6
16200.443 5
16201.048 2
16201.652 5
16202.257 5
16202.861 5
16203.466 2
16204.071 3
16204.675 2
16205.280 0
16205.885 3
16206.490 2
16207.094 0
16207.699 1
16208.304 1
16208.909 2
16209.513 4
16210.118 3
16210.723 5
16211.328 0
16211.932 0
16212.537 4
16213.142 5
16213.747 2
16214.352 1
16214.957 1
16215.562 0
16216.166 2
16216.771 1
16217.376 2
16217.981 0
16218.586 4
16219.191 4
16219.796 4
16220.401 12
16221.006 11
16221.611 4
16222.216 4
16222.821 1
16223.426 4
16224.031 3
16224.636 1
16225.241 7
16225.846 10
16226.451 3
16227.056 2
16227.662 1
16228.267 2
16228.872 2
16229.477 0
16230.082 0
16230.687 1
16231.292 2
16231.898 4
16232.503 4
16233.108 1
16233.713 0
16234.319 0
16234.924 1
16235.529 1
16236.134 0
16236.740 1
16237.345 0
16237.950 0
16238.555 0
16239.161 2
16239.766 2
16240.371 1
16240.977 0
16241.582 1
16242.188 0
16242.793 0
16243.398 0
16244.004 0
16244.609 3
16245.215 4
16245.820 3
16246.426 0
16247.031 1
16247.636 1
16248.242 0
16248.847 1
16249.453 0
16250.058 1
16250.664 1
16251.270 0
16251.875 0
16252.481 0
16253.086 0
16253.692 0
16254.297 2
16254.903 2
16255.509 2
16256.114 1
16256.720 1
16257.326 1
16257.931 0
16258.537 0
16259.143 7
16259.748 3
16260.354 2
16260.960 6
16261.566 4
16262.171 1
16262.777 1
16263.383 5
16263.989 1
16264.594 1
16265.200 1
16265.806 0
16266.412 0
16267.018 0
16267.624 1
16268.230 0
16268.835 3
16269.441 4
16270.047 3
16270.653 2
16271.259 1
16271.865 3
16272.471 6
16273.077 2
16273.683 2
16274.289 3
16274.895 5
16275.501 1
16276.107 1
16276.713 2
16277.319 3
16277.925 2
16278.531 1
16279.137 1
16279.743 0
16280.349 2
16280.955 7
16281.561 6
16282.168 5
16282.774 2
16283.380 0
16283.986 1
16284.592 4
16285.198 3
16285.805 8
16286.411 11
16287.017 7
16287.623 6
16288.229 1
16288.836 1
16289.442 2
16290.048 4
16290.654 2
16291.261 1
16291.867 1
16292.473 0
16293.080 2
16293.686 1
16294.292 0
16294.899 5
16295.505 1
16296.112 1
16296.718 1
16297.324 1
16297.931 1
16298.537 5
16299.144 1
16299.750 2
16300.357 0
16300.963 0
16301.569 1
16302.176 1
16302.782 0
16303.389 1
16303.996 3
16304.602 5
16305.209 3
16305.815 4
16306.422 3
16307.028 4
16307.635 0
16308.242 1
16308.848 0
16309.455 1
16310.061 2
16310.668 0
16311.275 2
16311.881 1
16312.488 2
16313.095 0
16313.702 0
16314.308 0
16314.915 0
16315.522 0
16316.129 2
16316.735 1
16317.342 6
16317.949 7
16318.556 4
16319.163 2
16319.769 2
16320.376 3
16320.983 0
16321.590 0
16322.197 0
16322.804 0
16323.411 5
16324.017 5
16324.624 2
16325.231 3
16325.838 3
16326.445 0
16327.052 0
16327.659 0
16328.266 0
16328.873 0
16329.480 0
16330.087 0
16330.694 2
16331.301 1
16331.908 0
16332.515 1
16333.122 0
16333.729 0
16334.337 1
16334.944 3
16335.551 3
16336.158 1
16336.765 2
16337.372 1
16337.979 1
16338.587 2
16339.194 5
16339.801 1
16340.408 0
16341.015 3
16341.623 0
16342.230 0
16342.837 2
16343.444 1
16344.052 1
16344.659 1
16345.266 0
16345.874 0
16346.481 0
16347.088 0
16347.696 0
16348.303 4
16348.910 6
16349.518 3
16350.125 0
16350.732 0
16351.340 7
16351.947 3
16352.555 0
16353.162 2
16353.770 1
16354.377 1
16354.985 3
16355.592 2
16356.200 1
16356.807 1
16357.415 1
16358.022 0
16358.630 0
16359.237 0
16359.845 2
16360.452 1
16361.060 0
16361.668 2
16362.275 0
16362.883 0
16363.490 0
16364.098 3
16364.706 1
16365.313 3
16365.921 2
16366.529 0
16367.137 1
16367.744 1
16368.352 1
16368.960 1
16369.568 4
16370.175 2
16370.783 1
16371.391 1
16371.999 2
16372.606 2
16373.214 1
16373.822 7
16374.430 2
16375.038 1
16375.646 1
16376.254 1
16376.861 2
16377.469 0
16378.077 3
16378.685 2
16379.293 0
16379.901 2
16380.509 0
16381.117 4
16381.725 1
16382.333 0
16382.941 1
16383.549 0
16384.157 0
16384.765 0
16385.373 2
16385.981 0
16386.589 2
16387.197 2
16387.805 0
16388.413 0
16389.022 2
16389.630 2
16390.238 0
16390.846 1
16391.454 2
16392.062 2
16392.670 3
16393.279 3
16393.887 5
16394.495 0
16395.103 2
16395.712 0
16396.320 0
16396.928 0
16397.536 0
16398.145 4
16398.753 2
16399.361 0
16399.970 0
16400.578 0
16401.186 0
16401.795 1
16402.403 0
16403.011 0
16403.620 1
16404.228 0
16404.837 1
16405.445 0
16406.053 1
16406.662 0
16407.270 0
16407.879 0
16408.487 1
16409.096 3
16409.704 1
16410.313 2
16410.921 4
16411.530 3
16412.138 1
16412.747 1
16413.355 1
16413.964 3
16414.573 2
16415.181 4
16415.790 4
16416.398 2
16417.007 0
16417.616 0
16418.224 5
16418.833 5
16419.442 2
16420.050 1
16420.659 2
16421.268 6
16421.877 1
16422.485 4
16423.094 2
16423.703 0
16424.312 2
16424.920 0
16425.529 0
16426.138 1
16426.747 3
16427.356 0
16427.964 1
16428.573 0
16429.182 2
16429.791 4
16430.400 3
16431.009 2
16431.618 0
16432.227 0
16432.836 0
16433.444 0
16434.053 4
16434.662 1
16435.271 2
16435.880 1
16436.489 1
16437.098 1
16437.707 3
16438.316 1
16438.925 1
16439.534 1
16440.144 3
16440.753 2
16441.362 0
16441.971 0
16442.580 3
16443.189 6
16443.798 0
16444.407 1
16445.016 2
16445.626 4
16446.235 0
16446.844 0
16447.453 1
16448.062 1
16448.672 0
16449.281 0
16449.890 2
16450.499 3
16451.109 4
16451.718 3
16452.327 2
16452.937 0
16453.546 1
16454.155 1
16454.764 1
16455.374 4
16455.983 2
16456.593 0
16457.202 1
16457.811 0
16458.421 0
16459.030 1
16459.640 1
16460.249 3
16460.858 1
16461.468 4
16462.077 3
16462.687 0
16463.296 0
16463.906 4
16464.515 3
16465.125 1
16465.734 0
16466.344 3
16466.954 0
16467.563 1
16468.173 1
16468.782 0
16469.392 1
16470.002 4
16470.611 0
16471.221 1
16471.830 0
16472.440 1
16473.050 2
16473.659 1
16474.269 0
16474.879 1
16475.489 1
16476.098 1
16476.708 0
16477.318 0
16477.928 1
16478.537 2
16479.147 3
16479.757 1
16480.367 3
16480.977 1
16481.586 0
16482.196 2
16482.806 3
16483.416 5
16484.026 6
16484.636 2
16485.246 4
16485.856 4
16486.466 1
16487.075 1
16487.685 0
16488.295 1
16488.905 6
16489.515 6
16490.125 4
16490.735 0
16491.345 1
16491.955 0
16492.565 1
16493.175 2
16493.785 2
16494.396 0
16495.006 0
16495.616 7
16496.226 2
16496.836 0
16497.446 1
16498.056 1
16498.666 1
16499.277 2
16499.887 0
16500.497 0
16501.107 2
16501.717 2
16502.327 0
16502.938 2
16503.548 2
16504.158 0
16504.768 2
16505.379 0
16505.989 1
16506.599 2
16507.210 0
16507.820 1
16508.430 1
16509.041 0
16509.651 1
16510.261 4
16510.872 3
16511.482 1
16512.093 0
16512.703 1
16513.313 1
16513.924 1
16514.534 1
16515.145 5
16515.755 10
16516.366 5
16516.976 6
16517.587 2
16518.197 1
16518.808 0
16519.418 0
16520.029 2
16520.639 2
16521.250 3
16521.860 0
16522.471 0
16523.082 2
16523.692 1
16524.303 0
16524.913 0
16525.524 5
16526.135 3
16526.745 1
16527.356 1
16527.967 1
16528.578 4
16529.188 1
16529.799 2
16530.410 0
16531.020 3
16531.631 2
16532.242 2
16532.853 2
16533.464 0
16534.074 1
16534.685 2
16535.296 2
16535.907 0
16536.518 0
16537.129 1
16537.739 4
16538.350 3
16538.961 6
16539.572 1
16540.183 0
16540.794 3
16541.405 2
16542.016 2
16542.627 2
16543.238 6
16543.849 1
16544.460 0
16545.071 2
16545.682 0
16546.293 0
16546.904 1
16547.515 3
16548.126 9
16548.737 3
16549.348 3
16549.959 0
16550.570 1
16551.182 0
16551.793 0
16552.404 0
16553.015 1
16553.626 1
16554.237 3
16554.849 3
16555.460 0
16556.071 1
16556.682 1
16557.293 0
16557.905 1
16558.516 0
16559.127 0
16559.738 2
16560.350 3
16560.961 2
16561.572 4
16562.184 0
16562.795 1
16563.406 0
16564.018 1
16564.629 1
16565.240 1
16565.852 5
16566.463 4
16567.075 7
16567.686 11
16568.298 8
16568.909 3
16569.520 2
16570.132 0
16570.743 2
16571.355 1
16571.966 0
16572.578 1
16573.189 0
16573.801 1
16574.413 1
16575.024 2
16575.636 1
16576.247 1
16576.859 2
16577.470 3
16578.082 0
16578.694 1
16579.305 1
16579.917 2
16580.529 0
16581.140 0
16581.752 1
16582.364 0
16582.975 1
16583.587 0
16584.199 0
16584.811 4
16585.422 1
16586.034 1
16586.646 1
16587.258 3
16587.870 1
16588.481 2
16589.093 4
16589.705 1
16590.317 0
16590.929 2
16591.541 0
16592.152 0
16592.764 3
16593.376 9
16593.988 5
16594.600 3
16595.212 4
16595.824 2
16596.436 1
16597.048 3
16597.660 1
16598.272 1
16598.884 2
16599.496 1
16600.108 1
16600.720 0
16601.332 3
16601.944 6
16602.556 1
16603.168 0
16603.780 0
16604.392 1
16605.005 2
16605.617 3
16606.229 6
16606.841 4
16607.453 6
16608.065 1
16608.677 1
16609.290 2
16609.902 1
16610.514 2
16611.126 0
16611.739 0
16612.351 0
16612.963 2
16613.575 0
16614.188 1
16614.800 1
16615.412 1
16616.025 1
16616.637 0
16617.249 0
16617.862 1
16618.474 1
16619.086 3
16619.699 1
16620.311 2
16620.924 0
16621.536 0
16622.148 1
16622.761 2
16623.373 1
16623.986 3
16624.598 1
16625.211 1
16625.823 0
16626.436 0
16627.048 1
16627.661 0
16628.273 0
16628.886 0
16629.499 0
16630.111 0
16630.724 0
16631.336 0
16631.949 0
16632.562 0
16633.174 0
16633.787 2
16634.399 4
16635.012 3
16635.625 0
16636.238 0
16636.850 1
16637.463 0
16638.076 3
16638.688 2
16639.301 2
16639.914 2
16640.527 2
16641.139 3
16641.752 2
16642.365 0
16642.978 0
16643.591 1
16644.204 2
16644.816 2
16645.429 3
16646.042 4
16646.655 4
16647.268 1
16647.881 0
16648.494 1
16649.107 4
16649.720 6
16650.333 4
16650.946 0
16651.559 2
16652.172 2
16652.785 1
16653.398 1
16654.011 0
16654.624 0
16655.237 0
16655.850 6
16656.463 6
16657.076 3
16657.689 5
16658.302 7
16658.915 3
16659.528 1
16660.141 0
16660.755 1
16661.368 1
16661.981 0
16662.594 1
16663.207 0
16663.820 0
16664.434 1
16665.047 2
16665.660 5
16666.273 5
16666.887 3
16667.500 0
16668.113 0
16668.726 0
16669.340 7
16669.953 5
16670.566 2
16671.180 2
16671.793 3
16672.406 0
16673.020 1
16673.633 3
16674.247 2
16674.860 5
16675.473 1
16676.087 3
16676.700 1
16677.314 2
16677.927 5
16678.541 5
16679.154 4
16679.768 1
16680.381 1
16680.995 5
16681.608 5
16682.222 0
16682.835 0
16683.449 1
16684.062 0
16684.676 2
16685.290 3
16685.903 4
16686.517 0
16687.131 0
16687.744 1
16688.358 1
16688.971 2
16689.585 0
16690.199 1
16690.813 1
16691.426 2
16692.040 1
16692.654 4
16693.267 1
16693.881 0
16694.495 0
16695.109 0
16695.723 0
16696.336 2
16696.950 1
16697.564 3
16698.178 4
16698.792 1
16699.406 0
16700.019 2
16700.633 1
16701.247 1
16701.861 2
16702.475 0
16703.089 0
16703.703 4
16704.317 6
16704.931 7
16705.545 8
16706.159 4
16706.773 2
16707.387 2
16708.001 0
16708.615 0
16709.229 0
16709.843 0
16710.457 0
16711.071 1
16711.685 0
16712.299 0
16712.913 2
16713.527 4
16714.142 4
16714.756 6
16715.370 4
16715.984 4
16716.598 1
16717.212 1
16717.827 1
16718.441 2
16719.055 6
16719.669 3
16720.283 0
16720.898 0
16721.512 0
16722.126 0
16722.741 4
16723.355 4
16723.969 0
16724.583 3
16725.198 2
16725.812 1
16726.426 0
16727.041 0
16727.655 0
16728.270 0
16728.884 0
16729.498 1
16730.113 0
16730.727 2
16731.342 6
16731.956 2
16732.571 0
16733.185 1
16733.800 4
16734.414 5
16735.029 4
16735.643 5
16736.258 1
16736.872 1
16737.487 3
16738.101 3
16738.716 1
16739.331 1
16739.945 2
16740.560 0
16741.174 0
16741.789 6
16742.404 7
16743.018 1
16743.633 5
16744.248 4
16744.862 1
16745.477 2
16746.092 8
16746.707 7
16747.321 5
16747.936 15
16748.551 11
16749.166 4
16749.780 1
16750.395 1
16751.010 1
16751.625 3
16752.240 8
16752.854 3
16753.469 4
16754.084 2
16754.699 5
16755.314 2
16755.929 2
16756.544 6
16757.159 7
16757.774 5
16758.389 3
16759.004 5
16759.619 5
16760.233 3
16760.848 0
16761.463 1
16762.078 1
16762.694 0
16763.309 0
16763.924 2
16764.539 0
16765.154 1
16765.769 1
16766.384 2
16766.999 2
16767.614 3
16768.229 3
16768.844 3
16769.460 3
16770.075 5
16770.690 5
16771.305 2
16771.920 3
16772.535 1
16773.151 2
16773.766 0
16774.381 1
16774.996 4
16775.612 7
16776.227 5
16776.842 0
16777.457 3
16778.073 2
16778.688 1
16779.303 0
16779.919 0
16780.534 3
16781.149 2
16781.765 3
16782.380 6
16782.996 8
16783.611 13
16784.226 9
16784.842 7
16785.457 6
16786.073 7
16786.688 5
16787.304 9
16787.919 3
16788.535 2
16789.150 4
16789.766 7
16790.381 8
16790.997 2
16791.612 1
16792.228 2
16792.843 9
16793.459 7
16794.075 6
16794.690 8
16795.306 6
16795.922 7
16796.537 4
16797.153 8
16797.769 5
16798.384 0
16799.000 3
16799.616 11
16800.231 11
16800.847 6
16801.463 8
16802.078 9
16802.694 11
16803.310 6
16803.926 6
16804.542 9
16805.157 4
16805.773 10
16806.389 6
16807.005 0
16807.621 4
16808.237 1
16808.852 5
16809.468 6
16810.084 4
16810.700 8
16811.316 6
16811.932 5
16812.548 7
16813.164 8
16813.780 4
16814.396 10
16815.012 6
16815.628 3
16816.244 0
16816.860 2
16817.476 2
16818.092 1
16818.708 3
16819.324 2
16819.940 6
16820.556 7
16821.172 11
16821.788 10
16822.404 8
16823.021 8
16823.637 8
16824.253 6
16824.869 7
16825.485 3
16826.101 9
16826.718 7
16827.334 5
16827.950 9
16828.566 7
16829.183 2
16829.799 8
16830.415 17
16831.031 15
16831.648 14
16832.264 11
16832.880 15
16833.497 16
16834.113 12
16834.729 6
16835.346 5
16835.962 9
16836.578 18
16837.195 15
16837.811 10
16838.428 10
16839.044 7
16839.660 10
16840.277 19
16840.893 19
16841.510 18
16842.126 13
16842.743 19
16843.359 16
16843.976 13
16844.592 18
16845.209 13
16845.825 12
16846.442 9
16847.059 27
16847.675 23
16848.292 8
16848.908 10
16849.525 12
16850.142 14
16850.758 28
16851.375 20
16851.992 12
16852.608 17
16853.225 11
16853.842 12
16854.458 15
16855.075 12
16855.692 11
16856.308 19
16856.925 19
16857.542 27
16858.159 30
16858.776 25
16859.392 28
16860.009 29
16860.626 31
16861.243 28
16861.860 20
16862.477 14
16863.093 17
16863.710 24
16864.327 11
16864.944 26
16865.561 35
16866.178 33
16866.795 27
16867.412 31
16868.029 33
16868.646 31
16869.263 31
16869.880 40
16870.497 47
16871.114 43
16871.731 38
16872.348 35
16872.965 30
16873.582 31
16874.199 31
16874.816 34
16875.433 37
16876.050 53
16876.667 56
16877.284 55
16877.902 54
16878.519 47
16879.136 46
16879.753 44
16880.370 32
16880.987 40
16881.605 59
16882.222 57
16882.839 59
16883.456 68
16884.074 74
16884.691 75
16885.308 74
16885.925 68
16886.543 82
16887.160 87
16887.777 93
16888.395 108
16889.012 101
16889.629 99
16890.247 87
16890.864 91
16891.481 109
16892.099 101
16892.716 106
16893.334 118
16893.951 138
16894.569 133
16895.186 136
16895.803 134
16896.421 149
16897.038 147
16897.656 158
16898.273 176
16898.891 193
16899.508 204
16900.126 173
16900.744 189
16901.361 185
16901.979 170
16902.596 179
16903.214 181
16903.832 202
16904.449 194
16905.067 216
16905.684 247
16906.302 250
16906.920 262
16907.537 259
16908.155 224
16908.773 226
16909.391 253
16910.008 233
16910.626 226
16911.244 243
16911.862 292
16912.479 296
16913.097 321
16913.715 318
16914.333 296
16914.951 342
16915.568 363
16916.186 405
16916.804 384
16917.422 405
16918.040 415
16918.658 452
16919.276 486
16919.893 466
16920.511 536
16921.129 545
16921.747 505
16922.365 546
16922.983 535
16923.601 528
16924.219 561
16924.837 596
16925.455 676
16926.073 738
16926.691 755
16927.309 810
16927.927 827
16928.545 828
16929.163 891
16929.781 926
16930.400 1023
16931.018 1104
16931.636 1137
16932.254 1175
16932.872 1234
16933.490 1239
16934.108 1380
16934.727 1464
16935.345 1602
16935.963 1698
16936.581 1796
16937.199 1903
16937.818 2024
16938.436 2226
16939.054 2372
16939.672 2413
16940.291 2499
16940.909 2650
16941.527 2902
16942.146 3078
16942.764 3217
16943.382 3429
16944.001 3649
16944.619 3793
16945.237 4100
16945.856 4327
16946.474 4592
16947.093 4722
16947.711 4844
16948.329 5049
16948.948 5220
16949.566 5210
16950.185 5351
16950.803 5504
16951.422 5549
16952.040 5638
16952.659 5644
16953.277 5641
16953.896 5481
16954.514 5316
16955.133 5280
16955.751 5114
16956.370 4951
16956.989 4805
16957.607 4588
16958.226 4320
16958.844 4006
16959.463 3746
16960.082 3519
16960.700 3228
16961.319 3028
16961.938 2792
16962.556 2529
16963.175 2352
16963.794 2156
16964.412 1904
16965.031 1790
16965.650 1614
16966.269 1449
16966.887 1351
16967.506 1283
16968.125 1103
16968.744 954
16969.363 848
16969.981 782
16970.600 742
16971.219 693
16971.838 646
16972.457 589
16973.076 560
16973.695 505
16974.313 471
16974.932 418
16975.551 441
16976.170 397
16976.789 403
16977.408 403
16978.027 372
16978.646 305
16979.265 307
16979.884 318
16980.503 301
16981.122 278
16981.741 276
16982.360 249
16982.979 231
16983.598 236
16984.217 234
16984.837 232
16985.456 212
16986.075 216
16986.694 210
16987.313 197
16987.932 182
16988.551 163
16989.171 163
16989.790 171
16990.409 142
16991.028 145
16991.647 143
16992.267 127
16992.886 115
16993.505 107
16994.124 96
16994.744 107
16995.363 125
16995.982 125
16996.601 139
16997.221 123
16997.840 136
16998.459 133
16999.079 130
16999.698 131
17000.318 93
17000.937 86
17001.556 94
17002.176 85
17002.795 66
17003.415 60
17004.034 73
17004.654 78
17005.273 80
17005.892 73
17006.512 70
17007.131 83
17007.751 56
17008.370 62
17008.990 73
17009.610 70
17010.229 56
17010.849 64
17011.468 62
17012.088 60
17012.707 63
17013.327 74
17013.947 95
17014.566 74
17015.186 59
17015.806 44
17016.425 47
17017.045 54
17017.665 51
17018.284 51
17018.904 62
17019.524 54
17020.144 49
17020.763 54
17021.383 53
17022.003 43
17022.623 39
17023.242 36
17023.862 42
17024.482 46
17025.102 53
17025.722 46
17026.342 31
17026.961 31
17027.581 30
17028.201 31
17028.821 34
17029.441 29
17030.061 27
17030.681 34
17031.301 26
17031.921 22
17032.541 23
17033.161 31
17033.781 39
17034.401 42
17035.021 34
17035.641 25
17036.261 35
17036.881 34
17037.501 31
17038.121 27
17038.741 29
17039.361 25
17039.981 34
17040.601 33
17041.221 33
17041.842 33
17042.462 18
17043.082 23
17043.702 14
17044.322 12
17044.942 26
17045.563 11
17046.183 14
17046.803 9
17047.423 13
17048.043 15
17048.664 15
17049.284 15
17049.904 16
17050.525 18
17051.145 18
17051.765 27
17052.386 17
17053.006 15
17053.626 15
17054.247 17
17054.867 22
17055.487 23
17056.108 12
17056.728 13
17057.349 15
17057.969 23
17058.589 26
17059.210 45
17059.830 27
17060.451 17
17061.071 21
17061.692 12
17062.312 6
17062.933 17
17063.553 6
17064.174 8
17064.794 12
17065.415 8
17066.036 19
17066.656 18
17067.277 19
17067.897 13
17068.518 14
17069.139 14
17069.759 7
17070.380 7
17071.001 8
17071.621 9
17072.242 12
17072.863 8
17073.483 17
17074.104 23
17074.725 9
17075.346 12
17075.966 9
17076.587 15
17077.208 22
17077.829 30
17078.449 33
17079.070 26
17079.691 21
17080.312 22
17080.933 32
17081.554 18
17082.174 19
17082.795 15
17083.416 22
17084.037 27
17084.658 26
17085.279 13
17085.900 16
17086.521 12
17087.142 4
17087.763 13
17088.384 21
17089.005 24
17089.626 29
17090.247 21
17090.868 13
17091.489 27
17092.110 17
17092.731 23
17093.352 24
17093.973 24
17094.594 25
17095.215 28
17095.836 25
17096.458 16
17097.079 14
17097.700 21
17098.321 19
17098.942 12
17099.563 16
17100.185 17
17100.806 16
17101.427 18
17102.048 22
17102.670 23
17103.291 19
17103.912 10
17104.533 26
17105.155 30
17105.776 18
17106.397 18
17107.019 27
17107.640 29
17108.261 27
17108.883 24
17109.504 21
17110.125 21
17110.747 11
17111.368 14
17111.990 14
17112.611 28
17113.232 19
17113.854 22
17114.475 29
17115.097 23
17115.718 37
17116.340 46
17116.961 44
17117.583 38
17118.204 38
17118.826 33
17119.447 43
17120.069 38
17120.690 37
17121.312 46
17121.934 40
17122.555 37
17123.177 57
17123.798 44
17124.420 45
17125.042 38
17125.663 43
17126.285 32
17126.907 29
17127.528 53
17128.150 48
17128.772 63
17129.394 55
17130.015 45
17130.637 66
17131.259 65
17131.881 54
17132.502 63
17133.124 47
17133.746 33
17134.368 47
17134.990 61
17135.612 53
17136.233 55
17136.855 70
17137.477 56
17138.099 55
17138.721 48
17139.343 56
17139.965 59
17140.587 52
17141.209 75
17141.831 85
17142.453 70
17143.075 73
17143.697 80
17144.319 76
17144.941 106
17145.563 97
17146.185 75
17146.807 75
17147.429 84
17148.051 82
17148.673 97
17149.295 110
17149.917 116
17150.539 114
17151.161 122
17151.783 118
17152.406 124
17153.028 125
17153.650 128
17154.272 101
17154.894 88
17155.516 92
17156.139 106
17156.761 117
17157.383 114
17158.005 92
17158.628 100
17159.250 86
17159.872 99
17160.494 100
17161.117 91
17161.739 96
17162.361 99
17162.984 107
17163.606 105
17164.228 85
17164.851 79
17165.473 83
17166.096 75
17166.718 69
17167.340 73
17167.963 99
17168.585 92
17169.208 82
17169.830 75
17170.453 89
17171.075 89
17171.698 82
17172.320 92
17172.943 97
17173.565 90
17174.188 74
17174.810 62
17175.433 56
17176.055 61
17176.678 80
17177.301 71
17177.923 62
17178.546 63
17179.169 55
17179.791 55
17180.414 45
17181.037 40
17181.659 40
17182.282 44
17182.905 43
17183.527 44
17184.150 45
17184.773 42
17185.395 34
17186.018 22
17186.641 19
17187.264 25
17187.887 21
17188.509 23
17189.132 23
17189.755 13
17190.378 17
17191.001 16
17191.624 18
17192.246 18
17192.869 10
17193.492 8
17194.115 5
17194.738 12
17195.361 19
17195.984 17
17196.607 18
17197.230 17
17197.853 18
17198.476 18
17199.099 16
17199.722 21
17200.345 10
17200.968 24
17201.591 21
17202.214 11
17202.837 11
17203.460 11
17204.083 14
17204.706 19
17205.329 15
17205.952 17
17206.576 8
17207.199 11
17207.822 2
17208.445 9
17209.068 9
17209.691 6
17210.315 9
17210.938 6
17211.561 11
17212.184 12
17212.808 12
17213.431 10
17214.054 13
17214.677 14
17215.301 12
17215.924 5
17216.547 4
17217.171 5
17217.794 8
17218.417 5
17219.041 8
17219.664 7
17220.287 9
17220.911 8
17221.534 8
17222.158 14
17222.781 13
17223.404 12
17224.028 11
17224.651 12
17225.275 11
17225.898 9
17226.522 10
17227.145 14
17227.769 8
17228.392 7
17229.016 11
17229.639 8
17230.263 9
17230.887 4
17231.510 5
17232.134 5
17232.757 10
17233.381 14
17234.005 11
17234.628 10
17235.252 5
17235.875 10
17236.499 5
17237.123 6
17237.747 3
17238.370 4
17238.994 6
17239.618 12
17240.241 17
17240.865 11
17241.489 4
17242.113 3
17242.737 2
17243.360 3
17243.984 3
17244.608 4
17245.232 6
17245.856 4
17246.479 3
17247.103 5
17247.727 9
17248.351 5
17248.975 0
17249.599 4
17250.223 5
17250.847 7
17251.471 25
17252.095 22
17252.719 20
17253.343 11
17253.967 5
17254.591 8
17255.215 6
17255.839 5
17256.463 7
17257.087 4
17257.711 4
17258.335 10
17258.959 1
17259.583 6
17260.207 3
17260.831 3
17261.455 2
17262.080 4
17262.704 6
17263.328 1
17263.952 1
17264.576 4
17265.200 7
17265.825 12
17266.449 5
17267.073 2
17267.697 4
17268.321 4
17268.946 5
17269.570 11
17270.194 11
17270.819 9
17271.443 8
17272.067 3
17272.692 6
17273.316 5
17273.940 9
17274.565 2
17275.189 4
17275.813 5
17276.438 3
17277.062 8
17277.687 5
17278.311 2
17278.935 1
17279.560 6
17280.184 7
17280.809 4
17281.433 5
17282.058 6
17282.682 5
17283.307 4
17283.931 19
17284.556 13
17285.181 11
17285.805 5
17286.430 3
17287.054 7
17287.679 2
17288.303 18
17288.928 17
17289.553 10
17290.177 8
17290.802 9
17291.427 11
17292.051 11
17292.676 5
17293.301 7
17293.925 3
17294.550 9
17295.175 8
17295.800 5
17296.424 2
17297.049 7
17297.674 9
17298.299 10
17298.924 6
17299.548 5
17300.173 6
17300.798 6
17301.423 4
17302.048 3
17302.673 2
17303.298 4
17303.922 1
17304.547 4
17305.172 3
17305.797 2
17306.422 2
17307.047 3
17307.672 6
17308.297 13
17308.922 13
17309.547 7
17310.172 2
17310.797 2
17311.422 3
17312.047 5
17312.672 9
17313.297 7
17313.922 9
17314.547 9
17315.172 8
17315.798 7
17316.423 9
17317.048 8
17317.673 7
17318.298 3
17318.923 1
17319.548 1
17320.174 7
17320.799 4
17321.424 3
17322.049 5
17322.675 9
17323.300 8
17323.925 5
17324.550 2
17325.176 2
17325.801 4
17326.426 2
17327.051 4
17327.677 6
17328.302 12
17328.928 6
17329.553 2
17330.178 8
17330.804 12
17331.429 16
17332.054 10
17332.680 9
17333.305 5
17333.931 6
17334.556 2
17335.182 2
17335.807 5
17336.433 6
17337.058 12
17337.684 10
17338.309 4
17338.935 11
17339.560 11
17340.186 14
17340.811 7
17341.437 10
17342.062 9
17342.688 6
17343.314 6
17343.939 7
17344.565 6
17345.190 3
17345.816 4
17346.442 7
17347.067 12
17347.693 7
17348.319 4
17348.945 8
17349.570 7
17350.196 2
17350.822 7
17351.448 8
17352.073 8
17352.699 7
17353.325 8
17353.951 9
17354.576 10
17355.202 10
17355.828 6
17356.454 18
17357.080 11
17357.706 1
17358.332 5
17358.957 3
17359.583 8
17360.209 4
17360.835 5
17361.461 7
17362.087 14
17362.713 7
17363.339 6
17363.965 4
17364.591 4
17365.217 12
17365.843 5
17366.469 1
17367.095 1
17367.721 1
17368.347 7
17368.973 5
17369.599 13
17370.225 18
17370.852 21
17371.478 12
17372.104 11
17372.730 9
17373.356 1
17373.982 8
17374.608 10
17375.235 10
17375.861 12
17376.487 8
17377.113 9
17377.739 11
17378.366 9
17378.992 6
17379.618 8
17380.244 9
17380.871 7
17381.497 6
17382.123 14
17382.750 8
17383.376 2
17384.002 4
17384.629 2
17385.255 5
17385.881 12
17386.508 11
17387.134 10
17387.761 9
17388.387 4
17389.013 12
17389.640 8
17390.266 1
17390.893 3
17391.519 12
17392.146 11
17392.772 9
17393.399 4
17394.025 4
17394.652 1
17395.278 0
17395.905 0
17396.532 1
17397.158 2
17397.785 5
17398.411 4
17399.038 1
17399.665 5
17400.291 5
17400.918 6
17401.545 2
17402.171 3
17402.798 3
17403.425 1
17404.051 0
17404.678 2
17405.305 1
17405.931 1
17406.558 3
17407.185 0
17407.812 1
17408.438 6
17409.065 4
17409.692 4
17410.319 3
17410.946 3
17411.573 3
17412.199 5
17412.826 5
17413.453 1
17414.080 2
17414.707 5
17415.334 2
17415.961 3
17416.588 9
17417.215 20
17417.842 13
17418.469 9
17419.096 8
17419.723 10
17420.350 4
17420.977 4
17421.604 5
17422.231 1
17422.858 1
17423.485 3
17424.112 5
17424.739 1
17425.366 3
17425.993 0
17426.620 2
17427.247 8
17427.874 6
17428.502 6
17429.129 3
17429.756 5
17430.383 2
17431.010 4
17431.637 2
17432.265 7
17432.892 6
17433.519 5
17434.146 3
17434.774 1
17435.401 0
17436.028 3
17436.655 2
17437.283 2
17437.910 1
17438.537 5
17439.165 2
17439.792 4
17440.419 5
17441.047 5
17441.674 8
17442.302 2
17442.929 1
17443.556 4
17444.184 6
17444.811 5
17445.439 10
17446.066 7
17446.694 4
17447.321 4
17447.949 1
17448.576 2
17449.204 6
17449.831 5
17450.459 6
17451.086 6
17451.714 2
17452.341 6
17452.969 5
17453.597 2
17454.224 7
17454.852 5
17455.479 0
17456.107 1
17456.735 3
17457.362 6
17457.990 2
17458.618 4
17459.245 0
17459.873 3
17460.501 4
17461.129 0
17461.756 1
17462.384 2
17463.012 1
17463.640 4
17464.267 9
17464.895 2
17465.523 0
17466.151 0
17466.779 20
17467.407 15
17468.034 7
17468.662 1
17469.290 3
17469.918 2
17470.546 7
17471.174 10
17471.802 8
17472.430 6
17473.058 4
17473.686 4
17474.314 4
17474.942 1
17475.570 1
17476.198 1
17476.826 3
17477.454 6
17478.082 11
17478.710 12
17479.338 4
17479.966 2
17480.594 4
17481.222 2
17481.850 1
17482.478 7
17483.106 3
17483.735 1
17484.363 3
17484.991 5
17485.619 1
17486.247 0
17486.875 0
17487.504 3
17488.132 4
17488.760 1
17489.388 2
17490.017 7
17490.645 3
17491.273 5
17491.901 3
17492.530 6
17493.158 11
17493.786 6
17494.415 4
17495.043 4
17495.671 1
17496.300 3
17496.928 3
17497.557 3
17498.185 2
17498.813 4
17499.442 1
17500.070 2
17500.699 7
17501.327 4
17501.956 9
17502.584 15
17503.213 9
17503.841 4
17504.470 3
17505.098 1
17505.727 8
17506.355 10
17506.984 2
17507.612 1
17508.241 3
17508.869 4
17509.498 3
17510.127 3
17510.755 9
17511.384 5
17512.013 8
17512.641 3
17513.270 3
17513.899 1
17514.527 2
17515.156 1
17515.785 0
17516.413 3
17517.042 5
17517.671 6
17518.300 5
17518.928 3
17519.557 4
17520.186 4
17520.815 7
17521.444 5
17522.073 4
17522.701 5
17523.330 3
17523.959 5
17524.588 6
17525.217 4
17525.846 7
17526.475 5
17527.104 5
17527.733 2
17528.361 6
17528.990 2
17529.619 0
17530.248 4
17530.877 1
17531.506 6
17532.135 1
17532.764 6
17533.393 7
17534.022 8
17534.652 6
17535.281 5
17535.910 1
17536.539 4
17537.168 3
17537.797 1
17538.426 3
17539.055 1
17539.684 2
17540.314 1
17540.943 2
17541.572 2
17542.201 0
17542.830 3
17543.459 10
17544.089 9
17544.718 9
17545.347 6
17545.976 3
17546.606 3
17547.235 2
17547.864 4
17548.494 1
17549.123 5
17549.752 3
17550.382 0
17551.011 5
17551.640 6
17552.270 1
17552.899 1
17553.528 4
17554.158 6
17554.787 6
17555.417 0
17556.046 1
17556.676 4
17557.305 7
17557.935 5
17558.564 4
17559.194 4
17559.823 1
17560.453 1
17561.082 2
17561.712 1
17562.341 2
17562.971 5
17563.600 13
17564.230 11
17564.860 8
17565.489 8
17566.119 8
17566.748 5
17567.378 2
17568.008 2
17568.637 2
17569.267 0
17569.897 1
17570.526 3
17571.156 1
17571.786 0
17572.416 1
17573.045 0
17573.675 2
17574.305 5
17574.935 4
17575.564 3
17576.194 1
17576.824 2
17577.454 3
17578.084 1
17578.714 0
17579.343 4
17579.973 4
17580.603 2
17581.233 4
17581.863 4
17582.493 1
17583.123 2
17583.753 5
17584.383 2
17585.013 2
17585.643 1
17586.273 0
17586.903 2
17587.533 12
17588.163 3
17588.793 1
17589.423 0
17590.053 2
17590.683 3
17591.313 4
17591.943 1
17592.573 2
17593.203 6
17593.833 8
17594.463 4
17595.094 1
17595.724 5
17596.354 2
17596.984 3
17597.614 2
17598.244 2
17598.875 4
17599.505 10
17600.135 3
17600.765 1
17601.396 2
17602.026 6
17602.656 5
17603.286 9
17603.917 2
17604.547 2
17605.177 0
17605.808 0
17606.438 1
17607.068 4
17607.699 2
17608.329 3
17608.960 2
17609.590 1
17610.220 1
17610.851 2
17611.481 4
17612.112 2
17612.742 4
17613.373 9
17614.003 5
17614.634 1
17615.264 4
17615.895 1
17616.525 1
17617.156 1
17617.786 3
17618.417 11
17619.047 4
17619.678 0
17620.309 2
17620.939 5
17621.570 3
17622.200 1
17622.831 2
17623.462 0
17624.092 1
17624.723 2
17625.354 4
17625.984 8
17626.615 7
17627.246 3
17627.877 2
17628.507 2
17629.138 1
17629.769 2
17630.400 2
17631.030 5
17631.661 3
17632.292 1
17632.923 2
17633.554 0
17634.184 1
17634.815 1
17635.446 4
17636.077 2
17636.708 3
17637.339 4
17637.970 4
17638.601 6
17639.232 8
17639.863 7
17640.494 5
17641.124 2
17641.755 0
17642.386 0
17643.017 1
17643.648 1
17644.279 3
17644.911 2
17645.542 2
17646.173 0
17646.804 1
17647.435 0
17648.066 0
17648.697 0
17649.328 0
17649.959 2
17650.590 2
17651.221 1
17651.853 1
17652.484 3
17653.115 3
17653.746 0
17654.377 2
17655.009 4
17655.640 2
17656.271 1
17656.902 4
17657.534 2
17658.165 0
17658.796 1
17659.427 5
17660.059 2
17660.690 3
17661.321 2
17661.953 0
17662.584 5
17663.215 5
17663.847 3
17664.478 3
17665.110 5
17665.741 5
17666.372 3
17667.004 1
17667.635 1
17668.267 0
17668.898 1
17669.530 0
17670.161 1
17670.793 3
17671.424 5
17672.056 0
17672.687 2
17673.319 0
17673.950 5
17674.582 5
17675.214 6
17675.845 3
17676.477 2
17677.108 2
17677.740 1
17678.372 2
17679.003 0
17679.635 2
17680.267 2
17680.898 3
17681.530 5
17682.162 3
17682.793 3
17683.425 1
17684.057 2
17684.689 0
17685.320 1
17685.952 1
17686.584 5
17687.216 2
17687.847 13
17688.479 16
17689.111 4
17689.743 2
17690.375 1
17691.007 10
17691.639 5
17692.270 3
17692.902 1
17693.534 3
17694.166 3
17694.798 2
17695.430 2
17696.062 6
17696.694 2
17697.326 2
17697.958 3
17698.590 3
17699.222 3
17699.854 6
17700.486 4
17701.118 5
17701.750 2
17702.382 11
17703.014 4
17703.646 2
17704.278 13
17704.910 25
17705.543 16
17706.175 11
17706.807 4
17707.439 2
17708.071 2
17708.703 1
17709.336 0
17709.968 10
17710.600 5
17711.232 6
17711.864 7
17712.497 6
17713.129 4
17713.761 5
17714.393 4
17715.026 2
17715.658 0
17716.290 4
17716.923 1
17717.555 7
17718.187 2
17718.820 1
17719.452 2
17720.084 2
17720.717 0
17721.349 1
17721.982 2
17722.614 3
17723.247 3
17723.879 1
17724.511 2
17725.144 4
17725.776 3
17726.409 1
17727.041 2
17727.674 0
17728.306 1
17728.939 2
17729.572 2
17730.204 5
17730.837 3
17731.469 6
17732.102 2
17732.734 2
17733.367 3
17734.000 2
17734.632 2
17735.265 5
17735.898 2
17736.530 3
17737.163 4
17737.796 2
17738.428 0
17739.061 1
17739.694 6
17740.327 1
17740.959 0
17741.592 4
17742.225 6
17742.858 4
17743.491 1
17744.123 1
17744.756 3
17745.389 2
17746.022 3
17746.655 8
17747.288 4
17747.920 4
17748.553 4
17749.186 1
17749.819 3
17750.452 6
17751.085 5
17751.718 2
17752.351 2
17752.984 4
17753.617 3
17754.250 2
17754.883 7
17755.516 7
17756.149 6
17756.782 4
17757.415 5
17758.048 0
17758.681 4
17759.314 4
17759.947 2
17760.580 0
17761.214 3
17761.847 2
17762.480 0
17763.113 3
17763.746 1
17764.379 0
17765.012 6
17765.646 7
17766.279 2
17766.912 3
17767.545 1
17768.179 5
17768.812 2
17769.445 1
17770.078 1
17770.712 0
17771.345 1
17771.978 2
17772.612 1
17773.245 6
17773.878 8
17774.512 2
17775.145 3
17775.778 4
17776.412 4
17777.045 2
17777.679 3
17778.312 3
17778.945 2
17779.579 5
17780.212 5
17780.846 5
17781.479 2
17782.113 7
17782.746 6
17783.380 4
17784.013 3
17784.647 7
17785.280 4
17785.914 3
17786.547 0
17787.181 5
17787.815 5
17788.448 2
17789.082 2
17789.715 8
17790.349 4
17790.983 4
17791.616 2
17792.250 0
17792.884 4
17793.517 3
17794.151 0
17794.785 0
17795.419 0
17796.052 1
17796.686 1
17797.320 0
17797.954 2
17798.587 1
17799.221 0
17799.855 0
17800.489 0
17801.123 1
17801.756 0
17802.390 1
17803.024 0
17803.658 2
17804.292 1
17804.926 0
17805.560 5
17806.194 2
17806.828 0
17807.462 1
17808.095 1
17808.729 1
17809.363 0
17809.997 0
17810.631 4
17811.265 1
17811.899 2
17812.533 0
17813.168 2
17813.802 2
17814.436 2
17815.070 2
17815.704 2
17816.338 0
17816.972 1
17817.606 0
17818.240 0
17818.874 1
17819.509 0
17820.143 0
17820.777 4
17821.411 0
17822.045 0
17822.680 4
17823.314 3
17823.948 3
17824.582 7
17825.217 5
17825.851 7
17826.485 2
17827.119 1
17827.754 1
17828.388 7
17829.022 2
17829.657 2
17830.291 7
17830.925 7
17831.560 7
17832.194 4
17832.828 3
17833.463 3
17834.097 9
17834.732 4
17835.366 4
17836.001 1
17836.635 0
17837.270 2
17837.904 6
17838.539 2
17839.173 3
17839.808 1
17840.442 0
17841.077 0
17841.711 3
17842.346 10
17842.980 11
17843.615 5
17844.250 4
17844.884 1
17845.519 0
17846.153 0
17846.788 0
17847.423 0
17848.057 4
17848.692 0
17849.327 0
17849.961 3
17850.596 2
17851.231 1
17851.866 1
17852.500 3
17853.135 4
17853.770 3
17854.405 6
17855.039 3
17855.674 2
17856.309 4
17856.944 4
17857.579 2
17858.214 1
17858.848 1
17859.483 7
17860.118 2
17860.753 1
17861.388 2
17862.023 1
17862.658 5
17863.293 8
17863.928 2
17864.563 0
17865.198 0
17865.833 7
17866.468 8
17867.103 7
17867.738 4
17868.373 2
17869.008 4
17869.643 2
17870.278 2
17870.913 2
17871.548 5
17872.183 2
17872.818 0
17873.453 2
17874.088 1
17874.724 2
17875.359 7
17875.994 6
17876.629 6
17877.264 3
17877.899 2
17878.535 4
17879.170 4
17879.805 4
17880.440 1
17881.076 1
17881.711 2
17882.346 0
17882.981 1
17883.617 3
17884.252 8
17884.887 2
17885.523 5
17886.158 3
17886.793 3
17887.429 5
17888.064 2
17888.699 0
17889.335 1
17889.970 1
17890.606 1
17891.241 4
17891.877 0
17892.512 1
17893.148 1
17893.783 0
17894.418 2
17895.054 2
17895.690 9
17896.325 12
17896.961 5
17897.596 5
17898.232 2
17898.867 0
17899.503 0
17900.138 3
17900.774 3
17901.410 2
17902.045 0
17902.681 0
17903.317 3
17903.952 1
17904.588 4
17905.224 3
17905.859 1
17906.495 0
17907.131 0
17907.766 7
17908.402 5
17909.038 4
17909.674 1
17910.309 1
17910.945 1
17911.581 4
17912.217 3
17912.853 0
17913.488 0
17914.124 1
17914.760 4
17915.396 4
17916.032 0
17916.668 0
17917.304 0
17917.940 1
17918.576 0
17919.211 2
17919.847 6
17920.483 7
17921.119 7
17921.755 4
17922.391 2
17923.027 1
17923.663 0
17924.299 2
17924.935 2
17925.571 0
17926.207 2
17926.844 3
17927.480 0
17928.116 0
17928.752 1
17929.388 1
17930.024 0
17930.660 15
17931.296 10
17931.932 7
17932.569 3
17933.205 5
17933.841 3
17934.477 2
17935.113 1
17935.750 4
17936.386 0
17937.022 2
17937.658 4
17938.295 2
17938.931 1
17939.567 1
17940.204 5
17940.840 6
17941.476 2
17942.113 0
17942.749 2
17943.385 0
17944.022 0
17944.658 0
17945.294 1
17945.931 4
17946.567 4
17947.204 3
17947.840 1
17948.477 1
17949.113 2
17949.750 3
17950.386 8
17951.023 8
17951.659 2
17952.296 2
17952.932 9
17953.569 9
17954.205 5
17954.842 4
17955.478 6
17956.115 1
17956.751 3
17957.388 6
17958.025 2
17958.661 1
17959.298 2
17959.935 2
17960.571 2
17961.208 2
17961.845 0
17962.481 0
17963.118 2
17963.755 0
17964.392 1
17965.028 4
17965.665 2
17966.302 1
17966.939 6
17967.575 4
17968.212 1
17968.849 2
17969.486 1
17970.123 1
17970.760 7
17971.396 6
17972.033 11
17972.670 6
17973.307 4
17973.944 10
17974.581 7
17975.218 3
17975.855 6
17976.492 7
17977.129 5
17977.766 4
17978.403 3
17979.040 1
17979.677 1
17980.314 1
17980.951 3
17981.588 0
17982.225 2
17982.862 0
17983.499 3
17984.136 3
17984.773 3
17985.410 1
17986.047 2
17986.684 2
17987.322 1
17987.959 0
17988.596 0
17989.233 4
17989.870 2
17990.507 4
17991.145 3
17991.782 2
17992.419 2
17993.056 0
17993.694 0
17994.331 2
17994.968 0
17995.605 0
17996.243 3
17996.880 5
17997.517 0
17998.155 3
17998.792 2
17999.429 9
18000.067 4
18000.704 5
18001.342 6
18001.979 3
18002.616 0
18003.254 0
18003.891 9
18004.529 8
18005.166 4
18005.804 0
18006.441 2
18007.079 1
18007.716 0
18008.354 0
18008.991 1
18009.629 1
18010.266 0
18010.904 5
18011.541 2
18012.179 2
18012.817 2
18013.454 0
18014.092 0
18014.729 4
18015.367 1
18016.005 0
18016.642 0
18017.280 0
18017.918 3
18018.555 1
18019.193 5
18019.831 8
18020.469 1
18021.106 0
18021.744 1
18022.382 0
18023.020 0
18023.657 3
18024.295 1
18024.933 2
18025.571 4
18026.209 3
18026.847 4
18027.484 1
18028.122 0
18028.760 6
18029.398 3
18030.036 0
18030.674 2
18031.312 4
18031.950 2
18032.588 1
18033.226 3
18033.864 2
18034.502 0
18035.140 0
18035.778 5
18036.416 4
18037.054 3
18037.692 0
18038.330 3
18038.968 1
18039.606 1
18040.244 0
18040.882 3
18041.520 5
18042.158 2
18042.796 0
18043.434 0
18044.073 2
18044.711 2
18045.349 0
18045.987 0
18046.625 0
18047.263 1
18047.902 1
18048.540 0
18049.178 0
18049.816 0
18050.455 1
18051.093 0
18051.731 0
18052.370 0
18053.008 0
18053.646 4
18054.284 1
18054.923 2
18055.561 0
18056.200 0
18056.838 3
18057.476 2
18058.115 2
18058.753 2
18059.392 3
18060.030 0
18060.668 0
18061.307 1
18061.945 3
18062.584 0
18063.222 4
18063.861 4
18064.499 3
18065.138 1
18065.776 1
18066.415 3
18067.053 0
18067.692 2
18068.331 4
18068.969 1
18069.608 0
18070.246 0
18070.885 0
18071.524 0
18072.162 0
18072.801 6
18073.440 5
18074.078 6
18074.717 2
18075.356 1
18075.994 3
18076.633 1
18077.272 0
18077.911 1
18078.549 1
18079.188 2
18079.827 2
18080.466 1
18081.105 3
18081.743 2
18082.382 0
18083.021 1
18083.660 2
18084.299 2
18084.938 2
18085.577 1
18086.215 5
18086.854 3
18087.493 4
18088.132 4
18088.771 4
18089.410 0
18090.049 1
18090.688 1
18091.327 0
18091.966 4
18092.605 0
18093.244 1
18093.883 2
18094.522 2
18095.161 1
18095.800 1
18096.439 0
18097.078 1
18097.717 1
18098.357 0
18098.996 0
18099.635 0
18100.274 3
18100.913 5
18101.552 5
18102.191 1
18102.831 4
18103.470 5
18104.109 2
18104.748 0
18105.388 4
18106.027 6
18106.666 4
18107.305 7
18107.945 3
18108.584 1
18109.223 0
18109.862 2
18110.502 4
18111.141 1
18111.781 3
18112.420 0
18113.059 2
18113.699 5
18114.338 3
18114.977 2
18115.617 2
18116.256 1
18116.896 2
18117.535 4
18118.175 6
18118.814 4
18119.454 1
18120.093 3
18120.733 1
18121.372 0
18122.012 0
18122.651 1
18123.291 2
18123.930 0
18124.570 0
18125.209 1
18125.849 1
18126.489 1
18127.128 2
18127.768 0
18128.408 2
18129.047 3
18129.687 6
18130.327 3
18130.966 0
18131.606 0
18132.246 0
18132.885 0
18133.525 2
18134.165 4
18134.805 3
18135.444 2
18136.084 2
18136.724 5
18137.364 3
18138.004 1
18138.643 2
18139.283 1
18139.923 1
18140.563 0
18141.203 1
18141.843 2
18142.483 5
18143.122 5
18143.762 3
18144.402 0
18145.042 1
18145.682 3
18146.322 1
18146.962 1
18147.602 0
18148.242 3
18148.882 3
18149.522 3
18150.162 3
18150.802 1
18151.442 4
18152.082 9
18152.722 6
18153.362 0
18154.002 3
18154.643 6
18155.283 2
18155.923 6
18156.563 2
18157.203 3
18157.843 4
18158.483 3
18159.124 7
18159.764 3
18160.404 2
18161.044 4
18161.684 3
18162.325 4
18162.965 0
18163.605 1
18164.246 2
18164.886 13
18165.526 10
18166.166 8
18166.807 3
18167.447 0
18168.087 0
18168.728 2
18169.368 0
18170.009 2
18170.649 2
18171.289 2
18171.930 4
18172.570 2
18173.211 1
18173.851 2
18174.491 5
18175.132 5
18175.772 2
18176.413 2
18177.053 1
18177.694 2
18178.334 7
18178.975 5
18179.616 2
18180.256 2
18180.897 2
18181.537 0
18182.178 1
18182.818 0
18183.459 1
18184.100 0
18184.740 0
18185.381 3
18186.022 3
18186.662 6
18187.303 3
18187.944 1
18188.584 1
18189.225 3
18189.866 3
18190.507 4
18191.147 1
18191.788 1
18192.429 1
18193.070 5
18193.710 6
18194.351 3
18194.992 1
18195.633 2
18196.274 2
18196.915 0
18197.555 4
18198.196 5
18198.837 2
18199.478 3
18200.119 1
18200.760 1
18201.401 1
18202.042 5
18202.683 2
18203.324 1
18203.965 0
18204.606 1
18205.247 1
18205.888 2
18206.529 2
18207.170 2
18207.811 3
18208.452 2
18209.093 3
18209.734 2
18210.375 2
18211.016 2
18211.657 5
18212.298 3
18212.940 2
18213.581 3
18214.222 1
18214.863 0
18215.504 1
18216.145 4
18216.787 3
18217.428 0
18218.069 2
18218.710 8
18219.352 4
18219.993 2
18220.634 0
18221.275 1
18221.917 0
18222.558 0
18223.199 0
18223.841 1
18224.482 2
18225.123 2
18225.765 6
18226.406 1
18227.047 1
18227.689 3
18228.330 4
18228.972 2
18229.613 3
18230.254 6
18230.896 8
18231.537 2
18232.179 2
18232.820 1
18233.462 2
18234.103 0
18234.745 1
18235.386 3
18236.028 3
18236.669 5
18237.311 4
18237.953 1
18238.594 2
18239.236 0
18239.877 0
18240.519 2
18241.161 1
18241.802 0
18242.444 1
18243.086 3
18243.727 3
18244.369 1
18245.011 1
18245.652 5
18246.294 5
18246.936 4
18247.578 6
18248.219 3
18248.861 2
18249.503 3
18250.145 3
18250.787 1
18251.428 1
18252.070 0
18252.712 1
18253.354 0
18253.996 3
18254.638 3
18255.279 1
18255.921 8
18256.563 6
18257.205 0
18257.847 0
18258.489 2
18259.131 3
18259.773 0
18260.415 0
18261.057 1
18261.699 0
18262.341 1
18262.983 4
18263.625 1
18264.267 2
18264.909 4
18265.551 0
18266.193 3
18266.835 1
18267.477 6
18268.119 1
18268.762 2
18269.404 4
18270.046 2
18270.688 0
18271.330 4
18271.972 1
18272.615 2
18273.257 5
18273.899 6
18274.541 7
18275.183 5
18275.826 3
18276.468 5
18277.110 5
18277.752 4
18278.395 4
18279.037 2
18279.679 0
18280.322 2
18280.964 1
18281.606 3
18282.249 6
18282.891 1
18283.533 4
18284.176 3
18284.818 1
18285.461 0
18286.103 0
18286.746 1
18287.388 0
18288.030 4
18288.673 2
18289.315 3
18289.958 0
18290.600 0
18291.243 0
18291.885 3
18292.528 1
18293.170 0
18293.813 0
18294.456 4
18295.098 3
18295.741 3
18296.383 7
18297.026 1
18297.669 6
18298.311 1
18298.954 0
18299.597 2
18300.239 2
18300.882 1
18301.525 5
18302.167 1
18302.810 1
18303.453 2
18304.096 2
18304.738 2
18305.381 4
18306.024 2
18306.667 0
18307.309 5
18307.952 2
18308.595 3
18309.238 1
18309.881 1
18310.524 4
18311.166 3
18311.809 2
18312.452 0
18313.095 1
18313.738 2
18314.381 9
18315.024 1
18315.667 0
18316.310 0
18316.953 0
18317.596 0
18318.239 3
18318.882 1
18319.525 1
18320.168 0
18320.811 8
18321.454 6
18322.097 3
18322.740 1
18323.383 2
18324.026 2
18324.669 1
18325.312 0
18325.955 1
18326.599 2
18327.242 0
18327.885 0
18328.528 1
18329.171 2
18329.814 1
18330.458 0
18331.101 1
18331.744 1
18332.387 1
18333.031 0
18333.674 1
18334.317 4
18334.960 2
18335.604 4
18336.247 2
18336.890 2
18337.534 4
18338.177 1
18338.820 2
18339.464 0
18340.107 1
18340.750 5
18341.394 1
18342.037 0
18342.681 6
18343.324 2
18343.968 2
18344.611 0
18345.254 5
18345.898 5
18346.541 0
18347.185 2
18347.828 3
18348.472 2
18349.116 2
18349.759 4
18350.403 6
18351.046 4
18351.690 3
18352.333 0
18352.977 3
18353.621 1
18354.264 0
18354.908 1
18355.551 2
18356.195 3
18356.839 5
18357.482 0
18358.126 1
18358.770 0
18359.414 0
18360.057 2
18360.701 2
18361.345 6
18361.989 2
18362.632 0
18363.276 0
18363.920 2
18364.564 0
18365.208 3
18365.851 3
18366.495 0
18367.139 3
18367.783 4
18368.427 1
18369.071 0
18369.715 0
18370.358 0
18371.002 2
18371.646 0
18372.290 1
18372.934 7
18373.578 6
18374.222 2
18374.866 2
18375.510 4
18376.154 2
18376.798 4
18377.442 3
18378.086 2
18378.730 0
18379.374 0
18380.018 1
18380.662 0
18381.307 0
18381.951 1
18382.595 4
18383.239 0
18383.883 1
18384.527 0
18385.171 0
18385.816 2
18386.460 4
18387.104 2
18387.748 2
18388.392 0
18389.037 1
18389.681 1
18390.325 0
18390.969 0
18391.614 4
18392.258 2
18392.902 1
18393.547 1
18394.191 1
18394.835 1
18395.480 4
18396.124 5
18396.768 5
18397.413 1
18398.057 2
18398.702 3
18399.346 1
18399.990 1
18400.635 1
18401.279 1
18401.924 3
18402.568 9
18403.213 3
18403.857 1
18404.502 0
18405.146 3
18405.791 0
18406.435 1
18407.080 1
18407.724 2
18408.369 3
18409.014 5
18409.658 4
18410.303 2
18410.947 1
18411.592 1
18412.237 0
18412.881 2
18413.526 0
18414.171 1
18414.815 7
18415.460 5
18416.105 2
18416.749 0
18417.394 0
18418.039 0
18418.684 0
18419.328 2
18419.973 1
18420.618 1
18421.263 1
18421.908 0
18422.552 2
18423.197 1
18423.842 0
18424.487 2
18425.132 2
18425.777 1
18426.422 3
18427.066 2
18427.711 0
18428.356 1
18429.001 0
18429.646 1
18430.291 1
18430.936 1
18431.581 1
18432.226 0
18432.871 0
18433.516 1
18434.161 1
18434.806 0
18435.451 2
18436.096 0
18436.741 0
18437.386 1
18438.032 3
18438.677 4
18439.322 0
18439.967 0
18440.612 4
18441.257 3
18441.902 2
18442.548 3
18443.193 2
18443.838 0
18444.483 0
18445.128 0
18445.774 6
18446.419 2
18447.064 0
18447.709 0
18448.355 2
18449.000 1
18449.645 0
18450.290 0
18450.936 1
18451.581 2
18452.226 5
18452.872 4
18453.517 1
18454.163 0
18454.808 0
18455.453 0
18456.099 3
18456.744 9
18457.390 5
18458.035 2
18458.681 3
18459.326 1
18459.971 1
18460.617 4
18461.262 5
18461.908 5
18462.553 1
18463.199 4
18463.845 2
18464.490 2
18465.136 1
18465.781 0
18466.427 0
18467.072 1
18467.718 2
18468.364 1
18469.009 1
18469.655 1
18470.301 4
18470.946 5
18471.592 5
18472.238 3
18472.883 5
18473.529 0
18474.175 3
18474.821 0
18475.466 2
18476.112 1
18476.758 0
18477.404 2
18478.049 2
18478.695 4
18479.341 1
18479.987 0
18480.633 2
18481.279 3
18481.924 4
18482.570 4
18483.216 5
18483.862 2
18484.508 1
18485.154 2
18485.800 3
18486.446 4
18487.092 4
18487.738 4
18488.384 1
18489.030 1
18489.676 4
18490.322 8
18490.968 3
18491.614 0
18492.260 2
18492.906 2
18493.552 1
18494.198 1
18494.844 2
18495.490 4
18496.136 0
18496.782 3
18497.429 4
18498.075 2
18498.721 0
18499.367 1
18500.013 1
18500.659 1
18501.306 2
18501.952 3
18502.598 2
18503.244 2
18503.891 3
18504.537 1
18505.183 2
18505.829 1
18506.476 5
18507.122 4
18507.768 3
18508.415 3
18509.061 1
18509.707 0
18510.354 0
18511.000 1
18511.646 2
18512.293 2
18512.939 8
18513.586 13
18514.232 8
18514.878 7
18515.525 1
18516.171 3
18516.818 1
18517.464 1
18518.111 5
18518.757 4
18519.404 3
18520.050 2
18520.697 2
18521.343 5
18521.990 2
18522.637 4
18523.283 1
18523.930 1
18524.576 1
18525.223 1
18525.870 2
18526.516 3
18527.163 5
18527.810 4
18528.456 3
18529.103 0
18529.750 1
18530.396 1
18531.043 3
18531.690 5
18532.337 2
18532.983 4
18533.630 2
18534.277 2
18534.924 3
18535.570 4
18536.217 5
18536.864 1
18537.511 0
18538.158 3
18538.805 5
18539.452 8
18540.098 4
18540.745 7
18541.392 7
18542.039 1
18542.686 0
18543.333 0
18543.980 1
18544.627 2
18545.274 2
18545.921 4
18546.568 2
18547.215 6
18547.862 3
18548.509 3
18549.156 3
18549.803 2
18550.450 1
18551.097 1
18551.744 4
18552.391 3
18553.038 0
18553.686 0
18554.333 5
18554.980 6
18555.627 3
18556.274 0
18556.921 0
18557.568 0
18558.216 0
18558.863 2
18559.510 3
18560.157 3
18560.805 1
18561.452 4
18562.099 3
18562.746 0
18563.394 0
18564.041 1
18564.688 3
18565.336 1
18565.983 0
18566.630 0
18567.278 0
18567.925 5
18568.572 3
18569.220 6
18569.867 3
18570.515 3
18571.162 0
18571.809 4
18572.457 1
18573.104 1
18573.752 0
18574.399 8
18575.047 6
18575.694 0
18576.342 0
18576.989 0
18577.637 0
18578.284 1
18578.932 0
18579.580 5
18580.227 3
18580.875 1
18581.522 0
18582.170 0
18582.818 2
18583.465 2
18584.113 0
18584.760 0
18585.408 2
18586.056 1
18586.704 2
18587.351 0
18587.999 0
18588.647 3
18589.294 3
18589.942 8
18590.590 6
18591.238 3
18591.886 8
18592.533 5
18593.181 14
18593.829 12
18594.477 5
18595.125 2
18595.772 2
18596.420 2
18597.068 1
18597.716 2
18598.364 2
18599.012 3
18599.660 2
18600.308 16
18600.956 8
18601.604 4
18602.252 3
18602.900 2
18603.548 1
18604.196 2
18604.844 0
18605.492 3
18606.140 4
18606.788 6
18607.436 2
18608.084 1
18608.732 4
18609.380 5
18610.028 1
18610.676 2
18611.324 2
18611.972 0
18612.621 1
18613.269 0
18613.917 0
18614.565 3
18615.213 6
18615.862 7
18616.510 3
18617.158 0
18617.806 1
18618.454 6
18619.103 7
18619.751 3
18620.399 2
18621.048 0
18621.696 0
18622.344 0
18622.993 0
18623.641 0
18624.289 0
18624.938 4
18625.586 2
18626.234 1
18626.883 3
18627.531 1
18628.180 2
18628.828 4
18629.476 3
18630.125 0
18630.773 2
18631.422 7
18632.070 3
18632.719 2
18633.367 1
18634.016 1
18634.664 3
18635.313 0
18635.961 1
18636.610 1
18637.259 0
18637.907 0
18638.556 0
18639.204 0
18639.853 1
18640.502 2
18641.150 3
18641.799 6
18642.448 5
18643.096 6
18643.745 3
18644.394 1
18645.042 1
18645.691 2
18646.340 0
18646.989 1
18647.637 3
18648.286 3
18648.935 2
18649.584 1
18650.233 0
18650.881 4
18651.530 3
18652.179 4
18652.828 3
18653.477 5
18654.126 1
18654.774 0
18655.423 0
18656.072 2
18656.721 2
18657.370 1
18658.019 0
18658.668 0
18659.317 0
18659.966 3
18660.615 3
18661.264 1
18661.913 4
18662.562 2
18663.211 0
18663.860 3
18664.509 6
18665.158 19
18665.807 11
18666.456 9
18667.105 8
18667.755 1
18668.404 2
18669.053 4
18669.702 1
18670.351 2
18671.000 11
18671.649 5
18672.299 0
18672.948 0
18673.597 1
18674.246 1
18674.895 3
18675.545 2
18676.194 0
18676.843 0
18677.493 1
18678.142 2
18678.791 0
18679.440 0
18680.090 6
18680.739 6
18681.388 2
18682.038 4
18682.687 2
18683.337 0
18683.986 1
18684.635 2
18685.285 2
18685.934 4
18686.584 2
18687.233 1
18687.883 1
18688.532 0
18689.181 0
18689.831 0
18690.480 2
18691.130 1
18691.780 2
18692.429 3
18693.079 3
18693.728 1
18694.378 1
18695.027 3
18695.677 1
18696.327 2
18696.976 3
18697.626 3
18698.275 3
18698.925 3
18699.575 1
18700.224 13
18700.874 8
18701.524 4
18702.173 1
18702.823 3
18703.473 2
18704.123 0
18704.772 0
18705.422 0
18706.072 1
18706.722 2
18707.372 1
18708.021 1
18708.671 0
18709.321 0
18709.971 1
18710.621 0
18711.271 2
18711.920 1
18712.570 1
18713.220 4
18713.870 1
18714.520 0
18715.170 1
18715.820 0
18716.470 2
18717.120 0
18717.770 1
18718.420 0
18719.070 2
18719.720 2
18720.370 0
18721.020 0
18721.670 0
18722.320 2
18722.970 0
18723.620 0
18724.270 3
18724.920 2
18725.571 1
18726.221 4
18726.871 4
18727.521 0
18728.171 1
18728.821 0
18729.471 1
18730.122 0
18730.772 0
18731.422 0
18732.072 0
18732.723 0
18733.373 0
18734.023 0
18734.673 4
18735.324 1
18735.974 0
18736.624 1
18737.275 0
18737.925 0
18738.575 1
18739.226 1
18739.876 0
18740.526 0
18741.177 1
18741.827 3
18742.478 2
18743.128 0
18743.778 0
18744.429 1
18745.079 1
18745.730 0
18746.380 0
18747.031 0
18747.681 0
18748.332 1
18748.982 1
18749.633 2
18750.283 1
18750.934 2
18751.584 6
18752.235 10
18752.886 6
18753.536 1
18754.187 0
18754.837 1
18755.488 6
18756.139 1
18756.789 3
18757.440 5
18758.091 2
18758.741 1
18759.392 1
18760.043 0
18760.694 1
18761.344 2
18761.995 2
18762.646 4
18763.297 2
18763.947 1
18764.598 1
18765.249 3
18765.900 1
18766.551 3
18767.201 3
18767.852 0
18768.503 4
18769.154 2
18769.805 1
18770.456 0
18771.107 0
18771.758 0
18772.409 0
18773.060 0
18773.710 4
18774.361 2
18775.012 0
18775.663 1
18776.314 3
18776.965 3
18777.616 1
18778.267 1
18778.919 2
18779.570 6
18780.221 2
18780.872 2
18781.523 1
18782.174 3
18782.825 4
18783.476 1
18784.127 0
18784.778 0
18785.430 0
18786.081 0
18786.732 2
18787.383 6
18788.034 1
18788.686 1
18789.337 2
18789.988 2
18790.639 1
18791.290 1
18791.942 6
18792.593 6
18793.244 1
18793.896 4
18794.547 4
18795.198 2
18795.850 1
18796.501 3
18797.152 4
18797.804 4
18798.455 0
18799.106 1
18799.758 2
18800.409 0
18801.061 2
18801.712 1
18802.364 6
18803.015 5
18803.667 1
18804.318 6
18804.970 4
18805.621 3
18806.273 0
18806.924 5
18807.576 6
18808.227 3
18808.879 5
18809.530 3
18810.182 2
18810.834 2
18811.485 6
18812.137 3
18812.788 0
18813.440 4
18814.092 3
18814.743 1
18815.395 1
18816.047 2
18816.698 0
18817.350 0
18818.002 7
18818.654 6
18819.305 2
18819.957 1
18820.609 3
18821.261 0
18821.912 1
18822.564 1
18823.216 1
18823.868 1
18824.520 4
18825.172 3
18825.823 1
18826.475 1
18827.127 0
18827.779 0
18828.431 2
18829.083 1
18829.735 0
18830.387 3
18831.039 2
18831.691 10
18832.343 13
18832.995 11
18833.647 6
18834.299 4
18834.951 6
18835.603 2
18836.255 2
18836.907 5
18837.559 2
18838.211 2
18838.863 5
18839.515 4
18840.167 1
18840.819 1
18841.471 0
18842.123 2
18842.776 1
18843.428 4
18844.080 3
18844.732 1
18845.384 1
18846.037 1
18846.689 3
18847.341 3
18847.993 4
18848.646 2
18849.298 1
18849.950 3
18850.602 0
18851.255 1
18851.907 0
18852.559 0
18853.212 3
18853.864 9
18854.516 4
18855.169 1
18855.821 4
18856.473 0
18857.126 3
18857.778 3
18858.431 0
18859.083 1
18859.736 0
18860.388 4
18861.040 1
18861.693 1
18862.345 1
18862.998 0
18863.650 0
18864.303 1
18864.956 3
18865.608 1
18866.261 2
18866.913 0
18867.566 1
18868.218 1
18868.871 1
18869.524 1
18870.176 0
18870.829 1
18871.482 2
18872.134 1
18872.787 0
18873.440 2
18874.092 0
18874.745 2
18875.398 0
18876.050 0
18876.703 2
18877.356 2
18878.009 0
18878.661 5
18879.314 2
18879.967 1
18880.620 2
18881.273 3
18881.925 4
18882.578 1
18883.231 1
18883.884 3
18884.537 2
18885.190 2
18885.843 6
18886.496 4
18887.149 6
18887.801 2
18888.454 0
18889.107 0
18889.760 2
18890.413 1
18891.066 3
18891.719 2
18892.372 0
18893.025 0
18893.678 0
18894.331 0
18894.984 0
18895.638 2
18896.291 2
18896.944 0
18897.597 0
18898.250 0
18898.903 16
18899.556 13
18900.209 10
18900.862 9
18901.516 3
18902.169 4
18902.822 3
18903.475 2
18904.128 2
18904.782 3
18905.435 1
18906.088 5
18906.741 1
18907.395 0
18908.048 3
18908.701 5
18909.355 1
18910.008 1
18910.661 3
18911.315 10
18911.968 8
18912.621 6
18913.275 3
18913.928 0
18914.581 0
18915.235 0
18915.888 2
18916.542 0
18917.195 10
18917.849 9
18918.502 3
18919.155 0
18919.809 3
18920.462 3
18921.116 2
18921.770 1
18922.423 1
18923.077 2
18923.730 0
18924.384 0
18925.037 0
18925.691 2
18926.344 0
18926.998 1
18927.652 0
18928.305 0
18928.959 0
18929.613 2
18930.266 4
18930.920 1
18931.574 0
18932.227 2
18932.881 1
18933.535 1
18934.189 2
18934.842 3
18935.496 2
18936.150 0
18936.804 0
18937.457 0
18938.111 0
18938.765 1
18939.419 0
18940.073 3
18940.727 0
18941.380 0
18942.034 0
18942.688 1
18943.342 1
18943.996 2
18944.650 0
18945.304 0
18945.958 1
18946.612 1
18947.266 8
18947.920 6
18948.574 2
18949.228 0
18949.882 2
18950.536 2
18951.190 2
18951.844 1
18952.498 1
18953.152 3
18953.806 0
18954.460 0
18955.114 0
18955.768 0
18956.422 3
18957.076 2
18957.731 3
18958.385 1
18959.039 6
18959.693 2
18960.347 3
18961.001 1
18961.656 0
18962.310 0
18962.964 3
18963.618 1
18964.273 1
18964.927 0
18965.581 0
18966.235 0
18966.890 1
18967.544 0
18968.198 0
18968.853 0
18969.507 1
18970.161 0
18970.816 1
18971.470 1
18972.125 0
18972.779 0
18973.433 0
18974.088 1
18974.742 2
18975.397 2
18976.051 0
18976.706 2
18977.360 2
18978.015 2
18978.669 0
18979.324 2
18979.978 2
18980.633 2
18981.287 0
18981.942 0
18982.596 0
18983.251 0
18983.906 1
18984.560 3
18985.215 3
18985.869 2
18986.524 1
18987.179 1
18987.833 1
18988.488 1
18989.143 4
18989.797 4
18990.452 4
18991.107 4
18991.762 0
18992.416 0
18993.071 2
18993.726 0
18994.381 0
18995.035 1
18995.690 5
18996.345 4
18997.000 2
18997.655 2
18998.310 4
18998.964 0
18999.619 1
19000.274 2
19000.929 2
19001.584 1
19002.239 2
19002.894 1
19003.549 5
19004.204 8
19004.859 5
19005.514 1
19006.169 0
19006.824 3
19007.479 5
19008.134 8
19008.789 3
19009.444 0
19010.099 0
19010.754 0
19011.409 3
19012.064 5
19012.719 1
19013.374 3
19014.029 2
19014.684 3
19015.339 1
19015.995 0
19016.650 3
19017.305 0
19017.960 4
19018.615 1
19019.270 1
19019.926 1
19020.581 1
19021.236 1
19021.891 1
19022.547 2
19023.202 1
19023.857 2
19024.513 3
19025.168 1
19025.823 3
19026.479 2
19027.134 0
19027.789 0
19028.445 0
19029.100 2
19029.755 1
19030.411 1
19031.066 0
19031.722 2
19032.377 1
19033.032 4
19033.688 0
19034.343 1
19034.999 1
19035.654 0
19036.310 2
19036.965 1
19037.621 0
19038.276 0
19038.932 1
19039.587 1
19040.243 0
19040.899 0
19041.554 1
19042.210 2
19042.865 2
19043.521 0
19044.177 2
19044.832 5
19045.488 6
19046.144 0
19046.799 2
19047.455 0
19048.111 0
19048.766 0
19049.422 3
19050.078 3
19050.734 3
19051.389 2
19052.045 0
19052.701 2
19053.357 4
19054.013 1
19054.668 0
19055.324 2
19055.980 0
19056.636 0
19057.292 1
19057.948 1
19058.604 0
19059.259 0
19059.915 4
19060.571 1
19061.227 0
19061.883 2
19062.539 4
19063.195 2
19063.851 0
19064.507 2
19065.163 1
19065.819 0
19066.475 1
19067.131 2
19067.787 0
19068.443 2
19069.099 5
19069.755 0
19070.411 3
19071.068 3
19071.724 0
19072.380 0
19073.036 0
19073.692 0
19074.348 0
19075.004 3
19075.661 1
19076.317 0
19076.973 0
19077.629 2
19078.285 2
19078.942 1
19079.598 1
19080.254 0
19080.910 0
19081.567 1
19082.223 0
19082.879 2
19083.536 1
19084.192 0
19084.848 1
19085.505 1
19086.161 0
19086.817 1
19087.474 1
19088.130 0
19088.786 5
19089.443 3
19090.099 0
19090.756 0
19091.412 0
19092.069 0
19092.725 0
19093.382 1
19094.038 6
19094.695 4
19095.351 2
19096.008 0
19096.664 1
19097.321 1
19097.977 2
19098.634 1
19099.291 1
19099.947 0
19100.604 1
19101.260 5
19101.917 5
19102.574 8
19103.230 5
19103.887 1
19104.544 0
19105.200 0
19105.857 3
19106.514 3
19107.170 0
19107.827 0
19108.484 0
19109.141 0
19109.797 0
19110.454 1
19111.111 1
19111.768 1
19112.425 0
19113.081 1
19113.738 0
19114.395 1
19115.052 3
19115.709 0
19116.366 2
19117.023 6
19117.680 3
19118.336 2
19118.993 3
19119.650 2
19120.307 1
19120.964 1
19121.621 2
19122.278 0
19122.935 3
19123.592 1
19124.249 1
19124.906 1
19125.563 0
19126.220 4
19126.877 5
19127.534 5
19128.191 5
19128.849 2
19129.506 2
19130.163 0
19130.820 1
19131.477 0
19132.134 0
19132.791 0
19133.449 0
19134.106 0
19134.763 3
19135.420 1
19136.077 0
19136.735 1
19137.392 0
19138.049 1
19138.706 1
19139.364 3
19140.021 4
19140.678 1
19141.336 0
19141.993 0
19142.650 2
19143.308 2
19143.965 0
19144.622 0
19145.280 1
19145.937 0
19146.594 0
19147.252 1
19147.909 1
19148.567 0
19149.224 1
19149.882 0
19150.539 0
19151.197 1
19151.854 1
19152.512 0
19153.169 1
19153.827 1
19154.484 2
19155.142 2
19155.799 1
19156.457 0
19157.114 1
19157.772 4
19158.430 2
19159.087 4
19159.745 3
19160.402 2
19161.060 1
19161.718 0
19162.375 2
19163.033 1
19163.691 2
19164.349 3
19165.006 3
19165.664 2
19166.322 0
19166.979 2
19167.637 1
19168.295 1
19168.953 2
19169.611 4
19170.268 3
19170.926 1
19171.584 1
19172.242 1
19172.900 1
19173.558 1
19174.215 1
19174.873 0
19175.531 1
19176.189 0
19176.847 0
19177.505 4
19178.163 1
19178.821 0
19179.479 1
19180.137 1
19180.795 0
19181.453 1
19182.111 2
19182.769 3
19183.427 2
19184.085 0
19184.743 1
19185.401 1
19186.059 4
19186.717 1
19187.375 4
19188.033 2
19188.692 2
19189.350 0
19190.008 2
19190.666 1
19191.324 3
19191.982 2
19192.641 0
19193.299 2
19193.957 0
19194.615 1
19195.273 1
19195.932 2
19196.590 0
19197.248 2
19197.907 0
19198.565 0
19199.223 0
19199.881 0
19200.540 1
19201.198 1
19201.856 3
19202.515 3
19203.173 2
19203.832 1
19204.490 1
19205.148 0
19205.807 0
19206.465 0
19207.124 0
19207.782 3
19208.441 2
19209.099 6
19209.758 2
19210.416 0
19211.075 3
19211.733 0
19212.392 0
19213.050 1
19213.709 2
19214.367 2
19215.026 3
19215.684 1
19216.343 0
19217.002 0
19217.660 0
19218.319 3
19218.978 2
19219.636 5
19220.295 3
19220.954 0
19221.612 0
19222.271 0
19222.930 0
19223.588 0
19224.247 0
19224.906 1
19225.565 2
19226.223 1
19226.882 1
19227.541 0
19228.200 4
19228.859 2
19229.517 3
19230.176 2
19230.835 2
19231.494 3
19232.153 3
19232.812 0
19233.471 1
19234.130 4
19234.788 1
19235.447 2
19236.106 3
19236.765 2
19237.424 0
19238.083 0
19238.742 0
19239.401 2
19240.060 1
19240.719 1
19241.378 0
19242.037 1
19242.696 5
19243.355 2
19244.014 0
19244.674 0
19245.333 2
19245.992 1
19246.651 0
19247.310 0
19247.969 0
19248.628 1
19249.287 0
19249.947 4
19250.606 7
19251.265 5
19251.924 2
19252.583 1
19253.243 2
19253.902 10
19254.561 6
19255.220 3
19255.880 2
19256.539 4
19257.198 0
19257.858 0
19258.517 1
19259.176 0
19259.836 2
19260.495 0
19261.154 0
19261.814 0
19262.473 0
19263.133 0
19263.792 3
19264.451 0
19265.111 0
19265.770 0
19266.430 2
19267.089 1
19267.749 0
19268.408 0
19269.068 0
19269.727 2
19270.387 3
19271.046 1
19271.706 1
19272.365 2
19273.025 6
19273.685 1
19274.344 0
19275.004 0
19275.663 0
19276.323 0
19276.983 1
19277.642 0
19278.302 0
19278.962 0
19279.621 1
19280.281 1
19280.941 0
19281.600 4
19282.260 0
19282.920 0
19283.580 0
19284.239 0
19284.899 1
19285.559 3
19286.219 0
19286.879 0
19287.538 0
19288.198 2
19288.858 6
19289.518 6
19290.178 3
19290.838 2
19291.498 0
19292.157 1
19292.817 2
19293.477 3
19294.137 0
19294.797 0
19295.457 0
19296.117 0
19296.777 2
19297.437 2
19298.097 0
19298.757 0
19299.417 2
19300.077 0
19300.737 1
19301.397 1
19302.057 2
19302.717 2
19303.378 2
19304.038 0
19304.698 0
19305.358 2
19306.018 3
19306.678 0
19307.338 0
19307.998 0
19308.659 0
19309.319 0
19309.979 0
19310.639 0
19311.300 2
19311.960 2
19312.620 1
19313.280 1
19313.941 1
19314.601 3
19315.261 4
19315.921 2
19316.582 2
19317.242 0
19317.902 0
19318.563 0
19319.223 0
19319.884 0
19320.544 4
19321.204 4
19321.865 0
19322.525 0
19323.186 0
19323.846 0
19324.506 1
19325.167 2
19325.827 2
19326.488 2
19327.148 1
19327.809 1
19328.469 0
19329.130 2
19329.791 0
19330.451 0
19331.112 2
19331.772 2
19332.433 0
19333.093 0
19333.754 0
19334.415 0
19335.075 2
19335.736 3
19336.397 1
19337.057 0
19337.718 1
19338.379 0
19339.039 3
19339.700 0
19340.361 0
19341.022 0
19341.682 0
19342.343 1
19343.004 0
19343.665 1
19344.325 0
19344.986 1
19345.647 2
19346.308 0
19346.969 0
19347.630 2
19348.290 4
19348.951 2
19349.612 1
19350.273 0
19350.934 1
19351.595 0
19352.256 0
19352.917 6
19353.578 8
19354.239 4
19354.900 1
19355.561 3
19356.222 0
19356.883 3
19357.544 2
19358.205 2
19358.866 2
19359.527 1
19360.188 0
19360.849 0
19361.510 3
19362.171 1
19362.832 0
19363.493 0
19364.154 3
19364.816 1
19365.477 0
19366.138 2
19366.799 0
19367.460 0
19368.122 1
19368.783 4
19369.444 1
19370.105 0
19370.766 1
19371.428 2
19372.089 0
19372.750 0
19373.412 2
19374.073 0
19374.734 2
19375.395 0
19376.057 4
19376.718 1
19377.380 0
19378.041 1
19378.702 3
19379.364 0
19380.025 0
19380.686 0
19381.348 3
19382.009 0
19382.671 0
19383.332 0
19383.994 0
19384.655 4
19385.317 1
19385.978 1
19386.640 0
19387.301 0
19387.963 3
19388.624 5
19389.286 1
19389.948 2
19390.609 0
19391.271 3
19391.932 5
19392.594 2
19393.256 0
19393.917 3
19394.579 2
19395.241 0
19395.902 0
19396.564 1
19397.226 0
19397.887 0
19398.549 1
19399.211 0
19399.872 0
19400.534 0
19401.196 2
19401.858 2
19402.520 2
19403.181 1
19403.843 0
19404.505 1
19405.167 1
19405.829 0
19406.491 0
19407.152 0
19407.814 0
19408.476 1
19409.138 0
19409.800 1
19410.462 1
19411.124 0
19411.786 1
19412.448 0
19413.110 1
19413.772 0
19414.434 0
19415.096 1
19415.758 1
19416.420 3
19417.082 2
19417.744 0
19418.406 0
19419.068 3
19419.730 11
19420.392 5
19421.054 3
19421.716 0
19422.379 1
19423.041 1
19423.703 0
19424.365 3
19425.027 3
19425.689 3
19426.352 1
19427.014 0
19427.676 0
19428.338 1
19429.000 1
19429.663 1
19430.325 0
19430.987 0
19431.650 0
19432.312 2
19432.974 3
19433.636 1
19434.299 1
19434.961 1
19435.624 2
19436.286 4
19436.948 6
19437.611 0
19438.273 1
19438.935 0
19439.598 2
19440.260 0
19440.923 1
19441.585 1
19442.248 3
19442.910 5
19443.573 3
19444.235 0
19444.898 0
19445.560 0
19446.223 0
19446.885 0
19447.548 0
19448.210 0
19448.873 0
19449.536 4
19450.198 3
19450.861 3
19451.523 0
19452.186 0
19452.849 0
19453.511 0
19454.174 1
19454.837 2
19455.499 2
19456.162 0
19456.825 0
19457.488 0
19458.150 2
19458.813 2
19459.476 0
19460.139 0
19460.801 1
19461.464 1
19462.127 0
19462.790 1
19463.453 1
19464.115 2
19464.778 0
19465.441 0
19466.104 1
19466.767 1
19467.430 0
19468.093 1
19468.756 1
19469.419 0
19470.082 0
19470.745 0
19471.408 4
19472.070 1
19472.733 4
19473.396 1
19474.059 1
19474.723 0
19475.386 0
19476.049 0
19476.712 0
19477.375 1
19478.038 1
19478.701 0
19479.364 0
19480.027 0
19480.690 0
19481.353 3
19482.017 2
19482.680 1
19483.343 2
19484.006 0
19484.669 2
19485.332 2
19485.996 0
19486.659 1
19487.322 0
19487.985 0
19488.649 0
19489.312 4
19489.975 2
19490.638 1
19491.302 0
19491.965 2
19492.628 1
19493.292 2
19493.955 0
19494.618 0
19495.282 0
19495.945 0
19496.609 1
19497.272 0
19497.935 0
19498.599 6
19499.262 6
19499.926 2
19500.589 1
19501.253 0
19501.916 0
19502.580 1
19503.243 2
19503.907 0
19504.570 0
19505.234 0
19505.897 1
19506.561 0
19507.224 0
19507.888 1
19508.552 1
19509.215 1
19509.879 1
19510.543 2
19511.206 1
19511.870 3
19512.534 0
19513.197 1
19513.861 0
19514.525 3
19515.188 2
19515.852 4
19516.516 3
19517.180 2
19517.843 2
19518.507 2
19519.171 0
19519.835 2
19520.498 2
19521.162 0
19521.826 0
19522.490 2
19523.154 1
19523.818 0
19524.481 0
19525.145 0
19525.809 0
19526.473 0
19527.137 0
19527.801 0
19528.465 2
19529.129 2
19529.793 0
19530.457 0
19531.121 0
19531.785 0
19532.449 0
19533.113 2
19533.777 0
19534.441 0
19535.105 6
19535.769 6
19536.433 4
19537.097 5
19537.761 1
19538.425 0
19539.090 0
19539.754 1
19540.418 0
19541.082 1
19541.746 0
19542.410 0
19543.074 0
19543.739 3
19544.403 1
19545.067 1
19545.731 1
19546.396 2
19547.060 0
19547.724 0
19548.388 0
19549.053 5
19549.717 3
19550.381 1
19551.046 0
19551.710 0
19552.374 0
19553.039 0
19553.703 0
19554.367 3
19555.032 2
19555.696 0
19556.361 0
19557.025 0
19557.689 0
19558.354 0
19559.018 0
19559.683 2
19560.347 2
19561.012 2
19561.676 2
19562.341 3
19563.005 2
19563.670 1
19564.334 1
19564.999 0
19565.664 0
19566.328 0
19566.993 1
19567.657 2
19568.322 2
19568.987 3
19569.651 1
19570.316 1
19570.981 2
19571.645 2
19572.310 1
19572.975 0
19573.639 0
19574.304 1
19574.969 1
19575.634 0
19576.298 0
19576.963 1
19577.628 0
19578.293 1
19578.957 0
19579.622 1
19580.287 1
19580.952 0
19581.617 0
19582.282 0
19582.946 0
19583.611 0
19584.276 0
19584.941 0
19585.606 1
19586.271 1
19586.936 0
19587.601 0
19588.266 3
19588.931 0
19589.596 1
19590.261 4
19590.926 0
19591.591 2
19592.256 3
19592.921 1
19593.586 0
19594.251 1
19594.916 3
19595.581 2
19596.246 2
19596.911 0
19597.576 1
19598.242 0
19598.907 3
19599.572 1
19600.237 2
19600.902 4
19601.567 2
19602.233 1
19602.898 0
19603.563 0
19604.228 0
19604.893 0
19605.559 0
19606.224 0
19606.889 0
19607.554 0
19608.220 0
19608.885 0
19609.550 0
19610.216 0
19610.881 0
19611.546 1
19612.212 0
19612.877 1
19613.543 0
19614.208 0
19614.873 0
19615.539 0
19616.204 2
19616.870 1
19617.535 0
19618.201 3
19618.866 1
19619.532 1
19620.197 0
19620.863 1
19621.528 2
19622.194 0
19622.859 1
19623.525 1
19624.190 0
19624.856 0
19625.521 1
19626.187 0
19626.853 0
19627.518 4
19628.184 2
19628.850 1
19629.515 4
19630.181 1
19630.847 1
19631.512 0
19632.178 0
19632.844 0
19633.509 0
19634.175 0
19634.841 2
19635.507 2
19636.172 0
19636.838 2
19637.504 7
19638.170 3
19638.836 1
19639.502 0
19640.167 0
19640.833 2
19641.499 0
19642.165 0
19642.831 0
19643.497 0
19644.163 0
19644.829 1
19645.494 0
19646.160 2
19646.826 1
19647.492 2
19648.158 0
19648.824 1
19649.490 1
19650.156 1
19650.822 4
19651.488 5
19652.154 1
19652.820 0
19653.487 1
19654.153 3
19654.819 0
19655.485 0
19656.151 1
19656.817 2
19657.483 0
19658.149 3
19658.815 0
19659.482 0
19660.148 0
19660.814 0
19661.480 0
19662.146 1
19662.813 0
19663.479 1
19664.145 0
19664.811 0
19665.478 1
19666.144 0
19666.810 1
19667.477 0
19668.143 0
19668.809 1
19669.476 6
19670.142 3
19670.808 1
19671.475 1
19672.141 2
19672.807 0
19673.474 0
19674.140 4
19674.807 0
19675.473 0
19676.140 0
19676.806 0
19677.472 0
19678.139 4
19678.805 1
19679.472 5
19680.138 3
19680.805 1
19681.472 3
19682.138 0
19682.805 5
19683.471 2
19684.138 1
19684.804 0
19685.471 0
19686.138 0
19686.804 0
19687.471 0
19688.138 0
19688.804 0
19689.471 1
19690.138 0
19690.804 0
19691.471 0
19692.138 0
19692.804 0
19693.471 0
19694.138 5
19694.805 4
19695.472 1
19696.138 1
19696.805 0
19697.472 0
19698.139 1
19698.806 0
19699.472 0
19700.139 0
19700.806 0
19701.473 0
19702.140 0
19702.807 0
19703.474 3
19704.141 1
19704.808 1
19705.475 0
19706.142 0
19706.808 0
19707.475 0
19708.142 0
19708.809 3
19709.476 0
19710.144 0
19710.811 0
19711.478 0
19712.145 0
19712.812 0
19713.479 1
19714.146 2
19714.813 1
19715.480 4
19716.147 0
19716.814 0
19717.482 1
19718.149 0
19718.816 2
19719.483 0
19720.150 0
19720.817 0
19721.485 0
19722.152 0
19722.819 0
19723.486 0
19724.154 0
19724.821 0
19725.488 0
19726.156 0
19726.823 0
19727.490 0
19728.158 2
19728.825 1
19729.492 1
19730.160 0
19730.827 1
19731.494 5
19732.162 0
19732.829 3
19733.497 0
19734.164 0
19734.831 0
19735.499 0
19736.166 0
19736.834 0
19737.501 1
19738.169 2
19738.836 0
19739.504 0
19740.171 0
19740.839 1
19741.507 1
19742.174 0
19742.842 0
19743.509 2
19744.177 0
19744.845 0
19745.512 1
19746.180 0
19746.847 1
19747.515 0
19748.183 1
19748.850 1
19749.518 0
19750.186 0
19750.854 2
19751.521 1
19752.189 2
19752.857 4
19753.525 2
19754.192 1
19754.860 0
19755.528 0
19756.196 0
19756.864 0
19757.531 0
19758.199 1
19758.867 1
19759.535 0
19760.203 0
19760.871 0
19761.539 1
19762.207 0
19762.874 2
19763.542 3
19764.210 0
19764.878 2
19765.546 2
19766.214 0
19766.882 0
19767.550 0
19768.218 3
19768.886 1
19769.554 0
19770.222 0
19770.890 0
19771.558 0
19772.227 0
19772.895 0
19773.563 0
19774.231 0
19774.899 1
19775.567 0
19776.235 0
19776.903 0
19777.572 1
19778.240 1
19778.908 0
19779.576 0
19780.244 0
19780.913 0
19781.581 0
19782.249 0
19782.917 0
19783.586 0
19784.254 1
19784.922 0
19785.591 1
19786.259 11
19786.927 14
19787.596 7
19788.264 8
19788.932 2
19789.601 0
19790.269 0
19790.937 0
19791.606 0
19792.274 2
19792.943 4
19793.611 3
19794.280 0
19794.948 0
19795.616 0
19796.285 2
19796.953 1
19797.622 0
19798.290 1
19798.959 0
19799.628 0
19800.296 2
19800.965 0
19801.633 0
19802.302 1
19802.970 1
19803.639 1
19804.308 0
19804.976 0
19805.645 1
19806.314 0
19806.982 1
19807.651 1
19808.320 3
19808.988 2
19809.657 3
19810.326 1
19810.995 1
19811.663 1
19812.332 1
19813.001 0
19813.670 14
19814.338 13
19815.007 10
19815.676 5
19816.345 2
19817.014 1
19817.683 0
19818.351 0
19819.020 0
19819.689 1
19820.358 2
19821.027 3
19821.696 0
19822.365 0
19823.034 0
19823.703 0
19824.372 1
19825.041 0
19825.710 0
19826.379 13
19827.048 7
19827.717 5
19828.386 3
19829.055 1
19829.724 2
19830.393 1
19831.062 0
19831.731 1
19832.400 8
19833.069 7
19833.738 3
19834.407 4
19835.077 0
19835.746 0
19836.415 1
19837.084 5
19837.753 1
19838.422 0
19839.092 1
19839.761 0
19840.430 0
19841.099 0
19841.769 0
19842.438 2
19843.107 2
19843.776 2
19844.446 0
19845.115 0
19845.784 1
19846.454 2
19847.123 0
19847.792 0
19848.462 0
19849.131 2
19849.801 1
19850.470 3
19851.139 3
19851.809 1
19852.478 0
19853.148 0
19853.817 1
19854.487 0
19855.156 2
19855.826 1
19856.495 0
19857.165 0
19857.834 0
19858.504 0
19859.173 0
19859.843 1
19860.512 3
19861.182 2
19861.852 1
19862.521 0
19863.191 0
19863.860 0
19864.530 1
19865.200 1
19865.869 1
19866.539 0
19867.209 2
19867.878 3
19868.548 2
19869.218 3
19869.888 0
19870.557 0
19871.227 0
19871.897 1
19872.567 1
19873.236 0
19873.906 0
19874.576 0
19875.246 0
19875.916 0
19876.586 2
19877.255 1
19877.925 0
19878.595 1
19879.265 0
19879.935 0
19880.605 1
19881.275 1
19881.945 0
19882.615 1
19883.285 0
19883.955 0
19884.625 2
19885.295 2
19885.965 3
19886.635 1
19887.305 2
19887.975 3
19888.645 1
19889.315 0
19889.985 1
19890.655 0
19891.325 0
19891.995 0
19892.665 0
19893.335 1
19894.006 1
19894.676 0
19895.346 0
19896.016 0
19896.686 4
19897.356 4
19898.027 1
19898.697 2
19899.367 0
19900.037 0
19900.708 0
19901.378 1
19902.048 1
19902.718 0
19903.389 0
19904.059 1
19904.729 0
19905.400 0
19906.070 0
19906.740 0
19907.411 0
19908.081 0
19908.751 1
19909.422 1
19910.092 2
19910.763 2
19911.433 0
19912.104 1
19912.774 0
19913.444 0
19914.115 0
19914.785 0
19915.456 0
19916.126 0
19916.797 0
19917.468 2
19918.138 1
19918.809 1
19919.479 1
19920.150 0
19920.820 0
19921.491 0
19922.162 0
19922.832 1
19923.503 0
19924.173 0
19924.844 1
19925.515 1
19926.185 4
19926.856 5
19927.527 1
19928.198 0
19928.868 0
19929.539 3
19930.210 1
19930.881 1
19931.551 5
19932.222 1
19932.893 3
19933.564 4
19934.235 0
19934.905 0
19935.576 0
19936.247 0
19936.918 7
19937.589 14
19938.260 8
19938.931 5
19939.602 1
19940.272 2
19940.943 1
19941.614 2
19942.285 4
19942.956 1
19943.627 0
19944.298 0
19944.969 1
19945.640 1
19946.311 0
19946.982 0
19947.653 1
19948.324 0
19948.995 0
19949.667 0
19950.338 0
19951.009 1
19951.680 0
19952.351 1
19953.022 0
19953.693 0
19954.364 0
19955.036 0
19955.707 0
19956.378 0
19957.049 1
19957.720 2
19958.392 0
19959.063 6
19959.734 3
19960.405 1
19961.077 0
19961.748 0
19962.419 0
19963.090 0
19963.762 0
19964.433 0
19965.104 1
19965.776 1
19966.447 0
19967.119 0
19967.790 4
19968.461 2
19969.133 0
19969.804 0
19970.476 0
19971.147 0
19971.818 0
19972.490 0
19973.161 0
19973.833 0
19974.504 6
19975.176 3
19975.847 1
19976.519 0
19977.190 2
19977.862 1
19978.534 0
19979.205 0
19979.877 0
19980.548 0
19981.220 1
19981.892 1
19982.563 2
19983.235 0
19983.906 2
19984.578 4
19985.250 1
19985.922 1
19986.593 0
19987.265 1
19987.937 7
19988.608 6
19989.280 2
19989.952 1
19990.624 0
19991.295 0
19991.967 2
19992.639 0
19993.311 0
19993.983 0
19994.655 2
19995.326 3
19995.998 2
19996.670 1
19997.342 0
19998.014 2
19998.686 2
19999.358 1
20000.030 2
20000.702 0
20001.373 0
20002.045 1
20002.717 3
20003.389 4
20004.061 2
20004.733 0
20005.405 3
20006.077 1
20006.749 0
20007.422 0
20008.094 0
20008.766 1
20009.438 0
20010.110 1
20010.782 2
20011.454 1
20012.126 0
20012.798 0
20013.471 0
20014.143 0
20014.815 0
20015.487 0
20016.159 0
20016.831 0
20017.504 0
20018.176 1
20018.848 2
20019.520 0
20020.193 1
20020.865 1
20021.537 1
20022.210 0
20022.882 0
20023.554 0
20024.227 1
20024.899 1
20025.571 0
20026.244 1
20026.916 0
20027.588 1
20028.261 1
20028.933 1
20029.606 2
20030.278 0
20030.950 0
20031.623 0
20032.295 0
20032.968 0
20033.640 1
20034.313 1
20034.985 1
20035.658 0
20036.330 1
20037.003 3
20037.676 1
20038.348 1
20039.021 1
20039.693 0
20040.366 0
20041.039 0
20041.711 0
20042.384 0
20043.056 0
20043.729 0
20044.402 0
20045.074 2
20045.747 5
20046.420 2
20047.093 0
20047.765 0
20048.438 1
20049.111 0
20049.784 0
20050.456 0
20051.129 0
20051.802 1
20052.475 0
20053.148 3
20053.820 3
20054.493 2
20055.166 2
20055.839 1
20056.512 2
20057.185 0
20057.858 0
20058.531 0
20059.203 0
20059.876 1
20060.549 0
20061.222 0
20061.895 0
20062.568 4
20063.241 3
20063.914 2
20064.587 1
20065.260 0
20065.933 0
20066.606 5
20067.279 2
20067.952 0
20068.626 2
20069.299 4
20069.972 1
20070.645 4
20071.318 4
20071.991 0
20072.664 0
20073.337 0
20074.011 0
20074.684 0
20075.357 0
20076.030 1
20076.703 1
20077.377 0
20078.050 0
20078.723 0
20079.396 0
20080.070 0
20080.743 0
20081.416 0
20082.090 1
20082.763 0
20083.436 1
20084.110 0
20084.783 0
20085.456 1
20086.130 0
20086.803 0
20087.476 0
20088.150 0
20088.823 1
20089.497 0
20090.170 0
20090.844 0
20091.517 0
20092.191 1
20092.864 0
20093.538 1
20094.211 2
20094.885 3
20095.558 1
20096.232 0
20096.905 1
20097.579 1
20098.252 1
20098.926 0
20099.600 0
20100.273 0
20100.947 1
20101.620 0
20102.294 0
20102.968 0
20103.641 0
20104.315 0
20104.989 0
20105.662 0
20106.336 0
20107.010 1
20107.684 2
20108.357 2
20109.031 1
20109.705 0
20110.379 2
20111.052 0
20111.726 1
20112.400 1
20113.074 0
20113.748 0
20114.422 0
20115.095 0
20115.769 0
20116.443 0
20117.117 1
20117.791 1
20118.465 0
20119.139 0
20119.813 0
20120.487 0
20121.161 0
20121.835 0
20122.509 0
20123.183 0
20123.857 1
20124.531 0
20125.205 1
20125.879 0
20126.553 0
20127.227 0
20127.901 2
20128.575 0
20129.249 0
20129.923 0
20130.597 1
20131.272 0
20131.946 0
20132.620 0
20133.294 0
20133.968 0
20134.642 3
20135.317 1
20135.991 1
20136.665 0
20137.339 1
20138.013 2
20138.688 2
20139.362 3
20140.036 2
20140.711 0
20141.385 0
20142.059 2
20142.734 1
20143.408 0
20144.082 1
20144.757 4
20145.431 3
20146.105 0
20146.780 0
20147.454 0
20148.129 0
20148.803 0
20149.477 0
20150.152 0
20150.826 0
20151.501 2
20152.175 1
20152.850 2
20153.524 0
20154.199 0
20154.873 0
20155.548 0
20156.222 0
20156.897 2
20157.572 3
20158.246 0
20158.921 0
20159.595 0
20160.270 0
20160.945 1
20161.619 0
20162.294 0
20162.969 1
20163.643 3
20164.318 0
20164.993 1
20165.667 0
20166.342 0
20167.017 0
20167.692 0
20168.366 0
20169.041 0
20169.716 0
20170.391 0
20171.065 0
20171.740 1
20172.415 0
20173.090 0
20173.765 1
20174.440 2
20175.114 0
20175.789 1
20176.464 0
20177.139 1
20177.814 0
20178.489 2
20179.164 1
20179.839 0
20180.514 1
20181.189 0
20181.864 1
20182.539 0
20183.214 0
20183.889 0
20184.564 0
20185.239 1
20185.914 0
20186.589 0
20187.264 0
20187.939 0
20188.614 0
20189.289 0
20189.964 0
20190.640 0
20191.315 0
20191.990 0
20192.665 0
20193.340 0
20194.015 0
20194.691 0
20195.366 0
20196.041 0
20196.716 3
20197.391 4
20198.067 2
20198.742 2
20199.417 2
20200.093 5
20200.768 1
20201.443 1
20202.118 0
20202.794 1
20203.469 0
20204.144 0
20204.820 0
20205.495 0
20206.171 0
20206.846 0
20207.521 0
20208.197 2
20208.872 2
20209.548 0
20210.223 0
20210.899 0
20211.574 0
20212.250 1
20212.925 0
20213.601 0
20214.276 0
20214.952 0
20215.627 0
20216.303 0
20216.978 1
20217.654 2
20218.330 1
20219.005 1
20219.681 0
20220.356 2
20221.032 1
20221.708 0
20222.383 0
20223.059 0
20223.735 0
20224.410 0
20225.086 2
20225.762 0
20226.438 0
20227.113 1
20227.789 0
20228.465 0
20229.141 0
20229.816 1
20230.492 0
20231.168 0
20231.844 0
20232.520 1
20233.195 0
20233.871 5
20234.547 3
20235.223 2
20235.899 1
20236.575 4
20237.251 2
20237.927 0
20238.603 0
20239.279 0
20239.954 0
20240.630 0
20241.306 0
20241.982 0
20242.658 0
20243.334 0
20244.010 0
20244.686 0
20245.363 0
20246.039 0
20246.715 0
20247.391 0
20248.067 0
20248.743 0
20249.419 0
20250.095 0
20250.771 0
20251.447 1
20252.124 0
20252.800 0
20253.476 0
20254.152 2
20254.828 0
20255.505 1
20256.181 2
20256.857 1
20257.533 0
20258.210 1
20258.886 0
20259.562 2
20260.238 0
20260.915 0
20261.591 0
20262.267 1
20262.944 0
20263.620 0
20264.296 1
20264.973 2
20265.649 4
20266.326 3
20267.002 4
20267.678 1
20268.355 0
20269.031 0
20269.708 0
20270.384 0
20271.061 1
20271.737 0
20272.414 0
20273.090 0
20273.767 0
20274.443 0
20275.120 0
20275.796 0
20276.473 0
20277.149 0
20277.826 0
20278.503 0
20279.179 0
20279.856 0
20280.532 1
20281.209 3
20281.886 1
20282.562 1
20283.239 0
20283.916 0
20284.593 1
20285.269 1
20285.946 2
20286.623 0
20287.299 0
20287.976 3
20288.653 1
20289.330 0
20290.007 0
20290.683 0
20291.360 0
20292.037 0
20292.714 1
20293.391 1
20294.068 1
20294.744 0
20295.421 0
20296.098 1
20296.775 1
20297.452 1
20298.129 0
20298.806 0
20299.483 0
20300.160 0
20300.837 1
20301.514 1
20302.191 1
20302.868 0
20303.545 1
20304.222 1
20304.899 0
20305.576 1
20306.253 2
20306.930 0
20307.607 0
20308.284 0
20308.961 1
20309.638 2
20310.316 6
20310.993 3
20311.670 2
20312.347 1
20313.024 0
20313.701 0
20314.379 0
20315.056 2
20315.733 3
20316.410 1
20317.087 0
20317.765 0
20318.442 0
20319.119 0
20319.797 1
20320.474 2
20321.151 0
20321.829 0
20322.506 0
20323.183 0
20323.861 0
20324.538 0
20325.215 2
20325.893 0
20326.570 1
20327.247 0
20327.925 0
20328.602 1
20329.280 2
20329.957 5
20330.635 2
20331.312 2
20331.990 0
20332.667 0
20333.345 0
20334.022 1
20334.700 1
20335.377 0
20336.055 0
20336.732 3
20337.410 0
20338.088 0
20338.765 1
20339.443 0
20340.121 2
20340.798 2
20341.476 1
20342.153 0
20342.831 0
20343.509 0
20344.187 0
20344.864 0
20345.542 1
20346.220 0
20346.897 0
20347.575 0
20348.253 0
20348.931 0
20349.609 0
20350.286 0
20350.964 0
20351.642 0
20352.320 1
20352.998 1
20353.675 0
20354.353 0
20355.031 0
20355.709 0
20356.387 0
20357.065 0
20357.743 0
20358.421 1
20359.099 0
20359.777 0
20360.455 0
20361.133 1
20361.811 2
20362.489 2
20363.167 1
20363.845 1
20364.523 2
20365.201 0
20365.879 0
20366.557 0
20367.235 0
20367.913 0
20368.591 0
20369.269 0
20369.947 0
20370.626 2
20371.304 0
20371.982 0
20372.660 0
20373.338 1
20374.016 1
20374.695 2
20375.373 2
20376.051 1
20376.729 1
20377.408 5
20378.086 1
20378.764 1
20379.442 1
20380.121 0
20380.799 0
20381.477 1
20382.156 2
20382.834 0
20383.512 0
20384.191 1
20384.869 0
20385.547 0
20386.226 0
20386.904 1
20387.583 7
20388.261 7
20388.940 2
20389.618 0
20390.296 0
20390.975 0
20391.653 1
20392.332 1
20393.010 0
20393.689 0
20394.368 1
20395.046 2
20395.725 3
20396.403 2
20397.082 1
20397.760 3
20398.439 4
20399.118 3
20399.796 4
20400.475 4
20401.153 1
20401.832 0
20402.511 0
20403.189 0
20403.868 0
20404.547 0
20405.226 0
20405.904 1
20406.583 3
20407.262 1
20407.941 2
20408.619 0
20409.298 1
20409.977 0
20410.656 0
20411.335 0
20412.013 0
20412.692 3
20413.371 3
20414.050 0
20414.729 0
20415.408 0
20416.087 1
20416.765 2
20417.444 1
20418.123 0
20418.802 0
20419.481 1
20420.160 0
20420.839 0
20421.518 0
20422.197 1
20422.876 0
20423.555 0
20424.234 0
20424.913 0
20425.592 0
20426.271 0
20426.950 0
20427.630 0
20428.309 0
20428.988 1
20429.667 0
20430.346 0
20431.025 6
20431.704 5
20432.383 1
20433.063 0
20433.742 0
20434.421 0
20435.100 0
20435.779 0
20436.459 0
20437.138 0
20437.817 0
20438.497 0
20439.176 0
20439.855 4
20440.534 2
20441.214 0
20441.893 0
20442.572 0
20443.252 0
20443.931 1
20444.610 0
20445.290 0
20445.969 0
20446.649 0
20447.328 0
20448.007 0
20448.687 0
20449.366 0
20450.046 0
20450.725 0
20451.405 0
20452.084 2
20452.764 4
20453.443 1
20454.123 1
20454.802 2
20455.482 1
20456.161 4
20456.841 0
20457.521 1
20458.200 1
20458.880 0
20459.559 1
20460.239 0
20460.919 0
20461.598 2
20462.278 0
20462.958 0
20463.637 0
20464.317 1
20464.997 1
20465.677 0
20466.356 0
20467.036 0
20467.716 0
20468.396 0
20469.075 0
20469.755 0
20470.435 0
20471.115 0
20471.795 0
20472.474 0
20473.154 0
20473.834 0
20474.514 3
20475.194 3
20475.874 1
20476.554 0
20477.234 1
20477.914 0
20478.593 1
20479.273 2
20479.953 3
20480.633 0
20481.313 0
20481.993 0
20482.673 0
20483.353 0
20484.033 0
20484.713 0
20485.393 0
20486.074 1
20486.754 0
20487.434 0
20488.114 1
20488.794 0
20489.474 0
20490.154 11
20490.834 12
20491.514 6
20492.195 11
20492.875 6
20493.555 4
20494.235 2
20494.915 3
20495.596 4
20496.276 1
20496.956 0
20497.636 0
20498.317 0
20498.997 0
20499.677 0
20500.357 0
20501.038 0
20501.718 0
20502.398 0
20503.079 1
20503.759 1
20504.439 1
20505.120 0
20505.800 0
20506.481 0
20507.161 0
20507.841 0
20508.522 0
20509.202 0
20509.883 5
20510.563 3
20511.244 0
20511.924 1
20512.605 2
20513.285 0
20513.966 1
20514.646 0
20515.327 0
20516.007 3
20516.688 2
20517.369 1
20518.049 0
20518.730 1
20519.410 2
20520.091 1
20520.772 0
20521.452 0
20522.133 1
20522.814 3
20523.494 4
20524.175 3
20524.856 0
20525.536 1
20526.217 0
20526.898 0
20527.579 0
20528.259 0
20528.940 0
20529.621 0
20530.302 0
20530.983 0
20531.663 0
20532.344 0
20533.025 0
20533.706 0
20534.387 0
20535.068 0
20535.749 1
20536.429 0
20537.110 0
20537.791 0
20538.472 0
20539.153 0
20539.834 0
20540.515 1
20541.196 0
20541.877 1
20542.558 0
20543.239 0
20543.920 0
20544.601 0
20545.282 0
20545.963 0
20546.644 0
20547.325 0
20548.006 3
20548.688 1
20549.369 0
20550.050 1
20550.731 0
20551.412 0
20552.093 0
20552.774 0
20553.456 0
20554.137 2
20554.818 1
20555.499 0
20556.180 3
20556.862 4
20557.543 3
20558.224 0
20558.906 1
20559.587 0
20560.268 0
20560.949 0
20561.631 0
20562.312 0
20562.993 0
20563.675 0
20564.356 0
20565.037 0
20565.719 0
20566.400 0
20567.082 0
20567.763 2
20568.445 0
20569.126 0
20569.807 1
20570.489 0
20571.170 3
20571.852 3
20572.533 1
20573.215 1
20573.896 2
20574.578 1
20575.259 0
20575.941 0
20576.623 0
20577.304 5
20577.986 5
20578.667 3
20579.349 3
20580.031 0
20580.712 1
20581.394 1
20582.076 0
20582.757 1
20583.439 2
20584.121 0
20584.802 0
20585.484 0
20586.166 0
20586.847 1
20587.529 0
20588.211 0
20588.893 0
20589.574 0
20590.256 0
20590.938 0
20591.620 1
20592.302 1
20592.984 0
20593.665 0
20594.347 0
20595.029 0
20595.711 0
20596.393 0
20597.075 0
20597.757 0
20598.439 0
20599.121 0
20599.803 0
20600.485 0
20601.166 0
20601.848 4
20602.530 3
20603.212 3
20603.895 1
20604.577 0
20605.259 0
20605.941 1
20606.623 0
20607.305 1
20607.987 4
20608.669 5
20609.351 3
20610.033 5
20610.715 1
20611.397 0
20612.080 0
20612.762 1
20613.444 2
20614.126 0
20614.808 0
20615.491 0
20616.173 0
20616.855 0
20617.537 0
20618.220 0
20618.902 3
20619.584 3
20620.266 0
20620.949 0
20621.631 2
20622.313 1
20622.996 0
20623.678 0
20624.360 1
20625.043 0
20625.725 1
20626.407 0
20627.090 0
20627.772 1
20628.455 0
20629.137 0
20629.820 0
20630.502 0
20631.185 0
20631.867 0
20632.550 1
20633.232 0
20633.915 2
20634.597 1
20635.280 1
20635.962 0
20636.645 0
20637.327 1
20638.010 1
20638.692 0
20639.375 0
20640.058 0
20640.740 0
20641.423 0
20642.106 0
20642.788 0
20643.471 0
20644.154 1
20644.836 1
20645.519 4
20646.202 0
20646.885 0
20647.567 1
20648.250 0
20648.933 2
20649.616 3
20650.298 8
20650.981 2
20651.664 1
20652.347 0
20653.030 0
20653.712 0
20654.395 3
20655.078 0
20655.761 0
20656.444 0
20657.127 2
20657.810 2
20658.493 5
20659.176 1
20659.859 0
20660.542 0
20661.225 0
20661.908 0
20662.591 0
20663.274 0
20663.957 0
20664.640 2
20665.323 2
20666.006 2
20666.689 0
20667.372 2
20668.055 1
20668.738 1
20669.421 0
20670.104 0
20670.787 0
20671.470 3
20672.154 1
20672.837 2
20673.520 1
20674.203 1
20674.886 0
20675.570 0
20676.253 0
20676.936 0
20677.619 0
20678.302 0
20678.986 0
20679.669 0
20680.352 0
20681.036 3
20681.719 0
20682.402 0
20683.086 0
20683.769 0
20684.452 1
20685.136 0
20685.819 0
20686.502 0
20687.186 0
20687.869 0
20688.553 1
20689.236 0
20689.919 0
20690.603 0
20691.286 0
20691.970 0
20692.653 0
20693.337 0
20694.020 0
20694.704 0
20695.387 0
20696.071 1
20696.755 2
20697.438 0
20698.122 0
20698.805 1
20699.489 0
20700.173 0
20700.856 0
20701.540 0
20702.223 0
20702.907 0
20703.591 3
20704.274 1
20704.958 1
20705.642 0
20706.326 0
20707.009 0
20707.693 0
20708.377 0
20709.061 0
20709.744 0
20710.428 0
20711.112 0
20711.796 0
20712.480 0
20713.163 2
20713.847 0
20714.531 0
20715.215 1
20715.899 2
20716.583 1
20717.267 0
20717.950 0
20718.634 1
20719.318 1
20720.002 0
20720.686 0
20721.370 1
20722.054 0
20722.738 1
20723.422 0
20724.106 0
20724.790 5
20725.474 3
20726.158 2
20726.842 0
20727.526 3
20728.210 2
20728.895 1
20729.579 0
20730.263 2
20730.947 3
20731.631 2
20732.315 3
20732.999 1
20733.683 0
20734.368 0
20735.052 1
20735.736 0
20736.420 3
20737.105 1
20737.789 3
20738.473 1
20739.157 1
20739.842 0
20740.526 1
20741.210 0
20741.894 0
20742.579 0
20743.263 0
20743.947 1
20744.632 0
20745.316 1
20746.000 0
20746.685 0
20747.369 0
20748.054 0
20748.738 2
20749.423 1
20750.107 0
20750.791 9
20751.476 9
20752.160 4
20752.845 3
20753.529 0
20754.214 0
20754.898 0
20755.583 1
20756.267 0
20756.952 0
20757.637 5
20758.321 1
20759.006 1
20759.690 0
20760.375 0
20761.060 0
20761.744 0
20762.429 1
20763.113 0
20763.798 0
20764.483 5
20765.168 2
20765.852 0
20766.537 0
20767.222 0
20767.906 0
20768.591 0
20769.276 0
20769.961 0
20770.645 0
20771.330 0
20772.015 1
20772.700 0
20773.385 1
20774.070 1
20774.754 1
20775.439 1
20776.124 0
20776.809 0
20777.494 0
20778.179 1
20778.864 0
20779.549 0
20780.234 0
20780.919 0
20781.603 3
20782.288 3
20782.973 1
20783.658 1
20784.343 1
20785.028 0
20785.713 0
20786.399 1
20787.084 3
20787.769 2
20788.454 0
20789.139 0
20789.824 0
20790.509 0
20791.194 0
20791.879 1
20792.564 1
20793.250 2
20793.935 1
20794.620 0
20795.305 0
20795.990 0
20796.675 0
20797.361 0
20798.046 0
20798.731 0
20799.416 0
20800.102 0
20800.787 0
20801.472 0
20802.158 0
20802.843 3
20803.528 1
20804.214 0
20804.899 0
20805.584 0
20806.270 0
20806.955 0
20807.640 0
20808.326 1
20809.011 1
20809.697 1
20810.382 0
20811.068 1
20811.753 0
20812.438 2
20813.124 2
20813.809 0
20814.495 0
20815.180 2
20815.866 1
20816.551 0
20817.237 0
20817.923 0
20818.608 0
20819.294 2
20819.979 0
20820.665 2
20821.351 0
20822.036 3
20822.722 2
20823.408 1
20824.093 1
20824.779 0
20825.465 0
20826.150 1
20826.836 4
20827.522 1
20828.207 0
20828.893 0
20829.579 0
20830.265 0
20830.950 0
20831.636 0
20832.322 0
20833.008 3
20833.694 0
20834.379 0
20835.065 1
20835.751 0
20836.437 0
20837.123 0
20837.809 0
20838.495 3
20839.181 4
20839.867 0
20840.552 1
20841.238 1
20841.924 0
20842.610 3
20843.296 1
20843.982 1
20844.668 0
20845.354 0
20846.040 0
20846.726 0
20847.412 1
20848.098 1
20848.785 2
20849.471 0
20850.157 0
20850.843 1
20851.529 2
20852.215 3
20852.901 2
20853.587 0
20854.274 0
20854.960 0
20855.646 0
20856.332 0
20857.018 0
20857.705 1
20858.391 2
20859.077 1
20859.763 0
20860.449 1
20861.136 0
20861.822 1
20862.508 5
20863.195 4
20863.881 2
20864.567 0
20865.254 1
20865.940 0
20866.626 2
20867.313 0
20867.999 0
20868.686 0
20869.372 0
20870.058 2
20870.745 0
20871.431 0
20872.118 0
20872.804 1
20873.491 2
20874.177 1
20874.864 0
20875.550 4
20876.237 1
20876.923 0
20877.610 0
20878.296 0
20878.983 1
20879.669 2
20880.356 2
20881.043 0
20881.729 0
20882.416 2
20883.103 3
20883.789 0
20884.476 0
20885.162 0
20885.849 1
20886.536 0
20887.223 0
20887.909 0
20888.596 1
20889.283 2
20889.969 1
20890.656 1
20891.343 0
20892.030 0
20892.717 3
20893.403 1
20894.090 1
20894.777 1
20895.464 1
20896.151 3
20896.838 0
20897.524 1
20898.211 1
20898.898 1
20899.585 0
20900.272 0
20900.959 1
20901.646 0
20902.333 0
20903.020 0
20903.707 0
20904.394 0
20905.081 0
20905.768 1
20906.455 0
20907.142 0
20907.829 1
20908.516 0
20909.203 0
20909.890 0
20910.577 0
20911.264 0
20911.951 0
20912.639 0
20913.326 0
20914.013 0
20914.700 0
20915.387 0
20916.074 0
20916.762 1
20917.449 0
20918.136 0
20918.823 1
20919.510 2
20920.198 0
20920.885 1
20921.572 1
20922.259 1
20922.947 0
20923.634 3
20924.321 3
20925.009 3
20925.696 2
20926.383 2
20927.071 1
20927.758 2
20928.446 0
20929.133 1
20929.820 1
20930.508 0
20931.195 2
20931.883 2
20932.570 0
20933.258 0
20933.945 1
20934.632 1
20935.320 4
20936.007 3
20936.695 0
20937.383 0
20938.070 0
20938.758 0
20939.445 0
20940.133 0
20940.820 0
20941.508 3
20942.196 0
20942.883 3
20943.571 2
20944.258 1
20944.946 0
20945.634 1
20946.321 0
20947.009 0
20947.697 1
20948.385 0
20949.072 0
20949.760 1
20950.448 1
20951.135 1
20951.823 0
20952.511 0
20953.199 0
20953.887 0
20954.574 1
20955.262 3
20955.950 3
20956.638 2
20957.326 1
20958.014 1
20958.702 0
20959.389 10
20960.077 6
20960.765 3
20961.453 1
20962.141 0
20962.829 1
20963.517 0
20964.205 3
20964.893 3
20965.581 1
20966.269 2
20966.957 0
20967.645 0
20968.333 0
20969.021 0
20969.709 0
20970.397 2
20971.085 3
20971.773 3
20972.462 2
20973.150 3
20973.838 0
20974.526 0
20975.214 0
20975.902 0
20976.590 0
20977.279 2
20977.967 5
20978.655 1
20979.343 3
20980.031 1
20980.720 0
20981.408 0
20982.096 1
20982.785 0
20983.473 1
20984.161 2
20984.849 2
20985.538 4
20986.226 3
20986.914 1
20987.603 0
20988.291 1
20988.980 1
20989.668 0
20990.356 0
20991.045 1
20991.733 1
20992.422 3
20993.110 2
20993.798 4
20994.487 2
20995.175 0
20995.864 0
20996.552 1
20997.241 0
20997.929 0
20998.618 0
20999.307 0
20999.995 2
21000.684 1
21001.372 3
21002.061 1
21002.749 1
21003.438 1
21004.127 0
21004.815 0
21005.504 0
21006.193 0
21006.881 0
21007.570 1
21008.259 0
21008.947 1
21009.636 1
21010.325 0
21011.014 0
21011.702 1
21012.391 0
21013.080 0
21013.769 1
21014.457 2
21015.146 1
21015.835 0
21016.524 1
21017.213 0
21017.902 0
21018.591 0
21019.279 2
21019.968 2
21020.657 4
21021.346 1
21022.035 1
21022.724 1
21023.413 3
21024.102 1
21024.791 0
21025.480 0
21026.169 0
21026.858 2
21027.547 0
21028.236 0
21028.925 0
21029.614 0
21030.303 1
21030.992 0
21031.681 0
21032.370 0
21033.059 1
21033.748 3
21034.438 4
21035.127 1
21035.816 2
21036.505 0
21037.194 0
21037.883 0
21038.573 1
21039.262 1
21039.951 2
21040.640 0
21041.329 0
21042.019 4
21042.708 3
21043.397 0
21044.086 0
21044.776 0
21045.465 0
21046.154 6
21046.844 6
21047.533 1
21048.222 2
21048.912 1
21049.601 5
21050.291 1
21050.980 2
21051.669 1
21052.359 0
21053.048 3
21053.738 2
21054.427 6
21055.117 4
21055.806 2
21056.496 1
21057.185 1
21057.875 4
21058.564 5
21059.254 1
21059.943 0
21060.633 2
21061.322 1
21062.012 0
21062.701 0
21063.391 4
21064.081 7
21064.770 4
21065.460 1
21066.150 0
21066.839 0
21067.529 3
21068.219 0
21068.908 2
21069.598 2
21070.288 3
21070.977 1
21071.667 2
21072.357 2
21073.047 3
21073.736 2
21074.426 0
21075.116 0
21075.806 1
21076.496 1
21077.185 2
21077.875 0
21078.565 0
21079.255 1
21079.945 0
21080.635 0
21081.325 0
21082.015 2
21082.704 0
21083.394 0
21084.084 2
21084.774 0
21085.464 0
21086.154 1
21086.844 2
21087.534 1
21088.224 0
21088.914 16
21089.604 13
21090.294 9
21090.984 6
21091.674 2
21092.364 1
21093.055 1
21093.745 1
21094.435 0
21095.125 1
21095.815 1
21096.505 1
21097.195 3
21097.885 2
21098.576 5
21099.266 1
21099.956 0
21100.646 0
21101.336 1
21102.027 3
21102.717 1
21103.407 1
21104.097 0
21104.788 0
21105.478 1
21106.168 0
21106.859 0
21107.549 0
21108.239 0
21108.930 0
21109.620 0
21110.310 0
21111.001 2
21111.691 1
21112.382 1
21113.072 0
21113.762 0
21114.453 0
21115.143 0
21115.834 0
21116.524 3
21117.215 7
21117.905 6
21118.596 4
21119.286 2
21119.977 1
21120.667 0
21121.358 3
21122.048 2
21122.739 0
21123.430 4
21124.120 4
21124.811 2
21125.501 2
21126.192 2
21126.883 1
21127.573 0
21128.264 3
21128.955 7
21129.645 4
21130.336 0
21131.027 0
21131.718 3
21132.408 1
21133.099 0
21133.790 0
21134.481 0
21135.171 2
21135.862 3
21136.553 0
21137.244 1
21137.935 1
21138.625 1
21139.316 0
21140.007 0
21140.698 1
21141.389 3
21142.080 1
21142.771 0
21143.462 1
21144.152 1
21144.843 0
21145.534 4
21146.225 4
21146.916 2
21147.607 0
21148.298 0
21148.989 0
21149.680 0
21150.371 0
21151.062 1
21151.753 1
21152.444 0
21153.135 1
21153.827 0
21154.518 0
21155.209 1
21155.900 0
21156.591 1
21157.282 0
21157.973 0
21158.664 0
21159.356 0
21160.047 0
21160.738 0
21161.429 1
21162.120 0
21162.812 3
21163.503 0
21164.194 0
21164.885 1
21165.577 0
21166.268 0
21166.959 0
21167.651 0
21168.342 0
21169.033 0
21169.725 0
21170.416 1
21171.107 0
21171.799 0
21172.490 0
21173.181 0
21173.873 3
21174.564 8
21175.256 1
21175.947 0
21176.639 1
21177.330 0
21178.022 2
21178.713 1
21179.405 0
21180.096 1
21180.788 1
21181.479 0
21182.171 0
21182.862 0
21183.554 1
21184.245 0
21184.937 5
21185.629 5
21186.320 2
21187.012 1
21187.704 3
21188.395 0
21189.087 0
21189.778 1
21190.470 0
21191.162 0
21191.854 0
21192.545 4
21193.237 6
21193.929 7
21194.621 3
21195.312 0
21196.004 0
21196.696 0
21197.388 0
21198.079 0
21198.771 0
21199.463 1
21200.155 0
21200.847 0
21201.539 0
21202.231 2
21202.922 0
21203.614 1
21204.306 0
21204.998 2
21205.690 2
21206.382 5
21207.074 1
21207.766 2
21208.458 7
21209.150 5
21209.842 6
21210.534 2
21211.226 1
21211.918 0
21212.610 3
21213.302 1
21213.994 0
21214.686 0
21215.378 0
21216.070 1
21216.763 0
21217.455 0
21218.147 1
21218.839 0
21219.531 0
21220.223 2
21220.915 3
21221.608 2
21222.300 0
21222.992 0
21223.684 0
21224.377 1
21225.069 2
21225.761 3
21226.453 1
21227.146 0
21227.838 1
21228.530 2
21229.222 0
21229.915 0
21230.607 1
21231.299 0
21231.992 0
21232.684 0
21233.377 0
21234.069 2
21234.761 0
21235.454 0
21236.146 0
21236.839 0
21237.531 0
21238.224 0
21238.916 0
21239.609 1
21240.301 1
21240.994 1
21241.686 3
21242.379 2
21243.071 0
21243.764 0
21244.456 0
21245.149 0
21245.841 0
21246.534 1
21247.227 1
21247.919 0
21248.612 4
21249.305 2
21249.997 1
21250.690 0
21251.383 0
21252.075 0
21252.768 1
21253.461 1
21254.153 0
21254.846 0
21255.539 1
21256.232 1
21256.924 2
21257.617 0
21258.310 0
21259.003 1
21259.696 1
21260.388 0
21261.081 1
21261.774 3
21262.467 4
21263.160 1
21263.853 1
21264.546 2
21265.239 0
21265.931 1
21266.624 0
21267.317 3
21268.010 2
21268.703 3
21269.396 3
21270.089 0
21270.782 0
21271.475 0
21272.168 0
21272.861 7
21273.554 18
21274.247 13
21274.940 8
21275.633 4
21276.327 3
21277.020 4
21277.713 0
21278.406 2
21279.099 2
21279.792 0
21280.485 0
21281.178 2
21281.872 0
21282.565 0
21283.258 0
21283.951 1
21284.644 3
21285.338 7
21286.031 4
21286.724 1
21287.417 2
21288.111 0
21288.804 0
21289.497 0
21290.191 0
21290.884 0
21291.577 0
21292.271 1
21292.964 0
21293.657 0
21294.351 0
21295.044 1
21295.738 0
21296.431 0
21297.124 0
21297.818 0
21298.511 1
21299.205 3
21299.898 2
21300.592 0
21301.285 0
21301.979 8
21302.672 18
21303.366 12
21304.059 9
21304.753 3
21305.446 5
21306.140 4
21306.834 2
21307.527 2
21308.221 1
21308.914 0
21309.608 2
21310.302 1
21310.995 0
21311.689 1
21312.383 0
21313.076 0
21313.770 2
21314.464 1
21315.157 3
21315.851 0
21316.545 2
21317.239 1
21317.932 4
21318.626 2
21319.320 1
21320.014 13
21320.708 22
21321.401 14
21322.095 10
21322.789 5
21323.483 5
21324.177 3
21324.871 0
21325.565 0
21326.259 1
21326.952 4
21327.646 3
21328.340 0
21329.034 2
21329.728 4
21330.422 2
21331.116 1
21331.810 2
21332.504 1
21333.198 6
21333.892 1
21334.586 0
21335.280 2
21335.974 2
21336.668 0
21337.362 0
21338.057 0
21338.751 0
21339.445 3
21340.139 1
21340.833 0
21341.527 1
21342.221 1
21342.916 0
21343.610 3
21344.304 1
21344.998 0
21345.692 0
21346.387 0
21347.081 0
21347.775 0
21348.469 3
21349.164 1
21349.858 0
21350.552 0
21351.246 1
21351.941 1
21352.635 0
21353.329 0
21354.024 0
21354.718 0
21355.413 4
21356.107 1
21356.801 1
21357.496 1
21358.190 0
21358.885 0
21359.579 1
21360.274 0
21360.968 0
21361.662 0
21362.357 0
21363.051 0
21363.746 0
21364.441 1
21365.135 1
21365.830 1
21366.524 1
21367.219 0
21367.913 1
21368.608 0
21369.302 1
21369.997 0
21370.692 1
21371.386 4
21372.081 3
21372.776 0
21373.470 0
21374.165 1
21374.860 1
21375.554 0
21376.249 0
21376.944 1
21377.639 0
21378.333 2
21379.028 1
21379.723 0
21380.418 0
21381.112 0
21381.807 1
21382.502 1
21383.197 0
21383.892 1
21384.587 2
21385.281 1
21385.976 1
21386.671 4
21387.366 4
21388.061 10
21388.756 6
21389.451 1
21390.146 0
21390.841 1
21391.536 0
21392.231 0
21392.926 0
21393.621 0
21394.316 0
21395.011 0
21395.706 1
21396.401 1
21397.096 1
21397.791 0
21398.486 1
21399.181 0
21399.876 2
21400.571 4
21401.266 2
21401.962 0
21402.657 2
21403.352 1
21404.047 0
21404.742 0
21405.437 1
21406.133 5
21406.828 2
21407.523 0
21408.218 0
21408.914 0
21409.609 1
21410.304 0
21410.999 0
21411.695 0
21412.390 0
21413.085 0
21413.781 0
21414.476 0
21415.171 0
21415.867 0
21416.562 0
21417.257 2
21417.953 0
21418.648 0
21419.344 0
21420.039 0
21420.734 12
21421.430 9
21422.125 6
21422.821 3
21423.516 1
21424.212 0
21424.907 0
21425.603 0
21426.298 2
21426.994 0
21427.690 0
21428.385 0
21429.081 0
21429.776 0
21430.472 0
21431.167 0
21431.863 0
21432.559 2
21433.254 0
21433.950 0
21434.646 0
21435.341 0
21436.037 4
21436.733 1
21437.428 0
21438.124 0
21438.820 0
21439.516 2
21440.211 1
21440.907 0
21441.603 0
21442.299 0
21442.995 7
21443.690 4
21444.386 2
21445.082 5
21445.778 3
21446.474 0
21447.170 2
21447.865 1
21448.561 1
21449.257 0
21449.953 0
21450.649 3
21451.345 0
21452.041 0
21452.737 0
21453.433 0
21454.129 3
21454.825 2
21455.521 0
21456.217 1
21456.913 0
21457.609 0
21458.305 0
21459.001 1
21459.697 0
21460.393 1
21461.089 0
21461.785 0
21462.482 1
21463.178 1
21463.874 3
21464.570 2
21465.266 0
21465.962 0
21466.659 2
21467.355 2
21468.051 3
21468.747 1
21469.443 0
21470.140 0
21470.836 1
21471.532 1
21472.228 0
21472.925 0
21473.621 0
21474.317 1
21475.014 0
21475.710 0
21476.406 0
21477.103 0
21477.799 0
21478.495 1
21479.192 2
21479.888 1
21480.585 4
21481.281 1
21481.978 0
21482.674 0
21483.370 1
21484.067 2
21484.763 0
21485.460 0
21486.156 3
21486.853 3
21487.549 0
21488.246 0
21488.943 0
21489.639 0
21490.336 0
21491.032 2
21491.729 2
21492.425 0
21493.122 0
21493.819 0
21494.515 1
21495.212 2
21495.909 0
21496.605 0
21497.302 1
21497.999 0
21498.695 0
21499.392 0
21500.089 0
21500.786 0
21501.482 4
21502.179 4
21502.876 1
21503.573 1
21504.269 0
21504.966 4
21505.663 3
21506.360 1
21507.057 1
21507.754 14
21508.450 15
21509.147 7
21509.844 6
21510.541 2
21511.238 4
21511.935 1
21512.632 0
21513.329 0
21514.026 1
21514.723 3
21515.420 0
21516.117 0
21516.814 0
21517.511 1
21518.208 2
21518.905 3
21519.602 0
21520.299 0
21520.996 2
21521.693 6
21522.390 2
21523.087 0
21523.784 1
21524.482 17
21525.179 11
21525.876 8
21526.573 5
21527.270 10
21527.967 4
21528.665 0
21529.362 2
21530.059 2
21530.756 3
21531.453 1
21532.151 0
21532.848 0
21533.545 0
21534.242 1
21534.940 1
21535.637 3
21536.334 4
21537.032 2
21537.729 5
21538.426 3
21539.124 4
21539.821 1
21540.519 1
21541.216 2
21541.913 1
21542.611 3
21543.308 1
21544.006 2
21544.703 0
21545.401 0
21546.098 0
21546.796 0
21547.493 1
21548.191 2
21548.888 1
21549.586 0
21550.283 2
21550.981 1
21551.678 0
21552.376 0
21553.073 1
21553.771 0
21554.469 3
21555.166 1
21555.864 0
21556.562 2
21557.259 1
21557.957 3
21558.655 3
21559.352 2
21560.050 2
21560.748 3
21561.445 0
21562.143 0
21562.841 0
21563.539 0
21564.236 1
21564.934 0
21565.632 0
21566.330 1
21567.028 0
21567.725 0
21568.423 0
21569.121 2
21569.819 2
21570.517 0
21571.215 5
21571.913 4
21572.611 1
21573.308 0
21574.006 2
21574.704 0
21575.402 1
21576.100 0
21576.798 1
21577.496 0
21578.194 0
21578.892 0
21579.590 0
21580.288 0
21580.986 1
21581.684 1
21582.382 0
21583.081 1
21583.779 0
21584.477 1
21585.175 0
21585.873 2
21586.571 0
21587.269 0
21587.967 0
21588.666 0
21589.364 0
21590.062 2
21590.760 5
21591.458 2
21592.157 2
21592.855 0
21593.553 4
21594.251 5
21594.950 1
21595.648 0
21596.346 1
21597.044 2
21597.743 2
21598.441 1
21599.139 0
21599.838 3
21600.536 2
21601.235 1
21601.933 4
21602.631 0
21603.330 0
21604.028 0
21604.727 0
21605.425 0
21606.123 0
21606.822 13
21607.520 7
21608.219 4
21608.917 6
21609.616 5
21610.314 3
21611.013 1
21611.711 1
21612.410 0
21613.109 0
21613.807 0
21614.506 0
21615.204 0
21615.903 0
21616.602 0
21617.300 0
21617.999 0
21618.697 0
21619.396 2
21620.095 1
21620.794 0
21621.492 0
21622.191 0
21622.890 1
21623.588 3
21624.287 1
21624.986 0
21625.685 1
21626.383 0
21627.082 0
21627.781 0
21628.480 0
21629.179 2
21629.877 0
21630.576 0
21631.275 0
21631.974 0
21632.673 1
21633.372 4
21634.071 3
21634.770 0
21635.469 0
21636.168 0
21636.866 2
21637.565 2
21638.264 1
21638.963 1
21639.662 3
21640.361 1
21641.060 0
21641.759 0
21642.458 1
21643.158 3
21643.857 3
21644.556 2
21645.255 0
21645.954 0
21646.653 5
21647.352 10
21648.051 7
21648.750 5
21649.449 2
21650.149 3
21650.848 3
21651.547 2
21652.246 4
21652.945 2
21653.645 0
21654.344 0
21655.043 0
21655.742 0
21656.442 2
21657.141 1
21657.840 3
21658.539 5
21659.239 1
21659.938 0
21660.637 0
21661.337 0
21662.036 0
21662.736 1
21663.435 0
21664.134 1
21664.834 3
21665.533 2
21666.233 0
21666.932 0
21667.631 1
21668.331 1
21669.030 0
21669.730 1
21670.429 0
21671.129 0
21671.828 1
21672.528 1
21673.227 0
21673.927 1
21674.626 0
21675.326 0
21676.026 0
21676.725 0
21677.425 0
21678.124 0
21678.824 1
21679.524 0
21680.223 2
21680.923 2
21681.623 1
21682.322 1
21683.022 0
21683.722 0
21684.421 1
21685.121 1
21685.821 1
21686.521 0
21687.220 0
21687.920 2
21688.620 0
21689.320 0
21690.020 0
21690.719 2
21691.419 2
21692.119 5
21692.819 5
21693.519 2
21694.219 1
21694.919 1
21695.619 1
21696.318 2
21697.018 1
21697.718 0
21698.418 0
21699.118 0
21699.818 0
21700.518 0
21701.218 2
21701.918 1
21702.618 0
21703.318 0
21704.018 0
21704.718 1
21705.418 0
21706.118 1
21706.818 0
21707.519 0
21708.219 1
21708.919 0
21709.619 0
21710.319 0
21711.019 1
21711.719 0
21712.419 1
21713.120 1
21713.820 1
21714.520 0
21715.220 0
21715.921 0
21716.621 0
21717.321 0
21718.021 0
21718.722 3
21719.422 1
21720.122 0
21720.822 0
21721.523 1
21722.223 1
21722.923 0
21723.624 0
21724.324 1
21725.025 1
21725.725 0
21726.425 0
21727.126 0
21727.826 0
21728.527 0
21729.227 0
21729.927 1
21730.628 2
21731.328 0
21732.029 1
21732.729 2
21733.430 2
21734.130 4
21734.831 2
21735.531 0
21736.232 1
21736.933 1
21737.633 2
21738.334 1
21739.034 0
21739.735 3
21740.436 0
21741.136 0
21741.837 0
21742.538 0
21743.238 0
21743.939 4
21744.640 3
21745.340 0
21746.041 0
21746.742 1
21747.442 2
21748.143 1
21748.844 2
21749.545 0
21750.246 5
21750.946 1
21751.647 3
21752.348 4
21753.049 7
21753.750 2
21754.450 2
21755.151 1
21755.852 1
21756.553 0
21757.254 1
21757.955 1
21758.656 0
21759.357 0
21760.058 1
21760.759 4
21761.460 2
21762.161 0
21762.862 0
21763.563 3
21764.264 2
21764.965 2
21765.666 2
21766.367 3
21767.068 1
21767.769 0
21768.470 0
21769.171 0
21769.872 0
21770.573 2
21771.274 0
21771.975 1
21772.677 0
21773.378 1
21774.079 0
21774.780 0
21775.481 0
21776.182 0
21776.884 1
21777.585 0
21778.286 3
21778.987 0
21779.689 0
21780.390 0
21781.091 0
21781.792 0
21782.494 0
21783.195 0
21783.896 0
21784.598 2
21785.299 1
21786.000 0
21786.702 0
21787.403 0
21788.105 1
21788.806 0
21789.507 1
21790.209 0
21790.910 1
21791.612 0
21792.313 0
21793.015 0
21793.716 2
21794.418 4
21795.119 4
21795.821 1
21796.522 1
21797.224 3
21797.925 1
21798.627 1
21799.328 0
21800.030 0
21800.732 6
21801.433 12
21802.135 7
21802.836 6
21803.538 3
21804.240 4
21804.941 1
21805.643 0
21806.345 0
21807.046 3
21807.748 3
21808.450 1
21809.152 1
21809.853 1
21810.555 13
21811.257 8
21811.959 3
21812.660 2
21813.362 0
21814.064 0
21814.766 0
21815.468 1
21816.170 0
21816.871 0
21817.573 0
21818.275 0
21818.977 0
21819.679 0
21820.381 0
21821.083 0
21821.785 0
21822.487 0
21823.189 1
21823.891 4
21824.593 14
21825.295 11
21825.997 7
21826.699 6
21827.401 0
21828.103 0
21828.805 0
21829.507 0
21830.209 0
21830.911 0
21831.613 2
21832.315 1
21833.017 2
21833.719 9
21834.421 10
21835.124 4
21835.826 3
21836.528 1
21837.230 1
21837.932 1
21838.635 0
21839.337 0
21840.039 1
21840.741 0
21841.444 2
21842.146 1
21842.848 1
21843.550 1
21844.253 1
21844.955 3
21845.657 1
21846.360 0
21847.062 0
21847.764 1
21848.467 0
21849.169 0
21849.871 0
21850.574 0
21851.276 3
21851.979 0
21852.681 1
21853.384 1
21854.086 0
21854.788 0
21855.491 0
21856.193 0
21856.896 3
21857.598 6
21858.301 2
21859.004 3
21859.706 1
21860.409 0
21861.111 0
21861.814 0
21862.516 0
21863.219 0
21863.922 0
21864.624 0
21865.327 1
21866.030 2
21866.732 0
21867.435 0
21868.138 0
21868.840 1
21869.543 0
21870.246 0
21870.948 0
21871.651 1
21872.354 3
21873.057 0
21873.759 0
21874.462 0
21875.165 1
21875.868 2
21876.571 0
21877.273 0
21877.976 1
21878.679 1
21879.382 0
21880.085 0
21880.788 2
21881.491 3
21882.194 4
21882.896 4
21883.599 1
21884.302 1
21885.005 4
21885.708 6
21886.411 2
21887.114 0
21887.817 2
21888.520 0
21889.223 5
21889.926 15
21890.629 9
21891.332 6
21892.035 1
21892.739 1
21893.442 0
21894.145 0
21894.848 1
21895.551 0
21896.254 0
21896.957 1
21897.660 0
21898.364 1
21899.067 0
21899.770 1
21900.473 0
21901.176 1
21901.880 1
21902.583 0
21903.286 1
21903.989 2
21904.693 0
21905.396 0
21906.099 0
21906.803 0
21907.506 0
21908.209 1
21908.913 0
21909.616 0
21910.319 0
21911.023 4
21911.726 4
21912.429 0
21913.133 1
21913.836 1
21914.540 1
21915.243 1
21915.947 1
21916.650 3
21917.353 2
21918.057 0
21918.760 0
21919.464 0
21920.167 1
21920.871 0
21921.575 0
21922.278 1
21922.982 0
21923.685 4
21924.389 2
21925.092 2
21925.796 1
21926.500 0
21927.203 0
21927.907 0
21928.611 1
21929.314 3
21930.018 2
21930.722 0
21931.425 0
21932.129 0
21932.833 0
21933.537 3
21934.240 2
21934.944 0
21935.648 1
21936.352 0
21937.055 1
21937.759 0
21938.463 1
21939.167 3
21939.871 1
21940.575 4
21941.278 1
21941.982 1
21942.686 1
21943.390 0
21944.094 0
21944.798 0
21945.502 0
21946.206 1
21946.910 1
21947.614 1
21948.318 2
21949.022 0
21949.726 0
21950.430 2
21951.134 1
21951.838 0
21952.542 0
21953.246 0
21953.950 0
21954.654 2
21955.358 3
21956.062 2
21956.766 1
21957.470 2
21958.174 0
21958.879 0
21959.583 5
21960.287 0
21960.991 1
21961.695 0
21962.399 0
21963.104 0
21963.808 3
21964.512 3
21965.216 3
21965.921 2
21966.625 1
21967.329 8
21968.033 6
21968.738 3
21969.442 0
21970.146 0
21970.851 0
21971.555 0
21972.259 0
21972.964 0
21973.668 0
21974.373 2
21975.077 0
21975.781 2
21976.486 1
21977.190 4
21977.895 1
21978.599 4
21979.304 3
21980.008 2
21980.713 0
21981.417 3
21982.122 1
21982.826 1
21983.531 1
21984.235 0
21984.940 0
21985.644 1
21986.349 0
21987.054 0
21987.758 0
21988.463 0
21989.167 0
21989.872 1
21990.577 0
21991.281 0
21991.986 0
21992.691 0
21993.395 0
21994.100 1
21994.805 4
21995.510 1
21996.214 1
21996.919 0
21997.624 1
21998.329 0
21999.033 1
21999.738 1
22000.443 1
22001.148 0
22001.853 1
22002.558 0
22003.262 0
22003.967 0
22004.672 0
22005.377 0
22006.082 0
22006.787 5
22007.492 4
22008.197 1
22008.902 3
22009.607 1
22010.312 2
22011.017 1
22011.722 0
22012.427 4
22013.132 6
22013.837 5
22014.542 2
22015.247 3
22015.952 3
22016.657 1
22017.362 4
22018.067 4
22018.772 2
22019.477 5
22020.182 6
22020.887 3
22021.593 1
22022.298 1
22023.003 0
22023.708 0
22024.413 1
22025.119 0
22025.824 1
22026.529 0
22027.234 0
22027.939 0
22028.645 0
22029.350 0
22030.055 0
22030.761 0
22031.466 0
22032.171 0
22032.877 0
22033.582 1
22034.287 1
22034.993 0
22035.698 0
22036.403 1
22037.109 1
22037.814 6
22038.520 2
22039.225 1
22039.931 2
22040.636 1
22041.341 0
22042.047 2
22042.752 2
22043.458 0
22044.163 0
22044.869 0
22045.574 1
22046.280 3
22046.986 0
22047.691 1
22048.397 0
22049.102 0
22049.808 0
22050.514 2
22051.219 2
22051.925 4
22052.630 1
22053.336 1
22054.042 0
22054.747 0
22055.453 0
22056.159 0
22056.865 0
22057.570 0
22058.276 0
22058.982 0
22059.688 1
22060.393 1
22061.099 0
22061.805 0
22062.511 1
22063.217 1
22063.922 0
22064.628 0
22065.334 5
22066.040 4
22066.746 2
22067.452 0
22068.158 1
22068.863 1
22069.569 0
22070.275 0
22070.981 0
22071.687 1
22072.393 3
22073.099 6
22073.805 2
22074.511 2
22075.217 2
22075.923 5
22076.629 3
22077.335 0
22078.041 2
22078.747 1
22079.453 0
22080.160 0
22080.866 0
22081.572 2
22082.278 1
22082.984 0
22083.690 0
22084.396 0
22085.103 3
22085.809 3
22086.515 0
22087.221 0
22087.927 0
22088.634 0
22089.340 0
22090.046 1
22090.752 0
22091.459 0
[truncated: 1,766 more chars]
