# Supplementary material for: LIMPIC: a computational method for the separation of protein MALDI-TOF-MS signals from noise
Source: BMC Bioinformatics. 2007 Mar 26;8:101. doi: 10.1186/1471-2105-8-101 (PMC1847688; doi:10.1186/1471-2105-8-101)
Supplement: Additional File 3 — Compressed archive of 30 text files, containing MALDI-TOF-MS data acquired from human plasma samples. [file 1471-2105-8-101-S3.zip › Plasma/P_3.txt]

4990.476 0
4990.812 0
4991.147 0
4991.482 0
4991.817 0
4992.153 0
4992.488 0
4992.823 0
4993.159 20
4993.494 31
4993.830 29
4994.165 27
4994.500 44
4994.836 51
4995.171 38
4995.507 39
4995.842 33
4996.178 34
4996.513 31
4996.849 19
4997.184 23
4997.520 17
4997.855 18
4998.191 24
4998.526 28
4998.862 25
4999.197 41
4999.533 43
4999.869 37
5000.204 34
5000.540 24
5000.875 25
5001.211 39
5001.547 48
5001.882 33
5002.218 27
5002.554 25
5002.889 24
5003.225 16
5003.561 34
5003.896 39
5004.232 39
5004.568 45
5004.904 53
5005.240 42
5005.575 27
5005.911 27
5006.247 30
5006.583 40
5006.919 35
5007.254 48
5007.590 45
5007.926 23
5008.262 18
5008.598 26
5008.934 26
5009.270 25
5009.606 21
5009.941 16
5010.277 18
5010.613 25
5010.949 23
5011.285 29
5011.621 36
5011.957 34
5012.293 42
5012.629 32
5012.965 41
5013.301 38
5013.637 25
5013.974 19
5014.310 19
5014.646 34
5014.982 34
5015.318 33
5015.654 24
5015.990 27
5016.326 33
5016.662 34
5016.999 44
5017.335 30
5017.671 41
5018.007 32
5018.343 25
5018.680 19
5019.016 19
5019.352 30
5019.688 31
5020.025 25
5020.361 33
5020.697 46
5021.033 57
5021.370 50
5021.706 49
5022.042 35
5022.379 29
5022.715 26
5023.051 39
5023.388 43
5023.724 39
5024.061 32
5024.397 30
5024.734 36
5025.070 30
5025.406 33
5025.743 22
5026.079 26
5026.416 25
5026.752 23
5027.089 31
5027.425 40
5027.762 44
5028.098 36
5028.435 52
5028.771 47
5029.108 57
5029.445 38
5029.781 31
5030.118 39
5030.454 37
5030.791 41
5031.128 28
5031.464 26
5031.801 35
5032.138 38
5032.474 23
5032.811 18
5033.148 21
5033.485 19
5033.821 22
5034.158 18
5034.495 18
5034.832 28
5035.168 15
5035.505 27
5035.842 30
5036.179 30
5036.516 23
5036.852 36
5037.189 39
5037.526 36
5037.863 35
5038.200 43
5038.537 50
5038.874 37
5039.210 38
5039.547 46
5039.884 57
5040.221 57
5040.558 50
5040.895 40
5041.232 37
5041.569 39
5041.906 29
5042.243 30
5042.580 55
5042.917 60
5043.254 41
5043.591 50
5043.928 36
5044.265 25
5044.603 54
5044.940 67
5045.277 53
5045.614 56
5045.951 65
5046.288 47
5046.625 30
5046.963 29
5047.300 34
5047.637 38
5047.974 35
5048.311 30
5048.649 46
5048.986 49
5049.323 33
5049.660 19
5049.998 28
5050.335 15
5050.672 9
5051.009 30
5051.347 33
5051.684 30
5052.021 39
5052.359 32
5052.696 33
5053.034 37
5053.371 44
5053.708 42
5054.046 36
5054.383 32
5054.721 26
5055.058 18
5055.395 19
5055.733 20
5056.070 19
5056.408 16
5056.745 23
5057.083 31
5057.420 68
5057.758 56
5058.095 37
5058.433 26
5058.771 23
5059.108 24
5059.446 40
5059.783 42
5060.121 29
5060.459 16
5060.796 16
5061.134 24
5061.471 29
5061.809 29
5062.147 42
5062.485 43
5062.822 41
5063.160 39
5063.498 33
5063.835 33
5064.173 28
5064.511 37
5064.849 58
5065.186 46
5065.524 37
5065.862 44
5066.200 42
5066.538 47
5066.876 31
5067.213 64
5067.551 64
5067.889 97
5068.227 107
5068.565 99
5068.903 124
5069.241 117
5069.579 140
5069.917 153
5070.254 152
5070.592 132
5070.930 171
5071.268 169
5071.606 174
5071.944 157
5072.282 128
5072.620 157
5072.958 174
5073.297 183
5073.635 169
5073.973 145
5074.311 136
5074.649 135
5074.987 121
5075.325 111
5075.663 103
5076.001 76
5076.339 62
5076.678 63
5077.016 67
5077.354 73
5077.692 81
5078.030 62
5078.369 39
5078.707 58
5079.045 73
5079.383 85
5079.722 81
5080.060 56
5080.398 35
5080.736 29
5081.075 33
5081.413 33
5081.751 61
5082.090 58
5082.428 60
5082.766 52
5083.105 42
5083.443 54
5083.782 39
5084.120 40
5084.458 44
5084.797 40
5085.135 42
5085.474 44
5085.812 44
5086.151 41
5086.489 60
5086.828 62
5087.166 55
5087.505 42
5087.843 41
5088.182 38
5088.520 60
5088.859 63
5089.198 51
5089.536 42
5089.875 41
5090.213 51
5090.552 42
5090.891 37
5091.229 30
5091.568 28
5091.907 33
5092.245 36
5092.584 37
5092.923 35
5093.261 41
5093.600 38
5093.939 44
5094.278 39
5094.616 32
5094.955 31
5095.294 30
5095.633 35
5095.972 38
5096.310 41
5096.649 44
5096.988 41
5097.327 45
5097.666 34
5098.005 30
5098.344 22
5098.682 32
5099.021 45
5099.360 60
5099.699 41
5100.038 35
5100.377 45
5100.716 36
5101.055 42
5101.394 52
5101.733 44
5102.072 36
5102.411 33
5102.750 44
5103.089 56
5103.428 47
5103.767 58
5104.106 52
5104.445 56
5104.784 61
5105.124 55
5105.463 62
5105.802 61
5106.141 33
5106.480 35
5106.819 59
5107.158 78
5107.498 69
5107.837 94
5108.176 103
5108.515 109
5108.855 100
5109.194 82
5109.533 68
5109.872 70
5110.212 72
5110.551 69
5110.890 74
5111.229 72
5111.569 58
5111.908 33
5112.247 36
5112.587 65
5112.926 55
5113.266 55
5113.605 40
5113.944 54
5114.284 52
5114.623 60
5114.963 53
5115.302 43
5115.642 25
5115.981 23
5116.321 27
5116.660 19
5117.000 29
5117.339 25
5117.679 31
5118.018 39
5118.358 33
5118.697 25
5119.037 30
5119.376 30
5119.716 52
5120.056 50
5120.395 40
5120.735 36
5121.074 36
5121.414 37
5121.754 32
5122.093 46
5122.433 46
5122.773 42
5123.113 32
5123.452 36
5123.792 36
5124.132 22
5124.472 30
5124.811 27
5125.151 22
5125.491 29
5125.831 22
5126.170 14
5126.510 24
5126.850 42
5127.190 36
5127.530 28
5127.870 22
5128.210 14
5128.549 25
5128.889 26
5129.229 37
5129.569 37
5129.909 24
5130.249 45
5130.589 39
5130.929 31
5131.269 21
5131.609 34
5131.949 36
5132.289 31
5132.629 27
5132.969 28
5133.309 19
5133.649 11
5133.989 19
5134.329 14
5134.669 25
5135.009 31
5135.350 27
5135.690 26
5136.030 25
5136.370 26
5136.710 34
5137.050 48
5137.391 40
5137.731 36
5138.071 35
5138.411 38
5138.751 34
5139.092 33
5139.432 29
5139.772 39
5140.112 42
5140.453 41
5140.793 38
5141.133 43
5141.474 58
5141.814 34
5142.154 23
5142.495 30
5142.835 30
5143.175 32
5143.516 30
5143.856 34
5144.197 42
5144.537 25
5144.877 18
5145.218 37
5145.558 29
5145.899 25
5146.239 27
5146.580 23
5146.920 26
5147.261 28
5147.601 19
5147.942 12
5148.282 16
5148.623 16
5148.963 18
5149.304 21
5149.645 32
5149.985 34
5150.326 43
5150.666 39
5151.007 25
5151.348 19
5151.688 13
5152.029 27
5152.370 27
5152.710 22
5153.051 17
5153.392 35
5153.733 41
5154.073 44
5154.414 44
5154.755 45
5155.096 42
5155.436 31
5155.777 23
5156.118 32
5156.459 35
5156.800 50
5157.140 50
5157.481 41
5157.822 32
5158.163 25
5158.504 27
5158.845 24
5159.186 38
5159.527 42
5159.867 41
5160.208 31
5160.549 37
5160.890 38
5161.231 32
5161.572 16
5161.913 9
5162.254 11
5162.595 25
5162.936 41
5163.277 40
5163.618 21
5163.959 18
5164.301 22
5164.642 22
5164.983 14
5165.324 15
5165.665 18
5166.006 13
5166.347 11
5166.688 23
5167.030 34
5167.371 39
5167.712 48
5168.053 43
5168.394 51
5168.736 44
5169.077 35
5169.418 32
5169.759 46
5170.101 32
5170.442 20
5170.783 23
5171.124 26
5171.466 22
5171.807 18
5172.148 26
5172.490 34
5172.831 23
5173.172 15
5173.514 10
5173.855 23
5174.197 25
5174.538 26
5174.879 18
5175.221 21
5175.562 30
5175.904 35
5176.245 26
5176.587 35
5176.928 56
5177.270 50
5177.611 48
5177.953 42
5178.294 35
5178.636 22
5178.977 16
5179.319 20
5179.661 18
5180.002 22
5180.344 20
5180.685 17
5181.027 21
5181.369 28
5181.710 21
5182.052 25
5182.394 20
5182.735 19
5183.077 15
5183.419 20
5183.760 30
5184.102 43
5184.444 38
5184.786 40
5185.127 38
5185.469 29
5185.811 39
5186.153 27
5186.495 28
5186.836 16
5187.178 14
5187.520 6
5187.862 17
5188.204 22
5188.546 14
5188.887 18
5189.229 12
5189.571 24
5189.913 25
5190.255 18
5190.597 22
5190.939 28
5191.281 30
5191.623 51
5191.965 73
5192.307 84
5192.649 49
5192.991 34
5193.333 42
5193.675 56
5194.017 47
5194.359 44
5194.701 32
5195.043 43
5195.385 61
5195.728 61
5196.070 68
5196.412 74
5196.754 80
5197.096 98
5197.438 93
5197.780 75
5198.123 90
5198.465 86
5198.807 83
5199.149 72
5199.492 81
5199.834 78
5200.176 77
5200.518 65
5200.861 49
5201.203 50
5201.545 58
5201.888 47
5202.230 39
5202.572 32
5202.915 19
5203.257 23
5203.599 17
5203.942 20
5204.284 29
5204.626 35
5204.969 37
5205.311 38
5205.654 28
5205.996 36
5206.339 23
5206.681 33
5207.024 26
5207.366 29
5207.709 19
5208.051 16
5208.394 19
5208.736 19
5209.079 16
5209.421 13
5209.764 17
5210.106 24
5210.449 26
5210.792 16
5211.134 37
5211.477 31
5211.820 26
5212.162 32
5212.505 31
5212.848 27
5213.190 24
5213.533 16
5213.876 21
5214.218 37
5214.561 36
5214.904 38
5215.247 46
5215.589 53
5215.932 52
5216.275 47
5216.618 41
5216.961 35
5217.303 31
5217.646 30
5217.989 35
5218.332 30
5218.675 39
5219.018 35
5219.361 26
5219.703 39
5220.046 48
5220.389 31
5220.732 28
5221.075 34
5221.418 45
5221.761 41
5222.104 29
5222.447 18
5222.790 34
5223.133 29
5223.476 17
5223.819 14
5224.162 14
5224.505 22
5224.848 24
5225.191 22
5225.534 32
5225.878 50
5226.221 49
5226.564 43
5226.907 51
5227.250 48
5227.593 34
5227.936 29
5228.280 25
5228.623 26
5228.966 20
5229.309 24
5229.652 20
5229.996 21
5230.339 17
5230.682 28
5231.025 45
5231.369 38
5231.712 44
5232.055 43
5232.399 40
5232.742 25
5233.085 25
5233.429 27
5233.772 24
5234.115 21
5234.459 7
5234.802 19
5235.146 27
5235.489 18
5235.832 26
5236.176 34
5236.519 35
5236.863 38
5237.206 41
5237.550 31
5237.893 37
5238.237 40
5238.580 45
5238.924 70
5239.267 67
5239.611 39
5239.955 23
5240.298 11
5240.642 25
5240.985 21
5241.329 15
5241.673 20
5242.016 20
5242.360 41
5242.703 40
5243.047 21
5243.391 16
5243.735 19
5244.078 24
5244.422 16
5244.766 19
5245.109 28
5245.453 30
5245.797 22
5246.141 15
5246.484 25
5246.828 49
5247.172 41
5247.516 36
5247.860 36
5248.204 37
5248.547 34
5248.891 39
5249.235 29
5249.579 26
5249.923 31
5250.267 33
5250.611 29
5250.955 30
5251.299 37
5251.643 27
5251.987 22
5252.330 34
5252.674 39
5253.018 29
5253.362 28
5253.706 15
5254.051 18
5254.395 34
5254.739 40
5255.083 42
5255.427 28
5255.771 15
5256.115 7
5256.459 9
5256.803 8
5257.147 9
5257.491 16
5257.836 17
5258.180 32
5258.524 36
5258.868 33
5259.212 20
5259.557 13
5259.901 15
5260.245 17
5260.589 15
5260.933 25
5261.278 27
5261.622 27
5261.966 25
5262.311 14
5262.655 19
5262.999 15
5263.344 18
5263.688 18
5264.032 15
5264.377 17
5264.721 18
5265.065 30
5265.410 31
5265.754 22
5266.099 32
5266.443 28
5266.788 32
5267.132 29
5267.476 29
5267.821 20
5268.165 22
5268.510 25
5268.854 23
5269.199 31
5269.544 51
5269.888 43
5270.233 51
5270.577 47
5270.922 40
5271.266 29
5271.611 24
5271.956 26
5272.300 35
5272.645 27
5272.990 27
5273.334 26
5273.679 21
5274.024 32
5274.368 25
5274.713 25
5275.058 32
5275.402 45
5275.747 30
5276.092 36
5276.437 33
5276.781 45
5277.126 51
5277.471 39
5277.816 29
5278.161 26
5278.505 27
5278.850 28
5279.195 22
5279.540 36
5279.885 40
5280.230 34
5280.575 38
5280.920 44
5281.265 42
5281.609 45
5281.954 53
5282.299 50
5282.644 65
5282.989 51
5283.334 39
5283.679 59
5284.024 59
5284.369 46
5284.714 53
5285.059 49
5285.404 35
5285.750 32
5286.095 42
5286.440 43
5286.785 51
5287.130 58
5287.475 48
5287.820 55
5288.165 41
5288.510 32
5288.856 24
5289.201 35
5289.546 47
5289.891 44
5290.236 45
5290.582 51
5290.927 42
5291.272 36
5291.617 38
5291.963 51
5292.308 38
5292.653 26
5292.999 26
5293.344 36
5293.689 40
5294.035 25
5294.380 26
5294.725 38
5295.071 34
5295.416 21
5295.761 23
5296.107 14
5296.452 39
5296.798 41
5297.143 34
5297.489 40
5297.834 34
5298.179 20
5298.525 24
5298.870 24
5299.216 27
5299.561 30
5299.907 16
5300.253 9
5300.598 11
5300.944 17
5301.289 24
5301.635 27
5301.980 24
5302.326 25
5302.672 26
5303.017 19
5303.363 25
5303.709 30
5304.054 28
5304.400 26
5304.746 28
5305.091 16
5305.437 15
5305.783 15
5306.128 12
5306.474 20
5306.820 25
5307.166 22
5307.512 17
5307.857 14
5308.203 37
5308.549 49
5308.895 50
5309.241 31
5309.586 16
5309.932 12
5310.278 24
5310.624 22
5310.970 20
5311.316 22
5311.662 21
5312.008 14
5312.354 15
5312.700 15
5313.045 12
5313.391 20
5313.737 17
5314.083 13
5314.429 15
5314.775 12
5315.121 10
5315.468 15
5315.814 18
5316.160 13
5316.506 19
5316.852 40
5317.198 49
5317.544 36
5317.890 28
5318.236 26
5318.582 16
5318.929 18
5319.275 21
5319.621 35
5319.967 32
5320.313 22
5320.659 26
5321.006 38
5321.352 30
5321.698 28
5322.044 31
5322.391 26
5322.737 28
5323.083 26
5323.430 42
5323.776 65
5324.122 52
5324.468 50
5324.815 39
5325.161 38
5325.508 22
5325.854 17
5326.200 10
5326.547 17
5326.893 28
5327.240 42
5327.586 44
5327.932 41
5328.279 42
5328.625 43
5328.972 26
5329.318 26
5329.665 31
5330.011 26
5330.358 25
5330.704 31
5331.051 32
5331.397 22
5331.744 18
5332.091 23
5332.437 14
5332.784 12
5333.130 9
5333.477 16
5333.824 20
5334.170 22
5334.517 25
5334.864 25
5335.210 18
5335.557 20
5335.904 22
5336.250 22
5336.597 29
5336.944 17
5337.291 22
5337.637 19
5337.984 25
5338.331 30
5338.678 24
5339.025 19
5339.371 16
5339.718 27
5340.065 54
5340.412 56
5340.759 48
5341.106 28
5341.453 34
5341.799 20
5342.146 24
5342.493 26
5342.840 25
5343.187 20
5343.534 17
5343.881 25
5344.228 26
5344.575 31
5344.922 27
5345.269 20
5345.616 21
5345.963 33
5346.310 29
5346.657 27
5347.004 27
5347.351 25
5347.698 20
5348.045 21
5348.393 24
5348.740 15
5349.087 14
5349.434 22
5349.781 22
5350.128 29
5350.475 34
5350.823 38
5351.170 35
5351.517 28
5351.864 34
5352.212 29
5352.559 32
5352.906 30
5353.253 26
5353.601 18
5353.948 14
5354.295 18
5354.642 25
5354.990 46
5355.337 54
5355.685 41
5356.032 19
5356.379 18
5356.727 23
5357.074 18
5357.421 15
5357.769 29
5358.116 35
5358.464 29
5358.811 30
5359.159 29
5359.506 23
5359.854 16
5360.201 19
5360.549 30
5360.896 20
5361.244 24
5361.591 34
5361.939 31
5362.286 27
5362.634 30
5362.981 31
5363.329 28
5363.677 20
5364.024 23
5364.372 17
5364.719 23
5365.067 38
5365.415 36
5365.762 39
5366.110 24
5366.458 14
5366.806 8
5367.153 14
5367.501 16
5367.849 8
5368.197 19
5368.544 15
5368.892 25
5369.240 32
5369.588 37
5369.935 18
5370.283 15
5370.631 7
5370.979 9
5371.327 5
5371.675 6
5372.023 19
5372.370 10
5372.718 14
5373.066 28
5373.414 19
5373.762 40
5374.110 29
5374.458 19
5374.806 21
5375.154 23
5375.502 23
5375.850 25
5376.198 30
5376.546 28
5376.894 30
5377.242 42
5377.590 38
5377.938 17
5378.286 25
5378.634 19
5378.982 21
5379.331 28
5379.679 23
5380.027 34
5380.375 33
5380.723 37
5381.071 26
5381.419 12
5381.768 31
5382.116 32
5382.464 24
5382.812 35
5383.161 39
5383.509 29
5383.857 25
5384.205 32
5384.554 17
5384.902 11
5385.250 21
5385.599 16
5385.947 17
5386.295 14
5386.644 11
5386.992 18
5387.340 19
5387.689 11
5388.037 8
5388.385 23
5388.734 30
5389.082 33
5389.431 24
5389.779 25
5390.128 26
5390.476 27
5390.825 22
5391.173 22
5391.522 22
5391.870 27
5392.219 27
5392.567 35
5392.916 41
5393.264 45
5393.613 32
5393.962 25
5394.310 37
5394.659 38
5395.007 39
5395.356 34
5395.705 31
5396.053 26
5396.402 47
5396.751 48
5397.099 45
5397.448 50
5397.797 37
5398.145 30
5398.494 30
5398.843 20
5399.192 14
5399.540 20
5399.889 33
5400.238 30
5400.587 23
5400.936 22
5401.285 16
5401.633 18
5401.982 18
5402.331 12
5402.680 19
5403.029 25
5403.378 25
5403.727 23
5404.076 23
5404.424 28
5404.773 22
5405.122 35
5405.471 31
5405.820 22
5406.169 23
5406.518 21
5406.867 16
5407.216 22
5407.565 22
5407.914 30
5408.263 18
5408.612 18
5408.962 18
5409.311 23
5409.660 16
5410.009 19
5410.358 19
5410.707 15
5411.056 14
5411.405 12
5411.755 14
5412.104 19
5412.453 27
5412.802 33
5413.151 22
5413.500 18
5413.850 20
5414.199 26
5414.548 17
5414.897 14
5415.247 13
5415.596 22
5415.945 11
5416.295 21
5416.644 29
5416.993 32
5417.343 20
5417.692 19
5418.041 16
5418.391 17
5418.740 17
5419.090 19
5419.439 20
5419.788 16
5420.138 24
5420.487 22
5420.837 13
5421.186 21
5421.536 35
5421.885 31
5422.235 38
5422.584 33
5422.934 29
5423.283 29
5423.633 22
5423.982 11
5424.332 14
5424.681 17
5425.031 28
5425.381 42
5425.730 34
5426.080 27
5426.430 23
5426.779 19
5427.129 24
5427.479 25
5427.828 12
5428.178 8
5428.528 31
5428.877 36
5429.227 35
5429.577 35
5429.927 31
5430.276 18
5430.626 15
5430.976 21
5431.326 20
5431.675 15
5432.025 23
5432.375 30
5432.725 22
5433.075 20
5433.425 12
5433.775 10
5434.124 11
5434.474 19
5434.824 21
5435.174 25
5435.524 28
5435.874 19
5436.224 14
5436.574 14
5436.924 16
5437.274 13
5437.624 25
5437.974 26
5438.324 21
5438.674 22
5439.024 18
5439.374 24
5439.724 23
5440.074 25
5440.424 11
5440.774 7
5441.125 21
5441.475 23
5441.825 19
5442.175 20
5442.525 26
5442.875 21
5443.225 21
5443.576 20
5443.926 23
5444.276 16
5444.626 9
5444.976 13
5445.327 20
5445.677 19
5446.027 15
5446.378 10
5446.728 8
5447.078 17
5447.428 19
5447.779 18
5448.129 12
5448.479 17
5448.830 25
5449.180 21
5449.531 12
5449.881 13
5450.231 11
5450.582 13
5450.932 16
5451.283 26
5451.633 23
5451.984 20
5452.334 14
5452.685 18
5453.035 25
5453.386 13
5453.736 22
5454.087 25
5454.437 15
5454.788 24
5455.138 28
5455.489 22
5455.839 22
5456.190 29
5456.541 19
5456.891 9
5457.242 16
5457.592 11
5457.943 12
5458.294 28
5458.644 29
5458.995 24
5459.346 23
5459.697 38
5460.047 42
5460.398 35
5460.749 27
5461.100 26
5461.450 21
5461.801 26
5462.152 20
5462.503 17
5462.853 23
5463.204 21
5463.555 24
5463.906 20
5464.257 18
5464.608 23
5464.959 35
5465.309 25
5465.660 19
5466.011 19
5466.362 14
5466.713 12
5467.064 23
5467.415 22
5467.766 22
5468.117 19
5468.468 19
5468.819 23
5469.170 17
5469.521 16
5469.872 13
5470.223 27
5470.574 30
5470.925 27
5471.276 26
5471.627 19
5471.979 9
5472.330 22
5472.681 24
5473.032 24
5473.383 18
5473.734 15
5474.085 12
5474.437 18
5474.788 31
5475.139 32
5475.490 34
5475.841 28
5476.193 15
5476.544 8
5476.895 9
5477.246 14
5477.598 20
5477.949 17
5478.300 23
5478.652 20
5479.003 24
5479.354 20
5479.706 24
5480.057 28
5480.408 24
5480.760 27
5481.111 32
5481.463 25
5481.814 19
5482.165 22
5482.517 23
5482.868 30
5483.220 18
5483.571 13
5483.923 12
5484.274 12
5484.626 10
5484.977 14
5485.329 19
5485.680 21
5486.032 21
5486.384 20
5486.735 17
5487.087 21
5487.438 13
5487.790 12
5488.142 15
5488.493 10
5488.845 11
5489.196 10
5489.548 14
5489.900 11
5490.251 20
5490.603 24
5490.955 26
5491.307 27
5491.658 21
5492.010 17
5492.362 15
5492.714 11
5493.065 11
5493.417 14
5493.769 15
5494.121 19
5494.473 20
5494.825 14
5495.176 19
5495.528 26
5495.880 24
5496.232 22
5496.584 21
5496.936 12
5497.288 19
5497.640 19
5497.992 24
5498.344 23
5498.695 28
5499.047 22
5499.399 24
5499.751 28
5500.103 21
5500.455 19
5500.807 17
5501.160 15
5501.512 16
5501.864 29
5502.216 21
5502.568 17
5502.920 11
5503.272 10
5503.624 12
5503.976 15
5504.328 14
5504.681 15
5505.033 8
5505.385 9
5505.737 8
5506.089 2
5506.441 15
5506.794 28
5507.146 33
5507.498 25
5507.850 26
5508.203 26
5508.555 19
5508.907 35
5509.260 34
5509.612 28
5509.964 20
5510.317 17
5510.669 17
5511.021 20
5511.374 21
5511.726 13
5512.078 17
5512.431 14
5512.783 30
5513.136 32
5513.488 25
5513.841 17
5514.193 14
5514.545 10
5514.898 15
5515.250 23
5515.603 27
5515.955 17
5516.308 13
5516.661 33
5517.013 33
5517.366 26
5517.718 22
5518.071 18
5518.423 16
5518.776 17
5519.129 21
5519.481 20
5519.834 20
5520.186 24
5520.539 28
5520.892 38
5521.245 37
5521.597 42
5521.950 45
5522.303 38
5522.655 39
5523.008 38
5523.361 45
5523.714 36
5524.066 31
5524.419 28
5524.772 37
5525.125 58
5525.478 44
5525.830 40
5526.183 35
5526.536 42
5526.889 49
5527.242 55
5527.595 62
5527.948 48
5528.301 39
5528.653 34
5529.006 44
5529.359 35
5529.712 40
5530.065 40
5530.418 28
5530.771 26
5531.124 16
5531.477 25
5531.830 31
5532.183 25
5532.536 22
5532.889 20
5533.242 23
5533.596 19
5533.949 18
5534.302 26
5534.655 29
5535.008 19
5535.361 18
5535.714 16
5536.067 20
5536.421 20
5536.774 24
5537.127 15
5537.480 13
5537.833 25
5538.187 28
5538.540 23
5538.893 36
5539.246 38
5539.600 43
5539.953 37
5540.306 33
5540.660 28
5541.013 27
5541.366 22
5541.720 11
5542.073 10
5542.426 17
5542.780 25
5543.133 21
5543.486 28
5543.840 48
5544.193 38
5544.547 21
5544.900 17
5545.254 19
5545.607 16
5545.960 20
5546.314 17
5546.667 11
5547.021 18
5547.374 18
5547.728 4
5548.082 10
5548.435 13
5548.789 15
5549.142 30
5549.496 24
5549.849 26
5550.203 26
5550.557 22
5550.910 27
5551.264 35
5551.618 23
5551.971 21
5552.325 11
5552.679 15
5553.032 23
5553.386 34
5553.740 26
5554.093 28
5554.447 22
5554.801 19
5555.155 20
5555.509 25
5555.862 26
5556.216 29
5556.570 38
5556.924 27
5557.278 20
5557.631 23
5557.985 28
5558.339 20
5558.693 15
5559.047 14
5559.401 23
5559.755 25
5560.109 24
5560.463 21
5560.817 11
5561.171 12
5561.524 24
5561.878 27
5562.232 19
5562.586 12
5562.940 19
5563.295 22
5563.649 18
5564.003 24
5564.357 25
5564.711 26
5565.065 25
5565.419 18
5565.773 27
5566.127 24
5566.481 25
5566.835 13
5567.190 16
5567.544 33
5567.898 42
5568.252 38
5568.606 37
5568.960 31
5569.315 24
5569.669 19
5570.023 23
5570.377 22
5570.732 32
5571.086 39
5571.440 27
5571.795 31
5572.149 27
5572.503 20
5572.858 34
5573.212 26
5573.566 27
5573.921 29
5574.275 24
5574.629 22
5574.984 33
5575.338 35
5575.693 31
5576.047 44
5576.401 36
5576.756 36
5577.110 32
5577.465 42
5577.819 24
5578.174 30
5578.528 32
5578.883 16
5579.237 27
5579.592 34
5579.947 22
5580.301 24
5580.656 21
5581.010 14
5581.365 18
5581.719 26
5582.074 11
5582.429 15
5582.783 21
5583.138 23
5583.493 30
5583.847 19
5584.202 18
5584.557 9
5584.912 9
5585.266 6
5585.621 21
5585.976 25
5586.330 22
5586.685 19
5587.040 17
5587.395 13
5587.750 23
5588.104 16
5588.459 17
5588.814 19
5589.169 19
5589.524 23
5589.879 11
5590.234 18
5590.588 13
5590.943 3
5591.298 7
5591.653 8
5592.008 15
5592.363 19
5592.718 26
5593.073 30
5593.428 25
5593.783 20
5594.138 23
5594.493 28
5594.848 28
5595.203 19
5595.558 14
5595.913 16
5596.268 17
5596.623 11
5596.979 13
5597.334 16
5597.689 29
5598.044 27
5598.399 24
5598.754 31
5599.109 26
5599.465 26
5599.820 27
5600.175 31
5600.530 37
5600.885 30
5601.241 26
5601.596 26
5601.951 31
5602.306 30
5602.662 27
5603.017 28
5603.372 20
5603.728 18
5604.083 29
5604.438 24
5604.794 24
5605.149 30
5605.504 37
5605.860 24
5606.215 18
5606.570 18
5606.926 19
5607.281 20
5607.637 19
5607.992 19
5608.348 15
5608.703 15
5609.059 13
5609.414 24
5609.770 29
5610.125 39
5610.481 31
5610.836 37
5611.192 19
5611.547 26
5611.903 13
5612.258 10
5612.614 22
5612.970 14
5613.325 26
5613.681 21
5614.037 33
5614.392 37
5614.748 24
5615.104 26
5615.459 20
5615.815 18
5616.171 22
5616.526 31
5616.882 21
5617.238 17
5617.594 20
5617.949 16
5618.305 39
5618.661 56
5619.017 42
5619.373 26
5619.728 18
5620.084 14
5620.440 14
5620.796 17
5621.152 16
5621.508 25
5621.864 23
5622.219 19
5622.575 18
5622.931 18
5623.287 22
5623.643 18
5623.999 14
5624.355 33
5624.711 31
5625.067 28
5625.423 28
5625.779 29
5626.135 21
5626.491 18
5626.847 23
5627.203 35
5627.559 39
5627.915 38
5628.271 26
5628.628 23
5628.984 30
5629.340 34
5629.696 32
5630.052 28
5630.408 30
5630.764 28
5631.121 28
5631.477 27
5631.833 40
5632.189 46
5632.545 43
5632.902 37
5633.258 53
5633.614 54
5633.970 46
5634.327 31
5634.683 29
5635.039 40
5635.396 51
5635.752 47
5636.108 68
5636.465 50
5636.821 43
5637.177 50
5637.534 54
5637.890 70
5638.247 51
5638.603 47
5638.959 59
5639.316 66
5639.672 55
5640.029 49
5640.385 27
5640.742 33
5641.098 55
5641.455 52
5641.811 44
5642.168 40
5642.524 49
5642.881 48
5643.238 51
5643.594 57
5643.951 42
5644.307 35
5644.664 31
5645.021 34
5645.377 36
5645.734 34
5646.090 26
5646.447 22
5646.804 33
5647.161 38
5647.517 20
5647.874 44
5648.231 44
5648.587 59
5648.944 54
5649.301 51
5649.658 60
5650.014 55
5650.371 53
5650.728 60
5651.085 80
5651.442 89
5651.799 81
5652.155 69
5652.512 75
5652.869 81
5653.226 90
5653.583 87
5653.940 103
5654.297 99
5654.654 83
5655.011 65
5655.368 60
5655.724 58
5656.081 45
5656.438 40
5656.795 41
5657.152 37
5657.509 41
5657.866 48
5658.224 54
5658.581 61
5658.938 46
5659.295 26
5659.652 45
5660.009 44
5660.366 43
5660.723 30
5661.080 22
5661.437 20
5661.795 20
5662.152 17
5662.509 35
5662.866 30
5663.223 25
5663.580 23
5663.938 17
5664.295 22
5664.652 26
5665.009 34
5665.367 17
5665.724 15
5666.081 18
5666.439 18
5666.796 17
5667.153 12
5667.511 19
5667.868 20
5668.225 21
5668.583 14
5668.940 24
5669.297 29
5669.655 28
5670.012 23
5670.370 30
5670.727 25
5671.084 12
5671.442 17
5671.799 29
5672.157 24
5672.514 25
5672.872 18
5673.229 31
5673.587 29
5673.944 29
5674.302 22
5674.660 20
5675.017 31
5675.375 28
5675.732 25
5676.090 24
5676.448 14
5676.805 16
5677.163 18
5677.520 15
5677.878 17
5678.236 19
5678.593 15
5678.951 16
5679.309 26
5679.667 23
5680.024 23
5680.382 25
5680.740 20
5681.098 25
5681.455 12
5681.813 13
5682.171 14
5682.529 17
5682.887 27
5683.244 35
5683.602 28
5683.960 34
5684.318 31
5684.676 23
5685.034 21
5685.392 17
5685.749 24
5686.107 20
5686.465 20
5686.823 20
5687.181 21
5687.539 11
5687.897 14
5688.255 13
5688.613 4
5688.971 3
5689.329 11
5689.687 10
5690.045 11
5690.403 6
5690.761 15
5691.119 12
5691.478 10
5691.836 5
5692.194 7
5692.552 15
5692.910 15
5693.268 15
5693.626 12
5693.985 12
5694.343 9
5694.701 23
5695.059 16
5695.417 17
5695.776 15
5696.134 12
5696.492 12
5696.850 11
5697.209 7
5697.567 10
5697.925 12
5698.283 11
5698.642 17
5699.000 15
5699.358 20
5699.717 15
5700.075 20
5700.433 24
5700.792 22
5701.150 26
5701.509 17
5701.867 20
5702.226 22
5702.584 24
5702.942 21
5703.301 21
5703.659 31
5704.018 13
5704.376 15
5704.735 23
5705.093 23
5705.452 41
5705.810 46
5706.169 38
5706.528 31
5706.886 43
5707.245 42
5707.603 41
5707.962 29
5708.321 36
5708.679 55
5709.038 40
5709.396 39
5709.755 46
5710.114 54
5710.472 46
5710.831 55
5711.190 53
5711.549 35
5711.907 28
5712.266 30
5712.625 19
5712.984 20
5713.342 26
5713.701 31
5714.060 42
5714.419 33
5714.778 32
5715.136 34
5715.495 38
5715.854 39
5716.213 32
5716.572 28
5716.931 34
5717.290 34
5717.649 36
5718.008 26
5718.366 27
5718.725 33
5719.084 30
5719.443 46
5719.802 43
5720.161 33
5720.520 36
5720.879 36
5721.238 27
5721.597 40
5721.956 48
5722.316 30
5722.675 20
5723.034 22
5723.393 28
5723.752 33
5724.111 27
5724.470 29
5724.829 29
5725.188 24
5725.548 34
5725.907 29
5726.266 14
5726.625 13
5726.984 24
5727.344 35
5727.703 29
5728.062 18
5728.421 16
5728.781 10
5729.140 20
5729.499 33
5729.858 31
5730.218 24
5730.577 25
5730.936 24
5731.296 23
5731.655 18
5732.014 11
5732.374 18
5732.733 16
5733.093 12
5733.452 12
5733.811 14
5734.171 26
5734.530 22
5734.890 27
5735.249 16
5735.609 10
5735.968 6
5736.328 7
5736.687 5
5737.047 21
5737.406 21
5737.766 23
5738.125 28
5738.485 31
5738.844 26
5739.204 30
5739.564 40
5739.923 38
5740.283 33
5740.643 22
5741.002 21
5741.362 26
5741.722 23
5742.081 22
5742.441 14
5742.801 23
5743.160 17
5743.520 14
5743.880 22
5744.240 30
5744.599 23
5744.959 30
5745.319 29
5745.679 19
5746.038 22
5746.398 10
5746.758 17
5747.118 30
5747.478 31
5747.838 33
5748.198 31
5748.557 24
5748.917 26
5749.277 24
5749.637 21
5749.997 22
5750.357 40
5750.717 39
5751.077 19
5751.437 24
5751.797 19
5752.157 30
5752.517 35
5752.877 43
5753.237 43
5753.597 34
5753.957 33
5754.317 22
5754.677 23
5755.037 33
5755.397 28
5755.757 31
5756.118 41
5756.478 30
5756.838 40
5757.198 32
5757.558 29
5757.918 24
5758.279 22
5758.639 32
5758.999 27
5759.359 31
5759.719 40
5760.080 39
5760.440 34
5760.800 43
5761.160 68
5761.521 53
5761.881 55
5762.241 50
5762.602 39
5762.962 36
5763.322 48
5763.683 49
5764.043 52
5764.403 58
5764.764 49
5765.124 67
5765.485 49
5765.845 46
5766.206 48
5766.566 57
5766.926 82
5767.287 82
5767.647 56
5768.008 35
5768.368 30
5768.729 24
5769.089 22
5769.450 28
5769.811 30
5770.171 14
5770.532 28
5770.892 60
5771.253 48
5771.613 28
5771.974 22
5772.335 19
5772.695 16
5773.056 12
5773.417 18
5773.777 20
5774.138 29
5774.499 25
5774.859 24
5775.220 14
5775.581 16
5775.942 28
5776.302 17
5776.663 20
5777.024 21
5777.385 24
5777.746 16
5778.106 18
5778.467 24
5778.828 20
5779.189 33
5779.550 30
5779.911 28
5780.271 35
5780.632 31
5780.993 18
5781.354 14
5781.715 33
5782.076 30
5782.437 29
5782.798 29
5783.159 35
5783.520 31
5783.881 19
5784.242 16
5784.603 16
5784.964 24
5785.325 21
5785.686 37
5786.047 33
5786.408 26
5786.769 22
5787.130 16
5787.491 22
5787.852 19
5788.214 17
5788.575 14
5788.936 7
5789.297 11
5789.658 18
5790.019 17
5790.381 22
5790.742 22
5791.103 25
5791.464 20
5791.825 32
5792.187 34
5792.548 28
5792.909 31
5793.271 22
5793.632 20
5793.993 17
5794.354 17
5794.716 13
5795.077 16
5795.438 7
5795.800 21
5796.161 26
5796.523 25
5796.884 28
5797.245 38
5797.607 37
5797.968 30
5798.330 36
5798.691 28
5799.053 33
5799.414 29
5799.776 46
5800.137 44
5800.499 48
5800.860 61
5801.222 46
5801.583 47
5801.945 49
5802.306 50
5802.668 69
5803.029 57
5803.391 61
5803.753 83
5804.114 80
5804.476 82
5804.838 70
5805.199 72
5805.561 48
5805.923 37
5806.284 33
5806.646 19
5807.008 17
5807.369 19
5807.731 18
5808.093 26
5808.455 40
5808.816 40
5809.178 32
5809.540 26
5809.902 28
5810.264 21
5810.625 23
5810.987 19
5811.349 21
5811.711 18
5812.073 28
5812.435 22
5812.797 14
5813.158 19
5813.520 19
5813.882 11
5814.244 17
5814.606 18
5814.968 25
5815.330 18
5815.692 12
5816.054 18
5816.416 25
5816.778 24
5817.140 20
5817.502 23
5817.864 19
5818.226 23
5818.588 12
5818.950 16
5819.313 15
5819.675 14
5820.037 13
5820.399 17
5820.761 15
5821.123 22
5821.485 21
5821.848 26
5822.210 26
5822.572 29
5822.934 23
5823.296 18
5823.659 23
5824.021 23
5824.383 38
5824.745 31
5825.108 29
5825.470 17
5825.832 16
5826.195 11
5826.557 11
5826.919 11
5827.282 28
5827.644 26
5828.006 23
5828.369 30
5828.731 27
5829.093 34
5829.456 27
5829.818 28
5830.181 28
5830.543 24
5830.906 21
5831.268 13
5831.631 18
5831.993 18
5832.356 26
5832.718 31
5833.081 28
5833.443 30
5833.806 30
5834.168 32
5834.531 30
5834.893 20
5835.256 22
5835.619 18
5835.981 44
5836.344 26
5836.706 27
5837.069 27
5837.432 25
5837.794 31
5838.157 31
5838.520 45
5838.883 51
5839.245 63
5839.608 51
5839.971 47
5840.333 38
5840.696 38
5841.059 39
5841.422 40
5841.785 53
5842.147 53
5842.510 50
5842.873 54
5843.236 71
5843.599 63
5843.962 78
5844.324 65
5844.687 58
5845.050 48
5845.413 59
5845.776 57
5846.139 57
5846.502 49
5846.865 39
5847.228 37
5847.591 40
5847.954 33
5848.317 24
5848.680 24
5849.043 18
5849.406 23
5849.769 17
5850.132 19
5850.495 35
5850.858 32
5851.221 16
5851.584 24
5851.947 25
5852.311 20
5852.674 19
5853.037 20
5853.400 19
5853.763 29
5854.126 25
5854.490 13
5854.853 16
5855.216 26
5855.579 14
5855.942 14
5856.306 17
5856.669 23
5857.032 9
5857.396 14
5857.759 19
5858.122 17
5858.485 13
5858.849 14
5859.212 14
5859.575 24
5859.939 35
5860.302 37
5860.666 23
5861.029 33
5861.392 25
5861.756 23
5862.119 20
5862.483 23
5862.846 23
5863.210 20
5863.573 17
5863.937 27
5864.300 18
5864.664 28
5865.027 30
5865.391 32
5865.754 33
5866.118 18
5866.481 24
5866.845 25
5867.208 28
5867.572 31
5867.936 23
5868.299 13
5868.663 9
5869.026 19
5869.390 18
5869.754 25
5870.117 22
5870.481 17
5870.845 19
5871.209 21
5871.572 16
5871.936 13
5872.300 16
5872.664 16
5873.027 16
5873.391 22
5873.755 31
5874.119 32
5874.482 29
5874.846 25
5875.210 24
5875.574 18
5875.938 18
5876.302 19
5876.666 26
5877.029 27
5877.393 13
5877.757 23
5878.121 21
5878.485 25
5878.849 26
5879.213 23
5879.577 24
5879.941 27
5880.305 21
5880.669 19
5881.033 16
5881.397 19
5881.761 21
5882.125 17
5882.489 9
5882.853 13
5883.217 17
5883.581 20
5883.946 20
5884.310 15
5884.674 21
5885.038 24
5885.402 20
5885.766 19
5886.130 19
5886.495 14
5886.859 30
5887.223 26
5887.587 16
5887.951 12
5888.316 10
5888.680 17
5889.044 15
5889.408 28
5889.773 26
5890.137 25
5890.501 24
5890.866 21
5891.230 27
5891.594 16
5891.959 25
5892.323 27
5892.687 25
5893.052 37
5893.416 32
5893.781 29
5894.145 30
5894.509 29
5894.874 29
5895.238 24
5895.603 28
5895.967 31
5896.332 18
5896.696 21
5897.061 21
5897.425 17
5897.790 12
5898.154 6
5898.519 8
5898.884 17
5899.248 11
5899.613 8
5899.977 11
5900.342 10
5900.707 13
5901.071 23
5901.436 19
5901.801 17
5902.165 19
5902.530 13
5902.895 12
5903.259 19
5903.624 24
5903.989 19
5904.353 15
5904.718 12
5905.083 10
5905.448 9
5905.812 3
5906.177 8
5906.542 11
5906.907 17
5907.272 12
5907.637 17
5908.001 12
5908.366 10
5908.731 11
5909.096 9
5909.461 14
5909.826 16
5910.191 15
5910.556 12
5910.921 16
5911.286 14
5911.651 11
5912.016 7
5912.381 16
5912.746 11
5913.111 14
5913.476 15
5913.841 13
5914.206 17
5914.571 30
5914.936 19
5915.301 13
5915.666 9
5916.031 7
5916.396 7
5916.761 17
5917.126 19
5917.491 16
5917.857 23
5918.222 18
5918.587 15
5918.952 13
5919.317 8
5919.683 16
5920.048 17
5920.413 16
5920.778 22
5921.144 17
5921.509 19
5921.874 14
5922.239 13
5922.605 10
5922.970 9
5923.335 9
5923.701 12
5924.066 14
5924.431 19
5924.797 15
5925.162 14
5925.528 10
5925.893 13
5926.258 18
5926.624 23
5926.989 12
5927.355 6
5927.720 10
5928.086 13
5928.451 20
5928.817 28
5929.182 45
5929.548 39
5929.913 25
5930.279 34
5930.644 42
5931.010 41
5931.375 49
5931.741 47
5932.106 26
5932.472 22
5932.838 16
5933.203 12
5933.569 14
5933.935 23
5934.300 18
5934.666 20
5935.032 17
5935.397 24
5935.763 14
5936.129 3
5936.495 11
5936.860 24
5937.226 23
5937.592 17
5937.958 23
5938.323 26
5938.689 34
5939.055 35
5939.421 27
5939.787 37
5940.152 35
5940.518 19
5940.884 19
5941.250 18
5941.616 15
5941.982 24
5942.348 28
5942.714 30
5943.080 24
5943.446 23
5943.811 33
5944.177 47
5944.543 45
5944.909 27
5945.275 29
5945.641 28
5946.007 24
5946.373 17
5946.740 16
5947.106 18
5947.472 18
5947.838 15
5948.204 34
5948.570 35
5948.936 26
5949.302 22
5949.668 21
5950.034 31
5950.401 21
5950.767 20
5951.133 21
5951.499 16
5951.865 14
5952.232 28
5952.598 34
5952.964 34
5953.330 24
5953.697 22
5954.063 21
5954.429 27
5954.795 35
5955.162 30
5955.528 20
5955.894 25
5956.261 31
5956.627 28
5956.993 27
5957.360 26
5957.726 22
5958.093 20
5958.459 21
5958.825 25
5959.192 25
5959.558 18
5959.925 11
5960.291 31
5960.658 36
5961.024 23
5961.391 15
5961.757 11
5962.124 15
5962.490 23
5962.857 16
5963.223 10
5963.590 12
5963.956 13
5964.323 17
5964.690 22
5965.056 26
5965.423 22
5965.790 20
5966.156 19
5966.523 23
5966.889 11
5967.256 4
5967.623 9
5967.990 15
5968.356 22
5968.723 34
5969.090 32
5969.456 28
5969.823 31
5970.190 25
5970.557 21
5970.924 19
5971.290 14
5971.657 13
5972.024 12
5972.391 12
5972.758 18
5973.125 20
5973.491 17
5973.858 21
5974.225 20
5974.592 28
5974.959 26
5975.326 13
5975.693 16
5976.060 15
5976.427 16
5976.794 23
5977.161 14
5977.528 16
5977.895 11
5978.262 10
5978.629 13
5978.996 13
5979.363 15
5979.730 20
5980.097 23
5980.464 27
5980.831 21
5981.198 16
5981.565 15
5981.933 25
5982.300 20
5982.667 20
5983.034 19
5983.401 18
5983.768 25
5984.136 23
5984.503 26
5984.870 25
5985.237 18
5985.604 20
5985.972 24
5986.339 26
5986.706 30
5987.074 38
5987.441 34
5987.808 25
5988.175 32
5988.543 29
5988.910 37
5989.278 33
5989.645 36
5990.012 43
5990.380 38
5990.747 34
5991.114 29
5991.482 21
5991.849 25
5992.217 30
5992.584 42
5992.952 31
5993.319 26
5993.687 22
5994.054 24
5994.422 20
5994.789 31
5995.157 24
5995.524 24
5995.892 37
5996.259 30
5996.627 21
5996.995 20
5997.362 14
5997.730 11
5998.097 13
5998.465 8
5998.833 22
5999.200 18
5999.568 12
5999.936 12
6000.303 11
6000.671 13
6001.039 14
6001.407 18
6001.774 12
6002.142 12
6002.510 20
6002.878 17
6003.245 37
6003.613 39
6003.981 34
6004.349 30
6004.717 26
6005.085 24
6005.452 13
6005.820 11
6006.188 20
6006.556 26
6006.924 25
6007.292 28
6007.660 26
6008.028 25
6008.396 21
6008.764 12
6009.132 12
6009.499 18
6009.867 24
6010.235 19
6010.603 18
6010.972 22
6011.340 19
6011.708 15
6012.076 18
6012.444 14
6012.812 14
6013.180 24
6013.548 24
6013.916 25
6014.284 36
6014.652 28
6015.020 17
6015.389 12
6015.757 12
6016.125 12
6016.493 5
6016.861 6
6017.230 9
6017.598 10
6017.966 11
6018.334 11
6018.703 14
6019.071 20
6019.439 12
6019.807 6
6020.176 1
6020.544 4
6020.912 11
6021.281 17
6021.649 15
6022.017 18
6022.386 18
6022.754 16
6023.123 20
6023.491 28
6023.859 31
6024.228 26
6024.596 17
6024.965 16
6025.333 17
6025.702 11
6026.070 10
6026.439 9
6026.807 10
6027.176 11
6027.544 14
6027.913 13
6028.281 24
6028.650 19
6029.018 17
6029.387 14
6029.756 19
6030.124 13
6030.493 19
6030.861 21
6031.230 21
6031.599 24
6031.967 30
6032.336 25
6032.705 18
6033.073 13
6033.442 23
6033.811 21
6034.180 25
6034.548 28
6034.917 20
6035.286 13
6035.655 19
6036.023 21
6036.392 24
6036.761 14
6037.130 17
6037.499 14
6037.868 11
6038.236 6
6038.605 7
6038.974 21
6039.343 19
6039.712 10
6040.081 10
6040.450 10
6040.819 9
6041.188 13
6041.557 12
6041.926 10
6042.295 14
6042.664 14
6043.033 15
6043.402 21
6043.771 15
6044.140 9
6044.509 10
6044.878 15
6045.247 15
6045.616 15
6045.985 20
6046.354 12
6046.723 16
6047.092 26
6047.462 21
6047.831 12
6048.200 14
6048.569 14
6048.938 15
6049.307 11
6049.677 16
6050.046 17
6050.415 13
6050.784 13
6051.154 12
6051.523 22
6051.892 20
6052.261 17
6052.631 19
6053.000 17
6053.369 18
6053.739 13
6054.108 9
6054.477 7
6054.847 3
6055.216 6
6055.585 4
6055.955 13
6056.324 15
6056.694 11
6057.063 10
6057.433 6
6057.802 9
6058.171 15
6058.541 16
6058.910 13
6059.280 14
6059.649 19
6060.019 22
6060.389 35
6060.758 31
6061.128 17
6061.497 27
6061.867 18
6062.236 15
6062.606 7
6062.976 11
6063.345 9
6063.715 13
6064.084 12
6064.454 11
6064.824 10
6065.193 17
6065.563 20
6065.933 16
6066.303 21
6066.672 26
6067.042 17
6067.412 15
6067.782 20
6068.151 16
6068.521 5
6068.891 19
6069.261 23
6069.631 25
6070.000 27
6070.370 24
6070.740 21
6071.110 17
6071.480 8
6071.850 16
6072.220 28
6072.589 26
6072.959 22
6073.329 44
6073.699 38
6074.069 31
6074.439 38
6074.809 37
6075.179 56
6075.549 47
6075.919 40
6076.289 33
6076.659 42
6077.029 45
6077.399 33
6077.769 28
6078.139 34
6078.510 38
6078.880 29
6079.250 32
6079.620 27
6079.990 20
6080.360 27
6080.730 23
6081.100 16
6081.471 18
6081.841 16
6082.211 18
6082.581 17
6082.951 10
6083.322 12
6083.692 10
6084.062 13
6084.432 26
6084.803 12
6085.173 14
6085.543 18
6085.914 19
6086.284 18
6086.654 14
6087.025 17
6087.395 14
6087.765 15
6088.136 19
6088.506 17
6088.877 19
6089.247 23
6089.617 34
6089.988 33
6090.358 33
6090.729 31
6091.099 14
6091.470 10
6091.840 26
6092.211 25
6092.581 17
6092.952 21
6093.322 25
6093.693 22
6094.063 18
6094.434 11
6094.805 13
6095.175 12
6095.546 11
6095.916 11
6096.287 19
6096.658 19
6097.028 20
6097.399 18
6097.770 15
6098.140 16
6098.511 19
6098.882 18
6099.252 6
6099.623 8
6099.994 7
6100.365 11
6100.735 22
6101.106 24
6101.477 30
6101.848 25
6102.219 27
6102.589 22
6102.960 11
6103.331 13
6103.702 9
6104.073 6
6104.444 4
6104.815 7
6105.185 17
6105.556 10
6105.927 8
6106.298 12
6106.669 20
6107.040 20
6107.411 18
6107.782 17
6108.153 16
6108.524 13
6108.895 14
6109.266 12
6109.637 15
6110.008 18
6110.379 14
6110.750 22
6111.121 17
6111.492 19
6111.864 18
6112.235 21
6112.606 24
6112.977 11
6113.348 17
6113.719 17
6114.090 12
6114.462 8
6114.833 11
6115.204 10
6115.575 9
6115.946 10
6116.318 17
6116.689 17
6117.060 8
6117.431 7
6117.803 13
6118.174 22
6118.545 19
6118.917 15
6119.288 17
6119.659 20
6120.031 18
6120.402 14
6120.773 10
6121.145 18
6121.516 25
6121.888 22
6122.259 15
6122.630 8
6123.002 8
6123.373 12
6123.745 15
6124.116 23
6124.488 39
6124.859 33
6125.231 26
6125.602 20
6125.974 20
6126.345 18
6126.717 21
6127.089 14
6127.460 8
6127.832 12
6128.203 12
6128.575 11
6128.947 15
6129.318 9
6129.690 7
6130.061 10
6130.433 16
6130.805 25
6131.177 19
6131.548 29
6131.920 37
6132.292 31
6132.663 41
6133.035 33
6133.407 30
6133.779 25
6134.150 23
6134.522 15
6134.894 16
6135.266 23
6135.638 14
6136.010 19
6136.381 12
6136.753 16
6137.125 17
6137.497 24
6137.869 34
6138.241 17
6138.613 14
6138.985 14
6139.357 8
6139.729 15
6140.100 17
6140.472 24
6140.844 18
6141.216 23
6141.588 35
6141.960 22
6142.332 17
6142.705 17
6143.077 14
6143.449 8
6143.821 7
6144.193 18
6144.565 27
6144.937 42
6145.309 34
6145.681 26
6146.053 22
6146.426 17
6146.798 13
6147.170 21
6147.542 11
6147.914 7
6148.286 16
6148.659 15
6149.031 9
6149.403 10
6149.775 7
6150.148 10
6150.520 8
6150.892 9
6151.265 3
6151.637 6
6152.009 13
6152.382 10
6152.754 10
6153.126 9
6153.499 13
6153.871 7
6154.243 8
6154.616 15
6154.988 12
6155.361 10
6155.733 9
6156.105 14
6156.478 21
6156.850 25
6157.223 23
6157.595 24
6157.968 15
6158.340 13
6158.713 10
6159.085 10
6159.458 10
6159.831 11
6160.203 15
6160.576 18
6160.948 14
6161.321 18
6161.694 16
6162.066 10
6162.439 11
6162.811 15
6163.184 14
6163.557 8
6163.929 7
6164.302 16
6164.675 23
6165.048 27
6165.420 26
6165.793 22
6166.166 22
6166.539 22
6166.911 17
6167.284 15
6167.657 21
6168.030 20
6168.403 18
6168.775 17
6169.148 14
6169.521 22
6169.894 10
6170.267 18
6170.640 13
6171.013 17
6171.385 13
6171.758 17
6172.131 12
6172.504 11
6172.877 21
6173.250 30
6173.623 29
6173.996 39
6174.369 30
6174.742 18
6175.115 19
6175.488 26
6175.861 27
6176.234 30
6176.607 42
6176.980 33
6177.354 29
6177.727 34
6178.100 35
6178.473 36
6178.846 26
6179.219 25
6179.592 18
6179.966 15
6180.339 30
6180.712 37
6181.085 27
6181.458 25
6181.832 27
6182.205 21
6182.578 15
6182.951 10
6183.325 3
6183.698 16
6184.071 20
6184.444 14
6184.818 20
6185.191 17
6185.564 21
6185.938 21
6186.311 23
6186.684 17
6187.058 20
6187.431 34
6187.805 35
6188.178 24
6188.552 21
6188.925 26
6189.298 35
6189.672 31
6190.045 21
6190.419 16
6190.792 16
6191.166 16
6191.539 23
6191.913 24
6192.286 21
6192.660 38
6193.034 32
6193.407 14
6193.781 14
6194.154 14
6194.528 7
6194.902 14
6195.275 28
6195.649 23
6196.022 31
6196.396 24
6196.770 14
6197.143 20
6197.517 20
6197.891 12
6198.265 14
6198.638 12
6199.012 11
6199.386 14
6199.760 17
6200.133 27
6200.507 19
6200.881 26
6201.255 30
6201.629 20
6202.002 13
6202.376 10
6202.750 7
6203.124 12
6203.498 17
6203.872 13
6204.246 26
6204.620 17
6204.994 17
6205.367 13
6205.741 12
6206.115 17
6206.489 12
6206.863 9
6207.237 10
6207.611 12
6207.985 8
6208.359 14
6208.733 15
6209.107 12
6209.482 9
6209.856 14
6210.230 17
6210.604 14
6210.978 22
6211.352 22
6211.726 33
6212.100 43
6212.474 42
6212.849 33
6213.223 19
6213.597 15
6213.971 15
6214.345 14
6214.720 23
6215.094 15
6215.468 15
6215.842 14
6216.217 17
6216.591 21
6216.965 10
6217.339 13
6217.714 11
6218.088 9
6218.462 12
6218.837 18
6219.211 17
6219.585 22
6219.960 19
6220.334 14
6220.709 23
6221.083 21
6221.457 25
6221.832 14
6222.206 13
6222.581 12
6222.955 27
6223.330 26
6223.704 25
6224.079 34
6224.453 15
6224.828 10
6225.202 17
6225.577 15
6225.951 16
6226.326 18
6226.701 18
6227.075 17
6227.450 10
6227.824 10
6228.199 12
6228.574 16
6228.948 18
6229.323 25
6229.698 16
6230.072 14
6230.447 10
6230.822 12
6231.196 10
6231.571 3
6231.946 9
6232.321 14
6232.695 17
6233.070 13
6233.445 13
6233.820 12
6234.194 12
6234.569 9
6234.944 17
6235.319 24
6235.694 17
6236.069 21
6236.444 13
6236.818 16
6237.193 21
6237.568 14
6237.943 13
6238.318 19
6238.693 10
6239.068 14
6239.443 13
6239.818 12
6240.193 17
6240.568 26
6240.943 18
6241.318 10
6241.693 8
6242.068 15
6242.443 17
6242.818 20
6243.193 9
6243.568 8
6243.943 15
6244.319 23
6244.694 22
6245.069 17
6245.444 7
6245.819 3
6246.194 7
6246.569 7
6246.945 12
6247.320 15
6247.695 13
6248.070 10
6248.445 6
6248.821 16
6249.196 19
6249.571 17
6249.947 10
6250.322 11
6250.697 15
6251.072 17
6251.448 15
6251.823 16
6252.198 19
6252.574 12
6252.949 20
6253.325 15
6253.700 19
6254.075 20
6254.451 29
6254.826 22
6255.202 16
6255.577 12
6255.953 16
6256.328 16
6256.703 20
6257.079 27
6257.454 23
6257.830 18
6258.206 13
6258.581 20
6258.957 28
6259.332 14
6259.708 16
6260.083 8
6260.459 10
6260.835 12
6261.210 13
6261.586 16
6261.961 15
6262.337 23
6262.713 30
6263.088 21
6263.464 25
6263.840 28
6264.216 19
6264.591 12
6264.967 12
6265.343 14
6265.718 30
6266.094 28
6266.470 11
6266.846 11
6267.222 17
6267.597 24
6267.973 27
6268.349 16
6268.725 21
6269.101 28
6269.477 29
6269.853 29
6270.228 33
6270.604 49
6270.980 43
6271.356 35
6271.732 44
6272.108 41
6272.484 37
6272.860 40
6273.236 37
6273.612 33
6273.988 42
6274.364 33
6274.740 33
6275.116 38
6275.492 55
6275.868 63
6276.244 60
6276.620 56
6276.996 54
6277.372 43
6277.749 46
6278.125 43
6278.501 45
6278.877 41
6279.253 33
6279.629 25
6280.005 23
6280.382 14
6280.758 16
6281.134 23
6281.510 19
6281.887 15
6282.263 25
6282.639 25
6283.015 20
6283.392 17
6283.768 27
6284.144 24
6284.521 20
6284.897 25
6285.273 35
6285.650 36
6286.026 31
6286.402 28
6286.779 20
6287.155 18
6287.532 28
6287.908 37
6288.284 21
6288.661 13
6289.037 11
6289.414 5
6289.790 7
6290.167 12
6290.543 12
6290.920 18
6291.296 16
6291.673 12
6292.049 25
6292.426 14
6292.802 13
6293.179 16
6293.556 16
6293.932 18
6294.309 17
6294.685 22
6295.062 13
6295.439 9
6295.815 8
6296.192 17
6296.569 13
6296.945 27
6297.322 31
6297.699 21
6298.076 13
6298.452 10
6298.829 14
6299.206 12
6299.583 6
6299.959 3
6300.336 7
6300.713 8
6301.090 16
6301.467 19
6301.843 14
6302.220 9
6302.597 7
6302.974 4
6303.351 16
6303.728 24
6304.105 16
6304.482 13
6304.859 20
6305.235 18
6305.612 26
6305.989 25
6306.366 22
6306.743 17
6307.120 6
6307.497 9
6307.874 15
6308.251 11
6308.628 6
6309.005 4
6309.383 3
6309.760 12
6310.137 17
6310.514 16
6310.891 11
6311.268 4
6311.645 4
6312.022 10
6312.399 6
6312.777 8
6313.154 13
6313.531 21
6313.908 21
6314.285 11
6314.663 13
6315.040 11
6315.417 14
6315.794 12
6316.172 26
6316.549 19
6316.926 21
6317.303 19
6317.681 13
6318.058 7
6318.435 8
6318.813 16
6319.190 24
6319.567 22
6319.945 18
6320.322 39
6320.700 50
6321.077 32
6321.455 28
6321.832 33
6322.209 22
6322.587 25
6322.964 26
6323.342 26
6323.719 15
6324.097 12
6324.474 10
6324.852 13
6325.229 9
6325.607 12
6325.984 9
6326.362 12
6326.740 5
6327.117 7
6327.495 14
6327.872 28
6328.250 30
6328.628 23
6329.005 14
6329.383 17
6329.761 18
6330.138 22
6330.516 23
6330.894 25
6331.272 26
6331.649 20
6332.027 13
6332.405 12
6332.782 15
6333.160 14
6333.538 18
6333.916 18
6334.294 14
6334.671 16
6335.049 23
6335.427 20
6335.805 18
6336.183 14
6336.561 7
6336.939 5
6337.317 5
6337.694 14
6338.072 15
6338.450 23
6338.828 25
6339.206 15
6339.584 12
6339.962 15
6340.340 16
6340.718 14
6341.096 8
6341.474 8
6341.852 15
6342.230 12
6342.608 13
6342.986 11
6343.364 16
6343.743 15
6344.121 21
6344.499 11
6344.877 18
6345.255 11
6345.633 7
6346.011 10
6346.389 9
6346.768 8
6347.146 11
6347.524 14
6347.902 12
6348.281 13
6348.659 9
6349.037 6
6349.415 15
6349.794 26
6350.172 26
6350.550 18
6350.928 16
6351.307 14
6351.685 9
6352.063 8
6352.442 14
6352.820 10
6353.198 14
6353.577 18
6353.955 27
6354.334 28
6354.712 19
6355.091 15
6355.469 11
6355.847 14
6356.226 12
6356.604 12
6356.983 10
6357.361 8
6357.740 18
6358.118 11
6358.497 15
6358.875 15
6359.254 12
6359.633 8
6360.011 9
6360.390 23
6360.768 31
6361.147 17
6361.526 17
6361.904 25
6362.283 20
6362.661 14
6363.040 13
6363.419 15
6363.797 19
6364.176 19
6364.555 22
6364.934 27
6365.312 28
6365.691 15
6366.070 8
6366.449 12
6366.827 5
6367.206 8
6367.585 13
6367.964 20
6368.343 20
6368.721 19
6369.100 18
6369.479 19
6369.858 22
6370.237 22
6370.616 15
6370.995 9
6371.374 10
6371.753 16
6372.132 17
6372.510 19
6372.889 15
6373.268 9
6373.647 7
6374.026 11
6374.405 8
6374.784 14
6375.163 23
6375.542 20
6375.922 22
6376.301 18
6376.680 17
6377.059 24
6377.438 20
6377.817 16
6378.196 28
6378.575 25
6378.954 27
6379.333 29
6379.713 16
6380.092 26
6380.471 28
6380.850 28
6381.229 21
6381.609 17
6381.988 16
6382.367 16
6382.746 15
6383.126 12
6383.505 14
6383.884 18
6384.263 19
6384.643 20
6385.022 12
6385.401 12
6385.781 13
6386.160 15
6386.539 17
6386.919 17
6387.298 14
6387.678 9
6388.057 9
6388.436 6
6388.816 8
6389.195 12
6389.575 15
6389.954 11
6390.334 20
6390.713 19
6391.093 17
6391.472 17
6391.852 20
6392.231 27
6392.611 28
6392.990 30
6393.370 28
6393.750 29
6394.129 24
6394.509 27
6394.888 36
6395.268 45
6395.648 43
6396.027 34
6396.407 24
6396.787 17
6397.166 18
6397.546 25
6397.926 41
6398.305 35
6398.685 43
6399.065 44
6399.445 58
6399.824 59
6400.204 57
6400.584 66
6400.964 57
6401.344 62
6401.723 53
6402.103 49
6402.483 45
6402.863 55
6403.243 46
6403.623 46
6404.003 49
6404.382 44
6404.762 59
6405.142 56
6405.522 39
6405.902 29
6406.282 29
6406.662 25
6407.042 15
6407.422 16
6407.802 15
6408.182 13
6408.562 15
6408.942 20
6409.322 13
6409.702 14
6410.082 26
6410.462 21
6410.842 16
6411.223 25
6411.603 33
6411.983 30
6412.363 33
6412.743 41
6413.123 44
6413.503 34
6413.884 30
6414.264 22
6414.644 30
6415.024 34
6415.404 34
6415.785 32
6416.165 26
6416.545 23
6416.925 27
6417.306 35
6417.686 36
6418.066 25
6418.447 40
6418.827 42
6419.207 37
6419.588 50
6419.968 44
6420.348 35
6420.729 37
6421.109 33
6421.489 31
6421.870 30
6422.250 31
6422.631 38
6423.011 36
6423.392 36
6423.772 39
6424.153 47
6424.533 52
6424.914 46
6425.294 43
6425.675 55
6426.055 52
6426.436 66
6426.816 59
6427.197 62
6427.578 67
6427.958 62
6428.339 56
6428.719 66
6429.100 68
6429.481 78
6429.861 99
6430.242 140
6430.623 164
6431.003 147
6431.384 177
6431.765 227
6432.145 227
6432.526 271
6432.907 285
6433.288 271
6433.668 282
6434.049 287
6434.430 301
6434.811 318
6435.192 321
6435.572 305
6435.953 289
6436.334 257
6436.715 209
6437.096 161
6437.477 159
6437.858 140
6438.238 127
6438.619 141
6439.000 130
6439.381 103
6439.762 112
6440.143 93
6440.524 83
6440.905 70
6441.286 45
6441.667 51
6442.048 33
6442.429 35
6442.810 32
6443.191 27
6443.572 30
6443.953 28
6444.334 20
6444.716 16
6445.097 29
6445.478 37
6445.859 34
6446.240 34
6446.621 23
6447.002 22
6447.384 22
6447.765 35
6448.146 24
6448.527 14
6448.908 16
6449.290 24
6449.671 31
6450.052 24
6450.433 20
6450.815 29
6451.196 33
6451.577 34
6451.958 26
6452.340 17
6452.721 36
6453.102 40
6453.484 31
6453.865 27
6454.247 22
6454.628 14
6455.009 30
6455.391 32
6455.772 17
6456.154 16
6456.535 21
6456.916 24
6457.298 22
6457.679 9
6458.061 9
6458.442 26
6458.824 22
6459.205 34
6459.587 36
6459.969 24
6460.350 25
6460.732 26
6461.113 23
6461.495 21
6461.876 17
6462.258 16
6462.640 18
6463.021 19
6463.403 34
6463.785 25
6464.166 24
6464.548 19
6464.930 25
6465.311 23
6465.693 28
6466.075 16
6466.457 18
6466.838 19
6467.220 19
6467.602 31
6467.984 32
6468.365 39
6468.747 29
6469.129 32
6469.511 28
6469.893 31
6470.275 28
6470.656 16
6471.038 28
6471.420 33
6471.802 24
6472.184 18
6472.566 16
6472.948 12
6473.330 17
6473.712 17
6474.094 15
6474.476 19
6474.858 28
6475.240 19
6475.622 21
6476.004 22
6476.386 17
6476.768 23
6477.150 26
6477.532 25
6477.914 27
6478.296 25
6478.678 29
6479.060 21
6479.442 29
6479.824 26
6480.207 23
6480.589 17
6480.971 13
6481.353 9
6481.735 14
6482.117 27
6482.500 35
6482.882 30
6483.264 25
6483.646 19
6484.029 19
6484.411 26
6484.793 16
6485.175 21
6485.558 14
6485.940 21
6486.322 17
6486.705 7
6487.087 7
6487.469 12
6487.852 9
6488.234 6
6488.617 6
6488.999 17
6489.381 16
6489.764 13
6490.146 13
6490.529 18
6490.911 29
6491.294 19
6491.676 12
6492.059 14
6492.441 28
6492.824 24
6493.206 21
6493.589 16
6493.971 12
6494.354 13
6494.736 16
6495.119 28
6495.502 33
6495.884 26
6496.267 27
6496.649 22
6497.032 24
6497.415 33
6497.797 23
6498.180 17
6498.563 17
6498.945 14
6499.328 20
6499.711 20
6500.094 15
6500.476 14
6500.859 18
6501.242 23
6501.625 18
6502.007 23
6502.390 17
6502.773 9
6503.156 6
6503.539 10
6503.922 26
6504.304 21
6504.687 16
6505.070 13
6505.453 19
6505.836 12
6506.219 13
6506.602 18
6506.985 17
6507.368 10
6507.751 18
6508.134 19
6508.517 23
6508.900 25
6509.283 19
6509.666 12
6510.049 12
6510.432 24
6510.815 36
6511.198 39
6511.581 30
6511.964 33
6512.347 32
6512.730 29
6513.113 25
6513.496 28
6513.879 27
6514.263 28
6514.646 25
6515.029 22
6515.412 33
6515.795 28
6516.178 30
6516.562 44
6516.945 40
6517.328 46
6517.711 46
6518.095 42
6518.478 39
6518.861 33
6519.245 29
6519.628 30
6520.011 30
6520.394 42
6520.778 35
6521.161 32
6521.545 32
6521.928 21
6522.311 19
6522.695 22
6523.078 18
6523.462 20
6523.845 25
6524.228 22
6524.612 15
6524.995 14
6525.379 9
6525.762 9
6526.146 14
6526.529 11
6526.913 15
6527.296 20
6527.680 23
6528.063 27
6528.447 16
6528.831 19
6529.214 21
6529.598 17
6529.981 20
6530.365 22
6530.749 26
6531.132 23
6531.516 20
6531.900 27
6532.283 26
6532.667 38
6533.051 38
6533.434 24
6533.818 23
6534.202 18
6534.586 21
6534.969 16
6535.353 20
6535.737 16
6536.121 13
6536.504 21
6536.888 23
6537.272 28
6537.656 29
6538.040 20
6538.424 19
6538.808 14
6539.191 21
6539.575 15
6539.959 19
6540.343 13
6540.727 14
6541.111 17
6541.495 13
6541.879 9
6542.263 9
6542.647 16
6543.031 11
6543.415 16
6543.799 14
6544.183 12
6544.567 13
6544.951 20
6545.335 13
6545.719 14
6546.103 27
6546.487 39
6546.871 37
6547.256 41
6547.640 34
6548.024 20
6548.408 11
6548.792 18
6549.176 23
6549.560 36
6549.945 34
6550.329 28
6550.713 22
6551.097 22
6551.482 20
6551.866 16
6552.250 29
6552.634 31
6553.019 27
6553.403 17
6553.787 15
6554.172 13
6554.556 10
6554.940 18
6555.325 21
6555.709 16
6556.093 13
6556.478 19
6556.862 19
6557.247 31
6557.631 23
6558.015 27
6558.400 19
6558.784 15
6559.169 13
6559.553 22
6559.938 16
6560.322 17
6560.707 11
6561.091 8
6561.476 16
6561.860 13
6562.245 8
6562.630 9
6563.014 8
6563.399 13
6563.783 24
6564.168 26
6564.553 17
6564.937 22
6565.322 22
6565.707 25
6566.091 26
6566.476 19
6566.861 25
6567.245 33
6567.630 28
6568.015 25
6568.399 21
6568.784 18
6569.169 21
6569.554 14
6569.939 8
6570.323 20
6570.708 27
6571.093 23
6571.478 17
6571.863 14
6572.248 14
6572.632 12
6573.017 10
6573.402 7
6573.787 12
6574.172 13
6574.557 14
6574.942 20
6575.327 22
6575.712 22
6576.097 17
6576.482 24
6576.867 15
6577.252 32
6577.637 20
6578.022 9
6578.407 11
6578.792 8
6579.177 5
6579.562 18
6579.947 34
6580.332 38
6580.717 32
6581.102 35
6581.487 35
6581.872 33
6582.258 27
6582.643 23
6583.028 27
6583.413 44
6583.798 36
6584.184 37
6584.569 38
6584.954 31
6585.339 35
6585.724 37
6586.110 37
6586.495 37
6586.880 29
6587.266 25
6587.651 19
6588.036 28
6588.422 32
6588.807 28
6589.192 20
6589.578 36
6589.963 28
6590.348 32
6590.734 29
6591.119 31
6591.505 25
6591.890 19
6592.275 15
6592.661 19
6593.046 24
6593.432 33
6593.817 36
6594.203 30
6594.588 31
6594.974 33
6595.359 24
6595.745 38
6596.130 39
6596.516 43
6596.902 47
6597.287 32
6597.673 36
6598.058 34
6598.444 31
6598.830 32
6599.215 34
6599.601 37
6599.987 31
6600.372 16
6600.758 28
6601.144 39
6601.529 31
6601.915 40
6602.301 40
6602.687 30
6603.072 31
6603.458 33
6603.844 35
6604.230 28
6604.615 35
6605.001 27
6605.387 33
6605.773 28
6606.159 24
6606.545 21
6606.931 16
6607.316 19
6607.702 18
6608.088 25
6608.474 19
6608.860 24
6609.246 24
6609.632 29
6610.018 33
6610.404 20
6610.790 36
6611.176 44
6611.562 48
6611.948 43
6612.334 38
6612.720 52
6613.106 49
6613.492 44
6613.878 41
6614.264 41
6614.650 42
6615.036 39
6615.422 53
6615.809 65
6616.195 79
6616.581 77
6616.967 69
6617.353 62
6617.739 37
6618.126 43
6618.512 49
6618.898 58
6619.284 67
6619.671 61
6620.057 78
6620.443 87
6620.829 68
6621.216 58
6621.602 51
6621.988 31
6622.375 49
6622.761 56
6623.147 85
6623.534 75
6623.920 94
6624.306 107
6624.693 109
6625.079 123
6625.466 156
6625.852 172
6626.238 169
6626.625 218
6627.011 280
6627.398 341
6627.784 430
6628.171 522
6628.557 625
6628.944 688
6629.330 732
6629.717 858
6630.103 1032
6630.490 1062
6630.876 1051
6631.263 1102
6631.650 1222
6632.036 1331
6632.423 1354
6632.809 1361
6633.196 1308
6633.583 1250
6633.969 1245
6634.356 1173
6634.743 1099
6635.129 1028
6635.516 970
6635.903 924
6636.290 822
6636.676 702
6637.063 630
6637.450 594
6637.837 563
6638.223 457
6638.610 385
6638.997 327
6639.384 278
6639.771 231
6640.157 207
6640.544 186
6640.931 160
6641.318 165
6641.705 164
6642.092 137
6642.479 139
6642.866 111
6643.253 112
6643.640 99
6644.027 83
6644.413 77
6644.800 93
6645.187 99
6645.574 91
6645.961 74
6646.348 79
6646.735 82
6647.123 66
6647.510 70
6647.897 82
6648.284 58
6648.671 54
6649.058 63
6649.445 62
6649.832 40
6650.219 49
6650.606 51
6650.994 40
6651.381 36
6651.768 35
6652.155 24
6652.542 24
6652.930 18
6653.317 23
6653.704 26
6654.091 21
6654.479 22
6654.866 10
6655.253 10
6655.640 17
6656.028 27
6656.415 31
6656.802 42
6657.190 31
6657.577 25
6657.964 24
6658.352 29
6658.739 24
6659.126 21
6659.514 29
6659.901 27
6660.289 30
6660.676 27
6661.064 15
6661.451 24
6661.839 35
6662.226 31
6662.614 18
6663.001 31
6663.389 34
6663.776 35
6664.164 27
6664.551 18
6664.939 16
6665.326 22
6665.714 23
6666.101 17
6666.489 17
6666.877 12
6667.264 27
6667.652 42
6668.040 25
6668.427 20
6668.815 13
6669.203 15
6669.590 14
6669.978 22
6670.366 18
6670.754 17
6671.141 20
6671.529 23
6671.917 23
6672.305 33
6672.692 29
6673.080 33
6673.468 22
6673.856 18
6674.244 20
6674.631 15
6675.019 21
6675.407 22
6675.795 18
6676.183 24
6676.571 29
6676.959 22
6677.347 24
6677.735 40
6678.123 29
6678.511 16
6678.899 19
6679.286 27
6679.674 36
6680.062 34
6680.451 37
6680.839 28
6681.227 34
6681.615 39
6682.003 36
6682.391 35
6682.779 36
6683.167 31
6683.555 29
6683.943 34
6684.331 28
6684.719 16
6685.108 11
6685.496 7
6685.884 7
6686.272 7
6686.660 23
6687.048 23
6687.437 19
6687.825 15
6688.213 22
6688.601 24
6688.990 14
6689.378 13
6689.766 9
6690.155 14
6690.543 15
6690.931 14
6691.319 16
6691.708 14
6692.096 12
6692.485 7
6692.873 12
6693.261 12
6693.650 12
6694.038 12
6694.427 9
6694.815 9
6695.203 19
6695.592 31
6695.980 17
6696.369 19
6696.757 28
6697.146 24
6697.534 27
6697.923 22
6698.311 17
6698.700 18
6699.088 19
6699.477 14
6699.866 7
6700.254 5
6700.643 14
6701.031 20
6701.420 21
6701.809 15
6702.197 25
6702.586 22
6702.975 20
6703.363 18
6703.752 19
6704.141 16
6704.529 15
6704.918 18
6705.307 9
6705.696 13
6706.084 15
6706.473 19
6706.862 13
6707.251 18
6707.640 17
6708.028 14
6708.417 17
6708.806 8
6709.195 16
6709.584 20
6709.973 12
6710.362 12
6710.750 11
6711.139 18
6711.528 20
6711.917 10
6712.306 13
6712.695 15
6713.084 14
6713.473 5
6713.862 6
6714.251 8
6714.640 8
6715.029 7
6715.418 7
6715.807 4
6716.196 4
6716.585 7
6716.974 10
6717.363 13
6717.752 7
6718.142 16
6718.531 20
6718.920 16
6719.309 6
6719.698 19
6720.087 26
6720.476 23
6720.866 15
6721.255 14
6721.644 12
6722.033 12
6722.422 4
6722.812 19
6723.201 17
6723.590 10
6723.980 9
6724.369 13
6724.758 23
6725.147 19
6725.537 21
6725.926 14
6726.315 16
6726.705 16
6727.094 11
6727.484 10
6727.873 23
6728.262 23
6728.652 16
6729.041 16
6729.431 18
6729.820 19
6730.210 8
6730.599 11
6730.988 11
6731.378 15
6731.767 18
6732.157 6
6732.547 7
6732.936 12
6733.326 22
6733.715 18
6734.105 19
6734.494 20
6734.884 15
6735.274 13
6735.663 18
6736.053 23
6736.442 13
6736.832 15
6737.222 7
6737.611 10
6738.001 17
6738.391 10
6738.781 7
6739.170 7
6739.560 14
6739.950 14
6740.339 8
6740.729 7
6741.119 17
6741.509 13
6741.899 13
6742.288 12
6742.678 14
6743.068 27
6743.458 22
6743.848 22
6744.238 20
6744.627 13
6745.017 7
6745.407 9
6745.797 14
6746.187 20
6746.577 20
6746.967 18
6747.357 16
6747.747 15
6748.137 14
6748.527 9
6748.917 9
6749.307 12
6749.697 10
6750.087 9
6750.477 7
6750.867 8
6751.257 21
6751.647 17
6752.037 8
6752.427 8
6752.818 13
6753.208 15
6753.598 17
6753.988 15
6754.378 10
6754.768 2
6755.158 7
6755.549 10
6755.939 4
6756.329 3
6756.719 9
6757.110 10
6757.500 3
6757.890 4
6758.280 12
6758.671 14
6759.061 17
6759.451 12
6759.842 13
6760.232 17
6760.622 14
6761.013 9
6761.403 25
6761.793 19
6762.184 9
6762.574 3
6762.964 6
6763.355 11
6763.745 23
6764.136 27
6764.526 14
6764.917 6
6765.307 17
6765.698 21
6766.088 14
6766.479 16
6766.869 25
6767.260 19
6767.650 13
6768.041 20
6768.431 13
6768.822 10
6769.213 10
6769.603 6
6769.994 12
6770.384 5
6770.775 8
6771.166 5
6771.556 14
6771.947 23
6772.338 19
6772.728 16
6773.119 13
6773.510 11
6773.900 13
6774.291 30
6774.682 31
6775.073 32
6775.463 35
6775.854 29
6776.245 26
6776.636 25
6777.027 23
6777.417 15
6777.808 23
6778.199 25
6778.590 25
6778.981 16
6779.372 16
6779.763 13
6780.154 18
6780.544 13
6780.935 10
6781.326 11
6781.717 5
6782.108 9
6782.499 16
6782.890 23
6783.281 27
6783.672 19
6784.063 21
6784.454 15
6784.845 21
6785.236 11
6785.627 16
6786.019 14
6786.410 13
6786.801 23
6787.192 33
6787.583 27
6787.974 27
6788.365 15
6788.756 24
6789.147 18
6789.539 18
6789.930 21
6790.321 18
6790.712 32
6791.103 21
6791.495 19
6791.886 50
6792.277 51
6792.668 48
6793.060 54
6793.451 49
6793.842 50
6794.234 39
6794.625 40
6795.016 32
6795.408 34
6795.799 37
6796.190 36
6796.582 30
6796.973 31
6797.365 38
6797.756 21
6798.147 22
6798.539 16
6798.930 27
6799.322 31
6799.713 19
6800.105 14
6800.496 12
6800.888 34
6801.279 32
6801.671 30
6802.062 30
6802.454 33
6802.845 24
6803.237 13
6803.629 16
6804.020 13
6804.412 11
6804.803 15
6805.195 15
6805.587 11
6805.978 9
6806.370 9
6806.762 12
6807.153 17
6807.545 23
6807.937 23
6808.328 16
6808.720 13
6809.112 11
6809.504 19
6809.895 18
6810.287 24
6810.679 23
6811.071 15
6811.463 15
6811.854 26
6812.246 17
6812.638 15
6813.030 28
6813.422 27
6813.814 23
6814.206 14
6814.597 18
6814.989 18
6815.381 23
6815.773 26
6816.165 20
6816.557 16
6816.949 21
6817.341 25
6817.733 23
6818.125 11
6818.517 12
6818.909 15
6819.301 14
6819.693 14
6820.085 11
6820.477 10
6820.869 16
6821.261 17
6821.654 12
6822.046 14
6822.438 19
6822.830 10
6823.222 10
6823.614 16
6824.006 13
6824.399 20
6824.791 17
6825.183 22
6825.575 22
6825.967 23
6826.360 25
6826.752 16
6827.144 9
6827.536 11
6827.929 15
6828.321 18
6828.713 12
6829.106 10
6829.498 9
6829.890 4
6830.283 7
6830.675 11
6831.067 18
6831.460 21
6831.852 15
6832.245 14
6832.637 15
6833.029 15
6833.422 12
6833.814 11
6834.207 19
6834.599 25
6834.992 34
6835.384 48
6835.777 74
6836.169 61
6836.562 56
6836.954 47
6837.347 41
6837.739 38
6838.132 38
6838.525 34
6838.917 39
6839.310 40
6839.702 33
6840.095 40
6840.488 38
6840.880 41
6841.273 43
6841.666 35
6842.058 33
6842.451 32
6842.844 28
6843.236 24
6843.629 17
6844.022 24
6844.415 19
6844.807 13
6845.200 16
6845.593 21
6845.986 20
6846.379 15
6846.771 33
6847.164 32
6847.557 21
6847.950 11
6848.343 16
6848.736 23
6849.129 19
6849.522 24
6849.914 46
6850.307 44
6850.700 31
6851.093 29
6851.486 34
6851.879 24
6852.272 19
6852.665 31
6853.058 27
6853.451 20
6853.844 20
6854.237 28
6854.630 29
6855.023 37
6855.416 23
6855.810 36
6856.203 35
6856.596 48
6856.989 34
6857.382 29
6857.775 36
6858.168 36
6858.561 32
6858.955 51
6859.348 53
6859.741 62
6860.134 67
6860.527 49
6860.921 29
6861.314 27
6861.707 37
6862.100 35
6862.494 33
6862.887 38
6863.280 25
6863.674 32
6864.067 37
6864.460 38
6864.854 28
6865.247 34
6865.640 32
6866.034 14
6866.427 24
6866.820 22
6867.214 23
6867.607 40
6868.001 43
6868.394 39
6868.788 35
6869.181 43
6869.575 41
6869.968 32
6870.362 34
6870.755 31
6871.149 44
6871.542 38
6871.936 34
6872.329 29
6872.723 32
6873.116 47
6873.510 40
6873.904 46
6874.297 45
6874.691 54
6875.085 49
6875.478 58
6875.872 60
6876.265 53
6876.659 42
6877.053 46
6877.447 53
6877.840 67
6878.234 76
6878.628 88
6879.022 108
6879.415 114
6879.809 109
6880.203 108
6880.597 104
6880.990 100
6881.384 91
6881.778 82
6882.172 112
6882.566 123
6882.960 101
6883.353 100
6883.747 81
6884.141 56
6884.535 63
6884.929 66
6885.323 56
6885.717 55
6886.111 47
6886.505 36
6886.899 30
6887.293 53
6887.687 42
6888.081 45
6888.475 41
6888.869 42
6889.263 31
6889.657 33
6890.051 33
6890.445 35
6890.839 32
6891.233 42
6891.627 27
6892.022 24
6892.416 18
6892.810 15
6893.204 18
6893.598 20
6893.992 20
6894.387 15
6894.781 14
6895.175 12
6895.569 12
6895.963 16
6896.358 13
6896.752 13
6897.146 17
6897.540 17
6897.935 16
6898.329 13
6898.723 22
6899.118 30
6899.512 39
6899.906 36
6900.301 34
6900.695 32
6901.090 25
6901.484 29
6901.878 23
6902.273 26
6902.667 24
6903.062 31
6903.456 24
6903.851 29
6904.245 23
6904.639 26
6905.034 35
6905.428 20
6905.823 18
6906.218 19
6906.612 13
6907.007 17
6907.401 27
6907.796 14
6908.190 12
6908.585 28
6908.980 29
6909.374 31
6909.769 38
6910.163 40
6910.558 29
6910.953 17
6911.347 18
6911.742 11
6912.137 13
6912.532 19
6912.926 28
6913.321 26
6913.716 14
6914.110 12
6914.505 14
6914.900 21
6915.295 15
6915.690 11
6916.084 11
6916.479 6
6916.874 21
6917.269 16
6917.664 25
6918.059 31
6918.454 37
6918.848 33
6919.243 28
6919.638 31
6920.033 24
6920.428 25
6920.823 27
6921.218 32
6921.613 21
6922.008 27
6922.403 28
6922.798 22
6923.193 27
6923.588 32
6923.983 38
6924.378 45
6924.773 28
6925.168 23
6925.563 23
6925.958 31
6926.353 28
6926.749 30
6927.144 23
6927.539 21
6927.934 21
6928.329 15
6928.724 18
6929.120 26
6929.515 15
6929.910 26
6930.305 37
6930.700 32
6931.096 27
6931.491 19
6931.886 37
6932.281 36
6932.677 36
6933.072 51
6933.467 56
6933.863 51
6934.258 57
6934.653 53
6935.049 57
6935.444 62
6935.839 46
6936.235 38
6936.630 30
6937.026 31
6937.421 75
6937.816 73
6938.212 74
6938.607 104
6939.003 138
6939.398 148
6939.794 125
6940.189 138
6940.585 147
6940.980 197
6941.376 212
6941.771 195
6942.167 156
6942.563 132
6942.958 102
6943.354 101
6943.749 105
6944.145 78
6944.541 78
6944.936 61
6945.332 43
6945.727 49
6946.123 36
6946.519 28
6946.915 39
6947.310 36
6947.706 44
6948.102 30
6948.497 34
6948.893 29
6949.289 38
6949.685 44
6950.080 41
6950.476 30
6950.872 32
6951.268 26
6951.664 34
6952.060 46
6952.455 31
6952.851 24
6953.247 26
6953.643 23
6954.039 26
6954.435 19
6954.831 21
6955.227 29
6955.623 26
6956.019 17
6956.415 17
6956.810 27
6957.206 25
6957.602 24
6957.998 22
6958.395 27
6958.791 37
6959.187 30
6959.583 20
6959.979 25
6960.375 29
6960.771 39
6961.167 40
6961.563 26
6961.959 21
6962.355 17
6962.751 17
6963.148 21
6963.544 22
6963.940 21
6964.336 24
6964.732 18
6965.129 25
6965.525 29
6965.921 41
6966.317 45
6966.714 37
6967.110 39
6967.506 39
6967.902 32
6968.299 35
6968.695 60
6969.091 52
6969.488 43
6969.884 62
6970.280 58
6970.677 50
6971.073 34
6971.469 48
6971.866 43
6972.262 37
6972.659 20
6973.055 15
6973.452 17
6973.848 21
6974.245 24
6974.641 15
6975.038 13
6975.434 21
6975.831 20
6976.227 28
6976.624 27
6977.020 34
6977.417 36
6977.813 36
6978.210 34
6978.606 43
6979.003 34
6979.400 22
6979.796 26
6980.193 25
6980.590 25
6980.986 36
6981.383 50
6981.780 46
6982.176 31
6982.573 26
6982.970 34
6983.367 48
6983.763 40
6984.160 31
6984.557 25
6984.954 18
6985.350 18
6985.747 21
6986.144 26
6986.541 33
6986.938 28
6987.334 38
6987.731 38
6988.128 33
6988.525 27
6988.922 31
6989.319 40
6989.716 35
6990.113 18
6990.510 19
6990.907 23
6991.304 19
6991.700 14
6992.097 24
6992.494 28
6992.891 33
6993.288 23
6993.685 20
6994.083 19
6994.480 36
6994.877 44
6995.274 32
6995.671 17
6996.068 17
6996.465 17
6996.862 28
6997.259 34
6997.656 39
6998.054 25
6998.451 28
6998.848 30
6999.245 26
6999.642 31
7000.039 27
7000.437 27
7000.834 26
7001.231 17
7001.628 29
7002.026 44
7002.423 39
7002.820 33
7003.217 27
7003.615 39
7004.012 35
7004.409 35
7004.807 38
7005.204 33
7005.601 38
7005.999 31
7006.396 32
7006.794 29
7007.191 26
7007.588 29
7007.986 47
7008.383 40
7008.781 51
7009.178 54
7009.576 44
7009.973 32
7010.371 41
7010.768 42
7011.166 29
7011.563 25
7011.961 48
7012.358 44
7012.756 51
7013.154 53
7013.551 40
7013.949 31
7014.346 30
7014.744 27
7015.142 27
7015.539 21
7015.937 36
7016.335 32
7016.732 21
7017.130 16
7017.528 31
7017.925 30
7018.323 24
7018.721 15
7019.119 21
7019.516 22
7019.914 28
7020.312 29
7020.710 26
7021.107 24
7021.505 21
7021.903 15
7022.301 14
7022.699 22
7023.097 29
7023.495 18
7023.892 23
7024.290 19
7024.688 12
7025.086 16
7025.484 15
7025.882 18
7026.280 17
7026.678 26
7027.076 29
7027.474 25
7027.872 21
7028.270 17
7028.668 17
7029.066 32
7029.464 47
7029.862 38
7030.260 41
7030.658 43
7031.056 25
7031.454 31
7031.852 38
7032.251 26
7032.649 33
7033.047 38
7033.445 36
7033.843 32
7034.241 42
7034.640 38
7035.038 38
7035.436 38
7035.834 39
7036.232 25
7036.631 34
7037.029 41
7037.427 28
7037.825 32
7038.224 32
7038.622 21
7039.020 21
7039.419 24
7039.817 31
7040.215 19
7040.614 18
7041.012 26
7041.410 29
7041.809 23
7042.207 30
7042.606 21
7043.004 28
7043.403 44
7043.801 49
7044.199 44
7044.598 36
7044.996 32
7045.395 22
7045.793 15
7046.192 20
7046.590 20
7046.989 23
7047.387 25
7047.786 21
7048.185 15
7048.583 15
7048.982 18
7049.380 15
7049.779 15
7050.178 26
7050.576 21
7050.975 14
7051.374 18
7051.772 16
7052.171 12
7052.570 16
7052.968 18
7053.367 13
7053.766 17
7054.165 18
7054.563 20
7054.962 15
7055.361 32
7055.760 17
7056.158 12
7056.557 7
7056.956 19
7057.355 20
7057.754 19
7058.153 23
7058.551 13
7058.950 16
7059.349 20
7059.748 16
7060.147 13
7060.546 19
7060.945 13
7061.344 17
7061.743 15
7062.142 17
7062.541 20
7062.940 16
7063.339 6
7063.738 12
7064.137 19
7064.536 12
7064.935 11
7065.334 16
7065.733 17
7066.132 11
7066.531 10
7066.930 12
7067.329 8
7067.728 20
7068.128 19
7068.527 14
7068.926 16
7069.325 24
7069.724 8
7070.123 7
7070.523 16
7070.922 12
7071.321 15
7071.720 15
7072.120 23
7072.519 19
7072.918 24
7073.317 32
7073.717 26
7074.116 21
7074.515 16
7074.915 22
7075.314 25
7075.713 20
7076.113 22
7076.512 14
7076.911 8
7077.311 15
7077.710 13
7078.110 20
7078.509 22
7078.909 11
7079.308 9
7079.707 20
7080.107 17
7080.506 26
7080.906 29
7081.305 26
7081.705 27
7082.104 25
7082.504 18
7082.904 28
7083.303 24
7083.703 24
7084.102 25
7084.502 18
7084.902 14
7085.301 10
7085.701 17
7086.100 12
7086.500 14
7086.900 13
7087.299 16
7087.699 14
7088.099 10
7088.499 18
7088.898 18
7089.298 17
7089.698 10
7090.097 14
7090.497 8
7090.897 13
7091.297 18
7091.697 25
7092.096 32
7092.496 25
7092.896 14
7093.296 11
7093.696 10
7094.096 5
7094.496 8
7094.895 19
7095.295 18
7095.695 26
7096.095 17
7096.495 17
7096.895 17
7097.295 15
7097.695 22
7098.095 19
7098.495 17
7098.895 20
7099.295 20
7099.695 13
7100.095 14
7100.495 9
7100.895 8
7101.295 14
7101.695 6
7102.095 10
7102.496 11
7102.896 7
7103.296 9
7103.696 8
7104.096 19
7104.496 16
7104.896 20
7105.297 12
7105.697 14
7106.097 28
7106.497 26
7106.898 15
7107.298 11
7107.698 18
7108.098 17
7108.499 12
7108.899 9
7109.299 15
7109.699 13
7110.100 13
7110.500 16
7110.900 14
7111.301 16
7111.701 9
7112.102 7
7112.502 12
7112.902 18
7113.303 22
7113.703 29
7114.104 37
7114.504 18
7114.905 23
7115.305 24
7115.705 22
7116.106 19
7116.506 20
7116.907 20
7117.307 12
7117.708 10
7118.109 19
7118.509 19
7118.910 26
7119.310 30
7119.711 33
7120.111 23
7120.512 19
7120.913 24
7121.313 24
7121.714 16
7122.115 14
7122.515 16
7122.916 20
7123.317 18
7123.717 14
7124.118 23
7124.519 26
7124.920 26
7125.320 28
7125.721 23
7126.122 18
7126.523 20
7126.923 34
7127.324 42
7127.725 34
7128.126 26
7128.527 20
7128.928 20
7129.329 15
7129.729 11
7130.130 16
7130.531 15
7130.932 21
7131.333 17
7131.734 19
7132.135 14
7132.536 26
7132.937 18
7133.338 16
7133.739 10
7134.140 16
7134.541 12
7134.942 11
7135.343 16
7135.744 16
7136.145 16
7136.546 9
7136.947 8
7137.348 4
7137.749 4
7138.150 9
7138.552 13
7138.953 12
7139.354 7
7139.755 9
7140.156 11
7140.557 4
7140.958 9
7141.360 14
7141.761 14
7142.162 11
7142.563 14
7142.965 21
7143.366 25
7143.767 22
7144.168 20
7144.570 21
7144.971 25
7145.372 13
7145.774 10
7146.175 19
7146.576 28
7146.978 22
7147.379 31
7147.780 28
7148.182 28
7148.583 25
7148.985 19
7149.386 15
7149.788 11
7150.189 15
7150.590 13
7150.992 15
7151.393 11
7151.795 18
7152.196 31
7152.598 24
7152.999 20
7153.401 18
7153.803 29
7154.204 27
7154.606 35
7155.007 39
7155.409 35
7155.811 40
7156.212 32
7156.614 38
7157.015 45
7157.417 59
7157.819 40
7158.220 28
7158.622 43
7159.024 47
7159.426 52
7159.827 49
7160.229 41
7160.631 27
7161.032 26
7161.434 20
7161.836 17
7162.238 15
7162.640 13
7163.041 15
7163.443 18
7163.845 20
7164.247 22
7164.649 24
7165.051 25
7165.453 17
7165.854 24
7166.256 37
7166.658 23
7167.060 15
7167.462 11
7167.864 9
7168.266 15
7168.668 13
7169.070 9
7169.472 19
7169.874 11
7170.276 14
7170.678 11
7171.080 18
7171.482 16
7171.884 11
7172.286 6
7172.688 8
7173.090 16
7173.493 16
7173.895 13
7174.297 17
7174.699 13
7175.101 13
7175.503 22
7175.905 18
7176.308 21
7176.710 31
7177.112 21
7177.514 17
7177.916 17
7178.319 20
7178.721 20
7179.123 30
7179.525 24
7179.928 17
7180.330 19
7180.732 8
7181.135 8
7181.537 10
7181.939 9
7182.342 17
7182.744 11
7183.146 15
7183.549 20
7183.951 19
7184.354 22
7184.756 21
7185.159 13
7185.561 16
7185.963 24
7186.366 19
7186.768 19
7187.171 13
7187.573 15
7187.976 23
7188.378 18
7188.781 15
7189.183 10
7189.586 9
7189.989 7
7190.391 13
7190.794 22
7191.196 15
7191.599 10
7192.002 12
7192.404 9
7192.807 9
7193.210 10
7193.612 7
7194.015 4
7194.418 9
7194.820 8
7195.223 10
7195.626 17
7196.028 11
7196.431 10
7196.834 14
7197.237 9
7197.640 25
7198.042 20
7198.445 25
7198.848 18
7199.251 10
7199.654 10
7200.056 15
7200.459 14
7200.862 13
7201.265 10
7201.668 11
7202.071 6
7202.474 4
7202.877 9
7203.280 10
7203.683 6
7204.086 6
7204.489 9
7204.892 17
7205.295 13
7205.698 8
7206.101 8
7206.504 10
7206.907 13
7207.310 9
7207.713 11
7208.116 8
7208.519 9
7208.922 17
7209.325 13
7209.728 11
7210.131 9
7210.535 12
7210.938 15
7211.341 9
7211.744 12
7212.147 17
7212.550 18
7212.954 8
7213.357 11
7213.760 15
7214.163 8
7214.567 17
7214.970 16
7215.373 13
7215.777 47
7216.180 40
7216.583 26
7216.986 22
7217.390 28
7217.793 20
7218.197 13
7218.600 10
7219.003 16
7219.407 16
7219.810 6
7220.213 12
7220.617 11
7221.020 12
7221.424 11
7221.827 7
7222.231 6
7222.634 8
7223.038 12
7223.441 17
7223.845 15
7224.248 15
7224.652 10
7225.055 20
7225.459 20
7225.862 27
7226.266 31
7226.670 22
7227.073 6
7227.477 11
7227.881 20
7228.284 19
7228.688 14
7229.091 10
7229.495 11
7229.899 7
7230.303 8
7230.706 5
7231.110 9
7231.514 8
7231.917 15
7232.321 11
7232.725 10
7233.129 10
7233.533 6
7233.936 12
7234.340 20
7234.744 15
7235.148 9
7235.552 14
7235.956 20
7236.359 16
7236.763 15
7237.167 15
7237.571 9
7237.975 11
7238.379 10
7238.783 14
7239.187 8
7239.591 5
7239.995 10
7240.399 18
7240.803 15
7241.207 18
7241.611 11
7242.015 11
7242.419 21
7242.823 18
7243.227 7
7243.631 6
7244.035 4
7244.439 10
7244.843 19
7245.247 20
7245.651 21
7246.056 18
7246.460 17
7246.864 21
7247.268 15
7247.672 11
7248.076 8
7248.481 10
7248.885 13
7249.289 16
7249.693 14
7250.098 17
7250.502 16
7250.906 9
7251.310 10
7251.715 9
7252.119 9
7252.523 15
7252.928 10
7253.332 2
7253.736 16
7254.141 16
7254.545 13
7254.950 12
7255.354 9
7255.758 11
7256.163 11
7256.567 8
7256.972 14
7257.376 14
7257.781 10
7258.185 7
7258.590 9
7258.994 7
7259.399 8
7259.803 18
7260.208 29
7260.612 21
7261.017 10
7261.421 3
7261.826 16
7262.230 11
7262.635 10
7263.040 11
7263.444 8
7263.849 11
7264.254 12
7264.658 10
7265.063 18
7265.468 17
7265.872 9
7266.277 11
7266.682 10
7267.086 9
7267.491 9
7267.896 5
7268.301 10
7268.705 6
7269.110 6
7269.515 8
7269.920 10
7270.325 5
7270.729 9
7271.134 5
7271.539 12
7271.944 16
7272.349 18
7272.754 20
7273.159 16
7273.564 16
7273.968 11
7274.373 8
7274.778 14
7275.183 7
7275.588 16
7275.993 16
7276.398 7
7276.803 17
7277.208 16
7277.613 16
7278.018 12
7278.423 12
7278.828 7
7279.233 4
7279.639 5
7280.044 15
7280.449 17
7280.854 12
7281.259 21
7281.664 16
7282.069 13
7282.474 13
7282.880 13
7283.285 11
7283.690 15
7284.095 12
7284.500 17
7284.906 12
7285.311 15
7285.716 18
7286.121 20
7286.527 16
7286.932 14
7287.337 17
7287.742 22
7288.148 21
7288.553 9
7288.958 20
7289.364 20
7289.769 16
7290.174 11
7290.580 10
7290.985 9
7291.391 15
7291.796 13
7292.202 13
7292.607 17
7293.012 14
7293.418 18
7293.823 15
7294.229 16
7294.634 22
7295.040 19
7295.445 19
7295.851 14
7296.256 14
7296.662 12
7297.067 7
7297.473 7
7297.879 10
7298.284 10
7298.690 18
7299.095 12
7299.501 14
7299.907 18
7300.312 17
7300.718 19
7301.124 24
7301.529 18
7301.935 21
7302.341 17
7302.747 23
7303.152 30
7303.558 30
7303.964 16
7304.370 13
7304.775 6
7305.181 5
7305.587 8
7305.993 10
7306.399 10
7306.804 19
7307.210 19
7307.616 18
7308.022 11
7308.428 13
7308.834 20
7309.240 18
7309.646 16
7310.051 10
7310.457 11
7310.863 12
7311.269 18
7311.675 15
7312.081 20
7312.487 24
7312.893 19
7313.299 15
7313.705 7
7314.111 8
7314.517 12
7314.923 18
7315.329 13
7315.736 18
7316.142 9
7316.548 10
7316.954 15
7317.360 17
7317.766 8
7318.172 12
7318.578 11
7318.985 15
7319.391 16
7319.797 11
7320.203 9
7320.609 8
7321.016 18
7321.422 22
7321.828 15
7322.234 8
7322.641 9
7323.047 15
7323.453 11
7323.860 10
7324.266 11
7324.672 9
7325.079 8
7325.485 7
7325.891 5
7326.298 4
7326.704 11
7327.110 18
7327.517 9
7327.923 9
7328.330 10
7328.736 8
7329.143 4
7329.549 5
7329.956 12
7330.362 14
7330.769 8
7331.175 16
7331.582 17
7331.988 16
7332.395 18
7332.801 20
7333.208 12
7333.614 8
7334.021 7
7334.428 8
7334.834 2
7335.241 7
7335.647 13
7336.054 15
7336.461 14
7336.867 13
7337.274 9
7337.681 13
7338.087 12
7338.494 15
7338.901 17
7339.308 22
7339.714 15
7340.121 13
7340.528 21
7340.935 33
7341.341 21
7341.748 15
7342.155 28
7342.562 29
7342.969 33
7343.376 32
7343.782 36
7344.189 35
7344.596 32
7345.003 20
7345.410 23
7345.817 21
7346.224 14
7346.631 8
7347.038 19
7347.445 27
7347.852 31
7348.259 15
7348.666 16
7349.073 16
7349.480 31
7349.887 31
7350.294 15
7350.701 11
7351.108 10
7351.515 7
7351.922 6
7352.329 7
7352.736 15
7353.143 17
7353.551 13
7353.958 28
7354.365 27
7354.772 15
7355.179 26
7355.586 27
7355.994 17
7356.401 9
7356.808 10
7357.215 11
7357.622 10
7358.030 26
7358.437 22
7358.844 20
7359.252 16
7359.659 7
7360.066 7
7360.473 15
7360.881 12
7361.288 13
7361.696 7
7362.103 12
7362.510 11
7362.918 9
7363.325 10
7363.732 11
7364.140 19
7364.547 13
7364.955 17
7365.362 10
7365.770 13
7366.177 21
7366.585 25
7366.992 24
7367.400 28
7367.807 26
7368.215 26
7368.622 28
7369.030 18
7369.437 11
7369.845 15
7370.253 15
7370.660 12
7371.068 12
7371.475 15
7371.883 10
7372.291 20
7372.698 33
7373.106 26
7373.514 13
7373.922 7
7374.329 9
7374.737 18
7375.145 18
7375.552 24
7375.960 22
7376.368 13
7376.776 20
7377.183 30
7377.591 21
7377.999 14
7378.407 9
7378.815 9
7379.223 20
7379.630 20
7380.038 16
7380.446 22
7380.854 22
7381.262 16
7381.670 11
7382.078 13
7382.486 17
7382.894 16
7383.302 15
7383.710 12
7384.118 11
7384.526 8
7384.934 12
7385.342 23
7385.750 21
7386.158 10
7386.566 16
7386.974 16
7387.382 11
7387.790 14
7388.198 6
7388.606 10
7389.014 18
7389.422 19
7389.830 15
7390.239 12
7390.647 8
7391.055 12
7391.463 19
7391.871 12
7392.280 9
7392.688 11
7393.096 14
7393.504 22
7393.912 25
7394.321 14
7394.729 16
7395.137 19
7395.546 11
7395.954 16
7396.362 17
7396.771 28
7397.179 31
7397.587 31
7397.996 39
7398.404 41
7398.812 39
7399.221 36
7399.629 46
7400.038 37
7400.446 31
7400.854 31
7401.263 25
7401.671 22
7402.080 24
7402.488 19
7402.897 15
7403.305 13
7403.714 23
7404.122 24
7404.531 30
7404.939 25
7405.348 25
7405.757 23
7406.165 17
7406.574 17
7406.982 16
7407.391 13
7407.800 19
7408.208 13
7408.617 9
7409.026 7
7409.434 8
7409.843 8
7410.252 14
7410.660 12
7411.069 8
7411.478 11
7411.887 11
7412.295 8
7412.704 6
7413.113 6
7413.522 15
7413.931 18
7414.339 17
7414.748 17
7415.157 18
7415.566 20
7415.975 8
7416.384 10
7416.792 14
7417.201 16
7417.610 9
7418.019 15
7418.428 12
7418.837 11
7419.246 21
7419.655 18
7420.064 17
7420.473 15
7420.882 6
7421.291 9
7421.700 11
7422.109 6
7422.518 9
7422.927 13
7423.336 21
7423.745 16
7424.154 12
7424.563 14
7424.973 13
7425.382 13
7425.791 19
7426.200 14
7426.609 9
7427.018 10
7427.427 8
7427.837 15
7428.246 15
7428.655 10
7429.064 14
7429.473 14
7429.883 11
7430.292 17
7430.701 15
7431.111 6
7431.520 13
7431.929 16
7432.338 10
7432.748 12
7433.157 16
7433.566 11
7433.976 12
7434.385 15
7434.795 17
7435.204 21
7435.613 14
7436.023 11
7436.432 11
7436.842 10
7437.251 6
7437.660 9
7438.070 24
7438.479 22
7438.889 25
7439.298 27
7439.708 24
7440.117 20
7440.527 17
7440.937 18
7441.346 17
7441.756 16
7442.165 15
7442.575 9
7442.984 20
7443.394 20
7443.804 14
7444.213 9
7444.623 5
7445.033 9
7445.442 12
7445.852 15
7446.262 12
7446.671 21
7447.081 18
7447.491 13
7447.901 22
7448.310 25
7448.720 19
7449.130 13
7449.540 22
7449.949 22
7450.359 25
7450.769 32
7451.179 27
7451.589 26
7451.999 28
7452.409 38
7452.818 35
7453.228 27
7453.638 19
7454.048 27
7454.458 18
7454.868 18
7455.278 11
7455.688 22
7456.098 29
7456.508 26
7456.918 32
7457.328 36
7457.738 34
7458.148 29
7458.558 24
7458.968 30
7459.378 35
7459.788 35
7460.198 30
7460.608 29
7461.018 30
7461.428 19
7461.839 13
7462.249 14
7462.659 17
7463.069 22
7463.479 12
7463.889 16
7464.300 22
7464.710 35
7465.120 42
7465.530 35
7465.940 23
7466.351 28
7466.761 40
7467.171 52
7467.581 58
7467.992 73
7468.402 66
7468.812 62
7469.223 46
7469.633 45
7470.043 62
7470.454 65
7470.864 70
7471.275 71
7471.685 63
7472.095 50
7472.506 50
7472.916 61
7473.327 49
7473.737 51
7474.148 45
7474.558 47
7474.968 39
7475.379 33
7475.789 34
7476.200 46
7476.611 42
7477.021 42
7477.432 39
7477.842 24
7478.253 25
7478.663 25
7479.074 31
7479.485 28
7479.895 28
7480.306 22
7480.716 24
7481.127 12
7481.538 15
7481.948 19
7482.359 14
7482.770 9
7483.181 2
7483.591 8
7484.002 16
7484.413 19
7484.824 13
7485.234 11
7485.645 14
7486.056 24
7486.467 34
7486.877 24
7487.288 10
7487.699 13
7488.110 18
7488.521 19
7488.932 15
7489.343 11
7489.754 10
7490.164 20
7490.575 18
7490.986 14
7491.397 16
7491.808 5
7492.219 8
7492.630 15
7493.041 14
7493.452 16
7493.863 18
7494.274 21
7494.685 15
7495.096 15
7495.507 15
7495.918 9
7496.329 10
7496.740 3
7497.152 10
7497.563 13
7497.974 11
7498.385 5
7498.796 9
7499.207 7
7499.618 13
7500.029 19
7500.441 13
7500.852 8
7501.263 24
7501.674 18
7502.086 13
7502.497 8
7502.908 6
7503.319 10
7503.731 8
7504.142 10
7504.553 9
7504.964 12
7505.376 15
7505.787 13
7506.198 25
7506.610 34
7507.021 25
7507.433 23
7507.844 21
7508.255 18
7508.667 15
7509.078 15
7509.490 7
7509.901 19
7510.313 20
7510.724 9
7511.135 7
7511.547 7
7511.958 8
7512.370 9
7512.782 10
7513.193 10
7513.605 5
7514.016 13
7514.428 13
7514.839 11
7515.251 12
7515.663 16
7516.074 17
7516.486 11
7516.897 11
7517.309 15
7517.721 19
7518.132 11
7518.544 6
7518.956 10
7519.367 9
7519.779 4
7520.191 4
7520.603 8
7521.014 17
7521.426 21
7521.838 18
7522.250 19
7522.662 12
7523.073 13
7523.485 14
7523.897 19
7524.309 25
7524.721 23
7525.133 15
7525.544 18
7525.956 23
7526.368 21
7526.780 22
7527.192 20
7527.604 20
7528.016 26
7528.428 19
7528.840 13
7529.252 17
7529.664 22
7530.076 20
7530.488 18
7530.900 10
7531.312 12
7531.724 18
7532.136 15
7532.548 13
7532.960 22
7533.372 28
7533.784 30
7534.196 20
7534.609 19
7535.021 19
7535.433 28
7535.845 29
7536.257 18
7536.669 17
7537.082 13
7537.494 9
7537.906 10
7538.318 6
7538.730 10
7539.143 6
7539.555 13
7539.967 15
7540.379 15
7540.792 26
7541.204 26
7541.616 23
7542.029 20
7542.441 12
7542.853 7
7543.266 8
7543.678 7
7544.090 12
7544.503 12
7544.915 11
7545.328 13
7545.740 8
7546.153 11
7546.565 16
7546.977 19
7547.390 9
7547.802 11
7548.215 13
7548.627 10
7549.040 11
7549.453 8
7549.865 26
7550.278 27
7550.690 31
7551.103 23
7551.515 12
7551.928 16
7552.341 16
7552.753 17
7553.166 19
7553.578 18
7553.991 24
7554.404 29
7554.816 26
7555.229 29
7555.642 37
7556.055 29
7556.467 23
7556.880 21
7557.293 30
7557.705 25
7558.118 31
7558.531 33
7558.944 42
7559.357 43
7559.769 46
7560.182 52
7560.595 61
7561.008 73
7561.421 106
7561.834 111
7562.247 126
7562.659 121
7563.072 157
7563.485 175
7563.898 139
7564.311 181
7564.724 182
7565.137 171
7565.550 156
7565.963 128
7566.376 108
7566.789 91
7567.202 107
7567.615 83
7568.028 75
7568.441 61
7568.854 46
7569.267 60
7569.680 61
7570.093 49
7570.507 41
7570.920 36
7571.333 33
7571.746 31
7572.159 30
7572.572 37
7572.985 28
7573.399 24
7573.812 26
7574.225 36
7574.638 35
7575.051 34
7575.465 28
7575.878 28
7576.291 30
7576.705 33
7577.118 32
7577.531 27
7577.944 17
7578.358 22
7578.771 22
7579.184 22
7579.598 24
7580.011 15
7580.424 18
7580.838 15
7581.251 23
7581.665 36
7582.078 30
7582.492 21
7582.905 27
7583.318 22
7583.732 19
7584.145 19
7584.559 24
7584.972 24
7585.386 14
7585.799 21
7586.213 15
7586.627 15
7587.040 9
7587.454 16
7587.867 16
7588.281 8
7588.694 11
7589.108 15
7589.522 17
7589.935 28
7590.349 38
7590.763 20
7591.176 17
7591.590 16
7592.004 24
7592.417 21
7592.831 14
7593.245 19
7593.659 21
7594.072 16
7594.486 22
7594.900 17
7595.314 15
7595.727 29
7596.141 15
7596.555 13
7596.969 16
7597.383 11
7597.797 22
7598.210 21
7598.624 38
7599.038 42
7599.452 39
7599.866 22
7600.280 12
7600.694 16
7601.108 21
7601.522 20
7601.936 16
7602.350 25
7602.764 22
7603.178 25
7603.592 22
7604.006 17
7604.420 7
7604.834 13
7605.248 15
7605.662 15
7606.076 12
7606.490 9
7606.904 5
7607.318 13
7607.732 12
7608.147 14
7608.561 12
7608.975 16
7609.389 13
7609.803 15
7610.217 23
7610.632 25
7611.046 17
7611.460 15
7611.874 11
7612.288 8
7612.703 13
7613.117 16
7613.531 27
7613.946 20
7614.360 6
7614.774 9
7615.189 23
7615.603 19
7616.017 17
7616.432 18
7616.846 15
7617.260 17
7617.675 14
7618.089 5
7618.504 12
7618.918 26
7619.332 13
7619.747 7
7620.161 10
7620.576 13
7620.990 10
7621.405 12
7621.819 12
7622.234 9
7622.648 9
7623.063 7
7623.477 11
7623.892 18
7624.307 28
7624.721 18
7625.136 15
7625.550 20
7625.965 13
7626.380 7
7626.794 7
7627.209 18
7627.624 19
7628.038 18
7628.453 16
7628.868 13
7629.282 14
7629.697 13
7630.112 19
7630.527 15
7630.941 10
7631.356 12
7631.771 20
7632.186 12
7632.600 16
7633.015 18
7633.430 15
7633.845 13
7634.260 14
7634.675 19
7635.089 14
7635.504 11
7635.919 10
7636.334 11
7636.749 13
7637.164 13
7637.579 18
7637.994 20
7638.409 20
7638.824 15
7639.239 16
7639.654 26
7640.069 24
7640.484 18
7640.899 16
7641.314 15
7641.729 16
7642.144 25
7642.559 29
7642.974 30
7643.389 27
7643.804 21
7644.219 19
7644.635 34
7645.050 27
7645.465 31
7645.880 21
7646.295 38
7646.710 36
7647.126 38
7647.541 43
7647.956 41
7648.371 44
7648.786 34
7649.202 38
7649.617 47
7650.032 38
7650.448 32
7650.863 40
7651.278 40
7651.693 33
7652.109 30
7652.524 33
7652.940 34
7653.355 25
7653.770 18
7654.186 21
7654.601 38
7655.016 30
7655.432 17
7655.847 16
7656.263 32
7656.678 29
7657.094 27
7657.509 22
7657.925 20
7658.340 23
7658.756 23
7659.171 24
7659.587 45
7660.002 54
7660.418 41
7660.833 40
7661.249 21
7661.665 24
7662.080 22
7662.496 27
7662.911 28
7663.327 35
7663.743 29
7664.158 30
7664.574 42
7664.990 49
7665.405 52
7665.821 39
7666.237 31
7666.653 47
7667.068 52
7667.484 70
7667.900 79
7668.316 98
7668.731 108
7669.147 82
7669.563 80
7669.979 85
7670.395 58
7670.810 51
7671.226 70
7671.642 52
7672.058 60
7672.474 64
7672.890 69
7673.306 56
7673.722 53
7674.138 48
7674.554 56
7674.969 78
7675.385 69
7675.801 62
7676.217 42
7676.633 37
7677.049 36
7677.465 32
7677.881 25
7678.297 24
7678.714 25
7679.130 56
7679.546 50
7679.962 45
7680.378 41
7680.794 33
7681.210 38
7681.626 36
7682.042 45
7682.459 39
7682.875 48
7683.291 45
7683.707 44
7684.123 37
7684.539 35
7684.956 45
7685.372 50
7685.788 47
7686.204 47
7686.621 38
7687.037 33
7687.453 45
7687.870 38
7688.286 22
7688.702 21
7689.119 17
7689.535 20
7689.951 21
7690.368 30
7690.784 22
7691.200 19
7691.617 17
7692.033 17
7692.450 16
7692.866 18
7693.283 29
7693.699 36
7694.116 41
7694.532 33
7694.948 39
7695.365 33
7695.782 27
7696.198 24
7696.615 16
7697.031 16
7697.448 19
7697.864 18
7698.281 15
7698.697 18
7699.114 29
7699.531 42
7699.947 23
7700.364 16
7700.781 19
7701.197 17
7701.614 17
7702.031 29
7702.447 21
7702.864 14
7703.281 9
7703.697 13
7704.114 18
7704.531 17
7704.948 20
7705.365 23
7705.781 28
7706.198 30
7706.615 30
7707.032 26
7707.449 21
7707.865 16
7708.282 25
7708.699 19
7709.116 18
7709.533 19
7709.950 26
7710.367 27
7710.784 31
7711.201 18
7711.618 21
7712.035 25
7712.451 19
7712.868 19
7713.285 19
7713.702 23
7714.119 24
7714.536 12
7714.954 14
7715.371 13
7715.788 13
7716.205 18
7716.622 22
7717.039 23
7717.456 27
7717.873 30
7718.290 23
7718.707 16
7719.125 8
7719.542 7
7719.959 9
7720.376 11
7720.793 15
7721.210 9
7721.628 12
7722.045 17
7722.462 23
7722.879 30
7723.297 27
7723.714 26
7724.131 23
7724.549 30
7724.966 21
7725.383 18
7725.800 15
7726.218 21
7726.635 18
7727.053 25
7727.470 26
7727.887 23
7728.305 26
7728.722 19
7729.140 23
7729.557 31
7729.974 28
7730.392 21
7730.809 15
7731.227 23
7731.644 26
7732.062 21
7732.479 22
7732.897 21
7733.314 16
7733.732 15
7734.149 18
7734.567 16
7734.985 24
7735.402 22
7735.820 23
7736.237 16
7736.655 14
7737.073 13
7737.490 21
7737.908 30
7738.326 24
7738.743 29
7739.161 28
7739.579 22
7739.996 28
7740.414 24
7740.832 20
7741.250 17
7741.667 21
7742.085 34
7742.503 31
7742.921 34
7743.339 27
7743.756 24
7744.174 21
7744.592 12
7745.010 7
7745.428 14
7745.846 15
7746.264 13
7746.681 19
7747.099 11
7747.517 20
7747.935 15
7748.353 13
7748.771 13
7749.189 11
7749.607 13
7750.025 15
7750.443 16
7750.861 23
7751.279 22
7751.697 20
7752.115 15
7752.533 17
7752.951 21
7753.369 19
7753.787 9
7754.205 6
7754.624 14
7755.042 15
7755.460 17
7755.878 20
7756.296 10
7756.714 6
7757.132 11
7757.551 6
7757.969 11
7758.387 7
7758.805 13
7759.224 10
7759.642 6
7760.060 10
7760.478 4
7760.897 12
7761.315 11
7761.733 17
7762.151 14
7762.570 14
7762.988 17
7763.407 11
7763.825 13
7764.243 29
7764.662 28
7765.080 19
7765.498 26
7765.917 14
7766.335 13
7766.754 11
7767.172 14
7767.591 14
7768.009 11
7768.428 17
7768.846 10
7769.265 9
7769.683 16
7770.102 31
7770.520 20
7770.939 13
7771.357 14
7771.776 18
7772.194 8
7772.613 13
7773.032 16
7773.450 16
7773.869 25
7774.288 12
7774.706 10
7775.125 20
7775.543 31
7775.962 25
7776.381 25
7776.800 19
7777.218 14
7777.637 13
7778.056 23
7778.475 39
7778.893 30
7779.312 23
7779.731 20
7780.150 17
7780.568 19
7780.987 21
7781.406 16
7781.825 18
7782.244 20
7782.663 29
7783.082 21
7783.500 17
7783.919 24
7784.338 21
7784.757 16
7785.176 20
7785.595 25
7786.014 15
7786.433 17
7786.852 14
7787.271 17
7787.690 13
7788.109 13
7788.528 17
7788.947 24
7789.366 17
7789.785 15
7790.204 17
7790.623 13
7791.042 13
7791.462 21
7791.881 18
7792.300 26
7792.719 15
7793.138 12
7793.557 12
7793.976 11
7794.396 16
7794.815 15
7795.234 13
7795.653 17
7796.072 10
7796.492 11
7796.911 10
7797.330 10
7797.749 14
7798.169 5
7798.588 6
7799.007 15
7799.427 21
7799.846 20
7800.265 18
7800.685 9
7801.104 20
7801.523 18
7801.943 34
7802.362 25
7802.782 22
7803.201 23
7803.620 23
7804.040 16
7804.459 16
7804.879 23
7805.298 20
7805.718 22
7806.137 25
7806.557 24
7806.976 16
7807.396 14
7807.815 13
7808.235 10
7808.655 15
7809.074 17
7809.494 7
7809.913 4
7810.333 22
7810.753 19
7811.172 14
7811.592 16
7812.011 23
7812.431 18
7812.851 14
7813.271 15
7813.690 15
7814.110 12
7814.530 9
7814.949 10
7815.369 17
7815.789 19
7816.209 8
7816.628 16
7817.048 18
7817.468 22
7817.888 16
7818.308 12
7818.728 26
7819.147 25
7819.567 16
7819.987 10
7820.407 9
7820.827 11
7821.247 15
7821.667 14
7822.087 12
7822.507 18
7822.927 13
7823.347 13
7823.766 17
7824.186 22
7824.606 19
7825.026 17
7825.446 10
7825.867 11
7826.287 9
7826.707 8
7827.127 12
7827.547 15
7827.967 11
7828.387 9
7828.807 14
7829.227 23
7829.647 23
7830.067 15
7830.488 9
7830.908 5
7831.328 7
7831.748 15
7832.168 11
7832.589 8
7833.009 10
7833.429 9
7833.849 14
7834.270 10
7834.690 17
7835.110 24
7835.530 13
7835.951 12
7836.371 9
7836.791 11
7837.212 16
7837.632 18
7838.052 20
7838.473 16
7838.893 15
7839.313 14
7839.734 8
7840.154 19
7840.575 10
7840.995 7
7841.416 8
7841.836 12
7842.257 14
7842.677 11
7843.097 12
7843.518 31
7843.939 29
7844.359 21
7844.780 12
7845.200 18
7845.621 17
7846.041 13
7846.462 10
7846.882 14
7847.303 13
7847.724 4
7848.144 6
7848.565 7
7848.986 5
7849.406 5
7849.827 7
7850.248 17
7850.668 15
7851.089 20
7851.510 22
7851.930 15
7852.351 13
7852.772 12
7853.193 19
7853.614 17
7854.034 13
7854.455 14
7854.876 3
7855.297 4
7855.718 7
7856.138 8
7856.559 14
7856.980 22
7857.401 22
7857.822 26
7858.243 32
7858.664 35
7859.085 33
7859.506 21
7859.927 14
7860.347 7
7860.768 8
7861.189 16
7861.610 20
7862.031 25
7862.452 27
7862.873 19
7863.294 11
7863.716 16
7864.137 12
7864.558 12
7864.979 12
7865.400 12
7865.821 18
7866.242 21
7866.663 16
7867.084 11
7867.505 12
7867.927 20
7868.348 27
7868.769 28
7869.190 15
7869.611 19
7870.033 28
7870.454 24
7870.875 18
7871.296 15
7871.718 15
7872.139 35
7872.560 22
7872.981 13
7873.403 13
7873.824 21
7874.245 18
7874.667 20
7875.088 31
7875.509 18
7875.931 9
7876.352 7
7876.774 10
7877.195 20
7877.616 18
7878.038 15
7878.459 18
7878.881 17
7879.302 13
7879.724 18
7880.145 13
7880.567 12
7880.988 11
7881.410 7
7881.831 14
7882.253 8
7882.674 10
7883.096 9
7883.517 12
7883.939 9
7884.361 15
7884.782 29
7885.204 27
7885.626 30
7886.047 27
7886.469 19
7886.891 15
7887.312 12
7887.734 15
7888.156 14
7888.577 12
7888.999 17
7889.421 8
7889.843 15
7890.264 20
7890.686 19
7891.108 16
7891.530 12
7891.951 17
7892.373 9
7892.795 7
7893.217 7
7893.639 12
7894.061 16
7894.482 12
7894.904 15
7895.326 20
7895.748 16
7896.170 20
7896.592 10
7897.014 12
7897.436 17
7897.858 14
7898.280 16
7898.702 15
7899.124 12
7899.546 16
7899.968 16
7900.390 22
7900.812 19
7901.234 16
7901.656 15
7902.078 16
7902.500 24
7902.922 20
7903.344 14
7903.767 15
7904.189 22
7904.611 20
7905.033 17
7905.455 22
7905.877 21
7906.299 19
7906.722 16
7907.144 16
7907.566 18
7907.988 12
7908.411 19
7908.833 17
7909.255 21
7909.677 23
7910.100 14
7910.522 14
7910.944 33
7911.367 33
7911.789 23
7912.211 20
7912.634 13
7913.056 12
7913.478 13
7913.901 17
7914.323 23
7914.746 27
7915.168 17
7915.590 10
7916.013 16
7916.435 20
7916.858 21
7917.280 18
7917.703 19
7918.125 9
7918.548 11
7918.970 11
7919.393 23
7919.815 17
7920.238 11
7920.661 19
7921.083 15
7921.506 14
7921.928 15
7922.351 13
7922.774 14
7923.196 16
7923.619 13
7924.042 17
7924.464 20
7924.887 17
7925.310 17
7925.732 19
7926.155 19
7926.578 15
7927.001 26
7927.423 25
7927.846 27
7928.269 20
7928.692 22
7929.114 19
7929.537 33
7929.960 37
7930.383 28
7930.806 44
7931.229 68
7931.651 75
7932.074 64
7932.497 65
7932.920 71
7933.343 53
7933.766 56
7934.189 61
7934.612 69
7935.035 73
7935.458 75
7935.881 55
7936.304 56
7936.727 45
7937.150 56
7937.573 45
7937.996 32
7938.419 26
7938.842 19
7939.265 32
7939.688 32
7940.111 32
7940.534 43
7940.957 33
7941.380 30
7941.804 32
7942.227 27
7942.650 24
7943.073 18
7943.496 18
7943.919 14
7944.343 17
7944.766 21
7945.189 29
7945.612 36
7946.036 24
7946.459 20
7946.882 16
7947.305 23
7947.729 23
7948.152 25
7948.575 20
7948.999 21
7949.422 15
7949.845 12
7950.269 18
7950.692 20
7951.115 16
7951.539 24
7951.962 19
7952.386 28
7952.809 24
7953.233 16
7953.656 18
7954.080 17
7954.503 22
7954.926 24
7955.350 28
7955.773 22
7956.197 21
7956.621 23
7957.044 25
7957.468 20
7957.891 20
7958.315 15
7958.738 17
7959.162 18
7959.586 9
7960.009 9
7960.433 19
7960.856 15
7961.280 11
7961.704 28
7962.127 23
7962.551 16
7962.975 12
7963.399 21
7963.822 17
7964.246 7
7964.670 9
7965.094 10
7965.517 15
7965.941 10
7966.365 11
7966.789 12
7967.213 20
7967.636 20
7968.060 15
7968.484 18
7968.908 6
7969.332 10
7969.756 19
7970.180 15
7970.603 10
7971.027 17
7971.451 19
7971.875 14
7972.299 9
7972.723 9
7973.147 13
7973.571 11
7973.995 20
7974.419 22
7974.843 15
7975.267 17
7975.691 20
7976.115 14
7976.539 15
7976.963 16
7977.387 10
7977.812 10
7978.236 17
7978.660 12
7979.084 8
7979.508 6
7979.932 9
7980.356 9
7980.781 6
7981.205 4
7981.629 4
7982.053 10
7982.477 8
7982.902 13
7983.326 16
7983.750 11
7984.174 9
7984.599 22
7985.023 11
7985.447 15
7985.872 14
7986.296 22
7986.720 14
7987.145 18
7987.569 16
7987.993 19
7988.418 15
7988.842 19
7989.266 17
7989.691 14
7990.115 24
7990.540 26
7990.964 16
7991.389 16
7991.813 13
7992.238 19
7992.662 16
7993.087 26
7993.511 20
7993.936 11
7994.360 6
7994.785 6
7995.209 7
7995.634 21
7996.058 30
7996.483 30
7996.908 25
7997.332 19
7997.757 17
7998.182 21
7998.606 25
7999.031 24
7999.456 17
7999.880 17
8000.305 15
8000.730 18
8001.154 15
8001.579 13
8002.004 13
8002.429 7
8002.853 7
8003.278 11
8003.703 9
8004.128 10
8004.552 23
8004.977 14
8005.402 15
8005.827 20
8006.252 19
8006.677 29
8007.102 18
8007.526 24
8007.951 26
8008.376 16
8008.801 16
8009.226 22
8009.651 28
8010.076 27
8010.501 32
8010.926 28
8011.351 31
8011.776 29
8012.201 23
8012.626 18
8013.051 16
8013.476 35
8013.901 37
8014.326 35
8014.751 21
8015.176 10
8015.601 7
8016.027 8
8016.452 22
8016.877 27
8017.302 32
8017.727 20
8018.152 16
8018.577 17
8019.003 14
8019.428 11
8019.853 4
8020.278 10
8020.704 13
8021.129 14
8021.554 8
8021.979 17
8022.405 12
8022.830 16
8023.255 15
8023.681 14
8024.106 13
8024.531 8
8024.957 20
8025.382 15
8025.807 20
8026.233 20
8026.658 18
8027.084 29
8027.509 29
8027.934 22
8028.360 20
8028.785 14
8029.211 15
8029.636 17
8030.062 24
8030.487 24
8030.913 19
8031.338 15
8031.764 13
8032.189 17
8032.615 18
8033.040 14
8033.466 17
8033.892 11
8034.317 6
8034.743 8
8035.168 13
8035.594 13
8036.020 18
8036.445 5
8036.871 18
8037.297 18
8037.722 21
8038.148 16
8038.574 16
8039.000 18
8039.425 17
8039.851 15
8040.277 14
8040.703 12
8041.128 11
8041.554 14
8041.980 9
8042.406 8
8042.832 9
8043.257 3
8043.683 3
8044.109 7
8044.535 22
8044.961 22
8045.387 18
8045.813 10
8046.239 9
8046.664 20
8047.090 15
8047.516 14
8047.942 10
8048.368 13
8048.794 15
8049.220 22
8049.646 18
8050.072 17
8050.498 16
8050.924 24
8051.350 19
8051.776 11
8052.203 11
8052.629 9
8053.055 7
8053.481 5
8053.907 7
8054.333 11
8054.759 10
8055.185 10
8055.612 17
8056.038 21
8056.464 14
8056.890 17
8057.316 12
8057.743 18
8058.169 15
8058.595 11
8059.021 9
8059.448 7
8059.874 7
8060.300 12
8060.726 9
8061.153 14
8061.579 24
8062.005 7
8062.432 8
8062.858 11
8063.284 8
8063.711 12
8064.137 15
8064.564 16
8064.990 16
8065.416 12
8065.843 11
8066.269 10
8066.696 16
8067.122 10
8067.549 19
8067.975 18
8068.402 11
8068.828 11
8069.255 10
8069.681 8
8070.108 11
8070.534 12
8070.961 8
8071.388 10
8071.814 9
8072.241 11
8072.667 8
8073.094 12
8073.521 14
8073.947 12
8074.374 13
8074.801 12
8075.227 11
8075.654 10
8076.081 1
8076.507 5
8076.934 5
8077.361 10
8077.788 12
8078.214 11
8078.641 8
8079.068 5
8079.495 3
8079.922 10
8080.348 13
8080.775 9
8081.202 8
8081.629 5
8082.056 4
8082.483 6
8082.910 4
8083.336 4
8083.763 8
8084.190 5
8084.617 8
8085.044 9
8085.471 9
8085.898 8
8086.325 11
8086.752 22
8087.179 30
8087.606 24
8088.033 21
8088.460 16
8088.887 9
8089.314 17
8089.741 24
8090.168 18
8090.595 14
8091.023 10
8091.450 12
8091.877 17
8092.304 15
8092.731 17
8093.158 15
8093.585 12
8094.013 14
8094.440 10
8094.867 9
8095.294 6
8095.721 4
8096.149 7
8096.576 5
8097.003 5
8097.430 4
8097.858 15
8098.285 10
8098.712 12
8099.140 7
8099.567 8
8099.994 4
8100.422 8
8100.849 10
8101.276 11
8101.704 6
8102.131 13
8102.559 14
8102.986 16
8103.413 11
8103.841 11
8104.268 10
8104.696 12
8105.123 14
8105.551 11
8105.978 11
8106.406 12
8106.833 11
8107.261 11
8107.688 11
8108.116 6
8108.544 14
8108.971 14
8109.399 11
8109.826 15
8110.254 12
8110.682 9
8111.109 12
8111.537 19
8111.964 19
8112.392 18
8112.820 15
8113.247 19
8113.675 18
8114.103 18
8114.531 8
8114.958 10
8115.386 20
8115.814 21
8116.242 12
8116.669 15
8117.097 18
8117.525 16
8117.953 22
8118.381 19
8118.808 23
8119.236 17
8119.664 17
8120.092 20
8120.520 10
8120.948 11
8121.376 12
8121.804 13
8122.232 19
8122.660 20
8123.087 13
8123.515 16
8123.943 22
8124.371 27
8124.799 15
8125.227 15
8125.655 23
8126.083 13
8126.511 10
8126.940 13
8127.368 17
8127.796 20
8128.224 11
8128.652 11
8129.080 14
8129.508 11
8129.936 8
8130.364 8
8130.792 6
8131.221 7
8131.649 12
8132.077 13
8132.505 16
8132.933 12
8133.362 10
8133.790 6
8134.218 4
8134.646 5
8135.075 5
8135.503 8
8135.931 12
8136.360 9
8136.788 9
8137.216 8
8137.644 9
8138.073 10
8138.501 11
8138.930 18
8139.358 18
8139.786 7
8140.215 11
8140.643 6
8141.072 8
8141.500 7
8141.928 10
8142.357 6
8142.785 8
8143.214 8
8143.642 12
8144.071 6
8144.499 5
8144.928 7
8145.356 10
8145.785 11
8146.214 13
8146.642 14
8147.071 9
8147.499 10
8147.928 11
8148.356 17
8148.785 14
8149.214 17
8149.642 16
8150.071 9
8150.500 15
8150.928 15
8151.357 22
8151.786 10
8152.215 9
8152.643 9
8153.072 10
8153.501 11
8153.930 9
8154.358 10
8154.787 10
8155.216 11
8155.645 10
8156.074 14
8156.502 17
8156.931 13
8157.360 18
8157.789 19
8158.218 14
8158.647 13
8159.076 13
8159.504 7
8159.933 8
8160.362 11
8160.791 13
8161.220 14
8161.649 16
8162.078 6
8162.507 8
8162.936 9
8163.365 10
8163.794 9
8164.223 12
8164.652 11
8165.081 13
8165.510 20
8165.939 16
8166.369 9
8166.798 14
8167.227 16
8167.656 7
8168.085 9
8168.514 14
8168.943 10
8169.373 15
8169.802 15
8170.231 8
8170.660 10
8171.089 6
8171.519 6
8171.948 12
8172.377 9
8172.806 6
8173.236 2
8173.665 4
8174.094 10
8174.523 11
8174.953 5
8175.382 4
8175.811 4
8176.241 6
8176.670 10
8177.100 9
8177.529 10
8177.958 14
8178.388 12
8178.817 7
8179.247 14
8179.676 17
8180.105 11
8180.535 12
8180.964 22
8181.394 16
8181.823 13
8182.253 14
8182.682 9
8183.112 5
8183.541 11
8183.971 6
8184.401 6
8184.830 9
8185.260 8
8185.689 12
8186.119 17
8186.549 13
8186.978 10
8187.408 12
8187.837 14
8188.267 19
8188.697 9
8189.127 11
8189.556 8
8189.986 8
8190.416 14
8190.845 11
8191.275 11
8191.705 11
8192.135 7
8192.564 8
8192.994 12
8193.424 17
8193.854 7
8194.284 12
8194.714 17
8195.143 19
8195.573 17
8196.003 16
8196.433 21
8196.863 19
8197.293 14
8197.723 8
8198.153 13
8198.583 32
8199.013 29
8199.442 42
8199.872 32
8200.302 27
8200.732 31
8201.162 40
8201.592 57
8202.022 68
8202.453 68
8202.883 68
8203.313 79
8203.743 97
8204.173 88
8204.603 97
8205.033 83
8205.463 67
8205.893 63
8206.323 50
8206.754 38
8207.184 42
8207.614 43
8208.044 54
8208.474 48
8208.904 38
8209.335 34
8209.765 22
8210.195 16
8210.625 18
8211.056 17
8211.486 20
8211.916 17
8212.347 13
8212.777 12
8213.207 24
8213.638 23
8214.068 18
8214.498 12
8214.929 18
8215.359 26
8215.789 29
8216.220 27
8216.650 17
8217.081 13
8217.511 18
8217.941 19
8218.372 15
8218.802 23
8219.233 21
8219.663 16
8220.094 7
8220.524 14
8220.955 12
8221.385 17
8221.816 15
8222.247 8
8222.677 12
8223.108 14
8223.538 19
8223.969 12
8224.400 15
8224.830 7
8225.261 9
8225.691 10
8226.122 11
8226.553 10
8226.983 8
8227.414 17
8227.845 29
8228.276 24
8228.706 10
8229.137 7
8229.568 2
8229.999 6
8230.429 6
8230.860 8
8231.291 13
8231.722 16
8232.153 16
8232.583 14
8233.014 12
8233.445 10
8233.876 5
8234.307 7
8234.738 11
8235.169 8
8235.599 5
8236.030 10
8236.461 3
8236.892 3
8237.323 6
8237.754 10
8238.185 16
8238.616 16
8239.047 11
8239.478 7
8239.909 3
8240.340 4
8240.771 4
8241.202 6
8241.633 6
8242.064 4
8242.496 15
8242.927 11
8243.358 9
8243.789 14
8244.220 16
8244.651 17
8245.082 14
8245.514 7
8245.945 13
8246.376 8
8246.807 9
8247.238 6
8247.670 7
8248.101 8
8248.532 9
8248.963 11
8249.395 9
8249.826 8
8250.257 7
8250.688 8
8251.120 8
8251.551 6
8251.982 4
8252.414 8
8252.845 15
8253.276 12
8253.708 9
8254.139 9
8254.571 4
8255.002 5
8255.434 6
8255.865 12
8256.296 9
8256.728 17
8257.159 16
8257.591 12
8258.022 16
8258.454 10
8258.885 8
8259.317 13
8259.748 17
8260.180 12
8260.612 12
8261.043 8
8261.475 8
8261.906 9
8262.338 14
8262.770 25
8263.201 24
8263.633 33
8264.064 30
8264.496 16
8264.928 14
8265.360 15
8265.791 16
8266.223 15
8266.655 8
8267.086 5
8267.518 6
8267.950 8
8268.382 7
8268.813 5
8269.245 7
8269.677 15
8270.109 12
8270.541 15
8270.973 8
8271.404 13
8271.836 16
8272.268 22
8272.700 15
8273.132 13
8273.564 11
8273.996 13
8274.428 13
8274.860 12
8275.291 12
8275.723 13
8276.155 16
8276.587 12
8277.019 10
8277.451 8
8277.883 9
8278.315 11
8278.747 7
8279.180 6
8279.612 10
8280.044 10
8280.476 19
8280.908 23
8281.340 23
8281.772 12
8282.204 15
8282.636 7
8283.068 4
8283.501 2
8283.933 5
8284.365 10
8284.797 9
8285.229 20
8285.662 14
8286.094 7
8286.526 10
8286.958 9
8287.391 9
8287.823 11
8288.255 8
8288.688 9
8289.120 19
8289.552 20
8289.984 15
8290.417 13
8290.849 11
8291.282 26
8291.714 24
8292.146 15
8292.579 10
8293.011 7
8293.444 9
8293.876 5
8294.308 11
8294.741 10
8295.173 9
8295.606 6
8296.038 5
8296.471 5
8296.903 9
8297.336 9
8297.768 8
8298.201 4
8298.634 12
8299.066 8
8299.499 14
8299.931 12
8300.364 7
8300.796 11
8301.229 10
8301.662 12
8302.094 10
8302.527 7
8302.960 6
8303.392 11
8303.825 7
8304.258 16
8304.691 14
8305.123 14
8305.556 10
8305.989 14
8306.421 10
8306.854 12
8307.287 18
8307.720 11
8308.153 13
8308.585 24
8309.018 16
8309.451 11
8309.884 4
8310.317 3
8310.750 14
8311.183 13
8311.616 9
8312.048 11
8312.481 13
8312.914 11
8313.347 15
8313.780 19
8314.213 17
8314.646 17
8315.079 17
8315.512 9
8315.945 7
8316.378 9
8316.811 7
8317.244 12
8317.677 8
8318.110 9
8318.543 15
8318.977 14
8319.410 13
8319.843 5
8320.276 11
8320.709 10
8321.142 9
8321.575 9
8322.008 15
8322.442 6
8322.875 5
8323.308 10
8323.741 5
8324.174 16
8324.608 15
8325.041 11
8325.474 11
8325.907 8
8326.341 8
8326.774 13
8327.207 15
8327.641 9
8328.074 11
8328.507 4
8328.941 6
8329.374 15
8329.807 10
8330.241 11
8330.674 9
8331.108 4
8331.541 7
8331.974 23
8332.408 20
8332.841 23
8333.275 14
8333.708 12
8334.142 15
8334.575 9
8335.009 8
8335.442 9
8335.876 8
8336.309 7
8336.743 8
8337.177 12
8337.610 11
8338.044 11
8338.477 5
8338.911 13
8339.344 7
8339.778 12
8340.212 15
8340.645 12
8341.079 13
8341.513 13
8341.946 16
8342.380 15
8342.814 8
8343.248 15
8343.681 19
8344.115 18
8344.549 18
8344.983 17
8345.416 18
8345.850 9
8346.284 12
8346.718 9
8347.152 9
8347.585 9
8348.019 7
8348.453 6
8348.887 10
8349.321 10
8349.755 6
8350.189 12
8350.623 10
8351.057 5
8351.490 11
8351.924 8
8352.358 11
8352.792 8
8353.226 12
8353.660 2
8354.094 3
8354.528 15
8354.962 11
8355.396 8
8355.830 7
8356.265 5
8356.699 9
8357.133 13
8357.567 12
8358.001 7
8358.435 15
8358.869 15
8359.303 10
8359.737 5
8360.172 2
8360.606 2
8361.040 6
8361.474 5
8361.908 9
8362.343 17
8362.777 14
8363.211 23
8363.645 21
8364.080 13
8364.514 14
8364.948 16
8365.382 18
8365.817 11
8366.251 8
8366.685 8
8367.120 11
8367.554 9
8367.988 12
8368.423 11
8368.857 8
8369.292 13
8369.726 16
8370.160 19
8370.595 10
8371.029 22
8371.464 21
8371.898 17
8372.333 11
8372.767 9
8373.202 18
8373.636 15
8374.071 9
8374.505 9
8374.940 15
8375.374 14
8375.809 6
8376.244 7
8376.678 13
8377.113 20
8377.547 11
8377.982 4
8378.417 17
8378.851 19
8379.286 11
8379.721 16
8380.155 14
8380.590 16
8381.025 14
8381.459 12
8381.894 12
8382.329 8
8382.764 9
8383.198 8
8383.633 5
8384.068 11
8384.503 18
8384.938 13
8385.372 14
8385.807 18
8386.242 17
8386.677 11
8387.112 8
8387.547 9
8387.982 7
8388.416 14
8388.851 10
8389.286 14
8389.721 15
8390.156 9
8390.591 15
8391.026 16
8391.461 11
8391.896 2
8392.331 6
8392.766 7
8393.201 11
8393.636 18
8394.071 18
8394.506 10
8394.941 7
8395.376 5
8395.811 6
8396.247 12
8396.682 18
8397.117 25
8397.552 25
8397.987 14
8398.422 12
8398.857 11
8399.293 11
8399.728 11
8400.163 20
8400.598 15
8401.033 8
8401.469 11
8401.904 12
8402.339 16
8402.774 11
8403.210 15
8403.645 17
8404.080 12
8404.516 19
8404.951 19
8405.386 14
8405.822 16
8406.257 17
8406.692 20
8407.128 13
8407.563 8
8407.999 5
8408.434 8
8408.869 14
8409.305 20
8409.740 25
8410.176 21
8410.611 14
8411.047 12
8411.482 13
8411.918 14
8412.353 16
8412.789 20
8413.224 16
8413.660 25
8414.095 20
8414.531 15
8414.967 12
8415.402 17
8415.838 16
8416.273 16
8416.709 14
8417.145 10
8417.580 10
8418.016 9
8418.452 10
8418.887 13
8419.323 11
8419.759 10
8420.194 8
8420.630 9
8421.066 24
8421.502 18
8421.938 12
8422.373 19
8422.809 16
8423.245 20
8423.681 21
8424.117 13
8424.552 13
8424.988 8
8425.424 13
8425.860 17
8426.296 19
8426.732 13
8427.168 13
8427.604 16
8428.039 9
8428.475 12
8428.911 17
8429.347 22
8429.783 23
8430.219 25
8430.655 24
8431.091 21
8431.527 14
8431.963 16
8432.399 9
8432.835 6
8433.271 10
8433.708 19
8434.144 25
8434.580 22
8435.016 20
8435.452 18
8435.888 10
8436.324 10
8436.760 10
8437.196 13
8437.633 27
8438.069 29
8438.505 25
8438.941 33
8439.377 25
8439.814 35
8440.250 35
8440.686 24
8441.122 19
8441.559 22
8441.995 20
8442.431 25
8442.868 27
8443.304 25
8443.740 25
8444.177 33
8444.613 30
8445.049 33
8445.486 23
8445.922 20
8446.359 32
8446.795 35
8447.231 32
8447.668 39
8448.104 38
8448.541 31
8448.977 29
8449.414 34
8449.850 39
8450.287 47
8450.723 49
8451.160 54
8451.596 38
8452.033 40
8452.469 45
8452.906 35
8453.342 27
8453.779 28
8454.216 31
8454.652 19
8455.089 17
8455.526 20
8455.962 33
8456.399 38
8456.836 39
8457.272 36
8457.709 30
8458.146 30
8458.582 28
8459.019 26
8459.456 23
8459.893 19
8460.329 15
8460.766 17
8461.203 33
8461.640 34
8462.076 34
8462.513 40
8462.950 48
8463.387 52
8463.824 49
8464.261 46
8464.698 45
8465.134 52
8465.571 55
8466.008 47
8466.445 41
8466.882 61
8467.319 85
8467.756 91
8468.193 86
8468.630 78
8469.067 87
8469.504 90
8469.941 113
8470.378 116
8470.815 154
8471.252 202
8471.689 255
8472.126 349
8472.563 463
8473.000 557
8473.437 676
8473.875 804
8474.312 1021
8474.749 1183
8475.186 1277
8475.623 1321
8476.060 1351
8476.497 1240
8476.935 1093
8477.372 1056
8477.809 992
8478.246 825
8478.684 698
8479.121 599
8479.558 552
8479.995 497
8480.433 384
8480.870 302
8481.307 269
8481.744 244
8482.182 229
8482.619 207
8483.057 163
8483.494 127
8483.931 146
8484.369 156
8484.806 131
8485.243 96
8485.681 69
8486.118 91
8486.556 90
8486.993 92
8487.431 79
8487.868 75
8488.306 95
8488.743 71
8489.181 70
8489.618 67
8490.056 67
8490.493 68
8490.931 82
8491.368 70
8491.806 74
8492.243 71
8492.681 60
8493.119 53
8493.556 70
8493.994 74
8494.432 55
8494.869 44
8495.307 44
8495.745 32
8496.182 33
8496.620 39
8497.058 49
8497.495 47
8497.933 40
8498.371 47
8498.809 39
8499.246 50
8499.684 48
8500.122 56
8500.560 51
8500.998 41
8501.435 39
8501.873 44
8502.311 51
8502.749 44
8503.187 35
8503.625 39
8504.063 26
8504.500 36
8504.938 42
8505.376 38
8505.814 32
8506.252 34
8506.690 48
8507.128 46
8507.566 29
8508.004 18
8508.442 27
8508.880 25
8509.318 23
8509.756 22
8510.194 21
8510.632 23
8511.070 24
8511.508 27
8511.947 27
8512.385 27
8512.823 28
8513.261 23
8513.699 23
8514.137 20
8514.575 18
8515.014 28
8515.452 47
8515.890 32
8516.328 32
8516.766 41
8517.205 30
8517.643 29
8518.081 30
8518.519 34
8518.958 35
8519.396 27
8519.834 32
8520.273 30
8520.711 34
8521.149 31
8521.588 25
8522.026 38
8522.464 29
8522.903 40
8523.341 34
8523.779 28
8524.218 31
8524.656 39
8525.095 33
8525.533 47
8525.972 56
8526.410 61
8526.849 47
8527.287 46
8527.726 26
8528.164 36
8528.603 36
8529.041 31
8529.480 34
8529.918 34
8530.357 35
8530.795 32
8531.234 23
8531.673 23
8532.111 20
8532.550 31
8532.988 36
8533.427 25
8533.866 15
8534.304 17
8534.743 14
8535.182 21
8535.620 10
8536.059 12
8536.498 26
8536.937 46
8537.375 41
8537.814 27
8538.253 17
8538.692 14
8539.131 13
8539.569 29
8540.008 46
8540.447 30
8540.886 18
8541.325 14
8541.764 14
8542.202 27
8542.641 33
8543.080 35
8543.519 46
8543.958 43
8544.397 32
8544.836 23
8545.275 16
8545.714 15
8546.153 20
8546.592 16
8547.031 19
8547.470 19
8547.909 24
8548.348 33
8548.787 14
8549.226 24
8549.665 19
8550.104 24
8550.543 16
8550.982 20
8551.421 18
8551.861 9
8552.300 16
8552.739 24
8553.178 22
8553.617 37
8554.056 39
8554.496 31
8554.935 22
8555.374 27
8555.813 27
8556.252 22
8556.692 32
8557.131 26
8557.570 27
8558.009 36
8558.449 32
8558.888 32
8559.327 39
8559.767 30
8560.206 27
8560.645 20
8561.085 22
8561.524 22
8561.963 36
8562.403 24
8562.842 27
8563.282 31
8563.721 44
8564.161 32
8564.600 28
8565.039 23
8565.479 23
8565.918 28
8566.358 32
8566.797 44
8567.237 37
8567.676 33
8568.116 31
8568.556 36
8568.995 33
8569.435 40
8569.874 36
8570.314 33
8570.754 32
8571.193 37
8571.633 33
8572.072 42
8572.512 45
8572.952 30
8573.391 27
8573.831 29
8574.271 40
8574.711 56
8575.150 60
8575.590 72
8576.030 77
8576.469 73
8576.909 80
8577.349 121
8577.789 136
8578.229 111
8578.668 110
8579.108 116
8579.548 120
8579.988 122
8580.428 104
8580.868 103
8581.308 91
8581.747 80
8582.187 75
8582.627 66
8583.067 85
8583.507 80
8583.947 65
8584.387 56
8584.827 66
8585.267 57
8585.707 57
8586.147 63
8586.587 82
8587.027 89
8587.467 61
8587.907 62
8588.347 59
8588.787 53
8589.227 79
8589.667 73
8590.108 70
8590.548 79
8590.988 57
8591.428 50
8591.868 33
8592.308 28
8592.748 23
8593.189 17
8593.629 15
8594.069 20
8594.509 24
8594.949 26
8595.390 32
8595.830 30
8596.270 31
8596.710 47
8597.151 42
8597.591 31
8598.031 23
8598.472 24
8598.912 34
8599.352 24
8599.793 24
8600.233 18
8600.673 12
8601.114 21
8601.554 22
8601.995 14
8602.435 27
8602.876 32
8603.316 32
8603.756 20
8604.197 18
8604.637 21
8605.078 17
8605.518 24
8605.959 31
8606.399 30
8606.840 21
8607.280 15
8607.721 15
8608.162 18
8608.602 13
8609.043 18
8609.483 20
8609.924 22
8610.365 13
8610.805 15
8611.246 18
8611.687 23
8612.127 15
8612.568 11
8613.009 22
8613.449 24
8613.890 29
8614.331 23
8614.772 25
8615.212 22
8615.653 22
8616.094 28
8616.535 29
8616.975 23
8617.416 32
8617.857 29
8618.298 27
8618.739 27
8619.180 30
8619.620 33
8620.061 20
8620.502 12
8620.943 13
8621.384 17
8621.825 24
8622.266 22
8622.707 24
8623.148 26
8623.589 34
8624.030 24
8624.471 15
8624.912 13
8625.353 20
8625.794 14
8626.235 15
8626.676 20
8627.117 20
8627.558 18
8627.999 17
8628.440 21
8628.881 13
8629.322 21
8629.763 19
8630.205 19
8630.646 18
8631.087 25
8631.528 32
8631.969 29
8632.410 23
8632.852 18
8633.293 21
8633.734 19
8634.175 28
8634.616 14
8635.058 16
8635.499 16
8635.940 12
8636.382 13
8636.823 14
8637.264 19
8637.706 26
8638.147 21
8638.588 22
8639.030 28
8639.471 20
8639.912 21
8640.354 20
8640.795 12
8641.237 17
8641.678 18
8642.119 26
8642.561 33
8643.002 16
8643.444 14
8643.885 16
8644.327 18
8644.768 12
8645.210 13
8645.651 19
8646.093 24
8646.534 30
8646.976 27
8647.418 20
8647.859 11
8648.301 19
8648.742 27
8649.184 19
8649.626 29
8650.067 34
8650.509 26
8650.951 28
8651.392 16
8651.834 11
8652.276 12
8652.717 16
8653.159 11
8653.601 12
8654.043 18
8654.484 22
8654.926 32
8655.368 41
8655.810 36
8656.251 30
8656.693 21
8657.135 25
8657.577 24
8658.019 24
8658.461 26
8658.903 21
8659.344 16
8659.786 15
8660.228 30
8660.670 23
8661.112 20
8661.554 15
8661.996 18
8662.438 21
8662.880 15
8663.322 10
8663.764 5
8664.206 10
8664.648 14
8665.090 21
8665.532 19
8665.974 32
8666.416 34
8666.858 30
8667.300 32
8667.742 30
8668.184 28
8668.626 24
8669.069 31
8669.511 26
8669.953 26
8670.395 12
8670.837 19
8671.279 22
8671.722 19
8672.164 10
8672.606 8
8673.048 21
8673.491 29
8673.933 46
8674.375 41
8674.817 39
8675.260 47
8675.702 40
8676.144 30
8676.587 29
8677.029 44
8677.471 36
8677.914 48
8678.356 45
8678.798 39
8679.241 39
8679.683 56
8680.126 54
8680.568 39
8681.010 34
8681.453 56
8681.895 50
8682.338 59
8682.780 59
8683.223 59
8683.665 72
8684.108 45
8684.550 41
8684.993 42
8685.435 49
8685.878 43
8686.320 52
8686.763 48
8687.206 42
8687.648 63
8688.091 57
8688.533 72
8688.976 79
8689.419 97
8689.861 113
8690.304 119
8690.747 147
8691.189 158
8691.632 148
8692.075 133
8692.518 123
8692.960 138
8693.403 165
8693.846 136
8694.289 111
8694.731 105
8695.174 102
8695.617 85
8696.060 75
8696.503 98
8696.946 81
8697.388 74
8697.831 67
8698.274 79
8698.717 62
8699.160 58
8699.603 49
8700.046 54
8700.489 51
8700.932 51
8701.375 47
8701.818 58
8702.261 49
8702.704 47
8703.147 47
8703.590 40
8704.033 50
8704.476 52
8704.919 48
8705.362 45
8705.805 38
8706.248 37
8706.691 23
8707.134 38
8707.577 35
8708.020 31
8708.463 29
8708.907 28
8709.350 28
8709.793 24
8710.236 34
8710.679 31
8711.122 28
8711.566 37
8712.009 32
8712.452 28
8712.895 33
8713.339 37
8713.782 33
8714.225 47
8714.668 45
8715.112 53
8715.555 39
8715.998 31
8716.442 31
8716.885 36
8717.328 43
8717.772 38
8718.215 41
8718.659 34
8719.102 28
8719.545 37
8719.989 47
8720.432 58
8720.876 62
8721.319 60
8721.763 70
8722.206 75
8722.650 58
8723.093 71
8723.537 57
8723.980 63
8724.424 65
8724.867 61
8725.311 51
8725.754 65
8726.198 66
8726.642 76
8727.085 71
8727.529 62
8727.972 69
8728.416 73
8728.860 67
8729.303 72
8729.747 53
8730.191 47
8730.635 47
8731.078 62
8731.522 60
8731.966 53
8732.409 61
8732.853 65
8733.297 85
8733.741 104
8734.185 107
8734.628 81
8735.072 62
8735.516 74
8735.960 69
8736.404 66
8736.848 89
8737.291 109
8737.735 104
8738.179 87
8738.623 79
8739.067 75
8739.511 78
8739.955 83
8740.399 80
8740.843 89
8741.287 111
8741.731 107
8742.175 123
8742.619 133
8743.063 146
8743.507 148
8743.951 140
8744.395 141
8744.839 151
8745.283 147
8745.727 150
8746.171 148
8746.615 164
8747.059 186
8747.503 164
8747.948 158
8748.392 186
8748.836 199
8749.280 211
8749.724 208
8750.169 217
8750.613 192
8751.057 224
8751.501 224
8751.945 228
8752.390 246
8752.834 237
8753.278 243
8753.722 248
8754.167 271
8754.611 274
8755.055 289
8755.500 309
8755.944 343
8756.388 373
8756.833 405
8757.277 482
8757.722 551
8758.166 637
8758.610 684
8759.055 774
8759.499 980
8759.944 1205
8760.388 1546
8760.833 1908
8761.277 2251
8761.722 2603
8762.166 2946
8762.611 3324
8763.055 3655
8763.500 3988
8763.944 4097
8764.389 4235
8764.833 4346
8765.278 4356
8765.723 4213
8766.167 3972
8766.612 3683
8767.056 3380
8767.501 3162
8767.946 2906
8768.390 2591
8768.835 2299
8769.280 2037
8769.724 1804
8770.169 1610
8770.614 1367
8771.059 1205
8771.503 1063
8771.948 942
8772.393 825
8772.838 711
8773.282 610
8773.727 536
8774.172 484
8774.617 445
8775.062 423
8775.506 393
8775.951 358
8776.396 338
8776.841 283
8777.286 250
8777.731 207
8778.176 190
8778.621 189
8779.066 173
8779.510 190
8779.955 202
8780.400 185
8780.845 184
8781.290 170
8781.735 166
8782.180 158
8782.625 155
8783.070 155
8783.515 145
8783.961 153
8784.406 145
8784.851 133
8785.296 136
8785.741 135
8786.186 126
8786.631 102
8787.076 102
8787.521 97
8787.967 78
8788.412 69
8788.857 67
8789.302 89
8789.747 99
8790.193 85
8790.638 63
8791.083 68
8791.528 65
8791.973 63
8792.419 64
8792.864 79
8793.309 79
8793.755 77
8794.200 73
8794.645 72
8795.091 77
8795.536 74
8795.981 65
8796.427 72
8796.872 60
8797.317 73
8797.763 68
8798.208 79
8798.654 62
8799.099 57
8799.545 57
8799.990 58
8800.436 50
8800.881 50
8801.327 36
8801.772 52
8802.218 58
8802.663 49
8803.109 50
8803.554 49
8804.000 60
8804.445 61
8804.891 59
8805.337 43
8805.782 41
8806.228 42
8806.673 43
8807.119 48
8807.565 48
8808.010 51
8808.456 52
8808.902 56
8809.347 45
8809.793 48
8810.239 45
8810.685 41
8811.130 40
8811.576 39
8812.022 36
8812.468 36
8812.913 38
8813.359 30
8813.805 42
8814.251 44
8814.697 36
8815.143 22
8815.588 52
8816.034 54
8816.480 49
8816.926 31
8817.372 34
8817.818 43
8818.264 34
8818.710 37
8819.156 32
8819.602 37
8820.048 33
8820.494 34
8820.940 40
8821.386 43
8821.832 37
8822.278 36
8822.724 40
8823.170 23
8823.616 26
8824.062 15
8824.508 19
8824.954 24
8825.400 39
8825.846 44
8826.292 29
8826.739 19
8827.185 14
8827.631 21
8828.077 26
8828.523 31
8828.969 57
8829.416 51
8829.862 50
8830.308 47
8830.754 28
8831.201 30
8831.647 34
8832.093 27
8832.539 23
8832.986 32
8833.432 41
8833.878 29
8834.325 17
8834.771 17
8835.217 20
8835.664 22
8836.110 19
8836.556 16
8837.003 28
8837.449 42
8837.896 41
8838.342 35
8838.789 44
8839.235 46
8839.682 47
8840.128 45
8840.574 42
8841.021 41
8841.467 33
8841.914 35
8842.361 35
8842.807 39
8843.254 49
8843.700 48
8844.147 47
8844.593 35
8845.040 41
8845.487 31
8845.933 40
8846.380 48
8846.827 56
8847.273 47
8847.720 29
8848.167 35
8848.613 39
8849.060 25
8849.507 21
8849.953 21
8850.400 17
8850.847 18
8851.294 33
8851.740 32
8852.187 27
8852.634 26
8853.081 33
8853.528 43
8853.974 41
8854.421 41
8854.868 33
8855.315 19
8855.762 17
8856.209 29
8856.656 36
8857.103 33
8857.550 37
8857.996 43
8858.443 27
8858.890 39
8859.337 35
8859.784 32
8860.231 27
8860.678 33
8861.125 30
8861.572 24
8862.019 31
8862.466 29
8862.913 27
8863.361 22
8863.808 15
8864.255 32
8864.702 28
8865.149 32
8865.596 41
8866.043 41
8866.490 39
8866.937 39
8867.385 38
8867.832 26
8868.279 39
8868.726 23
8869.173 42
8869.621 44
8870.068 38
8870.515 38
8870.962 27
8871.410 28
8871.857 28
8872.304 45
8872.752 45
8873.199 31
8873.646 24
8874.094 26
8874.541 31
8874.988 32
8875.436 29
8875.883 24
8876.330 23
8876.778 22
8877.225 22
8877.673 21
8878.120 27
8878.568 30
8879.015 37
8879.462 39
8879.910 45
8880.357 43
8880.805 31
8881.252 26
8881.700 36
8882.148 37
8882.595 33
8883.043 30
8883.490 32
8883.938 38
8884.385 43
8884.833 53
8885.281 38
8885.728 33
8886.176 34
8886.624 31
8887.071 41
8887.519 44
8887.967 37
8888.414 31
8888.862 40
8889.310 45
8889.757 53
8890.205 64
8890.653 71
8891.101 62
8891.549 62
8891.996 49
8892.444 49
8892.892 52
8893.340 46
8893.788 48
8894.235 54
8894.683 59
8895.131 50
8895.579 61
8896.027 73
8896.475 72
8896.923 71
8897.371 78
8897.819 55
8898.267 67
8898.715 61
8899.163 62
8899.610 77
8900.058 76
8900.506 69
8900.955 62
8901.403 82
8901.851 113
8902.299 95
8902.747 93
8903.195 107
8903.643 98
8904.091 109
8904.539 107
8904.987 110
8905.435 121
8905.883 111
8906.332 114
8906.780 125
8907.228 156
8907.676 169
8908.124 235
8908.573 291
8909.021 319
8909.469 436
8909.917 590
8910.365 751
8910.814 973
8911.262 1190
8911.710 1448
8912.159 1789
8912.607 2136
8913.055 2396
8913.504 2584
8913.952 2685
8914.400 2750
8914.849 2787
8915.297 2724
8915.745 2676
8916.194 2538
8916.642 2334
8917.091 2091
8917.539 1891
8917.988 1664
8918.436 1429
8918.884 1243
8919.333 1039
8919.781 881
8920.230 767
8920.678 684
8921.127 583
8921.575 502
8922.024 428
8922.473 371
8922.921 330
8923.370 267
8923.818 235
8924.267 225
8924.716 193
8925.164 201
8925.613 204
8926.061 192
8926.510 194
8926.959 193
8927.407 165
8927.856 154
8928.305 157
8928.754 157
8929.202 141
8929.651 141
8930.100 134
8930.549 156
8930.997 144
8931.446 135
8931.895 130
8932.344 128
8932.793 103
8933.241 89
8933.690 94
8934.139 88
8934.588 96
8935.037 95
8935.486 86
8935.935 92
8936.384 82
8936.832 106
8937.281 119
8937.730 110
8938.179 103
8938.628 92
8939.077 85
8939.526 65
8939.975 60
8940.424 54
8940.873 55
8941.322 59
8941.771 66
8942.220 74
8942.669 81
8943.119 78
8943.568 77
8944.017 97
8944.466 105
8944.915 89
8945.364 96
8945.813 85
8946.262 83
8946.712 70
8947.161 66
8947.610 61
8948.059 69
8948.508 74
8948.958 66
8949.407 47
8949.856 54
8950.305 72
8950.755 63
8951.204 53
8951.653 59
8952.102 60
8952.552 56
8953.001 67
8953.450 70
8953.900 86
8954.349 80
8954.799 91
8955.248 86
8955.697 80
8956.147 67
8956.596 68
8957.046 78
8957.495 74
8957.944 63
8958.394 76
8958.843 74
8959.293 76
8959.742 60
8960.192 61
8960.641 72
8961.091 85
8961.540 88
8961.990 79
8962.440 93
8962.889 85
8963.339 72
8963.788 86
8964.238 94
8964.688 86
8965.137 109
8965.587 132
8966.037 142
8966.486 143
8966.936 154
8967.386 162
8967.835 167
8968.285 173
8968.735 212
8969.184 208
8969.634 203
8970.084 213
8970.534 215
8970.983 198
8971.433 183
8971.883 183
8972.333 196
8972.783 171
8973.233 153
8973.682 143
8974.132 116
8974.582 127
8975.032 139
8975.482 142
8975.932 142
8976.382 126
8976.832 112
8977.282 105
8977.732 90
8978.181 89
8978.631 85
8979.081 78
8979.531 89
8979.981 98
8980.431 89
8980.881 94
8981.332 104
8981.782 87
8982.232 85
8982.682 85
8983.132 81
8983.582 97
8984.032 139
8984.482 138
8984.932 140
8985.382 159
8985.833 169
8986.283 153
8986.733 153
8987.183 157
8987.633 148
8988.083 137
8988.534 146
8988.984 176
8989.434 152
8989.884 142
8990.335 107
8990.785 111
8991.235 109
8991.686 109
8992.136 141
8992.586 153
8993.037 131
8993.487 126
8993.937 114
8994.388 97
8994.838 103
8995.288 93
8995.739 85
8996.189 76
8996.640 85
8997.090 78
8997.540 78
8997.991 81
8998.441 87
8998.892 82
8999.342 81
8999.793 78
9000.243 80
9000.694 67
9001.144 51
9001.595 50
9002.046 50
9002.496 51
9002.947 47
9003.397 48
9003.848 58
9004.299 53
9004.749 89
9005.200 89
9005.650 69
9006.101 81
9006.552 71
9007.002 63
9007.453 70
9007.904 80
9008.355 85
9008.805 90
9009.256 77
9009.707 58
9010.158 47
9010.608 75
9011.059 78
9011.510 71
9011.961 74
9012.412 80
9012.862 66
9013.313 57
9013.764 41
9014.215 65
9014.666 73
9015.117 71
9015.568 52
9016.018 51
9016.469 69
9016.920 53
9017.371 58
9017.822 52
9018.273 74
9018.724 80
9019.175 64
9019.626 65
9020.077 59
9020.528 75
9020.979 64
9021.430 62
9021.881 68
9022.332 62
9022.783 50
9023.235 66
9023.686 72
9024.137 75
9024.588 79
9025.039 66
9025.490 54
9025.941 48
9026.393 50
9026.844 74
9027.295 65
9027.746 73
9028.197 72
9028.649 69
9029.100 56
9029.551 76
9030.002 79
9030.454 84
9030.905 91
9031.356 75
9031.807 65
9032.259 72
9032.710 79
9033.161 62
9033.613 65
9034.064 67
9034.516 70
9034.967 85
9035.418 94
9035.870 84
9036.321 76
9036.773 80
9037.224 81
9037.675 85
9038.127 79
9038.578 65
9039.030 66
9039.481 100
9039.933 114
9040.384 103
9040.836 109
9041.287 110
9041.739 108
9042.191 105
9042.642 106
9043.094 118
9043.545 123
9043.997 107
9044.449 115
9044.900 131
9045.352 111
9045.804 109
9046.255 131
9046.707 143
9047.159 139
9047.610 120
9048.062 121
9048.514 119
9048.965 117
9049.417 99
9049.869 95
9050.321 120
9050.772 127
9051.224 140
9051.676 152
9052.128 163
9052.580 184
9053.032 196
9053.483 186
9053.935 210
9054.387 256
9054.839 310
9055.291 328
9055.743 293
9056.195 273
9056.647 284
9057.099 279
9057.551 285
9058.002 294
9058.454 334
9058.906 316
9059.358 326
9059.810 307
9060.262 300
9060.714 303
9061.167 331
9061.619 349
9062.071 375
9062.523 355
9062.975 376
9063.427 384
9063.879 367
9064.331 335
9064.783 320
9065.235 323
9065.688 322
9066.140 357
9066.592 339
9067.044 332
9067.496 294
9067.948 299
9068.401 322
9068.853 338
9069.305 356
9069.757 385
9070.210 392
9070.662 368
9071.114 352
9071.567 370
9072.019 357
9072.471 319
9072.924 337
9073.376 330
9073.828 320
9074.281 315
9074.733 314
9075.185 355
9075.638 354
9076.090 335
9076.543 322
9076.995 306
9077.447 322
9077.900 344
9078.352 339
9078.805 307
9079.257 290
9079.710 306
9080.162 315
9080.615 317
9081.067 329
9081.520 329
9081.973 319
9082.425 309
9082.878 326
9083.330 349
9083.783 364
9084.236 370
9084.688 379
9085.141 397
9085.593 395
9086.046 381
9086.499 414
9086.951 405
9087.404 374
9087.857 377
9088.310 382
9088.762 416
9089.215 443
9089.668 456
9090.121 458
9090.573 467
9091.026 454
9091.479 446
9091.932 471
9092.385 501
9092.837 482
9093.290 469
9093.743 473
9094.196 488
9094.649 483
9095.102 486
9095.555 492
9096.008 513
9096.460 547
9096.913 538
9097.366 547
9097.819 587
9098.272 596
9098.725 565
9099.178 573
9099.631 612
9100.084 637
9100.537 640
9100.990 609
9101.443 613
9101.896 616
9102.349 669
9102.803 646
9103.256 638
9103.709 635
9104.162 630
9104.615 679
9105.068 700
9105.521 701
9105.974 678
9106.428 718
9106.881 714
9107.334 772
9107.787 840
9108.240 879
9108.694 878
9109.147 922
9109.600 989
9110.053 1052
9110.507 1137
9110.960 1155
9111.413 1165
9111.866 1203
9112.320 1287
9112.773 1352
9113.226 1352
9113.680 1341
9114.133 1326
9114.587 1362
9115.040 1421
9115.493 1426
9115.947 1488
9116.400 1541
9116.854 1590
9117.307 1650
9117.760 1657
9118.214 1700
9118.667 1790
9119.121 1786
9119.574 1864
9120.028 1958
9120.481 2126
9120.935 2243
9121.389 2267
9121.842 2337
9122.296 2488
9122.749 2585
9123.203 2680
9123.656 2841
9124.110 3112
9124.564 3352
9125.017 3549
9125.471 3851
9125.925 4213
9126.378 4606
9126.832 4994
9127.286 5411
9127.739 5727
9128.193 5999
9128.647 6234
9129.100 6562
9129.554 6904
9130.008 7217
9130.462 7355
9130.916 7378
9131.369 7288
9131.823 7164
9132.277 6990
9132.731 6893
9133.185 6742
9133.638 6669
9134.092 6605
9134.546 6443
9135.000 6233
9135.454 6023
9135.908 5847
9136.362 5702
9136.816 5535
9137.270 5403
9137.724 5264
9138.178 5117
9138.632 4987
9139.085 4741
9139.539 4545
9139.993 4491
9140.448 4447
9140.902 4310
9141.356 4094
9141.810 3925
9142.264 3850
9142.718 3743
9143.172 3640
9143.626 3581
9144.080 3520
9144.534 3438
9144.988 3322
9145.442 3109
9145.897 3044
9146.351 3058
9146.805 2961
9147.259 2833
9147.713 2716
9148.168 2607
9148.622 2580
9149.076 2531
9149.530 2413
9149.984 2392
9150.439 2348
9150.893 2297
9151.347 2229
9151.802 2116
9152.256 1982
9152.710 1875
9153.165 1825
9153.619 1799
9154.073 1724
9154.528 1684
9154.982 1712
9155.436 1652
9155.891 1607
9156.345 1534
9156.800 1506
9157.254 1470
9157.709 1410
9158.163 1301
9158.617 1245
9159.072 1214
9159.526 1186
9159.981 1183
9160.435 1150
9160.890 1137
9161.345 1162
9161.799 1111
9162.254 1076
9162.708 1032
9163.163 1038
9163.617 1016
9164.072 985
9164.527 965
9164.981 966
9165.436 972
9165.891 1007
9166.345 936
9166.800 903
9167.255 876
9167.709 852
9168.164 792
9168.619 764
9169.073 764
9169.528 762
9169.983 755
9170.438 746
9170.892 760
9171.347 699
9171.802 675
9172.257 701
9172.712 666
9173.166 578
9173.621 608
9174.076 645
9174.531 643
9174.986 610
9175.441 631
9175.896 602
9176.351 567
9176.806 630
9177.260 599
9177.715 585
9178.170 650
9178.625 619
9179.080 617
9179.535 610
9179.990 619
9180.445 583
9180.900 521
9181.355 495
9181.810 507
9182.265 511
9182.721 483
9183.176 458
9183.631 426
9184.086 412
9184.541 430
9184.996 443
9185.451 419
9185.906 417
9186.361 426
9186.817 413
9187.272 435
9187.727 416
9188.182 393
9188.637 371
9189.093 364
9189.548 355
9190.003 372
9190.458 374
9190.914 340
9191.369 360
9191.824 359
9192.280 372
9192.735 390
9193.190 365
9193.646 352
9194.101 357
9194.556 329
9195.012 338
9195.467 370
9195.922 322
9196.378 308
9196.833 298
9197.289 303
9197.744 291
9198.200 277
9198.655 291
9199.111 282
9199.566 311
9200.022 310
9200.477 325
9200.933 337
9201.388 329
9201.844 328
9202.299 310
9202.755 309
9203.210 311
9203.666 301
9204.122 310
9204.577 318
9205.033 345
9205.488 325
9205.944 304
9206.400 271
9206.855 273
9207.311 284
9207.767 236
9208.222 233
9208.678 240
9209.134 230
9209.590 237
9210.045 273
9210.501 281
9210.957 295
9211.413 272
9211.868 280
9212.324 297
9212.780 298
9213.236 274
9213.692 277
9214.148 281
9214.603 265
9215.059 258
9215.515 279
9215.971 275
9216.427 290
9216.883 293
9217.339 264
9217.795 249
9218.251 223
9218.707 222
9219.163 223
9219.619 240
9220.075 236
9220.531 211
9220.987 208
9221.443 206
9221.899 214
9222.355 194
9222.811 206
9223.267 237
9223.723 245
9224.179 237
9224.635 255
9225.091 227
9225.547 221
9226.004 242
9226.460 205
9226.916 222
9227.372 218
9227.828 179
9228.284 212
9228.741 244
9229.197 239
9229.653 235
9230.109 226
9230.566 217
9231.022 236
9231.478 213
9231.934 191
9232.391 180
9232.847 174
9233.303 187
9233.760 206
9234.216 214
9234.672 222
9235.129 207
9235.585 208
9236.042 216
9236.498 217
9236.954 186
9237.411 178
9237.867 197
9238.324 190
9238.780 203
9239.237 198
9239.693 203
9240.150 218
9240.606 214
9241.063 197
9241.519 179
9241.976 183
9242.432 214
9242.889 217
9243.345 183
9243.802 197
9244.259 193
9244.715 186
9245.172 194
9245.628 187
9246.085 184
9246.542 181
9246.998 187
9247.455 199
9247.912 189
9248.368 192
9248.825 189
9249.282 188
9249.739 179
9250.195 195
9250.652 203
9251.109 198
9251.566 205
9252.022 210
9252.479 203
9252.936 216
9253.393 236
9253.850 212
9254.306 206
9254.763 181
9255.220 180
9255.677 186
9256.134 226
9256.591 228
9257.048 217
9257.505 234
9257.962 220
9258.419 214
9258.876 240
9259.332 239
9259.789 270
9260.246 294
9260.703 290
9261.160 294
9261.618 292
9262.075 280
9262.532 288
9262.989 269
9263.446 262
9263.903 274
9264.360 272
9264.817 271
9265.274 293
9265.731 309
9266.188 328
9266.646 307
9267.103 309
9267.560 303
9268.017 283
9268.474 285
9268.931 290
9269.389 299
9269.846 284
9270.303 277
9270.760 305
9271.218 286
9271.675 291
9272.132 300
9272.589 331
9273.047 325
9273.504 303
9273.961 337
9274.419 367
9274.876 357
9275.333 372
9275.791 405
9276.248 386
9276.706 399
9277.163 449
9277.620 431
9278.078 400
9278.535 435
9278.993 444
9279.450 424
9279.908 455
9280.365 467
9280.823 494
9281.280 533
9281.738 541
9282.195 563
9282.653 601
9283.110 618
9283.568 653
9284.026 648
9284.483 687
9284.941 667
9285.398 685
9285.856 707
9286.314 753
9286.771 752
9287.229 717
9287.687 772
9288.144 818
9288.602 793
9289.060 770
9289.517 826
9289.975 808
9290.433 783
9290.891 813
9291.348 805
9291.806 858
9292.264 861
9292.722 862
9293.179 871
9293.637 912
9294.095 874
9294.553 854
9295.011 840
9295.469 798
9295.927 819
9296.384 827
9296.842 802
9297.300 756
9297.758 720
9298.216 686
9298.674 656
9299.132 620
9299.590 642
9300.048 682
9300.506 655
9300.964 646
9301.422 639
9301.880 648
9302.338 652
9302.796 634
9303.254 673
9303.712 687
9304.170 667
9304.628 645
9305.086 663
9305.544 662
9306.003 652
9306.461 640
9306.919 665
9307.377 672
9307.835 688
9308.293 741
9308.751 747
9309.210 713
9309.668 690
9310.126 660
9310.584 697
9311.043 704
9311.501 726
9311.959 712
9312.417 703
9312.876 665
9313.334 659
9313.792 664
9314.251 657
9314.709 660
9315.167 689
9315.626 674
9316.084 706
9316.542 686
9317.001 649
9317.459 685
9317.918 669
9318.376 653
9318.834 702
9319.293 727
9319.751 715
9320.210 694
9320.668 671
9321.127 713
9321.585 748
9322.044 752
9322.502 745
9322.961 711
9323.419 715
9323.878 694
9324.337 679
9324.795 681
9325.254 680
9325.712 748
9326.171 829
9326.630 806
9327.088 818
9327.547 780
9328.006 777
9328.464 797
9328.923 830
9329.382 825
9329.840 797
9330.299 788
9330.758 801
9331.217 822
9331.675 856
9332.134 893
9332.593 948
9333.052 983
9333.510 997
9333.969 1075
9334.428 1129
9334.887 1139
9335.346 1177
9335.805 1188
9336.263 1189
9336.722 1187
9337.181 1225
9337.640 1246
9338.099 1229
9338.558 1229
9339.017 1210
9339.476 1248
9339.935 1275
9340.394 1286
9340.853 1345
9341.312 1331
9341.771 1337
9342.230 1385
9342.689 1432
9343.148 1496
9343.607 1520
9344.066 1579
9344.525 1689
9344.984 1746
9345.443 1847
9345.902 1919
9346.361 1963
9346.820 2059
9347.280 2165
9347.739 2273
9348.198 2400
9348.657 2467
9349.116 2447
9349.575 2485
9350.035 2554
9350.494 2623
9350.953 2680
9351.412 2654
9351.872 2651
9352.331 2603
9352.790 2554
9353.249 2494
9353.709 2424
9354.168 2375
9354.627 2274
9355.087 2192
9355.546 2134
9356.005 2064
9356.465 1997
9356.924 1930
9357.384 1948
9357.843 1881
9358.302 1835
9358.762 1861
9359.221 1795
9359.681 1681
9360.140 1587
9360.600 1568
9361.059 1563
9361.518 1542
9361.978 1513
9362.438 1480
9362.897 1466
9363.357 1508
9363.816 1458
9364.276 1445
9364.735 1520
9365.195 1518
9365.654 1498
9366.114 1494
9366.574 1425
9367.033 1448
9367.493 1491
9367.953 1481
9368.412 1506
9368.872 1501
9369.332 1541
9369.791 1579
9370.251 1612
9370.711 1581
9371.170 1576
9371.630 1635
9372.090 1704
9372.550 1739
9373.009 1785
9373.469 1851
9373.929 1891
9374.389 1909
9374.849 1929
9375.308 2004
9375.768 2103
9376.228 2178
9376.688 2237
9377.148 2237
9377.608 2308
9378.068 2318
9378.527 2328
9378.987 2303
9379.447 2203
9379.907 2090
9380.367 2059
9380.827 2028
9381.287 2008
9381.747 1952
9382.207 1920
9382.667 1955
9383.127 1908
9383.587 1880
9384.047 1863
9384.507 1756
9384.967 1764
9385.427 1783
9385.888 1705
9386.348 1658
9386.808 1605
9387.268 1566
9387.728 1586
9388.188 1542
9388.648 1495
9389.108 1463
9389.569 1456
9390.029 1460
9390.489 1479
9390.949 1495
9391.409 1494
9391.870 1524
9392.330 1515
9392.790 1523
9393.250 1479
9393.711 1486
9394.171 1522
9394.631 1600
9395.092 1590
9395.552 1575
9396.012 1628
9396.473 1651
9396.933 1702
9397.393 1783
9397.854 1850
9398.314 1876
9398.775 1897
9399.235 1995
9399.695 2067
9400.156 2162
9400.616 2189
9401.077 2231
9401.537 2327
9401.998 2368
9402.458 2423
9402.919 2496
9403.379 2528
9403.840 2546
9404.300 2685
9404.761 2730
9405.221 2784
9405.682 2856
9406.143 2964
9406.603 2987
9407.064 3043
9407.524 3168
9407.985 3380
9408.446 3585
9408.906 3715
9409.367 4003
9409.828 4230
9410.288 4528
9410.749 4895
9411.210 5273
9411.670 5845
9412.131 6426
9412.592 7106
9413.053 7841
9413.513 8526
9413.974 9326
9414.435 10321
9414.896 11518
9415.357 12907
9415.817 14257
9416.278 15771
9416.739 17198
9417.200 18854
9417.661 20442
9418.122 21963
9418.583 23429
9419.043 24833
9419.504 25868
9419.965 26584
9420.426 27195
9420.887 27443
9421.348 27588
9421.809 27467
9422.270 27107
9422.731 26422
9423.192 25652
9423.653 24573
9424.114 23549
9424.575 22383
9425.036 21131
9425.497 19997
9425.958 18779
9426.419 17523
9426.881 16300
9427.342 15135
9427.803 13855
9428.264 12821
9428.725 11724
9429.186 10860
9429.647 10035
9430.108 9209
9430.570 8446
9431.031 7708
9431.492 7088
9431.953 6481
9432.414 6045
9432.876 5683
9433.337 5349
9433.798 4928
9434.260 4544
9434.721 4226
9435.182 3944
9435.643 3632
9436.105 3372
9436.566 3097
9437.027 2929
9437.489 2798
9437.950 2617
9438.411 2468
9438.873 2404
9439.334 2238
9439.796 2026
9440.257 1984
9440.719 1959
9441.180 1823
9441.641 1725
9442.103 1686
9442.564 1617
9443.026 1507
9443.487 1384
9443.949 1306
9444.410 1286
9444.872 1238
9445.333 1192
9445.795 1152
9446.257 1153
9446.718 1084
9447.180 1039
9447.641 969
9448.103 882
9448.565 847
9449.026 851
9449.488 822
9449.950 760
9450.411 771
9450.873 780
9451.335 760
9451.796 730
9452.258 702
9452.720 676
9453.181 657
9453.643 626
9454.105 647
9454.567 646
9455.029 640
9455.490 641
9455.952 611
9456.414 617
9456.876 627
9457.338 623
9457.799 628
9458.261 599
9458.723 569
9459.185 566
9459.647 524
9460.109 483
9460.571 474
9461.033 472
9461.495 488
9461.957 494
9462.419 437
9462.881 428
9463.343 448
9463.805 419
9464.267 392
9464.729 395
9465.191 373
9465.653 350
9466.115 333
9466.577 320
9467.039 318
9467.501 347
9467.963 354
9468.425 346
9468.887 367
9469.349 347
9469.812 323
9470.274 320
9470.736 277
9471.198 267
9471.660 281
9472.122 275
9472.585 279
9473.047 284
9473.509 279
9473.971 265
9474.434 278
9474.896 256
9475.358 237
9475.820 233
9476.283 296
9476.745 292
9477.207 296
9477.670 288
9478.132 243
9478.594 218
9479.057 221
9479.519 204
9479.982 225
9480.444 240
9480.906 224
9481.369 236
9481.831 211
9482.294 226
9482.756 233
9483.219 222
9483.681 233
9484.144 251
9484.606 239
9485.069 238
9485.531 201
9485.994 208
9486.456 226
9486.919 192
9487.381 195
9487.844 192
9488.307 169
9488.769 165
9489.232 163
9489.694 148
9490.157 155
9490.620 151
9491.082 158
9491.545 176
9492.008 189
9492.470 164
9492.933 181
9493.396 195
9493.859 187
9494.321 210
9494.784 208
9495.247 195
9495.710 194
9496.172 214
9496.635 223
9497.098 204
9497.561 203
9498.024 216
9498.487 202
9498.949 203
9499.412 214
9499.875 195
9500.338 173
9500.801 177
9501.264 159
9501.727 200
9502.190 216
9502.653 212
9503.116 211
9503.579 221
9504.042 193
9504.505 182
9504.968 172
9505.431 181
9505.894 175
9506.357 173
9506.820 187
9507.283 173
9507.746 200
9508.209 207
9508.672 189
9509.135 175
9509.598 170
9510.061 181
9510.524 167
9510.988 159
9511.451 147
9511.914 155
9512.377 181
9512.840 188
9513.304 229
9513.767 245
9514.230 206
9514.693 195
9515.156 209
9515.620 209
9516.083 199
9516.546 199
9517.010 186
9517.473 174
9517.936 187
9518.400 159
9518.863 161
9519.326 152
9519.790 155
9520.253 156
9520.716 170
9521.180 167
9521.643 167
9522.107 153
9522.570 154
9523.033 191
9523.497 192
9523.960 184
9524.424 208
9524.887 208
9525.351 195
9525.814 201
9526.278 200
9526.741 181
9527.205 173
9527.669 154
9528.132 169
9528.596 190
9529.059 169
9529.523 174
9529.986 175
9530.450 183
9530.914 183
9531.377 204
9531.841 187
9532.305 174
9532.768 183
9533.232 177
9533.696 171
9534.160 150
9534.623 144
9535.087 169
9535.551 172
9536.014 176
9536.478 184
9536.942 168
9537.406 193
9537.870 223
9538.333 216
9538.797 202
9539.261 185
9539.725 170
9540.189 188
9540.653 191
9541.117 210
9541.580 241
9542.044 212
9542.508 198
9542.972 196
9543.436 199
9543.900 194
9544.364 216
9544.828 221
9545.292 195
9545.756 196
9546.220 214
9546.684 217
9547.148 215
9547.612 204
9548.076 209
9548.540 197
9549.004 219
9549.468 222
9549.933 191
9550.397 190
9550.861 198
9551.325 203
9551.789 187
9552.253 187
9552.717 225
9553.182 248
9553.646 264
9554.110 258
9554.574 260
9555.038 238
9555.503 248
9555.967 230
9556.431 228
9556.895 247
9557.360 263
9557.824 273
9558.288 278
9558.753 262
9559.217 260
9559.681 228
9560.146 233
9560.610 246
9561.074 225
9561.539 190
9562.003 182
9562.468 220
9562.932 255
9563.396 300
9563.861 307
9564.325 304
9564.790 325
9565.254 326
9565.719 341
9566.183 388
9566.648 399
9567.112 374
9567.577 361
9568.041 354
9568.506 349
9568.970 375
9569.435 368
9569.900 351
9570.364 384
9570.829 372
9571.293 335
9571.758 351
9572.223 342
9572.687 333
9573.152 341
9573.617 350
9574.081 362
9574.546 362
9575.011 358
9575.475 340
9575.940 358
9576.405 348
9576.870 338
9577.334 351
9577.799 362
9578.264 410
9578.729 404
9579.194 388
9579.658 398
9580.123 451
9580.588 466
9581.053 463
9581.518 440
9581.983 441
9582.448 427
9582.912 415
9583.377 435
9583.842 411
9584.307 428
9584.772 406
9585.237 398
9585.702 387
9586.167 424
9586.632 427
9587.097 376
9587.562 361
9588.027 371
9588.492 379
9588.957 360
9589.422 369
9589.887 371
9590.352 359
9590.818 386
9591.283 375
9591.748 400
9592.213 418
9592.678 385
9593.143 368
9593.608 341
9594.074 355
9594.539 378
9595.004 370
9595.469 397
9595.934 391
9596.400 400
9596.865 413
9597.330 414
9597.795 402
9598.261 426
9598.726 460
9599.191 447
9599.656 426
9600.122 423
9600.587 442
9601.052 449
9601.518 453
9601.983 449
9602.449 454
9602.914 483
9603.379 467
9603.845 475
9604.310 472
9604.776 464
9605.241 443
9605.707 442
9606.172 472
9606.637 468
9607.103 451
9607.568 440
9608.034 409
9608.500 407
9608.965 418
9609.431 406
9609.896 417
9610.362 466
9610.827 470
9611.293 441
9611.758 405
9612.224 386
9612.690 403
9613.155 408
9613.621 385
9614.087 415
9614.552 458
9615.018 463
9615.484 452
9615.949 490
9616.415 479
9616.881 494
9617.347 483
9617.812 505
9618.278 534
9618.744 567
9619.210 585
9619.675 580
9620.141 665
9620.607 726
9621.073 834
9621.539 860
9622.005 916
9622.470 946
9622.936 966
9623.402 1055
9623.868 1095
9624.334 1280
9624.800 1325
9625.266 1332
9625.732 1394
9626.198 1444
9626.664 1498
9627.130 1519
9627.596 1518
9628.062 1495
9628.528 1470
9628.994 1550
9629.460 1474
9629.926 1522
9630.392 1503
9630.858 1509
9631.324 1437
9631.790 1372
9632.256 1346
9632.722 1361
9633.188 1373
9633.655 1289
9634.121 1268
9634.587 1231
9635.053 1285
9635.519 1289
9635.985 1244
9636.452 1314
9636.918 1398
9637.384 1401
9637.850 1421
9638.317 1556
9638.783 1679
9639.249 1738
9639.715 1806
9640.182 1912
9640.648 1921
9641.114 1916
9641.581 1925
9642.047 1989
9642.513 2069
9642.980 2105
9643.446 2076
9643.912 2105
9644.379 2135
9644.845 2163
9645.312 2122
9645.778 1971
9646.244 1885
9646.711 1768
9647.177 1709
9647.644 1616
9648.110 1536
9648.577 1423
9649.043 1309
9649.510 1238
9649.976 1184
9650.443 1045
9650.909 971
9651.376 916
9651.843 878
9652.309 824
9652.776 782
9653.242 711
9653.709 688
9654.176 612
9654.642 567
9655.109 562
9655.576 521
9656.042 488
9656.509 462
9656.976 436
9657.442 421
9657.909 429
9658.376 399
9658.843 391
9659.309 420
9659.776 403
9660.243 375
9660.710 362
9661.176 336
9661.643 353
9662.110 334
9662.577 329
9663.044 322
9663.511 342
9663.978 345
9664.444 360
9664.911 356
9665.378 331
9665.845 303
9666.312 295
9666.779 281
9667.246 274
9667.713 289
9668.180 298
9668.647 277
9669.114 277
9669.581 287
9670.048 272
9670.515 277
9670.982 300
9671.449 332
9671.916 309
9672.383 305
9672.850 287
9673.317 268
9673.784 265
9674.252 305
9674.719 288
9675.186 249
9675.653 269
9676.120 281
9676.587 273
9677.054 270
9677.522 237
9677.989 226
9678.456 236
9678.923 212
9679.391 197
9679.858 224
9680.325 217
9680.792 178
9681.260 178
9681.727 206
9682.194 216
9682.662 190
9683.129 167
9683.596 167
9684.064 182
9684.531 164
9684.998 179
9685.466 209
9685.933 197
9686.401 194
9686.868 192
9687.335 231
9687.803 223
9688.270 216
9688.738 217
9689.205 197
9689.673 221
9690.140 218
9690.608 237
9691.075 224
9691.543 232
9692.010 241
9692.478 244
9692.945 247
9693.413 295
9693.881 304
9694.348 273
9694.816 297
9695.283 308
9695.751 283
9696.219 277
9696.686 246
9697.154 266
9697.622 280
9698.089 307
9698.557 335
9699.025 379
9699.493 414
9699.960 456
9700.428 493
9700.896 507
9701.364 557
9701.831 613
9702.299 641
9702.767 691
9703.235 751
9703.703 782
9704.171 847
9704.638 897
9705.106 969
9705.574 1095
9706.042 1240
9706.510 1419
9706.978 1517
9707.446 1651
9707.914 1792
9708.382 1952
9708.850 2190
9709.318 2284
9709.786 2406
9710.253 2493
9710.721 2596
9711.189 2730
9711.658 2793
9712.126 2793
9712.594 2831
9713.062 2828
9713.530 2817
9713.998 2755
9714.466 2687
9714.934 2734
9715.402 2601
9715.870 2436
9716.338 2260
9716.807 2181
9717.275 2083
9717.743 1974
9718.211 1905
9718.679 1774
9719.147 1669
9719.616 1524
9720.084 1362
9720.552 1244
9721.020 1140
9721.489 1035
9721.957 912
9722.425 823
9722.893 740
9723.362 682
9723.830 585
9724.298 559
9724.767 490
9725.235 492
9725.703 474
9726.172 390
9726.640 313
9727.109 290
9727.577 267
9728.045 241
9728.514 207
9728.982 192
9729.451 189
9729.919 183
9730.388 183
9730.856 177
9731.325 166
9731.793 155
9732.262 139
9732.730 134
9733.199 145
9733.667 130
9734.136 118
9734.604 118
9735.073 113
9735.542 102
9736.010 109
9736.479 118
9736.947 109
9737.416 103
9737.885 85
9738.353 83
9738.822 84
9739.291 82
9739.760 85
9740.228 72
9740.697 72
9741.166 73
9741.634 70
9742.103 71
9742.572 62
9743.041 48
9743.510 30
9743.978 42
9744.447 49
9744.916 63
9745.385 73
9745.854 89
9746.323 76
9746.791 61
9747.260 71
9747.729 88
9748.198 86
9748.667 71
9749.136 80
9749.605 93
9750.074 95
9750.543 75
9751.012 57
9751.481 58
9751.950 59
9752.419 46
9752.888 41
9753.357 56
9753.826 93
9754.295 85
9754.764 78
9755.233 78
9755.702 68
9756.171 54
9756.640 68
9757.109 84
9757.578 77
9758.048 73
9758.517 64
9758.986 48
9759.455 52
9759.924 69
9760.394 74
9760.863 66
9761.332 66
9761.801 71
9762.270 62
9762.740 53
9763.209 52
9763.678 51
9764.147 52
9764.617 54
9765.086 54
9765.555 60
9766.025 65
9766.494 62
9766.963 57
9767.433 48
9767.902 63
9768.372 69
9768.841 77
9769.310 57
9769.780 56
9770.249 62
9770.719 53
9771.188 60
9771.658 49
9772.127 44
9772.597 54
9773.066 73
9773.536 81
9774.005 64
9774.475 57
9774.944 73
9775.414 59
9775.883 42
9776.353 50
9776.823 53
9777.292 53
9777.762 59
9778.231 62
9778.701 57
9779.171 52
9779.640 55
9780.110 45
9780.580 46
9781.049 60
9781.519 67
9781.989 66
9782.459 80
9782.928 71
9783.398 70
9783.868 80
9784.338 74
9784.807 94
9785.277 96
9785.747 90
9786.217 73
9786.687 61
9787.156 64
9787.626 61
9788.096 71
9788.566 63
9789.036 63
9789.506 45
9789.976 64
9790.446 84
9790.916 74
9791.386 60
9791.855 52
9792.325 54
9792.795 61
9793.265 61
9793.735 74
9794.205 75
9794.675 64
9795.145 66
9795.616 56
9796.086 48
9796.556 60
9797.026 76
9797.496 79
9797.966 74
9798.436 60
9798.906 63
9799.376 64
9799.846 65
9800.317 70
9800.787 66
9801.257 69
9801.727 74
9802.197 60
9802.668 66
9803.138 70
9803.608 72
9804.078 68
9804.549 79
9805.019 99
9805.489 85
9805.959 82
9806.430 75
9806.900 80
9807.370 70
9807.841 51
9808.311 72
9808.781 74
9809.252 62
9809.722 57
9810.193 56
9810.663 45
9811.133 60
9811.604 60
9812.074 58
9812.545 80
9813.015 81
9813.486 81
9813.956 55
9814.427 57
9814.897 63
9815.368 73
9815.838 87
9816.309 91
9816.779 85
9817.250 88
9817.720 76
9818.191 65
9818.662 57
9819.132 40
9819.603 54
9820.073 76
9820.544 79
9821.015 76
9821.485 79
9821.956 79
9822.427 71
9822.897 75
9823.368 80
9823.839 64
9824.310 66
9824.780 60
9825.251 71
9825.722 84
9826.193 80
9826.664 87
9827.134 78
9827.605 82
9828.076 83
9828.547 60
9829.018 61
9829.488 82
9829.959 94
9830.430 104
9830.901 101
9831.372 81
9831.843 102
9832.314 108
9832.785 101
9833.256 102
9833.727 81
9834.198 87
9834.669 76
9835.140 78
9835.611 97
9836.082 82
9836.553 73
9837.024 81
9837.495 73
9837.966 80
9838.437 86
9838.908 80
9839.379 93
9839.850 106
9840.321 115
9840.793 99
9841.264 87
9841.735 83
9842.206 82
9842.677 101
9843.148 99
9843.620 103
9844.091 108
9844.562 95
9845.033 100
9845.504 112
9845.976 127
9846.447 127
9846.918 119
9847.390 128
9847.861 124
9848.332 107
9848.803 121
9849.275 133
9849.746 108
9850.217 110
9850.689 116
9851.160 118
9851.632 103
9852.103 97
9852.574 101
9853.046 102
9853.517 96
9853.989 102
9854.460 104
9854.932 112
9855.403 97
9855.875 100
9856.346 106
9856.818 96
9857.289 95
9857.761 96
9858.232 109
9858.704 96
9859.175 112
9859.647 112
9860.119 103
9860.590 106
9861.062 113
9861.533 84
9862.005 78
9862.477 102
9862.948 111
9863.420 92
9863.892 93
9864.363 92
9864.835 103
9865.307 122
9865.779 125
9866.250 107
9866.722 120
9867.194 107
9867.666 100
9868.137 111
9868.609 106
9869.081 132
9869.553 136
9870.025 125
9870.497 122
9870.968 110
9871.440 96
9871.912 103
9872.384 110
9872.856 120
9873.328 121
9873.800 124
9874.272 111
9874.744 94
9875.216 95
9875.688 89
9876.160 90
9876.631 106
9877.103 104
9877.576 110
9878.048 81
9878.520 77
9878.992 79
9879.464 76
9879.936 58
9880.408 56
9880.880 56
9881.352 57
9881.824 63
9882.296 67
9882.768 74
9883.241 75
9883.713 96
9884.185 103
9884.657 98
9885.129 103
9885.601 110
9886.074 96
9886.546 77
9887.018 76
9887.490 54
9887.963 57
9888.435 84
9888.907 73
9889.379 62
9889.852 56
9890.324 56
9890.796 74
9891.269 80
9891.741 68
9892.213 77
9892.686 71
9893.158 72
9893.631 76
9894.103 69
9894.575 59
9895.048 46
9895.520 44
9895.993 55
9896.465 51
9896.938 54
9897.410 42
9897.883 60
9898.355 64
9898.828 62
9899.300 61
9899.773 56
9900.245 53
9900.718 60
9901.191 55
9901.663 60
9902.136 65
9902.608 51
9903.081 55
9903.554 53
9904.026 64
9904.499 66
9904.972 66
9905.444 55
9905.917 51
9906.390 56
9906.862 63
9907.335 75
9907.808 77
9908.281 104
9908.753 108
9909.226 115
9909.699 105
9910.172 115
9910.644 127
9911.117 123
9911.590 139
9912.063 153
9912.536 178
9913.009 179
9913.482 198
9913.954 218
9914.427 201
9914.900 182
9915.373 187
9915.846 193
9916.319 230
9916.792 257
9917.265 255
9917.738 239
9918.211 234
9918.684 242
9919.157 247
9919.630 272
9920.103 243
9920.576 208
9921.049 224
9921.522 212
9921.995 233
9922.468 232
9922.941 238
9923.414 212
9923.888 195
9924.361 148
9924.834 145
9925.307 170
9925.780 186
9926.253 166
9926.726 190
9927.200 186
9927.673 146
9928.146 142
9928.619 180
9929.093 185
9929.566 165
9930.039 176
9930.512 179
9930.986 162
9931.459 168
9931.932 176
9932.406 189
9932.879 203
9933.352 198
9933.826 187
9934.299 182
9934.772 197
9935.246 198
9935.719 183
9936.193 187
9936.666 173
9937.139 148
9937.613 144
9938.086 155
9938.560 160
9939.033 156
9939.507 160
9939.980 148
9940.454 151
9940.927 137
9941.401 123
9941.874 96
9942.348 96
9942.822 85
9943.295 88
9943.769 86
9944.242 100
9944.716 93
9945.190 98
9945.663 110
9946.137 113
9946.611 92
9947.084 96
9947.558 97
9948.032 104
9948.505 80
9948.979 67
9949.453 75
9949.927 58
9950.400 55
9950.874 77
9951.348 83
9951.822 89
9952.295 63
9952.769 55
9953.243 67
9953.717 68
9954.191 63
9954.665 84
9955.138 72
9955.612 66
9956.086 66
9956.560 63
9957.034 58
9957.508 52
9957.982 54
9958.456 59
9958.930 55
9959.404 69
9959.878 60
9960.352 43
9960.826 47
9961.300 36
9961.774 50
9962.248 55
9962.722 70
9963.196 50
9963.670 64
9964.144 49
9964.618 51
9965.092 54
9965.566 52
9966.041 53
9966.515 63
9966.989 50
9967.463 59
9967.937 48
9968.411 44
9968.886 38
9969.360 34
9969.834 40
9970.308 30
9970.782 20
9971.257 25
9971.731 38
9972.205 46
9972.679 61
9973.154 53
9973.628 41
9974.102 34
9974.577 27
9975.051 29
9975.525 25
9976.000 28
9976.474 15
9976.949 16
9977.423 20
9977.897 46
9978.372 41
9978.846 57
9979.321 40
9979.795 36
9980.270 40
9980.744 25
9981.219 26
9981.693 33
9982.168 32
9982.642 35
9983.117 37
9983.591 35
9984.066 36
9984.540 38
9985.015 41
9985.489 30
9985.964 33
9986.439 41
9986.913 40
9987.388 36
9987.863 22
9988.337 25
9988.812 20
9989.287 25
9989.761 26
9990.236 30
9990.711 27
9991.185 38
9991.660 41
9992.135 30
9992.610 36
9993.084 47
9993.559 42
9994.034 42
9994.509 37
9994.984 57
9995.458 69
9995.933 49
9996.408 40
9996.883 41
9997.358 40
9997.833 44
9998.308 30
9998.783 34
9999.257 46
9999.732 43
10000.207 39
10000.682 39
10001.157 33
10001.632 37
10002.107 47
10002.582 39
10003.057 28
10003.532 26
10004.007 42
10004.482 37
10004.957 32
10005.432 26
10005.907 29
10006.383 22
10006.858 21
10007.333 28
10007.808 29
10008.283 28
10008.758 30
10009.233 29
10009.708 22
10010.184 29
10010.659 27
10011.134 33
10011.609 39
10012.084 35
10012.560 55
10013.035 42
10013.510 48
10013.985 48
10014.461 50
10014.936 52
10015.411 48
10015.887 36
10016.362 20
10016.837 35
10017.313 35
10017.788 34
10018.263 31
10018.739 19
10019.214 31
10019.690 35
10020.165 26
10020.640 31
10021.116 32
10021.591 36
10022.067 27
10022.542 27
10023.018 19
10023.493 23
10023.969 28
10024.444 31
10024.920 24
10025.395 27
10025.871 27
10026.346 25
10026.822 35
10027.298 44
10027.773 33
10028.249 25
10028.724 24
10029.200 19
10029.676 21
10030.151 31
10030.627 39
10031.103 31
10031.578 31
10032.054 16
10032.530 23
10033.005 50
10033.481 52
10033.957 29
10034.433 25
10034.908 35
10035.384 37
10035.860 35
10036.336 35
10036.812 47
10037.287 29
10037.763 31
10038.239 34
10038.715 29
10039.191 30
10039.667 47
10040.143 44
10040.619 46
10041.094 48
10041.570 44
10042.046 55
10042.522 41
10042.998 48
10043.474 65
10043.950 51
10044.426 56
10044.902 64
10045.378 45
10045.854 47
10046.330 59
10046.806 53
10047.282 50
10047.758 41
10048.234 28
10048.711 23
10049.187 23
10049.663 31
10050.139 36
10050.615 44
10051.091 40
10051.567 41
10052.044 47
10052.520 41
10052.996 36
10053.472 29
10053.948 32
10054.425 32
10054.901 37
10055.377 31
10055.853 33
10056.330 54
10056.806 63
10057.282 51
10057.759 46
10058.235 45
10058.711 49
10059.188 45
10059.664 43
10060.140 50
10060.617 38
10061.093 34
10061.569 28
10062.046 36
10062.522 45
10062.999 38
10063.475 35
10063.952 34
10064.428 40
10064.904 56
10065.381 69
10065.857 54
10066.334 46
10066.811 38
10067.287 45
10067.764 58
10068.240 52
10068.717 58
10069.193 37
10069.670 29
10070.146 36
10070.623 35
10071.100 45
10071.576 32
10072.053 29
10072.530 45
10073.006 47
10073.483 35
10073.960 46
10074.436 48
10074.913 41
10075.390 44
10075.867 51
10076.343 62
10076.820 53
10077.297 45
10077.774 45
10078.250 38
10078.727 46
10079.204 56
10079.681 66
10080.158 54
10080.635 50
10081.111 71
10081.588 69
10082.065 45
10082.542 50
10083.019 43
10083.496 39
10083.973 37
10084.450 42
10084.927 48
10085.404 35
10085.881 27
10086.358 29
10086.835 54
10087.312 36
10087.789 37
10088.266 43
10088.743 37
10089.220 37
10089.697 44
10090.174 41
10090.651 35
10091.128 37
10091.605 36
10092.082 44
10092.560 58
10093.037 62
10093.514 54
10093.991 46
10094.468 42
10094.945 35
10095.423 19
10095.900 24
10096.377 31
10096.854 44
10097.332 34
10097.809 30
10098.286 40
10098.763 46
10099.241 36
10099.718 39
10100.195 35
10100.673 38
10101.150 38
10101.627 39
10102.105 41
10102.582 43
10103.059 38
10103.537 31
10104.014 28
10104.492 36
10104.969 32
10105.446 46
10105.924 49
10106.401 46
10106.879 49
10107.356 56
10107.834 46
10108.311 39
10108.789 44
10109.266 35
10109.744 32
10110.221 51
10110.699 41
10111.177 42
10111.654 38
10112.132 44
10112.609 47
10113.087 43
10113.565 43
10114.042 41
10114.520 35
10114.998 37
10115.475 37
10115.953 40
10116.431 30
10116.908 27
10117.386 19
10117.864 34
10118.342 43
10118.819 42
10119.297 35
10119.775 20
10120.253 31
10120.730 26
10121.208 33
10121.686 55
10122.164 29
10122.642 30
10123.120 40
10123.597 41
10124.075 48
10124.553 53
10125.031 43
10125.509 44
10125.987 42
10126.465 54
10126.943 59
10127.421 62
10127.899 57
10128.377 41
10128.855 39
10129.333 47
10129.811 44
10130.289 49
10130.767 33
10131.245 24
10131.723 36
10132.201 36
10132.679 50
10133.157 49
10133.635 56
10134.113 50
10134.592 53
10135.070 44
10135.548 63
10136.026 72
10136.504 77
10136.982 71
10137.461 54
10137.939 49
10138.417 58
10138.895 75
10139.373 64
10139.852 69
10140.330 79
10140.808 80
10141.287 86
10141.765 98
10142.243 84
10142.721 86
10143.200 84
10143.678 69
10144.157 72
10144.635 71
10145.113 61
10145.592 63
10146.070 76
10146.548 67
10147.027 82
10147.505 102
10147.984 103
10148.462 114
10148.941 103
10149.419 120
10149.898 135
10150.376 153
10150.855 135
10151.333 143
10151.812 141
10152.290 119
10152.769 141
10153.247 142
10153.726 154
10154.205 150
10154.683 137
10155.162 143
10155.640 129
10156.119 108
10156.598 112
10157.076 116
10157.555 119
10158.034 137
10158.512 126
10158.991 128
10159.470 96
10159.949 85
10160.427 90
10160.906 81
10161.385 63
10161.864 67
10162.342 63
10162.821 57
10163.300 54
10163.779 57
10164.258 64
10164.736 42
10165.215 53
10165.694 50
10166.173 59
10166.652 60
10167.131 54
10167.610 38
10168.089 44
10168.568 41
10169.047 44
10169.525 39
10170.004 31
10170.483 43
10170.962 53
10171.441 49
10171.920 45
10172.399 37
10172.878 44
10173.358 45
10173.837 43
10174.316 47
10174.795 50
10175.274 52
10175.753 46
10176.232 41
10176.711 45
10177.190 37
10177.669 38
10178.149 42
10178.628 39
10179.107 43
10179.586 44
10180.065 37
10180.545 42
10181.024 39
10181.503 32
10181.982 31
10182.461 33
10182.941 44
10183.420 34
10183.899 25
10184.379 41
10184.858 35
10185.337 29
10185.817 42
10186.296 31
10186.775 34
10187.255 29
10187.734 27
10188.213 44
10188.693 29
10189.172 26
10189.652 25
10190.131 45
10190.611 53
10191.090 45
10191.570 48
10192.049 58
10192.529 49
10193.008 46
10193.488 42
10193.967 33
10194.447 41
10194.926 32
10195.406 27
10195.885 23
10196.365 22
10196.845 26
10197.324 16
10197.804 20
10198.283 19
10198.763 22
10199.243 32
10199.722 30
10200.202 40
10200.682 33
10201.161 36
10201.641 42
10202.121 44
10202.601 53
10203.080 29
10203.560 28
10204.040 31
10204.520 31
10204.999 40
10205.479 50
10205.959 37
10206.439 37
10206.919 22
10207.399 27
10207.878 30
10208.358 26
10208.838 32
10209.318 30
10209.798 45
10210.278 39
10210.758 31
10211.238 36
10211.718 29
10212.198 20
10212.678 18
10213.158 28
10213.638 39
10214.118 43
10214.598 31
10215.078 28
10215.558 31
10216.038 24
10216.518 19
10216.998 31
10217.478 37
10217.958 32
10218.438 28
10218.918 20
10219.398 16
10219.879 21
10220.359 34
10220.839 24
10221.319 12
10221.799 21
10222.279 22
10222.760 28
10223.240 26
10223.720 23
10224.200 19
10224.681 13
10225.161 15
10225.641 30
10226.121 28
10226.602 28
10227.082 29
10227.562 22
10228.043 21
10228.523 15
10229.003 23
10229.484 36
10229.964 28
10230.444 25
10230.925 34
10231.405 26
10231.886 32
10232.366 27
10232.847 22
10233.327 33
10233.808 38
10234.288 44
10234.769 33
10235.249 21
10235.730 30
10236.210 27
10236.691 29
10237.171 31
10237.652 30
10238.132 32
10238.613 24
10239.093 34
10239.574 42
10240.055 36
10240.535 22
10241.016 24
10241.497 35
10241.977 31
10242.458 24
10242.939 16
10243.419 11
10243.900 14
10244.381 18
10244.861 12
10245.342 12
10245.823 21
10246.304 19
10246.784 22
10247.265 27
10247.746 32
10248.227 27
10248.708 19
10249.188 28
10249.669 22
10250.150 20
10250.631 19
10251.112 17
10251.593 22
10252.074 27
10252.555 14
10253.036 14
10253.516 34
10253.997 25
10254.478 23
10254.959 31
10255.440 24
10255.921 20
10256.402 21
10256.883 16
10257.364 12
10257.845 13
10258.326 20
10258.807 41
10259.289 33
10259.770 28
10260.251 30
10260.732 37
10261.213 25
10261.694 19
10262.175 18
10262.656 16
10263.137 16
10263.619 13
10264.100 22
10264.581 21
10265.062 19
10265.543 18
10266.025 25
10266.506 17
10266.987 18
10267.468 26
10267.950 26
10268.431 23
10268.912 21
10269.394 22
10269.875 19
10270.356 15
10270.838 13
10271.319 26
10271.800 39
10272.282 29
10272.763 29
10273.244 25
10273.726 15
10274.207 23
10274.689 23
10275.170 12
10275.652 12
10276.133 18
10276.615 26
10277.096 24
10277.578 18
10278.059 26
10278.541 23
10279.022 19
10279.504 16
10279.985 18
10280.467 10
10280.948 17
10281.430 24
10281.911 21
10282.393 24
10282.875 26
10283.356 15
10283.838 18
10284.320 23
10284.801 15
10285.283 17
10285.765 13
10286.246 27
10286.728 25
10287.210 29
10287.692 29
10288.173 37
10288.655 25
10289.137 26
10289.619 27
10290.100 16
10290.582 13
10291.064 17
10291.546 21
10292.028 12
10292.510 13
10292.991 11
10293.473 18
10293.955 11
10294.437 7
10294.919 13
10295.401 11
10295.883 10
10296.365 16
10296.847 20
10297.329 26
10297.811 20
10298.293 24
10298.775 23
10299.257 10
10299.739 13
10300.221 9
10300.703 13
10301.185 16
10301.667 15
10302.149 18
10302.631 25
10303.113 25
10303.595 26
10304.077 25
10304.559 17
10305.042 21
10305.524 20
10306.006 17
10306.488 24
10306.970 16
10307.452 11
10307.935 10
10308.417 18
10308.899 22
10309.381 27
10309.864 33
10310.346 44
10310.828 38
10311.310 19
10311.793 25
10312.275 23
10312.757 27
10313.240 24
10313.722 32
10314.204 29
10314.687 26
10315.169 20
10315.652 20
10316.134 27
10316.616 19
10317.099 20
10317.581 18
10318.064 9
10318.546 19
10319.029 21
10319.511 21
10319.994 19
10320.476 22
10320.959 19
10321.441 15
10321.924 20
10322.406 17
10322.889 19
10323.371 30
10323.854 21
10324.337 15
10324.819 13
10325.302 17
10325.784 13
10326.267 12
10326.750 33
10327.232 33
10327.715 30
10328.198 23
10328.680 32
10329.163 23
10329.646 20
10330.129 15
10330.611 25
10331.094 29
10331.577 27
10332.060 27
10332.542 20
10333.025 10
10333.508 12
10333.991 18
10334.474 8
10334.956 11
10335.439 12
10335.922 15
10336.405 15
10336.888 12
10337.371 22
10337.854 28
10338.337 17
10338.820 29
10339.303 22
10339.785 22
10340.268 17
10340.751 23
10341.234 25
10341.717 20
10342.200 23
10342.683 20
10343.167 27
10343.650 26
10344.133 20
10344.616 23
10345.099 19
10345.582 12
10346.065 25
10346.548 38
10347.031 44
10347.514 43
10347.997 31
10348.481 25
10348.964 23
10349.447 11
10349.930 10
10350.413 10
10350.897 15
10351.380 14
10351.863 11
10352.346 12
10352.830 17
10353.313 18
10353.796 15
10354.279 15
10354.763 7
10355.246 6
10355.729 8
10356.213 8
10356.696 24
10357.179 25
10357.663 18
10358.146 9
10358.630 11
10359.113 14
10359.596 33
10360.080 42
10360.563 33
10361.047 22
10361.530 20
10362.014 14
10362.497 15
10362.981 21
10363.464 17
10363.948 15
10364.431 12
10364.915 15
10365.398 19
10365.882 19
10366.365 34
10366.849 25
10367.333 26
10367.816 20
10368.300 18
10368.784 14
10369.267 26
10369.751 24
10370.235 18
10370.718 13
10371.202 10
10371.686 7
10372.169 17
10372.653 15
10373.137 15
10373.621 14
10374.104 11
10374.588 23
10375.072 33
10375.556 18
10376.039 18
10376.523 19
10377.007 17
10377.491 19
10377.975 15
10378.459 9
10378.942 20
10379.426 25
10379.910 27
10380.394 18
10380.878 30
10381.362 22
10381.846 23
10382.330 21
10382.814 15
10383.298 13
10383.782 20
10384.266 22
10384.750 21
10385.234 28
10385.718 21
10386.202 23
10386.686 15
10387.170 28
10387.654 16
10388.138 13
10388.622 18
10389.106 30
10389.591 26
10390.075 29
10390.559 23
10391.043 16
10391.527 25
10392.011 17
10392.495 21
10392.980 8
10393.464 5
10393.948 16
10394.432 22
10394.917 20
10395.401 24
10395.885 23
10396.369 35
10396.854 26
10397.338 24
10397.822 21
10398.307 14
10398.791 13
10399.275 16
10399.760 11
10400.244 19
10400.728 14
10401.213 20
10401.697 11
10402.182 13
10402.666 13
10403.151 16
10403.635 16
10404.119 24
10404.604 23
10405.088 23
10405.573 15
10406.057 14
10406.542 21
10407.026 25
10407.511 19
10407.996 13
10408.480 12
10408.965 11
10409.449 15
10409.934 15
10410.418 24
10410.903 21
10411.388 36
10411.872 25
10412.357 21
10412.842 14
10413.326 16
10413.811 15
10414.296 20
10414.780 19
10415.265 16
10415.750 21
10416.235 13
10416.719 19
10417.204 21
10417.689 24
10418.174 18
10418.658 21
10419.143 15
10419.628 14
10420.113 22
10420.598 32
10421.083 22
10421.568 12
10422.052 16
10422.537 13
10423.022 19
10423.507 22
10423.992 23
10424.477 19
10424.962 16
10425.447 16
10425.932 11
10426.417 13
10426.902 17
10427.387 25
10427.872 23
10428.357 26
10428.842 23
10429.327 18
10429.812 19
10430.297 17
10430.782 12
10431.267 8
10431.752 13
10432.237 19
10432.723 26
10433.208 26
10433.693 29
10434.178 35
10434.663 37
10435.148 33
10435.634 21
10436.119 16
10436.604 16
10437.089 21
10437.574 15
10438.060 16
10438.545 14
10439.030 28
10439.516 42
10440.001 42
10440.486 35
10440.971 29
10441.457 25
10441.942 24
10442.427 29
10442.913 41
10443.398 30
10443.884 25
10444.369 30
10444.854 28
10445.340 29
10445.825 22
10446.311 22
10446.796 26
10447.282 17
10447.767 32
10448.253 26
10448.738 16
10449.224 16
10449.709 9
10450.195 15
10450.680 17
10451.166 22
10451.651 24
10452.137 20
10452.623 12
10453.108 11
10453.594 7
10454.079 5
10454.565 13
10455.051 15
10455.536 12
10456.022 20
10456.508 17
10456.993 8
10457.479 6
10457.965 8
10458.450 8
10458.936 8
10459.422 9
10459.908 11
10460.393 9
10460.879 16
10461.365 15
10461.851 14
10462.337 16
10462.823 19
10463.308 14
10463.794 20
10464.280 21
10464.766 15
10465.252 9
10465.738 19
10466.224 19
10466.710 17
10467.195 15
10467.681 14
10468.167 18
10468.653 19
10469.139 25
10469.625 23
10470.111 26
10470.597 26
10471.083 17
10471.569 11
10472.055 16
10472.541 22
10473.028 19
10473.514 22
10474.000 23
10474.486 23
10474.972 16
10475.458 8
10475.944 13
10476.430 12
10476.916 6
10477.403 6
10477.889 12
10478.375 14
10478.861 9
10479.347 9
10479.834 11
10480.320 15
10480.806 18
10481.292 19
10481.779 14
10482.265 16
10482.751 12
10483.238 4
10483.724 1
10484.210 11
10484.696 11
10485.183 14
10485.669 14
10486.156 12
10486.642 11
10487.128 10
10487.615 12
10488.101 4
10488.588 7
10489.074 12
10489.560 16
10490.047 13
10490.533 16
10491.020 22
10491.506 26
10491.993 26
10492.479 18
10492.966 18
10493.452 24
10493.939 20
10494.426 16
10494.912 19
10495.399 19
10495.885 18
10496.372 13
10496.859 11
10497.345 13
10497.832 16
10498.319 15
10498.805 17
10499.292 22
10499.779 17
10500.265 8
10500.752 14
10501.239 12
10501.725 9
10502.212 9
10502.699 7
10503.186 16
10503.672 11
10504.159 9
10504.646 13
10505.133 14
10505.620 15
10506.107 10
10506.593 5
10507.080 10
10507.567 16
10508.054 11
10508.541 7
10509.028 9
10509.515 7
10510.002 22
10510.489 19
10510.975 7
10511.462 15
10511.949 21
10512.436 21
10512.923 22
10513.410 16
10513.897 17
10514.384 8
10514.871 11
10515.359 14
10515.846 21
10516.333 23
10516.820 22
10517.307 19
10517.794 13
10518.281 14
10518.768 13
10519.255 9
10519.742 8
10520.230 7
10520.717 16
10521.204 9
10521.691 10
10522.178 7
10522.666 19
10523.153 23
10523.640 11
10524.127 11
10524.615 7
10525.102 3
10525.589 2
10526.076 6
10526.564 3
10527.051 4
10527.538 4
10528.026 6
10528.513 12
10529.000 11
10529.488 4
10529.975 9
10530.463 17
10530.950 21
10531.437 18
10531.925 13
10532.412 10
10532.900 17
10533.387 18
10533.875 9
10534.362 8
10534.850 10
10535.337 21
10535.825 14
10536.312 14
10536.800 13
10537.287 13
10537.775 18
10538.263 15
10538.750 10
10539.238 11
10539.725 7
10540.213 3
10540.701 4
10541.188 8
10541.676 18
10542.164 13
10542.651 11
10543.139 10
10543.627 6
10544.114 9
10544.602 13
10545.090 12
10545.578 8
10546.065 15
10546.553 9
10547.041 8
10547.529 9
10548.017 10
10548.504 7
10548.992 12
10549.480 9
10549.968 12
10550.456 7
10550.944 5
10551.432 8
10551.919 16
10552.407 30
10552.895 32
10553.383 21
10553.871 17
10554.359 11
10554.847 3
10555.335 13
10555.823 10
10556.311 6
10556.799 7
10557.287 3
10557.775 5
10558.263 6
10558.751 5
10559.239 6
10559.727 5
10560.215 17
10560.704 22
10561.192 16
10561.680 10
10562.168 11
10562.656 19
10563.144 11
10563.632 11
10564.121 14
10564.609 9
10565.097 11
10565.585 4
10566.073 6
10566.562 13
10567.050 9
10567.538 16
10568.026 16
10568.515 11
10569.003 9
10569.491 9
10569.980 3
10570.468 8
10570.956 6
10571.445 6
10571.933 8
10572.421 12
10572.910 10
10573.398 6
10573.887 11
10574.375 19
10574.863 13
10575.352 9
10575.840 5
10576.329 5
10576.817 7
10577.306 20
10577.794 11
10578.283 11
10578.771 17
10579.260 22
10579.748 9
10580.237 9
10580.725 16
10581.214 14
10581.703 10
10582.191 19
10582.680 8
10583.168 12
10583.657 12
10584.146 11
10584.634 6
10585.123 6
10585.612 11
10586.100 8
10586.589 7
10587.078 12
10587.566 12
10588.055 11
10588.544 13
10589.033 11
10589.521 14
10590.010 18
10590.499 16
10590.988 7
10591.477 5
10591.965 5
10592.454 16
10592.943 15
10593.432 17
10593.921 11
10594.410 19
10594.899 15
10595.388 18
10595.876 20
10596.365 15
10596.854 12
10597.343 12
10597.832 10
10598.321 10
10598.810 12
10599.299 14
10599.788 11
10600.277 16
10600.766 13
10601.255 8
10601.744 8
10602.233 2
10602.722 7
10603.212 8
10603.701 12
10604.190 15
10604.679 15
10605.168 10
10605.657 18
10606.146 19
10606.635 11
10607.125 6
10607.614 4
10608.103 11
10608.592 14
10609.081 6
10609.571 6
10610.060 6
10610.549 13
10611.038 12
10611.528 10
10612.017 11
10612.506 5
10612.996 7
10613.485 6
10613.974 1
10614.464 1
10614.953 5
10615.442 2
10615.932 7
10616.421 12
10616.911 11
10617.400 12
10617.889 13
10618.379 12
10618.868 16
10619.358 11
10619.847 17
10620.337 23
10620.826 14
10621.316 10
10621.805 7
10622.295 8
10622.784 9
10623.274 16
10623.763 18
10624.253 20
10624.742 18
10625.232 14
10625.722 16
10626.211 17
10626.701 18
10627.191 17
10627.680 13
10628.170 9
10628.660 8
10629.149 6
10629.639 5
10630.129 3
10630.618 7
10631.108 9
10631.598 3
10632.088 5
10632.577 13
10633.067 13
10633.557 9
10634.047 5
10634.536 2
10635.026 4
10635.516 6
10636.006 12
10636.496 16
10636.986 19
10637.476 22
10637.965 14
10638.455 14
10638.945 19
10639.435 17
10639.925 13
10640.415 2
10640.905 1
10641.395 5
10641.885 7
10642.375 2
10642.865 17
10643.355 18
10643.845 11
10644.335 12
10644.825 10
10645.315 11
10645.805 8
10646.295 5
10646.785 8
10647.275 6
10647.766 13
10648.256 7
10648.746 5
10649.236 4
10649.726 4
10650.216 13
10650.707 14
10651.197 18
10651.687 14
10652.177 10
10652.667 5
10653.158 9
10653.648 4
10654.138 3
10654.628 9
10655.119 9
10655.609 5
10656.099 12
10656.590 13
10657.080 8
10657.570 6
10658.061 9
10658.551 8
10659.041 6
10659.532 7
10660.022 6
10660.513 4
10661.003 5
10661.493 4
10661.984 3
10662.474 7
10662.965 6
10663.455 7
10663.946 2
10664.436 4
10664.927 12
10665.417 6
10665.908 1
10666.398 5
10666.889 5
10667.379 11
10667.870 17
10668.361 7
10668.851 14
10669.342 16
10669.832 10
10670.323 11
10670.814 10
10671.304 7
10671.795 9
10672.286 9
10672.776 10
10673.267 7
10673.758 7
10674.249 7
10674.739 8
10675.230 11
10675.721 18
10676.212 13
10676.702 14
10677.193 8
10677.684 6
10678.175 11
10678.666 8
10679.156 5
10679.647 7
10680.138 4
10680.629 7
10681.120 7
10681.611 3
10682.102 5
10682.593 13
10683.083 10
10683.574 9
10684.065 8
10684.556 6
10685.047 9
10685.538 10
10686.029 14
10686.520 11
10687.011 10
10687.502 5
10687.993 4
10688.484 12
10688.975 12
10689.467 10
10689.958 12
10690.449 9
10690.940 9
10691.431 10
10691.922 14
10692.413 7
10692.904 9
10693.396 17
10693.887 12
10694.378 10
10694.869 6
10695.360 2
10695.852 5
10696.343 7
10696.834 4
10697.325 6
10697.817 7
10698.308 3
10698.799 4
10699.290 8
10699.782 9
10700.273 4
10700.764 3
10701.256 4
10701.747 3
10702.238 6
10702.730 8
10703.221 5
10703.713 5
10704.204 7
10704.695 9
10705.187 10
10705.678 12
10706.170 7
10706.661 3
10707.153 4
10707.644 4
10708.136 13
10708.627 9
10709.119 8
10709.610 5
10710.102 8
10710.593 7
10711.085 6
10711.577 5
10712.068 4
10712.560 9
10713.051 10
10713.543 10
10714.035 9
10714.526 7
10715.018 8
10715.510 11
10716.001 13
10716.493 14
10716.985 8
10717.477 8
10717.968 5
10718.460 7
10718.952 11
10719.444 14
10719.935 19
10720.427 29
10720.919 16
10721.411 5
10721.903 2
10722.394 3
10722.886 2
10723.378 3
10723.870 4
10724.362 9
10724.854 10
10725.346 10
10725.837 11
10726.329 7
10726.821 15
10727.313 9
10727.805 8
10728.297 5
10728.789 5
10729.281 4
10729.773 3
10730.265 10
10730.757 10
10731.249 9
10731.741 6
10732.233 3
10732.725 3
10733.218 8
10733.710 7
10734.202 7
10734.694 13
10735.186 9
10735.678 5
10736.170 7
10736.662 6
10737.155 7
10737.647 8
10738.139 7
10738.631 4
10739.123 5
10739.616 6
10740.108 4
10740.600 11
10741.092 11
10741.585 6
10742.077 4
10742.569 7
10743.062 9
10743.554 5
10744.046 4
10744.539 7
10745.031 8
10745.523 10
10746.016 11
10746.508 12
10747.000 7
10747.493 5
10747.985 11
10748.478 13
10748.970 11
10749.463 5
10749.955 5
10750.447 3
10750.940 5
10751.432 8
10751.925 3
10752.417 3
10752.910 10
10753.403 14
10753.895 11
10754.388 8
10754.880 7
10755.373 8
10755.865 6
10756.358 5
10756.851 3
10757.343 8
10757.836 3
10758.329 5
10758.821 7
10759.314 8
10759.807 7
10760.299 8
10760.792 8
10761.285 10
10761.778 8
10762.270 10
10762.763 6
10763.256 5
10763.749 8
10764.241 3
10764.734 1
10765.227 8
10765.720 8
10766.213 8
10766.706 11
10767.198 14
10767.691 10
10768.184 16
10768.677 11
10769.170 6
10769.663 4
10770.156 3
10770.649 6
10771.142 7
10771.635 4
10772.128 3
10772.621 12
10773.114 14
10773.607 9
10774.100 8
10774.593 4
10775.086 4
10775.579 4
10776.072 3
10776.565 3
10777.058 10
10777.551 5
10778.044 4
10778.537 4
10779.030 5
10779.524 5
10780.017 6
10780.510 9
10781.003 4
10781.496 1
10781.990 2
10782.483 16
10782.976 8
10783.469 6
10783.962 3
10784.456 4
10784.949 5
10785.442 6
10785.936 3
10786.429 6
10786.922 6
10787.415 2
10787.909 7
10788.402 4
10788.896 0
10789.389 3
10789.882 5
10790.376 5
10790.869 6
10791.362 8
10791.856 10
10792.349 5
10792.843 7
10793.336 2
10793.830 1
10794.323 2
10794.817 7
10795.310 4
10795.804 5
10796.297 4
10796.791 10
10797.284 12
10797.778 7
10798.271 7
10798.765 12
10799.259 10
10799.752 6
10800.246 12
10800.740 11
10801.233 6
10801.727 4
10802.220 4
10802.714 6
10803.208 7
10803.702 7
10804.195 11
10804.689 12
10805.183 7
10805.676 6
10806.170 9
10806.664 5
10807.158 3
10807.652 7
10808.145 6
10808.639 9
10809.133 4
10809.627 4
10810.121 3
10810.615 6
10811.108 10
10811.602 7
10812.096 7
10812.590 4
10813.084 7
10813.578 9
10814.072 6
10814.566 9
10815.060 9
10815.554 4
10816.048 3
10816.542 9
10817.036 10
10817.530 9
10818.024 13
10818.518 9
10819.012 11
10819.506 15
10820.000 17
10820.494 20
10820.988 9
10821.482 9
10821.976 8
10822.470 15
10822.965 11
10823.459 5
10823.953 13
10824.447 7
10824.941 8
10825.435 9
10825.930 2
10826.424 7
10826.918 7
10827.412 7
10827.907 11
10828.401 6
10828.895 5
10829.389 11
10829.884 13
10830.378 5
10830.872 8
10831.367 9
10831.861 7
10832.355 4
10832.850 4
10833.344 4
10833.839 7
10834.333 11
10834.827 12
10835.322 9
10835.816 8
10836.311 6
10836.805 5
10837.300 5
10837.794 4
10838.289 5
10838.783 4
10839.278 3
10839.772 7
10840.267 6
10840.761 10
10841.256 6
10841.750 6
10842.245 6
10842.739 6
10843.234 5
10843.729 6
10844.223 2
10844.718 2
10845.213 2
10845.707 1
10846.202 5
10846.697 3
10847.191 3
10847.686 2
10848.181 1
10848.675 2
10849.170 4
10849.665 3
10850.160 2
10850.654 1
10851.149 7
10851.644 4
10852.139 4
10852.634 4
10853.128 2
10853.623 0
10854.118 1
10854.613 4
10855.108 6
10855.603 5
10856.098 6
10856.593 10
10857.088 5
10857.582 3
10858.077 1
10858.572 6
10859.067 6
10859.562 4
10860.057 10
10860.552 16
10861.047 8
10861.542 10
10862.037 10
10862.532 7
10863.027 5
10863.523 2
10864.018 4
10864.513 6
10865.008 9
10865.503 8
10865.998 4
10866.493 2
10866.988 5
10867.483 2
10867.979 13
10868.474 10
10868.969 11
10869.464 8
10869.959 9
10870.455 4
10870.950 0
10871.445 3
10871.940 7
10872.436 7
10872.931 14
10873.426 10
10873.922 12
10874.417 10
10874.912 9
10875.407 6
10875.903 14
10876.398 20
10876.894 11
10877.389 9
10877.884 6
10878.380 7
10878.875 10
10879.371 12
10879.866 14
10880.361 11
10880.857 11
10881.352 6
10881.848 10
10882.343 6
10882.839 3
10883.334 4
10883.830 4
10884.326 3
10884.821 3
10885.317 6
10885.812 4
10886.308 9
10886.803 9
10887.299 3
10887.795 3
10888.290 4
10888.786 2
10889.282 3
10889.777 4
10890.273 1
10890.769 2
10891.264 6
10891.760 7
10892.256 4
10892.751 2
10893.247 4
10893.743 3
10894.239 6
10894.734 6
10895.230 2
10895.726 2
10896.222 5
10896.718 7
10897.214 10
10897.709 3
10898.205 5
10898.701 1
10899.197 2
10899.693 1
10900.189 6
10900.685 5
10901.181 5
10901.677 5
10902.173 5
10902.668 13
10903.164 8
10903.660 4
10904.156 6
10904.652 4
10905.148 1
10905.644 3
10906.141 10
10906.637 7
10907.133 8
10907.629 9
10908.125 2
10908.621 3
10909.117 6
10909.613 12
10910.109 7
10910.605 7
10911.102 7
10911.598 4
10912.094 3
10912.590 4
10913.086 4
10913.582 6
10914.079 6
10914.575 5
10915.071 2
10915.567 1
10916.064 6
10916.560 5
10917.056 2
10917.553 3
10918.049 4
10918.545 6
10919.042 5
10919.538 8
10920.034 10
10920.531 8
10921.027 4
10921.523 0
10922.020 2
10922.516 4
10923.013 6
10923.509 2
10924.005 9
10924.502 7
10924.998 5
10925.495 11
10925.991 7
10926.488 9
10926.984 16
10927.481 8
10927.977 11
10928.474 8
10928.971 3
10929.467 1
10929.964 1
10930.460 1
10930.957 7
10931.454 15
10931.950 9
10932.447 2
10932.943 0
10933.440 1
10933.937 1
10934.433 1
10934.930 2
10935.427 2
10935.924 5
10936.420 1
10936.917 2
10937.414 3
10937.911 8
10938.407 10
10938.904 9
10939.401 4
10939.898 5
10940.395 2
10940.891 6
10941.388 9
10941.885 10
10942.382 13
10942.879 10
10943.376 7
10943.873 5
10944.370 4
10944.866 4
10945.363 7
10945.860 2
10946.357 2
10946.854 6
10947.351 3
10947.848 1
10948.345 5
10948.842 7
10949.339 5
10949.836 3
10950.333 6
10950.830 3
10951.327 3
10951.825 7
10952.322 11
10952.819 9
10953.316 11
10953.813 8
10954.310 9
10954.807 16
10955.304 8
10955.802 6
10956.299 9
10956.796 6
10957.293 1
10957.790 8
10958.288 4
10958.785 1
10959.282 3
10959.779 9
10960.277 7
10960.774 6
10961.271 5
10961.768 5
10962.266 5
10962.763 9
10963.260 7
10963.758 5
10964.255 5
10964.753 6
10965.250 11
10965.747 16
10966.245 9
10966.742 10
10967.240 2
10967.737 4
10968.234 1
10968.732 2
10969.229 0
10969.727 4
10970.224 9
10970.722 7
10971.219 9
10971.717 12
10972.215 5
10972.712 1
10973.210 7
10973.707 6
10974.205 8
10974.702 11
10975.200 5
10975.698 1
10976.195 0
10976.693 3
10977.191 6
10977.688 6
10978.186 5
10978.684 3
10979.181 2
10979.679 2
10980.177 3
10980.674 4
10981.172 2
10981.670 0
10982.168 0
10982.666 5
10983.163 6
10983.661 1
10984.159 3
10984.657 5
10985.155 3
10985.652 4
10986.150 8
10986.648 7
10987.146 5
10987.644 5
10988.142 4
10988.640 4
10989.138 9
10989.636 6
10990.134 7
10990.632 14
10991.130 16
10991.628 7
10992.126 5
10992.624 8
10993.122 2
10993.620 2
10994.118 5
10994.616 1
10995.114 2
10995.612 12
10996.110 7
10996.608 3
10997.106 8
10997.604 7
10998.102 8
10998.600 5
10999.099 7
10999.597 12
11000.095 10
11000.593 8
11001.091 7
11001.590 7
11002.088 4
11002.586 1
11003.084 4
11003.583 10
11004.081 6
11004.579 5
11005.077 7
11005.576 7
11006.074 9
11006.572 10
11007.071 10
11007.569 6
11008.067 7
11008.566 6
11009.064 10
11009.562 4
11010.061 6
11010.559 6
11011.058 5
11011.556 11
11012.055 6
11012.553 6
11013.052 5
11013.550 6
11014.049 12
11014.547 10
11015.046 6
11015.544 7
11016.043 3
11016.541 1
11017.040 6
11017.538 9
11018.037 8
11018.535 2
11019.034 7
11019.533 5
11020.031 8
11020.530 7
11021.029 9
11021.527 12
11022.026 10
11022.525 11
11023.023 9
11023.522 6
11024.021 4
11024.519 13
11025.018 8
11025.517 9
11026.016 6
11026.515 10
11027.013 8
11027.512 5
11028.011 2
11028.510 11
11029.009 12
11029.507 9
11030.006 5
11030.505 5
11031.004 7
11031.503 4
11032.002 2
11032.501 4
11033.000 3
11033.499 12
11033.998 11
11034.496 15
11034.995 21
11035.494 18
11035.993 9
11036.492 7
11036.991 5
11037.490 1
11037.989 2
11038.489 0
11038.988 5
11039.487 7
11039.986 4
11040.485 3
11040.984 1
11041.483 3
11041.982 3
11042.481 4
11042.980 7
11043.480 7
11043.979 7
11044.478 7
11044.977 17
11045.476 16
11045.976 10
11046.475 13
11046.974 8
11047.473 3
11047.973 4
11048.472 2
11048.971 3
11049.470 7
11049.970 12
11050.469 8
11050.968 10
11051.468 13
11051.967 7
11052.466 9
11052.966 6
11053.465 10
11053.965 5
11054.464 4
11054.963 9
11055.463 11
11055.962 9
11056.462 4
11056.961 7
11057.461 8
11057.960 4
11058.460 4
11058.959 3
11059.459 3
11059.958 0
11060.458 2
11060.957 4
11061.457 5
11061.957 3
11062.456 3
11062.956 1
11063.455 4
11063.955 2
11064.455 4
11064.954 4
11065.454 5
11065.954 2
11066.453 4
11066.953 7
11067.453 5
11067.952 7
11068.452 4
11068.952 9
11069.452 10
11069.951 8
11070.451 3
11070.951 6
11071.451 3
11071.950 0
11072.450 2
11072.950 3
11073.450 1
11073.950 4
11074.450 6
11074.950 11
11075.449 9
11075.949 5
11076.449 0
11076.949 6
11077.449 3
11077.949 1
11078.449 3
11078.949 3
11079.449 2
11079.949 5
11080.449 6
11080.949 0
11081.449 1
11081.949 4
11082.449 5
11082.949 6
11083.449 4
11083.949 2
11084.449 2
11084.949 4
11085.449 6
11085.950 4
11086.450 2
11086.950 3
11087.450 6
11087.950 5
11088.450 3
11088.951 5
11089.451 2
11089.951 13
11090.451 17
11090.951 15
11091.452 12
11091.952 17
11092.452 14
11092.952 10
11093.453 9
11093.953 4
11094.453 9
11094.954 2
11095.454 2
11095.954 5
11096.455 6
11096.955 5
11097.456 4
11097.956 3
11098.456 4
11098.957 8
11099.457 8
11099.958 9
11100.458 7
11100.959 5
11101.459 4
11101.959 4
11102.460 7
11102.960 2
11103.461 0
11103.962 2
11104.462 7
11104.963 7
11105.463 1
11105.964 4
11106.464 6
11106.965 3
11107.466 6
11107.966 8
11108.467 8
11108.967 8
11109.468 4
11109.969 4
11110.469 7
11110.970 9
11111.471 3
11111.972 1
11112.472 3
11112.973 1
11113.474 4
11113.974 2
11114.475 4
11114.976 5
11115.477 4
11115.978 5
11116.478 1
11116.979 7
11117.480 8
11117.981 5
11118.482 5
11118.983 3
11119.484 4
11119.984 2
11120.485 4
11120.986 4
11121.487 5
11121.988 1
11122.489 3
11122.990 2
11123.491 1
11123.992 5
11124.493 6
11124.994 2
11125.495 2
11125.996 3
11126.497 9
11126.998 9
11127.499 5
11128.000 3
11128.501 5
11129.002 4
11129.503 2
11130.005 3
11130.506 5
11131.007 6
11131.508 5
11132.009 7
11132.510 3
11133.012 4
11133.513 4
11134.014 1
11134.515 4
11135.016 9
11135.518 8
11136.019 5
11136.520 9
11137.021 12
11137.523 10
11138.024 6
11138.525 9
11139.027 7
11139.528 4
11140.029 5
11140.531 4
11141.032 2
11141.533 2
11142.035 4
11142.536 8
11143.038 6
11143.539 3
11144.040 3
11144.542 6
11145.043 6
11145.545 4
11146.046 3
11146.548 2
11147.049 5
11147.551 11
11148.052 6
11148.554 11
11149.055 10
11149.557 9
11150.059 8
11150.560 4
11151.062 6
11151.563 6
11152.065 3
11152.567 1
11153.068 2
11153.570 1
11154.072 7
11154.573 12
11155.075 10
11155.577 6
11156.078 9
11156.580 7
11157.082 6
11157.583 4
11158.085 6
11158.587 6
11159.089 4
11159.591 8
11160.092 5
11160.594 5
11161.096 6
11161.598 12
11162.100 4
11162.601 1
11163.103 3
11163.605 3
11164.107 2
11164.609 2
11165.111 6
11165.613 7
11166.115 6
11166.617 4
11167.119 3
11167.621 4
11168.123 3
11168.625 8
11169.127 11
11169.629 9
11170.131 9
11170.633 3
11171.135 2
11171.637 4
11172.139 5
11172.641 3
11173.143 3
11173.645 0
11174.147 3
11174.649 1
11175.151 9
11175.654 11
11176.156 2
11176.658 6
11177.160 4
11177.662 5
11178.164 7
11178.667 4
11179.169 4
11179.671 5
11180.173 4
11180.676 5
11181.178 2
11181.680 3
11182.183 5
11182.685 8
11183.187 7
11183.689 5
11184.192 4
11184.694 3
11185.197 3
11185.699 2
11186.201 14
11186.704 15
11187.206 13
11187.708 12
11188.211 8
11188.713 2
11189.216 3
11189.718 2
11190.221 2
11190.723 7
11191.226 8
11191.728 3
11192.231 6
11192.733 5
11193.236 3
11193.738 2
11194.241 2
11194.744 5
11195.246 3
11195.749 10
11196.251 5
11196.754 3
11197.257 4
11197.759 0
11198.262 2
11198.765 6
11199.267 5
11199.770 6
11200.273 3
11200.775 4
11201.278 7
11201.781 10
11202.284 5
11202.786 3
11203.289 1
11203.792 1
11204.295 3
11204.797 3
11205.300 7
11205.803 2
11206.306 5
11206.809 6
11207.312 3
11207.814 5
11208.317 1
11208.820 3
11209.323 9
11209.826 6
11210.329 2
11210.832 3
11211.335 6
11211.838 5
11212.341 5
11212.844 5
11213.347 3
11213.850 4
11214.353 1
11214.856 2
11215.359 7
11215.862 8
11216.365 2
11216.868 1
11217.371 4
11217.874 2
11218.377 1
11218.880 1
11219.384 1
11219.887 1
11220.390 2
11220.893 7
11221.396 4
11221.899 2
11222.403 11
11222.906 4
11223.409 6
11223.912 5
11224.416 7
11224.919 11
11225.422 13
11225.925 10
11226.429 6
11226.932 7
11227.435 8
11227.939 7
11228.442 4
11228.945 7
11229.449 7
11229.952 8
11230.455 2
11230.959 2
11231.462 1
11231.966 1
11232.469 0
11232.972 0
11233.476 3
11233.979 7
11234.483 6
11234.986 5
11235.490 5
11235.993 3
11236.497 6
11237.000 1
11237.504 2
11238.007 6
11238.511 5
11239.014 4
11239.518 3
11240.022 3
11240.525 4
11241.029 4
11241.533 1
11242.036 0
11242.540 2
11243.043 7
11243.547 7
11244.051 11
11244.555 6
11245.058 5
11245.562 5
11246.066 10
11246.569 8
11247.073 10
11247.577 8
11248.081 3
11248.584 2
11249.088 7
11249.592 6
11250.096 5
11250.600 3
11251.104 2
11251.607 5
11252.111 1
11252.615 15
11253.119 5
11253.623 8
11254.127 5
11254.631 2
11255.135 3
11255.639 1
11256.143 0
11256.647 0
11257.151 4
11257.655 2
11258.159 4
11258.663 4
11259.167 4
11259.671 1
11260.175 0
11260.679 0
11261.183 2
11261.687 4
11262.191 3
11262.695 3
11263.199 3
11263.703 4
11264.207 7
11264.712 4
11265.216 3
11265.720 3
11266.224 1
11266.728 0
11267.233 1
11267.737 0
11268.241 1
11268.745 1
11269.249 8
11269.754 14
11270.258 11
11270.762 5
11271.267 1
11271.771 0
11272.275 3
11272.780 2
11273.284 0
11273.788 1
11274.293 6
11274.797 2
11275.301 0
11275.806 0
11276.310 0
11276.815 1
11277.319 13
11277.823 8
11278.328 6
11278.832 8
11279.337 12
11279.841 13
11280.346 7
11280.850 2
11281.355 2
11281.859 1
11282.364 2
11282.868 4
11283.373 4
11283.878 15
11284.382 13
11284.887 9
11285.391 4
11285.896 3
11286.401 4
11286.905 7
11287.410 5
11287.915 0
11288.419 1
11288.924 2
11289.429 7
11289.933 7
11290.438 4
11290.943 6
11291.448 8
11291.952 5
11292.457 2
11292.962 6
11293.467 6
11293.972 1
11294.476 4
11294.981 6
11295.486 3
11295.991 3
11296.496 1
11297.001 0
11297.506 4
11298.010 5
11298.515 5
11299.020 4
11299.525 0
11300.030 4
11300.535 5
11301.040 8
11301.545 5
11302.050 3
11302.555 5
11303.060 8
11303.565 4
11304.070 3
11304.575 6
11305.080 7
11305.585 4
11306.090 2
11306.595 4
11307.100 1
11307.606 5
11308.111 6
11308.616 11
11309.121 11
11309.626 8
11310.131 5
11310.636 3
11311.142 1
11311.647 0
11312.152 2
11312.657 2
11313.162 3
11313.668 2
11314.173 5
11314.678 7
11315.184 6
11315.689 8
11316.194 6
11316.699 6
11317.205 4
11317.710 3
11318.215 3
11318.721 5
11319.226 5
11319.732 3
11320.237 2
11320.742 1
11321.248 1
11321.753 4
11322.259 6
11322.764 5
11323.270 7
11323.775 5
11324.281 5
11324.786 3
11325.292 3
11325.797 1
11326.303 2
11326.808 4
11327.314 3
11327.819 6
11328.325 2
11328.830 3
11329.336 3
11329.842 5
11330.347 2
11330.853 2
11331.358 9
11331.864 6
11332.370 4
11332.875 4
11333.381 5
11333.887 4
11334.393 7
11334.898 10
11335.404 7
11335.910 6
11336.415 5
11336.921 5
11337.427 5
11337.933 9
11338.439 10
11338.944 6
11339.450 7
11339.956 8
11340.462 5
11340.968 6
11341.474 3
11341.980 2
11342.485 5
11342.991 13
11343.497 6
11344.003 3
11344.509 2
11345.015 0
11345.521 2
11346.027 8
11346.533 3
11347.039 2
11347.545 1
11348.051 9
11348.557 6
11349.063 4
11349.569 4
11350.075 5
11350.581 4
11351.087 4
11351.593 7
11352.099 8
11352.606 6
11353.112 2
11353.618 1
11354.124 0
11354.630 3
11355.136 5
11355.643 11
11356.149 5
11356.655 3
11357.161 4
11357.667 6
11358.174 4
11358.680 7
11359.186 7
11359.692 2
11360.199 10
11360.705 7
11361.211 4
11361.718 4
11362.224 5
11362.730 2
11363.237 2
11363.743 3
11364.249 7
11364.756 5
11365.262 7
11365.769 3
11366.275 4
11366.781 6
11367.288 5
11367.794 9
11368.301 8
11368.807 3
11369.314 2
11369.820 10
11370.327 10
11370.833 3
11371.340 6
11371.846 8
11372.353 15
11372.859 12
11373.366 4
11373.873 1
11374.379 4
11374.886 4
11375.393 1
11375.899 7
11376.406 5
11376.912 6
11377.419 5
11377.926 5
11378.432 2
11378.939 4
11379.446 6
11379.953 13
11380.459 7
11380.966 5
11381.473 0
11381.980 2
11382.486 8
11382.993 6
11383.500 13
11384.007 8
11384.514 5
11385.021 6
11385.527 6
11386.034 9
11386.541 5
11387.048 5
11387.555 5
11388.062 6
11388.569 8
11389.076 3
11389.583 0
11390.090 4
11390.597 3
11391.103 0
11391.610 4
11392.117 5
11392.624 1
11393.132 7
11393.639 6
11394.146 5
11394.653 10
11395.160 1
11395.667 2
11396.174 4
11396.681 2
11397.188 6
11397.695 7
11398.202 4
11398.709 3
11399.217 3
11399.724 2
11400.231 2
11400.738 5
11401.245 3
11401.753 7
11402.260 6
11402.767 4
11403.274 4
11403.782 15
11404.289 8
11404.796 3
11405.303 7
11405.811 5
11406.318 2
11406.825 3
11407.333 3
11407.840 3
11408.347 2
11408.855 3
11409.362 7
11409.870 7
11410.377 6
11410.884 8
11411.392 9
11411.899 6
11412.407 4
11412.914 3
11413.422 3
11413.929 4
11414.437 4
11414.944 10
11415.452 7
11415.959 5
11416.467 2
11416.974 2
11417.482 4
11417.989 9
11418.497 14
11419.005 15
11419.512 10
11420.020 11
11420.527 8
11421.035 10
11421.543 14
11422.050 11
11422.558 9
11423.066 8
11423.573 5
11424.081 0
11424.589 8
11425.097 8
11425.604 4
11426.112 7
11426.620 9
11427.128 14
11427.635 9
11428.143 3
11428.651 3
11429.159 8
11429.667 9
11430.175 6
11430.682 4
11431.190 6
11431.698 6
11432.206 5
11432.714 7
11433.222 10
11433.730 11
11434.238 16
11434.746 16
11435.254 13
11435.762 9
11436.270 6
11436.778 7
11437.286 11
11437.794 8
11438.302 16
11438.810 15
11439.318 16
11439.826 12
11440.334 15
11440.842 14
11441.350 14
11441.858 15
11442.366 20
11442.874 17
11443.383 15
11443.891 15
11444.399 10
11444.907 15
11445.415 12
11445.923 13
11446.432 17
11446.940 15
11447.448 10
11447.956 8
11448.465 4
11448.973 1
11449.481 5
11449.989 5
11450.498 4
11451.006 7
11451.514 8
11452.023 13
11452.531 10
11453.039 16
11453.548 24
11454.056 19
11454.565 17
11455.073 8
11455.581 5
11456.090 8
11456.598 8
11457.107 10
11457.615 7
11458.124 5
11458.632 11
11459.141 8
11459.649 9
11460.158 7
11460.666 7
11461.175 2
11461.683 4
11462.192 4
11462.700 6
11463.209 10
11463.717 10
11464.226 6
11464.735 7
11465.243 12
11465.752 7
11466.261 6
11466.769 7
11467.278 16
11467.787 14
11468.295 9
11468.804 10
11469.313 20
11469.821 17
11470.330 14
11470.839 12
11471.348 5
11471.856 9
11472.365 5
11472.874 9
11473.383 12
11473.892 8
11474.401 4
11474.909 7
11475.418 2
11475.927 6
11476.436 8
11476.945 12
11477.454 10
11477.963 7
11478.472 4
11478.981 6
11479.489 6
11479.998 6
11480.507 2
11481.016 10
11481.525 11
11482.034 13
11482.543 4
11483.052 8
11483.561 5
11484.070 8
11484.580 13
11485.089 16
11485.598 12
11486.107 7
11486.616 2
11487.125 3
11487.634 3
11488.143 3
11488.652 2
11489.162 2
11489.671 3
11490.180 5
11490.689 5
11491.198 10
11491.708 9
11492.217 10
11492.726 5
11493.235 4
11493.744 3
11494.254 2
11494.763 2
11495.272 9
11495.782 5
11496.291 2
11496.800 5
11497.310 8
11497.819 8
11498.328 3
11498.838 7
11499.347 13
11499.856 18
11500.366 14
11500.875 13
11501.385 7
11501.894 10
11502.404 10
11502.913 8
11503.423 9
11503.932 9
11504.442 11
11504.951 13
11505.461 15
11505.970 22
11506.480 26
11506.989 22
11507.499 28
11508.008 31
11508.518 28
11509.028 33
11509.537 32
11510.047 22
11510.556 19
11511.066 22
11511.576 14
11512.085 10
11512.595 7
11513.105 17
11513.614 12
11514.124 13
11514.634 20
11515.144 27
11515.653 26
11516.163 18
11516.673 19
11517.183 17
11517.692 24
11518.202 17
11518.712 18
11519.222 28
11519.732 25
11520.242 30
11520.751 51
11521.261 56
11521.771 56
11522.281 69
11522.791 86
11523.301 92
11523.811 100
11524.321 94
11524.831 98
11525.341 97
11525.851 84
11526.361 86
11526.871 100
11527.381 106
11527.891 110
11528.401 109
11528.911 86
11529.421 86
11529.931 100
11530.441 88
11530.951 71
11531.461 52
11531.971 52
11532.481 55
11532.992 57
11533.502 43
11534.012 46
11534.522 42
11535.032 29
11535.542 22
11536.053 22
11536.563 20
11537.073 20
11537.583 15
11538.093 14
11538.604 17
11539.114 18
11539.624 14
11540.135 12
11540.645 16
11541.155 18
11541.665 14
11542.176 18
11542.686 22
11543.197 12
11543.707 16
11544.217 17
11544.728 9
11545.238 8
11545.748 3
11546.259 4
11546.769 4
11547.280 0
11547.790 3
11548.301 3
11548.811 5
11549.322 12
11549.832 14
11550.343 8
11550.853 7
11551.364 2
11551.874 9
11552.385 9
11552.895 8
11553.406 6
11553.917 3
11554.427 4
11554.938 8
11555.448 4
11555.959 7
11556.470 1
11556.980 6
11557.491 8
11558.002 8
11558.512 6
11559.023 6
11559.534 4
11560.045 3
11560.555 4
11561.066 2
11561.577 5
11562.088 1
11562.598 8
11563.109 4
11563.620 5
11564.131 1
11564.642 7
11565.153 8
11565.663 4
11566.174 8
11566.685 9
11567.196 10
11567.707 3
11568.218 3
11568.729 3
11569.240 7
11569.751 7
11570.262 10
11570.773 10
11571.284 10
11571.795 8
11572.306 4
11572.817 3
11573.328 5
11573.839 1
11574.350 6
11574.861 0
11575.372 4
11575.883 8
11576.394 6
11576.905 9
11577.416 6
11577.927 10
11578.438 7
11578.950 3
11579.461 5
11579.972 10
11580.483 5
11580.994 10
11581.506 12
11582.017 12
11582.528 4
11583.039 3
11583.550 2
11584.062 2
11584.573 5
11585.084 4
11585.596 3
11586.107 3
11586.618 1
11587.130 0
11587.641 3
11588.152 1
11588.664 4
11589.175 4
11589.686 13
11590.198 12
11590.709 13
11591.221 15
11591.732 8
11592.243 12
11592.755 9
11593.266 8
11593.778 6
11594.289 5
11594.801 4
11595.312 7
11595.824 5
11596.335 4
11596.847 3
11597.359 1
11597.870 6
11598.382 6
11598.893 3
11599.405 0
11599.917 2
11600.428 9
11600.940 11
11601.451 7
11601.963 4
11602.475 6
11602.986 7
11603.498 4
11604.010 4
11604.522 3
11605.033 4
11605.545 4
11606.057 1
11606.569 2
11607.080 4
11607.592 6
11608.104 3
11608.616 5
11609.127 2
11609.639 1
11610.151 7
11610.663 11
11611.175 9
11611.687 13
11612.199 18
11612.711 14
11613.222 19
11613.734 9
11614.246 12
11614.758 11
11615.270 4
11615.782 9
11616.294 7
11616.806 4
11617.318 1
11617.830 3
11618.342 4
11618.854 3
11619.366 5
11619.878 5
11620.390 6
11620.902 9
11621.414 9
11621.927 7
11622.439 10
11622.951 12
11623.463 3
11623.975 1
11624.487 3
11624.999 6
11625.512 7
11626.024 11
11626.536 8
11627.048 6
11627.560 4
11628.073 4
11628.585 1
11629.097 2
11629.609 5
11630.122 5
11630.634 3
11631.146 11
11631.659 8
11632.171 11
11632.683 12
11633.196 3
11633.708 4
11634.220 7
11634.733 7
11635.245 5
11635.758 10
11636.270 10
11636.782 7
11637.295 19
11637.807 18
11638.320 10
11638.832 19
11639.345 16
11639.857 5
11640.370 8
11640.882 13
11641.395 12
11641.907 12
11642.420 9
11642.932 8
11643.445 10
11643.958 13
11644.470 8
11644.983 9
11645.495 14
11646.008 3
11646.521 7
11647.033 8
11647.546 9
11648.059 6
11648.571 15
11649.084 17
11649.597 10
11650.109 6
11650.622 12
11651.135 11
11651.648 10
11652.160 10
11652.673 5
11653.186 3
11653.699 5
11654.212 7
11654.724 4
11655.237 8
11655.750 10
11656.263 8
11656.776 3
11657.289 4
11657.802 11
11658.315 10
11658.827 11
11659.340 9
11659.853 5
11660.366 11
11660.879 12
11661.392 10
11661.905 9
11662.418 14
11662.931 22
11663.444 34
11663.957 22
11664.470 17
11664.983 9
11665.496 10
11666.009 23
11666.523 23
11667.036 10
11667.549 12
11668.062 15
11668.575 12
11669.088 13
11669.601 22
11670.114 30
11670.628 26
11671.141 19
11671.654 24
11672.167 19
11672.680 14
11673.194 19
11673.707 27
11674.220 30
11674.733 31
11675.247 43
11675.760 44
11676.273 36
11676.787 29
11677.300 50
11677.813 50
11678.327 70
11678.840 84
11679.353 87
11679.867 100
11680.380 101
11680.893 117
11681.407 110
11681.920 101
11682.434 92
11682.947 101
11683.461 113
11683.974 112
11684.488 101
11685.001 84
11685.515 85
11686.028 76
11686.542 61
11687.055 62
11687.569 43
11688.082 48
11688.596 55
11689.109 54
11689.623 48
11690.137 40
11690.650 36
11691.164 34
11691.677 25
11692.191 19
11692.705 17
11693.218 11
11693.732 13
11694.246 10
11694.760 16
11695.273 27
11695.787 20
11696.301 10
11696.814 10
11697.328 15
11697.842 12
11698.356 10
11698.870 7
11699.383 7
11699.897 11
11700.411 14
11700.925 14
11701.439 14
11701.953 18
11702.467 11
11702.980 19
11703.494 15
11704.008 19
11704.522 18
11705.036 10
11705.550 9
11706.064 12
11706.578 11
11707.092 13
11707.606 20
11708.120 18
11708.634 13
11709.148 15
11709.662 14
11710.176 13
11710.690 11
11711.204 7
11711.718 5
11712.232 9
11712.746 7
11713.261 8
11713.775 9
11714.289 8
11714.803 9
11715.317 9
11715.831 6
11716.345 12
11716.860 13
11717.374 9
11717.888 1
11718.402 11
11718.916 19
11719.431 13
11719.945 5
11720.459 4
11720.974 4
11721.488 2
11722.002 3
11722.516 2
11723.031 5
11723.545 10
11724.059 5
11724.574 10
11725.088 5
11725.603 9
11726.117 7
11726.631 4
11727.146 7
11727.660 14
11728.175 19
11728.689 20
11729.204 10
11729.718 11
11730.233 14
11730.747 11
11731.262 12
11731.776 12
11732.291 14
11732.805 12
11733.320 4
11733.834 2
11734.349 8
11734.863 7
11735.378 12
11735.893 10
11736.407 8
11736.922 7
11737.437 3
11737.951 9
11738.466 5
11738.981 10
11739.495 6
11740.010 15
11740.525 7
11741.039 7
11741.554 9
11742.069 8
11742.584 3
11743.098 0
11743.613 10
11744.128 13
11744.643 10
11745.158 7
11745.672 10
11746.187 9
11746.702 10
11747.217 7
11747.732 10
11748.247 9
11748.762 3
11749.277 3
11749.791 5
11750.306 2
11750.821 4
11751.336 6
11751.851 8
11752.366 8
11752.881 14
11753.396 12
11753.911 5
11754.426 4
11754.941 2
11755.456 2
11755.971 2
11756.486 1
11757.001 1
11757.517 4
11758.032 7
11758.547 4
11759.062 3
11759.577 3
11760.092 2
11760.607 6
11761.122 6
11761.638 5
11762.153 6
11762.668 9
11763.183 6
11763.698 5
11764.214 6
11764.729 6
11765.244 7
11765.759 3
11766.275 5
11766.790 1
11767.305 3
11767.821 6
11768.336 4
11768.851 2
11769.367 1
11769.882 5
11770.397 3
11770.913 7
11771.428 4
11771.944 5
11772.459 10
11772.974 10
11773.490 6
11774.005 5
11774.521 5
11775.036 1
11775.552 7
11776.067 4
11776.583 5
11777.098 2
11777.614 3
11778.129 7
11778.645 4
11779.160 10
11779.676 10
11780.192 10
11780.707 8
11781.223 16
11781.738 14
11782.254 13
11782.770 9
11783.285 4
11783.801 4
11784.317 4
11784.832 4
11785.348 4
11785.864 5
11786.379 6
11786.895 2
11787.411 6
11787.927 7
11788.442 4
11788.958 2
11789.474 3
11789.990 3
11790.506 4
11791.021 0
11791.537 3
11792.053 5
11792.569 5
11793.085 1
11793.601 4
11794.117 6
11794.632 6
11795.148 3
11795.664 8
11796.180 6
11796.696 6
11797.212 9
11797.728 5
11798.244 9
11798.760 3
11799.276 5
11799.792 2
11800.308 1
11800.824 2
11801.340 6
11801.856 7
11802.372 7
11802.888 4
11803.404 2
11803.921 4
11804.437 3
11804.953 3
11805.469 7
11805.985 2
11806.501 5
11807.017 4
11807.534 6
11808.050 10
11808.566 5
11809.082 6
11809.598 3
11810.115 1
11810.631 2
11811.147 3
11811.664 4
11812.180 5
11812.696 4
11813.212 3
11813.729 3
11814.245 5
11814.761 4
11815.278 5
11815.794 7
11816.310 5
11816.827 4
11817.343 4
11817.860 8
11818.376 7
11818.893 6
11819.409 4
11819.925 2
11820.442 8
11820.958 6
11821.475 4
11821.991 3
11822.508 0
11823.024 5
11823.541 6
11824.057 9
11824.574 16
11825.091 4
11825.607 6
11826.124 4
11826.640 7
11827.157 9
11827.674 4
11828.190 5
11828.707 4
11829.224 1
11829.740 3
11830.257 5
11830.774 1
11831.290 5
11831.807 5
11832.324 3
11832.840 2
11833.357 2
11833.874 3
11834.391 4
11834.908 8
11835.424 5
11835.941 5
11836.458 3
11836.975 3
11837.492 6
11838.008 4
11838.525 3
11839.042 11
11839.559 10
11840.076 5
11840.593 0
11841.110 1
11841.627 1
11842.144 7
11842.661 5
11843.178 1
11843.695 7
11844.212 5
11844.729 1
11845.246 1
11845.763 5
11846.280 6
11846.797 6
11847.314 8
11847.831 9
11848.348 7
11848.865 12
11849.382 7
11849.899 2
11850.416 2
11850.933 7
11851.451 5
11851.968 4
11852.485 3
11853.002 9
11853.519 8
11854.036 7
11854.554 6
11855.071 1
11855.588 2
11856.105 5
11856.623 1
11857.140 1
11857.657 6
11858.174 9
11858.692 5
11859.209 8
11859.726 11
11860.244 10
11860.761 8
11861.278 5
11861.796 4
11862.313 1
11862.831 2
11863.348 7
11863.865 7
11864.383 5
11864.900 4
11865.418 4
11865.935 4
11866.453 8
11866.970 4
11867.488 7
11868.005 2
11868.523 8
11869.040 8
11869.558 2
11870.075 7
11870.593 2
11871.110 3
11871.628 2
11872.146 4
11872.663 3
11873.181 3
11873.698 4
11874.216 7
11874.734 5
11875.251 6
11875.769 5
11876.287 3
11876.805 2
11877.322 5
11877.840 9
11878.358 4
11878.875 5
11879.393 5
11879.911 8
11880.429 6
11880.947 2
11881.464 3
11881.982 2
11882.500 5
11883.018 8
11883.536 5
11884.053 4
11884.571 3
11885.089 7
11885.607 8
11886.125 7
11886.643 6
11887.161 2
11887.679 9
11888.197 4
11888.715 7
11889.233 6
11889.751 11
11890.269 8
11890.787 4
11891.305 3
11891.823 6
11892.341 4
11892.859 14
11893.377 18
11893.895 13
11894.413 7
11894.931 5
11895.449 6
11895.967 3
11896.485 5
11897.004 14
11897.522 8
11898.040 5
11898.558 1
11899.076 6
11899.594 5
11900.113 8
11900.631 4
11901.149 2
11901.667 11
11902.186 6
11902.704 3
11903.222 5
11903.740 2
11904.259 2
11904.777 1
11905.295 0
11905.814 2
11906.332 4
11906.850 1
11907.369 7
11907.887 4
11908.406 2
11908.924 2
11909.442 2
11909.961 4
11910.479 8
11910.998 6
11911.516 2
11912.035 8
11912.553 5
11913.072 2
11913.590 4
11914.109 2
11914.627 8
11915.146 7
11915.664 6
11916.183 4
11916.701 0
11917.220 0
11917.738 5
11918.257 2
11918.776 8
11919.294 7
11919.813 6
11920.332 4
11920.850 4
11921.369 4
11921.888 5
11922.406 6
11922.925 0
11923.444 0
11923.962 1
11924.481 0
11925.000 5
11925.519 3
11926.037 3
11926.556 1
11927.075 4
11927.594 2
11928.113 5
11928.632 6
11929.150 2
11929.669 1
11930.188 8
11930.707 5
11931.226 3
11931.745 12
11932.264 4
11932.783 9
11933.302 10
11933.820 11
11934.339 7
11934.858 12
11935.377 6
11935.896 4
11936.415 6
11936.934 2
11937.453 1
11937.972 1
11938.491 3
11939.011 3
11939.530 8
11940.049 6
11940.568 5
11941.087 6
11941.606 12
11942.125 9
11942.644 2
11943.163 1
11943.683 6
11944.202 6
11944.721 4
11945.240 4
11945.759 4
11946.278 4
11946.798 4
11947.317 8
11947.836 5
11948.355 3
11948.875 8
11949.394 6
11949.913 4
11950.433 7
11950.952 3
11951.471 5
11951.991 4
11952.510 10
11953.029 10
11953.549 7
11954.068 5
11954.587 6
11955.107 6
11955.626 3
11956.146 3
11956.665 3
11957.185 0
11957.704 4
11958.224 2
11958.743 4
11959.263 6
11959.782 4
11960.302 2
11960.821 1
11961.341 1
11961.860 6
11962.380 1
11962.899 2
11963.419 4
11963.939 3
11964.458 3
11964.978 1
11965.497 0
11966.017 4
11966.537 8
11967.056 4
11967.576 2
11968.096 9
11968.615 7
11969.135 6
11969.655 6
11970.175 5
11970.694 3
11971.214 3
11971.734 2
11972.254 1
11972.773 0
11973.293 4
11973.813 1
11974.333 0
11974.853 5
11975.373 8
11975.892 4
11976.412 5
11976.932 0
11977.452 1
11977.972 2
11978.492 5
11979.012 5
11979.532 5
11980.052 6
11980.572 6
11981.092 8
11981.612 3
11982.132 3
11982.652 6
11983.172 2
11983.692 5
11984.212 5
11984.732 8
11985.252 6
11985.772 4
11986.292 0
11986.812 0
11987.332 4
11987.852 3
11988.372 2
11988.893 2
11989.413 7
11989.933 9
11990.453 4
11990.973 2
11991.493 1
11992.014 1
11992.534 1
11993.054 2
11993.574 0
11994.095 3
11994.615 12
11995.135 10
11995.655 8
11996.176 8
11996.696 6
11997.216 3
11997.737 1
11998.257 1
11998.777 2
11999.298 1
11999.818 1
12000.339 0
12000.859 2
12001.379 2
12001.900 4
12002.420 3
12002.941 5
12003.461 3
12003.982 3
12004.502 0
12005.023 2
12005.543 4
12006.064 3
12006.584 3
12007.105 3
12007.625 1
12008.146 1
12008.666 6
12009.187 2
12009.708 1
12010.228 2
12010.749 3
12011.269 6
12011.790 2
12012.311 1
12012.831 2
12013.352 0
12013.873 8
12014.393 7
12014.914 1
12015.435 1
12015.956 0
12016.476 3
12016.997 1
12017.518 0
12018.039 1
12018.559 3
12019.080 4
12019.601 2
12020.122 2
12020.643 0
12021.164 1
12021.684 3
12022.205 2
12022.726 1
12023.247 1
12023.768 3
12024.289 2
12024.810 9
12025.331 1
12025.852 3
12026.373 8
12026.894 2
12027.415 5
12027.936 2
12028.457 2
12028.978 2
12029.499 2
12030.020 6
12030.541 4
12031.062 5
12031.583 8
12032.104 12
12032.625 10
12033.146 7
12033.667 4
12034.188 10
12034.709 6
12035.231 5
12035.752 5
12036.273 0
12036.794 2
12037.315 7
12037.837 5
12038.358 4
12038.879 2
12039.400 1
12039.921 0
12040.443 2
12040.964 2
12041.485 5
12042.007 6
12042.528 8
12043.049 4
12043.571 4
12044.092 4
12044.613 1
12045.135 1
12045.656 4
12046.177 8
12046.699 7
12047.220 11
12047.742 6
12048.263 3
12048.784 1
12049.306 1
12049.827 3
12050.349 6
12050.870 10
12051.392 4
12051.913 2
12052.435 3
12052.956 3
12053.478 0
12054.000 7
12054.521 5
12055.043 5
12055.564 2
12056.086 5
12056.607 10
12057.129 6
12057.651 3
12058.172 5
12058.694 9
12059.216 6
12059.737 7
12060.259 8
12060.781 8
12061.303 8
12061.824 10
12062.346 4
12062.868 5
12063.389 2
12063.911 0
12064.433 0
12064.955 3
12065.477 2
12065.998 4
12066.520 3
12067.042 3
12067.564 0
12068.086 2
12068.608 2
12069.130 3
12069.651 3
12070.173 4
12070.695 5
12071.217 5
12071.739 10
12072.261 7
12072.783 5
12073.305 7
12073.827 4
12074.349 7
12074.871 7
12075.393 2
12075.915 3
12076.437 2
12076.959 1
12077.481 3
12078.003 4
12078.525 4
12079.048 8
12079.570 5
12080.092 6
12080.614 8
12081.136 9
12081.658 8
12082.180 3
12082.703 1
12083.225 1
12083.747 5
12084.269 7
12084.791 2
12085.314 4
12085.836 5
12086.358 2
12086.880 1
12087.403 1
12087.925 1
12088.447 1
12088.970 4
12089.492 4
12090.014 8
12090.537 4
12091.059 2
12091.581 5
12092.104 5
12092.626 3
12093.149 5
12093.671 5
12094.193 5
12094.716 5
12095.238 8
12095.761 7
12096.283 5
12096.806 5
12097.328 4
12097.851 3
12098.373 3
12098.896 5
12099.418 3
12099.941 5
12100.463 6
12100.986 6
12101.509 2
12102.031 2
12102.554 1
12103.076 2
12103.599 2
12104.122 1
12104.644 6
12105.167 8
12105.690 9
12106.212 11
12106.735 5
12107.258 5
12107.780 1
12108.303 2
12108.826 2
12109.349 1
12109.871 2
12110.394 5
12110.917 5
12111.440 6
12111.963 6
12112.485 5
12113.008 4
12113.531 3
12114.054 2
12114.577 3
12115.100 8
12115.623 3
12116.146 0
12116.668 4
12117.191 4
12117.714 11
12118.237 17
12118.760 16
12119.283 7
12119.806 4
12120.329 4
12120.852 2
12121.375 2
12121.898 1
12122.421 1
12122.944 3
12123.467 4
12123.990 3
12124.514 5
12125.037 3
12125.560 4
12126.083 1
12126.606 1
12127.129 3
12127.652 3
12128.175 5
12128.699 5
12129.222 7
12129.745 6
12130.268 6
12130.791 6
12131.315 4
12131.838 8
12132.361 7
12132.884 3
12133.408 3
12133.931 9
12134.454 7
12134.978 6
12135.501 0
12136.024 4
12136.548 8
12137.071 5
12137.594 2
12138.118 2
12138.641 3
12139.164 5
12139.688 7
12140.211 2
12140.735 0
12141.258 4
12141.782 6
12142.305 2
12142.829 5
12143.352 10
12143.876 13
12144.399 13
12144.923 7
12145.446 4
12145.970 3
12146.493 10
12147.017 9
12147.540 23
12148.064 24
12148.588 17
12149.111 12
12149.635 12
12150.159 9
12150.682 6
12151.206 5
12151.729 2
12152.253 3
12152.777 2
12153.301 2
12153.824 1
12154.348 4
12154.872 3
12155.396 1
12155.919 3
12156.443 3
12156.967 4
12157.491 5
12158.014 3
12158.538 5
12159.062 4
12159.586 4
12160.110 3
12160.634 1
12161.158 1
12161.681 1
12162.205 4
12162.729 4
12163.253 2
12163.777 1
12164.301 5
12164.825 1
12165.349 0
12165.873 1
12166.397 4
12166.921 4
12167.445 4
12167.969 3
12168.493 1
12169.017 1
12169.541 1
12170.065 1
12170.589 2
12171.113 2
12171.637 5
12172.162 4
12172.686 4
12173.210 1
12173.734 2
12174.258 6
12174.782 13
12175.306 11
12175.831 6
12176.355 2
12176.879 6
12177.403 5
12177.928 3
12178.452 0
12178.976 1
12179.500 0
12180.025 2
12180.549 6
12181.073 3
12181.598 4
12182.122 7
12182.646 6
12183.171 5
12183.695 2
12184.219 4
12184.744 2
12185.268 3
12185.792 0
12186.317 8
12186.841 6
12187.366 2
12187.890 8
12188.415 4
12188.939 3
12189.464 3
12189.988 7
12190.513 10
12191.037 12
12191.562 7
12192.086 8
12192.611 7
12193.135 5
12193.660 4
12194.185 6
12194.709 11
12195.234 15
12195.758 15
12196.283 15
12196.808 11
12197.332 6
12197.857 2
12198.382 2
12198.906 3
12199.431 0
12199.956 1
12200.480 0
12201.005 1
12201.530 2
12202.055 6
12202.579 9
12203.104 12
12203.629 7
12204.154 2
12204.679 4
12205.203 5
12205.728 9
12206.253 5
12206.778 0
12207.303 2
12207.828 3
12208.353 4
12208.878 1
12209.403 3
12209.927 5
12210.452 13
12210.977 8
12211.502 6
12212.027 1
12212.552 1
12213.077 5
12213.602 8
12214.127 4
12214.652 2
12215.177 1
12215.702 3
12216.227 1
12216.753 1
12217.278 4
12217.803 4
12218.328 2
12218.853 1
12219.378 2
12219.903 2
12220.428 0
12220.954 4
12221.479 0
12222.004 1
12222.529 0
12223.054 2
12223.580 4
12224.105 2
12224.630 5
12225.155 4
12225.681 3
12226.206 6
12226.731 7
12227.256 6
12227.782 5
12228.307 4
12228.832 5
12229.358 3
12229.883 3
12230.408 0
12230.934 2
12231.459 1
12231.985 0
12232.510 1
12233.035 5
12233.561 7
12234.086 5
12234.612 6
12235.137 5
12235.663 0
12236.188 1
12236.714 0
12237.239 0
12237.765 0
12238.290 1
12238.816 4
12239.341 5
12239.867 6
12240.393 2
12240.918 3
12241.444 5
12241.969 6
12242.495 5
12243.021 6
12243.546 5
12244.072 2
12244.598 1
12245.123 5
12245.649 7
12246.175 4
12246.701 2
12247.226 2
12247.752 7
12248.278 3
12248.804 3
12249.329 3
12249.855 4
12250.381 1
12250.907 4
12251.433 6
12251.958 7
12252.484 2
12253.010 2
12253.536 1
12254.062 3
12254.588 3
12255.114 2
12255.639 3
12256.165 3
12256.691 2
12257.217 1
12257.743 0
12258.269 1
12258.795 2
12259.321 0
12259.847 1
12260.373 2
12260.899 2
12261.425 1
12261.951 4
12262.477 3
12263.003 3
12263.530 1
12264.056 1
12264.582 0
12265.108 4
12265.634 3
12266.160 1
12266.686 4
12267.212 8
12267.739 6
12268.265 8
12268.791 5
12269.317 8
12269.843 5
12270.370 3
12270.896 2
12271.422 4
12271.948 5
12272.475 2
12273.001 5
12273.527 5
12274.054 4
12274.580 4
12275.106 3
12275.633 3
12276.159 1
12276.685 2
12277.212 9
12277.738 8
12278.264 14
12278.791 8
12279.317 5
12279.844 1
12280.370 4
12280.897 3
12281.423 3
12281.950 2
12282.476 2
12283.003 4
12283.529 7
12284.056 5
12284.582 6
12285.109 5
12285.635 11
12286.162 6
12286.688 11
12287.215 6
12287.742 2
12288.268 2
12288.795 3
12289.321 3
12289.848 3
12290.375 4
12290.901 3
12291.428 4
12291.955 4
12292.481 4
12293.008 7
12293.535 5
12294.062 4
12294.588 3
12295.115 1
12295.642 2
12296.169 3
12296.696 0
12297.222 0
12297.749 0
12298.276 6
12298.803 7
12299.330 1
12299.857 2
12300.383 1
12300.910 3
12301.437 4
12301.964 4
12302.491 2
12303.018 6
12303.545 0
12304.072 3
12304.599 2
12305.126 2
12305.653 4
12306.180 2
12306.707 2
12307.234 1
12307.761 6
12308.288 4
12308.815 2
12309.342 1
12309.869 1
12310.396 2
12310.923 2
12311.450 3
12311.977 1
12312.505 1
12313.032 2
12313.559 8
12314.086 8
12314.613 1
12315.140 3
12315.668 9
12316.195 6
12316.722 4
12317.249 1
12317.777 1
12318.304 3
12318.831 3
12319.358 1
12319.886 3
12320.413 3
12320.940 2
12321.468 2
12321.995 4
12322.522 7
12323.050 9
12323.577 7
12324.104 7
12324.632 1
12325.159 1
12325.687 4
12326.214 8
12326.742 8
12327.269 4
12327.796 2
12328.324 2
12328.851 1
12329.379 1
12329.906 2
12330.434 3
12330.961 3
12331.489 5
12332.017 6
12332.544 4
12333.072 3
12333.599 2
12334.127 6
12334.654 3
12335.182 6
12335.710 12
12336.237 8
12336.765 4
12337.293 4
12337.820 2
12338.348 1
12338.876 0
12339.403 1
12339.931 2
12340.459 6
12340.987 4
12341.514 6
12342.042 5
12342.570 6
12343.098 2
12343.626 2
12344.153 2
12344.681 2
12345.209 0
12345.737 0
12346.265 2
12346.793 11
12347.320 5
12347.848 1
12348.376 3
12348.904 8
12349.432 7
12349.960 6
12350.488 3
12351.016 1
12351.544 3
12352.072 3
12352.600 6
12353.128 8
12353.656 5
12354.184 1
12354.712 2
12355.240 2
12355.768 1
12356.296 3
12356.824 2
12357.352 2
12357.880 1
12358.409 1
12358.937 5
12359.465 6
12359.993 1
12360.521 2
12361.049 4
12361.578 5
12362.106 5
12362.634 0
12363.162 0
12363.690 3
12364.219 6
12364.747 5
12365.275 4
12365.803 1
12366.332 4
12366.860 4
12367.388 3
12367.917 3
12368.445 2
12368.973 7
12369.502 5
12370.030 1
12370.558 3
12371.087 2
12371.615 0
12372.144 10
12372.672 2
12373.201 3
12373.729 0
12374.257 0
12374.786 1
12375.314 2
12375.843 5
12376.371 5
12376.900 5
12377.428 7
12377.957 4
12378.486 6
12379.014 6
12379.543 3
12380.071 9
12380.600 9
12381.128 6
12381.657 5
12382.186 1
12382.714 1
12383.243 0
12383.772 1
12384.300 4
12384.829 3
12385.358 3
12385.886 2
12386.415 9
12386.944 4
12387.473 3
12388.001 1
12388.530 1
12389.059 0
12389.588 1
12390.116 5
12390.645 6
12391.174 3
12391.703 3
12392.232 8
12392.761 8
12393.289 2
12393.818 3
12394.347 4
12394.876 2
12395.405 2
12395.934 3
12396.463 10
12396.992 13
12397.521 8
12398.050 7
12398.579 4
12399.108 5
12399.637 8
12400.166 3
12400.695 1
12401.224 1
12401.753 1
12402.282 3
12402.811 2
12403.340 0
12403.869 2
12404.398 4
12404.927 6
12405.456 3
12405.986 7
12406.515 7
12407.044 1
12407.573 2
12408.102 4
12408.631 5
12409.161 3
12409.690 6
12410.219 8
12410.748 2
12411.278 1
12411.807 4
12412.336 3
12412.865 1
12413.395 2
12413.924 1
12414.453 1
12414.983 4
12415.512 3
12416.041 1
12416.571 1
12417.100 2
12417.629 0
12418.159 3
12418.688 1
12419.218 3
12419.747 2
12420.277 3
12420.806 0
12421.336 10
12421.865 8
12422.394 9
12422.924 8
12423.453 3
12423.983 3
12424.513 1
12425.042 1
12425.572 0
12426.101 4
12426.631 3
12427.160 2
12427.690 0
12428.220 4
12428.749 6
12429.279 2
12429.808 6
12430.338 6
12430.868 3
12431.397 2
12431.927 2
12432.457 1
12432.987 0
12433.516 0
12434.046 0
12434.576 3
12435.106 5
12435.635 4
12436.165 3
12436.695 3
12437.225 4
12437.755 4
12438.284 1
12438.814 2
12439.344 6
12439.874 4
12440.404 4
12440.934 4
12441.464 0
12441.993 1
12442.523 4
12443.053 4
12443.583 2
12444.113 2
12444.643 2
12445.173 4
12445.703 2
12446.233 6
12446.763 7
12447.293 6
12447.823 5
12448.353 2
12448.883 1
12449.413 2
12449.943 2
12450.474 1
12451.004 3
12451.534 6
12452.064 4
12452.594 8
12453.124 3
12453.654 1
12454.184 2
12454.715 4
12455.245 4
12455.775 2
12456.305 1
12456.835 0
12457.366 2
12457.896 3
12458.426 2
12458.956 0
12459.487 0
12460.017 1
12460.547 3
12461.078 1
12461.608 5
12462.138 3
12462.669 3
12463.199 3
12463.729 5
12464.260 1
12464.790 2
12465.321 5
12465.851 7
12466.381 2
12466.912 1
12467.442 5
12467.973 2
12468.503 9
12469.034 7
12469.564 4
12470.095 2
12470.625 2
12471.156 1
12471.686 1
12472.217 5
12472.747 3
12473.278 1
12473.809 4
12474.339 5
12474.870 5
12475.400 3
12475.931 1
12476.462 0
12476.992 0
12477.523 1
12478.054 4
12478.584 5
12479.115 4
12479.646 4
12480.176 1
12480.707 5
12481.238 2
12481.769 0
12482.299 0
12482.830 0
12483.361 3
12483.892 6
12484.423 4
12484.953 8
12485.484 6
12486.015 6
12486.546 6
12487.077 7
12487.608 6
12488.139 4
12488.670 1
12489.200 1
12489.731 0
12490.262 4
12490.793 12
12491.324 10
12491.855 6
12492.386 4
12492.917 3
12493.448 2
12493.979 2
12494.510 0
12495.041 1
12495.572 2
12496.103 3
12496.634 6
12497.166 6
12497.697 3
12498.228 2
12498.759 5
12499.290 3
12499.821 5
12500.352 9
12500.883 5
12501.415 5
12501.946 4
12502.477 3
12503.008 4
12503.539 4
12504.071 2
12504.602 11
12505.133 8
12505.664 3
12506.196 4
12506.727 1
12507.258 2
12507.790 6
12508.321 6
12508.852 6
12509.384 6
12509.915 5
12510.446 1
12510.978 2
12511.509 5
12512.040 2
12512.572 0
12513.103 4
12513.635 9
12514.166 9
12514.698 6
12515.229 5
12515.761 10
12516.292 10
12516.824 7
12517.355 5
12517.887 4
12518.418 5
12518.950 1
12519.481 2
12520.013 0
12520.544 2
12521.076 8
12521.608 6
12522.139 2
12522.671 2
12523.202 1
12523.734 1
12524.266 0
12524.797 2
12525.329 2
12525.861 5
12526.392 5
12526.924 4
12527.456 1
12527.988 0
12528.519 10
12529.051 9
12529.583 11
12530.115 9
12530.647 5
12531.178 1
12531.710 5
12532.242 3
12532.774 3
12533.306 1
12533.838 1
12534.369 3
12534.901 1
12535.433 4
12535.965 4
12536.497 4
12537.029 4
12537.561 2
12538.093 4
12538.625 4
12539.157 9
12539.689 7
12540.221 4
12540.753 0
12541.285 4
12541.817 2
12542.349 2
12542.881 6
12543.413 3
12543.945 6
12544.477 6
12545.009 4
12545.541 9
12546.074 5
12546.606 12
12547.138 9
12547.670 6
12548.202 4
12548.734 3
12549.267 4
12549.799 5
12550.331 6
12550.863 8
12551.395 4
12551.928 7
12552.460 8
12552.992 5
12553.524 6
12554.057 6
12554.589 9
12555.121 5
12555.654 4
12556.186 2
12556.718 4
12557.251 3
12557.783 4
12558.316 5
12558.848 8
12559.380 10
12559.913 21
12560.445 13
12560.978 10
12561.510 9
12562.043 5
12562.575 6
12563.107 4
12563.640 4
12564.172 5
12564.705 7
12565.238 7
12565.770 5
12566.303 3
12566.835 3
12567.368 3
12567.900 4
12568.433 8
12568.966 8
12569.498 5
12570.031 16
12570.563 17
12571.096 16
12571.629 11
12572.161 4
12572.694 5
12573.227 1
12573.760 3
12574.292 4
12574.825 12
12575.358 12
12575.891 3
12576.423 4
12576.956 2
12577.489 1
12578.022 4
12578.555 10
12579.087 7
12579.620 8
12580.153 6
12580.686 12
12581.219 9
12581.752 3
12582.285 1
12582.817 2
12583.350 6
12583.883 10
12584.416 9
12584.949 3
12585.482 1
12586.015 1
12586.548 0
12587.081 2
12587.614 0
12588.147 0
12588.680 4
12589.213 6
12589.746 3
12590.279 5
12590.812 8
12591.345 14
12591.879 12
12592.412 7
12592.945 3
12593.478 2
12594.011 1
12594.544 4
12595.077 6
12595.611 8
12596.144 7
12596.677 3
12597.210 8
12597.743 10
12598.277 9
12598.810 8
12599.343 6
12599.876 10
12600.410 9
12600.943 4
12601.476 3
12602.010 0
12602.543 3
12603.076 0
12603.610 0
12604.143 2
12604.676 3
12605.210 2
12605.743 1
12606.276 3
12606.810 14
12607.343 13
12607.877 6
12608.410 5
12608.944 2
12609.477 2
12610.011 1
12610.544 3
12611.078 4
12611.611 5
12612.145 3
12612.678 2
12613.212 2
12613.745 1
12614.279 0
12614.812 3
12615.346 1
12615.880 1
12616.413 6
12616.947 4
12617.481 2
12618.014 3
12618.548 10
12619.081 7
12619.615 4
12620.149 2
12620.683 3
12621.216 1
12621.750 1
12622.284 5
12622.818 9
12623.351 9
12623.885 7
12624.419 5
12624.953 2
12625.486 5
12626.020 7
12626.554 3
12627.088 5
12627.622 5
12628.156 2
12628.690 2
12629.223 1
12629.757 2
12630.291 1
12630.825 6
12631.359 6
12631.893 5
12632.427 4
12632.961 2
12633.495 3
12634.029 3
12634.563 3
12635.097 2
12635.631 1
12636.165 3
12636.699 2
12637.233 3
12637.767 4
12638.301 4
12638.835 5
12639.369 1
12639.904 1
12640.438 6
12640.972 6
12641.506 1
12642.040 1
12642.574 1
12643.109 2
12643.643 3
12644.177 3
12644.711 1
12645.245 0
12645.780 0
12646.314 3
12646.848 3
12647.382 4
12647.917 1
12648.451 5
12648.985 4
12649.520 2
12650.054 3
12650.588 2
12651.123 1
12651.657 2
12652.191 3
12652.726 5
12653.260 4
12653.795 1
12654.329 1
12654.863 4
12655.398 2
12655.932 3
12656.467 1
12657.001 2
12657.536 1
12658.070 1
12658.605 0
12659.139 1
12659.674 0
12660.208 1
12660.743 2
12661.278 2
12661.812 7
12662.347 4
12662.881 2
12663.416 6
12663.951 5
12664.485 4
12665.020 2
12665.554 2
12666.089 2
12666.624 3
12667.159 6
12667.693 2
12668.228 3
12668.763 1
12669.297 0
12669.832 3
12670.367 1
12670.902 0
12671.436 1
12671.971 1
12672.506 5
12673.041 5
12673.576 3
12674.111 3
12674.645 1
12675.180 5
12675.715 5
12676.250 5
12676.785 2
12677.320 1
12677.855 5
12678.390 2
12678.925 3
12679.460 5
12679.995 7
12680.529 4
12681.064 3
12681.599 6
12682.134 4
12682.670 3
12683.205 4
12683.740 2
12684.275 5
12684.810 2
12685.345 1
12685.880 1
12686.415 3
12686.950 1
12687.485 5
12688.020 6
12688.555 2
12689.091 2
12689.626 2
12690.161 1
12690.696 0
12691.231 7
12691.767 4
12692.302 2
12692.837 2
12693.372 2
12693.908 1
12694.443 0
12694.978 3
12695.513 2
12696.049 1
12696.584 0
12697.119 2
12697.655 3
12698.190 1
12698.725 2
12699.261 1
12699.796 0
12700.332 1
12700.867 0
12701.402 2
12701.938 1
12702.473 1
12703.009 1
12703.544 2
12704.080 3
12704.615 0
12705.151 0
12705.686 0
12706.222 1
12706.757 1
12707.293 1
12707.828 1
12708.364 3
12708.899 0
12709.435 3
12709.971 2
12710.506 2
12711.042 1
12711.577 0
12712.113 0
12712.649 1
12713.184 0
12713.720 1
12714.256 1
12714.791 1
12715.327 3
12715.863 2
12716.399 1
12716.934 6
12717.470 6
12718.006 7
12718.542 5
12719.077 2
12719.613 5
12720.149 2
12720.685 2
12721.221 2
12721.757 5
12722.292 6
12722.828 6
12723.364 4
12723.900 0
12724.436 1
12724.972 2
12725.508 4
12726.044 1
12726.580 3
12727.116 1
12727.652 1
12728.188 3
12728.724 3
12729.260 2
12729.796 2
12730.332 2
12730.868 4
12731.404 4
12731.940 9
12732.476 8
12733.012 7
12733.548 4
12734.084 8
12734.620 11
12735.156 4
12735.693 5
12736.229 4
12736.765 5
12737.301 5
12737.837 3
12738.373 3
12738.910 2
12739.446 3
12739.982 0
12740.518 1
12741.055 0
12741.591 5
12742.127 4
12742.663 2
12743.200 2
12743.736 5
12744.272 2
12744.809 5
12745.345 5
12745.881 0
12746.418 5
12746.954 10
12747.491 10
12748.027 6
12748.563 6
12749.100 6
12749.636 5
12750.173 6
12750.709 6
12751.246 2
12751.782 4
12752.319 1
12752.855 2
12753.392 1
12753.928 3
12754.465 1
12755.001 0
12755.538 1
12756.074 2
12756.611 0
12757.147 3
12757.684 3
12758.221 2
12758.757 1
12759.294 2
12759.831 0
12760.367 0
12760.904 3
12761.441 7
12761.977 6
12762.514 10
12763.051 7
12763.587 3
12764.124 5
12764.661 2
12765.198 7
12765.735 7
12766.271 3
12766.808 2
12767.345 0
12767.882 2
12768.419 1
12768.955 3
12769.492 2
12770.029 0
12770.566 2
12771.103 3
12771.640 7
12772.177 4
12772.714 4
12773.251 6
12773.787 6
12774.324 10
12774.861 5
12775.398 6
12775.935 2
12776.472 0
12777.009 0
12777.546 4
12778.083 2
12778.621 4
12779.158 8
12779.695 6
12780.232 9
12780.769 6
12781.306 5
12781.843 1
12782.380 3
12782.917 0
12783.454 2
12783.992 2
12784.529 2
12785.066 4
12785.603 3
12786.140 3
12786.678 2
12787.215 0
12787.752 0
12788.289 2
12788.827 2
12789.364 2
12789.901 1
12790.438 2
12790.976 3
12791.513 2
12792.050 4
12792.588 1
12793.125 1
12793.662 3
12794.200 1
12794.737 0
12795.275 1
12795.812 1
12796.349 1
12796.887 2
12797.424 4
12797.962 10
12798.499 5
12799.037 5
12799.574 4
12800.112 2
12800.649 2
12801.187 0
12801.724 2
12802.262 3
12802.799 9
12803.337 6
12803.874 3
12804.412 3
12804.950 1
12805.487 1
12806.025 2
12806.562 5
12807.100 2
12807.638 1
12808.175 1
12808.713 1
12809.251 4
12809.789 0
12810.326 2
12810.864 1
12811.402 1
12811.939 0
12812.477 3
12813.015 5
12813.553 9
12814.091 3
12814.628 1
12815.166 3
12815.704 5
12816.242 6
12816.780 6
12817.318 6
12817.855 4
12818.393 4
12818.931 11
12819.469 9
12820.007 9
12820.545 6
12821.083 5
12821.621 5
12822.159 4
12822.697 6
12823.235 9
12823.773 9
12824.311 3
12824.849 3
12825.387 3
12825.925 1
12826.463 5
12827.001 10
12827.539 7
12828.077 7
12828.615 7
12829.153 8
12829.691 6
12830.230 7
12830.768 9
12831.306 6
12831.844 7
12832.382 6
12832.920 13
12833.459 16
12833.997 20
12834.535 10
12835.073 7
12835.612 8
12836.150 7
12836.688 8
12837.226 6
12837.765 6
12838.303 11
12838.841 5
12839.380 4
12839.918 9
12840.456 11
12840.995 9
12841.533 10
12842.071 4
12842.610 6
12843.148 9
12843.687 4
12844.225 2
12844.763 7
12845.302 12
12845.840 8
12846.379 3
12846.917 4
12847.456 2
12847.994 4
12848.533 6
12849.071 7
12849.610 4
12850.148 8
12850.687 5
12851.226 9
12851.764 3
12852.303 6
12852.841 5
12853.380 9
12853.919 9
12854.457 11
12854.996 9
12855.535 4
12856.073 8
12856.612 13
12857.151 13
12857.689 8
12858.228 6
12858.767 8
12859.306 9
12859.844 22
12860.383 27
12860.922 14
12861.461 8
12861.999 7
12862.538 4
12863.077 7
12863.616 10
12864.155 11
12864.694 11
12865.233 11
12865.771 11
12866.310 8
12866.849 7
12867.388 9
12867.927 11
12868.466 14
12869.005 9
12869.544 10
12870.083 5
12870.622 5
12871.161 7
12871.700 6
12872.239 8
12872.778 6
12873.317 4
12873.856 2
12874.395 7
12874.934 13
12875.473 9
12876.012 8
12876.551 11
12877.090 8
12877.630 3
12878.169 3
12878.708 6
12879.247 2
12879.786 2
12880.325 3
12880.865 2
12881.404 7
12881.943 6
12882.482 4
12883.021 1
12883.561 0
12884.100 2
12884.639 10
12885.179 8
12885.718 10
12886.257 4
12886.797 0
12887.336 2
12887.875 1
12888.415 3
12888.954 1
12889.493 0
12890.033 2
12890.572 5
12891.111 2
12891.651 1
12892.190 3
12892.730 4
12893.269 3
12893.809 1
12894.348 4
12894.888 8
12895.427 5
12895.967 3
12896.506 4
12897.046 2
12897.585 1
12898.125 1
12898.664 4
12899.204 7
12899.744 5
12900.283 1
12900.823 0
12901.362 0
12901.902 3
12902.442 1
12902.981 2
12903.521 4
12904.061 1
12904.600 4
12905.140 3
12905.680 1
12906.220 1
12906.759 3
12907.299 0
12907.839 0
12908.379 3
12908.918 4
12909.458 2
12909.998 1
12910.538 1
12911.078 4
12911.617 1
12912.157 0
12912.697 1
12913.237 4
12913.777 2
12914.317 4
12914.857 7
12915.397 4
12915.937 3
12916.477 2
12917.017 5
12917.556 4
12918.096 2
12918.636 4
12919.176 3
12919.716 4
12920.256 4
12920.797 5
12921.337 4
12921.877 4
12922.417 4
12922.957 4
12923.497 1
12924.037 5
12924.577 4
12925.117 5
12925.657 2
12926.197 4
12926.738 6
12927.278 4
12927.818 5
12928.358 7
12928.898 4
12929.439 4
12929.979 2
12930.519 4
12931.059 7
12931.600 2
12932.140 0
12932.680 2
12933.220 0
12933.761 0
12934.301 0
12934.841 0
12935.382 0
12935.922 6
12936.462 10
12937.003 5
12937.543 2
12938.084 1
12938.624 1
12939.164 0
12939.705 2
12940.245 4
12940.786 2
12941.326 1
12941.867 5
12942.407 2
12942.948 0
12943.488 3
12944.029 4
12944.569 6
12945.110 4
12945.650 1
12946.191 4
12946.731 5
12947.272 2
12947.813 1
12948.353 1
12948.894 2
12949.434 1
12949.975 4
12950.516 6
12951.056 4
12951.597 1
12952.138 0
12952.679 2
12953.219 0
12953.760 4
12954.301 3
12954.841 5
12955.382 4
12955.923 3
12956.464 2
12957.005 1
12957.545 1
12958.086 2
12958.627 1
12959.168 4
12959.709 0
12960.250 0
12960.790 3
12961.331 2
12961.872 1
12962.413 1
12962.954 1
12963.495 0
12964.036 0
12964.577 0
12965.118 2
12965.659 2
12966.200 7
12966.741 4
12967.282 1
12967.823 0
12968.364 3
12968.905 3
12969.446 1
12969.987 2
12970.528 1
12971.069 1
12971.610 0
12972.151 1
12972.692 4
12973.234 5
12973.775 6
12974.316 3
12974.857 2
12975.398 2
12975.939 2
12976.481 5
12977.022 8
12977.563 5
12978.104 0
12978.645 0
12979.187 2
12979.728 1
12980.269 1
12980.811 2
12981.352 4
12981.893 4
12982.435 9
12982.976 6
12983.517 1
12984.059 3
12984.600 3
12985.141 2
12985.683 0
12986.224 8
12986.766 6
12987.307 4
12987.848 2
12988.390 5
12988.931 8
12989.473 13
12990.014 7
12990.556 4
12991.097 2
12991.639 1
12992.180 0
12992.722 1
12993.263 0
12993.805 1
12994.347 0
12994.888 1
12995.430 2
12995.971 4
12996.513 7
12997.055 3
12997.596 1
12998.138 8
12998.679 10
12999.221 4
12999.763 3
13000.305 2
13000.846 4
13001.388 2
13001.930 0
13002.471 1
13003.013 2
13003.555 3
13004.097 4
13004.639 10
13005.180 5
13005.722 2
13006.264 2
13006.806 2
13007.348 3
13007.890 6
13008.431 3
13008.973 6
13009.515 5
13010.057 5
13010.599 5
13011.141 0
13011.683 3
13012.225 0
13012.767 1
13013.309 0
13013.851 3
13014.393 3
13014.935 5
13015.477 5
13016.019 5
13016.561 4
13017.103 6
13017.645 7
13018.187 6
13018.729 3
13019.271 3
13019.813 5
13020.355 7
13020.897 1
13021.440 3
13021.982 6
13022.524 5
13023.066 4
13023.608 6
13024.150 4
13024.693 2
13025.235 6
13025.777 5
13026.319 3
13026.862 2
13027.404 2
13027.946 2
13028.488 5
13029.031 3
13029.573 2
13030.115 4
13030.658 5
13031.200 3
13031.742 2
13032.285 2
13032.827 2
13033.369 3
13033.912 6
13034.454 4
13034.997 5
13035.539 2
13036.082 4
13036.624 5
13037.167 5
13037.709 2
13038.251 5
13038.794 7
13039.336 9
13039.879 10
13040.422 7
13040.964 7
13041.507 7
13042.049 3
13042.592 3
13043.134 4
13043.677 4
13044.220 1
13044.762 4
13045.305 5
13045.848 4
13046.390 4
13046.933 7
13047.476 2
13048.018 1
13048.561 0
13049.104 2
13049.646 4
13050.189 0
13050.732 5
13051.275 6
13051.817 5
13052.360 4
13052.903 3
13053.446 5
13053.989 11
13054.531 10
13055.074 3
13055.617 3
13056.160 5
13056.703 9
13057.246 6
13057.789 6
13058.332 7
13058.874 6
13059.417 4
13059.960 4
13060.503 8
13061.046 10
13061.589 5
13062.132 7
13062.675 6
13063.218 1
13063.761 0
13064.304 7
13064.847 3
13065.390 4
13065.933 3
13066.477 0
13067.020 1
13067.563 4
13068.106 1
13068.649 5
13069.192 3
13069.735 4
13070.278 0
13070.822 1
13071.365 6
13071.908 3
13072.451 7
13072.994 3
13073.538 3
13074.081 6
13074.624 4
13075.167 3
13075.711 1
13076.254 5
13076.797 10
13077.340 3
13077.884 4
13078.427 2
13078.970 0
13079.514 1
13080.057 1
13080.601 4
13081.144 3
13081.687 1
13082.231 3
13082.774 3
13083.318 1
13083.861 4
13084.404 3
13084.948 4
13085.491 9
13086.035 5
13086.578 2
13087.122 2
13087.665 2
13088.209 4
13088.752 4
13089.296 6
13089.840 6
13090.383 4
13090.927 3
13091.470 3
13092.014 2
13092.558 5
13093.101 6
13093.645 3
13094.188 1
13094.732 4
13095.276 1
13095.820 3
13096.363 1
13096.907 5
13097.451 3
13097.994 2
13098.538 2
13099.082 1
13099.626 2
13100.169 8
13100.713 11
13101.257 6
13101.801 3
13102.345 1
13102.888 7
13103.432 7
13103.976 7
13104.520 4
13105.064 2
13105.608 0
13106.152 0
13106.696 1
13107.240 8
13107.784 2
13108.327 0
13108.871 2
13109.415 7
13109.959 5
13110.503 3
13111.047 3
13111.591 5
13112.135 4
13112.679 3
13113.224 0
13113.768 0
13114.312 0
13114.856 0
13115.400 2
13115.944 0
13116.488 3
13117.032 8
13117.576 7
13118.120 4
13118.665 8
13119.209 6
13119.753 2
13120.297 4
13120.841 2
13121.386 2
13121.930 8
13122.474 8
13123.018 6
13123.563 5
13124.107 3
13124.651 5
13125.196 2
13125.740 3
13126.284 5
13126.828 7
13127.373 8
13127.917 8
13128.462 7
13129.006 5
13129.550 6
13130.095 4
13130.639 3
13131.184 2
13131.728 3
13132.272 7
13132.817 5
13133.361 3
13133.906 3
13134.450 3
13134.995 2
13135.539 2
13136.084 5
13136.628 3
13137.173 2
13137.718 6
13138.262 2
13138.807 0
13139.351 2
13139.896 3
13140.441 2
13140.985 1
13141.530 2
13142.074 6
13142.619 2
13143.164 3
13143.708 8
13144.253 3
13144.798 5
13145.343 5
13145.887 6
13146.432 9
13146.977 10
13147.522 2
13148.066 5
13148.611 8
13149.156 6
13149.701 11
13150.246 7
13150.790 7
13151.335 8
13151.880 5
13152.425 2
13152.970 1
13153.515 3
13154.060 2
13154.605 6
13155.149 7
13155.694 5
13156.239 1
13156.784 3
13157.329 5
13157.874 6
13158.419 4
13158.964 2
13159.509 10
13160.054 8
13160.599 4
13161.144 7
13161.689 3
13162.234 2
13162.780 0
13163.325 3
13163.870 3
13164.415 1
13164.960 3
13165.505 3
13166.050 1
13166.595 2
13167.141 5
13167.686 7
13168.231 1
13168.776 2
13169.321 1
13169.867 0
13170.412 1
13170.957 4
13171.502 2
13172.048 1
13172.593 4
13173.138 3
13173.684 4
13174.229 4
13174.774 2
13175.320 6
13175.865 2
13176.410 2
13176.956 5
13177.501 9
13178.046 9
13178.592 6
13179.137 4
13179.683 3
13180.228 4
13180.774 6
13181.319 8
13181.865 4
13182.410 9
13182.955 9
13183.501 5
13184.047 7
13184.592 5
13185.138 7
13185.683 7
13186.229 8
13186.774 12
13187.320 9
13187.865 7
13188.411 5
13188.957 8
13189.502 2
13190.048 2
13190.594 6
13191.139 3
13191.685 1
13192.231 0
13192.776 1
13193.322 6
13193.868 8
13194.414 6
13194.959 1
13195.505 1
13196.051 2
13196.597 8
13197.142 10
13197.688 7
13198.234 3
13198.780 4
13199.326 5
13199.872 2
13200.417 3
13200.963 12
13201.509 12
13202.055 6
13202.601 8
13203.147 15
13203.693 12
13204.239 8
13204.785 6
13205.331 2
13205.877 5
13206.423 1
13206.969 0
13207.515 2
13208.061 2
13208.607 1
13209.153 6
13209.699 2
13210.245 6
13210.791 3
13211.337 2
13211.883 2
13212.429 1
13212.975 5
13213.522 5
13214.068 3
13214.614 4
13215.160 2
13215.706 4
13216.252 2
13216.799 1
13217.345 5
13217.891 6
13218.437 8
13218.983 2
13219.530 3
13220.076 4
13220.622 11
13221.169 10
13221.715 13
13222.261 9
13222.808 6
13223.354 3
13223.900 0
13224.447 2
13224.993 0
13225.539 7
13226.086 5
13226.632 2
13227.179 1
13227.725 1
13228.271 1
13228.818 2
13229.364 3
13229.911 1
13230.457 0
13231.004 1
13231.550 3
13232.097 3
13232.643 1
13233.190 1
13233.736 2
13234.283 4
13234.830 2
13235.376 1
13235.923 0
13236.469 4
13237.016 4
13237.563 4
13238.109 1
13238.656 2
13239.203 4
13239.749 0
13240.296 1
13240.843 4
13241.389 1
13241.936 4
13242.483 0
13243.030 1
13243.576 2
13244.123 2
13244.670 1
13245.217 1
13245.763 1
13246.310 1
13246.857 0
13247.404 0
13247.951 0
13248.498 2
13249.044 5
13249.591 6
13250.138 4
13250.685 3
13251.232 2
13251.779 4
13252.326 2
13252.873 1
13253.420 1
13253.967 1
13254.514 4
13255.061 1
13255.608 2
13256.155 4
13256.702 3
13257.249 1
13257.796 3
13258.343 3
13258.890 1
13259.437 4
13259.984 3
13260.531 3
13261.078 5
13261.626 1
13262.173 0
13262.720 3
13263.267 1
13263.814 1
13264.361 0
13264.909 2
13265.456 5
13266.003 2
13266.550 1
13267.097 1
13267.645 3
13268.192 2
13268.739 1
13269.287 1
13269.834 0
13270.381 1
13270.929 2
13271.476 2
13272.023 2
13272.571 3
13273.118 2
13273.665 4
13274.213 3
13274.760 4
13275.307 7
13275.855 7
13276.402 6
13276.950 8
13277.497 6
13278.045 7
13278.592 5
13279.140 4
13279.687 8
13280.235 6
13280.782 10
13281.330 7
13281.877 4
13282.425 3
13282.972 3
13283.520 3
13284.068 6
13284.615 4
13285.163 6
13285.710 5
13286.258 3
13286.806 3
13287.353 2
13287.901 2
13288.449 5
13288.996 6
13289.544 10
13290.092 7
13290.640 6
13291.187 3
13291.735 1
13292.283 4
13292.831 9
13293.378 9
13293.926 4
13294.474 2
13295.022 1
13295.570 4
13296.118 1
13296.665 3
13297.213 7
13297.761 2
13298.309 1
13298.857 2
13299.405 1
13299.953 5
13300.501 9
13301.049 3
13301.597 2
13302.145 4
13302.693 0
13303.241 1
13303.789 1
13304.337 3
13304.885 5
13305.433 5
13305.981 9
13306.529 8
13307.077 6
13307.625 2
13308.173 5
13308.721 5
13309.269 5
13309.817 12
13310.365 12
13310.914 8
13311.462 3
13312.010 0
13312.558 1
13313.106 2
13313.654 1
13314.203 2
13314.751 2
13315.299 5
13315.847 4
13316.396 1
13316.944 2
13317.492 3
13318.041 4
13318.589 4
13319.137 3
13319.685 6
13320.234 2
13320.782 0
13321.331 8
13321.879 8
13322.427 7
13322.976 4
13323.524 2
13324.073 2
13324.621 7
13325.169 4
13325.718 1
13326.266 2
13326.815 6
13327.363 3
13327.912 3
13328.460 5
13329.009 3
13329.557 7
13330.106 12
13330.654 6
13331.203 6
13331.752 2
13332.300 1
13332.849 2
13333.397 1
13333.946 2
13334.495 3
13335.043 1
13335.592 2
13336.141 0
13336.689 0
13337.238 2
13337.787 4
13338.335 3
13338.884 2
13339.433 5
13339.982 6
13340.530 7
13341.079 7
13341.628 7
13342.177 2
13342.725 1
13343.274 0
13343.823 1
13344.372 5
13344.921 5
13345.470 6
13346.019 6
13346.567 8
13347.116 9
13347.665 5
13348.214 5
13348.763 7
13349.312 5
13349.861 10
13350.410 9
13350.959 3
13351.508 2
13352.057 5
13352.606 5
13353.155 6
13353.704 6
13354.253 4
13354.802 1
13355.351 0
13355.900 5
13356.449 13
13356.998 4
13357.547 4
13358.097 7
13358.646 12
13359.195 12
13359.744 6
13360.293 4
13360.842 4
13361.392 3
13361.941 4
13362.490 4
13363.039 2
13363.588 0
13364.138 3
13364.687 0
13365.236 2
13365.785 3
13366.335 4
13366.884 4
13367.433 2
13367.983 2
13368.532 2
13369.081 3
13369.631 5
13370.180 5
13370.730 5
13371.279 3
13371.828 5
13372.378 11
13372.927 3
13373.477 5
13374.026 2
13374.576 3
13375.125 5
13375.674 2
13376.224 3
13376.773 2
13377.323 4
13377.873 2
13378.422 5
13378.972 1
13379.521 2
13380.071 0
13380.620 1
13381.170 1
13381.720 0
13382.269 3
13382.819 0
13383.368 0
13383.918 1
13384.468 1
13385.017 6
13385.567 2
13386.117 1
13386.667 2
13387.216 5
13387.766 7
13388.316 3
13388.865 2
13389.415 2
13389.965 7
13390.515 16
13391.065 15
13391.614 12
13392.164 6
13392.714 6
13393.264 4
13393.814 2
13394.364 5
13394.914 9
13395.463 4
13396.013 2
13396.563 0
13397.113 6
13397.663 7
13398.213 2
13398.763 4
13399.313 3
13399.863 7
13400.413 5
13400.963 5
13401.513 4
13402.063 7
13402.613 10
13403.163 7
13403.713 5
13404.263 2
13404.813 2
13405.363 3
13405.913 4
13406.464 8
13407.014 4
13407.564 4
13408.114 11
13408.664 3
13409.214 4
13409.765 7
13410.315 3
13410.865 4
13411.415 6
13411.965 9
13412.516 12
13413.066 9
13413.616 6
13414.166 4
13414.717 2
13415.267 0
13415.817 2
13416.368 4
13416.918 2
13417.468 3
13418.019 3
13418.569 2
13419.119 4
13419.670 2
13420.220 2
13420.771 0
13421.321 0
13421.871 1
13422.422 9
13422.972 4
13423.523 2
13424.073 0
13424.624 0
13425.174 5
13425.725 4
13426.275 2
13426.826 1
13427.376 6
13427.927 5
13428.478 0
13429.028 2
13429.579 4
13430.129 0
13430.680 0
13431.231 0
13431.781 0
13432.332 1
13432.883 2
13433.433 2
13433.984 2
13434.535 3
13435.085 3
13435.636 3
13436.187 4
13436.737 6
13437.288 4
13437.839 3
13438.390 1
13438.941 2
13439.491 3
13440.042 5
13440.593 2
13441.144 1
13441.695 2
13442.245 3
13442.796 4
13443.347 2
13443.898 1
13444.449 1
13445.000 1
13445.551 2
13446.102 3
13446.653 9
13447.204 9
13447.755 4
13448.306 2
13448.857 2
13449.408 3
13449.959 4
13450.510 2
13451.061 4
13451.612 4
13452.163 0
13452.714 1
13453.265 0
13453.816 2
13454.367 1
13454.918 0
13455.469 1
13456.020 3
13456.572 1
13457.123 1
13457.674 4
13458.225 9
13458.776 7
13459.328 11
13459.879 7
13460.430 4
13460.981 2
13461.532 1
13462.084 6
13462.635 10
13463.186 6
13463.738 2
13464.289 2
13464.840 4
13465.392 2
13465.943 0
13466.494 2
13467.046 1
13467.597 2
13468.148 5
13468.700 4
13469.251 5
13469.803 4
13470.354 9
13470.905 6
13471.457 3
13472.008 4
13472.560 4
13473.111 3
13473.663 0
13474.214 2
13474.766 3
13475.317 2
13475.869 1
13476.420 6
13476.972 8
13477.524 13
13478.075 9
13478.627 5
13479.178 5
13479.730 0
13480.282 0
13480.833 0
13481.385 0
13481.937 1
13482.488 7
13483.040 7
13483.592 6
13484.143 2
13484.695 0
13485.247 2
13485.799 1
13486.350 1
13486.902 3
13487.454 3
13488.006 2
13488.558 3
13489.109 6
13489.661 3
13490.213 1
13490.765 1
13491.317 0
13491.869 2
13492.420 2
13492.972 3
13493.524 3
13494.076 4
13494.628 2
13495.180 2
13495.732 3
13496.284 2
13496.836 0
13497.388 0
13497.940 2
13498.492 2
13499.044 1
13499.596 0
13500.148 4
13500.700 7
13501.252 8
13501.804 2
13502.356 0
13502.908 0
13503.461 1
13504.013 1
13504.565 3
13505.117 4
13505.669 6
13506.221 4
13506.773 1
13507.326 1
13507.878 5
13508.430 4
13508.982 6
13509.534 12
13510.087 10
13510.639 9
13511.191 3
13511.743 3
13512.296 6
13512.848 4
13513.400 0
13513.953 1
13514.505 7
13515.057 3
13515.610 1
13516.162 1
13516.715 9
13517.267 12
13517.819 6
13518.372 3
13518.924 2
13519.477 2
13520.029 2
13520.581 1
13521.134 0
13521.686 0
13522.239 3
13522.791 3
13523.344 2
13523.896 4
13524.449 2
13525.002 0
13525.554 0
13526.107 5
13526.659 10
13527.212 8
13527.765 4
13528.317 2
13528.870 1
13529.422 2
13529.975 2
13530.528 0
13531.080 1
13531.633 1
13532.186 2
13532.738 2
13533.291 1
13533.844 7
13534.397 2
13534.949 5
13535.502 6
13536.055 3
13536.608 1
13537.161 5
13537.713 4
13538.266 3
13538.819 2
13539.372 7
13539.925 6
13540.478 3
13541.030 2
13541.583 3
13542.136 2
13542.689 4
13543.242 6
13543.795 3
13544.348 0
13544.901 2
13545.454 1
13546.007 1
13546.560 1
13547.113 2
13547.666 2
13548.219 1
13548.772 2
13549.325 3
13549.878 2
13550.431 3
13550.984 2
13551.537 3
13552.090 4
13552.644 5
13553.197 2
13553.750 0
13554.303 3
13554.856 3
13555.409 1
13555.962 6
13556.516 6
13557.069 6
13557.622 6
13558.175 3
13558.729 4
13559.282 2
13559.835 1
13560.388 5
13560.942 3
13561.495 5
13562.048 6
13562.602 1
13563.155 2
13563.708 9
13564.262 2
13564.815 6
13565.368 6
13565.922 3
13566.475 3
13567.029 4
13567.582 1
13568.135 5
13568.689 7
13569.242 3
13569.796 3
13570.349 6
13570.903 3
13571.456 3
13572.010 3
13572.563 0
13573.117 4
13573.670 3
13574.224 3
13574.777 8
13575.331 5
13575.885 5
13576.438 4
13576.992 4
13577.545 4
13578.099 4
13578.653 3
13579.206 4
13579.760 4
13580.314 10
13580.867 6
13581.421 5
13581.975 4
13582.529 7
13583.082 5
13583.636 4
13584.190 2
13584.744 6
13585.297 1
13585.851 3
13586.405 3
13586.959 4
13587.513 5
13588.067 3
13588.620 1
13589.174 3
13589.728 2
13590.282 2
13590.836 7
13591.390 2
13591.944 2
13592.498 5
13593.052 5
13593.606 11
13594.160 8
13594.714 4
13595.268 4
13595.821 2
13596.376 0
13596.930 1
13597.484 3
13598.038 0
13598.592 0
13599.146 1
13599.700 6
13600.254 3
13600.808 3
13601.362 3
13601.916 2
13602.470 2
13603.025 0
13603.579 3
13604.133 1
13604.687 4
13605.241 6
13605.795 5
13606.350 8
13606.904 3
13607.458 0
13608.012 4
13608.567 4
13609.121 3
13609.675 9
13610.229 7
13610.784 5
13611.338 7
13611.892 6
13612.447 11
13613.001 6
13613.555 6
13614.110 4
13614.664 2
13615.219 6
13615.773 4
13616.327 10
13616.882 12
13617.436 12
13617.991 7
13618.545 6
13619.100 4
13619.654 6
13620.209 6
13620.763 4
13621.318 3
13621.872 4
13622.427 6
13622.981 3
13623.536 3
13624.090 3
13624.645 4
13625.200 1
13625.754 0
13626.309 0
13626.864 2
13627.418 4
13627.973 5
13628.527 4
13629.082 0
13629.637 2
13630.192 7
13630.746 10
13631.301 8
13631.856 9
13632.410 13
13632.965 7
13633.520 4
13634.075 3
13634.630 0
13635.184 3
13635.739 3
13636.294 4
13636.849 5
13637.404 2
13637.959 3
13638.513 3
13639.068 7
13639.623 4
13640.178 5
13640.733 3
13641.288 8
13641.843 11
13642.398 11
13642.953 15
13643.508 10
13644.063 14
13644.618 11
13645.173 9
13645.728 9
13646.283 2
13646.838 9
13647.393 15
13647.948 16
13648.503 23
13649.058 16
13649.613 8
13650.168 10
13650.723 10
13651.279 12
13651.834 6
13652.389 8
13652.944 5
13653.499 7
13654.054 7
13654.610 6
13655.165 4
13655.720 7
13656.275 16
13656.831 11
13657.386 9
13657.941 4
13658.496 11
13659.052 10
13659.607 6
13660.162 12
13660.718 11
13661.273 4
13661.828 5
13662.384 8
13662.939 6
13663.494 6
13664.050 7
13664.605 4
13665.161 3
13665.716 4
13666.271 3
13666.827 1
13667.382 1
13667.938 9
13668.493 8
13669.049 4
13669.604 4
13670.160 4
13670.715 4
13671.271 6
13671.826 7
13672.382 13
13672.938 9
13673.493 8
13674.049 9
13674.604 4
13675.160 8
13675.716 10
13676.271 2
13676.827 1
13677.383 7
13677.938 4
13678.494 4
13679.050 6
13679.605 4
13680.161 6
13680.717 6
13681.272 13
13681.828 11
13682.384 7
13682.940 11
13683.496 11
13684.051 11
13684.607 13
13685.163 10
13685.719 14
13686.275 8
13686.831 8
13687.386 6
13687.942 8
13688.498 10
13689.054 6
13689.610 12
13690.166 18
13690.722 10
13691.278 10
13691.834 4
13692.390 2
13692.946 11
13693.502 11
13694.058 16
13694.614 18
13695.170 19
13695.726 11
13696.282 8
13696.838 8
13697.394 10
13697.950 11
13698.506 14
13699.062 12
13699.618 10
13700.174 8
13700.731 12
13701.287 20
13701.843 18
13702.399 22
13702.955 24
13703.511 19
13704.068 21
13704.624 13
13705.180 14
13705.736 22
13706.293 18
13706.849 16
13707.405 27
13707.961 26
13708.518 27
13709.074 21
13709.630 19
13710.187 21
13710.743 26
13711.299 25
13711.856 36
13712.412 38
13712.969 40
13713.525 37
13714.081 39
13714.638 42
13715.194 55
13715.751 53
13716.307 37
13716.864 40
13717.420 31
13717.977 44
13718.533 32
13719.090 30
13719.646 35
13720.203 36
13720.759 42
13721.316 41
13721.872 33
13722.429 49
13722.985 36
13723.542 31
13724.099 39
13724.655 45
13725.212 45
13725.769 37
13726.325 36
13726.882 38
13727.439 32
13727.995 32
13728.552 29
13729.109 34
13729.665 22
13730.222 21
13730.779 36
13731.336 43
13731.892 40
13732.449 37
13733.006 40
13733.563 42
13734.120 43
13734.676 44
13735.233 52
13735.790 52
13736.347 61
13736.904 54
13737.461 40
13738.018 36
13738.575 41
13739.131 42
13739.688 32
13740.245 37
13740.802 53
13741.359 63
13741.916 58
13742.473 62
13743.030 60
13743.587 71
13744.144 91
13744.701 83
13745.258 78
13745.815 81
13746.372 93
13746.930 85
13747.487 95
13748.044 94
13748.601 93
13749.158 94
13749.715 86
13750.272 82
13750.829 94
13751.387 95
13751.944 92
13752.501 84
13753.058 94
13753.615 100
13754.173 129
13754.730 138
13755.287 149
13755.844 173
13756.402 194
13756.959 201
13757.516 210
13758.073 209
13758.631 210
13759.188 200
13759.745 217
13760.303 223
13760.860 225
13761.418 246
13761.975 265
13762.532 263
13763.090 271
13763.647 238
13764.205 218
13764.762 192
13765.319 178
13765.877 192
13766.434 188
13766.992 181
13767.549 177
13768.107 149
13768.664 121
13769.222 107
13769.780 93
13770.337 105
13770.895 78
13771.452 68
13772.010 75
13772.567 77
13773.125 65
13773.683 63
13774.240 57
13774.798 38
13775.356 45
13775.913 46
13776.471 27
13777.029 35
13777.586 33
13778.144 34
13778.702 30
13779.259 32
13779.817 23
13780.375 22
13780.933 22
13781.491 26
13782.048 31
13782.606 30
13783.164 30
13783.722 30
13784.280 31
13784.837 36
13785.395 36
13785.953 19
13786.511 22
13787.069 27
13787.627 28
13788.185 21
13788.743 18
13789.301 13
13789.859 20
13790.417 12
13790.974 18
13791.532 20
13792.090 22
13792.648 23
13793.206 28
13793.765 25
13794.323 21
13794.881 20
13795.439 18
13795.997 15
13796.555 24
13797.113 19
13797.671 20
13798.229 18
13798.787 23
13799.345 26
13799.904 22
13800.462 16
13801.020 27
13801.578 16
13802.136 21
13802.695 17
13803.253 15
13803.811 16
13804.369 18
13804.927 18
13805.486 22
13806.044 16
13806.602 16
13807.161 18
13807.719 15
13808.277 14
13808.836 12
13809.394 11
13809.952 11
13810.511 13
13811.069 21
13811.627 24
13812.186 26
13812.744 19
13813.303 25
13813.861 22
13814.420 16
13814.978 11
13815.536 12
13816.095 13
13816.653 17
13817.212 23
13817.770 25
13818.329 20
13818.888 22
13819.446 20
13820.005 12
13820.563 16
13821.122 29
13821.680 28
13822.239 28
13822.798 30
13823.356 30
13823.915 31
13824.474 28
13825.032 39
13825.591 37
13826.150 24
13826.708 25
13827.267 23
13827.826 30
13828.384 29
13828.943 19
13829.502 27
13830.061 24
13830.619 24
13831.178 26
13831.737 26
13832.296 31
13832.855 43
13833.414 36
13833.972 31
13834.531 39
13835.090 27
13835.649 30
13836.208 31
13836.767 33
13837.326 31
13837.885 52
13838.444 53
13839.002 55
13839.561 63
13840.120 56
13840.679 59
13841.238 67
13841.797 74
13842.356 74
13842.915 68
13843.474 60
13844.033 47
13844.593 55
13845.152 60
13845.711 48
13846.270 47
13846.829 49
13847.388 50
13847.947 56
13848.506 53
13849.065 60
13849.625 60
13850.184 40
13850.743 41
13851.302 35
13851.861 33
13852.421 41
13852.980 58
13853.539 50
13854.098 45
13854.658 48
13855.217 33
13855.776 41
13856.335 39
13856.895 45
13857.454 43
13858.013 34
13858.573 40
13859.132 46
13859.691 55
13860.251 61
13860.810 51
13861.370 67
13861.929 88
13862.488 105
13863.048 92
13863.607 85
13864.167 86
13864.726 99
13865.286 109
13865.845 118
13866.405 97
13866.964 126
13867.524 145
13868.083 129
13868.643 128
13869.202 141
13869.762 151
13870.321 163
13870.881 179
13871.441 163
13872.000 175
13872.560 200
13873.120 226
13873.679 253
13874.239 284
13874.799 298
13875.358 317
13875.918 353
13876.478 393
13877.037 412
13877.597 448
13878.157 445
13878.717 467
13879.276 497
13879.836 538
13880.396 600
13880.956 619
13881.515 590
13882.075 592
13882.635 527
13883.195 548
13883.755 547
13884.315 533
13884.875 524
13885.434 511
13885.994 475
13886.554 424
13887.114 368
13887.674 325
13888.234 327
13888.794 302
13889.354 271
13889.914 249
13890.474 224
13891.034 168
13891.594 142
13892.154 126
13892.714 116
13893.274 96
13893.834 81
13894.394 82
13894.954 93
13895.514 80
13896.074 83
13896.634 88
13897.195 77
13897.755 58
13898.315 64
13898.875 51
13899.435 52
13899.995 51
13900.556 45
13901.116 51
13901.676 51
13902.236 40
13902.796 27
13903.357 36
13903.917 36
13904.477 35
13905.038 50
13905.598 41
13906.158 26
13906.718 20
13907.279 25
13907.839 30
13908.399 38
13908.960 41
13909.520 41
13910.081 46
13910.641 43
13911.201 30
13911.762 31
13912.322 30
13912.883 24
13913.443 28
13914.004 28
13914.564 33
13915.125 42
13915.685 34
13916.246 28
13916.806 22
13917.367 16
13917.927 27
13918.488 23
13919.048 20
13919.609 21
13920.169 19
13920.730 20
13921.291 22
13921.851 29
13922.412 22
13922.973 33
13923.533 25
13924.094 32
13924.655 28
13925.215 29
13925.776 23
13926.337 26
13926.897 36
13927.458 45
13928.019 37
13928.580 44
13929.140 51
13929.701 38
13930.262 40
13930.823 38
13931.384 37
13931.944 37
13932.505 44
13933.066 56
13933.627 48
13934.188 54
13934.749 43
13935.310 50
13935.870 48
13936.431 48
13936.992 62
13937.553 61
13938.114 63
13938.675 57
13939.236 60
13939.797 67
13940.358 67
13940.919 76
13941.480 62
13942.041 61
13942.602 56
13943.163 48
13943.724 67
13944.285 64
13944.846 54
13945.408 50
13945.969 46
13946.530 25
13947.091 19
13947.652 22
13948.213 26
13948.774 29
13949.336 25
13949.897 17
13950.458 9
13951.019 15
13951.580 10
13952.142 14
13952.703 22
13953.264 20
13953.825 12
13954.387 8
13954.948 2
13955.509 8
13956.071 14
13956.632 9
13957.193 15
13957.755 16
13958.316 18
13958.877 26
13959.439 26
13960.000 19
13960.561 19
13961.123 18
13961.684 23
13962.246 30
13962.807 23
13963.369 24
13963.930 27
13964.492 27
13965.053 18
13965.615 22
13966.176 15
13966.738 11
13967.299 13
13967.861 12
13968.422 13
13968.984 10
13969.545 20
13970.107 28
13970.669 32
13971.230 29
13971.792 26
13972.353 20
13972.915 9
13973.477 13
13974.038 10
13974.600 23
13975.162 22
13975.724 12
13976.285 8
13976.847 8
13977.409 8
13977.971 18
13978.532 15
13979.094 13
13979.656 20
13980.218 21
13980.779 9
13981.341 12
13981.903 14
13982.465 12
13983.027 8
13983.589 7
13984.151 5
13984.712 7
13985.274 8
13985.836 13
13986.398 12
13986.960 13
13987.522 11
13988.084 16
13988.646 23
13989.208 10
13989.770 12
13990.332 13
13990.894 10
13991.456 8
13992.018 9
13992.580 15
13993.142 14
13993.704 7
13994.266 7
13994.828 9
13995.390 13
13995.953 9
13996.515 3
13997.077 4
13997.639 11
13998.201 17
13998.763 15
13999.326 12
13999.888 11
14000.450 6
14001.012 7
14001.574 9
14002.137 12
14002.699 7
14003.261 10
14003.823 10
14004.386 9
14004.948 4
14005.510 4
14006.073 6
14006.635 12
14007.197 4
14007.760 4
14008.322 5
14008.884 10
14009.447 10
14010.009 10
14010.572 6
14011.134 6
14011.696 1
14012.259 6
14012.821 11
14013.384 4
14013.946 6
14014.509 7
14015.071 7
14015.634 7
14016.196 3
14016.759 12
14017.321 11
14017.884 11
14018.446 8
14019.009 5
14019.572 4
14020.134 8
14020.697 7
14021.259 9
14021.822 7
14022.385 7
14022.947 7
14023.510 11
14024.073 12
14024.635 10
14025.198 6
14025.761 8
14026.324 8
14026.886 5
14027.449 20
14028.012 18
14028.575 14
14029.137 9
14029.700 1
14030.263 9
14030.826 8
14031.389 6
14031.951 7
14032.514 3
14033.077 13
14033.640 18
14034.203 21
14034.766 17
14035.329 15
14035.892 13
14036.455 8
14037.018 8
14037.581 8
14038.143 4
14038.706 3
14039.269 5
14039.832 9
14040.395 10
14040.958 11
14041.522 14
14042.085 20
14042.648 20
14043.211 13
14043.774 9
14044.337 13
14044.900 15
14045.463 16
14046.026 18
14046.589 14
14047.152 12
14047.716 20
14048.279 22
14048.842 23
14049.405 18
14049.968 22
14050.532 19
14051.095 19
14051.658 18
14052.221 13
14052.785 12
14053.348 9
14053.911 7
14054.474 8
14055.038 13
14055.601 8
14056.164 8
14056.728 17
14057.291 22
14057.854 21
14058.418 20
14058.981 17
14059.545 16
14060.108 18
14060.671 12
14061.235 11
14061.798 17
14062.362 17
14062.925 25
14063.489 22
14064.052 13
14064.616 19
14065.179 16
14065.743 10
14066.306 13
14066.870 22
14067.433 21
14067.997 18
14068.560 22
14069.124 24
14069.688 26
14070.251 18
14070.815 25
14071.378 29
14071.942 19
14072.506 19
14073.069 19
14073.633 31
14074.197 23
14074.760 18
14075.324 17
14075.888 14
14076.452 13
14077.015 16
14077.579 15
14078.143 24
14078.707 13
14079.270 11
14079.834 14
14080.398 18
14080.962 19
14081.526 15
14082.090 20
14082.653 21
14083.217 21
14083.781 14
14084.345 14
14084.909 12
14085.473 21
14086.037 8
14086.601 22
14087.165 23
14087.729 14
14088.293 15
14088.857 18
14089.421 18
14089.985 13
14090.549 15
14091.113 15
14091.677 17
14092.241 17
14092.805 26
14093.369 33
14093.933 16
14094.497 9
14095.061 21
14095.625 19
14096.189 11
14096.754 9
14097.318 14
14097.882 15
14098.446 26
14099.010 21
14099.574 12
14100.139 10
14100.703 14
14101.267 9
14101.831 19
14102.396 16
14102.960 19
14103.524 17
14104.088 26
14104.653 25
14105.217 17
14105.781 17
14106.346 15
14106.910 14
14107.474 20
14108.039 24
14108.603 19
14109.168 20
14109.732 22
14110.296 21
14110.861 13
14111.425 7
14111.990 7
14112.554 3
14113.119 1
14113.683 2
14114.248 0
14114.812 3
14115.377 4
14115.941 9
14116.506 5
14117.070 4
14117.635 7
14118.199 13
14118.764 10
14119.329 8
14119.893 8
14120.458 5
14121.022 9
14121.587 2
14122.152 6
14122.716 7
14123.281 4
14123.846 0
14124.410 7
14124.975 8
14125.540 5
14126.105 8
14126.669 7
14127.234 11
14127.799 3
14128.364 3
14128.928 7
14129.493 7
14130.058 18
14130.623 15
14131.188 16
14131.752 14
14132.317 8
14132.882 6
14133.447 3
14134.012 6
14134.577 14
14135.142 9
14135.707 6
14136.272 12
14136.837 14
14137.402 10
14137.966 9
14138.531 9
14139.096 5
14139.661 6
14140.226 4
14140.791 5
14141.357 5
14141.922 7
14142.487 6
14143.052 8
14143.617 10
14144.182 9
14144.747 13
14145.312 16
14145.877 9
14146.442 2
14147.008 4
14147.573 8
14148.138 5
14148.703 6
14149.268 8
14149.833 8
14150.399 9
14150.964 8
14151.529 8
14152.094 3
14152.660 4
14153.225 6
14153.790 7
14154.355 3
14154.921 7
14155.486 5
14156.051 4
14156.617 5
14157.182 6
14157.747 5
14158.313 3
14158.878 5
14159.444 10
14160.009 8
14160.574 7
14161.140 6
14161.705 7
14162.271 4
14162.836 3
14163.402 3
14163.967 16
14164.533 22
14165.098 12
14165.664 8
14166.229 7
14166.795 9
14167.360 4
14167.926 0
14168.492 1
14169.057 2
14169.623 3
14170.188 9
14170.754 6
14171.320 0
14171.885 3
14172.451 6
14173.017 6
14173.582 5
14174.148 3
14174.714 3
14175.279 3
14175.845 3
14176.411 1
14176.977 2
14177.542 3
14178.108 1
14178.674 1
14179.240 1
14179.806 4
14180.371 6
14180.937 2
14181.503 1
14182.069 7
14182.635 7
14183.201 2
14183.766 2
14184.332 2
14184.898 1
14185.464 1
14186.030 3
14186.596 6
14187.162 7
14187.728 4
14188.294 6
14188.860 16
14189.426 6
14189.992 5
14190.558 2
14191.124 3
14191.690 5
14192.256 6
14192.822 6
14193.388 4
14193.954 3
14194.520 3
14195.087 2
14195.653 5
14196.219 9
14196.785 4
14197.351 3
14197.917 2
14198.483 3
14199.050 7
14199.616 9
14200.182 9
14200.748 5
14201.315 8
14201.881 9
14202.447 7
14203.013 4
14203.580 6
14204.146 3
14204.712 3
14205.279 6
14205.845 7
14206.411 4
14206.978 5
14207.544 4
14208.110 7
14208.677 5
14209.243 7
14209.809 2
14210.376 6
14210.942 3
14211.509 0
14212.075 2
14212.642 0
14213.208 1
14213.775 1
14214.341 1
14214.908 13
14215.474 9
14216.041 4
14216.607 3
14217.174 3
14217.740 1
14218.307 1
14218.873 3
14219.440 3
14220.007 2
14220.573 4
14221.140 2
14221.707 3
14222.273 2
14222.840 5
14223.407 3
14223.973 3
14224.540 4
14225.107 4
14225.673 5
14226.240 4
14226.807 4
14227.374 6
14227.940 5
14228.507 3
14229.074 5
14229.641 2
14230.208 5
14230.774 4
14231.341 3
14231.908 4
14232.475 2
14233.042 5
14233.609 9
14234.176 9
14234.742 4
14235.309 5
14235.876 9
14236.443 10
14237.010 6
14237.577 8
14238.144 6
14238.711 7
14239.278 6
14239.845 5
14240.412 4
14240.979 3
14241.546 8
14242.113 9
14242.680 5
14243.247 5
14243.814 3
14244.382 5
14244.949 6
14245.516 5
14246.083 4
14246.650 1
14247.217 7
14247.784 12
14248.352 9
14248.919 4
14249.486 8
14250.053 6
14250.620 3
14251.188 2
14251.755 9
14252.322 21
14252.889 14
14253.457 8
14254.024 11
14254.591 7
14255.159 2
14255.726 8
14256.293 8
14256.861 6
14257.428 3
14257.995 8
14258.563 5
14259.130 3
14259.697 2
14260.265 3
14260.832 3
14261.400 3
14261.967 3
14262.535 7
14263.102 3
14263.670 8
14264.237 9
14264.805 6
14265.372 8
14265.940 3
14266.507 2
14267.075 4
14267.642 9
14268.210 8
14268.777 11
14269.345 7
14269.913 5
14270.480 4
14271.048 2
14271.616 7
14272.183 7
14272.751 11
14273.319 15
14273.886 11
14274.454 6
14275.022 7
14275.589 9
14276.157 11
14276.725 13
14277.293 14
14277.860 8
14278.428 6
14278.996 3
14279.564 10
14280.131 8
14280.699 5
14281.267 2
14281.835 3
14282.403 2
14282.971 1
14283.539 2
14284.106 1
14284.674 2
14285.242 5
14285.810 4
14286.378 6
14286.946 8
14287.514 8
14288.082 2
14288.650 4
14289.218 6
14289.786 8
14290.354 9
14290.922 7
14291.490 5
14292.058 3
14292.626 2
14293.194 1
14293.762 3
14294.330 3
14294.898 3
14295.467 7
14296.035 4
14296.603 6
14297.171 7
14297.739 6
14298.307 10
14298.876 7
14299.444 9
14300.012 6
14300.580 2
14301.148 1
14301.717 3
14302.285 5
14302.853 6
14303.421 5
14303.990 3
14304.558 2
14305.126 5
14305.695 7
14306.263 13
14306.831 9
14307.400 8
14307.968 11
14308.536 9
14309.105 3
14309.673 5
14310.242 6
14310.810 3
14311.378 4
14311.947 4
14312.515 3
14313.084 1
14313.652 3
14314.221 3
14314.789 3
14315.358 2
14315.926 4
14316.495 3
14317.063 1
14317.632 1
14318.200 5
14318.769 5
14319.338 5
14319.906 9
14320.475 5
14321.044 4
14321.612 5
14322.181 5
14322.749 5
14323.318 8
14323.887 3
14324.455 2
14325.024 3
14325.593 5
14326.162 1
14326.730 2
14327.299 4
14327.868 0
14328.437 0
14329.005 4
14329.574 4
14330.143 5
14330.712 4
14331.281 2
14331.850 3
14332.418 9
14332.987 4
14333.556 1
14334.125 1
14334.694 2
14335.263 7
14335.832 7
14336.401 4
14336.970 8
14337.539 11
14338.108 13
14338.676 10
14339.245 3
14339.814 5
14340.383 1
14340.952 1
14341.522 3
14342.091 7
14342.660 5
14343.229 7
14343.798 3
14344.367 3
14344.936 3
14345.505 3
14346.074 1
14346.643 7
14347.212 7
14347.782 5
14348.351 10
14348.920 4
14349.489 4
14350.058 3
14350.628 3
14351.197 0
14351.766 9
14352.335 7
14352.905 5
14353.474 8
14354.043 7
14354.612 4
14355.182 7
14355.751 4
14356.320 1
14356.890 4
14357.459 2
14358.028 2
14358.598 2
14359.167 4
14359.737 6
14360.306 9
14360.875 11
14361.445 4
14362.014 1
14362.584 0
14363.153 1
14363.723 3
14364.292 5
14364.862 12
14365.431 11
14366.001 9
14366.570 6
14367.140 7
14367.709 13
14368.279 9
14368.848 7
14369.418 7
14369.988 3
14370.557 7
14371.127 9
14371.696 9
14372.266 4
14372.836 2
14373.405 9
14373.975 8
14374.545 12
14375.114 6
14375.684 5
14376.254 5
14376.824 4
14377.393 5
14377.963 6
14378.533 7
14379.103 10
14379.672 7
14380.242 5
14380.812 11
14381.382 6
14381.952 2
14382.522 1
14383.091 3
14383.661 3
14384.231 1
14384.801 2
14385.371 3
14385.941 7
14386.511 8
14387.081 9
14387.651 3
14388.221 5
14388.791 6
14389.361 6
14389.931 6
14390.501 6
14391.071 4
14391.641 0
14392.211 1
14392.781 3
14393.351 5
14393.921 4
14394.491 2
14395.061 2
14395.631 1
14396.201 8
14396.771 8
14397.342 2
14397.912 8
14398.482 9
14399.052 4
14399.622 2
14400.192 6
14400.763 4
14401.333 1
14401.903 3
14402.473 1
14403.044 1
14403.614 0
14404.184 2
14404.754 5
14405.325 6
14405.895 9
14406.465 5
14407.036 9
14407.606 6
14408.176 2
14408.747 4
14409.317 3
14409.888 3
14410.458 7
14411.028 7
14411.599 8
14412.169 5
14412.740 1
14413.310 3
14413.881 1
14414.451 2
14415.022 2
14415.592 3
14416.163 7
14416.733 8
14417.304 5
14417.874 4
14418.445 1
14419.015 4
14419.586 8
14420.157 6
14420.727 4
14421.298 2
14421.868 0
14422.439 4
14423.010 8
14423.580 11
14424.151 11
14424.722 5
14425.292 2
14425.863 1
14426.434 3
14427.005 7
14427.575 5
14428.146 4
14428.717 3
14429.288 9
14429.858 10
14430.429 4
14431.000 6
14431.571 6
14432.142 4
14432.712 3
14433.283 4
14433.854 4
14434.425 2
14434.996 7
14435.567 10
14436.138 9
14436.709 8
14437.280 6
14437.851 9
14438.422 12
14438.993 9
14439.563 2
14440.134 0
14440.705 0
14441.277 2
14441.848 3
14442.419 4
14442.990 3
14443.561 3
14444.132 2
14444.703 4
14445.274 3
14445.845 1
14446.416 6
14446.987 6
14447.558 6
14448.130 5
14448.701 1
14449.272 4
14449.843 5
14450.414 5
14450.985 1
14451.557 3
14452.128 5
14452.699 7
14453.270 2
14453.842 0
14454.413 2
14454.984 2
14455.556 1
14456.127 5
14456.698 2
14457.269 2
14457.841 7
14458.412 5
14458.984 3
14459.555 5
14460.126 4
14460.698 3
14461.269 5
14461.841 5
14462.412 4
14462.983 6
14463.555 6
14464.126 4
14464.698 0
14465.269 1
14465.841 2
14466.412 4
14466.984 4
14467.555 3
14468.127 5
14468.698 4
14469.270 3
14469.842 5
14470.413 7
14470.985 10
14471.556 8
14472.128 10
14472.700 9
14473.271 2
14473.843 1
14474.415 2
14474.986 5
14475.558 6
14476.130 3
14476.701 4
14477.273 3
14477.845 2
14478.417 4
14478.988 3
14479.560 9
14480.132 6
14480.704 5
14481.276 11
14481.847 8
14482.419 5
14482.991 6
14483.563 2
14484.135 6
14484.707 4
14485.279 7
14485.850 4
14486.422 11
14486.994 6
14487.566 6
14488.138 5
14488.710 4
14489.282 0
14489.854 2
14490.426 5
14490.998 2
14491.570 2
14492.142 2
14492.714 5
14493.286 5
14493.858 3
14494.430 1
14495.002 2
14495.574 4
14496.147 5
14496.719 2
14497.291 6
14497.863 1
14498.435 5
14499.007 5
14499.579 0
14500.152 1
14500.724 2
14501.296 1
14501.868 5
14502.440 2
14503.013 6
14503.585 11
14504.157 9
14504.729 3
14505.302 8
14505.874 5
14506.446 7
14507.019 5
14507.591 2
14508.163 2
14508.736 1
14509.308 4
14509.880 6
14510.453 4
14511.025 3
14511.597 4
14512.170 6
14512.742 3
14513.315 7
14513.887 6
14514.460 4
14515.032 4
14515.605 4
14516.177 6
14516.750 8
14517.322 12
14517.895 7
14518.467 9
14519.040 8
14519.612 5
14520.185 2
14520.758 14
14521.330 13
14521.903 10
14522.475 13
14523.048 4
14523.621 6
14524.193 10
14524.766 6
14525.339 8
14525.911 10
14526.484 5
14527.057 6
14527.629 11
14528.202 7
14528.775 3
14529.348 6
14529.920 3
14530.493 10
14531.066 10
14531.639 11
14532.212 5
14532.784 3
14533.357 4
14533.930 5
14534.503 8
14535.076 7
14535.649 5
14536.222 3
14536.795 1
14537.367 2
14537.940 1
14538.513 2
14539.086 8
14539.659 9
14540.232 7
14540.805 6
14541.378 5
14541.951 4
14542.524 1
14543.097 8
14543.670 10
14544.243 7
14544.816 8
14545.389 5
14545.963 12
14546.536 11
14547.109 4
14547.682 6
14548.255 5
14548.828 9
14549.401 3
14549.974 2
14550.548 1
14551.121 3
14551.694 0
14552.267 0
14552.840 6
14553.414 5
14553.987 5
14554.560 10
14555.133 5
14555.707 7
14556.280 6
14556.853 2
14557.427 4
14558.000 4
14558.573 2
14559.147 7
14559.720 10
14560.293 11
14560.867 8
14561.440 4
14562.014 3
14562.587 5
14563.160 7
14563.734 13
14564.307 9
14564.881 7
14565.454 5
14566.028 3
14566.601 6
14567.175 12
14567.748 6
14568.322 9
14568.895 6
14569.469 6
14570.042 3
14570.616 4
14571.190 5
14571.763 2
14572.337 2
14572.910 1
14573.484 0
14574.058 3
14574.631 3
14575.205 4
14575.779 6
14576.352 4
14576.926 1
14577.500 0
14578.073 3
14578.647 1
14579.221 1
14579.795 10
14580.368 9
14580.942 4
14581.516 8
14582.090 10
14582.664 10
14583.237 5
14583.811 3
14584.385 4
14584.959 9
14585.533 7
14586.107 3
14586.681 3
14587.254 1
14587.828 11
14588.402 9
14588.976 4
14589.550 4
14590.124 3
14590.698 3
14591.272 4
14591.846 2
14592.420 1
14592.994 4
14593.568 4
14594.142 7
14594.716 3
14595.290 4
14595.864 3
14596.438 4
14597.012 2
14597.587 5
14598.161 3
14598.735 6
14599.309 5
14599.883 0
14600.457 2
14601.031 6
14601.606 8
14602.180 10
14602.754 6
14603.328 7
14603.902 2
14604.477 1
14605.051 0
14605.625 1
14606.200 1
14606.774 5
14607.348 8
14607.922 6
14608.497 3
14609.071 3
14609.645 2
14610.220 8
14610.794 7
14611.368 2
14611.943 3
14612.517 3
14613.092 1
14613.666 0
14614.241 0
14614.815 5
14615.389 4
14615.964 1
14616.538 0
14617.113 1
14617.687 3
14618.262 2
14618.836 2
14619.411 5
14619.985 2
14620.560 4
14621.135 1
14621.709 3
14622.284 1
14622.858 4
14623.433 3
14624.008 2
14624.582 5
14625.157 3
14625.732 5
14626.306 7
14626.881 3
14627.456 5
14628.030 8
14628.605 4
14629.180 0
14629.755 1
14630.329 0
14630.904 1
14631.479 2
14632.054 0
14632.628 4
14633.203 2
14633.778 5
14634.353 5
14634.928 3
14635.503 2
14636.077 5
14636.652 2
14637.227 4
14637.802 3
14638.377 2
14638.952 1
14639.527 2
14640.102 7
14640.677 5
14641.252 7
14641.827 5
14642.402 7
14642.977 8
14643.552 3
14644.127 10
14644.702 9
14645.277 6
14645.852 2
14646.427 2
14647.002 3
14647.577 0
14648.152 3
14648.727 3
14649.302 4
14649.877 2
14650.453 2
14651.028 6
14651.603 3
14652.178 4
14652.753 3
14653.329 3
14653.904 3
14654.479 2
14655.054 0
14655.629 6
14656.205 10
14656.780 9
14657.355 4
14657.931 4
14658.506 1
14659.081 3
14659.656 0
14660.232 1
14660.807 6
14661.383 8
14661.958 10
14662.533 12
14663.109 7
14663.684 7
14664.260 3
14664.835 4
14665.410 1
14665.986 1
14666.561 1
14667.137 1
14667.712 2
14668.288 2
14668.863 5
14669.439 3
14670.014 4
14670.590 6
14671.165 3
14671.741 4
14672.317 3
14672.892 6
14673.468 3
14674.043 5
14674.619 7
14675.195 10
14675.770 10
14676.346 8
14676.922 7
14677.497 5
14678.073 8
14678.649 11
14679.224 11
14679.800 7
14680.376 6
14680.952 4
14681.527 2
14682.103 6
14682.679 5
14683.255 9
14683.830 10
14684.406 5
14684.982 7
14685.558 5
14686.134 7
14686.710 10
14687.286 5
14687.861 5
14688.437 7
14689.013 4
14689.589 3
14690.165 1
14690.741 0
14691.317 2
14691.893 4
14692.469 2
14693.045 2
14693.621 3
14694.197 6
14694.773 8
14695.349 7
14695.925 5
14696.501 5
14697.077 4
14697.653 5
14698.229 4
14698.805 6
14699.381 5
14699.958 8
14700.534 14
14701.110 7
14701.686 6
14702.262 8
14702.838 5
14703.414 2
14703.991 2
14704.567 0
14705.143 1
14705.719 0
14706.296 4
14706.872 3
14707.448 2
14708.024 11
14708.601 8
14709.177 6
14709.753 2
14710.330 4
14710.906 6
14711.482 5
14712.059 2
14712.635 6
14713.211 4
14713.788 3
14714.364 6
14714.941 6
14715.517 1
14716.093 1
14716.670 1
14717.246 4
14717.823 4
14718.399 0
14718.976 1
14719.552 3
14720.129 5
14720.705 4
14721.282 2
14721.858 5
14722.435 4
14723.012 4
14723.588 3
14724.165 2
14724.741 1
14725.318 1
14725.895 0
14726.471 1
14727.048 4
14727.625 1
14728.201 1
14728.778 4
14729.355 4
14729.931 5
14730.508 5
14731.085 5
14731.662 5
14732.238 2
14732.815 0
14733.392 2
14733.969 3
14734.545 5
14735.122 2
14735.699 0
14736.276 2
14736.853 5
14737.430 9
14738.006 4
14738.583 5
14739.160 7
14739.737 13
14740.314 6
14740.891 10
14741.468 6
14742.045 6
14742.622 4
14743.199 6
14743.776 7
14744.353 7
14744.930 4
14745.507 6
14746.084 6
14746.661 9
14747.238 1
14747.815 3
14748.392 8
14748.969 3
14749.546 9
14750.123 6
14750.700 4
14751.278 1
14751.855 4
14752.432 1
14753.009 1
14753.586 3
14754.163 4
14754.741 6
14755.318 3
14755.895 8
14756.472 4
14757.049 7
14757.627 8
14758.204 7
14758.781 2
14759.358 5
14759.936 7
14760.513 4
14761.090 3
14761.668 4
14762.245 4
14762.822 9
14763.400 6
14763.977 7
14764.555 5
14765.132 7
14765.709 4
14766.287 1
14766.864 2
14767.442 5
14768.019 5
14768.597 2
14769.174 6
14769.752 3
14770.329 2
14770.907 5
14771.484 5
14772.062 7
14772.639 5
14773.217 8
14773.794 4
14774.372 2
14774.949 3
14775.527 9
14776.105 8
14776.682 6
14777.260 7
14777.838 7
14778.415 4
14778.993 4
14779.571 4
14780.148 5
14780.726 2
14781.304 1
14781.881 3
14782.459 4
14783.037 6
14783.615 2
14784.192 5
14784.770 5
14785.348 3
14785.926 1
14786.504 4
14787.082 5
14787.659 3
14788.237 1
14788.815 1
14789.393 1
14789.971 2
14790.549 1
14791.127 3
14791.705 7
14792.282 7
14792.860 7
14793.438 8
14794.016 6
14794.594 6
14795.172 2
14795.750 5
14796.328 1
14796.906 6
14797.484 9
14798.062 5
14798.640 6
14799.219 6
14799.797 7
14800.375 7
14800.953 5
14801.531 5
14802.109 7
14802.687 4
14803.265 3
14803.843 1
14804.422 1
14805.000 3
14805.578 0
14806.156 2
14806.734 6
14807.313 3
14807.891 4
14808.469 4
14809.047 0
14809.626 0
14810.204 0
14810.782 0
14811.361 2
14811.939 1
14812.517 2
14813.096 1
14813.674 3
14814.252 6
14814.831 3
14815.409 4
14815.987 4
14816.566 3
14817.144 1
14817.723 1
14818.301 4
14818.880 6
14819.458 5
14820.037 3
14820.615 4
14821.193 1
14821.772 0
14822.351 5
14822.929 6
14823.508 3
14824.086 4
14824.665 4
14825.243 2
14825.822 4
14826.400 6
14826.979 4
14827.558 5
14828.136 4
14828.715 0
14829.294 0
14829.872 6
14830.451 9
14831.030 9
14831.608 5
14832.187 3
14832.766 6
14833.345 5
14833.923 1
14834.502 2
14835.081 7
14835.660 6
14836.238 5
14836.817 6
14837.396 5
14837.975 6
14838.554 6
14839.133 3
14839.711 8
14840.290 6
14840.869 4
14841.448 3
14842.027 3
14842.606 4
14843.185 5
14843.764 6
14844.343 5
14844.922 3
14845.501 9
14846.080 6
14846.659 2
14847.238 1
14847.817 1
14848.396 7
14848.975 8
14849.554 3
14850.133 1
14850.712 1
14851.291 8
14851.870 2
14852.449 0
14853.028 1
14853.607 1
14854.187 1
14854.766 0
14855.345 0
14855.924 3
14856.503 4
14857.082 0
14857.662 1
14858.241 4
14858.820 4
14859.399 7
14859.979 7
14860.558 6
14861.137 5
14861.716 3
14862.296 2
14862.875 2
14863.454 3
14864.034 3
14864.613 2
14865.192 1
14865.772 3
14866.351 5
14866.931 5
14867.510 1
14868.089 2
14868.669 4
14869.248 1
14869.828 3
14870.407 6
14870.987 8
14871.566 6
14872.146 4
14872.725 2
14873.305 2
14873.884 4
14874.464 3
14875.043 3
14875.623 2
14876.202 3
14876.782 5
14877.362 5
14877.941 5
14878.521 5
14879.100 6
14879.680 3
14880.260 0
14880.839 1
14881.419 1
14881.999 1
14882.578 5
14883.158 8
14883.738 12
14884.318 7
14884.897 6
14885.477 5
14886.057 6
14886.637 3
14887.216 1
14887.796 2
14888.376 5
14888.956 6
14889.536 3
14890.116 0
14890.695 2
14891.275 8
14891.855 5
14892.435 2
14893.015 5
14893.595 2
14894.175 2
14894.755 2
14895.335 2
14895.915 0
14896.495 0
14897.075 3
14897.655 9
14898.235 4
14898.815 3
14899.395 5
14899.975 6
14900.555 7
14901.135 7
14901.715 5
14902.295 4
14902.875 3
14903.455 5
14904.035 2
14904.615 2
14905.195 0
14905.776 2
14906.356 4
14906.936 5
14907.516 7
14908.096 6
14908.677 8
14909.257 4
14909.837 2
14910.417 3
14910.997 6
14911.578 3
14912.158 3
14912.738 0
14913.319 2
14913.899 1
14914.479 8
14915.060 9
14915.640 6
14916.220 5
14916.801 1
14917.381 1
14917.961 3
14918.542 5
14919.122 13
14919.703 9
14920.283 6
14920.863 5
14921.444 4
14922.024 1
14922.605 1
14923.185 6
14923.766 2
14924.346 3
14924.927 5
14925.507 3
14926.088 3
14926.669 3
14927.249 6
14927.830 5
14928.410 3
14928.991 2
14929.572 0
14930.152 0
14930.733 4
14931.313 7
14931.894 4
14932.475 2
14933.055 1
14933.636 2
14934.217 0
14934.798 0
14935.378 0
14935.959 3
14936.540 1
14937.121 3
14937.701 0
14938.282 3
14938.863 1
14939.444 3
14940.025 0
14940.605 2
14941.186 6
14941.767 1
14942.348 2
14942.929 4
14943.510 4
14944.091 2
14944.671 6
14945.252 5
14945.833 6
14946.414 5
14946.995 3
14947.576 6
14948.157 2
14948.738 0
14949.319 5
14949.900 7
14950.481 6
14951.062 6
14951.643 2
14952.224 2
14952.805 3
14953.386 1
14953.968 1
14954.549 1
14955.130 4
14955.711 2
14956.292 2
14956.873 1
14957.454 1
14958.036 3
14958.617 4
14959.198 7
14959.779 6
14960.360 2
14960.942 2
14961.523 0
14962.104 0
14962.685 1
14963.267 4
14963.848 6
14964.429 7
14965.010 11
14965.592 14
14966.173 9
14966.754 6
14967.336 0
14967.917 3
14968.499 3
14969.080 5
14969.661 4
14970.243 4
14970.824 3
14971.406 3
14971.987 2
14972.568 4
14973.150 4
14973.731 5
14974.313 6
14974.894 7
14975.476 4
14976.057 7
14976.639 4
14977.220 2
14977.802 4
14978.384 1
14978.965 1
14979.547 4
14980.128 3
14980.710 1
14981.292 7
14981.873 1
14982.455 2
14983.037 4
14983.618 7
14984.200 4
14984.782 11
14985.363 11
14985.945 5
14986.527 3
14987.108 1
14987.690 5
14988.272 1
14988.854 3
14989.435 6
14990.017 0
14990.599 2
14991.181 2
14991.763 0
14992.345 1
14992.926 2
14993.508 7
14994.090 7
14994.672 5
14995.254 1
14995.836 2
14996.418 2
14997.000 2
14997.582 2
14998.164 5
14998.746 2
14999.327 0
14999.909 3
15000.491 8
15001.073 7
15001.656 4
15002.238 5
15002.820 3
15003.402 2
15003.984 2
15004.566 2
15005.148 2
15005.730 2
15006.312 4
15006.894 9
15007.476 6
15008.058 0
15008.641 2
15009.223 9
15009.805 6
15010.387 3
15010.969 1
15011.552 2
15012.134 7
15012.716 8
15013.298 7
15013.881 9
15014.463 5
15015.045 4
15015.627 4
15016.210 12
15016.792 9
15017.374 9
15017.957 7
15018.539 3
15019.121 4
15019.704 1
15020.286 3
15020.868 2
15021.451 6
15022.033 3
15022.616 4
15023.198 6
15023.781 4
15024.363 5
15024.946 8
15025.528 5
15026.111 4
15026.693 6
15027.276 3
15027.858 5
15028.441 10
15029.023 5
15029.606 1
15030.188 1
15030.771 7
15031.353 11
15031.936 4
15032.519 5
15033.101 7
15033.684 7
15034.267 10
15034.849 3
15035.432 3
15036.015 6
15036.597 3
15037.180 1
15037.763 4
15038.346 2
15038.928 2
15039.511 2
15040.094 1
15040.677 0
15041.259 5
15041.842 2
15042.425 1
15043.008 7
15043.591 10
15044.173 4
15044.756 8
15045.339 5
15045.922 10
15046.505 17
15047.088 13
15047.671 8
15048.254 6
15048.837 3
15049.420 6
15050.003 6
15050.586 9
15051.168 10
15051.751 8
15052.334 8
15052.917 9
15053.501 5
15054.084 2
15054.667 3
15055.250 8
15055.833 3
15056.416 8
15056.999 8
15057.582 8
15058.165 2
15058.748 2
15059.331 4
15059.915 7
15060.498 2
15061.081 8
15061.664 2
15062.247 3
15062.830 7
15063.414 14
15063.997 13
15064.580 12
15065.163 11
15065.747 9
15066.330 11
15066.913 7
15067.497 3
15068.080 12
15068.663 7
15069.247 4
15069.830 8
15070.413 11
15070.997 9
15071.580 7
15072.163 5
15072.747 13
15073.330 10
15073.914 13
15074.497 7
15075.080 8
15075.664 10
15076.247 7
15076.831 6
15077.414 13
15077.998 6
15078.581 11
15079.165 12
15079.748 9
15080.332 10
15080.916 5
15081.499 10
15082.083 8
15082.666 11
15083.250 10
15083.834 4
15084.417 10
15085.001 5
15085.584 2
15086.168 10
15086.752 13
15087.335 11
15087.919 19
15088.503 31
15089.087 22
15089.670 19
15090.254 16
15090.838 12
15091.422 10
15092.005 15
15092.589 14
15093.173 20
15093.757 14
15094.341 16
15094.924 15
15095.508 15
15096.092 14
15096.676 17
15097.260 20
15097.844 14
15098.428 20
15099.011 22
15099.595 28
15100.179 37
15100.763 33
15101.347 41
15101.931 31
15102.515 28
15103.099 27
15103.683 33
15104.267 30
15104.851 33
15105.435 43
15106.019 43
15106.603 35
15107.187 49
15107.771 57
15108.356 38
15108.940 40
15109.524 48
15110.108 47
15110.692 47
15111.276 53
15111.860 68
15112.445 74
15113.029 93
15113.613 97
15114.197 96
15114.781 113
15115.366 100
15115.950 116
15116.534 122
15117.118 137
15117.703 120
15118.287 132
15118.871 173
15119.455 197
15120.040 223
15120.624 241
15121.208 254
15121.793 277
15122.377 287
15122.962 300
15123.546 340
15124.130 379
15124.715 387
15125.299 389
15125.884 424
15126.468 440
15127.052 411
15127.637 461
15128.221 472
15128.806 484
15129.390 470
15129.975 439
15130.559 398
15131.144 374
15131.729 381
15132.313 360
15132.898 330
15133.482 273
15134.067 253
15134.651 254
15135.236 239
15135.821 205
15136.405 181
15136.990 160
15137.575 147
15138.159 132
15138.744 118
15139.329 108
15139.913 109
15140.498 81
15141.083 77
15141.667 63
15142.252 61
15142.837 52
15143.422 47
15144.007 54
15144.591 56
15145.176 54
15145.761 52
15146.346 38
15146.931 43
15147.515 35
15148.100 33
15148.685 26
15149.270 29
15149.855 18
15150.440 14
15151.025 13
15151.610 13
15152.195 13
15152.780 8
15153.365 3
15153.950 6
15154.535 12
15155.120 8
15155.705 14
15156.290 12
15156.875 15
15157.460 15
15158.045 5
15158.630 10
15159.215 14
15159.800 9
15160.385 16
15160.970 13
15161.555 5
15162.140 2
15162.726 6
15163.311 12
15163.896 12
15164.481 15
15165.066 8
15165.651 11
15166.237 8
15166.822 8
15167.407 7
15167.992 6
15168.578 9
15169.163 18
15169.748 12
15170.333 10
15170.919 6
15171.504 9
15172.089 8
15172.675 6
15173.260 2
15173.845 4
15174.431 3
15175.016 5
15175.602 8
15176.187 5
15176.772 2
15177.358 6
15177.943 5
15178.529 3
15179.114 4
15179.700 4
15180.285 4
15180.871 4
15181.456 6
15182.042 5
15182.627 7
15183.213 9
15183.798 6
15184.384 7
15184.969 7
15185.555 10
15186.141 6
15186.726 6
15187.312 8
15187.897 8
15188.483 8
15189.069 13
15189.654 16
15190.240 9
15190.826 8
15191.411 4
15191.997 2
15192.583 7
15193.169 3
15193.754 5
15194.340 6
15194.926 6
15195.512 5
15196.097 10
15196.683 11
15197.269 4
15197.855 3
15198.441 0
15199.027 0
15199.612 2
15200.198 3
15200.784 1
15201.370 2
15201.956 2
15202.542 7
15203.128 7
15203.714 3
15204.300 3
15204.886 4
15205.472 4
15206.058 9
15206.644 4
15207.230 3
15207.816 4
15208.402 4
15208.988 2
15209.574 2
15210.160 8
15210.746 4
15211.332 1
15211.918 0
15212.504 3
15213.090 4
15213.676 5
15214.263 2
15214.849 5
15215.435 4
15216.021 7
15216.607 7
15217.193 3
15217.780 5
15218.366 6
15218.952 7
15219.538 4
15220.125 5
15220.711 2
15221.297 1
15221.883 6
15222.470 1
15223.056 6
15223.642 6
15224.229 5
15224.815 5
15225.401 9
15225.988 3
15226.574 4
15227.161 3
15227.747 3
15228.333 5
15228.920 2
15229.506 2
15230.093 4
15230.679 4
15231.266 3
15231.852 1
15232.439 0
15233.025 0
15233.612 6
15234.198 6
15234.785 4
15235.371 4
15235.958 2
15236.544 3
15237.131 1
15237.717 6
15238.304 7
15238.891 1
15239.477 5
15240.064 8
15240.651 9
15241.237 10
15241.824 12
15242.411 6
15242.997 4
15243.584 1
15244.171 2
15244.757 5
15245.344 1
15245.931 1
15246.518 3
15247.105 18
15247.691 15
15248.278 7
15248.865 3
15249.452 7
15250.039 8
15250.625 2
15251.212 3
15251.799 3
15252.386 1
15252.973 5
15253.560 7
15254.147 2
15254.734 7
15255.321 13
15255.907 10
15256.494 7
15257.081 3
15257.668 2
15258.255 1
15258.842 1
15259.429 6
15260.016 7
15260.603 7
15261.191 7
15261.778 2
15262.365 1
15262.952 2
15263.539 4
15264.126 7
15264.713 4
15265.300 4
15265.887 5
15266.474 4
15267.062 1
15267.649 1
15268.236 4
15268.823 3
15269.410 1
15269.998 2
15270.585 1
15271.172 6
15271.759 6
15272.347 5
15272.934 11
15273.521 12
15274.108 21
15274.696 13
15275.283 5
15275.870 2
15276.458 2
15277.045 1
15277.632 9
15278.220 9
15278.807 7
15279.395 3
15279.982 3
15280.569 2
15281.157 8
15281.744 4
15282.332 1
15282.919 7
15283.507 6
15284.094 1
15284.682 1
15285.269 4
15285.857 4
15286.444 5
15287.032 4
15287.619 13
15288.207 11
15288.794 9
15289.382 8
15289.970 7
15290.557 2
15291.145 2
15291.733 3
15292.320 3
15292.908 4
15293.496 5
15294.083 6
15294.671 8
15295.259 7
15295.846 6
15296.434 9
15297.022 8
15297.610 13
15298.197 9
15298.785 7
15299.373 8
15299.961 6
15300.548 8
15301.136 9
15301.724 9
15302.312 4
15302.900 5
15303.488 4
15304.075 2
15304.663 3
15305.251 6
15305.839 1
15306.427 3
15307.015 2
15307.603 0
15308.191 0
15308.779 5
15309.367 5
15309.955 6
15310.543 6
15311.131 2
15311.719 2
15312.307 8
15312.895 8
15313.483 6
15314.071 5
15314.659 7
15315.247 4
15315.835 4
15316.423 5
15317.012 8
15317.600 10
15318.188 9
15318.776 5
15319.364 6
15319.952 13
15320.541 14
15321.129 10
15321.717 6
15322.305 3
15322.893 4
15323.482 5
15324.070 4
15324.658 7
15325.246 7
15325.835 6
15326.423 9
15327.011 8
15327.600 8
15328.188 7
15328.776 11
15329.365 8
15329.953 7
15330.542 13
15331.130 8
15331.718 7
15332.307 14
15332.895 7
15333.484 6
15334.072 4
15334.661 10
15335.249 10
15335.837 8
15336.426 14
15337.014 15
15337.603 15
15338.192 12
15338.780 10
15339.369 4
15339.957 2
15340.546 9
15341.134 10
15341.723 5
15342.312 4
15342.900 4
15343.489 6
15344.077 8
15344.666 11
15345.255 5
15345.843 3
15346.432 10
15347.021 6
15347.610 8
15348.198 11
15348.787 6
15349.376 8
15349.965 7
15350.553 8
15351.142 5
15351.731 7
15352.320 7
15352.908 5
15353.497 11
15354.086 11
15354.675 7
15355.264 3
15355.853 4
15356.442 7
15357.030 1
15357.619 3
15358.208 5
15358.797 4
15359.386 2
15359.975 2
15360.564 4
15361.153 5
15361.742 9
15362.331 10
15362.920 9
15363.509 4
15364.098 4
15364.687 2
15365.276 7
15365.865 5
15366.454 5
15367.043 5
15367.632 2
15368.222 5
15368.811 6
15369.400 7
15369.989 8
15370.578 4
15371.167 1
15371.756 4
15372.346 1
15372.935 3
15373.524 4
15374.113 1
15374.703 4
15375.292 3
15375.881 4
15376.470 7
15377.060 3
15377.649 5
15378.238 5
15378.827 2
15379.417 4
15380.006 1
15380.595 1
15381.185 1
15381.774 2
15382.364 4
15382.953 3
15383.542 3
15384.132 1
15384.721 0
15385.311 7
15385.900 6
15386.490 5
15387.079 6
15387.668 3
15388.258 9
15388.847 8
15389.437 7
15390.027 3
15390.616 1
15391.206 6
15391.795 3
15392.385 2
15392.974 4
15393.564 2
15394.154 1
15394.743 1
15395.333 4
15395.922 1
15396.512 4
15397.102 6
15397.691 4
15398.281 2
15398.871 9
15399.460 15
15400.050 11
15400.640 21
15401.230 24
15401.819 15
15402.409 10
15402.999 11
15403.589 8
15404.179 8
15404.768 6
15405.358 7
15405.948 6
15406.538 5
15407.128 8
15407.718 2
15408.307 4
15408.897 1
15409.487 0
15410.077 2
15410.667 1
15411.257 3
15411.847 7
15412.437 6
15413.027 5
15413.617 3
15414.207 0
15414.797 6
15415.387 11
15415.977 2
15416.567 4
15417.157 4
15417.747 3
15418.337 9
15418.927 4
15419.517 9
15420.107 6
15420.698 0
15421.288 1
15421.878 4
15422.468 4
15423.058 3
15423.648 5
15424.238 4
15424.829 1
15425.419 1
15426.009 0
15426.599 0
15427.190 1
15427.780 2
15428.370 2
15428.960 1
15429.551 4
15430.141 2
15430.731 5
15431.322 10
15431.912 8
15432.502 6
15433.093 8
15433.683 6
15434.273 1
15434.864 3
15435.454 3
15436.044 1
15436.635 4
15437.225 3
15437.816 2
15438.406 0
15438.997 2
15439.587 2
15440.178 1
15440.768 3
15441.359 6
15441.949 2
15442.540 3
15443.130 0
15443.721 0
15444.311 1
15444.902 3
15445.493 2
15446.083 2
15446.674 1
15447.264 5
15447.855 3
15448.446 0
15449.036 0
15449.627 2
15450.218 2
15450.808 1
15451.399 1
15451.990 2
15452.581 5
15453.171 4
15453.762 9
15454.353 9
15454.944 5
15455.534 1
15456.125 0
15456.716 0
15457.307 0
15457.898 0
15458.488 1
15459.079 1
15459.670 1
15460.261 3
15460.852 2
15461.443 0
15462.034 3
15462.625 3
15463.216 1
15463.807 8
15464.397 6
15464.988 5
15465.579 4
15466.170 8
15466.761 7
15467.352 5
15467.943 4
15468.534 2
15469.126 2
15469.717 5
15470.308 5
15470.899 2
15471.490 4
15472.081 1
15472.672 1
15473.263 5
15473.854 6
15474.445 7
15475.037 5
15475.628 5
15476.219 3
15476.810 3
15477.401 2
15477.993 4
15478.584 4
15479.175 5
15479.766 6
15480.358 5
15480.949 3
15481.540 1
15482.131 1
15482.723 1
15483.314 2
15483.905 2
15484.497 2
15485.088 1
15485.679 0
15486.271 1
15486.862 6
15487.453 7
15488.045 4
15488.636 2
15489.228 1
15489.819 0
15490.411 0
15491.002 1
15491.594 2
15492.185 3
15492.777 4
15493.368 4
15493.960 2
15494.551 4
15495.143 8
15495.734 3
15496.326 3
15496.917 4
15497.509 2
15498.101 2
15498.692 1
15499.284 5
15499.875 3
15500.467 3
15501.059 4
15501.650 1
15502.242 1
15502.834 4
15503.425 5
15504.017 3
15504.609 6
15505.201 9
15505.792 8
15506.384 3
15506.976 6
15507.568 6
15508.159 5
15508.751 5
15509.343 5
15509.935 3
15510.527 6
15511.119 4
15511.710 4
15512.302 4
15512.894 1
15513.486 2
15514.078 1
15514.670 1
15515.262 3
15515.854 6
15516.446 3
15517.038 2
15517.630 1
15518.222 3
15518.814 5
15519.406 8
15519.998 5
15520.590 2
15521.182 7
15521.774 6
15522.366 6
15522.958 5
15523.550 6
15524.142 9
15524.734 5
15525.326 1
15525.918 5
15526.511 5
15527.103 4
15527.695 0
15528.287 2
15528.879 0
15529.472 4
15530.064 2
15530.656 4
15531.248 2
15531.840 3
15532.433 6
15533.025 4
15533.617 2
15534.210 1
15534.802 0
15535.394 2
15535.986 1
15536.579 4
15537.171 10
15537.763 4
15538.356 4
15538.948 3
15539.541 0
15540.133 0
15540.725 5
15541.318 3
15541.910 1
15542.503 4
15543.095 4
15543.688 5
15544.280 3
15544.873 2
15545.465 2
15546.058 1
15546.650 5
15547.243 5
15547.835 4
15548.428 0
15549.020 1
15549.613 6
15550.206 6
15550.798 2
15551.391 1
15551.983 3
15552.576 3
15553.169 1
15553.761 2
15554.354 4
15554.947 3
15555.539 5
15556.132 5
15556.725 1
15557.318 1
15557.910 5
15558.503 10
15559.096 6
15559.689 5
15560.281 7
15560.874 6
15561.467 4
15562.060 5
15562.653 5
15563.246 6
15563.838 7
15564.431 3
15565.024 4
15565.617 3
15566.210 6
15566.803 4
15567.396 5
15567.989 3
15568.582 1
15569.175 5
15569.768 8
15570.361 3
15570.954 2
15571.547 11
15572.140 13
15572.733 7
15573.326 7
15573.919 2
15574.512 1
15575.105 1
15575.698 1
15576.291 0
15576.884 1
15577.477 3
15578.070 5
15578.664 1
15579.257 2
15579.850 2
15580.443 1
15581.036 7
15581.629 4
15582.223 2
15582.816 0
15583.409 1
15584.002 1
15584.596 1
15585.189 6
15585.782 3
15586.375 5
15586.969 1
15587.562 1
15588.155 0
15588.749 1
15589.342 6
15589.935 5
15590.529 5
15591.122 5
15591.715 4
15592.309 1
15592.902 0
15593.496 1
15594.089 1
15594.683 0
15595.276 3
15595.869 2
15596.463 3
15597.056 2
15597.650 2
15598.243 6
15598.837 5
15599.431 7
15600.024 4
15600.618 1
15601.211 1
15601.805 3
15602.398 2
15602.992 2
15603.586 0
15604.179 1
15604.773 7
15605.367 5
15605.960 4
15606.554 4
15607.148 3
15607.741 3
15608.335 1
15608.929 1
15609.522 4
15610.116 5
15610.710 1
15611.304 1
15611.897 4
15612.491 2
15613.085 0
15613.679 2
15614.273 2
15614.866 2
15615.460 1
15616.054 0
15616.648 1
15617.242 1
15617.836 1
15618.430 0
15619.024 5
15619.617 8
15620.211 5
15620.805 5
15621.399 5
15621.993 10
15622.587 2
15623.181 2
15623.775 6
15624.369 4
15624.963 3
15625.557 4
15626.151 2
15626.745 3
15627.339 5
15627.934 2
15628.528 4
15629.122 1
15629.716 7
15630.310 5
15630.904 3
15631.498 4
15632.092 3
15632.687 12
15633.281 14
15633.875 7
15634.469 1
15635.063 3
15635.658 1
15636.252 4
15636.846 2
15637.440 3
15638.035 5
15638.629 4
15639.223 1
15639.818 0
15640.412 1
15641.006 2
15641.601 3
15642.195 3
15642.789 6
15643.384 2
15643.978 2
15644.572 2
15645.167 5
15645.761 6
15646.356 2
15646.950 0
15647.545 4
15648.139 2
15648.733 3
15649.328 1
15649.922 6
15650.517 2
15651.111 1
15651.706 9
15652.301 5
15652.895 7
15653.490 5
15654.084 0
15654.679 1
15655.273 1
15655.868 1
15656.463 2
15657.057 4
15657.652 5
15658.247 2
15658.841 7
15659.436 6
15660.031 2
15660.625 7
15661.220 2
15661.815 3
15662.410 1
15663.004 1
15663.599 0
15664.194 1
15664.789 3
15665.383 5
15665.978 4
15666.573 1
15667.168 3
15667.763 4
15668.358 2
15668.952 0
15669.547 0
15670.142 4
15670.737 4
15671.332 3
15671.927 2
15672.522 5
15673.117 3
15673.712 1
15674.307 4
15674.902 4
15675.497 4
15676.092 3
15676.687 2
15677.282 0
15677.877 1
15678.472 1
15679.067 0
15679.662 1
15680.257 0
15680.852 1
15681.447 3
15682.042 1
15682.637 2
15683.232 4
15683.828 3
15684.423 5
15685.018 4
15685.613 4
15686.208 0
15686.803 1
15687.399 2
15687.994 3
15688.589 0
15689.184 3
15689.780 1
15690.375 3
15690.970 3
15691.565 5
15692.161 6
15692.756 0
15693.351 1
15693.947 4
15694.542 2
15695.137 3
15695.733 1
15696.328 2
15696.924 2
15697.519 1
15698.114 1
15698.710 1
15699.305 2
15699.901 3
15700.496 5
15701.092 3
15701.687 3
15702.283 8
15702.878 5
15703.474 4
15704.069 4
15704.665 0
15705.260 1
15705.856 0
15706.451 0
15707.047 4
15707.643 3
15708.238 3
15708.834 6
15709.429 1
15710.025 1
15710.621 1
15711.216 1
15711.812 1
15712.408 1
15713.004 2
15713.599 4
15714.195 6
15714.791 5
15715.386 1
15715.982 1
15716.578 1
15717.174 2
15717.770 9
15718.365 6
15718.961 4
15719.557 8
15720.153 7
15720.749 2
15721.344 1
15721.940 1
15722.536 0
15723.132 0
15723.728 0
15724.324 0
15724.920 5
15725.516 5
15726.112 8
15726.708 9
15727.304 8
15727.900 5
15728.496 11
15729.092 9
15729.688 3
15730.284 2
15730.880 2
15731.476 3
15732.072 7
15732.668 7
15733.264 5
15733.860 3
15734.456 5
15735.052 9
15735.648 5
15736.245 2
15736.841 1
15737.437 5
15738.033 3
15738.629 3
15739.225 4
15739.822 4
15740.418 3
15741.014 2
15741.610 2
15742.207 5
15742.803 7
15743.399 3
15743.995 7
15744.592 2
15745.188 6
15745.784 4
15746.381 4
15746.977 2
15747.573 4
15748.170 4
15748.766 6
15749.363 6
15749.959 4
15750.555 4
15751.152 3
15751.748 2
15752.345 2
15752.941 1
15753.538 3
15754.134 4
15754.731 2
15755.327 0
15755.924 4
15756.520 4
15757.117 2
15757.713 1
15758.310 5
15758.906 8
15759.503 6
15760.100 2
15760.696 0
15761.293 3
15761.889 14
15762.486 8
15763.083 3
15763.679 2
15764.276 6
15764.873 11
15765.469 1
15766.066 7
15766.663 5
15767.260 3
15767.856 5
15768.453 5
15769.050 7
15769.647 7
15770.243 4
15770.840 3
15771.437 4
15772.034 10
15772.631 8
15773.227 7
15773.824 3
15774.421 4
15775.018 4
15775.615 3
15776.212 5
15776.809 9
15777.406 5
15778.003 1
15778.600 12
15779.196 9
15779.793 7
15780.390 6
15780.987 5
15781.584 7
15782.181 9
15782.778 8
15783.375 4
15783.973 3
15784.570 3
15785.167 4
15785.764 7
15786.361 11
15786.958 11
15787.555 5
15788.152 4
15788.749 7
15789.346 7
15789.944 7
15790.541 8
15791.138 7
15791.735 4
15792.332 5
15792.930 4
15793.527 7
15794.124 5
15794.721 6
15795.319 1
15795.916 2
15796.513 4
15797.110 3
15797.708 4
15798.305 5
15798.902 2
15799.500 8
15800.097 2
15800.694 2
15801.292 3
15801.889 4
15802.487 7
15803.084 3
15803.681 4
15804.279 1
15804.876 5
15805.474 4
15806.071 2
15806.669 3
15807.266 8
15807.864 5
15808.461 9
15809.059 8
15809.656 3
15810.254 5
15810.851 4
15811.449 5
15812.047 4
15812.644 4
15813.242 2
15813.839 4
15814.437 5
15815.035 1
15815.632 4
15816.230 3
15816.828 9
15817.425 8
15818.023 6
15818.621 8
15819.218 8
15819.816 8
15820.414 10
15821.012 9
15821.609 7
15822.207 3
15822.805 4
15823.403 8
15824.000 8
15824.598 9
15825.196 13
15825.794 7
15826.392 4
15826.990 7
15827.588 3
15828.185 7
15828.783 9
15829.381 13
15829.979 8
15830.577 7
15831.175 7
15831.773 14
15832.371 9
15832.969 13
15833.567 20
15834.165 27
15834.763 19
15835.361 18
15835.959 21
15836.557 11
15837.155 11
15837.753 18
15838.351 25
15838.949 28
15839.547 25
15840.145 20
15840.744 19
15841.342 15
15841.940 18
15842.538 24
15843.136 27
15843.734 27
15844.333 27
15844.931 31
15845.529 37
15846.127 25
15846.725 19
15847.324 15
15847.922 28
15848.520 23
15849.119 21
15849.717 32
15850.315 36
15850.913 49
15851.512 42
15852.110 30
15852.708 24
15853.307 22
15853.905 37
15854.504 46
15855.102 45
15855.700 45
15856.299 49
15856.897 49
15857.496 57
15858.094 64
15858.693 48
15859.291 50
15859.890 55
15860.488 69
15861.087 82
15861.685 80
15862.284 92
15862.882 108
15863.481 119
15864.079 113
15864.678 95
15865.276 103
15865.875 105
15866.474 114
15867.072 121
15867.671 140
15868.269 133
15868.868 131
15869.467 99
15870.065 98
15870.664 101
15871.263 106
15871.862 108
15872.460 111
15873.059 109
15873.658 102
15874.257 81
15874.855 73
15875.454 64
15876.053 68
15876.652 51
15877.251 80
15877.849 63
15878.448 49
15879.047 38
15879.646 36
15880.245 36
15880.844 36
15881.443 37
15882.041 29
15882.640 22
15883.239 24
15883.838 23
15884.437 19
15885.036 17
15885.635 18
15886.234 15
15886.833 14
15887.432 14
15888.031 15
15888.630 19
15889.229 13
15889.828 8
15890.427 4
15891.026 13
15891.625 7
15892.225 13
15892.824 9
15893.423 11
15894.022 6
15894.621 4
15895.220 3
15895.819 3
15896.419 6
15897.018 3
15897.617 11
15898.216 8
15898.815 8
15899.415 10
15900.014 6
15900.613 2
15901.212 1
15901.812 1
15902.411 5
15903.010 5
15903.610 5
15904.209 8
15904.808 6
15905.408 5
15906.007 6
15906.606 8
15907.206 6
15907.805 8
15908.404 9
15909.004 4
15909.603 8
15910.203 7
15910.802 3
15911.402 5
15912.001 5
15912.601 4
15913.200 3
15913.800 1
15914.399 7
15914.999 4
15915.598 5
15916.198 6
15916.797 6
15917.397 4
15917.996 1
15918.596 5
15919.196 4
15919.795 4
15920.395 2
15920.994 3
15921.594 1
15922.194 3
15922.793 3
15923.393 3
15923.993 3
15924.593 7
15925.192 7
15925.792 3
15926.392 5
15926.992 5
15927.591 6
15928.191 7
15928.791 7
15929.391 6
15929.990 6
15930.590 3
15931.190 4
15931.790 1
15932.390 1
15932.990 4
15933.590 1
15934.189 3
15934.789 1
15935.389 0
15935.989 4
15936.589 3
15937.189 13
15937.789 11
15938.389 5
15938.989 8
15939.589 8
15940.189 8
15940.789 5
15941.389 4
15941.989 3
15942.589 3
15943.189 3
15943.789 5
15944.389 3
15944.989 3
15945.589 8
15946.190 7
15946.790 2
15947.390 2
15947.990 3
15948.590 2
15949.190 7
15949.791 8
15950.391 6
15950.991 7
15951.591 4
15952.191 2
15952.792 5
15953.392 3
15953.992 2
15954.592 4
15955.193 5
15955.793 2
15956.393 4
15956.994 8
15957.594 4
15958.194 2
15958.795 4
15959.395 5
15959.995 1
15960.596 6
15961.196 5
15961.797 2
15962.397 5
15962.997 3
15963.598 5
15964.198 3
15964.799 4
15965.399 2
15966.000 3
15966.600 2
15967.201 2
15967.801 2
15968.402 2
15969.002 6
15969.603 3
15970.204 1
15970.804 5
15971.405 6
15972.005 6
15972.606 7
15973.207 6
15973.807 5
15974.408 6
15975.008 6
15975.609 2
15976.210 3
15976.811 0
15977.411 1
15978.012 3
15978.613 0
15979.213 0
15979.814 4
15980.415 3
15981.016 6
15981.616 1
15982.217 3
15982.818 4
15983.419 5
15984.020 4
15984.621 8
15985.221 7
15985.822 2
15986.423 0
15987.024 7
15987.625 13
15988.226 7
15988.827 3
15989.428 2
15990.029 6
15990.630 10
15991.231 15
15991.832 7
15992.433 4
15993.034 1
15993.635 3
15994.236 2
15994.837 0
15995.438 1
15996.039 2
15996.640 6
15997.241 9
15997.842 6
15998.443 3
15999.044 4
15999.645 3
16000.246 6
16000.848 0
16001.449 0
16002.050 5
16002.651 4
16003.252 4
16003.853 0
16004.455 3
16005.056 2
16005.657 3
16006.258 6
16006.860 5
16007.461 4
16008.062 4
16008.664 11
16009.265 12
16009.866 3
16010.467 2
16011.069 3
16011.670 6
16012.272 4
16012.873 4
16013.474 9
16014.076 10
16014.677 10
16015.278 10
16015.880 5
16016.481 0
16017.083 2
16017.684 9
16018.286 8
16018.887 9
16019.489 3
16020.090 5
16020.692 5
16021.293 2
16021.895 8
16022.496 5
16023.098 2
16023.700 3
16024.301 4
16024.903 3
16025.504 9
16026.106 11
16026.708 6
16027.309 3
16027.911 4
16028.513 6
16029.114 4
16029.716 1
16030.318 7
16030.919 9
16031.521 13
16032.123 13
16032.725 4
16033.326 3
16033.928 6
16034.530 6
16035.132 5
16035.733 6
16036.335 6
16036.937 4
16037.539 3
16038.141 5
16038.743 4
16039.345 4
16039.946 6
16040.548 4
16041.150 3
16041.752 3
16042.354 4
16042.956 2
16043.558 0
16044.160 4
16044.762 5
16045.364 4
16045.966 1
16046.568 3
16047.170 7
16047.772 3
16048.374 7
16048.976 2
16049.578 2
16050.180 3
16050.782 4
16051.384 3
16051.986 4
16052.589 7
16053.191 3
16053.793 4
16054.395 6
16054.997 5
16055.599 7
16056.202 3
16056.804 12
16057.406 7
16058.008 5
16058.610 9
16059.213 10
16059.815 10
16060.417 9
16061.019 15
16061.622 8
16062.224 6
16062.826 7
16063.429 15
16064.031 8
16064.633 5
16065.236 4
16065.838 6
16066.440 7
16067.043 6
16067.645 7
16068.248 9
16068.850 7
16069.453 9
16070.055 7
16070.657 10
16071.260 8
16071.862 8
16072.465 9
16073.067 4
16073.670 2
16074.272 1
16074.875 5
16075.478 9
16076.080 7
16076.683 7
16077.285 9
16077.888 9
16078.490 3
16079.093 7
16079.696 7
16080.298 7
16080.901 2
16081.504 3
16082.106 5
16082.709 12
16083.312 12
16083.914 10
16084.517 8
16085.120 5
16085.723 8
16086.325 4
16086.928 3
16087.531 4
16088.134 8
16088.737 3
16089.339 5
16089.942 4
16090.545 2
16091.148 2
16091.751 3
16092.354 1
16092.956 1
16093.559 2
16094.162 4
16094.765 6
16095.368 6
16095.971 4
16096.574 4
16097.177 4
16097.780 5
16098.383 4
16098.986 2
16099.589 2
16100.192 3
16100.795 6
16101.398 5
16102.001 6
16102.604 9
16103.207 3
16103.810 0
16104.413 0
16105.016 2
16105.620 3
16106.223 6
16106.826 9
16107.429 10
16108.032 8
16108.635 4
16109.238 1
16109.842 4
16110.445 2
16111.048 4
16111.651 2
16112.255 2
16112.858 2
16113.461 0
16114.064 0
16114.668 2
16115.271 3
16115.874 2
16116.478 2
16117.081 2
16117.684 3
16118.288 2
16118.891 6
16119.494 6
16120.098 5
16120.701 2
16121.305 1
16121.908 0
16122.511 0
16123.115 1
16123.718 8
16124.322 7
16124.925 2
16125.529 3
16126.132 8
16126.736 7
16127.339 3
16127.943 4
16128.546 2
16129.150 5
16129.754 2
16130.357 2
16130.961 5
16131.564 3
16132.168 0
16132.772 1
16133.375 2
16133.979 1
16134.583 8
16135.186 6
16135.790 2
16136.394 4
16136.997 6
16137.601 7
16138.205 3
16138.808 5
16139.412 6
16140.016 6
16140.620 6
16141.224 7
16141.827 3
16142.431 5
16143.035 2
16143.639 9
16144.243 3
16144.846 1
16145.450 6
16146.054 3
16146.658 4
16147.262 1
16147.866 6
16148.470 2
16149.074 0
16149.678 2
16150.282 3
16150.886 3
16151.490 4
16152.094 3
16152.698 4
16153.302 4
16153.906 0
16154.510 3
16155.114 2
16155.718 5
16156.322 5
16156.926 4
16157.530 2
16158.134 1
16158.738 0
16159.342 2
16159.947 3
16160.551 1
16161.155 2
16161.759 2
16162.363 0
16162.967 0
16163.572 2
16164.176 0
16164.780 1
16165.384 2
16165.989 5
16166.593 1
16167.197 2
16167.801 3
16168.406 4
16169.010 10
16169.614 5
16170.219 2
16170.823 1
16171.427 1
16172.032 4
16172.636 0
16173.240 1
16173.845 1
16174.449 1
16175.054 2
16175.658 4
16176.262 2
16176.867 4
16177.471 8
16178.076 2
16178.680 2
16179.285 2
16179.889 2
16180.494 4
16181.098 4
16181.703 6
16182.308 4
16182.912 2
16183.517 2
16184.121 3
16184.726 6
16185.331 2
16185.935 3
16186.540 6
16187.144 4
16187.749 8
16188.354 6
16188.958 2
16189.563 1
16190.168 2
16190.773 1
16191.377 4
16191.982 1
16192.587 0
16193.191 1
16193.796 2
16194.401 5
16195.006 6
16195.611 3
16196.215 2
16196.820 1
16197.425 7
16198.030 5
16198.635 4
16199.240 3
16199.845 2
16200.450 7
16201.054 6
16201.659 3
16202.264 5
16202.869 0
16203.474 0
16204.079 3
16204.684 1
16205.289 3
16205.894 3
16206.499 3
16207.104 2
16207.709 2
16208.314 3
16208.919 1
16209.524 1
16210.129 0
16210.734 2
16211.340 3
16211.945 0
16212.550 1
16213.155 6
16213.760 7
16214.365 3
16214.970 4
16215.576 3
16216.181 4
16216.786 4
16217.391 3
16217.996 2
16218.602 5
16219.207 6
16219.812 4
16220.417 6
16221.023 2
16221.628 4
16222.233 6
16222.839 6
16223.444 6
16224.049 4
16224.655 5
16225.260 5
16225.865 4
16226.471 4
16227.076 5
16227.682 2
16228.287 5
16228.892 2
16229.498 1
16230.103 2
16230.709 1
16231.314 0
16231.920 4
16232.525 6
16233.131 6
16233.736 2
16234.342 3
16234.947 0
16235.553 4
16236.158 6
16236.764 2
16237.370 1
16237.975 3
16238.581 4
16239.186 5
16239.792 2
16240.398 2
16241.003 1
16241.609 0
16242.215 1
16242.820 0
16243.426 2
16244.032 1
16244.638 4
16245.243 0
16245.849 1
16246.455 0
16247.061 1
16247.666 0
16248.272 0
16248.878 2
16249.484 3
16250.090 2
16250.695 0
16251.301 1
16251.907 3
16252.513 0
16253.119 3
16253.725 5
16254.331 7
16254.937 4
16255.542 3
16256.148 3
16256.754 5
16257.360 3
16257.966 10
16258.572 4
16259.178 2
16259.784 1
16260.390 1
16260.996 1
16261.602 3
16262.208 1
16262.814 0
16263.421 0
16264.027 4
16264.633 5
16265.239 4
16265.845 2
16266.451 1
16267.057 3
16267.663 2
16268.270 2
16268.876 2
16269.482 1
16270.088 2
16270.694 3
16271.301 3
16271.907 3
16272.513 4
16273.119 5
16273.726 3
16274.332 1
16274.938 0
16275.544 3
16276.151 2
16276.757 4
16277.363 3
16277.970 2
16278.576 2
16279.182 0
16279.789 1
16280.395 0
16281.002 1
16281.608 4
16282.214 3
16282.821 2
16283.427 6
16284.034 2
16284.640 2
16285.247 2
16285.853 1
16286.460 0
16287.066 0
16287.673 1
16288.279 2
16288.886 3
16289.492 7
16290.099 4
16290.706 10
16291.312 4
16291.919 5
16292.525 3
16293.132 2
16293.739 3
16294.345 3
16294.952 2
16295.559 3
16296.165 3
16296.772 4
16297.379 1
16297.985 1
16298.592 2
16299.199 4
16299.806 4
16300.412 1
16301.019 1
16301.626 1
16302.233 0
16302.840 1
16303.446 4
16304.053 4
16304.660 1
16305.267 2
16305.874 1
16306.481 4
16307.088 2
16307.695 3
16308.301 6
16308.908 1
16309.515 1
16310.122 1
16310.729 1
16311.336 0
16311.943 1
16312.550 2
16313.157 2
16313.764 2
16314.371 4
16314.978 2
16315.585 3
16316.192 4
16316.799 3
16317.406 1
16318.014 0
16318.621 2
16319.228 3
16319.835 1
16320.442 3
16321.049 2
16321.656 1
16322.264 2
16322.871 0
16323.478 0
16324.085 1
16324.692 2
16325.300 2
16325.907 1
16326.514 2
16327.121 1
16327.729 3
16328.336 4
16328.943 2
16329.550 4
16330.158 1
16330.765 3
16331.372 7
16331.980 5
16332.587 1
16333.195 3
16333.802 3
16334.409 2
16335.017 0
16335.624 1
16336.232 3
16336.839 1
16337.447 5
16338.054 4
16338.661 3
16339.269 2
16339.876 2
16340.484 2
16341.092 1
16341.699 1
16342.307 3
16342.914 3
16343.522 2
16344.129 5
16344.737 5
16345.345 1
16345.952 0
16346.560 2
16347.167 1
16347.775 3
16348.383 2
16348.990 4
16349.598 1
16350.206 0
16350.813 0
16351.421 0
16352.029 0
16352.637 0
16353.244 2
16353.852 3
16354.460 2
16355.068 4
16355.675 5
16356.283 4
16356.891 4
16357.499 1
16358.107 3
16358.715 3
16359.323 6
16359.930 4
16360.538 3
16361.146 12
16361.754 6
16362.362 5
16362.970 5
16363.578 1
16364.186 4
16364.794 2
16365.402 4
16366.010 1
16366.618 0
16367.226 1
16367.834 0
16368.442 2
16369.050 1
16369.658 2
16370.266 7
16370.874 7
16371.482 10
16372.090 9
16372.698 4
16373.306 1
16373.915 0
16374.523 3
16375.131 4
16375.739 2
16376.347 5
16376.955 4
16377.564 3
16378.172 2
16378.780 0
16379.388 0
16379.997 1
16380.605 2
16381.213 5
16381.821 7
16382.430 4
16383.038 4
16383.646 1
16384.255 4
16384.863 3
16385.471 2
16386.080 4
16386.688 4
16387.296 4
16387.905 3
16388.513 3
16389.122 0
16389.730 1
16390.339 0
16390.947 3
16391.555 1
16392.164 3
16392.772 3
16393.381 1
16393.989 1
16394.598 2
16395.207 4
16395.815 2
16396.424 3
16397.032 2
16397.641 2
16398.249 1
16398.858 2
16399.467 3
16400.075 3
16400.684 5
16401.292 5
16401.901 4
16402.510 0
16403.118 3
16403.727 2
16404.336 1
16404.945 0
16405.553 0
16406.162 1
16406.771 1
16407.380 3
16407.988 5
16408.597 2
16409.206 2
16409.815 2
16410.423 1
16411.032 0
16411.641 1
16412.250 2
16412.859 4
16413.468 2
16414.077 4
16414.686 3
16415.294 2
16415.903 5
16416.512 1
16417.121 1
16417.730 1
16418.339 6
16418.948 3
16419.557 2
16420.166 3
16420.775 2
16421.384 1
16421.993 3
16422.602 5
16423.211 3
16423.820 3
16424.429 4
16425.038 2
16425.648 2
16426.257 3
16426.866 0
16427.475 3
16428.084 3
16428.693 1
16429.302 2
16429.912 3
16430.521 3
16431.130 2
16431.739 2
16432.348 0
16432.958 1
16433.567 3
16434.176 3
16434.785 5
16435.395 1
16436.004 0
16436.613 3
16437.223 1
16437.832 3
16438.441 4
16439.051 5
16439.660 3
16440.269 4
16440.879 3
16441.488 4
16442.097 4
16442.707 1
16443.316 0
16443.926 1
16444.535 1
16445.145 3
16445.754 4
16446.364 1
16446.973 1
16447.583 2
16448.192 3
16448.802 2
16449.411 3
16450.021 2
16450.630 1
16451.240 3
16451.850 1
16452.459 3
16453.069 4
16453.678 1
16454.288 2
16454.898 2
16455.507 2
16456.117 3
16456.727 10
16457.336 9
16457.946 3
16458.556 3
16459.165 3
16459.775 7
16460.385 3
16460.995 8
16461.604 9
16462.214 6
16462.824 5
16463.434 6
16464.044 4
16464.653 4
16465.263 2
16465.873 0
16466.483 0
16467.093 5
16467.703 6
16468.313 1
16468.923 3
16469.532 5
16470.142 3
16470.752 0
16471.362 0
16471.972 1
16472.582 1
16473.192 0
16473.802 0
16474.412 1
16475.022 1
16475.632 2
16476.242 4
16476.852 1
16477.462 0
16478.072 1
16478.682 1
16479.293 2
16479.903 0
16480.513 0
16481.123 4
16481.733 5
16482.343 0
16482.953 1
16483.564 3
16484.174 3
16484.784 0
16485.394 2
16486.004 3
16486.615 6
16487.225 3
16487.835 0
16488.445 1
16489.056 3
16489.666 2
16490.276 3
16490.887 6
16491.497 6
16492.107 2
16492.718 1
16493.328 2
16493.938 1
16494.549 2
16495.159 5
16495.769 3
16496.380 2
16496.990 3
16497.601 4
16498.211 3
16498.822 1
16499.432 2
16500.043 5
16500.653 5
16501.264 3
16501.874 6
16502.485 7
16503.095 5
16503.706 3
16504.316 1
16504.927 1
16505.537 2
16506.148 4
16506.759 5
16507.369 2
16507.980 0
16508.590 0
16509.201 3
16509.812 12
16510.422 10
16511.033 6
16511.644 4
16512.255 8
16512.865 7
16513.476 1
16514.087 1
16514.697 2
16515.308 6
16515.919 3
16516.530 1
16517.141 1
16517.751 3
16518.362 1
16518.973 0
16519.584 2
16520.195 1
16520.806 2
16521.417 0
16522.027 0
16522.638 4
16523.249 7
16523.860 9
16524.471 4
16525.082 8
16525.693 5
16526.304 2
16526.915 1
16527.526 3
16528.137 3
16528.748 2
16529.359 4
16529.970 3
16530.581 0
16531.192 2
16531.803 2
16532.414 0
16533.025 0
16533.636 2
16534.248 3
16534.859 4
16535.470 5
16536.081 2
16536.692 2
16537.303 1
16537.914 8
16538.526 6
16539.137 1
16539.748 1
16540.359 1
16540.971 0
16541.582 2
16542.193 1
16542.804 2
16543.416 2
16544.027 4
16544.638 0
16545.250 1
16545.861 1
16546.472 0
16547.084 0
16547.695 3
16548.306 0
16548.918 3
16549.529 2
16550.141 12
16550.752 12
16551.363 6
16551.975 4
16552.586 4
16553.198 4
16553.809 2
16554.421 1
16555.032 7
16555.644 4
16556.255 1
16556.867 0
16557.478 3
16558.090 5
16558.701 6
16559.313 4
16559.925 2
16560.536 1
16561.148 1
16561.759 1
16562.371 2
16562.983 6
16563.594 1
16564.206 3
16564.818 4
16565.429 3
16566.041 1
16566.653 1
16567.265 3
16567.876 4
16568.488 3
16569.100 4
16569.712 3
16570.323 4
16570.935 1
16571.547 6
16572.159 2
16572.771 2
16573.382 5
16573.994 2
16574.606 4
16575.218 1
16575.830 0
16576.442 2
16577.054 2
16577.666 6
16578.278 4
16578.890 2
16579.501 2
16580.113 2
16580.725 3
16581.337 4
16581.949 6
16582.561 4
16583.173 8
16583.785 4
16584.398 6
16585.010 7
16585.622 5
16586.234 5
16586.846 2
16587.458 0
16588.070 4
16588.682 1
16589.294 3
16589.906 1
16590.519 3
16591.131 6
16591.743 6
16592.355 6
16592.967 2
16593.580 3
16594.192 2
16594.804 3
16595.416 1
16596.029 0
16596.641 1
16597.253 1
16597.865 0
16598.478 2
16599.090 1
16599.702 10
16600.315 8
16600.927 2
16601.539 2
16602.152 4
16602.764 4
16603.377 2
16603.989 0
16604.601 0
16605.214 2
16605.826 0
16606.439 1
16607.051 2
16607.664 1
16608.276 4
16608.889 2
16609.501 1
16610.114 3
16610.726 3
16611.339 4
16611.951 3
16612.564 1
16613.176 1
16613.789 4
16614.402 2
16615.014 1
16615.627 5
16616.239 3
16616.852 3
16617.465 6
16618.077 5
16618.690 7
16619.303 2
16619.915 10
16620.528 7
16621.141 2
16621.754 6
16622.366 2
16622.979 5
16623.592 2
16624.205 1
16624.817 16
16625.430 15
16626.043 7
16626.656 7
16627.269 4
16627.882 2
16628.494 0
16629.107 1
16629.720 3
16630.333 1
16630.946 2
16631.559 3
16632.172 6
16632.785 10
16633.398 5
16634.011 6
16634.624 4
16635.237 2
16635.850 1
16636.463 2
16637.076 0
16637.689 2
16638.302 0
16638.915 2
16639.528 2
16640.141 4
16640.754 4
16641.367 4
16641.980 3
16642.593 1
16643.206 5
16643.820 6
16644.433 8
16645.046 5
16645.659 2
16646.272 3
16646.886 3
16647.499 1
16648.112 0
16648.725 4
16649.338 3
16649.952 3
16650.565 2
16651.178 5
16651.792 2
16652.405 1
16653.018 1
16653.631 3
16654.245 1
16654.858 3
16655.471 3
16656.085 1
16656.698 4
16657.312 7
16657.925 6
16658.538 9
16659.152 8
16659.765 5
16660.379 4
16660.992 3
16661.606 2
16662.219 2
16662.833 14
16663.446 11
16664.060 8
16664.673 5
16665.287 9
16665.900 6
16666.514 3
16667.127 1
16667.741 0
16668.355 1
16668.968 1
16669.582 0
16670.195 1
16670.809 3
16671.423 7
16672.036 6
16672.650 3
16673.264 1
16673.877 1
16674.491 8
16675.105 8
16675.719 3
16676.332 5
16676.946 2
16677.560 2
16678.174 2
16678.787 2
16679.401 3
16680.015 4
16680.629 1
16681.243 10
16681.857 11
16682.470 10
16683.084 9
16683.698 10
16684.312 4
16684.926 4
16685.540 2
16686.154 1
16686.768 1
16687.382 2
16687.996 1
16688.610 2
16689.224 3
16689.838 1
16690.452 0
16691.066 2
16691.680 1
16692.294 0
16692.908 1
16693.522 2
16694.136 3
16694.750 0
16695.364 2
16695.978 2
16696.592 4
16697.206 4
16697.821 0
16698.435 0
16699.049 3
16699.663 6
16700.277 3
16700.891 2
16701.506 2
16702.120 3
16702.734 0
16703.348 6
16703.963 6
16704.577 5
16705.191 8
16705.805 2
16706.420 3
16707.034 3
16707.648 2
16708.263 5
16708.877 1
16709.491 3
16710.106 1
16710.720 4
16711.334 6
16711.949 4
16712.563 1
16713.178 0
16713.792 1
16714.407 3
16715.021 2
16715.636 0
16716.250 2
16716.864 1
16717.479 3
16718.094 5
16718.708 1
16719.323 1
16719.937 10
16720.552 11
16721.166 3
16721.781 2
16722.395 2
16723.010 1
16723.625 6
16724.239 6
16724.854 6
16725.469 8
16726.083 7
16726.698 9
16727.313 13
16727.927 16
16728.542 10
16729.157 6
16729.771 3
16730.386 4
16731.001 5
16731.616 5
16732.230 0
16732.845 5
16733.460 5
16734.075 3
16734.690 6
16735.304 6
16735.919 6
16736.534 4
16737.149 4
16737.764 3
16738.379 0
16738.994 0
16739.609 1
16740.224 0
16740.838 2
16741.453 5
16742.068 3
16742.683 1
16743.298 4
16743.913 12
16744.528 12
16745.143 7
16745.758 5
16746.373 8
16746.988 3
16747.603 3
16748.219 6
16748.834 5
16749.449 3
16750.064 0
16750.679 1
16751.294 2
16751.909 4
16752.524 3
16753.139 2
16753.755 4
16754.370 5
16754.985 3
16755.600 5
16756.215 10
16756.831 5
16757.446 6
16758.061 2
16758.676 3
16759.292 3
16759.907 5
16760.522 3
16761.138 4
16761.753 3
16762.368 6
16762.984 12
16763.599 14
16764.214 13
16764.830 5
16765.445 6
16766.060 10
16766.676 6
16767.291 2
16767.907 2
16768.522 2
16769.138 0
16769.753 2
16770.369 7
16770.984 9
16771.600 6
16772.215 11
16772.831 5
16773.446 11
16774.062 6
16774.677 5
16775.293 9
16775.908 7
16776.524 5
16777.140 2
16777.755 8
16778.371 6
16778.986 6
16779.602 5
16780.218 3
16780.833 5
16781.449 2
16782.065 6
16782.680 9
16783.296 18
16783.912 14
16784.528 6
16785.143 6
16785.759 7
16786.375 9
16786.991 5
16787.606 6
16788.222 6
16788.838 5
16789.454 2
16790.070 3
16790.686 4
16791.301 6
16791.917 8
16792.533 8
16793.149 4
16793.765 2
16794.381 5
16794.997 3
16795.613 1
16796.229 2
16796.845 7
16797.461 7
16798.077 4
16798.693 3
16799.309 3
16799.925 10
16800.541 11
16801.157 14
16801.773 11
16802.389 12
16803.005 9
16803.621 7
16804.237 9
16804.853 12
16805.469 13
16806.086 13
16806.702 11
16807.318 7
16807.934 2
16808.550 3
16809.166 5
16809.783 9
16810.399 12
16811.015 9
16811.631 8
16812.248 7
16812.864 1
16813.480 4
16814.096 11
16814.713 10
16815.329 7
16815.945 11
16816.562 13
16817.178 9
16817.794 8
16818.411 12
16819.027 11
16819.643 5
16820.260 9
16820.876 12
16821.493 9
16822.109 13
16822.725 11
16823.342 6
16823.958 5
16824.575 9
16825.191 12
16825.808 8
16826.424 12
16827.041 9
16827.657 11
16828.274 18
16828.890 16
16829.507 11
16830.124 11
16830.740 12
16831.357 13
16831.973 14
16832.590 9
16833.207 11
16833.823 5
16834.440 13
16835.057 11
16835.673 15
16836.290 13
16836.907 21
16837.523 18
16838.140 11
16838.757 6
16839.374 8
16839.990 12
16840.607 19
16841.224 10
16841.841 8
16842.458 9
16843.074 14
16843.691 23
16844.308 20
16844.925 21
16845.542 18
16846.159 19
16846.775 19
16847.392 33
16848.009 26
16848.626 13
16849.243 12
16849.860 11
16850.477 9
16851.094 13
16851.711 21
16852.328 25
16852.945 28
16853.562 29
16854.179 26
16854.796 28
16855.413 24
16856.030 25
16856.647 23
16857.264 15
16857.881 16
16858.498 15
16859.115 25
16859.733 35
16860.350 40
16860.967 25
16861.584 25
16862.201 20
16862.818 25
16863.436 18
16864.053 21
16864.670 19
16865.287 21
16865.904 21
16866.522 28
16867.139 19
16867.756 28
16868.373 29
16868.991 36
16869.608 35
16870.225 38
16870.843 43
16871.460 39
16872.077 37
16872.695 31
16873.312 34
16873.929 28
16874.547 31
16875.164 49
16875.782 64
16876.399 61
16877.016 51
16877.634 66
16878.251 46
16878.869 45
16879.486 47
16880.104 56
16880.721 68
16881.339 64
16881.956 61
16882.574 63
16883.191 65
16883.809 77
16884.427 74
16885.044 62
16885.662 64
16886.279 65
16886.897 72
16887.515 94
16888.132 90
16888.750 90
16889.368 89
16889.985 88
16890.603 100
16891.221 105
16891.838 105
16892.456 126
16893.074 121
16893.692 121
16894.309 132
16894.927 132
16895.545 143
16896.163 159
16896.780 173
16897.398 173
16898.016 149
16898.634 149
16899.252 145
16899.870 138
16900.487 140
16901.105 133
16901.723 121
16902.341 122
16902.959 136
16903.577 149
16904.195 149
16904.813 135
16905.431 130
16906.049 129
16906.667 151
16907.285 185
16907.903 189
16908.521 175
16909.139 182
16909.757 194
16910.375 193
16910.993 208
16911.611 227
16912.229 226
16912.847 239
16913.465 239
16914.083 251
16914.702 250
16915.320 232
16915.938 258
16916.556 270
16917.174 285
16917.792 294
16918.411 292
16919.029 303
16919.647 288
16920.265 327
16920.883 375
16921.502 376
16922.120 357
16922.738 369
16923.357 390
16923.975 413
16924.593 429
16925.211 450
16925.830 497
16926.448 510
16927.066 532
16927.685 555
16928.303 564
16928.922 592
16929.540 642
16930.158 660
16930.777 707
16931.395 748
16932.014 810
16932.632 884
16933.251 915
16933.869 909
16934.488 965
16935.106 1019
16935.725 1082
16936.343 1172
16936.962 1281
16937.580 1382
16938.199 1472
16938.817 1558
16939.436 1558
16940.055 1620
16940.673 1711
16941.292 1778
16941.910 1889
16942.529 1994
16943.148 2125
16943.766 2272
16944.385 2405
16945.004 2580
16945.622 2749
16946.241 2874
16946.860 2903
16947.479 3034
16948.097 3182
16948.716 3290
16949.335 3378
16949.954 3474
16950.572 3424
16951.191 3431
16951.810 3449
16952.429 3431
16953.048 3367
16953.666 3328
16954.285 3299
16954.904 3279
16955.523 3239
16956.142 3165
16956.761 2998
16957.380 2832
16957.999 2686
16958.618 2518
16959.236 2380
16959.855 2246
16960.474 2107
16961.093 1995
16961.712 1904
16962.331 1794
16962.950 1675
16963.569 1536
16964.188 1441
16964.807 1339
16965.427 1234
16966.046 1129
16966.665 1038
16967.284 976
16967.903 922
16968.522 874
16969.141 777
16969.760 754
16970.379 702
16970.999 666
16971.618 600
16972.237 568
16972.856 541
16973.475 536
16974.095 524
16974.714 487
16975.333 464
16975.952 451
16976.571 425
16977.191 436
16977.810 405
16978.429 369
16979.049 361
16979.668 348
16980.287 321
16980.907 288
16981.526 278
16982.145 282
16982.765 299
16983.384 299
16984.004 292
16984.623 284
16985.242 280
16985.862 242
16986.481 274
16987.101 275
16987.720 264
16988.340 242
16988.959 236
16989.579 216
16990.198 221
16990.818 218
16991.437 213
16992.057 207
16992.676 191
16993.296 184
16993.915 172
16994.535 186
16995.155 184
16995.774 194
16996.394 189
16997.013 165
16997.633 166
16998.253 166
16998.872 168
16999.492 161
17000.112 154
17000.731 138
17001.351 152
17001.971 170
17002.591 177
17003.210 154
17003.830 152
17004.450 136
17005.070 119
17005.690 117
17006.309 141
17006.929 150
17007.549 122
17008.169 108
17008.789 115
17009.409 120
17010.028 102
17010.648 91
17011.268 89
17011.888 91
17012.508 81
17013.128 96
17013.748 112
17014.368 98
17014.988 96
17015.608 98
17016.228 78
17016.848 84
17017.468 64
17018.088 66
17018.708 76
17019.328 76
17019.948 71
17020.568 81
17021.188 83
17021.808 69
17022.428 73
17023.048 61
17023.668 54
17024.289 59
17024.909 65
17025.529 48
17026.149 41
17026.769 39
17027.389 42
17028.010 53
17028.630 59
17029.250 59
17029.870 66
17030.491 74
17031.111 67
17031.731 64
17032.351 64
17032.972 56
17033.592 49
17034.212 53
17034.833 50
17035.453 51
17036.073 55
17036.694 42
17037.314 39
17037.934 43
17038.555 48
17039.175 48
17039.796 53
17040.416 45
17041.036 53
17041.657 43
17042.277 42
17042.898 44
17043.518 49
17044.139 53
17044.759 46
17045.380 43
17046.000 37
17046.621 28
17047.241 35
17047.862 48
17048.483 31
17049.103 24
17049.724 33
17050.344 38
17050.965 30
17051.586 28
17052.206 22
17052.827 23
17053.448 23
17054.068 23
17054.689 12
17055.310 17
17055.930 24
17056.551 29
17057.172 21
17057.793 27
17058.413 39
17059.034 24
17059.655 19
17060.276 25
17060.896 27
17061.517 31
17062.138 25
17062.759 30
17063.380 32
17064.001 32
17064.622 52
17065.242 47
17065.863 32
17066.484 34
17067.105 45
17067.726 44
17068.347 38
17068.968 39
17069.589 33
17070.210 31
17070.831 31
17071.452 38
17072.073 49
17072.694 35
17073.315 25
17073.936 27
17074.557 24
17075.178 28
17075.799 20
17076.420 16
17077.041 24
17077.662 23
17078.284 20
17078.905 24
17079.526 30
17080.147 17
17080.768 35
17081.389 42
17082.010 38
17082.632 35
17083.253 35
17083.874 40
17084.495 31
17085.117 19
17085.738 25
17086.359 22
17086.980 20
17087.602 37
17088.223 33
17088.844 35
17089.466 33
17090.087 40
17090.708 49
17091.330 45
17091.951 37
17092.572 46
17093.194 46
17093.815 46
17094.437 49
17095.058 40
17095.679 29
17096.301 25
17096.922 34
17097.544 28
17098.165 31
17098.787 36
17099.408 41
17100.030 47
17100.651 44
17101.273 42
17101.894 47
17102.516 42
17103.138 49
17103.759 36
17104.381 37
17105.002 37
17105.624 40
17106.246 41
17106.867 37
17107.489 21
17108.111 32
17108.732 33
17109.354 47
17109.976 49
17110.597 43
17111.219 38
17111.841 48
17112.462 43
17113.084 57
17113.706 56
17114.328 59
17114.950 48
17115.571 35
17116.193 47
17116.815 44
17117.437 48
17118.059 54
17118.681 39
17119.302 45
17119.924 52
17120.546 57
17121.168 49
17121.790 49
17122.412 43
17123.034 43
17123.656 45
17124.278 47
17124.900 58
17125.522 53
17126.144 58
17126.766 58
17127.388 62
17128.010 58
17128.632 68
17129.254 73
17129.876 67
17130.498 70
17131.120 58
17131.742 39
17132.364 52
17132.986 56
17133.608 61
17134.231 49
17134.853 57
17135.475 72
17136.097 77
17136.719 78
17137.341 79
17137.964 76
17138.586 79
17139.208 83
17139.830 71
17140.453 79
17141.075 68
17141.697 82
17142.319 98
17142.942 100
17143.564 95
17144.186 107
17144.809 105
17145.431 98
17146.053 91
17146.676 118
17147.298 111
17147.920 111
17148.543 104
17149.165 122
17149.788 132
17150.410 126
17151.033 141
17151.655 152
17152.278 157
17152.900 146
17153.522 141
17154.145 147
17154.767 148
17155.390 193
17156.013 204
17156.635 188
17157.258 172
17157.880 142
17158.503 152
17159.125 133
17159.748 133
17160.371 130
17160.993 131
17161.616 165
17162.239 153
17162.861 167
17163.484 158
17164.107 136
17164.729 127
17165.352 116
17165.975 110
17166.597 113
17167.220 120
17167.843 112
17168.466 111
17169.088 105
17169.711 111
17170.334 111
17170.957 109
17171.580 103
17172.202 89
17172.825 95
17173.448 91
17174.071 100
17174.694 89
17175.317 86
17175.940 83
17176.563 90
17177.185 96
17177.808 102
17178.431 84
17179.054 95
17179.677 90
17180.300 98
17180.923 89
17181.546 79
17182.169 72
17182.792 76
17183.415 69
17184.038 73
17184.661 75
17185.284 61
17185.908 66
17186.531 50
17187.154 45
17187.777 33
17188.400 28
17189.023 29
17189.646 31
17190.269 31
17190.893 28
17191.516 37
17192.139 41
17192.762 35
17193.385 30
17194.009 34
17194.632 26
17195.255 26
17195.878 36
17196.502 43
17197.125 42
17197.748 26
17198.371 24
17198.995 31
17199.618 25
17200.241 30
17200.865 22
17201.488 21
17202.112 18
17202.735 25
17203.358 16
17203.982 30
17204.605 22
17205.229 14
17205.852 12
17206.475 10
17207.099 12
17207.722 16
17208.346 11
17208.969 7
17209.593 14
17210.216 12
17210.840 21
17211.464 19
17212.087 11
17212.711 15
17213.334 13
17213.958 9
17214.581 13
17215.205 11
17215.829 11
17216.452 16
17217.076 9
17217.700 14
17218.323 15
17218.947 25
17219.571 24
17220.194 21
17220.818 12
17221.442 9
17222.065 17
17222.689 8
17223.313 13
17223.937 10
17224.561 11
17225.184 17
17225.808 12
17226.432 8
17227.056 11
17227.680 15
17228.303 11
17228.927 15
17229.551 14
17230.175 7
17230.799 11
17231.423 10
17232.047 13
17232.671 8
17233.295 3
17233.919 5
17234.543 6
17235.167 4
17235.791 12
17236.415 24
17237.039 17
17237.663 11
17238.287 10
17238.911 13
17239.535 12
17240.159 8
17240.783 12
17241.407 11
17242.031 10
17242.655 6
17243.279 11
17243.903 11
17244.528 10
17245.152 9
17245.776 12
17246.400 13
17247.024 12
17247.648 14
17248.273 12
17248.897 8
17249.521 10
17250.145 16
17250.770 14
17251.394 11
17252.018 7
17252.642 11
17253.267 7
17253.891 6
17254.515 6
17255.140 6
17255.764 9
17256.388 13
17257.013 9
17257.637 7
17258.262 6
17258.886 8
17259.510 10
17260.135 6
17260.759 5
17261.384 6
17262.008 5
17262.633 5
17263.257 3
17263.882 8
17264.506 11
17265.131 8
17265.755 5
17266.380 6
17267.004 6
17267.629 6
17268.253 7
17268.878 14
17269.503 10
17270.127 12
17270.752 13
17271.376 13
17272.001 8
17272.626 8
17273.250 10
17273.875 11
17274.500 13
17275.124 8
17275.749 10
17276.374 6
17276.999 4
17277.623 6
17278.248 2
17278.873 5
17279.498 5
17280.122 6
17280.747 5
17281.372 4
17281.997 8
17282.622 6
17283.247 7
17283.871 8
17284.496 16
17285.121 9
17285.746 6
17286.371 6
17286.996 11
17287.621 12
17288.246 10
17288.871 8
17289.496 7
17290.121 8
17290.746 9
17291.371 5
17291.996 7
17292.621 9
17293.246 12
17293.871 15
17294.496 9
17295.121 5
17295.746 7
17296.371 9
17296.996 8
17297.621 7
17298.246 9
17298.871 8
17299.497 4
17300.122 2
17300.747 2
17301.372 4
17301.997 6
17302.622 6
17303.248 3
17303.873 7
17304.498 9
17305.123 5
17305.749 7
17306.374 10
17306.999 8
17307.624 7
17308.250 5
17308.875 7
17309.500 8
17310.126 8
17310.751 10
17311.376 4
17312.002 3
17312.627 5
17313.253 4
17313.878 4
17314.503 5
17315.129 9
17315.754 9
17316.380 8
17317.005 11
17317.631 10
17318.256 13
17318.882 12
17319.507 8
17320.133 6
17320.758 10
17321.384 6
17322.009 7
17322.635 7
17323.260 9
17323.886 7
17324.511 9
17325.137 8
17325.763 6
17326.388 11
17327.014 10
17327.640 5
17328.265 5
17328.891 2
17329.517 4
17330.142 6
17330.768 7
17331.394 11
17332.019 9
17332.645 6
17333.271 4
17333.897 3
17334.523 12
17335.148 11
17335.774 10
17336.400 14
17337.026 7
17337.652 10
17338.277 7
17338.903 12
17339.529 7
17340.155 4
17340.781 6
17341.407 6
17342.033 6
17342.659 10
17343.285 10
17343.910 4
17344.536 6
17345.162 9
17345.788 9
17346.414 16
17347.040 19
17347.666 13
17348.292 13
17348.918 8
17349.545 15
17350.171 23
17350.797 26
17351.423 15
17352.049 11
17352.675 14
17353.301 18
17353.927 6
17354.553 8
17355.179 5
17355.806 7
17356.432 10
17357.058 7
17357.684 8
17358.310 9
17358.937 8
17359.563 8
17360.189 14
17360.815 11
17361.442 9
17362.068 8
17362.694 11
17363.320 16
17363.947 22
17364.573 17
17365.199 23
17365.826 17
17366.452 14
17367.078 16
17367.705 16
17368.331 7
17368.958 8
17369.584 7
17370.210 5
17370.837 12
17371.463 11
17372.090 19
17372.716 18
17373.343 11
17373.969 9
17374.596 11
17375.222 7
17375.849 4
17376.475 10
17377.102 7
17377.728 10
17378.355 18
17378.982 16
17379.608 15
17380.235 11
17380.861 10
17381.488 21
17382.115 21
17382.741 22
17383.368 13
17383.995 21
17384.621 16
17385.248 17
17385.875 9
17386.501 7
17387.128 6
17387.755 14
17388.382 12
17389.008 7
17389.635 8
17390.262 10
17390.889 5
17391.515 5
17392.142 8
17392.769 4
17393.396 2
17394.023 1
17394.650 6
17395.277 10
17395.903 9
17396.530 8
17397.157 8
17397.784 5
17398.411 4
17399.038 3
17399.665 10
17400.292 2
17400.919 3
17401.546 0
17402.173 4
17402.800 6
17403.427 3
17404.054 1
17404.681 1
17405.308 2
17405.935 2
17406.562 9
17407.189 10
17407.816 8
17408.444 6
17409.071 8
17409.698 7
17410.325 6
17410.952 7
17411.579 6
17412.206 6
17412.834 6
17413.461 1
17414.088 10
17414.715 15
17415.343 15
17415.970 13
17416.597 7
17417.224 9
17417.852 10
17418.479 12
17419.106 11
17419.734 8
17420.361 7
17420.988 6
17421.616 4
17422.243 6
17422.870 12
17423.498 11
17424.125 10
17424.752 10
17425.380 7
17426.007 3
17426.635 7
17427.262 12
17427.890 5
17428.517 6
17429.145 10
17429.772 4
17430.400 4
17431.027 2
17431.655 1
17432.282 2
17432.910 3
17433.537 2
17434.165 10
17434.793 10
17435.420 7
17436.048 11
17436.675 10
17437.303 12
17437.931 6
17438.558 4
17439.186 3
17439.814 3
17440.441 5
17441.069 6
17441.697 5
17442.324 5
17442.952 9
17443.580 8
17444.208 7
17444.835 5
17445.463 3
17446.091 7
17446.719 7
17447.347 9
17447.974 5
17448.602 6
17449.230 10
17449.858 12
17450.486 10
17451.114 8
17451.742 2
17452.370 8
17452.997 11
17453.625 9
17454.253 6
17454.881 4
17455.509 5
17456.137 13
17456.765 9
17457.393 4
17458.021 6
17458.649 7
17459.277 9
17459.905 8
17460.533 8
17461.161 14
17461.790 13
17462.418 12
17463.046 11
17463.674 15
17464.302 13
17464.930 10
17465.558 9
17466.186 10
17466.815 8
17467.443 3
17468.071 9
17468.699 8
17469.327 15
17469.956 13
17470.584 16
17471.212 7
17471.840 4
17472.469 2
17473.097 1
17473.725 3
17474.353 6
17474.982 13
17475.610 9
17476.238 9
17476.867 4
17477.495 6
17478.123 10
17478.752 6
17479.380 7
17480.009 9
17480.637 9
17481.265 7
17481.894 9
17482.522 11
17483.151 11
17483.779 10
17484.408 7
17485.036 9
17485.665 3
17486.293 9
17486.922 11
17487.550 8
17488.179 5
17488.807 6
17489.436 12
17490.065 8
17490.693 4
17491.322 3
17491.950 12
17492.579 9
17493.208 6
17493.836 4
17494.465 6
17495.094 8
17495.722 13
17496.351 17
17496.980 8
17497.609 11
17498.237 13
17498.866 5
17499.495 3
17500.124 4
17500.752 7
17501.381 4
17502.010 3
17502.639 2
17503.268 6
17503.896 5
17504.525 3
17505.154 6
17505.783 16
17506.412 10
17507.041 8
17507.670 4
17508.299 6
17508.927 4
17509.556 3
17510.185 3
17510.814 3
17511.443 5
17512.072 4
17512.701 4
17513.330 1
17513.959 3
17514.588 6
17515.217 6
17515.846 3
17516.475 1
17517.105 9
17517.734 5
17518.363 8
17518.992 11
17519.621 6
17520.250 3
17520.879 1
17521.508 3
17522.138 10
17522.767 12
17523.396 8
17524.025 7
17524.654 5
17525.284 2
17525.913 3
17526.542 4
17527.171 5
17527.801 10
17528.430 5
17529.059 6
17529.688 4
17530.318 7
17530.947 4
17531.576 4
17532.206 6
17532.835 9
17533.464 8
17534.094 14
17534.723 6
17535.353 4
17535.982 4
17536.611 1
17537.241 1
17537.870 9
17538.500 13
17539.129 23
17539.759 15
17540.388 10
17541.018 4
17541.647 10
17542.277 5
17542.906 10
17543.536 11
17544.165 7
17544.795 6
17545.425 11
17546.054 10
17546.684 4
17547.313 6
17547.943 7
17548.573 7
17549.202 8
17549.832 9
17550.462 7
17551.091 6
17551.721 2
17552.351 2
17552.980 3
17553.610 3
17554.240 10
17554.870 4
17555.499 11
17556.129 10
17556.759 9
17557.389 6
17558.019 10
17558.648 9
17559.278 7
17559.908 5
17560.538 9
17561.168 5
17561.798 5
17562.428 4
17563.057 11
17563.687 7
17564.317 4
17564.947 4
17565.577 6
17566.207 1
17566.837 5
17567.467 3
17568.097 2
17568.727 7
17569.357 3
17569.987 3
17570.617 1
17571.247 1
17571.877 2
17572.507 7
17573.137 6
17573.767 5
17574.398 5
17575.028 9
17575.658 6
17576.288 5
17576.918 9
17577.548 7
17578.178 6
17578.809 4
17579.439 2
17580.069 3
17580.699 6
17581.329 2
17581.960 5
17582.590 9
17583.220 6
17583.851 3
17584.481 0
17585.111 0
17585.741 8
17586.372 7
17587.002 5
17587.632 1
17588.263 1
17588.893 4
17589.523 4
17590.154 3
17590.784 6
17591.415 5
17592.045 5
17592.676 4
17593.306 0
17593.936 3
17594.567 3
17595.197 4
17595.828 10
17596.458 11
17597.089 11
17597.719 4
17598.350 9
17598.980 3
17599.611 2
17600.242 8
17600.872 5
17601.503 0
17602.133 5
17602.764 2
17603.395 4
17604.025 8
17604.656 10
17605.287 7
17605.917 6
17606.548 5
17607.179 8
17607.809 9
17608.440 13
17609.071 6
17609.701 8
17610.332 4
17610.963 3
17611.594 3
17612.225 2
17612.855 2
17613.486 2
17614.117 1
17614.748 1
17615.379 2
17616.009 6
17616.640 4
17617.271 7
17617.902 6
17618.533 4
17619.164 7
17619.795 5
17620.426 6
17621.057 4
17621.688 4
17622.319 6
17622.950 3
17623.581 6
17624.212 6
17624.843 6
17625.474 6
17626.105 6
17626.736 12
17627.367 14
17627.998 11
17628.629 7
17629.260 6
17629.891 7
17630.522 8
17631.153 3
17631.784 3
17632.416 5
17633.047 8
17633.678 9
17634.309 6
17634.940 2
17635.572 3
17636.203 4
17636.834 7
17637.465 8
17638.096 5
17638.728 6
17639.359 4
17639.990 1
17640.622 0
17641.253 2
17641.884 7
17642.515 8
17643.147 5
17643.778 7
17644.410 2
17645.041 3
17645.672 3
17646.304 4
17646.935 4
17647.567 3
17648.198 3
17648.829 10
17649.461 9
17650.092 8
17650.724 14
17651.355 10
17651.987 9
17652.618 10
17653.250 7
17653.881 4
17654.513 8
17655.144 4
17655.776 6
17656.408 11
17657.039 8
17657.671 9
17658.302 4
17658.934 3
17659.566 5
17660.197 6
17660.829 2
17661.461 3
17662.092 8
17662.724 7
17663.356 3
17663.987 3
17664.619 7
17665.251 8
17665.883 11
17666.514 13
17667.146 6
17667.778 6
17668.410 9
17669.041 8
17669.673 12
17670.305 7
17670.937 9
17671.569 6
17672.201 7
17672.833 4
17673.464 5
17674.096 4
17674.728 5
17675.360 4
17675.992 4
17676.624 2
17677.256 5
17677.888 3
17678.520 7
17679.152 8
17679.784 17
17680.416 9
17681.048 5
17681.680 4
17682.312 5
17682.944 6
17683.576 10
17684.208 1
17684.840 5
17685.472 4
17686.104 4
17686.737 6
17687.369 6
17688.001 6
17688.633 9
17689.265 10
17689.897 6
17690.530 7
17691.162 11
17691.794 5
17692.426 2
17693.058 6
17693.691 3
17694.323 5
17694.955 6
17695.587 4
17696.220 2
17696.852 5
17697.484 8
17698.117 3
17698.749 10
17699.381 14
17700.014 11
17700.646 8
17701.278 8
17701.911 5
17702.543 7
17703.176 5
17703.808 2
17704.441 2
17705.073 2
17705.705 2
17706.338 3
17706.970 4
17707.603 4
17708.235 3
17708.868 3
17709.500 3
17710.133 2
17710.766 1
17711.398 1
17712.031 2
17712.663 6
17713.296 4
17713.929 1
17714.561 4
17715.194 3
17715.826 4
17716.459 4
17717.092 7
17717.724 7
17718.357 8
17718.990 8
17719.622 4
17720.255 5
17720.888 3
17721.521 6
17722.153 5
17722.786 8
17723.419 10
17724.052 9
17724.685 11
17725.317 4
17725.950 1
17726.583 1
17727.216 6
17727.849 5
17728.482 2
17729.115 7
17729.747 10
17730.380 5
17731.013 2
17731.646 1
17732.279 3
17732.912 4
17733.545 3
17734.178 4
17734.811 4
17735.444 0
17736.077 4
17736.710 0
17737.343 7
17737.976 5
17738.609 5
17739.242 6
17739.875 9
17740.508 5
17741.141 3
17741.774 1
17742.408 2
17743.041 7
17743.674 1
17744.307 1
17744.940 7
17745.573 6
17746.207 6
17746.840 3
17747.473 5
17748.106 3
17748.739 4
17749.373 3
17750.006 12
17750.639 9
17751.272 1
17751.906 3
17752.539 0
17753.172 2
17753.806 0
17754.439 5
17755.072 4
17755.706 9
17756.339 7
17756.972 5
17757.606 4
17758.239 4
17758.873 3
17759.506 2
17760.140 5
17760.773 4
17761.406 2
17762.040 11
17762.673 17
17763.307 13
17763.940 6
17764.574 5
17765.207 4
17765.841 5
17766.474 5
17767.108 2
17767.742 1
17768.375 0
17769.009 1
17769.642 2
17770.276 8
17770.910 9
17771.543 5
17772.177 10
17772.811 12
17773.444 4
17774.078 2
17774.712 4
17775.345 12
17775.979 13
17776.613 14
17777.247 5
17777.880 4
17778.514 1
17779.148 2
17779.782 3
17780.415 3
17781.049 1
17781.683 3
17782.317 1
17782.951 2
17783.585 0
17784.218 0
17784.852 3
17785.486 4
17786.120 4
17786.754 3
17787.388 5
17788.022 4
17788.656 8
17789.290 6
17789.924 5
17790.558 3
17791.192 4
17791.826 3
17792.460 4
17793.094 6
17793.728 6
17794.362 6
17794.996 4
17795.630 3
17796.264 7
17796.898 2
17797.532 2
17798.166 8
17798.800 7
17799.435 7
17800.069 6
17800.703 9
17801.337 12
17801.971 16
17802.605 6
17803.240 9
17803.874 11
17804.508 6
17805.142 4
17805.777 4
17806.411 3
17807.045 4
17807.679 2
17808.314 4
17808.948 6
17809.582 4
17810.217 0
17810.851 5
17811.485 4
17812.120 2
17812.754 1
17813.389 3
17814.023 2
17814.657 1
17815.292 3
17815.926 8
17816.561 3
17817.195 4
17817.830 4
17818.464 5
17819.099 1
17819.733 1
17820.368 1
17821.002 2
17821.637 2
17822.271 4
17822.906 4
17823.540 12
17824.175 13
17824.809 6
17825.444 2
17826.079 0
17826.713 4
17827.348 1
17827.983 1
17828.617 0
17829.252 1
17829.887 2
17830.521 6
17831.156 6
17831.791 4
17832.425 4
17833.060 5
17833.695 5
17834.330 7
17834.964 7
17835.599 6
17836.234 4
17836.869 1
17837.504 3
17838.138 6
17838.773 6
17839.408 2
17840.043 3
17840.678 3
17841.313 6
17841.948 4
17842.583 3
17843.218 2
17843.852 2
17844.487 1
17845.122 3
17845.757 2
17846.392 10
17847.027 13
17847.662 5
17848.297 5
17848.932 6
17849.567 8
17850.202 9
17850.837 5
17851.473 4
17852.108 4
17852.743 4
17853.378 7
17854.013 5
17854.648 4
17855.283 8
17855.918 9
17856.553 11
17857.189 6
17857.824 2
17858.459 7
17859.094 3
17859.729 1
17860.365 2
17861.000 3
17861.635 10
17862.270 4
17862.906 4
17863.541 2
17864.176 5
17864.812 2
17865.447 3
17866.082 5
17866.718 1
17867.353 2
17867.988 4
17868.624 9
17869.259 7
17869.894 7
17870.530 4
17871.165 3
17871.801 4
17872.436 1
17873.072 4
17873.707 4
17874.342 3
17874.978 5
17875.613 2
17876.249 0
17876.884 2
17877.520 2
17878.156 1
17878.791 0
17879.427 2
17880.062 2
17880.698 1
17881.333 3
17881.969 7
17882.605 11
17883.240 8
17883.876 5
17884.512 4
17885.147 3
17885.783 4
17886.419 10
17887.054 8
17887.690 4
17888.326 1
17888.962 0
17889.597 1
17890.233 4
17890.869 4
17891.505 10
17892.140 4
17892.776 2
17893.412 7
17894.048 5
17894.684 2
17895.320 7
17895.955 5
17896.591 6
17897.227 3
17897.863 10
17898.499 8
17899.135 5
17899.771 2
17900.407 3
17901.043 2
17901.679 3
17902.315 6
17902.951 3
17903.587 3
17904.223 6
17904.859 8
17905.495 5
17906.131 1
17906.767 3
17907.403 4
17908.039 4
17908.675 4
17909.311 4
17909.947 6
17910.583 2
17911.219 1
17911.856 2
17912.492 4
17913.128 3
17913.764 4
17914.400 3
17915.036 2
17915.673 5
17916.309 4
17916.945 4
17917.581 1
17918.218 4
17918.854 4
17919.490 7
17920.126 4
17920.763 2
17921.399 4
17922.035 4
17922.672 4
17923.308 9
17923.944 6
17924.581 7
17925.217 4
17925.854 4
17926.490 5
17927.126 5
17927.763 3
17928.399 6
17929.036 6
17929.672 5
17930.309 5
17930.945 4
17931.582 0
17932.218 0
17932.855 4
17933.491 0
17934.128 4
17934.764 6
17935.401 3
17936.037 2
17936.674 1
17937.311 3
17937.947 8
17938.584 3
17939.220 2
17939.857 0
17940.494 3
17941.130 6
17941.767 1
17942.404 0
17943.041 1
17943.677 0
17944.314 4
17944.951 3
17945.587 5
17946.224 4
17946.861 3
17947.498 0
17948.135 3
17948.771 8
17949.408 7
17950.045 4
17950.682 4
17951.319 1
17951.955 5
17952.592 7
17953.229 11
17953.866 4
17954.503 14
17955.140 13
17955.777 3
17956.414 1
17957.051 0
17957.688 1
17958.325 5
17958.962 5
17959.599 2
17960.236 4
17960.873 4
17961.510 2
17962.147 2
17962.784 4
17963.421 3
17964.058 8
17964.695 10
17965.332 4
17965.969 2
17966.606 6
17967.243 5
17967.881 2
17968.518 0
17969.155 6
17969.792 8
17970.429 4
17971.066 4
17971.704 17
17972.341 14
17972.978 12
17973.615 12
17974.253 9
17974.890 6
17975.527 5
17976.164 4
17976.802 3
17977.439 3
17978.076 1
17978.714 3
17979.351 4
17979.988 4
17980.626 6
17981.263 8
17981.901 6
17982.538 5
17983.175 3
17983.813 3
17984.450 3
17985.088 0
17985.725 7
17986.363 10
17987.000 3
17987.638 3
17988.275 5
17988.913 9
17989.550 8
17990.188 23
17990.825 17
17991.463 5
17992.100 7
17992.738 7
17993.376 6
17994.013 2
17994.651 2
17995.288 0
17995.926 2
17996.564 4
17997.201 0
17997.839 6
17998.477 1
17999.114 1
17999.752 1
18000.390 4
18001.028 6
18001.665 6
18002.303 3
18002.941 4
18003.579 3
18004.216 6
18004.854 12
18005.492 8
18006.130 7
18006.768 6
18007.405 3
18008.043 3
18008.681 1
18009.319 2
18009.957 0
18010.595 1
18011.233 0
18011.871 2
18012.509 4
18013.147 4
18013.785 1
18014.423 2
18015.060 5
18015.698 5
18016.336 8
18016.975 9
18017.613 8
18018.251 4
18018.889 9
18019.527 6
18020.165 1
18020.803 3
18021.441 2
18022.079 2
18022.717 21
18023.355 17
18023.993 12
18024.632 9
18025.270 9
18025.908 6
18026.546 3
18027.184 0
18027.822 0
18028.461 1
18029.099 6
18029.737 7
18030.375 6
18031.014 6
18031.652 3
18032.290 5
18032.929 5
18033.567 2
18034.205 1
18034.843 1
18035.482 2
18036.120 8
18036.759 4
18037.397 6
18038.035 9
18038.674 4
18039.312 10
18039.951 7
18040.589 4
18041.227 5
18041.866 2
18042.504 7
18043.143 4
18043.781 7
18044.420 4
18045.058 5
18045.697 4
18046.335 5
18046.974 4
18047.612 5
18048.251 3
18048.890 9
18049.528 7
18050.167 5
18050.805 5
18051.444 3
18052.083 2
18052.721 4
18053.360 10
18053.999 13
18054.637 6
18055.276 4
18055.915 2
18056.553 3
18057.192 4
18057.831 1
18058.470 7
18059.108 8
18059.747 8
18060.386 4
18061.025 1
18061.664 3
18062.302 6
18062.941 4
18063.580 1
18064.219 4
18064.858 3
18065.497 0
18066.136 2
18066.774 0
18067.413 3
18068.052 3
18068.691 6
18069.330 7
18069.969 8
18070.608 2
18071.247 3
18071.886 3
18072.525 9
18073.164 7
18073.803 9
18074.442 9
18075.081 6
18075.720 8
18076.359 1
18076.998 3
18077.637 3
18078.277 4
18078.916 8
18079.555 2
18080.194 2
18080.833 6
18081.472 1
18082.111 4
18082.751 6
18083.390 5
18084.029 1
18084.668 4
18085.307 5
18085.947 1
18086.586 5
18087.225 1
18087.864 4
18088.504 3
18089.143 4
18089.782 5
18090.422 17
18091.061 15
18091.700 5
18092.340 7
18092.979 3
18093.618 4
18094.258 4
18094.897 2
18095.537 1
18096.176 0
18096.815 2
18097.455 3
18098.094 3
18098.734 2
18099.373 2
18100.013 0
18100.652 3
18101.292 6
18101.931 7
18102.571 4
18103.210 9
18103.850 8
18104.490 8
18105.129 4
18105.769 4
18106.408 8
18107.048 5
18107.688 2
18108.327 4
18108.967 3
18109.606 1
18110.246 5
18110.886 3
18111.525 0
18112.165 3
18112.805 7
18113.445 4
18114.084 6
18114.724 2
18115.364 9
18116.004 2
18116.643 2
18117.283 5
18117.923 5
18118.563 3
18119.203 5
18119.843 6
18120.482 7
18121.122 4
18121.762 5
18122.402 3
18123.042 0
18123.682 1
18124.322 4
18124.962 5
18125.602 3
18126.242 6
18126.881 2
18127.521 11
18128.161 8
18128.801 5
18129.441 2
18130.081 6
18130.721 8
18131.362 9
18132.002 8
18132.642 6
18133.282 12
18133.922 11
18134.562 9
18135.202 6
18135.842 4
18136.482 5
18137.122 7
18137.763 8
18138.403 7
18139.043 3
18139.683 6
18140.323 7
18140.964 5
18141.604 5
18142.244 1
18142.884 0
18143.524 0
18144.165 2
18144.805 4
18145.445 6
18146.086 3
18146.726 5
18147.366 5
18148.007 3
18148.647 2
18149.287 5
18149.928 8
18150.568 10
18151.208 7
18151.849 4
18152.489 4
18153.130 2
18153.770 4
18154.411 4
18155.051 5
18155.692 10
18156.332 7
18156.973 2
18157.613 8
18158.254 2
18158.894 3
18159.535 2
18160.175 2
18160.816 1
18161.456 1
18162.097 6
18162.737 3
18163.378 5
18164.019 9
18164.659 14
18165.300 10
18165.941 6
18166.581 2
18167.222 2
18167.863 2
18168.503 0
18169.144 0
18169.785 0
18170.426 2
18171.066 8
18171.707 4
18172.348 2
18172.989 5
18173.629 6
18174.270 7
18174.911 8
18175.552 5
18176.193 2
18176.834 6
18177.474 12
18178.115 8
18178.756 5
18179.397 6
18180.038 8
18180.679 6
18181.320 4
18181.961 4
18182.602 9
18183.243 11
18183.884 4
18184.525 9
18185.166 7
18185.807 4
18186.448 6
18187.089 9
18187.730 6
18188.371 8
18189.012 9
18189.653 6
18190.294 5
18190.935 4
18191.576 5
18192.217 6
18192.858 3
18193.500 9
18194.141 13
18194.782 10
18195.423 9
18196.064 9
18196.705 4
18197.347 3
18197.988 2
18198.629 7
18199.270 5
18199.912 4
18200.553 7
18201.194 7
18201.835 4
18202.477 3
18203.118 1
18203.759 6
18204.401 4
18205.042 4
18205.683 4
18206.325 2
18206.966 4
18207.607 8
18208.249 12
18208.890 8
18209.532 4
18210.173 6
18210.815 5
18211.456 3
18212.098 1
18212.739 2
18213.381 2
18214.022 8
18214.664 10
18215.305 12
18215.947 8
18216.588 10
18217.230 11
18217.871 19
18218.513 21
18219.154 14
18219.796 11
18220.438 5
18221.079 6
18221.721 4
18222.363 7
18223.004 10
18223.646 6
18224.288 4
18224.929 1
18225.571 7
18226.213 17
18226.854 11
18227.496 4
18228.138 3
18228.780 5
18229.422 6
18230.063 3
18230.705 5
18231.347 7
18231.989 12
18232.631 12
18233.272 13
18233.914 5
18234.556 4
18235.198 5
18235.840 9
18236.482 7
18237.124 5
18237.766 4
18238.408 4
18239.050 6
18239.691 6
18240.333 4
18240.975 7
18241.617 8
18242.259 7
18242.901 4
18243.543 4
18244.186 6
18244.828 7
18245.470 4
18246.112 4
18246.754 11
18247.396 5
18248.038 4
18248.680 2
18249.322 1
18249.964 6
18250.607 3
18251.249 6
18251.891 5
18252.533 8
18253.175 4
18253.817 5
18254.460 11
18255.102 9
18255.744 8
18256.386 5
18257.029 5
18257.671 6
18258.313 6
18258.955 4
18259.598 2
18260.240 0
18260.882 1
18261.525 3
18262.167 5
18262.810 1
18263.452 3
18264.094 2
18264.737 3
18265.379 5
18266.022 2
18266.664 4
18267.306 4
18267.949 0
18268.591 4
18269.234 12
18269.876 4
18270.519 5
18271.161 9
18271.804 8
18272.446 7
18273.089 8
18273.731 12
18274.374 7
18275.017 4
18275.659 10
18276.302 7
18276.944 7
18277.587 5
18278.230 2
18278.872 2
18279.515 0
18280.158 1
18280.800 6
18281.443 1
18282.086 2
18282.728 9
18283.371 7
18284.014 6
18284.657 8
18285.299 5
18285.942 3
18286.585 4
18287.228 9
18287.871 7
18288.513 7
18289.156 3
18289.799 2
18290.442 4
18291.085 5
18291.728 5
18292.371 8
18293.013 6
18293.656 5
18294.299 4
18294.942 2
18295.585 4
18296.228 5
18296.871 6
18297.514 10
18298.157 9
18298.800 10
18299.443 3
18300.086 4
18300.729 5
18301.372 4
18302.015 3
18302.658 10
18303.301 6
18303.944 5
18304.588 4
18305.231 1
18305.874 1
18306.517 3
18307.160 7
18307.803 5
18308.446 8
18309.090 7
18309.733 3
18310.376 8
18311.019 6
18311.662 4
18312.306 2
18312.949 1
18313.592 3
18314.235 3
18314.879 1
18315.522 5
18316.165 4
18316.809 3
18317.452 3
18318.095 7
18318.739 8
18319.382 7
18320.025 6
18320.669 5
18321.312 4
18321.956 3
18322.599 1
18323.242 4
18323.886 0
18324.529 1
18325.173 5
18325.816 8
18326.460 6
18327.103 13
18327.747 18
18328.390 14
18329.034 17
18329.677 12
18330.321 11
18330.965 15
18331.608 11
18332.252 5
18332.895 3
18333.539 3
18334.183 4
18334.826 4
18335.470 6
18336.113 1
18336.757 8
18337.401 3
18338.045 8
18338.688 6
18339.332 8
18339.976 6
18340.619 8
18341.263 7
18341.907 9
18342.551 8
18343.194 3
18343.838 0
18344.482 3
18345.126 1
18345.770 6
18346.414 6
18347.057 5
18347.701 4
18348.345 2
18348.989 3
18349.633 6
18350.277 9
18350.921 3
18351.565 3
18352.209 1
18352.853 1
18353.497 4
18354.141 4
18354.784 0
18355.428 0
18356.072 1
18356.717 5
18357.361 9
18358.005 10
18358.649 12
18359.293 10
18359.937 10
18360.581 6
18361.225 8
18361.869 6
18362.513 9
18363.157 4
18363.801 3
18364.446 7
18365.090 6
18365.734 4
18366.378 3
18367.022 2
18367.667 7
18368.311 5
18368.955 6
18369.599 7
18370.244 7
18370.888 5
18371.532 1
18372.176 7
18372.821 6
18373.465 3
18374.109 2
18374.754 1
18375.398 3
18376.042 2
18376.687 1
18377.331 2
18377.976 6
18378.620 9
18379.264 6
18379.909 2
18380.553 1
18381.198 2
18381.842 9
18382.487 6
18383.131 8
18383.776 9
18384.420 4
18385.065 7
18385.709 8
18386.354 6
18386.998 9
18387.643 8
18388.287 4
18388.932 5
18389.577 4
18390.221 2
18390.866 1
18391.510 9
18392.155 7
18392.800 8
18393.444 7
18394.089 3
18394.734 6
18395.378 10
18396.023 11
18396.668 8
18397.313 5
18397.957 5
18398.602 5
18399.247 6
18399.892 3
18400.536 12
18401.181 7
18401.826 1
18402.471 3
18403.116 0
18403.761 1
18404.405 5
18405.050 4
18405.695 2
18406.340 5
18406.985 8
18407.630 11
18408.275 8
18408.920 6
18409.565 5
18410.210 2
18410.855 7
18411.500 2
18412.145 3
18412.790 8
18413.435 4
18414.080 3
18414.725 3
18415.370 4
18416.015 3
18416.660 8
18417.305 8
18417.950 8
18418.595 8
18419.240 3
18419.885 1
18420.531 5
18421.176 5
18421.821 10
18422.466 6
18423.111 7
18423.757 4
18424.402 1
18425.047 8
18425.692 6
18426.337 8
18426.983 8
18427.628 8
18428.273 4
18428.919 7
18429.564 5
18430.209 8
18430.854 3
18431.500 1
18432.145 3
18432.791 1
18433.436 1
18434.081 0
18434.727 7
18435.372 4
18436.017 11
18436.663 8
18437.308 7
18437.954 10
18438.599 7
18439.245 6
18439.890 5
18440.536 4
18441.181 3
18441.827 3
18442.472 3
18443.118 1
18443.763 1
18444.409 4
18445.054 4
18445.700 4
18446.346 10
18446.991 6
18447.637 7
18448.282 10
18448.928 8
18449.574 12
18450.219 12
18450.865 6
18451.511 3
18452.157 5
18452.802 5
18453.448 13
18454.094 8
18454.739 9
18455.385 13
18456.031 13
18456.677 12
18457.322 10
18457.968 4
18458.614 3
18459.260 1
18459.906 7
18460.552 14
18461.197 9
18461.843 16
18462.489 10
18463.135 5
18463.781 4
18464.427 1
18465.073 2
18465.719 2
18466.365 11
18467.011 11
18467.657 10
18468.303 15
18468.949 6
18469.595 8
18470.241 7
18470.887 10
18471.533 10
18472.179 10
18472.825 9
18473.471 5
18474.117 3
18474.763 6
18475.409 3
18476.055 5
18476.701 9
18477.348 6
18477.994 9
18478.640 21
18479.286 25
18479.932 14
18480.578 17
18481.225 12
18481.871 7
18482.517 9
18483.163 8
18483.810 10
18484.456 2
18485.102 9
18485.748 8
18486.395 11
18487.041 4
18487.687 9
18488.334 14
18488.980 17
18489.626 9
18490.273 19
18490.919 13
18491.566 7
18492.212 6
18492.858 8
18493.505 8
18494.151 6
18494.798 1
18495.444 7
18496.091 6
18496.737 7
18497.384 10
18498.030 12
18498.677 16
18499.323 7
18499.970 3
18500.616 7
18501.263 16
18501.909 14
18502.556 3
18503.202 2
18503.849 2
18504.496 3
18505.142 8
18505.789 8
18506.436 20
18507.082 18
18507.729 17
18508.376 11
18509.022 6
18509.669 13
18510.316 10
18510.962 11
18511.609 7
18512.256 9
18512.903 5
18513.549 3
18514.196 5
18514.843 8
18515.490 6
18516.137 7
18516.784 1
18517.430 5
18518.077 5
18518.724 13
18519.371 10
18520.018 8
18520.665 6
18521.312 8
18521.959 14
18522.606 9
18523.252 4
18523.899 5
18524.546 10
18525.193 9
18525.840 11
18526.487 12
18527.134 9
18527.781 4
18528.428 6
18529.075 12
18529.723 16
18530.370 18
18531.017 8
18531.664 5
18532.311 8
18532.958 10
18533.605 3
18534.252 5
18534.899 6
18535.547 8
18536.194 5
18536.841 3
18537.488 4
18538.135 4
18538.783 8
18539.430 12
18540.077 18
18540.724 16
18541.372 23
18542.019 15
18542.666 10
18543.313 12
18543.961 8
18544.608 6
18545.255 10
18545.903 9
18546.550 13
18547.197 16
18547.845 13
18548.492 13
18549.140 11
18549.787 6
18550.434 9
18551.082 2
18551.729 3
18552.377 11
18553.024 15
18553.672 15
18554.319 17
18554.967 11
18555.614 11
18556.262 12
18556.909 14
18557.557 15
18558.204 10
18558.852 10
18559.499 6
18560.147 7
18560.795 17
18561.442 15
18562.090 9
18562.738 5
18563.385 7
18564.033 10
18564.680 9
18565.328 9
18565.976 6
18566.624 6
18567.271 14
18567.919 17
18568.567 9
18569.215 10
18569.862 10
18570.510 9
18571.158 12
18571.806 15
18572.453 14
18573.101 8
18573.749 5
18574.397 5
18575.045 6
18575.693 6
18576.340 12
18576.988 14
18577.636 9
18578.284 8
18578.932 12
18579.580 6
18580.228 6
18580.876 5
18581.524 5
18582.172 5
18582.820 3
18583.468 2
18584.116 5
18584.764 5
18585.412 5
18586.060 10
18586.708 15
18587.356 15
18588.004 6
18588.652 7
18589.300 4
18589.948 7
18590.597 6
18591.245 3
18591.893 8
18592.541 4
18593.189 6
18593.837 3
18594.486 2
18595.134 11
18595.782 9
18596.430 6
18597.078 8
18597.727 6
18598.375 7
18599.023 11
18599.672 7
18600.320 8
18600.968 8
18601.616 8
18602.265 6
18602.913 7
18603.561 6
18604.210 3
18604.858 16
18605.507 16
18606.155 10
18606.803 8
18607.452 5
18608.100 9
18608.749 7
18609.397 9
18610.046 5
18610.694 6
18611.343 9
18611.991 6
18612.640 5
18613.288 5
18613.937 9
18614.585 15
18615.234 18
18615.882 10
18616.531 10
18617.179 6
18617.828 6
18618.477 5
18619.125 3
18619.774 3
18620.423 4
18621.071 7
18621.720 12
18622.369 7
18623.017 9
18623.666 13
18624.315 5
18624.963 1
18625.612 11
18626.261 16
18626.910 9
18627.558 8
18628.207 13
18628.856 9
18629.505 16
18630.154 13
18630.802 13
18631.451 5
18632.100 3
18632.749 4
18633.398 5
18634.047 10
18634.696 6
18635.344 8
18635.993 15
18636.642 10
18637.291 9
18637.940 5
18638.589 1
18639.238 0
18639.887 1
18640.536 2
18641.185 3
18641.834 8
18642.483 5
18643.132 3
18643.781 4
18644.430 5
18645.079 7
18645.729 3
18646.378 1
18647.027 4
18647.676 1
18648.325 5
18648.974 5
18649.623 11
18650.272 8
18650.922 8
18651.571 4
18652.220 6
18652.869 1
18653.518 1
18654.168 0
18654.817 2
18655.466 3
18656.115 2
18656.765 8
18657.414 13
18658.063 11
18658.713 16
18659.362 14
18660.011 10
18660.661 7
18661.310 6
18661.959 4
18662.609 2
18663.258 4
18663.908 5
18664.557 7
18665.206 4
18665.856 1
18666.505 5
18667.155 7
18667.804 3
18668.454 3
18669.103 4
18669.753 1
18670.402 0
18671.052 3
18671.701 1
18672.351 3
18673.000 7
18673.650 7
18674.300 11
18674.949 9
18675.599 6
18676.248 9
18676.898 5
18677.548 4
18678.197 3
18678.847 1
18679.497 3
18680.146 5
18680.796 3
18681.446 11
18682.095 10
18682.745 3
18683.395 4
18684.045 5
18684.694 6
18685.344 4
18685.994 5
18686.644 7
18687.294 3
18687.943 3
18688.593 4
18689.243 10
18689.893 6
18690.543 5
18691.193 7
18691.843 5
18692.493 6
18693.142 7
18693.792 7
18694.442 8
18695.092 8
18695.742 7
18696.392 10
18697.042 6
18697.692 3
18698.342 2
18698.992 2
18699.642 8
18700.292 7
18700.942 3
18701.592 3
18702.242 4
18702.893 6
18703.543 3
18704.193 4
18704.843 3
18705.493 1
18706.143 2
18706.793 5
18707.443 7
18708.094 5
18708.744 8
18709.394 6
18710.044 7
18710.694 9
18711.345 8
18711.995 3
18712.645 2
18713.295 11
18713.946 6
18714.596 4
18715.246 3
18715.897 1
18716.547 3
18717.197 7
18717.848 3
18718.498 7
18719.148 8
18719.799 6
18720.449 6
18721.099 8
18721.750 5
18722.400 5
18723.051 2
18723.701 4
18724.352 6
18725.002 13
18725.653 12
18726.303 10
18726.954 6
18727.604 6
18728.255 8
18728.905 7
18729.556 8
18730.206 5
18730.857 8
18731.507 3
18732.158 4
18732.809 8
18733.459 11
18734.110 5
18734.761 4
18735.411 8
18736.062 8
18736.713 8
18737.363 7
18738.014 9
18738.665 4
18739.315 2
18739.966 3
18740.617 6
18741.268 4
18741.918 3
18742.569 5
18743.220 4
18743.871 3
18744.522 1
18745.172 0
18745.823 0
18746.474 7
18747.125 2
18747.776 5
18748.427 5
18749.077 4
18749.728 5
18750.379 3
18751.030 2
18751.681 3
18752.332 10
18752.983 6
18753.634 3
18754.285 9
18754.936 9
18755.587 9
18756.238 14
18756.889 6
18757.540 6
18758.191 5
18758.842 4
18759.493 11
18760.144 8
18760.795 3
18761.447 3
18762.098 4
18762.749 8
18763.400 4
18764.051 6
18764.702 2
18765.353 11
18766.005 5
18766.656 2
18767.307 2
18767.958 7
18768.609 8
18769.261 9
18769.912 12
18770.563 12
18771.214 9
18771.866 10
18772.517 9
18773.168 8
18773.820 15
18774.471 18
18775.122 4
18775.774 8
18776.425 9
18777.076 12
18777.728 10
18778.379 5
18779.031 5
18779.682 2
18780.333 1
18780.985 4
18781.636 3
18782.288 7
18782.939 8
18783.591 12
18784.242 6
18784.894 6
18785.545 10
18786.197 10
18786.848 8
18787.500 8
18788.152 7
18788.803 3
18789.455 11
18790.106 9
18790.758 6
18791.410 6
18792.061 3
18792.713 3
18793.365 7
18794.016 8
18794.668 3
18795.320 1
18795.971 5
18796.623 5
18797.275 5
18797.926 8
18798.578 9
18799.230 9
18799.882 6
18800.534 2
18801.185 6
18801.837 5
18802.489 6
18803.141 4
18803.793 7
18804.444 7
18805.096 7
18805.748 8
18806.400 5
18807.052 4
18807.704 5
18808.356 7
18809.008 11
18809.660 10
18810.312 5
18810.964 6
18811.616 12
18812.268 9
18812.920 7
18813.572 6
18814.224 7
18814.876 8
18815.528 4
18816.180 2
18816.832 4
18817.484 8
18818.136 5
18818.788 2
18819.440 13
18820.092 14
18820.744 12
18821.397 12
18822.049 15
18822.701 7
18823.353 12
18824.005 17
18824.658 7
18825.310 3
18825.962 11
18826.614 21
18827.266 24
18827.919 13
18828.571 10
18829.223 9
18829.876 10
18830.528 7
18831.180 10
18831.833 10
18832.485 5
18833.137 6
18833.790 5
18834.442 11
18835.094 12
18835.747 11
18836.399 10
18837.052 18
18837.704 17
18838.356 22
18839.009 21
18839.661 18
18840.314 20
18840.966 16
18841.619 22
18842.271 18
18842.924 12
18843.576 13
18844.229 20
18844.881 24
18845.534 26
18846.187 21
18846.839 16
18847.492 21
18848.144 19
18848.797 11
18849.450 11
18850.102 10
18850.755 18
18851.408 26
18852.060 24
18852.713 23
18853.366 24
18854.018 24
18854.671 18
18855.324 16
18855.977 4
18856.629 10
18857.282 5
18857.935 9
18858.588 14
18859.241 8
18859.893 9
18860.546 11
18861.199 5
18861.852 8
18862.505 13
18863.158 11
18863.811 8
18864.463 10
18865.116 9
18865.769 3
18866.422 7
18867.075 7
18867.728 5
18868.381 6
18869.034 1
18869.687 0
18870.340 3
18870.993 5
18871.646 9
18872.299 12
18872.952 7
18873.605 8
18874.258 9
18874.911 9
18875.564 10
18876.217 12
18876.871 11
18877.524 8
18878.177 11
18878.830 15
18879.483 11
18880.136 13
18880.789 10
18881.443 10
18882.096 5
18882.749 6
18883.402 2
18884.056 3
18884.709 8
18885.362 6
18886.015 7
18886.669 7
18887.322 2
18887.975 4
18888.629 3
18889.282 5
18889.935 3
18890.589 4
18891.242 4
18891.895 6
18892.549 6
18893.202 12
18893.855 4
18894.509 5
18895.162 8
18895.816 8
18896.469 8
18897.123 6
18897.776 8
18898.430 6
18899.083 3
18899.737 12
18900.390 5
18901.044 4
18901.697 8
18902.351 5
18903.004 5
18903.658 2
18904.311 2
18904.965 4
18905.619 3
18906.272 4
18906.926 2
18907.580 8
18908.233 4
18908.887 1
18909.541 1
18910.194 3
18910.848 2
18911.502 5
18912.155 1
18912.809 6
18913.463 2
18914.117 3
18914.770 12
18915.424 18
18916.078 11
18916.732 9
18917.386 4
18918.039 5
18918.693 2
18919.347 7
18920.001 4
18920.655 2
18921.309 7
18921.963 8
18922.617 6
18923.270 1
18923.924 2
18924.578 5
18925.232 11
18925.886 6
18926.540 1
18927.194 1
18927.848 3
18928.502 5
18929.156 3
18929.810 3
18930.464 3
18931.118 4
18931.772 2
18932.426 7
18933.081 7
18933.735 7
18934.389 7
18935.043 2
18935.697 0
18936.351 3
18937.005 3
18937.659 4
18938.314 6
18938.968 4
18939.622 3
18940.276 4
18940.930 7
18941.585 8
18942.239 7
18942.893 3
18943.547 2
18944.202 1
18944.856 1
18945.510 3
18946.165 4
18946.819 3
18947.473 13
18948.128 11
18948.782 10
18949.436 9
18950.091 3
18950.745 3
18951.400 4
18952.054 8
18952.708 7
18953.363 8
18954.017 6
18954.672 5
18955.326 5
18955.981 8
18956.635 11
18957.290 10
18957.944 9
18958.599 3
18959.253 4
18959.908 7
18960.562 2
18961.217 1
18961.872 5
18962.526 5
18963.181 2
18963.835 7
18964.490 2
18965.145 0
18965.799 3
18966.454 0
18967.109 0
18967.763 1
18968.418 4
18969.073 0
18969.727 4
18970.382 8
18971.037 4
18971.692 1
18972.346 0
18973.001 0
18973.656 2
18974.311 1
18974.966 1
18975.620 2
18976.275 1
18976.930 3
18977.585 5
18978.240 6
18978.895 1
18979.550 6
18980.204 10
18980.859 12
18981.514 7
18982.169 10
18982.824 8
18983.479 12
18984.134 7
18984.789 9
18985.444 6
18986.099 2
18986.754 1
18987.409 1
18988.064 7
18988.719 5
18989.374 12
18990.029 6
18990.684 1
18991.340 5
18991.995 12
18992.650 9
18993.305 12
18993.960 12
18994.615 2
18995.270 5
18995.926 4
18996.581 2
18997.236 3
18997.891 3
18998.546 4
18999.202 7
18999.857 6
19000.512 7
19001.167 7
19001.823 4
19002.478 5
19003.133 4
19003.788 3
19004.444 4
19005.099 1
19005.754 2
19006.410 2
19007.065 7
19007.721 4
19008.376 4
19009.031 5
19009.687 6
19010.342 2
19010.998 2
19011.653 2
19012.309 3
19012.964 7
19013.620 2
19014.275 3
19014.930 2
19015.586 16
19016.242 16
19016.897 8
19017.553 7
19018.208 12
19018.864 11
19019.519 6
19020.175 4
19020.831 7
19021.486 3
19022.142 2
19022.797 4
19023.453 5
19024.109 5
19024.764 9
19025.420 10
19026.076 10
19026.731 3
19027.387 10
19028.043 7
19028.699 6
19029.354 2
19030.010 5
19030.666 8
19031.322 8
19031.978 9
19032.633 14
19033.289 5
19033.945 3
19034.601 6
19035.257 5
19035.913 6
19036.568 3
19037.224 5
19037.880 6
19038.536 6
19039.192 6
19039.848 13
19040.504 13
19041.160 9
19041.816 2
19042.472 6
19043.128 8
19043.784 7
19044.440 1
19045.096 1
19045.752 1
19046.408 9
19047.064 4
19047.720 5
19048.376 9
19049.032 11
19049.688 10
19050.344 7
19051.001 4
19051.657 7
19052.313 7
19052.969 8
19053.625 6
19054.281 2
19054.938 1
19055.594 3
19056.250 1
19056.906 7
19057.562 11
19058.219 4
19058.875 6
19059.531 7
19060.188 8
19060.844 6
19061.500 2
19062.156 2
19062.813 5
19063.469 6
19064.125 8
19064.782 8
19065.438 9
19066.095 5
19066.751 2
19067.407 1
19068.064 4
19068.720 4
19069.377 4
19070.033 5
19070.690 4
19071.346 6
19072.003 7
19072.659 6
19073.316 7
19073.972 13
19074.629 5
19075.285 5
19075.942 7
19076.598 13
19077.255 5
19077.912 6
19078.568 3
19079.225 1
19079.881 8
19080.538 5
19081.195 6
19081.851 8
19082.508 8
19083.165 2
19083.821 3
19084.478 7
19085.135 7
19085.792 2
19086.448 5
19087.105 4
19087.762 5
19088.419 6
19089.075 4
19089.732 0
19090.389 3
19091.046 2
19091.703 3
19092.359 5
19093.016 8
19093.673 6
19094.330 5
19094.987 4
19095.644 3
19096.301 7
19096.958 7
19097.615 2
19098.271 2
19098.928 10
19099.585 10
19100.242 7
19100.899 4
19101.556 5
19102.213 3
19102.870 2
19103.527 3
19104.184 1
19104.842 2
19105.499 2
19106.156 2
19106.813 6
19107.470 11
19108.127 7
19108.784 3
19109.441 5
19110.098 8
19110.756 6
19111.413 5
19112.070 5
19112.727 5
19113.384 5
19114.041 3
19114.699 6
19115.356 3
19116.013 5
19116.670 4
19117.328 5
19117.985 8
19118.642 4
19119.300 4
19119.957 5
19120.614 4
19121.272 4
19121.929 1
19122.586 3
19123.244 4
19123.901 0
19124.558 1
19125.216 5
19125.873 4
19126.531 3
19127.188 10
19127.846 10
19128.503 7
19129.161 6
19129.818 3
19130.476 9
19131.133 9
19131.791 3
19132.448 3
19133.106 1
19133.763 1
19134.421 7
19135.078 4
19135.736 2
19136.394 2
19137.051 8
19137.709 3
19138.366 5
19139.024 4
19139.682 5
19140.339 10
19140.997 7
19141.655 10
19142.312 5
19142.970 4
19143.628 2
19144.286 0
19144.943 8
19145.601 4
19146.259 5
19146.917 5
19147.574 7
19148.232 11
19148.890 7
19149.548 5
19150.206 4
19150.864 4
19151.521 7
19152.179 6
19152.837 2
19153.495 4
19154.153 4
19154.811 7
19155.469 7
19156.127 3
19156.785 0
19157.443 8
19158.101 3
19158.759 7
19159.417 10
19160.075 4
19160.733 2
19161.391 3
19162.049 8
19162.707 5
19163.365 8
19164.023 11
19164.681 5
19165.339 1
19165.997 3
19166.655 4
19167.313 2
19167.972 3
19168.630 4
19169.288 3
19169.946 3
19170.604 10
19171.263 3
19171.921 5
19172.579 4
19173.237 3
19173.895 3
19174.554 4
19175.212 3
19175.870 4
19176.529 4
19177.187 3
19177.845 7
19178.503 4
19179.162 2
19179.820 1
19180.479 2
19181.137 3
19181.795 2
19182.454 2
19183.112 1
19183.770 4
19184.429 3
19185.087 2
19185.746 0
19186.404 3
19187.063 5
19187.721 3
19188.380 6
19189.038 6
19189.697 3
19190.355 3
19191.014 1
19191.672 14
19192.331 15
19192.990 8
19193.648 3
19194.307 2
19194.965 1
19195.624 2
19196.283 2
19196.941 3
19197.600 1
19198.259 0
19198.917 1
19199.576 0
19200.235 1
19200.893 2
19201.552 2
19202.211 2
19202.869 4
19203.528 1
19204.187 1
19204.846 0
19205.505 3
19206.163 3
19206.822 7
19207.481 3
19208.140 0
19208.799 2
19209.458 6
19210.116 2
19210.775 2
19211.434 11
19212.093 8
19212.752 5
19213.411 5
19214.070 2
19214.729 2
19215.388 2
19216.047 4
19216.706 2
19217.365 2
19218.024 1
19218.683 3
19219.342 2
19220.001 4
19220.660 1
19221.319 0
19221.978 2
19222.637 3
19223.296 2
19223.955 5
19224.614 3
19225.274 3
19225.933 5
19226.592 4
19227.251 3
19227.910 2
19228.569 7
19229.229 4
19229.888 1
19230.547 4
19231.206 6
19231.865 6
19232.525 6
19233.184 10
19233.843 11
19234.503 6
19235.162 9
19235.821 6
19236.480 9
19237.140 2
19237.799 12
19238.459 12
19239.118 9
19239.777 9
19240.437 7
19241.096 6
19241.755 4
19242.415 7
19243.074 4
19243.734 5
19244.393 3
19245.053 3
19245.712 2
19246.372 0
19247.031 5
19247.691 5
19248.350 0
19249.010 4
19249.669 5
19250.329 5
19250.988 4
19251.648 3
19252.308 2
19252.967 5
19253.627 1
19254.287 1
19254.946 3
19255.606 10
19256.265 8
19256.925 2
19257.585 3
19258.245 2
19258.904 14
19259.564 11
19260.224 9
19260.883 10
19261.543 8
19262.203 4
19262.863 2
19263.522 1
19264.182 1
19264.842 4
19265.502 4
19266.162 1
19266.822 2
19267.481 2
19268.141 3
19268.801 3
19269.461 3
19270.121 3
19270.781 0
19271.441 4
19272.101 3
19272.761 1
19273.421 2
19274.081 1
19274.741 5
19275.401 2
19276.061 1
19276.721 1
19277.381 6
19278.041 10
19278.701 9
19279.361 6
19280.021 1
19280.681 0
19281.341 3
19282.001 3
19282.661 3
19283.321 1
19283.982 1
19284.642 0
19285.302 3
19285.962 3
19286.622 4
19287.282 6
19287.943 6
19288.603 6
19289.263 6
19289.923 1
19290.584 3
19291.244 4
19291.904 7
19292.564 8
19293.225 4
19293.885 4
19294.545 5
19295.206 2
19295.866 2
19296.526 1
19297.187 1
19297.847 1
19298.507 0
19299.168 0
19299.828 1
19300.489 1
19301.149 1
19301.810 5
19302.470 9
19303.131 4
19303.791 2
19304.451 3
19305.112 8
19305.772 7
19306.433 3
19307.094 4
19307.754 8
19308.415 3
19309.075 2
19309.736 7
19310.396 6
19311.057 5
19311.718 2
19312.378 2
19313.039 4
19313.700 5
19314.360 8
19315.021 2
19315.682 3
19316.342 1
19317.003 4
19317.664 3
19318.324 1
19318.985 1
19319.646 2
19320.307 9
19320.967 4
19321.628 4
19322.289 1
19322.950 2
19323.611 5
19324.271 5
19324.932 2
19325.593 4
19326.254 4
19326.915 5
19327.576 2
19328.237 1
19328.898 2
19329.559 4
19330.219 1
19330.880 2
19331.541 0
19332.202 2
19332.863 2
19333.524 2
19334.185 5
19334.846 5
19335.507 9
19336.168 7
19336.829 9
19337.490 8
19338.152 3
19338.813 2
19339.474 3
19340.135 2
19340.796 3
19341.457 8
19342.118 8
19342.779 5
19343.440 3
19344.102 3
19344.763 3
19345.424 4
19346.085 2
19346.746 6
19347.408 3
19348.069 2
19348.730 1
19349.391 1
19350.053 1
19350.714 1
19351.375 0
19352.037 2
19352.698 1
19353.359 2
19354.021 10
19354.682 5
19355.343 1
19356.005 2
19356.666 3
19357.327 4
19357.989 6
19358.650 4
19359.312 5
19359.973 4
19360.635 4
19361.296 4
19361.958 5
19362.619 2
19363.281 3
19363.942 1
19364.604 3
19365.265 5
19365.927 7
19366.588 7
19367.250 4
19367.911 3
19368.573 7
19369.235 5
19369.896 3
19370.558 5
19371.219 2
19371.881 2
19372.543 1
19373.204 3
19373.866 7
19374.528 2
19375.189 8
19375.851 7
19376.513 1
19377.175 4
19377.836 2
19378.498 1
19379.160 5
19379.822 4
19380.484 2
19381.145 3
19381.807 1
19382.469 4
19383.131 2
19383.793 1
19384.455 1
19385.116 4
19385.778 7
19386.440 5
19387.102 4
19387.764 4
19388.426 4
19389.088 2
19389.750 5
19390.412 4
19391.074 3
19391.736 6
19392.398 5
19393.060 4
19393.722 5
19394.384 5
19395.046 5
19395.708 5
19396.370 3
19397.032 1
19397.694 1
19398.356 4
19399.018 2
19399.680 2
19400.343 0
19401.005 1
19401.667 2
19402.329 0
19402.991 0
19403.653 0
19404.316 1
19404.978 1
19405.640 1
19406.302 2
19406.965 2
19407.627 3
19408.289 1
19408.951 0
19409.614 3
19410.276 1
19410.938 3
19411.601 5
19412.263 2
19412.925 4
19413.588 4
19414.250 2
19414.912 2
19415.575 2
19416.237 0
19416.900 0
19417.562 3
19418.225 4
19418.887 3
19419.549 4
19420.212 4
19420.874 5
19421.537 3
19422.199 3
19422.862 2
19423.524 2
19424.187 0
19424.850 2
19425.512 2
19426.175 1
19426.837 1
19427.500 3
19428.162 4
19428.825 6
19429.488 5
19430.150 8
19430.813 6
19431.476 6
19432.138 1
19432.801 2
19433.464 1
19434.126 7
19434.789 3
19435.452 3
19436.115 0
19436.777 0
19437.440 0
19438.103 1
19438.766 5
19439.429 10
19440.091 9
19440.754 5
19441.417 1
19442.080 2
19442.743 2
19443.406 6
19444.069 5
19444.731 4
19445.394 1
19446.057 1
19446.720 0
19447.383 0
19448.046 2
19448.709 6
19449.372 3
19450.035 1
19450.698 1
19451.361 7
19452.024 10
19452.687 10
19453.350 6
19454.013 4
19454.676 0
19455.339 3
19456.002 2
19456.665 1
19457.329 1
19457.992 2
19458.655 1
19459.318 0
19459.981 2
19460.644 0
19461.307 4
19461.971 2
19462.634 0
19463.297 0
19463.960 0
19464.624 0
19465.287 1
19465.950 3
19466.613 5
19467.277 4
19467.940 2
19468.603 1
19469.266 0
19469.930 0
19470.593 0
19471.256 1
19471.920 1
19472.583 2
19473.247 3
19473.910 3
19474.573 1
19475.237 0
19475.900 0
19476.564 1
19477.227 4
19477.891 0
19478.554 0
19479.218 4
19479.881 1
19480.545 3
19481.208 3
19481.872 1
19482.535 0
19483.199 2
19483.862 0
19484.526 0
19485.189 5
19485.853 3
19486.517 4
19487.180 1
19487.844 1
19488.508 1
19489.171 0
19489.835 2
19490.498 2
19491.162 2
19491.826 1
19492.490 1
19493.153 0
19493.817 3
19494.481 6
19495.145 4
19495.808 2
19496.472 2
19497.136 2
19497.800 2
19498.463 3
19499.127 5
19499.791 4
19500.455 2
19501.119 1
19501.783 2
19502.447 1
19503.111 2
19503.774 3
19504.438 1
19505.102 4
19505.766 6
19506.430 4
19507.094 1
19507.758 1
19508.422 4
19509.086 4
19509.750 1
19510.414 1
19511.078 0
19511.742 4
19512.406 7
19513.070 5
19513.734 6
19514.398 5
19515.062 1
19515.727 1
19516.391 1
19517.055 1
19517.719 0
19518.383 1
19519.047 1
19519.711 1
19520.376 2
19521.040 3
19521.704 1
19522.368 2
19523.033 1
19523.697 2
19524.361 1
19525.025 1
19525.690 1
19526.354 3
19527.018 4
19527.682 6
19528.347 5
19529.011 5
19529.675 3
19530.340 2
19531.004 1
19531.669 0
19532.333 2
19532.997 0
19533.662 0
19534.326 0
19534.991 2
19535.655 3
19536.320 4
19536.984 2
19537.648 2
19538.313 5
19538.977 4
19539.642 3
19540.307 2
19540.971 2
19541.636 6
19542.300 2
19542.965 3
19543.629 4
19544.294 5
19544.959 4
19545.623 2
19546.288 1
19546.952 2
19547.617 0
19548.282 2
19548.946 7
19549.611 4
19550.276 2
19550.940 1
19551.605 0
19552.270 0
19552.935 0
19553.599 2
19554.264 4
19554.929 3
19555.594 2
19556.259 1
19556.923 0
19557.588 1
19558.253 1
19558.918 1
19559.583 4
19560.248 4
19560.912 1
19561.577 0
19562.242 2
19562.907 5
19563.572 5
19564.237 2
19564.902 2
19565.567 2
19566.232 4
19566.897 2
19567.562 1
19568.227 3
19568.892 0
19569.557 0
19570.222 3
19570.887 0
19571.552 0
19572.217 1
19572.882 2
19573.547 4
19574.212 2
19574.878 1
19575.543 0
19576.208 4
19576.873 3
19577.538 0
19578.203 1
19578.868 5
19579.534 3
19580.199 1
19580.864 0
19581.529 2
19582.195 1
19582.860 0
19583.525 2
19584.190 1
19584.856 1
19585.521 11
19586.186 11
19586.852 5
19587.517 11
19588.182 6
19588.848 0
19589.513 0
19590.178 3
19590.844 2
19591.509 2
19592.175 3
19592.840 5
19593.505 3
19594.171 3
19594.836 7
19595.502 3
19596.167 4
19596.833 1
19597.498 3
19598.164 3
19598.829 2
19599.495 2
19600.160 3
19600.826 2
19601.491 3
19602.157 2
19602.823 3
19603.488 2
19604.154 1
19604.819 0
19605.485 0
19606.151 0
19606.816 0
19607.482 0
19608.148 0
19608.813 4
19609.479 1
19610.145 0
19610.811 1
19611.476 3
19612.142 2
19612.808 3
19613.474 4
19614.139 2
19614.805 0
19615.471 1
19616.137 1
19616.803 1
19617.469 1
19618.134 1
19618.800 4
19619.466 2
19620.132 0
19620.798 2
19621.464 3
19622.130 0
19622.796 1
19623.462 1
19624.128 2
19624.794 3
19625.460 0
19626.126 1
19626.792 1
19627.458 0
19628.124 3
19628.790 2
19629.456 0
19630.122 1
19630.788 3
19631.454 5
19632.120 5
19632.786 2
19633.452 2
19634.118 3
19634.784 2
19635.451 0
19636.117 0
19636.783 5
19637.449 2
19638.115 2
19638.781 2
19639.448 2
19640.114 1
19640.780 1
19641.446 6
19642.113 5
19642.779 0
19643.445 1
19644.112 1
19644.778 9
19645.444 6
19646.110 4
19646.777 2
19647.443 0
19648.110 2
19648.776 0
19649.442 1
19650.109 1
19650.775 2
19651.442 2
19652.108 2
19652.774 3
19653.441 0
19654.107 3
19654.774 5
19655.440 0
19656.107 3
19656.773 3
19657.440 0
19658.106 1
19658.773 0
19659.439 0
19660.106 0
19660.773 2
19661.439 1
19662.106 1
19662.772 6
19663.439 2
19664.106 1
19664.772 3
19665.439 3
19666.106 2
19666.772 0
19667.439 2
19668.106 4
19668.772 2
19669.439 2
19670.106 1
19670.773 2
19671.439 6
19672.106 5
19672.773 0
19673.440 2
19674.107 4
19674.773 4
19675.440 1
19676.107 3
19676.774 0
19677.441 3
19678.108 1
19678.774 1
19679.441 0
19680.108 1
19680.775 2
19681.442 6
19682.109 4
19682.776 8
19683.443 12
19684.110 4
19684.777 1
19685.444 6
19686.111 4
19686.778 1
19687.445 1
19688.112 1
19688.779 4
19689.446 4
19690.113 9
19690.780 5
19691.447 5
19692.115 4
19692.782 1
19693.449 1
19694.116 2
19694.783 1
19695.450 1
19696.117 2
19696.785 0
19697.452 0
19698.119 0
19698.786 1
19699.454 0
19700.121 0
19700.788 3
19701.455 4
19702.123 3
19702.790 6
19703.457 1
19704.125 2
19704.792 0
19705.459 1
19706.127 4
19706.794 3
19707.461 2
19708.129 1
19708.796 1
19709.463 2
19710.131 3
19710.798 3
19711.466 3
19712.133 1
19712.801 2
19713.468 0
19714.136 0
19714.803 3
19715.471 2
19716.138 3
19716.806 3
19717.473 1
19718.141 0
19718.808 1
19719.476 0
19720.143 1
19720.811 0
19721.479 0
19722.146 0
19722.814 2
19723.482 1
19724.149 4
19724.817 2
19725.485 4
19726.152 2
19726.820 2
19727.488 2
19728.155 2
19728.823 3
19729.491 1
19730.159 2
19730.826 0
19731.494 0
19732.162 1
19732.830 3
19733.498 3
19734.165 1
19734.833 1
19735.501 2
19736.169 5
19736.837 4
19737.505 2
19738.173 3
19738.841 0
19739.508 2
19740.176 1
19740.844 0
19741.512 0
19742.180 0
19742.848 2
19743.516 0
19744.184 1
19744.852 2
19745.520 1
19746.188 2
19746.856 3
19747.524 1
19748.192 1
19748.860 1
19749.529 0
19750.197 0
19750.865 1
19751.533 3
19752.201 6
19752.869 3
19753.537 1
19754.205 0
19754.874 1
19755.542 2
19756.210 0
19756.878 0
19757.546 1
19758.215 0
19758.883 0
19759.551 1
19760.219 2
19760.888 3
19761.556 3
19762.224 3
19762.893 1
19763.561 2
19764.229 0
19764.898 0
19765.566 1
19766.234 2
19766.903 1
19767.571 1
19768.240 0
19768.908 4
19769.576 3
19770.245 0
19770.913 2
19771.582 7
19772.250 3
19772.919 2
19773.587 1
19774.256 1
19774.924 1
19775.593 0
19776.261 0
19776.930 3
19777.598 3
19778.267 9
19778.936 6
19779.604 2
19780.273 0
19780.941 0
19781.610 0
19782.279 1
19782.947 1
19783.616 0
19784.285 2
19784.953 1
19785.622 3
19786.291 2
19786.960 2
19787.628 2
19788.297 3
19788.966 2
19789.635 8
19790.303 6
19790.972 2
19791.641 2
19792.310 4
19792.979 3
19793.647 3
19794.316 2
19794.985 0
19795.654 1
19796.323 0
19796.992 2
19797.661 1
19798.330 0
19798.998 1
19799.667 0
19800.336 1
19801.005 5
19801.674 4
19802.343 0
19803.012 1
19803.681 1
19804.350 0
19805.019 1
19805.688 3
19806.357 3
19807.026 4
19807.695 6
19808.365 5
19809.034 7
19809.703 6
19810.372 6
19811.041 3
19811.710 4
19812.379 3
19813.048 1
19813.718 1
19814.387 3
19815.056 2
19815.725 3
19816.394 5
19817.064 6
19817.733 1
19818.402 1
19819.071 3
19819.741 1
19820.410 0
19821.079 0
19821.749 1
19822.418 1
19823.087 9
19823.757 7
19824.426 4
19825.095 2
19825.765 1
19826.434 1
19827.104 0
19827.773 0
19828.442 1
19829.112 5
19829.781 2
19830.451 4
19831.120 4
19831.790 3
19832.459 2
19833.129 7
19833.798 4
19834.468 4
19835.137 3
19835.807 2
19836.476 2
19837.146 0
19837.816 2
19838.485 2
19839.155 3
19839.824 5
19840.494 2
19841.164 3
19841.833 1
19842.503 1
19843.173 3
19843.842 1
19844.512 4
19845.182 2
19845.851 1
19846.521 0
19847.191 0
19847.861 1
19848.530 0
19849.200 0
19849.870 4
19850.540 4
19851.210 2
19851.879 0
19852.549 0
19853.219 0
19853.889 1
19854.559 0
19855.229 0
19855.899 1
19856.568 0
19857.238 3
19857.908 2
19858.578 5
19859.248 5
19859.918 2
19860.588 4
19861.258 2
19861.928 2
19862.598 3
19863.268 2
19863.938 6
19864.608 6
19865.278 11
19865.948 3
19866.618 3
19867.288 2
19867.958 2
19868.629 5
19869.299 6
19869.969 0
19870.639 1
19871.309 3
19871.979 2
19872.649 1
19873.320 4
19873.990 6
19874.660 4
19875.330 6
19876.000 4
19876.671 3
19877.341 4
19878.011 5
19878.682 2
19879.352 2
19880.022 1
19880.692 1
19881.363 1
19882.033 0
19882.703 1
19883.374 1
19884.044 4
19884.715 2
19885.385 2
19886.055 2
19886.726 2
19887.396 4
19888.067 7
19888.737 2
19889.407 3
19890.078 3
19890.748 5
19891.419 3
19892.089 2
19892.760 0
19893.430 1
19894.101 2
19894.772 1
19895.442 1
19896.113 1
19896.783 3
19897.454 1
19898.124 0
19898.795 0
19899.466 1
19900.136 2
19900.807 1
19901.478 3
19902.148 2
19902.819 0
19903.490 0
19904.160 0
19904.831 0
19905.502 4
19906.173 4
19906.843 3
19907.514 1
19908.185 0
19908.856 0
19909.526 2
19910.197 4
19910.868 0
19911.539 0
19912.210 0
19912.881 2
19913.551 0
19914.222 2
19914.893 2
19915.564 2
19916.235 2
19916.906 1
19917.577 3
19918.248 4
19918.919 0
19919.590 3
19920.261 1
19920.932 2
19921.603 7
19922.274 2
19922.945 3
19923.616 4
19924.287 2
19924.958 1
19925.629 4
19926.300 1
19926.971 0
19927.642 0
19928.313 1
19928.984 0
19929.656 2
19930.327 2
19930.998 2
19931.669 1
19932.340 7
19933.011 6
19933.683 3
19934.354 0
19935.025 1
19935.696 1
19936.368 0
19937.039 0
19937.710 1
19938.381 0
19939.053 1
19939.724 1
19940.395 1
19941.067 0
19941.738 0
19942.409 1
19943.081 1
19943.752 0
19944.423 1
19945.095 1
19945.766 1
19946.438 0
19947.109 1
19947.781 0
19948.452 1
19949.123 2
19949.795 1
19950.466 1
19951.138 0
19951.809 1
19952.481 4
19953.153 1
19953.824 1
19954.496 3
19955.167 2
19955.839 7
19956.510 4
19957.182 2
19957.854 1
19958.525 1
19959.197 0
19959.868 0
19960.540 3
19961.212 1
19961.883 2
19962.555 1
19963.227 3
19963.899 1
19964.570 2
19965.242 4
19965.914 0
19966.586 0
19967.257 0
19967.929 2
19968.601 0
19969.273 4
19969.945 4
19970.616 3
19971.288 1
19971.960 7
19972.632 6
19973.304 2
19973.976 1
19974.648 4
19975.319 4
19975.991 1
19976.663 2
19977.335 4
19978.007 3
19978.679 1
19979.351 2
19980.023 3
19980.695 3
19981.367 0
19982.039 1
19982.711 0
19983.383 1
19984.055 1
19984.727 0
19985.399 0
19986.072 2
19986.744 2
19987.416 4
19988.088 5
19988.760 1
19989.432 2
19990.104 1
19990.776 0
19991.449 0
19992.121 0
19992.793 3
19993.465 0
19994.137 1
19994.810 4
19995.482 1
19996.154 2
19996.827 1
19997.499 0
19998.171 0
19998.843 1
19999.516 3
20000.188 1
20000.860 2
20001.533 2
20002.205 3
20002.877 1
20003.550 0
20004.222 0
20004.895 2
20005.567 0
20006.239 0
20006.912 6
20007.584 5
20008.257 1
20008.929 0
20009.602 0
20010.274 0
20010.947 2
20011.619 1
20012.292 1
20012.964 0
20013.637 0
20014.310 4
20014.982 1
20015.655 0
20016.327 0
20017.000 0
20017.673 2
20018.345 0
20019.018 0
20019.690 0
20020.363 0
20021.036 0
20021.708 1
20022.381 0
20023.054 0
20023.727 1
20024.399 0
20025.072 3
20025.745 3
20026.418 1
20027.090 2
20027.763 3
20028.436 0
20029.109 0
20029.782 0
20030.454 4
20031.127 3
20031.800 2
20032.473 8
20033.146 5
20033.819 2
20034.492 4
20035.165 2
20035.838 0
20036.511 4
20037.183 5
20037.856 4
20038.529 1
20039.202 5
20039.875 3
20040.548 0
20041.221 1
20041.894 2
20042.567 2
20043.241 1
20043.914 2
20044.587 1
20045.260 0
20045.933 2
20046.606 2
20047.279 1
20047.952 0
20048.625 1
20049.299 1
20049.972 0
20050.645 0
20051.318 0
20051.991 3
20052.664 1
20053.338 2
20054.011 1
20054.684 0
20055.357 4
20056.031 4
20056.704 1
20057.377 2
20058.051 1
20058.724 1
20059.397 0
20060.071 1
20060.744 2
20061.417 4
20062.091 8
20062.764 3
20063.437 0
20064.111 5
20064.784 3
20065.458 1
20066.131 2
20066.805 0
20067.478 2
20068.151 3
20068.825 5
20069.498 2
20070.172 0
20070.845 0
20071.519 1
20072.193 1
20072.866 1
20073.540 0
20074.213 2
20074.887 3
20075.560 3
20076.234 1
20076.908 0
20077.581 1
20078.255 1
20078.929 0
20079.602 2
20080.276 1
20080.950 3
20081.623 3
20082.297 3
20082.971 0
20083.644 1
20084.318 0
20084.992 2
20085.666 1
20086.340 1
20087.013 0
20087.687 2
20088.361 3
20089.035 6
20089.709 0
20090.382 2
20091.056 4
20091.730 1
20092.404 0
20093.078 1
20093.752 4
20094.426 2
20095.100 4
20095.774 2
20096.448 4
20097.122 6
20097.795 1
20098.469 2
20099.143 1
20099.817 0
20100.491 1
20101.166 0
20101.840 1
20102.514 0
20103.188 0
20103.862 0
20104.536 0
20105.210 2
20105.884 5
20106.558 2
20107.232 5
20107.906 4
20108.581 4
20109.255 2
20109.929 1
20110.603 2
20111.277 1
20111.951 4
20112.626 11
20113.300 7
20113.974 5
20114.648 3
20115.323 0
20115.997 0
20116.671 1
20117.346 2
20118.020 2
20118.694 0
20119.369 1
20120.043 0
20120.717 1
20121.392 0
20122.066 0
20122.740 0
20123.415 0
20124.089 3
20124.764 1
20125.438 2
20126.113 3
20126.787 3
20127.461 7
20128.136 2
20128.810 3
20129.485 1
20130.159 0
20130.834 1
20131.509 0
20132.183 0
20132.858 2
20133.532 0
20134.207 0
20134.881 2
20135.556 3
20136.231 0
20136.905 1
20137.580 4
20138.255 3
20138.929 0
20139.604 0
20140.279 1
20140.953 1
20141.628 1
20142.303 1
20142.977 2
20143.652 2
20144.327 4
20145.002 1
20145.676 0
20146.351 1
20147.026 0
20147.701 0
20148.376 1
20149.050 6
20149.725 5
20150.400 2
20151.075 4
20151.750 2
20152.425 0
20153.100 4
20153.775 2
20154.450 1
20155.124 5
20155.799 0
20156.474 0
20157.149 0
20157.824 2
20158.499 5
20159.174 6
20159.849 4
20160.524 2
20161.199 4
20161.874 2
20162.550 2
20163.225 2
20163.900 2
20164.575 0
20165.250 1
20165.925 1
20166.600 1
20167.275 1
20167.950 0
20168.626 3
20169.301 1
20169.976 2
20170.651 1
20171.326 0
20172.002 0
20172.677 0
20173.352 0
20174.027 0
20174.703 0
20175.378 1
20176.053 1
20176.728 1
20177.404 0
20178.079 1
20178.754 1
20179.430 1
20180.105 0
20180.780 1
20181.456 3
20182.131 2
20182.807 0
20183.482 1
20184.157 2
20184.833 0
20185.508 0
20186.184 0
20186.859 3
20187.535 5
20188.210 4
20188.886 4
20189.561 1
20190.237 3
20190.912 1
20191.588 3
20192.263 1
20192.939 0
20193.615 0
20194.290 0
20194.966 0
20195.641 4
20196.317 5
20196.993 3
20197.668 5
20198.344 2
20199.020 3
20199.695 1
20200.371 1
20201.047 0
20201.722 0
20202.398 1
20203.074 5
20203.750 1
20204.425 2
20205.101 2
20205.777 1
20206.453 0
20207.129 0
20207.804 1
20208.480 0
20209.156 1
20209.832 2
20210.508 4
20211.184 3
20211.860 1
20212.535 0
20213.211 1
20213.887 6
20214.563 3
20215.239 3
20215.915 3
20216.591 2
20217.267 0
20217.943 1
20218.619 1
20219.295 3
20219.971 0
20220.647 0
20221.323 0
20221.999 4
20222.675 1
20223.351 2
20224.027 1
20224.704 0
20225.380 1
20226.056 1
20226.732 0
20227.408 0
20228.084 0
20228.760 1
20229.437 4
20230.113 3
20230.789 0
20231.465 0
20232.141 0
20232.818 1
20233.494 1
20234.170 1
20234.846 0
20235.523 1
20236.199 0
20236.875 1
20237.552 5
20238.228 1
20238.904 0
20239.581 0
20240.257 0
20240.933 1
20241.610 2
20242.286 1
20242.963 0
20243.639 0
20244.315 1
20244.992 0
20245.668 3
20246.345 4
20247.021 5
20247.698 2
20248.374 0
20249.051 0
20249.727 0
20250.404 2
20251.080 1
20251.757 2
20252.434 0
20253.110 1
20253.787 0
20254.463 0
20255.140 6
20255.817 6
20256.493 3
20257.170 5
20257.846 0
20258.523 1
20259.200 2
20259.877 3
20260.553 4
20261.230 3
20261.907 1
20262.583 2
20263.260 2
20263.937 3
20264.614 3
20265.290 0
20265.967 3
20266.644 2
20267.321 2
20267.998 1
20268.675 1
20269.351 0
20270.028 0
20270.705 0
20271.382 0
20272.059 0
20272.736 1
20273.413 2
20274.090 0
20274.767 3
20275.444 1
20276.121 2
20276.798 2
20277.474 1
20278.151 1
20278.829 1
20279.506 0
20280.183 1
20280.860 3
20281.537 4
20282.214 1
20282.891 0
20283.568 0
20284.245 0
20284.922 3
20285.599 2
20286.276 0
20286.954 0
20287.631 1
20288.308 4
20288.985 3
20289.662 6
20290.339 5
20291.017 2
20291.694 2
20292.371 3
20293.048 1
20293.726 1
20294.403 1
20295.080 4
20295.757 1
20296.435 0
20297.112 5
20297.789 3
20298.467 2
20299.144 1
20299.821 4
20300.499 8
20301.176 7
20301.854 6
20302.531 3
20303.208 2
20303.886 2
20304.563 2
20305.241 1
20305.918 2
20306.596 1
20307.273 2
20307.951 4
20308.628 4
20309.306 2
20309.983 0
20310.661 0
20311.338 1
20312.016 3
20312.693 3
20313.371 3
20314.049 0
20314.726 0
20315.404 0
20316.082 2
20316.759 0
20317.437 0
20318.114 0
20318.792 2
20319.470 1
20320.148 2
20320.825 1
20321.503 0
20322.181 0
20322.858 0
20323.536 0
20324.214 0
20324.892 3
20325.570 1
20326.247 0
20326.925 0
20327.603 3
20328.281 2
20328.959 1
20329.637 4
20330.314 4
20330.992 0
20331.670 0
20332.348 1
20333.026 0
20333.704 0
20334.382 0
20335.060 1
20335.738 0
20336.416 2
20337.094 5
20337.772 2
20338.450 2
20339.128 4
20339.806 1
20340.484 1
20341.162 2
20341.840 0
20342.518 2
20343.196 2
20343.874 4
20344.552 1
20345.231 1
20345.909 0
20346.587 1
20347.265 0
20347.943 1
20348.621 6
20349.299 3
20349.978 2
20350.656 2
20351.334 1
20352.012 1
20352.691 4
20353.369 3
20354.047 6
20354.725 6
20355.404 1
20356.082 3
20356.760 3
20357.439 1
20358.117 0
20358.795 2
20359.474 3
20360.152 1
20360.830 0
20361.509 4
20362.187 5
20362.866 4
20363.544 2
20364.223 1
20364.901 0
20365.579 0
20366.258 1
20366.936 1
20367.615 2
20368.293 1
20368.972 1
20369.650 4
20370.329 2
20371.008 0
20371.686 0
20372.365 0
20373.043 2
20373.722 4
20374.400 7
20375.079 7
20375.758 1
20376.436 1
20377.115 0
20377.794 0
20378.472 0
20379.151 3
20379.830 9
20380.508 4
20381.187 1
20381.866 0
20382.545 0
20383.223 6
20383.902 8
20384.581 5
20385.260 3
20385.939 1
20386.617 0
20387.296 1
20387.975 2
20388.654 0
20389.333 3
20390.012 4
20390.690 1
20391.369 1
20392.048 0
20392.727 2
20393.406 3
20394.085 1
20394.764 1
20395.443 2
20396.122 0
20396.801 0
20397.480 1
20398.159 1
20398.838 1
20399.517 0
20400.196 3
20400.875 1
20401.554 1
20402.233 2
20402.912 0
20403.591 1
20404.270 1
20404.950 3
20405.629 4
20406.308 2
20406.987 3
20407.666 1
20408.345 4
20409.025 3
20409.704 1
20410.383 1
20411.062 1
20411.741 2
20412.421 3
20413.100 1
20413.779 0
20414.458 0
20415.138 3
20415.817 2
20416.496 0
20417.176 1
20417.855 1
20418.534 0
20419.214 0
20419.893 0
20420.572 1
20421.252 0
20421.931 0
20422.611 1
20423.290 1
20423.970 0
20424.649 2
20425.328 2
20426.008 1
20426.687 0
20427.367 0
20428.046 0
20428.726 0
20429.405 0
20430.085 5
20430.765 3
20431.444 1
20432.124 1
20432.803 0
20433.483 2
20434.162 1
20434.842 0
20435.522 0
20436.201 4
20436.881 0
20437.561 0
20438.240 4
20438.920 4
20439.600 0
20440.279 1
20440.959 0
20441.639 0
20442.319 0
20442.998 0
20443.678 0
20444.358 2
20445.038 0
20445.718 1
20446.397 1
20447.077 1
20447.757 2
20448.437 4
20449.117 0
20449.797 1
20450.476 3
20451.156 1
20451.836 2
20452.516 2
20453.196 2
20453.876 1
20454.556 1
20455.236 1
20455.916 0
20456.596 1
20457.276 4
20457.956 1
20458.636 0
20459.316 1
20459.996 0
20460.676 0
20461.356 5
20462.036 1
20462.716 0
20463.396 1
20464.076 3
20464.757 1
20465.437 3
20466.117 1
20466.797 1
20467.477 1
20468.157 3
20468.837 1
20469.518 0
20470.198 1
20470.878 4
20471.558 4
20472.239 1
20472.919 1
20473.599 1
20474.279 0
20474.960 1
20475.640 2
20476.320 1
20477.001 1
20477.681 3
20478.361 3
20479.042 1
20479.722 0
20480.402 0
20481.083 0
20481.763 0
20482.444 1
20483.124 0
20483.804 0
20484.485 2
20485.165 0
20485.846 3
20486.526 5
20487.207 5
20487.887 4
20488.568 1
20489.248 0
20489.929 1
20490.609 7
20491.290 6
20491.970 3
20492.651 5
20493.332 2
20494.012 3
20494.693 2
20495.374 3
20496.054 1
20496.735 4
20497.415 1
20498.096 2
20498.777 2
20499.458 1
20500.138 1
20500.819 1
20501.500 0
20502.180 1
20502.861 2
20503.542 1
20504.223 2
20504.903 0
20505.584 0
20506.265 0
20506.946 0
20507.627 1
20508.308 5
20508.988 0
20509.669 0
20510.350 0
20511.031 0
20511.712 3
20512.393 1
20513.074 2
20513.755 4
20514.436 11
20515.117 10
20515.798 4
20516.479 3
20517.160 3
20517.841 1
20518.522 0
20519.203 0
20519.884 0
20520.565 0
20521.246 0
20521.927 0
20522.608 2
20523.289 3
20523.970 1
20524.651 0
20525.332 0
20526.013 1
20526.695 2
20527.376 1
20528.057 0
20528.738 0
20529.419 0
20530.101 1
20530.782 1
20531.463 0
20532.144 5
20532.825 2
20533.507 0
20534.188 2
20534.869 0
20535.551 0
20536.232 0
20536.913 0
20537.595 1
20538.276 2
20538.957 1
20539.639 3
20540.320 1
20541.001 0
20541.683 1
20542.364 2
20543.046 6
20543.727 2
20544.409 1
20545.090 1
20545.771 0
20546.453 0
20547.134 0
20547.816 1
20548.497 0
20549.179 0
20549.860 2
20550.542 0
20551.224 1
20551.905 0
20552.587 0
20553.268 1
20553.950 4
20554.632 0
20555.313 2
20555.995 1
20556.676 4
20557.358 3
20558.040 3
20558.721 3
20559.403 1
20560.085 2
20560.767 3
20561.448 1
20562.130 1
20562.812 1
20563.494 1
20564.175 0
20564.857 0
20565.539 1
20566.221 0
20566.903 1
20567.584 0
20568.266 0
20568.948 2
20569.630 2
20570.312 3
20570.994 0
20571.676 0
20572.357 1
20573.039 1
20573.721 0
20574.403 2
20575.085 1
20575.767 0
20576.449 2
20577.131 1
20577.813 0
20578.495 1
20579.177 4
20579.859 4
20580.541 4
20581.223 3
20581.905 1
20582.587 1
20583.270 0
20583.952 2
20584.634 0
20585.316 0
20585.998 1
20586.680 1
20587.362 3
20588.045 1
20588.727 0
20589.409 1
20590.091 1
20590.773 0
20591.456 0
20592.138 0
20592.820 2
20593.502 2
20594.185 1
20594.867 0
20595.549 1
20596.231 1
20596.914 1
20597.596 1
20598.278 1
20598.961 1
20599.643 2
20600.326 2
20601.008 0
20601.690 0
20602.373 0
20603.055 3
20603.738 0
20604.420 0
20605.102 0
20605.785 1
20606.467 0
20607.150 0
20607.832 0
20608.515 0
20609.197 1
20609.880 0
20610.562 2
20611.245 1
20611.928 4
20612.610 2
20613.293 1
20613.975 2
20614.658 2
20615.341 1
20616.023 3
20616.706 2
20617.389 1
20618.071 1
20618.754 0
20619.437 3
20620.119 2
20620.802 0
20621.485 0
20622.167 0
20622.850 0
20623.533 0
20624.216 2
20624.899 1
20625.581 0
20626.264 0
20626.947 4
20627.630 3
20628.313 2
20628.995 1
20629.678 0
20630.361 0
20631.044 0
20631.727 0
20632.410 0
20633.093 1
20633.776 1
20634.459 2
20635.142 3
20635.825 3
20636.508 1
20637.191 0
20637.874 0
20638.557 0
20639.240 0
20639.923 3
20640.606 1
20641.289 1
20641.972 0
20642.655 2
20643.338 3
20644.021 3
20644.704 2
20645.387 4
20646.070 2
20646.754 1
20647.437 1
20648.120 0
20648.803 0
20649.486 1
20650.169 2
20650.853 1
20651.536 0
20652.219 0
20652.902 0
20653.586 0
20654.269 0
20654.952 1
20655.635 0
20656.319 0
20657.002 0
20657.685 0
20658.369 0
20659.052 0
20659.735 1
20660.419 1
20661.102 3
20661.786 1
20662.469 0
20663.152 1
20663.836 0
20664.519 0
20665.203 0
20665.886 1
20666.570 0
20667.253 0
20667.937 0
20668.620 1
20669.304 2
20669.987 3
20670.671 0
20671.354 0
20672.038 0
20672.721 0
20673.405 0
20674.089 0
20674.772 1
20675.456 2
20676.140 0
20676.823 3
20677.507 2
20678.190 4
20678.874 1
20679.558 1
20680.242 0
20680.925 0
20681.609 0
20682.293 5
20682.976 4
20683.660 1
20684.344 3
20685.028 2
20685.712 2
20686.395 2
20687.079 3
20687.763 3
20688.447 3
20689.131 2
20689.815 1
20690.498 0
20691.182 0
20691.866 0
20692.550 0
20693.234 1
20693.918 0
20694.602 2
20695.286 1
20695.970 0
20696.654 1
20697.338 1
20698.022 0
20698.706 4
20699.390 4
20700.074 2
20700.758 5
20701.442 5
20702.126 3
20702.810 2
20703.494 3
20704.178 2
20704.862 0
20705.546 1
20706.231 1
20706.915 2
20707.599 1
20708.283 2
20708.967 1
20709.651 0
20710.336 6
20711.020 4
20711.704 2
20712.388 3
20713.073 5
20713.757 4
20714.441 4
20715.125 2
20715.810 2
20716.494 0
20717.178 2
20717.863 2
20718.547 1
20719.231 3
20719.916 5
20720.600 3
20721.284 1
20721.969 0
20722.653 1
20723.338 1
20724.022 1
20724.706 1
20725.391 1
20726.075 2
20726.760 4
20727.444 1
20728.129 2
20728.813 1
20729.498 1
20730.182 1
20730.867 1
20731.551 3
20732.236 2
20732.921 1
20733.605 1
20734.290 2
20734.974 2
20735.659 0
20736.344 0
20737.028 2
20737.713 1
20738.398 0
20739.082 0
20739.767 0
20740.452 0
20741.136 2
20741.821 3
20742.506 3
20743.191 1
20743.875 0
20744.560 0
20745.245 0
20745.930 0
20746.614 0
20747.299 1
20747.984 1
20748.669 3
20749.354 5
20750.039 4
20750.723 6
20751.408 1
20752.093 0
20752.778 1
20753.463 1
20754.148 2
20754.833 1
20755.518 2
20756.203 2
20756.888 3
20757.573 1
20758.258 4
20758.943 2
20759.628 1
20760.313 4
20760.998 5
20761.683 2
20762.368 10
20763.053 5
20763.738 1
20764.423 3
20765.108 2
20765.793 1
20766.479 1
20767.164 2
20767.849 1
20768.534 1
20769.219 1
20769.904 2
20770.590 1
20771.275 0
20771.960 0
20772.645 4
20773.330 0
20774.016 0
20774.701 2
20775.386 5
20776.072 0
20776.757 0
20777.442 0
20778.128 2
20778.813 1
20779.498 1
20780.184 2
20780.869 6
20781.554 4
20782.240 0
20782.925 4
20783.610 2
20784.296 1
20784.981 1
20785.667 4
20786.352 5
20787.038 4
20787.723 0
20788.409 1
20789.094 4
20789.780 3
20790.465 2
20791.151 3
20791.836 3
20792.522 4
20793.207 4
20793.893 1
20794.579 3
20795.264 2
20795.950 1
20796.636 1
20797.321 0
20798.007 0
20798.692 1
20799.378 1
20800.064 2
20800.750 2
20801.435 0
20802.121 1
20802.807 0
20803.492 1
20804.178 0
20804.864 6
20805.550 4
20806.235 7
20806.921 4
20807.607 2
20808.293 3
20808.979 2
20809.665 2
20810.350 4
20811.036 5
20811.722 1
20812.408 1
20813.094 0
20813.780 0
20814.466 0
20815.152 1
20815.838 1
20816.524 0
20817.210 3
20817.896 0
20818.582 1
20819.268 0
20819.954 0
20820.640 1
20821.326 2
20822.012 4
20822.698 3
20823.384 0
20824.070 0
20824.756 0
20825.442 0
20826.128 0
20826.814 4
20827.501 2
20828.187 0
20828.873 2
20829.559 0
20830.245 1
20830.931 0
20831.618 0
20832.304 2
20832.990 0
20833.676 0
20834.363 2
20835.049 2
20835.735 1
20836.421 2
20837.108 4
20837.794 5
20838.480 1
20839.167 1
20839.853 4
20840.539 2
20841.226 1
20841.912 0
20842.598 0
20843.285 3
20843.971 2
20844.658 3
20845.344 2
20846.031 1
20846.717 1
20847.404 0
20848.090 1
20848.776 0
20849.463 0
20850.149 3
20850.836 2
20851.523 4
20852.209 2
20852.896 0
20853.582 1
20854.269 0
20854.955 0
20855.642 0
20856.329 3
20857.015 1
20857.702 1
20858.389 0
20859.075 2
20859.762 0
20860.449 2
20861.135 1
20861.822 3
20862.509 1
20863.195 0
20863.882 3
20864.569 3
20865.256 1
20865.942 0
20866.629 0
20867.316 0
20868.003 0
20868.690 2
20869.376 0
20870.063 0
20870.750 0
20871.437 0
20872.124 0
20872.811 0
20873.498 1
20874.185 0
20874.872 0
20875.558 1
20876.245 2
20876.932 0
20877.619 1
20878.306 0
20878.993 1
20879.680 1
20880.367 1
20881.054 1
20881.741 2
20882.428 0
20883.115 0
20883.803 0
20884.490 1
20885.177 2
20885.864 1
20886.551 0
20887.238 3
20887.925 2
20888.612 1
20889.299 2
20889.987 1
20890.674 0
20891.361 2
20892.048 0
20892.735 11
20893.423 14
20894.110 10
20894.797 6
20895.484 3
20896.172 0
20896.859 1
20897.546 1
20898.234 0
20898.921 1
20899.608 0
20900.296 1
20900.983 4
20901.670 2
20902.358 2
20903.045 1
20903.732 1
20904.420 1
20905.107 5
20905.795 6
20906.482 1
20907.170 3
20907.857 3
20908.545 4
20909.232 1
20909.920 1
20910.607 0
20911.295 1
20911.982 0
20912.670 0
20913.357 3
20914.045 6
20914.732 3
20915.420 3
20916.108 6
20916.795 2
20917.483 0
20918.170 2
20918.858 2
20919.546 2
20920.233 0
20920.921 0
20921.609 0
20922.296 3
20922.984 0
20923.672 1
20924.360 1
20925.047 1
20925.735 0
20926.423 1
20927.111 1
20927.799 1
20928.486 2
20929.174 2
20929.862 1
20930.550 0
20931.238 1
20931.926 0
20932.613 1
20933.301 0
20933.989 2
20934.677 1
20935.365 1
20936.053 1
20936.741 1
20937.429 4
20938.117 4
20938.805 0
20939.493 3
20940.181 3
20940.869 0
20941.557 0
20942.245 0
20942.933 0
20943.621 2
20944.309 0
20944.997 0
20945.685 1
20946.373 1
20947.061 1
20947.750 2
20948.438 4
20949.126 0
20949.814 0
20950.502 1
20951.190 0
20951.879 2
20952.567 0
20953.255 4
20953.943 2
20954.631 3
20955.320 0
20956.008 1
20956.696 0
20957.384 0
20958.073 2
20958.761 3
20959.449 1
20960.138 4
20960.826 5
20961.514 4
20962.203 4
20962.891 0
20963.580 0
20964.268 0
20964.956 1
20965.645 1
20966.333 2
20967.022 1
20967.710 1
20968.399 2
20969.087 1
20969.775 0
20970.464 1
20971.152 0
20971.841 1
20972.530 1
20973.218 2
20973.907 1
20974.595 0
20975.284 3
20975.972 4
20976.661 2
20977.350 3
20978.038 4
20978.727 1
20979.415 1
20980.104 0
20980.793 0
20981.481 0
20982.170 0
20982.859 3
20983.548 1
20984.236 2
20984.925 1
20985.614 1
20986.303 3
20986.991 1
20987.680 2
20988.369 1
20989.058 0
20989.747 2
20990.435 2
20991.124 2
20991.813 9
20992.502 4
20993.191 2
20993.880 1
20994.569 0
20995.257 0
20995.946 0
20996.635 0
20997.324 0
20998.013 0
20998.702 0
20999.391 0
21000.080 0
21000.769 2
21001.458 1
21002.147 1
21002.836 3
21003.525 2
21004.214 1
21004.903 4
21005.592 8
21006.281 4
21006.971 2
21007.660 3
21008.349 0
21009.038 0
21009.727 3
21010.416 10
21011.105 7
21011.795 5
21012.484 0
21013.173 1
21013.862 0
21014.551 0
21015.241 0
21015.930 0
21016.619 0
21017.308 1
21017.998 2
21018.687 1
21019.376 0
21020.066 0
21020.755 1
21021.444 0
21022.134 0
21022.823 0
21023.512 0
21024.202 2
21024.891 0
21025.581 0
21026.270 0
21026.959 0
21027.649 4
21028.338 3
21029.028 1
21029.717 1
21030.407 0
21031.096 1
21031.786 3
21032.475 0
21033.165 0
21033.854 0
21034.544 1
21035.233 1
21035.923 3
21036.613 3
21037.302 1
21037.992 0
21038.681 1
21039.371 1
21040.061 1
21040.750 0
21041.440 1
21042.130 0
21042.819 0
21043.509 1
21044.199 2
21044.889 0
21045.578 1
21046.268 2
21046.958 0
21047.648 0
21048.337 1
21049.027 1
21049.717 0
21050.407 2
21051.097 2
21051.786 0
21052.476 4
21053.166 0
21053.856 0
21054.546 1
21055.236 3
21055.926 5
21056.616 5
21057.305 3
21057.995 1
21058.685 0
21059.375 0
21060.065 0
21060.755 0
21061.445 1
21062.135 1
21062.825 0
21063.515 0
21064.205 3
21064.895 0
21065.585 4
21066.276 2
21066.966 0
21067.656 0
21068.346 0
21069.036 3
21069.726 4
21070.416 4
21071.106 1
21071.797 5
21072.487 3
21073.177 2
21073.867 1
21074.557 0
21075.248 1
21075.938 1
21076.628 0
21077.318 1
21078.009 1
21078.699 0
21079.389 0
21080.079 0
21080.770 0
21081.460 0
21082.150 0
21082.841 5
21083.531 2
21084.221 2
21084.912 1
21085.602 2
21086.293 2
21086.983 1
21087.673 0
21088.364 1
21089.054 3
21089.745 1
21090.435 2
21091.126 1
21091.816 2
21092.507 9
21093.197 4
21093.888 1
21094.578 2
21095.269 2
21095.959 1
21096.650 2
21097.341 2
21098.031 5
21098.722 1
21099.412 0
21100.103 0
21100.794 1
21101.484 0
21102.175 1
21102.866 1
21103.556 0
21104.247 1
21104.938 4
21105.629 3
21106.319 1
21107.010 1
21107.701 1
21108.392 0
21109.082 0
21109.773 0
21110.464 2
21111.155 0
21111.846 4
21112.536 1
21113.227 0
21113.918 2
21114.609 2
21115.300 1
21115.991 3
21116.682 3
21117.373 1
21118.063 2
21118.754 3
21119.445 3
21120.136 1
21120.827 1
21121.518 2
21122.209 0
21122.900 5
21123.591 2
21124.282 0
21124.973 1
21125.664 1
21126.355 1
21127.047 1
21127.738 2
21128.429 0
21129.120 1
21129.811 2
21130.502 0
21131.193 0
21131.884 1
21132.576 1
21133.267 0
21133.958 0
21134.649 0
21135.340 3
21136.031 1
21136.723 1
21137.414 0
21138.105 0
21138.796 0
21139.488 0
21140.179 0
21140.870 3
21141.562 1
21142.253 1
21142.944 1
21143.636 1
21144.327 1
21145.018 1
21145.710 4
21146.401 3
21147.093 3
21147.784 6
21148.475 2
21149.167 0
21149.858 0
21150.550 1
21151.241 1
21151.933 1
21152.624 1
21153.316 2
21154.007 1
21154.699 3
21155.390 3
21156.082 1
21156.773 1
21157.465 1
21158.157 0
21158.848 21
21159.540 17
21160.231 9
21160.923 10
21161.615 7
21162.306 2
21162.998 3
21163.690 1
21164.381 0
21165.073 0
21165.765 1
21166.456 2
21167.148 2
21167.840 1
21168.532 0
21169.223 0
21169.915 3
21170.607 1
21171.299 1
21171.991 0
21172.682 1
21173.374 0
21174.066 1
21174.758 0
21175.450 0
21176.142 0
21176.834 1
21177.525 0
21178.217 2
21178.909 2
21179.601 0
21180.293 4
21180.985 2
21181.677 2
21182.369 2
21183.061 0
21183.753 0
21184.445 1
21185.137 0
21185.829 0
21186.521 0
21187.213 1
21187.905 2
21188.597 1
21189.289 0
21189.982 1
21190.674 2
21191.366 0
21192.058 0
21192.750 3
21193.442 3
21194.134 3
21194.827 1
21195.519 1
21196.211 2
21196.903 1
21197.596 0
21198.288 4
21198.980 4
21199.672 3
21200.365 0
21201.057 0
21201.749 1
21202.441 1
21203.134 1
21203.826 3
21204.518 2
21205.211 0
21205.903 0
21206.596 0
21207.288 0
21207.980 1
21208.673 0
21209.365 1
21210.058 10
21210.750 6
21211.442 4
21212.135 3
21212.827 1
21213.520 1
21214.212 1
21214.905 1
21215.597 0
21216.290 1
21216.983 1
21217.675 1
21218.368 0
21219.060 0
21219.753 1
21220.445 4
21221.138 4
21221.831 2
21222.523 1
21223.216 6
21223.909 5
21224.601 1
21225.294 2
21225.987 2
21226.679 1
21227.372 1
21228.065 3
21228.758 2
21229.450 1
21230.143 2
21230.836 1
21231.529 0
21232.221 0
21232.914 1
21233.607 0
21234.300 2
21234.993 0
21235.686 1
21236.378 2
21237.071 1
21237.764 2
21238.457 3
21239.150 2
21239.843 1
21240.536 2
21241.229 0
21241.922 1
21242.615 2
21243.308 1
21244.001 0
21244.694 0
21245.387 0
21246.080 1
21246.773 1
21247.466 0
21248.159 0
21248.852 4
21249.545 1
21250.238 0
21250.931 1
21251.624 1
21252.317 7
21253.011 4
21253.704 1
21254.397 0
21255.090 3
21255.783 3
21256.476 1
21257.170 1
21257.863 1
21258.556 0
21259.249 0
21259.943 0
21260.636 0
21261.329 0
21262.022 0
21262.716 2
21263.409 2
21264.102 1
21264.796 1
21265.489 2
21266.182 0
21266.876 0
21267.569 1
21268.262 0
21268.956 1
21269.649 2
21270.343 0
21271.036 1
21271.730 0
21272.423 0
21273.117 1
21273.810 7
21274.503 3
21275.197 2
21275.890 0
21276.584 3
21277.278 2
21277.971 3
21278.665 3
21279.358 2
21280.052 0
21280.745 1
21281.439 0
21282.133 1
21282.826 0
21283.520 6
21284.214 3
21284.907 1
21285.601 0
21286.295 1
21286.988 1
21287.682 1
21288.376 1
21289.069 0
21289.763 0
21290.457 0
21291.151 0
21291.844 0
21292.538 0
21293.232 0
21293.926 1
21294.620 1
21295.313 0
21296.007 1
21296.701 6
21297.395 12
21298.089 7
21298.783 3
21299.477 2
21300.171 2
21300.864 2
21301.558 4
21302.252 2
21302.946 1
21303.640 0
21304.334 0
21305.028 1
21305.722 0
21306.416 1
21307.110 3
21307.804 2
21308.498 6
21309.192 4
21309.886 1
21310.581 0
21311.275 0
21311.969 1
21312.663 0
21313.357 0
21314.051 1
21314.745 0
21315.439 0
21316.134 0
21316.828 0
21317.522 0
21318.216 4
21318.910 5
21319.605 2
21320.299 0
21320.993 5
21321.687 3
21322.382 1
21323.076 2
21323.770 0
21324.464 2
21325.159 1
21325.853 0
21326.547 1
21327.242 4
21327.936 2
21328.631 0
21329.325 0
21330.019 0
21330.714 0
21331.408 0
21332.103 0
21332.797 0
21333.491 2
21334.186 1
21334.880 6
21335.575 6
21336.269 1
21336.964 2
21337.658 1
21338.353 0
21339.047 2
21339.742 1
21340.437 2
21341.131 2
21341.826 2
21342.520 1
21343.215 1
21343.910 0
21344.604 0
21345.299 1
21345.994 4
21346.688 1
21347.383 0
21348.078 0
21348.772 0
21349.467 2
21350.162 1
21350.856 0
21351.551 0
21352.246 2
21352.941 0
21353.636 2
21354.330 0
21355.025 0
21355.720 4
21356.415 2
21357.110 1
21357.804 0
21358.499 0
21359.194 1
21359.889 0
21360.584 2
21361.279 0
21361.974 0
21362.669 1
21363.364 2
21364.059 1
21364.754 2
21365.449 1
21366.144 0
21366.839 0
21367.534 0
21368.229 1
21368.924 0
21369.619 0
21370.314 1
21371.009 1
21371.704 0
21372.399 0
21373.094 0
21373.789 0
21374.484 4
21375.179 2
21375.875 1
21376.570 0
21377.265 0
21377.960 2
21378.655 1
21379.350 0
21380.046 0
21380.741 0
21381.436 1
21382.131 2
21382.827 1
21383.522 0
21384.217 0
21384.912 4
21385.608 1
21386.303 0
21386.998 0
21387.694 1
21388.389 0
21389.084 0
21389.780 0
21390.475 0
21391.171 3
21391.866 2
21392.561 4
21393.257 2
21393.952 1
21394.648 2
21395.343 2
21396.039 3
21396.734 2
21397.430 0
21398.125 0
21398.821 1
21399.516 4
21400.212 1
21400.907 3
21401.603 2
21402.298 2
21402.994 1
21403.690 0
21404.385 1
21405.081 2
21405.776 2
21406.472 8
21407.168 10
21407.863 4
21408.559 2
21409.255 1
21409.950 2
21410.646 3
21411.342 3
21412.038 0
21412.733 0
21413.429 0
21414.125 0
21414.821 1
21415.516 1
21416.212 2
21416.908 1
21417.604 1
21418.300 0
21418.996 2
21419.691 1
21420.387 0
21421.083 0
21421.779 0
21422.475 0
21423.171 1
21423.867 1
21424.563 3
21425.259 3
21425.955 2
21426.651 1
21427.347 1
21428.043 1
21428.739 0
21429.435 0
21430.131 1
21430.827 0
21431.523 0
21432.219 1
21432.915 2
21433.611 1
21434.307 0
21435.003 0
21435.699 0
21436.395 1
21437.092 1
21437.788 1
21438.484 2
21439.180 2
21439.876 3
21440.573 0
21441.269 1
21441.965 0
21442.661 0
21443.357 1
21444.054 1
21444.750 1
21445.446 0
21446.143 1
21446.839 1
21447.535 0
21448.231 0
21448.928 1
21449.624 0
21450.320 1
21451.017 2
21451.713 1
21452.410 0
21453.106 0
21453.802 3
21454.499 1
21455.195 0
21455.892 0
21456.588 1
21457.285 4
21457.981 1
21458.678 0
21459.374 0
21460.071 0
21460.767 1
21461.464 0
21462.160 0
21462.857 0
21463.553 1
21464.250 1
21464.947 0
21465.643 1
21466.340 2
21467.036 1
21467.733 0
21468.430 0
21469.126 1
21469.823 0
21470.520 0
21471.217 0
21471.913 0
21472.610 1
21473.307 1
21474.003 1
21474.700 1
21475.397 3
21476.094 3
21476.791 3
21477.487 1
21478.184 0
21478.881 2
21479.578 2
21480.275 0
21480.971 1
21481.668 0
21482.365 2
21483.062 1
21483.759 2
21484.456 1
21485.153 0
21485.850 0
21486.547 1
21487.244 3
21487.941 1
21488.638 2
21489.335 0
21490.032 2
21490.729 1
21491.426 0
21492.123 0
21492.820 2
21493.517 3
21494.214 1
21494.911 0
21495.608 1
21496.305 0
21497.002 0
21497.699 0
21498.397 0
21499.094 0
21499.791 0
21500.488 0
21501.185 0
21501.882 1
21502.580 1
21503.277 1
21503.974 0
21504.671 0
21505.369 0
21506.066 2
21506.763 0
21507.460 0
21508.158 0
21508.855 0
21509.552 0
21510.250 0
21510.947 0
21511.644 1
21512.342 0
21513.039 0
21513.737 1
21514.434 2
21515.131 0
21515.829 0
21516.526 0
21517.224 0
21517.921 0
21518.619 1
21519.316 3
21520.014 2
21520.711 0
21521.409 1
21522.106 0
21522.804 3
21523.501 3
21524.199 6
21524.896 4
21525.594 1
21526.292 0
21526.989 1
21527.687 0
21528.384 1
21529.082 2
21529.780 0
21530.477 0
21531.175 2
21531.873 2
21532.570 6
21533.268 13
21533.966 7
21534.664 4
21535.361 1
21536.059 2
21536.757 2
21537.455 3
21538.152 1
21538.850 1
21539.548 2
21540.246 0
21540.944 0
21541.641 1
21542.339 1
21543.037 1
21543.735 0
21544.433 0
21545.131 0
21545.829 1
21546.527 1
21547.225 1
21547.923 1
21548.621 0
21549.319 3
21550.016 3
21550.714 1
21551.412 0
21552.110 0
21552.809 0
21553.507 1
21554.205 1
21554.903 4
21555.601 0
21556.299 1
21556.997 1
21557.695 0
21558.393 2
21559.091 3
21559.789 2
21560.488 4
21561.186 5
21561.884 4
21562.582 3
21563.280 2
21563.978 1
21564.677 2
21565.375 0
21566.073 0
21566.771 4
21567.470 3
21568.168 5
21568.866 3
21569.565 1
21570.263 3
21570.961 0
21571.660 1
21572.358 1
21573.056 1
21573.755 0
21574.453 0
21575.151 2
21575.850 2
21576.548 3
21577.247 2
21577.945 1
21578.643 0
21579.342 1
21580.040 0
21580.739 0
21581.437 1
21582.136 0
21582.834 0
21583.533 0
21584.231 1
21584.930 1
21585.629 1
21586.327 2
21587.026 1
21587.724 0
21588.423 0
21589.121 2
21589.820 2
21590.519 0
21591.217 3
21591.916 2
21592.615 0
21593.313 0
21594.012 0
21594.711 1
21595.410 2
21596.108 4
21596.807 3
21597.506 0
21598.205 0
21598.903 3
21599.602 1
21600.301 0
21601.000 0
21601.698 0
21602.397 0
21603.096 1
21603.795 2
21604.494 6
21605.193 6
21605.892 2
21606.591 1
21607.289 1
21607.988 0
21608.687 0
21609.386 0
21610.085 0
21610.784 0
21611.483 2
21612.182 0
21612.881 0
21613.580 0
21614.279 0
21614.978 4
21615.677 2
21616.376 1
21617.075 2
21617.774 1
21618.474 0
21619.173 2
21619.872 1
21620.571 1
21621.270 0
21621.969 5
21622.668 3
21623.368 3
21624.067 2
21624.766 0
21625.465 0
21626.164 0
21626.864 0
21627.563 1
21628.262 1
21628.961 1
21629.661 0
21630.360 4
21631.059 2
21631.758 5
21632.458 5
21633.157 0
21633.856 0
21634.556 2
21635.255 3
21635.955 6
21636.654 2
21637.353 2
21638.053 1
21638.752 2
21639.452 2
21640.151 0
21640.850 0
21641.550 0
21642.249 0
21642.949 4
21643.648 6
21644.348 4
21645.047 3
21645.747 2
21646.447 4
21647.146 1
21647.846 1
21648.545 3
21649.245 1
21649.944 0
21650.644 1
21651.344 1
21652.043 0
21652.743 1
21653.443 1
21654.142 0
21654.842 1
21655.542 1
21656.241 0
21656.941 3
21657.641 3
21658.341 1
21659.040 0
21659.740 0
21660.440 0
21661.140 0
21661.839 0
21662.539 3
21663.239 5
21663.939 6
21664.639 2
21665.339 1
21666.038 7
21666.738 3
21667.438 1
21668.138 1
21668.838 3
21669.538 1
21670.238 1
21670.938 1
21671.638 0
21672.338 0
21673.038 0
21673.738 0
21674.438 1
21675.138 0
21675.838 1
21676.538 1
21677.238 1
21677.938 1
21678.638 3
21679.338 0
21680.038 0
21680.738 3
21681.438 6
21682.138 3
21682.839 2
21683.539 0
21684.239 1
21684.939 1
21685.639 0
21686.339 2
21687.040 4
21687.740 2
21688.440 1
21689.140 0
21689.841 0
21690.541 0
21691.241 1
21691.941 0
21692.642 0
21693.342 0
21694.042 2
21694.743 3
21695.443 3
21696.143 1
21696.844 1
21697.544 0
21698.244 1
21698.945 2
21699.645 1
21700.346 1
21701.046 0
21701.746 0
21702.447 0
21703.147 0
21703.848 0
21704.548 0
21705.249 0
21705.949 0
21706.650 0
21707.350 0
21708.051 0
21708.752 1
21709.452 2
21710.153 2
21710.853 0
21711.554 0
21712.254 1
21712.955 4
21713.656 3
21714.356 1
21715.057 0
21715.758 0
21716.458 0
21717.159 1
21717.860 0
21718.560 0
21719.261 0
21719.962 2
21720.663 1
21721.363 1
21722.064 3
21722.765 3
21723.466 2
21724.167 1
21724.867 2
21725.568 0
21726.269 0
21726.970 0
21727.671 0
21728.372 0
21729.073 1
21729.773 1
21730.474 0
21731.175 0
21731.876 1
21732.577 0
21733.278 0
21733.979 1
21734.680 1
21735.381 1
21736.082 0
21736.783 2
21737.484 2
21738.185 0
21738.886 0
21739.587 1
21740.288 0
21740.989 3
21741.690 2
21742.392 3
21743.093 1
21743.794 1
21744.495 0
21745.196 0
21745.897 0
21746.598 0
21747.300 1
21748.001 1
21748.702 1
21749.403 0
21750.104 0
21750.806 0
21751.507 0
21752.208 0
21752.909 0
21753.611 1
21754.312 3
21755.013 4
21755.715 4
21756.416 3
21757.117 2
21757.819 5
21758.520 4
21759.221 4
21759.923 4
21760.624 2
21761.325 1
21762.027 1
21762.728 0
21763.430 0
21764.131 1
21764.833 1
21765.534 1
21766.236 1
21766.937 2
21767.639 1
21768.340 0
21769.042 2
21769.743 4
21770.445 1
21771.146 0
21771.848 0
21772.550 1
21773.251 4
21773.953 2
21774.654 3
21775.356 1
21776.058 0
21776.759 2
21777.461 7
21778.163 3
21778.864 4
21779.566 1
21780.268 1
21780.969 1
21781.671 1
21782.373 3
21783.075 0
21783.776 5
21784.478 0
21785.180 0
21785.882 2
21786.584 5
21787.285 2
21787.987 1
21788.689 2
21789.391 1
21790.093 0
21790.795 0
21791.497 0
21792.199 0
21792.900 0
21793.602 0
21794.304 0
21795.006 2
21795.708 2
21796.410 2
21797.112 0
21797.814 0
21798.516 0
21799.218 2
21799.920 1
21800.622 0
21801.324 4
21802.026 5
21802.728 3
21803.431 2
21804.133 1
21804.835 2
21805.537 1
21806.239 0
21806.941 0
21807.643 1
21808.346 1
21809.048 0
21809.750 2
21810.452 7
21811.154 2
21811.857 0
21812.559 1
21813.261 6
21813.963 11
21814.666 6
21815.368 3
21816.070 1
21816.772 2
21817.475 0
21818.177 1
21818.879 3
21819.582 3
21820.284 1
21820.986 0
21821.689 0
21822.391 0
21823.094 0
21823.796 0
21824.498 0
21825.201 1
21825.903 0
21826.606 2
21827.308 4
21828.011 2
21828.713 0
21829.416 2
21830.118 1
21830.821 0
21831.523 1
21832.226 0
21832.928 2
21833.631 2
21834.334 0
21835.036 0
21835.739 0
21836.441 1
21837.144 1
21837.847 0
21838.549 1
21839.252 1
21839.955 0
21840.657 0
21841.360 0
21842.063 0
21842.766 2
21843.468 3
21844.171 1
21844.874 1
21845.577 0
21846.279 1
21846.982 4
21847.685 1
21848.388 0
21849.091 1
21849.793 0
21850.496 0
21851.199 0
21851.902 1
21852.605 0
21853.308 1
21854.011 0
21854.714 1
21855.416 2
21856.119 1
21856.822 2
21857.525 2
21858.228 1
21858.931 3
21859.634 1
21860.337 1
21861.040 0
21861.743 0
21862.446 1
21863.149 0
21863.852 0
21864.556 0
21865.259 1
21865.962 3
21866.665 3
21867.368 1
21868.071 0
21868.774 0
21869.477 0
21870.181 1
21870.884 1
21871.587 0
21872.290 0
21872.993 0
21873.697 0
21874.400 2
21875.103 1
21875.806 0
21876.510 3
21877.213 2
21877.916 2
21878.619 1
21879.323 1
21880.026 4
21880.729 3
21881.433 1
21882.136 0
21882.839 3
21883.543 2
21884.246 3
21884.950 5
21885.653 2
21886.356 4
21887.060 4
21887.763 3
21888.467 4
21889.170 0
21889.874 0
21890.577 2
21891.281 1
21891.984 1
21892.688 0
21893.391 0
21894.095 0
21894.798 2
21895.502 2
21896.206 2
21896.909 3
21897.613 3
21898.316 1
21899.020 0
21899.724 0
21900.427 1
21901.131 1
21901.835 1
21902.538 0
21903.242 0
21903.946 0
21904.649 1
21905.353 1
21906.057 2
21906.761 2
21907.464 1
21908.168 0
21908.872 1
21909.576 3
21910.280 1
21910.983 1
21911.687 1
21912.391 0
21913.095 2
21913.799 3
21914.503 4
21915.207 2
21915.911 3
21916.614 2
21917.318 1
21918.022 0
21918.726 4
21919.430 3
21920.134 3
21920.838 0
21921.542 2
21922.246 0
21922.950 1
21923.654 2
21924.358 3
21925.062 2
21925.766 3
21926.470 0
21927.174 0
21927.879 0
21928.583 3
21929.287 1
21929.991 1
21930.695 0
21931.399 2
21932.103 1
21932.808 5
21933.512 2
21934.216 3
21934.920 2
21935.624 4
21936.329 1
21937.033 2
21937.737 1
21938.441 1
21939.146 1
21939.850 2
21940.554 2
21941.259 2
21941.963 3
21942.667 2
21943.372 3
21944.076 0
21944.780 2
21945.485 2
21946.189 0
21946.893 0
21947.598 1
21948.302 0
21949.007 0
21949.711 1
21950.416 0
21951.120 2
21951.825 2
21952.529 3
21953.234 4
21953.938 2
21954.643 0
21955.347 1
21956.052 1
21956.756 0
21957.461 1
21958.165 0
21958.870 1
21959.575 0
21960.279 1
21960.984 0
21961.688 0
21962.393 3
21963.098 4
21963.802 0
21964.507 1
21965.212 1
21965.917 2
21966.621 7
21967.326 5
21968.031 0
21968.735 1
21969.440 0
21970.145 1
21970.850 1
21971.555 1
21972.259 0
21972.964 1
21973.669 2
21974.374 1
21975.079 1
21975.784 1
21976.488 1
21977.193 0
21977.898 0
21978.603 1
21979.308 1
21980.013 0
21980.718 0
21981.423 0
21982.128 1
21982.833 0
21983.538 2
21984.243 3
21984.948 0
21985.653 0
21986.358 2
21987.063 4
21987.768 2
21988.473 2
21989.178 0
21989.883 3
21990.588 3
21991.294 1
21991.999 1
21992.704 3
21993.409 6
21994.114 4
21994.819 4
21995.524 4
21996.230 6
21996.935 1
21997.640 1
21998.345 0
21999.051 0
21999.756 1
22000.461 6
22001.166 8
22001.872 9
22002.577 11
22003.282 8
22003.988 13
22004.693 9
22005.398 4
22006.104 3
22006.809 1
22007.514 1
22008.220 2
22008.925 3
22009.631 1
22010.336 2
22011.041 3
22011.747 2
22012.452 4
22013.158 2
22013.863 1
22014.569 0
22015.274 0
22015.980 0
22016.685 0
22017.391 3
22018.096 4
22018.802 4
22019.507 1
22020.213 2
22020.919 2
22021.624 0
22022.330 1
22023.035 2
22023.741 1
22024.447 4
22025.152 2
22025.858 1
22026.564 0
22027.269 2
22027.975 4
22028.681 3
22029.387 0
22030.092 1
22030.798 1
22031.504 1
22032.210 0
22032.915 0
22033.621 1
22034.327 2
22035.033 1
22035.739 1
22036.445 0
22037.150 3
22037.856 9
22038.562 3
22039.268 1
22039.974 0
22040.680 1
22041.386 0
22042.092 1
22042.798 0
22043.504 0
22044.210 0
22044.915 2
22045.621 1
22046.327 0
22047.033 0
22047.740 1
22048.446 0
22049.152 3
22049.858 5
22050.564 3
22051.270 3
22051.976 2
22052.682 0
22053.388 1
22054.094 1
22054.800 1
22055.507 1
22056.213 0
[truncated: 2,582 more chars]
