# Supplementary material for: LIMPIC: a computational method for the separation of protein MALDI-TOF-MS signals from noise
Source: BMC Bioinformatics. 2007 Mar 26;8:101. doi: 10.1186/1471-2105-8-101 (PMC1847688; doi:10.1186/1471-2105-8-101)
Supplement: Additional File 3 — Compressed archive of 30 text files, containing MALDI-TOF-MS data acquired from human plasma samples. [file 1471-2105-8-101-S3.zip › Plasma/P_30.txt]

4986.948 0
4987.284 0
4987.619 0
4987.955 0
4988.291 0
4988.626 0
4988.962 0
4989.298 0
4989.633 32
4989.969 36
4990.305 49
4990.640 41
4990.976 27
4991.312 43
4991.648 34
4991.983 32
4992.319 46
4992.655 47
4992.991 35
4993.326 23
4993.662 37
4993.998 34
4994.334 43
4994.670 45
4995.005 29
4995.341 41
4995.677 55
4996.013 50
4996.349 37
4996.685 35
4997.021 24
4997.357 27
4997.693 78
4998.029 71
4998.365 58
4998.701 60
4999.036 36
4999.372 65
4999.708 58
5000.045 47
5000.381 72
5000.717 62
5001.053 54
5001.389 40
5001.725 46
5002.061 56
5002.397 51
5002.733 48
5003.069 53
5003.405 39
5003.741 27
5004.078 32
5004.414 46
5004.750 62
5005.086 57
5005.422 55
5005.758 39
5006.095 31
5006.431 45
5006.767 36
5007.103 37
5007.440 55
5007.776 59
5008.112 39
5008.449 25
5008.785 26
5009.121 29
5009.458 26
5009.794 28
5010.130 36
5010.467 29
5010.803 21
5011.139 25
5011.476 29
5011.812 30
5012.149 31
5012.485 40
5012.821 36
5013.158 31
5013.494 26
5013.831 17
5014.167 9
5014.504 25
5014.840 38
5015.177 32
5015.513 24
5015.850 24
5016.187 28
5016.523 42
5016.860 83
5017.196 82
5017.533 80
5017.869 95
5018.206 89
5018.543 89
5018.879 77
5019.216 70
5019.553 75
5019.889 66
5020.226 66
5020.563 69
5020.900 64
5021.236 64
5021.573 75
5021.910 81
5022.246 78
5022.583 54
5022.920 49
5023.257 39
5023.594 33
5023.930 34
5024.267 40
5024.604 57
5024.941 66
5025.278 72
5025.615 62
5025.952 67
5026.288 54
5026.625 44
5026.962 32
5027.299 26
5027.636 31
5027.973 37
5028.310 41
5028.647 52
5028.984 48
5029.321 47
5029.658 34
5029.995 36
5030.332 58
5030.669 55
5031.006 66
5031.343 63
5031.680 56
5032.017 41
5032.355 54
5032.692 71
5033.029 74
5033.366 79
5033.703 68
5034.040 55
5034.377 59
5034.715 60
5035.052 60
5035.389 62
5035.726 58
5036.063 52
5036.401 60
5036.738 52
5037.075 55
5037.412 65
5037.750 62
5038.087 64
5038.424 72
5038.762 74
5039.099 93
5039.436 102
5039.774 77
5040.111 78
5040.448 84
5040.786 82
5041.123 95
5041.460 63
5041.798 77
5042.135 59
5042.473 53
5042.810 70
5043.148 76
5043.485 70
5043.823 59
5044.160 44
5044.498 43
5044.835 48
5045.173 56
5045.510 52
5045.848 41
5046.185 53
5046.523 65
5046.860 62
5047.198 62
5047.536 65
5047.873 63
5048.211 64
5048.549 46
5048.886 59
5049.224 43
5049.562 46
5049.899 36
5050.237 52
5050.575 54
5050.912 49
5051.250 48
5051.588 73
5051.926 71
5052.263 81
5052.601 59
5052.939 37
5053.277 25
5053.615 32
5053.952 51
5054.290 47
5054.628 33
5054.966 32
5055.304 26
5055.642 23
5055.980 31
5056.317 30
5056.655 34
5056.993 33
5057.331 42
5057.669 46
5058.007 59
5058.345 64
5058.683 70
5059.021 59
5059.359 59
5059.697 65
5060.035 65
5060.373 75
5060.711 79
5061.049 77
5061.387 68
5061.725 69
5062.063 69
5062.402 90
5062.740 104
5063.078 98
5063.416 80
5063.754 83
5064.092 66
5064.430 58
5064.769 62
5065.107 66
5065.445 79
5065.783 109
5066.121 79
5066.460 106
5066.798 89
5067.136 75
5067.474 85
5067.813 89
5068.151 93
5068.489 69
5068.828 67
5069.166 71
5069.504 72
5069.843 72
5070.181 84
5070.519 77
5070.858 64
5071.196 58
5071.535 66
5071.873 91
5072.212 96
5072.550 82
5072.888 62
5073.227 94
5073.565 82
5073.904 83
5074.242 87
5074.581 85
5074.919 77
5075.258 63
5075.596 56
5075.935 63
5076.274 67
5076.612 70
5076.951 73
5077.289 79
5077.628 86
5077.967 69
5078.305 61
5078.644 77
5078.982 69
5079.321 71
5079.660 77
5079.999 91
5080.337 76
5080.676 66
5081.015 63
5081.353 69
5081.692 79
5082.031 78
5082.370 63
5082.708 62
5083.047 60
5083.386 46
5083.725 39
5084.064 34
5084.403 28
5084.741 30
5085.080 50
5085.419 66
5085.758 57
5086.097 45
5086.436 39
5086.775 42
5087.114 47
5087.453 33
5087.792 31
5088.131 39
5088.469 51
5088.808 54
5089.147 49
5089.486 44
5089.825 45
5090.165 32
5090.504 51
5090.843 61
5091.182 52
5091.521 55
5091.860 50
5092.199 45
5092.538 53
5092.877 60
5093.216 57
5093.555 45
5093.895 45
5094.234 36
5094.573 25
5094.912 39
5095.251 37
5095.591 65
5095.930 83
5096.269 58
5096.608 35
5096.947 32
5097.287 38
5097.626 48
5097.965 56
5098.305 64
5098.644 61
5098.983 62
5099.323 56
5099.662 46
5100.001 41
5100.341 27
5100.680 38
5101.019 53
5101.359 51
5101.698 51
5102.038 51
5102.377 46
5102.717 61
5103.056 52
5103.395 47
5103.735 53
5104.074 52
5104.414 59
5104.753 67
5105.093 66
5105.433 64
5105.772 68
5106.112 68
5106.451 66
5106.791 56
5107.130 36
5107.470 34
5107.810 44
5108.149 55
5108.489 53
5108.829 56
5109.168 74
5109.508 59
5109.848 51
5110.187 39
5110.527 39
5110.867 65
5111.206 83
5111.546 65
5111.886 48
5112.226 30
5112.565 31
5112.905 29
5113.245 36
5113.585 40
5113.925 29
5114.264 44
5114.604 39
5114.944 45
5115.284 37
5115.624 37
5115.964 67
5116.304 43
5116.644 37
5116.984 37
5117.323 34
5117.663 49
5118.003 48
5118.343 32
5118.683 45
5119.023 52
5119.363 41
5119.703 35
5120.043 42
5120.383 36
5120.723 20
5121.063 18
5121.404 38
5121.744 50
5122.084 46
5122.424 41
5122.764 35
5123.104 57
5123.444 47
5123.784 42
5124.124 47
5124.465 59
5124.805 65
5125.145 48
5125.485 58
5125.825 50
5126.166 46
5126.506 67
5126.846 60
5127.186 51
5127.527 71
5127.867 63
5128.207 35
5128.548 37
5128.888 39
5129.228 42
5129.569 47
5129.909 60
5130.249 90
5130.590 81
5130.930 66
5131.270 67
5131.611 58
5131.951 44
5132.292 27
5132.632 22
5132.973 43
5133.313 40
5133.654 42
5133.994 48
5134.334 45
5134.675 53
5135.016 57
5135.356 48
5135.697 54
5136.037 57
5136.378 51
5136.718 48
5137.059 51
5137.399 51
5137.740 46
5138.081 36
5138.421 25
5138.762 13
5139.103 16
5139.443 17
5139.784 27
5140.125 35
5140.465 39
5140.806 41
5141.147 39
5141.488 36
5141.828 63
5142.169 61
5142.510 44
5142.851 38
5143.191 58
5143.532 58
5143.873 51
5144.214 65
5144.555 91
5144.896 73
5145.236 51
5145.577 68
5145.918 46
5146.259 57
5146.600 61
5146.941 62
5147.282 77
5147.623 78
5147.964 76
5148.305 67
5148.646 64
5148.987 82
5149.328 83
5149.669 74
5150.010 54
5150.351 48
5150.692 49
5151.033 51
5151.374 49
5151.715 61
5152.056 42
5152.397 22
5152.738 31
5153.079 32
5153.420 41
5153.761 38
5154.103 33
5154.444 43
5154.785 45
5155.126 36
5155.467 32
5155.809 54
5156.150 36
5156.491 40
5156.832 53
5157.174 37
5157.515 48
5157.856 56
5158.197 45
5158.539 39
5158.880 50
5159.221 63
5159.563 45
5159.904 26
5160.245 39
5160.587 42
5160.928 26
5161.269 33
5161.611 36
5161.952 38
5162.294 41
5162.635 51
5162.977 33
5163.318 30
5163.659 36
5164.001 27
5164.342 41
5164.684 45
5165.025 40
5165.367 52
5165.709 46
5166.050 25
5166.392 19
5166.733 22
5167.075 44
5167.416 53
5167.758 49
5168.100 65
5168.441 71
5168.783 64
5169.125 41
5169.466 40
5169.808 43
5170.150 49
5170.491 43
5170.833 45
5171.175 53
5171.516 32
5171.858 27
5172.200 29
5172.542 45
5172.883 66
5173.225 82
5173.567 78
5173.909 68
5174.251 56
5174.592 75
5174.934 66
5175.276 45
5175.618 50
5175.960 49
5176.302 52
5176.644 46
5176.986 40
5177.327 32
5177.669 34
5178.011 28
5178.353 31
5178.695 33
5179.037 47
5179.379 40
5179.721 45
5180.063 33
5180.405 34
5180.747 48
5181.089 44
5181.431 26
5181.773 36
5182.116 35
5182.458 35
5182.800 46
5183.142 55
5183.484 44
5183.826 40
5184.168 50
5184.510 49
5184.853 48
5185.195 91
5185.537 96
5185.879 70
5186.221 55
5186.564 49
5186.906 44
5187.248 57
5187.590 59
5187.933 48
5188.275 52
5188.617 54
5188.959 46
5189.302 34
5189.644 57
5189.986 62
5190.329 54
5190.671 62
5191.014 61
5191.356 62
5191.698 50
5192.041 60
5192.383 56
5192.726 44
5193.068 52
5193.410 90
5193.753 89
5194.095 82
5194.438 89
5194.780 81
5195.123 63
5195.465 56
5195.808 53
5196.150 49
5196.493 44
5196.836 38
5197.178 35
5197.521 50
5197.863 40
5198.206 45
5198.549 42
5198.891 43
5199.234 34
5199.576 42
5199.919 44
5200.262 54
5200.604 41
5200.947 49
5201.290 34
5201.633 47
5201.975 49
5202.318 64
5202.661 95
5203.004 59
5203.346 41
5203.689 19
5204.032 12
5204.375 13
5204.718 27
5205.060 25
5205.403 26
5205.746 21
5206.089 23
5206.432 24
5206.775 38
5207.118 45
5207.461 54
5207.804 37
5208.146 32
5208.489 32
5208.832 32
5209.175 36
5209.518 30
5209.861 41
5210.204 37
5210.547 32
5210.890 35
5211.233 32
5211.576 33
5211.920 39
5212.263 44
5212.606 32
5212.949 27
5213.292 37
5213.635 40
5213.978 41
5214.321 33
5214.664 32
5215.008 38
5215.351 34
5215.694 30
5216.037 28
5216.380 21
5216.724 18
5217.067 40
5217.410 30
5217.753 53
5218.097 75
5218.440 54
5218.783 60
5219.126 57
5219.470 43
5219.813 35
5220.156 46
5220.500 43
5220.843 64
5221.186 89
5221.530 83
5221.873 63
5222.217 64
5222.560 70
5222.903 65
5223.247 53
5223.590 53
5223.934 46
5224.277 47
5224.621 59
5224.964 56
5225.308 59
5225.651 42
5225.995 42
5226.338 38
5226.682 30
5227.025 15
5227.369 22
5227.712 28
5228.056 30
5228.400 39
5228.743 54
5229.087 39
5229.431 27
5229.774 25
5230.118 39
5230.462 42
5230.805 38
5231.149 23
5231.493 23
5231.836 23
5232.180 29
5232.524 38
5232.868 34
5233.211 33
5233.555 32
5233.899 48
5234.243 43
5234.586 49
5234.930 40
5235.274 41
5235.618 59
5235.962 60
5236.306 54
5236.649 58
5236.993 45
5237.337 33
5237.681 37
5238.025 58
5238.369 58
5238.713 43
5239.057 52
5239.401 64
5239.745 71
5240.089 83
5240.433 68
5240.777 73
5241.121 53
5241.465 43
5241.809 38
5242.153 44
5242.497 40
5242.841 54
5243.185 47
5243.529 40
5243.873 49
5244.218 37
5244.562 30
5244.906 32
5245.250 36
5245.594 45
5245.938 52
5246.283 42
5246.627 54
5246.971 55
5247.315 54
5247.659 35
5248.004 24
5248.348 48
5248.692 41
5249.036 53
5249.381 29
5249.725 27
5250.069 52
5250.414 56
5250.758 61
5251.102 88
5251.447 72
5251.791 61
5252.135 56
5252.480 40
5252.824 54
5253.169 74
5253.513 77
5253.858 61
5254.202 57
5254.546 53
5254.891 47
5255.235 45
5255.580 43
5255.924 48
5256.269 43
5256.613 39
5256.958 42
5257.303 51
5257.647 50
5257.992 44
5258.336 44
5258.681 45
5259.025 32
5259.370 24
5259.715 34
5260.059 44
5260.404 50
5260.749 37
5261.093 35
5261.438 28
5261.783 28
5262.127 21
5262.472 29
5262.817 29
5263.162 22
5263.506 18
5263.851 22
5264.196 23
5264.541 24
5264.885 26
5265.230 25
5265.575 28
5265.920 30
5266.265 40
5266.610 32
5266.955 55
5267.299 51
5267.644 50
5267.989 48
5268.334 65
5268.679 68
5269.024 47
5269.369 32
5269.714 37
5270.059 50
5270.404 37
5270.749 29
5271.094 35
5271.439 34
5271.784 31
5272.129 37
5272.474 35
5272.819 26
5273.164 28
5273.509 37
5273.854 38
5274.199 30
5274.544 37
5274.890 41
5275.235 32
5275.580 30
5275.925 41
5276.270 31
5276.615 64
5276.961 75
5277.306 57
5277.651 41
5277.996 44
5278.341 46
5278.687 49
5279.032 69
5279.377 64
5279.723 68
5280.068 78
5280.413 72
5280.758 67
5281.104 61
5281.449 85
5281.794 80
5282.140 96
5282.485 75
5282.831 72
5283.176 67
5283.521 61
5283.867 58
5284.212 46
5284.558 61
5284.903 48
5285.249 63
5285.594 86
5285.940 95
5286.285 106
5286.631 89
5286.976 102
5287.322 83
5287.667 87
5288.013 87
5288.358 64
5288.704 50
5289.049 39
5289.395 65
5289.741 68
5290.086 95
5290.432 96
5290.778 67
5291.123 68
5291.469 58
5291.815 45
5292.160 32
5292.506 20
5292.852 21
5293.197 24
5293.543 40
5293.889 38
5294.235 40
5294.580 36
5294.926 26
5295.272 17
5295.618 45
5295.964 50
5296.309 66
5296.655 65
5297.001 68
5297.347 67
5297.693 59
5298.039 72
5298.385 50
5298.731 40
5299.076 29
5299.422 30
5299.768 32
5300.114 24
5300.460 37
5300.806 45
5301.152 54
5301.498 49
5301.844 34
5302.190 49
5302.536 43
5302.882 47
5303.228 45
5303.574 49
5303.920 43
5304.267 41
5304.613 38
5304.959 31
5305.305 32
5305.651 28
5305.997 16
5306.343 20
5306.689 19
5307.036 28
5307.382 30
5307.728 37
5308.074 38
5308.420 27
5308.767 26
5309.113 29
5309.459 44
5309.805 43
5310.152 42
5310.498 50
5310.844 38
5311.191 45
5311.537 38
5311.883 25
5312.230 38
5312.576 38
5312.922 24
5313.269 36
5313.615 33
5313.962 27
5314.308 28
5314.654 13
5315.001 33
5315.347 47
5315.694 49
5316.040 35
5316.387 26
5316.733 24
5317.080 31
5317.426 59
5317.773 49
5318.119 29
5318.466 24
5318.812 19
5319.159 48
5319.505 51
5319.852 44
5320.199 48
5320.545 37
5320.892 41
5321.239 37
5321.585 29
5321.932 40
5322.279 36
5322.625 30
5322.972 35
5323.319 31
5323.665 32
5324.012 43
5324.359 51
5324.706 48
5325.052 37
5325.399 45
5325.746 49
5326.093 40
5326.439 54
5326.786 67
5327.133 57
5327.480 61
5327.827 58
5328.174 45
5328.521 36
5328.867 40
5329.214 28
5329.561 41
5329.908 39
5330.255 30
5330.602 25
5330.949 19
5331.296 28
5331.643 51
5331.990 42
5332.337 36
5332.684 47
5333.031 37
5333.378 24
5333.725 37
5334.072 30
5334.419 40
5334.766 34
5335.113 30
5335.460 42
5335.808 49
5336.155 33
5336.502 38
5336.849 40
5337.196 32
5337.543 22
5337.890 37
5338.238 34
5338.585 31
5338.932 27
5339.279 32
5339.627 37
5339.974 36
5340.321 22
5340.668 18
5341.016 9
5341.363 23
5341.710 24
5342.058 18
5342.405 12
5342.752 14
5343.100 26
5343.447 26
5343.794 26
5344.142 28
5344.489 24
5344.836 26
5345.184 32
5345.531 33
5345.879 35
5346.226 48
5346.574 47
5346.921 38
5347.269 31
5347.616 23
5347.964 35
5348.311 41
5348.659 46
5349.006 47
5349.354 42
5349.701 38
5350.049 53
5350.396 58
5350.744 63
5351.092 55
5351.439 55
5351.787 56
5352.135 66
5352.482 78
5352.830 81
5353.178 59
5353.525 50
5353.873 36
5354.221 30
5354.568 22
5354.916 47
5355.264 38
5355.612 31
5355.959 31
5356.307 40
5356.655 39
5357.003 28
5357.351 42
5357.698 43
5358.046 44
5358.394 38
5358.742 30
5359.090 33
5359.438 31
5359.786 29
5360.134 34
5360.481 35
5360.829 44
5361.177 23
5361.525 17
5361.873 26
5362.221 51
5362.569 55
5362.917 49
5363.265 37
5363.613 59
5363.961 85
5364.309 72
5364.657 68
5365.005 56
5365.353 68
5365.702 56
5366.050 50
5366.398 48
5366.746 47
5367.094 44
5367.442 42
5367.790 47
5368.138 27
5368.487 26
5368.835 28
5369.183 26
5369.531 29
5369.879 36
5370.228 46
5370.576 37
5370.924 27
5371.272 33
5371.621 37
5371.969 25
5372.317 22
5372.666 31
5373.014 22
5373.362 29
5373.711 26
5374.059 40
5374.407 45
5374.756 42
5375.104 31
5375.452 25
5375.801 32
5376.149 32
5376.498 34
5376.846 45
5377.195 55
5377.543 68
5377.892 58
5378.240 52
5378.589 49
5378.937 41
5379.286 34
5379.634 42
5379.983 34
5380.331 34
5380.680 53
5381.028 51
5381.377 76
5381.726 77
5382.074 64
5382.423 52
5382.771 38
5383.120 36
5383.469 27
5383.817 29
5384.166 23
5384.515 16
5384.863 27
5385.212 34
5385.561 28
5385.910 41
5386.258 30
5386.607 27
5386.956 32
5387.305 35
5387.654 22
5388.002 17
5388.351 24
5388.700 38
5389.049 39
5389.398 38
5389.747 33
5390.095 33
5390.444 59
5390.793 63
5391.142 68
5391.491 58
5391.840 45
5392.189 35
5392.538 23
5392.887 31
5393.236 36
5393.585 67
5393.934 80
5394.283 69
5394.632 78
5394.981 72
5395.330 64
5395.679 58
5396.028 43
5396.377 48
5396.726 76
5397.075 91
5397.424 71
5397.774 53
5398.123 43
5398.472 37
5398.821 26
5399.170 24
5399.519 24
5399.868 40
5400.218 48
5400.567 33
5400.916 39
5401.265 36
5401.615 32
5401.964 44
5402.313 33
5402.662 28
5403.012 23
5403.361 23
5403.710 28
5404.060 34
5404.409 44
5404.758 64
5405.108 62
5405.457 44
5405.806 51
5406.156 44
5406.505 41
5406.855 35
5407.204 31
5407.554 37
5407.903 34
5408.252 37
5408.602 53
5408.951 50
5409.301 38
5409.650 57
5410.000 52
5410.349 52
5410.699 39
5411.049 36
5411.398 22
5411.748 27
5412.097 31
5412.447 46
5412.796 48
5413.146 46
5413.496 55
5413.845 49
5414.195 45
5414.545 30
5414.894 29
5415.244 44
5415.594 34
5415.943 34
5416.293 29
5416.643 27
5416.993 27
5417.342 41
5417.692 53
5418.042 34
5418.392 30
5418.742 19
5419.091 17
5419.441 20
5419.791 34
5420.141 42
5420.491 40
5420.841 34
5421.190 28
5421.540 33
5421.890 23
5422.240 13
5422.590 9
5422.940 24
5423.290 34
5423.640 32
5423.990 35
5424.340 29
5424.690 35
5425.040 36
5425.390 36
5425.740 38
5426.090 29
5426.440 20
5426.790 17
5427.140 35
5427.490 44
5427.840 50
5428.190 39
5428.540 34
5428.891 31
5429.241 27
5429.591 30
5429.941 30
5430.291 27
5430.641 20
5430.992 18
5431.342 13
5431.692 14
5432.042 17
5432.393 20
5432.743 45
5433.093 55
5433.443 47
5433.794 36
5434.144 31
5434.494 22
5434.845 29
5435.195 28
5435.545 36
5435.896 39
5436.246 48
5436.596 72
5436.947 67
5437.297 60
5437.647 49
5437.998 42
5438.348 62
5438.699 57
5439.049 41
5439.400 38
5439.750 47
5440.101 39
5440.451 27
5440.802 25
5441.152 43
5441.503 47
5441.853 37
5442.204 24
5442.554 29
5442.905 47
5443.256 44
5443.606 29
5443.957 22
5444.307 16
5444.658 28
5445.009 49
5445.359 41
5445.710 32
5446.061 25
5446.411 19
5446.762 37
5447.113 31
5447.464 24
5447.814 19
5448.165 22
5448.516 25
5448.867 24
5449.217 20
5449.568 31
5449.919 41
5450.270 37
5450.621 32
5450.971 34
5451.322 20
5451.673 16
5452.024 20
5452.375 16
5452.726 10
5453.077 12
5453.428 12
5453.778 19
5454.129 22
5454.480 26
5454.831 45
5455.182 40
5455.533 32
5455.884 23
5456.235 18
5456.586 30
5456.937 34
5457.288 37
5457.639 36
5457.991 31
5458.342 34
5458.693 33
5459.044 57
5459.395 62
5459.746 65
5460.097 66
5460.448 73
5460.799 51
5461.151 37
5461.502 41
5461.853 35
5462.204 40
5462.555 50
5462.907 41
5463.258 29
5463.609 37
5463.960 44
5464.312 42
5464.663 55
5465.014 42
5465.365 30
5465.717 41
5466.068 36
5466.419 42
5466.771 38
5467.122 46
5467.474 25
5467.825 18
5468.176 21
5468.528 40
5468.879 55
5469.231 49
5469.582 32
5469.933 50
5470.285 41
5470.636 45
5470.988 38
5471.339 31
5471.691 30
5472.042 43
5472.394 57
5472.745 47
5473.097 48
5473.449 52
5473.800 43
5474.152 30
5474.503 27
5474.855 58
5475.206 61
5475.558 49
5475.910 54
5476.261 51
5476.613 54
5476.965 71
5477.316 73
5477.668 78
5478.020 79
5478.372 64
5478.723 77
5479.075 77
5479.427 76
5479.779 53
5480.130 43
5480.482 37
5480.834 44
5481.186 37
5481.538 38
5481.889 37
5482.241 36
5482.593 33
5482.945 51
5483.297 60
5483.649 56
5484.001 35
5484.353 37
5484.704 35
5485.056 21
5485.408 12
5485.760 27
5486.112 36
5486.464 51
5486.816 38
5487.168 26
5487.520 26
5487.872 40
5488.224 50
5488.576 50
5488.928 38
5489.280 42
5489.633 55
5489.985 34
5490.337 34
5490.689 37
5491.041 50
5491.393 46
5491.745 42
5492.097 33
5492.450 35
5492.802 31
5493.154 37
5493.506 40
5493.858 51
5494.211 35
5494.563 23
5494.915 22
5495.267 22
5495.620 32
5495.972 45
5496.324 34
5496.677 27
5497.029 35
5497.381 23
5497.733 21
5498.086 14
5498.438 16
5498.791 22
5499.143 26
5499.495 27
5499.848 37
5500.200 36
5500.553 27
5500.905 22
5501.258 40
5501.610 29
5501.962 41
5502.315 60
5502.667 74
5503.020 62
5503.372 56
5503.725 71
5504.078 64
5504.430 61
5504.783 60
5505.135 52
5505.488 45
5505.840 52
5506.193 52
5506.546 58
5506.898 60
5507.251 58
5507.604 43
5507.956 33
5508.309 46
5508.662 60
5509.014 77
5509.367 53
5509.720 44
5510.072 33
5510.425 21
5510.778 18
5511.131 10
5511.484 25
5511.836 34
5512.189 38
5512.542 31
5512.895 22
5513.248 22
5513.600 32
5513.953 32
5514.306 38
5514.659 32
5515.012 41
5515.365 26
5515.718 31
5516.071 29
5516.424 30
5516.777 41
5517.130 42
5517.483 37
5517.836 34
5518.189 37
5518.542 22
5518.895 25
5519.248 67
5519.601 68
5519.954 82
5520.307 80
5520.660 69
5521.013 76
5521.366 84
5521.719 67
5522.072 74
5522.425 64
5522.778 62
5523.132 78
5523.485 56
5523.838 42
5524.191 40
5524.544 46
5524.898 45
5525.251 34
5525.604 23
5525.957 22
5526.311 31
5526.664 29
5527.017 38
5527.370 41
5527.724 35
5528.077 35
5528.430 34
5528.784 33
5529.137 25
5529.490 25
5529.844 34
5530.197 23
5530.550 19
5530.904 18
5531.257 20
5531.611 25
5531.964 17
5532.318 28
5532.671 32
5533.024 57
5533.378 57
5533.731 47
5534.085 38
5534.438 34
5534.792 41
5535.146 27
5535.499 28
5535.853 24
5536.206 18
5536.560 17
5536.913 24
5537.267 34
5537.621 27
5537.974 23
5538.328 18
5538.682 24
5539.035 32
5539.389 20
5539.743 21
5540.096 28
5540.450 30
5540.804 24
5541.157 35
5541.511 24
5541.865 31
5542.219 22
5542.572 26
5542.926 23
5543.280 33
5543.634 43
5543.988 32
5544.341 21
5544.695 31
5545.049 30
5545.403 29
5545.757 30
5546.111 21
5546.465 21
5546.819 24
5547.172 29
5547.526 37
5547.880 24
5548.234 25
5548.588 29
5548.942 21
5549.296 27
5549.650 29
5550.004 13
5550.358 13
5550.712 15
5551.066 29
5551.420 33
5551.774 29
5552.129 39
5552.483 32
5552.837 26
5553.191 25
5553.545 23
5553.899 34
5554.253 45
5554.607 42
5554.962 40
5555.316 40
5555.670 30
5556.024 35
5556.378 23
5556.733 13
5557.087 18
5557.441 22
5557.795 35
5558.150 40
5558.504 38
5558.858 45
5559.213 41
5559.567 39
5559.921 35
5560.275 37
5560.630 37
5560.984 46
5561.339 45
5561.693 36
5562.047 27
5562.402 18
5562.756 19
5563.111 34
5563.465 28
5563.819 35
5564.174 33
5564.528 38
5564.883 32
5565.237 30
5565.592 35
5565.946 35
5566.301 22
5566.656 20
5567.010 25
5567.365 18
5567.719 19
5568.074 24
5568.428 27
5568.783 21
5569.138 20
5569.492 27
5569.847 32
5570.202 41
5570.556 44
5570.911 31
5571.266 35
5571.620 48
5571.975 45
5572.330 47
5572.684 39
5573.039 39
5573.394 45
5573.749 56
5574.103 49
5574.458 60
5574.813 61
5575.168 58
5575.523 53
5575.878 59
5576.232 58
5576.587 65
5576.942 86
5577.297 85
5577.652 64
5578.007 35
5578.362 28
5578.717 29
5579.072 38
5579.427 43
5579.781 60
5580.136 50
5580.491 30
5580.846 22
5581.201 28
5581.556 38
5581.911 36
5582.266 25
5582.622 21
5582.977 26
5583.332 25
5583.687 17
5584.042 19
5584.397 23
5584.752 21
5585.107 21
5585.462 28
5585.817 28
5586.173 29
5586.528 39
5586.883 43
5587.238 40
5587.593 54
5587.949 54
5588.304 70
5588.659 86
5589.014 88
5589.370 65
5589.725 71
5590.080 74
5590.435 71
5590.791 64
5591.146 71
5591.501 72
5591.857 61
5592.212 49
5592.568 41
5592.923 37
5593.278 35
5593.634 33
5593.989 34
5594.345 25
5594.700 27
5595.055 20
5595.411 17
5595.766 21
5596.122 37
5596.477 30
5596.833 27
5597.188 26
5597.544 18
5597.899 18
5598.255 23
5598.610 19
5598.966 27
5599.322 20
5599.677 29
5600.033 43
5600.388 45
5600.744 48
5601.100 34
5601.455 34
5601.811 39
5602.167 34
5602.522 23
5602.878 24
5603.234 23
5603.589 24
5603.945 28
5604.301 42
5604.657 41
5605.012 40
5605.368 44
5605.724 50
5606.080 36
5606.436 45
5606.791 43
5607.147 45
5607.503 45
5607.859 41
5608.215 33
5608.571 16
5608.927 17
5609.282 27
5609.638 27
5609.994 29
5610.350 26
5610.706 26
5611.062 27
5611.418 35
5611.774 31
5612.130 27
5612.486 32
5612.842 24
5613.198 35
5613.554 39
5613.910 57
5614.266 59
5614.622 43
5614.978 35
5615.334 46
5615.690 49
5616.047 51
5616.403 53
5616.759 40
5617.115 50
5617.471 66
5617.827 70
5618.183 64
5618.540 55
5618.896 27
5619.252 35
5619.608 46
5619.965 42
5620.321 42
5620.677 53
5621.033 55
5621.390 35
5621.746 26
5622.102 34
5622.459 30
5622.815 30
5623.171 39
5623.528 30
5623.884 30
5624.240 25
5624.597 46
5624.953 56
5625.309 38
5625.666 31
5626.022 24
5626.379 29
5626.735 36
5627.092 37
5627.448 28
5627.805 21
5628.161 16
5628.518 24
5628.874 39
5629.231 48
5629.587 36
5629.944 32
5630.300 22
5630.657 26
5631.013 35
5631.370 53
5631.727 46
5632.083 45
5632.440 50
5632.797 41
5633.153 35
5633.510 71
5633.867 57
5634.223 57
5634.580 51
5634.937 49
5635.293 64
5635.650 101
5636.007 96
5636.364 84
5636.720 63
5637.077 53
5637.434 53
5637.791 72
5638.147 87
5638.504 68
5638.861 82
5639.218 70
5639.575 61
5639.932 70
5640.289 61
5640.645 46
5641.002 33
5641.359 28
5641.716 30
5642.073 60
5642.430 70
5642.787 46
5643.144 44
5643.501 22
5643.858 13
5644.215 14
5644.572 33
5644.929 48
5645.286 72
5645.643 74
5646.000 80
5646.357 76
5646.714 64
5647.071 60
5647.429 48
5647.786 61
5648.143 69
5648.500 56
5648.857 51
5649.214 65
5649.571 77
5649.929 75
5650.286 60
5650.643 71
5651.000 72
5651.357 72
5651.715 70
5652.072 102
5652.429 123
5652.786 121
5653.144 101
5653.501 81
5653.858 86
5654.216 76
5654.573 69
5654.930 43
5655.288 43
5655.645 46
5656.002 52
5656.360 43
5656.717 52
5657.075 33
5657.432 42
5657.789 32
5658.147 31
5658.504 33
5658.862 30
5659.219 31
5659.577 44
5659.934 42
5660.292 37
5660.649 28
5661.007 27
5661.364 23
5661.722 13
5662.080 26
5662.437 28
5662.795 32
5663.152 37
5663.510 44
5663.868 35
5664.225 30
5664.583 34
5664.940 37
5665.298 33
5665.656 36
5666.013 36
5666.371 61
5666.729 67
5667.087 56
5667.444 40
5667.802 28
5668.160 27
5668.518 30
5668.875 33
5669.233 42
5669.591 36
5669.949 22
5670.307 16
5670.664 24
5671.022 40
5671.380 40
5671.738 50
5672.096 50
5672.454 35
5672.812 46
5673.170 28
5673.528 24
5673.886 24
5674.243 15
5674.601 17
5674.959 27
5675.317 36
5675.675 38
5676.033 31
5676.391 25
5676.749 25
5677.108 18
5677.466 21
5677.824 24
5678.182 18
5678.540 24
5678.898 25
5679.256 37
5679.614 40
5679.972 32
5680.330 41
5680.689 36
5681.047 63
5681.405 72
5681.763 52
5682.121 60
5682.479 37
5682.838 34
5683.196 40
5683.554 61
5683.912 60
5684.271 59
5684.629 62
5684.987 71
5685.346 67
5685.704 77
5686.062 54
5686.421 36
5686.779 27
5687.137 25
5687.496 34
5687.854 24
5688.212 24
5688.571 21
5688.929 17
5689.288 13
5689.646 27
5690.004 30
5690.363 31
5690.721 33
5691.080 36
5691.438 15
5691.797 13
5692.155 15
5692.514 22
5692.872 16
5693.231 24
5693.590 22
5693.948 40
5694.307 48
5694.665 48
5695.024 55
5695.383 50
5695.741 45
5696.100 33
5696.458 36
5696.817 44
5697.176 25
5697.535 25
5697.893 25
5698.252 49
5698.611 56
5698.969 54
5699.328 50
5699.687 39
5700.046 53
5700.404 44
5700.763 54
5701.122 53
5701.481 52
5701.840 44
5702.198 53
5702.557 54
5702.916 51
5703.275 42
5703.634 40
5703.993 58
5704.352 52
5704.711 51
5705.069 60
5705.428 48
5705.787 38
5706.146 37
5706.505 31
5706.864 33
5707.223 29
5707.582 25
5707.941 18
5708.300 36
5708.659 59
5709.018 52
5709.377 49
5709.736 53
5710.096 45
5710.455 61
5710.814 60
5711.173 52
5711.532 41
5711.891 39
5712.250 36
5712.609 27
5712.969 24
5713.328 25
5713.687 49
5714.046 63
5714.405 51
5714.765 45
5715.124 34
5715.483 36
5715.842 35
5716.202 27
5716.561 36
5716.920 40
5717.280 37
5717.639 43
5717.998 43
5718.358 49
5718.717 67
5719.076 84
5719.436 90
5719.795 81
5720.154 68
5720.514 88
5720.873 70
5721.233 50
5721.592 52
5721.952 46
5722.311 40
5722.670 36
5723.030 36
5723.389 51
5723.749 58
5724.108 51
5724.468 50
5724.828 66
5725.187 87
5725.547 64
5725.906 63
5726.266 55
5726.625 44
5726.985 54
5727.345 51
5727.704 36
5728.064 50
5728.424 41
5728.783 51
5729.143 70
5729.503 62
5729.862 55
5730.222 60
5730.582 55
5730.942 49
5731.301 49
5731.661 57
5732.021 51
5732.381 64
5732.740 53
5733.100 47
5733.460 48
5733.820 37
5734.180 32
5734.539 35
5734.899 53
5735.259 50
5735.619 48
5735.979 44
5736.339 58
5736.699 56
5737.059 48
5737.419 50
5737.779 68
5738.139 52
5738.499 37
5738.859 50
5739.219 33
5739.579 25
5739.939 27
5740.299 33
5740.659 37
5741.019 52
5741.379 67
5741.739 48
5742.099 57
5742.459 46
5742.819 35
5743.179 35
5743.539 28
5743.899 32
5744.260 27
5744.620 37
5744.980 35
5745.340 33
5745.700 58
5746.061 51
5746.421 45
5746.781 62
5747.141 56
5747.501 35
5747.862 39
5748.222 55
5748.582 55
5748.943 47
5749.303 36
5749.663 28
5750.024 33
5750.384 24
5750.744 29
5751.105 13
5751.465 15
5751.825 35
5752.186 35
5752.546 37
5752.907 31
5753.267 29
5753.628 36
5753.988 36
5754.348 54
5754.709 53
5755.069 59
5755.430 50
5755.790 44
5756.151 50
5756.511 51
5756.872 49
5757.233 34
5757.593 30
5757.954 26
5758.314 26
5758.675 28
5759.036 46
5759.396 35
5759.757 31
5760.117 41
5760.478 44
5760.839 41
5761.199 47
5761.560 51
5761.921 48
5762.282 37
5762.642 27
5763.003 36
5763.364 37
5763.725 55
5764.085 68
5764.446 112
5764.807 90
5765.168 91
5765.529 100
5765.889 77
5766.250 45
5766.611 34
5766.972 32
5767.333 32
5767.694 37
5768.055 60
5768.416 40
5768.776 30
5769.137 47
5769.498 45
5769.859 58
5770.220 73
5770.581 57
5770.942 32
5771.303 24
5771.664 23
5772.025 23
5772.386 26
5772.747 18
5773.108 50
5773.469 45
5773.830 44
5774.192 40
5774.553 34
5774.914 46
5775.275 44
5775.636 27
5775.997 22
5776.358 30
5776.720 35
5777.081 36
5777.442 40
5777.803 33
5778.164 56
5778.526 45
5778.887 41
5779.248 33
5779.609 28
5779.971 19
5780.332 21
5780.693 24
5781.054 19
5781.416 11
5781.777 12
5782.138 21
5782.500 34
5782.861 30
5783.222 23
5783.584 14
5783.945 11
5784.307 18
5784.668 18
5785.030 37
5785.391 41
5785.752 43
5786.114 34
5786.475 23
5786.837 35
5787.198 34
5787.560 44
5787.921 37
5788.283 25
5788.644 17
5789.006 17
5789.368 18
5789.729 18
5790.091 20
5790.452 11
5790.814 28
5791.176 38
5791.537 41
5791.899 34
5792.260 33
5792.622 37
5792.984 45
5793.345 40
5793.707 31
5794.069 54
5794.431 70
5794.792 69
5795.154 57
5795.516 43
5795.878 37
5796.239 45
5796.601 62
5796.963 62
5797.325 50
5797.687 41
5798.048 41
5798.410 39
5798.772 59
5799.134 55
5799.496 48
5799.858 60
5800.220 67
5800.582 50
5800.944 51
5801.305 71
5801.667 58
5802.029 52
5802.391 37
5802.753 37
5803.115 44
5803.477 52
5803.839 55
5804.201 40
5804.563 28
5804.925 26
5805.287 37
5805.650 49
5806.012 42
5806.374 40
5806.736 44
5807.098 62
5807.460 69
5807.822 75
5808.184 61
5808.547 42
5808.909 54
5809.271 60
5809.633 69
5809.995 69
5810.358 62
5810.720 67
5811.082 74
5811.444 59
5811.806 57
5812.169 51
5812.531 43
5812.893 46
5813.256 42
5813.618 31
5813.980 33
5814.343 20
5814.705 25
5815.067 24
5815.430 25
5815.792 30
5816.155 42
5816.517 43
5816.879 41
5817.242 27
5817.604 25
5817.967 24
5818.329 34
5818.692 30
5819.054 29
5819.417 38
5819.779 29
5820.142 27
5820.504 18
5820.867 23
5821.229 29
5821.592 31
5821.954 32
5822.317 37
5822.680 62
5823.042 69
5823.405 61
5823.768 46
5824.130 48
5824.493 48
5824.855 45
5825.218 52
5825.581 41
5825.944 46
5826.306 44
5826.669 30
5827.032 38
5827.394 40
5827.757 39
5828.120 39
5828.483 29
5828.846 13
5829.208 9
5829.571 9
5829.934 10
5830.297 12
5830.660 37
5831.023 43
5831.385 40
5831.748 33
5832.111 32
5832.474 38
5832.837 42
5833.200 35
5833.563 41
5833.926 46
5834.289 43
5834.652 46
5835.015 57
5835.378 47
5835.741 43
5836.104 45
5836.467 47
5836.830 52
5837.193 55
5837.556 50
5837.919 67
5838.282 88
5838.645 72
5839.008 74
5839.372 104
5839.735 109
5840.098 97
5840.461 110
5840.824 111
5841.187 138
5841.550 143
5841.914 137
5842.277 126
5842.640 91
5843.003 58
5843.367 38
5843.730 40
5844.093 82
5844.456 87
5844.820 63
5845.183 64
5845.546 56
5845.910 65
5846.273 52
5846.636 43
5847.000 41
5847.363 53
5847.726 66
5848.090 74
5848.453 58
5848.817 50
5849.180 48
5849.544 50
5849.907 63
5850.270 52
5850.634 58
5850.997 51
5851.361 64
5851.724 49
5852.088 37
5852.451 29
5852.815 20
5853.178 25
5853.542 35
5853.906 42
5854.269 41
5854.633 47
5854.996 46
5855.360 41
5855.724 42
5856.087 31
5856.451 38
5856.815 45
5857.178 46
5857.542 40
5857.906 26
5858.269 16
5858.633 28
5858.997 30
5859.361 26
5859.724 24
5860.088 24
5860.452 18
5860.816 36
5861.179 42
5861.543 30
5861.907 30
5862.271 14
5862.635 21
5862.999 37
5863.362 43
5863.726 29
5864.090 23
5864.454 28
5864.818 28
5865.182 38
5865.546 42
5865.910 34
5866.274 34
5866.638 36
5867.002 30
5867.366 25
5867.730 30
5868.094 30
5868.458 27
5868.822 29
5869.186 23
5869.550 58
5869.914 49
5870.278 32
5870.642 25
5871.006 26
5871.370 27
5871.735 18
5872.099 15
5872.463 20
5872.827 31
5873.191 56
5873.555 57
5873.920 48
5874.284 40
5874.648 21
5875.012 31
5875.376 19
5875.741 21
5876.105 23
5876.469 16
5876.833 29
5877.198 35
5877.562 36
5877.926 27
5878.291 38
5878.655 45
5879.019 42
5879.384 25
5879.748 7
5880.113 14
5880.477 41
5880.841 45
5881.206 55
5881.570 43
5881.935 32
5882.299 23
5882.664 26
5883.028 32
5883.393 29
5883.757 21
5884.122 10
5884.486 15
5884.851 33
5885.215 38
5885.580 36
5885.944 26
5886.309 30
5886.673 23
5887.038 26
5887.403 21
5887.767 31
5888.132 45
5888.497 39
5888.861 31
5889.226 38
5889.591 28
5889.955 39
5890.320 32
5890.685 43
5891.049 33
5891.414 23
5891.779 18
5892.144 22
5892.508 37
5892.873 37
5893.238 36
5893.603 49
5893.968 41
5894.332 44
5894.697 44
5895.062 33
5895.427 43
5895.792 24
5896.157 20
5896.522 16
5896.886 16
5897.251 32
5897.616 31
5897.981 40
5898.346 39
5898.711 33
5899.076 45
5899.441 38
5899.806 43
5900.171 29
5900.536 17
5900.901 31
5901.266 37
5901.631 38
5901.996 43
5902.361 38
5902.726 35
5903.092 25
5903.457 31
5903.822 31
5904.187 38
5904.552 38
5904.917 34
5905.282 40
5905.648 55
5906.013 44
5906.378 39
5906.743 41
5907.108 60
5907.474 55
5907.839 59
5908.204 69
5908.569 58
5908.935 35
5909.300 35
5909.665 47
5910.031 38
5910.396 27
5910.761 31
5911.127 30
5911.492 28
5911.857 20
5912.223 22
5912.588 29
5912.953 24
5913.319 35
5913.684 23
5914.050 15
5914.415 19
5914.781 20
5915.146 26
5915.512 25
5915.877 34
5916.243 37
5916.608 41
5916.974 51
5917.339 44
5917.705 50
5918.070 83
5918.436 94
5918.801 74
5919.167 54
5919.533 46
5919.898 45
5920.264 63
5920.630 74
5920.995 65
5921.361 62
5921.726 51
5922.092 47
5922.458 39
5922.824 47
5923.189 35
5923.555 53
5923.921 53
5924.287 43
5924.652 53
5925.018 62
5925.384 41
5925.750 28
5926.115 28
5926.481 30
5926.847 25
5927.213 20
5927.579 39
5927.945 37
5928.311 27
5928.676 26
5929.042 24
5929.408 22
5929.774 15
5930.140 13
5930.506 28
5930.872 40
5931.238 45
5931.604 50
5931.970 54
5932.336 52
5932.702 33
5933.068 28
5933.434 33
5933.800 60
5934.166 77
5934.532 70
5934.898 58
5935.264 37
5935.630 44
5935.997 39
5936.363 33
5936.729 42
5937.095 50
5937.461 42
5937.827 36
5938.193 55
5938.560 55
5938.926 48
5939.292 32
5939.658 31
5940.025 34
5940.391 45
5940.757 52
5941.123 42
5941.490 36
5941.856 27
5942.222 26
5942.588 32
5942.955 70
5943.321 60
5943.688 77
5944.054 71
5944.420 56
5944.787 79
5945.153 79
5945.519 62
5945.886 54
5946.252 51
5946.619 39
5946.985 31
5947.352 29
5947.718 46
5948.085 43
5948.451 43
5948.818 54
5949.184 53
5949.551 45
5949.917 41
5950.284 57
5950.650 66
5951.017 56
5951.383 55
5951.750 48
5952.117 46
5952.483 53
5952.850 43
5953.217 52
5953.583 78
5953.950 52
5954.317 49
5954.683 36
5955.050 27
5955.417 29
5955.783 41
5956.150 34
5956.517 39
5956.884 28
5957.250 25
5957.617 15
5957.984 26
5958.351 47
5958.718 47
5959.084 35
5959.451 43
5959.818 27
5960.185 21
5960.552 31
5960.919 43
5961.286 44
5961.652 43
5962.019 52
5962.386 67
5962.753 56
5963.120 42
5963.487 45
5963.854 42
5964.221 60
5964.588 47
5964.955 39
5965.322 47
5965.689 54
5966.056 71
5966.423 69
5966.790 55
5967.157 45
5967.524 32
5967.892 20
5968.259 15
5968.626 15
5968.993 20
5969.360 16
5969.727 27
5970.094 27
5970.462 19
5970.829 30
5971.196 21
5971.563 20
5971.930 17
5972.298 23
5972.665 46
5973.032 40
5973.399 34
5973.767 29
5974.134 22
5974.501 34
5974.869 38
5975.236 38
5975.603 31
5975.970 27
5976.338 42
5976.705 30
5977.073 21
5977.440 40
5977.807 55
5978.175 44
5978.542 42
5978.910 36
5979.277 24
5979.645 25
5980.012 21
5980.379 32
5980.747 22
5981.114 16
5981.482 13
5981.850 19
5982.217 14
5982.585 12
5982.952 16
5983.320 21
5983.687 30
5984.055 22
5984.423 22
5984.790 42
5985.158 48
5985.525 33
5985.893 43
5986.261 54
5986.628 54
5986.996 56
5987.364 66
5987.731 52
5988.099 28
5988.467 24
5988.835 21
5989.202 19
5989.570 32
5989.938 35
5990.306 51
5990.673 37
5991.041 20
5991.409 30
5991.777 36
5992.145 57
5992.513 41
5992.880 41
5993.248 39
5993.616 21
5993.984 25
5994.352 19
5994.720 16
5995.088 26
5995.456 32
5995.824 19
5996.192 20
5996.560 23
5996.928 29
5997.296 29
5997.664 11
5998.032 24
5998.400 24
5998.768 26
5999.136 25
5999.504 14
5999.872 21
6000.240 22
6000.608 17
6000.976 20
6001.344 22
6001.713 29
6002.081 25
6002.449 18
6002.817 18
6003.185 35
6003.553 34
6003.922 24
6004.290 34
6004.658 47
6005.026 37
6005.395 39
6005.763 27
6006.131 34
6006.499 39
6006.868 31
6007.236 25
6007.604 28
6007.973 48
6008.341 40
6008.709 23
6009.078 21
6009.446 20
6009.814 24
6010.183 24
6010.551 19
6010.920 27
6011.288 28
6011.656 20
6012.025 22
6012.393 19
6012.762 13
6013.130 6
6013.499 5
6013.867 14
6014.236 18
6014.604 17
6014.973 20
6015.341 27
6015.710 29
6016.079 34
6016.447 34
6016.816 20
6017.184 30
6017.553 38
6017.922 31
6018.290 33
6018.659 45
6019.028 48
6019.396 47
6019.765 53
6020.134 59
6020.502 44
6020.871 50
6021.240 59
6021.609 47
6021.977 44
6022.346 41
6022.715 40
6023.084 50
6023.452 52
6023.821 50
6024.190 51
6024.559 58
6024.928 55
6025.297 51
6025.665 48
6026.034 30
6026.403 42
6026.772 28
6027.141 30
6027.510 32
6027.879 21
6028.248 21
6028.617 19
6028.986 30
6029.355 42
6029.724 43
6030.093 40
6030.462 45
6030.831 32
6031.200 22
6031.569 52
6031.938 46
6032.307 41
6032.676 47
6033.045 35
6033.414 51
6033.783 45
6034.153 38
6034.522 26
6034.891 20
6035.260 25
6035.629 29
6035.998 37
6036.368 40
6036.737 42
6037.106 40
6037.475 31
6037.844 28
6038.214 29
6038.583 30
6038.952 31
6039.322 19
6039.691 38
6040.060 31
6040.429 35
6040.799 33
6041.168 22
6041.537 31
6041.907 44
6042.276 27
6042.646 28
6043.015 23
6043.384 29
6043.754 31
6044.123 32
6044.493 29
6044.862 34
6045.232 44
6045.601 53
6045.971 36
6046.340 20
6046.710 34
6047.079 27
6047.449 24
6047.818 29
6048.188 31
6048.557 24
6048.927 27
6049.296 34
6049.666 40
6050.036 32
6050.405 28
6050.775 26
6051.145 24
6051.514 22
6051.884 20
6052.254 33
6052.623 31
6052.993 21
6053.363 37
6053.732 34
6054.102 46
6054.472 59
6054.842 57
6055.211 39
6055.581 22
6055.951 22
6056.321 19
6056.691 22
6057.060 17
6057.430 19
6057.800 16
6058.170 17
6058.540 24
6058.910 28
6059.280 40
6059.650 29
6060.019 27
6060.389 20
6060.759 28
6061.129 44
6061.499 45
6061.869 49
6062.239 41
6062.609 42
6062.979 41
6063.349 44
6063.719 41
6064.089 49
6064.459 58
6064.829 44
6065.200 35
6065.570 21
6065.940 10
6066.310 8
6066.680 15
6067.050 26
6067.420 29
6067.790 25
6068.161 19
6068.531 12
6068.901 17
6069.271 13
6069.641 25
6070.012 34
6070.382 34
6070.752 21
6071.122 16
6071.493 21
6071.863 42
6072.233 51
6072.603 51
6072.974 55
6073.344 44
6073.714 40
6074.085 50
6074.455 49
6074.825 70
6075.196 59
6075.566 46
6075.937 37
6076.307 42
6076.677 32
6077.048 29
6077.418 45
6077.789 49
6078.159 33
6078.530 48
6078.900 53
6079.271 41
6079.641 54
6080.012 38
6080.382 32
6080.753 34
6081.123 37
6081.494 38
6081.865 30
6082.235 19
6082.606 16
6082.976 26
6083.347 20
6083.718 20
6084.088 37
6084.459 26
6084.830 17
6085.200 21
6085.571 40
6085.942 43
6086.312 25
6086.683 31
6087.054 34
6087.425 29
6087.795 20
6088.166 24
6088.537 36
6088.908 49
6089.279 34
6089.649 29
6090.020 20
6090.391 30
6090.762 22
6091.133 16
6091.504 32
6091.875 25
6092.246 25
6092.616 24
6092.987 27
6093.358 15
6093.729 14
6094.100 12
6094.471 18
6094.842 27
6095.213 40
6095.584 29
6095.955 12
6096.326 14
6096.697 11
6097.068 10
6097.439 9
6097.810 8
6098.181 8
6098.553 17
6098.924 24
6099.295 24
6099.666 26
6100.037 27
6100.408 24
6100.779 17
6101.150 13
6101.522 20
6101.893 21
6102.264 31
6102.635 26
6103.007 21
6103.378 12
6103.749 18
6104.120 19
6104.492 19
6104.863 16
6105.234 16
6105.605 11
6105.977 17
6106.348 17
6106.719 21
6107.091 16
6107.462 22
6107.833 27
6108.205 21
6108.576 21
6108.948 25
6109.319 29
6109.691 27
6110.062 23
6110.433 25
6110.805 28
6111.176 24
6111.548 21
6111.919 18
6112.291 12
6112.662 23
6113.034 37
6113.405 26
6113.777 22
6114.149 23
6114.520 24
6114.892 31
6115.263 29
6115.635 25
6116.007 22
6116.378 26
6116.750 24
6117.121 13
6117.493 9
6117.865 14
6118.237 26
6118.608 23
6118.980 26
6119.352 26
6119.723 19
6120.095 20
6120.467 18
6120.839 23
6121.210 29
6121.582 26
6121.954 23
6122.326 39
6122.698 27
6123.070 33
6123.441 32
6123.813 22
6124.185 24
6124.557 19
6124.929 17
6125.301 26
6125.673 25
6126.045 36
6126.417 33
6126.788 28
6127.160 34
6127.532 29
6127.904 45
6128.276 47
6128.648 26
6129.020 23
6129.392 32
6129.765 27
6130.137 23
6130.509 26
6130.881 16
6131.253 19
6131.625 27
6131.997 40
6132.369 50
6132.741 70
6133.113 47
6133.486 37
6133.858 24
6134.230 24
6134.602 17
6134.974 32
6135.346 38
6135.719 32
6136.091 37
6136.463 28
6136.835 21
6137.208 23
6137.580 20
6137.952 19
6138.325 12
6138.697 23
6139.069 25
6139.441 34
6139.814 42
6140.186 26
6140.559 25
6140.931 23
6141.303 32
6141.676 21
6142.048 30
6142.421 40
6142.793 38
6143.165 36
6143.538 39
6143.910 38
6144.283 43
6144.655 43
6145.028 33
6145.400 40
6145.773 45
6146.145 48
6146.518 36
6146.891 35
6147.263 27
6147.636 30
6148.008 36
6148.381 37
6148.753 27
6149.126 38
6149.499 34
6149.871 19
6150.244 20
6150.617 27
6150.989 22
6151.362 35
6151.735 44
6152.108 30
6152.480 32
6152.853 33
6153.226 32
6153.599 46
6153.971 45
6154.344 47
6154.717 35
6155.090 40
6155.462 38
6155.835 40
6156.208 29
6156.581 31
6156.954 30
6157.327 27
6157.700 34
6158.073 33
6158.445 44
6158.818 30
6159.191 36
6159.564 42
6159.937 51
6160.310 39
6160.683 37
6161.056 44
6161.429 42
6161.802 41
6162.175 41
6162.548 22
6162.921 18
6163.294 22
6163.667 18
6164.040 31
6164.414 38
6164.787 30
6165.160 24
6165.533 23
6165.906 32
6166.279 23
6166.652 15
6167.025 15
6167.399 11
6167.772 19
6168.145 21
6168.518 31
6168.891 42
6169.265 36
6169.638 29
6170.011 31
6170.384 29
6170.758 45
6171.131 78
6171.504 94
6171.878 90
6172.251 73
6172.624 66
6172.998 53
6173.371 45
6173.744 54
6174.118 63
6174.491 43
6174.865 39
6175.238 41
6175.611 32
6175.985 44
6176.358 39
6176.732 41
6177.105 44
6177.479 38
6177.852 48
6178.226 34
6178.599 36
6178.973 30
6179.346 27
6179.720 23
6180.093 27
6180.467 26
6180.841 34
6181.214 25
6181.588 28
6181.961 29
6182.335 34
6182.709 24
6183.082 20
6183.456 30
6183.830 25
6184.203 20
6184.577 43
6184.951 61
6185.325 52
6185.698 46
6186.072 46
6186.446 44
6186.820 46
6187.193 40
6187.567 44
6187.941 40
6188.315 44
6188.689 48
6189.062 44
6189.436 41
6189.810 50
6190.184 51
6190.558 39
6190.932 40
6191.306 38
6191.680 31
6192.053 28
6192.427 25
6192.801 32
6193.175 33
6193.549 32
6193.923 28
6194.297 24
6194.671 24
6195.045 27
6195.419 25
6195.793 32
6196.167 39
6196.541 36
6196.916 36
6197.290 40
6197.664 40
6198.038 44
6198.412 47
6198.786 39
6199.160 37
6199.534 30
6199.909 31
6200.283 20
6200.657 14
6201.031 18
6201.405 17
6201.779 13
6202.154 26
6202.528 40
6202.902 54
6203.276 40
6203.651 28
6204.025 31
6204.399 25
6204.774 24
6205.148 35
6205.522 31
6205.897 22
6206.271 13
6206.645 18
6207.020 24
6207.394 30
6207.769 21
6208.143 18
6208.517 14
6208.892 17
6209.266 20
6209.641 10
6210.015 13
6210.390 12
6210.764 21
6211.139 15
6211.513 8
6211.888 10
6212.262 17
6212.637 23
6213.011 27
6213.386 28
6213.760 35
6214.135 32
6214.510 29
6214.884 24
6215.259 22
6215.634 28
6216.008 29
6216.383 30
6216.757 20
6217.132 23
6217.507 32
6217.882 30
6218.256 27
6218.631 29
6219.006 32
6219.380 18
6219.755 11
6220.130 18
6220.505 17
6220.880 17
6221.254 14
6221.629 14
6222.004 17
6222.379 23
6222.754 20
6223.129 21
6223.503 18
6223.878 13
6224.253 17
6224.628 15
6225.003 11
6225.378 30
6225.753 25
6226.128 20
6226.503 22
6226.878 38
6227.253 34
6227.628 29
6228.003 35
6228.378 39
6228.753 31
6229.128 26
6229.503 36
6229.878 35
6230.253 38
6230.628 39
6231.003 24
6231.378 13
6231.754 20
6232.129 46
6232.504 47
6232.879 36
6233.254 28
6233.629 21
6234.005 16
6234.380 16
6234.755 18
6235.130 35
6235.505 36
6235.881 40
6236.256 39
6236.631 26
6237.006 29
6237.382 44
6237.757 41
6238.132 42
6238.508 41
6238.883 49
6239.258 34
6239.634 38
6240.009 36
6240.384 30
6240.760 28
6241.135 26
6241.511 23
6241.886 26
6242.262 30
6242.637 34
6243.012 20
6243.388 10
6243.763 16
6244.139 29
6244.514 48
6244.890 48
6245.265 36
6245.641 36
6246.017 49
6246.392 46
6246.768 41
6247.143 36
6247.519 21
6247.894 21
6248.270 17
6248.646 17
6249.021 16
6249.397 23
6249.773 20
6250.148 25
6250.524 25
6250.900 27
6251.275 35
6251.651 39
6252.027 40
6252.403 34
6252.778 37
6253.154 38
6253.530 26
6253.906 30
6254.281 48
6254.657 56
6255.033 55
6255.409 76
6255.785 67
6256.161 58
6256.537 59
6256.912 46
6257.288 44
6257.664 42
6258.040 43
6258.416 44
6258.792 37
6259.168 41
6259.544 42
6259.920 27
6260.296 23
6260.672 26
6261.048 43
6261.424 41
6261.800 31
6262.176 23
6262.552 20
6262.928 16
6263.304 11
6263.680 19
6264.056 21
6264.432 29
6264.808 35
6265.185 36
6265.561 25
6265.937 17
6266.313 30
6266.689 46
6267.065 52
6267.442 41
6267.818 66
6268.194 59
6268.570 60
6268.946 55
6269.323 43
6269.699 49
6270.075 52
6270.452 48
6270.828 54
6271.204 55
6271.580 52
6271.957 44
6272.333 51
6272.709 56
6273.086 35
6273.462 40
6273.839 32
6274.215 43
6274.591 60
6274.968 47
6275.344 57
6275.721 57
6276.097 46
6276.474 22
6276.850 30
6277.227 28
6277.603 50
6277.980 84
6278.356 73
6278.733 61
6279.109 49
6279.486 54
6279.862 56
6280.239 44
6280.615 51
6280.992 47
6281.369 50
6281.745 40
6282.122 48
6282.499 50
6282.875 47
6283.252 57
6283.629 58
6284.005 53
6284.382 43
6284.759 48
6285.135 50
6285.512 63
6285.889 63
6286.266 56
6286.642 46
6287.019 52
6287.396 82
6287.773 113
6288.150 84
6288.526 56
6288.903 51
6289.280 54
6289.657 40
6290.034 30
6290.411 35
6290.788 42
6291.165 42
6291.541 35
6291.918 33
6292.295 40
6292.672 38
6293.049 25
6293.426 28
6293.803 25
6294.180 20
6294.557 33
6294.934 27
6295.311 31
6295.688 27
6296.065 29
6296.442 45
6296.819 45
6297.197 55
6297.574 51
6297.951 46
6298.328 50
6298.705 60
6299.082 59
6299.459 41
6299.836 61
6300.214 57
6300.591 46
6300.968 34
6301.345 34
6301.722 29
6302.100 26
6302.477 28
6302.854 27
6303.231 25
6303.609 32
6303.986 39
6304.363 25
6304.741 26
6305.118 26
6305.495 18
6305.873 17
6306.250 25
6306.627 28
6307.005 30
6307.382 43
6307.760 38
6308.137 31
6308.514 32
6308.892 24
6309.269 23
6309.647 33
6310.024 16
6310.402 22
6310.779 19
6311.157 20
6311.534 17
6311.912 24
6312.289 25
6312.667 29
6313.044 25
6313.422 22
6313.800 19
6314.177 26
6314.555 24
6314.932 19
6315.310 16
6315.688 17
6316.065 13
6316.443 11
6316.821 14
6317.198 25
6317.576 29
6317.954 23
6318.331 12
6318.709 7
6319.087 15
6319.465 23
6319.842 19
6320.220 12
6320.598 4
6320.976 9
6321.354 9
6321.731 19
6322.109 43
6322.487 44
6322.865 40
6323.243 29
6323.621 38
6323.999 29
6324.376 42
6324.754 38
6325.132 28
6325.510 28
6325.888 25
6326.266 27
6326.644 19
6327.022 16
6327.400 7
6327.778 8
6328.156 8
6328.534 5
6328.912 9
6329.290 26
6329.668 30
6330.046 19
6330.424 30
6330.802 39
6331.181 33
6331.559 22
6331.937 28
6332.315 37
6332.693 60
6333.071 38
6333.449 33
6333.828 33
6334.206 29
6334.584 23
6334.962 19
6335.340 21
6335.719 16
6336.097 33
6336.475 28
6336.853 23
6337.232 26
6337.610 30
6337.988 21
6338.367 17
6338.745 23
6339.123 25
6339.502 26
6339.880 24
6340.258 48
6340.637 42
6341.015 26
6341.394 26
6341.772 18
6342.150 24
6342.529 22
6342.907 20
6343.286 21
6343.664 24
6344.043 26
6344.421 23
6344.800 25
6345.178 22
6345.557 9
6345.935 10
6346.314 14
6346.692 18
6347.071 29
6347.450 27
6347.828 11
6348.207 24
6348.585 23
6348.964 21
6349.343 38
6349.721 37
6350.100 42
6350.479 43
6350.857 35
6351.236 38
6351.615 38
6351.994 47
6352.372 60
6352.751 88
6353.130 86
6353.509 61
6353.887 51
6354.266 42
6354.645 39
6355.024 49
6355.403 57
6355.781 54
6356.160 54
6356.539 62
6356.918 56
6357.297 51
6357.676 36
6358.055 44
6358.434 36
6358.812 30
6359.191 28
6359.570 24
6359.949 22
6360.328 27
6360.707 21
6361.086 23
6361.465 27
6361.844 30
6362.223 25
6362.602 27
6362.981 25
6363.360 25
6363.740 27
6364.119 44
6364.498 33
6364.877 24
6365.256 21
6365.635 13
6366.014 21
6366.393 23
6366.773 27
6367.152 21
6367.531 35
6367.910 20
6368.289 18
6368.668 21
6369.048 33
6369.427 25
6369.806 18
6370.185 18
6370.565 26
6370.944 23
6371.323 29
6371.703 28
6372.082 24
6372.461 23
6372.841 14
6373.220 14
6373.599 24
6373.979 26
6374.358 21
6374.738 32
6375.117 25
6375.496 18
6375.876 19
6376.255 30
6376.635 41
6377.014 45
6377.394 55
6377.773 42
6378.153 40
6378.532 35
6378.912 43
6379.291 60
6379.671 55
6380.050 64
6380.430 53
6380.809 53
6381.189 51
6381.569 53
6381.948 42
6382.328 45
6382.708 39
6383.087 45
6383.467 36
6383.847 32
6384.226 38
6384.606 35
6384.986 31
6385.365 49
6385.745 44
6386.125 59
6386.505 74
6386.884 73
6387.264 60
6387.644 67
6388.024 52
6388.403 38
6388.783 55
6389.163 49
6389.543 44
6389.923 34
6390.303 20
6390.683 27
6391.062 34
6391.442 35
6391.822 32
6392.202 39
6392.582 53
6392.962 57
6393.342 44
6393.722 75
6394.102 71
6394.482 68
6394.862 52
6395.242 43
6395.622 41
6396.002 31
6396.382 26
6396.762 38
6397.142 59
6397.522 66
6397.902 52
6398.282 43
6398.663 49
6399.043 37
6399.423 40
6399.803 59
6400.183 49
6400.563 48
6400.943 95
6401.324 95
6401.704 76
6402.084 78
6402.464 46
6402.844 42
6403.225 42
6403.605 65
6403.985 74
6404.366 65
6404.746 71
6405.126 61
6405.506 54
6405.887 43
6406.267 29
6406.647 43
6407.028 50
6407.408 41
6407.789 53
6408.169 71
6408.549 63
6408.930 58
6409.310 55
6409.691 51
6410.071 60
6410.452 34
6410.832 45
6411.213 42
6411.593 42
6411.974 37
6412.354 41
6412.735 43
6413.115 58
6413.496 55
6413.876 49
6414.257 57
6414.637 48
6415.018 40
6415.399 49
6415.779 45
6416.160 39
6416.540 54
6416.921 33
6417.302 31
6417.682 37
6418.063 32
6418.444 36
6418.825 48
6419.205 45
6419.586 59
6419.967 48
6420.348 40
6420.728 47
6421.109 47
6421.490 43
6421.871 71
6422.251 76
6422.632 68
6423.013 54
6423.394 79
6423.775 82
6424.156 84
6424.537 77
6424.917 57
6425.298 64
6425.679 80
6426.060 90
6426.441 91
6426.822 114
6427.203 110
6427.584 130
6427.965 164
6428.346 204
6428.727 233
6429.108 274
6429.489 297
6429.870 355
6430.251 441
6430.632 525
6431.013 622
6431.394 690
6431.775 750
6432.157 798
6432.538 810
6432.919 828
6433.300 856
6433.681 811
6434.062 700
6434.443 663
6434.825 580
6435.206 511
6435.587 424
6435.968 361
6436.349 272
6436.731 243
6437.112 233
6437.493 180
6437.874 147
6438.256 116
6438.637 94
6439.018 97
6439.400 97
6439.781 72
6440.162 74
6440.544 69
6440.925 68
6441.306 53
6441.688 64
6442.069 54
6442.451 41
6442.832 45
6443.213 67
6443.595 58
6443.976 63
6444.358 41
6444.739 38
6445.121 39
6445.502 58
6445.884 58
6446.265 55
6446.647 55
6447.028 35
6447.410 33
6447.792 34
6448.173 35
6448.555 25
6448.936 46
6449.318 45
6449.700 45
6450.081 40
6450.463 48
6450.844 36
6451.226 30
6451.608 31
6451.990 30
6452.371 20
6452.753 35
6453.135 32
6453.516 31
6453.898 46
6454.280 57
6454.662 58
6455.043 47
6455.425 64
6455.807 64
6456.189 45
6456.571 34
6456.953 29
6457.334 37
6457.716 54
6458.098 75
6458.480 69
6458.862 70
6459.244 45
6459.626 34
6460.008 32
6460.390 39
6460.772 56
6461.154 54
6461.535 36
6461.917 55
6462.299 48
6462.681 26
6463.063 19
6463.446 27
6463.828 40
6464.210 34
6464.592 39
6464.974 37
6465.356 39
6465.738 37
6466.120 29
6466.502 23
6466.884 27
6467.266 47
6467.649 53
6468.031 47
6468.413 31
6468.795 31
6469.177 28
6469.560 18
6469.942 22
6470.324 37
6470.706 39
6471.088 19
6471.471 17
6471.853 18
6472.235 23
6472.618 29
6473.000 28
6473.382 24
6473.765 35
6474.147 39
6474.529 46
6474.912 35
6475.294 31
6475.676 30
6476.059 46
6476.441 68
6476.824 46
6477.206 46
6477.589 47
6477.971 48
6478.354 31
6478.736 27
6479.118 33
6479.501 31
6479.884 45
6480.266 43
6480.649 30
6481.031 29
6481.414 41
6481.796 36
6482.179 29
6482.561 30
6482.944 29
6483.327 23
6483.709 32
6484.092 30
6484.475 23
6484.857 13
6485.240 25
6485.623 51
6486.005 33
6486.388 33
6486.771 35
6487.153 22
6487.536 23
6487.919 23
6488.302 39
6488.684 40
6489.067 35
6489.450 37
6489.833 40
6490.216 37
6490.599 39
6490.981 37
6491.364 25
6491.747 36
6492.130 19
6492.513 24
6492.896 23
6493.279 19
6493.662 46
6494.045 41
6494.427 49
6494.810 32
6495.193 30
6495.576 28
6495.959 33
6496.342 34
6496.725 35
6497.108 32
6497.491 52
6497.874 48
6498.258 36
6498.641 52
6499.024 37
6499.407 35
6499.790 25
6500.173 26
6500.556 37
6500.939 32
6501.322 41
6501.706 29
6502.089 36
6502.472 58
6502.855 46
6503.238 35
6503.622 49
6504.005 37
6504.388 57
6504.771 42
6505.155 34
6505.538 29
6505.921 28
6506.304 23
6506.688 26
6507.071 25
6507.454 20
6507.838 22
6508.221 28
6508.604 22
6508.988 17
6509.371 34
6509.755 30
6510.138 35
6510.521 42
6510.905 33
6511.288 32
6511.672 33
6512.055 29
6512.439 27
6512.822 36
6513.206 38
6513.589 47
6513.973 49
6514.356 31
6514.740 38
6515.123 60
6515.507 68
6515.890 57
6516.274 51
6516.658 57
6517.041 94
6517.425 87
6517.808 66
6518.192 60
6518.576 50
6518.959 45
6519.343 43
6519.727 54
6520.110 70
6520.494 64
6520.878 59
6521.262 54
6521.645 53
6522.029 42
6522.413 37
6522.797 41
6523.181 53
6523.564 48
6523.948 40
6524.332 34
6524.716 26
6525.100 34
6525.483 28
6525.867 44
6526.251 38
6526.635 32
6527.019 35
6527.403 24
6527.787 20
6528.171 25
6528.555 39
6528.939 45
6529.323 31
6529.707 28
6530.091 45
6530.475 31
6530.859 23
6531.243 45
6531.627 41
6532.011 41
6532.395 46
6532.779 48
6533.163 65
6533.547 62
6533.931 61
6534.315 47
6534.700 67
6535.084 71
6535.468 68
6535.852 62
6536.236 45
6536.620 48
6537.005 36
6537.389 41
6537.773 38
6538.157 43
6538.541 33
6538.926 43
6539.310 42
6539.694 34
6540.079 42
6540.463 33
6540.847 43
6541.231 48
6541.616 40
6542.000 47
6542.384 64
6542.769 69
6543.153 75
6543.538 65
6543.922 65
6544.306 69
6544.691 56
6545.075 56
6545.460 58
6545.844 77
6546.229 67
6546.613 61
6546.998 75
6547.382 73
6547.767 65
6548.151 53
6548.536 36
6548.920 28
6549.305 25
6549.689 27
6550.074 23
6550.459 39
6550.843 47
6551.228 43
6551.612 37
6551.997 40
6552.382 39
6552.766 38
6553.151 29
6553.536 39
6553.920 35
6554.305 34
6554.690 40
6555.075 47
6555.459 40
6555.844 37
6556.229 29
6556.614 21
6556.998 13
6557.383 14
6557.768 13
6558.153 13
6558.538 13
6558.922 16
6559.307 25
6559.692 35
6560.077 40
6560.462 35
6560.847 30
6561.232 25
6561.617 28
6562.002 43
6562.387 41
6562.772 44
6563.156 39
6563.541 30
6563.926 30
6564.311 31
6564.696 26
6565.081 21
6565.467 13
6565.852 12
6566.237 27
6566.622 45
6567.007 40
6567.392 33
6567.777 22
6568.162 26
6568.547 30
6568.932 20
6569.317 22
6569.703 37
6570.088 35
6570.473 18
6570.858 19
6571.243 32
6571.629 21
6572.014 24
6572.399 18
6572.784 16
6573.170 28
6573.555 44
6573.940 50
6574.325 47
6574.711 51
6575.096 37
6575.481 30
6575.867 15
6576.252 24
6576.637 25
6577.023 25
6577.408 23
6577.794 26
6578.179 30
6578.564 19
6578.950 16
6579.335 17
6579.721 22
6580.106 17
6580.492 25
6580.877 24
6581.263 31
6581.648 24
6582.034 26
6582.419 26
6582.805 24
6583.190 24
6583.576 24
6583.961 27
6584.347 27
6584.733 18
6585.118 22
6585.504 25
6585.889 31
6586.275 51
6586.661 51
6587.046 49
6587.432 69
6587.818 57
6588.203 59
6588.589 66
6588.975 63
6589.361 58
6589.746 49
6590.132 62
6590.518 63
6590.904 64
6591.289 43
6591.675 53
6592.061 44
6592.447 51
6592.833 62
6593.219 43
6593.604 32
6593.990 21
6594.376 31
6594.762 43
6595.148 57
6595.534 55
6595.920 37
6596.306 30
6596.692 40
6597.078 36
6597.464 35
6597.850 25
6598.236 21
6598.622 35
6599.008 34
6599.394 46
6599.780 48
6600.166 53
6600.552 43
6600.938 36
6601.324 42
6601.710 39
6602.096 32
6602.482 33
6602.868 39
6603.255 36
6603.641 32
6604.027 18
6604.413 36
6604.799 36
6605.185 29
6605.572 25
6605.958 23
6606.344 28
6606.730 27
6607.117 43
6607.503 37
6607.889 57
6608.275 52
6608.662 37
6609.048 41
6609.434 45
6609.821 40
6610.207 30
6610.593 21
6610.980 34
6611.366 46
6611.752 42
6612.139 33
6612.525 41
6612.912 49
6613.298 42
6613.685 46
6614.071 40
6614.457 31
6614.844 52
6615.230 68
6615.617 56
6616.003 46
6616.390 59
6616.777 71
6617.163 83
6617.550 75
6617.936 59
6618.323 50
6618.709 47
6619.096 45
6619.483 44
6619.869 66
6620.256 70
6620.642 54
6621.029 50
6621.416 41
6621.803 62
6622.189 61
6622.576 86
6622.963 91
6623.349 81
6623.736 68
6624.123 67
6624.510 94
6624.896 140
6625.283 213
6625.670 239
6626.057 255
6626.444 304
6626.830 387
6627.217 415
6627.604 491
6627.991 638
6628.378 714
6628.765 771
6629.152 894
6629.539 972
6629.925 1050
6630.312 1222
6630.699 1272
6631.086 1310
6631.473 1245
6631.860 1256
6632.247 1279
6632.634 1239
6633.021 1103
6633.408 942
6633.795 844
6634.182 687
6634.569 557
6634.956 485
6635.343 389
6635.731 368
6636.118 340
6636.505 310
6636.892 261
6637.279 249
6637.666 234
6638.053 183
6638.440 172
6638.828 131
6639.215 118
6639.602 110
6639.989 101
6640.376 97
6640.764 84
6641.151 65
6641.538 60
6641.926 63
6642.313 76
6642.700 74
6643.087 58
6643.475 46
6643.862 49
6644.249 75
6644.637 85
6645.024 77
6645.411 67
6645.799 82
6646.186 71
6646.574 60
6646.961 62
6647.348 55
6647.736 37
6648.123 50
6648.511 60
6648.898 33
6649.286 18
6649.673 29
6650.061 31
6650.448 51
6650.836 57
6651.223 43
6651.611 35
6651.998 39
6652.386 38
6652.774 34
6653.161 38
6653.549 23
6653.936 27
6654.324 21
6654.712 28
6655.099 32
6655.487 48
6655.875 42
6656.262 36
6656.650 27
6657.038 36
6657.426 43
6657.813 35
6658.201 35
6658.589 33
6658.976 39
6659.364 37
6659.752 33
6660.140 39
6660.528 26
6660.915 29
6661.303 29
6661.691 28
6662.079 25
6662.467 48
6662.855 44
6663.243 30
6663.631 32
6664.018 32
6664.406 34
6664.794 22
6665.182 18
6665.570 21
6665.958 13
6666.346 11
6666.734 21
6667.122 24
6667.510 34
6667.898 32
6668.286 27
6668.674 31
6669.062 30
6669.450 37
6669.839 38
6670.227 33
6670.615 29
6671.003 31
6671.391 17
6671.779 11
6672.167 19
6672.555 15
6672.944 9
6673.332 22
6673.720 29
6674.108 25
6674.496 34
6674.885 31
6675.273 29
6675.661 18
6676.049 22
6676.438 25
6676.826 24
6677.214 31
6677.603 23
6677.991 17
6678.379 8
6678.767 16
6679.156 17
6679.544 21
6679.933 28
6680.321 26
6680.709 34
6681.098 30
6681.486 39
6681.875 35
6682.263 23
6682.652 31
6683.040 60
6683.428 46
6683.817 31
6684.205 12
6684.594 8
6684.982 17
6685.371 37
6685.760 47
6686.148 46
6686.537 32
6686.925 26
6687.314 33
6687.702 37
6688.091 33
6688.480 38
6688.868 35
6689.257 43
6689.646 47
6690.034 58
6690.423 44
6690.812 34
6691.200 22
6691.589 21
6691.978 25
6692.367 23
6692.755 28
6693.144 16
6693.533 20
6693.922 33
6694.310 24
6694.699 25
6695.088 25
6695.477 28
6695.866 35
6696.255 29
6696.643 37
6697.032 37
6697.421 33
6697.810 30
6698.199 27
6698.588 23
6698.977 20
6699.366 24
6699.755 30
6700.144 34
6700.533 39
6700.922 39
6701.311 46
6701.700 50
6702.089 32
6702.478 34
6702.867 32
6703.256 32
6703.645 44
6704.034 34
6704.423 27
6704.812 27
6705.201 22
6705.590 36
6705.979 35
6706.369 28
6706.758 17
6707.147 20
6707.536 30
6707.925 18
6708.314 14
6708.704 25
6709.093 28
6709.482 16
6709.871 19
6710.261 41
6710.650 32
6711.039 25
6711.428 17
6711.818 21
6712.207 19
6712.596 28
6712.986 13
6713.375 10
6713.764 9
6714.154 18
6714.543 25
6714.933 24
6715.322 27
6715.711 20
6716.101 10
6716.490 13
6716.880 24
6717.269 38
6717.659 41
6718.048 32
6718.438 30
6718.827 44
6719.217 40
6719.606 41
6719.996 51
6720.385 39
6720.775 46
6721.164 35
6721.554 33
6721.944 34
6722.333 49
6722.723 52
6723.112 43
6723.502 55
6723.892 46
6724.281 51
6724.671 44
6725.061 32
6725.450 25
6725.840 22
6726.230 29
6726.620 27
6727.009 32
6727.399 31
6727.789 33
6728.179 36
6728.568 28
6728.958 43
6729.348 41
6729.738 44
6730.128 37
6730.517 49
6730.907 45
6731.297 47
6731.687 36
6732.077 27
6732.467 37
6732.857 36
6733.247 40
6733.637 26
6734.027 28
6734.416 37
6734.806 33
6735.196 40
6735.586 30
6735.976 12
6736.366 18
6736.756 22
6737.146 16
6737.537 32
6737.927 29
6738.317 25
6738.707 22
6739.097 15
6739.487 17
6739.877 15
6740.267 20
6740.657 21
6741.047 24
6741.438 36
6741.828 42
6742.218 56
6742.608 42
6742.998 44
6743.389 47
6743.779 39
6744.169 31
6744.559 24
6744.950 29
6745.340 37
6745.730 47
6746.120 60
6746.511 46
6746.901 31
6747.291 30
6747.682 21
6748.072 14
6748.462 11
6748.853 21
6749.243 17
6749.634 27
6750.024 20
6750.414 21
6750.805 20
6751.195 25
6751.586 24
6751.976 16
6752.367 16
6752.757 10
6753.148 16
6753.538 30
6753.929 25
6754.319 30
6754.710 32
6755.100 30
6755.491 28
6755.881 30
6756.272 22
6756.663 25
6757.053 21
6757.444 25
6757.834 26
6758.225 34
6758.616 38
6759.006 32
6759.397 33
6759.788 34
6760.178 27
6760.569 16
6760.960 19
6761.351 27
6761.741 20
6762.132 10
6762.523 12
6762.914 22
6763.305 22
6763.695 27
6764.086 30
6764.477 24
6764.868 16
6765.259 18
6765.649 32
6766.040 16
6766.431 12
6766.822 7
6767.213 17
6767.604 20
6767.995 19
6768.386 16
6768.777 32
6769.168 30
6769.559 32
6769.950 37
6770.341 31
6770.732 20
6771.123 26
6771.514 37
6771.905 47
6772.296 26
6772.687 15
6773.078 14
6773.469 16
6773.860 12
6774.251 19
6774.642 34
6775.033 35
6775.425 28
6775.816 26
6776.207 16
6776.598 21
6776.989 28
6777.380 32
6777.772 28
6778.163 20
6778.554 22
6778.945 29
6779.337 28
6779.728 23
6780.119 19
6780.510 19
6780.902 18
6781.293 15
6781.684 17
6782.076 30
6782.467 27
6782.858 17
6783.250 14
6783.641 23
6784.033 27
6784.424 21
6784.815 24
6785.207 24
6785.598 42
6785.990 33
6786.381 15
6786.773 31
6787.164 37
6787.556 36
6787.947 34
6788.339 38
6788.730 34
6789.122 42
6789.513 46
6789.905 37
6790.296 37
6790.688 27
6791.080 40
6791.471 52
6791.863 64
6792.254 70
6792.646 53
6793.038 46
6793.429 52
6793.821 40
6794.213 48
6794.604 51
6794.996 62
6795.388 46
6795.779 43
6796.171 36
6796.563 34
6796.955 39
6797.347 33
6797.738 27
6798.130 32
6798.522 40
6798.914 43
6799.306 25
6799.697 27
6800.089 29
6800.481 24
6800.873 33
6801.265 26
6801.657 17
6802.049 25
6802.441 27
6802.833 30
6803.224 41
6803.616 40
6804.008 39
6804.400 40
6804.792 33
6805.184 40
6805.576 44
6805.968 30
6806.360 34
6806.752 42
6807.145 38
6807.537 35
6807.929 61
6808.321 53
6808.713 60
6809.105 45
6809.497 46
6809.889 57
6810.281 58
6810.674 56
6811.066 48
6811.458 50
6811.850 51
6812.242 46
6812.634 32
6813.027 43
6813.419 46
6813.811 33
6814.203 23
6814.596 35
6814.988 38
6815.380 42
6815.773 29
6816.165 31
6816.557 22
6816.950 21
6817.342 25
6817.734 28
6818.127 30
6818.519 26
6818.911 28
6819.304 38
6819.696 39
6820.089 24
6820.481 20
6820.874 12
6821.266 24
6821.658 41
6822.051 35
6822.443 31
6822.836 28
6823.228 27
6823.621 32
6824.014 27
6824.406 30
6824.799 28
6825.191 37
6825.584 44
6825.976 42
6826.369 36
6826.762 26
6827.154 31
6827.547 39
6827.940 37
6828.332 15
6828.725 26
6829.118 18
6829.510 8
6829.903 8
6830.296 6
6830.688 10
6831.081 22
6831.474 34
6831.867 26
6832.260 29
6832.652 39
6833.045 51
6833.438 60
6833.831 66
6834.224 67
6834.616 88
6835.009 72
6835.402 61
6835.795 70
6836.188 66
6836.581 87
6836.974 80
6837.367 75
6837.760 73
6838.153 80
6838.545 95
6838.938 108
6839.331 101
6839.724 89
6840.117 85
6840.510 81
6840.903 60
6841.297 64
6841.690 74
6842.083 71
6842.476 75
6842.869 67
6843.262 56
6843.655 55
6844.048 48
6844.441 26
6844.834 44
6845.227 35
6845.621 30
6846.014 22
6846.407 30
6846.800 36
6847.193 39
6847.587 20
6847.980 12
6848.373 20
6848.766 30
6849.160 31
6849.553 27
6849.946 38
6850.339 33
6850.733 35
6851.126 29
6851.519 33
6851.913 33
6852.306 31
6852.699 36
6853.093 38
6853.486 39
6853.880 53
6854.273 55
6854.666 56
6855.060 47
6855.453 39
6855.847 27
6856.240 50
6856.634 42
6857.027 34
6857.421 36
6857.814 40
6858.208 42
6858.601 48
6858.995 46
6859.388 36
6859.782 32
6860.176 34
6860.569 38
6860.963 40
6861.356 34
6861.750 32
6862.144 36
6862.537 34
6862.931 37
6863.325 33
6863.718 27
6864.112 37
6864.506 29
6864.899 32
6865.293 42
6865.687 44
6866.081 40
6866.474 24
6866.868 23
6867.262 35
6867.656 31
6868.050 37
6868.443 31
6868.837 42
6869.231 51
6869.625 42
6870.019 35
6870.413 30
6870.806 33
6871.200 35
6871.594 29
6871.988 30
6872.382 25
6872.776 30
6873.170 29
6873.564 17
6873.958 34
6874.352 26
6874.746 29
6875.140 44
6875.534 35
6875.928 39
6876.322 63
6876.716 56
6877.110 66
6877.504 76
6877.898 91
6878.292 92
6878.687 98
6879.081 105
6879.475 98
6879.869 120
6880.263 136
6880.657 134
6881.051 142
6881.446 121
6881.840 126
6882.234 148
6882.628 132
6883.022 99
6883.417 108
6883.811 77
6884.205 74
6884.600 90
6884.994 82
6885.388 51
6885.782 30
6886.177 31
6886.571 20
6886.965 12
6887.360 23
6887.754 34
6888.149 35
6888.543 61
6888.937 44
6889.332 37
6889.726 38
6890.121 30
6890.515 41
6890.910 46
6891.304 36
6891.698 36
6892.093 27
6892.487 22
6892.882 25
6893.277 24
6893.671 31
6894.066 25
6894.460 16
6894.855 12
6895.249 41
6895.644 54
6896.039 44
6896.433 41
6896.828 31
6897.222 25
6897.617 17
6898.012 22
6898.406 23
6898.801 34
6899.196 45
6899.590 30
6899.985 23
6900.380 15
6900.775 24
6901.169 22
6901.564 15
6901.959 19
6902.354 22
6902.749 24
6903.143 23
6903.538 26
6903.933 23
6904.328 19
6904.723 20
6905.118 31
6905.512 41
6905.907 48
6906.302 53
6906.697 36
6907.092 29
6907.487 34
6907.882 38
6908.277 37
6908.672 30
6909.067 53
6909.462 58
6909.857 45
6910.252 42
6910.647 35
6911.042 33
6911.437 35
6911.832 22
6912.227 26
6912.622 34
6913.017 44
6913.412 31
6913.807 21
6914.203 12
6914.598 40
6914.993 48
6915.388 42
6915.783 43
6916.178 43
6916.574 42
6916.969 46
6917.364 47
6917.759 41
6918.154 29
6918.550 31
6918.945 29
6919.340 30
6919.736 34
6920.131 29
6920.526 36
6920.921 38
6921.317 42
6921.712 40
6922.107 49
6922.503 54
6922.898 45
6923.294 30
6923.689 51
6924.084 71
6924.480 66
6924.875 58
6925.271 65
6925.666 52
6926.062 46
6926.457 62
6926.853 53
6927.248 45
6927.644 46
6928.039 34
6928.435 35
6928.830 31
6929.226 30
6929.621 27
6930.017 17
6930.412 18
6930.808 27
6931.204 21
6931.599 15
6931.995 30
6932.391 30
6932.786 35
6933.182 23
6933.578 30
6933.973 43
6934.369 36
6934.765 39
6935.160 42
6935.556 40
6935.952 41
6936.348 41
6936.743 39
6937.139 36
6937.535 25
6937.931 24
6938.327 36
6938.722 45
6939.118 70
6939.514 87
6939.910 72
6940.306 83
6940.702 91
6941.098 100
6941.494 78
6941.889 74
6942.285 82
6942.681 71
6943.077 67
6943.473 38
6943.869 31
6944.265 28
6944.661 31
6945.057 24
6945.453 31
6945.849 51
6946.245 46
6946.641 46
6947.037 39
6947.433 25
6947.830 25
6948.226 24
6948.622 24
6949.018 42
6949.414 46
6949.810 57
6950.206 76
6950.602 63
6950.999 65
6951.395 50
6951.791 42
6952.187 50
6952.583 42
6952.980 51
6953.376 37
6953.772 28
6954.168 36
6954.565 36
6954.961 31
6955.357 37
6955.754 27
6956.150 23
6956.546 17
6956.943 19
6957.339 19
6957.735 23
6958.132 31
6958.528 34
6958.925 36
6959.321 40
6959.717 49
6960.114 31
6960.510 36
6960.907 27
6961.303 20
6961.700 29
6962.096 25
6962.493 19
6962.889 32
6963.286 29
6963.682 25
6964.079 19
6964.475 33
6964.872 32
6965.268 42
6965.665 46
6966.062 32
6966.458 44
6966.855 44
6967.252 26
6967.648 35
6968.045 38
6968.442 30
6968.838 28
6969.235 36
6969.632 40
6970.028 42
6970.425 31
6970.822 33
6971.219 17
6971.615 24
6972.012 20
6972.409 27
6972.806 31
6973.202 45
6973.599 42
6973.996 30
6974.393 35
6974.790 37
6975.187 35
6975.584 43
6975.980 29
6976.377 30
6976.774 22
6977.171 15
6977.568 19
6977.965 17
6978.362 28
6978.759 26
6979.156 43
6979.553 46
6979.950 37
6980.347 37
6980.744 29
6981.141 30
6981.538 24
6981.935 30
6982.332 18
6982.729 15
6983.126 33
6983.523 33
6983.921 38
6984.318 37
6984.715 43
6985.112 38
6985.509 22
6985.906 21
6986.303 24
6986.701 29
6987.098 31
6987.495 23
6987.892 18
6988.290 23
6988.687 17
6989.084 25
6989.481 33
6989.879 21
6990.276 17
6990.673 19
6991.071 34
6991.468 35
6991.865 40
6992.263 27
6992.660 26
6993.057 46
6993.455 63
6993.852 40
6994.249 29
6994.647 25
6995.044 24
6995.442 38
6995.839 37
6996.237 35
6996.634 29
6997.032 24
6997.429 19
6997.827 20
6998.224 31
6998.622 40
6999.019 37
6999.417 32
6999.814 25
7000.212 28
7000.609 23
7001.007 22
7001.405 19
7001.802 13
7002.200 11
7002.598 24
7002.995 34
7003.393 30
7003.791 52
7004.188 39
7004.586 38
7004.984 29
7005.381 19
7005.779 24
7006.177 31
7006.575 33
7006.972 22
7007.370 33
7007.768 49
7008.166 49
7008.564 59
7008.961 59
7009.359 28
7009.757 34
7010.155 25
7010.553 18
7010.951 15
7011.349 35
7011.746 38
7012.144 40
7012.542 32
7012.940 48
7013.338 51
7013.736 52
7014.134 43
7014.532 52
7014.930 34
7015.328 28
7015.726 32
7016.124 26
7016.522 29
7016.920 26
7017.318 32
7017.716 35
7018.114 28
7018.513 46
7018.911 56
7019.309 54
7019.707 41
7020.105 36
7020.503 29
7020.901 40
7021.300 29
7021.698 31
7022.096 36
7022.494 21
7022.892 16
7023.291 17
7023.689 21
7024.087 30
7024.485 29
7024.884 19
7025.282 22
7025.680 30
7026.078 26
7026.477 21
7026.875 17
7027.273 16
7027.672 11
7028.070 21
7028.469 23
7028.867 23
7029.265 17
7029.664 18
7030.062 20
7030.461 19
7030.859 39
7031.258 43
7031.656 37
7032.054 54
7032.453 60
7032.851 55
7033.250 49
7033.649 47
7034.047 40
7034.446 43
7034.844 50
7035.243 39
7035.641 37
7036.040 31
7036.438 29
7036.837 24
7037.236 24
7037.634 33
7038.033 32
7038.432 28
7038.830 32
7039.229 20
7039.628 15
7040.026 14
7040.425 14
7040.824 12
7041.223 27
7041.621 28
7042.020 27
7042.419 35
7042.818 35
7043.216 33
7043.615 39
7044.014 41
7044.413 34
7044.812 25
7045.211 29
7045.609 22
7046.008 30
7046.407 37
7046.806 20
7047.205 18
7047.604 13
7048.003 16
7048.402 29
7048.801 28
7049.200 26
7049.599 36
7049.998 37
7050.397 32
7050.796 34
7051.195 20
7051.594 17
7051.993 23
7052.392 27
7052.791 41
7053.190 45
7053.589 30
7053.988 21
7054.387 35
7054.786 21
7055.186 15
7055.585 26
7055.984 21
7056.383 15
7056.782 21
7057.181 23
7057.581 29
7057.980 28
7058.379 36
7058.778 34
7059.178 30
7059.577 34
7059.976 29
7060.375 33
7060.775 35
7061.174 38
7061.573 39
7061.973 35
7062.372 42
7062.771 42
7063.171 36
7063.570 36
7063.969 37
7064.369 32
7064.768 28
7065.168 18
7065.567 10
7065.966 11
7066.366 16
7066.765 28
7067.165 22
7067.564 18
7067.964 27
7068.363 21
7068.763 26
7069.162 32
7069.562 25
7069.961 21
7070.361 27
7070.761 31
7071.160 28
7071.560 25
7071.959 21
7072.359 19
7072.759 24
7073.158 30
7073.558 29
7073.958 31
7074.357 64
7074.757 55
7075.157 37
7075.556 18
7075.956 28
7076.356 41
7076.756 35
7077.155 36
7077.555 34
7077.955 20
7078.355 15
7078.754 20
7079.154 27
7079.554 38
7079.954 23
7080.354 21
7080.754 25
7081.153 30
7081.553 40
7081.953 32
7082.353 26
7082.753 26
7083.153 34
7083.553 33
7083.953 29
7084.353 20
7084.753 28
7085.153 31
7085.553 27
7085.953 18
7086.353 26
7086.753 31
7087.153 28
7087.553 30
7087.953 35
7088.353 36
7088.753 37
7089.153 26
7089.553 20
7089.953 25
7090.353 23
7090.754 20
7091.154 18
7091.554 19
7091.954 26
7092.354 15
7092.754 10
7093.155 15
7093.555 15
7093.955 16
7094.355 14
7094.756 13
7095.156 22
7095.556 19
7095.956 19
7096.357 15
7096.757 19
7097.157 32
7097.558 33
7097.958 26
7098.358 21
7098.759 13
7099.159 13
7099.560 15
7099.960 20
7100.360 29
7100.761 29
7101.161 24
7101.562 18
7101.962 8
7102.363 9
7102.763 31
7103.163 30
7103.564 27
7103.965 15
7104.365 11
7104.766 10
7105.166 11
7105.567 15
7105.967 24
7106.368 27
7106.768 23
7107.169 18
7107.570 20
7107.970 32
7108.371 42
7108.772 53
7109.172 42
7109.573 32
7109.974 37
7110.374 22
7110.775 25
7111.176 25
7111.576 23
7111.977 32
7112.378 27
7112.779 22
7113.179 26
7113.580 20
7113.981 18
7114.382 27
7114.783 16
7115.183 31
7115.584 25
7115.985 22
7116.386 34
7116.787 23
7117.188 18
7117.589 26
7117.989 26
7118.390 32
7118.791 21
7119.192 16
7119.593 12
7119.994 22
7120.395 34
7120.796 29
7121.197 31
7121.598 20
7121.999 32
7122.400 38
7122.801 25
7123.202 22
7123.603 26
7124.004 22
7124.405 12
7124.807 11
7125.208 18
7125.609 21
7126.010 36
7126.411 33
7126.812 36
7127.213 29
7127.615 32
7128.016 22
7128.417 43
7128.818 34
7129.219 33
7129.621 23
7130.022 23
7130.423 22
7130.824 26
7131.226 21
7131.627 18
7132.028 12
7132.430 11
7132.831 16
7133.232 10
7133.634 14
7134.035 31
7134.436 45
7134.838 40
7135.239 29
7135.640 18
7136.042 17
7136.443 18
7136.845 22
7137.246 16
7137.648 23
7138.049 23
7138.451 16
7138.852 27
7139.254 29
7139.655 29
7140.057 45
7140.458 38
7140.860 36
7141.261 42
7141.663 28
7142.064 27
7142.466 31
7142.868 32
7143.269 57
7143.671 49
7144.073 44
7144.474 35
7144.876 35
7145.278 44
7145.679 41
7146.081 39
7146.483 35
7146.884 30
7147.286 36
7147.688 40
7148.090 41
7148.491 24
7148.893 27
7149.295 32
7149.697 35
7150.098 37
7150.500 29
7150.902 38
7151.304 32
7151.706 22
7152.108 29
7152.510 31
7152.911 39
7153.313 37
7153.715 34
7154.117 44
7154.519 49
7154.921 41
7155.323 32
7155.725 37
7156.127 31
7156.529 32
7156.931 49
7157.333 47
7157.735 54
7158.137 49
7158.539 37
7158.941 29
7159.343 20
7159.745 25
7160.147 22
7160.549 26
7160.952 23
7161.354 24
7161.756 22
7162.158 24
7162.560 29
7162.962 22
7163.365 20
7163.767 9
7164.169 14
7164.571 13
7164.973 15
7165.376 20
7165.778 38
7166.180 35
7166.582 23
7166.985 23
7167.387 23
7167.789 19
7168.192 30
7168.594 33
7168.996 26
7169.399 29
7169.801 18
7170.203 16
7170.606 19
7171.008 24
7171.411 23
7171.813 20
7172.215 25
7172.618 38
7173.020 39
7173.423 44
7173.825 45
7174.228 32
7174.630 32
7175.033 29
7175.435 21
7175.838 24
7176.240 26
7176.643 30
7177.045 28
7177.448 37
7177.851 36
7178.253 42
7178.656 42
7179.058 35
7179.461 22
7179.864 13
7180.266 14
7180.669 31
7181.072 29
7181.474 27
7181.877 35
7182.280 27
7182.682 24
7183.085 25
7183.488 20
7183.891 17
7184.293 19
7184.696 18
7185.099 17
7185.502 33
7185.905 29
7186.307 30
7186.710 39
7187.113 34
7187.516 33
7187.919 39
7188.322 25
7188.725 24
7189.128 29
7189.530 37
7189.933 32
7190.336 36
7190.739 33
7191.142 25
7191.545 21
7191.948 31
7192.351 13
7192.754 20
7193.157 41
7193.560 26
7193.963 20
7194.366 17
7194.769 15
7195.172 22
7195.576 35
7195.979 25
7196.382 27
7196.785 42
7197.188 33
7197.591 25
7197.994 23
7198.397 25
7198.801 38
7199.204 32
7199.607 25
7200.010 31
7200.413 34
7200.817 38
7201.220 32
7201.623 29
7202.026 24
7202.430 18
7202.833 18
7203.236 23
7203.640 27
7204.043 15
7204.446 18
7204.850 23
7205.253 26
7205.656 13
7206.060 7
7206.463 10
7206.867 15
7207.270 19
7207.673 20
7208.077 39
7208.480 36
7208.884 26
7209.287 30
7209.691 29
7210.094 36
7210.498 36
7210.901 28
7211.305 22
7211.708 20
7212.112 26
7212.515 20
7212.919 19
7213.322 15
7213.726 23
7214.130 19
7214.533 16
7214.937 18
7215.341 18
7215.744 14
7216.148 21
7216.552 29
7216.955 23
7217.359 10
7217.763 8
7218.166 12
7218.570 15
7218.974 21
7219.378 15
7219.781 18
7220.185 15
7220.589 18
7220.993 13
7221.396 19
7221.800 19
7222.204 23
7222.608 12
7223.012 15
7223.416 6
7223.820 11
7224.223 5
7224.627 8
7225.031 12
7225.435 12
7225.839 19
7226.243 16
7226.647 13
7227.051 20
7227.455 18
7227.859 22
7228.263 18
7228.667 12
7229.071 7
7229.475 12
7229.879 15
7230.283 13
7230.687 15
7231.091 23
7231.495 15
7231.899 18
7232.303 25
7232.708 26
7233.112 21
7233.516 26
7233.920 18
7234.324 22
7234.728 35
7235.133 43
7235.537 39
7235.941 39
7236.345 33
7236.749 29
7237.154 27
7237.558 20
7237.962 19
7238.367 21
7238.771 21
7239.175 32
7239.579 40
7239.984 38
7240.388 41
7240.792 68
7241.197 49
7241.601 40
7242.006 42
7242.410 47
7242.814 34
7243.219 25
7243.623 30
7244.028 32
7244.432 30
7244.837 36
7245.241 29
7245.646 28
7246.050 36
7246.455 25
7246.859 12
7247.264 7
7247.668 14
7248.073 21
7248.477 32
7248.882 27
7249.286 30
7249.691 27
7250.096 57
7250.500 58
7250.905 52
7251.309 29
7251.714 32
7252.119 32
7252.523 35
7252.928 34
7253.333 26
7253.738 21
7254.142 20
7254.547 19
7254.952 34
7255.357 36
7255.761 24
7256.166 26
7256.571 27
7256.976 44
7257.380 39
7257.785 31
7258.190 30
7258.595 23
7259.000 32
7259.405 27
7259.810 21
7260.214 23
7260.619 13
7261.024 22
7261.429 20
7261.834 16
7262.239 15
7262.644 25
7263.049 28
7263.454 29
7263.859 33
7264.264 39
7264.669 48
7265.074 43
7265.479 32
7265.884 21
7266.289 18
7266.694 30
7267.099 28
7267.504 23
7267.910 19
7268.315 20
7268.720 28
7269.125 35
7269.530 33
7269.935 23
7270.340 16
7270.746 13
7271.151 21
7271.556 20
7271.961 20
7272.366 22
7272.772 26
7273.177 19
7273.582 14
7273.987 24
7274.393 40
7274.798 36
7275.203 31
7275.609 25
7276.014 33
7276.419 37
7276.825 33
7277.230 20
7277.635 27
7278.041 33
7278.446 36
7278.852 48
7279.257 59
7279.662 43
7280.068 47
7280.473 35
7280.879 35
7281.284 26
7281.690 11
7282.095 24
7282.501 39
7282.906 49
7283.312 40
7283.717 34
7284.123 22
7284.529 26
7284.934 47
7285.340 46
7285.745 41
7286.151 32
7286.557 40
7286.962 30
7287.368 16
7287.773 17
7288.179 18
7288.585 26
7288.991 30
7289.396 25
7289.802 39
7290.208 29
7290.613 33
7291.019 28
7291.425 45
7291.831 39
7292.236 30
7292.642 26
7293.048 17
7293.454 17
7293.860 18
7294.266 20
7294.671 22
7295.077 17
7295.483 23
7295.889 25
7296.295 29
7296.701 44
7297.107 39
7297.513 47
7297.919 38
7298.325 33
7298.731 32
7299.137 39
7299.542 59
7299.948 50
7300.354 42
7300.761 45
7301.167 31
7301.573 41
7301.979 34
7302.385 37
7302.791 28
7303.197 35
7303.603 32
7304.009 40
7304.415 31
7304.821 22
7305.227 21
7305.634 28
7306.040 27
7306.446 26
7306.852 21
7307.258 13
7307.665 14
7308.071 25
7308.477 28
7308.883 22
7309.290 28
7309.696 42
7310.102 40
7310.508 46
7310.915 69
7311.321 63
7311.727 36
7312.134 29
7312.540 27
7312.946 25
7313.353 37
7313.759 36
7314.165 23
7314.572 22
7314.978 31
7315.385 30
7315.791 30
7316.198 35
7316.604 32
7317.011 25
7317.417 20
7317.824 26
7318.230 15
7318.637 16
7319.043 18
7319.450 14
7319.856 22
7320.263 14
7320.669 20
7321.076 21
7321.482 24
7321.889 16
7322.296 9
7322.702 4
7323.109 10
7323.516 13
7323.922 13
7324.329 9
7324.736 16
7325.142 19
7325.549 30
7325.956 26
7326.362 13
7326.769 17
7327.176 17
7327.583 17
7327.990 12
7328.396 8
7328.803 6
7329.210 11
7329.617 12
7330.024 19
7330.430 19
7330.837 14
7331.244 11
7331.651 11
7332.058 16
7332.465 19
7332.872 22
7333.279 25
7333.686 15
7334.093 9
7334.499 9
7334.906 16
7335.313 21
7335.720 25
7336.127 35
7336.534 37
7336.941 37
7337.348 30
7337.756 30
7338.163 35
7338.570 23
7338.977 14
7339.384 16
7339.791 27
7340.198 25
7340.605 19
7341.012 29
7341.419 23
7341.827 25
7342.234 17
7342.641 11
7343.048 20
7343.455 32
7343.863 22
7344.270 15
7344.677 12
7345.084 12
7345.492 17
7345.899 26
7346.306 38
7346.713 28
7347.121 30
7347.528 32
7347.935 28
7348.343 22
7348.750 28
7349.157 29
7349.565 37
7349.972 55
7350.380 47
7350.787 38
7351.194 41
7351.602 31
7352.009 21
7352.417 45
7352.824 55
7353.232 53
7353.639 52
7354.047 39
7354.454 34
7354.862 29
7355.269 34
7355.677 33
7356.084 22
7356.492 14
7356.899 23
7357.307 23
7357.715 18
7358.122 28
7358.530 47
7358.938 30
7359.345 25
7359.753 22
7360.160 25
7360.568 28
7360.976 27
7361.384 16
7361.791 15
7362.199 14
7362.607 20
7363.014 32
7363.422 36
7363.830 50
7364.238 47
7364.646 37
7365.053 33
7365.461 25
7365.869 22
7366.277 29
7366.685 32
7367.093 33
7367.500 30
7367.908 38
7368.316 44
7368.724 48
7369.132 41
7369.540 28
7369.948 29
7370.356 22
7370.764 26
7371.172 20
7371.580 21
7371.988 34
7372.396 39
7372.804 37
7373.212 34
7373.620 34
7374.028 29
7374.436 22
7374.844 37
7375.252 35
7375.660 38
7376.068 33
7376.476 23
7376.885 31
7377.293 22
7377.701 29
7378.109 34
7378.517 42
7378.925 44
7379.334 48
7379.742 58
7380.150 45
7380.558 45
7380.966 56
7381.375 43
7381.783 36
7382.191 34
7382.600 32
7383.008 29
7383.416 25
7383.824 20
7384.233 33
7384.641 28
7385.050 18
7385.458 17
7385.866 25
7386.275 30
7386.683 39
7387.091 46
7387.500 44
7387.908 41
7388.317 32
7388.725 36
7389.134 53
7389.542 58
7389.951 42
7390.359 31
7390.768 39
7391.176 42
7391.585 35
7391.993 45
7392.402 41
7392.810 31
7393.219 38
7393.628 50
7394.036 47
7394.445 38
7394.853 34
7395.262 27
7395.671 36
7396.079 38
7396.488 28
7396.897 13
7397.305 14
7397.714 24
7398.123 23
7398.532 22
7398.940 17
7399.349 18
7399.758 21
7400.167 20
7400.575 28
7400.984 19
7401.393 34
7401.802 29
7402.211 38
7402.620 32
7403.028 19
7403.437 22
7403.846 29
7404.255 21
7404.664 14
7405.073 21
7405.482 26
7405.891 22
7406.300 20
7406.709 20
7407.118 22
7407.527 25
7407.935 33
7408.344 39
7408.754 33
7409.163 36
7409.572 32
7409.981 33
7410.390 39
7410.799 37
7411.208 39
7411.617 28
7412.026 25
7412.435 13
7412.844 22
7413.253 23
7413.663 23
7414.072 25
7414.481 21
7414.890 16
7415.299 17
7415.708 18
7416.118 23
7416.527 21
7416.936 14
7417.345 23
7417.755 29
7418.164 27
7418.573 25
7418.982 32
7419.392 30
7419.801 36
7420.210 25
7420.620 17
7421.029 14
7421.438 11
7421.848 17
7422.257 17
7422.667 19
7423.076 15
7423.485 15
7423.895 13
7424.304 7
7424.714 10
7425.123 9
7425.533 17
7425.942 28
7426.352 27
7426.761 33
7427.171 30
7427.580 21
7427.990 14
7428.399 16
7428.809 27
7429.218 24
7429.628 22
7430.038 16
7430.447 15
7430.857 15
7431.266 12
7431.676 17
7432.086 13
7432.495 13
7432.905 10
7433.315 12
7433.725 17
7434.134 14
7434.544 17
7434.954 18
7435.363 18
7435.773 15
7436.183 8
7436.593 4
7437.003 5
7437.412 7
7437.822 10
7438.232 10
7438.642 5
7439.052 5
7439.461 10
7439.871 18
7440.281 14
7440.691 12
7441.101 14
7441.511 18
7441.921 16
7442.331 19
7442.741 22
7443.151 32
7443.561 19
7443.971 15
7444.381 22
7444.791 21
7445.201 20
7445.611 26
7446.021 21
7446.431 18
7446.841 16
7447.251 13
7447.661 19
7448.071 23
7448.481 26
7448.891 24
7449.301 30
7449.712 38
7450.122 31
7450.532 25
7450.942 21
7451.352 18
7451.762 16
7452.173 15
7452.583 9
7452.993 18
7453.403 27
7453.814 25
7454.224 25
7454.634 20
7455.044 26
7455.455 37
7455.865 26
7456.275 31
7456.686 25
7457.096 33
7457.506 33
7457.917 31
7458.327 25
7458.738 24
7459.148 33
7459.558 37
7459.969 41
7460.379 39
7460.790 44
7461.200 28
7461.611 22
7462.021 14
7462.432 18
7462.842 32
7463.253 46
7463.663 50
7464.074 47
7464.484 44
7464.895 46
7465.305 34
7465.716 37
7466.126 35
7466.537 48
7466.948 44
7467.358 34
7467.769 28
7468.180 33
7468.590 23
7469.001 25
7469.412 33
7469.822 29
7470.233 16
7470.644 11
7471.054 6
7471.465 12
7471.876 16
7472.287 13
7472.697 21
7473.108 34
7473.519 26
7473.930 25
7474.341 40
7474.751 29
7475.162 29
7475.573 20
7475.984 21
7476.395 30
7476.806 30
7477.217 29
7477.628 24
7478.038 33
7478.449 34
7478.860 49
7479.271 33
7479.682 17
7480.093 19
7480.504 17
7480.915 24
7481.326 25
7481.737 14
7482.148 14
7482.559 21
7482.970 27
7483.381 16
7483.793 17
7484.204 14
7484.615 11
7485.026 10
7485.437 9
7485.848 20
7486.259 25
7486.670 18
7487.082 15
7487.493 10
7487.904 14
7488.315 11
7488.726 20
7489.138 11
7489.549 20
7489.960 17
7490.371 20
7490.783 34
7491.194 32
7491.605 37
7492.016 47
7492.428 30
7492.839 19
7493.250 15
7493.662 16
7494.073 21
7494.484 24
7494.896 27
7495.307 28
7495.719 18
7496.130 19
7496.542 21
7496.953 25
7497.364 25
7497.776 20
7498.187 20
7498.599 21
7499.010 36
7499.422 43
7499.833 39
7500.245 41
7500.656 28
7501.068 23
7501.480 25
7501.891 39
7502.303 29
7502.714 29
7503.126 27
7503.537 14
7503.949 13
7504.361 9
7504.772 23
7505.184 37
7505.596 34
7506.007 30
7506.419 25
7506.831 37
7507.243 38
7507.654 32
7508.066 23
7508.478 31
7508.890 36
7509.301 40
7509.713 30
7510.125 40
7510.537 25
7510.949 23
7511.360 16
7511.772 16
7512.184 32
7512.596 25
7513.008 18
7513.420 14
7513.832 18
7514.244 15
7514.655 16
7515.067 18
7515.479 21
7515.891 13
7516.303 10
7516.715 26
7517.127 27
7517.539 22
7517.951 25
7518.363 37
7518.775 36
7519.187 29
7519.599 19
7520.011 15
7520.424 40
7520.836 45
7521.248 33
7521.660 35
7522.072 28
7522.484 28
7522.896 45
7523.308 40
7523.721 37
7524.133 24
7524.545 20
7524.957 10
7525.369 6
7525.782 15
7526.194 26
7526.606 25
7527.018 21
7527.431 21
7527.843 23
7528.255 15
7528.668 31
7529.080 28
7529.492 34
7529.905 28
7530.317 35
7530.729 29
7531.142 26
7531.554 18
7531.966 16
7532.379 24
7532.791 29
7533.204 23
7533.616 27
7534.029 29
7534.441 31
7534.854 23
7535.266 27
7535.679 29
7536.091 29
7536.504 27
7536.916 26
7537.329 32
7537.741 22
7538.154 22
7538.566 30
7538.979 25
7539.392 14
7539.804 17
7540.217 26
7540.629 32
7541.042 27
7541.455 23
7541.867 29
7542.280 33
7542.693 30
7543.105 28
7543.518 19
7543.931 18
7544.344 19
7544.756 26
7545.169 29
7545.582 27
7545.995 25
7546.407 26
7546.820 18
7547.233 13
7547.646 11
7548.059 16
7548.472 11
7548.884 20
7549.297 22
7549.710 11
7550.123 12
7550.536 19
7550.949 22
7551.362 19
7551.775 18
7552.188 19
7552.601 22
7553.014 28
7553.427 23
7553.840 34
7554.253 37
7554.666 29
7555.079 36
7555.492 46
7555.905 48
7556.318 56
7556.731 40
7557.144 29
7557.557 48
7557.970 53
7558.383 50
7558.796 75
7559.210 83
7559.623 85
7560.036 112
7560.449 125
7560.862 151
7561.276 176
7561.689 199
7562.102 191
7562.515 230
7562.928 225
7563.342 215
7563.755 244
7564.168 235
7564.582 263
7564.995 221
7565.408 191
7565.821 219
7566.235 184
7566.648 147
7567.061 120
7567.475 121
7567.888 84
7568.302 80
7568.715 79
7569.128 64
7569.542 69
7569.955 95
7570.369 67
7570.782 40
7571.196 43
7571.609 42
7572.023 37
7572.436 37
7572.850 28
7573.263 32
7573.677 31
7574.090 40
7574.504 41
7574.917 25
7575.331 42
7575.745 48
7576.158 44
7576.572 41
7576.985 30
7577.399 22
7577.813 18
7578.226 23
7578.640 35
7579.054 42
7579.467 31
7579.881 17
7580.295 23
7580.709 31
7581.122 20
7581.536 17
7581.950 24
7582.364 25
7582.777 29
7583.191 32
7583.605 26
7584.019 26
7584.433 26
7584.847 17
7585.260 16
7585.674 20
7586.088 22
7586.502 25
7586.916 30
7587.330 34
7587.744 29
7588.158 28
7588.572 32
7588.986 39
7589.400 56
7589.813 49
7590.227 40
7590.641 47
7591.055 41
7591.470 30
7591.884 21
7592.298 25
7592.712 43
7593.126 31
7593.540 23
7593.954 13
7594.368 19
7594.782 16
7595.196 16
7595.610 6
7596.025 18
7596.439 34
7596.853 33
7597.267 26
7597.681 26
7598.095 42
7598.510 43
7598.924 56
7599.338 67
7599.752 46
7600.167 37
7600.581 42
7600.995 37
7601.409 27
7601.824 25
7602.238 35
7602.652 31
7603.067 25
7603.481 32
7603.895 25
7604.310 40
7604.724 47
7605.139 46
7605.553 50
7605.967 40
7606.382 32
7606.796 21
7607.211 18
7607.625 16
7608.040 17
7608.454 19
7608.869 18
7609.283 16
7609.698 27
7610.112 22
7610.527 33
7610.941 26
7611.356 32
7611.770 29
7612.185 36
7612.600 35
7613.014 23
7613.429 37
7613.844 34
7614.258 27
7614.673 32
7615.087 39
7615.502 39
7615.917 48
7616.332 47
7616.746 38
7617.161 36
7617.576 49
7617.990 52
7618.405 46
7618.820 42
7619.235 40
7619.650 37
7620.064 30
7620.479 33
7620.894 28
7621.309 23
7621.724 22
7622.139 15
7622.553 43
7622.968 35
7623.383 35
7623.798 29
7624.213 27
7624.628 22
7625.043 20
7625.458 28
7625.873 25
7626.288 22
7626.703 19
7627.118 16
7627.533 14
7627.948 14
7628.363 12
7628.778 21
7629.193 35
7629.608 43
7630.023 44
7630.438 44
7630.853 31
7631.268 30
7631.683 25
7632.099 40
7632.514 39
7632.929 31
7633.344 25
7633.759 27
7634.174 32
7634.590 37
7635.005 46
7635.420 43
7635.835 35
7636.250 25
7636.666 25
7637.081 24
7637.496 20
7637.912 26
7638.327 18
7638.742 28
7639.157 44
7639.573 36
7639.988 30
7640.403 27
7640.819 23
7641.234 22
7641.650 36
7642.065 44
7642.480 44
7642.896 46
7643.311 43
7643.727 29
7644.142 39
7644.558 31
7644.973 34
7645.389 34
7645.804 20
7646.220 21
7646.635 19
7647.051 19
7647.466 16
7647.882 12
7648.297 16
7648.713 22
7649.129 25
7649.544 19
7649.960 23
7650.375 26
7650.791 25
7651.207 17
7651.622 13
7652.038 19
7652.454 24
7652.869 29
7653.285 20
7653.701 11
7654.117 11
7654.532 18
7654.948 23
7655.364 20
7655.780 21
7656.195 24
7656.611 29
7657.027 24
7657.443 14
7657.859 19
7658.274 17
7658.690 22
7659.106 21
7659.522 17
7659.938 15
7660.354 20
7660.770 48
7661.186 36
7661.602 41
7662.018 32
7662.433 33
7662.849 35
7663.265 28
7663.681 32
7664.097 36
7664.513 31
7664.929 35
7665.345 33
7665.761 37
7666.178 60
7666.594 65
7667.010 64
7667.426 67
7667.842 61
7668.258 62
7668.674 49
7669.090 51
7669.506 35
7669.923 30
7670.339 28
7670.755 21
7671.171 24
7671.587 31
7672.004 26
7672.420 27
7672.836 26
7673.252 32
7673.668 35
7674.085 31
7674.501 37
7674.917 31
7675.334 37
7675.750 32
7676.166 44
7676.583 41
7676.999 33
7677.415 35
7677.832 31
7678.248 22
7678.664 21
7679.081 19
7679.497 25
7679.914 33
7680.330 40
7680.747 38
7681.163 39
7681.580 42
7681.996 47
7682.413 36
7682.829 32
7683.246 23
7683.662 53
7684.079 51
7684.495 47
7684.912 27
7685.328 22
7685.745 24
7686.161 20
7686.578 34
7686.995 29
7687.411 25
7687.828 20
7688.245 28
7688.661 20
7689.078 32
7689.495 29
7689.911 24
7690.328 28
7690.745 32
7691.162 22
7691.578 11
7691.995 11
7692.412 20
7692.829 22
7693.245 10
7693.662 12
7694.079 14
7694.496 21
7694.913 19
7695.329 21
7695.746 26
7696.163 26
7696.580 19
7696.997 20
7697.414 32
7697.831 34
7698.248 43
7698.665 46
7699.082 50
7699.499 49
7699.915 48
7700.332 45
7700.749 36
7701.166 29
7701.583 35
7702.001 23
7702.418 19
7702.835 16
7703.252 19
7703.669 14
7704.086 25
7704.503 26
7704.920 25
7705.337 27
7705.754 14
7706.171 13
7706.589 13
7707.006 17
7707.423 15
7707.840 10
7708.257 24
7708.674 21
7709.092 15
7709.509 27
7709.926 28
7710.343 44
7710.761 28
7711.178 27
7711.595 18
7712.013 25
7712.430 24
7712.847 21
7713.264 31
7713.682 28
7714.099 31
7714.517 32
7714.934 36
7715.351 38
7715.769 27
7716.186 30
7716.604 27
7717.021 21
7717.438 20
7717.856 22
7718.273 20
7718.691 21
7719.108 25
7719.526 33
7719.943 31
7720.361 26
7720.778 12
7721.196 14
7721.613 18
7722.031 13
7722.449 7
7722.866 19
7723.284 22
7723.701 26
7724.119 22
7724.537 26
7724.954 28
7725.372 23
7725.790 21
7726.207 20
7726.625 20
7727.043 21
7727.460 21
7727.878 31
7728.296 32
7728.714 37
7729.131 36
7729.549 30
7729.967 23
7730.385 21
7730.803 18
7731.220 29
7731.638 36
7732.056 39
7732.474 34
7732.892 35
7733.310 42
7733.727 28
7734.145 31
7734.563 35
7734.981 43
7735.399 41
7735.817 43
7736.235 39
7736.653 35
7737.071 41
7737.489 32
7737.907 31
7738.325 42
7738.743 25
7739.161 23
7739.579 27
7739.997 23
7740.415 18
7740.833 13
7741.251 17
7741.669 16
7742.088 9
7742.506 18
7742.924 17
7743.342 28
7743.760 18
7744.178 21
7744.596 24
7745.015 20
7745.433 21
7745.851 17
7746.269 19
7746.687 26
7747.106 27
7747.524 33
7747.942 27
7748.361 20
7748.779 12
7749.197 24
7749.615 36
7750.034 29
7750.452 32
7750.870 36
7751.289 40
7751.707 37
7752.126 36
7752.544 30
7752.962 20
7753.381 19
7753.799 17
7754.218 18
7754.636 18
7755.055 19
7755.473 13
7755.891 16
7756.310 8
7756.728 14
7757.147 15
7757.566 12
7757.984 22
7758.403 20
7758.821 20
7759.240 16
7759.658 18
7760.077 17
7760.496 16
7760.914 27
7761.333 42
7761.751 38
7762.170 21
7762.589 20
7763.007 16
7763.426 10
7763.845 23
7764.264 15
7764.682 17
7765.101 28
7765.520 43
7765.938 45
7766.357 32
7766.776 18
7767.195 17
7767.614 26
7768.032 32
7768.451 31
7768.870 21
7769.289 26
7769.708 26
7770.127 17
7770.545 14
7770.964 16
7771.383 20
7771.802 19
7772.221 24
7772.640 27
7773.059 38
7773.478 33
7773.897 24
7774.316 24
7774.735 18
7775.154 24
7775.573 35
7775.992 29
7776.411 20
7776.830 29
7777.249 27
7777.668 16
7778.087 17
7778.506 29
7778.925 40
7779.344 39
7779.764 31
7780.183 25
7780.602 24
7781.021 24
7781.440 40
7781.859 41
7782.279 31
7782.698 49
7783.117 27
7783.536 16
7783.955 11
7784.375 15
7784.794 20
7785.213 18
7785.633 15
7786.052 17
7786.471 18
7786.890 12
7787.310 20
7787.729 33
7788.149 30
7788.568 24
7788.987 16
7789.407 10
7789.826 14
7790.245 23
7790.665 40
7791.084 35
7791.504 22
7791.923 13
7792.343 20
7792.762 21
7793.182 17
7793.601 14
7794.021 20
7794.440 19
7794.860 23
7795.279 23
7795.699 22
7796.118 21
7796.538 23
7796.957 19
7797.377 19
7797.797 24
7798.216 22
7798.636 25
7799.056 24
7799.475 24
7799.895 27
7800.315 26
7800.734 22
7801.154 23
7801.574 25
7801.993 14
7802.413 6
7802.833 23
7803.253 24
7803.672 17
7804.092 21
7804.512 15
7804.932 21
7805.352 27
7805.771 19
7806.191 30
7806.611 34
7807.031 36
7807.451 32
7807.871 19
7808.291 14
7808.711 20
7809.130 31
7809.550 41
7809.970 37
7810.390 23
7810.810 27
7811.230 28
7811.650 24
7812.070 19
7812.490 12
7812.910 21
7813.330 26
7813.750 32
7814.170 24
7814.590 14
7815.010 22
7815.431 25
7815.851 20
7816.271 16
7816.691 12
7817.111 14
7817.531 21
7817.951 29
7818.371 25
7818.792 19
7819.212 34
7819.632 32
7820.052 35
7820.472 29
7820.893 40
7821.313 35
7821.733 24
7822.153 24
7822.574 27
7822.994 27
7823.414 29
7823.835 22
7824.255 23
7824.675 18
7825.096 29
7825.516 25
7825.936 16
7826.357 15
7826.777 22
7827.198 26
7827.618 19
7828.038 17
7828.459 9
7828.879 17
7829.300 18
7829.720 34
7830.141 25
7830.561 21
7830.982 12
7831.402 20
7831.823 18
7832.243 22
7832.664 26
7833.084 37
7833.505 28
7833.925 23
7834.346 21
7834.767 16
7835.187 27
7835.608 38
7836.029 28
7836.449 23
7836.870 15
7837.291 16
7837.711 16
7838.132 17
7838.553 24
7838.973 30
7839.394 33
7839.815 34
7840.236 48
7840.656 39
7841.077 39
7841.498 29
7841.919 28
7842.339 21
7842.760 21
7843.181 18
7843.602 15
7844.023 10
7844.444 23
7844.865 26
7845.285 17
7845.706 21
7846.127 17
7846.548 15
7846.969 14
7847.390 25
7847.811 37
7848.232 26
7848.653 18
7849.074 11
7849.495 16
7849.916 16
7850.337 17
7850.758 26
7851.179 33
7851.600 35
7852.021 30
7852.442 34
7852.863 25
7853.284 14
7853.706 29
7854.127 34
7854.548 25
7854.969 35
7855.390 23
7855.811 18
7856.232 20
7856.654 21
7857.075 17
7857.496 12
7857.917 13
7858.339 15
7858.760 13
7859.181 10
7859.602 12
7860.024 15
7860.445 26
7860.866 27
7861.287 22
7861.709 22
7862.130 24
7862.551 21
7862.973 12
7863.394 19
7863.816 25
7864.237 21
7864.658 17
7865.080 26
7865.501 27
7865.923 35
7866.344 30
7866.766 29
7867.187 24
7867.609 31
7868.030 28
7868.452 20
7868.873 38
7869.295 32
7869.716 30
7870.138 34
7870.559 22
7870.981 17
7871.402 17
7871.824 29
7872.246 35
7872.667 27
7873.089 17
7873.511 26
7873.932 34
7874.354 29
7874.776 18
7875.197 15
7875.619 16
7876.041 16
7876.462 10
7876.884 22
7877.306 22
7877.728 19
7878.149 32
7878.571 45
7878.993 47
7879.415 35
7879.837 29
7880.258 24
7880.680 21
7881.102 26
7881.524 29
7881.946 19
7882.368 19
7882.790 23
7883.211 31
7883.633 29
7884.055 40
7884.477 33
7884.899 39
7885.321 26
7885.743 18
7886.165 20
7886.587 12
7887.009 8
7887.431 6
7887.853 18
7888.275 20
7888.697 17
7889.119 14
7889.541 12
7889.963 15
7890.386 19
7890.808 15
7891.230 6
7891.652 5
7892.074 19
7892.496 14
7892.918 21
7893.340 14
7893.763 13
7894.185 19
7894.607 27
7895.029 27
7895.452 25
7895.874 23
7896.296 16
7896.718 17
7897.141 13
7897.563 17
7897.985 16
7898.407 14
7898.830 10
7899.252 23
7899.674 31
7900.097 21
7900.519 21
7900.942 14
7901.364 7
7901.786 8
7902.209 19
7902.631 24
7903.054 23
7903.476 14
7903.898 10
7904.321 9
7904.743 13
7905.166 27
7905.588 37
7906.011 25
7906.433 24
7906.856 25
7907.279 32
7907.701 29
7908.124 30
7908.546 30
7908.969 32
7909.391 27
7909.814 32
7910.237 47
7910.659 33
7911.082 42
7911.505 35
7911.927 44
7912.350 49
7912.773 43
7913.195 35
7913.618 26
7914.041 25
7914.464 32
7914.886 32
7915.309 33
7915.732 27
7916.155 16
7916.577 15
7917.000 17
7917.423 29
7917.846 36
7918.269 28
7918.692 38
7919.114 28
7919.537 27
7919.960 18
7920.383 18
7920.806 21
7921.229 29
7921.652 28
7922.075 23
7922.498 15
7922.921 20
7923.344 26
7923.767 27
7924.190 35
7924.613 34
7925.036 44
7925.459 46
7925.882 60
7926.305 43
7926.728 32
7927.151 24
7927.574 29
7927.997 27
7928.420 30
7928.843 24
7929.266 24
7929.690 50
7930.113 56
7930.536 78
7930.959 81
7931.382 89
7931.806 129
7932.229 155
7932.652 153
7933.075 175
7933.498 209
7933.922 219
7934.345 250
7934.768 237
7935.192 227
7935.615 212
7936.038 171
7936.461 151
7936.885 151
7937.308 130
7937.732 120
7938.155 83
7938.578 68
7939.002 55
7939.425 55
7939.848 60
7940.272 53
7940.695 63
7941.119 54
7941.542 38
7941.966 31
7942.389 41
7942.813 42
7943.236 37
7943.660 27
7944.083 26
7944.507 38
7944.930 44
7945.354 43
7945.777 48
7946.201 38
7946.625 40
7947.048 34
7947.472 25
7947.896 25
7948.319 37
7948.743 37
7949.166 37
7949.590 31
7950.014 28
7950.438 36
7950.861 28
7951.285 23
7951.709 28
7952.132 32
7952.556 21
7952.980 33
7953.404 27
7953.828 23
7954.251 23
7954.675 29
7955.099 22
7955.523 16
7955.947 10
7956.370 9
7956.794 14
7957.218 14
7957.642 6
7958.066 13
7958.490 20
7958.914 20
7959.338 25
7959.762 34
7960.186 23
7960.610 26
7961.034 37
7961.458 36
7961.882 32
7962.306 27
7962.730 29
7963.154 27
7963.578 24
7964.002 22
7964.426 21
7964.850 26
7965.274 22
7965.698 42
7966.122 32
7966.546 33
7966.971 49
7967.395 36
7967.819 28
7968.243 26
7968.667 25
7969.091 24
7969.516 22
7969.940 13
7970.364 18
7970.788 19
7971.213 15
7971.637 17
7972.061 17
7972.485 19
7972.910 21
7973.334 12
7973.758 25
7974.183 31
7974.607 34
7975.031 30
7975.456 29
7975.880 24
7976.304 18
7976.729 26
7977.153 37
7977.578 30
7978.002 25
7978.427 30
7978.851 33
7979.275 19
7979.700 16
7980.124 13
7980.549 15
7980.973 24
7981.398 18
7981.822 21
7982.247 25
7982.672 23
7983.096 28
7983.521 17
7983.945 9
7984.370 16
7984.794 17
7985.219 17
7985.644 14
7986.068 6
7986.493 10
7986.918 12
7987.342 14
7987.767 12
7988.192 15
7988.617 23
7989.041 23
7989.466 16
7989.891 19
7990.315 14
7990.740 18
7991.165 27
7991.590 35
7992.015 34
7992.439 29
7992.864 22
7993.289 16
7993.714 15
7994.139 21
7994.564 16
7994.989 16
7995.413 25
7995.838 18
7996.263 18
7996.688 20
7997.113 18
7997.538 15
7997.963 18
7998.388 19
7998.813 18
7999.238 22
7999.663 22
8000.088 12
8000.513 16
8000.938 18
8001.363 24
8001.788 25
8002.213 27
8002.638 23
8003.063 19
8003.489 30
8003.914 25
8004.339 21
8004.764 8
8005.189 10
8005.614 10
8006.039 9
8006.465 8
8006.890 20
8007.315 30
8007.740 37
8008.166 52
8008.591 46
8009.016 41
8009.441 33
8009.867 44
8010.292 48
8010.717 35
8011.142 24
8011.568 24
8011.993 29
8012.418 25
8012.844 19
8013.269 16
8013.695 33
8014.120 43
8014.545 39
8014.971 33
8015.396 33
8015.822 26
8016.247 23
8016.673 26
8017.098 19
8017.523 16
8017.949 18
8018.374 22
8018.800 28
8019.226 28
8019.651 40
8020.077 31
8020.502 21
8020.928 15
8021.353 13
8021.779 9
8022.205 19
8022.630 20
8023.056 17
8023.481 37
8023.907 31
8024.333 25
8024.758 21
8025.184 19
8025.610 10
8026.035 12
8026.461 24
8026.887 18
8027.313 17
8027.738 14
8028.164 25
8028.590 37
8029.016 27
8029.442 19
8029.867 23
8030.293 27
8030.719 37
8031.145 31
8031.571 27
8031.997 20
8032.422 24
8032.848 24
8033.274 26
8033.700 31
8034.126 38
8034.552 41
8034.978 30
8035.404 44
8035.830 46
8036.256 45
8036.682 48
8037.108 35
8037.534 47
8037.960 59
8038.386 51
8038.812 37
8039.238 29
8039.664 28
8040.090 31
8040.516 24
8040.942 32
8041.368 26
8041.795 25
8042.221 26
8042.647 29
8043.073 37
8043.499 42
8043.925 42
8044.352 42
8044.778 30
8045.204 24
8045.630 32
8046.056 29
8046.483 28
8046.909 42
8047.335 28
8047.761 29
8048.188 34
8048.614 31
8049.040 29
8049.467 23
8049.893 17
8050.319 13
8050.746 13
8051.172 8
8051.599 6
8052.025 14
8052.451 19
8052.878 27
8053.304 34
8053.731 33
8054.157 18
8054.584 24
8055.010 25
8055.437 18
8055.863 25
8056.290 25
8056.716 27
8057.143 25
8057.569 23
8057.996 12
8058.422 11
8058.849 20
8059.275 22
8059.702 23
8060.129 25
8060.555 20
8060.982 11
8061.408 20
8061.835 20
8062.262 24
8062.688 23
8063.115 15
8063.542 13
8063.969 18
8064.395 16
8064.822 23
8065.249 18
8065.676 12
8066.102 14
8066.529 26
8066.956 26
8067.383 28
8067.809 21
8068.236 16
8068.663 19
8069.090 15
8069.517 24
8069.944 23
8070.371 15
8070.798 24
8071.224 31
8071.651 21
8072.078 13
8072.505 11
8072.932 25
8073.359 31
8073.786 19
8074.213 14
8074.640 24
8075.067 35
8075.494 35
8075.921 26
8076.348 25
8076.775 28
8077.202 30
8077.629 32
8078.056 18
8078.483 11
8078.911 19
8079.338 24
8079.765 18
8080.192 10
8080.619 13
8081.046 14
8081.473 11
8081.901 11
8082.328 17
8082.755 24
8083.182 32
8083.610 20
8084.037 30
8084.464 29
8084.891 34
8085.319 23
8085.746 18
8086.173 26
8086.600 10
8087.028 17
8087.455 12
8087.882 15
8088.310 22
8088.737 36
8089.165 39
8089.592 27
8090.019 18
8090.447 23
8090.874 23
8091.302 22
8091.729 22
8092.156 10
8092.584 17
8093.011 22
8093.439 13
8093.866 19
8094.294 16
8094.721 18
8095.149 22
8095.577 18
8096.004 8
8096.432 13
8096.859 18
8097.287 12
8097.714 27
8098.142 25
8098.570 18
8098.997 21
8099.425 27
8099.853 21
8100.280 12
8100.708 6
8101.136 20
8101.563 16
8101.991 12
8102.419 11
8102.847 14
8103.274 13
8103.702 15
8104.130 10
8104.558 6
8104.985 7
8105.413 10
8105.841 10
8106.269 8
8106.697 7
8107.125 9
8107.552 14
8107.980 7
8108.408 5
8108.836 6
8109.264 8
8109.692 15
8110.120 3
8110.548 4
8110.976 10
8111.404 5
8111.832 4
8112.260 6
8112.688 16
8113.116 8
8113.544 13
8113.972 21
8114.400 20
8114.828 17
8115.256 9
8115.684 14
8116.112 7
8116.540 16
8116.968 21
8117.396 20
8117.825 40
8118.253 32
8118.681 29
8119.109 26
8119.537 24
8119.965 23
8120.394 32
8120.822 34
8121.250 27
8121.678 20
8122.106 14
8122.535 19
8122.963 17
8123.391 17
8123.820 16
8124.248 20
8124.676 24
8125.105 23
8125.533 23
8125.961 26
8126.390 19
8126.818 19
8127.246 29
8127.675 28
8128.103 31
8128.532 21
8128.960 33
8129.388 38
8129.817 36
8130.245 35
8130.674 22
8131.102 19
8131.531 25
8131.959 28
8132.388 26
8132.816 30
8133.245 24
8133.673 37
8134.102 29
8134.531 24
8134.959 31
8135.388 28
8135.816 20
8136.245 19
8136.674 18
8137.102 14
8137.531 25
8137.960 21
8138.388 20
8138.817 19
8139.246 27
8139.674 23
8140.103 29
8140.532 22
8140.961 24
8141.389 12
8141.818 17
8142.247 27
8142.676 25
8143.104 29
8143.533 29
8143.962 26
8144.391 17
8144.820 16
8145.249 20
8145.677 13
8146.106 25
8146.535 43
8146.964 40
8147.393 40
8147.822 24
8148.251 18
8148.680 24
8149.109 29
8149.538 29
8149.967 23
8150.396 18
8150.825 18
8151.254 22
8151.683 36
8152.112 32
8152.541 32
8152.970 24
8153.399 25
8153.828 22
8154.257 25
8154.686 36
8155.115 30
8155.545 26
8155.974 30
8156.403 36
8156.832 25
8157.261 25
8157.690 23
8158.120 18
8158.549 25
8158.978 23
8159.407 18
8159.836 15
8160.266 19
8160.695 18
8161.124 8
8161.553 10
8161.983 11
8162.412 12
8162.841 25
8163.271 20
8163.700 17
8164.129 12
8164.559 8
8164.988 8
8165.418 14
8165.847 13
8166.276 10
8166.706 14
8167.135 18
8167.565 18
8167.994 20
8168.424 31
8168.853 32
8169.283 30
8169.712 41
8170.142 39
8170.571 34
8171.001 47
8171.430 43
8171.860 38
8172.289 33
8172.719 36
8173.148 31
8173.578 28
8174.008 19
8174.437 25
8174.867 24
8175.297 28
8175.726 27
8176.156 26
8176.586 21
8177.015 24
8177.445 26
8177.875 18
8178.304 5
8178.734 3
8179.164 6
8179.594 9
8180.023 9
8180.453 27
8180.883 37
8181.313 38
8181.743 35
8182.172 27
8182.602 25
8183.032 13
8183.462 15
8183.892 29
8184.322 36
8184.752 40
8185.182 28
8185.611 17
8186.041 22
8186.471 26
8186.901 27
8187.331 32
8187.761 33
8188.191 23
8188.621 17
8189.051 17
8189.481 29
8189.911 26
8190.341 30
8190.771 34
8191.201 29
8191.631 21
8192.062 25
8192.492 33
8192.922 25
8193.352 23
8193.782 15
8194.212 14
8194.642 12
8195.072 20
8195.503 16
8195.933 20
8196.363 28
8196.793 35
8197.223 28
8197.654 20
8198.084 17
8198.514 35
8198.944 29
8199.375 36
8199.805 57
8200.235 71
8200.666 89
8201.096 97
8201.526 118
8201.957 150
8202.387 159
8202.817 148
8203.248 140
8203.678 137
8204.109 170
8204.539 188
8204.969 192
8205.400 211
8205.830 229
8206.261 209
8206.691 182
8207.122 165
8207.552 116
8207.983 89
8208.413 92
8208.844 80
8209.274 54
8209.705 67
8210.135 48
8210.566 26
8210.997 34
8211.427 22
8211.858 16
8212.288 27
8212.719 40
8213.150 29
8213.580 36
8214.011 28
8214.442 32
8214.872 22
8215.303 42
8215.734 33
8216.164 29
8216.595 32
8217.026 30
8217.457 24
8217.887 21
8218.318 21
8218.749 28
8219.180 25
8219.611 31
8220.041 31
8220.472 20
8220.903 14
8221.334 13
8221.765 17
8222.196 19
8222.627 29
8223.057 32
8223.488 23
8223.919 19
8224.350 13
8224.781 21
8225.212 15
8225.643 31
8226.074 27
8226.505 32
8226.936 29
8227.367 19
8227.798 23
8228.229 20
8228.660 37
8229.091 36
8229.522 28
8229.953 19
8230.384 15
8230.816 18
8231.247 14
8231.678 12
8232.109 4
8232.540 11
8232.971 19
8233.402 23
8233.834 22
8234.265 16
8234.696 17
8235.127 22
8235.558 18
8235.990 11
8236.421 13
8236.852 17
8237.283 13
8237.715 12
8238.146 15
8238.577 27
8239.009 23
8239.440 16
8239.871 28
8240.303 27
8240.734 14
8241.165 14
8241.597 14
8242.028 10
8242.460 15
8242.891 15
8243.322 27
8243.754 18
8244.185 19
8244.617 22
8245.048 19
8245.480 17
8245.911 21
8246.343 25
8246.774 23
8247.206 19
8247.637 19
8248.069 18
8248.501 18
8248.932 13
8249.364 16
8249.795 17
8250.227 16
8250.659 21
8251.090 25
8251.522 32
8251.953 32
8252.385 33
8252.817 28
8253.248 21
8253.680 36
8254.112 34
8254.544 35
8254.975 28
8255.407 28
8255.839 20
8256.271 15
8256.702 19
8257.134 20
8257.566 12
8257.998 13
8258.430 11
8258.861 13
8259.293 12
8259.725 21
8260.157 17
8260.589 23
8261.021 16
8261.453 21
8261.885 29
8262.317 28
8262.749 37
8263.180 23
8263.612 25
8264.044 27
8264.476 20
8264.908 10
8265.340 9
8265.772 10
8266.204 16
8266.636 12
8267.069 10
8267.501 12
8267.933 30
8268.365 24
8268.797 38
8269.229 38
8269.661 26
8270.093 12
8270.525 16
8270.957 17
8271.390 20
8271.822 18
8272.254 26
8272.686 25
8273.118 25
8273.551 18
8273.983 19
8274.415 16
8274.847 14
8275.280 10
8275.712 8
8276.144 1
8276.576 0
8277.009 3
8277.441 7
8277.873 9
8278.306 14
8278.738 11
8279.171 15
8279.603 20
8280.035 13
8280.468 40
8280.900 35
8281.333 32
8281.765 42
8282.197 50
8282.630 50
8283.062 48
8283.495 35
8283.927 32
8284.360 28
8284.792 38
8285.225 24
8285.657 28
8286.090 25
8286.522 31
8286.955 34
8287.388 18
8287.820 27
8288.253 21
8288.685 22
8289.118 15
8289.551 16
8289.983 19
8290.416 10
8290.849 12
8291.281 18
8291.714 17
8292.147 31
8292.579 25
8293.012 25
8293.445 18
8293.878 11
8294.310 12
8294.743 16
8295.176 23
8295.609 29
8296.042 28
8296.474 25
8296.907 28
8297.340 25
8297.773 21
8298.206 16
8298.639 23
8299.072 21
8299.504 31
8299.937 28
8300.370 28
8300.803 26
8301.236 23
8301.669 28
8302.102 21
8302.535 17
8302.968 19
8303.401 22
8303.834 24
8304.267 19
8304.700 27
8305.133 32
8305.566 25
8305.999 26
8306.432 32
8306.865 24
8307.299 21
8307.732 17
8308.165 17
8308.598 27
8309.031 23
8309.464 30
8309.897 21
8310.331 19
8310.764 17
8311.197 17
8311.630 24
8312.063 17
8312.497 10
8312.930 9
8313.363 12
8313.796 22
8314.230 19
8314.663 25
8315.096 26
8315.530 24
8315.963 17
8316.396 20
8316.830 21
8317.263 15
8317.696 20
8318.130 20
8318.563 11
8318.997 6
8319.430 8
8319.863 14
8320.297 22
8320.730 26
8321.164 25
8321.597 30
8322.031 29
8322.464 23
8322.898 22
8323.331 23
8323.765 14
8324.198 12
8324.632 25
8325.065 37
8325.499 31
8325.933 20
8326.366 9
8326.800 10
8327.233 13
8327.667 13
8328.101 20
8328.534 31
8328.968 27
8329.402 22
8329.835 18
8330.269 9
8330.703 23
8331.136 16
8331.570 10
8332.004 5
8332.438 7
8332.871 7
8333.305 7
8333.739 15
8334.173 22
8334.607 20
8335.040 27
8335.474 27
8335.908 24
8336.342 15
8336.776 15
8337.210 20
8337.644 20
8338.078 17
8338.511 21
8338.945 22
8339.379 14
8339.813 8
8340.247 10
8340.681 15
8341.115 8
8341.549 15
8341.983 16
8342.417 13
8342.851 10
8343.285 5
8343.719 20
8344.153 22
8344.587 19
8345.022 20
8345.456 10
8345.890 13
8346.324 16
8346.758 16
8347.192 19
8347.626 23
8348.060 21
8348.495 33
8348.929 30
8349.363 19
8349.797 11
8350.231 11
8350.666 16
8351.100 19
8351.534 23
8351.968 19
8352.403 27
8352.837 22
8353.271 27
8353.706 23
8354.140 34
8354.574 32
8355.009 15
8355.443 21
8355.877 20
8356.312 16
8356.746 24
8357.180 32
8357.615 26
8358.049 30
8358.484 26
8358.918 20
8359.353 15
8359.787 29
8360.222 32
8360.656 30
8361.091 16
8361.525 27
8361.960 38
8362.394 27
8362.829 21
8363.263 26
8363.698 27
8364.132 30
8364.567 24
8365.002 27
8365.436 32
8365.871 23
8366.305 32
8366.740 32
8367.175 25
8367.609 31
8368.044 36
8368.479 28
8368.913 20
8369.348 20
8369.783 22
8370.218 15
8370.652 12
8371.087 17
8371.522 14
8371.957 10
8372.392 7
8372.826 13
8373.261 19
8373.696 26
8374.131 24
8374.566 15
8375.001 16
8375.435 22
8375.870 35
8376.305 44
8376.740 34
8377.175 25
8377.610 15
8378.045 14
8378.480 18
8378.915 18
8379.350 19
8379.785 23
8380.220 27
8380.655 27
8381.090 21
8381.525 34
8381.960 38
8382.395 34
8382.830 29
8383.265 19
8383.700 20
8384.135 24
8384.570 18
8385.005 14
8385.441 14
8385.876 15
8386.311 24
8386.746 27
8387.181 21
8387.616 23
8388.052 23
8388.487 12
8388.922 19
8389.357 12
8389.793 11
8390.228 5
8390.663 14
8391.098 17
8391.534 20
8391.969 27
8392.404 22
8392.840 18
8393.275 25
8393.710 30
8394.146 39
8394.581 33
8395.016 25
8395.452 18
8395.887 16
8396.323 17
8396.758 16
8397.193 21
8397.629 14
8398.064 17
8398.500 21
8398.935 19
8399.371 16
8399.806 15
8400.242 14
8400.677 17
8401.113 14
8401.548 19
8401.984 15
8402.420 13
8402.855 17
8403.291 20
8403.726 24
8404.162 17
8404.598 20
8405.033 18
8405.469 27
8405.905 48
8406.340 67
8406.776 49
8407.212 34
8407.647 40
8408.083 39
8408.519 27
8408.954 39
8409.390 39
8409.826 51
8410.262 48
8410.698 42
8411.133 28
8411.569 20
8412.005 24
8412.441 28
8412.877 20
8413.313 22
8413.748 24
8414.184 25
8414.620 16
8415.056 16
8415.492 9
8415.928 17
8416.364 30
8416.800 32
8417.236 29
8417.672 20
8418.108 18
8418.544 29
8418.980 37
8419.416 41
8419.852 25
8420.288 19
8420.724 27
8421.160 17
8421.596 20
8422.032 18
8422.468 10
8422.904 8
8423.340 20
8423.776 23
8424.213 25
8424.649 14
8425.085 13
8425.521 25
8425.957 24
8426.393 15
8426.830 16
8427.266 13
8427.702 18
8428.138 18
8428.575 11
8429.011 14
8429.447 18
8429.883 17
8430.320 21
8430.756 18
8431.192 20
8431.629 21
8432.065 18
8432.501 20
8432.938 22
8433.374 19
8433.810 19
8434.247 17
8434.683 10
8435.120 11
8435.556 9
8435.993 10
8436.429 11
8436.865 16
8437.302 20
8437.738 10
8438.175 8
8438.611 9
8439.048 16
8439.484 22
8439.921 17
8440.358 16
8440.794 9
8441.231 14
8441.667 12
8442.104 12
8442.541 16
8442.977 15
8443.414 12
8443.850 12
8444.287 20
8444.724 25
8445.160 35
8445.597 35
8446.034 41
8446.471 39
8446.907 42
8447.344 51
8447.781 35
8448.217 27
8448.654 25
8449.091 26
8449.528 20
8449.965 19
8450.401 37
8450.838 52
8451.275 48
8451.712 48
8452.149 41
8452.586 53
8453.023 43
8453.459 35
8453.896 30
8454.333 33
8454.770 34
8455.207 30
8455.644 25
8456.081 33
8456.518 26
8456.955 19
8457.392 22
8457.829 23
8458.266 21
8458.703 13
8459.140 16
8459.577 16
8460.014 14
8460.451 28
8460.888 36
8461.325 46
8461.763 43
8462.200 40
8462.637 34
8463.074 40
8463.511 43
8463.948 42
8464.385 36
8464.823 43
8465.260 59
8465.697 59
8466.134 54
8466.572 52
8467.009 62
8467.446 65
8467.883 75
8468.321 66
8468.758 65
8469.195 77
8469.632 67
8470.070 63
8470.507 73
8470.944 103
8471.382 120
8471.819 151
8472.257 209
8472.694 285
8473.131 428
8473.569 575
8474.006 792
8474.444 877
8474.881 957
8475.319 1074
8475.756 1169
8476.193 1195
8476.631 1183
8477.068 1169
8477.506 1170
8477.944 1137
8478.381 1067
8478.819 908
8479.256 732
8479.694 607
8480.131 486
8480.569 376
8481.007 281
8481.444 213
8481.882 163
8482.319 140
8482.757 116
8483.195 98
8483.632 76
8484.070 82
8484.508 90
8484.945 99
8485.383 96
8485.821 84
8486.259 89
8486.696 79
8487.134 71
8487.572 68
8488.010 66
8488.448 50
8488.885 37
8489.323 58
8489.761 83
8490.199 103
8490.637 88
8491.075 65
8491.512 101
8491.950 82
8492.388 52
8492.826 52
8493.264 48
8493.702 56
8494.140 47
8494.578 47
8495.016 47
8495.454 38
8495.892 43
8496.330 42
8496.768 75
8497.206 64
8497.644 49
8498.082 49
8498.520 69
8498.958 68
8499.396 63
8499.834 78
8500.272 58
8500.710 52
8501.149 57
8501.587 49
8502.025 45
8502.463 29
8502.901 45
8503.339 55
8503.778 52
8504.216 46
8504.654 58
8505.092 61
8505.530 40
8505.969 47
8506.407 28
8506.845 27
8507.283 26
8507.722 39
8508.160 52
8508.598 52
8509.037 49
8509.475 44
8509.913 32
8510.352 44
8510.790 45
8511.229 28
8511.667 21
8512.105 14
8512.544 36
8512.982 30
8513.421 22
8513.859 26
8514.298 23
8514.736 21
8515.174 24
8515.613 23
8516.051 39
8516.490 45
8516.929 30
8517.367 19
8517.806 24
8518.244 30
8518.683 48
8519.121 41
8519.560 35
8519.999 31
8520.437 42
8520.876 34
8521.314 24
8521.753 33
8522.192 37
8522.630 38
8523.069 30
8523.508 23
8523.947 36
8524.385 43
8524.824 35
8525.263 46
8525.701 45
8526.140 30
8526.579 30
8527.018 35
8527.457 35
8527.895 23
8528.334 25
8528.773 28
8529.212 23
8529.651 19
8530.090 23
8530.529 19
8530.967 16
8531.406 23
8531.845 31
8532.284 34
8532.723 31
8533.162 31
8533.601 23
8534.040 30
8534.479 26
8534.918 20
8535.357 11
8535.796 12
8536.235 15
8536.674 33
8537.113 32
8537.552 25
8537.991 16
8538.430 17
8538.869 21
8539.309 28
8539.748 16
8540.187 17
8540.626 21
8541.065 19
8541.504 25
8541.943 20
8542.383 27
8542.822 53
8543.261 39
8543.700 34
8544.139 28
8544.579 11
8545.018 15
8545.457 18
8545.896 15
8546.336 15
8546.775 22
8547.214 16
8547.654 15
8548.093 10
8548.532 11
8548.972 14
8549.411 33
8549.850 23
8550.290 16
8550.729 16
8551.169 24
8551.608 24
8552.048 21
8552.487 25
8552.926 22
8553.366 19
8553.805 29
8554.245 30
8554.684 27
8555.124 32
8555.563 33
8556.003 31
8556.442 36
8556.882 45
8557.322 42
8557.761 37
8558.201 41
8558.640 41
8559.080 35
8559.520 40
8559.959 55
8560.399 51
8560.839 47
8561.278 33
8561.718 37
8562.158 24
8562.597 24
8563.037 42
8563.477 26
8563.916 23
8564.356 29
8564.796 31
8565.236 39
8565.676 30
8566.115 20
8566.555 14
8566.995 8
8567.435 27
8567.875 27
8568.314 21
8568.754 32
8569.194 40
8569.634 42
8570.074 41
8570.514 35
8570.954 49
8571.394 47
8571.834 59
8572.274 56
8572.714 51
8573.154 58
8573.594 44
8574.034 37
8574.474 46
8574.914 59
8575.354 73
8575.794 94
8576.234 116
8576.674 109
8577.114 105
8577.554 118
8577.994 129
8578.434 133
8578.874 134
8579.314 135
8579.755 134
8580.195 146
8580.635 126
8581.075 115
8581.515 115
8581.955 116
8582.396 112
8582.836 115
8583.276 105
8583.716 84
8584.157 91
8584.597 81
8585.037 78
8585.477 71
8585.918 74
8586.358 89
8586.798 89
8587.239 100
8587.679 98
8588.119 98
8588.560 72
8589.000 79
8589.441 82
8589.881 74
8590.321 82
8590.762 87
8591.202 63
8591.643 57
8592.083 50
8592.524 56
8592.964 56
8593.405 42
8593.845 43
8594.286 40
8594.726 38
8595.167 52
8595.607 48
8596.048 52
8596.488 41
8596.929 35
8597.370 31
8597.810 41
8598.251 31
8598.691 34
8599.132 43
8599.573 43
8600.013 28
8600.454 31
8600.895 49
8601.335 51
8601.776 53
8602.217 37
8602.658 30
8603.098 26
8603.539 28
8603.980 30
8604.421 21
8604.861 18
8605.302 16
8605.743 26
8606.184 43
8606.625 41
8607.066 34
8607.506 35
8607.947 48
8608.388 41
8608.829 29
8609.270 26
8609.711 31
8610.152 42
8610.593 43
8611.034 50
8611.475 37
8611.916 30
8612.357 28
8612.798 22
8613.239 24
8613.680 29
8614.121 36
8614.562 33
8615.003 43
8615.444 44
8615.885 33
8616.326 41
8616.767 35
8617.208 26
8617.649 18
8618.090 16
8618.532 24
8618.973 31
8619.414 28
8619.855 29
8620.296 23
8620.737 27
8621.179 24
8621.620 20
8622.061 18
8622.502 16
8622.944 24
8623.385 26
8623.826 24
8624.267 25
8624.709 17
8625.150 14
8625.591 19
8626.033 26
8626.474 18
8626.915 19
8627.357 17
8627.798 20
8628.239 24
8628.681 20
8629.122 26
8629.564 26
8630.005 30
8630.447 27
8630.888 20
8631.329 14
8631.771 19
8632.212 30
8632.654 28
8633.095 28
8633.537 23
8633.978 28
8634.420 31
8634.862 28
8635.303 20
8635.745 14
8636.186 17
8636.628 16
8637.069 10
8637.511 9
8637.953 8
8638.394 21
8638.836 23
8639.278 22
8639.719 18
8640.161 14
8640.603 8
8641.045 7
8641.486 7
8641.928 18
8642.370 28
8642.811 40
8643.253 35
8643.695 15
8644.137 15
8644.579 17
8645.020 17
8645.462 10
8645.904 12
8646.346 20
8646.788 22
8647.230 18
8647.672 19
8648.113 24
8648.555 39
8648.997 39
8649.439 19
8649.881 17
8650.323 31
8650.765 32
8651.207 31
8651.649 28
8652.091 26
8652.533 13
8652.975 18
8653.417 21
8653.859 31
8654.301 39
8654.743 38
8655.185 33
8655.627 36
8656.069 33
8656.512 23
8656.954 24
8657.396 26
8657.838 26
8658.280 46
8658.722 39
8659.164 32
8659.607 28
8660.049 20
8660.491 12
8660.933 17
8661.376 16
8661.818 17
8662.260 21
8662.702 31
8663.145 37
8663.587 32
8664.029 30
8664.471 17
8664.914 5
8665.356 17
8665.798 17
8666.241 21
8666.683 13
8667.126 19
8667.568 27
8668.010 21
8668.453 22
8668.895 15
8669.338 14
8669.780 13
8670.223 14
8670.665 21
8671.108 30
8671.550 39
8671.993 39
8672.435 27
8672.878 28
8673.320 28
8673.763 17
8674.205 17
8674.648 18
8675.090 21
8675.533 31
8675.976 27
8676.418 25
8676.861 40
8677.303 44
8677.746 41
8678.189 37
8678.631 29
8679.074 34
8679.517 49
8679.960 43
8680.402 36
8680.845 55
8681.288 58
8681.730 57
8682.173 42
8682.616 50
8683.059 65
8683.502 64
8683.944 56
8684.387 45
8684.830 50
8685.273 44
8685.716 59
8686.159 53
8686.601 58
8687.044 48
8687.487 51
8687.930 60
8688.373 48
8688.816 51
8689.259 51
8689.702 59
8690.145 71
8690.588 99
8691.031 76
8691.474 53
8691.917 62
8692.360 79
8692.803 79
8693.246 78
8693.689 73
8694.132 66
8694.575 55
8695.018 53
8695.461 58
8695.904 78
8696.348 89
8696.791 90
8697.234 75
8697.677 69
8698.120 52
8698.563 44
8699.007 58
8699.450 54
8699.893 41
8700.336 41
8700.779 38
8701.223 35
8701.666 24
8702.109 30
8702.553 50
8702.996 33
8703.439 21
8703.882 38
8704.326 29
8704.769 28
8705.212 23
8705.656 19
8706.099 20
8706.543 15
8706.986 19
8707.429 18
8707.873 28
8708.316 37
8708.760 23
8709.203 17
8709.647 25
8710.090 24
8710.534 32
8710.977 31
8711.421 32
8711.864 23
8712.308 30
8712.751 23
8713.195 13
8713.638 22
8714.082 25
8714.525 21
8714.969 20
8715.413 24
8715.856 14
8716.300 27
8716.744 35
8717.187 34
8717.631 33
8718.075 40
8718.518 34
8718.962 32
8719.406 32
8719.849 39
8720.293 32
8720.737 42
8721.181 32
8721.624 32
8722.068 48
8722.512 58
8722.956 46
8723.400 33
8723.843 24
8724.287 29
8724.731 20
8725.175 27
8725.619 36
8726.063 46
8726.507 38
8726.950 39
8727.394 35
8727.838 22
8728.282 34
8728.726 36
8729.170 29
8729.614 37
8730.058 28
8730.502 31
8730.946 37
8731.390 36
8731.834 28
8732.278 18
8732.722 24
8733.166 23
8733.610 33
8734.054 52
8734.499 41
8734.943 32
8735.387 20
8735.831 31
8736.275 33
8736.719 32
8737.163 27
8737.608 22
8738.052 34
8738.496 29
8738.940 24
8739.384 29
8739.829 34
8740.273 27
8740.717 29
8741.161 30
8741.606 33
8742.050 31
8742.494 50
8742.939 47
8743.383 61
8743.827 81
8744.272 55
8744.716 49
8745.160 62
8745.605 55
8746.049 52
8746.493 62
8746.938 68
8747.382 68
8747.827 69
8748.271 64
8748.716 69
8749.160 69
8749.605 87
8750.049 79
8750.494 61
8750.938 57
8751.383 57
8751.827 64
8752.272 62
8752.716 73
8753.161 76
8753.605 81
8754.050 65
8754.495 54
8754.939 67
8755.384 71
8755.828 85
8756.273 80
8756.718 94
8757.162 113
8757.607 156
8758.052 213
8758.496 273
8758.941 342
8759.386 464
8759.831 637
8760.275 816
8760.720 1091
8761.165 1305
8761.610 1656
8762.055 2088
8762.499 2416
8762.944 2720
8763.389 3083
8763.834 3420
8764.279 3780
8764.724 4050
8765.168 4237
8765.613 4275
8766.058 4205
8766.503 4209
8766.948 3942
8767.393 3597
8767.838 3212
8768.283 2863
8768.728 2562
8769.173 2167
8769.618 1812
8770.063 1483
8770.508 1241
8770.953 1014
8771.398 814
8771.843 670
8772.288 545
8772.733 452
8773.178 374
8773.623 308
8774.068 249
8774.513 215
8774.959 180
8775.404 176
8775.849 160
8776.294 140
8776.739 125
8777.184 101
8777.629 93
8778.075 85
8778.520 91
8778.965 95
8779.410 85
8779.856 59
8780.301 65
8780.746 59
8781.191 51
8781.637 55
8782.082 46
8782.527 37
8782.973 49
8783.418 60
8783.863 55
8784.309 52
8784.754 47
8785.199 52
8785.645 44
8786.090 43
8786.536 51
8786.981 45
8787.427 45
8787.872 41
8788.317 66
8788.763 51
8789.208 41
8789.654 27
8790.099 41
8790.545 44
8790.990 47
8791.436 39
8791.882 37
8792.327 45
8792.773 46
8793.218 51
8793.664 40
8794.109 28
8794.555 32
8795.001 32
8795.446 28
8795.892 36
8796.338 43
8796.783 46
8797.229 52
8797.675 53
8798.120 60
8798.566 47
8799.012 65
8799.458 41
8799.903 36
8800.349 36
8800.795 34
8801.241 32
8801.687 42
8802.132 56
8802.578 53
8803.024 44
8803.470 48
8803.916 57
8804.362 65
8804.807 57
8805.253 63
8805.699 98
8806.145 119
8806.591 128
8807.037 132
8807.483 150
8807.929 165
8808.375 173
8808.821 150
8809.267 166
8809.713 188
8810.159 209
8810.605 225
8811.051 220
8811.497 243
8811.943 232
8812.389 192
8812.835 161
8813.281 131
8813.727 107
8814.174 95
8814.620 87
8815.066 66
8815.512 70
8815.958 61
8816.404 60
8816.850 60
8817.297 52
8817.743 50
8818.189 72
8818.635 66
8819.082 47
8819.528 44
8819.974 39
8820.420 25
8820.867 32
8821.313 21
8821.759 26
8822.206 43
8822.652 41
8823.098 29
8823.545 35
8823.991 26
8824.437 26
8824.884 22
8825.330 20
8825.776 30
8826.223 42
8826.669 36
8827.116 43
8827.562 46
8828.009 44
8828.455 58
8828.902 60
8829.348 57
8829.795 37
8830.241 44
8830.688 43
8831.134 42
8831.581 34
8832.027 34
8832.474 41
8832.921 35
8833.367 41
8833.814 44
8834.260 30
8834.707 26
8835.154 28
8835.600 24
8836.047 29
8836.494 34
8836.940 26
8837.387 41
8837.834 47
8838.281 42
8838.727 37
8839.174 43
8839.621 39
8840.068 44
8840.514 34
8840.961 39
8841.408 39
8841.855 33
8842.302 22
8842.748 19
8843.195 18
8843.642 18
8844.089 18
8844.536 18
8844.983 17
8845.430 15
8845.877 38
8846.324 40
8846.770 43
8847.217 33
8847.664 27
8848.111 27
8848.558 23
8849.005 25
8849.452 24
8849.899 25
8850.346 18
8850.793 35
8851.240 44
8851.688 33
8852.135 31
8852.582 26
8853.029 26
8853.476 19
8853.923 32
8854.370 32
8854.817 24
8855.264 22
8855.712 25
8856.159 27
8856.606 14
8857.053 24
8857.500 22
8857.948 21
8858.395 30
8858.842 20
8859.289 18
8859.737 20
8860.184 23
8860.631 24
8861.079 28
8861.526 35
8861.973 30
8862.420 18
8862.868 23
8863.315 35
8863.763 28
8864.210 19
8864.657 31
8865.105 35
8865.552 39
8866.000 42
8866.447 39
8866.894 32
8867.342 41
8867.789 44
8868.237 40
8868.684 39
8869.132 50
8869.579 49
8870.027 53
8870.474 63
8870.922 56
8871.370 45
8871.817 40
8872.265 54
8872.712 51
8873.160 43
8873.608 32
8874.055 54
8874.503 58
8874.950 36
8875.398 25
8875.846 26
8876.293 29
8876.741 32
8877.189 28
8877.637 39
8878.084 40
8878.532 26
8878.980 20
8879.428 21
8879.875 24
8880.323 28
8880.771 16
8881.219 22
8881.667 31
8882.114 26
8882.562 31
8883.010 22
8883.458 16
8883.906 19
8884.354 14
8884.802 23
8885.250 30
8885.697 16
8886.145 20
8886.593 15
8887.041 19
8887.489 15
8887.937 17
8888.385 34
8888.833 35
8889.281 21
8889.729 22
8890.177 18
8890.625 16
8891.073 16
8891.521 17
8891.970 20
8892.418 28
8892.866 31
8893.314 34
8893.762 53
8894.210 60
8894.658 36
8895.106 46
8895.555 59
8896.003 61
8896.451 66
8896.899 62
8897.347 55
8897.796 48
8898.244 40
8898.692 41
8899.140 29
8899.589 32
8900.037 35
8900.485 44
8900.934 33
8901.382 38
8901.830 53
8902.279 66
8902.727 83
8903.175 73
8903.624 53
8904.072 64
8904.520 67
8904.969 62
8905.417 52
8905.866 63
8906.314 72
8906.763 83
8907.211 97
8907.659 113
8908.108 162
8908.556 181
8909.005 262
8909.453 373
8909.902 519
8910.351 682
8910.799 865
8911.248 1078
8911.696 1429
8912.145 1750
8912.593 2082
8913.042 2475
8913.491 2803
8913.939 3274
8914.388 3595
8914.837 3895
8915.285 3956
8915.734 3956
8916.183 3946
8916.631 3789
8917.080 3634
8917.529 3441
8917.978 3162
8918.426 2743
8918.875 2408
8919.324 2050
8919.773 1728
8920.221 1451
8920.670 1198
8921.119 972
8921.568 776
8922.017 616
8922.465 462
8922.914 386
8923.363 304
8923.812 246
8924.261 210
8924.710 173
8925.159 136
8925.608 109
8926.057 90
8926.506 93
8926.955 90
8927.404 90
8927.853 96
8928.302 81
8928.751 80
8929.200 58
8929.649 73
8930.098 99
8930.547 116
8930.996 83
8931.445 62
8931.894 70
8932.343 70
8932.792 69
8933.241 44
8933.690 38
8934.140 46
8934.589 44
8935.038 63
8935.487 66
8935.936 62
8936.385 56
8936.835 61
8937.284 65
8937.733 57
8938.182 64
8938.632 61
8939.081 48
8939.530 61
8939.979 43
8940.429 53
8940.878 52
8941.327 41
8941.777 45
8942.226 43
8942.675 39
8943.125 47
8943.574 40
8944.023 69
8944.473 65
8944.922 53
8945.372 43
8945.821 38
8946.271 35
8946.720 48
8947.170 74
8947.619 66
8948.068 61
8948.518 66
8948.967 68
8949.417 63
8949.867 62
8950.316 55
8950.766 54
8951.215 47
8951.665 50
8952.114 63
8952.564 39
8953.014 30
8953.463 20
8953.913 31
8954.363 35
8954.812 44
8955.262 47
8955.712 32
8956.161 27
8956.611 18
8957.061 53
8957.510 59
8957.960 65
8958.410 52
8958.860 50
8959.309 47
8959.759 47
8960.209 43
8960.659 32
8961.109 31
8961.558 37
8962.008 43
8962.458 42
8962.908 38
8963.358 44
8963.808 78
8964.258 75
8964.708 77
8965.158 78
8965.607 83
8966.057 105
8966.507 106
8966.957 111
8967.407 127
8967.857 128
8968.307 115
8968.757 121
8969.207 137
8969.657 157
8970.107 185
8970.557 186
8971.008 196
8971.458 176
8971.908 155
8972.358 156
8972.808 144
8973.258 118
8973.708 120
8974.158 101
8974.608 97
8975.059 73
8975.509 80
8975.959 68
8976.409 74
8976.859 81
8977.310 75
8977.760 64
8978.210 67
8978.660 68
8979.111 55
8979.561 57
8980.011 43
8980.462 36
8980.912 44
8981.362 37
8981.812 46
8982.263 41
8982.713 37
8983.164 50
8983.614 41
8984.064 53
8984.515 78
8984.965 94
8985.416 98
8985.866 85
8986.316 91
8986.767 87
8987.217 98
8987.668 110
8988.118 94
8988.569 101
8989.019 113
8989.470 98
8989.921 93
8990.371 92
8990.822 74
8991.272 83
8991.723 79
8992.173 71
8992.624 59
8993.075 60
8993.525 70
8993.976 83
8994.427 82
8994.877 77
8995.328 59
8995.779 37
8996.229 25
8996.680 34
8997.131 30
8997.581 42
8998.032 51
8998.483 51
8998.934 53
8999.384 44
8999.835 28
9000.286 21
9000.737 18
9001.188 19
9001.639 22
9002.089 37
9002.540 34
9002.991 31
9003.442 37
9003.893 42
9004.344 31
9004.795 26
9005.246 26
9005.697 16
9006.148 15
9006.598 21
9007.049 31
9007.500 22
9007.951 16
9008.402 27
9008.853 27
9009.304 31
9009.755 38
9010.207 44
9010.658 32
9011.109 27
9011.560 27
9012.011 33
9012.462 31
9012.913 36
9013.364 26
9013.815 25
9014.266 39
9014.718 43
9015.169 32
9015.620 34
9016.071 42
9016.522 48
9016.974 41
9017.425 37
9017.876 43
9018.327 43
9018.779 45
9019.230 37
9019.681 37
9020.132 38
9020.584 32
9021.035 43
9021.486 31
9021.938 27
9022.389 21
9022.840 21
9023.292 23
9023.743 15
9024.195 16
9024.646 14
9025.097 18
9025.549 19
9026.000 29
9026.452 29
9026.903 35
9027.355 40
9027.806 42
9028.258 42
9028.709 38
9029.161 38
9029.612 40
9030.064 43
9030.515 35
9030.967 30
9031.419 33
9031.870 31
9032.322 55
9032.773 52
9033.225 46
9033.677 41
9034.128 46
9034.580 31
9035.032 26
9035.483 36
9035.935 26
9036.387 22
9036.838 26
9037.290 13
9037.742 17
9038.194 16
9038.645 15
9039.097 19
9039.549 18
9040.001 13
9040.453 23
9040.904 29
9041.356 30
9041.808 19
9042.260 14
9042.712 26
9043.164 23
9043.615 14
9044.067 20
9044.519 21
9044.971 27
9045.423 25
9045.875 18
9046.327 22
9046.779 31
9047.231 40
9047.683 39
9048.135 21
9048.587 29
9049.039 24
9049.491 19
9049.943 30
9050.395 24
9050.847 14
9051.299 17
9051.751 18
9052.203 28
9052.656 36
9053.108 27
9053.560 30
9054.012 33
9054.464 37
9054.916 56
9055.368 43
9055.821 55
9056.273 51
9056.725 42
9057.177 41
9057.630 37
9058.082 46
9058.534 42
9058.986 55
9059.439 46
9059.891 38
9060.343 39
9060.795 44
9061.248 58
9061.700 51
9062.152 64
9062.605 50
9063.057 51
9063.510 59
9063.962 50
9064.414 60
9064.867 57
9065.319 48
9065.772 44
9066.224 42
9066.677 36
9067.129 39
9067.582 32
9068.034 28
9068.487 28
9068.939 35
9069.392 41
9069.844 32
9070.297 38
9070.749 30
9071.202 29
9071.654 32
9072.107 27
9072.560 27
9073.012 33
9073.465 46
9073.917 42
9074.370 48
9074.823 53
9075.275 49
9075.728 42
9076.181 47
9076.634 38
9077.086 39
9077.539 29
9077.992 32
9078.444 33
9078.897 36
9079.350 32
9079.803 28
9080.256 28
9080.708 40
9081.161 43
9081.614 42
9082.067 43
9082.520 34
9082.973 36
9083.426 34
9083.878 29
9084.331 31
9084.784 27
9085.237 26
9085.690 28
9086.143 18
9086.596 32
9087.049 20
9087.502 27
9087.955 30
9088.408 36
9088.861 46
9089.314 49
9089.767 44
9090.220 40
9090.673 30
9091.126 36
9091.579 63
9092.032 78
9092.485 80
9092.939 61
9093.392 58
9093.845 60
9094.298 76
9094.751 84
9095.204 80
9095.657 69
9096.111 59
9096.564 57
9097.017 69
9097.470 67
9097.924 51
9098.377 51
9098.830 48
9099.283 45
9099.737 40
9100.190 52
9100.643 47
9101.097 34
9101.550 32
9102.003 39
9102.457 41
9102.910 37
9103.363 37
9103.817 32
9104.270 33
9104.724 42
9105.177 43
9105.630 50
9106.084 50
9106.537 37
9106.991 59
9107.444 66
9107.898 63
9108.351 49
9108.805 66
9109.258 75
9109.712 71
9110.165 56
9110.619 63
9111.072 65
9111.526 72
9111.980 78
9112.433 100
9112.887 112
9113.340 112
9113.794 112
9114.248 116
9114.701 139
9115.155 144
9115.609 134
9116.062 126
9116.516 153
9116.970 177
9117.424 212
9117.877 211
9118.331 215
9118.785 255
9119.239 286
9119.692 272
9120.146 248
9120.600 248
9121.054 273
9121.508 300
9121.961 316
9122.415 315
9122.869 303
9123.323 330
9123.777 364
9124.231 400
9124.685 419
9125.139 515
9125.592 622
9126.046 640
9126.500 745
9126.954 896
9127.408 989
9127.862 1150
9128.316 1239
9128.770 1329
9129.224 1499
9129.678 1664
9130.132 1710
9130.586 1812
9131.040 1798
9131.495 1779
9131.949 1859
9132.403 1866
9132.857 1803
9133.311 1732
9133.765 1573
9134.219 1517
9134.673 1500
9135.128 1481
9135.582 1468
9136.036 1443
9136.490 1362
9136.944 1296
9137.399 1222
9137.853 1169
9138.307 1080
9138.761 960
9139.216 898
9139.670 839
9140.124 849
9140.578 797
9141.033 757
9141.487 718
9141.941 666
9142.396 711
9142.850 686
9143.304 632
9143.759 600
9144.213 565
9144.668 564
9145.122 532
9145.576 502
9146.031 477
9146.485 467
9146.940 444
9147.394 440
9147.849 428
9148.303 417
9148.758 405
9149.212 384
9149.667 352
9150.121 295
9150.576 274
9151.030 284
9151.485 298
9151.940 275
9152.394 262
9152.849 275
9153.303 233
9153.758 214
9154.213 201
9154.667 176
9155.122 173
9155.577 165
9156.031 180
9156.486 180
9156.941 185
9157.395 160
9157.850 158
9158.305 151
9158.760 130
9159.214 125
9159.669 125
9160.124 117
9160.579 123
9161.034 108
9161.488 123
9161.943 122
9162.398 115
9162.853 98
9163.308 117
9163.763 112
9164.218 113
9164.672 96
9165.127 106
9165.582 112
9166.037 89
9166.492 82
9166.947 72
9167.402 93
9167.857 98
9168.312 96
9168.767 100
9169.222 118
9169.677 127
9170.132 132
9170.587 126
9171.042 121
9171.497 115
9171.952 130
9172.407 131
9172.863 136
9173.318 133
9173.773 154
9174.228 118
9174.683 138
9175.138 135
9175.593 113
9176.049 102
9176.504 73
9176.959 77
9177.414 95
9177.869 95
9178.325 86
9178.780 91
9179.235 92
9179.690 97
9180.146 86
9180.601 82
9181.056 84
9181.512 91
9181.967 88
9182.422 83
9182.878 93
9183.333 101
9183.788 96
9184.244 72
9184.699 63
9185.155 73
9185.610 79
9186.065 102
9186.521 106
9186.976 102
9187.432 89
9187.887 74
9188.343 66
9188.798 72
9189.254 76
9189.709 78
9190.165 78
9190.620 92
9191.076 89
9191.531 74
9191.987 90
9192.443 88
9192.898 78
9193.354 79
9193.809 71
9194.265 70
9194.721 70
9195.176 67
9195.632 73
9196.088 78
9196.543 96
9196.999 116
9197.455 108
9197.911 83
9198.366 85
9198.822 99
9199.278 100
9199.734 77
9200.189 76
9200.645 89
9201.101 76
9201.557 81
9202.013 67
9202.468 58
9202.924 52
9203.380 40
9203.836 45
9204.292 39
9204.748 40
9205.204 54
9205.660 60
9206.115 63
9206.571 61
9207.027 63
9207.483 85
9207.939 80
9208.395 80
9208.851 74
9209.307 74
9209.763 67
9210.219 60
9210.675 63
9211.131 56
9211.587 56
9212.044 47
9212.500 65
9212.956 79
9213.412 55
9213.868 37
9214.324 40
9214.780 33
9215.236 50
9215.693 52
9216.149 52
9216.605 56
9217.061 47
9217.517 47
9217.974 53
9218.430 48
9218.886 64
9219.342 49
9219.798 35
9220.255 52
9220.711 67
9221.167 54
9221.624 41
9222.080 50
9222.536 60
9222.993 57
9223.449 62
9223.905 60
9224.362 57
9224.818 66
9225.275 74
9225.731 73
9226.187 56
9226.644 63
9227.100 64
9227.557 61
9228.013 56
9228.470 47
9228.926 43
9229.383 37
9229.839 25
9230.296 27
9230.752 45
9231.209 55
9231.665 42
9232.122 57
9232.578 53
9233.035 65
9233.492 62
9233.948 52
9234.405 59
9234.862 60
9235.318 51
9235.775 48
9236.232 57
9236.688 72
9237.145 73
9237.602 66
9238.058 56
9238.515 59
9238.972 58
9239.429 64
9239.885 65
9240.342 61
9240.799 54
9241.256 55
9241.712 70
9242.169 63
9242.626 69
9243.083 71
9243.540 73
9243.997 66
9244.454 76
9244.910 59
9245.367 65
9245.824 77
9246.281 62
9246.738 44
9247.195 53
9247.652 48
9248.109 32
9248.566 34
9249.023 43
9249.480 55
9249.937 58
9250.394 74
9250.851 66
9251.308 71
9251.765 59
9252.222 71
9252.679 73
9253.136 70
9253.593 56
9254.050 62
9254.508 62
9254.965 55
9255.422 40
9255.879 61
9256.336 104
9256.793 93
9257.251 91
9257.708 87
9258.165 88
9258.622 89
9259.079 80
9259.537 82
9259.994 90
9260.451 86
9260.908 77
9261.366 64
9261.823 67
9262.280 61
9262.738 66
9263.195 67
9263.652 67
9264.110 93
9264.567 77
9265.025 66
9265.482 64
9265.939 68
9266.397 52
9266.854 56
9267.312 76
9267.769 73
9268.227 83
9268.684 82
9269.141 78
9269.599 94
9270.056 83
9270.514 79
9270.972 80
9271.429 80
9271.887 80
9272.344 104
9272.802 98
9273.259 114
9273.717 132
9274.175 160
9274.632 170
9275.090 165
9275.547 184
9276.005 220
9276.463 220
9276.920 219
9277.378 223
9277.836 191
9278.293 202
9278.751 214
9279.209 189
9279.667 204
9280.124 194
9280.582 221
9281.040 230
9281.498 210
9281.956 192
9282.413 157
9282.871 163
9283.329 157
9283.787 172
9284.245 180
9284.703 196
9285.160 206
9285.618 196
9286.076 232
9286.534 265
9286.992 247
9287.450 254
9287.908 301
9288.366 294
9288.824 287
9289.282 258
9289.740 246
9290.198 271
9290.656 245
9291.114 241
9291.572 259
9292.030 300
9292.488 311
9292.946 305
9293.404 297
9293.862 303
9294.320 269
9294.779 243
9295.237 262
9295.695 249
9296.153 263
9296.611 222
9297.069 224
9297.527 200
9297.986 178
9298.444 153
9298.902 149
9299.360 165
9299.819 178
9300.277 202
9300.735 191
9301.193 177
9301.652 157
9302.110 134
9302.568 142
9303.027 139
9303.485 129
9303.943 126
9304.402 128
9304.860 104
9305.318 114
9305.777 130
9306.235 150
9306.694 133
9307.152 107
9307.610 126
9308.069 145
9308.527 176
9308.986 170
9309.444 154
9309.903 144
9310.361 138
9310.820 140
9311.278 116
9311.737 120
9312.195 118
9312.654 115
9313.112 133
9313.571 150
9314.030 139
9314.488 139
9314.947 129
9315.405 139
9315.864 137
9316.323 155
9316.781 150
9317.240 145
9317.699 135
9318.157 139
9318.616 135
9319.075 142
9319.534 138
9319.992 153
9320.451 159
9320.910 143
9321.369 141
9321.827 155
9322.286 136
9322.745 106
9323.204 97
9323.663 104
9324.121 130
9324.580 140
9325.039 158
9325.498 161
9325.957 124
9326.416 95
9326.875 101
9327.334 90
9327.793 106
9328.251 116
9328.710 123
9329.169 151
9329.628 156
9330.087 160
9330.546 144
9331.005 157
9331.464 157
9331.923 175
9332.382 199
9332.841 186
9333.301 208
9333.760 284
9334.219 266
9334.678 285
9335.137 278
9335.596 305
9336.055 310
9336.514 289
9336.973 270
9337.433 267
9337.892 264
9338.351 313
9338.810 313
9339.269 306
9339.729 296
9340.188 285
9340.647 307
9341.106 280
9341.566 293
9342.025 284
9342.484 262
9342.943 248
9343.403 245
9343.862 254
9344.321 248
9344.781 255
9345.240 293
9345.700 329
9346.159 363
9346.618 372
9347.078 345
9347.537 367
9347.997 384
9348.456 407
9348.915 450
9349.375 477
9349.834 491
9350.294 504
9350.753 517
9351.213 533
9351.672 528
9352.132 518
9352.591 521
9353.051 516
9353.511 512
9353.970 496
9354.430 488
9354.889 500
9355.349 455
9355.808 448
9356.268 466
9356.728 438
9357.187 420
9357.647 370
9358.107 353
9358.566 350
9359.026 318
9359.486 306
9359.946 277
9360.405 315
9360.865 324
9361.325 318
9361.785 296
9362.244 296
9362.704 304
9363.164 309
9363.624 326
9364.084 291
9364.543 278
9365.003 288
9365.463 306
9365.923 293
9366.383 290
9366.843 279
9367.303 265
9367.762 240
9368.222 241
9368.682 269
9369.142 272
9369.602 277
9370.062 304
9370.522 309
9370.982 316
9371.442 339
9371.902 319
9372.362 336
9372.822 372
9373.282 408
9373.742 411
9374.202 384
9374.662 398
9375.123 440
9375.583 441
9376.043 429
9376.503 449
9376.963 459
9377.423 502
9377.883 540
9378.344 583
9378.804 573
9379.264 543
9379.724 506
9380.184 499
9380.645 525
9381.105 555
9381.565 496
9382.025 432
9382.486 428
9382.946 429
9383.406 446
9383.866 393
9384.327 379
9384.787 346
9385.247 340
9385.708 308
9386.168 278
9386.629 278
9387.089 271
9387.549 290
9388.010 274
9388.470 282
9388.931 274
9389.391 276
9389.851 275
9390.312 274
9390.772 292
9391.233 300
9391.693 296
9392.154 320
9392.614 310
9393.075 308
9393.535 299
9393.996 334
9394.457 337
9394.917 331
9395.378 313
9395.838 331
9396.299 343
9396.760 339
9397.220 374
9397.681 390
9398.142 417
9398.602 481
9399.063 538
9399.524 559
9399.984 550
9400.445 603
9400.906 664
9401.366 651
9401.827 659
9402.288 713
9402.749 793
9403.209 873
9403.670 920
9404.131 987
9404.592 1023
9405.053 1021
9405.514 1018
9405.974 1005
9406.435 960
9406.896 955
9407.357 1009
9407.818 1049
9408.279 1158
9408.740 1215
9409.201 1303
9409.662 1357
9410.123 1463
9410.583 1593
9411.044 1765
9411.505 2027
9411.966 2263
9412.427 2583
9412.888 2865
9413.349 3415
9413.810 3907
9414.272 4424
9414.733 5167
9415.194 6049
9415.655 6880
9416.116 8024
9416.577 9351
9417.038 10659
9417.499 12007
9417.960 13408
9418.422 14895
9418.883 16383
9419.344 17768
9419.805 19415
9420.266 20968
9420.727 22273
9421.189 23220
9421.650 23689
9422.111 24347
9422.572 24591
9423.034 24428
9423.495 24134
9423.956 23518
9424.418 22820
9424.879 21865
9425.340 20728
9425.801 19602
9426.263 18325
9426.724 16952
9427.186 15763
9427.647 14393
9428.108 13207
9428.570 11916
9429.031 10771
9429.493 9696
9429.954 8685
9430.415 7908
9430.877 7089
9431.338 6306
9431.800 5596
9432.261 5028
9432.723 4507
9433.184 4068
9433.646 3672
9434.107 3279
9434.569 2929
9435.030 2649
9435.492 2363
9435.954 2129
9436.415 1882
9436.877 1680
9437.338 1579
9437.800 1492
9438.262 1391
9438.723 1344
9439.185 1269
9439.647 1183
9440.108 1058
9440.570 1004
9441.032 991
9441.493 983
9441.955 973
9442.417 927
9442.879 884
9443.340 817
9443.802 804
9444.264 747
9444.726 689
9445.188 662
9445.649 637
9446.111 584
9446.573 580
9447.035 541
9447.497 491
9447.959 503
9448.421 474
9448.882 447
9449.344 434
9449.806 395
9450.268 365
9450.730 367
9451.192 388
9451.654 374
9452.116 341
9452.578 336
9453.040 340
9453.502 295
9453.964 284
9454.426 293
9454.888 293
9455.350 285
9455.812 282
9456.274 254
9456.736 248
9457.199 220
9457.661 182
9458.123 208
9458.585 231
9459.047 237
9459.509 238
9459.971 219
9460.434 183
9460.896 171
9461.358 179
9461.820 183
9462.282 168
9462.745 158
9463.207 182
9463.669 217
9464.131 218
9464.594 185
9465.056 197
9465.518 176
9465.981 185
9466.443 177
9466.905 162
9467.368 171
9467.830 160
9468.292 183
9468.755 188
9469.217 196
9469.680 183
9470.142 165
9470.604 148
9471.067 169
9471.529 186
9471.992 191
9472.454 184
9472.917 160
9473.379 163
9473.842 167
9474.304 167
9474.767 188
9475.229 165
9475.692 175
9476.154 184
9476.617 173
9477.080 173
9477.542 167
9478.005 190
9478.467 194
9478.930 178
9479.393 150
9479.855 153
9480.318 146
9480.781 156
9481.243 150
9481.706 143
9482.169 134
9482.631 134
9483.094 120
9483.557 94
9484.020 113
9484.482 115
9484.945 130
9485.408 129
9485.871 137
9486.334 125
9486.796 146
9487.259 160
9487.722 133
9488.185 125
9488.648 131
9489.111 134
9489.574 123
9490.037 162
9490.499 131
9490.962 123
9491.425 149
9491.888 140
9492.351 106
9492.814 110
9493.277 110
9493.740 109
9494.203 101
9494.666 98
9495.129 120
9495.592 133
9496.055 129
9496.518 123
9496.981 122
9497.444 131
9497.908 108
9498.371 89
9498.834 84
9499.297 85
9499.760 99
9500.223 100
9500.686 106
9501.150 121
9501.613 115
9502.076 104
9502.539 78
9503.002 81
9503.466 82
9503.929 84
9504.392 81
9504.855 81
9505.319 85
9505.782 95
9506.245 116
9506.708 122
9507.172 138
9507.635 115
9508.098 108
9508.562 118
9509.025 105
9509.489 96
9509.952 92
9510.415 95
9510.879 101
9511.342 106
9511.806 104
9512.269 115
9512.733 112
9513.196 119
9513.659 122
9514.123 127
9514.586 109
9515.050 114
9515.513 108
9515.977 96
9516.441 99
9516.904 87
9517.368 100
9517.831 106
9518.295 99
9518.758 87
9519.222 85
9519.686 72
9520.149 68
9520.613 81
9521.077 80
9521.540 104
9522.004 94
9522.468 88
9522.931 97
9523.395 91
9523.859 103
9524.323 110
9524.786 103
9525.250 79
9525.714 80
9526.178 67
9526.641 81
9527.105 110
9527.569 122
9528.033 112
9528.497 98
9528.961 103
9529.424 106
9529.888 133
9530.352 135
9530.816 121
9531.280 114
9531.744 117
9532.208 118
9532.672 81
9533.136 81
9533.600 85
9534.064 107
9534.528 110
9534.992 105
9535.456 111
9535.920 99
9536.384 102
9536.848 96
9537.312 108
9537.776 95
9538.240 88
9538.704 102
9539.168 87
9539.632 70
9540.096 108
9540.560 119
9541.025 114
9541.489 104
9541.953 98
9542.417 83
9542.881 74
9543.345 87
9543.810 74
9544.274 83
9544.738 110
9545.202 99
9545.667 91
9546.131 101
9546.595 92
9547.059 85
9547.524 70
9547.988 78
9548.452 87
9548.917 95
9549.381 87
9549.845 121
9550.310 97
9550.774 73
9551.239 99
9551.703 123
9552.167 101
9552.632 102
9553.096 112
9553.561 106
9554.025 117
9554.490 114
9554.954 96
9555.419 101
9555.883 97
9556.348 97
9556.812 118
9557.277 111
9557.741 95
9558.206 85
9558.670 77
9559.135 94
9559.600 112
9560.064 117
9560.529 139
9560.993 170
9561.458 165
9561.923 176
9562.387 195
9562.852 192
9563.317 204
9563.781 205
9564.246 198
9564.711 202
9565.176 232
9565.640 244
9566.105 237
9566.570 240
9567.035 275
9567.499 322
9567.964 368
9568.429 353
9568.894 386
9569.359 428
9569.824 409
9570.288 395
9570.753 345
9571.218 352
9571.683 348
9572.148 303
9572.613 297
9573.078 304
9573.543 300
9574.008 294
9574.473 285
9574.938 272
9575.403 266
9575.868 250
9576.333 256
9576.798 263
9577.263 292
9577.728 272
9578.193 281
9578.658 262
9579.123 252
9579.588 274
9580.053 282
9580.518 305
9580.983 290
9581.448 277
9581.913 281
9582.379 272
9582.844 257
9583.309 263
9583.774 281
9584.239 295
9584.704 310
9585.170 273
9585.635 254
9586.100 289
9586.565 283
9587.031 249
9587.496 232
9587.961 220
9588.427 225
9588.892 219
9589.357 212
9589.822 216
9590.288 213
9590.753 212
9591.219 203
9591.684 199
9592.149 190
9592.615 204
9593.080 189
9593.546 174
9594.011 181
9594.476 171
9594.942 190
9595.407 195
9595.873 185
9596.338 193
9596.804 196
9597.269 206
9597.735 203
9598.200 222
9598.666 210
9599.131 199
9599.597 218
9600.063 224
9600.528 238
9600.994 245
9601.459 233
9601.925 268
9602.391 261
9602.856 244
9603.322 265
9603.788 269
9604.253 276
9604.719 263
9605.185 227
9605.650 214
9606.116 209
9606.582 236
9607.048 229
9607.513 181
9607.979 163
9608.445 171
9608.911 191
9609.376 190
9609.842 211
9610.308 204
9610.774 177
9611.240 200
9611.706 185
9612.172 165
9612.637 166
9613.103 158
9613.569 173
9614.035 168
9614.501 169
9614.967 188
9615.433 194
9615.899 181
9616.365 188
9616.831 193
9617.297 222
9617.763 226
9618.229 215
9618.695 247
9619.161 309
9619.627 356
9620.093 375
9620.559 402
9621.025 454
9621.491 448
9621.957 475
9622.424 583
9622.890 642
9623.356 663
9623.822 803
9624.288 836
9624.754 917
9625.220 1016
9625.687 1055
9626.153 1186
9626.619 1185
9627.085 1149
9627.552 1228
9628.018 1275
9628.484 1296
9628.950 1315
9629.417 1311
9629.883 1251
9630.349 1248
9630.816 1222
9631.282 1233
9631.748 1175
9632.215 1089
9632.681 1033
9633.147 987
9633.614 949
9634.080 930
9634.547 869
9635.013 814
9635.479 789
9635.946 765
9636.412 759
9636.879 703
9637.345 706
9637.812 694
9638.278 673
9638.745 682
9639.211 682
9639.678 692
9640.144 776
9640.611 783
9641.078 844
9641.544 925
9642.011 929
9642.477 954
9642.944 967
9643.411 999
9643.877 1068
9644.344 1174
9644.810 1248
9645.277 1272
9645.744 1284
9646.211 1164
9646.677 1140
9647.144 1152
9647.611 1136
9648.077 1044
9648.544 987
9649.011 974
9649.478 919
9649.944 877
9650.411 818
9650.878 754
9651.345 667
9651.812 622
9652.279 565
9652.745 533
9653.212 507
9653.679 466
9654.146 414
9654.613 390
9655.080 379
9655.547 327
9656.014 330
9656.481 321
9656.948 303
9657.415 302
9657.882 263
9658.349 250
9658.816 241
9659.283 243
9659.750 269
9660.217 242
9660.684 220
9661.151 221
9661.618 234
9662.085 216
9662.552 220
9663.019 235
9663.486 224
9663.953 233
9664.420 250
9664.888 241
9665.355 187
9665.822 180
9666.289 205
9666.756 230
9667.223 248
9667.691 259
9668.158 252
9668.625 245
9669.092 240
9669.560 278
9670.027 303
9670.494 285
9670.961 303
9671.429 283
9671.896 260
9672.363 259
9672.831 224
9673.298 245
9673.765 208
9674.233 201
9674.700 205
9675.168 200
9675.635 179
9676.102 163
9676.570 152
9677.037 158
9677.505 175
9677.972 160
9678.440 134
9678.907 123
9679.375 132
9679.842 136
9680.310 122
9680.777 136
9681.245 130
9681.712 139
9682.180 170
9682.647 134
9683.115 138
9683.583 163
9684.050 165
9684.518 145
9684.986 156
9685.453 141
9685.921 162
9686.388 170
9686.856 180
9687.324 164
9687.792 122
9688.259 127
9688.727 110
9689.195 96
9689.662 117
9690.130 149
9690.598 208
9691.066 177
9691.534 140
9692.001 146
9692.469 156
9692.937 195
9693.405 236
9693.873 241
9694.341 231
9694.808 252
9695.276 241
9695.744 265
9696.212 274
9696.680 258
9697.148 293
9697.616 313
9698.084 323
9698.552 335
9699.020 381
9699.488 377
9699.956 413
9700.424 453
9700.892 468
9701.360 508
9701.828 549
9702.296 604
9702.764 643
9703.232 726
9703.700 850
9704.168 927
9704.636 1064
9705.104 1227
9705.572 1358
9706.041 1474
9706.509 1629
9706.977 1872
9707.445 2165
9707.913 2445
9708.381 2638
9708.850 2892
9709.318 3188
9709.786 3531
9710.254 3767
9710.723 3982
9711.191 4294
9711.659 4709
9712.127 4959
9712.596 5052
9713.064 5089
9713.532 5146
9714.001 5193
9714.469 5337
9714.937 5234
9715.406 5099
9715.874 5094
9716.343 4803
9716.811 4572
9717.279 4312
9717.748 4086
9718.216 3742
9718.685 3423
9719.153 3203
9719.622 2944
9720.090 2677
9720.559 2464
9721.027 2236
9721.496 2007
9721.964 1827
9722.433 1591
9722.901 1401
9723.370 1194
9723.838 1077
9724.307 979
9724.775 854
9725.244 784
9725.713 725
9726.181 697
9726.650 648
9727.119 565
9727.587 494
9728.056 404
9728.525 325
9728.993 267
9729.462 215
9729.931 215
9730.399 213
9730.868 186
9731.337 167
9731.806 161
9732.274 147
9732.743 131
9733.212 133
9733.681 133
9734.150 130
9734.618 123
9735.087 115
9735.556 126
9736.025 122
9736.494 115
9736.963 97
9737.432 112
9737.901 97
9738.369 112
9738.838 107
9739.307 92
9739.776 85
9740.245 80
9740.714 88
9741.183 92
9741.652 87
9742.121 109
9742.590 128
9743.059 129
9743.528 112
9743.997 99
9744.466 92
9744.935 80
9745.405 76
9745.874 93
9746.343 90
9746.812 116
9747.281 99
9747.750 89
9748.219 82
9748.689 71
9749.158 61
9749.627 63
9750.096 72
9750.565 64
9751.035 56
9751.504 53
9751.973 53
9752.442 48
9752.912 50
9753.381 49
9753.850 67
9754.319 71
9754.789 65
9755.258 62
9755.727 77
9756.197 74
9756.666 82
9757.135 76
9757.605 60
9758.074 65
9758.544 62
9759.013 72
9759.482 72
9759.952 70
9760.421 88
9760.891 74
9761.360 54
9761.830 58
9762.299 58
9762.769 38
9763.238 32
9763.708 46
9764.177 47
9764.647 50
9765.116 59
9765.586 64
9766.056 54
9766.525 59
9766.995 62
9767.464 68
9767.934 60
9768.404 71
9768.873 69
9769.343 64
9769.813 69
9770.282 84
9770.752 80
9771.222 88
9771.691 72
9772.161 60
9772.631 48
9773.101 48
9773.570 54
9774.040 44
9774.510 37
9774.980 56
9775.450 54
9775.919 55
9776.389 48
9776.859 48
9777.329 40
9777.799 42
9778.269 50
9778.739 40
9779.209 46
9779.678 54
9780.148 55
9780.618 73
9781.088 45
9781.558 49
9782.028 61
9782.498 87
9782.968 68
9783.438 70
9783.908 67
9784.378 70
9784.848 90
9785.318 111
9785.788 106
9786.258 82
9786.728 104
9787.199 99
9787.669 89
9788.139 93
9788.609 79
9789.079 78
9789.549 98
9790.019 99
9790.490 90
9790.960 95
9791.430 86
9791.900 97
9792.370 88
9792.841 74
9793.311 76
9793.781 73
9794.251 74
9794.722 65
9795.192 66
9795.662 67
9796.132 67
9796.603 56
9797.073 54
9797.543 62
9798.014 70
9798.484 57
9798.955 56
9799.425 64
9799.895 40
9800.366 39
9800.836 47
9801.307 49
9801.777 44
9802.247 41
9802.718 37
9803.188 34
9803.659 34
9804.129 32
9804.600 31
9805.070 43
9805.541 43
9806.012 43
9806.482 51
9806.953 51
9807.423 58
9807.894 60
9808.364 51
9808.835 51
9809.306 53
9809.776 48
9810.247 61
9810.718 73
9811.188 71
9811.659 63
9812.130 56
9812.600 51
9813.071 48
9813.542 48
9814.012 41
9814.483 46
9814.954 49
9815.425 72
9815.896 71
9816.366 67
9816.837 70
9817.308 53
9817.779 73
9818.250 57
9818.720 50
9819.191 55
9819.662 58
9820.133 56
9820.604 68
9821.075 83
9821.546 68
9822.017 71
9822.488 80
9822.959 87
9823.430 73
9823.901 70
9824.372 69
9824.843 64
9825.314 60
9825.785 66
9826.256 66
9826.727 48
9827.198 54
9827.669 48
9828.140 56
9828.611 48
9829.082 54
9829.553 72
9830.024 80
9830.495 69
9830.966 63
9831.438 72
9831.909 62
9832.380 82
9832.851 99
9833.322 93
9833.794 98
9834.265 81
9834.736 92
9835.207 77
9835.679 81
9836.150 70
9836.621 78
9837.092 66
9837.564 67
9838.035 74
9838.506 55
9838.978 59
9839.449 62
9839.920 77
9840.392 80
9840.863 80
9841.334 71
9841.806 77
9842.277 91
9842.749 86
9843.220 78
9843.692 83
9844.163 74
9844.634 65
9845.106 67
9845.577 55
9846.049 61
9846.520 86
9846.992 79
9847.464 90
9847.935 94
9848.407 90
9848.878 100
9849.350 92
9849.821 90
9850.293 94
9850.765 91
9851.236 104
9851.708 123
9852.180 114
9852.651 105
9853.123 98
9853.595 92
9854.066 81
9854.538 60
9855.010 58
9855.481 58
9855.953 66
9856.425 86
9856.897 94
9857.368 85
9857.840 75
9858.312 77
9858.784 74
9859.256 73
9859.727 88
9860.199 91
9860.671 112
9861.143 100
9861.615 95
9862.087 76
9862.559 72
9863.031 87
9863.503 83
9863.974 83
9864.446 98
9864.918 95
9865.390 93
9865.862 85
9866.334 83
9866.806 73
9867.278 91
9867.750 83
9868.222 86
9868.694 90
9869.166 83
9869.639 102
9870.111 130
9870.583 123
9871.055 113
9871.527 88
9871.999 81
9872.471 94
9872.943 94
9873.415 110
9873.888 116
9874.360 81
9874.832 87
9875.304 90
9875.776 87
9876.249 66
9876.721 54
9877.193 52
9877.665 44
9878.138 62
9878.610 57
9879.082 34
9879.555 40
9880.027 44
9880.499 44
9880.972 41
9881.444 49
9881.916 35
9882.389 45
9882.861 35
9883.333 54
9883.806 63
9884.278 49
9884.751 50
9885.223 59
9885.696 62
9886.168 55
9886.640 60
9887.113 61
9887.585 71
9888.058 74
9888.530 75
9889.003 67
9889.476 80
9889.948 85
9890.421 86
9890.893 80
9891.366 65
9891.838 66
9892.311 78
9892.784 80
9893.256 70
9893.729 54
9894.202 55
9894.674 60
9895.147 69
9895.620 50
9896.092 43
9896.565 61
9897.038 71
9897.510 82
9897.983 67
9898.456 69
9898.929 62
9899.402 68
9899.874 60
9900.347 78
9900.820 74
9901.293 75
9901.766 64
9902.238 57
9902.711 56
9903.184 72
9903.657 69
9904.130 71
9904.603 76
9905.076 55
9905.549 69
9906.022 66
9906.495 79
9906.968 75
9907.440 82
9907.913 68
9908.386 85
9908.859 93
9909.332 103
9909.805 114
9910.279 128
9910.752 130
9911.225 121
9911.698 137
9912.171 144
9912.644 146
9913.117 166
9913.590 174
9914.063 200
9914.536 197
9915.010 235
9915.483 265
9915.956 266
9916.429 244
9916.902 251
9917.375 279
9917.849 290
9918.322 317
9918.795 349
9919.268 358
9919.742 342
9920.215 356
9920.688 331
9921.162 338
9921.635 331
9922.108 322
9922.581 301
9923.055 316
9923.528 310
9924.002 315
9924.475 320
9924.948 270
9925.422 282
9925.895 290
9926.369 242
9926.842 283
9927.315 325
9927.789 355
9928.262 407
9928.736 470
9929.209 542
9929.683 598
9930.156 689
9930.630 879
9931.103 1056
9931.577 1188
9932.050 1400
9932.524 1571
9932.998 1805
9933.471 1895
9933.945 2072
9934.418 2248
9934.892 2284
9935.366 2296
9935.839 2222
9936.313 2246
9936.787 2126
9937.260 1999
9937.734 1883
9938.208 1726
9938.681 1530
9939.155 1353
9939.629 1158
9940.103 979
9940.576 787
9941.050 623
9941.524 514
9941.998 419
9942.472 376
9942.945 358
9943.419 339
9943.893 318
9944.367 258
9944.841 198
9945.315 191
9945.789 174
9946.262 133
9946.736 131
9947.210 132
9947.684 129
9948.158 125
9948.632 104
9949.106 105
9949.580 115
9950.054 90
9950.528 90
9951.002 84
9951.476 75
9951.950 85
9952.424 71
9952.898 63
9953.372 71
9953.846 72
9954.320 62
9954.795 74
9955.269 70
9955.743 51
9956.217 55
9956.691 65
9957.165 59
9957.639 65
9958.114 65
9958.588 49
9959.062 42
9959.536 51
9960.010 51
9960.485 38
9960.959 43
9961.433 49
9961.907 46
9962.382 61
9962.856 53
9963.330 58
9963.805 53
9964.279 37
9964.753 29
9965.228 32
9965.702 45
9966.176 28
9966.651 25
9967.125 29
9967.599 36
9968.074 45
9968.548 31
9969.023 22
9969.497 27
9969.972 55
9970.446 41
9970.921 31
9971.395 35
9971.870 31
9972.344 39
9972.819 40
9973.293 33
9973.768 46
9974.242 35
9974.717 20
9975.191 30
9975.666 44
9976.141 38
9976.615 39
9977.090 40
9977.565 39
9978.039 27
9978.514 28
9978.989 25
9979.463 23
9979.938 26
9980.413 33
9980.887 40
9981.362 39
9981.837 36
9982.312 35
9982.786 25
9983.261 26
9983.736 52
9984.211 54
9984.686 34
9985.160 29
9985.635 29
9986.110 37
9986.585 33
9987.060 23
9987.535 22
9988.010 26
9988.484 31
9988.959 29
9989.434 27
9989.909 25
9990.384 25
9990.859 33
9991.334 33
9991.809 32
9992.284 26
9992.759 31
9993.234 28
9993.709 31
9994.184 24
9994.659 27
9995.134 25
9995.609 29
9996.084 17
9996.559 29
9997.035 23
9997.510 30
9997.985 31
9998.460 27
9998.935 19
9999.410 19
9999.885 24
10000.361 29
10000.836 28
10001.311 39
10001.786 44
10002.261 31
10002.737 24
10003.212 21
10003.687 17
10004.162 22
10004.638 38
10005.113 38
10005.588 20
10006.064 22
10006.539 22
10007.014 25
10007.490 34
10007.965 29
10008.440 32
10008.916 29
10009.391 26
10009.867 30
10010.342 40
10010.817 40
10011.293 28
10011.768 28
10012.244 33
10012.719 39
10013.195 34
10013.670 27
10014.146 24
10014.621 21
10015.097 34
10015.572 28
10016.048 27
10016.524 21
10016.999 26
10017.475 40
10017.950 39
10018.426 30
10018.902 21
10019.377 27
10019.853 27
10020.328 34
10020.804 23
10021.280 18
10021.756 23
10022.231 31
10022.707 33
10023.183 40
10023.658 43
10024.134 43
10024.610 41
10025.086 30
10025.561 26
10026.037 23
10026.513 29
10026.989 41
10027.465 51
10027.941 40
10028.416 40
10028.892 29
10029.368 24
10029.844 16
10030.320 27
10030.796 39
10031.272 35
10031.748 36
10032.224 27
10032.700 24
10033.175 31
10033.651 20
10034.127 18
10034.603 29
10035.079 24
10035.555 23
10036.031 27
10036.508 25
10036.984 19
10037.460 22
10037.936 20
10038.412 18
10038.888 20
10039.364 26
10039.840 31
10040.316 23
10040.792 27
10041.269 32
10041.745 31
10042.221 34
10042.697 35
10043.173 30
10043.649 34
10044.126 31
10044.602 23
10045.078 29
10045.554 27
10046.031 30
10046.507 23
10046.983 27
10047.460 27
10047.936 21
10048.412 30
10048.889 50
10049.365 56
10049.841 41
10050.318 37
10050.794 54
10051.270 45
10051.747 45
10052.223 42
10052.700 26
10053.176 31
10053.653 28
10054.129 26
10054.605 23
10055.082 34
10055.558 30
10056.035 28
10056.511 39
10056.988 22
10057.465 23
10057.941 21
10058.418 21
10058.894 18
10059.371 28
10059.847 31
10060.324 32
10060.801 33
10061.277 23
10061.754 23
10062.230 23
10062.707 30
10063.184 31
10063.661 27
10064.137 21
10064.614 19
10065.091 33
10065.567 49
10066.044 34
10066.521 31
10066.998 41
10067.474 33
10067.951 25
10068.428 31
10068.905 28
10069.382 37
10069.858 55
10070.335 60
10070.812 45
10071.289 39
10071.766 33
10072.243 27
10072.720 26
10073.197 37
10073.673 46
10074.150 30
10074.627 33
10075.104 35
10075.581 44
10076.058 51
10076.535 60
10077.012 61
10077.489 77
10077.966 76
10078.443 60
10078.920 66
10079.397 60
10079.874 45
10080.352 32
10080.829 30
10081.306 48
10081.783 49
10082.260 47
10082.737 42
10083.214 38
10083.691 55
10084.169 75
10084.646 42
10085.123 31
10085.600 31
10086.077 37
10086.555 39
10087.032 29
10087.509 27
10087.986 24
10088.464 38
10088.941 36
10089.418 35
10089.896 37
10090.373 23
10090.850 32
10091.328 37
10091.805 27
10092.282 32
10092.760 23
10093.237 19
10093.714 23
10094.192 33
10094.669 23
10095.147 39
10095.624 51
10096.102 33
10096.579 37
10097.056 32
10097.534 24
10098.011 20
10098.489 28
10098.966 45
10099.444 41
10099.922 33
10100.399 28
10100.877 20
10101.354 26
10101.832 22
10102.309 29
10102.787 27
10103.265 28
10103.742 40
10104.220 40
10104.698 25
10105.175 33
10105.653 25
10106.131 25
10106.608 32
10107.086 34
10107.564 28
10108.041 23
10108.519 38
10108.997 31
10109.475 17
10109.953 12
10110.430 16
10110.908 35
10111.386 31
10111.864 25
10112.342 30
10112.819 25
10113.297 33
10113.775 39
10114.253 38
10114.731 41
10115.209 41
10115.687 38
10116.165 36
10116.643 43
10117.121 33
10117.599 40
10118.077 31
10118.554 25
10119.032 21
10119.510 40
10119.988 39
10120.467 33
10120.945 29
10121.423 41
10121.901 47
10122.379 37
10122.857 35
10123.335 30
10123.813 35
10124.291 25
10124.769 33
10125.247 28
10125.726 56
10126.204 47
10126.682 43
10127.160 36
10127.638 32
10128.116 36
10128.595 34
10129.073 39
10129.551 50
10130.029 41
10130.508 44
10130.986 42
10131.464 45
10131.943 45
10132.421 44
10132.899 47
10133.378 47
10133.856 36
10134.334 50
10134.813 53
10135.291 49
10135.769 38
10136.248 44
10136.726 52
10137.205 56
10137.683 62
10138.161 93
10138.640 75
10139.118 82
10139.597 85
10140.075 84
10140.554 80
10141.032 92
10141.511 107
10141.989 107
10142.468 107
10142.947 108
10143.425 107
10143.904 97
10144.382 92
10144.861 88
10145.340 79
10145.818 79
10146.297 55
10146.775 63
10147.254 65
10147.733 59
10148.211 55
10148.690 63
10149.169 62
10149.648 56
10150.126 42
10150.605 36
10151.084 34
10151.563 39
10152.041 43
10152.520 41
10152.999 50
10153.478 45
10153.956 47
10154.435 55
10154.914 55
10155.393 52
10155.872 56
10156.351 74
10156.830 70
10157.309 78
10157.787 98
10158.266 88
10158.745 88
10159.224 78
10159.703 68
10160.182 68
10160.661 71
10161.140 74
10161.619 49
10162.098 48
10162.577 48
10163.056 33
10163.535 45
10164.014 42
10164.493 34
10164.972 44
10165.452 35
10165.931 31
10166.410 29
10166.889 15
10167.368 23
10167.847 45
10168.326 32
10168.805 27
10169.285 16
10169.764 29
10170.243 41
10170.722 26
10171.201 15
10171.681 19
10172.160 14
10172.639 28
10173.118 26
10173.598 21
10174.077 25
10174.556 28
10175.036 31
10175.515 32
10175.994 25
10176.474 25
10176.953 18
10177.432 13
10177.912 29
10178.391 44
10178.871 35
10179.350 36
10179.829 23
10180.309 24
10180.788 38
10181.268 40
10181.747 27
10182.227 26
10182.706 21
10183.186 22
10183.665 24
10184.145 32
10184.624 22
10185.104 21
10185.583 23
10186.063 11
10186.543 25
10187.022 27
10187.502 37
10187.981 43
10188.461 39
10188.941 32
10189.420 28
10189.900 26
10190.380 27
10190.859 21
10191.339 16
10191.819 12
10192.298 17
10192.778 17
10193.258 15
10193.738 11
10194.217 13
10194.697 14
10195.177 36
10195.657 30
10196.137 24
10196.616 28
10197.096 21
10197.576 27
10198.056 25
10198.536 36
10199.016 30
10199.496 32
10199.976 35
10200.455 17
10200.935 19
10201.415 25
10201.895 28
10202.375 22
10202.855 22
10203.335 31
10203.815 27
10204.295 33
10204.775 26
10205.255 25
10205.735 27
10206.215 33
10206.695 37
10207.175 35
10207.655 25
10208.136 20
10208.616 17
10209.096 12
10209.576 20
10210.056 13
10210.536 13
10211.016 24
10211.497 22
10211.977 20
10212.457 24
10212.937 30
10213.417 23
10213.898 19
10214.378 15
10214.858 18
10215.338 22
10215.819 9
10216.299 12
10216.779 12
10217.260 19
10217.740 19
10218.220 18
10218.700 15
10219.181 14
10219.661 17
10220.142 14
10220.622 20
10221.102 8
10221.583 8
10222.063 13
10222.544 21
10223.024 16
10223.505 24
10223.985 25
10224.465 27
10224.946 18
10225.426 19
10225.907 17
10226.387 25
10226.868 28
10227.349 21
10227.829 21
10228.310 24
10228.790 16
10229.271 11
10229.751 22
10230.232 17
10230.713 34
10231.193 41
10231.674 36
10232.155 34
10232.635 19
10233.116 12
10233.597 12
10234.077 17
10234.558 29
10235.039 21
10235.520 23
10236.000 31
10236.481 26
10236.962 20
10237.443 18
10237.923 25
10238.404 28
10238.885 23
10239.366 27
10239.847 27
10240.328 23
10240.808 24
10241.289 27
10241.770 28
10242.251 25
10242.732 31
10243.213 38
10243.694 40
10244.175 49
10244.656 24
10245.137 18
10245.618 15
10246.099 15
10246.580 18
10247.061 8
10247.542 12
10248.023 11
10248.504 20
10248.985 26
10249.466 15
10249.947 17
10250.428 17
10250.909 17
10251.390 10
10251.871 14
10252.352 7
10252.834 3
10253.315 7
10253.796 27
10254.277 29
10254.758 18
10255.239 25
10255.721 27
10256.202 20
10256.683 24
10257.164 30
10257.646 31
10258.127 46
10258.608 36
10259.089 24
10259.571 32
10260.052 26
10260.533 34
10261.015 29
10261.496 30
10261.977 16
10262.459 17
10262.940 21
10263.422 31
10263.903 21
10264.384 18
10264.866 21
10265.347 35
10265.829 33
10266.310 25
10266.792 27
10267.273 19
10267.755 8
10268.236 14
10268.718 23
10269.199 26
10269.681 29
10270.162 19
10270.644 29
10271.125 28
10271.607 26
10272.089 18
10272.570 18
10273.052 22
10273.533 22
10274.015 13
10274.497 11
10274.978 24
10275.460 13
10275.942 21
10276.423 23
10276.905 26
10277.387 20
10277.869 29
10278.350 27
10278.832 30
10279.314 38
10279.796 36
10280.277 32
10280.759 26
10281.241 25
10281.723 16
10282.205 8
10282.686 11
10283.168 8
10283.650 21
10284.132 28
10284.614 30
10285.096 31
10285.578 21
10286.060 31
10286.542 30
10287.024 42
10287.506 38
10287.988 30
10288.469 18
10288.951 14
10289.433 19
10289.915 21
10290.398 18
10290.880 24
10291.362 21
10291.844 16
10292.326 29
10292.808 23
10293.290 27
10293.772 36
10294.254 37
10294.736 29
10295.218 29
10295.701 22
10296.183 17
10296.665 13
10297.147 28
10297.629 25
10298.111 23
10298.594 12
10299.076 14
10299.558 25
10300.040 31
10300.523 35
10301.005 27
10301.487 28
10301.969 26
10302.452 14
10302.934 16
10303.416 15
10303.899 22
10304.381 21
10304.863 28
10305.346 22
10305.828 17
10306.311 12
10306.793 16
10307.275 18
10307.758 18
10308.240 23
10308.723 16
10309.205 11
10309.688 16
10310.170 17
10310.653 15
10311.135 12
10311.618 11
10312.100 17
10312.583 22
10313.065 24
10313.548 31
10314.030 28
10314.513 28
10314.996 22
10315.478 16
10315.961 15
10316.444 12
10316.926 13
10317.409 13
10317.891 19
10318.374 17
10318.857 21
10319.340 12
10319.822 17
10320.305 21
10320.788 16
10321.270 14
10321.753 5
10322.236 15
10322.719 21
10323.202 24
10323.684 23
10324.167 23
10324.650 25
10325.133 19
10325.616 16
10326.099 14
10326.581 12
10327.064 11
10327.547 10
10328.030 10
10328.513 14
10328.996 12
10329.479 20
10329.962 21
10330.445 21
10330.928 15
10331.411 19
10331.894 18
10332.377 9
10332.860 7
10333.343 21
10333.826 20
10334.309 13
10334.792 17
10335.275 22
10335.758 19
10336.241 29
10336.724 17
10337.207 11
10337.691 12
10338.174 10
10338.657 17
10339.140 17
10339.623 15
10340.106 14
10340.590 16
10341.073 20
10341.556 16
10342.039 19
10342.522 23
10343.006 26
10343.489 18
10343.972 12
10344.456 22
10344.939 30
10345.422 28
10345.905 26
10346.389 20
10346.872 20
10347.356 21
10347.839 17
10348.322 15
10348.806 19
10349.289 23
10349.772 12
10350.256 17
10350.739 21
10351.223 22
10351.706 28
10352.190 22
10352.673 20
10353.157 14
10353.640 11
10354.124 8
10354.607 11
10355.091 11
10355.574 23
10356.058 31
10356.541 19
10357.025 26
10357.509 31
10357.992 31
10358.476 19
10358.959 19
10359.443 14
10359.927 12
10360.410 19
10360.894 32
10361.378 26
10361.861 27
10362.345 22
10362.829 26
10363.313 27
10363.796 25
10364.280 28
10364.764 29
10365.248 13
10365.731 18
10366.215 15
10366.699 17
10367.183 44
10367.667 52
10368.150 35
10368.634 38
10369.118 30
10369.602 24
10370.086 14
10370.570 10
10371.054 14
10371.538 16
10372.022 13
10372.506 16
10372.989 24
10373.473 25
10373.957 26
10374.441 28
10374.925 17
10375.409 26
10375.893 40
10376.377 41
10376.862 33
10377.346 24
10377.830 29
10378.314 20
10378.798 16
10379.282 20
10379.766 26
10380.250 29
10380.734 26
10381.218 17
10381.703 22
10382.187 20
10382.671 14
10383.155 18
10383.639 17
10384.124 14
10384.608 13
10385.092 16
10385.576 17
10386.061 15
10386.545 10
10387.029 8
10387.513 16
10387.998 15
10388.482 18
10388.966 31
10389.451 26
10389.935 20
10390.419 17
10390.904 10
10391.388 13
10391.872 29
10392.357 34
10392.841 24
10393.326 26
10393.810 19
10394.295 22
10394.779 13
10395.264 16
10395.748 14
10396.233 14
10396.717 12
10397.202 14
10397.686 12
10398.171 13
10398.655 24
10399.140 20
10399.624 15
10400.109 8
10400.594 4
10401.078 5
10401.563 9
10402.047 21
10402.532 18
10403.017 14
10403.501 11
10403.986 10
10404.471 13
10404.955 15
10405.440 23
10405.925 32
10406.410 26
10406.894 20
10407.379 22
10407.864 20
10408.349 28
10408.833 20
10409.318 31
10409.803 19
10410.288 16
10410.773 10
10411.257 15
10411.742 7
10412.227 12
10412.712 10
10413.197 7
10413.682 5
10414.167 9
10414.652 15
10415.137 19
10415.622 7
10416.107 10
10416.592 21
10417.077 16
10417.562 29
10418.047 23
10418.532 16
10419.017 11
10419.502 18
10419.987 21
10420.472 20
10420.957 20
10421.442 32
10421.927 25
10422.412 20
10422.897 16
10423.382 13
10423.867 18
10424.353 15
10424.838 20
10425.323 23
10425.808 15
10426.293 26
10426.779 12
10427.264 13
10427.749 22
10428.234 25
10428.719 27
10429.205 30
10429.690 23
10430.175 22
10430.661 21
10431.146 14
10431.631 13
10432.117 18
10432.602 18
10433.087 15
10433.573 18
10434.058 10
10434.543 16
10435.029 15
10435.514 16
10436.000 17
10436.485 18
10436.970 7
10437.456 12
10437.941 20
10438.427 16
10438.912 19
10439.398 18
10439.883 27
10440.369 25
10440.854 38
10441.340 46
10441.826 57
10442.311 75
10442.797 80
10443.282 72
10443.768 92
10444.253 110
10444.739 150
10445.225 146
10445.710 127
10446.196 140
10446.682 154
10447.167 143
10447.653 143
10448.139 134
10448.624 119
10449.110 101
10449.596 78
10450.082 63
10450.567 51
10451.053 44
10451.539 45
10452.025 39
10452.511 40
10452.996 31
10453.482 20
10453.968 42
10454.454 35
10454.940 29
10455.426 24
10455.912 23
10456.397 17
10456.883 17
10457.369 21
10457.855 16
10458.341 11
10458.827 18
10459.313 15
10459.799 25
10460.285 18
10460.771 21
10461.257 26
10461.743 22
10462.229 31
10462.715 26
10463.201 19
10463.687 19
10464.173 17
10464.659 23
10465.145 30
10465.632 34
10466.118 18
10466.604 14
10467.090 18
10467.576 8
10468.062 7
10468.548 18
10469.035 16
10469.521 14
10470.007 16
10470.493 18
10470.980 13
10471.466 26
10471.952 46
10472.438 40
10472.925 35
10473.411 26
10473.897 19
10474.383 15
10474.870 16
10475.356 17
10475.842 27
10476.329 23
10476.815 35
10477.302 20
10477.788 19
10478.274 12
10478.761 18
10479.247 15
10479.734 22
10480.220 26
10480.707 18
10481.193 20
10481.680 20
10482.166 28
10482.653 29
10483.139 25
10483.626 16
10484.112 16
10484.599 10
10485.085 12
10485.572 8
10486.058 7
10486.545 9
10487.032 7
10487.518 5
10488.005 9
10488.491 10
10488.978 6
10489.465 4
10489.951 11
10490.438 11
10490.925 14
10491.412 17
10491.898 19
10492.385 15
10492.872 17
10493.358 15
10493.845 11
10494.332 8
10494.819 8
10495.306 18
10495.792 18
10496.279 14
10496.766 17
10497.253 12
10497.740 16
10498.227 13
10498.714 18
10499.200 21
10499.687 25
10500.174 22
10500.661 25
10501.148 24
10501.635 20
10502.122 16
10502.609 17
10503.096 13
10503.583 19
10504.070 26
10504.557 26
10505.044 17
10505.531 11
10506.018 8
10506.505 11
10506.992 16
10507.479 16
10507.966 18
10508.453 19
10508.941 18
10509.428 18
10509.915 13
10510.402 7
10510.889 8
10511.376 6
10511.863 14
10512.351 8
10512.838 14
10513.325 17
10513.812 20
10514.300 16
10514.787 16
10515.274 18
10515.761 18
10516.249 12
10516.736 17
10517.223 14
10517.711 15
10518.198 14
10518.685 18
10519.173 21
10519.660 16
10520.147 21
10520.635 17
10521.122 8
10521.609 9
10522.097 12
10522.584 13
10523.072 11
10523.559 19
10524.047 18
10524.534 15
10525.022 10
10525.509 18
10525.997 26
10526.484 18
10526.972 12
10527.459 7
10527.947 8
10528.434 6
10528.922 10
10529.410 18
10529.897 14
10530.385 10
10530.872 14
10531.360 20
10531.848 19
10532.335 29
10532.823 33
10533.311 25
10533.798 25
10534.286 20
10534.774 11
10535.261 11
10535.749 10
10536.237 12
10536.725 15
10537.212 14
10537.700 9
10538.188 9
10538.676 13
10539.164 14
10539.651 14
10540.139 18
10540.627 11
10541.115 15
10541.603 12
10542.091 17
10542.579 21
10543.067 11
10543.554 11
10544.042 8
10544.530 11
10545.018 17
10545.506 19
10545.994 18
10546.482 16
10546.970 19
10547.458 14
10547.946 17
10548.434 16
10548.922 10
10549.410 9
10549.898 6
10550.387 7
10550.875 16
10551.363 22
10551.851 21
10552.339 14
10552.827 17
10553.315 14
10553.803 14
10554.291 11
10554.780 19
10555.268 14
10555.756 21
10556.244 24
10556.732 21
10557.221 21
10557.709 18
10558.197 17
10558.685 9
10559.174 10
10559.662 17
10560.150 12
10560.639 12
10561.127 7
10561.615 8
10562.104 14
10562.592 11
10563.080 15
10563.569 17
10564.057 16
10564.546 21
10565.034 14
10565.522 10
10566.011 7
10566.499 9
10566.988 8
10567.476 11
10567.965 11
10568.453 9
10568.942 9
10569.430 7
10569.919 10
10570.407 18
10570.896 8
10571.384 6
10571.873 8
10572.361 7
10572.850 5
10573.339 6
10573.827 13
10574.316 7
10574.805 15
10575.293 15
10575.782 13
10576.271 14
10576.759 20
10577.248 19
10577.737 23
10578.225 22
10578.714 21
10579.203 19
10579.692 20
10580.180 16
10580.669 25
10581.158 15
10581.647 13
10582.135 11
10582.624 17
10583.113 20
10583.602 26
10584.091 31
10584.580 19
10585.069 12
10585.557 17
10586.046 19
10586.535 30
10587.024 35
10587.513 40
10588.002 37
10588.491 26
10588.980 18
10589.469 25
10589.958 35
10590.447 26
10590.936 24
10591.425 31
10591.914 29
10592.403 28
10592.892 23
10593.381 28
10593.870 24
10594.359 22
10594.848 20
10595.338 16
10595.827 17
10596.316 18
10596.805 12
10597.294 11
10597.783 15
10598.272 17
10598.762 23
10599.251 13
10599.740 13
10600.229 16
10600.719 6
10601.208 16
10601.697 21
10602.186 18
10602.676 14
10603.165 15
10603.654 15
10604.144 21
10604.633 18
10605.122 16
10605.612 26
10606.101 20
10606.590 26
10607.080 27
10607.569 29
10608.058 25
10608.548 16
10609.037 18
10609.527 19
10610.016 23
10610.506 20
10610.995 30
10611.485 20
10611.974 26
10612.464 23
10612.953 17
10613.443 11
10613.932 19
10614.422 31
10614.911 20
10615.401 22
10615.890 28
10616.380 39
10616.870 37
10617.359 22
10617.849 18
10618.339 11
10618.828 14
10619.318 14
10619.808 8
10620.297 8
10620.787 20
10621.277 23
10621.766 16
10622.256 13
10622.746 5
10623.236 7
10623.725 9
10624.215 16
10624.705 15
10625.195 13
10625.685 9
10626.174 5
10626.664 15
10627.154 8
10627.644 9
10628.134 11
10628.624 7
10629.114 12
10629.603 15
10630.093 21
10630.583 14
10631.073 18
10631.563 21
10632.053 26
10632.543 18
10633.033 19
10633.523 19
10634.013 19
10634.503 18
10634.993 9
10635.483 14
10635.973 23
10636.463 24
10636.953 23
10637.443 19
10637.934 14
10638.424 16
10638.914 22
10639.404 15
10639.894 6
10640.384 9
10640.874 16
10641.364 16
10641.855 13
10642.345 8
10642.835 11
10643.325 10
10643.816 13
10644.306 22
10644.796 23
10645.286 19
10645.777 13
10646.267 15
10646.757 11
10647.247 8
10647.738 9
10648.228 13
10648.718 17
10649.209 14
10649.699 25
10650.190 24
10650.680 24
10651.170 20
10651.661 20
10652.151 21
10652.642 14
10653.132 9
10653.622 10
10654.113 24
10654.603 18
10655.094 12
10655.584 9
10656.075 13
10656.565 17
10657.056 14
10657.547 5
10658.037 5
10658.528 12
10659.018 8
10659.509 11
10659.999 16
10660.490 13
10660.981 12
10661.471 8
10661.962 11
10662.453 9
10662.943 7
10663.434 12
10663.925 8
10664.415 7
10664.906 20
10665.397 14
10665.888 10
10666.378 8
10666.869 21
10667.360 17
10667.851 14
10668.341 13
10668.832 10
10669.323 7
10669.814 12
10670.305 21
10670.796 10
10671.286 11
10671.777 9
10672.268 14
10672.759 14
10673.250 9
10673.741 18
10674.232 17
10674.723 12
10675.214 12
10675.705 15
10676.196 18
10676.687 12
10677.178 18
10677.669 15
10678.160 22
10678.651 20
10679.142 16
10679.633 13
10680.124 9
10680.615 10
10681.106 20
10681.597 14
10682.088 13
10682.579 13
10683.070 10
10683.562 5
10684.053 13
10684.544 6
10685.035 13
10685.526 21
10686.017 17
10686.509 13
10687.000 22
10687.491 23
10687.982 13
10688.474 12
10688.965 22
10689.456 21
10689.948 13
10690.439 12
10690.930 19
10691.421 17
10691.913 13
10692.404 19
10692.895 22
10693.387 16
10693.878 23
10694.370 22
10694.861 10
10695.352 7
10695.844 8
10696.335 10
10696.827 22
10697.318 22
10697.810 15
10698.301 15
10698.793 18
10699.284 17
10699.776 9
10700.267 9
10700.759 9
10701.250 3
10701.742 7
10702.233 6
10702.725 18
10703.217 12
10703.708 12
10704.200 17
10704.691 14
10705.183 11
10705.675 9
10706.166 7
10706.658 22
10707.150 23
10707.641 21
10708.133 9
10708.625 12
10709.117 14
10709.608 19
10710.100 18
10710.592 11
10711.084 7
10711.575 10
10712.067 16
10712.559 15
10713.051 9
10713.543 6
10714.035 8
10714.526 5
10715.018 15
10715.510 14
10716.002 12
10716.494 16
10716.986 11
10717.478 10
10717.970 8
10718.462 16
10718.954 12
10719.446 10
10719.938 6
10720.430 7
10720.922 14
10721.414 24
10721.906 34
10722.398 36
10722.890 20
10723.382 20
10723.874 17
10724.366 14
10724.858 24
10725.350 22
10725.842 26
10726.334 39
10726.826 27
10727.319 19
10727.811 11
10728.303 13
10728.795 16
10729.287 11
10729.780 10
10730.272 10
10730.764 8
10731.256 9
10731.748 10
10732.241 6
10732.733 7
10733.225 21
10733.718 18
10734.210 10
10734.702 14
10735.195 13
10735.687 14
10736.179 19
10736.672 16
10737.164 9
10737.656 6
10738.149 8
10738.641 17
10739.134 12
10739.626 28
10740.118 21
10740.611 22
10741.103 18
10741.596 25
10742.088 25
10742.581 23
10743.073 23
10743.566 14
10744.058 5
10744.551 6
10745.043 5
10745.536 4
10746.029 9
10746.521 10
10747.014 11
10747.506 10
10747.999 9
10748.492 21
10748.984 25
10749.477 20
10749.970 11
10750.462 18
10750.955 23
10751.448 23
10751.940 12
10752.433 6
10752.926 3
10753.419 6
10753.911 11
10754.404 13
10754.897 13
10755.390 16
10755.883 11
10756.375 9
10756.868 12
10757.361 19
10757.854 19
10758.347 10
10758.840 14
10759.332 13
10759.825 13
10760.318 14
10760.811 19
10761.304 12
10761.797 11
10762.290 11
10762.783 7
10763.276 14
10763.769 9
10764.262 11
10764.755 5
10765.248 5
10765.741 6
10766.234 9
10766.727 15
10767.220 11
10767.713 5
10768.206 6
10768.699 10
10769.192 10
10769.686 24
10770.179 25
10770.672 15
10771.165 14
10771.658 13
10772.151 10
10772.645 5
10773.138 11
10773.631 26
10774.124 31
10774.617 24
10775.111 18
10775.604 18
10776.097 9
10776.590 8
10777.084 9
10777.577 11
10778.070 10
10778.564 11
10779.057 8
10779.550 4
10780.044 7
10780.537 11
10781.030 19
10781.524 11
10782.017 5
10782.511 4
10783.004 7
10783.498 10
10783.991 20
10784.484 16
10784.978 15
10785.471 12
10785.965 12
10786.458 13
10786.952 7
10787.445 9
10787.939 15
10788.433 7
10788.926 18
10789.420 21
10789.913 14
10790.407 9
10790.900 13
10791.394 22
10791.888 29
10792.381 21
10792.875 26
10793.369 29
10793.862 25
10794.356 18
10794.850 10
10795.343 9
10795.837 11
10796.331 13
10796.825 15
10797.318 17
10797.812 16
10798.306 12
10798.800 11
10799.293 10
10799.787 15
10800.281 18
10800.775 12
10801.269 10
10801.763 6
10802.256 12
10802.750 14
10803.244 15
10803.738 16
10804.232 12
10804.726 14
10805.220 12
10805.714 11
10806.208 12
10806.702 19
10807.196 15
10807.690 18
10808.184 21
10808.678 12
10809.172 14
10809.666 24
10810.160 18
10810.654 12
10811.148 11
10811.642 23
10812.136 18
10812.630 12
10813.124 19
10813.618 18
10814.113 17
10814.607 8
10815.101 4
10815.595 8
10816.089 9
10816.583 15
10817.078 11
10817.572 9
10818.066 14
10818.560 11
10819.055 11
10819.549 13
10820.043 5
10820.537 6
10821.032 19
10821.526 21
10822.020 23
10822.515 31
10823.009 25
10823.503 16
10823.998 16
10824.492 19
10824.986 14
10825.481 9
10825.975 17
10826.470 15
10826.964 19
10827.458 23
10827.953 25
10828.447 24
10828.942 15
10829.436 11
10829.931 5
10830.425 10
10830.920 11
10831.414 13
10831.909 20
10832.403 20
10832.898 24
10833.393 30
10833.887 32
10834.382 25
10834.876 18
10835.371 27
10835.866 21
10836.360 19
10836.855 18
10837.350 11
10837.844 14
10838.339 14
10838.834 22
10839.328 17
10839.823 16
10840.318 15
10840.813 15
10841.307 9
10841.802 10
10842.297 14
10842.792 9
10843.287 7
10843.781 11
10844.276 14
10844.771 16
10845.266 21
10845.761 20
10846.256 19
10846.750 17
10847.245 19
10847.740 14
10848.235 9
10848.730 8
10849.225 15
10849.720 12
10850.215 18
10850.710 12
10851.205 15
10851.700 9
10852.195 2
10852.690 9
10853.185 10
10853.680 9
10854.175 4
10854.670 10
10855.165 13
10855.660 11
10856.155 19
10856.650 13
10857.146 7
10857.641 7
10858.136 12
10858.631 8
10859.126 7
10859.621 7
10860.116 5
10860.612 6
10861.107 11
10861.602 16
10862.097 14
10862.593 17
10863.088 15
10863.583 12
10864.078 11
10864.574 16
10865.069 16
10865.564 21
10866.060 18
10866.555 12
10867.050 14
10867.546 7
10868.041 16
10868.536 19
10869.032 16
10869.527 16
10870.023 15
10870.518 3
10871.013 7
10871.509 9
10872.004 6
10872.500 12
10872.995 15
10873.491 11
10873.986 15
10874.482 19
10874.977 17
10875.473 7
10875.968 3
10876.464 4
10876.959 6
10877.455 10
10877.951 6
10878.446 8
10878.942 10
10879.437 10
10879.933 18
10880.429 9
10880.924 17
10881.420 24
10881.916 16
10882.411 18
10882.907 23
10883.403 23
10883.899 22
10884.394 25
10884.890 19
10885.386 18
10885.882 13
10886.377 12
10886.873 10
10887.369 7
10887.865 9
10888.361 4
10888.856 8
10889.352 6
10889.848 10
10890.344 15
10890.840 20
10891.336 17
10891.832 10
10892.328 9
10892.824 10
10893.320 24
10893.816 17
10894.311 14
10894.807 7
10895.303 12
10895.799 23
10896.295 17
10896.791 20
10897.287 23
10897.784 14
10898.280 15
10898.776 17
10899.272 19
10899.768 13
10900.264 5
10900.760 15
10901.256 8
10901.752 6
10902.248 7
10902.745 9
10903.241 19
10903.737 21
10904.233 26
10904.729 17
10905.226 9
10905.722 10
10906.218 10
10906.714 3
10907.210 5
10907.707 8
10908.203 11
10908.699 9
10909.196 5
10909.692 9
10910.188 9
10910.685 9
10911.181 8
10911.677 7
10912.174 10
10912.670 6
10913.166 11
10913.663 13
10914.159 20
10914.656 9
10915.152 14
10915.649 3
10916.145 7
10916.642 7
10917.138 9
10917.635 14
10918.131 13
10918.628 11
10919.124 18
10919.621 9
10920.117 8
10920.614 11
10921.110 19
10921.607 13
10922.103 6
10922.600 18
10923.097 14
10923.593 9
10924.090 8
10924.587 2
10925.083 8
10925.580 14
10926.077 18
10926.573 7
10927.070 8
10927.567 12
10928.063 15
10928.560 9
10929.057 11
10929.554 17
10930.051 13
10930.547 7
10931.044 4
10931.541 4
10932.038 5
10932.535 3
10933.031 6
10933.528 10
10934.025 13
10934.522 8
10935.019 16
10935.516 15
10936.013 18
10936.510 20
10937.007 15
10937.504 31
10938.000 19
10938.497 10
10938.994 16
10939.491 17
10939.988 13
10940.485 9
10940.982 11
10941.479 11
10941.977 10
10942.474 9
10942.971 10
10943.468 12
10943.965 7
10944.462 10
10944.959 16
10945.456 19
10945.953 23
10946.450 16
10946.948 14
10947.445 10
10947.942 19
10948.439 20
10948.936 13
10949.434 14
10949.931 17
10950.428 16
10950.925 23
10951.423 24
10951.920 16
10952.417 14
10952.914 10
10953.412 10
10953.909 14
10954.406 21
10954.904 39
10955.401 48
10955.898 48
10956.396 40
10956.893 48
10957.391 43
10957.888 27
10958.385 36
10958.883 31
10959.380 24
10959.878 24
10960.375 23
10960.873 39
10961.370 31
10961.868 31
10962.365 30
10962.863 27
10963.360 16
10963.858 25
10964.355 26
10964.853 16
10965.351 6
10965.848 6
10966.346 13
10966.843 8
10967.341 8
10967.839 7
10968.336 14
10968.834 12
10969.332 29
10969.829 27
10970.327 14
10970.825 9
10971.322 13
10971.820 20
10972.318 27
10972.816 19
10973.313 25
10973.811 12
10974.309 11
10974.807 8
10975.304 7
10975.802 19
10976.300 16
10976.798 13
10977.296 12
10977.794 23
10978.291 20
10978.789 13
10979.287 10
10979.785 13
10980.283 11
10980.781 11
10981.279 22
10981.777 19
10982.275 16
10982.773 10
10983.271 4
10983.769 3
10984.267 7
10984.765 13
10985.263 10
10985.761 7
10986.259 9
10986.757 9
10987.255 6
10987.753 11
10988.251 7
10988.749 13
10989.248 20
10989.746 19
10990.244 17
10990.742 15
10991.240 19
10991.738 15
10992.236 15
10992.735 9
10993.233 13
10993.731 10
10994.229 7
10994.728 10
10995.226 7
10995.724 12
10996.222 13
10996.721 7
10997.219 6
10997.717 13
10998.216 18
10998.714 21
10999.212 20
10999.711 16
11000.209 8
11000.707 10
11001.206 10
11001.704 3
11002.203 12
11002.701 9
11003.199 5
11003.698 2
11004.196 1
11004.695 18
11005.193 13
11005.692 10
11006.190 14
11006.689 10
11007.187 11
11007.686 10
11008.184 15
11008.683 8
11009.182 6
11009.680 10
11010.179 8
11010.677 2
11011.176 8
11011.675 7
11012.173 4
11012.672 5
11013.171 7
11013.669 11
11014.168 6
11014.667 6
11015.165 17
11015.664 23
11016.163 27
11016.661 21
11017.160 13
11017.659 10
11018.158 19
11018.657 21
11019.155 13
11019.654 19
11020.153 31
11020.652 30
11021.151 20
11021.649 15
11022.148 10
11022.647 14
11023.146 12
11023.645 13
11024.144 17
11024.643 24
11025.142 23
11025.641 21
11026.140 12
11026.639 16
11027.138 13
11027.637 12
11028.136 9
11028.635 9
11029.134 15
11029.633 8
11030.132 10
11030.631 19
11031.130 12
11031.629 16
11032.128 17
11032.627 13
11033.126 9
11033.625 11
11034.125 10
11034.624 6
11035.123 4
11035.622 6
11036.121 11
11036.620 12
11037.120 4
11037.619 15
11038.118 9
11038.617 7
11039.116 9
11039.616 13
11040.115 19
11040.614 14
11041.114 6
11041.613 5
11042.112 5
11042.612 8
11043.111 12
11043.610 10
11044.110 14
11044.609 28
11045.108 26
11045.608 16
11046.107 9
11046.607 12
11047.106 12
11047.605 16
11048.105 10
11048.604 2
11049.104 5
11049.603 7
11050.103 11
11050.602 19
11051.102 12
11051.601 12
11052.101 12
11052.600 6
11053.100 4
11053.600 8
11054.099 4
11054.599 4
11055.098 8
11055.598 9
11056.098 11
11056.597 12
11057.097 7
11057.597 17
11058.096 10
11058.596 6
11059.096 9
11059.595 5
11060.095 9
11060.595 20
11061.095 24
11061.594 12
11062.094 8
11062.594 5
11063.094 14
11063.593 14
11064.093 11
11064.593 8
11065.093 4
11065.593 10
11066.093 15
11066.593 18
11067.092 8
11067.592 5
11068.092 15
11068.592 12
11069.092 10
11069.592 11
11070.092 7
11070.592 4
11071.092 4
11071.592 7
11072.092 6
11072.592 5
11073.092 3
11073.592 4
11074.092 10
11074.592 18
11075.092 19
11075.592 12
11076.092 13
11076.592 12
11077.092 14
11077.592 15
11078.093 12
11078.593 11
11079.093 5
11079.593 7
11080.093 6
11080.593 8
11081.094 12
11081.594 2
11082.094 9
11082.594 10
11083.095 8
11083.595 4
11084.095 5
11084.595 3
11085.096 4
11085.596 7
11086.096 10
11086.597 8
11087.097 8
11087.597 9
11088.098 10
11088.598 13
11089.098 18
11089.599 22
11090.099 16
11090.600 17
11091.100 15
11091.600 11
11092.101 16
11092.601 21
11093.102 15
11093.602 11
11094.103 7
11094.603 9
11095.104 9
11095.604 4
11096.105 13
11096.605 15
11097.106 12
11097.606 10
11098.107 6
11098.608 7
11099.108 17
11099.609 18
11100.109 16
11100.610 10
11101.111 10
11101.611 13
11102.112 22
11102.613 21
11103.113 17
11103.614 20
11104.115 26
11104.616 19
11105.116 21
11105.617 26
11106.118 20
11106.619 19
11107.119 13
11107.620 7
11108.121 6
11108.622 8
11109.123 7
11109.623 3
11110.124 10
11110.625 13
11111.126 20
11111.627 15
11112.128 19
11112.629 12
11113.130 14
11113.631 13
11114.132 7
11114.633 4
11115.133 8
11115.634 13
11116.135 16
11116.636 16
11117.137 12
11117.638 17
11118.140 16
11118.641 12
11119.142 13
11119.643 16
11120.144 18
11120.645 12
11121.146 10
11121.647 13
11122.148 12
11122.649 8
11123.150 7
11123.652 12
11124.153 15
11124.654 11
11125.155 6
11125.656 6
11126.158 9
11126.659 17
11127.160 16
11127.661 16
11128.163 13
11128.664 12
11129.165 29
11129.666 31
11130.168 25
11130.669 29
11131.170 17
11131.672 13
11132.173 10
11132.674 9
11133.176 8
11133.677 13
11134.178 12
11134.680 13
11135.181 12
11135.683 11
11136.184 13
11136.686 15
11137.187 18
11137.689 16
11138.190 18
11138.692 10
11139.193 4
11139.695 2
11140.196 8
11140.698 9
11141.199 19
11141.701 21
11142.202 10
11142.704 8
11143.205 7
11143.707 8
11144.209 8
11144.710 18
11145.212 17
11145.714 11
11146.215 13
11146.717 16
11147.219 11
11147.720 13
11148.222 6
11148.724 3
11149.226 9
11149.727 12
11150.229 12
11150.731 13
11151.233 19
11151.734 11
11152.236 10
11152.738 15
11153.240 18
11153.742 19
11154.243 14
11154.745 14
11155.247 13
11155.749 17
11156.251 10
11156.753 9
11157.255 13
11157.757 19
11158.259 15
11158.761 12
11159.263 7
11159.764 13
11160.266 13
11160.768 15
11161.270 25
11161.772 26
11162.275 17
11162.777 16
11163.279 12
11163.781 12
11164.283 10
11164.785 10
11165.287 15
11165.789 15
11166.291 14
11166.793 15
11167.295 7
11167.798 7
11168.300 7
11168.802 16
11169.304 13
11169.806 9
11170.308 3
11170.811 8
11171.313 11
11171.815 11
11172.317 5
11172.820 10
11173.322 10
11173.824 10
11174.326 1
11174.829 4
11175.331 6
11175.833 11
11176.336 11
11176.838 12
11177.341 8
11177.843 10
11178.345 17
11178.848 12
11179.350 5
11179.853 9
11180.355 11
11180.857 9
11181.360 10
11181.862 8
11182.365 5
11182.867 13
11183.370 13
11183.872 10
11184.375 11
11184.877 7
11185.380 7
11185.882 10
11186.385 10
11186.888 5
11187.390 6
11187.893 10
11188.395 8
11188.898 4
11189.401 9
11189.903 10
11190.406 5
11190.909 6
11191.411 16
11191.914 16
11192.417 15
11192.919 14
11193.422 7
11193.925 14
11194.428 17
11194.930 13
11195.433 12
11195.936 14
11196.439 16
11196.942 9
11197.444 11
11197.947 8
11198.450 12
11198.953 10
11199.456 10
11199.959 9
11200.461 7
11200.964 8
11201.467 6
11201.970 15
11202.473 15
11202.976 16
11203.479 18
11203.982 17
11204.485 12
11204.988 7
11205.491 10
11205.994 10
11206.497 5
11207.000 0
11207.503 3
11208.006 9
11208.509 16
11209.012 20
11209.515 20
11210.018 23
11210.521 22
11211.025 28
11211.528 19
11212.031 11
11212.534 9
11213.037 14
11213.540 12
11214.044 8
11214.547 12
11215.050 7
11215.553 7
11216.056 3
11216.560 5
11217.063 9
11217.566 9
11218.069 15
11218.573 14
11219.076 8
11219.579 4
11220.083 3
11220.586 10
11221.089 7
11221.593 4
11222.096 13
11222.599 14
11223.103 9
11223.606 6
11224.110 3
11224.613 0
11225.117 6
11225.620 19
11226.123 10
11226.627 13
11227.130 12
11227.634 18
11228.137 20
11228.641 12
11229.144 8
11229.648 9
11230.152 7
11230.655 7
11231.159 4
11231.662 11
11232.166 10
11232.669 6
11233.173 5
11233.677 1
11234.180 8
11234.684 9
11235.188 9
11235.691 10
11236.195 6
11236.699 5
11237.202 10
11237.706 7
11238.210 14
11238.714 13
11239.217 12
11239.721 8
11240.225 5
11240.729 5
11241.232 10
11241.736 8
11242.240 12
11242.744 6
11243.248 3
11243.752 2
11244.255 7
11244.759 4
11245.263 10
11245.767 20
11246.271 18
11246.775 17
11247.279 9
11247.783 10
11248.287 10
11248.791 10
11249.295 9
11249.799 11
11250.303 16
11250.807 10
11251.311 6
11251.815 13
11252.319 9
11252.823 18
11253.327 16
11253.831 14
11254.335 15
11254.839 12
11255.343 10
11255.847 13
11256.352 10
11256.856 7
11257.360 10
11257.864 6
11258.368 5
11258.872 11
11259.377 7
11259.881 4
11260.385 11
11260.889 10
11261.394 8
11261.898 16
11262.402 12
11262.906 19
11263.411 23
11263.915 30
11264.419 18
11264.924 13
11265.428 7
11265.932 8
11266.437 7
11266.941 9
11267.445 14
11267.950 9
11268.454 11
11268.959 6
11269.463 11
11269.968 13
11270.472 9
11270.976 10
11271.481 6
11271.985 10
11272.490 14
11272.994 8
11273.499 3
11274.003 5
11274.508 4
11275.013 2
11275.517 9
11276.022 18
11276.526 8
11277.031 10
11277.536 6
11278.040 1
11278.545 6
11279.049 10
11279.554 10
11280.059 10
11280.563 18
11281.068 21
11281.573 16
11282.078 16
11282.582 20
11283.087 16
11283.592 10
11284.096 4
11284.601 6
11285.106 8
11285.611 8
11286.116 3
11286.620 5
11287.125 3
11287.630 8
11288.135 14
11288.640 10
11289.145 5
11289.650 9
11290.154 7
11290.659 5
11291.164 10
11291.669 15
11292.174 13
11292.679 7
11293.184 7
11293.689 7
11294.194 2
11294.699 1
11295.204 6
11295.709 5
11296.214 9
11296.719 13
11297.224 19
11297.729 16
11298.234 10
11298.739 6
11299.244 5
11299.750 14
11300.255 7
11300.760 5
11301.265 1
11301.770 2
11302.275 3
11302.780 3
11303.286 1
11303.791 0
11304.296 9
11304.801 10
11305.306 3
11305.812 7
11306.317 14
11306.822 8
11307.327 12
11307.833 6
11308.338 3
11308.843 6
11309.349 15
11309.854 17
11310.359 22
11310.865 19
11311.370 11
11311.875 13
11312.381 7
11312.886 10
11313.392 11
11313.897 7
11314.403 2
11314.908 1
11315.413 4
11315.919 8
11316.424 7
11316.930 11
11317.435 13
11317.941 7
11318.446 8
11318.952 9
11319.458 5
11319.963 8
11320.469 13
11320.974 6
11321.480 4
11321.985 3
11322.491 4
11322.997 3
11323.502 2
11324.008 1
11324.514 10
11325.019 7
11325.525 4
11326.031 5
11326.536 8
11327.042 4
11327.548 8
11328.054 15
11328.559 17
11329.065 14
11329.571 12
11330.077 8
11330.582 6
11331.088 4
11331.594 7
11332.100 5
11332.606 3
11333.112 8
11333.617 7
11334.123 10
11334.629 18
11335.135 18
11335.641 15
11336.147 10
11336.653 3
11337.159 2
11337.665 3
11338.171 4
11338.677 5
11339.183 11
11339.689 10
11340.195 8
11340.701 6
11341.207 10
11341.713 12
11342.219 10
11342.725 3
11343.231 9
11343.737 7
11344.243 14
11344.749 15
11345.255 8
11345.761 8
11346.268 19
11346.774 16
11347.280 15
11347.786 7
11348.292 9
11348.799 11
11349.305 7
11349.811 12
11350.317 14
11350.823 13
11351.330 19
11351.836 10
11352.342 12
11352.849 17
11353.355 16
11353.861 12
11354.367 13
11354.874 15
11355.380 14
11355.887 8
11356.393 13
11356.899 14
11357.406 13
11357.912 6
11358.419 6
11358.925 7
11359.431 3
11359.938 8
11360.444 17
11360.951 5
11361.457 1
11361.964 4
11362.470 7
11362.977 14
11363.483 10
11363.990 11
11364.496 8
11365.003 7
11365.510 4
11366.016 2
11366.523 0
11367.029 3
11367.536 4
11368.043 8
11368.549 9
11369.056 5
11369.563 2
11370.069 5
11370.576 0
11371.083 7
11371.589 17
11372.096 12
11372.603 9
11373.109 11
11373.616 21
11374.123 17
11374.630 11
11375.137 14
11375.643 12
11376.150 15
11376.657 9
11377.164 16
11377.671 19
11378.178 9
11378.684 16
11379.191 19
11379.698 18
11380.205 12
11380.712 13
11381.219 8
11381.726 2
11382.233 5
11382.740 4
11383.247 9
11383.754 5
11384.261 7
11384.768 16
11385.275 23
11385.782 15
11386.289 8
11386.796 10
11387.303 4
11387.810 6
11388.317 7
11388.824 12
11389.331 16
11389.838 17
11390.345 17
11390.853 12
11391.360 18
11391.867 11
11392.374 9
11392.881 4
11393.388 9
11393.896 11
11394.403 6
11394.910 4
11395.417 7
11395.925 2
11396.432 13
11396.939 13
11397.446 10
11397.954 22
11398.461 16
11398.968 16
11399.476 14
11399.983 14
11400.490 10
11400.998 3
11401.505 6
11402.013 10
11402.520 14
11403.027 17
11403.535 16
11404.042 15
11404.550 8
11405.057 6
11405.565 14
11406.072 8
11406.580 7
11407.087 13
11407.595 15
11408.102 17
11408.610 20
11409.117 15
11409.625 15
11410.132 10
11410.640 4
11411.147 8
11411.655 12
11412.163 19
11412.670 9
11413.178 7
11413.686 7
11414.193 2
11414.701 4
11415.209 8
11415.716 12
11416.224 9
11416.732 2
11417.239 9
11417.747 12
11418.255 14
11418.763 8
11419.270 6
11419.778 18
11420.286 15
11420.794 20
11421.302 16
11421.809 11
11422.317 12
11422.825 9
11423.333 8
11423.841 7
11424.349 4
11424.857 2
11425.365 10
11425.872 7
11426.380 6
11426.888 11
11427.396 15
11427.904 13
11428.412 5
11428.920 6
11429.428 13
11429.936 11
11430.444 5
11430.952 7
11431.460 7
11431.968 6
11432.476 12
11432.984 16
11433.493 8
11434.001 7
11434.509 7
11435.017 8
11435.525 8
11436.033 5
11436.541 5
11437.049 11
11437.558 25
11438.066 13
11438.574 18
11439.082 28
11439.590 22
11440.099 18
11440.607 18
11441.115 20
11441.623 19
11442.132 14
11442.640 12
11443.148 7
11443.657 10
11444.165 9
11444.673 23
11445.182 18
11445.690 13
11446.198 16
11446.707 15
11447.215 8
11447.724 5
11448.232 7
11448.740 12
11449.249 21
11449.757 18
11450.266 11
11450.774 9
11451.283 12
11451.791 11
11452.300 20
11452.808 18
11453.317 17
11453.825 8
11454.334 7
11454.842 10
11455.351 7
11455.860 6
11456.368 12
11456.877 14
11457.385 8
11457.894 12
11458.403 13
11458.911 11
11459.420 10
11459.929 8
11460.437 11
11460.946 18
11461.455 14
11461.963 8
11462.472 8
11462.981 7
11463.490 8
11463.998 11
11464.507 11
11465.016 18
11465.525 14
11466.034 16
11466.542 15
11467.051 16
11467.560 13
11468.069 10
11468.578 10
11469.087 8
11469.596 11
11470.104 15
11470.613 19
11471.122 25
11471.631 18
11472.140 14
11472.649 10
11473.158 5
11473.667 7
11474.176 11
11474.685 13
11475.194 14
11475.703 12
11476.212 11
11476.721 10
11477.230 26
11477.739 22
11478.248 27
11478.757 24
11479.267 14
11479.776 16
11480.285 6
11480.794 4
11481.303 9
11481.812 10
11482.321 9
11482.831 12
11483.340 9
11483.849 13
11484.358 18
11484.867 20
11485.377 17
11485.886 13
11486.395 8
11486.904 11
11487.414 5
11487.923 12
11488.432 10
11488.942 13
11489.451 18
11489.960 16
11490.470 11
11490.979 7
11491.488 3
11491.998 5
11492.507 8
11493.017 11
11493.526 12
11494.035 11
11494.545 9
11495.054 10
11495.564 14
11496.073 10
11496.583 11
11497.092 9
11497.602 18
11498.111 18
11498.621 19
11499.130 9
11499.640 4
11500.149 8
11500.659 8
11501.169 14
11501.678 20
11502.188 15
11502.697 13
11503.207 12
11503.717 13
11504.226 10
11504.736 8
11505.246 2
11505.755 1
11506.265 1
11506.775 6
11507.285 8
11507.794 21
11508.304 18
11508.814 5
11509.324 3
11509.833 6
11510.343 13
11510.853 26
11511.363 23
11511.873 28
11512.382 22
11512.892 14
11513.402 10
11513.912 11
11514.422 8
11514.932 11
11515.442 13
11515.952 12
11516.462 8
11516.971 2
11517.481 17
11517.991 23
11518.501 14
11519.011 21
11519.521 12
11520.031 19
11520.541 18
11521.051 23
11521.561 21
11522.071 33
11522.582 36
11523.092 46
11523.602 39
11524.112 55
11524.622 76
11525.132 76
11525.642 79
11526.152 70
11526.662 73
11527.173 53
11527.683 46
11528.193 47
11528.703 50
11529.213 51
11529.724 36
11530.234 54
11530.744 43
11531.254 39
11531.765 31
11532.275 23
11532.785 16
11533.295 18
11533.806 16
11534.316 12
11534.826 15
11535.337 19
11535.847 21
11536.357 32
11536.868 21
11537.378 18
11537.889 11
11538.399 22
11538.909 18
11539.420 17
11539.930 19
11540.441 9
11540.951 11
11541.462 10
11541.972 7
11542.483 4
11542.993 8
11543.504 6
11544.014 6
11544.525 7
11545.035 6
11545.546 6
11546.057 5
11546.567 12
11547.078 10
11547.588 6
11548.099 3
11548.610 2
11549.120 8
11549.631 16
11550.142 13
11550.652 10
11551.163 5
11551.674 2
11552.184 3
11552.695 9
11553.206 11
11553.717 12
11554.227 9
11554.738 11
11555.249 11
11555.760 25
11556.271 26
11556.781 22
11557.292 19
11557.803 6
11558.314 4
11558.825 6
11559.336 3
11559.847 2
11560.357 8
11560.868 18
11561.379 23
11561.890 15
11562.401 9
11562.912 7
11563.423 7
11563.934 4
11564.445 3
11564.956 9
11565.467 7
11565.978 2
11566.489 6
11567.000 5
11567.511 2
11568.022 2
11568.533 15
11569.044 14
11569.555 13
11570.067 12
11570.578 15
11571.089 18
11571.600 11
11572.111 7
11572.622 17
11573.134 14
11573.645 19
11574.156 16
11574.667 18
11575.178 14
11575.690 16
11576.201 13
11576.712 12
11577.223 9
11577.735 8
11578.246 13
11578.757 11
11579.269 10
11579.780 22
11580.291 20
11580.803 15
11581.314 10
11581.825 14
11582.337 6
11582.848 15
11583.359 14
11583.871 10
11584.382 11
11584.894 10
11585.405 9
11585.917 4
11586.428 6
11586.940 12
11587.451 11
11587.963 18
11588.474 12
11588.986 11
11589.497 13
11590.009 19
11590.520 8
11591.032 8
11591.543 9
11592.055 11
11592.567 16
11593.078 18
11593.590 25
11594.102 16
11594.613 14
11595.125 19
11595.637 21
11596.148 25
11596.660 21
11597.172 17
11597.683 16
11598.195 15
11598.707 13
11599.219 14
11599.730 14
11600.242 16
11600.754 18
11601.266 16
11601.778 9
11602.289 8
11602.801 15
11603.313 24
11603.825 16
11604.337 12
11604.849 8
11605.361 1
11605.872 1
11606.384 7
11606.896 6
11607.408 4
11607.920 6
11608.432 10
11608.944 7
11609.456 10
11609.968 3
11610.480 9
11610.992 14
11611.504 20
11612.016 21
11612.528 19
11613.040 15
11613.552 11
11614.064 9
11614.577 6
11615.089 7
11615.601 9
11616.113 7
11616.625 11
11617.137 12
11617.649 13
11618.161 8
11618.674 15
11619.186 12
11619.698 9
11620.210 7
11620.723 10
11621.235 9
11621.747 13
11622.259 16
11622.772 17
11623.284 11
11623.796 16
11624.308 18
11624.821 18
11625.333 13
11625.845 11
11626.358 15
11626.870 9
11627.383 21
11627.895 27
11628.407 29
11628.920 20
11629.432 10
11629.945 8
11630.457 12
11630.969 11
11631.482 6
11631.994 8
11632.507 12
11633.019 10
11633.532 9
11634.044 9
11634.557 14
11635.070 20
11635.582 23
11636.095 11
11636.607 9
11637.120 16
11637.632 15
11638.145 16
11638.658 12
11639.170 12
11639.683 16
11640.196 15
11640.708 17
11641.221 15
11641.734 16
11642.246 16
11642.759 9
11643.272 11
11643.785 16
11644.297 15
11644.810 4
11645.323 6
11645.836 6
11646.348 7
11646.861 5
11647.374 7
11647.887 3
11648.400 2
11648.913 7
11649.425 9
11649.938 12
11650.451 12
11650.964 11
11651.477 7
11651.990 10
11652.503 12
11653.016 8
11653.529 8
11654.042 10
11654.555 10
11655.068 10
11655.581 15
11656.094 12
11656.607 19
11657.120 8
11657.633 5
11658.146 8
11658.659 12
11659.172 14
11659.685 17
11660.198 16
11660.711 11
11661.224 11
11661.737 5
11662.251 9
11662.764 8
11663.277 25
11663.790 22
11664.303 17
11664.816 14
11665.330 13
11665.843 18
11666.356 15
11666.869 14
11667.383 10
11667.896 10
11668.409 11
11668.922 15
11669.436 14
11669.949 15
11670.462 14
11670.976 18
11671.489 13
11672.002 19
11672.516 22
11673.029 22
11673.543 21
11674.056 20
11674.569 19
11675.083 24
11675.596 27
11676.110 30
11676.623 33
11677.137 36
11677.650 43
11678.164 69
11678.677 67
11679.191 63
11679.704 71
11680.218 68
11680.731 73
11681.245 84
11681.758 103
11682.272 85
11682.786 90
11683.299 91
11683.813 98
11684.326 82
11684.840 84
11685.354 113
11685.867 112
11686.381 94
11686.895 71
11687.408 64
11687.922 73
11688.436 57
11688.950 44
11689.463 39
11689.977 36
11690.491 23
11691.005 25
11691.518 18
11692.032 24
11692.546 35
11693.060 23
11693.574 25
11694.087 16
11694.601 12
11695.115 13
11695.629 7
11696.143 12
11696.657 15
11697.171 14
11697.685 13
11698.199 11
11698.713 11
11699.227 7
11699.741 8
11700.254 12
11700.768 11
11701.282 12
11701.796 13
11702.311 12
11702.825 19
11703.339 26
11703.853 22
11704.367 14
11704.881 17
11705.395 10
11705.909 14
11706.423 11
11706.937 9
11707.451 10
11707.966 10
11708.480 14
11708.994 15
11709.508 6
11710.022 7
11710.536 12
11711.051 15
11711.565 13
11712.079 11
11712.593 4
11713.108 2
11713.622 3
11714.136 2
11714.650 9
11715.165 19
11715.679 26
11716.193 18
11716.708 10
11717.222 6
11717.736 2
11718.251 5
11718.765 13
11719.280 9
11719.794 7
11720.308 9
11720.823 6
11721.337 8
11721.852 13
11722.366 13
11722.881 7
11723.395 5
11723.910 2
11724.424 9
11724.939 15
11725.453 10
11725.968 15
11726.482 10
11726.997 8
11727.512 17
11728.026 18
11728.541 15
11729.055 28
11729.570 20
11730.085 11
11730.599 14
11731.114 12
11731.629 19
11732.143 13
11732.658 11
11733.173 13
11733.687 7
11734.202 8
11734.717 11
11735.232 14
11735.746 12
11736.261 11
11736.776 8
11737.291 8
11737.805 8
11738.320 17
11738.835 21
11739.350 10
11739.865 9
11740.380 10
11740.894 11
11741.409 9
11741.924 10
11742.439 14
11742.954 8
11743.469 6
11743.984 7
11744.499 18
11745.014 19
11745.529 15
11746.044 10
11746.559 4
11747.074 8
11747.589 10
11748.104 16
11748.619 9
11749.134 7
11749.649 7
11750.164 11
11750.679 13
11751.194 17
11751.709 21
11752.224 15
11752.740 16
11753.255 10
11753.770 10
11754.285 15
11754.800 14
11755.315 11
11755.831 17
11756.346 9
11756.861 8
11757.376 7
11757.892 6
11758.407 21
11758.922 19
11759.437 15
11759.953 8
11760.468 5
11760.983 11
11761.499 19
11762.014 16
11762.529 11
11763.045 9
11763.560 8
11764.075 5
11764.591 12
11765.106 18
11765.622 8
11766.137 9
11766.652 5
11767.168 4
11767.683 13
11768.199 9
11768.714 10
11769.230 10
11769.745 8
11770.261 12
11770.776 7
11771.292 8
11771.807 7
11772.323 10
11772.838 19
11773.354 30
11773.870 22
11774.385 11
11774.901 7
11775.416 2
11775.932 3
11776.448 4
11776.963 17
11777.479 16
11777.995 16
11778.510 19
11779.026 13
11779.542 6
11780.058 6
11780.573 14
11781.089 16
11781.605 9
11782.121 7
11782.636 6
11783.152 7
11783.668 5
11784.184 4
11784.700 12
11785.216 17
11785.731 8
11786.247 14
11786.763 12
11787.279 7
11787.795 9
11788.311 7
11788.827 10
11789.343 8
11789.859 8
11790.375 7
11790.891 1
11791.407 3
11791.923 5
11792.439 7
11792.955 12
11793.471 7
11793.987 4
11794.503 9
11795.019 11
11795.535 10
11796.051 8
11796.567 5
11797.083 2
11797.599 2
11798.115 4
11798.631 8
11799.148 3
11799.664 8
11800.180 7
11800.696 10
11801.212 14
11801.728 4
11802.245 11
11802.761 14
11803.277 18
11803.793 16
11804.310 9
11804.826 8
11805.342 12
11805.858 14
11806.375 15
11806.891 12
11807.407 7
11807.924 6
11808.440 23
11808.956 15
11809.473 16
11809.989 16
11810.506 17
11811.022 11
11811.538 10
11812.055 9
11812.571 10
11813.088 4
11813.604 8
11814.121 4
11814.637 8
11815.154 8
11815.670 7
11816.187 6
11816.703 13
11817.220 19
11817.736 15
11818.253 21
11818.769 11
11819.286 5
11819.803 7
11820.319 11
11820.836 8
11821.352 7
11821.869 8
11822.386 12
11822.902 13
11823.419 5
11823.936 8
11824.452 7
11824.969 5
11825.486 5
11826.003 6
11826.519 7
11827.036 12
11827.553 9
11828.070 8
11828.586 4
11829.103 5
11829.620 4
11830.137 4
11830.654 12
11831.171 9
11831.687 13
11832.204 12
11832.721 6
11833.238 12
11833.755 10
11834.272 17
11834.789 13
11835.306 9
11835.823 6
11836.340 6
11836.857 7
11837.374 6
11837.891 2
11838.408 3
11838.925 2
11839.442 11
11839.959 9
11840.476 3
11840.993 7
11841.510 7
11842.027 17
11842.544 21
11843.061 15
11843.578 10
11844.095 5
11844.613 10
11845.130 11
11845.647 6
11846.164 5
11846.681 9
11847.198 5
11847.716 8
11848.233 5
11848.750 7
11849.267 6
11849.785 5
11850.302 1
11850.819 4
11851.336 3
11851.854 7
11852.371 6
11852.888 8
11853.406 17
11853.923 15
11854.440 15
11854.958 8
11855.475 16
11855.992 31
11856.510 22
11857.027 12
11857.545 10
11858.062 11
11858.580 8
11859.097 9
11859.615 7
11860.132 6
11860.649 6
11861.167 6
11861.684 4
11862.202 2
11862.720 2
11863.237 4
11863.755 5
11864.272 14
11864.790 13
11865.307 11
11865.825 5
11866.343 10
11866.860 10
11867.378 12
11867.895 13
11868.413 15
11868.931 14
11869.449 13
11869.966 10
11870.484 5
11871.002 7
11871.519 4
11872.037 8
11872.555 6
11873.073 6
11873.590 5
11874.108 14
11874.626 9
11875.144 8
11875.662 11
11876.179 12
11876.697 14
11877.215 11
11877.733 7
11878.251 9
11878.769 5
11879.287 5
11879.804 13
11880.322 13
11880.840 7
11881.358 12
11881.876 15
11882.394 12
11882.912 5
11883.430 6
11883.948 19
11884.466 17
11884.984 11
11885.502 10
11886.020 6
11886.538 6
11887.056 17
11887.574 15
11888.093 10
11888.611 17
11889.129 12
11889.647 12
11890.165 12
11890.683 20
11891.201 19
11891.719 12
11892.238 8
11892.756 2
11893.274 5
11893.792 5
11894.310 6
11894.829 5
11895.347 5
11895.865 5
11896.383 9
11896.902 19
11897.420 19
11897.938 17
11898.457 18
11898.975 14
11899.493 14
11900.012 11
11900.530 7
11901.048 9
11901.567 19
11902.085 18
11902.604 9
11903.122 7
11903.640 5
11904.159 11
11904.677 8
11905.196 10
11905.714 17
11906.233 13
11906.751 5
11907.270 14
11907.788 13
11908.307 12
11908.825 6
11909.344 9
11909.862 7
11910.381 19
11910.900 17
11911.418 8
11911.937 13
11912.455 14
11912.974 7
11913.493 7
11914.011 7
11914.530 8
11915.049 5
11915.567 1
11916.086 7
11916.605 7
11917.123 8
11917.642 5
11918.161 9
11918.680 9
11919.198 5
11919.717 2
11920.236 3
11920.755 9
11921.274 6
11921.792 18
11922.311 15
11922.830 9
11923.349 9
11923.868 10
11924.387 11
11924.906 10
11925.424 13
11925.943 7
11926.462 6
11926.981 5
11927.500 2
11928.019 4
11928.538 3
11929.057 3
11929.576 6
11930.095 10
11930.614 10
11931.133 10
11931.652 2
11932.171 12
11932.690 10
11933.209 3
11933.728 4
11934.248 5
11934.767 3
11935.286 8
11935.805 12
11936.324 10
11936.843 11
11937.362 12
11937.881 6
11938.401 9
11938.920 5
11939.439 3
11939.958 7
11940.477 4
11940.997 2
11941.516 3
11942.035 4
11942.555 4
11943.074 5
11943.593 2
11944.112 2
11944.632 8
11945.151 12
11945.670 13
11946.190 6
11946.709 5
11947.228 5
11947.748 3
11948.267 5
11948.787 8
11949.306 10
11949.826 11
11950.345 17
11950.864 7
11951.384 2
11951.903 3
11952.423 11
11952.942 6
11953.462 8
11953.981 1
11954.501 8
11955.020 4
11955.540 3
11956.060 6
11956.579 4
11957.099 4
11957.618 5
11958.138 5
11958.658 6
11959.177 8
11959.697 7
11960.216 8
11960.736 13
11961.256 13
11961.776 4
11962.295 3
11962.815 6
11963.335 9
11963.854 11
11964.374 8
11964.894 11
11965.414 14
11965.933 11
11966.453 4
11966.973 8
11967.493 8
11968.013 9
11968.533 12
11969.052 13
11969.572 21
11970.092 18
11970.612 11
11971.132 14
11971.652 12
11972.172 12
11972.692 9
11973.212 3
11973.732 16
11974.251 11
11974.771 5
11975.291 8
11975.811 12
11976.331 9
11976.851 5
11977.371 2
11977.892 7
11978.412 7
11978.932 6
11979.452 7
11979.972 6
11980.492 5
11981.012 7
11981.532 11
11982.052 9
11982.572 6
11983.093 2
11983.613 9
11984.133 9
11984.653 2
11985.173 7
11985.693 5
11986.214 3
11986.734 6
11987.254 6
11987.774 6
11988.295 8
11988.815 3
11989.335 7
11989.856 3
11990.376 5
11990.896 5
11991.417 4
11991.937 5
11992.457 6
11992.978 9
11993.498 8
11994.018 5
11994.539 6
11995.059 6
11995.580 4
11996.100 7
11996.620 10
11997.141 6
11997.661 11
11998.182 12
11998.702 6
11999.223 4
11999.743 5
12000.264 6
12000.784 13
12001.305 12
12001.826 8
12002.346 7
12002.867 10
12003.387 8
12003.908 13
12004.429 12
12004.949 11
12005.470 5
12005.990 3
12006.511 3
12007.032 3
12007.552 4
12008.073 7
12008.594 11
12009.115 14
12009.635 13
12010.156 13
12010.677 7
12011.198 5
12011.718 9
12012.239 14
12012.760 15
12013.281 14
12013.802 10
12014.322 6
12014.843 9
12015.364 4
12015.885 14
12016.406 13
12016.927 14
12017.448 14
12017.968 10
12018.489 9
12019.010 8
12019.531 17
12020.052 14
12020.573 13
12021.094 8
12021.615 6
12022.136 7
12022.657 6
12023.178 5
12023.699 7
12024.220 8
12024.741 16
12025.262 7
12025.783 9
12026.305 9
12026.826 4
12027.347 5
12027.868 9
12028.389 7
12028.910 5
12029.431 13
12029.953 11
12030.474 6
12030.995 6
12031.516 7
12032.037 8
12032.559 7
12033.080 8
12033.601 5
12034.122 11
12034.644 18
12035.165 17
12035.686 15
12036.207 12
12036.729 10
12037.250 5
12037.771 2
12038.293 5
12038.814 6
12039.335 6
12039.857 11
12040.378 9
12040.900 6
12041.421 1
12041.943 5
12042.464 7
12042.985 5
12043.507 8
12044.028 6
12044.550 7
12045.071 7
12045.593 8
12046.114 7
12046.636 7
12047.157 3
12047.679 2
12048.201 3
12048.722 8
12049.244 15
12049.765 30
12050.287 27
12050.809 15
12051.330 15
12051.852 20
12052.373 14
12052.895 10
12053.417 7
12053.938 4
12054.460 1
12054.982 1
12055.504 1
12056.025 2
12056.547 7
12057.069 3
12057.591 7
12058.112 10
12058.634 9
12059.156 7
12059.678 2
12060.200 2
12060.721 4
12061.243 6
12061.765 4
12062.287 10
12062.809 5
12063.331 6
12063.853 10
12064.375 10
12064.897 6
12065.418 5
12065.940 8
12066.462 4
12066.984 2
12067.506 6
12068.028 8
12068.550 19
12069.072 22
12069.594 16
12070.116 7
12070.638 6
12071.161 4
12071.683 6
12072.205 5
12072.727 4
12073.249 3
12073.771 3
12074.293 8
12074.815 9
12075.337 12
12075.860 16
12076.382 22
12076.904 24
12077.426 19
12077.948 14
12078.471 12
12078.993 6
12079.515 2
12080.037 8
12080.560 9
12081.082 5
12081.604 7
12082.126 11
12082.649 13
12083.171 8
12083.693 8
12084.216 4
12084.738 8
12085.260 8
12085.783 3
12086.305 4
12086.828 7
12087.350 13
12087.872 15
12088.395 12
12088.917 6
12089.440 6
12089.962 5
12090.485 5
12091.007 9
12091.530 10
12092.052 3
12092.575 0
12093.097 10
12093.620 12
12094.142 9
12094.665 5
12095.187 2
12095.710 5
12096.233 6
12096.755 11
12097.278 6
12097.801 8
12098.323 9
12098.846 4
12099.369 3
12099.891 5
12100.414 7
12100.937 5
12101.459 10
12101.982 11
12102.505 13
12103.028 8
12103.550 7
12104.073 8
12104.596 3
12105.119 9
12105.641 7
12106.164 2
12106.687 7
12107.210 6
12107.733 2
12108.256 1
12108.779 4
12109.301 5
12109.824 1
12110.347 4
12110.870 6
12111.393 8
12111.916 5
12112.439 7
12112.962 6
12113.485 19
12114.008 16
12114.531 8
12115.054 11
12115.577 10
12116.100 7
12116.623 6
12117.146 2
12117.669 3
12118.192 4
12118.715 2
12119.238 2
12119.761 6
12120.285 7
12120.808 9
12121.331 10
12121.854 16
12122.377 15
12122.900 9
12123.424 8
12123.947 3
12124.470 4
12124.993 1
12125.516 1
12126.040 1
12126.563 4
12127.086 5
12127.609 9
12128.133 7
12128.656 7
12129.179 6
12129.703 2
12130.226 7
12130.749 12
12131.273 9
12131.796 14
12132.319 13
12132.843 6
12133.366 13
12133.890 12
12134.413 5
12134.937 5
12135.460 6
12135.983 7
12136.507 5
12137.030 1
12137.554 11
12138.077 15
12138.601 13
12139.124 16
12139.648 9
12140.172 9
12140.695 11
12141.219 3
12141.742 7
12142.266 2
12142.789 4
12143.313 3
12143.837 10
12144.360 7
12144.884 3
12145.408 4
12145.931 20
12146.455 14
12146.979 19
12147.502 15
12148.026 9
12148.550 7
12149.074 9
12149.597 8
12150.121 10
12150.645 5
12151.169 7
12151.693 5
12152.216 12
12152.740 21
12153.264 13
12153.788 8
12154.312 12
12154.836 7
12155.359 4
12155.883 15
12156.407 17
12156.931 12
12157.455 11
12157.979 8
12158.503 5
12159.027 14
12159.551 6
12160.075 12
12160.599 16
12161.123 12
12161.647 8
12162.171 16
12162.695 22
12163.219 16
12163.743 11
12164.267 4
12164.791 7
12165.315 7
12165.839 3
12166.363 3
12166.888 5
12167.412 7
12167.936 5
12168.460 6
12168.984 7
12169.508 13
12170.033 12
12170.557 13
12171.081 11
12171.605 11
12172.129 11
12172.654 8
12173.178 10
12173.702 19
12174.227 29
12174.751 15
12175.275 10
12175.799 5
12176.324 14
12176.848 11
12177.372 8
12177.897 13
12178.421 8
12178.946 10
12179.470 14
12179.994 6
12180.519 3
12181.043 1
12181.568 4
12182.092 5
12182.617 2
12183.141 7
12183.666 6
12184.190 12
12184.715 3
12185.239 3
12185.764 4
12186.288 0
12186.813 1
12187.337 4
12187.862 6
12188.386 1
12188.911 14
12189.436 9
12189.960 6
12190.485 10
12191.010 4
12191.534 4
12192.059 7
12192.584 8
12193.108 6
12193.633 9
12194.158 10
12194.682 5
12195.207 10
12195.732 13
12196.257 8
12196.781 9
12197.306 7
12197.831 3
12198.356 7
12198.881 11
12199.405 11
12199.930 9
12200.455 12
12200.980 11
12201.505 9
12202.030 4
12202.555 2
12203.080 4
12203.604 5
12204.129 9
12204.654 13
12205.179 11
12205.704 7
12206.229 6
12206.754 7
12207.279 9
12207.804 6
12208.329 7
12208.854 7
12209.379 9
12209.904 8
12210.429 7
12210.954 2
12211.480 0
12212.005 2
12212.530 3
12213.055 4
12213.580 4
12214.105 11
12214.630 8
12215.155 4
12215.681 1
12216.206 5
12216.731 4
12217.256 4
12217.781 4
12218.307 9
12218.832 4
12219.357 1
12219.882 2
12220.408 3
12220.933 8
12221.458 5
12221.984 3
12222.509 7
12223.034 10
12223.560 7
12224.085 5
12224.610 10
12225.136 14
12225.661 10
12226.187 6
12226.712 3
12227.237 5
12227.763 4
12228.288 10
12228.814 9
12229.339 12
12229.865 11
12230.390 16
12230.916 9
12231.441 11
12231.967 10
12232.492 20
12233.018 14
12233.543 6
12234.069 5
12234.594 9
12235.120 7
12235.646 8
12236.171 7
12236.697 9
12237.223 10
12237.748 9
12238.274 5
12238.800 4
12239.325 5
12239.851 6
12240.377 8
12240.902 8
12241.428 12
12241.954 7
12242.480 13
12243.005 15
12243.531 6
12244.057 4
12244.583 6
12245.109 12
12245.634 8
12246.160 8
12246.686 5
12247.212 12
12247.738 7
12248.264 5
12248.789 8
12249.315 7
12249.841 5
12250.367 5
12250.893 11
12251.419 13
12251.945 14
12252.471 4
12252.997 4
12253.523 4
12254.049 8
12254.575 8
12255.101 7
12255.627 11
12256.153 16
12256.679 13
12257.205 15
12257.731 11
12258.257 16
12258.783 14
12259.310 15
12259.836 14
12260.362 6
12260.888 6
12261.414 5
12261.940 8
12262.466 8
12262.993 7
12263.519 7
12264.045 3
12264.571 3
12265.098 3
12265.624 4
12266.150 4
12266.676 7
12267.203 8
12267.729 7
12268.255 8
12268.782 11
12269.308 11
12269.834 12
12270.361 12
12270.887 8
12271.413 9
12271.940 8
12272.466 4
12272.992 3
12273.519 7
12274.045 10
12274.572 9
12275.098 19
12275.625 16
12276.151 7
12276.678 6
12277.204 9
12277.731 19
12278.257 26
12278.784 21
12279.310 19
12279.837 20
12280.363 20
12280.890 12
12281.417 14
12281.943 15
12282.470 15
12282.996 13
12283.523 7
12284.050 10
12284.576 6
12285.103 2
12285.630 4
12286.156 12
12286.683 6
12287.210 8
12287.736 13
12288.263 12
12288.790 12
12289.317 11
12289.843 5
12290.370 3
12290.897 4
12291.424 5
12291.951 6
12292.477 8
12293.004 10
12293.531 9
12294.058 13
12294.585 10
12295.112 4
12295.639 8
12296.166 11
12296.692 6
12297.219 10
12297.746 5
12298.273 4
12298.800 8
12299.327 8
12299.854 6
12300.381 11
12300.908 11
12301.435 13
12301.962 6
12302.489 4
12303.016 7
12303.543 13
12304.070 8
12304.597 10
12305.125 12
12305.652 14
12306.179 12
12306.706 5
12307.233 10
12307.760 6
12308.287 8
12308.815 11
12309.342 8
12309.869 5
12310.396 0
12310.923 2
12311.451 4
12311.978 6
12312.505 14
12313.032 11
12313.560 3
12314.087 3
12314.614 5
12315.142 3
12315.669 5
12316.196 10
12316.724 15
12317.251 8
12317.778 7
12318.306 8
12318.833 2
12319.360 11
12319.888 12
12320.415 6
12320.943 10
12321.470 16
12321.998 9
12322.525 7
12323.053 4
12323.580 4
12324.108 10
12324.635 8
12325.163 5
12325.690 12
12326.218 8
12326.745 3
12327.273 5
12327.800 9
12328.328 13
12328.856 19
12329.383 14
12329.911 12
12330.438 10
12330.966 18
12331.494 19
12332.021 10
12332.549 9
12333.077 8
12333.604 9
12334.132 10
12334.660 8
12335.188 6
12335.715 2
12336.243 2
12336.771 5
12337.299 7
12337.826 1
12338.354 6
12338.882 5
12339.410 4
12339.938 6
12340.466 10
12340.993 7
12341.521 4
12342.049 9
12342.577 13
12343.105 17
12343.633 17
12344.161 10
12344.689 4
12345.217 2
12345.745 3
12346.273 2
12346.801 3
12347.329 8
12347.857 5
12348.385 4
12348.913 1
12349.441 1
12349.969 5
12350.497 2
12351.025 2
12351.553 6
12352.081 12
12352.609 7
12353.137 4
12353.666 1
12354.194 5
12354.722 5
12355.250 11
12355.778 10
12356.306 15
12356.835 14
12357.363 9
12357.891 8
12358.419 10
12358.948 7
12359.476 7
12360.004 6
12360.532 8
12361.061 9
12361.589 3
12362.117 4
12362.646 3
12363.174 4
12363.702 4
12364.231 6
12364.759 8
12365.287 12
12365.816 18
12366.344 12
12366.873 14
12367.401 8
12367.929 12
12368.458 11
12368.986 6
12369.515 2
12370.043 5
12370.572 5
12371.100 7
12371.629 11
12372.157 19
12372.686 28
12373.214 29
12373.743 24
12374.272 18
12374.800 10
12375.329 9
12375.857 7
12376.386 10
12376.915 8
12377.443 6
12377.972 4
12378.501 8
12379.029 7
12379.558 3
12380.087 0
12380.615 1
12381.144 0
12381.673 5
12382.202 6
12382.730 6
12383.259 8
12383.788 10
12384.317 6
12384.845 4
12385.374 4
12385.903 0
12386.432 6
12386.961 5
12387.490 5
12388.018 3
12388.547 11
12389.076 7
12389.605 2
12390.134 4
12390.663 1
12391.192 4
12391.721 2
12392.250 8
12392.779 13
12393.308 15
12393.837 16
12394.366 13
12394.895 8
12395.424 13
12395.953 12
12396.482 7
12397.011 6
12397.540 14
12398.069 13
12398.598 11
12399.127 14
12399.656 5
12400.185 0
12400.715 1
12401.244 2
12401.773 4
12402.302 6
12402.831 6
12403.360 5
12403.890 7
12404.419 4
12404.948 9
12405.477 14
12406.007 14
12406.536 9
12407.065 17
12407.594 13
12408.124 7
12408.653 10
12409.182 6
12409.712 3
12410.241 8
12410.770 7
12411.300 6
12411.829 2
12412.358 4
12412.888 9
12413.417 8
12413.947 11
12414.476 14
12415.006 16
12415.535 10
12416.065 7
12416.594 8
12417.123 16
12417.653 10
12418.182 10
12418.712 7
12419.242 7
12419.771 8
12420.301 12
12420.830 10
12421.360 18
12421.889 5
12422.419 7
12422.949 5
12423.478 8
12424.008 7
12424.537 7
12425.067 5
12425.597 4
12426.126 5
12426.656 3
12427.186 7
12427.716 7
12428.245 5
12428.775 2
12429.305 2
12429.835 3
12430.364 2
12430.894 7
12431.424 3
12431.954 5
12432.484 1
12433.013 4
12433.543 1
12434.073 2
12434.603 1
12435.133 1
12435.663 8
12436.193 9
12436.722 6
12437.252 7
12437.782 3
12438.312 10
12438.842 9
12439.372 18
12439.902 19
12440.432 12
12440.962 8
12441.492 6
12442.022 12
12442.552 19
12443.082 10
12443.612 9
12444.142 10
12444.672 12
12445.202 10
12445.733 7
12446.263 11
12446.793 9
12447.323 11
12447.853 9
12448.383 9
12448.913 12
12449.444 14
12449.974 9
12450.504 11
12451.034 8
12451.564 6
12452.095 6
12452.625 8
12453.155 16
12453.685 10
12454.216 13
12454.746 10
12455.276 7
12455.807 9
12456.337 3
12456.867 4
12457.398 5
12457.928 5
12458.458 7
12458.989 7
12459.519 7
12460.049 8
12460.580 4
12461.110 3
12461.641 11
12462.171 10
12462.702 3
12463.232 3
12463.763 4
12464.293 4
12464.824 6
12465.354 5
12465.885 3
12466.415 7
12466.946 6
12467.476 5
12468.007 11
12468.537 11
12469.068 7
12469.599 5
12470.129 9
12470.660 14
12471.190 12
12471.721 12
12472.252 10
12472.782 7
12473.313 2
12473.844 4
12474.375 5
12474.905 4
12475.436 3
12475.967 3
12476.497 8
12477.028 8
12477.559 7
12478.090 8
12478.621 6
12479.151 9
12479.682 3
12480.213 5
12480.744 9
12481.275 17
12481.806 16
12482.337 9
12482.867 10
12483.398 4
12483.929 9
12484.460 10
12484.991 8
12485.522 3
12486.053 1
12486.584 3
12487.115 3
12487.646 6
12488.177 13
12488.708 14
12489.239 11
12489.770 22
12490.301 17
12490.832 14
12491.363 8
12491.894 4
12492.425 4
12492.956 9
12493.488 4
12494.019 5
12494.550 2
12495.081 3
12495.612 4
12496.143 1
12496.674 2
12497.206 2
12497.737 5
12498.268 9
12498.799 9
12499.330 13
12499.862 5
12500.393 8
12500.924 7
12501.456 12
12501.987 12
12502.518 10
12503.049 8
12503.581 9
12504.112 11
12504.643 4
12505.175 6
12505.706 10
12506.238 13
12506.769 10
12507.300 5
12507.832 6
12508.363 12
12508.895 14
12509.426 13
12509.958 12
12510.489 14
12511.021 11
12511.552 5
12512.084 3
12512.615 6
12513.147 6
12513.678 5
12514.210 9
12514.741 7
12515.273 11
12515.804 4
12516.336 10
12516.868 15
12517.399 8
12517.931 8
12518.463 10
12518.994 7
12519.526 3
12520.058 4
12520.589 3
12521.121 5
12521.653 3
12522.184 4
12522.716 7
12523.248 1
12523.780 2
12524.311 7
12524.843 8
12525.375 7
12525.907 11
12526.439 8
12526.970 5
12527.502 11
12528.034 11
12528.566 4
12529.098 9
12529.630 6
12530.162 10
12530.693 11
12531.225 13
12531.757 12
12532.289 9
12532.821 6
12533.353 4
12533.885 6
12534.417 7
12534.949 7
12535.481 4
12536.013 12
12536.545 11
12537.077 22
12537.609 16
12538.141 7
12538.673 5
12539.205 3
12539.738 4
12540.270 3
12540.802 1
12541.334 2
12541.866 4
12542.398 7
12542.930 9
12543.463 7
12543.995 8
12544.527 8
12545.059 2
12545.591 2
12546.124 3
12546.656 2
12547.188 2
12547.720 2
12548.253 9
12548.785 15
12549.317 18
12549.849 16
12550.382 13
12550.914 6
12551.446 7
12551.979 13
12552.511 7
12553.044 2
12553.576 6
12554.108 7
12554.641 6
12555.173 4
12555.706 8
12556.238 13
12556.771 12
12557.303 9
12557.835 4
12558.368 5
12558.900 11
12559.433 13
12559.965 12
12560.498 6
12561.031 10
12561.563 6
12562.096 10
12562.628 9
12563.161 8
12563.693 7
12564.226 5
12564.759 6
12565.291 9
12565.824 17
12566.357 18
12566.889 23
12567.422 29
12567.955 24
12568.487 20
12569.020 20
12569.553 31
12570.086 26
12570.618 35
12571.151 48
12571.684 38
12572.217 33
12572.749 29
12573.282 33
12573.815 31
12574.348 42
12574.881 44
12575.414 34
12575.946 33
12576.479 42
12577.012 37
12577.545 21
12578.078 26
12578.611 22
12579.144 13
12579.677 16
12580.210 17
12580.743 11
12581.276 9
12581.809 13
12582.342 20
12582.875 17
12583.408 16
12583.941 14
12584.474 9
12585.007 11
12585.540 2
12586.073 3
12586.606 2
12587.139 6
12587.672 13
12588.205 13
12588.739 18
12589.272 11
12589.805 11
12590.338 7
12590.871 6
12591.404 8
12591.938 11
12592.471 11
12593.004 7
12593.537 11
12594.070 12
12594.604 18
12595.137 8
12595.670 8
12596.204 6
12596.737 11
12597.270 8
12597.804 10
12598.337 10
12598.870 11
12599.404 12
12599.937 11
12600.470 9
12601.004 8
12601.537 13
12602.071 12
12602.604 11
12603.137 8
12603.671 12
12604.204 9
12604.738 8
12605.271 8
12605.805 3
12606.338 3
12606.872 10
12607.405 15
12607.939 14
12608.472 16
12609.006 9
12609.540 17
12610.073 16
12610.607 10
12611.140 10
12611.674 11
12612.208 6
12612.741 8
12613.275 9
12613.809 4
12614.342 1
12614.876 3
12615.410 2
12615.943 7
12616.477 12
12617.011 3
12617.544 7
12618.078 6
12618.612 2
12619.146 4
12619.680 17
12620.213 15
12620.747 6
12621.281 7
12621.815 14
12622.349 8
12622.883 13
12623.416 9
12623.950 15
12624.484 18
12625.018 15
12625.552 9
12626.086 8
12626.620 8
12627.154 10
12627.688 8
12628.222 1
12628.756 3
12629.290 12
12629.824 8
12630.358 13
12630.892 8
12631.426 3
12631.960 13
12632.494 14
12633.028 14
12633.562 11
12634.096 5
12634.630 2
12635.164 6
12635.698 4
12636.233 4
12636.767 2
12637.301 6
12637.835 10
12638.369 5
12638.903 2
12639.438 9
12639.972 6
12640.506 4
12641.040 1
12641.575 6
12642.109 10
12642.643 8
12643.177 9
12643.712 9
12644.246 15
12644.780 17
12645.315 25
12645.849 20
12646.383 18
12646.918 11
12647.452 4
12647.986 7
12648.521 5
12649.055 4
12649.590 5
12650.124 9
12650.659 8
12651.193 6
12651.728 6
12652.262 16
12652.796 12
12653.331 11
12653.865 7
12654.400 4
12654.935 3
12655.469 6
12656.004 7
12656.538 3
12657.073 8
12657.607 7
12658.142 8
12658.677 7
12659.211 7
12659.746 6
12660.280 9
12660.815 6
12661.350 12
12661.884 16
12662.419 13
12662.954 16
12663.489 14
12664.023 6
12664.558 3
12665.093 4
12665.628 8
12666.162 6
12666.697 6
12667.232 9
12667.767 20
12668.302 13
12668.836 5
12669.371 5
12669.906 5
12670.441 4
12670.976 2
12671.511 6
12672.046 14
12672.580 10
12673.115 7
12673.650 5
12674.185 9
12674.720 10
12675.255 10
12675.790 5
12676.325 3
12676.860 3
12677.395 2
12677.930 3
12678.465 6
12679.000 4
12679.535 8
12680.070 5
12680.605 4
12681.140 7
12681.676 6
12682.211 6
12682.746 6
12683.281 2
12683.816 5
12684.351 7
12684.886 6
12685.422 6
12685.957 7
12686.492 2
12687.027 7
12687.562 7
12688.098 5
12688.633 9
12689.168 5
12689.703 5
12690.239 7
12690.774 10
12691.309 15
12691.845 14
12692.380 11
12692.915 13
12693.451 14
12693.986 13
12694.521 14
12695.057 9
12695.592 10
12696.127 8
12696.663 9
12697.198 5
12697.734 2
12698.269 4
12698.805 10
12699.340 12
12699.876 12
12700.411 10
12700.947 9
12701.482 13
12702.018 15
12702.553 8
12703.089 8
12703.624 6
12704.160 5
12704.695 6
12705.231 14
12705.767 23
12706.302 17
12706.838 14
12707.374 8
12707.909 8
12708.445 5
12708.980 4
12709.516 11
12710.052 16
12710.588 14
12711.123 16
12711.659 9
12712.195 4
12712.731 6
12713.266 12
12713.802 7
12714.338 9
12714.874 4
12715.409 5
12715.945 8
12716.481 8
12717.017 8
12717.553 15
12718.089 13
12718.625 6
12719.160 5
12719.696 4
12720.232 1
12720.768 9
12721.304 10
12721.840 7
12722.376 5
12722.912 8
12723.448 15
12723.984 9
12724.520 9
12725.056 11
12725.592 5
12726.128 7
12726.664 4
12727.200 3
12727.736 8
12728.272 6
12728.808 3
12729.344 5
12729.881 10
12730.417 12
12730.953 10
12731.489 7
12732.025 11
12732.561 12
12733.097 12
12733.634 17
12734.170 14
12734.706 13
12735.242 16
12735.779 10
12736.315 10
12736.851 8
12737.387 5
12737.924 12
12738.460 11
12738.996 5
12739.532 4
12740.069 7
12740.605 7
12741.142 6
12741.678 6
12742.214 6
12742.751 7
12743.287 7
12743.823 13
12744.360 6
12744.896 4
12745.433 7
12745.969 7
12746.506 12
12747.042 9
12747.579 4
12748.115 6
12748.652 18
12749.188 15
12749.725 5
12750.261 4
12750.798 4
12751.334 1
12751.871 4
12752.407 3
12752.944 8
12753.481 6
12754.017 7
12754.554 21
12755.091 18
12755.627 12
12756.164 16
12756.701 12
12757.237 11
12757.774 8
12758.311 6
12758.847 11
12759.384 6
12759.921 8
12760.458 7
12760.994 4
12761.531 10
12762.068 13
12762.605 16
12763.142 14
12763.678 5
12764.215 13
12764.752 9
12765.289 10
12765.826 9
12766.363 7
12766.900 6
12767.436 7
12767.973 5
12768.510 7
12769.047 5
12769.584 8
12770.121 13
12770.658 11
12771.195 5
12771.732 9
12772.269 9
12772.806 5
12773.343 2
12773.880 9
12774.417 10
12774.954 9
12775.491 15
12776.028 12
12776.566 12
12777.103 10
12777.640 10
12778.177 11
12778.714 8
12779.251 12
12779.788 13
12780.326 10
12780.863 14
12781.400 12
12781.937 13
12782.474 14
12783.012 4
12783.549 11
12784.086 8
12784.623 15
12785.161 11
12785.698 9
12786.235 9
12786.773 6
12787.310 7
12787.847 11
12788.385 13
12788.922 6
12789.459 8
12789.997 6
12790.534 7
12791.071 5
12791.609 11
12792.146 6
12792.684 4
12793.221 2
12793.759 5
12794.296 5
12794.834 12
12795.371 16
12795.909 9
12796.446 12
12796.984 17
12797.521 18
12798.059 17
12798.596 10
12799.134 15
12799.671 17
12800.209 13
12800.747 12
12801.284 18
12801.822 16
12802.359 11
12802.897 12
12803.435 8
12803.972 3
12804.510 4
12805.048 5
12805.585 10
12806.123 5
12806.661 6
12807.199 13
12807.736 21
12808.274 15
12808.812 15
12809.350 11
12809.888 8
12810.425 9
12810.963 9
12811.501 15
12812.039 29
12812.577 26
12813.115 15
12813.652 7
12814.190 10
12814.728 7
12815.266 7
12815.804 8
12816.342 7
12816.880 10
12817.418 8
12817.956 7
12818.494 4
12819.032 14
12819.570 15
12820.108 14
12820.646 7
12821.184 10
12821.722 19
12822.260 22
12822.798 16
12823.336 14
12823.874 11
12824.412 13
12824.950 19
12825.488 17
12826.027 15
12826.565 8
12827.103 6
12827.641 4
12828.179 8
12828.717 12
12829.256 12
12829.794 1
12830.332 8
12830.870 21
12831.409 25
12831.947 17
12832.485 18
12833.023 9
12833.562 6
12834.100 6
12834.638 7
12835.177 24
12835.715 20
12836.253 19
12836.792 28
12837.330 16
12837.868 14
12838.407 15
12838.945 19
12839.484 18
12840.022 21
12840.560 20
12841.099 24
12841.637 23
12842.176 29
12842.714 41
12843.253 43
12843.791 27
12844.330 19
12844.868 20
12845.407 43
12845.945 44
12846.484 43
12847.023 54
12847.561 38
12848.100 44
12848.638 42
12849.177 32
12849.716 38
12850.254 49
12850.793 48
12851.332 45
12851.870 51
12852.409 48
12852.948 70
12853.486 92
12854.025 101
12854.564 110
12855.103 115
12855.641 133
12856.180 139
12856.719 159
12857.258 186
12857.796 194
12858.335 206
12858.874 246
12859.413 274
12859.952 302
12860.491 320
12861.029 375
12861.568 447
12862.107 504
12862.646 506
12863.185 532
12863.724 548
12864.263 590
12864.802 628
12865.341 595
12865.880 598
12866.419 585
12866.958 561
12867.497 581
12868.036 564
12868.575 487
12869.114 409
12869.653 337
12870.192 263
12870.731 222
12871.270 204
12871.809 149
12872.348 127
12872.887 109
12873.427 85
12873.966 60
12874.505 42
12875.044 37
12875.583 27
12876.122 20
12876.662 17
12877.201 15
12877.740 19
12878.279 23
12878.818 20
12879.358 22
12879.897 23
12880.436 19
12880.976 25
12881.515 27
12882.054 21
12882.593 32
12883.133 21
12883.672 19
12884.211 16
12884.751 22
12885.290 19
12885.830 14
12886.369 16
12886.908 17
12887.448 11
12887.987 9
12888.527 4
12889.066 6
12889.606 5
12890.145 5
12890.685 6
12891.224 8
12891.764 6
12892.303 9
12892.843 17
12893.382 9
12893.922 9
12894.461 8
12895.001 9
12895.540 9
12896.080 10
12896.620 16
12897.159 10
12897.699 10
12898.239 19
12898.778 15
12899.318 9
12899.858 10
12900.397 10
12900.937 13
12901.477 15
12902.016 12
12902.556 16
12903.096 19
12903.636 20
12904.175 16
12904.715 11
12905.255 9
12905.795 7
12906.335 8
12906.874 9
12907.414 9
12907.954 17
12908.494 20
12909.034 23
12909.574 17
12910.114 13
12910.654 8
12911.193 11
12911.733 11
12912.273 5
12912.813 14
12913.353 11
12913.893 3
12914.433 9
12914.973 7
12915.513 1
12916.053 11
12916.593 9
12917.133 5
12917.673 8
12918.213 8
12918.753 8
12919.294 12
12919.834 17
12920.374 9
12920.914 5
12921.454 9
12921.994 4
12922.534 9
12923.074 10
12923.615 9
12924.155 6
12924.695 6
12925.235 12
12925.775 9
12926.316 2
12926.856 14
12927.396 21
12927.936 20
12928.477 23
12929.017 13
12929.557 10
12930.098 9
12930.638 11
12931.178 14
12931.719 12
12932.259 16
12932.799 7
12933.340 2
12933.880 6
12934.421 9
12934.961 10
12935.501 5
12936.042 12
12936.582 11
12937.123 6
12937.663 3
12938.204 10
12938.744 14
12939.285 9
12939.825 10
12940.366 15
12940.906 15
12941.447 14
12941.987 11
12942.528 10
12943.069 8
12943.609 7
12944.150 6
12944.690 6
12945.231 6
12945.772 14
12946.312 9
12946.853 14
12947.394 12
12947.934 7
12948.475 9
12949.016 3
12949.556 4
12950.097 4
12950.638 3
12951.179 1
12951.719 4
12952.260 2
12952.801 7
12953.342 11
12953.883 12
12954.423 7
12954.964 8
12955.505 6
12956.046 7
12956.587 4
12957.128 6
12957.669 3
12958.209 9
12958.750 8
12959.291 7
12959.832 6
12960.373 11
12960.914 8
12961.455 10
12961.996 11
12962.537 18
12963.078 26
12963.619 18
12964.160 9
12964.701 17
12965.242 17
12965.783 12
12966.324 15
12966.865 12
12967.406 18
12967.948 25
12968.489 16
12969.030 14
12969.571 10
12970.112 8
12970.653 4
12971.194 3
12971.736 2
12972.277 6
12972.818 11
12973.359 7
12973.900 18
12974.442 23
12974.983 11
12975.524 11
12976.065 10
12976.607 11
12977.148 9
12977.689 5
12978.231 7
12978.772 5
12979.313 12
12979.855 11
12980.396 8
12980.937 6
12981.479 6
12982.020 5
12982.562 4
12983.103 9
12983.644 8
12984.186 7
12984.727 4
12985.269 7
12985.810 4
12986.352 5
12986.893 6
12987.435 11
12987.976 13
12988.518 19
12989.059 15
12989.601 18
12990.142 23
12990.684 18
12991.226 10
12991.767 11
12992.309 11
12992.850 15
12993.392 15
12993.934 19
12994.475 17
12995.017 17
12995.559 17
12996.100 12
12996.642 16
12997.184 15
12997.726 17
12998.267 15
12998.809 9
12999.351 9
12999.893 10
13000.434 8
13000.976 7
13001.518 4
13002.060 5
13002.602 5
13003.143 8
13003.685 9
13004.227 7
13004.769 5
13005.311 4
13005.853 5
13006.395 5
13006.937 3
13007.478 2
13008.020 6
13008.562 6
13009.104 5
13009.646 10
13010.188 3
13010.730 4
13011.272 6
13011.814 5
13012.356 1
13012.898 2
13013.440 4
13013.982 6
13014.525 7
13015.067 7
13015.609 7
13016.151 11
13016.693 15
13017.235 17
13017.777 27
13018.319 29
13018.862 19
13019.404 15
13019.946 14
13020.488 9
13021.030 13
13021.573 16
13022.115 12
13022.657 14
13023.199 12
13023.742 8
13024.284 8
13024.826 11
13025.368 9
13025.911 8
13026.453 13
13026.995 16
13027.538 12
13028.080 10
13028.622 20
13029.165 23
13029.707 25
13030.250 22
13030.792 26
13031.334 25
13031.877 32
13032.419 35
13032.962 39
13033.504 29
13034.047 33
13034.589 36
13035.132 19
13035.674 16
13036.217 16
13036.759 18
13037.302 22
13037.844 22
13038.387 15
13038.929 14
13039.472 16
13040.015 22
13040.557 30
13041.100 25
13041.643 17
13042.185 14
13042.728 9
13043.271 14
13043.813 19
13044.356 8
13044.899 8
13045.441 22
13045.984 17
13046.527 9
13047.070 14
13047.612 15
13048.155 13
13048.698 14
13049.241 8
13049.783 4
13050.326 8
13050.869 14
13051.412 8
13051.955 8
13052.498 15
13053.041 8
13053.583 5
13054.126 8
13054.669 14
13055.212 15
13055.755 14
13056.298 21
13056.841 27
13057.384 22
13057.927 12
13058.470 3
13059.013 6
13059.556 12
13060.099 24
13060.642 27
13061.185 24
13061.728 22
13062.271 14
13062.814 16
13063.357 17
13063.900 18
13064.444 21
13064.987 26
13065.530 28
13066.073 26
13066.616 24
13067.159 21
13067.702 18
13068.246 35
13068.789 34
13069.332 31
13069.875 29
13070.418 18
13070.962 16
13071.505 13
13072.048 20
13072.592 20
13073.135 14
13073.678 20
13074.221 32
13074.765 23
13075.308 24
13075.851 20
13076.395 14
13076.938 16
13077.482 13
13078.025 13
13078.568 14
13079.112 19
13079.655 15
13080.199 12
13080.742 9
13081.286 17
13081.829 17
13082.373 13
13082.916 11
13083.460 16
13084.003 12
13084.547 21
13085.090 31
13085.634 33
13086.177 29
13086.721 27
13087.264 29
13087.808 21
13088.352 17
13088.895 22
13089.439 17
13089.982 26
13090.526 38
13091.070 32
13091.613 28
13092.157 24
13092.701 26
13093.245 16
13093.788 20
13094.332 17
13094.876 11
13095.419 21
13095.963 21
13096.507 14
13097.051 11
13097.595 10
13098.138 9
13098.682 16
13099.226 10
13099.770 5
13100.314 3
13100.858 4
13101.402 5
13101.945 8
13102.489 7
13103.033 10
13103.577 8
13104.121 3
13104.665 7
13105.209 7
13105.753 6
13106.297 18
13106.841 14
13107.385 10
13107.929 12
13108.473 21
13109.017 12
13109.561 8
13110.105 9
13110.649 11
13111.193 10
13111.737 7
13112.281 3
13112.826 9
13113.370 7
13113.914 12
13114.458 6
13115.002 19
13115.546 17
13116.091 11
13116.635 13
13117.179 19
13117.723 21
13118.267 14
13118.812 12
13119.356 7
13119.900 5
13120.444 10
13120.989 3
13121.533 4
13122.077 9
13122.622 12
13123.166 16
13123.710 9
13124.255 5
13124.799 4
13125.343 3
13125.888 5
13126.432 4
13126.977 10
13127.521 14
13128.065 15
13128.610 8
13129.154 10
13129.699 4
13130.243 8
13130.788 8
13131.332 6
13131.877 8
13132.421 6
13132.966 2
13133.510 7
13134.055 6
13134.599 4
13135.144 3
13135.689 3
13136.233 3
13136.778 3
13137.322 9
13137.867 12
13138.412 8
13138.956 1
13139.501 1
13140.046 3
13140.590 9
13141.135 11
13141.680 8
13142.225 8
13142.769 11
13143.314 9
13143.859 18
13144.404 7
13144.948 7
13145.493 9
13146.038 12
13146.583 10
13147.128 10
13147.672 8
13148.217 5
13148.762 8
13149.307 7
13149.852 9
13150.397 5
13150.942 6
13151.487 6
13152.032 6
13152.577 9
13153.121 7
13153.666 4
13154.211 6
13154.756 3
13155.301 2
13155.846 7
13156.391 9
13156.936 7
13157.481 11
13158.027 5
13158.572 3
13159.117 5
13159.662 4
13160.207 2
13160.752 3
13161.297 3
13161.842 3
13162.387 15
13162.933 18
13163.478 12
13164.023 6
13164.568 7
13165.113 9
13165.658 11
13166.204 10
13166.749 13
13167.294 8
13167.839 7
13168.385 11
13168.930 5
13169.475 8
13170.021 18
13170.566 12
13171.111 17
13171.657 26
13172.202 12
13172.747 16
13173.293 13
13173.838 13
13174.383 7
13174.929 5
13175.474 2
13176.020 6
13176.565 7
13177.110 11
13177.656 9
13178.201 4
13178.747 10
13179.292 7
13179.838 9
13180.383 9
13180.929 26
13181.474 34
13182.020 22
13182.566 25
13183.111 19
13183.657 20
13184.202 18
13184.748 19
13185.294 29
13185.839 23
13186.385 17
13186.930 12
13187.476 16
13188.022 13
13188.567 14
13189.113 11
13189.659 17
13190.205 21
13190.750 14
13191.296 11
13191.842 5
13192.388 5
13192.933 10
13193.479 8
13194.025 12
13194.571 9
13195.117 10
13195.662 5
13196.208 9
13196.754 10
13197.300 13
13197.846 10
13198.392 5
13198.938 6
13199.484 4
13200.029 4
13200.575 7
13201.121 15
13201.667 15
13202.213 11
13202.759 6
13203.305 5
13203.851 7
13204.397 7
13204.943 1
13205.489 4
13206.035 6
13206.581 5
13207.127 2
13207.674 5
13208.220 5
13208.766 1
13209.312 8
13209.858 6
13210.404 11
13210.950 7
13211.496 5
13212.043 8
13212.589 2
13213.135 7
13213.681 10
13214.227 10
13214.774 10
13215.320 14
13215.866 14
13216.412 4
13216.959 6
13217.505 10
13218.051 8
13218.598 9
13219.144 20
13219.690 16
13220.237 8
13220.783 7
13221.329 3
13221.876 3
13222.422 5
13222.968 3
13223.515 3
13224.061 3
13224.608 5
13225.154 3
13225.701 7
13226.247 9
13226.793 5
13227.340 6
13227.886 7
13228.433 11
13228.979 10
13229.526 8
13230.073 7
13230.619 5
13231.166 0
13231.712 1
13232.259 5
13232.805 7
13233.352 7
13233.899 22
13234.445 23
13234.992 29
13235.539 22
13236.085 15
13236.632 7
13237.179 2
13237.725 10
13238.272 11
13238.819 8
13239.365 6
13239.912 10
13240.459 10
13241.006 9
13241.553 11
13242.099 15
13242.646 7
13243.193 6
13243.740 9
13244.287 9
13244.833 12
13245.380 5
13245.927 8
13246.474 12
13247.021 18
13247.568 16
13248.115 12
13248.662 15
13249.209 11
13249.756 6
13250.303 9
13250.850 5
13251.397 14
13251.943 13
13252.491 5
13253.038 12
13253.585 7
13254.132 20
13254.679 19
13255.226 18
13255.773 11
13256.320 5
13256.867 13
13257.414 11
13257.961 10
13258.508 9
13259.055 5
13259.603 10
13260.150 5
13260.697 7
13261.244 13
13261.791 13
13262.339 7
13262.886 14
13263.433 15
13263.980 12
13264.527 11
13265.075 5
13265.622 4
13266.169 4
13266.717 2
13267.264 4
13267.811 9
13268.359 8
13268.906 6
13269.453 17
13270.001 5
13270.548 2
13271.095 4
13271.643 4
13272.190 4
13272.738 3
13273.285 14
13273.833 14
13274.380 12
13274.927 10
13275.475 5
13276.022 9
13276.570 11
13277.117 13
13277.665 13
13278.212 15
13278.760 16
13279.308 19
13279.855 15
13280.403 8
13280.950 10
13281.498 15
13282.046 14
13282.593 8
13283.141 7
13283.688 6
13284.236 7
13284.784 5
13285.331 9
13285.879 10
13286.427 17
13286.975 11
13287.522 8
13288.070 8
13288.618 8
13289.166 6
13289.713 12
13290.261 13
13290.809 13
13291.357 13
13291.905 14
13292.452 11
13293.000 14
13293.548 13
13294.096 8
13294.644 7
13295.192 10
13295.740 10
13296.287 5
13296.835 4
13297.383 6
13297.931 10
13298.479 15
13299.027 19
13299.575 19
13300.123 18
13300.671 11
13301.219 11
13301.767 13
13302.315 9
13302.863 4
13303.411 22
13303.959 17
13304.507 22
13305.056 20
13305.604 21
13306.152 20
13306.700 20
13307.248 16
13307.796 19
13308.344 15
13308.892 12
13309.441 16
13309.989 13
13310.537 12
13311.085 13
13311.633 12
13312.182 6
13312.730 5
13313.278 6
13313.826 5
13314.375 11
13314.923 16
13315.471 12
13316.020 11
13316.568 2
13317.116 13
13317.665 13
13318.213 7
13318.761 7
13319.310 7
13319.858 6
13320.407 7
13320.955 11
13321.503 10
13322.052 4
13322.600 10
13323.149 9
13323.697 9
13324.246 12
13324.794 13
13325.343 11
13325.891 11
13326.440 8
13326.988 10
13327.537 6
13328.085 15
13328.634 15
13329.183 11
13329.731 6
13330.280 6
13330.828 8
13331.377 5
13331.926 10
13332.474 11
13333.023 14
13333.572 11
13334.120 15
13334.669 13
13335.218 5
13335.767 5
13336.315 17
13336.864 7
13337.413 14
13337.962 8
13338.510 8
13339.059 14
13339.608 11
13340.157 6
13340.706 1
13341.254 7
13341.803 7
13342.352 3
13342.901 9
13343.450 18
13343.999 10
13344.548 6
13345.097 8
13345.645 7
13346.194 6
13346.743 8
13347.292 5
13347.841 13
13348.390 7
13348.939 4
13349.488 12
13350.037 9
13350.586 5
13351.135 4
13351.684 0
13352.233 0
13352.782 3
13353.332 4
13353.881 5
13354.430 3
13354.979 3
13355.528 9
13356.077 10
13356.626 12
13357.175 13
13357.725 11
13358.274 16
13358.823 19
13359.372 11
13359.921 9
13360.471 12
13361.020 9
13361.569 6
13362.118 5
13362.668 6
13363.217 10
13363.766 12
13364.316 10
13364.865 5
13365.414 11
13365.964 8
13366.513 10
13367.062 7
13367.612 12
13368.161 8
13368.710 9
13369.260 3
13369.809 3
13370.359 6
13370.908 8
13371.458 14
13372.007 12
13372.557 8
13373.106 6
13373.656 7
13374.205 4
13374.755 9
13375.304 2
13375.854 6
13376.403 9
13376.953 13
13377.502 15
13378.052 9
13378.602 8
13379.151 6
13379.701 8
13380.250 10
13380.800 11
13381.350 14
13381.899 5
13382.449 4
13382.999 5
13383.548 7
13384.098 4
13384.648 10
13385.198 7
13385.747 4
13386.297 13
13386.847 12
13387.397 10
13387.946 8
13388.496 10
13389.046 4
13389.596 2
13390.146 2
13390.696 4
13391.245 6
13391.795 21
13392.345 23
13392.895 14
13393.445 11
13393.995 3
13394.545 8
13395.095 3
13395.645 4
13396.195 4
13396.745 7
13397.295 7
13397.845 6
13398.395 12
13398.945 6
13399.495 9
13400.045 7
13400.595 6
13401.145 5
13401.695 20
13402.245 22
13402.795 9
13403.345 9
13403.895 5
13404.446 1
13404.996 1
13405.546 1
13406.096 3
13406.646 5
13407.196 8
13407.747 3
13408.297 14
13408.847 12
13409.397 7
13409.947 11
13410.498 9
13411.048 12
13411.598 17
13412.149 8
13412.699 6
13413.249 7
13413.799 5
13414.350 5
13414.900 4
13415.451 7
13416.001 6
13416.551 2
13417.102 3
13417.652 7
13418.202 6
13418.753 2
13419.303 6
13419.854 4
13420.404 2
13420.955 5
13421.505 3
13422.056 3
13422.606 4
13423.157 5
13423.707 6
13424.258 7
13424.808 5
13425.359 6
13425.909 4
13426.460 7
13427.011 9
13427.561 10
13428.112 11
13428.662 7
13429.213 9
13429.764 9
13430.314 9
13430.865 3
13431.416 3
13431.966 8
13432.517 10
13433.068 5
13433.619 4
13434.169 7
13434.720 6
13435.271 11
13435.822 8
13436.372 16
13436.923 15
13437.474 10
13438.025 16
13438.576 10
13439.127 9
13439.677 13
13440.228 10
13440.779 11
13441.330 13
13441.881 12
13442.432 14
13442.983 10
13443.534 7
13444.085 9
13444.636 6
13445.187 3
13445.738 10
13446.289 15
13446.840 16
13447.391 15
13447.942 6
13448.493 15
13449.044 23
13449.595 14
13450.146 14
13450.697 12
13451.248 7
13451.799 6
13452.350 3
13452.901 6
13453.452 6
13454.004 5
13454.555 11
13455.106 7
13455.657 6
13456.208 5
13456.759 7
13457.311 9
13457.862 6
13458.413 3
13458.964 3
13459.516 3
13460.067 4
13460.618 1
13461.170 0
13461.721 0
13462.272 8
13462.823 7
13463.375 8
13463.926 10
13464.478 5
13465.029 5
13465.580 14
13466.132 12
13466.683 10
13467.234 9
13467.786 2
13468.337 3
13468.889 5
13469.440 12
13469.992 7
13470.543 6
13471.095 1
13471.646 2
13472.198 2
13472.749 5
13473.301 5
13473.852 4
13474.404 4
13474.956 7
13475.507 9
13476.059 5
13476.610 2
13477.162 2
13477.714 3
13478.265 5
13478.817 7
13479.369 16
13479.920 15
13480.472 16
13481.024 13
13481.575 7
13482.127 2
13482.679 5
13483.231 7
13483.782 8
13484.334 9
13484.886 9
13485.438 7
13485.989 4
13486.541 7
13487.093 5
13487.645 11
13488.197 13
13488.749 13
13489.300 8
13489.852 11
13490.404 4
13490.956 2
13491.508 7
13492.060 7
13492.612 8
13493.164 14
13493.716 15
13494.268 7
13494.820 10
13495.372 13
13495.924 7
13496.476 10
13497.028 7
13497.580 7
13498.132 1
13498.684 3
13499.236 3
13499.788 9
13500.340 14
13500.892 13
13501.444 14
13501.997 9
13502.549 8
13503.101 12
13503.653 12
13504.205 8
13504.757 8
13505.310 6
13505.862 7
13506.414 4
13506.966 0
13507.519 2
13508.071 6
13508.623 11
13509.175 3
13509.728 4
13510.280 4
13510.832 8
13511.385 13
13511.937 8
13512.489 8
13513.042 6
13513.594 5
13514.146 1
13514.699 3
13515.251 6
13515.804 6
13516.356 5
13516.908 1
13517.461 1
13518.013 2
13518.566 6
13519.118 7
13519.671 4
13520.223 0
13520.776 1
13521.328 3
13521.881 1
13522.433 3
13522.986 7
13523.538 9
13524.091 5
13524.644 7
13525.196 4
13525.749 10
13526.301 8
13526.854 12
13527.407 12
13527.959 6
13528.512 8
13529.065 7
13529.617 5
13530.170 8
13530.723 4
13531.276 2
13531.828 2
13532.381 9
13532.934 9
13533.487 11
13534.039 14
13534.592 18
13535.145 13
13535.698 7
13536.251 5
13536.804 11
13537.356 10
13537.909 6
13538.462 6
13539.015 6
13539.568 6
13540.121 3
13540.674 6
13541.227 3
13541.780 3
13542.333 2
13542.886 4
13543.438 4
13543.991 11
13544.544 12
13545.097 11
13545.650 13
13546.204 8
13546.757 7
13547.310 8
13547.863 6
13548.416 5
13548.969 1
13549.522 11
13550.075 8
13550.628 10
13551.181 7
13551.734 7
13552.288 7
13552.841 5
13553.394 5
13553.947 10
13554.500 8
13555.054 7
13555.607 2
13556.160 0
13556.713 0
13557.267 0
13557.820 7
13558.373 7
13558.926 3
13559.480 8
13560.033 8
13560.586 14
13561.140 10
13561.693 4
13562.246 6
13562.800 7
13563.353 7
13563.907 7
13564.460 11
13565.013 6
13565.567 4
13566.120 4
13566.674 1
13567.227 5
13567.781 3
13568.334 2
13568.888 2
13569.441 6
13569.995 10
13570.548 13
13571.102 8
13571.655 4
13572.209 4
13572.762 9
13573.316 11
13573.870 10
13574.423 8
13574.977 3
13575.530 2
13576.084 2
13576.638 5
13577.191 12
13577.745 14
13578.299 18
13578.852 18
13579.406 16
13579.960 17
13580.514 10
13581.067 8
13581.621 4
13582.175 3
13582.729 2
13583.282 1
13583.836 7
13584.390 11
13584.944 9
13585.498 5
13586.052 2
13586.605 7
13587.159 8
13587.713 11
13588.267 13
13588.821 13
13589.375 8
13589.929 9
13590.483 12
13591.037 18
13591.591 11
13592.145 10
13592.699 10
13593.253 10
13593.807 6
13594.361 4
13594.915 5
13595.469 10
13596.023 6
13596.577 7
13597.131 9
13597.685 8
13598.239 4
13598.793 5
13599.347 4
13599.901 4
13600.455 1
13601.010 2
13601.564 8
13602.118 10
13602.672 9
13603.226 10
13603.781 7
13604.335 4
13604.889 3
13605.443 3
13605.997 8
13606.552 13
13607.106 5
13607.660 9
13608.215 12
13608.769 11
13609.323 9
13609.878 11
13610.432 4
13610.986 12
13611.541 15
13612.095 12
13612.649 10
13613.204 12
13613.758 10
13614.313 10
13614.867 8
13615.421 3
13615.976 2
13616.530 11
13617.085 18
13617.639 12
13618.194 5
13618.748 3
13619.303 11
13619.857 16
13620.412 20
13620.967 11
13621.521 13
13622.076 10
13622.630 12
13623.185 5
13623.739 2
13624.294 8
13624.849 6
13625.403 11
13625.958 13
13626.513 5
13627.067 9
13627.622 10
13628.177 8
13628.731 12
13629.286 16
13629.841 15
13630.396 10
13630.950 8
13631.505 9
13632.060 12
13632.615 7
13633.170 2
13633.724 13
13634.279 9
13634.834 6
13635.389 6
13635.944 7
13636.499 3
13637.054 8
13637.608 7
13638.163 6
13638.718 5
13639.273 5
13639.828 14
13640.383 10
13640.938 3
13641.493 7
13642.048 4
13642.603 6
13643.158 7
13643.713 8
13644.268 9
13644.823 15
13645.378 11
13645.933 6
13646.488 4
13647.043 3
13647.598 8
13648.154 6
13648.709 4
13649.264 8
13649.819 10
13650.374 8
13650.929 7
13651.484 10
13652.040 6
13652.595 5
13653.150 2
13653.705 7
13654.261 3
13654.816 3
13655.371 4
13655.926 4
13656.482 2
13657.037 13
13657.592 13
13658.147 8
13658.703 8
13659.258 7
13659.813 7
13660.369 9
13660.924 4
13661.480 9
13662.035 9
13662.590 5
13663.146 7
13663.701 8
13664.257 12
13664.812 4
13665.368 6
13665.923 7
13666.479 10
13667.034 15
13667.590 15
13668.145 8
13668.701 3
13669.256 4
13669.812 3
13670.367 10
13670.923 10
13671.478 13
13672.034 11
13672.590 7
13673.145 8
13673.701 11
13674.256 3
13674.812 8
13675.368 5
13675.923 3
13676.479 7
13677.035 7
13677.591 6
13678.146 3
13678.702 5
13679.258 3
13679.813 0
13680.369 3
13680.925 5
13681.481 4
13682.037 5
13682.592 10
13683.148 6
13683.704 10
13684.260 16
13684.816 13
13685.372 6
13685.927 2
13686.483 1
13687.039 1
13687.595 1
13688.151 3
13688.707 4
13689.263 1
13689.819 4
13690.375 8
13690.931 5
13691.487 5
13692.043 6
13692.599 5
13693.155 4
13693.711 4
13694.267 7
13694.823 8
13695.379 5
13695.935 2
13696.491 3
13697.047 0
13697.604 7
13698.160 13
13698.716 8
13699.272 9
13699.828 13
13700.384 9
13700.940 4
13701.497 4
13702.053 3
13702.609 5
13703.165 8
13703.722 12
13704.278 11
13704.834 13
13705.390 10
13705.947 13
13706.503 18
13707.059 9
13707.615 10
13708.172 9
13708.728 12
13709.285 6
13709.841 8
13710.397 9
13710.954 9
13711.510 4
13712.066 1
13712.623 12
13713.179 9
13713.736 13
13714.292 9
13714.849 14
13715.405 19
13715.962 22
13716.518 17
13717.075 18
13717.631 13
13718.188 14
13718.744 11
13719.301 17
13719.857 16
13720.414 17
13720.970 11
13721.527 6
13722.084 9
13722.640 17
13723.197 14
13723.754 14
13724.310 9
13724.867 7
13725.424 9
13725.980 11
13726.537 13
13727.094 16
13727.650 16
13728.207 10
13728.764 17
13729.321 16
13729.877 20
13730.434 19
13730.991 15
13731.548 15
13732.105 13
13732.661 13
13733.218 9
13733.775 10
13734.332 11
13734.889 11
13735.446 22
13736.003 21
13736.560 16
13737.116 13
13737.673 8
13738.230 12
13738.787 10
13739.344 8
13739.901 16
13740.458 14
13741.015 16
13741.572 11
13742.129 5
13742.686 11
13743.243 10
13743.800 11
13744.357 9
13744.914 9
13745.472 18
13746.029 22
13746.586 14
13747.143 10
13747.700 13
13748.257 16
13748.814 18
13749.371 22
13749.929 31
13750.486 29
13751.043 15
13751.600 22
13752.157 31
13752.715 40
13753.272 24
13753.829 34
13754.386 42
13754.944 52
13755.501 57
13756.058 47
13756.616 55
13757.173 56
13757.730 57
13758.288 83
13758.845 76
13759.402 96
13759.960 89
13760.517 91
13761.074 94
13761.632 87
13762.189 91
13762.747 98
13763.304 120
13763.862 115
13764.419 112
13764.977 107
13765.534 98
13766.092 92
13766.649 96
13767.207 63
13767.764 50
13768.322 43
13768.879 43
13769.437 44
13769.994 37
13770.552 34
13771.110 22
13771.667 22
13772.225 16
13772.782 16
13773.340 14
13773.898 9
13774.455 20
13775.013 17
13775.571 21
13776.129 15
13776.686 14
13777.244 15
13777.802 12
13778.359 9
13778.917 4
13779.475 7
13780.033 5
13780.591 13
13781.148 14
13781.706 13
13782.264 20
13782.822 12
13783.380 8
13783.938 7
13784.495 6
13785.053 8
13785.611 18
13786.169 10
13786.727 4
13787.285 7
13787.843 10
13788.401 10
13788.959 11
13789.517 5
13790.075 5
13790.633 4
13791.191 6
13791.749 4
13792.307 3
13792.865 4
13793.423 9
13793.981 17
13794.539 11
13795.097 4
13795.655 9
13796.213 5
13796.772 2
13797.330 6
13797.888 13
13798.446 10
13799.004 10
13799.562 7
13800.121 7
13800.679 5
13801.237 7
13801.795 8
13802.353 7
13802.912 4
13803.470 5
13804.028 5
13804.586 6
13805.145 10
13805.703 12
13806.261 12
13806.820 12
13807.378 8
13807.936 7
13808.495 8
13809.053 14
13809.612 12
13810.170 6
13810.728 5
13811.287 7
13811.845 8
13812.404 13
13812.962 15
13813.521 12
13814.079 19
13814.637 12
13815.196 12
13815.754 14
13816.313 11
13816.872 8
13817.430 6
13817.989 5
13818.547 2
13819.106 3
13819.664 1
13820.223 6
13820.782 4
13821.340 10
13821.899 9
13822.457 13
13823.016 5
13823.575 8
13824.133 16
13824.692 11
13825.251 13
13825.810 13
13826.368 12
13826.927 18
13827.486 10
13828.044 11
13828.603 14
13829.162 12
13829.721 11
13830.280 4
13830.838 8
13831.397 12
13831.956 8
13832.515 4
13833.074 6
13833.633 11
13834.192 10
13834.750 11
13835.309 14
13835.868 13
13836.427 15
13836.986 9
13837.545 4
13838.104 8
13838.663 7
13839.222 2
13839.781 10
13840.340 14
13840.899 6
13841.458 9
13842.017 16
13842.576 15
13843.135 10
13843.694 8
13844.253 5
13844.812 7
13845.371 5
13845.931 7
13846.490 6
13847.049 8
13847.608 10
13848.167 12
13848.726 15
13849.286 10
13849.845 10
13850.404 5
13850.963 6
13851.522 6
13852.082 7
13852.641 6
13853.200 8
13853.759 12
13854.319 19
13854.878 17
13855.437 11
13855.997 9
13856.556 18
13857.115 19
13857.675 19
13858.234 19
13858.793 10
13859.353 8
13859.912 9
13860.472 11
13861.031 12
13861.590 9
13862.150 6
13862.709 3
13863.269 2
13863.828 2
13864.388 5
13864.947 9
13865.507 6
13866.066 11
13866.626 11
13867.185 7
13867.745 9
13868.304 19
13868.864 18
13869.424 21
13869.983 22
13870.543 24
13871.102 25
13871.662 22
13872.222 20
13872.781 15
13873.341 19
13873.901 19
13874.460 26
13875.020 15
13875.580 14
13876.140 28
13876.699 29
13877.259 36
13877.819 48
13878.379 49
13878.938 42
13879.498 68
13880.058 77
13880.618 53
13881.178 50
13881.737 50
13882.297 58
13882.857 62
13883.417 63
13883.977 66
13884.537 67
13885.097 46
13885.657 40
13886.217 30
13886.777 31
13887.336 54
13887.896 32
13888.456 32
13889.016 27
13889.576 34
13890.136 24
13890.696 18
13891.256 19
13891.817 20
13892.377 16
13892.937 13
13893.497 10
13894.057 21
13894.617 8
13895.177 8
13895.737 8
13896.297 7
13896.857 6
13897.418 6
13897.978 6
13898.538 4
13899.098 8
13899.658 5
13900.218 8
13900.779 12
13901.339 12
13901.899 7
13902.459 6
13903.020 4
13903.580 4
13904.140 9
13904.701 10
13905.261 4
13905.821 5
13906.382 13
13906.942 11
13907.502 7
13908.063 19
13908.623 10
13909.183 10
13909.744 10
13910.304 8
13910.865 6
13911.425 12
13911.986 9
13912.546 6
13913.106 9
13913.667 10
13914.227 10
13914.788 10
13915.348 8
13915.909 5
13916.470 6
13917.030 8
13917.591 11
13918.151 8
13918.712 10
13919.272 6
13919.833 9
13920.394 4
13920.954 6
13921.515 6
13922.076 3
13922.636 7
13923.197 9
13923.758 12
13924.318 10
13924.879 10
13925.440 5
13926.000 8
13926.561 12
13927.122 5
13927.683 11
13928.243 11
13928.804 7
13929.365 11
13929.926 16
13930.487 18
13931.047 22
13931.608 17
13932.169 18
13932.730 18
13933.291 18
13933.852 11
13934.413 16
13934.974 9
13935.535 5
13936.095 11
13936.656 13
13937.217 20
13937.778 15
13938.339 17
13938.900 12
13939.461 14
13940.022 25
13940.583 29
13941.144 22
13941.705 12
13942.266 16
13942.828 9
13943.389 9
13943.950 9
13944.511 10
13945.072 25
13945.633 24
13946.194 18
13946.755 15
13947.316 10
13947.878 14
13948.439 10
13949.000 10
13949.561 7
13950.122 5
13950.684 2
13951.245 4
13951.806 6
13952.367 3
13952.929 3
13953.490 3
13954.051 7
13954.613 4
13955.174 4
13955.735 3
13956.297 3
13956.858 6
13957.419 10
13957.981 15
13958.542 17
13959.103 12
13959.665 3
13960.226 2
13960.788 5
13961.349 6
13961.911 7
13962.472 5
13963.034 6
13963.595 6
13964.157 15
13964.718 16
13965.280 11
13965.841 15
13966.403 16
13966.964 24
13967.526 23
13968.087 13
13968.649 14
13969.210 15
13969.772 16
13970.334 13
13970.895 6
13971.457 15
13972.019 19
13972.580 11
13973.142 9
13973.704 20
13974.265 15
13974.827 14
13975.389 10
13975.951 10
13976.512 14
13977.074 16
13977.636 22
13978.198 15
13978.759 18
13979.321 28
13979.883 23
13980.445 15
13981.007 10
13981.569 7
13982.130 9
13982.692 11
13983.254 12
13983.816 10
13984.378 9
13984.940 5
13985.502 6
13986.064 2
13986.626 4
13987.188 9
13987.750 12
13988.312 19
13988.874 30
13989.436 22
13989.998 19
13990.560 21
13991.122 15
13991.684 11
13992.246 12
13992.808 12
13993.370 9
13993.932 6
13994.494 11
13995.056 15
13995.618 17
13996.181 14
13996.743 11
13997.305 11
13997.867 12
13998.429 6
13998.991 4
13999.554 4
14000.116 6
14000.678 4
14001.240 3
14001.803 7
14002.365 10
14002.927 8
14003.489 3
14004.052 4
14004.614 4
14005.176 4
14005.739 6
14006.301 7
14006.863 8
14007.426 16
14007.988 18
14008.550 10
14009.113 14
14009.675 22
14010.238 14
14010.800 11
14011.363 4
14011.925 10
14012.488 9
14013.050 3
14013.612 3
14014.175 1
14014.738 9
14015.300 10
14015.863 4
14016.425 3
14016.988 9
14017.550 12
14018.113 5
14018.675 7
14019.238 4
14019.801 10
14020.363 11
14020.926 6
14021.489 16
14022.051 12
14022.614 8
14023.177 14
14023.739 11
14024.302 7
14024.865 8
14025.427 9
14025.990 8
14026.553 11
14027.116 13
14027.678 8
14028.241 8
14028.804 16
14029.367 13
14029.930 12
14030.492 15
14031.055 17
14031.618 13
14032.181 13
14032.744 14
14033.307 27
14033.870 20
14034.433 24
14034.996 32
14035.558 26
14036.121 17
14036.684 17
14037.247 23
14037.810 30
14038.373 26
14038.936 19
14039.499 27
14040.062 27
14040.625 30
14041.188 55
14041.751 47
14042.314 35
14042.878 40
14043.441 28
14044.004 37
14044.567 36
14045.130 31
14045.693 29
14046.256 28
14046.819 28
14047.383 33
14047.946 26
14048.509 18
14049.072 7
14049.635 14
14050.199 16
14050.762 16
14051.325 14
14051.888 14
14052.452 6
14053.015 6
14053.578 11
14054.141 13
14054.705 12
14055.268 18
14055.831 8
14056.395 9
14056.958 14
14057.522 20
14058.085 9
14058.648 8
14059.212 11
14059.775 11
14060.339 8
14060.902 8
14061.465 9
14062.029 7
14062.592 5
14063.156 5
14063.719 11
14064.283 14
14064.846 12
14065.410 7
14065.973 10
14066.537 14
14067.101 16
14067.664 12
14068.228 23
14068.791 20
14069.355 11
14069.919 9
14070.482 7
14071.046 6
14071.609 6
14072.173 9
14072.737 9
14073.301 12
14073.864 10
14074.428 6
14074.992 12
14075.555 12
14076.119 9
14076.683 8
14077.247 4
14077.810 7
14078.374 19
14078.938 12
14079.502 3
14080.066 3
14080.629 3
14081.193 4
14081.757 10
14082.321 12
14082.885 10
14083.449 7
14084.013 11
14084.577 19
14085.141 16
14085.705 14
14086.268 13
14086.832 9
14087.396 8
14087.960 6
14088.524 8
14089.088 9
14089.652 3
14090.216 6
14090.780 5
14091.344 6
14091.909 12
14092.473 16
14093.037 13
14093.601 7
14094.165 8
14094.729 9
14095.293 9
14095.857 4
14096.421 7
14096.986 10
14097.550 9
14098.114 11
14098.678 9
14099.242 3
14099.807 4
14100.371 5
14100.935 4
14101.499 2
14102.064 4
14102.628 7
14103.192 6
14103.756 10
14104.321 21
14104.885 13
14105.449 8
14106.014 9
14106.578 8
14107.142 6
14107.707 12
14108.271 11
14108.836 12
14109.400 9
14109.964 6
14110.529 11
14111.093 6
14111.658 8
14112.222 11
14112.787 13
14113.351 6
14113.916 15
14114.480 13
14115.045 12
14115.609 9
14116.174 6
14116.738 6
14117.303 7
14117.867 7
14118.432 8
14118.997 22
14119.561 21
14120.126 16
14120.691 17
14121.255 12
14121.820 10
14122.385 7
14122.949 2
14123.514 10
14124.079 12
14124.643 11
14125.208 9
14125.773 13
14126.338 16
14126.902 10
14127.467 9
14128.032 6
14128.597 10
14129.161 8
14129.726 10
14130.291 13
14130.856 4
14131.421 3
14131.986 6
14132.550 15
14133.115 10
14133.680 7
14134.245 8
14134.810 2
14135.375 3
14135.940 6
14136.505 16
14137.070 14
14137.635 7
14138.200 6
14138.765 5
14139.330 9
14139.895 9
14140.460 8
14141.025 10
14141.590 14
14142.155 14
14142.720 20
14143.285 22
14143.850 18
14144.415 20
14144.981 13
14145.546 10
14146.111 13
14146.676 17
14147.241 18
14147.806 12
14148.372 7
14148.937 5
14149.502 11
14150.067 6
14150.632 4
14151.198 11
14151.763 6
14152.328 5
14152.893 13
14153.459 15
14154.024 12
14154.589 19
14155.155 14
14155.720 9
14156.285 8
14156.851 9
14157.416 16
14157.981 12
14158.547 14
14159.112 11
14159.678 15
14160.243 15
14160.809 14
14161.374 9
14161.939 9
14162.505 15
14163.070 13
14163.636 16
14164.201 20
14164.767 11
14165.332 11
14165.898 13
14166.463 4
14167.029 3
14167.595 2
14168.160 2
14168.726 3
14169.291 2
14169.857 2
14170.423 3
14170.988 4
14171.554 7
14172.120 6
14172.685 7
14173.251 7
14173.817 5
14174.382 5
14174.948 5
14175.514 4
14176.080 8
14176.645 1
14177.211 3
14177.777 13
14178.343 12
14178.908 12
14179.474 13
14180.040 5
14180.606 7
14181.172 8
14181.738 5
14182.303 5
14182.869 6
14183.435 5
14184.001 3
14184.567 6
14185.133 7
14185.699 13
14186.265 13
14186.831 18
14187.397 15
14187.963 16
14188.529 16
14189.095 14
14189.661 14
14190.227 13
14190.793 6
14191.359 8
14191.925 11
14192.491 6
14193.057 6
14193.623 6
14194.189 11
14194.755 9
14195.321 6
14195.888 7
14196.454 9
14197.020 18
14197.586 17
14198.152 10
14198.718 5
14199.285 6
14199.851 3
14200.417 7
14200.983 7
14201.550 6
14202.116 8
14202.682 10
14203.248 9
14203.815 4
14204.381 3
14204.947 7
14205.514 9
14206.080 5
14206.646 7
14207.213 3
14207.779 1
14208.345 4
14208.912 3
14209.478 5
14210.045 10
14210.611 8
14211.178 12
14211.744 11
14212.310 10
14212.877 11
14213.443 14
14214.010 15
14214.576 10
14215.143 7
14215.710 5
14216.276 4
14216.843 5
14217.409 3
14217.976 4
14218.542 6
14219.109 5
14219.676 5
14220.242 6
14220.809 10
14221.375 9
14221.942 17
14222.509 16
14223.075 10
14223.642 14
14224.209 8
14224.776 6
14225.342 10
14225.909 6
14226.476 8
14227.043 8
14227.609 10
14228.176 7
14228.743 10
14229.310 10
14229.876 9
14230.443 5
14231.010 11
14231.577 13
14232.144 8
14232.711 8
14233.278 9
14233.844 8
14234.411 8
14234.978 7
14235.545 4
14236.112 8
14236.679 7
14237.246 8
14237.813 7
14238.380 7
14238.947 8
14239.514 8
14240.081 8
14240.648 4
14241.215 7
14241.782 6
14242.349 6
14242.916 7
14243.483 12
14244.050 11
14244.618 8
14245.185 15
14245.752 16
14246.319 13
14246.886 14
14247.453 6
14248.020 5
14248.588 1
14249.155 3
14249.722 9
14250.289 14
14250.857 12
14251.424 12
14251.991 10
14252.558 6
14253.126 6
14253.693 4
14254.260 7
14254.827 6
14255.395 7
14255.962 13
14256.529 23
14257.097 16
14257.664 12
14258.232 9
14258.799 11
14259.366 6
14259.934 4
14260.501 5
14261.069 7
14261.636 9
14262.204 18
14262.771 13
14263.338 3
14263.906 6
14264.473 8
14265.041 7
14265.608 8
14266.176 4
14266.744 5
14267.311 2
14267.879 5
14268.446 11
14269.014 6
14269.581 9
14270.149 3
14270.717 6
14271.284 13
14271.852 10
14272.420 8
14272.987 8
14273.555 4
14274.123 6
14274.690 14
14275.258 16
14275.826 21
14276.394 21
14276.961 13
14277.529 12
14278.097 5
14278.665 8
14279.232 11
14279.800 10
14280.368 8
14280.936 5
14281.504 10
14282.072 7
14282.639 4
14283.207 3
14283.775 13
14284.343 18
14284.911 10
14285.479 9
14286.047 12
14286.615 8
14287.183 7
14287.751 6
14288.319 6
14288.887 5
14289.455 8
14290.023 9
14290.591 9
14291.159 9
14291.727 10
14292.295 9
14292.863 8
14293.431 10
14293.999 12
14294.567 8
14295.135 5
14295.703 8
14296.272 6
14296.840 4
14297.408 4
14297.976 2
14298.544 4
14299.112 7
14299.681 4
14300.249 8
14300.817 4
14301.385 3
14301.954 11
14302.522 18
14303.090 13
14303.658 7
14304.227 3
14304.795 8
14305.363 7
14305.932 7
14306.500 7
14307.068 4
14307.637 3
14308.205 5
14308.773 2
14309.342 6
14309.910 6
14310.479 5
14311.047 13
14311.615 12
14312.184 7
14312.752 10
14313.321 12
14313.889 10
14314.458 11
14315.026 5
14315.595 8
14316.163 5
14316.732 6
14317.300 21
14317.869 19
14318.438 15
14319.006 14
14319.575 19
14320.143 16
14320.712 12
14321.281 7
14321.849 5
14322.418 7
14322.987 10
14323.555 4
14324.124 13
14324.693 10
14325.261 6
14325.830 6
14326.399 8
14326.968 3
14327.536 10
14328.105 7
14328.674 7
14329.243 6
14329.811 13
14330.380 6
14330.949 9
14331.518 7
14332.087 6
14332.656 10
14333.225 15
14333.793 13
14334.362 22
14334.931 10
14335.500 6
14336.069 6
14336.638 5
14337.207 4
14337.776 1
14338.345 5
14338.914 11
14339.483 14
14340.052 7
14340.621 5
14341.190 10
14341.759 9
14342.328 5
14342.897 3
14343.466 8
14344.035 8
14344.604 8
14345.173 11
14345.742 12
14346.312 16
14346.881 11
14347.450 8
14348.019 11
14348.588 7
14349.157 6
14349.727 3
14350.296 4
14350.865 9
14351.434 5
14352.003 1
14352.573 5
14353.142 2
14353.711 7
14354.281 8
14354.850 2
14355.419 4
14355.988 3
14356.558 5
14357.127 5
14357.697 3
14358.266 2
14358.835 3
14359.405 4
14359.974 4
14360.543 4
14361.113 1
14361.682 6
14362.252 13
14362.821 19
14363.391 11
14363.960 7
14364.530 6
14365.099 14
14365.669 18
14366.238 11
14366.808 13
14367.377 16
14367.947 13
14368.516 6
14369.086 4
14369.656 5
14370.225 4
14370.795 12
14371.364 26
14371.934 15
14372.504 11
14373.073 5
14373.643 5
14374.213 16
14374.782 12
14375.352 9
14375.922 9
14376.492 5
14377.061 4
14377.631 5
14378.201 4
14378.771 2
14379.340 9
14379.910 8
14380.480 2
14381.050 1
14381.620 6
14382.189 8
14382.759 5
14383.329 5
14383.899 2
14384.469 0
14385.039 3
14385.609 6
14386.179 8
14386.748 19
14387.318 20
14387.888 16
14388.458 12
14389.028 10
14389.598 8
14390.168 4
14390.738 10
14391.308 15
14391.878 15
14392.448 7
14393.018 7
14393.589 9
14394.159 16
14394.729 11
14395.299 11
14395.869 6
14396.439 2
14397.009 5
14397.579 11
14398.149 15
14398.720 18
14399.290 13
14399.860 7
14400.430 8
14401.000 6
14401.571 2
14402.141 5
14402.711 9
14403.281 5
14403.852 3
14404.422 5
14404.992 2
14405.562 3
14406.133 3
14406.703 3
14407.273 8
14407.844 7
14408.414 9
14408.985 6
14409.555 3
14410.125 6
14410.696 7
14411.266 3
14411.837 8
14412.407 9
14412.977 7
14413.548 9
14414.118 6
14414.689 8
14415.259 12
14415.830 14
14416.400 6
14416.971 5
14417.541 13
14418.112 14
14418.683 17
14419.253 10
14419.824 8
14420.394 7
14420.965 6
14421.535 6
14422.106 5
14422.677 4
14423.247 11
14423.818 17
14424.389 14
14424.959 8
14425.530 5
14426.101 5
14426.672 4
14427.242 6
14427.813 4
14428.384 7
14428.955 6
14429.525 10
14430.096 10
14430.667 6
14431.238 6
14431.809 4
14432.379 5
14432.950 2
14433.521 10
14434.092 9
14434.663 3
14435.234 8
14435.805 7
14436.376 4
14436.946 9
14437.517 6
14438.088 5
14438.659 4
14439.230 3
14439.801 2
14440.372 4
14440.943 5
14441.514 7
14442.085 4
14442.656 5
14443.227 7
14443.798 7
14444.369 18
14444.941 16
14445.512 6
14446.083 8
14446.654 5
14447.225 2
14447.796 5
14448.367 7
14448.938 2
14449.510 1
14450.081 8
14450.652 7
14451.223 7
14451.794 7
14452.366 5
14452.937 5
14453.508 3
14454.079 2
14454.651 2
14455.222 3
14455.793 7
14456.364 14
14456.936 12
14457.507 6
14458.078 9
14458.650 5
14459.221 6
14459.793 4
14460.364 2
14460.935 4
14461.507 6
14462.078 8
14462.650 19
14463.221 13
14463.793 10
14464.364 10
14464.935 7
14465.507 2
14466.078 0
14466.650 2
14467.221 1
14467.793 4
14468.365 9
14468.936 4
14469.508 12
14470.079 4
14470.651 4
14471.222 4
14471.794 3
14472.366 1
14472.937 11
14473.509 18
14474.081 18
14474.652 12
14475.224 15
14475.796 18
14476.367 15
14476.939 14
14477.511 7
14478.082 11
14478.654 16
14479.226 6
14479.798 8
14480.370 4
14480.941 9
14481.513 13
14482.085 10
14482.657 15
14483.229 10
14483.800 11
14484.372 11
14484.944 9
14485.516 11
14486.088 14
14486.660 16
14487.232 15
14487.804 11
14488.376 18
14488.948 13
14489.520 5
14490.092 6
14490.664 6
14491.235 5
14491.808 5
14492.380 5
14492.952 4
14493.524 4
14494.096 8
14494.668 4
14495.240 6
14495.812 4
14496.384 2
14496.956 3
14497.528 4
14498.100 9
14498.672 7
14499.245 10
14499.817 12
14500.389 12
14500.961 5
14501.533 1
14502.106 4
14502.678 1
14503.250 6
14503.822 5
14504.394 7
14504.967 16
14505.539 16
14506.111 12
14506.684 5
14507.256 2
14507.828 3
14508.401 2
14508.973 8
14509.545 8
14510.118 8
14510.690 9
14511.262 14
14511.835 8
14512.407 12
14512.980 11
14513.552 9
14514.125 5
14514.697 6
14515.269 6
14515.842 5
14516.414 6
14516.987 8
14517.559 4
14518.132 4
14518.704 4
14519.277 2
14519.850 4
14520.422 3
14520.995 0
14521.567 0
14522.140 3
14522.713 10
14523.285 6
14523.858 2
14524.430 2
14525.003 6
14525.576 2
14526.148 0
14526.721 4
14527.294 8
14527.867 8
14528.439 5
14529.012 3
14529.585 8
14530.158 7
14530.730 2
14531.303 8
14531.876 13
14532.449 11
14533.022 7
14533.594 8
14534.167 11
14534.740 11
14535.313 14
14535.886 9
14536.459 4
14537.032 4
14537.605 4
14538.177 5
14538.750 7
14539.323 2
14539.896 5
14540.469 6
14541.042 10
14541.615 8
14542.188 7
14542.761 6
14543.334 7
14543.907 8
14544.480 3
14545.053 4
14545.626 3
14546.200 6
14546.773 5
14547.346 6
14547.919 9
14548.492 12
14549.065 14
14549.638 5
14550.211 6
14550.785 2
14551.358 5
14551.931 9
14552.504 10
14553.077 13
14553.651 9
14554.224 10
14554.797 7
14555.370 9
14555.944 6
14556.517 12
14557.090 7
14557.663 14
14558.237 20
14558.810 9
14559.383 12
14559.957 7
14560.530 8
14561.103 3
14561.677 2
14562.250 3
14562.824 5
14563.397 7
14563.971 10
14564.544 14
14565.117 6
14565.691 6
14566.264 5
14566.838 7
14567.411 5
14567.985 6
14568.558 3
14569.132 10
14569.705 11
14570.279 7
14570.853 4
14571.426 8
14572.000 8
14572.573 4
14573.147 5
14573.721 10
14574.294 9
14574.868 5
14575.441 5
14576.015 8
14576.589 5
14577.162 4
14577.736 4
14578.310 7
14578.884 10
14579.457 9
14580.031 5
14580.605 8
14581.179 6
14581.752 2
14582.326 6
14582.900 5
14583.474 3
14584.048 7
14584.621 7
14585.195 4
14585.769 6
14586.343 5
14586.917 4
14587.491 7
14588.065 2
14588.639 2
14589.213 0
14589.786 6
14590.360 4
14590.934 4
14591.508 4
14592.082 3
14592.656 4
14593.230 5
14593.804 6
14594.378 11
14594.952 8
14595.526 4
14596.100 2
14596.675 4
14597.249 8
14597.823 11
14598.397 9
14598.971 11
14599.545 11
14600.119 11
14600.693 5
14601.268 8
14601.842 6
14602.416 5
14602.990 4
14603.564 4
14604.139 4
14604.713 13
14605.287 9
14605.861 4
14606.435 1
14607.010 2
14607.584 5
14608.158 8
14608.733 13
14609.307 10
14609.881 9
14610.456 15
14611.030 9
14611.604 7
14612.179 10
14612.753 8
14613.328 3
14613.902 5
14614.476 3
14615.051 7
14615.625 6
14616.200 4
14616.774 6
14617.349 3
14617.923 6
14618.498 8
14619.072 10
14619.647 5
14620.221 7
14620.796 4
14621.370 12
14621.945 12
14622.519 9
14623.094 10
14623.669 14
14624.243 14
14624.818 15
14625.392 5
14625.967 7
14626.542 18
14627.116 9
14627.691 9
14628.266 4
14628.841 6
14629.415 5
14629.990 6
14630.565 9
14631.139 10
14631.714 7
14632.289 6
14632.864 13
14633.439 6
14634.013 5
14634.588 5
14635.163 13
14635.738 8
14636.313 8
14636.888 8
14637.462 6
14638.037 7
14638.612 11
14639.187 15
14639.762 14
14640.337 9
14640.912 10
14641.487 9
14642.062 5
14642.637 10
14643.212 5
14643.787 5
14644.362 5
14644.937 12
14645.512 12
14646.087 15
14646.662 16
14647.237 8
14647.812 8
14648.387 10
14648.962 7
14649.537 9
14650.112 12
14650.688 9
14651.263 3
14651.838 7
14652.413 9
14652.988 6
14653.563 8
14654.139 10
14654.714 10
14655.289 8
14655.864 3
14656.440 7
14657.015 6
14657.590 5
14658.165 8
14658.741 11
14659.316 16
14659.891 10
14660.467 5
14661.042 3
14661.617 6
14662.193 7
14662.768 7
14663.343 7
14663.919 3
14664.494 1
14665.070 4
14665.645 11
14666.220 11
14666.796 9
14667.371 12
14667.947 13
14668.522 4
14669.098 2
14669.673 5
14670.249 6
14670.824 5
14671.400 2
14671.975 4
14672.551 3
14673.127 4
14673.702 5
14674.278 8
14674.853 6
14675.429 9
14676.005 15
14676.580 9
14677.156 6
14677.732 6
14678.307 11
14678.883 5
14679.459 5
14680.034 2
14680.610 3
14681.186 2
14681.762 6
14682.337 11
14682.913 9
14683.489 12
14684.065 11
14684.640 7
14685.216 5
14685.792 5
14686.368 2
14686.944 2
14687.520 5
14688.095 3
14688.671 6
14689.247 8
14689.823 7
14690.399 8
14690.975 4
14691.551 10
14692.127 5
14692.703 1
14693.279 5
14693.855 15
14694.431 12
14695.007 12
14695.583 9
14696.159 10
14696.735 7
14697.311 6
14697.887 5
14698.463 2
14699.039 1
14699.615 5
14700.191 5
14700.767 7
14701.343 11
14701.920 7
14702.496 13
14703.072 11
14703.648 11
14704.224 13
14704.800 6
14705.377 3
14705.953 4
14706.529 7
14707.105 1
14707.682 12
14708.258 12
14708.834 12
14709.410 8
14709.987 3
14710.563 6
14711.139 11
14711.716 5
14712.292 3
14712.868 4
14713.445 8
14714.021 15
14714.597 7
14715.174 9
14715.750 12
14716.327 13
14716.903 24
14717.480 23
14718.056 18
14718.632 12
14719.209 11
14719.785 8
14720.362 7
14720.938 3
14721.515 10
14722.091 10
14722.668 7
14723.245 6
14723.821 9
14724.398 8
14724.974 10
14725.551 13
14726.128 6
14726.704 2
14727.281 1
14727.857 2
14728.434 5
14729.011 5
14729.587 7
14730.164 2
14730.741 4
14731.318 5
14731.894 7
14732.471 6
14733.048 7
14733.624 4
14734.201 5
14734.778 12
14735.355 9
14735.932 5
14736.508 7
14737.085 4
14737.662 6
14738.239 4
14738.816 11
14739.393 17
14739.970 12
14740.546 3
14741.123 7
14741.700 9
14742.277 8
14742.854 4
14743.431 4
14744.008 1
14744.585 7
14745.162 13
14745.739 10
14746.316 8
14746.893 9
14747.470 7
14748.047 5
14748.624 4
14749.201 5
14749.778 3
14750.355 5
14750.932 3
14751.510 4
14752.087 2
14752.664 0
14753.241 4
14753.818 4
14754.395 11
14754.972 13
14755.550 12
14756.127 10
14756.704 7
14757.281 2
14757.858 4
14758.436 6
14759.013 12
14759.590 20
14760.168 13
14760.745 7
14761.322 9
14761.899 9
14762.477 10
14763.054 5
14763.631 18
14764.209 22
14764.786 18
14765.364 20
14765.941 20
14766.518 11
14767.096 12
14767.673 9
14768.251 11
14768.828 13
14769.405 9
14769.983 13
14770.560 24
14771.138 31
14771.715 25
14772.293 21
14772.870 15
14773.448 10
14774.026 13
14774.603 14
14775.181 10
14775.758 12
14776.336 19
14776.913 24
14777.491 15
14778.069 21
14778.646 23
14779.224 25
14779.802 33
14780.379 30
14780.957 37
14781.535 21
14782.112 27
14782.690 19
14783.268 13
14783.846 23
14784.423 20
14785.001 20
14785.579 21
14786.157 16
14786.734 11
14787.312 9
14787.890 10
14788.468 19
14789.046 21
14789.624 14
14790.201 13
14790.779 18
14791.357 12
14791.935 10
14792.513 11
14793.091 3
14793.669 1
14794.247 12
14794.825 8
14795.403 9
14795.981 6
14796.559 6
14797.137 3
14797.715 0
14798.293 1
14798.871 12
14799.449 10
14800.027 12
14800.605 9
14801.183 9
14801.761 17
14802.339 9
14802.917 10
14803.495 6
14804.074 9
14804.652 6
14805.230 8
14805.808 8
14806.386 8
14806.964 5
14807.543 8
14808.121 5
14808.699 7
14809.277 9
14809.856 17
14810.434 10
14811.012 5
14811.590 5
14812.169 7
14812.747 4
14813.325 9
14813.904 8
14814.482 3
14815.060 5
14815.639 5
14816.217 9
14816.795 6
14817.374 5
14817.952 5
14818.531 4
14819.109 3
14819.687 3
14820.266 7
14820.844 10
14821.423 7
14822.001 9
14822.580 6
14823.158 6
14823.737 8
14824.315 8
14824.894 4
14825.472 1
14826.051 0
14826.630 3
14827.208 2
14827.787 1
14828.365 6
14828.944 4
14829.523 7
14830.101 10
14830.680 10
14831.259 9
14831.837 10
14832.416 6
14832.995 8
14833.573 8
14834.152 6
14834.731 4
14835.310 1
14835.888 5
14836.467 6
14837.046 7
14837.625 10
14838.203 10
14838.782 15
14839.361 12
14839.940 9
14840.519 6
14841.098 3
14841.676 1
14842.255 6
14842.834 7
14843.413 3
14843.992 3
14844.571 3
14845.150 4
14845.729 7
14846.308 8
14846.887 7
14847.466 5
14848.045 6
14848.624 5
14849.203 1
14849.782 4
14850.361 8
14850.940 3
14851.519 2
14852.098 7
14852.677 5
14853.256 9
14853.835 7
14854.414 5
14854.994 10
14855.573 4
14856.152 6
14856.731 7
14857.310 2
14857.889 4
14858.469 8
14859.048 4
14859.627 3
14860.206 4
14860.785 3
14861.365 3
14861.944 6
14862.523 6
14863.103 7
14863.682 7
14864.261 1
14864.840 7
14865.420 7
14865.999 7
14866.578 6
14867.158 3
14867.737 3
14868.317 2
14868.896 12
14869.475 11
14870.055 5
14870.634 5
14871.214 5
14871.793 6
14872.373 2
14872.952 12
14873.532 18
14874.111 16
14874.691 10
14875.270 5
14875.850 7
14876.429 10
14877.009 14
14877.588 16
14878.168 14
14878.748 14
14879.327 11
14879.907 10
14880.486 5
14881.066 2
14881.646 5
14882.225 4
14882.805 3
14883.385 3
14883.964 9
14884.544 6
14885.124 2
14885.703 2
14886.283 5
14886.863 6
14887.443 2
14888.022 4
14888.602 2
14889.182 10
14889.762 12
14890.342 9
14890.922 7
14891.501 6
14892.081 11
14892.661 7
14893.241 6
14893.821 9
14894.401 8
14894.981 8
14895.561 3
14896.140 7
14896.720 5
14897.300 8
14897.880 6
14898.460 2
14899.040 0
14899.620 3
14900.200 4
14900.780 1
14901.360 2
14901.940 4
14902.520 6
14903.100 4
14903.681 7
14904.261 6
14904.841 5
14905.421 5
14906.001 2
14906.581 2
14907.161 5
14907.741 9
14908.322 8
14908.902 6
14909.482 14
14910.062 7
14910.642 6
14911.223 5
14911.803 8
14912.383 11
14912.963 8
14913.544 4
14914.124 3
14914.704 6
14915.284 10
14915.865 10
14916.445 6
14917.025 6
14917.606 5
14918.186 8
14918.767 5
14919.347 5
14919.927 9
14920.508 2
14921.088 3
14921.669 2
14922.249 7
14922.829 3
14923.410 4
14923.990 7
14924.571 4
14925.151 7
14925.732 5
14926.312 10
14926.893 8
14927.473 7
14928.054 4
14928.635 9
14929.215 8
14929.796 7
14930.376 4
14930.957 3
14931.537 2
14932.118 2
14932.699 1
14933.279 0
14933.860 4
14934.441 5
14935.021 6
14935.602 5
14936.183 4
14936.764 17
14937.344 25
14937.925 15
14938.506 11
14939.087 12
14939.667 9
14940.248 9
14940.829 6
14941.410 3
14941.991 1
14942.571 2
14943.152 2
14943.733 9
14944.314 4
14944.895 5
14945.476 3
14946.057 6
14946.637 6
14947.218 4
14947.799 10
14948.380 6
14948.961 5
14949.542 2
14950.123 2
14950.704 7
14951.285 5
14951.866 4
14952.447 5
14953.028 6
14953.609 8
14954.190 11
14954.771 6
14955.353 4
14955.934 7
14956.515 6
14957.096 8
14957.677 3
14958.258 1
14958.839 3
14959.420 6
14960.002 9
14960.583 12
14961.164 8
14961.745 6
14962.326 2
14962.908 4
14963.489 2
14964.070 5
14964.651 5
14965.233 4
14965.814 6
14966.395 4
14966.976 12
14967.558 9
14968.139 4
14968.720 5
14969.302 5
14969.883 5
14970.465 5
14971.046 3
14971.627 6
14972.209 13
14972.790 12
14973.372 4
14973.953 4
14974.534 3
14975.116 0
14975.697 6
14976.279 1
14976.860 8
14977.442 4
14978.023 2
14978.605 8
14979.187 14
14979.768 10
14980.350 12
14980.931 8
14981.513 7
14982.094 6
14982.676 3
14983.258 10
14983.839 7
14984.421 1
14985.003 4
14985.584 5
14986.166 5
14986.748 5
14987.329 4
14987.911 1
14988.493 3
14989.074 3
14989.656 3
14990.238 1
14990.820 6
14991.402 5
14991.983 2
14992.565 5
14993.147 4
14993.729 5
14994.311 8
14994.892 8
14995.474 4
14996.056 5
14996.638 5
14997.220 7
14997.802 10
14998.384 7
14998.966 7
14999.548 9
15000.130 6
15000.712 5
15001.294 9
15001.875 6
15002.457 4
15003.039 5
15003.622 6
15004.204 10
15004.786 9
15005.368 3
15005.950 3
15006.532 6
15007.114 7
15007.696 5
15008.278 6
15008.860 4
15009.442 4
15010.024 12
15010.607 7
15011.189 3
15011.771 7
15012.353 9
15012.935 4
15013.518 4
15014.100 4
15014.682 11
15015.264 6
15015.846 2
15016.429 13
15017.011 12
15017.593 10
15018.176 7
15018.758 5
15019.340 5
15019.923 7
15020.505 8
15021.087 17
15021.670 22
15022.252 15
15022.834 5
15023.417 10
15023.999 6
15024.582 4
15025.164 6
15025.747 4
15026.329 6
15026.911 6
15027.494 5
15028.076 10
15028.659 7
15029.241 6
15029.824 8
15030.406 4
15030.989 2
15031.572 3
15032.154 4
15032.737 12
15033.319 16
15033.902 11
15034.485 18
15035.067 18
15035.650 13
15036.232 12
15036.815 9
15037.398 5
15037.980 4
15038.563 5
15039.146 9
15039.729 4
15040.311 2
15040.894 2
15041.477 1
15042.060 3
15042.642 4
15043.225 4
15043.808 2
15044.391 6
15044.974 3
15045.556 5
15046.139 11
15046.722 7
15047.305 3
15047.888 1
15048.471 4
15049.054 8
15049.637 17
15050.219 11
15050.802 9
15051.385 9
15051.968 12
15052.551 9
15053.134 7
15053.717 5
15054.300 8
15054.883 9
15055.466 13
15056.049 11
15056.632 10
15057.215 8
15057.798 5
15058.381 4
15058.965 3
15059.548 16
15060.131 15
15060.714 9
15061.297 8
15061.880 5
15062.463 9
15063.047 8
15063.630 8
15064.213 8
15064.796 4
15065.379 3
15065.963 6
15066.546 10
15067.129 15
15067.712 10
15068.296 8
15068.879 12
15069.462 11
15070.045 14
15070.629 23
15071.212 22
15071.795 9
15072.379 7
15072.962 8
15073.545 10
15074.129 8
15074.712 3
15075.296 0
15075.879 13
15076.462 38
15077.046 32
15077.629 23
15078.213 21
15078.796 16
15079.380 19
15079.963 17
15080.547 19
15081.130 14
15081.714 5
15082.297 5
15082.881 3
15083.465 2
15084.048 6
15084.632 10
15085.215 17
15085.799 16
15086.382 8
15086.966 6
15087.550 8
15088.133 7
15088.717 12
15089.301 12
15089.884 13
15090.468 7
15091.052 4
15091.636 7
15092.219 7
15092.803 8
15093.387 9
15093.971 8
15094.554 13
15095.138 11
15095.722 9
15096.306 7
15096.890 14
15097.473 19
15098.057 17
15098.641 15
15099.225 9
15099.809 11
15100.393 9
15100.977 11
15101.561 10
15102.144 17
15102.728 11
15103.312 18
15103.896 23
15104.480 10
15105.064 14
15105.648 19
15106.232 16
15106.816 23
15107.400 25
15107.984 13
15108.568 15
15109.152 23
15109.737 36
15110.321 31
15110.905 36
15111.489 33
15112.073 40
15112.657 35
15113.241 30
15113.825 28
15114.410 32
15114.994 35
15115.578 31
15116.162 39
15116.746 49
15117.330 69
15117.915 75
15118.499 79
15119.083 93
15119.667 96
15120.252 111
15120.836 152
15121.420 156
15122.005 139
15122.589 148
15123.173 164
15123.758 173
15124.342 194
15124.926 206
15125.511 239
15126.095 217
15126.680 250
15127.264 269
15127.848 280
15128.433 282
15129.017 264
15129.602 260
15130.186 258
15130.771 243
15131.355 207
15131.940 191
15132.524 186
15133.109 156
15133.693 120
15134.278 117
15134.862 85
15135.447 81
15136.031 65
15136.616 45
15137.201 57
15137.785 42
15138.370 43
15138.954 29
15139.539 35
15140.124 35
15140.708 34
15141.293 36
15141.878 20
15142.463 14
15143.047 14
15143.632 14
15144.217 19
15144.801 27
15145.386 31
15145.971 31
15146.556 23
15147.141 17
15147.725 16
15148.310 10
15148.895 10
15149.480 5
15150.065 14
15150.650 21
15151.234 20
15151.819 16
15152.404 18
15152.989 15
15153.574 20
15154.159 19
15154.744 10
15155.329 11
15155.914 15
15156.499 15
15157.084 15
15157.669 23
15158.254 23
15158.839 17
15159.424 11
15160.009 5
15160.594 8
15161.179 8
15161.764 7
15162.349 9
15162.934 8
15163.519 11
15164.104 14
15164.690 8
15165.275 4
15165.860 3
15166.445 4
15167.030 7
15167.615 14
15168.201 7
15168.786 5
15169.371 5
15169.956 6
15170.542 8
15171.127 13
15171.712 8
15172.297 14
15172.883 11
15173.468 3
15174.053 10
15174.639 14
15175.224 17
15175.809 16
15176.395 13
15176.980 12
15177.565 7
15178.151 15
15178.736 8
15179.322 11
15179.907 5
15180.492 11
15181.078 13
15181.663 10
15182.249 14
15182.834 19
15183.420 18
15184.005 21
15184.591 16
15185.176 11
15185.762 11
15186.347 12
15186.933 11
15187.519 3
15188.104 1
15188.690 4
15189.275 3
15189.861 5
15190.447 7
15191.032 5
15191.618 8
15192.204 11
15192.789 8
15193.375 9
15193.961 7
15194.546 5
15195.132 3
15195.718 13
15196.303 11
15196.889 8
15197.475 9
15198.061 8
15198.647 7
15199.232 3
15199.818 8
15200.404 6
15200.990 10
15201.576 7
15202.162 13
15202.747 11
15203.333 14
15203.919 18
15204.505 11
15205.091 9
15205.677 8
15206.263 13
15206.849 10
15207.435 10
15208.021 15
15208.607 13
15209.193 6
15209.779 4
15210.365 1
15210.951 3
15211.537 3
15212.123 6
15212.709 3
15213.295 6
15213.881 3
15214.467 1
15215.053 1
15215.639 5
15216.225 2
15216.812 2
15217.398 3
15217.984 12
15218.570 11
15219.156 5
15219.742 7
15220.329 6
15220.915 6
15221.501 7
15222.087 9
15222.674 15
15223.260 9
15223.846 8
15224.432 4
15225.019 4
15225.605 7
15226.191 12
15226.778 8
15227.364 5
15227.950 4
15228.537 5
15229.123 5
15229.709 9
15230.296 12
15230.882 11
15231.469 12
15232.055 10
15232.642 7
15233.228 4
15233.814 1
15234.401 1
15234.987 4
15235.574 4
15236.160 7
15236.747 11
15237.333 5
15237.920 5
15238.507 5
15239.093 3
15239.680 4
15240.266 4
15240.853 6
15241.439 7
15242.026 6
15242.613 8
15243.199 5
15243.786 8
15244.373 8
15244.959 2
15245.546 6
15246.133 12
15246.719 12
15247.306 7
15247.893 9
15248.480 6
15249.066 3
15249.653 2
15250.240 5
15250.827 4
15251.414 12
15252.000 12
15252.587 12
15253.174 11
15253.761 8
15254.348 3
15254.935 9
15255.522 8
15256.108 6
15256.695 8
15257.282 4
15257.869 4
15258.456 4
15259.043 8
15259.630 5
15260.217 4
15260.804 4
15261.391 0
15261.978 3
15262.565 2
15263.152 5
15263.739 7
15264.326 11
15264.913 15
15265.500 6
15266.087 2
15266.674 4
15267.262 4
15267.849 6
15268.436 8
15269.023 7
15269.610 7
15270.197 13
15270.784 25
15271.372 21
15271.959 9
15272.546 5
15273.133 3
15273.720 5
15274.308 2
15274.895 4
15275.482 1
15276.069 2
15276.657 3
15277.244 3
15277.831 2
15278.419 2
15279.006 5
15279.593 7
15280.181 7
15280.768 7
15281.355 15
15281.943 9
15282.530 8
15283.118 8
15283.705 8
15284.293 9
15284.880 15
15285.467 17
15286.055 16
15286.642 11
15287.230 11
15287.817 15
15288.405 13
15288.992 7
15289.580 8
15290.168 6
15290.755 4
15291.343 2
15291.930 3
15292.518 8
15293.105 20
15293.693 38
15294.281 33
15294.868 17
15295.456 10
15296.044 9
15296.631 7
15297.219 5
15297.807 3
15298.394 8
15298.982 8
15299.570 11
15300.158 10
15300.745 11
15301.333 8
15301.921 1
15302.509 7
15303.096 16
15303.684 9
15304.272 7
15304.860 7
15305.448 9
15306.036 7
15306.623 9
15307.211 6
15307.799 3
15308.387 8
15308.975 10
15309.563 15
15310.151 20
15310.739 19
15311.327 12
15311.915 18
15312.503 17
15313.091 15
15313.679 8
15314.267 15
15314.855 7
15315.443 8
15316.031 4
15316.619 4
15317.207 3
15317.795 9
15318.383 5
15318.971 5
15319.559 5
15320.147 4
15320.736 7
15321.324 9
15321.912 19
15322.500 18
15323.088 13
15323.676 9
15324.265 18
15324.853 24
15325.441 12
15326.029 17
15326.617 10
15327.206 11
15327.794 13
15328.382 11
15328.971 12
15329.559 7
15330.147 8
15330.736 7
15331.324 10
15331.912 6
15332.501 11
15333.089 13
15333.677 18
15334.266 19
15334.854 17
15335.443 19
15336.031 23
15336.619 18
15337.208 17
15337.796 15
15338.385 12
15338.973 15
15339.562 21
15340.150 9
15340.739 6
15341.327 4
15341.916 9
15342.504 14
15343.093 13
15343.682 11
15344.270 12
15344.859 9
15345.447 8
15346.036 5
15346.625 6
15347.213 7
15347.802 9
15348.391 9
15348.979 9
15349.568 10
15350.157 15
15350.745 12
15351.334 12
15351.923 13
15352.512 8
15353.100 7
15353.689 5
15354.278 5
15354.867 15
15355.455 6
15356.044 4
15356.633 7
15357.222 14
15357.811 21
15358.400 17
15358.988 15
15359.577 15
15360.166 11
15360.755 10
15361.344 8
15361.933 2
15362.522 5
15363.111 19
15363.700 11
15364.289 4
15364.878 1
15365.467 2
15366.056 5
15366.645 2
15367.234 8
15367.823 7
15368.412 6
15369.001 6
15369.590 5
15370.179 7
15370.768 13
15371.357 18
15371.946 14
15372.536 9
15373.125 11
15373.714 5
15374.303 4
15374.892 3
15375.481 0
15376.071 10
15376.660 12
15377.249 10
15377.838 10
15378.427 8
15379.017 8
15379.606 10
15380.195 5
15380.785 1
15381.374 1
15381.963 3
15382.552 6
15383.142 6
15383.731 7
15384.320 3
15384.910 3
15385.499 3
15386.089 2
15386.678 3
15387.267 5
15387.857 6
15388.446 3
15389.036 5
15389.625 6
15390.215 5
15390.804 3
15391.394 5
15391.983 7
15392.573 13
15393.162 8
15393.752 14
15394.341 19
15394.931 7
15395.520 5
15396.110 20
15396.699 15
15397.289 11
15397.879 8
15398.468 13
15399.058 10
15399.648 11
15400.237 10
15400.827 6
15401.417 4
15402.006 5
15402.596 15
15403.186 17
15403.775 12
15404.365 13
15404.955 16
15405.545 9
15406.134 4
15406.724 2
15407.314 8
15407.904 13
15408.494 10
15409.083 2
15409.673 3
15410.263 10
15410.853 8
15411.443 5
15412.033 5
15412.623 3
15413.213 3
15413.803 1
15414.392 3
15414.982 1
15415.572 6
15416.162 6
15416.752 3
15417.342 14
15417.932 11
15418.522 10
15419.112 3
15419.702 4
15420.292 0
15420.882 3
15421.472 5
15422.063 9
15422.653 14
15423.243 12
15423.833 7
15424.423 4
15425.013 3
15425.603 6
15426.193 3
15426.784 6
15427.374 6
15427.964 6
15428.554 2
15429.144 7
15429.735 5
15430.325 5
15430.915 7
15431.505 9
15432.096 9
15432.686 7
15433.276 9
15433.866 8
15434.457 6
15435.047 7
15435.637 7
15436.228 8
15436.818 13
15437.408 5
15437.999 2
15438.589 6
15439.180 4
15439.770 5
15440.360 9
15440.951 14
15441.541 15
15442.132 9
15442.722 10
15443.313 8
15443.903 13
15444.494 18
15445.084 10
15445.675 5
15446.265 3
15446.856 3
15447.446 2
15448.037 2
15448.628 1
15449.218 6
15449.809 7
15450.399 3
15450.990 2
15451.581 2
15452.171 4
15452.762 2
15453.353 1
15453.943 0
15454.534 2
15455.125 3
15455.715 3
15456.306 5
15456.897 6
15457.488 3
15458.078 3
15458.669 2
15459.260 5
15459.851 3
15460.442 8
15461.032 17
15461.623 16
15462.214 9
15462.805 8
15463.396 6
15463.987 6
15464.578 7
15465.169 12
15465.759 10
15466.350 2
15466.941 3
15467.532 2
15468.123 4
15468.714 4
15469.305 2
15469.896 6
15470.487 11
15471.078 10
15471.669 9
15472.260 7
15472.851 6
15473.442 1
15474.033 9
15474.624 12
15475.216 7
15475.807 6
15476.398 1
15476.989 0
15477.580 3
15478.171 3
15478.762 1
15479.354 5
15479.945 7
15480.536 6
15481.127 1
15481.718 5
15482.310 11
15482.901 6
15483.492 3
15484.083 8
15484.675 7
15485.266 7
15485.857 3
15486.448 2
15487.040 2
15487.631 0
15488.222 1
15488.814 0
15489.405 1
15489.997 4
15490.588 3
15491.179 1
15491.771 0
15492.362 2
15492.954 3
15493.545 5
15494.136 8
15494.728 7
15495.319 4
15495.911 5
15496.502 4
15497.094 5
15497.685 6
15498.277 9
15498.868 9
15499.460 1
15500.052 2
15500.643 3
15501.235 4
15501.826 7
15502.418 9
15503.010 5
15503.601 3
15504.193 3
15504.785 6
15505.376 4
15505.968 2
15506.560 2
15507.151 3
15507.743 2
15508.335 0
15508.926 15
15509.518 13
15510.110 9
15510.702 3
15511.293 4
15511.885 5
15512.477 8
15513.069 10
15513.661 6
15514.253 7
15514.844 2
15515.436 4
15516.028 8
15516.620 6
15517.212 7
15517.804 3
15518.396 7
15518.988 3
15519.580 3
15520.172 8
15520.763 7
15521.355 7
15521.947 7
15522.539 7
15523.131 3
15523.723 2
15524.315 7
15524.908 6
15525.500 6
15526.092 4
15526.684 8
15527.276 18
15527.868 16
15528.460 12
15529.052 7
15529.644 7
15530.236 14
15530.829 16
15531.421 16
15532.013 8
15532.605 6
15533.197 6
15533.789 5
15534.382 3
15534.974 8
15535.566 7
15536.158 8
15536.751 10
15537.343 7
15537.935 6
15538.528 5
15539.120 9
15539.712 3
15540.304 9
15540.897 18
15541.489 13
15542.082 6
15542.674 2
15543.266 5
15543.859 6
15544.451 9
15545.044 7
15545.636 6
15546.228 7
15546.821 2
15547.413 18
15548.006 19
15548.598 18
15549.191 14
15549.783 9
15550.376 5
15550.968 5
15551.561 3
15552.154 8
15552.746 6
15553.339 2
15553.931 3
15554.524 5
15555.116 7
15555.709 3
15556.302 6
15556.894 5
15557.487 9
15558.080 9
15558.672 6
15559.265 4
15559.858 2
15560.451 6
15561.043 4
15561.636 4
15562.229 9
15562.822 5
15563.414 6
15564.007 14
15564.600 12
15565.193 4
15565.785 1
15566.378 3
15566.971 7
15567.564 2
15568.157 7
15568.750 4
15569.343 3
15569.936 2
15570.528 2
15571.121 5
15571.714 7
15572.307 12
15572.900 9
15573.493 4
15574.086 7
15574.679 14
15575.272 6
15575.865 3
15576.458 3
15577.051 4
15577.644 6
15578.237 3
15578.830 6
15579.423 8
15580.017 3
15580.610 12
15581.203 10
15581.796 9
15582.389 5
15582.982 8
15583.575 5
15584.168 3
15584.762 3
15585.355 5
15585.948 7
15586.541 5
15587.134 4
15587.728 5
15588.321 4
15588.914 1
15589.507 4
15590.101 3
15590.694 4
15591.287 7
15591.881 10
15592.474 9
15593.067 3
15593.661 6
15594.254 11
15594.847 8
15595.441 4
15596.034 2
15596.628 4
15597.221 6
15597.814 4
15598.408 10
15599.001 9
15599.595 4
15600.188 3
15600.782 6
15601.375 13
15601.969 17
15602.562 10
15603.156 13
15603.749 4
15604.343 7
15604.936 8
15605.530 13
15606.124 11
15606.717 14
15607.311 9
15607.904 10
15608.498 15
15609.092 15
15609.685 12
15610.279 6
15610.873 6
15611.466 3
15612.060 2
15612.654 6
15613.248 3
15613.841 6
15614.435 6
15615.029 12
15615.623 11
15616.216 3
15616.810 4
15617.404 3
15617.998 6
15618.592 11
15619.185 5
15619.779 5
15620.373 9
15620.967 7
15621.561 6
15622.155 5
15622.749 4
15623.342 7
15623.936 6
15624.530 8
15625.124 6
15625.718 7
15626.312 6
15626.906 5
15627.500 1
15628.094 13
15628.688 11
15629.282 9
15629.876 4
15630.470 11
15631.064 4
15631.658 4
15632.253 6
15632.847 4
15633.441 2
15634.035 11
15634.629 16
15635.223 8
15635.817 5
15636.411 8
15637.006 2
15637.600 6
15638.194 8
15638.788 5
15639.382 5
15639.977 7
15640.571 3
15641.165 7
15641.759 6
15642.354 5
15642.948 1
15643.542 0
15644.137 1
15644.731 9
15645.325 10
15645.920 7
15646.514 10
15647.108 10
15647.703 10
15648.297 9
15648.891 5
15649.486 3
15650.080 2
15650.675 0
15651.269 2
15651.864 3
15652.458 3
15653.053 1
15653.647 1
15654.242 3
15654.836 4
15655.431 4
15656.025 1
15656.620 1
15657.214 0
15657.809 6
15658.403 6
15658.998 5
15659.593 8
15660.187 5
15660.782 7
15661.376 11
15661.971 15
15662.566 11
15663.160 9
15663.755 7
15664.350 5
15664.944 2
15665.539 3
15666.134 5
15666.729 1
15667.323 8
15667.918 14
15668.513 6
15669.108 6
15669.702 7
15670.297 2
15670.892 2
15671.487 2
15672.082 5
15672.677 8
15673.271 5
15673.866 5
15674.461 3
15675.056 4
15675.651 7
15676.246 16
15676.841 22
15677.436 13
15678.031 7
15678.626 4
15679.221 12
15679.816 6
15680.411 3
15681.006 4
15681.601 7
15682.196 4
15682.791 8
15683.386 6
15683.981 2
15684.576 6
15685.171 5
15685.766 4
15686.361 1
15686.956 3
15687.552 2
15688.147 14
15688.742 14
15689.337 7
15689.932 8
15690.527 6
15691.123 3
15691.718 5
15692.313 3
15692.908 1
15693.503 8
15694.099 5
15694.694 1
15695.289 1
15695.885 4
15696.480 8
15697.075 4
15697.670 4
15698.266 4
15698.861 8
15699.457 5
15700.052 2
15700.647 6
15701.243 5
15701.838 1
15702.433 13
15703.029 11
15703.624 5
15704.220 4
15704.815 3
15705.411 2
15706.006 3
15706.602 5
15707.197 2
15707.793 4
15708.388 2
15708.984 2
15709.579 4
15710.175 2
15710.770 5
15711.366 8
15711.962 12
15712.557 8
15713.153 9
15713.749 12
15714.344 9
15714.940 5
15715.535 2
15716.131 10
15716.727 6
15717.323 7
15717.918 7
15718.514 7
15719.110 7
15719.705 12
15720.301 9
15720.897 5
15721.493 2
15722.088 5
15722.684 5
15723.280 3
15723.876 7
15724.472 6
15725.068 5
15725.663 7
15726.259 10
15726.855 9
15727.451 15
15728.047 11
15728.643 4
15729.239 4
15729.835 2
15730.431 1
15731.027 9
15731.623 16
15732.219 13
15732.815 16
15733.411 10
15734.007 10
15734.603 7
15735.199 10
15735.795 8
15736.391 2
15736.987 3
15737.583 7
15738.179 2
15738.775 1
15739.371 2
15739.967 9
15740.563 10
15741.160 7
15741.756 7
15742.352 3
15742.948 8
15743.544 7
15744.141 7
15744.737 13
15745.333 10
15745.929 4
15746.525 8
15747.122 6
15747.718 3
15748.314 4
15748.911 6
15749.507 11
15750.103 12
15750.700 12
15751.296 10
15751.892 11
15752.489 14
15753.085 10
15753.681 2
15754.278 2
15754.874 1
15755.471 1
15756.067 2
15756.663 9
15757.260 15
15757.856 20
15758.453 14
15759.049 10
15759.646 7
15760.242 1
15760.839 2
15761.435 7
15762.032 11
15762.628 10
15763.225 7
15763.822 6
15764.418 8
15765.015 4
15765.611 5
15766.208 6
15766.805 4
15767.401 2
15767.998 2
15768.595 4
15769.191 3
15769.788 8
15770.385 7
15770.981 3
15771.578 8
15772.175 9
15772.772 5
15773.368 5
15773.965 6
15774.562 11
15775.159 6
15775.755 6
15776.352 5
15776.949 2
15777.546 3
15778.143 3
15778.740 8
15779.337 8
15779.933 8
15780.530 2
15781.127 2
15781.724 5
15782.321 5
15782.918 3
15783.515 8
15784.112 5
15784.709 4
15785.306 11
15785.903 13
15786.500 11
15787.097 4
15787.694 3
15788.291 10
15788.888 8
15789.485 15
15790.082 8
15790.679 4
15791.276 4
15791.873 3
15792.471 8
15793.068 4
15793.665 5
15794.262 6
15794.859 5
15795.456 14
15796.053 17
15796.651 12
15797.248 13
15797.845 17
15798.442 11
15799.040 11
15799.637 15
15800.234 7
15800.831 4
15801.429 13
15802.026 16
15802.623 14
15803.221 15
15803.818 12
15804.415 9
15805.013 7
15805.610 6
15806.207 11
15806.805 7
15807.402 11
15808.000 8
15808.597 7
15809.194 8
15809.792 9
15810.389 5
15810.987 7
15811.584 4
15812.182 4
15812.779 3
15813.377 7
15813.974 15
15814.572 12
15815.169 12
15815.767 19
15816.365 16
15816.962 7
15817.560 6
15818.157 8
15818.755 10
15819.353 9
15819.950 10
15820.548 10
15821.145 5
15821.743 8
15822.341 5
15822.939 3
15823.536 7
15824.134 7
15824.732 3
15825.329 3
15825.927 7
15826.525 8
15827.123 6
15827.720 4
15828.318 7
15828.916 12
15829.514 16
15830.112 16
15830.710 11
15831.307 8
15831.905 11
15832.503 7
15833.101 4
15833.699 8
15834.297 4
15834.895 6
15835.493 4
15836.091 7
15836.689 4
15837.287 7
15837.885 8
15838.483 14
15839.081 20
15839.679 17
15840.277 14
15840.875 11
15841.473 9
15842.071 10
15842.669 6
15843.267 12
15843.865 14
15844.463 5
15845.061 7
15845.659 10
15846.257 4
15846.856 3
15847.454 15
15848.052 20
15848.650 17
15849.248 31
15849.846 32
15850.445 36
15851.043 34
15851.641 31
15852.239 35
15852.838 36
15853.436 39
15854.034 32
15854.632 33
15855.231 37
15855.829 38
15856.427 38
15857.026 42
15857.624 61
15858.222 66
15858.821 75
15859.419 77
15860.018 84
15860.616 87
15861.214 63
15861.813 77
15862.411 100
15863.010 100
15863.608 124
15864.207 146
15864.805 155
15865.404 177
15866.002 167
15866.601 163
15867.199 141
15867.798 141
15868.396 149
15868.995 151
15869.593 167
15870.192 163
15870.791 146
15871.389 131
15871.988 139
15872.586 135
15873.185 122
15873.784 115
15874.382 97
15874.981 98
15875.580 96
15876.178 85
15876.777 70
15877.376 60
15877.975 45
15878.573 28
15879.172 21
15879.771 29
15880.370 34
15880.968 32
15881.567 35
15882.166 25
15882.765 23
15883.364 23
15883.963 21
15884.561 12
15885.160 15
15885.759 8
15886.358 9
15886.957 10
15887.556 8
15888.155 18
15888.754 20
15889.353 17
15889.952 14
15890.551 16
15891.150 26
15891.749 20
15892.348 14
15892.947 6
15893.546 5
15894.145 7
15894.744 5
15895.343 3
15895.942 2
15896.541 8
15897.140 12
15897.739 14
15898.338 9
15898.937 8
15899.537 11
15900.136 6
15900.735 7
15901.334 16
15901.933 14
15902.532 18
15903.132 15
15903.731 8
15904.330 6
15904.929 5
15905.529 6
15906.128 5
15906.727 5
15907.326 7
15907.926 7
15908.525 3
15909.124 12
15909.724 15
15910.323 15
15910.922 14
15911.522 13
15912.121 7
15912.720 1
15913.320 5
15913.919 4
15914.519 5
15915.118 8
15915.718 2
15916.317 0
15916.916 1
15917.516 5
15918.115 7
15918.715 5
15919.314 7
15919.914 5
15920.513 6
15921.113 2
15921.713 8
15922.312 17
15922.912 17
15923.511 8
15924.111 10
15924.711 10
15925.310 8
15925.910 9
15926.509 9
15927.109 13
15927.709 8
15928.308 4
15928.908 3
15929.508 1
15930.108 1
15930.707 4
15931.307 5
15931.907 2
15932.507 2
15933.106 2
15933.706 4
15934.306 2
15934.906 2
15935.506 8
15936.105 6
15936.705 2
15937.305 4
15937.905 2
15938.505 6
15939.105 12
15939.705 11
15940.304 7
15940.904 11
15941.504 6
15942.104 5
15942.704 13
15943.304 9
15943.904 4
15944.504 4
15945.104 3
15945.704 0
15946.304 13
15946.904 4
15947.504 8
15948.104 7
15948.704 5
15949.304 5
15949.904 4
15950.505 12
15951.105 10
15951.705 6
15952.305 5
15952.905 8
15953.505 7
15954.105 4
15954.706 2
15955.306 6
15955.906 7
15956.506 8
15957.106 9
15957.707 7
15958.307 3
15958.907 4
15959.507 10
15960.108 22
15960.708 22
15961.308 18
15961.909 10
15962.509 12
15963.109 13
15963.710 14
15964.310 14
15964.910 5
15965.511 13
15966.111 12
15966.711 9
15967.312 12
15967.912 12
15968.513 19
15969.113 11
15969.714 5
15970.314 10
15970.915 8
15971.515 8
15972.116 12
15972.716 13
15973.317 11
15973.917 6
15974.518 0
15975.118 10
15975.719 11
15976.319 8
15976.920 13
15977.521 12
15978.121 17
15978.722 7
15979.323 8
15979.923 6
15980.524 5
15981.125 17
15981.725 17
15982.326 11
15982.927 6
15983.527 4
15984.128 9
15984.729 7
15985.330 8
15985.930 12
15986.531 9
15987.132 5
15987.733 15
15988.333 11
15988.934 11
15989.535 15
15990.136 17
15990.737 14
15991.338 4
15991.939 4
15992.539 6
15993.140 10
15993.741 10
15994.342 8
15994.943 10
15995.544 6
15996.145 3
15996.746 5
15997.347 6
15997.948 5
15998.549 10
15999.150 13
15999.751 4
16000.352 5
16000.953 5
16001.554 3
16002.155 5
16002.756 2
16003.357 3
16003.958 6
16004.560 4
16005.161 13
16005.762 10
16006.363 4
16006.964 6
16007.565 8
16008.167 10
16008.768 8
16009.369 6
16009.970 8
16010.571 7
16011.173 5
16011.774 11
16012.375 5
16012.976 8
16013.578 7
16014.179 6
16014.780 8
16015.382 4
16015.983 7
16016.584 8
16017.186 8
16017.787 4
16018.388 7
16018.990 4
16019.591 14
16020.193 19
16020.794 11
16021.395 12
16021.997 14
16022.598 7
16023.200 6
16023.801 9
16024.403 5
16025.004 6
16025.606 8
16026.207 16
16026.809 11
16027.410 13
16028.012 14
16028.613 11
16029.215 6
16029.817 14
16030.418 16
16031.020 7
16031.621 8
16032.223 8
16032.825 6
16033.426 4
16034.028 4
16034.630 18
16035.231 25
16035.833 20
16036.435 24
16037.036 19
16037.638 16
16038.240 9
16038.842 7
16039.444 5
16040.045 10
16040.647 12
16041.249 15
16041.851 9
16042.453 4
16043.054 7
16043.656 15
16044.258 19
16044.860 9
16045.462 4
16046.064 4
16046.666 5
16047.268 3
16047.869 5
16048.471 4
16049.073 13
16049.675 19
16050.277 12
16050.879 8
16051.481 3
16052.083 4
16052.685 8
16053.287 9
16053.889 13
16054.491 6
16055.093 6
16055.696 5
16056.298 5
16056.900 4
16057.502 8
16058.104 10
16058.706 17
16059.308 18
16059.910 13
16060.513 6
16061.115 9
16061.717 10
16062.319 16
16062.921 9
16063.523 4
16064.126 8
16064.728 14
16065.330 16
16065.932 15
16066.535 18
16067.137 14
16067.739 11
16068.342 19
16068.944 24
16069.546 11
16070.149 10
16070.751 9
16071.353 14
16071.956 18
16072.558 17
16073.161 11
16073.763 9
16074.365 13
16074.968 12
16075.570 16
16076.173 20
16076.775 20
16077.378 20
16077.980 27
16078.583 24
16079.185 16
16079.788 11
16080.390 7
16080.993 7
16081.595 18
16082.198 21
16082.800 14
16083.403 9
16084.006 13
16084.608 11
16085.211 13
16085.814 16
16086.416 10
16087.019 10
16087.622 15
16088.224 15
16088.827 12
16089.430 19
16090.032 20
16090.635 13
16091.238 5
16091.841 5
16092.443 13
16093.046 12
16093.649 13
16094.252 14
16094.854 11
16095.457 16
16096.060 14
16096.663 11
16097.266 14
16097.869 7
16098.472 6
16099.074 15
16099.677 7
16100.280 6
16100.883 0
16101.486 6
16102.089 9
16102.692 11
16103.295 10
16103.898 10
16104.501 5
16105.104 10
16105.707 13
16106.310 8
16106.913 3
16107.516 7
16108.119 3
16108.722 4
16109.325 4
16109.928 11
16110.531 7
16111.135 6
16111.738 3
16112.341 7
16112.944 5
16113.547 6
16114.150 2
16114.753 0
16115.357 0
16115.960 3
16116.563 4
16117.166 3
16117.769 8
16118.373 7
16118.976 4
16119.579 7
16120.183 4
16120.786 2
16121.389 5
16121.992 6
16122.596 9
16123.199 5
16123.802 9
16124.406 11
16125.009 6
16125.613 6
16126.216 7
16126.819 6
16127.423 5
16128.026 4
16128.630 8
16129.233 7
16129.837 6
16130.440 17
16131.044 8
16131.647 4
16132.251 1
16132.854 5
16133.458 8
16134.061 5
16134.665 8
16135.268 3
16135.872 2
16136.475 6
16137.079 8
16137.683 5
16138.286 7
16138.890 3
16139.493 2
16140.097 5
16140.701 6
16141.304 4
16141.908 6
16142.512 9
16143.116 4
16143.719 2
16144.323 3
16144.927 3
16145.531 6
16146.134 3
16146.738 7
16147.342 6
16147.946 2
16148.549 6
16149.153 10
16149.757 12
16150.361 6
16150.965 6
16151.569 1
16152.173 5
16152.776 5
16153.380 4
16153.984 6
16154.588 3
16155.192 7
16155.796 6
16156.400 1
16157.004 2
16157.608 5
16158.212 6
16158.816 4
16159.420 3
16160.024 1
16160.628 2
16161.232 7
16161.836 16
16162.440 15
16163.044 6
16163.648 4
16164.253 2
16164.857 4
16165.461 4
16166.065 8
16166.669 5
16167.273 1
16167.877 8
16168.482 5
16169.086 5
16169.690 7
16170.294 4
16170.898 2
16171.503 21
16172.107 18
16172.711 10
16173.315 2
16173.920 0
16174.524 5
16175.128 2
16175.733 8
16176.337 6
16176.941 10
16177.546 16
16178.150 12
16178.754 5
16179.359 5
16179.963 10
16180.568 8
16181.172 9
16181.776 10
16182.381 9
16182.985 6
16183.590 9
16184.194 7
16184.799 3
16185.403 0
16186.008 4
16186.612 5
16187.217 7
16187.821 1
16188.426 1
16189.031 3
16189.635 2
16190.240 5
16190.844 11
16191.449 22
16192.054 13
16192.658 14
16193.263 7
16193.867 6
16194.472 3
16195.077 4
16195.682 1
16196.286 3
16196.891 7
16197.496 8
16198.100 7
16198.705 7
16199.310 6
16199.915 3
16200.519 6
16201.124 9
16201.729 9
16202.334 2
16202.939 2
16203.544 4
16204.148 1
16204.753 4
16205.358 4
16205.963 5
16206.568 6
16207.173 11
16207.778 13
16208.383 5
16208.988 4
16209.593 8
16210.197 3
16210.802 5
16211.407 6
16212.012 12
16212.617 8
16213.222 6
16213.828 3
16214.433 6
16215.038 5
16215.643 6
16216.248 6
16216.853 2
16217.458 3
16218.063 1
16218.668 4
16219.273 5
16219.878 7
16220.484 2
16221.089 4
16221.694 2
16222.299 2
16222.904 1
16223.510 2
16224.115 3
16224.720 3
16225.325 5
16225.930 3
16226.536 0
16227.141 0
16227.746 3
16228.352 3
16228.957 1
16229.562 5
16230.168 6
16230.773 5
16231.378 4
16231.984 7
16232.589 4
16233.194 1
16233.800 1
16234.405 2
16235.011 2
16235.616 5
16236.222 9
16236.827 9
16237.432 6
16238.038 7
16238.643 5
16239.249 3
16239.854 0
16240.460 4
16241.066 5
16241.671 1
16242.277 5
16242.882 7
16243.488 10
16244.093 7
16244.699 4
16245.305 6
16245.910 5
16246.516 2
16247.122 3
16247.727 2
16248.333 11
16248.939 8
16249.544 8
16250.150 2
16250.756 4
16251.361 3
16251.967 6
16252.573 9
16253.179 7
16253.784 4
16254.390 3
16254.996 0
16255.602 8
16256.208 5
16256.813 1
16257.419 4
16258.025 2
16258.631 3
16259.237 5
16259.843 6
16260.449 2
16261.055 0
16261.661 4
16262.266 5
16262.872 3
16263.478 4
16264.084 5
16264.690 5
16265.296 3
16265.902 4
16266.508 7
16267.114 7
16267.720 9
16268.326 9
16268.932 3
16269.539 8
16270.145 5
16270.751 4
16271.357 5
16271.963 8
16272.569 4
16273.175 8
16273.781 6
16274.388 0
16274.994 5
16275.600 6
16276.206 7
16276.812 7
16277.418 6
16278.025 7
16278.631 5
16279.237 11
16279.843 9
16280.450 2
16281.056 2
16281.662 0
16282.269 1
16282.875 2
16283.481 5
16284.088 4
16284.694 6
16285.300 4
16285.907 6
16286.513 6
16287.119 3
16287.726 10
16288.332 7
16288.939 5
16289.545 8
16290.152 9
16290.758 5
16291.365 4
16291.971 6
16292.578 10
16293.184 3
16293.791 4
16294.397 7
16295.004 4
16295.610 2
16296.217 0
16296.823 6
16297.430 4
16298.036 2
16298.643 2
16299.250 4
16299.856 4
16300.463 5
16301.070 4
16301.676 3
16302.283 3
16302.890 2
16303.496 3
16304.103 7
16304.710 11
16305.317 12
16305.923 13
16306.530 10
16307.137 13
16307.744 9
16308.350 12
16308.957 10
16309.564 5
16310.171 3
16310.778 2
16311.385 5
16311.991 2
16312.598 2
16313.205 4
16313.812 10
16314.419 6
16315.026 3
16315.633 7
16316.240 12
16316.847 8
16317.454 5
16318.061 4
16318.668 5
16319.275 8
16319.882 5
16320.489 5
16321.096 4
16321.703 2
16322.310 1
16322.917 2
16323.524 1
16324.131 3
16324.738 3
16325.345 5
16325.952 7
16326.559 3
16327.167 5
16327.774 3
16328.381 2
16328.988 5
16329.595 3
16330.202 1
16330.810 2
16331.417 3
16332.024 3
16332.631 1
16333.239 2
16333.846 5
16334.453 9
16335.060 8
16335.668 9
16336.275 4
16336.882 1
16337.490 1
16338.097 5
16338.704 4
16339.312 5
16339.919 3
16340.526 2
16341.134 4
16341.741 16
16342.349 13
16342.956 6
16343.564 7
16344.171 8
16344.779 9
16345.386 6
16345.993 5
16346.601 4
16347.208 4
16347.816 0
16348.424 0
16349.031 0
16349.639 1
16350.246 1
16350.854 6
16351.461 10
16352.069 8
16352.677 8
16353.284 8
16353.892 3
16354.500 2
16355.107 2
16355.715 3
16356.323 3
16356.930 6
16357.538 7
16358.146 6
16358.753 1
16359.361 1
16359.969 1
16360.577 13
16361.184 14
16361.792 8
16362.400 6
16363.008 1
16363.616 6
16364.223 6
16364.831 3
16365.439 4
16366.047 6
16366.655 8
16367.263 8
16367.871 4
16368.479 7
16369.086 3
16369.694 4
16370.302 3
16370.910 4
16371.518 4
16372.126 4
16372.734 10
16373.342 9
16373.950 6
16374.558 8
16375.166 7
16375.774 5
16376.382 6
16376.990 2
16377.599 7
16378.207 6
16378.815 3
16379.423 3
16380.031 5
16380.639 7
16381.247 7
16381.855 3
16382.464 6
16383.072 3
16383.680 7
16384.288 5
16384.896 6
16385.505 6
16386.113 3
16386.721 9
16387.329 9
16387.938 9
16388.546 4
16389.154 1
16389.762 0
16390.371 0
16390.979 2
16391.587 3
16392.196 3
16392.804 3
16393.413 5
16394.021 6
16394.629 5
16395.238 4
16395.846 3
16396.455 1
16397.063 3
16397.671 2
16398.280 1
16398.888 4
16399.497 4
16400.105 3
16400.714 2
16401.322 1
16401.931 5
16402.539 5
16403.148 5
16403.757 7
16404.365 4
16404.974 4
16405.582 8
16406.191 6
16406.800 2
16407.408 3
16408.017 6
16408.625 4
16409.234 4
16409.843 5
16410.451 2
16411.060 4
16411.669 9
16412.278 8
16412.886 4
16413.495 5
16414.104 11
16414.713 9
16415.321 5
16415.930 6
16416.539 2
16417.148 6
16417.757 9
16418.365 9
16418.974 7
16419.583 2
16420.192 8
16420.801 5
16421.410 6
16422.019 10
16422.628 5
16423.237 1
16423.845 4
16424.454 6
16425.063 9
16425.672 10
16426.281 5
16426.890 7
16427.499 4
16428.108 0
16428.717 1
16429.326 5
16429.935 4
16430.544 7
16431.154 5
16431.763 7
16432.372 4
16432.981 9
16433.590 8
16434.199 4
16434.808 5
16435.417 3
16436.027 2
16436.636 1
16437.245 4
16437.854 0
16438.463 6
16439.072 6
16439.682 6
16440.291 5
16440.900 6
16441.509 6
16442.119 2
16442.728 1
16443.337 6
16443.947 5
16444.556 9
16445.165 9
16445.775 5
16446.384 5
16446.993 5
16447.603 9
16448.212 6
16448.821 8
16449.431 8
16450.040 6
16450.650 15
16451.259 10
16451.869 13
16452.478 10
16453.088 4
16453.697 8
16454.307 6
16454.916 11
16455.526 6
16456.135 0
16456.745 10
16457.354 13
16457.964 8
16458.573 6
16459.183 2
16459.793 6
16460.402 3
16461.012 2
16461.621 0
16462.231 5
16462.841 2
16463.450 4
16464.060 5
16464.670 2
16465.280 1
16465.889 3
16466.499 8
16467.109 9
16467.718 7
16468.328 5
16468.938 1
16469.548 0
16470.158 5
16470.767 2
16471.377 2
16471.987 2
16472.597 2
16473.207 0
16473.817 0
16474.426 1
16475.036 5
16475.646 10
16476.256 8
16476.866 6
16477.476 8
16478.086 5
16478.696 8
16479.306 10
16479.916 7
16480.526 8
16481.136 6
16481.746 2
16482.356 5
16482.966 9
16483.576 8
16484.186 6
16484.796 4
16485.406 7
16486.016 3
16486.626 5
16487.236 1
16487.846 2
16488.457 3
16489.067 5
16489.677 8
16490.287 15
16490.897 13
16491.507 10
16492.118 5
16492.728 6
16493.338 7
16493.948 8
16494.559 9
16495.169 2
16495.779 3
16496.389 10
16497.000 11
16497.610 9
16498.220 6
16498.831 7
16499.441 4
16500.051 6
16500.662 7
16501.272 10
16501.882 9
16502.493 7
16503.103 9
16503.714 10
16504.324 16
16504.934 14
16505.545 7
16506.155 2
16506.766 2
16507.376 1
16507.987 8
16508.597 9
16509.208 4
16509.818 2
16510.429 2
16511.039 1
16511.650 2
16512.261 0
16512.871 8
16513.482 3
16514.092 2
16514.703 2
16515.314 4
16515.924 9
16516.535 4
16517.145 1
16517.756 3
16518.367 1
16518.978 5
16519.588 6
16520.199 4
16520.810 9
16521.420 14
16522.031 6
16522.642 5
16523.253 3
16523.864 3
16524.474 2
16525.085 3
16525.696 3
16526.307 1
16526.918 3
16527.528 3
16528.139 2
16528.750 0
16529.361 4
16529.972 7
16530.583 4
16531.194 0
16531.805 5
16532.416 10
16533.027 5
16533.638 7
16534.249 5
16534.860 3
16535.471 1
16536.082 4
16536.693 4
16537.304 4
16537.915 12
16538.526 12
16539.137 9
16539.748 4
16540.359 3
16540.970 7
16541.581 5
16542.192 4
16542.803 7
16543.415 6
16544.026 6
16544.637 4
16545.248 4
16545.859 1
16546.471 1
16547.082 2
16547.693 3
16548.304 3
16548.915 1
16549.527 0
16550.138 2
16550.749 8
16551.361 5
16551.972 2
16552.583 5
16553.195 6
16553.806 6
16554.417 2
16555.029 1
16555.640 1
16556.251 0
16556.863 7
16557.474 9
16558.086 6
16558.697 5
16559.308 0
16559.920 2
16560.531 1
16561.143 4
16561.754 1
16562.366 0
16562.977 2
16563.589 5
16564.200 8
16564.812 10
16565.423 3
16566.035 3
16566.647 5
16567.258 2
16567.870 0
16568.481 5
16569.093 7
16569.705 3
16570.316 3
16570.928 5
16571.540 3
16572.151 5
16572.763 7
16573.375 5
16573.986 3
16574.598 0
16575.210 3
16575.822 3
16576.433 2
16577.045 3
16577.657 6
16578.269 3
16578.880 2
16579.492 1
16580.104 5
16580.716 10
16581.328 7
16581.940 7
16582.552 10
16583.163 5
16583.775 6
16584.387 8
16584.999 4
16585.611 3
16586.223 5
16586.835 4
16587.447 10
16588.059 12
16588.671 8
16589.283 18
16589.895 12
16590.507 6
16591.119 5
16591.731 3
16592.343 3
16592.955 4
16593.567 9
16594.179 8
16594.791 8
16595.403 6
16596.016 2
16596.628 3
16597.240 5
16597.852 11
16598.464 13
16599.076 8
16599.688 9
16600.301 7
16600.913 2
16601.525 2
16602.137 7
16602.750 9
16603.362 5
16603.974 1
16604.586 11
16605.199 13
16605.811 9
16606.423 5
16607.036 4
16607.648 5
16608.260 8
16608.873 6
16609.485 7
16610.097 2
16610.710 1
16611.322 2
16611.935 6
16612.547 6
16613.159 6
16613.772 6
16614.384 8
16614.997 3
16615.609 4
16616.222 3
16616.834 7
16617.447 10
16618.059 8
16618.672 4
16619.284 2
16619.897 6
16620.509 4
16621.122 4
16621.735 2
16622.347 7
16622.960 11
16623.572 12
16624.185 12
16624.798 4
16625.410 0
16626.023 7
16626.636 10
16627.248 6
16627.861 3
16628.474 3
16629.087 8
16629.699 6
16630.312 4
16630.925 8
16631.538 6
16632.150 4
16632.763 5
16633.376 2
16633.989 2
16634.602 7
16635.215 7
16635.827 8
16636.440 3
16637.053 3
16637.666 1
16638.279 2
16638.892 3
16639.505 4
16640.118 4
16640.731 1
16641.344 2
16641.957 2
16642.569 0
16643.182 4
16643.795 14
16644.408 13
16645.022 10
16645.635 8
16646.248 2
16646.861 5
16647.474 3
16648.087 11
16648.700 10
16649.313 4
16649.926 6
16650.539 6
16651.152 3
16651.765 7
16652.379 7
16652.992 8
16653.605 5
16654.218 2
16654.831 2
16655.445 4
16656.058 4
16656.671 6
16657.284 10
16657.898 16
16658.511 13
16659.124 7
16659.737 6
16660.351 4
16660.964 2
16661.577 1
16662.191 3
16662.804 7
16663.417 6
16664.031 8
16664.644 6
16665.258 3
16665.871 3
16666.484 7
16667.098 4
16667.711 7
16668.325 5
16668.938 3
16669.552 3
16670.165 3
16670.779 2
16671.392 4
16672.006 6
16672.619 9
16673.233 8
16673.846 4
16674.460 8
16675.073 10
16675.687 7
16676.301 1
16676.914 2
16677.528 4
16678.141 6
16678.755 2
16679.369 3
16679.982 1
16680.596 5
16681.210 6
16681.823 2
16682.437 16
16683.051 23
16683.665 8
16684.278 7
16684.892 9
16685.506 4
16686.120 1
16686.733 4
16687.347 8
16687.961 8
16688.575 6
16689.189 10
16689.803 12
16690.416 11
16691.030 13
16691.644 9
16692.258 7
16692.872 5
16693.486 4
16694.100 2
16694.714 6
16695.328 3
16695.942 3
16696.556 5
16697.170 6
16697.784 10
16698.398 5
16699.012 5
16699.626 2
16700.240 10
16700.854 10
16701.468 15
16702.082 11
16702.696 6
16703.310 3
16703.924 7
16704.538 3
16705.152 4
16705.766 5
16706.381 1
16706.995 3
16707.609 7
16708.223 9
16708.837 7
16709.451 6
16710.066 15
16710.680 15
16711.294 9
16711.908 10
16712.523 8
16713.137 8
16713.751 4
16714.366 3
16714.980 2
16715.594 4
16716.209 14
16716.823 20
16717.437 15
16718.052 9
16718.666 9
16719.280 4
16719.895 2
16720.509 2
16721.124 9
16721.738 9
16722.352 2
16722.967 2
16723.581 4
16724.196 2
16724.810 1
16725.425 5
16726.039 2
16726.654 3
16727.268 3
16727.883 6
16728.497 7
16729.112 7
16729.727 7
16730.341 3
16730.956 2
16731.570 3
16732.185 1
16732.800 9
16733.414 8
16734.029 4
16734.644 3
16735.258 3
16735.873 8
16736.488 5
16737.102 4
16737.717 4
16738.332 0
16738.947 2
16739.561 0
16740.176 5
16740.791 5
16741.406 5
16742.021 3
16742.635 4
16743.250 12
16743.865 10
16744.480 8
16745.095 3
16745.710 2
16746.325 2
16746.939 9
16747.554 5
16748.169 2
16748.784 9
16749.399 12
16750.014 6
16750.629 8
16751.244 4
16751.859 8
16752.474 5
16753.089 3
16753.704 4
16754.319 2
16754.934 6
16755.549 7
16756.164 2
16756.779 4
16757.394 4
16758.009 7
16758.625 6
16759.240 14
16759.855 11
16760.470 10
16761.085 10
16761.700 4
16762.315 5
16762.931 9
16763.546 3
16764.161 3
16764.776 4
16765.391 6
16766.007 3
16766.622 4
16767.237 4
16767.853 6
16768.468 10
16769.083 3
16769.698 3
16770.314 9
16770.929 14
16771.544 8
16772.160 4
16772.775 0
16773.391 0
16774.006 1
16774.621 3
16775.237 5
16775.852 9
16776.468 3
16777.083 2
16777.699 3
16778.314 6
16778.929 7
16779.545 7
16780.160 6
16780.776 3
16781.391 7
16782.007 3
16782.623 6
16783.238 10
16783.854 7
16784.469 6
16785.085 6
16785.700 1
16786.316 0
16786.932 2
16787.547 1
16788.163 5
16788.779 2
16789.394 3
16790.010 3
16790.626 2
16791.241 4
16791.857 5
16792.473 1
16793.089 4
16793.704 1
16794.320 10
16794.936 9
16795.552 11
16796.168 3
16796.783 4
16797.399 2
16798.015 3
16798.631 9
16799.247 11
16799.863 13
16800.478 11
16801.094 5
16801.710 3
16802.326 4
16802.942 5
16803.558 5
16804.174 4
16804.790 8
16805.406 13
16806.022 7
16806.638 6
16807.254 4
16807.870 3
16808.486 7
16809.102 11
16809.718 11
16810.334 8
16810.950 5
16811.566 4
16812.182 3
16812.798 1
16813.414 7
16814.031 12
16814.647 7
16815.263 14
16815.879 7
16816.495 4
16817.111 3
16817.728 1
16818.344 3
16818.960 5
16819.576 5
16820.192 6
16820.809 10
16821.425 6
16822.041 3
16822.657 4
16823.274 1
16823.890 2
16824.506 1
16825.123 7
16825.739 8
16826.355 10
16826.972 8
16827.588 7
16828.205 5
16828.821 5
16829.437 3
16830.054 3
16830.670 6
16831.287 1
16831.903 1
16832.520 5
16833.136 4
16833.752 5
16834.369 2
16834.985 2
16835.602 4
16836.219 7
16836.835 11
16837.452 14
16838.068 18
16838.685 23
16839.301 15
16839.918 13
16840.535 12
16841.151 3
16841.768 5
16842.384 4
16843.001 7
16843.618 5
16844.234 3
16844.851 1
16845.468 0
16846.085 2
16846.701 6
16847.318 5
16847.935 8
16848.552 5
16849.168 6
16849.785 5
16850.402 4
16851.019 2
16851.635 8
16852.252 11
16852.869 6
16853.486 1
16854.103 8
16854.720 4
16855.337 5
16855.953 8
16856.570 8
16857.187 5
16857.804 4
16858.421 2
16859.038 4
16859.655 8
16860.272 10
16860.889 7
16861.506 13
16862.123 18
16862.740 8
16863.357 11
16863.974 10
16864.591 14
16865.208 5
16865.825 4
16866.442 5
16867.059 4
16867.677 2
16868.294 8
16868.911 11
16869.528 6
16870.145 11
16870.762 12
16871.379 4
16871.997 10
16872.614 14
16873.231 22
16873.848 20
16874.465 14
16875.083 6
16875.700 7
16876.317 7
16876.935 7
16877.552 17
16878.169 15
16878.786 12
16879.404 13
16880.021 11
16880.638 10
16881.256 6
16881.873 5
16882.491 6
16883.108 10
16883.725 12
16884.343 9
16884.960 7
16885.578 16
16886.195 24
16886.812 16
16887.430 18
16888.047 16
16888.665 22
16889.282 25
16889.900 14
16890.517 18
16891.135 16
16891.753 10
16892.370 18
16892.988 19
16893.605 12
16894.223 16
16894.840 15
16895.458 16
16896.076 17
16896.693 21
16897.311 15
16897.929 15
16898.546 16
16899.164 22
16899.782 20
16900.399 22
16901.017 22
16901.635 22
16902.253 22
16902.870 13
16903.488 7
16904.106 16
16904.724 29
16905.341 29
16905.959 30
16906.577 33
16907.195 29
16907.813 24
16908.431 22
16909.048 30
16909.666 27
16910.284 17
16910.902 15
16911.520 22
16912.138 23
16912.756 22
16913.374 23
16913.992 33
16914.610 23
16915.228 19
16915.846 18
16916.464 22
16917.082 18
16917.700 26
16918.318 37
16918.936 25
16919.554 32
16920.172 41
16920.790 35
16921.408 39
16922.026 44
16922.644 47
16923.262 61
16923.880 75
16924.499 78
16925.117 82
16925.735 91
16926.353 95
16926.971 88
16927.590 96
16928.208 104
16928.826 104
16929.444 106
16930.062 91
16930.681 104
16931.299 109
16931.917 149
16932.536 150
16933.154 180
16933.772 200
16934.390 206
16935.009 226
16935.627 248
16936.246 262
16936.864 249
16937.482 293
16938.101 339
16938.719 373
16939.338 437
16939.956 447
16940.574 479
16941.193 480
16941.811 525
16942.430 581
16943.048 618
16943.667 678
16944.285 727
16944.904 784
16945.522 893
16946.141 985
16946.759 1049
16947.378 1047
16947.997 1064
16948.615 1201
16949.234 1266
16949.852 1392
16950.471 1417
16951.090 1462
16951.708 1541
16952.327 1549
16952.946 1591
16953.564 1618
16954.183 1595
16954.802 1506
16955.420 1513
16956.039 1521
16956.658 1423
16957.276 1325
16957.895 1291
16958.514 1196
16959.133 1091
16959.752 1030
16960.370 892
16960.989 787
16961.608 676
16962.227 593
16962.846 519
16963.465 450
16964.083 386
16964.702 343
16965.321 293
16965.940 237
16966.559 258
16967.178 222
16967.797 164
16968.416 148
16969.035 124
16969.654 118
16970.273 96
16970.892 99
16971.511 102
16972.130 91
16972.749 69
16973.368 65
16973.987 57
16974.606 70
16975.225 76
16975.844 76
16976.463 77
16977.082 84
16977.701 76
16978.320 76
16978.940 56
16979.559 61
16980.178 58
16980.797 42
16981.416 32
16982.035 37
16982.655 48
16983.274 56
16983.893 59
16984.512 50
16985.132 53
16985.751 37
16986.370 27
16986.989 29
16987.609 28
16988.228 35
16988.847 45
16989.467 50
16990.086 40
16990.705 46
16991.325 36
16991.944 34
16992.563 32
16993.183 23
16993.802 27
16994.422 29
16995.041 28
16995.661 30
16996.280 32
16996.899 37
16997.519 26
16998.138 31
16998.758 23
16999.377 22
16999.997 24
17000.617 32
17001.236 25
17001.856 28
17002.475 36
17003.095 31
17003.714 31
17004.334 28
17004.954 35
17005.573 34
17006.193 24
17006.812 11
17007.432 16
17008.052 19
17008.671 26
17009.291 26
17009.911 24
17010.531 21
17011.150 20
17011.770 18
17012.390 24
17013.010 27
17013.629 22
17014.249 25
17014.869 20
17015.489 24
17016.109 21
17016.728 28
17017.348 23
17017.968 33
17018.588 20
17019.208 16
17019.828 20
17020.448 19
17021.067 14
17021.687 17
17022.307 18
17022.927 19
17023.547 16
17024.167 13
17024.787 16
17025.407 6
17026.027 5
17026.647 13
17027.267 11
17027.887 3
17028.507 9
17029.127 18
17029.747 13
17030.367 18
17030.987 9
17031.608 10
17032.228 12
17032.848 14
17033.468 20
17034.088 21
17034.708 15
17035.328 24
17035.949 23
17036.569 22
17037.189 19
17037.809 15
17038.429 15
17039.050 16
17039.670 26
17040.290 14
17040.910 14
17041.531 14
17042.151 17
17042.771 20
17043.392 19
17044.012 17
17044.632 20
17045.253 16
17045.873 19
17046.493 15
17047.114 15
17047.734 16
17048.354 11
17048.975 6
17049.595 6
17050.216 15
17050.836 12
17051.457 9
17052.077 5
17052.698 11
17053.318 9
17053.939 6
17054.559 6
17055.180 4
17055.800 5
17056.421 5
17057.041 3
17057.662 16
17058.282 13
17058.903 12
17059.524 7
17060.144 16
17060.765 15
17061.385 10
17062.006 19
17062.627 18
17063.247 14
17063.868 17
17064.489 12
17065.110 7
17065.730 6
17066.351 17
17066.972 22
17067.593 23
17068.213 21
17068.834 22
17069.455 20
17070.076 19
17070.696 14
17071.317 10
17071.938 14
17072.559 17
17073.180 8
17073.801 10
17074.422 12
17075.042 16
17075.663 27
17076.284 26
17076.905 18
17077.526 16
17078.147 22
17078.768 25
17079.389 20
17080.010 19
17080.631 13
17081.252 13
17081.873 9
17082.494 20
17083.115 9
17083.736 15
17084.357 19
17084.978 14
17085.599 9
17086.220 10
17086.841 19
17087.463 25
17088.084 19
17088.705 17
17089.326 19
17089.947 14
17090.568 16
17091.189 15
17091.811 15
17092.432 18
17093.053 11
17093.674 8
17094.296 12
17094.917 13
17095.538 16
17096.159 10
17096.781 12
17097.402 13
17098.023 27
17098.644 20
17099.266 16
17099.887 11
17100.508 12
17101.130 16
17101.751 12
17102.373 12
17102.994 12
17103.615 6
17104.237 15
17104.858 23
17105.480 17
17106.101 21
17106.723 27
17107.344 14
17107.966 14
17108.587 15
17109.209 16
17109.830 13
17110.452 10
17111.073 15
17111.695 22
17112.316 25
17112.938 20
17113.559 31
17114.181 27
17114.803 18
17115.424 22
17116.046 24
17116.668 27
17117.289 28
17117.911 19
17118.533 14
17119.154 23
17119.776 21
17120.398 19
17121.019 27
17121.641 29
17122.263 24
17122.885 25
17123.506 23
17124.128 25
17124.750 21
17125.372 24
17125.994 16
17126.615 12
17127.237 12
17127.859 14
17128.481 24
17129.103 25
17129.725 18
17130.347 29
17130.968 34
17131.590 24
17132.212 19
17132.834 21
17133.456 30
17134.078 30
17134.700 26
17135.322 28
17135.944 32
17136.566 25
17137.188 28
17137.810 23
17138.432 26
17139.054 30
17139.676 26
17140.298 26
17140.920 30
17141.543 30
17142.165 38
17142.787 43
17143.409 50
17144.031 54
17144.653 56
17145.275 49
17145.898 57
17146.520 59
17147.142 62
17147.764 63
17148.386 47
17149.009 49
17149.631 70
17150.253 82
17150.875 77
17151.498 86
17152.120 88
17152.742 102
17153.365 105
17153.987 119
17154.609 128
17155.231 108
17155.854 118
17156.476 120
17157.099 96
17157.721 85
17158.343 109
17158.966 99
17159.588 97
17160.211 116
17160.833 101
17161.456 119
17162.078 123
17162.700 114
17163.323 118
17163.945 115
17164.568 112
17165.191 91
17165.813 88
17166.436 83
17167.058 65
17167.681 52
17168.303 68
17168.926 55
17169.549 58
17170.171 43
17170.794 40
17171.416 43
17172.039 42
17172.662 52
17173.284 56
17173.907 46
17174.530 50
17175.152 66
17175.775 64
17176.398 63
17177.021 45
17177.643 37
17178.266 23
17178.889 40
17179.512 45
17180.134 37
17180.757 42
17181.380 38
17182.003 43
17182.626 35
17183.249 29
17183.871 26
17184.494 34
17185.117 28
17185.740 22
17186.363 25
17186.986 27
17187.609 15
17188.232 16
17188.855 11
17189.478 14
17190.101 9
17190.724 8
17191.347 11
17191.970 15
17192.593 10
17193.216 19
17193.839 17
17194.462 10
17195.085 6
17195.708 20
17196.331 19
17196.954 15
17197.577 10
17198.200 13
17198.824 10
17199.447 17
17200.070 23
17200.693 24
17201.316 25
17201.939 30
17202.563 23
17203.186 10
17203.809 10
17204.432 18
17205.056 19
17205.679 13
17206.302 10
17206.925 13
17207.549 8
17208.172 9
17208.795 8
17209.419 15
17210.042 15
17210.665 17
17211.289 7
17211.912 8
17212.535 7
17213.159 9
17213.782 6
17214.406 7
17215.029 11
17215.652 6
17216.276 8
17216.899 9
17217.523 13
17218.146 9
17218.770 13
17219.393 12
17220.017 10
17220.640 11
17221.264 11
17221.887 15
17222.511 12
17223.135 16
17223.758 14
17224.382 9
17225.005 8
17225.629 15
17226.253 12
17226.876 12
17227.500 11
17228.124 10
17228.747 11
17229.371 6
17229.995 1
17230.618 2
17231.242 17
17231.866 14
17232.490 12
17233.113 6
17233.737 7
17234.361 9
17234.985 10
17235.608 12
17236.232 14
17236.856 8
17237.480 11
17238.104 9
17238.728 6
17239.351 11
17239.975 8
17240.599 4
17241.223 5
17241.847 10
17242.471 7
17243.095 5
17243.719 7
17244.343 11
17244.967 7
17245.591 10
17246.215 10
17246.839 12
17247.463 12
17248.087 22
17248.711 15
17249.335 19
17249.959 18
17250.583 13
17251.207 16
17251.831 9
17252.455 8
17253.079 8
17253.703 10
17254.328 11
17254.952 11
17255.576 9
17256.200 18
17256.824 16
17257.448 10
17258.073 11
17258.697 13
17259.321 14
17259.945 10
17260.570 9
17261.194 6
17261.818 6
17262.442 3
17263.067 1
17263.691 0
17264.315 3
17264.940 8
17265.564 7
17266.188 3
17266.813 3
17267.437 8
17268.062 15
17268.686 12
17269.310 14
17269.935 8
17270.559 10
17271.184 7
17271.808 11
17272.433 12
17273.057 10
17273.681 10
17274.306 6
17274.931 9
17275.555 7
17276.180 10
17276.804 8
17277.429 7
17278.053 10
17278.678 15
17279.302 7
17279.927 6
17280.552 4
17281.176 6
17281.801 7
17282.426 5
17283.050 5
17283.675 7
17284.300 9
17284.924 12
17285.549 12
17286.174 15
17286.798 11
17287.423 8
17288.048 11
17288.673 8
17289.297 6
17289.922 4
17290.547 5
17291.172 7
17291.797 13
17292.421 10
17293.046 11
17293.671 6
17294.296 4
17294.921 2
17295.546 3
17296.171 5
17296.795 4
17297.420 3
17298.045 9
17298.670 5
17299.295 7
17299.920 10
17300.545 5
17301.170 14
17301.795 12
17302.420 5
17303.045 7
17303.670 13
17304.295 11
17304.920 12
17305.545 8
17306.170 5
17306.795 4
17307.421 3
17308.046 10
17308.671 7
17309.296 8
17309.921 10
17310.546 15
17311.171 8
17311.797 8
17312.422 7
17313.047 8
17313.672 5
17314.297 10
17314.923 10
17315.548 6
17316.173 10
17316.798 7
17317.424 9
17318.049 4
17318.674 6
17319.300 8
17319.925 7
17320.550 8
17321.176 10
17321.801 7
17322.426 13
17323.052 5
17323.677 5
17324.302 3
17324.928 6
17325.553 15
17326.179 14
17326.804 10
17327.430 13
17328.055 8
17328.681 8
17329.306 15
17329.932 12
17330.557 12
17331.183 15
17331.808 16
17332.434 16
17333.059 13
17333.685 13
17334.310 12
17334.936 12
17335.562 9
17336.187 3
17336.813 8
17337.439 7
17338.064 8
17338.690 10
17339.315 11
17339.941 13
17340.567 11
17341.193 8
17341.818 5
17342.444 5
17343.070 3
17343.696 2
17344.321 9
17344.947 6
17345.573 14
17346.199 11
17346.824 5
17347.450 3
17348.076 11
17348.702 13
17349.328 6
17349.954 6
17350.580 10
17351.205 15
17351.831 15
17352.457 19
17353.083 10
17353.709 18
17354.335 16
17354.961 12
17355.587 12
17356.213 12
17356.839 12
17357.465 11
17358.091 10
17358.717 8
17359.343 2
17359.969 3
17360.595 11
17361.221 10
17361.847 8
17362.473 4
17363.099 7
17363.726 6
17364.352 10
17364.978 11
17365.604 18
17366.230 13
17366.856 16
17367.482 19
17368.109 18
17368.735 27
17369.361 21
17369.987 19
17370.614 10
17371.240 12
17371.866 11
17372.492 12
17373.119 16
17373.745 24
17374.371 26
17374.997 24
17375.624 25
17376.250 25
17376.877 18
17377.503 14
17378.129 12
17378.756 11
17379.382 10
17380.008 17
17380.635 19
17381.261 12
17381.888 10
17382.514 11
17383.141 13
17383.767 14
17384.394 10
17385.020 7
17385.647 11
17386.273 5
17386.900 12
17387.526 11
17388.153 13
17388.779 8
17389.406 8
17390.032 12
17390.659 5
17391.286 2
17391.912 7
17392.539 9
17393.166 13
17393.792 15
17394.419 17
17395.046 14
17395.672 8
17396.299 2
17396.926 7
17397.552 9
17398.179 7
17398.806 7
17399.433 15
17400.059 17
17400.686 21
17401.313 20
17401.940 14
17402.567 14
17403.193 8
17403.820 8
17404.447 10
17405.074 11
17405.701 4
17406.328 7
17406.955 7
17407.581 3
17408.208 5
17408.835 8
17409.462 9
17410.089 6
17410.716 4
17411.343 5
17411.970 11
17412.597 10
17413.224 5
17413.851 10
17414.478 6
17415.105 2
17415.732 7
17416.359 9
17416.986 4
17417.613 3
17418.241 9
17418.868 6
17419.495 10
17420.122 18
17420.749 17
17421.376 16
17422.003 10
17422.631 3
17423.258 13
17423.885 15
17424.512 11
17425.139 13
17425.767 21
17426.394 11
17427.021 6
17427.648 4
17428.276 5
17428.903 1
17429.530 2
17430.157 8
17430.785 13
17431.412 13
17432.039 12
17432.667 6
17433.294 4
17433.922 5
17434.549 8
17435.176 11
17435.804 9
17436.431 8
17437.059 13
17437.686 13
17438.314 14
17438.941 9
17439.568 8
17440.196 5
17440.823 6
17441.451 11
17442.079 8
17442.706 8
17443.334 15
17443.961 14
17444.589 17
17445.216 17
17445.844 27
17446.471 14
17447.099 13
17447.727 11
17448.354 9
17448.982 5
17449.610 3
17450.237 10
17450.865 9
17451.493 11
17452.120 13
17452.748 21
17453.376 10
17454.004 6
17454.631 4
17455.259 3
17455.887 4
17456.515 15
17457.142 9
17457.770 5
17458.398 3
17459.026 3
17459.654 7
17460.282 10
17460.909 4
17461.537 10
17462.165 11
17462.793 4
17463.421 4
17464.049 5
17464.677 3
17465.305 5
17465.933 9
17466.561 7
17467.189 13
17467.817 9
17468.445 7
17469.073 5
17469.701 4
17470.329 4
17470.957 0
17471.585 2
17472.213 17
17472.841 12
17473.469 3
17474.097 3
17474.725 5
17475.353 9
17475.982 5
17476.610 4
17477.238 3
17477.866 11
17478.494 6
17479.122 3
17479.751 5
17480.379 3
17481.007 3
17481.635 10
17482.263 12
17482.892 4
17483.520 6
17484.148 4
17484.777 6
17485.405 4
17486.033 4
17486.662 12
17487.290 11
17487.918 10
17488.547 5
17489.175 6
17489.803 3
17490.432 5
17491.060 5
17491.689 4
17492.317 1
17492.945 4
17493.574 7
17494.202 12
17494.831 9
17495.459 4
17496.088 4
17496.716 7
17497.345 6
17497.973 6
17498.602 11
17499.230 15
17499.859 11
17500.488 7
17501.116 3
17501.745 4
17502.373 3
17503.002 1
17503.631 4
17504.259 2
17504.888 3
17505.517 3
17506.145 3
17506.774 2
17507.403 0
17508.031 6
17508.660 10
17509.289 6
17509.917 3
17510.546 3
17511.175 1
17511.804 3
17512.433 3
17513.061 1
17513.690 9
17514.319 8
17514.948 5
17515.577 3
17516.206 2
17516.834 4
17517.463 15
17518.092 11
17518.721 6
17519.350 0
17519.979 0
17520.608 5
17521.237 2
17521.866 1
17522.495 0
17523.124 1
17523.753 5
17524.382 2
17525.011 4
17525.640 9
17526.269 5
17526.898 7
17527.527 5
17528.156 5
17528.785 6
17529.414 8
17530.043 8
17530.672 7
17531.301 2
17531.931 0
17532.560 3
17533.189 11
17533.818 5
17534.447 7
17535.076 10
17535.706 9
17536.335 3
17536.964 3
17537.593 0
17538.223 3
17538.852 3
17539.481 2
17540.110 0
17540.740 4
17541.369 7
17541.998 5
17542.628 7
17543.257 3
17543.886 9
17544.516 11
17545.145 9
17545.774 11
17546.404 9
17547.033 9
17547.663 7
17548.292 8
17548.922 10
17549.551 7
17550.180 7
17550.810 5
17551.439 5
17552.069 3
17552.698 6
17553.328 1
17553.957 8
17554.587 11
17555.217 17
17555.846 11
17556.476 6
17557.105 7
17557.735 2
17558.365 5
17558.994 8
17559.624 5
17560.253 7
17560.883 5
17561.513 5
17562.142 6
17562.772 8
17563.402 5
17564.032 5
17564.661 6
17565.291 4
17565.921 5
17566.551 13
17567.180 7
17567.810 3
17568.440 8
17569.070 8
17569.699 4
17570.329 6
17570.959 6
17571.589 9
17572.219 6
17572.849 10
17573.479 5
17574.108 3
17574.738 9
17575.368 14
17575.998 15
17576.628 11
17577.258 14
17577.888 14
17578.518 9
17579.148 12
17579.778 2
17580.408 3
17581.038 9
17581.668 19
17582.298 12
17582.928 7
17583.558 5
17584.188 4
17584.818 7
17585.448 4
17586.079 3
17586.709 3
17587.339 16
17587.969 12
17588.599 8
17589.229 12
17589.859 13
17590.490 8
17591.120 10
17591.750 9
17592.380 6
17593.011 9
17593.641 5
17594.271 4
17594.901 7
17595.532 6
17596.162 9
17596.792 8
17597.422 13
17598.053 17
17598.683 18
17599.313 5
17599.944 6
17600.574 7
17601.205 2
17601.835 7
17602.465 6
17603.096 3
17603.726 3
17604.357 5
17604.987 5
17605.618 6
17606.248 6
17606.879 8
17607.509 2
17608.139 3
17608.770 4
17609.401 3
17610.031 5
17610.662 5
17611.292 6
17611.923 5
17612.553 7
17613.184 9
17613.815 7
17614.445 3
17615.076 10
17615.706 6
17616.337 9
17616.968 10
17617.598 3
17618.229 2
17618.860 7
17619.490 4
17620.121 3
17620.752 3
17621.383 8
17622.013 1
17622.644 2
17623.275 7
17623.906 9
17624.537 11
17625.167 10
17625.798 4
17626.429 4
17627.060 8
17627.691 10
17628.322 6
17628.952 21
17629.583 14
17630.214 10
17630.845 9
17631.476 8
17632.107 7
17632.738 7
17633.369 5
17634.000 4
17634.631 6
17635.262 5
17635.893 4
17636.524 2
17637.155 1
17637.786 2
17638.417 1
17639.048 0
17639.679 2
17640.310 5
17640.941 5
17641.572 5
17642.203 1
17642.835 3
17643.466 6
17644.097 10
17644.728 10
17645.359 6
17645.990 7
17646.622 9
17647.253 6
17647.884 9
17648.515 11
17649.146 8
17649.778 9
17650.409 15
17651.040 7
17651.671 3
17652.303 1
17652.934 4
17653.565 2
17654.197 3
17654.828 4
17655.459 3
17656.091 2
17656.722 4
17657.354 1
17657.985 5
17658.616 10
17659.248 21
17659.879 14
17660.511 9
17661.142 6
17661.774 8
17662.405 5
17663.036 4
17663.668 6
17664.299 6
17664.931 4
17665.563 12
17666.194 15
17666.826 20
17667.457 14
17668.089 8
17668.720 6
17669.352 6
17669.984 9
17670.615 10
17671.247 9
17671.878 6
17672.510 9
17673.142 5
17673.773 3
17674.405 2
17675.037 7
17675.669 9
17676.300 6
17676.932 3
17677.564 11
17678.195 13
17678.827 14
17679.459 12
17680.091 14
17680.723 10
17681.354 6
17681.986 7
17682.618 3
17683.250 1
17683.882 1
17684.514 3
17685.146 5
17685.777 7
17686.409 9
17687.041 10
17687.673 9
17688.305 11
17688.937 9
17689.569 6
17690.201 3
17690.833 1
17691.465 2
17692.097 2
17692.729 3
17693.361 5
17693.993 6
17694.625 4
17695.257 6
17695.889 10
17696.521 3
17697.153 10
17697.786 8
17698.418 13
17699.050 11
17699.682 9
17700.314 7
17700.946 5
17701.578 9
17702.211 7
17702.843 10
17703.475 3
17704.107 2
17704.739 1
17705.372 5
17706.004 3
17706.636 0
17707.268 0
17707.901 6
17708.533 6
17709.165 2
17709.798 3
17710.430 5
17711.062 6
17711.695 10
17712.327 5
17712.959 1
17713.592 0
17714.224 2
17714.857 3
17715.489 4
17716.121 2
17716.754 5
17717.386 3
17718.019 10
17718.651 9
17719.284 3
17719.916 6
17720.549 1
17721.181 8
17721.814 12
17722.446 13
17723.079 4
17723.712 3
17724.344 7
17724.977 7
17725.609 6
17726.242 1
17726.875 5
17727.507 4
17728.140 8
17728.773 6
17729.405 2
17730.038 6
17730.671 6
17731.303 8
17731.936 10
17732.569 8
17733.201 5
17733.834 2
17734.467 0
17735.100 7
17735.733 5
17736.365 4
17736.998 3
17737.631 3
17738.264 3
17738.897 6
17739.529 3
17740.162 4
17740.795 8
17741.428 8
17742.061 4
17742.694 4
17743.327 2
17743.960 1
17744.593 2
17745.226 2
17745.859 6
17746.492 3
17747.125 6
17747.758 7
17748.391 8
17749.024 5
17749.657 4
17750.290 2
17750.923 4
17751.556 8
17752.189 10
17752.822 12
17753.455 9
17754.088 5
17754.721 8
17755.354 6
17755.988 5
17756.621 9
17757.254 4
17757.887 16
17758.520 19
17759.153 11
17759.787 5
17760.420 8
17761.053 6
17761.686 8
17762.320 4
17762.953 10
17763.586 5
17764.219 5
17764.853 7
17765.486 6
17766.119 7
17766.753 4
17767.386 4
17768.019 5
17768.653 3
17769.286 1
17769.920 6
17770.553 4
17771.186 8
17771.820 10
17772.453 7
17773.087 7
17773.720 3
17774.354 9
17774.987 6
17775.621 3
17776.254 5
17776.888 3
17777.521 5
17778.155 12
17778.788 7
17779.422 9
17780.055 9
17780.689 4
17781.323 4
17781.956 10
17782.590 7
17783.223 10
17783.857 8
17784.491 5
17785.124 3
17785.758 8
17786.392 6
17787.025 8
17787.659 10
17788.293 6
17788.927 3
17789.560 2
17790.194 2
17790.828 0
17791.462 9
17792.095 8
17792.729 5
17793.363 6
17793.997 9
17794.631 4
17795.264 15
17795.898 14
17796.532 8
17797.166 8
17797.800 4
17798.434 3
17799.068 1
17799.702 2
17800.336 3
17800.970 4
17801.604 4
17802.238 7
17802.871 7
17803.505 7
17804.139 5
17804.774 8
17805.408 7
17806.042 4
17806.676 3
17807.310 2
17807.944 10
17808.578 12
17809.212 8
17809.846 6
17810.480 3
17811.114 10
17811.748 6
17812.383 6
17813.017 6
17813.651 3
17814.285 4
17814.919 4
17815.553 3
17816.188 1
17816.822 7
17817.456 6
17818.090 7
17818.725 5
17819.359 2
17819.993 3
17820.627 4
17821.262 7
17821.896 10
17822.530 11
17823.165 4
17823.799 4
17824.434 3
17825.068 5
17825.702 2
17826.337 1
17826.971 1
17827.605 2
17828.240 3
17828.874 5
17829.509 5
17830.143 1
17830.778 4
17831.412 5
17832.047 6
17832.681 5
17833.316 8
17833.950 6
17834.585 9
17835.219 13
17835.854 10
17836.489 6
17837.123 3
17837.758 3
17838.392 4
17839.027 2
17839.662 3
17840.296 3
17840.931 1
17841.566 8
17842.200 8
17842.835 5
17843.470 2
17844.104 6
17844.739 7
17845.374 8
17846.009 7
17846.643 6
17847.278 7
17847.913 11
17848.548 2
17849.182 2
17849.817 2
17850.452 5
17851.087 2
17851.722 2
17852.357 2
17852.992 1
17853.626 3
17854.261 3
17854.896 5
17855.531 3
17856.166 5
17856.801 16
17857.436 7
17858.071 5
17858.706 1
17859.341 0
17859.976 6
17860.611 7
17861.246 9
17861.881 7
17862.516 5
17863.151 8
17863.786 4
17864.421 1
17865.056 1
17865.691 0
17866.326 3
17866.962 9
17867.597 5
17868.232 5
17868.867 5
17869.502 6
17870.137 4
17870.772 2
17871.408 7
17872.043 9
17872.678 8
17873.313 5
17873.949 3
17874.584 3
17875.219 4
17875.854 14
17876.490 13
17877.125 8
17877.760 4
17878.396 3
17879.031 5
17879.666 5
17880.302 4
17880.937 3
17881.572 2
17882.208 4
17882.843 6
17883.479 6
17884.114 7
17884.749 7
17885.385 3
17886.020 1
17886.656 2
17887.291 8
17887.927 6
17888.562 6
17889.198 3
17889.833 12
17890.469 9
17891.104 4
17891.740 3
17892.376 6
17893.011 2
17893.647 1
17894.282 4
17894.918 7
17895.554 6
17896.189 8
17896.825 2
17897.461 4
17898.096 2
17898.732 3
17899.368 6
17900.003 3
17900.639 4
17901.275 4
17901.910 12
17902.546 13
17903.182 6
17903.818 5
17904.454 3
17905.089 8
17905.725 10
17906.361 17
17906.997 15
17907.633 10
17908.268 3
17908.904 3
17909.540 0
17910.176 2
17910.812 3
17911.448 6
17912.084 4
17912.720 6
17913.356 2
17913.992 3
17914.628 5
17915.264 2
17915.900 5
17916.536 3
17917.172 2
17917.808 2
17918.444 3
17919.080 7
17919.716 1
17920.352 2
17920.988 2
17921.624 4
17922.260 3
17922.896 3
17923.532 5
17924.168 0
17924.805 2
17925.441 2
17926.077 1
17926.713 3
17927.349 11
17927.985 11
17928.622 5
17929.258 6
17929.894 2
17930.530 3
17931.167 1
17931.803 2
17932.439 8
17933.076 6
17933.712 5
17934.348 10
17934.984 9
17935.621 6
17936.257 8
17936.894 6
17937.530 7
17938.166 7
17938.803 4
17939.439 5
17940.075 5
17940.712 2
17941.348 4
17941.985 7
17942.621 5
17943.258 4
17943.894 0
17944.531 1
17945.167 6
17945.804 6
17946.440 9
17947.077 8
17947.713 8
17948.350 2
17948.987 4
17949.623 6
17950.260 6
17950.896 6
17951.533 6
17952.170 9
17952.806 6
17953.443 6
17954.080 1
17954.716 5
17955.353 5
17955.990 6
17956.626 6
17957.263 1
17957.900 3
17958.536 4
17959.173 2
17959.810 5
17960.447 6
17961.084 7
17961.720 3
17962.357 4
17962.994 12
17963.631 9
17964.268 9
17964.905 8
17965.541 12
17966.178 6
17966.815 3
17967.452 4
17968.089 1
17968.726 3
17969.363 7
17970.000 8
17970.637 9
17971.274 10
17971.911 11
17972.548 6
17973.185 5
17973.822 6
17974.459 8
17975.096 4
17975.733 8
17976.370 5
17977.007 5
17977.644 14
17978.281 9
17978.918 5
17979.555 13
17980.193 19
17980.830 13
17981.467 7
17982.104 11
17982.741 7
17983.378 10
17984.016 7
17984.653 5
17985.290 7
17985.927 2
17986.564 7
17987.202 8
17987.839 8
17988.476 5
17989.113 4
17989.751 13
17990.388 7
17991.025 9
17991.663 10
17992.300 8
17992.937 4
17993.575 0
17994.212 3
17994.850 8
17995.487 10
17996.124 4
17996.762 5
17997.399 3
17998.037 8
17998.674 10
17999.312 3
17999.949 3
18000.587 8
18001.224 10
18001.862 8
18002.499 23
18003.137 26
18003.774 23
18004.412 15
18005.049 12
18005.687 9
18006.324 8
18006.962 4
18007.600 11
18008.237 9
18008.875 10
18009.513 17
18010.150 9
18010.788 11
18011.426 9
18012.063 7
18012.701 3
18013.339 5
18013.976 4
18014.614 9
18015.252 6
18015.890 7
18016.527 17
18017.165 11
18017.803 7
18018.441 12
18019.079 7
18019.716 3
18020.354 1
18020.992 9
18021.630 16
18022.268 9
18022.906 5
18023.544 5
18024.182 11
18024.820 8
18025.457 4
18026.095 5
18026.733 8
18027.371 5
18028.009 6
18028.647 7
18029.285 6
18029.923 10
18030.561 6
18031.199 4
18031.837 2
18032.475 7
18033.113 11
18033.752 10
18034.390 6
18035.028 4
18035.666 4
18036.304 3
18036.942 7
18037.580 11
18038.218 18
18038.857 7
18039.495 9
18040.133 11
18040.771 9
18041.409 3
18042.048 3
18042.686 7
18043.324 9
18043.962 4
18044.601 7
18045.239 12
18045.877 5
18046.515 3
18047.154 2
18047.792 8
18048.430 5
18049.069 4
18049.707 7
18050.345 5
18050.984 4
18051.622 7
18052.261 3
18052.899 15
18053.538 10
18054.176 16
18054.814 10
18055.453 4
18056.091 3
18056.730 3
18057.368 1
18058.007 1
18058.645 5
18059.284 0
18059.922 5
18060.561 8
18061.199 5
18061.838 3
18062.477 8
18063.115 5
18063.754 10
18064.392 6
18065.031 2
18065.670 11
18066.308 7
18066.947 5
18067.586 2
18068.224 7
18068.863 4
18069.502 4
18070.141 6
18070.779 3
18071.418 4
18072.057 6
18072.696 4
18073.334 6
18073.973 7
18074.612 9
18075.251 5
18075.890 3
18076.528 3
18077.167 4
18077.806 3
18078.445 3
18079.084 1
18079.723 9
18080.362 6
18081.000 4
18081.639 3
18082.278 5
18082.917 4
18083.556 5
18084.195 3
18084.834 4
18085.473 5
18086.112 6
18086.751 10
18087.390 9
18088.029 6
18088.668 4
18089.307 3
18089.946 0
18090.586 2
18091.225 2
18091.864 7
18092.503 0
18093.142 3
18093.781 6
18094.420 6
18095.059 5
18095.699 8
18096.338 3
18096.977 5
18097.616 1
18098.255 3
18098.895 6
18099.534 6
18100.173 7
18100.812 6
18101.452 4
18102.091 9
18102.730 9
18103.369 7
18104.009 4
18104.648 1
18105.287 1
18105.927 8
18106.566 9
18107.206 15
18107.845 9
18108.484 1
18109.124 5
18109.763 6
18110.403 4
18111.042 0
18111.681 1
18112.321 3
18112.960 0
18113.600 3
18114.239 2
18114.879 8
18115.518 7
18116.158 3
18116.798 3
18117.437 2
18118.077 5
18118.716 10
18119.356 9
18119.995 6
18120.635 13
18121.275 6
18121.914 3
18122.554 6
18123.194 7
18123.833 3
18124.473 7
18125.113 6
18125.752 14
18126.392 17
18127.032 8
18127.671 6
18128.311 9
18128.951 11
18129.591 6
18130.231 9
18130.870 11
18131.510 9
18132.150 12
18132.790 8
18133.430 8
18134.069 6
18134.709 8
18135.349 12
18135.989 9
18136.629 12
18137.269 10
18137.909 9
18138.549 8
18139.189 8
18139.829 7
18140.469 5
18141.109 10
18141.749 13
18142.389 6
18143.029 3
18143.669 10
18144.309 10
18144.949 10
18145.589 12
18146.229 6
18146.869 2
18147.509 5
18148.149 5
18148.789 8
18149.429 5
18150.069 7
18150.709 5
18151.350 1
18151.990 3
18152.630 6
18153.270 1
18153.910 1
18154.551 7
18155.191 6
18155.831 8
18156.471 9
18157.111 8
18157.752 13
18158.392 12
18159.032 11
18159.673 6
18160.313 8
18160.953 7
18161.594 5
18162.234 5
18162.874 10
18163.515 9
18164.155 9
18164.795 8
18165.436 6
18166.076 7
18166.717 14
18167.357 11
18167.998 9
18168.638 9
18169.278 5
18169.919 15
18170.559 15
18171.200 7
18171.840 7
18172.481 11
18173.122 8
18173.762 7
18174.403 10
18175.043 27
18175.684 15
18176.324 10
18176.965 12
18177.606 14
18178.246 14
18178.887 17
18179.527 11
18180.168 8
18180.809 17
18181.450 12
18182.090 7
18182.731 4
18183.372 1
18184.012 4
18184.653 11
18185.294 15
18185.935 19
18186.575 10
18187.216 17
18187.857 7
18188.498 6
18189.139 6
18189.779 8
18190.420 9
18191.061 6
18191.702 1
18192.343 7
18192.984 6
18193.625 6
18194.266 6
18194.906 10
18195.547 5
18196.188 4
18196.829 2
18197.470 12
18198.111 8
18198.752 15
18199.393 14
18200.034 8
18200.675 9
18201.316 8
18201.957 6
18202.598 11
18203.239 9
18203.881 6
18204.522 3
18205.163 3
18205.804 9
18206.445 14
18207.086 6
18207.727 1
18208.368 4
18209.010 4
18209.651 10
18210.292 6
18210.933 7
18211.574 3
18212.216 3
18212.857 5
18213.498 8
18214.139 5
18214.781 5
18215.422 5
18216.063 3
18216.704 3
18217.346 6
18217.987 6
18218.628 4
18219.270 3
18219.911 4
18220.553 11
18221.194 9
18221.835 7
18222.477 9
18223.118 6
18223.760 7
18224.401 11
18225.042 15
18225.684 16
18226.325 8
18226.967 4
18227.608 10
18228.250 4
18228.891 6
18229.533 3
18230.174 8
18230.816 10
18231.458 12
18232.099 8
18232.741 5
18233.382 6
18234.024 7
18234.666 1
18235.307 2
18235.949 3
18236.590 6
18237.232 3
18237.874 7
18238.516 10
18239.157 9
18239.799 8
18240.441 7
18241.082 13
18241.724 13
18242.366 10
18243.008 9
18243.649 8
18244.291 6
18244.933 8
18245.575 4
18246.217 6
18246.858 8
18247.500 7
18248.142 9
18248.784 9
18249.426 0
18250.068 1
18250.710 4
18251.352 12
18251.994 10
18252.635 9
18253.277 9
18253.919 8
18254.561 5
18255.203 3
18255.845 3
18256.487 2
18257.129 0
18257.771 1
18258.413 2
18259.055 9
18259.698 15
18260.340 11
18260.982 9
18261.624 4
18262.266 2
18262.908 5
18263.550 7
18264.192 10
18264.834 12
18265.477 5
18266.119 7
18266.761 5
18267.403 6
18268.045 7
18268.688 11
18269.330 5
18269.972 5
18270.614 6
18271.257 11
18271.899 8
18272.541 3
18273.183 6
18273.826 6
18274.468 9
18275.110 7
18275.753 4
18276.395 12
18277.037 12
18277.680 5
18278.322 2
18278.965 6
18279.607 5
18280.249 7
18280.892 6
18281.534 8
18282.177 4
18282.819 3
18283.462 6
18284.104 8
18284.747 5
18285.389 3
18286.032 6
18286.674 5
18287.317 11
18287.959 15
18288.602 22
18289.244 15
18289.887 9
18290.530 7
18291.172 9
18291.815 4
18292.458 3
18293.100 2
18293.743 1
18294.386 2
18295.028 7
18295.671 7
18296.314 5
18296.956 4
18297.599 5
18298.242 9
18298.885 8
18299.527 7
18300.170 4
18300.813 3
18301.456 4
18302.098 12
18302.741 17
18303.384 14
18304.027 9
18304.670 3
18305.313 4
18305.955 3
18306.598 3
18307.241 6
18307.884 10
18308.527 6
18309.170 3
18309.813 3
18310.456 5
18311.099 10
18311.742 4
18312.385 1
18313.028 3
18313.671 3
18314.314 4
18314.957 5
18315.600 7
18316.243 4
18316.886 3
18317.529 5
18318.172 6
18318.815 4
18319.458 10
18320.102 7
18320.745 12
18321.388 8
18322.031 8
18322.674 7
18323.317 5
18323.961 2
18324.604 5
18325.247 2
18325.890 10
18326.533 9
18327.177 7
18327.820 8
18328.463 14
18329.106 13
18329.750 8
18330.393 2
18331.036 2
18331.680 5
18332.323 5
18332.966 9
18333.610 8
18334.253 7
18334.896 5
18335.540 8
18336.183 23
18336.827 25
18337.470 32
18338.114 20
18338.757 6
18339.400 11
18340.044 12
18340.687 11
18341.331 8
18341.974 4
18342.618 1
18343.261 3
18343.905 8
18344.548 6
18345.192 11
18345.836 9
18346.479 6
18347.123 4
18347.766 4
18348.410 4
18349.054 8
18349.697 13
18350.341 10
18350.985 7
18351.628 5
18352.272 4
18352.916 3
18353.559 6
18354.203 8
18354.847 9
18355.491 8
18356.134 6
18356.778 5
18357.422 10
18358.066 5
18358.709 8
18359.353 12
18359.997 6
18360.641 6
18361.285 6
18361.929 5
18362.572 3
18363.216 3
18363.860 4
18364.504 6
18365.148 6
18365.792 6
18366.436 6
18367.080 6
18367.724 5
18368.368 6
18369.012 4
18369.656 5
18370.300 4
18370.944 9
18371.588 6
18372.232 6
18372.876 11
18373.520 8
18374.164 7
18374.808 5
18375.452 5
18376.096 7
18376.740 9
18377.384 11
18378.029 8
18378.673 10
18379.317 8
18379.961 12
18380.605 9
18381.249 8
18381.894 3
18382.538 3
18383.182 6
18383.826 6
18384.471 4
18385.115 3
18385.759 7
18386.403 5
18387.048 3
18387.692 6
18388.336 9
18388.981 10
18389.625 8
18390.269 8
18390.914 11
18391.558 5
18392.202 5
18392.847 11
18393.491 10
18394.136 6
18394.780 7
18395.425 7
18396.069 4
18396.713 4
18397.358 7
18398.002 4
18398.647 1
18399.291 1
18399.936 2
18400.581 5
18401.225 5
18401.870 5
18402.514 8
18403.159 8
18403.803 11
18404.448 9
18405.093 9
18405.737 6
18406.382 1
18407.026 3
18407.671 9
18408.316 4
18408.960 6
18409.605 3
18410.250 3
18410.895 3
18411.539 3
18412.184 4
18412.829 4
18413.474 2
18414.118 3
18414.763 8
18415.408 6
18416.053 4
18416.697 9
18417.342 7
18417.987 5
18418.632 5
18419.277 9
18419.922 9
18420.567 7
18421.211 7
18421.856 3
18422.501 5
18423.146 6
18423.791 14
18424.436 11
18425.081 1
18425.726 8
18426.371 7
18427.016 7
18427.661 13
18428.306 2
18428.951 8
18429.596 7
18430.241 2
18430.886 8
18431.531 17
18432.176 14
18432.821 12
18433.467 5
18434.112 5
18434.757 4
18435.402 5
18436.047 3
18436.692 3
18437.337 2
18437.983 0
18438.628 5
18439.273 12
18439.918 9
18440.564 4
18441.209 5
18441.854 6
18442.499 5
18443.145 7
18443.790 9
18444.435 6
18445.080 2
18445.726 4
18446.371 5
18447.016 2
18447.662 3
18448.307 0
18448.953 4
18449.598 4
18450.243 6
18450.889 12
18451.534 9
18452.180 5
18452.825 6
18453.471 11
18454.116 12
18454.761 10
18455.407 7
18456.052 11
18456.698 11
18457.343 11
18457.989 11
18458.635 10
18459.280 14
18459.926 13
18460.571 11
18461.217 10
18461.862 11
18462.508 8
18463.154 9
18463.799 6
18464.445 3
18465.091 7
18465.736 4
18466.382 15
18467.028 5
18467.673 1
18468.319 4
18468.965 3
18469.611 5
18470.256 2
18470.902 4
18471.548 3
18472.194 4
18472.839 6
18473.485 4
18474.131 6
18474.777 6
18475.423 6
18476.069 7
18476.714 6
18477.360 5
18478.006 4
18478.652 11
18479.298 8
18479.944 4
18480.590 5
18481.236 4
18481.882 0
18482.528 2
18483.174 7
18483.820 4
18484.466 2
18485.112 5
18485.758 4
18486.404 1
18487.050 1
18487.696 0
18488.342 5
18488.988 6
18489.634 4
18490.280 6
18490.926 6
18491.572 4
18492.219 3
18492.865 3
18493.511 5
18494.157 10
18494.803 8
18495.449 4
18496.096 6
18496.742 7
18497.388 10
18498.034 5
18498.681 8
18499.327 10
18499.973 8
18500.619 12
18501.266 11
18501.912 8
18502.558 5
18503.205 6
18503.851 5
18504.497 0
18505.144 7
18505.790 4
18506.436 4
18507.083 11
18507.729 19
18508.376 10
18509.022 14
18509.668 11
18510.315 10
18510.961 11
18511.608 6
18512.254 2
18512.901 2
18513.547 16
18514.194 15
18514.840 14
18515.487 16
18516.133 11
18516.780 8
18517.427 7
18518.073 7
18518.720 6
18519.366 11
18520.013 7
18520.660 7
18521.306 7
18521.953 2
18522.600 2
18523.246 10
18523.893 7
18524.540 6
18525.186 5
18525.833 5
18526.480 6
18527.127 11
18527.773 3
18528.420 5
18529.067 4
18529.714 7
18530.360 11
18531.007 6
18531.654 5
18532.301 2
18532.948 7
18533.595 11
18534.242 9
18534.888 7
18535.535 6
18536.182 4
18536.829 5
18537.476 8
18538.123 6
18538.770 4
18539.417 9
18540.064 7
18540.711 8
18541.358 7
18542.005 8
18542.652 13
18543.299 12
18543.946 10
18544.593 9
18545.240 7
18545.887 7
18546.534 9
18547.181 8
18547.828 6
18548.475 5
18549.123 7
18549.770 8
18550.417 7
18551.064 6
18551.711 14
18552.358 13
18553.006 12
18553.653 16
18554.300 6
18554.947 12
18555.594 18
18556.242 7
18556.889 8
18557.536 8
18558.184 12
18558.831 18
18559.478 17
18560.125 20
18560.773 16
18561.420 21
18562.067 15
18562.715 9
18563.362 2
18564.010 5
18564.657 10
18565.304 14
18565.952 10
18566.599 14
18567.247 18
18567.894 10
18568.542 4
18569.189 14
18569.837 17
18570.484 14
18571.132 9
18571.779 12
18572.427 17
18573.074 10
18573.722 12
18574.369 11
18575.017 13
18575.665 19
18576.312 19
18576.960 10
18577.607 12
18578.255 9
18578.903 6
18579.550 5
18580.198 9
18580.846 9
18581.493 8
18582.141 11
18582.789 7
18583.436 7
18584.084 11
18584.732 4
18585.380 4
18586.027 3
18586.675 2
18587.323 1
18587.971 3
18588.619 8
18589.267 7
18589.914 8
18590.562 9
18591.210 6
18591.858 15
18592.506 11
18593.154 13
18593.802 10
18594.450 5
18595.097 14
18595.745 14
18596.393 14
18597.041 13
18597.689 8
18598.337 9
18598.985 10
18599.633 13
18600.281 15
18600.929 12
18601.577 8
18602.225 5
18602.873 6
18603.522 4
18604.170 3
18604.818 7
18605.466 9
18606.114 9
18606.762 6
18607.410 9
18608.058 8
18608.707 5
18609.355 4
18610.003 3
18610.651 5
18611.299 5
18611.948 6
18612.596 7
18613.244 3
18613.892 12
18614.541 12
18615.189 9
18615.837 8
18616.485 4
18617.134 6
18617.782 8
18618.430 8
18619.079 9
18619.727 9
18620.375 11
18621.024 10
18621.672 8
18622.321 8
18622.969 9
18623.617 9
18624.266 3
18624.914 4
18625.563 6
18626.211 4
18626.860 1
18627.508 3
18628.157 3
18628.805 4
18629.454 7
18630.102 5
18630.751 5
18631.399 10
18632.048 8
18632.697 7
18633.345 11
18633.994 8
18634.642 6
18635.291 8
18635.940 9
18636.588 7
18637.237 9
18637.886 10
18638.534 8
18639.183 6
18639.832 8
18640.480 5
18641.129 5
18641.778 0
18642.427 3
18643.075 1
18643.724 12
18644.373 11
18645.022 10
18645.671 11
18646.319 4
18646.968 6
18647.617 1
18648.266 4
18648.915 5
18649.564 2
18650.213 5
18650.862 7
18651.510 14
18652.159 13
18652.808 5
18653.457 6
18654.106 3
18654.755 5
18655.404 7
18656.053 3
18656.702 2
18657.351 6
18658.000 5
18658.649 8
18659.298 4
18659.947 3
18660.596 2
18661.245 6
18661.895 5
18662.544 6
18663.193 5
18663.842 5
18664.491 3
18665.140 3
18665.789 8
18666.438 8
18667.088 6
18667.737 9
18668.386 6
18669.035 7
18669.685 4
18670.334 1
18670.983 3
18671.632 4
18672.282 7
18672.931 3
18673.580 9
18674.229 9
18674.879 2
18675.528 3
18676.177 4
18676.827 4
18677.476 2
18678.125 14
18678.775 11
18679.424 5
18680.074 6
18680.723 7
18681.373 2
18682.022 4
18682.671 3
18683.321 4
18683.970 4
18684.620 10
18685.269 5
18685.919 4
18686.568 9
18687.218 2
18687.867 10
18688.517 18
18689.167 14
18689.816 18
18690.466 11
18691.115 11
18691.765 7
18692.415 7
18693.064 14
18693.714 16
18694.363 11
18695.013 16
18695.663 11
18696.313 18
18696.962 10
18697.612 8
18698.262 10
18698.911 10
18699.561 10
18700.211 8
18700.861 7
18701.510 5
18702.160 13
18702.810 15
18703.460 15
18704.110 6
18704.760 6
18705.409 8
18706.059 10
18706.709 7
18707.359 8
18708.009 9
18708.659 6
18709.309 5
18709.959 2
18710.609 7
18711.258 6
18711.908 14
18712.558 10
18713.208 7
18713.858 8
18714.508 5
18715.158 10
18715.808 7
18716.458 9
18717.109 8
18717.759 12
18718.409 7
18719.059 4
18719.709 13
18720.359 15
18721.009 7
18721.659 2
18722.309 2
18722.959 6
18723.610 4
18724.260 11
18724.910 14
18725.560 11
18726.210 13
18726.861 9
18727.511 8
18728.161 10
18728.811 11
18729.462 6
18730.112 8
18730.762 10
18731.412 7
18732.063 6
18732.713 6
18733.363 7
18734.014 12
18734.664 16
18735.315 14
18735.965 10
18736.615 6
18737.266 6
18737.916 7
18738.567 6
18739.217 5
18739.867 8
18740.518 11
18741.168 7
18741.819 13
18742.469 12
18743.120 7
18743.770 6
18744.421 6
18745.071 7
18745.722 2
18746.372 4
18747.023 4
18747.674 3
18748.324 5
18748.975 5
18749.625 4
18750.276 1
18750.927 11
18751.577 10
18752.228 7
18752.879 7
18753.529 2
18754.180 6
18754.831 4
18755.481 6
18756.132 9
18756.783 6
18757.434 6
18758.084 6
18758.735 7
18759.386 13
18760.037 15
18760.688 13
18761.338 12
18761.989 17
18762.640 10
18763.291 10
18763.942 12
18764.593 13
18765.244 8
18765.894 9
18766.545 10
18767.196 8
18767.847 8
18768.498 10
18769.149 18
18769.800 13
18770.451 24
18771.102 15
18771.753 13
18772.404 10
18773.055 5
18773.706 9
18774.357 10
18775.008 9
18775.659 6
18776.310 6
18776.961 9
18777.613 9
18778.264 15
18778.915 16
18779.566 11
18780.217 8
18780.868 13
18781.519 11
18782.171 6
18782.822 9
18783.473 20
18784.124 13
18784.775 17
18785.427 12
18786.078 12
18786.729 13
18787.380 8
18788.032 7
18788.683 8
18789.334 6
18789.986 10
18790.637 14
18791.288 9
18791.940 7
18792.591 5
18793.242 4
18793.894 6
18794.545 3
18795.196 9
18795.848 17
18796.499 8
18797.151 6
18797.802 4
18798.454 8
18799.105 5
18799.757 12
18800.408 6
18801.060 5
18801.711 10
18802.363 9
18803.014 6
18803.666 6
18804.317 12
18804.969 6
18805.621 5
18806.272 4
18806.924 5
18807.575 11
18808.227 13
18808.879 14
18809.530 19
18810.182 15
18810.834 8
18811.485 15
18812.137 14
18812.789 12
18813.440 15
18814.092 15
18814.744 29
18815.396 26
18816.047 19
18816.699 23
18817.351 14
18818.003 7
18818.655 6
18819.306 6
18819.958 7
18820.610 7
18821.262 10
18821.914 8
18822.566 10
18823.218 4
18823.869 11
18824.521 9
18825.173 12
18825.825 30
18826.477 34
18827.129 22
18827.781 19
18828.433 17
18829.085 21
18829.737 28
18830.389 23
18831.041 17
18831.693 25
18832.345 24
18832.997 30
18833.649 27
18834.301 27
18834.954 21
18835.606 22
18836.258 19
18836.910 23
18837.562 20
18838.214 29
18838.866 29
18839.518 25
18840.171 29
18840.823 30
18841.475 27
18842.127 21
18842.780 21
18843.432 27
18844.084 25
18844.736 23
18845.389 37
18846.041 42
18846.693 36
18847.345 36
18847.998 32
18848.650 32
18849.302 26
18849.955 28
18850.607 21
18851.260 11
18851.912 20
18852.564 25
18853.217 16
18853.869 26
18854.522 21
18855.174 24
18855.826 27
18856.479 24
18857.131 16
18857.784 16
18858.436 18
18859.089 13
18859.741 17
18860.394 19
18861.046 16
18861.699 8
18862.352 5
18863.004 6
18863.657 4
18864.309 10
18864.962 4
18865.615 6
18866.267 12
18866.920 7
18867.573 8
18868.225 6
18868.878 3
18869.531 13
18870.183 18
18870.836 23
18871.489 22
18872.141 13
18872.794 7
18873.447 8
18874.100 8
18874.753 5
18875.405 5
18876.058 8
18876.711 2
18877.364 5
18878.017 13
18878.669 11
18879.322 11
18879.975 12
18880.628 10
18881.281 5
18881.934 6
18882.587 10
18883.240 11
18883.893 7
18884.546 8
18885.199 13
18885.852 12
18886.505 6
18887.158 6
18887.811 8
18888.464 10
18889.117 3
18889.770 9
18890.423 10
18891.076 7
18891.729 9
18892.382 12
18893.035 10
18893.688 8
18894.341 9
18894.994 8
18895.648 14
18896.301 7
18896.954 4
18897.607 9
18898.260 9
18898.913 6
18899.567 10
18900.220 13
18900.873 14
18901.526 9
18902.180 13
18902.833 10
18903.486 8
18904.139 9
18904.793 5
18905.446 3
18906.099 3
18906.753 0
18907.406 9
18908.059 6
18908.713 12
18909.366 9
18910.019 7
18910.673 2
18911.326 8
18911.980 12
18912.633 9
18913.287 7
18913.940 6
18914.594 6
18915.247 2
18915.901 12
18916.554 7
18917.208 10
18917.861 6
18918.515 7
18919.168 8
18919.822 3
18920.475 4
18921.129 7
18921.782 8
18922.436 9
18923.090 11
18923.743 6
18924.397 1
18925.051 8
18925.704 6
18926.358 8
18927.012 6
18927.665 8
18928.319 11
18928.973 11
18929.626 13
18930.280 8
18930.934 7
18931.588 9
18932.242 10
18932.895 5
18933.549 3
18934.203 5
18934.857 8
18935.511 12
18936.164 7
18936.818 3
18937.472 4
18938.126 5
18938.780 6
18939.434 7
18940.088 7
18940.742 3
18941.396 5
18942.049 14
18942.703 12
18943.357 14
18944.011 9
18944.665 8
18945.319 20
18945.973 9
18946.627 4
18947.281 14
18947.935 15
18948.590 15
18949.244 11
18949.898 11
18950.552 8
18951.206 17
18951.860 16
18952.514 16
18953.168 11
18953.822 20
18954.477 11
18955.131 6
18955.785 2
18956.439 5
18957.093 6
18957.748 14
18958.402 10
18959.056 5
18959.710 5
18960.364 5
18961.019 7
18961.673 13
18962.327 11
18962.982 8
18963.636 8
18964.290 7
18964.945 8
18965.599 6
18966.253 4
18966.908 8
18967.562 4
18968.216 2
18968.871 3
18969.525 5
18970.180 3
18970.834 9
18971.489 9
18972.143 9
18972.798 6
18973.452 5
18974.107 3
18974.761 4
18975.416 5
18976.070 6
18976.725 4
18977.379 4
18978.034 6
18978.688 8
18979.343 6
18979.998 10
18980.652 10
18981.307 6
18981.961 9
18982.616 10
18983.271 13
18983.925 23
18984.580 22
18985.235 17
18985.889 10
18986.544 16
18987.199 14
18987.854 10
18988.508 6
18989.163 2
18989.818 7
18990.473 6
18991.127 4
18991.782 5
18992.437 7
18993.092 9
18993.747 6
18994.402 6
18995.056 8
18995.711 6
18996.366 3
18997.021 4
18997.676 11
18998.331 7
18998.986 10
18999.641 7
19000.296 8
19000.951 2
19001.606 3
19002.261 11
19002.916 14
19003.571 11
19004.226 7
19004.881 9
19005.536 4
19006.191 3
19006.846 1
19007.501 3
19008.156 5
19008.811 0
19009.466 5
19010.121 5
19010.776 3
19011.432 6
19012.087 6
19012.742 9
19013.397 14
19014.052 13
19014.707 13
19015.363 9
19016.018 7
19016.673 10
19017.328 9
19017.984 5
19018.639 5
19019.294 9
19019.949 10
19020.605 10
19021.260 6
19021.915 3
19022.571 2
19023.226 3
19023.881 6
19024.537 9
19025.192 18
19025.847 16
19026.503 10
19027.158 11
19027.814 16
19028.469 13
19029.125 8
19029.780 4
19030.436 1
19031.091 7
19031.746 7
19032.402 9
19033.057 7
19033.713 8
19034.369 9
19035.024 11
19035.680 10
19036.335 11
19036.991 8
19037.646 8
19038.302 6
19038.958 3
19039.613 2
19040.269 7
19040.925 8
19041.580 6
19042.236 5
19042.892 7
19043.547 9
19044.203 9
19044.859 8
19045.514 10
19046.170 9
19046.826 6
19047.482 5
19048.137 4
19048.793 1
19049.449 13
19050.105 9
19050.761 10
19051.416 12
19052.072 27
19052.728 36
19053.384 36
19054.040 26
19054.696 11
19055.352 12
19056.008 8
19056.663 12
19057.319 11
19057.975 13
19058.631 13
19059.287 13
19059.943 11
19060.599 9
19061.255 6
19061.911 7
19062.567 10
19063.223 9
19063.879 3
19064.535 4
19065.191 17
19065.848 17
19066.504 23
19067.160 20
19067.816 16
19068.472 21
19069.128 15
19069.784 21
19070.440 13
19071.097 13
19071.753 7
19072.409 10
19073.065 7
19073.721 9
19074.378 19
19075.034 19
19075.690 18
19076.346 16
19077.003 15
19077.659 16
19078.315 14
19078.971 15
19079.628 19
19080.284 15
19080.940 15
19081.597 16
19082.253 8
19082.909 11
19083.566 10
19084.222 14
19084.879 17
19085.535 16
19086.191 4
19086.848 4
19087.504 14
19088.161 14
19088.817 6
19089.474 5
19090.130 5
19090.787 6
19091.443 6
19092.100 4
19092.756 8
19093.413 3
19094.069 10
19094.726 6
19095.383 5
19096.039 5
19096.696 10
19097.352 9
19098.009 4
19098.666 8
19099.322 7
19099.979 10
19100.636 5
19101.292 10
19101.949 8
19102.606 5
19103.263 7
19103.919 7
19104.576 10
19105.233 16
19105.890 12
19106.546 13
19107.203 13
19107.860 7
19108.517 5
19109.174 9
19109.830 13
19110.487 11
19111.144 11
19111.801 10
19112.458 11
19113.115 9
19113.772 4
19114.429 7
19115.085 15
19115.742 18
19116.399 12
19117.056 9
19117.713 11
19118.370 18
19119.027 21
19119.684 20
19120.341 23
19120.998 17
19121.655 13
19122.312 20
19122.969 14
19123.626 14
19124.284 12
19124.941 17
19125.598 15
19126.255 12
19126.912 15
19127.569 8
19128.226 11
19128.883 20
19129.541 20
19130.198 14
19130.855 25
19131.512 24
19132.169 17
19132.827 11
19133.484 7
19134.141 12
19134.798 7
19135.456 13
19136.113 12
19136.770 13
19137.428 12
19138.085 6
19138.742 3
19139.400 2
19140.057 1
19140.714 11
19141.372 13
19142.029 13
19142.686 16
19143.344 14
19144.001 16
19144.659 13
19145.316 7
19145.974 9
19146.631 10
19147.289 4
19147.946 6
19148.603 13
19149.261 15
19149.919 26
19150.576 20
19151.234 9
19151.891 4
19152.549 4
19153.206 4
19153.864 6
19154.521 7
19155.179 4
19155.837 6
19156.494 2
19157.152 10
19157.810 10
19158.467 8
19159.125 16
19159.783 15
19160.440 9
19161.098 6
19161.756 6
19162.414 2
19163.071 4
19163.729 2
19164.387 7
19165.045 15
19165.702 19
19166.360 11
19167.018 5
19167.676 5
19168.334 0
19168.992 13
19169.649 12
19170.307 12
19170.965 10
19171.623 7
19172.281 4
19172.939 5
19173.597 10
19174.255 4
19174.913 4
19175.571 7
19176.229 12
19176.887 10
19177.545 12
19178.203 10
19178.861 3
19179.519 10
19180.177 4
19180.835 6
19181.493 9
19182.151 8
19182.809 8
19183.467 7
19184.125 5
19184.783 8
19185.441 7
19186.100 3
19186.758 2
19187.416 7
19188.074 12
19188.732 4
19189.390 2
19190.049 4
19190.707 1
19191.365 12
19192.023 13
19192.682 8
19193.340 8
19193.998 16
19194.656 23
19195.315 23
19195.973 15
19196.631 5
19197.290 4
19197.948 5
19198.606 3
19199.265 5
19199.923 5
19200.582 6
19201.240 14
19201.898 8
19202.557 7
19203.215 10
19203.874 3
19204.532 5
19205.191 12
19205.849 8
19206.508 12
19207.166 14
19207.825 9
19208.483 4
19209.142 9
19209.800 6
19210.459 5
19211.117 5
19211.776 4
19212.435 12
19213.093 9
19213.752 11
19214.410 6
19215.069 5
19215.728 11
19216.386 8
19217.045 14
19217.704 11
19218.362 14
19219.021 11
19219.680 9
19220.339 4
19220.997 5
19221.656 8
19222.315 9
19222.974 7
19223.632 4
19224.291 5
19224.950 6
19225.609 3
19226.268 6
19226.926 11
19227.585 7
19228.244 8
19228.903 2
19229.562 4
19230.221 4
19230.880 14
19231.539 16
19232.198 9
19232.857 7
19233.515 5
19234.174 4
19234.833 5
19235.492 14
19236.151 15
19236.810 12
19237.469 9
19238.128 8
19238.788 3
19239.447 5
19240.106 5
19240.765 6
19241.424 3
19242.083 11
19242.742 16
19243.401 11
19244.060 12
19244.719 4
19245.379 3
19246.038 2
19246.697 6
19247.356 11
19248.015 9
19248.675 6
19249.334 6
19249.993 8
19250.652 3
19251.312 3
19251.971 2
19252.630 6
19253.289 12
19253.949 7
19254.608 11
19255.267 11
19255.927 6
19256.586 8
19257.245 9
19257.905 4
19258.564 5
19259.224 7
19259.883 8
19260.542 10
19261.202 7
19261.861 4
19262.521 2
19263.180 3
19263.840 1
19264.499 2
19265.159 6
19265.818 4
19266.478 9
19267.137 10
19267.797 6
19268.456 2
19269.116 3
19269.775 4
19270.435 5
19271.095 4
19271.754 3
19272.414 7
19273.073 5
19273.733 1
19274.393 5
19275.052 7
19275.712 5
19276.372 7
19277.031 10
19277.691 5
19278.351 8
19279.011 6
19279.670 7
19280.330 3
19280.990 4
19281.650 6
19282.309 3
19282.969 7
19283.629 11
19284.289 17
19284.949 14
19285.609 8
19286.268 8
19286.928 8
19287.588 8
19288.248 5
19288.908 3
19289.568 4
19290.228 4
19290.888 5
19291.548 2
19292.208 8
19292.868 5
19293.528 6
19294.188 0
19294.848 2
19295.508 4
19296.168 6
19296.828 14
19297.488 8
19298.148 14
19298.808 17
19299.468 10
19300.128 3
19300.788 5
19301.448 7
19302.108 5
19302.769 11
19303.429 11
19304.089 9
19304.749 7
19305.409 3
19306.069 6
19306.730 6
19307.390 10
19308.050 16
19308.710 21
19309.371 12
19310.031 8
19310.691 7
19311.351 4
19312.012 4
19312.672 12
19313.332 14
19313.993 11
19314.653 5
19315.313 6
19315.974 2
19316.634 5
19317.294 5
19317.955 1
19318.615 5
19319.276 11
19319.936 7
19320.597 10
19321.257 13
19321.918 21
19322.578 18
19323.238 8
19323.899 2
19324.559 9
19325.220 13
19325.881 9
19326.541 10
19327.202 5
19327.862 7
19328.523 13
19329.183 6
19329.844 12
19330.505 7
19331.165 7
19331.826 15
19332.487 17
19333.147 14
19333.808 14
19334.469 20
19335.129 14
19335.790 11
19336.451 6
19337.111 7
19337.772 13
19338.433 12
19339.094 9
19339.754 9
19340.415 7
19341.076 5
19341.737 3
19342.398 0
19343.058 3
19343.719 6
19344.380 10
19345.041 7
19345.702 10
19346.363 7
19347.024 6
19347.685 12
19348.345 11
19349.006 6
19349.667 6
19350.328 17
19350.989 20
19351.650 14
19352.311 14
19352.972 7
19353.633 6
19354.294 7
19354.955 6
19355.616 5
19356.277 2
19356.938 3
19357.599 2
19358.261 7
19358.922 6
19359.583 8
19360.244 2
19360.905 4
19361.566 7
19362.227 12
19362.889 14
19363.550 17
19364.211 11
19364.872 12
19365.533 15
19366.195 13
19366.856 10
19367.517 4
19368.178 5
19368.840 5
19369.501 12
19370.162 10
19370.823 11
19371.485 11
19372.146 8
19372.807 5
19373.469 4
19374.130 4
19374.791 0
19375.453 4
19376.114 6
19376.776 5
19377.437 3
19378.098 8
19378.760 9
19379.421 3
19380.083 3
19380.744 5
19381.406 4
19382.067 3
19382.729 4
19383.390 4
19384.052 3
19384.713 6
19385.375 8
19386.036 5
19386.698 3
19387.360 4
19388.021 10
19388.683 8
19389.344 10
19390.006 12
19390.668 8
19391.329 10
19391.991 13
19392.653 12
19393.314 9
19393.976 3
19394.638 5
19395.299 2
19395.961 0
19396.623 1
19397.285 1
19397.946 4
19398.608 6
19399.270 8
19399.932 9
19400.594 2
19401.255 1
19401.917 1
19402.579 6
19403.241 4
19403.903 5
19404.565 3
19405.227 3
19405.889 2
19406.550 6
19407.212 18
19407.874 18
19408.536 9
19409.198 11
19409.860 1
19410.522 3
19411.184 8
19411.846 12
19412.508 9
19413.170 11
19413.832 8
19414.494 7
19415.156 10
19415.818 5
19416.480 5
19417.143 6
19417.805 5
19418.467 8
19419.129 5
19419.791 6
19420.453 7
19421.115 2
19421.778 12
19422.440 5
19423.102 3
19423.764 11
19424.426 8
19425.089 4
19425.751 4
19426.413 6
19427.075 12
19427.738 8
19428.400 13
19429.062 8
19429.724 9
19430.387 11
19431.049 5
19431.711 2
19432.374 10
19433.036 12
19433.699 7
19434.361 10
19435.023 5
19435.686 9
19436.348 7
19437.011 3
19437.673 2
19438.335 3
19438.998 6
19439.660 1
19440.323 2
19440.985 4
19441.648 4
19442.310 3
19442.973 0
19443.636 2
19444.298 4
19444.961 3
19445.623 5
19446.286 9
19446.948 7
19447.611 9
19448.274 5
19448.936 5
19449.599 5
19450.262 3
19450.924 3
19451.587 2
19452.250 5
19452.912 14
19453.575 10
19454.238 2
19454.900 1
19455.563 5
19456.226 7
19456.889 3
19457.552 2
19458.214 2
19458.877 5
19459.540 8
19460.203 6
19460.866 13
19461.528 7
19462.191 2
19462.854 3
19463.517 2
19464.180 3
19464.843 6
19465.506 6
19466.169 5
19466.832 2
19467.495 6
19468.158 14
19468.821 13
19469.484 14
19470.147 9
19470.810 6
19471.473 4
19472.136 0
19472.799 4
19473.462 8
19474.125 5
19474.788 1
19475.451 1
19476.114 1
19476.777 1
19477.440 7
19478.103 8
19478.766 5
19479.430 2
19480.093 4
19480.756 0
19481.419 2
19482.082 4
19482.746 5
19483.409 7
19484.072 7
19484.735 9
19485.399 7
19486.062 6
19486.725 5
19487.388 3
19488.052 9
19488.715 9
19489.378 5
19490.042 6
19490.705 5
19491.368 6
19492.032 3
19492.695 2
19493.358 2
19494.022 7
19494.685 3
19495.349 9
19496.012 9
19496.676 4
19497.339 4
19498.003 3
19498.666 1
19499.329 3
19499.993 12
19500.656 8
19501.320 7
19501.984 8
19502.647 10
19503.311 9
19503.974 4
19504.638 4
19505.301 1
19505.965 6
19506.629 4
19507.292 5
19507.956 7
19508.620 2
19509.283 3
19509.947 3
19510.611 2
19511.274 5
19511.938 7
19512.602 15
19513.265 12
19513.929 6
19514.593 12
19515.257 4
19515.920 6
19516.584 6
19517.248 4
19517.912 2
19518.576 3
19519.239 6
19519.903 6
19520.567 6
19521.231 7
19521.895 1
19522.559 0
19523.223 2
19523.887 5
19524.551 5
19525.214 8
19525.878 12
19526.542 9
19527.206 13
19527.870 8
19528.534 4
19529.198 0
19529.862 2
19530.526 3
19531.190 1
19531.854 3
19532.518 2
19533.183 2
19533.847 1
19534.511 2
19535.175 2
19535.839 1
19536.503 3
19537.167 2
19537.831 3
19538.495 2
19539.160 4
19539.824 6
19540.488 10
19541.152 10
19541.816 7
19542.481 5
19543.145 8
19543.809 5
19544.473 3
19545.138 3
19545.802 4
19546.466 5
19547.131 3
19547.795 8
19548.459 12
19549.124 9
19549.788 2
19550.452 3
19551.117 6
19551.781 10
19552.445 8
19553.110 4
19553.774 4
19554.439 14
19555.103 9
19555.768 6
19556.432 8
19557.096 5
19557.761 3
19558.425 3
19559.090 5
19559.754 6
19560.419 4
19561.084 9
19561.748 3
19562.413 6
19563.077 3
19563.742 6
19564.406 2
19565.071 3
19565.736 6
19566.400 13
19567.065 6
19567.730 8
19568.394 6
19569.059 7
19569.724 3
19570.388 1
19571.053 5
19571.718 3
19572.382 0
19573.047 0
19573.712 0
19574.377 2
19575.042 1
19575.706 3
19576.371 4
19577.036 5
19577.701 4
19578.366 9
19579.030 10
19579.695 8
19580.360 8
19581.025 5
19581.690 12
19582.355 10
19583.020 12
19583.685 8
19584.350 9
19585.015 10
19585.679 8
19586.344 10
19587.009 9
19587.674 7
19588.339 4
19589.004 6
19589.669 3
19590.335 2
19591.000 3
19591.665 6
19592.330 7
19592.995 7
19593.660 3
19594.325 1
19594.990 2
19595.655 5
19596.320 12
19596.986 7
19597.651 10
19598.316 5
19598.981 6
19599.646 4
19600.311 4
19600.977 3
19601.642 6
19602.307 7
19602.972 4
19603.638 3
19604.303 1
19604.968 4
19605.633 8
19606.299 5
19606.964 4
19607.629 4
19608.295 6
19608.960 1
19609.626 3
19610.291 8
19610.956 5
19611.622 5
19612.287 9
19612.953 5
19613.618 1
19614.283 3
19614.949 4
19615.614 6
19616.280 0
19616.945 2
19617.611 2
19618.276 1
19618.942 2
19619.607 4
19620.273 4
19620.938 5
19621.604 8
19622.270 8
19622.935 2
19623.601 9
19624.266 6
19624.932 7
19625.598 5
19626.263 1
19626.929 2
19627.595 0
19628.260 2
19628.926 3
19629.592 5
19630.257 3
19630.923 5
19631.589 2
19632.255 3
19632.920 5
19633.586 3
19634.252 0
19634.918 3
19635.584 3
19636.249 2
19636.915 2
19637.581 0
19638.247 1
19638.913 5
19639.579 3
19640.245 1
19640.910 1
19641.576 5
19642.242 5
19642.908 8
19643.574 10
19644.240 8
19644.906 7
19645.572 10
19646.238 9
19646.904 7
19647.570 8
19648.236 8
19648.902 15
19649.568 22
19650.234 19
19650.900 8
19651.566 4
19652.232 6
19652.898 2
19653.565 2
19654.231 2
19654.897 2
19655.563 2
19656.229 6
19656.895 3
19657.561 6
19658.228 5
19658.894 2
19659.560 5
19660.226 2
19660.893 3
19661.559 5
19662.225 1
19662.891 8
19663.558 12
19664.224 10
19664.890 6
19665.556 2
19666.223 4
19666.889 0
19667.555 0
19668.222 1
19668.888 0
19669.555 3
19670.221 4
19670.887 0
19671.554 1
19672.220 0
19672.887 1
19673.553 3
19674.220 3
19674.886 2
19675.553 2
19676.219 2
19676.886 0
19677.552 2
19678.219 2
19678.885 5
19679.552 4
19680.218 7
19680.885 6
19681.551 3
19682.218 1
19682.885 1
19683.551 2
19684.218 5
19684.884 10
19685.551 7
19686.218 5
19686.884 1
19687.551 4
19688.218 8
19688.885 7
19689.551 4
19690.218 5
19690.885 3
19691.551 9
19692.218 10
19692.885 7
19693.552 5
19694.219 3
19694.885 0
19695.552 0
19696.219 1
19696.886 1
19697.553 10
19698.220 16
19698.887 17
19699.553 17
19700.220 12
19700.887 10
19701.554 5
19702.221 5
19702.888 3
19703.555 5
19704.222 7
19704.889 4
19705.556 10
19706.223 15
19706.890 11
19707.557 13
19708.224 6
19708.891 5
19709.558 3
19710.225 3
19710.892 4
19711.559 5
19712.226 6
19712.894 7
19713.561 20
19714.228 13
19714.895 10
19715.562 7
19716.229 5
19716.896 3
19717.564 8
19718.231 3
19718.898 3
19719.565 3
19720.233 5
19720.900 6
19721.567 6
19722.234 10
19722.902 12
19723.569 19
19724.236 11
19724.904 9
19725.571 9
19726.238 4
19726.906 1
19727.573 1
19728.240 11
19728.908 7
19729.575 13
19730.242 10
19730.910 10
19731.577 2
19732.245 5
19732.912 14
19733.580 9
19734.247 6
19734.915 2
19735.582 2
19736.250 3
19736.917 2
19737.585 1
19738.252 1
19738.920 3
19739.587 6
19740.255 8
19740.923 4
19741.590 5
19742.258 2
19742.925 0
19743.593 3
19744.261 5
19744.928 3
19745.596 4
19746.264 5
19746.931 5
19747.599 4
19748.267 3
19748.934 1
19749.602 7
19750.270 8
19750.938 4
19751.605 2
19752.273 1
19752.941 2
19753.609 11
19754.277 9
19754.944 5
19755.612 7
19756.280 3
19756.948 3
19757.616 3
19758.284 3
19758.952 1
19759.620 5
19760.288 13
19760.955 8
19761.623 8
19762.291 5
19762.959 4
19763.627 10
19764.295 8
19764.963 7
19765.631 9
19766.299 7
19766.967 6
19767.635 2
19768.303 0
19768.971 6
19769.640 4
19770.308 0
19770.976 5
19771.644 6
19772.312 6
19772.980 5
19773.648 1
19774.316 1
19774.985 0
19775.653 7
19776.321 4
19776.989 10
19777.657 11
19778.325 9
19778.994 8
19779.662 7
19780.330 6
19780.998 3
19781.667 2
19782.335 2
19783.003 2
19783.672 12
19784.340 10
19785.008 8
19785.677 3
19786.345 14
19787.013 10
19787.682 13
19788.350 10
19789.019 5
19789.687 3
19790.355 4
19791.024 1
19791.692 2
19792.361 5
19793.029 8
19793.698 10
19794.366 14
19795.035 8
19795.703 3
19796.372 3
19797.040 2
19797.709 2
19798.377 5
19799.046 6
19799.714 4
19800.383 8
19801.052 3
19801.720 7
19802.389 6
19803.058 2
19803.726 2
19804.395 1
19805.064 3
19805.732 4
19806.401 6
19807.070 6
19807.738 7
19808.407 6
19809.076 2
19809.745 3
19810.413 2
19811.082 3
19811.751 3
19812.420 4
19813.088 5
19813.757 4
19814.426 2
19815.095 3
19815.764 8
19816.433 6
19817.102 4
19817.770 3
19818.439 2
19819.108 3
19819.777 0
19820.446 4
19821.115 5
19821.784 5
19822.453 7
19823.122 5
19823.791 3
19824.460 3
19825.129 3
19825.798 6
19826.467 3
19827.136 2
19827.805 5
19828.474 9
19829.143 4
19829.812 3
19830.481 2
19831.151 2
19831.820 0
19832.489 3
19833.158 4
19833.827 4
19834.496 4
19835.165 6
19835.835 15
19836.504 12
19837.173 9
19837.842 5
19838.512 5
19839.181 4
19839.850 8
19840.519 4
19841.189 6
19841.858 7
19842.527 4
19843.197 0
19843.866 4
19844.535 4
19845.205 4
19845.874 3
19846.543 2
19847.213 2
19847.882 1
19848.551 1
19849.221 7
19849.890 9
19850.560 7
19851.229 10
19851.899 11
19852.568 17
19853.238 11
19853.907 9
19854.577 3
19855.246 3
19855.916 4
19856.585 3
19857.255 3
19857.924 6
19858.594 3
19859.263 1
19859.933 0
19860.603 3
19861.272 4
19861.942 1
19862.612 3
19863.281 4
19863.951 7
19864.621 4
19865.290 4
19865.960 4
19866.630 1
19867.299 1
19867.969 6
19868.639 7
19869.309 4
19869.978 8
19870.648 5
19871.318 9
19871.988 4
19872.658 4
19873.327 10
19873.997 7
19874.667 10
19875.337 12
19876.007 8
19876.677 3
19877.347 4
19878.016 4
19878.686 6
19879.356 6
19880.026 7
19880.696 7
19881.366 8
19882.036 3
19882.706 3
19883.376 3
19884.046 3
19884.716 11
19885.386 8
19886.056 9
19886.726 4
19887.396 4
19888.066 4
19888.736 2
19889.406 3
19890.077 4
19890.747 4
19891.417 2
19892.087 11
19892.757 26
19893.427 14
19894.097 6
19894.768 3
19895.438 1
19896.108 1
19896.778 7
19897.448 6
19898.119 5
19898.789 5
19899.459 4
19900.130 4
19900.800 3
19901.470 4
19902.140 3
19902.811 4
19903.481 5
19904.151 2
19904.822 4
19905.492 3
19906.163 2
19906.833 1
19907.503 5
19908.174 4
19908.844 4
19909.515 3
19910.185 1
19910.855 11
19911.526 7
19912.196 3
19912.867 6
19913.537 8
19914.208 10
19914.878 4
19915.549 2
19916.219 8
19916.890 10
19917.561 8
19918.231 3
19918.902 2
19919.572 3
19920.243 5
19920.914 4
19921.584 5
19922.255 3
19922.926 4
19923.596 15
19924.267 7
19924.938 6
19925.608 1
19926.279 1
19926.950 8
19927.620 19
19928.291 16
19928.962 12
19929.633 8
19930.304 4
19930.974 1
19931.645 3
19932.316 5
19932.987 5
19933.658 2
19934.328 0
19934.999 1
19935.670 6
19936.341 8
19937.012 10
19937.683 4
19938.354 6
19939.025 6
19939.696 2
19940.367 1
19941.038 1
19941.709 1
19942.380 2
19943.051 0
19943.722 0
19944.393 9
19945.064 6
19945.735 3
19946.406 0
19947.077 1
19947.748 0
19948.419 1
19949.090 2
19949.761 6
19950.432 7
19951.103 10
19951.775 5
19952.446 6
19953.117 2
19953.788 0
19954.459 0
19955.130 4
19955.802 3
19956.473 8
19957.144 15
19957.815 12
19958.487 6
19959.158 3
19959.829 5
19960.500 7
19961.172 9
19961.843 11
19962.514 6
19963.186 8
19963.857 3
19964.528 3
19965.200 6
19965.871 7
19966.543 11
19967.214 13
19967.885 10
19968.557 13
19969.228 11
19969.900 11
19970.571 12
19971.243 5
19971.914 5
19972.586 1
19973.257 2
19973.929 1
19974.600 6
19975.272 3
19975.943 4
19976.615 2
19977.286 2
19977.958 2
19978.630 1
19979.301 5
19979.973 13
19980.644 4
19981.316 3
19981.988 5
19982.659 9
19983.331 3
19984.003 7
19984.674 10
19985.346 6
19986.018 5
19986.690 1
19987.361 4
19988.033 5
19988.705 3
19989.377 5
19990.048 2
19990.720 2
19991.392 3
19992.064 4
19992.736 3
19993.407 5
19994.079 12
19994.751 12
19995.423 16
19996.095 10
19996.767 5
19997.439 7
19998.111 3
19998.783 3
19999.455 5
20000.127 2
20000.798 5
20001.470 5
20002.142 5
20002.814 4
20003.486 8
20004.158 6
20004.831 3
20005.503 2
20006.175 0
20006.847 0
20007.519 2
20008.191 0
20008.863 1
20009.535 2
20010.207 2
20010.879 1
20011.551 1
20012.224 2
20012.896 3
20013.568 1
20014.240 4
20014.912 4
20015.585 7
20016.257 1
20016.929 3
20017.601 6
20018.274 3
20018.946 2
20019.618 2
20020.290 1
20020.963 6
20021.635 6
20022.307 8
20022.980 12
20023.652 6
20024.324 1
20024.997 4
20025.669 3
20026.342 1
20027.014 0
20027.686 4
20028.359 6
20029.031 8
20029.704 10
20030.376 12
20031.049 8
20031.721 11
20032.394 7
20033.066 2
20033.739 2
20034.411 1
20035.084 2
20035.756 4
20036.429 6
20037.101 4
20037.774 4
20038.447 3
20039.119 1
20039.792 4
20040.465 2
20041.137 3
20041.810 3
20042.482 5
20043.155 13
20043.828 9
20044.501 9
20045.173 8
20045.846 6
20046.519 7
20047.191 1
20047.864 7
20048.537 6
20049.210 11
20049.883 8
20050.555 2
20051.228 2
20051.901 8
20052.574 11
20053.247 8
20053.920 5
20054.592 3
20055.265 4
20055.938 8
20056.611 6
20057.284 11
20057.957 7
20058.630 6
20059.303 9
20059.976 5
20060.649 3
20061.322 3
20061.995 4
20062.668 0
20063.341 3
20064.014 2
20064.687 2
20065.360 1
20066.033 4
20066.706 5
20067.379 2
20068.052 5
20068.725 6
20069.398 4
20070.072 2
20070.745 5
20071.418 5
20072.091 4
20072.764 7
20073.437 7
20074.111 6
20074.784 7
20075.457 3
20076.130 2
20076.803 3
20077.477 7
20078.150 7
20078.823 1
20079.497 0
20080.170 0
20080.843 0
20081.516 0
20082.190 2
20082.863 1
20083.536 3
20084.210 2
20084.883 5
20085.557 1
20086.230 0
20086.903 3
20087.577 2
20088.250 2
20088.924 4
20089.597 1
20090.271 6
20090.944 6
20091.618 3
20092.291 3
20092.965 4
20093.638 9
20094.312 10
20094.985 8
20095.659 11
20096.332 9
20097.006 6
20097.680 1
20098.353 0
20099.027 1
20099.700 4
20100.374 6
20101.048 6
20101.721 4
20102.395 4
20103.069 7
20103.742 9
20104.416 4
20105.090 6
20105.764 3
20106.437 3
20107.111 3
20107.785 4
20108.459 2
20109.132 0
20109.806 1
20110.480 1
20111.154 3
20111.828 2
20112.501 11
20113.175 8
20113.849 4
20114.523 2
20115.197 0
20115.871 6
20116.545 7
20117.219 1
20117.893 8
20118.567 7
20119.240 3
20119.914 5
20120.588 1
20121.262 1
20121.936 4
20122.610 1
20123.284 3
20123.958 4
20124.633 2
20125.307 1
20125.981 4
20126.655 2
20127.329 4
20128.003 1
20128.677 1
20129.351 0
20130.025 1
20130.699 0
20131.374 0
20132.048 5
20132.722 7
20133.396 3
20134.070 1
20134.745 3
20135.419 5
20136.093 4
20136.767 5
20137.441 5
20138.116 4
20138.790 4
20139.464 6
20140.139 10
20140.813 19
20141.487 12
20142.162 14
20142.836 5
20143.510 10
20144.185 7
20144.859 7
20145.533 3
20146.208 2
20146.882 2
20147.557 1
20148.231 2
20148.906 6
20149.580 3
20150.255 3
20150.929 0
20151.604 3
20152.278 1
20152.953 3
20153.627 5
20154.302 1
20154.976 4
20155.651 5
20156.325 6
20157.000 13
20157.674 5
20158.349 5
20159.024 6
20159.698 5
20160.373 3
20161.048 2
20161.722 3
20162.397 3
20163.072 4
20163.746 1
20164.421 2
20165.096 1
20165.771 19
20166.445 14
20167.120 12
20167.795 9
20168.470 2
20169.144 3
20169.819 2
20170.494 1
20171.169 0
20171.844 2
20172.518 2
20173.193 3
20173.868 5
20174.543 5
20175.218 7
20175.893 10
20176.568 8
20177.243 5
20177.918 4
20178.593 11
20179.268 7
20179.942 6
20180.617 3
20181.292 2
20181.967 3
20182.642 10
20183.318 8
20183.993 9
20184.668 6
20185.343 3
20186.018 5
20186.693 1
20187.368 1
20188.043 8
20188.718 10
20189.393 3
20190.068 5
20190.744 7
20191.419 13
20192.094 7
20192.769 3
20193.444 2
20194.119 4
20194.795 6
20195.470 1
20196.145 1
20196.820 1
20197.496 1
20198.171 1
20198.846 3
20199.522 4
20200.197 3
20200.872 0
20201.547 3
20202.223 2
20202.898 4
20203.574 2
20204.249 5
20204.924 1
20205.600 0
20206.275 2
20206.951 5
20207.626 3
20208.301 1
20208.977 4
20209.652 3
20210.328 3
20211.003 2
20211.679 2
20212.354 1
20213.030 1
20213.705 1
20214.381 4
20215.056 5
20215.732 4
20216.408 5
20217.083 3
20217.759 0
20218.434 2
20219.110 5
20219.786 9
20220.461 8
20221.137 2
20221.813 2
20222.488 0
20223.164 8
20223.840 6
20224.515 5
20225.191 14
20225.867 13
20226.543 5
20227.218 3
20227.894 1
20228.570 5
20229.246 2
20229.922 0
20230.597 0
20231.273 4
20231.949 5
20232.625 3
20233.301 3
20233.977 10
20234.652 6
20235.328 7
20236.004 6
20236.680 2
20237.356 2
20238.032 2
20238.708 1
20239.384 0
20240.060 2
20240.736 3
20241.412 2
20242.088 1
20242.764 0
20243.440 0
20244.116 3
20244.792 5
20245.468 2
20246.144 2
20246.820 0
20247.496 0
20248.172 0
20248.849 0
20249.525 1
20250.201 4
20250.877 6
20251.553 7
20252.229 6
20252.906 8
20253.582 4
20254.258 1
20254.934 12
20255.610 6
20256.287 21
20256.963 14
20257.639 11
20258.315 7
20258.992 6
20259.668 4
20260.344 5
20261.021 3
20261.697 3
20262.373 0
20263.050 1
20263.726 4
20264.402 5
20265.079 2
20265.755 0
20266.432 3
20267.108 4
20267.785 2
20268.461 5
20269.137 17
20269.814 17
20270.490 12
20271.167 13
20271.843 6
20272.520 8
20273.196 9
20273.873 8
20274.550 11
20275.226 10
20275.903 6
20276.579 6
20277.256 6
20277.932 2
20278.609 0
20279.286 7
20279.962 7
20280.639 4
20281.316 3
20281.992 1
20282.669 0
20283.346 4
20284.022 8
20284.699 7
20285.376 5
20286.053 0
20286.729 3
20287.406 2
20288.083 2
20288.760 7
20289.436 10
20290.113 22
20290.790 13
20291.467 8
20292.144 11
20292.821 11
20293.498 5
20294.174 8
20294.851 2
20295.528 11
20296.205 9
20296.882 4
20297.559 11
20298.236 8
20298.913 5
20299.590 3
20300.267 4
20300.944 2
20301.621 4
20302.298 5
20302.975 7
20303.652 3
20304.329 2
20305.006 4
20305.683 7
20306.360 5
20307.037 11
20307.714 8
20308.391 3
20309.069 4
20309.746 1
20310.423 1
20311.100 0
20311.777 5
20312.454 2
20313.131 2
20313.809 6
20314.486 7
20315.163 3
20315.840 3
20316.518 3
20317.195 7
20317.872 12
20318.549 7
20319.227 3
20319.904 1
20320.581 3
20321.259 5
20321.936 5
20322.613 1
20323.291 6
20323.968 4
20324.645 4
20325.323 3
20326.000 3
20326.678 0
20327.355 3
20328.033 4
20328.710 3
20329.387 3
20330.065 5
20330.742 6
20331.420 3
20332.097 2
20332.775 1
20333.453 0
20334.130 1
20334.808 0
20335.485 0
20336.163 0
20336.840 5
20337.518 3
20338.196 1
20338.873 3
20339.551 4
20340.228 4
20340.906 2
20341.584 7
20342.261 7
20342.939 1
20343.617 2
20344.295 2
20344.972 5
20345.650 12
20346.328 12
20347.006 5
20347.683 3
20348.361 3
20349.039 1
20349.717 0
20350.394 3
20351.072 4
20351.750 2
20352.428 1
20353.106 4
20353.784 6
20354.462 3
20355.139 4
20355.817 4
20356.495 0
20357.173 0
20357.851 3
20358.529 2
20359.207 4
20359.885 8
20360.563 2
20361.241 5
20361.919 2
20362.597 2
20363.275 5
20363.953 3
20364.631 3
20365.309 1
20365.987 0
20366.665 2
20367.343 8
20368.022 7
20368.700 1
20369.378 0
20370.056 1
20370.734 8
20371.412 5
20372.090 3
20372.769 1
20373.447 5
20374.125 4
20374.803 5
20375.481 6
20376.160 3
20376.838 7
20377.516 7
20378.195 4
20378.873 1
20379.551 2
20380.229 2
20380.908 0
20381.586 4
20382.264 4
20382.943 5
20383.621 3
20384.299 10
20384.978 4
20385.656 5
20386.335 5
20387.013 4
20387.692 12
20388.370 9
20389.048 3
20389.727 4
20390.405 2
20391.084 2
20391.762 3
20392.441 9
20393.119 8
20393.798 5
20394.477 5
20395.155 3
20395.834 7
20396.512 5
20397.191 2
20397.869 3
20398.548 3
20399.227 4
20399.905 2
20400.584 8
20401.263 5
20401.941 4
20402.620 3
20403.299 3
20403.977 9
20404.656 19
20405.335 13
20406.014 8
20406.692 3
20407.371 7
20408.050 3
20408.729 2
20409.407 0
20410.086 2
20410.765 5
20411.444 5
20412.123 5
20412.802 3
20413.480 0
20414.159 2
20414.838 0
20415.517 2
20416.196 3
20416.875 2
20417.554 6
20418.233 3
20418.912 6
20419.591 9
20420.270 12
20420.949 15
20421.628 19
20422.307 13
20422.986 9
20423.665 3
20424.344 6
20425.023 7
20425.702 5
20426.381 6
20427.060 5
20427.739 2
20428.418 1
20429.097 3
20429.776 3
20430.456 2
20431.135 7
20431.814 9
20432.493 5
20433.172 6
20433.852 4
20434.531 3
20435.210 1
20435.889 0
20436.568 1
20437.248 0
20437.927 4
20438.606 5
20439.286 3
20439.965 2
20440.644 0
20441.323 3
20442.003 1
20442.682 10
20443.362 9
20444.041 3
20444.720 2
20445.400 0
20446.079 0
20446.758 0
20447.438 0
20448.117 1
20448.797 1
20449.476 4
20450.156 1
20450.835 1
20451.515 3
20452.194 0
20452.874 0
20453.553 0
20454.233 6
20454.912 4
20455.592 2
20456.271 3
20456.951 1
20457.631 1
20458.310 4
20458.990 10
20459.670 12
20460.349 17
20461.029 8
20461.708 2
20462.388 6
20463.068 6
20463.748 6
20464.427 3
20465.107 2
20465.787 2
20466.466 3
20467.146 7
20467.826 8
20468.506 3
20469.186 1
20469.865 1
20470.545 2
20471.225 4
20471.905 4
20472.585 2
20473.264 4
20473.944 2
20474.624 3
20475.304 2
20475.984 1
20476.664 3
20477.344 2
20478.024 3
20478.704 5
20479.384 3
20480.064 7
20480.744 4
20481.424 9
20482.104 7
20482.784 3
20483.464 4
20484.144 3
20484.824 2
20485.504 1
20486.184 1
20486.864 5
20487.544 4
20488.224 4
20488.904 6
20489.584 5
20490.265 4
20490.945 3
20491.625 4
20492.305 6
20492.985 3
20493.665 7
20494.346 7
20495.026 7
20495.706 3
20496.386 4
20497.067 0
20497.747 6
20498.427 5
20499.107 2
20499.788 5
20500.468 2
20501.148 2
20501.829 2
20502.509 2
20503.189 0
20503.870 4
20504.550 6
20505.230 2
20505.911 2
20506.591 9
20507.272 8
20507.952 2
20508.633 2
20509.313 0
20509.993 0
20510.674 1
20511.354 1
20512.035 6
20512.715 5
20513.396 3
20514.076 2
20514.757 3
20515.438 1
20516.118 5
20516.799 10
20517.479 2
20518.160 5
20518.841 7
20519.521 6
20520.202 3
20520.882 2
20521.563 1
20522.244 0
20522.924 0
20523.605 0
20524.286 0
20524.967 3
20525.647 3
20526.328 0
20527.009 1
20527.690 2
20528.370 4
20529.051 1
20529.732 6
20530.413 6
20531.093 7
20531.774 11
20532.455 19
20533.136 10
20533.817 6
20534.498 4
20535.179 6
20535.859 2
20536.540 1
20537.221 3
20537.902 3
20538.583 7
20539.264 3
20539.945 3
20540.626 5
20541.307 6
20541.988 0
20542.669 2
20543.350 2
20544.031 2
20544.712 2
20545.393 10
20546.074 17
20546.755 13
20547.436 5
20548.118 6
20548.799 8
20549.480 0
20550.161 2
20550.842 3
20551.523 2
20552.204 1
20552.886 4
20553.567 5
20554.248 4
20554.929 1
20555.610 1
20556.292 2
20556.973 1
20557.654 4
20558.335 2
20559.017 2
20559.698 2
20560.379 5
20561.061 3
20561.742 7
20562.423 9
20563.105 8
20563.786 6
20564.467 3
20565.149 1
20565.830 1
20566.511 8
20567.193 5
20567.874 2
20568.556 0
20569.237 0
20569.919 1
20570.600 4
20571.282 3
20571.963 4
20572.645 1
20573.326 3
20574.008 3
20574.689 5
20575.371 5
20576.052 7
20576.734 5
20577.415 2
20578.097 0
20578.779 5
20579.460 4
20580.142 2
20580.823 4
20581.505 1
20582.187 4
20582.868 2
20583.550 2
20584.232 3
20584.914 1
20585.595 1
20586.277 0
20586.959 6
20587.640 13
20588.322 5
20589.004 8
20589.686 9
20590.368 3
20591.049 6
20591.731 1
20592.413 1
20593.095 6
20593.777 5
20594.459 10
20595.140 4
20595.822 7
20596.504 5
20597.186 1
20597.868 12
20598.550 7
20599.232 5
20599.914 2
20600.596 3
20601.278 2
20601.960 8
20602.642 12
20603.324 8
20604.006 4
20604.688 3
20605.370 4
20606.052 2
20606.734 3
20607.416 6
20608.098 6
20608.780 5
20609.462 2
20610.145 2
20610.827 2
20611.509 3
20612.191 3
20612.873 5
20613.555 2
20614.238 4
20614.920 11
20615.602 9
20616.284 10
20616.966 9
20617.649 13
20618.331 5
20619.013 2
20619.696 1
20620.378 1
20621.060 3
20621.742 3
20622.425 4
20623.107 6
20623.789 6
20624.472 2
20625.154 2
20625.837 1
20626.519 1
20627.201 2
20627.884 5
20628.566 7
20629.249 4
20629.931 0
20630.614 2
20631.296 3
20631.979 5
20632.661 4
20633.344 8
20634.026 4
20634.709 0
20635.391 8
20636.074 10
20636.756 7
20637.439 3
20638.121 4
20638.804 3
20639.487 1
20640.169 4
20640.852 2
20641.534 1
20642.217 1
20642.900 0
20643.582 1
20644.265 0
20644.948 0
20645.631 2
20646.313 0
20646.996 0
20647.679 4
20648.362 1
20649.044 2
20649.727 0
20650.410 1
20651.093 1
20651.776 1
20652.458 0
20653.141 1
20653.824 0
20654.507 2
20655.190 1
20655.873 6
20656.556 3
20657.238 8
20657.921 8
20658.604 10
20659.287 7
20659.970 4
20660.653 1
20661.336 0
20662.019 1
20662.702 1
20663.385 0
20664.068 0
20664.751 1
20665.434 0
20666.117 2
20666.800 2
20667.483 0
20668.166 2
20668.849 4
20669.533 3
20670.216 0
20670.899 1
20671.582 2
20672.265 1
20672.948 1
20673.631 3
20674.315 3
20674.998 3
20675.681 0
20676.364 1
20677.047 4
20677.731 4
20678.414 6
20679.097 7
20679.781 7
20680.464 4
20681.147 6
20681.830 3
20682.514 1
20683.197 1
20683.880 0
20684.564 3
20685.247 3
20685.931 3
20686.614 2
20687.297 4
20687.981 3
20688.664 2
20689.348 0
20690.031 8
20690.714 6
20691.398 3
20692.081 1
20692.765 4
20693.448 3
20694.132 13
20694.815 12
20695.499 13
20696.183 9
20696.866 9
20697.550 7
20698.233 4
20698.917 5
20699.600 7
20700.284 7
20700.968 6
20701.651 8
20702.335 5
20703.019 2
20703.702 4
20704.386 7
20705.070 3
20705.753 0
20706.437 2
20707.121 8
20707.805 7
20708.488 7
20709.172 7
20709.856 5
20710.540 6
20711.223 4
20711.907 6
20712.591 5
20713.275 4
20713.959 5
20714.643 4
20715.326 4
20716.010 3
20716.694 6
20717.378 3
20718.062 1
20718.746 1
20719.430 1
20720.114 2
20720.798 5
20721.482 6
20722.166 5
20722.850 2
20723.534 2
20724.218 1
20724.902 2
20725.586 3
20726.270 2
20726.954 2
20727.638 4
20728.322 2
20729.006 2
20729.690 4
20730.374 7
20731.058 3
20731.742 5
20732.427 5
20733.111 2
20733.795 4
20734.479 3
20735.163 7
20735.847 4
20736.532 3
20737.216 11
20737.900 10
20738.584 3
20739.269 3
20739.953 3
20740.637 3
20741.322 7
20742.006 12
20742.690 5
20743.374 5
20744.059 3
20744.743 3
20745.427 2
20746.112 2
20746.796 1
20747.481 2
20748.165 3
20748.849 3
20749.534 2
20750.218 3
20750.903 2
20751.587 1
20752.272 1
20752.956 0
20753.641 1
20754.325 2
20755.010 2
20755.694 2
20756.379 5
20757.063 4
20757.748 7
20758.432 5
20759.117 8
20759.802 6
20760.486 4
20761.171 3
20761.855 1
20762.540 4
20763.225 5
20763.909 2
20764.594 2
20765.279 4
20765.963 3
20766.648 0
20767.333 0
20768.018 0
20768.702 3
20769.387 3
20770.072 1
20770.757 9
20771.441 11
20772.126 6
20772.811 6
20773.496 1
20774.181 3
20774.866 5
20775.550 8
20776.235 2
20776.920 2
20777.605 1
20778.290 3
20778.975 3
20779.660 3
20780.345 7
20781.030 8
20781.715 4
20782.400 2
20783.085 2
20783.770 1
20784.455 3
20785.140 3
20785.825 6
20786.510 4
20787.195 2
20787.880 3
20788.565 7
20789.250 2
20789.935 8
20790.620 4
20791.305 3
20791.990 2
20792.675 6
20793.361 10
20794.046 6
20794.731 6
20795.416 5
20796.101 4
20796.787 11
20797.472 9
20798.157 4
20798.842 1
20799.527 2
20800.213 6
20800.898 2
20801.583 3
20802.269 2
20802.954 2
20803.639 0
20804.325 0
20805.010 1
20805.695 2
20806.381 1
20807.066 4
20807.751 7
20808.437 2
20809.122 0
20809.808 1
20810.493 5
20811.178 12
20811.864 8
20812.549 5
20813.235 3
20813.920 1
20814.606 2
20815.291 5
20815.977 9
20816.662 8
20817.348 8
20818.033 4
20818.719 2
20819.405 6
20820.090 12
20820.776 10
20821.461 6
20822.147 1
20822.833 6
20823.518 7
20824.204 4
20824.890 2
20825.575 1
20826.261 2
20826.947 1
20827.632 1
20828.318 0
20829.004 4
20829.690 3
20830.375 6
20831.061 7
20831.747 1
20832.433 1
20833.119 0
20833.804 6
20834.490 7
20835.176 7
20835.862 6
20836.548 1
20837.234 3
20837.919 3
20838.605 8
20839.291 5
20839.977 2
20840.663 0
20841.349 3
20842.035 1
20842.721 2
20843.407 8
20844.093 4
20844.779 1
20845.465 3
20846.151 4
20846.837 4
20847.523 2
20848.209 5
20848.895 10
20849.581 12
20850.267 13
20850.953 15
20851.640 9
20852.326 8
20853.012 8
20853.698 5
20854.384 4
20855.070 1
20855.756 1
20856.443 3
20857.129 5
20857.815 4
20858.501 3
20859.187 3
20859.874 4
20860.560 5
20861.246 9
20861.932 5
20862.619 2
20863.305 2
20863.991 1
20864.678 0
20865.364 0
20866.050 1
20866.737 3
20867.423 4
20868.109 3
20868.796 2
20869.482 1
20870.169 0
20870.855 5
20871.542 3
20872.228 1
20872.914 1
20873.601 6
20874.287 26
20874.974 23
20875.660 20
20876.347 12
20877.033 9
20877.720 7
20878.407 4
20879.093 2
20879.780 1
20880.466 1
20881.153 2
20881.839 1
20882.526 5
20883.213 2
20883.899 3
20884.586 9
20885.273 6
20885.959 5
20886.646 3
20887.333 0
20888.019 2
20888.706 7
20889.393 5
20890.080 0
20890.766 1
20891.453 0
20892.140 3
20892.827 4
20893.513 1
20894.200 3
20894.887 3
20895.574 4
20896.261 2
20896.948 3
20897.634 5
20898.321 3
20899.008 2
20899.695 2
20900.382 0
20901.069 0
20901.756 1
20902.443 5
20903.130 5
20903.817 2
20904.504 0
20905.191 0
20905.878 0
20906.565 3
20907.252 6
20907.939 3
20908.626 1
20909.313 12
20910.000 12
20910.687 2
20911.374 3
20912.061 2
20912.748 4
20913.435 4
20914.123 5
20914.810 5
20915.497 6
20916.184 8
20916.871 4
20917.558 2
20918.246 8
20918.933 7
20919.620 3
20920.307 4
20920.995 5
20921.682 1
20922.369 2
20923.056 2
20923.744 4
20924.431 4
20925.118 11
20925.806 10
20926.493 10
20927.180 8
20927.868 3
20928.555 1
20929.242 0
20929.930 1
20930.617 3
20931.305 3
20931.992 3
20932.679 2
20933.367 2
20934.054 5
20934.742 3
20935.429 9
20936.117 3
20936.804 10
20937.492 8
20938.179 3
20938.867 3
20939.554 2
20940.242 4
20940.930 2
20941.617 1
20942.305 4
20942.992 1
20943.680 2
20944.368 1
20945.055 3
20945.743 8
20946.431 4
20947.118 8
20947.806 7
20948.494 6
20949.181 5
20949.869 5
20950.557 6
20951.245 7
20951.932 4
20952.620 6
20953.308 9
20953.996 7
20954.683 6
20955.371 3
20956.059 0
20956.747 2
20957.435 7
20958.123 2
20958.811 6
20959.498 6
20960.186 4
20960.874 8
20961.562 14
20962.250 7
20962.938 5
20963.626 4
20964.314 6
20965.002 7
20965.690 6
20966.378 4
20967.066 3
20967.754 4
20968.442 10
20969.130 8
20969.818 7
20970.506 3
20971.194 1
20971.882 1
20972.570 2
20973.258 4
20973.946 2
20974.635 4
20975.323 5
20976.011 8
20976.699 6
20977.387 4
20978.075 3
20978.764 0
20979.452 3
20980.140 4
20980.828 3
20981.517 3
20982.205 4
20982.893 2
20983.581 3
20984.270 1
20984.958 4
20985.646 6
20986.335 8
20987.023 10
20987.711 3
20988.400 5
20989.088 7
20989.776 7
20990.465 2
20991.153 3
20991.841 4
20992.530 3
20993.218 5
20993.907 10
20994.595 6
20995.284 4
20995.972 2
20996.661 5
20997.349 3
20998.038 5
20998.726 4
20999.415 6
21000.103 4
21000.792 2
21001.480 2
21002.169 4
21002.858 5
21003.546 2
21004.235 1
21004.923 0
21005.612 8
21006.301 4
21006.989 2
21007.678 2
21008.367 3
21009.055 0
21009.744 0
21010.433 3
21011.122 1
21011.810 3
21012.499 9
21013.188 4
21013.877 1
21014.565 0
21015.254 0
21015.943 1
21016.632 0
21017.321 5
21018.009 8
21018.698 8
21019.387 7
21020.076 3
21020.765 3
21021.454 3
21022.143 4
21022.832 6
21023.521 7
21024.209 3
21024.898 4
21025.587 9
21026.276 8
21026.965 5
21027.654 3
21028.343 1
21029.032 8
21029.721 7
21030.410 6
21031.100 3
21031.789 7
21032.478 6
21033.167 6
21033.856 3
21034.545 1
21035.234 4
21035.923 4
21036.612 2
21037.301 1
21037.991 0
21038.680 0
21039.369 0
21040.058 1
21040.747 3
21041.437 3
21042.126 2
21042.815 1
21043.504 2
21044.194 3
21044.883 3
21045.572 2
21046.262 2
21046.951 1
21047.640 5
21048.330 5
21049.019 3
21049.708 2
21050.398 0
21051.087 5
21051.776 8
21052.466 3
21053.155 2
21053.845 4
21054.534 7
21055.223 2
21055.913 2
21056.602 2
21057.292 4
21057.981 4
21058.671 1
21059.360 2
21060.050 1
21060.739 7
21061.429 9
21062.119 7
21062.808 3
21063.498 1
21064.187 1
21064.877 1
21065.567 1
21066.256 8
21066.946 10
21067.635 4
21068.325 9
21069.015 7
21069.705 1
21070.394 0
21071.084 5
21071.774 5
21072.463 1
21073.153 3
21073.843 3
21074.533 1
21075.222 4
21075.912 3
21076.602 2
21077.292 2
21077.982 1
21078.671 0
21079.361 0
21080.051 2
21080.741 2
21081.431 7
21082.121 4
21082.811 2
21083.501 2
21084.191 1
21084.880 0
21085.570 3
21086.260 8
21086.950 7
21087.640 6
21088.330 5
21089.020 2
21089.710 4
21090.400 4
21091.090 2
21091.780 3
21092.470 7
21093.161 6
21093.851 7
21094.541 5
21095.231 3
21095.921 1
21096.611 1
21097.301 1
21097.991 4
21098.681 4
21099.372 1
21100.062 3
21100.752 4
21101.442 2
21102.132 3
21102.823 5
21103.513 1
21104.203 2
21104.893 2
21105.584 0
21106.274 1
21106.964 9
21107.655 10
21108.345 6
21109.035 3
21109.726 0
21110.416 0
21111.106 0
21111.797 3
21112.487 0
21113.177 1
21113.868 2
21114.558 1
21115.249 2
21115.939 1
21116.630 0
21117.320 3
21118.011 5
21118.701 3
21119.392 2
21120.082 4
21120.773 4
21121.463 2
21122.154 0
21122.844 1
21123.535 1
21124.225 3
21124.916 1
21125.606 2
21126.297 3
21126.988 2
21127.678 2
21128.369 0
21129.060 1
21129.750 0
21130.441 1
21131.132 0
21131.822 0
21132.513 3
21133.204 4
21133.895 2
21134.585 5
21135.276 3
21135.967 2
21136.658 3
21137.348 4
21138.039 3
21138.730 2
21139.421 2
21140.112 0
21140.803 0
21141.493 1
21142.184 2
21142.875 3
21143.566 4
21144.257 4
21144.948 0
21145.639 5
21146.330 10
21147.021 17
21147.712 14
21148.403 9
21149.094 5
21149.785 6
21150.476 4
21151.167 4
21151.858 3
21152.549 1
21153.240 1
21153.931 4
21154.622 4
21155.313 12
21156.004 11
21156.695 14
21157.386 7
21158.077 5
21158.769 2
21159.460 4
21160.151 7
21160.842 1
21161.533 2
21162.224 5
21162.916 5
21163.607 6
21164.298 7
21164.989 6
21165.681 8
21166.372 8
21167.063 7
21167.754 5
21168.446 3
21169.137 4
21169.828 1
21170.520 2
21171.211 5
21171.902 4
21172.594 7
21173.285 8
21173.976 6
21174.668 7
21175.359 3
21176.051 0
21176.742 3
21177.434 2
21178.125 1
21178.817 1
21179.508 1
21180.200 6
21180.891 6
21181.583 1
21182.274 3
21182.966 0
21183.657 1
21184.349 3
21185.040 4
21185.732 10
21186.423 6
21187.115 3
21187.807 6
21188.498 3
21189.190 6
21189.882 6
21190.573 2
21191.265 7
21191.957 2
21192.648 5
21193.340 5
21194.032 2
21194.723 3
21195.415 4
21196.107 1
21196.799 3
21197.490 3
21198.182 1
21198.874 2
21199.566 1
21200.258 0
21200.949 1
21201.641 0
21202.333 0
21203.025 1
21203.717 2
21204.409 1
21205.101 3
21205.793 3
21206.485 6
21207.176 4
21207.868 8
21208.560 4
21209.252 4
21209.944 1
21210.636 1
21211.328 0
21212.020 3
21212.712 3
21213.404 1
21214.096 6
21214.788 10
21215.481 6
21216.173 7
21216.865 11
21217.557 7
21218.249 4
21218.941 5
21219.633 3
21220.325 2
21221.017 4
21221.710 1
21222.402 1
21223.094 1
21223.786 1
21224.478 4
21225.171 6
21225.863 5
21226.555 5
21227.247 3
21227.940 3
21228.632 1
21229.324 5
21230.017 9
21230.709 13
21231.401 7
21232.093 7
21232.786 3
21233.478 1
21234.171 1
21234.863 1
21235.555 0
21236.248 0
21236.940 2
21237.633 2
21238.325 2
21239.017 1
21239.710 4
21240.402 6
21241.095 8
21241.787 6
21242.480 2
21243.172 2
21243.865 4
21244.557 4
21245.250 3
21245.943 2
21246.635 1
21247.328 1
21248.020 1
21248.713 3
21249.406 1
21250.098 2
21250.791 4
21251.484 2
21252.176 4
21252.869 6
21253.562 9
21254.254 4
21254.947 4
21255.640 10
21256.332 4
21257.025 1
21257.718 2
21258.411 4
21259.103 3
21259.796 8
21260.489 10
21261.182 6
21261.875 4
21262.568 2
21263.260 2
21263.953 1
21264.646 2
21265.339 4
21266.032 1
21266.725 3
21267.418 10
21268.111 7
21268.804 4
21269.496 2
21270.189 1
21270.882 2
21271.575 3
21272.268 1
21272.961 1
21273.654 0
21274.347 0
21275.040 1
21275.733 1
21276.427 2
21277.120 3
21277.813 6
21278.506 7
21279.199 2
21279.892 2
21280.585 2
21281.278 5
21281.971 2
21282.665 3
21283.358 4
21284.051 4
21284.744 9
21285.437 8
21286.131 8
21286.824 4
21287.517 0
21288.210 0
21288.904 0
21289.597 7
21290.290 8
21290.983 7
21291.677 5
21292.370 1
21293.063 2
21293.757 3
21294.450 5
21295.143 7
21295.837 4
21296.530 7
21297.224 6
21297.917 7
21298.610 4
21299.304 4
21299.997 4
21300.691 10
21301.384 8
21302.078 5
21302.771 4
21303.465 5
21304.158 5
21304.852 9
21305.545 6
21306.239 6
21306.932 5
21307.626 3
21308.319 1
21309.013 1
21309.707 3
21310.400 0
21311.094 6
21311.788 7
21312.481 6
21313.175 3
21313.869 1
21314.562 0
21315.256 1
21315.950 13
21316.643 12
21317.337 7
21318.031 6
21318.725 0
21319.418 0
21320.112 2
21320.806 5
21321.500 3
21322.193 3
21322.887 2
21323.581 1
21324.275 0
21324.969 0
21325.663 1
21326.357 1
21327.050 4
21327.744 7
21328.438 2
21329.132 1
21329.826 7
21330.520 7
21331.214 4
21331.908 3
21332.602 0
21333.296 2
21333.990 3
21334.684 2
21335.378 1
21336.072 1
21336.766 2
21337.460 0
21338.154 3
21338.848 3
21339.542 0
21340.236 1
21340.930 2
21341.625 4
21342.319 5
21343.013 3
21343.707 1
21344.401 6
21345.095 7
21345.790 3
21346.484 5
21347.178 3
21347.872 2
21348.566 3
21349.261 5
21349.955 5
21350.649 10
21351.343 3
21352.038 2
21352.732 0
21353.426 1
21354.121 3
21354.815 3
21355.509 2
21356.204 4
21356.898 6
21357.592 11
21358.287 4
21358.981 3
21359.676 4
21360.370 11
21361.064 14
21361.759 13
21362.453 14
21363.148 5
21363.842 2
21364.537 1
21365.231 2
21365.926 2
21366.620 3
21367.315 20
21368.009 16
21368.704 11
21369.399 6
21370.093 1
21370.788 4
21371.482 7
21372.177 6
21372.872 5
21373.566 7
21374.261 11
21374.956 3
21375.650 5
21376.345 1
21377.040 5
21377.734 4
21378.429 1
21379.124 4
21379.819 3
21380.513 4
21381.208 4
21381.903 4
21382.598 4
21383.292 3
21383.987 1
21384.682 0
21385.377 0
21386.072 1
21386.767 6
21387.461 7
21388.156 3
21388.851 2
21389.546 0
21390.241 6
21390.936 8
21391.631 3
21392.326 1
21393.021 2
21393.716 3
21394.411 0
21395.106 0
21395.801 3
21396.496 5
21397.191 5
21397.886 5
21398.581 4
21399.276 1
21399.971 3
21400.666 1
21401.361 0
21402.056 2
21402.751 1
21403.446 2
21404.142 2
21404.837 1
21405.532 1
21406.227 0
21406.922 0
21407.617 1
21408.313 2
21409.008 4
21409.703 9
21410.398 5
21411.094 4
21411.789 2
21412.484 1
21413.179 3
21413.875 4
21414.570 0
21415.265 2
21415.961 2
21416.656 2
21417.351 7
21418.047 5
21418.742 7
21419.437 5
21420.133 5
21420.828 3
21421.524 1
21422.219 2
21422.915 1
21423.610 7
21424.305 3
21425.001 2
21425.696 1
21426.392 0
21427.087 1
21427.783 1
21428.478 2
21429.174 9
21429.870 8
21430.565 4
21431.261 2
21431.956 4
21432.652 8
21433.347 7
21434.043 8
21434.739 6
21435.434 5
21436.130 2
21436.826 3
21437.521 9
21438.217 4
21438.913 3
21439.608 2
21440.304 0
21441.000 1
21441.696 2
21442.391 3
21443.087 2
21443.783 1
21444.479 3
21445.175 0
21445.870 1
21446.566 2
21447.262 4
21447.958 8
21448.654 13
21449.350 11
21450.046 6
21450.741 4
21451.437 3
21452.133 8
21452.829 3
21453.525 0
21454.221 3
21454.917 4
21455.613 5
21456.309 1
21457.005 5
21457.701 7
21458.397 4
21459.093 1
21459.789 3
21460.485 6
21461.181 7
21461.877 6
21462.573 6
21463.269 6
21463.966 4
21464.662 7
21465.358 9
21466.054 7
21466.750 3
21467.446 4
21468.142 4
21468.839 2
21469.535 10
21470.231 10
21470.927 6
21471.623 3
21472.320 2
21473.016 1
21473.712 1
21474.408 0
21475.105 1
21475.801 2
21476.497 0
21477.194 0
21477.890 0
21478.586 0
21479.283 1
21479.979 1
21480.675 0
21481.372 2
21482.068 1
21482.765 6
21483.461 4
21484.158 8
21484.854 9
21485.550 3
21486.247 5
21486.943 1
21487.640 4
21488.336 3
21489.033 4
21489.729 4
21490.426 2
21491.122 0
21491.819 1
21492.516 3
21493.212 1
21493.909 2
21494.605 2
21495.302 1
21495.999 0
21496.695 2
21497.392 1
21498.089 2
21498.785 8
21499.482 11
21500.179 6
21500.875 9
21501.572 2
21502.269 3
21502.965 1
21503.662 1
21504.359 3
21505.056 2
21505.753 3
21506.449 3
21507.146 2
21507.843 6
21508.540 8
21509.237 7
21509.934 6
21510.630 3
21511.327 6
21512.024 4
21512.721 2
21513.418 2
21514.115 0
21514.812 1
21515.509 0
21516.206 0
21516.903 3
21517.600 5
21518.297 7
21518.994 12
21519.691 8
21520.388 4
21521.085 3
21521.782 4
21522.479 9
21523.176 2
21523.873 7
21524.570 6
21525.267 5
21525.964 7
21526.661 7
21527.358 7
21528.056 2
21528.753 1
21529.450 3
21530.147 2
21530.844 2
21531.541 1
21532.239 1
21532.936 4
21533.633 6
21534.330 2
21535.028 4
21535.725 1
21536.422 0
21537.120 1
21537.817 2
21538.514 2
21539.211 1
21539.909 1
21540.606 1
21541.303 0
21542.001 1
21542.698 0
21543.396 3
21544.093 2
21544.790 3
21545.488 5
21546.185 6
21546.883 3
21547.580 0
21548.278 1
21548.975 3
21549.673 3
21550.370 2
21551.068 3
21551.765 5
21552.463 1
21553.160 1
21553.858 1
21554.555 3
21555.253 7
21555.951 6
21556.648 7
21557.346 6
21558.044 6
21558.741 8
21559.439 3
21560.136 3
21560.834 6
21561.532 11
21562.230 5
21562.927 1
21563.625 1
21564.323 2
21565.020 5
21565.718 4
21566.416 3
21567.114 8
21567.812 8
21568.509 5
21569.207 6
21569.905 7
21570.603 1
21571.301 2
21571.998 4
21572.696 1
21573.394 0
21574.092 2
21574.790 2
21575.488 3
21576.186 3
21576.884 6
21577.582 2
21578.280 3
21578.978 2
21579.676 4
21580.374 5
21581.072 2
21581.770 2
21582.468 3
21583.166 8
21583.864 5
21584.562 3
21585.260 1
21585.958 3
21586.656 3
21587.354 12
21588.052 8
21588.750 6
21589.449 1
21590.147 1
21590.845 3
21591.543 4
21592.241 2
21592.939 1
21593.638 3
21594.336 0
21595.034 1
21595.732 4
21596.431 6
21597.129 1
21597.827 0
21598.525 0
21599.224 7
21599.922 5
21600.620 9
21601.319 6
21602.017 2
21602.715 4
21603.414 6
21604.112 3
21604.810 1
21605.509 2
21606.207 1
21606.906 1
21607.604 1
21608.303 1
21609.001 11
21609.699 10
21610.398 5
21611.096 6
21611.795 3
21612.493 1
21613.192 1
21613.890 1
21614.589 2
21615.288 6
21615.986 4
21616.685 2
21617.383 3
21618.082 1
21618.781 1
21619.479 3
21620.178 8
21620.876 5
21621.575 2
21622.274 2
21622.972 3
21623.671 5
21624.370 4
21625.069 3
21625.767 6
21626.466 6
21627.165 6
21627.864 6
21628.562 5
21629.261 6
21629.960 7
21630.659 7
21631.357 4
21632.056 2
21632.755 4
21633.454 4
21634.153 7
21634.852 8
21635.551 2
21636.249 0
21636.948 1
21637.647 2
21638.346 7
21639.045 2
21639.744 6
21640.443 4
21641.142 3
21641.841 7
21642.540 7
21643.239 5
21643.938 2
21644.637 2
21645.336 1
21646.035 4
21646.734 4
21647.433 3
21648.132 0
21648.832 0
21649.531 0
21650.230 1
21650.929 2
21651.628 4
21652.327 8
21653.026 10
21653.726 8
21654.425 2
21655.124 8
21655.823 6
21656.522 6
21657.222 3
21657.921 1
21658.620 2
21659.319 4
21660.019 1
21660.718 9
21661.417 8
21662.117 7
21662.816 5
21663.515 6
21664.215 4
21664.914 3
21665.613 3
21666.313 4
21667.012 2
21667.711 2
21668.411 4
21669.110 3
21669.810 2
21670.509 0
21671.209 0
21671.908 1
21672.608 0
21673.307 3
21674.007 2
21674.706 3
21675.406 0
21676.105 2
21676.805 5
21677.504 5
21678.204 4
21678.903 2
21679.603 9
21680.303 8
21681.002 3
21681.702 2
21682.401 4
21683.101 1
21683.801 2
21684.500 1
21685.200 2
21685.900 0
21686.600 1
21687.299 10
21687.999 8
21688.699 3
21689.398 2
21690.098 2
21690.798 0
21691.498 8
21692.198 7
21692.897 3
21693.597 2
21694.297 0
21694.997 2
21695.697 7
21696.397 7
21697.096 4
21697.796 1
21698.496 4
21699.196 5
21699.896 2
21700.596 6
21701.296 5
21701.996 4
21702.696 6
21703.396 5
21704.096 4
21704.796 3
21705.496 2
21706.196 1
21706.896 5
21707.596 1
21708.296 4
21708.996 5
21709.696 3
21710.396 1
21711.096 1
21711.796 3
21712.497 2
21713.197 5
21713.897 2
21714.597 6
21715.297 5
21715.997 3
21716.698 1
21717.398 1
21718.098 0
21718.798 1
21719.498 6
21720.199 2
21720.899 2
21721.599 2
21722.300 3
21723.000 3
21723.700 2
21724.400 3
21725.101 2
21725.801 4
21726.501 3
21727.202 0
21727.902 0
21728.603 4
21729.303 7
21730.003 4
21730.704 0
21731.404 1
21732.105 2
21732.805 1
21733.506 2
21734.206 8
21734.907 5
21735.607 3
21736.308 2
21737.008 2
21737.709 3
21738.409 5
21739.110 6
21739.810 2
21740.511 3
21741.211 3
21741.912 6
21742.613 14
21743.313 11
21744.014 10
21744.715 8
21745.415 5
21746.116 10
21746.817 4
21747.517 4
21748.218 5
21748.919 2
21749.619 1
21750.320 0
21751.021 1
21751.722 3
21752.422 10
21753.123 5
21753.824 3
21754.525 1
21755.226 2
21755.926 7
21756.627 5
21757.328 5
21758.029 3
21758.730 4
21759.431 2
21760.132 5
21760.832 3
21761.533 2
21762.234 0
21762.935 0
21763.636 5
21764.337 4
21765.038 2
21765.739 2
21766.440 4
21767.141 3
21767.842 6
21768.543 3
21769.244 3
21769.945 5
21770.646 4
21771.347 5
21772.048 2
21772.750 0
21773.451 1
21774.152 0
21774.853 4
21775.554 1
21776.255 2
21776.956 2
21777.657 1
21778.359 3
21779.060 0
21779.761 0
21780.462 3
21781.164 4
21781.865 9
21782.566 5
21783.267 3
21783.969 4
21784.670 8
21785.371 4
21786.072 1
21786.774 0
21787.475 3
21788.176 2
21788.878 4
21789.579 3
21790.281 0
21790.982 0
21791.683 4
21792.385 4
21793.086 3
21793.788 2
21794.489 3
21795.190 0
21795.892 2
21796.593 2
21797.295 1
21797.996 0
21798.698 1
21799.399 7
21800.101 8
21800.803 4
21801.504 2
21802.206 3
21802.907 3
21803.609 2
21804.310 6
21805.012 3
21805.714 3
21806.415 5
21807.117 2
21807.819 3
21808.520 1
21809.222 4
21809.924 4
21810.625 3
21811.327 2
21812.029 4
21812.731 5
21813.432 4
21814.134 3
21814.836 0
21815.538 2
21816.239 3
21816.941 4
21817.643 4
21818.345 1
21819.047 0
21819.749 14
21820.450 13
21821.152 8
21821.854 3
21822.556 5
21823.258 3
21823.960 4
21824.662 3
21825.364 1
21826.066 1
21826.768 0
21827.470 1
21828.172 1
21828.874 1
21829.576 1
21830.278 1
21830.980 4
21831.682 1
21832.384 1
21833.086 3
21833.788 3
21834.490 6
21835.192 9
21835.894 1
21836.596 1
21837.298 0
21838.001 2
21838.703 2
21839.405 1
21840.107 1
21840.809 5
21841.512 5
21842.214 13
21842.916 12
21843.618 7
21844.320 6
21845.023 3
21845.725 3
21846.427 3
21847.130 3
21847.832 0
21848.534 4
21849.236 0
21849.939 3
21850.641 7
21851.344 6
21852.046 3
21852.748 0
21853.451 4
21854.153 6
21854.855 4
21855.558 2
21856.260 4
21856.963 4
21857.665 1
21858.368 4
21859.070 10
21859.773 4
21860.475 4
21861.178 6
21861.880 3
21862.583 6
21863.285 4
21863.988 2
21864.690 1
21865.393 0
21866.096 1
21866.798 8
21867.501 6
21868.204 2
21868.906 2
21869.609 2
21870.311 3
21871.014 0
21871.717 6
21872.420 8
21873.122 4
21873.825 2
21874.528 0
21875.230 2
21875.933 2
21876.636 4
21877.339 5
[truncated: 5,626 more chars]
