# Supplementary material for: LIMPIC: a computational method for the separation of protein MALDI-TOF-MS signals from noise
Source: BMC Bioinformatics. 2007 Mar 26;8:101. doi: 10.1186/1471-2105-8-101 (PMC1847688; doi:10.1186/1471-2105-8-101)
Supplement: Additional File 3 — Compressed archive of 30 text files, containing MALDI-TOF-MS data acquired from human plasma samples. [file 1471-2105-8-101-S3.zip › Plasma/P_4.txt]

4989.117 0
4989.452 0
4989.788 0
4990.123 0
4990.458 0
4990.794 0
4991.129 0
4991.464 0
4991.800 23
4992.135 11
4992.470 13
4992.806 14
4993.141 14
4993.477 17
4993.812 30
4994.147 31
4994.483 30
4994.818 24
4995.154 45
4995.489 35
4995.825 24
4996.160 27
4996.496 27
4996.831 20
4997.167 36
4997.502 50
4997.838 29
4998.174 34
4998.509 35
4998.845 28
4999.180 28
4999.516 42
4999.852 41
5000.187 28
5000.523 43
5000.858 40
5001.194 36
5001.530 31
5001.866 39
5002.201 37
5002.537 27
5002.873 27
5003.208 19
5003.544 23
5003.880 17
5004.216 20
5004.551 28
5004.887 20
5005.223 14
5005.559 21
5005.895 23
5006.231 28
5006.566 49
5006.902 51
5007.238 43
5007.574 37
5007.910 25
5008.246 15
5008.582 16
5008.918 15
5009.254 17
5009.590 35
5009.926 25
5010.261 23
5010.597 44
5010.933 36
5011.269 39
5011.606 20
5011.942 34
5012.278 22
5012.614 16
5012.950 14
5013.286 18
5013.622 15
5013.958 12
5014.294 25
5014.630 26
5014.966 25
5015.302 24
5015.639 31
5015.975 34
5016.311 36
5016.647 24
5016.983 26
5017.320 31
5017.656 23
5017.992 32
5018.328 47
5018.665 44
5019.001 30
5019.337 20
5019.673 20
5020.010 31
5020.346 26
5020.682 41
5021.019 43
5021.355 24
5021.691 19
5022.028 26
5022.364 37
5022.700 39
5023.037 25
5023.373 21
5023.710 24
5024.046 22
5024.383 18
5024.719 27
5025.056 24
5025.392 19
5025.728 25
5026.065 25
5026.402 33
5026.738 44
5027.075 47
5027.411 65
5027.748 44
5028.084 37
5028.421 35
5028.757 29
5029.094 20
5029.431 33
5029.767 20
5030.104 26
5030.441 38
5030.777 34
5031.114 27
5031.451 26
5031.787 31
5032.124 28
5032.461 20
5032.797 31
5033.134 35
5033.471 30
5033.808 17
5034.144 15
5034.481 21
5034.818 14
5035.155 14
5035.492 10
5035.829 25
5036.165 26
5036.502 42
5036.839 33
5037.176 41
5037.513 36
5037.850 26
5038.187 43
5038.524 55
5038.861 61
5039.197 61
5039.534 46
5039.871 49
5040.208 45
5040.545 62
5040.882 67
5041.219 56
5041.556 73
5041.893 107
5042.230 104
5042.568 108
5042.905 148
5043.242 118
5043.579 152
5043.916 153
5044.253 149
5044.590 156
5044.927 154
5045.264 157
5045.602 128
5045.939 109
5046.276 118
5046.613 106
5046.950 92
5047.288 79
5047.625 74
5047.962 67
5048.299 72
5048.636 72
5048.974 55
5049.311 59
5049.648 73
5049.986 71
5050.323 82
5050.660 63
5050.998 63
5051.335 56
5051.672 54
5052.010 54
5052.347 34
5052.684 25
5053.022 17
5053.359 27
5053.697 47
5054.034 74
5054.372 64
5054.709 66
5055.047 31
5055.384 21
5055.722 28
5056.059 35
5056.397 32
5056.734 36
5057.072 36
5057.409 28
5057.747 34
5058.084 36
5058.422 30
5058.760 14
5059.097 33
5059.435 45
5059.772 44
5060.110 36
5060.448 36
5060.785 26
5061.123 12
5061.461 24
5061.798 26
5062.136 34
5062.474 42
5062.812 67
5063.149 65
5063.487 71
5063.825 72
5064.163 63
5064.500 78
5064.838 79
5065.176 76
5065.514 58
5065.852 51
5066.190 42
5066.527 70
5066.865 83
5067.203 76
5067.541 64
5067.879 96
5068.217 121
5068.555 110
5068.893 148
5069.231 158
5069.569 155
5069.907 225
5070.245 203
5070.583 187
5070.921 173
5071.259 173
5071.597 217
5071.935 206
5072.273 222
5072.611 203
5072.949 160
5073.287 127
5073.625 121
5073.963 112
5074.301 100
5074.639 99
5074.978 112
5075.316 107
5075.654 102
5075.992 91
5076.330 85
5076.668 71
5077.007 73
5077.345 73
5077.683 48
5078.021 42
5078.360 56
5078.698 51
5079.036 41
5079.374 34
5079.713 29
5080.051 31
5080.389 50
5080.728 46
5081.066 34
5081.404 37
5081.743 46
5082.081 32
5082.420 38
5082.758 26
5083.096 38
5083.435 45
5083.773 23
5084.112 26
5084.450 55
5084.789 61
5085.127 48
5085.466 46
5085.804 36
5086.143 23
5086.481 29
5086.820 31
5087.158 34
5087.497 49
5087.835 48
5088.174 36
5088.512 31
5088.851 17
5089.190 24
5089.528 38
5089.867 42
5090.206 27
5090.544 34
5090.883 23
5091.222 21
5091.560 27
5091.899 29
5092.238 28
5092.576 23
5092.915 24
5093.254 42
5093.593 47
5093.931 35
5094.270 22
5094.609 30
5094.948 30
5095.287 24
5095.626 20
5095.964 21
5096.303 29
5096.642 38
5096.981 30
5097.320 33
5097.659 25
5097.998 39
5098.337 27
5098.676 17
5099.014 37
5099.353 48
5099.692 30
5100.031 23
5100.370 26
5100.709 19
5101.048 30
5101.387 29
5101.726 32
5102.065 37
5102.404 32
5102.744 24
5103.083 22
5103.422 31
5103.761 66
5104.100 52
5104.439 45
5104.778 47
5105.117 51
5105.456 47
5105.796 61
5106.135 52
5106.474 66
5106.813 72
5107.152 69
5107.492 76
5107.831 58
5108.170 73
5108.509 69
5108.849 63
5109.188 81
5109.527 88
5109.867 87
5110.206 77
5110.545 82
5110.885 62
5111.224 68
5111.563 71
5111.903 89
5112.242 72
5112.581 85
5112.921 92
5113.260 77
5113.600 80
5113.939 97
5114.279 73
5114.618 63
5114.957 53
5115.297 47
5115.636 29
5115.976 36
5116.315 37
5116.655 45
5116.995 47
5117.334 29
5117.674 30
5118.013 26
5118.353 43
5118.692 54
5119.032 72
5119.372 65
5119.711 48
5120.051 23
5120.391 17
5120.730 22
5121.070 39
5121.410 60
5121.749 40
5122.089 28
5122.429 37
5122.768 19
5123.108 25
5123.448 47
5123.788 41
5124.128 34
5124.467 46
5124.807 44
5125.147 36
5125.487 43
5125.827 26
5126.166 27
5126.506 22
5126.846 18
5127.186 16
5127.526 19
5127.866 10
5128.206 14
5128.546 14
5128.886 13
5129.226 7
5129.565 13
5129.905 30
5130.245 33
5130.585 16
5130.925 14
5131.265 8
5131.605 17
5131.946 20
5132.286 18
5132.626 21
5132.966 48
5133.306 69
5133.646 72
5133.986 56
5134.326 43
5134.666 41
5135.006 45
5135.346 50
5135.687 34
5136.027 27
5136.367 17
5136.707 23
5137.047 37
5137.388 32
5137.728 44
5138.068 45
5138.408 52
5138.749 41
5139.089 31
5139.429 28
5139.769 36
5140.110 35
5140.450 39
5140.790 34
5141.131 28
5141.471 34
5141.811 29
5142.152 39
5142.492 39
5142.833 48
5143.173 49
5143.513 51
5143.854 48
5144.194 46
5144.535 33
5144.875 41
5145.216 44
5145.556 45
5145.897 32
5146.237 34
5146.578 48
5146.918 52
5147.259 40
5147.599 30
5147.940 35
5148.281 24
5148.621 14
5148.962 16
5149.302 16
5149.643 22
5149.984 33
5150.324 46
5150.665 32
5151.006 19
5151.346 27
5151.687 24
5152.028 45
5152.368 34
5152.709 19
5153.050 20
5153.391 12
5153.731 23
5154.072 39
5154.413 43
5154.754 29
5155.095 23
5155.435 29
5155.776 38
5156.117 41
5156.458 28
5156.799 23
5157.140 27
5157.480 47
5157.821 38
5158.162 31
5158.503 31
5158.844 42
5159.185 50
5159.526 42
5159.867 37
5160.208 45
5160.549 35
5160.890 28
5161.231 38
5161.572 33
5161.913 35
5162.254 43
5162.595 38
5162.936 33
5163.277 40
5163.618 40
5163.959 37
5164.301 35
5164.642 36
5164.983 32
5165.324 32
5165.665 38
5166.006 39
5166.347 48
5166.689 50
5167.030 39
5167.371 27
5167.712 25
5168.053 36
5168.395 31
5168.736 53
5169.077 48
5169.419 26
5169.760 28
5170.101 30
5170.442 33
5170.784 24
5171.125 22
5171.466 17
5171.808 19
5172.149 39
5172.491 26
5172.832 17
5173.173 14
5173.515 19
5173.856 25
5174.198 34
5174.539 43
5174.881 25
5175.222 31
5175.563 17
5175.905 16
5176.246 20
5176.588 15
5176.930 15
5177.271 20
5177.613 14
5177.954 24
5178.296 34
5178.637 26
5178.979 27
5179.321 14
5179.662 25
5180.004 20
5180.345 25
5180.687 25
5181.029 14
5181.370 25
5181.712 34
5182.054 26
5182.395 19
5182.737 26
5183.079 45
5183.421 50
5183.762 35
5184.104 13
5184.446 11
5184.788 17
5185.130 23
5185.471 28
5185.813 16
5186.155 19
5186.497 14
5186.839 20
5187.181 28
5187.522 52
5187.864 48
5188.206 39
5188.548 33
5188.890 25
5189.232 20
5189.574 20
5189.916 24
5190.258 23
5190.600 17
5190.942 14
5191.284 22
5191.626 20
5191.968 28
5192.310 21
5192.652 25
5192.994 28
5193.336 37
5193.678 34
5194.020 40
5194.362 35
5194.704 41
5195.047 56
5195.389 40
5195.731 39
5196.073 54
5196.415 52
5196.757 37
5197.100 30
5197.442 31
5197.784 47
5198.126 38
5198.468 29
5198.811 35
5199.153 42
5199.495 38
5199.838 35
5200.180 39
5200.522 39
5200.864 44
5201.207 33
5201.549 33
5201.891 26
5202.234 28
5202.576 25
5202.919 27
5203.261 25
5203.603 21
5203.946 32
5204.288 33
5204.631 28
5204.973 16
5205.316 16
5205.658 30
5206.001 36
5206.343 32
5206.686 23
5207.028 17
5207.371 26
5207.713 33
5208.056 24
5208.398 32
5208.741 29
5209.083 36
5209.426 45
5209.769 35
5210.111 29
5210.454 27
5210.797 26
5211.139 50
5211.482 71
5211.825 87
5212.167 76
5212.510 53
5212.853 34
5213.195 20
5213.538 18
5213.881 32
5214.224 34
5214.566 42
5214.909 56
5215.252 44
5215.595 48
5215.938 35
5216.280 40
5216.623 39
5216.966 38
5217.309 31
5217.652 20
5217.995 14
5218.338 23
5218.681 24
5219.023 23
5219.366 32
5219.709 22
5220.052 27
5220.395 26
5220.738 18
5221.081 28
5221.424 43
5221.767 33
5222.110 26
5222.453 34
5222.796 41
5223.139 42
5223.482 44
5223.825 43
5224.169 45
5224.512 57
5224.855 55
5225.198 52
5225.541 47
5225.884 61
5226.227 48
5226.570 46
5226.914 49
5227.257 30
5227.600 26
5227.943 32
5228.286 54
5228.630 64
5228.973 58
5229.316 60
5229.659 51
5230.003 54
5230.346 33
5230.689 32
5231.033 49
5231.376 41
5231.719 31
5232.063 28
5232.406 14
5232.749 30
5233.093 33
5233.436 25
5233.780 29
5234.123 45
5234.466 46
5234.810 42
5235.153 31
5235.497 28
5235.840 26
5236.184 21
5236.527 30
5236.871 24
5237.214 20
5237.558 34
5237.901 48
5238.245 37
5238.588 35
5238.932 26
5239.275 28
5239.619 23
5239.963 32
5240.306 31
5240.650 22
5240.994 23
5241.337 19
5241.681 21
5242.025 23
5242.368 17
5242.712 17
5243.056 19
5243.399 9
5243.743 23
5244.087 38
5244.431 27
5244.774 25
5245.118 41
5245.462 43
5245.806 35
5246.149 32
5246.493 31
5246.837 37
5247.181 29
5247.525 20
5247.869 34
5248.213 20
5248.556 37
5248.900 28
5249.244 21
5249.588 32
5249.932 28
5250.276 28
5250.620 24
5250.964 39
5251.308 42
5251.652 37
5251.996 46
5252.340 42
5252.684 26
5253.028 30
5253.372 26
5253.716 30
5254.060 33
5254.404 28
5254.748 26
5255.092 32
5255.437 32
5255.781 33
5256.125 26
5256.469 34
5256.813 37
5257.157 35
5257.501 32
5257.846 35
5258.190 27
5258.534 30
5258.878 24
5259.223 15
5259.567 21
5259.911 24
5260.255 22
5260.600 16
5260.944 21
5261.288 16
5261.633 21
5261.977 17
5262.321 22
5262.666 18
5263.010 28
5263.354 30
5263.699 20
5264.043 19
5264.387 26
5264.732 31
5265.076 25
5265.421 25
5265.765 16
5266.110 15
5266.454 12
5266.799 28
5267.143 28
5267.488 32
5267.832 40
5268.177 29
5268.521 38
5268.866 32
5269.210 29
5269.555 24
5269.899 25
5270.244 33
5270.589 37
5270.933 51
5271.278 56
5271.623 41
5271.967 38
5272.312 27
5272.657 22
5273.001 22
5273.346 26
5273.691 27
5274.035 28
5274.380 46
5274.725 41
5275.070 54
5275.414 46
5275.759 35
5276.104 36
5276.449 40
5276.794 37
5277.138 26
5277.483 29
5277.828 29
5278.173 31
5278.518 40
5278.863 35
5279.208 25
5279.552 36
5279.897 37
5280.242 23
5280.587 19
5280.932 23
5281.277 28
5281.622 33
5281.967 38
5282.312 41
5282.657 38
5283.002 35
5283.347 45
5283.692 42
5284.037 47
5284.382 49
5284.727 45
5285.072 55
5285.418 48
5285.763 41
5286.108 47
5286.453 47
5286.798 38
5287.143 38
5287.488 46
5287.834 52
5288.179 58
5288.524 47
5288.869 63
5289.214 99
5289.560 90
5289.905 82
5290.250 122
5290.595 134
5290.941 134
5291.286 124
5291.631 107
5291.976 80
5292.322 67
5292.667 70
5293.012 47
5293.358 54
5293.703 67
5294.049 50
5294.394 38
5294.739 39
5295.085 36
5295.430 29
5295.776 70
5296.121 64
5296.467 37
5296.812 35
5297.157 27
5297.503 40
5297.848 32
5298.194 26
5298.539 29
5298.885 20
5299.231 18
5299.576 23
5299.922 30
5300.267 17
5300.613 8
5300.958 4
5301.304 14
5301.650 26
5301.995 22
5302.341 21
5302.687 36
5303.032 45
5303.378 34
5303.724 26
5304.069 23
5304.415 13
5304.761 16
5305.107 16
5305.452 21
5305.798 22
5306.144 20
5306.490 12
5306.835 28
5307.181 35
5307.527 28
5307.873 43
5308.219 26
5308.565 25
5308.910 26
5309.256 22
5309.602 17
5309.948 31
5310.294 27
5310.640 31
5310.986 25
5311.332 28
5311.678 29
5312.024 17
5312.370 27
5312.716 29
5313.062 42
5313.408 30
5313.754 28
5314.100 26
5314.446 27
5314.792 20
5315.138 17
5315.484 13
5315.830 6
5316.176 13
5316.522 29
5316.868 25
5317.215 20
5317.561 19
5317.907 21
5318.253 28
5318.599 28
5318.945 27
5319.292 19
5319.638 18
5319.984 27
5320.330 15
5320.676 17
5321.023 27
5321.369 46
5321.715 34
5322.062 38
5322.408 30
5322.754 35
5323.101 41
5323.447 37
5323.793 24
5324.140 28
5324.486 29
5324.832 27
5325.179 37
5325.525 28
5325.872 29
5326.218 12
5326.564 22
5326.911 24
5327.257 26
5327.604 49
5327.950 48
5328.297 39
5328.643 26
5328.990 36
5329.336 32
5329.683 29
5330.029 43
5330.376 26
5330.723 27
5331.069 35
5331.416 28
5331.762 13
5332.109 12
5332.456 10
5332.802 15
5333.149 21
5333.496 15
5333.842 19
5334.189 15
5334.536 13
5334.882 13
5335.229 10
5335.576 12
5335.922 19
5336.269 22
5336.616 19
5336.963 27
5337.310 40
5337.656 36
5338.003 44
5338.350 24
5338.697 27
5339.044 31
5339.391 26
5339.737 26
5340.084 33
5340.431 29
5340.778 32
5341.125 29
5341.472 26
5341.819 39
5342.166 39
5342.513 24
5342.860 23
5343.207 32
5343.554 36
5343.901 38
5344.248 30
5344.595 25
5344.942 36
5345.289 34
5345.636 24
5345.983 30
5346.330 33
5346.677 31
5347.024 28
5347.371 26
5347.718 24
5348.066 28
5348.413 27
5348.760 24
5349.107 23
5349.454 18
5349.801 13
5350.149 18
5350.496 21
5350.843 21
5351.190 16
5351.538 17
5351.885 15
5352.232 14
5352.579 21
5352.927 20
5353.274 28
5353.621 21
5353.969 23
5354.316 39
5354.663 19
5355.011 23
5355.358 30
5355.705 29
5356.053 34
5356.400 40
5356.748 66
5357.095 83
5357.443 68
5357.790 57
5358.137 56
5358.485 78
5358.832 64
5359.180 42
5359.527 46
5359.875 59
5360.223 54
5360.570 66
5360.918 52
5361.265 45
5361.613 57
5361.960 43
5362.308 48
5362.656 52
5363.003 61
5363.351 42
5363.698 35
5364.046 34
5364.394 29
5364.741 34
5365.089 47
5365.437 50
5365.785 41
5366.132 27
5366.480 25
5366.828 27
5367.176 27
5367.523 17
5367.871 12
5368.219 16
5368.567 22
5368.915 24
5369.262 33
5369.610 23
5369.958 37
5370.306 36
5370.654 25
5371.002 47
5371.350 28
5371.697 21
5372.045 21
5372.393 20
5372.741 21
5373.089 21
5373.437 32
5373.785 21
5374.133 32
5374.481 25
5374.829 23
5375.177 33
5375.525 17
5375.873 18
5376.221 9
5376.569 16
5376.917 26
5377.265 37
5377.614 32
5377.962 26
5378.310 29
5378.658 33
5379.006 26
5379.354 35
5379.702 50
5380.051 40
5380.399 40
5380.747 37
5381.095 36
5381.443 52
5381.792 58
5382.140 52
5382.488 40
5382.836 23
5383.185 13
5383.533 14
5383.881 23
5384.230 30
5384.578 38
5384.926 34
5385.275 21
5385.623 13
5385.971 11
5386.320 11
5386.668 22
5387.016 21
5387.365 15
5387.713 8
5388.062 7
5388.410 17
5388.759 17
5389.107 7
5389.456 25
5389.804 45
5390.153 40
5390.501 51
5390.850 42
5391.198 44
5391.547 31
5391.895 25
5392.244 28
5392.592 17
5392.941 13
5393.290 33
5393.638 37
5393.987 32
5394.336 16
5394.684 22
5395.033 30
5395.382 38
5395.730 36
5396.079 34
5396.428 40
5396.776 33
5397.125 32
5397.474 17
5397.823 31
5398.171 36
5398.520 39
5398.869 23
5399.218 22
5399.566 22
5399.915 20
5400.264 17
5400.613 12
5400.962 15
5401.311 17
5401.660 23
5402.008 18
5402.357 15
5402.706 15
5403.055 10
5403.404 8
5403.753 3
5404.102 15
5404.451 10
5404.800 24
5405.149 28
5405.498 32
5405.847 21
5406.196 14
5406.545 16
5406.894 22
5407.243 15
5407.592 18
5407.941 15
5408.290 11
5408.639 10
5408.989 25
5409.338 24
5409.687 16
5410.036 23
5410.385 26
5410.734 30
5411.083 25
5411.433 15
5411.782 15
5412.131 15
5412.480 9
5412.830 16
5413.179 14
5413.528 15
5413.877 11
5414.227 21
5414.576 19
5414.925 14
5415.275 5
5415.624 7
5415.973 30
5416.323 29
5416.672 23
5417.021 21
5417.371 16
5417.720 17
5418.069 23
5418.419 20
5418.768 20
5419.118 44
5419.467 39
5419.817 34
5420.166 40
5420.516 33
5420.865 36
5421.215 24
5421.564 17
5421.914 28
5422.263 26
5422.613 17
5422.962 23
5423.312 32
5423.662 24
5424.011 32
5424.361 30
5424.710 23
5425.060 17
5425.410 20
5425.759 25
5426.109 28
5426.459 33
5426.808 26
5427.158 17
5427.508 13
5427.857 32
5428.207 27
5428.557 23
5428.907 22
5429.256 21
5429.606 28
5429.956 24
5430.306 17
5430.656 12
5431.005 18
5431.355 15
5431.705 13
5432.055 17
5432.405 26
5432.755 22
5433.105 16
5433.455 19
5433.804 10
5434.154 11
5434.504 12
5434.854 9
5435.204 13
5435.554 16
5435.904 6
5436.254 3
5436.604 29
5436.954 32
5437.304 25
5437.654 13
5438.004 15
5438.354 18
5438.704 21
5439.055 16
5439.405 15
5439.755 27
5440.105 30
5440.455 28
5440.805 20
5441.155 19
5441.505 22
5441.856 17
5442.206 17
5442.556 20
5442.906 15
5443.256 13
5443.607 8
5443.957 11
5444.307 21
5444.657 17
5445.008 10
5445.358 17
5445.708 19
5446.059 22
5446.409 28
5446.759 27
5447.110 12
5447.460 14
5447.810 11
5448.161 14
5448.511 15
5448.862 14
5449.212 14
5449.562 11
5449.913 5
5450.263 6
5450.614 15
5450.964 30
5451.315 17
5451.665 13
5452.016 19
5452.366 28
5452.717 39
5453.067 29
5453.418 15
5453.768 21
5454.119 22
5454.469 20
5454.820 24
5455.171 31
5455.521 32
5455.872 27
5456.223 25
5456.573 25
5456.924 34
5457.275 22
5457.625 23
5457.976 13
5458.327 11
5458.677 13
5459.028 23
5459.379 26
5459.730 20
5460.080 16
5460.431 13
5460.782 21
5461.133 31
5461.483 27
5461.834 35
5462.185 20
5462.536 35
5462.887 36
5463.238 34
5463.589 32
5463.939 24
5464.290 15
5464.641 26
5464.992 25
5465.343 13
5465.694 25
5466.045 11
5466.396 14
5466.747 18
5467.098 15
5467.449 13
5467.800 23
5468.151 19
5468.502 21
5468.853 23
5469.204 30
5469.555 28
5469.906 21
5470.257 16
5470.608 23
5470.960 34
5471.311 23
5471.662 25
5472.013 10
5472.364 19
5472.715 20
5473.066 21
5473.418 15
5473.769 23
5474.120 38
5474.471 32
5474.822 31
5475.174 23
5475.525 24
5475.876 16
5476.228 21
5476.579 19
5476.930 27
5477.281 28
5477.633 21
5477.984 25
5478.335 32
5478.687 21
5479.038 22
5479.390 15
5479.741 24
5480.092 26
5480.444 19
5480.795 14
5481.147 31
5481.498 31
5481.850 21
5482.201 23
5482.553 25
5482.904 18
5483.256 15
5483.607 11
5483.959 9
5484.310 17
5484.662 16
5485.013 17
5485.365 22
5485.716 23
5486.068 21
5486.420 32
5486.771 19
5487.123 12
5487.475 13
5487.826 10
5488.178 20
5488.530 17
5488.881 17
5489.233 20
5489.585 22
5489.936 26
5490.288 14
5490.640 12
5490.992 16
5491.343 7
5491.695 12
5492.047 26
5492.399 30
5492.751 29
5493.102 21
5493.454 24
5493.806 23
5494.158 21
5494.510 15
5494.862 21
5495.213 21
5495.565 15
5495.917 22
5496.269 28
5496.621 26
5496.973 25
5497.325 14
5497.677 12
5498.029 9
5498.381 12
5498.733 16
5499.085 17
5499.437 23
5499.789 17
5500.141 12
5500.493 8
5500.845 22
5501.197 19
5501.549 16
5501.902 16
5502.254 8
5502.606 14
5502.958 14
5503.310 21
5503.662 20
5504.014 27
5504.367 21
5504.719 17
5505.071 23
5505.423 14
5505.775 27
5506.128 32
5506.480 25
5506.832 25
5507.185 19
5507.537 22
5507.889 18
5508.241 14
5508.594 23
5508.946 19
5509.298 37
5509.651 35
5510.003 18
5510.355 14
5510.708 6
5511.060 8
5511.413 33
5511.765 37
5512.118 22
5512.470 17
5512.822 15
5513.175 23
5513.527 22
5513.880 21
5514.232 24
5514.585 24
5514.937 20
5515.290 24
5515.642 14
5515.995 15
5516.348 20
5516.700 24
5517.053 15
5517.405 16
5517.758 17
5518.111 25
5518.463 18
5518.816 20
5519.169 31
5519.521 23
5519.874 20
5520.227 28
5520.579 31
5520.932 30
5521.285 29
5521.637 19
5521.990 26
5522.343 31
5522.696 28
5523.049 34
5523.401 33
5523.754 33
5524.107 25
5524.460 31
5524.813 23
5525.165 37
5525.518 31
5525.871 24
5526.224 25
5526.577 26
5526.930 25
5527.283 27
5527.636 25
5527.989 38
5528.342 25
5528.695 26
5529.048 34
5529.401 27
5529.754 14
5530.107 29
5530.460 33
5530.813 29
5531.166 18
5531.519 25
5531.872 23
5532.225 30
5532.578 28
5532.931 21
5533.284 16
5533.637 21
5533.990 24
5534.344 26
5534.697 23
5535.050 22
5535.403 15
5535.756 18
5536.109 19
5536.463 11
5536.816 12
5537.169 15
5537.522 13
5537.876 22
5538.229 19
5538.582 14
5538.935 12
5539.289 18
5539.642 16
5539.995 16
5540.349 11
5540.702 11
5541.055 10
5541.409 9
5541.762 22
5542.116 16
5542.469 15
5542.822 15
5543.176 7
5543.529 12
5543.883 15
5544.236 13
5544.590 7
5544.943 7
5545.297 13
5545.650 21
5546.004 22
5546.357 23
5546.711 13
5547.064 6
5547.418 5
5547.771 12
5548.125 16
5548.479 24
5548.832 33
5549.186 33
5549.539 21
5549.893 25
5550.247 26
5550.600 26
5550.954 14
5551.308 15
5551.661 23
5552.015 30
5552.369 23
5552.723 30
5553.076 42
5553.430 46
5553.784 43
5554.138 38
5554.491 32
5554.845 30
5555.199 30
5555.553 31
5555.907 15
5556.261 14
5556.614 32
5556.968 29
5557.322 28
5557.676 18
5558.030 11
5558.384 14
5558.738 14
5559.092 19
5559.446 18
5559.800 23
5560.154 20
5560.508 17
5560.862 6
5561.216 14
5561.570 17
5561.924 19
5562.278 21
5562.632 19
5562.986 20
5563.340 16
5563.694 13
5564.048 17
5564.402 34
5564.756 31
5565.110 25
5565.464 17
5565.819 24
5566.173 21
5566.527 25
5566.881 26
5567.235 20
5567.590 18
5567.944 17
5568.298 26
5568.652 13
5569.006 15
5569.361 11
5569.715 11
5570.069 11
5570.424 15
5570.778 23
5571.132 22
5571.487 29
5571.841 23
5572.195 22
5572.550 21
5572.904 20
5573.258 32
5573.613 30
5573.967 27
5574.322 16
5574.676 18
5575.030 19
5575.385 19
5575.739 17
5576.094 16
5576.448 15
5576.803 7
5577.157 18
5577.512 10
5577.866 10
5578.221 31
5578.575 31
5578.930 31
5579.285 18
5579.639 17
5579.994 13
5580.348 15
5580.703 16
5581.058 15
5581.412 11
5581.767 11
5582.122 23
5582.476 23
5582.831 17
5583.186 15
5583.540 13
5583.895 28
5584.250 35
5584.605 35
5584.959 30
5585.314 14
5585.669 23
5586.024 33
5586.379 27
5586.733 17
5587.088 23
5587.443 16
5587.798 13
5588.153 15
5588.508 24
5588.863 20
5589.217 27
5589.572 20
5589.927 12
5590.282 11
5590.637 14
5590.992 18
5591.347 15
5591.702 17
5592.057 11
5592.412 7
5592.767 9
5593.122 16
5593.477 16
5593.832 24
5594.187 19
5594.542 11
5594.897 12
5595.252 11
5595.607 19
5595.963 22
5596.318 29
5596.673 30
5597.028 28
5597.383 16
5597.738 9
5598.093 18
5598.449 28
5598.804 23
5599.159 17
5599.514 9
5599.869 9
5600.225 7
5600.580 7
5600.935 8
5601.291 24
5601.646 22
5602.001 16
5602.356 19
5602.712 19
5603.067 31
5603.422 25
5603.778 23
5604.133 35
5604.489 30
5604.844 22
5605.199 22
5605.555 32
5605.910 20
5606.266 27
5606.621 14
5606.977 10
5607.332 5
5607.687 3
5608.043 8
5608.398 15
5608.754 17
5609.110 8
5609.465 6
5609.821 10
5610.176 8
5610.532 13
5610.887 16
5611.243 16
5611.599 14
5611.954 19
5612.310 14
5612.665 16
5613.021 16
5613.377 8
5613.732 13
5614.088 19
5614.444 21
5614.799 19
5615.155 15
5615.511 17
5615.867 15
5616.222 6
5616.578 6
5616.934 3
5617.290 8
5617.646 9
5618.001 15
5618.357 15
5618.713 10
5619.069 12
5619.425 16
5619.781 23
5620.136 21
5620.492 30
5620.848 36
5621.204 34
5621.560 34
5621.916 33
5622.272 19
5622.628 14
5622.984 16
5623.340 14
5623.696 7
5624.052 11
5624.408 24
5624.764 23
5625.120 13
5625.476 13
5625.832 11
5626.188 9
5626.544 9
5626.900 23
5627.256 14
5627.612 3
5627.969 17
5628.325 13
5628.681 19
5629.037 20
5629.393 28
5629.749 17
5630.106 31
5630.462 27
5630.818 23
5631.174 34
5631.530 36
5631.887 31
5632.243 25
5632.599 26
5632.955 22
5633.312 12
5633.668 12
5634.024 27
5634.381 21
5634.737 12
5635.093 15
5635.450 19
5635.806 18
5636.163 29
5636.519 46
5636.875 54
5637.232 46
5637.588 33
5637.945 32
5638.301 29
5638.658 37
5639.014 29
5639.371 35
5639.727 39
5640.084 58
5640.440 47
5640.797 43
5641.153 28
5641.510 20
5641.866 25
5642.223 22
5642.579 39
5642.936 36
5643.293 31
5643.649 24
5644.006 19
5644.363 12
5644.719 25
5645.076 39
5645.433 27
5645.789 35
5646.146 35
5646.503 42
5646.859 42
5647.216 52
5647.573 51
5647.930 43
5648.286 28
5648.643 37
5649.000 60
5649.357 45
5649.714 27
5650.070 34
5650.427 56
5650.784 49
5651.141 67
5651.498 59
5651.855 79
5652.212 88
5652.568 99
5652.925 89
5653.282 75
5653.639 75
5653.996 66
5654.353 55
5654.710 45
5655.067 36
5655.424 31
5655.781 22
5656.138 31
5656.495 32
5656.852 31
5657.209 27
5657.566 19
5657.923 17
5658.280 30
5658.638 27
5658.995 28
5659.352 23
5659.709 19
5660.066 17
5660.423 15
5660.780 28
5661.138 24
5661.495 30
5661.852 26
5662.209 28
5662.566 20
5662.924 23
5663.281 25
5663.638 29
5663.995 36
5664.353 36
5664.710 33
5665.067 21
5665.425 24
5665.782 18
5666.139 28
5666.497 20
5666.854 16
5667.211 16
5667.569 17
5667.926 23
5668.283 28
5668.641 18
5668.998 12
5669.356 13
5669.713 14
5670.071 21
5670.428 27
5670.786 21
5671.143 12
5671.501 8
5671.858 16
5672.216 20
5672.573 24
5672.931 15
5673.288 20
5673.646 29
5674.003 15
5674.361 20
5674.719 26
5675.076 16
5675.434 16
5675.791 23
5676.149 18
5676.507 10
5676.864 10
5677.222 15
5677.580 19
5677.937 13
5678.295 16
5678.653 11
5679.011 23
5679.368 31
5679.726 35
5680.084 22
5680.442 31
5680.800 23
5681.157 29
5681.515 32
5681.873 27
5682.231 28
5682.589 18
5682.947 12
5683.304 13
5683.662 8
5684.020 17
5684.378 22
5684.736 12
5685.094 22
5685.452 25
5685.810 15
5686.168 16
5686.526 15
5686.884 6
5687.242 16
5687.600 19
5687.958 18
5688.316 26
5688.674 29
5689.032 17
5689.390 17
5689.748 12
5690.106 16
5690.464 17
5690.822 17
5691.181 18
5691.539 28
5691.897 21
5692.255 18
5692.613 18
5692.971 20
5693.330 21
5693.688 22
5694.046 29
5694.404 30
5694.762 25
5695.121 20
5695.479 13
5695.837 9
5696.195 5
5696.554 23
5696.912 22
5697.270 32
5697.629 25
5697.987 22
5698.345 17
5698.704 15
5699.062 20
5699.420 31
5699.779 21
5700.137 10
5700.496 5
5700.854 4
5701.213 14
5701.571 38
5701.929 30
5702.288 18
5702.646 30
5703.005 27
5703.363 16
5703.722 12
5704.081 13
5704.439 17
5704.798 33
5705.156 42
5705.515 35
5705.873 22
5706.232 25
5706.591 30
5706.949 48
5707.308 50
5707.666 44
5708.025 36
5708.384 36
5708.742 21
5709.101 23
5709.460 24
5709.819 21
5710.177 16
5710.536 15
5710.895 25
5711.253 29
5711.612 35
5711.971 25
5712.330 34
5712.689 26
5713.047 16
5713.406 17
5713.765 12
5714.124 11
5714.483 10
5714.842 17
5715.201 40
5715.559 36
5715.918 27
5716.277 27
5716.636 26
5716.995 19
5717.354 25
5717.713 18
5718.072 17
5718.431 26
5718.790 35
5719.149 38
5719.508 32
5719.867 30
5720.226 22
5720.585 24
5720.944 29
5721.303 45
5721.662 32
5722.021 30
5722.381 48
5722.740 49
5723.099 40
5723.458 34
5723.817 27
5724.176 26
5724.535 24
5724.895 34
5725.254 22
5725.613 29
5725.972 24
5726.331 25
5726.691 23
5727.050 15
5727.409 7
5727.768 10
5728.128 27
5728.487 25
5728.846 27
5729.206 18
5729.565 21
5729.924 22
5730.284 27
5730.643 20
5731.002 30
5731.362 36
5731.721 22
5732.081 16
5732.440 13
5732.799 9
5733.159 17
5733.518 37
5733.878 36
5734.237 34
5734.597 24
5734.956 30
5735.316 23
5735.675 18
5736.035 18
5736.394 28
5736.754 16
5737.114 31
5737.473 23
5737.833 13
5738.192 14
5738.552 24
5738.912 25
5739.271 27
5739.631 20
5739.991 9
5740.350 10
5740.710 5
5741.070 9
5741.429 28
5741.789 24
5742.149 26
5742.508 21
5742.868 8
5743.228 6
5743.588 21
5743.948 19
5744.307 25
5744.667 27
5745.027 34
5745.387 28
5745.747 32
5746.106 37
5746.466 16
5746.826 9
5747.186 10
5747.546 14
5747.906 13
5748.266 12
5748.626 14
5748.986 8
5749.346 9
5749.706 27
5750.066 36
5750.426 34
5750.786 43
5751.146 41
5751.506 21
5751.866 13
5752.226 21
5752.586 30
5752.946 16
5753.306 14
5753.666 24
5754.026 11
5754.386 19
5754.746 26
5755.106 34
5755.467 34
5755.827 31
5756.187 31
5756.547 25
5756.907 27
5757.267 25
5757.628 26
5757.988 24
5758.348 35
5758.708 27
5759.069 22
5759.429 17
5759.789 20
5760.149 21
5760.510 27
5760.870 32
5761.230 32
5761.591 26
5761.951 42
5762.311 45
5762.672 29
5763.032 24
5763.393 36
5763.753 41
5764.113 37
5764.474 37
5764.834 35
5765.195 41
5765.555 34
5765.916 44
5766.276 42
5766.637 31
5766.997 34
5767.358 33
5767.718 30
5768.079 32
5768.439 23
5768.800 35
5769.160 26
5769.521 15
5769.882 14
5770.242 30
5770.603 33
5770.963 37
5771.324 29
5771.685 19
5772.045 16
5772.406 17
5772.767 24
5773.127 20
5773.488 17
5773.849 21
5774.210 25
5774.570 21
5774.931 24
5775.292 24
5775.653 22
5776.013 20
5776.374 22
5776.735 21
5777.096 14
5777.457 25
5777.818 18
5778.178 8
5778.539 9
5778.900 15
5779.261 12
5779.622 19
5779.983 16
5780.344 10
5780.705 8
5781.066 4
5781.427 15
5781.788 13
5782.149 9
5782.510 15
5782.871 18
5783.232 19
5783.593 13
5783.954 15
5784.315 15
5784.676 15
5785.037 6
5785.398 16
5785.759 15
5786.120 14
5786.481 13
5786.842 15
5787.203 15
5787.565 19
5787.926 34
5788.287 28
5788.648 22
5789.009 21
5789.371 23
5789.732 15
5790.093 12
5790.454 21
5790.816 22
5791.177 16
5791.538 13
5791.899 7
5792.261 8
5792.622 13
5792.983 18
5793.345 27
5793.706 20
5794.067 21
5794.429 15
5794.790 23
5795.151 30
5795.513 17
5795.874 13
5796.236 12
5796.597 14
5796.959 23
5797.320 20
5797.681 18
5798.043 15
5798.404 20
5798.766 19
5799.127 22
5799.489 24
5799.850 34
5800.212 58
5800.574 50
5800.935 46
5801.297 29
5801.658 26
5802.020 19
5802.382 31
5802.743 29
5803.105 21
5803.466 23
5803.828 39
5804.190 34
5804.551 22
5804.913 18
5805.275 20
5805.637 27
5805.998 17
5806.360 17
5806.722 34
5807.083 42
5807.445 45
5807.807 36
5808.169 31
5808.531 33
5808.892 30
5809.254 25
5809.616 24
5809.978 18
5810.340 15
5810.702 6
5811.064 15
5811.425 19
5811.787 19
5812.149 19
5812.511 25
5812.873 28
5813.235 28
5813.597 17
5813.959 11
5814.321 21
5814.683 22
5815.045 18
5815.407 16
5815.769 24
5816.131 23
5816.493 14
5816.855 17
5817.217 17
5817.579 19
5817.942 9
5818.304 12
5818.666 16
5819.028 35
5819.390 30
5819.752 18
5820.114 12
5820.477 14
5820.839 16
5821.201 17
5821.563 24
5821.925 16
5822.288 12
5822.650 21
5823.012 18
5823.374 17
5823.737 13
5824.099 12
5824.461 23
5824.824 21
5825.186 12
5825.548 12
5825.911 15
5826.273 9
5826.635 11
5826.998 11
5827.360 18
5827.722 18
5828.085 10
5828.447 7
5828.810 13
5829.172 20
5829.535 20
5829.897 18
5830.260 14
5830.622 9
5830.985 4
5831.347 9
5831.710 12
5832.072 8
5832.435 4
5832.797 1
5833.160 16
5833.522 22
5833.885 27
5834.248 15
5834.610 5
5834.973 8
5835.336 8
5835.698 8
5836.061 21
5836.424 17
5836.786 17
5837.149 17
5837.512 9
5837.874 13
5838.237 20
5838.600 22
5838.963 24
5839.325 25
5839.688 33
5840.051 39
5840.414 30
5840.776 25
5841.139 29
5841.502 26
5841.865 19
5842.228 45
5842.591 52
5842.954 45
5843.316 41
5843.679 43
5844.042 37
5844.405 35
5844.768 36
5845.131 27
5845.494 34
5845.857 36
5846.220 31
5846.583 27
5846.946 28
5847.309 37
5847.672 33
5848.035 23
5848.398 26
5848.761 21
5849.124 17
5849.487 20
5849.850 17
5850.213 15
5850.577 26
5850.940 20
5851.303 18
5851.666 13
5852.029 22
5852.392 21
5852.756 17
5853.119 17
5853.482 6
5853.845 10
5854.208 13
5854.572 16
5854.935 13
5855.298 12
5855.661 11
5856.025 6
5856.388 7
5856.751 16
5857.115 17
5857.478 16
5857.841 22
5858.205 21
5858.568 22
5858.931 27
5859.295 23
5859.658 32
5860.022 26
5860.385 10
5860.748 14
5861.112 23
5861.475 22
5861.839 22
5862.202 19
5862.566 21
5862.929 13
5863.293 12
5863.656 10
5864.020 10
5864.383 18
5864.747 6
5865.110 6
5865.474 24
5865.838 37
5866.201 26
5866.565 24
5866.928 15
5867.292 13
5867.656 9
5868.019 10
5868.383 12
5868.747 10
5869.110 16
5869.474 16
5869.838 23
5870.202 25
5870.565 17
5870.929 11
5871.293 12
5871.657 7
5872.020 10
5872.384 19
5872.748 26
5873.112 20
5873.476 12
5873.839 14
5874.203 21
5874.567 14
5874.931 5
5875.295 2
5875.659 1
5876.023 6
5876.387 11
5876.751 12
5877.114 12
5877.478 13
5877.842 12
5878.206 9
5878.570 6
5878.934 3
5879.298 5
5879.662 17
5880.026 10
5880.390 9
5880.754 22
5881.119 21
5881.483 24
5881.847 23
5882.211 12
5882.575 6
5882.939 9
5883.303 11
5883.667 7
5884.031 6
5884.396 9
5884.760 5
5885.124 14
5885.488 7
5885.852 9
5886.217 9
5886.581 11
5886.945 17
5887.309 19
5887.674 22
5888.038 14
5888.402 8
5888.766 13
5889.131 14
5889.495 12
5889.859 8
5890.224 17
5890.588 10
5890.953 6
5891.317 9
5891.681 16
5892.046 9
5892.410 21
5892.775 13
5893.139 10
5893.503 17
5893.868 9
5894.232 14
5894.597 21
5894.961 34
5895.326 26
5895.690 18
5896.055 16
5896.419 15
5896.784 13
5897.149 18
5897.513 25
5897.878 26
5898.242 25
5898.607 20
5898.971 21
5899.336 21
5899.701 20
5900.065 17
5900.430 14
5900.795 17
5901.159 22
5901.524 11
5901.889 11
5902.254 14
5902.618 10
5902.983 7
5903.348 15
5903.713 18
5904.077 12
5904.442 13
5904.807 12
5905.172 16
5905.536 17
5905.901 17
5906.266 11
5906.631 10
5906.996 7
5907.361 9
5907.726 11
5908.091 10
5908.455 9
5908.820 11
5909.185 10
5909.550 8
5909.915 24
5910.280 22
5910.645 14
5911.010 12
5911.375 4
5911.740 6
5912.105 12
5912.470 16
5912.835 10
5913.200 12
5913.565 11
5913.930 7
5914.296 10
5914.661 17
5915.026 22
5915.391 20
5915.756 19
5916.121 18
5916.486 14
5916.852 18
5917.217 13
5917.582 21
5917.947 20
5918.312 17
5918.678 16
5919.043 21
5919.408 18
5919.773 21
5920.139 18
5920.504 16
5920.869 11
5921.234 18
5921.600 21
5921.965 13
5922.330 10
5922.696 4
5923.061 12
5923.426 13
5923.792 18
5924.157 17
5924.523 16
5924.888 13
5925.254 16
5925.619 8
5925.984 17
5926.350 16
5926.715 11
5927.081 22
5927.446 13
5927.812 20
5928.177 24
5928.543 10
5928.908 7
5929.274 10
5929.640 19
5930.005 22
5930.371 24
5930.736 27
5931.102 24
5931.468 24
5931.833 41
5932.199 41
5932.564 29
5932.930 29
5933.296 39
5933.662 25
5934.027 24
5934.393 16
5934.759 20
5935.124 17
5935.490 14
5935.856 18
5936.222 22
5936.587 22
5936.953 25
5937.319 18
5937.685 17
5938.051 11
5938.417 12
5938.782 19
5939.148 28
5939.514 27
5939.880 19
5940.246 23
5940.612 16
5940.978 13
5941.344 23
5941.710 9
5942.076 23
5942.441 37
5942.807 27
5943.173 24
5943.539 31
5943.905 16
5944.271 10
5944.637 16
5945.003 18
5945.370 12
5945.736 6
5946.102 11
5946.468 14
5946.834 12
5947.200 17
5947.566 15
5947.932 7
5948.298 13
5948.665 11
5949.031 19
5949.397 30
5949.763 25
5950.129 12
5950.495 21
5950.862 25
5951.228 33
5951.594 36
5951.960 24
5952.327 36
5952.693 21
5953.059 19
5953.426 23
5953.792 19
5954.158 15
5954.524 13
5954.891 9
5955.257 16
5955.624 22
5955.990 13
5956.356 18
5956.723 17
5957.089 18
5957.456 17
5957.822 19
5958.188 14
5958.555 16
5958.921 17
5959.288 22
5959.654 16
5960.021 12
5960.387 10
5960.754 6
5961.120 19
5961.487 22
5961.854 12
5962.220 12
5962.587 14
5962.953 11
5963.320 12
5963.686 17
5964.053 17
5964.420 19
5964.786 37
5965.153 35
5965.520 34
5965.886 20
5966.253 17
5966.620 24
5966.987 17
5967.353 17
5967.720 12
5968.087 23
5968.454 17
5968.820 16
5969.187 19
5969.554 11
5969.921 12
5970.287 7
5970.654 14
5971.021 12
5971.388 12
5971.755 16
5972.122 22
5972.489 10
5972.856 19
5973.222 28
5973.589 32
5973.956 25
5974.323 18
5974.690 8
5975.057 10
5975.424 7
5975.791 10
5976.158 10
5976.525 19
5976.892 17
5977.259 17
5977.626 22
5977.993 23
5978.360 20
5978.727 20
5979.095 17
5979.462 24
5979.829 19
5980.196 16
5980.563 15
5980.930 14
5981.297 12
5981.664 12
5982.032 12
5982.399 12
5982.766 10
5983.133 11
5983.500 12
5983.868 11
5984.235 15
5984.602 16
5984.969 9
5985.337 10
5985.704 14
5986.071 13
5986.439 29
5986.806 32
5987.173 31
5987.541 25
5987.908 30
5988.275 14
5988.643 25
5989.010 37
5989.378 32
5989.745 19
5990.112 19
5990.480 17
5990.847 10
5991.215 9
5991.582 9
5991.950 11
5992.317 15
5992.685 13
5993.052 11
5993.420 7
5993.787 11
5994.155 17
5994.522 9
5994.890 15
5995.258 10
5995.625 1
5995.993 3
5996.360 18
5996.728 22
5997.096 12
5997.463 10
5997.831 13
5998.199 12
5998.566 12
5998.934 8
5999.302 9
5999.670 17
6000.037 16
6000.405 6
6000.773 4
6001.141 7
6001.508 5
6001.876 2
6002.244 7
6002.612 17
6002.980 11
6003.347 17
6003.715 11
6004.083 6
6004.451 13
6004.819 25
6005.187 22
6005.555 17
6005.923 16
6006.290 28
6006.658 21
6007.026 17
6007.394 12
6007.762 17
6008.130 16
6008.498 18
6008.866 27
6009.234 17
6009.602 19
6009.970 20
6010.338 10
6010.706 8
6011.075 6
6011.443 11
6011.811 15
6012.179 9
6012.547 16
6012.915 22
6013.283 16
6013.651 12
6014.020 8
6014.388 10
6014.756 21
6015.124 25
6015.492 25
6015.861 24
6016.229 23
6016.597 17
6016.965 15
6017.334 24
6017.702 11
6018.070 18
6018.438 12
6018.807 17
6019.175 26
6019.543 16
6019.912 9
6020.280 20
6020.648 16
6021.017 13
6021.385 9
6021.754 5
6022.122 5
6022.490 12
6022.859 24
6023.227 20
6023.596 17
6023.964 18
6024.333 21
6024.701 19
6025.070 8
6025.438 9
6025.807 14
6026.175 18
6026.544 20
6026.912 17
6027.281 11
6027.649 6
6028.018 3
6028.387 14
6028.755 28
6029.124 19
6029.493 20
6029.861 10
6030.230 6
6030.599 18
6030.967 14
6031.336 9
6031.705 14
6032.073 11
6032.442 11
6032.811 6
6033.180 3
6033.548 5
6033.917 6
6034.286 3
6034.655 9
6035.023 7
6035.392 4
6035.761 8
6036.130 10
6036.499 4
6036.868 11
6037.237 11
6037.605 9
6037.974 8
6038.343 7
6038.712 15
6039.081 14
6039.450 7
6039.819 9
6040.188 16
6040.557 16
6040.926 12
6041.295 10
6041.664 11
6042.033 19
6042.402 18
6042.771 18
6043.140 7
6043.509 15
6043.878 15
6044.247 17
6044.616 15
6044.986 9
6045.355 16
6045.724 13
6046.093 11
6046.462 27
6046.831 23
6047.200 18
6047.570 18
6047.939 12
6048.308 8
6048.677 10
6049.046 14
6049.416 9
6049.785 17
6050.154 21
6050.524 18
6050.893 21
6051.262 8
6051.631 10
6052.001 7
6052.370 6
6052.739 8
6053.109 26
6053.478 25
6053.848 18
6054.217 20
6054.586 9
6054.956 10
6055.325 4
6055.695 8
6056.064 7
6056.434 8
6056.803 15
6057.173 15
6057.542 15
6057.912 12
6058.281 15
6058.651 11
6059.020 11
6059.390 4
6059.759 7
6060.129 7
6060.498 8
6060.868 13
6061.238 17
6061.607 13
6061.977 16
6062.346 12
6062.716 12
6063.086 11
6063.455 4
6063.825 9
6064.195 18
6064.565 20
6064.934 16
6065.304 9
6065.674 18
6066.044 19
6066.413 22
6066.783 24
6067.153 18
6067.523 11
6067.892 17
6068.262 15
6068.632 15
6069.002 11
6069.372 11
6069.742 17
6070.112 15
6070.481 19
6070.851 10
6071.221 13
6071.591 21
6071.961 21
6072.331 17
6072.701 14
6073.071 31
6073.441 29
6073.811 30
6074.181 32
6074.551 26
6074.921 37
6075.291 43
6075.661 29
6076.031 31
6076.401 27
6076.771 19
6077.141 18
6077.512 19
6077.882 19
6078.252 17
6078.622 9
6078.992 17
6079.362 20
6079.732 12
6080.103 25
6080.473 26
6080.843 22
6081.213 17
6081.583 31
6081.954 22
6082.324 12
6082.694 18
6083.064 20
6083.435 27
6083.805 17
6084.175 19
6084.546 17
6084.916 20
6085.286 20
6085.657 14
6086.027 12
6086.397 22
6086.768 19
6087.138 21
6087.509 16
6087.879 28
6088.249 27
6088.620 30
6088.990 11
6089.361 9
6089.731 9
6090.102 4
6090.472 2
6090.843 9
6091.213 18
6091.584 18
6091.954 12
6092.325 21
6092.696 24
6093.066 20
6093.437 24
6093.807 8
6094.178 9
6094.549 11
6094.919 6
6095.290 3
6095.660 8
6096.031 13
6096.402 21
6096.773 18
6097.143 16
6097.514 24
6097.885 22
6098.255 17
6098.626 13
6098.997 17
6099.368 20
6099.738 20
6100.109 22
6100.480 13
6100.851 11
6101.222 9
6101.593 9
6101.963 12
6102.334 24
6102.705 23
6103.076 27
6103.447 18
6103.818 12
6104.189 18
6104.560 12
6104.931 20
6105.302 11
6105.673 18
6106.044 8
6106.414 8
6106.785 13
6107.157 15
6107.528 22
6107.899 19
6108.270 14
6108.641 13
6109.012 10
6109.383 15
6109.754 18
6110.125 14
6110.496 11
6110.867 13
6111.238 9
6111.609 6
6111.981 6
6112.352 13
6112.723 14
6113.094 12
6113.465 9
6113.837 6
6114.208 8
6114.579 5
6114.950 8
6115.322 10
6115.693 10
6116.064 11
6116.435 9
6116.807 7
6117.178 4
6117.549 12
6117.921 13
6118.292 13
6118.663 16
6119.035 10
6119.406 13
6119.778 13
6120.149 34
6120.520 45
6120.892 29
6121.263 37
6121.635 39
6122.006 31
6122.378 24
6122.749 28
6123.121 25
6123.492 21
6123.864 25
6124.235 27
6124.607 20
6124.978 11
6125.350 19
6125.721 35
6126.093 36
6126.465 28
6126.836 15
6127.208 17
6127.579 15
6127.951 6
6128.323 8
6128.694 17
6129.066 19
6129.438 16
6129.809 10
6130.181 10
6130.553 15
6130.925 14
6131.296 12
6131.668 15
6132.040 14
6132.412 11
6132.783 11
6133.155 21
6133.527 26
6133.899 19
6134.271 13
6134.642 8
6135.014 18
6135.386 8
6135.758 10
6136.130 17
6136.502 22
6136.874 15
6137.246 7
6137.618 11
6137.990 18
6138.362 25
6138.734 19
6139.105 17
6139.477 14
6139.849 13
6140.221 30
6140.594 28
6140.966 16
6141.338 14
6141.710 15
6142.082 16
6142.454 23
6142.826 11
6143.198 8
6143.570 8
6143.942 18
6144.314 12
6144.687 12
6145.059 23
6145.431 22
6145.803 21
6146.175 14
6146.547 14
6146.920 11
6147.292 6
6147.664 4
6148.036 8
6148.409 10
6148.781 6
6149.153 15
6149.526 9
6149.898 8
6150.270 13
6150.642 18
6151.015 11
6151.387 3
6151.760 6
6152.132 13
6152.504 22
6152.877 12
6153.249 10
6153.622 16
6153.994 19
6154.366 15
6154.739 11
6155.111 11
6155.484 9
6155.856 1
6156.229 11
6156.601 16
6156.974 11
6157.346 6
6157.719 16
6158.091 16
6158.464 10
6158.837 18
6159.209 15
6159.582 19
6159.954 12
6160.327 8
6160.700 18
6161.072 16
6161.445 18
6161.818 15
6162.190 9
6162.563 5
6162.936 6
6163.308 9
6163.681 17
6164.054 9
6164.427 9
6164.799 17
6165.172 22
6165.545 24
6165.918 18
6166.291 22
6166.663 14
6167.036 5
6167.409 4
6167.782 8
6168.155 9
6168.528 10
6168.900 6
6169.273 7
6169.646 9
6170.019 12
6170.392 14
6170.765 19
6171.138 21
6171.511 18
6171.884 9
6172.257 6
6172.630 10
6173.003 13
6173.376 17
6173.749 23
6174.122 17
6174.495 22
6174.868 27
6175.241 24
6175.614 21
6175.987 12
6176.361 15
6176.734 21
6177.107 23
6177.480 17
6177.853 13
6178.226 27
6178.599 29
6178.973 23
6179.346 12
6179.719 18
6180.092 11
6180.465 8
6180.839 7
6181.212 7
6181.585 13
6181.959 9
6182.332 11
6182.705 14
6183.078 17
6183.452 13
6183.825 13
6184.198 10
6184.572 21
6184.945 19
6185.319 18
6185.692 19
6186.065 20
6186.439 15
6186.812 16
6187.186 18
6187.559 20
6187.933 11
6188.306 9
6188.679 16
6189.053 14
6189.426 10
6189.800 18
6190.173 17
6190.547 23
6190.921 35
6191.294 36
6191.668 35
6192.041 24
6192.415 20
6192.789 13
6193.162 9
6193.536 16
6193.909 18
6194.283 14
6194.657 16
6195.030 13
6195.404 20
6195.778 21
6196.151 14
6196.525 6
6196.899 8
6197.273 23
6197.646 21
6198.020 24
6198.394 22
6198.768 16
6199.142 12
6199.515 31
6199.889 19
6200.263 14
6200.637 15
6201.011 6
6201.385 13
6201.758 11
6202.132 14
6202.506 26
6202.880 24
6203.254 20
6203.628 9
6204.002 9
6204.376 7
6204.750 9
6205.124 2
6205.498 15
6205.872 10
6206.246 11
6206.620 10
6206.994 6
6207.368 15
6207.742 15
6208.116 14
6208.490 13
6208.864 12
6209.238 8
6209.612 17
6209.987 20
6210.361 14
6210.735 10
6211.109 13
6211.483 7
6211.857 13
6212.232 7
6212.606 7
6212.980 9
6213.354 13
6213.728 15
6214.103 17
6214.477 11
6214.851 8
6215.226 6
6215.600 11
6215.974 11
6216.348 11
6216.723 9
6217.097 9
6217.471 20
6217.846 21
6218.220 16
6218.595 10
6218.969 9
6219.343 18
6219.718 17
6220.092 21
6220.467 22
6220.841 17
6221.216 12
6221.590 10
6221.965 17
6222.339 16
6222.714 22
6223.088 11
6223.463 10
6223.837 10
6224.212 13
6224.586 6
6224.961 2
6225.335 10
6225.710 20
6226.085 12
6226.459 11
6226.834 14
6227.209 15
6227.583 23
6227.958 12
6228.333 17
6228.707 17
6229.082 27
6229.457 25
6229.831 22
6230.206 19
6230.581 10
6230.956 7
6231.330 8
6231.705 16
6232.080 12
6232.455 9
6232.830 11
6233.204 9
6233.579 7
6233.954 0
6234.329 13
6234.704 19
6235.079 16
6235.454 17
6235.829 15
6236.203 7
6236.578 0
6236.953 4
6237.328 7
6237.703 8
6238.078 10
6238.453 9
6238.828 13
6239.203 7
6239.578 4
6239.953 7
6240.328 8
6240.703 14
6241.078 12
6241.453 10
6241.829 13
6242.204 28
6242.579 17
6242.954 7
6243.329 5
6243.704 24
6244.079 29
6244.454 23
6244.830 11
6245.205 12
6245.580 15
6245.955 14
6246.330 14
6246.706 11
6247.081 12
6247.456 11
6247.831 4
6248.207 14
6248.582 10
6248.957 19
6249.333 16
6249.708 9
6250.083 10
6250.459 5
6250.834 11
6251.209 12
6251.585 14
6251.960 20
6252.336 19
6252.711 11
6253.086 17
6253.462 18
6253.837 17
6254.213 20
6254.588 28
6254.964 19
6255.339 14
6255.715 18
6256.090 16
6256.466 11
6256.841 7
6257.217 7
6257.592 2
6257.968 8
6258.344 11
6258.719 15
6259.095 11
6259.470 15
6259.846 10
6260.222 11
6260.597 7
6260.973 10
6261.349 11
6261.724 11
6262.100 15
6262.476 19
6262.851 25
6263.227 8
6263.603 11
6263.979 10
6264.354 11
6264.730 11
6265.106 15
6265.482 14
6265.858 10
6266.233 10
6266.609 5
6266.985 12
6267.361 16
6267.737 11
6268.113 19
6268.489 9
6268.864 7
6269.240 24
6269.616 14
6269.992 16
6270.368 16
6270.744 29
6271.120 46
6271.496 33
6271.872 30
6272.248 26
6272.624 25
6273.000 26
6273.376 25
6273.752 37
6274.128 39
6274.504 17
6274.880 20
6275.256 23
6275.633 17
6276.009 21
6276.385 31
6276.761 28
6277.137 39
6277.513 33
6277.889 21
6278.266 23
6278.642 37
6279.018 34
6279.394 30
6279.770 40
6280.147 38
6280.523 40
6280.899 30
6281.275 14
6281.652 22
6282.028 28
6282.404 26
6282.781 17
6283.157 15
6283.533 19
6283.910 14
6284.286 19
6284.662 25
6285.039 10
6285.415 6
6285.792 17
6286.168 23
6286.544 24
6286.921 30
6287.297 27
6287.674 22
6288.050 23
6288.427 15
6288.803 19
6289.180 17
6289.556 8
6289.933 12
6290.309 23
6290.686 30
6291.062 16
6291.439 13
6291.816 7
6292.192 9
6292.569 13
6292.945 11
6293.322 9
6293.699 7
6294.075 5
6294.452 9
6294.829 7
6295.205 7
6295.582 9
6295.959 9
6296.336 16
6296.712 12
6297.089 16
6297.466 25
6297.843 23
6298.219 19
6298.596 15
6298.973 13
6299.350 11
6299.727 13
6300.103 9
6300.480 10
6300.857 14
6301.234 12
6301.611 17
6301.988 11
6302.365 9
6302.742 8
6303.119 16
6303.495 16
6303.872 9
6304.249 6
6304.626 15
6305.003 15
6305.380 25
6305.757 27
6306.134 29
6306.511 24
6306.888 12
6307.265 10
6307.643 2
6308.020 2
6308.397 9
6308.774 9
6309.151 10
6309.528 11
6309.905 8
6310.282 5
6310.659 6
6311.037 6
6311.414 8
6311.791 8
6312.168 5
6312.545 17
6312.923 19
6313.300 12
6313.677 10
6314.054 19
6314.432 24
6314.809 16
6315.186 14
6315.563 13
6315.941 8
6316.318 8
6316.695 6
6317.073 4
6317.450 7
6317.827 11
6318.205 16
6318.582 15
6318.960 26
6319.337 18
6319.714 10
6320.092 8
6320.469 17
6320.847 21
6321.224 22
6321.602 25
6321.979 15
6322.357 14
6322.734 15
6323.112 11
6323.489 6
6323.867 18
6324.244 18
6324.622 17
6325.000 26
6325.377 18
6325.755 28
6326.132 15
6326.510 13
6326.888 17
6327.265 8
6327.643 11
6328.021 19
6328.398 16
6328.776 11
6329.154 11
6329.531 15
6329.909 11
6330.287 19
6330.665 14
6331.042 14
6331.420 23
6331.798 18
6332.176 17
6332.554 13
6332.931 8
6333.309 22
6333.687 23
6334.065 25
6334.443 25
6334.821 23
6335.199 21
6335.577 15
6335.954 5
6336.332 2
6336.710 9
6337.088 13
6337.466 12
6337.844 8
6338.222 9
6338.600 8
6338.978 20
6339.356 7
6339.734 10
6340.112 11
6340.490 17
6340.868 16
6341.246 17
6341.624 7
6342.003 11
6342.381 16
6342.759 14
6343.137 15
6343.515 10
6343.893 9
6344.271 8
6344.649 9
6345.028 11
6345.406 7
6345.784 10
6346.162 14
6346.540 15
6346.919 12
6347.297 11
6347.675 16
6348.053 27
6348.432 24
6348.810 22
6349.188 16
6349.567 11
6349.945 13
6350.323 14
6350.702 24
6351.080 13
6351.458 11
6351.837 6
6352.215 11
6352.594 12
6352.972 17
6353.350 27
6353.729 17
6354.107 13
6354.486 27
6354.864 31
6355.243 23
6355.621 25
6356.000 25
6356.378 14
6356.757 21
6357.135 17
6357.514 13
6357.892 21
6358.271 11
6358.650 7
6359.028 10
6359.407 10
6359.785 13
6360.164 18
6360.543 11
6360.921 11
6361.300 22
6361.679 20
6362.057 20
6362.436 9
6362.815 5
6363.194 11
6363.572 13
6363.951 9
6364.330 10
6364.709 8
6365.087 11
6365.466 5
6365.845 6
6366.224 4
6366.603 4
6366.981 13
6367.360 20
6367.739 17
6368.118 11
6368.497 10
6368.876 8
6369.255 6
6369.634 10
6370.013 27
6370.391 23
6370.770 15
6371.149 10
6371.528 11
6371.907 17
6372.286 19
6372.665 9
6373.044 3
6373.423 6
6373.802 12
6374.181 17
6374.561 22
6374.940 21
6375.319 9
6375.698 15
6376.077 19
6376.456 11
6376.835 16
6377.214 14
6377.593 14
6377.973 10
6378.352 11
6378.731 14
6379.110 16
6379.489 21
6379.869 17
6380.248 5
6380.627 8
6381.006 3
6381.386 3
6381.765 5
6382.144 13
6382.523 20
6382.903 27
6383.282 30
6383.661 30
6384.041 15
6384.420 23
6384.799 18
6385.179 16
6385.558 10
6385.938 17
6386.317 21
6386.696 11
6387.076 6
6387.455 6
6387.835 7
6388.214 5
6388.594 25
6388.973 30
6389.353 18
6389.732 12
6390.112 12
6390.491 9
6390.871 11
6391.250 9
6391.630 13
6392.010 14
6392.389 9
6392.769 14
6393.148 14
6393.528 17
6393.908 19
6394.287 16
6394.667 9
6395.047 21
6395.426 21
6395.806 27
6396.186 16
6396.565 14
6396.945 9
6397.325 4
6397.705 3
6398.084 13
6398.464 14
6398.844 21
6399.224 32
6399.604 20
6399.983 23
6400.363 25
6400.743 33
6401.123 26
6401.503 36
6401.883 38
6402.263 47
6402.642 56
6403.022 37
6403.402 22
6403.782 21
6404.162 28
6404.542 33
6404.922 23
6405.302 26
6405.682 26
6406.062 23
6406.442 19
6406.822 15
6407.202 21
6407.582 21
6407.962 16
6408.342 11
6408.722 18
6409.102 17
6409.483 14
6409.863 25
6410.243 18
6410.623 13
6411.003 10
6411.383 14
6411.763 11
6412.144 12
6412.524 18
6412.904 16
6413.284 16
6413.664 20
6414.045 20
6414.425 16
6414.805 13
6415.185 12
6415.566 12
6415.946 25
6416.326 28
6416.707 27
6417.087 26
6417.467 27
6417.848 19
6418.228 12
6418.608 22
6418.989 17
6419.369 14
6419.750 25
6420.130 24
6420.510 25
6420.891 14
6421.271 6
6421.652 7
6422.032 13
6422.413 19
6422.793 16
6423.174 16
6423.554 16
6423.935 16
6424.315 9
6424.696 7
6425.076 17
6425.457 26
6425.838 25
6426.218 14
6426.599 35
6426.979 43
6427.360 44
6427.741 30
6428.121 22
6428.502 22
6428.883 49
6429.263 70
6429.644 78
6430.025 80
6430.405 114
6430.786 127
6431.167 155
6431.548 183
6431.928 165
6432.309 196
6432.690 228
6433.071 248
6433.452 285
6433.832 310
6434.213 332
6434.594 316
6434.975 296
6435.356 272
6435.737 257
6436.118 212
6436.499 205
6436.879 215
6437.260 187
6437.641 162
6438.022 144
6438.403 135
6438.784 122
6439.165 82
6439.546 79
6439.927 74
6440.308 60
6440.689 43
6441.070 43
6441.451 48
6441.832 53
6442.213 36
6442.595 37
6442.976 29
6443.357 27
6443.738 29
6444.119 23
6444.500 15
6444.881 10
6445.262 11
6445.644 8
6446.025 9
6446.406 23
6446.787 18
6447.168 17
6447.550 22
6447.931 16
6448.312 14
6448.693 21
6449.075 19
6449.456 19
6449.837 23
6450.219 22
6450.600 13
6450.981 15
6451.363 27
6451.744 22
6452.125 20
6452.507 27
6452.888 17
6453.269 10
6453.651 8
6454.032 13
6454.414 12
6454.795 16
6455.177 18
6455.558 13
6455.940 9
6456.321 12
6456.703 19
6457.084 16
6457.466 9
6457.847 16
6458.229 17
6458.610 13
6458.992 13
6459.373 11
6459.755 11
6460.137 8
6460.518 8
6460.900 3
6461.282 3
6461.663 10
6462.045 18
6462.426 21
6462.808 27
6463.190 18
6463.572 9
6463.953 16
6464.335 15
6464.717 17
6465.098 25
6465.480 15
6465.862 17
6466.244 15
6466.626 18
6467.007 25
6467.389 21
6467.771 23
6468.153 18
6468.535 24
6468.917 22
6469.298 14
6469.680 7
6470.062 9
6470.444 10
6470.826 5
6471.208 13
6471.590 11
6471.972 14
6472.354 12
6472.736 6
6473.118 5
6473.500 4
6473.882 2
6474.264 13
6474.646 27
6475.028 26
6475.410 30
6475.792 25
6476.174 12
6476.556 15
6476.938 16
6477.320 27
6477.703 29
6478.085 25
6478.467 12
6478.849 6
6479.231 10
6479.613 13
6479.996 22
6480.378 27
6480.760 25
6481.142 17
6481.524 16
6481.907 19
6482.289 13
6482.671 6
6483.053 17
6483.436 30
6483.818 15
6484.200 11
6484.583 13
6484.965 15
6485.347 7
6485.730 19
6486.112 16
6486.495 14
6486.877 10
6487.259 13
6487.642 11
6488.024 21
6488.407 13
6488.789 15
6489.172 14
6489.554 16
6489.936 10
6490.319 9
6490.701 11
6491.084 19
6491.467 16
6491.849 11
6492.232 16
6492.614 16
6492.997 24
6493.379 19
6493.762 9
6494.145 11
6494.527 8
6494.910 16
6495.292 10
6495.675 9
6496.058 7
6496.440 8
6496.823 6
6497.206 7
6497.589 6
6497.971 1
6498.354 0
6498.737 8
6499.120 9
6499.502 8
6499.885 14
6500.268 17
6500.651 15
6501.033 17
6501.416 11
6501.799 6
6502.182 15
6502.565 20
6502.948 9
6503.331 13
6503.713 12
6504.096 12
6504.479 10
6504.862 11
6505.245 15
6505.628 12
6506.011 25
6506.394 23
6506.777 10
6507.160 20
6507.543 19
6507.926 14
6508.309 12
6508.692 10
6509.075 8
6509.458 16
6509.841 20
6510.224 14
6510.607 14
6510.991 12
6511.374 11
6511.757 7
6512.140 13
6512.523 8
6512.906 13
6513.289 16
6513.673 15
6514.056 14
6514.439 16
6514.822 11
6515.205 9
6515.589 14
6515.972 13
6516.355 18
6516.738 18
6517.122 14
6517.505 18
6517.888 21
6518.272 24
6518.655 28
6519.038 35
6519.422 46
6519.805 38
6520.188 39
6520.572 34
6520.955 19
6521.339 7
6521.722 12
6522.106 14
6522.489 15
6522.872 16
6523.256 16
6523.639 24
6524.023 18
6524.406 20
6524.790 19
6525.173 19
6525.557 16
6525.940 17
6526.324 13
6526.708 5
6527.091 20
6527.475 21
6527.858 13
6528.242 9
6528.626 19
6529.009 19
6529.393 16
6529.777 12
6530.160 7
6530.544 13
6530.928 14
6531.311 9
6531.695 8
6532.079 17
6532.462 23
6532.846 19
6533.230 25
6533.614 13
6533.998 21
6534.381 24
6534.765 15
6535.149 22
6535.533 21
6535.917 25
6536.300 26
6536.684 19
6537.068 12
6537.452 13
6537.836 14
6538.220 27
6538.604 21
6538.988 11
6539.372 17
6539.756 26
6540.140 14
6540.524 17
6540.908 16
6541.292 9
6541.676 12
6542.060 15
6542.444 14
6542.828 13
6543.212 8
6543.596 7
6543.980 13
6544.364 12
6544.748 19
6545.132 15
6545.516 19
6545.900 12
6546.285 7
6546.669 6
6547.053 8
6547.437 11
6547.821 10
6548.205 9
6548.590 8
6548.974 5
6549.358 7
6549.742 10
6550.127 12
6550.511 20
6550.895 18
6551.279 14
6551.664 12
6552.048 18
6552.432 21
6552.817 16
6553.201 11
6553.585 8
6553.970 4
6554.354 9
6554.739 20
6555.123 16
6555.507 9
6555.892 21
6556.276 23
6556.661 11
6557.045 8
6557.430 19
6557.814 20
6558.199 10
6558.583 21
6558.968 34
6559.352 26
6559.737 20
6560.121 18
6560.506 17
6560.890 14
6561.275 16
6561.660 13
6562.044 23
6562.429 20
6562.814 17
6563.198 13
6563.583 18
6563.967 15
6564.352 8
6564.737 9
6565.122 17
6565.506 14
6565.891 21
6566.276 13
6566.660 24
6567.045 19
6567.430 25
6567.815 27
6568.200 16
6568.584 17
6568.969 20
6569.354 15
6569.739 7
6570.124 19
6570.508 19
6570.893 18
6571.278 15
6571.663 18
6572.048 11
6572.433 18
6572.818 13
6573.203 5
6573.588 16
6573.973 15
6574.358 17
6574.743 12
6575.128 7
6575.513 8
6575.898 10
6576.283 13
6576.668 9
6577.053 15
6577.438 15
6577.823 24
6578.208 21
6578.593 12
6578.978 6
6579.363 6
6579.748 2
6580.134 5
6580.519 13
6580.904 8
6581.289 5
6581.674 1
6582.059 6
6582.445 14
6582.830 18
6583.215 12
6583.600 9
6583.986 7
6584.371 5
6584.756 12
6585.141 17
6585.527 13
6585.912 5
6586.297 7
6586.683 6
6587.068 4
6587.453 1
6587.839 6
6588.224 7
6588.610 11
6588.995 10
6589.380 13
6589.766 7
6590.151 3
6590.537 9
6590.922 22
6591.308 25
6591.693 26
6592.079 8
6592.464 6
6592.850 7
6593.235 13
6593.621 8
6594.006 0
6594.392 6
6594.777 6
6595.163 4
6595.548 2
6595.934 9
6596.320 24
6596.705 17
6597.091 5
6597.477 10
6597.862 23
6598.248 24
6598.634 28
6599.019 17
6599.405 10
6599.791 10
6600.176 15
6600.562 23
6600.948 29
6601.334 29
6601.719 29
6602.105 25
6602.491 25
6602.877 12
6603.263 20
6603.648 18
6604.034 29
6604.420 25
6604.806 20
6605.192 13
6605.578 10
6605.964 13
6606.350 13
6606.735 20
6607.121 18
6607.507 20
6607.893 25
6608.279 23
6608.665 21
6609.051 18
6609.437 19
6609.823 19
6610.209 18
6610.595 16
6610.981 15
6611.367 11
6611.753 12
6612.140 21
6612.526 18
6612.912 21
6613.298 14
6613.684 13
6614.070 33
6614.456 25
6614.842 20
6615.229 25
6615.615 29
6616.001 32
6616.387 25
6616.773 22
6617.160 19
6617.546 16
6617.932 17
6618.318 26
6618.705 40
6619.091 21
6619.477 22
6619.863 27
6620.250 36
6620.636 38
6621.022 31
6621.409 46
6621.795 52
6622.181 53
6622.568 46
6622.954 37
6623.341 41
6623.727 50
6624.114 54
6624.500 53
6624.886 40
6625.273 59
6625.659 61
6626.046 82
6626.432 107
6626.819 125
6627.205 136
6627.592 160
6627.978 230
6628.365 305
6628.752 347
6629.138 424
6629.525 515
6629.911 660
6630.298 776
6630.684 896
6631.071 1039
6631.458 1155
6631.844 1152
6632.231 1142
6632.618 1164
6633.004 1208
6633.391 1231
6633.778 1197
6634.165 1085
6634.551 990
6634.938 933
6635.325 900
6635.712 781
6636.098 682
6636.485 650
6636.872 540
6637.259 485
6637.646 386
6638.032 286
6638.419 232
6638.806 218
6639.193 179
6639.580 169
6639.967 131
6640.354 101
6640.741 83
6641.127 82
6641.514 83
6641.901 53
6642.288 60
6642.675 56
6643.062 53
6643.449 69
6643.836 65
6644.223 61
6644.610 55
6644.997 56
6645.384 52
6645.771 47
6646.159 39
6646.546 41
6646.933 54
6647.320 38
6647.707 31
6648.094 41
6648.481 35
6648.868 36
6649.255 28
6649.643 24
6650.030 22
6650.417 27
6650.804 30
6651.191 35
6651.579 22
6651.966 27
6652.353 20
6652.740 32
6653.128 36
6653.515 22
6653.902 16
6654.290 9
6654.677 5
6655.064 10
6655.452 16
6655.839 21
6656.226 29
6656.614 27
6657.001 21
6657.388 16
6657.776 14
6658.163 10
6658.551 21
6658.938 23
6659.326 17
6659.713 21
6660.101 23
6660.488 16
6660.876 18
6661.263 9
6661.651 11
6662.038 6
6662.426 8
6662.813 14
6663.201 11
6663.588 15
6663.976 11
6664.364 5
6664.751 1
6665.139 14
6665.526 8
6665.914 4
6666.302 9
6666.689 12
6667.077 8
6667.465 12
6667.853 28
6668.240 28
6668.628 19
6669.016 11
6669.403 18
6669.791 25
6670.179 14
6670.567 7
6670.955 14
6671.342 12
6671.730 8
6672.118 8
6672.506 5
6672.894 6
6673.282 6
6673.669 13
6674.057 27
6674.445 33
6674.833 31
6675.221 23
6675.609 18
6675.997 19
6676.385 26
6676.773 30
6677.161 30
6677.549 29
6677.937 20
6678.325 13
6678.713 15
6679.101 19
6679.489 26
6679.877 18
6680.265 14
6680.653 12
6681.041 16
6681.429 13
6681.817 24
6682.205 20
6682.594 12
6682.982 6
6683.370 8
6683.758 26
6684.146 33
6684.534 20
6684.923 14
6685.311 12
6685.699 10
6686.087 7
6686.476 18
6686.864 17
6687.252 18
6687.640 17
6688.029 15
6688.417 16
6688.805 13
6689.194 14
6689.582 17
6689.970 24
6690.359 18
6690.747 12
6691.135 16
6691.524 17
6691.912 12
6692.301 12
6692.689 10
6693.077 9
6693.466 11
6693.854 7
6694.243 5
6694.631 4
6695.020 10
6695.408 19
6695.797 9
6696.185 6
6696.574 18
6696.962 16
6697.351 13
6697.740 10
6698.128 14
6698.517 20
6698.905 14
6699.294 9
6699.683 6
6700.071 3
6700.460 8
6700.849 15
6701.237 14
6701.626 18
6702.015 10
6702.403 4
6702.792 10
6703.181 13
6703.570 8
6703.958 11
6704.347 10
6704.736 12
6705.125 11
6705.513 10
6705.902 9
6706.291 8
6706.680 7
6707.069 10
6707.458 10
6707.846 17
6708.235 18
6708.624 8
6709.013 2
6709.402 4
6709.791 7
6710.180 7
6710.569 6
6710.958 5
6711.347 6
6711.736 10
6712.125 14
6712.514 14
6712.903 14
6713.292 15
6713.681 25
6714.070 15
6714.459 11
6714.848 16
6715.237 10
6715.626 9
6716.015 19
6716.404 13
6716.794 16
6717.183 9
6717.572 12
6717.961 22
6718.350 16
6718.739 21
6719.129 14
6719.518 13
6719.907 17
6720.296 15
6720.685 11
6721.075 13
6721.464 12
6721.853 9
6722.243 9
6722.632 9
6723.021 15
6723.410 12
6723.800 9
6724.189 11
6724.578 8
6724.968 8
6725.357 7
6725.747 5
6726.136 10
6726.525 11
6726.915 9
6727.304 8
6727.694 18
6728.083 17
6728.473 10
6728.862 11
6729.252 9
6729.641 21
6730.031 19
6730.420 16
6730.810 15
6731.199 10
6731.589 8
6731.978 16
6732.368 22
6732.758 20
6733.147 10
6733.537 12
6733.926 11
6734.316 8
6734.706 10
6735.095 12
6735.485 9
6735.875 8
6736.264 7
6736.654 10
6737.044 12
6737.433 8
6737.823 11
6738.213 10
6738.603 2
6738.992 13
6739.382 15
6739.772 11
6740.162 9
6740.552 12
6740.942 9
6741.331 9
6741.721 18
6742.111 9
6742.501 14
6742.891 15
6743.281 20
6743.671 17
6744.061 13
6744.450 18
6744.840 13
6745.230 25
6745.620 22
6746.010 21
6746.400 24
6746.790 23
6747.180 13
6747.570 8
6747.960 23
6748.350 18
6748.740 13
6749.130 8
6749.521 14
6749.911 11
6750.301 6
6750.691 7
6751.081 13
6751.471 7
6751.861 9
6752.251 10
6752.642 8
6753.032 9
6753.422 7
6753.812 6
6754.202 10
6754.593 10
6754.983 12
6755.373 17
6755.763 25
6756.154 17
6756.544 20
6756.934 19
6757.324 7
6757.715 15
6758.105 10
6758.495 13
6758.886 19
6759.276 15
6759.667 9
6760.057 12
6760.447 10
6760.838 14
6761.228 19
6761.619 19
6762.009 19
6762.399 22
6762.790 15
6763.180 6
6763.571 11
6763.961 8
6764.352 11
6764.742 5
6765.133 4
6765.523 3
6765.914 2
6766.305 6
6766.695 6
6767.086 4
6767.476 10
6767.867 4
6768.258 7
6768.648 14
6769.039 15
6769.429 11
6769.820 14
6770.211 16
6770.601 19
6770.992 14
6771.383 13
6771.774 11
6772.164 11
6772.555 12
6772.946 14
6773.337 6
6773.727 9
6774.118 5
6774.509 7
6774.900 4
6775.291 4
6775.681 12
6776.072 5
6776.463 2
6776.854 0
6777.245 12
6777.636 13
6778.027 8
6778.418 3
6778.808 14
6779.199 20
6779.590 24
6779.981 17
6780.372 13
6780.763 21
6781.154 23
6781.545 15
6781.936 15
6782.327 11
6782.718 4
6783.109 4
6783.500 13
6783.892 18
6784.283 12
6784.674 15
6785.065 14
6785.456 11
6785.847 9
6786.238 7
6786.629 4
6787.020 11
6787.412 9
6787.803 7
6788.194 13
6788.585 10
6788.976 11
6789.368 11
6789.759 9
6790.150 13
6790.541 7
6790.933 8
6791.324 16
6791.715 27
6792.107 23
6792.498 21
6792.889 21
6793.281 24
6793.672 31
6794.063 37
6794.455 33
6794.846 20
6795.237 22
6795.629 29
6796.020 10
6796.412 7
6796.803 13
6797.195 14
6797.586 19
6797.978 11
6798.369 16
6798.761 16
6799.152 7
6799.544 9
6799.935 10
6800.327 11
6800.718 6
6801.110 6
6801.501 5
6801.893 16
6802.285 14
6802.676 14
6803.068 8
6803.459 4
6803.851 11
6804.243 9
6804.634 7
6805.026 21
6805.418 16
6805.809 16
6806.201 17
6806.593 14
6806.985 16
6807.376 11
6807.768 10
6808.160 13
6808.552 21
6808.944 13
6809.335 6
6809.727 7
6810.119 10
6810.511 8
6810.903 14
6811.295 14
6811.686 6
6812.078 10
6812.470 7
6812.862 7
6813.254 12
6813.646 13
6814.038 13
6814.430 17
6814.822 11
6815.214 8
6815.606 11
6815.998 2
6816.390 14
6816.782 10
6817.174 4
6817.566 7
6817.958 8
6818.350 8
6818.742 33
6819.134 25
6819.526 18
6819.918 16
6820.310 11
6820.703 14
6821.095 13
6821.487 10
6821.879 10
6822.271 3
6822.663 3
6823.056 11
6823.448 8
6823.840 7
6824.232 19
6824.625 14
6825.017 11
6825.409 12
6825.801 15
6826.194 18
6826.586 19
6826.978 9
6827.371 10
6827.763 6
6828.155 11
6828.548 15
6828.940 13
6829.332 8
6829.725 11
6830.117 8
6830.510 7
6830.902 7
6831.294 17
6831.687 13
6832.079 10
6832.472 12
6832.864 17
6833.257 14
6833.649 19
6834.042 16
6834.434 22
6834.827 35
6835.219 46
6835.612 32
6836.005 26
6836.397 42
6836.790 54
6837.182 57
6837.575 59
6837.968 63
6838.360 56
6838.753 48
6839.146 45
6839.538 32
6839.931 23
6840.324 24
6840.716 23
6841.109 17
6841.502 20
6841.894 15
6842.287 19
6842.680 21
6843.073 32
6843.466 20
6843.858 20
6844.251 15
6844.644 17
6845.037 18
6845.430 19
6845.823 15
6846.215 15
6846.608 17
6847.001 19
6847.394 22
6847.787 30
6848.180 25
6848.573 18
6848.966 16
6849.359 27
6849.752 17
6850.145 18
6850.538 8
6850.931 13
6851.324 20
6851.717 23
6852.110 17
6852.503 18
6852.896 21
6853.289 25
6853.682 18
6854.075 24
6854.468 21
6854.861 14
6855.254 17
6855.648 19
6856.041 24
6856.434 31
6856.827 36
6857.220 28
6857.613 31
6858.007 29
6858.400 22
6858.793 22
6859.186 31
6859.580 41
6859.973 49
6860.366 27
6860.759 27
6861.153 25
6861.546 25
6861.939 27
6862.333 27
6862.726 17
6863.119 14
6863.513 14
6863.906 14
6864.299 14
6864.693 16
6865.086 14
6865.480 17
6865.873 15
6866.267 13
6866.660 21
6867.054 23
6867.447 22
6867.840 16
6868.234 15
6868.627 10
6869.021 14
6869.415 16
6869.808 20
6870.202 26
6870.595 19
6870.989 22
6871.382 21
6871.776 33
6872.170 17
6872.563 24
6872.957 15
6873.350 18
6873.744 33
6874.138 31
6874.531 45
6874.925 32
6875.319 38
6875.713 37
6876.106 25
6876.500 23
6876.894 22
6877.288 17
6877.681 17
6878.075 22
6878.469 29
6878.863 26
6879.257 23
6879.650 34
6880.044 40
6880.438 60
6880.832 63
6881.226 63
6881.620 58
6882.014 36
6882.407 28
6882.801 24
6883.195 24
6883.589 25
6883.983 25
6884.377 22
6884.771 26
6885.165 18
6885.559 23
6885.953 36
6886.347 29
6886.741 35
6887.135 27
6887.529 16
6887.923 22
6888.317 25
6888.712 17
6889.106 16
6889.500 18
6889.894 14
6890.288 11
6890.682 3
6891.076 19
6891.470 18
6891.865 18
6892.259 7
6892.653 21
6893.047 22
6893.441 15
6893.836 19
6894.230 12
6894.624 20
6895.018 24
6895.413 15
6895.807 18
6896.201 14
6896.596 17
6896.990 12
6897.384 15
6897.779 8
6898.173 6
6898.567 2
6898.962 3
6899.356 14
6899.751 17
6900.145 10
6900.539 16
6900.934 17
6901.328 10
6901.723 18
6902.117 18
6902.512 17
6902.906 21
6903.301 16
6903.695 17
6904.090 20
6904.484 36
6904.879 27
6905.273 26
6905.668 17
6906.063 14
6906.457 12
6906.852 8
6907.246 12
6907.641 16
6908.036 19
6908.430 12
6908.825 6
6909.220 14
6909.614 13
6910.009 13
6910.404 9
6910.798 15
6911.193 16
6911.588 15
6911.983 16
6912.377 9
6912.772 20
6913.167 19
6913.562 14
6913.957 18
6914.351 16
6914.746 12
6915.141 12
6915.536 9
6915.931 5
6916.326 9
6916.721 23
6917.115 34
6917.510 24
6917.905 22
6918.300 17
6918.695 16
6919.090 26
6919.485 25
6919.880 22
6920.275 37
6920.670 28
6921.065 29
6921.460 27
6921.855 32
6922.250 34
6922.645 22
6923.040 26
6923.435 23
6923.830 35
6924.226 30
6924.621 46
6925.016 40
6925.411 29
6925.806 19
6926.201 11
6926.596 12
6926.992 9
6927.387 11
6927.782 14
6928.177 8
6928.572 9
6928.968 7
6929.363 14
6929.758 19
6930.154 24
6930.549 24
6930.944 23
6931.339 23
6931.735 18
6932.130 20
6932.525 15
6932.921 10
6933.316 13
6933.711 6
6934.107 14
6934.502 22
6934.898 24
6935.293 22
6935.689 14
6936.084 16
6936.479 28
6936.875 29
6937.270 28
6937.666 44
6938.061 71
6938.457 88
6938.852 108
6939.248 99
6939.643 77
6940.039 95
6940.435 91
6940.830 76
6941.226 82
6941.621 76
6942.017 93
6942.413 83
6942.808 110
6943.204 86
6943.600 66
6943.995 53
6944.391 33
6944.787 48
6945.182 44
6945.578 31
6945.974 26
6946.369 23
6946.765 18
6947.161 12
6947.557 10
6947.953 11
6948.348 10
6948.744 9
6949.140 18
6949.536 12
6949.932 13
6950.327 10
6950.723 12
6951.119 21
6951.515 12
6951.911 6
6952.307 10
6952.703 12
6953.099 13
6953.495 11
6953.891 17
6954.287 15
6954.683 12
6955.079 13
6955.475 13
6955.871 12
6956.267 18
6956.663 20
6957.059 23
6957.455 21
6957.851 11
6958.247 11
6958.643 16
6959.039 21
6959.435 12
6959.831 14
6960.227 18
6960.623 13
6961.020 14
6961.416 29
6961.812 15
6962.208 9
6962.604 8
6963.001 8
6963.397 21
6963.793 20
6964.189 16
6964.586 20
6964.982 15
6965.378 8
6965.774 11
6966.171 9
6966.567 19
6966.963 21
6967.360 24
6967.756 29
6968.152 27
6968.549 12
6968.945 18
6969.342 25
6969.738 25
6970.134 21
6970.531 24
6970.927 25
6971.324 28
6971.720 39
6972.117 39
6972.513 24
6972.910 15
6973.306 10
6973.703 16
6974.099 22
6974.496 17
6974.892 18
6975.289 17
6975.685 14
6976.082 17
6976.478 22
6976.875 18
6977.272 15
6977.668 12
6978.065 25
6978.462 36
6978.858 29
6979.255 17
6979.652 8
6980.048 10
6980.445 19
6980.842 27
6981.239 21
6981.635 10
6982.032 8
6982.429 19
6982.826 11
6983.222 12
6983.619 12
6984.016 10
6984.413 16
6984.810 16
6985.206 16
6985.603 11
6986.000 13
6986.397 20
6986.794 14
6987.191 4
6987.588 8
6987.985 12
6988.382 6
6988.779 2
6989.176 4
6989.572 5
6989.969 4
6990.366 4
6990.763 5
6991.160 10
6991.557 13
6991.955 12
6992.352 13
6992.749 20
6993.146 32
6993.543 16
6993.940 14
6994.337 13
6994.734 11
6995.131 9
6995.528 19
6995.926 27
6996.323 14
6996.720 10
6997.117 17
6997.514 13
6997.911 11
6998.309 12
6998.706 12
6999.103 21
6999.500 14
6999.898 9
7000.295 9
7000.692 6
7001.089 9
7001.487 9
7001.884 10
7002.281 17
7002.679 28
7003.076 26
7003.473 35
7003.871 32
7004.268 32
7004.666 43
7005.063 49
7005.460 37
7005.858 28
7006.255 21
7006.653 23
7007.050 24
7007.448 18
7007.845 36
7008.243 29
7008.640 18
7009.038 30
7009.435 23
7009.833 17
7010.230 16
7010.628 15
7011.026 16
7011.423 8
7011.821 6
7012.218 13
7012.616 21
7013.014 12
7013.411 13
7013.809 11
7014.207 12
7014.604 22
7015.002 16
7015.400 13
7015.797 15
7016.195 16
7016.593 10
7016.991 19
7017.388 17
7017.786 13
7018.184 8
7018.582 6
7018.979 7
7019.377 17
7019.775 16
7020.173 4
7020.571 9
7020.969 14
7021.367 26
7021.764 19
7022.162 13
7022.560 8
7022.958 15
7023.356 15
7023.754 9
7024.152 8
7024.550 5
7024.948 8
7025.346 14
7025.744 8
7026.142 15
7026.540 18
7026.938 16
7027.336 15
7027.734 5
7028.132 8
7028.530 19
7028.928 28
7029.326 20
7029.724 15
7030.123 14
7030.521 13
7030.919 20
7031.317 27
7031.715 18
7032.113 26
7032.512 33
7032.910 32
7033.308 25
7033.706 22
7034.104 23
7034.503 20
7034.901 34
7035.299 26
7035.697 15
7036.096 12
7036.494 11
7036.892 9
7037.291 20
7037.689 26
7038.087 16
7038.486 14
7038.884 10
7039.282 11
7039.681 4
7040.079 5
7040.478 5
7040.876 21
7041.275 24
7041.673 16
7042.071 15
7042.470 21
7042.868 41
7043.267 25
7043.665 25
7044.064 42
7044.462 31
7044.861 26
7045.260 32
7045.658 25
7046.057 29
7046.455 22
7046.854 14
7047.252 22
7047.651 18
7048.050 16
7048.448 18
7048.847 14
7049.246 13
7049.644 21
7050.043 11
7050.442 9
7050.840 6
7051.239 10
7051.638 18
7052.037 17
7052.435 12
7052.834 18
7053.233 12
7053.632 14
7054.031 16
7054.429 9
7054.828 4
7055.227 2
7055.626 10
7056.025 26
7056.424 19
7056.822 20
7057.221 22
7057.620 11
7058.019 16
7058.418 18
7058.817 15
7059.216 16
7059.615 17
7060.014 9
7060.413 17
7060.812 22
7061.211 26
7061.610 20
7062.009 9
7062.408 21
7062.807 19
7063.206 13
7063.605 12
7064.004 9
7064.403 12
7064.802 12
7065.201 16
7065.601 29
7066.000 27
7066.399 16
7066.798 11
7067.197 7
7067.596 7
7067.996 3
7068.395 9
7068.794 16
7069.193 8
7069.592 6
7069.992 6
7070.391 12
7070.790 12
7071.190 7
7071.589 15
7071.988 15
7072.387 11
7072.787 14
7073.186 13
7073.585 16
7073.985 20
7074.384 20
7074.784 16
7075.183 15
7075.582 10
7075.982 3
7076.381 3
7076.781 3
7077.180 8
7077.580 10
7077.979 15
7078.379 9
7078.778 14
7079.178 19
7079.577 19
7079.977 12
7080.376 13
7080.776 14
7081.175 31
7081.575 25
7081.974 16
7082.374 10
7082.774 17
7083.173 6
7083.573 6
7083.973 5
7084.372 5
7084.772 8
7085.172 7
7085.571 5
7085.971 5
7086.371 9
7086.770 9
7087.170 9
7087.570 11
7087.970 9
7088.369 11
7088.769 7
7089.169 5
7089.569 9
7089.969 21
7090.368 27
7090.768 11
7091.168 5
7091.568 11
7091.968 11
7092.368 12
7092.768 22
7093.168 17
7093.568 11
7093.967 6
7094.367 8
7094.767 6
7095.167 6
7095.567 12
7095.967 15
7096.367 18
7096.767 17
7097.167 7
7097.567 3
7097.967 4
7098.367 8
7098.767 20
7099.168 15
7099.568 11
7099.968 11
7100.368 17
7100.768 13
7101.168 16
7101.568 15
7101.968 18
7102.369 10
7102.769 6
7103.169 12
7103.569 20
7103.969 18
7104.370 13
7104.770 7
7105.170 12
7105.570 18
7105.971 14
7106.371 12
7106.771 8
7107.171 7
7107.572 8
7107.972 6
7108.372 8
7108.773 15
7109.173 10
7109.573 20
7109.974 10
7110.374 11
7110.775 13
7111.175 13
7111.575 11
7111.976 8
7112.376 4
7112.777 2
7113.177 8
7113.578 14
7113.978 13
7114.379 6
7114.779 3
7115.180 15
7115.580 14
7115.981 8
7116.381 2
7116.782 6
7117.183 11
7117.583 10
7117.984 9
7118.384 8
7118.785 20
7119.186 26
7119.586 25
7119.987 19
7120.388 16
7120.788 14
7121.189 10
7121.590 11
7121.991 7
7122.391 7
7122.792 2
7123.193 5
7123.594 15
7123.994 10
7124.395 12
7124.796 13
7125.197 13
7125.598 9
7125.998 8
7126.399 18
7126.800 10
7127.201 13
7127.602 14
7128.003 16
7128.404 22
7128.804 14
7129.205 10
7129.606 10
7130.007 19
7130.408 15
7130.809 14
7131.210 8
7131.611 5
7132.012 6
7132.413 14
7132.814 9
7133.215 10
7133.616 15
7134.017 13
7134.418 7
7134.820 10
7135.221 17
7135.622 14
7136.023 11
7136.424 7
7136.825 8
7137.226 3
7137.627 5
7138.029 8
7138.430 5
7138.831 16
7139.232 12
7139.633 12
7140.035 14
7140.436 8
7140.837 9
7141.238 7
7141.640 6
7142.041 4
7142.442 16
7142.844 21
7143.245 18
7143.646 17
7144.048 15
7144.449 18
7144.850 14
7145.252 13
7145.653 16
7146.054 13
7146.456 4
7146.857 12
7147.259 15
7147.660 11
7148.062 13
7148.463 15
7148.864 13
7149.266 8
7149.667 10
7150.069 21
7150.470 26
7150.872 30
7151.274 17
7151.675 16
7152.077 14
7152.478 22
7152.880 21
7153.281 25
7153.683 29
7154.085 26
7154.486 30
7154.888 30
7155.290 17
7155.691 11
7156.093 34
7156.495 33
7156.896 28
7157.298 32
7157.700 20
7158.102 36
7158.503 44
7158.905 37
7159.307 17
7159.709 13
7160.110 14
7160.512 14
7160.914 17
7161.316 21
7161.718 21
7162.120 10
7162.521 13
7162.923 19
7163.325 15
7163.727 9
7164.129 17
7164.531 19
7164.933 19
7165.335 17
7165.737 17
7166.139 10
7166.541 9
7166.943 12
7167.345 10
7167.747 7
7168.149 9
7168.551 11
7168.953 16
7169.355 13
7169.757 8
7170.159 9
7170.561 4
7170.963 13
7171.365 11
7171.767 14
7172.169 9
7172.572 5
7172.974 11
7173.376 12
7173.778 13
7174.180 15
7174.582 7
7174.985 13
7175.387 11
7175.789 17
7176.191 11
7176.594 11
7176.996 11
7177.398 19
7177.800 18
7178.203 15
7178.605 12
7179.007 11
7179.410 15
7179.812 21
7180.214 9
7180.617 11
7181.019 17
7181.422 16
7181.824 10
7182.226 10
7182.629 18
7183.031 10
7183.434 11
7183.836 22
7184.239 13
7184.641 8
7185.044 7
7185.446 13
7185.849 17
7186.251 9
7186.654 3
7187.056 10
7187.459 14
7187.861 9
7188.264 9
7188.667 10
7189.069 12
7189.472 20
7189.874 15
7190.277 11
7190.680 16
7191.082 13
7191.485 11
7191.888 6
7192.290 4
7192.693 2
7193.096 7
7193.499 15
7193.901 12
7194.304 10
7194.707 10
7195.110 7
7195.512 21
7195.915 17
7196.318 9
7196.721 15
7197.124 6
7197.527 14
7197.929 9
7198.332 21
7198.735 25
7199.138 21
7199.541 13
7199.944 7
7200.347 6
7200.750 11
7201.153 6
7201.556 8
7201.959 5
7202.362 7
7202.765 4
7203.168 2
7203.571 6
7203.974 5
7204.377 10
7204.780 8
7205.183 9
7205.586 11
7205.989 8
7206.392 4
7206.795 1
7207.198 5
7207.601 12
7208.004 15
7208.408 7
7208.811 11
7209.214 19
7209.617 18
7210.020 13
7210.424 14
7210.827 10
7211.230 7
7211.633 7
7212.036 18
7212.440 20
7212.843 22
7213.246 24
7213.650 16
7214.053 16
7214.456 5
7214.860 9
7215.263 10
7215.666 5
7216.070 11
7216.473 10
7216.876 6
7217.280 9
7217.683 10
7218.087 10
7218.490 7
7218.893 14
7219.297 11
7219.700 14
7220.104 9
7220.507 3
7220.911 15
7221.314 19
7221.718 13
7222.121 10
7222.525 7
7222.929 5
7223.332 2
7223.736 5
7224.139 2
7224.543 9
7224.946 8
7225.350 8
7225.754 10
7226.157 8
7226.561 15
7226.965 14
7227.368 12
7227.772 10
7228.176 9
7228.579 8
7228.983 6
7229.387 4
7229.791 13
7230.194 14
7230.598 5
7231.002 9
7231.406 6
7231.810 5
7232.213 4
7232.617 1
7233.021 10
7233.425 15
7233.829 10
7234.233 9
7234.637 9
7235.040 8
7235.444 9
7235.848 9
7236.252 6
7236.656 9
7237.060 8
7237.464 8
7237.868 9
7238.272 4
7238.676 10
7239.080 12
7239.484 11
7239.888 11
7240.292 8
7240.696 8
7241.100 8
7241.504 11
7241.908 6
7242.313 3
7242.717 3
7243.121 12
7243.525 18
7243.929 17
7244.333 11
7244.737 10
7245.142 18
7245.546 12
7245.950 4
7246.354 10
7246.758 13
7247.163 22
7247.567 23
7247.971 23
7248.375 12
7248.780 7
7249.184 3
7249.588 5
7249.993 9
7250.397 11
7250.801 29
7251.206 25
7251.610 20
7252.014 29
7252.419 19
7252.823 13
7253.227 13
7253.632 13
7254.036 19
7254.441 15
7254.845 16
7255.250 17
7255.654 13
7256.059 13
7256.463 10
7256.868 5
7257.272 13
7257.677 11
7258.081 6
7258.486 16
7258.890 11
7259.295 16
7259.699 18
7260.104 21
7260.509 16
7260.913 15
7261.318 20
7261.723 19
7262.127 18
7262.532 12
7262.937 24
7263.341 21
7263.746 13
7264.151 8
7264.555 4
7264.960 3
7265.365 4
7265.770 18
7266.174 15
7266.579 7
7266.984 13
7267.389 16
7267.793 4
7268.198 2
7268.603 7
7269.008 16
7269.413 23
7269.818 23
7270.223 16
7270.627 15
7271.032 15
7271.437 25
7271.842 19
7272.247 9
7272.652 11
7273.057 19
7273.462 17
7273.867 9
7274.272 6
7274.677 7
7275.082 4
7275.487 12
7275.892 12
7276.297 8
7276.702 1
7277.107 7
7277.512 6
7277.917 5
7278.323 4
7278.728 15
7279.133 8
7279.538 7
7279.943 9
7280.348 4
7280.753 3
7281.159 1
7281.564 2
7281.969 5
7282.374 4
7282.779 7
7283.185 4
7283.590 10
7283.995 10
7284.400 11
7284.806 2
7285.211 0
7285.616 9
7286.022 15
7286.427 22
7286.832 16
7287.238 14
7287.643 9
7288.048 10
7288.454 6
7288.859 6
7289.265 7
7289.670 9
7290.075 12
7290.481 10
7290.886 8
7291.292 11
7291.697 15
7292.103 13
7292.508 16
7292.914 16
7293.319 11
7293.725 7
7294.130 18
7294.536 13
7294.942 14
7295.347 15
7295.753 23
7296.158 23
7296.564 15
7296.970 11
7297.375 9
7297.781 6
7298.186 8
7298.592 14
7298.998 26
7299.404 15
7299.809 14
7300.215 15
7300.621 11
7301.026 19
7301.432 9
7301.838 10
7302.244 18
7302.649 19
7303.055 15
7303.461 12
7303.867 8
7304.273 8
7304.679 12
7305.084 6
7305.490 15
7305.896 14
7306.302 8
7306.708 5
7307.114 9
7307.520 14
7307.926 11
7308.332 12
7308.738 14
7309.144 17
7309.549 21
7309.955 14
7310.361 6
7310.767 15
7311.173 8
7311.580 6
7311.986 20
7312.392 15
7312.798 11
7313.204 11
7313.610 15
7314.016 14
7314.422 8
7314.828 8
7315.234 8
7315.640 8
7316.047 5
7316.453 16
7316.859 12
7317.265 12
7317.671 6
7318.078 5
7318.484 3
7318.890 2
7319.296 9
7319.703 7
7320.109 5
7320.515 2
7320.921 7
7321.328 11
7321.734 4
7322.140 8
7322.547 12
7322.953 11
7323.359 8
7323.766 5
7324.172 13
7324.578 14
7324.985 9
7325.391 14
7325.798 11
7326.204 8
7326.611 8
7327.017 9
7327.424 7
7327.830 2
7328.237 5
7328.643 4
7329.050 11
7329.456 13
7329.863 8
7330.269 9
7330.676 10
7331.082 6
7331.489 6
7331.895 7
7332.302 2
7332.709 7
7333.115 11
7333.522 5
7333.929 9
7334.335 10
7334.742 6
7335.149 13
7335.555 9
7335.962 11
7336.369 7
7336.775 6
7337.182 12
7337.589 16
7337.996 14
7338.403 6
7338.809 9
7339.216 13
7339.623 22
7340.030 18
7340.437 17
7340.843 14
7341.250 11
7341.657 10
7342.064 7
7342.471 8
7342.878 11
7343.285 16
7343.692 24
7344.099 21
7344.506 9
7344.913 9
7345.319 13
7345.726 8
7346.133 13
7346.540 15
7346.947 14
7347.354 8
7347.762 6
7348.169 5
7348.576 6
7348.983 7
7349.390 7
7349.797 7
7350.204 10
7350.611 6
7351.018 5
7351.425 4
7351.833 3
7352.240 7
7352.647 14
7353.054 6
7353.461 4
7353.868 3
7354.276 4
7354.683 2
7355.090 3
7355.497 15
7355.905 19
7356.312 14
7356.719 13
7357.126 19
7357.534 23
7357.941 20
7358.348 12
7358.756 4
7359.163 7
7359.571 9
7359.978 12
7360.385 9
7360.793 7
7361.200 12
7361.607 9
7362.015 8
7362.422 8
7362.830 9
7363.237 9
7363.645 8
7364.052 11
7364.460 8
7364.867 10
7365.275 7
7365.682 4
7366.090 4
7366.497 8
7366.905 14
7367.313 13
7367.720 7
7368.128 15
7368.535 18
7368.943 14
7369.351 16
7369.758 16
7370.166 24
7370.574 25
7370.981 20
7371.389 15
7371.797 27
7372.204 18
7372.612 19
7373.020 14
7373.428 9
7373.835 16
7374.243 11
7374.651 2
7375.059 2
7375.467 12
7375.874 13
7376.282 6
7376.690 7
7377.098 13
7377.506 7
7377.914 11
7378.321 14
7378.729 20
7379.137 34
7379.545 25
7379.953 8
7380.361 8
7380.769 16
7381.177 18
7381.585 21
7381.993 16
7382.401 12
7382.809 11
7383.217 8
7383.625 7
7384.033 9
7384.441 15
7384.849 15
7385.257 16
7385.665 15
7386.073 15
7386.482 15
7386.890 11
7387.298 8
7387.706 11
7388.114 13
7388.522 18
7388.930 10
7389.339 15
7389.747 20
7390.155 7
7390.563 12
7390.971 10
7391.380 7
7391.788 24
7392.196 17
7392.605 18
7393.013 17
7393.421 24
7393.829 17
7394.238 7
7394.646 11
7395.054 7
7395.463 17
7395.871 19
7396.280 19
7396.688 20
7397.096 21
7397.505 21
7397.913 25
7398.322 31
7398.730 29
7399.139 18
7399.547 18
7399.956 18
7400.364 21
7400.773 18
7401.181 17
7401.590 9
7401.998 14
7402.407 14
7402.815 17
7403.224 9
7403.632 3
7404.041 11
7404.450 11
7404.858 8
7405.267 12
7405.675 4
7406.084 2
7406.493 6
7406.901 11
7407.310 10
7407.719 8
7408.128 7
7408.536 9
7408.945 11
7409.354 5
7409.763 7
7410.171 4
7410.580 10
7410.989 4
7411.398 6
7411.806 8
7412.215 8
7412.624 13
7413.033 7
7413.442 8
7413.851 13
7414.260 7
7414.668 6
7415.077 7
7415.486 9
7415.895 11
7416.304 10
7416.713 8
7417.122 6
7417.531 6
7417.940 7
7418.349 7
7418.758 5
7419.167 6
7419.576 18
7419.985 17
7420.394 14
7420.803 16
7421.212 5
7421.621 6
7422.030 5
7422.439 5
7422.849 11
7423.258 8
7423.667 9
7424.076 4
7424.485 11
7424.894 11
7425.304 12
7425.713 11
7426.122 11
7426.531 10
7426.940 9
7427.350 5
7427.759 18
7428.168 16
7428.577 14
7428.987 12
7429.396 14
7429.805 15
7430.215 12
7430.624 10
7431.033 6
7431.443 7
7431.852 6
7432.261 7
7432.671 5
7433.080 0
7433.490 7
7433.899 3
7434.308 11
7434.718 13
7435.127 14
7435.537 19
7435.946 22
7436.356 19
7436.765 22
7437.175 12
7437.584 12
7437.994 18
7438.403 10
7438.813 10
7439.223 9
7439.632 15
7440.042 10
7440.451 7
7440.861 5
7441.271 4
7441.680 7
7442.090 9
7442.499 11
7442.909 5
7443.319 8
7443.729 11
7444.138 8
7444.548 7
7444.958 9
7445.367 2
7445.777 10
7446.187 9
7446.597 20
7447.006 9
7447.416 1
7447.826 8
7448.236 12
7448.646 11
7449.056 11
7449.465 9
7449.875 9
7450.285 19
7450.695 11
7451.105 5
7451.515 10
7451.925 14
7452.335 11
7452.745 11
7453.155 6
7453.565 7
7453.975 11
7454.384 12
7454.794 7
7455.204 12
7455.615 20
7456.025 13
7456.435 18
7456.845 29
7457.255 25
7457.665 14
7458.075 13
7458.485 8
7458.895 11
7459.305 15
7459.715 9
7460.125 13
7460.536 8
7460.946 9
7461.356 16
7461.766 15
7462.176 8
7462.587 12
7462.997 23
7463.407 19
7463.817 19
7464.228 16
7464.638 17
7465.048 14
7465.458 13
7465.869 17
7466.279 19
7466.689 19
7467.100 23
7467.510 45
7467.920 46
7468.331 67
7468.741 75
7469.152 70
7469.562 76
7469.972 78
7470.383 84
7470.793 87
7471.204 90
7471.614 98
7472.025 80
7472.435 57
7472.846 56
7473.256 53
7473.667 37
7474.077 45
7474.488 44
7474.898 26
7475.309 20
7475.719 33
7476.130 26
7476.541 22
7476.951 19
7477.362 11
7477.772 8
7478.183 17
7478.594 23
7479.004 28
7479.415 16
7479.826 18
7480.236 20
7480.647 16
7481.058 6
7481.469 11
7481.879 12
7482.290 5
7482.701 15
7483.112 16
7483.522 8
7483.933 10
7484.344 17
7484.755 29
7485.166 20
7485.577 15
7485.987 10
7486.398 12
7486.809 17
7487.220 14
7487.631 13
7488.042 6
7488.453 5
7488.864 8
7489.275 13
7489.686 15
7490.097 12
7490.508 13
7490.919 4
7491.330 3
7491.741 4
7492.152 1
7492.563 7
7492.974 9
7493.385 18
7493.796 13
7494.207 7
7494.618 14
7495.029 15
7495.440 9
7495.851 10
7496.262 17
7496.674 24
7497.085 11
7497.496 14
7497.907 10
7498.318 10
7498.730 27
7499.141 18
7499.552 12
7499.963 17
7500.374 14
7500.786 13
7501.197 15
7501.608 14
7502.020 10
7502.431 3
7502.842 14
7503.254 18
7503.665 21
7504.076 23
7504.488 16
7504.899 10
7505.310 9
7505.722 11
7506.133 15
7506.545 12
7506.956 9
7507.367 8
7507.779 11
7508.190 11
7508.602 9
7509.013 16
7509.425 6
7509.836 7
7510.248 10
7510.659 9
7511.071 14
7511.483 12
7511.894 11
7512.306 11
7512.717 11
7513.129 13
7513.541 13
7513.952 14
7514.364 14
7514.775 5
7515.187 4
7515.599 5
7516.010 8
7516.422 10
7516.834 12
7517.246 11
7517.657 20
7518.069 13
7518.481 10
7518.893 13
7519.304 14
7519.716 21
7520.128 18
7520.540 8
7520.951 10
7521.363 11
7521.775 13
7522.187 9
7522.599 9
7523.011 10
7523.423 26
7523.835 13
7524.246 7
7524.658 12
7525.070 9
7525.482 15
7525.894 20
7526.306 21
7526.718 24
7527.130 21
7527.542 21
7527.954 10
7528.366 17
7528.778 21
7529.190 19
7529.602 9
7530.014 8
7530.426 13
7530.838 13
7531.251 28
7531.663 20
7532.075 16
7532.487 17
7532.899 18
7533.311 17
7533.723 18
7534.136 13
7534.548 6
7534.960 7
7535.372 20
7535.784 14
7536.197 17
7536.609 17
7537.021 17
7537.433 14
7537.846 23
7538.258 14
7538.670 17
7539.083 31
7539.495 36
7539.907 27
7540.320 32
7540.732 24
7541.144 25
7541.557 23
7541.969 16
7542.382 13
7542.794 15
7543.206 15
7543.619 19
7544.031 23
7544.444 27
7544.856 26
7545.269 22
7545.681 18
7546.094 23
7546.506 22
7546.919 25
7547.331 16
7547.744 19
7548.156 27
7548.569 23
7548.982 26
7549.394 42
7549.807 42
7550.219 29
7550.632 32
7551.045 30
7551.457 43
7551.870 43
7552.283 37
7552.695 55
7553.108 61
7553.521 61
7553.933 54
7554.346 56
7554.759 69
7555.172 60
7555.584 67
7555.997 81
7556.410 78
7556.823 100
7557.236 94
7557.648 89
7558.061 111
7558.474 127
7558.887 188
7559.300 278
7559.713 307
7560.126 418
7560.539 521
7560.951 748
7561.364 1028
7561.777 1379
7562.190 1696
7562.603 1934
7563.016 2196
7563.429 2366
7563.842 2532
7564.255 2608
7564.668 2576
7565.081 2422
7565.494 2208
7565.907 2023
7566.320 1755
7566.733 1523
7567.147 1297
7567.560 1061
7567.973 885
7568.386 718
7568.799 574
7569.212 448
7569.625 368
7570.038 300
7570.452 230
7570.865 216
7571.278 190
7571.691 185
7572.104 145
7572.518 107
7572.931 107
7573.344 109
7573.757 89
7574.171 74
7574.584 77
7574.997 62
7575.411 46
7575.824 40
7576.237 36
7576.651 42
7577.064 34
7577.477 54
7577.891 72
7578.304 57
7578.717 42
7579.131 34
7579.544 31
7579.958 29
7580.371 38
7580.785 46
7581.198 46
7581.612 55
7582.025 51
7582.439 57
7582.852 42
7583.266 37
7583.679 35
7584.093 43
7584.506 37
7584.920 45
7585.333 68
7585.747 51
7586.161 49
7586.574 40
7586.988 24
7587.401 27
7587.815 29
7588.229 17
7588.642 13
7589.056 15
7589.470 20
7589.884 19
7590.297 18
7590.711 12
7591.125 16
7591.538 12
7591.952 27
7592.366 34
7592.780 21
7593.194 23
7593.607 24
7594.021 32
7594.435 20
7594.849 13
7595.263 16
7595.677 28
7596.090 25
7596.504 6
7596.918 15
7597.332 27
7597.746 17
7598.160 21
7598.574 23
7598.988 25
7599.402 33
7599.816 19
7600.230 17
7600.644 13
7601.058 20
7601.472 17
7601.886 10
7602.300 18
7602.714 19
7603.128 13
7603.542 22
7603.956 22
7604.370 25
7604.784 30
7605.199 30
7605.613 23
7606.027 29
7606.441 22
7606.855 16
7607.269 12
7607.684 13
7608.098 22
7608.512 23
7608.926 16
7609.340 14
7609.755 9
7610.169 18
7610.583 28
7610.997 21
7611.412 13
7611.826 18
7612.240 19
7612.655 15
7613.069 14
7613.483 12
7613.898 19
7614.312 27
7614.726 29
7615.141 16
7615.555 12
7615.970 3
7616.384 5
7616.799 12
7617.213 23
7617.627 10
7618.042 11
7618.456 15
7618.871 12
7619.285 17
7619.700 18
7620.114 19
7620.529 13
7620.944 22
7621.358 11
7621.773 17
7622.187 29
7622.602 31
7623.017 21
7623.431 22
7623.846 16
7624.260 8
7624.675 14
7625.090 16
7625.504 18
7625.919 12
7626.334 16
7626.749 18
7627.163 12
7627.578 10
7627.993 9
7628.407 18
7628.822 16
7629.237 15
7629.652 11
7630.067 17
7630.481 10
7630.896 9
7631.311 5
7631.726 8
7632.141 14
7632.556 15
7632.971 16
7633.385 15
7633.800 16
7634.215 19
7634.630 9
7635.045 10
7635.460 31
7635.875 19
7636.290 17
7636.705 16
7637.120 25
7637.535 42
7637.950 33
7638.365 27
7638.780 28
7639.195 16
7639.610 24
7640.025 20
7640.440 17
7640.855 18
7641.270 27
7641.686 11
7642.101 22
7642.516 34
7642.931 42
7643.346 30
7643.761 45
7644.177 59
7644.592 51
7645.007 50
7645.422 39
7645.837 44
7646.253 36
7646.668 29
7647.083 28
7647.498 29
7647.914 49
7648.329 32
7648.744 42
7649.160 51
7649.575 45
7649.990 40
7650.406 37
7650.821 37
7651.236 36
7651.652 49
7652.067 56
7652.483 39
7652.898 36
7653.313 32
7653.729 24
7654.144 31
7654.560 34
7654.975 36
7655.391 22
7655.806 21
7656.222 25
7656.637 22
7657.053 19
7657.468 21
7657.884 20
7658.300 19
7658.715 29
7659.131 37
7659.546 30
7659.962 33
7660.378 37
7660.793 51
7661.209 53
7661.625 46
7662.040 36
7662.456 40
7662.872 52
7663.287 71
7663.703 88
7664.119 84
7664.534 107
7664.950 116
7665.366 134
7665.782 177
7666.198 177
7666.613 152
7667.029 179
7667.445 226
7667.861 177
7668.277 174
7668.692 169
7669.108 149
7669.524 139
7669.940 141
7670.356 123
7670.772 94
7671.188 83
7671.604 61
7672.020 61
7672.436 50
7672.852 54
7673.268 75
7673.684 79
7674.100 72
7674.516 81
7674.932 62
7675.348 52
7675.764 59
7676.180 70
7676.596 73
7677.012 64
7677.428 79
7677.844 75
7678.260 62
7678.676 39
7679.092 35
7679.509 37
7679.925 21
7680.341 26
7680.757 30
7681.173 24
7681.590 22
7682.006 22
7682.422 29
7682.838 22
7683.254 24
7683.671 25
7684.087 30
7684.503 24
7684.920 25
7685.336 24
7685.752 35
7686.168 37
7686.585 25
7687.001 31
7687.418 36
7687.834 31
7688.250 21
7688.667 27
7689.083 20
7689.500 14
7689.916 9
7690.332 17
7690.749 24
7691.165 23
7691.582 22
7691.998 15
7692.415 15
7692.831 12
7693.248 12
7693.664 15
7694.081 16
7694.497 19
7694.914 15
7695.331 15
7695.747 16
7696.164 13
7696.580 14
7696.997 18
7697.414 20
7697.830 14
7698.247 10
7698.664 16
7699.080 14
7699.497 14
7699.914 24
7700.330 29
7700.747 16
7701.164 18
7701.581 24
7701.997 28
7702.414 19
7702.831 18
7703.248 9
7703.664 10
7704.081 19
7704.498 24
7704.915 19
7705.332 23
7705.749 12
7706.165 8
7706.582 12
7706.999 14
7707.416 19
7707.833 15
7708.250 13
7708.667 25
7709.084 20
7709.501 15
7709.918 18
7710.335 12
7710.752 21
7711.169 16
7711.586 11
7712.003 7
7712.420 9
7712.837 12
7713.254 14
7713.671 12
7714.088 25
7714.505 29
7714.922 18
7715.339 17
7715.757 17
7716.174 14
7716.591 6
7717.008 12
7717.425 8
7717.842 17
7718.260 21
7718.677 8
7719.094 6
7719.511 5
7719.929 9
7720.346 5
7720.763 10
7721.180 11
7721.598 17
7722.015 13
7722.432 15
7722.850 17
7723.267 10
7723.684 15
7724.102 14
7724.519 19
7724.936 16
7725.354 9
7725.771 22
7726.189 15
7726.606 9
7727.023 8
7727.441 8
7727.858 14
7728.276 18
7728.693 16
7729.111 26
7729.528 22
7729.946 11
7730.363 7
7730.781 12
7731.198 13
7731.616 22
7732.033 17
7732.451 19
7732.869 17
7733.286 15
7733.704 15
7734.121 14
7734.539 27
7734.957 16
7735.374 11
7735.792 15
7736.210 13
7736.627 17
7737.045 25
7737.463 38
7737.881 33
7738.298 31
7738.716 20
7739.134 11
7739.552 9
7739.969 9
7740.387 7
7740.805 8
7741.223 10
7741.641 8
7742.059 14
7742.476 18
7742.894 14
7743.312 9
7743.730 10
7744.148 16
7744.566 15
7744.984 15
7745.402 20
7745.820 22
7746.238 17
7746.656 13
7747.074 12
7747.492 11
7747.910 10
7748.328 24
7748.746 19
7749.164 15
7749.582 11
7750.000 13
7750.418 11
7750.836 10
7751.254 5
7751.672 7
7752.090 4
7752.508 10
7752.926 13
7753.345 12
7753.763 19
7754.181 26
7754.599 23
7755.017 21
7755.435 17
7755.854 16
7756.272 14
7756.690 12
7757.108 9
7757.527 13
7757.945 8
7758.363 6
7758.781 12
7759.200 11
7759.618 8
7760.036 14
7760.455 16
7760.873 29
7761.291 29
7761.710 15
7762.128 7
7762.547 17
7762.965 14
7763.383 12
7763.802 11
7764.220 19
7764.639 29
7765.057 27
7765.476 22
7765.894 26
7766.313 17
7766.731 16
7767.150 13
7767.568 28
7767.987 41
7768.405 26
7768.824 25
7769.242 34
7769.661 22
7770.080 28
7770.498 19
7770.917 22
7771.336 15
7771.754 9
7772.173 19
7772.592 25
7773.010 13
7773.429 12
7773.848 13
7774.266 10
7774.685 9
7775.104 15
7775.522 11
7775.941 15
7776.360 16
7776.779 22
7777.198 43
7777.616 36
7778.035 26
7778.454 24
7778.873 24
7779.292 24
7779.711 31
7780.129 39
7780.548 25
7780.967 24
7781.386 28
7781.805 38
7782.224 34
7782.643 22
7783.062 16
7783.481 18
7783.900 12
7784.319 18
7784.738 24
7785.157 28
7785.576 20
7785.995 29
7786.414 30
7786.833 27
7787.252 11
7787.671 8
7788.090 16
7788.509 27
7788.928 19
7789.347 13
7789.767 20
7790.186 17
7790.605 10
7791.024 11
7791.443 13
7791.862 9
7792.282 14
7792.701 18
7793.120 18
7793.539 12
7793.958 22
7794.378 26
7794.797 21
7795.216 14
7795.636 10
7796.055 5
7796.474 7
7796.894 7
7797.313 11
7797.732 11
7798.152 12
7798.571 5
7798.990 8
7799.410 4
7799.829 11
7800.249 12
7800.668 11
7801.087 10
7801.507 5
7801.926 6
7802.346 6
7802.765 14
7803.185 12
7803.604 9
7804.024 10
7804.443 4
7804.863 9
7805.282 7
7805.702 8
7806.121 9
7806.541 29
7806.961 24
7807.380 14
7807.800 12
7808.219 10
7808.639 17
7809.059 13
7809.478 17
7809.898 15
7810.318 19
7810.737 23
7811.157 25
7811.577 31
7811.997 35
7812.416 25
7812.836 17
7813.256 13
7813.676 13
7814.095 13
7814.515 17
7814.935 17
7815.355 14
7815.775 13
7816.195 13
7816.614 18
7817.034 14
7817.454 10
7817.874 9
7818.294 17
7818.714 30
7819.134 18
7819.554 14
7819.974 23
7820.394 13
7820.814 17
7821.234 17
7821.654 21
7822.074 25
7822.494 18
7822.914 10
7823.334 9
7823.754 18
7824.174 27
7824.594 15
7825.014 12
7825.434 8
7825.854 10
7826.274 15
7826.694 11
7827.114 23
7827.535 26
7827.955 19
7828.375 14
7828.795 11
7829.215 7
7829.635 7
7830.056 10
7830.476 16
7830.896 10
7831.316 17
7831.737 15
7832.157 9
7832.577 18
7832.998 18
7833.418 24
7833.838 15
7834.258 10
7834.679 7
7835.099 5
7835.520 3
7835.940 9
7836.360 12
7836.781 13
7837.201 12
7837.622 7
7838.042 5
7838.462 12
7838.883 13
7839.303 15
7839.724 12
7840.144 15
7840.565 19
7840.985 10
7841.406 9
7841.826 5
7842.247 5
7842.667 11
7843.088 10
7843.509 4
7843.929 11
7844.350 10
7844.770 12
7845.191 10
7845.612 16
7846.032 20
7846.453 21
7846.874 11
7847.294 9
7847.715 20
7848.136 18
7848.556 15
7848.977 8
7849.398 6
7849.819 10
7850.239 7
7850.660 2
7851.081 10
7851.502 9
7851.922 14
7852.343 18
7852.764 15
7853.185 6
7853.606 10
7854.027 5
7854.448 6
7854.868 9
7855.289 13
7855.710 12
7856.131 10
7856.552 9
7856.973 11
7857.394 4
7857.815 7
7858.236 10
7858.657 11
7859.078 10
7859.499 21
7859.920 14
7860.341 7
7860.762 10
7861.183 15
7861.604 18
7862.025 13
7862.446 13
7862.867 11
7863.288 17
7863.710 15
7864.131 15
7864.552 13
7864.973 8
7865.394 19
7865.815 20
7866.237 13
7866.658 11
7867.079 16
7867.500 31
7867.921 20
7868.343 17
7868.764 18
7869.185 17
7869.606 14
7870.028 9
7870.449 9
7870.870 15
7871.292 19
7871.713 13
7872.134 22
7872.556 22
7872.977 27
7873.398 21
7873.820 14
7874.241 17
7874.663 12
7875.084 19
7875.505 19
7875.927 17
7876.348 21
7876.770 34
7877.191 23
7877.613 27
7878.034 25
7878.456 16
7878.877 20
7879.299 11
7879.720 7
7880.142 12
7880.564 17
7880.985 15
7881.407 18
7881.828 16
7882.250 11
7882.672 9
7883.093 14
7883.515 18
7883.937 13
7884.358 11
7884.780 11
7885.202 14
7885.623 23
7886.045 13
7886.467 11
7886.889 11
7887.310 8
7887.732 13
7888.154 13
7888.576 8
7888.997 11
7889.419 16
7889.841 14
7890.263 7
7890.685 12
7891.107 20
7891.528 15
7891.950 11
7892.372 7
7892.794 11
7893.216 13
7893.638 14
7894.060 12
7894.482 14
7894.904 18
7895.326 16
7895.748 19
7896.170 20
7896.592 22
7897.014 16
7897.436 16
7897.858 21
7898.280 17
7898.702 16
7899.124 19
7899.546 18
7899.968 14
7900.390 17
7900.812 32
7901.234 27
7901.657 22
7902.079 30
7902.501 23
7902.923 23
7903.345 19
7903.767 18
7904.190 20
7904.612 15
7905.034 18
7905.456 21
7905.879 17
7906.301 20
7906.723 12
7907.145 12
7907.568 15
7907.990 22
7908.412 23
7908.835 24
7909.257 26
7909.679 25
7910.102 38
7910.524 34
7910.946 40
7911.369 42
7911.791 47
7912.214 58
7912.636 57
7913.059 42
7913.481 32
7913.903 30
7914.326 39
7914.748 29
7915.171 32
7915.593 18
7916.016 19
7916.439 23
7916.861 29
7917.284 19
7917.706 25
7918.129 24
7918.551 33
7918.974 23
7919.397 29
7919.819 28
7920.242 27
7920.664 21
7921.087 13
7921.510 12
7921.932 26
7922.355 28
7922.778 18
7923.201 22
7923.623 28
7924.046 35
7924.469 45
7924.892 47
7925.314 50
7925.737 47
7926.160 53
7926.583 49
7927.006 59
7927.428 51
7927.851 61
7928.274 77
7928.697 88
7929.120 102
7929.543 146
7929.966 197
7930.388 253
7930.811 328
7931.234 515
7931.657 641
7932.080 791
7932.503 941
7932.926 1029
7933.349 1176
7933.772 1262
7934.195 1303
7934.618 1367
7935.041 1342
7935.464 1339
7935.887 1195
7936.310 1009
7936.733 873
7937.156 703
7937.580 542
7938.003 445
7938.426 350
7938.849 267
7939.272 221
7939.695 164
7940.118 167
7940.542 149
7940.965 124
7941.388 115
7941.811 97
7942.234 69
7942.658 72
7943.081 63
7943.504 53
7943.927 51
7944.351 53
7944.774 46
7945.197 36
7945.621 30
7946.044 29
7946.467 25
7946.891 30
7947.314 34
7947.737 45
7948.161 32
7948.584 25
7949.007 34
7949.431 41
7949.854 31
7950.278 27
7950.701 42
7951.125 36
7951.548 32
7951.972 30
7952.395 29
7952.819 29
7953.242 31
7953.666 34
7954.089 52
7954.513 54
7954.936 47
7955.360 46
7955.783 39
7956.207 30
7956.631 26
7957.054 34
7957.478 32
7957.902 50
7958.325 53
7958.749 41
7959.173 38
7959.596 28
7960.020 28
7960.444 36
7960.867 32
7961.291 33
7961.715 27
7962.139 32
7962.562 35
7962.986 24
7963.410 24
7963.834 18
7964.258 17
7964.681 24
7965.105 16
7965.529 23
7965.953 21
7966.377 27
7966.801 26
7967.225 34
7967.648 24
7968.072 24
7968.496 24
7968.920 13
7969.344 12
7969.768 11
7970.192 11
7970.616 10
7971.040 17
7971.464 14
7971.888 13
7972.312 24
7972.736 23
7973.160 15
7973.584 19
7974.008 21
7974.432 18
7974.856 11
7975.281 8
7975.705 15
7976.129 12
7976.553 11
7976.977 18
7977.401 21
7977.825 16
7978.250 26
7978.674 29
7979.098 25
7979.522 15
7979.946 20
7980.371 17
7980.795 22
7981.219 12
7981.643 15
7982.068 9
7982.492 14
7982.916 18
7983.341 18
7983.765 25
7984.189 29
7984.614 26
7985.038 15
7985.462 17
7985.887 11
7986.311 9
7986.736 12
7987.160 17
7987.584 14
7988.009 19
7988.433 23
7988.858 19
7989.282 14
7989.707 15
7990.131 20
7990.556 21
7990.980 26
7991.405 40
7991.829 42
7992.254 28
7992.679 29
7993.103 28
7993.528 29
7993.952 24
7994.377 23
7994.802 28
7995.226 34
7995.651 16
7996.075 17
7996.500 14
7996.925 21
7997.350 20
7997.774 16
7998.199 15
7998.624 21
7999.048 25
7999.473 11
7999.898 14
8000.323 35
8000.747 33
8001.172 32
8001.597 24
8002.022 26
8002.447 21
8002.872 15
8003.296 24
8003.721 22
8004.146 20
8004.571 22
8004.996 21
8005.421 22
8005.846 13
8006.271 10
8006.696 10
8007.121 5
8007.546 15
8007.971 17
8008.395 28
8008.820 14
8009.245 19
8009.671 25
8010.096 22
8010.521 27
8010.946 26
8011.371 34
8011.796 29
8012.221 27
8012.646 23
8013.071 21
8013.496 30
8013.921 49
8014.346 31
8014.772 25
8015.197 45
8015.622 52
8016.047 45
8016.472 35
8016.898 34
8017.323 24
8017.748 29
8018.173 30
8018.599 30
8019.024 22
8019.449 19
8019.874 15
8020.300 14
8020.725 19
8021.150 18
8021.576 22
8022.001 33
8022.426 25
8022.852 17
8023.277 12
8023.703 21
8024.128 24
8024.553 31
8024.979 23
8025.404 18
8025.830 7
8026.255 12
8026.681 19
8027.106 17
8027.532 23
8027.957 29
8028.383 26
8028.808 28
8029.234 23
8029.659 28
8030.085 21
8030.510 17
8030.936 15
8031.362 16
8031.787 16
8032.213 16
8032.638 19
8033.064 18
8033.490 38
8033.915 36
8034.341 49
8034.767 57
8035.192 44
8035.618 61
8036.044 83
8036.470 84
8036.895 89
8037.321 85
8037.747 77
8038.173 60
8038.598 60
8039.024 86
8039.450 80
8039.876 56
8040.302 47
8040.727 43
8041.153 36
8041.579 34
8042.005 45
8042.431 43
8042.857 52
8043.283 42
8043.709 52
8044.135 50
8044.561 55
8044.987 55
8045.413 49
8045.838 52
8046.264 45
8046.690 39
8047.117 49
8047.543 46
8047.969 37
8048.395 28
8048.821 35
8049.247 32
8049.673 40
8050.099 40
8050.525 36
8050.951 26
8051.377 16
8051.803 17
8052.230 21
8052.656 17
8053.082 13
8053.508 12
8053.934 20
8054.360 17
8054.787 18
8055.213 21
8055.639 16
8056.065 14
8056.492 10
8056.918 7
8057.344 17
8057.771 10
8058.197 11
8058.623 11
8059.050 8
8059.476 2
8059.902 8
8060.329 12
8060.755 14
8061.181 9
8061.608 9
8062.034 13
8062.461 10
8062.887 10
8063.313 17
8063.740 23
8064.166 25
8064.593 24
8065.019 12
8065.446 6
8065.872 15
8066.299 25
8066.725 20
8067.152 22
8067.578 22
8068.005 15
8068.432 24
8068.858 21
8069.285 16
8069.711 14
8070.138 15
8070.565 12
8070.991 20
8071.418 19
8071.845 17
8072.271 16
8072.698 13
8073.125 19
8073.551 7
8073.978 6
8074.405 5
8074.832 3
8075.258 13
8075.685 8
8076.112 14
8076.539 21
8076.966 24
8077.392 14
8077.819 15
8078.246 8
8078.673 7
8079.100 5
8079.527 11
8079.954 10
8080.380 10
8080.807 17
8081.234 9
8081.661 15
8082.088 15
8082.515 7
8082.942 15
8083.369 15
8083.796 19
8084.223 9
8084.650 6
8085.077 11
8085.504 11
8085.931 32
8086.358 26
8086.785 13
8087.212 12
8087.639 21
8088.067 15
8088.494 10
8088.921 13
8089.348 14
8089.775 10
8090.202 11
8090.629 8
8091.057 11
8091.484 14
8091.911 11
8092.338 20
8092.765 22
8093.193 26
8093.620 13
8094.047 19
8094.474 23
8094.902 19
8095.329 13
8095.756 15
8096.184 19
8096.611 27
8097.038 18
8097.466 12
8097.893 13
8098.320 18
8098.748 15
8099.175 12
8099.602 10
8100.030 9
8100.457 9
8100.885 14
8101.312 14
8101.740 4
8102.167 5
8102.595 10
8103.022 9
8103.450 9
8103.877 9
8104.305 9
8104.732 8
8105.160 12
8105.587 13
8106.015 17
8106.443 20
8106.870 17
8107.298 12
8107.725 12
8108.153 14
8108.581 16
8109.008 11
8109.436 6
8109.864 9
8110.291 4
8110.719 7
8111.147 12
8111.574 12
8112.002 8
8112.430 14
8112.858 13
8113.285 9
8113.713 9
8114.141 8
8114.569 11
8114.997 6
8115.424 10
8115.852 7
8116.280 7
8116.708 8
8117.136 10
8117.564 12
8117.992 12
8118.420 13
8118.847 22
8119.275 24
8119.703 13
8120.131 8
8120.559 11
8120.987 13
8121.415 10
8121.843 19
8122.271 18
8122.699 14
8123.127 18
8123.555 24
8123.983 20
8124.411 9
8124.839 12
8125.267 8
8125.696 15
8126.124 10
8126.552 13
8126.980 24
8127.408 27
8127.836 29
8128.264 21
8128.693 17
8129.121 13
8129.549 22
8129.977 23
8130.405 20
8130.834 14
8131.262 11
8131.690 9
8132.118 8
8132.547 13
8132.975 10
8133.403 16
8133.832 12
8134.260 11
8134.688 7
8135.117 6
8135.545 11
8135.973 12
8136.402 9
8136.830 20
8137.258 20
8137.687 15
8138.115 9
8138.544 12
8138.972 14
8139.401 11
8139.829 9
8140.258 20
8140.686 17
8141.115 19
8141.543 12
8141.972 19
8142.400 17
8142.829 14
8143.257 16
8143.686 13
8144.114 17
8144.543 15
8144.972 16
8145.400 18
8145.829 19
8146.257 13
8146.686 11
8147.115 13
8147.543 11
8147.972 24
8148.401 23
8148.829 29
8149.258 28
8149.687 18
8150.116 16
8150.544 16
8150.973 12
8151.402 8
8151.831 8
8152.260 7
8152.688 12
8153.117 16
8153.546 13
8153.975 7
8154.404 12
8154.833 10
8155.261 11
8155.690 10
8156.119 5
8156.548 6
8156.977 7
8157.406 11
8157.835 11
8158.264 7
8158.693 1
8159.122 2
8159.551 6
8159.980 1
8160.409 8
8160.838 8
8161.267 8
8161.696 8
8162.125 10
8162.554 6
8162.983 6
8163.412 10
8163.841 10
8164.270 7
8164.700 4
8165.129 10
8165.558 7
8165.987 8
8166.416 11
8166.845 11
8167.274 9
8167.704 10
8168.133 9
8168.562 9
8168.991 8
8169.421 15
8169.850 8
8170.279 12
8170.708 14
8171.138 8
8171.567 10
8171.996 8
8172.426 9
8172.855 3
8173.284 5
8173.714 17
8174.143 13
8174.572 12
8175.002 16
8175.431 16
8175.861 23
8176.290 11
8176.720 17
8177.149 15
8177.578 13
8178.008 8
8178.437 7
8178.867 6
8179.296 17
8179.726 21
8180.155 18
8180.585 23
8181.015 21
8181.444 23
8181.874 16
8182.303 16
8182.733 20
8183.163 22
8183.592 24
8184.022 23
8184.451 19
8184.881 13
8185.311 17
8185.740 19
8186.170 16
8186.600 13
8187.030 11
8187.459 14
8187.889 10
8188.319 11
8188.748 17
8189.178 15
8189.608 26
8190.038 17
8190.468 19
8190.897 16
8191.327 20
8191.757 10
8192.187 5
8192.617 9
8193.047 12
8193.477 10
8193.906 5
8194.336 12
8194.766 16
8195.196 20
8195.626 25
8196.056 22
8196.486 24
8196.916 22
8197.346 17
8197.776 8
8198.206 13
8198.636 11
8199.066 12
8199.496 15
8199.926 16
8200.356 19
8200.786 20
8201.216 22
8201.646 20
8202.077 15
8202.507 23
8202.937 16
8203.367 11
8203.797 14
8204.227 19
8204.657 21
8205.088 20
8205.518 25
8205.948 19
8206.378 16
8206.808 18
8207.239 29
8207.669 29
8208.099 21
8208.529 16
8208.960 8
8209.390 10
8209.820 8
8210.251 16
8210.681 12
8211.111 13
8211.542 9
8211.972 6
8212.402 3
8212.833 5
8213.263 5
8213.694 2
8214.124 5
8214.555 14
8214.985 9
8215.415 18
8215.846 11
8216.276 4
8216.707 13
8217.137 7
8217.568 6
8217.998 16
8218.429 12
8218.860 7
8219.290 9
8219.721 10
8220.151 8
8220.582 15
8221.012 23
8221.443 26
8221.874 17
8222.304 12
8222.735 5
8223.166 11
8223.596 22
8224.027 16
8224.458 10
8224.888 5
8225.319 10
8225.750 8
8226.181 14
8226.611 13
8227.042 17
8227.473 10
8227.904 9
8228.334 8
8228.765 11
8229.196 7
8229.627 7
8230.058 12
8230.489 11
8230.919 16
8231.350 15
8231.781 8
8232.212 10
8232.643 14
8233.074 13
8233.505 7
8233.936 6
8234.367 10
8234.798 12
8235.229 13
8235.660 17
8236.091 15
8236.522 19
8236.953 26
8237.384 20
8237.815 11
8238.246 8
8238.677 15
8239.108 14
8239.539 18
8239.970 16
8240.401 6
8240.832 5
8241.264 5
8241.695 8
8242.126 2
8242.557 2
8242.988 4
8243.419 10
8243.851 12
8244.282 6
8244.713 6
8245.144 5
8245.576 2
8246.007 7
8246.438 8
8246.869 10
8247.301 10
8247.732 12
8248.163 9
8248.595 5
8249.026 8
8249.457 8
8249.889 12
8250.320 11
8250.751 3
8251.183 18
8251.614 14
8252.046 11
8252.477 9
8252.909 11
8253.340 6
8253.771 2
8254.203 6
8254.634 7
8255.066 2
8255.497 3
8255.929 9
8256.360 17
8256.792 19
8257.224 15
8257.655 16
8258.087 15
8258.518 14
8258.950 10
8259.381 5
8259.813 7
8260.245 11
8260.676 10
8261.108 11
8261.540 12
8261.971 15
8262.403 18
8262.835 12
8263.266 10
8263.698 12
8264.130 12
8264.562 18
8264.993 16
8265.425 14
8265.857 13
8266.289 11
8266.721 17
8267.152 8
8267.584 10
8268.016 8
8268.448 13
8268.880 14
8269.312 4
8269.744 6
8270.175 7
8270.607 11
8271.039 10
8271.471 8
8271.903 5
8272.335 1
8272.767 5
8273.199 8
8273.631 11
8274.063 7
8274.495 12
8274.927 7
8275.359 8
8275.791 12
8276.223 13
8276.655 8
8277.087 6
8277.519 5
8277.951 4
8278.384 1
8278.816 3
8279.248 4
8279.680 5
8280.112 6
8280.544 9
8280.976 20
8281.409 15
8281.841 7
8282.273 8
8282.705 10
8283.137 11
8283.570 10
8284.002 11
8284.434 10
8284.867 6
8285.299 10
8285.731 16
8286.163 11
8286.596 19
8287.028 18
8287.460 10
8287.893 8
8288.325 5
8288.758 10
8289.190 5
8289.622 12
8290.055 9
8290.487 7
8290.920 14
8291.352 5
8291.785 3
8292.217 2
8292.649 4
8293.082 4
8293.514 7
8293.947 8
8294.379 12
8294.812 5
8295.245 3
8295.677 4
8296.110 6
8296.542 12
8296.975 12
8297.408 7
8297.840 7
8298.273 17
8298.705 15
8299.138 10
8299.571 9
8300.003 11
8300.436 18
8300.869 10
8301.301 6
8301.734 5
8302.167 11
8302.600 13
8303.032 6
8303.465 7
8303.898 8
8304.331 8
8304.764 12
8305.196 16
8305.629 21
8306.062 15
8306.495 18
8306.928 13
8307.361 11
8307.793 9
8308.226 8
8308.659 10
8309.092 11
8309.525 13
8309.958 12
8310.391 7
8310.824 10
8311.257 15
8311.690 13
8312.123 5
8312.556 15
8312.989 17
8313.422 14
8313.855 11
8314.288 7
8314.721 5
8315.154 13
8315.587 14
8316.020 14
8316.453 24
8316.886 18
8317.320 18
8317.753 14
8318.186 15
8318.619 11
8319.052 9
8319.485 14
8319.919 16
8320.352 18
8320.785 8
8321.218 8
8321.651 5
8322.085 4
8322.518 5
8322.951 9
8323.385 2
8323.818 11
8324.251 10
8324.684 8
8325.118 9
8325.551 12
8325.984 10
8326.418 16
8326.851 9
8327.285 7
8327.718 10
8328.151 10
8328.585 17
8329.018 21
8329.452 29
8329.885 19
8330.319 14
8330.752 14
8331.186 19
8331.619 17
8332.053 14
8332.486 10
8332.920 4
8333.353 4
8333.787 6
8334.220 8
8334.654 4
8335.087 1
8335.521 1
8335.955 2
8336.388 6
8336.822 11
8337.256 12
8337.689 15
8338.123 13
8338.557 4
8338.990 4
8339.424 11
8339.858 17
8340.291 20
8340.725 8
8341.159 5
8341.593 8
8342.026 5
8342.460 1
8342.894 5
8343.328 9
8343.762 13
8344.195 18
8344.629 9
8345.063 9
8345.497 8
8345.931 13
8346.365 8
8346.799 5
8347.233 5
8347.666 3
8348.100 7
8348.534 15
8348.968 14
8349.402 18
8349.836 25
8350.270 16
8350.704 9
8351.138 9
8351.572 11
8352.006 12
8352.440 11
8352.874 16
8353.308 16
8353.742 6
8354.177 3
8354.611 14
8355.045 11
8355.479 7
8355.913 3
8356.347 10
8356.781 11
8357.216 18
8357.650 19
8358.084 16
8358.518 17
8358.952 8
8359.387 5
8359.821 7
8360.255 7
8360.689 10
8361.124 5
8361.558 8
8361.992 8
8362.426 8
8362.861 9
8363.295 5
8363.729 1
8364.164 5
8364.598 8
8365.032 4
8365.467 9
8365.901 5
8366.336 6
8366.770 13
8367.204 5
8367.639 6
8368.073 16
8368.508 16
8368.942 8
8369.377 11
8369.811 6
8370.246 9
8370.680 9
8371.115 5
8371.549 10
8371.984 14
8372.418 21
8372.853 12
8373.288 11
8373.722 10
8374.157 7
8374.591 3
8375.026 5
8375.461 10
8375.895 9
8376.330 8
8376.765 13
8377.199 17
8377.634 12
8378.069 10
8378.503 7
8378.938 8
8379.373 12
8379.808 8
8380.242 16
8380.677 9
8381.112 6
8381.547 8
8381.982 10
8382.416 6
8382.851 13
8383.286 12
8383.721 11
8384.156 9
8384.591 8
8385.026 16
8385.461 15
8385.895 9
8386.330 8
8386.765 5
8387.200 7
8387.635 7
8388.070 6
8388.505 6
8388.940 4
8389.375 5
8389.810 14
8390.245 21
8390.680 18
8391.115 14
8391.550 12
8391.985 10
8392.420 15
8392.856 9
8393.291 4
8393.726 6
8394.161 13
8394.596 13
8395.031 11
8395.466 10
8395.902 8
8396.337 11
8396.772 18
8397.207 23
8397.642 16
8398.078 9
8398.513 12
8398.948 12
8399.383 8
8399.819 10
8400.254 12
8400.689 9
8401.125 12
8401.560 15
8401.995 16
8402.430 7
8402.866 4
8403.301 3
8403.737 9
8404.172 9
8404.607 6
8405.043 11
8405.478 8
8405.914 5
8406.349 5
8406.785 14
8407.220 18
8407.655 19
8408.091 11
8408.526 12
8408.962 12
8409.397 12
8409.833 7
8410.269 11
8410.704 10
8411.140 11
8411.575 10
8412.011 6
8412.446 7
8412.882 9
8413.318 19
8413.753 10
8414.189 8
8414.625 5
8415.060 3
8415.496 7
8415.932 10
8416.367 17
8416.803 11
8417.239 11
8417.675 8
8418.110 5
8418.546 3
8418.982 2
8419.418 10
8419.853 7
8420.289 11
8420.725 6
8421.161 6
8421.597 8
8422.033 6
8422.468 9
8422.904 16
8423.340 15
8423.776 18
8424.212 13
8424.648 10
8425.084 11
8425.520 5
8425.956 12
8426.392 9
8426.828 6
8427.264 14
8427.700 9
8428.136 13
8428.572 14
8429.008 12
8429.444 13
8429.880 9
8430.316 9
8430.752 9
8431.188 12
8431.624 8
8432.060 5
8432.496 2
8432.933 5
8433.369 4
8433.805 6
8434.241 9
8434.677 12
8435.113 12
8435.550 14
8435.986 19
8436.422 16
8436.858 11
8437.294 15
8437.731 18
8438.167 22
8438.603 18
8439.040 27
8439.476 25
8439.912 17
8440.349 21
8440.785 14
8441.221 8
8441.658 4
8442.094 9
8442.530 9
8442.967 9
8443.403 14
8443.840 23
8444.276 17
8444.712 22
8445.149 21
8445.585 18
8446.022 24
8446.458 19
8446.895 15
8447.331 14
8447.768 13
8448.204 16
8448.641 9
8449.077 9
8449.514 22
8449.951 22
8450.387 6
8450.824 12
8451.260 9
8451.697 5
8452.134 5
8452.570 7
8453.007 12
8453.444 19
8453.880 26
8454.317 19
8454.754 15
8455.190 17
8455.627 14
8456.064 16
8456.500 15
8456.937 16
8457.374 13
8457.811 16
8458.248 21
8458.684 18
8459.121 20
8459.558 14
8459.995 12
8460.432 12
8460.869 7
8461.305 12
8461.742 13
8462.179 16
8462.616 16
8463.053 19
8463.490 23
8463.927 15
8464.364 8
8464.801 20
8465.238 35
8465.675 34
8466.112 33
8466.549 39
8466.986 36
8467.423 44
8467.860 51
8468.297 56
8468.734 34
8469.171 37
8469.608 53
8470.045 60
8470.482 71
8470.919 81
8471.357 126
8471.794 146
8472.231 196
8472.668 246
8473.105 330
8473.542 447
8473.980 565
8474.417 778
8474.854 954
8475.291 1024
8475.728 1105
8476.166 1155
8476.603 1146
8477.040 1027
8477.477 958
8477.915 862
8478.352 725
8478.789 594
8479.227 463
8479.664 334
8480.101 234
8480.539 201
8480.976 146
8481.414 132
8481.851 103
8482.288 91
8482.726 78
8483.163 86
8483.601 95
8484.038 72
8484.476 48
8484.913 37
8485.351 59
8485.788 48
8486.226 39
8486.663 51
8487.101 45
8487.538 53
8487.976 77
8488.413 78
8488.851 59
8489.289 33
8489.726 35
8490.164 25
8490.601 31
8491.039 23
8491.477 42
8491.914 29
8492.352 41
8492.790 60
8493.227 55
8493.665 46
8494.103 36
8494.540 43
8494.978 36
8495.416 38
8495.854 38
8496.292 41
8496.729 70
8497.167 65
8497.605 50
8498.043 46
8498.481 48
8498.918 32
8499.356 22
8499.794 9
8500.232 11
8500.670 30
8501.108 22
8501.546 24
8501.984 43
8502.422 38
8502.859 35
8503.297 29
8503.735 31
8504.173 28
8504.611 36
8505.049 30
8505.487 24
8505.925 15
8506.363 20
8506.801 16
8507.240 26
8507.678 27
8508.116 21
8508.554 16
8508.992 13
8509.430 11
8509.868 8
8510.306 16
8510.744 17
8511.183 19
8511.621 15
8512.059 16
8512.497 17
8512.935 25
8513.373 24
8513.812 22
8514.250 22
8514.688 31
8515.126 34
8515.565 33
8516.003 21
8516.441 10
8516.880 7
8517.318 8
8517.756 18
8518.195 27
8518.633 27
8519.071 22
8519.510 18
8519.948 25
8520.386 21
8520.825 28
8521.263 30
8521.702 29
8522.140 20
8522.579 15
8523.017 13
8523.456 17
8523.894 20
8524.332 18
8524.771 18
8525.210 17
8525.648 13
8526.087 18
8526.525 13
8526.964 15
8527.402 12
8527.841 18
8528.279 19
8528.718 15
8529.157 18
8529.595 15
8530.034 11
8530.473 19
8530.911 19
8531.350 25
8531.789 23
8532.227 16
8532.666 14
8533.105 14
8533.544 11
8533.982 16
8534.421 10
8534.860 7
8535.299 10
8535.737 12
8536.176 10
8536.615 7
8537.054 6
8537.493 9
8537.931 16
8538.370 16
8538.809 10
8539.248 15
8539.687 20
8540.126 15
8540.565 11
8541.004 13
8541.443 8
8541.882 14
8542.321 11
8542.760 8
8543.199 18
8543.638 21
8544.077 19
8544.516 18
8544.955 14
8545.394 13
8545.833 5
8546.272 20
8546.711 16
8547.150 9
8547.589 1
8548.028 15
8548.467 13
8548.906 10
8549.345 15
8549.785 20
8550.224 27
8550.663 15
8551.102 20
8551.541 20
8551.981 27
8552.420 25
8552.859 22
8553.298 18
8553.738 17
8554.177 17
8554.616 16
8555.055 12
8555.495 6
8555.934 9
8556.373 14
8556.813 20
8557.252 19
8557.691 14
8558.131 12
8558.570 5
8559.009 7
8559.449 6
8559.888 8
8560.328 17
8560.767 22
8561.207 25
8561.646 25
8562.085 20
8562.525 20
8562.964 24
8563.404 23
8563.843 22
8564.283 15
8564.723 29
8565.162 29
8565.602 30
8566.041 39
8566.481 36
8566.920 33
8567.360 24
8567.800 15
8568.239 18
8568.679 21
8569.119 20
8569.558 17
8569.998 17
8570.438 30
8570.877 34
8571.317 31
8571.757 19
8572.196 11
8572.636 13
8573.076 19
8573.516 10
8573.955 31
8574.395 41
8574.835 31
8575.275 32
8575.715 42
8576.154 73
8576.594 91
8577.034 98
8577.474 95
8577.914 100
8578.354 94
8578.794 110
8579.234 110
8579.674 90
8580.113 76
8580.553 65
8580.993 77
8581.433 83
8581.873 75
8582.313 59
8582.753 51
8583.193 55
8583.633 39
8584.073 39
8584.513 48
8584.953 39
8585.394 49
8585.834 57
8586.274 70
8586.714 61
8587.154 46
8587.594 58
8588.034 63
8588.474 52
8588.914 43
8589.355 45
8589.795 30
8590.235 28
8590.675 22
8591.115 26
8591.556 31
8591.996 33
8592.436 35
8592.876 28
8593.317 25
8593.757 16
8594.197 17
8594.638 28
8595.078 16
8595.518 24
8595.959 39
8596.399 40
8596.839 28
8597.280 42
8597.720 31
8598.160 23
8598.601 20
8599.041 16
8599.482 15
8599.922 21
8600.363 18
8600.803 23
8601.243 19
8601.684 15
8602.124 14
8602.565 17
8603.006 21
8603.446 17
8603.887 14
8604.327 21
8604.768 30
8605.208 20
8605.649 20
8606.089 11
8606.530 12
8606.971 12
8607.411 16
8607.852 13
8608.293 12
8608.733 7
8609.174 12
8609.615 11
8610.055 13
8610.496 16
8610.937 13
8611.378 16
8611.818 39
8612.259 31
8612.700 28
8613.141 28
8613.581 23
8614.022 11
8614.463 14
8614.904 5
8615.345 16
8615.786 16
8616.226 17
8616.667 22
8617.108 28
8617.549 33
8617.990 24
8618.431 23
8618.872 12
8619.313 11
8619.754 16
8620.195 18
8620.636 23
8621.077 12
8621.518 17
8621.959 16
8622.400 19
8622.841 11
8623.282 18
8623.723 8
8624.164 15
8624.605 13
8625.046 25
8625.487 9
8625.928 3
8626.369 12
8626.810 14
8627.252 11
8627.693 15
8628.134 8
8628.575 4
8629.016 5
8629.457 3
8629.899 13
8630.340 16
8630.781 18
8631.222 18
8631.664 11
8632.105 6
8632.546 6
8632.987 8
8633.429 6
8633.870 10
8634.311 8
8634.753 13
8635.194 7
8635.635 11
8636.077 12
8636.518 6
8636.960 11
8637.401 14
8637.842 8
8638.284 15
8638.725 6
8639.167 9
8639.608 5
8640.050 7
8640.491 10
8640.933 12
8641.374 9
8641.816 6
8642.257 10
8642.699 7
8643.140 11
8643.582 12
8644.023 9
8644.465 10
8644.907 13
8645.348 22
8645.790 20
8646.231 3
8646.673 11
8647.115 12
8647.556 10
8647.998 13
8648.440 10
8648.881 8
8649.323 14
8649.765 17
8650.207 15
8650.648 21
8651.090 22
8651.532 30
8651.974 28
8652.415 26
8652.857 19
8653.299 19
8653.741 18
8654.183 7
8654.624 10
8655.066 11
8655.508 21
8655.950 15
8656.392 13
8656.834 7
8657.276 5
8657.718 8
8658.160 7
8658.602 7
8659.044 8
8659.485 13
8659.927 14
8660.369 13
8660.811 9
8661.253 5
8661.696 2
8662.138 16
8662.580 10
8663.022 8
8663.464 12
8663.906 11
8664.348 23
8664.790 14
8665.232 12
8665.674 13
8666.116 8
8666.559 8
8667.001 17
8667.443 24
8667.885 13
8668.327 16
8668.769 10
8669.212 9
8669.654 5
8670.096 9
8670.538 13
8670.981 14
8671.423 25
8671.865 19
8672.307 11
8672.750 9
8673.192 8
8673.634 6
8674.077 10
8674.519 10
8674.961 7
8675.404 15
8675.846 24
8676.289 12
8676.731 10
8677.173 2
8677.616 16
8678.058 19
8678.501 13
8678.943 12
8679.386 20
8679.828 25
8680.271 15
8680.713 31
8681.156 28
8681.598 24
8682.041 25
8682.483 31
8682.926 21
8683.369 21
8683.811 24
8684.254 21
8684.696 15
8685.139 17
8685.582 26
8686.024 18
8686.467 16
8686.910 8
8687.352 9
8687.795 8
8688.238 14
8688.680 25
8689.123 21
8689.566 28
8690.009 25
8690.451 24
8690.894 25
8691.337 32
8691.780 39
8692.222 42
8692.665 41
8693.108 46
8693.551 65
8693.994 40
8694.437 38
8694.880 27
8695.322 36
8695.765 24
8696.208 17
8696.651 18
8697.094 18
8697.537 15
8697.980 35
8698.423 36
8698.866 31
8699.309 29
8699.752 24
8700.195 14
8700.638 23
8701.081 25
8701.524 16
8701.967 15
8702.410 17
8702.853 20
8703.296 12
8703.739 7
8704.182 6
8704.626 2
8705.069 8
8705.512 12
8705.955 16
8706.398 10
8706.841 12
8707.285 23
8707.728 19
8708.171 23
8708.614 17
8709.057 15
8709.501 12
8709.944 8
8710.387 10
8710.831 9
8711.274 9
8711.717 8
8712.160 7
8712.604 14
8713.047 10
8713.490 11
8713.934 8
8714.377 12
8714.821 9
8715.264 8
8715.707 13
8716.151 11
8716.594 13
8717.038 16
8717.481 11
8717.925 10
8718.368 9
8718.811 16
8719.255 13
8719.698 22
8720.142 18
8720.586 17
8721.029 26
8721.473 18
8721.916 11
8722.360 10
8722.803 17
8723.247 18
8723.691 14
8724.134 17
8724.578 19
8725.021 23
8725.465 14
8725.909 14
8726.352 13
8726.796 18
8727.240 37
8727.684 38
8728.127 19
8728.571 22
8729.015 24
8729.458 23
8729.902 13
8730.346 6
8730.790 8
8731.234 15
8731.677 12
8732.121 14
8732.565 13
8733.009 18
8733.453 20
8733.897 14
8734.341 10
8734.784 3
8735.228 10
8735.672 20
8736.116 19
8736.560 19
8737.004 14
8737.448 23
8737.892 23
8738.336 15
8738.780 8
8739.224 14
8739.668 9
8740.112 13
8740.556 12
8741.000 11
8741.444 8
8741.888 20
8742.332 18
8742.776 11
8743.220 15
8743.665 30
8744.109 27
8744.553 23
8744.997 27
8745.441 22
8745.885 33
8746.330 39
8746.774 41
8747.218 42
8747.662 39
8748.106 49
8748.551 50
8748.995 38
8749.439 31
8749.883 27
8750.328 31
8750.772 33
8751.216 20
8751.661 27
8752.105 36
8752.549 53
8752.994 51
8753.438 51
8753.882 40
8754.327 31
8754.771 19
8755.216 24
8755.660 35
8756.104 43
8756.549 49
8756.993 39
8757.438 47
8757.882 59
8758.327 80
8758.771 123
8759.216 144
8759.660 198
8760.105 279
8760.549 357
8760.994 520
8761.439 693
8761.883 932
8762.328 1074
8762.772 1242
8763.217 1481
8763.662 1631
8764.106 1828
8764.551 1889
8764.995 1859
8765.440 1778
8765.885 1636
8766.330 1550
8766.774 1438
8767.219 1308
8767.664 1196
8768.108 1039
8768.553 900
8768.998 783
8769.443 634
8769.887 557
8770.332 416
8770.777 327
8771.222 264
8771.667 231
8772.112 192
8772.556 148
8773.001 136
8773.446 124
8773.891 110
8774.336 73
8774.781 52
8775.226 52
8775.671 45
8776.116 54
8776.561 49
8777.006 42
8777.451 43
8777.896 50
8778.341 38
8778.786 36
8779.231 35
8779.676 42
8780.121 28
8780.566 24
8781.011 32
8781.456 25
8781.901 21
8782.346 17
8782.791 24
8783.236 37
8783.681 26
8784.127 17
8784.572 18
8785.017 14
8785.462 15
8785.907 14
8786.352 10
8786.798 15
8787.243 11
8787.688 19
8788.133 32
8788.579 35
8789.024 37
8789.469 32
8789.914 19
8790.360 29
8790.805 25
8791.250 12
8791.696 29
8792.141 18
8792.586 16
8793.032 17
8793.477 19
8793.923 23
8794.368 20
8794.813 19
8795.259 14
8795.704 7
8796.150 10
8796.595 6
8797.041 7
8797.486 12
8797.932 13
8798.377 15
8798.823 12
8799.268 33
8799.714 23
8800.159 26
8800.605 24
8801.050 25
8801.496 15
8801.942 12
8802.387 10
8802.833 11
8803.278 11
8803.724 12
8804.170 23
8804.615 18
8805.061 17
8805.507 16
8805.952 13
8806.398 13
8806.844 16
8807.290 18
8807.735 31
8808.181 32
8808.627 26
8809.073 19
8809.519 24
8809.964 21
8810.410 25
8810.856 17
8811.302 13
8811.748 9
8812.193 11
8812.639 12
8813.085 19
8813.531 21
8813.977 13
8814.423 4
8814.869 12
8815.315 14
8815.761 14
8816.207 27
8816.653 22
8817.099 12
8817.545 17
8817.991 12
8818.437 26
8818.883 25
8819.329 18
8819.775 13
8820.221 10
8820.667 16
8821.113 10
8821.559 12
8822.005 10
8822.451 8
8822.897 6
8823.344 6
8823.790 6
8824.236 8
8824.682 5
8825.128 19
8825.574 14
8826.021 9
8826.467 8
8826.913 10
8827.359 15
8827.806 14
8828.252 16
8828.698 12
8829.144 16
8829.591 16
8830.037 17
8830.483 13
8830.930 16
8831.376 21
8831.822 15
8832.269 12
8832.715 11
8833.162 18
8833.608 18
8834.054 7
8834.501 5
8834.947 10
8835.394 14
8835.840 16
8836.287 14
8836.733 13
8837.180 9
8837.626 9
8838.073 5
8838.519 6
8838.966 13
8839.412 10
8839.859 13
8840.305 6
8840.752 10
8841.199 8
8841.645 5
8842.092 10
8842.538 17
8842.985 22
8843.432 10
8843.878 16
8844.325 26
8844.772 21
8845.218 12
8845.665 10
8846.112 8
8846.559 15
8847.005 13
8847.452 13
8847.899 16
8848.346 16
8848.792 11
8849.239 16
8849.686 9
8850.133 7
8850.580 11
8851.026 12
8851.473 7
8851.920 7
8852.367 9
8852.814 14
8853.261 9
8853.708 9
8854.155 12
8854.602 11
8855.049 9
8855.495 9
8855.942 10
8856.389 15
8856.836 16
8857.283 16
8857.730 16
8858.177 15
8858.624 15
8859.072 17
8859.519 18
8859.966 17
8860.413 17
8860.860 19
8861.307 15
8861.754 17
8862.201 14
8862.648 8
8863.095 8
8863.543 11
8863.990 15
8864.437 16
8864.884 10
8865.331 5
8865.779 11
8866.226 17
8866.673 14
8867.120 21
8867.568 18
8868.015 14
8868.462 18
8868.909 15
8869.357 11
8869.804 4
8870.251 4
8870.699 9
8871.146 8
8871.593 9
8872.041 6
8872.488 8
8872.936 21
8873.383 19
8873.830 17
8874.278 10
8874.725 5
8875.173 3
8875.620 3
8876.068 6
8876.515 9
8876.963 14
8877.410 8
8877.858 13
8878.305 15
8878.753 10
8879.200 5
8879.648 7
8880.095 19
8880.543 15
8880.991 14
8881.438 10
8881.886 8
8882.333 11
8882.781 6
8883.229 17
8883.676 20
8884.124 17
8884.572 11
8885.019 9
8885.467 6
8885.915 10
8886.363 9
8886.810 15
8887.258 10
8887.706 7
8888.154 14
8888.602 19
8889.049 18
8889.497 18
8889.945 16
8890.393 19
8890.841 14
8891.288 10
8891.736 4
8892.184 6
8892.632 16
8893.080 20
8893.528 20
8893.976 19
8894.424 12
8894.872 14
8895.320 15
8895.768 12
8896.216 15
8896.664 23
8897.112 15
8897.560 18
8898.008 19
8898.456 18
8898.904 24
8899.352 18
8899.800 10
8900.248 18
8900.696 24
8901.144 18
8901.592 18
8902.041 8
8902.489 12
8902.937 15
8903.385 18
8903.833 16
8904.281 17
8904.730 13
8905.178 22
8905.626 21
8906.074 9
8906.522 11
8906.971 15
8907.419 19
8907.867 17
8908.316 21
8908.764 43
8909.212 55
8909.660 54
8910.109 72
8910.557 109
8911.006 141
8911.454 227
8911.902 289
8912.351 386
8912.799 418
8913.247 464
8913.696 507
8914.144 526
8914.593 584
8915.041 589
8915.490 563
8915.938 536
8916.387 529
8916.835 444
8917.284 376
8917.732 359
8918.181 307
8918.629 262
8919.078 198
8919.526 166
8919.975 112
8920.424 97
8920.872 65
8921.321 51
8921.769 48
8922.218 36
8922.667 30
8923.115 31
8923.564 28
8924.013 34
8924.461 24
8924.910 28
8925.359 34
8925.808 37
8926.256 31
8926.705 36
8927.154 29
8927.603 28
8928.051 21
8928.500 13
8928.949 32
8929.398 35
8929.847 44
8930.296 52
8930.744 42
8931.193 39
8931.642 34
8932.091 25
8932.540 38
8932.989 39
8933.438 29
8933.887 24
8934.336 17
8934.785 12
8935.234 17
8935.683 15
8936.132 15
8936.581 10
8937.030 14
8937.479 13
8937.928 15
8938.377 17
8938.826 15
8939.275 6
8939.724 10
8940.173 20
8940.622 21
8941.071 21
8941.520 24
8941.969 37
8942.419 27
8942.868 16
8943.317 8
8943.766 11
8944.215 21
8944.665 19
8945.114 20
8945.563 20
8946.012 24
8946.461 17
8946.911 21
8947.360 31
8947.809 26
8948.259 21
8948.708 25
8949.157 16
8949.607 11
8950.056 16
8950.505 17
8950.955 19
8951.404 10
8951.853 23
8952.303 24
8952.752 24
8953.202 31
8953.651 22
8954.100 25
8954.550 23
8954.999 29
8955.449 30
8955.898 33
8956.348 30
8956.797 40
8957.247 27
8957.696 17
8958.146 14
8958.596 18
8959.045 15
8959.495 12
8959.944 18
8960.394 17
8960.843 18
8961.293 17
8961.743 16
8962.192 17
8962.642 21
8963.092 20
8963.541 24
8963.991 26
8964.441 26
8964.890 24
8965.340 19
8965.790 37
8966.240 33
8966.689 39
8967.139 48
8967.589 47
8968.039 49
8968.489 53
8968.938 55
8969.388 29
8969.838 59
8970.288 51
8970.738 40
8971.188 44
8971.638 51
8972.087 55
8972.537 41
8972.987 22
8973.437 27
8973.887 22
8974.337 21
8974.787 21
8975.237 26
8975.687 17
8976.137 18
8976.587 27
8977.037 22
8977.487 27
8977.937 27
8978.387 12
8978.837 7
8979.287 17
8979.737 12
8980.188 12
8980.638 21
8981.088 29
8981.538 48
8981.988 31
8982.438 24
8982.888 20
8983.339 24
8983.789 35
8984.239 39
8984.689 26
8985.139 29
8985.590 31
8986.040 38
8986.490 30
8986.940 36
8987.391 37
8987.841 45
8988.291 59
8988.742 69
8989.192 58
8989.642 50
8990.093 28
8990.543 35
8990.993 27
8991.444 25
8991.894 21
8992.344 28
8992.795 25
8993.245 12
8993.696 31
8994.146 36
8994.597 29
8995.047 28
8995.498 24
8995.948 29
8996.399 33
8996.849 26
8997.300 21
8997.750 15
8998.201 6
8998.651 23
8999.102 20
8999.552 20
9000.003 25
9000.454 24
9000.904 15
9001.355 13
9001.806 8
9002.256 4
9002.707 6
9003.158 13
9003.608 13
9004.059 12
9004.510 12
9004.960 14
9005.411 10
9005.862 13
9006.313 12
9006.763 13
9007.214 10
9007.665 16
9008.116 11
9008.567 8
9009.017 10
9009.468 16
9009.919 19
9010.370 22
9010.821 16
9011.272 5
9011.723 8
9012.173 9
9012.624 9
9013.075 11
9013.526 14
9013.977 18
9014.428 16
9014.879 16
9015.330 20
9015.781 18
9016.232 14
9016.683 12
9017.134 19
9017.585 19
9018.036 16
9018.487 17
9018.938 13
9019.389 5
9019.841 17
9020.292 19
9020.743 15
9021.194 11
9021.645 9
9022.096 10
9022.547 10
9022.998 7
9023.450 7
9023.901 13
9024.352 13
9024.803 12
9025.255 8
9025.706 7
9026.157 7
9026.608 5
9027.060 7
9027.511 15
9027.962 13
9028.413 13
9028.865 15
9029.316 13
9029.767 5
9030.219 7
9030.670 10
9031.122 11
9031.573 6
9032.024 9
9032.476 15
9032.927 9
9033.379 10
9033.830 8
9034.282 7
9034.733 5
9035.184 17
9035.636 19
9036.087 11
9036.539 10
9036.990 5
9037.442 9
9037.894 17
9038.345 10
9038.797 6
9039.248 16
9039.700 14
9040.151 15
9040.603 17
9041.055 13
9041.506 18
9041.958 13
9042.410 24
9042.861 33
9043.313 24
9043.765 13
9044.216 13
9044.668 26
9045.120 20
9045.572 13
9046.023 13
9046.475 8
9046.927 32
9047.379 32
9047.830 20
9048.282 18
9048.734 13
9049.186 20
9049.638 21
9050.090 16
9050.541 18
9050.993 15
9051.445 23
9051.897 25
9052.349 28
9052.801 24
9053.253 19
9053.705 22
9054.157 15
9054.609 14
9055.061 28
9055.513 43
9055.965 35
9056.417 37
9056.869 43
9057.321 37
9057.773 46
9058.225 40
9058.677 56
9059.129 67
9059.581 52
9060.033 50
9060.485 54
9060.937 43
9061.390 31
9061.842 37
9062.294 31
9062.746 37
9063.198 33
9063.650 33
9064.103 31
9064.555 30
9065.007 28
9065.459 36
9065.912 50
9066.364 29
9066.816 31
9067.268 28
9067.721 44
9068.173 29
9068.625 39
9069.078 28
9069.530 30
9069.982 43
9070.435 45
9070.887 67
9071.339 53
9071.792 38
9072.244 28
9072.697 33
9073.149 41
9073.601 28
9074.054 35
9074.506 31
9074.959 36
9075.411 27
9075.864 33
9076.316 29
9076.769 25
9077.221 37
9077.674 32
9078.127 47
9078.579 48
9079.032 49
9079.484 51
9079.937 51
9080.389 49
9080.842 49
9081.295 46
9081.747 24
9082.200 47
9082.653 56
9083.105 72
9083.558 66
9084.011 59
9084.463 45
9084.916 41
9085.369 42
9085.822 41
9086.274 50
9086.727 50
9087.180 47
9087.633 53
9088.086 45
9088.538 44
9088.991 57
9089.444 42
9089.897 47
9090.350 61
9090.803 44
9091.255 55
9091.708 57
9092.161 54
9092.614 38
9093.067 48
9093.520 61
9093.973 63
9094.426 47
9094.879 43
9095.332 65
9095.785 76
9096.238 59
9096.691 71
9097.144 76
9097.597 77
9098.050 79
9098.503 61
9098.956 78
9099.409 73
9099.862 67
9100.315 63
9100.769 51
9101.222 59
9101.675 61
9102.128 64
9102.581 81
9103.034 70
9103.488 62
9103.941 57
9104.394 50
9104.847 71
9105.300 85
9105.754 85
9106.207 112
9106.660 131
9107.113 130
9107.567 137
9108.020 126
9108.473 129
9108.927 115
9109.380 130
9109.833 117
9110.287 126
9110.740 153
9111.193 152
9111.647 137
9112.100 168
9112.554 191
9113.007 193
9113.461 228
9113.914 243
9114.367 231
9114.821 232
9115.274 235
9115.728 231
9116.181 267
9116.635 255
9117.088 240
9117.542 275
9117.995 311
9118.449 331
9118.903 336
9119.356 364
9119.810 359
9120.263 407
9120.717 465
9121.171 518
9121.624 499
9122.078 486
9122.532 516
9122.985 578
9123.439 620
9123.893 687
9124.346 757
9124.800 904
9125.254 1053
9125.708 1248
9126.161 1442
9126.615 1641
9127.069 1882
9127.523 2151
9127.976 2546
9128.430 2774
9128.884 2954
9129.338 3085
9129.792 3169
9130.246 3267
9130.699 3405
9131.153 3468
9131.607 3503
9132.061 3385
9132.515 3303
9132.969 3249
9133.423 3120
9133.877 2890
9134.331 2739
9134.785 2664
9135.239 2621
9135.693 2488
9136.147 2411
9136.601 2357
9137.055 2192
9137.509 2019
9137.963 1989
9138.417 1887
9138.871 1803
9139.325 1664
9139.779 1588
9140.233 1568
9140.687 1505
9141.141 1497
9141.596 1435
9142.050 1419
9142.504 1368
9142.958 1314
9143.412 1247
9143.866 1246
9144.321 1217
9144.775 1157
9145.229 1096
9145.683 1020
9146.138 975
9146.592 928
9147.046 878
9147.500 804
9147.955 753
9148.409 717
9148.863 703
9149.318 686
9149.772 674
9150.226 659
9150.681 620
9151.135 574
9151.589 516
9152.044 521
9152.498 548
9152.953 514
9153.407 486
9153.862 465
9154.316 423
9154.770 383
9155.225 378
9155.679 366
9156.134 357
9156.588 327
9157.043 293
9157.497 295
9157.952 313
9158.407 331
9158.861 313
9159.316 284
9159.770 267
9160.225 264
9160.680 223
9161.134 218
9161.589 234
9162.043 236
9162.498 212
9162.953 204
9163.407 200
9163.862 195
9164.317 199
9164.772 182
9165.226 149
9165.681 167
9166.136 169
9166.591 160
9167.045 127
9167.500 114
9167.955 112
9168.410 119
9168.864 127
9169.319 111
9169.774 119
9170.229 116
9170.684 109
9171.139 110
9171.594 107
9172.049 115
9172.503 101
9172.958 106
9173.413 123
9173.868 145
9174.323 128
9174.778 147
9175.233 147
9175.688 137
9176.143 110
9176.598 85
9177.053 91
9177.508 94
9177.963 115
9178.418 117
9178.873 108
9179.328 108
9179.783 118
9180.239 102
9180.694 103
9181.149 110
9181.604 116
9182.059 104
9182.514 122
9182.969 100
9183.425 109
9183.880 91
9184.335 97
9184.790 98
9185.245 63
9185.701 90
9186.156 92
9186.611 96
9187.066 81
9187.522 78
9187.977 81
9188.432 81
9188.888 73
9189.343 74
9189.798 74
9190.254 77
9190.709 82
9191.164 81
9191.620 96
9192.075 68
9192.530 79
9192.986 74
9193.441 81
9193.897 73
9194.352 71
9194.808 73
9195.263 71
9195.719 58
9196.174 54
9196.630 58
9197.085 65
9197.541 76
9197.996 76
9198.452 90
9198.907 92
9199.363 85
9199.818 92
9200.274 87
9200.730 79
9201.185 67
9201.641 71
9202.097 75
9202.552 75
9203.008 78
9203.464 89
9203.919 87
9204.375 94
9204.831 82
9205.286 78
9205.742 66
9206.198 64
9206.654 53
9207.109 44
9207.565 62
9208.021 67
9208.477 70
9208.933 67
9209.388 57
9209.844 57
9210.300 57
9210.756 56
9211.212 43
9211.668 51
9212.124 62
9212.579 59
9213.035 75
9213.491 71
9213.947 63
9214.403 56
9214.859 56
9215.315 64
9215.771 61
9216.227 49
9216.683 38
9217.139 50
9217.595 43
9218.051 59
9218.507 73
9218.963 83
9219.419 82
9219.875 64
9220.331 66
9220.788 68
9221.244 66
9221.700 61
9222.156 51
9222.612 53
9223.068 58
9223.524 65
9223.981 46
9224.437 40
9224.893 42
9225.349 45
9225.805 60
9226.262 77
9226.718 76
9227.174 66
9227.630 69
9228.087 58
9228.543 61
9228.999 52
9229.456 48
9229.912 51
9230.368 47
9230.825 41
9231.281 54
9231.737 57
9232.194 45
9232.650 41
9233.107 47
9233.563 32
9234.020 44
9234.476 44
9234.932 56
9235.389 68
9235.845 58
9236.302 64
9236.758 76
9237.215 74
9237.671 78
9238.128 79
9238.584 83
9239.041 77
9239.498 71
9239.954 79
9240.411 73
9240.867 75
9241.324 75
9241.781 69
9242.237 70
9242.694 62
9243.151 63
9243.607 52
9244.064 72
9244.521 68
9244.977 44
9245.434 42
9245.891 38
9246.347 46
9246.804 35
9247.261 46
9247.718 49
9248.175 49
9248.631 55
9249.088 54
9249.545 55
9250.002 47
9250.459 46
9250.915 55
9251.372 58
9251.829 48
9252.286 52
9252.743 71
9253.200 56
9253.657 56
9254.114 45
9254.571 73
9255.028 71
9255.485 52
9255.942 70
9256.399 73
9256.856 60
9257.313 52
9257.770 53
9258.227 58
9258.684 51
9259.141 48
9259.598 62
9260.055 73
9260.512 49
9260.969 59
9261.426 45
9261.883 63
9262.340 56
9262.798 63
9263.255 60
9263.712 64
9264.169 65
9264.626 48
9265.083 69
9265.541 74
9265.998 75
9266.455 74
9266.912 74
9267.370 83
9267.827 82
9268.284 95
9268.742 79
9269.199 58
9269.656 87
9270.113 80
9270.571 107
9271.028 121
9271.485 143
9271.943 161
9272.400 207
9272.858 215
9273.315 230
9273.772 264
9274.230 260
9274.687 295
9275.145 315
9275.602 356
9276.060 372
9276.517 374
9276.975 343
9277.432 320
9277.890 314
9278.347 276
9278.805 278
9279.262 282
9279.720 253
9280.177 264
9280.635 258
9281.093 233
9281.550 253
9282.008 259
9282.466 228
9282.923 240
9283.381 245
9283.838 235
9284.296 220
9284.754 249
9285.212 284
9285.669 284
9286.127 276
9286.585 253
9287.042 248
9287.500 260
9287.958 291
9288.416 294
9288.874 275
9289.331 310
9289.789 324
9290.247 324
9290.705 317
9291.163 296
9291.621 282
9292.078 303
9292.536 322
9292.994 292
9293.452 257
9293.910 246
9294.368 263
9294.826 269
9295.284 289
9295.742 251
9296.200 249
9296.658 255
9297.116 244
9297.574 269
9298.032 260
9298.490 254
9298.948 273
9299.406 290
9299.864 270
9300.322 265
9300.780 264
9301.238 236
9301.696 235
9302.154 223
9302.613 227
9303.071 220
9303.529 217
9303.987 189
9304.445 165
9304.903 171
9305.362 159
9305.820 152
9306.278 167
9306.736 150
9307.194 159
9307.653 178
9308.111 190
9308.569 197
9309.028 193
9309.486 174
9309.944 195
9310.402 174
9310.861 172
9311.319 190
9311.777 190
9312.236 174
9312.694 169
9313.153 200
9313.611 217
9314.069 182
9314.528 179
9314.986 176
9315.445 171
9315.903 160
9316.362 146
9316.820 142
9317.279 153
9317.737 150
9318.196 159
9318.654 151
9319.113 168
9319.571 158
9320.030 167
9320.488 172
9320.947 163
9321.406 150
9321.864 137
9322.323 150
9322.781 172
9323.240 180
9323.699 150
9324.157 155
9324.616 148
9325.075 149
9325.533 154
9325.992 152
9326.451 173
9326.910 190
9327.368 191
9327.827 195
9328.286 212
9328.745 209
9329.203 210
9329.662 218
9330.121 240
9330.580 236
9331.039 245
9331.497 232
9331.956 248
9332.415 276
9332.874 285
9333.333 338
9333.792 339
9334.251 338
9334.710 348
9335.169 364
9335.628 353
9336.087 385
9336.545 381
9337.004 365
9337.463 397
9337.922 378
9338.381 365
9338.840 386
9339.300 392
9339.759 405
9340.218 426
9340.677 428
9341.136 417
9341.595 363
9342.054 369
9342.513 394
9342.972 366
9343.431 411
9343.890 417
9344.350 465
9344.809 526
9345.268 553
9345.727 589
9346.186 640
9346.646 665
9347.105 640
9347.564 692
9348.023 688
9348.483 698
9348.942 771
9349.401 781
9349.860 788
9350.320 780
9350.779 732
9351.238 769
9351.698 843
9352.157 859
9352.616 841
9353.076 858
9353.535 848
9353.995 865
9354.454 832
9354.913 753
9355.373 666
9355.832 659
9356.292 663
9356.751 656
9357.211 648
9357.670 632
9358.130 600
9358.589 555
9359.049 523
9359.508 505
9359.968 504
9360.427 524
9360.887 490
9361.346 449
9361.806 422
9362.266 416
9362.725 408
9363.185 390
9363.645 411
9364.104 419
9364.564 436
9365.024 461
9365.483 455
9365.943 442
9366.403 434
9366.862 453
9367.322 426
9367.782 405
9368.241 406
9368.701 407
9369.161 378
9369.621 403
9370.081 424
9370.540 436
9371.000 501
9371.460 521
9371.920 538
9372.380 590
9372.840 597
9373.299 640
9373.759 636
9374.219 659
9374.679 674
9375.139 679
9375.599 691
9376.059 757
9376.519 769
9376.979 821
9377.439 840
9377.899 892
9378.359 923
9378.819 923
9379.279 846
9379.739 784
9380.199 763
9380.659 705
9381.119 733
9381.579 705
9382.039 706
9382.499 693
9382.959 684
9383.419 665
9383.880 598
9384.340 616
9384.800 616
9385.260 582
9385.720 585
9386.180 567
9386.641 515
9387.101 491
9387.561 508
9388.021 509
9388.482 518
9388.942 502
9389.402 470
9389.862 459
9390.323 489
9390.783 491
9391.243 476
9391.704 466
9392.164 490
9392.624 478
9393.085 494
9393.545 514
9394.005 506
9394.466 484
9394.926 457
9395.387 463
9395.847 502
9396.307 550
9396.768 596
9397.228 632
9397.689 619
9398.149 643
9398.610 668
9399.070 713
9399.531 737
9399.991 750
9400.452 759
9400.912 762
9401.373 829
9401.834 948
9402.294 1050
9402.755 1061
9403.215 1040
9403.676 1094
9404.137 1109
9404.597 1164
9405.058 1262
9405.519 1313
9405.979 1326
9406.440 1352
9406.901 1395
9407.361 1476
9407.822 1551
9408.283 1573
9408.744 1658
9409.204 1787
9409.665 2051
9410.126 2285
9410.587 2470
9411.047 2864
9411.508 3110
9411.969 3405
9412.430 3844
9412.891 4250
9413.352 4850
9413.812 5606
9414.273 6681
9414.734 7794
9415.195 8808
9415.656 9984
9416.117 11322
9416.578 12785
9417.039 14419
9417.500 16242
9417.961 18037
9418.422 19558
9418.883 20817
9419.344 22374
9419.805 23428
9420.266 24244
9420.727 24718
9421.188 24861
9421.649 25149
9422.110 25150
9422.571 24761
9423.032 24248
9423.493 23400
9423.954 22265
9424.415 21107
9424.877 20027
9425.338 18670
9425.799 17232
9426.260 16020
9426.721 14625
9427.182 13428
9427.644 12168
9428.105 11064
9428.566 9998
9429.027 9051
9429.489 8157
9429.950 7278
9430.411 6632
9430.872 5988
9431.334 5250
9431.795 4649
9432.256 4256
9432.718 3870
9433.179 3499
9433.640 3182
9434.102 2837
9434.563 2615
9435.025 2386
9435.486 2127
9435.947 1890
9436.409 1733
9436.870 1604
9437.332 1509
9437.793 1459
9438.255 1354
9438.716 1268
9439.178 1147
9439.639 1057
9440.101 944
9440.562 861
9441.024 814
9441.485 770
9441.947 784
9442.408 726
9442.870 664
9443.331 609
9443.793 552
9444.255 535
9444.716 500
9445.178 448
9445.640 426
9446.101 365
9446.563 352
9447.025 367
9447.486 365
9447.948 350
9448.410 370
9448.871 329
9449.333 314
9449.795 319
9450.257 297
9450.718 290
9451.180 301
9451.642 296
9452.104 303
9452.566 295
9453.027 274
9453.489 246
9453.951 224
9454.413 220
9454.875 227
9455.337 219
9455.799 188
9456.261 188
9456.722 187
9457.184 179
9457.646 188
9458.108 182
9458.570 165
9459.032 158
9459.494 181
9459.956 171
9460.418 180
9460.880 179
9461.342 156
9461.804 128
9462.266 114
9462.728 103
9463.191 135
9463.653 136
9464.115 133
9464.577 153
9465.039 154
9465.501 150
9465.963 134
9466.425 136
9466.888 143
9467.350 121
9467.812 123
9468.274 128
9468.736 135
9469.199 113
9469.661 95
9470.123 121
9470.585 106
9471.048 120
9471.510 120
9471.972 107
9472.434 89
9472.897 106
9473.359 94
9473.821 106
9474.284 114
9474.746 113
9475.209 110
9475.671 102
9476.133 93
9476.596 110
9477.058 112
9477.521 125
9477.983 83
9478.445 71
9478.908 83
9479.370 72
9479.833 90
9480.295 88
9480.758 98
9481.220 87
9481.683 80
9482.145 58
9482.608 71
9483.071 68
9483.533 70
9483.996 77
9484.458 82
9484.921 94
9485.384 104
9485.846 98
9486.309 69
9486.771 74
9487.234 81
9487.697 87
9488.159 75
9488.622 100
9489.085 80
9489.548 84
9490.010 81
9490.473 80
9490.936 74
9491.399 54
9491.861 49
9492.324 58
9492.787 62
9493.250 58
9493.713 75
9494.175 68
9494.638 52
9495.101 77
9495.564 79
9496.027 80
9496.490 70
9496.953 73
9497.416 71
9497.879 75
9498.341 77
9498.804 76
9499.267 97
9499.730 96
9500.193 97
9500.656 81
9501.119 89
9501.582 85
9502.045 70
9502.508 68
9502.971 72
9503.435 64
9503.898 66
9504.361 65
9504.824 73
9505.287 83
9505.750 85
9506.213 87
9506.676 82
9507.139 75
9507.603 80
9508.066 74
9508.529 86
9508.992 71
9509.455 68
9509.919 74
9510.382 64
9510.845 59
9511.308 64
9511.772 69
9512.235 75
9512.698 89
9513.161 81
9513.625 83
9514.088 90
9514.551 86
9515.015 85
9515.478 72
9515.941 66
9516.405 63
9516.868 77
9517.332 71
9517.795 81
9518.258 87
9518.722 70
9519.185 72
9519.649 78
9520.112 93
9520.576 90
9521.039 75
9521.503 69
9521.966 69
9522.430 79
9522.893 68
9523.357 92
9523.820 98
9524.284 89
9524.748 78
9525.211 80
9525.675 89
9526.138 79
9526.602 84
9527.066 75
9527.529 68
9527.993 79
9528.457 68
9528.920 65
9529.384 69
9529.848 75
9530.311 78
9530.775 100
9531.239 84
9531.703 72
9532.166 74
9532.630 56
9533.094 55
9533.558 57
9534.022 56
9534.485 50
9534.949 58
9535.413 48
9535.877 67
9536.341 98
9536.805 83
9537.269 76
9537.732 69
9538.196 71
9538.660 65
9539.124 57
9539.588 41
9540.052 47
9540.516 59
9540.980 61
9541.444 60
9541.908 75
9542.372 82
9542.836 75
9543.300 76
9543.764 65
9544.228 63
9544.692 76
9545.156 71
9545.620 72
9546.085 72
9546.549 92
9547.013 90
9547.477 79
9547.941 74
9548.405 78
9548.869 82
9549.334 82
9549.798 91
9550.262 76
9550.726 86
9551.190 79
9551.655 97
9552.119 96
9552.583 95
9553.047 113
9553.512 94
9553.976 93
9554.440 100
9554.905 101
9555.369 103
9555.833 86
9556.298 87
9556.762 74
9557.226 67
9557.691 79
9558.155 64
9558.620 82
9559.084 93
9559.548 97
9560.013 121
9560.477 100
9560.942 113
9561.406 100
9561.871 117
9562.335 111
9562.800 113
9563.264 134
9563.729 120
9564.193 118
9564.658 126
9565.123 148
9565.587 124
9566.052 100
9566.516 125
9566.981 137
9567.446 141
9567.910 141
9568.375 158
9568.839 153
9569.304 161
9569.769 172
9570.233 176
9570.698 165
9571.163 159
9571.628 133
9572.092 169
9572.557 163
9573.022 150
9573.487 139
9573.951 155
9574.416 159
9574.881 167
9575.346 163
9575.811 129
9576.275 145
9576.740 172
9577.205 153
9577.670 162
9578.135 143
9578.600 150
9579.065 156
9579.530 180
9579.995 179
9580.460 192
9580.924 208
9581.389 191
9581.854 199
9582.319 210
9582.784 206
9583.249 197
9583.714 194
9584.179 188
9584.644 192
9585.110 178
9585.575 188
9586.040 194
9586.505 210
9586.970 215
9587.435 198
9587.900 197
9588.365 191
9588.830 192
9589.296 177
9589.761 179
9590.226 159
9590.691 149
9591.156 155
9591.621 164
9592.087 181
9592.552 157
9593.017 138
9593.482 149
9593.948 143
9594.413 136
9594.878 180
9595.344 173
9595.809 170
9596.274 176
9596.740 192
9597.205 201
9597.670 167
9598.136 156
9598.601 150
9599.066 163
9599.532 169
9599.997 170
9600.463 187
9600.928 170
9601.393 190
9601.859 185
9602.324 184
9602.790 174
9603.255 184
9603.721 169
9604.186 149
9604.652 165
9605.117 165
9605.583 135
9606.049 125
9606.514 143
9606.980 146
9607.445 143
9607.911 148
9608.377 136
9608.842 124
9609.308 126
9609.773 142
9610.239 144
9610.705 135
9611.171 125
9611.636 127
9612.102 149
9612.568 136
9613.033 128
9613.499 159
9613.965 154
9614.431 171
9614.896 168
9615.362 184
9615.828 194
9616.294 185
9616.760 206
9617.225 194
9617.691 214
9618.157 237
9618.623 259
9619.089 290
9619.555 324
9620.021 357
9620.487 389
9620.953 377
9621.418 407
9621.884 429
9622.350 460
9622.816 511
9623.282 570
9623.748 668
9624.214 724
9624.680 805
9625.146 855
9625.612 902
9626.078 960
9626.544 968
9627.011 1001
9627.477 957
9627.943 908
9628.409 940
9628.875 919
9629.341 887
9629.807 884
9630.273 927
9630.740 914
9631.206 862
9631.672 792
9632.138 807
9632.604 766
9633.071 701
9633.537 655
9634.003 593
9634.469 575
9634.935 530
9635.402 534
9635.868 538
9636.334 523
9636.801 532
9637.267 553
9637.733 560
9638.200 542
9638.666 617
9639.132 618
9639.599 632
9640.065 642
9640.532 609
9640.998 640
9641.464 624
9641.931 667
9642.397 674
9642.864 702
9643.330 734
9643.797 753
9644.263 782
9644.730 811
9645.196 838
9645.663 865
9646.129 897
9646.596 879
9647.062 816
9647.529 731
9647.995 716
9648.462 673
9648.929 601
9649.395 573
9649.862 568
9650.329 536
9650.795 465
9651.262 432
9651.728 366
9652.195 347
9652.662 341
9653.129 346
9653.595 329
9654.062 301
9654.529 297
9654.995 255
9655.462 216
9655.929 215
9656.396 175
9656.863 185
9657.329 148
9657.796 132
9658.263 131
9658.730 152
9659.197 164
9659.664 172
9660.130 154
9660.597 141
9661.064 139
9661.531 171
9661.998 169
9662.465 136
9662.932 115
9663.399 121
9663.866 124
9664.333 129
9664.800 167
9665.267 138
9665.734 158
9666.201 147
9666.668 135
9667.135 149
9667.602 133
9668.069 139
9668.536 155
9669.003 156
9669.470 130
9669.937 108
9670.405 125
9670.872 139
9671.339 150
9671.806 158
9672.273 139
9672.740 121
9673.208 111
9673.675 123
9674.142 111
9674.609 102
9675.076 127
9675.544 134
9676.011 135
9676.478 113
9676.945 119
9677.413 116
9677.880 93
9678.347 107
9678.815 108
9679.282 107
9679.749 115
9680.217 128
9680.684 135
9681.152 116
9681.619 97
9682.086 102
9682.554 92
9683.021 64
9683.489 84
9683.956 81
9684.424 67
9684.891 84
9685.358 92
9685.826 107
9686.293 99
9686.761 92
9687.229 87
9687.696 104
9688.164 96
9688.631 91
9689.099 105
9689.566 100
9690.034 114
9690.502 107
9690.969 109
9691.437 108
9691.904 98
9692.372 117
9692.840 126
9693.307 123
9693.775 103
9694.243 110
9694.711 134
9695.178 152
9695.646 151
9696.114 152
9696.581 147
9697.049 145
9697.517 132
9697.985 174
9698.453 205
9698.920 216
9699.388 244
9699.856 265
9700.324 273
9700.792 289
9701.260 274
9701.728 329
9702.195 353
9702.663 390
9703.131 431
9703.599 532
9704.067 564
9704.535 663
9705.003 816
9705.471 941
9705.939 995
9706.407 1075
9706.875 1148
9707.343 1346
9707.811 1517
9708.279 1609
9708.747 1859
9709.215 2061
9709.683 2259
9710.151 2431
9710.619 2604
9711.088 2752
9711.556 2757
9712.024 2835
9712.492 2884
9712.960 2934
9713.428 2862
9713.896 2832
9714.365 2716
9714.833 2680
9715.301 2512
9715.769 2309
9716.237 2144
9716.706 1999
9717.174 1881
9717.642 1768
9718.110 1610
9718.579 1461
9719.047 1325
9719.515 1273
9719.984 1204
9720.452 1016
9720.920 877
9721.389 800
9721.857 711
9722.325 615
9722.794 538
9723.262 475
9723.731 386
9724.199 340
9724.668 294
9725.136 266
9725.604 218
9726.073 207
9726.541 178
9727.010 179
9727.478 166
9727.947 147
9728.415 133
9728.884 111
9729.353 109
9729.821 103
9730.290 95
9730.758 90
9731.227 91
9731.695 92
9732.164 93
9732.633 81
9733.101 80
9733.570 86
9734.039 80
9734.507 70
9734.976 65
9735.445 59
9735.913 49
9736.382 46
9736.851 34
9737.320 38
9737.788 38
9738.257 45
9738.726 34
9739.195 31
9739.663 41
9740.132 37
9740.601 43
9741.070 50
9741.539 51
9742.008 46
9742.476 55
9742.945 57
9743.414 52
9743.883 52
9744.352 47
9744.821 48
9745.290 53
9745.759 50
9746.228 60
9746.697 55
9747.166 43
9747.635 49
9748.104 43
9748.573 36
9749.042 28
9749.511 32
9749.980 32
9750.449 38
9750.918 42
9751.387 33
9751.856 23
9752.325 30
9752.794 31
9753.263 33
9753.733 35
9754.202 49
9754.671 54
9755.140 37
9755.609 39
9756.078 35
9756.548 27
9757.017 36
9757.486 33
9757.955 41
9758.425 25
9758.894 30
9759.363 26
9759.832 53
9760.302 47
9760.771 51
9761.240 44
9761.710 25
9762.179 20
9762.648 26
9763.118 32
9763.587 34
9764.056 33
9764.526 31
9764.995 38
9765.465 31
9765.934 39
9766.404 47
9766.873 28
9767.342 30
9767.812 32
9768.281 28
9768.751 32
9769.220 37
9769.690 32
9770.160 24
9770.629 34
9771.099 39
9771.568 35
9772.038 22
9772.507 29
9772.977 25
9773.447 26
9773.916 25
9774.386 28
9774.855 48
9775.325 32
9775.795 37
9776.264 43
9776.734 41
9777.204 46
9777.674 48
9778.143 40
9778.613 37
9779.083 30
9779.553 34
9780.022 32
9780.492 35
9780.962 29
9781.432 35
9781.901 63
9782.371 52
9782.841 65
9783.311 50
9783.781 58
9784.251 61
9784.721 60
9785.191 73
9785.660 79
9786.130 70
9786.600 74
9787.070 68
9787.540 65
9788.010 85
9788.480 89
9788.950 68
9789.420 55
9789.890 55
9790.360 46
9790.830 65
9791.300 72
9791.770 61
9792.240 55
9792.710 42
9793.180 39
9793.651 44
9794.121 42
9794.591 35
9795.061 41
9795.531 42
9796.001 38
9796.471 28
9796.942 28
9797.412 26
9797.882 36
9798.352 31
9798.822 23
9799.293 18
9799.763 22
9800.233 30
9800.703 40
9801.174 28
9801.644 20
9802.114 35
9802.585 44
9803.055 40
9803.525 38
9803.996 41
9804.466 38
9804.936 42
9805.407 43
9805.877 52
9806.347 30
9806.818 27
9807.288 34
9807.759 37
9808.229 26
9808.700 29
9809.170 21
9809.641 31
9810.111 22
9810.582 19
9811.052 19
9811.523 18
9811.993 18
9812.464 28
9812.934 28
9813.405 25
9813.875 15
9814.346 21
9814.817 25
9815.287 31
9815.758 42
9816.229 45
9816.699 40
9817.170 51
9817.641 37
9818.111 35
9818.582 37
9819.053 38
9819.523 53
9819.994 48
9820.465 37
9820.936 38
9821.406 29
9821.877 26
9822.348 41
9822.819 40
9823.290 42
9823.760 41
9824.231 50
9824.702 50
9825.173 51
9825.644 47
9826.115 55
9826.586 54
9827.056 60
9827.527 57
9827.998 51
9828.469 66
9828.940 57
9829.411 50
9829.882 41
9830.353 44
9830.824 44
9831.295 45
9831.766 35
9832.237 40
9832.708 39
9833.179 46
9833.650 39
9834.121 52
9834.592 60
9835.063 56
9835.535 46
9836.006 61
9836.477 57
9836.948 60
9837.419 55
9837.890 55
9838.361 38
9838.833 36
9839.304 46
9839.775 56
9840.246 54
9840.717 57
9841.189 43
9841.660 57
9842.131 47
9842.602 31
9843.074 50
9843.545 57
9844.016 61
9844.488 45
9844.959 24
9845.430 38
9845.902 47
9846.373 54
9846.844 42
9847.316 28
9847.787 46
9848.259 53
9848.730 45
9849.202 50
9849.673 47
9850.144 44
9850.616 57
9851.087 60
9851.559 64
9852.030 60
9852.502 52
9852.973 68
9853.445 56
9853.916 57
9854.388 63
9854.860 46
9855.331 52
9855.803 59
9856.274 54
9856.746 63
9857.218 53
9857.689 62
9858.161 66
9858.633 55
9859.104 68
9859.576 70
9860.048 51
9860.519 55
9860.991 68
9861.463 69
9861.934 49
9862.406 51
9862.878 62
9863.350 69
9863.822 44
9864.293 38
9864.765 38
9865.237 46
9865.709 71
9866.181 82
9866.653 96
9867.124 88
9867.596 66
9868.068 52
9868.540 51
9869.012 47
9869.484 54
9869.956 52
9870.428 52
9870.900 65
9871.372 57
9871.844 57
9872.316 45
9872.788 45
9873.260 56
9873.732 52
9874.204 51
9874.676 40
9875.148 39
9875.620 51
9876.092 43
9876.564 36
9877.036 47
9877.508 42
9877.980 34
9878.452 34
9878.925 42
9879.397 51
9879.869 44
9880.341 43
9880.813 30
9881.286 37
9881.758 48
9882.230 39
9882.702 40
9883.174 52
9883.647 47
9884.119 47
9884.591 50
9885.064 50
9885.536 47
9886.008 54
9886.480 43
9886.953 39
9887.425 47
9887.898 50
9888.370 57
9888.842 48
9889.315 42
9889.787 38
9890.260 37
9890.732 42
9891.204 46
9891.677 39
9892.149 47
9892.622 46
9893.094 37
9893.567 45
9894.039 53
9894.512 52
9894.984 39
9895.457 45
9895.929 32
9896.402 25
9896.875 30
9897.347 34
9897.820 28
9898.292 37
9898.765 51
9899.238 61
9899.710 56
9900.183 48
9900.656 58
9901.128 57
9901.601 37
9902.074 40
9902.546 42
9903.019 32
9903.492 35
9903.965 39
9904.437 51
9904.910 49
9905.383 34
9905.856 34
9906.328 44
9906.801 33
9907.274 31
9907.747 42
9908.220 45
9908.693 55
9909.165 66
9909.638 81
9910.111 89
9910.584 98
9911.057 115
9911.530 118
9912.003 119
9912.476 119
9912.949 106
9913.422 96
9913.895 116
9914.368 118
9914.841 137
9915.314 166
9915.787 189
9916.260 169
9916.733 186
9917.206 217
9917.679 204
9918.152 206
9918.625 191
9919.098 186
9919.571 194
9920.045 179
9920.518 179
9920.991 188
9921.464 198
9921.937 189
9922.410 197
9922.884 172
9923.357 172
9923.830 164
9924.303 151
9924.777 154
9925.250 156
9925.723 154
9926.196 153
9926.670 166
9927.143 177
9927.616 205
9928.090 254
9928.563 323
9929.036 390
9929.510 408
9929.983 490
9930.456 543
9930.930 613
9931.403 685
9931.877 765
9932.350 882
9932.823 900
9933.297 935
9933.770 892
9934.244 834
9934.717 840
9935.191 765
9935.664 683
9936.138 663
9936.611 618
9937.085 498
9937.558 479
9938.032 417
9938.505 405
9938.979 378
9939.453 303
9939.926 232
9940.400 191
9940.874 164
9941.347 164
9941.821 123
9942.294 92
9942.768 95
9943.242 83
9943.716 78
9944.189 69
9944.663 65
9945.137 67
9945.610 56
9946.084 52
9946.558 52
9947.032 69
9947.506 51
9947.979 56
9948.453 43
9948.927 32
9949.401 37
9949.875 50
9950.348 53
9950.822 64
9951.296 46
9951.770 40
9952.244 49
9952.718 35
9953.192 56
9953.666 65
9954.140 60
9954.614 56
9955.088 41
9955.562 39
9956.036 23
9956.510 26
9956.984 24
9957.458 16
9957.932 18
9958.406 38
9958.880 35
9959.354 29
9959.828 24
9960.302 22
9960.776 31
9961.250 31
9961.724 18
9962.198 23
9962.673 28
9963.147 32
9963.621 40
9964.095 25
9964.569 22
9965.044 23
9965.518 16
9965.992 15
9966.466 33
9966.940 33
9967.415 29
9967.889 19
9968.363 23
9968.838 29
9969.312 29
9969.786 30
9970.261 38
9970.735 30
9971.209 29
9971.684 35
9972.158 30
9972.632 23
9973.107 18
9973.581 21
9974.056 28
9974.530 25
9975.004 23
9975.479 18
9975.953 22
9976.428 26
9976.902 17
9977.377 12
9977.851 22
9978.326 31
9978.800 35
9979.275 33
9979.750 34
9980.224 18
9980.699 20
9981.173 21
9981.648 23
9982.122 25
9982.597 15
9983.072 24
9983.546 23
9984.021 22
9984.496 36
9984.970 30
9985.445 17
9985.920 13
9986.394 17
9986.869 18
9987.344 20
9987.819 26
9988.293 17
9988.768 17
9989.243 13
9989.718 17
9990.193 16
9990.667 13
9991.142 14
9991.617 13
9992.092 14
9992.567 15
9993.042 24
9993.517 25
9993.991 35
9994.466 35
9994.941 32
9995.416 22
9995.891 13
9996.366 21
9996.841 33
9997.316 24
9997.791 14
9998.266 12
9998.741 8
9999.216 10
9999.691 9
10000.166 16
10000.641 15
10001.116 25
10001.591 22
10002.066 18
10002.541 23
10003.017 26
10003.492 19
10003.967 16
10004.442 14
10004.917 20
10005.392 32
10005.868 26
10006.343 21
10006.818 37
10007.293 28
10007.768 29
10008.244 26
10008.719 16
10009.194 22
10009.669 27
10010.145 25
10010.620 21
10011.095 38
10011.571 41
10012.046 32
10012.521 42
10012.997 30
10013.472 18
10013.947 22
10014.423 21
10014.898 18
10015.373 24
10015.849 26
10016.324 24
10016.800 19
10017.275 19
10017.751 28
10018.226 27
10018.702 31
10019.177 24
10019.653 18
10020.128 27
10020.604 55
10021.079 54
10021.555 36
10022.030 45
10022.506 45
10022.981 21
10023.457 29
10023.933 25
10024.408 28
10024.884 20
10025.360 23
10025.835 28
10026.311 39
10026.787 26
10027.262 21
10027.738 27
10028.214 30
10028.689 42
10029.165 34
10029.641 18
10030.117 25
10030.592 16
10031.068 22
10031.544 26
10032.020 26
10032.496 31
10032.971 30
10033.447 21
10033.923 25
10034.399 19
10034.875 13
10035.351 15
10035.827 22
10036.302 21
10036.778 24
10037.254 28
10037.730 24
10038.206 23
10038.682 16
10039.158 26
10039.634 31
10040.110 31
10040.586 41
10041.062 39
10041.538 27
10042.014 25
10042.490 23
10042.966 26
10043.442 39
10043.918 41
10044.394 38
10044.871 36
10045.347 23
10045.823 21
10046.299 14
10046.775 10
10047.251 22
10047.727 16
10048.204 20
10048.680 27
10049.156 33
10049.632 28
10050.109 27
10050.585 27
10051.061 26
10051.537 18
10052.014 26
10052.490 30
10052.966 19
10053.442 25
10053.919 21
10054.395 17
10054.871 25
10055.348 25
10055.824 17
10056.301 21
10056.777 42
10057.253 31
10057.730 22
10058.206 23
10058.683 20
10059.159 20
10059.635 35
10060.112 27
10060.588 36
10061.065 34
10061.541 20
10062.018 29
10062.494 28
10062.971 28
10063.448 22
10063.924 25
10064.401 17
10064.877 19
10065.354 23
10065.830 24
10066.307 26
10066.784 23
10067.260 21
10067.737 21
10068.214 17
10068.690 18
10069.167 27
10069.644 30
10070.120 35
10070.597 22
10071.074 38
10071.551 45
10072.027 38
10072.504 25
10072.981 17
10073.458 28
10073.934 24
10074.411 24
10074.888 27
10075.365 28
10075.842 27
10076.319 22
10076.795 21
10077.272 23
10077.749 30
10078.226 28
10078.703 33
10079.180 41
10079.657 37
10080.134 28
10080.611 29
10081.088 42
10081.565 36
10082.042 33
10082.519 23
10082.996 33
10083.473 29
10083.950 30
10084.427 24
10084.904 26
10085.381 26
10085.858 25
10086.335 29
10086.812 32
10087.289 29
10087.766 19
10088.244 32
10088.721 55
10089.198 54
10089.675 46
10090.152 36
10090.629 31
10091.107 37
10091.584 18
10092.061 17
10092.538 25
10093.016 24
10093.493 22
10093.970 17
10094.447 18
10094.925 10
10095.402 18
10095.879 32
10096.357 26
10096.834 25
10097.311 32
10097.789 34
10098.266 34
10098.743 22
10099.221 26
10099.698 26
10100.176 25
10100.653 14
10101.131 13
10101.608 9
10102.085 13
10102.563 21
10103.040 20
10103.518 17
10103.995 18
10104.473 32
10104.950 21
10105.428 20
10105.906 33
10106.383 24
10106.861 28
10107.338 22
10107.816 22
10108.293 23
10108.771 26
10109.249 18
10109.726 16
10110.204 16
10110.682 20
10111.159 21
10111.637 34
10112.115 22
10112.592 27
10113.070 28
10113.548 25
10114.026 16
10114.503 19
10114.981 29
10115.459 23
10115.937 22
10116.415 17
10116.892 16
10117.370 23
10117.848 25
10118.326 29
10118.804 23
10119.282 18
10119.760 26
10120.237 24
10120.715 28
10121.193 34
10121.671 33
10122.149 34
10122.627 28
10123.105 30
10123.583 23
10124.061 18
10124.539 28
10125.017 25
10125.495 33
10125.973 29
10126.451 20
10126.929 17
10127.407 21
10127.885 22
10128.363 23
10128.841 25
10129.320 38
10129.798 38
10130.276 43
10130.754 41
10131.232 31
10131.710 23
10132.188 18
10132.667 24
10133.145 17
10133.623 27
10134.101 30
10134.580 29
10135.058 29
10135.536 30
10136.014 31
10136.493 39
10136.971 25
10137.449 32
10137.927 45
10138.406 56
10138.884 52
10139.362 47
10139.841 50
10140.319 53
10140.798 70
10141.276 60
10141.754 52
10142.233 35
10142.711 27
10143.190 27
10143.668 25
10144.147 38
10144.625 35
10145.103 29
10145.582 28
10146.060 18
10146.539 24
10147.018 21
10147.496 22
10147.975 22
10148.453 28
10148.932 28
10149.410 37
10149.889 36
10150.368 37
10150.846 43
10151.325 34
10151.803 27
10152.282 29
10152.761 29
10153.239 35
10153.718 32
10154.197 26
10154.676 27
10155.154 32
10155.633 40
10156.112 34
10156.590 35
10157.069 34
10157.548 38
10158.027 36
10158.506 29
10158.984 25
10159.463 31
10159.942 26
10160.421 25
10160.900 32
10161.379 34
10161.857 26
10162.336 22
10162.815 29
10163.294 20
10163.773 23
10164.252 17
10164.731 28
10165.210 27
10165.689 18
10166.168 20
10166.647 17
10167.126 17
10167.605 24
10168.084 27
10168.563 30
10169.042 26
10169.521 20
10170.000 23
10170.479 23
10170.958 17
10171.437 13
10171.917 29
10172.396 37
10172.875 24
10173.354 22
10173.833 25
10174.312 24
10174.791 25
10175.271 32
10175.750 22
10176.229 24
10176.708 27
10177.188 23
10177.667 13
10178.146 19
10178.625 17
10179.105 14
10179.584 18
10180.063 24
10180.543 27
10181.022 19
10181.501 21
10181.981 18
10182.460 15
10182.939 15
10183.419 21
10183.898 33
10184.378 28
10184.857 26
10185.336 27
10185.816 29
10186.295 23
10186.775 16
10187.254 19
10187.734 31
10188.213 29
10188.693 29
10189.172 26
10189.652 30
10190.131 15
10190.611 10
10191.090 16
10191.570 14
10192.050 13
10192.529 12
10193.009 14
10193.488 21
10193.968 21
10194.448 18
10194.927 23
10195.407 10
10195.887 11
10196.366 9
10196.846 11
10197.326 8
10197.806 19
10198.285 13
10198.765 6
10199.245 12
10199.725 16
10200.204 15
10200.684 14
10201.164 15
10201.644 16
10202.124 13
10202.603 21
10203.083 15
10203.563 17
10204.043 19
10204.523 25
10205.003 17
10205.483 27
10205.963 33
10206.443 20
10206.923 25
10207.402 20
10207.882 18
10208.362 26
10208.842 27
10209.322 30
10209.802 21
10210.282 13
10210.762 9
10211.243 21
10211.723 17
10212.203 18
10212.683 26
10213.163 21
10213.643 28
10214.123 23
10214.603 12
10215.083 22
10215.563 24
10216.044 18
10216.524 23
10217.004 25
10217.484 19
10217.964 26
10218.445 25
10218.925 21
10219.405 24
10219.885 14
10220.365 11
10220.846 11
10221.326 22
10221.806 23
10222.287 16
10222.767 22
10223.247 26
10223.728 16
10224.208 16
10224.688 24
10225.169 29
10225.649 29
10226.129 32
10226.610 31
10227.090 22
10227.571 9
10228.051 11
10228.532 12
10229.012 11
10229.493 23
10229.973 24
10230.454 17
10230.934 34
10231.415 19
10231.895 19
10232.376 17
10232.856 24
10233.337 24
10233.817 24
10234.298 23
10234.779 21
10235.259 16
10235.740 15
10236.220 12
10236.701 21
10237.182 17
10237.662 21
10238.143 16
10238.624 11
10239.104 9
10239.585 11
10240.066 13
10240.547 12
10241.027 10
10241.508 15
10241.989 19
10242.470 28
10242.950 21
10243.431 13
10243.912 11
10244.393 9
10244.874 12
10245.355 15
10245.835 19
10246.316 15
10246.797 10
10247.278 14
10247.759 14
10248.240 16
10248.721 21
10249.202 16
10249.683 11
10250.164 13
10250.645 10
10251.126 12
10251.607 6
10252.088 7
10252.569 2
10253.050 4
10253.531 12
10254.012 14
10254.493 21
10254.974 22
10255.455 20
10255.936 35
10256.417 32
10256.898 29
10257.379 21
10257.861 18
10258.342 24
10258.823 23
10259.304 16
10259.785 6
10260.266 15
10260.748 4
10261.229 12
10261.710 23
10262.191 12
10262.673 9
10263.154 12
10263.635 7
10264.116 13
10264.598 12
10265.079 7
10265.560 12
10266.042 13
10266.523 16
10267.004 20
10267.486 23
10267.967 17
10268.448 16
10268.930 8
10269.411 14
10269.893 16
10270.374 7
10270.856 6
10271.337 20
10271.819 19
10272.300 22
10272.782 10
10273.263 10
10273.745 9
10274.226 6
10274.708 11
10275.189 10
10275.671 18
10276.152 12
10276.634 15
10277.115 12
10277.597 9
10278.079 16
10278.560 19
10279.042 20
10279.524 24
10280.005 35
10280.487 28
10280.969 22
10281.450 9
10281.932 13
10282.414 14
10282.895 11
10283.377 22
10283.859 24
10284.341 27
10284.822 19
10285.304 23
10285.786 22
10286.268 13
10286.750 9
10287.232 13
10287.713 17
10288.195 14
10288.677 14
10289.159 16
10289.641 12
10290.123 9
10290.605 7
10291.087 8
10291.569 12
10292.050 15
10292.532 11
10293.014 15
10293.496 14
10293.978 15
10294.460 9
10294.942 12
10295.424 11
10295.906 20
10296.388 21
10296.871 16
10297.353 13
10297.835 23
10298.317 18
10298.799 19
10299.281 25
10299.763 24
10300.245 20
10300.727 13
10301.210 22
10301.692 24
10302.174 13
10302.656 9
10303.138 16
10303.621 20
10304.103 18
10304.585 11
10305.067 10
10305.550 18
10306.032 14
10306.514 12
10306.996 6
10307.479 14
10307.961 16
10308.443 19
10308.926 20
10309.408 15
10309.890 19
10310.373 18
10310.855 17
10311.338 25
10311.820 21
10312.302 17
10312.785 12
10313.267 11
10313.750 14
10314.232 16
10314.715 23
10315.197 10
10315.680 9
10316.162 14
10316.645 16
10317.127 18
10317.610 15
10318.092 17
10318.575 12
10319.057 9
10319.540 10
10320.023 16
10320.505 20
10320.988 17
10321.470 19
10321.953 21
10322.436 14
10322.918 17
10323.401 21
10323.884 16
10324.367 11
10324.849 7
10325.332 11
10325.815 7
10326.297 5
10326.780 11
10327.263 21
10327.746 14
10328.229 17
10328.711 23
10329.194 25
10329.677 27
10330.160 18
10330.643 11
10331.126 12
10331.608 7
10332.091 8
10332.574 10
10333.057 7
10333.540 11
10334.023 6
10334.506 13
10334.989 22
10335.472 13
10335.955 16
10336.438 21
10336.921 15
10337.404 15
10337.887 22
10338.370 23
10338.853 22
10339.336 9
10339.819 9
10340.302 12
10340.785 8
10341.268 11
10341.751 7
10342.234 11
10342.718 13
10343.201 11
10343.684 15
10344.167 15
10344.650 15
10345.133 13
10345.617 16
10346.100 16
10346.583 16
10347.066 14
10347.550 13
10348.033 12
10348.516 5
10348.999 15
10349.483 10
10349.966 10
10350.449 14
10350.933 6
10351.416 5
10351.899 4
10352.383 7
10352.866 6
10353.349 8
10353.833 3
10354.316 8
10354.800 5
10355.283 7
10355.766 10
10356.250 10
10356.733 9
10357.217 13
10357.700 15
10358.184 14
10358.667 13
10359.151 7
10359.634 10
10360.118 17
10360.601 8
10361.085 12
10361.569 9
10362.052 11
10362.536 14
10363.019 7
10363.503 8
10363.987 8
10364.470 5
10364.954 6
10365.438 9
10365.921 19
10366.405 21
10366.889 21
10367.372 18
10367.856 12
10368.340 10
10368.824 17
10369.307 13
10369.791 2
10370.275 4
10370.759 10
10371.242 10
10371.726 9
10372.210 8
10372.694 8
10373.178 14
10373.662 12
10374.146 11
10374.629 10
10375.113 11
10375.597 13
10376.081 19
10376.565 11
10377.049 12
10377.533 12
10378.017 6
10378.501 12
10378.985 11
10379.469 12
10379.953 16
10380.437 15
10380.921 13
10381.405 19
10381.889 11
10382.373 10
10382.857 10
10383.341 14
10383.825 17
10384.309 17
10384.793 15
10385.278 10
10385.762 7
10386.246 18
10386.730 22
10387.214 17
10387.698 11
10388.183 12
10388.667 16
10389.151 24
10389.635 22
10390.120 25
10390.604 21
10391.088 14
10391.572 12
10392.057 10
10392.541 12
10393.025 15
10393.510 18
10393.994 15
10394.478 13
10394.963 17
10395.447 12
10395.931 7
10396.416 6
10396.900 16
10397.384 22
10397.869 15
10398.353 14
10398.838 18
10399.322 17
10399.807 15
10400.291 22
10400.776 16
10401.260 15
10401.745 13
10402.229 16
10402.714 19
10403.198 28
10403.683 20
10404.167 13
10404.652 15
10405.137 18
10405.621 13
10406.106 12
10406.590 8
10407.075 14
10407.560 17
10408.044 13
10408.529 9
10409.014 4
10409.498 7
10409.983 9
10410.468 9
10410.953 14
10411.437 10
10411.922 11
10412.407 14
10412.892 13
10413.376 10
10413.861 17
10414.346 20
10414.831 17
10415.316 24
10415.801 13
10416.285 10
10416.770 20
10417.255 14
10417.740 12
10418.225 10
10418.710 13
10419.195 20
10419.680 17
10420.165 11
10420.650 25
10421.135 28
10421.619 23
10422.104 23
10422.589 17
10423.074 15
10423.560 22
10424.045 23
10424.530 27
10425.015 25
10425.500 33
10425.985 28
10426.470 19
10426.955 9
10427.440 11
10427.925 17
10428.410 19
10428.896 20
10429.381 22
10429.866 23
10430.351 20
10430.836 19
10431.321 20
10431.807 23
10432.292 12
10432.777 21
10433.262 13
10433.748 13
10434.233 13
10434.718 11
10435.203 17
10435.689 7
10436.174 6
10436.659 6
10437.145 9
10437.630 12
10438.115 16
10438.601 20
10439.086 30
10439.572 29
10440.057 30
10440.542 39
10441.028 56
10441.513 59
10441.999 66
10442.484 87
10442.970 91
10443.455 84
10443.941 83
10444.426 82
10444.912 88
10445.397 102
10445.883 104
10446.368 80
10446.854 69
10447.339 78
10447.825 67
10448.311 66
10448.796 61
10449.282 48
10449.768 36
10450.253 39
10450.739 26
10451.225 27
10451.710 34
10452.196 26
10452.682 28
10453.167 31
10453.653 18
10454.139 13
10454.624 15
10455.110 15
10455.596 12
10456.082 14
10456.568 11
10457.053 11
10457.539 10
10458.025 16
10458.511 11
10458.997 8
10459.483 12
10459.968 13
10460.454 9
10460.940 5
10461.426 3
10461.912 9
10462.398 9
10462.884 12
10463.370 10
10463.856 19
10464.342 9
10464.828 8
10465.314 9
10465.800 15
10466.286 14
10466.772 15
10467.258 10
10467.744 6
10468.230 8
10468.716 12
10469.202 5
10469.688 14
10470.174 13
10470.660 16
10471.147 15
10471.633 19
10472.119 11
10472.605 6
10473.091 7
10473.577 10
10474.064 8
10474.550 10
10475.036 13
10475.522 14
10476.009 15
10476.495 11
10476.981 13
10477.467 7
10477.954 6
10478.440 13
10478.926 14
10479.413 11
10479.899 14
10480.385 14
10480.872 11
10481.358 10
10481.844 19
10482.331 7
10482.817 3
10483.304 7
10483.790 6
10484.276 10
10484.763 11
10485.249 17
10485.736 8
10486.222 12
10486.709 12
10487.195 8
10487.682 16
10488.168 21
10488.655 22
10489.141 19
10489.628 16
10490.115 12
10490.601 16
10491.088 22
10491.574 14
10492.061 12
10492.548 11
10493.034 11
10493.521 8
10494.008 9
10494.494 11
10494.981 10
10495.468 7
10495.954 6
10496.441 7
10496.928 6
10497.415 4
10497.901 9
10498.388 8
10498.875 5
10499.362 7
10499.848 8
10500.335 8
10500.822 13
10501.309 12
10501.796 13
10502.283 8
10502.769 6
10503.256 9
10503.743 10
10504.230 13
10504.717 8
10505.204 5
10505.691 15
10506.178 9
10506.665 10
10507.152 10
10507.639 11
10508.126 12
10508.613 11
10509.100 9
10509.587 6
10510.074 4
10510.561 8
10511.048 5
10511.535 7
10512.022 6
10512.509 6
10512.996 1
10513.483 4
10513.971 10
10514.458 9
10514.945 11
10515.432 15
10515.919 9
10516.406 17
10516.894 11
10517.381 5
10517.868 6
10518.355 3
10518.842 10
10519.330 11
10519.817 6
10520.304 12
10520.791 9
10521.279 6
10521.766 10
10522.253 16
10522.741 18
10523.228 13
10523.715 12
10524.203 10
10524.690 12
10525.178 17
10525.665 14
10526.152 14
10526.640 12
10527.127 13
10527.615 23
10528.102 21
10528.590 18
10529.077 19
10529.565 12
10530.052 10
10530.540 10
10531.027 7
10531.515 5
10532.002 12
10532.490 13
10532.977 10
10533.465 13
10533.952 8
10534.440 12
10534.928 11
10535.415 11
10535.903 11
10536.391 5
10536.878 4
10537.366 1
10537.854 5
10538.341 2
10538.829 5
10539.317 4
10539.804 9
10540.292 10
10540.780 20
10541.268 11
10541.755 7
10542.243 11
10542.731 15
10543.219 8
10543.707 6
10544.195 3
10544.682 1
10545.170 5
10545.658 13
10546.146 11
10546.634 9
10547.122 12
10547.610 13
10548.098 8
10548.585 6
10549.073 11
10549.561 14
10550.049 11
10550.537 9
10551.025 4
10551.513 7
10552.001 8
10552.489 9
10552.977 9
10553.465 3
10553.953 4
10554.442 2
10554.930 9
10555.418 7
10555.906 5
10556.394 4
10556.882 6
10557.370 7
10557.858 9
10558.346 10
10558.835 11
10559.323 9
10559.811 10
10560.299 7
10560.787 12
10561.276 21
10561.764 19
10562.252 5
10562.740 7
10563.229 8
10563.717 4
10564.205 3
10564.694 2
10565.182 3
10565.670 9
10566.159 5
10566.647 10
10567.135 7
10567.624 8
10568.112 4
10568.600 7
10569.089 9
10569.577 10
10570.066 7
10570.554 13
10571.043 10
10571.531 12
10572.019 10
10572.508 6
10572.996 13
10573.485 14
10573.973 8
10574.462 4
10574.951 6
10575.439 12
10575.928 17
10576.416 12
10576.905 11
10577.393 10
10577.882 5
10578.371 7
10578.859 9
10579.348 9
10579.837 13
10580.325 7
10580.814 9
10581.303 5
10581.791 8
10582.280 10
10582.769 8
10583.258 11
10583.746 11
10584.235 7
10584.724 12
10585.213 10
10585.701 7
10586.190 4
10586.679 11
10587.168 14
10587.657 14
10588.145 18
10588.634 7
10589.123 10
10589.612 5
10590.101 6
10590.590 9
10591.079 16
10591.568 10
10592.057 12
10592.546 12
10593.035 9
10593.524 10
10594.013 10
10594.502 5
10594.991 12
10595.480 17
10595.969 16
10596.458 10
10596.947 12
10597.436 16
10597.925 12
10598.414 5
10598.903 7
10599.392 9
10599.881 8
10600.370 11
10600.859 9
10601.349 5
10601.838 13
10602.327 14
10602.816 9
10603.305 10
10603.795 14
10604.284 12
10604.773 12
10605.262 7
10605.752 8
10606.241 16
10606.730 14
10607.219 5
10607.709 2
10608.198 7
10608.687 8
10609.177 5
10609.666 4
10610.155 4
10610.645 2
10611.134 6
10611.623 5
10612.113 7
10612.602 5
10613.092 4
10613.581 1
10614.071 3
10614.560 8
10615.050 11
10615.539 9
10616.028 3
10616.518 9
10617.008 5
10617.497 4
10617.987 1
10618.476 1
10618.966 1
10619.455 4
10619.945 8
10620.434 13
10620.924 13
10621.414 11
10621.903 4
10622.393 12
10622.883 12
10623.372 9
10623.862 13
10624.352 13
10624.841 8
10625.331 12
10625.821 13
10626.310 9
10626.800 10
10627.290 7
10627.780 6
10628.269 7
10628.759 5
10629.249 7
10629.739 6
10630.229 10
10630.719 8
10631.208 6
10631.698 8
10632.188 7
10632.678 9
10633.168 9
10633.658 11
10634.148 7
10634.638 6
10635.128 2
10635.617 5
10636.107 1
10636.597 4
10637.087 3
10637.577 2
10638.067 6
10638.557 1
10639.047 0
10639.537 7
10640.028 9
10640.518 6
10641.008 6
10641.498 6
10641.988 4
10642.478 2
10642.968 9
10643.458 10
10643.948 8
10644.438 3
10644.929 1
10645.419 2
10645.909 0
10646.399 3
10646.889 6
10647.380 8
10647.870 3
10648.360 3
10648.850 4
10649.341 6
10649.831 16
10650.321 10
10650.811 13
10651.302 10
10651.792 7
10652.282 10
10652.773 5
10653.263 2
10653.753 4
10654.244 9
10654.734 18
10655.225 13
10655.715 10
10656.205 9
10656.696 10
10657.186 11
10657.677 10
10658.167 8
10658.658 6
10659.148 12
10659.639 12
10660.129 10
10660.620 9
10661.110 9
10661.601 8
10662.091 6
10662.582 5
10663.072 4
10663.563 10
10664.054 13
10664.544 7
10665.035 0
10665.526 8
10666.016 12
10666.507 6
10666.998 7
10667.488 20
10667.979 13
10668.470 7
10668.960 2
10669.451 5
10669.942 9
10670.433 10
10670.923 9
10671.414 13
10671.905 14
10672.396 5
10672.886 6
10673.377 11
10673.868 3
10674.359 13
10674.850 7
10675.341 9
10675.832 13
10676.322 15
10676.813 8
10677.304 8
10677.795 8
10678.286 9
10678.777 13
10679.268 11
10679.759 9
10680.250 7
10680.741 3
10681.232 6
10681.723 5
10682.214 8
10682.705 12
10683.196 10
10683.687 3
10684.178 3
10684.669 2
10685.160 8
10685.651 6
10686.142 3
10686.634 4
10687.125 5
10687.616 7
10688.107 9
10688.598 17
10689.089 13
10689.581 9
10690.072 12
10690.563 10
10691.054 8
10691.545 11
10692.037 6
10692.528 2
10693.019 8
10693.511 7
10694.002 5
10694.493 3
10694.984 7
10695.476 13
10695.967 9
10696.458 5
10696.950 0
10697.441 0
10697.933 6
10698.424 5
10698.915 11
10699.407 8
10699.898 7
10700.390 3
10700.881 4
10701.373 7
10701.864 9
10702.356 13
10702.847 10
10703.339 3
10703.830 1
10704.322 9
10704.813 5
10705.305 0
10705.796 8
10706.288 5
10706.779 6
10707.271 9
10707.763 12
10708.254 11
10708.746 18
10709.237 14
10709.729 7
10710.221 14
10710.712 15
10711.204 12
10711.696 8
10712.188 6
10712.679 4
10713.171 3
10713.663 1
10714.155 5
10714.646 2
10715.138 9
10715.630 4
10716.122 3
10716.613 2
10717.105 0
10717.597 2
10718.089 7
10718.581 3
10719.073 2
10719.565 3
10720.056 8
10720.548 10
10721.040 10
10721.532 5
10722.024 7
10722.516 2
10723.008 5
10723.500 5
10723.992 22
10724.484 14
10724.976 10
10725.468 1
10725.960 2
10726.452 6
10726.944 2
10727.436 1
10727.928 3
10728.420 11
10728.912 10
10729.405 7
10729.897 7
10730.389 7
10730.881 13
10731.373 9
10731.865 6
10732.357 11
10732.850 11
10733.342 3
10733.834 4
10734.326 3
10734.819 6
10735.311 15
10735.803 8
10736.295 8
10736.788 10
10737.280 6
10737.772 6
10738.264 13
10738.757 3
10739.249 13
10739.741 12
10740.234 7
10740.726 8
10741.219 12
10741.711 10
10742.203 4
10742.696 9
10743.188 4
10743.681 7
10744.173 4
10744.666 6
10745.158 9
10745.650 6
10746.143 2
10746.635 4
10747.128 14
10747.621 7
10748.113 5
10748.606 4
10749.098 3
10749.591 9
10750.083 6
10750.576 5
10751.069 7
10751.561 6
10752.054 6
10752.546 4
10753.039 10
10753.532 8
10754.024 6
10754.517 6
10755.010 6
10755.502 4
10755.995 4
10756.488 5
10756.981 4
10757.473 8
10757.966 2
10758.459 1
10758.952 4
10759.445 9
10759.937 10
10760.430 11
10760.923 4
10761.416 4
10761.909 9
10762.402 18
10762.894 9
10763.387 7
10763.880 5
10764.373 12
10764.866 3
10765.359 5
10765.852 7
10766.345 3
10766.838 4
10767.331 5
10767.824 4
10768.317 3
10768.810 5
10769.303 8
10769.796 10
10770.289 3
10770.782 8
10771.275 10
10771.768 11
10772.261 6
10772.754 5
10773.247 8
10773.741 5
10774.234 10
10774.727 12
10775.220 5
10775.713 7
10776.206 8
10776.700 4
10777.193 6
10777.686 10
10778.179 12
10778.672 2
10779.166 10
10779.659 9
10780.152 4
10780.646 5
10781.139 10
10781.632 6
10782.125 7
10782.619 8
10783.112 14
10783.605 5
10784.099 1
10784.592 2
10785.086 1
10785.579 4
10786.072 4
10786.566 16
10787.059 20
10787.553 17
10788.046 11
10788.540 9
10789.033 9
10789.527 13
10790.020 11
10790.514 10
10791.007 10
10791.501 10
10791.994 9
10792.488 17
10792.981 7
10793.475 6
10793.968 2
10794.462 8
10794.956 1
10795.449 2
10795.943 6
10796.437 6
10796.930 11
10797.424 6
10797.918 1
10798.411 0
10798.905 4
10799.399 5
10799.892 2
10800.386 1
10800.880 0
10801.374 3
10801.867 6
10802.361 7
10802.855 9
10803.349 5
10803.843 8
10804.336 4
10804.830 4
10805.324 8
10805.818 3
10806.312 0
10806.806 2
10807.300 2
10807.794 0
10808.288 9
10808.781 11
10809.275 10
10809.769 8
10810.263 7
10810.757 7
10811.251 12
10811.745 6
10812.239 7
10812.733 4
10813.227 4
10813.721 2
10814.215 1
10814.709 3
10815.204 4
10815.698 2
10816.192 2
10816.686 7
10817.180 6
10817.674 4
10818.168 7
10818.662 4
10819.157 8
10819.651 7
10820.145 6
10820.639 5
10821.133 6
10821.628 7
10822.122 5
10822.616 5
10823.110 2
10823.605 1
10824.099 2
10824.593 6
10825.087 3
10825.582 6
10826.076 3
10826.570 2
10827.065 7
10827.559 5
10828.054 10
10828.548 8
10829.042 2
10829.537 2
10830.031 4
10830.526 7
10831.020 4
10831.514 3
10832.009 1
10832.503 0
10832.998 6
10833.492 6
10833.987 5
10834.481 10
10834.976 8
10835.470 11
10835.965 13
10836.460 8
10836.954 13
10837.449 12
10837.943 9
10838.438 4
10838.933 3
10839.427 6
10839.922 5
10840.416 5
10840.911 5
10841.406 4
10841.900 6
10842.395 5
10842.890 4
10843.385 6
10843.879 3
10844.374 5
10844.869 7
10845.364 1
10845.858 7
10846.353 1
10846.848 1
10847.343 3
10847.838 2
10848.332 5
10848.827 6
10849.322 8
10849.817 11
10850.312 7
10850.807 3
10851.302 7
10851.797 2
10852.292 1
10852.786 8
10853.281 2
10853.776 0
10854.271 2
10854.766 7
10855.261 11
10855.756 16
10856.251 9
10856.746 2
10857.241 3
10857.736 4
10858.232 1
10858.727 0
10859.222 0
10859.717 4
10860.212 6
10860.707 6
10861.202 12
10861.697 8
10862.192 5
10862.688 5
10863.183 4
10863.678 2
10864.173 3
10864.668 3
10865.164 4
10865.659 5
10866.154 7
10866.649 8
10867.145 6
10867.640 4
10868.135 6
10868.630 11
10869.126 5
10869.621 6
10870.116 1
10870.612 1
10871.107 2
10871.602 3
10872.098 7
10872.593 3
10873.089 6
10873.584 8
10874.079 8
10874.575 10
10875.070 6
10875.566 4
10876.061 4
10876.557 5
10877.052 10
10877.548 6
10878.043 3
10878.539 7
10879.034 4
10879.530 4
10880.025 6
10880.521 4
10881.017 6
10881.512 0
10882.008 5
10882.503 3
10882.999 4
10883.495 7
10883.990 10
10884.486 8
10884.982 5
10885.477 8
10885.973 8
10886.469 6
10886.964 2
10887.460 4
10887.956 4
10888.452 3
10888.947 3
10889.443 7
10889.939 5
10890.435 3
10890.931 5
10891.426 6
10891.922 8
10892.418 3
10892.914 5
10893.410 4
10893.906 5
10894.402 4
10894.897 1
10895.393 1
10895.889 3
10896.385 4
10896.881 13
10897.377 7
10897.873 2
10898.369 5
10898.865 1
10899.361 3
10899.857 13
10900.353 12
10900.849 6
10901.345 5
10901.841 8
10902.337 5
10902.833 7
10903.329 3
10903.826 4
10904.322 4
10904.818 1
10905.314 9
10905.810 11
10906.306 3
10906.802 4
10907.299 2
10907.795 2
10908.291 5
10908.787 3
10909.283 2
10909.780 3
10910.276 6
10910.772 16
10911.268 8
10911.765 3
10912.261 6
10912.757 10
10913.254 13
10913.750 8
10914.246 6
10914.743 2
10915.239 3
10915.735 0
10916.232 2
10916.728 7
10917.225 14
10917.721 10
10918.217 9
10918.714 2
10919.210 6
10919.707 9
10920.203 12
10920.700 5
10921.196 3
10921.693 5
10922.189 5
10922.686 5
10923.182 6
10923.679 4
10924.176 8
10924.672 12
10925.169 9
10925.665 11
10926.162 10
10926.659 3
10927.155 0
10927.652 4
10928.148 7
10928.645 6
10929.142 4
10929.639 3
10930.135 4
10930.632 8
10931.129 7
10931.625 10
10932.122 6
10932.619 2
10933.116 6
10933.612 8
10934.109 2
10934.606 2
10935.103 5
10935.600 7
10936.097 12
10936.593 10
10937.090 6
10937.587 6
10938.084 4
10938.581 3
10939.078 1
10939.575 6
10940.072 9
10940.569 14
10941.066 4
10941.562 3
10942.059 2
10942.556 3
10943.053 5
10943.550 9
10944.047 13
10944.544 3
10945.042 7
10945.539 10
10946.036 3
10946.533 5
10947.030 5
10947.527 6
10948.024 9
10948.521 12
10949.018 9
10949.515 5
10950.013 5
10950.510 5
10951.007 6
10951.504 9
10952.001 10
10952.499 9
10952.996 9
10953.493 4
10953.990 6
10954.487 7
10954.985 11
10955.482 12
10955.979 8
10956.477 7
10956.974 4
10957.471 9
10957.969 11
10958.466 8
10958.963 5
10959.461 6
10959.958 10
10960.455 9
10960.953 8
10961.450 9
10961.948 9
10962.445 7
10962.943 6
10963.440 9
10963.938 4
10964.435 3
10964.932 4
10965.430 9
10965.928 7
10966.425 5
10966.923 6
10967.420 7
10967.918 8
10968.415 6
10968.913 4
10969.410 2
10969.908 2
10970.406 1
10970.903 2
10971.401 5
10971.899 7
10972.396 5
10972.894 3
10973.392 4
10973.889 4
10974.387 7
10974.885 5
10975.383 3
10975.880 2
10976.378 3
10976.876 3
10977.374 4
10977.871 1
10978.369 0
10978.867 4
10979.365 12
10979.863 24
10980.360 17
10980.858 17
10981.356 8
10981.854 9
10982.352 4
10982.850 3
10983.348 8
10983.846 8
10984.344 8
10984.842 4
10985.340 1
10985.837 3
10986.335 5
10986.833 5
10987.331 8
10987.829 9
10988.328 4
10988.826 4
10989.324 5
10989.822 5
10990.320 5
10990.818 2
10991.316 1
10991.814 3
10992.312 2
10992.810 2
10993.308 4
10993.807 4
10994.305 4
10994.803 5
10995.301 8
10995.799 8
10996.297 9
10996.796 5
10997.294 7
10997.792 10
10998.290 8
10998.789 4
10999.287 3
10999.785 3
11000.284 5
11000.782 5
11001.280 6
11001.779 4
11002.277 5
11002.775 4
11003.274 1
11003.772 7
11004.270 5
11004.769 5
11005.267 1
11005.766 3
11006.264 1
11006.762 0
11007.261 5
11007.759 8
11008.258 4
11008.756 7
11009.255 5
11009.753 8
11010.252 10
11010.750 4
11011.249 1
11011.748 1
11012.246 4
11012.745 7
11013.243 9
11013.742 12
11014.241 13
11014.739 5
11015.238 5
11015.736 3
11016.235 1
11016.734 1
11017.232 1
11017.731 2
11018.230 6
11018.729 5
11019.227 11
11019.726 5
11020.225 0
11020.724 5
11021.222 3
11021.721 12
11022.220 9
11022.719 4
11023.218 2
11023.716 0
11024.215 3
11024.714 1
11025.213 4
11025.712 5
11026.211 4
11026.710 5
11027.208 1
11027.707 0
11028.206 4
11028.705 3
11029.204 4
11029.703 1
11030.202 2
11030.701 3
11031.200 6
11031.699 5
11032.198 3
11032.697 1
11033.196 4
11033.695 3
11034.194 3
11034.693 3
11035.193 1
11035.692 8
11036.191 15
11036.690 11
11037.189 7
11037.688 4
11038.187 3
11038.687 2
11039.186 5
11039.685 2
11040.184 1
11040.683 2
11041.183 2
11041.682 2
11042.181 5
11042.680 6
11043.180 3
11043.679 4
11044.178 3
11044.677 3
11045.177 2
11045.676 3
11046.175 2
11046.675 8
11047.174 9
11047.674 14
11048.173 9
11048.672 8
11049.172 5
11049.671 6
11050.171 7
11050.670 4
11051.169 1
11051.669 2
11052.168 0
11052.668 2
11053.167 6
11053.667 2
11054.166 3
11054.666 3
11055.165 3
11055.665 4
11056.165 3
11056.664 5
11057.164 5
11057.663 6
11058.163 5
11058.663 4
11059.162 5
11059.662 1
11060.162 0
11060.661 3
11061.161 4
11061.661 1
11062.160 5
11062.660 6
11063.160 4
11063.659 3
11064.159 3
11064.659 5
11065.159 3
11065.659 3
11066.158 4
11066.658 4
11067.158 4
11067.658 3
11068.158 3
11068.657 9
11069.157 8
11069.657 6
11070.157 2
11070.657 3
11071.157 3
11071.657 5
11072.157 4
11072.657 3
11073.157 2
11073.657 4
11074.157 5
11074.657 3
11075.157 3
11075.657 1
11076.157 2
11076.657 3
11077.157 2
11077.657 4
11078.157 6
11078.657 4
11079.157 10
11079.657 11
11080.157 10
11080.657 9
11081.157 4
11081.657 7
11082.158 7
11082.658 8
11083.158 7
11083.658 4
11084.158 3
11084.659 4
11085.159 3
11085.659 3
11086.159 3
11086.660 6
11087.160 2
11087.660 3
11088.160 5
11088.661 2
11089.161 6
11089.661 1
11090.162 7
11090.662 5
11091.162 3
11091.663 2
11092.163 2
11092.664 2
11093.164 5
11093.664 1
11094.165 6
11094.665 7
11095.166 7
11095.666 6
11096.167 6
11096.667 5
11097.168 1
11097.668 3
11098.169 2
11098.669 2
11099.170 3
11099.670 8
11100.171 3
11100.671 2
11101.172 3
11101.673 5
11102.173 6
11102.674 3
11103.174 2
11103.675 4
11104.176 3
11104.676 0
11105.177 2
11105.678 3
11106.178 3
11106.679 3
11107.180 4
11107.681 3
11108.181 1
11108.682 4
11109.183 5
11109.684 8
11110.184 9
11110.685 5
11111.186 1
11111.687 1
11112.188 1
11112.688 8
11113.189 5
11113.690 5
11114.191 5
11114.692 5
11115.193 6
11115.694 3
11116.195 4
11116.696 3
11117.197 3
11117.698 8
11118.199 2
11118.700 2
11119.201 3
11119.702 1
11120.203 2
11120.704 0
11121.205 2
11121.706 6
11122.207 10
11122.708 6
11123.209 6
11123.710 5
11124.211 4
11124.712 6
11125.213 3
11125.714 1
11126.216 0
11126.717 4
11127.218 5
11127.719 5
11128.220 3
11128.722 0
11129.223 7
11129.724 5
11130.225 5
11130.726 5
11131.228 9
11131.729 4
11132.230 3
11132.732 6
11133.233 4
11133.734 0
11134.236 0
11134.737 1
11135.238 0
11135.740 5
11136.241 8
11136.742 3
11137.244 4
11137.745 3
11138.247 2
11138.748 4
11139.249 7
11139.751 3
11140.252 2
11140.754 2
11141.255 2
11141.757 2
11142.258 6
11142.760 4
11143.261 1
11143.763 5
11144.265 2
11144.766 5
11145.268 4
11145.769 3
11146.271 1
11146.773 3
11147.274 1
11147.776 5
11148.277 4
11148.779 3
11149.281 4
11149.782 5
11150.284 9
11150.786 9
11151.288 4
11151.789 3
11152.291 6
11152.793 5
11153.295 9
11153.796 3
11154.298 3
11154.800 3
11155.302 4
11155.804 1
11156.305 3
11156.807 5
11157.309 3
11157.811 2
11158.313 7
11158.815 7
11159.317 8
11159.818 5
11160.320 2
11160.822 5
11161.324 4
11161.826 4
11162.328 7
11162.830 5
11163.332 3
11163.834 3
11164.336 1
11164.838 2
11165.340 2
11165.842 1
11166.344 9
11166.846 10
11167.348 6
11167.851 3
11168.353 4
11168.855 8
11169.357 5
11169.859 0
11170.361 4
11170.863 2
11171.366 2
11171.868 0
11172.370 1
11172.872 2
11173.374 2
11173.877 3
11174.379 4
11174.881 5
11175.383 4
11175.886 4
11176.388 6
11176.890 2
11177.392 3
11177.895 0
11178.397 3
11178.899 1
11179.402 0
11179.904 0
11180.407 0
11180.909 5
11181.411 7
11181.914 6
11182.416 3
11182.919 3
11183.421 3
11183.923 11
11184.426 18
11184.928 8
11185.431 6
11185.933 9
11186.436 7
11186.938 5
11187.441 2
11187.943 4
11188.446 5
11188.949 6
11189.451 6
11189.954 3
11190.456 9
11190.959 9
11191.462 8
11191.964 7
11192.467 6
11192.970 3
11193.472 5
11193.975 2
11194.478 1
11194.980 2
11195.483 5
11195.986 3
11196.488 5
11196.991 9
11197.494 5
11197.997 3
11198.499 4
11199.002 2
11199.505 2
11200.008 5
11200.511 4
11201.014 4
11201.516 3
11202.019 1
11202.522 6
11203.025 2
11203.528 0
11204.031 0
11204.534 1
11205.037 3
11205.540 1
11206.043 1
11206.546 3
11207.048 3
11207.551 3
11208.054 7
11208.557 4
11209.061 4
11209.564 3
11210.067 7
11210.570 5
11211.073 10
11211.576 6
11212.079 3
11212.582 3
11213.085 1
11213.588 5
11214.091 5
11214.594 2
11215.098 6
11215.601 8
11216.104 5
11216.607 3
11217.110 3
11217.614 2
11218.117 3
11218.620 3
11219.123 4
11219.627 5
11220.130 5
11220.633 1
11221.136 1
11221.640 2
11222.143 2
11222.646 7
11223.150 2
11223.653 1
11224.156 6
11224.660 5
11225.163 3
11225.666 6
11226.170 6
11226.673 5
11227.177 3
11227.680 1
11228.184 1
11228.687 2
11229.191 2
11229.694 5
11230.198 1
11230.701 2
11231.205 1
11231.708 5
11232.212 5
11232.715 4
11233.219 1
11233.722 7
11234.226 5
11234.729 6
11235.233 7
11235.737 7
11236.240 6
11236.744 5
11237.248 6
11237.751 3
11238.255 1
11238.759 2
11239.262 1
11239.766 5
11240.270 5
11240.774 4
11241.277 2
11241.781 0
11242.285 1
11242.789 0
11243.292 3
11243.796 3
11244.300 4
11244.804 5
11245.308 7
11245.811 7
11246.315 1
11246.819 0
11247.323 2
11247.827 3
11248.331 2
11248.835 3
11249.339 5
11249.843 6
11250.347 3
11250.851 0
11251.354 1
11251.858 0
11252.362 3
11252.866 2
11253.370 4
11253.875 5
11254.379 4
11254.883 2
11255.387 4
11255.891 4
11256.395 6
11256.899 6
11257.403 1
11257.907 3
11258.411 6
11258.915 6
11259.420 8
11259.924 7
11260.428 3
11260.932 6
11261.436 6
11261.940 7
11262.445 7
11262.949 9
11263.453 4
11263.957 2
11264.462 4
11264.966 2
11265.470 3
11265.975 3
11266.479 5
11266.983 2
11267.487 0
11267.992 5
11268.496 3
11269.001 4
11269.505 10
11270.009 6
11270.514 4
11271.018 2
11271.523 0
11272.027 0
11272.531 1
11273.036 3
11273.540 1
11274.045 1
11274.549 1
11275.054 2
11275.558 3
11276.063 6
11276.567 5
11277.072 7
11277.577 2
11278.081 1
11278.586 4
11279.090 7
11279.595 7
11280.099 4
11280.604 5
11281.109 10
11281.613 5
11282.118 3
11282.623 4
11283.127 7
11283.632 9
11284.137 6
11284.642 5
11285.146 5
11285.651 4
11286.156 9
11286.660 3
11287.165 10
11287.670 18
11288.175 12
11288.680 9
11289.184 5
11289.689 6
11290.194 10
11290.699 1
11291.204 1
11291.709 3
11292.214 6
11292.719 7
11293.223 6
11293.728 8
11294.233 3
11294.738 2
11295.243 4
11295.748 7
11296.253 6
11296.758 4
11297.263 4
11297.768 2
11298.273 1
11298.778 2
11299.283 2
11299.788 5
11300.293 8
11300.798 11
11301.304 12
11301.809 8
11302.314 6
11302.819 8
11303.324 3
11303.829 2
11304.334 2
11304.839 0
11305.345 0
11305.850 1
11306.355 7
11306.860 8
11307.365 4
11307.871 5
11308.376 1
11308.881 0
11309.386 3
11309.892 6
11310.397 4
11310.902 4
11311.408 1
11311.913 4
11312.418 4
11312.924 4
11313.429 1
11313.934 4
11314.440 1
11314.945 2
11315.451 1
11315.956 4
11316.461 5
11316.967 5
11317.472 10
11317.978 5
11318.483 2
11318.989 7
11319.494 5
11320.000 5
11320.505 4
11321.011 4
11321.516 6
11322.022 12
11322.528 6
11323.033 5
11323.539 3
11324.044 4
11324.550 4
11325.056 6
11325.561 5
11326.067 5
11326.572 6
11327.078 10
11327.584 7
11328.089 6
11328.595 4
11329.101 11
11329.607 8
11330.112 3
11330.618 2
11331.124 6
11331.630 6
11332.135 6
11332.641 10
11333.147 5
11333.653 1
11334.159 1
11334.664 1
11335.170 4
11335.676 2
11336.182 6
11336.688 2
11337.194 2
11337.700 0
11338.206 3
11338.712 2
11339.218 3
11339.723 7
11340.229 6
11340.735 7
11341.241 3
11341.747 4
11342.253 3
11342.759 2
11343.265 1
11343.772 2
11344.278 2
11344.784 3
11345.290 2
11345.796 3
11346.302 4
11346.808 1
11347.314 7
11347.820 5
11348.326 3
11348.833 4
11349.339 11
11349.845 3
11350.351 5
11350.857 9
11351.363 5
11351.870 5
11352.376 4
11352.882 6
11353.388 12
11353.895 13
11354.401 9
11354.907 4
11355.414 7
11355.920 3
11356.426 2
11356.933 5
11357.439 1
11357.945 1
11358.452 4
11358.958 7
11359.464 5
11359.971 5
11360.477 8
11360.984 4
11361.490 8
11361.997 4
11362.503 4
11363.009 5
11363.516 4
11364.022 6
11364.529 2
11365.035 1
11365.542 4
11366.049 3
11366.555 1
11367.062 4
11367.568 9
11368.075 5
11368.581 7
11369.088 4
11369.595 0
11370.101 3
11370.608 4
11371.115 4
11371.621 2
11372.128 3
11372.635 3
11373.141 4
11373.648 9
11374.155 7
11374.661 3
11375.168 4
11375.675 5
11376.182 5
11376.688 0
11377.195 0
11377.702 8
11378.209 3
11378.716 5
11379.223 7
11379.729 5
11380.236 5
11380.743 3
11381.250 6
11381.757 6
11382.264 0
11382.771 5
11383.278 5
11383.785 8
11384.291 10
11384.798 10
11385.305 7
11385.812 6
11386.319 3
11386.826 2
11387.333 5
11387.840 7
11388.347 7
11388.855 5
11389.362 3
11389.869 4
11390.376 6
11390.883 4
11391.390 3
11391.897 1
11392.404 3
11392.911 7
11393.418 5
11393.926 3
11394.433 3
11394.940 4
11395.447 3
11395.954 0
11396.462 5
11396.969 1
11397.476 6
11397.983 3
11398.491 0
11398.998 1
11399.505 1
11400.012 0
11400.520 0
11401.027 3
11401.534 6
11402.042 2
11402.549 6
11403.056 8
11403.564 4
11404.071 8
11404.579 4
11405.086 0
11405.593 0
11406.101 1
11406.608 5
11407.116 6
11407.623 6
11408.131 1
11408.638 2
11409.146 2
11409.653 9
11410.161 5
11410.668 1
11411.176 0
11411.683 2
11412.191 0
11412.699 3
11413.206 2
11413.714 0
11414.221 3
11414.729 1
11415.237 0
11415.744 7
11416.252 3
11416.760 3
11417.267 4
11417.775 10
11418.283 11
11418.790 5
11419.298 4
11419.806 2
11420.314 2
11420.821 2
11421.329 0
11421.837 8
11422.345 12
11422.853 16
11423.360 11
11423.868 3
11424.376 1
11424.884 6
11425.392 5
11425.900 6
11426.408 8
11426.915 0
11427.423 2
11427.931 5
11428.439 5
11428.947 8
11429.455 5
11429.963 5
11430.471 3
11430.979 2
11431.487 6
11431.995 7
11432.503 6
11433.011 9
11433.519 12
11434.027 9
11434.535 7
11435.043 3
11435.551 6
11436.060 5
11436.568 3
11437.076 2
11437.584 7
11438.092 9
11438.600 12
11439.108 12
11439.617 4
11440.125 6
11440.633 7
11441.141 11
11441.649 9
11442.158 7
11442.666 6
11443.174 1
11443.682 4
11444.191 3
11444.699 1
11445.207 10
11445.716 6
11446.224 5
11446.732 11
11447.241 6
11447.749 5
11448.257 10
11448.766 6
11449.274 4
11449.783 6
11450.291 8
11450.799 8
11451.308 6
11451.816 1
11452.325 1
11452.833 3
11453.342 2
11453.850 9
11454.359 9
11454.867 5
11455.376 1
11455.884 7
11456.393 2
11456.901 2
11457.410 4
11457.919 3
11458.427 3
11458.936 10
11459.444 7
11459.953 6
11460.462 3
11460.970 1
11461.479 6
11461.988 7
11462.496 5
11463.005 9
11463.514 11
11464.023 6
11464.531 5
11465.040 3
11465.549 6
11466.058 5
11466.566 4
11467.075 1
11467.584 6
11468.093 8
11468.602 3
11469.110 7
11469.619 4
11470.128 12
11470.637 11
11471.146 6
11471.655 4
11472.164 8
11472.673 6
11473.182 6
11473.690 15
11474.199 14
11474.708 11
11475.217 8
11475.726 6
11476.235 5
11476.744 5
11477.253 2
11477.762 3
11478.271 3
11478.780 4
11479.290 4
11479.799 1
11480.308 1
11480.817 4
11481.326 3
11481.835 3
11482.344 1
11482.853 0
11483.362 13
11483.872 8
11484.381 4
11484.890 4
11485.399 3
11485.908 2
11486.418 1
11486.927 1
11487.436 1
11487.945 7
11488.455 6
11488.964 4
11489.473 2
11489.983 2
11490.492 6
11491.001 5
11491.510 8
11492.020 7
11492.529 6
11493.039 9
11493.548 5
11494.057 6
11494.567 3
11495.076 2
11495.586 9
11496.095 6
11496.604 7
11497.114 4
11497.623 9
11498.133 4
11498.642 6
11499.152 7
11499.661 4
11500.171 3
11500.680 1
11501.190 4
11501.700 3
11502.209 8
11502.719 6
11503.228 5
11503.738 4
11504.248 5
11504.757 5
11505.267 4
11505.776 7
11506.286 5
11506.796 5
11507.305 16
11507.815 12
11508.325 5
11508.835 7
11509.344 3
11509.854 5
11510.364 8
11510.874 9
11511.383 11
11511.893 5
11512.403 4
11512.913 3
11513.423 6
11513.932 5
11514.442 1
11514.952 5
11515.462 7
11515.972 4
11516.482 5
11516.992 4
11517.502 6
11518.012 6
11518.521 6
11519.031 13
11519.541 14
11520.051 8
11520.561 6
11521.071 5
11521.581 22
11522.091 24
11522.601 24
11523.111 22
11523.621 26
11524.132 38
11524.642 43
11525.152 37
11525.662 46
11526.172 40
11526.682 29
11527.192 26
11527.702 29
11528.212 24
11528.723 20
11529.233 16
11529.743 19
11530.253 22
11530.763 18
11531.274 18
11531.784 9
11532.294 9
11532.804 8
11533.315 14
11533.825 17
11534.335 7
11534.845 4
11535.356 9
11535.866 9
11536.376 4
11536.887 3
11537.397 3
11537.907 0
11538.418 2
11538.928 6
11539.439 17
11539.949 8
11540.459 8
11540.970 8
11541.480 1
11541.991 1
11542.501 6
11543.012 4
11543.522 2
11544.033 3
11544.543 1
11545.054 1
11545.564 2
11546.075 1
11546.585 14
11547.096 16
11547.607 7
11548.117 6
11548.628 9
11549.138 15
11549.649 11
11550.160 5
11550.670 3
11551.181 1
11551.692 6
11552.202 9
11552.713 9
11553.224 7
11553.734 5
11554.245 3
11554.756 2
11555.267 3
11555.777 3
11556.288 4
11556.799 0
11557.310 2
11557.821 0
11558.331 2
11558.842 5
11559.353 8
11559.864 3
11560.375 3
11560.886 5
11561.396 5
11561.907 3
11562.418 1
11562.929 5
11563.440 2
11563.951 2
11564.462 1
11564.973 0
11565.484 1
11565.995 5
11566.506 4
11567.017 3
11567.528 4
11568.039 13
11568.550 7
11569.061 7
11569.572 5
11570.083 3
11570.594 4
11571.105 2
11571.617 2
11572.128 0
11572.639 4
11573.150 4
11573.661 0
11574.172 2
11574.684 4
11575.195 5
11575.706 9
11576.217 9
11576.728 7
11577.240 0
11577.751 1
11578.262 2
11578.773 1
11579.285 2
11579.796 2
11580.307 1
11580.819 3
11581.330 9
11581.841 2
11582.353 1
11582.864 4
11583.375 5
11583.887 5
11584.398 4
11584.910 3
11585.421 2
11585.932 2
11586.444 1
11586.955 0
11587.467 4
11587.978 6
11588.490 6
11589.001 2
11589.513 5
11590.024 7
11590.536 5
11591.047 13
11591.559 7
11592.070 4
11592.582 5
11593.094 3
11593.605 3
11594.117 3
11594.628 6
11595.140 7
11595.652 5
11596.163 6
11596.675 6
11597.187 7
11597.698 7
11598.210 5
11598.722 2
11599.234 1
11599.745 2
11600.257 3
11600.769 4
11601.281 6
11601.792 5
11602.304 5
11602.816 10
11603.328 9
11603.840 3
11604.351 4
11604.863 4
11605.375 2
11605.887 3
11606.399 6
11606.911 5
11607.423 3
11607.935 6
11608.446 5
11608.958 3
11609.470 3
11609.982 5
11610.494 5
11611.006 3
11611.518 1
11612.030 3
11612.542 0
11613.054 5
11613.566 6
11614.078 4
11614.591 6
11615.103 9
11615.615 10
11616.127 3
11616.639 6
11617.151 10
11617.663 6
11618.175 7
11618.687 5
11619.200 2
11619.712 8
11620.224 10
11620.736 4
11621.248 1
11621.761 3
11622.273 5
11622.785 6
11623.297 9
11623.810 9
11624.322 6
11624.834 5
11625.346 2
11625.859 2
11626.371 3
11626.883 10
11627.396 7
11627.908 4
11628.421 6
11628.933 9
11629.445 9
11629.958 7
11630.470 7
11630.983 9
11631.495 7
11632.007 3
11632.520 9
11633.032 6
11633.545 3
11634.057 1
11634.570 1
11635.082 1
11635.595 2
11636.107 1
11636.620 2
11637.133 6
11637.645 8
11638.158 10
11638.670 3
11639.183 6
11639.696 3
11640.208 4
11640.721 3
11641.233 1
11641.746 1
11642.259 4
11642.771 2
11643.284 4
11643.797 3
11644.310 9
11644.822 6
11645.335 2
11645.848 1
11646.361 3
11646.873 4
11647.386 3
11647.899 0
11648.412 9
11648.925 7
11649.437 10
11649.950 8
11650.463 3
11650.976 9
11651.489 6
11652.002 4
11652.515 1
11653.028 11
11653.541 12
11654.053 5
11654.566 1
11655.079 2
11655.592 6
11656.105 4
11656.618 5
11657.131 3
11657.644 3
11658.157 0
11658.670 5
11659.183 5
11659.696 4
11660.210 7
11660.723 6
11661.236 9
11661.749 6
11662.262 4
11662.775 3
11663.288 3
11663.801 8
11664.315 4
11664.828 8
11665.341 8
11665.854 6
11666.367 3
11666.881 4
11667.394 6
11667.907 3
11668.420 4
11668.934 1
11669.447 1
11669.960 4
11670.473 3
11670.987 1
11671.500 3
11672.013 3
11672.527 4
11673.040 3
11673.553 5
11674.067 7
11674.580 10
11675.094 13
11675.607 11
11676.120 3
11676.634 8
11677.147 6
11677.661 6
11678.174 7
11678.688 5
11679.201 17
11679.715 11
11680.228 7
11680.742 7
11681.255 9
11681.769 21
11682.282 18
11682.796 17
11683.310 14
11683.823 13
11684.337 12
11684.850 19
11685.364 18
11685.878 15
11686.391 12
11686.905 14
11687.419 9
11687.932 4
11688.446 9
11688.960 9
11689.473 8
11689.987 8
11690.501 6
11691.015 6
11691.528 13
11692.042 8
11692.556 5
11693.070 5
11693.584 9
11694.097 6
11694.611 4
11695.125 6
11695.639 5
11696.153 1
11696.667 3
11697.180 2
11697.694 2
11698.208 13
11698.722 12
11699.236 7
11699.750 6
11700.264 7
11700.778 6
11701.292 11
11701.806 10
11702.320 4
11702.834 4
11703.348 5
11703.862 7
11704.376 6
11704.890 5
11705.404 2
11705.918 2
11706.432 1
11706.946 9
11707.461 7
11707.975 4
11708.489 4
11709.003 3
11709.517 7
11710.031 8
11710.546 9
11711.060 6
11711.574 11
11712.088 11
11712.602 10
11713.117 8
11713.631 8
11714.145 8
11714.659 9
11715.174 5
11715.688 3
11716.202 3
11716.717 4
11717.231 5
11717.745 3
11718.260 5
11718.774 3
11719.288 3
11719.803 1
11720.317 1
11720.832 5
11721.346 6
11721.860 1
11722.375 6
11722.889 4
11723.404 4
11723.918 7
11724.433 11
11724.947 6
11725.462 9
11725.976 5
11726.491 5
11727.005 13
11727.520 13
11728.034 17
11728.549 14
11729.064 6
11729.578 4
11730.093 5
11730.607 3
11731.122 4
11731.637 9
11732.151 6
11732.666 7
11733.181 3
11733.695 4
11734.210 6
11734.725 3
11735.240 4
11735.754 4
11736.269 1
11736.784 1
11737.299 2
11737.813 5
11738.328 4
11738.843 0
11739.358 3
11739.873 1
11740.387 5
11740.902 5
11741.417 6
11741.932 4
11742.447 5
11742.962 3
11743.477 3
11743.992 4
11744.507 6
11745.021 8
11745.536 4
11746.051 5
11746.566 4
11747.081 1
11747.596 2
11748.111 2
11748.626 2
11749.141 2
11749.656 2
11750.171 3
11750.687 7
11751.202 7
11751.717 1
11752.232 3
11752.747 8
11753.262 5
11753.777 2
11754.292 2
11754.807 5
11755.323 3
11755.838 5
11756.353 1
11756.868 3
11757.383 4
11757.899 7
11758.414 6
11758.929 6
11759.444 2
11759.960 6
11760.475 8
11760.990 6
11761.506 6
11762.021 3
11762.536 1
11763.052 2
11763.567 5
11764.082 3
11764.598 3
11765.113 0
11765.628 2
11766.144 2
11766.659 0
11767.175 0
11767.690 1
11768.205 5
11768.721 3
11769.236 3
11769.752 1
11770.267 0
11770.783 2
11771.298 0
11771.814 2
11772.329 1
11772.845 0
11773.361 0
11773.876 2
11774.392 3
11774.907 2
11775.423 1
11775.939 4
11776.454 3
11776.970 2
11777.486 1
11778.001 5
11778.517 2
11779.033 5
11779.548 1
11780.064 1
11780.580 3
11781.095 6
11781.611 6
11782.127 7
11782.643 5
11783.158 6
11783.674 5
11784.190 3
11784.706 3
11785.222 3
11785.738 1
11786.253 2
11786.769 1
11787.285 1
11787.801 0
11788.317 2
11788.833 7
11789.349 7
11789.865 9
11790.381 6
11790.896 6
11791.412 4
11791.928 1
11792.444 1
11792.960 2
11793.476 1
11793.992 0
11794.508 2
11795.024 2
11795.541 2
11796.057 5
11796.573 4
11797.089 5
11797.605 2
11798.121 2
11798.637 2
11799.153 1
11799.669 5
11800.185 10
11800.702 8
11801.218 6
11801.734 3
11802.250 1
11802.766 0
11803.283 0
11803.799 0
11804.315 2
11804.831 0
11805.348 7
11805.864 4
11806.380 3
11806.896 2
11807.413 10
11807.929 9
11808.445 3
11808.962 7
11809.478 4
11809.995 2
11810.511 4
11811.027 5
11811.544 4
11812.060 5
11812.577 4
11813.093 4
11813.609 2
11814.126 5
11814.642 6
11815.159 3
11815.675 4
11816.192 2
11816.708 4
11817.225 5
11817.741 3
11818.258 7
11818.774 4
11819.291 1
11819.808 0
11820.324 1
11820.841 2
11821.357 2
11821.874 6
11822.391 3
11822.907 3
11823.424 4
11823.941 4
11824.457 2
11824.974 0
11825.491 1
11826.007 2
11826.524 3
11827.041 3
11827.558 1
11828.074 3
11828.591 3
11829.108 2
11829.625 2
11830.142 4
11830.658 0
11831.175 0
11831.692 1
11832.209 2
11832.726 4
11833.243 3
11833.760 3
11834.277 2
11834.793 3
11835.310 6
11835.827 0
11836.344 0
11836.861 1
11837.378 4
11837.895 5
11838.412 1
11838.929 7
11839.446 7
11839.963 3
11840.480 1
11840.997 1
11841.514 0
11842.031 1
11842.548 0
11843.066 0
11843.583 1
11844.100 2
11844.617 3
11845.134 4
11845.651 6
11846.168 6
11846.685 2
11847.203 4
11847.720 6
11848.237 7
11848.754 2
11849.271 3
11849.789 5
11850.306 4
11850.823 4
11851.341 6
11851.858 4
11852.375 7
11852.892 9
11853.410 11
11853.927 13
11854.444 6
11854.962 6
11855.479 6
11855.996 7
11856.514 6
11857.031 8
11857.549 2
11858.066 5
11858.584 11
11859.101 5
11859.618 11
11860.136 12
11860.653 6
11861.171 6
11861.688 2
11862.206 2
11862.723 1
11863.241 4
11863.758 1
11864.276 1
11864.794 7
11865.311 5
11865.829 5
11866.346 6
11866.864 6
11867.382 3
11867.899 8
11868.417 9
11868.935 7
11869.452 5
11869.970 2
11870.488 7
11871.005 4
11871.523 4
11872.041 2
11872.558 3
11873.076 1
11873.594 7
11874.112 4
11874.629 4
11875.147 1
11875.665 3
11876.183 1
11876.701 2
11877.219 2
11877.736 4
11878.254 2
11878.772 4
11879.290 5
11879.808 1
11880.326 1
11880.844 2
11881.362 0
11881.880 0
11882.398 1
11882.916 3
11883.434 2
11883.952 2
11884.470 2
11884.988 1
11885.506 0
11886.024 1
11886.542 3
11887.060 3
11887.578 5
11888.096 4
11888.614 4
11889.132 0
11889.650 7
11890.168 5
11890.686 1
11891.204 1
11891.723 0
11892.241 1
11892.759 2
11893.277 2
11893.795 1
11894.314 1
11894.832 4
11895.350 3
11895.868 0
11896.387 5
11896.905 6
11897.423 8
11897.941 4
11898.460 1
11898.978 4
11899.496 15
11900.015 11
11900.533 8
11901.051 7
11901.570 3
11902.088 2
11902.607 3
11903.125 1
11903.643 4
11904.162 3
11904.680 5
11905.199 3
11905.717 3
11906.236 1
11906.754 2
11907.273 0
11907.791 3
11908.310 4
11908.828 3
11909.347 2
11909.865 1
11910.384 2
11910.902 0
11911.421 6
11911.940 6
11912.458 2
11912.977 4
11913.495 10
11914.014 6
11914.533 4
11915.051 0
11915.570 0
11916.089 3
11916.607 2
11917.126 1
11917.645 2
11918.164 1
11918.682 5
11919.201 3
11919.720 6
11920.239 12
11920.757 7
11921.276 3
11921.795 2
11922.314 2
11922.833 0
11923.352 4
11923.870 5
11924.389 1
11924.908 1
11925.427 0
11925.946 1
11926.465 6
11926.984 5
11927.503 5
11928.022 1
11928.541 0
11929.060 0
11929.579 1
11930.098 2
11930.617 0
11931.136 0
11931.655 0
11932.174 0
11932.693 2
11933.212 3
11933.731 3
11934.250 1
11934.769 0
11935.288 1
11935.807 6
11936.326 2
11936.846 1
11937.365 8
11937.884 7
11938.403 5
11938.922 3
11939.441 5
11939.961 2
11940.480 1
11940.999 3
11941.518 2
11942.038 1
11942.557 0
11943.076 0
11943.595 1
11944.115 2
11944.634 10
11945.153 5
11945.673 5
11946.192 7
11946.711 7
11947.231 7
11947.750 6
11948.270 12
11948.789 1
11949.308 4
11949.828 6
11950.347 7
11950.867 8
11951.386 3
11951.906 5
11952.425 4
11952.945 2
11953.464 1
11953.984 2
11954.503 2
11955.023 10
11955.542 9
11956.062 9
11956.581 6
11957.101 9
11957.620 2
11958.140 2
11958.660 2
11959.179 4
11959.699 0
11960.219 6
11960.738 5
11961.258 2
11961.778 0
11962.297 4
11962.817 13
11963.337 10
11963.856 9
11964.376 3
11964.896 2
11965.416 1
11965.935 4
11966.455 1
11966.975 3
11967.495 3
11968.015 3
11968.535 3
11969.054 1
11969.574 2
11970.094 2
11970.614 1
11971.134 2
11971.654 2
11972.174 1
11972.694 2
11973.214 3
11973.733 12
11974.253 12
11974.773 8
11975.293 9
11975.813 3
11976.333 1
11976.853 4
11977.373 3
11977.893 5
11978.413 9
11978.934 2
11979.454 1
11979.974 0
11980.494 4
11981.014 7
11981.534 2
11982.054 4
11982.574 3
11983.094 2
11983.615 3
11984.135 3
11984.655 6
11985.175 9
11985.695 7
11986.216 7
11986.736 2
11987.256 3
11987.776 3
11988.297 1
11988.817 0
11989.337 2
11989.857 1
11990.378 1
11990.898 0
11991.418 3
11991.939 3
11992.459 3
11992.979 7
11993.500 4
11994.020 6
11994.541 6
11995.061 3
11995.581 2
11996.102 2
11996.622 5
11997.143 1
11997.663 0
11998.184 1
11998.704 2
11999.225 3
11999.745 4
12000.266 5
12000.786 2
12001.307 2
12001.827 7
12002.348 4
12002.868 3
12003.389 3
12003.910 2
12004.430 4
12004.951 6
12005.472 2
12005.992 1
12006.513 3
12007.033 2
12007.554 1
12008.075 2
12008.596 5
12009.116 2
12009.637 0
12010.158 1
12010.678 3
12011.199 7
12011.720 10
12012.241 6
12012.762 8
12013.282 4
12013.803 6
12014.324 7
12014.845 5
12015.366 6
12015.887 4
12016.407 8
12016.928 7
12017.449 7
12017.970 6
12018.491 6
12019.012 4
12019.533 1
12020.054 0
12020.575 3
12021.096 1
12021.617 1
12022.138 1
12022.659 4
12023.180 1
12023.701 5
12024.222 4
12024.743 3
12025.264 4
12025.785 3
12026.306 3
12026.827 4
12027.348 3
12027.870 0
12028.391 3
12028.912 2
12029.433 6
12029.954 2
12030.475 3
12030.997 8
12031.518 4
12032.039 2
12032.560 2
12033.081 1
12033.603 1
12034.124 3
12034.645 3
12035.166 9
12035.688 7
12036.209 4
12036.730 3
12037.252 6
12037.773 3
12038.294 0
12038.816 1
12039.337 4
12039.858 0
12040.380 2
12040.901 3
12041.423 3
12041.944 3
12042.466 1
12042.987 4
12043.508 1
12044.030 3
12044.551 1
12045.073 0
12045.594 0
12046.116 1
12046.638 3
12047.159 1
12047.681 1
12048.202 3
12048.724 2
12049.245 5
12049.767 7
12050.289 4
12050.810 4
12051.332 4
12051.853 3
12052.375 1
12052.897 4
12053.418 1
12053.940 2
12054.462 0
12054.984 0
12055.505 2
12056.027 7
12056.549 9
12057.070 2
12057.592 1
12058.114 5
12058.636 7
12059.158 3
12059.679 2
12060.201 4
12060.723 1
12061.245 7
12061.767 13
12062.289 10
12062.811 5
12063.332 2
12063.854 1
12064.376 4
12064.898 5
12065.420 2
12065.942 1
12066.464 4
12066.986 4
12067.508 1
12068.030 2
12068.552 2
12069.074 7
12069.596 8
12070.118 7
12070.640 3
12071.162 3
12071.684 0
12072.206 2
12072.728 6
12073.251 7
12073.773 1
12074.295 4
12074.817 2
12075.339 3
12075.861 1
12076.383 0
12076.906 3
12077.428 1
12077.950 2
12078.472 3
12078.994 0
12079.517 1
12080.039 1
12080.561 2
12081.084 5
12081.606 5
12082.128 1
12082.650 3
12083.173 3
12083.695 1
12084.217 3
12084.740 3
12085.262 0
12085.785 9
12086.307 9
12086.829 4
12087.352 1
12087.874 6
12088.397 4
12088.919 5
12089.441 3
12089.964 1
12090.486 7
12091.009 4
12091.531 6
12092.054 7
12092.576 4
12093.099 4
12093.622 3
12094.144 1
12094.667 5
12095.189 4
12095.712 6
12096.234 0
12096.757 2
12097.280 4
12097.802 2
12098.325 3
12098.848 1
12099.370 2
12099.893 4
12100.416 1
12100.938 1
12101.461 1
12101.984 4
12102.507 1
12103.029 6
12103.552 2
12104.075 2
12104.598 1
12105.121 1
12105.643 5
12106.166 9
12106.689 8
12107.212 6
12107.735 4
12108.258 4
12108.780 1
12109.303 3
12109.826 5
12110.349 1
12110.872 0
12111.395 2
12111.918 4
12112.441 2
12112.964 3
12113.487 0
12114.010 1
12114.533 1
12115.056 0
12115.579 1
12116.102 0
12116.625 2
12117.148 3
12117.671 2
12118.194 3
12118.717 2
12119.240 1
12119.763 5
12120.287 4
12120.810 6
12121.333 3
12121.856 3
12122.379 2
12122.902 0
12123.426 1
12123.949 0
12124.472 1
12124.995 3
12125.518 2
12126.042 2
12126.565 2
12127.088 1
12127.612 4
12128.135 0
12128.658 5
12129.181 6
12129.705 4
12130.228 6
12130.752 6
12131.275 4
12131.798 4
12132.322 2
12132.845 3
12133.368 2
12133.892 1
12134.415 0
12134.939 2
12135.462 2
12135.986 3
12136.509 6
12137.033 9
12137.556 5
12138.080 6
12138.603 6
12139.127 2
12139.650 7
12140.174 4
12140.697 3
12141.221 3
12141.745 1
12142.268 1
12142.792 2
12143.315 2
12143.839 7
12144.363 5
12144.886 3
12145.410 0
12145.934 0
12146.457 1
12146.981 1
12147.505 1
12148.029 5
12148.552 5
12149.076 1
12149.600 1
12150.124 5
12150.647 4
12151.171 2
12151.695 4
12152.219 5
12152.743 3
12153.266 7
12153.790 6
12154.314 8
12154.838 8
12155.362 4
12155.886 1
12156.410 4
12156.934 6
12157.458 6
12157.981 4
12158.505 3
12159.029 6
12159.553 4
12160.077 0
12160.601 3
12161.125 2
12161.649 1
12162.173 6
12162.697 11
12163.222 14
12163.746 11
12164.270 8
12164.794 11
12165.318 7
12165.842 7
12166.366 4
12166.890 3
12167.414 3
12167.939 0
12168.463 1
12168.987 1
12169.511 5
12170.035 3
12170.559 1
12171.084 4
12171.608 8
12172.132 7
12172.656 6
12173.181 4
12173.705 4
12174.229 5
12174.754 5
12175.278 3
12175.802 5
12176.327 3
12176.851 4
12177.375 1
12177.900 1
12178.424 1
12178.948 1
12179.473 1
12179.997 0
12180.522 1
12181.046 0
12181.571 1
12182.095 4
12182.620 4
12183.144 4
12183.669 3
12184.193 4
12184.718 5
12185.242 3
12185.767 6
12186.291 3
12186.816 4
12187.340 5
12187.865 5
12188.389 3
12188.914 4
12189.439 4
12189.963 2
12190.488 1
12191.013 3
12191.537 3
12192.062 3
12192.587 1
12193.111 1
12193.636 6
12194.161 3
12194.686 7
12195.210 10
12195.735 10
12196.260 8
12196.785 7
12197.309 3
12197.834 3
12198.359 1
12198.884 5
12199.409 5
12199.934 3
12200.458 5
12200.983 5
12201.508 3
12202.033 10
12202.558 6
12203.083 5
12203.608 5
12204.133 3
12204.658 8
12205.183 6
12205.708 6
12206.233 8
12206.758 4
12207.283 2
12207.808 0
12208.333 4
12208.858 4
12209.383 3
12209.908 1
12210.433 3
12210.958 5
12211.483 4
12212.008 4
12212.533 0
12213.058 0
12213.584 6
12214.109 2
12214.634 3
12215.159 1
12215.684 0
12216.209 0
12216.735 0
12217.260 0
12217.785 0
12218.310 0
12218.836 0
12219.361 5
12219.886 7
12220.411 6
12220.937 10
12221.462 7
12221.987 2
12222.513 3
12223.038 7
12223.563 10
12224.089 4
12224.614 1
12225.140 1
12225.665 1
12226.190 2
12226.716 3
12227.241 6
12227.767 6
12228.292 4
12228.818 2
12229.343 5
12229.869 7
12230.394 1
12230.920 0
12231.445 1
12231.971 3
12232.496 4
12233.022 3
12233.547 5
12234.073 2
12234.599 1
12235.124 1
12235.650 2
12236.175 11
12236.701 4
12237.227 3
12237.752 8
12238.278 8
12238.804 3
12239.329 1
12239.855 3
12240.381 6
12240.907 5
12241.432 6
12241.958 3
12242.484 2
12243.010 3
12243.535 2
12244.061 2
12244.587 7
12245.113 3
12245.639 4
12246.165 4
12246.690 3
12247.216 0
12247.742 0
12248.268 0
12248.794 9
12249.320 5
12249.846 2
12250.372 1
12250.898 4
12251.424 1
12251.950 2
12252.476 4
12253.002 3
12253.528 1
12254.054 0
12254.580 4
12255.106 4
12255.632 0
12256.158 0
12256.684 2
12257.210 1
12257.736 1
12258.262 3
12258.788 2
12259.314 4
12259.840 5
12260.367 3
12260.893 5
12261.419 5
12261.945 2
12262.471 3
12262.998 3
12263.524 7
12264.050 5
12264.576 6
12265.102 5
12265.629 5
12266.155 7
12266.681 11
12267.208 11
12267.734 7
12268.260 5
12268.787 5
12269.313 7
12269.839 4
12270.366 3
12270.892 5
12271.418 9
12271.945 10
12272.471 13
12272.998 15
12273.524 12
12274.050 11
12274.577 5
12275.103 7
12275.630 10
12276.156 7
12276.683 7
12277.209 4
12277.736 8
12278.262 12
12278.789 10
12279.316 8
12279.842 3
12280.369 4
12280.895 7
12281.422 2
12281.948 3
12282.475 2
12283.002 5
12283.528 6
12284.055 5
12284.582 3
12285.108 3
12285.635 4
12286.162 5
12286.689 7
12287.215 4
12287.742 3
12288.269 1
12288.796 3
12289.322 3
12289.849 4
12290.376 6
12290.903 1
12291.429 4
12291.956 2
12292.483 1
12293.010 4
12293.537 1
12294.064 0
12294.591 2
12295.118 0
12295.644 1
12296.171 1
12296.698 5
12297.225 5
12297.752 6
12298.279 6
12298.806 5
12299.333 2
12299.860 3
12300.387 1
12300.914 2
12301.441 3
12301.968 2
12302.495 1
12303.022 6
12303.549 7
12304.077 4
12304.604 4
12305.131 2
12305.658 5
12306.185 3
12306.712 7
12307.239 3
12307.766 3
12308.294 3
12308.821 2
12309.348 4
12309.875 4
12310.403 2
12310.930 4
12311.457 3
12311.984 1
12312.512 0
12313.039 2
12313.566 10
12314.093 6
12314.621 8
12315.148 8
12315.675 7
12316.203 2
12316.730 3
12317.257 1
12317.785 3
12318.312 6
12318.840 5
12319.367 5
12319.895 2
12320.422 3
12320.949 1
12321.477 2
12322.004 2
12322.532 1
12323.059 2
12323.587 3
12324.114 4
12324.642 2
12325.169 2
12325.697 3
12326.225 3
12326.752 5
12327.280 1
12327.807 3
12328.335 6
12328.863 8
12329.390 5
12329.918 4
12330.445 3
12330.973 7
12331.501 5
12332.029 8
12332.556 9
12333.084 6
12333.612 3
12334.139 3
12334.667 5
12335.195 6
12335.723 5
12336.250 3
12336.778 1
12337.306 3
12337.834 2
12338.362 3
12338.890 2
12339.417 3
12339.945 2
12340.473 2
12341.001 2
12341.529 5
12342.057 8
12342.585 10
12343.113 10
12343.641 4
12344.169 4
12344.696 2
12345.224 4
12345.752 1
12346.280 4
12346.808 6
12347.336 4
12347.865 3
12348.393 2
12348.921 0
12349.449 3
12349.977 6
12350.505 5
12351.033 3
12351.561 2
12352.089 3
12352.617 1
12353.145 2
12353.674 0
12354.202 3
12354.730 7
12355.258 6
12355.786 6
12356.315 3
12356.843 1
12357.371 3
12357.899 2
12358.427 1
12358.956 4
12359.484 2
12360.012 3
12360.541 8
12361.069 12
12361.597 8
12362.126 5
12362.654 1
12363.182 0
12363.711 1
12364.239 5
12364.767 4
12365.296 4
12365.824 3
12366.353 2
12366.881 1
12367.410 2
12367.938 0
12368.467 1
12368.995 1
12369.523 2
12370.052 0
12370.581 3
12371.109 4
12371.638 2
12372.166 0
12372.695 2
12373.223 5
12373.752 1
12374.280 0
12374.809 0
12375.338 4
12375.866 1
12376.395 0
12376.924 1
12377.452 5
12377.981 6
12378.510 9
12379.038 12
12379.567 11
12380.096 3
12380.625 2
12381.153 3
12381.682 2
12382.211 0
12382.740 2
12383.268 4
12383.797 4
12384.326 2
12384.855 2
12385.384 3
12385.912 7
12386.441 4
12386.970 1
12387.499 0
12388.028 3
12388.557 3
12389.086 4
12389.615 8
12390.144 5
12390.673 6
12391.202 2
12391.730 0
12392.259 1
12392.788 0
12393.317 0
12393.846 11
12394.376 13
12394.905 6
12395.434 1
12395.963 0
12396.492 1
12397.021 0
12397.550 3
12398.079 4
12398.608 2
12399.137 2
12399.666 4
12400.196 12
12400.725 16
12401.254 5
12401.783 7
12402.312 3
12402.841 2
12403.371 0
12403.900 2
12404.429 6
12404.958 7
12405.488 4
12406.017 1
12406.546 0
12407.076 1
12407.605 6
12408.134 3
12408.664 0
12409.193 0
12409.722 4
12410.252 5
12410.781 4
12411.310 1
12411.840 4
12412.369 3
12412.899 1
12413.428 2
12413.957 7
12414.487 4
12415.016 4
12415.546 7
12416.075 4
12416.605 7
12417.134 4
12417.664 2
12418.193 8
12418.723 9
12419.253 4
12419.782 4
12420.312 5
12420.841 9
12421.371 5
12421.901 4
12422.430 4
12422.960 1
12423.489 2
12424.019 4
12424.549 1
12425.078 4
12425.608 4
12426.138 4
12426.668 7
12427.197 4
12427.727 2
12428.257 0
12428.787 1
12429.316 4
12429.846 2
12430.376 1
12430.906 2
12431.436 4
12431.965 2
12432.495 1
12433.025 2
12433.555 3
12434.085 1
12434.615 0
12435.145 2
12435.675 3
12436.204 0
12436.734 2
12437.264 2
12437.794 5
12438.324 4
12438.854 1
12439.384 3
12439.914 2
12440.444 3
12440.974 5
12441.504 4
12442.034 2
12442.564 1
12443.094 1
12443.625 2
12444.155 4
12444.685 1
12445.215 3
12445.745 11
12446.275 6
12446.805 2
12447.335 5
12447.866 2
12448.396 0
12448.926 2
12449.456 1
12449.986 4
12450.517 2
12451.047 6
12451.577 8
12452.107 6
12452.638 2
12453.168 4
12453.698 3
12454.228 4
12454.759 3
12455.289 2
12455.819 2
12456.350 2
12456.880 5
12457.411 5
12457.941 6
12458.471 3
12459.002 1
12459.532 1
12460.063 3
12460.593 5
12461.124 2
12461.654 2
12462.184 6
12462.715 8
12463.245 4
12463.776 3
12464.306 5
12464.837 7
12465.368 4
12465.898 0
12466.429 2
12466.959 7
12467.490 5
12468.020 3
12468.551 9
12469.082 3
12469.612 7
12470.143 4
12470.674 1
12471.204 1
12471.735 2
12472.266 3
12472.796 4
12473.327 2
12473.858 1
12474.389 3
12474.919 1
12475.450 2
12475.981 3
12476.512 4
12477.042 2
12477.573 0
12478.104 3
12478.635 6
12479.166 6
12479.697 5
12480.227 4
12480.758 3
12481.289 2
12481.820 2
12482.351 2
12482.882 0
12483.413 4
12483.944 4
12484.475 1
12485.006 1
12485.537 0
12486.068 1
12486.599 1
12487.130 2
12487.661 3
12488.192 9
12488.723 10
12489.254 2
12489.785 4
12490.316 3
12490.847 2
12491.378 2
12491.909 7
12492.440 3
12492.971 4
12493.503 4
12494.034 4
12494.565 1
12495.096 1
12495.627 2
12496.159 2
12496.690 4
12497.221 4
12497.752 1
12498.283 1
12498.815 0
12499.346 4
12499.877 4
12500.409 5
12500.940 1
12501.471 0
12502.002 2
12502.534 4
12503.065 3
12503.597 1
12504.128 2
12504.659 4
12505.191 0
12505.722 2
12506.253 1
12506.785 1
12507.316 2
12507.848 5
12508.379 6
12508.911 3
12509.442 6
12509.974 7
12510.505 8
12511.037 6
12511.568 2
12512.100 1
12512.631 1
12513.163 4
12513.695 1
12514.226 0
12514.758 2
12515.289 2
12515.821 2
12516.353 4
12516.884 1
12517.416 0
12517.948 2
12518.479 1
12519.011 2
12519.543 2
12520.074 1
12520.606 2
12521.138 5
12521.669 3
12522.201 3
12522.733 2
12523.265 8
12523.797 8
12524.328 5
12524.860 2
12525.392 6
12525.924 3
12526.456 2
12526.988 3
12527.519 6
12528.051 7
12528.583 8
12529.115 7
12529.647 8
12530.179 7
12530.711 8
12531.243 8
12531.775 4
12532.307 8
12532.839 3
12533.371 3
12533.903 2
12534.435 0
12534.967 2
12535.499 3
12536.031 7
12536.563 6
12537.095 3
12537.627 7
12538.159 5
12538.691 2
12539.223 2
12539.756 0
12540.288 0
12540.820 3
12541.352 2
12541.884 2
12542.416 1
12542.949 2
12543.481 4
12544.013 1
12544.545 0
12545.077 3
12545.610 5
12546.142 3
12546.674 2
12547.207 3
12547.739 3
12548.271 2
12548.804 0
12549.336 0
12549.868 3
12550.401 8
12550.933 5
12551.465 4
12551.998 3
12552.530 5
12553.062 3
12553.595 3
12554.127 4
12554.660 7
12555.192 2
12555.725 4
12556.257 7
12556.790 4
12557.322 4
12557.855 5
12558.387 4
12558.920 2
12559.452 3
12559.985 4
12560.517 2
12561.050 2
12561.583 2
12562.115 3
12562.648 5
12563.180 6
12563.713 7
12564.246 3
12564.778 3
12565.311 8
12565.844 15
12566.377 7
12566.909 11
12567.442 17
12567.975 18
12568.507 13
12569.040 7
12569.573 4
12570.106 2
12570.638 4
12571.171 4
12571.704 6
12572.237 6
12572.770 6
12573.303 8
12573.835 11
12574.368 8
12574.901 11
12575.434 14
12575.967 13
12576.500 7
12577.033 4
12577.566 4
12578.099 1
12578.632 0
12579.165 1
12579.698 7
12580.231 5
12580.764 4
12581.297 5
12581.830 4
12582.363 1
12582.896 3
12583.429 6
12583.962 3
12584.495 4
12585.028 6
12585.561 3
12586.094 4
12586.627 5
12587.160 6
12587.694 4
12588.227 4
12588.760 4
12589.293 2
12589.826 0
12590.360 4
12590.893 3
12591.426 3
12591.959 5
12592.492 1
12593.026 2
12593.559 6
12594.092 3
12594.626 10
12595.159 7
12595.692 4
12596.226 6
12596.759 3
12597.292 8
12597.826 7
12598.359 3
12598.892 1
12599.426 1
12599.959 3
12600.493 7
12601.026 5
12601.560 4
12602.093 1
12602.626 4
12603.160 7
12603.693 6
12604.227 2
12604.760 6
12605.294 7
12605.827 9
12606.361 3
12606.895 3
12607.428 4
12607.962 3
12608.495 1
12609.029 0
12609.563 2
12610.096 7
12610.630 7
12611.163 3
12611.697 4
12612.231 2
12612.764 2
12613.298 2
12613.832 2
12614.366 4
12614.899 4
12615.433 3
12615.967 5
12616.501 6
12617.034 4
12617.568 3
12618.102 1
12618.636 0
12619.170 6
12619.703 8
12620.237 3
12620.771 4
12621.305 2
12621.839 4
12622.373 3
12622.907 4
12623.440 1
12623.974 1
12624.508 2
12625.042 1
12625.576 0
12626.110 0
12626.644 1
12627.178 0
12627.712 4
12628.246 4
12628.780 6
12629.314 8
12629.848 5
12630.382 4
12630.916 13
12631.450 6
12631.985 1
12632.519 1
12633.053 3
12633.587 3
12634.121 4
12634.655 2
12635.189 0
12635.723 3
12636.258 3
12636.792 1
12637.326 3
12637.860 4
12638.394 7
12638.929 2
12639.463 1
12639.997 3
12640.531 2
12641.066 1
12641.600 1
12642.134 4
12642.669 2
12643.203 10
12643.737 12
12644.272 5
12644.806 5
12645.340 16
12645.875 17
12646.409 12
12646.944 10
12647.478 11
12648.012 3
12648.547 4
12649.081 3
12649.616 2
12650.150 8
12650.685 2
12651.219 2
12651.754 2
12652.288 2
12652.823 2
12653.357 1
12653.892 3
12654.427 4
12654.961 0
12655.496 1
12656.030 9
12656.565 7
12657.100 5
12657.634 7
12658.169 5
12658.703 2
12659.238 1
12659.773 3
12660.307 7
12660.842 7
12661.377 15
12661.912 12
12662.446 11
12662.981 8
12663.516 8
12664.051 2
12664.585 1
12665.120 2
12665.655 3
12666.190 0
12666.725 2
12667.259 2
12667.794 3
12668.329 4
12668.864 1
12669.399 0
12669.934 1
12670.469 3
12671.004 2
12671.539 5
12672.074 3
12672.608 7
12673.143 4
12673.678 2
12674.213 1
12674.748 0
12675.283 1
12675.818 0
12676.353 2
12676.888 2
12677.424 1
12677.959 1
12678.494 1
12679.029 2
12679.564 2
12680.099 2
12680.634 4
12681.169 3
12681.704 2
12682.240 0
12682.775 0
12683.310 2
12683.845 4
12684.380 2
12684.915 5
12685.451 7
12685.986 2
12686.521 4
12687.056 6
12687.592 8
12688.127 4
12688.662 2
12689.198 3
12689.733 3
12690.268 6
12690.804 4
12691.339 3
12691.874 6
12692.410 7
12692.945 3
12693.480 8
12694.016 5
12694.551 2
12695.087 1
12695.622 0
12696.157 1
12696.693 2
12697.228 3
12697.764 4
12698.299 6
12698.835 4
12699.370 3
12699.906 1
12700.441 3
12700.977 2
12701.513 9
12702.048 4
12702.584 1
12703.119 6
12703.655 4
12704.191 2
12704.726 5
12705.262 3
12705.798 3
12706.333 3
12706.869 1
12707.405 0
12707.940 2
12708.476 1
12709.012 8
12709.547 3
12710.083 3
12710.619 6
12711.155 4
12711.690 2
12712.226 1
12712.762 0
12713.298 6
12713.834 15
12714.369 9
12714.905 4
12715.441 2
12715.977 1
12716.513 1
12717.049 0
12717.585 0
12718.121 3
12718.657 3
12719.192 2
12719.728 2
12720.264 3
12720.800 3
12721.336 5
12721.872 5
12722.408 6
12722.944 2
12723.480 2
12724.016 8
12724.552 4
12725.089 2
12725.625 5
12726.161 1
12726.697 0
12727.233 4
12727.769 4
12728.305 7
12728.841 11
12729.377 4
12729.914 4
12730.450 7
12730.986 6
12731.522 5
12732.058 5
12732.595 3
12733.131 4
12733.667 5
12734.203 1
12734.740 2
12735.276 7
12735.812 2
12736.348 1
12736.885 1
12737.421 8
12737.957 3
12738.494 2
12739.030 0
12739.566 0
12740.103 5
12740.639 4
12741.176 1
12741.712 1
12742.248 0
12742.785 3
12743.321 2
12743.858 1
12744.394 1
12744.931 3
12745.467 3
12746.004 2
12746.540 0
12747.077 1
12747.613 3
12748.150 2
12748.686 1
12749.223 1
12749.760 1
12750.296 3
12750.833 0
12751.369 3
12751.906 2
12752.443 1
12752.979 2
12753.516 5
12754.053 8
12754.589 8
12755.126 5
12755.663 5
12756.199 2
12756.736 2
12757.273 3
12757.810 2
12758.346 3
12758.883 4
12759.420 4
12759.957 6
12760.494 4
12761.030 3
12761.567 0
12762.104 1
12762.641 4
12763.178 4
12763.715 1
12764.252 2
12764.788 2
12765.325 1
12765.862 4
12766.399 5
12766.936 1
12767.473 5
12768.010 8
12768.547 4
12769.084 4
12769.621 0
12770.158 1
12770.695 3
12771.232 2
12771.769 2
12772.306 3
12772.843 3
12773.380 6
12773.917 6
12774.455 4
12774.992 1
12775.529 1
12776.066 2
12776.603 6
12777.140 6
12777.677 3
12778.215 4
12778.752 2
12779.289 0
12779.826 5
12780.363 3
12780.901 1
12781.438 1
12781.975 6
12782.512 5
12783.050 4
12783.587 4
12784.124 3
12784.662 2
12785.199 3
12785.736 4
12786.274 1
12786.811 2
12787.348 4
12787.886 6
12788.423 2
12788.961 2
12789.498 2
12790.035 3
12790.573 1
12791.110 3
12791.648 0
12792.185 4
12792.723 6
12793.260 5
12793.798 4
12794.335 7
12794.873 2
12795.410 5
12795.948 8
12796.485 4
12797.023 4
12797.561 3
12798.098 6
12798.636 6
12799.173 1
12799.711 4
12800.249 7
12800.786 3
12801.324 2
12801.862 4
12802.399 1
12802.937 0
12803.475 0
12804.013 0
12804.550 0
12805.088 2
12805.626 5
12806.164 5
12806.701 2
12807.239 1
12807.777 2
12808.315 1
12808.853 0
12809.390 3
12809.928 4
12810.466 6
12811.004 0
12811.542 1
12812.080 1
12812.618 3
12813.156 8
12813.694 4
12814.232 3
12814.769 8
12815.307 3
12815.845 4
12816.383 1
12816.921 3
12817.459 5
12817.997 4
12818.535 4
12819.074 3
12819.612 3
12820.150 2
12820.688 3
12821.226 2
12821.764 5
12822.302 3
12822.840 2
12823.378 1
12823.916 0
12824.455 2
12824.993 5
12825.531 3
12826.069 3
12826.607 3
12827.146 0
12827.684 0
12828.222 0
12828.760 4
12829.298 2
12829.837 1
12830.375 4
12830.913 5
12831.452 7
12831.990 3
12832.528 4
12833.067 5
12833.605 3
12834.143 1
12834.682 1
12835.220 8
12835.758 7
12836.297 16
12836.835 19
12837.374 9
12837.912 7
12838.451 5
12838.989 0
12839.528 2
12840.066 4
12840.604 4
12841.143 10
12841.682 7
12842.220 4
12842.759 4
12843.297 4
12843.836 4
12844.374 4
12844.913 11
12845.451 12
12845.990 9
12846.529 9
12847.067 7
12847.606 6
12848.145 5
12848.683 9
12849.222 6
12849.761 3
12850.299 5
12850.838 5
12851.377 4
12851.916 10
12852.454 13
12852.993 8
12853.532 7
12854.071 7
12854.609 3
12855.148 6
12855.687 3
12856.226 5
12856.765 10
12857.303 19
12857.842 26
12858.381 20
12858.920 20
12859.459 14
12859.998 20
12860.537 11
12861.076 22
12861.615 16
12862.154 15
12862.693 20
12863.232 24
12863.771 19
12864.310 27
12864.849 22
12865.388 19
12865.927 22
12866.466 27
12867.005 20
12867.544 10
12868.083 17
12868.622 12
12869.161 16
12869.700 10
12870.239 7
12870.778 6
12871.317 7
12871.857 4
12872.396 4
12872.935 2
12873.474 4
12874.013 3
12874.553 2
12875.092 3
12875.631 0
12876.170 2
12876.710 7
12877.249 7
12877.788 7
12878.327 5
12878.867 4
12879.406 7
12879.945 3
12880.485 5
12881.024 0
12881.563 3
12882.103 4
12882.642 4
12883.181 1
12883.721 2
12884.260 3
12884.800 6
12885.339 9
12885.879 6
12886.418 1
12886.957 1
12887.497 3
12888.036 1
12888.576 2
12889.115 3
12889.655 6
12890.195 2
12890.734 2
12891.274 4
12891.813 4
12892.353 2
12892.892 2
12893.432 3
12893.972 2
12894.511 0
12895.051 1
12895.591 6
12896.130 3
12896.670 1
12897.210 3
12897.749 6
12898.289 9
12898.829 4
12899.368 2
12899.908 1
12900.448 8
12900.988 2
12901.527 3
12902.067 7
12902.607 2
12903.147 2
12903.687 2
12904.226 3
12904.766 3
12905.306 2
12905.846 5
12906.386 3
12906.926 2
12907.466 6
12908.006 3
12908.546 2
12909.085 2
12909.625 1
12910.165 0
12910.705 4
12911.245 11
12911.785 5
12912.325 6
12912.865 5
12913.405 3
12913.945 3
12914.485 4
12915.026 4
12915.566 5
12916.106 3
12916.646 2
12917.186 3
12917.726 2
12918.266 1
12918.806 5
12919.346 3
12919.887 3
12920.427 0
12920.967 0
12921.507 0
12922.047 0
12922.588 1
12923.128 1
12923.668 0
12924.208 2
12924.749 5
12925.289 5
12925.829 7
12926.369 10
12926.910 4
12927.450 0
12927.990 3
12928.531 4
12929.071 5
12929.611 3
12930.152 3
12930.692 3
12931.233 1
12931.773 0
12932.313 2
12932.854 1
12933.394 3
12933.935 3
12934.475 4
12935.016 2
12935.556 3
12936.097 6
12936.637 6
12937.178 5
12937.718 1
12938.259 2
12938.799 0
12939.340 4
12939.880 4
12940.421 0
12940.962 3
12941.502 0
12942.043 0
12942.584 2
12943.124 0
12943.665 1
12944.206 9
12944.746 3
12945.287 0
12945.828 3
12946.368 2
12946.909 5
12947.450 9
12947.991 6
12948.531 8
12949.072 7
12949.613 7
12950.154 5
12950.694 6
12951.235 2
12951.776 2
12952.317 4
12952.858 3
12953.399 1
12953.940 4
12954.480 3
12955.021 7
12955.562 2
12956.103 4
12956.644 3
12957.185 7
12957.726 4
12958.267 1
12958.808 0
12959.349 1
12959.890 0
12960.431 3
12960.972 5
12961.513 2
12962.054 3
12962.595 2
12963.136 2
12963.677 2
12964.218 0
12964.759 1
12965.300 0
12965.842 1
12966.383 1
12966.924 2
12967.465 1
12968.006 6
12968.547 2
12969.089 6
12969.630 5
12970.171 3
12970.712 3
12971.253 1
12971.795 2
12972.336 3
12972.877 1
12973.419 1
12973.960 2
12974.501 8
12975.042 6
12975.584 6
12976.125 0
12976.666 2
12977.208 1
12977.749 1
12978.291 0
12978.832 1
12979.373 1
12979.915 0
12980.456 0
12980.998 1
12981.539 0
12982.081 1
12982.622 4
12983.164 7
12983.705 2
12984.247 2
12984.788 6
12985.330 4
12985.871 4
12986.413 4
12986.954 1
12987.496 1
12988.037 1
12988.579 0
12989.121 0
12989.662 3
12990.204 2
12990.746 0
12991.287 2
12991.829 3
12992.371 7
12992.912 4
12993.454 1
12993.996 2
12994.537 3
12995.079 2
12995.621 2
12996.163 2
12996.704 1
12997.246 1
12997.788 1
12998.330 1
12998.872 3
12999.413 5
12999.955 6
13000.497 3
13001.039 2
13001.581 2
13002.123 4
13002.665 3
13003.206 0
13003.748 0
13004.290 3
13004.832 1
13005.374 0
13005.916 3
13006.458 1
13007.000 2
13007.542 7
13008.084 3
13008.626 3
13009.168 4
13009.710 3
13010.252 3
13010.794 0
13011.336 3
13011.879 6
13012.421 2
13012.963 3
13013.505 3
13014.047 2
13014.589 2
13015.131 6
13015.673 4
13016.216 0
13016.758 1
13017.300 3
13017.842 4
13018.384 5
13018.927 4
13019.469 4
13020.011 2
13020.553 0
13021.096 4
13021.638 1
13022.180 1
13022.723 1
13023.265 0
13023.807 1
13024.350 4
13024.892 1
13025.434 2
13025.977 1
13026.519 3
13027.062 0
13027.604 1
13028.146 1
13028.689 2
13029.231 5
13029.774 5
13030.316 6
13030.859 2
13031.401 1
13031.944 5
13032.486 2
13033.029 2
13033.571 1
13034.114 2
13034.656 3
13035.199 1
13035.742 0
13036.284 4
13036.827 5
13037.369 5
13037.912 10
13038.455 7
13038.997 0
13039.540 2
13040.083 4
13040.625 2
13041.168 4
13041.711 4
13042.253 0
13042.796 1
13043.339 5
13043.882 9
13044.424 7
13044.967 1
13045.510 5
13046.053 6
13046.596 6
13047.138 0
13047.681 0
13048.224 2
13048.767 0
13049.310 4
13049.853 4
13050.396 2
13050.938 5
13051.481 4
13052.024 4
13052.567 5
13053.110 5
13053.653 1
13054.196 4
13054.739 2
13055.282 1
13055.825 3
13056.368 5
13056.911 4
13057.454 6
13057.997 3
13058.540 0
13059.083 3
13059.626 2
13060.170 3
13060.713 8
13061.256 9
13061.799 1
13062.342 1
13062.885 1
13063.428 1
13063.972 2
13064.515 5
13065.058 6
13065.601 6
13066.144 4
13066.688 3
13067.231 11
13067.774 6
13068.317 5
13068.861 3
13069.404 4
13069.947 3
13070.491 5
13071.034 5
13071.577 4
13072.121 12
13072.664 7
13073.207 5
13073.751 1
13074.294 3
13074.837 5
13075.381 8
13075.924 7
13076.468 3
13077.011 1
13077.555 3
13078.098 2
13078.642 4
13079.185 1
13079.729 3
13080.272 2
13080.816 4
13081.359 3
13081.903 4
13082.446 2
13082.990 1
13083.533 0
13084.077 2
13084.621 0
13085.164 2
13085.708 2
13086.251 6
13086.795 6
13087.339 8
13087.882 3
13088.426 3
13088.970 8
13089.513 3
13090.057 5
13090.601 8
13091.145 5
13091.688 4
13092.232 3
13092.776 2
13093.320 3
13093.864 0
13094.407 1
13094.951 0
13095.495 0
13096.039 1
13096.583 3
13097.127 7
13097.670 8
13098.214 2
13098.758 3
13099.302 5
13099.846 2
13100.390 3
13100.934 1
13101.478 4
13102.022 4
13102.566 4
13103.110 3
13103.654 2
13104.198 2
13104.742 6
13105.286 4
13105.830 4
13106.374 4
13106.918 4
13107.462 4
13108.006 2
13108.550 3
13109.094 7
13109.639 4
13110.183 3
13110.727 4
13111.271 2
13111.815 2
13112.359 0
13112.904 1
13113.448 2
13113.992 5
13114.536 2
13115.080 1
13115.625 2
13116.169 1
13116.713 1
13117.258 1
13117.802 0
13118.346 3
13118.890 3
13119.435 3
13119.979 7
13120.523 4
13121.068 0
13121.612 4
13122.157 3
13122.701 1
13123.245 0
13123.790 0
13124.334 1
13124.879 1
13125.423 1
13125.968 1
13126.512 4
13127.057 3
13127.601 2
13128.146 0
13128.690 3
13129.235 3
13129.779 1
13130.324 4
13130.868 4
13131.413 5
13131.957 2
13132.502 8
13133.047 5
13133.591 2
13134.136 3
13134.681 2
13135.225 4
13135.770 2
13136.315 11
13136.859 8
13137.404 5
13137.949 1
13138.493 1
13139.038 1
13139.583 4
13140.128 5
13140.672 1
13141.217 2
13141.762 1
13142.307 2
13142.852 6
13143.396 9
13143.941 3
13144.486 2
13145.031 0
13145.576 0
13146.121 1
13146.666 0
13147.211 0
13147.756 3
13148.300 4
13148.845 1
13149.390 4
13149.935 5
13150.480 11
13151.025 11
13151.570 10
13152.115 7
13152.660 8
13153.205 9
13153.750 6
13154.295 4
13154.840 4
13155.386 6
13155.931 1
13156.476 5
13157.021 5
13157.566 2
13158.111 2
13158.656 3
13159.201 9
13159.747 4
13160.292 3
13160.837 2
13161.382 3
13161.927 4
13162.473 0
13163.018 5
13163.563 4
13164.108 5
13164.654 6
13165.199 7
13165.744 7
13166.289 3
13166.835 1
13167.380 0
13167.925 0
13168.471 1
13169.016 1
13169.562 0
13170.107 2
13170.652 3
13171.198 4
13171.743 4
13172.289 1
13172.834 2
13173.379 6
13173.925 4
13174.470 4
13175.016 3
13175.561 3
13176.107 6
13176.652 6
13177.198 6
13177.743 11
13178.289 10
13178.835 5
13179.380 4
13179.926 0
13180.471 4
13181.017 5
13181.563 4
13182.108 5
13182.654 2
13183.200 6
13183.745 7
13184.291 4
13184.837 2
13185.382 6
13185.928 5
13186.474 5
13187.019 6
13187.565 6
13188.111 9
13188.657 8
13189.202 9
13189.748 8
13190.294 5
13190.840 4
13191.386 3
13191.932 2
13192.477 4
13193.023 10
13193.569 5
13194.115 6
13194.661 3
13195.207 2
13195.753 7
13196.299 4
13196.845 8
13197.391 11
13197.936 7
13198.482 12
13199.028 8
13199.574 4
13200.120 5
13200.666 7
13201.212 5
13201.759 2
13202.305 5
13202.851 7
13203.397 6
13203.943 4
13204.489 5
13205.035 3
13205.581 0
13206.127 3
13206.673 1
13207.220 2
13207.766 8
13208.312 5
13208.858 2
13209.404 2
13209.950 3
13210.497 4
13211.043 0
13211.589 0
13212.135 2
13212.682 0
13213.228 1
13213.774 5
13214.321 7
13214.867 3
13215.413 1
13215.960 3
13216.506 4
13217.052 5
13217.599 4
13218.145 2
13218.691 0
13219.238 1
13219.784 4
13220.331 5
13220.877 5
13221.423 2
13221.970 2
13222.516 1
13223.063 3
13223.609 5
13224.156 2
13224.702 0
13225.249 0
13225.795 1
13226.342 2
13226.889 3
13227.435 6
13227.982 4
13228.528 1
13229.075 0
13229.622 0
13230.168 3
13230.715 1
13231.261 0
13231.808 1
13232.355 4
13232.902 1
13233.448 0
13233.995 2
13234.542 5
13235.088 5
13235.635 2
13236.182 1
13236.729 1
13237.275 3
13237.822 6
13238.369 4
13238.916 2
13239.463 2
13240.009 0
13240.556 2
13241.103 3
13241.650 2
13242.197 3
13242.744 5
13243.291 5
13243.838 5
13244.385 2
13244.931 2
13245.478 2
13246.025 5
13246.572 4
13247.119 4
13247.666 1
13248.213 0
13248.760 0
13249.307 1
13249.854 0
13250.401 0
13250.948 0
13251.496 4
13252.043 2
13252.590 1
13253.137 0
13253.684 4
13254.231 2
13254.778 1
13255.325 5
13255.873 7
13256.420 5
13256.967 6
13257.514 6
13258.061 2
13258.609 3
13259.156 2
13259.703 2
13260.250 2
13260.797 1
13261.345 2
13261.892 1
13262.439 2
13262.987 4
13263.534 3
13264.081 0
13264.629 0
13265.176 4
13265.723 4
13266.271 0
13266.818 1
13267.366 2
13267.913 2
13268.460 0
13269.008 3
13269.555 1
13270.103 3
13270.650 9
13271.198 5
13271.745 0
13272.293 5
13272.840 2
13273.388 4
13273.935 4
13274.483 4
13275.030 3
13275.578 2
13276.125 2
13276.673 6
13277.221 1
13277.768 6
13278.316 3
13278.864 7
13279.411 4
13279.959 4
13280.507 6
13281.054 3
13281.602 3
13282.150 1
13282.697 0
13283.245 2
13283.793 5
13284.341 5
13284.888 4
13285.436 5
13285.984 3
13286.532 2
13287.079 3
13287.627 2
13288.175 0
13288.723 6
13289.271 6
13289.819 3
13290.367 2
13290.914 5
13291.462 5
13292.010 4
13292.558 5
13293.106 6
13293.654 3
13294.202 8
13294.750 4
13295.298 3
13295.846 1
13296.394 5
13296.942 4
13297.490 1
13298.038 3
13298.586 5
13299.134 6
13299.682 1
13300.230 2
13300.778 1
13301.326 5
13301.875 5
13302.423 5
13302.971 5
13303.519 1
13304.067 1
13304.615 1
13305.163 4
13305.712 2
13306.260 1
13306.808 1
13307.356 2
13307.905 1
13308.453 3
13309.001 7
13309.549 8
13310.098 3
13310.646 2
13311.194 1
13311.743 1
13312.291 1
13312.839 1
13313.388 1
13313.936 2
13314.484 4
13315.033 3
13315.581 5
13316.129 3
13316.678 5
13317.226 8
13317.775 7
13318.323 3
13318.872 3
13319.420 1
13319.969 0
13320.517 2
13321.066 2
13321.614 5
13322.163 1
13322.711 5
13323.260 4
13323.808 2
13324.357 1
13324.906 1
13325.454 3
13326.003 2
13326.551 1
13327.100 4
13327.649 4
13328.197 2
13328.746 3
13329.295 3
13329.843 5
13330.392 3
13330.941 4
13331.489 11
13332.038 10
13332.587 5
13333.136 7
13333.684 4
13334.233 5
13334.782 4
13335.331 3
13335.880 2
13336.428 2
13336.977 1
13337.526 4
13338.075 7
13338.624 3
13339.173 0
13339.722 0
13340.271 2
13340.820 5
13341.368 2
13341.917 1
13342.466 3
13343.015 8
13343.564 7
13344.113 6
13344.662 5
13345.211 6
13345.760 4
13346.309 3
13346.858 7
13347.407 5
13347.956 1
13348.506 2
13349.055 1
13349.604 4
13350.153 6
13350.702 5
13351.251 5
13351.800 2
13352.349 2
13352.899 1
13353.448 2
13353.997 0
13354.546 2
13355.095 6
13355.645 3
13356.194 3
13356.743 4
13357.292 4
13357.842 1
13358.391 4
13358.940 3
13359.489 2
13360.039 2
13360.588 2
13361.137 2
13361.687 10
13362.236 6
13362.786 3
13363.335 2
13363.884 2
13364.434 0
13364.983 1
13365.533 0
13366.082 1
13366.631 4
13367.181 2
13367.730 1
13368.280 6
13368.829 9
13369.379 5
13369.928 3
13370.478 1
13371.027 1
13371.577 4
13372.127 5
13372.676 2
13373.226 2
13373.775 3
13374.325 0
13374.875 0
13375.424 1
13375.974 1
13376.523 0
13377.073 2
13377.623 6
13378.172 4
13378.722 2
13379.272 2
13379.822 0
13380.371 1
13380.921 2
13381.471 1
13382.021 3
13382.570 6
13383.120 2
13383.670 3
13384.220 2
13384.770 0
13385.319 0
13385.869 2
13386.419 4
13386.969 3
13387.519 4
13388.069 8
13388.619 4
13389.169 2
13389.719 0
13390.268 1
13390.818 5
13391.368 6
13391.918 4
13392.468 4
13393.018 1
13393.568 4
13394.118 1
13394.668 3
13395.218 5
13395.768 2
13396.319 1
13396.869 7
13397.419 5
13397.969 1
13398.519 6
13399.069 4
13399.619 2
13400.169 2
13400.719 1
13401.270 1
13401.820 1
13402.370 0
13402.920 1
13403.470 3
13404.021 8
13404.571 3
13405.121 4
13405.671 2
13406.222 5
13406.772 3
13407.322 3
13407.872 2
13408.423 2
13408.973 1
13409.523 2
13410.074 6
13410.624 5
13411.174 0
13411.725 6
13412.275 9
13412.826 10
13413.376 4
13413.926 5
13414.477 13
13415.027 7
13415.578 7
13416.128 3
13416.679 1
13417.229 1
13417.780 2
13418.330 3
13418.881 1
13419.431 4
13419.982 2
13420.532 3
13421.083 2
13421.634 1
13422.184 0
13422.735 4
13423.285 2
13423.836 0
13424.387 2
13424.937 2
13425.488 0
13426.039 0
13426.589 0
13427.140 1
13427.691 4
13428.241 4
13428.792 2
13429.343 2
13429.894 5
13430.444 4
13430.995 4
13431.546 3
13432.097 5
13432.648 4
13433.198 2
13433.749 2
13434.300 2
13434.851 2
13435.402 3
13435.953 3
13436.504 7
13437.055 6
13437.605 5
13438.156 5
13438.707 2
13439.258 0
13439.809 2
13440.360 3
13440.911 3
13441.462 7
13442.013 4
13442.564 2
13443.115 4
13443.666 1
13444.217 2
13444.768 2
13445.319 1
13445.870 4
13446.422 4
13446.973 4
13447.524 4
13448.075 5
13448.626 7
13449.177 4
13449.728 2
13450.280 3
13450.831 3
13451.382 3
13451.933 1
13452.484 1
13453.036 5
13453.587 6
13454.138 4
13454.689 2
13455.241 1
13455.792 0
13456.343 1
13456.894 1
13457.446 2
13457.997 2
13458.548 1
13459.100 0
13459.651 0
13460.203 0
13460.754 2
13461.305 2
13461.857 2
13462.408 1
13462.960 1
13463.511 4
13464.063 0
13464.614 3
13465.165 1
13465.717 5
13466.268 5
13466.820 1
13467.371 0
13467.923 1
13468.475 2
13469.026 4
13469.578 3
13470.129 1
13470.681 2
13471.232 2
13471.784 3
13472.336 1
13472.887 0
13473.439 5
13473.991 4
13474.542 2
13475.094 2
13475.646 1
13476.197 1
13476.749 1
13477.301 0
13477.853 5
13478.404 2
13478.956 1
13479.508 3
13480.060 1
13480.611 2
13481.163 1
13481.715 4
13482.267 1
13482.819 2
13483.371 1
13483.922 0
13484.474 1
13485.026 0
13485.578 3
13486.130 6
13486.682 4
13487.234 2
13487.786 5
13488.338 4
13488.890 7
13489.442 7
13489.994 1
13490.546 1
13491.098 2
13491.650 4
13492.202 5
13492.754 3
13493.306 1
13493.858 7
13494.410 5
13494.962 2
13495.514 2
13496.066 2
13496.618 3
13497.171 4
13497.723 2
13498.275 2
13498.827 0
13499.379 2
13499.931 0
13500.484 1
13501.036 1
13501.588 0
13502.140 3
13502.693 2
13503.245 0
13503.797 1
13504.349 1
13504.902 1
13505.454 2
13506.006 2
13506.559 0
13507.111 0
13507.663 0
13508.216 0
13508.768 0
13509.320 0
13509.873 1
13510.425 0
13510.978 1
13511.530 5
13512.082 5
13512.635 2
13513.187 1
13513.740 1
13514.292 2
13514.845 3
13515.397 4
13515.950 3
13516.502 4
13517.055 4
13517.608 0
13518.160 0
13518.713 3
13519.265 3
13519.818 2
13520.370 1
13520.923 1
13521.476 2
13522.028 4
13522.581 6
13523.134 9
13523.686 9
13524.239 6
13524.792 0
13525.344 1
13525.897 2
13526.450 7
13527.003 4
13527.555 3
13528.108 0
13528.661 0
13529.214 0
13529.767 0
13530.319 2
13530.872 0
13531.425 1
13531.978 6
13532.531 3
13533.084 2
13533.637 8
13534.189 3
13534.742 3
13535.295 2
13535.848 1
13536.401 1
13536.954 3
13537.507 0
13538.060 2
13538.613 2
13539.166 0
13539.719 1
13540.272 3
13540.825 4
13541.378 4
13541.931 3
13542.484 2
13543.037 2
13543.590 1
13544.143 1
13544.697 4
13545.250 1
13545.803 1
13546.356 1
13546.909 2
13547.462 0
13548.015 5
13548.569 7
13549.122 5
13549.675 8
13550.228 3
13550.782 2
13551.335 1
13551.888 0
13552.441 0
13552.995 0
13553.548 3
13554.101 1
13554.654 1
13555.208 0
13555.761 1
13556.314 1
13556.868 1
13557.421 1
13557.975 1
13558.528 2
13559.081 0
13559.635 3
13560.188 1
13560.742 0
13561.295 1
13561.849 0
13562.402 0
13562.956 2
13563.509 1
13564.063 5
13564.616 4
13565.170 3
13565.723 0
13566.277 0
13566.830 1
13567.384 2
13567.937 0
13568.491 3
13569.045 3
13569.598 2
13570.152 7
13570.705 4
13571.259 6
13571.813 6
13572.366 2
13572.920 3
13573.474 2
13574.028 2
13574.581 0
13575.135 1
13575.689 2
13576.243 0
13576.796 1
13577.350 2
13577.904 3
13578.458 0
13579.011 4
13579.565 8
13580.119 7
13580.673 3
13581.227 3
13581.781 2
13582.335 0
13582.888 0
13583.442 0
13583.996 1
13584.550 1
13585.104 2
13585.658 3
13586.212 5
13586.766 2
13587.320 0
13587.874 0
13588.428 1
13588.982 2
13589.536 2
13590.090 2
13590.644 1
13591.198 1
13591.752 7
13592.306 8
13592.860 1
13593.415 1
13593.969 1
13594.523 1
13595.077 1
13595.631 9
13596.185 8
13596.739 7
13597.294 2
13597.848 2
13598.402 1
13598.956 1
13599.510 0
13600.065 2
13600.619 4
13601.173 3
13601.728 1
13602.282 1
13602.836 1
13603.390 3
13603.945 5
13604.499 4
13605.053 3
13605.608 2
13606.162 2
13606.717 5
13607.271 5
13607.825 0
13608.380 4
13608.934 3
13609.489 2
13610.043 4
13610.597 2
13611.152 1
13611.706 1
13612.261 0
13612.815 1
13613.370 1
13613.924 4
13614.479 1
13615.034 2
13615.588 2
13616.143 5
13616.697 5
13617.252 1
13617.806 2
13618.361 0
13618.916 2
13619.470 1
13620.025 2
13620.580 4
13621.134 7
13621.689 2
13622.244 3
13622.798 2
13623.353 2
13623.908 2
13624.463 1
13625.017 2
13625.572 0
13626.127 0
13626.682 3
13627.236 5
13627.791 2
13628.346 1
13628.901 1
13629.456 1
13630.011 6
13630.565 6
13631.120 2
13631.675 3
13632.230 3
13632.785 2
13633.340 0
13633.895 0
13634.450 2
13635.005 5
13635.560 2
13636.115 4
13636.670 1
13637.225 0
13637.780 1
13638.335 5
13638.890 0
13639.445 0
13640.000 2
13640.555 3
13641.110 5
13641.665 1
13642.220 2
13642.775 2
13643.331 1
13643.886 2
13644.441 1
13644.996 1
13645.551 4
13646.106 0
13646.662 1
13647.217 3
13647.772 10
13648.327 7
13648.882 2
13649.438 5
13649.993 4
13650.548 1
13651.103 3
13651.659 4
13652.214 3
13652.769 2
13653.325 1
13653.880 1
13654.435 1
13654.991 1
13655.546 2
13656.102 1
13656.657 2
13657.212 1
13657.768 2
13658.323 4
13658.879 1
13659.434 2
13659.990 2
13660.545 2
13661.101 3
13661.656 3
13662.212 1
13662.767 0
13663.323 1
13663.878 1
13664.434 4
13664.989 5
13665.545 4
13666.100 4
13666.656 14
13667.212 8
13667.767 4
13668.323 1
13668.879 3
13669.434 4
13669.990 3
13670.546 0
13671.101 3
13671.657 4
13672.213 3
13672.768 2
13673.324 0
13673.880 0
13674.436 1
13674.991 2
13675.547 0
13676.103 1
13676.659 1
13677.215 1
13677.770 1
13678.326 3
13678.882 6
13679.438 3
13679.994 5
13680.550 2
13681.106 1
13681.662 2
13682.218 4
13682.773 2
13683.329 7
13683.885 4
13684.441 2
13684.997 6
13685.553 6
13686.109 3
13686.665 2
13687.221 1
13687.777 1
13688.333 5
13688.889 2
13689.445 0
13690.002 0
13690.558 5
13691.114 4
13691.670 3
13692.226 2
13692.782 2
13693.338 1
13693.894 1
13694.451 2
13695.007 3
13695.563 3
13696.119 3
13696.675 5
13697.232 3
13697.788 3
13698.344 5
13698.900 5
13699.457 4
13700.013 3
13700.569 1
13701.126 6
13701.682 3
13702.238 3
13702.794 5
13703.351 3
13703.907 4
13704.464 3
13705.020 3
13705.576 4
13706.133 4
13706.689 5
13707.246 3
13707.802 1
13708.358 4
13708.915 2
13709.471 3
13710.028 4
13710.584 2
13711.141 6
13711.697 5
13712.254 2
13712.811 2
13713.367 0
13713.924 7
13714.480 4
13715.037 12
13715.593 10
13716.150 11
13716.707 7
13717.263 8
13717.820 11
13718.377 7
13718.933 8
13719.490 5
13720.047 7
13720.603 5
13721.160 6
13721.717 10
13722.273 7
13722.830 8
13723.387 7
13723.944 11
13724.501 10
13725.057 8
13725.614 6
13726.171 5
13726.728 9
13727.285 8
13727.841 9
13728.398 5
13728.955 7
13729.512 6
13730.069 5
13730.626 5
13731.183 2
13731.740 6
13732.297 3
13732.854 5
13733.411 12
13733.968 8
13734.525 8
13735.082 11
13735.639 10
13736.196 7
13736.753 10
13737.310 17
13737.867 16
13738.424 11
13738.981 9
13739.538 6
13740.095 7
13740.652 7
13741.209 11
13741.766 13
13742.323 11
13742.881 12
13743.438 9
13743.995 2
13744.552 5
13745.109 4
13745.667 8
13746.224 7
13746.781 6
13747.338 8
13747.896 15
13748.453 10
13749.010 10
13749.567 7
13750.125 10
13750.682 7
13751.239 5
13751.797 7
13752.354 8
13752.911 7
13753.469 11
13754.026 8
13754.583 9
13755.141 15
13755.698 22
13756.256 15
13756.813 11
13757.371 18
13757.928 28
13758.486 20
13759.043 14
13759.601 7
13760.158 16
13760.716 19
13761.273 17
13761.831 18
13762.388 24
13762.946 30
13763.503 22
13764.061 15
13764.618 20
13765.176 17
13765.734 20
13766.291 22
13766.849 14
13767.407 7
13767.964 9
13768.522 9
13769.080 12
13769.637 10
13770.195 10
13770.753 8
13771.311 5
13771.868 5
13772.426 9
13772.984 9
13773.542 5
13774.099 9
13774.657 14
13775.215 8
13775.773 9
13776.331 6
13776.888 6
13777.446 9
13778.004 6
13778.562 3
13779.120 2
13779.678 2
13780.236 8
13780.794 8
13781.352 4
13781.910 4
13782.468 0
13783.026 5
13783.584 1
13784.142 3
13784.700 6
13785.258 6
13785.816 6
13786.374 4
13786.932 11
13787.490 9
13788.048 6
13788.606 4
13789.164 3
13789.722 3
13790.280 5
13790.838 5
13791.396 3
13791.955 3
13792.513 3
13793.071 1
13793.629 5
13794.187 5
13794.746 1
13795.304 4
13795.862 7
13796.420 4
13796.978 4
13797.537 3
13798.095 4
13798.653 4
13799.212 5
13799.770 5
13800.328 4
13800.887 0
13801.445 2
13802.003 5
13802.562 4
13803.120 1
13803.678 6
13804.237 9
13804.795 10
13805.354 4
13805.912 4
13806.471 3
13807.029 4
13807.587 4
13808.146 5
13808.704 6
13809.263 8
13809.821 11
13810.380 10
13810.938 5
13811.497 7
13812.056 3
13812.614 4
13813.173 6
13813.731 4
13814.290 2
13814.849 0
13815.407 0
13815.966 1
13816.524 3
13817.083 6
13817.642 4
13818.200 3
13818.759 2
13819.318 8
13819.877 5
13820.435 7
13820.994 4
13821.553 4
13822.112 5
13822.670 5
13823.229 5
13823.788 7
13824.347 6
13824.906 2
13825.464 1
13826.023 6
13826.582 10
13827.141 3
13827.700 1
13828.259 7
13828.818 15
13829.377 10
13829.935 8
13830.494 14
13831.053 24
13831.612 18
13832.171 11
13832.730 9
13833.289 11
13833.848 14
13834.407 11
13834.966 19
13835.525 11
13836.084 10
13836.643 10
13837.202 18
13837.762 15
13838.321 13
13838.880 11
13839.439 14
13839.998 17
13840.557 12
13841.116 13
13841.675 13
13842.235 19
13842.794 19
13843.353 22
13843.912 17
13844.471 21
13845.031 20
13845.590 24
13846.149 13
13846.708 14
13847.268 22
13847.827 10
13848.386 8
13848.946 7
13849.505 10
13850.064 9
13850.624 11
13851.183 13
13851.742 10
13852.302 14
13852.861 8
13853.420 12
13853.980 10
13854.539 5
13855.099 6
13855.658 3
13856.218 3
13856.777 16
13857.337 14
13857.896 4
13858.456 2
13859.015 6
13859.575 18
13860.134 21
13860.694 16
13861.253 20
13861.813 20
13862.372 21
13862.932 12
13863.492 12
13864.051 15
13864.611 13
13865.170 13
13865.730 25
13866.290 30
13866.849 29
13867.409 22
13867.969 19
13868.528 24
13869.088 22
13869.648 19
13870.208 39
13870.767 45
13871.327 52
13871.887 52
13872.447 64
13873.006 75
13873.566 82
13874.126 80
13874.686 102
13875.246 117
13875.806 143
13876.365 133
13876.925 158
13877.485 146
13878.045 151
13878.605 173
13879.165 182
13879.725 169
13880.285 178
13880.845 195
13881.405 169
13881.965 167
13882.525 166
13883.085 148
13883.645 116
13884.205 135
13884.765 121
13885.325 86
13885.885 80
13886.445 76
13887.005 68
13887.565 51
13888.125 42
13888.685 47
13889.245 22
13889.806 17
13890.366 14
13890.926 19
13891.486 24
13892.046 18
13892.606 19
13893.167 15
13893.727 12
13894.287 9
13894.847 12
13895.408 21
13895.968 24
13896.528 19
13897.088 13
13897.649 7
13898.209 7
13898.769 6
13899.330 7
13899.890 9
13900.450 7
13901.011 12
13901.571 9
13902.131 11
13902.692 13
13903.252 12
13903.813 6
13904.373 3
13904.934 0
13905.494 1
13906.054 2
13906.615 2
13907.175 7
13907.736 5
13908.296 4
13908.857 7
13909.417 4
13909.978 2
13910.539 4
13911.099 7
13911.660 6
13912.220 10
13912.781 10
13913.341 5
13913.902 6
13914.463 2
13915.023 7
13915.584 8
13916.145 7
13916.705 7
13917.266 9
13917.827 7
13918.387 13
13918.948 11
13919.509 5
13920.070 7
13920.630 10
13921.191 7
13921.752 7
13922.313 6
13922.874 14
13923.434 11
13923.995 10
13924.556 10
13925.117 3
13925.678 10
13926.239 6
13926.800 4
13927.360 9
13927.921 8
13928.482 10
13929.043 8
13929.604 14
13930.165 14
13930.726 10
13931.287 6
13931.848 8
13932.409 11
13932.970 15
13933.531 16
13934.092 17
13934.653 15
13935.214 20
13935.775 14
13936.336 11
13936.897 15
13937.458 12
13938.020 12
13938.581 18
13939.142 15
13939.703 9
13940.264 9
13940.825 14
13941.386 13
13941.948 10
13942.509 6
13943.070 12
13943.631 7
13944.192 5
13944.754 6
13945.315 6
13945.876 12
13946.438 11
13946.999 7
13947.560 4
13948.121 4
13948.683 9
13949.244 14
13949.805 6
13950.367 6
13950.928 3
13951.490 4
13952.051 4
13952.612 1
13953.174 8
13953.735 4
13954.297 6
13954.858 6
13955.420 8
13955.981 4
13956.542 1
13957.104 4
13957.665 3
13958.227 4
13958.789 6
13959.350 2
13959.912 2
13960.473 8
13961.035 10
13961.596 9
13962.158 11
13962.720 6
13963.281 8
13963.843 12
13964.404 6
13964.966 6
13965.528 4
13966.089 4
13966.651 3
13967.213 9
13967.775 14
13968.336 11
13968.898 13
13969.460 10
13970.021 8
13970.583 11
13971.145 12
13971.707 6
13972.269 4
13972.830 9
13973.392 10
13973.954 6
13974.516 2
13975.078 4
13975.640 3
13976.202 5
13976.763 15
13977.325 9
13977.887 6
13978.449 6
13979.011 5
13979.573 7
13980.135 7
13980.697 4
13981.259 1
13981.821 1
13982.383 2
13982.945 1
13983.507 1
13984.069 1
13984.631 5
13985.193 10
13985.755 11
13986.317 11
13986.879 5
13987.441 13
13988.004 13
13988.566 7
13989.128 2
13989.690 4
13990.252 7
13990.814 4
13991.377 8
13991.939 8
13992.501 4
13993.063 4
13993.625 1
13994.188 7
13994.750 6
13995.312 3
13995.874 4
13996.437 5
13996.999 6
13997.561 6
13998.124 7
13998.686 5
13999.248 2
13999.811 1
14000.373 2
14000.935 1
14001.498 2
14002.060 4
14002.623 5
14003.185 4
14003.748 5
14004.310 3
14004.872 4
14005.435 1
14005.997 2
14006.560 4
14007.122 3
14007.685 2
14008.247 3
14008.810 2
14009.372 12
14009.935 9
14010.498 6
14011.060 7
14011.623 6
14012.185 5
14012.748 1
14013.311 1
14013.873 10
14014.436 4
14014.999 3
14015.561 2
14016.124 6
14016.687 7
14017.249 5
14017.812 3
14018.375 4
14018.938 3
14019.500 6
14020.063 4
14020.626 2
14021.189 15
14021.751 15
14022.314 8
14022.877 11
14023.440 5
14024.003 2
14024.566 4
14025.128 10
14025.691 8
14026.254 4
14026.817 2
14027.380 4
14027.943 2
14028.506 4
14029.069 3
14029.632 6
14030.195 5
14030.758 9
14031.321 12
14031.884 10
14032.447 10
14033.010 2
14033.573 3
14034.136 1
14034.699 5
14035.262 9
14035.825 10
14036.388 5
14036.951 13
14037.514 3
14038.077 1
14038.641 5
14039.204 9
14039.767 8
14040.330 2
14040.893 5
14041.456 13
14042.020 13
14042.583 14
14043.146 11
14043.709 5
14044.273 3
14044.836 6
14045.399 8
14045.962 10
14046.526 5
14047.089 5
14047.652 6
14048.216 10
14048.779 5
14049.342 4
14049.906 6
14050.469 7
14051.032 5
14051.596 6
14052.159 7
14052.723 4
14053.286 3
14053.850 9
14054.413 3
14054.976 5
14055.540 9
14056.103 9
14056.667 7
14057.230 8
14057.794 8
14058.358 9
14058.921 5
14059.485 10
14060.048 9
14060.612 3
14061.175 5
14061.739 9
14062.303 3
14062.866 3
14063.430 4
14063.993 6
14064.557 3
14065.121 4
14065.685 6
14066.248 8
14066.812 19
14067.376 21
14067.939 15
14068.503 11
14069.067 12
14069.631 13
14070.194 9
14070.758 11
14071.322 9
14071.886 17
14072.450 10
14073.013 16
14073.577 14
14074.141 5
14074.705 11
14075.269 8
14075.833 11
14076.397 8
14076.961 7
14077.524 7
14078.088 12
14078.652 10
14079.216 10
14079.780 22
14080.344 15
14080.908 12
14081.472 6
14082.036 7
14082.600 11
14083.164 16
14083.728 9
14084.292 11
14084.856 7
14085.420 9
14085.985 7
14086.549 9
14087.113 9
14087.677 7
14088.241 9
14088.805 6
14089.369 7
14089.934 5
14090.498 5
14091.062 8
14091.626 6
14092.190 7
14092.755 3
14093.319 1
14093.883 8
14094.447 11
14095.012 12
14095.576 10
14096.140 7
14096.704 4
14097.269 6
14097.833 10
14098.397 9
14098.962 6
14099.526 5
14100.090 6
14100.655 4
14101.219 14
14101.784 7
14102.348 2
14102.913 7
14103.477 6
14104.041 3
14104.606 2
14105.170 1
14105.735 13
14106.299 9
14106.864 7
14107.428 7
14107.993 9
14108.557 13
14109.122 5
14109.687 7
14110.251 6
14110.816 4
14111.380 3
14111.945 6
14112.510 6
14113.074 3
14113.639 6
14114.203 3
14114.768 3
14115.333 8
14115.898 1
14116.462 2
14117.027 2
14117.592 3
14118.156 1
14118.721 0
14119.286 1
14119.851 2
14120.415 1
14120.980 8
14121.545 9
14122.110 8
14122.675 4
14123.240 12
14123.804 9
14124.369 6
14124.934 10
14125.499 14
14126.064 13
14126.629 8
14127.194 5
14127.759 1
14128.324 6
14128.889 2
14129.453 5
14130.018 7
14130.583 4
14131.148 3
14131.713 2
14132.278 1
14132.843 0
14133.409 1
14133.974 1
14134.539 5
14135.104 4
14135.669 1
14136.234 0
14136.799 0
14137.364 2
14137.929 6
14138.494 4
14139.060 3
14139.625 13
14140.190 9
14140.755 4
14141.320 1
14141.885 4
14142.451 1
14143.016 2
14143.581 8
14144.146 4
14144.712 9
14145.277 8
14145.842 8
14146.408 5
14146.973 1
14147.538 5
14148.104 4
14148.669 3
14149.234 3
14149.800 1
14150.365 12
14150.930 7
14151.496 7
14152.061 8
14152.627 6
14153.192 4
14153.758 2
14154.323 4
14154.888 6
14155.454 7
14156.019 2
14156.585 2
14157.150 6
14157.716 4
14158.282 5
14158.847 14
14159.413 4
14159.978 3
14160.544 7
14161.109 7
14161.675 6
14162.241 9
14162.806 4
14163.372 6
14163.938 7
14164.503 2
14165.069 1
14165.635 3
14166.200 12
14166.766 12
14167.332 7
14167.897 7
14168.463 1
14169.029 6
14169.595 3
14170.160 3
14170.726 2
14171.292 2
14171.858 2
14172.424 2
14172.990 1
14173.555 3
14174.121 2
14174.687 0
14175.253 4
14175.819 0
14176.385 0
14176.951 3
14177.517 5
14178.083 3
14178.649 5
14179.214 5
14179.780 2
14180.346 4
14180.912 10
14181.478 5
14182.044 5
14182.610 6
14183.177 5
14183.743 2
14184.309 3
14184.875 7
14185.441 6
14186.007 6
14186.573 11
14187.139 9
14187.705 3
14188.271 3
14188.838 5
14189.404 6
14189.970 3
14190.536 1
14191.102 0
14191.668 0
14192.235 3
14192.801 7
14193.367 5
14193.933 3
14194.500 1
14195.066 3
14195.632 1
14196.199 0
14196.765 1
14197.331 3
14197.897 2
14198.464 0
14199.030 0
14199.597 4
14200.163 5
14200.729 0
14201.296 1
14201.862 4
14202.429 4
14202.995 5
14203.561 6
14204.128 1
14204.694 3
14205.261 1
14205.827 1
14206.394 3
14206.960 3
14207.527 4
14208.093 1
14208.660 4
14209.227 0
14209.793 2
14210.360 7
14210.926 3
14211.493 0
14212.059 1
14212.626 2
14213.193 2
14213.759 1
14214.326 5
14214.893 2
14215.459 1
14216.026 1
14216.593 1
14217.160 5
14217.726 4
14218.293 1
14218.860 1
14219.427 2
14219.993 8
14220.560 6
14221.127 4
14221.694 4
14222.261 3
14222.827 2
14223.394 6
14223.961 2
14224.528 3
14225.095 6
14225.662 10
14226.229 10
14226.795 7
14227.362 4
14227.929 4
14228.496 5
14229.063 3
14229.630 1
14230.197 0
14230.764 5
14231.331 3
14231.898 4
14232.465 3
14233.032 4
14233.599 5
14234.166 3
14234.733 4
14235.301 0
14235.868 0
14236.435 2
14237.002 4
14237.569 2
14238.136 3
14238.703 4
14239.270 3
14239.838 2
14240.405 0
14240.972 4
14241.539 6
14242.106 2
14242.674 3
14243.241 6
14243.808 10
14244.375 2
14244.943 4
14245.510 7
14246.077 3
14246.645 7
14247.212 5
14247.779 4
14248.347 2
14248.914 4
14249.481 2
14250.049 0
14250.616 7
14251.183 4
14251.751 4
14252.318 4
14252.886 1
14253.453 3
14254.021 3
14254.588 3
14255.155 6
14255.723 4
14256.290 0
14256.858 2
14257.426 3
14257.993 1
14258.561 1
14259.128 4
14259.696 7
14260.263 11
14260.831 5
14261.398 4
14261.966 4
14262.534 3
14263.101 7
14263.669 9
14264.237 17
14264.804 12
14265.372 7
14265.940 4
14266.507 3
14267.075 4
14267.643 4
14268.211 1
14268.778 4
14269.346 3
14269.914 2
14270.482 3
14271.049 2
14271.617 10
14272.185 4
14272.753 2
14273.321 2
14273.889 3
14274.456 5
14275.024 4
14275.592 5
14276.160 4
14276.728 3
14277.296 0
14277.864 8
14278.432 4
14279.000 5
14279.568 5
14280.136 8
14280.704 2
14281.272 0
14281.840 3
14282.408 6
14282.976 5
14283.544 8
14284.112 5
14284.680 5
14285.248 2
14285.816 1
14286.384 5
14286.952 4
14287.520 4
14288.089 3
14288.657 4
14289.225 7
14289.793 2
14290.361 1
14290.929 2
14291.498 5
14292.066 4
14292.634 3
14293.202 2
14293.771 1
14294.339 2
14294.907 2
14295.475 4
14296.044 5
14296.612 3
14297.180 4
14297.749 0
14298.317 0
14298.885 0
14299.454 2
14300.022 8
14300.590 9
14301.159 6
14301.727 5
14302.296 2
14302.864 5
14303.433 3
14304.001 3
14304.569 3
14305.138 5
14305.706 4
14306.275 2
14306.843 8
14307.412 7
14307.980 3
14308.549 1
14309.118 0
14309.686 4
14310.255 4
14310.823 3
14311.392 2
14311.960 6
14312.529 9
14313.098 7
14313.666 4
14314.235 2
14314.804 7
14315.372 4
14315.941 2
14316.510 2
14317.078 2
14317.647 8
14318.216 1
14318.785 10
14319.353 6
14319.922 1
14320.491 4
14321.060 3
14321.629 1
14322.197 1
14322.766 2
14323.335 6
14323.904 10
14324.473 16
14325.042 13
14325.611 11
14326.179 4
14326.748 4
14327.317 2
14327.886 1
14328.455 1
14329.024 1
14329.593 2
14330.162 0
14330.731 0
14331.300 0
14331.869 5
14332.438 4
14333.007 1
14333.576 2
14334.145 5
14334.714 3
14335.283 1
14335.852 4
14336.421 6
14336.991 8
14337.560 7
14338.129 5
14338.698 6
14339.267 1
14339.836 2
14340.405 6
14340.975 3
14341.544 1
14342.113 0
14342.682 1
14343.252 1
14343.821 3
14344.390 4
14344.959 2
14345.529 3
14346.098 4
14346.667 3
14347.236 1
14347.806 3
14348.375 0
14348.945 1
14349.514 1
14350.083 2
14350.653 3
14351.222 5
14351.791 2
14352.361 1
14352.930 3
14353.500 4
14354.069 2
14354.639 2
14355.208 5
14355.778 7
14356.347 5
14356.917 5
14357.486 6
14358.056 12
14358.625 3
14359.195 2
14359.764 0
14360.334 0
14360.903 0
14361.473 1
14362.043 2
14362.612 2
14363.182 1
14363.752 0
14364.321 0
14364.891 1
14365.461 3
14366.030 1
14366.600 1
14367.170 2
14367.739 3
14368.309 3
14368.879 4
14369.449 4
14370.018 2
14370.588 1
14371.158 4
14371.728 9
14372.298 4
14372.867 4
14373.437 3
14374.007 2
14374.577 1
14375.147 2
14375.717 2
14376.287 3
14376.856 1
14377.426 2
14377.996 2
14378.566 3
14379.136 3
14379.706 2
14380.276 3
14380.846 5
14381.416 5
14381.986 3
14382.556 2
14383.126 2
14383.696 1
14384.266 2
14384.836 3
14385.406 3
14385.976 2
14386.547 1
14387.117 2
14387.687 8
14388.257 3
14388.827 3
14389.397 5
14389.967 8
14390.537 10
14391.108 7
14391.678 3
14392.248 7
14392.818 6
14393.389 3
14393.959 2
14394.529 5
14395.099 2
14395.670 0
14396.240 0
14396.810 3
14397.380 8
14397.951 3
14398.521 1
14399.091 6
14399.662 4
14400.232 2
14400.803 7
14401.373 6
14401.943 2
14402.514 4
14403.084 3
14403.655 3
14404.225 2
14404.796 2
14405.366 1
14405.936 2
14406.507 1
14407.077 5
14407.648 2
14408.219 3
14408.789 4
14409.360 0
14409.930 2
14410.501 4
14411.071 0
14411.642 4
14412.213 4
14412.783 9
14413.354 6
14413.924 4
14414.495 7
14415.066 5
14415.636 4
14416.207 1
14416.778 0
14417.348 2
14417.919 2
14418.490 0
14419.061 2
14419.631 3
14420.202 6
14420.773 6
14421.344 9
14421.915 4
14422.485 3
14423.056 2
14423.627 0
14424.198 1
14424.769 9
14425.340 8
14425.910 5
14426.481 7
14427.052 3
14427.623 5
14428.194 6
14428.765 6
14429.336 2
14429.907 0
14430.478 2
14431.049 1
14431.620 1
14432.191 3
14432.762 4
14433.333 5
14433.904 3
14434.475 2
14435.046 0
14435.617 1
14436.188 1
14436.759 3
14437.330 2
14437.902 5
14438.473 3
14439.044 1
14439.615 1
14440.186 0
14440.757 0
14441.328 0
14441.900 1
14442.471 2
14443.042 5
14443.613 1
14444.185 4
14444.756 3
14445.327 0
14445.898 0
14446.470 5
14447.041 5
14447.612 2
14448.184 2
14448.755 5
14449.326 3
14449.898 2
14450.469 3
14451.040 2
14451.612 2
14452.183 0
14452.754 3
14453.326 2
14453.897 0
14454.469 1
14455.040 3
14455.612 3
14456.183 1
14456.755 6
14457.326 6
14457.898 7
14458.469 3
14459.041 3
14459.612 4
14460.184 3
14460.755 6
14461.327 5
14461.899 1
14462.470 5
14463.042 3
14463.613 3
14464.185 2
14464.757 6
14465.328 6
14465.900 3
14466.472 2
14467.043 2
14467.615 5
14468.187 4
14468.759 0
14469.330 1
14469.902 4
14470.474 1
14471.046 0
14471.617 0
14472.189 2
14472.761 6
14473.333 3
14473.905 5
14474.476 7
14475.048 3
14475.620 3
14476.192 3
14476.764 7
14477.336 4
14477.908 1
14478.480 2
14479.052 9
14479.624 7
14480.196 13
14480.767 12
14481.339 9
14481.911 13
14482.483 9
14483.055 3
14483.627 3
14484.200 4
14484.772 3
14485.344 0
14485.916 2
14486.488 1
14487.060 1
14487.632 5
14488.204 12
14488.776 11
14489.348 8
14489.920 6
14490.493 9
14491.065 10
14491.637 7
14492.209 3
14492.781 9
14493.354 7
14493.926 4
14494.498 4
14495.070 3
14495.643 3
14496.215 6
14496.787 7
14497.359 8
14497.932 8
14498.504 3
14499.076 5
14499.649 3
14500.221 3
14500.793 11
14501.366 8
14501.938 5
14502.511 4
14503.083 2
14503.655 4
14504.228 4
14504.800 2
14505.373 0
14505.945 5
14506.518 4
14507.090 1
14507.663 1
14508.235 3
14508.808 3
14509.380 6
14509.953 5
14510.525 2
14511.098 2
14511.670 2
14512.243 4
14512.816 3
14513.388 3
14513.961 7
14514.534 5
14515.106 2
14515.679 2
14516.251 1
14516.824 0
14517.397 2
14517.970 6
14518.542 0
14519.115 4
14519.688 7
14520.260 10
14520.833 7
14521.406 4
14521.979 1
14522.552 2
14523.124 6
14523.697 3
14524.270 2
14524.843 2
14525.416 7
14525.989 3
14526.561 0
14527.134 1
14527.707 3
14528.280 3
14528.853 4
14529.426 3
14529.999 1
14530.572 1
14531.145 5
14531.718 0
14532.291 1
14532.864 2
14533.437 5
14534.010 9
14534.583 8
14535.156 3
14535.729 7
14536.302 7
14536.875 4
14537.448 6
14538.021 4
14538.594 7
14539.168 2
14539.741 0
14540.314 0
14540.887 3
14541.460 2
14542.033 0
14542.606 0
14543.180 2
14543.753 2
14544.326 1
14544.899 1
14545.473 3
14546.046 4
14546.619 5
14547.192 3
14547.766 2
14548.339 1
14548.912 4
14549.486 6
14550.059 9
14550.632 3
14551.206 5
14551.779 1
14552.352 2
14552.926 3
14553.499 5
14554.073 2
14554.646 1
14555.220 0
14555.793 5
14556.366 2
14556.940 2
14557.513 5
14558.087 3
14558.660 7
14559.234 5
14559.807 4
14560.381 0
14560.955 7
14561.528 4
14562.102 0
14562.675 2
14563.249 1
14563.822 0
14564.396 0
14564.970 4
14565.543 2
14566.117 2
14566.691 4
14567.264 5
14567.838 1
14568.412 1
14568.985 7
14569.559 2
14570.133 1
14570.707 2
14571.280 3
14571.854 3
14572.428 2
14573.002 1
14573.576 1
14574.149 4
14574.723 5
14575.297 2
14575.871 1
14576.445 7
14577.019 7
14577.592 4
14578.166 4
14578.740 2
14579.314 2
14579.888 0
14580.462 2
14581.036 4
14581.610 5
14582.184 1
14582.758 2
14583.332 9
14583.906 7
14584.480 5
14585.054 1
14585.628 0
14586.202 0
14586.776 2
14587.350 0
14587.924 2
14588.498 1
14589.072 0
14589.647 5
14590.221 8
14590.795 10
14591.369 3
14591.943 0
14592.517 2
14593.092 1
14593.666 1
14594.240 2
14594.814 2
14595.388 12
14595.963 12
14596.537 7
14597.111 5
14597.685 5
14598.260 2
14598.834 3
14599.408 2
14599.983 2
14600.557 3
14601.131 3
14601.706 6
14602.280 0
14602.854 0
14603.429 1
14604.003 1
14604.578 1
14605.152 0
14605.727 1
14606.301 4
14606.875 3
14607.450 2
14608.024 0
14608.599 1
14609.173 1
14609.748 2
14610.322 2
14610.897 1
14611.472 4
14612.046 3
14612.621 3
14613.195 3
14613.770 3
14614.344 3
14614.919 2
14615.494 2
14616.068 2
14616.643 4
14617.218 8
14617.792 6
14618.367 3
14618.942 4
14619.516 3
14620.091 1
14620.666 5
14621.241 1
14621.815 1
14622.390 3
14622.965 0
14623.540 1
14624.114 2
14624.689 4
14625.264 2
14625.839 1
14626.414 4
14626.989 1
14627.564 0
14628.138 0
14628.713 3
14629.288 5
14629.863 4
14630.438 4
14631.013 3
14631.588 1
14632.163 0
14632.738 6
14633.313 4
14633.888 3
14634.463 2
14635.038 2
14635.613 0
14636.188 5
14636.763 3
14637.338 2
14637.913 2
14638.488 1
14639.063 1
14639.638 2
14640.213 1
14640.789 3
14641.364 1
14641.939 4
14642.514 4
14643.089 2
14643.664 1
14644.240 5
14644.815 8
14645.390 5
14645.965 5
14646.540 5
14647.116 3
14647.691 3
14648.266 1
14648.842 5
14649.417 3
14649.992 2
14650.567 3
14651.143 2
14651.718 2
14652.294 3
14652.869 10
14653.444 5
14654.020 4
14654.595 5
14655.170 2
14655.746 1
14656.321 1
14656.897 0
14657.472 3
14658.048 3
14658.623 2
14659.199 4
14659.774 6
14660.350 4
14660.925 7
14661.501 3
14662.076 2
14662.652 5
14663.227 3
14663.803 2
14664.379 0
14664.954 1
14665.530 3
14666.105 3
14666.681 2
14667.257 0
14667.832 3
14668.408 7
14668.984 6
14669.559 5
14670.135 3
14670.711 1
14671.287 0
14671.862 1
14672.438 4
14673.014 1
14673.590 1
14674.165 1
14674.741 0
14675.317 2
14675.893 0
14676.469 1
14677.044 5
14677.620 8
14678.196 7
14678.772 6
14679.348 1
14679.924 4
14680.500 7
14681.076 3
14681.652 2
14682.228 0
14682.804 4
14683.379 1
14683.955 3
14684.531 2
14685.107 1
14685.683 1
14686.259 0
14686.836 2
14687.412 6
14687.988 1
14688.564 3
14689.140 5
14689.716 6
14690.292 6
14690.868 3
14691.444 2
14692.020 2
14692.596 1
14693.173 4
14693.749 2
14694.325 3
14694.901 10
14695.477 6
14696.054 8
14696.630 6
14697.206 4
14697.782 5
14698.359 4
14698.935 0
14699.511 2
14700.087 0
14700.664 1
14701.240 2
14701.816 7
14702.393 5
14702.969 4
14703.545 4
14704.122 5
14704.698 7
14705.275 7
14705.851 3
14706.427 2
14707.004 1
14707.580 1
14708.157 4
14708.733 3
14709.310 5
14709.886 6
14710.463 6
14711.039 3
14711.616 0
14712.192 0
14712.769 2
14713.345 3
14713.922 1
14714.499 1
14715.075 9
14715.652 1
14716.228 2
14716.805 1
14717.382 1
14717.958 6
14718.535 6
14719.112 3
14719.688 2
14720.265 2
14720.842 2
14721.418 5
14721.995 5
14722.572 6
14723.149 2
14723.725 1
14724.302 5
14724.879 7
14725.456 9
14726.032 5
14726.609 4
14727.186 3
14727.763 1
14728.340 1
14728.917 3
14729.494 4
14730.070 3
14730.647 0
14731.224 0
14731.801 1
14732.378 1
14732.955 5
14733.532 5
14734.109 2
14734.686 5
14735.263 3
14735.840 6
14736.417 5
14736.994 8
14737.571 5
14738.148 3
14738.725 2
14739.302 4
14739.879 1
14740.456 0
14741.033 1
14741.610 2
14742.188 3
14742.765 7
14743.342 5
14743.919 5
14744.496 4
14745.073 5
14745.651 3
14746.228 3
14746.805 4
14747.382 3
14747.959 2
14748.537 1
14749.114 1
14749.691 0
14750.269 1
14750.846 1
14751.423 2
14752.000 3
14752.578 5
14753.155 4
14753.732 1
14754.310 4
14754.887 5
14755.465 3
14756.042 2
14756.619 5
14757.197 11
14757.774 9
14758.352 4
14758.929 2
14759.507 1
14760.084 1
14760.662 4
14761.239 2
14761.817 4
14762.394 6
14762.972 9
14763.549 3
14764.127 1
14764.704 4
14765.282 7
14765.859 7
14766.437 6
14767.015 7
14767.592 4
14768.170 9
14768.748 10
14769.325 3
14769.903 5
14770.481 4
14771.058 2
14771.636 3
14772.214 3
14772.791 6
14773.369 6
14773.947 7
14774.525 2
14775.102 2
14775.680 2
14776.258 5
14776.836 2
14777.414 1
14777.991 1
14778.569 3
14779.147 3
14779.725 5
14780.303 6
14780.881 17
14781.459 9
14782.036 3
14782.614 4
14783.192 1
14783.770 0
14784.348 2
14784.926 3
14785.504 2
14786.082 6
14786.660 3
14787.238 2
14787.816 1
14788.394 0
14788.972 1
14789.550 4
14790.128 0
14790.706 0
14791.284 2
14791.863 0
14792.441 4
14793.019 4
14793.597 3
14794.175 1
14794.753 2
14795.331 3
14795.910 3
14796.488 3
14797.066 9
14797.644 8
14798.222 5
14798.801 2
14799.379 2
14799.957 4
14800.535 2
14801.114 4
14801.692 2
14802.270 3
14802.849 3
14803.427 4
14804.005 5
14804.584 4
14805.162 4
14805.740 1
14806.319 4
14806.897 2
14807.475 4
14808.054 4
14808.632 5
14809.211 8
14809.789 7
14810.368 3
14810.946 6
14811.525 6
14812.103 2
14812.682 4
14813.260 0
14813.839 5
14814.417 4
14814.996 2
14815.574 1
14816.153 5
14816.731 7
14817.310 12
14817.889 14
14818.467 5
14819.046 8
14819.625 6
14820.203 0
14820.782 1
14821.361 1
14821.939 7
14822.518 4
14823.097 0
14823.675 0
14824.254 1
14824.833 3
14825.412 3
14825.990 3
14826.569 5
14827.148 7
14827.727 10
14828.306 5
14828.884 1
14829.463 4
14830.042 1
14830.621 3
14831.200 2
14831.779 0
14832.358 1
14832.936 5
14833.515 5
14834.094 2
14834.673 3
14835.252 1
14835.831 5
14836.410 6
14836.989 7
14837.568 3
14838.147 2
14838.726 2
14839.305 2
14839.884 1
14840.463 4
14841.042 2
14841.621 1
14842.200 6
14842.780 4
14843.359 3
14843.938 3
14844.517 4
14845.096 4
14845.675 3
14846.254 5
14846.834 5
14847.413 5
14847.992 3
14848.571 6
14849.150 5
14849.730 4
14850.309 3
14850.888 3
14851.467 4
14852.047 1
14852.626 4
14853.205 4
14853.784 3
14854.364 9
14854.943 7
14855.522 2
14856.102 2
14856.681 1
14857.261 3
14857.840 7
14858.419 2
14858.999 2
14859.578 2
14860.158 3
14860.737 3
14861.317 6
14861.896 4
14862.475 3
14863.055 3
14863.634 4
14864.214 4
14864.794 1
14865.373 0
14865.953 3
14866.532 3
14867.112 3
14867.691 2
14868.271 2
14868.851 0
14869.430 2
14870.010 6
14870.589 4
14871.169 2
14871.749 0
14872.328 1
14872.908 1
14873.488 0
14874.067 0
14874.647 5
14875.227 8
14875.807 7
14876.386 7
14876.966 4
14877.546 4
14878.126 4
14878.706 8
14879.285 7
14879.865 3
14880.445 2
14881.025 2
14881.605 6
14882.185 2
14882.764 2
14883.344 5
14883.924 4
14884.504 3
14885.084 1
14885.664 2
14886.244 2
14886.824 0
14887.404 3
14887.984 2
14888.564 5
14889.144 4
14889.724 2
14890.304 5
14890.884 2
14891.464 4
14892.044 2
14892.624 4
14893.204 4
14893.784 2
14894.364 0
14894.944 1
14895.525 3
14896.105 3
14896.685 3
14897.265 2
14897.845 2
14898.425 1
14899.006 0
14899.586 5
14900.166 2
14900.746 6
14901.327 7
14901.907 7
14902.487 3
14903.067 3
14903.648 2
14904.228 0
14904.808 1
14905.388 0
14905.969 1
14906.549 2
14907.130 2
14907.710 1
14908.290 0
14908.871 0
14909.451 1
14910.031 1
14910.612 5
14911.192 7
14911.773 5
14912.353 0
14912.934 2
14913.514 3
14914.095 8
14914.675 6
14915.256 4
14915.836 2
14916.417 2
14916.997 3
14917.578 4
14918.158 7
14918.739 7
14919.320 6
14919.900 4
14920.481 6
14921.061 6
14921.642 4
14922.223 2
14922.803 2
14923.384 4
14923.965 5
14924.545 2
14925.126 3
14925.707 4
14926.288 5
14926.868 1
14927.449 1
14928.030 1
14928.611 3
14929.191 2
14929.772 0
14930.353 0
14930.934 4
14931.515 1
14932.095 2
14932.676 3
14933.257 3
14933.838 6
14934.419 3
14935.000 1
14935.581 1
14936.162 3
14936.743 2
14937.324 1
14937.904 2
14938.485 5
14939.066 4
14939.647 3
14940.228 3
14940.809 5
14941.390 3
14941.971 2
14942.553 4
14943.134 0
14943.715 3
14944.296 9
14944.877 9
14945.458 4
14946.039 1
14946.620 6
14947.201 4
14947.782 5
14948.364 5
14948.945 1
14949.526 5
14950.107 8
14950.688 8
14951.270 3
14951.851 1
14952.432 2
14953.013 3
14953.595 3
14954.176 3
14954.757 6
14955.338 4
14955.920 5
14956.501 0
14957.082 1
14957.664 8
14958.245 5
14958.826 7
14959.408 7
14959.989 1
14960.571 1
14961.152 1
14961.733 2
14962.315 6
14962.896 9
14963.478 3
14964.059 1
14964.641 0
14965.222 4
14965.804 4
14966.385 2
14966.967 4
14967.548 8
14968.130 10
14968.711 12
14969.293 9
14969.874 5
14970.456 6
14971.038 7
14971.619 4
14972.201 3
14972.782 3
14973.364 8
14973.946 3
14974.527 7
14975.109 6
14975.691 1
14976.272 2
14976.854 6
14977.436 8
14978.018 8
14978.599 6
14979.181 2
14979.763 2
14980.345 2
14980.927 4
14981.508 7
14982.090 4
14982.672 4
14983.254 5
14983.836 3
14984.418 5
14984.999 9
14985.581 9
14986.163 14
14986.745 6
14987.327 6
14987.909 8
14988.491 4
14989.073 2
14989.655 3
14990.237 4
14990.819 5
14991.401 2
14991.983 3
14992.565 3
14993.147 5
14993.729 9
14994.311 7
14994.893 9
14995.475 15
14996.057 18
14996.639 9
14997.221 4
14997.803 3
14998.386 0
14998.968 7
14999.550 8
15000.132 8
15000.714 7
15001.296 5
15001.879 7
15002.461 7
15003.043 5
15003.625 5
15004.208 5
15004.790 7
15005.372 10
15005.954 7
15006.537 5
15007.119 3
15007.701 7
15008.284 7
15008.866 4
15009.448 2
15010.031 7
15010.613 11
15011.195 11
15011.778 5
15012.360 4
15012.943 8
15013.525 7
15014.107 7
15014.690 6
15015.272 7
15015.855 8
15016.437 6
15017.020 7
15017.602 13
15018.185 4
15018.767 4
15019.350 9
15019.932 6
15020.515 5
15021.098 3
15021.680 5
15022.263 4
15022.845 6
15023.428 7
15024.011 4
15024.593 4
15025.176 4
15025.759 4
15026.341 6
15026.924 7
15027.507 6
15028.089 6
15028.672 6
15029.255 3
15029.838 1
15030.420 3
15031.003 16
15031.586 24
15032.169 16
15032.751 10
15033.334 9
15033.917 14
15034.500 13
15035.083 17
15035.666 13
15036.249 9
15036.831 8
15037.414 7
15037.997 8
15038.580 10
15039.163 16
15039.746 14
15040.329 14
15040.912 11
15041.495 20
15042.078 13
15042.661 9
15043.244 7
15043.827 17
15044.410 13
15044.993 18
15045.576 19
15046.159 20
15046.742 20
15047.325 19
15047.908 20
15048.491 17
15049.075 17
15049.658 17
15050.241 14
15050.824 22
15051.407 13
15051.990 8
15052.573 12
15053.157 19
15053.740 20
15054.323 16
15054.906 15
15055.490 18
15056.073 18
15056.656 16
15057.239 21
15057.823 20
15058.406 20
15058.989 15
15059.573 19
15060.156 21
15060.739 25
15061.323 22
15061.906 23
15062.489 18
15063.073 24
15063.656 44
15064.240 39
15064.823 29
15065.406 38
15065.990 33
15066.573 25
15067.157 19
15067.740 21
15068.324 40
15068.907 52
15069.491 40
15070.074 48
15070.658 46
15071.241 45
15071.825 35
15072.409 56
15072.992 46
15073.576 31
15074.159 45
15074.743 70
15075.327 63
15075.910 88
15076.494 84
15077.078 81
15077.661 82
15078.245 63
15078.829 65
15079.412 68
15079.996 88
15080.580 79
15081.164 81
15081.747 73
15082.331 80
15082.915 87
15083.499 90
15084.082 98
15084.666 90
15085.250 87
15085.834 95
15086.418 105
15087.002 104
15087.585 109
15088.169 112
15088.753 119
15089.337 101
15089.921 107
15090.505 138
15091.089 128
15091.673 126
15092.257 130
15092.841 127
15093.425 107
15094.009 107
15094.593 128
15095.177 156
15095.761 161
15096.345 155
15096.929 135
15097.513 141
15098.097 144
15098.681 161
15099.265 198
15099.849 230
15100.433 265
15101.018 281
15101.602 271
15102.186 297
15102.770 316
15103.354 343
15103.938 388
15104.523 424
15105.107 434
15105.691 420
15106.275 431
15106.859 510
15107.444 594
15108.028 632
15108.612 678
15109.196 769
15109.781 848
15110.365 918
15110.949 997
15111.534 1070
15112.118 1212
15112.702 1433
15113.287 1629
15113.871 1757
15114.456 1886
15115.040 2024
15115.624 2227
15116.209 2459
15116.793 2716
15117.378 3027
15117.962 3287
15118.547 3597
15119.131 3932
15119.716 4403
15120.300 4846
15120.885 5304
15121.469 5765
15122.054 6122
15122.638 6597
15123.223 6946
15123.807 7316
15124.392 7614
15124.977 7793
15125.561 8084
15126.146 8293
15126.730 8518
15127.315 8541
15127.900 8410
15128.484 8216
15129.069 7990
15129.654 7761
15130.238 7434
15130.823 6966
15131.408 6379
15131.993 5886
15132.577 5360
15133.162 4762
15133.747 4281
15134.332 3836
15134.916 3370
15135.501 3018
15136.086 2639
15136.671 2284
15137.256 2033
15137.840 1798
15138.425 1608
15139.010 1425
15139.595 1203
15140.180 1041
15140.765 926
15141.350 806
15141.935 692
15142.520 602
15143.105 538
15143.689 500
15144.274 455
15144.859 413
15145.444 390
15146.029 349
15146.614 329
15147.199 332
15147.784 296
15148.370 275
15148.955 245
15149.540 213
15150.125 204
15150.710 192
15151.295 182
15151.880 178
15152.465 158
15153.050 132
15153.635 135
15154.221 118
15154.806 85
15155.391 94
15155.976 114
15156.561 114
15157.147 103
15157.732 86
15158.317 71
15158.902 87
15159.488 90
15160.073 79
15160.658 82
15161.243 81
15161.829 74
15162.414 74
15162.999 87
15163.585 87
15164.170 91
15164.755 85
15165.341 100
15165.926 90
15166.512 70
15167.097 76
15167.682 63
15168.268 55
15168.853 61
15169.439 51
15170.024 52
15170.610 40
15171.195 43
15171.781 58
15172.366 42
15172.952 42
15173.537 34
15174.123 28
15174.708 33
15175.294 37
15175.879 41
15176.465 40
15177.051 41
15177.636 33
15178.222 28
15178.808 33
15179.393 35
15179.979 35
15180.565 35
15181.150 47
15181.736 41
15182.322 39
15182.907 41
15183.493 30
15184.079 30
15184.665 37
15185.250 33
15185.836 29
15186.422 30
15187.008 22
15187.593 16
15188.179 26
15188.765 28
15189.351 26
15189.937 23
15190.523 28
15191.109 25
15191.694 20
15192.280 18
15192.866 20
15193.452 19
15194.038 16
15194.624 19
15195.210 21
15195.796 22
15196.382 10
15196.968 16
15197.554 19
15198.140 18
15198.726 11
15199.312 15
15199.898 14
15200.484 12
15201.070 6
15201.656 15
15202.242 15
15202.828 12
15203.414 18
15204.001 23
15204.587 18
15205.173 13
15205.759 14
15206.345 11
15206.931 12
15207.518 14
15208.104 20
15208.690 21
15209.276 13
15209.862 13
15210.449 12
15211.035 10
15211.621 7
15212.208 6
15212.794 9
15213.380 11
15213.966 13
15214.553 14
15215.139 15
15215.725 16
15216.312 17
15216.898 6
15217.485 9
15218.071 6
15218.657 5
15219.244 9
15219.830 8
15220.417 5
15221.003 3
15221.590 3
15222.176 14
15222.763 11
15223.349 7
15223.936 21
15224.522 17
15225.109 16
15225.695 11
15226.282 18
15226.868 20
15227.455 16
15228.041 17
15228.628 12
15229.215 6
15229.801 9
15230.388 21
15230.975 19
15231.561 17
15232.148 17
15232.735 17
15233.321 30
15233.908 20
15234.495 12
15235.081 8
15235.668 10
15236.255 13
15236.842 14
15237.428 10
15238.015 6
15238.602 8
15239.189 13
15239.776 14
15240.362 20
15240.949 10
15241.536 24
15242.123 39
15242.710 25
15243.297 19
15243.884 34
15244.470 19
15245.057 12
15245.644 4
15246.231 14
15246.818 14
15247.405 15
15247.992 13
15248.579 14
15249.166 11
15249.753 14
15250.340 12
15250.927 8
15251.514 18
15252.101 21
15252.688 17
15253.275 16
15253.863 12
15254.450 26
15255.037 14
15255.624 16
15256.211 19
15256.798 9
15257.385 13
15257.972 15
15258.560 10
15259.147 18
15259.734 22
15260.321 21
15260.908 20
15261.496 17
15262.083 15
15262.670 17
15263.257 20
15263.845 19
15264.432 16
15265.019 7
15265.607 11
15266.194 14
15266.781 13
15267.369 12
15267.956 5
15268.543 9
15269.131 9
15269.718 8
15270.306 9
15270.893 14
15271.480 10
15272.068 17
15272.655 11
15273.243 14
15273.830 24
15274.418 23
15275.005 16
15275.593 17
15276.180 19
15276.768 17
15277.355 19
15277.943 16
15278.530 22
15279.118 21
15279.706 30
15280.293 21
15280.881 23
15281.468 24
15282.056 32
15282.644 24
15283.231 29
15283.819 35
15284.407 33
15284.994 13
15285.582 12
15286.170 25
15286.757 33
15287.345 31
15287.933 36
15288.521 43
15289.108 38
15289.696 35
15290.284 34
15290.872 34
15291.460 32
15292.047 36
15292.635 33
15293.223 38
15293.811 47
15294.399 45
15294.987 44
15295.575 32
15296.163 38
15296.750 30
15297.338 33
15297.926 27
15298.514 11
15299.102 19
15299.690 32
15300.278 33
15300.866 39
15301.454 29
15302.042 33
15302.630 32
15303.218 28
15303.806 46
15304.394 43
15304.982 36
15305.571 39
15306.159 49
15306.747 70
15307.335 52
15307.923 50
15308.511 47
15309.099 55
15309.687 72
15310.276 68
15310.864 53
15311.452 48
15312.040 35
15312.628 41
15313.217 48
15313.805 44
15314.393 53
15314.981 56
15315.570 69
15316.158 81
15316.746 81
15317.335 73
15317.923 82
15318.511 84
15319.100 77
15319.688 70
15320.276 74
15320.865 94
15321.453 103
15322.041 119
15322.630 128
15323.218 117
15323.807 121
15324.395 118
15324.984 147
15325.572 162
15326.161 192
15326.749 249
15327.338 257
15327.926 255
15328.515 262
15329.103 288
15329.692 315
15330.280 301
15330.869 298
15331.457 305
15332.046 326
15332.635 335
15333.223 324
15333.812 310
15334.401 313
15334.989 298
15335.578 312
15336.167 316
15336.755 293
15337.344 285
15337.933 239
15338.521 232
15339.110 217
15339.699 206
15340.288 199
15340.876 173
15341.465 145
15342.054 134
15342.643 170
15343.232 162
15343.820 162
15344.409 150
15344.998 144
15345.587 144
15346.176 148
15346.765 121
15347.354 112
15347.942 116
15348.531 114
15349.120 122
15349.709 123
15350.298 118
15350.887 109
15351.476 117
15352.065 102
15352.654 89
15353.243 85
15353.832 66
15354.421 60
15355.010 54
15355.599 63
15356.188 66
15356.777 59
15357.366 53
15357.955 55
15358.545 58
15359.134 53
15359.723 43
15360.312 28
15360.901 20
15361.490 23
15362.079 21
15362.669 25
15363.258 19
15363.847 21
15364.436 22
15365.025 19
15365.615 12
15366.204 17
15366.793 8
15367.382 15
15367.972 15
15368.561 12
15369.150 12
15369.740 9
15370.329 12
15370.918 15
15371.508 8
15372.097 10
15372.686 5
15373.276 6
15373.865 5
15374.455 10
15375.044 11
15375.634 10
15376.223 17
15376.812 13
15377.402 12
15377.991 14
15378.581 9
15379.170 11
15379.760 13
15380.349 12
15380.939 6
15381.528 11
15382.118 7
15382.708 8
15383.297 6
15383.887 3
15384.476 6
15385.066 5
15385.656 7
15386.245 10
15386.835 10
15387.425 5
15388.014 7
15388.604 9
15389.194 16
15389.783 16
15390.373 8
15390.963 5
15391.553 6
15392.142 8
15392.732 6
15393.322 2
15393.912 3
15394.501 13
15395.091 19
15395.681 14
15396.271 16
15396.861 15
15397.451 13
15398.040 5
15398.630 11
15399.220 5
15399.810 4
15400.400 5
15400.990 9
15401.580 9
15402.170 4
15402.760 4
15403.350 9
15403.940 13
15404.530 9
15405.120 6
15405.710 3
15406.300 5
15406.890 9
15407.480 2
15408.070 3
15408.660 10
15409.250 8
15409.840 2
15410.430 5
15411.020 5
15411.610 5
15412.201 10
15412.791 17
15413.381 11
15413.971 5
15414.561 8
15415.151 6
15415.742 7
15416.332 7
15416.922 12
15417.512 16
15418.103 10
15418.693 5
15419.283 2
15419.873 3
15420.464 5
15421.054 2
15421.644 9
15422.235 12
15422.825 11
15423.415 6
15424.006 2
15424.596 5
15425.186 5
15425.777 7
15426.367 12
15426.958 16
15427.548 17
15428.139 15
15428.729 13
15429.319 9
15429.910 14
15430.500 21
15431.091 13
15431.681 11
15432.272 4
15432.862 3
15433.453 5
15434.044 8
15434.634 5
15435.225 7
15435.815 10
15436.406 7
15436.997 4
15437.587 7
15438.178 7
15438.768 3
15439.359 4
15439.950 2
15440.540 4
15441.131 8
15441.722 5
15442.313 4
15442.903 2
15443.494 7
15444.085 6
15444.676 3
15445.266 4
15445.857 2
15446.448 2
15447.039 4
15447.629 5
15448.220 4
15448.811 4
15449.402 6
15449.993 2
15450.584 4
15451.175 2
15451.766 6
15452.356 8
15452.947 8
15453.538 5
15454.129 5
15454.720 7
15455.311 10
15455.902 8
15456.493 8
15457.084 4
15457.675 8
15458.266 9
15458.857 8
15459.448 13
15460.039 9
15460.630 11
15461.221 11
15461.812 7
15462.404 4
15462.995 2
15463.586 7
15464.177 7
15464.768 6
15465.359 5
15465.950 9
15466.542 5
15467.133 6
15467.724 10
15468.315 9
15468.906 11
15469.498 11
15470.089 21
15470.680 11
15471.271 6
15471.863 7
15472.454 1
15473.045 4
15473.637 4
15474.228 3
15474.819 9
15475.411 6
15476.002 5
15476.593 2
15477.185 7
15477.776 14
15478.368 9
15478.959 4
15479.550 8
15480.142 12
15480.733 9
15481.325 11
15481.916 8
15482.508 1
15483.099 3
15483.691 6
15484.282 6
15484.874 7
15485.465 7
15486.057 15
15486.648 19
15487.240 10
15487.832 5
15488.423 11
15489.015 11
15489.606 6
15490.198 6
15490.790 4
15491.381 6
15491.973 7
15492.565 5
15493.156 5
15493.748 6
15494.340 8
15494.932 16
15495.523 12
15496.115 13
15496.707 16
15497.299 18
15497.890 18
15498.482 10
15499.074 7
15499.666 13
15500.258 7
15500.849 11
15501.441 12
15502.033 6
15502.625 4
15503.217 2
15503.809 1
15504.401 0
15504.993 5
15505.585 7
15506.176 7
15506.768 7
15507.360 9
15507.952 6
15508.544 2
15509.136 3
15509.728 10
15510.320 9
15510.912 7
15511.504 12
15512.096 5
15512.689 10
15513.281 11
15513.873 6
15514.465 1
15515.057 2
15515.649 10
15516.241 4
15516.833 7
15517.425 4
15518.018 6
15518.610 2
15519.202 3
15519.794 5
15520.386 7
15520.979 8
15521.571 10
15522.163 11
15522.755 15
15523.348 12
15523.940 10
15524.532 14
15525.124 11
15525.717 7
15526.309 9
15526.901 9
15527.494 11
15528.086 11
15528.679 5
15529.271 8
15529.863 14
15530.456 6
15531.048 13
15531.641 5
15532.233 11
15532.825 8
15533.418 2
15534.010 11
15534.603 20
15535.195 36
15535.788 30
15536.380 18
15536.973 12
15537.565 8
15538.158 10
15538.751 11
15539.343 15
15539.936 17
15540.528 13
15541.121 10
15541.714 7
15542.306 7
15542.899 10
15543.491 17
15544.084 13
15544.677 14
15545.269 18
15545.862 18
15546.455 13
15547.048 12
15547.640 15
15548.233 11
15548.826 13
15549.419 15
15550.011 14
15550.604 10
15551.197 7
15551.790 3
15552.383 3
15552.975 8
15553.568 11
15554.161 12
15554.754 14
15555.347 12
15555.940 13
15556.533 18
15557.126 17
15557.719 7
15558.311 6
15558.904 7
15559.497 16
15560.090 12
15560.683 5
15561.276 13
15561.869 10
15562.462 16
15563.055 17
15563.648 19
15564.241 22
15564.835 11
15565.428 9
15566.021 8
15566.614 13
15567.207 8
15567.800 5
15568.393 7
15568.986 14
15569.579 12
15570.173 10
15570.766 11
15571.359 7
15571.952 10
15572.545 9
15573.139 6
15573.732 6
15574.325 9
15574.918 9
15575.512 11
15576.105 12
15576.698 12
15577.291 6
15577.885 10
15578.478 15
15579.071 10
15579.665 10
15580.258 8
15580.851 6
15581.445 6
15582.038 6
15582.632 2
15583.225 1
15583.818 0
15584.412 6
15585.005 7
15585.599 11
15586.192 10
15586.786 13
15587.379 13
15587.973 7
15588.566 5
15589.160 5
15589.753 1
15590.347 6
15590.940 6
15591.534 8
15592.128 4
15592.721 1
15593.315 7
15593.908 10
15594.502 8
15595.096 5
15595.689 7
15596.283 3
15596.877 2
15597.470 7
15598.064 8
15598.658 7
15599.251 4
15599.845 6
15600.439 4
15601.033 4
15601.626 5
15602.220 2
15602.814 0
15603.408 0
15604.002 4
15604.595 3
15605.189 7
15605.783 5
15606.377 10
15606.971 14
15607.565 8
15608.159 9
15608.753 11
15609.346 12
15609.940 10
15610.534 5
15611.128 14
15611.722 14
15612.316 17
15612.910 8
15613.504 5
15614.098 9
15614.692 7
15615.286 13
15615.880 10
15616.474 14
15617.068 8
15617.662 18
15618.256 14
15618.851 9
15619.445 6
15620.039 8
15620.633 7
15621.227 5
15621.821 6
15622.415 10
15623.010 7
15623.604 12
15624.198 11
15624.792 3
15625.386 10
15625.981 10
15626.575 12
15627.169 14
15627.763 15
15628.358 16
15628.952 8
15629.546 6
15630.141 7
15630.735 10
15631.329 13
15631.924 10
15632.518 11
15633.112 8
15633.707 6
15634.301 4
15634.895 9
15635.490 12
15636.084 10
15636.679 7
15637.273 6
15637.868 4
15638.462 1
15639.057 3
15639.651 9
15640.245 4
15640.840 8
15641.435 8
15642.029 6
15642.624 2
15643.218 5
15643.813 11
15644.407 13
15645.002 9
15645.597 7
15646.191 4
15646.786 5
15647.380 8
15647.975 6
15648.570 11
15649.164 16
15649.759 7
15650.354 3
15650.948 6
15651.543 8
15652.138 11
15652.733 8
15653.327 3
15653.922 2
15654.517 5
15655.112 5
15655.707 6
15656.301 7
15656.896 6
15657.491 15
15658.086 24
15658.681 15
15659.276 12
15659.870 7
15660.465 15
15661.060 13
15661.655 5
15662.250 2
15662.845 4
15663.440 2
15664.035 9
15664.630 7
15665.225 6
15665.820 4
15666.415 7
15667.010 3
15667.605 9
15668.200 7
15668.795 6
15669.390 7
15669.985 8
15670.580 2
15671.175 3
15671.770 2
15672.365 6
15672.961 15
15673.556 12
15674.151 1
15674.746 8
15675.341 4
15675.936 6
15676.532 6
15677.127 6
15677.722 5
15678.317 7
15678.912 6
15679.508 7
15680.103 4
15680.698 7
15681.293 4
15681.889 6
15682.484 4
15683.079 5
15683.675 5
15684.270 5
15684.865 4
15685.461 12
15686.056 5
15686.652 6
15687.247 7
15687.842 3
15688.438 6
15689.033 8
15689.629 8
15690.224 6
15690.820 7
15691.415 6
15692.011 8
15692.606 8
15693.202 7
15693.797 6
15694.393 8
15694.988 7
15695.584 0
15696.179 3
15696.775 4
15697.370 3
15697.966 6
15698.562 5
15699.157 6
15699.753 19
15700.349 19
15700.944 15
15701.540 12
15702.136 10
15702.731 6
15703.327 7
15703.923 10
15704.518 12
15705.114 7
15705.710 6
15706.306 8
15706.901 7
15707.497 8
15708.093 5
15708.689 17
15709.285 13
15709.880 6
15710.476 8
15711.072 2
15711.668 4
15712.264 2
15712.860 1
15713.456 3
15714.052 10
15714.647 10
15715.243 4
15715.839 1
15716.435 8
15717.031 6
15717.627 3
15718.223 4
15718.819 4
15719.415 9
15720.011 7
15720.607 5
15721.203 3
15721.799 6
15722.395 5
15722.992 5
15723.588 8
15724.184 1
15724.780 6
15725.376 10
15725.972 14
15726.568 5
15727.164 1
15727.761 7
15728.357 8
15728.953 7
15729.549 11
15730.145 6
15730.742 5
15731.338 3
15731.934 7
15732.530 5
15733.127 10
15733.723 11
15734.319 8
15734.915 6
15735.512 7
15736.108 13
15736.704 11
15737.301 7
15737.897 6
15738.494 3
15739.090 2
15739.686 12
15740.283 8
15740.879 10
15741.476 5
15742.072 8
15742.668 6
15743.265 7
15743.861 6
15744.458 7
15745.054 6
15745.651 13
15746.247 23
15746.844 19
15747.440 21
15748.037 9
15748.634 16
15749.230 14
15749.827 11
15750.423 11
15751.020 17
15751.617 16
15752.213 16
15752.810 12
15753.407 15
15754.003 14
15754.600 12
15755.197 22
15755.793 20
15756.390 11
15756.987 6
15757.583 8
15758.180 5
15758.777 6
15759.374 6
15759.970 11
15760.567 15
15761.164 17
15761.761 14
15762.358 18
15762.955 12
15763.551 14
15764.148 11
15764.745 13
15765.342 9
15765.939 12
15766.536 11
15767.133 8
15767.730 11
15768.327 12
15768.924 9
15769.520 7
15770.117 7
15770.714 11
15771.311 11
15771.908 13
15772.505 11
15773.103 12
15773.700 10
15774.297 16
15774.894 12
15775.491 8
15776.088 4
15776.685 3
15777.282 17
15777.879 16
15778.476 6
15779.073 11
15779.671 10
15780.268 6
15780.865 9
15781.462 11
15782.059 15
15782.657 13
15783.254 12
15783.851 17
15784.448 18
15785.045 14
15785.643 11
15786.240 10
15786.837 6
15787.435 9
15788.032 3
15788.629 9
15789.227 6
15789.824 5
15790.421 16
15791.019 11
15791.616 10
15792.213 19
15792.811 15
15793.408 17
15794.006 15
15794.603 18
15795.201 14
15795.798 8
15796.396 18
15796.993 20
15797.590 21
15798.188 16
15798.786 24
15799.383 22
15799.981 17
15800.578 20
15801.176 21
15801.773 25
15802.371 26
15802.968 27
15803.566 29
15804.164 24
15804.761 24
15805.359 31
15805.957 36
15806.554 37
15807.152 37
15807.750 32
15808.347 28
15808.945 26
15809.543 26
15810.141 31
15810.738 31
15811.336 38
15811.934 34
15812.532 27
15813.129 25
15813.727 32
15814.325 25
15814.923 28
15815.521 41
15816.118 43
15816.716 46
15817.314 41
15817.912 43
15818.510 35
15819.108 30
15819.706 44
15820.304 48
15820.902 53
15821.500 50
15822.098 61
15822.696 66
15823.293 59
15823.891 46
15824.489 52
15825.088 52
15825.686 40
15826.284 51
15826.882 42
15827.480 51
15828.078 53
15828.676 49
15829.274 48
15829.872 56
15830.470 67
15831.068 66
15831.666 67
15832.265 74
15832.863 62
15833.461 52
15834.059 52
15834.657 80
15835.256 91
15835.854 103
15836.452 113
15837.050 90
15837.648 104
15838.247 115
15838.845 116
15839.443 104
15840.042 118
15840.640 118
15841.238 152
15841.837 172
15842.435 165
15843.033 171
15843.632 189
15844.230 202
15844.828 223
15845.427 250
15846.025 247
15846.624 250
15847.222 283
15847.821 315
15848.419 320
15849.017 362
15849.616 406
15850.214 467
15850.813 531
15851.411 536
15852.010 612
15852.609 630
15853.207 644
15853.806 702
15854.404 816
15855.003 839
15855.601 920
15856.200 1061
15856.799 1149
15857.397 1207
15857.996 1328
15858.595 1469
15859.193 1612
15859.792 1694
15860.391 1791
15860.989 1882
15861.588 2005
15862.187 2167
15862.785 2339
15863.384 2594
15863.983 2778
15864.582 2955
15865.180 3170
15865.779 3344
15866.378 3474
15866.977 3540
15867.576 3630
15868.174 3688
15868.773 3730
15869.372 3679
15869.971 3695
15870.570 3598
15871.169 3395
15871.768 3187
15872.367 3039
15872.966 2816
15873.564 2596
15874.163 2424
15874.762 2310
15875.361 2158
15875.960 2004
15876.559 1813
15877.158 1630
15877.757 1500
15878.356 1324
15878.955 1156
15879.554 994
15880.154 831
15880.753 742
15881.352 649
15881.951 563
15882.550 490
15883.149 443
15883.748 376
15884.347 360
15884.946 338
15885.546 327
15886.145 292
15886.744 249
15887.343 232
15887.942 198
15888.542 178
15889.141 151
15889.740 126
15890.339 109
15890.939 90
15891.538 104
15892.137 95
15892.736 95
15893.336 97
15893.935 99
15894.534 96
15895.134 105
15895.733 113
15896.332 117
15896.932 110
15897.531 93
15898.131 95
15898.730 90
15899.329 92
15899.929 82
15900.528 87
15901.128 83
15901.727 58
15902.327 56
15902.926 39
15903.526 33
15904.125 41
15904.725 40
15905.324 46
15905.924 42
15906.523 37
15907.123 50
15907.723 36
15908.322 44
15908.922 41
15909.521 41
15910.121 37
15910.721 33
15911.320 32
15911.920 41
15912.520 54
15913.119 48
15913.719 41
15914.319 49
15914.918 40
15915.518 48
15916.118 31
15916.718 29
15917.317 34
15917.917 45
15918.517 47
15919.117 40
15919.717 41
15920.316 47
15920.916 36
15921.516 36
15922.116 34
15922.716 39
15923.316 44
15923.916 41
15924.515 37
15925.115 45
15925.715 34
15926.315 44
15926.915 39
15927.515 37
15928.115 40
15928.715 32
15929.315 36
15929.915 29
15930.515 31
15931.115 27
15931.715 29
15932.315 28
15932.915 30
15933.515 30
15934.115 20
15934.715 17
15935.316 15
15935.916 22
15936.516 23
15937.116 26
15937.716 38
15938.316 35
15938.916 35
15939.517 29
15940.117 20
15940.717 20
15941.317 24
15941.917 18
15942.518 18
15943.118 19
15943.718 15
15944.318 20
15944.919 30
15945.519 21
15946.119 20
15946.720 25
15947.320 27
15947.920 21
15948.521 21
15949.121 21
15949.721 21
15950.322 14
15950.922 18
15951.523 18
15952.123 14
15952.723 9
15953.324 11
15953.924 21
15954.525 18
15955.125 9
15955.726 11
15956.326 15
15956.927 17
15957.527 26
15958.128 16
15958.728 11
15959.329 15
15959.929 15
15960.530 24
15961.131 24
15961.731 21
15962.332 10
15962.933 11
15963.533 16
15964.134 13
15964.734 23
15965.335 22
15965.936 17
15966.536 13
15967.137 17
15967.738 12
15968.339 18
15968.939 19
15969.540 20
15970.141 23
15970.742 18
15971.342 15
15971.943 13
15972.544 10
15973.145 14
15973.746 14
15974.347 20
15974.947 20
15975.548 17
15976.149 19
15976.750 12
15977.351 23
15977.952 20
15978.553 12
15979.154 13
15979.755 19
15980.356 19
15980.957 18
15981.557 28
15982.158 35
15982.759 23
15983.360 21
15983.962 17
15984.563 26
15985.164 21
15985.765 30
15986.366 23
15986.967 24
15987.568 25
15988.169 21
15988.770 20
15989.371 21
15989.972 16
15990.573 24
15991.175 25
15991.776 20
15992.377 39
15992.978 37
15993.579 38
15994.181 32
15994.782 26
15995.383 33
15995.984 25
15996.586 25
15997.187 24
15997.788 32
15998.389 37
15998.991 39
15999.592 26
16000.193 27
16000.795 25
16001.396 23
16001.997 18
16002.599 18
16003.200 19
16003.802 28
16004.403 19
16005.004 15
16005.606 15
16006.207 20
16006.809 16
16007.410 22
16008.012 27
16008.613 26
16009.215 19
16009.816 19
16010.418 24
16011.019 23
16011.621 23
16012.222 23
16012.824 31
16013.425 18
16014.027 37
16014.629 28
16015.230 21
16015.832 24
16016.433 25
16017.035 24
16017.637 20
16018.238 22
16018.840 13
16019.442 24
16020.044 27
16020.645 26
16021.247 28
16021.849 33
16022.450 41
16023.052 44
16023.654 32
16024.256 35
16024.858 44
16025.459 50
16026.061 49
16026.663 60
16027.265 48
16027.867 39
16028.469 30
16029.070 31
16029.672 45
16030.274 57
16030.876 51
16031.478 52
16032.080 58
16032.682 52
16033.284 53
16033.886 41
16034.488 41
16035.090 38
16035.692 38
16036.294 30
16036.896 33
16037.498 55
16038.100 59
16038.702 41
16039.304 44
16039.906 36
16040.508 27
16041.110 32
16041.712 39
16042.314 34
16042.917 32
16043.519 41
16044.121 46
16044.723 51
16045.325 52
16045.927 49
16046.530 43
16047.132 42
16047.734 58
16048.336 50
16048.939 47
16049.541 41
16050.143 47
16050.745 38
16051.348 50
16051.950 62
16052.552 51
16053.155 58
16053.757 69
16054.359 61
16054.962 63
16055.564 65
16056.166 61
16056.769 50
16057.371 57
16057.974 59
16058.576 71
16059.178 70
16059.781 65
16060.383 61
16060.986 51
16061.588 59
16062.191 50
16062.793 45
16063.396 50
16063.998 72
16064.601 102
16065.203 103
16065.806 97
16066.409 95
16067.011 99
16067.614 98
16068.216 122
16068.819 109
16069.422 113
16070.024 115
16070.627 108
16071.230 124
16071.832 141
16072.435 111
16073.038 127
16073.640 158
16074.243 136
16074.846 104
16075.449 115
16076.051 119
16076.654 105
16077.257 111
16077.860 110
16078.462 132
16079.065 122
16079.668 127
16080.271 133
16080.874 106
16081.477 108
16082.080 102
16082.682 111
16083.285 110
16083.888 95
16084.491 85
16085.094 85
16085.697 73
16086.300 69
16086.903 69
16087.506 81
16088.109 90
16088.712 71
16089.315 83
16089.918 76
16090.521 82
16091.124 86
16091.727 73
16092.330 65
16092.933 55
16093.536 48
16094.139 74
16094.742 81
16095.346 66
16095.949 68
16096.552 73
16097.155 54
16097.758 36
16098.361 32
16098.964 32
16099.568 36
16100.171 24
16100.774 22
16101.377 27
16101.981 35
16102.584 37
16103.187 35
16103.790 39
16104.394 38
16104.997 25
16105.600 23
16106.204 17
16106.807 15
16107.410 15
16108.014 32
16108.617 34
16109.220 22
16109.824 20
16110.427 19
16111.031 15
16111.634 4
16112.237 8
16112.841 18
16113.444 14
16114.048 11
16114.651 10
16115.255 8
16115.858 17
16116.462 16
16117.065 19
16117.669 18
16118.272 14
16118.876 15
16119.480 9
16120.083 11
16120.687 5
16121.290 3
16121.894 8
16122.498 16
16123.101 15
16123.705 5
16124.309 6
16124.912 7
16125.516 17
16126.120 7
16126.723 7
16127.327 8
16127.931 10
16128.535 17
16129.138 10
16129.742 9
16130.346 17
16130.950 7
16131.553 10
16132.157 10
16132.761 10
16133.365 20
16133.969 23
16134.573 22
16135.176 17
16135.780 14
16136.384 17
16136.988 20
16137.592 7
16138.196 8
16138.800 11
16139.404 16
16140.008 24
16140.612 17
16141.216 12
16141.820 14
16142.424 11
16143.028 16
16143.632 18
16144.236 15
16144.840 11
16145.444 13
16146.048 7
16146.652 15
16147.256 23
16147.860 15
16148.464 17
16149.069 15
16149.673 10
16150.277 10
16150.881 11
16151.485 14
16152.089 12
16152.694 9
16153.298 5
16153.902 3
16154.506 3
16155.110 3
16155.715 6
16156.319 12
16156.923 9
16157.528 8
16158.132 24
16158.736 23
16159.340 16
16159.945 11
16160.549 5
16161.153 5
16161.758 11
16162.362 9
16162.967 7
16163.571 6
16164.175 7
16164.780 9
16165.384 8
16165.989 7
16166.593 12
16167.198 8
16167.802 3
16168.407 9
16169.011 10
16169.616 12
16170.220 15
16170.825 15
16171.429 14
16172.034 11
16172.638 19
16173.243 20
16173.848 10
16174.452 12
16175.057 9
16175.661 9
16176.266 14
16176.871 23
16177.475 11
16178.080 9
16178.685 14
16179.289 15
16179.894 8
16180.499 10
16181.104 7
16181.708 4
16182.313 5
16182.918 7
16183.523 10
16184.127 11
16184.732 10
16185.337 8
16185.942 7
16186.547 10
16187.151 9
16187.756 4
16188.361 3
16188.966 5
16189.571 8
16190.176 6
16190.781 11
16191.386 6
16191.991 9
16192.596 2
16193.201 7
16193.806 7
16194.410 10
16195.015 14
16195.620 14
16196.226 11
16196.831 11
16197.436 11
16198.041 8
16198.646 8
16199.251 8
16199.856 11
16200.461 7
16201.066 6
16201.671 8
16202.276 8
16202.881 4
16203.487 7
16204.092 6
16204.697 8
16205.302 5
16205.907 6
16206.512 7
16207.118 15
16207.723 21
16208.328 12
16208.933 6
16209.539 4
16210.144 7
16210.749 11
16211.355 9
16211.960 9
16212.565 11
16213.170 5
16213.776 15
16214.381 12
16214.987 8
16215.592 4
16216.197 6
16216.803 12
16217.408 7
16218.014 2
16218.619 1
16219.224 3
16219.830 7
16220.435 6
16221.041 6
16221.646 5
16222.252 10
16222.857 19
16223.463 13
16224.068 10
16224.674 6
16225.279 8
16225.885 9
16226.491 7
16227.096 9
16227.702 5
16228.307 4
16228.913 8
16229.519 8
16230.124 10
16230.730 5
16231.336 3
16231.941 10
16232.547 5
16233.153 5
16233.758 8
16234.364 10
16234.970 7
16235.576 12
16236.181 11
16236.787 11
16237.393 12
16237.999 7
16238.605 10
16239.210 7
16239.816 12
16240.422 16
16241.028 13
16241.634 7
16242.240 10
16242.846 10
16243.451 18
16244.057 15
16244.663 10
16245.269 8
16245.875 6
16246.481 5
16247.087 2
16247.693 1
16248.299 4
16248.905 7
16249.511 10
16250.117 16
16250.723 17
16251.329 16
16251.935 10
16252.541 2
16253.147 5
16253.753 12
16254.360 3
16254.966 0
16255.572 0
16256.178 7
16256.784 11
16257.390 12
16257.996 12
16258.603 10
16259.209 9
16259.815 8
16260.421 6
16261.027 11
16261.634 7
16262.240 6
16262.846 10
16263.452 9
16264.059 12
16264.665 10
16265.271 4
16265.878 6
16266.484 5
16267.090 6
16267.697 10
16268.303 11
16268.909 2
16269.516 4
16270.122 6
16270.729 13
16271.335 8
16271.941 21
16272.548 20
16273.154 14
16273.761 8
16274.367 8
16274.974 9
16275.580 9
16276.187 4
16276.793 8
16277.400 14
16278.006 9
16278.613 4
16279.219 7
16279.826 4
16280.433 12
16281.039 16
16281.646 10
16282.252 13
16282.859 17
16283.466 16
16284.072 21
16284.679 18
16285.286 14
16285.892 13
16286.499 11
16287.106 11
16287.713 14
16288.319 12
16288.926 9
16289.533 9
16290.140 9
16290.746 13
16291.353 10
16291.960 13
16292.567 20
16293.174 19
16293.780 12
16294.387 13
16294.994 27
16295.601 23
16296.208 13
16296.815 13
16297.422 7
16298.029 2
16298.636 8
16299.243 12
16299.849 3
16300.456 7
16301.063 5
16301.670 6
16302.277 5
16302.884 13
16303.491 10
16304.098 8
16304.706 12
16305.313 3
16305.920 6
16306.527 5
16307.134 11
16307.741 5
16308.348 5
16308.955 7
16309.562 5
16310.169 9
16310.777 6
16311.384 4
16311.991 8
16312.598 16
16313.205 19
16313.813 12
16314.420 17
16315.027 12
16315.634 7
16316.241 16
16316.849 10
16317.456 16
16318.063 16
16318.671 14
16319.278 8
16319.885 9
16320.493 9
16321.100 11
16321.707 15
16322.315 11
16322.922 6
16323.529 5
16324.137 0
16324.744 3
16325.352 6
16325.959 10
16326.567 4
16327.174 6
16327.782 8
16328.389 4
16328.997 6
16329.604 6
16330.212 7
16330.819 5
16331.427 9
16332.034 6
16332.642 10
16333.249 7
16333.857 10
16334.464 5
16335.072 8
16335.680 6
16336.287 10
16336.895 7
16337.503 8
16338.110 6
16338.718 5
16339.326 3
16339.933 5
16340.541 8
16341.149 10
16341.757 6
16342.364 4
16342.972 10
16343.580 8
16344.188 10
16344.795 6
16345.403 6
16346.011 3
16346.619 2
16347.227 11
16347.835 10
16348.442 11
16349.050 12
16349.658 11
16350.266 8
16350.874 4
16351.482 3
16352.090 9
16352.698 9
16353.306 10
16353.914 9
16354.522 10
16355.130 3
16355.738 1
16356.346 7
16356.954 4
16357.562 2
16358.170 7
16358.778 6
16359.386 5
16359.994 4
16360.602 4
16361.210 2
16361.818 5
16362.426 13
16363.034 13
16363.643 13
16364.251 7
16364.859 10
16365.467 7
16366.075 5
16366.683 3
16367.292 9
16367.900 11
16368.508 8
16369.116 13
16369.725 12
16370.333 5
16370.941 7
16371.549 4
16372.158 3
16372.766 5
16373.374 4
16373.983 4
16374.591 5
16375.199 4
16375.808 3
16376.416 4
16377.025 14
16377.633 12
16378.241 15
16378.850 15
16379.458 13
16380.067 18
16380.675 7
16381.284 8
16381.892 4
16382.501 3
16383.109 5
16383.718 8
16384.326 12
16384.935 7
16385.543 10
16386.152 7
16386.760 8
16387.369 15
16387.978 9
16388.586 8
16389.195 7
16389.803 10
16390.412 3
16391.021 2
16391.629 1
16392.238 7
16392.847 16
16393.455 11
16394.064 8
16394.673 7
16395.282 9
16395.890 6
16396.499 6
16397.108 5
16397.717 3
16398.325 6
16398.934 6
16399.543 11
16400.152 7
16400.761 6
16401.370 3
16401.978 11
16402.587 8
16403.196 4
16403.805 10
16404.414 7
16405.023 2
16405.632 3
16406.241 6
16406.850 10
16407.459 6
16408.068 7
16408.677 4
16409.286 3
16409.895 3
16410.504 4
16411.113 3
16411.722 4
16412.331 3
16412.940 3
16413.549 7
16414.158 10
16414.767 11
16415.376 5
16415.985 4
16416.594 9
16417.204 4
16417.813 2
16418.422 9
16419.031 9
16419.640 5
16420.249 5
16420.859 7
16421.468 3
16422.077 4
16422.686 4
16423.296 3
16423.905 4
16424.514 6
16425.123 10
16425.733 5
16426.342 12
16426.951 9
16427.561 8
16428.170 3
16428.779 2
16429.389 6
16429.998 7
16430.608 6
16431.217 6
16431.826 5
16432.436 4
16433.045 5
16433.655 3
16434.264 3
16434.874 11
16435.483 8
16436.093 6
16436.702 9
16437.312 15
16437.921 8
16438.531 2
16439.140 6
16439.750 5
16440.359 0
16440.969 4
16441.578 4
16442.188 5
16442.798 5
16443.407 9
16444.017 15
16444.627 14
16445.236 5
16445.846 4
16446.456 4
16447.065 8
16447.675 6
16448.285 6
16448.895 7
16449.504 5
16450.114 7
16450.724 3
16451.334 0
16451.943 5
16452.553 4
16453.163 7
16453.773 4
16454.383 11
16454.992 18
16455.602 8
16456.212 5
16456.822 1
16457.432 6
16458.042 8
16458.652 5
16459.262 8
16459.872 5
16460.482 6
16461.091 2
16461.701 3
16462.311 5
16462.921 5
16463.531 6
16464.141 4
16464.751 7
16465.362 15
16465.972 15
16466.582 6
16467.192 5
16467.802 8
16468.412 9
16469.022 7
16469.632 6
16470.242 4
16470.852 5
16471.463 6
16472.073 5
16472.683 4
16473.293 5
16473.903 5
16474.513 4
16475.124 4
16475.734 3
16476.344 5
16476.954 13
16477.565 14
16478.175 13
16478.785 13
16479.395 11
16480.006 7
16480.616 3
16481.226 5
16481.837 4
16482.447 6
16483.058 6
16483.668 6
16484.278 9
16484.889 3
16485.499 5
16486.110 7
16486.720 10
16487.330 6
16487.941 3
16488.551 7
16489.162 6
16489.772 14
16490.383 22
16490.993 15
16491.604 11
16492.214 8
16492.825 11
16493.435 4
16494.046 7
16494.657 8
16495.267 7
16495.878 3
16496.488 2
16497.099 13
16497.710 9
16498.320 9
16498.931 6
16499.542 7
16500.152 4
16500.763 2
16501.374 2
16501.984 7
16502.595 14
16503.206 8
16503.817 5
16504.427 4
16505.038 2
16505.649 4
16506.260 3
16506.871 4
16507.481 2
16508.092 8
16508.703 8
16509.314 8
16509.925 6
16510.536 6
16511.147 13
16511.757 12
16512.368 11
16512.979 16
16513.590 11
16514.201 6
16514.812 6
16515.423 4
16516.034 3
16516.645 5
16517.256 2
16517.867 5
16518.478 9
16519.089 5
16519.700 6
16520.311 6
16520.922 4
16521.533 8
16522.145 5
16522.756 8
16523.367 8
16523.978 9
16524.589 10
16525.200 5
16525.811 2
16526.422 6
16527.034 9
16527.645 7
16528.256 10
16528.867 7
16529.478 10
16530.090 9
16530.701 7
16531.312 4
16531.924 12
16532.535 4
16533.146 4
16533.757 4
16534.369 8
16534.980 7
16535.591 6
16536.203 4
16536.814 3
16537.425 6
16538.037 4
16538.648 5
16539.260 4
16539.871 4
16540.483 2
16541.094 1
16541.705 8
16542.317 11
16542.928 3
16543.540 6
16544.151 6
16544.763 8
16545.374 8
16545.986 5
16546.597 6
16547.209 5
16547.821 3
16548.432 6
16549.044 6
16549.655 4
16550.267 7
16550.879 5
16551.490 8
16552.102 7
16552.714 4
16553.325 4
16553.937 5
16554.549 1
16555.160 4
16555.772 6
16556.384 5
16556.995 5
16557.607 1
16558.219 2
16558.831 6
16559.443 3
16560.054 3
16560.666 2
16561.278 10
16561.890 12
16562.502 7
16563.113 4
16563.725 8
16564.337 3
16564.949 11
16565.561 20
16566.173 8
16566.785 5
16567.397 5
16568.009 4
16568.621 6
16569.233 3
16569.845 4
16570.457 0
16571.069 9
16571.681 8
16572.293 2
16572.905 7
16573.517 5
16574.129 4
16574.741 13
16575.353 8
16575.965 9
16576.577 6
16577.189 10
16577.801 4
16578.413 2
16579.026 8
16579.638 6
16580.250 1
16580.862 2
16581.474 5
16582.087 4
16582.699 1
16583.311 1
16583.923 0
16584.535 1
16585.148 5
16585.760 3
16586.372 8
16586.985 3
16587.597 7
16588.209 9
16588.821 4
16589.434 5
16590.046 6
16590.659 4
16591.271 6
16591.883 8
16592.496 5
16593.108 4
16593.721 10
16594.333 3
16594.945 8
16595.558 7
16596.170 10
16596.783 7
16597.395 7
16598.008 2
16598.620 3
16599.233 7
16599.845 7
16600.458 4
16601.070 7
16601.683 5
16602.296 7
16602.908 13
16603.521 10
16604.133 5
16604.746 3
16605.359 8
16605.971 5
16606.584 3
16607.197 3
16607.809 6
16608.422 10
16609.035 13
16609.647 7
16610.260 10
16610.873 9
16611.486 10
16612.098 5
16612.711 5
16613.324 7
16613.937 8
16614.550 11
16615.162 9
16615.775 13
16616.388 8
16617.001 2
16617.614 2
16618.227 4
16618.839 8
16619.452 4
16620.065 2
16620.678 7
16621.291 5
16621.904 10
16622.517 8
16623.130 8
16623.743 13
16624.356 10
16624.969 20
16625.582 9
16626.195 9
16626.808 14
16627.421 5
16628.034 9
16628.647 6
16629.260 6
16629.873 11
16630.486 8
16631.100 4
16631.713 6
16632.326 9
16632.939 5
16633.552 5
16634.165 5
16634.778 6
16635.392 4
16636.005 7
16636.618 11
16637.231 10
16637.844 6
16638.458 4
16639.071 4
16639.684 7
16640.298 13
16640.911 8
16641.524 4
16642.137 5
16642.751 2
16643.364 8
16643.977 5
16644.591 2
16645.204 8
16645.818 7
16646.431 2
16647.044 0
16647.658 1
16648.271 2
16648.885 5
16649.498 5
16650.112 4
16650.725 2
16651.339 3
16651.952 6
16652.566 8
16653.179 7
16653.793 6
16654.406 6
16655.020 1
16655.633 5
16656.247 2
16656.860 4
16657.474 4
16658.088 7
16658.701 14
16659.315 16
16659.928 13
16660.542 9
16661.156 3
16661.769 0
16662.383 0
16662.997 2
16663.611 3
16664.224 2
16664.838 4
16665.452 11
16666.066 14
16666.679 7
16667.293 4
16667.907 2
16668.521 3
16669.134 3
16669.748 2
16670.362 1
16670.976 3
16671.590 9
16672.204 11
16672.818 9
16673.432 7
16674.045 10
16674.659 7
16675.273 4
16675.887 5
16676.501 5
16677.115 1
16677.729 2
16678.343 1
16678.957 2
16679.571 5
16680.185 6
16680.799 7
16681.413 6
16682.027 3
16682.641 7
16683.255 5
16683.869 8
16684.484 7
16685.098 8
16685.712 8
16686.326 3
16686.940 6
16687.554 5
16688.168 6
16688.783 10
16689.397 7
16690.011 4
16690.625 5
16691.239 5
16691.854 5
16692.468 3
16693.082 0
16693.696 3
16694.311 5
16694.925 7
16695.539 9
16696.154 1
16696.768 1
16697.382 1
16697.997 7
16698.611 3
16699.225 4
16699.840 2
16700.454 2
16701.068 2
16701.683 2
16702.297 2
16702.912 6
16703.526 5
16704.141 7
16704.755 7
16705.370 9
16705.984 6
16706.599 3
16707.213 4
16707.828 7
16708.442 5
16709.057 9
16709.671 10
16710.286 6
16710.900 6
16711.515 9
16712.130 3
16712.744 1
16713.359 3
16713.974 2
16714.588 9
16715.203 2
16715.818 6
16716.432 3
16717.047 0
16717.662 2
16718.276 3
16718.891 5
16719.506 5
16720.121 3
16720.735 4
16721.350 5
16721.965 4
16722.580 5
16723.195 5
16723.809 1
16724.424 7
16725.039 6
16725.654 6
16726.269 1
16726.884 12
16727.499 6
16728.113 2
16728.728 1
16729.343 1
16729.958 0
16730.573 7
16731.188 6
16731.803 7
16732.418 9
16733.033 10
16733.648 6
16734.263 10
16734.878 11
16735.493 4
16736.108 4
16736.723 4
16737.338 2
16737.953 2
16738.568 5
16739.184 10
16739.799 9
16740.414 5
16741.029 6
16741.644 6
16742.259 7
16742.874 7
16743.490 2
16744.105 9
16744.720 5
16745.335 3
16745.951 0
16746.566 0
16747.181 9
16747.796 8
16748.412 8
16749.027 9
16749.642 7
16750.257 4
16750.873 7
16751.488 3
16752.103 3
16752.719 5
16753.334 4
16753.950 6
16754.565 3
16755.180 4
16755.796 9
16756.411 9
16757.027 5
16757.642 1
16758.258 5
16758.873 5
16759.488 5
16760.104 10
16760.719 6
16761.335 5
16761.951 6
16762.566 4
16763.182 2
16763.797 1
16764.413 0
16765.028 6
16765.644 1
16766.260 1
16766.875 3
16767.491 8
16768.106 7
16768.722 6
16769.338 7
16769.953 7
16770.569 7
16771.185 6
16771.800 5
16772.416 4
16773.032 9
16773.648 8
16774.263 3
16774.879 2
16775.495 9
16776.111 15
16776.727 5
16777.342 7
16777.958 7
16778.574 3
16779.190 3
16779.806 11
16780.422 10
16781.037 17
16781.653 15
16782.269 6
16782.885 8
16783.501 4
16784.117 11
16784.733 11
16785.349 6
16785.965 2
16786.581 1
16787.197 9
16787.813 10
16788.429 12
16789.045 10
16789.661 10
16790.277 9
16790.893 8
16791.509 6
16792.125 12
16792.741 16
16793.357 7
16793.974 8
16794.590 5
16795.206 6
16795.822 2
16796.438 2
16797.054 4
16797.670 4
16798.287 5
16798.903 9
16799.519 5
16800.135 1
16800.752 1
16801.368 0
16801.984 3
16802.600 2
16803.217 12
16803.833 14
16804.449 13
16805.066 4
16805.682 4
16806.298 6
16806.915 3
16807.531 7
16808.147 8
16808.764 5
16809.380 4
16809.997 0
16810.613 3
16811.229 5
16811.846 7
16812.462 10
16813.079 5
16813.695 7
16814.312 4
16814.928 3
16815.545 7
16816.161 7
16816.778 5
16817.394 6
16818.011 4
16818.627 3
16819.244 1
16819.861 6
16820.477 4
16821.094 2
16821.710 3
16822.327 3
16822.944 2
16823.560 7
16824.177 7
16824.794 9
16825.410 8
16826.027 13
16826.644 13
16827.261 5
16827.877 4
16828.494 1
16829.111 4
16829.728 9
16830.344 6
16830.961 5
16831.578 11
16832.195 8
16832.812 12
16833.429 7
16834.045 10
16834.662 15
16835.279 19
16835.896 11
16836.513 8
16837.130 10
16837.747 8
16838.364 12
16838.981 18
16839.598 17
16840.215 14
16840.832 10
16841.449 5
16842.066 10
16842.683 3
16843.300 7
16843.917 8
16844.534 10
16845.151 13
16845.768 6
16846.385 8
16847.002 11
16847.619 9
16848.236 9
16848.853 4
16849.470 6
16850.088 5
16850.705 10
16851.322 7
16851.939 7
16852.556 11
16853.173 19
16853.791 13
16854.408 8
16855.025 11
16855.642 4
16856.260 6
16856.877 5
16857.494 3
16858.112 6
16858.729 6
16859.346 5
16859.963 2
16860.581 4
16861.198 3
16861.816 8
16862.433 13
16863.050 11
16863.668 9
16864.285 10
16864.903 14
16865.520 13
16866.137 13
16866.755 13
16867.372 9
16867.990 7
16868.607 11
16869.225 9
16869.842 10
16870.460 21
16871.077 21
16871.695 24
16872.312 27
16872.930 25
16873.548 16
16874.165 14
16874.783 18
16875.400 18
16876.018 13
16876.636 16
16877.253 14
16877.871 15
16878.489 28
16879.106 25
16879.724 19
16880.342 15
16880.959 18
16881.577 35
16882.195 33
16882.813 25
16883.430 17
16884.048 20
16884.666 24
16885.284 27
16885.902 28
16886.519 26
16887.137 21
16887.755 24
16888.373 19
16888.991 21
16889.609 18
16890.227 17
16890.844 21
16891.462 31
16892.080 25
16892.698 19
16893.316 23
16893.934 27
16894.552 32
16895.170 39
16895.788 31
16896.406 32
16897.024 44
16897.642 24
16898.260 40
16898.878 46
16899.496 32
16900.114 26
16900.732 25
16901.350 34
16901.968 29
16902.587 30
16903.205 33
16903.823 46
16904.441 39
16905.059 37
16905.677 36
16906.296 37
16906.914 47
16907.532 61
16908.150 65
16908.768 50
16909.387 46
16910.005 40
16910.623 38
16911.241 38
16911.860 36
16912.478 42
16913.096 49
16913.715 60
16914.333 55
16914.951 61
16915.570 42
16916.188 50
16916.806 53
16917.425 61
16918.043 61
16918.662 67
16919.280 66
16919.898 76
16920.517 86
16921.135 93
16921.754 109
16922.372 136
16922.991 128
16923.609 120
16924.228 122
16924.846 151
16925.465 154
16926.083 164
16926.702 170
16927.320 196
16927.939 216
16928.558 216
16929.176 247
16929.795 278
16930.413 282
16931.032 262
16931.651 298
16932.269 341
16932.888 392
16933.507 434
16934.125 454
16934.744 467
16935.363 474
16935.982 507
16936.600 549
16937.219 628
16937.838 714
16938.457 757
16939.075 780
16939.694 860
16940.313 927
16940.932 982
16941.551 1102
16942.169 1229
16942.788 1281
16943.407 1406
16944.026 1513
16944.645 1578
16945.264 1662
16945.883 1845
16946.502 1996
16947.121 2180
16947.739 2314
16948.358 2455
16948.977 2617
16949.596 2776
16950.215 2817
16950.834 2825
16951.453 2898
16952.072 2900
16952.691 2817
16953.310 2776
16953.929 2729
16954.549 2679
16955.168 2545
16955.787 2451
16956.406 2380
16957.025 2211
16957.644 2049
16958.263 1888
16958.882 1737
16959.501 1617
16960.121 1485
16960.740 1312
16961.359 1121
16961.978 992
16962.597 873
16963.217 810
16963.836 742
16964.455 660
16965.074 569
16965.694 504
16966.313 432
16966.932 381
16967.552 374
16968.171 337
16968.790 297
16969.410 275
16970.029 246
16970.648 216
16971.268 239
16971.887 207
16972.506 183
16973.126 166
16973.745 165
16974.365 139
16974.984 147
16975.604 137
16976.223 109
16976.842 99
16977.462 101
16978.081 90
16978.701 88
16979.320 86
16979.940 82
16980.560 92
16981.179 94
16981.799 60
16982.418 65
16983.038 87
16983.657 79
16984.277 68
16984.897 71
16985.516 58
16986.136 55
16986.756 51
16987.375 59
16987.995 60
16988.615 35
16989.234 49
16989.854 59
16990.474 44
16991.093 51
16991.713 64
16992.333 70
16992.953 67
16993.573 51
16994.192 58
16994.812 72
16995.432 60
16996.052 65
16996.672 63
16997.291 61
16997.911 78
16998.531 68
16999.151 73
16999.771 64
17000.391 52
17001.011 49
17001.631 47
17002.251 43
17002.871 31
17003.491 33
17004.111 29
17004.730 40
17005.350 27
17005.970 36
17006.591 55
17007.211 51
17007.831 46
17008.451 51
17009.071 44
17009.691 42
17010.311 45
17010.931 52
17011.551 41
17012.171 31
17012.791 40
17013.411 38
17014.032 33
17014.652 35
17015.272 32
17015.892 22
17016.512 21
17017.133 19
17017.753 22
17018.373 17
17018.993 18
17019.614 17
17020.234 24
17020.854 20
17021.474 28
17022.095 25
17022.715 19
17023.335 20
17023.956 18
17024.576 26
17025.196 22
17025.817 24
17026.437 26
17027.057 28
17027.678 21
17028.298 15
17028.919 17
17029.539 14
17030.160 17
17030.780 12
17031.401 10
17032.021 17
17032.642 15
17033.262 18
17033.883 23
17034.503 16
17035.124 11
17035.744 14
17036.365 21
17036.985 16
17037.606 14
17038.226 17
17038.847 15
17039.468 14
17040.088 14
17040.709 20
17041.330 23
17041.950 15
17042.571 17
17043.192 12
17043.812 13
17044.433 19
17045.054 23
17045.675 15
17046.295 6
17046.916 10
17047.537 18
17048.158 17
17048.778 14
17049.399 12
17050.020 24
17050.641 22
17051.262 20
17051.882 19
17052.503 27
17053.124 24
17053.745 18
17054.366 13
17054.987 18
17055.608 9
17056.229 6
17056.850 20
17057.471 8
17058.092 8
17058.713 5
17059.334 12
17059.954 14
17060.576 8
17061.197 8
17061.818 7
17062.439 4
17063.060 14
17063.681 19
17064.302 14
17064.923 17
17065.544 15
17066.165 10
17066.786 13
17067.407 26
17068.028 19
17068.650 16
17069.271 22
17069.892 16
17070.513 21
17071.134 20
17071.756 17
17072.377 15
17072.998 11
17073.619 27
17074.240 20
17074.862 26
17075.483 16
17076.104 10
17076.726 12
17077.347 14
17077.968 18
17078.590 17
17079.211 15
17079.832 17
17080.454 15
17081.075 19
17081.696 19
17082.318 11
17082.939 10
17083.561 6
17084.182 9
17084.804 11
17085.425 17
17086.046 19
17086.668 16
17087.289 16
17087.911 26
17088.532 16
17089.154 13
17089.776 10
17090.397 7
17091.019 6
17091.640 6
17092.262 4
17092.883 20
17093.505 25
17094.127 23
17094.748 21
17095.370 17
17095.992 21
17096.613 19
17097.235 19
17097.857 18
17098.478 26
17099.100 23
17099.722 16
17100.343 16
17100.965 10
17101.587 13
17102.209 16
17102.830 20
17103.452 34
17104.074 33
17104.696 32
17105.318 15
17105.939 17
17106.561 28
17107.183 29
17107.805 23
17108.427 10
17109.049 13
17109.671 17
17110.293 14
17110.915 24
17111.537 33
17112.158 28
17112.780 23
17113.402 23
17114.024 19
17114.646 17
17115.268 20
17115.890 27
17116.512 25
17117.134 24
17117.756 26
17118.379 25
17119.001 23
17119.623 25
17120.245 29
17120.867 24
17121.489 33
17122.111 31
17122.733 24
17123.355 24
17123.978 23
17124.600 24
17125.222 26
17125.844 36
17126.466 47
17127.089 35
17127.711 39
17128.333 35
17128.955 51
17129.578 47
17130.200 45
17130.822 50
17131.444 39
17132.067 40
17132.689 37
17133.311 49
17133.934 33
17134.556 39
17135.178 58
17135.801 49
17136.423 42
17137.046 58
17137.668 47
17138.290 49
17138.913 54
17139.535 47
17140.158 51
17140.780 44
17141.403 47
17142.025 63
17142.648 60
17143.270 50
17143.893 72
17144.515 80
17145.138 66
17145.760 77
17146.383 67
17147.006 74
17147.628 75
17148.251 87
17148.873 110
17149.496 104
17150.119 105
17150.741 104
17151.364 134
17151.987 129
17152.609 138
17153.232 136
17153.855 113
17154.477 110
17155.100 146
17155.723 150
17156.346 139
17156.968 122
17157.591 138
17158.214 141
17158.837 152
17159.460 130
17160.082 117
17160.705 122
17161.328 125
17161.951 116
17162.574 103
17163.197 107
17163.820 102
17164.442 100
17165.065 95
17165.688 116
17166.311 103
17166.934 88
17167.557 103
17168.180 103
17168.803 83
17169.426 60
17170.049 60
17170.672 63
17171.295 75
17171.918 63
17172.541 62
17173.164 44
17173.787 59
17174.410 50
17175.033 56
17175.657 51
17176.280 54
17176.903 64
17177.526 63
17178.149 57
17178.772 51
17179.395 40
17180.019 42
17180.642 43
17181.265 40
17181.888 31
17182.511 31
17183.135 36
17183.758 29
17184.381 28
17185.004 30
17185.628 30
17186.251 29
17186.874 33
17187.498 33
17188.121 27
17188.744 26
17189.368 28
17189.991 28
17190.614 18
17191.238 18
17191.861 18
17192.485 13
17193.108 13
17193.732 24
17194.355 25
17194.978 14
17195.602 24
17196.225 22
17196.849 9
17197.472 13
17198.096 11
17198.719 9
17199.343 11
17199.966 9
17200.590 5
17201.214 8
17201.837 6
17202.461 3
17203.084 7
17203.708 10
17204.332 15
17204.955 13
17205.579 7
17206.203 6
17206.826 6
17207.450 6
17208.074 6
17208.697 5
17209.321 12
17209.945 12
17210.568 9
17211.192 10
17211.816 11
17212.440 10
17213.064 7
17213.687 7
17214.311 11
17214.935 15
17215.559 8
17216.183 7
17216.806 25
17217.430 21
17218.054 14
17218.678 9
17219.302 12
17219.926 14
17220.550 13
17221.174 10
17221.798 9
17222.422 7
17223.046 9
17223.670 7
17224.294 2
17224.918 5
17225.542 12
17226.166 7
17226.790 8
17227.414 9
17228.038 9
17228.662 12
17229.286 23
17229.910 9
17230.534 12
17231.158 12
17231.782 16
17232.406 12
17233.031 8
17233.655 4
17234.279 4
17234.903 8
17235.527 13
17236.152 13
17236.776 17
17237.400 11
17238.024 11
17238.648 11
17239.273 12
17239.897 6
17240.521 7
17241.146 10
17241.770 9
17242.394 18
17243.019 13
17243.643 15
17244.267 15
17244.892 15
17245.516 8
17246.140 9
17246.765 4
17247.389 9
17248.014 11
17248.638 6
17249.262 19
17249.887 14
17250.511 8
17251.136 6
17251.760 12
17252.385 17
17253.009 10
17253.634 6
17254.258 7
17254.883 9
17255.507 4
17256.132 9
17256.757 11
17257.381 10
17258.006 11
17258.630 5
17259.255 6
17259.880 12
17260.504 7
17261.129 1
17261.754 4
17262.378 7
17263.003 9
17263.628 7
17264.252 1
17264.877 2
17265.502 3
17266.127 2
17266.751 8
17267.376 9
17268.001 10
17268.626 7
17269.251 11
17269.875 9
17270.500 8
17271.125 5
17271.750 1
17272.375 4
17273.000 3
17273.625 8
17274.249 15
17274.874 16
17275.499 9
17276.124 10
17276.749 10
17277.374 9
17277.999 15
17278.624 7
17279.249 6
17279.874 1
17280.499 2
17281.124 4
17281.749 2
17282.374 6
17282.999 9
17283.624 6
17284.249 8
17284.874 3
17285.499 4
17286.125 1
17286.750 4
17287.375 2
17288.000 5
17288.625 8
17289.250 4
17289.875 6
17290.501 6
17291.126 6
17291.751 6
17292.376 4
17293.002 6
17293.627 8
17294.252 6
17294.877 4
17295.503 12
17296.128 9
17296.753 2
17297.379 4
17298.004 6
17298.629 8
17299.255 13
17299.880 9
17300.505 9
17301.131 11
17301.756 13
17302.381 10
17303.007 9
17303.632 5
17304.258 5
17304.883 7
17305.509 9
17306.134 5
17306.760 7
17307.385 3
17308.011 7
17308.636 12
17309.262 10
17309.887 6
17310.513 5
17311.138 7
17311.764 8
17312.390 7
17313.015 4
17313.641 7
17314.266 6
17314.892 7
17315.518 7
17316.143 11
17316.769 11
17317.395 9
17318.020 12
17318.646 16
17319.272 10
17319.897 8
17320.523 10
17321.149 11
17321.775 12
17322.400 7
17323.026 3
17323.652 6
17324.278 6
17324.904 3
17325.529 5
17326.155 1
17326.781 8
17327.407 9
17328.033 7
17328.659 6
17329.285 3
17329.911 6
17330.536 8
17331.162 5
17331.788 11
17332.414 9
17333.040 8
17333.666 13
17334.292 12
17334.918 9
17335.544 6
17336.170 12
17336.796 7
17337.422 5
17338.048 16
17338.674 13
17339.301 6
17339.927 8
17340.553 7
17341.179 6
17341.805 3
17342.431 5
17343.057 10
17343.683 16
17344.310 14
17344.936 13
17345.562 6
17346.188 7
17346.814 7
17347.441 5
17348.067 6
17348.693 6
17349.319 3
17349.946 2
17350.572 7
17351.198 6
17351.824 8
17352.451 4
17353.077 6
17353.703 11
17354.330 15
17354.956 5
17355.582 11
17356.209 14
17356.835 16
17357.462 11
17358.088 7
17358.714 8
17359.341 8
17359.967 3
17360.594 17
17361.220 18
17361.847 23
17362.473 12
17363.100 9
17363.726 13
17364.353 8
17364.979 4
17365.606 9
17366.232 10
17366.859 20
17367.486 13
17368.112 17
17368.739 15
17369.365 8
17369.992 8
17370.619 13
17371.245 21
17371.872 29
17372.499 21
17373.125 11
17373.752 12
17374.379 16
17375.006 12
17375.632 11
17376.259 5
17376.886 7
17377.513 7
17378.139 8
17378.766 10
17379.393 6
17380.020 6
17380.647 8
17381.273 9
17381.900 11
17382.527 6
17383.154 6
17383.781 11
17384.408 10
17385.035 7
17385.662 11
17386.289 13
17386.915 17
17387.542 10
17388.169 13
17388.796 8
17389.423 8
17390.050 15
17390.677 11
17391.304 15
17391.931 6
17392.558 4
17393.185 7
17393.813 6
17394.440 7
17395.067 9
17395.694 11
17396.321 14
17396.948 8
17397.575 7
17398.202 4
17398.829 6
17399.457 8
17400.084 10
17400.711 13
17401.338 26
17401.965 21
17402.593 15
17403.220 13
17403.847 8
17404.474 6
17405.102 9
17405.729 15
17406.356 14
17406.983 12
17407.611 6
17408.238 7
17408.865 5
17409.493 4
17410.120 14
17410.747 7
17411.375 5
17412.002 3
17412.630 5
17413.257 6
17413.885 3
17414.512 2
17415.139 4
17415.767 4
17416.394 6
17417.022 6
17417.649 3
17418.277 4
17418.904 2
17419.532 4
17420.159 5
17420.787 5
17421.415 2
17422.042 7
17422.670 8
17423.297 6
17423.925 5
17424.552 4
17425.180 4
17425.808 3
17426.435 6
17427.063 4
17427.691 9
17428.318 7
17428.946 5
17429.574 7
17430.202 6
17430.829 3
17431.457 4
17432.085 9
17432.713 8
17433.340 12
17433.968 6
17434.596 7
17435.224 6
17435.852 14
17436.479 9
17437.107 3
17437.735 2
17438.363 5
17438.991 13
17439.619 11
17440.247 11
17440.875 8
17441.502 4
17442.130 3
17442.758 8
17443.386 8
17444.014 9
17444.642 13
17445.270 6
17445.898 5
17446.526 7
17447.154 8
17447.782 7
17448.410 3
17449.038 7
17449.667 8
17450.295 13
17450.923 13
17451.551 10
17452.179 9
17452.807 7
17453.435 3
17454.063 4
17454.692 6
17455.320 8
17455.948 5
17456.576 9
17457.204 10
17457.832 4
17458.461 5
17459.089 11
17459.717 9
17460.345 14
17460.974 13
17461.602 11
17462.230 4
17462.859 10
17463.487 17
17464.115 4
17464.744 5
17465.372 1
17466.000 5
17466.629 11
17467.257 14
17467.886 12
17468.514 14
17469.142 9
17469.771 9
17470.399 21
17471.028 13
17471.656 8
17472.285 9
17472.913 5
17473.542 8
17474.170 2
17474.799 3
17475.427 1
17476.056 3
17476.684 7
17477.313 8
17477.942 6
17478.570 1
17479.199 2
17479.827 3
17480.456 5
17481.085 3
17481.713 4
17482.342 5
17482.971 2
17483.599 8
17484.228 7
17484.857 1
17485.485 1
17486.114 7
17486.743 15
17487.372 7
17488.000 9
17488.629 6
17489.258 14
17489.887 12
17490.516 7
17491.144 9
17491.773 5
17492.402 3
17493.031 1
17493.660 2
17494.289 4
17494.918 0
17495.546 8
17496.175 12
17496.804 5
17497.433 10
17498.062 12
17498.691 3
17499.320 3
17499.949 8
17500.578 5
17501.207 3
17501.836 6
17502.465 7
17503.094 5
17503.723 0
17504.352 2
17504.981 6
17505.610 3
17506.239 4
17506.869 5
17507.498 11
17508.127 8
17508.756 7
17509.385 8
17510.014 6
17510.643 5
17511.273 4
17511.902 3
17512.531 2
17513.160 3
17513.789 3
17514.419 6
17515.048 5
17515.677 5
17516.307 6
17516.936 7
17517.565 6
17518.194 10
17518.824 8
17519.453 5
17520.082 5
17520.712 8
17521.341 4
17521.971 5
17522.600 4
17523.229 2
17523.859 1
17524.488 3
17525.118 3
17525.747 4
17526.376 7
17527.006 5
17527.635 3
17528.265 8
17528.894 9
17529.524 8
17530.153 5
17530.783 6
17531.413 15
17532.042 11
17532.672 16
17533.301 8
17533.931 3
17534.560 5
17535.190 2
17535.820 3
17536.449 14
17537.079 13
17537.709 11
17538.338 6
17538.968 3
17539.598 2
17540.227 3
17540.857 3
17541.487 4
17542.117 2
17542.746 5
17543.376 3
17544.006 6
17544.636 4
17545.265 7
17545.895 4
17546.525 12
17547.155 10
17547.785 9
17548.415 4
17549.044 1
17549.674 3
17550.304 8
17550.934 10
17551.564 7
17552.194 6
17552.824 7
17553.454 7
17554.084 7
17554.714 4
17555.344 2
17555.974 1
17556.604 0
17557.234 5
17557.864 0
17558.494 1
17559.124 4
17559.754 3
17560.384 6
17561.014 5
17561.644 4
17562.274 8
17562.904 7
17563.534 7
17564.165 11
17564.795 15
17565.425 8
17566.055 1
17566.685 7
17567.315 9
17567.946 3
17568.576 8
17569.206 3
17569.836 2
17570.467 4
17571.097 0
17571.727 1
17572.357 6
17572.988 10
17573.618 4
17574.248 11
17574.879 10
17575.509 4
17576.139 4
17576.770 5
17577.400 7
17578.030 8
17578.661 5
17579.291 7
17579.922 5
17580.552 9
17581.183 9
17581.813 5
17582.444 4
17583.074 6
17583.704 7
17584.335 4
17584.965 4
17585.596 7
17586.227 6
17586.857 3
17587.488 2
17588.118 3
17588.749 6
17589.379 7
17590.010 3
17590.641 6
17591.271 6
17591.902 4
17592.533 3
17593.163 6
17593.794 7
17594.425 6
17595.055 6
17595.686 6
17596.317 2
17596.947 3
17597.578 0
17598.209 1
17598.840 7
17599.470 9
17600.101 4
17600.732 3
17601.363 2
17601.994 5
17602.624 11
17603.255 12
17603.886 10
17604.517 9
17605.148 10
17605.779 11
17606.410 6
17607.041 4
17607.671 4
17608.302 3
17608.933 11
17609.564 4
17610.195 4
17610.826 2
17611.457 4
17612.088 3
17612.719 4
17613.350 5
17613.981 5
17614.612 3
17615.243 4
17615.874 6
17616.506 7
17617.137 5
17617.768 3
17618.399 2
17619.030 4
17619.661 4
17620.292 3
17620.923 0
17621.555 5
17622.186 2
17622.817 3
17623.448 5
17624.079 3
17624.711 5
17625.342 7
17625.973 5
17626.604 3
17627.236 1
17627.867 6
17628.498 9
17629.129 7
17629.761 9
17630.392 6
17631.023 3
17631.655 4
17632.286 7
17632.918 2
17633.549 1
17634.180 5
17634.812 2
17635.443 1
17636.075 6
17636.706 5
17637.337 2
17637.969 3
17638.600 5
17639.232 3
17639.863 4
17640.495 8
17641.126 1
17641.758 2
17642.390 3
17643.021 2
17643.653 0
17644.284 3
17644.916 0
17645.547 0
17646.179 2
17646.811 5
17647.442 5
17648.074 2
17648.706 6
17649.337 5
17649.969 3
17650.601 3
17651.232 8
17651.864 6
17652.496 2
17653.128 4
17653.759 4
17654.391 2
17655.023 3
17655.655 4
17656.286 8
17656.918 7
17657.550 5
17658.182 1
17658.814 1
17659.445 2
17660.077 4
17660.709 6
17661.341 6
17661.973 2
17662.605 6
17663.237 7
17663.869 3
17664.501 2
17665.133 5
17665.765 2
17666.397 2
17667.029 4
17667.661 3
17668.293 12
17668.925 13
17669.557 13
17670.189 6
17670.821 4
17671.453 10
17672.085 4
17672.717 4
17673.349 3
17673.981 4
17674.613 4
17675.245 4
17675.878 5
17676.510 2
17677.142 0
17677.774 2
17678.406 2
17679.038 4
17679.671 7
17680.303 4
17680.935 2
17681.567 1
17682.200 5
17682.832 2
17683.464 5
17684.097 10
17684.729 7
17685.361 12
17685.993 12
17686.626 13
17687.258 7
17687.890 8
17688.523 5
17689.155 1
17689.788 4
17690.420 4
17691.052 8
17691.685 10
17692.317 6
17692.950 16
17693.582 24
17694.215 18
17694.847 14
17695.480 9
17696.112 6
17696.745 3
17697.377 2
17698.010 11
17698.642 9
17699.275 10
17699.908 7
17700.540 4
17701.173 5
17701.805 7
17702.438 3
17703.071 0
17703.703 4
17704.336 6
17704.969 5
17705.601 4
17706.234 4
17706.867 7
17707.499 2
17708.132 1
17708.765 8
17709.398 6
17710.030 5
17710.663 3
17711.296 3
17711.929 5
17712.561 2
17713.194 5
17713.827 10
17714.460 2
17715.093 7
17715.726 7
17716.358 2
17716.991 1
17717.624 7
17718.257 3
17718.890 0
17719.523 2
17720.156 7
17720.789 8
17721.422 4
17722.055 2
17722.688 3
17723.321 5
17723.954 12
17724.587 14
17725.220 11
17725.853 8
17726.486 7
17727.119 3
17727.752 4
17728.385 9
17729.018 6
17729.651 5
17730.285 3
17730.918 2
17731.551 11
17732.184 5
17732.817 6
17733.450 6
17734.083 3
17734.717 8
17735.350 11
17735.983 4
17736.616 4
17737.250 0
17737.883 1
17738.516 3
17739.149 6
17739.783 3
17740.416 2
17741.049 3
17741.683 4
17742.316 2
17742.949 4
17743.583 3
17744.216 2
17744.849 1
17745.483 2
17746.116 3
17746.750 1
17747.383 7
17748.017 14
17748.650 9
17749.283 5
17749.917 4
17750.550 2
17751.184 6
17751.817 7
17752.451 1
17753.084 3
17753.718 2
17754.352 1
17754.985 4
17755.619 3
17756.252 2
17756.886 4
17757.519 6
17758.153 4
17758.787 6
17759.420 9
17760.054 7
17760.688 1
17761.321 2
17761.955 8
17762.589 9
17763.222 15
17763.856 16
17764.490 8
17765.124 6
17765.757 6
17766.391 9
17767.025 3
17767.659 5
17768.293 9
17768.926 4
17769.560 2
17770.194 4
17770.828 4
17771.462 5
17772.096 5
17772.729 1
17773.363 2
17773.997 0
17774.631 6
17775.265 5
17775.899 5
17776.533 8
17777.167 8
17777.801 6
17778.435 7
17779.069 2
17779.703 2
17780.337 4
17780.971 3
17781.605 1
17782.239 1
17782.873 5
17783.507 2
17784.141 1
17784.775 2
17785.409 4
17786.044 12
17786.678 9
17787.312 7
17787.946 4
17788.580 8
17789.214 8
17789.849 6
17790.483 6
17791.117 14
17791.751 6
17792.385 0
17793.020 3
17793.654 1
17794.288 2
17794.922 8
17795.557 4
17796.191 1
17796.825 6
17797.460 5
17798.094 4
17798.728 8
17799.363 5
17799.997 3
17800.631 4
17801.266 2
17801.900 5
17802.535 4
17803.169 3
17803.804 4
17804.438 4
17805.072 3
17805.707 7
17806.341 5
17806.976 3
17807.610 3
17808.245 4
17808.879 6
17809.514 8
17810.149 7
17810.783 6
17811.418 6
17812.052 10
17812.687 3
17813.321 1
17813.956 8
17814.591 7
17815.225 5
17815.860 5
17816.495 4
17817.129 2
17817.764 8
17818.399 5
17819.033 4
17819.668 4
17820.303 7
17820.938 4
17821.572 3
17822.207 1
17822.842 4
17823.477 5
17824.112 2
17824.746 7
17825.381 7
17826.016 6
17826.651 1
17827.286 4
17827.921 5
17828.555 5
17829.190 9
17829.825 5
17830.460 6
17831.095 4
17831.730 2
17832.365 3
17833.000 5
17833.635 7
17834.270 4
17834.905 2
17835.540 4
17836.175 6
17836.810 3
17837.445 4
17838.080 6
17838.715 4
17839.350 11
17839.985 5
17840.620 2
17841.255 4
17841.891 1
17842.526 1
17843.161 5
17843.796 3
17844.431 3
17845.066 8
17845.701 2
17846.337 5
17846.972 3
17847.607 2
17848.242 3
17848.878 7
17849.513 13
17850.148 5
17850.783 1
17851.419 2
17852.054 1
17852.689 6
17853.325 3
17853.960 5
17854.595 4
17855.231 10
17855.866 14
17856.501 9
17857.137 9
17857.772 6
17858.408 6
17859.043 5
17859.678 6
17860.314 2
17860.949 3
17861.585 4
17862.220 1
17862.856 5
17863.491 4
17864.127 5
17864.762 8
17865.398 6
17866.033 2
17866.669 2
17867.305 1
17867.940 1
17868.576 3
17869.211 3
17869.847 8
17870.483 8
17871.118 3
17871.754 1
17872.390 0
17873.025 3
17873.661 3
17874.297 1
17874.932 2
17875.568 2
17876.204 2
17876.839 0
17877.475 1
17878.111 3
17878.747 4
17879.383 4
17880.018 3
17880.654 1
17881.290 2
17881.926 2
17882.562 3
17883.198 1
17883.833 2
17884.469 2
17885.105 2
17885.741 5
17886.377 5
17887.013 3
17887.649 6
17888.285 2
17888.921 2
17889.557 3
17890.193 9
17890.829 14
17891.465 9
17892.101 8
17892.737 4
17893.373 4
17894.009 2
17894.645 4
17895.281 3
17895.917 5
17896.553 3
17897.189 1
17897.825 1
17898.461 4
17899.098 2
17899.734 2
17900.370 1
17901.006 2
17901.642 0
17902.278 2
17902.915 0
17903.551 6
17904.187 5
17904.823 6
17905.460 7
17906.096 5
17906.732 3
17907.368 0
17908.005 2
17908.641 1
17909.277 3
17909.914 6
17910.550 8
17911.186 10
17911.823 8
17912.459 5
17913.096 3
17913.732 1
17914.368 6
17915.005 9
17915.641 5
17916.278 5
17916.914 6
17917.551 3
17918.187 9
17918.824 6
17919.460 6
17920.097 3
17920.733 3
17921.370 2
17922.006 3
17922.643 2
17923.279 2
17923.916 0
17924.552 1
17925.189 0
17925.826 1
17926.462 2
17927.099 2
17927.736 4
17928.372 3
17929.009 4
17929.646 0
17930.282 5
17930.919 8
17931.556 3
17932.192 2
17932.829 4
17933.466 7
17934.103 6
17934.739 1
17935.376 6
17936.013 3
17936.650 5
17937.287 2
17937.924 2
17938.560 4
17939.197 2
17939.834 1
17940.471 3
17941.108 6
17941.745 4
17942.382 4
17943.019 6
17943.656 4
17944.292 1
17944.929 1
17945.566 3
17946.203 1
17946.840 3
17947.477 6
17948.114 6
17948.751 3
17949.388 0
17950.025 0
17950.663 3
17951.300 5
17951.937 2
17952.574 6
17953.211 2
17953.848 2
17954.485 4
17955.122 5
17955.759 4
17956.397 7
17957.034 2
17957.671 0
17958.308 1
17958.945 2
17959.583 0
17960.220 2
17960.857 2
17961.494 5
17962.132 8
17962.769 7
17963.406 3
17964.043 2
17964.681 4
17965.318 4
17965.955 1
17966.593 0
17967.230 0
17967.867 0
17968.505 1
17969.142 1
17969.780 1
17970.417 0
17971.054 3
17971.692 4
17972.329 0
17972.967 3
17973.604 0
17974.242 1
17974.879 2
17975.517 7
17976.154 5
17976.792 2
17977.429 2
17978.067 1
17978.704 2
17979.342 4
17979.979 2
17980.617 2
17981.255 7
17981.892 6
17982.530 4
17983.168 13
17983.805 8
17984.443 3
17985.081 2
17985.718 4
17986.356 4
17986.994 3
17987.631 4
17988.269 5
17988.907 3
17989.545 1
17990.182 1
17990.820 5
17991.458 6
17992.096 3
17992.733 2
17993.371 2
17994.009 2
17994.647 2
17995.285 3
17995.923 1
17996.561 1
17997.198 1
17997.836 0
17998.474 2
17999.112 5
17999.750 7
18000.388 8
18001.026 7
18001.664 6
18002.302 3
18002.940 2
18003.578 2
18004.216 9
18004.854 6
18005.492 6
18006.130 1
18006.768 5
18007.406 8
18008.044 4
18008.682 5
18009.320 3
18009.959 6
18010.597 3
18011.235 1
18011.873 4
18012.511 2
18013.149 8
18013.787 3
18014.426 2
18015.064 4
18015.702 2
18016.340 1
18016.979 2
18017.617 3
18018.255 10
18018.893 10
18019.532 9
18020.170 5
18020.808 2
18021.447 2
18022.085 6
18022.723 7
18023.362 2
18024.000 3
18024.638 0
18025.277 1
18025.915 1
18026.553 2
18027.192 0
18027.830 0
18028.469 3
18029.107 3
18029.746 5
18030.384 1
18031.023 1
18031.661 1
18032.300 0
18032.938 4
18033.577 4
18034.215 2
18034.854 1
18035.492 2
18036.131 2
18036.770 6
18037.408 4
18038.047 3
18038.685 9
18039.324 8
18039.963 3
18040.601 1
18041.240 2
18041.879 3
18042.517 5
18043.156 4
18043.795 5
18044.433 2
18045.072 0
18045.711 1
18046.350 6
18046.989 1
18047.627 0
18048.266 5
18048.905 4
18049.544 1
18050.183 2
18050.821 7
18051.460 8
18052.099 8
18052.738 10
18053.377 7
18054.016 8
18054.655 2
18055.294 3
18055.933 2
18056.571 7
18057.210 3
18057.849 5
18058.488 2
18059.127 0
18059.766 2
18060.405 2
18061.044 3
18061.683 1
18062.322 0
18062.961 3
18063.601 3
18064.240 4
18064.879 4
18065.518 3
18066.157 2
18066.796 1
18067.435 1
18068.074 7
18068.713 6
18069.353 8
18069.992 8
18070.631 2
18071.270 1
18071.909 2
18072.549 4
18073.188 3
18073.827 7
18074.466 5
18075.106 4
18075.745 7
18076.384 8
18077.024 8
18077.663 8
18078.302 4
18078.942 4
18079.581 0
18080.220 0
18080.860 3
18081.499 9
18082.138 7
18082.778 1
18083.417 4
18084.057 2
18084.696 0
18085.336 3
18085.975 6
18086.614 4
18087.254 2
18087.893 4
18088.533 7
18089.173 5
18089.812 4
18090.452 4
18091.091 7
18091.731 9
18092.370 8
18093.010 2
18093.649 2
18094.289 2
18094.929 0
18095.568 1
18096.208 3
18096.848 9
18097.487 6
18098.127 4
18098.767 5
18099.406 3
18100.046 5
18100.686 2
18101.326 0
18101.965 3
18102.605 3
18103.245 5
18103.885 1
18104.524 4
18105.164 2
18105.804 2
18106.444 2
18107.084 5
18107.724 2
18108.363 2
18109.003 3
18109.643 4
18110.283 5
18110.923 2
18111.563 1
18112.203 1
18112.843 2
18113.483 5
18114.123 4
18114.763 3
18115.403 7
18116.043 5
18116.683 3
18117.323 2
18117.963 2
18118.603 5
18119.243 3
18119.883 4
18120.523 6
18121.163 3
18121.803 9
18122.443 8
18123.083 11
18123.723 9
18124.364 6
18125.004 7
18125.644 2
18126.284 4
18126.924 1
18127.564 4
18128.205 4
18128.845 1
18129.485 0
18130.125 4
18130.766 5
18131.406 2
18132.046 1
18132.687 1
18133.327 0
18133.967 5
18134.607 8
18135.248 7
18135.888 1
18136.529 3
18137.169 0
18137.809 6
18138.450 5
18139.090 6
18139.730 5
18140.371 4
18141.011 4
18141.652 2
18142.292 2
18142.933 5
18143.573 5
18144.214 4
18144.854 5
18145.495 11
18146.135 10
18146.776 2
18147.416 1
18148.057 6
18148.697 4
18149.338 6
18149.979 7
18150.619 5
18151.260 3
18151.901 3
18152.541 4
18153.182 2
18153.823 1
18154.463 3
18155.104 1
18155.745 4
18156.385 5
18157.026 3
18157.667 4
18158.307 2
18158.948 1
18159.589 3
18160.230 5
18160.871 2
18161.511 4
18162.152 4
18162.793 1
18163.434 3
18164.075 3
18164.716 1
18165.356 2
18165.997 6
18166.638 4
18167.279 6
18167.920 3
18168.561 1
18169.202 3
18169.843 5
18170.484 1
18171.125 3
18171.766 0
18172.407 1
18173.048 3
18173.689 5
18174.330 4
18174.971 2
18175.612 5
18176.253 6
18176.894 5
18177.535 3
18178.176 10
18178.817 5
18179.458 2
18180.100 2
18180.741 1
18181.382 1
18182.023 2
18182.664 3
18183.305 1
18183.947 2
18184.588 4
18185.229 3
18185.870 7
18186.512 4
18187.153 5
18187.794 6
18188.435 14
18189.077 10
18189.718 9
18190.359 4
18191.001 3
18191.642 2
18192.283 2
18192.925 3
18193.566 5
18194.207 5
18194.849 4
18195.490 2
18196.132 2
18196.773 5
18197.414 6
18198.056 3
18198.697 3
18199.339 6
18199.980 7
18200.622 4
18201.263 9
18201.905 2
18202.546 2
18203.188 6
18203.829 4
18204.471 3
18205.113 3
18205.754 1
18206.396 7
18207.037 6
18207.679 7
18208.321 9
18208.962 5
18209.604 9
18210.246 4
18210.887 3
18211.529 2
18212.171 2
18212.812 2
18213.454 5
18214.096 4
18214.738 1
18215.379 4
18216.021 6
18216.663 1
18217.305 4
18217.946 3
18218.588 4
18219.230 0
18219.872 2
18220.514 2
18221.156 0
18221.797 3
18222.439 6
18223.081 3
18223.723 5
18224.365 4
18225.007 3
18225.649 1
18226.291 0
18226.933 1
18227.575 2
18228.217 4
18228.859 4
18229.501 1
18230.143 3
18230.785 1
18231.427 0
18232.069 0
18232.711 2
18233.353 4
18233.995 4
18234.637 3
18235.279 4
18235.921 2
18236.564 1
18237.206 2
18237.848 2
18238.490 4
18239.132 3
18239.774 2
18240.417 2
18241.059 4
18241.701 3
18242.343 0
18242.986 2
18243.628 8
18244.270 5
18244.912 3
18245.555 3
18246.197 0
18246.839 6
18247.482 7
18248.124 7
18248.766 3
18249.409 0
18250.051 0
18250.693 4
18251.336 4
18251.978 2
18252.621 6
18253.263 5
18253.905 5
18254.548 3
18255.190 0
18255.833 2
18256.475 2
18257.118 6
18257.760 6
18258.403 3
18259.045 1
18259.688 2
18260.330 2
18260.973 4
18261.616 7
18262.258 4
18262.901 3
18263.543 1
18264.186 4
18264.829 7
18265.471 2
18266.114 8
18266.757 6
18267.399 4
18268.042 2
18268.685 1
18269.327 4
18269.970 3
18270.613 3
18271.256 3
18271.898 7
18272.541 7
18273.184 1
18273.827 4
18274.469 0
18275.112 3
18275.755 2
18276.398 1
18277.041 2
18277.684 1
18278.326 1
18278.969 2
18279.612 2
18280.255 2
18280.898 1
18281.541 0
18282.184 1
18282.827 1
18283.470 1
18284.113 2
18284.756 6
18285.399 4
18286.042 1
18286.685 0
18287.328 3
18287.971 2
18288.614 1
18289.257 2
18289.900 1
18290.543 3
18291.186 9
18291.829 11
18292.472 3
18293.116 3
18293.759 1
18294.402 1
18295.045 1
18295.688 2
18296.331 4
18296.975 2
18297.618 2
18298.261 1
18298.904 0
18299.547 1
18300.191 2
18300.834 5
18301.477 13
18302.121 14
18302.764 13
18303.407 11
18304.050 10
18304.694 7
18305.337 8
18305.980 3
18306.624 2
18307.267 7
18307.911 7
18308.554 4
18309.197 2
18309.841 2
18310.484 4
18311.128 5
18311.771 4
18312.415 0
18313.058 3
18313.702 2
18314.345 4
18314.989 9
18315.632 4
18316.276 6
18316.919 3
18317.563 2
18318.206 2
18318.850 0
18319.494 0
18320.137 2
18320.781 6
18321.424 5
18322.068 4
18322.712 2
18323.355 4
18323.999 5
18324.643 3
18325.286 4
18325.930 8
18326.574 4
18327.218 12
18327.861 3
18328.505 3
18329.149 1
18329.793 2
18330.436 3
18331.080 4
18331.724 9
18332.368 6
18333.012 6
18333.656 6
18334.299 1
18334.943 5
18335.587 10
18336.231 5
18336.875 4
18337.519 3
18338.163 1
18338.807 5
18339.451 6
18340.095 2
18340.739 3
18341.383 5
18342.027 4
18342.671 3
18343.315 3
18343.959 1
18344.603 3
18345.247 6
18345.891 1
18346.535 3
18347.179 0
18347.823 6
18348.467 10
18349.111 4
18349.755 2
18350.399 3
18351.044 3
18351.688 8
18352.332 6
18352.976 6
18353.620 2
18354.265 0
18354.909 0
18355.553 1
18356.197 6
18356.841 3
18357.486 1
18358.130 6
18358.774 2
18359.419 4
18360.063 7
18360.707 4
18361.352 6
18361.996 5
18362.640 8
18363.285 8
18363.929 3
18364.573 1
18365.218 1
18365.862 1
18366.507 3
18367.151 7
18367.795 4
18368.440 3
18369.084 1
18369.729 2
18370.373 1
18371.018 1
18371.662 1
18372.307 2
18372.951 3
18373.596 4
18374.241 1
18374.885 1
18375.530 5
18376.174 2
18376.819 4
18377.464 1
18378.108 0
18378.753 1
18379.397 1
18380.042 1
18380.687 1
18381.331 2
18381.976 2
18382.621 0
18383.266 0
18383.910 1
18384.555 2
18385.200 1
18385.845 1
18386.489 2
18387.134 3
18387.779 2
18388.424 1
18389.069 1
18389.713 6
18390.358 4
18391.003 8
18391.648 4
18392.293 3
18392.938 2
18393.583 3
18394.227 2
18394.872 1
18395.517 1
18396.162 1
18396.807 9
18397.452 20
18398.097 14
18398.742 13
18399.387 8
18400.032 8
18400.677 5
18401.322 4
18401.967 3
18402.612 2
18403.257 8
18403.903 8
18404.548 7
18405.193 2
18405.838 2
18406.483 3
18407.128 5
18407.773 7
18408.418 1
18409.064 3
18409.709 4
18410.354 4
18410.999 5
18411.644 6
18412.290 1
18412.935 0
18413.580 1
18414.225 1
18414.871 2
18415.516 3
18416.161 1
18416.807 1
18417.452 2
18418.097 3
18418.742 6
18419.388 12
18420.033 10
18420.679 6
18421.324 4
18421.969 4
18422.615 1
18423.260 7
18423.906 6
18424.551 3
18425.197 3
18425.842 4
18426.487 3
18427.133 4
18427.778 3
18428.424 0
18429.070 1
18429.715 1
18430.361 0
18431.006 2
18431.652 2
18432.297 3
18432.943 1
18433.588 1
18434.234 1
18434.880 2
18435.525 1
18436.171 1
18436.817 0
18437.462 4
18438.108 3
18438.754 4
18439.399 1
18440.045 2
18440.691 1
18441.337 0
18441.982 1
18442.628 1
18443.274 9
18443.920 10
18444.565 6
18445.211 3
18445.857 3
18446.503 1
18447.149 2
18447.795 2
18448.440 1
18449.086 1
18449.732 1
18450.378 3
18451.024 0
18451.670 2
18452.316 3
18452.962 2
18453.608 4
18454.254 1
18454.900 3
18455.546 1
18456.192 8
18456.838 5
18457.484 7
18458.130 3
18458.776 6
18459.422 7
18460.068 4
18460.714 4
18461.360 3
18462.006 3
18462.652 7
18463.298 7
18463.945 7
18464.591 5
18465.237 3
18465.883 8
18466.529 4
18467.175 1
18467.822 2
18468.468 5
18469.114 2
18469.760 7
18470.407 4
18471.053 1
18471.699 5
18472.345 3
18472.992 6
18473.638 3
18474.284 4
18474.931 4
18475.577 5
18476.223 5
18476.870 7
18477.516 2
18478.162 2
18478.809 3
18479.455 2
18480.102 2
18480.748 0
18481.395 3
18482.041 1
18482.687 2
18483.334 0
18483.980 3
18484.627 2
18485.273 1
18485.920 1
18486.567 1
18487.213 3
18487.860 4
18488.506 1
18489.153 5
18489.799 3
18490.446 2
18491.093 2
18491.739 2
18492.386 2
18493.032 2
18493.679 1
18494.326 1
18494.972 6
18495.619 5
18496.266 0
18496.913 2
18497.559 4
18498.206 10
18498.853 2
18499.500 1
18500.146 1
18500.793 3
18501.440 2
18502.087 4
18502.734 2
18503.380 2
18504.027 4
18504.674 4
18505.321 1
18505.968 1
18506.615 1
18507.262 3
18507.908 2
18508.555 5
18509.202 6
18509.849 4
18510.496 8
18511.143 5
18511.790 2
18512.437 4
18513.084 2
18513.731 0
18514.378 1
18515.025 1
18515.672 0
18516.319 1
18516.966 0
18517.613 3
18518.261 5
18518.908 5
18519.555 5
18520.202 3
18520.849 2
18521.496 2
18522.143 3
18522.790 11
18523.438 7
18524.085 6
18524.732 8
18525.379 1
18526.027 2
18526.674 2
18527.321 5
18527.968 3
18528.616 4
18529.263 4
18529.910 5
18530.557 12
18531.205 9
18531.852 6
18532.499 2
18533.147 4
18533.794 3
18534.441 3
18535.089 1
18535.736 2
18536.384 7
18537.031 5
18537.679 2
18538.326 3
18538.973 0
18539.621 1
18540.268 7
18540.916 5
18541.563 1
18542.211 1
18542.858 1
18543.506 4
18544.153 8
18544.801 7
18545.449 6
18546.096 2
18546.744 2
18547.391 1
18548.039 3
18548.687 2
18549.334 7
18549.982 8
18550.629 14
18551.277 13
18551.925 10
18552.573 11
18553.220 10
18553.868 6
18554.516 4
18555.163 3
18555.811 1
18556.459 3
18557.107 2
18557.754 0
18558.402 1
18559.050 0
18559.698 1
18560.346 2
18560.994 9
18561.641 6
18562.289 6
18562.937 11
18563.585 8
18564.233 2
18564.881 4
18565.529 2
18566.177 3
18566.825 4
18567.473 6
18568.121 4
18568.768 2
18569.416 6
18570.064 4
18570.712 13
18571.360 13
18572.009 5
18572.657 3
18573.305 3
18573.953 3
18574.601 1
18575.249 4
18575.897 7
18576.545 4
18577.193 6
18577.841 3
18578.489 2
18579.138 0
18579.786 3
18580.434 9
18581.082 4
18581.730 3
18582.379 5
18583.027 5
18583.675 3
18584.323 0
18584.972 0
18585.620 1
18586.268 3
18586.916 4
18587.565 2
18588.213 1
18588.861 8
18589.510 9
18590.158 7
18590.806 4
18591.455 2
18592.103 3
18592.752 1
18593.400 3
18594.048 11
18594.697 9
18595.345 6
18595.994 2
18596.642 9
18597.291 10
18597.939 11
18598.588 8
18599.236 6
18599.885 1
18600.533 3
18601.182 9
18601.830 6
18602.479 2
18603.127 1
18603.776 4
18604.425 3
18605.073 2
18605.722 2
18606.370 1
18607.019 0
18607.668 1
18608.316 0
18608.965 2
18609.614 1
18610.262 2
18610.911 3
18611.560 2
18612.209 3
18612.857 2
18613.506 3
18614.155 5
18614.804 4
18615.452 1
18616.101 0
18616.750 0
18617.399 0
18618.048 1
18618.697 5
18619.345 5
18619.994 8
18620.643 5
18621.292 3
18621.941 5
18622.590 3
18623.239 2
18623.888 3
18624.537 5
18625.186 7
18625.835 5
18626.484 2
18627.133 3
18627.782 6
18628.431 7
18629.080 10
18629.729 11
18630.378 6
18631.027 4
18631.676 1
18632.325 2
18632.974 0
18633.623 4
18634.272 9
18634.921 7
18635.571 3
18636.220 5
18636.869 4
18637.518 4
18638.167 1
18638.817 2
18639.466 3
18640.115 4
18640.764 2
18641.413 3
18642.063 3
18642.712 2
18643.361 5
18644.011 3
18644.660 0
18645.309 1
18645.958 0
18646.608 3
18647.257 3
18647.907 1
18648.556 4
18649.205 5
18649.855 3
18650.504 3
18651.153 1
18651.803 0
18652.452 3
18653.102 3
18653.751 2
18654.401 3
18655.050 2
18655.700 3
18656.349 0
18656.999 2
18657.648 5
18658.298 3
18658.947 2
18659.597 5
18660.247 3
18660.896 1
18661.546 2
18662.195 1
18662.845 6
18663.495 6
18664.144 6
18664.794 1
18665.444 2
18666.093 5
18666.743 5
18667.393 2
18668.042 4
18668.692 2
18669.342 1
18669.991 0
18670.641 1
18671.291 4
18671.941 2
18672.591 2
18673.240 2
18673.890 1
18674.540 1
18675.190 7
18675.840 7
18676.490 4
18677.139 4
18677.789 4
18678.439 0
18679.089 2
18679.739 4
18680.389 3
18681.039 4
18681.689 5
18682.339 9
18682.989 5
18683.639 4
18684.289 4
18684.939 6
18685.589 4
18686.239 5
18686.889 1
18687.539 1
18688.189 0
18688.839 1
18689.489 0
18690.139 0
18690.789 3
18691.439 7
18692.090 3
18692.740 3
18693.390 3
18694.040 0
18694.690 2
18695.340 6
18695.991 3
18696.641 1
18697.291 0
18697.941 3
18698.591 7
18699.242 6
18699.892 9
18700.542 8
18701.193 7
18701.843 5
18702.493 2
18703.144 5
18703.794 7
18704.444 12
18705.095 4
18705.745 3
18706.395 3
18707.046 3
18707.696 1
18708.347 0
18708.997 2
18709.647 2
18710.298 3
18710.948 7
18711.599 6
18712.249 1
18712.900 0
18713.550 3
18714.201 3
18714.851 3
18715.502 7
18716.152 9
18716.803 6
18717.454 4
18718.104 9
18718.755 10
18719.405 7
18720.056 4
18720.707 0
18721.357 3
18722.008 2
18722.659 2
18723.309 8
18723.960 7
18724.611 4
18725.261 2
18725.912 2
18726.563 0
18727.213 1
18727.864 6
18728.515 4
18729.166 3
18729.817 3
18730.467 6
18731.118 12
18731.769 7
18732.420 5
18733.071 2
18733.722 1
18734.372 4
18735.023 3
18735.674 4
18736.325 1
18736.976 3
18737.627 3
18738.278 8
18738.929 6
18739.580 8
18740.231 3
18740.882 0
18741.533 2
18742.184 2
18742.835 1
18743.486 0
18744.137 4
18744.788 3
18745.439 5
18746.090 4
18746.741 3
18747.392 3
18748.043 6
18748.694 5
18749.346 6
18749.997 5
18750.648 3
18751.299 6
18751.950 4
18752.601 2
18753.253 1
18753.904 4
18754.555 1
18755.206 3
18755.857 4
18756.509 3
18757.160 4
18757.811 3
18758.463 6
18759.114 4
18759.765 2
18760.416 4
18761.068 5
18761.719 1
18762.370 3
18763.022 7
18763.673 7
18764.325 2
18764.976 1
18765.627 4
18766.279 3
18766.930 2
18767.582 4
18768.233 2
18768.885 3
18769.536 3
18770.188 4
18770.839 3
18771.491 1
18772.142 7
18772.794 4
18773.445 0
18774.097 0
18774.748 1
18775.400 1
18776.052 2
18776.703 11
18777.355 7
18778.006 2
18778.658 3
18779.310 2
18779.961 1
18780.613 1
18781.265 8
18781.916 8
18782.568 3
18783.220 3
18783.872 0
18784.523 3
18785.175 5
18785.827 0
18786.479 1
18787.130 0
18787.782 1
18788.434 1
18789.086 2
18789.738 2
18790.390 4
18791.041 6
18791.693 7
18792.345 8
18792.997 4
18793.649 10
18794.301 9
18794.953 1
18795.605 4
18796.257 3
18796.909 2
18797.561 5
18798.213 1
18798.865 3
18799.517 4
18800.169 1
18800.821 3
18801.473 4
18802.125 4
18802.777 0
18803.429 1
18804.081 1
18804.733 1
18805.385 1
18806.037 8
18806.689 7
18807.342 6
18807.994 5
18808.646 8
18809.298 6
18809.950 3
18810.602 3
18811.255 2
18811.907 4
18812.559 5
18813.211 4
18813.864 2
18814.516 11
18815.168 11
18815.820 5
18816.473 8
18817.125 7
18817.777 6
18818.430 4
18819.082 0
18819.734 4
18820.387 3
18821.039 4
18821.691 2
18822.344 2
18822.996 4
18823.649 2
18824.301 8
18824.954 6
18825.606 1
18826.258 2
18826.911 5
18827.563 4
18828.216 3
18828.868 3
18829.521 2
18830.174 6
18830.826 10
18831.479 4
18832.131 3
18832.784 3
18833.436 1
18834.089 3
18834.742 9
18835.394 9
18836.047 9
18836.700 8
18837.352 7
18838.005 8
18838.658 10
18839.310 5
18839.963 1
18840.616 3
18841.268 2
18841.921 6
18842.574 5
18843.227 3
18843.879 2
18844.532 5
18845.185 9
18845.838 6
18846.491 8
18847.143 6
18847.796 9
18848.449 9
18849.102 14
18849.755 17
18850.408 18
18851.061 9
18851.714 12
18852.367 6
18853.019 4
18853.672 8
18854.325 4
18854.978 5
18855.631 10
18856.284 8
18856.937 4
18857.590 4
18858.243 2
18858.896 4
18859.549 2
18860.203 1
18860.856 6
18861.509 7
18862.162 3
18862.815 1
18863.468 2
18864.121 2
18864.774 2
18865.427 1
18866.081 3
18866.734 6
18867.387 2
18868.040 2
18868.693 4
18869.347 5
18870.000 4
18870.653 4
18871.306 2
18871.960 0
18872.613 1
18873.266 9
18873.919 6
18874.573 4
18875.226 3
18875.879 7
18876.533 17
18877.186 16
18877.839 10
18878.493 8
18879.146 3
18879.800 0
18880.453 5
18881.106 7
18881.760 3
18882.413 1
18883.067 0
18883.720 2
18884.374 1
18885.027 1
18885.681 4
18886.334 4
18886.988 8
18887.641 4
18888.295 4
18888.948 8
18889.602 7
18890.255 7
18890.909 5
18891.563 7
18892.216 1
18892.870 2
18893.524 1
18894.177 4
18894.831 3
18895.485 10
18896.138 5
18896.792 0
18897.446 0
18898.099 1
18898.753 1
18899.407 2
18900.061 2
18900.714 3
18901.368 2
18902.022 4
18902.676 10
18903.329 5
18903.983 4
18904.637 3
18905.291 11
18905.945 16
18906.599 14
18907.253 12
18907.906 5
18908.560 5
18909.214 4
18909.868 1
18910.522 1
18911.176 5
18911.830 5
18912.484 2
18913.138 4
18913.792 4
18914.446 4
18915.100 3
18915.754 0
18916.408 1
18917.062 1
18917.716 1
18918.370 1
18919.024 1
18919.678 2
18920.332 3
18920.987 5
18921.641 4
18922.295 0
18922.949 3
18923.603 11
18924.257 8
18924.912 1
18925.566 2
18926.220 1
18926.874 2
18927.528 2
18928.183 4
18928.837 1
18929.491 0
18930.145 2
18930.800 2
18931.454 2
18932.108 1
18932.763 2
18933.417 2
18934.071 2
18934.726 8
18935.380 3
18936.034 1
18936.689 1
18937.343 5
18937.998 5
18938.652 7
18939.306 8
18939.961 10
18940.615 6
18941.270 4
18941.924 1
18942.579 2
18943.233 4
18943.888 2
18944.542 7
18945.197 7
18945.851 5
18946.506 4
18947.160 2
18947.815 2
18948.470 3
18949.124 3
18949.779 2
18950.434 3
18951.088 2
18951.743 2
18952.397 4
18953.052 4
18953.707 0
18954.361 1
18955.016 7
18955.671 4
18956.326 5
18956.980 4
18957.635 1
18958.290 3
18958.945 4
18959.599 3
18960.254 2
18960.909 2
18961.564 2
18962.219 6
18962.874 4
18963.528 5
18964.183 5
18964.838 7
18965.493 3
18966.148 3
18966.803 3
18967.458 3
18968.113 5
18968.768 4
18969.423 4
18970.078 3
18970.733 2
18971.388 1
18972.043 2
18972.698 2
18973.353 1
18974.008 1
18974.663 6
18975.318 5
18975.973 3
18976.628 2
18977.283 1
18977.938 1
18978.593 6
18979.248 3
18979.903 5
18980.559 3
18981.214 3
18981.869 3
18982.524 1
18983.179 0
18983.834 3
18984.490 8
18985.145 5
18985.800 3
18986.455 5
18987.111 4
18987.766 6
18988.421 3
18989.076 1
18989.732 8
18990.387 5
18991.042 5
18991.698 2
18992.353 1
18993.008 0
18993.664 1
18994.319 0
18994.975 0
18995.630 5
18996.285 7
18996.941 6
18997.596 1
18998.252 3
18998.907 3
18999.563 4
19000.218 3
19000.874 2
19001.529 2
19002.185 1
19002.840 2
19003.496 1
19004.151 1
19004.807 0
19005.463 2
19006.118 6
19006.774 5
19007.429 9
19008.085 0
19008.741 3
19009.396 2
19010.052 1
19010.708 4
19011.363 2
19012.019 3
19012.675 1
19013.330 0
19013.986 0
19014.642 2
19015.298 2
19015.953 2
19016.609 3
19017.265 1
19017.921 0
19018.577 1
19019.232 0
19019.888 1
19020.544 0
19021.200 1
19021.856 6
19022.512 5
19023.167 4
19023.823 7
19024.479 5
19025.135 4
19025.791 1
19026.447 2
19027.103 1
19027.759 3
19028.415 2
19029.071 0
19029.727 7
19030.383 8
19031.039 3
19031.695 2
19032.351 2
19033.007 4
19033.663 5
19034.319 2
19034.975 4
19035.631 3
19036.288 2
19036.944 6
19037.600 3
19038.256 2
19038.912 5
19039.568 4
19040.224 3
19040.881 0
19041.537 6
19042.193 2
19042.849 1
19043.506 2
19044.162 4
19044.818 1
19045.474 1
19046.131 1
19046.787 2
19047.443 5
19048.100 2
19048.756 2
19049.412 7
19050.069 8
19050.725 4
19051.381 2
19052.038 1
19052.694 4
19053.350 3
19054.007 5
19054.663 3
19055.320 3
19055.976 3
19056.633 2
19057.289 0
19057.946 0
19058.602 0
19059.259 7
19059.915 9
19060.572 5
19061.228 2
19061.885 2
19062.541 5
19063.198 2
19063.855 0
19064.511 1
19065.168 2
19065.824 4
19066.481 3
19067.138 2
19067.794 0
19068.451 6
19069.108 5
19069.764 2
19070.421 1
19071.078 6
19071.734 5
19072.391 1
19073.048 2
19073.705 4
19074.361 5
19075.018 3
19075.675 5
19076.332 11
19076.989 17
19077.645 14
19078.302 9
19078.959 5
19079.616 3
19080.273 2
19080.930 2
19081.587 0
19082.244 0
19082.901 4
19083.557 2
19084.214 7
19084.871 8
19085.528 6
19086.185 3
19086.842 1
19087.499 3
19088.156 5
19088.813 3
19089.470 1
19090.127 2
19090.784 0
19091.441 1
19092.099 1
19092.756 12
19093.413 7
19094.070 3
19094.727 1
19095.384 1
19096.041 3
19096.698 1
19097.356 1
19098.013 2
19098.670 6
19099.327 6
19099.984 2
19100.642 1
19101.299 1
19101.956 3
19102.613 4
19103.271 2
19103.928 2
19104.585 0
19105.242 3
19105.900 5
19106.557 2
19107.214 2
19107.872 4
19108.529 6
19109.187 4
19109.844 1
19110.501 5
19111.159 4
19111.816 2
19112.474 1
19113.131 1
19113.788 1
19114.446 3
19115.103 4
19115.761 8
19116.418 7
19117.076 5
19117.733 4
19118.391 2
19119.048 0
19119.706 4
19120.364 1
19121.021 2
19121.679 7
19122.336 2
19122.994 0
19123.652 7
19124.309 6
19124.967 3
19125.625 5
19126.282 6
19126.940 3
19127.598 7
19128.255 4
19128.913 4
19129.571 6
19130.228 11
19130.886 8
19131.544 5
19132.202 1
19132.860 4
19133.517 5
19134.175 5
19134.833 4
19135.491 4
19136.149 4
19136.806 2
19137.464 1
19138.122 3
19138.780 7
19139.438 3
19140.096 2
19140.754 1
19141.412 4
19142.070 6
19142.728 5
19143.386 2
19144.044 0
19144.701 1
19145.359 2
19146.017 2
19146.676 5
19147.334 1
19147.992 0
19148.650 1
19149.308 0
19149.966 4
19150.624 0
19151.282 4
19151.940 5
19152.598 6
19153.256 3
19153.914 2
19154.573 1
19155.231 1
19155.889 2
19156.547 2
19157.205 3
19157.864 3
19158.522 1
19159.180 2
19159.838 3
19160.497 1
19161.155 6
19161.813 5
19162.471 7
19163.130 6
19163.788 3
19164.446 3
19165.105 2
19165.763 1
19166.421 2
19167.080 7
19167.738 3
19168.397 3
19169.055 0
19169.713 2
19170.372 4
19171.030 3
19171.689 3
19172.347 1
19173.006 2
19173.664 3
19174.323 3
19174.981 4
19175.640 3
19176.298 1
19176.957 1
19177.615 3
19178.274 4
19178.932 3
19179.591 2
19180.250 1
19180.908 4
19181.567 2
19182.225 0
19182.884 1
19183.543 2
19184.201 3
19184.860 5
19185.519 4
19186.177 2
19186.836 1
19187.495 2
19188.154 6
19188.812 10
19189.471 3
19190.130 0
19190.789 1
19191.447 4
19192.106 3
19192.765 0
19193.424 0
19194.083 2
19194.742 4
19195.400 2
19196.059 6
19196.718 7
19197.377 2
19198.036 3
19198.695 4
19199.354 2
19200.013 4
19200.672 2
19201.331 3
19201.990 2
19202.649 1
19203.308 5
19203.967 4
19204.626 3
19205.285 4
19205.944 6
19206.603 3
19207.262 3
19207.921 2
19208.580 2
19209.239 3
19209.898 1
19210.557 0
19211.216 2
19211.876 0
19212.535 0
19213.194 2
19213.853 1
19214.512 1
19215.171 0
19215.831 5
19216.490 3
19217.149 1
19217.808 3
19218.468 6
19219.127 3
19219.786 1
19220.445 3
19221.105 2
19221.764 3
19222.423 6
19223.083 4
19223.742 6
19224.401 5
19225.061 3
19225.720 2
19226.380 1
19227.039 0
19227.698 2
19228.358 4
19229.017 3
19229.677 4
19230.336 2
19230.996 1
19231.655 2
19232.315 3
19232.974 4
19233.634 5
19234.293 3
19234.953 4
19235.612 4
19236.272 1
19236.931 4
19237.591 3
19238.251 0
19238.910 1
19239.570 5
19240.229 2
19240.889 2
19241.549 1
19242.208 2
19242.868 1
19243.528 3
19244.187 7
19244.847 4
19245.507 4
19246.167 1
19246.826 2
19247.486 3
19248.146 6
19248.806 3
19249.465 3
19250.125 2
19250.785 4
19251.445 9
19252.105 5
19252.765 2
19253.424 7
19254.084 5
19254.744 3
19255.404 2
19256.064 1
19256.724 1
19257.384 1
19258.044 2
19258.704 1
19259.364 5
19260.024 1
19260.684 1
19261.344 2
19262.004 2
19262.664 1
19263.324 9
19263.984 5
19264.644 6
19265.304 6
19265.964 5
19266.624 3
19267.284 4
19267.944 1
19268.604 1
19269.264 0
19269.925 0
19270.585 0
19271.245 0
19271.905 0
19272.565 0
19273.225 1
19273.886 4
19274.546 4
19275.206 5
19275.866 5
19276.527 3
19277.187 1
19277.847 0
19278.507 0
19279.168 1
19279.828 7
19280.488 1
19281.149 2
19281.809 1
19282.469 3
19283.130 1
19283.790 0
19284.451 0
19285.111 0
19285.771 0
19286.432 3
19287.092 1
19287.753 1
19288.413 3
19289.074 6
19289.734 2
19290.395 3
19291.055 3
19291.716 0
19292.376 3
19293.037 1
19293.697 3
19294.358 2
19295.018 5
19295.679 4
19296.340 8
19297.000 7
19297.661 1
19298.321 1
19298.982 2
19299.643 1
19300.303 1
19300.964 2
19301.625 4
19302.285 6
19302.946 3
19303.607 5
19304.268 4
19304.928 4
19305.589 3
19306.250 5
19306.911 2
19307.571 0
19308.232 1
19308.893 1
19309.554 0
19310.215 0
19310.876 9
19311.536 7
19312.197 4
19312.858 3
19313.519 3
19314.180 4
19314.841 1
19315.502 2
19316.163 1
19316.824 0
19317.485 0
19318.146 1
19318.807 4
19319.468 1
19320.129 0
19320.790 0
19321.451 4
19322.112 2
19322.773 2
19323.434 1
19324.095 9
19324.756 14
19325.417 13
19326.078 7
19326.739 8
19327.400 4
19328.062 4
19328.723 5
19329.384 2
19330.045 2
19330.706 1
19331.367 0
19332.029 2
19332.690 10
19333.351 12
19334.012 4
19334.674 2
19335.335 4
19335.996 4
19336.657 2
19337.319 5
19337.980 6
19338.641 3
19339.303 4
19339.964 2
19340.625 4
19341.287 1
19341.948 1
19342.609 0
19343.271 2
19343.932 8
19344.594 7
19345.255 3
19345.917 3
19346.578 2
19347.240 0
19347.901 0
19348.563 1
19349.224 4
19349.886 3
19350.547 0
19351.209 0
19351.870 2
19352.532 3
19353.193 3
19353.855 2
19354.516 0
19355.178 3
19355.840 4
19356.501 5
19357.163 2
19357.825 1
19358.486 0
19359.148 1
19359.810 0
19360.471 0
19361.133 2
19361.795 0
19362.456 0
19363.118 0
19363.780 1
19364.442 0
19365.104 3
19365.765 4
19366.427 1
19367.089 2
19367.751 3
19368.413 2
19369.074 3
19369.736 4
19370.398 3
19371.060 4
19371.722 5
19372.384 4
19373.046 4
19373.708 4
19374.370 4
19375.032 4
19375.693 3
19376.355 5
19377.017 2
19377.679 0
19378.341 0
19379.003 4
19379.665 2
19380.327 3
19380.990 2
19381.652 3
19382.314 4
19382.976 2
19383.638 5
19384.300 4
19384.962 2
19385.624 1
19386.286 2
19386.948 6
19387.611 2
19388.273 2
19388.935 8
19389.597 2
19390.259 5
19390.922 6
19391.584 9
19392.246 5
19392.908 4
19393.571 4
19394.233 5
19394.895 2
19395.557 2
19396.220 0
19396.882 1
19397.544 2
19398.207 0
19398.869 2
19399.532 1
19400.194 1
19400.856 0
19401.519 0
19402.181 0
19402.844 1
19403.506 7
19404.168 3
19404.831 2
19405.493 4
19406.156 2
19406.818 2
19407.481 2
19408.143 2
19408.806 5
19409.468 4
19410.131 1
19410.793 2
19411.456 1
19412.119 0
19412.781 2
19413.444 3
19414.106 5
19414.769 4
19415.432 3
19416.094 3
19416.757 2
19417.420 2
19418.082 4
19418.745 1
19419.408 0
19420.071 0
19420.733 1
19421.396 1
19422.059 2
19422.721 1
19423.384 7
19424.047 5
19424.710 3
19425.373 3
19426.035 1
19426.698 0
19427.361 6
19428.024 6
19428.687 6
19429.350 3
19430.013 0
19430.676 3
19431.338 2
19432.001 1
19432.664 2
19433.327 2
19433.990 1
19434.653 5
19435.316 4
19435.979 3
19436.642 5
19437.305 1
19437.968 0
19438.631 4
19439.294 13
19439.957 8
19440.620 5
19441.283 5
19441.947 3
19442.610 3
19443.273 6
19443.936 1
19444.599 1
19445.262 1
19445.925 5
19446.589 7
19447.252 6
19447.915 3
19448.578 10
19449.241 15
19449.905 11
19450.568 8
19451.231 4
19451.894 4
19452.558 1
19453.221 1
19453.884 3
19454.548 3
19455.211 1
19455.874 1
19456.538 1
19457.201 3
19457.864 5
19458.528 3
19459.191 7
19459.854 4
19460.518 4
19461.181 3
19461.845 4
19462.508 3
19463.172 4
19463.835 4
19464.499 2
19465.162 1
19465.825 3
19466.489 1
19467.153 1
19467.816 3
19468.480 0
19469.143 1
19469.807 0
19470.470 1
19471.134 1
19471.798 2
19472.461 0
19473.125 0
19473.788 3
19474.452 2
19475.116 1
19475.779 1
19476.443 2
19477.107 0
19477.770 2
19478.434 1
19479.098 0
19479.762 2
19480.425 2
19481.089 2
19481.753 6
19482.417 7
19483.081 3
19483.744 3
19484.408 4
19485.072 4
19485.736 1
19486.400 0
19487.064 1
19487.727 2
19488.391 0
19489.055 2
19489.719 2
19490.383 1
19491.047 2
19491.711 0
19492.375 2
19493.039 2
19493.703 1
19494.367 0
19495.031 1
19495.695 9
19496.359 9
19497.023 5
19497.687 5
19498.351 5
19499.015 7
19499.679 5
19500.343 4
19501.007 7
19501.671 3
19502.336 5
19503.000 2
19503.664 0
19504.328 0
19504.992 0
19505.656 0
19506.321 1
19506.985 0
19507.649 0
19508.313 0
19508.977 0
19509.642 1
19510.306 0
19510.970 5
19511.635 3
19512.299 0
19512.963 2
19513.627 1
19514.292 3
19514.956 0
19515.620 2
19516.285 2
19516.949 0
19517.614 1
19518.278 2
19518.942 3
19519.607 3
19520.271 8
19520.936 6
19521.600 9
19522.265 20
19522.929 13
19523.594 10
19524.258 10
19524.923 9
19525.587 5
19526.252 2
19526.916 3
19527.581 1
19528.245 0
19528.910 0
19529.575 2
19530.239 3
19530.904 2
19531.568 0
19532.233 5
19532.898 2
19533.562 2
19534.227 1
19534.892 0
19535.556 1
19536.221 3
19536.886 2
19537.550 1
19538.215 2
19538.880 4
19539.545 5
19540.210 1
19540.874 1
19541.539 3
19542.204 1
19542.869 3
19543.534 5
19544.198 3
19544.863 3
19545.528 3
19546.193 2
19546.858 1
19547.523 0
19548.188 2
19548.853 0
19549.518 1
19550.182 2
19550.847 3
19551.512 2
19552.177 2
19552.842 0
19553.507 1
19554.172 1
19554.837 5
19555.502 3
19556.167 4
19556.833 3
19557.498 0
19558.163 6
19558.828 10
19559.493 6
19560.158 3
19560.823 1
19561.488 1
19562.153 0
19562.819 1
19563.484 1
19564.149 0
19564.814 0
19565.479 0
19566.145 1
19566.810 2
19567.475 5
19568.140 3
19568.806 2
19569.471 2
19570.136 1
19570.801 0
19571.467 2
19572.132 5
19572.797 4
19573.463 3
19574.128 2
19574.793 2
19575.459 2
19576.124 0
19576.790 0
19577.455 2
19578.120 3
19578.786 6
19579.451 5
19580.117 7
19580.782 4
19581.448 4
19582.113 3
19582.779 3
19583.444 1
19584.110 1
19584.775 1
19585.441 4
19586.106 3
19586.772 1
19587.437 4
19588.103 1
19588.769 0
19589.434 0
19590.100 2
19590.765 2
19591.431 0
19592.097 2
19592.762 2
19593.428 0
19594.094 0
19594.760 1
19595.425 1
19596.091 1
19596.757 3
19597.422 6
19598.088 3
19598.754 1
19599.420 0
19600.086 0
19600.751 2
19601.417 1
19602.083 3
19602.749 4
19603.415 3
19604.081 4
19604.746 3
19605.412 2
19606.078 3
19606.744 4
19607.410 2
19608.076 2
19608.742 0
19609.408 3
19610.074 2
19610.740 3
19611.406 2
19612.072 4
19612.738 2
19613.404 2
19614.070 2
19614.736 1
19615.402 0
19616.068 2
19616.734 2
19617.400 5
19618.066 2
19618.732 0
19619.399 2
19620.065 4
19620.731 1
19621.397 1
19622.063 3
19622.729 2
19623.396 2
19624.062 3
19624.728 4
19625.394 1
19626.060 2
19626.727 1
19627.393 4
19628.059 2
19628.726 1
19629.392 0
19630.058 0
19630.724 0
19631.391 0
19632.057 2
19632.723 2
19633.390 3
19634.056 1
19634.723 1
19635.389 0
19636.055 2
19636.722 3
19637.388 3
19638.055 1
19638.721 3
19639.388 1
19640.054 0
19640.721 0
19641.387 0
19642.054 5
19642.720 2
19643.387 5
19644.053 2
19644.720 2
19645.386 3
19646.053 2
19646.719 3
19647.386 2
19648.053 3
19648.719 1
19649.386 2
19650.053 2
19650.719 4
19651.386 1
19652.053 0
19652.719 1
19653.386 4
19654.053 5
19654.719 2
19655.386 0
19656.053 0
19656.720 0
19657.386 1
19658.053 1
19658.720 4
19659.387 3
19660.054 1
19660.720 1
19661.387 3
19662.054 4
19662.721 1
19663.388 4
19664.055 3
19664.722 2
19665.389 2
19666.055 1
19666.722 0
19667.389 3
19668.056 2
19668.723 0
19669.390 6
19670.057 5
19670.724 4
19671.391 2
19672.058 1
19672.725 0
19673.392 1
19674.059 1
19674.726 5
19675.394 5
19676.061 1
19676.728 2
19677.395 4
19678.062 4
19678.729 2
19679.396 1
19680.063 2
19680.731 2
19681.398 1
19682.065 0
19682.732 0
19683.399 0
19684.067 0
19684.734 0
19685.401 0
19686.068 0
19686.736 0
19687.403 0
19688.070 0
19688.737 1
19689.405 0
19690.072 3
19690.739 7
19691.407 3
19692.074 3
19692.742 2
19693.409 2
19694.076 1
19694.744 1
19695.411 10
19696.079 8
19696.746 9
19697.413 4
19698.081 1
19698.748 1
19699.416 2
19700.083 1
19700.751 3
19701.418 3
19702.086 1
19702.753 1
19703.421 2
19704.089 1
19704.756 0
19705.424 2
19706.091 3
19706.759 3
19707.427 4
19708.094 5
19708.762 1
19709.430 0
19710.097 0
19710.765 1
19711.433 4
19712.100 1
19712.768 3
19713.436 2
19714.103 1
19714.771 3
19715.439 5
19716.107 5
19716.775 4
19717.442 2
19718.110 1
19718.778 2
19719.446 5
19720.114 5
19720.781 3
19721.449 3
19722.117 2
19722.785 2
19723.453 1
19724.121 6
19724.789 2
19725.457 2
19726.125 3
19726.793 7
19727.461 14
19728.129 10
19728.797 5
19729.465 2
19730.133 9
19730.801 7
19731.469 2
19732.137 3
19732.805 1
19733.473 1
19734.141 1
19734.809 0
19735.477 0
19736.145 1
19736.813 3
19737.481 1
19738.150 2
19738.818 3
19739.486 1
19740.154 0
19740.822 2
19741.490 1
19742.159 0
19742.827 0
19743.495 1
19744.163 1
19744.832 1
19745.500 2
19746.168 0
19746.836 1
19747.505 1
19748.173 1
19748.841 5
19749.510 4
19750.178 0
19750.846 1
19751.515 1
19752.183 2
19752.852 0
19753.520 0
19754.188 2
19754.857 0
19755.525 0
19756.194 0
19756.862 1
19757.531 0
19758.199 0
19758.868 0
19759.536 0
19760.205 3
19760.873 5
19761.542 3
19762.210 1
19762.879 0
19763.547 0
19764.216 0
19764.885 2
19765.553 0
19766.222 2
19766.890 0
19767.559 2
19768.228 1
19768.896 1
19769.565 2
19770.234 2
19770.903 4
19771.571 9
19772.240 2
19772.909 0
19773.577 0
19774.246 1
19774.915 0
19775.584 2
19776.253 4
19776.921 4
19777.590 6
19778.259 3
19778.928 3
19779.597 0
19780.266 3
19780.934 2
19781.603 1
19782.272 2
19782.941 1
19783.610 2
19784.279 0
19784.948 4
19785.617 2
19786.286 4
19786.955 7
19787.624 3
19788.293 1
19788.962 2
19789.631 2
19790.300 1
19790.969 1
19791.638 1
19792.307 1
19792.976 1
19793.645 1
19794.314 2
19794.983 1
19795.652 3
19796.322 2
19796.991 0
19797.660 3
19798.329 3
19798.998 4
19799.667 3
19800.337 1
19801.006 5
19801.675 4
19802.344 1
19803.014 1
19803.683 1
19804.352 1
19805.021 1
19805.691 1
19806.360 5
19807.029 9
19807.699 8
19808.368 4
19809.037 2
19809.707 1
19810.376 1
19811.045 1
19811.715 0
19812.384 0
19813.054 0
19813.723 2
19814.392 4
19815.062 4
19815.731 5
19816.401 1
19817.070 1
19817.740 0
19818.409 1
19819.079 3
19819.748 4
19820.418 0
19821.087 1
19821.757 3
19822.427 1
19823.096 3
19823.766 3
19824.435 3
19825.105 6
19825.775 4
19826.444 3
19827.114 1
19827.784 0
19828.453 1
19829.123 2
19829.793 10
19830.462 9
19831.132 4
19831.802 2
19832.472 5
19833.141 2
19833.811 2
19834.481 0
19835.151 2
19835.820 1
19836.490 3
19837.160 1
19837.830 1
19838.500 2
19839.170 1
19839.840 0
19840.509 0
19841.179 0
19841.849 1
19842.519 2
19843.189 0
19843.859 1
19844.529 3
19845.199 3
19845.869 1
19846.539 0
19847.209 1
19847.879 1
19848.549 3
19849.219 5
19849.889 0
19850.559 0
19851.229 2
19851.899 4
19852.569 3
19853.239 4
19853.909 2
19854.580 0
19855.250 0
19855.920 2
19856.590 2
19857.260 5
19857.930 4
19858.601 2
19859.271 3
19859.941 1
19860.611 0
19861.281 1
19861.952 1
19862.622 3
19863.292 0
19863.962 1
19864.633 0
19865.303 3
19865.973 4
19866.644 3
19867.314 4
19867.984 2
19868.655 1
19869.325 0
19869.995 1
19870.666 3
19871.336 1
19872.007 0
19872.677 0
19873.348 3
19874.018 3
19874.688 2
19875.359 3
19876.029 4
19876.700 3
19877.370 5
19878.041 3
19878.711 1
19879.382 1
19880.053 2
19880.723 2
19881.394 2
19882.064 2
19882.735 1
19883.405 2
19884.076 3
19884.747 3
19885.417 0
19886.088 0
19886.759 0
19887.429 2
19888.100 1
19888.771 4
19889.441 1
19890.112 3
19890.783 1
19891.454 1
19892.124 0
19892.795 0
19893.466 0
19894.137 0
19894.808 2
19895.478 4
19896.149 2
19896.820 1
19897.491 4
19898.162 5
19898.833 1
19899.503 5
19900.174 6
19900.845 6
19901.516 8
19902.187 6
19902.858 3
19903.529 1
19904.200 1
19904.871 0
19905.542 0
19906.213 1
19906.884 1
19907.555 0
19908.226 8
19908.897 4
19909.568 2
19910.239 3
19910.910 4
19911.581 2
19912.252 4
19912.923 4
19913.595 2
19914.266 1
19914.937 0
19915.608 0
19916.279 0
19916.950 0
19917.622 1
19918.293 4
19918.964 4
19919.635 5
19920.306 3
19920.978 3
19921.649 4
19922.320 3
19922.991 1
19923.663 0
19924.334 3
19925.005 1
19925.677 1
19926.348 0
19927.019 2
19927.691 4
19928.362 1
19929.033 2
19929.705 1
19930.376 1
19931.048 0
19931.719 3
19932.391 2
19933.062 0
19933.733 0
19934.405 1
19935.076 1
19935.748 2
19936.419 6
19937.091 3
19937.762 1
19938.434 0
19939.106 4
19939.777 1
19940.449 0
19941.120 0
19941.792 0
19942.463 6
19943.135 4
19943.807 7
19944.478 9
19945.150 4
19945.822 2
19946.493 3
19947.165 8
19947.837 4
19948.508 3
19949.180 2
19949.852 1
19950.524 0
19951.195 2
19951.867 0
19952.539 1
19953.211 0
19953.883 1
19954.554 0
19955.226 1
19955.898 1
19956.570 1
19957.242 2
19957.914 2
19958.585 1
19959.257 0
19959.929 1
19960.601 0
19961.273 2
19961.945 0
19962.617 1
19963.289 1
19963.961 1
19964.633 2
19965.305 2
19965.977 1
19966.649 3
19967.321 3
19967.993 3
19968.665 0
19969.337 1
19970.009 1
19970.681 0
19971.353 3
19972.025 0
19972.698 1
19973.370 0
19974.042 3
19974.714 2
19975.386 1
19976.058 1
19976.730 2
19977.403 4
19978.075 2
19978.747 2
19979.419 2
19980.092 1
19980.764 0
19981.436 1
19982.108 1
19982.781 0
19983.453 5
19984.125 6
19984.798 4
19985.470 4
19986.142 3
19986.815 4
19987.487 4
19988.159 2
19988.832 0
19989.504 0
19990.177 1
19990.849 3
19991.521 1
19992.194 4
19992.866 0
19993.539 0
19994.211 0
19994.884 2
19995.556 0
19996.229 2
19996.901 1
19997.574 1
19998.246 1
19998.919 0
19999.592 0
20000.264 2
20000.937 2
20001.609 3
20002.282 1
20002.955 2
20003.627 2
20004.300 0
20004.973 0
20005.645 0
20006.318 0
20006.991 1
20007.663 5
20008.336 2
20009.009 0
20009.682 0
20010.354 0
20011.027 1
20011.700 0
20012.373 2
20013.045 2
20013.718 3
20014.391 2
20015.064 3
20015.737 1
20016.410 2
20017.082 5
20017.755 2
20018.428 2
20019.101 0
20019.774 2
20020.447 2
20021.120 1
20021.793 1
20022.466 3
20023.139 2
20023.812 2
20024.485 5
20025.158 1
20025.831 1
20026.504 2
20027.177 1
20027.850 0
20028.523 0
20029.196 2
20029.869 1
20030.542 1
20031.215 1
20031.888 0
20032.562 0
20033.235 0
20033.908 0
20034.581 0
20035.254 1
20035.927 1
20036.601 1
20037.274 0
20037.947 2
20038.620 2
20039.293 2
20039.967 2
20040.640 7
20041.313 4
20041.987 3
20042.660 2
20043.333 1
20044.006 2
20044.680 1
20045.353 1
20046.027 0
20046.700 1
20047.373 11
20048.047 8
20048.720 7
20049.393 5
20050.067 5
20050.740 3
20051.414 1
20052.087 1
20052.761 4
20053.434 4
20054.108 0
20054.781 2
20055.455 1
20056.128 1
20056.802 3
20057.475 1
20058.149 1
20058.822 1
20059.496 1
20060.170 2
20060.843 7
20061.517 1
20062.190 0
20062.864 2
20063.538 1
20064.211 0
20064.885 3
20065.559 1
20066.232 1
20066.906 1
20067.580 0
20068.254 2
20068.927 6
20069.601 3
20070.275 0
20070.949 1
20071.622 1
20072.296 0
20072.970 1
20073.644 1
20074.318 3
20074.992 1
20075.665 1
20076.339 2
20077.013 1
20077.687 4
20078.361 1
20079.035 0
20079.709 1
20080.383 4
20081.057 8
20081.731 8
20082.405 4
20083.079 2
20083.753 3
20084.427 2
20085.101 2
20085.775 0
20086.449 3
20087.123 2
20087.797 1
20088.471 0
20089.145 7
20089.819 2
20090.493 1
20091.167 0
20091.841 2
20092.515 1
20093.190 0
20093.864 0
20094.538 0
20095.212 0
20095.886 0
20096.561 1
20097.235 1
20097.909 2
20098.583 1
20099.257 0
20099.932 0
20100.606 2
20101.280 1
20101.955 1
20102.629 0
20103.303 3
20103.978 1
20104.652 2
20105.326 1
20106.001 3
20106.675 3
20107.349 3
20108.024 0
20108.698 0
20109.373 0
20110.047 0
20110.722 0
20111.396 1
20112.070 1
20112.745 1
20113.419 0
20114.094 0
20114.768 1
20115.443 1
20116.118 2
20116.792 2
20117.467 2
20118.141 3
20118.816 3
20119.490 3
20120.165 2
20120.840 7
20121.514 4
20122.189 1
20122.864 5
20123.538 1
20124.213 3
20124.888 0
20125.562 2
20126.237 2
20126.912 10
20127.586 4
20128.261 0
20128.936 0
20129.611 1
20130.285 2
20130.960 1
20131.635 0
20132.310 2
20132.985 7
20133.659 8
20134.334 3
20135.009 1
20135.684 2
20136.359 4
20137.034 2
20137.709 2
20138.384 0
20139.059 0
20139.733 0
20140.408 1
20141.083 0
20141.758 0
20142.433 1
20143.108 3
20143.783 0
20144.458 0
20145.133 0
20145.808 1
20146.483 0
20147.158 0
20147.834 0
20148.509 1
20149.184 1
20149.859 0
20150.534 0
20151.209 8
20151.884 6
20152.559 2
20153.235 4
20153.910 9
20154.585 2
20155.260 7
20155.935 4
20156.610 3
20157.286 3
20157.961 4
20158.636 12
20159.311 7
20159.987 3
20160.662 1
20161.337 7
20162.013 5
20162.688 2
20163.363 0
20164.039 0
20164.714 0
20165.389 0
20166.065 0
20166.740 0
20167.416 0
20168.091 4
20168.766 2
20169.442 1
20170.117 1
20170.793 2
20171.468 2
20172.144 3
20172.819 1
20173.495 1
20174.170 2
20174.846 4
20175.521 5
20176.197 5
20176.872 4
20177.548 5
20178.223 1
20178.899 0
20179.575 1
20180.250 0
20180.926 0
20181.602 0
20182.277 1
20182.953 0
20183.629 2
20184.304 0
20184.980 0
20185.656 5
20186.331 3
20187.007 3
20187.683 4
20188.359 2
20189.034 1
20189.710 0
20190.386 2
20191.062 0
20191.737 0
20192.413 2
20193.089 1
20193.765 2
20194.441 1
20195.117 0
20195.793 0
20196.468 0
20197.144 0
20197.820 5
20198.496 4
20199.172 3
20199.848 2
20200.524 0
20201.200 0
20201.876 1
20202.552 1
20203.228 1
20203.904 2
20204.580 3
20205.256 7
20205.932 3
20206.608 1
20207.284 0
20207.960 0
20208.636 3
20209.312 7
20209.989 1
20210.665 4
20211.341 6
20212.017 3
20212.693 4
20213.369 6
20214.046 2
20214.722 1
20215.398 1
20216.074 2
20216.750 1
20217.427 0
20218.103 0
20218.779 1
20219.455 3
20220.132 6
20220.808 7
20221.484 7
20222.161 8
20222.837 3
20223.513 2
20224.190 1
20224.866 2
20225.542 2
20226.219 0
20226.895 0
20227.572 1
20228.248 0
20228.924 3
20229.601 5
20230.277 2
20230.954 0
20231.630 0
20232.307 0
20232.983 3
20233.660 5
20234.336 3
20235.013 1
20235.689 0
20236.366 1
20237.042 0
20237.719 0
20238.396 1
20239.072 2
20239.749 1
20240.426 0
20241.102 1
20241.779 2
20242.455 0
20243.132 0
20243.809 1
20244.486 0
20245.162 0
20245.839 1
20246.516 4
20247.192 2
20247.869 0
20248.546 0
20249.223 1
20249.899 0
20250.576 0
20251.253 0
20251.930 3
20252.607 2
20253.284 2
20253.960 2
20254.637 0
20255.314 2
20255.991 2
20256.668 0
20257.345 0
20258.022 2
20258.699 2
20259.376 2
20260.053 1
20260.730 4
20261.407 1
20262.084 0
20262.761 1
20263.438 1
20264.115 0
20264.792 0
20265.469 3
20266.146 1
20266.823 2
20267.500 5
20268.177 1
20268.854 0
20269.531 1
20270.208 3
20270.885 3
20271.563 3
20272.240 4
20272.917 3
20273.594 3
20274.271 7
20274.948 4
20275.626 5
20276.303 0
20276.980 1
20277.657 0
20278.335 0
20279.012 3
20279.689 4
20280.367 10
20281.044 6
20281.721 5
20282.398 1
20283.076 1
20283.753 1
20284.431 1
20285.108 4
20285.785 2
20286.463 1
20287.140 2
20287.818 4
20288.495 1
20289.172 0
20289.850 0
20290.527 0
20291.205 1
20291.882 3
20292.560 4
20293.237 4
20293.915 2
20294.592 7
20295.270 7
20295.947 2
20296.625 0
20297.303 0
20297.980 0
20298.658 2
20299.335 2
20300.013 1
20300.691 2
20301.368 0
20302.046 0
20302.724 0
20303.401 2
20304.079 22
20304.757 16
20305.434 12
20306.112 11
20306.790 6
20307.468 5
20308.145 7
20308.823 5
20309.501 4
20310.179 1
20310.857 2
20311.534 0
20312.212 2
20312.890 0
20313.568 0
20314.246 0
20314.924 1
20315.602 1
20316.279 0
20316.957 1
20317.635 1
20318.313 0
20318.991 1
20319.669 5
20320.347 0
20321.025 0
20321.703 3
20322.381 3
20323.059 0
20323.737 0
20324.415 1
20325.093 0
20325.771 1
20326.449 1
20327.127 1
20327.805 5
20328.484 3
20329.162 1
20329.840 0
20330.518 1
20331.196 0
20331.874 0
20332.552 0
20333.231 1
20333.909 0
20334.587 2
20335.265 3
20335.943 2
20336.622 2
20337.300 4
20337.978 0
20338.656 2
20339.335 7
20340.013 1
20340.691 0
20341.370 2
20342.048 3
20342.726 4
20343.405 1
20344.083 0
20344.761 0
20345.440 1
20346.118 2
20346.797 0
20347.475 2
20348.153 4
20348.832 2
20349.510 3
20350.189 4
20350.867 3
20351.546 2
20352.224 1
20352.903 0
20353.581 1
20354.260 0
20354.938 1
20355.617 1
20356.296 5
20356.974 0
20357.653 0
20358.331 1
20359.010 4
20359.689 0
20360.367 0
20361.046 0
20361.724 1
20362.403 0
20363.082 0
20363.761 0
20364.439 0
20365.118 0
20365.797 0
20366.475 1
20367.154 1
20367.833 0
20368.512 2
20369.190 1
20369.869 0
20370.548 1
20371.227 6
20371.906 16
20372.585 8
20373.263 4
20373.942 1
20374.621 1
20375.300 0
20375.979 1
20376.658 2
20377.337 2
20378.016 2
20378.695 2
20379.374 1
20380.053 1
20380.732 1
20381.411 1
20382.090 2
20382.769 1
20383.448 0
20384.127 1
20384.806 2
20385.485 1
20386.164 4
20386.843 8
20387.522 5
20388.201 2
20388.880 0
20389.559 2
20390.238 2
20390.918 1
20391.597 2
20392.276 0
20392.955 0
20393.634 0
20394.313 0
20394.993 2
20395.672 0
20396.351 0
20397.030 0
20397.710 0
20398.389 0
20399.068 0
20399.747 2
20400.427 1
20401.106 1
20401.785 5
20402.465 2
20403.144 1
20403.823 0
20404.503 0
20405.182 4
20405.862 5
20406.541 2
20407.220 1
20407.900 0
20408.579 4
20409.259 1
20409.938 0
20410.618 2
20411.297 0
20411.977 0
20412.656 1
20413.336 2
20414.015 1
20414.695 2
20415.374 3
20416.054 5
20416.734 5
20417.413 5
20418.093 5
20418.772 3
20419.452 2
20420.132 3
20420.811 3
20421.491 8
20422.171 5
20422.850 4
20423.530 2
20424.210 0
20424.889 0
20425.569 2
20426.249 1
20426.929 1
20427.608 0
20428.288 1
20428.968 1
20429.648 2
20430.327 1
20431.007 2
20431.687 2
20432.367 1
20433.047 2
20433.727 1
20434.407 1
20435.086 0
20435.766 1
20436.446 1
20437.126 0
20437.806 2
20438.486 2
20439.166 1
20439.846 1
20440.526 1
20441.206 1
20441.886 1
20442.566 0
20443.246 0
20443.926 3
20444.606 3
20445.286 0
20445.966 1
20446.646 2
20447.326 1
20448.006 3
20448.686 1
20449.367 1
20450.047 1
20450.727 0
20451.407 0
20452.087 2
20452.767 1
20453.448 0
20454.128 1
20454.808 2
20455.488 0
20456.168 1
20456.849 7
20457.529 4
20458.209 1
20458.890 0
20459.570 4
20460.250 4
20460.930 4
20461.611 3
20462.291 1
20462.971 3
20463.652 7
20464.332 6
20465.013 1
20465.693 0
20466.373 2
20467.054 0
20467.734 0
20468.415 0
20469.095 0
20469.776 0
20470.456 0
20471.137 2
20471.817 1
20472.498 0
20473.178 0
20473.859 0
20474.539 0
20475.220 0
20475.900 0
20476.581 1
20477.261 1
20477.942 2
20478.623 0
20479.303 5
20479.984 3
20480.665 4
20481.345 2
20482.026 3
20482.707 1
20483.387 2
20484.068 3
20484.749 2
20485.429 0
20486.110 0
20486.791 0
20487.472 1
20488.152 2
20488.833 1
20489.514 0
20490.195 0
20490.876 2
20491.556 0
20492.237 3
20492.918 1
20493.599 0
20494.280 1
20494.961 1
20495.642 0
20496.323 0
20497.003 3
20497.684 3
20498.365 2
20499.046 1
20499.727 1
20500.408 1
20501.089 0
20501.770 0
20502.451 2
20503.132 2
20503.813 0
20504.494 3
20505.175 1
20505.856 0
20506.537 0
20507.219 2
20507.900 1
20508.581 0
20509.262 0
20509.943 2
20510.624 1
20511.305 1
20511.987 1
20512.668 0
20513.349 0
20514.030 0
20514.711 0
20515.393 0
20516.074 0
20516.755 1
20517.436 0
20518.118 2
20518.799 3
20519.480 0
20520.161 1
20520.843 1
20521.524 5
20522.205 3
20522.887 0
20523.568 1
20524.249 2
20524.931 0
20525.612 0
20526.294 0
20526.975 1
20527.657 2
20528.338 0
20529.019 0
20529.701 1
20530.382 2
20531.064 3
20531.745 3
20532.427 6
20533.108 2
20533.790 0
20534.471 0
20535.153 0
20535.835 2
20536.516 2
20537.198 2
20537.879 6
20538.561 4
20539.243 6
20539.924 3
20540.606 4
20541.287 4
20541.969 2
20542.651 1
20543.333 2
20544.014 2
20544.696 0
20545.378 2
20546.059 0
20546.741 0
20547.423 0
20548.105 0
20548.786 1
20549.468 3
20550.150 1
20550.832 4
20551.514 4
20552.196 2
20552.877 1
20553.559 0
20554.241 1
20554.923 4
20555.605 3
20556.287 1
20556.969 2
20557.651 0
20558.333 1
20559.015 0
20559.696 1
20560.378 0
20561.060 1
20561.742 1
20562.424 2
20563.106 0
20563.789 1
20564.471 0
20565.153 0
20565.835 1
20566.517 2
20567.199 4
20567.881 3
20568.563 2
20569.245 3
20569.927 0
20570.609 0
20571.292 0
20571.974 2
20572.656 3
20573.338 2
20574.020 5
20574.703 2
20575.385 1
20576.067 2
20576.749 2
20577.432 2
20578.114 0
20578.796 0
20579.478 1
20580.161 2
20580.843 0
20581.525 2
20582.208 0
20582.890 0
20583.572 0
20584.255 4
20584.937 1
20585.619 0
20586.302 1
20586.984 3
20587.667 2
20588.349 1
20589.032 1
20589.714 0
20590.397 1
20591.079 2
20591.762 2
20592.444 5
20593.127 2
20593.809 0
20594.492 1
20595.174 0
20595.857 1
20596.539 2
20597.222 0
20597.905 6
20598.587 3
20599.270 1
20599.952 1
20600.635 1
20601.318 3
20602.000 2
20602.683 1
20603.366 1
20604.048 6
20604.731 3
20605.414 1
20606.097 1
20606.779 1
20607.462 0
20608.145 1
20608.828 1
20609.510 1
20610.193 0
20610.876 5
20611.559 2
20612.242 1
20612.925 2
20613.607 3
20614.290 0
20614.973 0
20615.656 1
20616.339 3
20617.022 2
20617.705 0
20618.388 0
20619.071 0
20619.754 0
20620.437 2
20621.120 1
20621.803 0
20622.486 0
20623.169 0
20623.852 0
20624.535 0
20625.218 1
20625.901 2
20626.584 6
20627.267 4
20627.950 2
20628.633 3
20629.316 1
20629.999 4
20630.683 3
20631.366 1
20632.049 1
20632.732 4
20633.415 1
20634.099 0
20634.782 0
20635.465 5
20636.148 10
20636.831 7
20637.515 2
20638.198 0
20638.881 4
20639.565 1
20640.248 5
20640.931 2
20641.614 0
20642.298 1
20642.981 1
20643.664 0
20644.348 0
20645.031 0
20645.715 4
20646.398 3
20647.081 4
20647.765 2
20648.448 0
20649.132 0
20649.815 0
20650.499 0
20651.182 0
20651.866 0
20652.549 1
20653.233 2
20653.916 0
20654.600 4
20655.283 5
20655.967 2
20656.650 2
20657.334 4
20658.018 2
20658.701 1
20659.385 0
20660.069 1
20660.752 1
20661.436 1
20662.119 1
20662.803 0
20663.487 2
20664.171 2
20664.854 3
20665.538 2
20666.222 1
20666.905 0
20667.589 3
20668.273 3
20668.957 5
20669.641 2
20670.324 1
20671.008 0
20671.692 3
20672.376 4
20673.060 1
20673.744 2
20674.427 0
20675.111 0
20675.795 0
20676.479 0
20677.163 0
20677.847 1
20678.531 1
20679.215 0
20679.899 3
20680.583 3
20681.267 5
20681.951 3
20682.635 2
20683.319 5
20684.003 3
20684.687 0
20685.371 1
20686.055 3
20686.739 3
20687.423 2
20688.107 2
20688.791 2
20689.475 1
20690.160 0
20690.844 0
20691.528 1
20692.212 2
20692.896 1
20693.580 0
20694.265 1
20694.949 2
20695.633 0
20696.317 0
20697.002 1
20697.686 0
20698.370 2
20699.054 3
20699.739 1
20700.423 0
20701.107 0
20701.792 1
20702.476 1
20703.160 0
20703.845 0
20704.529 1
20705.213 1
20705.898 0
20706.582 2
20707.267 0
20707.951 1
20708.635 2
20709.320 1
20710.004 3
20710.689 1
20711.373 1
20712.058 2
20712.742 5
20713.427 1
20714.111 0
20714.796 3
20715.480 2
20716.165 1
20716.850 2
20717.534 2
20718.219 1
20718.903 0
20719.588 1
20720.273 2
20720.957 6
20721.642 4
20722.327 0
20723.011 0
20723.696 0
20724.381 1
20725.065 1
20725.750 0
20726.435 0
20727.120 0
20727.804 0
20728.489 1
20729.174 1
20729.859 0
20730.543 0
20731.228 0
20731.913 1
20732.598 1
20733.283 4
20733.968 5
20734.652 1
20735.337 0
20736.022 0
20736.707 5
20737.392 3
20738.077 0
20738.762 0
20739.447 0
20740.132 0
20740.817 2
20741.502 1
20742.187 2
20742.872 2
20743.557 2
20744.242 0
20744.927 0
20745.612 0
20746.297 2
20746.982 0
20747.667 0
20748.352 0
20749.037 1
20749.723 1
20750.408 0
20751.093 1
20751.778 7
20752.463 4
20753.148 2
20753.833 2
20754.519 0
20755.204 2
20755.889 1
20756.574 0
20757.260 1
20757.945 0
20758.630 1
20759.315 0
20760.001 3
20760.686 2
20761.371 3
20762.057 2
20762.742 1
20763.427 1
20764.113 3
20764.798 1
20765.483 0
20766.169 6
20766.854 5
20767.540 5
20768.225 4
20768.910 1
20769.596 2
20770.281 2
20770.967 0
20771.652 3
20772.338 8
20773.023 6
20773.709 2
20774.394 1
20775.080 0
20775.765 1
20776.451 1
20777.137 2
20777.822 1
20778.508 1
20779.193 2
20779.879 3
20780.565 1
20781.250 2
20781.936 2
20782.622 0
20783.307 3
20783.993 1
20784.679 0
20785.364 0
20786.050 1
20786.736 3
20787.422 2
20788.107 3
20788.793 2
20789.479 1
20790.165 2
20790.850 1
20791.536 2
20792.222 0
20792.908 0
20793.594 0
20794.280 1
20794.966 0
20795.651 0
20796.337 1
20797.023 2
20797.709 1
20798.395 3
20799.081 2
20799.767 2
20800.453 2
20801.139 0
20801.825 2
20802.511 1
20803.197 0
20803.883 3
20804.569 6
20805.255 3
20805.941 0
20806.627 0
20807.313 0
20807.999 3
20808.685 2
20809.371 1
20810.058 4
20810.744 1
20811.430 2
20812.116 1
20812.802 0
20813.488 1
20814.174 6
20814.861 3
20815.547 2
20816.233 0
20816.919 0
20817.606 2
20818.292 0
20818.978 1
20819.664 0
20820.351 0
20821.037 2
20821.723 1
20822.410 0
20823.096 1
20823.782 1
20824.469 0
20825.155 0
20825.841 0
20826.528 1
20827.214 0
20827.901 1
20828.587 4
20829.273 1
20829.960 1
20830.646 1
20831.333 1
20832.019 0
20832.706 0
20833.392 0
20834.079 3
20834.765 1
20835.452 1
20836.138 1
20836.825 4
20837.512 5
20838.198 3
20838.885 1
20839.571 1
20840.258 1
20840.945 1
20841.631 1
20842.318 3
20843.005 2
20843.691 1
20844.378 3
20845.065 4
20845.751 1
20846.438 2
20847.125 0
20847.812 1
20848.498 1
20849.185 0
20849.872 0
20850.559 0
20851.245 1
20851.932 1
20852.619 3
20853.306 1
20853.993 2
20854.680 2
20855.366 0
20856.053 0
20856.740 1
20857.427 1
20858.114 0
20858.801 0
20859.488 0
20860.175 1
20860.862 1
20861.549 3
20862.236 4
20862.923 3
20863.610 0
20864.297 3
20864.984 1
20865.671 0
20866.358 4
20867.045 3
20867.732 2
20868.419 0
20869.106 1
20869.793 1
20870.480 0
20871.168 0
20871.855 1
20872.542 2
20873.229 0
20873.916 0
20874.603 1
20875.291 0
20875.978 0
20876.665 1
20877.352 0
20878.039 1
20878.727 0
20879.414 2
20880.101 1
20880.789 2
20881.476 6
20882.163 2
20882.851 2
20883.538 0
20884.225 2
20884.913 0
20885.600 0
20886.287 2
20886.975 3
20887.662 10
20888.350 6
20889.037 2
20889.724 1
20890.412 3
20891.099 0
20891.787 1
20892.474 4
20893.162 5
20893.849 2
20894.537 2
20895.224 0
20895.912 1
20896.599 1
20897.287 0
20897.974 0
20898.662 0
20899.350 1
20900.037 1
20900.725 0
20901.413 0
20902.100 0
20902.788 1
20903.475 0
20904.163 0
20904.851 2
20905.539 2
20906.226 2
20906.914 0
20907.602 1
20908.289 0
20908.977 0
20909.665 0
20910.353 0
20911.041 0
20911.728 0
20912.416 2
20913.104 1
20913.792 0
20914.480 0
20915.167 2
20915.855 1
20916.543 0
20917.231 0
20917.919 1
20918.607 0
20919.295 0
20919.983 1
20920.671 1
20921.359 1
20922.047 2
20922.735 2
20923.423 0
20924.111 0
20924.799 3
20925.487 4
20926.175 1
20926.863 0
20927.551 3
20928.239 1
20928.927 0
20929.615 1
20930.303 0
20930.991 0
20931.679 1
20932.368 5
20933.056 7
20933.744 2
20934.432 2
20935.120 2
20935.808 1
20936.497 0
20937.185 0
20937.873 1
20938.561 2
20939.250 6
20939.938 1
20940.626 4
20941.314 5
20942.003 2
20942.691 0
20943.379 1
20944.068 1
20944.756 2
20945.444 0
20946.133 1
20946.821 3
20947.510 7
20948.198 5
20948.886 3
20949.575 1
20950.263 1
20950.952 1
20951.640 0
20952.329 0
20953.017 0
20953.706 0
20954.394 1
20955.083 1
20955.771 2
20956.460 0
20957.148 0
20957.837 1
20958.525 0
20959.214 3
20959.903 7
20960.591 4
20961.280 0
20961.968 0
20962.657 0
20963.346 0
20964.034 1
20964.723 1
20965.412 2
20966.100 0
20966.789 2
20967.478 2
20968.167 10
20968.855 9
20969.544 2
20970.233 3
20970.922 2
20971.610 0
20972.299 2
20972.988 3
20973.677 2
20974.366 2
20975.054 4
20975.743 1
20976.432 1
20977.121 3
20977.810 3
20978.499 0
20979.188 0
20979.877 1
20980.566 1
20981.255 2
20981.944 3
20982.633 1
20983.322 2
20984.011 3
20984.700 0
20985.389 0
20986.078 1
20986.767 3
20987.456 4
20988.145 2
20988.834 0
20989.523 0
20990.212 0
20990.901 0
20991.590 1
20992.279 3
20992.968 0
20993.658 2
20994.347 1
20995.036 1
20995.725 0
20996.414 0
20997.104 0
20997.793 0
20998.482 0
20999.171 0
20999.860 0
21000.550 0
21001.239 5
21001.928 1
21002.618 3
21003.307 3
21003.996 1
21004.686 1
21005.375 0
21006.064 0
21006.754 0
21007.443 2
21008.132 1
21008.822 0
21009.511 0
21010.201 2
21010.890 1
21011.580 2
21012.269 3
21012.958 0
21013.648 0
21014.337 1
21015.027 1
21015.716 0
21016.406 0
21017.095 0
21017.785 0
21018.475 0
21019.164 2
21019.854 3
21020.543 1
21021.233 0
21021.923 0
21022.612 0
21023.302 0
21023.991 0
21024.681 1
21025.371 1
21026.060 0
21026.750 1
21027.440 1
21028.130 0
21028.819 1
21029.509 1
21030.199 3
21030.889 2
21031.578 4
21032.268 1
21032.958 0
21033.648 1
21034.338 0
21035.027 0
21035.717 0
21036.407 3
21037.097 4
21037.787 1
21038.477 3
21039.167 3
21039.857 0
21040.547 1
21041.236 2
21041.926 0
21042.616 1
21043.306 2
21043.996 1
21044.686 0
21045.376 1
21046.066 0
21046.756 1
21047.446 0
21048.136 0
21048.826 0
21049.517 0
21050.207 1
21050.897 0
21051.587 0
21052.277 0
21052.967 0
21053.657 0
21054.347 2
21055.038 2
21055.728 3
21056.418 2
21057.108 1
21057.798 1
21058.489 1
21059.179 2
21059.869 2
21060.559 3
21061.249 0
21061.940 2
21062.630 1
21063.320 2
21064.011 3
21064.701 2
21065.391 0
21066.082 0
21066.772 0
21067.462 4
21068.153 5
21068.843 0
21069.534 1
21070.224 1
21070.914 0
21071.605 1
21072.295 2
21072.986 0
21073.676 0
21074.367 0
21075.057 1
21075.748 0
21076.438 0
21077.129 0
21077.819 3
21078.510 2
21079.200 2
21079.891 3
21080.581 3
21081.272 2
21081.963 3
21082.653 2
21083.344 2
21084.035 2
21084.725 0
21085.416 0
21086.107 0
21086.797 0
21087.488 0
21088.179 1
21088.869 2
21089.560 1
21090.251 2
21090.942 1
21091.632 4
21092.323 2
21093.014 1
21093.705 1
21094.396 4
21095.086 5
21095.777 3
21096.468 2
21097.159 0
21097.850 2
21098.541 0
21099.232 2
21099.922 3
21100.613 2
21101.304 4
21101.995 4
21102.686 3
21103.377 3
21104.068 0
21104.759 0
21105.450 1
21106.141 0
21106.832 0
21107.523 1
21108.214 0
21108.905 1
21109.596 0
21110.287 1
21110.978 2
21111.669 0
21112.361 0
21113.052 0
21113.743 2
21114.434 1
21115.125 3
21115.816 1
21116.507 2
21117.199 0
21117.890 3
21118.581 4
21119.272 1
21119.963 1
21120.655 2
21121.346 1
21122.037 1
21122.728 1
21123.420 1
21124.111 0
21124.802 4
21125.494 3
21126.185 1
21126.876 1
21127.568 1
21128.259 0
21128.950 0
21129.642 1
21130.333 2
21131.025 0
21131.716 0
21132.408 0
21133.099 0
21133.790 0
21134.482 1
21135.173 3
21135.865 0
21136.556 0
21137.248 0
21137.939 1
21138.631 1
21139.322 0
21140.014 3
21140.706 1
21141.397 3
21142.089 1
21142.780 1
21143.472 2
21144.164 1
21144.855 0
21145.547 0
21146.239 0
21146.930 2
21147.622 1
21148.314 1
21149.005 0
21149.697 0
21150.389 2
21151.081 1
21151.772 1
21152.464 9
21153.156 14
21153.848 9
21154.539 6
21155.231 3
21155.923 2
21156.615 3
21157.307 2
21157.999 0
21158.690 0
21159.382 2
21160.074 1
21160.766 1
21161.458 1
21162.150 0
21162.842 1
21163.534 2
21164.226 0
21164.918 0
21165.610 2
21166.302 0
21166.994 0
21167.686 0
21168.378 0
21169.070 1
21169.762 2
21170.454 2
21171.146 3
21171.838 4
21172.530 5
21173.222 2
21173.914 4
21174.606 2
21175.299 0
21175.991 0
21176.683 1
21177.375 1
21178.067 0
21178.759 0
21179.452 0
21180.144 0
21180.836 0
21181.528 0
21182.221 0
21182.913 2
21183.605 1
21184.297 0
21184.990 0
21185.682 1
21186.374 0
21187.067 0
21187.759 2
21188.451 3
21189.144 0
21189.836 3
21190.529 2
21191.221 1
21191.913 2
21192.606 3
21193.298 1
21193.991 1
21194.683 1
21195.376 3
21196.068 3
21196.761 2
21197.453 0
21198.146 4
21198.838 3
21199.531 2
21200.223 0
21200.916 0
21201.608 2
21202.301 1
21202.993 2
21203.686 3
21204.379 5
21205.071 3
21205.764 0
21206.457 1
21207.149 1
21207.842 0
21208.535 0
21209.227 0
21209.920 0
21210.613 1
21211.305 0
21211.998 0
21212.691 2
21213.384 3
21214.076 0
21214.769 3
21215.462 2
21216.155 2
21216.848 2
21217.541 1
21218.233 1
21218.926 1
21219.619 2
21220.312 0
21221.005 0
21221.698 2
21222.391 3
21223.084 2
21223.777 1
21224.469 2
21225.162 7
21225.855 6
21226.548 3
21227.241 2
21227.934 0
21228.627 0
21229.320 0
21230.013 1
21230.706 1
21231.400 5
21232.093 2
21232.786 2
21233.479 0
21234.172 0
21234.865 0
21235.558 2
21236.251 0
21236.944 0
21237.638 1
21238.331 0
21239.024 1
21239.717 1
21240.410 0
21241.104 0
21241.797 0
21242.490 0
21243.183 1
21243.877 1
21244.570 1
21245.263 3
21245.956 2
21246.650 2
21247.343 2
21248.036 2
21248.730 0
21249.423 0
21250.116 2
21250.810 3
21251.503 2
21252.197 2
21252.890 0
21253.583 0
21254.277 0
21254.970 2
21255.664 2
21256.357 2
21257.051 2
21257.744 1
21258.438 0
21259.131 1
21259.825 1
21260.518 1
21261.212 1
21261.905 1
21262.599 1
21263.292 0
21263.986 0
21264.680 1
21265.373 0
21266.067 0
21266.761 0
21267.454 1
21268.148 0
21268.842 0
21269.535 0
21270.229 1
21270.923 3
21271.616 2
21272.310 1
21273.004 1
21273.698 6
21274.391 3
21275.085 1
21275.779 0
21276.473 0
21277.166 2
21277.860 1
21278.554 1
21279.248 0
21279.942 2
21280.636 4
21281.330 1
21282.023 0
21282.717 0
21283.411 1
21284.105 0
21284.799 0
21285.493 0
21286.187 0
21286.881 0
21287.575 2
21288.269 0
21288.963 0
21289.657 1
21290.351 0
21291.045 2
21291.739 3
21292.433 0
21293.127 1
21293.821 1
21294.515 0
21295.209 1
21295.904 0
21296.598 0
21297.292 0
21297.986 1
21298.680 1
21299.374 2
21300.068 5
21300.763 4
21301.457 1
21302.151 2
21302.845 1
21303.540 0
21304.234 3
21304.928 7
21305.622 3
21306.317 5
21307.011 3
21307.705 1
21308.400 2
21309.094 0
21309.788 1
21310.483 3
21311.177 2
21311.871 0
21312.566 0
21313.260 2
21313.955 3
21314.649 2
21315.343 2
21316.038 2
21316.732 0
21317.427 2
21318.121 3
21318.816 0
21319.510 0
21320.205 1
21320.899 2
21321.594 0
21322.288 4
21322.983 1
21323.677 1
21324.372 1
21325.067 0
21325.761 0
21326.456 0
21327.150 0
21327.845 0
21328.540 1
21329.234 2
21329.929 1
21330.624 2
21331.318 3
21332.013 1
21332.708 0
21333.403 2
21334.097 1
21334.792 4
21335.487 1
21336.182 0
21336.876 1
21337.571 0
21338.266 1
21338.961 1
21339.656 0
21340.351 2
21341.045 3
21341.740 2
21342.435 0
21343.130 1
21343.825 1
21344.520 0
21345.215 2
21345.910 0
21346.605 0
21347.300 1
21347.995 0
21348.689 0
21349.384 0
21350.079 0
21350.774 3
21351.470 2
21352.165 0
21352.860 1
21353.555 0
21354.250 1
21354.945 0
21355.640 3
21356.335 3
21357.030 2
21357.725 0
21358.420 4
21359.116 6
21359.811 6
21360.506 1
21361.201 5
21361.896 2
21362.591 3
21363.287 2
21363.982 1
21364.677 0
21365.372 1
21366.068 0
21366.763 0
21367.458 0
21368.153 0
21368.849 1
21369.544 0
21370.239 0
21370.935 3
21371.630 2
21372.325 5
21373.021 3
21373.716 3
21374.412 0
21375.107 1
21375.802 0
21376.498 1
21377.193 2
21377.889 0
21378.584 1
21379.280 0
21379.975 1
21380.671 1
21381.366 2
21382.062 5
21382.757 6
21383.453 7
21384.148 5
21384.844 3
21385.540 1
21386.235 2
21386.931 1
21387.626 3
21388.322 4
21389.018 2
21389.713 5
21390.409 3
21391.105 2
21391.800 0
21392.496 0
21393.192 4
21393.887 2
21394.583 3
21395.279 5
21395.975 5
21396.670 1
21397.366 1
21398.062 1
21398.758 0
21399.454 0
21400.149 0
21400.845 0
21401.541 0
21402.237 2
21402.933 1
21403.629 0
21404.324 0
21405.020 2
21405.716 1
21406.412 0
21407.108 0
21407.804 1
21408.500 2
21409.196 1
21409.892 0
21410.588 0
21411.284 0
21411.980 0
21412.676 2
21413.372 2
21414.068 0
21414.764 4
21415.460 1
21416.156 1
21416.852 0
21417.548 1
21418.245 0
21418.941 4
21419.637 3
21420.333 2
21421.029 3
21421.725 2
21422.422 1
21423.118 1
21423.814 1
21424.510 8
21425.206 17
21425.903 11
21426.599 7
21427.295 4
21427.991 3
21428.688 1
21429.384 5
21430.080 2
21430.777 2
21431.473 2
21432.169 2
21432.866 5
21433.562 1
21434.258 0
21434.955 1
21435.651 10
21436.348 6
21437.044 4
21437.740 2
21438.437 0
21439.133 0
21439.830 1
21440.526 1
21441.223 1
21441.919 1
21442.616 1
21443.312 1
21444.009 1
21444.705 0
21445.402 1
21446.098 0
21446.795 2
21447.492 0
21448.188 0
21448.885 1
21449.581 1
21450.278 2
21450.975 1
21451.671 0
21452.368 0
21453.065 0
21453.761 0
21454.458 1
21455.155 3
21455.852 1
21456.548 2
21457.245 2
21457.942 1
21458.639 0
21459.335 2
21460.032 6
21460.729 4
21461.426 3
21462.123 1
21462.819 1
21463.516 0
21464.213 0
21464.910 0
21465.607 0
21466.304 0
21467.001 0
21467.698 0
21468.395 0
21469.092 0
21469.789 3
21470.485 2
21471.182 2
21471.879 1
21472.576 1
21473.273 3
21473.970 6
21474.668 4
21475.365 5
21476.062 5
21476.759 2
21477.456 7
21478.153 3
21478.850 2
21479.547 3
21480.244 3
21480.941 1
21481.638 0
21482.336 3
21483.033 3
21483.730 1
21484.427 1
21485.124 1
21485.822 0
21486.519 0
21487.216 2
21487.913 2
21488.611 1
21489.308 2
21490.005 5
21490.702 4
21491.400 3
21492.097 0
21492.794 0
21493.492 0
21494.189 1
21494.886 1
21495.584 2
21496.281 0
21496.979 0
21497.676 0
21498.373 1
21499.071 0
21499.768 0
21500.466 3
21501.163 4
21501.861 2
21502.558 1
21503.256 1
21503.953 0
21504.651 0
21505.348 0
21506.046 4
21506.743 2
21507.441 1
21508.138 0
21508.836 0
21509.534 0
21510.231 0
21510.929 0
21511.627 0
21512.324 2
21513.022 5
21513.720 2
21514.417 2
21515.115 2
21515.813 2
21516.510 0
21517.208 0
21517.906 0
21518.604 2
21519.301 1
21519.999 1
21520.697 4
21521.395 6
21522.092 3
21522.790 2
21523.488 0
21524.186 0
21524.884 0
21525.582 0
21526.280 1
21526.977 2
21527.675 2
21528.373 0
21529.071 1
21529.769 0
21530.467 2
21531.165 1
21531.863 1
21532.561 0
21533.259 1
21533.957 3
21534.655 1
21535.353 1
21536.051 1
21536.749 1
21537.447 1
21538.145 3
21538.843 1
21539.541 2
21540.239 3
21540.937 2
21541.636 2
21542.334 1
21543.032 0
21543.730 1
21544.428 3
21545.126 1
21545.825 3
21546.523 1
21547.221 1
21547.919 2
21548.617 0
21549.316 4
21550.014 4
21550.712 5
21551.411 4
21552.109 0
21552.807 0
21553.505 0
21554.204 3
21554.902 4
21555.600 1
21556.299 1
21556.997 1
21557.696 1
21558.394 6
21559.092 4
21559.791 2
21560.489 0
21561.188 1
21561.886 0
21562.585 0
21563.283 1
21563.982 5
21564.680 3
21565.379 1
21566.077 6
21566.776 1
21567.474 0
21568.173 0
21568.871 2
21569.570 1
21570.268 1
21570.967 0
21571.666 4
21572.364 3
21573.063 1
21573.762 2
21574.460 0
21575.159 0
21575.858 0
21576.556 1
21577.255 5
21577.954 3
21578.652 1
21579.351 0
21580.050 0
21580.749 0
21581.447 3
21582.146 2
21582.845 1
21583.544 0
21584.243 0
21584.941 0
21585.640 1
21586.339 2
21587.038 6
21587.737 6
21588.436 2
21589.135 6
21589.834 2
21590.532 0
21591.231 0
21591.930 0
21592.629 0
21593.328 0
21594.027 0
21594.726 3
21595.425 2
21596.124 1
21596.823 1
21597.522 0
21598.221 4
21598.920 3
21599.619 2
21600.319 1
21601.018 0
21601.717 0
21602.416 0
21603.115 0
21603.814 1
21604.513 1
21605.212 1
21605.912 0
21606.611 0
21607.310 0
21608.009 8
21608.708 6
21609.408 5
21610.107 3
21610.806 0
21611.505 2
21612.205 1
21612.904 1
21613.603 2
21614.303 4
21615.002 3
21615.701 3
21616.400 3
21617.100 2
21617.799 1
21618.499 0
21619.198 3
21619.897 6
21620.597 3
21621.296 1
21621.996 2
21622.695 2
21623.395 1
21624.094 0
21624.793 0
21625.493 0
21626.192 0
21626.892 10
21627.591 11
21628.291 7
21628.991 5
21629.690 2
21630.390 1
21631.089 0
21631.789 1
21632.488 3
21633.188 1
21633.888 3
21634.587 0
21635.287 0
21635.987 0
21636.686 1
21637.386 0
21638.086 1
21638.785 4
21639.485 0
21640.185 0
21640.885 2
21641.584 4
21642.284 2
21642.984 5
21643.684 1
21644.383 0
21645.083 1
21645.783 0
21646.483 0
21647.183 0
21647.883 0
21648.582 1
21649.282 3
21649.982 1
21650.682 0
21651.382 1
21652.082 2
21652.782 1
21653.482 0
21654.182 0
21654.882 2
21655.582 1
21656.282 0
21656.982 0
21657.682 0
21658.382 0
21659.082 0
21659.782 3
21660.482 1
21661.182 0
21661.882 2
21662.582 1
21663.282 0
21663.982 0
21664.682 1
21665.382 1
21666.083 0
21666.783 0
21667.483 0
21668.183 0
21668.883 2
21669.584 5
21670.284 6
21670.984 4
21671.684 5
21672.384 3
21673.085 0
21673.785 1
21674.485 0
21675.186 1
21675.886 1
21676.586 1
21677.286 0
21677.987 1
21678.687 2
21679.388 2
21680.088 0
21680.788 0
21681.489 2
21682.189 1
21682.890 0
21683.590 0
21684.290 2
21684.991 2
21685.691 1
21686.392 1
21687.092 0
21687.793 0
21688.493 2
21689.194 5
21689.894 7
21690.595 3
21691.295 1
21691.996 2
21692.697 1
21693.397 1
21694.098 2
21694.798 1
21695.499 0
21696.200 2
21696.900 0
21697.601 0
21698.302 1
21699.002 1
21699.703 2
21700.404 0
21701.104 1
21701.805 1
21702.506 3
21703.207 0
21703.907 0
21704.608 0
21705.309 3
21706.010 2
21706.710 0
21707.411 0
21708.112 0
21708.813 1
21709.514 0
21710.215 0
21710.916 1
21711.616 2
21712.317 2
21713.018 3
21713.719 1
21714.420 1
21715.121 1
21715.822 1
21716.523 3
21717.224 4
21717.925 5
21718.626 2
21719.327 2
21720.028 3
21720.729 1
21721.430 1
21722.131 1
21722.832 3
21723.533 1
21724.234 0
21724.935 0
21725.637 0
21726.338 0
21727.039 0
21727.740 2
21728.441 4
21729.142 2
21729.843 2
21730.545 0
21731.246 1
21731.947 1
21732.648 0
21733.349 0
21734.051 3
21734.752 2
21735.453 1
21736.155 1
21736.856 5
21737.557 3
21738.258 3
21738.960 4
21739.661 3
21740.362 4
21741.064 4
21741.765 1
21742.467 1
21743.168 1
21743.869 0
21744.571 0
21745.272 0
21745.974 0
21746.675 0
21747.377 2
21748.078 3
21748.780 16
21749.481 14
21750.183 8
21750.884 7
21751.586 3
21752.287 3
21752.989 3
21753.690 2
21754.392 1
21755.093 0
21755.795 0
21756.497 3
21757.198 3
21757.900 1
21758.602 1
21759.303 5
21760.005 3
21760.707 3
21761.408 1
21762.110 3
21762.812 3
21763.513 2
21764.215 0
21764.917 1
21765.619 0
21766.320 0
21767.022 2
21767.724 3
21768.426 1
21769.128 0
21769.829 1
21770.531 2
21771.233 2
21771.935 2
21772.637 3
21773.339 4
21774.041 5
21774.743 1
21775.444 1
21776.146 3
21776.848 0
21777.550 0
21778.252 1
21778.954 1
21779.656 0
21780.358 1
21781.060 2
21781.762 0
21782.464 2
21783.166 2
21783.868 1
21784.570 0
21785.272 0
21785.975 1
21786.677 0
21787.379 1
21788.081 1
21788.783 1
21789.485 2
21790.187 1
21790.889 0
21791.592 2
21792.294 1
21792.996 0
21793.698 2
21794.401 2
21795.103 4
21795.805 5
21796.507 2
21797.210 2
21797.912 2
21798.614 1
21799.316 0
21800.019 0
21800.721 1
21801.423 0
21802.126 0
21802.828 0
21803.530 0
21804.233 4
21804.935 3
21805.638 0
21806.340 0
21807.042 0
21807.745 0
21808.447 0
21809.150 2
21809.852 1
21810.555 2
21811.257 1
21811.960 3
21812.662 2
21813.365 0
21814.067 0
21814.770 1
21815.473 3
21816.175 3
21816.878 0
21817.580 0
21818.283 0
21818.986 0
21819.688 0
21820.391 0
21821.093 0
21821.796 0
21822.499 4
21823.201 3
21823.904 2
21824.607 1
21825.310 0
21826.012 0
21826.715 1
21827.418 1
21828.121 0
21828.823 1
21829.526 2
21830.229 1
21830.932 2
21831.635 1
21832.337 0
21833.040 2
21833.743 2
21834.446 4
21835.149 2
21835.852 1
21836.555 2
21837.258 0
21837.961 0
21838.664 5
21839.367 3
21840.069 2
21840.772 0
21841.475 0
21842.178 1
21842.881 2
21843.584 1
21844.287 2
21844.991 0
21845.694 0
21846.397 0
21847.100 0
21847.803 0
21848.506 0
21849.209 0
21849.912 4
21850.615 3
21851.318 1
21852.022 1
21852.725 0
21853.428 0
21854.131 0
21854.834 0
21855.538 2
21856.241 1
21856.944 0
21857.647 0
21858.350 0
21859.054 0
21859.757 0
21860.460 0
21861.164 1
21861.867 0
21862.570 0
21863.274 1
21863.977 1
21864.680 2
21865.384 0
21866.087 1
21866.790 1
21867.494 0
21868.197 0
21868.901 0
21869.604 2
21870.308 0
21871.011 0
21871.715 0
21872.418 0
21873.122 0
21873.825 0
21874.529 4
21875.232 0
21875.936 0
21876.639 0
21877.343 0
21878.046 1
21878.750 4
21879.454 3
21880.157 0
21880.861 0
21881.564 0
21882.268 1
21882.972 0
21883.675 0
21884.379 1
21885.083 2
21885.786 2
21886.490 1
21887.194 0
21887.898 1
21888.601 3
21889.305 3
21890.009 3
21890.713 2
21891.416 0
21892.120 2
21892.824 2
21893.528 1
21894.232 2
21894.936 2
21895.639 3
21896.343 1
21897.047 1
21897.751 0
21898.455 0
21899.159 1
21899.863 0
21900.567 5
21901.271 2
21901.975 2
21902.679 1
21903.383 2
21904.087 1
21904.791 0
21905.495 0
21906.199 0
21906.903 0
21907.607 0
21908.311 1
21909.015 0
21909.719 0
21910.423 0
21911.127 1
21911.831 1
21912.535 0
21913.240 1
21913.944 1
21914.648 2
21915.352 0
21916.056 0
21916.761 0
21917.465 0
21918.169 1
21918.873 0
21919.577 2
21920.282 7
21920.986 8
21921.690 4
21922.395 1
21923.099 0
21923.803 0
21924.507 0
21925.212 1
21925.916 1
21926.621 1
21927.325 2
21928.029 1
21928.734 1
21929.438 1
21930.142 2
21930.847 4
21931.551 2
21932.256 0
21932.960 2
21933.665 2
21934.369 2
21935.074 0
21935.778 0
21936.483 1
21937.187 0
21937.892 0
21938.596 0
21939.301 0
21940.006 1
21940.710 2
21941.415 2
21942.119 0
21942.824 1
21943.529 1
21944.233 0
21944.938 0
21945.643 0
21946.347 0
21947.052 1
21947.757 0
21948.461 4
21949.166 8
21949.871 6
21950.576 2
21951.280 0
21951.985 1
21952.690 1
21953.395 0
21954.099 6
21954.804 3
21955.509 1
21956.214 0
21956.919 3
21957.624 5
21958.328 2
21959.033 1
21959.738 3
21960.443 1
21961.148 0
21961.853 2
21962.558 1
21963.263 4
21963.968 1
21964.673 0
21965.378 0
21966.083 0
21966.788 1
21967.493 1
21968.198 1
21968.903 1
21969.608 1
21970.313 1
21971.018 3
21971.723 2
21972.428 1
21973.133 2
21973.839 7
21974.544 6
21975.249 3
21975.954 2
21976.659 1
21977.364 0
21978.069 3
21978.775 7
21979.480 4
21980.185 0
21980.890 4
21981.596 5
21982.301 1
21983.006 1
21983.711 0
21984.417 1
21985.122 1
21985.827 2
21986.533 0
21987.238 0
21987.943 0
21988.649 0
21989.354 0
21990.059 3
21990.765 0
21991.470 2
21992.176 3
21992.881 1
21993.587 0
21994.292 0
21994.997 1
21995.703 1
21996.408 1
21997.114 0
21997.819 1
21998.525 2
21999.230 4
21999.936 1
22000.642 0
22001.347 0
22002.053 3
22002.758 1
22003.464 3
22004.169 2
22004.875 1
22005.581 2
22006.286 2
22006.992 0
22007.698 1
22008.403 3
22009.109 0
22009.815 5
22010.520 4
22011.226 1
22011.932 0
22012.638 1
22013.343 1
22014.049 0
22014.755 0
22015.461 2
22016.167 4
22016.872 2
22017.578 0
22018.284 0
22018.990 1
22019.696 1
22020.402 1
22021.108 0
22021.813 2
22022.519 3
22023.225 3
22023.931 6
22024.637 6
22025.343 2
22026.049 0
22026.755 0
22027.461 0
22028.167 1
22028.873 2
22029.579 5
22030.285 7
22030.991 4
22031.697 2
22032.403 0
22033.109 1
22033.815 1
22034.521 2
22035.228 1
22035.934 1
22036.640 2
22037.346 5
22038.052 0
22038.758 1
22039.464 4
22040.171 2
22040.877 0
22041.583 1
22042.289 2
22042.996 5
22043.702 1
22044.408 1
22045.114 1
22045.821 1
22046.527 0
22047.233 0
22047.939 0
22048.646 0
22049.352 0
22050.058 3
22050.765 4
22051.471 2
22052.178 3
22052.884 3
22053.590 1
22054.297 0
22055.003 3
22055.710 5
22056.416 1
22057.123 1
22057.829 0
22058.536 1
22059.242 1
22059.949 1
22060.655 0
22061.362 0
22062.068 0
22062.775 0
22063.481 0
22064.188 0
22064.894 1
22065.601 1
22066.308 0
22067.014 1
22067.721 0
22068.428 0
22069.134 0
22069.841 0
22070.548 0
22071.254 0
22071.961 0
22072.668 1
22073.374 7
22074.081 10
22074.788 4
22075.495 1
22076.201 2
22076.908 1
22077.615 0
22078.322 4
22079.029 2
22079.735 1
22080.442 2
22081.149 2
22081.856 3
22082.563 3
22083.270 0
22083.977 0
22084.683 0
22085.390 0
22086.097 0
22086.804 3
22087.511 1
22088.218 0
22088.925 0
22089.632 5
22090.339 8
22091.046 5
22091.753 3
22092.460 2
22093.167 7
22093.874 2
22094.581 1
22095.288 0
22095.995 0
22096.703 0
22097.410 3
22098.117 1
22098.824 1
22099.531 0
22100.238 2
22100.945 1
22101.653 1
22102.360 7
22103.067 4
22103.774 4
22104.481 3
22105.189 3
22105.896 0
22106.603 2
22107.310 2
22108.018 4
22108.725 4
22109.432 1
22110.140 2
22110.847 1
22111.554 2
22112.262 2
22112.969 0
22113.676 1
22114.384 2
22115.091 3
22115.799 0
22116.506 2
22117.213 4
22117.921 2
22118.628 0
22119.336 0
22120.043 0
22120.751 1
22121.458 0
22122.166 1
22122.873 2
22123.581 0
22124.288 0
22124.996 0
22125.703 2
22126.411 0
22127.119 0
22127.826 2
22128.534 2
22129.241 0
22129.949 2
22130.657 1
22131.364 0
22132.072 0
22132.780 1
22133.487 0
22134.195 0
22134.903 1
22135.610 7
22136.318 2
22137.026 2
22137.734 0
22138.441 2
22139.149 2
22139.857 0
22140.565 0
22141.273 1
22141.980 2
22142.688 2
22143.396 1
22144.104 0
22144.812 0
22145.520 1
22146.228 3
22146.936 1
22147.643 0
22148.351 0
22149.059 1
22149.767 2
22150.475 1
22151.183 0
22151.891 0
22152.599 0
22153.307 2
22154.015 0
22154.723 0
22155.431 1
22156.139 2
22156.847 1
22157.555 1
22158.264 2
22158.972 5
22159.680 6
22160.388 2
22161.096 3
22161.804 1
22162.512 0
22163.220 0
22163.929 1
22164.637 0
22165.345 0
22166.053 0
22166.761 0
22167.470 0
22168.178 0
22168.886 3
22169.594 4
22170.303 2
22171.011 2
22171.719 0
22172.428 3
22173.136 1
22173.844 0
22174.553 0
22175.261 0
22175.969 0
22176.678 0
22177.386 0
22178.095 1
[truncated: 565 more chars]
